# Supplementary material for: Investigation of the Effect of Type 2 Diabetes Mellitus on Subgingival Plaque Microbiota by High-Throughput 16S rDNA Pyrosequencing
Source: PLoS One. 2013 Apr 22;8(4):e61516. doi: 10.1371/journal.pone.0061516 (PMC3632544; doi:10.1371/journal.pone.0061516)
Supplement: File S1 — FASTA-format sequences for all the OTUs. Sequences for each OTU are provided in a FASTA-format file. (ZIP) [file pone.0061516.s004.zip]

Archive with 2,286 entries (2,283 files):
- OTU.allseq/
- OTU.allseq/Otu0001.fasta
- __MACOSX/
- __MACOSX/OTU.allseq/
- __MACOSX/OTU.allseq/._Otu0001.fasta
- OTU.allseq/Otu0002.fasta
- __MACOSX/OTU.allseq/._Otu0002.fasta
- OTU.allseq/Otu0003.fasta
- __MACOSX/OTU.allseq/._Otu0003.fasta
- OTU.allseq/Otu0004.fasta
- __MACOSX/OTU.allseq/._Otu0004.fasta
- OTU.allseq/Otu0005.fasta
- __MACOSX/OTU.allseq/._Otu0005.fasta
- OTU.allseq/Otu0007.fasta
- __MACOSX/OTU.allseq/._Otu0007.fasta
- OTU.allseq/Otu0008.fasta
- __MACOSX/OTU.allseq/._Otu0008.fasta
- OTU.allseq/Otu0009.fasta
- __MACOSX/OTU.allseq/._Otu0009.fasta
- OTU.allseq/Otu0010.fasta
- __MACOSX/OTU.allseq/._Otu0010.fasta
- OTU.allseq/Otu0011.fasta
- __MACOSX/OTU.allseq/._Otu0011.fasta
- OTU.allseq/Otu0012.fasta
- __MACOSX/OTU.allseq/._Otu0012.fasta
- OTU.allseq/Otu0014.fasta
- __MACOSX/OTU.allseq/._Otu0014.fasta
- OTU.allseq/Otu0015.fasta
- __MACOSX/OTU.allseq/._Otu0015.fasta
- OTU.allseq/Otu0016.fasta
- __MACOSX/OTU.allseq/._Otu0016.fasta
- OTU.allseq/Otu0017.fasta
- __MACOSX/OTU.allseq/._Otu0017.fasta
- OTU.allseq/Otu0018.fasta
- __MACOSX/OTU.allseq/._Otu0018.fasta
- OTU.allseq/Otu0019.fasta
- __MACOSX/OTU.allseq/._Otu0019.fasta
- OTU.allseq/Otu0020.fasta
- __MACOSX/OTU.allseq/._Otu0020.fasta
- OTU.allseq/Otu0021.fasta
- __MACOSX/OTU.allseq/._Otu0021.fasta
- OTU.allseq/Otu0022.fasta
- __MACOSX/OTU.allseq/._Otu0022.fasta
- OTU.allseq/Otu0023.fasta
- __MACOSX/OTU.allseq/._Otu0023.fasta
- OTU.allseq/Otu0025.fasta
- __MACOSX/OTU.allseq/._Otu0025.fasta
- OTU.allseq/Otu0026.fasta
- __MACOSX/OTU.allseq/._Otu0026.fasta
- OTU.allseq/Otu0027.fasta
- __MACOSX/OTU.allseq/._Otu0027.fasta
- OTU.allseq/Otu0028.fasta
- __MACOSX/OTU.allseq/._Otu0028.fasta
- OTU.allseq/Otu0029.fasta
- __MACOSX/OTU.allseq/._Otu0029.fasta
- OTU.allseq/Otu0030.fasta
- __MACOSX/OTU.allseq/._Otu0030.fasta
- OTU.allseq/Otu0031.fasta
- __MACOSX/OTU.allseq/._Otu0031.fasta
- OTU.allseq/Otu0032.fasta
- __MACOSX/OTU.allseq/._Otu0032.fasta
- OTU.allseq/Otu0033.fasta
- __MACOSX/OTU.allseq/._Otu0033.fasta
- OTU.allseq/Otu0034.fasta
- __MACOSX/OTU.allseq/._Otu0034.fasta
- OTU.allseq/Otu0035.fasta
- __MACOSX/OTU.allseq/._Otu0035.fasta
- OTU.allseq/Otu0036.fasta
- __MACOSX/OTU.allseq/._Otu0036.fasta
- OTU.allseq/Otu0037.fasta
- __MACOSX/OTU.allseq/._Otu0037.fasta
- OTU.allseq/Otu0038.fasta
- __MACOSX/OTU.allseq/._Otu0038.fasta
- OTU.allseq/Otu0039.fasta
- __MACOSX/OTU.allseq/._Otu0039.fasta
- OTU.allseq/Otu0040.fasta
- __MACOSX/OTU.allseq/._Otu0040.fasta
- OTU.allseq/Otu0041.fasta
- __MACOSX/OTU.allseq/._Otu0041.fasta
- OTU.allseq/Otu0042.fasta
- __MACOSX/OTU.allseq/._Otu0042.fasta
- OTU.allseq/Otu0044.fasta
- __MACOSX/OTU.allseq/._Otu0044.fasta
- OTU.allseq/Otu0046.fasta
- __MACOSX/OTU.allseq/._Otu0046.fasta
- OTU.allseq/Otu0047.fasta
- __MACOSX/OTU.allseq/._Otu0047.fasta
- OTU.allseq/Otu0048.fasta
- __MACOSX/OTU.allseq/._Otu0048.fasta
- OTU.allseq/Otu0049.fasta
- __MACOSX/OTU.allseq/._Otu0049.fasta
- OTU.allseq/Otu0050.fasta
- __MACOSX/OTU.allseq/._Otu0050.fasta
- OTU.allseq/Otu0051.fasta
- __MACOSX/OTU.allseq/._Otu0051.fasta
- OTU.allseq/Otu0052.fasta
- __MACOSX/OTU.allseq/._Otu0052.fasta
- OTU.allseq/Otu0053.fasta
- __MACOSX/OTU.allseq/._Otu0053.fasta
- OTU.allseq/Otu0054.fasta
- __MACOSX/OTU.allseq/._Otu0054.fasta
- OTU.allseq/Otu0055.fasta
- __MACOSX/OTU.allseq/._Otu0055.fasta
- OTU.allseq/Otu0056.fasta
- __MACOSX/OTU.allseq/._Otu0056.fasta
- OTU.allseq/Otu0057.fasta
- __MACOSX/OTU.allseq/._Otu0057.fasta
- OTU.allseq/Otu0058.fasta
- __MACOSX/OTU.allseq/._Otu0058.fasta
- OTU.allseq/Otu0059.fasta
- __MACOSX/OTU.allseq/._Otu0059.fasta
- OTU.allseq/Otu0060.fasta
- __MACOSX/OTU.allseq/._Otu0060.fasta
- OTU.allseq/Otu0062.fasta
- __MACOSX/OTU.allseq/._Otu0062.fasta
- OTU.allseq/Otu0063.fasta
- __MACOSX/OTU.allseq/._Otu0063.fasta
- OTU.allseq/Otu0064.fasta
- __MACOSX/OTU.allseq/._Otu0064.fasta
- OTU.allseq/Otu0065.fasta
- __MACOSX/OTU.allseq/._Otu0065.fasta
- OTU.allseq/Otu0066.fasta
- __MACOSX/OTU.allseq/._Otu0066.fasta
- OTU.allseq/Otu0067.fasta
- __MACOSX/OTU.allseq/._Otu0067.fasta
- OTU.allseq/Otu0068.fasta
- __MACOSX/OTU.allseq/._Otu0068.fasta
- OTU.allseq/Otu0069.fasta
- __MACOSX/OTU.allseq/._Otu0069.fasta
- OTU.allseq/Otu0070.fasta
- __MACOSX/OTU.allseq/._Otu0070.fasta
- OTU.allseq/Otu0071.fasta
- __MACOSX/OTU.allseq/._Otu0071.fasta
- OTU.allseq/Otu0072.fasta
- __MACOSX/OTU.allseq/._Otu0072.fasta
- OTU.allseq/Otu0073.fasta
- __MACOSX/OTU.allseq/._Otu0073.fasta
- OTU.allseq/Otu0074.fasta
- __MACOSX/OTU.allseq/._Otu0074.fasta
- OTU.allseq/Otu0075.fasta
- __MACOSX/OTU.allseq/._Otu0075.fasta
- OTU.allseq/Otu0076.fasta
- __MACOSX/OTU.allseq/._Otu0076.fasta
- OTU.allseq/Otu0077.fasta
- __MACOSX/OTU.allseq/._Otu0077.fasta
- OTU.allseq/Otu0078.fasta
- __MACOSX/OTU.allseq/._Otu0078.fasta
- OTU.allseq/Otu0079.fasta
- __MACOSX/OTU.allseq/._Otu0079.fasta
- OTU.allseq/Otu0080.fasta
- __MACOSX/OTU.allseq/._Otu0080.fasta
- OTU.allseq/Otu0081.fasta
- __MACOSX/OTU.allseq/._Otu0081.fasta
- OTU.allseq/Otu0082.fasta
- __MACOSX/OTU.allseq/._Otu0082.fasta
- OTU.allseq/Otu0083.fasta
- __MACOSX/OTU.allseq/._Otu0083.fasta
- OTU.allseq/Otu0084.fasta
- __MACOSX/OTU.allseq/._Otu0084.fasta
- OTU.allseq/Otu0085.fasta
- __MACOSX/OTU.allseq/._Otu0085.fasta
- OTU.allseq/Otu0086.fasta
- __MACOSX/OTU.allseq/._Otu0086.fasta
- OTU.allseq/Otu0087.fasta
- __MACOSX/OTU.allseq/._Otu0087.fasta
- OTU.allseq/Otu0088.fasta
- __MACOSX/OTU.allseq/._Otu0088.fasta
- OTU.allseq/Otu0089.fasta
- __MACOSX/OTU.allseq/._Otu0089.fasta
- OTU.allseq/Otu0090.fasta
- __MACOSX/OTU.allseq/._Otu0090.fasta
- OTU.allseq/Otu0091.fasta
- __MACOSX/OTU.allseq/._Otu0091.fasta
- OTU.allseq/Otu0092.fasta
- __MACOSX/OTU.allseq/._Otu0092.fasta
- OTU.allseq/Otu0093.fasta
- __MACOSX/OTU.allseq/._Otu0093.fasta
- OTU.allseq/Otu0094.fasta
- __MACOSX/OTU.allseq/._Otu0094.fasta
- OTU.allseq/Otu0095.fasta
- __MACOSX/OTU.allseq/._Otu0095.fasta
- OTU.allseq/Otu0096.fasta
- __MACOSX/OTU.allseq/._Otu0096.fasta
- OTU.allseq/Otu0097.fasta
- __MACOSX/OTU.allseq/._Otu0097.fasta
- OTU.allseq/Otu0098.fasta
- __MACOSX/OTU.allseq/._Otu0098.fasta
- OTU.allseq/Otu0099.fasta
- __MACOSX/OTU.allseq/._Otu0099.fasta
- OTU.allseq/Otu0100.fasta
- __MACOSX/OTU.allseq/._Otu0100.fasta
- OTU.allseq/Otu0101.fasta
- __MACOSX/OTU.allseq/._Otu0101.fasta
- OTU.allseq/Otu0102.fasta
- __MACOSX/OTU.allseq/._Otu0102.fasta
- OTU.allseq/Otu0103.fasta
- __MACOSX/OTU.allseq/._Otu0103.fasta
- OTU.allseq/Otu0104.fasta
- __MACOSX/OTU.allseq/._Otu0104.fasta
- OTU.allseq/Otu0105.fasta
- __MACOSX/OTU.allseq/._Otu0105.fasta
- OTU.allseq/Otu0106.fasta
- __MACOSX/OTU.allseq/._Otu0106.fasta
- OTU.allseq/Otu0107.fasta
- __MACOSX/OTU.allseq/._Otu0107.fasta
- OTU.allseq/Otu0108.fasta
- __MACOSX/OTU.allseq/._Otu0108.fasta
- OTU.allseq/Otu0109.fasta
- __MACOSX/OTU.allseq/._Otu0109.fasta
- OTU.allseq/Otu0110.fasta
- __MACOSX/OTU.allseq/._Otu0110.fasta
- OTU.allseq/Otu0111.fasta
- __MACOSX/OTU.allseq/._Otu0111.fasta
- OTU.allseq/Otu0112.fasta
- __MACOSX/OTU.allseq/._Otu0112.fasta
- OTU.allseq/Otu0113.fasta
- __MACOSX/OTU.allseq/._Otu0113.fasta
- OTU.allseq/Otu0114.fasta
- __MACOSX/OTU.allseq/._Otu0114.fasta
- OTU.allseq/Otu0115.fasta
- __MACOSX/OTU.allseq/._Otu0115.fasta
- OTU.allseq/Otu0116.fasta
- __MACOSX/OTU.allseq/._Otu0116.fasta
- OTU.allseq/Otu0117.fasta
- __MACOSX/OTU.allseq/._Otu0117.fasta
- OTU.allseq/Otu0118.fasta
- __MACOSX/OTU.allseq/._Otu0118.fasta
- OTU.allseq/Otu0119.fasta
- __MACOSX/OTU.allseq/._Otu0119.fasta
- OTU.allseq/Otu0120.fasta
- __MACOSX/OTU.allseq/._Otu0120.fasta
- OTU.allseq/Otu0121.fasta
- __MACOSX/OTU.allseq/._Otu0121.fasta
- OTU.allseq/Otu0122.fasta
- __MACOSX/OTU.allseq/._Otu0122.fasta
- OTU.allseq/Otu0123.fasta
- __MACOSX/OTU.allseq/._Otu0123.fasta
- OTU.allseq/Otu0124.fasta
- __MACOSX/OTU.allseq/._Otu0124.fasta
- OTU.allseq/Otu0125.fasta
- __MACOSX/OTU.allseq/._Otu0125.fasta
- OTU.allseq/Otu0126.fasta
- __MACOSX/OTU.allseq/._Otu0126.fasta
- OTU.allseq/Otu0127.fasta
- __MACOSX/OTU.allseq/._Otu0127.fasta
- OTU.allseq/Otu0128.fasta
- __MACOSX/OTU.allseq/._Otu0128.fasta
- OTU.allseq/Otu0129.fasta
- __MACOSX/OTU.allseq/._Otu0129.fasta
- OTU.allseq/Otu0130.fasta
- __MACOSX/OTU.allseq/._Otu0130.fasta
- OTU.allseq/Otu0131.fasta
- __MACOSX/OTU.allseq/._Otu0131.fasta
- OTU.allseq/Otu0132.fasta
- __MACOSX/OTU.allseq/._Otu0132.fasta
- OTU.allseq/Otu0133.fasta
- __MACOSX/OTU.allseq/._Otu0133.fasta
- OTU.allseq/Otu0134.fasta
- __MACOSX/OTU.allseq/._Otu0134.fasta
- OTU.allseq/Otu0135.fasta
- __MACOSX/OTU.allseq/._Otu0135.fasta
- OTU.allseq/Otu0136.fasta
- __MACOSX/OTU.allseq/._Otu0136.fasta
- OTU.allseq/Otu0137.fasta
- __MACOSX/OTU.allseq/._Otu0137.fasta
- OTU.allseq/Otu0138.fasta
- __MACOSX/OTU.allseq/._Otu0138.fasta
- OTU.allseq/Otu0139.fasta
- __MACOSX/OTU.allseq/._Otu0139.fasta
- OTU.allseq/Otu0142.fasta
- __MACOSX/OTU.allseq/._Otu0142.fasta
- OTU.allseq/Otu0143.fasta
- __MACOSX/OTU.allseq/._Otu0143.fasta
- OTU.allseq/Otu0144.fasta
- __MACOSX/OTU.allseq/._Otu0144.fasta
- OTU.allseq/Otu0145.fasta
- __MACOSX/OTU.allseq/._Otu0145.fasta
- OTU.allseq/Otu0146.fasta
- __MACOSX/OTU.allseq/._Otu0146.fasta
- OTU.allseq/Otu0147.fasta
- __MACOSX/OTU.allseq/._Otu0147.fasta
- OTU.allseq/Otu0148.fasta
- __MACOSX/OTU.allseq/._Otu0148.fasta
- OTU.allseq/Otu0149.fasta
- __MACOSX/OTU.allseq/._Otu0149.fasta
- OTU.allseq/Otu0150.fasta
- __MACOSX/OTU.allseq/._Otu0150.fasta
- OTU.allseq/Otu0152.fasta
- __MACOSX/OTU.allseq/._Otu0152.fasta
- OTU.allseq/Otu0153.fasta
- __MACOSX/OTU.allseq/._Otu0153.fasta
- OTU.allseq/Otu0154.fasta
- __MACOSX/OTU.allseq/._Otu0154.fasta
- OTU.allseq/Otu0155.fasta
- __MACOSX/OTU.allseq/._Otu0155.fasta
- OTU.allseq/Otu0156.fasta
- __MACOSX/OTU.allseq/._Otu0156.fasta
- OTU.allseq/Otu0157.fasta
- __MACOSX/OTU.allseq/._Otu0157.fasta
- OTU.allseq/Otu0158.fasta
[truncated: 1,986 more entries]
