# Supplementary material for: Investigation of the Effect of Type 2 Diabetes Mellitus on Subgingival Plaque Microbiota by High-Throughput 16S rDNA Pyrosequencing
Source: PLoS One. 2013 Apr 22;8(4):e61516. doi: 10.1371/journal.pone.0061516 (PMC3632544; doi:10.1371/journal.pone.0061516)
Supplement: File S1 — FASTA-format sequences for all the OTUs. Sequences for each OTU are provided in a FASTA-format file. (ZIP) [file pone.0061516.s004.zip › OTU.allseq/Otu0001.fasta]

>GV2UCFN02HD83D
GGTGCGTAACGCGTATGCAACTTGCCTTACAGAGGGGGATAACCCGTTGAAAGACGGACTAAAACCGCATACACTTGTATTATTGCATGATATTACAAGGAAATATTTATAGCTGTAAGATAGGCATGCGTCCCATTAGCTTGTTGGTGAGGTAACGGCTCACCAAGGCGACGATGGGTAGGGGAACTGAGAGGTTTATCCCCCACACTGGTACTGAGACACGGACCAGACTCCTACGGGAGGCAGCAGTGAGGAATATTGGGCAATGGAGGCAACTCTGACCCAGCAATGCCGCGTGAAGGAAGACAGTCCTAAGGATTGTAAACTTCTTTTATACGGGAATAACGGGCGATACGAGTATTGCATTGAATGTACCGTAAGAATAAGCATCGGCTAACTC
>GV2UCFN02F64FG
GGTGCGTAACGCGTATGCAACTTGCCTTACAGAGGGGGATAACCCGTTGAAAGACGGACTAAAACCGCATACACTTGTATTATTGCATGATATTACAAGGAAATATTTATAGCTGTAAGATAGGCATGCGTCCCATTAGCTTGTTGGTGAGGTAACGGCTCACCAAGGCGACGATGGGTAGGGGAACTGAGAGGTTTATCCCCCACACTGGTACTGAGACACGGACCAGACTCCTACGGGAGGCAGCAGTGAGGAATATTGGTCAATGGGCGCAAGCCTGAACCAGCCAAGTAGCGTGGAGGATGACTGCCCTATGGGTTGTAAACTTCTTTTATACGGGAATAACGGGCGATACGAGTATTGCATTGAATGTACCGTAAGAATAAGCATCGGCTAACTC
>G35JFLI02GCBDK
GGTGCGTAACGCGTATGCAACTTGCCTTACAGAGGGGGATAACCCGTTGAAAGACGGACTAAAACCGCATACACTTGTATTATTGCATGATATTACAAGGAAATATTTTATAGCTGTAAGATAGGCATGCGTCCCATTAGCTTGTTGGTAAGGTAACGGCTTACCAAGGCGACGATGGGTAGGGGGACTGAGAGGTTGACCCCCCACACTGGTACTGAGACACGGACCAGACTCCTACGGGAGGCAGCAGTGAGGAATATTGGTCAATGGGCGAGAGCCTGAACCAGCCAAGTCGCGTGAAGGAAGACTGTCCTAAGGATTGTAAACTTCTTTTATACGGGAATAACGGGCGATACGAGTATTGCATTGAATGTACCGTAAGAATAAGCATCGGCTAACTC
>G3BZQ8102H8S64
GGTGCGTAACGCGTATGCAACTTGCCTTACAGAGGGGATAACCCGTTGAAAGACGGACTAAAACCGCATACACTTGTATTATTGCATGATATTACAAGGAAATATTTATAGCTGTAAGATAGGCATGCGTCCATTAGCTTGTTGGTGAGGTAACGGCTCACCAAGGCGACGATGGGTAGGGAACTGAGAGGTTTATCCCCACACTGGTACTGAGACACGGACCAGACTCCTACGGGAGGCAGCAGTTAGGAATATTGGTCAATGGGCGAGAGCCTGAACCAGCCAAGTCGCGTGAAGGAAGACCGTCCTAAGGATTGTAAACTTCTTTTATACGGGAATAACGGGCGATACGAGTATTGCATTGAATGTACCGTAAGAATAAGCATCGGCTAACTC
>G35JFLI02IZL63
GGTGCGTAACGCGTATGCAACTTGCCTTACAGAGGGGGATAACCCGTTGAAAGACGGACTAAAAACCGCATACACTTGTATTATTGCATGATATTACAAGGAAATATTTATAGCTGTAAGATAGGCATGCGTCCCATTAGCTGGTTGGTGAGGTAACGGCTCACCAAGGCGACGATGGGTAGGGGAACTGAGAGGTTTATCCCCCACACTGGTACTGAGACACGGACCAGACTCCTACGGGAGGCAGCAGTGAGGAATATTGGTCAATGGGCGAGAGCCTGAACCAGCCAAGTCGCGTGAAGGAAGACTGTCCTAAGGATTGTAAACTTCTTTTATACGGGAATAACGGGCGATACGAGTATTGTATTGAATGTACCGTAAGAATAAGCATCGGCTAACTC
>G35JFLI02GLFUJ
GGTGCGTAACGCGTATGCAACTTGCCTTACAGAGGGGGATAACCCGTTGAAAGACGGACTAAAACCGCATACACTTGTATTATGCATGATATTACAAGGAAATATTTATAGCTGTAAGATAGGCATGCGTCCCATTAGCTGGTTGGTGGGGTAACGGCTCACCAAGGCGACGATGGGTAGGGGAACTGAGAGGTTTATCCCCCACACTGGTACTGAGACACGGACCAGACTCCTACGGGAGGCAGCAGTGAGGAATATTGGTCAATGGGCGAGAGCCTGAACCAGCCAAGTCGCGTGAAGGAAGACAGTCCTAAGGATTGTAAACTTCTTTTATACGGGAATAACGGGCGATACGAGTATTGCATTGAATGTACCGTAAGAATAAGCATCGGCTAACTC
>GV2UCFN02GDLDA
GGTGCGTAACGCGTATGCAACTTGCCTTACAGAGGGGATAACCCGTTGAAAGACGGACTAAAACCGCATACACTTGTATTATTGCATGATATTACAAGGAAATATTTATAGCTGTAAGATAGGCATGCGTCCCATTAGCTTGTTGGTGAGGTAACGGCTCACCAAGGCGACGATGGGTAGGGGAACTGAGAGGTTTATCCCCCACACTGGTACTGAGACACGGACCAGACTCCTACGGGAGGCAGCAGTGAGGAATATTGGTCAATGGGCGAGAGCCTGAACCAGCCAAGTCGCGTGAAGGAAGACAGTCCTAAGGGTTGTAAACTGCTTTTATACGGGAATAACGGGCGATACGAGTATTGCATTGAATGTACCGTAAGAATAAGCATCGGCTAACTC
>G3BZQ8102I2UNU
GGTGCGTAACGCGTATGCAACTTGCCTTACAGAGGGGATAGCCGTTGAAAGACGGACTAAAACCGCATACACTTGTATTATTGCATGATATTACAAGGAAATATTTATAGCTGTAAGATAGGCATGCGTCCCATTAGCTGGTTGGTGAGGTAACGGCTCACCAAGGCGACGATGGGTAGGGGAACTGAGAGGTTTATCCCCCACACTGGTACTGAGACACGGACCAGACTCCTACGGGAGGCAGCAGTGAGGAATATTGGTCAATGGGCGAGAGCCTGAACCAGCCAAGTCGCGTGAAGGAAGACAGTCCTAAGGATTGTAAACTTCTTTTATACGGGAATAACGGGCGATACGAGTATTGCATTGAATGTACCGTAAGAATAAGCATCGGCTAACTC
>G35JFLI02JPG7O
GGTGCGTAACGCGTATGCAACTTGCCTTACAGAGGGGATAGCCGTTGAAAGACGGACTAAAACCGCATACACTTGTATTATTGCATGATATTACAAGGAAATATTTATAGCTGTAAGATAGGCATGCGTCCCATTAGCTGGTTGGTGAGGTAACGGCTCACCAAGGCGACGATGGGTAGGGGAACTGAGAGGTTTATCCCCCACACTGGTACTGAGACACGGACCAGACTCCTACGGGAGGCAGCAGTGAGGAATATTGGTCAATGGGCGAGAGCCTGAACCAGCCAAGTCGCGTGAAGGAAGACAGTCCTAAGGATTGTAAACTTCTTTTATACGGGAATAACGGGCGATACGAGTATTGCATTGAATGTACCGTAAGAATAAGCATCGGCTAACTC
>GV2UCFN02JV2X8
GGTGCGTAACGCGTATGCAACTTGCCTTACAGAGGGGGATAACCCGTTGAAAGACGGACTAAAACCGCATACACTTGTATTATTGCATGATATTACAAGGAAATATTTATAGCTGTAAGATAGGCATGCGTCCCATTAGCTGGTTGGTGAGGTAACGGCTCACCAAGGCAACGATGGGTAGGGGAACTGAGAGGTTTATCCCCCACACTGGTACTGAGACACGGACCAGACTCCACGGGAGGCAGCAGTGAGGAATATTGGTCAATGGGCGAGAGCCTGAACCAGCCAAGTCGCGTGAAGGAAGACAGTCCTAAGGATTGTAAACTTCTTTTATACGGGAATAACGGGCGATACGAGTATTACATTGAATGTACCGTAAGAATAAGCATCGGCTAACTC
>GV2UCFN02GBM3H
GGTGCGTAACGCGTATGCAACTTGCCTTACAGAGGGGGATAACCCGTTGAAAGACGGACTAAAACCGCATACACTTGTATTATTGCATGATATTACAAGGAAATATTTATAGCTGTAAGATAGGCATGCGTCCCATTAGCTGGTTGGTGAGGTAACGGCTCACCAAGGCAACGATGGGTAGGGGAACTGAGAGGTTTATCCCCCACACTGGTACTGAGACACGGACCAGACTCCACGGGAGGCAGCAGTGAGGAATATTGGTCAATGGGCGAGAGCCTGAACCAGCCAAGTCGCGTGAAGGAAGACAGTCCTAAGGATTGTAAACTTCTTTTATACGGGAATAACGGGCGATACGAGTATTACATTGAATGTACCGTAAGAATAAGCATCGGCTAACTC
>GV2UCFN02J0C5G
GGTGCGTAACGCGTATGCAACTTGCCTTACAGAGGGGATAACCCGTTAGAAAGACGGACTAAAACCGCATACACTTGTATTATTGCATGATATTACAAGGAAATATTTATAGCTGTAAGATAGGCATGCGTCCCATTAGCTGGTTGGTGAGGTAACGGCTCACCAAGGCGACGATGGGTAGGGGAACTGAGAGGTTTATCCCCCACACTGGTACTGAGACATGGACCAGACTCCTACGGGAGGCAGCAGTGAGGAATATTGGTCAATGGGCGAGAGCCTGAACCAGCCAAGTCGCGTGAAGGAAGACAGTCCTAAGGATTGTAAACTTCTTTTATACGGGAATAACGGGCGATACGAGTATTGCATTGAATGTACCGTAAGAATAAGCATCGGCTAACTC
>GV2UCFN02HELG5
GGTGCGTAACGCGTATGCAACTTGCCTTACAGAGGGGGATAACCCGTTGAAAGACGGACTAAAACCGCATACACTTGTATTATTGCATGATATTACAAGGAAATATTTATAGCTGTAAGATAGGCATGCGTTCCATTAGCTGGTTGGTGAGGTAACGGCTCACCAAGGCGACGATGGGTAGGGGAACTGAGAGGTTTATCCCCCACACTGGTACTGAGACACGGACCAGACTCCTACGGGAGGCAGCAGTGAGGAATATTGGTCAATGGGCGAGAGCCTGAACCAGCCAAGTCGCGTGAAGGAAGACTGTCCTAAGGATTGTAAACTTCTTTTATACGGGAATAACGGGCGATACGAGTATTGCATTGAATGTACCGTAAGAATAAGCATCGGCTAACTC
>GV2UCFN02FUJPG
GGTGCGTAACGCGTATGCAACTTGCCTTACAGAGGGGGATAACCCGTTGAAAGACGGACTAAAACCGCATACACTTGTATTATTGCATGATATTACAAGGAAATATTTATAGCTGTAAGATAGGCATGCGTTCCATTAGCTGGTTGGTGAGGTAACGGCTCACCAAGGCGACGATGGGTAGGGGAACTGAGAGGTTTATCCCCCACACTGGTACTGAGACACGGACCAGACTCCTACGGGAGGCAGCAGTGAGGAATATTGGTCAATGGGCGAGAGCCTGAACCAGCCAAGTCGCGTGAAGGAAGACTGTCCTAAGGATTGTAAACTTCTTTTATACGGGAATAACGGGCGATACGAGTATTGCATTGAATGTACCGTAAGAATAAGCATCGGCTAACTC
>GV2UCFN02HARY1
GGTGCGTAACGCGTATGCAACTTGCCTTACAGAGGGGGATAACCCGTTGAAAGACGGACTAAAACCGCATACACTTGTATTATTGCATGATATTACAAGGAAATATTTATAGCTGTAAGATAGGCATGCGTTCCATTAGCTGGTTGGTGAGGTAACGGCTCACCAAGGCGACGATGGGTAGGGGAACTGAGAGGTTTATCCCCCACACTGGTACTGAGACACGGACCAGACTCCTACGGGAGGCAGCAGTGAGGAATATTGGTCAATGGGCGAGAGCCTGAACCAGCCAAGTCGCGTGAAGGAAGACTGTCCTAAGGATTGTAAACTTCTTTTATACGGGAATAACGGGCGATACGAGTATTGCATTGAATGTACCGTAAGAATAAGCATCGGCTAACTC
>GV2UCFN02FRGKX
GGTGCGTAACGCGTATGCAACTTGCCTTACAGAGGGGGATAACCCGTTGAAAGACGGACTAAAACCGCATACACTTGTATTATTGCATGATATTACAAGGAAATATTTATAGCTGTAAGATAGGCATGCGTTCCATTAGCTGGTTGGTGAGGTAACGGCTCACCAAGGCGACGATGGGTAGGGGAACTGAGAGGTTTATCCCCCACACTGGTACTGAGACACGGACCAGACTCCTACGGGAGGCAGCAGTGAGGAATATTGGTCAATGGGCGAGAGCCTGAACCAGCCAAGTCGCGTGAAGGAAGACTGTCCTAAGGATTGTAAACTTCTTTTATACGGGAATAACGGGCGATACGAGTATTGCATTGAATGTACCGTAAGAATAAGCATCGGCTAACTC
>GV2UCFN02ILQ6L
GGTGCGTAACGCGTATGCAACTTGCCTTACAGAGGGGGATAACCCGTTGAAAGACGGACTAAAACCGCATACACTTGTATTATTGCATGATATTACAAGGAAATATTTATAGCTGTAAGATAGGCATGCGTTCCATTAGCTGGTTGGTGAGGTAACGGCTCACCAAGGCGACGATGGGTAGGGGAACTGAGAGGTTTATCCCCCACACTGGTACTGAGACACGGACCAGACTCCTACGGGAGGCAGCAGTGAGGAATATTGGTCAATGGGCGAGAGCCTGAACCAGCCAAGTCGCGTGAAGGAAGACTGTCCTAAGGATTGTAAACTTCTTTTATACGGGAATAACGGGCGATACGAGTATTGCATTGAATGTACCGTAAGAATAAGCATCGGCTAACTC
>GV2UCFN02IN6R1
GGTGCGTAACGCGTATGCAACTTGCCTTACAGAGGGGGATAACCCGTTGAAAGACGGACTAAAACCGCATACACTTGTATTATTGCATGATATTACAAGGAAATATTTATAGCTGTAAGATAGGCATGCGTTCCATTAGCTGGTTGGTGAGGTAACGGCTCACCAAGGCGACGATGGGTAGGGGAACTGAGAGGTTTATCCCCCACACTGGTACTGAGACACGGACCAGACTCCTACGGGAGGCAGCAGTGAGGAATATTGGTCAATGGGCGAGAGCCTGAACCAGCCAAGTCGCGTGAAGGAAGACTGTCCTAAGGATTGTAAACTTCTTTTATACGGGAATAACGGGCGATACGAGTATTGCATTGAATGTACCGTAAGAATAAGCATCGGCTAACTC
>GV2UCFN02HO8BE
GGTGCGTAACGCGTATGCAACTTGCCTTACAGAGGGGGATAACCCGTTGAAAGACGGACTAAAACCGCATACACTTGTATTATTGCATGATATTACAAGGAAATATTTATAGCTGTAAGATAGGCATGCGTCCCATTAGCTAGTTGGTGAGGTAACGGCTCACCAAGGCGACGATGGGTAGGGGAACTGAGAGGTTTATCCCCCACACTGGTACTGAGACACGGACCAGACTCCTACGGGAGGCAGCAGTGAGGAATATTGGTCAATGGGCGAGAGCCTGAACCAGCCAAGTCGCGTGAAGGAAGACTGTCCTAAGGATTGTAAACTTCTTTTATACGGGAATAACGGGCGATACGAGTATTGCATTGAATGTACCGTAAGAATAAGCATCGGCTAACTC
>GV2UCFN02HB1DV
GGTGCGTAACGCGTATGCAACTTGCCTTACAGAGGGGGATAACCCGTTGAAAGACGGACTAAAACCGCATACACTTGTATTATTGCATGATATTACAAGGAAATATTTATAGCTGTAAGATAGGCATGCGTCCCATTAGCTAGTTGGTGAGGTAACGGCTCACCAAGGCGACGATGGGTAGGGGAACTGAGAGGTTTATCCCCCACACTGGTACTGAGACACGGACCAGACTCCTACGGGAGGCAGCAGTGAGGAATATTGGTCAATGGGCGAGAGCCTGAACCAGCCAAGTCGCGTGAAGGAAGACTGTCCTAAGGATTGTAAACTTCTTTTATACGGGAATAACGGGCGATACGAGTATTGCATTGAATGTACCGTAAGAATAAGCATCGGCTAACTC
>GV2UCFN02J36UA
GGTGCGTAACGCGTATGCAACTTGCCTTACAGAGGGGGATAACCCGTTGAAAGACGGACTAAAACCGCATACACTTGTATTATTGCATGATATTACAAGGAAATATTTATAGCTGTAAGATAGGCATGCGTCCCATTAGCTAGTTGGTGAGGTAACGGCTCACCAAGGCGACGATGGGTAGGGGAACTGAGAGGTTTATCCCCCACACTGGTACTGAGACACGGACCAGACTCCTACGGGAGGCAGCAGTGAGGAATATTGGTCAATGGGCGAGAGCCTGAACCAGCCAAGTCGCGTGAAGGAAGACTGTCCTAAGGATTGTAAACTTCTTTTATACGGGAATAACGGGCGATACGAGTATTGCATTGAATGTACCGTAAGAATAAGCATCGGCTAACTC
>GV2UCFN02GLMT6
GGTGCGTAACGCGTATGCAACTTGCCTTACAGAGGGGGATAACCCGTTGAAAGACGGACTAAAACCGCATACACTTGTATTATTGCATGATATTACAAGGAAATATTTATAGCTGTAAGATAGGCATGCGTCCCATTAGCTAGTTGGTGAGGTAACGGCTCACCAAGGCGACGATGGGTAGGGGAACTGAGAGGTTTATCCCCCACACTGGTACTGAGACACGGACCAGACTCCTACGGGAGGCAGCAGTGAGGAATATTGGTCAATGGGCGAGAGCCTGAACCAGCCAAGTCGCGTGAAGGAAGACTGTCCTAAGGATTGTAAACTTCTTTTATACGGGAATAACGGGCGATACGAGTATTGCATTGAATGTACCGTAAGAATAAGCATCGGCTAACTC
>GV2UCFN02J36H1
GGTGCGTAACGCGTATGCAACTTGCCTTACAGAGGGGGATAACCCGTTGAAAGACGGACTAAAACCGCATACACTTGTATTATTGCATGATATTACAAGGAAATATTTATAGCTGTAAGATAGGCATGCGTCCCATTAGCTAGTTGGTGAGGTAACGGCTCACCAAGGCGACGATGGGTAGGGGAACTGAGAGGTTTATCCCCCACACTGGTACTGAGACACGGACCAGACTCCTACGGGAGGCAGCAGTGAGGAATATTGGTCAATGGGCGAGAGCCTGAACCAGCCAAGTCGCGTGAAGGAAGACTGTCCTAAGGATTGTAAACTTCTTTTATACGGGAATAACGGGCGATACGAGTATTGCATTGAATGTACCGTAAGAATAAGCATCGGCTAACTC
>GV2UCFN02FYCAB
GGTGCGTAACGCGTATGCAACTTGCCTTACAGAGGGGGATAACCCGTTGAAAGACGGACTAAAACCGCATACACTTGTATTATTGCATGATATTACAAGGAAATATTTATAGCTGTAAGATAGGCATGCGTCCCATTAGCTAGTTGGTGAGGTAACGGCTCACCAAGGCGACGATGGGTAGGGGAACTGAGAGGTTTATCCCCCACACTGGTACTGAGACACGGACCAGACTCCTACGGGAGGCAGCAGTGAGGAATATTGGTCAATGGGCGAGAGCCTGAACCAGCCAAGTCGCGTGAAGGAAGACTGTCCTAAGGATTGTAAACTTCTTTTATACGGGAATAACGGGCGATACGAGTATTGCATTGAATGTACCGTAAGAATAAGCATCGGCTAACTC
>GV2UCFN02JG7HY
GGTGCGTAACGCGTATGCAACTTGCCTTACAGAGGGGGATAACCCGTTGAAAGACGGACTAAAACCGCATACACTTGTATTATTGCATGATATTACAAGGAAATATTTATAGCTGTAAGATAGGCATGCGTCCCATTAGCTAGTTGGTGAGGTAACGGCTCACCAAGGCGACGATGGGTAGGGGAACTGAGAGGTTTATCCCCCACACTGGTACTGAGACACGGACCAGACTCCTACGGGAGGCAGCAGTGAGGAATATTGGTCAATGGGCGAGAGCCTGAACCAGCCAAGTCGCGTGAAGGAAGACTGTCCTAAGGATTGTAAACTTCTTTTATACGGGAATAACGGGCGATACGAGTATTGCATTGAATGTACCGTAAGAATAAGCATCGGCTAACTC
>GV2UCFN02G57L5
GGTGCGTAACGCGTATGCAACTTGCCTTACAGAGGGGGATAACCCGTTGAAAGACGGACTAAAACCGCATACACTTGTATTATTGCATGATATTACAAGGAAATATTTATAGCTGTAAGATAGGCATGCGTCCCATTAGCTAGTTGGTGAGGTAACGGCTCACCAAGGCGACGATGGGTAGGGGAACTGAGAGGTTTATCCCCCACACTGGTACTGAGACACGGACCAGACTCCTACGGGAGGCAGCAGTGAGGAATATTGGTCAATGGGCGAGAGCCTGAACCAGCCAAGTCGCGTGAAGGAAGACTGTCCTAAGGATTGTAAACTTCTTTTATACGGGAATAACGGGCGATACGAGTATTGCATTGAATGTACCGTAAGAATAAGCATCGGCTAACTC
>GV2UCFN02HMMR1
GGTGCGTAACGCGTATGCAACTTGCCTTACAGAGGGGGATAACCCGTTGAAAGACGGACTAAAACCGCATACACTTGTATTATTGCATGATATTACAAGGAAATATTTATAGCTGTAAGATAGGCATGCGTCCCATTAGCTAGTTGGTGAGGTAACGGCTCACCAAGGCGACGATGGGTAGGGGAACTGAGAGGTTTATCCCCCACACTGGTACTGAGACACGGACCAGACTCCTACGGGAGGCAGCAGTGAGGAATATTGGTCAATGGGCGAGAGCCTGAACCAGCCAAGTCGCGTGAAGGAAGACTGTCCTAAGGATTGTAAACTTCTTTTATACGGGAATAACGGGCGATACGAGTATTGCATTGAATGTACCGTAAGAATAAGCATCGGCTAACTC
>GV2UCFN02F6I75
GGTGCGTAACGCGTATGCAACTTGCCTTACAGAGGGGGATAACCCGTTGAAAGACGGACTAAAACCGCATACACTTGTATTATTGCATGATATTACAAGGAAATATTTATAGCTGTAAGATAGGCATGCGTCCCATTAGCTAGTTGGTGAGGTAACGGCTCACCAAGGCGACGATGGGTAGGGGAACTGAGAGGTTTATCCCCCACACTGGTACTGAGACACGGACCAGACTCCTACGGGAGGCAGCAGTGAGGAATATTGGTCAATGGGCGAGAGCCTGAACCAGCCAAGTCGCGTGAAGGAAGACTGTCCTAAGGATTGTAAACTTCTTTTATACGGGAATAACGGGCGATACGAGTATTGCATTGAATGTACCGTAAGAATAAGCATCGGCTAACTC
>GV2UCFN02GFZUM
GGTGCGTAACGCGTATGCAACTTGCCTTACAGAGGGGGATAACCCGTTGAAAGACGGACTAAAACCGCATACACTTGTATTATTGCATGATATTACAAGGAAATATTTATAGCTGTAAGATAGGCATGCGTCCCATTAGCTAGTTGGTGAGGTAACGGCTCACCAAGGCGACGATGGGTAGGGGAACTGAGAGGTTTATCCCCCACACTGGTACTGAGACACGGACCAGACTCCTACGGGAGGCAGCAGTGAGGAATATTGGTCAATGGGCGAGAGCCTGAACCAGCCAAGTCGCGTGAAGGAAGACTGTCCTAAGGATTGTAAACTTCTTTTATACGGGAATAACGGGCGATACGAGTATTGCATTGAATGTACCGTAAGAATAAGCATCGGCTAACTC
>GV2UCFN02JGCEO
GGTGCGTAACGCGTATGCAACTTGCCTTACAGAGGGGGATAACCCGTTGAAAGACGGACTAAAACCGCATACACTTGTATTATTGCATGATATTACAAGGAAATATTTATAGCTGTAAGATAGGCATGCGTCCCATTAGCTAGTTGGTGAGGTAACGGCTCACCAAGGCGACGATGGGTAGGGGAACTGAGAGGTTTATCCCCCACACTGGTACTGAGACACGGACCAGACTCCTACGGGAGGCAGCAGTGAGGAATATTGGTCAATGGGCGAGAGCCTGAACCAGCCAAGTCGCGTGAAGGAAGACTGTCCTAAGGATTGTAAACTTCTTTTATACGGGAATAACGGGCGATACGAGTATTGCATTGAATGTACCGTAAGAATAAGCATCGGCTAACTC
>GV2UCFN02HDMU3
GGTGCGTAACGCGTATGCAACTTGCCTTACAGAGGGGGATAACCCGTTGAAAGACGGACTAAAACCGCATACACTTGTATTATTGCATGATATTACAAGGAAATATTTATAGCTGTAAGATAGGCATGCGTCCCATTAGCTAGTTGGTGAGGTAACGGCTCACCAAGGCGACGATGGGTAGGGGAACTGAGAGGTTTATCCCCCACACTGGTACTGAGACACGGACCAGACTCCTACGGGAGGCAGCAGTGAGGAATATTGGTCAATGGGCGAGAGCCTGAACCAGCCAAGTCGCGTGAAGGAAGACTGTCCTAAGGATTGTAAACTTCTTTTATACGGGAATAACGGGCGATACGAGTATTGCATTGAATGTACCGTAAGAATAAGCATCGGCTAACTC
>GV2UCFN02FRZXK
GGTGCGTAACGCGTATGCAACTTGCCTTACAGAGGGGGATAACCCGTTGAAAGACGGACTAAAACCGCATACACTTGTATTATTGCATGATATTACAAGGAAATATTTATAGCTGTAAGATAGGCATGCGTCCCATTAGCTAGTTGGTGAGGTAACGGCTCACCAAGGCGACGATGGGTAGGGGAACTGAGAGGTTTATCCCCCACACTGGTACTGAGACACGGACCAGACTCCTACGGGAGGCAGCAGTGAGGAATATTGGTCAATGGGCGAGAGCCTGAACCAGCCAAGTCGCGTGAAGGAAGACTGTCCTAAGGATTGTAAACTTCTTTTATACGGGAATAACGGGCGATACGAGTATTGCATTGAATGTACCGTAAGAATAAGCATCGGCTAACTC
>GV2UCFN02GA2P6
GGTGCGTAACGCGTATGCAACTTGCCTTACAGAGGGGGATAACCCGTTGAAAGACGGACTAAAACCGCATACACTTGTATTATTGCATGATATTACAAGGAAATATTTATAGCTGTAAGATAGGCATGCGTCCCATTAGCTAGTTGGTGAGGTAACGGCTCACCAAGGCGACGATGGGTAGGGGAACTGAGAGGTTTATCCCCCACACTGGTACTGAGACACGGACCAGACTCCTACGGGAGGCAGCAGTGAGGAATATTGGTCAATGGGCGAGAGCCTGAACCAGCCAAGTCGCGTGAAGGAAGACTGTCCTAAGGATTGTAAACTTCTTTTATACGGGAATAACGGGCGATACGAGTATTGCATTGAATGTACCGTAAGAATAAGCATCGGCTAACTC
>GV2UCFN02FU1PS
GGTGCGTAACGCGTATGCAACTTGCCTTACAGAGGGGGATAACCCGTTGAAAGACGGACTAAAACCGCATACACTTGTATTATTGCATGATATTACAAGGAAATATTTATAGCTGTAAGATAGGCATGCGTCCCATTAGCTAGTTGGTGAGGTAACGGCTCACCAAGGCGACGATGGGTAGGGGAACTGAGAGGTTTATCCCCCACACTGGTACTGAGACACGGACCAGACTCCTACGGGAGGCAGCAGTGAGGAATATTGGTCAATGGGCGAGAGCCTGAACCAGCCAAGTCGCGTGAAGGAAGACTGTCCTAAGGATTGTAAACTTCTTTTATACGGGAATAACGGGCGATACGAGTATTGCATTGAATGTACCGTAAGAATAAGCATCGGCTAACTC
>GV2UCFN02GPLDB
GGTGCGTAACGCGTATGCAACTTGCCTTACAGAGGGGGATAACCCGTTGAAAGACGGACTAAAACCGCATACACTTGTATTATTGCATGATATTACAAGGAAATATTTATAGCTGTAAGATAGGCATGCGTCCCATTAGCTAGTTGGTGAGGTAACGGCTCACCAAGGCGACGATGGGTAGGGGAACTGAGAGGTTTATCCCCCACACTGGTACTGAGACACGGACCAGACTCCTACGGGAGGCAGCAGTGAGGAATATTGGTCAATGGGCGAGAGCCTGAACCAGCCAAGTCGCGTGAAGGAAGACTGTCCTAAGGATTGTAAACTTCTTTTATACGGGAATAACGGGCGATACGAGTATTGCATTGAATGTACCGTAAGAATAAGCATCGGCTAACTC
>GV2UCFN02F876W
GGTGCGTAACGCGTATGCAACTTGCCTTACAGAGGGGGATAACCCGTTGAAAGACGGACTAAAACCGCATACACTTGTATTATTGCATGATATTACAAGGAAATATTTATAGCTGTAAGATAGGCATGCGTCCCATTAGCTAGTTGGTGAGGTAACGGCTCACCAAGGCGACGATGGGTAGGGGAACTGAGAGGTTTATCCCCCACACTGGTACTGAGACACGGACCAGACTCCTACGGGAGGCAGCAGTGAGGAATATTGGTCAATGGGCGAGAGCCTGAACCAGCCAAGTCGCGTGAAGGAAGACTGTCCTAAGGATTGTAAACTTCTTTTATACGGGAATAACGGGCGATACGAGTATTGCATTGAATGTACCGTAAGAATAAGCATCGGCTAACTC
>GV2UCFN02JF5L7
GGTGCGTAACGCGTATGCAACTTGCCTTACAGAGGGGGATAACCCGTTGAAAGACGGACTAAAACCGCATACACTTGTATTATTGCATGATATTACAAGGAAATATTTATAGCTGTAAGATAGGCATGCGTCCCATTAGCTAGTTGGTGAGGTAACGGCTCACCAAGGCGACGATGGGTAGGGGAACTGAGAGGTTTATCCCCCACACTGGTACTGAGACACGGACCAGACTCCTACGGGAGGCAGCAGTGAGGAATATTGGTCAATGGGCGAGAGCCTGAACCAGCCAAGTCGCGTGAAGGAAGACTGTCCTAAGGATTGTAAACTTCTTTTATACGGGAATAACGGGCGATACGAGTATTGCATTGAATGTACCGTAAGAATAAGCATCGGCTAACTC
>GV2UCFN02HV4GL
GGTGCGTAACGCGTATGCAACTTGCCTTACAGAGGGGGATAACCCGTTGAAAGACGGACTAAAACCGCATACACTTGTATTATTGCATGATATTACAAGGAAATATTTATAGCTGTAAGATAGGCATGCGTCCCATTAGCTAGTTGGTGAGGTAACGGCTCACCAAGGCGACGATGGGTAGGGGAACTGAGAGGTTTATCCCCCACACTGGTACTGAGACACGGACCAGACTCCTACGGGAGGCAGCAGTGAGGAATATTGGTCAATGGGCGAGAGCCTGAACCAGCCAAGTCGCGTGAAGGAAGACTGTCCTAAGGATTGTAAACTTCTTTTATACGGGAATAACGGGCGATACGAGTATTGCATTGAATGTACCGTAAGAATAAGCATCGGCTAACTC
>GV2UCFN02ICPYC
GGTGCGTAACGCGTATGCAACTTGCCTTACAGAGGGGGATAACCCGTTGAAAGACGGACTAAAACCGCATACACTTGTATTATTGCATGATATTACAAGGAAATATTTATAGCTGTAAGATAGGCATGCGTCCCATTAGCTAGTTGGTGAGGTAACGGCTCACCAAGGCGACGATGGGTAGGGGAACTGAGAGGTTTATCCCCCACACTGGTACTGAGACACGGACCAGACTCCTACGGGAGGCAGCAGTGAGGAATATTGGTCAATGGGCGAGAGCCTGAACCAGCCAAGTCGCGTGAAGGAAGACTGTCCTAAGGATTGTAAACTTCTTTTATACGGGAATAACGGGCGATACGAGTATTGCATTGAATGTACCGTAAGAATAAGCATCGGCTAACTC
>GV2UCFN02JUPRS
GGTGCGTAACGCGTATGCAACTTGCCTTACAGAGGGGGATAACCCGTTGAAAGACGGACTAAAACCGCATACACTTGTATTATTGCATGATATTACAAGGAAATATTTATAGCTGTAAGATAGGCATGCGTCCCATTAGCTAGTTGGTGAGGTAACGGCTCACCAAGGCGACGATGGGTAGGGGAACTGAGAGGTTTATCCCCCACACTGGTACTGAGACACGGACCAGACTCCTACGGGAGGCAGCAGTGAGGAATATTGGTCAATGGGCGAGAGCCTGAACCAGCCAAGTCGCGTGAAGGAAGACTGTCCTAAGGATTGTAAACTTCTTTTATACGGGAATAACGGGCGATACGAGTATTGCATTGAATGTACCGTAAGAATAAGCATCGGCTAACTC
>GV2UCFN02FLLPI
GGTGCGTAACGCGTATGCAACTTGCCTTACAGAGGGGGATAACCCGTTGAAAGACGGACTAAAACCGCATACACTTGTATTATTGCATGATATTACAAGGAAATATTTATAGCTGTAAGATAGGCATGCGTCCCATTAGCTAGTTGGTGAGGTAACGGCTCACCAAGGCGACGATGGGTAGGGGAACTGAGAGGTTTATCCCCCACACTGGTACTGAGACACGGACCAGACTCCTACGGGAGGCAGCAGTGAGGAATATTGGTCAATGGGCGAGAGCCTGAACCAGCCAAGTCGCGTGAAGGAAGACTGTCCTAAGGATTGTAAACTTCTTTTATACGGGAATAACGGGCGATACGAGTATTGCATTGAATGTACCGTAAGAATAAGCATCGGCTAACTC
>GV2UCFN02G7AKT
GGTGCGTAACGCGTATGCAACTTGCCTTACAGAGGGGGATAACCCGTTGAAAGACGGACTAAAACCGCATACACTTGTATTATTGCATGATATTACAAGGAAATATTTATAGCTGTAAGATAGGCATGCGTCCCATTAGCTAGTTGGTGAGGTAACGGCTCACCAAGGCGACGATGGGTAGGGGAACTGAGAGGTTTATCCCCCACACTGGTACTGAGACACGGACCAGACTCCTACGGGAGGCAGCAGTGAGGAATATTGGTCAATGGGCGAGAGCCTGAACCAGCCAAGTCGCGTGAAGGAAGACTGTCCTAAGGATTGTAAACTTCTTTTATACGGGAATAACGGGCGATACGAGTATTGCATTGAATGTACCGTAAGAATAAGCATCGGCTAACTC
>GV2UCFN02IGPZR
GGTGCGTAACGCGTATGCAACTTGCCTTACAGAGGGGGATAACCCGTTGAAAGACGGACTAAAACCGCATACACTTGTATTATTGCATGATATTACAAGGAAATATTTATAGCTGTAAGATAGGCATGCGTCCCATTAGCTAGTTGGTGAGGTAACGGCTCACCAAGGCGACGATGGGTAGGGGAACTGAGAGGTTTATCCCCCACACTGGTACTGAGACACGGACCAGACTCCTACGGGAGGCAGCAGTGAGGAATATTGGTCAATGGGCGAGAGCCTGAACCAGCCAAGTCGCGTGAAGGAAGACTGTCCTAAGGATTGTAAACTTCTTTTATACGGGAATAACGGGCGATACGAGTATTGCATTGAATGTACCGTAAGAATAAGCATCGGCTAACTC
>GV2UCFN02IQWM6
GGTGCGTAACGCGTATGCAACTTGCCTTACAGAGGGGGATAACCCGTTGAAAGACGGACTAAAACCGCATACACTTGTATTATTGCATGATATTACAAGGAAATATTTATAGCTGTAAGATAGGCATGCGTCCCATTAGCTAGTTGGTGAGGTAACGGCTCACCAAGGCGACGATGGGTAGGGGAACTGAGAGGTTTATCCCCCACACTGGTACTGAGACACGGACCAGACTCCTACGGGAGGCAGCAGTGAGGAATATTGGTCAATGGGCGAGAGCCTGAACCAGCCAAGTCGCGTGAAGGAAGACTGTCCTAAGGATTGTAAACTTCTTTTATACGGGAATAACGGGCGATACGAGTATTGCATTGAATGTACCGTAAGAATAAGCATCGGCTAACTC
>GV2UCFN02I35EW
GGTGCGTAACGCGTATGCAACTTGCCTTACAGAGGGGGATAACCCGTTGAAAGACGGACTAAAACCGCATACACTTGTATTATTGCATGATATTACAAGGAAATATTTATAGCTGTAAGATAGGCATGCGTCCCATTAGCTAGTTGGTGAGGTAACGGCTCACCAAGGCGACGATGGGTAGGGGAACTGAGAGGTTTATCCCCCACACTGGTACTGAGACACGGACCAGACTCCTACGGGAGGCAGCAGTGAGGAATATTGGTCAATGGGCGAGAGCCTGAACCAGCCAAGTCGCGTGAAGGAAGACTGTCCTAAGGATTGTAAACTTCTTTTATACGGGAATAACGGGCGATACGAGTATTGCATTGAATGTACCGTAAGAATAAGCATCGGCTAACTC
>GV2UCFN02FF5NS
GGTGCGTAACGCGTATGCAACTTGCCTTACAGAGGGGGATAACCCGTTGAAAGACGGACTAAAACCGCATACACTTGTATTATTGCATGATATTACAAGGAAATATTTATAGCTGTAAGATAGGCATGCGTCCCATTAGCTAGTTGGTGAGGTAACGGCTCACCAAGGCGACGATGGGTAGGGGAACTGAGAGGTTTATCCCCCACACTGGTACTGAGACACGGACCAGACTCCTACGGGAGGCAGCAGTGAGGAATATTGGTCAATGGGCGAGAGCCTGAACCAGCCAAGTCGCGTGAAGGAAGACTGTCCTAAGGATTGTAAACTTCTTTTATACGGGAATAACGGGCGATACGAGTATTGCATTGAATGTACCGTAAGAATAAGCATCGGCTAACTC
>GV2UCFN02FTOWO
GGTGCGTAACGCGTATGCAACTTGCCTTACAGAGGGGGATAACCCGTTGAAAGACGGACTAAAACCGCATACACTTGTATTATTGCATGATATTACAAGGAAATATTTATAGCTGTAAGATAGGCATGCGTCCCATTAGCTAGTTGGTGAGGTAACGGCTCACCAAGGCGACGATGGGTAGGGGAACTGAGAGGTTTATCCCCCACACTGGTACTGAGACACGGACCAGACTCCTACGGGAGGCAGCAGTGAGGAATATTGGTCAATGGGCGAGAGCCTGAACCAGCCAAGTCGCGTGAAGGAAGACTGTCCTAAGGATTGTAAACTTCTTTTATACGGGAATAACGGGCGATACGAGTATTGCATTGAATGTACCGTAAGAATAAGCATCGGCTAACTC
>GV2UCFN02FKFCO
GGTGCGTAACGCGTATGCAACTTGCCTTACAGAGGGGGATAACCCGTTGAAAGACGGACTAAAACCGCATACACTTGTATTATTGCATGATATTACAAGGAAATATTTATAGCTGTAAGATAGGCATGCGTCCCATTAGCTAGTTGGTGAGGTAACGGCTCACCAAGGCGACGATGGGTAGGGGAACTGAGAGGTTTATCCCCCACACTGGTACTGAGACACGGACCAGACTCCTACGGGAGGCAGCAGTGAGGAATATTGGTCAATGGGCGAGAGCCTGAACCAGCCAAGTCGCGTGAAGGAAGACTGTCCTAAGGATTGTAAACTTCTTTTATACGGGAATAACGGGCGATACGAGTATTGCATTGAATGTACCGTAAGAATAAGCATCGGCTAACTC
>GV2UCFN02HYSPN
GGTGCGTAACGCGTATGCAACTTGCCTTACAGAGGGGGATAACCCGTTGAAAGACGGACTAAAACCGCATACACTTGTATTATTGCATGATATTACAAGGAAATATTTATAGCTGTAAGATAGGCATGCGTCCCATTAGCTAGTTGGTGAGGTAACGGCTCACCAAGGCGACGATGGGTAGGGGAACTGAGAGGTTTATCCCCCACACTGGTACTGAGACACGGACCAGACTCCTACGGGAGGCAGCAGTGAGGAATATTGGTCAATGGGCGAGAGCCTGAACCAGCCAAGTCGCGTGAAGGAAGACTGTCCTAAGGATTGTAAACTTCTTTTATACGGGAATAACGGGCGATACGAGTATTGCATTGAATGTACCGTAAGAATAAGCATCGGCTAACTC
>GV2UCFN02IEVON
GGTGCGTAACGCGTATGCAACTTGCCTTACAGAGGGGGATAACCCGTTGAAAGACGGACTAAAACCGCATACACTTGTATTATTGCATGATATTACAAGGAAATATTTATAGCTGTAAGATAGGCATGCGTCCCATTAGCTAGTTGGTGAGGTAACGGCTCACCAAGGCGACGATGGGTAGGGGAACTGAGAGGTTTATCCCCCACACTGGTACTGAGACACGGACCAGACTCCTACGGGAGGCAGCAGTGAGGAATATTGGTCAATGGGCGAGAGCCTGAACCAGCCAAGTCGCGTGAAGGAAGACTGTCCTAAGGATTGTAAACTTCTTTTATACGGGAATAACGGGCGATACGAGTATTGCATTGAATGTACCGTAAGAATAAGCATCGGCTAACTC
>GV2UCFN02JYAWS
GGTGCGTAACGCGTATGCAACTTGCCTTACAGAGGGGGATAACCCGTTGAAAGACGGACTAAAACCGCATACACTTGTATTATTGCATGATATTACAAGGAAATATTTATAGCTGTAAGATAGGCATGCGTCCCATTAGCTAGTTGGTGAGGTAACGGCTCACCAAGGCGACGATGGGTAGGGGAACTGAGAGGTTTATCCCCCACACTGGTACTGAGACACGGACCAGACTCCTACGGGAGGCAGCAGTGAGGAATATTGGTCAATGGGCGAGAGCCTGAACCAGCCAAGTCGCGTGAAGGAAGACTGTCCTAAGGATTGTAAACTTCTTTTATACGGGAATAACGGGCGATACGAGTATTGCATTGAATGTACCGTAAGAATAAGCATCGGCTAACTC
>GV2UCFN02GA23L
GGTGCGTAACGCGTATGCAACTTGCCTTACAGAGGGGGATAACCCGTTGAAAGACGGACTAAAACCGCATACACTTGTATTATTGCATGATATTACAAGGAAATATTTATAGCTGTAAGATAGGCATGCGTCCCATTAGCTAGTTGGTGAGGTAACGGCTCACCAAGGCGACGATGGGTAGGGGAACTGAGAGGTTTATCCCCCACACTGGTACTGAGACACGGACCAGACTCCTACGGGAGGCAGCAGTGAGGAATATTGGTCAATGGGCGAGAGCCTGAACCAGCCAAGTCGCGTGAAGGAAGACTGTCCTAAGGATTGTAAACTTCTTTTATACGGGAATAACGGGCGATACGAGTATTGCATTGAATGTACCGTAAGAATAAGCATCGGCTAACTC
>GV2UCFN02HTTY7
GGTGCGTAACGCGTATGCAACTTGCCTTACAGAGGGGGATAACCCGTTGAAAGACGGACTAAAACCGCATACACTTGTATTATTGCATGATATTACAAGGAAATATTTATAGCTGTAAGATAGGCATGCGTCCCATTAGCTAGTTGGTGAGGTAACGGCTCACCAAGGCGACGATGGGTAGGGGAACTGAGAGGTTTATCCCCCACACTGGTACTGAGACACGGACCAGACTCCTACGGGAGGCAGCAGTGAGGAATATTGGTCAATGGGCGAGAGCCTGAACCAGCCAAGTCGCGTGAAGGAAGACTGTCCTAAGGATTGTAAACTTCTTTTATACGGGAATAACGGGCGATACGAGTATTGCATTGAATGTACCGTAAGAATAAGCATCGGCTAACTC
>GV2UCFN02G0KST
GGTGCGTAACGCGTATGCAACTTGCCTTACAGAGGGGGATAACCCGTTGAAAGACGGACTAAAACCGCATACACTTGTATTATTGCATGATATTACAAGGAAATATTTATAGCTGTAAGATAGGCATGCGTCCCATTAGCTAGTTGGTGAGGTAACGGCTCACCAAGGCGACGATGGGTAGGGGAACTGAGAGGTTTATCCCCCACACTGGTACTGAGACACGGACCAGACTCCTACGGGAGGCAGCAGTGAGGAATATTGGTCAATGGGCGAGAGCCTGAACCAGCCAAGTCGCGTGAAGGAAGACTGTCCTAAGGATTGTAAACTTCTTTTATACGGGAATAACGGGCGATACGAGTATTGCATTGAATGTACCGTAAGAATAAGCATCGGCTAACTC
>GV2UCFN02GSMHJ
GGTGCGTAACGCGTATGCAACTTGCCTTACAGAGGGGGATAACCCGTTGAAAGACGGACTAAAACCGCATACACTTGTATTATTGCATGATATTACAAGGAAATATTTATAGCTGTAAGATAGGCATGCGTCCCATTAGCTAGTTGGTGAGGTAACGGCTCACCAAGGCGACGATGGGTAGGGGAACTGAGAGGTTTATCCCCCACACTGGTACTGAGACACGGACCAGACTCCTACGGGAGGCAGCAGTGAGGAATATTGGTCAATGGGCGAGAGCCTGAACCAGCCAAGTCGCGTGAAGGAAGACTGTCCTAAGGATTGTAAACTTCTTTTATACGGGAATAACGGGCGATACGAGTATTGCATTGAATGTACCGTAAGAATAAGCATCGGCTAACTC
>GV2UCFN02IS6NW
GGTGCGTAACGCGTATGCAACTTGCCTTACAGAGGGGGATAACCCGTTGAAAGACGGACTAAAACCGCATACACTTGTATTATTGCATGATATTACAAGGAAATATTTATAGCTGTAAGATAGGCATGCGTCCCATTAGCTAGTTGGTGAGGTAACGGCTCACCAAGGCGACGATGGGTAGGGGAACTGAGAGGTTTATCCCCCACACTGGTACTGAGACACGGACCAGACTCCTACGGGAGGCAGCAGTGAGGAATATTGGTCAATGGGCGAGAGCCTGAACCAGCCAAGTCGCGTGAAGGAAGACTGTCCTAAGGATTGTAAACTTCTTTTATACGGGAATAACGGGCGATACGAGTATTGCATTGAATGTACCGTAAGAATAAGCATCGGCTAACTC
>GV2UCFN02JX2GH
GGTGCGTAACGCGTATGCAACTTGCCTTACAGAGGGGGATAACCCGTTGAAAGACGGACTAAAACCGCATACACTTGTATTATTGCATGATATTACAAGGAAATATTTATAGCTGTAAGATAGGCATGCGTCCCATTAGCTAGTTGGTGAGGTAACGGCTCACCAAGGCGACGATGGGTAGGGGAACTGAGAGGTTTATCCCCCACACTGGTACTGAGACACGGACCAGACTCCTACGGGAGGCAGCAGTGAGGAATATTGGTCAATGGGCGAGAGCCTGAACCAGCCAAGTCGCGTGAAGGAAGACTGTCCTAAGGATTGTAAACTTCTTTTATACGGGAATAACGGGCGATACGAGTATTGCATTGAATGTACCGTAAGAATAAGCATCGGCTAACTC
>GV2UCFN02HLDZX
GGTGCGTAACGCGTATGCAACTTGCCTTACAGAGGGGGATAACCCGTTGAAAGACGGACTAAAACCGCATACACTTGTATTATTGCATGATATTACAAGGAAATATTTATAGCTGTAAGATAGGCATGCGTCCCATTAGCTAGTTGGTGAGGTAACGGCTCACCAAGGCGACGATGGGTAGGGGAACTGAGAGGTTTATCCCCCACACTGGTACTGAGACACGGACCAGACTCCTACGGGAGGCAGCAGTGAGGAATATTGGTCAATGGGCGAGAGCCTGAACCAGCCAAGTCGCGTGAAGGAAGACTGTCCTAAGGATTGTAAACTTCTTTTATACGGGAATAACGGGCGATACGAGTATTGCATTGAATGTACCGTAAGAATAAGCATCGGCTAACTC
>GV2UCFN02JZBQM
GGTGCGTAACGCGTATGCAACTTGCCTTACAGAGGGGGATAACCCGTTGAAAGACGGACTAAAACCGCATACACTTGTATTATTGCATGATATTACAAGGAAATATTTATAGCTGTAAGATAGGCATGCGTCCCATTAGCTAGTTGGTGAGGTAACGGCTCACCAAGGCGACGATGGGTAGGGGAACTGAGAGGTTTATCCCCCACACTGGTACTGAGACACGGACCAGACTCCTACGGGAGGCAGCAGTGAGGAATATTGGTCAATGGGCGAGAGCCTGAACCAGCCAAGTCGCGTGAAGGAAGACTGTCCTAAGGATTGTAAACTTCTTTTATACGGGAATAACGGGCGATACGAGTATTGCATTGAATGTACCGTAAGAATAAGCATCGGCTAACTC
>GV2UCFN02I9SS7
GGTGCGTAACGCGTATGCAACTTGCCTTACAGAGGGGGATAACCCGTTGAAAGACGGACTAAAACCGCATACACTTGTATTATTGCATGATATTACAAGGAAATATTTATAGCTGTAAGATAGGCATGCGTCCCATTAGCTAGTTGGTGAGGTAACGGCTCACCAAGGCGACGATGGGTAGGGGAACTGAGAGGTTTATCCCCCACACTGGTACTGAGACACGGACCAGACTCCTACGGGAGGCAGCAGTGAGGAATATTGGTCAATGGGCGAGAGCCTGAACCAGCCAAGTCGCGTGAAGGAAGACTGTCCTAAGGATTGTAAACTTCTTTTATACGGGAATAACGGGCGATACGAGTATTGCATTGAATGTACCGTAAGAATAAGCATCGGCTAACTC
>GV2UCFN02H95S1
GGTGCGTAACGCGTATGCAACTTGCCTTACAGAGGGGGATAACCCGTTGAAAGACGGACTAAAACCGCATACACTTGTATTATTGCATGATATTACAAGGAAATATTTATAGCTGTAAGATAGGCATGCGTCCCATTAGCTAGTTGGTGAGGTAACGGCTCACCAAGGCGACGATGGGTAGGGGAACTGAGAGGTTTATCCCCCACACTGGTACTGAGACACGGACCAGACTCCTACGGGAGGCAGCAGTGAGGAATATTGGTCAATGGGCGAGAGCCTGAACCAGCCAAGTCGCGTGAAGGAAGACTGTCCTAAGGATTGTAAACTTCTTTTATACGGGAATAACGGGCGATACGAGTATTGCATTGAATGTACCGTAAGAATAAGCATCGGCTAACTC
>GV2UCFN02H4KRJ
GGTGCGTAACGCGTATGCAACTTGCCTTACAGAGGGGGATAACCCGTTGAAAGACGGACTAAAACCGCATACACTTGTATTATTGCATGATATTACAAGGAAATATTTATAGCTGTAAGATAGGCATGCGTCCCATTAGCTAGTTGGTGAGGTAACGGCTCACCAAGGCGACGATGGGTAGGGGAACTGAGAGGTTTATCCCCCACACTGGTACTGAGACACGGACCAGACTCCTACGGGAGGCAGCAGTGAGGAATATTGGTCAATGGGCGAGAGCCTGAACCAGCCAAGTCGCGTGAAGGAAGACTGTCCTAAGGATTGTAAACTTCTTTTATACGGGAATAACGGGCGATACGAGTATTGCATTGAATGTACCGTAAGAATAAGCATCGGCTAACTC
>GV2UCFN02INAKD
GGTGCGTAACGCGTATGCAACTTGCCTTACAGAGGGGGATAACCCGTTGAAAGACGGACTAAAACCGCATACACTTGTATTATTGCATGATATTACAAGGAAATATTTATAGCTGTAAGATAGGCATGCGTCCCATTAGCTAGTTGGTGAGGTAACGGCTCACCAAGGCGACGATGGGTAGGGGAACTGAGAGGTTTATCCCCCACACTGGTACTGAGACACGGACCAGACTCCTACGGGAGGCAGCAGTGAGGAATATTGGTCAATGGGCGAGAGCCTGAACCAGCCAAGTCGCGTGAAGGAAGACTGTCCTAAGGATTGTAAACTTCTTTTATACGGGAATAACGGGCGATACGAGTATTGCATTGAATGTACCGTAAGAATAAGCATCGGCTAACTC
>GV2UCFN02IKEBH
GGTGCGTAACGCGTATGCAACTTGCCTTACAGAGGGGGATAACCCGTTGAAAGACGGACTAAAACCGCATACACTTGTATTATTGCATGATATTACAAGGAAATATTTATAGCTGTAAGATAGGCATGCGTCCCATTAGCTAGTTGGTGAGGTAACGGCTCACCAAGGCGACGATGGGTAGGGGAACTGAGAGGTTTATCCCCCACACTGGTACTGAGACACGGACCAGACTCCTACGGGAGGCAGCAGTGAGGAATATTGGTCAATGGGCGAGAGCCTGAACCAGCCAAGTCGCGTGAAGGAAGACTGTCCTAAGGATTGTAAACTTCTTTTATACGGGAATAACGGGCGATACGAGTATTGCATTGAATGTACCGTAAGAATAAGCATCGGCTAACTC
>GV2UCFN02GER8X
GGTGCGTAACGCGTATGCAACTTGCCTTACAGAGGGGGATAACCCGTTGAAAGACGGACTAAAACCGCATACACTTGTATTATTGCATGATATTACAAGGAAATATTTATAGCTGTAAGATAGGCATGCGTCCCATTAGCTAGTTGGTGAGGTAACGGCTCACCAAGGCGACGATGGGTAGGGGAACTGAGAGGTTTATCCCCCACACTGGTACTGAGACACGGACCAGACTCCTACGGGAGGCAGCAGTGAGGAATATTGGTCAATGGGCGAGAGCCTGAACCAGCCAAGTCGCGTGAAGGAAGACTGTCCTAAGGATTGTAAACTTCTTTTATACGGGAATAACGGGCGATACGAGTATTGCATTGAATGTACCGTAAGAATAAGCATCGGCTAACTC
>GV2UCFN02JC7AO
GGTGCGTAACGCGTATGCAACTTGCCTTACAGAGGGGGATAACCCGTTGAAAGACGGACTAAAACCGCATACACTTGTATTATTGCATGATATTACAAGGAAATATTTATAGCTGTAAGATAGGCATGCGTCCCATTAGCTAGTTGGTGAGGTAACGGCTCACCAAGGCGACGATGGGTAGGGGAACTGAGAGGTTTATCCCCCACACTGGTACTGAGACACGGACCAGACTCCTACGGGAGGCAGCAGTGAGGAATATTGGTCAATGGGCGAGAGCCTGAACCAGCCAAGTCGCGTGAAGGAAGACTGTCCTAAGGATTGTAAACTTCTTTTATACGGGAATAACGGGCGATACGAGTATTGCATTGAATGTACCGTAAGAATAAGCATCGGCTAACTC
>GV2UCFN02IJ3UG
GGTGCGTAACGCGTATGCAACTTGCCTTACAGAGGGGGATAACCCGTTGAAAGACGGACTAAAACCGCATACACTTGTATTATTGCATGATATTACAAGGAAATATTTATAGCTGTAAGATAGGCATGCGTCCCATTAGCTAGTTGGTGAGGTAACGGCTCACCAAGGCGACGATGGGTAGGGGAACTGAGAGGTTTATCCCCCACACTGGTACTGAGACACGGACCAGACTCCTACGGGAGGCAGCAGTGAGGAATATTGGTCAATGGGCGAGAGCCTGAACCAGCCAAGTCGCGTGAAGGAAGACTGTCCTAAGGATTGTAAACTTCTTTTATACGGGAATAACGGGCGATACGAGTATTGCATTGAATGTACCGTAAGAATAAGCATCGGCTAACTC
>GV2UCFN02JEC54
GGTGCGTAACGCGTATGCAACTTGCCTTACAGAGGGGGATAACCCGTTGAAAGACGGACTAAAACCGCATACACTTGTATTATTGCATGATATTACAAGGAAATATTTATAGCTGTAAGATAGGCATGCGTCCCATTAGCTAGTTGGTGAGGTAACGGCTCACCAAGGCGACGATGGGTAGGGGAACTGAGAGGTTTATCCCCCACACTGGTACTGAGACACGGACCAGACTCCTACGGGAGGCAGCAGTGAGGAATATTGGTCAATGGGCGAGAGCCTGAACCAGCCAAGTCGCGTGAAGGAAGACTGTCCTAAGGATTGTAAACTTCTTTTATACGGGAATAACGGGCGATACGAGTATTGCATTGAATGTACCGTAAGAATAAGCATCGGCTAACTC
>GV2UCFN02IOV45
GGTGCGTAACGCGTATGCAACTTGCCTTACAGAGGGGGATAACCCGTTGAAAGACGGACTAAAACCGCATACACTTGTATTATTGCATGATATTACAAGGAAATATTTATAGCTGTAAGATAGGCATGCGTCCCATTAGCTAGTTGGTGAGGTAACGGCTCACCAAGGCGACGATGGGTAGGGGAACTGAGAGGTTTATCCCCCACACTGGTACTGAGACACGGACCAGACTCCTACGGGAGGCAGCAGTGAGGAATATTGGTCAATGGGCGAGAGCCTGAACCAGCCAAGTCGCGTGAAGGAAGACTGTCCTAAGGATTGTAAACTTCTTTTATACGGGAATAACGGGCGATACGAGTATTGCATTGAATGTACCGTAAGAATAAGCATCGGCTAACTC
>GV2UCFN02F1QPY
GGTGCGTAACGCGTATGCAACTTGCCTTACAGAGGGGGATAACCCGTTGAAAGACGGACTAAAACCGCATACACTTGTATTATTGCATGATATTACAAGGAAATATTTATAGCTGTAAGATAGGCATGCGTCCCATTAGCTAGTTGGTGAGGTAACGGCTCACCAAGGCGACGATGGGTAGGGGAACTGAGAGGTTTATCCCCCACACTGGTACTGAGACACGGACCAGACTCCTACGGGAGGCAGCAGTGAGGAATATTGGTCAATGGGCGAGAGCCTGAACCAGCCAAGTCGCGTGAAGGAAGACTGTCCTAAGGATTGTAAACTTCTTTTATACGGGAATAACGGGCGATACGAGTATTGCATTGAATGTACCGTAAGAATAAGCATCGGCTAACTC
>GV2UCFN02FQNOP
GGTGCGTAACGCGTATGCAACTTGCCTTACAGAGGGGGATAACCCGTTGAAAGACGGACTAAAACCGCATACACTTGTATTATTGCATGATATTACAAGGAAATATTTATAGCTGTAAGATAGGCATGCGTCCCATTAGCTAGTTGGTGAGGTAACGGCTCACCAAGGCGACGATGGGTAGGGGAACTGAGAGGTTTATCCCCCACACTGGTACTGAGACACGGACCAGACTCCTACGGGAGGCAGCAGTGAGGAATATTGGTCAATGGGCGAGAGCCTGAACCAGCCAAGTCGCGTGAAGGAAGACTGTCCTAAGGATTGTAAACTTCTTTTATACGGGAATAACGGGCGATACGAGTATTGCATTGAATGTACCGTAAGAATAAGCATCGGCTAACTC
>GV2UCFN02JDL14
GGTGCGTAACGCGTATGCAACTTGCCTTACAGAGGGGGATAACCCGTTGAAAGACGGACTAAAACCGCATACACTTGTATTATTGCATGATATTACAAGGAAATATTTATAGCTGTAAGATAGGCATGCGTCCCATTAGCTAGTTGGTGAGGTAACGGCTCACCAAGGCGACGATGGGTAGGGGAACTGAGAGGTTTATCCCCCACACTGGTACTGAGACACGGACCAGACTCCTACGGGAGGCAGCAGTGAGGAATATTGGTCAATGGGCGAGAGCCTGAACCAGCCAAGTCGCGTGAAGGAAGACTGTCCTAAGGATTGTAAACTTCTTTTATACGGGAATAACGGGCGATACGAGTATTGCATTGAATGTACCGTAAGAATAAGCATCGGCTAACTC
>GV2UCFN02IFMQI
GGTGCGTAACGCGTATGCAACTTGCCTTACAGAGGGGGATAACCCGTTGAAAGACGGACTAAAACCGCATACACTTGTATTATTGCATGATATTACAAGGAAATATTTATAGCTGTAAGATAGGCATGCGTCCCATTAGCTAGTTGGTGAGGTAACGGCTCACCAAGGCGACGATGGGTAGGGGAACTGAGAGGTTTATCCCCCACACTGGTACTGAGACACGGACCAGACTCCTACGGGAGGCAGCAGTGAGGAATATTGGTCAATGGGCGAGAGCCTGAACCAGCCAAGTCGCGTGAAGGAAGACTGTCCTAAGGATTGTAAACTTCTTTTATACGGGAATAACGGGCGATACGAGTATTGCATTGAATGTACCGTAAGAATAAGCATCGGCTAACTC
>GV2UCFN02I1AJ1
GGTGCGTAACGCGTATGCAACTTGCCTTACAGAGGGGGATAACCCGTTGAAAGACGGACTAAAACCGCATACACTTGTATTATTGCATGATATTACAAGGAAATATTTATAGCTGTAAGATAGGCATGCGTCCCATTAGCTAGTTGGTGAGGTAACGGCTCACCAAGGCGACGATGGGTAGGGGAACTGAGAGGTTTATCCCCCACACTGGTACTGAGACACGGACCAGACTCCTACGGGAGGCAGCAGTGAGGAATATTGGTCAATGGGCGAGAGCCTGAACCAGCCAAGTCGCGTGAAGGAAGACTGTCCTAAGGATTGTAAACTTCTTTTATACGGGAATAACGGGCGATACGAGTATTGCATTGAATGTACCGTAAGAATAAGCATCGGCTAACTC
>GV2UCFN02JN8SF
GGTGCGTAACGCGTATGCAACTTGCCTTACAGAGGGGGATAACCCGTTGAAAGACGGACTAAAACCGCATACACTTGTATTATTGCATGATATTACAAGGAAATATTTATAGCTGTAAGATAGGCATGCGTCCCATTAGCTAGTTGGTGAGGTAACGGCTCACCAAGGCGACGATGGGTAGGGGAACTGAGAGGTTTATCCCCCACACTGGTACTGAGACACGGACCAGACTCCTACGGGAGGCAGCAGTGAGGAATATTGGTCAATGGGCGAGAGCCTGAACCAGCCAAGTCGCGTGAAGGAAGACTGTCCTAAGGATTGTAAACTTCTTTTATACGGGAATAACGGGCGATACGAGTATTGCATTGAATGTACCGTAAGAATAAGCATCGGCTAACTC
>GV2UCFN02HJ37A
GGTGCGTAACGCGTATGCAACTTGCCTTACAGAGGGGGATAACCCGTTGAAAGACGGACTAAAACCGCATACACTTGTATTATTGCATGATATTACAAGGAAATATTTATAGCTGTAAGATAGGCATGCGTCCCATTAGCTAGTTGGTGAGGTAACGGCTCACCAAGGCGACGATGGGTAGGGGAACTGAGAGGTTTATCCCCCACACTGGTACTGAGACACGGACCAGACTCCTACGGGAGGCAGCAGTGAGGAATATTGGTCAATGGGCGAGAGCCTGAACCAGCCAAGTCGCGTGAAGGAAGACTGTCCTAAGGATTGTAAACTTCTTTTATACGGGAATAACGGGCGATACGAGTATTGCATTGAATGTACCGTAAGAATAAGCATCGGCTAACTC
>GV2UCFN02G25JX
GGTGCGTAACGCGTATGCAACTTGCCTTACAGAGGGGGATAACCCGTTGAAAGACGGACTAAAACCGCATACACTTGTATTATTGCATGATATTACAAGGAAATATTTATAGCTGTAAGATAGGCATGCGTCCCATTAGCTAGTTGGTGAGGTAACGGCTCACCAAGGCGACGATGGGTAGGGGAACTGAGAGGTTTATCCCCCACACTGGTACTGAGACACGGACCAGACTCCTACGGGAGGCAGCAGTGAGGAATATTGGTCAATGGGCGAGAGCCTGAACCAGCCAAGTCGCGTGAAGGAAGACTGTCCTAAGGATTGTAAACTTCTTTTATACGGGAATAACGGGCGATACGAGTATTGCATTGAATGTACCGTAAGAATAAGCATCGGCTAACTC
>GV2UCFN02IL41K
GGTGCGTAACGCGTATGCAACTTGCCTTACAGAGGGGGATAACCCGTTGAAAGACGGACTAAAACCGCATACACTTGTATTATTGCATGATATTACAAGGAAATATTTATAGCTGTAAGATAGGCATGCGTCCCATTAGCTAGTTGGTGAGGTAACGGCTCACCAAGGCGACGATGGGTAGGGGAACTGAGAGGTTTATCCCCCACACTGGTACTGAGACACGGACCAGACTCCTACGGGAGGCAGCAGTGAGGAATATTGGTCAATGGGCGAGAGCCTGAACCAGCCAAGTCGCGTGAAGGAAGACTGTCCTAAGGATTGTAAACTTCTTTTATACGGGAATAACGGGCGATACGAGTATTGCATTGAATGTACCGTAAGAATAAGCATCGGCTAACTC
>GV2UCFN02IHMY4
GGTGCGTAACGCGTATGCAACTTGCCTTACAGAGGGGGATAACCCGTTGAAAGACGGACTAAAACCGCATACACTTGTATTATTGCATGATATTACAAGGAAATATTTATAGCTGTAAGATAGGCATGCGTCCCATTAGCTAGTTGGTGAGGTAACGGCTCACCAAGGCGACGATGGGTAGGGGAACTGAGAGGTTTATCCCCCACACTGGTACTGAGACACGGACCAGACTCCTACGGGAGGCAGCAGTGAGGAATATTGGTCAATGGGCGAGAGCCTGAACCAGCCAAGTCGCGTGAAGGAAGACTGTCCTAAGGATTGTAAACTTCTTTTATACGGGAATAACGGGCGATACGAGTATTGCATTGAATGTACCGTAAGAATAAGCATCGGCTAACTC
>GV2UCFN02GBULP
GGTGCGTAACGCGTATGCAACTTGCCTTACAGAGGGGGATAACCCGTTGAAAGACGGACTAAAACCGCATACACTTGTATTATTGCATGATATTACAAGGAAATATTTATAGCTGTAAGATAGGCATGCGTCCCATTAGCTAGTTGGTGAGGTAACGGCTCACCAAGGCGACGATGGGTAGGGGAACTGAGAGGTTTATCCCCCACACTGGTACTGAGACACGGACCAGACTCCTACGGGAGGCAGCAGTGAGGAATATTGGTCAATGGGCGAGAGCCTGAACCAGCCAAGTCGCGTGAAGGAAGACTGTCCTAAGGATTGTAAACTTCTTTTATACGGGAATAACGGGCGATACGAGTATTGCATTGAATGTACCGTAAGAATAAGCATCGGCTAACTC
>GV2UCFN02JQ5Z3
GGTGCGTAACGCGTATGCAACTTGCCTTACAGAGGGGGATAACCCGTTGAAAGACGGACTAAAACCGCATACACTTGTATTATTGCATGATATTACAAGGAAATATTTATAGCTGTAAGATAGGCATGCGTCCCATTAGCTAGTTGGTGAGGTAACGGCTCACCAAGGCGACGATGGGTAGGGGAACTGAGAGGTTTATCCCCCACACTGGTACTGAGACACGGACCAGACTCCTACGGGAGGCAGCAGTGAGGAATATTGGTCAATGGGCGAGAGCCTGAACCAGCCAAGTCGCGTGAAGGAAGACTGTCCTAAGGATTGTAAACTTCTTTTATACGGGAATAACGGGCGATACGAGTATTGCATTGAATGTACCGTAAGAATAAGCATCGGCTAACTC
>GV2UCFN02G9QS3
GGTGCGTAACGCGTATGCAACTTGCCTTACAGAGGGGGATAACCCGTTGAAAGACGGACTAAAACCGCATACACTTGTATTATTGCATGATATTACAAGGAAATATTTATAGCTGTAAGATAGGCATGCGTCCCATTAGCTAGTTGGTGAGGTAACGGCTCACCAAGGCGACGATGGGTAGGGGAACTGAGAGGTTTATCCCCCACACTGGTACTGAGACACGGACCAGACTCCTACGGGAGGCAGCAGTGAGGAATATTGGTCAATGGGCGAGAGCCTGAACCAGCCAAGTCGCGTGAAGGAAGACTGTCCTAAGGATTGTAAACTTCTTTTATACGGGAATAACGGGCGATACGAGTATTGCATTGAATGTACCGTAAGAATAAGCATCGGCTAACTC
>GV2UCFN02IEUNI
GGTGCGTAACGCGTATGCAACTTGCCTTACAGAGGGGGATAACCCGTTGAAAGACGGACTAAAACCGCATACACTTGTATTATTGCATGATATTACAAGGAAATATTTATAGCTGTAAGATAGGCATGCGTCCCATTAGCTAGTTGGTGAGGTAACGGCTCACCAAGGCGACGATGGGTAGGGGAACTGAGAGGTTTATCCCCCACACTGGTACTGAGACACGGACCAGACTCCTACGGGAGGCAGCAGTGAGGAATATTGGTCAATGGGCGAGAGCCTGAACCAGCCAAGTCGCGTGAAGGAAGACTGTCCTAAGGATTGTAAACTTCTTTTATACGGGAATAACGGGCGATACGAGTATTGCATTGAATGTACCGTAAGAATAAGCATCGGCTAACTC
>GV2UCFN02FRYN9
GGTGCGTAACGCGTATGCAACTTGCCTTACAGAGGGGGATAACCCGTTGAAAGACGGACTAAAACCGCATACACTTGTATTATTGCATGATATTACAAGGAAATATTTATAGCTGTAAGATAGGCATGCGTCCCATTAGCTAGTTGGTGAGGTAACGGCTCACCAAGGCGACGATGGGTAGGGGAACTGAGAGGTTTATCCCCCACACTGGTACTGAGACACGGACCAGACTCCTACGGGAGGCAGCAGTGAGGAATATTGGTCAATGGGCGAGAGCCTGAACCAGCCAAGTCGCGTGAAGGAAGACTGTCCTAAGGATTGTAAACTTCTTTTATACGGGAATAACGGGCGATACGAGTATTGCATTGAATGTACCGTAAGAATAAGCATCGGCTAACTC
>GV2UCFN02GBJON
GGTGCGTAACGCGTATGCAACTTGCCTTACAGAGGGGGATAACCCGTTGAAAGACGGACTAAAACCGCATACACTTGTATTATTGCATGATATTACAAGGAAATATTTATAGCTGTAAGATAGGCATGCGTCCCATTAGCTAGTTGGTGAGGTAACGGCTCACCAAGGCGACGATGGGTAGGGGAACTGAGAGGTTTATCCCCCACACTGGTACTGAGACACGGACCAGACTCCTACGGGAGGCAGCAGTGAGGAATATTGGTCAATGGGCGAGAGCCTGAACCAGCCAAGTCGCGTGAAGGAAGACTGTCCTAAGGATTGTAAACTTCTTTTATACGGGAATAACGGGCGATACGAGTATTGCATTGAATGTACCGTAAGAATAAGCATCGGCTAACTC
>GV2UCFN02H5RR3
GGTGCGTAACGCGTATGCAACTTGCCTTACAGAGGGGGATAACCCGTTGAAAGACGGACTAAAACCGCATACACTTGTATTATTGCATGATATTACAAGGAAATATTTATAGCTGTAAGATAGGCATGCGTCCCATTAGCTAGTTGGTGAGGTAACGGCTCACCAAGGCGACGATGGGTAGGGGAACTGAGAGGTTTATCCCCCACACTGGTACTGAGACACGGACCAGACTCCTACGGGAGGCAGCAGTGAGGAATATTGGTCAATGGGCGAGAGCCTGAACCAGCCAAGTCGCGTGAAGGAAGACTGTCCTAAGGATTGTAAACTTCTTTTATACGGGAATAACGGGCGATACGAGTATTGCATTGAATGTACCGTAAGAATAAGCATCGGCTAACTC
>GV2UCFN02G85I9
GGTGCGTAACGCGTATGCAACTTGCCTTACAGAGGGGGATAACCCGTTGAAAGACGGACTAAAACCGCATACACTTGTATTATTGCATGATATTACAAGGAAATATTTATAGCTGTAAGATAGGCATGCGTCCCATTAGCTAGTTGGTGAGGTAACGGCTCACCAAGGCGACGATGGGTAGGGGAACTGAGAGGTTTATCCCCCACACTGGTACTGAGACACGGACCAGACTCCTACGGGAGGCAGCAGTGAGGAATATTGGTCAATGGGCGAGAGCCTGAACCAGCCAAGTCGCGTGAAGGAAGACTGTCCTAAGGATTGTAAACTTCTTTTATACGGGAATAACGGGCGATACGAGTATTGCATTGAATGTACCGTAAGAATAAGCATCGGCTAACTC
>GV2UCFN02ITPFM
GGTGCGTAACGCGTATGCAACTTGCCTTACAGAGGGGGATAACCCGTTGAAAGACGGACTAAAACCGCATACACTTGTATTATTGCATGATATTACAAGGAAATATTTATAGCTGTAAGATAGGCATGCGTCCCATTAGCTAGTTGGTGAGGTAACGGCTCACCAAGGCGACGATGGGTAGGGGAACTGAGAGGTTTATCCCCCACACTGGTACTGAGACACGGACCAGACTCCTACGGGAGGCAGCAGTGAGGAATATTGGTCAATGGGCGAGAGCCTGAACCAGCCAAGTCGCGTGAAGGAAGACTGTCCTAAGGATTGTAAACTTCTTTTATACGGGAATAACGGGCGATACGAGTATTGCATTGAATGTACCGTAAGAATAAGCATCGGCTAACTC
>GV2UCFN02FZ497
GGTGCGTAACGCGTATGCAACTTGCCTTACAGAGGGGGATAACCCGTTGAAAGACGGACTAAAACCGCATACACTTGTATTATTGCATGATATTACAAGGAAATATTTATAGCTGTAAGATAGGCATGCGTCCCATTAGCTAGTTGGTGAGGTAACGGCTCACCAAGGCGACGATGGGTAGGGGAACTGAGAGGTTTATCCCCCACACTGGTACTGAGACACGGACCAGACTCCTACGGGAGGCAGCAGTGAGGAATATTGGTCAATGGGCGAGAGCCTGAACCAGCCAAGTCGCGTGAAGGAAGACTGTCCTAAGGATTGTAAACTTCTTTTATACGGGAATAACGGGCGATACGAGTATTGCATTGAATGTACCGTAAGAATAAGCATCGGCTAACTC
>GV2UCFN02HWZIK
GGTGCGTAACGCGTATGCAACTTGCCTTACAGAGGGGGATAACCCGTTGAAAGACGGACTAAAACCGCATACACTTGTATTATTGCATGATATTACAAGGAAATATTTATAGCTGTAAGATAGGCATGCGTCCCATTAGCTAGTTGGTGAGGTAACGGCTCACCAAGGCGACGATGGGTAGGGGAACTGAGAGGTTTATCCCCCACACTGGTACTGAGACACGGACCAGACTCCTACGGGAGGCAGCAGTGAGGAATATTGGTCAATGGGCGAGAGCCTGAACCAGCCAAGTCGCGTGAAGGAAGACTGTCCTAAGGATTGTAAACTTCTTTTATACGGGAATAACGGGCGATACGAGTATTGCATTGAATGTACCGTAAGAATAAGCATCGGCTAACTC
>GV2UCFN02HAL6Z
GGTGCGTAACGCGTATGCAACTTGCCTTACAGAGGGGGATAACCCGTTGAAAGACGGACTAAAACCGCATACACTTGTATTATTGCATGATATTACAAGGAAATATTTATAGCTGTAAGATAGGCATGCGTCCCATTAGCTAGTTGGTGAGGTAACGGCTCACCAAGGCGACGATGGGTAGGGGAACTGAGAGGTTTATCCCCCACACTGGTACTGAGACACGGACCAGACTCCTACGGGAGGCAGCAGTGAGGAATATTGGTCAATGGGCGAGAGCCTGAACCAGCCAAGTCGCGTGAAGGAAGACTGTCCTAAGGATTGTAAACTTCTTTTATACGGGAATAACGGGCGATACGAGTATTGCATTGAATGTACCGTAAGAATAAGCATCGGCTAACTC
>GV2UCFN02IF5ZV
GGTGCGTAACGCGTATGCAACTTGCCTTACAGAGGGGGATAACCCGTTGAAAGACGGACTAAAACCGCATACACTTGTATTATTGCATGATATTACAAGGAAATATTTATAGCTGTAAGATAGGCATGCGTCCCATTAGCTAGTTGGTGAGGTAACGGCTCACCAAGGCGACGATGGGTAGGGGAACTGAGAGGTTTATCCCCCACACTGGTACTGAGACACGGACCAGACTCCTACGGGAGGCAGCAGTGAGGAATATTGGTCAATGGGCGAGAGCCTGAACCAGCCAAGTCGCGTGAAGGAAGACTGTCCTAAGGATTGTAAACTTCTTTTATACGGGAATAACGGGCGATACGAGTATTGCATTGAATGTACCGTAAGAATAAGCATCGGCTAACTC
>GV2UCFN02H2N80
GGTGCGTAACGCGTATGCAACTTGCCTTACAGAGGGGGATAACCCGTTGAAAGACGGACTAAAACCGCATACACTTGTATTATTGCATGATATTACAAGGAAATATTTATAGCTGTAAGATAGGCATGCGTCCCATTAGCTAGTTGGTGAGGTAACGGCTCACCAAGGCGACGATGGGTAGGGGAACTGAGAGGTTTATCCCCCACACTGGTACTGAGACACGGACCAGACTCCTACGGGAGGCAGCAGTGAGGAATATTGGTCAATGGGCGAGAGCCTGAACCAGCCAAGTCGCGTGAAGGAAGACTGTCCTAAGGATTGTAAACTTCTTTTATACGGGAATAACGGGCGATACGAGTATTGCATTGAATGTACCGTAAGAATAAGCATCGGCTAACTC
>GV2UCFN02GHRV2
GGTGCGTAACGCGTATGCAACTTGCCTTACAGAGGGGGATAACCCGTTGAAAGACGGACTAAAACCGCATACACTTGTATTATTGCATGATATTACAAGGAAATATTTATAGCTGTAAGATAGGCATGCGTCCCATTAGCTAGTTGGTGAGGTAACGGCTCACCAAGGCGACGATGGGTAGGGGAACTGAGAGGTTTATCCCCCACACTGGTACTGAGACACGGACCAGACTCCTACGGGAGGCAGCAGTGAGGAATATTGGTCAATGGGCGAGAGCCTGAACCAGCCAAGTCGCGTGAAGGAAGACTGTCCTAAGGATTGTAAACTTCTTTTATACGGGAATAACGGGCGATACGAGTATTGCATTGAATGTACCGTAAGAATAAGCATCGGCTAACTC
>GV2UCFN02H9T2Z
GGTGCGTAACGCGTATGCAACTTGCCTTACAGAGGGGGATAACCCGTTGAAAGACGGACTAAAACCGCATACACTTGTATTATTGCATGATATTACAAGGAAATATTTATAGCTGTAAGATAGGCATGCGTCCCATTAGCTAGTTGGTGAGGTAACGGCTCACCAAGGCGACGATGGGTAGGGGAACTGAGAGGTTTATCCCCCACACTGGTACTGAGACACGGACCAGACTCCTACGGGAGGCAGCAGTGAGGAATATTGGTCAATGGGCGAGAGCCTGAACCAGCCAAGTCGCGTGAAGGAAGACTGTCCTAAGGATTGTAAACTTCTTTTATACGGGAATAACGGGCGATACGAGTATTGCATTGAATGTACCGTAAGAATAAGCATCGGCTAACTC
>GV2UCFN02IKJW9
GGTGCGTAACGCGTATGCAACTTGCCTTACAGAGGGGGATAACCCGTTGAAAGACGGACTAAAACCGCATACACTTGTATTATTGCATGATATTACAAGGAAATATTTATAGCTGTAAGATAGGCATGCGTCCCATTAGCTAGTTGGTGAGGTAACGGCTCACCAAGGCGACGATGGGTAGGGGAACTGAGAGGTTTATCCCCCACACTGGTACTGAGACACGGACCAGACTCCTACGGGAGGCAGCAGTGAGGAATATTGGTCAATGGGCGAGAGCCTGAACCAGCCAAGTCGCGTGAAGGAAGACTGTCCTAAGGATTGTAAACTTCTTTTATACGGGAATAACGGGCGATACGAGTATTGCATTGAATGTACCGTAAGAATAAGCATCGGCTAACTC
>GV2UCFN02HKS06
GGTGCGTAACGCGTATGCAACTTGCCTTACAGAGGGGGATAACCCGTTGAAAGACGGACTAAAACCGCATACACTTGTATTATTGCATGATATTACAAGGAAATATTTATAGCTGTAAGATAGGCATGCGTCCCATTAGCTAGTTGGTGAGGTAACGGCTCACCAAGGCGACGATGGGTAGGGGAACTGAGAGGTTTATCCCCCACACTGGTACTGAGACACGGACCAGACTCCTACGGGAGGCAGCAGTGAGGAATATTGGTCAATGGGCGAGAGCCTGAACCAGCCAAGTCGCGTGAAGGAAGACTGTCCTAAGGATTGTAAACTTCTTTTATACGGGAATAACGGGCGATACGAGTATTGCATTGAATGTACCGTAAGAATAAGCATCGGCTAACTC
>GV2UCFN02HO7Z5
GGTGCGTAACGCGTATGCAACTTGCCTTACAGAGGGGGATAACCCGTTGAAAGACGGACTAAAACCGCATACACTTGTATTATTGCATGATATTACAAGGAAATATTTATAGCTGTAAGATAGGCATGCGTCCCATTAGCTAGTTGGTGAGGTAACGGCTCACCAAGGCGACGATGGGTAGGGGAACTGAGAGGTTTATCCCCCACACTGGTACTGAGACACGGACCAGACTCCTACGGGAGGCAGCAGTGAGGAATATTGGTCAATGGGCGAGAGCCTGAACCAGCCAAGTCGCGTGAAGGAAGACTGTCCTAAGGATTGTAAACTTCTTTTATACGGGAATAACGGGCGATACGAGTATTGCATTGAATGTACCGTAAGAATAAGCATCGGCTAACTC
>GV2UCFN02JBZXO
GGTGCGTAACGCGTATGCAACTTGCCTTACAGAGGGGGATAACCCGTTGAAAGACGGACTAAAACCGCATACACTTGTATTATTGCATGATATTACAAGGAAATATTTATAGCTGTAAGATAGGCATGCGTCCCATTAGCTAGTTGGTGAGGTAACGGCTCACCAAGGCGACGATGGGTAGGGGAACTGAGAGGTTTATCCCCCACACTGGTACTGAGACACGGACCAGACTCCTACGGGAGGCAGCAGTGAGGAATATTGGTCAATGGGCGAGAGCCTGAACCAGCCAAGTCGCGTGAAGGAAGACTGTCCTAAGGATTGTAAACTTCTTTTATACGGGAATAACGGGCGATACGAGTATTGCATTGAATGTACCGTAAGAATAAGCATCGGCTAACTC
>GV2UCFN02ITFGS
GGTGCGTAACGCGTATGCAACTTGCCTTACAGAGGGGGATAACCCGTTGAAAGACGGACTAAAACCGCATACACTTGTATTATTGCATGATATTACAAGGAAATATTTATAGCTGTAAGATAGGCATGCGTCCCATTAGCTAGTTGGTGAGGTAACGGCTCACCAAGGCGACGATGGGTAGGGGAACTGAGAGGTTTATCCCCCACACTGGTACTGAGACACGGACCAGACTCCTACGGGAGGCAGCAGTGAGGAATATTGGTCAATGGGCGAGAGCCTGAACCAGCCAAGTCGCGTGAAGGAAGACTGTCCTAAGGATTGTAAACTTCTTTTATACGGGAATAACGGGCGATACGAGTATTGCATTGAATGTACCGTAAGAATAAGCATCGGCTAACTC
>GV2UCFN02FZ5GJ
GGTGCGTAACGCGTATGCAACTTGCCTTACAGAGGGGGATAACCCGTTGAAAGACGGACTAAAACCGCATACACTTGTATTATTGCATGATATTACAAGGAAATATTTATAGCTGTAAGATAGGCATGCGTCCCATTAGCTAGTTGGTGAGGTAACGGCTCACCAAGGCGACGATGGGTAGGGGAACTGAGAGGTTTATCCCCCACACTGGTACTGAGACACGGACCAGACTCCTACGGGAGGCAGCAGTGAGGAATATTGGTCAATGGGCGAGAGCCTGAACCAGCCAAGTCGCGTGAAGGAAGACTGTCCTAAGGATTGTAAACTTCTTTTATACGGGAATAACGGGCGATACGAGTATTGCATTGAATGTACCGTAAGAATAAGCATCGGCTAACTC
>GV2UCFN02JBX0R
GGTGCGTAACGCGTATGCAACTTGCCTTACAGAGGGGGATAACCCGTTGAAAGACGGACTAAAACCGCATACACTTGTATTATTGCATGATATTACAAGGAAATATTTATAGCTGTAAGATAGGCATGCGTCCCATTAGCTAGTTGGTGAGGTAACGGCTCACCAAGGCGACGATGGGTAGGGGAACTGAGAGGTTTATCCCCCACACTGGTACTGAGACACGGACCAGACTCCTACGGGAGGCAGCAGTGAGGAATATTGGTCAATGGGCGAGAGCCTGAACCAGCCAAGTCGCGTGAAGGAAGACTGTCCTAAGGATTGTAAACTTCTTTTATACGGGAATAACGGGCGATACGAGTATTGCATTGAATGTACCGTAAGAATAAGCATCGGCTAACTC
>GV2UCFN02JSXHN
GGTGCGTAACGCGTATGCAACTTGCCTTACAGAGGGGGATAACCCGTTGAAAGACGGACTAAAACCGCATACACTTGTATTATTGCATGATATTACAAGGAAATATTTATAGCTGTAAGATAGGCATGCGTCCCATTAGCTAGTTGGTGAGGTAACGGCTCACCAAGGCGACGATGGGTAGGGGAACTGAGAGGTTTATCCCCCACACTGGTACTGAGACACGGACCAGACTCCTACGGGAGGCAGCAGTGAGGAATATTGGTCAATGGGCGAGAGCCTGAACCAGCCAAGTCGCGTGAAGGAAGACTGTCCTAAGGATTGTAAACTTCTTTTATACGGGAATAACGGGCGATACGAGTATTGCATTGAATGTACCGTAAGAATAAGCATCGGCTAACTC
>GV2UCFN02I9XZP
GGTGCGTAACGCGTATGCAACTTGCCTTACAGAGGGGGATAACCCGTTGAAAGACGGACTAAAACCGCATACACTTGTATTATTGCATGATATTACAAGGAAATATTTATAGCTGTAAGATAGGCATGCGTCCCATTAGCTAGTTGGTGAGGTAACGGCTCACCAAGGCGACGATGGGTAGGGGAACTGAGAGGTTTATCCCCCACACTGGTACTGAGACACGGACCAGACTCCTACGGGAGGCAGCAGTGAGGAATATTGGTCAATGGGCGAGAGCCTGAACCAGCCAAGTCGCGTGAAGGAAGACTGTCCTAAGGATTGTAAACTTCTTTTATACGGGAATAACGGGCGATACGAGTATTGCATTGAATGTACCGTAAGAATAAGCATCGGCTAACTC
>GV2UCFN02HZS5Y
GGTGCGTAACGCGTATGCAACTTGCCTTACAGAGGGGGATAACCCGTTGAAAGACGGACTAAAACCGCATACACTTGTATTATTGCATGATATTACAAGGAAATATTTATAGCTGTAAGATAGGCATGCGTCCCATTAGCTAGTTGGTGAGGTAACGGCTCACCAAGGCGACGATGGGTAGGGGAACTGAGAGGTTTATCCCCCACACTGGTACTGAGACACGGACCAGACTCCTACGGGAGGCAGCAGTGAGGAATATTGGTCAATGGGCGAGAGCCTGAACCAGCCAAGTCGCGTGAAGGAAGACTGTCCTAAGGATTGTAAACTTCTTTTATACGGGAATAACGGGCGATACGAGTATTGCATTGAATGTACCGTAAGAATAAGCATCGGCTAACTC
>GV2UCFN02H4YBU
GGTGCGTAACGCGTATGCAACTTGCCTTACAGAGGGGGATAACCCGTTGAAAGACGGACTAAAACCGCATACACTTGTATTATTGCATGATATTACAAGGAAATATTTATAGCTGTAAGATAGGCATGCGTCCCATTAGCTAGTTGGTGAGGTAACGGCTCACCAAGGCGACGATGGGTAGGGGAACTGAGAGGTTTATCCCCCACACTGGTACTGAGACACGGACCAGACTCCTACGGGAGGCAGCAGTGAGGAATATTGGTCAATGGGCGAGAGCCTGAACCAGCCAAGTCGCGTGAAGGAAGACTGTCCTAAGGATTGTAAACTTCTTTTATACGGGAATAACGGGCGATACGAGTATTGCATTGAATGTACCGTAAGAATAAGCATCGGCTAACTC
>GV2UCFN02JTTGL
GGTGCGTAACGCGTATGCAACTTGCCTTACAGAGGGGGATAACCCGTTGAAAGACGGACTAAAACCGCATACACTTGTATTATTGCATGATATTACAAGGAAATATTTATAGCTGTAAGATAGGCATGCGTCCCATTAGCTAGTTGGTGAGGTAACGGCTCACCAAGGCGACGATGGGTAGGGGAACTGAGAGGTTTATCCCCCACACTGGTACTGAGACACGGACCAGACTCCTACGGGAGGCAGCAGTGAGGAATATTGGTCAATGGGCGAGAGCCTGAACCAGCCAAGTCGCGTGAAGGAAGACTGTCCTAAGGATTGTAAACTTCTTTTATACGGGAATAACGGGCGATACGAGTATTGCATTGAATGTACCGTAAGAATAAGCATCGGCTAACTC
>GV2UCFN02IRZCN
GGTGCGTAACGCGTATGCAACTTGCCTTACAGAGGGGGATAACCCGTTGAAAGACGGACTAAAACCGCATACACTTGTATTATTGCATGATATTACAAGGAAATATTTATAGCTGTAAGATAGGCATGCGTCCCATTAGCTAGTTGGTGAGGTAACGGCTCACCAAGGCGACGATGGGTAGGGGAACTGAGAGGTTTATCCCCCACACTGGTACTGAGACACGGACCAGACTCCTACGGGAGGCAGCAGTGAGGAATATTGGTCAATGGGCGAGAGCCTGAACCAGCCAAGTCGCGTGAAGGAAGACTGTCCTAAGGATTGTAAACTTCTTTTATACGGGAATAACGGGCGATACGAGTATTGCATTGAATGTACCGTAAGAATAAGCATCGGCTAACTC
>GV2UCFN02ICYGX
GGTGCGTAACGCGTATGCAACTTGCCTTACAGAGGGGGATAACCCGTTGAAAGACGGACTAAAACCGCATACACTTGTATTATTGCATGATATTACAAGGAAATATTTATAGCTGTAAGATAGGCATGCGTCCCATTAGCTAGTTGGTGAGGTAACGGCTCACCAAGGCGACGATGGGTAGGGGAACTGAGAGGTTTATCCCCCACACTGGTACTGAGACACGGACCAGACTCCTACGGGAGGCAGCAGTGAGGAATATTGGTCAATGGGCGAGAGCCTGAACCAGCCAAGTCGCGTGAAGGAAGACTGTCCTAAGGATTGTAAACTTCTTTTATACGGGAATAACGGGCGATACGAGTATTGCATTGAATGTACCGTAAGAATAAGCATCGGCTAACTC
>GV2UCFN02GHHAI
GGTGCGTAACGCGTATGCAACTTGCCTTACAGAGGGGGATAACCCGTTGAAAGACGGACTAAAACCGCATACACTTGTATTATTGCATGATATTACAAGGAAATATTTATAGCTGTAAGATAGGCATGCGTCCCATTAGCTAGTTGGTGAGGTAACGGCTCACCAAGGCGACGATGGGTAGGGGAACTGAGAGGTTTATCCCCCACACTGGTACTGAGACACGGACCAGACTCCTACGGGAGGCAGCAGTGAGGAATATTGGTCAATGGGCGAGAGCCTGAACCAGCCAAGTCGCGTGAAGGAAGACTGTCCTAAGGATTGTAAACTTCTTTTATACGGGAATAACGGGCGATACGAGTATTGCATTGAATGTACCGTAAGAATAAGCATCGGCTAACTC
>GV2UCFN02IQ5JF
GGTGCGTAACGCGTATGCAACTTGCCTTACAGAGGGGGATAACCCGTTGAAAGACGGACTAAAACCGCATACACTTGTATTATTGCATGATATTACAAGGAAATATTTATAGCTGTAAGATAGGCATGCGTCCCATTAGCTAGTTGGTGAGGTAACGGCTCACCAAGGCGACGATGGGTAGGGGAACTGAGAGGTTTATCCCCCACACTGGTACTGAGACACGGACCAGACTCCTACGGGAGGCAGCAGTGAGGAATATTGGTCAATGGGCGAGAGCCTGAACCAGCCAAGTCGCGTGAAGGAAGACTGTCCTAAGGATTGTAAACTTCTTTTATACGGGAATAACGGGCGATACGAGTATTGCATTGAATGTACCGTAAGAATAAGCATCGGCTAACTC
>GV2UCFN02I3D3T
GGTGCGTAACGCGTATGCAACTTGCCTTACAGAGGGGGATAACCCGTTGAAAGACGGACTAAAACCGCATACACTTGTATTATTGCATGATATTACAAGGAAATATTTATAGCTGTAAGATAGGCATGCGTCCCATTAGCTAGTTGGTGAGGTAACGGCTCACCAAGGCGACGATGGGTAGGGGAACTGAGAGGTTTATCCCCCACACTGGTACTGAGACACGGACCAGACTCCTACGGGAGGCAGCAGTGAGGAATATTGGTCAATGGGCGAGAGCCTGAACCAGCCAAGTCGCGTGAAGGAAGACTGTCCTAAGGATTGTAAACTTCTTTTATACGGGAATAACGGGCGATACGAGTATTGCATTGAATGTACCGTAAGAATAAGCATCGGCTAACTC
>GV2UCFN02IOFNE
GGTGCGTAACGCGTATGCAACTTGCCTTACAGAGGGGGATAACCCGTTGAAAGACGGACTAAAACCGCATACACTTGTATTATTGCATGATATTACAAGGAAATATTTATAGCTGTAAGATAGGCATGCGTCCCATTAGCTAGTTGGTGAGGTAACGGCTCACCAAGGCGACGATGGGTAGGGGAACTGAGAGGTTTATCCCCCACACTGGTACTGAGACACGGACCAGACTCCTACGGGAGGCAGCAGTGAGGAATATTGGTCAATGGGCGAGAGCCTGAACCAGCCAAGTCGCGTGAAGGAAGACTGTCCTAAGGATTGTAAACTTCTTTTATACGGGAATAACGGGCGATACGAGTATTGCATTGAATGTACCGTAAGAATAAGCATCGGCTAACTC
>GV2UCFN02IB96Y
GGTGCGTAACGCGTATGCAACTTGCCTTACAGAGGGGGATAACCCGTTGAAAGACGGACTAAAACCGCATACACTTGTATTATTGCATGATATTACAAGGAAATATTTATAGCTGTAAGATAGGCATGCGTCCCATTAGCTAGTTGGTGAGGTAACGGCTCACCAAGGCGACGATGGGTAGGGGAACTGAGAGGTTTATCCCCCACACTGGTACTGAGACACGGACCAGACTCCTACGGGAGGCAGCAGTGAGGAATATTGGTCAATGGGCGAGAGCCTGAACCAGCCAAGTCGCGTGAAGGAAGACTGTCCTAAGGATTGTAAACTTCTTTTATACGGGAATAACGGGCGATACGAGTATTGCATTGAATGTACCGTAAGAATAAGCATCGGCTAACTC
>GV2UCFN02JM5SD
GGTGCGTAACGCGTATGCAACTTGCCTTACAGAGGGGGATAACCCGTTGAAAGACGGACTAAAACCGCATACACTTGTATTATTGCATGATATTACAAGGAAATATTTATAGCTGTAAGATAGGCATGCGTCCCATTAGCTAGTTGGTGAGGTAACGGCTCACCAAGGCGACGATGGGTAGGGGAACTGAGAGGTTTATCCCCCACACTGGTACTGAGACACGGACCAGACTCCTACGGGAGGCAGCAGTGAGGAATATTGGTCAATGGGCGAGAGCCTGAACCAGCCAAGTCGCGTGAAGGAAGACTGTCCTAAGGATTGTAAACTTCTTTTATACGGGAATAACGGGCGATACGAGTATTGCATTGAATGTACCGTAAGAATAAGCATCGGCTAACTC
>GV2UCFN02HGL3C
GGTGCGTAACGCGTATGCAACTTGCCTTACAGAGGGGGATAACCCGTTGAAAGACGGACTAAAACCGCATACACTTGTATTATTGCATGATATTACAAGGAAATATTTATAGCTGTAAGATAGGCATGCGTCCCATTAGCTAGTTGGTGAGGTAACGGCTCACCAAGGCGACGATGGGTAGGGGAACTGAGAGGTTTATCCCCCACACTGGTACTGAGACACGGACCAGACTCCTACGGGAGGCAGCAGTGAGGAATATTGGTCAATGGGCGAGAGCCTGAACCAGCCAAGTCGCGTGAAGGAAGACTGTCCTAAGGATTGTAAACTTCTTTTATACGGGAATAACGGGCGATACGAGTATTGCATTGAATGTACCGTAAGAATAAGCATCGGCTAACTC
>GV2UCFN02IPATV
GGTGCGTAACGCGTATGCAACTTGCCTTACAGAGGGGGATAACCCGTTGAAAGACGGACTAAAACCGCATACACTTGTATTATTGCATGATATTACAAGGAAATATTTATAGCTGTAAGATAGGCATGCGTCCCATTAGCTAGTTGGTGAGGTAACGGCTCACCAAGGCGACGATGGGTAGGGGAACTGAGAGGTTTATCCCCCACACTGGTACTGAGACACGGACCAGACTCCTACGGGAGGCAGCAGTGAGGAATATTGGTCAATGGGCGAGAGCCTGAACCAGCCAAGTCGCGTGAAGGAAGACTGTCCTAAGGATTGTAAACTTCTTTTATACGGGAATAACGGGCGATACGAGTATTGCATTGAATGTACCGTAAGAATAAGCATCGGCTAACTC
>GV2UCFN02IZSCT
GGTGCGTAACGCGTATGCAACTTGCCTTACAGAGGGGGATAACCCGTTGAAAGACGGACTAAAACCGCATACACTTGTATTATTGCATGATATTACAAGGAAATATTTATAGCTGTAAGATAGGCATGCGTCCCATTAGCTAGTTGGTGAGGTAACGGCTCACCAAGGCGACGATGGGTAGGGGAACTGAGAGGTTTATCCCCCACACTGGTACTGAGACACGGACCAGACTCCTACGGGAGGCAGCAGTGAGGAATATTGGTCAATGGGCGAGAGCCTGAACCAGCCAAGTCGCGTGAAGGAAGACTGTCCTAAGGATTGTAAACTTCTTTTATACGGGAATAACGGGCGATACGAGTATTGCATTGAATGTACCGTAAGAATAAGCATCGGCTAACTC
>GV2UCFN02GN3R6
GGTGCGTAACGCGTATGCAACTTGCCTTACAGAGGGGGATAACCCGTTGAAAGACGGACTAAAACCGCATACACTTGTATTATTGCATGATATTACAAGGAAATATTTATAGCTGTAAGATAGGCATGCGTCCCATTAGCTAGTTGGTGAGGTAACGGCTCACCAAGGCGACGATGGGTAGGGGAACTGAGAGGTTTATCCCCCACACTGGTACTGAGACACGGACCAGACTCCTACGGGAGGCAGCAGTGAGGAATATTGGTCAATGGGCGAGAGCCTGAACCAGCCAAGTCGCGTGAAGGAAGACTGTCCTAAGGATTGTAAACTTCTTTTATACGGGAATAACGGGCGATACGAGTATTGCATTGAATGTACCGTAAGAATAAGCATCGGCTAACTC
>GV2UCFN02G51EK
GGTGCGTAACGCGTATGCAACTTGCCTTACAGAGGGGGATAACCCGTTGAAAGACGGACTAAAACCGCATACACTTGTATTATTGCATGATATTACAAGGAAATATTTATAGCTGTAAGATAGGCATGCGTCCCATTAGCTAGTTGGTGAGGTAACGGCTCACCAAGGCGACGATGGGTAGGGGAACTGAGAGGTTTATCCCCCACACTGGTACTGAGACACGGACCAGACTCCTACGGGAGGCAGCAGTGAGGAATATTGGTCAATGGGCGAGAGCCTGAACCAGCCAAGTCGCGTGAAGGAAGACTGTCCTAAGGATTGTAAACTTCTTTTATACGGGAATAACGGGCGATACGAGTATTGCATTGAATGTACCGTAAGAATAAGCATCGGCTAACTC
>GV2UCFN02HUJTU
GGTGCGTAACGCGTATGCAACTTGCCTTACAGAGGGGGATAACCCGTTGAAAGACGGACTAAAACCGCATACACTTGTATTATTGCATGATATTACAAGGAAATATTTATAGCTGTAAGATAGGCATGCGTCCCATTAGCTAGTTGGTGAGGTAACGGCTCACCAAGGCGACGATGGGTAGGGGAACTGAGAGGTTTATCCCCCACACTGGTACTGAGACACGGACCAGACTCCTACGGGAGGCAGCAGTGAGGAATATTGGTCAATGGGCGAGAGCCTGAACCAGCCAAGTCGCGTGAAGGAAGACTGTCCTAAGGATTGTAAACTTCTTTTATACGGGAATAACGGGCGATACGAGTATTGCATTGAATGTACCGTAAGAATAAGCATCGGCTAACTC
>GV2UCFN02FHGY1
GGTGCGTAACGCGTATGCAACTTGCCTTACAGAGGGGGATAACCCGTTGAAAGACGGACTAAAACCGCATACACTTGTATTATTGCATGATATTACAAGGAAATATTTATAGCTGTAAGATAGGCATGCGTCCCATTAGCTAGTTGGTGAGGTAACGGCTCACCAAGGCGACGATGGGTAGGGGAACTGAGAGGTTTATCCCCCACACTGGTACTGAGACACGGACCAGACTCCTACGGGAGGCAGCAGTGAGGAATATTGGTCAATGGGCGAGAGCCTGAACCAGCCAAGTCGCGTGAAGGAAGACTGTCCTAAGGATTGTAAACTTCTTTTATACGGGAATAACGGGCGATACGAGTATTGCATTGAATGTACCGTAAGAATAAGCATCGGCTAACTC
>GV2UCFN02F9R29
GGTGCGTAACGCGTATGCAACTTGCCTTACAGAGGGGGATAACCCGTTGAAAGACGGACTAAAACCGCATACACTTGTATTATTGCATGATATTACAAGGAAATATTTATAGCTGTAAGATAGGCATGCGTCCCATTAGCTAGTTGGTGAGGTAACGGCTCACCAAGGCGACGATGGGTAGGGGAACTGAGAGGTTTATCCCCCACACTGGTACTGAGACACGGACCAGACTCCTACGGGAGGCAGCAGTGAGGAATATTGGTCAATGGGCGAGAGCCTGAACCAGCCAAGTCGCGTGAAGGAAGACTGTCCTAAGGATTGTAAACTTCTTTTATACGGGAATAACGGGCGATACGAGTATTGCATTGAATGTACCGTAAGAATAAGCATCGGCTAACTC
>GV2UCFN02F2FWQ
GGTGCGTAACGCGTATGCAACTTGCCTTACAGAGGGGGATAACCCGTTGAAAGACGGACTAAAACCGCATACACTTGTATTATTGCATGATATTACAAGGAAATATTTATAGCTGTAAGATAGGCATGCGTCCCATTAGCTAGTTGGTGAGGTAACGGCTCACCAAGGCGACGATGGGTAGGGGAACTGAGAGGTTTATCCCCCACACTGGTACTGAGACACGGACCAGACTCCTACGGGAGGCAGCAGTGAGGAATATTGGTCAATGGGCGAGAGCCTGAACCAGCCAAGTCGCGTGAAGGAAGACTGTCCTAAGGATTGTAAACTTCTTTTATACGGGAATAACGGGCGATACGAGTATTGCATTGAATGTACCGTAAGAATAAGCATCGGCTAACTC
>GV2UCFN02GRDKI
GGTGCGTAACGCGTATGCAACTTGCCTTACAGAGGGGGATAACCCGTTGAAAGACGGACTAAAACCGCATACACTTGTATTATTGCATGATATTACAAGGAAATATTTATAGCTGTAAGATAGGCATGCGTCCCATTAGCTAGTTGGTGAGGTAACGGCTCACCAAGGCGACGATGGGTAGGGGAACTGAGAGGTTTATCCCCCACACTGGTACTGAGACACGGACCAGACTCCTACGGGAGGCAGCAGTGAGGAATATTGGTCAATGGGCGAGAGCCTGAACCAGCCAAGTCGCGTGAAGGAAGACTGTCCTAAGGATTGTAAACTTCTTTTATACGGGAATAACGGGCGATACGAGTATTGCATTGAATGTACCGTAAGAATAAGCATCGGCTAACTC
>GV2UCFN02HZ3PP
GGTGCGTAACGCGTATGCAACTTGCCTTACAGAGGGGGATAACCCGTTGAAAGACGGACTAAAACCGCATACACTTGTATTATTGCATGATATTACAAGGAAATATTTATAGCTGTAAGATAGGCATGCGTCCCATTAGCTAGTTGGTGAGGTAACGGCTCACCAAGGCGACGATGGGTAGGGGAACTGAGAGGTTTATCCCCCACACTGGTACTGAGACACGGACCAGACTCCTACGGGAGGCAGCAGTGAGGAATATTGGTCAATGGGCGAGAGCCTGAACCAGCCAAGTCGCGTGAAGGAAGACTGTCCTAAGGATTGTAAACTTCTTTTATACGGGAATAACGGGCGATACGAGTATTGCATTGAATGTACCGTAAGAATAAGCATCGGCTAACTC
>GV2UCFN02H5PUT
GGTGCGTAACGCGTATGCAACTTGCCTTACAGAGGGGGATAACCCGTTGAAAGACGGACTAAAACCGCATACACTTGTATTATTGCATGATATTACAAGGAAATATTTATAGCTGTAAGATAGGCATGCGTCCCATTAGCTAGTTGGTGAGGTAACGGCTCACCAAGGCGACGATGGGTAGGGGAACTGAGAGGTTTATCCCCCACACTGGTACTGAGACACGGACCAGACTCCTACGGGAGGCAGCAGTGAGGAATATTGGTCAATGGGCGAGAGCCTGAACCAGCCAAGTCGCGTGAAGGAAGACTGTCCTAAGGATTGTAAACTTCTTTTATACGGGAATAACGGGCGATACGAGTATTGCATTGAATGTACCGTAAGAATAAGCATCGGCTAACTC
>GV2UCFN02I6WHA
GGTGCGTAACGCGTATGCAACTTGCCTTACAGAGGGGGATAACCCGTTGAAAGACGGACTAAAACCGCATACACTTGTATTATTGCATGATATTACAAGGAAATATTTATAGCTGTAAGATAGGCATGCGTCCCATTAGCTAGTTGGTGAGGTAACGGCTCACCAAGGCGACGATGGGTAGGGGAACTGAGAGGTTTATCCCCCACACTGGTACTGAGACACGGACCAGACTCCTACGGGAGGCAGCAGTGAGGAATATTGGTCAATGGGCGAGAGCCTGAACCAGCCAAGTCGCGTGAAGGAAGACTGTCCTAAGGATTGTAAACTTCTTTTATACGGGAATAACGGGCGATACGAGTATTGCATTGAATGTACCGTAAGAATAAGCATCGGCTAACTC
>GV2UCFN02GR4W9
GGTGCGTAACGCGTATGCAACTTGCCTTACAGAGGGGGATAACCCGTTGAAAGACGGACTAAAACCGCATACACTTGTATTATTGCATGATATTACAAGGAAATATTTATAGCTGTAAGATAGGCATGCGTCCCATTAGCTAGTTGGTGAGGTAACGGCTCACCAAGGCGACGATGGGTAGGGGAACTGAGAGGTTTATCCCCCACACTGGTACTGAGACACGGACCAGACTCCTACGGGAGGCAGCAGTGAGGAATATTGGTCAATGGGCGAGAGCCTGAACCAGCCAAGTCGCGTGAAGGAAGACTGTCCTAAGGATTGTAAACTTCTTTTATACGGGAATAACGGGCGATACGAGTATTGCATTGAATGTACCGTAAGAATAAGCATCGGCTAACTC
>GV2UCFN02IURIE
GGTGCGTAACGCGTATGCAACTTGCCTTACAGAGGGGGATAACCCGTTGAAAGACGGACTAAAACCGCATACACTTGTATTATTGCATGATATTACAAGGAAATATTTATAGCTGTAAGATAGGCATGCGTCCCATTAGCTAGTTGGTGAGGTAACGGCTCACCAAGGCGACGATGGGTAGGGGAACTGAGAGGTTTATCCCCCACACTGGTACTGAGACACGGACCAGACTCCTACGGGAGGCAGCAGTGAGGAATATTGGTCAATGGGCGAGAGCCTGAACCAGCCAAGTCGCGTGAAGGAAGACTGTCCTAAGGATTGTAAACTTCTTTTATACGGGAATAACGGGCGATACGAGTATTGCATTGAATGTACCGTAAGAATAAGCATCGGCTAACTC
>GV2UCFN02H6DHD
GGTGCGTAACGCGTATGCAACTTGCCTTACAGAGGGGGATAACCCGTTGAAAGACGGACTAAAACCGCATACACTTGTATTATTGCATGATATTACAAGGAAATATTTATAGCTGTAAGATAGGCATGCGTCCCATTAGCTAGTTGGTGAGGTAACGGCTCACCAAGGCGACGATGGGTAGGGGAACTGAGAGGTTTATCCCCCACACTGGTACTGAGACACGGACCAGACTCCTACGGGAGGCAGCAGTGAGGAATATTGGTCAATGGGCGAGAGCCTGAACCAGCCAAGTCGCGTGAAGGAAGACTGTCCTAAGGATTGTAAACTTCTTTTATACGGGAATAACGGGCGATACGAGTATTGCATTGAATGTACCGTAAGAATAAGCATCGGCTAACTC
>GV2UCFN02FKWQG
GGTGCGTAACGCGTATGCAACTTGCCTTACAGAGGGGGATAACCCGTTGAAAGACGGACTAAAACCGCATACACTTGTATTATTGCATGATATTACAAGGAAATATTTATAGCTGTAAGATAGGCATGCGTCCCATTAGCTAGTTGGTGAGGTAACGGCTCACCAAGGCGACGATGGGTAGGGGAACTGAGAGGTTTATCCCCCACACTGGTACTGAGACACGGACCAGACTCCTACGGGAGGCAGCAGTGAGGAATATTGGTCAATGGGCGAGAGCCTGAACCAGCCAAGTCGCGTGAAGGAAGACTGTCCTAAGGATTGTAAACTTCTTTTATACGGGAATAACGGGCGATACGAGTATTGCATTGAATGTACCGTAAGAATAAGCATCGGCTAACTC
>GV2UCFN02HPHRE
GGTGCGTAACGCGTATGCAACTTGCCTTACAGAGGGGGATAACCCGTTGAAAGACGGACTAAAACCGCATACACTTGTATTATTGCATGATATTACAAGGAAATATTTATAGCTGTAAGATAGGCATGCGTCCCATTAGCTAGTTGGTGAGGTAACGGCTCACCAAGGCGACGATGGGTAGGGGAACTGAGAGGTTTATCCCCCACACTGGTACTGAGACACGGACCAGACTCCTACGGGAGGCAGCAGTGAGGAATATTGGTCAATGGGCGAGAGCCTGAACCAGCCAAGTCGCGTGAAGGAAGACTGTCCTAAGGATTGTAAACTTCTTTTATACGGGAATAACGGGCGATACGAGTATTGCATTGAATGTACCGTAAGAATAAGCATCGGCTAACTC
>GV2UCFN02FULO6
GGTGCGTAACGCGTATGCAACTTGCCTTACAGAGGGGGATAACCCGTTGAAAGACGGACTAAAACCGCATACACTTGTATTATTGCATGATATTACAAGGAAATATTTATAGCTGTAAGATAGGCATGCGTCCCATTAGCTAGTTGGTGAGGTAACGGCTCACCAAGGCGACGATGGGTAGGGGAACTGAGAGGTTTATCCCCCACACTGGTACTGAGACACGGACCAGACTCCTACGGGAGGCAGCAGTGAGGAATATTGGTCAATGGGCGAGAGCCTGAACCAGCCAAGTCGCGTGAAGGAAGACTGTCCTAAGGATTGTAAACTTCTTTTATACGGGAATAACGGGCGATACGAGTATTGCATTGAATGTACCGTAAGAATAAGCATCGGCTAACTC
>GV2UCFN02JB4T8
GGTGCGTAACGCGTATGCAACTTGCCTTACAGAGGGGGATAACCCGTTGAAAGACGGACTAAAACCGCATACACTTGTATTATTGCATGATATTACAAGGAAATATTTATAGCTGTAAGATAGGCATGCGTCCCATTAGCTAGTTGGTGAGGTAACGGCTCACCAAGGCGACGATGGGTAGGGGAACTGAGAGGTTTATCCCCCACACTGGTACTGAGACACGGACCAGACTCCTACGGGAGGCAGCAGTGAGGAATATTGGTCAATGGGCGAGAGCCTGAACCAGCCAAGTCGCGTGAAGGAAGACTGTCCTAAGGATTGTAAACTTCTTTTATACGGGAATAACGGGCGATACGAGTATTGCATTGAATGTACCGTAAGAATAAGCATCGGCTAACTC
>GV2UCFN02JZW9B
GGTGCGTAACGCGTATGCAACTTGCCTTACAGAGGGGGATAACCCGTTGAAAGACGGACTAAAACCGCATACACTTGTATTATTGCATGATATTACAAGGAAATATTTATAGCTGTAAGATAGGCATGCGTCCCATTAGCTAGTTGGTGAGGTAACGGCTCACCAAGGCGACGATGGGTAGGGGAACTGAGAGGTTTATCCCCCACACTGGTACTGAGACACGGACCAGACTCCTACGGGAGGCAGCAGTGAGGAATATTGGTCAATGGGCGAGAGCCTGAACCAGCCAAGTCGCGTGAAGGAAGACTGTCCTAAGGATTGTAAACTTCTTTTATACGGGAATAACGGGCGATACGAGTATTGCATTGAATGTACCGTAAGAATAAGCATCGGCTAACTC
>GV2UCFN02GPUI4
GGTGCGTAACGCGTATGCAACTTGCCTTACAGAGGGGGATAACCCGTTGAAAGACGGACTAAAACCGCATACACTTGTATTATTGCATGATATTACAAGGAAATATTTATAGCTGTAAGATAGGCATGCGTCCCATTAGCTAGTTGGTGAGGTAACGGCTCACCAAGGCGACGATGGGTAGGGGAACTGAGAGGTTTATCCCCCACACTGGTACTGAGACACGGACCAGACTCCTACGGGAGGCAGCAGTGAGGAATATTGGTCAATGGGCGAGAGCCTGAACCAGCCAAGTCGCGTGAAGGAAGACTGTCCTAAGGATTGTAAACTTCTTTTATACGGGAATAACGGGCGATACGAGTATTGCATTGAATGTACCGTAAGAATAAGCATCGGCTAACTC
>GV2UCFN02IO5JT
GGTGCGTAACGCGTATGCAACTTGCCTTACAGAGGGGGATAACCCGTTGAAAGACGGACTAAAACCGCATACACTTGTATTATTGCATGATATTACAAGGAAATATTTATAGCTGTAAGATAGGCATGCGTCCCATTAGCTAGTTGGTGAGGTAACGGCTCACCAAGGCGACGATGGGTAGGGGAACTGAGAGGTTTATCCCCCACACTGGTACTGAGACACGGACCAGACTCCTACGGGAGGCAGCAGTGAGGAATATTGGTCAATGGGCGAGAGCCTGAACCAGCCAAGTCGCGTGAAGGAAGACTGTCCTAAGGATTGTAAACTTCTTTTATACGGGAATAACGGGCGATACGAGTATTGCATTGAATGTACCGTAAGAATAAGCATCGGCTAACTC
>GV2UCFN02F3QS4
GGTGCGTAACGCGTATGCAACTTGCCTTACAGAGGGGGATAACCCGTTGAAAGACGGACTAAAACCGCATACACTTGTATTATTGCATGATATTACAAGGAAATATTTATAGCTGTAAGATAGGCATGCGTCCCATTAGCTAGTTGGTGAGGTAACGGCTCACCAAGGCGACGATGGGTAGGGGAACTGAGAGGTTTATCCCCCACACTGGTACTGAGACACGGACCAGACTCCTACGGGAGGCAGCAGTGAGGAATATTGGTCAATGGGCGAGAGCCTGAACCAGCCAAGTCGCGTGAAGGAAGACTGTCCTAAGGATTGTAAACTTCTTTTATACGGGAATAACGGGCGATACGAGTATTGCATTGAATGTACCGTAAGAATAAGCATCGGCTAACTC
>GV2UCFN02I1F2O
GGTGCGTAACGCGTATGCAACTTGCCTTACAGAGGGGGATAACCCGTTGAAAGACGGACTAAAACCGCATACACTTGTATTATTGCATGATATTACAAGGAAATATTTATAGCTGTAAGATAGGCATGCGTCCCATTAGCTAGTTGGTGAGGTAACGGCTCACCAAGGCGACGATGGGTAGGGGAACTGAGAGGTTTATCCCCCACACTGGTACTGAGACACGGACCAGACTCCTACGGGAGGCAGCAGTGAGGAATATTGGTCAATGGGCGAGAGCCTGAACCAGCCAAGTCGCGTGAAGGAAGACTGTCCTAAGGATTGTAAACTTCTTTTATACGGGAATAACGGGCGATACGAGTATTGCATTGAATGTACCGTAAGAATAAGCATCGGCTAACTC
>GV2UCFN02JROWV
GGTGCGTAACGCGTATGCAACTTGCCTTACAGAGGGGGATAACCCGTTGAAAGACGGACTAAAACCGCATACACTTGTATTATTGCATGATATTACAAGGAAATATTTATAGCTGTAAGATAGGCATGCGTCCCATTAGCTAGTTGGTGAGGTAACGGCTCACCAAGGCGACGATGGGTAGGGGAACTGAGAGGTTTATCCCCCACACTGGTACTGAGACACGGACCAGACTCCTACGGGAGGCAGCAGTGAGGAATATTGGTCAATGGGCGAGAGCCTGAACCAGCCAAGTCGCGTGAAGGAAGACTGTCCTAAGGATTGTAAACTTCTTTTATACGGGAATAACGGGCGATACGAGTATTGCATTGAATGTACCGTAAGAATAAGCATCGGCTAACTC
>GV2UCFN02IQT4S
GGTGCGTAACGCGTATGCAACTTGCCTTACAGAGGGGGATAACCCGTTGAAAGACGGACTAAAACCGCATACACTTGTATTATTGCATGATATTACAAGGAAATATTTATAGCTGTAAGATAGGCATGCGTCCCATTAGCTAGTTGGTGAGGTAACGGCTCACCAAGGCGACGATGGGTAGGGGAACTGAGAGGTTTATCCCCCACACTGGTACTGAGACACGGACCAGACTCCTACGGGAGGCAGCAGTGAGGAATATTGGTCAATGGGCGAGAGCCTGAACCAGCCAAGTCGCGTGAAGGAAGACTGTCCTAAGGATTGTAAACTTCTTTTATACGGGAATAACGGGCGATACGAGTATTGCATTGAATGTACCGTAAGAATAAGCATCGGCTAACTC
>GV2UCFN02I5CH9
GGTGCGTAACGCGTATGCAACTTGCCTTACAGAGGGGGATAACCCGTTGAAAGACGGACTAAAACCGCATACACTTGTATTATTGCATGATATTACAAGGAAATATTTATAGCTGTAAGATAGGCATGCGTCCCATTAGCTAGTTGGTGAGGTAACGGCTCACCAAGGCGACGATGGGTAGGGGAACTGAGAGGTTTATCCCCCACACTGGTACTGAGACACGGACCAGACTCCTACGGGAGGCAGCAGTGAGGAATATTGGTCAATGGGCGAGAGCCTGAACCAGCCAAGTCGCGTGAAGGAAGACTGTCCTAAGGATTGTAAACTTCTTTTATACGGGAATAACGGGCGATACGAGTATTGCATTGAATGTACCGTAAGAATAAGCATCGGCTAACTC
>GV2UCFN02I87UZ
GGTGCGTAACGCGTATGCAACTTGCCTTACAGAGGGGGATAACCCGTTGAAAGACGGACTAAAACCGCATACACTTGTATTATTGCATGATATTACAAGGAAATATTTATAGCTGTAAGATAGGCATGCGTCCCATTAGCTAGTTGGTGAGGTAACGGCTCACCAAGGCGACGATGGGTAGGGGAACTGAGAGGTTTATCCCCCACACTGGTACTGAGACACGGACCAGACTCCTACGGGAGGCAGCAGTGAGGAATATTGGTCAATGGGCGAGAGCCTGAACCAGCCAAGTCGCGTGAAGGAAGACTGTCCTAAGGATTGTAAACTTCTTTTATACGGGAATAACGGGCGATACGAGTATTGCATTGAATGTACCGTAAGAATAAGCATCGGCTAACTC
>GV2UCFN02IYH5Q
GGTGCGTAACGCGTATGCAACTTGCCTTACAGAGGGGGATAACCCGTTGAAAGACGGACTAAAACCGCATACACTTGTATTATTGCATGATATTACAAGGAAATATTTATAGCTGTAAGATAGGCATGCGTCCCATTAGCTAGTTGGTGAGGTAACGGCTCACCAAGGCGACGATGGGTAGGGGAACTGAGAGGTTTATCCCCCACACTGGTACTGAGACACGGACCAGACTCCTACGGGAGGCAGCAGTGAGGAATATTGGTCAATGGGCGAGAGCCTGAACCAGCCAAGTCGCGTGAAGGAAGACTGTCCTAAGGATTGTAAACTTCTTTTATACGGGAATAACGGGCGATACGAGTATTGCATTGAATGTACCGTAAGAATAAGCATCGGCTAACTC
>GV2UCFN02GKDJA
GGTGCGTAACGCGTATGCAACTTGCCTTACAGAGGGGGATAACCCGTTGAAAGACGGACTAAAACCGCATACACTTGTATTATTGCATGATATTACAAGGAAATATTTATAGCTGTAAGATAGGCATGCGTCCCATTAGCTAGTTGGTGAGGTAACGGCTCACCAAGGCGACGATGGGTAGGGGAACTGAGAGGTTTATCCCCCACACTGGTACTGAGACACGGACCAGACTCCTACGGGAGGCAGCAGTGAGGAATATTGGTCAATGGGCGAGAGCCTGAACCAGCCAAGTCGCGTGAAGGAAGACTGTCCTAAGGATTGTAAACTTCTTTTATACGGGAATAACGGGCGATACGAGTATTGCATTGAATGTACCGTAAGAATAAGCATCGGCTAACTC
>GV2UCFN02IG2F0
GGTGCGTAACGCGTATGCAACTTGCCTTACAGAGGGGGATAACCCGTTGAAAGACGGACTAAAACCGCATACACTTGTATTATTGCATGATATTACAAGGAAATATTTATAGCTGTAAGATAGGCATGCGTCCCATTAGCTAGTTGGTGAGGTAACGGCTCACCAAGGCGACGATGGGTAGGGGAACTGAGAGGTTTATCCCCCACACTGGTACTGAGACACGGACCAGACTCCTACGGGAGGCAGCAGTGAGGAATATTGGTCAATGGGCGAGAGCCTGAACCAGCCAAGTCGCGTGAAGGAAGACTGTCCTAAGGATTGTAAACTTCTTTTATACGGGAATAACGGGCGATACGAGTATTGCATTGAATGTACCGTAAGAATAAGCATCGGCTAACTC
>GV2UCFN02FKQMY
GGTGCGTAACGCGTATGCAACTTGCCTTACAGAGGGGGATAACCCGTTGAAAGACGGACTAAAACCGCATACACTTGTATTATTGCATGATATTACAAGGAAATATTTATAGCTGTAAGATAGGCATGCGTCCCATTAGCTAGTTGGTGAGGTAACGGCTCACCAAGGCGACGATGGGTAGGGGAACTGAGAGGTTTATCCCCCACACTGGTACTGAGACACGGACCAGACTCCTACGGGAGGCAGCAGTGAGGAATATTGGTCAATGGGCGAGAGCCTGAACCAGCCAAGTCGCGTGAAGGAAGACTGTCCTAAGGATTGTAAACTTCTTTTATACGGGAATAACGGGCGATACGAGTATTGCATTGAATGTACCGTAAGAATAAGCATCGGCTAACTC
>GV2UCFN02J42RK
GGTGCGTAACGCGTATGCAACTTGCCTTACAGAGGGGGATAACCCGTTGAAAGACGGACTAAAACCGCATACACTTGTATTATTGCATGATATTACAAGGAAATATTTATAGCTGTAAGATAGGCATGCGTCCCATTAGCTAGTTGGTGAGGTAACGGCTCACCAAGGCGACGATGGGTAGGGGAACTGAGAGGTTTATCCCCCACACTGGTACTGAGACACGGACCAGACTCCTACGGGAGGCAGCAGTGAGGAATATTGGTCAATGGGCGAGAGCCTGAACCAGCCAAGTCGCGTGAAGGAAGACTGTCCTAAGGATTGTAAACTTCTTTTATACGGGAATAACGGGCGATACGAGTATTGCATTGAATGTACCGTAAGAATAAGCATCGGCTAACTC
>GV2UCFN02GZ3ED
GGTGCGTAACGCGTATGCAACTTGCCTTACAGAGGGGGATAACCCGTTGAAAGACGGACTAAAACCGCATACACTTGTATTATTGCATGATATTACAAGGAAATATTTATAGCTGTAAGATAGGCATGCGTCCCATTAGCTAGTTGGTGAGGTAACGGCTCACCAAGGCGACGATGGGTAGGGGAACTGAGAGGTTTATCCCCCACACTGGTACTGAGACACGGACCAGACTCCTACGGGAGGCAGCAGTGAGGAATATTGGTCAATGGGCGAGAGCCTGAACCAGCCAAGTCGCGTGAAGGAAGACTGTCCTAAGGATTGTAAACTTCTTTTATACGGGAATAACGGGCGATACGAGTATTGCATTGAATGTACCGTAAGAATAAGCATCGGCTAACTC
>GV2UCFN02HYEBD
GGTGCGTAACGCGTATGCAACTTGCCTTACAGAGGGGGATAACCCGTTGAAAGACGGACTAAAACCGCATACACTTGTATTATTGCATGATATTACAAGGAAATATTTATAGCTGTAAGATAGGCATGCGTCCCATTAGCTAGTTGGTGAGGTAACGGCTCACCAAGGCGACGATGGGTAGGGGAACTGAGAGGTTTATCCCCCACACTGGTACTGAGACACGGACCAGACTCCTACGGGAGGCAGCAGTGAGGAATATTGGTCAATGGGCGAGAGCCTGAACCAGCCAAGTCGCGTGAAGGAAGACTGTCCTAAGGATTGTAAACTTCTTTTATACGGGAATAACGGGCGATACGAGTATTGCATTGAATGTACCGTAAGAATAAGCATCGGCTAACTC
>GV2UCFN02HTPRO
GGTGCGTAACGCGTATGCAACTTGCCTTACAGAGGGGGATAACCCGTTGAAAGACGGACTAAAACCGCATACACTTGTATTATTGCATGATATTACAAGGAAATATTTATAGCTGTAAGATAGGCATGCGTCCCATTAGCTAGTTGGTGAGGTAACGGCTCACCAAGGCGACGATGGGTAGGGGAACTGAGAGGTTTATCCCCCACACTGGTACTGAGACACGGACCAGACTCCTACGGGAGGCAGCAGTGAGGAATATTGGTCAATGGGCGAGAGCCTGAACCAGCCAAGTCGCGTGAAGGAAGACTGTCCTAAGGATTGTAAACTTCTTTTATACGGGAATAACGGGCGATACGAGTATTGCATTGAATGTACCGTAAGAATAAGCATCGGCTAACTC
>GV2UCFN02GS837
GGTGCGTAACGCGTATGCAACTTGCCTTACAGAGGGGGATAACCCGTTGAAAGACGGACTAAAACCGCATACACTTGTATTATTGCATGATATTACAAGGAAATATTTATAGCTGTAAGATAGGCATGCGTCCCATTAGCTAGTTGGTGAGGTAACGGCTCACCAAGGCGACGATGGGTAGGGGAACTGAGAGGTTTATCCCCCACACTGGTACTGAGACACGGACCAGACTCCTACGGGAGGCAGCAGTGAGGAATATTGGTCAATGGGCGAGAGCCTGAACCAGCCAAGTCGCGTGAAGGAAGACTGTCCTAAGGATTGTAAACTTCTTTTATACGGGAATAACGGGCGATACGAGTATTGCATTGAATGTACCGTAAGAATAAGCATCGGCTAACTC
>GV2UCFN02I0HAG
GGTGCGTAACGCGTATGCAACTTGCCTTACAGAGGGGGATAACCCGTTGAAAGACGGACTAAAACCGCATACACTTGTATTATTGCATGATATTACAAGGAAATATTTATAGCTGTAAGATAGGCATGCGTCCCATTAGCTAGTTGGTGAGGTAACGGCTCACCAAGGCGACGATGGGTAGGGGAACTGAGAGGTTTATCCCCCACACTGGTACTGAGACACGGACCAGACTCCTACGGGAGGCAGCAGTGAGGAATATTGGTCAATGGGCGAGAGCCTGAACCAGCCAAGTCGCGTGAAGGAAGACTGTCCTAAGGATTGTAAACTTCTTTTATACGGGAATAACGGGCGATACGAGTATTGCATTGAATGTACCGTAAGAATAAGCATCGGCTAACTC
>GV2UCFN02IC9EY
GGTGCGTAACGCGTATGCAACTTGCCTTACAGAGGGGGATAACCCGTTGAAAGACGGACTAAAACCGCATACACTTGTATTATTGCATGATATTACAAGGAAATATTTATAGCTGTAAGATAGGCATGCGTCCCATTAGCTAGTTGGTGAGGTAACGGCTCACCAAGGCGACGATGGGTAGGGGAACTGAGAGGTTTATCCCCCACACTGGTACTGAGACACGGACCAGACTCCTACGGGAGGCAGCAGTGAGGAATATTGGTCAATGGGCGAGAGCCTGAACCAGCCAAGTCGCGTGAAGGAAGACTGTCCTAAGGATTGTAAACTTCTTTTATACGGGAATAACGGGCGATACGAGTATTGCATTGAATGTACCGTAAGAATAAGCATCGGCTAACTC
>GV2UCFN02GT6XC
GGTGCGTAACGCGTATGCAACTTGCCTTACAGAGGGGGATAACCCGTTGAAAGACGGACTAAAACCGCATACACTTGTATTATTGCATGATATTACAAGGAAATATTTATAGCTGTAAGATAGGCATGCGTCCCATTAGCTAGTTGGTGAGGTAACGGCTCACCAAGGCGACGATGGGTAGGGGAACTGAGAGGTTTATCCCCCACACTGGTACTGAGACACGGACCAGACTCCTACGGGAGGCAGCAGTGAGGAATATTGGTCAATGGGCGAGAGCCTGAACCAGCCAAGTCGCGTGAAGGAAGACTGTCCTAAGGATTGTAAACTTCTTTTATACGGGAATAACGGGCGATACGAGTATTGCATTGAATGTACCGTAAGAATAAGCATCGGCTAACTC
>GV2UCFN02JHQO7
GGTGCGTAACGCGTATGCAACTTGCCTTACAGAGGGGGATAACCCGTTGAAAGACGGACTAAAACCGCATACACTTGTATTATTGCATGATATTACAAGGAAATATTTATAGCTGTAAGATAGGCATGCGTCCCATTAGCTAGTTGGTGAGGTAACGGCTCACCAAGGCGACGATGGGTAGGGGAACTGAGAGGTTTATCCCCCACACTGGTACTGAGACACGGACCAGACTCCTACGGGAGGCAGCAGTGAGGAATATTGGTCAATGGGCGAGAGCCTGAACCAGCCAAGTCGCGTGAAGGAAGACTGTCCTAAGGATTGTAAACTTCTTTTATACGGGAATAACGGGCGATACGAGTATTGCATTGAATGTACCGTAAGAATAAGCATCGGCTAACTC
>GV2UCFN02I08Y8
GGTGCGTAACGCGTATGCAACTTGCCTTACAGAGGGGGATAACCCGTTGAAAGACGGACTAAAACCGCATACACTTGTATTATTGCATGATATTACAAGGAAATATTTATAGCTGTAAGATAGGCATGCGTCCCATTAGCTAGTTGGTGAGGTAACGGCTCACCAAGGCGACGATGGGTAGGGGAACTGAGAGGTTTATCCCCCACACTGGTACTGAGACACGGACCAGACTCCTACGGGAGGCAGCAGTGAGGAATATTGGTCAATGGGCGAGAGCCTGAACCAGCCAAGTCGCGTGAAGGAAGACTGTCCTAAGGATTGTAAACTTCTTTTATACGGGAATAACGGGCGATACGAGTATTGCATTGAATGTACCGTAAGAATAAGCATCGGCTAACTC
>GV2UCFN02HTIG5
GGTGCGTAACGCGTATGCAACTTGCCTTACAGAGGGGGATAACCCGTTGAAAGACGGACTAAAACCGCATACACTTGTATTATTGCATGATATTACAAGGAAATATTTATAGCTGTAAGATAGGCATGCGTCCCATTAGCTAGTTGGTGAGGTAACGGCTCACCAAGGCGACGATGGGTAGGGGAACTGAGAGGTTTATCCCCCACACTGGTACTGAGACACGGACCAGACTCCTACGGGAGGCAGCAGTGAGGAATATTGGTCAATGGGCGAGAGCCTGAACCAGCCAAGTCGCGTGAAGGAAGACTGTCCTAAGGATTGTAAACTTCTTTTATACGGGAATAACGGGCGATACGAGTATTGCATTGAATGTACCGTAAGAATAAGCATCGGCTAACTC
>GV2UCFN02IYXOG
GGTGCGTAACGCGTATGCAACTTGCCTTACAGAGGGGGATAACCCGTTGAAAGACGGACTAAAACCGCATACACTTGTATTATTGCATGATATTACAAGGAAATATTTATAGCTGTAAGATAGGCATGCGTCCCATTAGCTAGTTGGTGAGGTAACGGCTCACCAAGGCGACGATGGGTAGGGGAACTGAGAGGTTTATCCCCCACACTGGTACTGAGACACGGACCAGACTCCTACGGGAGGCAGCAGTGAGGAATATTGGTCAATGGGCGAGAGCCTGAACCAGCCAAGTCGCGTGAAGGAAGACTGTCCTAAGGATTGTAAACTTCTTTTATACGGGAATAACGGGCGATACGAGTATTGCATTGAATGTACCGTAAGAATAAGCATCGGCTAACTC
>GV2UCFN02HHH94
GGTGCGTAACGCGTATGCAACTTGCCTTACAGAGGGGGATAACCCGTTGAAAGACGGACTAAAACCGCATACACTTGTATTATTGCATGATATTACAAGGAAATATTTATAGCTGTAAGATAGGCATGCGTCCCATTAGCTAGTTGGTGAGGTAACGGCTCACCAAGGCGACGATGGGTAGGGGAACTGAGAGGTTTATCCCCCACACTGGTACTGAGACACGGACCAGACTCCTACGGGAGGCAGCAGTGAGGAATATTGGTCAATGGGCGAGAGCCTGAACCAGCCAAGTCGCGTGAAGGAAGACTGTCCTAAGGATTGTAAACTTCTTTTATACGGGAATAACGGGCGATACGAGTATTGCATTGAATGTACCGTAAGAATAAGCATCGGCTAACTC
>GV2UCFN02GK3DZ
GGTGCGTAACGCGTATGCAACTTGCCTTACAGAGGGGGATAACCCGTTGAAAGACGGACTAAAACCGCATACACTTGTATTATTGCATGATATTACAAGGAAATATTTATAGCTGTAAGATAGGCATGCGTCCCATTAGCTAGTTGGTGAGGTAACGGCTCACCAAGGCGACGATGGGTAGGGGAACTGAGAGGTTTATCCCCCACACTGGTACTGAGACACGGACCAGACTCCTACGGGAGGCAGCAGTGAGGAATATTGGTCAATGGGCGAGAGCCTGAACCAGCCAAGTCGCGTGAAGGAAGACTGTCCTAAGGATTGTAAACTTCTTTTATACGGGAATAACGGGCGATACGAGTATTGCATTGAATGTACCGTAAGAATAAGCATCGGCTAACTC
>GV2UCFN02HTYO3
GGTGCGTAACGCGTATGCAACTTGCCTTACAGAGGGGGATAACCCGTTGAAAGACGGACTAAAACCGCATACACTTGTATTATTGCATGATATTACAAGGAAATATTTATAGCTGTAAGATAGGCATGCGTCCCATTAGCTAGTTGGTGAGGTAACGGCTCACCAAGGCGACGATGGGTAGGGGAACTGAGAGGTTTATCCCCCACACTGGTACTGAGACACGGACCAGACTCCTACGGGAGGCAGCAGTGAGGAATATTGGTCAATGGGCGAGAGCCTGAACCAGCCAAGTCGCGTGAAGGAAGACTGTCCTAAGGATTGTAAACTTCTTTTATACGGGAATAACGGGCGATACGAGTATTGCATTGAATGTACCGTAAGAATAAGCATCGGCTAACTC
>GV2UCFN02GNXH7
GGTGCGTAACGCGTATGCAACTTGCCTTACAGAGGGGGATAACCCGTTGAAAGACGGACTAAAACCGCATACACTTGTATTATTGCATGATATTACAAGGAAATATTTATAGCTGTAAGATAGGCATGCGTCCCATTAGCTAGTTGGTGAGGTAACGGCTCACCAAGGCGACGATGGGTAGGGGAACTGAGAGGTTTATCCCCCACACTGGTACTGAGACACGGACCAGACTCCTACGGGAGGCAGCAGTGAGGAATATTGGTCAATGGGCGAGAGCCTGAACCAGCCAAGTCGCGTGAAGGAAGACTGTCCTAAGGATTGTAAACTTCTTTTATACGGGAATAACGGGCGATACGAGTATTGCATTGAATGTACCGTAAGAATAAGCATCGGCTAACTC
>GV2UCFN02HNIC0
GGTGCGTAACGCGTATGCAACTTGCCTTACAGAGGGGGATAACCCGTTGAAAGACGGACTAAAACCGCATACACTTGTATTATTGCATGATATTACAAGGAAATATTTATAGCTGTAAGATAGGCATGCGTCCCATTAGCTAGTTGGTGAGGTAACGGCTCACCAAGGCGACGATGGGTAGGGGAACTGAGAGGTTTATCCCCCACACTGGTACTGAGACACGGACCAGACTCCTACGGGAGGCAGCAGTGAGGAATATTGGTCAATGGGCGAGAGCCTGAACCAGCCAAGTCGCGTGAAGGAAGACTGTCCTAAGGATTGTAAACTTCTTTTATACGGGAATAACGGGCGATACGAGTATTGCATTGAATGTACCGTAAGAATAAGCATCGGCTAACTC
>GV2UCFN02I6G8Z
GGTGCGTAACGCGTATGCAACTTGCCTTACAGAGGGGGATAACCCGTTGAAAGACGGACTAAAACCGCATACACTTGTATTATTGCATGATATTACAAGGAAATATTTATAGCTGTAAGATAGGCATGCGTCCCATTAGCTAGTTGGTGAGGTAACGGCTCACCAAGGCGACGATGGGTAGGGGAACTGAGAGGTTTATCCCCCACACTGGTACTGAGACACGGACCAGACTCCTACGGGAGGCAGCAGTGAGGAATATTGGTCAATGGGCGAGAGCCTGAACCAGCCAAGTCGCGTGAAGGAAGACTGTCCTAAGGATTGTAAACTTCTTTTATACGGGAATAACGGGCGATACGAGTATTGCATTGAATGTACCGTAAGAATAAGCATCGGCTAACTC
>GV2UCFN02FUDY8
GGTGCGTAACGCGTATGCAACTTGCCTTACAGAGGGGGATAACCCGTTGAAAGACGGACTAAAACCGCATACACTTGTATTATTGCATGATATTACAAGGAAATATTTATAGCTGTAAGATAGGCATGCGTCCCATTAGCTAGTTGGTGAGGTAACGGCTCACCAAGGCGACGATGGGTAGGGGAACTGAGAGGTTTATCCCCCACACTGGTACTGAGACACGGACCAGACTCCTACGGGAGGCAGCAGTGAGGAATATTGGTCAATGGGCGAGAGCCTGAACCAGCCAAGTCGCGTGAAGGAAGACAGTCCTAAGGATTGTAAACTTCTTTTATACGGGAATAACGGGCGATACGAGTATTGCATTGAATGTACCGTAAGAATAAGCATCGGCTAACTC
>GV2UCFN02FTRYP
GGTGCGTAACGCGTATGCAACTTGCCTTACAGAGGGGGATAACCCGTTGAAAGACGGACTAAAACCGCATACACTTGTATTATTGCATGATATTACAAGGAAATATTTATAGCTGTAAGATAGGCATGCGTCCCATTAGCTAGTTGGTGAGGTAACGGCTCACCAAGGCGACGATGGGTAGGGGAACTGAGAGGTTTATCCCCCACACTGGTACTGAGACACGGACCAGACTCCTACGGGAGGCAGCAGTGAGGAATATTGGTCAATGGGCGAGAGCCTGAACCAGCCAAGTCGCGTGAAGGAAGACAGTCCTAAGGATTGTAAACTTCTTTTATACGGGAATAACGGGCGATACGAGTATTGCATTGAATGTACCGTAAGAATAAGCATCGGCTAACTC
>GV2UCFN02HG7YO
GGTGCGTAACGCGTATGCAACTTGCCTTACAGAGGGGGATAACCCGTTGAAAGACGGACTAAAACCGCATACACTTGTATTATTGCATGATATTACAAGGAAATATTTATAGCTGTAAGATAGGCATGCGTCCCATTAGCTAGTTGGTGAGGTAACGGCTCACCAAGGCGACGATGGGTAGGGGAACTGAGAGGTTTATCCCCCACACTGGTACTGAGACACGGACCAGACTCCTACGGGAGGCAGCAGTGAGGAATATTGGTCAATGGGCGAGAGCCTGAACCAGCCAAGTCGCGTGAAGGAAGACAGTCCTAAGGATTGTAAACTTCTTTTATACGGGAATAACGGGCGATACGAGTATTGCATTGAATGTACCGTAAGAATAAGCATCGGCTAACTC
>GV2UCFN02FNT89
GGTGCGTAACGCGTATGCAACTTGCCTTACAGAGGGGGATAACCCGTTGAAAGACGGACTAAAACCGCATACACTTGTATTATTGCATGATATTACAAGGAAATATTTATAGCTGTAAGATAGGCATGCGTCCCATTAGCTAGTTGGTGAGGTAACGGCTCACCAAGGCGACGATGGGTAGGGGAACTGAGAGGTTTATCCCCCACACTGGTACTGAGACACGGACCAGACTCCTACGGGAGGCAGCAGTGAGGAATATTGGTCAATGGGCGAGAGCCTGAACCAGCCAAGTCGCGTGAAGGAAGACAGTCCTAAGGATTGTAAACTTCTTTTATACGGGAATAACGGGCGATACGAGTATTGCATTGAATGTACCGTAAGAATAAGCATCGGCTAACTC
>GV2UCFN02F38YH
GGTGCGTAACGCGTATGCAACTTGCCTTACAGAGGGGGATAACCCGTTGAAAGACGGACTAAAACCGCATACACTTGTATTATTGCATGATATTACAAGGAAATATTTATAGCTGTAAGATAGGCATGCGTCCCATTAGCTAGTTGGTGAGGTAACGGCTCACCAAGGCGACGATGGGTAGGGGAACTGAGAGGTTTATCCCCCACACTGGTACTGAGACACGGACCAGACTCCTACGGGAGGCAGCAGTGAGGAATATTGGTCAATGGGCGAGAGCCTGAACCAGCCAAGTCGCGTGAAGGAAGACAGTCCTAAGGATTGTAAACTTCTTTTATACGGGAATAACGGGCGATACGAGTATTGCATTGAATGTACCGTAAGAATAAGCATCGGCTAACTC
>GV2UCFN02FSCO5
GGTGCGTAACGCGTATGCAACTTGCCTTACAGAGGGGGATAACCCGTTGAAAGACGGACTAAAACCGCATACACTTGTATTATTGCATGATATTACAAGGAAATATTTATAGCTGTAAGATAGGCATGCGTCCCATTAGCTAGTTGGTGAGGTAACGGCTCACCAAGGCGACGATGGGTAGGGGAACTGAGAGGTTTATCCCCCACACTGGTACTGAGACACGGACCAGACTCCTACGGGAGGCAGCAGTGAGGAATATTGGTCAATGGGCGAGAGCCTGAACCAGCCAAGTCGCGTGAAGGAAGACAGTCCTAAGGATTGTAAACTTCTTTTATACGGGAATAACGGGCGATACGAGTATTGCATTGAATGTACCGTAAGAATAAGCATCGGCTAACTC
>GV2UCFN02IUD7T
GGTGCGTAACGCGTATGCAACTTGCCTTACAGAGGGGGATAACCCGTTGAAAGACGGACTAAAACCGCATACACTTGTATTATTGCATGATATTACAAGGAAATATTTATAGCTGTAAGATAGGCATGCGTCCCATTAGCTAGTTGGTGAGGTAACGGCTCACCAAGGCGACGATGGGTAGGGGAACTGAGAGGTTTATCCCCCACACTGGTACTGAGACACGGACCAGACTCCTACGGGAGGCAGCAGTGAGGAATATTGGTCAATGGGCGAGAGCCTGAACCAGCCAAGTCGCGTGAAGGAAGACAGTCCTAAGGATTGTAAACTTCTTTTATACGGGAATAACGGGCGATACGAGTATTGCATTGAATGTACCGTAAGAATAAGCATCGGCTAACTC
>GV2UCFN02JIX29
GGTGCGTAACGCGTATGCAACTTGCCTTACAGAGGGGGATAACCCGTTGAAAGACGGACTAAAACCGCATACACTTGTATTATTGCATGATATTACAAGGAAATATTTATAGCTGTAAGATAGGCATGCGTCCCATTAGCTAGTTGGTGAGGTAACGGCTCACCAAGGCGACGATGGGTAGGGGAACTGAGAGGTTTATCCCCCACACTGGTACTGAGACACGGACCAGACTCCTACGGGAGGCAGCAGTGAGGAATATTGGTCAATGGGCGAGAGCCTGAACCAGCCAAGTCGCGTGAAGGAAGACAGTCCTAAGGATTGTAAACTTCTTTTATACGGGAATAACGGGCGATACGAGTATTGCATTGAATGTACCGTAAGAATAAGCATCGGCTAACTC
>GV2UCFN02HG37R
GGTGCGTAACGCGTATGCAACTTGCCTTACAGAGGGGGATAACCCGTTGAAAGACGGACTAAAACCGCATACACTTGTATTATTGCATGATATTACAAGGAAATATTTATAGCTGTAAGATAGGCATGCGTCCCATTAGCTAGTTGGTGAGGTAACGGCTCACCAAGGCGACGATGGGTAGGGGAACTGAGAGGTTTATCCCCCACACTGGTACTGAGACACGGACCAGACTCCTACGGGAGGCAGCAGTGAGGAATATTGGTCAATGGGCGAGAGCCTGAACCAGCCAAGTCGCGTGAAGGAAGACAGTCCTAAGGATTGTAAACTTCTTTTATACGGGAATAACGGGCGATACGAGTATTGCATTGAATGTACCGTAAGAATAAGCATCGGCTAACTC
>GV2UCFN02H3ULN
GGTGCGTAACGCGTATGCAACTTGCCTTACAGAGGGGGATAACCCGTTGAAAGACGGACTAAAACCGCATACACTTGTATTATTGCATGATATTACAAGGAAATATTTATAGCTGTAAGATAGGCATGCGTCCCATTAGCTAGTTGGTGAGGTAACGGCTCACCAAGGCGACGATGGGTAGGGGAACTGAGAGGTTTATCCCCCACACTGGTACTGAGACACGGACCAGACTCCTACGGGAGGCAGCAGTGAGGAATATTGGTCAATGGGCGAGAGCCTGAACCAGCCAAGTCGCGTGAAGGAAGACAGTCCTAAGGATTGTAAACTTCTTTTATACGGGAATAACGGGCGATACGAGTATTGCATTGAATGTACCGTAAGAATAAGCATCGGCTAACTC
>GV2UCFN02IV09H
GGTGCGTAACGCGTATGCAACTTGCCTTACAGAGGGGGATAACCCGTTGAAAGACGGACTAAAACCGCATACACTTGTATTATTGCATGATATTACAAGGAAATATTTATAGCTGTAAGATAGGCATGCGTCCCATTAGCTAGTTGGTGAGGTAACGGCTCACCAAGGCGACGATGGGTAGGGGAACTGAGAGGTTTATCCCCCACACTGGTACTGAGACACGGACCAGACTCCTACGGGAGGCAGCAGTGAGGAATATTGGTCAATGGGCGAGAGCCTGAACCAGCCAAGTCGCGTGAAGGAAGACAGTCCTAAGGATTGTAAACTTCTTTTATACGGGAATAACGGGCGATACGAGTATTGCATTGAATGTACCGTAAGAATAAGCATCGGCTAACTC
>GV2UCFN02G4BVP
GGTGCGTAACGCGTATGCAACTTGCCTTACAGAGGGGGATAACCCGTTGAAAGACGGACTAAAACCGCATACACTTGTATTATTGCATGATATTACAAGGAAATATTTATAGCTGTAAGATAGGCATGCGTCCCATTAGCTAGTTGGTGAGGTAACGGCTCACCAAGGCGACGATGGGTAGGGGAACTGAGAGGTTTATCCCCCACACTGGTACTGAGACACGGACCAGACTCCTACGGGAGGCAGCAGTGAGGAATATTGGTCAATGGGCGAGAGCCTGAACCAGCCAAGTCGCGTGAAGGAAGACAGTCCTAAGGATTGTAAACTTCTTTTATACGGGAATAACGGGCGATACGAGTATTGCATTGAATGTACCGTAAGAATAAGCATCGGCTAACTC
>GV2UCFN02IPNRZ
GGTGCGTAACGCGTATGCAACTTGCCTTACAGAGGGGGATAACCCGTTGAAAGACGGACTAAAACCGCATACACTTGTATTATTGCATGATATTACAAGGAAATATTTATAGCTGTAAGATAGGCATGCGTCCCATTAGCTAGTTGGTGAGGTAACGGCTCACCAAGGCGACGATGGGTAGGGGAACTGAGAGGTTTATCCCCCACACTGGTACTGAGACACGGACCAGACTCCTACGGGAGGCAGCAGTGAGGAATATTGGTCAATGGGCGAGAGCCTGAACCAGCCAAGTCGCGTGAAGGAAGACAGTCCTAAGGATTGTAAACTTCTTTTATACGGGAATAACGGGCGATACGAGTATTGCATTGAATGTACCGTAAGAATAAGCATCGGCTAACTC
>GV2UCFN02HVJUF
GGTGCGTAACGCGTATGCAACTTGCCTTACAGAGGGGGATAACCCGTTGAAAGACGGACTAAAACCGCATACACTTGTATTATTGCATGATATTACAAGGAAATATTTATAGCTGTAAGATAGGCATGCGTCCCATTAGCTAGTTGGTGAGGTAACGGCTCACCAAGGCGACGATGGGTAGGGGAACTGAGAGGTTTATCCCCCACACTGGTACTGAGACACGGACCAGACTCCTACGGGAGGCAGCAGTGAGGAATATTGGTCAATGGGCGAGAGCCTGAACCAGCCAAGTCGCGTGAAGGAAGACAGTCCTAAGGATTGTAAACTTCTTTTATACGGGAATAACGGGCGATACGAGTATTGCATTGAATGTACCGTAAGAATAAGCATCGGCTAACTC
>GV2UCFN02GH87V
GGTGCGTAACGCGTATGCAACTTGCCTTACAGAGGGGGATAACCCGTTGAAAGACGGACTAAAACCGCATACACTTGTATTATTGCATGATATTACAAGGAAATATTTATAGCTGTAAGATAGGCATGCGTCCCATTAGCTAGTTGGTGAGGTAACGGCTCACCAAGGCGACGATGGGTAGGGGAACTGAGAGGTTTATCCCCCACACTGGTACTGAGACACGGACCAGACTCCTACGGGAGGCAGCAGTGAGGAATATTGGTCAATGGGCGAGAGCCTGAACCAGCCAAGTCGCGTGAAGGAAGACAGTCCTAAGGATTGTAAACTTCTTTTATACGGGAATAACGGGCGATACGAGTATTGCATTGAATGTACCGTAAGAATAAGCATCGGCTAACTC
>GV2UCFN02I8GH1
GGTGCGTAACGCGTATGCAACTTGCCTTACAGAGGGGGATAACCCGTTGAAAGACGGACTAAAACCGCATACACTTGTATTATTGCATGATATTACAAGGAAATATTTATAGCTGTAAGATAGGCATGCGTCCCATTAGCTAGTTGGTGAGGTAACGGCTCACCAAGGCGACGATGGGTAGGGGAACTGAGAGGTTTATCCCCCACACTGGTACTGAGACACGGACCAGACTCCTACGGGAGGCAGCAGTGAGGAATATTGGTCAATGGGCGAGAGCCTGAACCAGCCAAGTCGCGTGAAGGAAGACAGTCCTAAGGATTGTAAACTTCTTTTATACGGGAATAACGGGCGATACGAGTATTGCATTGAATGTACCGTAAGAATAAGCATCGGCTAACTC
>GV2UCFN02HACZ1
GGTGCGTAACGCGTATGCAACTTGCCTTACAGAGGGGGATAACCCGTTGAAAGACGGACTAAAACCGCATACACTTGTATTATTGCATGATATTACAAGGAAATATTTATAGCTGTAAGATAGGCATGCGTCCCATTAGCTAGTTGGTGAGGTAACGGCTCACCAAGGCGACGATGGGTAGGGGAACTGAGAGGTTTATCCCCCACACTGGTACTGAGACACGGACCAGACTCCTACGGGAGGCAGCAGTGAGGAATATTGGTCAATGGGCGAGAGCCTGAACCAGCCAAGTCGCGTGAAGGAAGACAGTCCTAAGGATTGTAAACTTCTTTTATACGGGAATAACGGGCGATACGAGTATTGCATTGAATGTACCGTAAGAATAAGCATCGGCTAACTC
>GV2UCFN02JSWPC
GGTGCGTAACGCGTATGCAACTTGCCTTACAGAGGGGGATAACCCGTTGAAAGACGGACTAAAACCGCATACACTTGTATTATTGCATGATATTACAAGGAAATATTTATAGCTGTAAGATAGGCATGCGTCCCATTAGCTAGTTGGTGAGGTAACGGCTCACCAAGGCGACGATGGGTAGGGGAACTGAGAGGTTTATCCCCCACACTGGTACTGAGACACGGACCAGACTCCTACGGGAGGCAGCAGTGAGGAATATTGGTCAATGGGCGAGAGCCTGAACCAGCCAAGTCGCGTGAAGGAAGACAGTCCTAAGGATTGTAAACTTCTTTTATACGGGAATAACGGGCGATACGAGTATTGCATTGAATGTACCGTAAGAATAAGCATCGGCTAACTC
>GV2UCFN02JLNOC
GGTGCGTAACGCGTATGCAACTTGCCTTACAGAGGGGGATAACCCGTTGAAAGACGGACTAAAACCGCATACACTTGTATTATTGCATGATATTACAAGGAAATATTTATAGCTGTAAGATAGGCATGCGTCCCATTAGCTAGTTGGTGAGGTAACGGCTCACCAAGGCGACGATGGGTAGGGGAACTGAGAGGTTTATCCCCCACACTGGTACTGAGACACGGACCAGACTCCTACGGGAGGCAGCAGTGAGGAATATTGGTCAATGGGCGAGAGCCTGAACCAGCCAAGTCGCGTGAAGGAAGACAGTCCTAAGGATTGTAAACTTCTTTTATACGGGAATAACGGGCGATACGAGTATTGCATTGAATGTACCGTAAGAATAAGCATCGGCTAACTC
>GV2UCFN02JRJRO
GGTGCGTAACGCGTATGCAACTTGCCTTACAGAGGGGGATAACCCGTTGAAAGACGGACTAAAACCGCATACACTTGTATTATTGCATGATATTACAAGGAAATATTTATAGCTGTAAGATAGGCATGCGTCCCATTAGCTAGTTGGTGAGGTAACGGCTCACCAAGGCGACGATGGGTAGGGGAACTGAGAGGTTTATCCCCCACACTGGTACTGAGACACGGACCAGACTCCTACGGGAGGCAGCAGTGAGGAATATTGGTCAATGGGCGAGAGCCTGAACCAGCCAAGTCGCGTGAAGGAAGACAGTCCTAAGGATTGTAAACTTCTTTTATACGGGAATAACGGGCGATACGAGTATTGCATTGAATGTACCGTAAGAATAAGCATCGGCTAACTC
>GV2UCFN02HBLX3
GGTGCGTAACGCGTATGCAACTTGCCTTACAGAGGGGGATAACCCGTTGAAAGACGGACTAAAACCGCATACACTTGTATTATTGCATGATATTACAAGGAAATATTTATAGCTGTAAGATAGGCATGCGTCCCATTAGCTAGTTGGTGAGGTAACGGCTCACCAAGGCGACGATGGGTAGGGGAACTGAGAGGTTTATCCCCCACACTGGTACTGAGACACGGACCAGACTCCTACGGGAGGCAGCAGTGAGGAATATTGGTCAATGGGCGAGAGCCTGAACCAGCCAAGTCGCGTGAAGGAAGACAGTCCTAAGGATTGTAAACTTCTTTTATACGGGAATAACGGGCGATACGAGTATTGCATTGAATGTACCGTAAGAATAAGCATCGGCTAACTC
>GV2UCFN02HHMXE
GGTGCGTAACGCGTATGCAACTTGCCTTACAGAGGGGGATAACCCGTTGAAAGACGGACTAAAACCGCATACACTTGTATTATTGCATGATATTACAAGGAAATATTTATAGCTGTAAGATAGGCATGCGTCCCATTAGCTAGTTGGTGAGGTAACGGCTCACCAAGGCGACGATGGGTAGGGGAACTGAGAGGTTTATCCCCCACACTGGTACTGAGACACGGACCAGACTCCTACGGGAGGCAGCAGTGAGGAATATTGGTCAATGGGCGAGAGCCTGAACCAGCCAAGTCGCGTGAAGGAAGACAGTCCTAAGGATTGTAAACTTCTTTTATACGGGAATAACGGGCGATACGAGTATTGCATTGAATGTACCGTAAGAATAAGCATCGGCTAACTC
>GV2UCFN02IRDF7
GGTGCGTAACGCGTATGCAACTTGCCTTACAGAGGGGGATAACCCGTTGAAAGACGGACTAAAACCGCATACACTTGTATTATTGCATGATATTACAAGGAAATATTTATAGCTGTAAGATAGGCATGCGTCCCATTAGCTAGTTGGTGAGGTAACGGCTCACCAAGGCGACGATGGGTAGGGGAACTGAGAGGTTTATCCCCCACACTGGTACTGAGACACGGACCAGACTCCTACGGGAGGCAGCAGTGAGGAATATTGGTCAATGGGCGAGAGCCTGAACCAGCCAAGTCGCGTGAAGGAAGACAGTCCTAAGGATTGTAAACTTCTTTTATACGGGAATAACGGGCGATACGAGTATTGCATTGAATGTACCGTAAGAATAAGCATCGGCTAACTC
>GV2UCFN02GAGXE
GGTGCGTAACGCGTATGCAACTTGCCTTACAGAGGGGGATAACCCGTTGAAAGACGGACTAAAACCGCATACACTTGTATTATTGCATGATATTACAAGGAAATATTTATAGCTGTAAGATAGGCATGCGTCCCATTAGCTAGTTGGTGAGGTAACGGCTCACCAAGGCGACGATGGGTAGGGGAACTGAGAGGTTTATCCCCCACACTGGTACTGAGACACGGACCAGACTCCTACGGGAGGCAGCAGTGAGGAATATTGGTCAATGGGCGAGAGCCTGAACCAGCCAAGTCGCGTGAAGGAAGACAGTCCTAAGGATTGTAAACTTCTTTTATACGGGAATAACGGGCGATACGAGTATTGCATTGAATGTACCGTAAGAATAAGCATCGGCTAACTC
>GV2UCFN02GK8MK
GGTGCGTAACGCGTATGCAACTTGCCTTACAGAGGGGGATAACCCGTTGAAAGACGGACTAAAACCGCATACACTTGTATTATTGCATGATATTACAAGGAAATATTTATAGCTGTAAGATAGGCATGCGTCCCATTAGCTAGTTGGTGAGGTAACGGCTCACCAAGGCGACGATGGGTAGGGGAACTGAGAGGTTTATCCCCCACACTGGTACTGAGACACGGACCAGACTCCTACGGGAGGCAGCAGTGAGGAATATTGGTCAATGGGCGAGAGCCTGAACCAGCCAAGTCGCGTGAAGGAAGACAGTCCTAAGGATTGTAAACTTCTTTTATACGGGAATAACGGGCGATACGAGTATTGCATTGAATGTACCGTAAGAATAAGCATCGGCTAACTC
>GV2UCFN02JIEWI
GGTGCGTAACGCGTATGCAACTTGCCTTACAGAGGGGGATAACCCGTTGAAAGACGGACTAAAACCGCATACACTTGTATTATTGCATGATATTACAAGGAAATATTTATAGCTGTAAGATAGGCATGCGTCCCATTAGCTAGTTGGTGAGGTAACGGCTCACCAAGGCGACGATGGGTAGGGGAACTGAGAGGTTTATCCCCCACACTGGTACTGAGACACGGACCAGACTCCTACGGGAGGCAGCAGTGAGGAATATTGGTCAATGGGCGAGAGCCTGAACCAGCCAAGTCGCGTGAAGGAAGACAGTCCTAAGGATTGTAAACTTCTTTTATACGGGAATAACGGGCGATACGAGTATTGCATTGAATGTACCGTAAGAATAAGCATCGGCTAACTC
>GV2UCFN02IMORK
GGTGCGTAACGCGTATGCAACTTGCCTTACAGAGGGGGATAACCCGTTGAAAGACGGACTAAAACCGCATACACTTGTATTATTGCATGATATTACAAGGAAATATTTATAGCTGTAAGATAGGCATGCGTCCCATTAGCTAGTTGGTGAGGTAACGGCTCACCAAGGCGACGATGGGTAGGGGAACTGAGAGGTTTATCCCCCACACTGGTACTGAGACACGGACCAGACTCCTACGGGAGGCAGCAGTGAGGAATATTGGTCAATGGGCGAGAGCCTGAACCAGCCAAGTCGCGTGAAGGAAGACAGTCCTAAGGATTGTAAACTTCTTTTATACGGGAATAACGGGCGATACGAGTATTGCATTGAATGTACCGTAAGAATAAGCATCGGCTAACTC
>GV2UCFN02HPNPC
GGTGCGTAACGCGTATGCAACTTGCCTTACAGAGGGGGATAACCCGTTGAAAGACGGACTAAAACCGCATACACTTGTATTATTGCATGATATTACAAGGAAATATTTATAGCTGTAAGATAGGCATGCGTCCCATTAGCTAGTTGGTGAGGTAACGGCTCACCAAGGCGACGATGGGTAGGGGAACTGAGAGGTTTATCCCCCACACTGGTACTGAGACACGGACCAGACTCCTACGGGAGGCAGCAGTGAGGAATATTGGTCAATGGGCGAGAGCCTGAACCAGCCAAGTCGCGTGAAGGAAGACAGTCCTAAGGATTGTAAACTTCTTTTATACGGGAATAACGGGCGATACGAGTATTGCATTGAATGTACCGTAAGAATAAGCATCGGCTAACTC
>GV2UCFN02JIWF8
GGTGCGTAACGCGTATGCAACTTGCCTTACAGAGGGGGATAACCCGTTGAAAGACGGACTAAAACCGCATACACTTGTATTATTGCATGATATTACAAGGAAATATTTATAGCTGTAAGATAGGCATGCGTCCCATTAGCTAGTTGGTGAGGTAACGGCTCACCAAGGCGACGATGGGTAGGGGAACTGAGAGGTTTATCCCCCACACTGGTACTGAGACACGGACCAGACTCCTACGGGAGGCAGCAGTGAGGAATATTGGTCAATGGGCGAGAGCCTGAACCAGCCAAGTCGCGTGAAGGAAGACAGTCCTAAGGATTGTAAACTTCTTTTATACGGGAATAACGGGCGATACGAGTATTGCATTGAATGTACCGTAAGAATAAGCATCGGCTAACTC
>GV2UCFN02HBVLP
GGTGCGTAACGCGTATGCAACTTGCCTTACAGAGGGGGATAACCCGTTGAAAGACGGACTAAAACCGCATACACTTGTATTATTGCATGATATTACAAGGAAATATTTATAGCTGTAAGATAGGCATGCGTCCCATTAGCTAGTTGGTGAGGTAACGGCTCACCAAGGCGACGATGGGTAGGGGAACTGAGAGGTTTATCCCCCACACTGGTACTGAGACACGGACCAGACTCCTACGGGAGGCAGCAGTGAGGAATATTGGTCAATGGGCGAGAGCCTGAACCAGCCAAGTCGCGTGAAGGAAGACAGTCCTAAGGATTGTAAACTTCTTTTATACGGGAATAACGGGCGATACGAGTATTGCATTGAATGTACCGTAAGAATAAGCATCGGCTAACTC
>GV2UCFN02JD3XK
GGTGCGTAACGCGTATGCAACTTGCCTTACAGAGGGGGATAACCCGTTGAAAGACGGACTAAAACCGCATACACTTGTATTATTGCATGATATTACAAGGAAATATTTATAGCTGTAAGATAGGCATGCGTCCCATTAGCTAGTTGGTGAGGTAACGGCTCACCAAGGCGACGATGGGTAGGGGAACTGAGAGGTTTATCCCCCACACTGGTACTGAGACACGGACCAGACTCCTACGGGAGGCAGCAGTGAGGAATATTGGTCAATGGGCGAGAGCCTGAACCAGCCAAGTCGCGTGAAGGAAGACAGTCCTAAGGATTGTAAACTTCTTTTATACGGGAATAACGGGCGATACGAGTATTGCATTGAATGTACCGTAAGAATAAGCATCGGCTAACTC
>GV2UCFN02JRV8M
GGTGCGTAACGCGTATGCAACTTGCCTTACAGAGGGGGATAACCCGTTGAAAGACGGACTAAAACCGCATACACTTGTATTATTGCATGATATTACAAGGAAATATTTATAGCTGTAAGATAGGCATGCGTCCCATTAGCTAGTTGGTGAGGTAACGGCTCACCAAGGCGACGATGGGTAGGGGAACTGAGAGGTTTATCCCCCACACTGGTACTGAGACACGGACCAGACTCCTACGGGAGGCAGCAGTGAGGAATATTGGTCAATGGGCGAGAGCCTGAACCAGCCAAGTCGCGTGAAGGAAGACAGTCCTAAGGATTGTAAACTTCTTTTATACGGGAATAACGGGCGATACGAGTATTGCATTGAATGTACCGTAAGAATAAGCATCGGCTAACTC
>GV2UCFN02GONPY
GGTGCGTAACGCGTATGCAACTTGCCTTACAGAGGGGGATAACCCGTTGAAAGACGGACTAAAACCGCATACACTTGTATTATTGCATGATATTACAAGGAAATATTTATAGCTGTAAGATAGGCATGCGTCCCATTAGCTAGTTGGTGAGGTAACGGCTCACCAAGGCGACGATGGGTAGGGGAACTGAGAGGTTTATCCCCCACACTGGTACTGAGACACGGACCAGACTCCTACGGGAGGCAGCAGTGAGGAATATTGGTCAATGGGCGAGAGCCTGAACCAGCCAAGTCGCGTGAAGGAAGACAGTCCTAAGGATTGTAAACTTCTTTTATACGGGAATAACGGGCGATACGAGTATTGCATTGAATGTACCGTAAGAATAAGCATCGGCTAACTC
>GV2UCFN02H6UIL
GGTGCGTAACGCGTATGCAACTTGCCTTACAGAGGGGGATAACCCGTTGAAAGACGGACTAAAACCGCATACACTTGTATTATTGCATGATATTACAAGGAAATATTTATAGCTGTAAGATAGGCATGCGTCCCATTAGCTAGTTGGTGAGGTAACGGCTCACCAAGGCGACGATGGGTAGGGGAACTGAGAGGTTTATCCCCCACACTGGTACTGAGACACGGACCAGACTCCTACGGGAGGCAGCAGTGAGGAATATTGGTCAATGGGCGAGAGCCTGAACCAGCCAAGTCGCGTGAAGGAAGACAGTCCTAAGGATTGTAAACTTCTTTTATACGGGAATAACGGGCGATACGAGTATTGCATTGAATGTACCGTAAGAATAAGCATCGGCTAACTC
>GV2UCFN02GW6S5
GGTGCGTAACGCGTATGCAACTTGCCTTACAGAGGGGGATAACCCGTTGAAAGACGGACTAAAACCGCATACACTTGTATTATTGCATGATATTACAAGGAAATATTTATAGCTGTAAGATAGGCATGCGTCCCATTAGCTAGTTGGTGAGGTAACGGCTCACCAAGGCGACGATGGGTAGGGGAACTGAGAGGTTTATCCCCCACACTGGTACTGAGACACGGACCAGACTCCTACGGGAGGCAGCAGTGAGGAATATTGGTCAATGGGCGAGAGCCTGAACCAGCCAAGTCGCGTGAAGGAAGACAGTCCTAAGGATTGTAAACTTCTTTTATACGGGAATAACGGGCGATACGAGTATTGCATTGAATGTACCGTAAGAATAAGCATCGGCTAACTC
>GV2UCFN02G66TU
GGTGCGTAACGCGTATGCAACTTGCCTTACAGAGGGGGATAACCCGTTGAAAGACGGACTAAAACCGCATACACTTGTATTATTGCATGATATTACAAGGAAATATTTATAGCTGTAAGATAGGCATGCGTCCCATTAGCTAGTTGGTGAGGTAACGGCTCACCAAGGCGACGATGGGTAGGGGAACTGAGAGGTTTATCCCCCACACTGGTACTGAGACACGGACCAGACTCCTACGGGAGGCAGCAGTGAGGAATATTGGTCAATGGGCGAGAGCCTGAACCAGCCAAGTCGCGTGAAGGAAGACAGTCCTAAGGATTGTAAACTTCTTTTATACGGGAATAACGGGCGATACGAGTATTGCATTGAATGTACCGTAAGAATAAGCATCGGCTAACTC
>GV2UCFN02F8ROR
GGTGCGTAACGCGTATGCAACTTGCCTTACAGAGGGGGATAACCCGTTGAAAGACGGACTAAAACCGCATACACTTGTATTATTGCATGATATTACAAGGAAATATTTATAGCTGTAAGATAGGCATGCGTCCCATTAGCTAGTTGGTGAGGTAACGGCTCACCAAGGCGACGATGGGTAGGGGAACTGAGAGGTTTATCCCCCACACTGGTACTGAGACACGGACCAGACTCCTACGGGAGGCAGCAGTGAGGAATATTGGTCAATGGGCGAGAGCCTGAACCAGCCAAGTCGCGTGAAGGAAGACAGTCCTAAGGATTGTAAACTTCTTTTATACGGGAATAACGGGCGATACGAGTATTGCATTGAATGTACCGTAAGAATAAGCATCGGCTAACTC
>GV2UCFN02G5DKL
GGTGCGTAACGCGTATGCAACTTGCCTTACAGAGGGGGATAACCCGTTGAAAGACGGACTAAAACCGCATACACTTGTATTATTGCATGATATTACAAGGAAATATTTATAGCTGTAAGATAGGCATGCGTCCCATTAGCTAGTTGGTGAGGTAACGGCTCACCAAGGCGACGATGGGTAGGGGAACTGAGAGGTTTATCCCCCACACTGGTACTGAGACACGGACCAGACTCCTACGGGAGGCAGCAGTGAGGAATATTGGTCAATGGGCGAGAGCCTGAACCAGCCAAGTCGCGTGAAGGAAGACAGTCCTAAGGATTGTAAACTTCTTTTATACGGGAATAACGGGCGATACGAGTATTGCATTGAATGTACCGTAAGAATAAGCATCGGCTAACTC
>GV2UCFN02FYD1I
GGTGCGTAACGCGTATGCAACTTGCCTTACAGAGGGGGATAACCCGTTGAAAGACGGACTAAAACCGCATACACTTGTATTATTGCATGATATTACAAGGAAATATTTATAGCTGTAAGATAGGCATGCGTCCCATTAGCTAGTTGGTGAGGTAACGGCTCACCAAGGCGACGATGGGTAGGGGAACTGAGAGGTTTATCCCCCACACTGGTACTGAGACACGGACCAGACTCCTACGGGAGGCAGCAGTGAGGAATATTGGTCAATGGGCGAGAGCCTGAACCAGCCAAGTCGCGTGAAGGAAGACAGTCCTAAGGATTGTAAACTTCTTTTATACGGGAATAACGGGCGATACGAGTATTGCATTGAATGTACCGTAAGAATAAGCATCGGCTAACTC
>GV2UCFN02GFSKH
GGTGCGTAACGCGTATGCAACTTGCCTTACAGAGGGGGATAACCCGTTGAAAGACGGACTAAAACCGCATACACTTGTATTATTGCATGATATTACAAGGAAATATTTATAGCTGTAAGATAGGCATGCGTCCCATTAGCTAGTTGGTGAGGTAACGGCTCACCAAGGCGACGATGGGTAGGGGAACTGAGAGGTTTATCCCCCACACTGGTACTGAGACACGGACCAGACTCCTACGGGAGGCAGCAGTGAGGAATATTGGTCAATGGGCGAGAGCCTGAACCAGCCAAGTCGCGTGAAGGAAGACAGTCCTAAGGATTGTAAACTTCTTTTATACGGGAATAACGGGCGATACGAGTATTGCATTGAATGTACCGTAAGAATAAGCATCGGCTAACTC
>GV2UCFN02HV0WK
GGTGCGTAACGCGTATGCAACTTGCCTTACAGAGGGGGATAACCCGTTGAAAGACGGACTAAAACCGCATACACTTGTATTATTGCATGATATTACAAGGAAATATTTATAGCTGTAAGATAGGCATGCGTCCCATTAGCTAGTTGGTGAGGTAACGGCTCACCAAGGCGACGATGGGTAGGGGAACTGAGAGGTTTATCCCCCACACTGGTACTGAGACACGGACCAGACTCCTACGGGAGGCAGCAGTGAGGAATATTGGTCAATGGGCGAGAGCCTGAACCAGCCAAGTCGCGTGAAGGAAGACAGTCCTAAGGATTGTAAACTTCTTTTATACGGGAATAACGGGCGATACGAGTATTGCATTGAATGTACCGTAAGAATAAGCATCGGCTAACTC
>GV2UCFN02INLDQ
GGTGCGTAACGCGTATGCAACTTGCCTTACAGAGGGGGATAACCCGTTGAAAGACGGACTAAAACCGCATACACTTGTATTATTGCATGATATTACAAGGAAATATTTATAGCTGTAAGATAGGCATGCGTCCCATTAGCTAGTTGGTGAGGTAACGGCTCACCAAGGCGACGATGGGTAGGGGAACTGAGAGGTTTATCCCCCACACTGGTACTGAGACACGGACCAGACTCCTACGGGAGGCAGCAGTGAGGAATATTGGTCAATGGGCGAGAGCCTGAACCAGCCAAGTCGCGTGAAGGAAGACAGTCCTAAGGATTGTAAACTTCTTTTATACGGGAATAACGGGCGATACGAGTATTGCATTGAATGTACCGTAAGAATAAGCATCGGCTAACTC
>GV2UCFN02GICYF
GGTGCGTAACGCGTATGCAACTTGCCTTACAGAGGGGGATAACCCGTTGAAAGACGGACTAAAACCGCATACACTTGTATTATTGCATGATATTACAAGGAAATATTTATAGCTGTAAGATAGGCATGCGTCCCATTAGCTAGTTGGTGAGGTAACGGCTCACCAAGGCGACGATGGGTAGGGGAACTGAGAGGTTTATCCCCCACACTGGTACTGAGACACGGACCAGACTCCTACGGGAGGCAGCAGTGAGGAATATTGGTCAATGGGCGAGAGCCTGAACCAGCCAAGTCGCGTGAAGGAAGACAGTCCTAAGGATTGTAAACTTCTTTTATACGGGAATAACGGGCGATACGAGTATTGCATTGAATGTACCGTAAGAATAAGCATCGGCTAACTC
>GV2UCFN02GS7G9
GGTGCGTAACGCGTATGCAACTTGCCTTACAGAGGGGGATAACCCGTTGAAAGACGGACTAAAACCGCATACACTTGTATTATTGCATGATATTACAAGGAAATATTTATAGCTGTAAGATAGGCATGCGTCCCATTAGCTAGTTGGTGAGGTAACGGCTCACCAAGGCGACGATGGGTAGGGGAACTGAGAGGTTTATCCCCCACACTGGTACTGAGACACGGACCAGACTCCTACGGGAGGCAGCAGTGAGGAATATTGGTCAATGGGCGAGAGCCTGAACCAGCCAAGTCGCGTGAAGGAAGACAGTCCTAAGGATTGTAAACTTCTTTTATACGGGAATAACGGGCGATACGAGTATTGCATTGAATGTACCGTAAGAATAAGCATCGGCTAACTC
>GV2UCFN02I0Z5I
GGTGCGTAACGCGTATGCAACTTGCCTTACAGAGGGGGATAACCCGTTGAAAGACGGACTAAAACCGCATACACTTGTATTATTGCATGATATTACAAGGAAATATTTATAGCTGTAAGATAGGCATGCGTCCCATTAGCTAGTTGGTGAGGTAACGGCTCACCAAGGCGACGATGGGTAGGGGAACTGAGAGGTTTATCCCCCACACTGGTACTGAGACACGGACCAGACTCCTACGGGAGGCAGCAGTGAGGAATATTGGTCAATGGGCGAGAGCCTGAACCAGCCAAGTCGCGTGAAGGAAGACAGTCCTAAGGATTGTAAACTTCTTTTATACGGGAATAACGGGCGATACGAGTATTGCATTGAATGTACCGTAAGAATAAGCATCGGCTAACTC
>GV2UCFN02GQMHW
GGTGCGTAACGCGTATGCAACTTGCCTTACAGAGGGGGATAACCCGTTGAAAGACGGACTAAAACCGCATACACTTGTATTATTGCATGATATTACAAGGAAATATTTATAGCTGTAAGATAGGCATGCGTCCCATTAGCTAGTTGGTGAGGTAACGGCTCACCAAGGCGACGATGGGTAGGGGAACTGAGAGGTTTATCCCCCACACTGGTACTGAGACACGGACCAGACTCCTACGGGAGGCAGCAGTGAGGAATATTGGTCAATGGGCGAGAGCCTGAACCAGCCAAGTCGCGTGAAGGAAGACAGTCCTAAGGATTGTAAACTTCTTTTATACGGGAATAACGGGCGATACGAGTATTGCATTGAATGTACCGTAAGAATAAGCATCGGCTAACTC
>GV2UCFN02FNRLW
GGTGCGTAACGCGTATGCAACTTGCCTTACAGAGGGGGATAACCCGTTGAAAGACGGACTAAAACCGCATACACTTGTATTATTGCATGATATTACAAGGAAATATTTATAGCTGTAAGATAGGCATGCGTCCCATTAGCTAGTTGGTGAGGTAACGGCTCACCAAGGCGACGATGGGTAGGGGAACTGAGAGGTTTATCCCCCACACTGGTACTGAGACACGGACCAGACTCCTACGGGAGGCAGCAGTGAGGAATATTGGTCAATGGGCGAGAGCCTGAACCAGCCAAGTCGCGTGAAGGAAGACAGTCCTAAGGATTGTAAACTTCTTTTATACGGGAATAACGGGCGATACGAGTATTGCATTGAATGTACCGTAAGAATAAGCATCGGCTAACTC
>GV2UCFN02IDBEH
GGTGCGTAACGCGTATGCAACTTGCCTTACAGAGGGGGATAACCCGTTGAAAGACGGACTAAAACCGCATACACTTGTATTATTGCATGATATTACAAGGAAATATTTATAGCTGTAAGATAGGCATGCGTCCCATTAGCTAGTTGGTGAGGTAACGGCTCACCAAGGCGACGATGGGTAGGGGAACTGAGAGGTTTATCCCCCACACTGGTACTGAGACACGGACCAGACTCCTACGGGAGGCAGCAGTGAGGAATATTGGTCAATGGGCGAGAGCCTGAACCAGCCAAGTCGCGTGAAGGAAGACAGTCCTAAGGATTGTAAACTTCTTTTATACGGGAATAACGGGCGATACGAGTATTGCATTGAATGTACCGTAAGAATAAGCATCGGCTAACTC
>GV2UCFN02GSHJ4
GGTGCGTAACGCGTATGCAACTTGCCTTACAGAGGGGGATAACCCGTTGAAAGACGGACTAAAACCGCATACACTTGTATTATTGCATGATATTACAAGGAAATATTTATAGCTGTAAGATAGGCATGCGTCCCATTAGCTAGTTGGTGAGGTAACGGCTCACCAAGGCGACGATGGGTAGGGGAACTGAGAGGTTTATCCCCCACACTGGTACTGAGACACGGACCAGACTCCTACGGGAGGCAGCAGTGAGGAATATTGGTCAATGGGCGAGAGCCTGAACCAGCCAAGTCGCGTGAAGGAAGACAGTCCTAAGGATTGTAAACTTCTTTTATACGGGAATAACGGGCGATACGAGTATTGCATTGAATGTACCGTAAGAATAAGCATCGGCTAACTC
>GV2UCFN02HNNGT
GGTGCGTAACGCGTATGCAACTTGCCTTACAGAGGGGGATAACCCGTTGAAAGACGGACTAAAACCGCATACACTTGTATTATTGCATGATATTACAAGGAAATATTTATAGCTGTAAGATAGGCATGCGTCCCATTAGCTAGTTGGTGAGGTAACGGCTCACCAAGGCGACGATGGGTAGGGGAACTGAGAGGTTTATCCCCCACACTGGTACTGAGACACGGACCAGACTCCTACGGGAGGCAGCAGTGAGGAATATTGGTCAATGGGCGAGAGCCTGAACCAGCCAAGTCGCGTGAAGGAAGACAGTCCTAAGGATTGTAAACTTCTTTTATACGGGAATAACGGGCGATACGAGTATTGCATTGAATGTACCGTAAGAATAAGCATCGGCTAACTC
>GV2UCFN02FK5K7
GGTGCGTAACGCGTATGCAACTTGCCTTACAGAGGGGGATAACCCGTTGAAAGACGGACTAAAACCGCATACACTTGTATTATTGCATGATATTACAAGGAAATATTTATAGCTGTAAGATAGGCATGCGTCCCATTAGCTAGTTGGTGAGGTAACGGCTCACCAAGGCGACGATGGGTAGGGGAACTGAGAGGTTTATCCCCCACACTGGTACTGAGACACGGACCAGACTCCTACGGGAGGCAGCAGTGAGGAATATTGGTCAATGGGCGAGAGCCTGAACCAGCCAAGTCGCGTGAAGGAAGACAGTCCTAAGGATTGTAAACTTCTTTTATACGGGAATAACGGGCGATACGAGTATTGCATTGAATGTACCGTAAGAATAAGCATCGGCTAACTC
>GV2UCFN02I3E25
GGTGCGTAACGCGTATGCAACTTGCCTTACAGAGGGGGATAACCCGTTGAAAGACGGACTAAAACCGCATACACTTGTATTATTGCATGATATTACAAGGAAATATTTATAGCTGTAAGATAGGCATGCGTCCCATTAGCTAGTTGGTGAGGTAACGGCTCACCAAGGCGACGATGGGTAGGGGAACTGAGAGGTTTATCCCCCACACTGGTACTGAGACACGGACCAGACTCCTACGGGAGGCAGCAGTGAGGAATATTGGTCAATGGGCGAGAGCCTGAACCAGCCAAGTCGCGTGAAGGAAGACAGTCCTAAGGATTGTAAACTTCTTTTATACGGGAATAACGGGCGATACGAGTATTGCATTGAATGTACCGTAAGAATAAGCATCGGCTAACTC
>GV2UCFN02FVF02
GGTGCGTAACGCGTATGCAACTTGCCTTACAGAGGGGGATAACCCGTTGAAAGACGGACTAAAACCGCATACACTTGTATTATTGCATGATATTACAAGGAAATATTTATAGCTGTAAGATAGGCATGCGTCCCATTAGCTAGTTGGTGAGGTAACGGCTCACCAAGGCGACGATGGGTAGGGGAACTGAGAGGTTTATCCCCCACACTGGTACTGAGACACGGACCAGACTCCTACGGGAGGCAGCAGTGAGGAATATTGGTCAATGGGCGAGAGCCTGAACCAGCCAAGTCGCGTGAAGGAAGACAGTCCTAAGGATTGTAAACTTCTTTTATACGGGAATAACGGGCGATACGAGTATTGCATTGAATGTACCGTAAGAATAAGCATCGGCTAACTC
>GV2UCFN02G04V5
GGTGCGTAACGCGTATGCAACTTGCCTTACAGAGGGGGATAACCCGTTGAAAGACGGACTAAAACCGCATACACTTGTATTATTGCATGATATTACAAGGAAATATTTATAGCTGTAAGATAGGCATGCGTCCCATTAGCTAGTTGGTGAGGTAACGGCTCACCAAGGCGACGATGGGTAGGGGAACTGAGAGGTTTATCCCCCACACTGGTACTGAGACACGGACCAGACTCCTACGGGAGGCAGCAGTGAGGAATATTGGTCAATGGGCGAGAGCCTGAACCAGCCAAGTCGCGTGAAGGAAGACAGTCCTAAGGATTGTAAACTTCTTTTATACGGGAATAACGGGCGATACGAGTATTGCATTGAATGTACCGTAAGAATAAGCATCGGCTAACTC
>GV2UCFN02HZ2MH
GGTGCGTAACGCGTATGCAACTTGCCTTACAGAGGGGGATAACCCGTTGAAAGACGGACTAAAACCGCATACACTTGTATTATTGCATGATATTACAAGGAAATATTTATAGCTGTAAGATAGGCATGCGTCCCATTAGCTAGTTGGTGAGGTAACGGCTCACCAAGGCGACGATGGGTAGGGGAACTGAGAGGTTTATCCCCCACACTGGTACTGAGACACGGACCAGACTCCTACGGGAGGCAGCAGTGAGGAATATTGGTCAATGGGCGAGAGCCTGAACCAGCCAAGTCGCGTGAAGGAAGACAGTCCTAAGGATTGTAAACTTCTTTTATACGGGAATAACGGGCGATACGAGTATTGCATTGAATGTACCGTAAGAATAAGCATCGGCTAACTC
>GV2UCFN02HO0AY
GGTGCGTAACGCGTATGCAACTTGCCTTACAGAGGGGGATAACCCGTTGAAAGACGGACTAAAACCGCATACACTTGTATTATTGCATGATATTACAAGGAAATATTTATAGCTGTAAGATAGGCATGCGTCCCATTAGCTAGTTGGTGAGGTAACGGCTCACCAAGGCGACGATGGGTAGGGGAACTGAGAGGTTTATCCCCCACACTGGTACTGAGACACGGACCAGACTCCTACGGGAGGCAGCAGTGAGGAATATTGGTCAATGGGCGAGAGCCTGAACCAGCCAAGTCGCGTGAAGGAAGACAGTCCTAAGGATTGTAAACTTCTTTTATACGGGAATAACGGGCGATACGAGTATTGCATTGAATGTACCGTAAGAATAAGCATCGGCTAACTC
>GV2UCFN02JJ5PP
GGTGCGTAACGCGTATGCAACTTGCCTTACAGAGGGGGATAACCCGTTGAAAGACGGACTAAAACCGCATACACTTGTATTATTGCATGATATTACAAGGAAATATTTATAGCTGTAAGATAGGCATGCGTCCCATTAGCTAGTTGGTGAGGTAACGGCTCACCAAGGCGACGATGGGTAGGGGAACTGAGAGGTTTATCCCCCACACTGGTACTGAGACACGGACCAGACTCCTACGGGAGGCAGCAGTGAGGAATATTGGTCAATGGGCGAGAGCCTGAACCAGCCAAGTCGCGTGAAGGAAGACAGTCCTAAGGATTGTAAACTTCTTTTATACGGGAATAACGGGCGATACGAGTATTGCATTGAATGTACCGTAAGAATAAGCATCGGCTAACTC
>GV2UCFN02IBD5I
GGTGCGTAACGCGTATGCAACTTGCCTTACAGAGGGGGATAACCCGTTGAAAGACGGACTAAAACCGCATACACTTGTATTATTGCATGATATTACAAGGAAATATTTATAGCTGTAAGATAGGCATGCGTCCCATTAGCTAGTTGGTGAGGTAACGGCTCACCAAGGCGACGATGGGTAGGGGAACTGAGAGGTTTATCCCCCACACTGGTACTGAGACACGGACCAGACTCCTACGGGAGGCAGCAGTGAGGAATATTGGTCAATGGGCGAGAGCCTGAACCAGCCAAGTCGCGTGAAGGAAGACAGTCCTAAGGATTGTAAACTTCTTTTATACGGGAATAACGGGCGATACGAGTATTGCATTGAATGTACCGTAAGAATAAGCATCGGCTAACTC
>GV2UCFN02IQUC9
GGTGCGTAACGCGTATGCAACTTGCCTTACAGAGGGGGATAACCCGTTGAAAGACGGACTAAAACCGCATACACTTGTATTATTGCATGATATTACAAGGAAATATTTATAGCTGTAAGATAGGCATGCGTCCCATTAGCTAGTTGGTGAGGTAACGGCTCACCAAGGCGACGATGGGTAGGGGAACTGAGAGGTTTATCCCCCACACTGGTACTGAGACACGGACCAGACTCCTACGGGAGGCAGCAGTGAGGAATATTGGTCAATGGGCGAGAGCCTGAACCAGCCAAGTCGCGTGAAGGAAGACAGTCCTAAGGATTGTAAACTTCTTTTATACGGGAATAACGGGCGATACGAGTATTGCATTGAATGTACCGTAAGAATAAGCATCGGCTAACTC
>GV2UCFN02GNCR1
GGTGCGTAACGCGTATGCAACTTGCCTTACAGAGGGGGATAACCCGTTGAAAGACGGACTAAAACCGCATACACTTGTATTATTGCATGATATTACAAGGAAATATTTATAGCTGTAAGATAGGCATGCGTCCCATTAGCTAGTTGGTGAGGTAACGGCTCACCAAGGCGACGATGGGTAGGGGAACTGAGAGGTTTATCCCCCACACTGGTACTGAGACACGGACCAGACTCCTACGGGAGGCAGCAGTGAGGAATATTGGTCAATGGGCGAGAGCCTGAACCAGCCAAGTCGCGTGAAGGAAGACAGTCCTAAGGATTGTAAACTTCTTTTATACGGGAATAACGGGCGATACGAGTATTGCATTGAATGTACCGTAAGAATAAGCATCGGCTAACTC
>GV2UCFN02HMA4M
GGTGCGTAACGCGTATGCAACTTGCCTTACAGAGGGGGATAACCCGTTGAAAGACGGACTAAAACCGCATACACTTGTATTATTGCATGATATTACAAGGAAATATTTATAGCTGTAAGATAGGCATGCGTCCCATTAGCTAGTTGGTGAGGTAACGGCTCACCAAGGCGACGATGGGTAGGGGAACTGAGAGGTTTATCCCCCACACTGGTACTGAGACACGGACCAGACTCCTACGGGAGGCAGCAGTGAGGAATATTGGTCAATGGGCGAGAGCCTGAACCAGCCAAGTCGCGTGAAGGAAGACAGTCCTAAGGATTGTAAACTTCTTTTATACGGGAATAACGGGCGATACGAGTATTGCATTGAATGTACCGTAAGAATAAGCATCGGCTAACTC
>GV2UCFN02GWHC0
GGTGCGTAACGCGTATGCAACTTGCCTTACAGAGGGGGATAACCCGTTGAAAGACGGACTAAAACCGCATACACTTGTATTATTGCATGATATTACAAGGAAATATTTATAGCTGTAAGATAGGCATGCGTCCCATTAGCTAGTTGGTGAGGTAACGGCTCACCAAGGCGACGATGGGTAGGGGAACTGAGAGGTTTATCCCCCACACTGGTACTGAGACACGGACCAGACTCCTACGGGAGGCAGCAGTGAGGAATATTGGTCAATGGGCGAGAGCCTGAACCAGCCAAGTCGCGTGAAGGAAGACAGTCCTAAGGATTGTAAACTTCTTTTATACGGGAATAACGGGCGATACGAGTATTGCATTGAATGTACCGTAAGAATAAGCATCGGCTAACTC
>GV2UCFN02HRH0Z
GGTGCGTAACGCGTATGCAACTTGCCTTACAGAGGGGGATAACCCGTTGAAAGACGGACTAAAACCGCATACACTTGTATTATTGCATGATATTACAAGGAAATATTTATAGCTGTAAGATAGGCATGCGTCCCATTAGCTAGTTGGTGAGGTAACGGCTCACCAAGGCGACGATGGGTAGGGGAACTGAGAGGTTTATCCCCCACACTGGTACTGAGACACGGACCAGACTCCTACGGGAGGCAGCAGTGAGGAATATTGGTCAATGGGCGAGAGCCTGAACCAGCCAAGTCGCGTGAAGGAAGACAGTCCTAAGGATTGTAAACTTCTTTTATACGGGAATAACGGGCGATACGAGTATTGCATTGAATGTACCGTAAGAATAAGCATCGGCTAACTC
>GV2UCFN02G5SY0
GGTGCGTAACGCGTATGCAACTTGCCTTACAGAGGGGGATAACCCGTTGAAAGACGGACTAAAACCGCATACACTTGTATTATTGCATGATATTACAAGGAAATATTTATAGCTGTAAGATAGGCATGCGTCCCATTAGCTAGTTGGTGAGGTAACGGCTCACCAAGGCGACGATGGGTAGGGGAACTGAGAGGTTTATCCCCCACACTGGTACTGAGACACGGACCAGACTCCTACGGGAGGCAGCAGTGAGGAATATTGGTCAATGGGCGAGAGCCTGAACCAGCCAAGTCGCGTGAAGGAAGACAGTCCTAAGGATTGTAAACTTCTTTTATACGGGAATAACGGGCGATACGAGTATTGCATTGAATGTACCGTAAGAATAAGCATCGGCTAACTC
>GV2UCFN02I1YRV
GGTGCGTAACGCGTATGCAACTTGCCTTACAGAGGGGGATAACCCGTTGAAAGACGGACTAAAACCGCATACACTTGTATTATTGCATGATATTACAAGGAAATATTTATAGCTGTAAGATAGGCATGCGTCCCATTAGCTAGTTGGTGAGGTAACGGCTCACCAAGGCGACGATGGGTAGGGGAACTGAGAGGTTTATCCCCCACACTGGTACTGAGACACGGACCAGACTCCTACGGGAGGCAGCAGTGAGGAATATTGGTCAATGGGCGAGAGCCTGAACCAGCCAAGTCGCGTGAAGGAAGACAGTCCTAAGGATTGTAAACTTCTTTTATACGGGAATAACGGGCGATACGAGTATTGCATTGAATGTACCGTAAGAATAAGCATCGGCTAACTC
>GV2UCFN02HTL0R
GGTGCGTAACGCGTATGCAACTTGCCTTACAGAGGGGGATAACCCGTTGAAAGACGGACTAAAACCGCATACACTTGTATTATTGCATGATATTACAAGGAAATATTTATAGCTGTAAGATAGGCATGCGTCCCATTAGCTAGTTGGTGAGGTAACGGCTCACCAAGGCGACGATGGGTAGGGGAACTGAGAGGTTTATCCCCCACACTGGTACTGAGACACGGACCAGACTCCTACGGGAGGCAGCAGTGAGGAATATTGGTCAATGGGCGAGAGCCTGAACCAGCCAAGTCGCGTGAAGGAAGACAGTCCTAAGGATTGTAAACTTCTTTTATACGGGAATAACGGGCGATACGAGTATTGCATTGAATGTACCGTAAGAATAAGCATCGGCTAACTC
>GV2UCFN02JF6L6
GGTGCGTAACGCGTATGCAACTTGCCTTACAGAGGGGGATAACCCGTTGAAAGACGGACTAAAACCGCATACACTTGTATTATTGCATGATATTACAAGGAAATATTTATAGCTGTAAGATAGGCATGCGTCCCATTAGCTAGTTGGTGAGGTAACGGCTCACCAAGGCGACGATGGGTAGGGGAACTGAGAGGTTTATCCCCCACACTGGTACTGAGACACGGACCAGACTCCTACGGGAGGCAGCAGTGAGGAATATTGGTCAATGGGCGAGAGCCTGAACCAGCCAAGTCGCGTGAAGGAAGACAGTCCTAAGGATTGTAAACTTCTTTTATACGGGAATAACGGGCGATACGAGTATTGCATTGAATGTACCGTAAGAATAAGCATCGGCTAACTC
>GV2UCFN02G63YB
GGTGCGTAACGCGTATGCAACTTGCCTTACAGAGGGGGATAACCCGTTGAAAGACGGACTAAAACCGCATACACTTGTATTATTGCATGATATTACAAGGAAATATTTATAGCTGTAAGATAGGCATGCGTCCCATTAGCTAGTTGGTGAGGTAACGGCTCACCAAGGCGACGATGGGTAGGGGAACTGAGAGGTTTATCCCCCACACTGGTACTGAGACACGGACCAGACTCCTACGGGAGGCAGCAGTGAGGAATATTGGTCAATGGGCGAGAGCCTGAACCAGCCAAGTCGCGTGAAGGAAGACAGTCCTAAGGATTGTAAACTTCTTTTATACGGGAATAACGGGCGATACGAGTATTGCATTGAATGTACCGTAAGAATAAGCATCGGCTAACTC
>GV2UCFN02JNY3P
GGTGCGTAACGCGTATGCAACTTGCCTTACAGAGGGGGATAACCCGTTGAAAGACGGACTAAAACCGCATACACTTGTATTATTGCATGATATTACAAGGAAATATTTATAGCTGTAAGATAGGCATGCGTCCCATTAGCTAGTTGGTGAGGTAACGGCTCACCAAGGCGACGATGGGTAGGGGAACTGAGAGGTTTATCCCCCACACTGGTACTGAGACACGGACCAGACTCCTACGGGAGGCAGCAGTGAGGAATATTGGTCAATGGGCGAGAGCCTGAACCAGCCAAGTCGCGTGAAGGAAGACAGTCCTAAGGATTGTAAACTTCTTTTATACGGGAATAACGGGCGATACGAGTATTGCATTGAATGTACCGTAAGAATAAGCATCGGCTAACTC
>GV2UCFN02FHEDS
GGTGCGTAACGCGTATGCAACTTGCCTTACAGAGGGGGATAACCCGTTGAAAGACGGACTAAAACCGCATACACTTGTATTATTGCATGATATTACAAGGAAATATTTATAGCTGTAAGATAGGCATGCGTCCCATTAGCTAGTTGGTGAGGTAACGGCTCACCAAGGCGACGATGGGTAGGGGAACTGAGAGGTTTATCCCCCACACTGGTACTGAGACACGGACCAGACTCCTACGGGAGGCAGCAGTGAGGAATATTGGTCAATGGGCGAGAGCCTGAACCAGCCAAGTCGCGTGAAGGAAGACAGTCCTAAGGATTGTAAACTTCTTTTATACGGGAATAACGGGCGATACGAGTATTGCATTGAATGTACCGTAAGAATAAGCATCGGCTAACTC
>GV2UCFN02F9O7G
GGTGCGTAACGCGTATGCAACTTGCCTTACAGAGGGGGATAACCCGTTGAAAGACGGACTAAAACCGCATACACTTGTATTATTGCATGATATTACAAGGAAATATTTATAGCTGTAAGATAGGCATGCGTCCCATTAGCTAGTTGGTGAGGTAACGGCTCACCAAGGCGACGATGGGTAGGGGAACTGAGAGGTTTATCCCCCACACTGGTACTGAGACACGGACCAGACTCCTACGGGAGGCAGCAGTGAGGAATATTGGTCAATGGGCGAGAGCCTGAACCAGCCAAGTCGCGTGAAGGAAGACAGTCCTAAGGATTGTAAACTTCTTTTATACGGGAATAACGGGCGATACGAGTATTGCATTGAATGTACCGTAAGAATAAGCATCGGCTAACTC
>GV2UCFN02FSDIY
GGTGCGTAACGCGTATGCAACTTGCCTTACAGAGGGGGATAACCCGTTGAAAGACGGACTAAAACCGCATACACTTGTATTATTGCATGATATTACAAGGAAATATTTATAGCTGTAAGATAGGCATGCGTCCCATTAGCTAGTTGGTGAGGTAACGGCTCACCAAGGCGACGATGGGTAGGGGAACTGAGAGGTTTATCCCCCACACTGGTACTGAGACACGGACCAGACTCCTACGGGAGGCAGCAGTGAGGAATATTGGTCAATGGGCGAGAGCCTGAACCAGCCAAGTCGCGTGAAGGAAGACAGTCCTAAGGATTGTAAACTTCTTTTATACGGGAATAACGGGCGATACGAGTATTGCATTGAATGTACCGTAAGAATAAGCATCGGCTAACTC
>GV2UCFN02H8OJS
GGTGCGTAACGCGTATGCAACTTGCCTTACAGAGGGGGATAACCCGTTGAAAGACGGACTAAAACCGCATACACTTGTATTATTGCATGATATTACAAGGAAATATTTATAGCTGTAAGATAGGCATGCGTCCCATTAGCTAGTTGGTGAGGTAACGGCTCACCAAGGCGACGATGGGTAGGGGAACTGAGAGGTTTATCCCCCACACTGGTACTGAGACACGGACCAGACTCCTACGGGAGGCAGCAGTGAGGAATATTGGTCAATGGGCGAGAGCCTGAACCAGCCAAGTCGCGTGAAGGAAGACAGTCCTAAGGATTGTAAACTTCTTTTATACGGGAATAACGGGCGATACGAGTATTGCATTGAATGTACCGTAAGAATAAGCATCGGCTAACTC
>GV2UCFN02H0T4I
GGTGCGTAACGCGTATGCAACTTGCCTTACAGAGGGGGATAACCCGTTGAAAGACGGACTAAAACCGCATACACTTGTATTATTGCATGATATTACAAGGAAATATTTATAGCTGTAAGATAGGCATGCGTCCCATTAGCTAGTTGGTGAGGTAACGGCTCACCAAGGCGACGATGGGTAGGGGAACTGAGAGGTTTATCCCCCACACTGGTACTGAGACACGGACCAGACTCCTACGGGAGGCAGCAGTGAGGAATATTGGTCAATGGGCGAGAGCCTGAACCAGCCAAGTCGCGTGAAGGAAGACAGTCCTAAGGATTGTAAACTTCTTTTATACGGGAATAACGGGCGATACGAGTATTGCATTGAATGTACCGTAAGAATAAGCATCGGCTAACTC
>GV2UCFN02HSY0Y
GGTGCGTAACGCGTATGCAACTTGCCTTACAGAGGGGGATAACCCGTTGAAAGACGGACTAAAACCGCATACACTTGTATTATTGCATGATATTACAAGGAAATATTTATAGCTGTAAGATAGGCATGCGTCCCATTAGCTAGTTGGTGAGGTAACGGCTCACCAAGGCGACGATGGGTAGGGGAACTGAGAGGTTTATCCCCCACACTGGTACTGAGACACGGACCAGACTCCTACGGGAGGCAGCAGTGAGGAATATTGGTCAATGGGCGAGAGCCTGAACCAGCCAAGTCGCGTGAAGGAAGACAGTCCTAAGGATTGTAAACTTCTTTTATACGGGAATAACGGGCGATACGAGTATTGCATTGAATGTACCGTAAGAATAAGCATCGGCTAACTC
>GV2UCFN02JDKS6
GGTGCGTAACGCGTATGCAACTTGCCTTACAGAGGGGGATAACCCGTTGAAAGACGGACTAAAACCGCATACACTTGTATTATTGCATGATATTACAAGGAAATATTTATAGCTGTAAGATAGGCATGCGTCCCATTAGCTAGTTGGTGAGGTAACGGCTCACCAAGGCGACGATGGGTAGGGGAACTGAGAGGTTTATCCCCCACACTGGTACTGAGACACGGACCAGACTCCTACGGGAGGCAGCAGTGAGGAATATTGGTCAATGGGCGAGAGCCTGAACCAGCCAAGTCGCGTGAAGGAAGACAGTCCTAAGGATTGTAAACTTCTTTTATACGGGAATAACGGGCGATACGAGTATTGCATTGAATGTACCGTAAGAATAAGCATCGGCTAACTC
>GV2UCFN02HLZ2W
GGTGCGTAACGCGTATGCAACTTGCCTTACAGAGGGGGATAACCCGTTGAAAGACGGACTAAAACCGCATACACTTGTATTATTGCATGATATTACAAGGAAATATTTATAGCTGTAAGATAGGCATGCGTCCCATTAGCTAGTTGGTGAGGTAACGGCTCACCAAGGCGACGATGGGTAGGGGAACTGAGAGGTTTATCCCCCACACTGGTACTGAGACACGGACCAGACTCCTACGGGAGGCAGCAGTGAGGAATATTGGTCAATGGGCGAGAGCCTGAACCAGCCAAGTCGCGTGAAGGAAGACAGTCCTAAGGATTGTAAACTTCTTTTATACGGGAATAACGGGCGATACGAGTATTGCATTGAATGTACCGTAAGAATAAGCATCGGCTAACTC
>GV2UCFN02HB70C
GGTGCGTAACGCGTATGCAACTTGCCTTACAGAGGGGGATAACCCGTTGAAAGACGGACTAAAACCGCATACACTTGTATTATTGCATGATATTACAAGGAAATATTTATAGCTGTAAGATAGGCATGCGTCCCATTAGCTAGTTGGTGAGGTAACGGCTCACCAAGGCGACGATGGGTAGGGGAACTGAGAGGTTTATCCCCCACACTGGTACTGAGACACGGACCAGACTCCTACGGGAGGCAGCAGTGAGGAATATTGGTCAATGGGCGAGAGCCTGAACCAGCCAAGTCGCGTGAAGGAAGACAGTCCTAAGGATTGTAAACTTCTTTTATACGGGAATAACGGGCGATACGAGTATTGCATTGAATGTACCGTAAGAATAAGCATCGGCTAACTC
>GV2UCFN02I05EY
GGTGCGTAACGCGTATGCAACTTGCCTTACAGAGGGGGATAACCCGTTGAAAGACGGACTAAAACCGCATACACTTGTATTATTGCATGATATTACAAGGAAATATTTATAGCTGTAAGATAGGCATGCGTCCCATTAGCTAGTTGGTGAGGTAACGGCTCACCAAGGCGACGATGGGTAGGGGAACTGAGAGGTTTATCCCCCACACTGGTACTGAGACACGGACCAGACTCCTACGGGAGGCAGCAGTGAGGAATATTGGTCAATGGGCGAGAGCCTGAACCAGCCAAGTCGCGTGAAGGAAGACAGTCCTAAGGATTGTAAACTTCTTTTATACGGGAATAACGGGCGATACGAGTATTGCATTGAATGTACCGTAAGAATAAGCATCGGCTAACTC
>GV2UCFN02JZ9KX
GGTGCGTAACGCGTATGCAACTTGCCTTACAGAGGGGGATAACCCGTTGAAAGACGGACTAAAACCGCATACACTTGTATTATTGCATGATATTACAAGGAAATATTTATAGCTGTAAGATAGGCATGCGTCCCATTAGCTAGTTGGTGAGGTAACGGCTCACCAAGGCGACGATGGGTAGGGGAACTGAGAGGTTTATCCCCCACACTGGTACTGAGACACGGACCAGACTCCTACGGGAGGCAGCAGTGAGGAATATTGGTCAATGGGCGAGAGCCTGAACCAGCCAAGTCGCGTGAAGGAAGACAGTCCTAAGGATTGTAAACTTCTTTTATACGGGAATAACGGGCGATACGAGTATTGCATTGAATGTACCGTAAGAATAAGCATCGGCTAACTC
>GV2UCFN02F72VP
GGTGCGTAACGCGTATGCAACTTGCCTTACAGAGGGGGATAACCCGTTGAAAGACGGACTAAAACCGCATACACTTGTATTATTGCATGATATTACAAGGAAATATTTATAGCTGTAAGATAGGCATGCGTCCCATTAGCTAGTTGGTGAGGTAACGGCTCACCAAGGCGACGATGGGTAGGGGAACTGAGAGGTTTATCCCCCACACTGGTACTGAGACACGGACCAGACTCCTACGGGAGGCAGCAGTGAGGAATATTGGTCAATGGGCGAGAGCCTGAACCAGCCAAGTCGCGTGAAGGAAGACAGTCCTAAGGATTGTAAACTTCTTTTATACGGGAATAACGGGCGATACGAGTATTGCATTGAATGTACCGTAAGAATAAGCATCGGCTAACTC
>GV2UCFN02FKAPF
GGTGCGTAACGCGTATGCAACTTGCCTTACAGAGGGGGATAACCCGTTGAAAGACGGACTAAAACCGCATACACTTGTATTATTGCATGATATTACAAGGAAATATTTATAGCTGTAAGATAGGCATGCGTCCCATTAGCTAGTTGGTGAGGTAACGGCTCACCAAGGCGACGATGGGTAGGGGAACTGAGAGGTTTATCCCCCACACTGGTACTGAGACACGGACCAGACTCCTACGGGAGGCAGCAGTGAGGAATATTGGTCAATGGGCGAGAGCCTGAACCAGCCAAGTCGCGTGAAGGAAGACAGTCCTAAGGATTGTAAACTTCTTTTATACGGGAATAACGGGCGATACGAGTATTGCATTGAATGTACCGTAAGAATAAGCATCGGCTAACTC
>GV2UCFN02GFLHW
GGTGCGTAACGCGTATGCAACTTGCCTTACAGAGGGGGATAACCCGTTGAAAGACGGACTAAAACCGCATACACTTGTATTATTGCATGATATTACAAGGAAATATTTATAGCTGTAAGATAGGCATGCGTCCCATTAGCTAGTTGGTGAGGTAACGGCTCACCAAGGCGACGATGGGTAGGGGAACTGAGAGGTTTATCCCCCACACTGGTACTGAGACACGGACCAGACTCCTACGGGAGGCAGCAGTGAGGAATATTGGTCAATGGGCGAGAGCCTGAACCAGCCAAGTCGCGTGAAGGAAGACAGTCCTAAGGATTGTAAACTTCTTTTATACGGGAATAACGGGCGATACGAGTATTGCATTGAATGTACCGTAAGAATAAGCATCGGCTAACTC
>GV2UCFN02G9O6S
GGTGCGTAACGCGTATGCAACTTGCCTTACAGAGGGGGATAACCCGTTGAAAGACGGACTAAAACCGCATACACTTGTATTATTGCATGATATTACAAGGAAATATTTATAGCTGTAAGATAGGCATGCGTCCCATTAGCTAGTTGGTGAGGTAACGGCTCACCAAGGCGACGATGGGTAGGGGAACTGAGAGGTTTATCCCCCACACTGGTACTGAGACACGGACCAGACTCCTACGGGAGGCAGCAGTGAGGAATATTGGTCAATGGGCGAGAGCCTGAACCAGCCAAGTCGCGTGAAGGAAGACAGTCCTAAGGATTGTAAACTTCTTTTATACGGGAATAACGGGCGATACGAGTATTGCATTGAATGTACCGTAAGAATAAGCATCGGCTAACTC
>GV2UCFN02H2EJC
GGTGCGTAACGCGTATGCAACTTGCCTTACAGAGGGGGATAACCCGTTGAAAGACGGACTAAAACCGCATACACTTGTATTATTGCATGATATTACAAGGAAATATTTATAGCTGTAAGATAGGCATGCGTCCCATTAGCTAGTTGGTGAGGTAACGGCTCACCAAGGCGACGATGGGTAGGGGAACTGAGAGGTTTATCCCCCACACTGGTACTGAGACACGGACCAGACTCCTACGGGAGGCAGCAGTGAGGAATATTGGTCAATGGGCGAGAGCCTGAACCAGCCAAGTCGCGTGAAGGAAGACAGTCCTAAGGATTGTAAACTTCTTTTATACGGGAATAACGGGCGATACGAGTATTGCATTGAATGTACCGTAAGAATAAGCATCGGCTAACTC
>GV2UCFN02H3Y9D
GGTGCGTAACGCGTATGCAACTTGCCTTACAGAGGGGGATAACCCGTTGAAAGACGGACTAAAACCGCATACACTTGTATTATTGCATGATATTACAAGGAAATATTTATAGCTGTAAGATAGGCATGCGTCCCATTAGCTAGTTGGTGAGGTAACGGCTCACCAAGGCGACGATGGGTAGGGGAACTGAGAGGTTTATCCCCCACACTGGTACTGAGACACGGACCAGACTCCTACGGGAGGCAGCAGTGAGGAATATTGGTCAATGGGCGAGAGCCTGAACCAGCCAAGTCGCGTGAAGGAAGACAGTCCTAAGGATTGTAAACTTCTTTTATACGGGAATAACGGGCGATACGAGTATTGCATTGAATGTACCGTAAGAATAAGCATCGGCTAACTC
>GV2UCFN02J19J9
GGTGCGTAACGCGTATGCAACTTGCCTTACAGAGGGGGATAACCCGTTGAAAGACGGACTAAAACCGCATACACTTGTATTATTGCATGATATTACAAGGAAATATTTATAGCTGTAAGATAGGCATGCGTCCCATTAGCTAGTTGGTGAGGTAACGGCTCACCAAGGCGACGATGGGTAGGGGAACTGAGAGGTTTATCCCCCACACTGGTACTGAGACACGGACCAGACTCCTACGGGAGGCAGCAGTGAGGAATATTGGTCAATGGGCGAGAGCCTGAACCAGCCAAGTCGCGTGAAGGAAGACAGTCCTAAGGATTGTAAACTTCTTTTATACGGGAATAACGGGCGATACGAGTATTGCATTGAATGTACCGTAAGAATAAGCATCGGCTAACTC
>GV2UCFN02GV6FW
GGTGCGTAACGCGTATGCAACTTGCCTTACAGAGGGGGATAACCCGTTGAAAGACGGACTAAAACCGCATACACTTGTATTATTGCATGATATTACAAGGAAATATTTATAGCTGTAAGATAGGCATGCGTCCCATTAGCTAGTTGGTGAGGTAACGGCTCACCAAGGCGACGATGGGTAGGGGAACTGAGAGGTTTATCCCCCACACTGGTACTGAGACACGGACCAGACTCCTACGGGAGGCAGCAGTGAGGAATATTGGTCAATGGGCGAGAGCCTGAACCAGCCAAGTCGCGTGAAGGAAGACAGTCCTAAGGATTGTAAACTTCTTTTATACGGGAATAACGGGCGATACGAGTATTGCATTGAATGTACCGTAAGAATAAGCATCGGCTAACTC
>GV2UCFN02FNFNA
GGTGCGTAACGCGTATGCAACTTGCCTTACAGAGGGGGATAACCCGTTGAAAGACGGACTAAAACCGCATACACTTGTATTATTGCATGATATTACAAGGAAATATTTATAGCTGTAAGATAGGCATGCGTCCCATTAGCTAGTTGGTGAGGTAACGGCTCACCAAGGCGACGATGGGTAGGGGAACTGAGAGGTTTATCCCCCACACTGGTACTGAGACACGGACCAGACTCCTACGGGAGGCAGCAGTGAGGAATATTGGTCAATGGGCGAGAGCCTGAACCAGCCAAGTCGCGTGAAGGAAGACAGTCCTAAGGATTGTAAACTTCTTTTATACGGGAATAACGGGCGATACGAGTATTGCATTGAATGTACCGTAAGAATAAGCATCGGCTAACTC
>GV2UCFN02H8C59
GGTGCGTAACGCGTATGCAACTTGCCTTACAGAGGGGGATAACCCGTTGAAAGACGGACTAAAACCGCATACACTTGTATTATTGCATGATATTACAAGGAAATATTTATAGCTGTAAGATAGGCATGCGTCCCATTAGCTAGTTGGTGAGGTAACGGCTCACCAAGGCGACGATGGGTAGGGGAACTGAGAGGTTTATCCCCCACACTGGTACTGAGACACGGACCAGACTCCTACGGGAGGCAGCAGTGAGGAATATTGGTCAATGGGCGAGAGCCTGAACCAGCCAAGTCGCGTGAAGGAAGACAGTCCTAAGGATTGTAAACTTCTTTTATACGGGAATAACGGGCGATACGAGTATTGCATTGAATGTACCGTAAGAATAAGCATCGGCTAACTC
>GV2UCFN02H29MS
GGTGCGTAACGCGTATGCAACTTGCCTTACAGAGGGGGATAACCCGTTGAAAGACGGACTAAAACCGCATACACTTGTATTATTGCATGATATTACAAGGAAATATTTATAGCTGTAAGATAGGCATGCGTCCCATTAGCTAGTTGGTGAGGTAACGGCTCACCAAGGCGACGATGGGTAGGGGAACTGAGAGGTTTATCCCCCACACTGGTACTGAGACACGGACCAGACTCCTACGGGAGGCAGCAGTGAGGAATATTGGTCAATGGGCGAGAGCCTGAACCAGCCAAGTCGCGTGAAGGAAGACAGTCCTAAGGATTGTAAACTTCTTTTATACGGGAATAACGGGCGATACGAGTATTGCATTGAATGTACCGTAAGAATAAGCATCGGCTAACTC
>GV2UCFN02JH8RC
GGTGCGTAACGCGTATGCAACTTGCCTTACAGAGGGGGATAACCCGTTGAAAGACGGACTAAAACCGCATACACTTGTATTATTGCATGATATTACAAGGAAATATTTATAGCTGTAAGATAGGCATGCGTCCCATTAGCTAGTTGGTGAGGTAACGGCTCACCAAGGCGACGATGGGTAGGGGAACTGAGAGGTTTATCCCCCACACTGGTACTGAGACACGGACCAGACTCCTACGGGAGGCAGCAGTGAGGAATATTGGTCAATGGGCGAGAGCCTGAACCAGCCAAGTCGCGTGAAGGAAGACAGTCCTAAGGATTGTAAACTTCTTTTATACGGGAATAACGGGCGATACGAGTATTGCATTGAATGTACCGTAAGAATAAGCATCGGCTAACTC
>GV2UCFN02JATRO
GGTGCGTAACGCGTATGCAACTTGCCTTACAGAGGGGGATAACCCGTTGAAAGACGGACTAAAACCGCATACACTTGTATTATTGCATGATATTACAAGGAAATATTTATAGCTGTAAGATAGGCATGCGTCCCATTAGCTAGTTGGTGAGGTAACGGCTCACCAAGGCGACGATGGGTAGGGGAACTGAGAGGTTTATCCCCCACACTGGTACTGAGACACGGACCAGACTCCTACGGGAGGCAGCAGTGAGGAATATTGGTCAATGGGCGAGAGCCTGAACCAGCCAAGTCGCGTGAAGGAAGACAGTCCTAAGGATTGTAAACTTCTTTTATACGGGAATAACGGGCGATACGAGTATTGCATTGAATGTACCGTAAGAATAAGCATCGGCTAACTC
>GV2UCFN02GVH1Y
GGTGCGTAACGCGTATGCAACTTGCCTTACAGAGGGGGATAACCCGTTGAAAGACGGACTAAAACCGCATACACTTGTATTATTGCATGATATTACAAGGAAATATTTATAGCTGTAAGATAGGCATGCGTCCCATTAGCTAGTTGGTGAGGTAACGGCTCACCAAGGCGACGATGGGTAGGGGAACTGAGAGGTTTATCCCCCACACTGGTACTGAGACACGGACCAGACTCCTACGGGAGGCAGCAGTGAGGAATATTGGTCAATGGGCGAGAGCCTGAACCAGCCAAGTCGCGTGAAGGAAGACAGTCCTAAGGATTGTAAACTTCTTTTATACGGGAATAACGGGCGATACGAGTATTGCATTGAATGTACCGTAAGAATAAGCATCGGCTAACTC
>GV2UCFN02GQ73V
GGTGCGTAACGCGTATGCAACTTGCCTTACAGAGGGGGATAACCCGTTGAAAGACGGACTAAAACCGCATACACTTGTATTATTGCATGATATTACAAGGAAATATTTATAGCTGTAAGATAGGCATGCGTCCCATTAGCTAGTTGGTGAGGTAACGGCTCACCAAGGCGACGATGGGTAGGGGAACTGAGAGGTTTATCCCCCACACTGGTACTGAGACACGGACCAGACTCCTACGGGAGGCAGCAGTGAGGAATATTGGTCAATGGGCGAGAGCCTGAACCAGCCAAGTCGCGTGAAGGAAGACAGTCCTAAGGATTGTAAACTTCTTTTATACGGGAATAACGGGCGATACGAGTATTGCATTGAATGTACCGTAAGAATAAGCATCGGCTAACTC
>GV2UCFN02G3KYH
GGTGCGTAACGCGTATGCAACTTGCCTTACAGAGGGGGATAACCCGTTGAAAGACGGACTAAAACCGCATACACTTGTATTATTGCATGATATTACAAGGAAATATTTATAGCTGTAAGATAGGCATGCGTCCCATTAGCTAGTTGGTGAGGTAACGGCTCACCAAGGCGACGATGGGTAGGGGAACTGAGAGGTTTATCCCCCACACTGGTACTGAGACACGGACCAGACTCCTACGGGAGGCAGCAGTGAGGAATATTGGTCAATGGGCGAGAGCCTGAACCAGCCAAGTCGCGTGAAGGAAGACAGTCCTAAGGATTGTAAACTTCTTTTATACGGGAATAACGGGCGATACGAGTATTGCATTGAATGTACCGTAAGAATAAGCATCGGCTAACTC
>GV2UCFN02FNP5A
GGTGCGTAACGCGTATGCAACTTGCCTTACAGAGGGGGATAACCCGTTGAAAGACGGACTAAAACCGCATACACTTGTATTATTGCATGATATTACAAGGAAATATTTATAGCTGTAAGATAGGCATGCGTCCCATTAGCTAGTTGGTGAGGTAACGGCTCACCAAGGCGACGATGGGTAGGGGAACTGAGAGGTTTATCCCCCACACTGGTACTGAGACACGGACCAGACTCCTACGGGAGGCAGCAGTGAGGAATATTGGTCAATGGGCGAGAGCCTGAACCAGCCAAGTCGCGTGAAGGAAGACAGTCCTAAGGATTGTAAACTTCTTTTATACGGGAATAACGGGCGATACGAGTATTGCATTGAATGTACCGTAAGAATAAGCATCGGCTAACTC
>GV2UCFN02JLC67
GGTGCGTAACGCGTATGCAACTTGCCTTACAGAGGGGGATAACCCGTTGAAAGACGGACTAAAACCGCATACACTTGTATTATTGCATGATATTACAAGGAAATATTTATAGCTGTAAGATAGGCATGCGTCCCATTAGCTAGTTGGTGAGGTAACGGCTCACCAAGGCGACGATGGGTAGGGGAACTGAGAGGTTTATCCCCCACACTGGTACTGAGACACGGACCAGACTCCTACGGGAGGCAGCAGTGAGGAATATTGGTCAATGGGCGAGAGCCTGAACCAGCCAAGTCGCGTGAAGGAAGACAGTCCTAAGGATTGTAAACTTCTTTTATACGGGAATAACGGGCGATACGAGTATTGCATTGAATGTACCGTAAGAATAAGCATCGGCTAACTC
>GV2UCFN02I5O0K
GGTGCGTAACGCGTATGCAACTTGCCTTACAGAGGGGGATAACCCGTTGAAAGACGGACTAAAACCGCATACACTTGTATTATTGCATGATATTACAAGGAAATATTTATAGCTGTAAGATAGGCATGCGTCCCATTAGCTAGTTGGTGAGGTAACGGCTCACCAAGGCGACGATGGGTAGGGGAACTGAGAGGTTTATCCCCCACACTGGTACTGAGACACGGACCAGACTCCTACGGGAGGCAGCAGTGAGGAATATTGGTCAATGGGCGAGAGCCTGAACCAGCCAAGTCGCGTGAAGGAAGACAGTCCTAAGGATTGTAAACTTCTTTTATACGGGAATAACGGGCGATACGAGTATTGCATTGAATGTACCGTAAGAATAAGCATCGGCTAACTC
>GV2UCFN02H7K39
GGTGCGTAACGCGTATGCAACTTGCCTTACAGAGGGGGATAACCCGTTGAAAGACGGACTAAAACCGCATACACTTGTATTATTGCATGATATTACAAGGAAATATTTATAGCTGTAAGATAGGCATGCGTCCCATTAGCTAGTTGGTGAGGTAACGGCTCACCAAGGCGACGATGGGTAGGGGAACTGAGAGGTTTATCCCCCACACTGGTACTGAGACACGGACCAGACTCCTACGGGAGGCAGCAGTGAGGAATATTGGTCAATGGGCGAGAGCCTGAACCAGCCAAGTCGCGTGAAGGAAGACAGTCCTAAGGATTGTAAACTTCTTTTATACGGGAATAACGGGCGATACGAGTATTGCATTGAATGTACCGTAAGAATAAGCATCGGCTAACTC
>GV2UCFN02IZ9I3
GGTGCGTAACGCGTATGCAACTTGCCTTACAGAGGGGGATAACCCGTTGAAAGACGGACTAAAACCGCATACACTTGTATTATTGCATGATATTACAAGGAAATATTTATAGCTGTAAGATAGGCATGCGTCCCATTAGCTAGTTGGTGAGGTAACGGCTCACCAAGGCGACGATGGGTAGGGGAACTGAGAGGTTTATCCCCCACACTGGTACTGAGACACGGACCAGACTCCTACGGGAGGCAGCAGTGAGGAATATTGGTCAATGGGCGAGAGCCTGAACCAGCCAAGTCGCGTGAAGGAAGACAGTCCTAAGGATTGTAAACTTCTTTTATACGGGAATAACGGGCGATACGAGTATTGCATTGAATGTACCGTAAGAATAAGCATCGGCTAACTC
>GV2UCFN02FULXH
GGTGCGTAACGCGTATGCAACTTGCCTTACAGAGGGGGATAACCCGTTGAAAGACGGACTAAAACCGCATACACTTGTATTATTGCATGATATTACAAGGAAATATTTATAGCTGTAAGATAGGCATGCGTCCCATTAGCTAGTTGGTGAGGTAACGGCTCACCAAGGCGACGATGGGTAGGGGAACTGAGAGGTTTATCCCCCACACTGGTACTGAGACACGGACCAGACTCCTACGGGAGGCAGCAGTGAGGAATATTGGTCAATGGGCGAGAGCCTGAACCAGCCAAGTCGCGTGAAGGAAGACAGTCCTAAGGATTGTAAACTTCTTTTATACGGGAATAACGGGCGATACGAGTATTGCATTGAATGTACCGTAAGAATAAGCATCGGCTAACTC
>GV2UCFN02GX9LR
GGTGCGTAACGCGTATGCAACTTGCCTTACAGAGGGGGATAACCCGTTGAAAGACGGACTAAAACCGCATACACTTGTATTATTGCATGATATTACAAGGAAATATTTATAGCTGTAAGATAGGCATGCGTCCCATTAGCTAGTTGGTGAGGTAACGGCTCACCAAGGCGACGATGGGTAGGGGAACTGAGAGGTTTATCCCCCACACTGGTACTGAGACACGGACCAGACTCCTACGGGAGGCAGCAGTGAGGAATATTGGTCAATGGGCGAGAGCCTGAACCAGCCAAGTCGCGTGAAGGAAGACAGTCCTAAGGATTGTAAACTTCTTTTATACGGGAATAACGGGCGATACGAGTATTGCATTGAATGTACCGTAAGAATAAGCATCGGCTAACTC
>GV2UCFN02INYV5
GGTGCGTAACGCGTATGCAACTTGCCTTACAGAGGGGGATAACCCGTTGAAAGACGGACTAAAACCGCATACACTTGTATTATTGCATGATATTACAAGGAAATATTTATAGCTGTAAGATAGGCATGCGTCCCATTAGCTAGTTGGTGAGGTAACGGCTCACCAAGGCGACGATGGGTAGGGGAACTGAGAGGTTTATCCCCCACACTGGTACTGAGACACGGACCAGACTCCTACGGGAGGCAGCAGTGAGGAATATTGGTCAATGGGCGAGAGCCTGAACCAGCCAAGTCGCGTGAAGGAAGACAGTCCTAAGGATTGTAAACTTCTTTTATACGGGAATAACGGGCGATACGAGTATTGCATTGAATGTACCGTAAGAATAAGCATCGGCTAACTC
>GV2UCFN02F18S7
GGTGCGTAACGCGTATGCAACTTGCCTTACAGAGGGGGATAACCCGTTGAAAGACGGACTAAAACCGCATACACTTGTATTATTGCATGATATTACAAGGAAATATTTATAGCTGTAAGATAGGCATGCGTCCCATTAGCTAGTTGGTGAGGTAACGGCTCACCAAGGCGACGATGGGTAGGGGAACTGAGAGGTTTATCCCCCACACTGGTACTGAGACACGGACCAGACTCCTACGGGAGGCAGCAGTGAGGAATATTGGTCAATGGGCGAGAGCCTGAACCAGCCAAGTCGCGTGAAGGAAGACAGTCCTAAGGATTGTAAACTTCTTTTATACGGGAATAACGGGCGATACGAGTATTGCATTGAATGTACCGTAAGAATAAGCATCGGCTAACTC
>GV2UCFN02I87W5
GGTGCGTAACGCGTATGCAACTTGCCTTACAGAGGGGGATAACCCGTTGAAAGACGGACTAAAACCGCATACACTTGTATTATTGCATGATATTACAAGGAAATATTTATAGCTGTAAGATAGGCATGCGTCCCATTAGCTAGTTGGTGAGGTAACGGCTCACCAAGGCGACGATGGGTAGGGGAACTGAGAGGTTTATCCCCCACACTGGTACTGAGACACGGACCAGACTCCTACGGGAGGCAGCAGTGAGGAATATTGGTCAATGGGCGAGAGCCTGAACCAGCCAAGTCGCGTGAAGGAAGACAGTCCTAAGGATTGTAAACTTCTTTTATACGGGAATAACGGGCGATACGAGTATTGCATTGAATGTACCGTAAGAATAAGCATCGGCTAACTC
>GV2UCFN02GW5HN
GGTGCGTAACGCGTATGCAACTTGCCTTACAGAGGGGGATAACCCGTTGAAAGACGGACTAAAACCGCATACACTTGTATTATTGCATGATATTACAAGGAAATATTTATAGCTGTAAGATAGGCATGCGTCCCATTAGCTAGTTGGTGAGGTAACGGCTCACCAAGGCGACGATGGGTAGGGGAACTGAGAGGTTTATCCCCCACACTGGTACTGAGACACGGACCAGACTCCTACGGGAGGCAGCAGTGAGGAATATTGGTCAATGGGCGAGAGCCTGAACCAGCCAAGTCGCGTGAAGGAAGACAGTCCTAAGGATTGTAAACTTCTTTTATACGGGAATAACGGGCGATACGAGTATTGCATTGAATGTACCGTAAGAATAAGCATCGGCTAACTC
>GV2UCFN02I73GR
GGTGCGTAACGCGTATGCAACTTGCCTTACAGAGGGGGATAACCCGTTGAAAGACGGACTAAAACCGCATACACTTGTATTATTGCATGATATTACAAGGAAATATTTATAGCTGTAAGATAGGCATGCGTCCCATTAGCTAGTTGGTGAGGTAACGGCTCACCAAGGCGACGATGGGTAGGGGAACTGAGAGGTTTATCCCCCACACTGGTACTGAGACACGGACCAGACTCCTACGGGAGGCAGCAGTGAGGAATATTGGTCAATGGGCGAGAGCCTGAACCAGCCAAGTCGCGTGAAGGAAGACAGTCCTAAGGATTGTAAACTTCTTTTATACGGGAATAACGGGCGATACGAGTATTGCATTGAATGTACCGTAAGAATAAGCATCGGCTAACTC
>GV2UCFN02HFF66
GGTGCGTAACGCGTATGCAACTTGCCTTACAGAGGGGGATAACCCGTTGAAAGACGGACTAAAACCGCATACACTTGTATTATTGCATGATATTACAAGGAAATATTTATAGCTGTAAGATAGGCATGCGTCCCATTAGCTAGTTGGTGAGGTAACGGCTCACCAAGGCGACGATGGGTAGGGGAACTGAGAGGTTTATCCCCCACACTGGTACTGAGACACGGACCAGACTCCTACGGGAGGCAGCAGTGAGGAATATTGGTCAATGGGCGAGAGCCTGAACCAGCCAAGTCGCGTGAAGGAAGACAGTCCTAAGGATTGTAAACTTCTTTTATACGGGAATAACGGGCGATACGAGTATTGCATTGAATGTACCGTAAGAATAAGCATCGGCTAACTC
>GV2UCFN02IY0ZB
GGTGCGTAACGCGTATGCAACTTGCCTTACAGAGGGGGATAACCCGTTGAAAGACGGACTAAAACCGCATACACTTGTATTATTGCATGATATTACAAGGAAATATTTATAGCTGTAAGATAGGCATGCGTCCCATTAGCTAGTTGGTGAGGTAACGGCTCACCAAGGCGACGATGGGTAGGGGAACTGAGAGGTTTATCCCCCACACTGGTACTGAGACACGGACCAGACTCCTACGGGAGGCAGCAGTGAGGAATATTGGTCAATGGGCGAGAGCCTGAACCAGCCAAGTCGCGTGAAGGAAGACAGTCCTAAGGATTGTAAACTTCTTTTATACGGGAATAACGGGCGATACGAGTATTGCATTGAATGTACCGTAAGAATAAGCATCGGCTAACTC
>GV2UCFN02FZFCP
GGTGCGTAACGCGTATGCAACTTGCCTTACAGAGGGGGATAACCCGTTGAAAGACGGACTAAAACCGCATACACTTGTATTATTGCATGATATTACAAGGAAATATTTATAGCTGTAAGATAGGCATGCGTCCCATTAGCTAGTTGGTGAGGTAACGGCTCACCAAGGCGACGATGGGTAGGGGAACTGAGAGGTTTATCCCCCACACTGGTACTGAGACACGGACCAGACTCCTACGGGAGGCAGCAGTGAGGAATATTGGTCAATGGGCGAGAGCCTGAACCAGCCAAGTCGCGTGAAGGAAGACAGTCCTAAGGATTGTAAACTTCTTTTATACGGGAATAACGGGCGATACGAGTATTGCATTGAATGTACCGTAAGAATAAGCATCGGCTAACTC
>GV2UCFN02IX91X
GGTGCGTAACGCGTATGCAACTTGCCTTACAGAGGGGGATAACCCGTTGAAAGACGGACTAAAACCGCATACACTTGTATTATTGCATGATATTACAAGGAAATATTTATAGCTGTAAGATAGGCATGCGTCCCATTAGCTAGTTGGTGAGGTAACGGCTCACCAAGGCGACGATGGGTAGGGGAACTGAGAGGTTTATCCCCCACACTGGTACTGAGACACGGACCAGACTCCTACGGGAGGCAGCAGTGAGGAATATTGGTCAATGGGCGAGAGCCTGAACCAGCCAAGTCGCGTGAAGGAAGACAGTCCTAAGGATTGTAAACTTCTTTTATACGGGAATAACGGGCGATACGAGTATTGCATTGAATGTACCGTAAGAATAAGCATCGGCTAACTC
>GV2UCFN02IQEOK
GGTGCGTAACGCGTATGCAACTTGCCTTACAGAGGGGGATAACCCGTTGAAAGACGGACTAAAACCGCATACACTTGTATTATTGCATGATATTACAAGGAAATATTTATAGCTGTAAGATAGGCATGCGTCCCATTAGCTAGTTGGTGAGGTAACGGCTCACCAAGGCGACGATGGGTAGGGGAACTGAGAGGTTTATCCCCCACACTGGTACTGAGACACGGACCAGACTCCTACGGGAGGCAGCAGTGAGGAATATTGGTCAATGGGCGAGAGCCTGAACCAGCCAAGTCGCGTGAAGGAAGACAGTCCTAAGGATTGTAAACTTCTTTTATACGGGAATAACGGGCGATACGAGTATTGCATTGAATGTACCGTAAGAATAAGCATCGGCTAACTC
>GV2UCFN02F53QO
GGTGCGTAACGCGTATGCAACTTGCCTTACAGAGGGGGATAACCCGTTGAAAGACGGACTAAAACCGCATACACTTGTATTATTGCATGATATTACAAGGAAATATTTATAGCTGTAAGATAGGCATGCGTCCCATTAGCTAGTTGGTGAGGTAACGGCTCACCAAGGCGACGATGGGTAGGGGAACTGAGAGGTTTATCCCCCACACTGGTACTGAGACACGGACCAGACTCCTACGGGAGGCAGCAGTGAGGAATATTGGTCAATGGGCGAGAGCCTGAACCAGCCAAGTCGCGTGAAGGAAGACAGTCCTAAGGATTGTAAACTTCTTTTATACGGGAATAACGGGCGATACGAGTATTGCATTGAATGTACCGTAAGAATAAGCATCGGCTAACTC
>GV2UCFN02JMN7O
GGTGCGTAACGCGTATGCAACTTGCCTTACAGAGGGGGATAACCCGTTGAAAGACGGACTAAAACCGCATACACTTGTATTATTGCATGATATTACAAGGAAATATTTATAGCTGTAAGATAGGCATGCGTCCCATTAGCTAGTTGGTGAGGTAACGGCTCACCAAGGCGACGATGGGTAGGGGAACTGAGAGGTTTATCCCCCACACTGGTACTGAGACACGGACCAGACTCCTACGGGAGGCAGCAGTGAGGAATATTGGTCAATGGGCGAGAGCCTGAACCAGCCAAGTCGCGTGAAGGAAGACAGTCCTAAGGATTGTAAACTTCTTTTATACGGGAATAACGGGCGATACGAGTATTGCATTGAATGTACCGTAAGAATAAGCATCGGCTAACTC
>GV2UCFN02HP13K
GGTGCGTAACGCGTATGCAACTTGCCTTACAGAGGGGGATAACCCGTTGAAAGACGGACTAAAACCGCATACACTTGTATTATTGCATGATATTACAAGGAAATATTTATAGCTGTAAGATAGGCATGCGTCCCATTAGCTAGTTGGTGAGGTAACGGCTCACCAAGGCGACGATGGGTAGGGGAACTGAGAGGTTTATCCCCCACACTGGTACTGAGACACGGACCAGACTCCTACGGGAGGCAGCAGTGAGGAATATTGGTCAATGGGCGAGAGCCTGAACCAGCCAAGTCGCGTGAAGGAAGACAGTCCTAAGGATTGTAAACTTCTTTTATACGGGAATAACGGGCGATACGAGTATTGCATTGAATGTACCGTAAGAATAAGCATCGGCTAACTC
>GV2UCFN02H4FOS
GGTGCGTAACGCGTATGCAACTTGCCTTACAGAGGGGGATAACCCGTTGAAAGACGGACTAAAACCGCATACACTTGTATTATTGCATGATATTACAAGGAAATATTTATAGCTGTAAGATAGGCATGCGTCCCATTAGCTAGTTGGTGAGGTAACGGCTCACCAAGGCGACGATGGGTAGGGGAACTGAGAGGTTTATCCCCCACACTGGTACTGAGACACGGACCAGACTCCTACGGGAGGCAGCAGTGAGGAATATTGGTCAATGGGCGAGAGCCTGAACCAGCCAAGTCGCGTGAAGGAAGACAGTCCTAAGGATTGTAAACTTCTTTTATACGGGAATAACGGGCGATACGAGTATTGCATTGAATGTACCGTAAGAATAAGCATCGGCTAACTC
>GV2UCFN02G3TNW
GGTGCGTAACGCGTATGCAACTTGCCTTACAGAGGGGGATAACCCGTTGAAAGACGGACTAAAACCGCATACACTTGTATTATTGCATGATATTACAAGGAAATATTTATAGCTGTAAGATAGGCATGCGTCCCATTAGCTAGTTGGTGAGGTAACGGCTCACCAAGGCGACGATGGGTAGGGGAACTGAGAGGTTTATCCCCCACACTGGTACTGAGACACGGACCAGACTCCTACGGGAGGCAGCAGTGAGGAATATTGGTCAATGGGCGAGAGCCTGAACCAGCCAAGTCGCGTGAAGGAAGACAGTCCTAAGGATTGTAAACTTCTTTTATACGGGAATAACGGGCGATACGAGTATTGCATTGAATGTACCGTAAGAATAAGCATCGGCTAACTC
>GV2UCFN02H57E7
GGTGCGTAACGCGTATGCAACTTGCCTTACAGAGGGGGATAACCCGTTGAAAGACGGACTAAAACCGCATACACTTGTATTATTGCATGATATTACAAGGAAATATTTATAGCTGTAAGATAGGCATGCGTCCCATTAGCTAGTTGGTGAGGTAACGGCTCACCAAGGCGACGATGGGTAGGGGAACTGAGAGGTTTATCCCCCACACTGGTACTGAGACACGGACCAGACTCCTACGGGAGGCAGCAGTGAGGAATATTGGTCAATGGGCGAGAGCCTGAACCAGCCAAGTCGCGTGAAGGAAGACAGTCCTAAGGATTGTAAACTTCTTTTATACGGGAATAACGGGCGATACGAGTATTGCATTGAATGTACCGTAAGAATAAGCATCGGCTAACTC
>GV2UCFN02HP7RT
GGTGCGTAACGCGTATGCAACTTGCCTTACAGAGGGGGATAACCCGTTGAAAGACGGACTAAAACCGCATACACTTGTATTATTGCATGATATTACAAGGAAATATTTATAGCTGTAAGATAGGCATGCGTCCCATTAGCTAGTTGGTGAGGTAACGGCTCACCAAGGCGACGATGGGTAGGGGAACTGAGAGGTTTATCCCCCACACTGGTACTGAGACACGGACCAGACTCCTACGGGAGGCAGCAGTGAGGAATATTGGTCAATGGGCGAGAGCCTGAACCAGCCAAGTCGCGTGAAGGAAGACAGTCCTAAGGATTGTAAACTTCTTTTATACGGGAATAACGGGCGATACGAGTATTGCATTGAATGTACCGTAAGAATAAGCATCGGCTAACTC
>GV2UCFN02F63KN
GGTGCGTAACGCGTATGCAACTTGCCTTACAGAGGGGGATAACCCGTTGAAAGACGGACTAAAACCGCATACACTTGTATTATTGCATGATATTACAAGGAAATATTTATAGCTGTAAGATAGGCATGCGTCCCATTAGCTAGTTGGTGAGGTAACGGCTCACCAAGGCGACGATGGGTAGGGGAACTGAGAGGTTTATCCCCCACACTGGTACTGAGACACGGACCAGACTCCTACGGGAGGCAGCAGTGAGGAATATTGGTCAATGGGCGAGAGCCTGAACCAGCCAAGTCGCGTGAAGGAAGACAGTCCTAAGGATTGTAAACTTCTTTTATACGGGAATAACGGGCGATACGAGTATTGCATTGAATGTACCGTAAGAATAAGCATCGGCTAACTC
>GV2UCFN02I70Q1
GGTGCGTAACGCGTATGCAACTTGCCTTACAGAGGGGGATAACCCGTTGAAAGACGGACTAAAACCGCATACACTTGTATTATTGCATGATATTACAAGGAAATATTTATAGCTGTAAGATAGGCATGCGTCCCATTAGCTAGTTGGTGAGGTAACGGCTCACCAAGGCGACGATGGGTAGGGGAACTGAGAGGTTTATCCCCCACACTGGTACTGAGACACGGACCAGACTCCTACGGGAGGCAGCAGTGAGGAATATTGGTCAATGGGCGAGAGCCTGAACCAGCCAAGTCGCGTGAAGGAAGACAGTCCTAAGGATTGTAAACTTCTTTTATACGGGAATAACGGGCGATACGAGTATTGCATTGAATGTACCGTAAGAATAAGCATCGGCTAACTC
>GV2UCFN02JDJTA
GGTGCGTAACGCGTATGCAACTTGCCTTACAGAGGGGGATAACCCGTTGAAAGACGGACTAAAACCGCATACACTTGTATTATTGCATGATATTACAAGGAAATATTTATAGCTGTAAGATAGGCATGCGTCCCATTAGCTAGTTGGTGAGGTAACGGCTCACCAAGGCGACGATGGGTAGGGGAACTGAGAGGTTTATCCCCCACACTGGTACTGAGACACGGACCAGACTCCTACGGGAGGCAGCAGTGAGGAATATTGGTCAATGGGCGAGAGCCTGAACCAGCCAAGTCGCGTGAAGGAAGACAGTCCTAAGGATTGTAAACTTCTTTTATACGGGAATAACGGGCGATACGAGTATTGCATTGAATGTACCGTAAGAATAAGCATCGGCTAACTC
>GV2UCFN02I07G8
GGTGCGTAACGCGTATGCAACTTGCCTTACAGAGGGGGATAACCCGTTGAAAGACGGACTAAAACCGCATACACTTGTATTATTGCATGATATTACAAGGAAATATTTATAGCTGTAAGATAGGCATGCGTCCCATTAGCTAGTTGGTGAGGTAACGGCTCACCAAGGCGACGATGGGTAGGGGAACTGAGAGGTTTATCCCCCACACTGGTACTGAGACACGGACCAGACTCCTACGGGAGGCAGCAGTGAGGAATATTGGTCAATGGGCGAGAGCCTGAACCAGCCAAGTCGCGTGAAGGAAGACAGTCCTAAGGATTGTAAACTTCTTTTATACGGGAATAACGGGCGATACGAGTATTGCATTGAATGTACCGTAAGAATAAGCATCGGCTAACTC
>GV2UCFN02I6ILZ
GGTGCGTAACGCGTATGCAACTTGCCTTACAGAGGGGGATAACCCGTTGAAAGACGGACTAAAACCGCATACACTTGTATTATTGCATGATATTACAAGGAAATATTTATAGCTGTAAGATAGGCATGCGTCCCATTAGCTAGTTGGTGAGGTAACGGCTCACCAAGGCGACGATGGGTAGGGGAACTGAGAGGTTTATCCCCCACACTGGTACTGAGACACGGACCAGACTCCTACGGGAGGCAGCAGTGAGGAATATTGGTCAATGGGCGAGAGCCTGAACCAGCCAAGTCGCGTGAAGGAAGACAGTCCTAAGGATTGTAAACTTCTTTTATACGGGAATAACGGGCGATACGAGTATTGCATTGAATGTACCGTAAGAATAAGCATCGGCTAACTC
>GV2UCFN02HSMLE
GGTGCGTAACGCGTATGCAACTTGCCTTACAGAGGGGGATAACCCGTTGAAAGACGGACTAAAACCGCATACACTTGTATTATTGCATGATATTACAAGGAAATATTTATAGCTGTAAGATAGGCATGCGTCCCATTAGCTAGTTGGTGAGGTAACGGCTCACCAAGGCGACGATGGGTAGGGGAACTGAGAGGTTTATCCCCCACACTGGTACTGAGACACGGACCAGACTCCTACGGGAGGCAGCAGTGAGGAATATTGGTCAATGGGCGAGAGCCTGAACCAGCCAAGTCGCGTGAAGGAAGACAGTCCTAAGGATTGTAAACTTCTTTTATACGGGAATAACGGGCGATACGAGTATTGCATTGAATGTACCGTAAGAATAAGCATCGGCTAACTC
>GV2UCFN02JEDNT
GGTGCGTAACGCGTATGCAACTTGCCTTACAGAGGGGGATAACCCGTTGAAAGACGGACTAAAACCGCATACACTTGTATTATTGCATGATATTACAAGGAAATATTTATAGCTGTAAGATAGGCATGCGTCCCATTAGCTAGTTGGTGAGGTAACGGCTCACCAAGGCGACGATGGGTAGGGGAACTGAGAGGTTTATCCCCCACACTGGTACTGAGACACGGACCAGACTCCTACGGGAGGCAGCAGTGAGGAATATTGGTCAATGGGCGAGAGCCTGAACCAGCCAAGTCGCGTGAAGGAAGACAGTCCTAAGGATTGTAAACTTCTTTTATACGGGAATAACGGGCGATACGAGTATTGCATTGAATGTACCGTAAGAATAAGCATCGGCTAACTC
>GV2UCFN02FJ84R
GGTGCGTAACGCGTATGCAACTTGCCTTACAGAGGGGGATAACCCGTTGAAAGACGGACTAAAACCGCATACACTTGTATTATTGCATGATATTACAAGGAAATATTTATAGCTGTAAGATAGGCATGCGTCCCATTAGCTAGTTGGTGAGGTAACGGCTCACCAAGGCGACGATGGGTAGGGGAACTGAGAGGTTTATCCCCCACACTGGTACTGAGACACGGACCAGACTCCTACGGGAGGCAGCAGTGAGGAATATTGGTCAATGGGCGAGAGCCTGAACCAGCCAAGTCGCGTGAAGGAAGACAGTCCTAAGGATTGTAAACTTCTTTTATACGGGAATAACGGGCGATACGAGTATTGCATTGAATGTACCGTAAGAATAAGCATCGGCTAACTC
>GV2UCFN02IZJZ1
GGTGCGTAACGCGTATGCAACTTGCCTTACAGAGGGGGATAACCCGTTGAAAGACGGACTAAAACCGCATACACTTGTATTATTGCATGATATTACAAGGAAATATTTATAGCTGTAAGATAGGCATGCGTCCCATTAGCTAGTTGGTGAGGTAACGGCTCACCAAGGCGACGATGGGTAGGGGAACTGAGAGGTTTATCCCCCACACTGGTACTGAGACACGGACCAGACTCCTACGGGAGGCAGCAGTGAGGAATATTGGTCAATGGGCGAGAGCCTGAACCAGCCAAGTCGCGTGAAGGAAGACAGTCCTAAGGATTGTAAACTTCTTTTATACGGGAATAACGGGCGATACGAGTATTGCATTGAATGTACCGTAAGAATAAGCATCGGCTAACTC
>GV2UCFN02GMLT1
GGTGCGTAACGCGTATGCAACTTGCCTTACAGAGGGGGATAACCCGTTGAAAGACGGACTAAAACCGCATACACTTGTATTATTGCATGATATTACAAGGAAATATTTATAGCTGTAAGATAGGCATGCGTCCCATTAGCTAGTTGGTGAGGTAACGGCTCACCAAGGCGACGATGGGTAGGGGAACTGAGAGGTTTATCCCCCACACTGGTACTGAGACACGGACCAGACTCCTACGGGAGGCAGCAGTGAGGAATATTGGTCAATGGGCGAGAGCCTGAACCAGCCAAGTCGCGTGAAGGAAGACAGTCCTAAGGATTGTAAACTTCTTTTATACGGGAATAACGGGCGATACGAGTATTGCATTGAATGTACCGTAAGAATAAGCATCGGCTAACTC
>GV2UCFN02IZYVI
GGTGCGTAACGCGTATGCAACTTGCCTTACAGAGGGGGATAACCCGTTGAAAGACGGACTAAAACCGCATACACTTGTATTATTGCATGATATTACAAGGAAATATTTATAGCTGTAAGATAGGCATGCGTCCCATTAGCTAGTTGGTGAGGTAACGGCTCACCAAGGCGACGATGGGTAGGGGAACTGAGAGGTTTATCCCCCACACTGGTACTGAGACACGGACCAGACTCCTACGGGAGGCAGCAGTGAGGAATATTGGTCAATGGGCGAGAGCCTGAACCAGCCAAGTCGCGTGAAGGAAGACAGTCCTAAGGATTGTAAACTTCTTTTATACGGGAATAACGGGCGATACGAGTATTGCATTGAATGTACCGTAAGAATAAGCATCGGCTAACTC
>GV2UCFN02JU2RP
GGTGCGTAACGCGTATGCAACTTGCCTTACAGAGGGGGATAACCCGTTGAAAGACGGACTAAAACCGCATACACTTGTATTATTGCATGATATTACAAGGAAATATTTATAGCTGTAAGATAGGCATGCGTCCCATTAGCTAGTTGGTGAGGTAACGGCTCACCAAGGCGACGATGGGTAGGGGAACTGAGAGGTTTATCCCCCACACTGGTACTGAGACACGGACCAGACTCCTACGGGAGGCAGCAGTGAGGAATATTGGTCAATGGGCGAGAGCCTGAACCAGCCAAGTCGCGTGAAGGAAGACAGTCCTAAGGATTGTAAACTTCTTTTATACGGGAATAACGGGCGATACGAGTATTGCATTGAATGTACCGTAAGAATAAGCATCGGCTAACTC
>GV2UCFN02GKQXJ
GGTGCGTAACGCGTATGCAACTTGCCTTACAGAGGGGGATAACCCGTTGAAAGACGGACTAAAACCGCATACACTTGTATTATTGCATGATATTACAAGGAAATATTTATAGCTGTAAGATAGGCATGCGTCCCATTAGCTAGTTGGTGAGGTAACGGCTCACCAAGGCGACGATGGGTAGGGGAACTGAGAGGTTTATCCCCCACACTGGTACTGAGACACGGACCAGACTCCTACGGGAGGCAGCAGTGAGGAATATTGGTCAATGGGCGAGAGCCTGAACCAGCCAAGTCGCGTGAAGGAAGACAGTCCTAAGGATTGTAAACTTCTTTTATACGGGAATAACGGGCGATACGAGTATTGCATTGAATGTACCGTAAGAATAAGCATCGGCTAACTC
>GV2UCFN02JGZP2
GGTGCGTAACGCGTATGCAACTTGCCTTACAGAGGGGGATAACCCGTTGAAAGACGGACTAAAACCGCATACACTTGTATTATTGCATGATATTACAAGGAAATATTTATAGCTGTAAGATAGGCATGCGTCCCATTAGCTAGTTGGTGAGGTAACGGCTCACCAAGGCGACGATGGGTAGGGGAACTGAGAGGTTTATCCCCCACACTGGTACTGAGACACGGACCAGACTCCTACGGGAGGCAGCAGTGAGGAATATTGGTCAATGGGCGAGAGCCTGAACCAGCCAAGTCGCGTGAAGGAAGACAGTCCTAAGGATTGTAAACTTCTTTTATACGGGAATAACGGGCGATACGAGTATTGCATTGAATGTACCGTAAGAATAAGCATCGGCTAACTC
>GV2UCFN02HY7VN
GGTGCGTAACGCGTATGCAACTTGCCTTACAGAGGGGGATAACCCGTTGAAAGACGGACTAAAACCGCATACACTTGTATTATTGCATGATATTACAAGGAAATATTTATAGCTGTAAGATAGGCATGCGTCCCATTAGCTAGTTGGTGAGGTAACGGCTCACCAAGGCGACGATGGGTAGGGGAACTGAGAGGTTTATCCCCCACACTGGTACTGAGACACGGACCAGACTCCTACGGGAGGCAGCAGTGAGGAATATTGGTCAATGGGCGAGAGCCTGAACCAGCCAAGTCGCGTGAAGGAAGACAGTCCTAAGGATTGTAAACTTCTTTTATACGGGAATAACGGGCGATACGAGTATTGCATTGAATGTACCGTAAGAATAAGCATCGGCTAACTC
>GV2UCFN02JSX3K
GGTGCGTAACGCGTATGCAACTTGCCTTACAGAGGGGGATAACCCGTTGAAAGACGGACTAAAACCGCATACACTTGTATTATTGCATGATATTACAAGGAAATATTTATAGCTGTAAGATAGGCATGCGTCCCATTAGCTAGTTGGTGAGGTAACGGCTCACCAAGGCGACGATGGGTAGGGGAACTGAGAGGTTTATCCCCCACACTGGTACTGAGACACGGACCAGACTCCTACGGGAGGCAGCAGTGAGGAATATTGGTCAATGGGCGAGAGCCTGAACCAGCCAAGTCGCGTGAAGGAAGACAGTCCTAAGGATTGTAAACTTCTTTTATACGGGAATAACGGGCGATACGAGTATTGCATTGAATGTACCGTAAGAATAAGCATCGGCTAACTC
>GV2UCFN02HDKKJ
GGTGCGTAACGCGTATGCAACTTGCCTTACAGAGGGGGATAACCCGTTGAAAGACGGACTAAAACCGCATACACTTGTATTATTGCATGATATTACAAGGAAATATTTATAGCTGTAAGATAGGCATGCGTCCCATTAGCTAGTTGGTGAGGTAACGGCTCACCAAGGCGACGATGGGTAGGGGAACTGAGAGGTTTATCCCCCACACTGGTACTGAGACACGGACCAGACTCCTACGGGAGGCAGCAGTGAGGAATATTGGTCAATGGGCGAGAGCCTGAACCAGCCAAGTCGCGTGAAGGAAGACAGTCCTAAGGATTGTAAACTTCTTTTATACGGGAATAACGGGCGATACGAGTATTGCATTGAATGTACCGTAAGAATAAGCATCGGCTAACTC
>GV2UCFN02J4C24
GGTGCGTAACGCGTATGCAACTTGCCTTACAGAGGGGGATAACCCGTTGAAAGACGGACTAAAACCGCATACACTTGTATTATTGCATGATATTACAAGGAAATATTTATAGCTGTAAGATAGGCATGCGTCCCATTAGCTAGTTGGTGAGGTAACGGCTCACCAAGGCGACGATGGGTAGGGGAACTGAGAGGTTTATCCCCCACACTGGTACTGAGACACGGACCAGACTCCTACGGGAGGCAGCAGTGAGGAATATTGGTCAATGGGCGAGAGCCTGAACCAGCCAAGTCGCGTGAAGGAAGACAGTCCTAAGGATTGTAAACTTCTTTTATACGGGAATAACGGGCGATACGAGTATTGCATTGAATGTACCGTAAGAATAAGCATCGGCTAACTC
>GV2UCFN02GS6AW
GGTGCGTAACGCGTATGCAACTTGCCTTACAGAGGGGGATAACCCGTTGAAAGACGGACTAAAACCGCATACACTTGTATTATTGCATGATATTACAAGGAAATATTTATAGCTGTAAGATAGGCATGCGTCCCATTAGCTAGTTGGTGAGGTAACGGCTCACCAAGGCGACGATGGGTAGGGGAACTGAGAGGTTTATCCCCCACACTGGTACTGAGACACGGACCAGACTCCTACGGGAGGCAGCAGTGAGGAATATTGGTCAATGGGCGAGAGCCTGAACCAGCCAAGTCGCGTGAAGGAAGACAGTCCTAAGGATTGTAAACTTCTTTTATACGGGAATAACGGGCGATACGAGTATTGCATTGAATGTACCGTAAGAATAAGCATCGGCTAACTC
>GV2UCFN02G6PET
GGTGCGTAACGCGTATGCAACTTGCCTTACAGAGGGGGATAACCCGTTGAAAGACGGACTAAAACCGCATACACTTGTATTATTGCATGATATTACAAGGAAATATTTATAGCTGTAAGATAGGCATGCGTCCCATTAGCTAGTTGGTGAGGTAACGGCTCACCAAGGCGACGATGGGTAGGGGAACTGAGAGGTTTATCCCCCACACTGGTACTGAGACACGGACCAGACTCCTACGGGAGGCAGCAGTGAGGAATATTGGTCAATGGGCGAGAGCCTGAACCAGCCAAGTCGCGTGAAGGAAGACAGTCCTAAGGATTGTAAACTTCTTTTATACGGGAATAACGGGCGATACGAGTATTGCATTGAATGTACCGTAAGAATAAGCATCGGCTAACTC
>GV2UCFN02HTYJP
GGTGCGTAACGCGTATGCAACTTGCCTTACAGAGGGGGATAACCCGTTGAAAGACGGACTAAAACCGCATACACTTGTATTATTGCATGATATTACAAGGAAATATTTATAGCTGTAAGATAGGCATGCGTCCCATTAGCTAGTTGGTGAGGTAACGGCTCACCAAGGCGACGATGGGTAGGGGAACTGAGAGGTTTATCCCCCACACTGGTACTGAGACACGGACCAGACTCCTACGGGAGGCAGCAGTGAGGAATATTGGTCAATGGGCGAGAGCCTGAACCAGCCAAGTCGCGTGAAGGAAGACAGTCCTAAGGATTGTAAACTTCTTTTATACGGGAATAACGGGCGATACGAGTATTGCATTGAATGTACCGTAAGAATAAGCATCGGCTAACTC
>GV2UCFN02H4Z83
GGTGCGTAACGCGTATGCAACTTGCCTTACAGAGGGGGATAACCCGTTGAAAGACGGACTAAAACCGCATACACTTGTATTATTGCATGATATTACAAGGAAATATTTATAGCTGTAAGATAGGCATGCGTCCCATTAGCTAGTTGGTGAGGTAACGGCTCACCAAGGCGACGATGGGTAGGGGAACTGAGAGGTTTATCCCCCACACTGGTACTGAGACACGGACCAGACTCCTACGGGAGGCAGCAGTGAGGAATATTGGTCAATGGGCGAGAGCCTGAACCAGCCAAGTCGCGTGAAGGAAGACAGTCCTAAGGATTGTAAACTTCTTTTATACGGGAATAACGGGCGATACGAGTATTGCATTGAATGTACCGTAAGAATAAGCATCGGCTAACTC
>GV2UCFN02FMJ6F
GGTGCGTAACGCGTATGCAACTTGCCTTACAGAGGGGGATAACCCGTTGAAAGACGGACTAAAACCGCATACACTTGTATTATTGCATGATATTACAAGGAAATATTTATAGCTGTAAGATAGGCATGCGTCCCATTAGCTAGTTGGTGAGGTAACGGCTCACCAAGGCGACGATGGGTAGGGGAACTGAGAGGTTTATCCCCCACACTGGTACTGAGACACGGACCAGACTCCTACGGGAGGCAGCAGTGAGGAATATTGGTCAATGGGCGAGAGCCTGAACCAGCCAAGTCGCGTGAAGGAAGACAGTCCTAAGGATTGTAAACTTCTTTTATACGGGAATAACGGGCGATACGAGTATTGCATTGAATGTACCGTAAGAATAAGCATCGGCTAACTC
>GV2UCFN02I0MB6
GGTGCGTAACGCGTATGCAACTTGCCTTACAGAGGGGGATAACCCGTTGAAAGACGGACTAAAACCGCATACACTTGTATTATTGCATGATATTACAAGGAAATATTTATAGCTGTAAGATAGGCATGCGTCCCATTAGCTAGTTGGTGAGGTAACGGCTCACCAAGGCGACGATGGGTAGGGGAACTGAGAGGTTTATCCCCCACACTGGTACTGAGACACGGACCAGACTCCTACGGGAGGCAGCAGTGAGGAATATTGGTCAATGGGCGAGAGCCTGAACCAGCCAAGTCGCGTGAAGGAAGACAGTCCTAAGGATTGTAAACTTCTTTTATACGGGAATAACGGGCGATACGAGTATTGCATTGAATGTACCGTAAGAATAAGCATCGGCTAACTC
>GV2UCFN02FICO7
GGTGCGTAACGCGTATGCAACTTGCCTTACAGAGGGGGATAACCCGTTGAAAGACGGACTAAAACCGCATACACTTGTATTATTGCATGATATTACAAGGAAATATTTATAGCTGTAAGATAGGCATGCGTCCCATTAGCTAGTTGGTGAGGTAACGGCTCACCAAGGCGACGATGGGTAGGGGAACTGAGAGGTTTATCCCCCACACTGGTACTGAGACACGGACCAGACTCCTACGGGAGGCAGCAGTGAGGAATATTGGTCAATGGGCGAGAGCCTGAACCAGCCAAGTCGCGTGAAGGAAGACAGTCCTAAGGATTGTAAACTTCTTTTATACGGGAATAACGGGCGATACGAGTATTGCATTGAATGTACCGTAAGAATAAGCATCGGCTAACTC
>GV2UCFN02GW0F8
GGTGCGTAACGCGTATGCAACTTGCCTTACAGAGGGGGATAACCCGTTGAAAGACGGACTAAAACCGCATACACTTGTATTATTGCATGATATTACAAGGAAATATTTATAGCTGTAAGATAGGCATGCGTCCCATTAGCTAGTTGGTGAGGTAACGGCTCACCAAGGCGACGATGGGTAGGGGAACTGAGAGGTTTATCCCCCACACTGGTACTGAGACACGGACCAGACTCCTACGGGAGGCAGCAGTGAGGAATATTGGTCAATGGGCGAGAGCCTGAACCAGCCAAGTCGCGTGAAGGAAGACAGTCCTAAGGATTGTAAACTTCTTTTATACGGGAATAACGGGCGATACGAGTATTGCATTGAATGTACCGTAAGAATAAGCATCGGCTAACTC
>GV2UCFN02I0F77
GGTGCGTAACGCGTATGCAACTTGCCTTACAGAGGGGGATAACCCGTTGAAAGACGGACTAAAACCGCATACACTTGTATTATTGCATGATATTACAAGGAAATATTTATAGCTGTAAGATAGGCATGCGTCCCATTAGCTAGTTGGTGAGGTAACGGCTCACCAAGGCGACGATGGGTAGGGGAACTGAGAGGTTTATCCCCCACACTGGTACTGAGACACGGACCAGACTCCTACGGGAGGCAGCAGTGAGGAATATTGGTCAATGGGCGAGAGCCTGAACCAGCCAAGTCGCGTGAAGGAAGACAGTCCTAAGGATTGTAAACTTCTTTTATACGGGAATAACGGGCGATACGAGTATTGCATTGAATGTACCGTAAGAATAAGCATCGGCTAACTC
>GV2UCFN02GWWCU
GGTGCGTAACGCGTATGCAACTTGCCTTACAGAGGGGGATAACCCGTTGAAAGACGGACTAAAACCGCATACACTTGTATTATTGCATGATATTACAAGGAAATATTTATAGCTGTAAGATAGGCATGCGTCCCATTAGCTAGTTGGTGAGGTAACGGCTCACCAAGGCGACGATGGGTAGGGGAACTGAGAGGTTTATCCCCCACACTGGTACTGAGACACGGACCAGACTCCTACGGGAGGCAGCAGTGAGGAATATTGGTCAATGGGCGAGAGCCTGAACCAGCCAAGTCGCGTGAAGGAAGACAGTCCTAAGGATTGTAAACTTCTTTTATACGGGAATAACGGGCGATACGAGTATTGCATTGAATGTACCGTAAGAATAAGCATCGGCTAACTC
>GV2UCFN02HS0H6
GGTGCGTAACGCGTATGCAACTTGCCTTACAGAGGGGGATAACCCGTTGAAAGACGGACTAAAACCGCATACACTTGTATTATTGCATGATATTACAAGGAAATATTTATAGCTGTAAGATAGGCATGCGTCCCATTAGCTAGTTGGTGAGGTAACGGCTCACCAAGGCGACGATGGGTAGGGGAACTGAGAGGTTTATCCCCCACACTGGTACTGAGACACGGACCAGACTCCTACGGGAGGCAGCAGTGAGGAATATTGGTCAATGGGCGAGAGCCTGAACCAGCCAAGTCGCGTGAAGGAAGACAGTCCTAAGGATTGTAAACTTCTTTTATACGGGAATAACGGGCGATACGAGTATTGCATTGAATGTACCGTAAGAATAAGCATCGGCTAACTC
>GV2UCFN02G3Y8A
GGTGCGTAACGCGTATGCAACTTGCCTTACAGAGGGGGATAACCCGTTGAAAGACGGACTAAAACCGCATACACTTGTATTATTGCATGATATTACAAGGAAATATTTATAGCTGTAAGATAGGCATGCGTCCCATTAGCTAGTTGGTGAGGTAACGGCTCACCAAGGCGACGATGGGTAGGGGAACTGAGAGGTTTATCCCCCACACTGGTACTGAGACACGGACCAGACTCCTACGGGAGGCAGCAGTGAGGAATATTGGTCAATGGGCGAGAGCCTGAACCAGCCAAGTCGCGTGAAGGAAGACAGTCCTAAGGATTGTAAACTTCTTTTATACGGGAATAACGGGCGATACGAGTATTGCATTGAATGTACCGTAAGAATAAGCATCGGCTAACTC
>GV2UCFN02F11WQ
GGTGCGTAACGCGTATGCAACTTGCCTTACAGAGGGGGATAACCCGTTGAAAGACGGACTAAAACCGCATACACTTGTATTATTGCATGATATTACAAGGAAATATTTATAGCTGTAAGATAGGCATGCGTCCCATTAGCTAGTTGGTGAGGTAACGGCTCACCAAGGCGACGATGGGTAGGGGAACTGAGAGGTTTATCCCCCACACTGGTACTGAGACACGGACCAGACTCCTACGGGAGGCAGCAGTGAGGAATATTGGTCAATGGGCGAGAGCCTGAACCAGCCAAGTCGCGTGAAGGAAGACAGTCCTAAGGATTGTAAACTTCTTTTATACGGGAATAACGGGCGATACGAGTATTGCATTGAATGTACCGTAAGAATAAGCATCGGCTAACTC
>GV2UCFN02IHUH8
GGTGCGTAACGCGTATGCAACTTGCCTTACAGAGGGGGATAACCCGTTGAAAGACGGACTAAAACCGCATACACTTGTATTATTGCATGATATTACAAGGAAATATTTATAGCTGTAAGATAGGCATGCGTCCCATTAGCTAGTTGGTGAGGTAACGGCTCACCAAGGCGACGATGGGTAGGGGAACTGAGAGGTTTATCCCCCACACTGGTACTGAGACACGGACCAGACTCCTACGGGAGGCAGCAGTGAGGAATATTGGTCAATGGGCGAGAGCCTGAACCAGCCAAGTCGCGTGAAGGAAGACAGTCCTAAGGATTGTAAACTTCTTTTATACGGGAATAACGGGCGATACGAGTATTGCATTGAATGTACCGTAAGAATAAGCATCGGCTAACTC
>GV2UCFN02JNBQI
GGTGCGTAACGCGTATGCAACTTGCCTTACAGAGGGGGATAACCCGTTGAAAGACGGACTAAAACCGCATACACTTGTATTATTGCATGATATTACAAGGAAATATTTATAGCTGTAAGATAGGCATGCGTCCCATTAGCTAGTTGGTGAGGTAACGGCTCACCAAGGCGACGATGGGTAGGGGAACTGAGAGGTTTATCCCCCACACTGGTACTGAGACACGGACCAGACTCCTACGGGAGGCAGCAGTGAGGAATATTGGTCAATGGGCGAGAGCCTGAACCAGCCAAGTCGCGTGAAGGAAGACAGTCCTAAGGATTGTAAACTTCTTTTATACGGGAATAACGGGCGATACGAGTATTGCATTGAATGTACCGTAAGAATAAGCATCGGCTAACTC
>GV2UCFN02FHDYO
GGTGCGTAACGCGTATGCAACTTGCCTTACAGAGGGGGATAACCCGTTGAAAGACGGACTAAAACCGCATACACTTGTATTATTGCATGATATTACAAGGAAATATTTATAGCTGTAAGATAGGCATGCGTCCCATTAGCTAGTTGGTGAGGTAACGGCTCACCAAGGCGACGATGGGTAGGGGAACTGAGAGGTTTATCCCCCACACTGGTACTGAGACACGGACCAGACTCCTACGGGAGGCAGCAGTGAGGAATATTGGTCAATGGGCGAGAGCCTGAACCAGCCAAGTCGCGTGAAGGAAGACAGTCCTAAGGATTGTAAACTTCTTTTATACGGGAATAACGGGCGATACGAGTATTGCATTGAATGTACCGTAAGAATAAGCATCGGCTAACTC
>GV2UCFN02GUSGJ
GGTGCGTAACGCGTATGCAACTTGCCTTACAGAGGGGGATAACCCGTTGAAAGACGGACTAAAACCGCATACACTTGTATTATTGCATGATATTACAAGGAAATATTTATAGCTGTAAGATAGGCATGCGTCCCATTAGCTAGTTGGTGAGGTAACGGCTCACCAAGGCGACGATGGGTAGGGGAACTGAGAGGTTTATCCCCCACACTGGTACTGAGACACGGACCAGACTCCTACGGGAGGCAGCAGTGAGGAATATTGGTCAATGGGCGAGAGCCTGAACCAGCCAAGTCGCGTGAAGGAAGACAGTCCTAAGGATTGTAAACTTCTTTTATACGGGAATAACGGGCGATACGAGTATTGCATTGAATGTACCGTAAGAATAAGCATCGGCTAACTC
>GV2UCFN02H2B0F
GGTGCGTAACGCGTATGCAACTTGCCTTACAGAGGGGGATAACCCGTTGAAAGACGGACTAAAACCGCATACACTTGTATTATTGCATGATATTACAAGGAAATATTTATAGCTGTAAGATAGGCATGCGTCCCATTAGCTAGTTGGTGAGGTAACGGCTCACCAAGGCGACGATGGGTAGGGGAACTGAGAGGTTTATCCCCCACACTGGTACTGAGACACGGACCAGACTCCTACGGGAGGCAGCAGTGAGGAATATTGGTCAATGGGCGAGAGCCTGAACCAGCCAAGTCGCGTGAAGGAAGACAGTCCTAAGGATTGTAAACTTCTTTTATACGGGAATAACGGGCGATACGAGTATTGCATTGAATGTACCGTAAGAATAAGCATCGGCTAACTC
>GV2UCFN02GCVB6
GGTGCGTAACGCGTATGCAACTTGCCTTACAGAGGGGGATAACCCGTTGAAAGACGGACTAAAACCGCATACACTTGTATTATTGCATGATATTACAAGGAAATATTTATAGCTGTAAGATAGGCATGCGTCCCATTAGCTAGTTGGTGAGGTAACGGCTCACCAAGGCGACGATGGGTAGGGGAACTGAGAGGTTTATCCCCCACACTGGTACTGAGACACGGACCAGACTCCTACGGGAGGCAGCAGTGAGGAATATTGGTCAATGGGCGAGAGCCTGAACCAGCCAAGTCGCGTGAAGGAAGACAGTCCTAAGGATTGTAAACTTCTTTTATACGGGAATAACGGGCGATACGAGTATTGCATTGAATGTACCGTAAGAATAAGCATCGGCTAACTC
>GV2UCFN02HAQP4
GGTGCGTAACGCGTATGCAACTTGCCTTACAGAGGGGGATAACCCGTTGAAAGACGGACTAAAACCGCATACACTTGTATTATTGCATGATATTACAAGGAAATATTTATAGCTGTAAGATAGGCATGCGTCCCATTAGCTAGTTGGTGAGGTAACGGCTCACCAAGGCGACGATGGGTAGGGGAACTGAGAGGTTTATCCCCCACACTGGTACTGAGACACGGACCAGACTCCTACGGGAGGCAGCAGTGAGGAATATTGGTCAATGGGCGAGAGCCTGAACCAGCCAAGTCGCGTGAAGGAAGACAGTCCTAAGGATTGTAAACTTCTTTTATACGGGAATAACGGGCGATACGAGTATTGCATTGAATGTACCGTAAGAATAAGCATCGGCTAACTC
>GV2UCFN02F2W4I
GGTGCGTAACGCGTATGCAACTTGCCTTACAGAGGGGGATAACCCGTTGAAAGACGGACTAAAACCGCATACACTTGTATTATTGCATGATATTACAAGGAAATATTTATAGCTGTAAGATAGGCATGCGTCCCATTAGCTAGTTGGTGAGGTAACGGCTCACCAAGGCGACGATGGGTAGGGGAACTGAGAGGTTTATCCCCCACACTGGTACTGAGACACGGACCAGACTCCTACGGGAGGCAGCAGTGAGGAATATTGGTCAATGGGCGAGAGCCTGAACCAGCCAAGTCGCGTGAAGGAAGACAGTCCTAAGGATTGTAAACTTCTTTTATACGGGAATAACGGGCGATACGAGTATTGCATTGAATGTACCGTAAGAATAAGCATCGGCTAACTC
>GV2UCFN02GQ9HQ
GGTGCGTAACGCGTATGCAACTTGCCTTACAGAGGGGGATAACCCGTTGAAAGACGGACTAAAACCGCATACACTTGTATTATTGCATGATATTACAAGGAAATATTTATAGCTGTAAGATAGGCATGCGTCCCATTAGCTAGTTGGTGAGGTAACGGCTCACCAAGGCGACGATGGGTAGGGGAACTGAGAGGTTTATCCCCCACACTGGTACTGAGACACGGACCAGACTCCTACGGGAGGCAGCAGTGAGGAATATTGGTCAATGGGCGAGAGCCTGAACCAGCCAAGTCGCGTGAAGGAAGACAGTCCTAAGGATTGTAAACTTCTTTTATACGGGAATAACGGGCGATACGAGTATTGCATTGAATGTACCGTAAGAATAAGCATCGGCTAACTC
>GV2UCFN02FV4MP
GGTGCGTAACGCGTATGCAACTTGCCTTACAGAGGGGGATAACCCGTTGAAAGACGGACTAAAACCGCATACACTTGTATTATTGCATGATATTACAAGGAAATATTTATAGCTGTAAGATAGGCATGCGTCCCATTAGCTAGTTGGTGAGGTAACGGCTCACCAAGGCGACGATGGGTAGGGGAACTGAGAGGTTTATCCCCCACACTGGTACTGAGACACGGACCAGACTCCTACGGGAGGCAGCAGTGAGGAATATTGGTCAATGGGCGAGAGCCTGAACCAGCCAAGTCGCGTGAAGGAAGACAGTCCTAAGGATTGTAAACTTCTTTTATACGGGAATAACGGGCGATACGAGTATTGCATTGAATGTACCGTAAGAATAAGCATCGGCTAACTC
>GV2UCFN02FQJMV
GGTGCGTAACGCGTATGCAACTTGCCTTACAGAGGGGGATAACCCGTTGAAAGACGGACTAAAACCGCATACACTTGTATTATTGCATGATATTACAAGGAAATATTTATAGCTGTAAGATAGGCATGCGTCCCATTAGCTAGTTGGTGAGGTAACGGCTCACCAAGGCGACGATGGGTAGGGGAACTGAGAGGTTTATCCCCCACACTGGTACTGAGACACGGACCAGACTCCTACGGGAGGCAGCAGTGAGGAATATTGGTCAATGGGCGAGAGCCTGAACCAGCCAAGTCGCGTGAAGGAAGACAGTCCTAAGGATTGTAAACTTCTTTTATACGGGAATAACGGGCGATACGAGTATTGCATTGAATGTACCGTAAGAATAAGCATCGGCTAACTC
>GV2UCFN02FZJQJ
GGTGCGTAACGCGTATGCAACTTGCCTTACAGAGGGGGATAACCCGTTGAAAGACGGACTAAAACCGCATACACTTGTATTATTGCATGATATTACAAGGAAATATTTATAGCTGTAAGATAGGCATGCGTCCCATTAGCTAGTTGGTGAGGTAACGGCTCACCAAGGCGACGATGGGTAGGGGAACTGAGAGGTTTATCCCCCACACTGGTACTGAGACACGGACCAGACTCCTACGGGAGGCAGCAGTGAGGAATATTGGTCAATGGGCGAGAGCCTGAACCAGCCAAGTCGCGTGAAGGAAGACAGTCCTAAGGATTGTAAACTTCTTTTATACGGGAATAACGGGCGATACGAGTATTGCATTGAATGTACCGTAAGAATAAGCATCGGCTAACTC
>GV2UCFN02IM43V
GGTGCGTAACGCGTATGCAACTTGCCTTACAGAGGGGGATAACCCGTTGAAAGACGGACTAAAACCGCATACACTTGTATTATTGCATGATATTACAAGGAAATATTTATAGCTGTAAGATAGGCATGCGTCCCATTAGCTAGTTGGTGAGGTAACGGCTCACCAAGGCGACGATGGGTAGGGGAACTGAGAGGTTTATCCCCCACACTGGTACTGAGACACGGACCAGACTCCTACGGGAGGCAGCAGTGAGGAATATTGGTCAATGGGCGAGAGCCTGAACCAGCCAAGTCGCGTGAAGGAAGACAGTCCTAAGGATTGTAAACTTCTTTTATACGGGAATAACGGGCGATACGAGTATTGCATTGAATGTACCGTAAGAATAAGCATCGGCTAACTC
>GV2UCFN02I99FW
GGTGCGTAACGCGTATGCAACTTGCCTTACAGAGGGGGATAACCCGTTGAAAGACGGACTAAAACCGCATACACTTGTATTATTGCATGATATTACAAGGAAATATTTATAGCTGTAAGATAGGCATGCGTCCCATTAGCTAGTTGGTGAGGTAACGGCTCACCAAGGCGACGATGGGTAGGGGAACTGAGAGGTTTATCCCCCACACTGGTACTGAGACACGGACCAGACTCCTACGGGAGGCAGCAGTGAGGAATATTGGTCAATGGGCGAGAGCCTGAACCAGCCAAGTCGCGTGAAGGAAGACAGTCCTAAGGATTGTAAACTTCTTTTATACGGGAATAACGGGCGATACGAGTATTGCATTGAATGTACCGTAAGAATAAGCATCGGCTAACTC
>GV2UCFN02GICIM
GGTGCGTAACGCGTATGCAACTTGCCTTACAGAGGGGGATAACCCGTTGAAAGACGGACTAAAACCGCATACACTTGTATTATTGCATGATATTACAAGGAAATATTTATAGCTGTAAGATAGGCATGCGTCCCATTAGCTAGTTGGTGAGGTAACGGCTCACCAAGGCGACGATGGGTAGGGGAACTGAGAGGTTTATCCCCCACACTGGTACTGAGACACGGACCAGACTCCTACGGGAGGCAGCAGTGAGGAATATTGGTCAATGGGCGAGAGCCTGAACCAGCCAAGTCGCGTGAAGGAAGACAGTCCTAAGGATTGTAAACTTCTTTTATACGGGAATAACGGGCGATACGAGTATTGCATTGAATGTACCGTAAGAATAAGCATCGGCTAACTC
>GV2UCFN02IXGOC
GGTGCGTAACGCGTATGCAACTTGCCTTACAGAGGGGGATAACCCGTTGAAAGACGGACTAAAACCGCATACACTTGTATTATTGCATGATATTACAAGGAAATATTTATAGCTGTAAGATAGGCATGCGTCCCATTAGCTAGTTGGTGAGGTAACGGCTCACCAAGGCGACGATGGGTAGGGGAACTGAGAGGTTTATCCCCCACACTGGTACTGAGACACGGACCAGACTCCTACGGGAGGCAGCAGTGAGGAATATTGGTCAATGGGCGAGAGCCTGAACCAGCCAAGTCGCGTGAAGGAAGACAGTCCTAAGGATTGTAAACTTCTTTTATACGGGAATAACGGGCGATACGAGTATTGCATTGAATGTACCGTAAGAATAAGCATCGGCTAACTC
>GV2UCFN02GC5NM
GGTGCGTAACGCGTATGCAACTTGCCTTACAGAGGGGGATAACCCGTTGAAAGACGGACTAAAACCGCATACACTTGTATTATTGCATGATATTACAAGGAAATATTTATAGCTGTAAGATAGGCATGCGTCCCATTAGCTAGTTGGTGAGGTAACGGCTCACCAAGGCGACGATGGGTAGGGGAACTGAGAGGTTTATCCCCCACACTGGTACTGAGACACGGACCAGACTCCTACGGGAGGCAGCAGTGAGGAATATTGGTCAATGGGCGAGAGCCTGAACCAGCCAAGTCGCGTGAAGGAAGACAGTCCTAAGGATTGTAAACTTCTTTTATACGGGAATAACGGGCGATACGAGTATTGCATTGAATGTACCGTAAGAATAAGCATCGGCTAACTC
>GV2UCFN02JU4SU
GGTGCGTAACGCGTATGCAACTTGCCTTACAGAGGGGGATAACCCGTTGAAAGACGGACTAAAACCGCATACACTTGTATTATTGCATGATATTACAAGGAAATATTTATAGCTGTAAGATAGGCATGCGTCCCATTAGCTAGTTGGTGAGGTAACGGCTCACCAAGGCGACGATGGGTAGGGGAACTGAGAGGTTTATCCCCCACACTGGTACTGAGACACGGACCAGACTCCTACGGGAGGCAGCAGTGAGGAATATTGGTCAATGGGCGAGAGCCTGAACCAGCCAAGTCGCGTGAAGGAAGACAGTCCTAAGGATTGTAAACTTCTTTTATACGGGAATAACGGGCGATACGAGTATTGCATTGAATGTACCGTAAGAATAAGCATCGGCTAACTC
>GV2UCFN02GJ6EU
GGTGCGTAACGCGTATGCAACTTGCCTTACAGAGGGGGATAACCCGTTGAAAGACGGACTAAAACCGCATACACTTGTATTATTGCATGATATTACAAGGAAATATTTATAGCTGTAAGATAGGCATGCGTCCCATTAGCTAGTTGGTGAGGTAACGGCTCACCAAGGCGACGATGGGTAGGGGAACTGAGAGGTTTATCCCCCACACTGGTACTGAGACACGGACCAGACTCCTACGGGAGGCAGCAGTGAGGAATATTGGTCAATGGGCGAGAGCCTGAACCAGCCAAGTCGCGTGAAGGAAGACAGTCCTAAGGATTGTAAACTTCTTTTATACGGGAATAACGGGCGATACGAGTATTGCATTGAATGTACCGTAAGAATAAGCATCGGCTAACTC
>GV2UCFN02F5H37
GGTGCGTAACGCGTATGCAACTTGCCTTACAGAGGGGGATAACCCGTTGAAAGACGGACTAAAACCGCATACACTTGTATTATTGCATGATATTACAAGGAAATATTTATAGCTGTAAGATAGGCATGCGTCCCATTAGCTAGTTGGTGAGGTAACGGCTCACCAAGGCGACGATGGGTAGGGGAACTGAGAGGTTTATCCCCCACACTGGTACTGAGACACGGACCAGACTCCTACGGGAGGCAGCAGTGAGGAATATTGGTCAATGGGCGAGAGCCTGAACCAGCCAAGTCGCGTGAAGGAAGACAGTCCTAAGGATTGTAAACTTCTTTTATACGGGAATAACGGGCGATACGAGTATTGCATTGAATGTACCGTAAGAATAAGCATCGGCTAACTC
>GV2UCFN02H3507
GGTGCGTAACGCGTATGCAACTTGCCTTACAGAGGGGGATAACCCGTTGAAAGACGGACTAAAACCGCATACACTTGTATTATTGCATGATATTACAAGGAAATATTTATAGCTGTAAGATAGGCATGCGTCCCATTAGCTAGTTGGTGAGGTAACGGCTCACCAAGGCGACGATGGGTAGGGGAACTGAGAGGTTTATCCCCCACACTGGTACTGAGACACGGACCAGACTCCTACGGGAGGCAGCAGTGAGGAATATTGGTCAATGGGCGAGAGCCTGAACCAGCCAAGTCGCGTGAAGGAAGACAGTCCTAAGGATTGTAAACTTCTTTTATACGGGAATAACGGGCGATACGAGTATTGCATTGAATGTACCGTAAGAATAAGCATCGGCTAACTC
>GV2UCFN02HXPSN
GGTGCGTAACGCGTATGCAACTTGCCTTACAGAGGGGGATAACCCGTTGAAAGACGGACTAAAACCGCATACACTTGTATTATTGCATGATATTACAAGGAAATATTTATAGCTGTAAGATAGGCATGCGTCCCATTAGCTAGTTGGTGAGGTAACGGCTCACCAAGGCGACGATGGGTAGGGGAACTGAGAGGTTTATCCCCCACACTGGTACTGAGACACGGACCAGACTCCTACGGGAGGCAGCAGTGAGGAATATTGGTCAATGGGCGAGAGCCTGAACCAGCCAAGTCGCGTGAAGGAAGACAGTCCTAAGGATTGTAAACTTCTTTTATACGGGAATAACGGGCGATACGAGTATTGCATTGAATGTACCGTAAGAATAAGCATCGGCTAACTC
>GV2UCFN02G7SQE
GGTGCGTAACGCGTATGCAACTTGCCTTACAGAGGGGGATAACCCGTTGAAAGACGGACTAAAACCGCATACACTTGTATTATTGCATGATATTACAAGGAAATATTTATAGCTGTAAGATAGGCATGCGTCCCATTAGCTAGTTGGTGAGGTAACGGCTCACCAAGGCGACGATGGGTAGGGGAACTGAGAGGTTTATCCCCCACACTGGTACTGAGACACGGACCAGACTCCTACGGGAGGCAGCAGTGAGGAATATTGGTCAATGGGCGAGAGCCTGAACCAGCCAAGTCGCGTGAAGGAAGACAGTCCTAAGGATTGTAAACTTCTTTTATACGGGAATAACGGGCGATACGAGTATTGCATTGAATGTACCGTAAGAATAAGCATCGGCTAACTC
>GV2UCFN02G83QX
GGTGCGTAACGCGTATGCAACTTGCCTTACAGAGGGGGATAACCCGTTGAAAGACGGACTAAAACCGCATACACTTGTATTATTGCATGATATTACAAGGAAATATTTATAGCTGTAAGATAGGCATGCGTCCCATTAGCTAGTTGGTGAGGTAACGGCTCACCAAGGCGACGATGGGTAGGGGAACTGAGAGGTTTATCCCCCACACTGGTACTGAGACACGGACCAGACTCCTACGGGAGGCAGCAGTGAGGAATATTGGTCAATGGGCGAGAGCCTGAACCAGCCAAGTCGCGTGAAGGAAGACAGTCCTAAGGATTGTAAACTTCTTTTATACGGGAATAACGGGCGATACGAGTATTGCATTGAATGTACCGTAAGAATAAGCATCGGCTAACTC
>GV2UCFN02GQLG2
GGTGCGTAACGCGTATGCAACTTGCCTTACAGAGGGGGATAACCCGTTGAAAGACGGACTAAAACCGCATACACTTGTATTATTGCATGATATTACAAGGAAATATTTATAGCTGTAAGATAGGCATGCGTCCCATTAGCTAGTTGGTGAGGTAACGGCTCACCAAGGCGACGATGGGTAGGGGAACTGAGAGGTTTATCCCCCACACTGGTACTGAGACACGGACCAGACTCCTACGGGAGGCAGCAGTGAGGAATATTGGTCAATGGGCGAGAGCCTGAACCAGCCAAGTCGCGTGAAGGAAGACAGTCCTAAGGATTGTAAACTTCTTTTATACGGGAATAACGGGCGATACGAGTATTGCATTGAATGTACCGTAAGAATAAGCATCGGCTAACTC
>GV2UCFN02JQ5N6
GGTGCGTAACGCGTATGCAACTTGCCTTACAGAGGGGGATAACCCGTTGAAAGACGGACTAAAACCGCATACACTTGTATTATTGCATGATATTACAAGGAAATATTTATAGCTGTAAGATAGGCATGCGTCCCATTAGCTAGTTGGTGAGGTAACGGCTCACCAAGGCGACGATGGGTAGGGGAACTGAGAGGTTTATCCCCCACACTGGTACTGAGACACGGACCAGACTCCTACGGGAGGCAGCAGTGAGGAATATTGGTCAATGGGCGAGAGCCTGAACCAGCCAAGTCGCGTGAAGGAAGACAGTCCTAAGGATTGTAAACTTCTTTTATACGGGAATAACGGGCGATACGAGTATTGCATTGAATGTACCGTAAGAATAAGCATCGGCTAACTC
>GV2UCFN02JVXS7
GGTGCGTAACGCGTATGCAACTTGCCTTACAGAGGGGGATAACCCGTTGAAAGACGGACTAAAACCGCATACACTTGTATTATTGCATGATATTACAAGGAAATATTTATAGCTGTAAGATAGGCATGCGTCCCATTAGCTAGTTGGTGAGGTAACGGCTCACCAAGGCGACGATGGGTAGGGGAACTGAGAGGTTTATCCCCCACACTGGTACTGAGACACGGACCAGACTCCTACGGGAGGCAGCAGTGAGGAATATTGGTCAATGGGCGAGAGCCTGAACCAGCCAAGTCGCGTGAAGGAAGACAGTCCTAAGGATTGTAAACTTCTTTTATACGGGAATAACGGGCGATACGAGTATTGCATTGAATGTACCGTAAGAATAAGCATCGGCTAACTC
>GV2UCFN02F6N8X
GGTGCGTAACGCGTATGCAACTTGCCTTACAGAGGGGGATAACCCGTTGAAAGACGGACTAAAACCGCATACACTTGTATTATTGCATGATATTACAAGGAAATATTTATAGCTGTAAGATAGGCATGCGTCCCATTAGCTAGTTGGTGAGGTAACGGCTCACCAAGGCGACGATGGGTAGGGGAACTGAGAGGTTTATCCCCCACACTGGTACTGAGACACGGACCAGACTCCTACGGGAGGCAGCAGTGAGGAATATTGGTCAATGGGCGAGAGCCTGAACCAGCCAAGTCGCGTGAAGGAAGACAGTCCTAAGGATTGTAAACTTCTTTTATACGGGAATAACGGGCGATACGAGTATTGCATTGAATGTACCGTAAGAATAAGCATCGGCTAACTC
>GV2UCFN02HG6X9
GGTGCGTAACGCGTATGCAACTTGCCTTACAGAGGGGGATAACCCGTTGAAAGACGGACTAAAACCGCATACACTTGTATTATTGCATGATATTACAAGGAAATATTTATAGCTGTAAGATAGGCATGCGTCCCATTAGCTAGTTGGTGAGGTAACGGCTCACCAAGGCGACGATGGGTAGGGGAACTGAGAGGTTTATCCCCCACACTGGTACTGAGACACGGACCAGACTCCTACGGGAGGCAGCAGTGAGGAATATTGGTCAATGGGCGAGAGCCTGAACCAGCCAAGTCGCGTGAAGGAAGACAGTCCTAAGGATTGTAAACTTCTTTTATACGGGAATAACGGGCGATACGAGTATTGCATTGAATGTACCGTAAGAATAAGCATCGGCTAACTC
>GV2UCFN02GVXW3
GGTGCGTAACGCGTATGCAACTTGCCTTACAGAGGGGGATAACCCGTTGAAAGACGGACTAAAACCGCATACACTTGTATTATTGCATGATATTACAAGGAAATATTTATAGCTGTAAGATAGGCATGCGTCCCATTAGCTAGTTGGTGAGGTAACGGCTCACCAAGGCGACGATGGGTAGGGGAACTGAGAGGTTTATCCCCCACACTGGTACTGAGACACGGACCAGACTCCTACGGGAGGCAGCAGTGAGGAATATTGGTCAATGGGCGAGAGCCTGAACCAGCCAAGTCGCGTGAAGGAAGACAGTCCTAAGGATTGTAAACTTCTTTTATACGGGAATAACGGGCGATACGAGTATTGCATTGAATGTACCGTAAGAATAAGCATCGGCTAACTC
>GV2UCFN02I7TKJ
GGTGCGTAACGCGTATGCAACTTGCCTTACAGAGGGGGATAACCCGTTGAAAGACGGACTAAAACCGCATACACTTGTATTATTGCATGATATTACAAGGAAATATTTATAGCTGTAAGATAGGCATGCGTCCCATTAGCTAGTTGGTGAGGTAACGGCTCACCAAGGCGACGATGGGTAGGGGAACTGAGAGGTTTATCCCCCACACTGGTACTGAGACACGGACCAGACTCCTACGGGAGGCAGCAGTGAGGAATATTGGTCAATGGGCGAGAGCCTGAACCAGCCAAGTCGCGTGAAGGAAGACAGTCCTAAGGATTGTAAACTTCTTTTATACGGGAATAACGGGCGATACGAGTATTGCATTGAATGTACCGTAAGAATAAGCATCGGCTAACTC
>GV2UCFN02JG69E
GGTGCGTAACGCGTATGCAACTTGCCTTACAGAGGGGGATAACCCGTTGAAAGACGGACTAAAACCGCATACACTTGTATTATTGCATGATATTACAAGGAAATATTTATAGCTGTAAGATAGGCATGCGTCCCATTAGCTAGTTGGTGAGGTAACGGCTCACCAAGGCGACGATGGGTAGGGGAACTGAGAGGTTTATCCCCCACACTGGTACTGAGACACGGACCAGACTCCTACGGGAGGCAGCAGTGAGGAATATTGGTCAATGGGCGAGAGCCTGAACCAGCCAAGTCGCGTGAAGGAAGACAGTCCTAAGGATTGTAAACTTCTTTTATACGGGAATAACGGGCGATACGAGTATTGCATTGAATGTACCGTAAGAATAAGCATCGGCTAACTC
>GV2UCFN02JTN8S
GGTGCGTAACGCGTATGCAACTTGCCTTACAGAGGGGGATAACCCGTTGAAAGACGGACTAAAACCGCATACACTTGTATTATTGCATGATATTACAAGGAAATATTTATAGCTGTAAGATAGGCATGCGTCCCATTAGCTAGTTGGTGAGGTAACGGCTCACCAAGGCGACGATGGGTAGGGGAACTGAGAGGTTTATCCCCCACACTGGTACTGAGACACGGACCAGACTCCTACGGGAGGCAGCAGTGAGGAATATTGGTCAATGGGCGAGAGCCTGAACCAGCCAAGTCGCGTGAAGGAAGACAGTCCTAAGGATTGTAAACTTCTTTTATACGGGAATAACGGGCGATACGAGTATTGCATTGAATGTACCGTAAGAATAAGCATCGGCTAACTC
>GV2UCFN02IMRGW
GGTGCGTAACGCGTATGCAACTTGCCTTACAGAGGGGGATAACCCGTTGAAAGACGGACTAAAACCGCATACACTTGTATTATTGCATGATATTACAAGGAAATATTTATAGCTGTAAGATAGGCATGCGTCCCATTAGCTAGTTGGTGAGGTAACGGCTCACCAAGGCGACGATGGGTAGGGGAACTGAGAGGTTTATCCCCCACACTGGTACTGAGACACGGACCAGACTCCTACGGGAGGCAGCAGTGAGGAATATTGGTCAATGGGCGAGAGCCTGAACCAGCCAAGTCGCGTGAAGGAAGACAGTCCTAAGGATTGTAAACTTCTTTTATACGGGAATAACGGGCGATACGAGTATTGCATTGAATGTACCGTAAGAATAAGCATCGGCTAACTC
>GV2UCFN02J0HZ1
GGTGCGTAACGCGTATGCAACTTGCCTTACAGAGGGGGATAACCCGTTGAAAGACGGACTAAAACCGCATACACTTGTATTATTGCATGATATTACAAGGAAATATTTATAGCTGTAAGATAGGCATGCGTCCCATTAGCTAGTTGGTGAGGTAACGGCTCACCAAGGCGACGATGGGTAGGGGAACTGAGAGGTTTATCCCCCACACTGGTACTGAGACACGGACCAGACTCCTACGGGAGGCAGCAGTGAGGAATATTGGTCAATGGGCGAGAGCCTGAACCAGCCAAGTCGCGTGAAGGAAGACAGTCCTAAGGATTGTAAACTTCTTTTATACGGGAATAACGGGCGATACGAGTATTGCATTGAATGTACCGTAAGAATAAGCATCGGCTAACTC
>GV2UCFN02G69DT
GGTGCGTAACGCGTATGCAACTTGCCTTACAGAGGGGGATAACCCGTTGAAAGACGGACTAAAACCGCATACACTTGTATTATTGCATGATATTACAAGGAAATATTTATAGCTGTAAGATAGGCATGCGTCCCATTAGCTAGTTGGTGAGGTAACGGCTCACCAAGGCGACGATGGGTAGGGGAACTGAGAGGTTTATCCCCCACACTGGTACTGAGACACGGACCAGACTCCTACGGGAGGCAGCAGTGAGGAATATTGGTCAATGGGCGAGAGCCTGAACCAGCCAAGTCGCGTGAAGGAAGACAGTCCTAAGGATTGTAAACTTCTTTTATACGGGAATAACGGGCGATACGAGTATTGCATTGAATGTACCGTAAGAATAAGCATCGGCTAACTC
>GV2UCFN02IJZOS
GGTGCGTAACGCGTATGCAACTTGCCTTACAGAGGGGGATAACCCGTTGAAAGACGGACTAAAACCGCATACACTTGTATTATTGCATGATATTACAAGGAAATATTTATAGCTGTAAGATAGGCATGCGTCCCATTAGCTAGTTGGTGAGGTAACGGCTCACCAAGGCGACGATGGGTAGGGGAACTGAGAGGTTTATCCCCCACACTGGTACTGAGACACGGACCAGACTCCTACGGGAGGCAGCAGTGAGGAATATTGGTCAATGGGCGAGAGCCTGAACCAGCCAAGTCGCGTGAAGGAAGACAGTCCTAAGGATTGTAAACTTCTTTTATACGGGAATAACGGGCGATACGAGTATTGCATTGAATGTACCGTAAGAATAAGCATCGGCTAACTC
>GV2UCFN02INP13
GGTGCGTAACGCGTATGCAACTTGCCTTACAGAGGGGGATAACCCGTTGAAAGACGGACTAAAACCGCATACACTTGTATTATTGCATGATATTACAAGGAAATATTTATAGCTGTAAGATAGGCATGCGTCCCATTAGCTAGTTGGTGAGGTAACGGCTCACCAAGGCGACGATGGGTAGGGGAACTGAGAGGTTTATCCCCCACACTGGTACTGAGACACGGACCAGACTCCTACGGGAGGCAGCAGTGAGGAATATTGGTCAATGGGCGAGAGCCTGAACCAGCCAAGTCGCGTGAAGGAAGACAGTCCTAAGGATTGTAAACTTCTTTTATACGGGAATAACGGGCGATACGAGTATTGCATTGAATGTACCGTAAGAATAAGCATCGGCTAACTC
>GV2UCFN02HG3YR
GGTGCGTAACGCGTATGCAACTTGCCTTACAGAGGGGGATAACCCGTTGAAAGACGGACTAAAACCGCATACACTTGTATTATTGCATGATATTACAAGGAAATATTTATAGCTGTAAGATAGGCATGCGTCCCATTAGCTAGTTGGTGAGGTAACGGCTCACCAAGGCGACGATGGGTAGGGGAACTGAGAGGTTTATCCCCCACACTGGTACTGAGACACGGACCAGACTCCTACGGGAGGCAGCAGTGAGGAATATTGGTCAATGGGCGAGAGCCTGAACCAGCCAAGTCGCGTGAAGGAAGACAGTCCTAAGGATTGTAAACTTCTTTTATACGGGAATAACGGGCGATACGAGTATTGCATTGAATGTACCGTAAGAATAAGCATCGGCTAACTC
>GV2UCFN02IM56G
GGTGCGTAACGCGTATGCAACTTGCCTTACAGAGGGGGATAACCCGTTGAAAGACGGACTAAAACCGCATACACTTGTATTATTGCATGATATTACAAGGAAATATTTATAGCTGTAAGATAGGCATGCGTCCCATTAGCTAGTTGGTGAGGTAACGGCTCACCAAGGCGACGATGGGTAGGGGAACTGAGAGGTTTATCCCCCACACTGGTACTGAGACACGGACCAGACTCCTACGGGAGGCAGCAGTGAGGAATATTGGTCAATGGGCGAGAGCCTGAACCAGCCAAGTCGCGTGAAGGAAGACAGTCCTAAGGATTGTAAACTTCTTTTATACGGGAATAACGGGCGATACGAGTATTGCATTGAATGTACCGTAAGAATAAGCATCGGCTAACTC
>GV2UCFN02FZ9HS
GGTGCGTAACGCGTATGCAACTTGCCTTACAGAGGGGGATAACCCGTTGAAAGACGGACTAAAACCGCATACACTTGTATTATTGCATGATATTACAAGGAAATATTTATAGCTGTAAGATAGGCATGCGTCCCATTAGCTAGTTGGTGAGGTAACGGCTCACCAAGGCGACGATGGGTAGGGGAACTGAGAGGTTTATCCCCCACACTGGTACTGAGACACGGACCAGACTCCTACGGGAGGCAGCAGTGAGGAATATTGGTCAATGGGCGAGAGCCTGAACCAGCCAAGTCGCGTGAAGGAAGACAGTCCTAAGGATTGTAAACTTCTTTTATACGGGAATAACGGGCGATACGAGTATTGCATTGAATGTACCGTAAGAATAAGCATCGGCTAACTC
>GV2UCFN02ILSH4
GGTGCGTAACGCGTATGCAACTTGCCTTACAGAGGGGGATAACCCGTTGAAAGACGGACTAAAACCGCATACACTTGTATTATTGCATGATATTACAAGGAAATATTTATAGCTGTAAGATAGGCATGCGTCCCATTAGCTAGTTGGTGAGGTAACGGCTCACCAAGGCGACGATGGGTAGGGGAACTGAGAGGTTTATCCCCCACACTGGTACTGAGACACGGACCAGACTCCTACGGGAGGCAGCAGTGAGGAATATTGGTCAATGGGCGAGAGCCTGAACCAGCCAAGTCGCGTGAAGGAAGACAGTCCTAAGGATTGTAAACTTCTTTTATACGGGAATAACGGGCGATACGAGTATTGCATTGAATGTACCGTAAGAATAAGCATCGGCTAACTC
>GV2UCFN02JH626
GGTGCGTAACGCGTATGCAACTTGCCTTACAGAGGGGGATAACCCGTTGAAAGACGGACTAAAACCGCATACACTTGTATTATTGCATGATATTACAAGGAAATATTTATAGCTGTAAGATAGGCATGCGTCCCATTAGCTAGTTGGTGAGGTAACGGCTCACCAAGGCGACGATGGGTAGGGGAACTGAGAGGTTTATCCCCCACACTGGTACTGAGACACGGACCAGACTCCTACGGGAGGCAGCAGTGAGGAATATTGGTCAATGGGCGAGAGCCTGAACCAGCCAAGTCGCGTGAAGGAAGACAGTCCTAAGGATTGTAAACTTCTTTTATACGGGAATAACGGGCGATACGAGTATTGCATTGAATGTACCGTAAGAATAAGCATCGGCTAACTC
>GV2UCFN02H1GZK
GGTGCGTAACGCGTATGCAACTTGCCTTACAGAGGGGGATAACCCGTTGAAAGACGGACTAAAACCGCATACACTTGTATTATTGCATGATATTACAAGGAAATATTTATAGCTGTAAGATAGGCATGCGTCCCATTAGCTAGTTGGTGAGGTAACGGCTCACCAAGGCGACGATGGGTAGGGGAACTGAGAGGTTTATCCCCCACACTGGTACTGAGACACGGACCAGACTCCTACGGGAGGCAGCAGTGAGGAATATTGGTCAATGGGCGAGAGCCTGAACCAGCCAAGTCGCGTGAAGGAAGACAGTCCTAAGGATTGTAAACTTCTTTTATACGGGAATAACGGGCGATACGAGTATTGCATTGAATGTACCGTAAGAATAAGCATCGGCTAACTC
>GV2UCFN02ISY1V
GGTGCGTAACGCGTATGCAACTTGCCTTACAGAGGGGGATAACCCGTTGAAAGACGGACTAAAACCGCATACACTTGTATTATTGCATGATATTACAAGGAAATATTTATAGCTGTAAGATAGGCATGCGTCCCATTAGCTAGTTGGTGAGGTAACGGCTCACCAAGGCGACGATGGGTAGGGGAACTGAGAGGTTTATCCCCCACACTGGTACTGAGACACGGACCAGACTCCTACGGGAGGCAGCAGTGAGGAATATTGGTCAATGGGCGAGAGCCTGAACCAGCCAAGTCGCGTGAAGGAAGACAGTCCTAAGGATTGTAAACTTCTTTTATACGGGAATAACGGGCGATACGAGTATTGCATTGAATGTACCGTAAGAATAAGCATCGGCTAACTC
>GV2UCFN02HCFNP
GGTGCGTAACGCGTATGCAACTTGCCTTACAGAGGGGGATAACCCGTTGAAAGACGGACTAAAACCGCATACACTTGTATTATTGCATGATATTACAAGGAAATATTTATAGCTGTAAGATAGGCATGCGTCCCATTAGCTAGTTGGTGAGGTAACGGCTCACCAAGGCGACGATGGGTAGGGGAACTGAGAGGTTTATCCCCCACACTGGTACTGAGACACGGACCAGACTCCTACGGGAGGCAGCAGTGAGGAATATTGGTCAATGGGCGAGAGCCTGAACCAGCCAAGTCGCGTGAAGGAAGACAGTCCTAAGGATTGTAAACTTCTTTTATACGGGAATAACGGGCGATACGAGTATTGCATTGAATGTACCGTAAGAATAAGCATCGGCTAACTC
>GV2UCFN02F4FBB
GGTGCGTAACGCGTATGCAACTTGCCTTACAGAGGGGGATAACCCGTTGAAAGACGGACTAAAACCGCATACACTTGTATTATTGCATGATATTACAAGGAAATATTTATAGCTGTAAGATAGGCATGCGTCCCATTAGCTAGTTGGTGAGGTAACGGCTCACCAAGGCGACGATGGGTAGGGGAACTGAGAGGTTTATCCCCCACACTGGTACTGAGACACGGACCAGACTCCTACGGGAGGCAGCAGTGAGGAATATTGGTCAATGGGCGAGAGCCTGAACCAGCCAAGTCGCGTGAAGGAAGACAGTCCTAAGGATTGTAAACTTCTTTTATACGGGAATAACGGGCGATACGAGTATTGCATTGAATGTACCGTAAGAATAAGCATCGGCTAACTC
>GV2UCFN02HDW3R
GGTGCGTAACGCGTATGCAACTTGCCTTACAGAGGGGGATAACCCGTTGAAAGACGGACTAAAACCGCATACACTTGTATTATTGCATGATATTACAAGGAAATATTTATAGCTGTAAGATAGGCATGCGTCCCATTAGCTAGTTGGTGAGGTAACGGCTCACCAAGGCGACGATGGGTAGGGGAACTGAGAGGTTTATCCCCCACACTGGTACTGAGACACGGACCAGACTCCTACGGGAGGCAGCAGTGAGGAATATTGGTCAATGGGCGAGAGCCTGAACCAGCCAAGTCGCGTGAAGGAAGACAGTCCTAAGGATTGTAAACTTCTTTTATACGGGAATAACGGGCGATACGAGTATTGCATTGAATGTACCGTAAGAATAAGCATCGGCTAACTC
>GV2UCFN02JTNZU
GGTGCGTAACGCGTATGCAACTTGCCTTACAGAGGGGGATAACCCGTTGAAAGACGGACTAAAACCGCATACACTTGTATTATTGCATGATATTACAAGGAAATATTTATAGCTGTAAGATAGGCATGCGTCCCATTAGCTAGTTGGTGAGGTAACGGCTCACCAAGGCGACGATGGGTAGGGGAACTGAGAGGTTTATCCCCCACACTGGTACTGAGACACGGACCAGACTCCTACGGGAGGCAGCAGTGAGGAATATTGGTCAATGGGCGAGAGCCTGAACCAGCCAAGTCGCGTGAAGGAAGACAGTCCTAAGGATTGTAAACTTCTTTTATACGGGAATAACGGGCGATACGAGTATTGCATTGAATGTACCGTAAGAATAAGCATCGGCTAACTC
>GV2UCFN02H3IP0
GGTGCGTAACGCGTATGCAACTTGCCTTACAGAGGGGGATAACCCGTTGAAAGACGGACTAAAACCGCATACACTTGTATTATTGCATGATATTACAAGGAAATATTTATAGCTGTAAGATAGGCATGCGTCCCATTAGCTAGTTGGTGAGGTAACGGCTCACCAAGGCGACGATGGGTAGGGGAACTGAGAGGTTTATCCCCCACACTGGTACTGAGACACGGACCAGACTCCTACGGGAGGCAGCAGTGAGGAATATTGGTCAATGGGCGAGAGCCTGAACCAGCCAAGTCGCGTGAAGGAAGACAGTCCTAAGGATTGTAAACTTCTTTTATACGGGAATAACGGGCGATACGAGTATTGCATTGAATGTACCGTAAGAATAAGCATCGGCTAACTC
>GV2UCFN02I39PP
GGTGCGTAACGCGTATGCAACTTGCCTTACAGAGGGGGATAACCCGTTGAAAGACGGACTAAAACCGCATACACTTGTATTATTGCATGATATTACAAGGAAATATTTATAGCTGTAAGATAGGCATGCGTCCCATTAGCTAGTTGGTGAGGTAACGGCTCACCAAGGCGACGATGGGTAGGGGAACTGAGAGGTTTATCCCCCACACTGGTACTGAGACACGGACCAGACTCCTACGGGAGGCAGCAGTGAGGAATATTGGTCAATGGGCGAGAGCCTGAACCAGCCAAGTCGCGTGAAGGAAGACAGTCCTAAGGATTGTAAACTTCTTTTATACGGGAATAACGGGCGATACGAGTATTGCATTGAATGTACCGTAAGAATAAGCATCGGCTAACTC
>GV2UCFN02IVGHP
GGTGCGTAACGCGTATGCAACTTGCCTTACAGAGGGGGATAACCCGTTGAAAGACGGACTAAAACCGCATACACTTGTATTATTGCATGATATTACAAGGAAATATTTATAGCTGTAAGATAGGCATGCGTCCCATTAGCTAGTTGGTGAGGTAACGGCTCACCAAGGCGACGATGGGTAGGGGAACTGAGAGGTTTATCCCCCACACTGGTACTGAGACACGGACCAGACTCCTACGGGAGGCAGCAGTGAGGAATATTGGTCAATGGGCGAGAGCCTGAACCAGCCAAGTCGCGTGAAGGAAGACAGTCCTAAGGATTGTAAACTTCTTTTATACGGGAATAACGGGCGATACGAGTATTGCATTGAATGTACCGTAAGAATAAGCATCGGCTAACTC
>GV2UCFN02HJJCI
GGTGCGTAACGCGTATGCAACTTGCCTTACAGAGGGGGATAACCCGTTGAAAGACGGACTAAAACCGCATACACTTGTATTATTGCATGATATTACAAGGAAATATTTATAGCTGTAAGATAGGCATGCGTCCCATTAGCTAGTTGGTGAGGTAACGGCTCACCAAGGCGACGATGGGTAGGGGAACTGAGAGGTTTATCCCCCACACTGGTACTGAGACACGGACCAGACTCCTACGGGAGGCAGCAGTGAGGAATATTGGTCAATGGGCGAGAGCCTGAACCAGCCAAGTCGCGTGAAGGAAGACAGTCCTAAGGATTGTAAACTTCTTTTATACGGGAATAACGGGCGATACGAGTATTGCATTGAATGTACCGTAAGAATAAGCATCGGCTAACTC
>GV2UCFN02G7F0S
GGTGCGTAACGCGTATGCAACTTGCCTTACAGAGGGGGATAACCCGTTGAAAGACGGACTAAAACCGCATACACTTGTATTATTGCATGATATTACAAGGAAATATTTATAGCTGTAAGATAGGCATGCGTCCCATTAGCTAGTTGGTGAGGTAACGGCTCACCAAGGCGACGATGGGTAGGGGAACTGAGAGGTTTATCCCCCACACTGGTACTGAGACACGGACCAGACTCCTACGGGAGGCAGCAGTGAGGAATATTGGTCAATGGGCGAGAGCCTGAACCAGCCAAGTCGCGTGAAGGAAGACAGTCCTAAGGATTGTAAACTTCTTTTATACGGGAATAACGGGCGATACGAGTATTGCATTGAATGTACCGTAAGAATAAGCATCGGCTAACTC
>GV2UCFN02IDJFG
GGTGCGTAACGCGTATGCAACTTGCCTTACAGAGGGGGATAACCCGTTGAAAGACGGACTAAAACCGCATACACTTGTATTATTGCATGATATTACAAGGAAATATTTATAGCTGTAAGATAGGCATGCGTCCCATTAGCTAGTTGGTGAGGTAACGGCTCACCAAGGCGACGATGGGTAGGGGAACTGAGAGGTTTATCCCCCACACTGGTACTGAGACACGGACCAGACTCCTACGGGAGGCAGCAGTGAGGAATATTGGTCAATGGGCGAGAGCCTGAACCAGCCAAGTCGCGTGAAGGAAGACAGTCCTAAGGATTGTAAACTTCTTTTATACGGGAATAACGGGCGATACGAGTATTGCATTGAATGTACCGTAAGAATAAGCATCGGCTAACTC
>GV2UCFN02JNZHC
GGTGCGTAACGCGTATGCAACTTGCCTTACAGAGGGGGATAACCCGTTGAAAGACGGACTAAAACCGCATACACTTGTATTATTGCATGATATTACAAGGAAATATTTATAGCTGTAAGATAGGCATGCGTCCCATTAGCTAGTTGGTGAGGTAACGGCTCACCAAGGCGACGATGGGTAGGGGAACTGAGAGGTTTATCCCCCACACTGGTACTGAGACACGGACCAGACTCCTACGGGAGGCAGCAGTGAGGAATATTGGTCAATGGGCGAGAGCCTGAACCAGCCAAGTCGCGTGAAGGAAGACAGTCCTAAGGATTGTAAACTTCTTTTATACGGGAATAACGGGCGATACGAGTATTGCATTGAATGTACCGTAAGAATAAGCATCGGCTAACTC
>GV2UCFN02ICPSS
GGTGCGTAACGCGTATGCAACTTGCCTTACAGAGGGGGATAACCCGTTGAAAGACGGACTAAAACCGCATACACTTGTATTATTGCATGATATTACAAGGAAATATTTATAGCTGTAAGATAGGCATGCGTCCCATTAGCTAGTTGGTGAGGTAACGGCTCACCAAGGCGACGATGGGTAGGGGAACTGAGAGGTTTATCCCCCACACTGGTACTGAGACACGGACCAGACTCCTACGGGAGGCAGCAGTGAGGAATATTGGTCAATGGGCGAGAGCCTGAACCAGCCAAGTCGCGTGAAGGAAGACAGTCCTAAGGATTGTAAACTTCTTTTATACGGGAATAACGGGCGATACGAGTATTGCATTGAATGTACCGTAAGAATAAGCATCGGCTAACTC
>GV2UCFN02HDHZP
GGTGCGTAACGCGTATGCAACTTGCCTTACAGAGGGGGATAACCCGTTGAAAGACGGACTAAAACCGCATACACTTGTATTATTGCATGATATTACAAGGAAATATTTATAGCTGTAAGATAGGCATGCGTCCCATTAGCTAGTTGGTGAGGTAACGGCTCACCAAGGCGACGATGGGTAGGGGAACTGAGAGGTTTATCCCCCACACTGGTACTGAGACACGGACCAGACTCCTACGGGAGGCAGCAGTGAGGAATATTGGTCAATGGGCGAGAGCCTGAACCAGCCAAGTCGCGTGAAGGAAGACAGTCCTAAGGATTGTAAACTTCTTTTATACGGGAATAACGGGCGATACGAGTATTGCATTGAATGTACCGTAAGAATAAGCATCGGCTAACTC
>GV2UCFN02F9HTZ
GGTGCGTAACGCGTATGCAACTTGCCTTACAGAGGGGGATAACCCGTTGAAAGACGGACTAAAACCGCATACACTTGTATTATTGCATGATATTACAAGGAAATATTTATAGCTGTAAGATAGGCATGCGTCCCATTAGCTAGTTGGTGAGGTAACGGCTCACCAAGGCGACGATGGGTAGGGGAACTGAGAGGTTTATCCCCCACACTGGTACTGAGACACGGACCAGACTCCTACGGGAGGCAGCAGTGAGGAATATTGGTCAATGGGCGAGAGCCTGAACCAGCCAAGTCGCGTGAAGGAAGACAGTCCTAAGGATTGTAAACTTCTTTTATACGGGAATAACGGGCGATACGAGTATTGCATTGAATGTACCGTAAGAATAAGCATCGGCTAACTC
>GV2UCFN02HMUQ7
GGTGCGTAACGCGTATGCAACTTGCCTTACAGAGGGGGATAACCCGTTGAAAGACGGACTAAAACCGCATACACTTGTATTATTGCATGATATTACAAGGAAATATTTATAGCTGTAAGATAGGCATGCGTCCCATTAGCTAGTTGGTGAGGTAACGGCTCACCAAGGCGACGATGGGTAGGGGAACTGAGAGGTTTATCCCCCACACTGGTACTGAGACACGGACCAGACTCCTACGGGAGGCAGCAGTGAGGAATATTGGTCAATGGGCGAGAGCCTGAACCAGCCAAGTCGCGTGAAGGAAGACAGTCCTAAGGATTGTAAACTTCTTTTATACGGGAATAACGGGCGATACGAGTATTGCATTGAATGTACCGTAAGAATAAGCATCGGCTAACTC
>GV2UCFN02HRP5Y
GGTGCGTAACGCGTATGCAACTTGCCTTACAGAGGGGGATAACCCGTTGAAAGACGGACTAAAACCGCATACACTTGTATTATTGCATGATATTACAAGGAAATATTTATAGCTGTAAGATAGGCATGCGTCCCATTAGCTAGTTGGTGAGGTAACGGCTCACCAAGGCGACGATGGGTAGGGGAACTGAGAGGTTTATCCCCCACACTGGTACTGAGACACGGACCAGACTCCTACGGGAGGCAGCAGTGAGGAATATTGGTCAATGGGCGAGAGCCTGAACCAGCCAAGTCGCGTGAAGGAAGACAGTCCTAAGGATTGTAAACTTCTTTTATACGGGAATAACGGGCGATACGAGTATTGCATTGAATGTACCGTAAGAATAAGCATCGGCTAACTC
>GV2UCFN02H2VQZ
GGTGCGTAACGCGTATGCAACTTGCCTTACAGAGGGGGATAACCCGTTGAAAGACGGACTAAAACCGCATACACTTGTATTATTGCATGATATTACAAGGAAATATTTATAGCTGTAAGATAGGCATGCGTCCCATTAGCTAGTTGGTGAGGTAACGGCTCACCAAGGCGACGATGGGTAGGGGAACTGAGAGGTTTATCCCCCACACTGGTACTGAGACACGGACCAGACTCCTACGGGAGGCAGCAGTGAGGAATATTGGTCAATGGGCGAGAGCCTGAACCAGCCAAGTCGCGTGAAGGAAGACAGTCCTAAGGATTGTAAACTTCTTTTATACGGGAATAACGGGCGATACGAGTATTGCATTGAATGTACCGTAAGAATAAGCATCGGCTAACTC
>GV2UCFN02IOSPN
GGTGCGTAACGCGTATGCAACTTGCCTTACAGAGGGGGATAACCCGTTGAAAGACGGACTAAAACCGCATACACTTGTATTATTGCATGATATTACAAGGAAATATTTATAGCTGTAAGATAGGCATGCGTCCCATTAGCTAGTTGGTGAGGTAACGGCTCACCAAGGCGACGATGGGTAGGGGAACTGAGAGGTTTATCCCCCACACTGGTACTGAGACACGGACCAGACTCCTACGGGAGGCAGCAGTGAGGAATATTGGTCAATGGGCGAGAGCCTGAACCAGCCAAGTCGCGTGAAGGAAGACAGTCCTAAGGATTGTAAACTTCTTTTATACGGGAATAACGGGCGATACGAGTATTGCATTGAATGTACCGTAAGAATAAGCATCGGCTAACTC
>GV2UCFN02FLFLW
GGTGCGTAACGCGTATGCAACTTGCCTTACAGAGGGGGATAACCCGTTGAAAGACGGACTAAAACCGCATACACTTGTATTATTGCATGATATTACAAGGAAATATTTATAGCTGTAAGATAGGCATGCGTCCCATTAGCTAGTTGGTGAGGTAACGGCTCACCAAGGCGACGATGGGTAGGGGAACTGAGAGGTTTATCCCCCACACTGGTACTGAGACACGGACCAGACTCCTACGGGAGGCAGCAGTGAGGAATATTGGTCAATGGGCGAGAGCCTGAACCAGCCAAGTCGCGTGAAGGAAGACAGTCCTAAGGATTGTAAACTTCTTTTATACGGGAATAACGGGCGATACGAGTATTGCATTGAATGTACCGTAAGAATAAGCATCGGCTAACTC
>GV2UCFN02IU8C3
GGTGCGTAACGCGTATGCAACTTGCCTTACAGAGGGGGATAACCCGTTGAAAGACGGACTAAAACCGCATACACTTGTATTATTGCATGATATTACAAGGAAATATTTATAGCTGTAAGATAGGCATGCGTCCCATTAGCTAGTTGGTGAGGTAACGGCTCACCAAGGCGACGATGGGTAGGGGAACTGAGAGGTTTATCCCCCACACTGGTACTGAGACACGGACCAGACTCCTACGGGAGGCAGCAGTGAGGAATATTGGTCAATGGGCGAGAGCCTGAACCAGCCAAGTCGCGTGAAGGAAGACAGTCCTAAGGATTGTAAACTTCTTTTATACGGGAATAACGGGCGATACGAGTATTGCATTGAATGTACCGTAAGAATAAGCATCGGCTAACTC
>GV2UCFN02JM5DI
GGTGCGTAACGCGTATGCAACTTGCCTTACAGAGGGGGATAACCCGTTGAAAGACGGACTAAAACCGCATACACTTGTATTATTGCATGATATTACAAGGAAATATTTATAGCTGTAAGATAGGCATGCGTCCCATTAGCTAGTTGGTGAGGTAACGGCTCACCAAGGCGACGATGGGTAGGGGAACTGAGAGGTTTATCCCCCACACTGGTACTGAGACACGGACCAGACTCCTACGGGAGGCAGCAGTGAGGAATATTGGTCAATGGGCGAGAGCCTGAACCAGCCAAGTCGCGTGAAGGAAGACAGTCCTAAGGATTGTAAACTTCTTTTATACGGGAATAACGGGCGATACGAGTATTGCATTGAATGTACCGTAAGAATAAGCATCGGCTAACTC
>GV2UCFN02HLSUY
GGTGCGTAACGCGTATGCAACTTGCCTTACAGAGGGGGATAACCCGTTGAAAGACGGACTAAAACCGCATACACTTGTATTATTGCATGATATTACAAGGAAATATTTATAGCTGTAAGATAGGCATGCGTCCCATTAGCTAGTTGGTGAGGTAACGGCTCACCAAGGCGACGATGGGTAGGGGAACTGAGAGGTTTATCCCCCACACTGGTACTGAGACACGGACCAGACTCCTACGGGAGGCAGCAGTGAGGAATATTGGTCAATGGGCGAGAGCCTGAACCAGCCAAGTCGCGTGAAGGAAGACAGTCCTAAGGATTGTAAACTTCTTTTATACGGGAATAACGGGCGATACGAGTATTGCATTGAATGTACCGTAAGAATAAGCATCGGCTAACTC
>GV2UCFN02FFUHS
GGTGCGTAACGCGTATGCAACTTGCCTTACAGAGGGGGATAACCCGTTGAAAGACGGACTAAAACCGCATACACTTGTATTATTGCATGATATTACAAGGAAATATTTATAGCTGTAAGATAGGCATGCGTCCCATTAGCTAGTTGGTGAGGTAACGGCTCACCAAGGCGACGATGGGTAGGGGAACTGAGAGGTTTATCCCCCACACTGGTACTGAGACACGGACCAGACTCCTACGGGAGGCAGCAGTGAGGAATATTGGTCAATGGGCGAGAGCCTGAACCAGCCAAGTCGCGTGAAGGAAGACAGTCCTAAGGATTGTAAACTTCTTTTATACGGGAATAACGGGCGATACGAGTATTGCATTGAATGTACCGTAAGAATAAGCATCGGCTAACTC
>GV2UCFN02FTY0A
GGTGCGTAACGCGTATGCAACTTGCCTTACAGAGGGGGATAACCCGTTGAAAGACGGACTAAAACCGCATACACTTGTATTATTGCATGATATTACAAGGAAATATTTATAGCTGTAAGATAGGCATGCGTCCCATTAGCTAGTTGGTGAGGTAACGGCTCACCAAGGCGACGATGGGTAGGGGAACTGAGAGGTTTATCCCCCACACTGGTACTGAGACACGGACCAGACTCCTACGGGAGGCAGCAGTGAGGAATATTGGTCAATGGGCGAGAGCCTGAACCAGCCAAGTCGCGTGAAGGAAGACAGTCCTAAGGATTGTAAACTTCTTTTATACGGGAATAACGGGCGATACGAGTATTGCATTGAATGTACCGTAAGAATAAGCATCGGCTAACTC
>GV2UCFN02FMK7V
GGTGCGTAACGCGTATGCAACTTGCCTTACAGAGGGGGATAACCCGTTGAAAGACGGACTAAAACCGCATACACTTGTATTATTGCATGATATTACAAGGAAATATTTATAGCTGTAAGATAGGCATGCGTCCCATTAGCTAGTTGGTGAGGTAACGGCTCACCAAGGCGACGATGGGTAGGGGAACTGAGAGGTTTATCCCCCACACTGGTACTGAGACACGGACCAGACTCCTACGGGAGGCAGCAGTGAGGAATATTGGTCAATGGGCGAGAGCCTGAACCAGCCAAGTCGCGTGAAGGAAGACAGTCCTAAGGATTGTAAACTTCTTTTATACGGGAATAACGGGCGATACGAGTATTGCATTGAATGTACCGTAAGAATAAGCATCGGCTAACTC
>GV2UCFN02FHHIA
GGTGCGTAACGCGTATGCAACTTGCCTTACAGAGGGGGATAACCCGTTGAAAGACGGACTAAAACCGCATACACTTGTATTATTGCATGATATTACAAGGAAATATTTATAGCTGTAAGATAGGCATGCGTCCCATTAGCTAGTTGGTGAGGTAACGGCTCACCAAGGCGACGATGGGTAGGGGAACTGAGAGGTTTATCCCCCACACTGGTACTGAGACACGGACCAGACTCCTACGGGAGGCAGCAGTGAGGAATATTGGTCAATGGGCGAGAGCCTGAACCAGCCAAGTCGCGTGAAGGAAGACAGTCCTAAGGATTGTAAACTTCTTTTATACGGGAATAACGGGCGATACGAGTATTGCATTGAATGTACCGTAAGAATAAGCATCGGCTAACTC
>GV2UCFN02I503F
GGTGCGTAACGCGTATGCAACTTGCCTTACAGAGGGGGATAACCCGTTGAAAGACGGACTAAAACCGCATACACTTGTATTATTGCATGATATTACAAGGAAATATTTATAGCTGTAAGATAGGCATGCGTCCCATTAGCTAGTTGGTGAGGTAACGGCTCACCAAGGCGACGATGGGTAGGGGAACTGAGAGGTTTATCCCCCACACTGGTACTGAGACACGGACCAGACTCCTACGGGAGGCAGCAGTGAGGAATATTGGTCAATGGGCGAGAGCCTGAACCAGCCAAGTCGCGTGAAGGAAGACAGTCCTAAGGATTGTAAACTTCTTTTATACGGGAATAACGGGCGATACGAGTATTGCATTGAATGTACCGTAAGAATAAGCATCGGCTAACTC
>GV2UCFN02FDYRH
GGTGCGTAACGCGTATGCAACTTGCCTTACAGAGGGGGATAACCCGTTGAAAGACGGACTAAAACCGCATACACTTGTATTATTGCATGATATTACAAGGAAATATTTATAGCTGTAAGATAGGCATGCGTCCCATTAGCTAGTTGGTGAGGTAACGGCTCACCAAGGCGACGATGGGTAGGGGAACTGAGAGGTTTATCCCCCACACTGGTACTGAGACACGGACCAGACTCCTACGGGAGGCAGCAGTGAGGAATATTGGTCAATGGGCGAGAGCCTGAACCAGCCAAGTCGCGTGAAGGAAGACAGTCCTAAGGATTGTAAACTTCTTTTATACGGGAATAACGGGCGATACGAGTATTGCATTGAATGTACCGTAAGAATAAGCATCGGCTAACTC
>GV2UCFN02GNCV7
GGTGCGTAACGCGTATGCAACTTGCCTTACAGAGGGGGATAACCCGTTGAAAGACGGACTAAAACCGCATACACTTGTATTATTGCATGATATTACAAGGAAATATTTATAGCTGTAAGATAGGCATGCGTCCCATTAGCTAGTTGGTGAGGTAACGGCTCACCAAGGCGACGATGGGTAGGGGAACTGAGAGGTTTATCCCCCACACTGGTACTGAGACACGGACCAGACTCCTACGGGAGGCAGCAGTGAGGAATATTGGTCAATGGGCGAGAGCCTGAACCAGCCAAGTCGCGTGAAGGAAGACAGTCCTAAGGATTGTAAACTTCTTTTATACGGGAATAACGGGCGATACGAGTATTGCATTGAATGTACCGTAAGAATAAGCATCGGCTAACTC
>GV2UCFN02G8CH1
GGTGCGTAACGCGTATGCAACTTGCCTTACAGAGGGGGATAACCCGTTGAAAGACGGACTAAAACCGCATACACTTGTATTATTGCATGATATTACAAGGAAATATTTATAGCTGTAAGATAGGCATGCGTCCCATTAGCTAGTTGGTGAGGTAACGGCTCACCAAGGCGACGATGGGTAGGGGAACTGAGAGGTTTATCCCCCACACTGGTACTGAGACACGGACCAGACTCCTACGGGAGGCAGCAGTGAGGAATATTGGTCAATGGGCGAGAGCCTGAACCAGCCAAGTCGCGTGAAGGAAGACAGTCCTAAGGATTGTAAACTTCTTTTATACGGGAATAACGGGCGATACGAGTATTGCATTGAATGTACCGTAAGAATAAGCATCGGCTAACTC
>GV2UCFN02G1AEI
GGTGCGTAACGCGTATGCAACTTGCCTTACAGAGGGGGATAACCCGTTGAAAGACGGACTAAAACCGCATACACTTGTATTATTGCATGATATTACAAGGAAATATTTATAGCTGTAAGATAGGCATGCGTCCCATTAGCTAGTTGGTGAGGTAACGGCTCACCAAGGCGACGATGGGTAGGGGAACTGAGAGGTTTATCCCCCACACTGGTACTGAGACACGGACCAGACTCCTACGGGAGGCAGCAGTGAGGAATATTGGTCAATGGGCGAGAGCCTGAACCAGCCAAGTCGCGTGAAGGAAGACAGTCCTAAGGATTGTAAACTTCTTTTATACGGGAATAACGGGCGATACGAGTATTGCATTGAATGTACCGTAAGAATAAGCATCGGCTAACTC
>GV2UCFN02GNYGY
GGTGCGTAACGCGTATGCAACTTGCCTTACAGAGGGGGATAACCCGTTGAAAGACGGACTAAAACCGCATACACTTGTATTATTGCATGATATTACAAGGAAATATTTATAGCTGTAAGATAGGCATGCGTCCCATTAGCTAGTTGGTGAGGTAACGGCTCACCAAGGCGACGATGGGTAGGGGAACTGAGAGGTTTATCCCCCACACTGGTACTGAGACACGGACCAGACTCCTACGGGAGGCAGCAGTGAGGAATATTGGTCAATGGGCGAGAGCCTGAACCAGCCAAGTCGCGTGAAGGAAGACAGTCCTAAGGATTGTAAACTTCTTTTATACGGGAATAACGGGCGATACGAGTATTGCATTGAATGTACCGTAAGAATAAGCATCGGCTAACTC
>GV2UCFN02IEMMG
GGTGCGTAACGCGTATGCAACTTGCCTTACAGAGGGGGATAACCCGTTGAAAGACGGACTAAAACCGCATACACTTGTATTATTGCATGATATTACAAGGAAATATTTATAGCTGTAAGATAGGCATGCGTCCCATTAGCTAGTTGGTGAGGTAACGGCTCACCAAGGCGACGATGGGTAGGGGAACTGAGAGGTTTATCCCCCACACTGGTACTGAGACACGGACCAGACTCCTACGGGAGGCAGCAGTGAGGAATATTGGTCAATGGGCGAGAGCCTGAACCAGCCAAGTCGCGTGAAGGAAGACAGTCCTAAGGATTGTAAACTTCTTTTATACGGGAATAACGGGCGATACGAGTATTGCATTGAATGTACCGTAAGAATAAGCATCGGCTAACTC
>GV2UCFN02FWFJ7
GGTGCGTAACGCGTATGCAACTTGCCTTACAGAGGGGGATAACCCGTTGAAAGACGGACTAAAACCGCATACACTTGTATTATTGCATGATATTACAAGGAAATATTTATAGCTGTAAGATAGGCATGCGTCCCATTAGCTAGTTGGTGAGGTAACGGCTCACCAAGGCGACGATGGGTAGGGGAACTGAGAGGTTTATCCCCCACACTGGTACTGAGACACGGACCAGACTCCTACGGGAGGCAGCAGTGAGGAATATTGGTCAATGGGCGAGAGCCTGAACCAGCCAAGTCGCGTGAAGGAAGACAGTCCTAAGGATTGTAAACTTCTTTTATACGGGAATAACGGGCGATACGAGTATTGCATTGAATGTACCGTAAGAATAAGCATCGGCTAACTC
>GV2UCFN02FIG0L
GGTGCGTAACGCGTATGCAACTTGCCTTACAGAGGGGGATAACCCGTTGAAAGACGGACTAAAACCGCATACACTTGTATTATTGCATGATATTACAAGGAAATATTTATAGCTGTAAGATAGGCATGCGTCCCATTAGCTAGTTGGTGAGGTAACGGCTCACCAAGGCGACGATGGGTAGGGGAACTGAGAGGTTTATCCCCCACACTGGTACTGAGACACGGACCAGACTCCTACGGGAGGCAGCAGTGAGGAATATTGGTCAATGGGCGAGAGCCTGAACCAGCCAAGTCGCGTGAAGGAAGACAGTCCTAAGGATTGTAAACTTCTTTTATACGGGAATAACGGGCGATACGAGTATTGCATTGAATGTACCGTAAGAATAAGCATCGGCTAACTC
>GV2UCFN02H07LA
GGTGCGTAACGCGTATGCAACTTGCCTTACAGAGGGGGATAACCCGTTGAAAGACGGACTAAAACCGCATACACTTGTATTATTGCATGATATTACAAGGAAATATTTATAGCTGTAAGATAGGCATGCGTCCCATTAGCTAGTTGGTGAGGTAACGGCTCACCAAGGCGACGATGGGTAGGGGAACTGAGAGGTTTATCCCCCACACTGGTACTGAGACACGGACCAGACTCCTACGGGAGGCAGCAGTGAGGAATATTGGTCAATGGGCGAGAGCCTGAACCAGCCAAGTCGCGTGAAGGAAGACAGTCCTAAGGATTGTAAACTTCTTTTATACGGGAATAACGGGCGATACGAGTATTGCATTGAATGTACCGTAAGAATAAGCATCGGCTAACTC
>GV2UCFN02H7WDT
GGTGCGTAACGCGTATGCAACTTGCCTTACAGAGGGGGATAACCCGTTGAAAGACGGACTAAAACCGCATACACTTGTATTATTGCATGATATTACAAGGAAATATTTATAGCTGTAAGATAGGCATGCGTCCCATTAGCTAGTTGGTGAGGTAACGGCTCACCAAGGCGACGATGGGTAGGGGAACTGAGAGGTTTATCCCCCACACTGGTACTGAGACACGGACCAGACTCCTACGGGAGGCAGCAGTGAGGAATATTGGTCAATGGGCGAGAGCCTGAACCAGCCAAGTCGCGTGAAGGAAGACAGTCCTAAGGATTGTAAACTTCTTTTATACGGGAATAACGGGCGATACGAGTATTGCATTGAATGTACCGTAAGAATAAGCATCGGCTAACTC
>GV2UCFN02FZ1WG
GGTGCGTAACGCGTATGCAACTTGCCTTACAGAGGGGGATAACCCGTTGAAAGACGGACTAAAACCGCATACACTTGTATTATTGCATGATATTACAAGGAAATATTTATAGCTGTAAGATAGGCATGCGTCCCATTAGCTAGTTGGTGAGGTAACGGCTCACCAAGGCGACGATGGGTAGGGGAACTGAGAGGTTTATCCCCCACACTGGTACTGAGACACGGACCAGACTCCTACGGGAGGCAGCAGTGAGGAATATTGGTCAATGGGCGAGAGCCTGAACCAGCCAAGTCGCGTGAAGGAAGACAGTCCTAAGGATTGTAAACTTCTTTTATACGGGAATAACGGGCGATACGAGTATTGCATTGAATGTACCGTAAGAATAAGCATCGGCTAACTC
>GV2UCFN02JNCI2
GGTGCGTAACGCGTATGCAACTTGCCTTACAGAGGGGGATAACCCGTTGAAAGACGGACTAAAACCGCATACACTTGTATTATTGCATGATATTACAAGGAAATATTTATAGCTGTAAGATAGGCATGCGTCCCATTAGCTAGTTGGTGAGGTAACGGCTCACCAAGGCGACGATGGGTAGGGGAACTGAGAGGTTTATCCCCCACACTGGTACTGAGACACGGACCAGACTCCTACGGGAGGCAGCAGTGAGGAATATTGGTCAATGGGCGAGAGCCTGAACCAGCCAAGTCGCGTGAAGGAAGACAGTCCTAAGGATTGTAAACTTCTTTTATACGGGAATAACGGGCGATACGAGTATTGCATTGAATGTACCGTAAGAATAAGCATCGGCTAACTC
>GV2UCFN02FVTZU
GGTGCGTAACGCGTATGCAACTTGCCTTACAGAGGGGGATAACCCGTTGAAAGACGGACTAAAACCGCATACACTTGTATTATTGCATGATATTACAAGGAAATATTTATAGCTGTAAGATAGGCATGCGTCCCATTAGCTAGTTGGTGAGGTAACGGCTCACCAAGGCGACGATGGGTAGGGGAACTGAGAGGTTTATCCCCCACACTGGTACTGAGACACGGACCAGACTCCTACGGGAGGCAGCAGTGAGGAATATTGGTCAATGGGCGAGAGCCTGAACCAGCCAAGTCGCGTGAAGGAAGACAGTCCTAAGGATTGTAAACTTCTTTTATACGGGAATAACGGGCGATACGAGTATTGCATTGAATGTACCGTAAGAATAAGCATCGGCTAACTC
>GV2UCFN02GZ14X
GGTGCGTAACGCGTATGCAACTTGCCTTACAGAGGGGGATAACCCGTTGAAAGACGGACTAAAACCGCATACACTTGTATTATTGCATGATATTACAAGGAAATATTTATAGCTGTAAGATAGGCATGCGTCCCATTAGCTAGTTGGTGAGGTAACGGCTCACCAAGGCGACGATGGGTAGGGGAACTGAGAGGTTTATCCCCCACACTGGTACTGAGACACGGACCAGACTCCTACGGGAGGCAGCAGTGAGGAATATTGGTCAATGGGCGAGAGCCTGAACCAGCCAAGTCGCGTGAAGGAAGACAGTCCTAAGGATTGTAAACTTCTTTTATACGGGAATAACGGGCGATACGAGTATTGCATTGAATGTACCGTAAGAATAAGCATCGGCTAACTC
>GV2UCFN02HIJF7
GGTGCGTAACGCGTATGCAACTTGCCTTACAGAGGGGGATAACCCGTTGAAAGACGGACTAAAACCGCATACACTTGTATTATTGCATGATATTACAAGGAAATATTTATAGCTGTAAGATAGGCATGCGTCCCATTAGCTAGTTGGTGAGGTAACGGCTCACCAAGGCGACGATGGGTAGGGGAACTGAGAGGTTTATCCCCCACACTGGTACTGAGACACGGACCAGACTCCTACGGGAGGCAGCAGTGAGGAATATTGGTCAATGGGCGAGAGCCTGAACCAGCCAAGTCGCGTGAAGGAAGACAGTCCTAAGGATTGTAAACTTCTTTTATACGGGAATAACGGGCGATACGAGTATTGCATTGAATGTACCGTAAGAATAAGCATCGGCTAACTC
>GV2UCFN02HYHT4
GGTGCGTAACGCGTATGCAACTTGCCTTACAGAGGGGGATAACCCGTTGAAAGACGGACTAAAACCGCATACACTTGTATTATTGCATGATATTACAAGGAAATATTTATAGCTGTAAGATAGGCATGCGTCCCATTAGCTAGTTGGTGAGGTAACGGCTCACCAAGGCGACGATGGGTAGGGGAACTGAGAGGTTTATCCCCCACACTGGTACTGAGACACGGACCAGACTCCTACGGGAGGCAGCAGTGAGGAATATTGGTCAATGGGCGAGAGCCTGAACCAGCCAAGTCGCGTGAAGGAAGACAGTCCTAAGGATTGTAAACTTCTTTTATACGGGAATAACGGGCGATACGAGTATTGCATTGAATGTACCGTAAGAATAAGCATCGGCTAACTC
>GV2UCFN02HN2DT
GGTGCGTAACGCGTATGCAACTTGCCTTACAGAGGGGGATAACCCGTTGAAAGACGGACTAAAACCGCATACACTTGTATTATTGCATGATATTACAAGGAAATATTTATAGCTGTAAGATAGGCATGCGTCCCATTAGCTAGTTGGTGAGGTAACGGCTCACCAAGGCGACGATGGGTAGGGGAACTGAGAGGTTTATCCCCCACACTGGTACTGAGACACGGACCAGACTCCTACGGGAGGCAGCAGTGAGGAATATTGGTCAATGGGCGAGAGCCTGAACCAGCCAAGTCGCGTGAAGGAAGACAGTCCTAAGGATTGTAAACTTCTTTTATACGGGAATAACGGGCGATACGAGTATTGCATTGAATGTACCGTAAGAATAAGCATCGGCTAACTC
>GV2UCFN02J3CCH
GGTGCGTAACGCGTATGCAACTTGCCTTACAGAGGGGGATAACCCGTTGAAAGACGGACTAAAACCGCATACACTTGTATTATTGCATGATATTACAAGGAAATATTTATAGCTGTAAGATAGGCATGCGTCCCATTAGCTAGTTGGTGAGGTAACGGCTCACCAAGGCGACGATGGGTAGGGGAACTGAGAGGTTTATCCCCCACACTGGTACTGAGACACGGACCAGACTCCTACGGGAGGCAGCAGTGAGGAATATTGGTCAATGGGCGAGAGCCTGAACCAGCCAAGTCGCGTGAAGGAAGACAGTCCTAAGGATTGTAAACTTCTTTTATACGGGAATAACGGGCGATACGAGTATTGCATTGAATGTACCGTAAGAATAAGCATCGGCTAACTC
>GV2UCFN02GN8LF
GGTGCGTAACGCGTATGCAACTTGCCTTACAGAGGGGGATAACCCGTTGAAAGACGGACTAAAACCGCATACACTTGTATTATTGCATGATATTACAAGGAAATATTTATAGCTGTAAGATAGGCATGCGTCCCATTAGCTAGTTGGTGAGGTAACGGCTCACCAAGGCGACGATGGGTAGGGGAACTGAGAGGTTTATCCCCCACACTGGTACTGAGACACGGACCAGACTCCTACGGGAGGCAGCAGTGAGGAATATTGGTCAATGGGCGAGAGCCTGAACCAGCCAAGTCGCGTGAAGGAAGACAGTCCTAAGGATTGTAAACTTCTTTTATACGGGAATAACGGGCGATACGAGTATTGCATTGAATGTACCGTAAGAATAAGCATCGGCTAACTC
>GV2UCFN02HVYMN
GGTGCGTAACGCGTATGCAACTTGCCTTACAGAGGGGGATAACCCGTTGAAAGACGGACTAAAACCGCATACACTTGTATTATTGCATGATATTACAAGGAAATATTTATAGCTGTAAGATAGGCATGCGTCCCATTAGCTAGTTGGTGAGGTAACGGCTCACCAAGGCGACGATGGGTAGGGGAACTGAGAGGTTTATCCCCCACACTGGTACTGAGACACGGACCAGACTCCTACGGGAGGCAGCAGTGAGGAATATTGGTCAATGGGCGAGAGCCTGAACCAGCCAAGTCGCGTGAAGGAAGACAGTCCTAAGGATTGTAAACTTCTTTTATACGGGAATAACGGGCGATACGAGTATTGCATTGAATGTACCGTAAGAATAAGCATCGGCTAACTC
>GV2UCFN02JFUCP
GGTGCGTAACGCGTATGCAACTTGCCTTACAGAGGGGGATAACCCGTTGAAAGACGGACTAAAACCGCATACACTTGTATTATTGCATGATATTACAAGGAAATATTTATAGCTGTAAGATAGGCATGCGTCCCATTAGCTAGTTGGTGAGGTAACGGCTCACCAAGGCGACGATGGGTAGGGGAACTGAGAGGTTTATCCCCCACACTGGTACTGAGACACGGACCAGACTCCTACGGGAGGCAGCAGTGAGGAATATTGGTCAATGGGCGAGAGCCTGAACCAGCCAAGTCGCGTGAAGGAAGACAGTCCTAAGGATTGTAAACTTCTTTTATACGGGAATAACGGGCGATACGAGTATTGCATTGAATGTACCGTAAGAATAAGCATCGGCTAACTC
>GV2UCFN02IER3A
GGTGCGTAACGCGTATGCAACTTGCCTTACAGAGGGGGATAACCCGTTGAAAGACGGACTAAAACCGCATACACTTGTATTATTGCATGATATTACAAGGAAATATTTATAGCTGTAAGATAGGCATGCGTCCCATTAGCTAGTTGGTGAGGTAACGGCTCACCAAGGCGACGATGGGTAGGGGAACTGAGAGGTTTATCCCCCACACTGGTACTGAGACACGGACCAGACTCCTACGGGAGGCAGCAGTGAGGAATATTGGTCAATGGGCGAGAGCCTGAACCAGCCAAGTCGCGTGAAGGAAGACAGTCCTAAGGATTGTAAACTTCTTTTATACGGGAATAACGGGCGATACGAGTATTGCATTGAATGTACCGTAAGAATAAGCATCGGCTAACTC
>GV2UCFN02IM9AR
GGTGCGTAACGCGTATGCAACTTGCCTTACAGAGGGGGATAACCCGTTGAAAGACGGACTAAAACCGCATACACTTGTATTATTGCATGATATTACAAGGAAATATTTATAGCTGTAAGATAGGCATGCGTCCCATTAGCTAGTTGGTGAGGTAACGGCTCACCAAGGCGACGATGGGTAGGGGAACTGAGAGGTTTATCCCCCACACTGGTACTGAGACACGGACCAGACTCCTACGGGAGGCAGCAGTGAGGAATATTGGTCAATGGGCGAGAGCCTGAACCAGCCAAGTCGCGTGAAGGAAGACAGTCCTAAGGATTGTAAACTTCTTTTATACGGGAATAACGGGCGATACGAGTATTGCATTGAATGTACCGTAAGAATAAGCATCGGCTAACTC
>GV2UCFN02JJF7J
GGTGCGTAACGCGTATGCAACTTGCCTTACAGAGGGGGATAACCCGTTGAAAGACGGACTAAAACCGCATACACTTGTATTATTGCATGATATTACAAGGAAATATTTATAGCTGTAAGATAGGCATGCGTCCCATTAGCTAGTTGGTGAGGTAACGGCTCACCAAGGCGACGATGGGTAGGGGAACTGAGAGGTTTATCCCCCACACTGGTACTGAGACACGGACCAGACTCCTACGGGAGGCAGCAGTGAGGAATATTGGTCAATGGGCGAGAGCCTGAACCAGCCAAGTCGCGTGAAGGAAGACAGTCCTAAGGATTGTAAACTTCTTTTATACGGGAATAACGGGCGATACGAGTATTGCATTGAATGTACCGTAAGAATAAGCATCGGCTAACTC
>GV2UCFN02JKVYS
GGTGCGTAACGCGTATGCAACTTGCCTTACAGAGGGGGATAACCCGTTGAAAGACGGACTAAAACCGCATACACTTGTATTATTGCATGATATTACAAGGAAATATTTATAGCTGTAAGATAGGCATGCGTCCCATTAGCTAGTTGGTGAGGTAACGGCTCACCAAGGCGACGATGGGTAGGGGAACTGAGAGGTTTATCCCCCACACTGGTACTGAGACACGGACCAGACTCCTACGGGAGGCAGCAGTGAGGAATATTGGTCAATGGGCGAGAGCCTGAACCAGCCAAGTCGCGTGAAGGAAGACAGTCCTAAGGATTGTAAACTTCTTTTATACGGGAATAACGGGCGATACGAGTATTGCATTGAATGTACCGTAAGAATAAGCATCGGCTAACTC
>GV2UCFN02JE9W3
GGTGCGTAACGCGTATGCAACTTGCCTTACAGAGGGGGATAACCCGTTGAAAGACGGACTAAAACCGCATACACTTGTATTATTGCATGATATTACAAGGAAATATTTATAGCTGTAAGATAGGCATGCGTCCCATTAGCTAGTTGGTGAGGTAACGGCTCACCAAGGCGACGATGGGTAGGGGAACTGAGAGGTTTATCCCCCACACTGGTACTGAGACACGGACCAGACTCCTACGGGAGGCAGCAGTGAGGAATATTGGTCAATGGGCGAGAGCCTGAACCAGCCAAGTCGCGTGAAGGAAGACAGTCCTAAGGATTGTAAACTTCTTTTATACGGGAATAACGGGCGATACGAGTATTGCATTGAATGTACCGTAAGAATAAGCATCGGCTAACTC
>GV2UCFN02GAWHH
GGTGCGTAACGCGTATGCAACTTGCCTTACAGAGGGGGATAACCCGTTGAAAGACGGACTAAAACCGCATACACTTGTATTATTGCATGATATTACAAGGAAATATTTATAGCTGTAAGATAGGCATGCGTCCCATTAGCTAGTTGGTGAGGTAACGGCTCACCAAGGCGACGATGGGTAGGGGAACTGAGAGGTTTATCCCCCACACTGGTACTGAGACACGGACCAGACTCCTACGGGAGGCAGCAGTGAGGAATATTGGTCAATGGGCGAGAGCCTGAACCAGCCAAGTCGCGTGAAGGAAGACAGTCCTAAGGATTGTAAACTTCTTTTATACGGGAATAACGGGCGATACGAGTATTGCATTGAATGTACCGTAAGAATAAGCATCGGCTAACTC
>GV2UCFN02JX3D9
GGTGCGTAACGCGTATGCAACTTGCCTTACAGAGGGGGATAACCCGTTGAAAGACGGACTAAAACCGCATACACTTGTATTATTGCATGATATTACAAGGAAATATTTATAGCTGTAAGATAGGCATGCGTCCCATTAGCTAGTTGGTGAGGTAACGGCTCACCAAGGCGACGATGGGTAGGGGAACTGAGAGGTTTATCCCCCACACTGGTACTGAGACACGGACCAGACTCCTACGGGAGGCAGCAGTGAGGAATATTGGTCAATGGGCGAGAGCCTGAACCAGCCAAGTCGCGTGAAGGAAGACAGTCCTAAGGATTGTAAACTTCTTTTATACGGGAATAACGGGCGATACGAGTATTGCATTGAATGTACCGTAAGAATAAGCATCGGCTAACTC
>GV2UCFN02JJLS7
GGTGCGTAACGCGTATGCAACTTGCCTTACAGAGGGGGATAACCCGTTGAAAGACGGACTAAAACCGCATACACTTGTATTATTGCATGATATTACAAGGAAATATTTATAGCTGTAAGATAGGCATGCGTCCCATTAGCTAGTTGGTGAGGTAACGGCTCACCAAGGCGACGATGGGTAGGGGAACTGAGAGGTTTATCCCCCACACTGGTACTGAGACACGGACCAGACTCCTACGGGAGGCAGCAGTGAGGAATATTGGTCAATGGGCGAGAGCCTGAACCAGCCAAGTCGCGTGAAGGAAGACAGTCCTAAGGATTGTAAACTTCTTTTATACGGGAATAACGGGCGATACGAGTATTGCATTGAATGTACCGTAAGAATAAGCATCGGCTAACTC
>GV2UCFN02H18EE
GGTGCGTAACGCGTATGCAACTTGCCTTACAGAGGGGGATAACCCGTTGAAAGACGGACTAAAACCGCATACACTTGTATTATTGCATGATATTACAAGGAAATATTTATAGCTGTAAGATAGGCATGCGTCCCATTAGCTAGTTGGTGAGGTAACGGCTCACCAAGGCGACGATGGGTAGGGGAACTGAGAGGTTTATCCCCCACACTGGTACTGAGACACGGACCAGACTCCTACGGGAGGCAGCAGTGAGGAATATTGGTCAATGGGCGAGAGCCTGAACCAGCCAAGTCGCGTGAAGGAAGACAGTCCTAAGGATTGTAAACTTCTTTTATACGGGAATAACGGGCGATACGAGTATTGCATTGAATGTACCGTAAGAATAAGCATCGGCTAACTC
>GV2UCFN02JWU57
GGTGCGTAACGCGTATGCAACTTGCCTTACAGAGGGGGATAACCCGTTGAAAGACGGACTAAAACCGCATACACTTGTATTATTGCATGATATTACAAGGAAATATTTATAGCTGTAAGATAGGCATGCGTCCCATTAGCTAGTTGGTGAGGTAACGGCTCACCAAGGCGACGATGGGTAGGGGAACTGAGAGGTTTATCCCCCACACTGGTACTGAGACACGGACCAGACTCCTACGGGAGGCAGCAGTGAGGAATATTGGTCAATGGGCGAGAGCCTGAACCAGCCAAGTCGCGTGAAGGAAGACAGTCCTAAGGATTGTAAACTTCTTTTATACGGGAATAACGGGCGATACGAGTATTGCATTGAATGTACCGTAAGAATAAGCATCGGCTAACTC
>GV2UCFN02IXLVQ
GGTGCGTAACGCGTATGCAACTTGCCTTACAGAGGGGGATAACCCGTTGAAAGACGGACTAAAACCGCATACACTTGTATTATTGCATGATATTACAAGGAAATATTTATAGCTGTAAGATAGGCATGCGTCCCATTAGCTAGTTGGTGAGGTAACGGCTCACCAAGGCGACGATGGGTAGGGGAACTGAGAGGTTTATCCCCCACACTGGTACTGAGACACGGACCAGACTCCTACGGGAGGCAGCAGTGAGGAATATTGGTCAATGGGCGAGAGCCTGAACCAGCCAAGTCGCGTGAAGGAAGACAGTCCTAAGGATTGTAAACTTCTTTTATACGGGAATAACGGGCGATACGAGTATTGCATTGAATGTACCGTAAGAATAAGCATCGGCTAACTC
>GV2UCFN02HJ3P7
GGTGCGTAACGCGTATGCAACTTGCCTTACAGAGGGGGATAACCCGTTGAAAGACGGACTAAAACCGCATACACTTGTATTATTGCATGATATTACAAGGAAATATTTATAGCTGTAAGATAGGCATGCGTCCCATTAGCTAGTTGGTGAGGTAACGGCTCACCAAGGCGACGATGGGTAGGGGAACTGAGAGGTTTATCCCCCACACTGGTACTGAGACACGGACCAGACTCCTACGGGAGGCAGCAGTGAGGAATATTGGTCAATGGGCGAGAGCCTGAACCAGCCAAGTCGCGTGAAGGAAGACAGTCCTAAGGATTGTAAACTTCTTTTATACGGGAATAACGGGCGATACGAGTATTGCATTGAATGTACCGTAAGAATAAGCATCGGCTAACTC
>GV2UCFN02F421F
GGTGCGTAACGCGTATGCAACTTGCCTTACAGAGGGGGATAACCCGTTGAAAGACGGACTAAAACCGCATACACTTGTATTATTGCATGATATTACAAGGAAATATTTATAGCTGTAAGATAGGCATGCGTCCCATTAGCTAGTTGGTGAGGTAACGGCTCACCAAGGCGACGATGGGTAGGGGAACTGAGAGGTTTATCCCCCACACTGGTACTGAGACACGGACCAGACTCCTACGGGAGGCAGCAGTGAGGAATATTGGTCAATGGGCGAGAGCCTGAACCAGCCAAGTCGCGTGAAGGAAGACAGTCCTAAGGATTGTAAACTTCTTTTATACGGGAATAACGGGCGATACGAGTATTGCATTGAATGTACCGTAAGAATAAGCATCGGCTAACTC
>GV2UCFN02JGBCL
GGTGCGTAACGCGTATGCAACTTGCCTTACAGAGGGGGATAACCCGTTGAAAGACGGACTAAAACCGCATACACTTGTATTATTGCATGATATTACAAGGAAATATTTATAGCTGTAAGATAGGCATGCGTCCCATTAGCTAGTTGGTGAGGTAACGGCTCACCAAGGCGACGATGGGTAGGGGAACTGAGAGGTTTATCCCCCACACTGGTACTGAGACACGGACCAGACTCCTACGGGAGGCAGCAGTGAGGAATATTGGTCAATGGGCGAGAGCCTGAACCAGCCAAGTCGCGTGAAGGAAGACAGTCCTAAGGATTGTAAACTTCTTTTATACGGGAATAACGGGCGATACGAGTATTGCATTGAATGTACCGTAAGAATAAGCATCGGCTAACTC
>GV2UCFN02GZYLA
GGTGCGTAACGCGTATGCAACTTGCCTTACAGAGGGGGATAACCCGTTGAAAGACGGACTAAAACCGCATACACTTGTATTATTGCATGATATTACAAGGAAATATTTATAGCTGTAAGATAGGCATGCGTCCCATTAGCTAGTTGGTGAGGTAACGGCTCACCAAGGCGACGATGGGTAGGGGAACTGAGAGGTTTATCCCCCACACTGGTACTGAGACACGGACCAGACTCCTACGGGAGGCAGCAGTGAGGAATATTGGTCAATGGGCGAGAGCCTGAACCAGCCAAGTCGCGTGAAGGAAGACAGTCCTAAGGATTGTAAACTTCTTTTATACGGGAATAACGGGCGATACGAGTATTGCATTGAATGTACCGTAAGAATAAGCATCGGCTAACTC
>GV2UCFN02JMY1P
GGTGCGTAACGCGTATGCAACTTGCCTTACAGAGGGGGATAACCCGTTGAAAGACGGACTAAAACCGCATACACTTGTATTATTGCATGATATTACAAGGAAATATTTATAGCTGTAAGATAGGCATGCGTCCCATTAGCTAGTTGGTGAGGTAACGGCTCACCAAGGCGACGATGGGTAGGGGAACTGAGAGGTTTATCCCCCACACTGGTACTGAGACACGGACCAGACTCCTACGGGAGGCAGCAGTGAGGAATATTGGTCAATGGGCGAGAGCCTGAACCAGCCAAGTCGCGTGAAGGAAGACAGTCCTAAGGATTGTAAACTTCTTTTATACGGGAATAACGGGCGATACGAGTATTGCATTGAATGTACCGTAAGAATAAGCATCGGCTAACTC
>GV2UCFN02FXJP5
GGTGCGTAACGCGTATGCAACTTGCCTTACAGAGGGGGATAACCCGTTGAAAGACGGACTAAAACCGCATACACTTGTATTATTGCATGATATTACAAGGAAATATTTATAGCTGTAAGATAGGCATGCGTCCCATTAGCTAGTTGGTGAGGTAACGGCTCACCAAGGCGACGATGGGTAGGGGAACTGAGAGGTTTATCCCCCACACTGGTACTGAGACACGGACCAGACTCCTACGGGAGGCAGCAGTGAGGAATATTGGTCAATGGGCGAGAGCCTGAACCAGCCAAGTCGCGTGAAGGAAGACAGTCCTAAGGATTGTAAACTTCTTTTATACGGGAATAACGGGCGATACGAGTATTGCATTGAATGTACCGTAAGAATAAGCATCGGCTAACTC
>GV2UCFN02GXYT0
GGTGCGTAACGCGTATGCAACTTGCCTTACAGAGGGGGATAACCCGTTGAAAGACGGACTAAAACCGCATACACTTGTATTATTGCATGATATTACAAGGAAATATTTATAGCTGTAAGATAGGCATGCGTCCCATTAGCTAGTTGGTGAGGTAACGGCTCACCAAGGCGACGATGGGTAGGGGAACTGAGAGGTTTATCCCCCACACTGGTACTGAGACACGGACCAGACTCCTACGGGAGGCAGCAGTGAGGAATATTGGTCAATGGGCGAGAGCCTGAACCAGCCAAGTCGCGTGAAGGAAGACAGTCCTAAGGATTGTAAACTTCTTTTATACGGGAATAACGGGCGATACGAGTATTGCATTGAATGTACCGTAAGAATAAGCATCGGCTAACTC
>GV2UCFN02GUWIE
GGTGCGTAACGCGTATGCAACTTGCCTTACAGAGGGGGATAACCCGTTGAAAGACGGACTAAAACCGCATACACTTGTATTATTGCATGATATTACAAGGAAATATTTATAGCTGTAAGATAGGCATGCGTCCCATTAGCTAGTTGGTGAGGTAACGGCTCACCAAGGCGACGATGGGTAGGGGAACTGAGAGGTTTATCCCCCACACTGGTACTGAGACACGGACCAGACTCCTACGGGAGGCAGCAGTGAGGAATATTGGTCAATGGGCGAGAGCCTGAACCAGCCAAGTCGCGTGAAGGAAGACAGTCCTAAGGATTGTAAACTTCTTTTATACGGGAATAACGGGCGATACGAGTATTGCATTGAATGTACCGTAAGAATAAGCATCGGCTAACTC
>GV2UCFN02GEIAF
GGTGCGTAACGCGTATGCAACTTGCCTTACAGAGGGGGATAACCCGTTGAAAGACGGACTAAAACCGCATACACTTGTATTATTGCATGATATTACAAGGAAATATTTATAGCTGTAAGATAGGCATGCGTCCCATTAGCTAGTTGGTGAGGTAACGGCTCACCAAGGCGACGATGGGTAGGGGAACTGAGAGGTTTATCCCCCACACTGGTACTGAGACACGGACCAGACTCCTACGGGAGGCAGCAGTGAGGAATATTGGTCAATGGGCGAGAGCCTGAACCAGCCAAGTCGCGTGAAGGAAGACAGTCCTAAGGATTGTAAACTTCTTTTATACGGGAATAACGGGCGATACGAGTATTGCATTGAATGTACCGTAAGAATAAGCATCGGCTAACTC
>GV2UCFN02H368J
GGTGCGTAACGCGTATGCAACTTGCCTTACAGAGGGGGATAACCCGTTGAAAGACGGACTAAAACCGCATACACTTGTATTATTGCATGATATTACAAGGAAATATTTATAGCTGTAAGATAGGCATGCGTCCCATTAGCTAGTTGGTGAGGTAACGGCTCACCAAGGCGACGATGGGTAGGGGAACTGAGAGGTTTATCCCCCACACTGGTACTGAGACACGGACCAGACTCCTACGGGAGGCAGCAGTGAGGAATATTGGTCAATGGGCGAGAGCCTGAACCAGCCAAGTCGCGTGAAGGAAGACAGTCCTAAGGATTGTAAACTTCTTTTATACGGGAATAACGGGCGATACGAGTATTGCATTGAATGTACCGTAAGAATAAGCATCGGCTAACTC
>GV2UCFN02FM28Q
GGTGCGTAACGCGTATGCAACTTGCCTTACAGAGGGGGATAACCCGTTGAAAGACGGACTAAAACCGCATACACTTGTATTATTGCATGATATTACAAGGAAATATTTATAGCTGTAAGATAGGCATGCGTCCCATTAGCTAGTTGGTGAGGTAACGGCTCACCAAGGCGACGATGGGTAGGGGAACTGAGAGGTTTATCCCCCACACTGGTACTGAGACACGGACCAGACTCCTACGGGAGGCAGCAGTGAGGAATATTGGTCAATGGGCGAGAGCCTGAACCAGCCAAGTCGCGTGAAGGAAGACAGTCCTAAGGATTGTAAACTTCTTTTATACGGGAATAACGGGCGATACGAGTATTGCATTGAATGTACCGTAAGAATAAGCATCGGCTAACTC
>GV2UCFN02GQGQR
GGTGCGTAACGCGTATGCAACTTGCCTTACAGAGGGGGATAACCCGTTGAAAGACGGACTAAAACCGCATACACTTGTATTATTGCATGATATTACAAGGAAATATTTATAGCTGTAAGATAGGCATGCGTCCCATTAGCTAGTTGGTGAGGTAACGGCTCACCAAGGCGACGATGGGTAGGGGAACTGAGAGGTTTATCCCCCACACTGGTACTGAGACACGGACCAGACTCCTACGGGAGGCAGCAGTGAGGAATATTGGTCAATGGGCGAGAGCCTGAACCAGCCAAGTCGCGTGAAGGAAGACAGTCCTAAGGATTGTAAACTTCTTTTATACGGGAATAACGGGCGATACGAGTATTGCATTGAATGTACCGTAAGAATAAGCATCGGCTAACTC
>GV2UCFN02G4QID
GGTGCGTAACGCGTATGCAACTTGCCTTACAGAGGGGGATAACCCGTTGAAAGACGGACTAAAACCGCATACACTTGTATTATTGCATGATATTACAAGGAAATATTTATAGCTGTAAGATAGGCATGCGTCCCATTAGCTAGTTGGTGAGGTAACGGCTCACCAAGGCGACGATGGGTAGGGGAACTGAGAGGTTTATCCCCCACACTGGTACTGAGACACGGACCAGACTCCTACGGGAGGCAGCAGTGAGGAATATTGGTCAATGGGCGAGAGCCTGAACCAGCCAAGTCGCGTGAAGGAAGACAGTCCTAAGGATTGTAAACTTCTTTTATACGGGAATAACGGGCGATACGAGTATTGCATTGAATGTACCGTAAGAATAAGCATCGGCTAACTC
>GV2UCFN02IBYRX
GGTGCGTAACGCGTATGCAACTTGCCTTACAGAGGGGGATAACCCGTTGAAAGACGGACTAAAACCGCATACACTTGTATTATTGCATGATATTACAAGGAAATATTTATAGCTGTAAGATAGGCATGCGTCCCATTAGCTAGTTGGTGAGGTAACGGCTCACCAAGGCGACGATGGGTAGGGGAACTGAGAGGTTTATCCCCCACACTGGTACTGAGACACGGACCAGACTCCTACGGGAGGCAGCAGTGAGGAATATTGGTCAATGGGCGAGAGCCTGAACCAGCCAAGTCGCGTGAAGGAAGACAGTCCTAAGGATTGTAAACTTCTTTTATACGGGAATAACGGGCGATACGAGTATTGCATTGAATGTACCGTAAGAATAAGCATCGGCTAACTC
>GV2UCFN02HJYOB
GGTGCGTAACGCGTATGCAACTTGCCTTACAGAGGGGGATAACCCGTTGAAAGACGGACTAAAACCGCATACACTTGTATTATTGCATGATATTACAAGGAAATATTTATAGCTGTAAGATAGGCATGCGTCCCATTAGCTAGTTGGTGAGGTAACGGCTCACCAAGGCGACGATGGGTAGGGGAACTGAGAGGTTTATCCCCCACACTGGTACTGAGACACGGACCAGACTCCTACGGGAGGCAGCAGTGAGGAATATTGGTCAATGGGCGAGAGCCTGAACCAGCCAAGTCGCGTGAAGGAAGACAGTCCTAAGGATTGTAAACTTCTTTTATACGGGAATAACGGGCGATACGAGTATTGCATTGAATGTACCGTAAGAATAAGCATCGGCTAACTC
>GV2UCFN02IRKXV
GGTGCGTAACGCGTATGCAACTTGCCTTACAGAGGGGGATAACCCGTTGAAAGACGGACTAAAACCGCATACACTTGTATTATTGCATGATATTACAAGGAAATATTTATAGCTGTAAGATAGGCATGCGTCCCATTAGCTAGTTGGTGAGGTAACGGCTCACCAAGGCGACGATGGGTAGGGGAACTGAGAGGTTTATCCCCCACACTGGTACTGAGACACGGACCAGACTCCTACGGGAGGCAGCAGTGAGGAATATTGGTCAATGGGCGAGAGCCTGAACCAGCCAAGTCGCGTGAAGGAAGACAGTCCTAAGGATTGTAAACTTCTTTTATACGGGAATAACGGGCGATACGAGTATTGCATTGAATGTACCGTAAGAATAAGCATCGGCTAACTC
>GV2UCFN02GFZDF
GGTGCGTAACGCGTATGCAACTTGCCTTACAGAGGGGGATAACCCGTTGAAAGACGGACTAAAACCGCATACACTTGTATTATTGCATGATATTACAAGGAAATATTTATAGCTGTAAGATAGGCATGCGTCCCATTAGCTAGTTGGTGAGGTAACGGCTCACCAAGGCGACGATGGGTAGGGGAACTGAGAGGTTTATCCCCCACACTGGTACTGAGACACGGACCAGACTCCTACGGGAGGCAGCAGTGAGGAATATTGGTCAATGGGCGAGAGCCTGAACCAGCCAAGTCGCGTGAAGGAAGACAGTCCTAAGGATTGTAAACTTCTTTTATACGGGAATAACGGGCGATACGAGTATTGCATTGAATGTACCGTAAGAATAAGCATCGGCTAACTC
>GV2UCFN02HE2W5
GGTGCGTAACGCGTATGCAACTTGCCTTACAGAGGGGGATAACCCGTTGAAAGACGGACTAAAACCGCATACACTTGTATTATTGCATGATATTACAAGGAAATATTTATAGCTGTAAGATAGGCATGCGTCCCATTAGCTAGTTGGTGAGGTAACGGCTCACCAAGGCGACGATGGGTAGGGGAACTGAGAGGTTTATCCCCCACACTGGTACTGAGACACGGACCAGACTCCTACGGGAGGCAGCAGTGAGGAATATTGGTCAATGGGCGAGAGCCTGAACCAGCCAAGTCGCGTGAAGGAAGACAGTCCTAAGGATTGTAAACTTCTTTTATACGGGAATAACGGGCGATACGAGTATTGCATTGAATGTACCGTAAGAATAAGCATCGGCTAACTC
>GV2UCFN02JM3OX
GGTGCGTAACGCGTATGCAACTTGCCTTACAGAGGGGGATAACCCGTTGAAAGACGGACTAAAACCGCATACACTTGTATTATTGCATGATATTACAAGGAAATATTTATAGCTGTAAGATAGGCATGCGTCCCATTAGCTAGTTGGTGAGGTAACGGCTCACCAAGGCGACGATGGGTAGGGGAACTGAGAGGTTTATCCCCCACACTGGTACTGAGACACGGACCAGACTCCTACGGGAGGCAGCAGTGAGGAATATTGGTCAATGGGCGAGAGCCTGAACCAGCCAAGTCGCGTGAAGGAAGACAGTCCTAAGGATTGTAAACTTCTTTTATACGGGAATAACGGGCGATACGAGTATTGCATTGAATGTACCGTAAGAATAAGCATCGGCTAACTC
>GV2UCFN02IXK50
GGTGCGTAACGCGTATGCAACTTGCCTTACAGAGGGGGATAACCCGTTGAAAGACGGACTAAAACCGCATACACTTGTATTATTGCATGATATTACAAGGAAATATTTATAGCTGTAAGATAGGCATGCGTCCCATTAGCTAGTTGGTGAGGTAACGGCTCACCAAGGCGACGATGGGTAGGGGAACTGAGAGGTTTATCCCCCACACTGGTACTGAGACACGGACCAGACTCCTACGGGAGGCAGCAGTGAGGAATATTGGTCAATGGGCGAGAGCCTGAACCAGCCAAGTCGCGTGAAGGAAGACAGTCCTAAGGATTGTAAACTTCTTTTATACGGGAATAACGGGCGATACGAGTATTGCATTGAATGTACCGTAAGAATAAGCATCGGCTAACTC
>GV2UCFN02ILA51
GGTGCGTAACGCGTATGCAACTTGCCTTACAGAGGGGGATAACCCGTTGAAAGACGGACTAAAACCGCATACACTTGTATTATTGCATGATATTACAAGGAAATATTTATAGCTGTAAGATAGGCATGCGTCCCATTAGCTAGTTGGTGAGGTAACGGCTCACCAAGGCGACGATGGGTAGGGGAACTGAGAGGTTTATCCCCCACACTGGTACTGAGACACGGACCAGACTCCTACGGGAGGCAGCAGTGAGGAATATTGGTCAATGGGCGAGAGCCTGAACCAGCCAAGTCGCGTGAAGGAAGACAGTCCTAAGGATTGTAAACTTCTTTTATACGGGAATAACGGGCGATACGAGTATTGCATTGAATGTACCGTAAGAATAAGCATCGGCTAACTC
>GV2UCFN02HML4B
GGTGCGTAACGCGTATGCAACTTGCCTTACAGAGGGGGATAACCCGTTGAAAGACGGACTAAAACCGCATACACTTGTATTATTGCATGATATTACAAGGAAATATTTATAGCTGTAAGATAGGCATGCGTCCCATTAGCTAGTTGGTGAGGTAACGGCTCACCAAGGCGACGATGGGTAGGGGAACTGAGAGGTTTATCCCCCACACTGGTACTGAGACACGGACCAGACTCCTACGGGAGGCAGCAGTGAGGAATATTGGTCAATGGGCGAGAGCCTGAACCAGCCAAGTCGCGTGAAGGAAGACAGTCCTAAGGATTGTAAACTTCTTTTATACGGGAATAACGGGCGATACGAGTATTGCATTGAATGTACCGTAAGAATAAGCATCGGCTAACTC
>GV2UCFN02H7NP4
GGTGCGTAACGCGTATGCAACTTGCCTTACAGAGGGGGATAACCCGTTGAAAGACGGACTAAAACCGCATACACTTGTATTATTGCATGATATTACAAGGAAATATTTATAGCTGTAAGATAGGCATGCGTCCCATTAGCTAGTTGGTGAGGTAACGGCTCACCAAGGCGACGATGGGTAGGGGAACTGAGAGGTTTATCCCCCACACTGGTACTGAGACACGGACCAGACTCCTACGGGAGGCAGCAGTGAGGAATATTGGTCAATGGGCGAGAGCCTGAACCAGCCAAGTCGCGTGAAGGAAGACAGTCCTAAGGATTGTAAACTTCTTTTATACGGGAATAACGGGCGATACGAGTATTGCATTGAATGTACCGTAAGAATAAGCATCGGCTAACTC
>GV2UCFN02FMRVN
GGTGCGTAACGCGTATGCAACTTGCCTTACAGAGGGGGATAACCCGTTGAAAGACGGACTAAAACCGCATACACTTGTATTATTGCATGATATTACAAGGAAATATTTATAGCTGTAAGATAGGCATGCGTCCCATTAGCTAGTTGGTGAGGTAACGGCTCACCAAGGCGACGATGGGTAGGGGAACTGAGAGGTTTATCCCCCACACTGGTACTGAGACACGGACCAGACTCCTACGGGAGGCAGCAGTGAGGAATATTGGTCAATGGGCGAGAGCCTGAACCAGCCAAGTCGCGTGAAGGAAGACAGTCCTAAGGATTGTAAACTTCTTTTATACGGGAATAACGGGCGATACGAGTATTGCATTGAATGTACCGTAAGAATAAGCATCGGCTAACTC
>GV2UCFN02IA5PV
GGTGCGTAACGCGTATGCAACTTGCCTTACAGAGGGGGATAACCCGTTGAAAGACGGACTAAAACCGCATACACTTGTATTATTGCATGATATTACAAGGAAATATTTATAGCTGTAAGATAGGCATGCGTCCCATTAGCTAGTTGGTGAGGTAACGGCTCACCAAGGCGACGATGGGTAGGGGAACTGAGAGGTTTATCCCCCACACTGGTACTGAGACACGGACCAGACTCCTACGGGAGGCAGCAGTGAGGAATATTGGTCAATGGGCGAGAGCCTGAACCAGCCAAGTCGCGTGAAGGAAGACAGTCCTAAGGATTGTAAACTTCTTTTATACGGGAATAACGGGCGATACGAGTATTGCATTGAATGTACCGTAAGAATAAGCATCGGCTAACTC
>GV2UCFN02G6UVO
GGTGCGTAACGCGTATGCAACTTGCCTTACAGAGGGGGATAACCCGTTGAAAGACGGACTAAAACCGCATACACTTGTATTATTGCATGATATTACAAGGAAATATTTATAGCTGTAAGATAGGCATGCGTCCCATTAGCTAGTTGGTGAGGTAACGGCTCACCAAGGCGACGATGGGTAGGGGAACTGAGAGGTTTATCCCCCACACTGGTACTGAGACACGGACCAGACTCCTACGGGAGGCAGCAGTGAGGAATATTGGTCAATGGGCGAGAGCCTGAACCAGCCAAGTCGCGTGAAGGAAGACAGTCCTAAGGATTGTAAACTTCTTTTATACGGGAATAACGGGCGATACGAGTATTGCATTGAATGTACCGTAAGAATAAGCATCGGCTAACTC
>GV2UCFN02HJG90
GGTGCGTAACGCGTATGCAACTTGCCTTACAGAGGGGGATAACCCGTTGAAAGACGGACTAAAACCGCATACACTTGTATTATTGCATGATATTACAAGGAAATATTTATAGCTGTAAGATAGGCATGCGTCCCATTAGCTAGTTGGTGAGGTAACGGCTCACCAAGGCGACGATGGGTAGGGGAACTGAGAGGTTTATCCCCCACACTGGTACTGAGACACGGACCAGACTCCTACGGGAGGCAGCAGTGAGGAATATTGGTCAATGGGCGAGAGCCTGAACCAGCCAAGTCGCGTGAAGGAAGACAGTCCTAAGGATTGTAAACTTCTTTTATACGGGAATAACGGGCGATACGAGTATTGCATTGAATGTACCGTAAGAATAAGCATCGGCTAACTC
>GV2UCFN02FOC29
GGTGCGTAACGCGTATGCAACTTGCCTTACAGAGGGGGATAACCCGTTGAAAGACGGACTAAAACCGCATACACTTGTATTATTGCATGATATTACAAGGAAATATTTATAGCTGTAAGATAGGCATGCGTCCCATTAGCTAGTTGGTGAGGTAACGGCTCACCAAGGCGACGATGGGTAGGGGAACTGAGAGGTTTATCCCCCACACTGGTACTGAGACACGGACCAGACTCCTACGGGAGGCAGCAGTGAGGAATATTGGTCAATGGGCGAGAGCCTGAACCAGCCAAGTCGCGTGAAGGAAGACAGTCCTAAGGATTGTAAACTTCTTTTATACGGGAATAACGGGCGATACGAGTATTGCATTGAATGTACCGTAAGAATAAGCATCGGCTAACTC
>GV2UCFN02IXVWJ
GGTGCGTAACGCGTATGCAACTTGCCTTACAGAGGGGGATAACCCGTTGAAAGACGGACTAAAACCGCATACACTTGTATTATTGCATGATATTACAAGGAAATATTTATAGCTGTAAGATAGGCATGCGTCCCATTAGCTAGTTGGTGAGGTAACGGCTCACCAAGGCGACGATGGGTAGGGGAACTGAGAGGTTTATCCCCCACACTGGTACTGAGACACGGACCAGACTCCTACGGGAGGCAGCAGTGAGGAATATTGGTCAATGGGCGAGAGCCTGAACCAGCCAAGTCGCGTGAAGGAAGACAGTCCTAAGGATTGTAAACTTCTTTTATACGGGAATAACGGGCGATACGAGTATTGCATTGAATGTACCGTAAGAATAAGCATCGGCTAACTC
>GV2UCFN02F3UKW
GGTGCGTAACGCGTATGCAACTTGCCTTACAGAGGGGGATAACCCGTTGAAAGACGGACTAAAACCGCATACACTTGTATTATTGCATGATATTACAAGGAAATATTTATAGCTGTAAGATAGGCATGCGTCCCATTAGCTAGTTGGTGAGGTAACGGCTCACCAAGGCGACGATGGGTAGGGGAACTGAGAGGTTTATCCCCCACACTGGTACTGAGACACGGACCAGACTCCTACGGGAGGCAGCAGTGAGGAATATTGGTCAATGGGCGAGAGCCTGAACCAGCCAAGTCGCGTGAAGGAAGACAGTCCTAAGGATTGTAAACTTCTTTTATACGGGAATAACGGGCGATACGAGTATTGCATTGAATGTACCGTAAGAATAAGCATCGGCTAACTC
>GV2UCFN02FX7G9
GGTGCGTAACGCGTATGCAACTTGCCTTACAGAGGGGGATAACCCGTTGAAAGACGGACTAAAACCGCATACACTTGTATTATTGCATGATATTACAAGGAAATATTTATAGCTGTAAGATAGGCATGCGTCCCATTAGCTAGTTGGTGAGGTAACGGCTCACCAAGGCGACGATGGGTAGGGGAACTGAGAGGTTTATCCCCCACACTGGTACTGAGACACGGACCAGACTCCTACGGGAGGCAGCAGTGAGGAATATTGGTCAATGGGCGAGAGCCTGAACCAGCCAAGTCGCGTGAAGGAAGACAGTCCTAAGGATTGTAAACTTCTTTTATACGGGAATAACGGGCGATACGAGTATTGCATTGAATGTACCGTAAGAATAAGCATCGGCTAACTC
>GV2UCFN02IE2Y4
GGTGCGTAACGCGTATGCAACTTGCCTTACAGAGGGGGATAACCCGTTGAAAGACGGACTAAAACCGCATACACTTGTATTATTGCATGATATTACAAGGAAATATTTATAGCTGTAAGATAGGCATGCGTCCCATTAGCTAGTTGGTGAGGTAACGGCTCACCAAGGCGACGATGGGTAGGGGAACTGAGAGGTTTATCCCCCACACTGGTACTGAGACACGGACCAGACTCCTACGGGAGGCAGCAGTGAGGAATATTGGTCAATGGGCGAGAGCCTGAACCAGCCAAGTCGCGTGAAGGAAGACAGTCCTAAGGATTGTAAACTTCTTTTATACGGGAATAACGGGCGATACGAGTATTGCATTGAATGTACCGTAAGAATAAGCATCGGCTAACTC
>GV2UCFN02GDC81
GGTGCGTAACGCGTATGCAACTTGCCTTACAGAGGGGGATAACCCGTTGAAAGACGGACTAAAACCGCATACACTTGTATTATTGCATGATATTACAAGGAAATATTTATAGCTGTAAGATAGGCATGCGTCCCATTAGCTAGTTGGTGAGGTAACGGCTCACCAAGGCGACGATGGGTAGGGGAACTGAGAGGTTTATCCCCCACACTGGTACTGAGACACGGACCAGACTCCTACGGGAGGCAGCAGTGAGGAATATTGGTCAATGGGCGAGAGCCTGAACCAGCCAAGTCGCGTGAAGGAAGACAGTCCTAAGGATTGTAAACTTCTTTTATACGGGAATAACGGGCGATACGAGTATTGCATTGAATGTACCGTAAGAATAAGCATCGGCTAACTC
>GV2UCFN02IT9FX
GGTGCGTAACGCGTATGCAACTTGCCTTACAGAGGGGGATAACCCGTTGAAAGACGGACTAAAACCGCATACACTTGTATTATTGCATGATATTACAAGGAAATATTTATAGCTGTAAGATAGGCATGCGTCCCATTAGCTAGTTGGTGAGGTAACGGCTCACCAAGGCGACGATGGGTAGGGGAACTGAGAGGTTTATCCCCCACACTGGTACTGAGACACGGACCAGACTCCTACGGGAGGCAGCAGTGAGGAATATTGGTCAATGGGCGAGAGCCTGAACCAGCCAAGTCGCGTGAAGGAAGACAGTCCTAAGGATTGTAAACTTCTTTTATACGGGAATAACGGGCGATACGAGTATTGCATTGAATGTACCGTAAGAATAAGCATCGGCTAACTC
>GV2UCFN02I7WPE
GGTGCGTAACGCGTATGCAACTTGCCTTACAGAGGGGGATAACCCGTTGAAAGACGGACTAAAACCGCATACACTTGTATTATTGCATGATATTACAAGGAAATATTTATAGCTGTAAGATAGGCATGCGTCCCATTAGCTAGTTGGTGAGGTAACGGCTCACCAAGGCGACGATGGGTAGGGGAACTGAGAGGTTTATCCCCCACACTGGTACTGAGACACGGACCAGACTCCTACGGGAGGCAGCAGTGAGGAATATTGGTCAATGGGCGAGAGCCTGAACCAGCCAAGTCGCGTGAAGGAAGACAGTCCTAAGGATTGTAAACTTCTTTTATACGGGAATAACGGGCGATACGAGTATTGCATTGAATGTACCGTAAGAATAAGCATCGGCTAACTC
>GV2UCFN02GB2V4
GGTGCGTAACGCGTATGCAACTTGCCTTACAGAGGGGGATAACCCGTTGAAAGACGGACTAAAACCGCATACACTTGTATTATTGCATGATATTACAAGGAAATATTTATAGCTGTAAGATAGGCATGCGTCCCATTAGCTAGTTGGTGAGGTAACGGCTCACCAAGGCGACGATGGGTAGGGGAACTGAGAGGTTTATCCCCCACACTGGTACTGAGACACGGACCAGACTCCTACGGGAGGCAGCAGTGAGGAATATTGGTCAATGGGCGAGAGCCTGAACCAGCCAAGTCGCGTGAAGGAAGACAGTCCTAAGGATTGTAAACTTCTTTTATACGGGAATAACGGGCGATACGAGTATTGCATTGAATGTACCGTAAGAATAAGCATCGGCTAACTC
>GV2UCFN02H8FME
GGTGCGTAACGCGTATGCAACTTGCCTTACAGAGGGGGATAACCCGTTGAAAGACGGACTAAAACCGCATACACTTGTATTATTGCATGATATTACAAGGAAATATTTATAGCTGTAAGATAGGCATGCGTCCCATTAGCTAGTTGGTGAGGTAACGGCTCACCAAGGCGACGATGGGTAGGGGAACTGAGAGGTTTATCCCCCACACTGGTACTGAGACACGGACCAGACTCCTACGGGAGGCAGCAGTGAGGAATATTGGTCAATGGGCGAGAGCCTGAACCAGCCAAGTCGCGTGAAGGAAGACAGTCCTAAGGATTGTAAACTTCTTTTATACGGGAATAACGGGCGATACGAGTATTGCATTGAATGTACCGTAAGAATAAGCATCGGCTAACTC
>GV2UCFN02JZGX9
GGTGCGTAACGCGTATGCAACTTGCCTTACAGAGGGGGATAACCCGTTGAAAGACGGACTAAAACCGCATACACTTGTATTATTGCATGATATTACAAGGAAATATTTATAGCTGTAAGATAGGCATGCGTCCCATTAGCTAGTTGGTGAGGTAACGGCTCACCAAGGCGACGATGGGTAGGGGAACTGAGAGGTTTATCCCCCACACTGGTACTGAGACACGGACCAGACTCCTACGGGAGGCAGCAGTGAGGAATATTGGTCAATGGGCGAGAGCCTGAACCAGCCAAGTCGCGTGAAGGAAGACAGTCCTAAGGATTGTAAACTTCTTTTATACGGGAATAACGGGCGATACGAGTATTGCATTGAATGTACCGTAAGAATAAGCATCGGCTAACTC
>GV2UCFN02GPAUC
GGTGCGTAACGCGTATGCAACTTGCCTTACAGAGGGGGATAACCCGTTGAAAGACGGACTAAAACCGCATACACTTGTATTATTGCATGATATTACAAGGAAATATTTATAGCTGTAAGATAGGCATGCGTCCCATTAGCTAGTTGGTGAGGTAACGGCTCACCAAGGCGACGATGGGTAGGGGAACTGAGAGGTTTATCCCCCACACTGGTACTGAGACACGGACCAGACTCCTACGGGAGGCAGCAGTGAGGAATATTGGTCAATGGGCGAGAGCCTGAACCAGCCAAGTCGCGTGAAGGAAGACAGTCCTAAGGATTGTAAACTTCTTTTATACGGGAATAACGGGCGATACGAGTATTGCATTGAATGTACCGTAAGAATAAGCATCGGCTAACTC
>GV2UCFN02JGL71
GGTGCGTAACGCGTATGCAACTTGCCTTACAGAGGGGGATAACCCGTTGAAAGACGGACTAAAACCGCATACACTTGTATTATTGCATGATATTACAAGGAAATATTTATAGCTGTAAGATAGGCATGCGTCCCATTAGCTAGTTGGTGAGGTAACGGCTCACCAAGGCGACGATGGGTAGGGGAACTGAGAGGTTTATCCCCCACACTGGTACTGAGACACGGACCAGACTCCTACGGGAGGCAGCAGTGAGGAATATTGGTCAATGGGCGAGAGCCTGAACCAGCCAAGTCGCGTGAAGGAAGACAGTCCTAAGGATTGTAAACTTCTTTTATACGGGAATAACGGGCGATACGAGTATTGCATTGAATGTACCGTAAGAATAAGCATCGGCTAACTC
>GV2UCFN02ITI13
GGTGCGTAACGCGTATGCAACTTGCCTTACAGAGGGGGATAACCCGTTGAAAGACGGACTAAAACCGCATACACTTGTATTATTGCATGATATTACAAGGAAATATTTATAGCTGTAAGATAGGCATGCGTCCCATTAGCTAGTTGGTGAGGTAACGGCTCACCAAGGCGACGATGGGTAGGGGAACTGAGAGGTTTATCCCCCACACTGGTACTGAGACACGGACCAGACTCCTACGGGAGGCAGCAGTGAGGAATATTGGTCAATGGGCGAGAGCCTGAACCAGCCAAGTCGCGTGAAGGAAGACAGTCCTAAGGATTGTAAACTTCTTTTATACGGGAATAACGGGCGATACGAGTATTGCATTGAATGTACCGTAAGAATAAGCATCGGCTAACTC
>GV2UCFN02FIDLD
GGTGCGTAACGCGTATGCAACTTGCCTTACAGAGGGGGATAACCCGTTGAAAGACGGACTAAAACCGCATACACTTGTATTATTGCATGATATTACAAGGAAATATTTATAGCTGTAAGATAGGCATGCGTCCCATTAGCTAGTTGGTGAGGTAACGGCTCACCAAGGCGACGATGGGTAGGGGAACTGAGAGGTTTATCCCCCACACTGGTACTGAGACACGGACCAGACTCCTACGGGAGGCAGCAGTGAGGAATATTGGTCAATGGGCGAGAGCCTGAACCAGCCAAGTCGCGTGAAGGAAGACAGTCCTAAGGATTGTAAACTTCTTTTATACGGGAATAACGGGCGATACGAGTATTGCATTGAATGTACCGTAAGAATAAGCATCGGCTAACTC
>GV2UCFN02I1S7D
GGTGCGTAACGCGTATGCAACTTGCCTTACAGAGGGGGATAACCCGTTGAAAGACGGACTAAAACCGCATACACTTGTATTATTGCATGATATTACAAGGAAATATTTATAGCTGTAAGATAGGCATGCGTCCCATTAGCTAGTTGGTGAGGTAACGGCTCACCAAGGCGACGATGGGTAGGGGAACTGAGAGGTTTATCCCCCACACTGGTACTGAGACACGGACCAGACTCCTACGGGAGGCAGCAGTGAGGAATATTGGTCAATGGGCGAGAGCCTGAACCAGCCAAGTCGCGTGAAGGAAGACAGTCCTAAGGATTGTAAACTTCTTTTATACGGGAATAACGGGCGATACGAGTATTGCATTGAATGTACCGTAAGAATAAGCATCGGCTAACTC
>GV2UCFN02GRK9B
GGTGCGTAACGCGTATGCAACTTGCCTTACAGAGGGGGATAACCCGTTGAAAGACGGACTAAAACCGCATACACTTGTATTATTGCATGATATTACAAGGAAATATTTATAGCTGTAAGATAGGCATGCGTCCCATTAGCTAGTTGGTGAGGTAACGGCTCACCAAGGCGACGATGGGTAGGGGAACTGAGAGGTTTATCCCCCACACTGGTACTGAGACACGGACCAGACTCCTACGGGAGGCAGCAGTGAGGAATATTGGTCAATGGGCGAGAGCCTGAACCAGCCAAGTCGCGTGAAGGAAGACAGTCCTAAGGATTGTAAACTTCTTTTATACGGGAATAACGGGCGATACGAGTATTGCATTGAATGTACCGTAAGAATAAGCATCGGCTAACTC
>GV2UCFN02H6DS0
GGTGCGTAACGCGTATGCAACTTGCCTTACAGAGGGGGATAACCCGTTGAAAGACGGACTAAAACCGCATACACTTGTATTATTGCATGATATTACAAGGAAATATTTATAGCTGTAAGATAGGCATGCGTCCCATTAGCTAGTTGGTGAGGTAACGGCTCACCAAGGCGACGATGGGTAGGGGAACTGAGAGGTTTATCCCCCACACTGGTACTGAGACACGGACCAGACTCCTACGGGAGGCAGCAGTGAGGAATATTGGTCAATGGGCGAGAGCCTGAACCAGCCAAGTCGCGTGAAGGAAGACAGTCCTAAGGATTGTAAACTTCTTTTATACGGGAATAACGGGCGATACGAGTATTGCATTGAATGTACCGTAAGAATAAGCATCGGCTAACTC
>GV2UCFN02FO3VV
GGTGCGTAACGCGTATGCAACTTGCCTTACAGAGGGGGATAACCCGTTGAAAGACGGACTAAAACCGCATACACTTGTATTATTGCATGATATTACAAGGAAATATTTATAGCTGTAAGATAGGCATGCGTCCCATTAGCTAGTTGGTGAGGTAACGGCTCACCAAGGCGACGATGGGTAGGGGAACTGAGAGGTTTATCCCCCACACTGGTACTGAGACACGGACCAGACTCCTACGGGAGGCAGCAGTGAGGAATATTGGTCAATGGGCGAGAGCCTGAACCAGCCAAGTCGCGTGAAGGAAGACAGTCCTAAGGATTGTAAACTTCTTTTATACGGGAATAACGGGCGATACGAGTATTGCATTGAATGTACCGTAAGAATAAGCATCGGCTAACTC
>GV2UCFN02GVKGX
GGTGCGTAACGCGTATGCAACTTGCCTTACAGAGGGGGATAACCCGTTGAAAGACGGACTAAAACCGCATACACTTGTATTATTGCATGATATTACAAGGAAATATTTATAGCTGTAAGATAGGCATGCGTCCCATTAGCTAGTTGGTGAGGTAACGGCTCACCAAGGCGACGATGGGTAGGGGAACTGAGAGGTTTATCCCCCACACTGGTACTGAGACACGGACCAGACTCCTACGGGAGGCAGCAGTGAGGAATATTGGTCAATGGGCGAGAGCCTGAACCAGCCAAGTCGCGTGAAGGAAGACAGTCCTAAGGATTGTAAACTTCTTTTATACGGGAATAACGGGCGATACGAGTATTGCATTGAATGTACCGTAAGAATAAGCATCGGCTAACTC
>GV2UCFN02ID3N2
GGTGCGTAACGCGTATGCAACTTGCCTTACAGAGGGGGATAACCCGTTGAAAGACGGACTAAAACCGCATACACTTGTATTATTGCATGATATTACAAGGAAATATTTATAGCTGTAAGATAGGCATGCGTCCCATTAGCTAGTTGGTGAGGTAACGGCTCACCAAGGCGACGATGGGTAGGGGAACTGAGAGGTTTATCCCCCACACTGGTACTGAGACACGGACCAGACTCCTACGGGAGGCAGCAGTGAGGAATATTGGTCAATGGGCGAGAGCCTGAACCAGCCAAGTCGCGTGAAGGAAGACAGTCCTAAGGATTGTAAACTTCTTTTATACGGGAATAACGGGCGATACGAGTATTGCATTGAATGTACCGTAAGAATAAGCATCGGCTAACTC
>GV2UCFN02JBEUC
GGTGCGTAACGCGTATGCAACTTGCCTTACAGAGGGGGATAACCCGTTGAAAGACGGACTAAAACCGCATACACTTGTATTATTGCATGATATTACAAGGAAATATTTATAGCTGTAAGATAGGCATGCGTCCCATTAGCTAGTTGGTGAGGTAACGGCTCACCAAGGCGACGATGGGTAGGGGAACTGAGAGGTTTATCCCCCACACTGGTACTGAGACACGGACCAGACTCCTACGGGAGGCAGCAGTGAGGAATATTGGTCAATGGGCGAGAGCCTGAACCAGCCAAGTCGCGTGAAGGAAGACAGTCCTAAGGATTGTAAACTTCTTTTATACGGGAATAACGGGCGATACGAGTATTGCATTGAATGTACCGTAAGAATAAGCATCGGCTAACTC
>GV2UCFN02F3555
GGTGCGTAACGCGTATGCAACTTGCCTTACAGAGGGGGATAACCCGTTGAAAGACGGACTAAAACCGCATACACTTGTATTATTGCATGATATTACAAGGAAATATTTATAGCTGTAAGATAGGCATGCGTCCCATTAGCTAGTTGGTGAGGTAACGGCTCACCAAGGCGACGATGGGTAGGGGAACTGAGAGGTTTATCCCCCACACTGGTACTGAGACACGGACCAGACTCCTACGGGAGGCAGCAGTGAGGAATATTGGTCAATGGGCGAGAGCCTGAACCAGCCAAGTCGCGTGAAGGAAGACAGTCCTAAGGATTGTAAACTTCTTTTATACGGGAATAACGGGCGATACGAGTATTGCATTGAATGTACCGTAAGAATAAGCATCGGCTAACTC
>GV2UCFN02GEEPL
GGTGCGTAACGCGTATGCAACTTGCCTTACAGAGGGGGATAACCCGTTGAAAGACGGACTAAAACCGCATACACTTGTATTATTGCATGATATTACAAGGAAATATTTATAGCTGTAAGATAGGCATGCGTCCCATTAGCTAGTTGGTGAGGTAACGGCTCACCAAGGCGACGATGGGTAGGGGAACTGAGAGGTTTATCCCCCACACTGGTACTGAGACACGGACCAGACTCCTACGGGAGGCAGCAGTGAGGAATATTGGTCAATGGGCGAGAGCCTGAACCAGCCAAGTCGCGTGAAGGAAGACAGTCCTAAGGATTGTAAACTTCTTTTATACGGGAATAACGGGCGATACGAGTATTGCATTGAATGTACCGTAAGAATAAGCATCGGCTAACTC
>GV2UCFN02H9UNO
GGTGCGTAACGCGTATGCAACTTGCCTTACAGAGGGGGATAACCCGTTGAAAGACGGACTAAAACCGCATACACTTGTATTATTGCATGATATTACAAGGAAATATTTATAGCTGTAAGATAGGCATGCGTCCCATTAGCTAGTTGGTGAGGTAACGGCTCACCAAGGCGACGATGGGTAGGGGAACTGAGAGGTTTATCCCCCACACTGGTACTGAGACACGGACCAGACTCCTACGGGAGGCAGCAGTGAGGAATATTGGTCAATGGGCGAGAGCCTGAACCAGCCAAGTCGCGTGAAGGAAGACAGTCCTAAGGATTGTAAACTTCTTTTATACGGGAATAACGGGCGATACGAGTATTGCATTGAATGTACCGTAAGAATAAGCATCGGCTAACTC
>GV2UCFN02H4L3X
GGTGCGTAACGCGTATGCAACTTGCCTTACAGAGGGGGATAACCCGTTGAAAGACGGACTAAAACCGCATACACTTGTATTATTGCATGATATTACAAGGAAATATTTATAGCTGTAAGATAGGCATGCGTCCCATTAGCTAGTTGGTGAGGTAACGGCTCACCAAGGCGACGATGGGTAGGGGAACTGAGAGGTTTATCCCCCACACTGGTACTGAGACACGGACCAGACTCCTACGGGAGGCAGCAGTGAGGAATATTGGTCAATGGGCGAGAGCCTGAACCAGCCAAGTCGCGTGAAGGAAGACAGTCCTAAGGATTGTAAACTTCTTTTATACGGGAATAACGGGCGATACGAGTATTGCATTGAATGTACCGTAAGAATAAGCATCGGCTAACTC
>GV2UCFN02HVTMQ
GGTGCGTAACGCGTATGCAACTTGCCTTACAGAGGGGGATAACCCGTTGAAAGACGGACTAAAACCGCATACACTTGTATTATTGCATGATATTACAAGGAAATATTTATAGCTGTAAGATAGGCATGCGTCCCATTAGCTAGTTGGTGAGGTAACGGCTCACCAAGGCGACGATGGGTAGGGGAACTGAGAGGTTTATCCCCCACACTGGTACTGAGACACGGACCAGACTCCTACGGGAGGCAGCAGTGAGGAATATTGGTCAATGGGCGAGAGCCTGAACCAGCCAAGTCGCGTGAAGGAAGACAGTCCTAAGGATTGTAAACTTCTTTTATACGGGAATAACGGGCGATACGAGTATTGCATTGAATGTACCGTAAGAATAAGCATCGGCTAACTC
>GV2UCFN02IUY95
GGTGCGTAACGCGTATGCAACTTGCCTTACAGAGGGGGATAACCCGTTGAAAGACGGACTAAAACCGCATACACTTGTATTATTGCATGATATTACAAGGAAATATTTATAGCTGTAAGATAGGCATGCGTCCCATTAGCTAGTTGGTGAGGTAACGGCTCACCAAGGCGACGATGGGTAGGGGAACTGAGAGGTTTATCCCCCACACTGGTACTGAGACACGGACCAGACTCCTACGGGAGGCAGCAGTGAGGAATATTGGTCAATGGGCGAGAGCCTGAACCAGCCAAGTCGCGTGAAGGAAGACAGTCCTAAGGATTGTAAACTTCTTTTATACGGGAATAACGGGCGATACGAGTATTGCATTGAATGTACCGTAAGAATAAGCATCGGCTAACTC
>GV2UCFN02HQ1O4
GGTGCGTAACGCGTATGCAACTTGCCTTACAGAGGGGGATAACCCGTTGAAAGACGGACTAAAACCGCATACACTTGTATTATTGCATGATATTACAAGGAAATATTTATAGCTGTAAGATAGGCATGCGTCCCATTAGCTAGTTGGTGAGGTAACGGCTCACCAAGGCGACGATGGGTAGGGGAACTGAGAGGTTTATCCCCCACACTGGTACTGAGACACGGACCAGACTCCTACGGGAGGCAGCAGTGAGGAATATTGGTCAATGGGCGAGAGCCTGAACCAGCCAAGTCGCGTGAAGGAAGACAGTCCTAAGGATTGTAAACTTCTTTTATACGGGAATAACGGGCGATACGAGTATTGCATTGAATGTACCGTAAGAATAAGCATCGGCTAACTC
>GV2UCFN02JLDKR
GGTGCGTAACGCGTATGCAACTTGCCTTACAGAGGGGGATAACCCGTTGAAAGACGGACTAAAACCGCATACACTTGTATTATTGCATGATATTACAAGGAAATATTTATAGCTGTAAGATAGGCATGCGTCCCATTAGCTAGTTGGTGAGGTAACGGCTCACCAAGGCGACGATGGGTAGGGGAACTGAGAGGTTTATCCCCCACACTGGTACTGAGACACGGACCAGACTCCTACGGGAGGCAGCAGTGAGGAATATTGGTCAATGGGCGAGAGCCTGAACCAGCCAAGTCGCGTGAAGGAAGACAGTCCTAAGGATTGTAAACTTCTTTTATACGGGAATAACGGGCGATACGAGTATTGCATTGAATGTACCGTAAGAATAAGCATCGGCTAACTC
>GV2UCFN02ITQAU
GGTGCGTAACGCGTATGCAACTTGCCTTACAGAGGGGGATAACCCGTTGAAAGACGGACTAAAACCGCATACACTTGTATTATTGCATGATATTACAAGGAAATATTTATAGCTGTAAGATAGGCATGCGTCCCATTAGCTAGTTGGTGAGGTAACGGCTCACCAAGGCGACGATGGGTAGGGGAACTGAGAGGTTTATCCCCCACACTGGTACTGAGACACGGACCAGACTCCTACGGGAGGCAGCAGTGAGGAATATTGGTCAATGGGCGAGAGCCTGAACCAGCCAAGTCGCGTGAAGGAAGACAGTCCTAAGGATTGTAAACTTCTTTTATACGGGAATAACGGGCGATACGAGTATTGCATTGAATGTACCGTAAGAATAAGCATCGGCTAACTC
>GV2UCFN02IVG1W
GGTGCGTAACGCGTATGCAACTTGCCTTACAGAGGGGGATAACCCGTTGAAAGACGGACTAAAACCGCATACACTTGTATTATTGCATGATATTACAAGGAAATATTTATAGCTGTAAGATAGGCATGCGTCCCATTAGCTAGTTGGTGAGGTAACGGCTCACCAAGGCGACGATGGGTAGGGGAACTGAGAGGTTTATCCCCCACACTGGTACTGAGACACGGACCAGACTCCTACGGGAGGCAGCAGTGAGGAATATTGGTCAATGGGCGAGAGCCTGAACCAGCCAAGTCGCGTGAAGGAAGACAGTCCTAAGGATTGTAAACTTCTTTTATACGGGAATAACGGGCGATACGAGTATTGCATTGAATGTACCGTAAGAATAAGCATCGGCTAACTC
>GV2UCFN02IC061
GGTGCGTAACGCGTATGCAACTTGCCTTACAGAGGGGGATAACCCGTTGAAAGACGGACTAAAACCGCATACACTTGTATTATTGCATGATATTACAAGGAAATATTTATAGCTGTAAGATAGGCATGCGTCCCATTAGCTAGTTGGTGAGGTAACGGCTCACCAAGGCGACGATGGGTAGGGGAACTGAGAGGTTTATCCCCCACACTGGTACTGAGACACGGACCAGACTCCTACGGGAGGCAGCAGTGAGGAATATTGGTCAATGGGCGAGAGCCTGAACCAGCCAAGTCGCGTGAAGGAAGACAGTCCTAAGGATTGTAAACTTCTTTTATACGGGAATAACGGGCGATACGAGTATTGCATTGAATGTACCGTAAGAATAAGCATCGGCTAACTC
>GV2UCFN02GOJ3K
GGTGCGTAACGCGTATGCAACTTGCCTTACAGAGGGGGATAACCCGTTGAAAGACGGACTAAAACCGCATACACTTGTATTATTGCATGATATTACAAGGAAATATTTATAGCTGTAAGATAGGCATGCGTCCCATTAGCTAGTTGGTGAGGTAACGGCTCACCAAGGCGACGATGGGTAGGGGAACTGAGAGGTTTATCCCCCACACTGGTACTGAGACACGGACCAGACTCCTACGGGAGGCAGCAGTGAGGAATATTGGTCAATGGGCGAGAGCCTGAACCAGCCAAGTCGCGTGAAGGAAGACAGTCCTAAGGATTGTAAACTTCTTTTATACGGGAATAACGGGCGATACGAGTATTGCATTGAATGTACCGTAAGAATAAGCATCGGCTAACTC
>GV2UCFN02H88LC
GGTGCGTAACGCGTATGCAACTTGCCTTACAGAGGGGGATAACCCGTTGAAAGACGGACTAAAACCGCATACACTTGTATTATTGCATGATATTACAAGGAAATATTTATAGCTGTAAGATAGGCATGCGTCCCATTAGCTAGTTGGTGAGGTAACGGCTCACCAAGGCGACGATGGGTAGGGGAACTGAGAGGTTTATCCCCCACACTGGTACTGAGACACGGACCAGACTCCTACGGGAGGCAGCAGTGAGGAATATTGGTCAATGGGCGAGAGCCTGAACCAGCCAAGTCGCGTGAAGGAAGACAGTCCTAAGGATTGTAAACTTCTTTTATACGGGAATAACGGGCGATACGAGTATTGCATTGAATGTACCGTAAGAATAAGCATCGGCTAACTC
>GV2UCFN02FVHCW
GGTGCGTAACGCGTATGCAACTTGCCTTACAGAGGGGGATAACCCGTTGAAAGACGGACTAAAACCGCATACACTTGTATTATTGCATGATATTACAAGGAAATATTTATAGCTGTAAGATAGGCATGCGTCCCATTAGCTAGTTGGTGAGGTAACGGCTCACCAAGGCGACGATGGGTAGGGGAACTGAGAGGTTTATCCCCCACACTGGTACTGAGACACGGACCAGACTCCTACGGGAGGCAGCAGTGAGGAATATTGGTCAATGGGCGAGAGCCTGAACCAGCCAAGTCGCGTGAAGGAAGACAGTCCTAAGGATTGTAAACTTCTTTTATACGGGAATAACGGGCGATACGAGTATTGCATTGAATGTACCGTAAGAATAAGCATCGGCTAACTC
>GV2UCFN02GJ7A1
GGTGCGTAACGCGTATGCAACTTGCCTTACAGAGGGGGATAACCCGTTGAAAGACGGACTAAAACCGCATACACTTGTATTATTGCATGATATTACAAGGAAATATTTATAGCTGTAAGATAGGCATGCGTCCCATTAGCTAGTTGGTGAGGTAACGGCTCACCAAGGCGACGATGGGTAGGGGAACTGAGAGGTTTATCCCCCACACTGGTACTGAGACACGGACCAGACTCCTACGGGAGGCAGCAGTGAGGAATATTGGTCAATGGGCGAGAGCCTGAACCAGCCAAGTCGCGTGAAGGAAGACAGTCCTAAGGATTGTAAACTTCTTTTATACGGGAATAACGGGCGATACGAGTATTGCATTGAATGTACCGTAAGAATAAGCATCGGCTAACTC
>GV2UCFN02JL9DC
GGTGCGTAACGCGTATGCAACTTGCCTTACAGAGGGGGATAACCCGTTGAAAGACGGACTAAAACCGCATACACTTGTATTATTGCATGATATTACAAGGAAATATTTATAGCTGTAAGATAGGCATGCGTCCCATTAGCTAGTTGGTGAGGTAACGGCTCACCAAGGCGACGATGGGTAGGGGAACTGAGAGGTTTATCCCCCACACTGGTACTGAGACACGGACCAGACTCCTACGGGAGGCAGCAGTGAGGAATATTGGTCAATGGGCGAGAGCCTGAACCAGCCAAGTCGCGTGAAGGAAGACAGTCCTAAGGATTGTAAACTTCTTTTATACGGGAATAACGGGCGATACGAGTATTGCATTGAATGTACCGTAAGAATAAGCATCGGCTAACTC
>GV2UCFN02JD7AF
GGTGCGTAACGCGTATGCAACTTGCCTTACAGAGGGGGATAACCCGTTGAAAGACGGACTAAAACCGCATACACTTGTATTATTGCATGATATTACAAGGAAATATTTATAGCTGTAAGATAGGCATGCGTCCCATTAGCTAGTTGGTGAGGTAACGGCTCACCAAGGCGACGATGGGTAGGGGAACTGAGAGGTTTATCCCCCACACTGGTACTGAGACACGGACCAGACTCCTACGGGAGGCAGCAGTGAGGAATATTGGTCAATGGGCGAGAGCCTGAACCAGCCAAGTCGCGTGAAGGAAGACAGTCCTAAGGATTGTAAACTTCTTTTATACGGGAATAACGGGCGATACGAGTATTGCATTGAATGTACCGTAAGAATAAGCATCGGCTAACTC
>GV2UCFN02FQ3MB
GGTGCGTAACGCGTATGCAACTTGCCTTACAGAGGGGGATAACCCGTTGAAAGACGGACTAAAACCGCATACACTTGTATTATTGCATGATATTACAAGGAAATATTTATAGCTGTAAGATAGGCATGCGTCCCATTAGCTAGTTGGTGAGGTAACGGCTCACCAAGGCGACGATGGGTAGGGGAACTGAGAGGTTTATCCCCCACACTGGTACTGAGACACGGACCAGACTCCTACGGGAGGCAGCAGTGAGGAATATTGGTCAATGGGCGAGAGCCTGAACCAGCCAAGTCGCGTGAAGGAAGACAGTCCTAAGGATTGTAAACTTCTTTTATACGGGAATAACGGGCGATACGAGTATTGCATTGAATGTACCGTAAGAATAAGCATCGGCTAACTC
>GV2UCFN02I03NJ
GGTGCGTAACGCGTATGCAACTTGCCTTACAGAGGGGGATAACCCGTTGAAAGACGGACTAAAACCGCATACACTTGTATTATTGCATGATATTACAAGGAAATATTTATAGCTGTAAGATAGGCATGCGTCCCATTAGCTAGTTGGTGAGGTAACGGCTCACCAAGGCGACGATGGGTAGGGGAACTGAGAGGTTTATCCCCCACACTGGTACTGAGACACGGACCAGACTCCTACGGGAGGCAGCAGTGAGGAATATTGGTCAATGGGCGAGAGCCTGAACCAGCCAAGTCGCGTGAAGGAAGACAGTCCTAAGGATTGTAAACTTCTTTTATACGGGAATAACGGGCGATACGAGTATTGCATTGAATGTACCGTAAGAATAAGCATCGGCTAACTC
>GV2UCFN02H7OJO
GGTGCGTAACGCGTATGCAACTTGCCTTACAGAGGGGGATAACCCGTTGAAAGACGGACTAAAACCGCATACACTTGTATTATTGCATGATATTACAAGGAAATATTTATAGCTGTAAGATAGGCATGCGTCCCATTAGCTAGTTGGTGAGGTAACGGCTCACCAAGGCGACGATGGGTAGGGGAACTGAGAGGTTTATCCCCCACACTGGTACTGAGACACGGACCAGACTCCTACGGGAGGCAGCAGTGAGGAATATTGGTCAATGGGCGAGAGCCTGAACCAGCCAAGTCGCGTGAAGGAAGACAGTCCTAAGGATTGTAAACTTCTTTTATACGGGAATAACGGGCGATACGAGTATTGCATTGAATGTACCGTAAGAATAAGCATCGGCTAACTC
>GV2UCFN02JF809
GGTGCGTAACGCGTATGCAACTTGCCTTACAGAGGGGGATAACCCGTTGAAAGACGGACTAAAACCGCATACACTTGTATTATTGCATGATATTACAAGGAAATATTTATAGCTGTAAGATAGGCATGCGTCCCATTAGCTAGTTGGTGAGGTAACGGCTCACCAAGGCGACGATGGGTAGGGGAACTGAGAGGTTTATCCCCCACACTGGTACTGAGACACGGACCAGACTCCTACGGGAGGCAGCAGTGAGGAATATTGGTCAATGGGCGAGAGCCTGAACCAGCCAAGTCGCGTGAAGGAAGACAGTCCTAAGGATTGTAAACTTCTTTTATACGGGAATAACGGGCGATACGAGTATTGCATTGAATGTACCGTAAGAATAAGCATCGGCTAACTC
>GV2UCFN02JIPZ8
GGTGCGTAACGCGTATGCAACTTGCCTTACAGAGGGGGATAACCCGTTGAAAGACGGACTAAAACCGCATACACTTGTATTATTGCATGATATTACAAGGAAATATTTATAGCTGTAAGATAGGCATGCGTCCCATTAGCTAGTTGGTGAGGTAACGGCTCACCAAGGCGACGATGGGTAGGGGAACTGAGAGGTTTATCCCCCACACTGGTACTGAGACACGGACCAGACTCCTACGGGAGGCAGCAGTGAGGAATATTGGTCAATGGGCGAGAGCCTGAACCAGCCAAGTCGCGTGAAGGAAGACAGTCCTAAGGATTGTAAACTTCTTTTATACGGGAATAACGGGCGATACGAGTATTGCATTGAATGTACCGTAAGAATAAGCATCGGCTAACTC
>GV2UCFN02IVZ69
GGTGCGTAACGCGTATGCAACTTGCCTTACAGAGGGGGATAACCCGTTGAAAGACGGACTAAAACCGCATACACTTGTATTATTGCATGATATTACAAGGAAATATTTATAGCTGTAAGATAGGCATGCGTCCCATTAGCTAGTTGGTGAGGTAACGGCTCACCAAGGCGACGATGGGTAGGGGAACTGAGAGGTTTATCCCCCACACTGGTACTGAGACACGGACCAGACTCCTACGGGAGGCAGCAGTGAGGAATATTGGTCAATGGGCGAGAGCCTGAACCAGCCAAGTCGCGTGAAGGAAGACAGTCCTAAGGATTGTAAACTTCTTTTATACGGGAATAACGGGCGATACGAGTATTGCATTGAATGTACCGTAAGAATAAGCATCGGCTAACTC
>GV2UCFN02GZKUH
GGTGCGTAACGCGTATGCAACTTGCCTTACAGAGGGGGATAACCCGTTGAAAGACGGACTAAAACCGCATACACTTGTATTATTGCATGATATTACAAGGAAATATTTATAGCTGTAAGATAGGCATGCGTCCCATTAGCTAGTTGGTGAGGTAACGGCTCACCAAGGCGACGATGGGTAGGGGAACTGAGAGGTTTATCCCCCACACTGGTACTGAGACACGGACCAGACTCCTACGGGAGGCAGCAGTGAGGAATATTGGTCAATGGGCGAGAGCCTGAACCAGCCAAGTCGCGTGAAGGAAGACAGTCCTAAGGATTGTAAACTTCTTTTATACGGGAATAACGGGCGATACGAGTATTGCATTGAATGTACCGTAAGAATAAGCATCGGCTAACTC
>GV2UCFN02HB9C1
GGTGCGTAACGCGTATGCAACTTGCCTTACAGAGGGGGATAACCCGTTGAAAGACGGACTAAAACCGCATACACTTGTATTATTGCATGATATTACAAGGAAATATTTATAGCTGTAAGATAGGCATGCGTCCCATTAGCTAGTTGGTGAGGTAACGGCTCACCAAGGCGACGATGGGTAGGGGAACTGAGAGGTTTATCCCCCACACTGGTACTGAGACACGGACCAGACTCCTACGGGAGGCAGCAGTGAGGAATATTGGTCAATGGGCGAGAGCCTGAACCAGCCAAGTCGCGTGAAGGAAGACAGTCCTAAGGATTGTAAACTTCTTTTATACGGGAATAACGGGCGATACGAGTATTGCATTGAATGTACCGTAAGAATAAGCATCGGCTAACTC
>GV2UCFN02IR62Z
GGTGCGTAACGCGTATGCAACTTGCCTTACAGAGGGGGATAACCCGTTGAAAGACGGACTAAAACCGCATACACTTGTATTATTGCATGATATTACAAGGAAATATTTATAGCTGTAAGATAGGCATGCGTCCCATTAGCTAGTTGGTGAGGTAACGGCTCACCAAGGCGACGATGGGTAGGGGAACTGAGAGGTTTATCCCCCACACTGGTACTGAGACACGGACCAGACTCCTACGGGAGGCAGCAGTGAGGAATATTGGTCAATGGGCGAGAGCCTGAACCAGCCAAGTCGCGTGAAGGAAGACAGTCCTAAGGATTGTAAACTTCTTTTATACGGGAATAACGGGCGATACGAGTATTGCATTGAATGTACCGTAAGAATAAGCATCGGCTAACTC
>GV2UCFN02FNZ66
GGTGCGTAACGCGTATGCAACTTGCCTTACAGAGGGGGATAACCCGTTGAAAGACGGACTAAAACCGCATACACTTGTATTATTGCATGATATTACAAGGAAATATTTATAGCTGTAAGATAGGCATGCGTCCCATTAGCTAGTTGGTGAGGTAACGGCTCACCAAGGCGACGATGGGTAGGGGAACTGAGAGGTTTATCCCCCACACTGGTACTGAGACACGGACCAGACTCCTACGGGAGGCAGCAGTGAGGAATATTGGTCAATGGGCGAGAGCCTGAACCAGCCAAGTCGCGTGAAGGAAGACAGTCCTAAGGATTGTAAACTTCTTTTATACGGGAATAACGGGCGATACGAGTATTGCATTGAATGTACCGTAAGAATAAGCATCGGCTAACTC
>GV2UCFN02I460U
GGTGCGTAACGCGTATGCAACTTGCCTTACAGAGGGGGATAACCCGTTGAAAGACGGACTAAAACCGCATACACTTGTATTATTGCATGATATTACAAGGAAATATTTATAGCTGTAAGATAGGCATGCGTCCCATTAGCTAGTTGGTGAGGTAACGGCTCACCAAGGCGACGATGGGTAGGGGAACTGAGAGGTTTATCCCCCACACTGGTACTGAGACACGGACCAGACTCCTACGGGAGGCAGCAGTGAGGAATATTGGTCAATGGGCGAGAGCCTGAACCAGCCAAGTCGCGTGAAGGAAGACAGTCCTAAGGATTGTAAACTTCTTTTATACGGGAATAACGGGCGATACGAGTATTGCATTGAATGTACCGTAAGAATAAGCATCGGCTAACTC
>GV2UCFN02HE6PS
GGTGCGTAACGCGTATGCAACTTGCCTTACAGAGGGGGATAACCCGTTGAAAGACGGACTAAAACCGCATACACTTGTATTATTGCATGATATTACAAGGAAATATTTATAGCTGTAAGATAGGCATGCGTCCCATTAGCTAGTTGGTGAGGTAACGGCTCACCAAGGCGACGATGGGTAGGGGAACTGAGAGGTTTATCCCCCACACTGGTACTGAGACACGGACCAGACTCCTACGGGAGGCAGCAGTGAGGAATATTGGTCAATGGGCGAGAGCCTGAACCAGCCAAGTCGCGTGAAGGAAGACAGTCCTAAGGATTGTAAACTTCTTTTATACGGGAATAACGGGCGATACGAGTATTGCATTGAATGTACCGTAAGAATAAGCATCGGCTAACTC
>GV2UCFN02IGIOQ
GGTGCGTAACGCGTATGCAACTTGCCTTACAGAGGGGGATAACCCGTTGAAAGACGGACTAAAACCGCATACACTTGTATTATTGCATGATATTACAAGGAAATATTTATAGCTGTAAGATAGGCATGCGTCCCATTAGCTAGTTGGTGAGGTAACGGCTCACCAAGGCGACGATGGGTAGGGGAACTGAGAGGTTTATCCCCCACACTGGTACTGAGACACGGACCAGACTCCTACGGGAGGCAGCAGTGAGGAATATTGGTCAATGGGCGAGAGCCTGAACCAGCCAAGTCGCGTGAAGGAAGACAGTCCTAAGGATTGTAAACTTCTTTTATACGGGAATAACGGGCGATACGAGTATTGCATTGAATGTACCGTAAGAATAAGCATCGGCTAACTC
>GV2UCFN02HBQ4F
GGTGCGTAACGCGTATGCAACTTGCCTTACAGAGGGGGATAACCCGTTGAAAGACGGACTAAAACCGCATACACTTGTATTATTGCATGATATTACAAGGAAATATTTATAGCTGTAAGATAGGCATGCGTCCCATTAGCTAGTTGGTGAGGTAACGGCTCACCAAGGCGACGATGGGTAGGGGAACTGAGAGGTTTATCCCCCACACTGGTACTGAGACACGGACCAGACTCCTACGGGAGGCAGCAGTGAGGAATATTGGTCAATGGGCGAGAGCCTGAACCAGCCAAGTCGCGTGAAGGAAGACAGTCCTAAGGATTGTAAACTTCTTTTATACGGGAATAACGGGCGATACGAGTATTGCATTGAATGTACCGTAAGAATAAGCATCGGCTAACTC
>GV2UCFN02IV9VJ
GGTGCGTAACGCGTATGCAACTTGCCTTACAGAGGGGGATAACCCGTTGAAAGACGGACTAAAACCGCATACACTTGTATTATTGCATGATATTACAAGGAAATATTTATAGCTGTAAGATAGGCATGCGTCCCATTAGCTAGTTGGTGAGGTAACGGCTCACCAAGGCGACGATGGGTAGGGGAACTGAGAGGTTTATCCCCCACACTGGTACTGAGACACGGACCAGACTCCTACGGGAGGCAGCAGTGAGGAATATTGGTCAATGGGCGAGAGCCTGAACCAGCCAAGTCGCGTGAAGGAAGACAGTCCTAAGGATTGTAAACTTCTTTTATACGGGAATAACGGGCGATACGAGTATTGCATTGAATGTACCGTAAGAATAAGCATCGGCTAACTC
>GV2UCFN02IXBMH
GGTGCGTAACGCGTATGCAACTTGCCTTACAGAGGGGGATAACCCGTTGAAAGACGGACTAAAACCGCATACACTTGTATTATTGCATGATATTACAAGGAAATATTTATAGCTGTAAGATAGGCATGCGTCCCATTAGCTAGTTGGTGAGGTAACGGCTCACCAAGGCGACGATGGGTAGGGGAACTGAGAGGTTTATCCCCCACACTGGTACTGAGACACGGACCAGACTCCTACGGGAGGCAGCAGTGAGGAATATTGGTCAATGGGCGAGAGCCTGAACCAGCCAAGTCGCGTGAAGGAAGACAGTCCTAAGGATTGTAAACTTCTTTTATACGGGAATAACGGGCGATACGAGTATTGCATTGAATGTACCGTAAGAATAAGCATCGGCTAACTC
>GV2UCFN02IPGAP
GGTGCGTAACGCGTATGCAACTTGCCTTACAGAGGGGGATAACCCGTTGAAAGACGGACTAAAACCGCATACACTTGTATTATTGCATGATATTACAAGGAAATATTTATAGCTGTAAGATAGGCATGCGTCCCATTAGCTAGTTGGTGAGGTAACGGCTCACCAAGGCGACGATGGGTAGGGGAACTGAGAGGTTTATCCCCCACACTGGTACTGAGACACGGACCAGACTCCTACGGGAGGCAGCAGTGAGGAATATTGGTCAATGGGCGAGAGCCTGAACCAGCCAAGTCGCGTGAAGGAAGACAGTCCTAAGGATTGTAAACTTCTTTTATACGGGAATAACGGGCGATACGAGTATTGCATTGAATGTACCGTAAGAATAAGCATCGGCTAACTC
>GV2UCFN02HPCWL
GGTGCGTAACGCGTATGCAACTTGCCTTACAGAGGGGGATAACCCGTTGAAAGACGGACTAAAACCGCATACACTTGTATTATTGCATGATATTACAAGGAAATATTTATAGCTGTAAGATAGGCATGCGTCCCATTAGCTAGTTGGTGAGGTAACGGCTCACCAAGGCGACGATGGGTAGGGGAACTGAGAGGTTTATCCCCCACACTGGTACTGAGACACGGACCAGACTCCTACGGGAGGCAGCAGTGAGGAATATTGGTCAATGGGCGAGAGCCTGAACCAGCCAAGTCGCGTGAAGGAAGACAGTCCTAAGGATTGTAAACTTCTTTTATACGGGAATAACGGGCGATACGAGTATTGCATTGAATGTACCGTAAGAATAAGCATCGGCTAACTC
>GV2UCFN02FJXXV
GGTGCGTAACGCGTATGCAACTTGCCTTACAGAGGGGGATAACCCGTTGAAAGACGGACTAAAACCGCATACACTTGTATTATTGCATGATATTACAAGGAAATATTTATAGCTGTAAGATAGGCATGCGTCCCATTAGCTAGTTGGTGAGGTAACGGCTCACCAAGGCGACGATGGGTAGGGGAACTGAGAGGTTTATCCCCCACACTGGTACTGAGACACGGACCAGACTCCTACGGGAGGCAGCAGTGAGGAATATTGGTCAATGGGCGAGAGCCTGAACCAGCCAAGTCGCGTGAAGGAAGACAGTCCTAAGGATTGTAAACTTCTTTTATACGGGAATAACGGGCGATACGAGTATTGCATTGAATGTACCGTAAGAATAAGCATCGGCTAACTC
>GV2UCFN02FX2BW
GGTGCGTAACGCGTATGCAACTTGCCTTACAGAGGGGGATAACCCGTTGAAAGACGGACTAAAACCGCATACACTTGTATTATTGCATGATATTACAAGGAAATATTTATAGCTGTAAGATAGGCATGCGTCCCATTAGCTAGTTGGTGAGGTAACGGCTCACCAAGGCGACGATGGGTAGGGGAACTGAGAGGTTTATCCCCCACACTGGTACTGAGACACGGACCAGACTCCTACGGGAGGCAGCAGTGAGGAATATTGGTCAATGGGCGAGAGCCTGAACCAGCCAAGTCGCGTGAAGGAAGACAGTCCTAAGGATTGTAAACTTCTTTTATACGGGAATAACGGGCGATACGAGTATTGCATTGAATGTACCGTAAGAATAAGCATCGGCTAACTC
>GV2UCFN02HM0ZQ
GGTGCGTAACGCGTATGCAACTTGCCTTACAGAGGGGGATAACCCGTTGAAAGACGGACTAAAACCGCATACACTTGTATTATTGCATGATATTACAAGGAAATATTTATAGCTGTAAGATAGGCATGCGTCCCATTAGCTAGTTGGTGAGGTAACGGCTCACCAAGGCGACGATGGGTAGGGGAACTGAGAGGTTTATCCCCCACACTGGTACTGAGACACGGACCAGACTCCTACGGGAGGCAGCAGTGAGGAATATTGGTCAATGGGCGAGAGCCTGAACCAGCCAAGTCGCGTGAAGGAAGACAGTCCTAAGGATTGTAAACTTCTTTTATACGGGAATAACGGGCGATACGAGTATTGCATTGAATGTACCGTAAGAATAAGCATCGGCTAACTC
>GV2UCFN02HW2PN
GGTGCGTAACGCGTATGCAACTTGCCTTACAGAGGGGGATAACCCGTTGAAAGACGGACTAAAACCGCATACACTTGTATTATTGCATGATATTACAAGGAAATATTTATAGCTGTAAGATAGGCATGCGTCCCATTAGCTAGTTGGTGAGGTAACGGCTCACCAAGGCGACGATGGGTAGGGGAACTGAGAGGTTTATCCCCCACACTGGTACTGAGACACGGACCAGACTCCTACGGGAGGCAGCAGTGAGGAATATTGGTCAATGGGCGAGAGCCTGAACCAGCCAAGTCGCGTGAAGGAAGACAGTCCTAAGGATTGTAAACTTCTTTTATACGGGAATAACGGGCGATACGAGTATTGCATTGAATGTACCGTAAGAATAAGCATCGGCTAACTC
>GV2UCFN02I3NTR
GGTGCGTAACGCGTATGCAACTTGCCTTACAGAGGGGGATAACCCGTTGAAAGACGGACTAAAACCGCATACACTTGTATTATTGCATGATATTACAAGGAAATATTTATAGCTGTAAGATAGGCATGCGTCCCATTAGCTAGTTGGTGAGGTAACGGCTCACCAAGGCGACGATGGGTAGGGGAACTGAGAGGTTTATCCCCCACACTGGTACTGAGACACGGACCAGACTCCTACGGGAGGCAGCAGTGAGGAATATTGGTCAATGGGCGAGAGCCTGAACCAGCCAAGTCGCGTGAAGGAAGACAGTCCTAAGGATTGTAAACTTCTTTTATACGGGAATAACGGGCGATACGAGTATTGCATTGAATGTACCGTAAGAATAAGCATCGGCTAACTC
>GV2UCFN02I4PGB
GGTGCGTAACGCGTATGCAACTTGCCTTACAGAGGGGGATAACCCGTTGAAAGACGGACTAAAACCGCATACACTTGTATTATTGCATGATATTACAAGGAAATATTTATAGCTGTAAGATAGGCATGCGTCCCATTAGCTAGTTGGTGAGGTAACGGCTCACCAAGGCGACGATGGGTAGGGGAACTGAGAGGTTTATCCCCCACACTGGTACTGAGACACGGACCAGACTCCTACGGGAGGCAGCAGTGAGGAATATTGGTCAATGGGCGAGAGCCTGAACCAGCCAAGTCGCGTGAAGGAAGACAGTCCTAAGGATTGTAAACTTCTTTTATACGGGAATAACGGGCGATACGAGTATTGCATTGAATGTACCGTAAGAATAAGCATCGGCTAACTC
>GV2UCFN02FS9TV
GGTGCGTAACGCGTATGCAACTTGCCTTACAGAGGGGGATAACCCGTTGAAAGACGGACTAAAACCGCATACACTTGTATTATTGCATGATATTACAAGGAAATATTTATAGCTGTAAGATAGGCATGCGTCCCATTAGCTAGTTGGTGAGGTAACGGCTCACCAAGGCGACGATGGGTAGGGGAACTGAGAGGTTTATCCCCCACACTGGTACTGAGACACGGACCAGACTCCTACGGGAGGCAGCAGTGAGGAATATTGGTCAATGGGCGAGAGCCTGAACCAGCCAAGTCGCGTGAAGGAAGACAGTCCTAAGGATTGTAAACTTCTTTTATACGGGAATAACGGGCGATACGAGTATTGCATTGAATGTACCGTAAGAATAAGCATCGGCTAACTC
>GV2UCFN02GJCMC
GGTGCGTAACGCGTATGCAACTTGCCTTACAGAGGGGGATAACCCGTTGAAAGACGGACTAAAACCGCATACACTTGTATTATTGCATGATATTACAAGGAAATATTTATAGCTGTAAGATAGGCATGCGTCCCATTAGCTAGTTGGTGAGGTAACGGCTCACCAAGGCGACGATGGGTAGGGGAACTGAGAGGTTTATCCCCCACACTGGTACTGAGACACGGACCAGACTCCTACGGGAGGCAGCAGTGAGGAATATTGGTCAATGGGCGAGAGCCTGAACCAGCCAAGTCGCGTGAAGGAAGACAGTCCTAAGGATTGTAAACTTCTTTTATACGGGAATAACGGGCGATACGAGTATTGCATTGAATGTACCGTAAGAATAAGCATCGGCTAACTC
>GV2UCFN02HL7O5
GGTGCGTAACGCGTATGCAACTTGCCTTACAGAGGGGGATAACCCGTTGAAAGACGGACTAAAACCGCATACACTTGTATTATTGCATGATATTACAAGGAAATATTTATAGCTGTAAGATAGGCATGCGTCCCATTAGCTAGTTGGTGAGGTAACGGCTCACCAAGGCGACGATGGGTAGGGGAACTGAGAGGTTTATCCCCCACACTGGTACTGAGACACGGACCAGACTCCTACGGGAGGCAGCAGTGAGGAATATTGGTCAATGGGCGAGAGCCTGAACCAGCCAAGTCGCGTGAAGGAAGACAGTCCTAAGGATTGTAAACTTCTTTTATACGGGAATAACGGGCGATACGAGTATTGCATTGAATGTACCGTAAGAATAAGCATCGGCTAACTC
>GV2UCFN02F2XRY
GGTGCGTAACGCGTATGCAACTTGCCTTACAGAGGGGGATAACCCGTTGAAAGACGGACTAAAACCGCATACACTTGTATTATTGCATGATATTACAAGGAAATATTTATAGCTGTAAGATAGGCATGCGTCCCATTAGCTAGTTGGTGAGGTAACGGCTCACCAAGGCGACGATGGGTAGGGGAACTGAGAGGTTTATCCCCCACACTGGTACTGAGACACGGACCAGACTCCTACGGGAGGCAGCAGTGAGGAATATTGGTCAATGGGCGAGAGCCTGAACCAGCCAAGTCGCGTGAAGGAAGACAGTCCTAAGGATTGTAAACTTCTTTTATACGGGAATAACGGGCGATACGAGTATTGCATTGAATGTACCGTAAGAATAAGCATCGGCTAACTC
>GV2UCFN02IO5GH
GGTGCGTAACGCGTATGCAACTTGCCTTACAGAGGGGGATAACCCGTTGAAAGACGGACTAAAACCGCATACACTTGTATTATTGCATGATATTACAAGGAAATATTTATAGCTGTAAGATAGGCATGCGTCCCATTAGCTAGTTGGTGAGGTAACGGCTCACCAAGGCGACGATGGGTAGGGGAACTGAGAGGTTTATCCCCCACACTGGTACTGAGACACGGACCAGACTCCTACGGGAGGCAGCAGTGAGGAATATTGGTCAATGGGCGAGAGCCTGAACCAGCCAAGTCGCGTGAAGGAAGACAGTCCTAAGGATTGTAAACTTCTTTTATACGGGAATAACGGGCGATACGAGTATTGCATTGAATGTACCGTAAGAATAAGCATCGGCTAACTC
>GV2UCFN02FWWC8
GGTGCGTAACGCGTATGCAACTTGCCTTACAGAGGGGGATAACCCGTTGAAAGACGGACTAAAACCGCATACACTTGTATTATTGCATGATATTACAAGGAAATATTTATAGCTGTAAGATAGGCATGCGTCCCATTAGCTAGTTGGTGAGGTAACGGCTCACCAAGGCGACGATGGGTAGGGGAACTGAGAGGTTTATCCCCCACACTGGTACTGAGACACGGACCAGACTCCTACGGGAGGCAGCAGTGAGGAATATTGGTCAATGGGCGAGAGCCTGAACCAGCCAAGTCGCGTGAAGGAAGACAGTCCTAAGGATTGTAAACTTCTTTTATACGGGAATAACGGGCGATACGAGTATTGCATTGAATGTACCGTAAGAATAAGCATCGGCTAACTC
>GV2UCFN02IO6P4
GGTGCGTAACGCGTATGCAACTTGCCTTACAGAGGGGGATAACCCGTTGAAAGACGGACTAAAACCGCATACACTTGTATTATTGCATGATATTACAAGGAAATATTTATAGCTGTAAGATAGGCATGCGTCCCATTAGCTAGTTGGTGAGGTAACGGCTCACCAAGGCGACGATGGGTAGGGGAACTGAGAGGTTTATCCCCCACACTGGTACTGAGACACGGACCAGACTCCTACGGGAGGCAGCAGTGAGGAATATTGGTCAATGGGCGAGAGCCTGAACCAGCCAAGTCGCGTGAAGGAAGACAGTCCTAAGGATTGTAAACTTCTTTTATACGGGAATAACGGGCGATACGAGTATTGCATTGAATGTACCGTAAGAATAAGCATCGGCTAACTC
>GV2UCFN02GJ3RJ
GGTGCGTAACGCGTATGCAACTTGCCTTACAGAGGGGGATAACCCGTTGAAAGACGGACTAAAACCGCATACACTTGTATTATTGCATGATATTACAAGGAAATATTTATAGCTGTAAGATAGGCATGCGTCCCATTAGCTAGTTGGTGAGGTAACGGCTCACCAAGGCGACGATGGGTAGGGGAACTGAGAGGTTTATCCCCCACACTGGTACTGAGACACGGACCAGACTCCTACGGGAGGCAGCAGTGAGGAATATTGGTCAATGGGCGAGAGCCTGAACCAGCCAAGTCGCGTGAAGGAAGACAGTCCTAAGGATTGTAAACTTCTTTTATACGGGAATAACGGGCGATACGAGTATTGCATTGAATGTACCGTAAGAATAAGCATCGGCTAACTC
>GV2UCFN02GNEA7
GGTGCGTAACGCGTATGCAACTTGCCTTACAGAGGGGGATAACCCGTTGAAAGACGGACTAAAACCGCATACACTTGTATTATTGCATGATATTACAAGGAAATATTTATAGCTGTAAGATAGGCATGCGTCCCATTAGCTAGTTGGTGAGGTAACGGCTCACCAAGGCGACGATGGGTAGGGGAACTGAGAGGTTTATCCCCCACACTGGTACTGAGACACGGACCAGACTCCTACGGGAGGCAGCAGTGAGGAATATTGGTCAATGGGCGAGAGCCTGAACCAGCCAAGTCGCGTGAAGGAAGACAGTCCTAAGGATTGTAAACTTCTTTTATACGGGAATAACGGGCGATACGAGTATTGCATTGAATGTACCGTAAGAATAAGCATCGGCTAACTC
>GV2UCFN02GPNYW
GGTGCGTAACGCGTATGCAACTTGCCTTACAGAGGGGGATAACCCGTTGAAAGACGGACTAAAACCGCATACACTTGTATTATTGCATGATATTACAAGGAAATATTTATAGCTGTAAGATAGGCATGCGTCCCATTAGCTAGTTGGTGAGGTAACGGCTCACCAAGGCGACGATGGGTAGGGGAACTGAGAGGTTTATCCCCCACACTGGTACTGAGACACGGACCAGACTCCTACGGGAGGCAGCAGTGAGGAATATTGGTCAATGGGCGAGAGCCTGAACCAGCCAAGTCGCGTGAAGGAAGACAGTCCTAAGGATTGTAAACTTCTTTTATACGGGAATAACGGGCGATACGAGTATTGCATTGAATGTACCGTAAGAATAAGCATCGGCTAACTC
>GV2UCFN02FF2AW
GGTGCGTAACGCGTATGCAACTTGCCTTACAGAGGGGGATAACCCGTTGAAAGACGGACTAAAACCGCATACACTTGTATTATTGCATGATATTACAAGGAAATATTTATAGCTGTAAGATAGGCATGCGTCCCATTAGCTAGTTGGTGAGGTAACGGCTCACCAAGGCGACGATGGGTAGGGGAACTGAGAGGTTTATCCCCCACACTGGTACTGAGACACGGACCAGACTCCTACGGGAGGCAGCAGTGAGGAATATTGGTCAATGGGCGAGAGCCTGAACCAGCCAAGTCGCGTGAAGGAAGACAGTCCTAAGGATTGTAAACTTCTTTTATACGGGAATAACGGGCGATACGAGTATTGCATTGAATGTACCGTAAGAATAAGCATCGGCTAACTC
>GV2UCFN02IWGMG
GGTGCGTAACGCGTATGCAACTTGCCTTACAGAGGGGGATAACCCGTTGAAAGACGGACTAAAACCGCATACACTTGTATTATTGCATGATATTACAAGGAAATATTTATAGCTGTAAGATAGGCATGCGTCCCATTAGCTAGTTGGTGAGGTAACGGCTCACCAAGGCGACGATGGGTAGGGGAACTGAGAGGTTTATCCCCCACACTGGTACTGAGACACGGACCAGACTCCTACGGGAGGCAGCAGTGAGGAATATTGGTCAATGGGCGAGAGCCTGAACCAGCCAAGTCGCGTGAAGGAAGACAGTCCTAAGGATTGTAAACTTCTTTTATACGGGAATAACGGGCGATACGAGTATTGCATTGAATGTACCGTAAGAATAAGCATCGGCTAACTC
>GV2UCFN02I5UBM
GGTGCGTAACGCGTATGCAACTTGCCTTACAGAGGGGGATAACCCGTTGAAAGACGGACTAAAACCGCATACACTTGTATTATTGCATGATATTACAAGGAAATATTTATAGCTGTAAGATAGGCATGCGTCCCATTAGCTAGTTGGTGAGGTAACGGCTCACCAAGGCGACGATGGGTAGGGGAACTGAGAGGTTTATCCCCCACACTGGTACTGAGACACGGACCAGACTCCTACGGGAGGCAGCAGTGAGGAATATTGGTCAATGGGCGAGAGCCTGAACCAGCCAAGTCGCGTGAAGGAAGACAGTCCTAAGGATTGTAAACTTCTTTTATACGGGAATAACGGGCGATACGAGTATTGCATTGAATGTACCGTAAGAATAAGCATCGGCTAACTC
>GV2UCFN02HLSDF
GGTGCGTAACGCGTATGCAACTTGCCTTACAGAGGGGGATAACCCGTTGAAAGACGGACTAAAACCGCATACACTTGTATTATTGCATGATATTACAAGGAAATATTTATAGCTGTAAGATAGGCATGCGTCCCATTAGCTAGTTGGTGAGGTAACGGCTCACCAAGGCGACGATGGGTAGGGGAACTGAGAGGTTTATCCCCCACACTGGTACTGAGACACGGACCAGACTCCTACGGGAGGCAGCAGTGAGGAATATTGGTCAATGGGCGAGAGCCTGAACCAGCCAAGTCGCGTGAAGGAAGACAGTCCTAAGGATTGTAAACTTCTTTTATACGGGAATAACGGGCGATACGAGTATTGCATTGAATGTACCGTAAGAATAAGCATCGGCTAACTC
>GV2UCFN02JYWDI
GGTGCGTAACGCGTATGCAACTTGCCTTACAGAGGGGGATAACCCGTTGAAAGACGGACTAAAACCGCATACACTTGTATTATTGCATGATATTACAAGGAAATATTTATAGCTGTAAGATAGGCATGCGTCCCATTAGCTAGTTGGTGAGGTAACGGCTCACCAAGGCGACGATGGGTAGGGGAACTGAGAGGTTTATCCCCCACACTGGTACTGAGACACGGACCAGACTCCTACGGGAGGCAGCAGTGAGGAATATTGGTCAATGGGCGAGAGCCTGAACCAGCCAAGTCGCGTGAAGGAAGACAGTCCTAAGGATTGTAAACTTCTTTTATACGGGAATAACGGGCGATACGAGTATTGCATTGAATGTACCGTAAGAATAAGCATCGGCTAACTC
>GV2UCFN02GO3F1
GGTGCGTAACGCGTATGCAACTTGCCTTACAGAGGGGGATAACCCGTTGAAAGACGGACTAAAACCGCATACACTTGTATTATTGCATGATATTACAAGGAAATATTTATAGCTGTAAGATAGGCATGCGTCCCATTAGCTAGTTGGTGAGGTAACGGCTCACCAAGGCGACGATGGGTAGGGGAACTGAGAGGTTTATCCCCCACACTGGTACTGAGACACGGACCAGACTCCTACGGGAGGCAGCAGTGAGGAATATTGGTCAATGGGCGAGAGCCTGAACCAGCCAAGTCGCGTGAAGGAAGACAGTCCTAAGGATTGTAAACTTCTTTTATACGGGAATAACGGGCGATACGAGTATTGCATTGAATGTACCGTAAGAATAAGCATCGGCTAACTC
>GV2UCFN02G49R7
GGTGCGTAACGCGTATGCAACTTGCCTTACAGAGGGGGATAACCCGTTGAAAGACGGACTAAAACCGCATACACTTGTATTATTGCATGATATTACAAGGAAATATTTATAGCTGTAAGATAGGCATGCGTCCCATTAGCTAGTTGGTGAGGTAACGGCTCACCAAGGCGACGATGGGTAGGGGAACTGAGAGGTTTATCCCCCACACTGGTACTGAGACACGGACCAGACTCCTACGGGAGGCAGCAGTGAGGAATATTGGTCAATGGGCGAGAGCCTGAACCAGCCAAGTCGCGTGAAGGAAGACAGTCCTAAGGATTGTAAACTTCTTTTATACGGGAATAACGGGCGATACGAGTATTGCATTGAATGTACCGTAAGAATAAGCATCGGCTAACTC
>GV2UCFN02FQ9PA
GGTGCGTAACGCGTATGCAACTTGCCTTACAGAGGGGGATAACCCGTTGAAAGACGGACTAAAACCGCATACACTTGTATTATTGCATGATATTACAAGGAAATATTTATAGCTGTAAGATAGGCATGCGTCCCATTAGCTAGTTGGTGAGGTAACGGCTCACCAAGGCGACGATGGGTAGGGGAACTGAGAGGTTTATCCCCCACACTGGTACTGAGACACGGACCAGACTCCTACGGGAGGCAGCAGTGAGGAATATTGGTCAATGGGCGAGAGCCTGAACCAGCCAAGTCGCGTGAAGGAAGACAGTCCTAAGGATTGTAAACTTCTTTTATACGGGAATAACGGGCGATACGAGTATTGCATTGAATGTACCGTAAGAATAAGCATCGGCTAACTC
>GV2UCFN02IMOWA
GGTGCGTAACGCGTATGCAACTTGCCTTACAGAGGGGGATAACCCGTTGAAAGACGGACTAAAACCGCATACACTTGTATTATTGCATGATATTACAAGGAAATATTTATAGCTGTAAGATAGGCATGCGTCCCATTAGCTAGTTGGTGAGGTAACGGCTCACCAAGGCGACGATGGGTAGGGGAACTGAGAGGTTTATCCCCCACACTGGTACTGAGACACGGACCAGACTCCTACGGGAGGCAGCAGTGAGGAATATTGGTCAATGGGCGAGAGCCTGAACCAGCCAAGTCGCGTGAAGGAAGACAGTCCTAAGGATTGTAAACTTCTTTTATACGGGAATAACGGGCGATACGAGTATTGCATTGAATGTACCGTAAGAATAAGCATCGGCTAACTC
>GV2UCFN02JP592
GGTGCGTAACGCGTATGCAACTTGCCTTACAGAGGGGGATAACCCGTTGAAAGACGGACTAAAACCGCATACACTTGTATTATTGCATGATATTACAAGGAAATATTTATAGCTGTAAGATAGGCATGCGTCCCATTAGCTAGTTGGTGAGGTAACGGCTCACCAAGGCGACGATGGGTAGGGGAACTGAGAGGTTTATCCCCCACACTGGTACTGAGACACGGACCAGACTCCTACGGGAGGCAGCAGTGAGGAATATTGGTCAATGGGCGAGAGCCTGAACCAGCCAAGTCGCGTGAAGGAAGACAGTCCTAAGGATTGTAAACTTCTTTTATACGGGAATAACGGGCGATACGAGTATTGCATTGAATGTACCGTAAGAATAAGCATCGGCTAACTC
>GV2UCFN02HSCXE
GGTGCGTAACGCGTATGCAACTTGCCTTACAGAGGGGGATAACCCGTTGAAAGACGGACTAAAACCGCATACACTTGTATTATTGCATGATATTACAAGGAAATATTTATAGCTGTAAGATAGGCATGCGTCCCATTAGCTAGTTGGTGAGGTAACGGCTCACCAAGGCGACGATGGGTAGGGGAACTGAGAGGTTTATCCCCCACACTGGTACTGAGACACGGACCAGACTCCTACGGGAGGCAGCAGTGAGGAATATTGGTCAATGGGCGAGAGCCTGAACCAGCCAAGTCGCGTGAAGGAAGACAGTCCTAAGGATTGTAAACTTCTTTTATACGGGAATAACGGGCGATACGAGTATTGCATTGAATGTACCGTAAGAATAAGCATCGGCTAACTC
>GV2UCFN02JFJWM
GGTGCGTAACGCGTATGCAACTTGCCTTACAGAGGGGGATAACCCGTTGAAAGACGGACTAAAACCGCATACACTTGTATTATTGCATGATATTACAAGGAAATATTTATAGCTGTAAGATAGGCATGCGTCCCATTAGCTAGTTGGTGAGGTAACGGCTCACCAAGGCGACGATGGGTAGGGGAACTGAGAGGTTTATCCCCCACACTGGTACTGAGACACGGACCAGACTCCTACGGGAGGCAGCAGTGAGGAATATTGGTCAATGGGCGAGAGCCTGAACCAGCCAAGTCGCGTGAAGGAAGACAGTCCTAAGGATTGTAAACTTCTTTTATACGGGAATAACGGGCGATACGAGTATTGCATTGAATGTACCGTAAGAATAAGCATCGGCTAACTC
>GV2UCFN02JJXRK
GGTGCGTAACGCGTATGCAACTTGCCTTACAGAGGGGGATAACCCGTTGAAAGACGGACTAAAACCGCATACACTTGTATTATTGCATGATATTACAAGGAAATATTTATAGCTGTAAGATAGGCATGCGTCCCATTAGCTAGTTGGTGAGGTAACGGCTCACCAAGGCGACGATGGGTAGGGGAACTGAGAGGTTTATCCCCCACACTGGTACTGAGACACGGACCAGACTCCTACGGGAGGCAGCAGTGAGGAATATTGGTCAATGGGCGAGAGCCTGAACCAGCCAAGTCGCGTGAAGGAAGACAGTCCTAAGGATTGTAAACTTCTTTTATACGGGAATAACGGGCGATACGAGTATTGCATTGAATGTACCGTAAGAATAAGCATCGGCTAACTC
>GV2UCFN02FHYL7
GGTGCGTAACGCGTATGCAACTTGCCTTACAGAGGGGGATAACCCGTTGAAAGACGGACTAAAACCGCATACACTTGTATTATTGCATGATATTACAAGGAAATATTTATAGCTGTAAGATAGGCATGCGTCCCATTAGCTAGTTGGTGAGGTAACGGCTCACCAAGGCGACGATGGGTAGGGGAACTGAGAGGTTTATCCCCCACACTGGTACTGAGACACGGACCAGACTCCTACGGGAGGCAGCAGTGAGGAATATTGGTCAATGGGCGAGAGCCTGAACCAGCCAAGTCGCGTGAAGGAAGACAGTCCTAAGGATTGTAAACTTCTTTTATACGGGAATAACGGGCGATACGAGTATTGCATTGAATGTACCGTAAGAATAAGCATCGGCTAACTC
>GV2UCFN02FW07T
GGTGCGTAACGCGTATGCAACTTGCCTTACAGAGGGGGATAACCCGTTGAAAGACGGACTAAAACCGCATACACTTGTATTATTGCATGATATTACAAGGAAATATTTATAGCTGTAAGATAGGCATGCGTCCCATTAGCTAGTTGGTGAGGTAACGGCTCACCAAGGCGACGATGGGTAGGGGAACTGAGAGGTTTATCCCCCACACTGGTACTGAGACACGGACCAGACTCCTACGGGAGGCAGCAGTGAGGAATATTGGTCAATGGGCGAGAGCCTGAACCAGCCAAGTCGCGTGAAGGAAGACAGTCCTAAGGATTGTAAACTTCTTTTATACGGGAATAACGGGCGATACGAGTATTGCATTGAATGTACCGTAAGAATAAGCATCGGCTAACTC
>GV2UCFN02FO8L7
GGTGCGTAACGCGTATGCAACTTGCCTTACAGAGGGGGATAACCCGTTGAAAGACGGACTAAAACCGCATACACTTGTATTATTGCATGATATTACAAGGAAATATTTATAGCTGTAAGATAGGCATGCGTCCCATTAGCTAGTTGGTGAGGTAACGGCTCACCAAGGCGACGATGGGTAGGGGAACTGAGAGGTTTATCCCCCACACTGGTACTGAGACACGGACCAGACTCCTACGGGAGGCAGCAGTGAGGAATATTGGTCAATGGGCGAGAGCCTGAACCAGCCAAGTCGCGTGAAGGAAGACAGTCCTAAGGATTGTAAACTTCTTTTATACGGGAATAACGGGCGATACGAGTATTGCATTGAATGTACCGTAAGAATAAGCATCGGCTAACTC
>GV2UCFN02JL1FN
GGTGCGTAACGCGTATGCAACTTGCCTTACAGAGGGGGATAACCCGTTGAAAGACGGACTAAAACCGCATACACTTGTATTATTGCATGATATTACAAGGAAATATTTATAGCTGTAAGATAGGCATGCGTCCCATTAGCTAGTTGGTGAGGTAACGGCTCACCAAGGCGACGATGGGTAGGGGAACTGAGAGGTTTATCCCCCACACTGGTACTGAGACACGGACCAGACTCCTACGGGAGGCAGCAGTGAGGAATATTGGTCAATGGGCGAGAGCCTGAACCAGCCAAGTCGCGTGAAGGAAGACAGTCCTAAGGATTGTAAACTTCTTTTATACGGGAATAACGGGCGATACGAGTATTGCATTGAATGTACCGTAAGAATAAGCATCGGCTAACTC
>GV2UCFN02F6DHL
GGTGCGTAACGCGTATGCAACTTGCCTTACAGAGGGGGATAACCCGTTGAAAGACGGACTAAAACCGCATACACTTGTATTATTGCATGATATTACAAGGAAATATTTATAGCTGTAAGATAGGCATGCGTCCCATTAGCTAGTTGGTGAGGTAACGGCTCACCAAGGCGACGATGGGTAGGGGAACTGAGAGGTTTATCCCCCACACTGGTACTGAGACACGGACCAGACTCCTACGGGAGGCAGCAGTGAGGAATATTGGTCAATGGGCGAGAGCCTGAACCAGCCAAGTCGCGTGAAGGAAGACAGTCCTAAGGATTGTAAACTTCTTTTATACGGGAATAACGGGCGATACGAGTATTGCATTGAATGTACCGTAAGAATAAGCATCGGCTAACTC
>GV2UCFN02G6VPD
GGTGCGTAACGCGTATGCAACTTGCCTTACAGAGGGGGATAACCCGTTGAAAGACGGACTAAAACCGCATACACTTGTATTATTGCATGATATTACAAGGAAATATTTATAGCTGTAAGATAGGCATGCGTCCCATTAGCTAGTTGGTGAGGTAACGGCTCACCAAGGCGACGATGGGTAGGGGAACTGAGAGGTTTATCCCCCACACTGGTACTGAGACACGGACCAGACTCCTACGGGAGGCAGCAGTGAGGAATATTGGTCAATGGGCGAGAGCCTGAACCAGCCAAGTCGCGTGAAGGAAGACAGTCCTAAGGATTGTAAACTTCTTTTATACGGGAATAACGGGCGATACGAGTATTGCATTGAATGTACCGTAAGAATAAGCATCGGCTAACTC
>GV2UCFN02HFOQ3
GGTGCGTAACGCGTATGCAACTTGCCTTACAGAGGGGGATAACCCGTTGAAAGACGGACTAAAACCGCATACACTTGTATTATTGCATGATATTACAAGGAAATATTTATAGCTGTAAGATAGGCATGCGTCCCATTAGCTAGTTGGTGAGGTAACGGCTCACCAAGGCGACGATGGGTAGGGGAACTGAGAGGTTTATCCCCCACACTGGTACTGAGACACGGACCAGACTCCTACGGGAGGCAGCAGTGAGGAATATTGGTCAATGGGCGAGAGCCTGAACCAGCCAAGTCGCGTGAAGGAAGACAGTCCTAAGGATTGTAAACTTCTTTTATACGGGAATAACGGGCGATACGAGTATTGCATTGAATGTACCGTAAGAATAAGCATCGGCTAACTC
>GV2UCFN02H2UMN
GGTGCGTAACGCGTATGCAACTTGCCTTACAGAGGGGGATAACCCGTTGAAAGACGGACTAAAACCGCATACACTTGTATTATTGCATGATATTACAAGGAAATATTTATAGCTGTAAGATAGGCATGCGTCCCATTAGCTAGTTGGTGAGGTAACGGCTCACCAAGGCGACGATGGGTAGGGGAACTGAGAGGTTTATCCCCCACACTGGTACTGAGACACGGACCAGACTCCTACGGGAGGCAGCAGTGAGGAATATTGGTCAATGGGCGAGAGCCTGAACCAGCCAAGTCGCGTGAAGGAAGACAGTCCTAAGGATTGTAAACTTCTTTTATACGGGAATAACGGGCGATACGAGTATTGCATTGAATGTACCGTAAGAATAAGCATCGGCTAACTC
>GV2UCFN02HKRDU
GGTGCGTAACGCGTATGCAACTTGCCTTACAGAGGGGGATAACCCGTTGAAAGACGGACTAAAACCGCATACACTTGTATTATTGCATGATATTACAAGGAAATATTTATAGCTGTAAGATAGGCATGCGTCCCATTAGCTAGTTGGTGAGGTAACGGCTCACCAAGGCGACGATGGGTAGGGGAACTGAGAGGTTTATCCCCCACACTGGTACTGAGACACGGACCAGACTCCTACGGGAGGCAGCAGTGAGGAATATTGGTCAATGGGCGAGAGCCTGAACCAGCCAAGTCGCGTGAAGGAAGACAGTCCTAAGGATTGTAAACTTCTTTTATACGGGAATAACGGGCGATACGAGTATTGCATTGAATGTACCGTAAGAATAAGCATCGGCTAACTC
>GV2UCFN02HUV80
GGTGCGTAACGCGTATGCAACTTGCCTTACAGAGGGGGATAACCCGTTGAAAGACGGACTAAAACCGCATACACTTGTATTATTGCATGATATTACAAGGAAATATTTATAGCTGTAAGATAGGCATGCGTCCCATTAGCTAGTTGGTGAGGTAACGGCTCACCAAGGCGACGATGGGTAGGGGAACTGAGAGGTTTATCCCCCACACTGGTACTGAGACACGGACCAGACTCCTACGGGAGGCAGCAGTGAGGAATATTGGTCAATGGGCGAGAGCCTGAACCAGCCAAGTCGCGTGAAGGAAGACAGTCCTAAGGATTGTAAACTTCTTTTATACGGGAATAACGGGCGATACGAGTATTGCATTGAATGTACCGTAAGAATAAGCATCGGCTAACTC
>GV2UCFN02IYHF7
GGTGCGTAACGCGTATGCAACTTGCCTTACAGAGGGGGATAACCCGTTGAAAGACGGACTAAAACCGCATACACTTGTATTATTGCATGATATTACAAGGAAATATTTATAGCTGTAAGATAGGCATGCGTCCCATTAGCTAGTTGGTGAGGTAACGGCTCACCAAGGCGACGATGGGTAGGGGAACTGAGAGGTTTATCCCCCACACTGGTACTGAGACACGGACCAGACTCCTACGGGAGGCAGCAGTGAGGAATATTGGTCAATGGGCGAGAGCCTGAACCAGCCAAGTCGCGTGAAGGAAGACAGTCCTAAGGATTGTAAACTTCTTTTATACGGGAATAACGGGCGATACGAGTATTGCATTGAATGTACCGTAAGAATAAGCATCGGCTAACTC
>GV2UCFN02GOY4L
GGTGCGTAACGCGTATGCAACTTGCCTTACAGAGGGGGATAACCCGTTGAAAGACGGACTAAAACCGCATACACTTGTATTATTGCATGATATTACAAGGAAATATTTATAGCTGTAAGATAGGCATGCGTCCCATTAGCTAGTTGGTGAGGTAACGGCTCACCAAGGCGACGATGGGTAGGGGAACTGAGAGGTTTATCCCCCACACTGGTACTGAGACACGGACCAGACTCCTACGGGAGGCAGCAGTGAGGAATATTGGTCAATGGGCGAGAGCCTGAACCAGCCAAGTCGCGTGAAGGAAGACAGTCCTAAGGATTGTAAACTTCTTTTATACGGGAATAACGGGCGATACGAGTATTGCATTGAATGTACCGTAAGAATAAGCATCGGCTAACTC
>GV2UCFN02GH9DW
GGTGCGTAACGCGTATGCAACTTGCCTTACAGAGGGGGATAACCCGTTGAAAGACGGACTAAAACCGCATACACTTGTATTATTGCATGATATTACAAGGAAATATTTATAGCTGTAAGATAGGCATGCGTCCCATTAGCTAGTTGGTGAGGTAACGGCTCACCAAGGCGACGATGGGTAGGGGAACTGAGAGGTTTATCCCCCACACTGGTACTGAGACACGGACCAGACTCCTACGGGAGGCAGCAGTGAGGAATATTGGTCAATGGGCGAGAGCCTGAACCAGCCAAGTCGCGTGAAGGAAGACAGTCCTAAGGATTGTAAACTTCTTTTATACGGGAATAACGGGCGATACGAGTATTGCATTGAATGTACCGTAAGAATAAGCATCGGCTAACTC
>GV2UCFN02GBSKH
GGTGCGTAACGCGTATGCAACTTGCCTTACAGAGGGGGATAACCCGTTGAAAGACGGACTAAAACCGCATACACTTGTATTATTGCATGATATTACAAGGAAATATTTATAGCTGTAAGATAGGCATGCGTCCCATTAGCTAGTTGGTGAGGTAACGGCTCACCAAGGCGACGATGGGTAGGGGAACTGAGAGGTTTATCCCCCACACTGGTACTGAGACACGGACCAGACTCCTACGGGAGGCAGCAGTGAGGAATATTGGTCAATGGGCGAGAGCCTGAACCAGCCAAGTCGCGTGAAGGAAGACAGTCCTAAGGATTGTAAACTTCTTTTATACGGGAATAACGGGCGATACGAGTATTGCATTGAATGTACCGTAAGAATAAGCATCGGCTAACTC
>GV2UCFN02G84CB
GGTGCGTAACGCGTATGCAACTTGCCTTACAGAGGGGGATAACCCGTTGAAAGACGGACTAAAACCGCATACACTTGTATTATTGCATGATATTACAAGGAAATATTTATAGCTGTAAGATAGGCATGCGTCCCATTAGCTAGTTGGTGAGGTAACGGCTCACCAAGGCGACGATGGGTAGGGGAACTGAGAGGTTTATCCCCCACACTGGTACTGAGACACGGACCAGACTCCTACGGGAGGCAGCAGTGAGGAATATTGGTCAATGGGCGAGAGCCTGAACCAGCCAAGTCGCGTGAAGGAAGACAGTCCTAAGGATTGTAAACTTCTTTTATACGGGAATAACGGGCGATACGAGTATTGCATTGAATGTACCGTAAGAATAAGCATCGGCTAACTC
>GV2UCFN02I7KDO
GGTGCGTAACGCGTATGCAACTTGCCTTACAGAGGGGGATAACCCGTTGAAAGACGGACTAAAACCGCATACACTTGTATTATTGCATGATATTACAAGGAAATATTTATAGCTGTAAGATAGGCATGCGTCCCATTAGCTAGTTGGTGAGGTAACGGCTCACCAAGGCGACGATGGGTAGGGGAACTGAGAGGTTTATCCCCCACACTGGTACTGAGACACGGACCAGACTCCTACGGGAGGCAGCAGTGAGGAATATTGGTCAATGGGCGAGAGCCTGAACCAGCCAAGTCGCGTGAAGGAAGACAGTCCTAAGGATTGTAAACTTCTTTTATACGGGAATAACGGGCGATACGAGTATTGCATTGAATGTACCGTAAGAATAAGCATCGGCTAACTC
>GV2UCFN02JLD5E
GGTGCGTAACGCGTATGCAACTTGCCTTACAGAGGGGGATAACCCGTTGAAAGACGGACTAAAACCGCATACACTTGTATTATTGCATGATATTACAAGGAAATATTTATAGCTGTAAGATAGGCATGCGTCCCATTAGCTAGTTGGTGAGGTAACGGCTCACCAAGGCGACGATGGGTAGGGGAACTGAGAGGTTTATCCCCCACACTGGTACTGAGACACGGACCAGACTCCTACGGGAGGCAGCAGTGAGGAATATTGGTCAATGGGCGAGAGCCTGAACCAGCCAAGTCGCGTGAAGGAAGACAGTCCTAAGGATTGTAAACTTCTTTTATACGGGAATAACGGGCGATACGAGTATTGCATTGAATGTACCGTAAGAATAAGCATCGGCTAACTC
>GV2UCFN02GBVH9
GGTGCGTAACGCGTATGCAACTTGCCTTACAGAGGGGGATAACCCGTTGAAAGACGGACTAAAACCGCATACACTTGTATTATTGCATGATATTACAAGGAAATATTTATAGCTGTAAGATAGGCATGCGTCCCATTAGCTAGTTGGTGAGGTAACGGCTCACCAAGGCGACGATGGGTAGGGGAACTGAGAGGTTTATCCCCCACACTGGTACTGAGACACGGACCAGACTCCTACGGGAGGCAGCAGTGAGGAATATTGGTCAATGGGCGAGAGCCTGAACCAGCCAAGTCGCGTGAAGGAAGACAGTCCTAAGGATTGTAAACTTCTTTTATACGGGAATAACGGGCGATACGAGTATTGCATTGAATGTACCGTAAGAATAAGCATCGGCTAACTC
>GV2UCFN02IK188
GGTGCGTAACGCGTATGCAACTTGCCTTACAGAGGGGGATAACCCGTTGAAAGACGGACTAAAACCGCATACACTTGTATTATTGCATGATATTACAAGGAAATATTTATAGCTGTAAGATAGGCATGCGTCCCATTAGCTAGTTGGTGAGGTAACGGCTCACCAAGGCGACGATGGGTAGGGGAACTGAGAGGTTTATCCCCCACACTGGTACTGAGACACGGACCAGACTCCTACGGGAGGCAGCAGTGAGGAATATTGGTCAATGGGCGAGAGCCTGAACCAGCCAAGTCGCGTGAAGGAAGACAGTCCTAAGGATTGTAAACTTCTTTTATACGGGAATAACGGGCGATACGAGTATTGCATTGAATGTACCGTAAGAATAAGCATCGGCTAACTC
>GV2UCFN02F11QY
GGTGCGTAACGCGTATGCAACTTGCCTTACAGAGGGGGATAACCCGTTGAAAGACGGACTAAAACCGCATACACTTGTATTATTGCATGATATTACAAGGAAATATTTATAGCTGTAAGATAGGCATGCGTCCCATTAGCTAGTTGGTGAGGTAACGGCTCACCAAGGCGACGATGGGTAGGGGAACTGAGAGGTTTATCCCCCACACTGGTACTGAGACACGGACCAGACTCCTACGGGAGGCAGCAGTGAGGAATATTGGTCAATGGGCGAGAGCCTGAACCAGCCAAGTCGCGTGAAGGAAGACAGTCCTAAGGATTGTAAACTTCTTTTATACGGGAATAACGGGCGATACGAGTATTGCATTGAATGTACCGTAAGAATAAGCATCGGCTAACTC
>GV2UCFN02H4JQL
GGTGCGTAACGCGTATGCAACTTGCCTTACAGAGGGGGATAACCCGTTGAAAGACGGACTAAAACCGCATACACTTGTATTATTGCATGATATTACAAGGAAATATTTATAGCTGTAAGATAGGCATGCGTCCCATTAGCTAGTTGGTGAGGTAACGGCTCACCAAGGCGACGATGGGTAGGGGAACTGAGAGGTTTATCCCCCACACTGGTACTGAGACACGGACCAGACTCCTACGGGAGGCAGCAGTGAGGAATATTGGTCAATGGGCGAGAGCCTGAACCAGCCAAGTCGCGTGAAGGAAGACAGTCCTAAGGATTGTAAACTTCTTTTATACGGGAATAACGGGCGATACGAGTATTGCATTGAATGTACCGTAAGAATAAGCATCGGCTAACTC
>GV2UCFN02GUVX9
GGTGCGTAACGCGTATGCAACTTGCCTTACAGAGGGGGATAACCCGTTGAAAGACGGACTAAAACCGCATACACTTGTATTATTGCATGATATTACAAGGAAATATTTATAGCTGTAAGATAGGCATGCGTCCCATTAGCTAGTTGGTGAGGTAACGGCTCACCAAGGCGACGATGGGTAGGGGAACTGAGAGGTTTATCCCCCACACTGGTACTGAGACACGGACCAGACTCCTACGGGAGGCAGCAGTGAGGAATATTGGTCAATGGGCGAGAGCCTGAACCAGCCAAGTCGCGTGAAGGAAGACAGTCCTAAGGATTGTAAACTTCTTTTATACGGGAATAACGGGCGATACGAGTATTGCATTGAATGTACCGTAAGAATAAGCATCGGCTAACTC
>GV2UCFN02JKM6Q
GGTGCGTAACGCGTATGCAACTTGCCTTACAGAGGGGGATAACCCGTTGAAAGACGGACTAAAACCGCATACACTTGTATTATTGCATGATATTACAAGGAAATATTTATAGCTGTAAGATAGGCATGCGTCCCATTAGCTAGTTGGTGAGGTAACGGCTCACCAAGGCGACGATGGGTAGGGGAACTGAGAGGTTTATCCCCCACACTGGTACTGAGACACGGACCAGACTCCTACGGGAGGCAGCAGTGAGGAATATTGGTCAATGGGCGAGAGCCTGAACCAGCCAAGTCGCGTGAAGGAAGACAGTCCTAAGGATTGTAAACTTCTTTTATACGGGAATAACGGGCGATACGAGTATTGCATTGAATGTACCGTAAGAATAAGCATCGGCTAACTC
>GV2UCFN02G51I6
GGTGCGTAACGCGTATGCAACTTGCCTTACAGAGGGGGATAACCCGTTGAAAGACGGACTAAAACCGCATACACTTGTATTATTGCATGATATTACAAGGAAATATTTATAGCTGTAAGATAGGCATGCGTCCCATTAGCTAGTTGGTGAGGTAACGGCTCACCAAGGCGACGATGGGTAGGGGAACTGAGAGGTTTATCCCCCACACTGGTACTGAGACACGGACCAGACTCCTACGGGAGGCAGCAGTGAGGAATATTGGTCAATGGGCGAGAGCCTGAACCAGCCAAGTCGCGTGAAGGAAGACAGTCCTAAGGATTGTAAACTTCTTTTATACGGGAATAACGGGCGATACGAGTATTGCATTGAATGTACCGTAAGAATAAGCATCGGCTAACTC
>GV2UCFN02JJJUP
GGTGCGTAACGCGTATGCAACTTGCCTTACAGAGGGGGATAACCCGTTGAAAGACGGACTAAAACCGCATACACTTGTATTATTGCATGATATTACAAGGAAATATTTATAGCTGTAAGATAGGCATGCGTCCCATTAGCTAGTTGGTGAGGTAACGGCTCACCAAGGCGACGATGGGTAGGGGAACTGAGAGGTTTATCCCCCACACTGGTACTGAGACACGGACCAGACTCCTACGGGAGGCAGCAGTGAGGAATATTGGTCAATGGGCGAGAGCCTGAACCAGCCAAGTCGCGTGAAGGAAGACAGTCCTAAGGATTGTAAACTTCTTTTATACGGGAATAACGGGCGATACGAGTATTGCATTGAATGTACCGTAAGAATAAGCATCGGCTAACTC
>GV2UCFN02F3D8W
GGTGCGTAACGCGTATGCAACTTGCCTTACAGAGGGGGATAACCCGTTGAAAGACGGACTAAAACCGCATACACTTGTATTATTGCATGATATTACAAGGAAATATTTATAGCTGTAAGATAGGCATGCGTCCCATTAGCTAGTTGGTGAGGTAACGGCTCACCAAGGCGACGATGGGTAGGGGAACTGAGAGGTTTATCCCCCACACTGGTACTGAGACACGGACCAGACTCCTACGGGAGGCAGCAGTGAGGAATATTGGTCAATGGGCGAGAGCCTGAACCAGCCAAGTCGCGTGAAGGAAGACAGTCCTAAGGATTGTAAACTTCTTTTATACGGGAATAACGGGCGATACGAGTATTGCATTGAATGTACCGTAAGAATAAGCATCGGCTAACTC
>GV2UCFN02GLCMW
GGTGCGTAACGCGTATGCAACTTGCCTTACAGAGGGGGATAACCCGTTGAAAGACGGACTAAAACCGCATACACTTGTATTATTGCATGATATTACAAGGAAATATTTATAGCTGTAAGATAGGCATGCGTCCCATTAGCTGGTTGGTGAGGTAACGGCTCACCAAGGCAACGATGGGTAGGGGAACTGAGAGGTTTATCCCCCACACTGGTACTGAGACACGGACCAGACTCCTACGGGAGGCAGCAGTGAGGAATATTGGTCAATGGGCGAGAGCCTGAACCAGCCAAGTCGCGTGAAGGAAGACAGTCCTAAGGATTGTAAACTTCTTTTATACGGGAATAACGGGCGATACGAGTATTGCATTGAATGTACCGTAAGAATAAGCATCGGCTAACTC
>GV2UCFN02FR25V
GGTGCGTAACGCGTATGCAACTTGCCTTACAGAGGGGGATAACCCGTTGAAAGACGGACTAAAACCGCATACACTTGTATTATTGCATGATATTACAAGGAAATATTTATAGCTGTAAGATAGGCATGCGTCCCATTAGCTGGTTGGTGAGGTAACGGCTCACCAAGGCGACGATGGGTAGGGGAACTGAGAGGTTTATCCCCCACACTGGTACTGAGACACGGACCAGACTCCTACGGGAGGCAGCAGTGAGGAATATTGGTCAATGGGCGAGAGCCTGAACCAGCCAAGTCGCGTGAAGGAAGACCGTCCTAAGGATTGTAAACTTCTTTTATACGGGAATAACGGGCGATACGAGTATTGCATTGAATGTACCGTAAGAATAAGCATCGGCTAACTC
>GV2UCFN02IRTG9
GGTGCGTAACGCGTATGCAACTTGCCTTACAGAGGGGGATAACCCGTTGAAAGACGGACTAAAACCGCATACACTTGTATTATTGCATGATATTACAAGGAAATATTTATAGCTGTAAGATAGGCATGCGTCCCATTAGCTGGTTGGTGAGGTAACGGCTCACCAAGGCGACGATGGGTAGGGGAACTGAGAGGTTTATCCCCCACACTGGTACTGAGACACGGACCAGACTCCTACGGGAGGCAGCAGTGAGGAATATTGGTCAATGGGCGAGAGCCTGAACCAGCCAAGTCGCGTGAAGGAAGACCGTCCTAAGGATTGTAAACTTCTTTTATACGGGAATAACGGGCGATACGAGTATTGCATTGAATGTACCGTAAGAATAAGCATCGGCTAACTC
>GV2UCFN02IQUZG
GGTGCGTAACGCGTATGCAACTTGCCTTACAGAGGGGGATAACCCGTTGAAAGACGGACTAAAACCGCATACACTTGTATTATTGCATGATATTACAAGGAAATATTTATAGCTGTAAGATAGGCATGCGTCCCATTAGCTGGTTGGTGAGGTAACGGCTCACCAAGGCGACGATGGGTAGGGGAACTGAGAGGTTTATCCCCCACACTGGTACTGAGACACGGACCAGACTCCTACGGGAGGCAGCAGTGAGGAATATTGGTCAATGGGCGAGAGCCTGAACCAGCCAAGTCGCGTGAAGGAAGACCGTCCTAAGGATTGTAAACTTCTTTTATACGGGAATAACGGGCGATACGAGTATTGCATTGAATGTACCGTAAGAATAAGCATCGGCTAACTC
>GV2UCFN02H591G
GGTGCGTAACGCGTATGCAACTTGCCTTACAGAGGGGGATAACCCGTTGAAAGACGGACTAAAACCGCATACACTTGTATTATTGCATGATATTACAAGGAAATATTTATAGCTGTAAGATAGGCATGCGTCCCATTAGCTGGTTGGTGAGGTAACGGCTCACCAAGGCGACGATGGGTAGGGGAACTGAGAGGTTTATCCCCCACACTGGTACTGAGACACGGACCAGACTCCTACGGGAGGCAGCAGTGAGGAATATTGGTCAATGGGCGAGAGCCTGAACCAGCCAAGTCGCGTGAAGGAAGACCGTCCTAAGGATTGTAAACTTCTTTTATACGGGAATAACGGGCGATACGAGTATTGCATTGAATGTACCGTAAGAATAAGCATCGGCTAACTC
>GV2UCFN02IJY21
GGTGCGTAACGCGTATGCAACTTGCCTTACAGAGGGGGATAACCCGTTGAAAGACGGACTAAAACCGCATACACTTGTATTATTGCATGATATTACAAGGAAATATTTATAGCTGTAAGATAGGCATGCGTCCCATTAGCTGGTTGGTGAGGTAACGGCTCACCAAGGCGACGATGGGTAGGGGAACTGAGAGGTTTATCCCCCACACTGGTACTGAGACACGGACCAGACTCCTACGGGAGGCAGCAGTGAGGAATATTGGTCAATGGGCGAGAGCCTGAACCAGCCAAGTCGCGTGAAGGAAGACCGTCCTAAGGATTGTAAACTTCTTTTATACGGGAATAACGGGCGATACGAGTATTGCATTGAATGTACCGTAAGAATAAGCATCGGCTAACTC
>GV2UCFN02IO8PN
GGTGCGTAACGCGTATGCAACTTGCCTTACAGAGGGGGATAACCCGTTGAAAGACGGACTAAAACCGCATACACTTGTATTATTGCATGATATTACAAGGAAATATTTATAGCTGTAAGATAGGCATGCGTCCCATTAGCTGGTTGGTGAGGTAACGGCTCACCAAGGCGACGATGGGTAGGGGAACTGAGAGGTTTATCCCCCACACTGGTACTGAGACACGGACCAGACTCCTACGGGAGGCAGCAGTGAGGAATATTGGTCAATGGGCGAGAGCCTGAACCAGCCAAGTCGCGTGAAGGAAGACCGTCCTAAGGATTGTAAACTTCTTTTATACGGGAATAACGGGCGATACGAGTATTGCATTGAATGTACCGTAAGAATAAGCATCGGCTAACTC
>GV2UCFN02HWH9Q
GGTGCGTAACGCGTATGCAACTTGCCTTACAGAGGGGGATAACCCGTTGAAAGACGGACTAAAACCGCATACACTTGTATTATTGCATGATATTACAAGGAAATATTTATAGCTGTAAGATAGGCATGCGTCCCATTAGCTGGTTGGTGAGGTAACGGCTCACCAAGGCGACGATGGGTAGGGGAACTGAGAGGTTTATCCCCCACACTGGTACTGAGACACGGACCAGACTCCTACGGGAGGCAGCAGTGAGGAATATTGGTCAATGGGCGAGAGCCTGAACCAGCCAAGTCGCGTGAAGGAAGACCGTCCTAAGGATTGTAAACTTCTTTTATACGGGAATAACGGGCGATACGAGTATTGCATTGAATGTACCGTAAGAATAAGCATCGGCTAACTC
>GV2UCFN02FZUOT
GGTGCGTAACGCGTATGCAACTTGCCTTACAGAGGGGGATAACCCGTTGAAAGACGGACTAAAACCGCATACACTTGTATTATTGCATGATATTACAAGGAAATATTTATAGCTGTAAGATAGGCATGCGTCCCATTAGCTGGTTGGTGAGGTAACGGCTCACCAAGGCGACGATGGGTAGGGGAACTGAGAGGTTTATCCCCCACACTGGTACTGAGACACGGACCAGACTCCTACGGGAGGCAGCAGTGAGGAATATTGGTCAATGGGCGAGAGCCTGAACCAGCCAAGTCGCGTGAAGGAAGACCGTCCTAAGGATTGTAAACTTCTTTTATACGGGAATAACGGGCGATACGAGTATTGCATTGAATGTACCGTAAGAATAAGCATCGGCTAACTC
>GV2UCFN02GWKZI
GGTGCGTAACGCGTATGCAACTTGCCTTACAGAGGGGGATAACCCGTTGAAAGACGGACTAAAACCGCATACACTTGTATTATTGCATGATATTACAAGGAAATATTTATAGCTGTAAGATAGGCATGCGTCCCATTAGCTGGTTGGTGAGGTAACGGCTCACCAAGGCGACGATGGGTAGGGGAACTGAGAGGTTTATCCCCCACACTGGTACTGAGACACGGACCAGACTCCTACGGGAGGCAGCAGTGAGGAATATTGGTCAATGGGCGAGAGCCTGAACCAGCCAAGTCGCGTGAAGGAAGACCGTCCTAAGGATTGTAAACTTCTTTTATACGGGAATAACGGGCGATACGAGTATTGCATTGAATGTACCGTAAGAATAAGCATCGGCTAACTC
>GV2UCFN02GOQVE
GGTGCGTAACGCGTATGCAACTTGCCTTACAGAGGGGGATAACCCGTTGAAAGACGGACTAAAACCGCATACACTTGTATTATTGCATGATATTACAAGGAAATATTTATAGCTGTAAGATAGGCATGCGTCCCATTAGCTGGTTGGTGAGGTAACGGCTCACCAAGGCGACGATGGGTAGGGGAACTGAGAGGTTTATCCCCCACACTGGTACTGAGACACGGACCAGACTCCTACGGGAGGCAGCAGTGAGGAATATTGGTCAATGGGCGAGAGCCTGAACCAGCCAAGTCGCGTGAAGGAAGACCGTCCTAAGGATTGTAAACTTCTTTTATACGGGAATAACGGGCGATACGAGTATTGCATTGAATGTACCGTAAGAATAAGCATCGGCTAACTC
>GV2UCFN02G32QI
GGTGCGTAACGCGTATGCAACTTGCCTTACAGAGGGGGATAACCCGTTGAAAGACGGACTAAAACCGCATACACTTGTATTATTGCATGATATTACAAGGAAATATTTATAGCTGTAAGATAGGCATGCGTCCCATTAGCTGGTTGGTGAGGTAACGGCTCACCAAGGCGACGATGGGTAGGGGAACTGAGAGGTTTATCCCCCACACTGGTACTGAGACACGGACCAGACTCCTACGGGAGGCAGCAGTGAGGAATATTGGTCAATGGGCGAGAGCCTGAACCAGCCAAGTCGCGTGAAGGAAGACCGTCCTAAGGATTGTAAACTTCTTTTATACGGGAATAACGGGCGATACGAGTATTGCATTGAATGTACCGTAAGAATAAGCATCGGCTAACTC
>GV2UCFN02IRQIQ
GGTGCGTAACGCGTATGCAACTTGCCTTACAGAGGGGGATAACCCGTTGAAAGACGGACTAAAACCGCATACACTTGTATTATTGCATGATATTACAAGGAAATATTTATAGCTGTAAGATAGGCATGCGTCCCATTAGCTGGTTGGTGAGGTAACGGCTCACCAAGGCGACGATGGGTAGGGGAACTGAGAGGTTTATCCCCCACACTGGTACTGAGACACGGACCAGACTCCTACGGGAGGCAGCAGTGAGGAATATTGGTCAATGGGCGAGAGCCTGAACCAGCCAAGTCGCGTGAAGGAAGACCGTCCTAAGGATTGTAAACTTCTTTTATACGGGAATAACGGGCGATACGAGTATTGCATTGAATGTACCGTAAGAATAAGCATCGGCTAACTC
>GV2UCFN02G1Y8P
GGTGCGTAACGCGTATGCAACTTGCCTTACAGAGGGGGATAACCCGTTGAAAGACGGACTAAAACCGCATACACTTGTATTATTGCATGATATTACAAGGAAATATTTATAGCTGTAAGATAGGCATGCGTCCCATTAGCTGGTTGGTGAGGTAACGGCTCACCAAGGCGACGATGGGTAGGGGAACTGAGAGGTTTATCCCCCACACTGGTACTGAGACACGGACCAGACTCCTACGGGAGGCAGCAGTGAGGAATATTGGTCAATGGGCGAGAGCCTGAACCAGCCAAGTCGCGTGAAGGAAGACCGTCCTAAGGATTGTAAACTTCTTTTATACGGGAATAACGGGCGATACGAGTATTGCATTGAATGTACCGTAAGAATAAGCATCGGCTAACTC
>GV2UCFN02F3W2Z
GGTGCGTAACGCGTATGCAACTTGCCTTACAGAGGGGGATAACCCGTTGAAAGACGGACTAAAACCGCATACACTTGTATTATTGCATGATATTACAAGGAAATATTTATAGCTGTAAGATAGGCATGCGTCCCATTAGCTGGTTGGTGAGGTAACGGCTCACCAAGGCGACGATGGGTAGGGGAACTGAGAGGTTTATCCCCCACACTGGTACTGAGACACGGACCAGACTCCTACGGGAGGCAGCAGTGAGGAATATTGGTCAATGGGCGAGAGCCTGAACCAGCCAAGTCGCGTGAAGGAAGACCGTCCTAAGGATTGTAAACTTCTTTTATACGGGAATAACGGGCGATACGAGTATTGCATTGAATGTACCGTAAGAATAAGCATCGGCTAACTC
>GV2UCFN02GUG1R
GGTGCGTAACGCGTATGCAACTTGCCTTACAGAGGGGGATAACCCGTTGAAAGACGGACTAAAACCGCATACACTTGTATTATTGCATGATATTACAAGGAAATATTTATAGCTGTAAGATAGGCATGCGTCCCATTAGCTGGTTGGTGAGGTAACGGCTCACCAAGGCGACGATGGGTAGGGGAACTGAGAGGTTTATCCCCCACACTGGTACTGAGACACGGACCAGACTCCTACGGGAGGCAGCAGTGAGGAATATTGGTCAATGGGCGAGAGCCTGAACCAGCCAAGTCGCGTGAAGGAAGACCGTCCTAAGGATTGTAAACTTCTTTTATACGGGAATAACGGGCGATACGAGTATTGCATTGAATGTACCGTAAGAATAAGCATCGGCTAACTC
>GV2UCFN02GNQCR
GGTGCGTAACGCGTATGCAACTTGCCTTACAGAGGGGGATAACCCGTTGAAAGACGGACTAAAACCGCATACACTTGTATTATTGCATGATATTACAAGGAAATATTTATAGCTGTAAGATAGGCATGCGTCCCATTAGCTGGTTGGTGAGGTAACGGCTCACCAAGGCGACGATGGGTAGGGGAACTGAGAGGTTTATCCCCCACACTGGTACTGAGACACGGACCAGACTCCTACGGGAGGCAGCAGTGAGGAATATTGGTCAATGGGCGAGAGCCTGAACCAGCCAAGTCGCGTGAAGGAAGACCGTCCTAAGGATTGTAAACTTCTTTTATACGGGAATAACGGGCGATACGAGTATTGCATTGAATGTACCGTAAGAATAAGCATCGGCTAACTC
>GV2UCFN02JV2ES
GGTGCGTAACGCGTATGCAACTTGCCTTACAGAGGGGGATAACCCGTTGAAAGACGGACTAAAACCGCATACACTTGTATTATTGCATGATATTACAAGGAAATATTTATAGCTGTAAGATAGGCATGCGTCCCATTAGCTGGTTGGTGAGGTAACGGCTCACCAAGGCGACGATGGGTAGGGGAACTGAGAGGTTTATCCCCCACACTGGTACTGAGACACGGACCAGACTCCTACGGGAGGCAGCAGTGAGGAATATTGGTCAATGGGCGAGAGCCTGAACCAGCCAAGTCGCGTGAAGGAAGACCGTCCTAAGGATTGTAAACTTCTTTTATACGGGAATAACGGGCGATACGAGTATTGCATTGAATGTACCGTAAGAATAAGCATCGGCTAACTC
>GV2UCFN02IGGF0
GGTGCGTAACGCGTATGCAACTTGCCTTACAGAGGGGGATAACCCGTTGAAAGACGGACTAAAACCGCATACACTTGTATTATTGCATGATATTACAAGGAAATATTTATAGCTGTAAGATAGGCATGCGTCCCATTAGCTGGTTGGTGAGGTAACGGCTCACCAAGGCGACGATGGGTAGGGGAACTGAGAGGTTTATCCCCCACACTGGTACTGAGACACGGACCAGACTCCTACGGGAGGCAGCAGTGAGGAATATTGGTCAATGGGCGAGAGCCTGAACCAGCCAAGTCGCGTGAAGGAAGACCGTCCTAAGGATTGTAAACTTCTTTTATACGGGAATAACGGGCGATACGAGTATTGCATTGAATGTACCGTAAGAATAAGCATCGGCTAACTC
>GV2UCFN02H9OMB
GGTGCGTAACGCGTATGCAACTTGCCTTACAGAGGGGGATAACCCGTTGAAAGACGGACTAAAACCGCATACACTTGTATTATTGCATGATATTACAAGGAAATATTTATAGCTGTAAGATAGGCATGCGTCCCATTAGCTGGTTGGTGAGGTAACGGCTCACCAAGGCGACGATGGGTAGGGGAACTGAGAGGTTTATCCCCCACACTGGTACTGAGACACGGACCAGACTCCTACGGGAGGCAGCAGTGAGGAATATTGGTCAATGGGCGAGAGCCTGAACCAGCCAAGTCGCGTGAAGGAAGACCGTCCTAAGGATTGTAAACTTCTTTTATACGGGAATAACGGGCGATACGAGTATTGCATTGAATGTACCGTAAGAATAAGCATCGGCTAACTC
>GV2UCFN02H5NPL
GGTGCGTAACGCGTATGCAACTTGCCTTACAGAGGGGGATAACCCGTTGAAAGACGGACTAAAACCGCATACACTTGTATTATTGCATGATATTACAAGGAAATATTTATAGCTGTAAGATAGGCATGCGTCCCATTAGCTGGTTGGTGAGGTAACGGCTCACCAAGGCGACGATGGGTAGGGGAACTGAGAGGTTTATCCCCCACACTGGTACTGAGACACGGACCAGACTCCTACGGGAGGCAGCAGTGAGGAATATTGGTCAATGGGCGAGAGCCTGAACCAGCCAAGTCGCGTGAAGGAAGACCGTCCTAAGGATTGTAAACTTCTTTTATACGGGAATAACGGGCGATACGAGTATTGCATTGAATGTACCGTAAGAATAAGCATCGGCTAACTC
>GV2UCFN02H0P9J
GGTGCGTAACGCGTATGCAACTTGCCTTACAGAGGGGGATAACCCGTTGAAAGACGGACTAAAACCGCATACACTTGTATTATTGCATGATATTACAAGGAAATATTTATAGCTGTAAGATAGGCATGCGTCCCATTAGCTGGTTGGTGAGGTAACGGCTCACCAAGGCGACGATGGGTAGGGGAACTGAGAGGTTTATCCCCCACACTGGTACTGAGACACGGACCAGACTCCTACGGGAGGCAGCAGTGAGGAATATTGGTCAATGGGCGAGAGCCTGAACCAGCCAAGTCGCGTGAAGGAAGACCGTCCTAAGGATTGTAAACTTCTTTTATACGGGAATAACGGGCGATACGAGTATTGCATTGAATGTACCGTAAGAATAAGCATCGGCTAACTC
>GV2UCFN02HKN4O
GGTGCGTAACGCGTATGCAACTTGCCTTACAGAGGGGGATAACCCGTTGAAAGACGGACTAAAACCGCATACACTTGTATTATTGCATGATATTACAAGGAAATATTTATAGCTGTAAGATAGGCATGCGTCCCATTAGCTGGTTGGTGAGGTAACGGCTCACCAAGGCGACGATGGGTAGGGGAACTGAGAGGTTTATCCCCCACACTGGTACTGAGACACGGACCAGACTCCTACGGGAGGCAGCAGTGAGGAATATTGGTCAATGGGCGAGAGCCTGAACCAGCCAAGTCGCGTGAAGGAAGACCGTCCTAAGGATTGTAAACTTCTTTTATACGGGAATAACGGGCGATACGAGTATTGCATTGAATGTACCGTAAGAATAAGCATCGGCTAACTC
>GV2UCFN02GWN31
GGTGCGTAACGCGTATGCAACTTGCCTTACAGAGGGGGATAACCCGTTGAAAGACGGACTAAAACCGCATACACTTGTATTATTGCATGATATTACAAGGAAATATTTATAGCTGTAAGATAGGCATGCGTCCCATTAGCTGGTTGGTGAGGTAACGGCTCACCAAGGCGACGATGGGTAGGGGAACTGAGAGGTTTATCCCCCACACTGGTACTGAGACACGGACCAGACTCCTACGGGAGGCAGCAGTGAGGAATATTGGTCAATGGGCGAGAGCCTGAACCAGCCAAGTCGCGTGAAGGAAGACCGTCCTAAGGATTGTAAACTTCTTTTATACGGGAATAACGGGCGATACGAGTATTGCATTGAATGTACCGTAAGAATAAGCATCGGCTAACTC
>GV2UCFN02HK176
GGTGCGTAACGCGTATGCAACTTGCCTTACAGAGGGGGATAACCCGTTGAAAGACGGACTAAAACCGCATACACTTGTATTATTGCATGATATTACAAGGAAATATTTATAGCTGTAAGATAGGCATGCGTCCCATTAGCTGGTTGGTGAGGTAACGGCTCACCAAGGCGACGATGGGTAGGGGAACTGAGAGGTTTATCCCCCACACTGGTACTGAGACACGGACCAGACTCCTACGGGAGGCAGCAGTGAGGAATATTGGTCAATGGGCGAGAGCCTGAACCAGCCAAGTCGCGTGAAGGAAGACCGTCCTAAGGATTGTAAACTTCTTTTATACGGGAATAACGGGCGATACGAGTATTGCATTGAATGTACCGTAAGAATAAGCATCGGCTAACTC
>GV2UCFN02FVGVH
GGTGCGTAACGCGTATGCAACTTGCCTTACAGAGGGGGATAACCCGTTGAAAGACGGACTAAAACCGCATACACTTGTATTATTGCATGATATTACAAGGAAATATTTATAGCTGTAAGATAGGCATGCGTCCCATTAGCTGGTTGGTGAGGTAACGGCTCACCAAGGCGACGATGGGTAGGGGAACTGAGAGGTTTATCCCCCACACTGGTACTGAGACACGGACCAGACTCCTACGGGAGGCAGCAGTGAGGAATATTGGTCAATGGGCGAGAGCCTGAACCAGCCAAGTCGCGTGAAGGAAGACCGTCCTAAGGATTGTAAACTTCTTTTATACGGGAATAACGGGCGATACGAGTATTGCATTGAATGTACCGTAAGAATAAGCATCGGCTAACTC
>GV2UCFN02IXZM0
GGTGCGTAACGCGTATGCAACTTGCCTTACAGAGGGGGATAACCCGTTGAAAGACGGACTAAAACCGCATACACTTGTATTATTGCATGATATTACAAGGAAATATTTATAGCTGTAAGATAGGCATGCGTCCCATTAGCTGGTTGGTGAGGTAACGGCTCACCAAGGCGACGATGGGTAGGGGAACTGAGAGGTTTATCCCCCACACTGGTACTGAGACACGGACCAGACTCCTACGGGAGGCAGCAGTGAGGAATATTGGTCAATGGGCGAGAGCCTGAACCAGCCAAGTCGCGTGAAGGAAGACCGTCCTAAGGATTGTAAACTTCTTTTATACGGGAATAACGGGCGATACGAGTATTGCATTGAATGTACCGTAAGAATAAGCATCGGCTAACTC
>GV2UCFN02ISGC2
GGTGCGTAACGCGTATGCAACTTGCCTTACAGAGGGGGATAACCCGTTGAAAGACGGACTAAAACCGCATACACTTGTATTATTGCATGATATTACAAGGAAATATTTATAGCTGTAAGATAGGCATGCGTCCCATTAGCTGGTTGGTGAGGTAACGGCTCACCAAGGCGACGATGGGTAGGGGAACTGAGAGGTTTATCCCCCACACTGGTACTGAGACACGGACCAGACTCCTACGGGAGGCAGCAGTGAGGAATATTGGTCAATGGGCGAGAGCCTGAACCAGCCAAGTCGCGTGAAGGAAGACCGTCCTAAGGATTGTAAACTTCTTTTATACGGGAATAACGGGCGATACGAGTATTGCATTGAATGTACCGTAAGAATAAGCATCGGCTAACTC
>GV2UCFN02HKQA8
GGTGCGTAACGCGTATGCAACTTGCCTTACAGAGGGGGATAACCCGTTGAAAGACGGACTAAAACCGCATACACTTGTATTATTGCATGATATTACAAGGAAATATTTATAGCTGTAAGATAGGCATGCGTCCCATTAGCTGGTTGGTGAGGTAACGGCTCACCAAGGCGACGATGGGTAGGGGAACTGAGAGGTTTATCCCCCACACTGGTACTGAGACACGGACCAGACTCCTACGGGAGGCAGCAGTGAGGAATATTGGTCAATGGGCGAGAGCCTGAACCAGCCAAGTCGCGTGAAGGAAGACCGTCCTAAGGATTGTAAACTTCTTTTATACGGGAATAACGGGCGATACGAGTATTGCATTGAATGTACCGTAAGAATAAGCATCGGCTAACTC
>GV2UCFN02I7ZBQ
GGTGCGTAACGCGTATGCAACTTGCCTTACAGAGGGGGATAACCCGTTGAAAGACGGACTAAAACCGCATACACTTGTATTATTGCATGATATTACAAGGAAATATTTATAGCTGTAAGATAGGCATGCGTCCCATTAGCTGGTTGGTGAGGTAACGGCTCACCAAGGCGACGATGGGTAGGGGAACTGAGAGGTTTATCCCCCACACTGGTACTGAGACACGGACCAGACTCCTACGGGAGGCAGCAGTGAGGAATATTGGTCAATGGGCGAGAGCCTGAACCAGCCAAGTCGCGTGAAGGAAGACCGTCCTAAGGATTGTAAACTTCTTTTATACGGGAATAACGGGCGATACGAGTATTGCATTGAATGTACCGTAAGAATAAGCATCGGCTAACTC
>GV2UCFN02HN8TA
GGTGCGTAACGCGTATGCAACTTGCCTTACAGAGGGGGATAACCCGTTGAAAGACGGACTAAAACCGCATACACTTGTATTATTGCATGATATTACAAGGAAATATTTATAGCTGTAAGATAGGCATGCGTCCCATTAGCTGGTTGGTGAGGTAACGGCTCACCAAGGCGACGATGGGTAGGGGAACTGAGAGGTTTATCCCCCACACTGGTACTGAGACACGGACCAGACTCCTACGGGAGGCAGCAGTGAGGAATATTGGTCAATGGGCGAGAGCCTGAACCAGCCAAGTCGCGTGAAGGAAGACCGTCCTAAGGATTGTAAACTTCTTTTATACGGGAATAACGGGCGATACGAGTATTGCATTGAATGTACCGTAAGAATAAGCATCGGCTAACTC
>GV2UCFN02G0663
GGTGCGTAACGCGTATGCAACTTGCCTTACAGAGGGGGATAACCCGTTGAAAGACGGACTAAAACCGCATACACTTGTATTATTGCATGATATTACAAGGAAATATTTATAGCTGTAAGATAGGCATGCGTCCCATTAGCTGGTTGGTGAGGTAACGGCTCACCAAGGCGACGATGGGTAGGGGAACTGAGAGGTTTATCCCCCACACTGGTACTGAGACACGGACCAGACTCCTACGGGAGGCAGCAGTGAGGAATATTGGTCAATGGGCGAGAGCCTGAACCAGCCAAGTCGCGTGAAGGAAGACCGTCCTAAGGATTGTAAACTTCTTTTATACGGGAATAACGGGCGATACGAGTATTGCATTGAATGTACCGTAAGAATAAGCATCGGCTAACTC
>GV2UCFN02HDCRS
GGTGCGTAACGCGTATGCAACTTGCCTTACAGAGGGGGATAACCCGTTGAAAGACGGACTAAAACCGCATACACTTGTATTATTGCATGATATTACAAGGAAATATTTATAGCTGTAAGATAGGCATGCGTCCCATTAGCTGGTTGGTGAGGTAACGGCTCACCAAGGCGACGATGGGTAGGGGAACTGAGAGGTTTATCCCCCACACTGGTACTGAGACACGGACCAGACTCCTACGGGAGGCAGCAGTGAGGAATATTGGTCAATGGGCGAGAGCCTGAACCAGCCAAGTCGCGTGAAGGAAGACCGTCCTAAGGATTGTAAACTTCTTTTATACGGGAATAACGGGCGATACGAGTATTGCATTGAATGTACCGTAAGAATAAGCATCGGCTAACTC
>GV2UCFN02IWY2N
GGTGCGTAACGCGTATGCAACTTGCCTTACAGAGGGGGATAACCCGTTGAAAGACGGACTAAAACCGCATACACTTGTATTATTGCATGATATTACAAGGAAATATTTATAGCTGTAAGATAGGCATGCGTCCCATTAGCTGGTTGGTGAGGTAACGGCTCACCAAGGCGACGATGGGTAGGGGAACTGAGAGGTTTATCCCCCACACTGGTACTGAGACACGGACCAGACTCCTACGGGAGGCAGCAGTGAGGAATATTGGTCAATGGGCGAGAGCCTGAACCAGCCAAGTCGCGTGAAGGAAGACCGTCCTAAGGATTGTAAACTTCTTTTATACGGGAATAACGGGCGATACGAGTATTGCATTGAATGTACCGTAAGAATAAGCATCGGCTAACTC
>GV2UCFN02JQD50
GGTGCGTAACGCGTATGCAACTTGCCTTACAGAGGGGGATAACCCGTTGAAAGACGGACTAAAACCGCATACACTTGTATTATTGCATGATATTACAAGGAAATATTTATAGCTGTAAGATAGGCATGCGTCCCATTAGCTGGTTGGTGAGGTAACGGCTCACCAAGGCGACGATGGGTAGGGGAACTGAGAGGTTTATCCCCCACACTGGTACTGAGACACGGACCAGACTCCTACGGGAGGCAGCAGTGAGGAATATTGGTCAATGGGCGAGAGCCTGAACCAGCCAAGTCGCGTGAAGGAAGACCGTCCTAAGGATTGTAAACTTCTTTTATACGGGAATAACGGGCGATACGAGTATTGCATTGAATGTACCGTAAGAATAAGCATCGGCTAACTC
>GV2UCFN02IJH2Q
GGTGCGTAACGCGTATGCAACTTGCCTTACAGAGGGGGATAACCCGTTGAAAGACGGACTAAAACCGCATACACTTGTATTATTGCATGATATTACAAGGAAATATTTATAGCTGTAAGATAGGCATGCGTCCCATTAGCTGGTTGGTGAGGTAACGGCTCACCAAGGCGACGATGGGTAGGGGAACTGAGAGGTTTATCCCCCACACTGGTACTGAGACACGGACCAGACTCCTACGGGAGGCAGCAGTGAGGAATATTGGTCAATGGGCGAGAGCCTGAACCAGCCAAGTCGCGTGAAGGAAGACCGTCCTAAGGATTGTAAACTTCTTTTATACGGGAATAACGGGCGATACGAGTATTGCATTGAATGTACCGTAAGAATAAGCATCGGCTAACTC
>GV2UCFN02IATR4
GGTGCGTAACGCGTATGCAACTTGCCTTACAGAGGGGGATAACCCGTTGAAAGACGGACTAAAACCGCATACACTTGTATTATTGCATGATATTACAAGGAAATATTTATAGCTGTAAGATAGGCATGCGTCCCATTAGCTGGTTGGTGAGGTAACGGCTCACCAAGGCGACGATGGGTAGGGGAACTGAGAGGTTTATCCCCCACACTGGTACTGAGACACGGACCAGACTCCTACGGGAGGCAGCAGTGAGGAATATTGGTCAATGGGCGAGAGCCTGAACCAGCCAAGTCGCGTGAAGGAAGACCGTCCTAAGGATTGTAAACTTCTTTTATACGGGAATAACGGGCGATACGAGTATTGCATTGAATGTACCGTAAGAATAAGCATCGGCTAACTC
>GV2UCFN02IFNAC
GGTGCGTAACGCGTATGCAACTTGCCTTACAGAGGGGGATAACCCGTTGAAAGACGGACTAAAACCGCATACACTTGTATTATTGCATGATATTACAAGGAAATATTTATAGCTGTAAGATAGGCATGCGTCCCATTAGCTGGTTGGTGAGGTAACGGCTCACCAAGGCGACGATGGGTAGGGGAACTGAGAGGTTTATCCCCCACACTGGTACTGAGACACGGACCAGACTCCTACGGGAGGCAGCAGTGAGGAATATTGGTCAATGGGCGAGAGCCTGAACCAGCCAAGTCGCGTGAAGGAAGACCGTCCTAAGGATTGTAAACTTCTTTTATACGGGAATAACGGGCGATACGAGTATTGCATTGAATGTACCGTAAGAATAAGCATCGGCTAACTC
>GV2UCFN02IRIXN
GGTGCGTAACGCGTATGCAACTTGCCTTACAGAGGGGGATAACCCGTTGAAAGACGGACTAAAACCGCATACACTTGTATTATTGCATGATATTACAAGGAAATATTTATAGCTGTAAGATAGGCATGCGTCCCATTAGCTGGTTGGTGAGGTAACGGCTCACCAAGGCGACGATGGGTAGGGGAACTGAGAGGTTTATCCCCCACACTGGTACTGAGACACGGACCAGACTCCTACGGGAGGCAGCAGTGAGGAATATTGGTCAATGGGCGAGAGCCTGAACCAGCCAAGTCGCGTGAAGGAAGACCGTCCTAAGGATTGTAAACTTCTTTTATACGGGAATAACGGGCGATACGAGTATTGCATTGAATGTACCGTAAGAATAAGCATCGGCTAACTC
>GV2UCFN02F9VV5
GGTGCGTAACGCGTATGCAACTTGCCTTACAGAGGGGGATAACCCGTTGAAAGACGGACTAAAACCGCATACACTTGTATTATTGCATGATATTACAAGGAAATATTTATAGCTGTAAGATAGGCATGCGTCCCATTAGCTGGTTGGTGAGGTAACGGCTCACCAAGGCGACGATGGGTAGGGGAACTGAGAGGTTTATCCCCCACACTGGTACTGAGACACGGACCAGACTCCTACGGGAGGCAGCAGTGAGGAATATTGGTCAATGGGCGAGAGCCTGAACCAGCCAAGTCGCGTGAAGGAAGACCGTCCTAAGGATTGTAAACTTCTTTTATACGGGAATAACGGGCGATACGAGTATTGCATTGAATGTACCGTAAGAATAAGCATCGGCTAACTC
>GV2UCFN02HZDUA
GGTGCGTAACGCGTATGCAACTTGCCTTACAGAGGGGGATAACCCGTTGAAAGACGGACTAAAACCGCATACACTTGTATTATTGCATGATATTACAAGGAAATATTTATAGCTGTAAGATAGGCATGCGTCCCATTAGCTGGTTGGTGAGGTAACGGCTCACCAAGGCGACGATGGGTAGGGGAACTGAGAGGTTTATCCCCCACACTGGTACTGAGACACGGACCAGACTCCTACGGGAGGCAGCAGTGAGGAATATTGGTCAATGGGCGAGAGCCTGAACCAGCCAAGTCGCGTGAAGGAAGACCGTCCTAAGGATTGTAAACTTCTTTTATACGGGAATAACGGGCGATACGAGTATTGCATTGAATGTACCGTAAGAATAAGCATCGGCTAACTC
>GV2UCFN02JEC58
GGTGCGTAACGCGTATGCAACTTGCCTTACAGAGGGGGATAACCCGTTGAAAGACGGACTAAAACCGCATACACTTGTATTATTGCATGATATTACAAGGAAATATTTATAGCTGTAAGATAGGCATGCGTCCCATTAGCTGGTTGGTGAGGTAACGGCTCACCAAGGCGACGATGGGTAGGGGAACTGAGAGGTTTATCCCCCACACTGGTACTGAGACACGGACCAGACTCCTACGGGAGGCAGCAGTGAGGAATATTGGTCAATGGGCGAGAGCCTGAACCAGCCAAGTCGCGTGAAGGAAGACCGTCCTAAGGATTGTAAACTTCTTTTATACGGGAATAACGGGCGATACGAGTATTGCATTGAATGTACCGTAAGAATAAGCATCGGCTAACTC
>GV2UCFN02HZ226
GGTGCGTAACGCGTATGCAACTTGCCTTACAGAGGGGGATAACCCGTTGAAAGACGGACTAAAACCGCATACACTTGTATTATTGCATGATATTACAAGGAAATATTTATAGCTGTAAGATAGGCATGCGTCCCATTAGCTGGTTGGTGAGGTAACGGCTCACCAAGGCGACGATGGGTAGGGGAACTGAGAGGTTTATCCCCCACACTGGTACTGAGACACGGACCAGACTCCTACGGGAGGCAGCAGTGAGGAATATTGGTCAATGGGCGAGAGCCTGAACCAGCCAAGTCGCGTGAAGGAAGACCGTCCTAAGGATTGTAAACTTCTTTTATACGGGAATAACGGGCGATACGAGTATTGCATTGAATGTACCGTAAGAATAAGCATCGGCTAACTC
>GV2UCFN02H5U9Z
GGTGCGTAACGCGTATGCAACTTGCCTTACAGAGGGGGATAACCCGTTGAAAGACGGACTAAAACCGCATACACTTGTATTATTGCATGATATTACAAGGAAATATTTATAGCTGTAAGATAGGCATGCGTCCCATTAGCTGGTTGGTGAGGTAACGGCTCACCAAGGCGACGATGGGTAGGGGAACTGAGAGGTTTATCCCCCACACTGGTACTGAGACACGGACCAGACTCCTACGGGAGGCAGCAGTGAGGAATATTGGTCAATGGGCGAGAGCCTGAACCAGCCAAGTCGCGTGAAGGAAGACCGTCCTAAGGATTGTAAACTTCTTTTATACGGGAATAACGGGCGATACGAGTATTGCATTGAATGTACCGTAAGAATAAGCATCGGCTAACTC
>GV2UCFN02FT191
GGTGCGTAACGCGTATGCAACTTGCCTTACAGAGGGGGATAACCCGTTGAAAGACGGACTAAAACCGCATACACTTGTATTATTGCATGATATTACAAGGAAATATTTATAGCTGTAAGATAGGCATGCGTCCCATTAGCTGGTTGGTGAGGTAACGGCTCACCAAGGCGACGATGGGTAGGGGAACTGAGAGGTTTATCCCCCACACTGGTACTGAGACACGGACCAGACTCCTACGGGAGGCAGCAGTGAGGAATATTGGTCAATGGGCGAGAGCCTGAACCAGCCAAGTCGCGTGAAGGAAGACCGTCCTAAGGATTGTAAACTTCTTTTATACGGGAATAACGGGCGATACGAGTATTGCATTGAATGTACCGTAAGAATAAGCATCGGCTAACTC
>GV2UCFN02GLRAP
GGTGCGTAACGCGTATGCAACTTGCCTTACAGAGGGGGATAACCCGTTGAAAGACGGACTAAAACCGCATACACTTGTATTATTGCATGATATTACAAGGAAATATTTATAGCTGTAAGATAGGCATGCGTCCCATTAGCTGGTTGGTGAGGTAACGGCTCACCAAGGCGACGATGGGTAGGGGAACTGAGAGGTTTATCCCCCACACTGGTACTGAGACACGGACCAGACTCCTACGGGAGGCAGCAGTGAGGAATATTGGTCAATGGGCGAGAGCCTGAACCAGCCAAGTCGCGTGAAGGAAGACCGTCCTAAGGATTGTAAACTTCTTTTATACGGGAATAACGGGCGATACGAGTATTGCATTGAATGTACCGTAAGAATAAGCATCGGCTAACTC
>GV2UCFN02GI3H6
GGTGCGTAACGCGTATGCAACTTGCCTTACAGAGGGGGATAACCCGTTGAAAGACGGACTAAAACCGCATACACTTGTATTATTGCATGATATTACAAGGAAATATTTATAGCTGTAAGATAGGCATGCGTCCCATTAGCTGGTTGGTGAGGTAACGGCTCACCAAGGCGACGATGGGTAGGGGAACTGAGAGGTTTATCCCCCACACTGGTACTGAGACACGGACCAGACTCCTACGGGAGGCAGCAGTGAGGAATATTGGTCAATGGGCGAGAGCCTGAACCAGCCAAGTCGCGTGAAGGAAGACCGTCCTAAGGATTGTAAACTTCTTTTATACGGGAATAACGGGCGATACGAGTATTGCATTGAATGTACCGTAAGAATAAGCATCGGCTAACTC
>GV2UCFN02I2LUI
GGTGCGTAACGCGTATGCAACTTGCCTTACAGAGGGGGATAACCCGTTGAAAGACGGACTAAAACCGCATACACTTGTATTATTGCATGATATTACAAGGAAATATTTATAGCTGTAAGATAGGCATGCGTCCCATTAGCTGGTTGGTGAGGTAACGGCTCACCAAGGCGACGATGGGTAGGGGAACTGAGAGGTTTATCCCCCACACTGGTACTGAGACACGGACCAGACTCCTACGGGAGGCAGCAGTGAGGAATATTGGTCAATGGGCGAGAGCCTGAACCAGCCAAGTCGCGTGAAGGAAGACCGTCCTAAGGATTGTAAACTTCTTTTATACGGGAATAACGGGCGATACGAGTATTGCATTGAATGTACCGTAAGAATAAGCATCGGCTAACTC
>GV2UCFN02GP6JO
GGTGCGTAACGCGTATGCAACTTGCCTTACAGAGGGGGATAACCCGTTGAAAGACGGACTAAAACCGCATACACTTGTATTATTGCATGATATTACAAGGAAATATTTATAGCTGTAAGATAGGCATGCGTCCCATTAGCTGGTTGGTGAGGTAACGGCTCACCAAGGCGACGATGGGTAGGGGAACTGAGAGGTTTATCCCCCACACTGGTACTGAGACACGGACCAGACTCCTACGGGAGGCAGCAGTGAGGAATATTGGTCAATGGGCGAGAGCCTGAACCAGCCAAGTCGCGTGAAGGAAGACCGTCCTAAGGATTGTAAACTTCTTTTATACGGGAATAACGGGCGATACGAGTATTGCATTGAATGTACCGTAAGAATAAGCATCGGCTAACTC
>GV2UCFN02HOL71
GGTGCGTAACGCGTATGCAACTTGCCTTACAGAGGGGGATAACCCGTTGAAAGACGGACTAAAACCGCATACACTTGTATTATTGCATGATATTACAAGGAAATATTTATAGCTGTAAGATAGGCATGCGTCCCATTAGCTGGTTGGTGAGGTAACGGCTCACCAAGGCGACGATGGGTAGGGGAACTGAGAGGTTTATCCCCCACACTGGTACTGAGACACGGACCAGACTCCTACGGGAGGCAGCAGTGAGGAATATTGGTCAATGGGCGAGAGCCTGAACCAGCCAAGTCGCGTGAAGGAAGACCGTCCTAAGGATTGTAAACTTCTTTTATACGGGAATAACGGGCGATACGAGTATTGCATTGAATGTACCGTAAGAATAAGCATCGGCTAACTC
>GV2UCFN02HGPGD
GGTGCGTAACGCGTATGCAACTTGCCTTACAGAGGGGGATAACCCGTTGAAAGACGGACTAAAACCGCATACACTTGTATTATTGCATGATATTACAAGGAAATATTTATAGCTGTAAGATAGGCATGCGTCCCATTAGCTGGTTGGTGAGGTAACGGCTCACCAAGGCGACGATGGGTAGGGGAACTGAGAGGTTTATCCCCCACACTGGTACTGAGACACGGACCAGACTCCTACGGGAGGCAGCAGTGAGGAATATTGGTCAATGGGCGAGAGCCTGAACCAGCCAAGTCGCGTGAAGGAAGACCGTCCTAAGGATTGTAAACTTCTTTTATACGGGAATAACGGGCGATACGAGTATTGCATTGAATGTACCGTAAGAATAAGCATCGGCTAACTC
>GV2UCFN02I6PQ3
GGTGCGTAACGCGTATGCAACTTGCCTTACAGAGGGGGATAACCCGTTGAAAGACGGACTAAAACCGCATACACTTGTATTATTGCATGATATTACAAGGAAATATTTATAGCTGTAAGATAGGCATGCGTCCCATTAGCTGGTTGGTGAGGTAACGGCTCACCAAGGCGACGATGGGTAGGGGAACTGAGAGGTTTATCCCCCACACTGGTACTGAGACACGGACCAGACTCCTACGGGAGGCAGCAGTGAGGAATATTGGTCAATGGGCGAGAGCCTGAACCAGCCAAGTCGCGTGAAGGAAGACCGTCCTAAGGATTGTAAACTTCTTTTATACGGGAATAACGGGCGATACGAGTATTGCATTGAATGTACCGTAAGAATAAGCATCGGCTAACTC
>GV2UCFN02HVA80
GGTGCGTAACGCGTATGCAACTTGCCTTACAGAGGGGGATAACCCGTTGAAAGACGGACTAAAACCGCATACACTTGTATTATTGCATGATATTACAAGGAAATATTTATAGCTGTAAGATAGGCATGCGTCCCATTAGCTGGTTGGTGAGGTAACGGCTCACCAAGGCGACGATGGGTAGGGGAACTGAGAGGTTTATCCCCCACACTGGTACTGAGACACGGACCAGACTCCTACGGGAGGCAGCAGTGAGGAATATTGGTCAATGGGCGAGAGCCTGAACCAGCCAAGTCGCGTGAAGGAAGACCGTCCTAAGGATTGTAAACTTCTTTTATACGGGAATAACGGGCGATACGAGTATTGCATTGAATGTACCGTAAGAATAAGCATCGGCTAACTC
>GV2UCFN02FWWYG
GGTGCGTAACGCGTATGCAACTTGCCTTACAGAGGGGGATAACCCGTTGAAAGACGGACTAAAACCGCATACACTTGTATTATTGCATGATATTACAAGGAAATATTTATAGCTGTAAGATAGGCATGCGTCCCATTAGCTGGTTGGTGAGGTAACGGCTCACCAAGGCGACGATGGGTAGGGGAACTGAGAGGTTTATCCCCCACACTGGTACTGAGACACGGACCAGACTCCTACGGGAGGCAGCAGTGAGGAATATTGGTCAATGGGCGAGAGCCTGAACCAGCCAAGTCGCGTGAAGGAAGACCGTCCTAAGGATTGTAAACTTCTTTTATACGGGAATAACGGGCGATACGAGTATTGCATTGAATGTACCGTAAGAATAAGCATCGGCTAACTC
>GV2UCFN02HFZOF
GGTGCGTAACGCGTATGCAACTTGCCTTACAGAGGGGGATAACCCGTTGAAAGACGGACTAAAACCGCATACACTTGTATTATTGCATGATATTACAAGGAAATATTTATAGCTGTAAGATAGGCATGCGTCCCATTAGCTGGTTGGTGAGGTAACGGCTCACCAAGGCGACGATGGGTAGGGGAACTGAGAGGTTTATCCCCCACACTGGTACTGAGACACGGACCAGACTCCTACGGGAGGCAGCAGTGAGGAATATTGGTCAATGGGCGAGAGCCTGAACCAGCCAAGTCGCGTGAAGGAAGACCGTCCTAAGGATTGTAAACTTCTTTTATACGGGAATAACGGGCGATACGAGTATTGCATTGAATGTACCGTAAGAATAAGCATCGGCTAACTC
>GV2UCFN02FMVY8
GGTGCGTAACGCGTATGCAACTTGCCTTACAGAGGGGGATAACCCGTTGAAAGACGGACTAAAACCGCATACACTTGTATTATTGCATGATATTACAAGGAAATATTTATAGCTGTAAGATAGGCATGCGTCCCATTAGCTGGTTGGTGAGGTAACGGCTCACCAAGGCGACGATGGGTAGGGGAACTGAGAGGTTTATCCCCCACACTGGTACTGAGACACGGACCAGACTCCTACGGGAGGCAGCAGTGAGGAATATTGGTCAATGGGCGAGAGCCTGAACCAGCCAAGTCGCGTGAAGGAAGACCGTCCTAAGGATTGTAAACTTCTTTTATACGGGAATAACGGGCGATACGAGTATTGCATTGAATGTACCGTAAGAATAAGCATCGGCTAACTC
>GV2UCFN02FL1VX
GGTGCGTAACGCGTATGCAACTTGCCTTACAGAGGGGGATAACCCGTTGAAAGACGGACTAAAACCGCATACACTTGTATTATTGCATGATATTACAAGGAAATATTTATAGCTGTAAGATAGGCATGCGTCCCATTAGCTGGTTGGTGAGGTAACGGCTCACCAAGGCGACGATGGGTAGGGGAACTGAGAGGTTTATCCCCCACACTGGTACTGAGACACGGACCAGACTCCTACGGGAGGCAGCAGTGAGGAATATTGGTCAATGGGCGAGAGCCTGAACCAGCCAAGTCGCGTGAAGGAAGACCGTCCTAAGGATTGTAAACTTCTTTTATACGGGAATAACGGGCGATACGAGTATTGCATTGAATGTACCGTAAGAATAAGCATCGGCTAACTC
>GV2UCFN02JN2S1
GGTGCGTAACGCGTATGCAACTTGCCTTACAGAGGGGGATAACCCGTTGAAAGACGGACTAAAACCGCATACACTTGTATTATTGCATGATATTACAAGGAAATATTTATAGCTGTAAGATAGGCATGCGTCCCATTAGCTGGTTGGTGAGGTAACGGCTCACCAAGGCGACGATGGGTAGGGGAACTGAGAGGTTTATCCCCCACACTGGTACTGAGACACGGACCAGACTCCTACGGGAGGCAGCAGTGAGGAATATTGGTCAATGGGCGAGAGCCTGAACCAGCCAAGTCGCGTGAAGGAAGACCGTCCTAAGGATTGTAAACTTCTTTTATACGGGAATAACGGGCGATACGAGTATTGCATTGAATGTACCGTAAGAATAAGCATCGGCTAACTC
>GV2UCFN02F1BCN
GGTGCGTAACGCGTATGCAACTTGCCTTACAGAGGGGGATAACCCGTTGAAAGACGGACTAAAACCGCATACACTTGTATTATTGCATGATATTACAAGGAAATATTTATAGCTGTAAGATAGGCATGCGTCCCATTAGCTGGTTGGTGAGGTAACGGCTCACCAAGGCGACGATGGGTAGGGGAACTGAGAGGTTTATCCCCCACACTGGTACTGAGACACGGACCAGACTCCTACGGGAGGCAGCAGTGAGGAATATTGGTCAATGGGCGAGAGCCTGAACCAGCCAAGTCGCGTGAAGGAAGACCGTCCTAAGGATTGTAAACTTCTTTTATACGGGAATAACGGGCGATACGAGTATTGCATTGAATGTACCGTAAGAATAAGCATCGGCTAACTC
>GV2UCFN02H2B3Y
GGTGCGTAACGCGTATGCAACTTGCCTTACAGAGGGGGATAACCCGTTGAAAGACGGACTAAAACCGCATACACTTGTATTATTGCATGATATTACAAGGAAATATTTATAGCTGTAAGATAGGCATGCGTCCCATTAGCTGGTTGGTGAGGTAACGGCTCACCAAGGCGACGATGGGTAGGGGAACTGAGAGGTTTATCCCCCACACTGGTACTGAGACACGGACCAGACTCCTACGGGAGGCAGCAGTGAGGAATATTGGTCAATGGGCGAGAGCCTGAACCAGCCAAGTCGCGTGAAGGAAGACCGTCCTAAGGATTGTAAACTTCTTTTATACGGGAATAACGGGCGATACGAGTATTGCATTGAATGTACCGTAAGAATAAGCATCGGCTAACTC
>GV2UCFN02FQMWW
GGTGCGTAACGCGTATGCAACTTGCCTTACAGAGGGGGATAACCCGTTGAAAGACGGACTAAAACCGCATACACTTGTATTATTGCATGATATTACAAGGAAATATTTATAGCTGTAAGATAGGCATGCGTCCCATTAGCTGGTTGGTGAGGTAACGGCTCACCAAGGCGACGATGGGTAGGGGAACTGAGAGGTTTATCCCCCACACTGGTACTGAGACACGGACCAGACTCCTACGGGAGGCAGCAGTGAGGAATATTGGTCAATGGGCGAGAGCCTGAACCAGCCAAGTCGCGTGAAGGAAGACCGTCCTAAGGATTGTAAACTTCTTTTATACGGGAATAACGGGCGATACGAGTATTGCATTGAATGTACCGTAAGAATAAGCATCGGCTAACTC
>GV2UCFN02H0PV7
GGTGCGTAACGCGTATGCAACTTGCCTTACAGAGGGGGATAACCCGTTGAAAGACGGACTAAAACCGCATACACTTGTATTATTGCATGATATTACAAGGAAATATTTATAGCTGTAAGATAGGCATGCGTCCCATTAGCTGGTTGGTGAGGTAACGGCTCACCAAGGCGACGATGGGTAGGGGAACTGAGAGGTTTATCCCCCACACTGGTACTGAGACACGGACCAGACTCCTACGGGAGGCAGCAGTGAGGAATATTGGTCAATGGGCGAGAGCCTGAACCAGCCAAGTCGCGTGAAGGAAGACCGTCCTAAGGATTGTAAACTTCTTTTATACGGGAATAACGGGCGATACGAGTATTGCATTGAATGTACCGTAAGAATAAGCATCGGCTAACTC
>GV2UCFN02IXW45
GGTGCGTAACGCGTATGCAACTTGCCTTACAGAGGGGGATAACCCGTTGAAAGACGGACTAAAACCGCATACACTTGTATTATTGCATGATATTACAAGGAAATATTTATAGCTGTAAGATAGGCATGCGTCCCATTAGCTGGTTGGTGAGGTAACGGCTCACCAAGGCGACGATGGGTAGGGGAACTGAGAGGTTTATCCCCCACACTGGTACTGAGACACGGACCAGACTCCTACGGGAGGCAGCAGTGAGGAATATTGGTCAATGGGCGAGAGCCTGAACCAGCCAAGTCGCGTGAAGGAAGACCGTCCTAAGGATTGTAAACTTCTTTTATACGGGAATAACGGGCGATACGAGTATTGCATTGAATGTACCGTAAGAATAAGCATCGGCTAACTC
>GV2UCFN02HUF5S
GGTGCGTAACGCGTATGCAACTTGCCTTACAGAGGGGGATAACCCGTTGAAAGACGGACTAAAACCGCATACACTTGTATTATTGCATGATATTACAAGGAAATATTTATAGCTGTAAGATAGGCATGCGTCCCATTAGCTGGTTGGTGAGGTAACGGCTCACCAAGGCGACGATGGGTAGGGGAACTGAGAGGTTTATCCCCCACACTGGTACTGAGACACGGACCAGACTCCTACGGGAGGCAGCAGTGAGGAATATTGGTCAATGGGCGAGAGCCTGAACCAGCCAAGTCGCGTGAAGGAAGACCGTCCTAAGGATTGTAAACTTCTTTTATACGGGAATAACGGGCGATACGAGTATTGCATTGAATGTACCGTAAGAATAAGCATCGGCTAACTC
>GV2UCFN02JC5EX
GGTGCGTAACGCGTATGCAACTTGCCTTACAGAGGGGGATAACCCGTTGAAAGACGGACTAAAACCGCATACACTTGTATTATTGCATGATATTACAAGGAAATATTTATAGCTGTAAGATAGGCATGCGTCCCATTAGCTGGTTGGTGAGGTAACGGCTCACCAAGGCGACGATGGGTAGGGGAACTGAGAGGTTTATCCCCCACACTGGTACTGAGACACGGACCAGACTCCTACGGGAGGCAGCAGTGAGGAATATTGGTCAATGGGCGAGAGCCTGAACCAGCCAAGTCGCGTGAAGGAAGACCGTCCTAAGGATTGTAAACTTCTTTTATACGGGAATAACGGGCGATACGAGTATTGCATTGAATGTACCGTAAGAATAAGCATCGGCTAACTC
>GV2UCFN02IHM7Z
GGTGCGTAACGCGTATGCAACTTGCCTTACAGAGGGGGATAACCCGTTGAAAGACGGACTAAAACCGCATACACTTGTATTATTGCATGATATTACAAGGAAATATTTATAGCTGTAAGATAGGCATGCGTCCCATTAGCTGGTTGGTGAGGTAACGGCTCACCAAGGCGACGATGGGTAGGGGAACTGAGAGGTTTATCCCCCACACTGGTACTGAGACACGGACCAGACTCCTACGGGAGGCAGCAGTGAGGAATATTGGTCAATGGGCGAGAGCCTGAACCAGCCAAGTCGCGTGAAGGAAGACCGTCCTAAGGATTGTAAACTTCTTTTATACGGGAATAACGGGCGATACGAGTATTGCATTGAATGTACCGTAAGAATAAGCATCGGCTAACTC
>GV2UCFN02JU03H
GGTGCGTAACGCGTATGCAACTTGCCTTACAGAGGGGGATAACCCGTTGAAAGACGGACTAAAACCGCATACACTTGTATTATTGCATGATATTACAAGGAAATATTTATAGCTGTAAGATAGGCATGCGTCCCATTAGCTGGTTGGTGAGGTAACGGCTCACCAAGGCGACGATGGGTAGGGGAACTGAGAGGTTTATCCCCCACACTGGTACTGAGACACGGACCAGACTCCTACGGGAGGCAGCAGTGAGGAATATTGGTCAATGGGCGAGAGCCTGAACCAGCCAAGTCGCGTGAAGGAAGACCGTCCTAAGGATTGTAAACTTCTTTTATACGGGAATAACGGGCGATACGAGTATTGCATTGAATGTACCGTAAGAATAAGCATCGGCTAACTC
>GV2UCFN02FGFX1
GGTGCGTAACGCGTATGCAACTTGCCTTACAGAGGGGGATAACCCGTTGAAAGACGGACTAAAACCGCATACACTTGTATTATTGCATGATATTACAAGGAAATATTTATAGCTGTAAGATAGGCATGCGTCCCATTAGCTGGTTGGTGAGGTAACGGCTCACCAAGGCGACGATGGGTAGGGGAACTGAGAGGTTTATCCCCCACACTGGTACTGAGACACGGACCAGACTCCTACGGGAGGCAGCAGTGAGGAATATTGGTCAATGGGCGAGAGCCTGAACCAGCCAAGTCGCGTGAAGGAAGACCGTCCTAAGGATTGTAAACTTCTTTTATACGGGAATAACGGGCGATACGAGTATTGCATTGAATGTACCGTAAGAATAAGCATCGGCTAACTC
>GV2UCFN02GYOYJ
GGTGCGTAACGCGTATGCAACTTGCCTTACAGAGGGGGATAACCCGTTGAAAGACGGACTAAAACCGCATACACTTGTATTATTGCATGATATTACAAGGAAATATTTATAGCTGTAAGATAGGCATGCGTCCCATTAGCTGGTTGGTGAGGTAACGGCTCACCAAGGCGACGATGGGTAGGGGAACTGAGAGGTTTATCCCCCACACTGGTACTGAGACACGGACCAGACTCCTACGGGAGGCAGCAGTGAGGAATATTGGTCAATGGGCGAGAGCCTGAACCAGCCAAGTCGCGTGAAGGAAGACCGTCCTAAGGATTGTAAACTTCTTTTATACGGGAATAACGGGCGATACGAGTATTGCATTGAATGTACCGTAAGAATAAGCATCGGCTAACTC
>GV2UCFN02JS7VE
GGTGCGTAACGCGTATGCAACTTGCCTTACAGAGGGGGATAACCCGTTGAAAGACGGACTAAAACCGCATACACTTGTATTATTGCATGATATTACAAGGAAATATTTATAGCTGTAAGATAGGCATGCGTCCCATTAGCTGGTTGGTGAGGTAACGGCTCACCAAGGCGACGATGGGTAGGGGAACTGAGAGGTTTATCCCCCACACTGGTACTGAGACACGGACCAGACTCCTACGGGAGGCAGCAGTGAGGAATATTGGTCAATGGGCGAGAGCCTGAACCAGCCAAGTCGCGTGAAGGAAGACCGTCCTAAGGATTGTAAACTTCTTTTATACGGGAATAACGGGCGATACGAGTATTGCATTGAATGTACCGTAAGAATAAGCATCGGCTAACTC
>GV2UCFN02ICD04
GGTGCGTAACGCGTATGCAACTTGCCTTACAGAGGGGGATAACCCGTTGAAAGACGGACTAAAACCGCATACACTTGTATTATTGCATGATATTACAAGGAAATATTTATAGCTGTAAGATAGGCATGCGTCCCATTAGCTGGTTGGTGAGGTAACGGCTCACCAAGGCGACGATGGGTAGGGGAACTGAGAGGTTTATCCCCCACACTGGTACTGAGACACGGACCAGACTCCTACGGGAGGCAGCAGTGAGGAATATTGGTCAATGGGCGAGAGCCTGAACCAGCCAAGTCGCGTGAAGGAAGACCGTCCTAAGGATTGTAAACTTCTTTTATACGGGAATAACGGGCGATACGAGTATTGCATTGAATGTACCGTAAGAATAAGCATCGGCTAACTC
>GV2UCFN02H304R
GGTGCGTAACGCGTATGCAACTTGCCTTACAGAGGGGGATAACCCGTTGAAAGACGGACTAAAACCGCATACACTTGTATTATTGCATGATATTACAAGGAAATATTTATAGCTGTAAGATAGGCATGCGTCCCATTAGCTGGTTGGTGAGGTAACGGCTCACCAAGGCGACGATGGGTAGGGGAACTGAGAGGTTTATCCCCCACACTGGTACTGAGACACGGACCAGACTCCTACGGGAGGCAGCAGTGAGGAATATTGGTCAATGGGCGAGAGCCTGAACCAGCCAAGTCGCGTGAAGGAAGACCGTCCTAAGGATTGTAAACTTCTTTTATACGGGAATAACGGGCGATACGAGTATTGCATTGAATGTACCGTAAGAATAAGCATCGGCTAACTC
>GV2UCFN02FH6AZ
GGTGCGTAACGCGTATGCAACTTGCCTTACAGAGGGGGATAACCCGTTGAAAGACGGACTAAAACCGCATACACTTGTATTATTGCATGATATTACAAGGAAATATTTATAGCTGTAAGATAGGCATGCGTCCCATTAGCTGGTTGGTGAGGTAACGGCTCACCAAGGCGACGATGGGTAGGGGAACTGAGAGGTTTATCCCCCACACTGGTACTGAGACACGGACCAGACTCCTACGGGAGGCAGCAGTGAGGAATATTGGTCAATGGGCGAGAGCCTGAACCAGCCAAGTCGCGTGAAGGAAGACCGTCCTAAGGATTGTAAACTTCTTTTATACGGGAATAACGGGCGATACGAGTATTGCATTGAATGTACCGTAAGAATAAGCATCGGCTAACTC
>GV2UCFN02I7HSM
GGTGCGTAACGCGTATGCAACTTGCCTTACAGAGGGGGATAACCCGTTGAAAGACGGACTAAAACCGCATACACTTGTATTATTGCATGATATTACAAGGAAATATTTATAGCTGTAAGATAGGCATGCGTCCCATTAGCTGGTTGGTGAGGTAACGGCTCACCAAGGCGACGATGGGTAGGGGAACTGAGAGGTTTATCCCCCACACTGGTACTGAGACACGGACCAGACTCCTACGGGAGGCAGCAGTGAGGAATATTGGTCAATGGGCGAGAGCCTGAACCAGCCAAGTCGCGTGAAGGAAGACCGTCCTAAGGATTGTAAACTTCTTTTATACGGGAATAACGGGCGATACGAGTATTGCATTGAATGTACCGTAAGAATAAGCATCGGCTAACTC
>GV2UCFN02IK75R
GGTGCGTAACGCGTATGCAACTTGCCTTACAGAGGGGGATAACCCGTTGAAAGACGGACTAAAACCGCATACACTTGTATTATTGCATGATATTACAAGGAAATATTTATAGCTGTAAGATAGGCATGCGTCCCATTAGCTGGTTGGTGAGGTAACGGCTCACCAAGGCGACGATGGGTAGGGGAACTGAGAGGTTTATCCCCCACACTGGTACTGAGACACGGACCAGACTCCTACGGGAGGCAGCAGTGAGGAATATTGGTCAATGGGCGAGAGCCTGAACCAGCCAAGTCGCGTGAAGGAAGACCGTCCTAAGGATTGTAAACTTCTTTTATACGGGAATAACGGGCGATACGAGTATTGCATTGAATGTACCGTAAGAATAAGCATCGGCTAACTC
>GV2UCFN02GS4WH
GGTGCGTAACGCGTATGCAACTTGCCTTACAGAGGGGGATAACCCGTTGAAAGACGGACTAAAACCGCATACACTTGTATTATTGCATGATATTACAAGGAAATATTTATAGCTGTAAGATAGGCATGCGTCCCATTAGCTGGTTGGTGAGGTAACGGCTCACCAAGGCGACGATGGGTAGGGGAACTGAGAGGTTTATCCCCCACACTGGTACTGAGACACGGACCAGACTCCTACGGGAGGCAGCAGTGAGGAATATTGGTCAATGGGCGAGAGCCTGAACCAGCCAAGTCGCGTGAAGGAAGACCGTCCTAAGGATTGTAAACTTCTTTTATACGGGAATAACGGGCGATACGAGTATTGCATTGAATGTACCGTAAGAATAAGCATCGGCTAACTC
>GV2UCFN02FVZ45
GGTGCGTAACGCGTATGCAACTTGCCTTACAGAGGGGGATAACCCGTTGAAAGACGGACTAAAACCGCATACACTTGTATTATTGCATGATATTACAAGGAAATATTTATAGCTGTAAGATAGGCATGCGTCCCATTAGCTGGTTGGTGAGGTAACGGCTCACCAAGGCGACGATGGGTAGGGGAACTGAGAGGTTTATCCCCCACACTGGTACTGAGACACGGACCAGACTCCTACGGGAGGCAGCAGTGAGGAATATTGGTCAATGGGCGAGAGCCTGAACCAGCCAAGTCGCGTGAAGGAAGACCGTCCTAAGGATTGTAAACTTCTTTTATACGGGAATAACGGGCGATACGAGTATTGCATTGAATGTACCGTAAGAATAAGCATCGGCTAACTC
>GV2UCFN02G04EI
GGTGCGTAACGCGTATGCAACTTGCCTTACAGAGGGGGATAACCCGTTGAAAGACGGACTAAAACCGCATACACTTGTATTATTGCATGATATTACAAGGAAATATTTATAGCTGTAAGATAGGCATGCGTCCCATTAGCTGGTTGGTGAGGTAACGGCTCACCAAGGCGACGATGGGTAGGGGAACTGAGAGGTTTATCCCCCACACTGGTACTGAGACACGGACCAGACTCCTACGGGAGGCAGCAGTGAGGAATATTGGTCAATGGGCGAGAGCCTGAACCAGCCAAGTCGCGTGAAGGAAGACCGTCCTAAGGATTGTAAACTTCTTTTATACGGGAATAACGGGCGATACGAGTATTGCATTGAATGTACCGTAAGAATAAGCATCGGCTAACTC
>GV2UCFN02HC22Q
GGTGCGTAACGCGTATGCAACTTGCCTTACAGAGGGGGATAACCCGTTGAAAGACGGACTAAAACCGCATACACTTGTATTATTGCATGATATTACAAGGAAATATTTATAGCTGTAAGATAGGCATGCGTCCCATTAGCTGGTTGGTGAGGTAACGGCTCACCAAGGCGACGATGGGTAGGGGAACTGAGAGGTTTATCCCCCACACTGGTACTGAGACACGGACCAGACTCCTACGGGAGGCAGCAGTGAGGAATATTGGTCAATGGGCGAGAGCCTGAACCAGCCAAGTCGCGTGAAGGAAGACCGTCCTAAGGATTGTAAACTTCTTTTATACGGGAATAACGGGCGATACGAGTATTGCATTGAATGTACCGTAAGAATAAGCATCGGCTAACTC
>GV2UCFN02I0DT5
GGTGCGTAACGCGTATGCAACTTGCCTTACAGAGGGGGATAACCCGTTGAAAGACGGACTAAAACCGCATACACTTGTATTATTGCATGATATTACAAGGAAATATTTATAGCTGTAAGATAGGCATGCGTCCCATTAGCTGGTTGGTGAGGTAACGGCTCACCAAGGCGACGATGGGTAGGGGAACTGAGAGGTTTATCCCCCACACTGGTACTGAGACACGGACCAGACTCCTACGGGAGGCAGCAGTGAGGAATATTGGTCAATGGGCGAGAGCCTGAACCAGCCAAGTCGCGTGAAGGAAGACCGTCCTAAGGATTGTAAACTTCTTTTATACGGGAATAACGGGCGATACGAGTATTGCATTGAATGTACCGTAAGAATAAGCATCGGCTAACTC
>GV2UCFN02HEQXO
GGTGCGTAACGCGTATGCAACTTGCCTTACAGAGGGGGATAACCCGTTGAAAGACGGACTAAAACCGCATACACTTGTATTATTGCATGATATTACAAGGAAATATTTATAGCTGTAAGATAGGCATGCGTCCCATTAGCTGGTTGGTGAGGTAACGGCTCACCAAGGCGACGATGGGTAGGGGAACTGAGAGGTTTATCCCCCACACTGGTACTGAGACACGGACCAGACTCCTACGGGAGGCAGCAGTGAGGAATATTGGTCAATGGGCGAGAGCCTGAACCAGCCAAGTCGCGTGAAGGAAGACCGTCCTAAGGATTGTAAACTTCTTTTATACGGGAATAACGGGCGATACGAGTATTGCATTGAATGTACCGTAAGAATAAGCATCGGCTAACTC
>GV2UCFN02HOTWF
GGTGCGTAACGCGTATGCAACTTGCCTTACAGAGGGGGATAACCCGTTGAAAGACGGACTAAAACCGCATACACTTGTATTATTGCATGATATTACAAGGAAATATTTATAGCTGTAAGATAGGCATGCGTCCCATTAGCTGGTTGGTGAGGTAACGGCTCACCAAGGCGACGATGGGTAGGGGAACTGAGAGGTTTATCCCCCACACTGGTACTGAGACACGGACCAGACTCCTACGGGAGGCAGCAGTGAGGAATATTGGTCAATGGGCGAGAGCCTGAACCAGCCAAGTCGCGTGAAGGAAGACCGTCCTAAGGATTGTAAACTTCTTTTATACGGGAATAACGGGCGATACGAGTATTGCATTGAATGTACCGTAAGAATAAGCATCGGCTAACTC
>GV2UCFN02GK2GZ
GGTGCGTAACGCGTATGCAACTTGCCTTACAGAGGGGGATAACCCGTTGAAAGACGGACTAAAACCGCATACACTTGTATTATTGCATGATATTACAAGGAAATATTTATAGCTGTAAGATAGGCATGCGTCCCATTAGCTGGTTGGTGAGGTAACGGCTCACCAAGGCGACGATGGGTAGGGGAACTGAGAGGTTTATCCCCCACACTGGTACTGAGACACGGACCAGACTCCTACGGGAGGCAGCAGTGAGGAATATTGGTCAATGGGCGAGAGCCTGAACCAGCCAAGTCGCGTGAAGGAAGACCGTCCTAAGGATTGTAAACTTCTTTTATACGGGAATAACGGGCGATACGAGTATTGCATTGAATGTACCGTAAGAATAAGCATCGGCTAACTC
>GV2UCFN02FJBB6
GGTGCGTAACGCGTATGCAACTTGCCTTACAGAGGGGGATAACCCGTTGAAAGACGGACTAAAACCGCATACACTTGTATTATTGCATGATATTACAAGGAAATATTTATAGCTGTAAGATAGGCATGCGTCCCATTAGCTGGTTGGTGAGGTAACGGCTCACCAAGGCGACGATGGGTAGGGGAACTGAGAGGTTTATCCCCCACACTGGTACTGAGACACGGACCAGACTCCTACGGGAGGCAGCAGTGAGGAATATTGGTCAATGGGCGAGAGCCTGAACCAGCCAAGTCGCGTGAAGGAAGACCGTCCTAAGGATTGTAAACTTCTTTTATACGGGAATAACGGGCGATACGAGTATTGCATTGAATGTACCGTAAGAATAAGCATCGGCTAACTC
>GV2UCFN02JXWJY
GGTGCGTAACGCGTATGCAACTTGCCTTACAGAGGGGGATAACCCGTTGAAAGACGGACTAAAACCGCATACACTTGTATTATTGCATGATATTACAAGGAAATATTTATAGCTGTAAGATAGGCATGCGTCCCATTAGCTGGTTGGTGAGGTAACGGCTCACCAAGGCGACGATGGGTAGGGGAACTGAGAGGTTTATCCCCCACACTGGTACTGAGACACGGACCAGACTCCTACGGGAGGCAGCAGTGAGGAATATTGGTCAATGGGCGAGAGCCTGAACCAGCCAAGTCGCGTGAAGGAAGACCGTCCTAAGGATTGTAAACTTCTTTTATACGGGAATAACGGGCGATACGAGTATTGCATTGAATGTACCGTAAGAATAAGCATCGGCTAACTC
>GV2UCFN02IV40B
GGTGCGTAACGCGTATGCAACTTGCCTTACAGAGGGGGATAACCCGTTGAAAGACGGACTAAAACCGCATACACTTGTATTATTGCATGATATTACAAGGAAATATTTATAGCTGTAAGATAGGCATGCGTCCCATTAGCTGGTTGGTGAGGTAACGGCTCACCAAGGCGACGATGGGTAGGGGAACTGAGAGGTTTATCCCCCACACTGGTACTGAGACACGGACCAGACTCCTACGGGAGGCAGCAGTGAGGAATATTGGTCAATGGGCGAGAGCCTGAACCAGCCAAGTCGCGTGAAGGAAGACCGTCCTAAGGATTGTAAACTTCTTTTATACGGGAATAACGGGCGATACGAGTATTGCATTGAATGTACCGTAAGAATAAGCATCGGCTAACTC
>GV2UCFN02J4KFP
GGTGCGTAACGCGTATGCAACTTGCCTTACAGAGGGGGATAACCCGTTGAAAGACGGACTAAAACCGCATACACTTGTATTATTGCATGATATTACAAGGAAATATTTATAGCTGTAAGATAGGCATGCGTCCCATTAGCTGGTTGGTGAGGTAACGGCTCACCAAGGCGACGATGGGTAGGGGAACTGAGAGGTTTATCCCCCACACTGGTACTGAGACACGGACCAGACTCCTACGGGAGGCAGCAGTGAGGAATATTGGTCAATGGGCGAGAGCCTGAACCAGCCAAGTCGCGTGAAGGAAGACCGTCCTAAGGATTGTAAACTTCTTTTATACGGGAATAACGGGCGATACGAGTATTGCATTGAATGTACCGTAAGAATAAGCATCGGCTAACTC
>GV2UCFN02HIDJ9
GGTGCGTAACGCGTATGCAACTTGCCTTACAGAGGGGGATAACCCGTTGAAAGACGGACTAAAACCGCATACACTTGTATTATTGCATGATATTACAAGGAAATATTTATAGCTGTAAGATAGGCATGCGTCCCATTAGCTGGTTGGTGAGGTAACGGCTCACCAAGGCGACGATGGGTAGGGGAACTGAGAGGTTTATCCCCCACACTGGTACTGAGACACGGACCAGACTCCTACGGGAGGCAGCAGTGAGGAATATTGGTCAATGGGCGAGAGCCTGAACCAGCCAAGTCGCGTGAAGGAAGACCGTCCTAAGGATTGTAAACTTCTTTTATACGGGAATAACGGGCGATACGAGTATTGCATTGAATGTACCGTAAGAATAAGCATCGGCTAACTC
>GV2UCFN02GX81E
GGTGCGTAACGCGTATGCAACTTGCCTTACAGAGGGGGATAACCCGTTGAAAGACGGACTAAAACCGCATACACTTGTATTATTGCATGATATTACAAGGAAATATTTATAGCTGTAAGATAGGCATGCGTCCCATTAGCTGGTTGGTGAGGTAACGGCTCACCAAGGCGACGATGGGTAGGGGAACTGAGAGGTTTATCCCCCACACTGGTACTGAGACACGGACCAGACTCCTACGGGAGGCAGCAGTGAGGAATATTGGTCAATGGGCGAGAGCCTGAACCAGCCAAGTCGCGTGAAGGAAGACCGTCCTAAGGATTGTAAACTTCTTTTATACGGGAATAACGGGCGATACGAGTATTGCATTGAATGTACCGTAAGAATAAGCATCGGCTAACTC
>GV2UCFN02JTR1J
GGTGCGTAACGCGTATGCAACTTGCCTTACAGAGGGGGATAACCCGTTGAAAGACGGACTAAAACCGCATACACTTGTATTATTGCATGATATTACAAGGAAATATTTATAGCTGTAAGATAGGCATGCGTCCCATTAGCTGGTTGGTGAGGTAACGGCTCACCAAGGCGACGATGGGTAGGGGAACTGAGAGGTTTATCCCCCACACTGGTACTGAGACACGGACCAGACTCCTACGGGAGGCAGCAGTGAGGAATATTGGTCAATGGGCGAGAGCCTGAACCAGCCAAGTCGCGTGAAGGAAGACCGTCCTAAGGATTGTAAACTTCTTTTATACGGGAATAACGGGCGATACGAGTATTGCATTGAATGTACCGTAAGAATAAGCATCGGCTAACTC
>GV2UCFN02GYTFY
GGTGCGTAACGCGTATGCAACTTGCCTTACAGAGGGGGATAACCCGTTGAAAGACGGACTAAAACCGCATACACTTGTATTATTGCATGATATTACAAGGAAATATTTATAGCTGTAAGATAGGCATGCGTCCCATTAGCTGGTTGGTGAGGTAACGGCTCACCAAGGCGACGATGGGTAGGGGAACTGAGAGGTTTATCCCCCACACTGGTACTGAGACACGGACCAGACTCCTACGGGAGGCAGCAGTGAGGAATATTGGTCAATGGGCGAGAGCCTGAACCAGCCAAGTCGCGTGAAGGAAGACCGTCCTAAGGATTGTAAACTTCTTTTATACGGGAATAACGGGCGATACGAGTATTGCATTGAATGTACCGTAAGAATAAGCATCGGCTAACTC
>GV2UCFN02F8N56
GGTGCGTAACGCGTATGCAACTTGCCTTACAGAGGGGGATAACCCGTTGAAAGACGGACTAAAACCGCATACACTTGTATTATTGCATGATATTACAAGGAAATATTTATAGCTGTAAGATAGGCATGCGTCCCATTAGCTGGTTGGTGAGGTAACGGCTCACCAAGGCGACGATGGGTAGGGGAACTGAGAGGTTTATCCCCCACACTGGTACTGAGACACGGACCAGACTCCTACGGGAGGCAGCAGTGAGGAATATTGGTCAATGGGCGAGAGCCTGAACCAGCCAAGTCGCGTGAAGGAAGACCGTCCTAAGGATTGTAAACTTCTTTTATACGGGAATAACGGGCGATACGAGTATTGCATTGAATGTACCGTAAGAATAAGCATCGGCTAACTC
>GV2UCFN02JLSKD
GGTGCGTAACGCGTATGCAACTTGCCTTACAGAGGGGGATAACCCGTTGAAAGACGGACTAAAACCGCATACACTTGTATTATTGCATGATATTACAAGGAAATATTTATAGCTGTAAGATAGGCATGCGTCCCATTAGCTGGTTGGTGAGGTAACGGCTCACCAAGGCGACGATGGGTAGGGGAACTGAGAGGTTTATCCCCCACACTGGTACTGAGACACGGACCAGACTCCTACGGGAGGCAGCAGTGAGGAATATTGGTCAATGGGCGAGAGCCTGAACCAGCCAAGTCGCGTGAAGGAAGACCGTCCTAAGGATTGTAAACTTCTTTTATACGGGAATAACGGGCGATACGAGTATTGCATTGAATGTACCGTAAGAATAAGCATCGGCTAACTC
>GV2UCFN02HVBC6
GGTGCGTAACGCGTATGCAACTTGCCTTACAGAGGGGGATAACCCGTTGAAAGACGGACTAAAACCGCATACACTTGTATTATTGCATGATATTACAAGGAAATATTTATAGCTGTAAGATAGGCATGCGTCCCATTAGCTGGTTGGTGAGGTAACGGCTCACCAAGGCGACGATGGGTAGGGGAACTGAGAGGTTTATCCCCCACACTGGTACTGAGACACGGACCAGACTCCTACGGGAGGCAGCAGTGAGGAATATTGGTCAATGGGCGAGAGCCTGAACCAGCCAAGTCGCGTGAAGGAAGACCGTCCTAAGGATTGTAAACTTCTTTTATACGGGAATAACGGGCGATACGAGTATTGCATTGAATGTACCGTAAGAATAAGCATCGGCTAACTC
>GV2UCFN02IIJ05
GGTGCGTAACGCGTATGCAACTTGCCTTACAGAGGGGGATAACCCGTTGAAAGACGGACTAAAACCGCATACACTTGTATTATTGCATGATATTACAAGGAAATATTTATAGCTGTAAGATAGGCATGCGTCCCATTAGCTGGTTGGTGAGGTAACGGCTCACCAAGGCGACGATGGGTAGGGGAACTGAGAGGTTTATCCCCCACACTGGTACTGAGACACGGACCAGACTCCTACGGGAGGCAGCAGTGAGGAATATTGGTCAATGGGCGAGAGCCTGAACCAGCCAAGTCGCGTGAAGGAAGACCGTCCTAAGGATTGTAAACTTCTTTTATACGGGAATAACGGGCGATACGAGTATTGCATTGAATGTACCGTAAGAATAAGCATCGGCTAACTC
>GV2UCFN02H5KLV
GGTGCGTAACGCGTATGCAACTTGCCTTACAGAGGGGGATAACCCGTTGAAAGACGGACTAAAACCGCATACACTTGTATTATTGCATGATATTACAAGGAAATATTTATAGCTGTAAGATAGGCATGCGTCCCATTAGCTGGTTGGTGAGGTAACGGCTCACCAAGGCGACGATGGGTAGGGGAACTGAGAGGTTTATCCCCCACACTGGTACTGAGACACGGACCAGACTCCTACGGGAGGCAGCAGTGAGGAATATTGGTCAATGGGCGAGAGCCTGAACCAGCCAAGTCGCGTGAAGGAAGACCGTCCTAAGGATTGTAAACTTCTTTTATACGGGAATAACGGGCGATACGAGTATTGCATTGAATGTACCGTAAGAATAAGCATCGGCTAACTC
>GV2UCFN02FVF0O
GGTGCGTAACGCGTATGCAACTTGCCTTACAGAGGGGGATAACCCGTTGAAAGACGGACTAAAACCGCATACACTTGTATTATTGCATGATATTACAAGGAAATATTTATAGCTGTAAGATAGGCATGCGTCCCATTAGCTGGTTGGTGAGGTAACGGCTCACCAAGGCGACGATGGGTAGGGGAACTGAGAGGTTTATCCCCCACACTGGTACTGAGACACGGACCAGACTCCTACGGGAGGCAGCAGTGAGGAATATTGGTCAATGGGCGAGAGCCTGAACCAGCCAAGTCGCGTGAAGGAAGACCGTCCTAAGGATTGTAAACTTCTTTTATACGGGAATAACGGGCGATACGAGTATTGCATTGAATGTACCGTAAGAATAAGCATCGGCTAACTC
>GV2UCFN02HK5P4
GGTGCGTAACGCGTATGCAACTTGCCTTACAGAGGGGGATAACCCGTTGAAAGACGGACTAAAACCGCATACACTTGTATTATTGCATGATATTACAAGGAAATATTTATAGCTGTAAGATAGGCATGCGTCCCATTAGCTGGTTGGTGAGGTAACGGCTCACCAAGGCGACGATGGGTAGGGGAACTGAGAGGTTTATCCCCCACACTGGTACTGAGACACGGACCAGACTCCTACGGGAGGCAGCAGTGAGGAATATTGGTCAATGGGCGAGAGCCTGAACCAGCCAAGTCGCGTGAAGGAAGACCGTCCTAAGGATTGTAAACTTCTTTTATACGGGAATAACGGGCGATACGAGTATTGCATTGAATGTACCGTAAGAATAAGCATCGGCTAACTC
>GV2UCFN02GEAGG
GGTGCGTAACGCGTATGCAACTTGCCTTACAGAGGGGGATAACCCGTTGAAAGACGGACTAAAACCGCATACACTTGTATTATTGCATGATATTACAAGGAAATATTTATAGCTGTAAGATAGGCATGCGTCCCATTAGCTGGTTGGTGAGGTAACGGCTCACCAAGGCGACGATGGGTAGGGGAACTGAGAGGTTTATCCCCCACACTGGTACTGAGACACGGACCAGACTCCTACGGGAGGCAGCAGTGAGGAATATTGGTCAATGGGCGAGAGCCTGAACCAGCCAAGTCGCGTGAAGGAAGACCGTCCTAAGGATTGTAAACTTCTTTTATACGGGAATAACGGGCGATACGAGTATTGCATTGAATGTACCGTAAGAATAAGCATCGGCTAACTC
>GV2UCFN02HGNXR
GGTGCGTAACGCGTATGCAACTTGCCTTACAGAGGGGGATAACCCGTTGAAAGACGGACTAAAACCGCATACACTTGTATTATTGCATGATATTACAAGGAAATATTTATAGCTGTAAGATAGGCATGCGTCCCATTAGCTGGTTGGTGAGGTAACGGCTCACCAAGGCGACGATGGGTAGGGGAACTGAGAGGTTTATCCCCCACACTGGTACTGAGACACGGACCAGACTCCTACGGGAGGCAGCAGTGAGGAATATTGGTCAATGGGCGAGAGCCTGAACCAGCCAAGTCGCGTGAAGGAAGACCGTCCTAAGGATTGTAAACTTCTTTTATACGGGAATAACGGGCGATACGAGTATTGCATTGAATGTACCGTAAGAATAAGCATCGGCTAACTC
>GV2UCFN02ISMK0
GGTGCGTAACGCGTATGCAACTTGCCTTACAGAGGGGGATAACCCGTTGAAAGACGGACTAAAACCGCATACACTTGTATTATTGCATGATATTACAAGGAAATATTTATAGCTGTAAGATAGGCATGCGTCCCATTAGCTGGTTGGTGAGGTAACGGCTCACCAAGGCGACGATGGGTAGGGGAACTGAGAGGTTTATCCCCCACACTGGTACTGAGACACGGACCAGACTCCTACGGGAGGCAGCAGTGAGGAATATTGGTCAATGGGCGAGAGCCTGAACCAGCCAAGTCGCGTGAAGGAAGACCGTCCTAAGGATTGTAAACTTCTTTTATACGGGAATAACGGGCGATACGAGTATTGCATTGAATGTACCGTAAGAATAAGCATCGGCTAACTC
>GV2UCFN02HGBOU
GGTGCGTAACGCGTATGCAACTTGCCTTACAGAGGGGGATAACCCGTTGAAAGACGGACTAAAACCGCATACACTTGTATTATTGCATGATATTACAAGGAAATATTTATAGCTGTAAGATAGGCATGCGTCCCATTAGCTGGTTGGTGAGGTAACGGCTCACCAAGGCGACGATGGGTAGGGGAACTGAGAGGTTTATCCCCCACACTGGTACTGAGACACGGACCAGACTCCTACGGGAGGCAGCAGTGAGGAATATTGGTCAATGGGCGAGAGCCTGAACCAGCCAAGTCGCGTGAAGGAAGACCGTCCTAAGGATTGTAAACTTCTTTTATACGGGAATAACGGGCGATACGAGTATTGCATTGAATGTACCGTAAGAATAAGCATCGGCTAACTC
>GV2UCFN02JPYFQ
GGTGCGTAACGCGTATGCAACTTGCCTTACAGAGGGGGATAACCCGTTGAAAGACGGACTAAAACCGCATACACTTGTATTATTGCATGATATTACAAGGAAATATTTATAGCTGTAAGATAGGCATGCGTCCCATTAGCTGGTTGGTGAGGTAACGGCTCACCAAGGCGACGATGGGTAGGGGAACTGAGAGGTTTATCCCCCACACTGGTACTGAGACACGGACCAGACTCCTACGGGAGGCAGCAGTGAGGAATATTGGTCAATGGGCGAGAGCCTGAACCAGCCAAGTCGCGTGAAGGAAGACCGTCCTAAGGATTGTAAACTTCTTTTATACGGGAATAACGGGCGATACGAGTATTGCATTGAATGTACCGTAAGAATAAGCATCGGCTAACTC
>GV2UCFN02JNQJW
GGTGCGTAACGCGTATGCAACTTGCCTTACAGAGGGGGATAACCCGTTGAAAGACGGACTAAAACCGCATACACTTGTATTATTGCATGATATTACAAGGAAATATTTATAGCTGTAAGATAGGCATGCGTCCCATTAGCTGGTTGGTGAGGTAACGGCTCACCAAGGCGACGATGGGTAGGGGAACTGAGAGGTTTATCCCCCACACTGGTACTGAGACACGGACCAGACTCCTACGGGAGGCAGCAGTGAGGAATATTGGTCAATGGGCGAGAGCCTGAACCAGCCAAGTCGCGTGAAGGAAGACCGTCCTAAGGATTGTAAACTTCTTTTATACGGGAATAACGGGCGATACGAGTATTGCATTGAATGTACCGTAAGAATAAGCATCGGCTAACTC
>GV2UCFN02GR324
GGTGCGTAACGCGTATGCAACTTGCCTTACAGAGGGGGATAACCCGTTGAAAGACGGACTAAAACCGCATACACTTGTATTATTGCATGATATTACAAGGAAATATTTATAGCTGTAAGATAGGCATGCGTCCCATTAGCTGGTTGGTGAGGTAACGGCTCACCAAGGCGACGATGGGTAGGGGAACTGAGAGGTTTATCCCCCACACTGGTACTGAGACACGGACCAGACTCCTACGGGAGGCAGCAGTGAGGAATATTGGTCAATGGGCGAGAGCCTGAACCAGCCAAGTCGCGTGAAGGAAGACCGTCCTAAGGATTGTAAACTTCTTTTATACGGGAATAACGGGCGATACGAGTATTGCATTGAATGTACCGTAAGAATAAGCATCGGCTAACTC
>GV2UCFN02HZQ0T
GGTGCGTAACGCGTATGCAACTTGCCTTACAGAGGGGGATAACCCGTTGAAAGACGGACTAAAACCGCATACACTTGTATTATTGCATGATATTACAAGGAAATATTTATAGCTGTAAGATAGGCATGCGTCCCATTAGCTGGTTGGTGAGGTAACGGCTCACCAAGGCGACGATGGGTAGGGGAACTGAGAGGTTTATCCCCCACACTGGTACTGAGACACGGACCAGACTCCTACGGGAGGCAGCAGTGAGGAATATTGGTCAATGGGCGAGAGCCTGAACCAGCCAAGTCGCGTGAAGGAAGACCGTCCTAAGGATTGTAAACTTCTTTTATACGGGAATAACGGGCGATACGAGTATTGCATTGAATGTACCGTAAGAATAAGCATCGGCTAACTC
>GV2UCFN02IS63U
GGTGCGTAACGCGTATGCAACTTGCCTTACAGAGGGGGATAACCCGTTGAAAGACGGACTAAAACCGCATACACTTGTATTATTGCATGATATTACAAGGAAATATTTATAGCTGTAAGATAGGCATGCGTCCCATTAGCTGGTTGGTGAGGTAACGGCTCACCAAGGCGACGATGGGTAGGGGAACTGAGAGGTTTATCCCCCACACTGGTACTGAGACACGGACCAGACTCCTACGGGAGGCAGCAGTGAGGAATATTGGTCAATGGGCGAGAGCCTGAACCAGCCAAGTCGCGTGAAGGAAGACCGTCCTAAGGATTGTAAACTTCTTTTATACGGGAATAACGGGCGATACGAGTATTGCATTGAATGTACCGTAAGAATAAGCATCGGCTAACTC
>GV2UCFN02F9HVM
GGTGCGTAACGCGTATGCAACTTGCCTTACAGAGGGGGATAACCCGTTGAAAGACGGACTAAAACCGCATACACTTGTATTATTGCATGATATTACAAGGAAATATTTATAGCTGTAAGATAGGCATGCGTCCCATTAGCTGGTTGGTGAGGTAACGGCTCACCAAGGCGACGATGGGTAGGGGAACTGAGAGGTTTATCCCCCACACTGGTACTGAGACACGGACCAGACTCCTACGGGAGGCAGCAGTGAGGAATATTGGTCAATGGGCGAGAGCCTGAACCAGCCAAGTCGCGTGAAGGAAGACCGTCCTAAGGATTGTAAACTTCTTTTATACGGGAATAACGGGCGATACGAGTATTGCATTGAATGTACCGTAAGAATAAGCATCGGCTAACTC
>GV2UCFN02JAZEY
GGTGCGTAACGCGTATGCAACTTGCCTTACAGAGGGGGATAACCCGTTGAAAGACGGACTAAAACCGCATACACTTGTATTATTGCATGATATTACAAGGAAATATTTATAGCTGTAAGATAGGCATGCGTCCCATTAGCTGGTTGGTGAGGTAACGGCTCACCAAGGCGACGATGGGTAGGGGAACTGAGAGGTTTATCCCCCACACTGGTACTGAGACACGGACCAGACTCCTACGGGAGGCAGCAGTGAGGAATATTGGTCAATGGGCGAGAGCCTGAACCAGCCAAGTCGCGTGAAGGAAGACCGTCCTAAGGATTGTAAACTTCTTTTATACGGGAATAACGGGCGATACGAGTATTGCATTGAATGTACCGTAAGAATAAGCATCGGCTAACTC
>GV2UCFN02F03DS
GGTGCGTAACGCGTATGCAACTTGCCTTACAGAGGGGGATAACCCGTTGAAAGACGGACTAAAACCGCATACACTTGTATTATTGCATGATATTACAAGGAAATATTTATAGCTGTAAGATAGGCATGCGTCCCATTAGCTGGTTGGTGAGGTAACGGCTCACCAAGGCGACGATGGGTAGGGGAACTGAGAGGTTTATCCCCCACACTGGTACTGAGACACGGACCAGACTCCTACGGGAGGCAGCAGTGAGGAATATTGGTCAATGGGCGAGAGCCTGAACCAGCCAAGTCGCGTGAAGGAAGACCGTCCTAAGGATTGTAAACTTCTTTTATACGGGAATAACGGGCGATACGAGTATTGCATTGAATGTACCGTAAGAATAAGCATCGGCTAACTC
>GV2UCFN02JYHZX
GGTGCGTAACGCGTATGCAACTTGCCTTACAGAGGGGGATAACCCGTTGAAAGACGGACTAAAACCGCATACACTTGTATTATTGCATGATATTACAAGGAAATATTTATAGCTGTAAGATAGGCATGCGTCCCATTAGCTGGTTGGTGAGGTAACGGCTCACCAAGGCGACGATGGGTAGGGGAACTGAGAGGTTTATCCCCCACACTGGTACTGAGACACGGACCAGACTCCTACGGGAGGCAGCAGTGAGGAATATTGGTCAATGGGCGAGAGCCTGAACCAGCCAAGTCGCGTGAAGGAAGACCGTCCTAAGGATTGTAAACTTCTTTTATACGGGAATAACGGGCGATACGAGTATTGCATTGAATGTACCGTAAGAATAAGCATCGGCTAACTC
>GV2UCFN02H8EYG
GGTGCGTAACGCGTATGCAACTTGCCTTACAGAGGGGGATAACCCGTTGAAAGACGGACTAAAACCGCATACACTTGTATTATTGCATGATATTACAAGGAAATATTTATAGCTGTAAGATAGGCATGCGTCCCATTAGCTGGTTGGTGAGGTAACGGCTCACCAAGGCGACGATGGGTAGGGGAACTGAGAGGTTTATCCCCCACACTGGTACTGAGACACGGACCAGACTCCTACGGGAGGCAGCAGTGAGGAATATTGGTCAATGGGCGAGAGCCTGAACCAGCCAAGTCGCGTGAAGGAAGACCGTCCTAAGGATTGTAAACTTCTTTTATACGGGAATAACGGGCGATACGAGTATTGCATTGAATGTACCGTAAGAATAAGCATCGGCTAACTC
>GV2UCFN02HQF9W
GGTGCGTAACGCGTATGCAACTTGCCTTACAGAGGGGGATAACCCGTTGAAAGACGGACTAAAACCGCATACACTTGTATTATTGCATGATATTACAAGGAAATATTTATAGCTGTAAGATAGGCATGCGTCCCATTAGCTGGTTGGTGAGGTAACGGCTCACCAAGGCGACGATGGGTAGGGGAACTGAGAGGTTTATCCCCCACACTGGTACTGAGACACGGACCAGACTCCTACGGGAGGCAGCAGTGAGGAATATTGGTCAATGGGCGAGAGCCTGAACCAGCCAAGTCGCGTGAAGGAAGACCGTCCTAAGGATTGTAAACTTCTTTTATACGGGAATAACGGGCGATACGAGTATTGCATTGAATGTACCGTAAGAATAAGCATCGGCTAACTC
>GV2UCFN02H8L7J
GGTGCGTAACGCGTATGCAACTTGCCTTACAGAGGGGGATAACCCGTTGAAAGACGGACTAAAACCGCATACACTTGTATTATTGCATGATATTACAAGGAAATATTTATAGCTGTAAGATAGGCATGCGTCCCATTAGCTGGTTGGTGAGGTAACGGCTCACCAAGGCGACGATGGGTAGGGGAACTGAGAGGTTTATCCCCCACACTGGTACTGAGACACGGACCAGACTCCTACGGGAGGCAGCAGTGAGGAATATTGGTCAATGGGCGAGAGCCTGAACCAGCCAAGTCGCGTGAAGGAAGACCGTCCTAAGGATTGTAAACTTCTTTTATACGGGAATAACGGGCGATACGAGTATTGCATTGAATGTACCGTAAGAATAAGCATCGGCTAACTC
>GV2UCFN02IFC1B
GGTGCGTAACGCGTATGCAACTTGCCTTACAGAGGGGGATAACCCGTTGAAAGACGGACTAAAACCGCATACACTTGTATTATTGCATGATATTACAAGGAAATATTTATAGCTGTAAGATAGGCATGCGTCCCATTAGCTGGTTGGTGAGGTAACGGCTCACCAAGGCGACGATGGGTAGGGGAACTGAGAGGTTTATCCCCCACACTGGTACTGAGACACGGACCAGACTCCTACGGGAGGCAGCAGTGAGGAATATTGGTCAATGGGCGAGAGCCTGAACCAGCCAAGTCGCGTGAAGGAAGACCGTCCTAAGGATTGTAAACTTCTTTTATACGGGAATAACGGGCGATACGAGTATTGCATTGAATGTACCGTAAGAATAAGCATCGGCTAACTC
>GV2UCFN02F1ODP
GGTGCGTAACGCGTATGCAACTTGCCTTACAGAGGGGGATAACCCGTTGAAAGACGGACTAAAACCGCATACACTTGTATTATTGCATGATATTACAAGGAAATATTTATAGCTGTAAGATAGGCATGCGTCCCATTAGCTGGTTGGTGAGGTAACGGCTCACCAAGGCGACGATGGGTAGGGGAACTGAGAGGTTTATCCCCCACACTGGTACTGAGACACGGACCAGACTCCTACGGGAGGCAGCAGTGAGGAATATTGGTCAATGGGCGAGAGCCTGAACCAGCCAAGTCGCGTGAAGGAAGACCGTCCTAAGGATTGTAAACTTCTTTTATACGGGAATAACGGGCGATACGAGTATTGCATTGAATGTACCGTAAGAATAAGCATCGGCTAACTC
>GV2UCFN02HOG8E
GGTGCGTAACGCGTATGCAACTTGCCTTACAGAGGGGGATAACCCGTTGAAAGACGGACTAAAACCGCATACACTTGTATTATTGCATGATATTACAAGGAAATATTTATAGCTGTAAGATAGGCATGCGTCCCATTAGCTGGTTGGTGAGGTAACGGCTCACCAAGGCGACGATGGGTAGGGGAACTGAGAGGTTTATCCCCCACACTGGTACTGAGACACGGACCAGACTCCTACGGGAGGCAGCAGTGAGGAATATTGGTCAATGGGCGAGAGCCTGAACCAGCCAAGTCGCGTGAAGGAAGACCGTCCTAAGGATTGTAAACTTCTTTTATACGGGAATAACGGGCGATACGAGTATTGCATTGAATGTACCGTAAGAATAAGCATCGGCTAACTC
>GV2UCFN02FGCQL
GGTGCGTAACGCGTATGCAACTTGCCTTACAGAGGGGGATAACCCGTTGAAAGACGGACTAAAACCGCATACACTTGTATTATTGCATGATATTACAAGGAAATATTTATAGCTGTAAGATAGGCATGCGTCCCATTAGCTGGTTGGTGAGGTAACGGCTCACCAAGGCGACGATGGGTAGGGGAACTGAGAGGTTTATCCCCCACACTGGTACTGAGACACGGACCAGACTCCTACGGGAGGCAGCAGTGAGGAATATTGGTCAATGGGCGAGAGCCTGAACCAGCCAAGTCGCGTGAAGGAAGACCGTCCTAAGGATTGTAAACTTCTTTTATACGGGAATAACGGGCGATACGAGTATTGCATTGAATGTACCGTAAGAATAAGCATCGGCTAACTC
>GV2UCFN02IZEM2
GGTGCGTAACGCGTATGCAACTTGCCTTACAGAGGGGGATAACCCGTTGAAAGACGGACTAAAACCGCATACACTTGTATTATTGCATGATATTACAAGGAAATATTTATAGCTGTAAGATAGGCATGCGTCCCATTAGCTGGTTGGTGAGGTAACGGCTCACCAAGGCGACGATGGGTAGGGGAACTGAGAGGTTTATCCCCCACACTGGTACTGAGACACGGACCAGACTCCTACGGGAGGCAGCAGTGAGGAATATTGGTCAATGGGCGAGAGCCTGAACCAGCCAAGTCGCGTGAAGGAAGACCGTCCTAAGGATTGTAAACTTCTTTTATACGGGAATAACGGGCGATACGAGTATTGCATTGAATGTACCGTAAGAATAAGCATCGGCTAACTC
>GV2UCFN02IS1WJ
GGTGCGTAACGCGTATGCAACTTGCCTTACAGAGGGGGATAACCCGTTGAAAGACGGACTAAAACCGCATACACTTGTATTATTGCATGATATTACAAGGAAATATTTATAGCTGTAAGATAGGCATGCGTCCCATTAGCTGGTTGGTGAGGTAACGGCTCACCAAGGCGACGATGGGTAGGGGAACTGAGAGGTTTATCCCCCACACTGGTACTGAGACACGGACCAGACTCCTACGGGAGGCAGCAGTGAGGAATATTGGTCAATGGGCGAGAGCCTGAACCAGCCAAGTCGCGTGAAGGAAGACCGTCCTAAGGATTGTAAACTTCTTTTATACGGGAATAACGGGCGATACGAGTATTGCATTGAATGTACCGTAAGAATAAGCATCGGCTAACTC
>GV2UCFN02FFQ56
GGTGCGTAACGCGTATGCAACTTGCCTTACAGAGGGGGATAACCCGTTGAAAGACGGACTAAAACCGCATACACTTGTATTATTGCATGATATTACAAGGAAATATTTATAGCTGTAAGATAGGCATGCGTCCCATTAGCTGGTTGGTGAGGTAACGGCTCACCAAGGCGACGATGGGTAGGGGAACTGAGAGGTTTATCCCCCACACTGGTACTGAGACACGGACCAGACTCCTACGGGAGGCAGCAGTGAGGAATATTGGTCAATGGGCGAGAGCCTGAACCAGCCAAGTCGCGTGAAGGAAGACCGTCCTAAGGATTGTAAACTTCTTTTATACGGGAATAACGGGCGATACGAGTATTGCATTGAATGTACCGTAAGAATAAGCATCGGCTAACTC
>GV2UCFN02IGL9C
GGTGCGTAACGCGTATGCAACTTGCCTTACAGAGGGGGATAACCCGTTGAAAGACGGACTAAAACCGCATACACTTGTATTATTGCATGATATTACAAGGAAATATTTATAGCTGTAAGATAGGCATGCGTCCCATTAGCTGGTTGGTGAGGTAACGGCTCACCAAGGCGACGATGGGTAGGGGAACTGAGAGGTTTATCCCCCACACTGGTACTGAGACACGGACCAGACTCCTACGGGAGGCAGCAGTGAGGAATATTGGTCAATGGGCGAGAGCCTGAACCAGCCAAGTCGCGTGAAGGAAGACCGTCCTAAGGATTGTAAACTTCTTTTATACGGGAATAACGGGCGATACGAGTATTGCATTGAATGTACCGTAAGAATAAGCATCGGCTAACTC
>GV2UCFN02IBYGS
GGTGCGTAACGCGTATGCAACTTGCCTTACAGAGGGGGATAACCCGTTGAAAGACGGACTAAAACCGCATACACTTGTATTATTGCATGATATTACAAGGAAATATTTATAGCTGTAAGATAGGCATGCGTCCCATTAGCTGGTTGGTGAGGTAACGGCTCACCAAGGCGACGATGGGTAGGGGAACTGAGAGGTTTATCCCCCACACTGGTACTGAGACACGGACCAGACTCCTACGGGAGGCAGCAGTGAGGAATATTGGTCAATGGGCGAGAGCCTGAACCAGCCAAGTCGCGTGAAGGAAGACCGTCCTAAGGATTGTAAACTTCTTTTATACGGGAATAACGGGCGATACGAGTATTGCATTGAATGTACCGTAAGAATAAGCATCGGCTAACTC
>GV2UCFN02H5HYZ
GGTGCGTAACGCGTATGCAACTTGCCTTACAGAGGGGGATAACCCGTTGAAAGACGGACTAAAACCGCATACACTTGTATTATTGCATGATATTACAAGGAAATATTTATAGCTGTAAGATAGGCATGCGTCCCATTAGCTGGTTGGTGAGGTAACGGCTCACCAAGGCGACGATGGGTAGGGGAACTGAGAGGTTTATCCCCCACACTGGTACTGAGACACGGACCAGACTCCTACGGGAGGCAGCAGTGAGGAATATTGGTCAATGGGCGAGAGCCTGAACCAGCCAAGTCGCGTGAAGGAAGACCGTCCTAAGGATTGTAAACTTCTTTTATACGGGAATAACGGGCGATACGAGTATTGCATTGAATGTACCGTAAGAATAAGCATCGGCTAACTC
>GV2UCFN02IPD1K
GGTGCGTAACGCGTATGCAACTTGCCTTACAGAGGGGGATAACCCGTTGAAAGACGGACTAAAACCGCATACACTTGTATTATTGCATGATATTACAAGGAAATATTTATAGCTGTAAGATAGGCATGCGTCCCATTAGCTGGTTGGTGAGGTAACGGCTCACCAAGGCGACGATGGGTAGGGGAACTGAGAGGTTTATCCCCCACACTGGTACTGAGACACGGACCAGACTCCTACGGGAGGCAGCAGTGAGGAATATTGGTCAATGGGCGAGAGCCTGAACCAGCCAAGTCGCGTGAAGGAAGACCGTCCTAAGGATTGTAAACTTCTTTTATACGGGAATAACGGGCGATACGAGTATTGCATTGAATGTACCGTAAGAATAAGCATCGGCTAACTC
>GV2UCFN02JBBUE
GGTGCGTAACGCGTATGCAACTTGCCTTACAGAGGGGGATAACCCGTTGAAAGACGGACTAAAACCGCATACACTTGTATTATTGCATGATATTACAAGGAAATATTTATAGCTGTAAGATAGGCATGCGTCCCATTAGCTGGTTGGTGAGGTAACGGCTCACCAAGGCGACGATGGGTAGGGGAACTGAGAGGTTTATCCCCCACACTGGTACTGAGACACGGACCAGACTCCTACGGGAGGCAGCAGTGAGGAATATTGGTCAATGGGCGAGAGCCTGAACCAGCCAAGTCGCGTGAAGGAAGACCGTCCTAAGGATTGTAAACTTCTTTTATACGGGAATAACGGGCGATACGAGTATTGCATTGAATGTACCGTAAGAATAAGCATCGGCTAACTC
>GV2UCFN02F1AYD
GGTGCGTAACGCGTATGCAACTTGCCTTACAGAGGGGGATAACCCGTTGAAAGACGGACTAAAACCGCATACACTTGTATTATTGCATGATATTACAAGGAAATATTTATAGCTGTAAGATAGGCATGCGTCCCATTAGCTGGTTGGTGAGGTAACGGCTCACCAAGGCGACGATGGGTAGGGGAACTGAGAGGTTTATCCCCCACACTGGTACTGAGACACGGACCAGACTCCTACGGGAGGCAGCAGTGAGGAATATTGGTCAATGGGCGAGAGCCTGAACCAGCCAAGTCGCGTGAAGGAAGACCGTCCTAAGGATTGTAAACTTCTTTTATACGGGAATAACGGGCGATACGAGTATTGCATTGAATGTACCGTAAGAATAAGCATCGGCTAACTC
>GV2UCFN02GUEWA
GGTGCGTAACGCGTATGCAACTTGCCTTACAGAGGGGGATAACCCGTTGAAAGACGGACTAAAACCGCATACACTTGTATTATTGCATGATATTACAAGGAAATATTTATAGCTGTAAGATAGGCATGCGTCCCATTAGCTGGTTGGTGAGGTAACGGCTCACCAAGGCGACGATGGGTAGGGGAACTGAGAGGTTTATCCCCCACACTGGTACTGAGACACGGACCAGACTCCTACGGGAGGCAGCAGTGAGGAATATTGGTCAATGGGCGAGAGCCTGAACCAGCCAAGTCGCGTGAAGGAAGACCGTCCTAAGGATTGTAAACTTCTTTTATACGGGAATAACGGGCGATACGAGTATTGCATTGAATGTACCGTAAGAATAAGCATCGGCTAACTC
>GV2UCFN02JUPMQ
GGTGCGTAACGCGTATGCAACTTGCCTTACAGAGGGGGATAACCCGTTGAAAGACGGACTAAAACCGCATACACTTGTATTATTGCATGATATTACAAGGAAATATTTATAGCTGTAAGATAGGCATGCGTCCCATTAGCTGGTTGGTGAGGTAACGGCTCACCAAGGCGACGATGGGTAGGGGAACTGAGAGGTTTATCCCCCACACTGGTACTGAGACACGGACCAGACTCCTACGGGAGGCAGCAGTGAGGAATATTGGTCAATGGGCGAGAGCCTGAACCAGCCAAGTCGCGTGAAGGAAGACCGTCCTAAGGATTGTAAACTTCTTTTATACGGGAATAACGGGCGATACGAGTATTGCATTGAATGTACCGTAAGAATAAGCATCGGCTAACTC
>GV2UCFN02JBDM9
GGTGCGTAACGCGTATGCAACTTGCCTTACAGAGGGGGATAACCCGTTGAAAGACGGACTAAAACCGCATACACTTGTATTATTGCATGATATTACAAGGAAATATTTATAGCTGTAAGATAGGCATGCGTCCCATTAGCTGGTTGGTGAGGTAACGGCTCACCAAGGCGACGATGGGTAGGGGAACTGAGAGGTTTATCCCCCACACTGGTACTGAGACACGGACCAGACTCCTACGGGAGGCAGCAGTGAGGAATATTGGTCAATGGGCGAGAGCCTGAACCAGCCAAGTCGCGTGAAGGAAGACCGTCCTAAGGATTGTAAACTTCTTTTATACGGGAATAACGGGCGATACGAGTATTGCATTGAATGTACCGTAAGAATAAGCATCGGCTAACTC
>GV2UCFN02GP5MI
GGTGCGTAACGCGTATGCAACTTGCCTTACAGAGGGGGATAACCCGTTGAAAGACGGACTAAAACCGCATACACTTGTATTATTGCATGATATTACAAGGAAATATTTATAGCTGTAAGATAGGCATGCGTCCCATTAGCTGGTTGGTGAGGTAACGGCTCACCAAGGCGACGATGGGTAGGGGAACTGAGAGGTTTATCCCCCACACTGGTACTGAGACACGGACCAGACTCCTACGGGAGGCAGCAGTGAGGAATATTGGTCAATGGGCGAGAGCCTGAACCAGCCAAGTCGCGTGAAGGAAGACCGTCCTAAGGATTGTAAACTTCTTTTATACGGGAATAACGGGCGATACGAGTATTGCATTGAATGTACCGTAAGAATAAGCATCGGCTAACTC
>GV2UCFN02GR6I5
GGTGCGTAACGCGTATGCAACTTGCCTTACAGAGGGGGATAACCCGTTGAAAGACGGACTAAAACCGCATACACTTGTATTATTGCATGATATTACAAGGAAATATTTATAGCTGTAAGATAGGCATGCGTCCCATTAGCTGGTTGGTGAGGTAACGGCTCACCAAGGCGACGATGGGTAGGGGAACTGAGAGGTTTATCCCCCACACTGGTACTGAGACACGGACCAGACTCCTACGGGAGGCAGCAGTGAGGAATATTGGTCAATGGGCGAGAGCCTGAACCAGCCAAGTCGCGTGAAGGAAGACCGTCCTAAGGATTGTAAACTTCTTTTATACGGGAATAACGGGCGATACGAGTATTGCATTGAATGTACCGTAAGAATAAGCATCGGCTAACTC
>GV2UCFN02FM72N
GGTGCGTAACGCGTATGCAACTTGCCTTACAGAGGGGGATAACCCGTTGAAAGACGGACTAAAACCGCATACACTTGTATTATTGCATGATATTACAAGGAAATATTTATAGCTGTAAGATAGGCATGCGTCCCATTAGCTGGTTGGTGAGGTAACGGCTCACCAAGGCGACGATGGGTAGGGGAACTGAGAGGTTTATCCCCCACACTGGTACTGAGACACGGACCAGACTCCTACGGGAGGCAGCAGTGAGGAATATTGGTCAATGGGCGAGAGCCTGAACCAGCCAAGTCGCGTGAAGGAAGACCGTCCTAAGGATTGTAAACTTCTTTTATACGGGAATAACGGGCGATACGAGTATTGCATTGAATGTACCGTAAGAATAAGCATCGGCTAACTC
>GV2UCFN02H4KLU
GGTGCGTAACGCGTATGCAACTTGCCTTACAGAGGGGGATAACCCGTTGAAAGACGGACTAAAACCGCATACACTTGTATTATTGCATGATATTACAAGGAAATATTTATAGCTGTAAGATAGGCATGCGTCCCATTAGCTGGTTGGTGAGGTAACGGCTCACCAAGGCGACGATGGGTAGGGGAACTGAGAGGTTTATCCCCCACACTGGTACTGAGACACGGACCAGACTCCTACGGGAGGCAGCAGTGAGGAATATTGGTCAATGGGCGAGAGCCTGAACCAGCCAAGTCGCGTGAAGGAAGACCGTCCTAAGGATTGTAAACTTCTTTTATACGGGAATAACGGGCGATACGAGTATTGCATTGAATGTACCGTAAGAATAAGCATCGGCTAACTC
>GV2UCFN02GN0O6
GGTGCGTAACGCGTATGCAACTTGCCTTACAGAGGGGGATAACCCGTTGAAAGACGGACTAAAACCGCATACACTTGTATTATTGCATGATATTACAAGGAAATATTTATAGCTGTAAGATAGGCATGCGTCCCATTAGCTGGTTGGTGAGGTAACGGCTCACCAAGGCGACGATGGGTAGGGGAACTGAGAGGTTTATCCCCCACACTGGTACTGAGACACGGACCAGACTCCTACGGGAGGCAGCAGTGAGGAATATTGGTCAATGGGCGAGAGCCTGAACCAGCCAAGTCGCGTGAAGGAAGACCGTCCTAAGGATTGTAAACTTCTTTTATACGGGAATAACGGGCGATACGAGTATTGCATTGAATGTACCGTAAGAATAAGCATCGGCTAACTC
>GV2UCFN02IC7WE
GGTGCGTAACGCGTATGCAACTTGCCTTACAGAGGGGGATAACCCGTTGAAAGACGGACTAAAACCGCATACACTTGTATTATTGCATGATATTACAAGGAAATATTTATAGCTGTAAGATAGGCATGCGTCCCATTAGCTGGTTGGTGAGGTAACGGCTCACCAAGGCGACGATGGGTAGGGGAACTGAGAGGTTTATCCCCCACACTGGTACTGAGACACGGACCAGACTCCTACGGGAGGCAGCAGTGAGGAATATTGGTCAATGGGCGAGAGCCTGAACCAGCCAAGTCGCGTGAAGGAAGACCGTCCTAAGGATTGTAAACTTCTTTTATACGGGAATAACGGGCGATACGAGTATTGCATTGAATGTACCGTAAGAATAAGCATCGGCTAACTC
>GV2UCFN02JGEHO
GGTGCGTAACGCGTATGCAACTTGCCTTACAGAGGGGGATAACCCGTTGAAAGACGGACTAAAACCGCATACACTTGTATTATTGCATGATATTACAAGGAAATATTTATAGCTGTAAGATAGGCATGCGTCCCATTAGCTGGTTGGTGAGGTAACGGCTCACCAAGGCGACGATGGGTAGGGGAACTGAGAGGTTTATCCCCCACACTGGTACTGAGACACGGACCAGACTCCTACGGGAGGCAGCAGTGAGGAATATTGGTCAATGGGCGAGAGCCTGAACCAGCCAAGTCGCGTGAAGGAAGACCGTCCTAAGGATTGTAAACTTCTTTTATACGGGAATAACGGGCGATACGAGTATTGCATTGAATGTACCGTAAGAATAAGCATCGGCTAACTC
>GV2UCFN02HDZRO
GGTGCGTAACGCGTATGCAACTTGCCTTACAGAGGGGGATAACCCGTTGAAAGACGGACTAAAACCGCATACACTTGTATTATTGCATGATATTACAAGGAAATATTTATAGCTGTAAGATAGGCATGCGTCCCATTAGCTGGTTGGTGAGGTAACGGCTCACCAAGGCGACGATGGGTAGGGGAACTGAGAGGTTTATCCCCCACACTGGTACTGAGACACGGACCAGACTCCTACGGGAGGCAGCAGTGAGGAATATTGGTCAATGGGCGAGAGCCTGAACCAGCCAAGTCGCGTGAAGGAAGACCGTCCTAAGGATTGTAAACTTCTTTTATACGGGAATAACGGGCGATACGAGTATTGCATTGAATGTACCGTAAGAATAAGCATCGGCTAACTC
>GV2UCFN02HEZN3
GGTGCGTAACGCGTATGCAACTTGCCTTACAGAGGGGGATAACCCGTTGAAAGACGGACTAAAACCGCATACACTTGTATTATTGCATGATATTACAAGGAAATATTTATAGCTGTAAGATAGGCATGCGTCCCATTAGCTGGTTGGTGAGGTAACGGCTCACCAAGGCGACGATGGGTAGGGGAACTGAGAGGTTTATCCCCCACACTGGTACTGAGACACGGACCAGACTCCTACGGGAGGCAGCAGTGAGGAATATTGGTCAATGGGCGAGAGCCTGAACCAGCCAAGTCGCGTGAAGGAAGACCGTCCTAAGGATTGTAAACTTCTTTTATACGGGAATAACGGGCGATACGAGTATTGCATTGAATGTACCGTAAGAATAAGCATCGGCTAACTC
>GV2UCFN02GQMUJ
GGTGCGTAACGCGTATGCAACTTGCCTTACAGAGGGGGATAACCCGTTGAAAGACGGACTAAAACCGCATACACTTGTATTATTGCATGATATTACAAGGAAATATTTATAGCTGTAAGATAGGCATGCGTCCCATTAGCTGGTTGGTGAGGTAACGGCTCACCAAGGCGACGATGGGTAGGGGAACTGAGAGGTTTATCCCCCACACTGGTACTGAGACACGGACCAGACTCCTACGGGAGGCAGCAGTGAGGAATATTGGTCAATGGGCGAGAGCCTGAACCAGCCAAGTCGCGTGAAGGAAGACCGTCCTAAGGATTGTAAACTTCTTTTATACGGGAATAACGGGCGATACGAGTATTGCATTGAATGTACCGTAAGAATAAGCATCGGCTAACTC
>GV2UCFN02I7Q8D
GGTGCGTAACGCGTATGCAACTTGCCTTACAGAGGGGGATAACCCGTTGAAAGACGGACTAAAACCGCATACACTTGTATTATTGCATGATATTACAAGGAAATATTTATAGCTGTAAGATAGGCATGCGTCCCATTAGCTGGTTGGTGAGGTAACGGCTCACCAAGGCGACGATGGGTAGGGGAACTGAGAGGTTTATCCCCCACACTGGTACTGAGACACGGACCAGACTCCTACGGGAGGCAGCAGTGAGGAATATTGGTCAATGGGCGAGAGCCTGAACCAGCCAAGTCGCGTGAAGGAAGACCGTCCTAAGGATTGTAAACTTCTTTTATACGGGAATAACGGGCGATACGAGTATTGCATTGAATGTACCGTAAGAATAAGCATCGGCTAACTC
>GV2UCFN02I40L5
GGTGCGTAACGCGTATGCAACTTGCCTTACAGAGGGGGATAACCCGTTGAAAGACGGACTAAAACCGCATACACTTGTATTATTGCATGATATTACAAGGAAATATTTATAGCTGTAAGATAGGCATGCGTCCCATTAGCTGGTTGGTGAGGTAACGGCTCACCAAGGCGACGATGGGTAGGGGAACTGAGAGGTTTATCCCCCACACTGGTACTGAGACACGGACCAGACTCCTACGGGAGGCAGCAGTGAGGAATATTGGTCAATGGGCGAGAGCCTGAACCAGCCAAGTCGCGTGAAGGAAGACCGTCCTAAGGATTGTAAACTTCTTTTATACGGGAATAACGGGCGATACGAGTATTGCATTGAATGTACCGTAAGAATAAGCATCGGCTAACTC
>GV2UCFN02F2K60
GGTGCGTAACGCGTATGCAACTTGCCTTACAGAGGGGGATAACCCGTTGAAAGACGGACTAAAACCGCATACACTTGTATTATTGCATGATATTACAAGGAAATATTTATAGCTGTAAGATAGGCATGCGTCCCATTAGCTGGTTGGTGAGGTAACGGCTCACCAAGGCGACGATGGGTAGGGGAACTGAGAGGTTTATCCCCCACACTGGTACTGAGACACGGACCAGACTCCTACGGGAGGCAGCAGTGAGGAATATTGGTCAATGGGCGAGAGCCTGAACCAGCCAAGTCGCGTGAAGGAAGACCGTCCTAAGGATTGTAAACTTCTTTTATACGGGAATAACGGGCGATACGAGTATTGCATTGAATGTACCGTAAGAATAAGCATCGGCTAACTC
>GV2UCFN02HT804
GGTGCGTAACGCGTATGCAACTTGCCTTACAGAGGGGGATAACCCGTTGAAAGACGGACTAAAACCGCATACACTTGTATTATTGCATGATATTACAAGGAAATATTTATAGCTGTAAGATAGGCATGCGTCCCATTAGCTGGTTGGTGAGGTAACGGCTCACCAAGGCGACGATGGGTAGGGGAACTGAGAGGTTTATCCCCCACACTGGTACTGAGACACGGACCAGACTCCTACGGGAGGCAGCAGTGAGGAATATTGGTCAATGGGCGAGAGCCTGAACCAGCCAAGTCGCGTGAAGGAAGACCGTCCTAAGGATTGTAAACTTCTTTTATACGGGAATAACGGGCGATACGAGTATTGCATTGAATGTACCGTAAGAATAAGCATCGGCTAACTC
>GV2UCFN02GK0JO
GGTGCGTAACGCGTATGCAACTTGCCTTACAGAGGGGGATAACCCGTTGAAAGACGGACTAAAACCGCATACACTTGTATTATTGCATGATATTACAAGGAAATATTTATAGCTGTAAGATAGGCATGCGTCCCATTAGCTGGTTGGTGAGGTAACGGCTCACCAAGGCGACGATGGGTAGGGGAACTGAGAGGTTTATCCCCCACACTGGTACTGAGACACGGACCAGACTCCTACGGGAGGCAGCAGTGAGGAATATTGGTCAATGGGCGAGAGCCTGAACCAGCCAAGTCGCGTGAAGGAAGACCGTCCTAAGGATTGTAAACTTCTTTTATACGGGAATAACGGGCGATACGAGTATTGCATTGAATGTACCGTAAGAATAAGCATCGGCTAACTC
>GV2UCFN02HN0XY
GGTGCGTAACGCGTATGCAACTTGCCTTACAGAGGGGGATAACCCGTTGAAAGACGGACTAAAACCGCATACACTTGTATTATTGCATGATATTACAAGGAAATATTTATAGCTGTAAGATAGGCATGCGTCCCATTAGCTGGTTGGTGAGGTAACGGCTCACCAAGGCGACGATGGGTAGGGGAACTGAGAGGTTTATCCCCCACACTGGTACTGAGACACGGACCAGACTCCTACGGGAGGCAGCAGTGAGGAATATTGGTCAATGGGCGAGAGCCTGAACCAGCCAAGTCGCGTGAAGGAAGACCGTCCTAAGGATTGTAAACTTCTTTTATACGGGAATAACGGGCGATACGAGTATTGCATTGAATGTACCGTAAGAATAAGCATCGGCTAACTC
>G3BZQ8102FI79X
GGTGCGTAACGCGTATGCAACTTGCCTTACAGAGGGGGATAACCCGTTGAAAGACGGACTAAAACCGCATACACTTGTATTATTGCATGATATTACAAGGAAATATTTATAGCTGTAAGATAGGCATGCGTCCCATTAGCTGGTTGGTGAGGTAACGGCTCACCAAGGCGACGATGGGTAGGGGAACTGAGAGGTTTATCCCCCACACTGGTACTGAGACACGGACCAGACTCCTACGGGAGGCAGCAGTGAGGAATATTGGTCAATGGGCGAGAGCCTGAACCAGCCAAGTCGCGTGAAGGAAGACTGTCCTAAGGATTGTAAACTTCTTTTATACGGGAATAACGGGCGATACGAGTATTGCATTGAATGTACCGTAAGAATAAGCATCGGCTAACTC
>G3BZQ8102GYQF5
GGTGCGTAACGCGTATGCAACTTGCCTTACAGAGGGGGATAACCCGTTGAAAGACGGACTAAAACCGCATACACTTGTATTATTGCATGATATTACAAGGAAATATTTATAGCTGTAAGATAGGCATGCGTCCCATTAGCTGGTTGGTGAGGTAACGGCTCACCAAGGCGACGATGGGTAGGGGAACTGAGAGGTTTATCCCCCACACTGGTACTGAGACACGGACCAGACTCCTACGGGAGGCAGCAGTGAGGAATATTGGTCAATGGGCGAGAGCCTGAACCAGCCAAGTCGCGTGAAGGAAGACTGTCCTAAGGATTGTAAACTTCTTTTATACGGGAATAACGGGCGATACGAGTATTGCATTGAATGTACCGTAAGAATAAGCATCGGCTAACTC
>G3BZQ8102I6M7I
GGTGCGTAACGCGTATGCAACTTGCCTTACAGAGGGGGATAACCCGTTGAAAGACGGACTAAAACCGCATACACTTGTATTATTGCATGATATTACAAGGAAATATTTATAGCTGTAAGATAGGCATGCGTCCCATTAGCTGGTTGGTGAGGTAACGGCTCACCAAGGCGACGATGGGTAGGGGAACTGAGAGGTTTATCCCCCACACTGGTACTGAGACACGGACCAGACTCCTACGGGAGGCAGCAGTGAGGAATATTGGTCAATGGGCGAGAGCCTGAACCAGCCAAGTCGCGTGAAGGAAGACTGTCCTAAGGATTGTAAACTTCTTTTATACGGGAATAACGGGCGATACGAGTATTGCATTGAATGTACCGTAAGAATAAGCATCGGCTAACTC
>G3BZQ8102GP1TH
GGTGCGTAACGCGTATGCAACTTGCCTTACAGAGGGGGATAACCCGTTGAAAGACGGACTAAAACCGCATACACTTGTATTATTGCATGATATTACAAGGAAATATTTATAGCTGTAAGATAGGCATGCGTCCCATTAGCTGGTTGGTGAGGTAACGGCTCACCAAGGCGACGATGGGTAGGGGAACTGAGAGGTTTATCCCCCACACTGGTACTGAGACACGGACCAGACTCCTACGGGAGGCAGCAGTGAGGAATATTGGTCAATGGGCGAGAGCCTGAACCAGCCAAGTCGCGTGAAGGAAGACTGTCCTAAGGATTGTAAACTTCTTTTATACGGGAATAACGGGCGATACGAGTATTGCATTGAATGTACCGTAAGAATAAGCATCGGCTAACTC
>G3BZQ8102GAGV7
GGTGCGTAACGCGTATGCAACTTGCCTTACAGAGGGGGATAACCCGTTGAAAGACGGACTAAAACCGCATACACTTGTATTATTGCATGATATTACAAGGAAATATTTATAGCTGTAAGATAGGCATGCGTCCCATTAGCTGGTTGGTGAGGTAACGGCTCACCAAGGCGACGATGGGTAGGGGAACTGAGAGGTTTATCCCCCACACTGGTACTGAGACACGGACCAGACTCCTACGGGAGGCAGCAGTGAGGAATATTGGTCAATGGGCGAGAGCCTGAACCAGCCAAGTCGCGTGAAGGAAGACTGTCCTAAGGATTGTAAACTTCTTTTATACGGGAATAACGGGCGATACGAGTATTGCATTGAATGTACCGTAAGAATAAGCATCGGCTAACTC
>G3BZQ8102JLBZQ
GGTGCGTAACGCGTATGCAACTTGCCTTACAGAGGGGGATAACCCGTTGAAAGACGGACTAAAACCGCATACACTTGTATTATTGCATGATATTACAAGGAAATATTTATAGCTGTAAGATAGGCATGCGTCCCATTAGCTGGTTGGTGAGGTAACGGCTCACCAAGGCGACGATGGGTAGGGGAACTGAGAGGTTTATCCCCCACACTGGTACTGAGACACGGACCAGACTCCTACGGGAGGCAGCAGTGAGGAATATTGGTCAATGGGCGAGAGCCTGAACCAGCCAAGTCGCGTGAAGGAAGACTGTCCTAAGGATTGTAAACTTCTTTTATACGGGAATAACGGGCGATACGAGTATTGCATTGAATGTACCGTAAGAATAAGCATCGGCTAACTC
>G3BZQ8102FF8JD
GGTGCGTAACGCGTATGCAACTTGCCTTACAGAGGGGGATAACCCGTTGAAAGACGGACTAAAACCGCATACACTTGTATTATTGCATGATATTACAAGGAAATATTTATAGCTGTAAGATAGGCATGCGTCCCATTAGCTGGTTGGTGAGGTAACGGCTCACCAAGGCGACGATGGGTAGGGGAACTGAGAGGTTTATCCCCCACACTGGTACTGAGACACGGACCAGACTCCTACGGGAGGCAGCAGTGAGGAATATTGGTCAATGGGCGAGAGCCTGAACCAGCCAAGTCGCGTGAAGGAAGACTGTCCTAAGGATTGTAAACTTCTTTTATACGGGAATAACGGGCGATACGAGTATTGCATTGAATGTACCGTAAGAATAAGCATCGGCTAACTC
>G3BZQ8102GLCCO
GGTGCGTAACGCGTATGCAACTTGCCTTACAGAGGGGGATAACCCGTTGAAAGACGGACTAAAACCGCATACACTTGTATTATTGCATGATATTACAAGGAAATATTTATAGCTGTAAGATAGGCATGCGTCCCATTAGCTGGTTGGTGAGGTAACGGCTCACCAAGGCGACGATGGGTAGGGGAACTGAGAGGTTTATCCCCCACACTGGTACTGAGACACGGACCAGACTCCTACGGGAGGCAGCAGTGAGGAATATTGGTCAATGGGCGAGAGCCTGAACCAGCCAAGTCGCGTGAAGGAAGACTGTCCTAAGGATTGTAAACTTCTTTTATACGGGAATAACGGGCGATACGAGTATTGCATTGAATGTACCGTAAGAATAAGCATCGGCTAACTC
>G3BZQ8102FY62K
GGTGCGTAACGCGTATGCAACTTGCCTTACAGAGGGGGATAACCCGTTGAAAGACGGACTAAAACCGCATACACTTGTATTATTGCATGATATTACAAGGAAATATTTATAGCTGTAAGATAGGCATGCGTCCCATTAGCTGGTTGGTGAGGTAACGGCTCACCAAGGCGACGATGGGTAGGGGAACTGAGAGGTTTATCCCCCACACTGGTACTGAGACACGGACCAGACTCCTACGGGAGGCAGCAGTGAGGAATATTGGTCAATGGGCGAGAGCCTGAACCAGCCAAGTCGCGTGAAGGAAGACTGTCCTAAGGATTGTAAACTTCTTTTATACGGGAATAACGGGCGATACGAGTATTGCATTGAATGTACCGTAAGAATAAGCATCGGCTAACTC
>G3BZQ8102FKGY0
GGTGCGTAACGCGTATGCAACTTGCCTTACAGAGGGGGATAACCCGTTGAAAGACGGACTAAAACCGCATACACTTGTATTATTGCATGATATTACAAGGAAATATTTATAGCTGTAAGATAGGCATGCGTCCCATTAGCTGGTTGGTGAGGTAACGGCTCACCAAGGCGACGATGGGTAGGGGAACTGAGAGGTTTATCCCCCACACTGGTACTGAGACACGGACCAGACTCCTACGGGAGGCAGCAGTGAGGAATATTGGTCAATGGGCGAGAGCCTGAACCAGCCAAGTCGCGTGAAGGAAGACTGTCCTAAGGATTGTAAACTTCTTTTATACGGGAATAACGGGCGATACGAGTATTGCATTGAATGTACCGTAAGAATAAGCATCGGCTAACTC
>G3BZQ8102GPN94
GGTGCGTAACGCGTATGCAACTTGCCTTACAGAGGGGGATAACCCGTTGAAAGACGGACTAAAACCGCATACACTTGTATTATTGCATGATATTACAAGGAAATATTTATAGCTGTAAGATAGGCATGCGTCCCATTAGCTGGTTGGTGAGGTAACGGCTCACCAAGGCGACGATGGGTAGGGGAACTGAGAGGTTTATCCCCCACACTGGTACTGAGACACGGACCAGACTCCTACGGGAGGCAGCAGTGAGGAATATTGGTCAATGGGCGAGAGCCTGAACCAGCCAAGTCGCGTGAAGGAAGACTGTCCTAAGGATTGTAAACTTCTTTTATACGGGAATAACGGGCGATACGAGTATTGCATTGAATGTACCGTAAGAATAAGCATCGGCTAACTC
>G3BZQ8102H7HV6
GGTGCGTAACGCGTATGCAACTTGCCTTACAGAGGGGGATAACCCGTTGAAAGACGGACTAAAACCGCATACACTTGTATTATTGCATGATATTACAAGGAAATATTTATAGCTGTAAGATAGGCATGCGTCCCATTAGCTGGTTGGTGAGGTAACGGCTCACCAAGGCGACGATGGGTAGGGGAACTGAGAGGTTTATCCCCCACACTGGTACTGAGACACGGACCAGACTCCTACGGGAGGCAGCAGTGAGGAATATTGGTCAATGGGCGAGAGCCTGAACCAGCCAAGTCGCGTGAAGGAAGACTGTCCTAAGGATTGTAAACTTCTTTTATACGGGAATAACGGGCGATACGAGTATTGCATTGAATGTACCGTAAGAATAAGCATCGGCTAACTC
>G3BZQ8102FOIQN
GGTGCGTAACGCGTATGCAACTTGCCTTACAGAGGGGGATAACCCGTTGAAAGACGGACTAAAACCGCATACACTTGTATTATTGCATGATATTACAAGGAAATATTTATAGCTGTAAGATAGGCATGCGTCCCATTAGCTGGTTGGTGAGGTAACGGCTCACCAAGGCGACGATGGGTAGGGGAACTGAGAGGTTTATCCCCCACACTGGTACTGAGACACGGACCAGACTCCTACGGGAGGCAGCAGTGAGGAATATTGGTCAATGGGCGAGAGCCTGAACCAGCCAAGTCGCGTGAAGGAAGACTGTCCTAAGGATTGTAAACTTCTTTTATACGGGAATAACGGGCGATACGAGTATTGCATTGAATGTACCGTAAGAATAAGCATCGGCTAACTC
>G3BZQ8102HK93E
GGTGCGTAACGCGTATGCAACTTGCCTTACAGAGGGGGATAACCCGTTGAAAGACGGACTAAAACCGCATACACTTGTATTATTGCATGATATTACAAGGAAATATTTATAGCTGTAAGATAGGCATGCGTCCCATTAGCTGGTTGGTGAGGTAACGGCTCACCAAGGCGACGATGGGTAGGGGAACTGAGAGGTTTATCCCCCACACTGGTACTGAGACACGGACCAGACTCCTACGGGAGGCAGCAGTGAGGAATATTGGTCAATGGGCGAGAGCCTGAACCAGCCAAGTCGCGTGAAGGAAGACTGTCCTAAGGATTGTAAACTTCTTTTATACGGGAATAACGGGCGATACGAGTATTGCATTGAATGTACCGTAAGAATAAGCATCGGCTAACTC
>G3BZQ8102IMSE8
GGTGCGTAACGCGTATGCAACTTGCCTTACAGAGGGGGATAACCCGTTGAAAGACGGACTAAAACCGCATACACTTGTATTATTGCATGATATTACAAGGAAATATTTATAGCTGTAAGATAGGCATGCGTCCCATTAGCTGGTTGGTGAGGTAACGGCTCACCAAGGCGACGATGGGTAGGGGAACTGAGAGGTTTATCCCCCACACTGGTACTGAGACACGGACCAGACTCCTACGGGAGGCAGCAGTGAGGAATATTGGTCAATGGGCGAGAGCCTGAACCAGCCAAGTCGCGTGAAGGAAGACTGTCCTAAGGATTGTAAACTTCTTTTATACGGGAATAACGGGCGATACGAGTATTGCATTGAATGTACCGTAAGAATAAGCATCGGCTAACTC
>G3BZQ8102IGYF8
GGTGCGTAACGCGTATGCAACTTGCCTTACAGAGGGGGATAACCCGTTGAAAGACGGACTAAAACCGCATACACTTGTATTATTGCATGATATTACAAGGAAATATTTATAGCTGTAAGATAGGCATGCGTCCCATTAGCTGGTTGGTGAGGTAACGGCTCACCAAGGCGACGATGGGTAGGGGAACTGAGAGGTTTATCCCCCACACTGGTACTGAGACACGGACCAGACTCCTACGGGAGGCAGCAGTGAGGAATATTGGTCAATGGGCGAGAGCCTGAACCAGCCAAGTCGCGTGAAGGAAGACTGTCCTAAGGATTGTAAACTTCTTTTATACGGGAATAACGGGCGATACGAGTATTGCATTGAATGTACCGTAAGAATAAGCATCGGCTAACTC
>G3BZQ8102FZQIS
GGTGCGTAACGCGTATGCAACTTGCCTTACAGAGGGGGATAACCCGTTGAAAGACGGACTAAAACCGCATACACTTGTATTATTGCATGATATTACAAGGAAATATTTATAGCTGTAAGATAGGCATGCGTCCCATTAGCTGGTTGGTGAGGTAACGGCTCACCAAGGCGACGATGGGTAGGGGAACTGAGAGGTTTATCCCCCACACTGGTACTGAGACACGGACCAGACTCCTACGGGAGGCAGCAGTGAGGAATATTGGTCAATGGGCGAGAGCCTGAACCAGCCAAGTCGCGTGAAGGAAGACTGTCCTAAGGATTGTAAACTTCTTTTATACGGGAATAACGGGCGATACGAGTATTGCATTGAATGTACCGTAAGAATAAGCATCGGCTAACTC
>G3BZQ8102JZJA1
GGTGCGTAACGCGTATGCAACTTGCCTTACAGAGGGGGATAACCCGTTGAAAGACGGACTAAAACCGCATACACTTGTATTATTGCATGATATTACAAGGAAATATTTATAGCTGTAAGATAGGCATGCGTCCCATTAGCTGGTTGGTGAGGTAACGGCTCACCAAGGCGACGATGGGTAGGGGAACTGAGAGGTTTATCCCCCACACTGGTACTGAGACACGGACCAGACTCCTACGGGAGGCAGCAGTGAGGAATATTGGTCAATGGGCGAGAGCCTGAACCAGCCAAGTCGCGTGAAGGAAGACTGTCCTAAGGATTGTAAACTTCTTTTATACGGGAATAACGGGCGATACGAGTATTGCATTGAATGTACCGTAAGAATAAGCATCGGCTAACTC
>G3BZQ8102HRTX2
GGTGCGTAACGCGTATGCAACTTGCCTTACAGAGGGGGATAACCCGTTGAAAGACGGACTAAAACCGCATACACTTGTATTATTGCATGATATTACAAGGAAATATTTATAGCTGTAAGATAGGCATGCGTCCCATTAGCTGGTTGGTGAGGTAACGGCTCACCAAGGCGACGATGGGTAGGGGAACTGAGAGGTTTATCCCCCACACTGGTACTGAGACACGGACCAGACTCCTACGGGAGGCAGCAGTGAGGAATATTGGTCAATGGGCGAGAGCCTGAACCAGCCAAGTCGCGTGAAGGAAGACTGTCCTAAGGATTGTAAACTTCTTTTATACGGGAATAACGGGCGATACGAGTATTGCATTGAATGTACCGTAAGAATAAGCATCGGCTAACTC
>G3BZQ8102FP0V6
GGTGCGTAACGCGTATGCAACTTGCCTTACAGAGGGGGATAACCCGTTGAAAGACGGACTAAAACCGCATACACTTGTATTATTGCATGATATTACAAGGAAATATTTATAGCTGTAAGATAGGCATGCGTCCCATTAGCTGGTTGGTGAGGTAACGGCTCACCAAGGCGACGATGGGTAGGGGAACTGAGAGGTTTATCCCCCACACTGGTACTGAGACACGGACCAGACTCCTACGGGAGGCAGCAGTGAGGAATATTGGTCAATGGGCGAGAGCCTGAACCAGCCAAGTCGCGTGAAGGAAGACTGTCCTAAGGATTGTAAACTTCTTTTATACGGGAATAACGGGCGATACGAGTATTGCATTGAATGTACCGTAAGAATAAGCATCGGCTAACTC
>G3BZQ8102IB9X9
GGTGCGTAACGCGTATGCAACTTGCCTTACAGAGGGGGATAACCCGTTGAAAGACGGACTAAAACCGCATACACTTGTATTATTGCATGATATTACAAGGAAATATTTATAGCTGTAAGATAGGCATGCGTCCCATTAGCTGGTTGGTGAGGTAACGGCTCACCAAGGCGACGATGGGTAGGGGAACTGAGAGGTTTATCCCCCACACTGGTACTGAGACACGGACCAGACTCCTACGGGAGGCAGCAGTGAGGAATATTGGTCAATGGGCGAGAGCCTGAACCAGCCAAGTCGCGTGAAGGAAGACTGTCCTAAGGATTGTAAACTTCTTTTATACGGGAATAACGGGCGATACGAGTATTGCATTGAATGTACCGTAAGAATAAGCATCGGCTAACTC
>G3BZQ8102IS47K
GGTGCGTAACGCGTATGCAACTTGCCTTACAGAGGGGGATAACCCGTTGAAAGACGGACTAAAACCGCATACACTTGTATTATTGCATGATATTACAAGGAAATATTTATAGCTGTAAGATAGGCATGCGTCCCATTAGCTGGTTGGTGAGGTAACGGCTCACCAAGGCGACGATGGGTAGGGGAACTGAGAGGTTTATCCCCCACACTGGTACTGAGACACGGACCAGACTCCTACGGGAGGCAGCAGTGAGGAATATTGGTCAATGGGCGAGAGCCTGAACCAGCCAAGTCGCGTGAAGGAAGACTGTCCTAAGGATTGTAAACTTCTTTTATACGGGAATAACGGGCGATACGAGTATTGCATTGAATGTACCGTAAGAATAAGCATCGGCTAACTC
>G3BZQ8102HGKY3
GGTGCGTAACGCGTATGCAACTTGCCTTACAGAGGGGGATAACCCGTTGAAAGACGGACTAAAACCGCATACACTTGTATTATTGCATGATATTACAAGGAAATATTTATAGCTGTAAGATAGGCATGCGTCCCATTAGCTGGTTGGTGAGGTAACGGCTCACCAAGGCGACGATGGGTAGGGGAACTGAGAGGTTTATCCCCCACACTGGTACTGAGACACGGACCAGACTCCTACGGGAGGCAGCAGTGAGGAATATTGGTCAATGGGCGAGAGCCTGAACCAGCCAAGTCGCGTGAAGGAAGACTGTCCTAAGGATTGTAAACTTCTTTTATACGGGAATAACGGGCGATACGAGTATTGCATTGAATGTACCGTAAGAATAAGCATCGGCTAACTC
>G3BZQ8102I2LQM
GGTGCGTAACGCGTATGCAACTTGCCTTACAGAGGGGGATAACCCGTTGAAAGACGGACTAAAACCGCATACACTTGTATTATTGCATGATATTACAAGGAAATATTTATAGCTGTAAGATAGGCATGCGTCCCATTAGCTGGTTGGTGAGGTAACGGCTCACCAAGGCGACGATGGGTAGGGGAACTGAGAGGTTTATCCCCCACACTGGTACTGAGACACGGACCAGACTCCTACGGGAGGCAGCAGTGAGGAATATTGGTCAATGGGCGAGAGCCTGAACCAGCCAAGTCGCGTGAAGGAAGACTGTCCTAAGGATTGTAAACTTCTTTTATACGGGAATAACGGGCGATACGAGTATTGCATTGAATGTACCGTAAGAATAAGCATCGGCTAACTC
>G3BZQ8102J0PKX
GGTGCGTAACGCGTATGCAACTTGCCTTACAGAGGGGGATAACCCGTTGAAAGACGGACTAAAACCGCATACACTTGTATTATTGCATGATATTACAAGGAAATATTTATAGCTGTAAGATAGGCATGCGTCCCATTAGCTGGTTGGTGAGGTAACGGCTCACCAAGGCGACGATGGGTAGGGGAACTGAGAGGTTTATCCCCCACACTGGTACTGAGACACGGACCAGACTCCTACGGGAGGCAGCAGTGAGGAATATTGGTCAATGGGCGAGAGCCTGAACCAGCCAAGTCGCGTGAAGGAAGACTGTCCTAAGGATTGTAAACTTCTTTTATACGGGAATAACGGGCGATACGAGTATTGCATTGAATGTACCGTAAGAATAAGCATCGGCTAACTC
>G3BZQ8102IT96G
GGTGCGTAACGCGTATGCAACTTGCCTTACAGAGGGGGATAACCCGTTGAAAGACGGACTAAAACCGCATACACTTGTATTATTGCATGATATTACAAGGAAATATTTATAGCTGTAAGATAGGCATGCGTCCCATTAGCTGGTTGGTGAGGTAACGGCTCACCAAGGCGACGATGGGTAGGGGAACTGAGAGGTTTATCCCCCACACTGGTACTGAGACACGGACCAGACTCCTACGGGAGGCAGCAGTGAGGAATATTGGTCAATGGGCGAGAGCCTGAACCAGCCAAGTCGCGTGAAGGAAGACTGTCCTAAGGATTGTAAACTTCTTTTATACGGGAATAACGGGCGATACGAGTATTGCATTGAATGTACCGTAAGAATAAGCATCGGCTAACTC
>G3BZQ8102GHS0J
GGTGCGTAACGCGTATGCAACTTGCCTTACAGAGGGGGATAACCCGTTGAAAGACGGACTAAAACCGCATACACTTGTATTATTGCATGATATTACAAGGAAATATTTATAGCTGTAAGATAGGCATGCGTCCCATTAGCTGGTTGGTGAGGTAACGGCTCACCAAGGCGACGATGGGTAGGGGAACTGAGAGGTTTATCCCCCACACTGGTACTGAGACACGGACCAGACTCCTACGGGAGGCAGCAGTGAGGAATATTGGTCAATGGGCGAGAGCCTGAACCAGCCAAGTCGCGTGAAGGAAGACTGTCCTAAGGATTGTAAACTTCTTTTATACGGGAATAACGGGCGATACGAGTATTGCATTGAATGTACCGTAAGAATAAGCATCGGCTAACTC
>G3BZQ8102J6A0O
GGTGCGTAACGCGTATGCAACTTGCCTTACAGAGGGGGATAACCCGTTGAAAGACGGACTAAAACCGCATACACTTGTATTATTGCATGATATTACAAGGAAATATTTATAGCTGTAAGATAGGCATGCGTCCCATTAGCTGGTTGGTGAGGTAACGGCTCACCAAGGCGACGATGGGTAGGGGAACTGAGAGGTTTATCCCCCACACTGGTACTGAGACACGGACCAGACTCCTACGGGAGGCAGCAGTGAGGAATATTGGTCAATGGGCGAGAGCCTGAACCAGCCAAGTCGCGTGAAGGAAGACTGTCCTAAGGATTGTAAACTTCTTTTATACGGGAATAACGGGCGATACGAGTATTGCATTGAATGTACCGTAAGAATAAGCATCGGCTAACTC
>G3BZQ8102JMHNU
GGTGCGTAACGCGTATGCAACTTGCCTTACAGAGGGGGATAACCCGTTGAAAGACGGACTAAAACCGCATACACTTGTATTATTGCATGATATTACAAGGAAATATTTATAGCTGTAAGATAGGCATGCGTCCCATTAGCTGGTTGGTGAGGTAACGGCTCACCAAGGCGACGATGGGTAGGGGAACTGAGAGGTTTATCCCCCACACTGGTACTGAGACACGGACCAGACTCCTACGGGAGGCAGCAGTGAGGAATATTGGTCAATGGGCGAGAGCCTGAACCAGCCAAGTCGCGTGAAGGAAGACTGTCCTAAGGATTGTAAACTTCTTTTATACGGGAATAACGGGCGATACGAGTATTGCATTGAATGTACCGTAAGAATAAGCATCGGCTAACTC
>G3BZQ8102IE9MU
GGTGCGTAACGCGTATGCAACTTGCCTTACAGAGGGGGATAACCCGTTGAAAGACGGACTAAAACCGCATACACTTGTATTATTGCATGATATTACAAGGAAATATTTATAGCTGTAAGATAGGCATGCGTCCCATTAGCTGGTTGGTGAGGTAACGGCTCACCAAGGCGACGATGGGTAGGGGAACTGAGAGGTTTATCCCCCACACTGGTACTGAGACACGGACCAGACTCCTACGGGAGGCAGCAGTGAGGAATATTGGTCAATGGGCGAGAGCCTGAACCAGCCAAGTCGCGTGAAGGAAGACTGTCCTAAGGATTGTAAACTTCTTTTATACGGGAATAACGGGCGATACGAGTATTGCATTGAATGTACCGTAAGAATAAGCATCGGCTAACTC
>G3BZQ8102HBXRY
GGTGCGTAACGCGTATGCAACTTGCCTTACAGAGGGGGATAACCCGTTGAAAGACGGACTAAAACCGCATACACTTGTATTATTGCATGATATTACAAGGAAATATTTATAGCTGTAAGATAGGCATGCGTCCCATTAGCTGGTTGGTGAGGTAACGGCTCACCAAGGCGACGATGGGTAGGGGAACTGAGAGGTTTATCCCCCACACTGGTACTGAGACACGGACCAGACTCCTACGGGAGGCAGCAGTGAGGAATATTGGTCAATGGGCGAGAGCCTGAACCAGCCAAGTCGCGTGAAGGAAGACTGTCCTAAGGATTGTAAACTTCTTTTATACGGGAATAACGGGCGATACGAGTATTGCATTGAATGTACCGTAAGAATAAGCATCGGCTAACTC
>G3BZQ8102IYRTV
GGTGCGTAACGCGTATGCAACTTGCCTTACAGAGGGGGATAACCCGTTGAAAGACGGACTAAAACCGCATACACTTGTATTATTGCATGATATTACAAGGAAATATTTATAGCTGTAAGATAGGCATGCGTCCCATTAGCTGGTTGGTGAGGTAACGGCTCACCAAGGCGACGATGGGTAGGGGAACTGAGAGGTTTATCCCCCACACTGGTACTGAGACACGGACCAGACTCCTACGGGAGGCAGCAGTGAGGAATATTGGTCAATGGGCGAGAGCCTGAACCAGCCAAGTCGCGTGAAGGAAGACTGTCCTAAGGATTGTAAACTTCTTTTATACGGGAATAACGGGCGATACGAGTATTGCATTGAATGTACCGTAAGAATAAGCATCGGCTAACTC
>G3BZQ8102H4C73
GGTGCGTAACGCGTATGCAACTTGCCTTACAGAGGGGGATAACCCGTTGAAAGACGGACTAAAACCGCATACACTTGTATTATTGCATGATATTACAAGGAAATATTTATAGCTGTAAGATAGGCATGCGTCCCATTAGCTGGTTGGTGAGGTAACGGCTCACCAAGGCGACGATGGGTAGGGGAACTGAGAGGTTTATCCCCCACACTGGTACTGAGACACGGACCAGACTCCTACGGGAGGCAGCAGTGAGGAATATTGGTCAATGGGCGAGAGCCTGAACCAGCCAAGTCGCGTGAAGGAAGACTGTCCTAAGGATTGTAAACTTCTTTTATACGGGAATAACGGGCGATACGAGTATTGCATTGAATGTACCGTAAGAATAAGCATCGGCTAACTC
>G3BZQ8102HIEXK
GGTGCGTAACGCGTATGCAACTTGCCTTACAGAGGGGGATAACCCGTTGAAAGACGGACTAAAACCGCATACACTTGTATTATTGCATGATATTACAAGGAAATATTTATAGCTGTAAGATAGGCATGCGTCCCATTAGCTGGTTGGTGAGGTAACGGCTCACCAAGGCGACGATGGGTAGGGGAACTGAGAGGTTTATCCCCCACACTGGTACTGAGACACGGACCAGACTCCTACGGGAGGCAGCAGTGAGGAATATTGGTCAATGGGCGAGAGCCTGAACCAGCCAAGTCGCGTGAAGGAAGACTGTCCTAAGGATTGTAAACTTCTTTTATACGGGAATAACGGGCGATACGAGTATTGCATTGAATGTACCGTAAGAATAAGCATCGGCTAACTC
>G3BZQ8102GXIWB
GGTGCGTAACGCGTATGCAACTTGCCTTACAGAGGGGGATAACCCGTTGAAAGACGGACTAAAACCGCATACACTTGTATTATTGCATGATATTACAAGGAAATATTTATAGCTGTAAGATAGGCATGCGTCCCATTAGCTGGTTGGTGAGGTAACGGCTCACCAAGGCGACGATGGGTAGGGGAACTGAGAGGTTTATCCCCCACACTGGTACTGAGACACGGACCAGACTCCTACGGGAGGCAGCAGTGAGGAATATTGGTCAATGGGCGAGAGCCTGAACCAGCCAAGTCGCGTGAAGGAAGACTGTCCTAAGGATTGTAAACTTCTTTTATACGGGAATAACGGGCGATACGAGTATTGCATTGAATGTACCGTAAGAATAAGCATCGGCTAACTC
>G3BZQ8102J4YVO
GGTGCGTAACGCGTATGCAACTTGCCTTACAGAGGGGGATAACCCGTTGAAAGACGGACTAAAACCGCATACACTTGTATTATTGCATGATATTACAAGGAAATATTTATAGCTGTAAGATAGGCATGCGTCCCATTAGCTGGTTGGTGAGGTAACGGCTCACCAAGGCGACGATGGGTAGGGGAACTGAGAGGTTTATCCCCCACACTGGTACTGAGACACGGACCAGACTCCTACGGGAGGCAGCAGTGAGGAATATTGGTCAATGGGCGAGAGCCTGAACCAGCCAAGTCGCGTGAAGGAAGACTGTCCTAAGGATTGTAAACTTCTTTTATACGGGAATAACGGGCGATACGAGTATTGCATTGAATGTACCGTAAGAATAAGCATCGGCTAACTC
>G3BZQ8102FUZNG
GGTGCGTAACGCGTATGCAACTTGCCTTACAGAGGGGGATAACCCGTTGAAAGACGGACTAAAACCGCATACACTTGTATTATTGCATGATATTACAAGGAAATATTTATAGCTGTAAGATAGGCATGCGTCCCATTAGCTGGTTGGTGAGGTAACGGCTCACCAAGGCGACGATGGGTAGGGGAACTGAGAGGTTTATCCCCCACACTGGTACTGAGACACGGACCAGACTCCTACGGGAGGCAGCAGTGAGGAATATTGGTCAATGGGCGAGAGCCTGAACCAGCCAAGTCGCGTGAAGGAAGACTGTCCTAAGGATTGTAAACTTCTTTTATACGGGAATAACGGGCGATACGAGTATTGCATTGAATGTACCGTAAGAATAAGCATCGGCTAACTC
>G3BZQ8102FN24X
GGTGCGTAACGCGTATGCAACTTGCCTTACAGAGGGGGATAACCCGTTGAAAGACGGACTAAAACCGCATACACTTGTATTATTGCATGATATTACAAGGAAATATTTATAGCTGTAAGATAGGCATGCGTCCCATTAGCTGGTTGGTGAGGTAACGGCTCACCAAGGCGACGATGGGTAGGGGAACTGAGAGGTTTATCCCCCACACTGGTACTGAGACACGGACCAGACTCCTACGGGAGGCAGCAGTGAGGAATATTGGTCAATGGGCGAGAGCCTGAACCAGCCAAGTCGCGTGAAGGAAGACTGTCCTAAGGATTGTAAACTTCTTTTATACGGGAATAACGGGCGATACGAGTATTGCATTGAATGTACCGTAAGAATAAGCATCGGCTAACTC
>G3BZQ8102FIZMH
GGTGCGTAACGCGTATGCAACTTGCCTTACAGAGGGGGATAACCCGTTGAAAGACGGACTAAAACCGCATACACTTGTATTATTGCATGATATTACAAGGAAATATTTATAGCTGTAAGATAGGCATGCGTCCCATTAGCTGGTTGGTGAGGTAACGGCTCACCAAGGCGACGATGGGTAGGGGAACTGAGAGGTTTATCCCCCACACTGGTACTGAGACACGGACCAGACTCCTACGGGAGGCAGCAGTGAGGAATATTGGTCAATGGGCGAGAGCCTGAACCAGCCAAGTCGCGTGAAGGAAGACTGTCCTAAGGATTGTAAACTTCTTTTATACGGGAATAACGGGCGATACGAGTATTGCATTGAATGTACCGTAAGAATAAGCATCGGCTAACTC
>G3BZQ8102FKE09
GGTGCGTAACGCGTATGCAACTTGCCTTACAGAGGGGGATAACCCGTTGAAAGACGGACTAAAACCGCATACACTTGTATTATTGCATGATATTACAAGGAAATATTTATAGCTGTAAGATAGGCATGCGTCCCATTAGCTGGTTGGTGAGGTAACGGCTCACCAAGGCGACGATGGGTAGGGGAACTGAGAGGTTTATCCCCCACACTGGTACTGAGACACGGACCAGACTCCTACGGGAGGCAGCAGTGAGGAATATTGGTCAATGGGCGAGAGCCTGAACCAGCCAAGTCGCGTGAAGGAAGACTGTCCTAAGGATTGTAAACTTCTTTTATACGGGAATAACGGGCGATACGAGTATTGCATTGAATGTACCGTAAGAATAAGCATCGGCTAACTC
>G3BZQ8102FXKXW
GGTGCGTAACGCGTATGCAACTTGCCTTACAGAGGGGGATAACCCGTTGAAAGACGGACTAAAACCGCATACACTTGTATTATTGCATGATATTACAAGGAAATATTTATAGCTGTAAGATAGGCATGCGTCCCATTAGCTGGTTGGTGAGGTAACGGCTCACCAAGGCGACGATGGGTAGGGGAACTGAGAGGTTTATCCCCCACACTGGTACTGAGACACGGACCAGACTCCTACGGGAGGCAGCAGTGAGGAATATTGGTCAATGGGCGAGAGCCTGAACCAGCCAAGTCGCGTGAAGGAAGACTGTCCTAAGGATTGTAAACTTCTTTTATACGGGAATAACGGGCGATACGAGTATTGCATTGAATGTACCGTAAGAATAAGCATCGGCTAACTC
>G3BZQ8102GZCB1
GGTGCGTAACGCGTATGCAACTTGCCTTACAGAGGGGGATAACCCGTTGAAAGACGGACTAAAACCGCATACACTTGTATTATTGCATGATATTACAAGGAAATATTTATAGCTGTAAGATAGGCATGCGTCCCATTAGCTGGTTGGTGAGGTAACGGCTCACCAAGGCGACGATGGGTAGGGGAACTGAGAGGTTTATCCCCCACACTGGTACTGAGACACGGACCAGACTCCTACGGGAGGCAGCAGTGAGGAATATTGGTCAATGGGCGAGAGCCTGAACCAGCCAAGTCGCGTGAAGGAAGACTGTCCTAAGGATTGTAAACTTCTTTTATACGGGAATAACGGGCGATACGAGTATTGCATTGAATGTACCGTAAGAATAAGCATCGGCTAACTC
>G3BZQ8102FPQM5
GGTGCGTAACGCGTATGCAACTTGCCTTACAGAGGGGGATAACCCGTTGAAAGACGGACTAAAACCGCATACACTTGTATTATTGCATGATATTACAAGGAAATATTTATAGCTGTAAGATAGGCATGCGTCCCATTAGCTGGTTGGTGAGGTAACGGCTCACCAAGGCGACGATGGGTAGGGGAACTGAGAGGTTTATCCCCCACACTGGTACTGAGACACGGACCAGACTCCTACGGGAGGCAGCAGTGAGGAATATTGGTCAATGGGCGAGAGCCTGAACCAGCCAAGTCGCGTGAAGGAAGACTGTCCTAAGGATTGTAAACTTCTTTTATACGGGAATAACGGGCGATACGAGTATTGCATTGAATGTACCGTAAGAATAAGCATCGGCTAACTC
>G3BZQ8102FQTHP
GGTGCGTAACGCGTATGCAACTTGCCTTACAGAGGGGGATAACCCGTTGAAAGACGGACTAAAACCGCATACACTTGTATTATTGCATGATATTACAAGGAAATATTTATAGCTGTAAGATAGGCATGCGTCCCATTAGCTGGTTGGTGAGGTAACGGCTCACCAAGGCGACGATGGGTAGGGGAACTGAGAGGTTTATCCCCCACACTGGTACTGAGACACGGACCAGACTCCTACGGGAGGCAGCAGTGAGGAATATTGGTCAATGGGCGAGAGCCTGAACCAGCCAAGTCGCGTGAAGGAAGACTGTCCTAAGGATTGTAAACTTCTTTTATACGGGAATAACGGGCGATACGAGTATTGCATTGAATGTACCGTAAGAATAAGCATCGGCTAACTC
>G3BZQ8102JSH3L
GGTGCGTAACGCGTATGCAACTTGCCTTACAGAGGGGGATAACCCGTTGAAAGACGGACTAAAACCGCATACACTTGTATTATTGCATGATATTACAAGGAAATATTTATAGCTGTAAGATAGGCATGCGTCCCATTAGCTGGTTGGTGAGGTAACGGCTCACCAAGGCGACGATGGGTAGGGGAACTGAGAGGTTTATCCCCCACACTGGTACTGAGACACGGACCAGACTCCTACGGGAGGCAGCAGTGAGGAATATTGGTCAATGGGCGAGAGCCTGAACCAGCCAAGTCGCGTGAAGGAAGACTGTCCTAAGGATTGTAAACTTCTTTTATACGGGAATAACGGGCGATACGAGTATTGCATTGAATGTACCGTAAGAATAAGCATCGGCTAACTC
>G3BZQ8102F4G8H
GGTGCGTAACGCGTATGCAACTTGCCTTACAGAGGGGGATAACCCGTTGAAAGACGGACTAAAACCGCATACACTTGTATTATTGCATGATATTACAAGGAAATATTTATAGCTGTAAGATAGGCATGCGTCCCATTAGCTGGTTGGTGAGGTAACGGCTCACCAAGGCGACGATGGGTAGGGGAACTGAGAGGTTTATCCCCCACACTGGTACTGAGACACGGACCAGACTCCTACGGGAGGCAGCAGTGAGGAATATTGGTCAATGGGCGAGAGCCTGAACCAGCCAAGTCGCGTGAAGGAAGACTGTCCTAAGGATTGTAAACTTCTTTTATACGGGAATAACGGGCGATACGAGTATTGCATTGAATGTACCGTAAGAATAAGCATCGGCTAACTC
>G3BZQ8102H7HMX
GGTGCGTAACGCGTATGCAACTTGCCTTACAGAGGGGGATAACCCGTTGAAAGACGGACTAAAACCGCATACACTTGTATTATTGCATGATATTACAAGGAAATATTTATAGCTGTAAGATAGGCATGCGTCCCATTAGCTGGTTGGTGAGGTAACGGCTCACCAAGGCGACGATGGGTAGGGGAACTGAGAGGTTTATCCCCCACACTGGTACTGAGACACGGACCAGACTCCTACGGGAGGCAGCAGTGAGGAATATTGGTCAATGGGCGAGAGCCTGAACCAGCCAAGTCGCGTGAAGGAAGACTGTCCTAAGGATTGTAAACTTCTTTTATACGGGAATAACGGGCGATACGAGTATTGCATTGAATGTACCGTAAGAATAAGCATCGGCTAACTC
>G3BZQ8102F7TCB
GGTGCGTAACGCGTATGCAACTTGCCTTACAGAGGGGGATAACCCGTTGAAAGACGGACTAAAACCGCATACACTTGTATTATTGCATGATATTACAAGGAAATATTTATAGCTGTAAGATAGGCATGCGTCCCATTAGCTGGTTGGTGAGGTAACGGCTCACCAAGGCGACGATGGGTAGGGGAACTGAGAGGTTTATCCCCCACACTGGTACTGAGACACGGACCAGACTCCTACGGGAGGCAGCAGTGAGGAATATTGGTCAATGGGCGAGAGCCTGAACCAGCCAAGTCGCGTGAAGGAAGACTGTCCTAAGGATTGTAAACTTCTTTTATACGGGAATAACGGGCGATACGAGTATTGCATTGAATGTACCGTAAGAATAAGCATCGGCTAACTC
>G3BZQ8102JJ7YE
GGTGCGTAACGCGTATGCAACTTGCCTTACAGAGGGGGATAACCCGTTGAAAGACGGACTAAAACCGCATACACTTGTATTATTGCATGATATTACAAGGAAATATTTATAGCTGTAAGATAGGCATGCGTCCCATTAGCTGGTTGGTGAGGTAACGGCTCACCAAGGCGACGATGGGTAGGGGAACTGAGAGGTTTATCCCCCACACTGGTACTGAGACACGGACCAGACTCCTACGGGAGGCAGCAGTGAGGAATATTGGTCAATGGGCGAGAGCCTGAACCAGCCAAGTCGCGTGAAGGAAGACTGTCCTAAGGATTGTAAACTTCTTTTATACGGGAATAACGGGCGATACGAGTATTGCATTGAATGTACCGTAAGAATAAGCATCGGCTAACTC
>G3BZQ8102F2LQ9
GGTGCGTAACGCGTATGCAACTTGCCTTACAGAGGGGGATAACCCGTTGAAAGACGGACTAAAACCGCATACACTTGTATTATTGCATGATATTACAAGGAAATATTTATAGCTGTAAGATAGGCATGCGTCCCATTAGCTGGTTGGTGAGGTAACGGCTCACCAAGGCGACGATGGGTAGGGGAACTGAGAGGTTTATCCCCCACACTGGTACTGAGACACGGACCAGACTCCTACGGGAGGCAGCAGTGAGGAATATTGGTCAATGGGCGAGAGCCTGAACCAGCCAAGTCGCGTGAAGGAAGACTGTCCTAAGGATTGTAAACTTCTTTTATACGGGAATAACGGGCGATACGAGTATTGCATTGAATGTACCGTAAGAATAAGCATCGGCTAACTC
>G3BZQ8102JFCZW
GGTGCGTAACGCGTATGCAACTTGCCTTACAGAGGGGGATAACCCGTTGAAAGACGGACTAAAACCGCATACACTTGTATTATTGCATGATATTACAAGGAAATATTTATAGCTGTAAGATAGGCATGCGTCCCATTAGCTGGTTGGTGAGGTAACGGCTCACCAAGGCGACGATGGGTAGGGGAACTGAGAGGTTTATCCCCCACACTGGTACTGAGACACGGACCAGACTCCTACGGGAGGCAGCAGTGAGGAATATTGGTCAATGGGCGAGAGCCTGAACCAGCCAAGTCGCGTGAAGGAAGACTGTCCTAAGGATTGTAAACTTCTTTTATACGGGAATAACGGGCGATACGAGTATTGCATTGAATGTACCGTAAGAATAAGCATCGGCTAACTC
>G3BZQ8102IJO8S
GGTGCGTAACGCGTATGCAACTTGCCTTACAGAGGGGGATAACCCGTTGAAAGACGGACTAAAACCGCATACACTTGTATTATTGCATGATATTACAAGGAAATATTTATAGCTGTAAGATAGGCATGCGTCCCATTAGCTGGTTGGTGAGGTAACGGCTCACCAAGGCGACGATGGGTAGGGGAACTGAGAGGTTTATCCCCCACACTGGTACTGAGACACGGACCAGACTCCTACGGGAGGCAGCAGTGAGGAATATTGGTCAATGGGCGAGAGCCTGAACCAGCCAAGTCGCGTGAAGGAAGACTGTCCTAAGGATTGTAAACTTCTTTTATACGGGAATAACGGGCGATACGAGTATTGCATTGAATGTACCGTAAGAATAAGCATCGGCTAACTC
>G3BZQ8102H5452
GGTGCGTAACGCGTATGCAACTTGCCTTACAGAGGGGGATAACCCGTTGAAAGACGGACTAAAACCGCATACACTTGTATTATTGCATGATATTACAAGGAAATATTTATAGCTGTAAGATAGGCATGCGTCCCATTAGCTGGTTGGTGAGGTAACGGCTCACCAAGGCGACGATGGGTAGGGGAACTGAGAGGTTTATCCCCCACACTGGTACTGAGACACGGACCAGACTCCTACGGGAGGCAGCAGTGAGGAATATTGGTCAATGGGCGAGAGCCTGAACCAGCCAAGTCGCGTGAAGGAAGACTGTCCTAAGGATTGTAAACTTCTTTTATACGGGAATAACGGGCGATACGAGTATTGCATTGAATGTACCGTAAGAATAAGCATCGGCTAACTC
>G3BZQ8102JDTL1
GGTGCGTAACGCGTATGCAACTTGCCTTACAGAGGGGGATAACCCGTTGAAAGACGGACTAAAACCGCATACACTTGTATTATTGCATGATATTACAAGGAAATATTTATAGCTGTAAGATAGGCATGCGTCCCATTAGCTGGTTGGTGAGGTAACGGCTCACCAAGGCGACGATGGGTAGGGGAACTGAGAGGTTTATCCCCCACACTGGTACTGAGACACGGACCAGACTCCTACGGGAGGCAGCAGTGAGGAATATTGGTCAATGGGCGAGAGCCTGAACCAGCCAAGTCGCGTGAAGGAAGACTGTCCTAAGGATTGTAAACTTCTTTTATACGGGAATAACGGGCGATACGAGTATTGCATTGAATGTACCGTAAGAATAAGCATCGGCTAACTC
>G3BZQ8102IURGB
GGTGCGTAACGCGTATGCAACTTGCCTTACAGAGGGGGATAACCCGTTGAAAGACGGACTAAAACCGCATACACTTGTATTATTGCATGATATTACAAGGAAATATTTATAGCTGTAAGATAGGCATGCGTCCCATTAGCTGGTTGGTGAGGTAACGGCTCACCAAGGCGACGATGGGTAGGGGAACTGAGAGGTTTATCCCCCACACTGGTACTGAGACACGGACCAGACTCCTACGGGAGGCAGCAGTGAGGAATATTGGTCAATGGGCGAGAGCCTGAACCAGCCAAGTCGCGTGAAGGAAGACTGTCCTAAGGATTGTAAACTTCTTTTATACGGGAATAACGGGCGATACGAGTATTGCATTGAATGTACCGTAAGAATAAGCATCGGCTAACTC
>G3BZQ8102IRKQ3
GGTGCGTAACGCGTATGCAACTTGCCTTACAGAGGGGGATAACCCGTTGAAAGACGGACTAAAACCGCATACACTTGTATTATTGCATGATATTACAAGGAAATATTTATAGCTGTAAGATAGGCATGCGTCCCATTAGCTGGTTGGTGAGGTAACGGCTCACCAAGGCGACGATGGGTAGGGGAACTGAGAGGTTTATCCCCCACACTGGTACTGAGACACGGACCAGACTCCTACGGGAGGCAGCAGTGAGGAATATTGGTCAATGGGCGAGAGCCTGAACCAGCCAAGTCGCGTGAAGGAAGACTGTCCTAAGGATTGTAAACTTCTTTTATACGGGAATAACGGGCGATACGAGTATTGCATTGAATGTACCGTAAGAATAAGCATCGGCTAACTC
>G3BZQ8102HFAKB
GGTGCGTAACGCGTATGCAACTTGCCTTACAGAGGGGGATAACCCGTTGAAAGACGGACTAAAACCGCATACACTTGTATTATTGCATGATATTACAAGGAAATATTTATAGCTGTAAGATAGGCATGCGTCCCATTAGCTGGTTGGTGAGGTAACGGCTCACCAAGGCGACGATGGGTAGGGGAACTGAGAGGTTTATCCCCCACACTGGTACTGAGACACGGACCAGACTCCTACGGGAGGCAGCAGTGAGGAATATTGGTCAATGGGCGAGAGCCTGAACCAGCCAAGTCGCGTGAAGGAAGACTGTCCTAAGGATTGTAAACTTCTTTTATACGGGAATAACGGGCGATACGAGTATTGCATTGAATGTACCGTAAGAATAAGCATCGGCTAACTC
>G3BZQ8102GEZCH
GGTGCGTAACGCGTATGCAACTTGCCTTACAGAGGGGGATAACCCGTTGAAAGACGGACTAAAACCGCATACACTTGTATTATTGCATGATATTACAAGGAAATATTTATAGCTGTAAGATAGGCATGCGTCCCATTAGCTGGTTGGTGAGGTAACGGCTCACCAAGGCGACGATGGGTAGGGGAACTGAGAGGTTTATCCCCCACACTGGTACTGAGACACGGACCAGACTCCTACGGGAGGCAGCAGTGAGGAATATTGGTCAATGGGCGAGAGCCTGAACCAGCCAAGTCGCGTGAAGGAAGACTGTCCTAAGGATTGTAAACTTCTTTTATACGGGAATAACGGGCGATACGAGTATTGCATTGAATGTACCGTAAGAATAAGCATCGGCTAACTC
>G3BZQ8102IM20U
GGTGCGTAACGCGTATGCAACTTGCCTTACAGAGGGGGATAACCCGTTGAAAGACGGACTAAAACCGCATACACTTGTATTATTGCATGATATTACAAGGAAATATTTATAGCTGTAAGATAGGCATGCGTCCCATTAGCTGGTTGGTGAGGTAACGGCTCACCAAGGCGACGATGGGTAGGGGAACTGAGAGGTTTATCCCCCACACTGGTACTGAGACACGGACCAGACTCCTACGGGAGGCAGCAGTGAGGAATATTGGTCAATGGGCGAGAGCCTGAACCAGCCAAGTCGCGTGAAGGAAGACTGTCCTAAGGATTGTAAACTTCTTTTATACGGGAATAACGGGCGATACGAGTATTGCATTGAATGTACCGTAAGAATAAGCATCGGCTAACTC
>G3BZQ8102G67VY
GGTGCGTAACGCGTATGCAACTTGCCTTACAGAGGGGGATAACCCGTTGAAAGACGGACTAAAACCGCATACACTTGTATTATTGCATGATATTACAAGGAAATATTTATAGCTGTAAGATAGGCATGCGTCCCATTAGCTGGTTGGTGAGGTAACGGCTCACCAAGGCGACGATGGGTAGGGGAACTGAGAGGTTTATCCCCCACACTGGTACTGAGACACGGACCAGACTCCTACGGGAGGCAGCAGTGAGGAATATTGGTCAATGGGCGAGAGCCTGAACCAGCCAAGTCGCGTGAAGGAAGACTGTCCTAAGGATTGTAAACTTCTTTTATACGGGAATAACGGGCGATACGAGTATTGCATTGAATGTACCGTAAGAATAAGCATCGGCTAACTC
>G3BZQ8102GRDY0
GGTGCGTAACGCGTATGCAACTTGCCTTACAGAGGGGGATAACCCGTTGAAAGACGGACTAAAACCGCATACACTTGTATTATTGCATGATATTACAAGGAAATATTTATAGCTGTAAGATAGGCATGCGTCCCATTAGCTGGTTGGTGAGGTAACGGCTCACCAAGGCGACGATGGGTAGGGGAACTGAGAGGTTTATCCCCCACACTGGTACTGAGACACGGACCAGACTCCTACGGGAGGCAGCAGTGAGGAATATTGGTCAATGGGCGAGAGCCTGAACCAGCCAAGTCGCGTGAAGGAAGACTGTCCTAAGGATTGTAAACTTCTTTTATACGGGAATAACGGGCGATACGAGTATTGCATTGAATGTACCGTAAGAATAAGCATCGGCTAACTC
>G3BZQ8102HAAX4
GGTGCGTAACGCGTATGCAACTTGCCTTACAGAGGGGGATAACCCGTTGAAAGACGGACTAAAACCGCATACACTTGTATTATTGCATGATATTACAAGGAAATATTTATAGCTGTAAGATAGGCATGCGTCCCATTAGCTGGTTGGTGAGGTAACGGCTCACCAAGGCGACGATGGGTAGGGGAACTGAGAGGTTTATCCCCCACACTGGTACTGAGACACGGACCAGACTCCTACGGGAGGCAGCAGTGAGGAATATTGGTCAATGGGCGAGAGCCTGAACCAGCCAAGTCGCGTGAAGGAAGACTGTCCTAAGGATTGTAAACTTCTTTTATACGGGAATAACGGGCGATACGAGTATTGCATTGAATGTACCGTAAGAATAAGCATCGGCTAACTC
>G3BZQ8102HQYLZ
GGTGCGTAACGCGTATGCAACTTGCCTTACAGAGGGGGATAACCCGTTGAAAGACGGACTAAAACCGCATACACTTGTATTATTGCATGATATTACAAGGAAATATTTATAGCTGTAAGATAGGCATGCGTCCCATTAGCTGGTTGGTGAGGTAACGGCTCACCAAGGCGACGATGGGTAGGGGAACTGAGAGGTTTATCCCCCACACTGGTACTGAGACACGGACCAGACTCCTACGGGAGGCAGCAGTGAGGAATATTGGTCAATGGGCGAGAGCCTGAACCAGCCAAGTCGCGTGAAGGAAGACTGTCCTAAGGATTGTAAACTTCTTTTATACGGGAATAACGGGCGATACGAGTATTGCATTGAATGTACCGTAAGAATAAGCATCGGCTAACTC
>G3BZQ8102HRDYD
GGTGCGTAACGCGTATGCAACTTGCCTTACAGAGGGGGATAACCCGTTGAAAGACGGACTAAAACCGCATACACTTGTATTATTGCATGATATTACAAGGAAATATTTATAGCTGTAAGATAGGCATGCGTCCCATTAGCTGGTTGGTGAGGTAACGGCTCACCAAGGCGACGATGGGTAGGGGAACTGAGAGGTTTATCCCCCACACTGGTACTGAGACACGGACCAGACTCCTACGGGAGGCAGCAGTGAGGAATATTGGTCAATGGGCGAGAGCCTGAACCAGCCAAGTCGCGTGAAGGAAGACTGTCCTAAGGATTGTAAACTTCTTTTATACGGGAATAACGGGCGATACGAGTATTGCATTGAATGTACCGTAAGAATAAGCATCGGCTAACTC
>G3BZQ8102GCWM8
GGTGCGTAACGCGTATGCAACTTGCCTTACAGAGGGGGATAACCCGTTGAAAGACGGACTAAAACCGCATACACTTGTATTATTGCATGATATTACAAGGAAATATTTATAGCTGTAAGATAGGCATGCGTCCCATTAGCTGGTTGGTGAGGTAACGGCTCACCAAGGCGACGATGGGTAGGGGAACTGAGAGGTTTATCCCCCACACTGGTACTGAGACACGGACCAGACTCCTACGGGAGGCAGCAGTGAGGAATATTGGTCAATGGGCGAGAGCCTGAACCAGCCAAGTCGCGTGAAGGAAGACTGTCCTAAGGATTGTAAACTTCTTTTATACGGGAATAACGGGCGATACGAGTATTGCATTGAATGTACCGTAAGAATAAGCATCGGCTAACTC
>G3BZQ8102GTRT1
GGTGCGTAACGCGTATGCAACTTGCCTTACAGAGGGGGATAACCCGTTGAAAGACGGACTAAAACCGCATACACTTGTATTATTGCATGATATTACAAGGAAATATTTATAGCTGTAAGATAGGCATGCGTCCCATTAGCTGGTTGGTGAGGTAACGGCTCACCAAGGCGACGATGGGTAGGGGAACTGAGAGGTTTATCCCCCACACTGGTACTGAGACACGGACCAGACTCCTACGGGAGGCAGCAGTGAGGAATATTGGTCAATGGGCGAGAGCCTGAACCAGCCAAGTCGCGTGAAGGAAGACTGTCCTAAGGATTGTAAACTTCTTTTATACGGGAATAACGGGCGATACGAGTATTGCATTGAATGTACCGTAAGAATAAGCATCGGCTAACTC
>G3BZQ8102G0QNL
GGTGCGTAACGCGTATGCAACTTGCCTTACAGAGGGGGATAACCCGTTGAAAGACGGACTAAAACCGCATACACTTGTATTATTGCATGATATTACAAGGAAATATTTATAGCTGTAAGATAGGCATGCGTCCCATTAGCTGGTTGGTGAGGTAACGGCTCACCAAGGCGACGATGGGTAGGGGAACTGAGAGGTTTATCCCCCACACTGGTACTGAGACACGGACCAGACTCCTACGGGAGGCAGCAGTGAGGAATATTGGTCAATGGGCGAGAGCCTGAACCAGCCAAGTCGCGTGAAGGAAGACTGTCCTAAGGATTGTAAACTTCTTTTATACGGGAATAACGGGCGATACGAGTATTGCATTGAATGTACCGTAAGAATAAGCATCGGCTAACTC
>G3BZQ8102FWEE6
GGTGCGTAACGCGTATGCAACTTGCCTTACAGAGGGGGATAACCCGTTGAAAGACGGACTAAAACCGCATACACTTGTATTATTGCATGATATTACAAGGAAATATTTATAGCTGTAAGATAGGCATGCGTCCCATTAGCTGGTTGGTGAGGTAACGGCTCACCAAGGCGACGATGGGTAGGGGAACTGAGAGGTTTATCCCCCACACTGGTACTGAGACACGGACCAGACTCCTACGGGAGGCAGCAGTGAGGAATATTGGTCAATGGGCGAGAGCCTGAACCAGCCAAGTCGCGTGAAGGAAGACTGTCCTAAGGATTGTAAACTTCTTTTATACGGGAATAACGGGCGATACGAGTATTGCATTGAATGTACCGTAAGAATAAGCATCGGCTAACTC
>G3BZQ8102HX4AR
GGTGCGTAACGCGTATGCAACTTGCCTTACAGAGGGGGATAACCCGTTGAAAGACGGACTAAAACCGCATACACTTGTATTATTGCATGATATTACAAGGAAATATTTATAGCTGTAAGATAGGCATGCGTCCCATTAGCTGGTTGGTGAGGTAACGGCTCACCAAGGCGACGATGGGTAGGGGAACTGAGAGGTTTATCCCCCACACTGGTACTGAGACACGGACCAGACTCCTACGGGAGGCAGCAGTGAGGAATATTGGTCAATGGGCGAGAGCCTGAACCAGCCAAGTCGCGTGAAGGAAGACTGTCCTAAGGATTGTAAACTTCTTTTATACGGGAATAACGGGCGATACGAGTATTGCATTGAATGTACCGTAAGAATAAGCATCGGCTAACTC
>G3BZQ8102GZ1SB
GGTGCGTAACGCGTATGCAACTTGCCTTACAGAGGGGGATAACCCGTTGAAAGACGGACTAAAACCGCATACACTTGTATTATTGCATGATATTACAAGGAAATATTTATAGCTGTAAGATAGGCATGCGTCCCATTAGCTGGTTGGTGAGGTAACGGCTCACCAAGGCGACGATGGGTAGGGGAACTGAGAGGTTTATCCCCCACACTGGTACTGAGACACGGACCAGACTCCTACGGGAGGCAGCAGTGAGGAATATTGGTCAATGGGCGAGAGCCTGAACCAGCCAAGTCGCGTGAAGGAAGACTGTCCTAAGGATTGTAAACTTCTTTTATACGGGAATAACGGGCGATACGAGTATTGCATTGAATGTACCGTAAGAATAAGCATCGGCTAACTC
>G3BZQ8102IOG1I
GGTGCGTAACGCGTATGCAACTTGCCTTACAGAGGGGGATAACCCGTTGAAAGACGGACTAAAACCGCATACACTTGTATTATTGCATGATATTACAAGGAAATATTTATAGCTGTAAGATAGGCATGCGTCCCATTAGCTGGTTGGTGAGGTAACGGCTCACCAAGGCGACGATGGGTAGGGGAACTGAGAGGTTTATCCCCCACACTGGTACTGAGACACGGACCAGACTCCTACGGGAGGCAGCAGTGAGGAATATTGGTCAATGGGCGAGAGCCTGAACCAGCCAAGTCGCGTGAAGGAAGACTGTCCTAAGGATTGTAAACTTCTTTTATACGGGAATAACGGGCGATACGAGTATTGCATTGAATGTACCGTAAGAATAAGCATCGGCTAACTC
>G3BZQ8102IQWTS
GGTGCGTAACGCGTATGCAACTTGCCTTACAGAGGGGGATAACCCGTTGAAAGACGGACTAAAACCGCATACACTTGTATTATTGCATGATATTACAAGGAAATATTTATAGCTGTAAGATAGGCATGCGTCCCATTAGCTGGTTGGTGAGGTAACGGCTCACCAAGGCGACGATGGGTAGGGGAACTGAGAGGTTTATCCCCCACACTGGTACTGAGACACGGACCAGACTCCTACGGGAGGCAGCAGTGAGGAATATTGGTCAATGGGCGAGAGCCTGAACCAGCCAAGTCGCGTGAAGGAAGACTGTCCTAAGGATTGTAAACTTCTTTTATACGGGAATAACGGGCGATACGAGTATTGCATTGAATGTACCGTAAGAATAAGCATCGGCTAACTC
>G3BZQ8102JF81C
GGTGCGTAACGCGTATGCAACTTGCCTTACAGAGGGGGATAACCCGTTGAAAGACGGACTAAAACCGCATACACTTGTATTATTGCATGATATTACAAGGAAATATTTATAGCTGTAAGATAGGCATGCGTCCCATTAGCTGGTTGGTGAGGTAACGGCTCACCAAGGCGACGATGGGTAGGGGAACTGAGAGGTTTATCCCCCACACTGGTACTGAGACACGGACCAGACTCCTACGGGAGGCAGCAGTGAGGAATATTGGTCAATGGGCGAGAGCCTGAACCAGCCAAGTCGCGTGAAGGAAGACTGTCCTAAGGATTGTAAACTTCTTTTATACGGGAATAACGGGCGATACGAGTATTGCATTGAATGTACCGTAAGAATAAGCATCGGCTAACTC
>G3BZQ8102IK8U3
GGTGCGTAACGCGTATGCAACTTGCCTTACAGAGGGGGATAACCCGTTGAAAGACGGACTAAAACCGCATACACTTGTATTATTGCATGATATTACAAGGAAATATTTATAGCTGTAAGATAGGCATGCGTCCCATTAGCTGGTTGGTGAGGTAACGGCTCACCAAGGCGACGATGGGTAGGGGAACTGAGAGGTTTATCCCCCACACTGGTACTGAGACACGGACCAGACTCCTACGGGAGGCAGCAGTGAGGAATATTGGTCAATGGGCGAGAGCCTGAACCAGCCAAGTCGCGTGAAGGAAGACTGTCCTAAGGATTGTAAACTTCTTTTATACGGGAATAACGGGCGATACGAGTATTGCATTGAATGTACCGTAAGAATAAGCATCGGCTAACTC
>G3BZQ8102JJ0KS
GGTGCGTAACGCGTATGCAACTTGCCTTACAGAGGGGGATAACCCGTTGAAAGACGGACTAAAACCGCATACACTTGTATTATTGCATGATATTACAAGGAAATATTTATAGCTGTAAGATAGGCATGCGTCCCATTAGCTGGTTGGTGAGGTAACGGCTCACCAAGGCGACGATGGGTAGGGGAACTGAGAGGTTTATCCCCCACACTGGTACTGAGACACGGACCAGACTCCTACGGGAGGCAGCAGTGAGGAATATTGGTCAATGGGCGAGAGCCTGAACCAGCCAAGTCGCGTGAAGGAAGACTGTCCTAAGGATTGTAAACTTCTTTTATACGGGAATAACGGGCGATACGAGTATTGCATTGAATGTACCGTAAGAATAAGCATCGGCTAACTC
>G3BZQ8102GEJ1S
GGTGCGTAACGCGTATGCAACTTGCCTTACAGAGGGGGATAACCCGTTGAAAGACGGACTAAAACCGCATACACTTGTATTATTGCATGATATTACAAGGAAATATTTATAGCTGTAAGATAGGCATGCGTCCCATTAGCTGGTTGGTGAGGTAACGGCTCACCAAGGCGACGATGGGTAGGGGAACTGAGAGGTTTATCCCCCACACTGGTACTGAGACACGGACCAGACTCCTACGGGAGGCAGCAGTGAGGAATATTGGTCAATGGGCGAGAGCCTGAACCAGCCAAGTCGCGTGAAGGAAGACTGTCCTAAGGATTGTAAACTTCTTTTATACGGGAATAACGGGCGATACGAGTATTGCATTGAATGTACCGTAAGAATAAGCATCGGCTAACTC
>G3BZQ8102IZXNF
GGTGCGTAACGCGTATGCAACTTGCCTTACAGAGGGGGATAACCCGTTGAAAGACGGACTAAAACCGCATACACTTGTATTATTGCATGATATTACAAGGAAATATTTATAGCTGTAAGATAGGCATGCGTCCCATTAGCTGGTTGGTGAGGTAACGGCTCACCAAGGCGACGATGGGTAGGGGAACTGAGAGGTTTATCCCCCACACTGGTACTGAGACACGGACCAGACTCCTACGGGAGGCAGCAGTGAGGAATATTGGTCAATGGGCGAGAGCCTGAACCAGCCAAGTCGCGTGAAGGAAGACTGTCCTAAGGATTGTAAACTTCTTTTATACGGGAATAACGGGCGATACGAGTATTGCATTGAATGTACCGTAAGAATAAGCATCGGCTAACTC
>G3BZQ8102H6LOB
GGTGCGTAACGCGTATGCAACTTGCCTTACAGAGGGGGATAACCCGTTGAAAGACGGACTAAAACCGCATACACTTGTATTATTGCATGATATTACAAGGAAATATTTATAGCTGTAAGATAGGCATGCGTCCCATTAGCTGGTTGGTGAGGTAACGGCTCACCAAGGCGACGATGGGTAGGGGAACTGAGAGGTTTATCCCCCACACTGGTACTGAGACACGGACCAGACTCCTACGGGAGGCAGCAGTGAGGAATATTGGTCAATGGGCGAGAGCCTGAACCAGCCAAGTCGCGTGAAGGAAGACTGTCCTAAGGATTGTAAACTTCTTTTATACGGGAATAACGGGCGATACGAGTATTGCATTGAATGTACCGTAAGAATAAGCATCGGCTAACTC
>G3BZQ8102G90FX
GGTGCGTAACGCGTATGCAACTTGCCTTACAGAGGGGGATAACCCGTTGAAAGACGGACTAAAACCGCATACACTTGTATTATTGCATGATATTACAAGGAAATATTTATAGCTGTAAGATAGGCATGCGTCCCATTAGCTGGTTGGTGAGGTAACGGCTCACCAAGGCGACGATGGGTAGGGGAACTGAGAGGTTTATCCCCCACACTGGTACTGAGACACGGACCAGACTCCTACGGGAGGCAGCAGTGAGGAATATTGGTCAATGGGCGAGAGCCTGAACCAGCCAAGTCGCGTGAAGGAAGACTGTCCTAAGGATTGTAAACTTCTTTTATACGGGAATAACGGGCGATACGAGTATTGCATTGAATGTACCGTAAGAATAAGCATCGGCTAACTC
>G3BZQ8102HICCU
GGTGCGTAACGCGTATGCAACTTGCCTTACAGAGGGGGATAACCCGTTGAAAGACGGACTAAAACCGCATACACTTGTATTATTGCATGATATTACAAGGAAATATTTATAGCTGTAAGATAGGCATGCGTCCCATTAGCTGGTTGGTGAGGTAACGGCTCACCAAGGCGACGATGGGTAGGGGAACTGAGAGGTTTATCCCCCACACTGGTACTGAGACACGGACCAGACTCCTACGGGAGGCAGCAGTGAGGAATATTGGTCAATGGGCGAGAGCCTGAACCAGCCAAGTCGCGTGAAGGAAGACTGTCCTAAGGATTGTAAACTTCTTTTATACGGGAATAACGGGCGATACGAGTATTGCATTGAATGTACCGTAAGAATAAGCATCGGCTAACTC
>G3BZQ8102F0W0W
GGTGCGTAACGCGTATGCAACTTGCCTTACAGAGGGGGATAACCCGTTGAAAGACGGACTAAAACCGCATACACTTGTATTATTGCATGATATTACAAGGAAATATTTATAGCTGTAAGATAGGCATGCGTCCCATTAGCTGGTTGGTGAGGTAACGGCTCACCAAGGCGACGATGGGTAGGGGAACTGAGAGGTTTATCCCCCACACTGGTACTGAGACACGGACCAGACTCCTACGGGAGGCAGCAGTGAGGAATATTGGTCAATGGGCGAGAGCCTGAACCAGCCAAGTCGCGTGAAGGAAGACTGTCCTAAGGATTGTAAACTTCTTTTATACGGGAATAACGGGCGATACGAGTATTGCATTGAATGTACCGTAAGAATAAGCATCGGCTAACTC
>G3BZQ8102F9CW5
GGTGCGTAACGCGTATGCAACTTGCCTTACAGAGGGGGATAACCCGTTGAAAGACGGACTAAAACCGCATACACTTGTATTATTGCATGATATTACAAGGAAATATTTATAGCTGTAAGATAGGCATGCGTCCCATTAGCTGGTTGGTGAGGTAACGGCTCACCAAGGCGACGATGGGTAGGGGAACTGAGAGGTTTATCCCCCACACTGGTACTGAGACACGGACCAGACTCCTACGGGAGGCAGCAGTGAGGAATATTGGTCAATGGGCGAGAGCCTGAACCAGCCAAGTCGCGTGAAGGAAGACTGTCCTAAGGATTGTAAACTTCTTTTATACGGGAATAACGGGCGATACGAGTATTGCATTGAATGTACCGTAAGAATAAGCATCGGCTAACTC
>G3BZQ8102H28GB
GGTGCGTAACGCGTATGCAACTTGCCTTACAGAGGGGGATAACCCGTTGAAAGACGGACTAAAACCGCATACACTTGTATTATTGCATGATATTACAAGGAAATATTTATAGCTGTAAGATAGGCATGCGTCCCATTAGCTGGTTGGTGAGGTAACGGCTCACCAAGGCGACGATGGGTAGGGGAACTGAGAGGTTTATCCCCCACACTGGTACTGAGACACGGACCAGACTCCTACGGGAGGCAGCAGTGAGGAATATTGGTCAATGGGCGAGAGCCTGAACCAGCCAAGTCGCGTGAAGGAAGACTGTCCTAAGGATTGTAAACTTCTTTTATACGGGAATAACGGGCGATACGAGTATTGCATTGAATGTACCGTAAGAATAAGCATCGGCTAACTC
>G3BZQ8102IBW63
GGTGCGTAACGCGTATGCAACTTGCCTTACAGAGGGGGATAACCCGTTGAAAGACGGACTAAAACCGCATACACTTGTATTATTGCATGATATTACAAGGAAATATTTATAGCTGTAAGATAGGCATGCGTCCCATTAGCTGGTTGGTGAGGTAACGGCTCACCAAGGCGACGATGGGTAGGGGAACTGAGAGGTTTATCCCCCACACTGGTACTGAGACACGGACCAGACTCCTACGGGAGGCAGCAGTGAGGAATATTGGTCAATGGGCGAGAGCCTGAACCAGCCAAGTCGCGTGAAGGAAGACTGTCCTAAGGATTGTAAACTTCTTTTATACGGGAATAACGGGCGATACGAGTATTGCATTGAATGTACCGTAAGAATAAGCATCGGCTAACTC
>G3BZQ8102H3YM8
GGTGCGTAACGCGTATGCAACTTGCCTTACAGAGGGGGATAACCCGTTGAAAGACGGACTAAAACCGCATACACTTGTATTATTGCATGATATTACAAGGAAATATTTATAGCTGTAAGATAGGCATGCGTCCCATTAGCTGGTTGGTGAGGTAACGGCTCACCAAGGCGACGATGGGTAGGGGAACTGAGAGGTTTATCCCCCACACTGGTACTGAGACACGGACCAGACTCCTACGGGAGGCAGCAGTGAGGAATATTGGTCAATGGGCGAGAGCCTGAACCAGCCAAGTCGCGTGAAGGAAGACTGTCCTAAGGATTGTAAACTTCTTTTATACGGGAATAACGGGCGATACGAGTATTGCATTGAATGTACCGTAAGAATAAGCATCGGCTAACTC
>G3BZQ8102IQLJZ
GGTGCGTAACGCGTATGCAACTTGCCTTACAGAGGGGGATAACCCGTTGAAAGACGGACTAAAACCGCATACACTTGTATTATTGCATGATATTACAAGGAAATATTTATAGCTGTAAGATAGGCATGCGTCCCATTAGCTGGTTGGTGAGGTAACGGCTCACCAAGGCGACGATGGGTAGGGGAACTGAGAGGTTTATCCCCCACACTGGTACTGAGACACGGACCAGACTCCTACGGGAGGCAGCAGTGAGGAATATTGGTCAATGGGCGAGAGCCTGAACCAGCCAAGTCGCGTGAAGGAAGACTGTCCTAAGGATTGTAAACTTCTTTTATACGGGAATAACGGGCGATACGAGTATTGCATTGAATGTACCGTAAGAATAAGCATCGGCTAACTC
>G3BZQ8102GEDT7
GGTGCGTAACGCGTATGCAACTTGCCTTACAGAGGGGGATAACCCGTTGAAAGACGGACTAAAACCGCATACACTTGTATTATTGCATGATATTACAAGGAAATATTTATAGCTGTAAGATAGGCATGCGTCCCATTAGCTGGTTGGTGAGGTAACGGCTCACCAAGGCGACGATGGGTAGGGGAACTGAGAGGTTTATCCCCCACACTGGTACTGAGACACGGACCAGACTCCTACGGGAGGCAGCAGTGAGGAATATTGGTCAATGGGCGAGAGCCTGAACCAGCCAAGTCGCGTGAAGGAAGACTGTCCTAAGGATTGTAAACTTCTTTTATACGGGAATAACGGGCGATACGAGTATTGCATTGAATGTACCGTAAGAATAAGCATCGGCTAACTC
>G3BZQ8102JH6PT
GGTGCGTAACGCGTATGCAACTTGCCTTACAGAGGGGGATAACCCGTTGAAAGACGGACTAAAACCGCATACACTTGTATTATTGCATGATATTACAAGGAAATATTTATAGCTGTAAGATAGGCATGCGTCCCATTAGCTGGTTGGTGAGGTAACGGCTCACCAAGGCGACGATGGGTAGGGGAACTGAGAGGTTTATCCCCCACACTGGTACTGAGACACGGACCAGACTCCTACGGGAGGCAGCAGTGAGGAATATTGGTCAATGGGCGAGAGCCTGAACCAGCCAAGTCGCGTGAAGGAAGACTGTCCTAAGGATTGTAAACTTCTTTTATACGGGAATAACGGGCGATACGAGTATTGCATTGAATGTACCGTAAGAATAAGCATCGGCTAACTC
>G3BZQ8102GLGLI
GGTGCGTAACGCGTATGCAACTTGCCTTACAGAGGGGGATAACCCGTTGAAAGACGGACTAAAACCGCATACACTTGTATTATTGCATGATATTACAAGGAAATATTTATAGCTGTAAGATAGGCATGCGTCCCATTAGCTGGTTGGTGAGGTAACGGCTCACCAAGGCGACGATGGGTAGGGGAACTGAGAGGTTTATCCCCCACACTGGTACTGAGACACGGACCAGACTCCTACGGGAGGCAGCAGTGAGGAATATTGGTCAATGGGCGAGAGCCTGAACCAGCCAAGTCGCGTGAAGGAAGACTGTCCTAAGGATTGTAAACTTCTTTTATACGGGAATAACGGGCGATACGAGTATTGCATTGAATGTACCGTAAGAATAAGCATCGGCTAACTC
>G3BZQ8102INVCU
GGTGCGTAACGCGTATGCAACTTGCCTTACAGAGGGGGATAACCCGTTGAAAGACGGACTAAAACCGCATACACTTGTATTATTGCATGATATTACAAGGAAATATTTATAGCTGTAAGATAGGCATGCGTCCCATTAGCTGGTTGGTGAGGTAACGGCTCACCAAGGCGACGATGGGTAGGGGAACTGAGAGGTTTATCCCCCACACTGGTACTGAGACACGGACCAGACTCCTACGGGAGGCAGCAGTGAGGAATATTGGTCAATGGGCGAGAGCCTGAACCAGCCAAGTCGCGTGAAGGAAGACTGTCCTAAGGATTGTAAACTTCTTTTATACGGGAATAACGGGCGATACGAGTATTGCATTGAATGTACCGTAAGAATAAGCATCGGCTAACTC
>G3BZQ8102JXW0Q
GGTGCGTAACGCGTATGCAACTTGCCTTACAGAGGGGGATAACCCGTTGAAAGACGGACTAAAACCGCATACACTTGTATTATTGCATGATATTACAAGGAAATATTTATAGCTGTAAGATAGGCATGCGTCCCATTAGCTGGTTGGTGAGGTAACGGCTCACCAAGGCGACGATGGGTAGGGGAACTGAGAGGTTTATCCCCCACACTGGTACTGAGACACGGACCAGACTCCTACGGGAGGCAGCAGTGAGGAATATTGGTCAATGGGCGAGAGCCTGAACCAGCCAAGTCGCGTGAAGGAAGACTGTCCTAAGGATTGTAAACTTCTTTTATACGGGAATAACGGGCGATACGAGTATTGCATTGAATGTACCGTAAGAATAAGCATCGGCTAACTC
>G3BZQ8102FS90Q
GGTGCGTAACGCGTATGCAACTTGCCTTACAGAGGGGGATAACCCGTTGAAAGACGGACTAAAACCGCATACACTTGTATTATTGCATGATATTACAAGGAAATATTTATAGCTGTAAGATAGGCATGCGTCCCATTAGCTGGTTGGTGAGGTAACGGCTCACCAAGGCGACGATGGGTAGGGGAACTGAGAGGTTTATCCCCCACACTGGTACTGAGACACGGACCAGACTCCTACGGGAGGCAGCAGTGAGGAATATTGGTCAATGGGCGAGAGCCTGAACCAGCCAAGTCGCGTGAAGGAAGACTGTCCTAAGGATTGTAAACTTCTTTTATACGGGAATAACGGGCGATACGAGTATTGCATTGAATGTACCGTAAGAATAAGCATCGGCTAACTC
>G3BZQ8102HJYFE
GGTGCGTAACGCGTATGCAACTTGCCTTACAGAGGGGGATAACCCGTTGAAAGACGGACTAAAACCGCATACACTTGTATTATTGCATGATATTACAAGGAAATATTTATAGCTGTAAGATAGGCATGCGTCCCATTAGCTGGTTGGTGAGGTAACGGCTCACCAAGGCGACGATGGGTAGGGGAACTGAGAGGTTTATCCCCCACACTGGTACTGAGACACGGACCAGACTCCTACGGGAGGCAGCAGTGAGGAATATTGGTCAATGGGCGAGAGCCTGAACCAGCCAAGTCGCGTGAAGGAAGACTGTCCTAAGGATTGTAAACTTCTTTTATACGGGAATAACGGGCGATACGAGTATTGCATTGAATGTACCGTAAGAATAAGCATCGGCTAACTC
>G3BZQ8102G3AZA
GGTGCGTAACGCGTATGCAACTTGCCTTACAGAGGGGGATAACCCGTTGAAAGACGGACTAAAACCGCATACACTTGTATTATTGCATGATATTACAAGGAAATATTTATAGCTGTAAGATAGGCATGCGTCCCATTAGCTGGTTGGTGAGGTAACGGCTCACCAAGGCGACGATGGGTAGGGGAACTGAGAGGTTTATCCCCCACACTGGTACTGAGACACGGACCAGACTCCTACGGGAGGCAGCAGTGAGGAATATTGGTCAATGGGCGAGAGCCTGAACCAGCCAAGTCGCGTGAAGGAAGACTGTCCTAAGGATTGTAAACTTCTTTTATACGGGAATAACGGGCGATACGAGTATTGCATTGAATGTACCGTAAGAATAAGCATCGGCTAACTC
>G3BZQ8102GGKW1
GGTGCGTAACGCGTATGCAACTTGCCTTACAGAGGGGGATAACCCGTTGAAAGACGGACTAAAACCGCATACACTTGTATTATTGCATGATATTACAAGGAAATATTTATAGCTGTAAGATAGGCATGCGTCCCATTAGCTGGTTGGTGAGGTAACGGCTCACCAAGGCGACGATGGGTAGGGGAACTGAGAGGTTTATCCCCCACACTGGTACTGAGACACGGACCAGACTCCTACGGGAGGCAGCAGTGAGGAATATTGGTCAATGGGCGAGAGCCTGAACCAGCCAAGTCGCGTGAAGGAAGACTGTCCTAAGGATTGTAAACTTCTTTTATACGGGAATAACGGGCGATACGAGTATTGCATTGAATGTACCGTAAGAATAAGCATCGGCTAACTC
>G3BZQ8102IF0IY
GGTGCGTAACGCGTATGCAACTTGCCTTACAGAGGGGGATAACCCGTTGAAAGACGGACTAAAACCGCATACACTTGTATTATTGCATGATATTACAAGGAAATATTTATAGCTGTAAGATAGGCATGCGTCCCATTAGCTGGTTGGTGAGGTAACGGCTCACCAAGGCGACGATGGGTAGGGGAACTGAGAGGTTTATCCCCCACACTGGTACTGAGACACGGACCAGACTCCTACGGGAGGCAGCAGTGAGGAATATTGGTCAATGGGCGAGAGCCTGAACCAGCCAAGTCGCGTGAAGGAAGACTGTCCTAAGGATTGTAAACTTCTTTTATACGGGAATAACGGGCGATACGAGTATTGCATTGAATGTACCGTAAGAATAAGCATCGGCTAACTC
>G3BZQ8102IZNWD
GGTGCGTAACGCGTATGCAACTTGCCTTACAGAGGGGGATAACCCGTTGAAAGACGGACTAAAACCGCATACACTTGTATTATTGCATGATATTACAAGGAAATATTTATAGCTGTAAGATAGGCATGCGTCCCATTAGCTGGTTGGTGAGGTAACGGCTCACCAAGGCGACGATGGGTAGGGGAACTGAGAGGTTTATCCCCCACACTGGTACTGAGACACGGACCAGACTCCTACGGGAGGCAGCAGTGAGGAATATTGGTCAATGGGCGAGAGCCTGAACCAGCCAAGTCGCGTGAAGGAAGACTGTCCTAAGGATTGTAAACTTCTTTTATACGGGAATAACGGGCGATACGAGTATTGCATTGAATGTACCGTAAGAATAAGCATCGGCTAACTC
>G3BZQ8102GWGXW
GGTGCGTAACGCGTATGCAACTTGCCTTACAGAGGGGGATAACCCGTTGAAAGACGGACTAAAACCGCATACACTTGTATTATTGCATGATATTACAAGGAAATATTTATAGCTGTAAGATAGGCATGCGTCCCATTAGCTGGTTGGTGAGGTAACGGCTCACCAAGGCGACGATGGGTAGGGGAACTGAGAGGTTTATCCCCCACACTGGTACTGAGACACGGACCAGACTCCTACGGGAGGCAGCAGTGAGGAATATTGGTCAATGGGCGAGAGCCTGAACCAGCCAAGTCGCGTGAAGGAAGACTGTCCTAAGGATTGTAAACTTCTTTTATACGGGAATAACGGGCGATACGAGTATTGCATTGAATGTACCGTAAGAATAAGCATCGGCTAACTC
>G3BZQ8102HZIQY
GGTGCGTAACGCGTATGCAACTTGCCTTACAGAGGGGGATAACCCGTTGAAAGACGGACTAAAACCGCATACACTTGTATTATTGCATGATATTACAAGGAAATATTTATAGCTGTAAGATAGGCATGCGTCCCATTAGCTGGTTGGTGAGGTAACGGCTCACCAAGGCGACGATGGGTAGGGGAACTGAGAGGTTTATCCCCCACACTGGTACTGAGACACGGACCAGACTCCTACGGGAGGCAGCAGTGAGGAATATTGGTCAATGGGCGAGAGCCTGAACCAGCCAAGTCGCGTGAAGGAAGACTGTCCTAAGGATTGTAAACTTCTTTTATACGGGAATAACGGGCGATACGAGTATTGCATTGAATGTACCGTAAGAATAAGCATCGGCTAACTC
>G3BZQ8102HMS5M
GGTGCGTAACGCGTATGCAACTTGCCTTACAGAGGGGGATAACCCGTTGAAAGACGGACTAAAACCGCATACACTTGTATTATTGCATGATATTACAAGGAAATATTTATAGCTGTAAGATAGGCATGCGTCCCATTAGCTGGTTGGTGAGGTAACGGCTCACCAAGGCGACGATGGGTAGGGGAACTGAGAGGTTTATCCCCCACACTGGTACTGAGACACGGACCAGACTCCTACGGGAGGCAGCAGTGAGGAATATTGGTCAATGGGCGAGAGCCTGAACCAGCCAAGTCGCGTGAAGGAAGACTGTCCTAAGGATTGTAAACTTCTTTTATACGGGAATAACGGGCGATACGAGTATTGCATTGAATGTACCGTAAGAATAAGCATCGGCTAACTC
>G3BZQ8102H3R42
GGTGCGTAACGCGTATGCAACTTGCCTTACAGAGGGGGATAACCCGTTGAAAGACGGACTAAAACCGCATACACTTGTATTATTGCATGATATTACAAGGAAATATTTATAGCTGTAAGATAGGCATGCGTCCCATTAGCTGGTTGGTGAGGTAACGGCTCACCAAGGCGACGATGGGTAGGGGAACTGAGAGGTTTATCCCCCACACTGGTACTGAGACACGGACCAGACTCCTACGGGAGGCAGCAGTGAGGAATATTGGTCAATGGGCGAGAGCCTGAACCAGCCAAGTCGCGTGAAGGAAGACTGTCCTAAGGATTGTAAACTTCTTTTATACGGGAATAACGGGCGATACGAGTATTGCATTGAATGTACCGTAAGAATAAGCATCGGCTAACTC
>G3BZQ8102FI5UP
GGTGCGTAACGCGTATGCAACTTGCCTTACAGAGGGGGATAACCCGTTGAAAGACGGACTAAAACCGCATACACTTGTATTATTGCATGATATTACAAGGAAATATTTATAGCTGTAAGATAGGCATGCGTCCCATTAGCTGGTTGGTGAGGTAACGGCTCACCAAGGCGACGATGGGTAGGGGAACTGAGAGGTTTATCCCCCACACTGGTACTGAGACACGGACCAGACTCCTACGGGAGGCAGCAGTGAGGAATATTGGTCAATGGGCGAGAGCCTGAACCAGCCAAGTCGCGTGAAGGAAGACTGTCCTAAGGATTGTAAACTTCTTTTATACGGGAATAACGGGCGATACGAGTATTGCATTGAATGTACCGTAAGAATAAGCATCGGCTAACTC
>G3BZQ8102G3I7U
GGTGCGTAACGCGTATGCAACTTGCCTTACAGAGGGGGATAACCCGTTGAAAGACGGACTAAAACCGCATACACTTGTATTATTGCATGATATTACAAGGAAATATTTATAGCTGTAAGATAGGCATGCGTCCCATTAGCTGGTTGGTGAGGTAACGGCTCACCAAGGCGACGATGGGTAGGGGAACTGAGAGGTTTATCCCCCACACTGGTACTGAGACACGGACCAGACTCCTACGGGAGGCAGCAGTGAGGAATATTGGTCAATGGGCGAGAGCCTGAACCAGCCAAGTCGCGTGAAGGAAGACTGTCCTAAGGATTGTAAACTTCTTTTATACGGGAATAACGGGCGATACGAGTATTGCATTGAATGTACCGTAAGAATAAGCATCGGCTAACTC
>G3BZQ8102F5Y61
GGTGCGTAACGCGTATGCAACTTGCCTTACAGAGGGGGATAACCCGTTGAAAGACGGACTAAAACCGCATACACTTGTATTATTGCATGATATTACAAGGAAATATTTATAGCTGTAAGATAGGCATGCGTCCCATTAGCTGGTTGGTGAGGTAACGGCTCACCAAGGCGACGATGGGTAGGGGAACTGAGAGGTTTATCCCCCACACTGGTACTGAGACACGGACCAGACTCCTACGGGAGGCAGCAGTGAGGAATATTGGTCAATGGGCGAGAGCCTGAACCAGCCAAGTCGCGTGAAGGAAGACTGTCCTAAGGATTGTAAACTTCTTTTATACGGGAATAACGGGCGATACGAGTATTGCATTGAATGTACCGTAAGAATAAGCATCGGCTAACTC
>G3BZQ8102GU2DU
GGTGCGTAACGCGTATGCAACTTGCCTTACAGAGGGGGATAACCCGTTGAAAGACGGACTAAAACCGCATACACTTGTATTATTGCATGATATTACAAGGAAATATTTATAGCTGTAAGATAGGCATGCGTCCCATTAGCTGGTTGGTGAGGTAACGGCTCACCAAGGCGACGATGGGTAGGGGAACTGAGAGGTTTATCCCCCACACTGGTACTGAGACACGGACCAGACTCCTACGGGAGGCAGCAGTGAGGAATATTGGTCAATGGGCGAGAGCCTGAACCAGCCAAGTCGCGTGAAGGAAGACTGTCCTAAGGATTGTAAACTTCTTTTATACGGGAATAACGGGCGATACGAGTATTGCATTGAATGTACCGTAAGAATAAGCATCGGCTAACTC
>G3BZQ8102G5704
GGTGCGTAACGCGTATGCAACTTGCCTTACAGAGGGGGATAACCCGTTGAAAGACGGACTAAAACCGCATACACTTGTATTATTGCATGATATTACAAGGAAATATTTATAGCTGTAAGATAGGCATGCGTCCCATTAGCTGGTTGGTGAGGTAACGGCTCACCAAGGCGACGATGGGTAGGGGAACTGAGAGGTTTATCCCCCACACTGGTACTGAGACACGGACCAGACTCCTACGGGAGGCAGCAGTGAGGAATATTGGTCAATGGGCGAGAGCCTGAACCAGCCAAGTCGCGTGAAGGAAGACTGTCCTAAGGATTGTAAACTTCTTTTATACGGGAATAACGGGCGATACGAGTATTGCATTGAATGTACCGTAAGAATAAGCATCGGCTAACTC
>G3BZQ8102HHWP6
GGTGCGTAACGCGTATGCAACTTGCCTTACAGAGGGGGATAACCCGTTGAAAGACGGACTAAAACCGCATACACTTGTATTATTGCATGATATTACAAGGAAATATTTATAGCTGTAAGATAGGCATGCGTCCCATTAGCTGGTTGGTGAGGTAACGGCTCACCAAGGCGACGATGGGTAGGGGAACTGAGAGGTTTATCCCCCACACTGGTACTGAGACACGGACCAGACTCCTACGGGAGGCAGCAGTGAGGAATATTGGTCAATGGGCGAGAGCCTGAACCAGCCAAGTCGCGTGAAGGAAGACTGTCCTAAGGATTGTAAACTTCTTTTATACGGGAATAACGGGCGATACGAGTATTGCATTGAATGTACCGTAAGAATAAGCATCGGCTAACTC
>G3BZQ8102IAX90
GGTGCGTAACGCGTATGCAACTTGCCTTACAGAGGGGGATAACCCGTTGAAAGACGGACTAAAACCGCATACACTTGTATTATTGCATGATATTACAAGGAAATATTTATAGCTGTAAGATAGGCATGCGTCCCATTAGCTGGTTGGTGAGGTAACGGCTCACCAAGGCGACGATGGGTAGGGGAACTGAGAGGTTTATCCCCCACACTGGTACTGAGACACGGACCAGACTCCTACGGGAGGCAGCAGTGAGGAATATTGGTCAATGGGCGAGAGCCTGAACCAGCCAAGTCGCGTGAAGGAAGACTGTCCTAAGGATTGTAAACTTCTTTTATACGGGAATAACGGGCGATACGAGTATTGCATTGAATGTACCGTAAGAATAAGCATCGGCTAACTC
>G3BZQ8102J1GRY
GGTGCGTAACGCGTATGCAACTTGCCTTACAGAGGGGGATAACCCGTTGAAAGACGGACTAAAACCGCATACACTTGTATTATTGCATGATATTACAAGGAAATATTTATAGCTGTAAGATAGGCATGCGTCCCATTAGCTGGTTGGTGAGGTAACGGCTCACCAAGGCGACGATGGGTAGGGGAACTGAGAGGTTTATCCCCCACACTGGTACTGAGACACGGACCAGACTCCTACGGGAGGCAGCAGTGAGGAATATTGGTCAATGGGCGAGAGCCTGAACCAGCCAAGTCGCGTGAAGGAAGACTGTCCTAAGGATTGTAAACTTCTTTTATACGGGAATAACGGGCGATACGAGTATTGCATTGAATGTACCGTAAGAATAAGCATCGGCTAACTC
>G3BZQ8102H2XZ6
GGTGCGTAACGCGTATGCAACTTGCCTTACAGAGGGGGATAACCCGTTGAAAGACGGACTAAAACCGCATACACTTGTATTATTGCATGATATTACAAGGAAATATTTATAGCTGTAAGATAGGCATGCGTCCCATTAGCTGGTTGGTGAGGTAACGGCTCACCAAGGCGACGATGGGTAGGGGAACTGAGAGGTTTATCCCCCACACTGGTACTGAGACACGGACCAGACTCCTACGGGAGGCAGCAGTGAGGAATATTGGTCAATGGGCGAGAGCCTGAACCAGCCAAGTCGCGTGAAGGAAGACTGTCCTAAGGATTGTAAACTTCTTTTATACGGGAATAACGGGCGATACGAGTATTGCATTGAATGTACCGTAAGAATAAGCATCGGCTAACTC
>G3BZQ8102H6C60
GGTGCGTAACGCGTATGCAACTTGCCTTACAGAGGGGGATAACCCGTTGAAAGACGGACTAAAACCGCATACACTTGTATTATTGCATGATATTACAAGGAAATATTTATAGCTGTAAGATAGGCATGCGTCCCATTAGCTGGTTGGTGAGGTAACGGCTCACCAAGGCGACGATGGGTAGGGGAACTGAGAGGTTTATCCCCCACACTGGTACTGAGACACGGACCAGACTCCTACGGGAGGCAGCAGTGAGGAATATTGGTCAATGGGCGAGAGCCTGAACCAGCCAAGTCGCGTGAAGGAAGACTGTCCTAAGGATTGTAAACTTCTTTTATACGGGAATAACGGGCGATACGAGTATTGCATTGAATGTACCGTAAGAATAAGCATCGGCTAACTC
>G3BZQ8102HSOGC
GGTGCGTAACGCGTATGCAACTTGCCTTACAGAGGGGGATAACCCGTTGAAAGACGGACTAAAACCGCATACACTTGTATTATTGCATGATATTACAAGGAAATATTTATAGCTGTAAGATAGGCATGCGTCCCATTAGCTGGTTGGTGAGGTAACGGCTCACCAAGGCGACGATGGGTAGGGGAACTGAGAGGTTTATCCCCCACACTGGTACTGAGACACGGACCAGACTCCTACGGGAGGCAGCAGTGAGGAATATTGGTCAATGGGCGAGAGCCTGAACCAGCCAAGTCGCGTGAAGGAAGACTGTCCTAAGGATTGTAAACTTCTTTTATACGGGAATAACGGGCGATACGAGTATTGCATTGAATGTACCGTAAGAATAAGCATCGGCTAACTC
>G3BZQ8102JPB1H
GGTGCGTAACGCGTATGCAACTTGCCTTACAGAGGGGGATAACCCGTTGAAAGACGGACTAAAACCGCATACACTTGTATTATTGCATGATATTACAAGGAAATATTTATAGCTGTAAGATAGGCATGCGTCCCATTAGCTGGTTGGTGAGGTAACGGCTCACCAAGGCGACGATGGGTAGGGGAACTGAGAGGTTTATCCCCCACACTGGTACTGAGACACGGACCAGACTCCTACGGGAGGCAGCAGTGAGGAATATTGGTCAATGGGCGAGAGCCTGAACCAGCCAAGTCGCGTGAAGGAAGACTGTCCTAAGGATTGTAAACTTCTTTTATACGGGAATAACGGGCGATACGAGTATTGCATTGAATGTACCGTAAGAATAAGCATCGGCTAACTC
>G3BZQ8102FZFL8
GGTGCGTAACGCGTATGCAACTTGCCTTACAGAGGGGGATAACCCGTTGAAAGACGGACTAAAACCGCATACACTTGTATTATTGCATGATATTACAAGGAAATATTTATAGCTGTAAGATAGGCATGCGTCCCATTAGCTGGTTGGTGAGGTAACGGCTCACCAAGGCGACGATGGGTAGGGGAACTGAGAGGTTTATCCCCCACACTGGTACTGAGACACGGACCAGACTCCTACGGGAGGCAGCAGTGAGGAATATTGGTCAATGGGCGAGAGCCTGAACCAGCCAAGTCGCGTGAAGGAAGACTGTCCTAAGGATTGTAAACTTCTTTTATACGGGAATAACGGGCGATACGAGTATTGCATTGAATGTACCGTAAGAATAAGCATCGGCTAACTC
>G3BZQ8102GUZPA
GGTGCGTAACGCGTATGCAACTTGCCTTACAGAGGGGGATAACCCGTTGAAAGACGGACTAAAACCGCATACACTTGTATTATTGCATGATATTACAAGGAAATATTTATAGCTGTAAGATAGGCATGCGTCCCATTAGCTGGTTGGTGAGGTAACGGCTCACCAAGGCGACGATGGGTAGGGGAACTGAGAGGTTTATCCCCCACACTGGTACTGAGACACGGACCAGACTCCTACGGGAGGCAGCAGTGAGGAATATTGGTCAATGGGCGAGAGCCTGAACCAGCCAAGTCGCGTGAAGGAAGACTGTCCTAAGGATTGTAAACTTCTTTTATACGGGAATAACGGGCGATACGAGTATTGCATTGAATGTACCGTAAGAATAAGCATCGGCTAACTC
>G3BZQ8102FU6YR
GGTGCGTAACGCGTATGCAACTTGCCTTACAGAGGGGGATAACCCGTTGAAAGACGGACTAAAACCGCATACACTTGTATTATTGCATGATATTACAAGGAAATATTTATAGCTGTAAGATAGGCATGCGTCCCATTAGCTGGTTGGTGAGGTAACGGCTCACCAAGGCGACGATGGGTAGGGGAACTGAGAGGTTTATCCCCCACACTGGTACTGAGACACGGACCAGACTCCTACGGGAGGCAGCAGTGAGGAATATTGGTCAATGGGCGAGAGCCTGAACCAGCCAAGTCGCGTGAAGGAAGACTGTCCTAAGGATTGTAAACTTCTTTTATACGGGAATAACGGGCGATACGAGTATTGCATTGAATGTACCGTAAGAATAAGCATCGGCTAACTC
>G3BZQ8102FOXQ1
GGTGCGTAACGCGTATGCAACTTGCCTTACAGAGGGGGATAACCCGTTGAAAGACGGACTAAAACCGCATACACTTGTATTATTGCATGATATTACAAGGAAATATTTATAGCTGTAAGATAGGCATGCGTCCCATTAGCTGGTTGGTGAGGTAACGGCTCACCAAGGCGACGATGGGTAGGGGAACTGAGAGGTTTATCCCCCACACTGGTACTGAGACACGGACCAGACTCCTACGGGAGGCAGCAGTGAGGAATATTGGTCAATGGGCGAGAGCCTGAACCAGCCAAGTCGCGTGAAGGAAGACTGTCCTAAGGATTGTAAACTTCTTTTATACGGGAATAACGGGCGATACGAGTATTGCATTGAATGTACCGTAAGAATAAGCATCGGCTAACTC
>G3BZQ8102ID5V9
GGTGCGTAACGCGTATGCAACTTGCCTTACAGAGGGGGATAACCCGTTGAAAGACGGACTAAAACCGCATACACTTGTATTATTGCATGATATTACAAGGAAATATTTATAGCTGTAAGATAGGCATGCGTCCCATTAGCTGGTTGGTGAGGTAACGGCTCACCAAGGCGACGATGGGTAGGGGAACTGAGAGGTTTATCCCCCACACTGGTACTGAGACACGGACCAGACTCCTACGGGAGGCAGCAGTGAGGAATATTGGTCAATGGGCGAGAGCCTGAACCAGCCAAGTCGCGTGAAGGAAGACTGTCCTAAGGATTGTAAACTTCTTTTATACGGGAATAACGGGCGATACGAGTATTGCATTGAATGTACCGTAAGAATAAGCATCGGCTAACTC
>G3BZQ8102IS5Y2
GGTGCGTAACGCGTATGCAACTTGCCTTACAGAGGGGGATAACCCGTTGAAAGACGGACTAAAACCGCATACACTTGTATTATTGCATGATATTACAAGGAAATATTTATAGCTGTAAGATAGGCATGCGTCCCATTAGCTGGTTGGTGAGGTAACGGCTCACCAAGGCGACGATGGGTAGGGGAACTGAGAGGTTTATCCCCCACACTGGTACTGAGACACGGACCAGACTCCTACGGGAGGCAGCAGTGAGGAATATTGGTCAATGGGCGAGAGCCTGAACCAGCCAAGTCGCGTGAAGGAAGACTGTCCTAAGGATTGTAAACTTCTTTTATACGGGAATAACGGGCGATACGAGTATTGCATTGAATGTACCGTAAGAATAAGCATCGGCTAACTC
>G3BZQ8102FVZLE
GGTGCGTAACGCGTATGCAACTTGCCTTACAGAGGGGGATAACCCGTTGAAAGACGGACTAAAACCGCATACACTTGTATTATTGCATGATATTACAAGGAAATATTTATAGCTGTAAGATAGGCATGCGTCCCATTAGCTGGTTGGTGAGGTAACGGCTCACCAAGGCGACGATGGGTAGGGGAACTGAGAGGTTTATCCCCCACACTGGTACTGAGACACGGACCAGACTCCTACGGGAGGCAGCAGTGAGGAATATTGGTCAATGGGCGAGAGCCTGAACCAGCCAAGTCGCGTGAAGGAAGACTGTCCTAAGGATTGTAAACTTCTTTTATACGGGAATAACGGGCGATACGAGTATTGCATTGAATGTACCGTAAGAATAAGCATCGGCTAACTC
>G3BZQ8102FSXUV
GGTGCGTAACGCGTATGCAACTTGCCTTACAGAGGGGGATAACCCGTTGAAAGACGGACTAAAACCGCATACACTTGTATTATTGCATGATATTACAAGGAAATATTTATAGCTGTAAGATAGGCATGCGTCCCATTAGCTGGTTGGTGAGGTAACGGCTCACCAAGGCGACGATGGGTAGGGGAACTGAGAGGTTTATCCCCCACACTGGTACTGAGACACGGACCAGACTCCTACGGGAGGCAGCAGTGAGGAATATTGGTCAATGGGCGAGAGCCTGAACCAGCCAAGTCGCGTGAAGGAAGACTGTCCTAAGGATTGTAAACTTCTTTTATACGGGAATAACGGGCGATACGAGTATTGCATTGAATGTACCGTAAGAATAAGCATCGGCTAACTC
>G3BZQ8102JXZJC
GGTGCGTAACGCGTATGCAACTTGCCTTACAGAGGGGGATAACCCGTTGAAAGACGGACTAAAACCGCATACACTTGTATTATTGCATGATATTACAAGGAAATATTTATAGCTGTAAGATAGGCATGCGTCCCATTAGCTGGTTGGTGAGGTAACGGCTCACCAAGGCGACGATGGGTAGGGGAACTGAGAGGTTTATCCCCCACACTGGTACTGAGACACGGACCAGACTCCTACGGGAGGCAGCAGTGAGGAATATTGGTCAATGGGCGAGAGCCTGAACCAGCCAAGTCGCGTGAAGGAAGACTGTCCTAAGGATTGTAAACTTCTTTTATACGGGAATAACGGGCGATACGAGTATTGCATTGAATGTACCGTAAGAATAAGCATCGGCTAACTC
>G3BZQ8102GKWPD
GGTGCGTAACGCGTATGCAACTTGCCTTACAGAGGGGGATAACCCGTTGAAAGACGGACTAAAACCGCATACACTTGTATTATTGCATGATATTACAAGGAAATATTTATAGCTGTAAGATAGGCATGCGTCCCATTAGCTGGTTGGTGAGGTAACGGCTCACCAAGGCGACGATGGGTAGGGGAACTGAGAGGTTTATCCCCCACACTGGTACTGAGACACGGACCAGACTCCTACGGGAGGCAGCAGTGAGGAATATTGGTCAATGGGCGAGAGCCTGAACCAGCCAAGTCGCGTGAAGGAAGACTGTCCTAAGGATTGTAAACTTCTTTTATACGGGAATAACGGGCGATACGAGTATTGCATTGAATGTACCGTAAGAATAAGCATCGGCTAACTC
>G3BZQ8102HZG1I
GGTGCGTAACGCGTATGCAACTTGCCTTACAGAGGGGGATAACCCGTTGAAAGACGGACTAAAACCGCATACACTTGTATTATTGCATGATATTACAAGGAAATATTTATAGCTGTAAGATAGGCATGCGTCCCATTAGCTGGTTGGTGAGGTAACGGCTCACCAAGGCGACGATGGGTAGGGGAACTGAGAGGTTTATCCCCCACACTGGTACTGAGACACGGACCAGACTCCTACGGGAGGCAGCAGTGAGGAATATTGGTCAATGGGCGAGAGCCTGAACCAGCCAAGTCGCGTGAAGGAAGACTGTCCTAAGGATTGTAAACTTCTTTTATACGGGAATAACGGGCGATACGAGTATTGCATTGAATGTACCGTAAGAATAAGCATCGGCTAACTC
>G3BZQ8102HBSY9
GGTGCGTAACGCGTATGCAACTTGCCTTACAGAGGGGGATAACCCGTTGAAAGACGGACTAAAACCGCATACACTTGTATTATTGCATGATATTACAAGGAAATATTTATAGCTGTAAGATAGGCATGCGTCCCATTAGCTGGTTGGTGAGGTAACGGCTCACCAAGGCGACGATGGGTAGGGGAACTGAGAGGTTTATCCCCCACACTGGTACTGAGACACGGACCAGACTCCTACGGGAGGCAGCAGTGAGGAATATTGGTCAATGGGCGAGAGCCTGAACCAGCCAAGTCGCGTGAAGGAAGACTGTCCTAAGGATTGTAAACTTCTTTTATACGGGAATAACGGGCGATACGAGTATTGCATTGAATGTACCGTAAGAATAAGCATCGGCTAACTC
>G3BZQ8102FWQVC
GGTGCGTAACGCGTATGCAACTTGCCTTACAGAGGGGGATAACCCGTTGAAAGACGGACTAAAACCGCATACACTTGTATTATTGCATGATATTACAAGGAAATATTTATAGCTGTAAGATAGGCATGCGTCCCATTAGCTGGTTGGTGAGGTAACGGCTCACCAAGGCGACGATGGGTAGGGGAACTGAGAGGTTTATCCCCCACACTGGTACTGAGACACGGACCAGACTCCTACGGGAGGCAGCAGTGAGGAATATTGGTCAATGGGCGAGAGCCTGAACCAGCCAAGTCGCGTGAAGGAAGACTGTCCTAAGGATTGTAAACTTCTTTTATACGGGAATAACGGGCGATACGAGTATTGCATTGAATGTACCGTAAGAATAAGCATCGGCTAACTC
>G3BZQ8102F1WK2
GGTGCGTAACGCGTATGCAACTTGCCTTACAGAGGGGGATAACCCGTTGAAAGACGGACTAAAACCGCATACACTTGTATTATTGCATGATATTACAAGGAAATATTTATAGCTGTAAGATAGGCATGCGTCCCATTAGCTGGTTGGTGAGGTAACGGCTCACCAAGGCGACGATGGGTAGGGGAACTGAGAGGTTTATCCCCCACACTGGTACTGAGACACGGACCAGACTCCTACGGGAGGCAGCAGTGAGGAATATTGGTCAATGGGCGAGAGCCTGAACCAGCCAAGTCGCGTGAAGGAAGACTGTCCTAAGGATTGTAAACTTCTTTTATACGGGAATAACGGGCGATACGAGTATTGCATTGAATGTACCGTAAGAATAAGCATCGGCTAACTC
>G3BZQ8102FZME4
GGTGCGTAACGCGTATGCAACTTGCCTTACAGAGGGGGATAACCCGTTGAAAGACGGACTAAAACCGCATACACTTGTATTATTGCATGATATTACAAGGAAATATTTATAGCTGTAAGATAGGCATGCGTCCCATTAGCTGGTTGGTGAGGTAACGGCTCACCAAGGCGACGATGGGTAGGGGAACTGAGAGGTTTATCCCCCACACTGGTACTGAGACACGGACCAGACTCCTACGGGAGGCAGCAGTGAGGAATATTGGTCAATGGGCGAGAGCCTGAACCAGCCAAGTCGCGTGAAGGAAGACTGTCCTAAGGATTGTAAACTTCTTTTATACGGGAATAACGGGCGATACGAGTATTGCATTGAATGTACCGTAAGAATAAGCATCGGCTAACTC
>G3BZQ8102F5MXX
GGTGCGTAACGCGTATGCAACTTGCCTTACAGAGGGGGATAACCCGTTGAAAGACGGACTAAAACCGCATACACTTGTATTATTGCATGATATTACAAGGAAATATTTATAGCTGTAAGATAGGCATGCGTCCCATTAGCTGGTTGGTGAGGTAACGGCTCACCAAGGCGACGATGGGTAGGGGAACTGAGAGGTTTATCCCCCACACTGGTACTGAGACACGGACCAGACTCCTACGGGAGGCAGCAGTGAGGAATATTGGTCAATGGGCGAGAGCCTGAACCAGCCAAGTCGCGTGAAGGAAGACTGTCCTAAGGATTGTAAACTTCTTTTATACGGGAATAACGGGCGATACGAGTATTGCATTGAATGTACCGTAAGAATAAGCATCGGCTAACTC
>G3BZQ8102HWZML
GGTGCGTAACGCGTATGCAACTTGCCTTACAGAGGGGGATAACCCGTTGAAAGACGGACTAAAACCGCATACACTTGTATTATTGCATGATATTACAAGGAAATATTTATAGCTGTAAGATAGGCATGCGTCCCATTAGCTGGTTGGTGAGGTAACGGCTCACCAAGGCGACGATGGGTAGGGGAACTGAGAGGTTTATCCCCCACACTGGTACTGAGACACGGACCAGACTCCTACGGGAGGCAGCAGTGAGGAATATTGGTCAATGGGCGAGAGCCTGAACCAGCCAAGTCGCGTGAAGGAAGACTGTCCTAAGGATTGTAAACTTCTTTTATACGGGAATAACGGGCGATACGAGTATTGCATTGAATGTACCGTAAGAATAAGCATCGGCTAACTC
>G3BZQ8102FLHIC
GGTGCGTAACGCGTATGCAACTTGCCTTACAGAGGGGGATAACCCGTTGAAAGACGGACTAAAACCGCATACACTTGTATTATTGCATGATATTACAAGGAAATATTTATAGCTGTAAGATAGGCATGCGTCCCATTAGCTGGTTGGTGAGGTAACGGCTCACCAAGGCGACGATGGGTAGGGGAACTGAGAGGTTTATCCCCCACACTGGTACTGAGACACGGACCAGACTCCTACGGGAGGCAGCAGTGAGGAATATTGGTCAATGGGCGAGAGCCTGAACCAGCCAAGTCGCGTGAAGGAAGACTGTCCTAAGGATTGTAAACTTCTTTTATACGGGAATAACGGGCGATACGAGTATTGCATTGAATGTACCGTAAGAATAAGCATCGGCTAACTC
>G3BZQ8102GK3MM
GGTGCGTAACGCGTATGCAACTTGCCTTACAGAGGGGGATAACCCGTTGAAAGACGGACTAAAACCGCATACACTTGTATTATTGCATGATATTACAAGGAAATATTTATAGCTGTAAGATAGGCATGCGTCCCATTAGCTGGTTGGTGAGGTAACGGCTCACCAAGGCGACGATGGGTAGGGGAACTGAGAGGTTTATCCCCCACACTGGTACTGAGACACGGACCAGACTCCTACGGGAGGCAGCAGTGAGGAATATTGGTCAATGGGCGAGAGCCTGAACCAGCCAAGTCGCGTGAAGGAAGACTGTCCTAAGGATTGTAAACTTCTTTTATACGGGAATAACGGGCGATACGAGTATTGCATTGAATGTACCGTAAGAATAAGCATCGGCTAACTC
>G3BZQ8102G5UXB
GGTGCGTAACGCGTATGCAACTTGCCTTACAGAGGGGGATAACCCGTTGAAAGACGGACTAAAACCGCATACACTTGTATTATTGCATGATATTACAAGGAAATATTTATAGCTGTAAGATAGGCATGCGTCCCATTAGCTGGTTGGTGAGGTAACGGCTCACCAAGGCGACGATGGGTAGGGGAACTGAGAGGTTTATCCCCCACACTGGTACTGAGACACGGACCAGACTCCTACGGGAGGCAGCAGTGAGGAATATTGGTCAATGGGCGAGAGCCTGAACCAGCCAAGTCGCGTGAAGGAAGACTGTCCTAAGGATTGTAAACTTCTTTTATACGGGAATAACGGGCGATACGAGTATTGCATTGAATGTACCGTAAGAATAAGCATCGGCTAACTC
>G3BZQ8102I7AOM
GGTGCGTAACGCGTATGCAACTTGCCTTACAGAGGGGGATAACCCGTTGAAAGACGGACTAAAACCGCATACACTTGTATTATTGCATGATATTACAAGGAAATATTTATAGCTGTAAGATAGGCATGCGTCCCATTAGCTGGTTGGTGAGGTAACGGCTCACCAAGGCGACGATGGGTAGGGGAACTGAGAGGTTTATCCCCCACACTGGTACTGAGACACGGACCAGACTCCTACGGGAGGCAGCAGTGAGGAATATTGGTCAATGGGCGAGAGCCTGAACCAGCCAAGTCGCGTGAAGGAAGACTGTCCTAAGGATTGTAAACTTCTTTTATACGGGAATAACGGGCGATACGAGTATTGCATTGAATGTACCGTAAGAATAAGCATCGGCTAACTC
>G3BZQ8102HVLJ0
GGTGCGTAACGCGTATGCAACTTGCCTTACAGAGGGGGATAACCCGTTGAAAGACGGACTAAAACCGCATACACTTGTATTATTGCATGATATTACAAGGAAATATTTATAGCTGTAAGATAGGCATGCGTCCCATTAGCTGGTTGGTGAGGTAACGGCTCACCAAGGCGACGATGGGTAGGGGAACTGAGAGGTTTATCCCCCACACTGGTACTGAGACACGGACCAGACTCCTACGGGAGGCAGCAGTGAGGAATATTGGTCAATGGGCGAGAGCCTGAACCAGCCAAGTCGCGTGAAGGAAGACTGTCCTAAGGATTGTAAACTTCTTTTATACGGGAATAACGGGCGATACGAGTATTGCATTGAATGTACCGTAAGAATAAGCATCGGCTAACTC
>G3BZQ8102F7GVH
GGTGCGTAACGCGTATGCAACTTGCCTTACAGAGGGGGATAACCCGTTGAAAGACGGACTAAAACCGCATACACTTGTATTATTGCATGATATTACAAGGAAATATTTATAGCTGTAAGATAGGCATGCGTCCCATTAGCTGGTTGGTGAGGTAACGGCTCACCAAGGCGACGATGGGTAGGGGAACTGAGAGGTTTATCCCCCACACTGGTACTGAGACACGGACCAGACTCCTACGGGAGGCAGCAGTGAGGAATATTGGTCAATGGGCGAGAGCCTGAACCAGCCAAGTCGCGTGAAGGAAGACTGTCCTAAGGATTGTAAACTTCTTTTATACGGGAATAACGGGCGATACGAGTATTGCATTGAATGTACCGTAAGAATAAGCATCGGCTAACTC
>G3BZQ8102IC2L4
GGTGCGTAACGCGTATGCAACTTGCCTTACAGAGGGGGATAACCCGTTGAAAGACGGACTAAAACCGCATACACTTGTATTATTGCATGATATTACAAGGAAATATTTATAGCTGTAAGATAGGCATGCGTCCCATTAGCTGGTTGGTGAGGTAACGGCTCACCAAGGCGACGATGGGTAGGGGAACTGAGAGGTTTATCCCCCACACTGGTACTGAGACACGGACCAGACTCCTACGGGAGGCAGCAGTGAGGAATATTGGTCAATGGGCGAGAGCCTGAACCAGCCAAGTCGCGTGAAGGAAGACTGTCCTAAGGATTGTAAACTTCTTTTATACGGGAATAACGGGCGATACGAGTATTGCATTGAATGTACCGTAAGAATAAGCATCGGCTAACTC
>G3BZQ8102HHBJ4
GGTGCGTAACGCGTATGCAACTTGCCTTACAGAGGGGGATAACCCGTTGAAAGACGGACTAAAACCGCATACACTTGTATTATTGCATGATATTACAAGGAAATATTTATAGCTGTAAGATAGGCATGCGTCCCATTAGCTGGTTGGTGAGGTAACGGCTCACCAAGGCGACGATGGGTAGGGGAACTGAGAGGTTTATCCCCCACACTGGTACTGAGACACGGACCAGACTCCTACGGGAGGCAGCAGTGAGGAATATTGGTCAATGGGCGAGAGCCTGAACCAGCCAAGTCGCGTGAAGGAAGACTGTCCTAAGGATTGTAAACTTCTTTTATACGGGAATAACGGGCGATACGAGTATTGCATTGAATGTACCGTAAGAATAAGCATCGGCTAACTC
>G3BZQ8102JP9FR
GGTGCGTAACGCGTATGCAACTTGCCTTACAGAGGGGGATAACCCGTTGAAAGACGGACTAAAACCGCATACACTTGTATTATTGCATGATATTACAAGGAAATATTTATAGCTGTAAGATAGGCATGCGTCCCATTAGCTGGTTGGTGAGGTAACGGCTCACCAAGGCGACGATGGGTAGGGGAACTGAGAGGTTTATCCCCCACACTGGTACTGAGACACGGACCAGACTCCTACGGGAGGCAGCAGTGAGGAATATTGGTCAATGGGCGAGAGCCTGAACCAGCCAAGTCGCGTGAAGGAAGACTGTCCTAAGGATTGTAAACTTCTTTTATACGGGAATAACGGGCGATACGAGTATTGCATTGAATGTACCGTAAGAATAAGCATCGGCTAACTC
>G3BZQ8102IKHJW
GGTGCGTAACGCGTATGCAACTTGCCTTACAGAGGGGGATAACCCGTTGAAAGACGGACTAAAACCGCATACACTTGTATTATTGCATGATATTACAAGGAAATATTTATAGCTGTAAGATAGGCATGCGTCCCATTAGCTGGTTGGTGAGGTAACGGCTCACCAAGGCGACGATGGGTAGGGGAACTGAGAGGTTTATCCCCCACACTGGTACTGAGACACGGACCAGACTCCTACGGGAGGCAGCAGTGAGGAATATTGGTCAATGGGCGAGAGCCTGAACCAGCCAAGTCGCGTGAAGGAAGACTGTCCTAAGGATTGTAAACTTCTTTTATACGGGAATAACGGGCGATACGAGTATTGCATTGAATGTACCGTAAGAATAAGCATCGGCTAACTC
>G3BZQ8102GQYAP
GGTGCGTAACGCGTATGCAACTTGCCTTACAGAGGGGGATAACCCGTTGAAAGACGGACTAAAACCGCATACACTTGTATTATTGCATGATATTACAAGGAAATATTTATAGCTGTAAGATAGGCATGCGTCCCATTAGCTGGTTGGTGAGGTAACGGCTCACCAAGGCGACGATGGGTAGGGGAACTGAGAGGTTTATCCCCCACACTGGTACTGAGACACGGACCAGACTCCTACGGGAGGCAGCAGTGAGGAATATTGGTCAATGGGCGAGAGCCTGAACCAGCCAAGTCGCGTGAAGGAAGACTGTCCTAAGGATTGTAAACTTCTTTTATACGGGAATAACGGGCGATACGAGTATTGCATTGAATGTACCGTAAGAATAAGCATCGGCTAACTC
>G3BZQ8102GPPNU
GGTGCGTAACGCGTATGCAACTTGCCTTACAGAGGGGGATAACCCGTTGAAAGACGGACTAAAACCGCATACACTTGTATTATTGCATGATATTACAAGGAAATATTTATAGCTGTAAGATAGGCATGCGTCCCATTAGCTGGTTGGTGAGGTAACGGCTCACCAAGGCGACGATGGGTAGGGGAACTGAGAGGTTTATCCCCCACACTGGTACTGAGACACGGACCAGACTCCTACGGGAGGCAGCAGTGAGGAATATTGGTCAATGGGCGAGAGCCTGAACCAGCCAAGTCGCGTGAAGGAAGACTGTCCTAAGGATTGTAAACTTCTTTTATACGGGAATAACGGGCGATACGAGTATTGCATTGAATGTACCGTAAGAATAAGCATCGGCTAACTC
>G3BZQ8102IO6FS
GGTGCGTAACGCGTATGCAACTTGCCTTACAGAGGGGGATAACCCGTTGAAAGACGGACTAAAACCGCATACACTTGTATTATTGCATGATATTACAAGGAAATATTTATAGCTGTAAGATAGGCATGCGTCCCATTAGCTGGTTGGTGAGGTAACGGCTCACCAAGGCGACGATGGGTAGGGGAACTGAGAGGTTTATCCCCCACACTGGTACTGAGACACGGACCAGACTCCTACGGGAGGCAGCAGTGAGGAATATTGGTCAATGGGCGAGAGCCTGAACCAGCCAAGTCGCGTGAAGGAAGACTGTCCTAAGGATTGTAAACTTCTTTTATACGGGAATAACGGGCGATACGAGTATTGCATTGAATGTACCGTAAGAATAAGCATCGGCTAACTC
>G3BZQ8102G2TNU
GGTGCGTAACGCGTATGCAACTTGCCTTACAGAGGGGGATAACCCGTTGAAAGACGGACTAAAACCGCATACACTTGTATTATTGCATGATATTACAAGGAAATATTTATAGCTGTAAGATAGGCATGCGTCCCATTAGCTGGTTGGTGAGGTAACGGCTCACCAAGGCGACGATGGGTAGGGGAACTGAGAGGTTTATCCCCCACACTGGTACTGAGACACGGACCAGACTCCTACGGGAGGCAGCAGTGAGGAATATTGGTCAATGGGCGAGAGCCTGAACCAGCCAAGTCGCGTGAAGGAAGACTGTCCTAAGGATTGTAAACTTCTTTTATACGGGAATAACGGGCGATACGAGTATTGCATTGAATGTACCGTAAGAATAAGCATCGGCTAACTC
>G3BZQ8102IIWK1
GGTGCGTAACGCGTATGCAACTTGCCTTACAGAGGGGGATAACCCGTTGAAAGACGGACTAAAACCGCATACACTTGTATTATTGCATGATATTACAAGGAAATATTTATAGCTGTAAGATAGGCATGCGTCCCATTAGCTGGTTGGTGAGGTAACGGCTCACCAAGGCGACGATGGGTAGGGGAACTGAGAGGTTTATCCCCCACACTGGTACTGAGACACGGACCAGACTCCTACGGGAGGCAGCAGTGAGGAATATTGGTCAATGGGCGAGAGCCTGAACCAGCCAAGTCGCGTGAAGGAAGACTGTCCTAAGGATTGTAAACTTCTTTTATACGGGAATAACGGGCGATACGAGTATTGCATTGAATGTACCGTAAGAATAAGCATCGGCTAACTC
>G3BZQ8102IY90W
GGTGCGTAACGCGTATGCAACTTGCCTTACAGAGGGGGATAACCCGTTGAAAGACGGACTAAAACCGCATACACTTGTATTATTGCATGATATTACAAGGAAATATTTATAGCTGTAAGATAGGCATGCGTCCCATTAGCTGGTTGGTGAGGTAACGGCTCACCAAGGCGACGATGGGTAGGGGAACTGAGAGGTTTATCCCCCACACTGGTACTGAGACACGGACCAGACTCCTACGGGAGGCAGCAGTGAGGAATATTGGTCAATGGGCGAGAGCCTGAACCAGCCAAGTCGCGTGAAGGAAGACTGTCCTAAGGATTGTAAACTTCTTTTATACGGGAATAACGGGCGATACGAGTATTGCATTGAATGTACCGTAAGAATAAGCATCGGCTAACTC
>G3BZQ8102J1H3G
GGTGCGTAACGCGTATGCAACTTGCCTTACAGAGGGGGATAACCCGTTGAAAGACGGACTAAAACCGCATACACTTGTATTATTGCATGATATTACAAGGAAATATTTATAGCTGTAAGATAGGCATGCGTCCCATTAGCTGGTTGGTGAGGTAACGGCTCACCAAGGCGACGATGGGTAGGGGAACTGAGAGGTTTATCCCCCACACTGGTACTGAGACACGGACCAGACTCCTACGGGAGGCAGCAGTGAGGAATATTGGTCAATGGGCGAGAGCCTGAACCAGCCAAGTCGCGTGAAGGAAGACTGTCCTAAGGATTGTAAACTTCTTTTATACGGGAATAACGGGCGATACGAGTATTGCATTGAATGTACCGTAAGAATAAGCATCGGCTAACTC
>G3BZQ8102JKTH8
GGTGCGTAACGCGTATGCAACTTGCCTTACAGAGGGGGATAACCCGTTGAAAGACGGACTAAAACCGCATACACTTGTATTATTGCATGATATTACAAGGAAATATTTATAGCTGTAAGATAGGCATGCGTCCCATTAGCTGGTTGGTGAGGTAACGGCTCACCAAGGCGACGATGGGTAGGGGAACTGAGAGGTTTATCCCCCACACTGGTACTGAGACACGGACCAGACTCCTACGGGAGGCAGCAGTGAGGAATATTGGTCAATGGGCGAGAGCCTGAACCAGCCAAGTCGCGTGAAGGAAGACTGTCCTAAGGATTGTAAACTTCTTTTATACGGGAATAACGGGCGATACGAGTATTGCATTGAATGTACCGTAAGAATAAGCATCGGCTAACTC
>G3BZQ8102JX66L
GGTGCGTAACGCGTATGCAACTTGCCTTACAGAGGGGGATAACCCGTTGAAAGACGGACTAAAACCGCATACACTTGTATTATTGCATGATATTACAAGGAAATATTTATAGCTGTAAGATAGGCATGCGTCCCATTAGCTGGTTGGTGAGGTAACGGCTCACCAAGGCGACGATGGGTAGGGGAACTGAGAGGTTTATCCCCCACACTGGTACTGAGACACGGACCAGACTCCTACGGGAGGCAGCAGTGAGGAATATTGGTCAATGGGCGAGAGCCTGAACCAGCCAAGTCGCGTGAAGGAAGACTGTCCTAAGGATTGTAAACTTCTTTTATACGGGAATAACGGGCGATACGAGTATTGCATTGAATGTACCGTAAGAATAAGCATCGGCTAACTC
>G3BZQ8102HA5BZ
GGTGCGTAACGCGTATGCAACTTGCCTTACAGAGGGGGATAACCCGTTGAAAGACGGACTAAAACCGCATACACTTGTATTATTGCATGATATTACAAGGAAATATTTATAGCTGTAAGATAGGCATGCGTCCCATTAGCTGGTTGGTGAGGTAACGGCTCACCAAGGCGACGATGGGTAGGGGAACTGAGAGGTTTATCCCCCACACTGGTACTGAGACACGGACCAGACTCCTACGGGAGGCAGCAGTGAGGAATATTGGTCAATGGGCGAGAGCCTGAACCAGCCAAGTCGCGTGAAGGAAGACTGTCCTAAGGATTGTAAACTTCTTTTATACGGGAATAACGGGCGATACGAGTATTGCATTGAATGTACCGTAAGAATAAGCATCGGCTAACTC
>G3BZQ8102I5GB6
GGTGCGTAACGCGTATGCAACTTGCCTTACAGAGGGGGATAACCCGTTGAAAGACGGACTAAAACCGCATACACTTGTATTATTGCATGATATTACAAGGAAATATTTATAGCTGTAAGATAGGCATGCGTCCCATTAGCTGGTTGGTGAGGTAACGGCTCACCAAGGCGACGATGGGTAGGGGAACTGAGAGGTTTATCCCCCACACTGGTACTGAGACACGGACCAGACTCCTACGGGAGGCAGCAGTGAGGAATATTGGTCAATGGGCGAGAGCCTGAACCAGCCAAGTCGCGTGAAGGAAGACTGTCCTAAGGATTGTAAACTTCTTTTATACGGGAATAACGGGCGATACGAGTATTGCATTGAATGTACCGTAAGAATAAGCATCGGCTAACTC
>G35JFLI02IEJV6
GGTGCGTAACGCGTATGCAACTTGCCTTACAGAGGGGGATAACCCGTTGAAAGACGGACTAAAACCGCATACACTTGTATTATTGCATGATATTACAAGGAAATATTTATAGCTGTAAGATAGGCATGCGTCCCATTAGCTGGTTGGTGAGGTAACGGCTCACCAAGGCGACGATGGGTAGGGGAACTGAGAGGTTTATCCCCCACACTGGTACTGAGACACGGACCAGACTCCTACGGGAGGCAGCAGTGAGGAATATTGGTCAATGGGCGAGAGCCTGAACCAGCCAAGTCGCGTGAAGGAAGACTGTCCTAAGGATTGTAAACTTCTTTTATACGGGAATAACGGGCGATACGAGTATTGCATTGAATGTACCGTAAGAATAAGCATCGGCTAACTC
>G35JFLI02IYE6A
GGTGCGTAACGCGTATGCAACTTGCCTTACAGAGGGGGATAACCCGTTGAAAGACGGACTAAAACCGCATACACTTGTATTATTGCATGATATTACAAGGAAATATTTATAGCTGTAAGATAGGCATGCGTCCCATTAGCTGGTTGGTGAGGTAACGGCTCACCAAGGCGACGATGGGTAGGGGAACTGAGAGGTTTATCCCCCACACTGGTACTGAGACACGGACCAGACTCCTACGGGAGGCAGCAGTGAGGAATATTGGTCAATGGGCGAGAGCCTGAACCAGCCAAGTCGCGTGAAGGAAGACTGTCCTAAGGATTGTAAACTTCTTTTATACGGGAATAACGGGCGATACGAGTATTGCATTGAATGTACCGTAAGAATAAGCATCGGCTAACTC
>G35JFLI02FM3IY
GGTGCGTAACGCGTATGCAACTTGCCTTACAGAGGGGGATAACCCGTTGAAAGACGGACTAAAACCGCATACACTTGTATTATTGCATGATATTACAAGGAAATATTTATAGCTGTAAGATAGGCATGCGTCCCATTAGCTGGTTGGTGAGGTAACGGCTCACCAAGGCGACGATGGGTAGGGGAACTGAGAGGTTTATCCCCCACACTGGTACTGAGACACGGACCAGACTCCTACGGGAGGCAGCAGTGAGGAATATTGGTCAATGGGCGAGAGCCTGAACCAGCCAAGTCGCGTGAAGGAAGACTGTCCTAAGGATTGTAAACTTCTTTTATACGGGAATAACGGGCGATACGAGTATTGCATTGAATGTACCGTAAGAATAAGCATCGGCTAACTC
>G35JFLI02H0VO5
GGTGCGTAACGCGTATGCAACTTGCCTTACAGAGGGGGATAACCCGTTGAAAGACGGACTAAAACCGCATACACTTGTATTATTGCATGATATTACAAGGAAATATTTATAGCTGTAAGATAGGCATGCGTCCCATTAGCTGGTTGGTGAGGTAACGGCTCACCAAGGCGACGATGGGTAGGGGAACTGAGAGGTTTATCCCCCACACTGGTACTGAGACACGGACCAGACTCCTACGGGAGGCAGCAGTGAGGAATATTGGTCAATGGGCGAGAGCCTGAACCAGCCAAGTCGCGTGAAGGAAGACTGTCCTAAGGATTGTAAACTTCTTTTATACGGGAATAACGGGCGATACGAGTATTGCATTGAATGTACCGTAAGAATAAGCATCGGCTAACTC
>G35JFLI02FPIR3
GGTGCGTAACGCGTATGCAACTTGCCTTACAGAGGGGGATAACCCGTTGAAAGACGGACTAAAACCGCATACACTTGTATTATTGCATGATATTACAAGGAAATATTTATAGCTGTAAGATAGGCATGCGTCCCATTAGCTGGTTGGTGAGGTAACGGCTCACCAAGGCGACGATGGGTAGGGGAACTGAGAGGTTTATCCCCCACACTGGTACTGAGACACGGACCAGACTCCTACGGGAGGCAGCAGTGAGGAATATTGGTCAATGGGCGAGAGCCTGAACCAGCCAAGTCGCGTGAAGGAAGACTGTCCTAAGGATTGTAAACTTCTTTTATACGGGAATAACGGGCGATACGAGTATTGCATTGAATGTACCGTAAGAATAAGCATCGGCTAACTC
>G35JFLI02ICTCA
GGTGCGTAACGCGTATGCAACTTGCCTTACAGAGGGGGATAACCCGTTGAAAGACGGACTAAAACCGCATACACTTGTATTATTGCATGATATTACAAGGAAATATTTATAGCTGTAAGATAGGCATGCGTCCCATTAGCTGGTTGGTGAGGTAACGGCTCACCAAGGCGACGATGGGTAGGGGAACTGAGAGGTTTATCCCCCACACTGGTACTGAGACACGGACCAGACTCCTACGGGAGGCAGCAGTGAGGAATATTGGTCAATGGGCGAGAGCCTGAACCAGCCAAGTCGCGTGAAGGAAGACTGTCCTAAGGATTGTAAACTTCTTTTATACGGGAATAACGGGCGATACGAGTATTGCATTGAATGTACCGTAAGAATAAGCATCGGCTAACTC
>G35JFLI02G3RER
GGTGCGTAACGCGTATGCAACTTGCCTTACAGAGGGGGATAACCCGTTGAAAGACGGACTAAAACCGCATACACTTGTATTATTGCATGATATTACAAGGAAATATTTATAGCTGTAAGATAGGCATGCGTCCCATTAGCTGGTTGGTGAGGTAACGGCTCACCAAGGCGACGATGGGTAGGGGAACTGAGAGGTTTATCCCCCACACTGGTACTGAGACACGGACCAGACTCCTACGGGAGGCAGCAGTGAGGAATATTGGTCAATGGGCGAGAGCCTGAACCAGCCAAGTCGCGTGAAGGAAGACTGTCCTAAGGATTGTAAACTTCTTTTATACGGGAATAACGGGCGATACGAGTATTGCATTGAATGTACCGTAAGAATAAGCATCGGCTAACTC
>G35JFLI02IAZUP
GGTGCGTAACGCGTATGCAACTTGCCTTACAGAGGGGGATAACCCGTTGAAAGACGGACTAAAACCGCATACACTTGTATTATTGCATGATATTACAAGGAAATATTTATAGCTGTAAGATAGGCATGCGTCCCATTAGCTGGTTGGTGAGGTAACGGCTCACCAAGGCGACGATGGGTAGGGGAACTGAGAGGTTTATCCCCCACACTGGTACTGAGACACGGACCAGACTCCTACGGGAGGCAGCAGTGAGGAATATTGGTCAATGGGCGAGAGCCTGAACCAGCCAAGTCGCGTGAAGGAAGACTGTCCTAAGGATTGTAAACTTCTTTTATACGGGAATAACGGGCGATACGAGTATTGCATTGAATGTACCGTAAGAATAAGCATCGGCTAACTC
>G35JFLI02GYL63
GGTGCGTAACGCGTATGCAACTTGCCTTACAGAGGGGGATAACCCGTTGAAAGACGGACTAAAACCGCATACACTTGTATTATTGCATGATATTACAAGGAAATATTTATAGCTGTAAGATAGGCATGCGTCCCATTAGCTGGTTGGTGAGGTAACGGCTCACCAAGGCGACGATGGGTAGGGGAACTGAGAGGTTTATCCCCCACACTGGTACTGAGACACGGACCAGACTCCTACGGGAGGCAGCAGTGAGGAATATTGGTCAATGGGCGAGAGCCTGAACCAGCCAAGTCGCGTGAAGGAAGACTGTCCTAAGGATTGTAAACTTCTTTTATACGGGAATAACGGGCGATACGAGTATTGCATTGAATGTACCGTAAGAATAAGCATCGGCTAACTC
>G35JFLI02JD128
GGTGCGTAACGCGTATGCAACTTGCCTTACAGAGGGGGATAACCCGTTGAAAGACGGACTAAAACCGCATACACTTGTATTATTGCATGATATTACAAGGAAATATTTATAGCTGTAAGATAGGCATGCGTCCCATTAGCTGGTTGGTGAGGTAACGGCTCACCAAGGCGACGATGGGTAGGGGAACTGAGAGGTTTATCCCCCACACTGGTACTGAGACACGGACCAGACTCCTACGGGAGGCAGCAGTGAGGAATATTGGTCAATGGGCGAGAGCCTGAACCAGCCAAGTCGCGTGAAGGAAGACTGTCCTAAGGATTGTAAACTTCTTTTATACGGGAATAACGGGCGATACGAGTATTGCATTGAATGTACCGTAAGAATAAGCATCGGCTAACTC
>G35JFLI02FTQ4M
GGTGCGTAACGCGTATGCAACTTGCCTTACAGAGGGGGATAACCCGTTGAAAGACGGACTAAAACCGCATACACTTGTATTATTGCATGATATTACAAGGAAATATTTATAGCTGTAAGATAGGCATGCGTCCCATTAGCTGGTTGGTGAGGTAACGGCTCACCAAGGCGACGATGGGTAGGGGAACTGAGAGGTTTATCCCCCACACTGGTACTGAGACACGGACCAGACTCCTACGGGAGGCAGCAGTGAGGAATATTGGTCAATGGGCGAGAGCCTGAACCAGCCAAGTCGCGTGAAGGAAGACTGTCCTAAGGATTGTAAACTTCTTTTATACGGGAATAACGGGCGATACGAGTATTGCATTGAATGTACCGTAAGAATAAGCATCGGCTAACTC
>G35JFLI02HO9VO
GGTGCGTAACGCGTATGCAACTTGCCTTACAGAGGGGGATAACCCGTTGAAAGACGGACTAAAACCGCATACACTTGTATTATTGCATGATATTACAAGGAAATATTTATAGCTGTAAGATAGGCATGCGTCCCATTAGCTGGTTGGTGAGGTAACGGCTCACCAAGGCGACGATGGGTAGGGGAACTGAGAGGTTTATCCCCCACACTGGTACTGAGACACGGACCAGACTCCTACGGGAGGCAGCAGTGAGGAATATTGGTCAATGGGCGAGAGCCTGAACCAGCCAAGTCGCGTGAAGGAAGACTGTCCTAAGGATTGTAAACTTCTTTTATACGGGAATAACGGGCGATACGAGTATTGCATTGAATGTACCGTAAGAATAAGCATCGGCTAACTC
>G35JFLI02HPCQQ
GGTGCGTAACGCGTATGCAACTTGCCTTACAGAGGGGGATAACCCGTTGAAAGACGGACTAAAACCGCATACACTTGTATTATTGCATGATATTACAAGGAAATATTTATAGCTGTAAGATAGGCATGCGTCCCATTAGCTGGTTGGTGAGGTAACGGCTCACCAAGGCGACGATGGGTAGGGGAACTGAGAGGTTTATCCCCCACACTGGTACTGAGACACGGACCAGACTCCTACGGGAGGCAGCAGTGAGGAATATTGGTCAATGGGCGAGAGCCTGAACCAGCCAAGTCGCGTGAAGGAAGACTGTCCTAAGGATTGTAAACTTCTTTTATACGGGAATAACGGGCGATACGAGTATTGCATTGAATGTACCGTAAGAATAAGCATCGGCTAACTC
>G35JFLI02GE65W
GGTGCGTAACGCGTATGCAACTTGCCTTACAGAGGGGGATAACCCGTTGAAAGACGGACTAAAACCGCATACACTTGTATTATTGCATGATATTACAAGGAAATATTTATAGCTGTAAGATAGGCATGCGTCCCATTAGCTGGTTGGTGAGGTAACGGCTCACCAAGGCGACGATGGGTAGGGGAACTGAGAGGTTTATCCCCCACACTGGTACTGAGACACGGACCAGACTCCTACGGGAGGCAGCAGTGAGGAATATTGGTCAATGGGCGAGAGCCTGAACCAGCCAAGTCGCGTGAAGGAAGACTGTCCTAAGGATTGTAAACTTCTTTTATACGGGAATAACGGGCGATACGAGTATTGCATTGAATGTACCGTAAGAATAAGCATCGGCTAACTC
>G35JFLI02HPZXE
GGTGCGTAACGCGTATGCAACTTGCCTTACAGAGGGGGATAACCCGTTGAAAGACGGACTAAAACCGCATACACTTGTATTATTGCATGATATTACAAGGAAATATTTATAGCTGTAAGATAGGCATGCGTCCCATTAGCTGGTTGGTGAGGTAACGGCTCACCAAGGCGACGATGGGTAGGGGAACTGAGAGGTTTATCCCCCACACTGGTACTGAGACACGGACCAGACTCCTACGGGAGGCAGCAGTGAGGAATATTGGTCAATGGGCGAGAGCCTGAACCAGCCAAGTCGCGTGAAGGAAGACTGTCCTAAGGATTGTAAACTTCTTTTATACGGGAATAACGGGCGATACGAGTATTGCATTGAATGTACCGTAAGAATAAGCATCGGCTAACTC
>G35JFLI02F41LU
GGTGCGTAACGCGTATGCAACTTGCCTTACAGAGGGGGATAACCCGTTGAAAGACGGACTAAAACCGCATACACTTGTATTATTGCATGATATTACAAGGAAATATTTATAGCTGTAAGATAGGCATGCGTCCCATTAGCTGGTTGGTGAGGTAACGGCTCACCAAGGCGACGATGGGTAGGGGAACTGAGAGGTTTATCCCCCACACTGGTACTGAGACACGGACCAGACTCCTACGGGAGGCAGCAGTGAGGAATATTGGTCAATGGGCGAGAGCCTGAACCAGCCAAGTCGCGTGAAGGAAGACTGTCCTAAGGATTGTAAACTTCTTTTATACGGGAATAACGGGCGATACGAGTATTGCATTGAATGTACCGTAAGAATAAGCATCGGCTAACTC
>G35JFLI02IOQML
GGTGCGTAACGCGTATGCAACTTGCCTTACAGAGGGGGATAACCCGTTGAAAGACGGACTAAAACCGCATACACTTGTATTATTGCATGATATTACAAGGAAATATTTATAGCTGTAAGATAGGCATGCGTCCCATTAGCTGGTTGGTGAGGTAACGGCTCACCAAGGCGACGATGGGTAGGGGAACTGAGAGGTTTATCCCCCACACTGGTACTGAGACACGGACCAGACTCCTACGGGAGGCAGCAGTGAGGAATATTGGTCAATGGGCGAGAGCCTGAACCAGCCAAGTCGCGTGAAGGAAGACTGTCCTAAGGATTGTAAACTTCTTTTATACGGGAATAACGGGCGATACGAGTATTGCATTGAATGTACCGTAAGAATAAGCATCGGCTAACTC
>G35JFLI02IUGGH
GGTGCGTAACGCGTATGCAACTTGCCTTACAGAGGGGGATAACCCGTTGAAAGACGGACTAAAACCGCATACACTTGTATTATTGCATGATATTACAAGGAAATATTTATAGCTGTAAGATAGGCATGCGTCCCATTAGCTGGTTGGTGAGGTAACGGCTCACCAAGGCGACGATGGGTAGGGGAACTGAGAGGTTTATCCCCCACACTGGTACTGAGACACGGACCAGACTCCTACGGGAGGCAGCAGTGAGGAATATTGGTCAATGGGCGAGAGCCTGAACCAGCCAAGTCGCGTGAAGGAAGACTGTCCTAAGGATTGTAAACTTCTTTTATACGGGAATAACGGGCGATACGAGTATTGCATTGAATGTACCGTAAGAATAAGCATCGGCTAACTC
>G35JFLI02J067A
GGTGCGTAACGCGTATGCAACTTGCCTTACAGAGGGGGATAACCCGTTGAAAGACGGACTAAAACCGCATACACTTGTATTATTGCATGATATTACAAGGAAATATTTATAGCTGTAAGATAGGCATGCGTCCCATTAGCTGGTTGGTGAGGTAACGGCTCACCAAGGCGACGATGGGTAGGGGAACTGAGAGGTTTATCCCCCACACTGGTACTGAGACACGGACCAGACTCCTACGGGAGGCAGCAGTGAGGAATATTGGTCAATGGGCGAGAGCCTGAACCAGCCAAGTCGCGTGAAGGAAGACTGTCCTAAGGATTGTAAACTTCTTTTATACGGGAATAACGGGCGATACGAGTATTGCATTGAATGTACCGTAAGAATAAGCATCGGCTAACTC
>G35JFLI02GO7SD
GGTGCGTAACGCGTATGCAACTTGCCTTACAGAGGGGGATAACCCGTTGAAAGACGGACTAAAACCGCATACACTTGTATTATTGCATGATATTACAAGGAAATATTTATAGCTGTAAGATAGGCATGCGTCCCATTAGCTGGTTGGTGAGGTAACGGCTCACCAAGGCGACGATGGGTAGGGGAACTGAGAGGTTTATCCCCCACACTGGTACTGAGACACGGACCAGACTCCTACGGGAGGCAGCAGTGAGGAATATTGGTCAATGGGCGAGAGCCTGAACCAGCCAAGTCGCGTGAAGGAAGACTGTCCTAAGGATTGTAAACTTCTTTTATACGGGAATAACGGGCGATACGAGTATTGCATTGAATGTACCGTAAGAATAAGCATCGGCTAACTC
>G35JFLI02G5Y7I
GGTGCGTAACGCGTATGCAACTTGCCTTACAGAGGGGGATAACCCGTTGAAAGACGGACTAAAACCGCATACACTTGTATTATTGCATGATATTACAAGGAAATATTTATAGCTGTAAGATAGGCATGCGTCCCATTAGCTGGTTGGTGAGGTAACGGCTCACCAAGGCGACGATGGGTAGGGGAACTGAGAGGTTTATCCCCCACACTGGTACTGAGACACGGACCAGACTCCTACGGGAGGCAGCAGTGAGGAATATTGGTCAATGGGCGAGAGCCTGAACCAGCCAAGTCGCGTGAAGGAAGACTGTCCTAAGGATTGTAAACTTCTTTTATACGGGAATAACGGGCGATACGAGTATTGCATTGAATGTACCGTAAGAATAAGCATCGGCTAACTC
>G35JFLI02GTFUO
GGTGCGTAACGCGTATGCAACTTGCCTTACAGAGGGGGATAACCCGTTGAAAGACGGACTAAAACCGCATACACTTGTATTATTGCATGATATTACAAGGAAATATTTATAGCTGTAAGATAGGCATGCGTCCCATTAGCTGGTTGGTGAGGTAACGGCTCACCAAGGCGACGATGGGTAGGGGAACTGAGAGGTTTATCCCCCACACTGGTACTGAGACACGGACCAGACTCCTACGGGAGGCAGCAGTGAGGAATATTGGTCAATGGGCGAGAGCCTGAACCAGCCAAGTCGCGTGAAGGAAGACTGTCCTAAGGATTGTAAACTTCTTTTATACGGGAATAACGGGCGATACGAGTATTGCATTGAATGTACCGTAAGAATAAGCATCGGCTAACTC
>G35JFLI02H5FFF
GGTGCGTAACGCGTATGCAACTTGCCTTACAGAGGGGGATAACCCGTTGAAAGACGGACTAAAACCGCATACACTTGTATTATTGCATGATATTACAAGGAAATATTTATAGCTGTAAGATAGGCATGCGTCCCATTAGCTGGTTGGTGAGGTAACGGCTCACCAAGGCGACGATGGGTAGGGGAACTGAGAGGTTTATCCCCCACACTGGTACTGAGACACGGACCAGACTCCTACGGGAGGCAGCAGTGAGGAATATTGGTCAATGGGCGAGAGCCTGAACCAGCCAAGTCGCGTGAAGGAAGACTGTCCTAAGGATTGTAAACTTCTTTTATACGGGAATAACGGGCGATACGAGTATTGCATTGAATGTACCGTAAGAATAAGCATCGGCTAACTC
>G35JFLI02H5LVW
GGTGCGTAACGCGTATGCAACTTGCCTTACAGAGGGGGATAACCCGTTGAAAGACGGACTAAAACCGCATACACTTGTATTATTGCATGATATTACAAGGAAATATTTATAGCTGTAAGATAGGCATGCGTCCCATTAGCTGGTTGGTGAGGTAACGGCTCACCAAGGCGACGATGGGTAGGGGAACTGAGAGGTTTATCCCCCACACTGGTACTGAGACACGGACCAGACTCCTACGGGAGGCAGCAGTGAGGAATATTGGTCAATGGGCGAGAGCCTGAACCAGCCAAGTCGCGTGAAGGAAGACTGTCCTAAGGATTGTAAACTTCTTTTATACGGGAATAACGGGCGATACGAGTATTGCATTGAATGTACCGTAAGAATAAGCATCGGCTAACTC
>G35JFLI02IK7WX
GGTGCGTAACGCGTATGCAACTTGCCTTACAGAGGGGGATAACCCGTTGAAAGACGGACTAAAACCGCATACACTTGTATTATTGCATGATATTACAAGGAAATATTTATAGCTGTAAGATAGGCATGCGTCCCATTAGCTGGTTGGTGAGGTAACGGCTCACCAAGGCGACGATGGGTAGGGGAACTGAGAGGTTTATCCCCCACACTGGTACTGAGACACGGACCAGACTCCTACGGGAGGCAGCAGTGAGGAATATTGGTCAATGGGCGAGAGCCTGAACCAGCCAAGTCGCGTGAAGGAAGACTGTCCTAAGGATTGTAAACTTCTTTTATACGGGAATAACGGGCGATACGAGTATTGCATTGAATGTACCGTAAGAATAAGCATCGGCTAACTC
>G35JFLI02HS9QU
GGTGCGTAACGCGTATGCAACTTGCCTTACAGAGGGGGATAACCCGTTGAAAGACGGACTAAAACCGCATACACTTGTATTATTGCATGATATTACAAGGAAATATTTATAGCTGTAAGATAGGCATGCGTCCCATTAGCTGGTTGGTGAGGTAACGGCTCACCAAGGCGACGATGGGTAGGGGAACTGAGAGGTTTATCCCCCACACTGGTACTGAGACACGGACCAGACTCCTACGGGAGGCAGCAGTGAGGAATATTGGTCAATGGGCGAGAGCCTGAACCAGCCAAGTCGCGTGAAGGAAGACTGTCCTAAGGATTGTAAACTTCTTTTATACGGGAATAACGGGCGATACGAGTATTGCATTGAATGTACCGTAAGAATAAGCATCGGCTAACTC
>G35JFLI02GIX2J
GGTGCGTAACGCGTATGCAACTTGCCTTACAGAGGGGGATAACCCGTTGAAAGACGGACTAAAACCGCATACACTTGTATTATTGCATGATATTACAAGGAAATATTTATAGCTGTAAGATAGGCATGCGTCCCATTAGCTGGTTGGTGAGGTAACGGCTCACCAAGGCGACGATGGGTAGGGGAACTGAGAGGTTTATCCCCCACACTGGTACTGAGACACGGACCAGACTCCTACGGGAGGCAGCAGTGAGGAATATTGGTCAATGGGCGAGAGCCTGAACCAGCCAAGTCGCGTGAAGGAAGACTGTCCTAAGGATTGTAAACTTCTTTTATACGGGAATAACGGGCGATACGAGTATTGCATTGAATGTACCGTAAGAATAAGCATCGGCTAACTC
>G35JFLI02I0PA9
GGTGCGTAACGCGTATGCAACTTGCCTTACAGAGGGGGATAACCCGTTGAAAGACGGACTAAAACCGCATACACTTGTATTATTGCATGATATTACAAGGAAATATTTATAGCTGTAAGATAGGCATGCGTCCCATTAGCTGGTTGGTGAGGTAACGGCTCACCAAGGCGACGATGGGTAGGGGAACTGAGAGGTTTATCCCCCACACTGGTACTGAGACACGGACCAGACTCCTACGGGAGGCAGCAGTGAGGAATATTGGTCAATGGGCGAGAGCCTGAACCAGCCAAGTCGCGTGAAGGAAGACTGTCCTAAGGATTGTAAACTTCTTTTATACGGGAATAACGGGCGATACGAGTATTGCATTGAATGTACCGTAAGAATAAGCATCGGCTAACTC
>G35JFLI02JSU18
GGTGCGTAACGCGTATGCAACTTGCCTTACAGAGGGGGATAACCCGTTGAAAGACGGACTAAAACCGCATACACTTGTATTATTGCATGATATTACAAGGAAATATTTATAGCTGTAAGATAGGCATGCGTCCCATTAGCTGGTTGGTGAGGTAACGGCTCACCAAGGCGACGATGGGTAGGGGAACTGAGAGGTTTATCCCCCACACTGGTACTGAGACACGGACCAGACTCCTACGGGAGGCAGCAGTGAGGAATATTGGTCAATGGGCGAGAGCCTGAACCAGCCAAGTCGCGTGAAGGAAGACTGTCCTAAGGATTGTAAACTTCTTTTATACGGGAATAACGGGCGATACGAGTATTGCATTGAATGTACCGTAAGAATAAGCATCGGCTAACTC
>G35JFLI02FK85B
GGTGCGTAACGCGTATGCAACTTGCCTTACAGAGGGGGATAACCCGTTGAAAGACGGACTAAAACCGCATACACTTGTATTATTGCATGATATTACAAGGAAATATTTATAGCTGTAAGATAGGCATGCGTCCCATTAGCTGGTTGGTGAGGTAACGGCTCACCAAGGCGACGATGGGTAGGGGAACTGAGAGGTTTATCCCCCACACTGGTACTGAGACACGGACCAGACTCCTACGGGAGGCAGCAGTGAGGAATATTGGTCAATGGGCGAGAGCCTGAACCAGCCAAGTCGCGTGAAGGAAGACTGTCCTAAGGATTGTAAACTTCTTTTATACGGGAATAACGGGCGATACGAGTATTGCATTGAATGTACCGTAAGAATAAGCATCGGCTAACTC
>G35JFLI02JLFDN
GGTGCGTAACGCGTATGCAACTTGCCTTACAGAGGGGGATAACCCGTTGAAAGACGGACTAAAACCGCATACACTTGTATTATTGCATGATATTACAAGGAAATATTTATAGCTGTAAGATAGGCATGCGTCCCATTAGCTGGTTGGTGAGGTAACGGCTCACCAAGGCGACGATGGGTAGGGGAACTGAGAGGTTTATCCCCCACACTGGTACTGAGACACGGACCAGACTCCTACGGGAGGCAGCAGTGAGGAATATTGGTCAATGGGCGAGAGCCTGAACCAGCCAAGTCGCGTGAAGGAAGACTGTCCTAAGGATTGTAAACTTCTTTTATACGGGAATAACGGGCGATACGAGTATTGCATTGAATGTACCGTAAGAATAAGCATCGGCTAACTC
>G35JFLI02GGEY2
GGTGCGTAACGCGTATGCAACTTGCCTTACAGAGGGGGATAACCCGTTGAAAGACGGACTAAAACCGCATACACTTGTATTATTGCATGATATTACAAGGAAATATTTATAGCTGTAAGATAGGCATGCGTCCCATTAGCTGGTTGGTGAGGTAACGGCTCACCAAGGCGACGATGGGTAGGGGAACTGAGAGGTTTATCCCCCACACTGGTACTGAGACACGGACCAGACTCCTACGGGAGGCAGCAGTGAGGAATATTGGTCAATGGGCGAGAGCCTGAACCAGCCAAGTCGCGTGAAGGAAGACTGTCCTAAGGATTGTAAACTTCTTTTATACGGGAATAACGGGCGATACGAGTATTGCATTGAATGTACCGTAAGAATAAGCATCGGCTAACTC
>G35JFLI02I0WDV
GGTGCGTAACGCGTATGCAACTTGCCTTACAGAGGGGGATAACCCGTTGAAAGACGGACTAAAACCGCATACACTTGTATTATTGCATGATATTACAAGGAAATATTTATAGCTGTAAGATAGGCATGCGTCCCATTAGCTGGTTGGTGAGGTAACGGCTCACCAAGGCGACGATGGGTAGGGGAACTGAGAGGTTTATCCCCCACACTGGTACTGAGACACGGACCAGACTCCTACGGGAGGCAGCAGTGAGGAATATTGGTCAATGGGCGAGAGCCTGAACCAGCCAAGTCGCGTGAAGGAAGACTGTCCTAAGGATTGTAAACTTCTTTTATACGGGAATAACGGGCGATACGAGTATTGCATTGAATGTACCGTAAGAATAAGCATCGGCTAACTC
>G35JFLI02H0HFX
GGTGCGTAACGCGTATGCAACTTGCCTTACAGAGGGGGATAACCCGTTGAAAGACGGACTAAAACCGCATACACTTGTATTATTGCATGATATTACAAGGAAATATTTATAGCTGTAAGATAGGCATGCGTCCCATTAGCTGGTTGGTGAGGTAACGGCTCACCAAGGCGACGATGGGTAGGGGAACTGAGAGGTTTATCCCCCACACTGGTACTGAGACACGGACCAGACTCCTACGGGAGGCAGCAGTGAGGAATATTGGTCAATGGGCGAGAGCCTGAACCAGCCAAGTCGCGTGAAGGAAGACTGTCCTAAGGATTGTAAACTTCTTTTATACGGGAATAACGGGCGATACGAGTATTGCATTGAATGTACCGTAAGAATAAGCATCGGCTAACTC
>G35JFLI02JWQ37
GGTGCGTAACGCGTATGCAACTTGCCTTACAGAGGGGGATAACCCGTTGAAAGACGGACTAAAACCGCATACACTTGTATTATTGCATGATATTACAAGGAAATATTTATAGCTGTAAGATAGGCATGCGTCCCATTAGCTGGTTGGTGAGGTAACGGCTCACCAAGGCGACGATGGGTAGGGGAACTGAGAGGTTTATCCCCCACACTGGTACTGAGACACGGACCAGACTCCTACGGGAGGCAGCAGTGAGGAATATTGGTCAATGGGCGAGAGCCTGAACCAGCCAAGTCGCGTGAAGGAAGACTGTCCTAAGGATTGTAAACTTCTTTTATACGGGAATAACGGGCGATACGAGTATTGCATTGAATGTACCGTAAGAATAAGCATCGGCTAACTC
>G35JFLI02J1QVP
GGTGCGTAACGCGTATGCAACTTGCCTTACAGAGGGGGATAACCCGTTGAAAGACGGACTAAAACCGCATACACTTGTATTATTGCATGATATTACAAGGAAATATTTATAGCTGTAAGATAGGCATGCGTCCCATTAGCTGGTTGGTGAGGTAACGGCTCACCAAGGCGACGATGGGTAGGGGAACTGAGAGGTTTATCCCCCACACTGGTACTGAGACACGGACCAGACTCCTACGGGAGGCAGCAGTGAGGAATATTGGTCAATGGGCGAGAGCCTGAACCAGCCAAGTCGCGTGAAGGAAGACTGTCCTAAGGATTGTAAACTTCTTTTATACGGGAATAACGGGCGATACGAGTATTGCATTGAATGTACCGTAAGAATAAGCATCGGCTAACTC
>G35JFLI02HBUBF
GGTGCGTAACGCGTATGCAACTTGCCTTACAGAGGGGGATAACCCGTTGAAAGACGGACTAAAACCGCATACACTTGTATTATTGCATGATATTACAAGGAAATATTTATAGCTGTAAGATAGGCATGCGTCCCATTAGCTGGTTGGTGAGGTAACGGCTCACCAAGGCGACGATGGGTAGGGGAACTGAGAGGTTTATCCCCCACACTGGTACTGAGACACGGACCAGACTCCTACGGGAGGCAGCAGTGAGGAATATTGGTCAATGGGCGAGAGCCTGAACCAGCCAAGTCGCGTGAAGGAAGACTGTCCTAAGGATTGTAAACTTCTTTTATACGGGAATAACGGGCGATACGAGTATTGCATTGAATGTACCGTAAGAATAAGCATCGGCTAACTC
>G35JFLI02H5COO
GGTGCGTAACGCGTATGCAACTTGCCTTACAGAGGGGGATAACCCGTTGAAAGACGGACTAAAACCGCATACACTTGTATTATTGCATGATATTACAAGGAAATATTTATAGCTGTAAGATAGGCATGCGTCCCATTAGCTGGTTGGTGAGGTAACGGCTCACCAAGGCGACGATGGGTAGGGGAACTGAGAGGTTTATCCCCCACACTGGTACTGAGACACGGACCAGACTCCTACGGGAGGCAGCAGTGAGGAATATTGGTCAATGGGCGAGAGCCTGAACCAGCCAAGTCGCGTGAAGGAAGACTGTCCTAAGGATTGTAAACTTCTTTTATACGGGAATAACGGGCGATACGAGTATTGCATTGAATGTACCGTAAGAATAAGCATCGGCTAACTC
>G35JFLI02HFJ4D
GGTGCGTAACGCGTATGCAACTTGCCTTACAGAGGGGGATAACCCGTTGAAAGACGGACTAAAACCGCATACACTTGTATTATTGCATGATATTACAAGGAAATATTTATAGCTGTAAGATAGGCATGCGTCCCATTAGCTGGTTGGTGAGGTAACGGCTCACCAAGGCGACGATGGGTAGGGGAACTGAGAGGTTTATCCCCCACACTGGTACTGAGACACGGACCAGACTCCTACGGGAGGCAGCAGTGAGGAATATTGGTCAATGGGCGAGAGCCTGAACCAGCCAAGTCGCGTGAAGGAAGACTGTCCTAAGGATTGTAAACTTCTTTTATACGGGAATAACGGGCGATACGAGTATTGCATTGAATGTACCGTAAGAATAAGCATCGGCTAACTC
>G35JFLI02GB92G
GGTGCGTAACGCGTATGCAACTTGCCTTACAGAGGGGGATAACCCGTTGAAAGACGGACTAAAACCGCATACACTTGTATTATTGCATGATATTACAAGGAAATATTTATAGCTGTAAGATAGGCATGCGTCCCATTAGCTGGTTGGTGAGGTAACGGCTCACCAAGGCGACGATGGGTAGGGGAACTGAGAGGTTTATCCCCCACACTGGTACTGAGACACGGACCAGACTCCTACGGGAGGCAGCAGTGAGGAATATTGGTCAATGGGCGAGAGCCTGAACCAGCCAAGTCGCGTGAAGGAAGACTGTCCTAAGGATTGTAAACTTCTTTTATACGGGAATAACGGGCGATACGAGTATTGCATTGAATGTACCGTAAGAATAAGCATCGGCTAACTC
>G35JFLI02HLPAU
GGTGCGTAACGCGTATGCAACTTGCCTTACAGAGGGGGATAACCCGTTGAAAGACGGACTAAAACCGCATACACTTGTATTATTGCATGATATTACAAGGAAATATTTATAGCTGTAAGATAGGCATGCGTCCCATTAGCTGGTTGGTGAGGTAACGGCTCACCAAGGCGACGATGGGTAGGGGAACTGAGAGGTTTATCCCCCACACTGGTACTGAGACACGGACCAGACTCCTACGGGAGGCAGCAGTGAGGAATATTGGTCAATGGGCGAGAGCCTGAACCAGCCAAGTCGCGTGAAGGAAGACTGTCCTAAGGATTGTAAACTTCTTTTATACGGGAATAACGGGCGATACGAGTATTGCATTGAATGTACCGTAAGAATAAGCATCGGCTAACTC
>G35JFLI02FSTB6
GGTGCGTAACGCGTATGCAACTTGCCTTACAGAGGGGGATAACCCGTTGAAAGACGGACTAAAACCGCATACACTTGTATTATTGCATGATATTACAAGGAAATATTTATAGCTGTAAGATAGGCATGCGTCCCATTAGCTGGTTGGTGAGGTAACGGCTCACCAAGGCGACGATGGGTAGGGGAACTGAGAGGTTTATCCCCCACACTGGTACTGAGACACGGACCAGACTCCTACGGGAGGCAGCAGTGAGGAATATTGGTCAATGGGCGAGAGCCTGAACCAGCCAAGTCGCGTGAAGGAAGACTGTCCTAAGGATTGTAAACTTCTTTTATACGGGAATAACGGGCGATACGAGTATTGCATTGAATGTACCGTAAGAATAAGCATCGGCTAACTC
>G35JFLI02GAYHZ
GGTGCGTAACGCGTATGCAACTTGCCTTACAGAGGGGGATAACCCGTTGAAAGACGGACTAAAACCGCATACACTTGTATTATTGCATGATATTACAAGGAAATATTTATAGCTGTAAGATAGGCATGCGTCCCATTAGCTGGTTGGTGAGGTAACGGCTCACCAAGGCGACGATGGGTAGGGGAACTGAGAGGTTTATCCCCCACACTGGTACTGAGACACGGACCAGACTCCTACGGGAGGCAGCAGTGAGGAATATTGGTCAATGGGCGAGAGCCTGAACCAGCCAAGTCGCGTGAAGGAAGACTGTCCTAAGGATTGTAAACTTCTTTTATACGGGAATAACGGGCGATACGAGTATTGCATTGAATGTACCGTAAGAATAAGCATCGGCTAACTC
>G35JFLI02FISOU
GGTGCGTAACGCGTATGCAACTTGCCTTACAGAGGGGGATAACCCGTTGAAAGACGGACTAAAACCGCATACACTTGTATTATTGCATGATATTACAAGGAAATATTTATAGCTGTAAGATAGGCATGCGTCCCATTAGCTGGTTGGTGAGGTAACGGCTCACCAAGGCGACGATGGGTAGGGGAACTGAGAGGTTTATCCCCCACACTGGTACTGAGACACGGACCAGACTCCTACGGGAGGCAGCAGTGAGGAATATTGGTCAATGGGCGAGAGCCTGAACCAGCCAAGTCGCGTGAAGGAAGACTGTCCTAAGGATTGTAAACTTCTTTTATACGGGAATAACGGGCGATACGAGTATTGCATTGAATGTACCGTAAGAATAAGCATCGGCTAACTC
>G35JFLI02GXZZ9
GGTGCGTAACGCGTATGCAACTTGCCTTACAGAGGGGGATAACCCGTTGAAAGACGGACTAAAACCGCATACACTTGTATTATTGCATGATATTACAAGGAAATATTTATAGCTGTAAGATAGGCATGCGTCCCATTAGCTGGTTGGTGAGGTAACGGCTCACCAAGGCGACGATGGGTAGGGGAACTGAGAGGTTTATCCCCCACACTGGTACTGAGACACGGACCAGACTCCTACGGGAGGCAGCAGTGAGGAATATTGGTCAATGGGCGAGAGCCTGAACCAGCCAAGTCGCGTGAAGGAAGACTGTCCTAAGGATTGTAAACTTCTTTTATACGGGAATAACGGGCGATACGAGTATTGCATTGAATGTACCGTAAGAATAAGCATCGGCTAACTC
>G35JFLI02JOISY
GGTGCGTAACGCGTATGCAACTTGCCTTACAGAGGGGGATAACCCGTTGAAAGACGGACTAAAACCGCATACACTTGTATTATTGCATGATATTACAAGGAAATATTTATAGCTGTAAGATAGGCATGCGTCCCATTAGCTGGTTGGTGAGGTAACGGCTCACCAAGGCGACGATGGGTAGGGGAACTGAGAGGTTTATCCCCCACACTGGTACTGAGACACGGACCAGACTCCTACGGGAGGCAGCAGTGAGGAATATTGGTCAATGGGCGAGAGCCTGAACCAGCCAAGTCGCGTGAAGGAAGACTGTCCTAAGGATTGTAAACTTCTTTTATACGGGAATAACGGGCGATACGAGTATTGCATTGAATGTACCGTAAGAATAAGCATCGGCTAACTC
>G35JFLI02H6Q4Z
GGTGCGTAACGCGTATGCAACTTGCCTTACAGAGGGGGATAACCCGTTGAAAGACGGACTAAAACCGCATACACTTGTATTATTGCATGATATTACAAGGAAATATTTATAGCTGTAAGATAGGCATGCGTCCCATTAGCTGGTTGGTGAGGTAACGGCTCACCAAGGCGACGATGGGTAGGGGAACTGAGAGGTTTATCCCCCACACTGGTACTGAGACACGGACCAGACTCCTACGGGAGGCAGCAGTGAGGAATATTGGTCAATGGGCGAGAGCCTGAACCAGCCAAGTCGCGTGAAGGAAGACTGTCCTAAGGATTGTAAACTTCTTTTATACGGGAATAACGGGCGATACGAGTATTGCATTGAATGTACCGTAAGAATAAGCATCGGCTAACTC
>G35JFLI02F4EIZ
GGTGCGTAACGCGTATGCAACTTGCCTTACAGAGGGGGATAACCCGTTGAAAGACGGACTAAAACCGCATACACTTGTATTATTGCATGATATTACAAGGAAATATTTATAGCTGTAAGATAGGCATGCGTCCCATTAGCTGGTTGGTGAGGTAACGGCTCACCAAGGCGACGATGGGTAGGGGAACTGAGAGGTTTATCCCCCACACTGGTACTGAGACACGGACCAGACTCCTACGGGAGGCAGCAGTGAGGAATATTGGTCAATGGGCGAGAGCCTGAACCAGCCAAGTCGCGTGAAGGAAGACTGTCCTAAGGATTGTAAACTTCTTTTATACGGGAATAACGGGCGATACGAGTATTGCATTGAATGTACCGTAAGAATAAGCATCGGCTAACTC
>G35JFLI02I2IK9
GGTGCGTAACGCGTATGCAACTTGCCTTACAGAGGGGGATAACCCGTTGAAAGACGGACTAAAACCGCATACACTTGTATTATTGCATGATATTACAAGGAAATATTTATAGCTGTAAGATAGGCATGCGTCCCATTAGCTGGTTGGTGAGGTAACGGCTCACCAAGGCGACGATGGGTAGGGGAACTGAGAGGTTTATCCCCCACACTGGTACTGAGACACGGACCAGACTCCTACGGGAGGCAGCAGTGAGGAATATTGGTCAATGGGCGAGAGCCTGAACCAGCCAAGTCGCGTGAAGGAAGACTGTCCTAAGGATTGTAAACTTCTTTTATACGGGAATAACGGGCGATACGAGTATTGCATTGAATGTACCGTAAGAATAAGCATCGGCTAACTC
>G35JFLI02IBR9G
GGTGCGTAACGCGTATGCAACTTGCCTTACAGAGGGGGATAACCCGTTGAAAGACGGACTAAAACCGCATACACTTGTATTATTGCATGATATTACAAGGAAATATTTATAGCTGTAAGATAGGCATGCGTCCCATTAGCTGGTTGGTGAGGTAACGGCTCACCAAGGCGACGATGGGTAGGGGAACTGAGAGGTTTATCCCCCACACTGGTACTGAGACACGGACCAGACTCCTACGGGAGGCAGCAGTGAGGAATATTGGTCAATGGGCGAGAGCCTGAACCAGCCAAGTCGCGTGAAGGAAGACTGTCCTAAGGATTGTAAACTTCTTTTATACGGGAATAACGGGCGATACGAGTATTGCATTGAATGTACCGTAAGAATAAGCATCGGCTAACTC
>G35JFLI02JCA3X
GGTGCGTAACGCGTATGCAACTTGCCTTACAGAGGGGGATAACCCGTTGAAAGACGGACTAAAACCGCATACACTTGTATTATTGCATGATATTACAAGGAAATATTTATAGCTGTAAGATAGGCATGCGTCCCATTAGCTGGTTGGTGAGGTAACGGCTCACCAAGGCGACGATGGGTAGGGGAACTGAGAGGTTTATCCCCCACACTGGTACTGAGACACGGACCAGACTCCTACGGGAGGCAGCAGTGAGGAATATTGGTCAATGGGCGAGAGCCTGAACCAGCCAAGTCGCGTGAAGGAAGACTGTCCTAAGGATTGTAAACTTCTTTTATACGGGAATAACGGGCGATACGAGTATTGCATTGAATGTACCGTAAGAATAAGCATCGGCTAACTC
>G35JFLI02JVO76
GGTGCGTAACGCGTATGCAACTTGCCTTACAGAGGGGGATAACCCGTTGAAAGACGGACTAAAACCGCATACACTTGTATTATTGCATGATATTACAAGGAAATATTTATAGCTGTAAGATAGGCATGCGTCCCATTAGCTGGTTGGTGAGGTAACGGCTCACCAAGGCGACGATGGGTAGGGGAACTGAGAGGTTTATCCCCCACACTGGTACTGAGACACGGACCAGACTCCTACGGGAGGCAGCAGTGAGGAATATTGGTCAATGGGCGAGAGCCTGAACCAGCCAAGTCGCGTGAAGGAAGACTGTCCTAAGGATTGTAAACTTCTTTTATACGGGAATAACGGGCGATACGAGTATTGCATTGAATGTACCGTAAGAATAAGCATCGGCTAACTC
>G35JFLI02HOBUS
GGTGCGTAACGCGTATGCAACTTGCCTTACAGAGGGGGATAACCCGTTGAAAGACGGACTAAAACCGCATACACTTGTATTATTGCATGATATTACAAGGAAATATTTATAGCTGTAAGATAGGCATGCGTCCCATTAGCTGGTTGGTGAGGTAACGGCTCACCAAGGCGACGATGGGTAGGGGAACTGAGAGGTTTATCCCCCACACTGGTACTGAGACACGGACCAGACTCCTACGGGAGGCAGCAGTGAGGAATATTGGTCAATGGGCGAGAGCCTGAACCAGCCAAGTCGCGTGAAGGAAGACTGTCCTAAGGATTGTAAACTTCTTTTATACGGGAATAACGGGCGATACGAGTATTGCATTGAATGTACCGTAAGAATAAGCATCGGCTAACTC
>G35JFLI02IRV75
GGTGCGTAACGCGTATGCAACTTGCCTTACAGAGGGGGATAACCCGTTGAAAGACGGACTAAAACCGCATACACTTGTATTATTGCATGATATTACAAGGAAATATTTATAGCTGTAAGATAGGCATGCGTCCCATTAGCTGGTTGGTGAGGTAACGGCTCACCAAGGCGACGATGGGTAGGGGAACTGAGAGGTTTATCCCCCACACTGGTACTGAGACACGGACCAGACTCCTACGGGAGGCAGCAGTGAGGAATATTGGTCAATGGGCGAGAGCCTGAACCAGCCAAGTCGCGTGAAGGAAGACTGTCCTAAGGATTGTAAACTTCTTTTATACGGGAATAACGGGCGATACGAGTATTGCATTGAATGTACCGTAAGAATAAGCATCGGCTAACTC
>G35JFLI02JAWQ8
GGTGCGTAACGCGTATGCAACTTGCCTTACAGAGGGGGATAACCCGTTGAAAGACGGACTAAAACCGCATACACTTGTATTATTGCATGATATTACAAGGAAATATTTATAGCTGTAAGATAGGCATGCGTCCCATTAGCTGGTTGGTGAGGTAACGGCTCACCAAGGCGACGATGGGTAGGGGAACTGAGAGGTTTATCCCCCACACTGGTACTGAGACACGGACCAGACTCCTACGGGAGGCAGCAGTGAGGAATATTGGTCAATGGGCGAGAGCCTGAACCAGCCAAGTCGCGTGAAGGAAGACTGTCCTAAGGATTGTAAACTTCTTTTATACGGGAATAACGGGCGATACGAGTATTGCATTGAATGTACCGTAAGAATAAGCATCGGCTAACTC
>G35JFLI02GGLUD
GGTGCGTAACGCGTATGCAACTTGCCTTACAGAGGGGGATAACCCGTTGAAAGACGGACTAAAACCGCATACACTTGTATTATTGCATGATATTACAAGGAAATATTTATAGCTGTAAGATAGGCATGCGTCCCATTAGCTGGTTGGTGAGGTAACGGCTCACCAAGGCGACGATGGGTAGGGGAACTGAGAGGTTTATCCCCCACACTGGTACTGAGACACGGACCAGACTCCTACGGGAGGCAGCAGTGAGGAATATTGGTCAATGGGCGAGAGCCTGAACCAGCCAAGTCGCGTGAAGGAAGACTGTCCTAAGGATTGTAAACTTCTTTTATACGGGAATAACGGGCGATACGAGTATTGCATTGAATGTACCGTAAGAATAAGCATCGGCTAACTC
>G35JFLI02IY3OG
GGTGCGTAACGCGTATGCAACTTGCCTTACAGAGGGGGATAACCCGTTGAAAGACGGACTAAAACCGCATACACTTGTATTATTGCATGATATTACAAGGAAATATTTATAGCTGTAAGATAGGCATGCGTCCCATTAGCTGGTTGGTGAGGTAACGGCTCACCAAGGCGACGATGGGTAGGGGAACTGAGAGGTTTATCCCCCACACTGGTACTGAGACACGGACCAGACTCCTACGGGAGGCAGCAGTGAGGAATATTGGTCAATGGGCGAGAGCCTGAACCAGCCAAGTCGCGTGAAGGAAGACTGTCCTAAGGATTGTAAACTTCTTTTATACGGGAATAACGGGCGATACGAGTATTGCATTGAATGTACCGTAAGAATAAGCATCGGCTAACTC
>G35JFLI02IWS76
GGTGCGTAACGCGTATGCAACTTGCCTTACAGAGGGGGATAACCCGTTGAAAGACGGACTAAAACCGCATACACTTGTATTATTGCATGATATTACAAGGAAATATTTATAGCTGTAAGATAGGCATGCGTCCCATTAGCTGGTTGGTGAGGTAACGGCTCACCAAGGCGACGATGGGTAGGGGAACTGAGAGGTTTATCCCCCACACTGGTACTGAGACACGGACCAGACTCCTACGGGAGGCAGCAGTGAGGAATATTGGTCAATGGGCGAGAGCCTGAACCAGCCAAGTCGCGTGAAGGAAGACTGTCCTAAGGATTGTAAACTTCTTTTATACGGGAATAACGGGCGATACGAGTATTGCATTGAATGTACCGTAAGAATAAGCATCGGCTAACTC
>G35JFLI02JYQ7R
GGTGCGTAACGCGTATGCAACTTGCCTTACAGAGGGGGATAACCCGTTGAAAGACGGACTAAAACCGCATACACTTGTATTATTGCATGATATTACAAGGAAATATTTATAGCTGTAAGATAGGCATGCGTCCCATTAGCTGGTTGGTGAGGTAACGGCTCACCAAGGCGACGATGGGTAGGGGAACTGAGAGGTTTATCCCCCACACTGGTACTGAGACACGGACCAGACTCCTACGGGAGGCAGCAGTGAGGAATATTGGTCAATGGGCGAGAGCCTGAACCAGCCAAGTCGCGTGAAGGAAGACTGTCCTAAGGATTGTAAACTTCTTTTATACGGGAATAACGGGCGATACGAGTATTGCATTGAATGTACCGTAAGAATAAGCATCGGCTAACTC
>G35JFLI02F08Y4
GGTGCGTAACGCGTATGCAACTTGCCTTACAGAGGGGGATAACCCGTTGAAAGACGGACTAAAACCGCATACACTTGTATTATTGCATGATATTACAAGGAAATATTTATAGCTGTAAGATAGGCATGCGTCCCATTAGCTGGTTGGTGAGGTAACGGCTCACCAAGGCGACGATGGGTAGGGGAACTGAGAGGTTTATCCCCCACACTGGTACTGAGACACGGACCAGACTCCTACGGGAGGCAGCAGTGAGGAATATTGGTCAATGGGCGAGAGCCTGAACCAGCCAAGTCGCGTGAAGGAAGACTGTCCTAAGGATTGTAAACTTCTTTTATACGGGAATAACGGGCGATACGAGTATTGCATTGAATGTACCGTAAGAATAAGCATCGGCTAACTC
>G35JFLI02HD44G
GGTGCGTAACGCGTATGCAACTTGCCTTACAGAGGGGGATAACCCGTTGAAAGACGGACTAAAACCGCATACACTTGTATTATTGCATGATATTACAAGGAAATATTTATAGCTGTAAGATAGGCATGCGTCCCATTAGCTGGTTGGTGAGGTAACGGCTCACCAAGGCGACGATGGGTAGGGGAACTGAGAGGTTTATCCCCCACACTGGTACTGAGACACGGACCAGACTCCTACGGGAGGCAGCAGTGAGGAATATTGGTCAATGGGCGAGAGCCTGAACCAGCCAAGTCGCGTGAAGGAAGACTGTCCTAAGGATTGTAAACTTCTTTTATACGGGAATAACGGGCGATACGAGTATTGCATTGAATGTACCGTAAGAATAAGCATCGGCTAACTC
>G35JFLI02H8HAV
GGTGCGTAACGCGTATGCAACTTGCCTTACAGAGGGGGATAACCCGTTGAAAGACGGACTAAAACCGCATACACTTGTATTATTGCATGATATTACAAGGAAATATTTATAGCTGTAAGATAGGCATGCGTCCCATTAGCTGGTTGGTGAGGTAACGGCTCACCAAGGCGACGATGGGTAGGGGAACTGAGAGGTTTATCCCCCACACTGGTACTGAGACACGGACCAGACTCCTACGGGAGGCAGCAGTGAGGAATATTGGTCAATGGGCGAGAGCCTGAACCAGCCAAGTCGCGTGAAGGAAGACTGTCCTAAGGATTGTAAACTTCTTTTATACGGGAATAACGGGCGATACGAGTATTGCATTGAATGTACCGTAAGAATAAGCATCGGCTAACTC
>G35JFLI02FJC8I
GGTGCGTAACGCGTATGCAACTTGCCTTACAGAGGGGGATAACCCGTTGAAAGACGGACTAAAACCGCATACACTTGTATTATTGCATGATATTACAAGGAAATATTTATAGCTGTAAGATAGGCATGCGTCCCATTAGCTGGTTGGTGAGGTAACGGCTCACCAAGGCGACGATGGGTAGGGGAACTGAGAGGTTTATCCCCCACACTGGTACTGAGACACGGACCAGACTCCTACGGGAGGCAGCAGTGAGGAATATTGGTCAATGGGCGAGAGCCTGAACCAGCCAAGTCGCGTGAAGGAAGACTGTCCTAAGGATTGTAAACTTCTTTTATACGGGAATAACGGGCGATACGAGTATTGCATTGAATGTACCGTAAGAATAAGCATCGGCTAACTC
>G35JFLI02JY1LE
GGTGCGTAACGCGTATGCAACTTGCCTTACAGAGGGGGATAACCCGTTGAAAGACGGACTAAAACCGCATACACTTGTATTATTGCATGATATTACAAGGAAATATTTATAGCTGTAAGATAGGCATGCGTCCCATTAGCTGGTTGGTGAGGTAACGGCTCACCAAGGCGACGATGGGTAGGGGAACTGAGAGGTTTATCCCCCACACTGGTACTGAGACACGGACCAGACTCCTACGGGAGGCAGCAGTGAGGAATATTGGTCAATGGGCGAGAGCCTGAACCAGCCAAGTCGCGTGAAGGAAGACTGTCCTAAGGATTGTAAACTTCTTTTATACGGGAATAACGGGCGATACGAGTATTGCATTGAATGTACCGTAAGAATAAGCATCGGCTAACTC
>G35JFLI02FS9CQ
GGTGCGTAACGCGTATGCAACTTGCCTTACAGAGGGGGATAACCCGTTGAAAGACGGACTAAAACCGCATACACTTGTATTATTGCATGATATTACAAGGAAATATTTATAGCTGTAAGATAGGCATGCGTCCCATTAGCTGGTTGGTGAGGTAACGGCTCACCAAGGCGACGATGGGTAGGGGAACTGAGAGGTTTATCCCCCACACTGGTACTGAGACACGGACCAGACTCCTACGGGAGGCAGCAGTGAGGAATATTGGTCAATGGGCGAGAGCCTGAACCAGCCAAGTCGCGTGAAGGAAGACTGTCCTAAGGATTGTAAACTTCTTTTATACGGGAATAACGGGCGATACGAGTATTGCATTGAATGTACCGTAAGAATAAGCATCGGCTAACTC
>G35JFLI02H894A
GGTGCGTAACGCGTATGCAACTTGCCTTACAGAGGGGGATAACCCGTTGAAAGACGGACTAAAACCGCATACACTTGTATTATTGCATGATATTACAAGGAAATATTTATAGCTGTAAGATAGGCATGCGTCCCATTAGCTGGTTGGTGAGGTAACGGCTCACCAAGGCGACGATGGGTAGGGGAACTGAGAGGTTTATCCCCCACACTGGTACTGAGACACGGACCAGACTCCTACGGGAGGCAGCAGTGAGGAATATTGGTCAATGGGCGAGAGCCTGAACCAGCCAAGTCGCGTGAAGGAAGACTGTCCTAAGGATTGTAAACTTCTTTTATACGGGAATAACGGGCGATACGAGTATTGCATTGAATGTACCGTAAGAATAAGCATCGGCTAACTC
>G35JFLI02FNV6A
GGTGCGTAACGCGTATGCAACTTGCCTTACAGAGGGGGATAACCCGTTGAAAGACGGACTAAAACCGCATACACTTGTATTATTGCATGATATTACAAGGAAATATTTATAGCTGTAAGATAGGCATGCGTCCCATTAGCTGGTTGGTGAGGTAACGGCTCACCAAGGCGACGATGGGTAGGGGAACTGAGAGGTTTATCCCCCACACTGGTACTGAGACACGGACCAGACTCCTACGGGAGGCAGCAGTGAGGAATATTGGTCAATGGGCGAGAGCCTGAACCAGCCAAGTCGCGTGAAGGAAGACTGTCCTAAGGATTGTAAACTTCTTTTATACGGGAATAACGGGCGATACGAGTATTGCATTGAATGTACCGTAAGAATAAGCATCGGCTAACTC
>G35JFLI02IBRHL
GGTGCGTAACGCGTATGCAACTTGCCTTACAGAGGGGGATAACCCGTTGAAAGACGGACTAAAACCGCATACACTTGTATTATTGCATGATATTACAAGGAAATATTTATAGCTGTAAGATAGGCATGCGTCCCATTAGCTGGTTGGTGAGGTAACGGCTCACCAAGGCGACGATGGGTAGGGGAACTGAGAGGTTTATCCCCCACACTGGTACTGAGACACGGACCAGACTCCTACGGGAGGCAGCAGTGAGGAATATTGGTCAATGGGCGAGAGCCTGAACCAGCCAAGTCGCGTGAAGGAAGACTGTCCTAAGGATTGTAAACTTCTTTTATACGGGAATAACGGGCGATACGAGTATTGCATTGAATGTACCGTAAGAATAAGCATCGGCTAACTC
>G35JFLI02HGOUK
GGTGCGTAACGCGTATGCAACTTGCCTTACAGAGGGGGATAACCCGTTGAAAGACGGACTAAAACCGCATACACTTGTATTATTGCATGATATTACAAGGAAATATTTATAGCTGTAAGATAGGCATGCGTCCCATTAGCTGGTTGGTGAGGTAACGGCTCACCAAGGCGACGATGGGTAGGGGAACTGAGAGGTTTATCCCCCACACTGGTACTGAGACACGGACCAGACTCCTACGGGAGGCAGCAGTGAGGAATATTGGTCAATGGGCGAGAGCCTGAACCAGCCAAGTCGCGTGAAGGAAGACTGTCCTAAGGATTGTAAACTTCTTTTATACGGGAATAACGGGCGATACGAGTATTGCATTGAATGTACCGTAAGAATAAGCATCGGCTAACTC
>G35JFLI02J07JO
GGTGCGTAACGCGTATGCAACTTGCCTTACAGAGGGGGATAACCCGTTGAAAGACGGACTAAAACCGCATACACTTGTATTATTGCATGATATTACAAGGAAATATTTATAGCTGTAAGATAGGCATGCGTCCCATTAGCTGGTTGGTGAGGTAACGGCTCACCAAGGCGACGATGGGTAGGGGAACTGAGAGGTTTATCCCCCACACTGGTACTGAGACACGGACCAGACTCCTACGGGAGGCAGCAGTGAGGAATATTGGTCAATGGGCGAGAGCCTGAACCAGCCAAGTCGCGTGAAGGAAGACTGTCCTAAGGATTGTAAACTTCTTTTATACGGGAATAACGGGCGATACGAGTATTGCATTGAATGTACCGTAAGAATAAGCATCGGCTAACTC
>G35JFLI02GVANZ
GGTGCGTAACGCGTATGCAACTTGCCTTACAGAGGGGGATAACCCGTTGAAAGACGGACTAAAACCGCATACACTTGTATTATTGCATGATATTACAAGGAAATATTTATAGCTGTAAGATAGGCATGCGTCCCATTAGCTGGTTGGTGAGGTAACGGCTCACCAAGGCGACGATGGGTAGGGGAACTGAGAGGTTTATCCCCCACACTGGTACTGAGACACGGACCAGACTCCTACGGGAGGCAGCAGTGAGGAATATTGGTCAATGGGCGAGAGCCTGAACCAGCCAAGTCGCGTGAAGGAAGACTGTCCTAAGGATTGTAAACTTCTTTTATACGGGAATAACGGGCGATACGAGTATTGCATTGAATGTACCGTAAGAATAAGCATCGGCTAACTC
>G35JFLI02JRHAS
GGTGCGTAACGCGTATGCAACTTGCCTTACAGAGGGGGATAACCCGTTGAAAGACGGACTAAAACCGCATACACTTGTATTATTGCATGATATTACAAGGAAATATTTATAGCTGTAAGATAGGCATGCGTCCCATTAGCTGGTTGGTGAGGTAACGGCTCACCAAGGCGACGATGGGTAGGGGAACTGAGAGGTTTATCCCCCACACTGGTACTGAGACACGGACCAGACTCCTACGGGAGGCAGCAGTGAGGAATATTGGTCAATGGGCGAGAGCCTGAACCAGCCAAGTCGCGTGAAGGAAGACTGTCCTAAGGATTGTAAACTTCTTTTATACGGGAATAACGGGCGATACGAGTATTGCATTGAATGTACCGTAAGAATAAGCATCGGCTAACTC
>G35JFLI02H25JI
GGTGCGTAACGCGTATGCAACTTGCCTTACAGAGGGGGATAACCCGTTGAAAGACGGACTAAAACCGCATACACTTGTATTATTGCATGATATTACAAGGAAATATTTATAGCTGTAAGATAGGCATGCGTCCCATTAGCTGGTTGGTGAGGTAACGGCTCACCAAGGCGACGATGGGTAGGGGAACTGAGAGGTTTATCCCCCACACTGGTACTGAGACACGGACCAGACTCCTACGGGAGGCAGCAGTGAGGAATATTGGTCAATGGGCGAGAGCCTGAACCAGCCAAGTCGCGTGAAGGAAGACTGTCCTAAGGATTGTAAACTTCTTTTATACGGGAATAACGGGCGATACGAGTATTGCATTGAATGTACCGTAAGAATAAGCATCGGCTAACTC
>G35JFLI02HEN1F
GGTGCGTAACGCGTATGCAACTTGCCTTACAGAGGGGGATAACCCGTTGAAAGACGGACTAAAACCGCATACACTTGTATTATTGCATGATATTACAAGGAAATATTTATAGCTGTAAGATAGGCATGCGTCCCATTAGCTGGTTGGTGAGGTAACGGCTCACCAAGGCGACGATGGGTAGGGGAACTGAGAGGTTTATCCCCCACACTGGTACTGAGACACGGACCAGACTCCTACGGGAGGCAGCAGTGAGGAATATTGGTCAATGGGCGAGAGCCTGAACCAGCCAAGTCGCGTGAAGGAAGACTGTCCTAAGGATTGTAAACTTCTTTTATACGGGAATAACGGGCGATACGAGTATTGCATTGAATGTACCGTAAGAATAAGCATCGGCTAACTC
>G35JFLI02HZV1Q
GGTGCGTAACGCGTATGCAACTTGCCTTACAGAGGGGGATAACCCGTTGAAAGACGGACTAAAACCGCATACACTTGTATTATTGCATGATATTACAAGGAAATATTTATAGCTGTAAGATAGGCATGCGTCCCATTAGCTGGTTGGTGAGGTAACGGCTCACCAAGGCGACGATGGGTAGGGGAACTGAGAGGTTTATCCCCCACACTGGTACTGAGACACGGACCAGACTCCTACGGGAGGCAGCAGTGAGGAATATTGGTCAATGGGCGAGAGCCTGAACCAGCCAAGTCGCGTGAAGGAAGACTGTCCTAAGGATTGTAAACTTCTTTTATACGGGAATAACGGGCGATACGAGTATTGCATTGAATGTACCGTAAGAATAAGCATCGGCTAACTC
>G35JFLI02HLWQE
GGTGCGTAACGCGTATGCAACTTGCCTTACAGAGGGGGATAACCCGTTGAAAGACGGACTAAAACCGCATACACTTGTATTATTGCATGATATTACAAGGAAATATTTATAGCTGTAAGATAGGCATGCGTCCCATTAGCTGGTTGGTGAGGTAACGGCTCACCAAGGCGACGATGGGTAGGGGAACTGAGAGGTTTATCCCCCACACTGGTACTGAGACACGGACCAGACTCCTACGGGAGGCAGCAGTGAGGAATATTGGTCAATGGGCGAGAGCCTGAACCAGCCAAGTCGCGTGAAGGAAGACTGTCCTAAGGATTGTAAACTTCTTTTATACGGGAATAACGGGCGATACGAGTATTGCATTGAATGTACCGTAAGAATAAGCATCGGCTAACTC
>G35JFLI02IB6Z7
GGTGCGTAACGCGTATGCAACTTGCCTTACAGAGGGGGATAACCCGTTGAAAGACGGACTAAAACCGCATACACTTGTATTATTGCATGATATTACAAGGAAATATTTATAGCTGTAAGATAGGCATGCGTCCCATTAGCTGGTTGGTGAGGTAACGGCTCACCAAGGCGACGATGGGTAGGGGAACTGAGAGGTTTATCCCCCACACTGGTACTGAGACACGGACCAGACTCCTACGGGAGGCAGCAGTGAGGAATATTGGTCAATGGGCGAGAGCCTGAACCAGCCAAGTCGCGTGAAGGAAGACTGTCCTAAGGATTGTAAACTTCTTTTATACGGGAATAACGGGCGATACGAGTATTGCATTGAATGTACCGTAAGAATAAGCATCGGCTAACTC
>G35JFLI02FOQ3C
GGTGCGTAACGCGTATGCAACTTGCCTTACAGAGGGGGATAACCCGTTGAAAGACGGACTAAAACCGCATACACTTGTATTATTGCATGATATTACAAGGAAATATTTATAGCTGTAAGATAGGCATGCGTCCCATTAGCTGGTTGGTGAGGTAACGGCTCACCAAGGCGACGATGGGTAGGGGAACTGAGAGGTTTATCCCCCACACTGGTACTGAGACACGGACCAGACTCCTACGGGAGGCAGCAGTGAGGAATATTGGTCAATGGGCGAGAGCCTGAACCAGCCAAGTCGCGTGAAGGAAGACTGTCCTAAGGATTGTAAACTTCTTTTATACGGGAATAACGGGCGATACGAGTATTGCATTGAATGTACCGTAAGAATAAGCATCGGCTAACTC
>G35JFLI02GMD47
GGTGCGTAACGCGTATGCAACTTGCCTTACAGAGGGGGATAACCCGTTGAAAGACGGACTAAAACCGCATACACTTGTATTATTGCATGATATTACAAGGAAATATTTATAGCTGTAAGATAGGCATGCGTCCCATTAGCTGGTTGGTGAGGTAACGGCTCACCAAGGCGACGATGGGTAGGGGAACTGAGAGGTTTATCCCCCACACTGGTACTGAGACACGGACCAGACTCCTACGGGAGGCAGCAGTGAGGAATATTGGTCAATGGGCGAGAGCCTGAACCAGCCAAGTCGCGTGAAGGAAGACTGTCCTAAGGATTGTAAACTTCTTTTATACGGGAATAACGGGCGATACGAGTATTGCATTGAATGTACCGTAAGAATAAGCATCGGCTAACTC
>G35JFLI02HCP2M
GGTGCGTAACGCGTATGCAACTTGCCTTACAGAGGGGGATAACCCGTTGAAAGACGGACTAAAACCGCATACACTTGTATTATTGCATGATATTACAAGGAAATATTTATAGCTGTAAGATAGGCATGCGTCCCATTAGCTGGTTGGTGAGGTAACGGCTCACCAAGGCGACGATGGGTAGGGGAACTGAGAGGTTTATCCCCCACACTGGTACTGAGACACGGACCAGACTCCTACGGGAGGCAGCAGTGAGGAATATTGGTCAATGGGCGAGAGCCTGAACCAGCCAAGTCGCGTGAAGGAAGACTGTCCTAAGGATTGTAAACTTCTTTTATACGGGAATAACGGGCGATACGAGTATTGCATTGAATGTACCGTAAGAATAAGCATCGGCTAACTC
>G35JFLI02IZH46
GGTGCGTAACGCGTATGCAACTTGCCTTACAGAGGGGGATAACCCGTTGAAAGACGGACTAAAACCGCATACACTTGTATTATTGCATGATATTACAAGGAAATATTTATAGCTGTAAGATAGGCATGCGTCCCATTAGCTGGTTGGTGAGGTAACGGCTCACCAAGGCGACGATGGGTAGGGGAACTGAGAGGTTTATCCCCCACACTGGTACTGAGACACGGACCAGACTCCTACGGGAGGCAGCAGTGAGGAATATTGGTCAATGGGCGAGAGCCTGAACCAGCCAAGTCGCGTGAAGGAAGACTGTCCTAAGGATTGTAAACTTCTTTTATACGGGAATAACGGGCGATACGAGTATTGCATTGAATGTACCGTAAGAATAAGCATCGGCTAACTC
>G35JFLI02HK20X
GGTGCGTAACGCGTATGCAACTTGCCTTACAGAGGGGGATAACCCGTTGAAAGACGGACTAAAACCGCATACACTTGTATTATTGCATGATATTACAAGGAAATATTTATAGCTGTAAGATAGGCATGCGTCCCATTAGCTGGTTGGTGAGGTAACGGCTCACCAAGGCGACGATGGGTAGGGGAACTGAGAGGTTTATCCCCCACACTGGTACTGAGACACGGACCAGACTCCTACGGGAGGCAGCAGTGAGGAATATTGGTCAATGGGCGAGAGCCTGAACCAGCCAAGTCGCGTGAAGGAAGACTGTCCTAAGGATTGTAAACTTCTTTTATACGGGAATAACGGGCGATACGAGTATTGCATTGAATGTACCGTAAGAATAAGCATCGGCTAACTC
>G35JFLI02HTUQM
GGTGCGTAACGCGTATGCAACTTGCCTTACAGAGGGGGATAACCCGTTGAAAGACGGACTAAAACCGCATACACTTGTATTATTGCATGATATTACAAGGAAATATTTATAGCTGTAAGATAGGCATGCGTCCCATTAGCTGGTTGGTGAGGTAACGGCTCACCAAGGCGACGATGGGTAGGGGAACTGAGAGGTTTATCCCCCACACTGGTACTGAGACACGGACCAGACTCCTACGGGAGGCAGCAGTGAGGAATATTGGTCAATGGGCGAGAGCCTGAACCAGCCAAGTCGCGTGAAGGAAGACTGTCCTAAGGATTGTAAACTTCTTTTATACGGGAATAACGGGCGATACGAGTATTGCATTGAATGTACCGTAAGAATAAGCATCGGCTAACTC
>G35JFLI02HMTDF
GGTGCGTAACGCGTATGCAACTTGCCTTACAGAGGGGGATAACCCGTTGAAAGACGGACTAAAACCGCATACACTTGTATTATTGCATGATATTACAAGGAAATATTTATAGCTGTAAGATAGGCATGCGTCCCATTAGCTGGTTGGTGAGGTAACGGCTCACCAAGGCGACGATGGGTAGGGGAACTGAGAGGTTTATCCCCCACACTGGTACTGAGACACGGACCAGACTCCTACGGGAGGCAGCAGTGAGGAATATTGGTCAATGGGCGAGAGCCTGAACCAGCCAAGTCGCGTGAAGGAAGACTGTCCTAAGGATTGTAAACTTCTTTTATACGGGAATAACGGGCGATACGAGTATTGCATTGAATGTACCGTAAGAATAAGCATCGGCTAACTC
>G35JFLI02GV77S
GGTGCGTAACGCGTATGCAACTTGCCTTACAGAGGGGGATAACCCGTTGAAAGACGGACTAAAACCGCATACACTTGTATTATTGCATGATATTACAAGGAAATATTTATAGCTGTAAGATAGGCATGCGTCCCATTAGCTGGTTGGTGAGGTAACGGCTCACCAAGGCGACGATGGGTAGGGGAACTGAGAGGTTTATCCCCCACACTGGTACTGAGACACGGACCAGACTCCTACGGGAGGCAGCAGTGAGGAATATTGGTCAATGGGCGAGAGCCTGAACCAGCCAAGTCGCGTGAAGGAAGACTGTCCTAAGGATTGTAAACTTCTTTTATACGGGAATAACGGGCGATACGAGTATTGCATTGAATGTACCGTAAGAATAAGCATCGGCTAACTC
>G35JFLI02FU2TK
GGTGCGTAACGCGTATGCAACTTGCCTTACAGAGGGGGATAACCCGTTGAAAGACGGACTAAAACCGCATACACTTGTATTATTGCATGATATTACAAGGAAATATTTATAGCTGTAAGATAGGCATGCGTCCCATTAGCTGGTTGGTGAGGTAACGGCTCACCAAGGCGACGATGGGTAGGGGAACTGAGAGGTTTATCCCCCACACTGGTACTGAGACACGGACCAGACTCCTACGGGAGGCAGCAGTGAGGAATATTGGTCAATGGGCGAGAGCCTGAACCAGCCAAGTCGCGTGAAGGAAGACTGTCCTAAGGATTGTAAACTTCTTTTATACGGGAATAACGGGCGATACGAGTATTGCATTGAATGTACCGTAAGAATAAGCATCGGCTAACTC
>G35JFLI02IUWZY
GGTGCGTAACGCGTATGCAACTTGCCTTACAGAGGGGGATAACCCGTTGAAAGACGGACTAAAACCGCATACACTTGTATTATTGCATGATATTACAAGGAAATATTTATAGCTGTAAGATAGGCATGCGTCCCATTAGCTGGTTGGTGAGGTAACGGCTCACCAAGGCGACGATGGGTAGGGGAACTGAGAGGTTTATCCCCCACACTGGTACTGAGACACGGACCAGACTCCTACGGGAGGCAGCAGTGAGGAATATTGGTCAATGGGCGAGAGCCTGAACCAGCCAAGTCGCGTGAAGGAAGACTGTCCTAAGGATTGTAAACTTCTTTTATACGGGAATAACGGGCGATACGAGTATTGCATTGAATGTACCGTAAGAATAAGCATCGGCTAACTC
>G35JFLI02HPXWF
GGTGCGTAACGCGTATGCAACTTGCCTTACAGAGGGGGATAACCCGTTGAAAGACGGACTAAAACCGCATACACTTGTATTATTGCATGATATTACAAGGAAATATTTATAGCTGTAAGATAGGCATGCGTCCCATTAGCTGGTTGGTGAGGTAACGGCTCACCAAGGCGACGATGGGTAGGGGAACTGAGAGGTTTATCCCCCACACTGGTACTGAGACACGGACCAGACTCCTACGGGAGGCAGCAGTGAGGAATATTGGTCAATGGGCGAGAGCCTGAACCAGCCAAGTCGCGTGAAGGAAGACTGTCCTAAGGATTGTAAACTTCTTTTATACGGGAATAACGGGCGATACGAGTATTGCATTGAATGTACCGTAAGAATAAGCATCGGCTAACTC
>G35JFLI02GPCTM
GGTGCGTAACGCGTATGCAACTTGCCTTACAGAGGGGGATAACCCGTTGAAAGACGGACTAAAACCGCATACACTTGTATTATTGCATGATATTACAAGGAAATATTTATAGCTGTAAGATAGGCATGCGTCCCATTAGCTGGTTGGTGAGGTAACGGCTCACCAAGGCGACGATGGGTAGGGGAACTGAGAGGTTTATCCCCCACACTGGTACTGAGACACGGACCAGACTCCTACGGGAGGCAGCAGTGAGGAATATTGGTCAATGGGCGAGAGCCTGAACCAGCCAAGTCGCGTGAAGGAAGACTGTCCTAAGGATTGTAAACTTCTTTTATACGGGAATAACGGGCGATACGAGTATTGCATTGAATGTACCGTAAGAATAAGCATCGGCTAACTC
>G35JFLI02JGF1O
GGTGCGTAACGCGTATGCAACTTGCCTTACAGAGGGGGATAACCCGTTGAAAGACGGACTAAAACCGCATACACTTGTATTATTGCATGATATTACAAGGAAATATTTATAGCTGTAAGATAGGCATGCGTCCCATTAGCTGGTTGGTGAGGTAACGGCTCACCAAGGCGACGATGGGTAGGGGAACTGAGAGGTTTATCCCCCACACTGGTACTGAGACACGGACCAGACTCCTACGGGAGGCAGCAGTGAGGAATATTGGTCAATGGGCGAGAGCCTGAACCAGCCAAGTCGCGTGAAGGAAGACTGTCCTAAGGATTGTAAACTTCTTTTATACGGGAATAACGGGCGATACGAGTATTGCATTGAATGTACCGTAAGAATAAGCATCGGCTAACTC
>G35JFLI02H1XB0
GGTGCGTAACGCGTATGCAACTTGCCTTACAGAGGGGGATAACCCGTTGAAAGACGGACTAAAACCGCATACACTTGTATTATTGCATGATATTACAAGGAAATATTTATAGCTGTAAGATAGGCATGCGTCCCATTAGCTGGTTGGTGAGGTAACGGCTCACCAAGGCGACGATGGGTAGGGGAACTGAGAGGTTTATCCCCCACACTGGTACTGAGACACGGACCAGACTCCTACGGGAGGCAGCAGTGAGGAATATTGGTCAATGGGCGAGAGCCTGAACCAGCCAAGTCGCGTGAAGGAAGACTGTCCTAAGGATTGTAAACTTCTTTTATACGGGAATAACGGGCGATACGAGTATTGCATTGAATGTACCGTAAGAATAAGCATCGGCTAACTC
>G35JFLI02I7703
GGTGCGTAACGCGTATGCAACTTGCCTTACAGAGGGGGATAACCCGTTGAAAGACGGACTAAAACCGCATACACTTGTATTATTGCATGATATTACAAGGAAATATTTATAGCTGTAAGATAGGCATGCGTCCCATTAGCTGGTTGGTGAGGTAACGGCTCACCAAGGCGACGATGGGTAGGGGAACTGAGAGGTTTATCCCCCACACTGGTACTGAGACACGGACCAGACTCCTACGGGAGGCAGCAGTGAGGAATATTGGTCAATGGGCGAGAGCCTGAACCAGCCAAGTCGCGTGAAGGAAGACTGTCCTAAGGATTGTAAACTTCTTTTATACGGGAATAACGGGCGATACGAGTATTGCATTGAATGTACCGTAAGAATAAGCATCGGCTAACTC
>G35JFLI02IBXAD
GGTGCGTAACGCGTATGCAACTTGCCTTACAGAGGGGGATAACCCGTTGAAAGACGGACTAAAACCGCATACACTTGTATTATTGCATGATATTACAAGGAAATATTTATAGCTGTAAGATAGGCATGCGTCCCATTAGCTGGTTGGTGAGGTAACGGCTCACCAAGGCGACGATGGGTAGGGGAACTGAGAGGTTTATCCCCCACACTGGTACTGAGACACGGACCAGACTCCTACGGGAGGCAGCAGTGAGGAATATTGGTCAATGGGCGAGAGCCTGAACCAGCCAAGTCGCGTGAAGGAAGACTGTCCTAAGGATTGTAAACTTCTTTTATACGGGAATAACGGGCGATACGAGTATTGCATTGAATGTACCGTAAGAATAAGCATCGGCTAACTC
>G35JFLI02F4EVN
GGTGCGTAACGCGTATGCAACTTGCCTTACAGAGGGGGATAACCCGTTGAAAGACGGACTAAAACCGCATACACTTGTATTATTGCATGATATTACAAGGAAATATTTATAGCTGTAAGATAGGCATGCGTCCCATTAGCTGGTTGGTGAGGTAACGGCTCACCAAGGCGACGATGGGTAGGGGAACTGAGAGGTTTATCCCCCACACTGGTACTGAGACACGGACCAGACTCCTACGGGAGGCAGCAGTGAGGAATATTGGTCAATGGGCGAGAGCCTGAACCAGCCAAGTCGCGTGAAGGAAGACTGTCCTAAGGATTGTAAACTTCTTTTATACGGGAATAACGGGCGATACGAGTATTGCATTGAATGTACCGTAAGAATAAGCATCGGCTAACTC
>G35JFLI02I4PX5
GGTGCGTAACGCGTATGCAACTTGCCTTACAGAGGGGGATAACCCGTTGAAAGACGGACTAAAACCGCATACACTTGTATTATTGCATGATATTACAAGGAAATATTTATAGCTGTAAGATAGGCATGCGTCCCATTAGCTGGTTGGTGAGGTAACGGCTCACCAAGGCGACGATGGGTAGGGGAACTGAGAGGTTTATCCCCCACACTGGTACTGAGACACGGACCAGACTCCTACGGGAGGCAGCAGTGAGGAATATTGGTCAATGGGCGAGAGCCTGAACCAGCCAAGTCGCGTGAAGGAAGACTGTCCTAAGGATTGTAAACTTCTTTTATACGGGAATAACGGGCGATACGAGTATTGCATTGAATGTACCGTAAGAATAAGCATCGGCTAACTC
>G35JFLI02GQF0J
GGTGCGTAACGCGTATGCAACTTGCCTTACAGAGGGGGATAACCCGTTGAAAGACGGACTAAAACCGCATACACTTGTATTATTGCATGATATTACAAGGAAATATTTATAGCTGTAAGATAGGCATGCGTCCCATTAGCTGGTTGGTGAGGTAACGGCTCACCAAGGCGACGATGGGTAGGGGAACTGAGAGGTTTATCCCCCACACTGGTACTGAGACACGGACCAGACTCCTACGGGAGGCAGCAGTGAGGAATATTGGTCAATGGGCGAGAGCCTGAACCAGCCAAGTCGCGTGAAGGAAGACTGTCCTAAGGATTGTAAACTTCTTTTATACGGGAATAACGGGCGATACGAGTATTGCATTGAATGTACCGTAAGAATAAGCATCGGCTAACTC
>G35JFLI02HTZT6
GGTGCGTAACGCGTATGCAACTTGCCTTACAGAGGGGGATAACCCGTTGAAAGACGGACTAAAACCGCATACACTTGTATTATTGCATGATATTACAAGGAAATATTTATAGCTGTAAGATAGGCATGCGTCCCATTAGCTGGTTGGTGAGGTAACGGCTCACCAAGGCGACGATGGGTAGGGGAACTGAGAGGTTTATCCCCCACACTGGTACTGAGACACGGACCAGACTCCTACGGGAGGCAGCAGTGAGGAATATTGGTCAATGGGCGAGAGCCTGAACCAGCCAAGTCGCGTGAAGGAAGACTGTCCTAAGGATTGTAAACTTCTTTTATACGGGAATAACGGGCGATACGAGTATTGCATTGAATGTACCGTAAGAATAAGCATCGGCTAACTC
>G35JFLI02GW1BD
GGTGCGTAACGCGTATGCAACTTGCCTTACAGAGGGGGATAACCCGTTGAAAGACGGACTAAAACCGCATACACTTGTATTATTGCATGATATTACAAGGAAATATTTATAGCTGTAAGATAGGCATGCGTCCCATTAGCTGGTTGGTGAGGTAACGGCTCACCAAGGCGACGATGGGTAGGGGAACTGAGAGGTTTATCCCCCACACTGGTACTGAGACACGGACCAGACTCCTACGGGAGGCAGCAGTGAGGAATATTGGTCAATGGGCGAGAGCCTGAACCAGCCAAGTCGCGTGAAGGAAGACTGTCCTAAGGATTGTAAACTTCTTTTATACGGGAATAACGGGCGATACGAGTATTGCATTGAATGTACCGTAAGAATAAGCATCGGCTAACTC
>G35JFLI02H7H54
GGTGCGTAACGCGTATGCAACTTGCCTTACAGAGGGGGATAACCCGTTGAAAGACGGACTAAAACCGCATACACTTGTATTATTGCATGATATTACAAGGAAATATTTATAGCTGTAAGATAGGCATGCGTCCCATTAGCTGGTTGGTGAGGTAACGGCTCACCAAGGCGACGATGGGTAGGGGAACTGAGAGGTTTATCCCCCACACTGGTACTGAGACACGGACCAGACTCCTACGGGAGGCAGCAGTGAGGAATATTGGTCAATGGGCGAGAGCCTGAACCAGCCAAGTCGCGTGAAGGAAGACTGTCCTAAGGATTGTAAACTTCTTTTATACGGGAATAACGGGCGATACGAGTATTGCATTGAATGTACCGTAAGAATAAGCATCGGCTAACTC
>G35JFLI02GYC4M
GGTGCGTAACGCGTATGCAACTTGCCTTACAGAGGGGGATAACCCGTTGAAAGACGGACTAAAACCGCATACACTTGTATTATTGCATGATATTACAAGGAAATATTTATAGCTGTAAGATAGGCATGCGTCCCATTAGCTGGTTGGTGAGGTAACGGCTCACCAAGGCGACGATGGGTAGGGGAACTGAGAGGTTTATCCCCCACACTGGTACTGAGACACGGACCAGACTCCTACGGGAGGCAGCAGTGAGGAATATTGGTCAATGGGCGAGAGCCTGAACCAGCCAAGTCGCGTGAAGGAAGACTGTCCTAAGGATTGTAAACTTCTTTTATACGGGAATAACGGGCGATACGAGTATTGCATTGAATGTACCGTAAGAATAAGCATCGGCTAACTC
>G35JFLI02JC1YH
GGTGCGTAACGCGTATGCAACTTGCCTTACAGAGGGGGATAACCCGTTGAAAGACGGACTAAAACCGCATACACTTGTATTATTGCATGATATTACAAGGAAATATTTATAGCTGTAAGATAGGCATGCGTCCCATTAGCTGGTTGGTGAGGTAACGGCTCACCAAGGCGACGATGGGTAGGGGAACTGAGAGGTTTATCCCCCACACTGGTACTGAGACACGGACCAGACTCCTACGGGAGGCAGCAGTGAGGAATATTGGTCAATGGGCGAGAGCCTGAACCAGCCAAGTCGCGTGAAGGAAGACTGTCCTAAGGATTGTAAACTTCTTTTATACGGGAATAACGGGCGATACGAGTATTGCATTGAATGTACCGTAAGAATAAGCATCGGCTAACTC
>G35JFLI02I6KZV
GGTGCGTAACGCGTATGCAACTTGCCTTACAGAGGGGGATAACCCGTTGAAAGACGGACTAAAACCGCATACACTTGTATTATTGCATGATATTACAAGGAAATATTTATAGCTGTAAGATAGGCATGCGTCCCATTAGCTGGTTGGTGAGGTAACGGCTCACCAAGGCGACGATGGGTAGGGGAACTGAGAGGTTTATCCCCCACACTGGTACTGAGACACGGACCAGACTCCTACGGGAGGCAGCAGTGAGGAATATTGGTCAATGGGCGAGAGCCTGAACCAGCCAAGTCGCGTGAAGGAAGACTGTCCTAAGGATTGTAAACTTCTTTTATACGGGAATAACGGGCGATACGAGTATTGCATTGAATGTACCGTAAGAATAAGCATCGGCTAACTC
>G35JFLI02GMX8E
[truncated: 1,977,399 more chars]
