# Supplementary material for: Investigation of the Effect of Type 2 Diabetes Mellitus on Subgingival Plaque Microbiota by High-Throughput 16S rDNA Pyrosequencing
Source: PLoS One. 2013 Apr 22;8(4):e61516. doi: 10.1371/journal.pone.0061516 (PMC3632544; doi:10.1371/journal.pone.0061516)
Supplement: File S1 — FASTA-format sequences for all the OTUs. Sequences for each OTU are provided in a FASTA-format file. (ZIP) [file pone.0061516.s004.zip › OTU.allseq/Otu0004.fasta]

>GV2UCFN02HDBRZ
GGTGAGTAACGCGTAAAGAACTTGCCCCGCAGACAGGGATAACAGACGGAAACGACTGATAAAACCTGATATAATTGCCGGTACGCATGTGCCCGGCAATGAAAAGAGATGCTGCGGGAGAGCTTTGCGTCCTATTAGCTGGTTGGCGGGGTAACGGCCCACCAAGGCGATGATAGGTAGCCGGCCTGAGAGGGTGAACGGCCACAAGGGGACTGAGATACGGCCCTTACTCCTACGGGAGGCAGCAGTGGGGAATATTGGACAATGGACCGAGAGTCTGATCCAGCAATTCTGTGTGCACGATGAAGTTTTTCGGAATGTAAAGTGCTTTCAGCAGGGAAGAAGAGAATGACGGTACCTGCAGAAGAAGCGACGGCTAAATA
>GV2UCFN02JOSGL
GGTGAGTAACGCGTAAAGAACTTGCCCCGCAGACAGGGATAACAGACGGAAACGACTGATAAAACCTGATATAATTGCCGGTACGCATGTGCCCGGCAATGAAAAGAGATGCTGCGGGAGAGCTTTGCGTCCTATTAGCTGGTTGGCGGGGTAACGGCCCACCAAGGCGATGATAGGTAGCCGGCCTGAGAGGGTGAACGGCCACAAGGGGACTGAGATACGGCCCTTACTCCTACGGGAGGCAGCAGTGGGGAATATTGGACAATGGAGGGAACTCTGATCCAGCAATTCTGTGTGCATGAAGAAGGTTTTCGGATTGTAAAGTGCTTTCAGCAGGGAAGAAGAAAGTGACGGTACCTGCAGAAGAAGCGACGGCTAAATA
>G3BZQ8102H0PZP
GGTGAGTAACGCGTAAAGAACTTGCCTCGCAGACAGGGATAACAGACGGAAACGACTGATAAAACCTGATATAATTGCCGGTACGCATGTGCCTGGCAATGAAAAGAGATGCTGCGGGAGAGCTTTGCGTCCTATTAGCTGGTTGGCGGGGTAACGGCCCACCAAGGCGATGATAGGTAGCCGGCCTGAGAGGGTGAACGGCCACAAGGGGACTGAGATACGGCCCTTACTCCTACGGGAGGCAGCAGTGGGGAATATTGGACAATGGAGGTAACTCTGATCCAGCAATTCTGTGTGCATGAAGAAGGTTTTCGGATTGTAAAGTGCTTTCAGCAGGGAAGAAGAAAGTGACGGTACCTGCAGAAGAAGCGACGGCTAAATA
>G35JFLI02JGDD6
GGTGAGTAACGCGTAAAGAACTTGCCCCGCAGACAGGGATAACAGACGGAAACGACTGATAAAACCTGATATAATTGCCGGTACGCATGTGCCCGGCAATGAAAAGAGATGCTGCGGGAGAGCTTTGCGTCCTATTAGCTGGTTGGCGGGTAACGGCCCACCAAGGCGATGATAGGTAGCCGGCCTGAGAGGGTGAACGGCCACAAGGGGACTGAGATACGGCCCTTACTCCTACGGGAGGCAGCAGTGGGGAATATTGGACAATGGGGGCAACCCTGATCCAGCAATTCTGTGTGCACGAAGAAGGTTTTCGGATTGTAAAGTGCTTTCAGCAGGGAAGAAGAGAATGACGGTACCCTCAGAAAAAGCCACGGCTAACTA
>G3BZQ8102JEW03
GGTGAGTAACGCGTAAGAACTTGCCCGCAGACAGGGATAACAGACGGAAACGACTGATAAACCTGATATAATTGCCGGTACGCATGTGCCCGGCAATGAAAAGAGATGCTGCGGGAGAGCTTTGCGTCCTATTAGCTGGTTGGCGGGGTAAGGCCCACCAAGGCGATGATAGGTAGCCGGCCTGAGAGGGTGAACGGCCACAAGGGGACTGAGATACGGCCCTTACTCCTACGGGAGGCAGCAGTGGGGAATATTGGACAATGGGGGCAACCCTGATCCAGCAATTCTGTGTGCACGAAGAAGGTTTTCGGATTGTAAAGTGCTTTCAGCAGGGAAGAAGAAAATGACTGTACCTGCAGAAGAAGCGACGGCTAAATA
>G3BZQ8102J1H4D
GGTGAGTAACGCGTAAAGAACTTGCCCCGCAGACAGGGATAACAGACGGAAACGACTGATAAAACCTGATATAATTGCCGGTACGCATGTGCCCGGCAATGAAAAGAGATGCTGCGGGAGAGCTTTGCGTCCTATTAGCTTGTTGGTGGGGTAACGGCTCACCAAGGCGATGATAGGTAGCCGGCCTGAGAGGGTGAACGGCCACAAGGGGACTGAGATACGGCCCTTACTCCTACGGGAGGCAGCAGTGGGGAATATTGGACAATGGGGGGAACCCTGATCCAGCAATTCTGTGTGCACGAAGAAGGTTTTCGGATTGTAAAGTGCTTTCAGCAGGGAAGAAGGAAGTGACGGTACCTGCAGAAGAAGCGACGGCTAAATA
>GV2UCFN02HGM20
GGTGAGTAACGCGTAAAGAACTTGCCCCGCAGACAGGGATAACAGACGGAAACGACTGATAAAACCTGATATAATTGCCGGTACGCATGTGCCCGGCAATGAAAAGAGATGCTGCGGGAGAGCTTTGCGTCCTATTAGCTTGTTGGTGAGGTAACGGCTCACCAAGGCGATGATAGGTAGCCGGCCTGAGAGGGTGAACGGCCACAAGGGGACTGAGATACGGCCCTTACTCCTACGGGAGGCAGCAGTGGGGAATATTGGACAATGGGGGCAACCCTGATCCAGCAATTCTGTGTGCACGAAGAAGGTTTTCGGATTGTAAAGTGCTTTCAGCAGGGAAGAAGAAAGTGACGGTACCTGCAGAAGAAGCGACGGCTAAATA
>G35JFLI02G6LSY
GGTGAGTAACGCGTAAAGAACTTGCCCCGCAGACAGGGATAACAGACGGAAACGACTGATAAAACCTGATATAATTGCCGGTACGCATGTGCCCGGCAATGAAAAGAGATGCTGCGGGGGAGCTTTGCGTCCTATTAGCTTGTTGGCGGGGTAACGGCCCACCAAGGCGATGATAGGTAGCCGGCCTGAGAGGGTGAACGGCCACAAGGGGACTGAGATACGGCCCTTACTCCTACGGGAGGCAGCAGTGGGGAATATTGGACAATGGGGGCAACCCTGATCCAGCAATTCTGTGTGCACGAGGAAGGTTTTCGGATTGTAAAGTGCTTTCAGCAGGGGAGAAGAAAGTGACGGTACCTGCAGAAGAAGCGACGGCTAAATA
>G3BZQ8102JRN31
GGTGAGTAACGCGTAAAGAACTTGCCCCGCAGACAGGGATAACAGACGGAAACGACTGATAAAACCTGATATAATTGCCGGTACGCATGTGCCCGGCAATGAAAAGAGATGCTGCGGGAGAGCTTTGCGTCCTATTAGCTGGTTGGCGGGTAACGGCCCACCAAGGCGATGATAGGTAGCCGGCCTGAGAGGGTGAACGGCCACAAGGGGACTGAGATACGGCCCTTACTCCTACGGGAGGCAGCAGTGGGGAATATTGGACAATGGGGGCAACCCTGATCCAGCAATTCTGTGTGCACGAGGAAGGTTTTCGGATTGTAAAGTGCTTTCAGCAGGGAAGAAGAAAGTGACGGTACCTGCATAAGAAGCGACGGCTAAATA
>G3BZQ8102JR9Y9
GGTGAGTAACGCGTAAAGAACTTGCCCCGCAGACAGGGATAACAGACGGAAACGACTGATAAAACCTGATATGATTGCCGGTACGCATGTGCCCGGCAATGAAAAGAGATGCTGCGGGAGAGCTTTGCGTCCTATTAGCTGGTTGGCGGGTAACGGCCCACCAAGGCGATGATAGGTAGCCGGCCTGAGAGGGTGGACGGCCACAAGGGGACTGAGATACGGCCCTTACTCCTACGGGAGGCAGCAGTGGGGAATATTGGACAATGGGGGCAACCCTGATCCAGCAATTCTGTGTGCACGAAGAAGGTTTTCGGATTGTAAAGTGCTTTCAGCAGGGAAGAAGGAAGTGACGGTACCTGCAGAAGAAGCGACGGCTAAATA
>GV2UCFN02JQ39P
GGTGAGTAACGCGTAAAGAACTTGCCCCGCAGACAGGGATAACAGACGGAAACGACTGATAAAACCTGATATAATTGCCGGTACGCATGTGCCCGGCAATGAAAAGAGATGCTGCGAGAGAGCTTTGCGTCCTATTAGCTGGTTGCGGGGTAACGGCCCACCAAGGCGATGATAGGTAGCCGGCCTGAGAGGGTGAACGGCCACAAGGGGACTGAGATACGGCCCTTACTCCTACGGGAGGCAGCAGTGGGGAATATTGGACAATGGGGGCAACCCTGATCCAGCAATTCTGTGTGCACGAAGAAGGTTTTCGGATTGTAAAGTGCTTTCAGCAGGGAAGAAGGAAGTGACGGTACCTGCAGAAGAAGCGACGGCTAAATA
>G3BZQ8102JXO10
GGTGAGTAACGCGTAAAGAACTTGCCCCGCAGACAGGGATAACAGACGGAAACGACTGATAAAACCTGATATAATTGCCGGTACGCATGTGCCCGGCAATGAAAAGAGATGCTGCGGGAGAGCTTTGCGTCCTATTAGCTGGTTGGCGGGGTAACGGCCCACCAAGGCGATGATAGGTAGCCGGACTGAGAGGGTGAACGGCCACAAGGGGACTGAGATACGGCCCTTACTCCTACGGGAGGCAGCAGTGGGGAATATTGGACAATGGGGGCAACCCTGATCCAGCAATTCTGTGTGCACGAGGAAGGTTTTCGGATTGTAAAGTGCTTTCAGCAGGGAAGAAGGAAGTGACGGTACCTGCAGAAGAAGCGACGGCTAAATA
>G3BZQ8102HC5VT
GGTGAGTAACGCGTAAAGAACTTGCCCCGCAGACAGGGATAACAGACGGAAACGACTGATAAAACCTGATATAATTGCCGGTACGCATGTGCCCGGCAATGAAAAGAGATGCTGCGGGAGAGCTTTGCGTCCTATTAGCTGGTTGGCGGGGTAACGGCCCACCAAGGCGATGATAGGTAGCCGGACTGAGAGGGTGAACGGCCACAAGGGGACTGAGATACGGCCCTTACTCCTACGGGAGGCAGCAGTGGGGAATATTGGACAATGGGGGCAACCCTGATCCAGCAATTCTGTGTGCACGAGGAAGGTTTTCGGATTGTAAAGTGCTTTCAGCAGGGAAGAAGGAAGTGACGGTACCTGCAGAAGAAGCGACGGCTAAATA
>G3BZQ8102H8C15
GGTGAGTAACGCGTAAAGAACTTGCCCCGCAGACAGGGATAACAGACGGAAACGACTGATAAAACCTGATATAATTGCCGGTACGCATGTGCCCGGCAATGAAAAGAGATGCTGCGGGAGAGCTTTGCGTCCTATTAGCTGGTTGGCGGGGTAACGGCCCACCAAGGCGATGATAGGTAGCCGGACTGAGAGGGTGAACGGCCACAAGGGGACTGAGATACGGCCCTTACTCCTACGGGAGGCAGCAGTGGGGAATATTGGACAATGGGGGCAACCCTGATCCAGCAATTCTGTGTGCACGAGGAAGGTTTTCGGATTGTAAAGTGCTTTCAGCAGGGAAGAAGGAAGTGACGGTACCTGCAGAAGAAGCGACGGCTAAATA
>G35JFLI02IS9XV
GGTGAGTAACGCGTAAAGAACTTGCCCCGCAGACAGGGATAACAGACGGAAACGACTGATAAAACCTGATATAATTGCCGGTACGCATGTGCCCGGCAATGAAAAGAGATGCTGCGGGAGAGCTTTGCGTCCTATTAGCTGGTTGGCGGGGTAACGGCCCACCAAGGCGATGATAGGTAGCCGGACTGAGAGGGTGAACGGCCACAAGGGGACTGAGATACGGCCCTTACTCCTACGGGAGGCAGCAGTGGGGAATATTGGACAATGGGGGCAACCCTGATCCAGCAATTCTGTGTGCACGAGGAAGGTTTTCGGATTGTAAAGTGCTTTCAGCAGGGAAGAAGGAAGTGACGGTACCTGCAGAAGAAGCGACGGCTAAATA
>GV2UCFN02ITGA3
GGTGAGTAACGCGTAAAGAACTTGCCCCGCAGACAGGGATAACAGACGGAAACGACTGATAAAACCTGATATAATTGCCGGTACGCATGTGCCCGGCAATGAAAAGAGATGCTGCGGGAGAGCTTTGCGTCCTATTAGCTGGTTGGCGGGGTAACGGCCCACCAAGGCGATGATAGGTAGCCGGCCTGAGAGGGTGAACGGCCACAAGGGGACTGAGATACGGCCCTTACTCCTACGGGAGGCAGCAGTGGGGAATATTGGACAATGGGGGGACCCTGATCCAGCAATTCTGTGTGCACGAAGAAGGTTTTCGGATTGTAAAGTGCTTTCAGCAGGGAAGAAGGAAGTGACGGTACCTGCAGAAGAAGCGACGGCTAAATA
>GV2UCFN02IGFK6
GGTGAGTAACGCGTAAAGAACTTGCCCCGCAGACAGGGATAACAGACGGAAACGACTGATAAAACCTGATATAATTGCCGGTACGCATGTGCCCGGCAATGAAAAGAGATGCTGCGGGAGAGCTTTGCGTCCTATTAGCTGGTTGGCGGGGTAACGGCCCACCAAGGCGATGATAGGTAGCCGGCCTGAGAGGGTGAACGGCCACAAGGGGACTGAGATACGGCCCTTACTCCTACGGGAGGCAGCAGTGGGGAATATTGGACAATGGGGGGACCCTGATCCAGCAATTCTGTGTGCACGAAGAAGGTTTTCGGATTGTAAAGTGCTTTCAGCAGGGAAGAAGGAAGTGACGGTACCTGCAGAAGAAGCGACGGCTAAATA
>GV2UCFN02I5IH2
GGTGAGTAACGCGTAAAGAACTTGCCCCGCAGACAGGGATAACAGACGGAAACGACTGATAAAACCTGATATAATTGCCGGTACGCATGTGCCCGGCAATGAAAAGAGATGCTGCGGGAGAGCTTTGCGTCCTATTAGCTGGTTGGCGGGGTAACGGCCCACCAAGGCGATGATAGGTAGCCGGCCTGAGAGGGTGAACGGCCACAAGGGGACTGAGATACGGCCCTTACTCCTACGGGAGGCAGCAGTGGGGAATATTGGACAATGGGGGGACCCTGATCCAGCAATTCTGTGTGCACGAAGAAGGTTTTCGGATTGTAAAGTGCTTTCAGCAGGGAAGAAGGAAGTGACGGTACCTGCAGAAGAAGCGACGGCTAAATA
>G35JFLI02F4DLQ
GGTGAGTAACGCGTAAAGAACTTGCCCGCAGACAGGGATAACAGACGGAAACGACTGATAAAACCTGATATAATTGCCGGTACGCATGTGCCCGGCAATGAAAAGAGATGCTGCGGGAGAGCTTTGCGTCCTATTAGCTGGTTGGCGGGGTAACGGCCCACCAAGGCGATGATAGGTAGCCGGCCTGAGAGGGTGAACGGCCACAAGGGGACTGAGATACGGCCCTTACTCCTACGGGAGGCAGCAGTGGGGAATATTGGACAATGGGGGCAACCCTGATCCAGCAATTCTGTGTGCACGAAGAAGGTTTTCGGATTGTAAAGTGCTTTCAGCAGGGAAGAAGGAAGTGACGGTACCTGCAGAAGAAGCGACGGCTAAATA
>G35JFLI02F098N
GGTGAGTAACGCGTAAAGAACTTGCCCGCAGACAGGGATAACAGACGGAAACGACTGATAAAACCTGATATAATTGCCGGTACGCATGTGCCCGGCAATGAAAAGAGATGCTGCGGGAGAGCTTTGCGTCCTATTAGCTGGTTGGCGGGGTAACGGCCCACCAAGGCGATGATAGGTAGCCGGCCTGAGAGGGTGAACGGCCACAAGGGGACTGAGATACGGCCCTTACTCCTACGGGAGGCAGCAGTGGGGAATATTGGACAATGGGGGCAACCCTGATCCAGCAATTCTGTGTGCACGAAGAAGGTTTTCGGATTGTAAAGTGCTTTCAGCAGGGAAGAAGGAAGTGACGGTACCTGCAGAAGAAGCGACGGCTAAATA
>G35JFLI02G4TI9
GGTGAGTAACGCGTAAAGAACTTGCCCGCAGACAGGGATAACAGACGGAAACGACTGATAAAACCTGATATAATTGCCGGTACGCATGTGCCCGGCAATGAAAAGAGATGCTGCGGGAGAGCTTTGCGTCCTATTAGCTGGTTGGCGGGGTAACGGCCCACCAAGGCGATGATAGGTAGCCGGCCTGAGAGGGTGAACGGCCACAAGGGGACTGAGATACGGCCCTTACTCCTACGGGAGGCAGCAGTGGGGAATATTGGACAATGGGGGGAACCCTGATCCAGCAATTCTGTGTGCACGAAGAAGGTTTTCGGATTGTAAAGTGCTTTCAGCAGGGAAGAAGAGAGTGACGGTACCTGCAGAAGAAGCGACGGCTAAATA
>G35JFLI02GTYKN
GGTGAGTAACGCGTAAAGAACTTGCCCGCAGACAGGGATAACAGACGGAAACGACTGATAAAACCTGATATAATTGCCGGTACGCATGTGCCCGGCAATGAAAAGAGATGCTGCGGGAGAGCTTTGCGTCCTATTAGCTGGTTGGCGGGGTAACGGCCCACCAAGGCGATGATAGGTAGCCGGCCTGAGAGGGTGAACGGCCACAAGGGGACTGAGATACGGCCCTTACTCCTACGGGAGGCAGCAGTGGGGAATATTGGACAATGGGGGCAACCCTGATCCAGCAATTCTGTGTGCACGAAGAAGGTTTTCGGATTGTAAAGTGCTTTCAGCAGGGAAGAAGAAAGTGACGGTACCTGCAGAAGAAGCGACGGCTAAATA
>G35JFLI02FQ4NE
GGTGAGTAACGCGTAAAGAACTTGCCCGCAGACAGGGATAACAGACGGAAACGACTGATAAAACCTGATATAATTGCCGGTACGCATGTGCCCGGCAATGAAAAGAGATGCTGCGGGAGAGCTTTGCGTCCTATTAGCTGGTTGGCGGGGTAACGGCCCACCAAGGCGATGATAGGTAGCCGGCCTGAGAGGGTGAACGGCCACAAGGGGACTGAGATACGGCCCTTACTCCTACGGGAGGCAGCAGTGGGGAATATTGGACAATGGGGGCAACCCTGATCCAGCAATTCTGTGTGCACGAAGAAGGTTTTCGGATTGTAAAGTGCTTTCAGCAGGGAAGAAGAAAGTGACGGTACCTGCAGAAGAAGCGACGGCTAAATA
>G3BZQ8102JZ106
GGTGAGTAACGCGTAAAGAACTTGCCCGCAGACAGGGATAACAGACGGAAACGACTGATAAAACCTGATATAATTGCCGGTACGCATGTGCCCGGCAATGAAAAGAGATGCTGCGGGAGAGCTTTGCGTCCTATTAGCTGGTTGGCGGGGTAACGGCCCACCAAGGCGATGATAGGTAGCCGGCCTGAGAGGGTGAACGGCCACAAGGGGACTGAGATACGGCCCTTACTCCTACGGGAGGCAGCAGTGGGGAATATTGGACAATGGGGGCAACCCTGATCCAGCAATTCTGTGTGCACGAAGAAGGTTTTCGGATTGTAAAGTGCTTTCAGCAGGGAAGAAGAAAGTGACGGTACCTGCAGAAGAAGCGACGGCTAAATA
>G3BZQ8102HLZ09
GGTGAGTAACGCGTAAAGAACTTGCCCGCAGACAGGGATAACAGACGGAAACGACTGATAAAACCTGATATAATTGCCGGTACGCATGTGCCCGGCAATGAAAAGAGATGCTGCGGGAGAGCTTTGCGTCCTATTAGCTGGTTGGCGGGGTAACGGCCCACCAAGGCGATGATAGGTAGCCGGCCTGAGAGGGTGAACGGCCACAAGGGGACTGAGATACGGCCCTTACTCCTACGGGAGGCAGCAGTGGGGAATATTGGACAATGGGGGCAACCCTGATCCAGCAATTCTGTGTGCACGAAGAAGGTTTTCGGATTGTAAAGTGCTTTCAGCAGGGAAGAAGAAAGTGACGGTACCTGCAGAAGAAGCGACGGCTAAATA
>G3BZQ8102I61EP
GGTGAGTAACGCGTAAAGAACTTGCCCGCAGACAGGGATAACAGACGGAAACGACTGATAAAACCTGATATAATTGCCGGTACGCATGTGCCCGGCAATGAAAAGAGATGCTGCGGGAGAGCTTTGCGTCCTATTAGCTGGTTGGCGGGGTAACGGCCCACCAAGGCGATGATAGGTAGCCGGCCTGAGAGGGTGAACGGCCACAAGGGGACTGAGATACGGCCCTTACTCCTACGGGAGGCAGCAGTGGGGAATATTGGACAATGGGGGCAACCCTGATCCAGCAATTCTGTGTGCACGAAGAAGGTTTTCGGATTGTAAAGTGCTTTCAGCAGGGAAGAAGAAAGTGACGGTACCTGCAGAAGAAGCGACGGCTAAATA
>G3BZQ8102J5RJX
GGTGAGTAACGCGTAAAGAACTTGCCCGCAGACAGGGATAACAGACGGAAACGACTGATAAAACCTGATATAATTGCCGGTACGCATGTGCCCGGCAATGAAAAGAGATGCTGCGGGAGAGCTTTGCGTCCTATTAGCTGGTTGGCGGGGTAACGGCCCACCAAGGCGATGATAGGTAGCCGGCCTGAGAGGGTGAACGGCCACAAGGGGACTGAGATACGGCCCTTACTCCTACGGGAGGCAGCAGTGGGGAATATTGGACAATGGGGGCAACCCTGATCCAGCAATTCTGTGTGCACGAAGAAGGTTTTCGGATTGTAAAGTGCTTTCAGCAGGGAAGAAGAAAGTGACGGTACCTGCAGAAGAAGCGACGGCTAAATA
>G35JFLI02GT71X
GGTGAGTAACGCGTAAAGAACTTGCCCGCAGACAGGGATAACAGACGGAAACGACTGATAAAACCTGATATAATTGCCGGTACGCATGTGCCCGGCAATGAAAAGAGATGCTGCGGGAGAGCTTTGCGTCCTATTAGCTGGTTGGCGGGGTAACGGCCCACCAAGGCGATGATAGGTAGCCGGCCTGAGAGGGTGAACGGCCACAAGGGGACTGAGATACGGCCCTTACTCCTACGGGAGGCAGCAGTGGGGAATATTGGACAATGGGGGCAACCCTGATCCAGCAATTCTGTGTGCACGAAGAAGGTTTTCGGATTGTAAAGTGCTTTCAGCAGGGAAGAAGAAAGTGACGGTACCTGCAGAAGAAGCGACGGCTAAATA
>G35JFLI02G7G72
GGTGAGTAACGCGTAAAGAACTTGCCCGCAGACAGGGATAACAGACGGAAACGACTGATAAAACCTGATATAATTGCCGGTACGCATGTGCCCGGCAATGAAAAGAGATGCTGCGGGAGAGCTTTGCGTCCTATTAGCTGGTTGGCGGGGTAACGGCCCACCAAGGCGATGATAGGTAGCCGGCCTGAGAGGGTGAACGGCCACAAGGGGACTGAGATACGGCCCTTACTCCTACGGGAGGCAGCAGTGGGGAATATTGGACAATGGGGGCAACCCTGATCCAGCAATTCTGTGTGCACGAAGAAGGTTTTCGGATTGTAAAGTGCTTTCAGCAGGGAAGAAGAAAGTGACGGTACCTGCAGAAGAAGCGACGGCTAAATA
>G35JFLI02HVSXK
GGTGAGTAACGCGTAAAGAACTTGCCCGCAGACAGGGATAACAGACGGAAACGACTGATAAAACCTGATATAATTGCCGGTACGCATGTGCCCGGCAATGAAAAGAGATGCTGCGGGAGAGCTTTGCGTCCTATTAGCTGGTTGGCGGGGTAACGGCCCACCAAGGCGATGATAGGTAGCCGGCCTGAGAGGGTGAACGGCCACAAGGGGACTGAGATACGGCCCTTACTCCTACGGGAGGCAGCAGTGGGGAATATTGGACAATGGGGGCAACCCTGATCCAGCAATTCTGTGTGCACGAAGAAGGTTTTCGGATTGTAAAGTGCTTTCAGCAGGGAAGAAGAAAGTGACGGTACCTGCAGAAGAAGCGACGGCTAAATA
>G35JFLI02IKTZH
GGTGAGTAACGCGTAAAGAACTTGCCCGCAGACAGGGATAACAGACGGAAACGACTGATAAAACCTGATATAATTGCCGGTACGCATGTGCCCGGCAATGAAAAGAGATGCTGCGGGAGAGCTTTGCGTCCTATTAGCTGGTTGGCGGGGTAACGGCCCACCAAGGCGATGATAGGTAGCCGGCCTGAGAGGGTGAACGGCCACAAGGGGACTGAGATACGGCCCTTACTCCTACGGGAGGCAGCAGTGGGGAATATTGGACAATGGGGGCAACCCTGATCCAGCAATTCTGTGTGCACGAAGAAGGTTTTCGGATTGTAAAGTGCTTTCAGCAGGGAAGAAGAAAGTGACGGTACCTGCAGAAGAAGCGACGGCTAAATA
>G35JFLI02HKRLX
GGTGAGTAACGCGTAAAGAACTTGCCCGCAGACAGGGATAACAGACGGAAACGACTGATAAAACCTGATATAATTGCCGGTACGCATGTGCCCGGCAATGAAAAGAGATGCTGCGGGAGAGCTTTGCGTCCTATTAGCTGGTTGGCGGGGTAACGGCCCACCAAGGCGATGATAGGTAGCCGGCCTGAGAGGGTGAACGGCCACAAGGGGACTGAGATACGGCCCTTACTCCTACGGGAGGCAGCAGTGGGGAATATTGGACAATGGGGGCAACCCTGATCCAGCAATTCTGTGTGCACGAAGAAGGTTTTCGGATTGTAAAGTGCTTTCAGCAGGGAAGAAGAAAGTGACGGTACCTGCAGAAGAAGCGACGGCTAAATA
>G35JFLI02JDDV2
GGTGAGTAACGCGTAAAGAACTTGCCCGCAGACAGGGATAACAGACGGAAACGACTGATAAAACCTGATATAATTGCCGGTACGCATGTGCCCGGCAATGAAAAGAGATGCTGCGGGAGAGCTTTGCGTCCTATTAGCTGGTTGGCGGGGTAACGGCCCACCAAGGCGATGATAGGTAGCCGGCCTGAGAGGGTGAACGGCCACAAGGGGACTGAGATACGGCCCTTACTCCTACGGGAGGCAGCAGTGGGGAATATTGGACAATGGGGGCAACCCTGATCCAGCAATTCTGTGTGCACGAAGAAGGTTTTCGGATTGTAAAGTGCTTTCAGCAGGGAAGAAGAAAGTGACGGTACCTGCAGAAGAAGCGACGGCTAAATA
>GV2UCFN02H9SFX
GGTGAGTAACGCGTAAAGAACTTGCCCCGCAGACAGGGATAACAGACGGAAACGACTGATAAAACCTGATATAATTGCCGGTACGCATGTGCCCGGCAATGAAAAAGAGATGCTGCGGGAGAGCTTTGCGTCCTATTAGCTGGTTGGCGGGGTAACGGCCCACCAAGGCGATGATAGGTAGCCGGCCTGAGAGGGTGAACGGCCACAAGGGGACTGAGATACGGCCCTTACTCCTACGGGAGGCAGCAGTGGGGAATATTGGACAATGGGGGCAACCCTGATCCAGCAATTCTGTGTGCACGAAGAAGGTTTTCGGATTGTAAAGTGCTTTCAGCAGGGAAGAAGAAAGTGACGGTACCTGCAGAAGAAGCGACGGCTAAATA
>GV2UCFN02HMHWY
GGTGAGTAACGCGTAAAGAACTTGCCCCGCAGACAGGGATAACAGACGGAAACGACTGATAAAACCTGATATAATTGCCGGTACGCATGTGCCCGGCAATGAAAAAGAGATGCTGCGGGAGAGCTTTGCGTCCTATTAGCTGGTTGGCGGGGTAACGGCCCACCAAGGCGATGATAGGTAGCCGGCCTGAGAGGGTGAACGGCCACAAGGGGACTGAGATACGGCCCTTACTCCTACGGGAGGCAGCAGTGGGGAATATTGGACAATGGGGGCAACCCTGATCCAGCAATTCTGTGTGCACGAAGAAGGTTTTCGGATTGTAAAGTGCTTTCAGCAGGGAAGAAGAAAGTGACGGTACCTGCAGAAGAAGCGACGGCTAAATA
>GV2UCFN02JKNK0
GGTGAGTAACGCGTAAAGAACTTGCCCCGCAGACAGGGATAACAGACGGAAACGACTGATAAAACCTGATATAATTGCCGGTACGCATGTGCCCGGCAATGAAAAGAGATGCTGCGGGAGAGCTTTGCGTCCTATTAGCTGGTTGGCGGGGTAACGGCCCACCAAGGCGATGATAGGTAGCCGGCCTGAGAGGGTGAACGGCCACAAGGGGACTGAGATACGGCCCTTACTCCTACGGGAGGCAGCAGTGGGGAATATTGGACAATGGGGGCAACCCTGATCCAGCAATTCTGTGTGCACGAAGAAGGTTTTCGGATTGTAAAGTGCTTTCAGCAGGGAAGAAGAGAATGACGGTACCAACAGAAGAAGTGACGGCTAAATA
>GV2UCFN02IQ3X6
GGTGAGTAACGCGTAAAGAACTTGCCCTGCAGTCTGGGATAACAGACGGAAACGACTGATAAAACCTGATATAATTGCCGGTACGCATGTGCCCGGCAATGAAAAGAGATGCTGCGGGAGAGCTTTGCGTCCTATTAGCTGGTTGGCGGGGTAACGGCCCACCAAGGCGATGATAGGTAGCCGGCCTGAGAGGGTGAACGGCCACAAGGGGACTGAGATACGGCCCTTACTCCTACGGGAGGCAGCAGTGGGGAATATTGGACAATGGGGGCAACCCTGATCCAGCAATTCTGTGTGCACGAAGAAGGTTTTCGGATTGTAAAGTGCTTTCAGCAGGGAAGAAGAGAATGACGGTACCTGCAGAAGAAGCGACGGCTAAATA
>GV2UCFN02IUAQM
GGTGAGTAACGCGTAAAGAACTTGCCCCGCAGACAGGGATAACAGACGGAAACGACTGATAAAACCTGATATAATTGCCGGTACGCATGTGCCCGGCAATGAAAAGAGATGCTGCGGGAGAGCTTTGCGTCCTATTAGCTGGTTGGCGGGGTAACGGCCCACCAAGGCGATGATAGGTAGCCGGCCTGAGAGGGTGAACGGCCACAAGGGGACTGAGATACGGCCCTTACTCCTACGGGAGGCAGCAGTGGGGAATATTGGACAATGGGGGCAACCCTGATCCAGCAATTCTGTGTGCACGAAGAAGGTTTTCGGATTGTAAAGTGCTTTCAGCAGGGAAGAAGAGAATGACGGTACCTGCAAAAGAAGCGACGGCTAATTC
>G35JFLI02G9F2X
GGTGAGTAACGCGTAAAGAACTTGCCCGCAGACAGGGATAACAGACGGAAACGACTGATAAAACCTGATATAATTGCCGGTACGCATGTGCCCGGCAATGAAAAGAGATGCTGCGGGAGAGCTTTGCGTCCTATTAGCTGGTTGGCGGGGTAACGGCCCACCAAGGCGATGATAGGTAGCCGGCCTGAGAGGGTGAACGGCCACAAGGGGACTGAGATACGGCCCCTACTCCTACGGGAGGCAGCAGTGGGGAATTTTGGACAATGGGGGCAACCCTGATCCAGCAATTCTGTGTGCACGAAGAAGGTTTTCGGATTGTAAAGTGCTTTCAGCAGGGAAGAAGAGAATGACGGTACCTGCAGAAGAAGCGACGGCTAAATA
>G35JFLI02IKVG6
GGTGAGTAACGCGTAAAGAACTTGCCCGCAGACAGGGATAACAGACGGAAACGACTGATAAAACCTGATATAATTGCCGGTACGCATGTGCCCGGCAATGAAAAGAGATGCTGCGGGAGAGCTTTGCGTCCTATTAGCTGGTTGGTGGGGTAACGGCCCACCAAGGCGATGATAGGTAGCCGGACTGAGAGGGTGAACGGCCACAAGGGGACTGAGATACGGCCCTTACTCCTACGGGAGGCAGCAGTGGGGAATATTGGACAATGGGGGCAACCCTGATCCAGCAATTCTGTGTGCACGAAGAAGGTTTTCGGATTGTAAAGTGCTTTCAGCAGGGAAGAAGAGAATGACGGTACCTGCAGAAGAAGCGACGGCTAAATA
>GV2UCFN02FJO27
GGTGAGTAACGCGTAAAGAACTTGCCCCGCAGACAGGGATAACAGACGGAAACGACTGATAAAACCTGATATAATTGCCGGTACGCATGTGCCCGGTAATGAAAAGAGATGCTGCGGGAGAGCTTTGCGTCCTATTAGCTGGTTGGCGGGGTAACGGCCCACCAAGGCGATGATAGGTAGCCGGCCTGAGAGGGTGAACGGCCACAAGGGGACTGAGATACGGCCCTTACTCCTACGGGAGGCAGCAGTGGGGAATATTGGACAATGGGGGGCAATCCTGATCCAGCAATTCTGTGTGCACGAAGAAGGTTTTCGGATTGTAAAGTGCTTTCAGCAGGGAAGAAGAGAATGACGGTACCTGCAGAAGAAGCGACGGCTAAATA
>GV2UCFN02JRDDO
GGTGAGTAACGCGTAAAGAACTTGCCCCGCAGACAGGGATAACAGACGGAAACGACTGATAAAACCTGATATAATTGCCGGTACGCATGTGCCCGGTAATGAAAAGAGATGCTGCGGGAGAGCTTTGCGTCCTATTAGCTGGTTGGCGGGGTAACGGCCCACCAAGGCGATGATAGGTAGCCGGCCTGAGAGGGTGAACGGCCACAAGGGGACTGAGATACGGCCCTTACTCCTACGGGAGGCAGCAGTGGGGAATATTGGACAATGGGGGGCAATCCTGATCCAGCAATTCTGTGTGCACGAAGAAGGTTTTCGGATTGTAAAGTGCTTTCAGCAGGGAAGAAGAGAATGACGGTACCTGCAGAAGAAGCGACGGCTAAATA
>GV2UCFN02JMSJW
GGTGAGTAACGCGTAAAGAACTTGCCCCGCAGACAGGGATAACAGACGGAAACGACTGATAAAACCTGATATAATTGCCGGTACGCATGTGCCCGGTAATGAAAAGAGATGCTGCGGGAGAGCTTTGCGTCCTATTAGCTGGTTGGCGGGGTAACGGCCCACCAAGGCGATGATAGGTAGCCGGCCTGAGAGGGTGAACGGCCACAAGGGGACTGAGATACGGCCCTTACTCCTACGGGAGGCAGCAGTGGGGAATATTGGACAATGGGGGGCAATCCTGATCCAGCAATTCTGTGTGCACGAAGAAGGTTTTCGGATTGTAAAGTGCTTTCAGCAGGGAAGAAGAGAATGACGGTACCTGCAGAAGAAGCGACGGCTAAATA
>GV2UCFN02HRLXR
GGTGAGTAACGCGTAAAGAACTTGCCCCGCAGACAGGGATAACAGACGGAAACGACTGATAAAACCTGATATAATTGCCGGTACGCATGTGCCCGGTAATGAAAAGAGATGCTGCGGGAGAGCTTTGCGTCCTATTAGCTGGTTGGCGGGGTAACGGCCCACCAAGGCGATGATAGGTAGCCGGCCTGAGAGGGTGAACGGCCACAAGGGGACTGAGATACGGCCCTTACTCCTACGGGAGGCAGCAGTGGGGAATATTGGACAATGGGGGGCAATCCTGATCCAGCAATTCTGTGTGCACGAAGAAGGTTTTCGGATTGTAAAGTGCTTTCAGCAGGGAAGAAGAGAATGACGGTACCTGCAGAAGAAGCGACGGCTAAATA
>GV2UCFN02HS3X5
GGTGAGTAACGCGTAAAGAACTTGCCCCGCAGACAGGGATAACAGACGGAAACGACTGATAAAACCTGATATAATTGCCGGTACGCATGTGCCCGGTAATGAAAAGAGATGCTGCGGGAGAGCTTTGCGTCCTATTAGCTGGTTGGCGGGGTAACGGCCCACCAAGGCGATGATAGGTAGCCGGCCTGAGAGGGTGAACGGCCACAAGGGGACTGAGATACGGCCCTTACTCCTACGGGAGGCAGCAGTGGGGAATATTGGACAATGGGGGGCAATCCTGATCCAGCAATTCTGTGTGCACGAAGAAGGTTTTCGGATTGTAAAGTGCTTTCAGCAGGGAAGAAGAGAATGACGGTACCTGCAGAAGAAGCGACGGCTAAATA
>G35JFLI02H8NF6
GGTGAGTAACGCGTAAAGAACTTGCCCGCAGACAGGGATAACAGACGGAAACGACTGATAAAACCTGATATAATTGCCGGTACGCATGTGCCCGGCAATGAAAAGAGATGCTGCGGGAGAGCTTTGCGTCCTATTAGCTGGTTGGCGGGGGTAACGGCCCACCAAGGCGATGATAGGTAGCCGGCCTGAGAGGGTGAACGGCCACAAGGGGACTGAGACACGGCCCTTACTCCTACGGGAGGCAGCAGTGGGGAATATTGGACAATGGGGGCAACCCTGATCCAGCAATTCTGTGTGCACGAAGAAGGTTTTCGGATTGTAAAGTGCTTTCAGCAGGGAAGAAGAGAATGACGGTACCTGCAGAAGAAGCGACGGCTAAATA
>G3BZQ8102IMTWV
GGTGAGTAACGCGTAAAGAACTTGCCTCGCAGACAGGGATAACAGACGGAAACGACTGATAAAACCTGATATAATTGCCGGTACTGTGCCCGGCAATGAAAAGAGATGCTGCGGGAGAGCTTTGCGTCCTATTAGCTGGTTGGCGGGGTAACGGCCCACCAAGGCGATGATAGGTAGCCGGCCTGAGAGGGTGAACGGCCACAAGGGGACTGAGATACGGCCCTTACTCCTACGGGAGGCAGCAGTGGGGAATATTGGACAATGGGGGCAACCCTGATCCAGCAATTCTGTGTGCACGAAGAAGGTTTTCGGATTGTAAAGTGCTTTCAGCAGGGAAGAAGAGAATGACGGTACCTGCAGAAGAAGCGACGGCTAAATA
>G3BZQ8102ISDWF
GGTGAGTAACGCGTAAAGAACTTGCCCCGCAGACAGGGATAACAGACGGAAACGACTGATAAAACCTGATATAATTGCCGGTACGCATGTGCCTGGCAATGAAAAGAGATGCTGCGGGAGAGCTTTGCGTCCTATTAGCTGGTTGGCGGGGTAATGGCCACCAAGGCGATGATAGGTAGCCGGCCTGAGAGGGTGAACGGCCACAAGGGGACTGAGATACGGCCCTTACTCCTACGGGAGGCAGCAGTGGGGAATATTGGACAATGGGGGCAACCCTGATCCAGCAATTCTGTGTGCACGAAGAAGGTTTTCGGATTGTAAAGTGCTTTCAGCAGGGAAGAAGAGAATGACGGTACCTGCAGAAGAAGCGACGGCTAAATA
>G3BZQ8102HTM81
GGTGAGTAACGCGTAAAGAACTTGCCCCGCAGACAGGGATAACAGACGGAAACGACTGATAAAACCTGATATAATTGCCGGTACGCATGTGCCTGGCAATGAAAAGAGATGCTGCGGGAGAGCTTTGCGTCCTATTAGCTGGTTGGCGGGGTAATGGCCACCAAGGCGATGATAGGTAGCCGGCCTGAGAGGGTGAACGGCCACAAGGGGACTGAGATACGGCCCTTACTCCTACGGGAGGCAGCAGTGGGGAATATTGGACAATGGGGGCAACCCTGATCCAGCAATTCTGTGTGCACGAAGAAGGTTTTCGGATTGTAAAGTGCTTTCAGCAGGGAAGAAGAGAATGACGGTACCTGCAGAAGAAGCGACGGCTAAATA
>G35JFLI02HDH12
GGTGAGTAACGCGTAAAGAACTTGCCCCGCAGACAGGGATAACAGACGGAAACGACTGATAAAACCTGATATAATTGCCGGTACGCATGTGCCTGGCAATGAAAAGAGATGCTGCGGGAGAGCTTTGCGTCCTATTAGCTGGTTGGCGGGGTAATGGCCACCAAGGCGATGATAGGTAGCCGGCCTGAGAGGGTGAACGGCCACAAGGGGACTGAGATACGGCCCTTACTCCTACGGGAGGCAGCAGTGGGGAATATTGGACAATGGGGGCAACCCTGATCCAGCAATTCTGTGTGCACGAAGAAGGTTTTCGGATTGTAAAGTGCTTTCAGCAGGGAAGAAGAGAATGACGGTACCTGCAGAAGAAGCGACGGCTAAATA
>G3BZQ8102GIMZO
GGTGAGTAACGCGTAAAGAACTTGCCTCGCAGACAGGGATAACAGACGGAAACGACTGATAAAACCTGATATAATTGCCGGTACGCATGTGCCTGGCAATGAAAAGAGATGCTGCGGGAGAGCTTTGCGTCCTATTAGCTGGTTGGCGGGGTAACGGCCCACCAAGGCGATGATAGGTAGCCGGCCTGAGAGGGTGAACGGCCACAAGGGGACTGAGATACGGCCCTTACTCCTACGGGAGGCAGCAGTGGGGAATATTGGACAATGGGGGGCAACCCTGATCCAGCAATTCTGTGTGCACGAAGAAGGTTTTCGGATTGTAAAGTGCTTTCAGCAGGGAAGAAGAGAATGACGGTACCTGCAGAAGAAGCGACGGCTAAATA
>G3BZQ8102H3B9J
GGTGAGTAACGCGTAAAGAACTTGCCTCGCAGACAGGGATAACAGACGGAAACGACTGATAAAACCTGATATAATTGCCGGTACGCATGTGCCTGGCAATGAAAAGAGATGCTGCGGGAGAGCTTTGCGTCCTATTAGCTGGTTGGCGGGGTAACGGCCCACCAAGGCGATGATAGGTAGCCGGCCTGAGAGGGTGAACGGCCACAAGGGGACTGAGATACGGCCCTTACTCCTACGGGAGGCAGCAGTGGGGAATATTGGACAATGGGGGGCAACCCTGATCCAGCAATTCTGTGTGCACGAAGAAGGTTTTCGGATTGTAAAGTGCTTTCAGCAGGGAAGAAGAGAATGACGGTACCTGCAGAAGAAGCGACGGCTAAATA
>G35JFLI02G3X5U
GGTGAGTAACGCGTAAAGAACTTGCCTCGCAGACAGGGATAACAGACGGAAACGACTGATAAAACCTGATATAATTGCCGGTACGCATGTGCCTGGCAATGAAAAGAGATGCTGCGGGAGAGCTTTGCGTCCTATTAGCTGGTTGGCGGGGTAACGGCCCACCAAGGCGATGATAGGTAGCCGGCCTGAGAGGGTGAACGGCCACAAGGGGACTGAGATACGGCCCTTACTCCTACGGGAGGCAGCAGTGGGGAATATTGGACAATGGGGGGCAACCCTGATCCAGCAATTCTGTGTGCACGAAGAAGGTTTTCGGATTGTAAAGTGCTTTCAGCAGGGAAGAAGAGAATGACGGTACCTGCAGAAGAAGCGACGGCTAAATA
>GV2UCFN02IVF2O
GGTGAGTAACGCGTAAAGAACTTGCCTCGCAGACAGGGATAACAGACGGAAACGACTGATAAAACCTGATATAATTGCCGGTACGCATGTGCCTGGCAATGAAAAGAGATGCTGCGGGAGAGCTTTGCGTCCTATTAGCTGGTTGGCGGGGTAACGGCCCACCAAGGCGATGATAGGTAGCCGGCCTGAGAGGGTGAACGGCCACAAGGGGACTGAGATACGGCCCTTACTCCTACGGGAGGCAGCAGTGGGGAATATTGGACAATGGGGGCAACCCTGATCCAGCAATTCTGTGTGCACGAAGAAGGTTTTCGGATTGTAAAGTGCTTTCAGCAGGGAAGAAGAGAATGACGGTACCTGCAGAAGAAGCGACGGCTAAATA
>GV2UCFN02JSFBP
GGTGAGTAACGCGTAAAGAACTTGCCTCGCAGACAGGGATAACAGACGGAAACGACTGATAAAACCTGATATAATTGCCGGTACGCATGTGCCTGGCAATGAAAAGAGATGCTGCGGGAGAGCTTTGCGTCCTATTAGCTGGTTGGCGGGGTAACGGCCCACCAAGGCGATGATAGGTAGCCGGCCTGAGAGGGTGAACGGCCACAAGGGGACTGAGATACGGCCCTTACTCCTACGGGAGGCAGCAGTGGGGAATATTGGACAATGGGGGCAACCCTGATCCAGCAATTCTGTGTGCACGAAGAAGGTTTTCGGATTGTAAAGTGCTTTCAGCAGGGAAGAAGAGAATGACGGTACCTGCAGAAGAAGCGACGGCTAAATA
>GV2UCFN02HO7EW
GGTGAGTAACGCGTAAAGAACTTGCCTCGCAGACAGGGATAACAGACGGAAACGACTGATAAAACCTGATATAATTGCCGGTACGCATGTGCCTGGCAATGAAAAGAGATGCTGCGGGAGAGCTTTGCGTCCTATTAGCTGGTTGGCGGGGTAACGGCCCACCAAGGCGATGATAGGTAGCCGGCCTGAGAGGGTGAACGGCCACAAGGGGACTGAGATACGGCCCTTACTCCTACGGGAGGCAGCAGTGGGGAATATTGGACAATGGGGGCAACCCTGATCCAGCAATTCTGTGTGCACGAAGAAGGTTTTCGGATTGTAAAGTGCTTTCAGCAGGGAAGAAGAGAATGACGGTACCTGCAGAAGAAGCGACGGCTAAATA
>GV2UCFN02IXMU5
GGTGAGTAACGCGTAAAGAACTTGCCTCGCAGACAGGGATAACAGACGGAAACGACTGATAAAACCTGATATAATTGCCGGTACGCATGTGCCTGGCAATGAAAAGAGATGCTGCGGGAGAGCTTTGCGTCCTATTAGCTGGTTGGCGGGGTAACGGCCCACCAAGGCGATGATAGGTAGCCGGCCTGAGAGGGTGAACGGCCACAAGGGGACTGAGATACGGCCCTTACTCCTACGGGAGGCAGCAGTGGGGAATATTGGACAATGGGGGCAACCCTGATCCAGCAATTCTGTGTGCACGAAGAAGGTTTTCGGATTGTAAAGTGCTTTCAGCAGGGAAGAAGAGAATGACGGTACCTGCAGAAGAAGCGACGGCTAAATA
>GV2UCFN02J3EKZ
GGTGAGTAACGCGTAAAGAACTTGCCTCGCAGACAGGGATAACAGACGGAAACGACTGATAAAACCTGATATAATTGCCGGTACGCATGTGCCTGGCAATGAAAAGAGATGCTGCGGGAGAGCTTTGCGTCCTATTAGCTGGTTGGCGGGGTAACGGCCCACCAAGGCGATGATAGGTAGCCGGCCTGAGAGGGTGAACGGCCACAAGGGGACTGAGATACGGCCCTTACTCCTACGGGAGGCAGCAGTGGGGAATATTGGACAATGGGGGCAACCCTGATCCAGCAATTCTGTGTGCACGAAGAAGGTTTTCGGATTGTAAAGTGCTTTCAGCAGGGAAGAAGAGAATGACGGTACCTGCAGAAGAAGCGACGGCTAAATA
>GV2UCFN02G2B4K
GGTGAGTAACGCGTAAAGAACTTGCCTCGCAGACAGGGATAACAGACGGAAACGACTGATAAAACCTGATATAATTGCCGGTACGCATGTGCCTGGCAATGAAAAGAGATGCTGCGGGAGAGCTTTGCGTCCTATTAGCTGGTTGGCGGGGTAACGGCCCACCAAGGCGATGATAGGTAGCCGGCCTGAGAGGGTGAACGGCCACAAGGGGACTGAGATACGGCCCTTACTCCTACGGGAGGCAGCAGTGGGGAATATTGGACAATGGGGGCAACCCTGATCCAGCAATTCTGTGTGCACGAAGAAGGTTTTCGGATTGTAAAGTGCTTTCAGCAGGGAAGAAGAGAATGACGGTACCTGCAGAAGAAGCGACGGCTAAATA
>GV2UCFN02F7FVM
GGTGAGTAACGCGTAAAGAACTTGCCTCGCAGACAGGGATAACAGACGGAAACGACTGATAAAACCTGATATAATTGCCGGTACGCATGTGCCTGGCAATGAAAAGAGATGCTGCGGGAGAGCTTTGCGTCCTATTAGCTGGTTGGCGGGGTAACGGCCCACCAAGGCGATGATAGGTAGCCGGCCTGAGAGGGTGAACGGCCACAAGGGGACTGAGATACGGCCCTTACTCCTACGGGAGGCAGCAGTGGGGAATATTGGACAATGGGGGCAACCCTGATCCAGCAATTCTGTGTGCACGAAGAAGGTTTTCGGATTGTAAAGTGCTTTCAGCAGGGAAGAAGAGAATGACGGTACCTGCAGAAGAAGCGACGGCTAAATA
>GV2UCFN02FHK25
GGTGAGTAACGCGTAAAGAACTTGCCTCGCAGACAGGGATAACAGACGGAAACGACTGATAAAACCTGATATAATTGCCGGTACGCATGTGCCTGGCAATGAAAAGAGATGCTGCGGGAGAGCTTTGCGTCCTATTAGCTGGTTGGCGGGGTAACGGCCCACCAAGGCGATGATAGGTAGCCGGCCTGAGAGGGTGAACGGCCACAAGGGGACTGAGATACGGCCCTTACTCCTACGGGAGGCAGCAGTGGGGAATATTGGACAATGGGGGCAACCCTGATCCAGCAATTCTGTGTGCACGAAGAAGGTTTTCGGATTGTAAAGTGCTTTCAGCAGGGAAGAAGAGAATGACGGTACCTGCAGAAGAAGCGACGGCTAAATA
>GV2UCFN02GA170
GGTGAGTAACGCGTAAAGAACTTGCCTCGCAGACAGGGATAACAGACGGAAACGACTGATAAAACCTGATATAATTGCCGGTACGCATGTGCCTGGCAATGAAAAGAGATGCTGCGGGAGAGCTTTGCGTCCTATTAGCTGGTTGGCGGGGTAACGGCCCACCAAGGCGATGATAGGTAGCCGGCCTGAGAGGGTGAACGGCCACAAGGGGACTGAGATACGGCCCTTACTCCTACGGGAGGCAGCAGTGGGGAATATTGGACAATGGGGGCAACCCTGATCCAGCAATTCTGTGTGCACGAAGAAGGTTTTCGGATTGTAAAGTGCTTTCAGCAGGGAAGAAGAGAATGACGGTACCTGCAGAAGAAGCGACGGCTAAATA
>GV2UCFN02H6AN3
GGTGAGTAACGCGTAAAGAACTTGCCTCGCAGACAGGGATAACAGACGGAAACGACTGATAAAACCTGATATAATTGCCGGTACGCATGTGCCTGGCAATGAAAAGAGATGCTGCGGGAGAGCTTTGCGTCCTATTAGCTGGTTGGCGGGGTAACGGCCCACCAAGGCGATGATAGGTAGCCGGCCTGAGAGGGTGAACGGCCACAAGGGGACTGAGATACGGCCCTTACTCCTACGGGAGGCAGCAGTGGGGAATATTGGACAATGGGGGCAACCCTGATCCAGCAATTCTGTGTGCACGAAGAAGGTTTTCGGATTGTAAAGTGCTTTCAGCAGGGAAGAAGAGAATGACGGTACCTGCAGAAGAAGCGACGGCTAAATA
>GV2UCFN02IO9QV
GGTGAGTAACGCGTAAAGAACTTGCCTCGCAGACAGGGATAACAGACGGAAACGACTGATAAAACCTGATATAATTGCCGGTACGCATGTGCCTGGCAATGAAAAGAGATGCTGCGGGAGAGCTTTGCGTCCTATTAGCTGGTTGGCGGGGTAACGGCCCACCAAGGCGATGATAGGTAGCCGGCCTGAGAGGGTGAACGGCCACAAGGGGACTGAGATACGGCCCTTACTCCTACGGGAGGCAGCAGTGGGGAATATTGGACAATGGGGGCAACCCTGATCCAGCAATTCTGTGTGCACGAAGAAGGTTTTCGGATTGTAAAGTGCTTTCAGCAGGGAAGAAGAGAATGACGGTACCTGCAGAAGAAGCGACGGCTAAATA
>G3BZQ8102FN2I1
GGTGAGTAACGCGTAAAGAACTTGCCCGCAGACAGGGATAACAGACGGAAACGACTGATAAAACCTGATATAATTGCCGGTACGCATGTGCCCGGCAATGAAAAGAGATGCTGCGGGAGAGCTTTGCGTCCTATTAGCTGGTTGGCGGGGTAACGGCCCACCAAGGCGATGATAGGTAGCCGGCCTGAGAGGGTGAACGGCCACAAGGGGACTGAGATACGGCCCTTACTCCTACGGGAGGCAGCAGTGGGGAATATTGGACAATGGGGGCAACCCTGATCCAGCAATTCTGTGTGCACGAAGAAGGTTTTCGGATTGTAAAGTGCTTTCAGCAGGGAAGAAGAGAATGACGGTACCTGCAAAAGAAGCGACGGCTAAATA
>G3BZQ8102IDEYF
GGTGAGTAACGCGTAAAGAACTTGCCCGCAGACAGGGATAACAGACGGAAACGACTGATAAAACCTGATATAATTGCCGGTACGCATGTGCCCGGCAATGAAAAGAGATGCTGCGGGAGAGCTTTGCGTCCTATTAGCTGGTTGGCGGGGTAACGGCCCACCAAGGCGATGATAGGTAGCCGGCCTGAGAGGGTGAACGGCCACAAGGGGACTGAGATACGGCCCTTACTCCTACGGGAGGCAGCAGTGGGGAATATTGGACAATGGGGGCAACCCTGATCCAGCAATTCTGTGTGCACGAAGAAGGTTTTCGGATTGTAAAGTGCTTTCAGCAGGGAAGAAGAGAATGACGGTACCTGCAAAAGAAGCGACGGCTAAATA
>G35JFLI02GHKCP
GGTGAGTAACGCGTAAAGAACTTGCCCGCAGACAGGGATAACAGACGGAAACGACTGATAAAACCTGATATAATTGCCGGTACGCATGTGCCCGGCAATGAAAAGAGATGCTGCGGGAGAGCTTTGCGTCCTATTAGCTGGTTGGCGGGGTAACGGCCCACCAAGGCGATGATAGGTAGCCGGCCTGAGAGGGTGAACGGCCACAAGGGGACTGAGATACGGCCCTTACTCCTACGGGAGGCAGCAGTGGGGAATATTGGACAATGGGGGCAACCCTGATCCAGCAATTCTGTGTGCACGAAGAAGGTTTTCGGATTGTAAAGTGCTTTCAGCAGGGAAGAAGAGAATGACGGTACCTGCAAAAGAAGCGACGGCTAAATA
>G35JFLI02IGH7I
GGTGAGTAACGCGTAAAGAACTTGCCCGCAGACAGGGATAACAGACGGAAACGACTGATAAAACCTGATATAATTGCCGGTACGCATGTGCCCGGCAATGAAAAGAGATGCTGCGGGAGAGCTTTGCGTCCTATTAGCTGGTTGGCGGGGTAACGGCCCACCAAGGCGATGATAGGTAGCCGGCCTGAGAGGGTGAACGGCCACAAGGGGACTGAGATACGGCCCTTACTCCTACGGGAGGCAGCAGTGGGGAATATTGGACAATGGGGGCAACCCTGATCCAGCAATTCTGTGTGCACGAAGAAGGTTTTCGGATTGTAAAGTGCTTTCAGCAGGGAAGAAGAGAATGACGGTACCTGCAAAAGAAGCGACGGCTAAATA
>GV2UCFN02IIVM6
GGTGAGTAACGCGTAAAGAACTTGCCCCGCAGACAGGGATAACAGACGGAAACGACTGATAAAACCTGATATAATTGCCGGTACGCATGTGCCCGGCAATGAAAAGAGATGCTGCGGGAGAGCTTTGCGTCCTATTAGCTGGTTGGCGGGGTAACGGCCCACCAAGGCGATGATAGGTAGCCGGCCTGAGAGGGTGAACGGCCACAAGGGGGACTGAGATACGGCCCTTACTCCTACGGGAGGCAGCAGTGGGGAATATTGGACAATGGGGGCAACCCTGATCCAGCAATTCTGTGTGCACGAAGAAGGTTTTCGGATTGTAAAGTGCTTTCAGCAGGGAAGAAGAGAATGACGGTACCTGCAGAAGAAGCGACGGCTAAATA
>GV2UCFN02F4YVL
GGTGAGTAACGCGTAAAGAATTTGCCCCGCAGACAGGGATAACAGACGGAAACGACTGATAAAACCTGATATAATTGCCGGTACGCATGTGCCCGGCAATGAAAAGAGATGCTGCGGGAGAGCTTTGCGTCCTATTAGCTGGTTGGCGGGGTAACGGCCCACCAAGGCGATGATAGGTAGCCGGCCTGAGAGGGTGAACGGCCACAAGGGGACTGAGATACGGCCCTTACTCCTACGGGAGGCAGCAGTGGGGAATATTGGACAATGGGGGCAACCCTGATCCAGCAATTCTGTGTGCACGAAGAAGGTTTTCGGATTGTAAAGTGCTTTCAGTAGGGAAGAAGAGAATGACGGTACCTGCAGAAGAAGCGACGGCTAAATA
>GV2UCFN02F0JUR
GGTGAGTAACGCGTAAAGAATTTGCCCCGCAGACAGGGATAACAGACGGAAACGACTGATAAAACCTGATATAATTGCCGGTACGCATGTGCCCGGCAATGAAAAGAGATGCTGCGGGAGAGCTTTGCGTCCTATTAGCTGGTTGGCGGGGTAACGGCCCACCAAGGCGATGATAGGTAGCCGGCCTGAGAGGGTGAACGGCCACAAGGGGACTGAGATACGGCCCTTACTCCTACGGGAGGCAGCAGTGGGGAATATTGGACAATGGGGGCAACCCTGATCCAGCAATTCTGTGTGCACGAAGAAGGTTTTCGGATTGTAAAGTGCTTTCAGTAGGGAAGAAGAGAATGACGGTACCTGCAGAAGAAGCGACGGCTAAATA
>GV2UCFN02JNFL7
GGTGAGTAACGCGTAAAGAATTTGCCCCGCAGACAGGGATAACAGACGGAAACGACTGATAAAACCTGATATAATTGCCGGTACGCATGTGCCCGGCAATGAAAAGAGATGCTGCGGGAGAGCTTTGCGTCCTATTAGCTGGTTGGCGGGGTAACGGCCCACCAAGGCGATGATAGGTAGCCGGCCTGAGAGGGTGAACGGCCACAAGGGGACTGAGATACGGCCCTTACTCCTACGGGAGGCAGCAGTGGGGAATATTGGACAATGGGGGCAACCCTGATCCAGCAATTCTGTGTGCACGAAGAAGGTTTTCGGATTGTAAAGTGCTTTCAGTAGGGAAGAAGAGAATGACGGTACCTGCAGAAGAAGCGACGGCTAAATA
>GV2UCFN02HT1VI
GGTGAGTAACGCGTAAAGAATTTGCCCCGCAGACAGGGATAACAGACGGAAACGACTGATAAAACCTGATATAATTGCCGGTACGCATGTGCCCGGCAATGAAAAGAGATGCTGCGGGAGAGCTTTGCGTCCTATTAGCTGGTTGGCGGGGTAACGGCCCACCAAGGCGATGATAGGTAGCCGGCCTGAGAGGGTGAACGGCCACAAGGGGACTGAGATACGGCCCTTACTCCTACGGGAGGCAGCAGTGGGGAATATTGGACAATGGGGGCAACCCTGATCCAGCAATTCTGTGTGCACGAAGAAGGTTTTCGGATTGTAAAGTGCTTTCAGTAGGGAAGAAGAGAATGACGGTACCTGCAGAAGAAGCGACGGCTAAATA
>GV2UCFN02FX3RP
GGTGAGTAACGCGTAAAGAATTTGCCCCGCAGACAGGGATAACAGACGGAAACGACTGATAAAACCTGATATAATTGCCGGTACGCATGTGCCCGGCAATGAAAAGAGATGCTGCGGGAGAGCTTTGCGTCCTATTAGCTGGTTGGCGGGGTAACGGCCCACCAAGGCGATGATAGGTAGCCGGCCTGAGAGGGTGAACGGCCACAAGGGGACTGAGATACGGCCCTTACTCCTACGGGAGGCAGCAGTGGGGAATATTGGACAATGGGGGCAACCCTGATCCAGCAATTCTGTGTGCACGAAGAAGGTTTTCGGATTGTAAAGTGCTTTCAGTAGGGAAGAAGAGAATGACGGTACCTGCAGAAGAAGCGACGGCTAAATA
>GV2UCFN02I4A9Q
GGTGAGTAACGCGTAAAGAATTTGCCCCGCAGACAGGGATAACAGACGGAAACGACTGATAAAACCTGATATAATTGCCGGTACGCATGTGCCCGGCAATGAAAAGAGATGCTGCGGGAGAGCTTTGCGTCCTATTAGCTGGTTGGCGGGGTAACGGCCCACCAAGGCGATGATAGGTAGCCGGCCTGAGAGGGTGAACGGCCACAAGGGGACTGAGATACGGCCCTTACTCCTACGGGAGGCAGCAGTGGGGAATATTGGACAATGGGGGCAACCCTGATCCAGCAATTCTGTGTGCACGAAGAAGGTTTTCGGATTGTAAAGTGCTTTCAGTAGGGAAGAAGAGAATGACGGTACCTGCAGAAGAAGCGACGGCTAAATA
>GV2UCFN02GPPOY
GGTGAGTAACGCGTAAAGAATTTGCCCCGCAGACAGGGATAACAGACGGAAACGACTGATAAAACCTGATATAATTGCCGGTACGCATGTGCCCGGCAATGAAAAGAGATGCTGCGGGAGAGCTTTGCGTCCTATTAGCTGGTTGGCGGGGTAACGGCCCACCAAGGCGATGATAGGTAGCCGGCCTGAGAGGGTGAACGGCCACAAGGGGACTGAGATACGGCCCTTACTCCTACGGGAGGCAGCAGTGGGGAATATTGGACAATGGGGGCAACCCTGATCCAGCAATTCTGTGTGCACGAAGAAGGTTTTCGGATTGTAAAGTGCTTTCAGTAGGGAAGAAGAGAATGACGGTACCTGCAGAAGAAGCGACGGCTAAATA
>GV2UCFN02H6QL7
GGTGAGTAACGCGTAAAGAATTTGCCCCGCAGACAGGGATAACAGACGGAAACGACTGATAAAACCTGATATAATTGCCGGTACGCATGTGCCCGGCAATGAAAAGAGATGCTGCGGGAGAGCTTTGCGTCCTATTAGCTGGTTGGCGGGGTAACGGCCCACCAAGGCGATGATAGGTAGCCGGCCTGAGAGGGTGAACGGCCACAAGGGGACTGAGATACGGCCCTTACTCCTACGGGAGGCAGCAGTGGGGAATATTGGACAATGGGGGCAACCCTGATCCAGCAATTCTGTGTGCACGAAGAAGGTTTTCGGATTGTAAAGTGCTTTCAGTAGGGAAGAAGAGAATGACGGTACCTGCAGAAGAAGCGACGGCTAAATA
>GV2UCFN02JKGNI
GGTGAGTAACGCGTAAAGAATTTGCCCCGCAGACAGGGATAACAGACGGAAACGACTGATAAAACCTGATATAATTGCCGGTACGCATGTGCCCGGCAATGAAAAGAGATGCTGCGGGAGAGCTTTGCGTCCTATTAGCTGGTTGGCGGGGTAACGGCCCACCAAGGCGATGATAGGTAGCCGGCCTGAGAGGGTGAACGGCCACAAGGGGACTGAGATACGGCCCTTACTCCTACGGGAGGCAGCAGTGGGGAATATTGGACAATGGGGGCAACCCTGATCCAGCAATTCTGTGTGCACGAAGAAGGTTTTCGGATTGTAAAGTGCTTTCAGCAGGGAAGAAGAGAATGACGGTACCTGCAGAAGAAGCGACGGCTAAATA
>GV2UCFN02IV39H
GGTGAGTAACGCGTAAAGAATTTGCCCCGCAGACAGGGATAACAGACGGAAACGACTGATAAAACCTGATATAATTGCCGGTACGCATGTGCCCGGCAATGAAAAGAGATGCTGCGGGAGAGCTTTGCGTCCTATTAGCTGGTTGGCGGGGTAACGGCCCACCAAGGCGATGATAGGTAGCCGGCCTGAGAGGGTGAACGGCCACAAGGGGACTGAGATACGGCCCTTACTCCTACGGGAGGCAGCAGTGGGGAATATTGGACAATGGGGGCAACCCTGATCCAGCAATTCTGTGTGCACGAAGAAGGTTTTCGGATTGTAAAGTGCTTTCAGCAGGGAAGAAGAGAATGACGGTACCTGCAGAAGAAGCGACGGCTAAATA
>GV2UCFN02IEZTB
GGTGAGTAACGCGTAAAGAATTTGCCCCGCAGACAGGGATAACAGACGGAAACGACTGATAAAACCTGATATAATTGCCGGTACGCATGTGCCCGGCAATGAAAAGAGATGCTGCGGGAGAGCTTTGCGTCCTATTAGCTGGTTGGCGGGGTAACGGCCCACCAAGGCGATGATAGGTAGCCGGCCTGAGAGGGTGAACGGCCACAAGGGGACTGAGATACGGCCCTTACTCCTACGGGAGGCAGCAGTGGGGAATATTGGACAATGGGGGCAACCCTGATCCAGCAATTCTGTGTGCACGAAGAAGGTTTTCGGATTGTAAAGTGCTTTCAGCAGGGAAGAAGAGAATGACGGTACCTGCAGAAGAAGCGACGGCTAAATA
>GV2UCFN02HFQ3G
GGTGAGTAACGCGTAAAGAATTTGCCCCGCAGACAGGGATAACAGACGGAAACGACTGATAAAACCTGATATAATTGCCGGTACGCATGTGCCCGGCAATGAAAAGAGATGCTGCGGGAGAGCTTTGCGTCCTATTAGCTGGTTGGCGGGGTAACGGCCCACCAAGGCGATGATAGGTAGCCGGCCTGAGAGGGTGAACGGCCACAAGGGGACTGAGATACGGCCCTTACTCCTACGGGAGGCAGCAGTGGGGAATATTGGACAATGGGGGCAACCCTGATCCAGCAATTCTGTGTGCACGAAGAAGGTTTTCGGATTGTAAAGTGCTTTCAGCAGGGAAGAAGAGAATGACGGTACCTGCAGAAGAAGCGACGGCTAAATA
>GV2UCFN02F2A9G
GGTGAGTAACGCGTAAAGAATTTGCCCCGCAGACAGGGATAACAGACGGAAACGACTGATAAAACCTGATATAATTGCCGGTACGCATGTGCCCGGCAATGAAAAGAGATGCTGCGGGAGAGCTTTGCGTCCTATTAGCTGGTTGGCGGGGTAACGGCCCACCAAGGCGATGATAGGTAGCCGGCCTGAGAGGGTGAACGGCCACAAGGGGACTGAGATACGGCCCTTACTCCTACGGGAGGCAGCAGTGGGGAATATTGGACAATGGGGGCAACCCTGATCCAGCAATTCTGTGTGCACGAAGAAGGTTTTCGGATTGTAAAGTGCTTTCAGCAGGGAAGAAGAGAATGACGGTACCTGCAGAAGAAGCGACGGCTAAATA
>GV2UCFN02I1N6B
GGTGAGTAACGCGTAAAGAATTTGCCCCGCAGACAGGGATAACAGACGGAAACGACTGATAAAACCTGATATAATTGCCGGTACGCATGTGCCCGGCAATGAAAAGAGATGCTGCGGGAGAGCTTTGCGTCCTATTAGCTGGTTGGCGGGGTAACGGCCCACCAAGGCGATGATAGGTAGCCGGCCTGAGAGGGTGAACGGCCACAAGGGGACTGAGATACGGCCCTTACTCCTACGGGAGGCAGCAGTGGGGAATATTGGACAATGGGGGCAACCCTGATCCAGCAATTCTGTGTGCACGAAGAAGGTTTTCGGATTGTAAAGTGCTTTCAGCAGGGAAGAAGAGAATGACGGTACCTGCAGAAGAAGCGACGGCTAAATA
>GV2UCFN02I6I7Y
GGTGAGTAACGCGTAAAGAATTTGCCCCGCAGACAGGGATAACAGACGGAAACGACTGATAAAACCTGATATAATTGCCGGTACGCATGTGCCCGGCAATGAAAAGAGATGCTGCGGGAGAGCTTTGCGTCCTATTAGCTGGTTGGCGGGGTAACGGCCCACCAAGGCGATGATAGGTAGCCGGCCTGAGAGGGTGAACGGCCACAAGGGGACTGAGATACGGCCCTTACTCCTACGGGAGGCAGCAGTGGGGAATATTGGACAATGGGGGCAACCCTGATCCAGCAATTCTGTGTGCACGAAGAAGGTTTTCGGATTGTAAAGTGCTTTCAGCAGGGAAGAAGAGAATGACGGTACCTGCAGAAGAAGCGACGGCTAAATA
>GV2UCFN02HO88C
GGTGAGTAACGCGTAAAGAATTTGCCCCGCAGACAGGGATAACAGACGGAAACGACTGATAAAACCTGATATAATTGCCGGTACGCATGTGCCCGGCAATGAAAAGAGATGCTGCGGGAGAGCTTTGCGTCCTATTAGCTGGTTGGCGGGGTAACGGCCCACCAAGGCGATGATAGGTAGCCGGCCTGAGAGGGTGAACGGCCACAAGGGGACTGAGATACGGCCCTTACTCCTACGGGAGGCAGCAGTGGGGAATATTGGACAATGGGGGCAACCCTGATCCAGCAATTCTGTGTGCACGAAGAAGGTTTTCGGATTGTAAAGTGCTTTCAGCAGGGAAGAAGAGAATGACGGTACCTGCAGAAGAAGCGACGGCTAAATA
>G3BZQ8102FK39G
GGTGAGTAACGCGTAAAGAACTTGCCCCGCAGACAGGGATAACAGACGGAAACGACTGATAAAACCTGATATAATTGCCGGTACGCATGTGCCGGCAATGAAAAGAGATGCTGCGGGAGAGCTTTGCGTCCTATTAGCTGGTTGGCGGGGTAACGGCCCACCAAGGCGATGATAGGTAGCCGGCCTGAGAGGGTGAACGGCCACAAGGGGACTGAGATACGGCCCTTACTCCTACGGGAGGCAGCAGTGGGGAATATTGGACAATGGGGGCAACCCTGATCCAGCAATTCTGTGTGCACGAAGAAGGTTTTCGGATTGTAAAGTGCTTTCAGCAGGGAAGAAGAGAATGACGGTACCTGCAGAAGAAGCGACGGCTAAATA
>G3BZQ8102GK972
GGTGAGTAACGCGTAAAGAACTTGCCCCGCAGACAGGGATAACAGACGGAAACGACTGATAAAACCTGATATAATTGCCGGTACGCATGTGCCGGCAATGAAAAGAGATGCTGCGGGAGAGCTTTGCGTCCTATTAGCTGGTTGGCGGGGTAACGGCCCACCAAGGCGATGATAGGTAGCCGGCCTGAGAGGGTGAACGGCCACAAGGGGACTGAGATACGGCCCTTACTCCTACGGGAGGCAGCAGTGGGGAATATTGGACAATGGGGGCAACCCTGATCCAGCAATTCTGTGTGCACGAAGAAGGTTTTCGGATTGTAAAGTGCTTTCAGCAGGGAAGAAGAGAATGACGGTACCTGCAGAAGAAGCGACGGCTAAATA
>G3BZQ8102IJEPB
GGTGAGTAACGCGTAAAGAACTTGCCCCGCAGACAGGGATAACAGACGGAAACGACTGATAAAACCTGATATAATTGCCGGTACGCATGTGCCGGCAATGAAAAGAGATGCTGCGGGAGAGCTTTGCGTCCTATTAGCTGGTTGGCGGGGTAACGGCCCACCAAGGCGATGATAGGTAGCCGGCCTGAGAGGGTGAACGGCCACAAGGGGACTGAGATACGGCCCTTACTCCTACGGGAGGCAGCAGTGGGGAATATTGGACAATGGGGGCAACCCTGATCCAGCAATTCTGTGTGCACGAAGAAGGTTTTCGGATTGTAAAGTGCTTTCAGCAGGGAAGAAGAGAATGACGGTACCTGCAGAAGAAGCGACGGCTAAATA
>G3BZQ8102HP9S7
GGTGAGTAACGCGTAAAGAACTTGCCCCGCAGACAGGGATAACAGACGGAAACGACTGATAAAACCTGATATAATTGCCGGTACGCATGTGCCGGCAATGAAAAGAGATGCTGCGGGAGAGCTTTGCGTCCTATTAGCTGGTTGGCGGGGTAACGGCCCACCAAGGCGATGATAGGTAGCCGGCCTGAGAGGGTGAACGGCCACAAGGGGACTGAGATACGGCCCTTACTCCTACGGGAGGCAGCAGTGGGGAATATTGGACAATGGGGGCAACCCTGATCCAGCAATTCTGTGTGCACGAAGAAGGTTTTCGGATTGTAAAGTGCTTTCAGCAGGGAAGAAGAGAATGACGGTACCTGCAGAAGAAGCGACGGCTAAATA
>G3BZQ8102HS2FN
GGTGAGTAACGCGTAAAGAACTTGCCCCGCAGACAGGGATAACAGACGGAAACGACTGATAAAACCTGATATAATTGCCGGTACGCATGTGCCGGCAATGAAAAGAGATGCTGCGGGAGAGCTTTGCGTCCTATTAGCTGGTTGGCGGGGTAACGGCCCACCAAGGCGATGATAGGTAGCCGGCCTGAGAGGGTGAACGGCCACAAGGGGACTGAGATACGGCCCTTACTCCTACGGGAGGCAGCAGTGGGGAATATTGGACAATGGGGGCAACCCTGATCCAGCAATTCTGTGTGCACGAAGAAGGTTTTCGGATTGTAAAGTGCTTTCAGCAGGGAAGAAGAGAATGACGGTACCTGCAGAAGAAGCGACGGCTAAATA
>G3BZQ8102H34J3
GGTGAGTAACGCGTAAAGAACTTGCCCCGCAGACAGGGATAACAGACGGAAACGACTGATAAAACCTGATATAATTGCCGGTACGCATGTGCCGGCAATGAAAAGAGATGCTGCGGGAGAGCTTTGCGTCCTATTAGCTGGTTGGCGGGGTAACGGCCCACCAAGGCGATGATAGGTAGCCGGCCTGAGAGGGTGAACGGCCACAAGGGGACTGAGATACGGCCCTTACTCCTACGGGAGGCAGCAGTGGGGAATATTGGACAATGGGGGCAACCCTGATCCAGCAATTCTGTGTGCACGAAGAAGGTTTTCGGATTGTAAAGTGCTTTCAGCAGGGAAGAAGAGAATGACGGTACCTGCAGAAGAAGCGACGGCTAAATA
>G35JFLI02INJ87
GGTGAGTAACGCGTAAAGAACTTGCCCCGCAGACAGGGATAACAGACGGAAACGACTGATAAAACCTGATATAATTGCCGGTACGCATGTGCCGGCAATGAAAAGAGATGCTGCGGGAGAGCTTTGCGTCCTATTAGCTGGTTGGCGGGGTAACGGCCCACCAAGGCGATGATAGGTAGCCGGCCTGAGAGGGTGAACGGCCACAAGGGGACTGAGATACGGCCCTTACTCCTACGGGAGGCAGCAGTGGGGAATATTGGACAATGGGGGCAACCCTGATCCAGCAATTCTGTGTGCACGAAGAAGGTTTTCGGATTGTAAAGTGCTTTCAGCAGGGAAGAAGAGAATGACGGTACCTGCAGAAGAAGCGACGGCTAAATA
>G35JFLI02IDRP1
GGTGAGTAACGCGTAAAGAACTTGCCCCGCAGACAGGGATAACAGACGGAAACGACTGATAAAACCTGATATAATTGCCGGTACGCATGTGCCGGCAATGAAAAGAGATGCTGCGGGAGAGCTTTGCGTCCTATTAGCTGGTTGGCGGGGTAACGGCCCACCAAGGCGATGATAGGTAGCCGGCCTGAGAGGGTGAACGGCCACAAGGGGACTGAGATACGGCCCTTACTCCTACGGGAGGCAGCAGTGGGGAATATTGGACAATGGGGGCAACCCTGATCCAGCAATTCTGTGTGCACGAAGAAGGTTTTCGGATTGTAAAGTGCTTTCAGCAGGGAAGAAGAGAATGACGGTACCTGCAGAAGAAGCGACGGCTAAATA
>G35JFLI02H02F4
GGTGAGTAACGCGTAAAGAACTTGCCCCGCAGACAGGGATAACAGACGGAAACGACTGATAAAACCTGATATAATTGCCGGTACGCATGTGCCGGCAATGAAAAGAGATGCTGCGGGAGAGCTTTGCGTCCTATTAGCTGGTTGGCGGGGTAACGGCCCACCAAGGCGATGATAGGTAGCCGGCCTGAGAGGGTGAACGGCCACAAGGGGACTGAGATACGGCCCTTACTCCTACGGGAGGCAGCAGTGGGGAATATTGGACAATGGGGGCAACCCTGATCCAGCAATTCTGTGTGCACGAAGAAGGTTTTCGGATTGTAAAGTGCTTTCAGCAGGGAAGAAGAGAATGACGGTACCTGCAGAAGAAGCGACGGCTAAATA
>G35JFLI02INURI
GGTGAGTAACGCGTAAAGAACTTGCCCCGCAGACAGGGATAACAGACGGAAACGACTGATAAAACCTGATATAATTGCCGGTACGCATGTGCCGGCAATGAAAAGAGATGCTGCGGGAGAGCTTTGCGTCCTATTAGCTGGTTGGCGGGGTAACGGCCCACCAAGGCGATGATAGGTAGCCGGCCTGAGAGGGTGAACGGCCACAAGGGGACTGAGATACGGCCCTTACTCCTACGGGAGGCAGCAGTGGGGAATATTGGACAATGGGGGCAACCCTGATCCAGCAATTCTGTGTGCACGAAGAAGGTTTTCGGATTGTAAAGTGCTTTCAGCAGGGAAGAAGAGAATGACGGTACCTGCAGAAGAAGCGACGGCTAAATA
>G35JFLI02GQV7Q
GGTGAGTAACGCGTAAAGAACTTGCCCCGCAGACAGGGATAACAGACGGAAACGACTGATAAAACCTGATATAATTGCCGGTACGCATGTGCCGGCAATGAAAAGAGATGCTGCGGGAGAGCTTTGCGTCCTATTAGCTGGTTGGCGGGGTAACGGCCCACCAAGGCGATGATAGGTAGCCGGCCTGAGAGGGTGAACGGCCACAAGGGGACTGAGATACGGCCCTTACTCCTACGGGAGGCAGCAGTGGGGAATATTGGACAATGGGGGCAACCCTGATCCAGCAATTCTGTGTGCACGAAGAAGGTTTTCGGATTGTAAAGTGCTTTCAGCAGGGAAGAAGAGAATGACGGTACCTGCAGAAGAAGCGACGGCTAAATA
>G35JFLI02G0GEX
GGTGAGTAACGCGTAAAGAACTTGCCCCGCAGACAGGGATAACAGACGGAAACGACTGATAAAACCTGATATAATTGCCGGTACGCATGTGCCGGCAATGAAAAGAGATGCTGCGGGAGAGCTTTGCGTCCTATTAGCTGGTTGGCGGGGTAACGGCCCACCAAGGCGATGATAGGTAGCCGGCCTGAGAGGGTGAACGGCCACAAGGGGACTGAGATACGGCCCTTACTCCTACGGGAGGCAGCAGTGGGGAATATTGGACAATGGGGGCAACCCTGATCCAGCAATTCTGTGTGCACGAAGAAGGTTTTCGGATTGTAAAGTGCTTTCAGCAGGGAAGAAGAGAATGACGGTACCTGCAGAAGAAGCGACGGCTAAATA
>G35JFLI02HU0ID
GGTGAGTAACGCGTAAAGAACTTGCCCCGCAGACAGGGATAACAGACGGAAACGACTGATAAAACCTGATATAATTGCCGGTACGCATGTGCCGGCAATGAAAAGAGATGCTGCGGGAGAGCTTTGCGTCCTATTAGCTGGTTGGCGGGGTAACGGCCCACCAAGGCGATGATAGGTAGCCGGCCTGAGAGGGTGAACGGCCACAAGGGGACTGAGATACGGCCCTTACTCCTACGGGAGGCAGCAGTGGGGAATATTGGACAATGGGGGCAACCCTGATCCAGCAATTCTGTGTGCACGAAGAAGGTTTTCGGATTGTAAAGTGCTTTCAGCAGGGAAGAAGAGAATGACGGTACCTGCAGAAGAAGCGACGGCTAAATA
>GV2UCFN02ILE7N
GGTGAGTAACGCGTAAAGAACTTGCCCCGCAGACAGGGATAACAGACGGAAACGACTGATAAAACCTGATATAATTGCCGGTACGCATGTGCCCGGCAATGAAAAGAGATGCTGCGGGAGAGCTTTGCGTCCTATTAGCTGGTTGGCGGGGTAACGGCCCACCAAGGCGATGATAGGTAGCCGGCCTGAGAGGGTGAACGGCCACAAGGGGACTGAGATACGGCCCTTACTCCTACGGGAGGCAGCAGTGGGGAATATTGGACAATGGGGGTAACCCTGATCCAGCAATTCTGTGTGCACGAAGAAGGTTTTCGGATTGTAAAGTGCTTTCAGCAGGGAAGAAGAGAATGACGGTACCTGCAGAAGAAGCGACGGCTAAATA
>GV2UCFN02JTM2O
GGTGAGTAACGCGTAAAGAACTTGCCCCGCAGACAGGGATAACAGACGGAAACGACTGATAAAACCTGATATAATTGCCGGTACGCATGTGCCCGGCAATGAAAAGAGATGCTGCGGGAGAGCTTTGCGTCCTATTAGCTGGTTGGCGGGGTAACGGCCCACCAAGGCGATGATAGGTAGCCGGCCTGAGAGGGTGAACGGCCACAAGGGGACTGAGATACGGCCCTTACTCCTACGGGAGGCAGCAGTGGGGAATATTGGACAATGGGGGTAACCCTGATCCAGCAATTCTGTGTGCACGAAGAAGGTTTTCGGATTGTAAAGTGCTTTCAGCAGGGAAGAAGAGAATGACGGTACCTGCAGAAGAAGCGACGGCTAAATA
>GV2UCFN02JM2FY
GGTGAGTAACGCGTAAAGAACTTGCCCCGCAGACAGGGATAACAGACGGAAACGACTGATAAAACCTGATATAATTGCCGGTACGCATGTGCCCGGCAATGAAAAGAGATGCTGCGGGAGAGCTTTGCGTCCTATTAGCTGGTTGGCGGGGTAACGGCCCACCAAGGCGATGATAGGTAGCCGGCCTGAGAGGGTGAACGGCCACAAGGGGACTGAGATACGGCCCTTACTCCTACGGGAGGCAGCAGTGGGGAATATTGGACAATGGGGGTAACCCTGATCCAGCAATTCTGTGTGCACGAAGAAGGTTTTCGGATTGTAAAGTGCTTTCAGCAGGGAAGAAGAGAATGACGGTACCTGCAGAAGAAGCGACGGCTAAATA
>GV2UCFN02GU2SX
GGTGAGTAACGCGTAAAGAACTTGCCCCGCAGACAGGGATAACAGACGGAAACGACTGATAAAACCTGATATAATTGCCGGTACGCATGTGCCCGGCAATGAAAAGAGATGCTGCGGGAGAGCTTTGCGTCCTATTAGCTGGTTGGCGGGGTAACGGCCCACCAAGGCGATGATAGGTAGCCGGCCTGAGAGGGTGAACGGCCACAAGGGGACTGAGATACGGCCCTTACTCCTACGGGAGGCAGCAGTGGGGAATATTGGACAATGGGGGTAACCCTGATCCAGCAATTCTGTGTGCACGAAGAAGGTTTTCGGATTGTAAAGTGCTTTCAGCAGGGAAGAAGAGAATGACGGTACCTGCAGAAGAAGCGACGGCTAAATA
>GV2UCFN02GVU9I
GGTGAGTAACGCGTAAAGAACTTGCCCCGCAGACAGGGATAACAGACGGAAACGACTGATAAAACCTGATATAATTGCCGGTACGCATGTGCCCGGCAATGAAAAGAGATGCTGCGGGAGAGCTTTGCGTCCTATTAGCTGGTTGGCGGGGTAACGGCCCACCAAGGCGATGATAGGTAGCCGGCCTGAGAGGGTGAACGGCCACAAGGGGACTGAGATACGGCCCTTACTCCTACGGGAGGCAGCAGTGGGGAATATTGGACAATGGGGGTAACCCTGATCCAGCAATTCTGTGTGCACGAAGAAGGTTTTCGGATTGTAAAGTGCTTTCAGCAGGGAAGAAGAGAATGACGGTACCTGCAGAAGAAGCGACGGCTAAATA
>GV2UCFN02GT5SN
GGTGAGTAACGCGTAAAGAACTTGCCCCGCAGACAGGGATAACAGACGGAAACGACTGATAAAACCTGATATAATTGCCGGTACGCATGTGCCCGGCAATGAAAAGAGATGCTGCGGGAGAGCTTTGCGTCCTATTAGCTGGTTGGCGGGGTAACGGCCCACCAAGGCGATGATAGGTAGCCGGCCTGAGAGGGTGAACGGCCACAAGGGGACTGAGATACGGCCCTTACTCCTACGGGAGGCAGCAGTGGGGAATATTGGACAATGGGGGTAACCCTGATCCAGCAATTCTGTGTGCACGAAGAAGGTTTTCGGATTGTAAAGTGCTTTCAGCAGGGAAGAAGAGAATGACGGTACCTGCAGAAGAAGCGACGGCTAAATA
>GV2UCFN02HVMQ8
GGTGAGTAACGCGTAAAGAACTTGCCCCGCAGACAGGGATAACAGACGGAAACGACTGATAAAACCTGATATAATTGCCGGTACGCATGTGCCCGGCAATGAAAAGAGATGCTGCGGGAGAGCTTTGCGTCCTATTAGCTGGTTGGCGGGGTAACGGCCCACCAAGGCGATGATAGGTAGCCGGCCTGAGAGGGTGAACGGCCACAAGGGGACTGAGATACGGCCCTTACTCCTACGGGAGGCAGCAGTGGGGAATATTGGACAATGGGGGTAACCCTGATCCAGCAATTCTGTGTGCACGAAGAAGGTTTTCGGATTGTAAAGTGCTTTCAGCAGGGAAGAAGAGAATGACGGTACCTGCAGAAGAAGCGACGGCTAAATA
>GV2UCFN02FICMI
GGTGAGTAACGCGTAAAGAACTTGCCCCGCAGACAGGGATAACAGACGGAAACGACTGATAAAACCTGATATAATTGCCGGTACGCATGTGCCCGGCAATGAAAAGAGATGCTGCGGGAGAGCTTTGCGTCCTATTAGCTGGTTGGCGGGGTAACGGCCCACCAAGGCGATGATAGGTAGCCGGCCTGAGAGGGTGAACGGCCACAAGGGGACTGAGATACGGCCCTTACTCCTACGGGAGGCAGCAGTGGGGAATATTGGACAATGGGGGTAACCCTGATCCAGCAATTCTGTGTGCACGAAGAAGGTTTTCGGATTGTAAAGTGCTTTCAGCAGGGAAGAAGAGAATGACGGTACCTGCAGAAGAAGCGACGGCTAAATA
>GV2UCFN02FK5N3
GGTGAGTAACGCGTAAAGAACTTGCCCCGCAGACAGGGATAACAGACGGAAACGACTGATAAAACCTGATATAATTGCCGGTACGCATGTGCCCGGCAATGAAAAGAGATGCTGCGGGAGAGCTTTGCGTCCTATTAGCTGGTTGGCGGGGTAACGGCCCACCAAGGCGATGATAGGTAGCCGGCCTGAGAGGGTGAACGGCCACAAGGGGACTGAGATACGGCCCTTACTCCTACGGGAGGCAGCAGTGGGGAATATTGGACAATGGGGGTAACCCTGATCCAGCAATTCTGTGTGCACGAAGAAGGTTTTCGGATTGTAAAGTGCTTTCAGCAGGGAAGAAGAGAATGACGGTACCTGCAGAAGAAGCGACGGCTAAATA
>GV2UCFN02FLKOA
GGTGAGTAACGCGTAAAGAACTTGCCCCGCAGACAGGGATAACAGACGGAAACGACTGATAAAACCTGATATAATTGCCGGTACGCATGTGCCCGGCAATGAAAAGAGATGCTGCGGGAGAGCTTTGCGTCCTATTAGCTGGTTGGCGGGGTAACGGCCCACCAAGGCGATGATAGGTAGCCGGCCTGAGAGGGTGAACGGCCACAAGGGGACTGAGATACGGCCCTTACTCCTACGGGAGGCAGCAGTGGGGAATATTGGACAATGGGGGTAACCCTGATCCAGCAATTCTGTGTGCACGAAGAAGGTTTTCGGATTGTAAAGTGCTTTCAGCAGGGAAGAAGAGAATGACGGTACCTGCAGAAGAAGCGACGGCTAAATA
>GV2UCFN02GG69D
GGTGAGTAACGCGTAAAGAACTTGCCCCGCAGACAGGGATAACAGACGGAAACGACTGATAAAACCTGATATAATTGCCGGTACGCATGTGCCCGGCAATGAAAAGAGATGCTGCGGGAGAGCTTTGCGTCCTATTAGCTGGTTGGCGGGGTAACGGCCCACCAAGGCGATGATAGGTAGCCGGCCTGAGAGGGTGAACGGCCACAAGGGGACTGAGATACGGCCCTTACTCCTACGGGAGGCAGCAGTGGGGAATATTGGACAATGGGGGTAACCCTGATCCAGCAATTCTGTGTGCACGAAGAAGGTTTTCGGATTGTAAAGTGCTTTCAGCAGGGAAGAAGAGAATGACGGTACCTGCAGAAGAAGCGACGGCTAAATA
>GV2UCFN02FWH4L
GGTGAGTAACGCGTAAAGAACTTGCCCCGCAGACAGGGATAACAGACGGAAACGACTGATAAAACCTGATATAATTGCCGGTACGCATGTGCCCGGCAATGAAAAGAGATGCTGCGGGAGAGCTTTGCGTCCTATTAGCTGGTTGGCGGGGTAACGGCCCACCAAGGCGATGATAGGTAGCCGGCCTGAGAGGGTGAACGGCCACAAGGGGACTGAGATACGGCCCTTACTCCTACGGGAGGCAGCAGTGGGGAATATTGGACAATGGGGGTAACCCTGATCCAGCAATTCTGTGTGCACGAAGAAGGTTTTCGGATTGTAAAGTGCTTTCAGCAGGGAAGAAGAGAATGACGGTACCTGCAGAAGAAGCGACGGCTAAATA
>GV2UCFN02JYAQ5
GGTGAGTAACGCGTAAAGAACTTGCCCCGCAGACAGGGATAACAGACGGAAACGACTGATAAAACCTGATATAATTGCCGGTACGCATGTGCCCGGCAATGAAAAGAGATGCTGCGGGAGAGCTTTGCGTCCTATTAGCTGGTTGGCGGGGTAACGGCCCACCAAGGCGATGATAGGTAGCCGGCCTGAGAGGGTGAACGGCCACAAGGGGACTGAGATACGGCCCTTACTCCTACGGGAGGCAGCAGTGGGGAATATTGGACAATGGGGGTAACCCTGATCCAGCAATTCTGTGTGCACGAAGAAGGTTTTCGGATTGTAAAGTGCTTTCAGCAGGGAAGAAGAGAATGACGGTACCTGCAGAAGAAGCGACGGCTAAATA
>GV2UCFN02IG9PZ
GGTGAGTAACGCGTAAAGAACTTGCCCCGCAGACAGGGATAACAGACGGAAACGACTGATAAAACCTGATATAATTGCCGGTACGCATGTGCCCGGCAATGAAAAGAGATGCTGCGGGAGAGCTTTGCGTCCTATTAGCTGGTTGGCGGGGTAACGGCCCACCAAGGCGATGATAGGTAGCCGGCCTGAGAGGGTGAACGGCCACAAGGGGACTGAGATACGGCCCTTACTCCTACGGGAGGCAGCAGTGGGGAATATTGGACAATGGGGGTAACCCTGATCCAGCAATTCTGTGTGCACGAAGAAGGTTTTCGGATTGTAAAGTGCTTTCAGCAGGGAAGAAGAGAATGACGGTACCTGCAGAAGAAGCGACGGCTAAATA
>GV2UCFN02I3Q9Z
GGTGAGTAACGCGTAAAGAACTTGCCCCGCAGACAGGGATAACAGACGGAAACGACTGATAAAACCTGATATAATTGCCGGTACGCATGTGCCCGGCAATGAAAAGAGATGCTGCGGGAGAGCTTTGCGTCCTATTAGCTGGTTGGCGGGGTAACGGCCCACCAAGGCGATGATAGGTAGCCGGCCTGAGAGGGTGAACGGCCACAAGGGGACTGAGATACGGCCCTTACTCCTACGGGAGGCAGCAGTGGGGAATATTGGACAATGGGGGTAACCCTGATCCAGCAATTCTGTGTGCACGAAGAAGGTTTTCGGATTGTAAAGTGCTTTCAGCAGGGAAGAAGAGAATGACGGTACCTGCAGAAGAAGCGACGGCTAAATA
>GV2UCFN02HBWOJ
GGTGAGTAACGCGTAAAGAACTTGCCCCGCAGACAGGGATAACAGACGGAAACGACTGATAAAACCTGATATAATTGCCGGTACGCATGTGCCCGGCAATGAAAAGAGATGCTGCGGGAGAGCTTTGCGTCCTATTAGCTGGTTGGCGGGGTAACGGCCCACCAAGGCGATGATAGGTAGCCGGCCTGAGAGGGTGAACGGCCACAAGGGGACTGAGATACGGCCCTTACTCCTACGGGAGGCAGCAGTGGGGAATATTGGACAATGGGGGTAACCCTGATCCAGCAATTCTGTGTGCACGAAGAAGGTTTTCGGATTGTAAAGTGCTTTCAGCAGGGAAGAAGAGAATGACGGTACCTGCAGAAGAAGCGACGGCTAAATA
>GV2UCFN02G0WDG
GGTGAGTAACGCGTAAAGAACTTGCCCCGCAGACAGGGATAACAGACGGAAACGACTGATAAAACCTGATATAATTGCCGGTACGCATGTGCCCGGCAATGAAAAGAGATGCTGCGGGAGAGCTTTGCGTCCTATTAGCTGGTTGGCGGGGTAACGGCCCACCAAGGCGATGATAGGTAGCCGGCCTGAGAGGGTGAACGGCCACAAGGGGACTGAGATACGGCCCTTACTCCTACGGGAGGCAGCAGTGGGGAATATTGGACAATGGGGGTAACCCTGATCCAGCAATTCTGTGTGCACGAAGAAGGTTTTCGGATTGTAAAGTGCTTTCAGCAGGGAAGAAGAGAATGACGGTACCTGCAGAAGAAGCGACGGCTAAATA
>GV2UCFN02HVLUX
GGTGAGTAACGCGTAAAGAACTTGCCCCGCAGACAGGGATAACAGACGGAAACGACTGATAAAACCTGATATAATTGCCGGTACGCATGTGCCCGGCAATGAAAAGAGATGCTGCGGGAGAGCTTTGCGTCCTATTAGCTGGTTGGCGGGGTAACGGCCCACCAAGGCGATGATAGGTAGCCGGCCTGAGAGGGTGAACGGCCACAAGGGGACTGAGATACGGCCCTTACTCCTACGGGAGGCAGCAGTGGGGAATATTGGACAATGGGGGTAACCCTGATCCAGCAATTCTGTGTGCACGAAGAAGGTTTTCGGATTGTAAAGTGCTTTCAGCAGGGAAGAAGAGAATGACGGTACCTGCAGAAGAAGCGACGGCTAAATA
>GV2UCFN02FKG0Q
GGTGAGTAACGCGTAAAGAACTTGCCCCGCAGACAGGGATAACAGACGGAAACGACTGATAAAACCTGATATAATTGCCGGTACGCATGTGCCCGGCAATGAAAAGAGATGCTGCGGGAGAGCTTTGCGTCCTATTAGCTGGTTGGCGGGGTAACGGCCCACCAAGGCGATGATAGGTAGCCGGCCTGAGAGGGTGAACGGCCACAAGGGGACTGAGATACGGCCCTTACTCCTACGGGAGGCAGCAGTGGGGAATATTGGACAATGGGGGTAACCCTGATCCAGCAATTCTGTGTGCACGAAGAAGGTTTTCGGATTGTAAAGTGCTTTCAGCAGGGAAGAAGAGAATGACGGTACCTGCAGAAGAAGCGACGGCTAAATA
>GV2UCFN02JIEPV
GGTGAGTAACGCGTAAAGAACTTGCCCCGCAGACAGGGATAACAGACGGAAACGACTGATAAAACCTGATATAATTGCCGGTACGCATGTGCCCGGCAATGAAAAGAGATGCTGCGGGAGAGCTTTGCGTCCTATTAGCTGGTTGGCGGGGTAACGGCCCACCAAGGCGATGATAGGTAGCCGGCCTGAGAGGGTGAACGGCCACAAGGGGACTGAGATACGGCCCTTACTCCTACGGGAGGCAGCAGTGGGGAATATTGGACAATGGGGGTAACCCTGATCCAGCAATTCTGTGTGCACGAAGAAGGTTTTCGGATTGTAAAGTGCTTTCAGCAGGGAAGAAGAGAATGACGGTACCTGCAGAAGAAGCGACGGCTAAATA
>GV2UCFN02JJ54Z
GGTGAGTAACGCGTAAAGAACTTGCCCCGCAGACAGGGATAACAGACGGAAACGACTGATAAAACCTGATATAATTGCCGGTACGCATGTGCCCGGCAATGAAAAGAGATGCTGCGGGAGAGCTTTGCGTCCTATTAGCTGGTTGGCGGGGTAACGGCCCACCAAGGCGATGATAGGTAGCCGGCCTGAGAGGGTGAACGGCCACAAGGGGACTGAGATACGGCCCTTACTCCTACGGGAGGCAGCAGTGGGGAATATTGGACAATGGGGGTAACCCTGATCCAGCAATTCTGTGTGCACGAAGAAGGTTTTCGGATTGTAAAGTGCTTTCAGCAGGGAAGAAGAGAATGACGGTACCTGCAGAAGAAGCGACGGCTAAATA
>GV2UCFN02HP2YL
GGTGAGTAACGCGTAAAGAACTTGCCCCGCAGACAGGGATAACAGACGGAAACGACTGATAAAACCTGATATAATTGCCGGTACGCATGTGCCCGGCAATGAAAAGAGATGCTGCGGGAGAGCTTTGCGTCCTATTAGCTGGTTGGCGGGGTAACGGCCCACCAAGGCGATGATAGGTAGCCGGCCTGAGAGGGTGAACGGCCACAAGGGGACTGAGATACGGCCCTTACTCCTACGGGAGGCAGCAGTGGGGAATATTGGACAATGGGGGTAACCCTGATCCAGCAATTCTGTGTGCACGAAGAAGGTTTTCGGATTGTAAAGTGCTTTCAGCAGGGAAGAAGAGAATGACGGTACCTGCAGAAGAAGCGACGGCTAAATA
>GV2UCFN02JPDJ2
GGTGAGTAACGCGTAAAGAACTTGCCCCGCAGACAGGGATAACAGACGGAAACGACTGATAAAACCTGATATAATTGCCGGTACGCATGTGCCCGGCAATGAAAAGAGATGCTGCGGGAGAGCTTTGCGTCCTATTAGCTGGTTGGCGGGGTAACGGCCCACCAAGGCGATGATAGGTAGCCGGCCTGAGAGGGTGAACGGCCACAAGGGGACTGAGATACGGCCCTTACTCCTACGGGAGGCAGCAGTGGGGAATATTGGACAATGGGGGTAACCCTGATCCAGCAATTCTGTGTGCACGAAGAAGGTTTTCGGATTGTAAAGTGCTTTCAGCAGGGAAGAAGAGAATGACGGTACCTGCAGAAGAAGCGACGGCTAAATA
>GV2UCFN02HXLED
GGTGAGTAACGCGTAAAGAACTTGCCCCGCAGACAGGGATAACAGACGGAAACGACTGATAAAACCTGATATAATTGCCGGTACGCATGTGCCCGGCAATGAAAAGAGATGCTGCGGGAGAGCTTTGCGTCCTATTAGCTGGTTGGCGGGGTAACGGCCCACCAAGGCGATGATAGGTAGCCGGCCTGAGAGGGTGAACGGCCACAAGGGGACTGAGATACGGCCCTTACTCCTACGGGAGGCAGCAGTGGGGAATATTGGACAATGGGGGTAACCCTGATCCAGCAATTCTGTGTGCACGAAGAAGGTTTTCGGATTGTAAAGTGCTTTCAGCAGGGAAGAAGAGAATGACGGTACCTGCAGAAGAAGCGACGGCTAAATA
>GV2UCFN02I60NA
GGTGAGTAACGCGTAAAGAACTTGCCCCGCAGACAGGGATAACAGACGGAAACGACTGATAAAACCTGATATAATTGCCGGTACGCATGTGCCCGGCAATGAAAAGAGATGCTGCGGGAGAGCTTTGCGTCCTATTAGCTGGTTGGCGGGGTAACGGCCCACCAAGGCGATGATAGGTAGCCGGCCTGAGAGGGTGAACGGCCACAAGGGGACTGAGATACGGCCCTTACTCCTACGGGAGGCAGCAGTGGGGAATATTGGACAATGGGGGTAACCCTGATCCAGCAATTCTGTGTGCACGAAGAAGGTTTTCGGATTGTAAAGTGCTTTCAGCAGGGAAGAAGAGAATGACGGTACCTGCAGAAGAAGCGACGGCTAAATA
>GV2UCFN02I3OAY
GGTGAGTAACGCGTAAAGAACTTGCCCCGCAGACAGGGATAACAGACGGAAACGACTGATAAAACCTGATATAATTGCCGGTACGCATGTGCCCGGCAATGAAAAGAGATGCTGCGGGAGAGCTTTGCGTCCTATTAGCTGGTTGGCGGGGTAACGGCCCACCAAGGCGATGATAGGTAGCCGGCCTGAGAGGGTGAACGGCCACAAGGGGACTGAGATACGGCCCTTACTCCTACGGGAGGCAGCAGTGGGGAATATTGGACAATGGGGGTAACCCTGATCCAGCAATTCTGTGTGCACGAAGAAGGTTTTCGGATTGTAAAGTGCTTTCAGCAGGGAAGAAGAGAATGACGGTACCTGCAGAAGAAGCGACGGCTAAATA
>GV2UCFN02IZOQK
GGTGAGTAACGCGTAAAGAACTTGCCCCGCAGACAGGGATAACAGACGGAAACGACTGATAAAACCTGATATAATTGCCGGTACGCATGTGCCCGGCAATGAAAAGAGATGCTGCGGGAGAGCTTTGCGTCCTATTAGCTGGTTGGCGGGGTAACGGCCCACCAAGGCGATGATAGGTAGCCGGCCTGAGAGGGTGAACGGCCACAAGGGGACTGAGATACGGCCCTTACTCCTACGGGAGGCAGCAGTGGGGAATATTGGACAATGGGGGTAACCCTGATCCAGCAATTCTGTGTGCACGAAGAAGGTTTTCGGATTGTAAAGTGCTTTCAGCAGGGAAGAAGAGAATGACGGTACCTGCAGAAGAAGCGACGGCTAAATA
>GV2UCFN02G3J3X
GGTGAGTAACGCGTAAAGAACTTGCCCCGCAGACAGGGATAACAGACGGAAACGACTGATAAAACCTGATATAATTGCCGGTACGCATGTGCCCGGCAATGAAAAGAGATGCTGCGGGAGAGCTTTGCGTCCTATTAGCTGGTTGGCGGGGTAACGGCCCACCAAGGCGATGATAGGTAGCCGGCCTGAGAGGGTGAACGGCCACAAGGGGACTGAGATACGGCCCTTACTCCTACGGGAGGCAGCAGTGGGGAATATTGGACAATGGGGGTAACCCTGATCCAGCAATTCTGTGTGCACGAAGAAGGTTTTCGGATTGTAAAGTGCTTTCAGCAGGGAAGAAGAGAATGACGGTACCTGCAGAAGAAGCGACGGCTAAATA
>GV2UCFN02GZ2JR
GGTGAGTAACGCGTAAAGAACTTGCCCCGCAGACAGGGATAACAGACGGAAACGACTGATAAAACCTGATATAATTGCCGGTACGCATGTGCCCGGCAATGAAAAGAGATGCTGCGGGAGAGCTTTGCGTCCTATTAGCTGGTTGGCGGGGTAACGGCCCACCAAGGCGATGATAGGTAGCCGGCCTGAGAGGGTGAACGGCCACAAGGGGACTGAGATACGGCCCTTACTCCTACGGGAGGCAGCAGTGGGGAATATTGGACAATGGGGGTAACCCTGATCCAGCAATTCTGTGTGCACGAAGAAGGTTTTCGGATTGTAAAGTGCTTTCAGCAGGGAAGAAGAGAATGACGGTACCTGCAGAAGAAGCGACGGCTAAATA
>GV2UCFN02F0DGW
GGTGAGTAACGCGTAAAGAACTTGCCCCGCAGACAGGGATAACAGACGGAAACGACTGATAAAACCTGATATAATTGCCGGTACGCATGTGCCCGGCAATGAAAAGAGATGCTGCGGGAGAGCTTTGCGTCCTATTAGCTGGTTGGCGGGGTAACGGCCCACCAAGGCGATGATAGGTAGCCGGCCTGAGAGGGTGAACGGCCACAAGGGGACTGAGATACGGCCCTTACTCCTACGGGAGGCAGCAGTGGGGAATATTGGACAATGGGGGTAACCCTGATCCAGCAATTCTGTGTGCACGAAGAAGGTTTTCGGATTGTAAAGTGCTTTCAGCAGGGAAGAAGAGAATGACGGTACCTGCAGAAGAAGCGACGGCTAAATA
>GV2UCFN02IRRE5
GGTGAGTAACGCGTAAAGAACTTGCCCCGCAGACAGGGATAACAGACGGAAACGACTGATAAAACCTGATATAATTGCCGGTACGCATGTGCCCGGCAATGAAAAGAGATGCTGCGGGAGAGCTTTGCGTCCTATTAGCTGGTTGGCGGGGTAACGGCCCACCAAGGCGATGATAGGTAGCCGGCCTGAGAGGGTGAACGGCCACAAGGGGACTGAGATACGGCCCTTACTCCTACGGGAGGCAGCAGTGGGGAATATTGGACAATGGGGGTAACCCTGATCCAGCAATTCTGTGTGCACGAAGAAGGTTTTCGGATTGTAAAGTGCTTTCAGCAGGGAAGAAGAGAATGACGGTACCTGCAGAAGAAGCGACGGCTAAATA
>GV2UCFN02HC6GF
GGTGAGTAACGCGTAAAGAACTTGCCCCGCAGACAGGGATAACAGACGGAAACGACTGATAAAACCTGATATAATTGCCGGTACGCATGTGCCCGGCAATGAAAAGAGATGCTGCGGGAGAGCTTTGCGTCCTATTAGCTGGTTGGCGGGGTAACGGCCCACCAAGGCGATGATAGGTAGCCGGCCTGAGAGGGTGAACGGCCACAAGGGGACTGAGATACGGCCCTTACTCCTACGGGAGGCAGCAGTGGGGAATATTGGACAATGGGGGTAACCCTGATCCAGCAATTCTGTGTGCACGAAGAAGGTTTTCGGATTGTAAAGTGCTTTCAGCAGGGAAGAAGAGAATGACGGTACCTGCAGAAGAAGCGACGGCTAAATA
>GV2UCFN02GO212
GGTGAGTAACGCGTAAAGAACTTGCCCCGCAGACAGGGATAACAGACGGAAACGACTGATAAAACCTGATATAATTGCCGGTACGCATGTGCCCGGCAATGAAAAGAGATGCTGCGGGAGAGCTTTGCGTCCTATTAGCTGGTTGGCGGGGTAACGGCCCACCAAGGCGATGATAGGTAGCCGGCCTGAGAGGGTGAACGGCCACAAGGGGACTGAGATACGGCCCTTACTCCTACGGGAGGCAGCAGTGGGGAATATTGGACAATGGGGGTAACCCTGATCCAGCAATTCTGTGTGCACGAAGAAGGTTTTCGGATTGTAAAGTGCTTTCAGCAGGGAAGAAGAGAATGACGGTACCTGCAGAAGAAGCGACGGCTAAATA
>GV2UCFN02JT9TZ
GGTGAGTAACGCGTAAAGAACTTGCCCCGCAGACAGGGATAACAGACGGAAACGACTGATAAAACCTGATATAATTGCCGGTACGCATGTGCCCGGCAATGAAAAGAGATGCTGCGGGAGAGCTTTGCGTCCTATTAGCTGGTTGGCGGGGTAACGGCCCACCAAGGCGATGATAGGTAGCCGGCCTGAGAGGGTGAACGGCCACAAGGGGACTGAGATACGGCCCTTACTCCTACGGGAGGCAGCAGTGGGGAATATTGGACAATGGGGGTAACCCTGATCCAGCAATTCTGTGTGCACGAAGAAGGTTTTCGGATTGTAAAGTGCTTTCAGCAGGGAAGAAGAGAATGACGGTACCTGCAGAAGAAGCGACGGCTAAATA
>GV2UCFN02I3WPS
GGTGAGTAACGCGTAAAGAACTTGCCCCGCAGACAGGGATAACAGACGGAAACGACTGATAAAACCTGATATAATTGCCGGTACGCATGTGCCCGGCAATGAAAAGAGATGCTGCGGGAGAGCTTTGCGTCCTATTAGCTGGTTGGCGGGGTAACGGCCCACCAAGGCGATGATAGGTAGCCGGCCTGAGAGGGTGAACGGCCACAAGGGGACTGAGATACGGCCCTTACTCCTACGGGAGGCAGCAGTGGGGAATATTGGACAATGGGGGTAACCCTGATCCAGCAATTCTGTGTGCACGAAGAAGGTTTTCGGATTGTAAAGTGCTTTCAGCAGGGAAGAAGAGAATGACGGTACCTGCAGAAGAAGCGACGGCTAAATA
>GV2UCFN02G7TQU
GGTGAGTAACGCGTAAAGAACTTGCCCCGCAGACAGGGATAACAGACGGAAACGACTGATAAAACCTGATATAATTGCCGGTACGCATGTGCCCGGCAATGAAAAGAGATGCTGCGGGAGAGCTTTGCGTCCTATTAGCTGGTTGGCGGGGTAACGGCCCACCAAGGCGATGATAGGTAGCCGGCCTGAGAGGGTGAACGGCCACAAGGGGACTGAGATACGGCCCTTACTCCTACGGGAGGCAGCAGTGGGGAATATTGGACAATGGGGGTAACCCTGATCCAGCAATTCTGTGTGCACGAAGAAGGTTTTCGGATTGTAAAGTGCTTTCAGCAGGGAAGAAGAGAATGACGGTACCTGCAGAAGAAGCGACGGCTAAATA
>GV2UCFN02GSMRF
GGTGAGTAACGCGTAAAGAACTTGCCCCGCAGACAGGGATAACAGACGGAAACGACTGATAAAACCTGATATAATTGCCGGTACGCATGTGCCCGGCAATGAAAAGAGATGCTGCGGGAGAGCTTTGCGTCCTATTAGCTGGTTGGCGGGGTAACGGCCCACCAAGGCGATGATAGGTAGCCGGCCTGAGAGGGTGAACGGCCACAAGGGGACTGAGATACGGCCCTTACTCCTACGGGAGGCAGCAGTGGGGAATATTGGACAATGGGGGTAACCCTGATCCAGCAATTCTGTGTGCACGAAGAAGGTTTTCGGATTGTAAAGTGCTTTCAGCAGGGAAGAAGAGAATGACGGTACCTGCAGAAGAAGCGACGGCTAAATA
>GV2UCFN02FLUBM
GGTGAGTAACGCGTAAAGAACTTGCCCCGCAGACAGGGATAACAGACGGAAACGACTGATAAAACCTGATATAATTGCCGGTACGCATGTGCCCGGCAATGAAAAGAGATGCTGCGGGAGAGCTTTGCGTCCTATTAGCTGGTTGGCGGGGTAACGGCCCACCAAGGCGATGATAGGTAGCCGGCCTGAGAGGGTGAACGGCCACAAGGGGACTGAGATACGGCCCTTACTCCTACGGGAGGCAGCAGTGGGGAATATTGGACAATGGGGGTAACCCTGATCCAGCAATTCTGTGTGCACGAAGAAGGTTTTCGGATTGTAAAGTGCTTTCAGCAGGGAAGAAGAGAATGACGGTACCTGCAGAAGAAGCGACGGCTAAATA
>GV2UCFN02HO0T6
GGTGAGTAACGCGTAAAGAACTTGCCCCGCAGACAGGGATAACAGACGGAAACGACTGATAAAACCTGATATAATTGCCGGTACGCATGTGCCCGGCAATGAAAAGAGATGCTGCGGGAGAGCTTTGCGTCCTATTAGCTGGTTGGCGGGGTAACGGCCCACCAAGGCGATGATAGGTAGCCGGCCTGAGAGGGTGAACGGCCACAAGGGGACTGAGATACGGCCCTTACTCCTACGGGAGGCAGCAGTGGGGAATATTGGACAATGGGGGTAACCCTGATCCAGCAATTCTGTGTGCACGAAGAAGGTTTTCGGATTGTAAAGTGCTTTCAGCAGGGAAGAAGAGAATGACGGTACCTGCAGAAGAAGCGACGGCTAAATA
>GV2UCFN02FU3GM
GGTGAGTAACGCGTAAAGAACTTGCCCCGCAGACAGGGATAACAGACGGAAACGACTGATAAAACCTGATATAATTGCCGGTACGCATGTGCCCGGCAATGAAAAGAGATGCTGCGGGAGAGCTTTGCGTCCTATTAGCTGGTTGGCGGGGTAACGGCCCACCAAGGCGATGATAGGTAGCCGGCCTGAGAGGGTGAACGGCCACAAGGGGACTGAGATACGGCCCTTACTCCTACGGGAGGCAGCAGTGGGGAATATTGGACAATGGGGGTAACCCTGATCCAGCAATTCTGTGTGCACGAAGAAGGTTTTCGGATTGTAAAGTGCTTTCAGCAGGGAAGAAGAGAATGACGGTACCTGCAGAAGAAGCGACGGCTAAATA
>GV2UCFN02JILB2
GGTGAGTAACGCGTAAAGAACTTGCCCCGCAGACAGGGATAACAGACGGAAACGACTGATAAAACCTGATATAATTGCCGGTACGCATGTGCCCGGCAATGAAAAGAGATGCTGCGGGAGAGCTTTGCGTCCTATTAGCTGGTTGGCGGGGTAACGGCCCACCAAGGCGATGATAGGTAGCCGGCCTGAGAGGGTGAACGGCCACAAGGGGACTGAGATACGGCCCTTACTCCTACGGGAGGCAGCAGTGGGGAATATTGGACAATGGGGGTAACCCTGATCCAGCAATTCTGTGTGCACGAAGAAGGTTTTCGGATTGTAAAGTGCTTTCAGCAGGGAAGAAGAGAATGACGGTACCTGCAGAAGAAGCGACGGCTAAATA
>GV2UCFN02I0IZX
GGTGAGTAACGCGTAAAGAACTTGCCCCGCAGACAGGGATAACAGACGGAAACGACTGATAAAACCTGATATAATTGCCGGTACGCATGTGCCCGGCAATGAAAAGAGATGCTGCGGGAGAGCTTTGCGTCCTATTAGCTGGTTGGCGGGGTAACGGCCCACCAAGGCGATGATAGGTAGCCGGCCTGAGAGGGTGAACGGCCACAAGGGGACTGAGATACGGCCCTTACTCCTACGGGAGGCAGCAGTGGGGAATATTGGACAATGGGGGTAACCCTGATCCAGCAATTCTGTGTGCACGAAGAAGGTTTTCGGATTGTAAAGTGCTTTCAGCAGGGAAGAAGAGAATGACGGTACCTGCAGAAGAAGCGACGGCTAAATA
>GV2UCFN02JAD8F
GGTGAGTAACGCGTAAAGAACTTGCCCCGCAGACAGGGATAACAGACGGAAACGACTGATAAAACCTGATATAATTGCCGGTACGCATGTGCCCGGCAATGAAAAGAGATGCTGCGGGAGAGCTTTGCGTCCTATTAGCTGGTTGGCGGGGTAACGGCCCACCAAGGCGATGATAGGTAGCCGGCCTGAGAGGGTGAACGGCCACAAGGGGACTGAGATACGGCCCTTACTCCTACGGGAGGCAGCAGTGGGGAATATTGGACAATGGGGGTAACCCTGATCCAGCAATTCTGTGTGCACGAAGAAGGTTTTCGGATTGTAAAGTGCTTTCAGCAGGGAAGAAGAGAATGACGGTACCTGCAGAAGAAGCGACGGCTAAATA
>GV2UCFN02H556Z
GGTGAGTAACGCGTAAAGAACTTGCCCCGCAGACAGGGATAACAGACGGAAACGACTGATAAAACCTGATATAATTGCCGGTACGCATGTGCCCGGCAATGAAAAGAGATGCTGCGGGAGAGCTTTGCGTCCTATTAGCTGGTTGGCGGGGTAACGGCCCACCAAGGCGATGATAGGTAGCCGGCCTGAGAGGGTGAACGGCCACAAGGGGACTGAGATACGGCCCTTACTCCTACGGGAGGCAGCAGTGGGGAATATTGGACAATGGGGGTAACCCTGATCCAGCAATTCTGTGTGCACGAAGAAGGTTTTCGGATTGTAAAGTGCTTTCAGCAGGGAAGAAGAGAATGACGGTACCTGCAGAAGAAGCGACGGCTAAATA
>GV2UCFN02GHNBL
GGTGAGTAACGCGTAAAGAACTTGCCCCGCAGACAGGGATAACAGACGGAAACGACTGATAAAACCTGATATAATTGCCGGTACGCATGTGCCCGGCAATGAAAAGAGATGCTGCGGGAGAGCTTTGCGTCCTATTAGCTGGTTGGCGGGGTAACGGCCCACCAAGGCGATGATAGGTAGCCGGCCTGAGAGGGTGAACGGCCACAAGGGGACTGAGATACGGCCCTTACTCCTACGGGAGGCAGCAGTGGGGAATATTGGACAATGGGGGTAACCCTGATCCAGCAATTCTGTGTGCACGAAGAAGGTTTTCGGATTGTAAAGTGCTTTCAGCAGGGAAGAAGAGAATGACGGTACCTGCAGAAGAAGCGACGGCTAAATA
>GV2UCFN02GDEHG
GGTGAGTAACGCGTAAAGAACTTGCCCCGCAGACAGGGATAACAGACGGAAACGACTGATAAAACCTGATATAATTGCCGGTACGCATGTGCCCGGCAATGAAAAGAGATGCTGCGGGAGAGCTTTGCGTCCTATTAGCTGGTTGGCGGGGTAACGGCCCACCAAGGCGATGATAGGTAGCCGGCCTGAGAGGGTGAACGGCCACAAGGGGACTGAGATACGGCCCTTACTCCTACGGGAGGCAGCAGTGGGGAATATTGGACAATGGGGGTAACCCTGATCCAGCAATTCTGTGTGCACGAAGAAGGTTTTCGGATTGTAAAGTGCTTTCAGCAGGGAAGAAGAGAATGACGGTACCTGCAGAAGAAGCGACGGCTAAATA
>GV2UCFN02HK0V0
GGTGAGTAACGCGTAAAGAACTTGCCCCGCAGACAGGGATAACAGACGGAAACGACTGATAAAACCTGATATAATTGCCGGTACGCATGTGCCCGGCAATGAAAAGAGATGCTGCGGGAGAGCTTTGCGTCCTATTAGCTGGTTGGCGGGGTAACGGCCCACCAAGGCGATGATAGGTAGCCGGCCTGAGAGGGTGAACGGCCACAAGGGGACTGAGATACGGCCCTTACTCCTACGGGAGGCAGCAGTGGGGAATATTGGACAATGGGGGTAACCCTGATCCAGCAATTCTGTGTGCACGAAGAAGGTTTTCGGATTGTAAAGTGCTTTCAGCAGGGAAGAAGAGAATGACGGTACCTGCAGAAGAAGCGACGGCTAAATA
>GV2UCFN02HDZF4
GGTGAGTAACGCGTAAAGAACTTGCCCCGCAGACAGGGATAACAGACGGAAACGACTGATAAAACCTGATATAATTGCCGGTACGCATGTGCCCGGCAATGAAAAGAGATGCTGCGGGAGAGCTTTGCGTCCTATTAGCTGGTTGGCGGGGTAACGGCCCACCAAGGCGATGATAGGTAGCCGGCCTGAGAGGGTGAACGGCCACAAGGGGACTGAGATACGGCCCTTACTCCTACGGGAGGCAGCAGTGGGGAATATTGGACAATGGGGGTAACCCTGATCCAGCAATTCTGTGTGCACGAAGAAGGTTTTCGGATTGTAAAGTGCTTTCAGCAGGGAAGAAGAGAATGACGGTACCTGCAGAAGAAGCGACGGCTAAATA
>GV2UCFN02HJYKD
GGTGAGTAACGCGTAAAGAACTTGCCCCGCAGACAGGGATAACAGACGGAAACGACTGATAAAACCTGATATAATTGCCGGTACGCATGTGCCCGGCAATGAAAAGAGATGCTGCGGGAGAGCTTTGCGTCCTATTAGCTGGTTGGCGGGGTAACGGCCCACCAAGGCGATGATAGGTAGCCGGCCTGAGAGGGTGAACGGCCACAAGGGGACTGAGATACGGCCCTTACTCCTACGGGAGGCAGCAGTGGGGAATATTGGACAATGGGGGTAACCCTGATCCAGCAATTCTGTGTGCACGAAGAAGGTTTTCGGATTGTAAAGTGCTTTCAGCAGGGAAGAAGAGAATGACGGTACCTGCAGAAGAAGCGACGGCTAAATA
>GV2UCFN02HMN7B
GGTGAGTAACGCGTAAAGAACTTGCCCCGCAGACAGGGATAACAGACGGAAACGACTGATAAAACCTGATATAATTGCCGGTACGCATGTGCCCGGCAATGAAAAGAGATGCTGCGGGAGAGCTTTGCGTCCTATTAGCTGGTTGGCGGGGTAACGGCCCACCAAGGCGATGATAGGTAGCCGGCCTGAGAGGGTGAACGGCCACAAGGGGACTGAGATACGGCCCTTACTCCTACGGGAGGCAGCAGTGGGGAATATTGGACAATGGGGGTAACCCTGATCCAGCAATTCTGTGTGCACGAAGAAGGTTTTCGGATTGTAAAGTGCTTTCAGCAGGGAAGAAGAGAATGACGGTACCTGCAGAAGAAGCGACGGCTAAATA
>GV2UCFN02G2KT9
GGTGAGTAACGCGTAAAGAACTTGCCCCGCAGACAGGGATAACAGACGGAAACGACTGATAAAACCTGATATAATTGCCGGTACGCATGTGCCCGGCAATGAAAAGAGATGCTGCGGGAGAGCTTTGCGTCCTATTAGCTGGTTGGCGGGGTAACGGCCCACCAAGGCGATGATAGGTAGCCGGCCTGAGAGGGTGAACGGCCACAAGGGGACTGAGATACGGCCCTTACTCCTACGGGAGGCAGCAGTGGGGAATATTGGACAATGGGGGTAACCCTGATCCAGCAATTCTGTGTGCACGAAGAAGGTTTTCGGATTGTAAAGTGCTTTCAGCAGGGAAGAAGAGAATGACGGTACCTGCAGAAGAAGCGACGGCTAAATA
>GV2UCFN02H1VMQ
GGTGAGTAACGCGTAAAGAACTTGCCCCGCAGACAGGGATAACAGACGGAAACGACTGATAAAACCTGATATAATTGCCGGTACGCATGTGCCCGGCAATGAAAAGAGATGCTGCGGGAGAGCTTTGCGTCCTATTAGCTGGTTGGCGGGGTAACGGCCCACCAAGGCGATGATAGGTAGCCGGCCTGAGAGGGTGAACGGCCACAAGGGGACTGAGATACGGCCCTTACTCCTACGGGAGGCAGCAGTGGGGAATATTGGACAATGGGGGTAACCCTGATCCAGCAATTCTGTGTGCACGAAGAAGGTTTTCGGATTGTAAAGTGCTTTCAGCAGGGAAGAAGAGAATGACGGTACCTGCAGAAGAAGCGACGGCTAAATA
>GV2UCFN02FW0DS
GGTGAGTAACGCGTAAAGAACTTGCCCCGCAGACAGGGATAACAGACGGAAACGACTGATAAAACCTGATATAATTGCCGGTACGCATGTGCCCGGCAATGAAAAGAGATGCTGCGGGAGAGCTTTGCGTCCTATTAGCTGGTTGGCGGGGTAACGGCCCACCAAGGCGATGATAGGTAGCCGGCCTGAGAGGGTGAACGGCCACAAGGGGACTGAGATACGGCCCTTACTCCTACGGGAGGCAGCAGTGGGGAATATTGGACAATGGGGGTAACCCTGATCCAGCAATTCTGTGTGCACGAAGAAGGTTTTCGGATTGTAAAGTGCTTTCAGCAGGGAAGAAGAGAATGACGGTACCTGCAGAAGAAGCGACGGCTAAATA
>GV2UCFN02GLCIS
GGTGAGTAACGCGTAAAGAACTTGCCCCGCAGACAGGGATAACAGACGGAAACGACTGATAAAACCTGATATAATTGCCGGTACGCATGTGCCCGGCAATGAAAAGAGATGCTGCGGGAGAGCTTTGCGTCCTATTAGCTGGTTGGCGGGGTAACGGCCCACCAAGGCGATGATAGGTAGCCGGCCTGAGAGGGTGAACGGCCACAAGGGGACTGAGATACGGCCCTTACTCCTACGGGAGGCAGCAGTGGGGAATATTGGACAATGGGGGTAACCCTGATCCAGCAATTCTGTGTGCACGAAGAAGGTTTTCGGATTGTAAAGTGCTTTCAGCAGGGAAGAAGAGAATGACGGTACCTGCAGAAGAAGCGACGGCTAAATA
>GV2UCFN02JZHL0
GGTGAGTAACGCGTAAAGAACTTGCCCCGCAGACAGGGATAACAGACGGAAACGACTGATAAAACCTGATATAATTGCCGGTACGCATGTGCCCGGCAATGAAAAGAGATGCTGCGGGAGAGCTTTGCGTCCTATTAGCTGGTTGGCGGGGTAACGGCCCACCAAGGCGATGATAGGTAGCCGGCCTGAGAGGGTGAACGGCCACAAGGGGACTGAGATACGGCCCTTACTCCTACGGGAGGCAGCAGTGGGGAATATTGGACAATGGGGGTAACCCTGATCCAGCAATTCTGTGTGCACGAAGAAGGTTTTCGGATTGTAAAGTGCTTTCAGCAGGGAAGAAGAGAATGACGGTACCTGCAGAAGAAGCGACGGCTAAATA
>GV2UCFN02HTYUH
GGTGAGTAACGCGTAAAGAACTTGCCCCGCAGACAGGGATAACAGACGGAAACGACTGATAAAACCTGATATAATTGCCGGTACGCATGTGCCCGGCAATGAAAAGAGATGCTGCGGGAGAGCTTTGCGTCCTATTAGCTGGTTGGCGGGGTAACGGCCCACCAAGGCGATGATAGGTAGCCGGCCTGAGAGGGTGAACGGCCACAAGGGGACTGAGATACGGCCCTTACTCCTACGGGAGGCAGCAGTGGGGAATATTGGACAATGGGGGTAACCCTGATCCAGCAATTCTGTGTGCACGAAGAAGGTTTTCGGATTGTAAAGTGCTTTCAGCAGGGAAGAAGAGAATGACGGTACCTGCAGAAGAAGCGACGGCTAAATA
>GV2UCFN02JYUDC
GGTGAGTAACGCGTAAAGAACTTGCCCCGCAGACAGGGATAACAGACGGAAACGACTGATAAAACCTGATATAATTGCCGGTACGCATGTGCCCGGCAATGAAAAGAGATGCTGCGGGAGAGCTTTGCGTCCTATTAGCTGGTTGGCGGGGTAACGGCCCACCAAGGCGATGATAGGTAGCCGGCCTGAGAGGGTGAACGGCCACAAGGGGACTGAGATACGGCCCTTACTCCTACGGGAGGCAGCAGTGGGGAATATTGGACAATGGGGGTAACCCTGATCCAGCAATTCTGTGTGCACGAAGAAGGTTTTCGGATTGTAAAGTGCTTTCAGCAGGGAAGAAGAGAATGACGGTACCTGCAGAAGAAGCGACGGCTAAATA
>GV2UCFN02HYBJL
GGTGAGTAACGCGTAAAGAACTTGCCCCGCAGACAGGGATAACAGACGGAAACGACTGATAAAACCTGATATAATTGCCGGTACGCATGTGCCCGGCAATGAAAAGAGATGCTGCGGGAGAGCTTTGCGTCCTATTAGCTGGTTGGCGGGGTAACGGCCCACCAAGGCGATGATAGGTAGCCGGCCTGAGAGGGTGAACGGCCACAAGGGGACTGAGATACGGCCCTTACTCCTACGGGAGGCAGCAGTGGGGAATATTGGACAATGGGGGTAACCCTGATCCAGCAATTCTGTGTGCACGAAGAAGGTTTTCGGATTGTAAAGTGCTTTCAGCAGGGAAGAAGAGAATGACGGTACCTGCAGAAGAAGCGACGGCTAAATA
>GV2UCFN02JYCNH
GGTGAGTAACGCGTAAAGAACTTGCCCCGCAGACAGGGATAACAGACGGAAACGACTGATAAAACCTGATATAATTGCCGGTACGCATGTGCCCGGCAATGAAAAGAGATGCTGCGGGAGAGCTTTGCGTCCTATTAGCTGGTTGGCGGGGTAACGGCCCACCAAGGCGATGATAGGTAGCCGGCCTGAGAGGGTGAACGGCCACAAGGGGACTGAGATACGGCCCTTACTCCTACGGGAGGCAGCAGTGGGGAATATTGGACAATGGGGGTAACCCTGATCCAGCAATTCTGTGTGCACGAAGAAGGTTTTCGGATTGTAAAGTGCTTTCAGCAGGGAAGAAGAGAATGACGGTACCTGCAGAAGAAGCGACGGCTAAATA
>GV2UCFN02GEFFC
GGTGAGTAACGCGTAAAGAACTTGCCCCGCAGACAGGGATAACAGACGGAAACGACTGATAAAACCTGATATAATTGCCGGTACGCATGTGCCCGGCAATGAAAAGAGATGCTGCGGGAGAGCTTTGCGTCCTATTAGCTGGTTGGCGGGGTAACGGCCCACCAAGGCGATGATAGGTAGCCGGCCTGAGAGGGTGAACGGCCACAAGGGGACTGAGATACGGCCCTTACTCCTACGGGAGGCAGCAGTGGGGAATATTGGACAATGGGGGTAACCCTGATCCAGCAATTCTGTGTGCACGAAGAAGGTTTTCGGATTGTAAAGTGCTTTCAGCAGGGAAGAAGAGAATGACGGTACCTGCAGAAGAAGCGACGGCTAAATA
>GV2UCFN02JFWT3
GGTGAGTAACGCGTAAAGAACTTGCCCCGCAGACAGGGATAACAGACGGAAACGACTGATAAAACCTGATATAATTGCCGGTACGCATGTGCCCGGCAATGAAAAGAGATGCTGCGGGAGAGCTTTGCGTCCTATTAGCTGGTTGGCGGGGTAACGGCCCACCAAGGCGATGATAGGTAGCCGGCCTGAGAGGGTGAACGGCCACAAGGGGACTGAGATACGGCCCTTACTCCTACGGGAGGCAGCAGTGGGGAATATTGGACAATGGGGGTAACCCTGATCCAGCAATTCTGTGTGCACGAAGAAGGTTTTCGGATTGTAAAGTGCTTTCAGCAGGGAAGAAGAGAATGACGGTACCTGCAGAAGAAGCGACGGCTAAATA
>GV2UCFN02JUVPB
GGTGAGTAACGCGTAAAGAACTTGCCCCGCAGACAGGGATAACAGACGGAAACGACTGATAAAACCTGATATAATTGCCGGTACGCATGTGCCCGGCAATGAAAAGAGATGCTGCGGGAGAGCTTTGCGTCCTATTAGCTGGTTGGCGGGGTAACGGCCCACCAAGGCGATGATAGGTAGCCGGCCTGAGAGGGTGAACGGCCACAAGGGGACTGAGATACGGCCCTTACTCCTACGGGAGGCAGCAGTGGGGAATATTGGACAATGGGGGTAACCCTGATCCAGCAATTCTGTGTGCACGAAGAAGGTTTTCGGATTGTAAAGTGCTTTCAGCAGGGAAGAAGAGAATGACGGTACCTGCAGAAGAAGCGACGGCTAAATA
>GV2UCFN02IZUUV
GGTGAGTAACGCGTAAAGAACTTGCCCCGCAGACAGGGATAACAGACGGAAACGACTGATAAAACCTGATATAATTGCCGGTACGCATGTGCCCGGCAATGAAAAGAGATGCTGCGGGAGAGCTTTGCGTCCTATTAGCTGGTTGGCGGGGTAACGGCCCACCAAGGCGATGATAGGTAGCCGGCCTGAGAGGGTGAACGGCCACAAGGGGACTGAGATACGGCCCTTACTCCTACGGGAGGCAGCAGTGGGGAATATTGGACAATGGGGGTAACCCTGATCCAGCAATTCTGTGTGCACGAAGAAGGTTTTCGGATTGTAAAGTGCTTTCAGCAGGGAAGAAGAGAATGACGGTACCTGCAGAAGAAGCGACGGCTAAATA
>GV2UCFN02GO3SZ
GGTGAGTAACGCGTAAAGAACTTGCCCCGCAGACAGGGATAACAGACGGAAACGACTGATAAAACCTGATATAATTGCCGGTACGCATGTGCCCGGCAATGAAAAGAGATGCTGCGGGAGAGCTTTGCGTCCTATTAGCTGGTTGGCGGGGTAACGGCCCACCAAGGCGATGATAGGTAGCCGGCCTGAGAGGGTGAACGGCCACAAGGGGACTGAGATACGGCCCTTACTCCTACGGGAGGCAGCAGTGGGGAATATTGGACAATGGGGGTAACCCTGATCCAGCAATTCTGTGTGCACGAAGAAGGTTTTCGGATTGTAAAGTGCTTTCAGCAGGGAAGAAGAGAATGACGGTACCTGCAGAAGAAGCGACGGCTAAATA
>GV2UCFN02HKWRO
GGTGAGTAACGCGTAAAGAACTTGCCCCGCAGACAGGGATAACAGACGGAAACGACTGATAAAACCTGATATAATTGCCGGTACGCATGTGCCCGGCAATGAAAAGAGATGCTGCGGGAGAGCTTTGCGTCCTATTAGCTGGTTGGCGGGGTAACGGCCCACCAAGGCGATGATAGGTAGCCGGCCTGAGAGGGTGAACGGCCACAAGGGGACTGAGATACGGCCCTTACTCCTACGGGAGGCAGCAGTGGGGAATATTGGACAATGGGGGTAACCCTGATCCAGCAATTCTGTGTGCACGAAGAAGGTTTTCGGATTGTAAAGTGCTTTCAGCAGGGAAGAAGAGAATGACGGTACCTGCAGAAGAAGCGACGGCTAAATA
>GV2UCFN02IFLCU
GGTGAGTAACGCGTAAAGAACTTGCCCCGCAGACAGGGATAACAGACGGAAACGACTGATAAAACCTGATATAATTGCCGGTACGCATGTGCCCGGCAATGAAAAGAGATGCTGCGGGAGAGCTTTGCGTCCTATTAGCTGGTTGGCGGGGTAACGGCCCACCAAGGCGATGATAGGTAGCCGGCCTGAGAGGGTGAACGGCCACAAGGGGACTGAGATACGGCCCTTACTCCTACGGGAGGCAGCAGTGGGGAATATTGGACAATGGGGGTAACCCTGATCCAGCAATTCTGTGTGCACGAAGAAGGTTTTCGGATTGTAAAGTGCTTTCAGCAGGGAAGAAGAGAATGACGGTACCTGCAGAAGAAGCGACGGCTAAATA
>GV2UCFN02GT1TL
GGTGAGTAACGCGTAAAGAACTTGCCCCGCAGACAGGGATAACAGACGGAAACGACTGATAAAACCTGATATAATTGCCGGTACGCATGTGCCCGGCAATGAAAAGAGATGCTGCGGGAGAGCTTTGCGTCCTATTAGCTGGTTGGCGGGGTAACGGCCCACCAAGGCGATGATAGGTAGCCGGCCTGAGAGGGTGAACGGCCACAAGGGGACTGAGATACGGCCCTTACTCCTACGGGAGGCAGCAGTGGGGAATATTGGACAATGGGGGTAACCCTGATCCAGCAATTCTGTGTGCACGAAGAAGGTTTTCGGATTGTAAAGTGCTTTCAGCAGGGAAGAAGAGAATGACGGTACCTGCAGAAGAAGCGACGGCTAAATA
>GV2UCFN02HM9XE
GGTGAGTAACGCGTAAAGAACTTGCCCCGCAGACAGGGATAACAGACGGAAACGACTGATAAAACCTGATATAATTGCCGGTACGCATGTGCCCGGCAATGAAAAGAGATGCTGCGGGAGAGCTTTGCGTCCTATTAGCTGGTTGGCGGGGTAACGGCCCACCAAGGCGATGATAGGTAGCCGGCCTGAGAGGGTGAACGGCCACAAGGGGACTGAGATACGGCCCTTACTCCTACGGGAGGCAGCAGTGGGGAATATTGGACAATGGGGGTAACCCTGATCCAGCAATTCTGTGTGCACGAAGAAGGTTTTCGGATTGTAAAGTGCTTTCAGCAGGGAAGAAGAGAATGACGGTACCTGCAGAAGAAGCGACGGCTAAATA
>GV2UCFN02FL2W9
GGTGAGTAACGCGTAAAGAACTTGCCCCGCAGACAGGGATAACAGACGGAAACGACTGATAAAACCTGATATAATTGCCGGTACGCATGTGCCCGGCAATGAAAAGAGATGCTGCGGGAGAGCTTTGCGTCCTATTAGCTGGTTGGCGGGGTAACGGCCCACCAAGGCGATGATAGGTAGCCGGCCTGAGAGGGTGAACGGCCACAAGGGGACTGAGATACGGCCCTTACTCCTACGGGAGGCAGCAGTGGGGAATATTGGACAATGGGGGCAACCCTGATCCAGCAATTCTGTGTGCACGAAGAAGGTTTTCGGATTGTAAAGTGCTTTCAGCAGGGAAGAAGAGAATGACGGTACCTGCAGAAGAAGCGACGGCTAAATA
>GV2UCFN02H9TE2
GGTGAGTAACGCGTAAAGAACTTGCCCCGCAGACAGGGATAACAGACGGAAACGACTGATAAAACCTGATATAATTGCCGGTACGCATGTGCCCGGCAATGAAAAGAGATGCTGCGGGAGAGCTTTGCGTCCTATTAGCTGGTTGGCGGGGTAACGGCCCACCAAGGCGATGATAGGTAGCCGGCCTGAGAGGGTGAACGGCCACAAGGGGACTGAGATACGGCCCTTACTCCTACGGGAGGCAGCAGTGGGGAATATTGGACAATGGGGGCAACCCTGATCCAGCAATTCTGTGTGCACGAAGAAGGTTTTCGGATTGTAAAGTGCTTTCAGCAGGGAAGAAGAGAATGACGGTACCTGCAGAAGAAGCGACGGCTAAATA
>GV2UCFN02J03QW
GGTGAGTAACGCGTAAAGAACTTGCCCCGCAGACAGGGATAACAGACGGAAACGACTGATAAAACCTGATATAATTGCCGGTACGCATGTGCCCGGCAATGAAAAGAGATGCTGCGGGAGAGCTTTGCGTCCTATTAGCTGGTTGGCGGGGTAACGGCCCACCAAGGCGATGATAGGTAGCCGGCCTGAGAGGGTGAACGGCCACAAGGGGACTGAGATACGGCCCTTACTCCTACGGGAGGCAGCAGTGGGGAATATTGGACAATGGGGGCAACCCTGATCCAGCAATTCTGTGTGCACGAAGAAGGTTTTCGGATTGTAAAGTGCTTTCAGCAGGGAAGAAGAGAATGACGGTACCTGCAGAAGAAGCGACGGCTAAATA
>GV2UCFN02IODRT
GGTGAGTAACGCGTAAAGAACTTGCCCCGCAGACAGGGATAACAGACGGAAACGACTGATAAAACCTGATATAATTGCCGGTACGCATGTGCCCGGCAATGAAAAGAGATGCTGCGGGAGAGCTTTGCGTCCTATTAGCTGGTTGGCGGGGTAACGGCCCACCAAGGCGATGATAGGTAGCCGGCCTGAGAGGGTGAACGGCCACAAGGGGACTGAGATACGGCCCTTACTCCTACGGGAGGCAGCAGTGGGGAATATTGGACAATGGGGGCAACCCTGATCCAGCAATTCTGTGTGCACGAAGAAGGTTTTCGGATTGTAAAGTGCTTTCAGCAGGGAAGAAGAGAATGACGGTACCTGCAGAAGAAGCGACGGCTAAATA
>GV2UCFN02JSGFZ
GGTGAGTAACGCGTAAAGAACTTGCCCCGCAGACAGGGATAACAGACGGAAACGACTGATAAAACCTGATATAATTGCCGGTACGCATGTGCCCGGCAATGAAAAGAGATGCTGCGGGAGAGCTTTGCGTCCTATTAGCTGGTTGGCGGGGTAACGGCCCACCAAGGCGATGATAGGTAGCCGGCCTGAGAGGGTGAACGGCCACAAGGGGACTGAGATACGGCCCTTACTCCTACGGGAGGCAGCAGTGGGGAATATTGGACAATGGGGGCAACCCTGATCCAGCAATTCTGTGTGCACGAAGAAGGTTTTCGGATTGTAAAGTGCTTTCAGCAGGGAAGAAGAGAATGACGGTACCTGCAGAAGAAGCGACGGCTAAATA
>GV2UCFN02JRJYU
GGTGAGTAACGCGTAAAGAACTTGCCCCGCAGACAGGGATAACAGACGGAAACGACTGATAAAACCTGATATAATTGCCGGTACGCATGTGCCCGGCAATGAAAAGAGATGCTGCGGGAGAGCTTTGCGTCCTATTAGCTGGTTGGCGGGGTAACGGCCCACCAAGGCGATGATAGGTAGCCGGCCTGAGAGGGTGAACGGCCACAAGGGGACTGAGATACGGCCCTTACTCCTACGGGAGGCAGCAGTGGGGAATATTGGACAATGGGGGCAACCCTGATCCAGCAATTCTGTGTGCACGAAGAAGGTTTTCGGATTGTAAAGTGCTTTCAGCAGGGAAGAAGAGAATGACGGTACCTGCAGAAGAAGCGACGGCTAAATA
>GV2UCFN02FXVAL
GGTGAGTAACGCGTAAAGAACTTGCCCCGCAGACAGGGATAACAGACGGAAACGACTGATAAAACCTGATATAATTGCCGGTACGCATGTGCCCGGCAATGAAAAGAGATGCTGCGGGAGAGCTTTGCGTCCTATTAGCTGGTTGGCGGGGTAACGGCCCACCAAGGCGATGATAGGTAGCCGGCCTGAGAGGGTGAACGGCCACAAGGGGACTGAGATACGGCCCTTACTCCTACGGGAGGCAGCAGTGGGGAATATTGGACAATGGGGGCAACCCTGATCCAGCAATTCTGTGTGCACGAAGAAGGTTTTCGGATTGTAAAGTGCTTTCAGCAGGGAAGAAGAGAATGACGGTACCTGCAGAAGAAGCGACGGCTAAATA
>GV2UCFN02JJQ50
GGTGAGTAACGCGTAAAGAACTTGCCCCGCAGACAGGGATAACAGACGGAAACGACTGATAAAACCTGATATAATTGCCGGTACGCATGTGCCCGGCAATGAAAAGAGATGCTGCGGGAGAGCTTTGCGTCCTATTAGCTGGTTGGCGGGGTAACGGCCCACCAAGGCGATGATAGGTAGCCGGCCTGAGAGGGTGAACGGCCACAAGGGGACTGAGATACGGCCCTTACTCCTACGGGAGGCAGCAGTGGGGAATATTGGACAATGGGGGCAACCCTGATCCAGCAATTCTGTGTGCACGAAGAAGGTTTTCGGATTGTAAAGTGCTTTCAGCAGGGAAGAAGAGAATGACGGTACCTGCAGAAGAAGCGACGGCTAAATA
>GV2UCFN02HSHP7
GGTGAGTAACGCGTAAAGAACTTGCCCCGCAGACAGGGATAACAGACGGAAACGACTGATAAAACCTGATATAATTGCCGGTACGCATGTGCCCGGCAATGAAAAGAGATGCTGCGGGAGAGCTTTGCGTCCTATTAGCTGGTTGGCGGGGTAACGGCCCACCAAGGCGATGATAGGTAGCCGGCCTGAGAGGGTGAACGGCCACAAGGGGACTGAGATACGGCCCTTACTCCTACGGGAGGCAGCAGTGGGGAATATTGGACAATGGGGGCAACCCTGATCCAGCAATTCTGTGTGCACGAAGAAGGTTTTCGGATTGTAAAGTGCTTTCAGCAGGGAAGAAGAGAATGACGGTACCTGCAGAAGAAGCGACGGCTAAATA
>GV2UCFN02GCB1E
GGTGAGTAACGCGTAAAGAACTTGCCCCGCAGACAGGGATAACAGACGGAAACGACTGATAAAACCTGATATAATTGCCGGTACGCATGTGCCCGGCAATGAAAAGAGATGCTGCGGGAGAGCTTTGCGTCCTATTAGCTGGTTGGCGGGGTAACGGCCCACCAAGGCGATGATAGGTAGCCGGCCTGAGAGGGTGAACGGCCACAAGGGGACTGAGATACGGCCCTTACTCCTACGGGAGGCAGCAGTGGGGAATATTGGACAATGGGGGCAACCCTGATCCAGCAATTCTGTGTGCACGAAGAAGGTTTTCGGATTGTAAAGTGCTTTCAGCAGGGAAGAAGAGAATGACGGTACCTGCAGAAGAAGCGACGGCTAAATA
>GV2UCFN02FVSFY
GGTGAGTAACGCGTAAAGAACTTGCCCCGCAGACAGGGATAACAGACGGAAACGACTGATAAAACCTGATATAATTGCCGGTACGCATGTGCCCGGCAATGAAAAGAGATGCTGCGGGAGAGCTTTGCGTCCTATTAGCTGGTTGGCGGGGTAACGGCCCACCAAGGCGATGATAGGTAGCCGGCCTGAGAGGGTGAACGGCCACAAGGGGACTGAGATACGGCCCTTACTCCTACGGGAGGCAGCAGTGGGGAATATTGGACAATGGGGGCAACCCTGATCCAGCAATTCTGTGTGCACGAAGAAGGTTTTCGGATTGTAAAGTGCTTTCAGCAGGGAAGAAGAGAATGACGGTACCTGCAGAAGAAGCGACGGCTAAATA
>GV2UCFN02GCKTA
GGTGAGTAACGCGTAAAGAACTTGCCCCGCAGACAGGGATAACAGACGGAAACGACTGATAAAACCTGATATAATTGCCGGTACGCATGTGCCCGGCAATGAAAAGAGATGCTGCGGGAGAGCTTTGCGTCCTATTAGCTGGTTGGCGGGGTAACGGCCCACCAAGGCGATGATAGGTAGCCGGCCTGAGAGGGTGAACGGCCACAAGGGGACTGAGATACGGCCCTTACTCCTACGGGAGGCAGCAGTGGGGAATATTGGACAATGGGGGCAACCCTGATCCAGCAATTCTGTGTGCACGAAGAAGGTTTTCGGATTGTAAAGTGCTTTCAGCAGGGAAGAAGAGAATGACGGTACCTGCAGAAGAAGCGACGGCTAAATA
>GV2UCFN02IVFAT
GGTGAGTAACGCGTAAAGAACTTGCCCCGCAGACAGGGATAACAGACGGAAACGACTGATAAAACCTGATATAATTGCCGGTACGCATGTGCCCGGCAATGAAAAGAGATGCTGCGGGAGAGCTTTGCGTCCTATTAGCTGGTTGGCGGGGTAACGGCCCACCAAGGCGATGATAGGTAGCCGGCCTGAGAGGGTGAACGGCCACAAGGGGACTGAGATACGGCCCTTACTCCTACGGGAGGCAGCAGTGGGGAATATTGGACAATGGGGGCAACCCTGATCCAGCAATTCTGTGTGCACGAAGAAGGTTTTCGGATTGTAAAGTGCTTTCAGCAGGGAAGAAGAGAATGACGGTACCTGCAGAAGAAGCGACGGCTAAATA
>GV2UCFN02HXBQS
GGTGAGTAACGCGTAAAGAACTTGCCCCGCAGACAGGGATAACAGACGGAAACGACTGATAAAACCTGATATAATTGCCGGTACGCATGTGCCCGGCAATGAAAAGAGATGCTGCGGGAGAGCTTTGCGTCCTATTAGCTGGTTGGCGGGGTAACGGCCCACCAAGGCGATGATAGGTAGCCGGCCTGAGAGGGTGAACGGCCACAAGGGGACTGAGATACGGCCCTTACTCCTACGGGAGGCAGCAGTGGGGAATATTGGACAATGGGGGCAACCCTGATCCAGCAATTCTGTGTGCACGAAGAAGGTTTTCGGATTGTAAAGTGCTTTCAGCAGGGAAGAAGAGAATGACGGTACCTGCAGAAGAAGCGACGGCTAAATA
>GV2UCFN02H2XSL
GGTGAGTAACGCGTAAAGAACTTGCCCCGCAGACAGGGATAACAGACGGAAACGACTGATAAAACCTGATATAATTGCCGGTACGCATGTGCCCGGCAATGAAAAGAGATGCTGCGGGAGAGCTTTGCGTCCTATTAGCTGGTTGGCGGGGTAACGGCCCACCAAGGCGATGATAGGTAGCCGGCCTGAGAGGGTGAACGGCCACAAGGGGACTGAGATACGGCCCTTACTCCTACGGGAGGCAGCAGTGGGGAATATTGGACAATGGGGGCAACCCTGATCCAGCAATTCTGTGTGCACGAAGAAGGTTTTCGGATTGTAAAGTGCTTTCAGCAGGGAAGAAGAGAATGACGGTACCTGCAGAAGAAGCGACGGCTAAATA
>GV2UCFN02I5XTT
GGTGAGTAACGCGTAAAGAACTTGCCCCGCAGACAGGGATAACAGACGGAAACGACTGATAAAACCTGATATAATTGCCGGTACGCATGTGCCCGGCAATGAAAAGAGATGCTGCGGGAGAGCTTTGCGTCCTATTAGCTGGTTGGCGGGGTAACGGCCCACCAAGGCGATGATAGGTAGCCGGCCTGAGAGGGTGAACGGCCACAAGGGGACTGAGATACGGCCCTTACTCCTACGGGAGGCAGCAGTGGGGAATATTGGACAATGGGGGCAACCCTGATCCAGCAATTCTGTGTGCACGAAGAAGGTTTTCGGATTGTAAAGTGCTTTCAGCAGGGAAGAAGAGAATGACGGTACCTGCAGAAGAAGCGACGGCTAAATA
>GV2UCFN02JWSTI
GGTGAGTAACGCGTAAAGAACTTGCCCCGCAGACAGGGATAACAGACGGAAACGACTGATAAAACCTGATATAATTGCCGGTACGCATGTGCCCGGCAATGAAAAGAGATGCTGCGGGAGAGCTTTGCGTCCTATTAGCTGGTTGGCGGGGTAACGGCCCACCAAGGCGATGATAGGTAGCCGGCCTGAGAGGGTGAACGGCCACAAGGGGACTGAGATACGGCCCTTACTCCTACGGGAGGCAGCAGTGGGGAATATTGGACAATGGGGGCAACCCTGATCCAGCAATTCTGTGTGCACGAAGAAGGTTTTCGGATTGTAAAGTGCTTTCAGCAGGGAAGAAGAGAATGACGGTACCTGCAGAAGAAGCGACGGCTAAATA
>GV2UCFN02FNDDI
GGTGAGTAACGCGTAAAGAACTTGCCCCGCAGACAGGGATAACAGACGGAAACGACTGATAAAACCTGATATAATTGCCGGTACGCATGTGCCCGGCAATGAAAAGAGATGCTGCGGGAGAGCTTTGCGTCCTATTAGCTGGTTGGCGGGGTAACGGCCCACCAAGGCGATGATAGGTAGCCGGCCTGAGAGGGTGAACGGCCACAAGGGGACTGAGATACGGCCCTTACTCCTACGGGAGGCAGCAGTGGGGAATATTGGACAATGGGGGCAACCCTGATCCAGCAATTCTGTGTGCACGAAGAAGGTTTTCGGATTGTAAAGTGCTTTCAGCAGGGAAGAAGAGAATGACGGTACCTGCAGAAGAAGCGACGGCTAAATA
>GV2UCFN02IGYN6
GGTGAGTAACGCGTAAAGAACTTGCCCCGCAGACAGGGATAACAGACGGAAACGACTGATAAAACCTGATATAATTGCCGGTACGCATGTGCCCGGCAATGAAAAGAGATGCTGCGGGAGAGCTTTGCGTCCTATTAGCTGGTTGGCGGGGTAACGGCCCACCAAGGCGATGATAGGTAGCCGGCCTGAGAGGGTGAACGGCCACAAGGGGACTGAGATACGGCCCTTACTCCTACGGGAGGCAGCAGTGGGGAATATTGGACAATGGGGGCAACCCTGATCCAGCAATTCTGTGTGCACGAAGAAGGTTTTCGGATTGTAAAGTGCTTTCAGCAGGGAAGAAGAGAATGACGGTACCTGCAGAAGAAGCGACGGCTAAATA
>GV2UCFN02JKIB5
GGTGAGTAACGCGTAAAGAACTTGCCCCGCAGACAGGGATAACAGACGGAAACGACTGATAAAACCTGATATAATTGCCGGTACGCATGTGCCCGGCAATGAAAAGAGATGCTGCGGGAGAGCTTTGCGTCCTATTAGCTGGTTGGCGGGGTAACGGCCCACCAAGGCGATGATAGGTAGCCGGCCTGAGAGGGTGAACGGCCACAAGGGGACTGAGATACGGCCCTTACTCCTACGGGAGGCAGCAGTGGGGAATATTGGACAATGGGGGCAACCCTGATCCAGCAATTCTGTGTGCACGAAGAAGGTTTTCGGATTGTAAAGTGCTTTCAGCAGGGAAGAAGAGAATGACGGTACCTGCAGAAGAAGCGACGGCTAAATA
>GV2UCFN02HZNAQ
GGTGAGTAACGCGTAAAGAACTTGCCCCGCAGACAGGGATAACAGACGGAAACGACTGATAAAACCTGATATAATTGCCGGTACGCATGTGCCCGGCAATGAAAAGAGATGCTGCGGGAGAGCTTTGCGTCCTATTAGCTGGTTGGCGGGGTAACGGCCCACCAAGGCGATGATAGGTAGCCGGCCTGAGAGGGTGAACGGCCACAAGGGGACTGAGATACGGCCCTTACTCCTACGGGAGGCAGCAGTGGGGAATATTGGACAATGGGGGCAACCCTGATCCAGCAATTCTGTGTGCACGAAGAAGGTTTTCGGATTGTAAAGTGCTTTCAGCAGGGAAGAAGAGAATGACGGTACCTGCAGAAGAAGCGACGGCTAAATA
>GV2UCFN02IWZYK
GGTGAGTAACGCGTAAAGAACTTGCCCCGCAGACAGGGATAACAGACGGAAACGACTGATAAAACCTGATATAATTGCCGGTACGCATGTGCCCGGCAATGAAAAGAGATGCTGCGGGAGAGCTTTGCGTCCTATTAGCTGGTTGGCGGGGTAACGGCCCACCAAGGCGATGATAGGTAGCCGGCCTGAGAGGGTGAACGGCCACAAGGGGACTGAGATACGGCCCTTACTCCTACGGGAGGCAGCAGTGGGGAATATTGGACAATGGGGGCAACCCTGATCCAGCAATTCTGTGTGCACGAAGAAGGTTTTCGGATTGTAAAGTGCTTTCAGCAGGGAAGAAGAGAATGACGGTACCTGCAGAAGAAGCGACGGCTAAATA
>GV2UCFN02JYKCD
GGTGAGTAACGCGTAAAGAACTTGCCCCGCAGACAGGGATAACAGACGGAAACGACTGATAAAACCTGATATAATTGCCGGTACGCATGTGCCCGGCAATGAAAAGAGATGCTGCGGGAGAGCTTTGCGTCCTATTAGCTGGTTGGCGGGGTAACGGCCCACCAAGGCGATGATAGGTAGCCGGCCTGAGAGGGTGAACGGCCACAAGGGGACTGAGATACGGCCCTTACTCCTACGGGAGGCAGCAGTGGGGAATATTGGACAATGGGGGCAACCCTGATCCAGCAATTCTGTGTGCACGAAGAAGGTTTTCGGATTGTAAAGTGCTTTCAGCAGGGAAGAAGAGAATGACGGTACCTGCAGAAGAAGCGACGGCTAAATA
>GV2UCFN02I4YE6
GGTGAGTAACGCGTAAAGAACTTGCCCCGCAGACAGGGATAACAGACGGAAACGACTGATAAAACCTGATATAATTGCCGGTACGCATGTGCCCGGCAATGAAAAGAGATGCTGCGGGAGAGCTTTGCGTCCTATTAGCTGGTTGGCGGGGTAACGGCCCACCAAGGCGATGATAGGTAGCCGGCCTGAGAGGGTGAACGGCCACAAGGGGACTGAGATACGGCCCTTACTCCTACGGGAGGCAGCAGTGGGGAATATTGGACAATGGGGGCAACCCTGATCCAGCAATTCTGTGTGCACGAAGAAGGTTTTCGGATTGTAAAGTGCTTTCAGCAGGGAAGAAGAGAATGACGGTACCTGCAGAAGAAGCGACGGCTAAATA
>GV2UCFN02GOFW0
GGTGAGTAACGCGTAAAGAACTTGCCCCGCAGACAGGGATAACAGACGGAAACGACTGATAAAACCTGATATAATTGCCGGTACGCATGTGCCCGGCAATGAAAAGAGATGCTGCGGGAGAGCTTTGCGTCCTATTAGCTGGTTGGCGGGGTAACGGCCCACCAAGGCGATGATAGGTAGCCGGCCTGAGAGGGTGAACGGCCACAAGGGGACTGAGATACGGCCCTTACTCCTACGGGAGGCAGCAGTGGGGAATATTGGACAATGGGGGCAACCCTGATCCAGCAATTCTGTGTGCACGAAGAAGGTTTTCGGATTGTAAAGTGCTTTCAGCAGGGAAGAAGAGAATGACGGTACCTGCAGAAGAAGCGACGGCTAAATA
>GV2UCFN02I1RHB
GGTGAGTAACGCGTAAAGAACTTGCCCCGCAGACAGGGATAACAGACGGAAACGACTGATAAAACCTGATATAATTGCCGGTACGCATGTGCCCGGCAATGAAAAGAGATGCTGCGGGAGAGCTTTGCGTCCTATTAGCTGGTTGGCGGGGTAACGGCCCACCAAGGCGATGATAGGTAGCCGGCCTGAGAGGGTGAACGGCCACAAGGGGACTGAGATACGGCCCTTACTCCTACGGGAGGCAGCAGTGGGGAATATTGGACAATGGGGGCAACCCTGATCCAGCAATTCTGTGTGCACGAAGAAGGTTTTCGGATTGTAAAGTGCTTTCAGCAGGGAAGAAGAGAATGACGGTACCTGCAGAAGAAGCGACGGCTAAATA
>GV2UCFN02HRSE2
GGTGAGTAACGCGTAAAGAACTTGCCCCGCAGACAGGGATAACAGACGGAAACGACTGATAAAACCTGATATAATTGCCGGTACGCATGTGCCCGGCAATGAAAAGAGATGCTGCGGGAGAGCTTTGCGTCCTATTAGCTGGTTGGCGGGGTAACGGCCCACCAAGGCGATGATAGGTAGCCGGCCTGAGAGGGTGAACGGCCACAAGGGGACTGAGATACGGCCCTTACTCCTACGGGAGGCAGCAGTGGGGAATATTGGACAATGGGGGCAACCCTGATCCAGCAATTCTGTGTGCACGAAGAAGGTTTTCGGATTGTAAAGTGCTTTCAGCAGGGAAGAAGAGAATGACGGTACCTGCAGAAGAAGCGACGGCTAAATA
>GV2UCFN02IYM6Z
GGTGAGTAACGCGTAAAGAACTTGCCCCGCAGACAGGGATAACAGACGGAAACGACTGATAAAACCTGATATAATTGCCGGTACGCATGTGCCCGGCAATGAAAAGAGATGCTGCGGGAGAGCTTTGCGTCCTATTAGCTGGTTGGCGGGGTAACGGCCCACCAAGGCGATGATAGGTAGCCGGCCTGAGAGGGTGAACGGCCACAAGGGGACTGAGATACGGCCCTTACTCCTACGGGAGGCAGCAGTGGGGAATATTGGACAATGGGGGCAACCCTGATCCAGCAATTCTGTGTGCACGAAGAAGGTTTTCGGATTGTAAAGTGCTTTCAGCAGGGAAGAAGAGAATGACGGTACCTGCAGAAGAAGCGACGGCTAAATA
>GV2UCFN02HQLAN
GGTGAGTAACGCGTAAAGAACTTGCCCCGCAGACAGGGATAACAGACGGAAACGACTGATAAAACCTGATATAATTGCCGGTACGCATGTGCCCGGCAATGAAAAGAGATGCTGCGGGAGAGCTTTGCGTCCTATTAGCTGGTTGGCGGGGTAACGGCCCACCAAGGCGATGATAGGTAGCCGGCCTGAGAGGGTGAACGGCCACAAGGGGACTGAGATACGGCCCTTACTCCTACGGGAGGCAGCAGTGGGGAATATTGGACAATGGGGGCAACCCTGATCCAGCAATTCTGTGTGCACGAAGAAGGTTTTCGGATTGTAAAGTGCTTTCAGCAGGGAAGAAGAGAATGACGGTACCTGCAGAAGAAGCGACGGCTAAATA
>GV2UCFN02HE2MC
GGTGAGTAACGCGTAAAGAACTTGCCCCGCAGACAGGGATAACAGACGGAAACGACTGATAAAACCTGATATAATTGCCGGTACGCATGTGCCCGGCAATGAAAAGAGATGCTGCGGGAGAGCTTTGCGTCCTATTAGCTGGTTGGCGGGGTAACGGCCCACCAAGGCGATGATAGGTAGCCGGCCTGAGAGGGTGAACGGCCACAAGGGGACTGAGATACGGCCCTTACTCCTACGGGAGGCAGCAGTGGGGAATATTGGACAATGGGGGCAACCCTGATCCAGCAATTCTGTGTGCACGAAGAAGGTTTTCGGATTGTAAAGTGCTTTCAGCAGGGAAGAAGAGAATGACGGTACCTGCAGAAGAAGCGACGGCTAAATA
>GV2UCFN02GOOU1
GGTGAGTAACGCGTAAAGAACTTGCCCCGCAGACAGGGATAACAGACGGAAACGACTGATAAAACCTGATATAATTGCCGGTACGCATGTGCCCGGCAATGAAAAGAGATGCTGCGGGAGAGCTTTGCGTCCTATTAGCTGGTTGGCGGGGTAACGGCCCACCAAGGCGATGATAGGTAGCCGGCCTGAGAGGGTGAACGGCCACAAGGGGACTGAGATACGGCCCTTACTCCTACGGGAGGCAGCAGTGGGGAATATTGGACAATGGGGGCAACCCTGATCCAGCAATTCTGTGTGCACGAAGAAGGTTTTCGGATTGTAAAGTGCTTTCAGCAGGGAAGAAGAGAATGACGGTACCTGCAGAAGAAGCGACGGCTAAATA
>GV2UCFN02J22PP
GGTGAGTAACGCGTAAAGAACTTGCCCCGCAGACAGGGATAACAGACGGAAACGACTGATAAAACCTGATATAATTGCCGGTACGCATGTGCCCGGCAATGAAAAGAGATGCTGCGGGAGAGCTTTGCGTCCTATTAGCTGGTTGGCGGGGTAACGGCCCACCAAGGCGATGATAGGTAGCCGGCCTGAGAGGGTGAACGGCCACAAGGGGACTGAGATACGGCCCTTACTCCTACGGGAGGCAGCAGTGGGGAATATTGGACAATGGGGGCAACCCTGATCCAGCAATTCTGTGTGCACGAAGAAGGTTTTCGGATTGTAAAGTGCTTTCAGCAGGGAAGAAGAGAATGACGGTACCTGCAGAAGAAGCGACGGCTAAATA
>GV2UCFN02FIYZY
GGTGAGTAACGCGTAAAGAACTTGCCCCGCAGACAGGGATAACAGACGGAAACGACTGATAAAACCTGATATAATTGCCGGTACGCATGTGCCCGGCAATGAAAAGAGATGCTGCGGGAGAGCTTTGCGTCCTATTAGCTGGTTGGCGGGGTAACGGCCCACCAAGGCGATGATAGGTAGCCGGCCTGAGAGGGTGAACGGCCACAAGGGGACTGAGATACGGCCCTTACTCCTACGGGAGGCAGCAGTGGGGAATATTGGACAATGGGGGCAACCCTGATCCAGCAATTCTGTGTGCACGAAGAAGGTTTTCGGATTGTAAAGTGCTTTCAGCAGGGAAGAAGAGAATGACGGTACCTGCAGAAGAAGCGACGGCTAAATA
>GV2UCFN02F7NK0
GGTGAGTAACGCGTAAAGAACTTGCCCCGCAGACAGGGATAACAGACGGAAACGACTGATAAAACCTGATATAATTGCCGGTACGCATGTGCCCGGCAATGAAAAGAGATGCTGCGGGAGAGCTTTGCGTCCTATTAGCTGGTTGGCGGGGTAACGGCCCACCAAGGCGATGATAGGTAGCCGGCCTGAGAGGGTGAACGGCCACAAGGGGACTGAGATACGGCCCTTACTCCTACGGGAGGCAGCAGTGGGGAATATTGGACAATGGGGGCAACCCTGATCCAGCAATTCTGTGTGCACGAAGAAGGTTTTCGGATTGTAAAGTGCTTTCAGCAGGGAAGAAGAGAATGACGGTACCTGCAGAAGAAGCGACGGCTAAATA
>GV2UCFN02JG6RP
GGTGAGTAACGCGTAAAGAACTTGCCCCGCAGACAGGGATAACAGACGGAAACGACTGATAAAACCTGATATAATTGCCGGTACGCATGTGCCCGGCAATGAAAAGAGATGCTGCGGGAGAGCTTTGCGTCCTATTAGCTGGTTGGCGGGGTAACGGCCCACCAAGGCGATGATAGGTAGCCGGCCTGAGAGGGTGAACGGCCACAAGGGGACTGAGATACGGCCCTTACTCCTACGGGAGGCAGCAGTGGGGAATATTGGACAATGGGGGCAACCCTGATCCAGCAATTCTGTGTGCACGAAGAAGGTTTTCGGATTGTAAAGTGCTTTCAGCAGGGAAGAAGAGAATGACGGTACCTGCAGAAGAAGCGACGGCTAAATA
>GV2UCFN02IF26V
GGTGAGTAACGCGTAAAGAACTTGCCCCGCAGACAGGGATAACAGACGGAAACGACTGATAAAACCTGATATAATTGCCGGTACGCATGTGCCCGGCAATGAAAAGAGATGCTGCGGGAGAGCTTTGCGTCCTATTAGCTGGTTGGCGGGGTAACGGCCCACCAAGGCGATGATAGGTAGCCGGCCTGAGAGGGTGAACGGCCACAAGGGGACTGAGATACGGCCCTTACTCCTACGGGAGGCAGCAGTGGGGAATATTGGACAATGGGGGCAACCCTGATCCAGCAATTCTGTGTGCACGAAGAAGGTTTTCGGATTGTAAAGTGCTTTCAGCAGGGAAGAAGAGAATGACGGTACCTGCAGAAGAAGCGACGGCTAAATA
>GV2UCFN02FL6UP
GGTGAGTAACGCGTAAAGAACTTGCCCCGCAGACAGGGATAACAGACGGAAACGACTGATAAAACCTGATATAATTGCCGGTACGCATGTGCCCGGCAATGAAAAGAGATGCTGCGGGAGAGCTTTGCGTCCTATTAGCTGGTTGGCGGGGTAACGGCCCACCAAGGCGATGATAGGTAGCCGGCCTGAGAGGGTGAACGGCCACAAGGGGACTGAGATACGGCCCTTACTCCTACGGGAGGCAGCAGTGGGGAATATTGGACAATGGGGGCAACCCTGATCCAGCAATTCTGTGTGCACGAAGAAGGTTTTCGGATTGTAAAGTGCTTTCAGCAGGGAAGAAGAGAATGACGGTACCTGCAGAAGAAGCGACGGCTAAATA
>GV2UCFN02IBJDO
GGTGAGTAACGCGTAAAGAACTTGCCCCGCAGACAGGGATAACAGACGGAAACGACTGATAAAACCTGATATAATTGCCGGTACGCATGTGCCCGGCAATGAAAAGAGATGCTGCGGGAGAGCTTTGCGTCCTATTAGCTGGTTGGCGGGGTAACGGCCCACCAAGGCGATGATAGGTAGCCGGCCTGAGAGGGTGAACGGCCACAAGGGGACTGAGATACGGCCCTTACTCCTACGGGAGGCAGCAGTGGGGAATATTGGACAATGGGGGCAACCCTGATCCAGCAATTCTGTGTGCACGAAGAAGGTTTTCGGATTGTAAAGTGCTTTCAGCAGGGAAGAAGAGAATGACGGTACCTGCAGAAGAAGCGACGGCTAAATA
>GV2UCFN02G9LC9
GGTGAGTAACGCGTAAAGAACTTGCCCCGCAGACAGGGATAACAGACGGAAACGACTGATAAAACCTGATATAATTGCCGGTACGCATGTGCCCGGCAATGAAAAGAGATGCTGCGGGAGAGCTTTGCGTCCTATTAGCTGGTTGGCGGGGTAACGGCCCACCAAGGCGATGATAGGTAGCCGGCCTGAGAGGGTGAACGGCCACAAGGGGACTGAGATACGGCCCTTACTCCTACGGGAGGCAGCAGTGGGGAATATTGGACAATGGGGGCAACCCTGATCCAGCAATTCTGTGTGCACGAAGAAGGTTTTCGGATTGTAAAGTGCTTTCAGCAGGGAAGAAGAGAATGACGGTACCTGCAGAAGAAGCGACGGCTAAATA
>GV2UCFN02IXKW7
GGTGAGTAACGCGTAAAGAACTTGCCCCGCAGACAGGGATAACAGACGGAAACGACTGATAAAACCTGATATAATTGCCGGTACGCATGTGCCCGGCAATGAAAAGAGATGCTGCGGGAGAGCTTTGCGTCCTATTAGCTGGTTGGCGGGGTAACGGCCCACCAAGGCGATGATAGGTAGCCGGCCTGAGAGGGTGAACGGCCACAAGGGGACTGAGATACGGCCCTTACTCCTACGGGAGGCAGCAGTGGGGAATATTGGACAATGGGGGCAACCCTGATCCAGCAATTCTGTGTGCACGAAGAAGGTTTTCGGATTGTAAAGTGCTTTCAGCAGGGAAGAAGAGAATGACGGTACCTGCAGAAGAAGCGACGGCTAAATA
>GV2UCFN02HJA7X
GGTGAGTAACGCGTAAAGAACTTGCCCCGCAGACAGGGATAACAGACGGAAACGACTGATAAAACCTGATATAATTGCCGGTACGCATGTGCCCGGCAATGAAAAGAGATGCTGCGGGAGAGCTTTGCGTCCTATTAGCTGGTTGGCGGGGTAACGGCCCACCAAGGCGATGATAGGTAGCCGGCCTGAGAGGGTGAACGGCCACAAGGGGACTGAGATACGGCCCTTACTCCTACGGGAGGCAGCAGTGGGGAATATTGGACAATGGGGGCAACCCTGATCCAGCAATTCTGTGTGCACGAAGAAGGTTTTCGGATTGTAAAGTGCTTTCAGCAGGGAAGAAGAGAATGACGGTACCTGCAGAAGAAGCGACGGCTAAATA
>GV2UCFN02G7L0N
GGTGAGTAACGCGTAAAGAACTTGCCCCGCAGACAGGGATAACAGACGGAAACGACTGATAAAACCTGATATAATTGCCGGTACGCATGTGCCCGGCAATGAAAAGAGATGCTGCGGGAGAGCTTTGCGTCCTATTAGCTGGTTGGCGGGGTAACGGCCCACCAAGGCGATGATAGGTAGCCGGCCTGAGAGGGTGAACGGCCACAAGGGGACTGAGATACGGCCCTTACTCCTACGGGAGGCAGCAGTGGGGAATATTGGACAATGGGGGCAACCCTGATCCAGCAATTCTGTGTGCACGAAGAAGGTTTTCGGATTGTAAAGTGCTTTCAGCAGGGAAGAAGAGAATGACGGTACCTGCAGAAGAAGCGACGGCTAAATA
>GV2UCFN02JQSXK
GGTGAGTAACGCGTAAAGAACTTGCCCCGCAGACAGGGATAACAGACGGAAACGACTGATAAAACCTGATATAATTGCCGGTACGCATGTGCCCGGCAATGAAAAGAGATGCTGCGGGAGAGCTTTGCGTCCTATTAGCTGGTTGGCGGGGTAACGGCCCACCAAGGCGATGATAGGTAGCCGGCCTGAGAGGGTGAACGGCCACAAGGGGACTGAGATACGGCCCTTACTCCTACGGGAGGCAGCAGTGGGGAATATTGGACAATGGGGGCAACCCTGATCCAGCAATTCTGTGTGCACGAAGAAGGTTTTCGGATTGTAAAGTGCTTTCAGCAGGGAAGAAGAGAATGACGGTACCTGCAGAAGAAGCGACGGCTAAATA
>GV2UCFN02HZJVM
GGTGAGTAACGCGTAAAGAACTTGCCCCGCAGACAGGGATAACAGACGGAAACGACTGATAAAACCTGATATAATTGCCGGTACGCATGTGCCCGGCAATGAAAAGAGATGCTGCGGGAGAGCTTTGCGTCCTATTAGCTGGTTGGCGGGGTAACGGCCCACCAAGGCGATGATAGGTAGCCGGCCTGAGAGGGTGAACGGCCACAAGGGGACTGAGATACGGCCCTTACTCCTACGGGAGGCAGCAGTGGGGAATATTGGACAATGGGGGCAACCCTGATCCAGCAATTCTGTGTGCACGAAGAAGGTTTTCGGATTGTAAAGTGCTTTCAGCAGGGAAGAAGAGAATGACGGTACCTGCAGAAGAAGCGACGGCTAAATA
>GV2UCFN02F3JN0
GGTGAGTAACGCGTAAAGAACTTGCCCCGCAGACAGGGATAACAGACGGAAACGACTGATAAAACCTGATATAATTGCCGGTACGCATGTGCCCGGCAATGAAAAGAGATGCTGCGGGAGAGCTTTGCGTCCTATTAGCTGGTTGGCGGGGTAACGGCCCACCAAGGCGATGATAGGTAGCCGGCCTGAGAGGGTGAACGGCCACAAGGGGACTGAGATACGGCCCTTACTCCTACGGGAGGCAGCAGTGGGGAATATTGGACAATGGGGGCAACCCTGATCCAGCAATTCTGTGTGCACGAAGAAGGTTTTCGGATTGTAAAGTGCTTTCAGCAGGGAAGAAGAGAATGACGGTACCTGCAGAAGAAGCGACGGCTAAATA
>GV2UCFN02F511V
GGTGAGTAACGCGTAAAGAACTTGCCCCGCAGACAGGGATAACAGACGGAAACGACTGATAAAACCTGATATAATTGCCGGTACGCATGTGCCCGGCAATGAAAAGAGATGCTGCGGGAGAGCTTTGCGTCCTATTAGCTGGTTGGCGGGGTAACGGCCCACCAAGGCGATGATAGGTAGCCGGCCTGAGAGGGTGAACGGCCACAAGGGGACTGAGATACGGCCCTTACTCCTACGGGAGGCAGCAGTGGGGAATATTGGACAATGGGGGCAACCCTGATCCAGCAATTCTGTGTGCACGAAGAAGGTTTTCGGATTGTAAAGTGCTTTCAGCAGGGAAGAAGAGAATGACGGTACCTGCAGAAGAAGCGACGGCTAAATA
>GV2UCFN02JA4LW
GGTGAGTAACGCGTAAAGAACTTGCCCCGCAGACAGGGATAACAGACGGAAACGACTGATAAAACCTGATATAATTGCCGGTACGCATGTGCCCGGCAATGAAAAGAGATGCTGCGGGAGAGCTTTGCGTCCTATTAGCTGGTTGGCGGGGTAACGGCCCACCAAGGCGATGATAGGTAGCCGGCCTGAGAGGGTGAACGGCCACAAGGGGACTGAGATACGGCCCTTACTCCTACGGGAGGCAGCAGTGGGGAATATTGGACAATGGGGGCAACCCTGATCCAGCAATTCTGTGTGCACGAAGAAGGTTTTCGGATTGTAAAGTGCTTTCAGCAGGGAAGAAGAGAATGACGGTACCTGCAGAAGAAGCGACGGCTAAATA
>GV2UCFN02G6B1Z
GGTGAGTAACGCGTAAAGAACTTGCCCCGCAGACAGGGATAACAGACGGAAACGACTGATAAAACCTGATATAATTGCCGGTACGCATGTGCCCGGCAATGAAAAGAGATGCTGCGGGAGAGCTTTGCGTCCTATTAGCTGGTTGGCGGGGTAACGGCCCACCAAGGCGATGATAGGTAGCCGGCCTGAGAGGGTGAACGGCCACAAGGGGACTGAGATACGGCCCTTACTCCTACGGGAGGCAGCAGTGGGGAATATTGGACAATGGGGGCAACCCTGATCCAGCAATTCTGTGTGCACGAAGAAGGTTTTCGGATTGTAAAGTGCTTTCAGCAGGGAAGAAGAGAATGACGGTACCTGCAGAAGAAGCGACGGCTAAATA
>GV2UCFN02F3OIJ
GGTGAGTAACGCGTAAAGAACTTGCCCCGCAGACAGGGATAACAGACGGAAACGACTGATAAAACCTGATATAATTGCCGGTACGCATGTGCCCGGCAATGAAAAGAGATGCTGCGGGAGAGCTTTGCGTCCTATTAGCTGGTTGGCGGGGTAACGGCCCACCAAGGCGATGATAGGTAGCCGGCCTGAGAGGGTGAACGGCCACAAGGGGACTGAGATACGGCCCTTACTCCTACGGGAGGCAGCAGTGGGGAATATTGGACAATGGGGGCAACCCTGATCCAGCAATTCTGTGTGCACGAAGAAGGTTTTCGGATTGTAAAGTGCTTTCAGCAGGGAAGAAGAGAATGACGGTACCTGCAGAAGAAGCGACGGCTAAATA
>GV2UCFN02F9MJF
GGTGAGTAACGCGTAAAGAACTTGCCCCGCAGACAGGGATAACAGACGGAAACGACTGATAAAACCTGATATAATTGCCGGTACGCATGTGCCCGGCAATGAAAAGAGATGCTGCGGGAGAGCTTTGCGTCCTATTAGCTGGTTGGCGGGGTAACGGCCCACCAAGGCGATGATAGGTAGCCGGCCTGAGAGGGTGAACGGCCACAAGGGGACTGAGATACGGCCCTTACTCCTACGGGAGGCAGCAGTGGGGAATATTGGACAATGGGGGCAACCCTGATCCAGCAATTCTGTGTGCACGAAGAAGGTTTTCGGATTGTAAAGTGCTTTCAGCAGGGAAGAAGAGAATGACGGTACCTGCAGAAGAAGCGACGGCTAAATA
>GV2UCFN02G2EC0
GGTGAGTAACGCGTAAAGAACTTGCCCCGCAGACAGGGATAACAGACGGAAACGACTGATAAAACCTGATATAATTGCCGGTACGCATGTGCCCGGCAATGAAAAGAGATGCTGCGGGAGAGCTTTGCGTCCTATTAGCTGGTTGGCGGGGTAACGGCCCACCAAGGCGATGATAGGTAGCCGGCCTGAGAGGGTGAACGGCCACAAGGGGACTGAGATACGGCCCTTACTCCTACGGGAGGCAGCAGTGGGGAATATTGGACAATGGGGGCAACCCTGATCCAGCAATTCTGTGTGCACGAAGAAGGTTTTCGGATTGTAAAGTGCTTTCAGCAGGGAAGAAGAGAATGACGGTACCTGCAGAAGAAGCGACGGCTAAATA
>GV2UCFN02IKI4D
GGTGAGTAACGCGTAAAGAACTTGCCCCGCAGACAGGGATAACAGACGGAAACGACTGATAAAACCTGATATAATTGCCGGTACGCATGTGCCCGGCAATGAAAAGAGATGCTGCGGGAGAGCTTTGCGTCCTATTAGCTGGTTGGCGGGGTAACGGCCCACCAAGGCGATGATAGGTAGCCGGCCTGAGAGGGTGAACGGCCACAAGGGGACTGAGATACGGCCCTTACTCCTACGGGAGGCAGCAGTGGGGAATATTGGACAATGGGGGCAACCCTGATCCAGCAATTCTGTGTGCACGAAGAAGGTTTTCGGATTGTAAAGTGCTTTCAGCAGGGAAGAAGAGAATGACGGTACCTGCAGAAGAAGCGACGGCTAAATA
>GV2UCFN02FJ4BY
GGTGAGTAACGCGTAAAGAACTTGCCCCGCAGACAGGGATAACAGACGGAAACGACTGATAAAACCTGATATAATTGCCGGTACGCATGTGCCCGGCAATGAAAAGAGATGCTGCGGGAGAGCTTTGCGTCCTATTAGCTGGTTGGCGGGGTAACGGCCCACCAAGGCGATGATAGGTAGCCGGCCTGAGAGGGTGAACGGCCACAAGGGGACTGAGATACGGCCCTTACTCCTACGGGAGGCAGCAGTGGGGAATATTGGACAATGGGGGCAACCCTGATCCAGCAATTCTGTGTGCACGAAGAAGGTTTTCGGATTGTAAAGTGCTTTCAGCAGGGAAGAAGAGAATGACGGTACCTGCAGAAGAAGCGACGGCTAAATA
>GV2UCFN02HUNZ0
GGTGAGTAACGCGTAAAGAACTTGCCCCGCAGACAGGGATAACAGACGGAAACGACTGATAAAACCTGATATAATTGCCGGTACGCATGTGCCCGGCAATGAAAAGAGATGCTGCGGGAGAGCTTTGCGTCCTATTAGCTGGTTGGCGGGGTAACGGCCCACCAAGGCGATGATAGGTAGCCGGCCTGAGAGGGTGAACGGCCACAAGGGGACTGAGATACGGCCCTTACTCCTACGGGAGGCAGCAGTGGGGAATATTGGACAATGGGGGCAACCCTGATCCAGCAATTCTGTGTGCACGAAGAAGGTTTTCGGATTGTAAAGTGCTTTCAGCAGGGAAGAAGAGAATGACGGTACCTGCAGAAGAAGCGACGGCTAAATA
>GV2UCFN02GGMLH
GGTGAGTAACGCGTAAAGAACTTGCCCCGCAGACAGGGATAACAGACGGAAACGACTGATAAAACCTGATATAATTGCCGGTACGCATGTGCCCGGCAATGAAAAGAGATGCTGCGGGAGAGCTTTGCGTCCTATTAGCTGGTTGGCGGGGTAACGGCCCACCAAGGCGATGATAGGTAGCCGGCCTGAGAGGGTGAACGGCCACAAGGGGACTGAGATACGGCCCTTACTCCTACGGGAGGCAGCAGTGGGGAATATTGGACAATGGGGGCAACCCTGATCCAGCAATTCTGTGTGCACGAAGAAGGTTTTCGGATTGTAAAGTGCTTTCAGCAGGGAAGAAGAGAATGACGGTACCTGCAGAAGAAGCGACGGCTAAATA
>GV2UCFN02FQ9IV
GGTGAGTAACGCGTAAAGAACTTGCCCCGCAGACAGGGATAACAGACGGAAACGACTGATAAAACCTGATATAATTGCCGGTACGCATGTGCCCGGCAATGAAAAGAGATGCTGCGGGAGAGCTTTGCGTCCTATTAGCTGGTTGGCGGGGTAACGGCCCACCAAGGCGATGATAGGTAGCCGGCCTGAGAGGGTGAACGGCCACAAGGGGACTGAGATACGGCCCTTACTCCTACGGGAGGCAGCAGTGGGGAATATTGGACAATGGGGGCAACCCTGATCCAGCAATTCTGTGTGCACGAAGAAGGTTTTCGGATTGTAAAGTGCTTTCAGCAGGGAAGAAGAGAATGACGGTACCTGCAGAAGAAGCGACGGCTAAATA
>GV2UCFN02I1QI0
GGTGAGTAACGCGTAAAGAACTTGCCCCGCAGACAGGGATAACAGACGGAAACGACTGATAAAACCTGATATAATTGCCGGTACGCATGTGCCCGGCAATGAAAAGAGATGCTGCGGGAGAGCTTTGCGTCCTATTAGCTGGTTGGCGGGGTAACGGCCCACCAAGGCGATGATAGGTAGCCGGCCTGAGAGGGTGAACGGCCACAAGGGGACTGAGATACGGCCCTTACTCCTACGGGAGGCAGCAGTGGGGAATATTGGACAATGGGGGCAACCCTGATCCAGCAATTCTGTGTGCACGAAGAAGGTTTTCGGATTGTAAAGTGCTTTCAGCAGGGAAGAAGAGAATGACGGTACCTGCAGAAGAAGCGACGGCTAAATA
>GV2UCFN02H2EJR
GGTGAGTAACGCGTAAAGAACTTGCCCCGCAGACAGGGATAACAGACGGAAACGACTGATAAAACCTGATATAATTGCCGGTACGCATGTGCCCGGCAATGAAAAGAGATGCTGCGGGAGAGCTTTGCGTCCTATTAGCTGGTTGGCGGGGTAACGGCCCACCAAGGCGATGATAGGTAGCCGGCCTGAGAGGGTGAACGGCCACAAGGGGACTGAGATACGGCCCTTACTCCTACGGGAGGCAGCAGTGGGGAATATTGGACAATGGGGGCAACCCTGATCCAGCAATTCTGTGTGCACGAAGAAGGTTTTCGGATTGTAAAGTGCTTTCAGCAGGGAAGAAGAGAATGACGGTACCTGCAGAAGAAGCGACGGCTAAATA
>GV2UCFN02I97DI
GGTGAGTAACGCGTAAAGAACTTGCCCCGCAGACAGGGATAACAGACGGAAACGACTGATAAAACCTGATATAATTGCCGGTACGCATGTGCCCGGCAATGAAAAGAGATGCTGCGGGAGAGCTTTGCGTCCTATTAGCTGGTTGGCGGGGTAACGGCCCACCAAGGCGATGATAGGTAGCCGGCCTGAGAGGGTGAACGGCCACAAGGGGACTGAGATACGGCCCTTACTCCTACGGGAGGCAGCAGTGGGGAATATTGGACAATGGGGGCAACCCTGATCCAGCAATTCTGTGTGCACGAAGAAGGTTTTCGGATTGTAAAGTGCTTTCAGCAGGGAAGAAGAGAATGACGGTACCTGCAGAAGAAGCGACGGCTAAATA
>GV2UCFN02IONY0
GGTGAGTAACGCGTAAAGAACTTGCCCCGCAGACAGGGATAACAGACGGAAACGACTGATAAAACCTGATATAATTGCCGGTACGCATGTGCCCGGCAATGAAAAGAGATGCTGCGGGAGAGCTTTGCGTCCTATTAGCTGGTTGGCGGGGTAACGGCCCACCAAGGCGATGATAGGTAGCCGGCCTGAGAGGGTGAACGGCCACAAGGGGACTGAGATACGGCCCTTACTCCTACGGGAGGCAGCAGTGGGGAATATTGGACAATGGGGGCAACCCTGATCCAGCAATTCTGTGTGCACGAAGAAGGTTTTCGGATTGTAAAGTGCTTTCAGCAGGGAAGAAGAGAATGACGGTACCTGCAGAAGAAGCGACGGCTAAATA
>GV2UCFN02HXSM7
GGTGAGTAACGCGTAAAGAACTTGCCCCGCAGACAGGGATAACAGACGGAAACGACTGATAAAACCTGATATAATTGCCGGTACGCATGTGCCCGGCAATGAAAAGAGATGCTGCGGGAGAGCTTTGCGTCCTATTAGCTGGTTGGCGGGGTAACGGCCCACCAAGGCGATGATAGGTAGCCGGCCTGAGAGGGTGAACGGCCACAAGGGGACTGAGATACGGCCCTTACTCCTACGGGAGGCAGCAGTGGGGAATATTGGACAATGGGGGCAACCCTGATCCAGCAATTCTGTGTGCACGAAGAAGGTTTTCGGATTGTAAAGTGCTTTCAGCAGGGAAGAAGAGAATGACGGTACCTGCAGAAGAAGCGACGGCTAAATA
>GV2UCFN02F9EDS
GGTGAGTAACGCGTAAAGAACTTGCCCCGCAGACAGGGATAACAGACGGAAACGACTGATAAAACCTGATATAATTGCCGGTACGCATGTGCCCGGCAATGAAAAGAGATGCTGCGGGAGAGCTTTGCGTCCTATTAGCTGGTTGGCGGGGTAACGGCCCACCAAGGCGATGATAGGTAGCCGGCCTGAGAGGGTGAACGGCCACAAGGGGACTGAGATACGGCCCTTACTCCTACGGGAGGCAGCAGTGGGGAATATTGGACAATGGGGGCAACCCTGATCCAGCAATTCTGTGTGCACGAAGAAGGTTTTCGGATTGTAAAGTGCTTTCAGCAGGGAAGAAGAGAATGACGGTACCTGCAGAAGAAGCGACGGCTAAATA
>GV2UCFN02ISR0P
GGTGAGTAACGCGTAAAGAACTTGCCCCGCAGACAGGGATAACAGACGGAAACGACTGATAAAACCTGATATAATTGCCGGTACGCATGTGCCCGGCAATGAAAAGAGATGCTGCGGGAGAGCTTTGCGTCCTATTAGCTGGTTGGCGGGGTAACGGCCCACCAAGGCGATGATAGGTAGCCGGCCTGAGAGGGTGAACGGCCACAAGGGGACTGAGATACGGCCCTTACTCCTACGGGAGGCAGCAGTGGGGAATATTGGACAATGGGGGCAACCCTGATCCAGCAATTCTGTGTGCACGAAGAAGGTTTTCGGATTGTAAAGTGCTTTCAGCAGGGAAGAAGAGAATGACGGTACCTGCAGAAGAAGCGACGGCTAAATA
>GV2UCFN02ILB8C
GGTGAGTAACGCGTAAAGAACTTGCCCCGCAGACAGGGATAACAGACGGAAACGACTGATAAAACCTGATATAATTGCCGGTACGCATGTGCCCGGCAATGAAAAGAGATGCTGCGGGAGAGCTTTGCGTCCTATTAGCTGGTTGGCGGGGTAACGGCCCACCAAGGCGATGATAGGTAGCCGGCCTGAGAGGGTGAACGGCCACAAGGGGACTGAGATACGGCCCTTACTCCTACGGGAGGCAGCAGTGGGGAATATTGGACAATGGGGGCAACCCTGATCCAGCAATTCTGTGTGCACGAAGAAGGTTTTCGGATTGTAAAGTGCTTTCAGCAGGGAAGAAGAGAATGACGGTACCTGCAGAAGAAGCGACGGCTAAATA
>GV2UCFN02HIK8G
GGTGAGTAACGCGTAAAGAACTTGCCCCGCAGACAGGGATAACAGACGGAAACGACTGATAAAACCTGATATAATTGCCGGTACGCATGTGCCCGGCAATGAAAAGAGATGCTGCGGGAGAGCTTTGCGTCCTATTAGCTGGTTGGCGGGGTAACGGCCCACCAAGGCGATGATAGGTAGCCGGCCTGAGAGGGTGAACGGCCACAAGGGGACTGAGATACGGCCCTTACTCCTACGGGAGGCAGCAGTGGGGAATATTGGACAATGGGGGCAACCCTGATCCAGCAATTCTGTGTGCACGAAGAAGGTTTTCGGATTGTAAAGTGCTTTCAGCAGGGAAGAAGAGAATGACGGTACCTGCAGAAGAAGCGACGGCTAAATA
>GV2UCFN02H62D1
GGTGAGTAACGCGTAAAGAACTTGCCCCGCAGACAGGGATAACAGACGGAAACGACTGATAAAACCTGATATAATTGCCGGTACGCATGTGCCCGGCAATGAAAAGAGATGCTGCGGGAGAGCTTTGCGTCCTATTAGCTGGTTGGCGGGGTAACGGCCCACCAAGGCGATGATAGGTAGCCGGCCTGAGAGGGTGAACGGCCACAAGGGGACTGAGATACGGCCCTTACTCCTACGGGAGGCAGCAGTGGGGAATATTGGACAATGGGGGCAACCCTGATCCAGCAATTCTGTGTGCACGAAGAAGGTTTTCGGATTGTAAAGTGCTTTCAGCAGGGAAGAAGAGAATGACGGTACCTGCAGAAGAAGCGACGGCTAAATA
>GV2UCFN02FQAE8
GGTGAGTAACGCGTAAAGAACTTGCCCCGCAGACAGGGATAACAGACGGAAACGACTGATAAAACCTGATATAATTGCCGGTACGCATGTGCCCGGCAATGAAAAGAGATGCTGCGGGAGAGCTTTGCGTCCTATTAGCTGGTTGGCGGGGTAACGGCCCACCAAGGCGATGATAGGTAGCCGGCCTGAGAGGGTGAACGGCCACAAGGGGACTGAGATACGGCCCTTACTCCTACGGGAGGCAGCAGTGGGGAATATTGGACAATGGGGGCAACCCTGATCCAGCAATTCTGTGTGCACGAAGAAGGTTTTCGGATTGTAAAGTGCTTTCAGCAGGGAAGAAGAGAATGACGGTACCTGCAGAAGAAGCGACGGCTAAATA
>GV2UCFN02IQG7H
GGTGAGTAACGCGTAAAGAACTTGCCCCGCAGACAGGGATAACAGACGGAAACGACTGATAAAACCTGATATAATTGCCGGTACGCATGTGCCCGGCAATGAAAAGAGATGCTGCGGGAGAGCTTTGCGTCCTATTAGCTGGTTGGCGGGGTAACGGCCCACCAAGGCGATGATAGGTAGCCGGCCTGAGAGGGTGAACGGCCACAAGGGGACTGAGATACGGCCCTTACTCCTACGGGAGGCAGCAGTGGGGAATATTGGACAATGGGGGCAACCCTGATCCAGCAATTCTGTGTGCACGAAGAAGGTTTTCGGATTGTAAAGTGCTTTCAGCAGGGAAGAAGAGAATGACGGTACCTGCAGAAGAAGCGACGGCTAAATA
>GV2UCFN02FJTG6
GGTGAGTAACGCGTAAAGAACTTGCCCCGCAGACAGGGATAACAGACGGAAACGACTGATAAAACCTGATATAATTGCCGGTACGCATGTGCCCGGCAATGAAAAGAGATGCTGCGGGAGAGCTTTGCGTCCTATTAGCTGGTTGGCGGGGTAACGGCCCACCAAGGCGATGATAGGTAGCCGGCCTGAGAGGGTGAACGGCCACAAGGGGACTGAGATACGGCCCTTACTCCTACGGGAGGCAGCAGTGGGGAATATTGGACAATGGGGGCAACCCTGATCCAGCAATTCTGTGTGCACGAAGAAGGTTTTCGGATTGTAAAGTGCTTTCAGCAGGGAAGAAGAGAATGACGGTACCTGCAGAAGAAGCGACGGCTAAATA
>GV2UCFN02JO4ZF
GGTGAGTAACGCGTAAAGAACTTGCCCCGCAGACAGGGATAACAGACGGAAACGACTGATAAAACCTGATATAATTGCCGGTACGCATGTGCCCGGCAATGAAAAGAGATGCTGCGGGAGAGCTTTGCGTCCTATTAGCTGGTTGGCGGGGTAACGGCCCACCAAGGCGATGATAGGTAGCCGGCCTGAGAGGGTGAACGGCCACAAGGGGACTGAGATACGGCCCTTACTCCTACGGGAGGCAGCAGTGGGGAATATTGGACAATGGGGGCAACCCTGATCCAGCAATTCTGTGTGCACGAAGAAGGTTTTCGGATTGTAAAGTGCTTTCAGCAGGGAAGAAGAGAATGACGGTACCTGCAGAAGAAGCGACGGCTAAATA
>GV2UCFN02HCMCK
GGTGAGTAACGCGTAAAGAACTTGCCCCGCAGACAGGGATAACAGACGGAAACGACTGATAAAACCTGATATAATTGCCGGTACGCATGTGCCCGGCAATGAAAAGAGATGCTGCGGGAGAGCTTTGCGTCCTATTAGCTGGTTGGCGGGGTAACGGCCCACCAAGGCGATGATAGGTAGCCGGCCTGAGAGGGTGAACGGCCACAAGGGGACTGAGATACGGCCCTTACTCCTACGGGAGGCAGCAGTGGGGAATATTGGACAATGGGGGCAACCCTGATCCAGCAATTCTGTGTGCACGAAGAAGGTTTTCGGATTGTAAAGTGCTTTCAGCAGGGAAGAAGAGAATGACGGTACCTGCAGAAGAAGCGACGGCTAAATA
>GV2UCFN02I0VMM
GGTGAGTAACGCGTAAAGAACTTGCCCCGCAGACAGGGATAACAGACGGAAACGACTGATAAAACCTGATATAATTGCCGGTACGCATGTGCCCGGCAATGAAAAGAGATGCTGCGGGAGAGCTTTGCGTCCTATTAGCTGGTTGGCGGGGTAACGGCCCACCAAGGCGATGATAGGTAGCCGGCCTGAGAGGGTGAACGGCCACAAGGGGACTGAGATACGGCCCTTACTCCTACGGGAGGCAGCAGTGGGGAATATTGGACAATGGGGGCAACCCTGATCCAGCAATTCTGTGTGCACGAAGAAGGTTTTCGGATTGTAAAGTGCTTTCAGCAGGGAAGAAGAGAATGACGGTACCTGCAGAAGAAGCGACGGCTAAATA
>GV2UCFN02G8RM9
GGTGAGTAACGCGTAAAGAACTTGCCCCGCAGACAGGGATAACAGACGGAAACGACTGATAAAACCTGATATAATTGCCGGTACGCATGTGCCCGGCAATGAAAAGAGATGCTGCGGGAGAGCTTTGCGTCCTATTAGCTGGTTGGCGGGGTAACGGCCCACCAAGGCGATGATAGGTAGCCGGCCTGAGAGGGTGAACGGCCACAAGGGGACTGAGATACGGCCCTTACTCCTACGGGAGGCAGCAGTGGGGAATATTGGACAATGGGGGCAACCCTGATCCAGCAATTCTGTGTGCACGAAGAAGGTTTTCGGATTGTAAAGTGCTTTCAGCAGGGAAGAAGAGAATGACGGTACCTGCAGAAGAAGCGACGGCTAAATA
>GV2UCFN02H06VM
GGTGAGTAACGCGTAAAGAACTTGCCCCGCAGACAGGGATAACAGACGGAAACGACTGATAAAACCTGATATAATTGCCGGTACGCATGTGCCCGGCAATGAAAAGAGATGCTGCGGGAGAGCTTTGCGTCCTATTAGCTGGTTGGCGGGGTAACGGCCCACCAAGGCGATGATAGGTAGCCGGCCTGAGAGGGTGAACGGCCACAAGGGGACTGAGATACGGCCCTTACTCCTACGGGAGGCAGCAGTGGGGAATATTGGACAATGGGGGCAACCCTGATCCAGCAATTCTGTGTGCACGAAGAAGGTTTTCGGATTGTAAAGTGCTTTCAGCAGGGAAGAAGAGAATGACGGTACCTGCAGAAGAAGCGACGGCTAAATA
>GV2UCFN02FMA28
GGTGAGTAACGCGTAAAGAACTTGCCCCGCAGACAGGGATAACAGACGGAAACGACTGATAAAACCTGATATAATTGCCGGTACGCATGTGCCCGGCAATGAAAAGAGATGCTGCGGGAGAGCTTTGCGTCCTATTAGCTGGTTGGCGGGGTAACGGCCCACCAAGGCGATGATAGGTAGCCGGCCTGAGAGGGTGAACGGCCACAAGGGGACTGAGATACGGCCCTTACTCCTACGGGAGGCAGCAGTGGGGAATATTGGACAATGGGGGCAACCCTGATCCAGCAATTCTGTGTGCACGAAGAAGGTTTTCGGATTGTAAAGTGCTTTCAGCAGGGAAGAAGAGAATGACGGTACCTGCAGAAGAAGCGACGGCTAAATA
>GV2UCFN02GBPLQ
GGTGAGTAACGCGTAAAGAACTTGCCCCGCAGACAGGGATAACAGACGGAAACGACTGATAAAACCTGATATAATTGCCGGTACGCATGTGCCCGGCAATGAAAAGAGATGCTGCGGGAGAGCTTTGCGTCCTATTAGCTGGTTGGCGGGGTAACGGCCCACCAAGGCGATGATAGGTAGCCGGCCTGAGAGGGTGAACGGCCACAAGGGGACTGAGATACGGCCCTTACTCCTACGGGAGGCAGCAGTGGGGAATATTGGACAATGGGGGCAACCCTGATCCAGCAATTCTGTGTGCACGAAGAAGGTTTTCGGATTGTAAAGTGCTTTCAGCAGGGAAGAAGAGAATGACGGTACCTGCAGAAGAAGCGACGGCTAAATA
>GV2UCFN02GIMMD
GGTGAGTAACGCGTAAAGAACTTGCCCCGCAGACAGGGATAACAGACGGAAACGACTGATAAAACCTGATATAATTGCCGGTACGCATGTGCCCGGCAATGAAAAGAGATGCTGCGGGAGAGCTTTGCGTCCTATTAGCTGGTTGGCGGGGTAACGGCCCACCAAGGCGATGATAGGTAGCCGGCCTGAGAGGGTGAACGGCCACAAGGGGACTGAGATACGGCCCTTACTCCTACGGGAGGCAGCAGTGGGGAATATTGGACAATGGGGGCAACCCTGATCCAGCAATTCTGTGTGCACGAAGAAGGTTTTCGGATTGTAAAGTGCTTTCAGCAGGGAAGAAGAGAATGACGGTACCTGCAGAAGAAGCGACGGCTAAATA
>GV2UCFN02HQSQW
GGTGAGTAACGCGTAAAGAACTTGCCCCGCAGACAGGGATAACAGACGGAAACGACTGATAAAACCTGATATAATTGCCGGTACGCATGTGCCCGGCAATGAAAAGAGATGCTGCGGGAGAGCTTTGCGTCCTATTAGCTGGTTGGCGGGGTAACGGCCCACCAAGGCGATGATAGGTAGCCGGCCTGAGAGGGTGAACGGCCACAAGGGGACTGAGATACGGCCCTTACTCCTACGGGAGGCAGCAGTGGGGAATATTGGACAATGGGGGCAACCCTGATCCAGCAATTCTGTGTGCACGAAGAAGGTTTTCGGATTGTAAAGTGCTTTCAGCAGGGAAGAAGAGAATGACGGTACCTGCAGAAGAAGCGACGGCTAAATA
>GV2UCFN02F5QTM
GGTGAGTAACGCGTAAAGAACTTGCCCCGCAGACAGGGATAACAGACGGAAACGACTGATAAAACCTGATATAATTGCCGGTACGCATGTGCCCGGCAATGAAAAGAGATGCTGCGGGAGAGCTTTGCGTCCTATTAGCTGGTTGGCGGGGTAACGGCCCACCAAGGCGATGATAGGTAGCCGGCCTGAGAGGGTGAACGGCCACAAGGGGACTGAGATACGGCCCTTACTCCTACGGGAGGCAGCAGTGGGGAATATTGGACAATGGGGGCAACCCTGATCCAGCAATTCTGTGTGCACGAAGAAGGTTTTCGGATTGTAAAGTGCTTTCAGCAGGGAAGAAGAGAATGACGGTACCTGCAGAAGAAGCGACGGCTAAATA
>GV2UCFN02HC6CF
GGTGAGTAACGCGTAAAGAACTTGCCCCGCAGACAGGGATAACAGACGGAAACGACTGATAAAACCTGATATAATTGCCGGTACGCATGTGCCCGGCAATGAAAAGAGATGCTGCGGGAGAGCTTTGCGTCCTATTAGCTGGTTGGCGGGGTAACGGCCCACCAAGGCGATGATAGGTAGCCGGCCTGAGAGGGTGAACGGCCACAAGGGGACTGAGATACGGCCCTTACTCCTACGGGAGGCAGCAGTGGGGAATATTGGACAATGGGGGCAACCCTGATCCAGCAATTCTGTGTGCACGAAGAAGGTTTTCGGATTGTAAAGTGCTTTCAGCAGGGAAGAAGAGAATGACGGTACCTGCAGAAGAAGCGACGGCTAAATA
>GV2UCFN02H21TG
GGTGAGTAACGCGTAAAGAACTTGCCCCGCAGACAGGGATAACAGACGGAAACGACTGATAAAACCTGATATAATTGCCGGTACGCATGTGCCCGGCAATGAAAAGAGATGCTGCGGGAGAGCTTTGCGTCCTATTAGCTGGTTGGCGGGGTAACGGCCCACCAAGGCGATGATAGGTAGCCGGCCTGAGAGGGTGAACGGCCACAAGGGGACTGAGATACGGCCCTTACTCCTACGGGAGGCAGCAGTGGGGAATATTGGACAATGGGGGCAACCCTGATCCAGCAATTCTGTGTGCACGAAGAAGGTTTTCGGATTGTAAAGTGCTTTCAGCAGGGAAGAAGAGAATGACGGTACCTGCAGAAGAAGCGACGGCTAAATA
>GV2UCFN02FNPXS
GGTGAGTAACGCGTAAAGAACTTGCCCCGCAGACAGGGATAACAGACGGAAACGACTGATAAAACCTGATATAATTGCCGGTACGCATGTGCCCGGCAATGAAAAGAGATGCTGCGGGAGAGCTTTGCGTCCTATTAGCTGGTTGGCGGGGTAACGGCCCACCAAGGCGATGATAGGTAGCCGGCCTGAGAGGGTGAACGGCCACAAGGGGACTGAGATACGGCCCTTACTCCTACGGGAGGCAGCAGTGGGGAATATTGGACAATGGGGGCAACCCTGATCCAGCAATTCTGTGTGCACGAAGAAGGTTTTCGGATTGTAAAGTGCTTTCAGCAGGGAAGAAGAGAATGACGGTACCTGCAGAAGAAGCGACGGCTAAATA
>GV2UCFN02IYEYO
GGTGAGTAACGCGTAAAGAACTTGCCCCGCAGACAGGGATAACAGACGGAAACGACTGATAAAACCTGATATAATTGCCGGTACGCATGTGCCCGGCAATGAAAAGAGATGCTGCGGGAGAGCTTTGCGTCCTATTAGCTGGTTGGCGGGGTAACGGCCCACCAAGGCGATGATAGGTAGCCGGCCTGAGAGGGTGAACGGCCACAAGGGGACTGAGATACGGCCCTTACTCCTACGGGAGGCAGCAGTGGGGAATATTGGACAATGGGGGCAACCCTGATCCAGCAATTCTGTGTGCACGAAGAAGGTTTTCGGATTGTAAAGTGCTTTCAGCAGGGAAGAAGAGAATGACGGTACCTGCAGAAGAAGCGACGGCTAAATA
>GV2UCFN02FYQAH
GGTGAGTAACGCGTAAAGAACTTGCCCCGCAGACAGGGATAACAGACGGAAACGACTGATAAAACCTGATATAATTGCCGGTACGCATGTGCCCGGCAATGAAAAGAGATGCTGCGGGAGAGCTTTGCGTCCTATTAGCTGGTTGGCGGGGTAACGGCCCACCAAGGCGATGATAGGTAGCCGGCCTGAGAGGGTGAACGGCCACAAGGGGACTGAGATACGGCCCTTACTCCTACGGGAGGCAGCAGTGGGGAATATTGGACAATGGGGGCAACCCTGATCCAGCAATTCTGTGTGCACGAAGAAGGTTTTCGGATTGTAAAGTGCTTTCAGCAGGGAAGAAGAGAATGACGGTACCTGCAGAAGAAGCGACGGCTAAATA
>GV2UCFN02G2HAA
GGTGAGTAACGCGTAAAGAACTTGCCCCGCAGACAGGGATAACAGACGGAAACGACTGATAAAACCTGATATAATTGCCGGTACGCATGTGCCCGGCAATGAAAAGAGATGCTGCGGGAGAGCTTTGCGTCCTATTAGCTGGTTGGCGGGGTAACGGCCCACCAAGGCGATGATAGGTAGCCGGCCTGAGAGGGTGAACGGCCACAAGGGGACTGAGATACGGCCCTTACTCCTACGGGAGGCAGCAGTGGGGAATATTGGACAATGGGGGCAACCCTGATCCAGCAATTCTGTGTGCACGAAGAAGGTTTTCGGATTGTAAAGTGCTTTCAGCAGGGAAGAAGAGAATGACGGTACCTGCAGAAGAAGCGACGGCTAAATA
>GV2UCFN02JQE4A
GGTGAGTAACGCGTAAAGAACTTGCCCCGCAGACAGGGATAACAGACGGAAACGACTGATAAAACCTGATATAATTGCCGGTACGCATGTGCCCGGCAATGAAAAGAGATGCTGCGGGAGAGCTTTGCGTCCTATTAGCTGGTTGGCGGGGTAACGGCCCACCAAGGCGATGATAGGTAGCCGGCCTGAGAGGGTGAACGGCCACAAGGGGACTGAGATACGGCCCTTACTCCTACGGGAGGCAGCAGTGGGGAATATTGGACAATGGGGGCAACCCTGATCCAGCAATTCTGTGTGCACGAAGAAGGTTTTCGGATTGTAAAGTGCTTTCAGCAGGGAAGAAGAGAATGACGGTACCTGCAGAAGAAGCGACGGCTAAATA
>GV2UCFN02I4KOU
GGTGAGTAACGCGTAAAGAACTTGCCCCGCAGACAGGGATAACAGACGGAAACGACTGATAAAACCTGATATAATTGCCGGTACGCATGTGCCCGGCAATGAAAAGAGATGCTGCGGGAGAGCTTTGCGTCCTATTAGCTGGTTGGCGGGGTAACGGCCCACCAAGGCGATGATAGGTAGCCGGCCTGAGAGGGTGAACGGCCACAAGGGGACTGAGATACGGCCCTTACTCCTACGGGAGGCAGCAGTGGGGAATATTGGACAATGGGGGCAACCCTGATCCAGCAATTCTGTGTGCACGAAGAAGGTTTTCGGATTGTAAAGTGCTTTCAGCAGGGAAGAAGAGAATGACGGTACCTGCAGAAGAAGCGACGGCTAAATA
>GV2UCFN02FWGOE
GGTGAGTAACGCGTAAAGAACTTGCCCCGCAGACAGGGATAACAGACGGAAACGACTGATAAAACCTGATATAATTGCCGGTACGCATGTGCCCGGCAATGAAAAGAGATGCTGCGGGAGAGCTTTGCGTCCTATTAGCTGGTTGGCGGGGTAACGGCCCACCAAGGCGATGATAGGTAGCCGGCCTGAGAGGGTGAACGGCCACAAGGGGACTGAGATACGGCCCTTACTCCTACGGGAGGCAGCAGTGGGGAATATTGGACAATGGGGGCAACCCTGATCCAGCAATTCTGTGTGCACGAAGAAGGTTTTCGGATTGTAAAGTGCTTTCAGCAGGGAAGAAGAGAATGACGGTACCTGCAGAAGAAGCGACGGCTAAATA
>GV2UCFN02G6ZWJ
GGTGAGTAACGCGTAAAGAACTTGCCCCGCAGACAGGGATAACAGACGGAAACGACTGATAAAACCTGATATAATTGCCGGTACGCATGTGCCCGGCAATGAAAAGAGATGCTGCGGGAGAGCTTTGCGTCCTATTAGCTGGTTGGCGGGGTAACGGCCCACCAAGGCGATGATAGGTAGCCGGCCTGAGAGGGTGAACGGCCACAAGGGGACTGAGATACGGCCCTTACTCCTACGGGAGGCAGCAGTGGGGAATATTGGACAATGGGGGCAACCCTGATCCAGCAATTCTGTGTGCACGAAGAAGGTTTTCGGATTGTAAAGTGCTTTCAGCAGGGAAGAAGAGAATGACGGTACCTGCAGAAGAAGCGACGGCTAAATA
>GV2UCFN02GVACC
GGTGAGTAACGCGTAAAGAACTTGCCCCGCAGACAGGGATAACAGACGGAAACGACTGATAAAACCTGATATAATTGCCGGTACGCATGTGCCCGGCAATGAAAAGAGATGCTGCGGGAGAGCTTTGCGTCCTATTAGCTGGTTGGCGGGGTAACGGCCCACCAAGGCGATGATAGGTAGCCGGCCTGAGAGGGTGAACGGCCACAAGGGGACTGAGATACGGCCCTTACTCCTACGGGAGGCAGCAGTGGGGAATATTGGACAATGGGGGCAACCCTGATCCAGCAATTCTGTGTGCACGAAGAAGGTTTTCGGATTGTAAAGTGCTTTCAGCAGGGAAGAAGAGAATGACGGTACCTGCAGAAGAAGCGACGGCTAAATA
>GV2UCFN02IX2SB
GGTGAGTAACGCGTAAAGAACTTGCCCCGCAGACAGGGATAACAGACGGAAACGACTGATAAAACCTGATATAATTGCCGGTACGCATGTGCCCGGCAATGAAAAGAGATGCTGCGGGAGAGCTTTGCGTCCTATTAGCTGGTTGGCGGGGTAACGGCCCACCAAGGCGATGATAGGTAGCCGGCCTGAGAGGGTGAACGGCCACAAGGGGACTGAGATACGGCCCTTACTCCTACGGGAGGCAGCAGTGGGGAATATTGGACAATGGGGGCAACCCTGATCCAGCAATTCTGTGTGCACGAAGAAGGTTTTCGGATTGTAAAGTGCTTTCAGCAGGGAAGAAGAGAATGACGGTACCTGCAGAAGAAGCGACGGCTAAATA
>GV2UCFN02IPJ5B
GGTGAGTAACGCGTAAAGAACTTGCCCCGCAGACAGGGATAACAGACGGAAACGACTGATAAAACCTGATATAATTGCCGGTACGCATGTGCCCGGCAATGAAAAGAGATGCTGCGGGAGAGCTTTGCGTCCTATTAGCTGGTTGGCGGGGTAACGGCCCACCAAGGCGATGATAGGTAGCCGGCCTGAGAGGGTGAACGGCCACAAGGGGACTGAGATACGGCCCTTACTCCTACGGGAGGCAGCAGTGGGGAATATTGGACAATGGGGGCAACCCTGATCCAGCAATTCTGTGTGCACGAAGAAGGTTTTCGGATTGTAAAGTGCTTTCAGCAGGGAAGAAGAGAATGACGGTACCTGCAGAAGAAGCGACGGCTAAATA
>GV2UCFN02FQS4S
GGTGAGTAACGCGTAAAGAACTTGCCCCGCAGACAGGGATAACAGACGGAAACGACTGATAAAACCTGATATAATTGCCGGTACGCATGTGCCCGGCAATGAAAAGAGATGCTGCGGGAGAGCTTTGCGTCCTATTAGCTGGTTGGCGGGGTAACGGCCCACCAAGGCGATGATAGGTAGCCGGCCTGAGAGGGTGAACGGCCACAAGGGGACTGAGATACGGCCCTTACTCCTACGGGAGGCAGCAGTGGGGAATATTGGACAATGGGGGCAACCCTGATCCAGCAATTCTGTGTGCACGAAGAAGGTTTTCGGATTGTAAAGTGCTTTCAGCAGGGAAGAAGAGAATGACGGTACCTGCAGAAGAAGCGACGGCTAAATA
>GV2UCFN02JVVUA
GGTGAGTAACGCGTAAAGAACTTGCCCCGCAGACAGGGATAACAGACGGAAACGACTGATAAAACCTGATATAATTGCCGGTACGCATGTGCCCGGCAATGAAAAGAGATGCTGCGGGAGAGCTTTGCGTCCTATTAGCTGGTTGGCGGGGTAACGGCCCACCAAGGCGATGATAGGTAGCCGGCCTGAGAGGGTGAACGGCCACAAGGGGACTGAGATACGGCCCTTACTCCTACGGGAGGCAGCAGTGGGGAATATTGGACAATGGGGGCAACCCTGATCCAGCAATTCTGTGTGCACGAAGAAGGTTTTCGGATTGTAAAGTGCTTTCAGCAGGGAAGAAGAGAATGACGGTACCTGCAGAAGAAGCGACGGCTAAATA
>GV2UCFN02HU73E
GGTGAGTAACGCGTAAAGAACTTGCCCCGCAGACAGGGATAACAGACGGAAACGACTGATAAAACCTGATATAATTGCCGGTACGCATGTGCCCGGCAATGAAAAGAGATGCTGCGGGAGAGCTTTGCGTCCTATTAGCTGGTTGGCGGGGTAACGGCCCACCAAGGCGATGATAGGTAGCCGGCCTGAGAGGGTGAACGGCCACAAGGGGACTGAGATACGGCCCTTACTCCTACGGGAGGCAGCAGTGGGGAATATTGGACAATGGGGGCAACCCTGATCCAGCAATTCTGTGTGCACGAAGAAGGTTTTCGGATTGTAAAGTGCTTTCAGCAGGGAAGAAGAGAATGACGGTACCTGCAGAAGAAGCGACGGCTAAATA
>GV2UCFN02JXAT2
GGTGAGTAACGCGTAAAGAACTTGCCCCGCAGACAGGGATAACAGACGGAAACGACTGATAAAACCTGATATAATTGCCGGTACGCATGTGCCCGGCAATGAAAAGAGATGCTGCGGGAGAGCTTTGCGTCCTATTAGCTGGTTGGCGGGGTAACGGCCCACCAAGGCGATGATAGGTAGCCGGCCTGAGAGGGTGAACGGCCACAAGGGGACTGAGATACGGCCCTTACTCCTACGGGAGGCAGCAGTGGGGAATATTGGACAATGGGGGCAACCCTGATCCAGCAATTCTGTGTGCACGAAGAAGGTTTTCGGATTGTAAAGTGCTTTCAGCAGGGAAGAAGAGAATGACGGTACCTGCAGAAGAAGCGACGGCTAAATA
>GV2UCFN02JQMZT
GGTGAGTAACGCGTAAAGAACTTGCCCCGCAGACAGGGATAACAGACGGAAACGACTGATAAAACCTGATATAATTGCCGGTACGCATGTGCCCGGCAATGAAAAGAGATGCTGCGGGAGAGCTTTGCGTCCTATTAGCTGGTTGGCGGGGTAACGGCCCACCAAGGCGATGATAGGTAGCCGGCCTGAGAGGGTGAACGGCCACAAGGGGACTGAGATACGGCCCTTACTCCTACGGGAGGCAGCAGTGGGGAATATTGGACAATGGGGGCAACCCTGATCCAGCAATTCTGTGTGCACGAAGAAGGTTTTCGGATTGTAAAGTGCTTTCAGCAGGGAAGAAGAGAATGACGGTACCTGCAGAAGAAGCGACGGCTAAATA
>GV2UCFN02HFRFG
GGTGAGTAACGCGTAAAGAACTTGCCCCGCAGACAGGGATAACAGACGGAAACGACTGATAAAACCTGATATAATTGCCGGTACGCATGTGCCCGGCAATGAAAAGAGATGCTGCGGGAGAGCTTTGCGTCCTATTAGCTGGTTGGCGGGGTAACGGCCCACCAAGGCGATGATAGGTAGCCGGCCTGAGAGGGTGAACGGCCACAAGGGGACTGAGATACGGCCCTTACTCCTACGGGAGGCAGCAGTGGGGAATATTGGACAATGGGGGCAACCCTGATCCAGCAATTCTGTGTGCACGAAGAAGGTTTTCGGATTGTAAAGTGCTTTCAGCAGGGAAGAAGAGAATGACGGTACCTGCAGAAGAAGCGACGGCTAAATA
>GV2UCFN02H9M13
GGTGAGTAACGCGTAAAGAACTTGCCCCGCAGACAGGGATAACAGACGGAAACGACTGATAAAACCTGATATAATTGCCGGTACGCATGTGCCCGGCAATGAAAAGAGATGCTGCGGGAGAGCTTTGCGTCCTATTAGCTGGTTGGCGGGGTAACGGCCCACCAAGGCGATGATAGGTAGCCGGCCTGAGAGGGTGAACGGCCACAAGGGGACTGAGATACGGCCCTTACTCCTACGGGAGGCAGCAGTGGGGAATATTGGACAATGGGGGCAACCCTGATCCAGCAATTCTGTGTGCACGAAGAAGGTTTTCGGATTGTAAAGTGCTTTCAGCAGGGAAGAAGAGAATGACGGTACCTGCAGAAGAAGCGACGGCTAAATA
>GV2UCFN02H3UVE
GGTGAGTAACGCGTAAAGAACTTGCCCCGCAGACAGGGATAACAGACGGAAACGACTGATAAAACCTGATATAATTGCCGGTACGCATGTGCCCGGCAATGAAAAGAGATGCTGCGGGAGAGCTTTGCGTCCTATTAGCTGGTTGGCGGGGTAACGGCCCACCAAGGCGATGATAGGTAGCCGGCCTGAGAGGGTGAACGGCCACAAGGGGACTGAGATACGGCCCTTACTCCTACGGGAGGCAGCAGTGGGGAATATTGGACAATGGGGGCAACCCTGATCCAGCAATTCTGTGTGCACGAAGAAGGTTTTCGGATTGTAAAGTGCTTTCAGCAGGGAAGAAGAGAATGACGGTACCTGCAGAAGAAGCGACGGCTAAATA
>GV2UCFN02F36LE
GGTGAGTAACGCGTAAAGAACTTGCCCCGCAGACAGGGATAACAGACGGAAACGACTGATAAAACCTGATATAATTGCCGGTACGCATGTGCCCGGCAATGAAAAGAGATGCTGCGGGAGAGCTTTGCGTCCTATTAGCTGGTTGGCGGGGTAACGGCCCACCAAGGCGATGATAGGTAGCCGGCCTGAGAGGGTGAACGGCCACAAGGGGACTGAGATACGGCCCTTACTCCTACGGGAGGCAGCAGTGGGGAATATTGGACAATGGGGGCAACCCTGATCCAGCAATTCTGTGTGCACGAAGAAGGTTTTCGGATTGTAAAGTGCTTTCAGCAGGGAAGAAGAGAATGACGGTACCTGCAGAAGAAGCGACGGCTAAATA
>GV2UCFN02GLIM7
GGTGAGTAACGCGTAAAGAACTTGCCCCGCAGACAGGGATAACAGACGGAAACGACTGATAAAACCTGATATAATTGCCGGTACGCATGTGCCCGGCAATGAAAAGAGATGCTGCGGGAGAGCTTTGCGTCCTATTAGCTGGTTGGCGGGGTAACGGCCCACCAAGGCGATGATAGGTAGCCGGCCTGAGAGGGTGAACGGCCACAAGGGGACTGAGATACGGCCCTTACTCCTACGGGAGGCAGCAGTGGGGAATATTGGACAATGGGGGCAACCCTGATCCAGCAATTCTGTGTGCACGAAGAAGGTTTTCGGATTGTAAAGTGCTTTCAGCAGGGAAGAAGAGAATGACGGTACCTGCAGAAGAAGCGACGGCTAAATA
>GV2UCFN02GCGV2
GGTGAGTAACGCGTAAAGAACTTGCCCCGCAGACAGGGATAACAGACGGAAACGACTGATAAAACCTGATATAATTGCCGGTACGCATGTGCCCGGCAATGAAAAGAGATGCTGCGGGAGAGCTTTGCGTCCTATTAGCTGGTTGGCGGGGTAACGGCCCACCAAGGCGATGATAGGTAGCCGGCCTGAGAGGGTGAACGGCCACAAGGGGACTGAGATACGGCCCTTACTCCTACGGGAGGCAGCAGTGGGGAATATTGGACAATGGGGGCAACCCTGATCCAGCAATTCTGTGTGCACGAAGAAGGTTTTCGGATTGTAAAGTGCTTTCAGCAGGGAAGAAGAGAATGACGGTACCTGCAGAAGAAGCGACGGCTAAATA
>GV2UCFN02FKZGX
GGTGAGTAACGCGTAAAGAACTTGCCCCGCAGACAGGGATAACAGACGGAAACGACTGATAAAACCTGATATAATTGCCGGTACGCATGTGCCCGGCAATGAAAAGAGATGCTGCGGGAGAGCTTTGCGTCCTATTAGCTGGTTGGCGGGGTAACGGCCCACCAAGGCGATGATAGGTAGCCGGCCTGAGAGGGTGAACGGCCACAAGGGGACTGAGATACGGCCCTTACTCCTACGGGAGGCAGCAGTGGGGAATATTGGACAATGGGGGCAACCCTGATCCAGCAATTCTGTGTGCACGAAGAAGGTTTTCGGATTGTAAAGTGCTTTCAGCAGGGAAGAAGAGAATGACGGTACCTGCAGAAGAAGCGACGGCTAAATA
>GV2UCFN02HGOCP
GGTGAGTAACGCGTAAAGAACTTGCCCCGCAGACAGGGATAACAGACGGAAACGACTGATAAAACCTGATATAATTGCCGGTACGCATGTGCCCGGCAATGAAAAGAGATGCTGCGGGAGAGCTTTGCGTCCTATTAGCTGGTTGGCGGGGTAACGGCCCACCAAGGCGATGATAGGTAGCCGGCCTGAGAGGGTGAACGGCCACAAGGGGACTGAGATACGGCCCTTACTCCTACGGGAGGCAGCAGTGGGGAATATTGGACAATGGGGGCAACCCTGATCCAGCAATTCTGTGTGCACGAAGAAGGTTTTCGGATTGTAAAGTGCTTTCAGCAGGGAAGAAGAGAATGACGGTACCTGCAGAAGAAGCGACGGCTAAATA
>GV2UCFN02FPQ30
GGTGAGTAACGCGTAAAGAACTTGCCCCGCAGACAGGGATAACAGACGGAAACGACTGATAAAACCTGATATAATTGCCGGTACGCATGTGCCCGGCAATGAAAAGAGATGCTGCGGGAGAGCTTTGCGTCCTATTAGCTGGTTGGCGGGGTAACGGCCCACCAAGGCGATGATAGGTAGCCGGCCTGAGAGGGTGAACGGCCACAAGGGGACTGAGATACGGCCCTTACTCCTACGGGAGGCAGCAGTGGGGAATATTGGACAATGGGGGCAACCCTGATCCAGCAATTCTGTGTGCACGAAGAAGGTTTTCGGATTGTAAAGTGCTTTCAGCAGGGAAGAAGAGAATGACGGTACCTGCAGAAGAAGCGACGGCTAAATA
>GV2UCFN02FH23X
GGTGAGTAACGCGTAAAGAACTTGCCCCGCAGACAGGGATAACAGACGGAAACGACTGATAAAACCTGATATAATTGCCGGTACGCATGTGCCCGGCAATGAAAAGAGATGCTGCGGGAGAGCTTTGCGTCCTATTAGCTGGTTGGCGGGGTAACGGCCCACCAAGGCGATGATAGGTAGCCGGCCTGAGAGGGTGAACGGCCACAAGGGGACTGAGATACGGCCCTTACTCCTACGGGAGGCAGCAGTGGGGAATATTGGACAATGGGGGCAACCCTGATCCAGCAATTCTGTGTGCACGAAGAAGGTTTTCGGATTGTAAAGTGCTTTCAGCAGGGAAGAAGAGAATGACGGTACCTGCAGAAGAAGCGACGGCTAAATA
>GV2UCFN02H5F1H
GGTGAGTAACGCGTAAAGAACTTGCCCCGCAGACAGGGATAACAGACGGAAACGACTGATAAAACCTGATATAATTGCCGGTACGCATGTGCCCGGCAATGAAAAGAGATGCTGCGGGAGAGCTTTGCGTCCTATTAGCTGGTTGGCGGGGTAACGGCCCACCAAGGCGATGATAGGTAGCCGGCCTGAGAGGGTGAACGGCCACAAGGGGACTGAGATACGGCCCTTACTCCTACGGGAGGCAGCAGTGGGGAATATTGGACAATGGGGGCAACCCTGATCCAGCAATTCTGTGTGCACGAAGAAGGTTTTCGGATTGTAAAGTGCTTTCAGCAGGGAAGAAGAGAATGACGGTACCTGCAGAAGAAGCGACGGCTAAATA
>GV2UCFN02JY1DM
GGTGAGTAACGCGTAAAGAACTTGCCCCGCAGACAGGGATAACAGACGGAAACGACTGATAAAACCTGATATAATTGCCGGTACGCATGTGCCCGGCAATGAAAAGAGATGCTGCGGGAGAGCTTTGCGTCCTATTAGCTGGTTGGCGGGGTAACGGCCCACCAAGGCGATGATAGGTAGCCGGCCTGAGAGGGTGAACGGCCACAAGGGGACTGAGATACGGCCCTTACTCCTACGGGAGGCAGCAGTGGGGAATATTGGACAATGGGGGCAACCCTGATCCAGCAATTCTGTGTGCACGAAGAAGGTTTTCGGATTGTAAAGTGCTTTCAGCAGGGAAGAAGAGAATGACGGTACCTGCAGAAGAAGCGACGGCTAAATA
>GV2UCFN02JHWC8
GGTGAGTAACGCGTAAAGAACTTGCCCCGCAGACAGGGATAACAGACGGAAACGACTGATAAAACCTGATATAATTGCCGGTACGCATGTGCCCGGCAATGAAAAGAGATGCTGCGGGAGAGCTTTGCGTCCTATTAGCTGGTTGGCGGGGTAACGGCCCACCAAGGCGATGATAGGTAGCCGGCCTGAGAGGGTGAACGGCCACAAGGGGACTGAGATACGGCCCTTACTCCTACGGGAGGCAGCAGTGGGGAATATTGGACAATGGGGGCAACCCTGATCCAGCAATTCTGTGTGCACGAAGAAGGTTTTCGGATTGTAAAGTGCTTTCAGCAGGGAAGAAGAGAATGACGGTACCTGCAGAAGAAGCGACGGCTAAATA
>GV2UCFN02HHKIP
GGTGAGTAACGCGTAAAGAACTTGCCCCGCAGACAGGGATAACAGACGGAAACGACTGATAAAACCTGATATAATTGCCGGTACGCATGTGCCCGGCAATGAAAAGAGATGCTGCGGGAGAGCTTTGCGTCCTATTAGCTGGTTGGCGGGGTAACGGCCCACCAAGGCGATGATAGGTAGCCGGCCTGAGAGGGTGAACGGCCACAAGGGGACTGAGATACGGCCCTTACTCCTACGGGAGGCAGCAGTGGGGAATATTGGACAATGGGGGCAACCCTGATCCAGCAATTCTGTGTGCACGAAGAAGGTTTTCGGATTGTAAAGTGCTTTCAGCAGGGAAGAAGAGAATGACGGTACCTGCAGAAGAAGCGACGGCTAAATA
>GV2UCFN02GU5FU
GGTGAGTAACGCGTAAAGAACTTGCCCCGCAGACAGGGATAACAGACGGAAACGACTGATAAAACCTGATATAATTGCCGGTACGCATGTGCCCGGCAATGAAAAGAGATGCTGCGGGAGAGCTTTGCGTCCTATTAGCTGGTTGGCGGGGTAACGGCCCACCAAGGCGATGATAGGTAGCCGGCCTGAGAGGGTGAACGGCCACAAGGGGACTGAGATACGGCCCTTACTCCTACGGGAGGCAGCAGTGGGGAATATTGGACAATGGGGGCAACCCTGATCCAGCAATTCTGTGTGCACGAAGAAGGTTTTCGGATTGTAAAGTGCTTTCAGCAGGGAAGAAGAGAATGACGGTACCTGCAGAAGAAGCGACGGCTAAATA
>GV2UCFN02GEJWO
GGTGAGTAACGCGTAAAGAACTTGCCCCGCAGACAGGGATAACAGACGGAAACGACTGATAAAACCTGATATAATTGCCGGTACGCATGTGCCCGGCAATGAAAAGAGATGCTGCGGGAGAGCTTTGCGTCCTATTAGCTGGTTGGCGGGGTAACGGCCCACCAAGGCGATGATAGGTAGCCGGCCTGAGAGGGTGAACGGCCACAAGGGGACTGAGATACGGCCCTTACTCCTACGGGAGGCAGCAGTGGGGAATATTGGACAATGGGGGCAACCCTGATCCAGCAATTCTGTGTGCACGAAGAAGGTTTTCGGATTGTAAAGTGCTTTCAGCAGGGAAGAAGAGAATGACGGTACCTGCAGAAGAAGCGACGGCTAAATA
>GV2UCFN02GCO4L
GGTGAGTAACGCGTAAAGAACTTGCCCCGCAGACAGGGATAACAGACGGAAACGACTGATAAAACCTGATATAATTGCCGGTACGCATGTGCCCGGCAATGAAAAGAGATGCTGCGGGAGAGCTTTGCGTCCTATTAGCTGGTTGGCGGGGTAACGGCCCACCAAGGCGATGATAGGTAGCCGGCCTGAGAGGGTGAACGGCCACAAGGGGACTGAGATACGGCCCTTACTCCTACGGGAGGCAGCAGTGGGGAATATTGGACAATGGGGGCAACCCTGATCCAGCAATTCTGTGTGCACGAAGAAGGTTTTCGGATTGTAAAGTGCTTTCAGCAGGGAAGAAGAGAATGACGGTACCTGCAGAAGAAGCGACGGCTAAATA
>GV2UCFN02FG7Q7
GGTGAGTAACGCGTAAAGAACTTGCCCCGCAGACAGGGATAACAGACGGAAACGACTGATAAAACCTGATATAATTGCCGGTACGCATGTGCCCGGCAATGAAAAGAGATGCTGCGGGAGAGCTTTGCGTCCTATTAGCTGGTTGGCGGGGTAACGGCCCACCAAGGCGATGATAGGTAGCCGGCCTGAGAGGGTGAACGGCCACAAGGGGACTGAGATACGGCCCTTACTCCTACGGGAGGCAGCAGTGGGGAATATTGGACAATGGGGGCAACCCTGATCCAGCAATTCTGTGTGCACGAAGAAGGTTTTCGGATTGTAAAGTGCTTTCAGCAGGGAAGAAGAGAATGACGGTACCTGCAGAAGAAGCGACGGCTAAATA
>GV2UCFN02G1DJC
GGTGAGTAACGCGTAAAGAACTTGCCCCGCAGACAGGGATAACAGACGGAAACGACTGATAAAACCTGATATAATTGCCGGTACGCATGTGCCCGGCAATGAAAAGAGATGCTGCGGGAGAGCTTTGCGTCCTATTAGCTGGTTGGCGGGGTAACGGCCCACCAAGGCGATGATAGGTAGCCGGCCTGAGAGGGTGAACGGCCACAAGGGGACTGAGATACGGCCCTTACTCCTACGGGAGGCAGCAGTGGGGAATATTGGACAATGGGGGCAACCCTGATCCAGCAATTCTGTGTGCACGAAGAAGGTTTTCGGATTGTAAAGTGCTTTCAGCAGGGAAGAAGAGAATGACGGTACCTGCAGAAGAAGCGACGGCTAAATA
>GV2UCFN02JUYLK
GGTGAGTAACGCGTAAAGAACTTGCCCCGCAGACAGGGATAACAGACGGAAACGACTGATAAAACCTGATATAATTGCCGGTACGCATGTGCCCGGCAATGAAAAGAGATGCTGCGGGAGAGCTTTGCGTCCTATTAGCTGGTTGGCGGGGTAACGGCCCACCAAGGCGATGATAGGTAGCCGGCCTGAGAGGGTGAACGGCCACAAGGGGACTGAGATACGGCCCTTACTCCTACGGGAGGCAGCAGTGGGGAATATTGGACAATGGGGGCAACCCTGATCCAGCAATTCTGTGTGCACGAAGAAGGTTTTCGGATTGTAAAGTGCTTTCAGCAGGGAAGAAGAGAATGACGGTACCTGCAGAAGAAGCGACGGCTAAATA
>GV2UCFN02FS0T5
GGTGAGTAACGCGTAAAGAACTTGCCCCGCAGACAGGGATAACAGACGGAAACGACTGATAAAACCTGATATAATTGCCGGTACGCATGTGCCCGGCAATGAAAAGAGATGCTGCGGGAGAGCTTTGCGTCCTATTAGCTGGTTGGCGGGGTAACGGCCCACCAAGGCGATGATAGGTAGCCGGCCTGAGAGGGTGAACGGCCACAAGGGGACTGAGATACGGCCCTTACTCCTACGGGAGGCAGCAGTGGGGAATATTGGACAATGGGGGCAACCCTGATCCAGCAATTCTGTGTGCACGAAGAAGGTTTTCGGATTGTAAAGTGCTTTCAGCAGGGAAGAAGAGAATGACGGTACCTGCAGAAGAAGCGACGGCTAAATA
>GV2UCFN02I5Z5H
GGTGAGTAACGCGTAAAGAACTTGCCCCGCAGACAGGGATAACAGACGGAAACGACTGATAAAACCTGATATAATTGCCGGTACGCATGTGCCCGGCAATGAAAAGAGATGCTGCGGGAGAGCTTTGCGTCCTATTAGCTGGTTGGCGGGGTAACGGCCCACCAAGGCGATGATAGGTAGCCGGCCTGAGAGGGTGAACGGCCACAAGGGGACTGAGATACGGCCCTTACTCCTACGGGAGGCAGCAGTGGGGAATATTGGACAATGGGGGCAACCCTGATCCAGCAATTCTGTGTGCACGAAGAAGGTTTTCGGATTGTAAAGTGCTTTCAGCAGGGAAGAAGAGAATGACGGTACCTGCAGAAGAAGCGACGGCTAAATA
>GV2UCFN02HGCKH
GGTGAGTAACGCGTAAAGAACTTGCCCCGCAGACAGGGATAACAGACGGAAACGACTGATAAAACCTGATATAATTGCCGGTACGCATGTGCCCGGCAATGAAAAGAGATGCTGCGGGAGAGCTTTGCGTCCTATTAGCTGGTTGGCGGGGTAACGGCCCACCAAGGCGATGATAGGTAGCCGGCCTGAGAGGGTGAACGGCCACAAGGGGACTGAGATACGGCCCTTACTCCTACGGGAGGCAGCAGTGGGGAATATTGGACAATGGGGGCAACCCTGATCCAGCAATTCTGTGTGCACGAAGAAGGTTTTCGGATTGTAAAGTGCTTTCAGCAGGGAAGAAGAGAATGACGGTACCTGCAGAAGAAGCGACGGCTAAATA
>GV2UCFN02IREUY
GGTGAGTAACGCGTAAAGAACTTGCCCCGCAGACAGGGATAACAGACGGAAACGACTGATAAAACCTGATATAATTGCCGGTACGCATGTGCCCGGCAATGAAAAGAGATGCTGCGGGAGAGCTTTGCGTCCTATTAGCTGGTTGGCGGGGTAACGGCCCACCAAGGCGATGATAGGTAGCCGGCCTGAGAGGGTGAACGGCCACAAGGGGACTGAGATACGGCCCTTACTCCTACGGGAGGCAGCAGTGGGGAATATTGGACAATGGGGGCAACCCTGATCCAGCAATTCTGTGTGCACGAAGAAGGTTTTCGGATTGTAAAGTGCTTTCAGCAGGGAAGAAGAGAATGACGGTACCTGCAGAAGAAGCGACGGCTAAATA
>GV2UCFN02HROCC
GGTGAGTAACGCGTAAAGAACTTGCCCCGCAGACAGGGATAACAGACGGAAACGACTGATAAAACCTGATATAATTGCCGGTACGCATGTGCCCGGCAATGAAAAGAGATGCTGCGGGAGAGCTTTGCGTCCTATTAGCTGGTTGGCGGGGTAACGGCCCACCAAGGCGATGATAGGTAGCCGGCCTGAGAGGGTGAACGGCCACAAGGGGACTGAGATACGGCCCTTACTCCTACGGGAGGCAGCAGTGGGGAATATTGGACAATGGGGGCAACCCTGATCCAGCAATTCTGTGTGCACGAAGAAGGTTTTCGGATTGTAAAGTGCTTTCAGCAGGGAAGAAGAGAATGACGGTACCTGCAGAAGAAGCGACGGCTAAATA
>GV2UCFN02IZ7CC
GGTGAGTAACGCGTAAAGAACTTGCCCCGCAGACAGGGATAACAGACGGAAACGACTGATAAAACCTGATATAATTGCCGGTACGCATGTGCCCGGCAATGAAAAGAGATGCTGCGGGAGAGCTTTGCGTCCTATTAGCTGGTTGGCGGGGTAACGGCCCACCAAGGCGATGATAGGTAGCCGGCCTGAGAGGGTGAACGGCCACAAGGGGACTGAGATACGGCCCTTACTCCTACGGGAGGCAGCAGTGGGGAATATTGGACAATGGGGGCAACCCTGATCCAGCAATTCTGTGTGCACGAAGAAGGTTTTCGGATTGTAAAGTGCTTTCAGCAGGGAAGAAGAGAATGACGGTACCTGCAGAAGAAGCGACGGCTAAATA
>GV2UCFN02IUNY9
GGTGAGTAACGCGTAAAGAACTTGCCCCGCAGACAGGGATAACAGACGGAAACGACTGATAAAACCTGATATAATTGCCGGTACGCATGTGCCCGGCAATGAAAAGAGATGCTGCGGGAGAGCTTTGCGTCCTATTAGCTGGTTGGCGGGGTAACGGCCCACCAAGGCGATGATAGGTAGCCGGCCTGAGAGGGTGAACGGCCACAAGGGGACTGAGATACGGCCCTTACTCCTACGGGAGGCAGCAGTGGGGAATATTGGACAATGGGGGCAACCCTGATCCAGCAATTCTGTGTGCACGAAGAAGGTTTTCGGATTGTAAAGTGCTTTCAGCAGGGAAGAAGAGAATGACGGTACCTGCAGAAGAAGCGACGGCTAAATA
>GV2UCFN02IRMYX
GGTGAGTAACGCGTAAAGAACTTGCCCCGCAGACAGGGATAACAGACGGAAACGACTGATAAAACCTGATATAATTGCCGGTACGCATGTGCCCGGCAATGAAAAGAGATGCTGCGGGAGAGCTTTGCGTCCTATTAGCTGGTTGGCGGGGTAACGGCCCACCAAGGCGATGATAGGTAGCCGGCCTGAGAGGGTGAACGGCCACAAGGGGACTGAGATACGGCCCTTACTCCTACGGGAGGCAGCAGTGGGGAATATTGGACAATGGGGGCAACCCTGATCCAGCAATTCTGTGTGCACGAAGAAGGTTTTCGGATTGTAAAGTGCTTTCAGCAGGGAAGAAGAGAATGACGGTACCTGCAGAAGAAGCGACGGCTAAATA
>GV2UCFN02FNPWH
GGTGAGTAACGCGTAAAGAACTTGCCCCGCAGACAGGGATAACAGACGGAAACGACTGATAAAACCTGATATAATTGCCGGTACGCATGTGCCCGGCAATGAAAAGAGATGCTGCGGGAGAGCTTTGCGTCCTATTAGCTGGTTGGCGGGGTAACGGCCCACCAAGGCGATGATAGGTAGCCGGCCTGAGAGGGTGAACGGCCACAAGGGGACTGAGATACGGCCCTTACTCCTACGGGAGGCAGCAGTGGGGAATATTGGACAATGGGGGCAACCCTGATCCAGCAATTCTGTGTGCACGAAGAAGGTTTTCGGATTGTAAAGTGCTTTCAGCAGGGAAGAAGAGAATGACGGTACCTGCAGAAGAAGCGACGGCTAAATA
>GV2UCFN02IB5WB
GGTGAGTAACGCGTAAAGAACTTGCCCCGCAGACAGGGATAACAGACGGAAACGACTGATAAAACCTGATATAATTGCCGGTACGCATGTGCCCGGCAATGAAAAGAGATGCTGCGGGAGAGCTTTGCGTCCTATTAGCTGGTTGGCGGGGTAACGGCCCACCAAGGCGATGATAGGTAGCCGGCCTGAGAGGGTGAACGGCCACAAGGGGACTGAGATACGGCCCTTACTCCTACGGGAGGCAGCAGTGGGGAATATTGGACAATGGGGGCAACCCTGATCCAGCAATTCTGTGTGCACGAAGAAGGTTTTCGGATTGTAAAGTGCTTTCAGCAGGGAAGAAGAGAATGACGGTACCTGCAGAAGAAGCGACGGCTAAATA
>GV2UCFN02JIPYH
GGTGAGTAACGCGTAAAGAACTTGCCCCGCAGACAGGGATAACAGACGGAAACGACTGATAAAACCTGATATAATTGCCGGTACGCATGTGCCCGGCAATGAAAAGAGATGCTGCGGGAGAGCTTTGCGTCCTATTAGCTGGTTGGCGGGGTAACGGCCCACCAAGGCGATGATAGGTAGCCGGCCTGAGAGGGTGAACGGCCACAAGGGGACTGAGATACGGCCCTTACTCCTACGGGAGGCAGCAGTGGGGAATATTGGACAATGGGGGCAACCCTGATCCAGCAATTCTGTGTGCACGAAGAAGGTTTTCGGATTGTAAAGTGCTTTCAGCAGGGAAGAAGAGAATGACGGTACCTGCAGAAGAAGCGACGGCTAAATA
>GV2UCFN02GUUJ7
GGTGAGTAACGCGTAAAGAACTTGCCCCGCAGACAGGGATAACAGACGGAAACGACTGATAAAACCTGATATAATTGCCGGTACGCATGTGCCCGGCAATGAAAAGAGATGCTGCGGGAGAGCTTTGCGTCCTATTAGCTGGTTGGCGGGGTAACGGCCCACCAAGGCGATGATAGGTAGCCGGCCTGAGAGGGTGAACGGCCACAAGGGGACTGAGATACGGCCCTTACTCCTACGGGAGGCAGCAGTGGGGAATATTGGACAATGGGGGCAACCCTGATCCAGCAATTCTGTGTGCACGAAGAAGGTTTTCGGATTGTAAAGTGCTTTCAGCAGGGAAGAAGAGAATGACGGTACCTGCAGAAGAAGCGACGGCTAAATA
>GV2UCFN02ILKU6
GGTGAGTAACGCGTAAAGAACTTGCCCCGCAGACAGGGATAACAGACGGAAACGACTGATAAAACCTGATATAATTGCCGGTACGCATGTGCCCGGCAATGAAAAGAGATGCTGCGGGAGAGCTTTGCGTCCTATTAGCTGGTTGGCGGGGTAACGGCCCACCAAGGCGATGATAGGTAGCCGGCCTGAGAGGGTGAACGGCCACAAGGGGACTGAGATACGGCCCTTACTCCTACGGGAGGCAGCAGTGGGGAATATTGGACAATGGGGGCAACCCTGATCCAGCAATTCTGTGTGCACGAAGAAGGTTTTCGGATTGTAAAGTGCTTTCAGCAGGGAAGAAGAGAATGACGGTACCTGCAGAAGAAGCGACGGCTAAATA
>GV2UCFN02GW5NI
GGTGAGTAACGCGTAAAGAACTTGCCCCGCAGACAGGGATAACAGACGGAAACGACTGATAAAACCTGATATAATTGCCGGTACGCATGTGCCCGGCAATGAAAAGAGATGCTGCGGGAGAGCTTTGCGTCCTATTAGCTGGTTGGCGGGGTAACGGCCCACCAAGGCGATGATAGGTAGCCGGCCTGAGAGGGTGAACGGCCACAAGGGGACTGAGATACGGCCCTTACTCCTACGGGAGGCAGCAGTGGGGAATATTGGACAATGGGGGCAACCCTGATCCAGCAATTCTGTGTGCACGAAGAAGGTTTTCGGATTGTAAAGTGCTTTCAGCAGGGAAGAAGAGAATGACGGTACCTGCAGAAGAAGCGACGGCTAAATA
>GV2UCFN02JGL78
GGTGAGTAACGCGTAAAGAACTTGCCCCGCAGACAGGGATAACAGACGGAAACGACTGATAAAACCTGATATAATTGCCGGTACGCATGTGCCCGGCAATGAAAAGAGATGCTGCGGGAGAGCTTTGCGTCCTATTAGCTGGTTGGCGGGGTAACGGCCCACCAAGGCGATGATAGGTAGCCGGCCTGAGAGGGTGAACGGCCACAAGGGGACTGAGATACGGCCCTTACTCCTACGGGAGGCAGCAGTGGGGAATATTGGACAATGGGGGCAACCCTGATCCAGCAATTCTGTGTGCACGAAGAAGGTTTTCGGATTGTAAAGTGCTTTCAGCAGGGAAGAAGAGAATGACGGTACCTGCAGAAGAAGCGACGGCTAAATA
>G3BZQ8102IZJY5
GGTGAGTAACGCGTAAAGAACTTGCCCCGCAGACAGGGATAACAGACGGAAACGACTGATAAAACCTGATATAATTGCCGGTACGCATGTGCCCGGCAATGAAAAGAGATGCTGCGGGAGAGCTTTGCGTCCTATTAGCTGGTTGGCGGGGTAACGGCCCACCAAGGCGATGATAGGTAGCCGGCCTGAGAGGGTGAACGGCCACAAGGGGACTGAGATACGGCCCTTACTCCTACGGGAGGCAGCAGTGGGGAATATTGGACAATGGGGGCAACCCTGATCCAGCAATTCTGTGTGCACGAAGAAGGTTTTCGGATTGTAAAGTGCTTTCAGCAGGGAAGAAGAGAATGACGGTACCTGCAGAAGAAGCGACGGCTAAATA
>G3BZQ8102FQWG9
GGTGAGTAACGCGTAAAGAACTTGCCCCGCAGACAGGGATAACAGACGGAAACGACTGATAAAACCTGATATAATTGCCGGTACGCATGTGCCCGGCAATGAAAAGAGATGCTGCGGGAGAGCTTTGCGTCCTATTAGCTGGTTGGCGGGGTAACGGCCCACCAAGGCGATGATAGGTAGCCGGCCTGAGAGGGTGAACGGCCACAAGGGGACTGAGATACGGCCCTTACTCCTACGGGAGGCAGCAGTGGGGAATATTGGACAATGGGGGCAACCCTGATCCAGCAATTCTGTGTGCACGAAGAAGGTTTTCGGATTGTAAAGTGCTTTCAGCAGGGAAGAAGAGAATGACGGTACCTGCAGAAGAAGCGACGGCTAAATA
>G3BZQ8102F8085
GGTGAGTAACGCGTAAAGAACTTGCCCCGCAGACAGGGATAACAGACGGAAACGACTGATAAAACCTGATATAATTGCCGGTACGCATGTGCCCGGCAATGAAAAGAGATGCTGCGGGAGAGCTTTGCGTCCTATTAGCTGGTTGGCGGGGTAACGGCCCACCAAGGCGATGATAGGTAGCCGGCCTGAGAGGGTGAACGGCCACAAGGGGACTGAGATACGGCCCTTACTCCTACGGGAGGCAGCAGTGGGGAATATTGGACAATGGGGGCAACCCTGATCCAGCAATTCTGTGTGCACGAAGAAGGTTTTCGGATTGTAAAGTGCTTTCAGCAGGGAAGAAGAGAATGACGGTACCTGCAGAAGAAGCGACGGCTAAATA
>G3BZQ8102FUU4O
GGTGAGTAACGCGTAAAGAACTTGCCCCGCAGACAGGGATAACAGACGGAAACGACTGATAAAACCTGATATAATTGCCGGTACGCATGTGCCCGGCAATGAAAAGAGATGCTGCGGGAGAGCTTTGCGTCCTATTAGCTGGTTGGCGGGGTAACGGCCCACCAAGGCGATGATAGGTAGCCGGCCTGAGAGGGTGAACGGCCACAAGGGGACTGAGATACGGCCCTTACTCCTACGGGAGGCAGCAGTGGGGAATATTGGACAATGGGGGCAACCCTGATCCAGCAATTCTGTGTGCACGAAGAAGGTTTTCGGATTGTAAAGTGCTTTCAGCAGGGAAGAAGAGAATGACGGTACCTGCAGAAGAAGCGACGGCTAAATA
>G3BZQ8102GV1O1
GGTGAGTAACGCGTAAAGAACTTGCCCCGCAGACAGGGATAACAGACGGAAACGACTGATAAAACCTGATATAATTGCCGGTACGCATGTGCCCGGCAATGAAAAGAGATGCTGCGGGAGAGCTTTGCGTCCTATTAGCTGGTTGGCGGGGTAACGGCCCACCAAGGCGATGATAGGTAGCCGGCCTGAGAGGGTGAACGGCCACAAGGGGACTGAGATACGGCCCTTACTCCTACGGGAGGCAGCAGTGGGGAATATTGGACAATGGGGGCAACCCTGATCCAGCAATTCTGTGTGCACGAAGAAGGTTTTCGGATTGTAAAGTGCTTTCAGCAGGGAAGAAGAGAATGACGGTACCTGCAGAAGAAGCGACGGCTAAATA
>G3BZQ8102JTU6X
GGTGAGTAACGCGTAAAGAACTTGCCCCGCAGACAGGGATAACAGACGGAAACGACTGATAAAACCTGATATAATTGCCGGTACGCATGTGCCCGGCAATGAAAAGAGATGCTGCGGGAGAGCTTTGCGTCCTATTAGCTGGTTGGCGGGGTAACGGCCCACCAAGGCGATGATAGGTAGCCGGCCTGAGAGGGTGAACGGCCACAAGGGGACTGAGATACGGCCCTTACTCCTACGGGAGGCAGCAGTGGGGAATATTGGACAATGGGGGCAACCCTGATCCAGCAATTCTGTGTGCACGAAGAAGGTTTTCGGATTGTAAAGTGCTTTCAGCAGGGAAGAAGAGAATGACGGTACCTGCAGAAGAAGCGACGGCTAAATA
>G3BZQ8102JOUGP
GGTGAGTAACGCGTAAAGAACTTGCCCCGCAGACAGGGATAACAGACGGAAACGACTGATAAAACCTGATATAATTGCCGGTACGCATGTGCCCGGCAATGAAAAGAGATGCTGCGGGAGAGCTTTGCGTCCTATTAGCTGGTTGGCGGGGTAACGGCCCACCAAGGCGATGATAGGTAGCCGGCCTGAGAGGGTGAACGGCCACAAGGGGACTGAGATACGGCCCTTACTCCTACGGGAGGCAGCAGTGGGGAATATTGGACAATGGGGGCAACCCTGATCCAGCAATTCTGTGTGCACGAAGAAGGTTTTCGGATTGTAAAGTGCTTTCAGCAGGGAAGAAGAGAATGACGGTACCTGCAGAAGAAGCGACGGCTAAATA
>G3BZQ8102GJOV4
GGTGAGTAACGCGTAAAGAACTTGCCCCGCAGACAGGGATAACAGACGGAAACGACTGATAAAACCTGATATAATTGCCGGTACGCATGTGCCCGGCAATGAAAAGAGATGCTGCGGGAGAGCTTTGCGTCCTATTAGCTGGTTGGCGGGGTAACGGCCCACCAAGGCGATGATAGGTAGCCGGCCTGAGAGGGTGAACGGCCACAAGGGGACTGAGATACGGCCCTTACTCCTACGGGAGGCAGCAGTGGGGAATATTGGACAATGGGGGCAACCCTGATCCAGCAATTCTGTGTGCACGAAGAAGGTTTTCGGATTGTAAAGTGCTTTCAGCAGGGAAGAAGAGAATGACGGTACCTGCAGAAGAAGCGACGGCTAAATA
>G3BZQ8102FS2L1
GGTGAGTAACGCGTAAAGAACTTGCCCCGCAGACAGGGATAACAGACGGAAACGACTGATAAAACCTGATATAATTGCCGGTACGCATGTGCCCGGCAATGAAAAGAGATGCTGCGGGAGAGCTTTGCGTCCTATTAGCTGGTTGGCGGGGTAACGGCCCACCAAGGCGATGATAGGTAGCCGGCCTGAGAGGGTGAACGGCCACAAGGGGACTGAGATACGGCCCTTACTCCTACGGGAGGCAGCAGTGGGGAATATTGGACAATGGGGGCAACCCTGATCCAGCAATTCTGTGTGCACGAAGAAGGTTTTCGGATTGTAAAGTGCTTTCAGCAGGGAAGAAGAGAATGACGGTACCTGCAGAAGAAGCGACGGCTAAATA
>G3BZQ8102GEEXZ
GGTGAGTAACGCGTAAAGAACTTGCCCCGCAGACAGGGATAACAGACGGAAACGACTGATAAAACCTGATATAATTGCCGGTACGCATGTGCCCGGCAATGAAAAGAGATGCTGCGGGAGAGCTTTGCGTCCTATTAGCTGGTTGGCGGGGTAACGGCCCACCAAGGCGATGATAGGTAGCCGGCCTGAGAGGGTGAACGGCCACAAGGGGACTGAGATACGGCCCTTACTCCTACGGGAGGCAGCAGTGGGGAATATTGGACAATGGGGGCAACCCTGATCCAGCAATTCTGTGTGCACGAAGAAGGTTTTCGGATTGTAAAGTGCTTTCAGCAGGGAAGAAGAGAATGACGGTACCTGCAGAAGAAGCGACGGCTAAATA
>G3BZQ8102GBHGG
GGTGAGTAACGCGTAAAGAACTTGCCCCGCAGACAGGGATAACAGACGGAAACGACTGATAAAACCTGATATAATTGCCGGTACGCATGTGCCCGGCAATGAAAAGAGATGCTGCGGGAGAGCTTTGCGTCCTATTAGCTGGTTGGCGGGGTAACGGCCCACCAAGGCGATGATAGGTAGCCGGCCTGAGAGGGTGAACGGCCACAAGGGGACTGAGATACGGCCCTTACTCCTACGGGAGGCAGCAGTGGGGAATATTGGACAATGGGGGCAACCCTGATCCAGCAATTCTGTGTGCACGAAGAAGGTTTTCGGATTGTAAAGTGCTTTCAGCAGGGAAGAAGAGAATGACGGTACCTGCAGAAGAAGCGACGGCTAAATA
>G3BZQ8102GEJGK
GGTGAGTAACGCGTAAAGAACTTGCCCCGCAGACAGGGATAACAGACGGAAACGACTGATAAAACCTGATATAATTGCCGGTACGCATGTGCCCGGCAATGAAAAGAGATGCTGCGGGAGAGCTTTGCGTCCTATTAGCTGGTTGGCGGGGTAACGGCCCACCAAGGCGATGATAGGTAGCCGGCCTGAGAGGGTGAACGGCCACAAGGGGACTGAGATACGGCCCTTACTCCTACGGGAGGCAGCAGTGGGGAATATTGGACAATGGGGGCAACCCTGATCCAGCAATTCTGTGTGCACGAAGAAGGTTTTCGGATTGTAAAGTGCTTTCAGCAGGGAAGAAGAGAATGACGGTACCTGCAGAAGAAGCGACGGCTAAATA
>G3BZQ8102HUG47
GGTGAGTAACGCGTAAAGAACTTGCCCCGCAGACAGGGATAACAGACGGAAACGACTGATAAAACCTGATATAATTGCCGGTACGCATGTGCCCGGCAATGAAAAGAGATGCTGCGGGAGAGCTTTGCGTCCTATTAGCTGGTTGGCGGGGTAACGGCCCACCAAGGCGATGATAGGTAGCCGGCCTGAGAGGGTGAACGGCCACAAGGGGACTGAGATACGGCCCTTACTCCTACGGGAGGCAGCAGTGGGGAATATTGGACAATGGGGGCAACCCTGATCCAGCAATTCTGTGTGCACGAAGAAGGTTTTCGGATTGTAAAGTGCTTTCAGCAGGGAAGAAGAGAATGACGGTACCTGCAGAAGAAGCGACGGCTAAATA
>G3BZQ8102GMA17
GGTGAGTAACGCGTAAAGAACTTGCCCCGCAGACAGGGATAACAGACGGAAACGACTGATAAAACCTGATATAATTGCCGGTACGCATGTGCCCGGCAATGAAAAGAGATGCTGCGGGAGAGCTTTGCGTCCTATTAGCTGGTTGGCGGGGTAACGGCCCACCAAGGCGATGATAGGTAGCCGGCCTGAGAGGGTGAACGGCCACAAGGGGACTGAGATACGGCCCTTACTCCTACGGGAGGCAGCAGTGGGGAATATTGGACAATGGGGGCAACCCTGATCCAGCAATTCTGTGTGCACGAAGAAGGTTTTCGGATTGTAAAGTGCTTTCAGCAGGGAAGAAGAGAATGACGGTACCTGCAGAAGAAGCGACGGCTAAATA
>G3BZQ8102FTJRL
GGTGAGTAACGCGTAAAGAACTTGCCCCGCAGACAGGGATAACAGACGGAAACGACTGATAAAACCTGATATAATTGCCGGTACGCATGTGCCCGGCAATGAAAAGAGATGCTGCGGGAGAGCTTTGCGTCCTATTAGCTGGTTGGCGGGGTAACGGCCCACCAAGGCGATGATAGGTAGCCGGCCTGAGAGGGTGAACGGCCACAAGGGGACTGAGATACGGCCCTTACTCCTACGGGAGGCAGCAGTGGGGAATATTGGACAATGGGGGCAACCCTGATCCAGCAATTCTGTGTGCACGAAGAAGGTTTTCGGATTGTAAAGTGCTTTCAGCAGGGAAGAAGAGAATGACGGTACCTGCAGAAGAAGCGACGGCTAAATA
>G3BZQ8102IF7SJ
GGTGAGTAACGCGTAAAGAACTTGCCCCGCAGACAGGGATAACAGACGGAAACGACTGATAAAACCTGATATAATTGCCGGTACGCATGTGCCCGGCAATGAAAAGAGATGCTGCGGGAGAGCTTTGCGTCCTATTAGCTGGTTGGCGGGGTAACGGCCCACCAAGGCGATGATAGGTAGCCGGCCTGAGAGGGTGAACGGCCACAAGGGGACTGAGATACGGCCCTTACTCCTACGGGAGGCAGCAGTGGGGAATATTGGACAATGGGGGCAACCCTGATCCAGCAATTCTGTGTGCACGAAGAAGGTTTTCGGATTGTAAAGTGCTTTCAGCAGGGAAGAAGAGAATGACGGTACCTGCAGAAGAAGCGACGGCTAAATA
>G3BZQ8102GXTJI
GGTGAGTAACGCGTAAAGAACTTGCCCCGCAGACAGGGATAACAGACGGAAACGACTGATAAAACCTGATATAATTGCCGGTACGCATGTGCCCGGCAATGAAAAGAGATGCTGCGGGAGAGCTTTGCGTCCTATTAGCTGGTTGGCGGGGTAACGGCCCACCAAGGCGATGATAGGTAGCCGGCCTGAGAGGGTGAACGGCCACAAGGGGACTGAGATACGGCCCTTACTCCTACGGGAGGCAGCAGTGGGGAATATTGGACAATGGGGGCAACCCTGATCCAGCAATTCTGTGTGCACGAAGAAGGTTTTCGGATTGTAAAGTGCTTTCAGCAGGGAAGAAGAGAATGACGGTACCTGCAGAAGAAGCGACGGCTAAATA
>G3BZQ8102IB6CO
GGTGAGTAACGCGTAAAGAACTTGCCCCGCAGACAGGGATAACAGACGGAAACGACTGATAAAACCTGATATAATTGCCGGTACGCATGTGCCCGGCAATGAAAAGAGATGCTGCGGGAGAGCTTTGCGTCCTATTAGCTGGTTGGCGGGGTAACGGCCCACCAAGGCGATGATAGGTAGCCGGCCTGAGAGGGTGAACGGCCACAAGGGGACTGAGATACGGCCCTTACTCCTACGGGAGGCAGCAGTGGGGAATATTGGACAATGGGGGCAACCCTGATCCAGCAATTCTGTGTGCACGAAGAAGGTTTTCGGATTGTAAAGTGCTTTCAGCAGGGAAGAAGAGAATGACGGTACCTGCAGAAGAAGCGACGGCTAAATA
>G3BZQ8102GBATR
GGTGAGTAACGCGTAAAGAACTTGCCCCGCAGACAGGGATAACAGACGGAAACGACTGATAAAACCTGATATAATTGCCGGTACGCATGTGCCCGGCAATGAAAAGAGATGCTGCGGGAGAGCTTTGCGTCCTATTAGCTGGTTGGCGGGGTAACGGCCCACCAAGGCGATGATAGGTAGCCGGCCTGAGAGGGTGAACGGCCACAAGGGGACTGAGATACGGCCCTTACTCCTACGGGAGGCAGCAGTGGGGAATATTGGACAATGGGGGCAACCCTGATCCAGCAATTCTGTGTGCACGAAGAAGGTTTTCGGATTGTAAAGTGCTTTCAGCAGGGAAGAAGAGAATGACGGTACCTGCAGAAGAAGCGACGGCTAAATA
>G3BZQ8102JZXBY
GGTGAGTAACGCGTAAAGAACTTGCCCCGCAGACAGGGATAACAGACGGAAACGACTGATAAAACCTGATATAATTGCCGGTACGCATGTGCCCGGCAATGAAAAGAGATGCTGCGGGAGAGCTTTGCGTCCTATTAGCTGGTTGGCGGGGTAACGGCCCACCAAGGCGATGATAGGTAGCCGGCCTGAGAGGGTGAACGGCCACAAGGGGACTGAGATACGGCCCTTACTCCTACGGGAGGCAGCAGTGGGGAATATTGGACAATGGGGGCAACCCTGATCCAGCAATTCTGTGTGCACGAAGAAGGTTTTCGGATTGTAAAGTGCTTTCAGCAGGGAAGAAGAGAATGACGGTACCTGCAGAAGAAGCGACGGCTAAATA
>G3BZQ8102JD5WR
GGTGAGTAACGCGTAAAGAACTTGCCCCGCAGACAGGGATAACAGACGGAAACGACTGATAAAACCTGATATAATTGCCGGTACGCATGTGCCCGGCAATGAAAAGAGATGCTGCGGGAGAGCTTTGCGTCCTATTAGCTGGTTGGCGGGGTAACGGCCCACCAAGGCGATGATAGGTAGCCGGCCTGAGAGGGTGAACGGCCACAAGGGGACTGAGATACGGCCCTTACTCCTACGGGAGGCAGCAGTGGGGAATATTGGACAATGGGGGCAACCCTGATCCAGCAATTCTGTGTGCACGAAGAAGGTTTTCGGATTGTAAAGTGCTTTCAGCAGGGAAGAAGAGAATGACGGTACCTGCAGAAGAAGCGACGGCTAAATA
>G3BZQ8102FTP4Q
GGTGAGTAACGCGTAAAGAACTTGCCCCGCAGACAGGGATAACAGACGGAAACGACTGATAAAACCTGATATAATTGCCGGTACGCATGTGCCCGGCAATGAAAAGAGATGCTGCGGGAGAGCTTTGCGTCCTATTAGCTGGTTGGCGGGGTAACGGCCCACCAAGGCGATGATAGGTAGCCGGCCTGAGAGGGTGAACGGCCACAAGGGGACTGAGATACGGCCCTTACTCCTACGGGAGGCAGCAGTGGGGAATATTGGACAATGGGGGCAACCCTGATCCAGCAATTCTGTGTGCACGAAGAAGGTTTTCGGATTGTAAAGTGCTTTCAGCAGGGAAGAAGAGAATGACGGTACCTGCAGAAGAAGCGACGGCTAAATA
>G35JFLI02I99N1
GGTGAGTAACGCGTAAAGAACTTGCCCCGCAGACAGGGATAACAGACGGAAACGACTGATAAAACCTGATATAATTGCCGGTACGCATGTGCCCGGCAATGAAAAGAGATGCTGCGGGAGAGCTTTGCGTCCTATTAGCTGGTTGGCGGGGTAACGGCCCACCAAGGCGATGATAGGTAGCCGGCCTGAGAGGGTGAACGGCCACAAGGGGACTGAGATACGGCCCTTACTCCTACGGGAGGCAGCAGTGGGGAATATTGGACAATGGGGGCAACCCTGATCCAGCAATTCTGTGTGCACGAAGAAGGTTTTCGGATTGTAAAGTGCTTTCAGCAGGGAAGAAGAGAATGACGGTACCTGCAGAAGAAGCGACGGCTAAATA
>G35JFLI02J12I7
GGTGAGTAACGCGTAAAGAACTTGCCCCGCAGACAGGGATAACAGACGGAAACGACTGATAAAACCTGATATAATTGCCGGTACGCATGTGCCCGGCAATGAAAAGAGATGCTGCGGGAGAGCTTTGCGTCCTATTAGCTGGTTGGCGGGGTAACGGCCCACCAAGGCGATGATAGGTAGCCGGCCTGAGAGGGTGAACGGCCACAAGGGGACTGAGATACGGCCCTTACTCCTACGGGAGGCAGCAGTGGGGAATATTGGACAATGGGGGCAACCCTGATCCAGCAATTCTGTGTGCACGAAGAAGGTTTTCGGATTGTAAAGTGCTTTCAGCAGGGAAGAAGAGAATGACGGTACCTGCAGAAGAAGCGACGGCTAAATA
>G35JFLI02GLY21
GGTGAGTAACGCGTAAAGAACTTGCCCCGCAGACAGGGATAACAGACGGAAACGACTGATAAAACCTGATATAATTGCCGGTACGCATGTGCCCGGCAATGAAAAGAGATGCTGCGGGAGAGCTTTGCGTCCTATTAGCTGGTTGGCGGGGTAACGGCCCACCAAGGCGATGATAGGTAGCCGGCCTGAGAGGGTGAACGGCCACAAGGGGACTGAGATACGGCCCTTACTCCTACGGGAGGCAGCAGTGGGGAATATTGGACAATGGGGGCAACCCTGATCCAGCAATTCTGTGTGCACGAAGAAGGTTTTCGGATTGTAAAGTGCTTTCAGCAGGGAAGAAGAGAATGACGGTACCTGCAGAAGAAGCGACGGCTAAATA
>G35JFLI02JEXGT
GGTGAGTAACGCGTAAAGAACTTGCCCCGCAGACAGGGATAACAGACGGAAACGACTGATAAAACCTGATATAATTGCCGGTACGCATGTGCCCGGCAATGAAAAGAGATGCTGCGGGAGAGCTTTGCGTCCTATTAGCTGGTTGGCGGGGTAACGGCCCACCAAGGCGATGATAGGTAGCCGGCCTGAGAGGGTGAACGGCCACAAGGGGACTGAGATACGGCCCTTACTCCTACGGGAGGCAGCAGTGGGGAATATTGGACAATGGGGGCAACCCTGATCCAGCAATTCTGTGTGCACGAAGAAGGTTTTCGGATTGTAAAGTGCTTTCAGCAGGGAAGAAGAGAATGACGGTACCTGCAGAAGAAGCGACGGCTAAATA
>G35JFLI02JGUKA
GGTGAGTAACGCGTAAAGAACTTGCCCCGCAGACAGGGATAACAGACGGAAACGACTGATAAAACCTGATATAATTGCCGGTACGCATGTGCCCGGCAATGAAAAGAGATGCTGCGGGAGAGCTTTGCGTCCTATTAGCTGGTTGGCGGGGTAACGGCCCACCAAGGCGATGATAGGTAGCCGGCCTGAGAGGGTGAACGGCCACAAGGGGACTGAGATACGGCCCTTACTCCTACGGGAGGCAGCAGTGGGGAATATTGGACAATGGGGGCAACCCTGATCCAGCAATTCTGTGTGCACGAAGAAGGTTTTCGGATTGTAAAGTGCTTTCAGCAGGGAAGAAGAGAATGACGGTACCTGCAGAAGAAGCGACGGCTAAATA
>G35JFLI02GHP9L
GGTGAGTAACGCGTAAAGAACTTGCCCCGCAGACAGGGATAACAGACGGAAACGACTGATAAAACCTGATATAATTGCCGGTACGCATGTGCCCGGCAATGAAAAGAGATGCTGCGGGAGAGCTTTGCGTCCTATTAGCTGGTTGGCGGGGTAACGGCCCACCAAGGCGATGATAGGTAGCCGGCCTGAGAGGGTGAACGGCCACAAGGGGACTGAGATACGGCCCTTACTCCTACGGGAGGCAGCAGTGGGGAATATTGGACAATGGGGGCAACCCTGATCCAGCAATTCTGTGTGCACGAAGAAGGTTTTCGGATTGTAAAGTGCTTTCAGCAGGGAAGAAGAGAATGACGGTACCTGCAGAAGAAGCGACGGCTAAATA
>G35JFLI02HTXVI
GGTGAGTAACGCGTAAAGAACTTGCCCCGCAGACAGGGATAACAGACGGAAACGACTGATAAAACCTGATATAATTGCCGGTACGCATGTGCCCGGCAATGAAAAGAGATGCTGCGGGAGAGCTTTGCGTCCTATTAGCTGGTTGGCGGGGTAACGGCCCACCAAGGCGATGATAGGTAGCCGGCCTGAGAGGGTGAACGGCCACAAGGGGACTGAGATACGGCCCTTACTCCTACGGGAGGCAGCAGTGGGGAATATTGGACAATGGGGGCAACCCTGATCCAGCAATTCTGTGTGCACGAAGAAGGTTTTCGGATTGTAAAGTGCTTTCAGCAGGGAAGAAGAGAATGACGGTACCTGCAGAAGAAGCGACGGCTAAATA
>G35JFLI02IZNNA
GGTGAGTAACGCGTAAAGAACTTGCCCCGCAGACAGGGATAACAGACGGAAACGACTGATAAAACCTGATATAATTGCCGGTACGCATGTGCCCGGCAATGAAAAGAGATGCTGCGGGAGAGCTTTGCGTCCTATTAGCTGGTTGGCGGGGTAACGGCCCACCAAGGCGATGATAGGTAGCCGGCCTGAGAGGGTGAACGGCCACAAGGGGACTGAGATACGGCCCTTACTCCTACGGGAGGCAGCAGTGGGGAATATTGGACAATGGGGGCAACCCTGATCCAGCAATTCTGTGTGCACGAAGAAGGTTTTCGGATTGTAAAGTGCTTTCAGCAGGGAAGAAGAGAATGACGGTACCTGCAGAAGAAGCGACGGCTAAATA
>G35JFLI02GZ4ZL
GGTGAGTAACGCGTAAAGAACTTGCCCCGCAGACAGGGATAACAGACGGAAACGACTGATAAAACCTGATATAATTGCCGGTACGCATGTGCCCGGCAATGAAAAGAGATGCTGCGGGAGAGCTTTGCGTCCTATTAGCTGGTTGGCGGGGTAACGGCCCACCAAGGCGATGATAGGTAGCCGGCCTGAGAGGGTGAACGGCCACAAGGGGACTGAGATACGGCCCTTACTCCTACGGGAGGCAGCAGTGGGGAATATTGGACAATGGGGGCAACCCTGATCCAGCAATTCTGTGTGCACGAAGAAGGTTTTCGGATTGTAAAGTGCTTTCAGCAGGGAAGAAGAGAATGACGGTACCTGCAGAAGAAGCGACGGCTAAATA
>G35JFLI02GBVET
GGTGAGTAACGCGTAAAGAACTTGCCCCGCAGACAGGGATAACAGACGGAAACGACTGATAAAACCTGATATAATTGCCGGTACGCATGTGCCCGGCAATGAAAAGAGATGCTGCGGGAGAGCTTTGCGTCCTATTAGCTGGTTGGCGGGGTAACGGCCCACCAAGGCGATGATAGGTAGCCGGCCTGAGAGGGTGAACGGCCACAAGGGGACTGAGATACGGCCCTTACTCCTACGGGAGGCAGCAGTGGGGAATATTGGACAATGGGGGCAACCCTGATCCAGCAATTCTGTGTGCACGAAGAAGGTTTTCGGATTGTAAAGTGCTTTCAGCAGGGAAGAAGAGAATGACGGTACCTGCAGAAGAAGCGACGGCTAAATA
>G3BZQ8102HO8A6
GGTGAGTAACGCGTAAAGAACTTGCCCCGCAGACAGGGATAACAGACGGAAACGACTGATAAAACCTGATATAATTGCCGGTACGCATGTGCCCGGCAATGAAAAGAGATGCTGCGGGAGAGCTTTGCGTCCTATTAGCTGGTTGGCGGGGTAACGGCCCACCAAGGCGATGATAGGTAGCCGGCCTGAGAGGGTGAACGGCCACAAGGGGACTGAGATACGGCCCTTACTCCTACGGGAGGCAGCAGTGGGGAATATTGGACAATGGGGGCAACCCTGATCCAGCAATTCTGTGTGCACGAAGAAGGTTTTCGGATTGTAAAGTGCTTTCAGCAGGGAAGAAGAGAATGACGGTACCTGCAGAAGAAGCGACGGCTAAATA
>G3BZQ8102JRALM
GGTGAGTAACGCGTAAAGAACTTGCCCCGCAGACAGGGATAACAGACGGAAACGACTGATAAAACCTGATATAATTGCCGGTACGCATGTGCCCGGCAATGAAAAGAGATGCTGCGGGAGAGCTTTGCGTCCTATTAGCTGGTTGGCGGGGTAACGGCCCACCAAGGCGATGATAGGTAGCCGGCCTGAGAGGGTGAACGGCCACAAGGGGACTGAGATACGGCCCTTACTCCTACGGGAGGCAGCAGTGGGGAATATTGGACAATGGGGGCAACCCTGATCCAGCAATTCTGTGTGCACGAAGAAGGTTTTCGGATTGTAAAGTGCTTTCAGCAGGGAAGAAGAGAATGACGGTACCTGCAGAAGAAGCGACGGCTAAATA
>G3BZQ8102FRY11
GGTGAGTAACGCGTAAAGAACTTGCCCCGCAGACAGGGATAACAGACGGAAACGACTGATAAAACCTGATATAATTGCCGGTACGCATGTGCCCGGCAATGAAAAGAGATGCTGCGGGAGAGCTTTGCGTCCTATTAGCTGGTTGGCGGGGTAACGGCCCACCAAGGCGATGATAGGTAGCCGGCCTGAGAGGGTGAACGGCCACAAGGGGACTGAGATACGGCCCTTACTCCTACGGGAGGCAGCAGTGGGGAATATTGGACAATGGGGGCAACCCTGATCCAGCAATTCTGTGTGCACGAAGAAGGTTTTCGGATTGTAAAGTGCTTTCAGCAGGGAAGAAGAGAATGACGGTACCTGCAGAAGAAGCGACGGCTAAATA
>G3BZQ8102H9JI4
GGTGAGTAACGCGTAAAGAACTTGCCCCGCAGACAGGGATAACAGACGGAAACGACTGATAAAACCTGATATAATTGCCGGTACGCATGTGCCCGGCAATGAAAAGAGATGCTGCGGGAGAGCTTTGCGTCCTATTAGCTGGTTGGCGGGGTAACGGCCCACCAAGGCGATGATAGGTAGCCGGCCTGAGAGGGTGAACGGCCACAAGGGGACTGAGATACGGCCCTTACTCCTACGGGAGGCAGCAGTGGGGAATATTGGACAATGGGGGCAACCCTGATCCAGCAATTCTGTGTGCACGAAGAAGGTTTTCGGATTGTAAAGTGCTTTCAGCAGGGAAGAAGAGAATGACGGTACCTGCAGAAGAAGCGACGGCTAAATA
>G3BZQ8102GEVBE
GGTGAGTAACGCGTAAAGAACTTGCCCCGCAGACAGGGATAACAGACGGAAACGACTGATAAAACCTGATATAATTGCCGGTACGCATGTGCCCGGCAATGAAAAGAGATGCTGCGGGAGAGCTTTGCGTCCTATTAGCTGGTTGGCGGGGTAACGGCCCACCAAGGCGATGATAGGTAGCCGGCCTGAGAGGGTGAACGGCCACAAGGGGACTGAGATACGGCCCTTACTCCTACGGGAGGCAGCAGTGGGGAATATTGGACAATGGGGGCAACCCTGATCCAGCAATTCTGTGTGCACGAAGAAGGTTTTCGGATTGTAAAGTGCTTTCAGCAGGGAAGAAGAGAATGACGGTACCTGCAGAAGAAGCGACGGCTAAATA
>G3BZQ8102FKONR
GGTGAGTAACGCGTAAAGAACTTGCCCCGCAGACAGGGATAACAGACGGAAACGACTGATAAAACCTGATATAATTGCCGGTACGCATGTGCCCGGCAATGAAAAGAGATGCTGCGGGAGAGCTTTGCGTCCTATTAGCTGGTTGGCGGGGTAACGGCCCACCAAGGCGATGATAGGTAGCCGGCCTGAGAGGGTGAACGGCCACAAGGGGACTGAGATACGGCCCTTACTCCTACGGGAGGCAGCAGTGGGGAATATTGGACAATGGGGGCAACCCTGATCCAGCAATTCTGTGTGCACGAAGAAGGTTTTCGGATTGTAAAGTGCTTTCAGCAGGGAAGAAGAGAATGACGGTACCTGCAGAAGAAGCGACGGCTAAATA
>G3BZQ8102I78TK
GGTGAGTAACGCGTAAAGAACTTGCCCCGCAGACAGGGATAACAGACGGAAACGACTGATAAAACCTGATATAATTGCCGGTACGCATGTGCCCGGCAATGAAAAGAGATGCTGCGGGAGAGCTTTGCGTCCTATTAGCTGGTTGGCGGGGTAACGGCCCACCAAGGCGATGATAGGTAGCCGGCCTGAGAGGGTGAACGGCCACAAGGGGACTGAGATACGGCCCTTACTCCTACGGGAGGCAGCAGTGGGGAATATTGGACAATGGGGGCAACCCTGATCCAGCAATTCTGTGTGCACGAAGAAGGTTTTCGGATTGTAAAGTGCTTTCAGCAGGGAAGAAGAGAATGACGGTACCTGCAGAAGAAGCGACGGCTAAATA
>G3BZQ8102JMMUB
GGTGAGTAACGCGTAAAGAACTTGCCCCGCAGACAGGGATAACAGACGGAAACGACTGATAAAACCTGATATAATTGCCGGTACGCATGTGCCCGGCAATGAAAAGAGATGCTGCGGGAGAGCTTTGCGTCCTATTAGCTGGTTGGCGGGGTAACGGCCCACCAAGGCGATGATAGGTAGCCGGCCTGAGAGGGTGAACGGCCACAAGGGGACTGAGATACGGCCCTTACTCCTACGGGAGGCAGCAGTGGGGAATATTGGACAATGGGGGCAACCCTGATCCAGCAATTCTGTGTGCACGAAGAAGGTTTTCGGATTGTAAAGTGCTTTCAGCAGGGAAGAAGAGAATGACGGTACCTGCAGAAGAAGCGACGGCTAAATA
>G3BZQ8102HYW49
GGTGAGTAACGCGTAAAGAACTTGCCCCGCAGACAGGGATAACAGACGGAAACGACTGATAAAACCTGATATAATTGCCGGTACGCATGTGCCCGGCAATGAAAAGAGATGCTGCGGGAGAGCTTTGCGTCCTATTAGCTGGTTGGCGGGGTAACGGCCCACCAAGGCGATGATAGGTAGCCGGCCTGAGAGGGTGAACGGCCACAAGGGGACTGAGATACGGCCCTTACTCCTACGGGAGGCAGCAGTGGGGAATATTGGACAATGGGGGCAACCCTGATCCAGCAATTCTGTGTGCACGAAGAAGGTTTTCGGATTGTAAAGTGCTTTCAGCAGGGAAGAAGAGAATGACGGTACCTGCAGAAGAAGCGACGGCTAAATA
>G3BZQ8102HNIMB
GGTGAGTAACGCGTAAAGAACTTGCCCCGCAGACAGGGATAACAGACGGAAACGACTGATAAAACCTGATATAATTGCCGGTACGCATGTGCCCGGCAATGAAAAGAGATGCTGCGGGAGAGCTTTGCGTCCTATTAGCTGGTTGGCGGGGTAACGGCCCACCAAGGCGATGATAGGTAGCCGGCCTGAGAGGGTGAACGGCCACAAGGGGACTGAGATACGGCCCTTACTCCTACGGGAGGCAGCAGTGGGGAATATTGGACAATGGGGGCAACCCTGATCCAGCAATTCTGTGTGCACGAAGAAGGTTTTCGGATTGTAAAGTGCTTTCAGCAGGGAAGAAGAGAATGACGGTACCTGCAGAAGAAGCGACGGCTAAATA
>G3BZQ8102JGTMY
GGTGAGTAACGCGTAAAGAACTTGCCCCGCAGACAGGGATAACAGACGGAAACGACTGATAAAACCTGATATAATTGCCGGTACGCATGTGCCCGGCAATGAAAAGAGATGCTGCGGGAGAGCTTTGCGTCCTATTAGCTGGTTGGCGGGGTAACGGCCCACCAAGGCGATGATAGGTAGCCGGCCTGAGAGGGTGAACGGCCACAAGGGGACTGAGATACGGCCCTTACTCCTACGGGAGGCAGCAGTGGGGAATATTGGACAATGGGGGCAACCCTGATCCAGCAATTCTGTGTGCACGAAGAAGGTTTTCGGATTGTAAAGTGCTTTCAGCAGGGAAGAAGAGAATGACGGTACCTGCAGAAGAAGCGACGGCTAAATA
>G3BZQ8102FPA0T
GGTGAGTAACGCGTAAAGAACTTGCCCCGCAGACAGGGATAACAGACGGAAACGACTGATAAAACCTGATATAATTGCCGGTACGCATGTGCCCGGCAATGAAAAGAGATGCTGCGGGAGAGCTTTGCGTCCTATTAGCTGGTTGGCGGGGTAACGGCCCACCAAGGCGATGATAGGTAGCCGGCCTGAGAGGGTGAACGGCCACAAGGGGACTGAGATACGGCCCTTACTCCTACGGGAGGCAGCAGTGGGGAATATTGGACAATGGGGGCAACCCTGATCCAGCAATTCTGTGTGCACGAAGAAGGTTTTCGGATTGTAAAGTGCTTTCAGCAGGGAAGAAGAGAATGACGGTACCTGCAGAAGAAGCGACGGCTAAATA
>G3BZQ8102IFAZC
GGTGAGTAACGCGTAAAGAACTTGCCCCGCAGACAGGGATAACAGACGGAAACGACTGATAAAACCTGATATAATTGCCGGTACGCATGTGCCCGGCAATGAAAAGAGATGCTGCGGGAGAGCTTTGCGTCCTATTAGCTGGTTGGCGGGGTAACGGCCCACCAAGGCGATGATAGGTAGCCGGCCTGAGAGGGTGAACGGCCACAAGGGGACTGAGATACGGCCCTTACTCCTACGGGAGGCAGCAGTGGGGAATATTGGACAATGGGGGCAACCCTGATCCAGCAATTCTGTGTGCACGAAGAAGGTTTTCGGATTGTAAAGTGCTTTCAGCAGGGAAGAAGAGAATGACGGTACCTGCAGAAGAAGCGACGGCTAAATA
>G3BZQ8102JFL9Y
GGTGAGTAACGCGTAAAGAACTTGCCCCGCAGACAGGGATAACAGACGGAAACGACTGATAAAACCTGATATAATTGCCGGTACGCATGTGCCCGGCAATGAAAAGAGATGCTGCGGGAGAGCTTTGCGTCCTATTAGCTGGTTGGCGGGGTAACGGCCCACCAAGGCGATGATAGGTAGCCGGCCTGAGAGGGTGAACGGCCACAAGGGGACTGAGATACGGCCCTTACTCCTACGGGAGGCAGCAGTGGGGAATATTGGACAATGGGGGCAACCCTGATCCAGCAATTCTGTGTGCACGAAGAAGGTTTTCGGATTGTAAAGTGCTTTCAGCAGGGAAGAAGAGAATGACGGTACCTGCAGAAGAAGCGACGGCTAAATA
>G3BZQ8102HGHVG
GGTGAGTAACGCGTAAAGAACTTGCCCCGCAGACAGGGATAACAGACGGAAACGACTGATAAAACCTGATATAATTGCCGGTACGCATGTGCCCGGCAATGAAAAGAGATGCTGCGGGAGAGCTTTGCGTCCTATTAGCTGGTTGGCGGGGTAACGGCCCACCAAGGCGATGATAGGTAGCCGGCCTGAGAGGGTGAACGGCCACAAGGGGACTGAGATACGGCCCTTACTCCTACGGGAGGCAGCAGTGGGGAATATTGGACAATGGGGGCAACCCTGATCCAGCAATTCTGTGTGCACGAAGAAGGTTTTCGGATTGTAAAGTGCTTTCAGCAGGGAAGAAGAGAATGACGGTACCTGCAGAAGAAGCGACGGCTAAATA
>G3BZQ8102JX4AM
GGTGAGTAACGCGTAAAGAACTTGCCCCGCAGACAGGGATAACAGACGGAAACGACTGATAAAACCTGATATAATTGCCGGTACGCATGTGCCCGGCAATGAAAAGAGATGCTGCGGGAGAGCTTTGCGTCCTATTAGCTGGTTGGCGGGGTAACGGCCCACCAAGGCGATGATAGGTAGCCGGCCTGAGAGGGTGAACGGCCACAAGGGGACTGAGATACGGCCCTTACTCCTACGGGAGGCAGCAGTGGGGAATATTGGACAATGGGGGCAACCCTGATCCAGCAATTCTGTGTGCACGAAGAAGGTTTTCGGATTGTAAAGTGCTTTCAGCAGGGAAGAAGAGAATGACGGTACCTGCAGAAGAAGCGACGGCTAAATA
>G3BZQ8102FYLKJ
GGTGAGTAACGCGTAAAGAACTTGCCCCGCAGACAGGGATAACAGACGGAAACGACTGATAAAACCTGATATAATTGCCGGTACGCATGTGCCCGGCAATGAAAAGAGATGCTGCGGGAGAGCTTTGCGTCCTATTAGCTGGTTGGCGGGGTAACGGCCCACCAAGGCGATGATAGGTAGCCGGCCTGAGAGGGTGAACGGCCACAAGGGGACTGAGATACGGCCCTTACTCCTACGGGAGGCAGCAGTGGGGAATATTGGACAATGGGGGCAACCCTGATCCAGCAATTCTGTGTGCACGAAGAAGGTTTTCGGATTGTAAAGTGCTTTCAGCAGGGAAGAAGAGAATGACGGTACCTGCAGAAGAAGCGACGGCTAAATA
>G3BZQ8102H5MMQ
GGTGAGTAACGCGTAAAGAACTTGCCCCGCAGACAGGGATAACAGACGGAAACGACTGATAAAACCTGATATAATTGCCGGTACGCATGTGCCCGGCAATGAAAAGAGATGCTGCGGGAGAGCTTTGCGTCCTATTAGCTGGTTGGCGGGGTAACGGCCCACCAAGGCGATGATAGGTAGCCGGCCTGAGAGGGTGAACGGCCACAAGGGGACTGAGATACGGCCCTTACTCCTACGGGAGGCAGCAGTGGGGAATATTGGACAATGGGGGCAACCCTGATCCAGCAATTCTGTGTGCACGAAGAAGGTTTTCGGATTGTAAAGTGCTTTCAGCAGGGAAGAAGAGAATGACGGTACCTGCAGAAGAAGCGACGGCTAAATA
>G3BZQ8102FOR4O
GGTGAGTAACGCGTAAAGAACTTGCCCCGCAGACAGGGATAACAGACGGAAACGACTGATAAAACCTGATATAATTGCCGGTACGCATGTGCCCGGCAATGAAAAGAGATGCTGCGGGAGAGCTTTGCGTCCTATTAGCTGGTTGGCGGGGTAACGGCCCACCAAGGCGATGATAGGTAGCCGGCCTGAGAGGGTGAACGGCCACAAGGGGACTGAGATACGGCCCTTACTCCTACGGGAGGCAGCAGTGGGGAATATTGGACAATGGGGGCAACCCTGATCCAGCAATTCTGTGTGCACGAAGAAGGTTTTCGGATTGTAAAGTGCTTTCAGCAGGGAAGAAGAGAATGACGGTACCTGCAGAAGAAGCGACGGCTAAATA
>G3BZQ8102F9T74
GGTGAGTAACGCGTAAAGAACTTGCCCCGCAGACAGGGATAACAGACGGAAACGACTGATAAAACCTGATATAATTGCCGGTACGCATGTGCCCGGCAATGAAAAGAGATGCTGCGGGAGAGCTTTGCGTCCTATTAGCTGGTTGGCGGGGTAACGGCCCACCAAGGCGATGATAGGTAGCCGGCCTGAGAGGGTGAACGGCCACAAGGGGACTGAGATACGGCCCTTACTCCTACGGGAGGCAGCAGTGGGGAATATTGGACAATGGGGGCAACCCTGATCCAGCAATTCTGTGTGCACGAAGAAGGTTTTCGGATTGTAAAGTGCTTTCAGCAGGGAAGAAGAGAATGACGGTACCTGCAGAAGAAGCGACGGCTAAATA
>G3BZQ8102GJNLZ
GGTGAGTAACGCGTAAAGAACTTGCCCCGCAGACAGGGATAACAGACGGAAACGACTGATAAAACCTGATATAATTGCCGGTACGCATGTGCCCGGCAATGAAAAGAGATGCTGCGGGAGAGCTTTGCGTCCTATTAGCTGGTTGGCGGGGTAACGGCCCACCAAGGCGATGATAGGTAGCCGGCCTGAGAGGGTGAACGGCCACAAGGGGACTGAGATACGGCCCTTACTCCTACGGGAGGCAGCAGTGGGGAATATTGGACAATGGGGGCAACCCTGATCCAGCAATTCTGTGTGCACGAAGAAGGTTTTCGGATTGTAAAGTGCTTTCAGCAGGGAAGAAGAGAATGACGGTACCTGCAGAAGAAGCGACGGCTAAATA
>G3BZQ8102JRSDR
GGTGAGTAACGCGTAAAGAACTTGCCCCGCAGACAGGGATAACAGACGGAAACGACTGATAAAACCTGATATAATTGCCGGTACGCATGTGCCCGGCAATGAAAAGAGATGCTGCGGGAGAGCTTTGCGTCCTATTAGCTGGTTGGCGGGGTAACGGCCCACCAAGGCGATGATAGGTAGCCGGCCTGAGAGGGTGAACGGCCACAAGGGGACTGAGATACGGCCCTTACTCCTACGGGAGGCAGCAGTGGGGAATATTGGACAATGGGGGCAACCCTGATCCAGCAATTCTGTGTGCACGAAGAAGGTTTTCGGATTGTAAAGTGCTTTCAGCAGGGAAGAAGAGAATGACGGTACCTGCAGAAGAAGCGACGGCTAAATA
>G3BZQ8102I1LHF
GGTGAGTAACGCGTAAAGAACTTGCCCCGCAGACAGGGATAACAGACGGAAACGACTGATAAAACCTGATATAATTGCCGGTACGCATGTGCCCGGCAATGAAAAGAGATGCTGCGGGAGAGCTTTGCGTCCTATTAGCTGGTTGGCGGGGTAACGGCCCACCAAGGCGATGATAGGTAGCCGGCCTGAGAGGGTGAACGGCCACAAGGGGACTGAGATACGGCCCTTACTCCTACGGGAGGCAGCAGTGGGGAATATTGGACAATGGGGGCAACCCTGATCCAGCAATTCTGTGTGCACGAAGAAGGTTTTCGGATTGTAAAGTGCTTTCAGCAGGGAAGAAGAGAATGACGGTACCTGCAGAAGAAGCGACGGCTAAATA
>G3BZQ8102IEQN2
GGTGAGTAACGCGTAAAGAACTTGCCCCGCAGACAGGGATAACAGACGGAAACGACTGATAAAACCTGATATAATTGCCGGTACGCATGTGCCCGGCAATGAAAAGAGATGCTGCGGGAGAGCTTTGCGTCCTATTAGCTGGTTGGCGGGGTAACGGCCCACCAAGGCGATGATAGGTAGCCGGCCTGAGAGGGTGAACGGCCACAAGGGGACTGAGATACGGCCCTTACTCCTACGGGAGGCAGCAGTGGGGAATATTGGACAATGGGGGCAACCCTGATCCAGCAATTCTGTGTGCACGAAGAAGGTTTTCGGATTGTAAAGTGCTTTCAGCAGGGAAGAAGAGAATGACGGTACCTGCAGAAGAAGCGACGGCTAAATA
>G3BZQ8102HK8YV
GGTGAGTAACGCGTAAAGAACTTGCCCCGCAGACAGGGATAACAGACGGAAACGACTGATAAAACCTGATATAATTGCCGGTACGCATGTGCCCGGCAATGAAAAGAGATGCTGCGGGAGAGCTTTGCGTCCTATTAGCTGGTTGGCGGGGTAACGGCCCACCAAGGCGATGATAGGTAGCCGGCCTGAGAGGGTGAACGGCCACAAGGGGACTGAGATACGGCCCTTACTCCTACGGGAGGCAGCAGTGGGGAATATTGGACAATGGGGGCAACCCTGATCCAGCAATTCTGTGTGCACGAAGAAGGTTTTCGGATTGTAAAGTGCTTTCAGCAGGGAAGAAGAGAATGACGGTACCTGCAGAAGAAGCGACGGCTAAATA
>G3BZQ8102GR6I8
GGTGAGTAACGCGTAAAGAACTTGCCCCGCAGACAGGGATAACAGACGGAAACGACTGATAAAACCTGATATAATTGCCGGTACGCATGTGCCCGGCAATGAAAAGAGATGCTGCGGGAGAGCTTTGCGTCCTATTAGCTGGTTGGCGGGGTAACGGCCCACCAAGGCGATGATAGGTAGCCGGCCTGAGAGGGTGAACGGCCACAAGGGGACTGAGATACGGCCCTTACTCCTACGGGAGGCAGCAGTGGGGAATATTGGACAATGGGGGCAACCCTGATCCAGCAATTCTGTGTGCACGAAGAAGGTTTTCGGATTGTAAAGTGCTTTCAGCAGGGAAGAAGAGAATGACGGTACCTGCAGAAGAAGCGACGGCTAAATA
>G3BZQ8102JCBLC
GGTGAGTAACGCGTAAAGAACTTGCCCCGCAGACAGGGATAACAGACGGAAACGACTGATAAAACCTGATATAATTGCCGGTACGCATGTGCCCGGCAATGAAAAGAGATGCTGCGGGAGAGCTTTGCGTCCTATTAGCTGGTTGGCGGGGTAACGGCCCACCAAGGCGATGATAGGTAGCCGGCCTGAGAGGGTGAACGGCCACAAGGGGACTGAGATACGGCCCTTACTCCTACGGGAGGCAGCAGTGGGGAATATTGGACAATGGGGGCAACCCTGATCCAGCAATTCTGTGTGCACGAAGAAGGTTTTCGGATTGTAAAGTGCTTTCAGCAGGGAAGAAGAGAATGACGGTACCTGCAGAAGAAGCGACGGCTAAATA
>G3BZQ8102G1X2B
GGTGAGTAACGCGTAAAGAACTTGCCCCGCAGACAGGGATAACAGACGGAAACGACTGATAAAACCTGATATAATTGCCGGTACGCATGTGCCCGGCAATGAAAAGAGATGCTGCGGGAGAGCTTTGCGTCCTATTAGCTGGTTGGCGGGGTAACGGCCCACCAAGGCGATGATAGGTAGCCGGCCTGAGAGGGTGAACGGCCACAAGGGGACTGAGATACGGCCCTTACTCCTACGGGAGGCAGCAGTGGGGAATATTGGACAATGGGGGCAACCCTGATCCAGCAATTCTGTGTGCACGAAGAAGGTTTTCGGATTGTAAAGTGCTTTCAGCAGGGAAGAAGAGAATGACGGTACCTGCAGAAGAAGCGACGGCTAAATA
>G3BZQ8102HCL95
GGTGAGTAACGCGTAAAGAACTTGCCCCGCAGACAGGGATAACAGACGGAAACGACTGATAAAACCTGATATAATTGCCGGTACGCATGTGCCCGGCAATGAAAAGAGATGCTGCGGGAGAGCTTTGCGTCCTATTAGCTGGTTGGCGGGGTAACGGCCCACCAAGGCGATGATAGGTAGCCGGCCTGAGAGGGTGAACGGCCACAAGGGGACTGAGATACGGCCCTTACTCCTACGGGAGGCAGCAGTGGGGAATATTGGACAATGGGGGCAACCCTGATCCAGCAATTCTGTGTGCACGAAGAAGGTTTTCGGATTGTAAAGTGCTTTCAGCAGGGAAGAAGAGAATGACGGTACCTGCAGAAGAAGCGACGGCTAAATA
>G3BZQ8102J1FVR
GGTGAGTAACGCGTAAAGAACTTGCCCCGCAGACAGGGATAACAGACGGAAACGACTGATAAAACCTGATATAATTGCCGGTACGCATGTGCCCGGCAATGAAAAGAGATGCTGCGGGAGAGCTTTGCGTCCTATTAGCTGGTTGGCGGGGTAACGGCCCACCAAGGCGATGATAGGTAGCCGGCCTGAGAGGGTGAACGGCCACAAGGGGACTGAGATACGGCCCTTACTCCTACGGGAGGCAGCAGTGGGGAATATTGGACAATGGGGGCAACCCTGATCCAGCAATTCTGTGTGCACGAAGAAGGTTTTCGGATTGTAAAGTGCTTTCAGCAGGGAAGAAGAGAATGACGGTACCTGCAGAAGAAGCGACGGCTAAATA
>G3BZQ8102G44AH
GGTGAGTAACGCGTAAAGAACTTGCCCCGCAGACAGGGATAACAGACGGAAACGACTGATAAAACCTGATATAATTGCCGGTACGCATGTGCCCGGCAATGAAAAGAGATGCTGCGGGAGAGCTTTGCGTCCTATTAGCTGGTTGGCGGGGTAACGGCCCACCAAGGCGATGATAGGTAGCCGGCCTGAGAGGGTGAACGGCCACAAGGGGACTGAGATACGGCCCTTACTCCTACGGGAGGCAGCAGTGGGGAATATTGGACAATGGGGGCAACCCTGATCCAGCAATTCTGTGTGCACGAAGAAGGTTTTCGGATTGTAAAGTGCTTTCAGCAGGGAAGAAGAGAATGACGGTACCTGCAGAAGAAGCGACGGCTAAATA
>G3BZQ8102GIX6C
GGTGAGTAACGCGTAAAGAACTTGCCCCGCAGACAGGGATAACAGACGGAAACGACTGATAAAACCTGATATAATTGCCGGTACGCATGTGCCCGGCAATGAAAAGAGATGCTGCGGGAGAGCTTTGCGTCCTATTAGCTGGTTGGCGGGGTAACGGCCCACCAAGGCGATGATAGGTAGCCGGCCTGAGAGGGTGAACGGCCACAAGGGGACTGAGATACGGCCCTTACTCCTACGGGAGGCAGCAGTGGGGAATATTGGACAATGGGGGCAACCCTGATCCAGCAATTCTGTGTGCACGAAGAAGGTTTTCGGATTGTAAAGTGCTTTCAGCAGGGAAGAAGAGAATGACGGTACCTGCAGAAGAAGCGACGGCTAAATA
>G3BZQ8102FT7YP
GGTGAGTAACGCGTAAAGAACTTGCCCCGCAGACAGGGATAACAGACGGAAACGACTGATAAAACCTGATATAATTGCCGGTACGCATGTGCCCGGCAATGAAAAGAGATGCTGCGGGAGAGCTTTGCGTCCTATTAGCTGGTTGGCGGGGTAACGGCCCACCAAGGCGATGATAGGTAGCCGGCCTGAGAGGGTGAACGGCCACAAGGGGACTGAGATACGGCCCTTACTCCTACGGGAGGCAGCAGTGGGGAATATTGGACAATGGGGGCAACCCTGATCCAGCAATTCTGTGTGCACGAAGAAGGTTTTCGGATTGTAAAGTGCTTTCAGCAGGGAAGAAGAGAATGACGGTACCTGCAGAAGAAGCGACGGCTAAATA
>G3BZQ8102IYHQA
GGTGAGTAACGCGTAAAGAACTTGCCCCGCAGACAGGGATAACAGACGGAAACGACTGATAAAACCTGATATAATTGCCGGTACGCATGTGCCCGGCAATGAAAAGAGATGCTGCGGGAGAGCTTTGCGTCCTATTAGCTGGTTGGCGGGGTAACGGCCCACCAAGGCGATGATAGGTAGCCGGCCTGAGAGGGTGAACGGCCACAAGGGGACTGAGATACGGCCCTTACTCCTACGGGAGGCAGCAGTGGGGAATATTGGACAATGGGGGCAACCCTGATCCAGCAATTCTGTGTGCACGAAGAAGGTTTTCGGATTGTAAAGTGCTTTCAGCAGGGAAGAAGAGAATGACGGTACCTGCAGAAGAAGCGACGGCTAAATA
>G3BZQ8102HNGKK
GGTGAGTAACGCGTAAAGAACTTGCCCCGCAGACAGGGATAACAGACGGAAACGACTGATAAAACCTGATATAATTGCCGGTACGCATGTGCCCGGCAATGAAAAGAGATGCTGCGGGAGAGCTTTGCGTCCTATTAGCTGGTTGGCGGGGTAACGGCCCACCAAGGCGATGATAGGTAGCCGGCCTGAGAGGGTGAACGGCCACAAGGGGACTGAGATACGGCCCTTACTCCTACGGGAGGCAGCAGTGGGGAATATTGGACAATGGGGGCAACCCTGATCCAGCAATTCTGTGTGCACGAAGAAGGTTTTCGGATTGTAAAGTGCTTTCAGCAGGGAAGAAGAGAATGACGGTACCTGCAGAAGAAGCGACGGCTAAATA
>G3BZQ8102FFCUQ
GGTGAGTAACGCGTAAAGAACTTGCCCCGCAGACAGGGATAACAGACGGAAACGACTGATAAAACCTGATATAATTGCCGGTACGCATGTGCCCGGCAATGAAAAGAGATGCTGCGGGAGAGCTTTGCGTCCTATTAGCTGGTTGGCGGGGTAACGGCCCACCAAGGCGATGATAGGTAGCCGGCCTGAGAGGGTGAACGGCCACAAGGGGACTGAGATACGGCCCTTACTCCTACGGGAGGCAGCAGTGGGGAATATTGGACAATGGGGGCAACCCTGATCCAGCAATTCTGTGTGCACGAAGAAGGTTTTCGGATTGTAAAGTGCTTTCAGCAGGGAAGAAGAGAATGACGGTACCTGCAGAAGAAGCGACGGCTAAATA
>G3BZQ8102HVQ91
GGTGAGTAACGCGTAAAGAACTTGCCCCGCAGACAGGGATAACAGACGGAAACGACTGATAAAACCTGATATAATTGCCGGTACGCATGTGCCCGGCAATGAAAAGAGATGCTGCGGGAGAGCTTTGCGTCCTATTAGCTGGTTGGCGGGGTAACGGCCCACCAAGGCGATGATAGGTAGCCGGCCTGAGAGGGTGAACGGCCACAAGGGGACTGAGATACGGCCCTTACTCCTACGGGAGGCAGCAGTGGGGAATATTGGACAATGGGGGCAACCCTGATCCAGCAATTCTGTGTGCACGAAGAAGGTTTTCGGATTGTAAAGTGCTTTCAGCAGGGAAGAAGAGAATGACGGTACCTGCAGAAGAAGCGACGGCTAAATA
>G3BZQ8102I7CQ4
GGTGAGTAACGCGTAAAGAACTTGCCCCGCAGACAGGGATAACAGACGGAAACGACTGATAAAACCTGATATAATTGCCGGTACGCATGTGCCCGGCAATGAAAAGAGATGCTGCGGGAGAGCTTTGCGTCCTATTAGCTGGTTGGCGGGGTAACGGCCCACCAAGGCGATGATAGGTAGCCGGCCTGAGAGGGTGAACGGCCACAAGGGGACTGAGATACGGCCCTTACTCCTACGGGAGGCAGCAGTGGGGAATATTGGACAATGGGGGCAACCCTGATCCAGCAATTCTGTGTGCACGAAGAAGGTTTTCGGATTGTAAAGTGCTTTCAGCAGGGAAGAAGAGAATGACGGTACCTGCAGAAGAAGCGACGGCTAAATA
>G3BZQ8102G61RF
GGTGAGTAACGCGTAAAGAACTTGCCCCGCAGACAGGGATAACAGACGGAAACGACTGATAAAACCTGATATAATTGCCGGTACGCATGTGCCCGGCAATGAAAAGAGATGCTGCGGGAGAGCTTTGCGTCCTATTAGCTGGTTGGCGGGGTAACGGCCCACCAAGGCGATGATAGGTAGCCGGCCTGAGAGGGTGAACGGCCACAAGGGGACTGAGATACGGCCCTTACTCCTACGGGAGGCAGCAGTGGGGAATATTGGACAATGGGGGCAACCCTGATCCAGCAATTCTGTGTGCACGAAGAAGGTTTTCGGATTGTAAAGTGCTTTCAGCAGGGAAGAAGAGAATGACGGTACCTGCAGAAGAAGCGACGGCTAAATA
>G3BZQ8102GJFHU
GGTGAGTAACGCGTAAAGAACTTGCCCCGCAGACAGGGATAACAGACGGAAACGACTGATAAAACCTGATATAATTGCCGGTACGCATGTGCCCGGCAATGAAAAGAGATGCTGCGGGAGAGCTTTGCGTCCTATTAGCTGGTTGGCGGGGTAACGGCCCACCAAGGCGATGATAGGTAGCCGGCCTGAGAGGGTGAACGGCCACAAGGGGACTGAGATACGGCCCTTACTCCTACGGGAGGCAGCAGTGGGGAATATTGGACAATGGGGGCAACCCTGATCCAGCAATTCTGTGTGCACGAAGAAGGTTTTCGGATTGTAAAGTGCTTTCAGCAGGGAAGAAGAGAATGACGGTACCTGCAGAAGAAGCGACGGCTAAATA
>G3BZQ8102JH0AJ
GGTGAGTAACGCGTAAAGAACTTGCCCCGCAGACAGGGATAACAGACGGAAACGACTGATAAAACCTGATATAATTGCCGGTACGCATGTGCCCGGCAATGAAAAGAGATGCTGCGGGAGAGCTTTGCGTCCTATTAGCTGGTTGGCGGGGTAACGGCCCACCAAGGCGATGATAGGTAGCCGGCCTGAGAGGGTGAACGGCCACAAGGGGACTGAGATACGGCCCTTACTCCTACGGGAGGCAGCAGTGGGGAATATTGGACAATGGGGGCAACCCTGATCCAGCAATTCTGTGTGCACGAAGAAGGTTTTCGGATTGTAAAGTGCTTTCAGCAGGGAAGAAGAGAATGACGGTACCTGCAGAAGAAGCGACGGCTAAATA
>G3BZQ8102JZRNM
GGTGAGTAACGCGTAAAGAACTTGCCCCGCAGACAGGGATAACAGACGGAAACGACTGATAAAACCTGATATAATTGCCGGTACGCATGTGCCCGGCAATGAAAAGAGATGCTGCGGGAGAGCTTTGCGTCCTATTAGCTGGTTGGCGGGGTAACGGCCCACCAAGGCGATGATAGGTAGCCGGCCTGAGAGGGTGAACGGCCACAAGGGGACTGAGATACGGCCCTTACTCCTACGGGAGGCAGCAGTGGGGAATATTGGACAATGGGGGCAACCCTGATCCAGCAATTCTGTGTGCACGAAGAAGGTTTTCGGATTGTAAAGTGCTTTCAGCAGGGAAGAAGAGAATGACGGTACCTGCAGAAGAAGCGACGGCTAAATA
>G3BZQ8102JYFWE
GGTGAGTAACGCGTAAAGAACTTGCCCCGCAGACAGGGATAACAGACGGAAACGACTGATAAAACCTGATATAATTGCCGGTACGCATGTGCCCGGCAATGAAAAGAGATGCTGCGGGAGAGCTTTGCGTCCTATTAGCTGGTTGGCGGGGTAACGGCCCACCAAGGCGATGATAGGTAGCCGGCCTGAGAGGGTGAACGGCCACAAGGGGACTGAGATACGGCCCTTACTCCTACGGGAGGCAGCAGTGGGGAATATTGGACAATGGGGGCAACCCTGATCCAGCAATTCTGTGTGCACGAAGAAGGTTTTCGGATTGTAAAGTGCTTTCAGCAGGGAAGAAGAGAATGACGGTACCTGCAGAAGAAGCGACGGCTAAATA
>G3BZQ8102FYAR8
GGTGAGTAACGCGTAAAGAACTTGCCCCGCAGACAGGGATAACAGACGGAAACGACTGATAAAACCTGATATAATTGCCGGTACGCATGTGCCCGGCAATGAAAAGAGATGCTGCGGGAGAGCTTTGCGTCCTATTAGCTGGTTGGCGGGGTAACGGCCCACCAAGGCGATGATAGGTAGCCGGCCTGAGAGGGTGAACGGCCACAAGGGGACTGAGATACGGCCCTTACTCCTACGGGAGGCAGCAGTGGGGAATATTGGACAATGGGGGCAACCCTGATCCAGCAATTCTGTGTGCACGAAGAAGGTTTTCGGATTGTAAAGTGCTTTCAGCAGGGAAGAAGAGAATGACGGTACCTGCAGAAGAAGCGACGGCTAAATA
>G3BZQ8102FS47E
GGTGAGTAACGCGTAAAGAACTTGCCCCGCAGACAGGGATAACAGACGGAAACGACTGATAAAACCTGATATAATTGCCGGTACGCATGTGCCCGGCAATGAAAAGAGATGCTGCGGGAGAGCTTTGCGTCCTATTAGCTGGTTGGCGGGGTAACGGCCCACCAAGGCGATGATAGGTAGCCGGCCTGAGAGGGTGAACGGCCACAAGGGGACTGAGATACGGCCCTTACTCCTACGGGAGGCAGCAGTGGGGAATATTGGACAATGGGGGCAACCCTGATCCAGCAATTCTGTGTGCACGAAGAAGGTTTTCGGATTGTAAAGTGCTTTCAGCAGGGAAGAAGAGAATGACGGTACCTGCAGAAGAAGCGACGGCTAAATA
>G3BZQ8102JJYAF
GGTGAGTAACGCGTAAAGAACTTGCCCCGCAGACAGGGATAACAGACGGAAACGACTGATAAAACCTGATATAATTGCCGGTACGCATGTGCCCGGCAATGAAAAGAGATGCTGCGGGAGAGCTTTGCGTCCTATTAGCTGGTTGGCGGGGTAACGGCCCACCAAGGCGATGATAGGTAGCCGGCCTGAGAGGGTGAACGGCCACAAGGGGACTGAGATACGGCCCTTACTCCTACGGGAGGCAGCAGTGGGGAATATTGGACAATGGGGGCAACCCTGATCCAGCAATTCTGTGTGCACGAAGAAGGTTTTCGGATTGTAAAGTGCTTTCAGCAGGGAAGAAGAGAATGACGGTACCTGCAGAAGAAGCGACGGCTAAATA
>G3BZQ8102F18T5
GGTGAGTAACGCGTAAAGAACTTGCCCCGCAGACAGGGATAACAGACGGAAACGACTGATAAAACCTGATATAATTGCCGGTACGCATGTGCCCGGCAATGAAAAGAGATGCTGCGGGAGAGCTTTGCGTCCTATTAGCTGGTTGGCGGGGTAACGGCCCACCAAGGCGATGATAGGTAGCCGGCCTGAGAGGGTGAACGGCCACAAGGGGACTGAGATACGGCCCTTACTCCTACGGGAGGCAGCAGTGGGGAATATTGGACAATGGGGGCAACCCTGATCCAGCAATTCTGTGTGCACGAAGAAGGTTTTCGGATTGTAAAGTGCTTTCAGCAGGGAAGAAGAGAATGACGGTACCTGCAGAAGAAGCGACGGCTAAATA
>G3BZQ8102HOSNG
GGTGAGTAACGCGTAAAGAACTTGCCCCGCAGACAGGGATAACAGACGGAAACGACTGATAAAACCTGATATAATTGCCGGTACGCATGTGCCCGGCAATGAAAAGAGATGCTGCGGGAGAGCTTTGCGTCCTATTAGCTGGTTGGCGGGGTAACGGCCCACCAAGGCGATGATAGGTAGCCGGCCTGAGAGGGTGAACGGCCACAAGGGGACTGAGATACGGCCCTTACTCCTACGGGAGGCAGCAGTGGGGAATATTGGACAATGGGGGCAACCCTGATCCAGCAATTCTGTGTGCACGAAGAAGGTTTTCGGATTGTAAAGTGCTTTCAGCAGGGAAGAAGAGAATGACGGTACCTGCAGAAGAAGCGACGGCTAAATA
>G3BZQ8102IJCHH
GGTGAGTAACGCGTAAAGAACTTGCCCCGCAGACAGGGATAACAGACGGAAACGACTGATAAAACCTGATATAATTGCCGGTACGCATGTGCCCGGCAATGAAAAGAGATGCTGCGGGAGAGCTTTGCGTCCTATTAGCTGGTTGGCGGGGTAACGGCCCACCAAGGCGATGATAGGTAGCCGGCCTGAGAGGGTGAACGGCCACAAGGGGACTGAGATACGGCCCTTACTCCTACGGGAGGCAGCAGTGGGGAATATTGGACAATGGGGGCAACCCTGATCCAGCAATTCTGTGTGCACGAAGAAGGTTTTCGGATTGTAAAGTGCTTTCAGCAGGGAAGAAGAGAATGACGGTACCTGCAGAAGAAGCGACGGCTAAATA
>G3BZQ8102JZFFX
GGTGAGTAACGCGTAAAGAACTTGCCCCGCAGACAGGGATAACAGACGGAAACGACTGATAAAACCTGATATAATTGCCGGTACGCATGTGCCCGGCAATGAAAAGAGATGCTGCGGGAGAGCTTTGCGTCCTATTAGCTGGTTGGCGGGGTAACGGCCCACCAAGGCGATGATAGGTAGCCGGCCTGAGAGGGTGAACGGCCACAAGGGGACTGAGATACGGCCCTTACTCCTACGGGAGGCAGCAGTGGGGAATATTGGACAATGGGGGCAACCCTGATCCAGCAATTCTGTGTGCACGAAGAAGGTTTTCGGATTGTAAAGTGCTTTCAGCAGGGAAGAAGAGAATGACGGTACCTGCAGAAGAAGCGACGGCTAAATA
>G3BZQ8102HWK46
GGTGAGTAACGCGTAAAGAACTTGCCCCGCAGACAGGGATAACAGACGGAAACGACTGATAAAACCTGATATAATTGCCGGTACGCATGTGCCCGGCAATGAAAAGAGATGCTGCGGGAGAGCTTTGCGTCCTATTAGCTGGTTGGCGGGGTAACGGCCCACCAAGGCGATGATAGGTAGCCGGCCTGAGAGGGTGAACGGCCACAAGGGGACTGAGATACGGCCCTTACTCCTACGGGAGGCAGCAGTGGGGAATATTGGACAATGGGGGCAACCCTGATCCAGCAATTCTGTGTGCACGAAGAAGGTTTTCGGATTGTAAAGTGCTTTCAGCAGGGAAGAAGAGAATGACGGTACCTGCAGAAGAAGCGACGGCTAAATA
>G3BZQ8102HF6K8
GGTGAGTAACGCGTAAAGAACTTGCCCCGCAGACAGGGATAACAGACGGAAACGACTGATAAAACCTGATATAATTGCCGGTACGCATGTGCCCGGCAATGAAAAGAGATGCTGCGGGAGAGCTTTGCGTCCTATTAGCTGGTTGGCGGGGTAACGGCCCACCAAGGCGATGATAGGTAGCCGGCCTGAGAGGGTGAACGGCCACAAGGGGACTGAGATACGGCCCTTACTCCTACGGGAGGCAGCAGTGGGGAATATTGGACAATGGGGGCAACCCTGATCCAGCAATTCTGTGTGCACGAAGAAGGTTTTCGGATTGTAAAGTGCTTTCAGCAGGGAAGAAGAGAATGACGGTACCTGCAGAAGAAGCGACGGCTAAATA
>G3BZQ8102FDYE6
GGTGAGTAACGCGTAAAGAACTTGCCCCGCAGACAGGGATAACAGACGGAAACGACTGATAAAACCTGATATAATTGCCGGTACGCATGTGCCCGGCAATGAAAAGAGATGCTGCGGGAGAGCTTTGCGTCCTATTAGCTGGTTGGCGGGGTAACGGCCCACCAAGGCGATGATAGGTAGCCGGCCTGAGAGGGTGAACGGCCACAAGGGGACTGAGATACGGCCCTTACTCCTACGGGAGGCAGCAGTGGGGAATATTGGACAATGGGGGCAACCCTGATCCAGCAATTCTGTGTGCACGAAGAAGGTTTTCGGATTGTAAAGTGCTTTCAGCAGGGAAGAAGAGAATGACGGTACCTGCAGAAGAAGCGACGGCTAAATA
>G3BZQ8102H9H93
GGTGAGTAACGCGTAAAGAACTTGCCCCGCAGACAGGGATAACAGACGGAAACGACTGATAAAACCTGATATAATTGCCGGTACGCATGTGCCCGGCAATGAAAAGAGATGCTGCGGGAGAGCTTTGCGTCCTATTAGCTGGTTGGCGGGGTAACGGCCCACCAAGGCGATGATAGGTAGCCGGCCTGAGAGGGTGAACGGCCACAAGGGGACTGAGATACGGCCCTTACTCCTACGGGAGGCAGCAGTGGGGAATATTGGACAATGGGGGCAACCCTGATCCAGCAATTCTGTGTGCACGAAGAAGGTTTTCGGATTGTAAAGTGCTTTCAGCAGGGAAGAAGAGAATGACGGTACCTGCAGAAGAAGCGACGGCTAAATA
>G3BZQ8102GKJWS
GGTGAGTAACGCGTAAAGAACTTGCCCCGCAGACAGGGATAACAGACGGAAACGACTGATAAAACCTGATATAATTGCCGGTACGCATGTGCCCGGCAATGAAAAGAGATGCTGCGGGAGAGCTTTGCGTCCTATTAGCTGGTTGGCGGGGTAACGGCCCACCAAGGCGATGATAGGTAGCCGGCCTGAGAGGGTGAACGGCCACAAGGGGACTGAGATACGGCCCTTACTCCTACGGGAGGCAGCAGTGGGGAATATTGGACAATGGGGGCAACCCTGATCCAGCAATTCTGTGTGCACGAAGAAGGTTTTCGGATTGTAAAGTGCTTTCAGCAGGGAAGAAGAGAATGACGGTACCTGCAGAAGAAGCGACGGCTAAATA
>G3BZQ8102H09ID
GGTGAGTAACGCGTAAAGAACTTGCCCCGCAGACAGGGATAACAGACGGAAACGACTGATAAAACCTGATATAATTGCCGGTACGCATGTGCCCGGCAATGAAAAGAGATGCTGCGGGAGAGCTTTGCGTCCTATTAGCTGGTTGGCGGGGTAACGGCCCACCAAGGCGATGATAGGTAGCCGGCCTGAGAGGGTGAACGGCCACAAGGGGACTGAGATACGGCCCTTACTCCTACGGGAGGCAGCAGTGGGGAATATTGGACAATGGGGGCAACCCTGATCCAGCAATTCTGTGTGCACGAAGAAGGTTTTCGGATTGTAAAGTGCTTTCAGCAGGGAAGAAGAGAATGACGGTACCTGCAGAAGAAGCGACGGCTAAATA
>G3BZQ8102H7QFS
GGTGAGTAACGCGTAAAGAACTTGCCCCGCAGACAGGGATAACAGACGGAAACGACTGATAAAACCTGATATAATTGCCGGTACGCATGTGCCCGGCAATGAAAAGAGATGCTGCGGGAGAGCTTTGCGTCCTATTAGCTGGTTGGCGGGGTAACGGCCCACCAAGGCGATGATAGGTAGCCGGCCTGAGAGGGTGAACGGCCACAAGGGGACTGAGATACGGCCCTTACTCCTACGGGAGGCAGCAGTGGGGAATATTGGACAATGGGGGCAACCCTGATCCAGCAATTCTGTGTGCACGAAGAAGGTTTTCGGATTGTAAAGTGCTTTCAGCAGGGAAGAAGAGAATGACGGTACCTGCAGAAGAAGCGACGGCTAAATA
>G3BZQ8102HR8GL
GGTGAGTAACGCGTAAAGAACTTGCCCCGCAGACAGGGATAACAGACGGAAACGACTGATAAAACCTGATATAATTGCCGGTACGCATGTGCCCGGCAATGAAAAGAGATGCTGCGGGAGAGCTTTGCGTCCTATTAGCTGGTTGGCGGGGTAACGGCCCACCAAGGCGATGATAGGTAGCCGGCCTGAGAGGGTGAACGGCCACAAGGGGACTGAGATACGGCCCTTACTCCTACGGGAGGCAGCAGTGGGGAATATTGGACAATGGGGGCAACCCTGATCCAGCAATTCTGTGTGCACGAAGAAGGTTTTCGGATTGTAAAGTGCTTTCAGCAGGGAAGAAGAGAATGACGGTACCTGCAGAAGAAGCGACGGCTAAATA
>G3BZQ8102GM5UD
GGTGAGTAACGCGTAAAGAACTTGCCCCGCAGACAGGGATAACAGACGGAAACGACTGATAAAACCTGATATAATTGCCGGTACGCATGTGCCCGGCAATGAAAAGAGATGCTGCGGGAGAGCTTTGCGTCCTATTAGCTGGTTGGCGGGGTAACGGCCCACCAAGGCGATGATAGGTAGCCGGCCTGAGAGGGTGAACGGCCACAAGGGGACTGAGATACGGCCCTTACTCCTACGGGAGGCAGCAGTGGGGAATATTGGACAATGGGGGCAACCCTGATCCAGCAATTCTGTGTGCACGAAGAAGGTTTTCGGATTGTAAAGTGCTTTCAGCAGGGAAGAAGAGAATGACGGTACCTGCAGAAGAAGCGACGGCTAAATA
>G3BZQ8102HFBUL
GGTGAGTAACGCGTAAAGAACTTGCCCCGCAGACAGGGATAACAGACGGAAACGACTGATAAAACCTGATATAATTGCCGGTACGCATGTGCCCGGCAATGAAAAGAGATGCTGCGGGAGAGCTTTGCGTCCTATTAGCTGGTTGGCGGGGTAACGGCCCACCAAGGCGATGATAGGTAGCCGGCCTGAGAGGGTGAACGGCCACAAGGGGACTGAGATACGGCCCTTACTCCTACGGGAGGCAGCAGTGGGGAATATTGGACAATGGGGGCAACCCTGATCCAGCAATTCTGTGTGCACGAAGAAGGTTTTCGGATTGTAAAGTGCTTTCAGCAGGGAAGAAGAGAATGACGGTACCTGCAGAAGAAGCGACGGCTAAATA
>G3BZQ8102FH6HU
GGTGAGTAACGCGTAAAGAACTTGCCCCGCAGACAGGGATAACAGACGGAAACGACTGATAAAACCTGATATAATTGCCGGTACGCATGTGCCCGGCAATGAAAAGAGATGCTGCGGGAGAGCTTTGCGTCCTATTAGCTGGTTGGCGGGGTAACGGCCCACCAAGGCGATGATAGGTAGCCGGCCTGAGAGGGTGAACGGCCACAAGGGGACTGAGATACGGCCCTTACTCCTACGGGAGGCAGCAGTGGGGAATATTGGACAATGGGGGCAACCCTGATCCAGCAATTCTGTGTGCACGAAGAAGGTTTTCGGATTGTAAAGTGCTTTCAGCAGGGAAGAAGAGAATGACGGTACCTGCAGAAGAAGCGACGGCTAAATA
>G3BZQ8102II1DH
GGTGAGTAACGCGTAAAGAACTTGCCCCGCAGACAGGGATAACAGACGGAAACGACTGATAAAACCTGATATAATTGCCGGTACGCATGTGCCCGGCAATGAAAAGAGATGCTGCGGGAGAGCTTTGCGTCCTATTAGCTGGTTGGCGGGGTAACGGCCCACCAAGGCGATGATAGGTAGCCGGCCTGAGAGGGTGAACGGCCACAAGGGGACTGAGATACGGCCCTTACTCCTACGGGAGGCAGCAGTGGGGAATATTGGACAATGGGGGCAACCCTGATCCAGCAATTCTGTGTGCACGAAGAAGGTTTTCGGATTGTAAAGTGCTTTCAGCAGGGAAGAAGAGAATGACGGTACCTGCAGAAGAAGCGACGGCTAAATA
>G3BZQ8102I02OG
GGTGAGTAACGCGTAAAGAACTTGCCCCGCAGACAGGGATAACAGACGGAAACGACTGATAAAACCTGATATAATTGCCGGTACGCATGTGCCCGGCAATGAAAAGAGATGCTGCGGGAGAGCTTTGCGTCCTATTAGCTGGTTGGCGGGGTAACGGCCCACCAAGGCGATGATAGGTAGCCGGCCTGAGAGGGTGAACGGCCACAAGGGGACTGAGATACGGCCCTTACTCCTACGGGAGGCAGCAGTGGGGAATATTGGACAATGGGGGCAACCCTGATCCAGCAATTCTGTGTGCACGAAGAAGGTTTTCGGATTGTAAAGTGCTTTCAGCAGGGAAGAAGAGAATGACGGTACCTGCAGAAGAAGCGACGGCTAAATA
>G3BZQ8102HVTX6
GGTGAGTAACGCGTAAAGAACTTGCCCCGCAGACAGGGATAACAGACGGAAACGACTGATAAAACCTGATATAATTGCCGGTACGCATGTGCCCGGCAATGAAAAGAGATGCTGCGGGAGAGCTTTGCGTCCTATTAGCTGGTTGGCGGGGTAACGGCCCACCAAGGCGATGATAGGTAGCCGGCCTGAGAGGGTGAACGGCCACAAGGGGACTGAGATACGGCCCTTACTCCTACGGGAGGCAGCAGTGGGGAATATTGGACAATGGGGGCAACCCTGATCCAGCAATTCTGTGTGCACGAAGAAGGTTTTCGGATTGTAAAGTGCTTTCAGCAGGGAAGAAGAGAATGACGGTACCTGCAGAAGAAGCGACGGCTAAATA
>G3BZQ8102FLWE9
GGTGAGTAACGCGTAAAGAACTTGCCCCGCAGACAGGGATAACAGACGGAAACGACTGATAAAACCTGATATAATTGCCGGTACGCATGTGCCCGGCAATGAAAAGAGATGCTGCGGGAGAGCTTTGCGTCCTATTAGCTGGTTGGCGGGGTAACGGCCCACCAAGGCGATGATAGGTAGCCGGCCTGAGAGGGTGAACGGCCACAAGGGGACTGAGATACGGCCCTTACTCCTACGGGAGGCAGCAGTGGGGAATATTGGACAATGGGGGCAACCCTGATCCAGCAATTCTGTGTGCACGAAGAAGGTTTTCGGATTGTAAAGTGCTTTCAGCAGGGAAGAAGAGAATGACGGTACCTGCAGAAGAAGCGACGGCTAAATA
>G3BZQ8102FGBRE
GGTGAGTAACGCGTAAAGAACTTGCCCCGCAGACAGGGATAACAGACGGAAACGACTGATAAAACCTGATATAATTGCCGGTACGCATGTGCCCGGCAATGAAAAGAGATGCTGCGGGAGAGCTTTGCGTCCTATTAGCTGGTTGGCGGGGTAACGGCCCACCAAGGCGATGATAGGTAGCCGGCCTGAGAGGGTGAACGGCCACAAGGGGACTGAGATACGGCCCTTACTCCTACGGGAGGCAGCAGTGGGGAATATTGGACAATGGGGGCAACCCTGATCCAGCAATTCTGTGTGCACGAAGAAGGTTTTCGGATTGTAAAGTGCTTTCAGCAGGGAAGAAGAGAATGACGGTACCTGCAGAAGAAGCGACGGCTAAATA
>G3BZQ8102JMLNX
GGTGAGTAACGCGTAAAGAACTTGCCCCGCAGACAGGGATAACAGACGGAAACGACTGATAAAACCTGATATAATTGCCGGTACGCATGTGCCCGGCAATGAAAAGAGATGCTGCGGGAGAGCTTTGCGTCCTATTAGCTGGTTGGCGGGGTAACGGCCCACCAAGGCGATGATAGGTAGCCGGCCTGAGAGGGTGAACGGCCACAAGGGGACTGAGATACGGCCCTTACTCCTACGGGAGGCAGCAGTGGGGAATATTGGACAATGGGGGCAACCCTGATCCAGCAATTCTGTGTGCACGAAGAAGGTTTTCGGATTGTAAAGTGCTTTCAGCAGGGAAGAAGAGAATGACGGTACCTGCAGAAGAAGCGACGGCTAAATA
>G3BZQ8102IAYRZ
GGTGAGTAACGCGTAAAGAACTTGCCCCGCAGACAGGGATAACAGACGGAAACGACTGATAAAACCTGATATAATTGCCGGTACGCATGTGCCCGGCAATGAAAAGAGATGCTGCGGGAGAGCTTTGCGTCCTATTAGCTGGTTGGCGGGGTAACGGCCCACCAAGGCGATGATAGGTAGCCGGCCTGAGAGGGTGAACGGCCACAAGGGGACTGAGATACGGCCCTTACTCCTACGGGAGGCAGCAGTGGGGAATATTGGACAATGGGGGCAACCCTGATCCAGCAATTCTGTGTGCACGAAGAAGGTTTTCGGATTGTAAAGTGCTTTCAGCAGGGAAGAAGAGAATGACGGTACCTGCAGAAGAAGCGACGGCTAAATA
>G3BZQ8102I0Z2E
GGTGAGTAACGCGTAAAGAACTTGCCCCGCAGACAGGGATAACAGACGGAAACGACTGATAAAACCTGATATAATTGCCGGTACGCATGTGCCCGGCAATGAAAAGAGATGCTGCGGGAGAGCTTTGCGTCCTATTAGCTGGTTGGCGGGGTAACGGCCCACCAAGGCGATGATAGGTAGCCGGCCTGAGAGGGTGAACGGCCACAAGGGGACTGAGATACGGCCCTTACTCCTACGGGAGGCAGCAGTGGGGAATATTGGACAATGGGGGCAACCCTGATCCAGCAATTCTGTGTGCACGAAGAAGGTTTTCGGATTGTAAAGTGCTTTCAGCAGGGAAGAAGAGAATGACGGTACCTGCAGAAGAAGCGACGGCTAAATA
>G3BZQ8102HD9JW
GGTGAGTAACGCGTAAAGAACTTGCCCCGCAGACAGGGATAACAGACGGAAACGACTGATAAAACCTGATATAATTGCCGGTACGCATGTGCCCGGCAATGAAAAGAGATGCTGCGGGAGAGCTTTGCGTCCTATTAGCTGGTTGGCGGGGTAACGGCCCACCAAGGCGATGATAGGTAGCCGGCCTGAGAGGGTGAACGGCCACAAGGGGACTGAGATACGGCCCTTACTCCTACGGGAGGCAGCAGTGGGGAATATTGGACAATGGGGGCAACCCTGATCCAGCAATTCTGTGTGCACGAAGAAGGTTTTCGGATTGTAAAGTGCTTTCAGCAGGGAAGAAGAGAATGACGGTACCTGCAGAAGAAGCGACGGCTAAATA
>G3BZQ8102HLOJ4
GGTGAGTAACGCGTAAAGAACTTGCCCCGCAGACAGGGATAACAGACGGAAACGACTGATAAAACCTGATATAATTGCCGGTACGCATGTGCCCGGCAATGAAAAGAGATGCTGCGGGAGAGCTTTGCGTCCTATTAGCTGGTTGGCGGGGTAACGGCCCACCAAGGCGATGATAGGTAGCCGGCCTGAGAGGGTGAACGGCCACAAGGGGACTGAGATACGGCCCTTACTCCTACGGGAGGCAGCAGTGGGGAATATTGGACAATGGGGGCAACCCTGATCCAGCAATTCTGTGTGCACGAAGAAGGTTTTCGGATTGTAAAGTGCTTTCAGCAGGGAAGAAGAGAATGACGGTACCTGCAGAAGAAGCGACGGCTAAATA
>G3BZQ8102JYOI9
GGTGAGTAACGCGTAAAGAACTTGCCCCGCAGACAGGGATAACAGACGGAAACGACTGATAAAACCTGATATAATTGCCGGTACGCATGTGCCCGGCAATGAAAAGAGATGCTGCGGGAGAGCTTTGCGTCCTATTAGCTGGTTGGCGGGGTAACGGCCCACCAAGGCGATGATAGGTAGCCGGCCTGAGAGGGTGAACGGCCACAAGGGGACTGAGATACGGCCCTTACTCCTACGGGAGGCAGCAGTGGGGAATATTGGACAATGGGGGCAACCCTGATCCAGCAATTCTGTGTGCACGAAGAAGGTTTTCGGATTGTAAAGTGCTTTCAGCAGGGAAGAAGAGAATGACGGTACCTGCAGAAGAAGCGACGGCTAAATA
>G3BZQ8102J3AZX
GGTGAGTAACGCGTAAAGAACTTGCCCCGCAGACAGGGATAACAGACGGAAACGACTGATAAAACCTGATATAATTGCCGGTACGCATGTGCCCGGCAATGAAAAGAGATGCTGCGGGAGAGCTTTGCGTCCTATTAGCTGGTTGGCGGGGTAACGGCCCACCAAGGCGATGATAGGTAGCCGGCCTGAGAGGGTGAACGGCCACAAGGGGACTGAGATACGGCCCTTACTCCTACGGGAGGCAGCAGTGGGGAATATTGGACAATGGGGGCAACCCTGATCCAGCAATTCTGTGTGCACGAAGAAGGTTTTCGGATTGTAAAGTGCTTTCAGCAGGGAAGAAGAGAATGACGGTACCTGCAGAAGAAGCGACGGCTAAATA
>G3BZQ8102JQEVV
GGTGAGTAACGCGTAAAGAACTTGCCCCGCAGACAGGGATAACAGACGGAAACGACTGATAAAACCTGATATAATTGCCGGTACGCATGTGCCCGGCAATGAAAAGAGATGCTGCGGGAGAGCTTTGCGTCCTATTAGCTGGTTGGCGGGGTAACGGCCCACCAAGGCGATGATAGGTAGCCGGCCTGAGAGGGTGAACGGCCACAAGGGGACTGAGATACGGCCCTTACTCCTACGGGAGGCAGCAGTGGGGAATATTGGACAATGGGGGCAACCCTGATCCAGCAATTCTGTGTGCACGAAGAAGGTTTTCGGATTGTAAAGTGCTTTCAGCAGGGAAGAAGAGAATGACGGTACCTGCAGAAGAAGCGACGGCTAAATA
>G3BZQ8102JCUT4
GGTGAGTAACGCGTAAAGAACTTGCCCCGCAGACAGGGATAACAGACGGAAACGACTGATAAAACCTGATATAATTGCCGGTACGCATGTGCCCGGCAATGAAAAGAGATGCTGCGGGAGAGCTTTGCGTCCTATTAGCTGGTTGGCGGGGTAACGGCCCACCAAGGCGATGATAGGTAGCCGGCCTGAGAGGGTGAACGGCCACAAGGGGACTGAGATACGGCCCTTACTCCTACGGGAGGCAGCAGTGGGGAATATTGGACAATGGGGGCAACCCTGATCCAGCAATTCTGTGTGCACGAAGAAGGTTTTCGGATTGTAAAGTGCTTTCAGCAGGGAAGAAGAGAATGACGGTACCTGCAGAAGAAGCGACGGCTAAATA
>G3BZQ8102H3GN7
GGTGAGTAACGCGTAAAGAACTTGCCCCGCAGACAGGGATAACAGACGGAAACGACTGATAAAACCTGATATAATTGCCGGTACGCATGTGCCCGGCAATGAAAAGAGATGCTGCGGGAGAGCTTTGCGTCCTATTAGCTGGTTGGCGGGGTAACGGCCCACCAAGGCGATGATAGGTAGCCGGCCTGAGAGGGTGAACGGCCACAAGGGGACTGAGATACGGCCCTTACTCCTACGGGAGGCAGCAGTGGGGAATATTGGACAATGGGGGCAACCCTGATCCAGCAATTCTGTGTGCACGAAGAAGGTTTTCGGATTGTAAAGTGCTTTCAGCAGGGAAGAAGAGAATGACGGTACCTGCAGAAGAAGCGACGGCTAAATA
>G3BZQ8102F2D31
GGTGAGTAACGCGTAAAGAACTTGCCCCGCAGACAGGGATAACAGACGGAAACGACTGATAAAACCTGATATAATTGCCGGTACGCATGTGCCCGGCAATGAAAAGAGATGCTGCGGGAGAGCTTTGCGTCCTATTAGCTGGTTGGCGGGGTAACGGCCCACCAAGGCGATGATAGGTAGCCGGCCTGAGAGGGTGAACGGCCACAAGGGGACTGAGATACGGCCCTTACTCCTACGGGAGGCAGCAGTGGGGAATATTGGACAATGGGGGCAACCCTGATCCAGCAATTCTGTGTGCACGAAGAAGGTTTTCGGATTGTAAAGTGCTTTCAGCAGGGAAGAAGAGAATGACGGTACCTGCAGAAGAAGCGACGGCTAAATA
>G3BZQ8102IJIET
GGTGAGTAACGCGTAAAGAACTTGCCCCGCAGACAGGGATAACAGACGGAAACGACTGATAAAACCTGATATAATTGCCGGTACGCATGTGCCCGGCAATGAAAAGAGATGCTGCGGGAGAGCTTTGCGTCCTATTAGCTGGTTGGCGGGGTAACGGCCCACCAAGGCGATGATAGGTAGCCGGCCTGAGAGGGTGAACGGCCACAAGGGGACTGAGATACGGCCCTTACTCCTACGGGAGGCAGCAGTGGGGAATATTGGACAATGGGGGCAACCCTGATCCAGCAATTCTGTGTGCACGAAGAAGGTTTTCGGATTGTAAAGTGCTTTCAGCAGGGAAGAAGAGAATGACGGTACCTGCAGAAGAAGCGACGGCTAAATA
>G3BZQ8102F0HOF
GGTGAGTAACGCGTAAAGAACTTGCCCCGCAGACAGGGATAACAGACGGAAACGACTGATAAAACCTGATATAATTGCCGGTACGCATGTGCCCGGCAATGAAAAGAGATGCTGCGGGAGAGCTTTGCGTCCTATTAGCTGGTTGGCGGGGTAACGGCCCACCAAGGCGATGATAGGTAGCCGGCCTGAGAGGGTGAACGGCCACAAGGGGACTGAGATACGGCCCTTACTCCTACGGGAGGCAGCAGTGGGGAATATTGGACAATGGGGGCAACCCTGATCCAGCAATTCTGTGTGCACGAAGAAGGTTTTCGGATTGTAAAGTGCTTTCAGCAGGGAAGAAGAGAATGACGGTACCTGCAGAAGAAGCGACGGCTAAATA
>G35JFLI02HPI05
GGTGAGTAACGCGTAAAGAACTTGCCCCGCAGACAGGGATAACAGACGGAAACGACTGATAAAACCTGATATAATTGCCGGTACGCATGTGCCCGGCAATGAAAAGAGATGCTGCGGGAGAGCTTTGCGTCCTATTAGCTGGTTGGCGGGGTAACGGCCCACCAAGGCGATGATAGGTAGCCGGCCTGAGAGGGTGAACGGCCACAAGGGGACTGAGATACGGCCCTTACTCCTACGGGAGGCAGCAGTGGGGAATATTGGACAATGGGGGCAACCCTGATCCAGCAATTCTGTGTGCACGAAGAAGGTTTTCGGATTGTAAAGTGCTTTCAGCAGGGAAGAAGAGAATGACGGTACCTGCAGAAGAAGCGACGGCTAAATA
>G35JFLI02FM2XB
GGTGAGTAACGCGTAAAGAACTTGCCCCGCAGACAGGGATAACAGACGGAAACGACTGATAAAACCTGATATAATTGCCGGTACGCATGTGCCCGGCAATGAAAAGAGATGCTGCGGGAGAGCTTTGCGTCCTATTAGCTGGTTGGCGGGGTAACGGCCCACCAAGGCGATGATAGGTAGCCGGCCTGAGAGGGTGAACGGCCACAAGGGGACTGAGATACGGCCCTTACTCCTACGGGAGGCAGCAGTGGGGAATATTGGACAATGGGGGCAACCCTGATCCAGCAATTCTGTGTGCACGAAGAAGGTTTTCGGATTGTAAAGTGCTTTCAGCAGGGAAGAAGAGAATGACGGTACCTGCAGAAGAAGCGACGGCTAAATA
>G35JFLI02HWNY5
GGTGAGTAACGCGTAAAGAACTTGCCCCGCAGACAGGGATAACAGACGGAAACGACTGATAAAACCTGATATAATTGCCGGTACGCATGTGCCCGGCAATGAAAAGAGATGCTGCGGGAGAGCTTTGCGTCCTATTAGCTGGTTGGCGGGGTAACGGCCCACCAAGGCGATGATAGGTAGCCGGCCTGAGAGGGTGAACGGCCACAAGGGGACTGAGATACGGCCCTTACTCCTACGGGAGGCAGCAGTGGGGAATATTGGACAATGGGGGCAACCCTGATCCAGCAATTCTGTGTGCACGAAGAAGGTTTTCGGATTGTAAAGTGCTTTCAGCAGGGAAGAAGAGAATGACGGTACCTGCAGAAGAAGCGACGGCTAAATA
>G35JFLI02HLE2M
GGTGAGTAACGCGTAAAGAACTTGCCCCGCAGACAGGGATAACAGACGGAAACGACTGATAAAACCTGATATAATTGCCGGTACGCATGTGCCCGGCAATGAAAAGAGATGCTGCGGGAGAGCTTTGCGTCCTATTAGCTGGTTGGCGGGGTAACGGCCCACCAAGGCGATGATAGGTAGCCGGCCTGAGAGGGTGAACGGCCACAAGGGGACTGAGATACGGCCCTTACTCCTACGGGAGGCAGCAGTGGGGAATATTGGACAATGGGGGCAACCCTGATCCAGCAATTCTGTGTGCACGAAGAAGGTTTTCGGATTGTAAAGTGCTTTCAGCAGGGAAGAAGAGAATGACGGTACCTGCAGAAGAAGCGACGGCTAAATA
>G35JFLI02FKNQF
GGTGAGTAACGCGTAAAGAACTTGCCCCGCAGACAGGGATAACAGACGGAAACGACTGATAAAACCTGATATAATTGCCGGTACGCATGTGCCCGGCAATGAAAAGAGATGCTGCGGGAGAGCTTTGCGTCCTATTAGCTGGTTGGCGGGGTAACGGCCCACCAAGGCGATGATAGGTAGCCGGCCTGAGAGGGTGAACGGCCACAAGGGGACTGAGATACGGCCCTTACTCCTACGGGAGGCAGCAGTGGGGAATATTGGACAATGGGGGCAACCCTGATCCAGCAATTCTGTGTGCACGAAGAAGGTTTTCGGATTGTAAAGTGCTTTCAGCAGGGAAGAAGAGAATGACGGTACCTGCAGAAGAAGCGACGGCTAAATA
>G35JFLI02IBZB2
GGTGAGTAACGCGTAAAGAACTTGCCCCGCAGACAGGGATAACAGACGGAAACGACTGATAAAACCTGATATAATTGCCGGTACGCATGTGCCCGGCAATGAAAAGAGATGCTGCGGGAGAGCTTTGCGTCCTATTAGCTGGTTGGCGGGGTAACGGCCCACCAAGGCGATGATAGGTAGCCGGCCTGAGAGGGTGAACGGCCACAAGGGGACTGAGATACGGCCCTTACTCCTACGGGAGGCAGCAGTGGGGAATATTGGACAATGGGGGCAACCCTGATCCAGCAATTCTGTGTGCACGAAGAAGGTTTTCGGATTGTAAAGTGCTTTCAGCAGGGAAGAAGAGAATGACGGTACCTGCAGAAGAAGCGACGGCTAAATA
>G35JFLI02HSOVT
GGTGAGTAACGCGTAAAGAACTTGCCCCGCAGACAGGGATAACAGACGGAAACGACTGATAAAACCTGATATAATTGCCGGTACGCATGTGCCCGGCAATGAAAAGAGATGCTGCGGGAGAGCTTTGCGTCCTATTAGCTGGTTGGCGGGGTAACGGCCCACCAAGGCGATGATAGGTAGCCGGCCTGAGAGGGTGAACGGCCACAAGGGGACTGAGATACGGCCCTTACTCCTACGGGAGGCAGCAGTGGGGAATATTGGACAATGGGGGCAACCCTGATCCAGCAATTCTGTGTGCACGAAGAAGGTTTTCGGATTGTAAAGTGCTTTCAGCAGGGAAGAAGAGAATGACGGTACCTGCAGAAGAAGCGACGGCTAAATA
>G35JFLI02F5WCU
GGTGAGTAACGCGTAAAGAACTTGCCCCGCAGACAGGGATAACAGACGGAAACGACTGATAAAACCTGATATAATTGCCGGTACGCATGTGCCCGGCAATGAAAAGAGATGCTGCGGGAGAGCTTTGCGTCCTATTAGCTGGTTGGCGGGGTAACGGCCCACCAAGGCGATGATAGGTAGCCGGCCTGAGAGGGTGAACGGCCACAAGGGGACTGAGATACGGCCCTTACTCCTACGGGAGGCAGCAGTGGGGAATATTGGACAATGGGGGCAACCCTGATCCAGCAATTCTGTGTGCACGAAGAAGGTTTTCGGATTGTAAAGTGCTTTCAGCAGGGAAGAAGAGAATGACGGTACCTGCAGAAGAAGCGACGGCTAAATA
>G35JFLI02I4J94
GGTGAGTAACGCGTAAAGAACTTGCCCCGCAGACAGGGATAACAGACGGAAACGACTGATAAAACCTGATATAATTGCCGGTACGCATGTGCCCGGCAATGAAAAGAGATGCTGCGGGAGAGCTTTGCGTCCTATTAGCTGGTTGGCGGGGTAACGGCCCACCAAGGCGATGATAGGTAGCCGGCCTGAGAGGGTGAACGGCCACAAGGGGACTGAGATACGGCCCTTACTCCTACGGGAGGCAGCAGTGGGGAATATTGGACAATGGGGGCAACCCTGATCCAGCAATTCTGTGTGCACGAAGAAGGTTTTCGGATTGTAAAGTGCTTTCAGCAGGGAAGAAGAGAATGACGGTACCTGCAGAAGAAGCGACGGCTAAATA
>G35JFLI02I5B5R
GGTGAGTAACGCGTAAAGAACTTGCCCCGCAGACAGGGATAACAGACGGAAACGACTGATAAAACCTGATATAATTGCCGGTACGCATGTGCCCGGCAATGAAAAGAGATGCTGCGGGAGAGCTTTGCGTCCTATTAGCTGGTTGGCGGGGTAACGGCCCACCAAGGCGATGATAGGTAGCCGGCCTGAGAGGGTGAACGGCCACAAGGGGACTGAGATACGGCCCTTACTCCTACGGGAGGCAGCAGTGGGGAATATTGGACAATGGGGGCAACCCTGATCCAGCAATTCTGTGTGCACGAAGAAGGTTTTCGGATTGTAAAGTGCTTTCAGCAGGGAAGAAGAGAATGACGGTACCTGCAGAAGAAGCGACGGCTAAATA
>G35JFLI02G7H1I
GGTGAGTAACGCGTAAAGAACTTGCCCCGCAGACAGGGATAACAGACGGAAACGACTGATAAAACCTGATATAATTGCCGGTACGCATGTGCCCGGCAATGAAAAGAGATGCTGCGGGAGAGCTTTGCGTCCTATTAGCTGGTTGGCGGGGTAACGGCCCACCAAGGCGATGATAGGTAGCCGGCCTGAGAGGGTGAACGGCCACAAGGGGACTGAGATACGGCCCTTACTCCTACGGGAGGCAGCAGTGGGGAATATTGGACAATGGGGGCAACCCTGATCCAGCAATTCTGTGTGCACGAAGAAGGTTTTCGGATTGTAAAGTGCTTTCAGCAGGGAAGAAGAGAATGACGGTACCTGCAGAAGAAGCGACGGCTAAATA
>G35JFLI02GF1B7
GGTGAGTAACGCGTAAAGAACTTGCCCCGCAGACAGGGATAACAGACGGAAACGACTGATAAAACCTGATATAATTGCCGGTACGCATGTGCCCGGCAATGAAAAGAGATGCTGCGGGAGAGCTTTGCGTCCTATTAGCTGGTTGGCGGGGTAACGGCCCACCAAGGCGATGATAGGTAGCCGGCCTGAGAGGGTGAACGGCCACAAGGGGACTGAGATACGGCCCTTACTCCTACGGGAGGCAGCAGTGGGGAATATTGGACAATGGGGGCAACCCTGATCCAGCAATTCTGTGTGCACGAAGAAGGTTTTCGGATTGTAAAGTGCTTTCAGCAGGGAAGAAGAGAATGACGGTACCTGCAGAAGAAGCGACGGCTAAATA
>G35JFLI02G18XJ
GGTGAGTAACGCGTAAAGAACTTGCCCCGCAGACAGGGATAACAGACGGAAACGACTGATAAAACCTGATATAATTGCCGGTACGCATGTGCCCGGCAATGAAAAGAGATGCTGCGGGAGAGCTTTGCGTCCTATTAGCTGGTTGGCGGGGTAACGGCCCACCAAGGCGATGATAGGTAGCCGGCCTGAGAGGGTGAACGGCCACAAGGGGACTGAGATACGGCCCTTACTCCTACGGGAGGCAGCAGTGGGGAATATTGGACAATGGGGGCAACCCTGATCCAGCAATTCTGTGTGCACGAAGAAGGTTTTCGGATTGTAAAGTGCTTTCAGCAGGGAAGAAGAGAATGACGGTACCTGCAGAAGAAGCGACGGCTAAATA
>G35JFLI02G3PDO
GGTGAGTAACGCGTAAAGAACTTGCCCCGCAGACAGGGATAACAGACGGAAACGACTGATAAAACCTGATATAATTGCCGGTACGCATGTGCCCGGCAATGAAAAGAGATGCTGCGGGAGAGCTTTGCGTCCTATTAGCTGGTTGGCGGGGTAACGGCCCACCAAGGCGATGATAGGTAGCCGGCCTGAGAGGGTGAACGGCCACAAGGGGACTGAGATACGGCCCTTACTCCTACGGGAGGCAGCAGTGGGGAATATTGGACAATGGGGGCAACCCTGATCCAGCAATTCTGTGTGCACGAAGAAGGTTTTCGGATTGTAAAGTGCTTTCAGCAGGGAAGAAGAGAATGACGGTACCTGCAGAAGAAGCGACGGCTAAATA
>G35JFLI02HJKJ4
GGTGAGTAACGCGTAAAGAACTTGCCCCGCAGACAGGGATAACAGACGGAAACGACTGATAAAACCTGATATAATTGCCGGTACGCATGTGCCCGGCAATGAAAAGAGATGCTGCGGGAGAGCTTTGCGTCCTATTAGCTGGTTGGCGGGGTAACGGCCCACCAAGGCGATGATAGGTAGCCGGCCTGAGAGGGTGAACGGCCACAAGGGGACTGAGATACGGCCCTTACTCCTACGGGAGGCAGCAGTGGGGAATATTGGACAATGGGGGCAACCCTGATCCAGCAATTCTGTGTGCACGAAGAAGGTTTTCGGATTGTAAAGTGCTTTCAGCAGGGAAGAAGAGAATGACGGTACCTGCAGAAGAAGCGACGGCTAAATA
>G35JFLI02G8511
GGTGAGTAACGCGTAAAGAACTTGCCCCGCAGACAGGGATAACAGACGGAAACGACTGATAAAACCTGATATAATTGCCGGTACGCATGTGCCCGGCAATGAAAAGAGATGCTGCGGGAGAGCTTTGCGTCCTATTAGCTGGTTGGCGGGGTAACGGCCCACCAAGGCGATGATAGGTAGCCGGCCTGAGAGGGTGAACGGCCACAAGGGGACTGAGATACGGCCCTTACTCCTACGGGAGGCAGCAGTGGGGAATATTGGACAATGGGGGCAACCCTGATCCAGCAATTCTGTGTGCACGAAGAAGGTTTTCGGATTGTAAAGTGCTTTCAGCAGGGAAGAAGAGAATGACGGTACCTGCAGAAGAAGCGACGGCTAAATA
>G35JFLI02FPK4H
GGTGAGTAACGCGTAAAGAACTTGCCCCGCAGACAGGGATAACAGACGGAAACGACTGATAAAACCTGATATAATTGCCGGTACGCATGTGCCCGGCAATGAAAAGAGATGCTGCGGGAGAGCTTTGCGTCCTATTAGCTGGTTGGCGGGGTAACGGCCCACCAAGGCGATGATAGGTAGCCGGCCTGAGAGGGTGAACGGCCACAAGGGGACTGAGATACGGCCCTTACTCCTACGGGAGGCAGCAGTGGGGAATATTGGACAATGGGGGCAACCCTGATCCAGCAATTCTGTGTGCACGAAGAAGGTTTTCGGATTGTAAAGTGCTTTCAGCAGGGAAGAAGAGAATGACGGTACCTGCAGAAGAAGCGACGGCTAAATA
>G35JFLI02JA09N
GGTGAGTAACGCGTAAAGAACTTGCCCCGCAGACAGGGATAACAGACGGAAACGACTGATAAAACCTGATATAATTGCCGGTACGCATGTGCCCGGCAATGAAAAGAGATGCTGCGGGAGAGCTTTGCGTCCTATTAGCTGGTTGGCGGGGTAACGGCCCACCAAGGCGATGATAGGTAGCCGGCCTGAGAGGGTGAACGGCCACAAGGGGACTGAGATACGGCCCTTACTCCTACGGGAGGCAGCAGTGGGGAATATTGGACAATGGGGGCAACCCTGATCCAGCAATTCTGTGTGCACGAAGAAGGTTTTCGGATTGTAAAGTGCTTTCAGCAGGGAAGAAGAGAATGACGGTACCTGCAGAAGAAGCGACGGCTAAATA
>G35JFLI02JSMN8
GGTGAGTAACGCGTAAAGAACTTGCCCCGCAGACAGGGATAACAGACGGAAACGACTGATAAAACCTGATATAATTGCCGGTACGCATGTGCCCGGCAATGAAAAGAGATGCTGCGGGAGAGCTTTGCGTCCTATTAGCTGGTTGGCGGGGTAACGGCCCACCAAGGCGATGATAGGTAGCCGGCCTGAGAGGGTGAACGGCCACAAGGGGACTGAGATACGGCCCTTACTCCTACGGGAGGCAGCAGTGGGGAATATTGGACAATGGGGGCAACCCTGATCCAGCAATTCTGTGTGCACGAAGAAGGTTTTCGGATTGTAAAGTGCTTTCAGCAGGGAAGAAGAGAATGACGGTACCTGCAGAAGAAGCGACGGCTAAATA
>G35JFLI02J037T
GGTGAGTAACGCGTAAAGAACTTGCCCCGCAGACAGGGATAACAGACGGAAACGACTGATAAAACCTGATATAATTGCCGGTACGCATGTGCCCGGCAATGAAAAGAGATGCTGCGGGAGAGCTTTGCGTCCTATTAGCTGGTTGGCGGGGTAACGGCCCACCAAGGCGATGATAGGTAGCCGGCCTGAGAGGGTGAACGGCCACAAGGGGACTGAGATACGGCCCTTACTCCTACGGGAGGCAGCAGTGGGGAATATTGGACAATGGGGGCAACCCTGATCCAGCAATTCTGTGTGCACGAAGAAGGTTTTCGGATTGTAAAGTGCTTTCAGCAGGGAAGAAGAGAATGACGGTACCTGCAGAAGAAGCGACGGCTAAATA
>G35JFLI02GLCNQ
GGTGAGTAACGCGTAAAGAACTTGCCCCGCAGACAGGGATAACAGACGGAAACGACTGATAAAACCTGATATAATTGCCGGTACGCATGTGCCCGGCAATGAAAAGAGATGCTGCGGGAGAGCTTTGCGTCCTATTAGCTGGTTGGCGGGGTAACGGCCCACCAAGGCGATGATAGGTAGCCGGCCTGAGAGGGTGAACGGCCACAAGGGGACTGAGATACGGCCCTTACTCCTACGGGAGGCAGCAGTGGGGAATATTGGACAATGGGGGCAACCCTGATCCAGCAATTCTGTGTGCACGAAGAAGGTTTTCGGATTGTAAAGTGCTTTCAGCAGGGAAGAAGAGAATGACGGTACCTGCAGAAGAAGCGACGGCTAAATA
>G35JFLI02I52T1
GGTGAGTAACGCGTAAAGAACTTGCCCCGCAGACAGGGATAACAGACGGAAACGACTGATAAAACCTGATATAATTGCCGGTACGCATGTGCCCGGCAATGAAAAGAGATGCTGCGGGAGAGCTTTGCGTCCTATTAGCTGGTTGGCGGGGTAACGGCCCACCAAGGCGATGATAGGTAGCCGGCCTGAGAGGGTGAACGGCCACAAGGGGACTGAGATACGGCCCTTACTCCTACGGGAGGCAGCAGTGGGGAATATTGGACAATGGGGGCAACCCTGATCCAGCAATTCTGTGTGCACGAAGAAGGTTTTCGGATTGTAAAGTGCTTTCAGCAGGGAAGAAGAGAATGACGGTACCTGCAGAAGAAGCGACGGCTAAATA
>G35JFLI02IHWFP
GGTGAGTAACGCGTAAAGAACTTGCCCCGCAGACAGGGATAACAGACGGAAACGACTGATAAAACCTGATATAATTGCCGGTACGCATGTGCCCGGCAATGAAAAGAGATGCTGCGGGAGAGCTTTGCGTCCTATTAGCTGGTTGGCGGGGTAACGGCCCACCAAGGCGATGATAGGTAGCCGGCCTGAGAGGGTGAACGGCCACAAGGGGACTGAGATACGGCCCTTACTCCTACGGGAGGCAGCAGTGGGGAATATTGGACAATGGGGGCAACCCTGATCCAGCAATTCTGTGTGCACGAAGAAGGTTTTCGGATTGTAAAGTGCTTTCAGCAGGGAAGAAGAGAATGACGGTACCTGCAGAAGAAGCGACGGCTAAATA
>G35JFLI02HXIYU
GGTGAGTAACGCGTAAAGAACTTGCCCCGCAGACAGGGATAACAGACGGAAACGACTGATAAAACCTGATATAATTGCCGGTACGCATGTGCCCGGCAATGAAAAGAGATGCTGCGGGAGAGCTTTGCGTCCTATTAGCTGGTTGGCGGGGTAACGGCCCACCAAGGCGATGATAGGTAGCCGGCCTGAGAGGGTGAACGGCCACAAGGGGACTGAGATACGGCCCTTACTCCTACGGGAGGCAGCAGTGGGGAATATTGGACAATGGGGGCAACCCTGATCCAGCAATTCTGTGTGCACGAAGAAGGTTTTCGGATTGTAAAGTGCTTTCAGCAGGGAAGAAGAGAATGACGGTACCTGCAGAAGAAGCGACGGCTAAATA
>G35JFLI02I9CTO
GGTGAGTAACGCGTAAAGAACTTGCCCCGCAGACAGGGATAACAGACGGAAACGACTGATAAAACCTGATATAATTGCCGGTACGCATGTGCCCGGCAATGAAAAGAGATGCTGCGGGAGAGCTTTGCGTCCTATTAGCTGGTTGGCGGGGTAACGGCCCACCAAGGCGATGATAGGTAGCCGGCCTGAGAGGGTGAACGGCCACAAGGGGACTGAGATACGGCCCTTACTCCTACGGGAGGCAGCAGTGGGGAATATTGGACAATGGGGGCAACCCTGATCCAGCAATTCTGTGTGCACGAAGAAGGTTTTCGGATTGTAAAGTGCTTTCAGCAGGGAAGAAGAGAATGACGGTACCTGCAGAAGAAGCGACGGCTAAATA
>G35JFLI02JF2J4
GGTGAGTAACGCGTAAAGAACTTGCCCCGCAGACAGGGATAACAGACGGAAACGACTGATAAAACCTGATATAATTGCCGGTACGCATGTGCCCGGCAATGAAAAGAGATGCTGCGGGAGAGCTTTGCGTCCTATTAGCTGGTTGGCGGGGTAACGGCCCACCAAGGCGATGATAGGTAGCCGGCCTGAGAGGGTGAACGGCCACAAGGGGACTGAGATACGGCCCTTACTCCTACGGGAGGCAGCAGTGGGGAATATTGGACAATGGGGGCAACCCTGATCCAGCAATTCTGTGTGCACGAAGAAGGTTTTCGGATTGTAAAGTGCTTTCAGCAGGGAAGAAGAGAATGACGGTACCTGCAGAAGAAGCGACGGCTAAATA
>G35JFLI02I0M12
GGTGAGTAACGCGTAAAGAACTTGCCCCGCAGACAGGGATAACAGACGGAAACGACTGATAAAACCTGATATAATTGCCGGTACGCATGTGCCCGGCAATGAAAAGAGATGCTGCGGGAGAGCTTTGCGTCCTATTAGCTGGTTGGCGGGGTAACGGCCCACCAAGGCGATGATAGGTAGCCGGCCTGAGAGGGTGAACGGCCACAAGGGGACTGAGATACGGCCCTTACTCCTACGGGAGGCAGCAGTGGGGAATATTGGACAATGGGGGCAACCCTGATCCAGCAATTCTGTGTGCACGAAGAAGGTTTTCGGATTGTAAAGTGCTTTCAGCAGGGAAGAAGAGAATGACGGTACCTGCAGAAGAAGCGACGGCTAAATA
>G35JFLI02FY3X0
GGTGAGTAACGCGTAAAGAACTTGCCCCGCAGACAGGGATAACAGACGGAAACGACTGATAAAACCTGATATAATTGCCGGTACGCATGTGCCCGGCAATGAAAAGAGATGCTGCGGGAGAGCTTTGCGTCCTATTAGCTGGTTGGCGGGGTAACGGCCCACCAAGGCGATGATAGGTAGCCGGCCTGAGAGGGTGAACGGCCACAAGGGGACTGAGATACGGCCCTTACTCCTACGGGAGGCAGCAGTGGGGAATATTGGACAATGGGGGCAACCCTGATCCAGCAATTCTGTGTGCACGAAGAAGGTTTTCGGATTGTAAAGTGCTTTCAGCAGGGAAGAAGAGAATGACGGTACCTGCAGAAGAAGCGACGGCTAAATA
>G35JFLI02IS70S
GGTGAGTAACGCGTAAAGAACTTGCCCCGCAGACAGGGATAACAGACGGAAACGACTGATAAAACCTGATATAATTGCCGGTACGCATGTGCCCGGCAATGAAAAGAGATGCTGCGGGAGAGCTTTGCGTCCTATTAGCTGGTTGGCGGGGTAACGGCCCACCAAGGCGATGATAGGTAGCCGGCCTGAGAGGGTGAACGGCCACAAGGGGACTGAGATACGGCCCTTACTCCTACGGGAGGCAGCAGTGGGGAATATTGGACAATGGGGGCAACCCTGATCCAGCAATTCTGTGTGCACGAAGAAGGTTTTCGGATTGTAAAGTGCTTTCAGCAGGGAAGAAGAGAATGACGGTACCTGCAGAAGAAGCGACGGCTAAATA
>G35JFLI02F7IGG
GGTGAGTAACGCGTAAAGAACTTGCCCCGCAGACAGGGATAACAGACGGAAACGACTGATAAAACCTGATATAATTGCCGGTACGCATGTGCCCGGCAATGAAAAGAGATGCTGCGGGAGAGCTTTGCGTCCTATTAGCTGGTTGGCGGGGTAACGGCCCACCAAGGCGATGATAGGTAGCCGGCCTGAGAGGGTGAACGGCCACAAGGGGACTGAGATACGGCCCTTACTCCTACGGGAGGCAGCAGTGGGGAATATTGGACAATGGGGGCAACCCTGATCCAGCAATTCTGTGTGCACGAAGAAGGTTTTCGGATTGTAAAGTGCTTTCAGCAGGGAAGAAGAGAATGACGGTACCTGCAGAAGAAGCGACGGCTAAATA
>G35JFLI02IFCP0
GGTGAGTAACGCGTAAAGAACTTGCCCCGCAGACAGGGATAACAGACGGAAACGACTGATAAAACCTGATATAATTGCCGGTACGCATGTGCCCGGCAATGAAAAGAGATGCTGCGGGAGAGCTTTGCGTCCTATTAGCTGGTTGGCGGGGTAACGGCCCACCAAGGCGATGATAGGTAGCCGGCCTGAGAGGGTGAACGGCCACAAGGGGACTGAGATACGGCCCTTACTCCTACGGGAGGCAGCAGTGGGGAATATTGGACAATGGGGGCAACCCTGATCCAGCAATTCTGTGTGCACGAAGAAGGTTTTCGGATTGTAAAGTGCTTTCAGCAGGGAAGAAGAGAATGACGGTACCTGCAGAAGAAGCGACGGCTAAATA
>G35JFLI02JMESM
GGTGAGTAACGCGTAAAGAACTTGCCCCGCAGACAGGGATAACAGACGGAAACGACTGATAAAACCTGATATAATTGCCGGTACGCATGTGCCCGGCAATGAAAAGAGATGCTGCGGGAGAGCTTTGCGTCCTATTAGCTGGTTGGCGGGGTAACGGCCCACCAAGGCGATGATAGGTAGCCGGCCTGAGAGGGTGAACGGCCACAAGGGGACTGAGATACGGCCCTTACTCCTACGGGAGGCAGCAGTGGGGAATATTGGACAATGGGGGCAACCCTGATCCAGCAATTCTGTGTGCACGAAGAAGGTTTTCGGATTGTAAAGTGCTTTCAGCAGGGAAGAAGAGAATGACGGTACCTGCAGAAGAAGCGACGGCTAAATA
>G35JFLI02IY421
GGTGAGTAACGCGTAAAGAACTTGCCCCGCAGACAGGGATAACAGACGGAAACGACTGATAAAACCTGATATAATTGCCGGTACGCATGTGCCCGGCAATGAAAAGAGATGCTGCGGGAGAGCTTTGCGTCCTATTAGCTGGTTGGCGGGGTAACGGCCCACCAAGGCGATGATAGGTAGCCGGCCTGAGAGGGTGAACGGCCACAAGGGGACTGAGATACGGCCCTTACTCCTACGGGAGGCAGCAGTGGGGAATATTGGACAATGGGGGCAACCCTGATCCAGCAATTCTGTGTGCACGAAGAAGGTTTTCGGATTGTAAAGTGCTTTCAGCAGGGAAGAAGAGAATGACGGTACCTGCAGAAGAAGCGACGGCTAAATA
>G35JFLI02JPJTR
GGTGAGTAACGCGTAAAGAACTTGCCCCGCAGACAGGGATAACAGACGGAAACGACTGATAAAACCTGATATAATTGCCGGTACGCATGTGCCCGGCAATGAAAAGAGATGCTGCGGGAGAGCTTTGCGTCCTATTAGCTGGTTGGCGGGGTAACGGCCCACCAAGGCGATGATAGGTAGCCGGCCTGAGAGGGTGAACGGCCACAAGGGGACTGAGATACGGCCCTTACTCCTACGGGAGGCAGCAGTGGGGAATATTGGACAATGGGGGCAACCCTGATCCAGCAATTCTGTGTGCACGAAGAAGGTTTTCGGATTGTAAAGTGCTTTCAGCAGGGAAGAAGAGAATGACGGTACCTGCAGAAGAAGCGACGGCTAAATA
>G35JFLI02H43QD
GGTGAGTAACGCGTAAAGAACTTGCCCCGCAGACAGGGATAACAGACGGAAACGACTGATAAAACCTGATATAATTGCCGGTACGCATGTGCCCGGCAATGAAAAGAGATGCTGCGGGAGAGCTTTGCGTCCTATTAGCTGGTTGGCGGGGTAACGGCCCACCAAGGCGATGATAGGTAGCCGGCCTGAGAGGGTGAACGGCCACAAGGGGACTGAGATACGGCCCTTACTCCTACGGGAGGCAGCAGTGGGGAATATTGGACAATGGGGGCAACCCTGATCCAGCAATTCTGTGTGCACGAAGAAGGTTTTCGGATTGTAAAGTGCTTTCAGCAGGGAAGAAGAGAATGACGGTACCTGCAGAAGAAGCGACGGCTAAATA
>G35JFLI02F6DYV
GGTGAGTAACGCGTAAAGAACTTGCCCCGCAGACAGGGATAACAGACGGAAACGACTGATAAAACCTGATATAATTGCCGGTACGCATGTGCCCGGCAATGAAAAGAGATGCTGCGGGAGAGCTTTGCGTCCTATTAGCTGGTTGGCGGGGTAACGGCCCACCAAGGCGATGATAGGTAGCCGGCCTGAGAGGGTGAACGGCCACAAGGGGACTGAGATACGGCCCTTACTCCTACGGGAGGCAGCAGTGGGGAATATTGGACAATGGGGGCAACCCTGATCCAGCAATTCTGTGTGCACGAAGAAGGTTTTCGGATTGTAAAGTGCTTTCAGCAGGGAAGAAGAGAATGACGGTACCTGCAGAAGAAGCGACGGCTAAATA
>G35JFLI02IA3SN
GGTGAGTAACGCGTAAAGAACTTGCCCCGCAGACAGGGATAACAGACGGAAACGACTGATAAAACCTGATATAATTGCCGGTACGCATGTGCCCGGCAATGAAAAGAGATGCTGCGGGAGAGCTTTGCGTCCTATTAGCTGGTTGGCGGGGTAACGGCCCACCAAGGCGATGATAGGTAGCCGGCCTGAGAGGGTGAACGGCCACAAGGGGACTGAGATACGGCCCTTACTCCTACGGGAGGCAGCAGTGGGGAATATTGGACAATGGGGGCAACCCTGATCCAGCAATTCTGTGTGCACGAAGAAGGTTTTCGGATTGTAAAGTGCTTTCAGCAGGGAAGAAGAGAATGACGGTACCTGCAGAAGAAGCGACGGCTAAATA
>G35JFLI02F1CEN
GGTGAGTAACGCGTAAAGAACTTGCCCCGCAGACAGGGATAACAGACGGAAACGACTGATAAAACCTGATATAATTGCCGGTACGCATGTGCCCGGCAATGAAAAGAGATGCTGCGGGAGAGCTTTGCGTCCTATTAGCTGGTTGGCGGGGTAACGGCCCACCAAGGCGATGATAGGTAGCCGGCCTGAGAGGGTGAACGGCCACAAGGGGACTGAGATACGGCCCTTACTCCTACGGGAGGCAGCAGTGGGGAATATTGGACAATGGGGGCAACCCTGATCCAGCAATTCTGTGTGCACGAAGAAGGTTTTCGGATTGTAAAGTGCTTTCAGCAGGGAAGAAGAGAATGACGGTACCTGCAGAAGAAGCGACGGCTAAATA
>G35JFLI02IJ2IA
GGTGAGTAACGCGTAAAGAACTTGCCCCGCAGACAGGGATAACAGACGGAAACGACTGATAAAACCTGATATAATTGCCGGTACGCATGTGCCCGGCAATGAAAAGAGATGCTGCGGGAGAGCTTTGCGTCCTATTAGCTGGTTGGCGGGGTAACGGCCCACCAAGGCGATGATAGGTAGCCGGCCTGAGAGGGTGAACGGCCACAAGGGGACTGAGATACGGCCCTTACTCCTACGGGAGGCAGCAGTGGGGAATATTGGACAATGGGGGCAACCCTGATCCAGCAATTCTGTGTGCACGAAGAAGGTTTTCGGATTGTAAAGTGCTTTCAGCAGGGAAGAAGAGAATGACGGTACCTGCAGAAGAAGCGACGGCTAAATA
>G35JFLI02GVEJ3
GGTGAGTAACGCGTAAAGAACTTGCCCCGCAGACAGGGATAACAGACGGAAACGACTGATAAAACCTGATATAATTGCCGGTACGCATGTGCCCGGCAATGAAAAGAGATGCTGCGGGAGAGCTTTGCGTCCTATTAGCTGGTTGGCGGGGTAACGGCCCACCAAGGCGATGATAGGTAGCCGGCCTGAGAGGGTGAACGGCCACAAGGGGACTGAGATACGGCCCTTACTCCTACGGGAGGCAGCAGTGGGGAATATTGGACAATGGGGGCAACCCTGATCCAGCAATTCTGTGTGCACGAAGAAGGTTTTCGGATTGTAAAGTGCTTTCAGCAGGGAAGAAGAGAATGACGGTACCTGCAGAAGAAGCGACGGCTAAATA
>G35JFLI02GWD6H
GGTGAGTAACGCGTAAAGAACTTGCCCCGCAGACAGGGATAACAGACGGAAACGACTGATAAAACCTGATATAATTGCCGGTACGCATGTGCCCGGCAATGAAAAGAGATGCTGCGGGAGAGCTTTGCGTCCTATTAGCTGGTTGGCGGGGTAACGGCCCACCAAGGCGATGATAGGTAGCCGGCCTGAGAGGGTGAACGGCCACAAGGGGACTGAGATACGGCCCTTACTCCTACGGGAGGCAGCAGTGGGGAATATTGGACAATGGGGGCAACCCTGATCCAGCAATTCTGTGTGCACGAAGAAGGTTTTCGGATTGTAAAGTGCTTTCAGCAGGGAAGAAGAGAATGACGGTACCTGCAGAAGAAGCGACGGCTAAATA
>G3BZQ8102H8FDV
GGTGAGTAACGCGTAAAGAACTTGCCCCGCAGACAGGGATAACAGACGGAAACGACTGATAAAACCTGATATAATTGCCGGTACGCATGTGCCCGGCAATGAAAAGAGATGCTGCGGGAGAGCTTTGCGTCCTATTAGCTGGTTGGCGGGGTAACGGCCCACCAAGGCGATGATAGGTAGCCGGCCTGAGAGGGTGAACGGCCACAAGGGGACTGAGATACGGCCCTTACTCCTACGGGAGGCAGCAGTGGGGAATATTGGACAATGGGGGCAACCCTGATCCAGCAATTCTGTGTGCACGAAGAAGGTTTTCGGATTGTAAAGTGCTTTCAGCAGGGAAGAAGAGAATGACGGTACCTGCAGAAGAAGCGACGGCTAAATA
>G3BZQ8102F94G8
GGTGAGTAACGCGTAAAGAACTTGCCCCGCAGACAGGGATAACAGACGGAAACGACTGATAAAACCTGATATAATTGCCGGTACGCATGTGCCCGGCAATGAAAAGAGATGCTGCGGGAGAGCTTTGCGTCCTATTAGCTGGTTGGCGGGGTAACGGCCCACCAAGGCGATGATAGGTAGCCGGCCTGAGAGGGTGAACGGCCACAAGGGGACTGAGATACGGCCCTTACTCCTACGGGAGGCAGCAGTGGGGAATATTGGACAATGGGGGCAACCCTGATCCAGCAATTCTGTGTGCACGAAGAAGGTTTTCGGATTGTAAAGTGCTTTCAGCAGGGAAGAAGAGAATGACGGTACCTGCAGAAGAAGCGACGGCTAAATA
>G3BZQ8102FKY45
GGTGAGTAACGCGTAAAGAACTTGCCCCGCAGACAGGGATAACAGACGGAAACGACTGATAAAACCTGATATAATTGCCGGTACGCATGTGCCCGGCAATGAAAAGAGATGCTGCGGGAGAGCTTTGCGTCCTATTAGCTGGTTGGCGGGGTAACGGCCCACCAAGGCGATGATAGGTAGCCGGCCTGAGAGGGTGAACGGCCACAAGGGGACTGAGATACGGCCCTTACTCCTACGGGAGGCAGCAGTGGGGAATATTGGACAATGGGGGCAACCCTGATCCAGCAATTCTGTGTGCACGAAGAAGGTTTTCGGATTGTAAAGTGCTTTCAGCAGGGAAGAAGAGAATGACGGTACCTGCAGAAGAAGCGACGGCTAAATA
>G3BZQ8102JN5RF
GGTGAGTAACGCGTAAAGAACTTGCCCCGCAGACAGGGATAACAGACGGAAACGACTGATAAAACCTGATATAATTGCCGGTACGCATGTGCCCGGCAATGAAAAGAGATGCTGCGGGAGAGCTTTGCGTCCTATTAGCTGGTTGGCGGGGTAACGGCCCACCAAGGCGATGATAGGTAGCCGGCCTGAGAGGGTGAACGGCCACAAGGGGACTGAGATACGGCCCTTACTCCTACGGGAGGCAGCAGTGGGGAATATTGGACAATGGGGGCAACCCTGATCCAGCAATTCTGTGTGCACGAAGAAGGTTTTCGGATTGTAAAGTGCTTTCAGCAGGGAAGAAGAGAATGACGGTACCTGCAGAAGAAGCGACGGCTAAATA
>G3BZQ8102FUCDW
GGTGAGTAACGCGTAAAGAACTTGCCCCGCAGACAGGGATAACAGACGGAAACGACTGATAAAACCTGATATAATTGCCGGTACGCATGTGCCCGGCAATGAAAAGAGATGCTGCGGGAGAGCTTTGCGTCCTATTAGCTGGTTGGCGGGGTAACGGCCCACCAAGGCGATGATAGGTAGCCGGCCTGAGAGGGTGAACGGCCACAAGGGGACTGAGATACGGCCCTTACTCCTACGGGAGGCAGCAGTGGGGAATATTGGACAATGGGGGCAACCCTGATCCAGCAATTCTGTGTGCACGAAGAAGGTTTTCGGATTGTAAAGTGCTTTCAGCAGGGAAGAAGAGAATGACGGTACCTGCAGAAGAAGCGACGGCTAAATA
>G3BZQ8102GUYFJ
GGTGAGTAACGCGTAAAGAACTTGCCCCGCAGACAGGGATAACAGACGGAAACGACTGATAAAACCTGATATAATTGCCGGTACGCATGTGCCCGGCAATGAAAAGAGATGCTGCGGGAGAGCTTTGCGTCCTATTAGCTGGTTGGCGGGGTAACGGCCCACCAAGGCGATGATAGGTAGCCGGCCTGAGAGGGTGAACGGCCACAAGGGGACTGAGATACGGCCCTTACTCCTACGGGAGGCAGCAGTGGGGAATATTGGACAATGGGGGCAACCCTGATCCAGCAATTCTGTGTGCACGAAGAAGGTTTTCGGATTGTAAAGTGCTTTCAGCAGGGAAGAAGAGAATGACGGTACCTGCAGAAGAAGCGACGGCTAAATA
>G35JFLI02FIZWN
GGTGAGTAACGCGTAAAGAACTTGCCCCGCAGACAGGGATAACAGACGGAAACGACTGATAAAACCTGATATAATTGCCGGTACGCATGTGCCCGGCAATGAAAAGAGATGCTGCGGGAGAGCTTTGCGTCCTATTAGCTGGTTGGCGGGGTAACGGCCCACCAAGGCGATGATAGGTAGCCGGCCTGAGAGGGTGAACGGCCACAAGGGGACTGAGATACGGCCCTTACTCCTACGGGAGGCAGCAGTGGGGAATATTGGACAATGGGGGCAACCCTGATCCAGCAATTCTGTGTGCACGAAGAAGGTTTTCGGATTGTAAAGTGCTTTCAGCAGGGAAGAAGAGAATGACGGTACCTGCAGAAGAAGCGACGGCTAAATA
>G3BZQ8102F14LI
GGTGAGTAACGCGTAAAGAACTTGCCCCGCAGACAGGGATAACAGACGGAAACGACTGATAAAACCTGATATAATTGCCGGTACGCATGTGCCCGGCAATGAAAAGAGATGCTGCGGGAGAGCTTTGCGTCCTATTAGCTGGTTGGCGGGGTAACGGCCCACCAAGGCGATGATAGGTAGCCGGCCTGAGAGGGTGAACGGCCACAAGGGGACTGAGATACGGCCCTTACTCCTACGGGAGGCAGCAGTGGGGAATATTGGACAATGGGGGCAACCCTGATCCAGCAATTCTGTGTGCACGAAGAAGGTTTTCGGATTGTAAAGTGCTTTCAGCAGGGAAGAAGAGAATGACGGTACCTGCAGAAGAAGCGACGGCTAAATA
>G3BZQ8102ILH3L
GGTGAGTAACGCGTAAAGAACTTGCCCCGCAGACAGGGATAACAGACGGAAACGACTGATAAAACCTGATATAATTGCCGGTACGCATGTGCCCGGCAATGAAAAGAGATGCTGCGGGAGAGCTTTGCGTCCTATTAGCTGGTTGGCGGGGTAACGGCCCACCAAGGCGATGATAGGTAGCCGGCCTGAGAGGGTGAACGGCCACAAGGGGACTGAGATACGGCCCTTACTCCTACGGGAGGCAGCAGTGGGGAATATTGGACAATGGGGGCAACCCTGATCCAGCAATTCTGTGTGCACGAAGAAGGTTTTCGGATTGTAAAGTGCTTTCAGCAGGGAAGAAGAGAATGACGGTACCTGCAGAAGAAGCGACGGCTAAATA
>G35JFLI02IO0LQ
GGTGAGTAACGCGTAAAGAACTTGCCCCGCAGACAGGGATAACAGACGGAAACGACTGATAAAACCTGATATAATTGCCGGTACGCATGTGCCCGGCAATGAAAAGAGATGCTGCGGGAGAGCTTTGCGTCCTATTAGCTGGTTGGCGGGGTAACGGCCCACCAAGGCGATGATAGGTAGCCGGCCTGAGAGGGTGAACGGCCACAAGGGGACTGAGATACGGCCCTTACTCCTACGGGAGGCAGCAGTGGGGAATATTGGACAATGGGGGCAACCCTGATCCAGCAATTCTGTGTGCACGAAGAAGGTTTTCGGATTGTAAAGTGCTTTCAGCAGGGAAGAAGAGAATGACGGTACCTGCAGAAGAAGCGACGGCTAAATA
>G35JFLI02GMJPG
GGTGAGTAACGCGTAAAGAACTTGCCCCGCAGACAGGGATAACAGACGGAAACGACTGATAAAACCTGATATAATTGCCGGTACGCATGTGCCCGGCAATGAAAAGAGATGCTGCGGGAGAGCTTTGCGTCCTATTAGCTGGTTGGCGGGGTAACGGCCCACCAAGGCGATGATAGGTAGCCGGCCTGAGAGGGTGAACGGCCACAAGGGGACTGAGATACGGCCCTTACTCCTACGGGAGGCAGCAGTGGGGAATATTGGACAATGGGGGCAACCCTGATCCAGCAATTCTGTGTGCACGAAGAAGGTTTTCGGATTGTAAAGTGCTTTCAGCAGGGAAGAAGAGAATGACGGTACCTGCAGAAGAAGCGACGGCTAAATA
>GV2UCFN02HERPP
GGTGAGTAACGCGTAAAGAACTTGCCCCGCAGACAGGGATAACAGACGGAAACGACTGATAAAACCTGATATAATTGCCGGTACGCATGTGCCCGGCAATGAAAAGAGATGCTGCGGGAGAGCTTTGCGTCCTATTAGCTGGTTGGCGGGGTAACGGCCCACCAAGGCGATGATAGGTAGCCGGCCTGAGAGGGTGAACGGCCACAAGGGGACTGAGATACGGCCCTTACTCCTACGGGAGGCAGCAGTGGGGAATATTGGACAATGGGGGCAACCCTGATCCAGCAATTCTGTGTGCACGAAGAAGGTTTTCGGATTGTAAAGTGCTTTCAGCAGGGAAGAAGAGAATGACGGTACCTGCAGAAGAAGCGACGGCTAAATA
>GV2UCFN02HJOSC
GGTGAGTAACGCGTAAAGAACTTGCCCCGCAGACAGGGATAACAGACGGAAACGACTGATAAAACCTGATATAATTGCCGGTACGCATGTGCCCGGCAATGAAAAGAGATGCTGCGGGAGAGCTTTGCGTCCTATTAGCTGGTTGGCGGGGTAACGGCCCACCAAGGCGATGATAGGTAGCCGGCCTGAGAGGGTGAACGGCCACAAGGGGACTGAGATACGGCCCTTACTCCTACGGGAGGCAGCAGTGGGGAATATTGGACAATGGGGGCAACCCTGATCCAGCAATTCTGTGTGCACGAAGAAGGTTTTCGGATTGTAAAGTGCTTTCAGCAGGGAAGAAGAGAATGACGGTACCTGCAGAAGAAGCGACGGCTAAATA
>GV2UCFN02JVKXR
GGTGAGTAACGCGTAAAGAACTTGCCCCGCAGACAGGGATAACAGACGGAAACGACTGATAAAACCTGATATAATTGCCGGTACGCATGTGCCCGGCAATGAAAAGAGATGCTGCGGGAGAGCTTTGCGTCCTATTAGCTGGTTGGCGGGGTAACGGCCCACCAAGGCGATGATAGGTAGCCGGCCTGAGAGGGTGAACGGCCACAAGGGGACTGAGATACGGCCCTTACTCCTACGGGAGGCAGCAGTGGGGAATATTGGACAATGGGGGCAACCCTGATCCAGCAATTCTGTGTGCACGAAGAAGGTTTTCGGATTGTAAAGTGCTTTCAGCAGGGAAGAAGAGAATGACGGTACCTGCAGAAGAAGCGACGGCTAAATA
>GV2UCFN02G8PDR
GGTGAGTAACGCGTAAAGAACTTGCCCCGCAGACAGGGATAACAGACGGAAACGACTGATAAAACCTGATATAATTGCCGGTACGCATGTGCCCGGCAATGAAAAGAGATGCTGCGGGAGAGCTTTGCGTCCTATTAGCTGGTTGGCGGGGTAACGGCCCACCAAGGCGATGATAGGTAGCCGGCCTGAGAGGGTGAACGGCCACAAGGGGACTGAGATACGGCCCTTACTCCTACGGGAGGCAGCAGTGGGGAATATTGGACAATGGGGGCAACCCTGATCCAGCAATTCTGTGTGCACGAAGAAGGTTTTCGGATTGTAAAGTGCTTTCAGCAGGGAAGAAGAGAATGACGGTACCTGCAGAAGAAGCGACGGCTAAATA
>GV2UCFN02GK6IN
GGTGAGTAACGCGTAAAGAACTTGCCCCGCAGACAGGGATAACAGACGGAAACGACTGATAAAACCTGATATAATTGCCGGTACGCATGTGCCCGGCAATGAAAAGAGATGCTGCGGGAGAGCTTTGCGTCCTATTAGCTGGTTGGCGGGGTAACGGCCCACCAAGGCGATGATAGGTAGCCGGCCTGAGAGGGTGAACGGCCACAAGGGGACTGAGATACGGCCCTTACTCCTACGGGAGGCAGCAGTGGGGAATATTGGACAATGGGGGCAACCCTGATCCAGCAATTCTGTGTGCACGAAGAAGGTTTTCGGATTGTAAAGTGCTTTCAGCAGGGAAGAAGAGAATGACGGTACCTGCAGAAGAAGCGACGGCTAAATA
>GV2UCFN02JUQJ3
GGTGAGTAACGCGTAAAGAACTTGCCCCGCAGACAGGGATAACAGACGGAAACGACTGATAAAACCTGATATAATTGCCGGTACGCATGTGCCCGGCAATGAAAAGAGATGCTGCGGGAGAGCTTTGCGTCCTATTAGCTGGTTGGCGGGGTAACGGCCCACCAAGGCGATGATAGGTAGCCGGCCTGAGAGGGTGAACGGCCACAAGGGGACTGAGATACGGCCCTTACTCCTACGGGAGGCAGCAGTGGGGAATATTGGACAATGGGGGCAACCCTGATCCAGCAATTCTGTGTGCACGAAGAAGGTTTTCGGATTGTAAAGTGCTTTCAGCAGGGAAGAAGAGAATGACGGTACCTGCAGAAGAAGCGACGGCTAAATA
>GV2UCFN02ITMFX
GGTGAGTAACGCGTAAAGAACTTGCCCCGCAGACAGGGATAACAGACGGAAACGACTGATAAAACCTGATATAATTGCCGGTACGCATGTGCCCGGCAATGAAAAGAGATGCTGCGGGAGAGCTTTGCGTCCTATTAGCTGGTTGGCGGGGTAACGGCCCACCAAGGCGATGATAGGTAGCCGGCCTGAGAGGGTGAACGGCCACAAGGGGACTGAGATACGGCCCTTACTCCTACGGGAGGCAGCAGTGGGGAATATTGGACAATGGGGGCAACCCTGATCCAGCAATTCTGTGTGCACGAAGAAGGTTTTCGGATTGTAAAGTGCTTTCAGCAGGGAAGAAGAGAATGACGGTACCTGCAGAAGAAGCGACGGCTAAATA
>GV2UCFN02F4TN2
GGTGAGTAACGCGTAAAGAACTTGCCCCGCAGACAGGGATAACAGACGGAAACGACTGATAAAACCTGATATAATTGCCGGTACGCATGTGCCCGGCAATGAAAAGAGATGCTGCGGGAGAGCTTTGCGTCCTATTAGCTGGTTGGCGGGGTAACGGCCCACCAAGGCGATGATAGGTAGCCGGCCTGAGAGGGTGAACGGCCACAAGGGGACTGAGATACGGCCCTTACTCCTACGGGAGGCAGCAGTGGGGAATATTGGACAATGGGGGCAACCCTGATCCAGCAATTCTGTGTGCACGAAGAAGGTTTTCGGATTGTAAAGTGCTTTCAGCAGGGAAGAAGAGAATGACGGTACCTGCAGAAGAAGCGACGGCTAAATA
>GV2UCFN02JL2YH
GGTGAGTAACGCGTAAAGAACTTGCCCCGCAGACAGGGATAACAGACGGAAACGACTGATAAAACCTGATATAATTGCCGGTACGCATGTGCCCGGCAATGAAAAGAGATGCTGCGGGAGAGCTTTGCGTCCTATTAGCTGGTTGGCGGGGTAACGGCCCACCAAGGCGATGATAGGTAGCCGGCCTGAGAGGGTGAACGGCCACAAGGGGACTGAGATACGGCCCTTACTCCTACGGGAGGCAGCAGTGGGGAATATTGGACAATGGGGGCAACCCTGATCCAGCAATTCTGTGTGCACGAAGAAGGTTTTCGGATTGTAAAGTGCTTTCAGCAGGGAAGAAGAGAATGACGGTACCTGCAGAAGAAGCGACGGCTAAATA
>GV2UCFN02G97OI
GGTGAGTAACGCGTAAAGAACTTGCCCCGCAGACAGGGATAACAGACGGAAACGACTGATAAAACCTGATATAATTGCCGGTACGCATGTGCCCGGCAATGAAAAGAGATGCTGCGGGAGAGCTTTGCGTCCTATTAGCTGGTTGGCGGGGTAACGGCCCACCAAGGCGATGATAGGTAGCCGGCCTGAGAGGGTGAACGGCCACAAGGGGACTGAGATACGGCCCTTACTCCTACGGGAGGCAGCAGTGGGGAATATTGGACAATGGGGGCAACCCTGATCCAGCAATTCTGTGTGCACGAAGAAGGTTTTCGGATTGTAAAGTGCTTTCAGCAGGGAAGAAGAGAATGACGGTACCTGCAGAAGAAGCGACGGCTAAATA
>GV2UCFN02G6Y7V
GGTGAGTAACGCGTAAAGAACTTGCCCCGCAGACAGGGATAACAGACGGAAACGACTGATAAAACCTGATATAATTGCCGGTACGCATGTGCCCGGCAATGAAAAGAGATGCTGCGGGAGAGCTTTGCGTCCTATTAGCTGGTTGGCGGGGTAACGGCCCACCAAGGCGATGATAGGTAGCCGGCCTGAGAGGGTGAACGGCCACAAGGGGACTGAGATACGGCCCTTACTCCTACGGGAGGCAGCAGTGGGGAATATTGGACAATGGGGGCAACCCTGATCCAGCAATTCTGTGTGCACGAAGAAGGTTTTCGGATTGTAAAGTGCTTTCAGCAGGGAAGAAGAGAATGACGGTACCTGCAGAAGAAGCGACGGCTAAATA
>GV2UCFN02IXDF8
GGTGAGTAACGCGTAAAGAACTTGCCCCGCAGACAGGGATAACAGACGGAAACGACTGATAAAACCTGATATAATTGCCGGTACGCATGTGCCCGGCAATGAAAAGAGATGCTGCGGGAGAGCTTTGCGTCCTATTAGCTGGTTGGCGGGGTAACGGCCCACCAAGGCGATGATAGGTAGCCGGCCTGAGAGGGTGAACGGCCACAAGGGGACTGAGATACGGCCCTTACTCCTACGGGAGGCAGCAGTGGGGAATATTGGACAATGGGGGCAACCCTGATCCAGCAATTCTGTGTGCACGAAGAAGGTTTTCGGATTGTAAAGTGCTTTCAGCAGGGAAGAAGAGAATGACGGTACCTGCAGAAGAAGCGACGGCTAAATA
>GV2UCFN02JH20T
GGTGAGTAACGCGTAAAGAACTTGCCCCGCAGACAGGGATAACAGACGGAAACGACTGATAAAACCTGATATAATTGCCGGTACGCATGTGCCCGGCAATGAAAAGAGATGCTGCGGGAGAGCTTTGCGTCCTATTAGCTGGTTGGCGGGGTAACGGCCCACCAAGGCGATGATAGGTAGCCGGCCTGAGAGGGTGAACGGCCACAAGGGGACTGAGATACGGCCCTTACTCCTACGGGAGGCAGCAGTGGGGAATATTGGACAATGGGGGCAACCCTGATCCAGCAATTCTGTGTGCACGAAGAAGGTTTTCGGATTGTAAAGTGCTTTCAGCAGGGAAGAAGAGAATGACGGTACCTGCAGAAGAAGCGACGGCTAAATA
>GV2UCFN02HEURM
GGTGAGTAACGCGTAAAGAACTTGCCCCGCAGACAGGGATAACAGACGGAAACGACTGATAAAACCTGATATAATTGCCGGTACGCATGTGCCCGGCAATGAAAAGAGATGCTGCGGGAGAGCTTTGCGTCCTATTAGCTGGTTGGCGGGGTAACGGCCCACCAAGGCGATGATAGGTAGCCGGCCTGAGAGGGTGAACGGCCACAAGGGGACTGAGATACGGCCCTTACTCCTACGGGAGGCAGCAGTGGGGAATATTGGACAATGGGGGCAACCCTGATCCAGCAATTCTGTGTGCACGAAGAAGGTTTTCGGATTGTAAAGTGCTTTCAGCAGGGAAGAAGAGAATGACGGTACCTGCAGAAGAAGCGACGGCTAAATA
>GV2UCFN02IZYXM
GGTGAGTAACGCGTAAAGAACTTGCCCCGCAGACAGGGATAACAGACGGAAACGACTGATAAAACCTGATATAATTGCCGGTACGCATGTGCCCGGCAATGAAAAGAGATGCTGCGGGAGAGCTTTGCGTCCTATTAGCTGGTTGGCGGGGTAACGGCCCACCAAGGCGATGATAGGTAGCCGGCCTGAGAGGGTGAACGGCCACAAGGGGACTGAGATACGGCCCTTACTCCTACGGGAGGCAGCAGTGGGGAATATTGGACAATGGGGGCAACCCTGATCCAGCAATTCTGTGTGCACGAAGAAGGTTTTCGGATTGTAAAGTGCTTTCAGCAGGGAAGAAGAGAATGACGGTACCTGCAGAAGAAGCGACGGCTAAATA
>GV2UCFN02IFVYF
GGTGAGTAACGCGTAAAGAACTTGCCCCGCAGACAGGGATAACAGACGGAAACGACTGATAAAACCTGATATAATTGCCGGTACGCATGTGCCCGGCAATGAAAAGAGATGCTGCGGGAGAGCTTTGCGTCCTATTAGCTGGTTGGCGGGGTAACGGCCCACCAAGGCGATGATAGGTAGCCGGCCTGAGAGGGTGAACGGCCACAAGGGGACTGAGATACGGCCCTTACTCCTACGGGAGGCAGCAGTGGGGAATATTGGACAATGGGGGCAACCCTGATCCAGCAATTCTGTGTGCACGAAGAAGGTTTTCGGATTGTAAAGTGCTTTCAGCAGGGAAGAAGAGAATGACGGTACCTGCAGAAGAAGCGACGGCTAAATA
>GV2UCFN02IESA7
GGTGAGTAACGCGTAAAGAACTTGCCCCGCAGACAGGGATAACAGACGGAAACGACTGATAAAACCTGATATAATTGCCGGTACGCATGTGCCCGGCAATGAAAAGAGATGCTGCGGGAGAGCTTTGCGTCCTATTAGCTGGTTGGCGGGGTAACGGCCCACCAAGGCGATGATAGGTAGCCGGCCTGAGAGGGTGAACGGCCACAAGGGGACTGAGATACGGCCCTTACTCCTACGGGAGGCAGCAGTGGGGAATATTGGACAATGGGGGCAACCCTGATCCAGCAATTCTGTGTGCACGAAGAAGGTTTTCGGATTGTAAAGTGCTTTCAGCAGGGAAGAAGAGAATGACGGTACCTGCAGAAGAAGCGACGGCTAAATA
>GV2UCFN02FI2OG
GGTGAGTAACGCGTAAAGAACTTGCCCCGCAGACAGGGATAACAGACGGAAACGACTGATAAAACCTGATATAATTGCCGGTACGCATGTGCCCGGCAATGAAAAGAGATGCTGCGGGAGAGCTTTGCGTCCTATTAGCTGGTTGGCGGGGTAACGGCCCACCAAGGCGATGATAGGTAGCCGGCCTGAGAGGGTGAACGGCCACAAGGGGACTGAGATACGGCCCTTACTCCTACGGGAGGCAGCAGTGGGGAATATTGGACAATGGGGGCAACCCTGATCCAGCAATTCTGTGTGCACGAAGAAGGTTTTCGGATTGTAAAGTGCTTTCAGCAGGGAAGAAGAGAATGACGGTACCTGCAGAAGAAGCGACGGCTAAATA
>GV2UCFN02I0FXB
GGTGAGTAACGCGTAAAGAACTTGCCCCGCAGACAGGGATAACAGACGGAAACGACTGATAAAACCTGATATAATTGCCGGTACGCATGTGCCCGGCAATGAAAAGAGATGCTGCGGGAGAGCTTTGCGTCCTATTAGCTGGTTGGCGGGGTAACGGCCCACCAAGGCGATGATAGGTAGCCGGCCTGAGAGGGTGAACGGCCACAAGGGGACTGAGATACGGCCCTTACTCCTACGGGAGGCAGCAGTGGGGAATATTGGACAATGGGGGCAACCCTGATCCAGCAATTCTGTGTGCACGAAGAAGGTTTTCGGATTGTAAAGTGCTTTCAGCAGGGAAGAAGAGAATGACGGTACCTGCAGAAGAAGCGACGGCTAAATA
>GV2UCFN02ITV3Z
GGTGAGTAACGCGTAAAGAACTTGCCCCGCAGACAGGGATAACAGACGGAAACGACTGATAAAACCTGATATAATTGCCGGTACGCATGTGCCCGGCAATGAAAAGAGATGCTGCGGGAGAGCTTTGCGTCCTATTAGCTGGTTGGCGGGGTAACGGCCCACCAAGGCGATGATAGGTAGCCGGCCTGAGAGGGTGAACGGCCACAAGGGGACTGAGATACGGCCCTTACTCCTACGGGAGGCAGCAGTGGGGAATATTGGACAATGGGGGCAACCCTGATCCAGCAATTCTGTGTGCACGAAGAAGGTTTTCGGATTGTAAAGTGCTTTCAGCAGGGAAGAAGAGAATGACGGTACCTGCAGAAGAAGCGACGGCTAAATA
>GV2UCFN02JXVZS
GGTGAGTAACGCGTAAAGAACTTGCCCCGCAGACAGGGATAACAGACGGAAACGACTGATAAAACCTGATATAATTGCCGGTACGCATGTGCCCGGCAATGAAAAGAGATGCTGCGGGAGAGCTTTGCGTCCTATTAGCTGGTTGGCGGGGTAACGGCCCACCAAGGCGATGATAGGTAGCCGGCCTGAGAGGGTGAACGGCCACAAGGGGACTGAGATACGGCCCTTACTCCTACGGGAGGCAGCAGTGGGGAATATTGGACAATGGGGGCAACCCTGATCCAGCAATTCTGTGTGCACGAAGAAGGTTTTCGGATTGTAAAGTGCTTTCAGCAGGGAAGAAGAGAATGACGGTACCTGCAGAAGAAGCGACGGCTAAATA
>GV2UCFN02JJIER
GGTGAGTAACGCGTAAAGAACTTGCCCCGCAGACAGGGATAACAGACGGAAACGACTGATAAAACCTGATATAATTGCCGGTACGCATGTGCCCGGCAATGAAAAGAGATGCTGCGGGAGAGCTTTGCGTCCTATTAGCTGGTTGGCGGGGTAACGGCCCACCAAGGCGATGATAGGTAGCCGGCCTGAGAGGGTGAACGGCCACAAGGGGACTGAGATACGGCCCTTACTCCTACGGGAGGCAGCAGTGGGGAATATTGGACAATGGGGGCAACCCTGATCCAGCAATTCTGTGTGCACGAAGAAGGTTTTCGGATTGTAAAGTGCTTTCAGCAGGGAAGAAGAGAATGACGGTACCTGCAGAAGAAGCGACGGCTAAATA
>GV2UCFN02HB1AV
GGTGAGTAACGCGTAAAGAACTTGCCCCGCAGACAGGGATAACAGACGGAAACGACTGATAAAACCTGATATAATTGCCGGTACGCATGTGCCCGGCAATGAAAAGAGATGCTGCGGGAGAGCTTTGCGTCCTATTAGCTGGTTGGCGGGGTAACGGCCCACCAAGGCGATGATAGGTAGCCGGCCTGAGAGGGTGAACGGCCACAAGGGGACTGAGATACGGCCCTTACTCCTACGGGAGGCAGCAGTGGGGAATATTGGACAATGGGGGCAACCCTGATCCAGCAATTCTGTGTGCACGAAGAAGGTTTTCGGATTGTAAAGTGCTTTCAGCAGGGAAGAAGAGAATGACGGTACCTGCAGAAGAAGCGACGGCTAAATA
>GV2UCFN02FLU3I
GGTGAGTAACGCGTAAAGAACTTGCCCCGCAGACAGGGATAACAGACGGAAACGACTGATAAAACCTGATATAATTGCCGGTACGCATGTGCCCGGCAATGAAAAGAGATGCTGCGGGAGAGCTTTGCGTCCTATTAGCTGGTTGGCGGGGTAACGGCCCACCAAGGCGATGATAGGTAGCCGGCCTGAGAGGGTGAACGGCCACAAGGGGACTGAGATACGGCCCTTACTCCTACGGGAGGCAGCAGTGGGGAATATTGGACAATGGGGGCAACCCTGATCCAGCAATTCTGTGTGCACGAAGAAGGTTTTCGGATTGTAAAGTGCTTTCAGCAGGGAAGAAGAGAATGACGGTACCTGCAGAAGAAGCGACGGCTAAATA
>GV2UCFN02IK20K
GGTGAGTAACGCGTAAAGAACTTGCCCCGCAGACAGGGATAACAGACGGAAACGACTGATAAAACCTGATATAATTGCCGGTACGCATGTGCCCGGCAATGAAAAGAGATGCTGCGGGAGAGCTTTGCGTCCTATTAGCTGGTTGGCGGGGTAACGGCCCACCAAGGCGATGATAGGTAGCCGGCCTGAGAGGGTGAACGGCCACAAGGGGACTGAGATACGGCCCTTACTCCTACGGGAGGCAGCAGTGGGGAATATTGGACAATGGGGGCAACCCTGATCCAGCAATTCTGTGTGCACGAAGAAGGTTTTCGGATTGTAAAGTGCTTTCAGCAGGGAAGAAGAGAATGACGGTACCTGCAGAAGAAGCGACGGCTAAATA
>GV2UCFN02G39O5
GGTGAGTAACGCGTAAAGAACTTGCCCCGCAGACAGGGATAACAGACGGAAACGACTGATAAAACCTGATATAATTGCCGGTACGCATGTGCCCGGCAATGAAAAGAGATGCTGCGGGAGAGCTTTGCGTCCTATTAGCTGGTTGGCGGGGTAACGGCCCACCAAGGCGATGATAGGTAGCCGGCCTGAGAGGGTGAACGGCCACAAGGGGACTGAGATACGGCCCTTACTCCTACGGGAGGCAGCAGTGGGGAATATTGGACAATGGGGGCAACCCTGATCCAGCAATTCTGTGTGCACGAAGAAGGTTTTCGGATTGTAAAGTGCTTTCAGCAGGGAAGAAGAGAATGACGGTACCTGCAGAAGAAGCGACGGCTAAATA
>GV2UCFN02IVZFG
GGTGAGTAACGCGTAAAGAACTTGCCCCGCAGACAGGGATAACAGACGGAAACGACTGATAAAACCTGATATAATTGCCGGTACGCATGTGCCCGGCAATGAAAAGAGATGCTGCGGGAGAGCTTTGCGTCCTATTAGCTGGTTGGCGGGGTAACGGCCCACCAAGGCGATGATAGGTAGCCGGCCTGAGAGGGTGAACGGCCACAAGGGGACTGAGATACGGCCCTTACTCCTACGGGAGGCAGCAGTGGGGAATATTGGACAATGGGGGCAACCCTGATCCAGCAATTCTGTGTGCACGAAGAAGGTTTTCGGATTGTAAAGTGCTTTCAGCAGGGAAGAAGAGAATGACGGTACCTGCAGAAGAAGCGACGGCTAAATA
>GV2UCFN02JLDZH
GGTGAGTAACGCGTAAAGAACTTGCCCCGCAGACAGGGATAACAGACGGAAACGACTGATAAAACCTGATATAATTGCCGGTACGCATGTGCCCGGCAATGAAAAGAGATGCTGCGGGAGAGCTTTGCGTCCTATTAGCTGGTTGGCGGGGTAACGGCCCACCAAGGCGATGATAGGTAGCCGGCCTGAGAGGGTGAACGGCCACAAGGGGACTGAGATACGGCCCTTACTCCTACGGGAGGCAGCAGTGGGGAATATTGGACAATGGGGGCAACCCTGATCCAGCAATTCTGTGTGCACGAAGAAGGTTTTCGGATTGTAAAGTGCTTTCAGCAGGGAAGAAGAGAATGACGGTACCTGCAGAAGAAGCGACGGCTAAATA
>GV2UCFN02JLXLM
GGTGAGTAACGCGTAAAGAACTTGCCCCGCAGACAGGGATAACAGACGGAAACGACTGATAAAACCTGATATAATTGCCGGTACGCATGTGCCCGGCAATGAAAAGAGATGCTGCGGGAGAGCTTTGCGTCCTATTAGCTGGTTGGCGGGGTAACGGCCCACCAAGGCGATGATAGGTAGCCGGCCTGAGAGGGTGAACGGCCACAAGGGGACTGAGATACGGCCCTTACTCCTACGGGAGGCAGCAGTGGGGAATATTGGACAATGGGGGCAACCCTGATCCAGCAATTCTGTGTGCACGAAGAAGGTTTTCGGATTGTAAAGTGCTTTCAGCAGGGAAGAAGAGAATGACGGTACCTGCAGAAGAAGCGACGGCTAAATA
>GV2UCFN02GY18Y
GGTGAGTAACGCGTAAAGAACTTGCCCCGCAGACAGGGATAACAGACGGAAACGACTGATAAAACCTGATATAATTGCCGGTACGCATGTGCCCGGCAATGAAAAGAGATGCTGCGGGAGAGCTTTGCGTCCTATTAGCTGGTTGGCGGGGTAACGGCCCACCAAGGCGATGATAGGTAGCCGGCCTGAGAGGGTGAACGGCCACAAGGGGACTGAGATACGGCCCTTACTCCTACGGGAGGCAGCAGTGGGGAATATTGGACAATGGGGGCAACCCTGATCCAGCAATTCTGTGTGCACGAAGAAGGTTTTCGGATTGTAAAGTGCTTTCAGCAGGGAAGAAGAGAATGACGGTACCTGCAGAAGAAGCGACGGCTAAATA
>GV2UCFN02FX2XE
GGTGAGTAACGCGTAAAGAACTTGCCCCGCAGACAGGGATAACAGACGGAAACGACTGATAAAACCTGATATAATTGCCGGTACGCATGTGCCCGGCAATGAAAAGAGATGCTGCGGGAGAGCTTTGCGTCCTATTAGCTGGTTGGCGGGGTAACGGCCCACCAAGGCGATGATAGGTAGCCGGCCTGAGAGGGTGAACGGCCACAAGGGGACTGAGATACGGCCCTTACTCCTACGGGAGGCAGCAGTGGGGAATATTGGACAATGGGGGCAACCCTGATCCAGCAATTCTGTGTGCACGAAGAAGGTTTTCGGATTGTAAAGTGCTTTCAGCAGGGAAGAAGAGAATGACGGTACCTGCAGAAGAAGCGACGGCTAAATA
>GV2UCFN02IWWOS
GGTGAGTAACGCGTAAAGAACTTGCCCCGCAGACAGGGATAACAGACGGAAACGACTGATAAAACCTGATATAATTGCCGGTACGCATGTGCCCGGCAATGAAAAGAGATGCTGCGGGAGAGCTTTGCGTCCTATTAGCTGGTTGGCGGGGTAACGGCCCACCAAGGCGATGATAGGTAGCCGGCCTGAGAGGGTGAACGGCCACAAGGGGACTGAGATACGGCCCTTACTCCTACGGGAGGCAGCAGTGGGGAATATTGGACAATGGGGGCAACCCTGATCCAGCAATTCTGTGTGCACGAAGAAGGTTTTCGGATTGTAAAGTGCTTTCAGCAGGGAAGAAGAGAATGACGGTACCTGCAGAAGAAGCGACGGCTAAATA
>GV2UCFN02IPRAF
GGTGAGTAACGCGTAAAGAACTTGCCCCGCAGACAGGGATAACAGACGGAAACGACTGATAAAACCTGATATAATTGCCGGTACGCATGTGCCCGGCAATGAAAAGAGATGCTGCGGGAGAGCTTTGCGTCCTATTAGCTGGTTGGCGGGGTAACGGCCCACCAAGGCGATGATAGGTAGCCGGCCTGAGAGGGTGAACGGCCACAAGGGGACTGAGATACGGCCCTTACTCCTACGGGAGGCAGCAGTGGGGAATATTGGACAATGGGGGCAACCCTGATCCAGCAATTCTGTGTGCACGAAGAAGGTTTTCGGATTGTAAAGTGCTTTCAGCAGGGAAGAAGAGAATGACGGTACCTGCAGAAGAAGCGACGGCTAAATA
>GV2UCFN02JMNP7
GGTGAGTAACGCGTAAAGAACTTGCCCCGCAGACAGGGATAACAGACGGAAACGACTGATAAAACCTGATATAATTGCCGGTACGCATGTGCCCGGCAATGAAAAGAGATGCTGCGGGAGAGCTTTGCGTCCTATTAGCTGGTTGGCGGGGTAACGGCCCACCAAGGCGATGATAGGTAGCCGGCCTGAGAGGGTGAACGGCCACAAGGGGACTGAGATACGGCCCTTACTCCTACGGGAGGCAGCAGTGGGGAATATTGGACAATGGGGGCAACCCTGATCCAGCAATTCTGTGTGCACGAAGAAGGTTTTCGGATTGTAAAGTGCTTTCAGCAGGGAAGAAGAGAATGACGGTACCTGCAGAAGAAGCGACGGCTAAATA
>GV2UCFN02HT1OM
GGTGAGTAACGCGTAAAGAACTTGCCCCGCAGACAGGGATAACAGACGGAAACGACTGATAAAACCTGATATAATTGCCGGTACGCATGTGCCCGGCAATGAAAAGAGATGCTGCGGGAGAGCTTTGCGTCCTATTAGCTGGTTGGCGGGGTAACGGCCCACCAAGGCGATGATAGGTAGCCGGCCTGAGAGGGTGAACGGCCACAAGGGGACTGAGATACGGCCCTTACTCCTACGGGAGGCAGCAGTGGGGAATATTGGACAATGGGGGCAACCCTGATCCAGCAATTCTGTGTGCACGAAGAAGGTTTTCGGATTGTAAAGTGCTTTCAGCAGGGAAGAAGAGAATGACGGTACCTGCAGAAGAAGCGACGGCTAAATA
>GV2UCFN02JJF3A
GGTGAGTAACGCGTAAAGAACTTGCCCCGCAGACAGGGATAACAGACGGAAACGACTGATAAAACCTGATATAATTGCCGGTACGCATGTGCCCGGCAATGAAAAGAGATGCTGCGGGAGAGCTTTGCGTCCTATTAGCTGGTTGGCGGGGTAACGGCCCACCAAGGCGATGATAGGTAGCCGGCCTGAGAGGGTGAACGGCCACAAGGGGACTGAGATACGGCCCTTACTCCTACGGGAGGCAGCAGTGGGGAATATTGGACAATGGGGGCAACCCTGATCCAGCAATTCTGTGTGCACGAAGAAGGTTTTCGGATTGTAAAGTGCTTTCAGCAGGGAAGAAGAGAATGACGGTACCTGCAGAAGAAGCGACGGCTAAATA
>GV2UCFN02IX56S
GGTGAGTAACGCGTAAAGAACTTGCCCCGCAGACAGGGATAACAGACGGAAACGACTGATAAAACCTGATATAATTGCCGGTACGCATGTGCCCGGCAATGAAAAGAGATGCTGCGGGAGAGCTTTGCGTCCTATTAGCTGGTTGGCGGGGTAACGGCCCACCAAGGCGATGATAGGTAGCCGGCCTGAGAGGGTGAACGGCCACAAGGGGACTGAGATACGGCCCTTACTCCTACGGGAGGCAGCAGTGGGGAATATTGGACAATGGGGGCAACCCTGATCCAGCAATTCTGTGTGCACGAAGAAGGTTTTCGGATTGTAAAGTGCTTTCAGCAGGGAAGAAGAGAATGACGGTACCTGCAGAAGAAGCGACGGCTAAATA
>GV2UCFN02G1NU2
GGTGAGTAACGCGTAAAGAACTTGCCCCGCAGACAGGGATAACAGACGGAAACGACTGATAAAACCTGATATAATTGCCGGTACGCATGTGCCCGGCAATGAAAAGAGATGCTGCGGGAGAGCTTTGCGTCCTATTAGCTGGTTGGCGGGGTAACGGCCCACCAAGGCGATGATAGGTAGCCGGCCTGAGAGGGTGAACGGCCACAAGGGGACTGAGATACGGCCCTTACTCCTACGGGAGGCAGCAGTGGGGAATATTGGACAATGGGGGCAACCCTGATCCAGCAATTCTGTGTGCACGAAGAAGGTTTTCGGATTGTAAAGTGCTTTCAGCAGGGAAGAAGAGAATGACGGTACCTGCAGAAGAAGCGACGGCTAAATA
>GV2UCFN02GLBT8
GGTGAGTAACGCGTAAAGAACTTGCCCCGCAGACAGGGATAACAGACGGAAACGACTGATAAAACCTGATATAATTGCCGGTACGCATGTGCCCGGCAATGAAAAGAGATGCTGCGGGAGAGCTTTGCGTCCTATTAGCTGGTTGGCGGGGTAACGGCCCACCAAGGCGATGATAGGTAGCCGGCCTGAGAGGGTGAACGGCCACAAGGGGACTGAGATACGGCCCTTACTCCTACGGGAGGCAGCAGTGGGGAATATTGGACAATGGGGGCAACCCTGATCCAGCAATTCTGTGTGCACGAAGAAGGTTTTCGGATTGTAAAGTGCTTTCAGCAGGGAAGAAGAGAATGACGGTACCTGCAGAAGAAGCGACGGCTAAATA
>GV2UCFN02H101I
GGTGAGTAACGCGTAAAGAACTTGCCCCGCAGACAGGGATAACAGACGGAAACGACTGATAAAACCTGATATAATTGCCGGTACGCATGTGCCCGGCAATGAAAAGAGATGCTGCGGGAGAGCTTTGCGTCCTATTAGCTGGTTGGCGGGGTAACGGCCCACCAAGGCGATGATAGGTAGCCGGCCTGAGAGGGTGAACGGCCACAAGGGGACTGAGATACGGCCCTTACTCCTACGGGAGGCAGCAGTGGGGAATATTGGACAATGGGGGCAACCCTGATCCAGCAATTCTGTGTGCACGAAGAAGGTTTTCGGATTGTAAAGTGCTTTCAGCAGGGAAGAAGAGAATGACGGTACCTGCAGAAGAAGCGACGGCTAAATA
>GV2UCFN02FPEUJ
GGTGAGTAACGCGTAAAGAACTTGCCCCGCAGACAGGGATAACAGACGGAAACGACTGATAAAACCTGATATAATTGCCGGTACGCATGTGCCCGGCAATGAAAAGAGATGCTGCGGGAGAGCTTTGCGTCCTATTAGCTGGTTGGCGGGGTAACGGCCCACCAAGGCGATGATAGGTAGCCGGCCTGAGAGGGTGAACGGCCACAAGGGGACTGAGATACGGCCCTTACTCCTACGGGAGGCAGCAGTGGGGAATATTGGACAATGGGGGCAACCCTGATCCAGCAATTCTGTGTGCACGAAGAAGGTTTTCGGATTGTAAAGTGCTTTCAGCAGGGAAGAAGAGAATGACGGTACCTGCAGAAGAAGCGACGGCTAAATA
>GV2UCFN02JR3GW
GGTGAGTAACGCGTAAAGAACTTGCCCCGCAGACAGGGATAACAGACGGAAACGACTGATAAAACCTGATATAATTGCCGGTACGCATGTGCCCGGCAATGAAAAGAGATGCTGCGGGAGAGCTTTGCGTCCTATTAGCTGGTTGGCGGGGTAACGGCCCACCAAGGCGATGATAGGTAGCCGGCCTGAGAGGGTGAACGGCCACAAGGGGACTGAGATACGGCCCTTACTCCTACGGGAGGCAGCAGTGGGGAATATTGGACAATGGGGGCAACCCTGATCCAGCAATTCTGTGTGCACGAAGAAGGTTTTCGGATTGTAAAGTGCTTTCAGCAGGGAAGAAGAGAATGACGGTACCTGCAGAAGAAGCGACGGCTAAATA
>GV2UCFN02JB6IH
GGTGAGTAACGCGTAAAGAACTTGCCCCGCAGACAGGGATAACAGACGGAAACGACTGATAAAACCTGATATAATTGCCGGTACGCATGTGCCCGGCAATGAAAAGAGATGCTGCGGGAGAGCTTTGCGTCCTATTAGCTGGTTGGCGGGGTAACGGCCCACCAAGGCGATGATAGGTAGCCGGCCTGAGAGGGTGAACGGCCACAAGGGGACTGAGATACGGCCCTTACTCCTACGGGAGGCAGCAGTGGGGAATATTGGACAATGGGGGCAACCCTGATCCAGCAATTCTGTGTGCACGAAGAAGGTTTTCGGATTGTAAAGTGCTTTCAGCAGGGAAGAAGAGAATGACGGTACCTGCAGAAGAAGCGACGGCTAAATA
>GV2UCFN02FZOCV
GGTGAGTAACGCGTAAAGAACTTGCCCCGCAGACAGGGATAACAGACGGAAACGACTGATAAAACCTGATATAATTGCCGGTACGCATGTGCCCGGCAATGAAAAGAGATGCTGCGGGAGAGCTTTGCGTCCTATTAGCTGGTTGGCGGGGTAACGGCCCACCAAGGCGATGATAGGTAGCCGGCCTGAGAGGGTGAACGGCCACAAGGGGACTGAGATACGGCCCTTACTCCTACGGGAGGCAGCAGTGGGGAATATTGGACAATGGGGGCAACCCTGATCCAGCAATTCTGTGTGCACGAAGAAGGTTTTCGGATTGTAAAGTGCTTTCAGCAGGGAAGAAGAGAATGACGGTACCTGCAGAAGAAGCGACGGCTAAATA
>GV2UCFN02FSAIK
GGTGAGTAACGCGTAAAGAACTTGCCCCGCAGACAGGGATAACAGACGGAAACGACTGATAAAACCTGATATAATTGCCGGTACGCATGTGCCCGGCAATGAAAAGAGATGCTGCGGGAGAGCTTTGCGTCCTATTAGCTGGTTGGCGGGGTAACGGCCCACCAAGGCGATGATAGGTAGCCGGCCTGAGAGGGTGAACGGCCACAAGGGGACTGAGATACGGCCCTTACTCCTACGGGAGGCAGCAGTGGGGAATATTGGACAATGGGGGCAACCCTGATCCAGCAATTCTGTGTGCACGAAGAAGGTTTTCGGATTGTAAAGTGCTTTCAGCAGGGAAGAAGAGAATGACGGTACCTGCAGAAGAAGCGACGGCTAAATA
>GV2UCFN02FR7AU
GGTGAGTAACGCGTAAAGAACTTGCCCCGCAGACAGGGATAACAGACGGAAACGACTGATAAAACCTGATATAATTGCCGGTACGCATGTGCCCGGCAATGAAAAGAGATGCTGCGGGAGAGCTTTGCGTCCTATTAGCTGGTTGGCGGGGTAACGGCCCACCAAGGCGATGATAGGTAGCCGGCCTGAGAGGGTGAACGGCCACAAGGGGACTGAGATACGGCCCTTACTCCTACGGGAGGCAGCAGTGGGGAATATTGGACAATGGGGGCAACCCTGATCCAGCAATTCTGTGTGCACGAAGAAGGTTTTCGGATTGTAAAGTGCTTTCAGCAGGGAAGAAGAGAATGACGGTACCTGCAGAAGAAGCGACGGCTAAATA
>GV2UCFN02H2IQ1
GGTGAGTAACGCGTAAAGAACTTGCCCCGCAGACAGGGATAACAGACGGAAACGACTGATAAAACCTGATATAATTGCCGGTACGCATGTGCCCGGCAATGAAAAGAGATGCTGCGGGAGAGCTTTGCGTCCTATTAGCTGGTTGGCGGGGTAACGGCCCACCAAGGCGATGATAGGTAGCCGGCCTGAGAGGGTGAACGGCCACAAGGGGACTGAGATACGGCCCTTACTCCTACGGGAGGCAGCAGTGGGGAATATTGGACAATGGGGGCAACCCTGATCCAGCAATTCTGTGTGCACGAAGAAGGTTTTCGGATTGTAAAGTGCTTTCAGCAGGGAAGAAGAGAATGACGGTACCTGCAGAAGAAGCGACGGCTAAATA
>GV2UCFN02HVL9T
GGTGAGTAACGCGTAAAGAACTTGCCCCGCAGACAGGGATAACAGACGGAAACGACTGATAAAACCTGATATAATTGCCGGTACGCATGTGCCCGGCAATGAAAAGAGATGCTGCGGGAGAGCTTTGCGTCCTATTAGCTGGTTGGCGGGGTAACGGCCCACCAAGGCGATGATAGGTAGCCGGCCTGAGAGGGTGAACGGCCACAAGGGGACTGAGATACGGCCCTTACTCCTACGGGAGGCAGCAGTGGGGAATATTGGACAATGGGGGCAACCCTGATCCAGCAATTCTGTGTGCACGAAGAAGGTTTTCGGATTGTAAAGTGCTTTCAGCAGGGAAGAAGAGAATGACGGTACCTGCAGAAGAAGCGACGGCTAAATA
>GV2UCFN02GDDZ6
GGTGAGTAACGCGTAAAGAACTTGCCCCGCAGACAGGGATAACAGACGGAAACGACTGATAAAACCTGATATAATTGCCGGTACGCATGTGCCCGGCAATGAAAAGAGATGCTGCGGGAGAGCTTTGCGTCCTATTAGCTGGTTGGCGGGGTAACGGCCCACCAAGGCGATGATAGGTAGCCGGCCTGAGAGGGTGAACGGCCACAAGGGGACTGAGATACGGCCCTTACTCCTACGGGAGGCAGCAGTGGGGAATATTGGACAATGGGGGCAACCCTGATCCAGCAATTCTGTGTGCACGAAGAAGGTTTTCGGATTGTAAAGTGCTTTCAGCAGGGAAGAAGAGAATGACGGTACCTGCAGAAGAAGCGACGGCTAAATA
>GV2UCFN02HIFLP
GGTGAGTAACGCGTAAAGAACTTGCCCCGCAGACAGGGATAACAGACGGAAACGACTGATAAAACCTGATATAATTGCCGGTACGCATGTGCCCGGCAATGAAAAGAGATGCTGCGGGAGAGCTTTGCGTCCTATTAGCTGGTTGGCGGGGTAACGGCCCACCAAGGCGATGATAGGTAGCCGGCCTGAGAGGGTGAACGGCCACAAGGGGACTGAGATACGGCCCTTACTCCTACGGGAGGCAGCAGTGGGGAATATTGGACAATGGGGGCAACCCTGATCCAGCAATTCTGTGTGCACGAAGAAGGTTTTCGGATTGTAAAGTGCTTTCAGCAGGGAAGAAGAGAATGACGGTACCTGCAGAAGAAGCGACGGCTAAATA
>GV2UCFN02F3TRY
GGTGAGTAACGCGTAAAGAACTTGCCCCGCAGACAGGGATAACAGACGGAAACGACTGATAAAACCTGATATAATTGCCGGTACGCATGTGCCCGGCAATGAAAAGAGATGCTGCGGGAGAGCTTTGCGTCCTATTAGCTGGTTGGCGGGGTAACGGCCCACCAAGGCGATGATAGGTAGCCGGCCTGAGAGGGTGAACGGCCACAAGGGGACTGAGATACGGCCCTTACTCCTACGGGAGGCAGCAGTGGGGAATATTGGACAATGGGGGCAACCCTGATCCAGCAATTCTGTGTGCACGAAGAAGGTTTTCGGATTGTAAAGTGCTTTCAGCAGGGAAGAAGAGAATGACGGTACCTGCAGAAGAAGCGACGGCTAAATA
>GV2UCFN02HDV87
GGTGAGTAACGCGTAAAGAACTTGCCCCGCAGACAGGGATAACAGACGGAAACGACTGATAAAACCTGATATAATTGCCGGTACGCATGTGCCCGGCAATGAAAAGAGATGCTGCGGGAGAGCTTTGCGTCCTATTAGCTGGTTGGCGGGGTAACGGCCCACCAAGGCGATGATAGGTAGCCGGCCTGAGAGGGTGAACGGCCACAAGGGGACTGAGATACGGCCCTTACTCCTACGGGAGGCAGCAGTGGGGAATATTGGACAATGGGGGCAACCCTGATCCAGCAATTCTGTGTGCACGAAGAAGGTTTTCGGATTGTAAAGTGCTTTCAGCAGGGAAGAAGAGAATGACGGTACCTGCAGAAGAAGCGACGGCTAAATA
>GV2UCFN02J4TPZ
GGTGAGTAACGCGTAAAGAACTTGCCCCGCAGACAGGGATAACAGACGGAAACGACTGATAAAACCTGATATAATTGCCGGTACGCATGTGCCCGGCAATGAAAAGAGATGCTGCGGGAGAGCTTTGCGTCCTATTAGCTGGTTGGCGGGGTAACGGCCCACCAAGGCGATGATAGGTAGCCGGCCTGAGAGGGTGAACGGCCACAAGGGGACTGAGATACGGCCCTTACTCCTACGGGAGGCAGCAGTGGGGAATATTGGACAATGGGGGCAACCCTGATCCAGCAATTCTGTGTGCACGAAGAAGGTTTTCGGATTGTAAAGTGCTTTCAGCAGGGAAGAAGAGAATGACGGTACCTGCAGAAGAAGCGACGGCTAAATA
>GV2UCFN02JQETV
GGTGAGTAACGCGTAAAGAACTTGCCCCGCAGACAGGGATAACAGACGGAAACGACTGATAAAACCTGATATAATTGCCGGTACGCATGTGCCCGGCAATGAAAAGAGATGCTGCGGGAGAGCTTTGCGTCCTATTAGCTGGTTGGCGGGGTAACGGCCCACCAAGGCGATGATAGGTAGCCGGCCTGAGAGGGTGAACGGCCACAAGGGGACTGAGATACGGCCCTTACTCCTACGGGAGGCAGCAGTGGGGAATATTGGACAATGGGGGCAACCCTGATCCAGCAATTCTGTGTGCACGAAGAAGGTTTTCGGATTGTAAAGTGCTTTCAGCAGGGAAGAAGAGAATGACGGTACCTGCAGAAGAAGCGACGGCTAAATA
>GV2UCFN02G6BNZ
GGTGAGTAACGCGTAAAGAACTTGCCCCGCAGACAGGGATAACAGACGGAAACGACTGATAAAACCTGATATAATTGCCGGTACGCATGTGCCCGGCAATGAAAAGAGATGCTGCGGGAGAGCTTTGCGTCCTATTAGCTGGTTGGCGGGGTAACGGCCCACCAAGGCGATGATAGGTAGCCGGCCTGAGAGGGTGAACGGCCACAAGGGGACTGAGATACGGCCCTTACTCCTACGGGAGGCAGCAGTGGGGAATATTGGACAATGGGGGCAACCCTGATCCAGCAATTCTGTGTGCACGAAGAAGGTTTTCGGATTGTAAAGTGCTTTCAGCAGGGAAGAAGAGAATGACGGTACCTGCAGAAGAAGCGACGGCTAAATA
>GV2UCFN02IBLTB
GGTGAGTAACGCGTAAAGAACTTGCCCCGCAGACAGGGATAACAGACGGAAACGACTGATAAAACCTGATATAATTGCCGGTACGCATGTGCCCGGCAATGAAAAGAGATGCTGCGGGAGAGCTTTGCGTCCTATTAGCTGGTTGGCGGGGTAACGGCCCACCAAGGCGATGATAGGTAGCCGGCCTGAGAGGGTGAACGGCCACAAGGGGACTGAGATACGGCCCTTACTCCTACGGGAGGCAGCAGTGGGGAATATTGGACAATGGGGGCAACCCTGATCCAGCAATTCTGTGTGCACGAAGAAGGTTTTCGGATTGTAAAGTGCTTTCAGCAGGGAAGAAGAGAATGACGGTACCTGCAGAAGAAGCGACGGCTAAATA
>GV2UCFN02G9LXE
GGTGAGTAACGCGTAAAGAACTTGCCCCGCAGACAGGGATAACAGACGGAAACGACTGATAAAACCTGATATAATTGCCGGTACGCATGTGCCCGGCAATGAAAAGAGATGCTGCGGGAGAGCTTTGCGTCCTATTAGCTGGTTGGCGGGGTAACGGCCCACCAAGGCGATGATAGGTAGCCGGCCTGAGAGGGTGAACGGCCACAAGGGGACTGAGATACGGCCCTTACTCCTACGGGAGGCAGCAGTGGGGAATATTGGACAATGGGGGCAACCCTGATCCAGCAATTCTGTGTGCACGAAGAAGGTTTTCGGATTGTAAAGTGCTTTCAGCAGGGAAGAAGAGAATGACGGTACCTGCAGAAGAAGCGACGGCTAAATA
>GV2UCFN02F5S2Y
GGTGAGTAACGCGTAAAGAACTTGCCCCGCAGACAGGGATAACAGACGGAAACGACTGATAAAACCTGATATAATTGCCGGTACGCATGTGCCCGGCAATGAAAAGAGATGCTGCGGGAGAGCTTTGCGTCCTATTAGCTGGTTGGCGGGGTAACGGCCCACCAAGGCGATGATAGGTAGCCGGCCTGAGAGGGTGAACGGCCACAAGGGGACTGAGATACGGCCCTTACTCCTACGGGAGGCAGCAGTGGGGAATATTGGACAATGGGGGCAACCCTGATCCAGCAATTCTGTGTGCACGAAGAAGGTTTTCGGATTGTAAAGTGCTTTCAGCAGGGAAGAAGAGAATGACGGTACCTGCAGAAGAAGCGACGGCTAAATA
>GV2UCFN02GOX36
GGTGAGTAACGCGTAAAGAACTTGCCCCGCAGACAGGGATAACAGACGGAAACGACTGATAAAACCTGATATAATTGCCGGTACGCATGTGCCCGGCAATGAAAAGAGATGCTGCGGGAGAGCTTTGCGTCCTATTAGCTGGTTGGCGGGGTAACGGCCCACCAAGGCGATGATAGGTAGCCGGCCTGAGAGGGTGAACGGCCACAAGGGGACTGAGATACGGCCCTTACTCCTACGGGAGGCAGCAGTGGGGAATATTGGACAATGGGGGCAACCCTGATCCAGCAATTCTGTGTGCACGAAGAAGGTTTTCGGATTGTAAAGTGCTTTCAGCAGGGAAGAAGAGAATGACGGTACCTGCAGAAGAAGCGACGGCTAAATA
>GV2UCFN02JQ1TJ
GGTGAGTAACGCGTAAAGAACTTGCCCCGCAGACAGGGATAACAGACGGAAACGACTGATAAAACCTGATATAATTGCCGGTACGCATGTGCCCGGCAATGAAAAGAGATGCTGCGGGAGAGCTTTGCGTCCTATTAGCTGGTTGGCGGGGTAACGGCCCACCAAGGCGATGATAGGTAGCCGGCCTGAGAGGGTGAACGGCCACAAGGGGACTGAGATACGGCCCTTACTCCTACGGGAGGCAGCAGTGGGGAATATTGGACAATGGGGGCAACCCTGATCCAGCAATTCTGTGTGCACGAAGAAGGTTTTCGGATTGTAAAGTGCTTTCAGCAGGGAAGAAGAGAATGACGGTACCTGCAGAAGAAGCGACGGCTAAATA
>GV2UCFN02JCC0K
GGTGAGTAACGCGTAAAGAACTTGCCCCGCAGACAGGGATAACAGACGGAAACGACTGATAAAACCTGATATAATTGCCGGTACGCATGTGCCCGGCAATGAAAAGAGATGCTGCGGGAGAGCTTTGCGTCCTATTAGCTGGTTGGCGGGGTAACGGCCCACCAAGGCGATGATAGGTAGCCGGCCTGAGAGGGTGAACGGCCACAAGGGGACTGAGATACGGCCCTTACTCCTACGGGAGGCAGCAGTGGGGAATATTGGACAATGGGGGCAACCCTGATCCAGCAATTCTGTGTGCACGAAGAAGGTTTTCGGATTGTAAAGTGCTTTCAGCAGGGAAGAAGAGAATGACGGTACCTGCAGAAGAAGCGACGGCTAAATA
>GV2UCFN02HQKK3
GGTGAGTAACGCGTAAAGAACTTGCCCCGCAGACAGGGATAACAGACGGAAACGACTGATAAAACCTGATATAATTGCCGGTACGCATGTGCCCGGCAATGAAAAGAGATGCTGCGGGAGAGCTTTGCGTCCTATTAGCTGGTTGGCGGGGTAACGGCCCACCAAGGCGATGATAGGTAGCCGGCCTGAGAGGGTGAACGGCCACAAGGGGACTGAGATACGGCCCTTACTCCTACGGGAGGCAGCAGTGGGGAATATTGGACAATGGGGGCAACCCTGATCCAGCAATTCTGTGTGCACGAAGAAGGTTTTCGGATTGTAAAGTGCTTTCAGCAGGGAAGAAGAGAATGACGGTACCTGCAGAAGAAGCGACGGCTAAATA
>GV2UCFN02JS2ML
GGTGAGTAACGCGTAAAGAACTTGCCCCGCAGACAGGGATAACAGACGGAAACGACTGATAAAACCTGATATAATTGCCGGTACGCATGTGCCCGGCAATGAAAAGAGATGCTGCGGGAGAGCTTTGCGTCCTATTAGCTGGTTGGCGGGGTAACGGCCCACCAAGGCGATGATAGGTAGCCGGCCTGAGAGGGTGAACGGCCACAAGGGGACTGAGATACGGCCCTTACTCCTACGGGAGGCAGCAGTGGGGAATATTGGACAATGGGGGCAACCCTGATCCAGCAATTCTGTGTGCACGAAGAAGGTTTTCGGATTGTAAAGTGCTTTCAGCAGGGAAGAAGAGAATGACGGTACCTGCAGAAGAAGCGACGGCTAAATA
>GV2UCFN02GL96J
GGTGAGTAACGCGTAAAGAACTTGCCCCGCAGACAGGGATAACAGACGGAAACGACTGATAAAACCTGATATAATTGCCGGTACGCATGTGCCCGGCAATGAAAAGAGATGCTGCGGGAGAGCTTTGCGTCCTATTAGCTGGTTGGCGGGGTAACGGCCCACCAAGGCGATGATAGGTAGCCGGCCTGAGAGGGTGAACGGCCACAAGGGGACTGAGATACGGCCCTTACTCCTACGGGAGGCAGCAGTGGGGAATATTGGACAATGGGGGCAACCCTGATCCAGCAATTCTGTGTGCACGAAGAAGGTTTTCGGATTGTAAAGTGCTTTCAGCAGGGAAGAAGAGAATGACGGTACCTGCAGAAGAAGCGACGGCTAAATA
>GV2UCFN02GOKZ7
GGTGAGTAACGCGTAAAGAACTTGCCCCGCAGACAGGGATAACAGACGGAAACGACTGATAAAACCTGATATAATTGCCGGTACGCATGTGCCCGGCAATGAAAAGAGATGCTGCGGGAGAGCTTTGCGTCCTATTAGCTGGTTGGCGGGGTAACGGCCCACCAAGGCGATGATAGGTAGCCGGCCTGAGAGGGTGAACGGCCACAAGGGGACTGAGATACGGCCCTTACTCCTACGGGAGGCAGCAGTGGGGAATATTGGACAATGGGGGCAACCCTGATCCAGCAATTCTGTGTGCACGAAGAAGGTTTTCGGATTGTAAAGTGCTTTCAGCAGGGAAGAAGAGAATGACGGTACCTGCAGAAGAAGCGACGGCTAAATA
>GV2UCFN02F9I4M
GGTGAGTAACGCGTAAAGAACTTGCCCCGCAGACAGGGATAACAGACGGAAACGACTGATAAAACCTGATATAATTGCCGGTACGCATGTGCCCGGCAATGAAAAGAGATGCTGCGGGAGAGCTTTGCGTCCTATTAGCTGGTTGGCGGGGTAACGGCCCACCAAGGCGATGATAGGTAGCCGGCCTGAGAGGGTGAACGGCCACAAGGGGACTGAGATACGGCCCTTACTCCTACGGGAGGCAGCAGTGGGGAATATTGGACAATGGGGGCAACCCTGATCCAGCAATTCTGTGTGCACGAAGAAGGTTTTCGGATTGTAAAGTGCTTTCAGCAGGGAAGAAGAGAATGACGGTACCTGCAGAAGAAGCGACGGCTAAATA
>GV2UCFN02GU6PJ
GGTGAGTAACGCGTAAAGAACTTGCCCCGCAGACAGGGATAACAGACGGAAACGACTGATAAAACCTGATATAATTGCCGGTACGCATGTGCCCGGCAATGAAAAGAGATGCTGCGGGAGAGCTTTGCGTCCTATTAGCTGGTTGGCGGGGTAACGGCCCACCAAGGCGATGATAGGTAGCCGGCCTGAGAGGGTGAACGGCCACAAGGGGACTGAGATACGGCCCTTACTCCTACGGGAGGCAGCAGTGGGGAATATTGGACAATGGGGGCAACCCTGATCCAGCAATTCTGTGTGCACGAAGAAGGTTTTCGGATTGTAAAGTGCTTTCAGCAGGGAAGAAGAGAATGACGGTACCTGCAGAAGAAGCGACGGCTAAATA
>GV2UCFN02HI7VN
GGTGAGTAACGCGTAAAGAACTTGCCCCGCAGACAGGGATAACAGACGGAAACGACTGATAAAACCTGATATAATTGCCGGTACGCATGTGCCCGGCAATGAAAAGAGATGCTGCGGGAGAGCTTTGCGTCCTATTAGCTGGTTGGCGGGGTAACGGCCCACCAAGGCGATGATAGGTAGCCGGCCTGAGAGGGTGAACGGCCACAAGGGGACTGAGATACGGCCCTTACTCCTACGGGAGGCAGCAGTGGGGAATATTGGACAATGGGGGCAACCCTGATCCAGCAATTCTGTGTGCACGAAGAAGGTTTTCGGATTGTAAAGTGCTTTCAGCAGGGAAGAAGAGAATGACGGTACCTGCAGAAGAAGCGACGGCTAAATA
>GV2UCFN02JAUBG
GGTGAGTAACGCGTAAAGAACTTGCCCCGCAGACAGGGATAACAGACGGAAACGACTGATAAAACCTGATATAATTGCCGGTACGCATGTGCCCGGCAATGAAAAGAGATGCTGCGGGAGAGCTTTGCGTCCTATTAGCTGGTTGGCGGGGTAACGGCCCACCAAGGCGATGATAGGTAGCCGGCCTGAGAGGGTGAACGGCCACAAGGGGACTGAGATACGGCCCTTACTCCTACGGGAGGCAGCAGTGGGGAATATTGGACAATGGGGGCAACCCTGATCCAGCAATTCTGTGTGCACGAAGAAGGTTTTCGGATTGTAAAGTGCTTTCAGCAGGGAAGAAGAGAATGACGGTACCTGCAGAAGAAGCGACGGCTAAATA
>GV2UCFN02IK3DN
GGTGAGTAACGCGTAAAGAACTTGCCCCGCAGACAGGGATAACAGACGGAAACGACTGATAAAACCTGATATAATTGCCGGTACGCATGTGCCCGGCAATGAAAAGAGATGCTGCGGGAGAGCTTTGCGTCCTATTAGCTGGTTGGCGGGGTAACGGCCCACCAAGGCGATGATAGGTAGCCGGCCTGAGAGGGTGAACGGCCACAAGGGGACTGAGATACGGCCCTTACTCCTACGGGAGGCAGCAGTGGGGAATATTGGACAATGGGGGCAACCCTGATCCAGCAATTCTGTGTGCACGAAGAAGGTTTTCGGATTGTAAAGTGCTTTCAGCAGGGAAGAAGAGAATGACGGTACCTGCAGAAGAAGCGACGGCTAAATA
>GV2UCFN02GFHWV
GGTGAGTAACGCGTAAAGAACTTGCCCCGCAGACAGGGATAACAGACGGAAACGACTGATAAAACCTGATATAATTGCCGGTACGCATGTGCCCGGCAATGAAAAGAGATGCTGCGGGAGAGCTTTGCGTCCTATTAGCTGGTTGGCGGGGTAACGGCCCACCAAGGCGATGATAGGTAGCCGGCCTGAGAGGGTGAACGGCCACAAGGGGACTGAGATACGGCCCTTACTCCTACGGGAGGCAGCAGTGGGGAATATTGGACAATGGGGGCAACCCTGATCCAGCAATTCTGTGTGCACGAAGAAGGTTTTCGGATTGTAAAGTGCTTTCAGCAGGGAAGAAGAGAATGACGGTACCTGCAGAAGAAGCGACGGCTAAATA
>GV2UCFN02G3XRC
GGTGAGTAACGCGTAAAGAACTTGCCCCGCAGACAGGGATAACAGACGGAAACGACTGATAAAACCTGATATAATTGCCGGTACGCATGTGCCCGGCAATGAAAAGAGATGCTGCGGGAGAGCTTTGCGTCCTATTAGCTGGTTGGCGGGGTAACGGCCCACCAAGGCGATGATAGGTAGCCGGCCTGAGAGGGTGAACGGCCACAAGGGGACTGAGATACGGCCCTTACTCCTACGGGAGGCAGCAGTGGGGAATATTGGACAATGGGGGCAACCCTGATCCAGCAATTCTGTGTGCACGAAGAAGGTTTTCGGATTGTAAAGTGCTTTCAGCAGGGAAGAAGAGAATGACGGTACCTGCAGAAGAAGCGACGGCTAAATA
>GV2UCFN02IP83A
GGTGAGTAACGCGTAAAGAACTTGCCCCGCAGACAGGGATAACAGACGGAAACGACTGATAAAACCTGATATAATTGCCGGTACGCATGTGCCCGGCAATGAAAAGAGATGCTGCGGGAGAGCTTTGCGTCCTATTAGCTGGTTGGCGGGGTAACGGCCCACCAAGGCGATGATAGGTAGCCGGCCTGAGAGGGTGAACGGCCACAAGGGGACTGAGATACGGCCCTTACTCCTACGGGAGGCAGCAGTGGGGAATATTGGACAATGGGGGCAACCCTGATCCAGCAATTCTGTGTGCACGAAGAAGGTTTTCGGATTGTAAAGTGCTTTCAGCAGGGAAGAAGAGAATGACGGTACCTGCAGAAGAAGCGACGGCTAAATA
>GV2UCFN02JMKF2
GGTGAGTAACGCGTAAAGAACTTGCCCCGCAGACAGGGATAACAGACGGAAACGACTGATAAAACCTGATATAATTGCCGGTACGCATGTGCCCGGCAATGAAAAGAGATGCTGCGGGAGAGCTTTGCGTCCTATTAGCTGGTTGGCGGGGTAACGGCCCACCAAGGCGATGATAGGTAGCCGGCCTGAGAGGGTGAACGGCCACAAGGGGACTGAGATACGGCCCTTACTCCTACGGGAGGCAGCAGTGGGGAATATTGGACAATGGGGGCAACCCTGATCCAGCAATTCTGTGTGCACGAAGAAGGTTTTCGGATTGTAAAGTGCTTTCAGCAGGGAAGAAGAGAATGACGGTACCTGCAGAAGAAGCGACGGCTAAATA
>GV2UCFN02HHDTC
GGTGAGTAACGCGTAAAGAACTTGCCCCGCAGACAGGGATAACAGACGGAAACGACTGATAAAACCTGATATAATTGCCGGTACGCATGTGCCCGGCAATGAAAAGAGATGCTGCGGGAGAGCTTTGCGTCCTATTAGCTGGTTGGCGGGGTAACGGCCCACCAAGGCGATGATAGGTAGCCGGCCTGAGAGGGTGAACGGCCACAAGGGGACTGAGATACGGCCCTTACTCCTACGGGAGGCAGCAGTGGGGAATATTGGACAATGGGGGCAACCCTGATCCAGCAATTCTGTGTGCACGAAGAAGGTTTTCGGATTGTAAAGTGCTTTCAGCAGGGAAGAAGAGAATGACGGTACCTGCAGAAGAAGCGACGGCTAAATA
>GV2UCFN02FVIZ7
GGTGAGTAACGCGTAAAGAACTTGCCCCGCAGACAGGGATAACAGACGGAAACGACTGATAAAACCTGATATAATTGCCGGTACGCATGTGCCCGGCAATGAAAAGAGATGCTGCGGGAGAGCTTTGCGTCCTATTAGCTGGTTGGCGGGGTAACGGCCCACCAAGGCGATGATAGGTAGCCGGCCTGAGAGGGTGAACGGCCACAAGGGGACTGAGATACGGCCCTTACTCCTACGGGAGGCAGCAGTGGGGAATATTGGACAATGGGGGCAACCCTGATCCAGCAATTCTGTGTGCACGAAGAAGGTTTTCGGATTGTAAAGTGCTTTCAGCAGGGAAGAAGAGAATGACGGTACCTGCAGAAGAAGCGACGGCTAAATA
>GV2UCFN02IB11Z
GGTGAGTAACGCGTAAAGAACTTGCCCCGCAGACAGGGATAACAGACGGAAACGACTGATAAAACCTGATATAATTGCCGGTACGCATGTGCCCGGCAATGAAAAGAGATGCTGCGGGAGAGCTTTGCGTCCTATTAGCTGGTTGGCGGGGTAACGGCCCACCAAGGCGATGATAGGTAGCCGGCCTGAGAGGGTGAACGGCCACAAGGGGACTGAGATACGGCCCTTACTCCTACGGGAGGCAGCAGTGGGGAATATTGGACAATGGGGGCAACCCTGATCCAGCAATTCTGTGTGCACGAAGAAGGTTTTCGGATTGTAAAGTGCTTTCAGCAGGGAAGAAGAGAATGACGGTACCTGCAGAAGAAGCGACGGCTAAATA
>GV2UCFN02HO08L
GGTGAGTAACGCGTAAAGAACTTGCCCCGCAGACAGGGATAACAGACGGAAACGACTGATAAAACCTGATATAATTGCCGGTACGCATGTGCCCGGCAATGAAAAGAGATGCTGCGGGAGAGCTTTGCGTCCTATTAGCTGGTTGGCGGGGTAACGGCCCACCAAGGCGATGATAGGTAGCCGGCCTGAGAGGGTGAACGGCCACAAGGGGACTGAGATACGGCCCTTACTCCTACGGGAGGCAGCAGTGGGGAATATTGGACAATGGGGGCAACCCTGATCCAGCAATTCTGTGTGCACGAAGAAGGTTTTCGGATTGTAAAGTGCTTTCAGCAGGGAAGAAGAGAATGACGGTACCTGCAGAAGAAGCGACGGCTAAATA
>GV2UCFN02GLUT5
GGTGAGTAACGCGTAAAGAACTTGCCCCGCAGACAGGGATAACAGACGGAAACGACTGATAAAACCTGATATAATTGCCGGTACGCATGTGCCCGGCAATGAAAAGAGATGCTGCGGGAGAGCTTTGCGTCCTATTAGCTGGTTGGCGGGGTAACGGCCCACCAAGGCGATGATAGGTAGCCGGCCTGAGAGGGTGAACGGCCACAAGGGGACTGAGATACGGCCCTTACTCCTACGGGAGGCAGCAGTGGGGAATATTGGACAATGGGGGCAACCCTGATCCAGCAATTCTGTGTGCACGAAGAAGGTTTTCGGATTGTAAAGTGCTTTCAGCAGGGAAGAAGAGAATGACGGTACCTGCAGAAGAAGCGACGGCTAAATA
>GV2UCFN02IHTM6
GGTGAGTAACGCGTAAAGAACTTGCCCCGCAGACAGGGATAACAGACGGAAACGACTGATAAAACCTGATATAATTGCCGGTACGCATGTGCCCGGCAATGAAAAGAGATGCTGCGGGAGAGCTTTGCGTCCTATTAGCTGGTTGGCGGGGTAACGGCCCACCAAGGCGATGATAGGTAGCCGGCCTGAGAGGGTGAACGGCCACAAGGGGACTGAGATACGGCCCTTACTCCTACGGGAGGCAGCAGTGGGGAATATTGGACAATGGGGGCAACCCTGATCCAGCAATTCTGTGTGCACGAAGAAGGTTTTCGGATTGTAAAGTGCTTTCAGCAGGGAAGAAGAGAATGACGGTACCTGCAGAAGAAGCGACGGCTAAATA
>GV2UCFN02JLSK6
GGTGAGTAACGCGTAAAGAACTTGCCCCGCAGACAGGGATAACAGACGGAAACGACTGATAAAACCTGATATAATTGCCGGTACGCATGTGCCCGGCAATGAAAAGAGATGCTGCGGGAGAGCTTTGCGTCCTATTAGCTGGTTGGCGGGGTAACGGCCCACCAAGGCGATGATAGGTAGCCGGCCTGAGAGGGTGAACGGCCACAAGGGGACTGAGATACGGCCCTTACTCCTACGGGAGGCAGCAGTGGGGAATATTGGACAATGGGGGCAACCCTGATCCAGCAATTCTGTGTGCACGAAGAAGGTTTTCGGATTGTAAAGTGCTTTCAGCAGGGAAGAAGAGAATGACGGTACCTGCAGAAGAAGCGACGGCTAAATA
>GV2UCFN02IJ25W
GGTGAGTAACGCGTAAAGAACTTGCCCCGCAGACAGGGATAACAGACGGAAACGACTGATAAAACCTGATATAATTGCCGGTACGCATGTGCCCGGCAATGAAAAGAGATGCTGCGGGAGAGCTTTGCGTCCTATTAGCTGGTTGGCGGGGTAACGGCCCACCAAGGCGATGATAGGTAGCCGGCCTGAGAGGGTGAACGGCCACAAGGGGACTGAGATACGGCCCTTACTCCTACGGGAGGCAGCAGTGGGGAATATTGGACAATGGGGGCAACCCTGATCCAGCAATTCTGTGTGCACGAAGAAGGTTTTCGGATTGTAAAGTGCTTTCAGCAGGGAAGAAGAGAATGACGGTACCTGCAGAAGAAGCGACGGCTAAATA
>GV2UCFN02GOOHQ
GGTGAGTAACGCGTAAAGAACTTGCCCCGCAGACAGGGATAACAGACGGAAACGACTGATAAAACCTGATATAATTGCCGGTACGCATGTGCCCGGCAATGAAAAGAGATGCTGCGGGAGAGCTTTGCGTCCTATTAGCTGGTTGGCGGGGTAACGGCCCACCAAGGCGATGATAGGTAGCCGGCCTGAGAGGGTGAACGGCCACAAGGGGACTGAGATACGGCCCTTACTCCTACGGGAGGCAGCAGTGGGGAATATTGGACAATGGGGGCAACCCTGATCCAGCAATTCTGTGTGCACGAAGAAGGTTTTCGGATTGTAAAGTGCTTTCAGCAGGGAAGAAGAGAATGACGGTACCTGCAGAAGAAGCGACGGCTAAATA
>GV2UCFN02GB1RV
GGTGAGTAACGCGTAAAGAACTTGCCCCGCAGACAGGGATAACAGACGGAAACGACTGATAAAACCTGATATAATTGCCGGTACGCATGTGCCCGGCAATGAAAAGAGATGCTGCGGGAGAGCTTTGCGTCCTATTAGCTGGTTGGCGGGGTAACGGCCCACCAAGGCGATGATAGGTAGCCGGCCTGAGAGGGTGAACGGCCACAAGGGGACTGAGATACGGCCCTTACTCCTACGGGAGGCAGCAGTGGGGAATATTGGACAATGGGGGCAACCCTGATCCAGCAATTCTGTGTGCACGAAGAAGGTTTTCGGATTGTAAAGTGCTTTCAGCAGGGAAGAAGAGAATGACGGTACCTGCAGAAGAAGCGACGGCTAAATA
>GV2UCFN02H5WLW
GGTGAGTAACGCGTAAAGAACTTGCCCCGCAGACAGGGATAACAGACGGAAACGACTGATAAAACCTGATATAATTGCCGGTACGCATGTGCCCGGCAATGAAAAGAGATGCTGCGGGAGAGCTTTGCGTCCTATTAGCTGGTTGGCGGGGTAACGGCCCACCAAGGCGATGATAGGTAGCCGGCCTGAGAGGGTGAACGGCCACAAGGGGACTGAGATACGGCCCTTACTCCTACGGGAGGCAGCAGTGGGGAATATTGGACAATGGGGGCAACCCTGATCCAGCAATTCTGTGTGCACGAAGAAGGTTTTCGGATTGTAAAGTGCTTTCAGCAGGGAAGAAGAGAATGACGGTACCTGCAGAAGAAGCGACGGCTAAATA
>GV2UCFN02JW6ON
GGTGAGTAACGCGTAAAGAACTTGCCCCGCAGACAGGGATAACAGACGGAAACGACTGATAAAACCTGATATAATTGCCGGTACGCATGTGCCCGGCAATGAAAAGAGATGCTGCGGGAGAGCTTTGCGTCCTATTAGCTGGTTGGCGGGGTAACGGCCCACCAAGGCGATGATAGGTAGCCGGCCTGAGAGGGTGAACGGCCACAAGGGGACTGAGATACGGCCCTTACTCCTACGGGAGGCAGCAGTGGGGAATATTGGACAATGGGGGCAACCCTGATCCAGCAATTCTGTGTGCACGAAGAAGGTTTTCGGATTGTAAAGTGCTTTCAGCAGGGAAGAAGAGAATGACGGTACCTGCAGAAGAAGCGACGGCTAAATA
>GV2UCFN02F9LU5
GGTGAGTAACGCGTAAAGAACTTGCCCCGCAGACAGGGATAACAGACGGAAACGACTGATAAAACCTGATATAATTGCCGGTACGCATGTGCCCGGCAATGAAAAGAGATGCTGCGGGAGAGCTTTGCGTCCTATTAGCTGGTTGGCGGGGTAACGGCCCACCAAGGCGATGATAGGTAGCCGGCCTGAGAGGGTGAACGGCCACAAGGGGACTGAGATACGGCCCTTACTCCTACGGGAGGCAGCAGTGGGGAATATTGGACAATGGGGGCAACCCTGATCCAGCAATTCTGTGTGCACGAAGAAGGTTTTCGGATTGTAAAGTGCTTTCAGCAGGGAAGAAGAGAATGACGGTACCTGCAGAAGAAGCGACGGCTAAATA
>GV2UCFN02H6605
GGTGAGTAACGCGTAAAGAACTTGCCCCGCAGACAGGGATAACAGACGGAAACGACTGATAAAACCTGATATAATTGCCGGTACGCATGTGCCCGGCAATGAAAAGAGATGCTGCGGGAGAGCTTTGCGTCCTATTAGCTGGTTGGCGGGGTAACGGCCCACCAAGGCGATGATAGGTAGCCGGCCTGAGAGGGTGAACGGCCACAAGGGGACTGAGATACGGCCCTTACTCCTACGGGAGGCAGCAGTGGGGAATATTGGACAATGGGGGCAACCCTGATCCAGCAATTCTGTGTGCACGAAGAAGGTTTTCGGATTGTAAAGTGCTTTCAGCAGGGAAGAAGAGAATGACGGTACCTGCAGAAGAAGCGACGGCTAAATA
>GV2UCFN02HLOA2
GGTGAGTAACGCGTAAAGAACTTGCCCCGCAGACAGGGATAACAGACGGAAACGACTGATAAAACCTGATATAATTGCCGGTACGCATGTGCCCGGCAATGAAAAGAGATGCTGCGGGAGAGCTTTGCGTCCTATTAGCTGGTTGGCGGGGTAACGGCCCACCAAGGCGATGATAGGTAGCCGGCCTGAGAGGGTGAACGGCCACAAGGGGACTGAGATACGGCCCTTACTCCTACGGGAGGCAGCAGTGGGGAATATTGGACAATGGGGGCAACCCTGATCCAGCAATTCTGTGTGCACGAAGAAGGTTTTCGGATTGTAAAGTGCTTTCAGCAGGGAAGAAGAGAATGACGGTACCTGCAGAAGAAGCGACGGCTAAATA
>GV2UCFN02JG14S
GGTGAGTAACGCGTAAAGAACTTGCCCCGCAGACAGGGATAACAGACGGAAACGACTGATAAAACCTGATATAATTGCCGGTACGCATGTGCCCGGCAATGAAAAGAGATGCTGCGGGAGAGCTTTGCGTCCTATTAGCTGGTTGGCGGGGTAACGGCCCACCAAGGCGATGATAGGTAGCCGGCCTGAGAGGGTGAACGGCCACAAGGGGACTGAGATACGGCCCTTACTCCTACGGGAGGCAGCAGTGGGGAATATTGGACAATGGGGGCAACCCTGATCCAGCAATTCTGTGTGCACGAAGAAGGTTTTCGGATTGTAAAGTGCTTTCAGCAGGGAAGAAGAGAATGACGGTACCTGCAGAAGAAGCGACGGCTAAATA
>GV2UCFN02GWE31
GGTGAGTAACGCGTAAAGAACTTGCCCCGCAGACAGGGATAACAGACGGAAACGACTGATAAAACCTGATATAATTGCCGGTACGCATGTGCCCGGCAATGAAAAGAGATGCTGCGGGAGAGCTTTGCGTCCTATTAGCTGGTTGGCGGGGTAACGGCCCACCAAGGCGATGATAGGTAGCCGGCCTGAGAGGGTGAACGGCCACAAGGGGACTGAGATACGGCCCTTACTCCTACGGGAGGCAGCAGTGGGGAATATTGGACAATGGGGGCAACCCTGATCCAGCAATTCTGTGTGCACGAAGAAGGTTTTCGGATTGTAAAGTGCTTTCAGCAGGGAAGAAGAGAATGACGGTACCTGCAGAAGAAGCGACGGCTAAATA
>GV2UCFN02G9T1F
GGTGAGTAACGCGTAAAGAACTTGCCCCGCAGACAGGGATAACAGACGGAAACGACTGATAAAACCTGATATAATTGCCGGTACGCATGTGCCCGGCAATGAAAAGAGATGCTGCGGGAGAGCTTTGCGTCCTATTAGCTGGTTGGCGGGGTAACGGCCCACCAAGGCGATGATAGGTAGCCGGCCTGAGAGGGTGAACGGCCACAAGGGGACTGAGATACGGCCCTTACTCCTACGGGAGGCAGCAGTGGGGAATATTGGACAATGGGGGCAACCCTGATCCAGCAATTCTGTGTGCACGAAGAAGGTTTTCGGATTGTAAAGTGCTTTCAGCAGGGAAGAAGAGAATGACGGTACCTGCAGAAGAAGCGACGGCTAAATA
>GV2UCFN02I9WPU
GGTGAGTAACGCGTAAAGAACTTGCCCCGCAGACAGGGATAACAGACGGAAACGACTGATAAAACCTGATATAATTGCCGGTACGCATGTGCCCGGCAATGAAAAGAGATGCTGCGGGAGAGCTTTGCGTCCTATTAGCTGGTTGGCGGGGTAACGGCCCACCAAGGCGATGATAGGTAGCCGGCCTGAGAGGGTGAACGGCCACAAGGGGACTGAGATACGGCCCTTACTCCTACGGGAGGCAGCAGTGGGGAATATTGGACAATGGGGGCAACCCTGATCCAGCAATTCTGTGTGCACGAAGAAGGTTTTCGGATTGTAAAGTGCTTTCAGCAGGGAAGAAGAGAATGACGGTACCTGCAGAAGAAGCGACGGCTAAATA
>GV2UCFN02HM7WA
GGTGAGTAACGCGTAAAGAACTTGCCCCGCAGACAGGGATAACAGACGGAAACGACTGATAAAACCTGATATAATTGCCGGTACGCATGTGCCCGGCAATGAAAAGAGATGCTGCGGGAGAGCTTTGCGTCCTATTAGCTGGTTGGCGGGGTAACGGCCCACCAAGGCGATGATAGGTAGCCGGCCTGAGAGGGTGAACGGCCACAAGGGGACTGAGATACGGCCCTTACTCCTACGGGAGGCAGCAGTGGGGAATATTGGACAATGGGGGCAACCCTGATCCAGCAATTCTGTGTGCACGAAGAAGGTTTTCGGATTGTAAAGTGCTTTCAGCAGGGAAGAAGAGAATGACGGTACCTGCAGAAGAAGCGACGGCTAAATA
>GV2UCFN02F3SFM
GGTGAGTAACGCGTAAAGAACTTGCCCCGCAGACAGGGATAACAGACGGAAACGACTGATAAAACCTGATATAATTGCCGGTACGCATGTGCCCGGCAATGAAAAGAGATGCTGCGGGAGAGCTTTGCGTCCTATTAGCTGGTTGGCGGGGTAACGGCCCACCAAGGCGATGATAGGTAGCCGGCCTGAGAGGGTGAACGGCCACAAGGGGACTGAGATACGGCCCTTACTCCTACGGGAGGCAGCAGTGGGGAATATTGGACAATGGGGGCAACCCTGATCCAGCAATTCTGTGTGCACGAAGAAGGTTTTCGGATTGTAAAGTGCTTTCAGCAGGGAAGAAGAGAATGACGGTACCTGCAGAAGAAGCGACGGCTAAATA
>GV2UCFN02ITDS8
GGTGAGTAACGCGTAAAGAACTTGCCCCGCAGACAGGGATAACAGACGGAAACGACTGATAAAACCTGATATAATTGCCGGTACGCATGTGCCCGGCAATGAAAAGAGATGCTGCGGGAGAGCTTTGCGTCCTATTAGCTGGTTGGCGGGGTAACGGCCCACCAAGGCGATGATAGGTAGCCGGCCTGAGAGGGTGAACGGCCACAAGGGGACTGAGATACGGCCCTTACTCCTACGGGAGGCAGCAGTGGGGAATATTGGACAATGGGGGCAACCCTGATCCAGCAATTCTGTGTGCACGAAGAAGGTTTTCGGATTGTAAAGTGCTTTCAGCAGGGAAGAAGAGAATGACGGTACCTGCAGAAGAAGCGACGGCTAAATA
>GV2UCFN02JXSHP
GGTGAGTAACGCGTAAAGAACTTGCCCCGCAGACAGGGATAACAGACGGAAACGACTGATAAAACCTGATATAATTGCCGGTACGCATGTGCCCGGCAATGAAAAGAGATGCTGCGGGAGAGCTTTGCGTCCTATTAGCTGGTTGGCGGGGTAACGGCCCACCAAGGCGATGATAGGTAGCCGGCCTGAGAGGGTGAACGGCCACAAGGGGACTGAGATACGGCCCTTACTCCTACGGGAGGCAGCAGTGGGGAATATTGGACAATGGGGGCAACCCTGATCCAGCAATTCTGTGTGCACGAAGAAGGTTTTCGGATTGTAAAGTGCTTTCAGCAGGGAAGAAGAGAATGACGGTACCTGCAGAAGAAGCGACGGCTAAATA
>GV2UCFN02I7KEG
GGTGAGTAACGCGTAAAGAACTTGCCCCGCAGACAGGGATAACAGACGGAAACGACTGATAAAACCTGATATAATTGCCGGTACGCATGTGCCCGGCAATGAAAAGAGATGCTGCGGGAGAGCTTTGCGTCCTATTAGCTGGTTGGCGGGGTAACGGCCCACCAAGGCGATGATAGGTAGCCGGCCTGAGAGGGTGAACGGCCACAAGGGGACTGAGATACGGCCCTTACTCCTACGGGAGGCAGCAGTGGGGAATATTGGACAATGGGGGCAACCCTGATCCAGCAATTCTGTGTGCACGAAGAAGGTTTTCGGATTGTAAAGTGCTTTCAGCAGGGAAGAAGAGAATGACGGTACCTGCAGAAGAAGCGACGGCTAAATA
>GV2UCFN02FP7Z2
GGTGAGTAACGCGTAAAGAACTTGCCCCGCAGACAGGGATAACAGACGGAAACGACTGATAAAACCTGATATAATTGCCGGTACGCATGTGCCCGGCAATGAAAAGAGATGCTGCGGGAGAGCTTTGCGTCCTATTAGCTGGTTGGCGGGGTAACGGCCCACCAAGGCGATGATAGGTAGCCGGCCTGAGAGGGTGAACGGCCACAAGGGGACTGAGATACGGCCCTTACTCCTACGGGAGGCAGCAGTGGGGAATATTGGACAATGGGGGCAACCCTGATCCAGCAATTCTGTGTGCACGAAGAAGGTTTTCGGATTGTAAAGTGCTTTCAGCAGGGAAGAAGAGAATGACGGTACCTGCAGAAGAAGCGACGGCTAAATA
>GV2UCFN02GN3NK
GGTGAGTAACGCGTAAAGAACTTGCCCCGCAGACAGGGATAACAGACGGAAACGACTGATAAAACCTGATATAATTGCCGGTACGCATGTGCCCGGCAATGAAAAGAGATGCTGCGGGAGAGCTTTGCGTCCTATTAGCTGGTTGGCGGGGTAACGGCCCACCAAGGCGATGATAGGTAGCCGGCCTGAGAGGGTGAACGGCCACAAGGGGACTGAGATACGGCCCTTACTCCTACGGGAGGCAGCAGTGGGGAATATTGGACAATGGGGGCAACCCTGATCCAGCAATTCTGTGTGCACGAAGAAGGTTTTCGGATTGTAAAGTGCTTTCAGCAGGGAAGAAGAGAATGACGGTACCTGCAGAAGAAGCGACGGCTAAATA
>GV2UCFN02JDOPG
GGTGAGTAACGCGTAAAGAACTTGCCCCGCAGACAGGGATAACAGACGGAAACGACTGATAAAACCTGATATAATTGCCGGTACGCATGTGCCCGGCAATGAAAAGAGATGCTGCGGGAGAGCTTTGCGTCCTATTAGCTGGTTGGCGGGGTAACGGCCCACCAAGGCGATGATAGGTAGCCGGCCTGAGAGGGTGAACGGCCACAAGGGGACTGAGATACGGCCCTTACTCCTACGGGAGGCAGCAGTGGGGAATATTGGACAATGGGGGCAACCCTGATCCAGCAATTCTGTGTGCACGAAGAAGGTTTTCGGATTGTAAAGTGCTTTCAGCAGGGAAGAAGAGAATGACGGTACCTGCAGAAGAAGCGACGGCTAAATA
>GV2UCFN02FWQTG
GGTGAGTAACGCGTAAAGAACTTGCCCCGCAGACAGGGATAACAGACGGAAACGACTGATAAAACCTGATATAATTGCCGGTACGCATGTGCCCGGCAATGAAAAGAGATGCTGCGGGAGAGCTTTGCGTCCTATTAGCTGGTTGGCGGGGTAACGGCCCACCAAGGCGATGATAGGTAGCCGGCCTGAGAGGGTGAACGGCCACAAGGGGACTGAGATACGGCCCTTACTCCTACGGGAGGCAGCAGTGGGGAATATTGGACAATGGGGGCAACCCTGATCCAGCAATTCTGTGTGCACGAAGAAGGTTTTCGGATTGTAAAGTGCTTTCAGCAGGGAAGAAGAGAATGACGGTACCTGCAGAAGAAGCGACGGCTAAATA
>GV2UCFN02IT9HT
GGTGAGTAACGCGTAAAGAACTTGCCCCGCAGACAGGGATAACAGACGGAAACGACTGATAAAACCTGATATAATTGCCGGTACGCATGTGCCCGGCAATGAAAAGAGATGCTGCGGGAGAGCTTTGCGTCCTATTAGCTGGTTGGCGGGGTAACGGCCCACCAAGGCGATGATAGGTAGCCGGCCTGAGAGGGTGAACGGCCACAAGGGGACTGAGATACGGCCCTTACTCCTACGGGAGGCAGCAGTGGGGAATATTGGACAATGGGGGCAACCCTGATCCAGCAATTCTGTGTGCACGAAGAAGGTTTTCGGATTGTAAAGTGCTTTCAGCAGGGAAGAAGAGAATGACGGTACCTGCAGAAGAAGCGACGGCTAAATA
>GV2UCFN02GB7CP
GGTGAGTAACGCGTAAAGAACTTGCCCCGCAGACAGGGATAACAGACGGAAACGACTGATAAAACCTGATATAATTGCCGGTACGCATGTGCCCGGCAATGAAAAGAGATGCTGCGGGAGAGCTTTGCGTCCTATTAGCTGGTTGGCGGGGTAACGGCCCACCAAGGCGATGATAGGTAGCCGGCCTGAGAGGGTGAACGGCCACAAGGGGACTGAGATACGGCCCTTACTCCTACGGGAGGCAGCAGTGGGGAATATTGGACAATGGGGGCAACCCTGATCCAGCAATTCTGTGTGCACGAAGAAGGTTTTCGGATTGTAAAGTGCTTTCAGCAGGGAAGAAGAGAATGACGGTACCTGCAGAAGAAGCGACGGCTAAATA
>GV2UCFN02HDS13
GGTGAGTAACGCGTAAAGAACTTGCCCCGCAGACAGGGATAACAGACGGAAACGACTGATAAAACCTGATATAATTGCCGGTACGCATGTGCCCGGCAATGAAAAGAGATGCTGCGGGAGAGCTTTGCGTCCTATTAGCTGGTTGGCGGGGTAACGGCCCACCAAGGCGATGATAGGTAGCCGGCCTGAGAGGGTGAACGGCCACAAGGGGACTGAGATACGGCCCTTACTCCTACGGGAGGCAGCAGTGGGGAATATTGGACAATGGGGGCAACCCTGATCCAGCAATTCTGTGTGCACGAAGAAGGTTTTCGGATTGTAAAGTGCTTTCAGCAGGGAAGAAGAGAATGACGGTACCTGCAGAAGAAGCGACGGCTAAATA
>GV2UCFN02JGOUW
GGTGAGTAACGCGTAAAGAACTTGCCCCGCAGACAGGGATAACAGACGGAAACGACTGATAAAACCTGATATAATTGCCGGTACGCATGTGCCCGGCAATGAAAAGAGATGCTGCGGGAGAGCTTTGCGTCCTATTAGCTGGTTGGCGGGGTAACGGCCCACCAAGGCGATGATAGGTAGCCGGCCTGAGAGGGTGAACGGCCACAAGGGGACTGAGATACGGCCCTTACTCCTACGGGAGGCAGCAGTGGGGAATATTGGACAATGGGGGCAACCCTGATCCAGCAATTCTGTGTGCACGAAGAAGGTTTTCGGATTGTAAAGTGCTTTCAGCAGGGAAGAAGAGAATGACGGTACCTGCAGAAGAAGCGACGGCTAAATA
>GV2UCFN02IB7B8
GGTGAGTAACGCGTAAAGAACTTGCCCCGCAGACAGGGATAACAGACGGAAACGACTGATAAAACCTGATATAATTGCCGGTACGCATGTGCCCGGCAATGAAAAGAGATGCTGCGGGAGAGCTTTGCGTCCTATTAGCTGGTTGGCGGGGTAACGGCCCACCAAGGCGATGATAGGTAGCCGGCCTGAGAGGGTGAACGGCCACAAGGGGACTGAGATACGGCCCTTACTCCTACGGGAGGCAGCAGTGGGGAATATTGGACAATGGGGGCAACCCTGATCCAGCAATTCTGTGTGCACGAAGAAGGTTTTCGGATTGTAAAGTGCTTTCAGCAGGGAAGAAGAGAATGACGGTACCTGCAGAAGAAGCGACGGCTAAATA
>GV2UCFN02GFG89
GGTGAGTAACGCGTAAAGAACTTGCCCCGCAGACAGGGATAACAGACGGAAACGACTGATAAAACCTGATATAATTGCCGGTACGCATGTGCCCGGCAATGAAAAGAGATGCTGCGGGAGAGCTTTGCGTCCTATTAGCTGGTTGGCGGGGTAACGGCCCACCAAGGCGATGATAGGTAGCCGGCCTGAGAGGGTGAACGGCCACAAGGGGACTGAGATACGGCCCTTACTCCTACGGGAGGCAGCAGTGGGGAATATTGGACAATGGGGGCAACCCTGATCCAGCAATTCTGTGTGCACGAAGAAGGTTTTCGGATTGTAAAGTGCTTTCAGCAGGGAAGAAGAGAATGACGGTACCTGCAGAAGAAGCGACGGCTAAATA
>GV2UCFN02F1BON
GGTGAGTAACGCGTAAAGAACTTGCCCCGCAGACAGGGATAACAGACGGAAACGACTGATAAAACCTGATATAATTGCCGGTACGCATGTGCCCGGCAATGAAAAGAGATGCTGCGGGAGAGCTTTGCGTCCTATTAGCTGGTTGGCGGGGTAACGGCCCACCAAGGCGATGATAGGTAGCCGGCCTGAGAGGGTGAACGGCCACAAGGGGACTGAGATACGGCCCTTACTCCTACGGGAGGCAGCAGTGGGGAATATTGGACAATGGGGGCAACCCTGATCCAGCAATTCTGTGTGCACGAAGAAGGTTTTCGGATTGTAAAGTGCTTTCAGCAGGGAAGAAGAGAATGACGGTACCTGCAGAAGAAGCGACGGCTAAATA
>GV2UCFN02H1AAT
GGTGAGTAACGCGTAAAGAACTTGCCCCGCAGACAGGGATAACAGACGGAAACGACTGATAAAACCTGATATAATTGCCGGTACGCATGTGCCCGGCAATGAAAAGAGATGCTGCGGGAGAGCTTTGCGTCCTATTAGCTGGTTGGCGGGGTAACGGCCCACCAAGGCGATGATAGGTAGCCGGCCTGAGAGGGTGAACGGCCACAAGGGGACTGAGATACGGCCCTTACTCCTACGGGAGGCAGCAGTGGGGAATATTGGACAATGGGGGCAACCCTGATCCAGCAATTCTGTGTGCACGAAGAAGGTTTTCGGATTGTAAAGTGCTTTCAGCAGGGAAGAAGAGAATGACGGTACCTGCAGAAGAAGCGACGGCTAAATA
>GV2UCFN02G61Q9
GGTGAGTAACGCGTAAAGAACTTGCCCCGCAGACAGGGATAACAGACGGAAACGACTGATAAAACCTGATATAATTGCCGGTACGCATGTGCCCGGCAATGAAAAGAGATGCTGCGGGAGAGCTTTGCGTCCTATTAGCTGGTTGGCGGGGTAACGGCCCACCAAGGCGATGATAGGTAGCCGGCCTGAGAGGGTGAACGGCCACAAGGGGACTGAGATACGGCCCTTACTCCTACGGGAGGCAGCAGTGGGGAATATTGGACAATGGGGGCAACCCTGATCCAGCAATTCTGTGTGCACGAAGAAGGTTTTCGGATTGTAAAGTGCTTTCAGCAGGGAAGAAGAGAATGACGGTACCTGCAGAAGAAGCGACGGCTAAATA
>GV2UCFN02GDRLK
GGTGAGTAACGCGTAAAGAACTTGCCCCGCAGACAGGGATAACAGACGGAAACGACTGATAAAACCTGATATAATTGCCGGTACGCATGTGCCCGGCAATGAAAAGAGATGCTGCGGGAGAGCTTTGCGTCCTATTAGCTGGTTGGCGGGGTAACGGCCCACCAAGGCGATGATAGGTAGCCGGCCTGAGAGGGTGAACGGCCACAAGGGGACTGAGATACGGCCCTTACTCCTACGGGAGGCAGCAGTGGGGAATATTGGACAATGGGGGCAACCCTGATCCAGCAATTCTGTGTGCACGAAGAAGGTTTTCGGATTGTAAAGTGCTTTCAGCAGGGAAGAAGAGAATGACGGTACCTGCAGAAGAAGCGACGGCTAAATA
>GV2UCFN02JVR9X
GGTGAGTAACGCGTAAAGAACTTGCCCCGCAGACAGGGATAACAGACGGAAACGACTGATAAAACCTGATATAATTGCCGGTACGCATGTGCCCGGCAATGAAAAGAGATGCTGCGGGAGAGCTTTGCGTCCTATTAGCTGGTTGGCGGGGTAACGGCCCACCAAGGCGATGATAGGTAGCCGGCCTGAGAGGGTGAACGGCCACAAGGGGACTGAGATACGGCCCTTACTCCTACGGGAGGCAGCAGTGGGGAATATTGGACAATGGGGGCAACCCTGATCCAGCAATTCTGTGTGCACGAAGAAGGTTTTCGGATTGTAAAGTGCTTTCAGCAGGGAAGAAGAGAATGACGGTACCTGCAGAAGAAGCGACGGCTAAATA
>GV2UCFN02FKOIW
GGTGAGTAACGCGTAAAGAACTTGCCCCGCAGACAGGGATAACAGACGGAAACGACTGATAAAACCTGATATAATTGCCGGTACGCATGTGCCCGGCAATGAAAAGAGATGCTGCGGGAGAGCTTTGCGTCCTATTAGCTGGTTGGCGGGGTAACGGCCCACCAAGGCGATGATAGGTAGCCGGCCTGAGAGGGTGAACGGCCACAAGGGGACTGAGATACGGCCCTTACTCCTACGGGAGGCAGCAGTGGGGAATATTGGACAATGGGGGCAACCCTGATCCAGCAATTCTGTGTGCACGAAGAAGGTTTTCGGATTGTAAAGTGCTTTCAGCAGGGAAGAAGAGAATGACGGTACCTGCAGAAGAAGCGACGGCTAAATA
>GV2UCFN02GE9DV
GGTGAGTAACGCGTAAAGAACTTGCCCCGCAGACAGGGATAACAGACGGAAACGACTGATAAAACCTGATATAATTGCCGGTACGCATGTGCCCGGCAATGAAAAGAGATGCTGCGGGAGAGCTTTGCGTCCTATTAGCTGGTTGGCGGGGTAACGGCCCACCAAGGCGATGATAGGTAGCCGGCCTGAGAGGGTGAACGGCCACAAGGGGACTGAGATACGGCCCTTACTCCTACGGGAGGCAGCAGTGGGGAATATTGGACAATGGGGGCAACCCTGATCCAGCAATTCTGTGTGCACGAAGAAGGTTTTCGGATTGTAAAGTGCTTTCAGCAGGGAAGAAGAGAATGACGGTACCTGCAGAAGAAGCGACGGCTAAATA
>GV2UCFN02HX6JI
GGTGAGTAACGCGTAAAGAACTTGCCCCGCAGACAGGGATAACAGACGGAAACGACTGATAAAACCTGATATAATTGCCGGTACGCATGTGCCCGGCAATGAAAAGAGATGCTGCGGGAGAGCTTTGCGTCCTATTAGCTGGTTGGCGGGGTAACGGCCCACCAAGGCGATGATAGGTAGCCGGCCTGAGAGGGTGAACGGCCACAAGGGGACTGAGATACGGCCCTTACTCCTACGGGAGGCAGCAGTGGGGAATATTGGACAATGGGGGCAACCCTGATCCAGCAATTCTGTGTGCACGAAGAAGGTTTTCGGATTGTAAAGTGCTTTCAGCAGGGAAGAAGAGAATGACGGTACCTGCAGAAGAAGCGACGGCTAAATA
>GV2UCFN02FP4OD
GGTGAGTAACGCGTAAAGAACTTGCCCCGCAGACAGGGATAACAGACGGAAACGACTGATAAAACCTGATATAATTGCCGGTACGCATGTGCCCGGCAATGAAAAGAGATGCTGCGGGAGAGCTTTGCGTCCTATTAGCTGGTTGGCGGGGTAACGGCCCACCAAGGCGATGATAGGTAGCCGGCCTGAGAGGGTGAACGGCCACAAGGGGACTGAGATACGGCCCTTACTCCTACGGGAGGCAGCAGTGGGGAATATTGGACAATGGGGGCAACCCTGATCCAGCAATTCTGTGTGCACGAAGAAGGTTTTCGGATTGTAAAGTGCTTTCAGCAGGGAAGAAGAGAATGACGGTACCTGCAGAAGAAGCGACGGCTAAATA
>GV2UCFN02HFA8H
GGTGAGTAACGCGTAAAGAACTTGCCCCGCAGACAGGGATAACAGACGGAAACGACTGATAAAACCTGATATAATTGCCGGTACGCATGTGCCCGGCAATGAAAAGAGATGCTGCGGGAGAGCTTTGCGTCCTATTAGCTGGTTGGCGGGGTAACGGCCCACCAAGGCGATGATAGGTAGCCGGCCTGAGAGGGTGAACGGCCACAAGGGGACTGAGATACGGCCCTTACTCCTACGGGAGGCAGCAGTGGGGAATATTGGACAATGGGGGCAACCCTGATCCAGCAATTCTGTGTGCACGAAGAAGGTTTTCGGATTGTAAAGTGCTTTCAGCAGGGAAGAAGAGAATGACGGTACCTGCAGAAGAAGCGACGGCTAAATA
>GV2UCFN02JAMII
GGTGAGTAACGCGTAAAGAACTTGCCCCGCAGACAGGGATAACAGACGGAAACGACTGATAAAACCTGATATAATTGCCGGTACGCATGTGCCCGGCAATGAAAAGAGATGCTGCGGGAGAGCTTTGCGTCCTATTAGCTGGTTGGCGGGGTAACGGCCCACCAAGGCGATGATAGGTAGCCGGCCTGAGAGGGTGAACGGCCACAAGGGGACTGAGATACGGCCCTTACTCCTACGGGAGGCAGCAGTGGGGAATATTGGACAATGGGGGCAACCCTGATCCAGCAATTCTGTGTGCACGAAGAAGGTTTTCGGATTGTAAAGTGCTTTCAGCAGGGAAGAAGAGAATGACGGTACCTGCAGAAGAAGCGACGGCTAAATA
>GV2UCFN02HX85M
GGTGAGTAACGCGTAAAGAACTTGCCCCGCAGACAGGGATAACAGACGGAAACGACTGATAAAACCTGATATAATTGCCGGTACGCATGTGCCCGGCAATGAAAAGAGATGCTGCGGGAGAGCTTTGCGTCCTATTAGCTGGTTGGCGGGGTAACGGCCCACCAAGGCGATGATAGGTAGCCGGCCTGAGAGGGTGAACGGCCACAAGGGGACTGAGATACGGCCCTTACTCCTACGGGAGGCAGCAGTGGGGAATATTGGACAATGGGGGCAACCCTGATCCAGCAATTCTGTGTGCACGAAGAAGGTTTTCGGATTGTAAAGTGCTTTCAGCAGGGAAGAAGAGAATGACGGTACCTGCAGAAGAAGCGACGGCTAAATA
>GV2UCFN02JTVQA
GGTGAGTAACGCGTAAAGAACTTGCCCCGCAGACAGGGATAACAGACGGAAACGACTGATAAAACCTGATATAATTGCCGGTACGCATGTGCCCGGCAATGAAAAGAGATGCTGCGGGAGAGCTTTGCGTCCTATTAGCTGGTTGGCGGGGTAACGGCCCACCAAGGCGATGATAGGTAGCCGGCCTGAGAGGGTGAACGGCCACAAGGGGACTGAGATACGGCCCTTACTCCTACGGGAGGCAGCAGTGGGGAATATTGGACAATGGGGGCAACCCTGATCCAGCAATTCTGTGTGCACGAAGAAGGTTTTCGGATTGTAAAGTGCTTTCAGCAGGGAAGAAGAGAATGACGGTACCTGCAGAAGAAGCGACGGCTAAATA
>GV2UCFN02IK2CU
GGTGAGTAACGCGTAAAGAACTTGCCCCGCAGACAGGGATAACAGACGGAAACGACTGATAAAACCTGATATAATTGCCGGTACGCATGTGCCCGGCAATGAAAAGAGATGCTGCGGGAGAGCTTTGCGTCCTATTAGCTGGTTGGCGGGGTAACGGCCCACCAAGGCGATGATAGGTAGCCGGCCTGAGAGGGTGAACGGCCACAAGGGGACTGAGATACGGCCCTTACTCCTACGGGAGGCAGCAGTGGGGAATATTGGACAATGGGGGCAACCCTGATCCAGCAATTCTGTGTGCACGAAGAAGGTTTTCGGATTGTAAAGTGCTTTCAGCAGGGAAGAAGAGAATGACGGTACCTGCAGAAGAAGCGACGGCTAAATA
>GV2UCFN02IE21D
GGTGAGTAACGCGTAAAGAACTTGCCCCGCAGACAGGGATAACAGACGGAAACGACTGATAAAACCTGATATAATTGCCGGTACGCATGTGCCCGGCAATGAAAAGAGATGCTGCGGGAGAGCTTTGCGTCCTATTAGCTGGTTGGCGGGGTAACGGCCCACCAAGGCGATGATAGGTAGCCGGCCTGAGAGGGTGAACGGCCACAAGGGGACTGAGATACGGCCCTTACTCCTACGGGAGGCAGCAGTGGGGAATATTGGACAATGGGGGCAACCCTGATCCAGCAATTCTGTGTGCACGAAGAAGGTTTTCGGATTGTAAAGTGCTTTCAGCAGGGAAGAAGAGAATGACGGTACCTGCAGAAGAAGCGACGGCTAAATA
>GV2UCFN02FZN93
GGTGAGTAACGCGTAAAGAACTTGCCCCGCAGACAGGGATAACAGACGGAAACGACTGATAAAACCTGATATAATTGCCGGTACGCATGTGCCCGGCAATGAAAAGAGATGCTGCGGGAGAGCTTTGCGTCCTATTAGCTGGTTGGCGGGGTAACGGCCCACCAAGGCGATGATAGGTAGCCGGCCTGAGAGGGTGAACGGCCACAAGGGGACTGAGATACGGCCCTTACTCCTACGGGAGGCAGCAGTGGGGAATATTGGACAATGGGGGCAACCCTGATCCAGCAATTCTGTGTGCACGAAGAAGGTTTTCGGATTGTAAAGTGCTTTCAGCAGGGAAGAAGAGAATGACGGTACCTGCAGAAGAAGCGACGGCTAAATA
>GV2UCFN02FI7TD
GGTGAGTAACGCGTAAAGAACTTGCCCCGCAGACAGGGATAACAGACGGAAACGACTGATAAAACCTGATATAATTGCCGGTACGCATGTGCCCGGCAATGAAAAGAGATGCTGCGGGAGAGCTTTGCGTCCTATTAGCTGGTTGGCGGGGTAACGGCCCACCAAGGCGATGATAGGTAGCCGGCCTGAGAGGGTGAACGGCCACAAGGGGACTGAGATACGGCCCTTACTCCTACGGGAGGCAGCAGTGGGGAATATTGGACAATGGGGGCAACCCTGATCCAGCAATTCTGTGTGCACGAAGAAGGTTTTCGGATTGTAAAGTGCTTTCAGCAGGGAAGAAGAGAATGACGGTACCTGCAGAAGAAGCGACGGCTAAATA
>GV2UCFN02FK94N
GGTGAGTAACGCGTAAAGAACTTGCCCCGCAGACAGGGATAACAGACGGAAACGACTGATAAAACCTGATATAATTGCCGGTACGCATGTGCCCGGCAATGAAAAGAGATGCTGCGGGAGAGCTTTGCGTCCTATTAGCTGGTTGGCGGGGTAACGGCCCACCAAGGCGATGATAGGTAGCCGGCCTGAGAGGGTGAACGGCCACAAGGGGACTGAGATACGGCCCTTACTCCTACGGGAGGCAGCAGTGGGGAATATTGGACAATGGGGGCAACCCTGATCCAGCAATTCTGTGTGCACGAAGAAGGTTTTCGGATTGTAAAGTGCTTTCAGCAGGGAAGAAGAGAATGACGGTACCTGCAGAAGAAGCGACGGCTAAATA
>GV2UCFN02F7YUH
GGTGAGTAACGCGTAAAGAACTTGCCCCGCAGACAGGGATAACAGACGGAAACGACTGATAAAACCTGATATAATTGCCGGTACGCATGTGCCCGGCAATGAAAAGAGATGCTGCGGGAGAGCTTTGCGTCCTATTAGCTGGTTGGCGGGGTAACGGCCCACCAAGGCGATGATAGGTAGCCGGCCTGAGAGGGTGAACGGCCACAAGGGGACTGAGATACGGCCCTTACTCCTACGGGAGGCAGCAGTGGGGAATATTGGACAATGGGGGCAACCCTGATCCAGCAATTCTGTGTGCACGAAGAAGGTTTTCGGATTGTAAAGTGCTTTCAGCAGGGAAGAAGAGAATGACGGTACCTGCAGAAGAAGCGACGGCTAAATA
>GV2UCFN02HJM8S
GGTGAGTAACGCGTAAAGAACTTGCCCCGCAGACAGGGATAACAGACGGAAACGACTGATAAAACCTGATATAATTGCCGGTACGCATGTGCCCGGCAATGAAAAGAGATGCTGCGGGAGAGCTTTGCGTCCTATTAGCTGGTTGGCGGGGTAACGGCCCACCAAGGCGATGATAGGTAGCCGGCCTGAGAGGGTGAACGGCCACAAGGGGACTGAGATACGGCCCTTACTCCTACGGGAGGCAGCAGTGGGGAATATTGGACAATGGGGGCAACCCTGATCCAGCAATTCTGTGTGCACGAAGAAGGTTTTCGGATTGTAAAGTGCTTTCAGCAGGGAAGAAGAGAATGACGGTACCTGCAGAAGAAGCGACGGCTAAATA
>GV2UCFN02H7UFB
GGTGAGTAACGCGTAAAGAACTTGCCCCGCAGACAGGGATAACAGACGGAAACGACTGATAAAACCTGATATAATTGCCGGTACGCATGTGCCCGGCAATGAAAAGAGATGCTGCGGGAGAGCTTTGCGTCCTATTAGCTGGTTGGCGGGGTAACGGCCCACCAAGGCGATGATAGGTAGCCGGCCTGAGAGGGTGAACGGCCACAAGGGGACTGAGATACGGCCCTTACTCCTACGGGAGGCAGCAGTGGGGAATATTGGACAATGGGGGCAACCCTGATCCAGCAATTCTGTGTGCACGAAGAAGGTTTTCGGATTGTAAAGTGCTTTCAGCAGGGAAGAAGAGAATGACGGTACCTGCAGAAGAAGCGACGGCTAAATA
>GV2UCFN02JW08X
GGTGAGTAACGCGTAAAGAACTTGCCCCGCAGACAGGGATAACAGACGGAAACGACTGATAAAACCTGATATAATTGCCGGTACGCATGTGCCCGGCAATGAAAAGAGATGCTGCGGGAGAGCTTTGCGTCCTATTAGCTGGTTGGCGGGGTAACGGCCCACCAAGGCGATGATAGGTAGCCGGCCTGAGAGGGTGAACGGCCACAAGGGGACTGAGATACGGCCCTTACTCCTACGGGAGGCAGCAGTGGGGAATATTGGACAATGGGGGCAACCCTGATCCAGCAATTCTGTGTGCACGAAGAAGGTTTTCGGATTGTAAAGTGCTTTCAGCAGGGAAGAAGAGAATGACGGTACCTGCAGAAGAAGCGACGGCTAAATA
>GV2UCFN02GJRFL
GGTGAGTAACGCGTAAAGAACTTGCCCCGCAGACAGGGATAACAGACGGAAACGACTGATAAAACCTGATATAATTGCCGGTACGCATGTGCCCGGCAATGAAAAGAGATGCTGCGGGAGAGCTTTGCGTCCTATTAGCTGGTTGGCGGGGTAACGGCCCACCAAGGCGATGATAGGTAGCCGGCCTGAGAGGGTGAACGGCCACAAGGGGACTGAGATACGGCCCTTACTCCTACGGGAGGCAGCAGTGGGGAATATTGGACAATGGGGGCAACCCTGATCCAGCAATTCTGTGTGCACGAAGAAGGTTTTCGGATTGTAAAGTGCTTTCAGCAGGGAAGAAGAGAATGACGGTACCTGCAGAAGAAGCGACGGCTAAATA
>GV2UCFN02IH7K7
GGTGAGTAACGCGTAAAGAACTTGCCCCGCAGACAGGGATAACAGACGGAAACGACTGATAAAACCTGATATAATTGCCGGTACGCATGTGCCCGGCAATGAAAAGAGATGCTGCGGGAGAGCTTTGCGTCCTATTAGCTGGTTGGCGGGGTAACGGCCCACCAAGGCGATGATAGGTAGCCGGCCTGAGAGGGTGAACGGCCACAAGGGGACTGAGATACGGCCCTTACTCCTACGGGAGGCAGCAGTGGGGAATATTGGACAATGGGGGCAACCCTGATCCAGCAATTCTGTGTGCACGAAGAAGGTTTTCGGATTGTAAAGTGCTTTCAGCAGGGAAGAAGAGAATGACGGTACCTGCAGAAGAAGCGACGGCTAAATA
>GV2UCFN02IRSL7
GGTGAGTAACGCGTAAAGAACTTGCCCCGCAGACAGGGATAACAGACGGAAACGACTGATAAAACCTGATATAATTGCCGGTACGCATGTGCCCGGCAATGAAAAGAGATGCTGCGGGAGAGCTTTGCGTCCTATTAGCTGGTTGGCGGGGTAACGGCCCACCAAGGCGATGATAGGTAGCCGGCCTGAGAGGGTGAACGGCCACAAGGGGACTGAGATACGGCCCTTACTCCTACGGGAGGCAGCAGTGGGGAATATTGGACAATGGGGGCAACCCTGATCCAGCAATTCTGTGTGCACGAAGAAGGTTTTCGGATTGTAAAGTGCTTTCAGCAGGGAAGAAGAGAATGACGGTACCTGCAGAAGAAGCGACGGCTAAATA
>GV2UCFN02GHLYT
GGTGAGTAACGCGTAAAGAACTTGCCCCGCAGACAGGGATAACAGACGGAAACGACTGATAAAACCTGATATAATTGCCGGTACGCATGTGCCCGGCAATGAAAAGAGATGCTGCGGGAGAGCTTTGCGTCCTATTAGCTGGTTGGCGGGGTAACGGCCCACCAAGGCGATGATAGGTAGCCGGCCTGAGAGGGTGAACGGCCACAAGGGGACTGAGATACGGCCCTTACTCCTACGGGAGGCAGCAGTGGGGAATATTGGACAATGGGGGCAACCCTGATCCAGCAATTCTGTGTGCACGAAGAAGGTTTTCGGATTGTAAAGTGCTTTCAGCAGGGAAGAAGAGAATGACGGTACCTGCAGAAGAAGCGACGGCTAAATA
>GV2UCFN02FQ45L
GGTGAGTAACGCGTAAAGAACTTGCCCCGCAGACAGGGATAACAGACGGAAACGACTGATAAAACCTGATATAATTGCCGGTACGCATGTGCCCGGCAATGAAAAGAGATGCTGCGGGAGAGCTTTGCGTCCTATTAGCTGGTTGGCGGGGTAACGGCCCACCAAGGCGATGATAGGTAGCCGGCCTGAGAGGGTGAACGGCCACAAGGGGACTGAGATACGGCCCTTACTCCTACGGGAGGCAGCAGTGGGGAATATTGGACAATGGGGGCAACCCTGATCCAGCAATTCTGTGTGCACGAAGAAGGTTTTCGGATTGTAAAGTGCTTTCAGCAGGGAAGAAGAGAATGACGGTACCTGCAGAAGAAGCGACGGCTAAATA
>GV2UCFN02JE7ES
GGTGAGTAACGCGTAAAGAACTTGCCCCGCAGACAGGGATAACAGACGGAAACGACTGATAAAACCTGATATAATTGCCGGTACGCATGTGCCCGGCAATGAAAAGAGATGCTGCGGGAGAGCTTTGCGTCCTATTAGCTGGTTGGCGGGGTAACGGCCCACCAAGGCGATGATAGGTAGCCGGCCTGAGAGGGTGAACGGCCACAAGGGGACTGAGATACGGCCCTTACTCCTACGGGAGGCAGCAGTGGGGAATATTGGACAATGGGGGCAACCCTGATCCAGCAATTCTGTGTGCACGAAGAAGGTTTTCGGATTGTAAAGTGCTTTCAGCAGGGAAGAAGAGAATGACGGTACCTGCAGAAGAAGCGACGGCTAAATA
>GV2UCFN02JHOZB
GGTGAGTAACGCGTAAAGAACTTGCCCCGCAGACAGGGATAACAGACGGAAACGACTGATAAAACCTGATATAATTGCCGGTACGCATGTGCCCGGCAATGAAAAGAGATGCTGCGGGAGAGCTTTGCGTCCTATTAGCTGGTTGGCGGGGTAACGGCCCACCAAGGCGATGATAGGTAGCCGGCCTGAGAGGGTGAACGGCCACAAGGGGACTGAGATACGGCCCTTACTCCTACGGGAGGCAGCAGTGGGGAATATTGGACAATGGGGGCAACCCTGATCCAGCAATTCTGTGTGCACGAAGAAGGTTTTCGGATTGTAAAGTGCTTTCAGCAGGGAAGAAGAGAATGACGGTACCTGCAGAAGAAGCGACGGCTAAATA
>GV2UCFN02GNVW7
GGTGAGTAACGCGTAAAGAACTTGCCCCGCAGACAGGGATAACAGACGGAAACGACTGATAAAACCTGATATAATTGCCGGTACGCATGTGCCCGGCAATGAAAAGAGATGCTGCGGGAGAGCTTTGCGTCCTATTAGCTGGTTGGCGGGGTAACGGCCCACCAAGGCGATGATAGGTAGCCGGCCTGAGAGGGTGAACGGCCACAAGGGGACTGAGATACGGCCCTTACTCCTACGGGAGGCAGCAGTGGGGAATATTGGACAATGGGGGCAACCCTGATCCAGCAATTCTGTGTGCACGAAGAAGGTTTTCGGATTGTAAAGTGCTTTCAGCAGGGAAGAAGAGAATGACGGTACCTGCAGAAGAAGCGACGGCTAAATA
>GV2UCFN02IQBL3
GGTGAGTAACGCGTAAAGAACTTGCCCCGCAGACAGGGATAACAGACGGAAACGACTGATAAAACCTGATATAATTGCCGGTACGCATGTGCCCGGCAATGAAAAGAGATGCTGCGGGAGAGCTTTGCGTCCTATTAGCTGGTTGGCGGGGTAACGGCCCACCAAGGCGATGATAGGTAGCCGGCCTGAGAGGGTGAACGGCCACAAGGGGACTGAGATACGGCCCTTACTCCTACGGGAGGCAGCAGTGGGGAATATTGGACAATGGGGGCAACCCTGATCCAGCAATTCTGTGTGCACGAAGAAGGTTTTCGGATTGTAAAGTGCTTTCAGCAGGGAAGAAGAGAATGACGGTACCTGCAGAAGAAGCGACGGCTAAATA
>GV2UCFN02JCC8L
GGTGAGTAACGCGTAAAGAACTTGCCCCGCAGACAGGGATAACAGACGGAAACGACTGATAAAACCTGATATAATTGCCGGTACGCATGTGCCCGGCAATGAAAAGAGATGCTGCGGGAGAGCTTTGCGTCCTATTAGCTGGTTGGCGGGGTAACGGCCCACCAAGGCGATGATAGGTAGCCGGCCTGAGAGGGTGAACGGCCACAAGGGGACTGAGATACGGCCCTTACTCCTACGGGAGGCAGCAGTGGGGAATATTGGACAATGGGGGCAACCCTGATCCAGCAATTCTGTGTGCACGAAGAAGGTTTTCGGATTGTAAAGTGCTTTCAGCAGGGAAGAAGAGAATGACGGTACCTGCAGAAGAAGCGACGGCTAAATA
>GV2UCFN02H5TPN
GGTGAGTAACGCGTAAAGAACTTGCCCCGCAGACAGGGATAACAGACGGAAACGACTGATAAAACCTGATATAATTGCCGGTACGCATGTGCCCGGCAATGAAAAGAGATGCTGCGGGAGAGCTTTGCGTCCTATTAGCTGGTTGGCGGGGTAACGGCCCACCAAGGCGATGATAGGTAGCCGGCCTGAGAGGGTGAACGGCCACAAGGGGACTGAGATACGGCCCTTACTCCTACGGGAGGCAGCAGTGGGGAATATTGGACAATGGGGGCAACCCTGATCCAGCAATTCTGTGTGCACGAAGAAGGTTTTCGGATTGTAAAGTGCTTTCAGCAGGGAAGAAGAGAATGACGGTACCTGCAGAAGAAGCGACGGCTAAATA
>GV2UCFN02H26OA
GGTGAGTAACGCGTAAAGAACTTGCCCCGCAGACAGGGATAACAGACGGAAACGACTGATAAAACCTGATATAATTGCCGGTACGCATGTGCCCGGCAATGAAAAGAGATGCTGCGGGAGAGCTTTGCGTCCTATTAGCTGGTTGGCGGGGTAACGGCCCACCAAGGCGATGATAGGTAGCCGGCCTGAGAGGGTGAACGGCCACAAGGGGACTGAGATACGGCCCTTACTCCTACGGGAGGCAGCAGTGGGGAATATTGGACAATGGGGGCAACCCTGATCCAGCAATTCTGTGTGCACGAAGAAGGTTTTCGGATTGTAAAGTGCTTTCAGCAGGGAAGAAGAGAATGACGGTACCTGCAGAAGAAGCGACGGCTAAATA
>GV2UCFN02H2QEA
GGTGAGTAACGCGTAAAGAACTTGCCCCGCAGACAGGGATAACAGACGGAAACGACTGATAAAACCTGATATAATTGCCGGTACGCATGTGCCCGGCAATGAAAAGAGATGCTGCGGGAGAGCTTTGCGTCCTATTAGCTGGTTGGCGGGGTAACGGCCCACCAAGGCGATGATAGGTAGCCGGCCTGAGAGGGTGAACGGCCACAAGGGGACTGAGATACGGCCCTTACTCCTACGGGAGGCAGCAGTGGGGAATATTGGACAATGGGGGCAACCCTGATCCAGCAATTCTGTGTGCACGAAGAAGGTTTTCGGATTGTAAAGTGCTTTCAGCAGGGAAGAAGAGAATGACGGTACCTGCAGAAGAAGCGACGGCTAAATA
>GV2UCFN02HV7FI
GGTGAGTAACGCGTAAAGAACTTGCCCCGCAGACAGGGATAACAGACGGAAACGACTGATAAAACCTGATATAATTGCCGGTACGCATGTGCCCGGCAATGAAAAGAGATGCTGCGGGAGAGCTTTGCGTCCTATTAGCTGGTTGGCGGGGTAACGGCCCACCAAGGCGATGATAGGTAGCCGGCCTGAGAGGGTGAACGGCCACAAGGGGACTGAGATACGGCCCTTACTCCTACGGGAGGCAGCAGTGGGGAATATTGGACAATGGGGGCAACCCTGATCCAGCAATTCTGTGTGCACGAAGAAGGTTTTCGGATTGTAAAGTGCTTTCAGCAGGGAAGAAGAGAATGACGGTACCTGCAGAAGAAGCGACGGCTAAATA
>GV2UCFN02FSACC
GGTGAGTAACGCGTAAAGAACTTGCCCCGCAGACAGGGATAACAGACGGAAACGACTGATAAAACCTGATATAATTGCCGGTACGCATGTGCCCGGCAATGAAAAGAGATGCTGCGGGAGAGCTTTGCGTCCTATTAGCTGGTTGGCGGGGTAACGGCCCACCAAGGCGATGATAGGTAGCCGGCCTGAGAGGGTGAACGGCCACAAGGGGACTGAGATACGGCCCTTACTCCTACGGGAGGCAGCAGTGGGGAATATTGGACAATGGGGGCAACCCTGATCCAGCAATTCTGTGTGCACGAAGAAGGTTTTCGGATTGTAAAGTGCTTTCAGCAGGGAAGAAGAGAATGACGGTACCTGCAGAAGAAGCGACGGCTAAATA
>GV2UCFN02JAZIK
GGTGAGTAACGCGTAAAGAACTTGCCCCGCAGACAGGGATAACAGACGGAAACGACTGATAAAACCTGATATAATTGCCGGTACGCATGTGCCCGGCAATGAAAAGAGATGCTGCGGGAGAGCTTTGCGTCCTATTAGCTGGTTGGCGGGGTAACGGCCCACCAAGGCGATGATAGGTAGCCGGCCTGAGAGGGTGAACGGCCACAAGGGGACTGAGATACGGCCCTTACTCCTACGGGAGGCAGCAGTGGGGAATATTGGACAATGGGGGCAACCCTGATCCAGCAATTCTGTGTGCACGAAGAAGGTTTTCGGATTGTAAAGTGCTTTCAGCAGGGAAGAAGAGAATGACGGTACCTGCAGAAGAAGCGACGGCTAAATA
>GV2UCFN02HJ1X6
GGTGAGTAACGCGTAAAGAACTTGCCCCGCAGACAGGGATAACAGACGGAAACGACTGATAAAACCTGATATAATTGCCGGTACGCATGTGCCCGGCAATGAAAAGAGATGCTGCGGGAGAGCTTTGCGTCCTATTAGCTGGTTGGCGGGGTAACGGCCCACCAAGGCGATGATAGGTAGCCGGCCTGAGAGGGTGAACGGCCACAAGGGGACTGAGATACGGCCCTTACTCCTACGGGAGGCAGCAGTGGGGAATATTGGACAATGGGGGCAACCCTGATCCAGCAATTCTGTGTGCACGAAGAAGGTTTTCGGATTGTAAAGTGCTTTCAGCAGGGAAGAAGAGAATGACGGTACCTGCAGAAGAAGCGACGGCTAAATA
>GV2UCFN02HQW8M
GGTGAGTAACGCGTAAAGAACTTGCCCCGCAGACAGGGATAACAGACGGAAACGACTGATAAAACCTGATATAATTGCCGGTACGCATGTGCCCGGCAATGAAAAGAGATGCTGCGGGAGAGCTTTGCGTCCTATTAGCTGGTTGGCGGGGTAACGGCCCACCAAGGCGATGATAGGTAGCCGGCCTGAGAGGGTGAACGGCCACAAGGGGACTGAGATACGGCCCTTACTCCTACGGGAGGCAGCAGTGGGGAATATTGGACAATGGGGGCAACCCTGATCCAGCAATTCTGTGTGCACGAAGAAGGTTTTCGGATTGTAAAGTGCTTTCAGCAGGGAAGAAGAGAATGACGGTACCTGCAGAAGAAGCGACGGCTAAATA
>GV2UCFN02GUUTF
GGTGAGTAACGCGTAAAGAACTTGCCCCGCAGACAGGGATAACAGACGGAAACGACTGATAAAACCTGATATAATTGCCGGTACGCATGTGCCCGGCAATGAAAAGAGATGCTGCGGGAGAGCTTTGCGTCCTATTAGCTGGTTGGCGGGGTAACGGCCCACCAAGGCGATGATAGGTAGCCGGCCTGAGAGGGTGAACGGCCACAAGGGGACTGAGATACGGCCCTTACTCCTACGGGAGGCAGCAGTGGGGAATATTGGACAATGGGGGCAACCCTGATCCAGCAATTCTGTGTGCACGAAGAAGGTTTTCGGATTGTAAAGTGCTTTCAGCAGGGAAGAAGAGAATGACGGTACCTGCAGAAGAAGCGACGGCTAAATA
>GV2UCFN02IQFUS
GGTGAGTAACGCGTAAAGAACTTGCCCCGCAGACAGGGATAACAGACGGAAACGACTGATAAAACCTGATATAATTGCCGGTACGCATGTGCCCGGCAATGAAAAGAGATGCTGCGGGAGAGCTTTGCGTCCTATTAGCTGGTTGGCGGGGTAACGGCCCACCAAGGCGATGATAGGTAGCCGGCCTGAGAGGGTGAACGGCCACAAGGGGACTGAGATACGGCCCTTACTCCTACGGGAGGCAGCAGTGGGGAATATTGGACAATGGGGGCAACCCTGATCCAGCAATTCTGTGTGCACGAAGAAGGTTTTCGGATTGTAAAGTGCTTTCAGCAGGGAAGAAGAGAATGACGGTACCTGCAGAAGAAGCGACGGCTAAATA
>GV2UCFN02IAX7M
GGTGAGTAACGCGTAAAGAACTTGCCCCGCAGACAGGGATAACAGACGGAAACGACTGATAAAACCTGATATAATTGCCGGTACGCATGTGCCCGGCAATGAAAAGAGATGCTGCGGGAGAGCTTTGCGTCCTATTAGCTGGTTGGCGGGGTAACGGCCCACCAAGGCGATGATAGGTAGCCGGCCTGAGAGGGTGAACGGCCACAAGGGGACTGAGATACGGCCCTTACTCCTACGGGAGGCAGCAGTGGGGAATATTGGACAATGGGGGCAACCCTGATCCAGCAATTCTGTGTGCACGAAGAAGGTTTTCGGATTGTAAAGTGCTTTCAGCAGGGAAGAAGAGAATGACGGTACCTGCAGAAGAAGCGACGGCTAAATA
>GV2UCFN02ICISZ
GGTGAGTAACGCGTAAAGAACTTGCCCCGCAGACAGGGATAACAGACGGAAACGACTGATAAAACCTGATATAATTGCCGGTACGCATGTGCCCGGCAATGAAAAGAGATGCTGCGGGAGAGCTTTGCGTCCTATTAGCTGGTTGGCGGGGTAACGGCCCACCAAGGCGATGATAGGTAGCCGGCCTGAGAGGGTGAACGGCCACAAGGGGACTGAGATACGGCCCTTACTCCTACGGGAGGCAGCAGTGGGGAATATTGGACAATGGGGGCAACCCTGATCCAGCAATTCTGTGTGCACGAAGAAGGTTTTCGGATTGTAAAGTGCTTTCAGCAGGGAAGAAGAGAATGACGGTACCTGCAGAAGAAGCGACGGCTAAATA
>GV2UCFN02GLF01
GGTGAGTAACGCGTAAAGAACTTGCCCCGCAGACAGGGATAACAGACGGAAACGACTGATAAAACCTGATATAATTGCCGGTACGCATGTGCCCGGCAATGAAAAGAGATGCTGCGGGAGAGCTTTGCGTCCTATTAGCTGGTTGGCGGGGTAACGGCCCACCAAGGCGATGATAGGTAGCCGGCCTGAGAGGGTGAACGGCCACAAGGGGACTGAGATACGGCCCTTACTCCTACGGGAGGCAGCAGTGGGGAATATTGGACAATGGGGGCAACCCTGATCCAGCAATTCTGTGTGCACGAAGAAGGTTTTCGGATTGTAAAGTGCTTTCAGCAGGGAAGAAGAGAATGACGGTACCTGCAGAAGAAGCGACGGCTAAATA
>GV2UCFN02FMKEU
GGTGAGTAACGCGTAAAGAACTTGCCCCGCAGACAGGGATAACAGACGGAAACGACTGATAAAACCTGATATAATTGCCGGTACGCATGTGCCCGGCAATGAAAAGAGATGCTGCGGGAGAGCTTTGCGTCCTATTAGCTGGTTGGCGGGGTAACGGCCCACCAAGGCGATGATAGGTAGCCGGCCTGAGAGGGTGAACGGCCACAAGGGGACTGAGATACGGCCCTTACTCCTACGGGAGGCAGCAGTGGGGAATATTGGACAATGGGGGCAACCCTGATCCAGCAATTCTGTGTGCACGAAGAAGGTTTTCGGATTGTAAAGTGCTTTCAGCAGGGAAGAAGAGAATGACGGTACCTGCAGAAGAAGCGACGGCTAAATA
>GV2UCFN02HI5TL
GGTGAGTAACGCGTAAAGAACTTGCCCCGCAGACAGGGATAACAGACGGAAACGACTGATAAAACCTGATATAATTGCCGGTACGCATGTGCCCGGCAATGAAAAGAGATGCTGCGGGAGAGCTTTGCGTCCTATTAGCTGGTTGGCGGGGTAACGGCCCACCAAGGCGATGATAGGTAGCCGGCCTGAGAGGGTGAACGGCCACAAGGGGACTGAGATACGGCCCTTACTCCTACGGGAGGCAGCAGTGGGGAATATTGGACAATGGGGGCAACCCTGATCCAGCAATTCTGTGTGCACGAAGAAGGTTTTCGGATTGTAAAGTGCTTTCAGCAGGGAAGAAGAGAATGACGGTACCTGCAGAAGAAGCGACGGCTAAATA
>GV2UCFN02FO0H5
GGTGAGTAACGCGTAAAGAACTTGCCCCGCAGACAGGGATAACAGACGGAAACGACTGATAAAACCTGATATAATTGCCGGTACGCATGTGCCCGGCAATGAAAAGAGATGCTGCGGGAGAGCTTTGCGTCCTATTAGCTGGTTGGCGGGGTAACGGCCCACCAAGGCGATGATAGGTAGCCGGCCTGAGAGGGTGAACGGCCACAAGGGGACTGAGATACGGCCCTTACTCCTACGGGAGGCAGCAGTGGGGAATATTGGACAATGGGGGCAACCCTGATCCAGCAATTCTGTGTGCACGAAGAAGGTTTTCGGATTGTAAAGTGCTTTCAGCAGGGAAGAAGAGAATGACGGTACCTGCAGAAGAAGCGACGGCTAAATA
>GV2UCFN02IV79M
GGTGAGTAACGCGTAAAGAACTTGCCCCGCAGACAGGGATAACAGACGGAAACGACTGATAAAACCTGATATAATTGCCGGTACGCATGTGCCCGGCAATGAAAAGAGATGCTGCGGGAGAGCTTTGCGTCCTATTAGCTGGTTGGCGGGGTAACGGCCCACCAAGGCGATGATAGGTAGCCGGCCTGAGAGGGTGAACGGCCACAAGGGGACTGAGATACGGCCCTTACTCCTACGGGAGGCAGCAGTGGGGAATATTGGACAATGGGGGCAACCCTGATCCAGCAATTCTGTGTGCACGAAGAAGGTTTTCGGATTGTAAAGTGCTTTCAGCAGGGAAGAAGAGAATGACGGTACCTGCAGAAGAAGCGACGGCTAAATA
>GV2UCFN02FQ0GH
GGTGAGTAACGCGTAAAGAACTTGCCCCGCAGACAGGGATAACAGACGGAAACGACTGATAAAACCTGATATAATTGCCGGTACGCATGTGCCCGGCAATGAAAAGAGATGCTGCGGGAGAGCTTTGCGTCCTATTAGCTGGTTGGCGGGGTAACGGCCCACCAAGGCGATGATAGGTAGCCGGCCTGAGAGGGTGAACGGCCACAAGGGGACTGAGATACGGCCCTTACTCCTACGGGAGGCAGCAGTGGGGAATATTGGACAATGGGGGCAACCCTGATCCAGCAATTCTGTGTGCACGAAGAAGGTTTTCGGATTGTAAAGTGCTTTCAGCAGGGAAGAAGAGAATGACGGTACCTGCAGAAGAAGCGACGGCTAAATA
>GV2UCFN02GF0M8
GGTGAGTAACGCGTAAAGAACTTGCCCCGCAGACAGGGATAACAGACGGAAACGACTGATAAAACCTGATATAATTGCCGGTACGCATGTGCCCGGCAATGAAAAGAGATGCTGCGGGAGAGCTTTGCGTCCTATTAGCTGGTTGGCGGGGTAACGGCCCACCAAGGCGATGATAGGTAGCCGGCCTGAGAGGGTGAACGGCCACAAGGGGACTGAGATACGGCCCTTACTCCTACGGGAGGCAGCAGTGGGGAATATTGGACAATGGGGGCAACCCTGATCCAGCAATTCTGTGTGCACGAAGAAGGTTTTCGGATTGTAAAGTGCTTTCAGCAGGGAAGAAGAGAATGACGGTACCTGCAGAAGAAGCGACGGCTAAATA
>GV2UCFN02HH63T
GGTGAGTAACGCGTAAAGAACTTGCCCCGCAGACAGGGATAACAGACGGAAACGACTGATAAAACCTGATATAATTGCCGGTACGCATGTGCCCGGCAATGAAAAGAGATGCTGCGGGAGAGCTTTGCGTCCTATTAGCTGGTTGGCGGGGTAACGGCCCACCAAGGCGATGATAGGTAGCCGGCCTGAGAGGGTGAACGGCCACAAGGGGACTGAGATACGGCCCTTACTCCTACGGGAGGCAGCAGTGGGGAATATTGGACAATGGGGGCAACCCTGATCCAGCAATTCTGTGTGCACGAAGAAGGTTTTCGGATTGTAAAGTGCTTTCAGCAGGGAAGAAGAGAATGACGGTACCTGCAGAAGAAGCGACGGCTAAATA
>GV2UCFN02G2MXD
GGTGAGTAACGCGTAAAGAACTTGCCCCGCAGACAGGGATAACAGACGGAAACGACTGATAAAACCTGATATAATTGCCGGTACGCATGTGCCCGGCAATGAAAAGAGATGCTGCGGGAGAGCTTTGCGTCCTATTAGCTGGTTGGCGGGGTAACGGCCCACCAAGGCGATGATAGGTAGCCGGCCTGAGAGGGTGAACGGCCACAAGGGGACTGAGATACGGCCCTTACTCCTACGGGAGGCAGCAGTGGGGAATATTGGACAATGGGGGCAACCCTGATCCAGCAATTCTGTGTGCACGAAGAAGGTTTTCGGATTGTAAAGTGCTTTCAGCAGGGAAGAAGAGAATGACGGTACCTGCAGAAGAAGCGACGGCTAAATA
>GV2UCFN02HT63D
GGTGAGTAACGCGTAAAGAACTTGCCCCGCAGACAGGGATAACAGACGGAAACGACTGATAAAACCTGATATAATTGCCGGTACGCATGTGCCCGGCAATGAAAAGAGATGCTGCGGGAGAGCTTTGCGTCCTATTAGCTGGTTGGCGGGGTAACGGCCCACCAAGGCGATGATAGGTAGCCGGCCTGAGAGGGTGAACGGCCACAAGGGGACTGAGATACGGCCCTTACTCCTACGGGAGGCAGCAGTGGGGAATATTGGACAATGGGGGCAACCCTGATCCAGCAATTCTGTGTGCACGAAGAAGGTTTTCGGATTGTAAAGTGCTTTCAGCAGGGAAGAAGAGAATGACGGTACCTGCAGAAGAAGCGACGGCTAAATA
>GV2UCFN02JLCP4
GGTGAGTAACGCGTAAAGAACTTGCCCCGCAGACAGGGATAACAGACGGAAACGACTGATAAAACCTGATATAATTGCCGGTACGCATGTGCCCGGCAATGAAAAGAGATGCTGCGGGAGAGCTTTGCGTCCTATTAGCTGGTTGGCGGGGTAACGGCCCACCAAGGCGATGATAGGTAGCCGGCCTGAGAGGGTGAACGGCCACAAGGGGACTGAGATACGGCCCTTACTCCTACGGGAGGCAGCAGTGGGGAATATTGGACAATGGGGGCAACCCTGATCCAGCAATTCTGTGTGCACGAAGAAGGTTTTCGGATTGTAAAGTGCTTTCAGCAGGGAAGAAGAGAATGACGGTACCTGCAGAAGAAGCGACGGCTAAATA
>GV2UCFN02IARKI
GGTGAGTAACGCGTAAAGAACTTGCCCCGCAGACAGGGATAACAGACGGAAACGACTGATAAAACCTGATATAATTGCCGGTACGCATGTGCCCGGCAATGAAAAGAGATGCTGCGGGAGAGCTTTGCGTCCTATTAGCTGGTTGGCGGGGTAACGGCCCACCAAGGCGATGATAGGTAGCCGGCCTGAGAGGGTGAACGGCCACAAGGGGACTGAGATACGGCCCTTACTCCTACGGGAGGCAGCAGTGGGGAATATTGGACAATGGGGGCAACCCTGATCCAGCAATTCTGTGTGCACGAAGAAGGTTTTCGGATTGTAAAGTGCTTTCAGCAGGGAAGAAGAGAATGACGGTACCTGCAGAAGAAGCGACGGCTAAATA
>GV2UCFN02JM6XD
GGTGAGTAACGCGTAAAGAACTTGCCCCGCAGACAGGGATAACAGACGGAAACGACTGATAAAACCTGATATAATTGCCGGTACGCATGTGCCCGGCAATGAAAAGAGATGCTGCGGGAGAGCTTTGCGTCCTATTAGCTGGTTGGCGGGGTAACGGCCCACCAAGGCGATGATAGGTAGCCGGCCTGAGAGGGTGAACGGCCACAAGGGGACTGAGATACGGCCCTTACTCCTACGGGAGGCAGCAGTGGGGAATATTGGACAATGGGGGCAACCCTGATCCAGCAATTCTGTGTGCACGAAGAAGGTTTTCGGATTGTAAAGTGCTTTCAGCAGGGAAGAAGAGAATGACGGTACCTGCAGAAGAAGCGACGGCTAAATA
>GV2UCFN02GTMUI
GGTGAGTAACGCGTAAAGAACTTGCCCCGCAGACAGGGATAACAGACGGAAACGACTGATAAAACCTGATATAATTGCCGGTACGCATGTGCCCGGCAATGAAAAGAGATGCTGCGGGAGAGCTTTGCGTCCTATTAGCTGGTTGGCGGGGTAACGGCCCACCAAGGCGATGATAGGTAGCCGGCCTGAGAGGGTGAACGGCCACAAGGGGACTGAGATACGGCCCTTACTCCTACGGGAGGCAGCAGTGGGGAATATTGGACAATGGGGGCAACCCTGATCCAGCAATTCTGTGTGCACGAAGAAGGTTTTCGGATTGTAAAGTGCTTTCAGCAGGGAAGAAGAGAATGACGGTACCTGCAGAAGAAGCGACGGCTAAATA
>GV2UCFN02GQ4HV
GGTGAGTAACGCGTAAAGAACTTGCCCCGCAGACAGGGATAACAGACGGAAACGACTGATAAAACCTGATATAATTGCCGGTACGCATGTGCCCGGCAATGAAAAGAGATGCTGCGGGAGAGCTTTGCGTCCTATTAGCTGGTTGGCGGGGTAACGGCCCACCAAGGCGATGATAGGTAGCCGGCCTGAGAGGGTGAACGGCCACAAGGGGACTGAGATACGGCCCTTACTCCTACGGGAGGCAGCAGTGGGGAATATTGGACAATGGGGGCAACCCTGATCCAGCAATTCTGTGTGCACGAAGAAGGTTTTCGGATTGTAAAGTGCTTTCAGCAGGGAAGAAGAGAATGACGGTACCTGCAGAAGAAGCGACGGCTAAATA
>GV2UCFN02H7SKE
GGTGAGTAACGCGTAAAGAACTTGCCCCGCAGACAGGGATAACAGACGGAAACGACTGATAAAACCTGATATAATTGCCGGTACGCATGTGCCCGGCAATGAAAAGAGATGCTGCGGGAGAGCTTTGCGTCCTATTAGCTGGTTGGCGGGGTAACGGCCCACCAAGGCGATGATAGGTAGCCGGCCTGAGAGGGTGAACGGCCACAAGGGGACTGAGATACGGCCCTTACTCCTACGGGAGGCAGCAGTGGGGAATATTGGACAATGGGGGCAACCCTGATCCAGCAATTCTGTGTGCACGAAGAAGGTTTTCGGATTGTAAAGTGCTTTCAGCAGGGAAGAAGAGAATGACGGTACCTGCAGAAGAAGCGACGGCTAAATA
>GV2UCFN02JF8IF
GGTGAGTAACGCGTAAAGAACTTGCCCCGCAGACAGGGATAACAGACGGAAACGACTGATAAAACCTGATATAATTGCCGGTACGCATGTGCCCGGCAATGAAAAGAGATGCTGCGGGAGAGCTTTGCGTCCTATTAGCTGGTTGGCGGGGTAACGGCCCACCAAGGCGATGATAGGTAGCCGGCCTGAGAGGGTGAACGGCCACAAGGGGACTGAGATACGGCCCTTACTCCTACGGGAGGCAGCAGTGGGGAATATTGGACAATGGGGGCAACCCTGATCCAGCAATTCTGTGTGCACGAAGAAGGTTTTCGGATTGTAAAGTGCTTTCAGCAGGGAAGAAGAGAATGACGGTACCTGCAGAAGAAGCGACGGCTAAATA
>GV2UCFN02IEWVR
GGTGAGTAACGCGTAAAGAACTTGCCCCGCAGACAGGGATAACAGACGGAAACGACTGATAAAACCTGATATAATTGCCGGTACGCATGTGCCCGGCAATGAAAAGAGATGCTGCGGGAGAGCTTTGCGTCCTATTAGCTGGTTGGCGGGGTAACGGCCCACCAAGGCGATGATAGGTAGCCGGCCTGAGAGGGTGAACGGCCACAAGGGGACTGAGATACGGCCCTTACTCCTACGGGAGGCAGCAGTGGGGAATATTGGACAATGGGGGCAACCCTGATCCAGCAATTCTGTGTGCACGAAGAAGGTTTTCGGATTGTAAAGTGCTTTCAGCAGGGAAGAAGAGAATGACGGTACCTGCAGAAGAAGCGACGGCTAAATA
>GV2UCFN02GF0I9
GGTGAGTAACGCGTAAAGAACTTGCCCCGCAGACAGGGATAACAGACGGAAACGACTGATAAAACCTGATATAATTGCCGGTACGCATGTGCCCGGCAATGAAAAGAGATGCTGCGGGAGAGCTTTGCGTCCTATTAGCTGGTTGGCGGGGTAACGGCCCACCAAGGCGATGATAGGTAGCCGGCCTGAGAGGGTGAACGGCCACAAGGGGACTGAGATACGGCCCTTACTCCTACGGGAGGCAGCAGTGGGGAATATTGGACAATGGGGGCAACCCTGATCCAGCAATTCTGTGTGCACGAAGAAGGTTTTCGGATTGTAAAGTGCTTTCAGCAGGGAAGAAGAGAATGACGGTACCTGCAGAAGAAGCGACGGCTAAATA
>GV2UCFN02JF5RA
GGTGAGTAACGCGTAAAGAACTTGCCCCGCAGACAGGGATAACAGACGGAAACGACTGATAAAACCTGATATAATTGCCGGTACGCATGTGCCCGGCAATGAAAAGAGATGCTGCGGGAGAGCTTTGCGTCCTATTAGCTGGTTGGCGGGGTAACGGCCCACCAAGGCGATGATAGGTAGCCGGCCTGAGAGGGTGAACGGCCACAAGGGGACTGAGATACGGCCCTTACTCCTACGGGAGGCAGCAGTGGGGAATATTGGACAATGGGGGCAACCCTGATCCAGCAATTCTGTGTGCACGAAGAAGGTTTTCGGATTGTAAAGTGCTTTCAGCAGGGAAGAAGAGAATGACGGTACCTGCAGAAGAAGCGACGGCTAAATA
>GV2UCFN02JMYDZ
GGTGAGTAACGCGTAAAGAACTTGCCCCGCAGACAGGGATAACAGACGGAAACGACTGATAAAACCTGATATAATTGCCGGTACGCATGTGCCCGGCAATGAAAAGAGATGCTGCGGGAGAGCTTTGCGTCCTATTAGCTGGTTGGCGGGGTAACGGCCCACCAAGGCGATGATAGGTAGCCGGCCTGAGAGGGTGAACGGCCACAAGGGGACTGAGATACGGCCCTTACTCCTACGGGAGGCAGCAGTGGGGAATATTGGACAATGGGGGCAACCCTGATCCAGCAATTCTGTGTGCACGAAGAAGGTTTTCGGATTGTAAAGTGCTTTCAGCAGGGAAGAAGAGAATGACGGTACCTGCAGAAGAAGCGACGGCTAAATA
>GV2UCFN02H1RY2
GGTGAGTAACGCGTAAAGAACTTGCCCCGCAGACAGGGATAACAGACGGAAACGACTGATAAAACCTGATATAATTGCCGGTACGCATGTGCCCGGCAATGAAAAGAGATGCTGCGGGAGAGCTTTGCGTCCTATTAGCTGGTTGGCGGGGTAACGGCCCACCAAGGCGATGATAGGTAGCCGGCCTGAGAGGGTGAACGGCCACAAGGGGACTGAGATACGGCCCTTACTCCTACGGGAGGCAGCAGTGGGGAATATTGGACAATGGGGGCAACCCTGATCCAGCAATTCTGTGTGCACGAAGAAGGTTTTCGGATTGTAAAGTGCTTTCAGCAGGGAAGAAGAGAATGACGGTACCTGCAGAAGAAGCGACGGCTAAATA
>GV2UCFN02GX99V
GGTGAGTAACGCGTAAAGAACTTGCCCCGCAGACAGGGATAACAGACGGAAACGACTGATAAAACCTGATATAATTGCCGGTACGCATGTGCCCGGCAATGAAAAGAGATGCTGCGGGAGAGCTTTGCGTCCTATTAGCTGGTTGGCGGGGTAACGGCCCACCAAGGCGATGATAGGTAGCCGGCCTGAGAGGGTGAACGGCCACAAGGGGACTGAGATACGGCCCTTACTCCTACGGGAGGCAGCAGTGGGGAATATTGGACAATGGGGGCAACCCTGATCCAGCAATTCTGTGTGCACGAAGAAGGTTTTCGGATTGTAAAGTGCTTTCAGCAGGGAAGAAGAGAATGACGGTACCTGCAGAAGAAGCGACGGCTAAATA
>GV2UCFN02I5TPP
GGTGAGTAACGCGTAAAGAACTTGCCCCGCAGACAGGGATAACAGACGGAAACGACTGATAAAACCTGATATAATTGCCGGTACGCATGTGCCCGGCAATGAAAAGAGATGCTGCGGGAGAGCTTTGCGTCCTATTAGCTGGTTGGCGGGGTAACGGCCCACCAAGGCGATGATAGGTAGCCGGCCTGAGAGGGTGAACGGCCACAAGGGGACTGAGATACGGCCCTTACTCCTACGGGAGGCAGCAGTGGGGAATATTGGACAATGGGGGCAACCCTGATCCAGCAATTCTGTGTGCACGAAGAAGGTTTTCGGATTGTAAAGTGCTTTCAGCAGGGAAGAAGAGAATGACGGTACCTGCAGAAGAAGCGACGGCTAAATA
>GV2UCFN02JJTXP
GGTGAGTAACGCGTAAAGAACTTGCCCCGCAGACAGGGATAACAGACGGAAACGACTGATAAAACCTGATATAATTGCCGGTACGCATGTGCCCGGCAATGAAAAGAGATGCTGCGGGAGAGCTTTGCGTCCTATTAGCTGGTTGGCGGGGTAACGGCCCACCAAGGCGATGATAGGTAGCCGGCCTGAGAGGGTGAACGGCCACAAGGGGACTGAGATACGGCCCTTACTCCTACGGGAGGCAGCAGTGGGGAATATTGGACAATGGGGGCAACCCTGATCCAGCAATTCTGTGTGCACGAAGAAGGTTTTCGGATTGTAAAGTGCTTTCAGCAGGGAAGAAGAGAATGACGGTACCTGCAGAAGAAGCGACGGCTAAATA
>GV2UCFN02H5NH8
GGTGAGTAACGCGTAAAGAACTTGCCCCGCAGACAGGGATAACAGACGGAAACGACTGATAAAACCTGATATAATTGCCGGTACGCATGTGCCCGGCAATGAAAAGAGATGCTGCGGGAGAGCTTTGCGTCCTATTAGCTGGTTGGCGGGGTAACGGCCCACCAAGGCGATGATAGGTAGCCGGCCTGAGAGGGTGAACGGCCACAAGGGGACTGAGATACGGCCCTTACTCCTACGGGAGGCAGCAGTGGGGAATATTGGACAATGGGGGCAACCCTGATCCAGCAATTCTGTGTGCACGAAGAAGGTTTTCGGATTGTAAAGTGCTTTCAGCAGGGAAGAAGAGAATGACGGTACCTGCAGAAGAAGCGACGGCTAAATA
>GV2UCFN02IUGAQ
GGTGAGTAACGCGTAAAGAACTTGCCCCGCAGACAGGGATAACAGACGGAAACGACTGATAAAACCTGATATAATTGCCGGTACGCATGTGCCCGGCAATGAAAAGAGATGCTGCGGGAGAGCTTTGCGTCCTATTAGCTGGTTGGCGGGGTAACGGCCCACCAAGGCGATGATAGGTAGCCGGCCTGAGAGGGTGAACGGCCACAAGGGGACTGAGATACGGCCCTTACTCCTACGGGAGGCAGCAGTGGGGAATATTGGACAATGGGGGCAACCCTGATCCAGCAATTCTGTGTGCACGAAGAAGGTTTTCGGATTGTAAAGTGCTTTCAGCAGGGAAGAAGAGAATGACGGTACCTGCAGAAGAAGCGACGGCTAAATA
>GV2UCFN02JT2M3
GGTGAGTAACGCGTAAAGAACTTGCCCCGCAGACAGGGATAACAGACGGAAACGACTGATAAAACCTGATATAATTGCCGGTACGCATGTGCCCGGCAATGAAAAGAGATGCTGCGGGAGAGCTTTGCGTCCTATTAGCTGGTTGGCGGGGTAACGGCCCACCAAGGCGATGATAGGTAGCCGGCCTGAGAGGGTGAACGGCCACAAGGGGACTGAGATACGGCCCTTACTCCTACGGGAGGCAGCAGTGGGGAATATTGGACAATGGGGGCAACCCTGATCCAGCAATTCTGTGTGCACGAAGAAGGTTTTCGGATTGTAAAGTGCTTTCAGCAGGGAAGAAGAGAATGACGGTACCTGCAGAAGAAGCGACGGCTAAATA
>GV2UCFN02JJ27E
GGTGAGTAACGCGTAAAGAACTTGCCCCGCAGACAGGGATAACAGACGGAAACGACTGATAAAACCTGATATAATTGCCGGTACGCATGTGCCCGGCAATGAAAAGAGATGCTGCGGGAGAGCTTTGCGTCCTATTAGCTGGTTGGCGGGGTAACGGCCCACCAAGGCGATGATAGGTAGCCGGCCTGAGAGGGTGAACGGCCACAAGGGGACTGAGATACGGCCCTTACTCCTACGGGAGGCAGCAGTGGGGAATATTGGACAATGGGGGCAACCCTGATCCAGCAATTCTGTGTGCACGAAGAAGGTTTTCGGATTGTAAAGTGCTTTCAGCAGGGAAGAAGAGAATGACGGTACCTGCAGAAGAAGCGACGGCTAAATA
>GV2UCFN02GIMMX
GGTGAGTAACGCGTAAAGAACTTGCCCCGCAGACAGGGATAACAGACGGAAACGACTGATAAAACCTGATATAATTGCCGGTACGCATGTGCCCGGCAATGAAAAGAGATGCTGCGGGAGAGCTTTGCGTCCTATTAGCTGGTTGGCGGGGTAACGGCCCACCAAGGCGATGATAGGTAGCCGGCCTGAGAGGGTGAACGGCCACAAGGGGACTGAGATACGGCCCTTACTCCTACGGGAGGCAGCAGTGGGGAATATTGGACAATGGGGGCAACCCTGATCCAGCAATTCTGTGTGCACGAAGAAGGTTTTCGGATTGTAAAGTGCTTTCAGCAGGGAAGAAGAGAATGACGGTACCTGCAGAAGAAGCGACGGCTAAATA
>GV2UCFN02GFM55
GGTGAGTAACGCGTAAAGAACTTGCCCCGCAGACAGGGATAACAGACGGAAACGACTGATAAAACCTGATATAATTGCCGGTACGCATGTGCCCGGCAATGAAAAGAGATGCTGCGGGAGAGCTTTGCGTCCTATTAGCTGGTTGGCGGGGTAACGGCCCACCAAGGCGATGATAGGTAGCCGGCCTGAGAGGGTGAACGGCCACAAGGGGACTGAGATACGGCCCTTACTCCTACGGGAGGCAGCAGTGGGGAATATTGGACAATGGGGGCAACCCTGATCCAGCAATTCTGTGTGCACGAAGAAGGTTTTCGGATTGTAAAGTGCTTTCAGCAGGGAAGAAGAGAATGACGGTACCTGCAGAAGAAGCGACGGCTAAATA
>GV2UCFN02JB4AH
GGTGAGTAACGCGTAAAGAACTTGCCCCGCAGACAGGGATAACAGACGGAAACGACTGATAAAACCTGATATAATTGCCGGTACGCATGTGCCCGGCAATGAAAAGAGATGCTGCGGGAGAGCTTTGCGTCCTATTAGCTGGTTGGCGGGGTAACGGCCCACCAAGGCGATGATAGGTAGCCGGCCTGAGAGGGTGAACGGCCACAAGGGGACTGAGATACGGCCCTTACTCCTACGGGAGGCAGCAGTGGGGAATATTGGACAATGGGGGCAACCCTGATCCAGCAATTCTGTGTGCACGAAGAAGGTTTTCGGATTGTAAAGTGCTTTCAGCAGGGAAGAAGAGAATGACGGTACCTGCAGAAGAAGCGACGGCTAAATA
>GV2UCFN02I76RN
GGTGAGTAACGCGTAAAGAACTTGCCCCGCAGACAGGGATAACAGACGGAAACGACTGATAAAACCTGATATAATTGCCGGTACGCATGTGCCCGGCAATGAAAAGAGATGCTGCGGGAGAGCTTTGCGTCCTATTAGCTGGTTGGCGGGGTAACGGCCCACCAAGGCGATGATAGGTAGCCGGCCTGAGAGGGTGAACGGCCACAAGGGGACTGAGATACGGCCCTTACTCCTACGGGAGGCAGCAGTGGGGAATATTGGACAATGGGGGCAACCCTGATCCAGCAATTCTGTGTGCACGAAGAAGGTTTTCGGATTGTAAAGTGCTTTCAGCAGGGAAGAAGAGAATGACGGTACCTGCAGAAGAAGCGACGGCTAAATA
>GV2UCFN02G4FGR
GGTGAGTAACGCGTAAAGAACTTGCCCCGCAGACAGGGATAACAGACGGAAACGACTGATAAAACCTGATATAATTGCCGGTACGCATGTGCCCGGCAATGAAAAGAGATGCTGCGGGAGAGCTTTGCGTCCTATTAGCTGGTTGGCGGGGTAACGGCCCACCAAGGCGATGATAGGTAGCCGGCCTGAGAGGGTGAACGGCCACAAGGGGACTGAGATACGGCCCTTACTCCTACGGGAGGCAGCAGTGGGGAATATTGGACAATGGGGGCAACCCTGATCCAGCAATTCTGTGTGCACGAAGAAGGTTTTCGGATTGTAAAGTGCTTTCAGCAGGGAAGAAGAGAATGACGGTACCTGCAGAAGAAGCGACGGCTAAATA
>GV2UCFN02GSKA4
GGTGAGTAACGCGTAAAGAACTTGCCCCGCAGACAGGGATAACAGACGGAAACGACTGATAAAACCTGATATAATTGCCGGTACGCATGTGCCCGGCAATGAAAAGAGATGCTGCGGGAGAGCTTTGCGTCCTATTAGCTGGTTGGCGGGGTAACGGCCCACCAAGGCGATGATAGGTAGCCGGCCTGAGAGGGTGAACGGCCACAAGGGGACTGAGATACGGCCCTTACTCCTACGGGAGGCAGCAGTGGGGAATATTGGACAATGGGGGCAACCCTGATCCAGCAATTCTGTGTGCACGAAGAAGGTTTTCGGATTGTAAAGTGCTTTCAGCAGGGAAGAAGAGAATGACGGTACCTGCAGAAGAAGCGACGGCTAAATA
>GV2UCFN02JAQSV
GGTGAGTAACGCGTAAAGAACTTGCCCCGCAGACAGGGATAACAGACGGAAACGACTGATAAAACCTGATATAATTGCCGGTACGCATGTGCCCGGCAATGAAAAGAGATGCTGCGGGAGAGCTTTGCGTCCTATTAGCTGGTTGGCGGGGTAACGGCCCACCAAGGCGATGATAGGTAGCCGGCCTGAGAGGGTGAACGGCCACAAGGGGACTGAGATACGGCCCTTACTCCTACGGGAGGCAGCAGTGGGGAATATTGGACAATGGGGGCAACCCTGATCCAGCAATTCTGTGTGCACGAAGAAGGTTTTCGGATTGTAAAGTGCTTTCAGCAGGGAAGAAGAGAATGACGGTACCTGCAGAAGAAGCGACGGCTAAATA
>GV2UCFN02JAF0A
GGTGAGTAACGCGTAAAGAACTTGCCCCGCAGACAGGGATAACAGACGGAAACGACTGATAAAACCTGATATAATTGCCGGTACGCATGTGCCCGGCAATGAAAAGAGATGCTGCGGGAGAGCTTTGCGTCCTATTAGCTGGTTGGCGGGGTAACGGCCCACCAAGGCGATGATAGGTAGCCGGCCTGAGAGGGTGAACGGCCACAAGGGGACTGAGATACGGCCCTTACTCCTACGGGAGGCAGCAGTGGGGAATATTGGACAATGGGGGCAACCCTGATCCAGCAATTCTGTGTGCACGAAGAAGGTTTTCGGATTGTAAAGTGCTTTCAGCAGGGAAGAAGAGAATGACGGTACCTGCAGAAGAAGCGACGGCTAAATA
>GV2UCFN02HVADO
GGTGAGTAACGCGTAAAGAACTTGCCCCGCAGACAGGGATAACAGACGGAAACGACTGATAAAACCTGATATAATTGCCGGTACGCATGTGCCCGGCAATGAAAAGAGATGCTGCGGGAGAGCTTTGCGTCCTATTAGCTGGTTGGCGGGGTAACGGCCCACCAAGGCGATGATAGGTAGCCGGCCTGAGAGGGTGAACGGCCACAAGGGGACTGAGATACGGCCCTTACTCCTACGGGAGGCAGCAGTGGGGAATATTGGACAATGGGGGCAACCCTGATCCAGCAATTCTGTGTGCACGAAGAAGGTTTTCGGATTGTAAAGTGCTTTCAGCAGGGAAGAAGAGAATGACGGTACCTGCAGAAGAAGCGACGGCTAAATA
>GV2UCFN02FEX2E
GGTGAGTAACGCGTAAAGAACTTGCCCCGCAGACAGGGATAACAGACGGAAACGACTGATAAAACCTGATATAATTGCCGGTACGCATGTGCCCGGCAATGAAAAGAGATGCTGCGGGAGAGCTTTGCGTCCTATTAGCTGGTTGGCGGGGTAACGGCCCACCAAGGCGATGATAGGTAGCCGGCCTGAGAGGGTGAACGGCCACAAGGGGACTGAGATACGGCCCTTACTCCTACGGGAGGCAGCAGTGGGGAATATTGGACAATGGGGGCAACCCTGATCCAGCAATTCTGTGTGCACGAAGAAGGTTTTCGGATTGTAAAGTGCTTTCAGCAGGGAAGAAGAGAATGACGGTACCTGCAGAAGAAGCGACGGCTAAATA
>GV2UCFN02HZ9WO
GGTGAGTAACGCGTAAAGAACTTGCCCCGCAGACAGGGATAACAGACGGAAACGACTGATAAAACCTGATATAATTGCCGGTACGCATGTGCCCGGCAATGAAAAGAGATGCTGCGGGAGAGCTTTGCGTCCTATTAGCTGGTTGGCGGGGTAACGGCCCACCAAGGCGATGATAGGTAGCCGGCCTGAGAGGGTGAACGGCCACAAGGGGACTGAGATACGGCCCTTACTCCTACGGGAGGCAGCAGTGGGGAATATTGGACAATGGGGGCAACCCTGATCCAGCAATTCTGTGTGCACGAAGAAGGTTTTCGGATTGTAAAGTGCTTTCAGCAGGGAAGAAGAGAATGACGGTACCTGCAGAAGAAGCGACGGCTAAATA
>GV2UCFN02FZP5C
GGTGAGTAACGCGTAAAGAACTTGCCCCGCAGACAGGGATAACAGACGGAAACGACTGATAAAACCTGATATAATTGCCGGTACGCATGTGCCCGGCAATGAAAAGAGATGCTGCGGGAGAGCTTTGCGTCCTATTAGCTGGTTGGCGGGGTAACGGCCCACCAAGGCGATGATAGGTAGCCGGCCTGAGAGGGTGAACGGCCACAAGGGGACTGAGATACGGCCCTTACTCCTACGGGAGGCAGCAGTGGGGAATATTGGACAATGGGGGCAACCCTGATCCAGCAATTCTGTGTGCACGAAGAAGGTTTTCGGATTGTAAAGTGCTTTCAGCAGGGAAGAAGAGAATGACGGTACCTGCAGAAGAAGCGACGGCTAAATA
>GV2UCFN02FKLF6
GGTGAGTAACGCGTAAAGAACTTGCCCCGCAGACAGGGATAACAGACGGAAACGACTGATAAAACCTGATATAATTGCCGGTACGCATGTGCCCGGCAATGAAAAGAGATGCTGCGGGAGAGCTTTGCGTCCTATTAGCTGGTTGGCGGGGTAACGGCCCACCAAGGCGATGATAGGTAGCCGGCCTGAGAGGGTGAACGGCCACAAGGGGACTGAGATACGGCCCTTACTCCTACGGGAGGCAGCAGTGGGGAATATTGGACAATGGGGGCAACCCTGATCCAGCAATTCTGTGTGCACGAAGAAGGTTTTCGGATTGTAAAGTGCTTTCAGCAGGGAAGAAGAGAATGACGGTACCTGCAGAAGAAGCGACGGCTAAATA
>GV2UCFN02IQAHR
GGTGAGTAACGCGTAAAGAACTTGCCCCGCAGACAGGGATAACAGACGGAAACGACTGATAAAACCTGATATAATTGCCGGTACGCATGTGCCCGGCAATGAAAAGAGATGCTGCGGGAGAGCTTTGCGTCCTATTAGCTGGTTGGCGGGGTAACGGCCCACCAAGGCGATGATAGGTAGCCGGCCTGAGAGGGTGAACGGCCACAAGGGGACTGAGATACGGCCCTTACTCCTACGGGAGGCAGCAGTGGGGAATATTGGACAATGGGGGCAACCCTGATCCAGCAATTCTGTGTGCACGAAGAAGGTTTTCGGATTGTAAAGTGCTTTCAGCAGGGAAGAAGAGAATGACGGTACCTGCAGAAGAAGCGACGGCTAAATA
>GV2UCFN02IVZYX
GGTGAGTAACGCGTAAAGAACTTGCCCCGCAGACAGGGATAACAGACGGAAACGACTGATAAAACCTGATATAATTGCCGGTACGCATGTGCCCGGCAATGAAAAGAGATGCTGCGGGAGAGCTTTGCGTCCTATTAGCTGGTTGGCGGGGTAACGGCCCACCAAGGCGATGATAGGTAGCCGGCCTGAGAGGGTGAACGGCCACAAGGGGACTGAGATACGGCCCTTACTCCTACGGGAGGCAGCAGTGGGGAATATTGGACAATGGGGGCAACCCTGATCCAGCAATTCTGTGTGCACGAAGAAGGTTTTCGGATTGTAAAGTGCTTTCAGCAGGGAAGAAGAGAATGACGGTACCTGCAGAAGAAGCGACGGCTAAATA
>GV2UCFN02G0QUG
GGTGAGTAACGCGTAAAGAACTTGCCCCGCAGACAGGGATAACAGACGGAAACGACTGATAAAACCTGATATAATTGCCGGTACGCATGTGCCCGGCAATGAAAAGAGATGCTGCGGGAGAGCTTTGCGTCCTATTAGCTGGTTGGCGGGGTAACGGCCCACCAAGGCGATGATAGGTAGCCGGCCTGAGAGGGTGAACGGCCACAAGGGGACTGAGATACGGCCCTTACTCCTACGGGAGGCAGCAGTGGGGAATATTGGACAATGGGGGCAACCCTGATCCAGCAATTCTGTGTGCACGAAGAAGGTTTTCGGATTGTAAAGTGCTTTCAGCAGGGAAGAAGAGAATGACGGTACCTGCAGAAGAAGCGACGGCTAAATA
>GV2UCFN02F120S
GGTGAGTAACGCGTAAAGAACTTGCCCCGCAGACAGGGATAACAGACGGAAACGACTGATAAAACCTGATATAATTGCCGGTACGCATGTGCCCGGCAATGAAAAGAGATGCTGCGGGAGAGCTTTGCGTCCTATTAGCTGGTTGGCGGGGTAACGGCCCACCAAGGCGATGATAGGTAGCCGGCCTGAGAGGGTGAACGGCCACAAGGGGACTGAGATACGGCCCTTACTCCTACGGGAGGCAGCAGTGGGGAATATTGGACAATGGGGGCAACCCTGATCCAGCAATTCTGTGTGCACGAAGAAGGTTTTCGGATTGTAAAGTGCTTTCAGCAGGGAAGAAGAGAATGACGGTACCTGCAGAAGAAGCGACGGCTAAATA
>GV2UCFN02GGERQ
GGTGAGTAACGCGTAAAGAACTTGCCCCGCAGACAGGGATAACAGACGGAAACGACTGATAAAACCTGATATAATTGCCGGTACGCATGTGCCCGGCAATGAAAAGAGATGCTGCGGGAGAGCTTTGCGTCCTATTAGCTGGTTGGCGGGGTAACGGCCCACCAAGGCGATGATAGGTAGCCGGCCTGAGAGGGTGAACGGCCACAAGGGGACTGAGATACGGCCCTTACTCCTACGGGAGGCAGCAGTGGGGAATATTGGACAATGGGGGCAACCCTGATCCAGCAATTCTGTGTGCACGAAGAAGGTTTTCGGATTGTAAAGTGCTTTCAGCAGGGAAGAAGAGAATGACGGTACCTGCAGAAGAAGCGACGGCTAAATA
>GV2UCFN02H70AV
GGTGAGTAACGCGTAAAGAACTTGCCCCGCAGACAGGGATAACAGACGGAAACGACTGATAAAACCTGATATAATTGCCGGTACGCATGTGCCCGGCAATGAAAAGAGATGCTGCGGGAGAGCTTTGCGTCCTATTAGCTGGTTGGCGGGGTAACGGCCCACCAAGGCGATGATAGGTAGCCGGCCTGAGAGGGTGAACGGCCACAAGGGGACTGAGATACGGCCCTTACTCCTACGGGAGGCAGCAGTGGGGAATATTGGACAATGGGGGCAACCCTGATCCAGCAATTCTGTGTGCACGAAGAAGGTTTTCGGATTGTAAAGTGCTTTCAGCAGGGAAGAAGAGAATGACGGTACCTGCAGAAGAAGCGACGGCTAAATA
>GV2UCFN02FQD4R
GGTGAGTAACGCGTAAAGAACTTGCCCCGCAGACAGGGATAACAGACGGAAACGACTGATAAAACCTGATATAATTGCCGGTACGCATGTGCCCGGCAATGAAAAGAGATGCTGCGGGAGAGCTTTGCGTCCTATTAGCTGGTTGGCGGGGTAACGGCCCACCAAGGCGATGATAGGTAGCCGGCCTGAGAGGGTGAACGGCCACAAGGGGACTGAGATACGGCCCTTACTCCTACGGGAGGCAGCAGTGGGGAATATTGGACAATGGGGGCAACCCTGATCCAGCAATTCTGTGTGCACGAAGAAGGTTTTCGGATTGTAAAGTGCTTTCAGCAGGGAAGAAGAGAATGACGGTACCTGCAGAAGAAGCGACGGCTAAATA
>GV2UCFN02G1Y07
GGTGAGTAACGCGTAAAGAACTTGCCCCGCAGACAGGGATAACAGACGGAAACGACTGATAAAACCTGATATAATTGCCGGTACGCATGTGCCCGGCAATGAAAAGAGATGCTGCGGGAGAGCTTTGCGTCCTATTAGCTGGTTGGCGGGGTAACGGCCCACCAAGGCGATGATAGGTAGCCGGCCTGAGAGGGTGAACGGCCACAAGGGGACTGAGATACGGCCCTTACTCCTACGGGAGGCAGCAGTGGGGAATATTGGACAATGGGGGCAACCCTGATCCAGCAATTCTGTGTGCACGAAGAAGGTTTTCGGATTGTAAAGTGCTTTCAGCAGGGAAGAAGAGAATGACGGTACCTGCAGAAGAAGCGACGGCTAAATA
>GV2UCFN02JNOTM
GGTGAGTAACGCGTAAAGAACTTGCCCCGCAGACAGGGATAACAGACGGAAACGACTGATAAAACCTGATATAATTGCCGGTACGCATGTGCCCGGCAATGAAAAGAGATGCTGCGGGAGAGCTTTGCGTCCTATTAGCTGGTTGGCGGGGTAACGGCCCACCAAGGCGATGATAGGTAGCCGGCCTGAGAGGGTGAACGGCCACAAGGGGACTGAGATACGGCCCTTACTCCTACGGGAGGCAGCAGTGGGGAATATTGGACAATGGGGGCAACCCTGATCCAGCAATTCTGTGTGCACGAAGAAGGTTTTCGGATTGTAAAGTGCTTTCAGCAGGGAAGAAGAGAATGACGGTACCTGCAGAAGAAGCGACGGCTAAATA
>GV2UCFN02GWI1P
GGTGAGTAACGCGTAAAGAACTTGCCCCGCAGACAGGGATAACAGACGGAAACGACTGATAAAACCTGATATAATTGCCGGTACGCATGTGCCCGGCAATGAAAAGAGATGCTGCGGGAGAGCTTTGCGTCCTATTAGCTGGTTGGCGGGGTAACGGCCCACCAAGGCGATGATAGGTAGCCGGCCTGAGAGGGTGAACGGCCACAAGGGGACTGAGATACGGCCCTTACTCCTACGGGAGGCAGCAGTGGGGAATATTGGACAATGGGGGCAACCCTGATCCAGCAATTCTGTGTGCACGAAGAAGGTTTTCGGATTGTAAAGTGCTTTCAGCAGGGAAGAAGAGAATGACGGTACCTGCAGAAGAAGCGACGGCTAAATA
>GV2UCFN02ILQ2K
GGTGAGTAACGCGTAAAGAACTTGCCCCGCAGACAGGGATAACAGACGGAAACGACTGATAAAACCTGATATAATTGCCGGTACGCATGTGCCCGGCAATGAAAAGAGATGCTGCGGGAGAGCTTTGCGTCCTATTAGCTGGTTGGCGGGGTAACGGCCCACCAAGGCGATGATAGGTAGCCGGCCTGAGAGGGTGAACGGCCACAAGGGGACTGAGATACGGCCCTTACTCCTACGGGAGGCAGCAGTGGGGAATATTGGACAATGGGGGCAACCCTGATCCAGCAATTCTGTGTGCACGAAGAAGGTTTTCGGATTGTAAAGTGCTTTCAGCAGGGAAGAAGAGAATGACGGTACCTGCAGAAGAAGCGACGGCTAAATA
>GV2UCFN02HMLQN
GGTGAGTAACGCGTAAAGAACTTGCCCCGCAGACAGGGATAACAGACGGAAACGACTGATAAAACCTGATATAATTGCCGGTACGCATGTGCCCGGCAATGAAAAGAGATGCTGCGGGAGAGCTTTGCGTCCTATTAGCTGGTTGGCGGGGTAACGGCCCACCAAGGCGATGATAGGTAGCCGGCCTGAGAGGGTGAACGGCCACAAGGGGACTGAGATACGGCCCTTACTCCTACGGGAGGCAGCAGTGGGGAATATTGGACAATGGGGGCAACCCTGATCCAGCAATTCTGTGTGCACGAAGAAGGTTTTCGGATTGTAAAGTGCTTTCAGCAGGGAAGAAGAGAATGACGGTACCTGCAGAAGAAGCGACGGCTAAATA
>GV2UCFN02FSFEB
GGTGAGTAACGCGTAAAGAACTTGCCCCGCAGACAGGGATAACAGACGGAAACGACTGATAAAACCTGATATAATTGCCGGTACGCATGTGCCCGGCAATGAAAAGAGATGCTGCGGGAGAGCTTTGCGTCCTATTAGCTGGTTGGCGGGGTAACGGCCCACCAAGGCGATGATAGGTAGCCGGCCTGAGAGGGTGAACGGCCACAAGGGGACTGAGATACGGCCCTTACTCCTACGGGAGGCAGCAGTGGGGAATATTGGACAATGGGGGCAACCCTGATCCAGCAATTCTGTGTGCACGAAGAAGGTTTTCGGATTGTAAAGTGCTTTCAGCAGGGAAGAAGAGAATGACGGTACCTGCAGAAGAAGCGACGGCTAAATA
>GV2UCFN02JRKNT
GGTGAGTAACGCGTAAAGAACTTGCCCCGCAGACAGGGATAACAGACGGAAACGACTGATAAAACCTGATATAATTGCCGGTACGCATGTGCCCGGCAATGAAAAGAGATGCTGCGGGAGAGCTTTGCGTCCTATTAGCTGGTTGGCGGGGTAACGGCCCACCAAGGCGATGATAGGTAGCCGGCCTGAGAGGGTGAACGGCCACAAGGGGACTGAGATACGGCCCTTACTCCTACGGGAGGCAGCAGTGGGGAATATTGGACAATGGGGGCAACCCTGATCCAGCAATTCTGTGTGCACGAAGAAGGTTTTCGGATTGTAAAGTGCTTTCAGCAGGGAAGAAGAGAATGACGGTACCTGCAGAAGAAGCGACGGCTAAATA
>GV2UCFN02G0QRK
GGTGAGTAACGCGTAAAGAACTTGCCCCGCAGACAGGGATAACAGACGGAAACGACTGATAAAACCTGATATAATTGCCGGTACGCATGTGCCCGGCAATGAAAAGAGATGCTGCGGGAGAGCTTTGCGTCCTATTAGCTGGTTGGCGGGGTAACGGCCCACCAAGGCGATGATAGGTAGCCGGCCTGAGAGGGTGAACGGCCACAAGGGGACTGAGATACGGCCCTTACTCCTACGGGAGGCAGCAGTGGGGAATATTGGACAATGGGGGCAACCCTGATCCAGCAATTCTGTGTGCACGAAGAAGGTTTTCGGATTGTAAAGTGCTTTCAGCAGGGAAGAAGAGAATGACGGTACCTGCAGAAGAAGCGACGGCTAAATA
>GV2UCFN02HYIHP
GGTGAGTAACGCGTAAAGAACTTGCCCCGCAGACAGGGATAACAGACGGAAACGACTGATAAAACCTGATATAATTGCCGGTACGCATGTGCCCGGCAATGAAAAGAGATGCTGCGGGAGAGCTTTGCGTCCTATTAGCTGGTTGGCGGGGTAACGGCCCACCAAGGCGATGATAGGTAGCCGGCCTGAGAGGGTGAACGGCCACAAGGGGACTGAGATACGGCCCTTACTCCTACGGGAGGCAGCAGTGGGGAATATTGGACAATGGGGGCAACCCTGATCCAGCAATTCTGTGTGCACGAAGAAGGTTTTCGGATTGTAAAGTGCTTTCAGCAGGGAAGAAGAGAATGACGGTACCTGCAGAAGAAGCGACGGCTAAATA
>GV2UCFN02G3C4O
GGTGAGTAACGCGTAAAGAACTTGCCCCGCAGACAGGGATAACAGACGGAAACGACTGATAAAACCTGATATAATTGCCGGTACGCATGTGCCCGGCAATGAAAAGAGATGCTGCGGGAGAGCTTTGCGTCCTATTAGCTGGTTGGCGGGGTAACGGCCCACCAAGGCGATGATAGGTAGCCGGCCTGAGAGGGTGAACGGCCACAAGGGGACTGAGATACGGCCCTTACTCCTACGGGAGGCAGCAGTGGGGAATATTGGACAATGGGGGCAACCCTGATCCAGCAATTCTGTGTGCACGAAGAAGGTTTTCGGATTGTAAAGTGCTTTCAGCAGGGAAGAAGAGAATGACGGTACCTGCAGAAGAAGCGACGGCTAAATA
>GV2UCFN02IIZQW
GGTGAGTAACGCGTAAAGAACTTGCCCCGCAGACAGGGATAACAGACGGAAACGACTGATAAAACCTGATATAATTGCCGGTACGCATGTGCCCGGCAATGAAAAGAGATGCTGCGGGAGAGCTTTGCGTCCTATTAGCTGGTTGGCGGGGTAACGGCCCACCAAGGCGATGATAGGTAGCCGGCCTGAGAGGGTGAACGGCCACAAGGGGACTGAGATACGGCCCTTACTCCTACGGGAGGCAGCAGTGGGGAATATTGGACAATGGGGGCAACCCTGATCCAGCAATTCTGTGTGCACGAAGAAGGTTTTCGGATTGTAAAGTGCTTTCAGCAGGGAAGAAGAGAATGACGGTACCTGCAGAAGAAGCGACGGCTAAATA
>GV2UCFN02FGDKK
GGTGAGTAACGCGTAAAGAACTTGCCCCGCAGACAGGGATAACAGACGGAAACGACTGATAAAACCTGATATAATTGCCGGTACGCATGTGCCCGGCAATGAAAAGAGATGCTGCGGGAGAGCTTTGCGTCCTATTAGCTGGTTGGCGGGGTAACGGCCCACCAAGGCGATGATAGGTAGCCGGCCTGAGAGGGTGAACGGCCACAAGGGGACTGAGATACGGCCCTTACTCCTACGGGAGGCAGCAGTGGGGAATATTGGACAATGGGGGCAACCCTGATCCAGCAATTCTGTGTGCACGAAGAAGGTTTTCGGATTGTAAAGTGCTTTCAGCAGGGAAGAAGAGAATGACGGTACCTGCAGAAGAAGCGACGGCTAAATA
>GV2UCFN02GNC8R
GGTGAGTAACGCGTAAAGAACTTGCCCCGCAGACAGGGATAACAGACGGAAACGACTGATAAAACCTGATATAATTGCCGGTACGCATGTGCCCGGCAATGAAAAGAGATGCTGCGGGAGAGCTTTGCGTCCTATTAGCTGGTTGGCGGGGTAACGGCCCACCAAGGCGATGATAGGTAGCCGGCCTGAGAGGGTGAACGGCCACAAGGGGACTGAGATACGGCCCTTACTCCTACGGGAGGCAGCAGTGGGGAATATTGGACAATGGGGGCAACCCTGATCCAGCAATTCTGTGTGCACGAAGAAGGTTTTCGGATTGTAAAGTGCTTTCAGCAGGGAAGAAGAGAATGACGGTACCTGCAGAAGAAGCGACGGCTAAATA
>GV2UCFN02GU871
GGTGAGTAACGCGTAAAGAACTTGCCCCGCAGACAGGGATAACAGACGGAAACGACTGATAAAACCTGATATAATTGCCGGTACGCATGTGCCCGGCAATGAAAAGAGATGCTGCGGGAGAGCTTTGCGTCCTATTAGCTGGTTGGCGGGGTAACGGCCCACCAAGGCGATGATAGGTAGCCGGCCTGAGAGGGTGAACGGCCACAAGGGGACTGAGATACGGCCCTTACTCCTACGGGAGGCAGCAGTGGGGAATATTGGACAATGGGGGCAACCCTGATCCAGCAATTCTGTGTGCACGAAGAAGGTTTTCGGATTGTAAAGTGCTTTCAGCAGGGAAGAAGAGAATGACGGTACCTGCAGAAGAAGCGACGGCTAAATA
>GV2UCFN02GMEHJ
GGTGAGTAACGCGTAAAGAACTTGCCCCGCAGACAGGGATAACAGACGGAAACGACTGATAAAACCTGATATAATTGCCGGTACGCATGTGCCCGGCAATGAAAAGAGATGCTGCGGGAGAGCTTTGCGTCCTATTAGCTGGTTGGCGGGGTAACGGCCCACCAAGGCGATGATAGGTAGCCGGCCTGAGAGGGTGAACGGCCACAAGGGGACTGAGATACGGCCCTTACTCCTACGGGAGGCAGCAGTGGGGAATATTGGACAATGGGGGCAACCCTGATCCAGCAATTCTGTGTGCACGAAGAAGGTTTTCGGATTGTAAAGTGCTTTCAGCAGGGAAGAAGAGAATGACGGTACCTGCAGAAGAAGCGACGGCTAAATA
>GV2UCFN02I1SB2
GGTGAGTAACGCGTAAAGAACTTGCCCCGCAGACAGGGATAACAGACGGAAACGACTGATAAAACCTGATATAATTGCCGGTACGCATGTGCCCGGCAATGAAAAGAGATGCTGCGGGAGAGCTTTGCGTCCTATTAGCTGGTTGGCGGGGTAACGGCCCACCAAGGCGATGATAGGTAGCCGGCCTGAGAGGGTGAACGGCCACAAGGGGACTGAGATACGGCCCTTACTCCTACGGGAGGCAGCAGTGGGGAATATTGGACAATGGGGGCAACCCTGATCCAGCAATTCTGTGTGCACGAAGAAGGTTTTCGGATTGTAAAGTGCTTTCAGCAGGGAAGAAGAGAATGACGGTACCTGCAGAAGAAGCGACGGCTAAATA
>GV2UCFN02GF5M2
GGTGAGTAACGCGTAAAGAACTTGCCCCGCAGACAGGGATAACAGACGGAAACGACTGATAAAACCTGATATAATTGCCGGTACGCATGTGCCCGGCAATGAAAAGAGATGCTGCGGGAGAGCTTTGCGTCCTATTAGCTGGTTGGCGGGGTAACGGCCCACCAAGGCGATGATAGGTAGCCGGCCTGAGAGGGTGAACGGCCACAAGGGGACTGAGATACGGCCCTTACTCCTACGGGAGGCAGCAGTGGGGAATATTGGACAATGGGGGCAACCCTGATCCAGCAATTCTGTGTGCACGAAGAAGGTTTTCGGATTGTAAAGTGCTTTCAGCAGGGAAGAAGAGAATGACGGTACCTGCAGAAGAAGCGACGGCTAAATA
>GV2UCFN02IHC5X
GGTGAGTAACGCGTAAAGAACTTGCCCCGCAGACAGGGATAACAGACGGAAACGACTGATAAAACCTGATATAATTGCCGGTACGCATGTGCCCGGCAATGAAAAGAGATGCTGCGGGAGAGCTTTGCGTCCTATTAGCTGGTTGGCGGGGTAACGGCCCACCAAGGCGATGATAGGTAGCCGGCCTGAGAGGGTGAACGGCCACAAGGGGACTGAGATACGGCCCTTACTCCTACGGGAGGCAGCAGTGGGGAATATTGGACAATGGGGGCAACCCTGATCCAGCAATTCTGTGTGCACGAAGAAGGTTTTCGGATTGTAAAGTGCTTTCAGCAGGGAAGAAGAGAATGACGGTACCTGCAGAAGAAGCGACGGCTAAATA
>GV2UCFN02FRA56
GGTGAGTAACGCGTAAAGAACTTGCCCCGCAGACAGGGATAACAGACGGAAACGACTGATAAAACCTGATATAATTGCCGGTACGCATGTGCCCGGCAATGAAAAGAGATGCTGCGGGAGAGCTTTGCGTCCTATTAGCTGGTTGGCGGGGTAACGGCCCACCAAGGCGATGATAGGTAGCCGGCCTGAGAGGGTGAACGGCCACAAGGGGACTGAGATACGGCCCTTACTCCTACGGGAGGCAGCAGTGGGGAATATTGGACAATGGGGGCAACCCTGATCCAGCAATTCTGTGTGCACGAAGAAGGTTTTCGGATTGTAAAGTGCTTTCAGCAGGGAAGAAGAGAATGACGGTACCTGCAGAAGAAGCGACGGCTAAATA
>GV2UCFN02H1DDX
GGTGAGTAACGCGTAAAGAACTTGCCCCGCAGACAGGGATAACAGACGGAAACGACTGATAAAACCTGATATAATTGCCGGTACGCATGTGCCCGGCAATGAAAAGAGATGCTGCGGGAGAGCTTTGCGTCCTATTAGCTGGTTGGCGGGGTAACGGCCCACCAAGGCGATGATAGGTAGCCGGCCTGAGAGGGTGAACGGCCACAAGGGGACTGAGATACGGCCCTTACTCCTACGGGAGGCAGCAGTGGGGAATATTGGACAATGGGGGCAACCCTGATCCAGCAATTCTGTGTGCACGAAGAAGGTTTTCGGATTGTAAAGTGCTTTCAGCAGGGAAGAAGAGAATGACGGTACCTGCAGAAGAAGCGACGGCTAAATA
>GV2UCFN02GBKSQ
GGTGAGTAACGCGTAAAGAACTTGCCCCGCAGACAGGGATAACAGACGGAAACGACTGATAAAACCTGATATAATTGCCGGTACGCATGTGCCCGGCAATGAAAAGAGATGCTGCGGGAGAGCTTTGCGTCCTATTAGCTGGTTGGCGGGGTAACGGCCCACCAAGGCGATGATAGGTAGCCGGCCTGAGAGGGTGAACGGCCACAAGGGGACTGAGATACGGCCCTTACTCCTACGGGAGGCAGCAGTGGGGAATATTGGACAATGGGGGCAACCCTGATCCAGCAATTCTGTGTGCACGAAGAAGGTTTTCGGATTGTAAAGTGCTTTCAGCAGGGAAGAAGAGAATGACGGTACCTGCAGAAGAAGCGACGGCTAAATA
>GV2UCFN02IHI4I
GGTGAGTAACGCGTAAAGAACTTGCCCCGCAGACAGGGATAACAGACGGAAACGACTGATAAAACCTGATATAATTGCCGGTACGCATGTGCCCGGCAATGAAAAGAGATGCTGCGGGAGAGCTTTGCGTCCTATTAGCTGGTTGGCGGGGTAACGGCCCACCAAGGCGATGATAGGTAGCCGGCCTGAGAGGGTGAACGGCCACAAGGGGACTGAGATACGGCCCTTACTCCTACGGGAGGCAGCAGTGGGGAATATTGGACAATGGGGGCAACCCTGATCCAGCAATTCTGTGTGCACGAAGAAGGTTTTCGGATTGTAAAGTGCTTTCAGCAGGGAAGAAGAGAATGACGGTACCTGCAGAAGAAGCGACGGCTAAATA
>GV2UCFN02JFFTH
GGTGAGTAACGCGTAAAGAACTTGCCCCGCAGACAGGGATAACAGACGGAAACGACTGATAAAACCTGATATAATTGCCGGTACGCATGTGCCCGGCAATGAAAAGAGATGCTGCGGGAGAGCTTTGCGTCCTATTAGCTGGTTGGCGGGGTAACGGCCCACCAAGGCGATGATAGGTAGCCGGCCTGAGAGGGTGAACGGCCACAAGGGGACTGAGATACGGCCCTTACTCCTACGGGAGGCAGCAGTGGGGAATATTGGACAATGGGGGCAACCCTGATCCAGCAATTCTGTGTGCACGAAGAAGGTTTTCGGATTGTAAAGTGCTTTCAGCAGGGAAGAAGAGAATGACGGTACCTGCAGAAGAAGCGACGGCTAAATA
>GV2UCFN02G05Y9
GGTGAGTAACGCGTAAAGAACTTGCCCCGCAGACAGGGATAACAGACGGAAACGACTGATAAAACCTGATATAATTGCCGGTACGCATGTGCCCGGCAATGAAAAGAGATGCTGCGGGAGAGCTTTGCGTCCTATTAGCTGGTTGGCGGGGTAACGGCCCACCAAGGCGATGATAGGTAGCCGGCCTGAGAGGGTGAACGGCCACAAGGGGACTGAGATACGGCCCTTACTCCTACGGGAGGCAGCAGTGGGGAATATTGGACAATGGGGGCAACCCTGATCCAGCAATTCTGTGTGCACGAAGAAGGTTTTCGGATTGTAAAGTGCTTTCAGCAGGGAAGAAGAGAATGACGGTACCTGCAGAAGAAGCGACGGCTAAATA
>GV2UCFN02IG8VK
GGTGAGTAACGCGTAAAGAACTTGCCCCGCAGACAGGGATAACAGACGGAAACGACTGATAAAACCTGATATAATTGCCGGTACGCATGTGCCCGGCAATGAAAAGAGATGCTGCGGGAGAGCTTTGCGTCCTATTAGCTGGTTGGCGGGGTAACGGCCCACCAAGGCGATGATAGGTAGCCGGCCTGAGAGGGTGAACGGCCACAAGGGGACTGAGATACGGCCCTTACTCCTACGGGAGGCAGCAGTGGGGAATATTGGACAATGGGGGCAACCCTGATCCAGCAATTCTGTGTGCACGAAGAAGGTTTTCGGATTGTAAAGTGCTTTCAGCAGGGAAGAAGAGAATGACGGTACCTGCAGAAGAAGCGACGGCTAAATA
>GV2UCFN02HCGWR
GGTGAGTAACGCGTAAAGAACTTGCCCCGCAGACAGGGATAACAGACGGAAACGACTGATAAAACCTGATATAATTGCCGGTACGCATGTGCCCGGCAATGAAAAGAGATGCTGCGGGAGAGCTTTGCGTCCTATTAGCTGGTTGGCGGGGTAACGGCCCACCAAGGCGATGATAGGTAGCCGGCCTGAGAGGGTGAACGGCCACAAGGGGACTGAGATACGGCCCTTACTCCTACGGGAGGCAGCAGTGGGGAATATTGGACAATGGGGGCAACCCTGATCCAGCAATTCTGTGTGCACGAAGAAGGTTTTCGGATTGTAAAGTGCTTTCAGCAGGGAAGAAGAGAATGACGGTACCTGCAGAAGAAGCGACGGCTAAATA
>GV2UCFN02HHVPH
GGTGAGTAACGCGTAAAGAACTTGCCCCGCAGACAGGGATAACAGACGGAAACGACTGATAAAACCTGATATAATTGCCGGTACGCATGTGCCCGGCAATGAAAAGAGATGCTGCGGGAGAGCTTTGCGTCCTATTAGCTGGTTGGCGGGGTAACGGCCCACCAAGGCGATGATAGGTAGCCGGCCTGAGAGGGTGAACGGCCACAAGGGGACTGAGATACGGCCCTTACTCCTACGGGAGGCAGCAGTGGGGAATATTGGACAATGGGGGCAACCCTGATCCAGCAATTCTGTGTGCACGAAGAAGGTTTTCGGATTGTAAAGTGCTTTCAGCAGGGAAGAAGAGAATGACGGTACCTGCAGAAGAAGCGACGGCTAAATA
>GV2UCFN02H6XIO
GGTGAGTAACGCGTAAAGAACTTGCCCCGCAGACAGGGATAACAGACGGAAACGACTGATAAAACCTGATATAATTGCCGGTACGCATGTGCCCGGCAATGAAAAGAGATGCTGCGGGAGAGCTTTGCGTCCTATTAGCTGGTTGGCGGGGTAACGGCCCACCAAGGCGATGATAGGTAGCCGGCCTGAGAGGGTGAACGGCCACAAGGGGACTGAGATACGGCCCTTACTCCTACGGGAGGCAGCAGTGGGGAATATTGGACAATGGGGGCAACCCTGATCCAGCAATTCTGTGTGCACGAAGAAGGTTTTCGGATTGTAAAGTGCTTTCAGCAGGGAAGAAGAGAATGACGGTACCTGCAGAAGAAGCGACGGCTAAATA
>GV2UCFN02G2FOS
GGTGAGTAACGCGTAAAGAACTTGCCCCGCAGACAGGGATAACAGACGGAAACGACTGATAAAACCTGATATAATTGCCGGTACGCATGTGCCCGGCAATGAAAAGAGATGCTGCGGGAGAGCTTTGCGTCCTATTAGCTGGTTGGCGGGGTAACGGCCCACCAAGGCGATGATAGGTAGCCGGCCTGAGAGGGTGAACGGCCACAAGGGGACTGAGATACGGCCCTTACTCCTACGGGAGGCAGCAGTGGGGAATATTGGACAATGGGGGCAACCCTGATCCAGCAATTCTGTGTGCACGAAGAAGGTTTTCGGATTGTAAAGTGCTTTCAGCAGGGAAGAAGAGAATGACGGTACCTGCAGAAGAAGCGACGGCTAAATA
>GV2UCFN02GIBX1
GGTGAGTAACGCGTAAAGAACTTGCCCCGCAGACAGGGATAACAGACGGAAACGACTGATAAAACCTGATATAATTGCCGGTACGCATGTGCCCGGCAATGAAAAGAGATGCTGCGGGAGAGCTTTGCGTCCTATTAGCTGGTTGGCGGGGTAACGGCCCACCAAGGCGATGATAGGTAGCCGGCCTGAGAGGGTGAACGGCCACAAGGGGACTGAGATACGGCCCTTACTCCTACGGGAGGCAGCAGTGGGGAATATTGGACAATGGGGGCAACCCTGATCCAGCAATTCTGTGTGCACGAAGAAGGTTTTCGGATTGTAAAGTGCTTTCAGCAGGGAAGAAGAGAATGACGGTACCTGCAGAAGAAGCGACGGCTAAATA
>GV2UCFN02IUC60
GGTGAGTAACGCGTAAAGAACTTGCCCCGCAGACAGGGATAACAGACGGAAACGACTGATAAAACCTGATATAATTGCCGGTACGCATGTGCCCGGCAATGAAAAGAGATGCTGCGGGAGAGCTTTGCGTCCTATTAGCTGGTTGGCGGGGTAACGGCCCACCAAGGCGATGATAGGTAGCCGGCCTGAGAGGGTGAACGGCCACAAGGGGACTGAGATACGGCCCTTACTCCTACGGGAGGCAGCAGTGGGGAATATTGGACAATGGGGGCAACCCTGATCCAGCAATTCTGTGTGCACGAAGAAGGTTTTCGGATTGTAAAGTGCTTTCAGCAGGGAAGAAGAGAATGACGGTACCTGCAGAAGAAGCGACGGCTAAATA
>GV2UCFN02F80AA
GGTGAGTAACGCGTAAAGAACTTGCCCCGCAGACAGGGATAACAGACGGAAACGACTGATAAAACCTGATATAATTGCCGGTACGCATGTGCCCGGCAATGAAAAGAGATGCTGCGGGAGAGCTTTGCGTCCTATTAGCTGGTTGGCGGGGTAACGGCCCACCAAGGCGATGATAGGTAGCCGGCCTGAGAGGGTGAACGGCCACAAGGGGACTGAGATACGGCCCTTACTCCTACGGGAGGCAGCAGTGGGGAATATTGGACAATGGGGGCAACCCTGATCCAGCAATTCTGTGTGCACGAAGAAGGTTTTCGGATTGTAAAGTGCTTTCAGCAGGGAAGAAGAGAATGACGGTACCTGCAGAAGAAGCGACGGCTAAATA
>GV2UCFN02GDZ8I
GGTGAGTAACGCGTAAAGAACTTGCCCCGCAGACAGGGATAACAGACGGAAACGACTGATAAAACCTGATATAATTGCCGGTACGCATGTGCCCGGCAATGAAAAGAGATGCTGCGGGAGAGCTTTGCGTCCTATTAGCTGGTTGGCGGGGTAACGGCCCACCAAGGCGATGATAGGTAGCCGGCCTGAGAGGGTGAACGGCCACAAGGGGACTGAGATACGGCCCTTACTCCTACGGGAGGCAGCAGTGGGGAATATTGGACAATGGGGGCAACCCTGATCCAGCAATTCTGTGTGCACGAAGAAGGTTTTCGGATTGTAAAGTGCTTTCAGCAGGGAAGAAGAGAATGACGGTACCTGCAGAAGAAGCGACGGCTAAATA
>GV2UCFN02JHBCK
GGTGAGTAACGCGTAAAGAACTTGCCCCGCAGACAGGGATAACAGACGGAAACGACTGATAAAACCTGATATAATTGCCGGTACGCATGTGCCCGGCAATGAAAAGAGATGCTGCGGGAGAGCTTTGCGTCCTATTAGCTGGTTGGCGGGGTAACGGCCCACCAAGGCGATGATAGGTAGCCGGCCTGAGAGGGTGAACGGCCACAAGGGGACTGAGATACGGCCCTTACTCCTACGGGAGGCAGCAGTGGGGAATATTGGACAATGGGGGCAACCCTGATCCAGCAATTCTGTGTGCACGAAGAAGGTTTTCGGATTGTAAAGTGCTTTCAGCAGGGAAGAAGAGAATGACGGTACCTGCAGAAGAAGCGACGGCTAAATA
>GV2UCFN02HES7O
GGTGAGTAACGCGTAAAGAACTTGCCCCGCAGACAGGGATAACAGACGGAAACGACTGATAAAACCTGATATAATTGCCGGTACGCATGTGCCCGGCAATGAAAAGAGATGCTGCGGGAGAGCTTTGCGTCCTATTAGCTGGTTGGCGGGGTAACGGCCCACCAAGGCGATGATAGGTAGCCGGCCTGAGAGGGTGAACGGCCACAAGGGGACTGAGATACGGCCCTTACTCCTACGGGAGGCAGCAGTGGGGAATATTGGACAATGGGGGCAACCCTGATCCAGCAATTCTGTGTGCACGAAGAAGGTTTTCGGATTGTAAAGTGCTTTCAGCAGGGAAGAAGAGAATGACGGTACCTGCAGAAGAAGCGACGGCTAAATA
>GV2UCFN02H8P9Y
GGTGAGTAACGCGTAAAGAACTTGCCCCGCAGACAGGGATAACAGACGGAAACGACTGATAAAACCTGATATAATTGCCGGTACGCATGTGCCCGGCAATGAAAAGAGATGCTGCGGGAGAGCTTTGCGTCCTATTAGCTGGTTGGCGGGGTAACGGCCCACCAAGGCGATGATAGGTAGCCGGCCTGAGAGGGTGAACGGCCACAAGGGGACTGAGATACGGCCCTTACTCCTACGGGAGGCAGCAGTGGGGAATATTGGACAATGGGGGCAACCCTGATCCAGCAATTCTGTGTGCACGAAGAAGGTTTTCGGATTGTAAAGTGCTTTCAGCAGGGAAGAAGAGAATGACGGTACCTGCAGAAGAAGCGACGGCTAAATA
>GV2UCFN02FIJPC
GGTGAGTAACGCGTAAAGAACTTGCCCCGCAGACAGGGATAACAGACGGAAACGACTGATAAAACCTGATATAATTGCCGGTACGCATGTGCCCGGCAATGAAAAGAGATGCTGCGGGAGAGCTTTGCGTCCTATTAGCTGGTTGGCGGGGTAACGGCCCACCAAGGCGATGATAGGTAGCCGGCCTGAGAGGGTGAACGGCCACAAGGGGACTGAGATACGGCCCTTACTCCTACGGGAGGCAGCAGTGGGGAATATTGGACAATGGGGGCAACCCTGATCCAGCAATTCTGTGTGCACGAAGAAGGTTTTCGGATTGTAAAGTGCTTTCAGCAGGGAAGAAGAGAATGACGGTACCTGCAGAAGAAGCGACGGCTAAATA
>GV2UCFN02FOHYH
GGTGAGTAACGCGTAAAGAACTTGCCCCGCAGACAGGGATAACAGACGGAAACGACTGATAAAACCTGATATAATTGCCGGTACGCATGTGCCCGGCAATGAAAAGAGATGCTGCGGGAGAGCTTTGCGTCCTATTAGCTGGTTGGCGGGGTAACGGCCCACCAAGGCGATGATAGGTAGCCGGCCTGAGAGGGTGAACGGCCACAAGGGGACTGAGATACGGCCCTTACTCCTACGGGAGGCAGCAGTGGGGAATATTGGACAATGGGGGCAACCCTGATCCAGCAATTCTGTGTGCACGAAGAAGGTTTTCGGATTGTAAAGTGCTTTCAGCAGGGAAGAAGAGAATGACGGTACCTGCAGAAGAAGCGACGGCTAAATA
>GV2UCFN02G4J40
GGTGAGTAACGCGTAAAGAACTTGCCCCGCAGACAGGGATAACAGACGGAAACGACTGATAAAACCTGATATAATTGCCGGTACGCATGTGCCCGGCAATGAAAAGAGATGCTGCGGGAGAGCTTTGCGTCCTATTAGCTGGTTGGCGGGGTAACGGCCCACCAAGGCGATGATAGGTAGCCGGCCTGAGAGGGTGAACGGCCACAAGGGGACTGAGATACGGCCCTTACTCCTACGGGAGGCAGCAGTGGGGAATATTGGACAATGGGGGCAACCCTGATCCAGCAATTCTGTGTGCACGAAGAAGGTTTTCGGATTGTAAAGTGCTTTCAGCAGGGAAGAAGAGAATGACGGTACCTGCAGAAGAAGCGACGGCTAAATA
>GV2UCFN02F9O0B
GGTGAGTAACGCGTAAAGAACTTGCCCCGCAGACAGGGATAACAGACGGAAACGACTGATAAAACCTGATATAATTGCCGGTACGCATGTGCCCGGCAATGAAAAGAGATGCTGCGGGAGAGCTTTGCGTCCTATTAGCTGGTTGGCGGGGTAACGGCCCACCAAGGCGATGATAGGTAGCCGGCCTGAGAGGGTGAACGGCCACAAGGGGACTGAGATACGGCCCTTACTCCTACGGGAGGCAGCAGTGGGGAATATTGGACAATGGGGGCAACCCTGATCCAGCAATTCTGTGTGCACGAAGAAGGTTTTCGGATTGTAAAGTGCTTTCAGCAGGGAAGAAGAGAATGACGGTACCTGCAGAAGAAGCGACGGCTAAATA
>GV2UCFN02IQNZV
GGTGAGTAACGCGTAAAGAACTTGCCCCGCAGACAGGGATAACAGACGGAAACGACTGATAAAACCTGATATAATTGCCGGTACGCATGTGCCCGGCAATGAAAAGAGATGCTGCGGGAGAGCTTTGCGTCCTATTAGCTGGTTGGCGGGGTAACGGCCCACCAAGGCGATGATAGGTAGCCGGCCTGAGAGGGTGAACGGCCACAAGGGGACTGAGATACGGCCCTTACTCCTACGGGAGGCAGCAGTGGGGAATATTGGACAATGGGGGCAACCCTGATCCAGCAATTCTGTGTGCACGAAGAAGGTTTTCGGATTGTAAAGTGCTTTCAGCAGGGAAGAAGAGAATGACGGTACCTGCAGAAGAAGCGACGGCTAAATA
>GV2UCFN02GD5CD
GGTGAGTAACGCGTAAAGAACTTGCCCCGCAGACAGGGATAACAGACGGAAACGACTGATAAAACCTGATATAATTGCCGGTACGCATGTGCCCGGCAATGAAAAGAGATGCTGCGGGAGAGCTTTGCGTCCTATTAGCTGGTTGGCGGGGTAACGGCCCACCAAGGCGATGATAGGTAGCCGGCCTGAGAGGGTGAACGGCCACAAGGGGACTGAGATACGGCCCTTACTCCTACGGGAGGCAGCAGTGGGGAATATTGGACAATGGGGGCAACCCTGATCCAGCAATTCTGTGTGCACGAAGAAGGTTTTCGGATTGTAAAGTGCTTTCAGCAGGGAAGAAGAGAATGACGGTACCTGCAGAAGAAGCGACGGCTAAATA
>GV2UCFN02GR8J6
GGTGAGTAACGCGTAAAGAACTTGCCCCGCAGACAGGGATAACAGACGGAAACGACTGATAAAACCTGATATAATTGCCGGTACGCATGTGCCCGGCAATGAAAAGAGATGCTGCGGGAGAGCTTTGCGTCCTATTAGCTGGTTGGCGGGGTAACGGCCCACCAAGGCGATGATAGGTAGCCGGCCTGAGAGGGTGAACGGCCACAAGGGGACTGAGATACGGCCCTTACTCCTACGGGAGGCAGCAGTGGGGAATATTGGACAATGGGGGCAACCCTGATCCAGCAATTCTGTGTGCACGAAGAAGGTTTTCGGATTGTAAAGTGCTTTCAGCAGGGAAGAAGAGAATGACGGTACCTGCAGAAGAAGCGACGGCTAAATA
>GV2UCFN02I2IK6
GGTGAGTAACGCGTAAAGAACTTGCCCCGCAGACAGGGATAACAGACGGAAACGACTGATAAAACCTGATATAATTGCCGGTACGCATGTGCCCGGCAATGAAAAGAGATGCTGCGGGAGAGCTTTGCGTCCTATTAGCTGGTTGGCGGGGTAACGGCCCACCAAGGCGATGATAGGTAGCCGGCCTGAGAGGGTGAACGGCCACAAGGGGACTGAGATACGGCCCTTACTCCTACGGGAGGCAGCAGTGGGGAATATTGGACAATGGGGGCAACCCTGATCCAGCAATTCTGTGTGCACGAAGAAGGTTTTCGGATTGTAAAGTGCTTTCAGCAGGGAAGAAGAGAATGACGGTACCTGCAGAAGAAGCGACGGCTAAATA
>GV2UCFN02HL0NG
GGTGAGTAACGCGTAAAGAACTTGCCCCGCAGACAGGGATAACAGACGGAAACGACTGATAAAACCTGATATAATTGCCGGTACGCATGTGCCCGGCAATGAAAAGAGATGCTGCGGGAGAGCTTTGCGTCCTATTAGCTGGTTGGCGGGGTAACGGCCCACCAAGGCGATGATAGGTAGCCGGCCTGAGAGGGTGAACGGCCACAAGGGGACTGAGATACGGCCCTTACTCCTACGGGAGGCAGCAGTGGGGAATATTGGACAATGGGGGCAACCCTGATCCAGCAATTCTGTGTGCACGAAGAAGGTTTTCGGATTGTAAAGTGCTTTCAGCAGGGAAGAAGAGAATGACGGTACCTGCAGAAGAAGCGACGGCTAAATA
>GV2UCFN02H84US
GGTGAGTAACGCGTAAAGAACTTGCCCCGCAGACAGGGATAACAGACGGAAACGACTGATAAAACCTGATATAATTGCCGGTACGCATGTGCCCGGCAATGAAAAGAGATGCTGCGGGAGAGCTTTGCGTCCTATTAGCTGGTTGGCGGGGTAACGGCCCACCAAGGCGATGATAGGTAGCCGGCCTGAGAGGGTGAACGGCCACAAGGGGACTGAGATACGGCCCTTACTCCTACGGGAGGCAGCAGTGGGGAATATTGGACAATGGGGGCAACCCTGATCCAGCAATTCTGTGTGCACGAAGAAGGTTTTCGGATTGTAAAGTGCTTTCAGCAGGGAAGAAGAGAATGACGGTACCTGCAGAAGAAGCGACGGCTAAATA
>GV2UCFN02FQYBT
GGTGAGTAACGCGTAAAGAACTTGCCCCGCAGACAGGGATAACAGACGGAAACGACTGATAAAACCTGATATAATTGCCGGTACGCATGTGCCCGGCAATGAAAAGAGATGCTGCGGGAGAGCTTTGCGTCCTATTAGCTGGTTGGCGGGGTAACGGCCCACCAAGGCGATGATAGGTAGCCGGCCTGAGAGGGTGAACGGCCACAAGGGGACTGAGATACGGCCCTTACTCCTACGGGAGGCAGCAGTGGGGAATATTGGACAATGGGGGCAACCCTGATCCAGCAATTCTGTGTGCACGAAGAAGGTTTTCGGATTGTAAAGTGCTTTCAGCAGGGAAGAAGAGAATGACGGTACCTGCAGAAGAAGCGACGGCTAAATA
>GV2UCFN02F83DT
GGTGAGTAACGCGTAAAGAACTTGCCCCGCAGACAGGGATAACAGACGGAAACGACTGATAAAACCTGATATAATTGCCGGTACGCATGTGCCCGGCAATGAAAAGAGATGCTGCGGGAGAGCTTTGCGTCCTATTAGCTGGTTGGCGGGGTAACGGCCCACCAAGGCGATGATAGGTAGCCGGCCTGAGAGGGTGAACGGCCACAAGGGGACTGAGATACGGCCCTTACTCCTACGGGAGGCAGCAGTGGGGAATATTGGACAATGGGGGCAACCCTGATCCAGCAATTCTGTGTGCACGAAGAAGGTTTTCGGATTGTAAAGTGCTTTCAGCAGGGAAGAAGAGAATGACGGTACCTGCAGAAGAAGCGACGGCTAAATA
>GV2UCFN02GJC0M
GGTGAGTAACGCGTAAAGAACTTGCCCCGCAGACAGGGATAACAGACGGAAACGACTGATAAAACCTGATATAATTGCCGGTACGCATGTGCCCGGCAATGAAAAGAGATGCTGCGGGAGAGCTTTGCGTCCTATTAGCTGGTTGGCGGGGTAACGGCCCACCAAGGCGATGATAGGTAGCCGGCCTGAGAGGGTGAACGGCCACAAGGGGACTGAGATACGGCCCTTACTCCTACGGGAGGCAGCAGTGGGGAATATTGGACAATGGGGGCAACCCTGATCCAGCAATTCTGTGTGCACGAAGAAGGTTTTCGGATTGTAAAGTGCTTTCAGCAGGGAAGAAGAGAATGACGGTACCTGCAGAAGAAGCGACGGCTAAATA
>GV2UCFN02FOTCI
GGTGAGTAACGCGTAAAGAACTTGCCCCGCAGACAGGGATAACAGACGGAAACGACTGATAAAACCTGATATAATTGCCGGTACGCATGTGCCCGGCAATGAAAAGAGATGCTGCGGGAGAGCTTTGCGTCCTATTAGCTGGTTGGCGGGGTAACGGCCCACCAAGGCGATGATAGGTAGCCGGCCTGAGAGGGTGAACGGCCACAAGGGGACTGAGATACGGCCCTTACTCCTACGGGAGGCAGCAGTGGGGAATATTGGACAATGGGGGCAACCCTGATCCAGCAATTCTGTGTGCACGAAGAAGGTTTTCGGATTGTAAAGTGCTTTCAGCAGGGAAGAAGAGAATGACGGTACCTGCAGAAGAAGCGACGGCTAAATA
>GV2UCFN02IU9PA
GGTGAGTAACGCGTAAAGAACTTGCCCCGCAGACAGGGATAACAGACGGAAACGACTGATAAAACCTGATATAATTGCCGGTACGCATGTGCCCGGCAATGAAAAGAGATGCTGCGGGAGAGCTTTGCGTCCTATTAGCTGGTTGGCGGGGTAACGGCCCACCAAGGCGATGATAGGTAGCCGGCCTGAGAGGGTGAACGGCCACAAGGGGACTGAGATACGGCCCTTACTCCTACGGGAGGCAGCAGTGGGGAATATTGGACAATGGGGGCAACCCTGATCCAGCAATTCTGTGTGCACGAAGAAGGTTTTCGGATTGTAAAGTGCTTTCAGCAGGGAAGAAGAGAATGACGGTACCTGCAGAAGAAGCGACGGCTAAATA
>GV2UCFN02FUCHA
GGTGAGTAACGCGTAAAGAACTTGCCCCGCAGACAGGGATAACAGACGGAAACGACTGATAAAACCTGATATAATTGCCGGTACGCATGTGCCCGGCAATGAAAAGAGATGCTGCGGGAGAGCTTTGCGTCCTATTAGCTGGTTGGCGGGGTAACGGCCCACCAAGGCGATGATAGGTAGCCGGCCTGAGAGGGTGAACGGCCACAAGGGGACTGAGATACGGCCCTTACTCCTACGGGAGGCAGCAGTGGGGAATATTGGACAATGGGGGCAACCCTGATCCAGCAATTCTGTGTGCACGAAGAAGGTTTTCGGATTGTAAAGTGCTTTCAGCAGGGAAGAAGAGAATGACGGTACCTGCAGAAGAAGCGACGGCTAAATA
>GV2UCFN02F03OZ
GGTGAGTAACGCGTAAAGAACTTGCCCCGCAGACAGGGATAACAGACGGAAACGACTGATAAAACCTGATATAATTGCCGGTACGCATGTGCCCGGCAATGAAAAGAGATGCTGCGGGAGAGCTTTGCGTCCTATTAGCTGGTTGGCGGGGTAACGGCCCACCAAGGCGATGATAGGTAGCCGGCCTGAGAGGGTGAACGGCCACAAGGGGACTGAGATACGGCCCTTACTCCTACGGGAGGCAGCAGTGGGGAATATTGGACAATGGGGGCAACCCTGATCCAGCAATTCTGTGTGCACGAAGAAGGTTTTCGGATTGTAAAGTGCTTTCAGCAGGGAAGAAGAGAATGACGGTACCTGCAGAAGAAGCGACGGCTAAATA
>GV2UCFN02JMRAT
GGTGAGTAACGCGTAAAGAACTTGCCCCGCAGACAGGGATAACAGACGGAAACGACTGATAAAACCTGATATAATTGCCGGTACGCATGTGCCCGGCAATGAAAAGAGATGCTGCGGGAGAGCTTTGCGTCCTATTAGCTGGTTGGCGGGGTAACGGCCCACCAAGGCGATGATAGGTAGCCGGCCTGAGAGGGTGAACGGCCACAAGGGGACTGAGATACGGCCCTTACTCCTACGGGAGGCAGCAGTGGGGAATATTGGACAATGGGGGCAACCCTGATCCAGCAATTCTGTGTGCACGAAGAAGGTTTTCGGATTGTAAAGTGCTTTCAGCAGGGAAGAAGAGAATGACGGTACCTGCAGAAGAAGCGACGGCTAAATA
>GV2UCFN02IDF4U
GGTGAGTAACGCGTAAAGAACTTGCCCCGCAGACAGGGATAACAGACGGAAACGACTGATAAAACCTGATATAATTGCCGGTACGCATGTGCCCGGCAATGAAAAGAGATGCTGCGGGAGAGCTTTGCGTCCTATTAGCTGGTTGGCGGGGTAACGGCCCACCAAGGCGATGATAGGTAGCCGGCCTGAGAGGGTGAACGGCCACAAGGGGACTGAGATACGGCCCTTACTCCTACGGGAGGCAGCAGTGGGGAATATTGGACAATGGGGGCAACCCTGATCCAGCAATTCTGTGTGCACGAAGAAGGTTTTCGGATTGTAAAGTGCTTTCAGCAGGGAAGAAGAGAATGACGGTACCTGCAGAAGAAGCGACGGCTAAATA
>GV2UCFN02IG1R3
GGTGAGTAACGCGTAAAGAACTTGCCCCGCAGACAGGGATAACAGACGGAAACGACTGATAAAACCTGATATAATTGCCGGTACGCATGTGCCCGGCAATGAAAAGAGATGCTGCGGGAGAGCTTTGCGTCCTATTAGCTGGTTGGCGGGGTAACGGCCCACCAAGGCGATGATAGGTAGCCGGCCTGAGAGGGTGAACGGCCACAAGGGGACTGAGATACGGCCCTTACTCCTACGGGAGGCAGCAGTGGGGAATATTGGACAATGGGGGCAACCCTGATCCAGCAATTCTGTGTGCACGAAGAAGGTTTTCGGATTGTAAAGTGCTTTCAGCAGGGAAGAAGAGAATGACGGTACCTGCAGAAGAAGCGACGGCTAAATA
>GV2UCFN02IGIHI
GGTGAGTAACGCGTAAAGAACTTGCCCCGCAGACAGGGATAACAGACGGAAACGACTGATAAAACCTGATATAATTGCCGGTACGCATGTGCCCGGCAATGAAAAGAGATGCTGCGGGAGAGCTTTGCGTCCTATTAGCTGGTTGGCGGGGTAACGGCCCACCAAGGCGATGATAGGTAGCCGGCCTGAGAGGGTGAACGGCCACAAGGGGACTGAGATACGGCCCTTACTCCTACGGGAGGCAGCAGTGGGGAATATTGGACAATGGGGGCAACCCTGATCCAGCAATTCTGTGTGCACGAAGAAGGTTTTCGGATTGTAAAGTGCTTTCAGCAGGGAAGAAGAGAATGACGGTACCTGCAGAAGAAGCGACGGCTAAATA
>GV2UCFN02GW2OL
GGTGAGTAACGCGTAAAGAACTTGCCCCGCAGACAGGGATAACAGACGGAAACGACTGATAAAACCTGATATAATTGCCGGTACGCATGTGCCCGGCAATGAAAAGAGATGCTGCGGGAGAGCTTTGCGTCCTATTAGCTGGTTGGCGGGGTAACGGCCCACCAAGGCGATGATAGGTAGCCGGCCTGAGAGGGTGAACGGCCACAAGGGGACTGAGATACGGCCCTTACTCCTACGGGAGGCAGCAGTGGGGAATATTGGACAATGGGGGCAACCCTGATCCAGCAATTCTGTGTGCACGAAGAAGGTTTTCGGATTGTAAAGTGCTTTCAGCAGGGAAGAAGAGAATGACGGTACCTGCAGAAGAAGCGACGGCTAAATA
>GV2UCFN02F2NIT
GGTGAGTAACGCGTAAAGAACTTGCCCCGCAGACAGGGATAACAGACGGAAACGACTGATAAAACCTGATATAATTGCCGGTACGCATGTGCCCGGCAATGAAAAGAGATGCTGCGGGAGAGCTTTGCGTCCTATTAGCTGGTTGGCGGGGTAACGGCCCACCAAGGCGATGATAGGTAGCCGGCCTGAGAGGGTGAACGGCCACAAGGGGACTGAGATACGGCCCTTACTCCTACGGGAGGCAGCAGTGGGGAATATTGGACAATGGGGGCAACCCTGATCCAGCAATTCTGTGTGCACGAAGAAGGTTTTCGGATTGTAAAGTGCTTTCAGCAGGGAAGAAGAGAATGACGGTACCTGCAGAAGAAGCGACGGCTAAATA
>GV2UCFN02H6DAB
GGTGAGTAACGCGTAAAGAACTTGCCCCGCAGACAGGGATAACAGACGGAAACGACTGATAAAACCTGATATAATTGCCGGTACGCATGTGCCCGGCAATGAAAAGAGATGCTGCGGGAGAGCTTTGCGTCCTATTAGCTGGTTGGCGGGGTAACGGCCCACCAAGGCGATGATAGGTAGCCGGCCTGAGAGGGTGAACGGCCACAAGGGGACTGAGATACGGCCCTTACTCCTACGGGAGGCAGCAGTGGGGAATATTGGACAATGGGGGCAACCCTGATCCAGCAATTCTGTGTGCACGAAGAAGGTTTTCGGATTGTAAAGTGCTTTCAGCAGGGAAGAAGAGAATGACGGTACCTGCAGAAGAAGCGACGGCTAAATA
>GV2UCFN02HJ6W8
GGTGAGTAACGCGTAAAGAACTTGCCCCGCAGACAGGGATAACAGACGGAAACGACTGATAAAACCTGATATAATTGCCGGTACGCATGTGCCCGGCAATGAAAAGAGATGCTGCGGGAGAGCTTTGCGTCCTATTAGCTGGTTGGCGGGGTAACGGCCCACCAAGGCGATGATAGGTAGCCGGCCTGAGAGGGTGAACGGCCACAAGGGGACTGAGATACGGCCCTTACTCCTACGGGAGGCAGCAGTGGGGAATATTGGACAATGGGGGCAACCCTGATCCAGCAATTCTGTGTGCACGAAGAAGGTTTTCGGATTGTAAAGTGCTTTCAGCAGGGAAGAAGAGAATGACGGTACCTGCAGAAGAAGCGACGGCTAAATA
>GV2UCFN02HIFCY
GGTGAGTAACGCGTAAAGAACTTGCCCCGCAGACAGGGATAACAGACGGAAACGACTGATAAAACCTGATATAATTGCCGGTACGCATGTGCCCGGCAATGAAAAGAGATGCTGCGGGAGAGCTTTGCGTCCTATTAGCTGGTTGGCGGGGTAACGGCCCACCAAGGCGATGATAGGTAGCCGGCCTGAGAGGGTGAACGGCCACAAGGGGACTGAGATACGGCCCTTACTCCTACGGGAGGCAGCAGTGGGGAATATTGGACAATGGGGGCAACCCTGATCCAGCAATTCTGTGTGCACGAAGAAGGTTTTCGGATTGTAAAGTGCTTTCAGCAGGGAAGAAGAGAATGACGGTACCTGCAGAAGAAGCGACGGCTAAATA
>GV2UCFN02JZO7H
GGTGAGTAACGCGTAAAGAACTTGCCCCGCAGACAGGGATAACAGACGGAAACGACTGATAAAACCTGATATAATTGCCGGTACGCATGTGCCCGGCAATGAAAAGAGATGCTGCGGGAGAGCTTTGCGTCCTATTAGCTGGTTGGCGGGGTAACGGCCCACCAAGGCGATGATAGGTAGCCGGCCTGAGAGGGTGAACGGCCACAAGGGGACTGAGATACGGCCCTTACTCCTACGGGAGGCAGCAGTGGGGAATATTGGACAATGGGGGCAACCCTGATCCAGCAATTCTGTGTGCACGAAGAAGGTTTTCGGATTGTAAAGTGCTTTCAGCAGGGAAGAAGAGAATGACGGTACCTGCAGAAGAAGCGACGGCTAAATA
>GV2UCFN02I4ZCL
GGTGAGTAACGCGTAAAGAACTTGCCCCGCAGACAGGGATAACAGACGGAAACGACTGATAAAACCTGATATAATTGCCGGTACGCATGTGCCCGGCAATGAAAAGAGATGCTGCGGGAGAGCTTTGCGTCCTATTAGCTGGTTGGCGGGGTAACGGCCCACCAAGGCGATGATAGGTAGCCGGCCTGAGAGGGTGAACGGCCACAAGGGGACTGAGATACGGCCCTTACTCCTACGGGAGGCAGCAGTGGGGAATATTGGACAATGGGGGCAACCCTGATCCAGCAATTCTGTGTGCACGAAGAAGGTTTTCGGATTGTAAAGTGCTTTCAGCAGGGAAGAAGAGAATGACGGTACCTGCAGAAGAAGCGACGGCTAAATA
>GV2UCFN02ITU0W
GGTGAGTAACGCGTAAAGAACTTGCCCCGCAGACAGGGATAACAGACGGAAACGACTGATAAAACCTGATATAATTGCCGGTACGCATGTGCCCGGCAATGAAAAGAGATGCTGCGGGAGAGCTTTGCGTCCTATTAGCTGGTTGGCGGGGTAACGGCCCACCAAGGCGATGATAGGTAGCCGGCCTGAGAGGGTGAACGGCCACAAGGGGACTGAGATACGGCCCTTACTCCTACGGGAGGCAGCAGTGGGGAATATTGGACAATGGGGGCAACCCTGATCCAGCAATTCTGTGTGCACGAAGAAGGTTTTCGGATTGTAAAGTGCTTTCAGCAGGGAAGAAGAGAATGACGGTACCTGCAGAAGAAGCGACGGCTAAATA
>GV2UCFN02H1CVY
GGTGAGTAACGCGTAAAGAACTTGCCCCGCAGACAGGGATAACAGACGGAAACGACTGATAAAACCTGATATAATTGCCGGTACGCATGTGCCCGGCAATGAAAAGAGATGCTGCGGGAGAGCTTTGCGTCCTATTAGCTGGTTGGCGGGGTAACGGCCCACCAAGGCGATGATAGGTAGCCGGCCTGAGAGGGTGAACGGCCACAAGGGGACTGAGATACGGCCCTTACTCCTACGGGAGGCAGCAGTGGGGAATATTGGACAATGGGGGCAACCCTGATCCAGCAATTCTGTGTGCACGAAGAAGGTTTTCGGATTGTAAAGTGCTTTCAGCAGGGAAGAAGAGAATGACGGTACCTGCAGAAGAAGCGACGGCTAAATA
>GV2UCFN02G0QV5
GGTGAGTAACGCGTAAAGAACTTGCCCCGCAGACAGGGATAACAGACGGAAACGACTGATAAAACCTGATATAATTGCCGGTACGCATGTGCCCGGCAATGAAAAGAGATGCTGCGGGAGAGCTTTGCGTCCTATTAGCTGGTTGGCGGGGTAACGGCCCACCAAGGCGATGATAGGTAGCCGGCCTGAGAGGGTGAACGGCCACAAGGGGACTGAGATACGGCCCTTACTCCTACGGGAGGCAGCAGTGGGGAATATTGGACAATGGGGGCAACCCTGATCCAGCAATTCTGTGTGCACGAAGAAGGTTTTCGGATTGTAAAGTGCTTTCAGCAGGGAAGAAGAGAATGACGGTACCTGCAGAAGAAGCGACGGCTAAATA
>GV2UCFN02GNP5W
GGTGAGTAACGCGTAAAGAACTTGCCCCGCAGACAGGGATAACAGACGGAAACGACTGATAAAACCTGATATAATTGCCGGTACGCATGTGCCCGGCAATGAAAAGAGATGCTGCGGGAGAGCTTTGCGTCCTATTAGCTGGTTGGCGGGGTAACGGCCCACCAAGGCGATGATAGGTAGCCGGCCTGAGAGGGTGAACGGCCACAAGGGGACTGAGATACGGCCCTTACTCCTACGGGAGGCAGCAGTGGGGAATATTGGACAATGGGGGCAACCCTGATCCAGCAATTCTGTGTGCACGAAGAAGGTTTTCGGATTGTAAAGTGCTTTCAGCAGGGAAGAAGAGAATGACGGTACCTGCAGAAGAAGCGACGGCTAAATA
>GV2UCFN02GFUX4
GGTGAGTAACGCGTAAAGAACTTGCCCCGCAGACAGGGATAACAGACGGAAACGACTGATAAAACCTGATATAATTGCCGGTACGCATGTGCCCGGCAATGAAAAGAGATGCTGCGGGAGAGCTTTGCGTCCTATTAGCTGGTTGGCGGGGTAACGGCCCACCAAGGCGATGATAGGTAGCCGGCCTGAGAGGGTGAACGGCCACAAGGGGACTGAGATACGGCCCTTACTCCTACGGGAGGCAGCAGTGGGGAATATTGGACAATGGGGGCAACCCTGATCCAGCAATTCTGTGTGCACGAAGAAGGTTTTCGGATTGTAAAGTGCTTTCAGCAGGGAAGAAGAGAATGACGGTACCTGCAGAAGAAGCGACGGCTAAATA
>GV2UCFN02HAZ5G
GGTGAGTAACGCGTAAAGAACTTGCCCCGCAGACAGGGATAACAGACGGAAACGACTGATAAAACCTGATATAATTGCCGGTACGCATGTGCCCGGCAATGAAAAGAGATGCTGCGGGAGAGCTTTGCGTCCTATTAGCTGGTTGGCGGGGTAACGGCCCACCAAGGCGATGATAGGTAGCCGGCCTGAGAGGGTGAACGGCCACAAGGGGACTGAGATACGGCCCTTACTCCTACGGGAGGCAGCAGTGGGGAATATTGGACAATGGGGGCAACCCTGATCCAGCAATTCTGTGTGCACGAAGAAGGTTTTCGGATTGTAAAGTGCTTTCAGCAGGGAAGAAGAGAATGACGGTACCTGCAGAAGAAGCGACGGCTAAATA
>GV2UCFN02JI220
GGTGAGTAACGCGTAAAGAACTTGCCCCGCAGACAGGGATAACAGACGGAAACGACTGATAAAACCTGATATAATTGCCGGTACGCATGTGCCCGGCAATGAAAAGAGATGCTGCGGGAGAGCTTTGCGTCCTATTAGCTGGTTGGCGGGGTAACGGCCCACCAAGGCGATGATAGGTAGCCGGCCTGAGAGGGTGAACGGCCACAAGGGGACTGAGATACGGCCCTTACTCCTACGGGAGGCAGCAGTGGGGAATATTGGACAATGGGGGCAACCCTGATCCAGCAATTCTGTGTGCACGAAGAAGGTTTTCGGATTGTAAAGTGCTTTCAGCAGGGAAGAAGAGAATGACGGTACCTGCAGAAGAAGCGACGGCTAAATA
>GV2UCFN02IB5T1
GGTGAGTAACGCGTAAAGAACTTGCCCCGCAGACAGGGATAACAGACGGAAACGACTGATAAAACCTGATATAATTGCCGGTACGCATGTGCCCGGCAATGAAAAGAGATGCTGCGGGAGAGCTTTGCGTCCTATTAGCTGGTTGGCGGGGTAACGGCCCACCAAGGCGATGATAGGTAGCCGGCCTGAGAGGGTGAACGGCCACAAGGGGACTGAGATACGGCCCTTACTCCTACGGGAGGCAGCAGTGGGGAATATTGGACAATGGGGGCAACCCTGATCCAGCAATTCTGTGTGCACGAAGAAGGTTTTCGGATTGTAAAGTGCTTTCAGCAGGGAAGAAGAGAATGACGGTACCTGCAGAAGAAGCGACGGCTAAATA
>GV2UCFN02G5XZT
GGTGAGTAACGCGTAAAGAACTTGCCCCGCAGACAGGGATAACAGACGGAAACGACTGATAAAACCTGATATAATTGCCGGTACGCATGTGCCCGGCAATGAAAAGAGATGCTGCGGGAGAGCTTTGCGTCCTATTAGCTGGTTGGCGGGGTAACGGCCCACCAAGGCGATGATAGGTAGCCGGCCTGAGAGGGTGAACGGCCACAAGGGGACTGAGATACGGCCCTTACTCCTACGGGAGGCAGCAGTGGGGAATATTGGACAATGGGGGCAACCCTGATCCAGCAATTCTGTGTGCACGAAGAAGGTTTTCGGATTGTAAAGTGCTTTCAGCAGGGAAGAAGAGAATGACGGTACCTGCAGAAGAAGCGACGGCTAAATA
>GV2UCFN02FS3S8
GGTGAGTAACGCGTAAAGAACTTGCCCCGCAGACAGGGATAACAGACGGAAACGACTGATAAAACCTGATATAATTGCCGGTACGCATGTGCCCGGCAATGAAAAGAGATGCTGCGGGAGAGCTTTGCGTCCTATTAGCTGGTTGGCGGGGTAACGGCCCACCAAGGCGATGATAGGTAGCCGGCCTGAGAGGGTGAACGGCCACAAGGGGACTGAGATACGGCCCTTACTCCTACGGGAGGCAGCAGTGGGGAATATTGGACAATGGGGGCAACCCTGATCCAGCAATTCTGTGTGCACGAAGAAGGTTTTCGGATTGTAAAGTGCTTTCAGCAGGGAAGAAGAGAATGACGGTACCTGCAGAAGAAGCGACGGCTAAATA
>GV2UCFN02F9W2T
GGTGAGTAACGCGTAAAGAACTTGCCCCGCAGACAGGGATAACAGACGGAAACGACTGATAAAACCTGATATAATTGCCGGTACGCATGTGCCCGGCAATGAAAAGAGATGCTGCGGGAGAGCTTTGCGTCCTATTAGCTGGTTGGCGGGGTAACGGCCCACCAAGGCGATGATAGGTAGCCGGCCTGAGAGGGTGAACGGCCACAAGGGGACTGAGATACGGCCCTTACTCCTACGGGAGGCAGCAGTGGGGAATATTGGACAATGGGGGCAACCCTGATCCAGCAATTCTGTGTGCACGAAGAAGGTTTTCGGATTGTAAAGTGCTTTCAGCAGGGAAGAAGAGAATGACGGTACCTGCAGAAGAAGCGACGGCTAAATA
>GV2UCFN02G2UOO
GGTGAGTAACGCGTAAAGAACTTGCCCCGCAGACAGGGATAACAGACGGAAACGACTGATAAAACCTGATATAATTGCCGGTACGCATGTGCCCGGCAATGAAAAGAGATGCTGCGGGAGAGCTTTGCGTCCTATTAGCTGGTTGGCGGGGTAACGGCCCACCAAGGCGATGATAGGTAGCCGGCCTGAGAGGGTGAACGGCCACAAGGGGACTGAGATACGGCCCTTACTCCTACGGGAGGCAGCAGTGGGGAATATTGGACAATGGGGGCAACCCTGATCCAGCAATTCTGTGTGCACGAAGAAGGTTTTCGGATTGTAAAGTGCTTTCAGCAGGGAAGAAGAGAATGACGGTACCTGCAGAAGAAGCGACGGCTAAATA
>GV2UCFN02JTN47
GGTGAGTAACGCGTAAAGAACTTGCCCCGCAGACAGGGATAACAGACGGAAACGACTGATAAAACCTGATATAATTGCCGGTACGCATGTGCCCGGCAATGAAAAGAGATGCTGCGGGAGAGCTTTGCGTCCTATTAGCTGGTTGGCGGGGTAACGGCCCACCAAGGCGATGATAGGTAGCCGGCCTGAGAGGGTGAACGGCCACAAGGGGACTGAGATACGGCCCTTACTCCTACGGGAGGCAGCAGTGGGGAATATTGGACAATGGGGGCAACCCTGATCCAGCAATTCTGTGTGCACGAAGAAGGTTTTCGGATTGTAAAGTGCTTTCAGCAGGGAAGAAGAGAATGACGGTACCTGCAGAAGAAGCGACGGCTAAATA
>GV2UCFN02IKY7J
GGTGAGTAACGCGTAAAGAACTTGCCCCGCAGACAGGGATAACAGACGGAAACGACTGATAAAACCTGATATAATTGCCGGTACGCATGTGCCCGGCAATGAAAAGAGATGCTGCGGGAGAGCTTTGCGTCCTATTAGCTGGTTGGCGGGGTAACGGCCCACCAAGGCGATGATAGGTAGCCGGCCTGAGAGGGTGAACGGCCACAAGGGGACTGAGATACGGCCCTTACTCCTACGGGAGGCAGCAGTGGGGAATATTGGACAATGGGGGCAACCCTGATCCAGCAATTCTGTGTGCACGAAGAAGGTTTTCGGATTGTAAAGTGCTTTCAGCAGGGAAGAAGAGAATGACGGTACCTGCAGAAGAAGCGACGGCTAAATA
>GV2UCFN02JNYWZ
GGTGAGTAACGCGTAAAGAACTTGCCCCGCAGACAGGGATAACAGACGGAAACGACTGATAAAACCTGATATAATTGCCGGTACGCATGTGCCCGGCAATGAAAAGAGATGCTGCGGGAGAGCTTTGCGTCCTATTAGCTGGTTGGCGGGGTAACGGCCCACCAAGGCGATGATAGGTAGCCGGCCTGAGAGGGTGAACGGCCACAAGGGGACTGAGATACGGCCCTTACTCCTACGGGAGGCAGCAGTGGGGAATATTGGACAATGGGGGCAACCCTGATCCAGCAATTCTGTGTGCACGAAGAAGGTTTTCGGATTGTAAAGTGCTTTCAGCAGGGAAGAAGAGAATGACGGTACCTGCAGAAGAAGCGACGGCTAAATA
>GV2UCFN02GBH2F
GGTGAGTAACGCGTAAAGAACTTGCCCCGCAGACAGGGATAACAGACGGAAACGACTGATAAAACCTGATATAATTGCCGGTACGCATGTGCCCGGCAATGAAAAGAGATGCTGCGGGAGAGCTTTGCGTCCTATTAGCTGGTTGGCGGGGTAACGGCCCACCAAGGCGATGATAGGTAGCCGGCCTGAGAGGGTGAACGGCCACAAGGGGACTGAGATACGGCCCTTACTCCTACGGGAGGCAGCAGTGGGGAATATTGGACAATGGGGGCAACCCTGATCCAGCAATTCTGTGTGCACGAAGAAGGTTTTCGGATTGTAAAGTGCTTTCAGCAGGGAAGAAGAGAATGACGGTACCTGCAGAAGAAGCGACGGCTAAATA
>GV2UCFN02JBCY1
GGTGAGTAACGCGTAAAGAACTTGCCCCGCAGACAGGGATAACAGACGGAAACGACTGATAAAACCTGATATAATTGCCGGTACGCATGTGCCCGGCAATGAAAAGAGATGCTGCGGGAGAGCTTTGCGTCCTATTAGCTGGTTGGCGGGGTAACGGCCCACCAAGGCGATGATAGGTAGCCGGCCTGAGAGGGTGAACGGCCACAAGGGGACTGAGATACGGCCCTTACTCCTACGGGAGGCAGCAGTGGGGAATATTGGACAATGGGGGCAACCCTGATCCAGCAATTCTGTGTGCACGAAGAAGGTTTTCGGATTGTAAAGTGCTTTCAGCAGGGAAGAAGAGAATGACGGTACCTGCAGAAGAAGCGACGGCTAAATA
>GV2UCFN02GJYT1
GGTGAGTAACGCGTAAAGAACTTGCCCCGCAGACAGGGATAACAGACGGAAACGACTGATAAAACCTGATATAATTGCCGGTACGCATGTGCCCGGCAATGAAAAGAGATGCTGCGGGAGAGCTTTGCGTCCTATTAGCTGGTTGGCGGGGTAACGGCCCACCAAGGCGATGATAGGTAGCCGGCCTGAGAGGGTGAACGGCCACAAGGGGACTGAGATACGGCCCTTACTCCTACGGGAGGCAGCAGTGGGGAATATTGGACAATGGGGGCAACCCTGATCCAGCAATTCTGTGTGCACGAAGAAGGTTTTCGGATTGTAAAGTGCTTTCAGCAGGGAAGAAGAGAATGACGGTACCTGCAGAAGAAGCGACGGCTAAATA
>GV2UCFN02GR5PY
GGTGAGTAACGCGTAAAGAACTTGCCCCGCAGACAGGGATAACAGACGGAAACGACTGATAAAACCTGATATAATTGCCGGTACGCATGTGCCCGGCAATGAAAAGAGATGCTGCGGGAGAGCTTTGCGTCCTATTAGCTGGTTGGCGGGGTAACGGCCCACCAAGGCGATGATAGGTAGCCGGCCTGAGAGGGTGAACGGCCACAAGGGGACTGAGATACGGCCCTTACTCCTACGGGAGGCAGCAGTGGGGAATATTGGACAATGGGGGCAACCCTGATCCAGCAATTCTGTGTGCACGAAGAAGGTTTTCGGATTGTAAAGTGCTTTCAGCAGGGAAGAAGAGAATGACGGTACCTGCAGAAGAAGCGACGGCTAAATA
>GV2UCFN02I5Y2X
GGTGAGTAACGCGTAAAGAACTTGCCCCGCAGACAGGGATAACAGACGGAAACGACTGATAAAACCTGATATAATTGCCGGTACGCATGTGCCCGGCAATGAAAAGAGATGCTGCGGGAGAGCTTTGCGTCCTATTAGCTGGTTGGCGGGGTAACGGCCCACCAAGGCGATGATAGGTAGCCGGCCTGAGAGGGTGAACGGCCACAAGGGGACTGAGATACGGCCCTTACTCCTACGGGAGGCAGCAGTGGGGAATATTGGACAATGGGGGCAACCCTGATCCAGCAATTCTGTGTGCACGAAGAAGGTTTTCGGATTGTAAAGTGCTTTCAGCAGGGAAGAAGAGAATGACGGTACCTGCAGAAGAAGCGACGGCTAAATA
>GV2UCFN02IXB0D
GGTGAGTAACGCGTAAAGAACTTGCCCCGCAGACAGGGATAACAGACGGAAACGACTGATAAAACCTGATATAATTGCCGGTACGCATGTGCCCGGCAATGAAAAGAGATGCTGCGGGAGAGCTTTGCGTCCTATTAGCTGGTTGGCGGGGTAACGGCCCACCAAGGCGATGATAGGTAGCCGGCCTGAGAGGGTGAACGGCCACAAGGGGACTGAGATACGGCCCTTACTCCTACGGGAGGCAGCAGTGGGGAATATTGGACAATGGGGGCAACCCTGATCCAGCAATTCTGTGTGCACGAAGAAGGTTTTCGGATTGTAAAGTGCTTTCAGCAGGGAAGAAGAGAATGACGGTACCTGCAGAAGAAGCGACGGCTAAATA
>GV2UCFN02HQA4E
GGTGAGTAACGCGTAAAGAACTTGCCCCGCAGACAGGGATAACAGACGGAAACGACTGATAAAACCTGATATAATTGCCGGTACGCATGTGCCCGGCAATGAAAAGAGATGCTGCGGGAGAGCTTTGCGTCCTATTAGCTGGTTGGCGGGGTAACGGCCCACCAAGGCGATGATAGGTAGCCGGCCTGAGAGGGTGAACGGCCACAAGGGGACTGAGATACGGCCCTTACTCCTACGGGAGGCAGCAGTGGGGAATATTGGACAATGGGGGCAACCCTGATCCAGCAATTCTGTGTGCACGAAGAAGGTTTTCGGATTGTAAAGTGCTTTCAGCAGGGAAGAAGAGAATGACGGTACCTGCAGAAGAAGCGACGGCTAAATA
>GV2UCFN02INUCE
GGTGAGTAACGCGTAAAGAACTTGCCCCGCAGACAGGGATAACAGACGGAAACGACTGATAAAACCTGATATAATTGCCGGTACGCATGTGCCCGGCAATGAAAAGAGATGCTGCGGGAGAGCTTTGCGTCCTATTAGCTGGTTGGCGGGGTAACGGCCCACCAAGGCGATGATAGGTAGCCGGCCTGAGAGGGTGAACGGCCACAAGGGGACTGAGATACGGCCCTTACTCCTACGGGAGGCAGCAGTGGGGAATATTGGACAATGGGGGCAACCCTGATCCAGCAATTCTGTGTGCACGAAGAAGGTTTTCGGATTGTAAAGTGCTTTCAGCAGGGAAGAAGAGAATGACGGTACCTGCAGAAGAAGCGACGGCTAAATA
>GV2UCFN02I5TQA
GGTGAGTAACGCGTAAAGAACTTGCCCCGCAGACAGGGATAACAGACGGAAACGACTGATAAAACCTGATATAATTGCCGGTACGCATGTGCCCGGCAATGAAAAGAGATGCTGCGGGAGAGCTTTGCGTCCTATTAGCTGGTTGGCGGGGTAACGGCCCACCAAGGCGATGATAGGTAGCCGGCCTGAGAGGGTGAACGGCCACAAGGGGACTGAGATACGGCCCTTACTCCTACGGGAGGCAGCAGTGGGGAATATTGGACAATGGGGGCAACCCTGATCCAGCAATTCTGTGTGCACGAAGAAGGTTTTCGGATTGTAAAGTGCTTTCAGCAGGGAAGAAGAGAATGACGGTACCTGCAGAAGAAGCGACGGCTAAATA
>GV2UCFN02FMJL8
GGTGAGTAACGCGTAAAGAACTTGCCCCGCAGACAGGGATAACAGACGGAAACGACTGATAAAACCTGATATAATTGCCGGTACGCATGTGCCCGGCAATGAAAAGAGATGCTGCGGGAGAGCTTTGCGTCCTATTAGCTGGTTGGCGGGGTAACGGCCCACCAAGGCGATGATAGGTAGCCGGCCTGAGAGGGTGAACGGCCACAAGGGGACTGAGATACGGCCCTTACTCCTACGGGAGGCAGCAGTGGGGAATATTGGACAATGGGGGCAACCCTGATCCAGCAATTCTGTGTGCACGAAGAAGGTTTTCGGATTGTAAAGTGCTTTCAGCAGGGAAGAAGAGAATGACGGTACCTGCAGAAGAAGCGACGGCTAAATA
>GV2UCFN02FH0AH
GGTGAGTAACGCGTAAAGAACTTGCCCCGCAGACAGGGATAACAGACGGAAACGACTGATAAAACCTGATATAATTGCCGGTACGCATGTGCCCGGCAATGAAAAGAGATGCTGCGGGAGAGCTTTGCGTCCTATTAGCTGGTTGGCGGGGTAACGGCCCACCAAGGCGATGATAGGTAGCCGGCCTGAGAGGGTGAACGGCCACAAGGGGACTGAGATACGGCCCTTACTCCTACGGGAGGCAGCAGTGGGGAATATTGGACAATGGGGGCAACCCTGATCCAGCAATTCTGTGTGCACGAAGAAGGTTTTCGGATTGTAAAGTGCTTTCAGCAGGGAAGAAGAGAATGACGGTACCTGCAGAAGAAGCGACGGCTAAATA
>GV2UCFN02G511C
GGTGAGTAACGCGTAAAGAACTTGCCCCGCAGACAGGGATAACAGACGGAAACGACTGATAAAACCTGATATAATTGCCGGTACGCATGTGCCCGGCAATGAAAAGAGATGCTGCGGGAGAGCTTTGCGTCCTATTAGCTGGTTGGCGGGGTAACGGCCCACCAAGGCGATGATAGGTAGCCGGCCTGAGAGGGTGAACGGCCACAAGGGGACTGAGATACGGCCCTTACTCCTACGGGAGGCAGCAGTGGGGAATATTGGACAATGGGGGCAACCCTGATCCAGCAATTCTGTGTGCACGAAGAAGGTTTTCGGATTGTAAAGTGCTTTCAGCAGGGAAGAAGAGAATGACGGTACCTGCAGAAGAAGCGACGGCTAAATA
>GV2UCFN02GWRY3
GGTGAGTAACGCGTAAAGAACTTGCCCCGCAGACAGGGATAACAGACGGAAACGACTGATAAAACCTGATATAATTGCCGGTACGCATGTGCCCGGCAATGAAAAGAGATGCTGCGGGAGAGCTTTGCGTCCTATTAGCTGGTTGGCGGGGTAACGGCCCACCAAGGCGATGATAGGTAGCCGGCCTGAGAGGGTGAACGGCCACAAGGGGACTGAGATACGGCCCTTACTCCTACGGGAGGCAGCAGTGGGGAATATTGGACAATGGGGGCAACCCTGATCCAGCAATTCTGTGTGCACGAAGAAGGTTTTCGGATTGTAAAGTGCTTTCAGCAGGGAAGAAGAGAATGACGGTACCTGCAGAAGAAGCGACGGCTAAATA
>GV2UCFN02HW9I8
GGTGAGTAACGCGTAAAGAACTTGCCCCGCAGACAGGGATAACAGACGGAAACGACTGATAAAACCTGATATAATTGCCGGTACGCATGTGCCCGGCAATGAAAAGAGATGCTGCGGGAGAGCTTTGCGTCCTATTAGCTGGTTGGCGGGGTAACGGCCCACCAAGGCGATGATAGGTAGCCGGCCTGAGAGGGTGAACGGCCACAAGGGGACTGAGATACGGCCCTTACTCCTACGGGAGGCAGCAGTGGGGAATATTGGACAATGGGGGCAACCCTGATCCAGCAATTCTGTGTGCACGAAGAAGGTTTTCGGATTGTAAAGTGCTTTCAGCAGGGAAGAAGAGAATGACGGTACCTGCAGAAGAAGCGACGGCTAAATA
>GV2UCFN02IIWWC
GGTGAGTAACGCGTAAAGAACTTGCCCCGCAGACAGGGATAACAGACGGAAACGACTGATAAAACCTGATATAATTGCCGGTACGCATGTGCCCGGCAATGAAAAGAGATGCTGCGGGAGAGCTTTGCGTCCTATTAGCTGGTTGGCGGGGTAACGGCCCACCAAGGCGATGATAGGTAGCCGGCCTGAGAGGGTGAACGGCCACAAGGGGACTGAGATACGGCCCTTACTCCTACGGGAGGCAGCAGTGGGGAATATTGGACAATGGGGGCAACCCTGATCCAGCAATTCTGTGTGCACGAAGAAGGTTTTCGGATTGTAAAGTGCTTTCAGCAGGGAAGAAGAGAATGACGGTACCTGCAGAAGAAGCGACGGCTAAATA
>GV2UCFN02JAJQA
GGTGAGTAACGCGTAAAGAACTTGCCCCGCAGACAGGGATAACAGACGGAAACGACTGATAAAACCTGATATAATTGCCGGTACGCATGTGCCCGGCAATGAAAAGAGATGCTGCGGGAGAGCTTTGCGTCCTATTAGCTGGTTGGCGGGGTAACGGCCCACCAAGGCGATGATAGGTAGCCGGCCTGAGAGGGTGAACGGCCACAAGGGGACTGAGATACGGCCCTTACTCCTACGGGAGGCAGCAGTGGGGAATATTGGACAATGGGGGCAACCCTGATCCAGCAATTCTGTGTGCACGAAGAAGGTTTTCGGATTGTAAAGTGCTTTCAGCAGGGAAGAAGAGAATGACGGTACCTGCAGAAGAAGCGACGGCTAAATA
>G3BZQ8102JB4E7
GGTGAGTAACGCGTAAAGAACTTGCCCCGCAGACAGGGATAACAGACGGAAACGACTGATAAAACCTGATATAATTGCCGGTACGCATGTGCCCGGCAATGAAAAGAGATGCTGCGGGAGAGCTTTGCGTCCTATTAGCTGGTTGGCGGGGTAACGGCCCACCAAGGCGATGATAGGTAGCCGGCCTGAGAGGGTGAACGGCCACAAGGGGACTGAGATACGGCCCTTACTCCTACGGGAGGCAGCAGTGGGGAATATTGGACAATGGGGGCAACCCTGATCCAGCAATTCTGTGTGCACGAAGAAGGTTTTCGGATTGTAAAGTGCTTTCAGCAGGGAAGAAGAGAATGACGGTACCTGCAGAAGAAGCGACGGCTAAATA
>G3BZQ8102G99DF
GGTGAGTAACGCGTAAAGAACTTGCCCCGCAGACAGGGATAACAGACGGAAACGACTGATAAAACCTGATATAATTGCCGGTACGCATGTGCCCGGCAATGAAAAGAGATGCTGCGGGAGAGCTTTGCGTCCTATTAGCTGGTTGGCGGGGTAACGGCCCACCAAGGCGATGATAGGTAGCCGGCCTGAGAGGGTGAACGGCCACAAGGGGACTGAGATACGGCCCTTACTCCTACGGGAGGCAGCAGTGGGGAATATTGGACAATGGGGGCAACCCTGATCCAGCAATTCTGTGTGCACGAAGAAGGTTTTCGGATTGTAAAGTGCTTTCAGCAGGGAAGAAGAGAATGACGGTACCTGCAGAAGAAGCGACGGCTAAATA
>G3BZQ8102J1IN2
GGTGAGTAACGCGTAAAGAACTTGCCCCGCAGACAGGGATAACAGACGGAAACGACTGATAAAACCTGATATAATTGCCGGTACGCATGTGCCCGGCAATGAAAAGAGATGCTGCGGGAGAGCTTTGCGTCCTATTAGCTGGTTGGCGGGGTAACGGCCCACCAAGGCGATGATAGGTAGCCGGCCTGAGAGGGTGAACGGCCACAAGGGGACTGAGATACGGCCCTTACTCCTACGGGAGGCAGCAGTGGGGAATATTGGACAATGGGGGCAACCCTGATCCAGCAATTCTGTGTGCACGAAGAAGGTTTTCGGATTGTAAAGTGCTTTCAGCAGGGAAGAAGAGAATGACGGTACCTGCAGAAGAAGCGACGGCTAAATA
>G3BZQ8102FLIMU
GGTGAGTAACGCGTAAAGAACTTGCCCCGCAGACAGGGATAACAGACGGAAACGACTGATAAAACCTGATATAATTGCCGGTACGCATGTGCCCGGCAATGAAAAGAGATGCTGCGGGAGAGCTTTGCGTCCTATTAGCTGGTTGGCGGGGTAACGGCCCACCAAGGCGATGATAGGTAGCCGGCCTGAGAGGGTGAACGGCCACAAGGGGACTGAGATACGGCCCTTACTCCTACGGGAGGCAGCAGTGGGGAATATTGGACAATGGGGGCAACCCTGATCCAGCAATTCTGTGTGCACGAAGAAGGTTTTCGGATTGTAAAGTGCTTTCAGCAGGGAAGAAGAGAATGACGGTACCTGCAGAAGAAGCGACGGCTAAATA
>G3BZQ8102JYT5M
GGTGAGTAACGCGTAAAGAACTTGCCCCGCAGACAGGGATAACAGACGGAAACGACTGATAAAACCTGATATAATTGCCGGTACGCATGTGCCCGGCAATGAAAAGAGATGCTGCGGGAGAGCTTTGCGTCCTATTAGCTGGTTGGCGGGGTAACGGCCCACCAAGGCGATGATAGGTAGCCGGCCTGAGAGGGTGAACGGCCACAAGGGGACTGAGATACGGCCCTTACTCCTACGGGAGGCAGCAGTGGGGAATATTGGACAATGGGGGCAACCCTGATCCAGCAATTCTGTGTGCACGAAGAAGGTTTTCGGATTGTAAAGTGCTTTCAGCAGGGAAGAAGAGAATGACGGTACCTGCAGAAGAAGCGACGGCTAAATA
>G3BZQ8102GHSMP
GGTGAGTAACGCGTAAAGAACTTGCCCCGCAGACAGGGATAACAGACGGAAACGACTGATAAAACCTGATATAATTGCCGGTACGCATGTGCCCGGCAATGAAAAGAGATGCTGCGGGAGAGCTTTGCGTCCTATTAGCTGGTTGGCGGGGTAACGGCCCACCAAGGCGATGATAGGTAGCCGGCCTGAGAGGGTGAACGGCCACAAGGGGACTGAGATACGGCCCTTACTCCTACGGGAGGCAGCAGTGGGGAATATTGGACAATGGGGGCAACCCTGATCCAGCAATTCTGTGTGCACGAAGAAGGTTTTCGGATTGTAAAGTGCTTTCAGCAGGGAAGAAGAGAATGACGGTACCTGCAGAAGAAGCGACGGCTAAATA
>G3BZQ8102HKJK7
GGTGAGTAACGCGTAAAGAACTTGCCCCGCAGACAGGGATAACAGACGGAAACGACTGATAAAACCTGATATAATTGCCGGTACGCATGTGCCCGGCAATGAAAAGAGATGCTGCGGGAGAGCTTTGCGTCCTATTAGCTGGTTGGCGGGGTAACGGCCCACCAAGGCGATGATAGGTAGCCGGCCTGAGAGGGTGAACGGCCACAAGGGGACTGAGATACGGCCCTTACTCCTACGGGAGGCAGCAGTGGGGAATATTGGACAATGGGGGCAACCCTGATCCAGCAATTCTGTGTGCACGAAGAAGGTTTTCGGATTGTAAAGTGCTTTCAGCAGGGAAGAAGAGAATGACGGTACCTGCAGAAGAAGCGACGGCTAAATA
>G3BZQ8102F1VSR
GGTGAGTAACGCGTAAAGAACTTGCCCCGCAGACAGGGATAACAGACGGAAACGACTGATAAAACCTGATATAATTGCCGGTACGCATGTGCCCGGCAATGAAAAGAGATGCTGCGGGAGAGCTTTGCGTCCTATTAGCTGGTTGGCGGGGTAACGGCCCACCAAGGCGATGATAGGTAGCCGGCCTGAGAGGGTGAACGGCCACAAGGGGACTGAGATACGGCCCTTACTCCTACGGGAGGCAGCAGTGGGGAATATTGGACAATGGGGGCAACCCTGATCCAGCAATTCTGTGTGCACGAAGAAGGTTTTCGGATTGTAAAGTGCTTTCAGCAGGGAAGAAGAGAATGACGGTACCTGCAGAAGAAGCGACGGCTAAATA
>G3BZQ8102G46CG
GGTGAGTAACGCGTAAAGAACTTGCCCCGCAGACAGGGATAACAGACGGAAACGACTGATAAAACCTGATATAATTGCCGGTACGCATGTGCCCGGCAATGAAAAGAGATGCTGCGGGAGAGCTTTGCGTCCTATTAGCTGGTTGGCGGGGTAACGGCCCACCAAGGCGATGATAGGTAGCCGGCCTGAGAGGGTGAACGGCCACAAGGGGACTGAGATACGGCCCTTACTCCTACGGGAGGCAGCAGTGGGGAATATTGGACAATGGGGGCAACCCTGATCCAGCAATTCTGTGTGCACGAAGAAGGTTTTCGGATTGTAAAGTGCTTTCAGCAGGGAAGAAGAGAATGACGGTACCTGCAGAAGAAGCGACGGCTAAATA
>G3BZQ8102G3WQ6
GGTGAGTAACGCGTAAAGAACTTGCCCCGCAGACAGGGATAACAGACGGAAACGACTGATAAAACCTGATATAATTGCCGGTACGCATGTGCCCGGCAATGAAAAGAGATGCTGCGGGAGAGCTTTGCGTCCTATTAGCTGGTTGGCGGGGTAACGGCCCACCAAGGCGATGATAGGTAGCCGGCCTGAGAGGGTGAACGGCCACAAGGGGACTGAGATACGGCCCTTACTCCTACGGGAGGCAGCAGTGGGGAATATTGGACAATGGGGGCAACCCTGATCCAGCAATTCTGTGTGCACGAAGAAGGTTTTCGGATTGTAAAGTGCTTTCAGCAGGGAAGAAGAGAATGACGGTACCTGCAGAAGAAGCGACGGCTAAATA
>G3BZQ8102F82AI
GGTGAGTAACGCGTAAAGAACTTGCCCCGCAGACAGGGATAACAGACGGAAACGACTGATAAAACCTGATATAATTGCCGGTACGCATGTGCCCGGCAATGAAAAGAGATGCTGCGGGAGAGCTTTGCGTCCTATTAGCTGGTTGGCGGGGTAACGGCCCACCAAGGCGATGATAGGTAGCCGGCCTGAGAGGGTGAACGGCCACAAGGGGACTGAGATACGGCCCTTACTCCTACGGGAGGCAGCAGTGGGGAATATTGGACAATGGGGGCAACCCTGATCCAGCAATTCTGTGTGCACGAAGAAGGTTTTCGGATTGTAAAGTGCTTTCAGCAGGGAAGAAGAGAATGACGGTACCTGCAGAAGAAGCGACGGCTAAATA
>G3BZQ8102JJRUQ
GGTGAGTAACGCGTAAAGAACTTGCCCCGCAGACAGGGATAACAGACGGAAACGACTGATAAAACCTGATATAATTGCCGGTACGCATGTGCCCGGCAATGAAAAGAGATGCTGCGGGAGAGCTTTGCGTCCTATTAGCTGGTTGGCGGGGTAACGGCCCACCAAGGCGATGATAGGTAGCCGGCCTGAGAGGGTGAACGGCCACAAGGGGACTGAGATACGGCCCTTACTCCTACGGGAGGCAGCAGTGGGGAATATTGGACAATGGGGGCAACCCTGATCCAGCAATTCTGTGTGCACGAAGAAGGTTTTCGGATTGTAAAGTGCTTTCAGCAGGGAAGAAGAGAATGACGGTACCTGCAGAAGAAGCGACGGCTAAATA
>G3BZQ8102IRYLI
GGTGAGTAACGCGTAAAGAACTTGCCCCGCAGACAGGGATAACAGACGGAAACGACTGATAAAACCTGATATAATTGCCGGTACGCATGTGCCCGGCAATGAAAAGAGATGCTGCGGGAGAGCTTTGCGTCCTATTAGCTGGTTGGCGGGGTAACGGCCCACCAAGGCGATGATAGGTAGCCGGCCTGAGAGGGTGAACGGCCACAAGGGGACTGAGATACGGCCCTTACTCCTACGGGAGGCAGCAGTGGGGAATATTGGACAATGGGGGCAACCCTGATCCAGCAATTCTGTGTGCACGAAGAAGGTTTTCGGATTGTAAAGTGCTTTCAGCAGGGAAGAAGAGAATGACGGTACCTGCAGAAGAAGCGACGGCTAAATA
>G3BZQ8102FF8E4
GGTGAGTAACGCGTAAAGAACTTGCCCCGCAGACAGGGATAACAGACGGAAACGACTGATAAAACCTGATATAATTGCCGGTACGCATGTGCCCGGCAATGAAAAGAGATGCTGCGGGAGAGCTTTGCGTCCTATTAGCTGGTTGGCGGGGTAACGGCCCACCAAGGCGATGATAGGTAGCCGGCCTGAGAGGGTGAACGGCCACAAGGGGACTGAGATACGGCCCTTACTCCTACGGGAGGCAGCAGTGGGGAATATTGGACAATGGGGGCAACCCTGATCCAGCAATTCTGTGTGCACGAAGAAGGTTTTCGGATTGTAAAGTGCTTTCAGCAGGGAAGAAGAGAATGACGGTACCTGCAGAAGAAGCGACGGCTAAATA
>G3BZQ8102FRHE7
GGTGAGTAACGCGTAAAGAACTTGCCCCGCAGACAGGGATAACAGACGGAAACGACTGATAAAACCTGATATAATTGCCGGTACGCATGTGCCCGGCAATGAAAAGAGATGCTGCGGGAGAGCTTTGCGTCCTATTAGCTGGTTGGCGGGGTAACGGCCCACCAAGGCGATGATAGGTAGCCGGCCTGAGAGGGTGAACGGCCACAAGGGGACTGAGATACGGCCCTTACTCCTACGGGAGGCAGCAGTGGGGAATATTGGACAATGGGGGCAACCCTGATCCAGCAATTCTGTGTGCACGAAGAAGGTTTTCGGATTGTAAAGTGCTTTCAGCAGGGAAGAAGAGAATGACGGTACCTGCAGAAGAAGCGACGGCTAAATA
>G3BZQ8102IEJ0T
GGTGAGTAACGCGTAAAGAACTTGCCCCGCAGACAGGGATAACAGACGGAAACGACTGATAAAACCTGATATAATTGCCGGTACGCATGTGCCCGGCAATGAAAAGAGATGCTGCGGGAGAGCTTTGCGTCCTATTAGCTGGTTGGCGGGGTAACGGCCCACCAAGGCGATGATAGGTAGCCGGCCTGAGAGGGTGAACGGCCACAAGGGGACTGAGATACGGCCCTTACTCCTACGGGAGGCAGCAGTGGGGAATATTGGACAATGGGGGCAACCCTGATCCAGCAATTCTGTGTGCACGAAGAAGGTTTTCGGATTGTAAAGTGCTTTCAGCAGGGAAGAAGAGAATGACGGTACCTGCAGAAGAAGCGACGGCTAAATA
>G35JFLI02F72OT
GGTGAGTAACGCGTAAAGAACTTGCCCCGCAGACAGGGATAACAGACGGAAACGACTGATAAAACCTGATATAATTGCCGGTACGCATGTGCCCGGCAATGAAAAGAGATGCTGCGGGAGAGCTTTGCGTCCTATTAGCTGGTTGGCGGGGTAACGGCCCACCAAGGCGATGATAGGTAGCCGGCCTGAGAGGGTGAACGGCCACAAGGGGACTGAGATACGGCCCTTACTCCTACGGGAGGCAGCAGTGGGGAATATTGGACAATGGGGGCAACCCTGATCCAGCAATTCTGTGTGCACGAAGAAGGTTTTCGGATTGTAAAGTGCTTTCAGCAGGGAAGAAGAGAATGACGGTACCTGCAGAAGAAGCGACGGCTAAATA
>G35JFLI02IWIJE
GGTGAGTAACGCGTAAAGAACTTGCCCCGCAGACAGGGATAACAGACGGAAACGACTGATAAAACCTGATATAATTGCCGGTACGCATGTGCCCGGCAATGAAAAGAGATGCTGCGGGAGAGCTTTGCGTCCTATTAGCTGGTTGGCGGGGTAACGGCCCACCAAGGCGATGATAGGTAGCCGGCCTGAGAGGGTGAACGGCCACAAGGGGACTGAGATACGGCCCTTACTCCTACGGGAGGCAGCAGTGGGGAATATTGGACAATGGGGGCAACCCTGATCCAGCAATTCTGTGTGCACGAAGAAGGTTTTCGGATTGTAAAGTGCTTTCAGCAGGGAAGAAGAGAATGACGGTACCTGCAGAAGAAGCGACGGCTAAATA
>G35JFLI02JKR53
GGTGAGTAACGCGTAAAGAACTTGCCCCGCAGACAGGGATAACAGACGGAAACGACTGATAAAACCTGATATAATTGCCGGTACGCATGTGCCCGGCAATGAAAAGAGATGCTGCGGGAGAGCTTTGCGTCCTATTAGCTGGTTGGCGGGGTAACGGCCCACCAAGGCGATGATAGGTAGCCGGCCTGAGAGGGTGAACGGCCACAAGGGGACTGAGATACGGCCCTTACTCCTACGGGAGGCAGCAGTGGGGAATATTGGACAATGGGGGCAACCCTGATCCAGCAATTCTGTGTGCACGAAGAAGGTTTTCGGATTGTAAAGTGCTTTCAGCAGGGAAGAAGAGAATGACGGTACCTGCAGAAGAAGCGACGGCTAAATA
>G35JFLI02F2CAK
GGTGAGTAACGCGTAAAGAACTTGCCCCGCAGACAGGGATAACAGACGGAAACGACTGATAAAACCTGATATAATTGCCGGTACGCATGTGCCCGGCAATGAAAAGAGATGCTGCGGGAGAGCTTTGCGTCCTATTAGCTGGTTGGCGGGGTAACGGCCCACCAAGGCGATGATAGGTAGCCGGCCTGAGAGGGTGAACGGCCACAAGGGGACTGAGATACGGCCCTTACTCCTACGGGAGGCAGCAGTGGGGAATATTGGACAATGGGGGCAACCCTGATCCAGCAATTCTGTGTGCACGAAGAAGGTTTTCGGATTGTAAAGTGCTTTCAGCAGGGAAGAAGAGAATGACGGTACCTGCAGAAGAAGCGACGGCTAAATA
>G35JFLI02HDWKI
GGTGAGTAACGCGTAAAGAACTTGCCCCGCAGACAGGGATAACAGACGGAAACGACTGATAAAACCTGATATAATTGCCGGTACGCATGTGCCCGGCAATGAAAAGAGATGCTGCGGGAGAGCTTTGCGTCCTATTAGCTGGTTGGCGGGGTAACGGCCCACCAAGGCGATGATAGGTAGCCGGCCTGAGAGGGTGAACGGCCACAAGGGGACTGAGATACGGCCCTTACTCCTACGGGAGGCAGCAGTGGGGAATATTGGACAATGGGGGCAACCCTGATCCAGCAATTCTGTGTGCACGAAGAAGGTTTTCGGATTGTAAAGTGCTTTCAGCAGGGAAGAAGAGAATGACGGTACCTGCAGAAGAAGCGACGGCTAAATA
>G35JFLI02GA5VT
GGTGAGTAACGCGTAAAGAACTTGCCCCGCAGACAGGGATAACAGACGGAAACGACTGATAAAACCTGATATAATTGCCGGTACGCATGTGCCCGGCAATGAAAAGAGATGCTGCGGGAGAGCTTTGCGTCCTATTAGCTGGTTGGCGGGGTAACGGCCCACCAAGGCGATGATAGGTAGCCGGCCTGAGAGGGTGAACGGCCACAAGGGGACTGAGATACGGCCCTTACTCCTACGGGAGGCAGCAGTGGGGAATATTGGACAATGGGGGCAACCCTGATCCAGCAATTCTGTGTGCACGAAGAAGGTTTTCGGATTGTAAAGTGCTTTCAGCAGGGAAGAAGAGAATGACGGTACCTGCAGAAGAAGCGACGGCTAAATA
>G3BZQ8102IL32H
GGTGAGTAACGCGTAAAGAACTTGCCCCGCAGACAGGGATAACAGACGGAAACGACTGATAAAACCTGATATAATTGCCGGTACGCATGTGCCCGGCAATGAAAAGAGATGCTGCGGGAGAGCTTTGCGTCCTATTAGCTGGTTGGCGGGGTAACGGCCCACCAAGGCGATGATAGGTAGCCGGCCTGAGAGGGTGAACGGCCACAAGGGGACTGAGATACGGCCCTTACTCCTACGGGAGGCAGCAGTGGGGAATATTGGACAATGGGGGCAACCCTGATCCAGCAATTCTGTGTGCACGAAGAAGGTTTTCGGATTGTAAAGTGCTTTCAGCAGGGAAGAAGAGAATGACGGTACCTGCAGAAGAAGCGACGGCTAAATA
>G3BZQ8102HUNLB
GGTGAGTAACGCGTAAAGAACTTGCCCCGCAGACAGGGATAACAGACGGAAACGACTGATAAAACCTGATATAATTGCCGGTACGCATGTGCCCGGCAATGAAAAGAGATGCTGCGGGAGAGCTTTGCGTCCTATTAGCTGGTTGGCGGGGTAACGGCCCACCAAGGCGATGATAGGTAGCCGGCCTGAGAGGGTGAACGGCCACAAGGGGACTGAGATACGGCCCTTACTCCTACGGGAGGCAGCAGTGGGGAATATTGGACAATGGGGGCAACCCTGATCCAGCAATTCTGTGTGCACGAAGAAGGTTTTCGGATTGTAAAGTGCTTTCAGCAGGGAAGAAGAGAATGACGGTACCTGCAGAAGAAGCGACGGCTAAATA
>G3BZQ8102F76QB
GGTGAGTAACGCGTAAAGAACTTGCCCCGCAGACAGGGATAACAGACGGAAACGACTGATAAAACCTGATATAATTGCCGGTACGCATGTGCCCGGCAATGAAAAGAGATGCTGCGGGAGAGCTTTGCGTCCTATTAGCTGGTTGGCGGGGTAACGGCCCACCAAGGCGATGATAGGTAGCCGGCCTGAGAGGGTGAACGGCCACAAGGGGACTGAGATACGGCCCTTACTCCTACGGGAGGCAGCAGTGGGGAATATTGGACAATGGGGGCAACCCTGATCCAGCAATTCTGTGTGCACGAAGAAGGTTTTCGGATTGTAAAGTGCTTTCAGCAGGGAAGAAGAGAATGACGGTACCTGCAGAAGAAGCGACGGCTAAATA
>G3BZQ8102JKKCE
GGTGAGTAACGCGTAAAGAACTTGCCCCGCAGACAGGGATAACAGACGGAAACGACTGATAAAACCTGATATAATTGCCGGTACGCATGTGCCCGGCAATGAAAAGAGATGCTGCGGGAGAGCTTTGCGTCCTATTAGCTGGTTGGCGGGGTAACGGCCCACCAAGGCGATGATAGGTAGCCGGCCTGAGAGGGTGAACGGCCACAAGGGGACTGAGATACGGCCCTTACTCCTACGGGAGGCAGCAGTGGGGAATATTGGACAATGGGGGCAACCCTGATCCAGCAATTCTGTGTGCACGAAGAAGGTTTTCGGATTGTAAAGTGCTTTCAGCAGGGAAGAAGAGAATGACGGTACCTGCAGAAGAAGCGACGGCTAAATA
>G3BZQ8102GUOV2
GGTGAGTAACGCGTAAAGAACTTGCCCCGCAGACAGGGATAACAGACGGAAACGACTGATAAAACCTGATATAATTGCCGGTACGCATGTGCCCGGCAATGAAAAGAGATGCTGCGGGAGAGCTTTGCGTCCTATTAGCTGGTTGGCGGGGTAACGGCCCACCAAGGCGATGATAGGTAGCCGGCCTGAGAGGGTGAACGGCCACAAGGGGACTGAGATACGGCCCTTACTCCTACGGGAGGCAGCAGTGGGGAATATTGGACAATGGGGGCAACCCTGATCCAGCAATTCTGTGTGCACGAAGAAGGTTTTCGGATTGTAAAGTGCTTTCAGCAGGGAAGAAGAGAATGACGGTACCTGCAGAAGAAGCGACGGCTAAATA
>G3BZQ8102GPTBD
GGTGAGTAACGCGTAAAGAACTTGCCCCGCAGACAGGGATAACAGACGGAAACGACTGATAAAACCTGATATAATTGCCGGTACGCATGTGCCCGGCAATGAAAAGAGATGCTGCGGGAGAGCTTTGCGTCCTATTAGCTGGTTGGCGGGGTAACGGCCCACCAAGGCGATGATAGGTAGCCGGCCTGAGAGGGTGAACGGCCACAAGGGGACTGAGATACGGCCCTTACTCCTACGGGAGGCAGCAGTGGGGAATATTGGACAATGGGGGCAACCCTGATCCAGCAATTCTGTGTGCACGAAGAAGGTTTTCGGATTGTAAAGTGCTTTCAGCAGGGAAGAAGAGAATGACGGTACCTGCAGAAGAAGCGACGGCTAAATA
>G3BZQ8102GO0P3
GGTGAGTAACGCGTAAAGAACTTGCCCCGCAGACAGGGATAACAGACGGAAACGACTGATAAAACCTGATATAATTGCCGGTACGCATGTGCCCGGCAATGAAAAGAGATGCTGCGGGAGAGCTTTGCGTCCTATTAGCTGGTTGGCGGGGTAACGGCCCACCAAGGCGATGATAGGTAGCCGGCCTGAGAGGGTGAACGGCCACAAGGGGACTGAGATACGGCCCTTACTCCTACGGGAGGCAGCAGTGGGGAATATTGGACAATGGGGGCAACCCTGATCCAGCAATTCTGTGTGCACGAAGAAGGTTTTCGGATTGTAAAGTGCTTTCAGCAGGGAAGAAGAGAATGACGGTACCTGCAGAAGAAGCGACGGCTAAATA
>G3BZQ8102JXH89
GGTGAGTAACGCGTAAAGAACTTGCCCCGCAGACAGGGATAACAGACGGAAACGACTGATAAAACCTGATATAATTGCCGGTACGCATGTGCCCGGCAATGAAAAGAGATGCTGCGGGAGAGCTTTGCGTCCTATTAGCTGGTTGGCGGGGTAACGGCCCACCAAGGCGATGATAGGTAGCCGGCCTGAGAGGGTGAACGGCCACAAGGGGACTGAGATACGGCCCTTACTCCTACGGGAGGCAGCAGTGGGGAATATTGGACAATGGGGGCAACCCTGATCCAGCAATTCTGTGTGCACGAAGAAGGTTTTCGGATTGTAAAGTGCTTTCAGCAGGGAAGAAGAGAATGACGGTACCTGCAGAAGAAGCGACGGCTAAATA
>G3BZQ8102IQ1UC
GGTGAGTAACGCGTAAAGAACTTGCCCCGCAGACAGGGATAACAGACGGAAACGACTGATAAAACCTGATATAATTGCCGGTACGCATGTGCCCGGCAATGAAAAGAGATGCTGCGGGAGAGCTTTGCGTCCTATTAGCTGGTTGGCGGGGTAACGGCCCACCAAGGCGATGATAGGTAGCCGGCCTGAGAGGGTGAACGGCCACAAGGGGACTGAGATACGGCCCTTACTCCTACGGGAGGCAGCAGTGGGGAATATTGGACAATGGGGGCAACCCTGATCCAGCAATTCTGTGTGCACGAAGAAGGTTTTCGGATTGTAAAGTGCTTTCAGCAGGGAAGAAGAGAATGACGGTACCTGCAGAAGAAGCGACGGCTAAATA
>G3BZQ8102F9QR8
GGTGAGTAACGCGTAAAGAACTTGCCCCGCAGACAGGGATAACAGACGGAAACGACTGATAAAACCTGATATAATTGCCGGTACGCATGTGCCCGGCAATGAAAAGAGATGCTGCGGGAGAGCTTTGCGTCCTATTAGCTGGTTGGCGGGGTAACGGCCCACCAAGGCGATGATAGGTAGCCGGCCTGAGAGGGTGAACGGCCACAAGGGGACTGAGATACGGCCCTTACTCCTACGGGAGGCAGCAGTGGGGAATATTGGACAATGGGGGCAACCCTGATCCAGCAATTCTGTGTGCACGAAGAAGGTTTTCGGATTGTAAAGTGCTTTCAGCAGGGAAGAAGAGAATGACGGTACCTGCAGAAGAAGCGACGGCTAAATA
>G3BZQ8102JNPNH
GGTGAGTAACGCGTAAAGAACTTGCCCCGCAGACAGGGATAACAGACGGAAACGACTGATAAAACCTGATATAATTGCCGGTACGCATGTGCCCGGCAATGAAAAGAGATGCTGCGGGAGAGCTTTGCGTCCTATTAGCTGGTTGGCGGGGTAACGGCCCACCAAGGCGATGATAGGTAGCCGGCCTGAGAGGGTGAACGGCCACAAGGGGACTGAGATACGGCCCTTACTCCTACGGGAGGCAGCAGTGGGGAATATTGGACAATGGGGGCAACCCTGATCCAGCAATTCTGTGTGCACGAAGAAGGTTTTCGGATTGTAAAGTGCTTTCAGCAGGGAAGAAGAGAATGACGGTACCTGCAGAAGAAGCGACGGCTAAATA
>G3BZQ8102ICFXL
GGTGAGTAACGCGTAAAGAACTTGCCCCGCAGACAGGGATAACAGACGGAAACGACTGATAAAACCTGATATAATTGCCGGTACGCATGTGCCCGGCAATGAAAAGAGATGCTGCGGGAGAGCTTTGCGTCCTATTAGCTGGTTGGCGGGGTAACGGCCCACCAAGGCGATGATAGGTAGCCGGCCTGAGAGGGTGAACGGCCACAAGGGGACTGAGATACGGCCCTTACTCCTACGGGAGGCAGCAGTGGGGAATATTGGACAATGGGGGCAACCCTGATCCAGCAATTCTGTGTGCACGAAGAAGGTTTTCGGATTGTAAAGTGCTTTCAGCAGGGAAGAAGAGAATGACGGTACCTGCAGAAGAAGCGACGGCTAAATA
>G3BZQ8102HZEWC
GGTGAGTAACGCGTAAAGAACTTGCCCCGCAGACAGGGATAACAGACGGAAACGACTGATAAAACCTGATATAATTGCCGGTACGCATGTGCCCGGCAATGAAAAGAGATGCTGCGGGAGAGCTTTGCGTCCTATTAGCTGGTTGGCGGGGTAACGGCCCACCAAGGCGATGATAGGTAGCCGGCCTGAGAGGGTGAACGGCCACAAGGGGACTGAGATACGGCCCTTACTCCTACGGGAGGCAGCAGTGGGGAATATTGGACAATGGGGGCAACCCTGATCCAGCAATTCTGTGTGCACGAAGAAGGTTTTCGGATTGTAAAGTGCTTTCAGCAGGGAAGAAGAGAATGACGGTACCTGCAGAAGAAGCGACGGCTAAATA
>G3BZQ8102IJERM
GGTGAGTAACGCGTAAAGAACTTGCCCCGCAGACAGGGATAACAGACGGAAACGACTGATAAAACCTGATATAATTGCCGGTACGCATGTGCCCGGCAATGAAAAGAGATGCTGCGGGAGAGCTTTGCGTCCTATTAGCTGGTTGGCGGGGTAACGGCCCACCAAGGCGATGATAGGTAGCCGGCCTGAGAGGGTGAACGGCCACAAGGGGACTGAGATACGGCCCTTACTCCTACGGGAGGCAGCAGTGGGGAATATTGGACAATGGGGGCAACCCTGATCCAGCAATTCTGTGTGCACGAAGAAGGTTTTCGGATTGTAAAGTGCTTTCAGCAGGGAAGAAGAGAATGACGGTACCTGCAGAAGAAGCGACGGCTAAATA
>G3BZQ8102H52TG
GGTGAGTAACGCGTAAAGAACTTGCCCCGCAGACAGGGATAACAGACGGAAACGACTGATAAAACCTGATATAATTGCCGGTACGCATGTGCCCGGCAATGAAAAGAGATGCTGCGGGAGAGCTTTGCGTCCTATTAGCTGGTTGGCGGGGTAACGGCCCACCAAGGCGATGATAGGTAGCCGGCCTGAGAGGGTGAACGGCCACAAGGGGACTGAGATACGGCCCTTACTCCTACGGGAGGCAGCAGTGGGGAATATTGGACAATGGGGGCAACCCTGATCCAGCAATTCTGTGTGCACGAAGAAGGTTTTCGGATTGTAAAGTGCTTTCAGCAGGGAAGAAGAGAATGACGGTACCTGCAGAAGAAGCGACGGCTAAATA
>G3BZQ8102JKT61
GGTGAGTAACGCGTAAAGAACTTGCCCCGCAGACAGGGATAACAGACGGAAACGACTGATAAAACCTGATATAATTGCCGGTACGCATGTGCCCGGCAATGAAAAGAGATGCTGCGGGAGAGCTTTGCGTCCTATTAGCTGGTTGGCGGGGTAACGGCCCACCAAGGCGATGATAGGTAGCCGGCCTGAGAGGGTGAACGGCCACAAGGGGACTGAGATACGGCCCTTACTCCTACGGGAGGCAGCAGTGGGGAATATTGGACAATGGGGGCAACCCTGATCCAGCAATTCTGTGTGCACGAAGAAGGTTTTCGGATTGTAAAGTGCTTTCAGCAGGGAAGAAGAGAATGACGGTACCTGCAGAAGAAGCGACGGCTAAATA
>G3BZQ8102JRH8R
GGTGAGTAACGCGTAAAGAACTTGCCCCGCAGACAGGGATAACAGACGGAAACGACTGATAAAACCTGATATAATTGCCGGTACGCATGTGCCCGGCAATGAAAAGAGATGCTGCGGGAGAGCTTTGCGTCCTATTAGCTGGTTGGCGGGGTAACGGCCCACCAAGGCGATGATAGGTAGCCGGCCTGAGAGGGTGAACGGCCACAAGGGGACTGAGATACGGCCCTTACTCCTACGGGAGGCAGCAGTGGGGAATATTGGACAATGGGGGCAACCCTGATCCAGCAATTCTGTGTGCACGAAGAAGGTTTTCGGATTGTAAAGTGCTTTCAGCAGGGAAGAAGAGAATGACGGTACCTGCAGAAGAAGCGACGGCTAAATA
>G3BZQ8102I7UZK
GGTGAGTAACGCGTAAAGAACTTGCCCCGCAGACAGGGATAACAGACGGAAACGACTGATAAAACCTGATATAATTGCCGGTACGCATGTGCCCGGCAATGAAAAGAGATGCTGCGGGAGAGCTTTGCGTCCTATTAGCTGGTTGGCGGGGTAACGGCCCACCAAGGCGATGATAGGTAGCCGGCCTGAGAGGGTGAACGGCCACAAGGGGACTGAGATACGGCCCTTACTCCTACGGGAGGCAGCAGTGGGGAATATTGGACAATGGGGGCAACCCTGATCCAGCAATTCTGTGTGCACGAAGAAGGTTTTCGGATTGTAAAGTGCTTTCAGCAGGGAAGAAGAGAATGACGGTACCTGCAGAAGAAGCGACGGCTAAATA
>G3BZQ8102F9IRV
GGTGAGTAACGCGTAAAGAACTTGCCCCGCAGACAGGGATAACAGACGGAAACGACTGATAAAACCTGATATAATTGCCGGTACGCATGTGCCCGGCAATGAAAAGAGATGCTGCGGGAGAGCTTTGCGTCCTATTAGCTGGTTGGCGGGGTAACGGCCCACCAAGGCGATGATAGGTAGCCGGCCTGAGAGGGTGAACGGCCACAAGGGGACTGAGATACGGCCCTTACTCCTACGGGAGGCAGCAGTGGGGAATATTGGACAATGGGGGCAACCCTGATCCAGCAATTCTGTGTGCACGAAGAAGGTTTTCGGATTGTAAAGTGCTTTCAGCAGGGAAGAAGAGAATGACGGTACCTGCAGAAGAAGCGACGGCTAAATA
>G3BZQ8102FWA8I
GGTGAGTAACGCGTAAAGAACTTGCCCCGCAGACAGGGATAACAGACGGAAACGACTGATAAAACCTGATATAATTGCCGGTACGCATGTGCCCGGCAATGAAAAGAGATGCTGCGGGAGAGCTTTGCGTCCTATTAGCTGGTTGGCGGGGTAACGGCCCACCAAGGCGATGATAGGTAGCCGGCCTGAGAGGGTGAACGGCCACAAGGGGACTGAGATACGGCCCTTACTCCTACGGGAGGCAGCAGTGGGGAATATTGGACAATGGGGGCAACCCTGATCCAGCAATTCTGTGTGCACGAAGAAGGTTTTCGGATTGTAAAGTGCTTTCAGCAGGGAAGAAGAGAATGACGGTACCTGCAGAAGAAGCGACGGCTAAATA
>G3BZQ8102JUGDL
GGTGAGTAACGCGTAAAGAACTTGCCCCGCAGACAGGGATAACAGACGGAAACGACTGATAAAACCTGATATAATTGCCGGTACGCATGTGCCCGGCAATGAAAAGAGATGCTGCGGGAGAGCTTTGCGTCCTATTAGCTGGTTGGCGGGGTAACGGCCCACCAAGGCGATGATAGGTAGCCGGCCTGAGAGGGTGAACGGCCACAAGGGGACTGAGATACGGCCCTTACTCCTACGGGAGGCAGCAGTGGGGAATATTGGACAATGGGGGCAACCCTGATCCAGCAATTCTGTGTGCACGAAGAAGGTTTTCGGATTGTAAAGTGCTTTCAGCAGGGAAGAAGAGAATGACGGTACCTGCAGAAGAAGCGACGGCTAAATA
>G3BZQ8102FOHUX
GGTGAGTAACGCGTAAAGAACTTGCCCCGCAGACAGGGATAACAGACGGAAACGACTGATAAAACCTGATATAATTGCCGGTACGCATGTGCCCGGCAATGAAAAGAGATGCTGCGGGAGAGCTTTGCGTCCTATTAGCTGGTTGGCGGGGTAACGGCCCACCAAGGCGATGATAGGTAGCCGGCCTGAGAGGGTGAACGGCCACAAGGGGACTGAGATACGGCCCTTACTCCTACGGGAGGCAGCAGTGGGGAATATTGGACAATGGGGGCAACCCTGATCCAGCAATTCTGTGTGCACGAAGAAGGTTTTCGGATTGTAAAGTGCTTTCAGCAGGGAAGAAGAGAATGACGGTACCTGCAGAAGAAGCGACGGCTAAATA
>G3BZQ8102GDM37
GGTGAGTAACGCGTAAAGAACTTGCCCCGCAGACAGGGATAACAGACGGAAACGACTGATAAAACCTGATATAATTGCCGGTACGCATGTGCCCGGCAATGAAAAGAGATGCTGCGGGAGAGCTTTGCGTCCTATTAGCTGGTTGGCGGGGTAACGGCCCACCAAGGCGATGATAGGTAGCCGGCCTGAGAGGGTGAACGGCCACAAGGGGACTGAGATACGGCCCTTACTCCTACGGGAGGCAGCAGTGGGGAATATTGGACAATGGGGGCAACCCTGATCCAGCAATTCTGTGTGCACGAAGAAGGTTTTCGGATTGTAAAGTGCTTTCAGCAGGGAAGAAGAGAATGACGGTACCTGCAGAAGAAGCGACGGCTAAATA
>G3BZQ8102GYN4H
GGTGAGTAACGCGTAAAGAACTTGCCCCGCAGACAGGGATAACAGACGGAAACGACTGATAAAACCTGATATAATTGCCGGTACGCATGTGCCCGGCAATGAAAAGAGATGCTGCGGGAGAGCTTTGCGTCCTATTAGCTGGTTGGCGGGGTAACGGCCCACCAAGGCGATGATAGGTAGCCGGCCTGAGAGGGTGAACGGCCACAAGGGGACTGAGATACGGCCCTTACTCCTACGGGAGGCAGCAGTGGGGAATATTGGACAATGGGGGCAACCCTGATCCAGCAATTCTGTGTGCACGAAGAAGGTTTTCGGATTGTAAAGTGCTTTCAGCAGGGAAGAAGAGAATGACGGTACCTGCAGAAGAAGCGACGGCTAAATA
>G3BZQ8102F4HW5
GGTGAGTAACGCGTAAAGAACTTGCCCCGCAGACAGGGATAACAGACGGAAACGACTGATAAAACCTGATATAATTGCCGGTACGCATGTGCCCGGCAATGAAAAGAGATGCTGCGGGAGAGCTTTGCGTCCTATTAGCTGGTTGGCGGGGTAACGGCCCACCAAGGCGATGATAGGTAGCCGGCCTGAGAGGGTGAACGGCCACAAGGGGACTGAGATACGGCCCTTACTCCTACGGGAGGCAGCAGTGGGGAATATTGGACAATGGGGGCAACCCTGATCCAGCAATTCTGTGTGCACGAAGAAGGTTTTCGGATTGTAAAGTGCTTTCAGCAGGGAAGAAGAGAATGACGGTACCTGCAGAAGAAGCGACGGCTAAATA
>G3BZQ8102IONUZ
GGTGAGTAACGCGTAAAGAACTTGCCCCGCAGACAGGGATAACAGACGGAAACGACTGATAAAACCTGATATAATTGCCGGTACGCATGTGCCCGGCAATGAAAAGAGATGCTGCGGGAGAGCTTTGCGTCCTATTAGCTGGTTGGCGGGGTAACGGCCCACCAAGGCGATGATAGGTAGCCGGCCTGAGAGGGTGAACGGCCACAAGGGGACTGAGATACGGCCCTTACTCCTACGGGAGGCAGCAGTGGGGAATATTGGACAATGGGGGCAACCCTGATCCAGCAATTCTGTGTGCACGAAGAAGGTTTTCGGATTGTAAAGTGCTTTCAGCAGGGAAGAAGAGAATGACGGTACCTGCAGAAGAAGCGACGGCTAAATA
>G3BZQ8102FYZP4
GGTGAGTAACGCGTAAAGAACTTGCCCCGCAGACAGGGATAACAGACGGAAACGACTGATAAAACCTGATATAATTGCCGGTACGCATGTGCCCGGCAATGAAAAGAGATGCTGCGGGAGAGCTTTGCGTCCTATTAGCTGGTTGGCGGGGTAACGGCCCACCAAGGCGATGATAGGTAGCCGGCCTGAGAGGGTGAACGGCCACAAGGGGACTGAGATACGGCCCTTACTCCTACGGGAGGCAGCAGTGGGGAATATTGGACAATGGGGGCAACCCTGATCCAGCAATTCTGTGTGCACGAAGAAGGTTTTCGGATTGTAAAGTGCTTTCAGCAGGGAAGAAGAGAATGACGGTACCTGCAGAAGAAGCGACGGCTAAATA
>G3BZQ8102IF8WJ
GGTGAGTAACGCGTAAAGAACTTGCCCCGCAGACAGGGATAACAGACGGAAACGACTGATAAAACCTGATATAATTGCCGGTACGCATGTGCCCGGCAATGAAAAGAGATGCTGCGGGAGAGCTTTGCGTCCTATTAGCTGGTTGGCGGGGTAACGGCCCACCAAGGCGATGATAGGTAGCCGGCCTGAGAGGGTGAACGGCCACAAGGGGACTGAGATACGGCCCTTACTCCTACGGGAGGCAGCAGTGGGGAATATTGGACAATGGGGGCAACCCTGATCCAGCAATTCTGTGTGCACGAAGAAGGTTTTCGGATTGTAAAGTGCTTTCAGCAGGGAAGAAGAGAATGACGGTACCTGCAGAAGAAGCGACGGCTAAATA
>G3BZQ8102GP96S
GGTGAGTAACGCGTAAAGAACTTGCCCCGCAGACAGGGATAACAGACGGAAACGACTGATAAAACCTGATATAATTGCCGGTACGCATGTGCCCGGCAATGAAAAGAGATGCTGCGGGAGAGCTTTGCGTCCTATTAGCTGGTTGGCGGGGTAACGGCCCACCAAGGCGATGATAGGTAGCCGGCCTGAGAGGGTGAACGGCCACAAGGGGACTGAGATACGGCCCTTACTCCTACGGGAGGCAGCAGTGGGGAATATTGGACAATGGGGGCAACCCTGATCCAGCAATTCTGTGTGCACGAAGAAGGTTTTCGGATTGTAAAGTGCTTTCAGCAGGGAAGAAGAGAATGACGGTACCTGCAGAAGAAGCGACGGCTAAATA
>G3BZQ8102HUT5J
GGTGAGTAACGCGTAAAGAACTTGCCCCGCAGACAGGGATAACAGACGGAAACGACTGATAAAACCTGATATAATTGCCGGTACGCATGTGCCCGGCAATGAAAAGAGATGCTGCGGGAGAGCTTTGCGTCCTATTAGCTGGTTGGCGGGGTAACGGCCCACCAAGGCGATGATAGGTAGCCGGCCTGAGAGGGTGAACGGCCACAAGGGGACTGAGATACGGCCCTTACTCCTACGGGAGGCAGCAGTGGGGAATATTGGACAATGGGGGCAACCCTGATCCAGCAATTCTGTGTGCACGAAGAAGGTTTTCGGATTGTAAAGTGCTTTCAGCAGGGAAGAAGAGAATGACGGTACCTGCAGAAGAAGCGACGGCTAAATA
>G3BZQ8102GMW2Z
GGTGAGTAACGCGTAAAGAACTTGCCCCGCAGACAGGGATAACAGACGGAAACGACTGATAAAACCTGATATAATTGCCGGTACGCATGTGCCCGGCAATGAAAAGAGATGCTGCGGGAGAGCTTTGCGTCCTATTAGCTGGTTGGCGGGGTAACGGCCCACCAAGGCGATGATAGGTAGCCGGCCTGAGAGGGTGAACGGCCACAAGGGGACTGAGATACGGCCCTTACTCCTACGGGAGGCAGCAGTGGGGAATATTGGACAATGGGGGCAACCCTGATCCAGCAATTCTGTGTGCACGAAGAAGGTTTTCGGATTGTAAAGTGCTTTCAGCAGGGAAGAAGAGAATGACGGTACCTGCAGAAGAAGCGACGGCTAAATA
>G3BZQ8102H6ZPP
GGTGAGTAACGCGTAAAGAACTTGCCCCGCAGACAGGGATAACAGACGGAAACGACTGATAAAACCTGATATAATTGCCGGTACGCATGTGCCCGGCAATGAAAAGAGATGCTGCGGGAGAGCTTTGCGTCCTATTAGCTGGTTGGCGGGGTAACGGCCCACCAAGGCGATGATAGGTAGCCGGCCTGAGAGGGTGAACGGCCACAAGGGGACTGAGATACGGCCCTTACTCCTACGGGAGGCAGCAGTGGGGAATATTGGACAATGGGGGCAACCCTGATCCAGCAATTCTGTGTGCACGAAGAAGGTTTTCGGATTGTAAAGTGCTTTCAGCAGGGAAGAAGAGAATGACGGTACCTGCAGAAGAAGCGACGGCTAAATA
>G3BZQ8102H5X9U
GGTGAGTAACGCGTAAAGAACTTGCCCCGCAGACAGGGATAACAGACGGAAACGACTGATAAAACCTGATATAATTGCCGGTACGCATGTGCCCGGCAATGAAAAGAGATGCTGCGGGAGAGCTTTGCGTCCTATTAGCTGGTTGGCGGGGTAACGGCCCACCAAGGCGATGATAGGTAGCCGGCCTGAGAGGGTGAACGGCCACAAGGGGACTGAGATACGGCCCTTACTCCTACGGGAGGCAGCAGTGGGGAATATTGGACAATGGGGGCAACCCTGATCCAGCAATTCTGTGTGCACGAAGAAGGTTTTCGGATTGTAAAGTGCTTTCAGCAGGGAAGAAGAGAATGACGGTACCTGCAGAAGAAGCGACGGCTAAATA
>G3BZQ8102JT68S
GGTGAGTAACGCGTAAAGAACTTGCCCCGCAGACAGGGATAACAGACGGAAACGACTGATAAAACCTGATATAATTGCCGGTACGCATGTGCCCGGCAATGAAAAGAGATGCTGCGGGAGAGCTTTGCGTCCTATTAGCTGGTTGGCGGGGTAACGGCCCACCAAGGCGATGATAGGTAGCCGGCCTGAGAGGGTGAACGGCCACAAGGGGACTGAGATACGGCCCTTACTCCTACGGGAGGCAGCAGTGGGGAATATTGGACAATGGGGGCAACCCTGATCCAGCAATTCTGTGTGCACGAAGAAGGTTTTCGGATTGTAAAGTGCTTTCAGCAGGGAAGAAGAGAATGACGGTACCTGCAGAAGAAGCGACGGCTAAATA
>G3BZQ8102IMZ25
GGTGAGTAACGCGTAAAGAACTTGCCCCGCAGACAGGGATAACAGACGGAAACGACTGATAAAACCTGATATAATTGCCGGTACGCATGTGCCCGGCAATGAAAAGAGATGCTGCGGGAGAGCTTTGCGTCCTATTAGCTGGTTGGCGGGGTAACGGCCCACCAAGGCGATGATAGGTAGCCGGCCTGAGAGGGTGAACGGCCACAAGGGGACTGAGATACGGCCCTTACTCCTACGGGAGGCAGCAGTGGGGAATATTGGACAATGGGGGCAACCCTGATCCAGCAATTCTGTGTGCACGAAGAAGGTTTTCGGATTGTAAAGTGCTTTCAGCAGGGAAGAAGAGAATGACGGTACCTGCAGAAGAAGCGACGGCTAAATA
>G3BZQ8102H7JUS
GGTGAGTAACGCGTAAAGAACTTGCCCCGCAGACAGGGATAACAGACGGAAACGACTGATAAAACCTGATATAATTGCCGGTACGCATGTGCCCGGCAATGAAAAGAGATGCTGCGGGAGAGCTTTGCGTCCTATTAGCTGGTTGGCGGGGTAACGGCCCACCAAGGCGATGATAGGTAGCCGGCCTGAGAGGGTGAACGGCCACAAGGGGACTGAGATACGGCCCTTACTCCTACGGGAGGCAGCAGTGGGGAATATTGGACAATGGGGGCAACCCTGATCCAGCAATTCTGTGTGCACGAAGAAGGTTTTCGGATTGTAAAGTGCTTTCAGCAGGGAAGAAGAGAATGACGGTACCTGCAGAAGAAGCGACGGCTAAATA
>G3BZQ8102H6ND3
GGTGAGTAACGCGTAAAGAACTTGCCCCGCAGACAGGGATAACAGACGGAAACGACTGATAAAACCTGATATAATTGCCGGTACGCATGTGCCCGGCAATGAAAAGAGATGCTGCGGGAGAGCTTTGCGTCCTATTAGCTGGTTGGCGGGGTAACGGCCCACCAAGGCGATGATAGGTAGCCGGCCTGAGAGGGTGAACGGCCACAAGGGGACTGAGATACGGCCCTTACTCCTACGGGAGGCAGCAGTGGGGAATATTGGACAATGGGGGCAACCCTGATCCAGCAATTCTGTGTGCACGAAGAAGGTTTTCGGATTGTAAAGTGCTTTCAGCAGGGAAGAAGAGAATGACGGTACCTGCAGAAGAAGCGACGGCTAAATA
>G3BZQ8102GVPIU
GGTGAGTAACGCGTAAAGAACTTGCCCCGCAGACAGGGATAACAGACGGAAACGACTGATAAAACCTGATATAATTGCCGGTACGCATGTGCCCGGCAATGAAAAGAGATGCTGCGGGAGAGCTTTGCGTCCTATTAGCTGGTTGGCGGGGTAACGGCCCACCAAGGCGATGATAGGTAGCCGGCCTGAGAGGGTGAACGGCCACAAGGGGACTGAGATACGGCCCTTACTCCTACGGGAGGCAGCAGTGGGGAATATTGGACAATGGGGGCAACCCTGATCCAGCAATTCTGTGTGCACGAAGAAGGTTTTCGGATTGTAAAGTGCTTTCAGCAGGGAAGAAGAGAATGACGGTACCTGCAGAAGAAGCGACGGCTAAATA
>G3BZQ8102F7VY6
GGTGAGTAACGCGTAAAGAACTTGCCCCGCAGACAGGGATAACAGACGGAAACGACTGATAAAACCTGATATAATTGCCGGTACGCATGTGCCCGGCAATGAAAAGAGATGCTGCGGGAGAGCTTTGCGTCCTATTAGCTGGTTGGCGGGGTAACGGCCCACCAAGGCGATGATAGGTAGCCGGCCTGAGAGGGTGAACGGCCACAAGGGGACTGAGATACGGCCCTTACTCCTACGGGAGGCAGCAGTGGGGAATATTGGACAATGGGGGCAACCCTGATCCAGCAATTCTGTGTGCACGAAGAAGGTTTTCGGATTGTAAAGTGCTTTCAGCAGGGAAGAAGAGAATGACGGTACCTGCAGAAGAAGCGACGGCTAAATA
>G3BZQ8102JU4KE
GGTGAGTAACGCGTAAAGAACTTGCCCCGCAGACAGGGATAACAGACGGAAACGACTGATAAAACCTGATATAATTGCCGGTACGCATGTGCCCGGCAATGAAAAGAGATGCTGCGGGAGAGCTTTGCGTCCTATTAGCTGGTTGGCGGGGTAACGGCCCACCAAGGCGATGATAGGTAGCCGGCCTGAGAGGGTGAACGGCCACAAGGGGACTGAGATACGGCCCTTACTCCTACGGGAGGCAGCAGTGGGGAATATTGGACAATGGGGGCAACCCTGATCCAGCAATTCTGTGTGCACGAAGAAGGTTTTCGGATTGTAAAGTGCTTTCAGCAGGGAAGAAGAGAATGACGGTACCTGCAGAAGAAGCGACGGCTAAATA
>G3BZQ8102J0FA7
GGTGAGTAACGCGTAAAGAACTTGCCCCGCAGACAGGGATAACAGACGGAAACGACTGATAAAACCTGATATAATTGCCGGTACGCATGTGCCCGGCAATGAAAAGAGATGCTGCGGGAGAGCTTTGCGTCCTATTAGCTGGTTGGCGGGGTAACGGCCCACCAAGGCGATGATAGGTAGCCGGCCTGAGAGGGTGAACGGCCACAAGGGGACTGAGATACGGCCCTTACTCCTACGGGAGGCAGCAGTGGGGAATATTGGACAATGGGGGCAACCCTGATCCAGCAATTCTGTGTGCACGAAGAAGGTTTTCGGATTGTAAAGTGCTTTCAGCAGGGAAGAAGAGAATGACGGTACCTGCAGAAGAAGCGACGGCTAAATA
>G3BZQ8102JTAIU
GGTGAGTAACGCGTAAAGAACTTGCCCCGCAGACAGGGATAACAGACGGAAACGACTGATAAAACCTGATATAATTGCCGGTACGCATGTGCCCGGCAATGAAAAGAGATGCTGCGGGAGAGCTTTGCGTCCTATTAGCTGGTTGGCGGGGTAACGGCCCACCAAGGCGATGATAGGTAGCCGGCCTGAGAGGGTGAACGGCCACAAGGGGACTGAGATACGGCCCTTACTCCTACGGGAGGCAGCAGTGGGGAATATTGGACAATGGGGGCAACCCTGATCCAGCAATTCTGTGTGCACGAAGAAGGTTTTCGGATTGTAAAGTGCTTTCAGCAGGGAAGAAGAGAATGACGGTACCTGCAGAAGAAGCGACGGCTAAATA
>G3BZQ8102HV8MW
GGTGAGTAACGCGTAAAGAACTTGCCCCGCAGACAGGGATAACAGACGGAAACGACTGATAAAACCTGATATAATTGCCGGTACGCATGTGCCCGGCAATGAAAAGAGATGCTGCGGGAGAGCTTTGCGTCCTATTAGCTGGTTGGCGGGGTAACGGCCCACCAAGGCGATGATAGGTAGCCGGCCTGAGAGGGTGAACGGCCACAAGGGGACTGAGATACGGCCCTTACTCCTACGGGAGGCAGCAGTGGGGAATATTGGACAATGGGGGCAACCCTGATCCAGCAATTCTGTGTGCACGAAGAAGGTTTTCGGATTGTAAAGTGCTTTCAGCAGGGAAGAAGAGAATGACGGTACCTGCAGAAGAAGCGACGGCTAAATA
>G3BZQ8102I646B
GGTGAGTAACGCGTAAAGAACTTGCCCCGCAGACAGGGATAACAGACGGAAACGACTGATAAAACCTGATATAATTGCCGGTACGCATGTGCCCGGCAATGAAAAGAGATGCTGCGGGAGAGCTTTGCGTCCTATTAGCTGGTTGGCGGGGTAACGGCCCACCAAGGCGATGATAGGTAGCCGGCCTGAGAGGGTGAACGGCCACAAGGGGACTGAGATACGGCCCTTACTCCTACGGGAGGCAGCAGTGGGGAATATTGGACAATGGGGGCAACCCTGATCCAGCAATTCTGTGTGCACGAAGAAGGTTTTCGGATTGTAAAGTGCTTTCAGCAGGGAAGAAGAGAATGACGGTACCTGCAGAAGAAGCGACGGCTAAATA
>G3BZQ8102F9XPB
GGTGAGTAACGCGTAAAGAACTTGCCCCGCAGACAGGGATAACAGACGGAAACGACTGATAAAACCTGATATAATTGCCGGTACGCATGTGCCCGGCAATGAAAAGAGATGCTGCGGGAGAGCTTTGCGTCCTATTAGCTGGTTGGCGGGGTAACGGCCCACCAAGGCGATGATAGGTAGCCGGCCTGAGAGGGTGAACGGCCACAAGGGGACTGAGATACGGCCCTTACTCCTACGGGAGGCAGCAGTGGGGAATATTGGACAATGGGGGCAACCCTGATCCAGCAATTCTGTGTGCACGAAGAAGGTTTTCGGATTGTAAAGTGCTTTCAGCAGGGAAGAAGAGAATGACGGTACCTGCAGAAGAAGCGACGGCTAAATA
>G3BZQ8102JI1DL
GGTGAGTAACGCGTAAAGAACTTGCCCCGCAGACAGGGATAACAGACGGAAACGACTGATAAAACCTGATATAATTGCCGGTACGCATGTGCCCGGCAATGAAAAGAGATGCTGCGGGAGAGCTTTGCGTCCTATTAGCTGGTTGGCGGGGTAACGGCCCACCAAGGCGATGATAGGTAGCCGGCCTGAGAGGGTGAACGGCCACAAGGGGACTGAGATACGGCCCTTACTCCTACGGGAGGCAGCAGTGGGGAATATTGGACAATGGGGGCAACCCTGATCCAGCAATTCTGTGTGCACGAAGAAGGTTTTCGGATTGTAAAGTGCTTTCAGCAGGGAAGAAGAGAATGACGGTACCTGCAGAAGAAGCGACGGCTAAATA
>G35JFLI02ITZUY
GGTGAGTAACGCGTAAAGAACTTGCCCCGCAGACAGGGATAACAGACGGAAACGACTGATAAAACCTGATATAATTGCCGGTACGCATGTGCCCGGCAATGAAAAGAGATGCTGCGGGAGAGCTTTGCGTCCTATTAGCTGGTTGGCGGGGTAACGGCCCACCAAGGCGATGATAGGTAGCCGGCCTGAGAGGGTGAACGGCCACAAGGGGACTGAGATACGGCCCTTACTCCTACGGGAGGCAGCAGTGGGGAATATTGGACAATGGGGGCAACCCTGATCCAGCAATTCTGTGTGCACGAAGAAGGTTTTCGGATTGTAAAGTGCTTTCAGCAGGGAAGAAGAGAATGACGGTACCTGCAGAAGAAGCGACGGCTAAATA
>G35JFLI02JT6DC
GGTGAGTAACGCGTAAAGAACTTGCCCCGCAGACAGGGATAACAGACGGAAACGACTGATAAAACCTGATATAATTGCCGGTACGCATGTGCCCGGCAATGAAAAGAGATGCTGCGGGAGAGCTTTGCGTCCTATTAGCTGGTTGGCGGGGTAACGGCCCACCAAGGCGATGATAGGTAGCCGGCCTGAGAGGGTGAACGGCCACAAGGGGACTGAGATACGGCCCTTACTCCTACGGGAGGCAGCAGTGGGGAATATTGGACAATGGGGGCAACCCTGATCCAGCAATTCTGTGTGCACGAAGAAGGTTTTCGGATTGTAAAGTGCTTTCAGCAGGGAAGAAGAGAATGACGGTACCTGCAGAAGAAGCGACGGCTAAATA
>G35JFLI02FOT58
GGTGAGTAACGCGTAAAGAACTTGCCCCGCAGACAGGGATAACAGACGGAAACGACTGATAAAACCTGATATAATTGCCGGTACGCATGTGCCCGGCAATGAAAAGAGATGCTGCGGGAGAGCTTTGCGTCCTATTAGCTGGTTGGCGGGGTAACGGCCCACCAAGGCGATGATAGGTAGCCGGCCTGAGAGGGTGAACGGCCACAAGGGGACTGAGATACGGCCCTTACTCCTACGGGAGGCAGCAGTGGGGAATATTGGACAATGGGGGCAACCCTGATCCAGCAATTCTGTGTGCACGAAGAAGGTTTTCGGATTGTAAAGTGCTTTCAGCAGGGAAGAAGAGAATGACGGTACCTGCAGAAGAAGCGACGGCTAAATA
>G35JFLI02J1Z3T
GGTGAGTAACGCGTAAAGAACTTGCCCCGCAGACAGGGATAACAGACGGAAACGACTGATAAAACCTGATATAATTGCCGGTACGCATGTGCCCGGCAATGAAAAGAGATGCTGCGGGAGAGCTTTGCGTCCTATTAGCTGGTTGGCGGGGTAACGGCCCACCAAGGCGATGATAGGTAGCCGGCCTGAGAGGGTGAACGGCCACAAGGGGACTGAGATACGGCCCTTACTCCTACGGGAGGCAGCAGTGGGGAATATTGGACAATGGGGGCAACCCTGATCCAGCAATTCTGTGTGCACGAAGAAGGTTTTCGGATTGTAAAGTGCTTTCAGCAGGGAAGAAGAGAATGACGGTACCTGCAGAAGAAGCGACGGCTAAATA
>G35JFLI02FOK35
GGTGAGTAACGCGTAAAGAACTTGCCCCGCAGACAGGGATAACAGACGGAAACGACTGATAAAACCTGATATAATTGCCGGTACGCATGTGCCCGGCAATGAAAAGAGATGCTGCGGGAGAGCTTTGCGTCCTATTAGCTGGTTGGCGGGGTAACGGCCCACCAAGGCGATGATAGGTAGCCGGCCTGAGAGGGTGAACGGCCACAAGGGGACTGAGATACGGCCCTTACTCCTACGGGAGGCAGCAGTGGGGAATATTGGACAATGGGGGCAACCCTGATCCAGCAATTCTGTGTGCACGAAGAAGGTTTTCGGATTGTAAAGTGCTTTCAGCAGGGAAGAAGAGAATGACGGTACCTGCAGAAGAAGCGACGGCTAAATA
>G35JFLI02HSKRK
GGTGAGTAACGCGTAAAGAACTTGCCCCGCAGACAGGGATAACAGACGGAAACGACTGATAAAACCTGATATAATTGCCGGTACGCATGTGCCCGGCAATGAAAAGAGATGCTGCGGGAGAGCTTTGCGTCCTATTAGCTGGTTGGCGGGGTAACGGCCCACCAAGGCGATGATAGGTAGCCGGCCTGAGAGGGTGAACGGCCACAAGGGGACTGAGATACGGCCCTTACTCCTACGGGAGGCAGCAGTGGGGAATATTGGACAATGGGGGCAACCCTGATCCAGCAATTCTGTGTGCACGAAGAAGGTTTTCGGATTGTAAAGTGCTTTCAGCAGGGAAGAAGAGAATGACGGTACCTGCAGAAGAAGCGACGGCTAAATA
>G35JFLI02FWE4A
GGTGAGTAACGCGTAAAGAACTTGCCCCGCAGACAGGGATAACAGACGGAAACGACTGATAAAACCTGATATAATTGCCGGTACGCATGTGCCCGGCAATGAAAAGAGATGCTGCGGGAGAGCTTTGCGTCCTATTAGCTGGTTGGCGGGGTAACGGCCCACCAAGGCGATGATAGGTAGCCGGCCTGAGAGGGTGAACGGCCACAAGGGGACTGAGATACGGCCCTTACTCCTACGGGAGGCAGCAGTGGGGAATATTGGACAATGGGGGCAACCCTGATCCAGCAATTCTGTGTGCACGAAGAAGGTTTTCGGATTGTAAAGTGCTTTCAGCAGGGAAGAAGAGAATGACGGTACCTGCAGAAGAAGCGACGGCTAAATA
>G35JFLI02ISCDQ
GGTGAGTAACGCGTAAAGAACTTGCCCCGCAGACAGGGATAACAGACGGAAACGACTGATAAAACCTGATATAATTGCCGGTACGCATGTGCCCGGCAATGAAAAGAGATGCTGCGGGAGAGCTTTGCGTCCTATTAGCTGGTTGGCGGGGTAACGGCCCACCAAGGCGATGATAGGTAGCCGGCCTGAGAGGGTGAACGGCCACAAGGGGACTGAGATACGGCCCTTACTCCTACGGGAGGCAGCAGTGGGGAATATTGGACAATGGGGGCAACCCTGATCCAGCAATTCTGTGTGCACGAAGAAGGTTTTCGGATTGTAAAGTGCTTTCAGCAGGGAAGAAGAGAATGACGGTACCTGCAGAAGAAGCGACGGCTAAATA
>G35JFLI02FU9VV
GGTGAGTAACGCGTAAAGAACTTGCCCCGCAGACAGGGATAACAGACGGAAACGACTGATAAAACCTGATATAATTGCCGGTACGCATGTGCCCGGCAATGAAAAGAGATGCTGCGGGAGAGCTTTGCGTCCTATTAGCTGGTTGGCGGGGTAACGGCCCACCAAGGCGATGATAGGTAGCCGGCCTGAGAGGGTGAACGGCCACAAGGGGACTGAGATACGGCCCTTACTCCTACGGGAGGCAGCAGTGGGGAATATTGGACAATGGGGGCAACCCTGATCCAGCAATTCTGTGTGCACGAAGAAGGTTTTCGGATTGTAAAGTGCTTTCAGCAGGGAAGAAGAGAATGACGGTACCTGCAGAAGAAGCGACGGCTAAATA
>G35JFLI02IAJBE
GGTGAGTAACGCGTAAAGAACTTGCCCCGCAGACAGGGATAACAGACGGAAACGACTGATAAAACCTGATATAATTGCCGGTACGCATGTGCCCGGCAATGAAAAGAGATGCTGCGGGAGAGCTTTGCGTCCTATTAGCTGGTTGGCGGGGTAACGGCCCACCAAGGCGATGATAGGTAGCCGGCCTGAGAGGGTGAACGGCCACAAGGGGACTGAGATACGGCCCTTACTCCTACGGGAGGCAGCAGTGGGGAATATTGGACAATGGGGGCAACCCTGATCCAGCAATTCTGTGTGCACGAAGAAGGTTTTCGGATTGTAAAGTGCTTTCAGCAGGGAAGAAGAGAATGACGGTACCTGCAGAAGAAGCGACGGCTAAATA
>G35JFLI02JW3PY
GGTGAGTAACGCGTAAAGAACTTGCCCCGCAGACAGGGATAACAGACGGAAACGACTGATAAAACCTGATATAATTGCCGGTACGCATGTGCCCGGCAATGAAAAGAGATGCTGCGGGAGAGCTTTGCGTCCTATTAGCTGGTTGGCGGGGTAACGGCCCACCAAGGCGATGATAGGTAGCCGGCCTGAGAGGGTGAACGGCCACAAGGGGACTGAGATACGGCCCTTACTCCTACGGGAGGCAGCAGTGGGGAATATTGGACAATGGGGGCAACCCTGATCCAGCAATTCTGTGTGCACGAAGAAGGTTTTCGGATTGTAAAGTGCTTTCAGCAGGGAAGAAGAGAATGACGGTACCTGCAGAAGAAGCGACGGCTAAATA
>G35JFLI02FLXP7
GGTGAGTAACGCGTAAAGAACTTGCCCCGCAGACAGGGATAACAGACGGAAACGACTGATAAAACCTGATATAATTGCCGGTACGCATGTGCCCGGCAATGAAAAGAGATGCTGCGGGAGAGCTTTGCGTCCTATTAGCTGGTTGGCGGGGTAACGGCCCACCAAGGCGATGATAGGTAGCCGGCCTGAGAGGGTGAACGGCCACAAGGGGACTGAGATACGGCCCTTACTCCTACGGGAGGCAGCAGTGGGGAATATTGGACAATGGGGGCAACCCTGATCCAGCAATTCTGTGTGCACGAAGAAGGTTTTCGGATTGTAAAGTGCTTTCAGCAGGGAAGAAGAGAATGACGGTACCTGCAGAAGAAGCGACGGCTAAATA
>G35JFLI02IPK4S
GGTGAGTAACGCGTAAAGAACTTGCCCCGCAGACAGGGATAACAGACGGAAACGACTGATAAAACCTGATATAATTGCCGGTACGCATGTGCCCGGCAATGAAAAGAGATGCTGCGGGAGAGCTTTGCGTCCTATTAGCTGGTTGGCGGGGTAACGGCCCACCAAGGCGATGATAGGTAGCCGGCCTGAGAGGGTGAACGGCCACAAGGGGACTGAGATACGGCCCTTACTCCTACGGGAGGCAGCAGTGGGGAATATTGGACAATGGGGGCAACCCTGATCCAGCAATTCTGTGTGCACGAAGAAGGTTTTCGGATTGTAAAGTGCTTTCAGCAGGGAAGAAGAGAATGACGGTACCTGCAGAAGAAGCGACGGCTAAATA
>G35JFLI02HOG5T
GGTGAGTAACGCGTAAAGAACTTGCCCCGCAGACAGGGATAACAGACGGAAACGACTGATAAAACCTGATATAATTGCCGGTACGCATGTGCCCGGCAATGAAAAGAGATGCTGCGGGAGAGCTTTGCGTCCTATTAGCTGGTTGGCGGGGTAACGGCCCACCAAGGCGATGATAGGTAGCCGGCCTGAGAGGGTGAACGGCCACAAGGGGACTGAGATACGGCCCTTACTCCTACGGGAGGCAGCAGTGGGGAATATTGGACAATGGGGGCAACCCTGATCCAGCAATTCTGTGTGCACGAAGAAGGTTTTCGGATTGTAAAGTGCTTTCAGCAGGGAAGAAGAGAATGACGGTACCTGCAGAAGAAGCGACGGCTAAATA
>G35JFLI02G5BHV
GGTGAGTAACGCGTAAAGAACTTGCCCCGCAGACAGGGATAACAGACGGAAACGACTGATAAAACCTGATATAATTGCCGGTACGCATGTGCCCGGCAATGAAAAGAGATGCTGCGGGAGAGCTTTGCGTCCTATTAGCTGGTTGGCGGGGTAACGGCCCACCAAGGCGATGATAGGTAGCCGGCCTGAGAGGGTGAACGGCCACAAGGGGACTGAGATACGGCCCTTACTCCTACGGGAGGCAGCAGTGGGGAATATTGGACAATGGGGGCAACCCTGATCCAGCAATTCTGTGTGCACGAAGAAGGTTTTCGGATTGTAAAGTGCTTTCAGCAGGGAAGAAGAGAATGACGGTACCTGCAGAAGAAGCGACGGCTAAATA
>G35JFLI02H9OPD
GGTGAGTAACGCGTAAAGAACTTGCCCCGCAGACAGGGATAACAGACGGAAACGACTGATAAAACCTGATATAATTGCCGGTACGCATGTGCCCGGCAATGAAAAGAGATGCTGCGGGAGAGCTTTGCGTCCTATTAGCTGGTTGGCGGGGTAACGGCCCACCAAGGCGATGATAGGTAGCCGGCCTGAGAGGGTGAACGGCCACAAGGGGACTGAGATACGGCCCTTACTCCTACGGGAGGCAGCAGTGGGGAATATTGGACAATGGGGGCAACCCTGATCCAGCAATTCTGTGTGCACGAAGAAGGTTTTCGGATTGTAAAGTGCTTTCAGCAGGGAAGAAGAGAATGACGGTACCTGCAGAAGAAGCGACGGCTAAATA
>G35JFLI02G7M8M
GGTGAGTAACGCGTAAAGAACTTGCCCCGCAGACAGGGATAACAGACGGAAACGACTGATAAAACCTGATATAATTGCCGGTACGCATGTGCCCGGCAATGAAAAGAGATGCTGCGGGAGAGCTTTGCGTCCTATTAGCTGGTTGGCGGGGTAACGGCCCACCAAGGCGATGATAGGTAGCCGGCCTGAGAGGGTGAACGGCCACAAGGGGACTGAGATACGGCCCTTACTCCTACGGGAGGCAGCAGTGGGGAATATTGGACAATGGGGGCAACCCTGATCCAGCAATTCTGTGTGCACGAAGAAGGTTTTCGGATTGTAAAGTGCTTTCAGCAGGGAAGAAGAGAATGACGGTACCTGCAGAAGAAGCGACGGCTAAATA
>G35JFLI02HX0DY
GGTGAGTAACGCGTAAAGAACTTGCCCCGCAGACAGGGATAACAGACGGAAACGACTGATAAAACCTGATATAATTGCCGGTACGCATGTGCCCGGCAATGAAAAGAGATGCTGCGGGAGAGCTTTGCGTCCTATTAGCTGGTTGGCGGGGTAACGGCCCACCAAGGCGATGATAGGTAGCCGGCCTGAGAGGGTGAACGGCCACAAGGGGACTGAGATACGGCCCTTACTCCTACGGGAGGCAGCAGTGGGGAATATTGGACAATGGGGGCAACCCTGATCCAGCAATTCTGTGTGCACGAAGAAGGTTTTCGGATTGTAAAGTGCTTTCAGCAGGGAAGAAGAGAATGACGGTACCTGCAGAAGAAGCGACGGCTAAATA
>G35JFLI02ITZDR
GGTGAGTAACGCGTAAAGAACTTGCCCCGCAGACAGGGATAACAGACGGAAACGACTGATAAAACCTGATATAATTGCCGGTACGCATGTGCCCGGCAATGAAAAGAGATGCTGCGGGAGAGCTTTGCGTCCTATTAGCTGGTTGGCGGGGTAACGGCCCACCAAGGCGATGATAGGTAGCCGGCCTGAGAGGGTGAACGGCCACAAGGGGACTGAGATACGGCCCTTACTCCTACGGGAGGCAGCAGTGGGGAATATTGGACAATGGGGGCAACCCTGATCCAGCAATTCTGTGTGCACGAAGAAGGTTTTCGGATTGTAAAGTGCTTTCAGCAGGGAAGAAGAGAATGACGGTACCTGCAGAAGAAGCGACGGCTAAATA
>G35JFLI02HVDOC
GGTGAGTAACGCGTAAAGAACTTGCCCCGCAGACAGGGATAACAGACGGAAACGACTGATAAAACCTGATATAATTGCCGGTACGCATGTGCCCGGCAATGAAAAGAGATGCTGCGGGAGAGCTTTGCGTCCTATTAGCTGGTTGGCGGGGTAACGGCCCACCAAGGCGATGATAGGTAGCCGGCCTGAGAGGGTGAACGGCCACAAGGGGACTGAGATACGGCCCTTACTCCTACGGGAGGCAGCAGTGGGGAATATTGGACAATGGGGGCAACCCTGATCCAGCAATTCTGTGTGCACGAAGAAGGTTTTCGGATTGTAAAGTGCTTTCAGCAGGGAAGAAGAGAATGACGGTACCTGCAGAAGAAGCGACGGCTAAATA
>G35JFLI02GT0CX
GGTGAGTAACGCGTAAAGAACTTGCCCCGCAGACAGGGATAACAGACGGAAACGACTGATAAAACCTGATATAATTGCCGGTACGCATGTGCCCGGCAATGAAAAGAGATGCTGCGGGAGAGCTTTGCGTCCTATTAGCTGGTTGGCGGGGTAACGGCCCACCAAGGCGATGATAGGTAGCCGGCCTGAGAGGGTGAACGGCCACAAGGGGACTGAGATACGGCCCTTACTCCTACGGGAGGCAGCAGTGGGGAATATTGGACAATGGGGGCAACCCTGATCCAGCAATTCTGTGTGCACGAAGAAGGTTTTCGGATTGTAAAGTGCTTTCAGCAGGGAAGAAGAGAATGACGGTACCTGCAGAAGAAGCGACGGCTAAATA
>G35JFLI02GEZ5L
GGTGAGTAACGCGTAAAGAACTTGCCCCGCAGACAGGGATAACAGACGGAAACGACTGATAAAACCTGATATAATTGCCGGTACGCATGTGCCCGGCAATGAAAAGAGATGCTGCGGGAGAGCTTTGCGTCCTATTAGCTGGTTGGCGGGGTAACGGCCCACCAAGGCGATGATAGGTAGCCGGCCTGAGAGGGTGAACGGCCACAAGGGGACTGAGATACGGCCCTTACTCCTACGGGAGGCAGCAGTGGGGAATATTGGACAATGGGGGCAACCCTGATCCAGCAATTCTGTGTGCACGAAGAAGGTTTTCGGATTGTAAAGTGCTTTCAGCAGGGAAGAAGAGAATGACGGTACCTGCAGAAGAAGCGACGGCTAAATA
>G35JFLI02GTZOI
GGTGAGTAACGCGTAAAGAACTTGCCCCGCAGACAGGGATAACAGACGGAAACGACTGATAAAACCTGATATAATTGCCGGTACGCATGTGCCCGGCAATGAAAAGAGATGCTGCGGGAGAGCTTTGCGTCCTATTAGCTGGTTGGCGGGGTAACGGCCCACCAAGGCGATGATAGGTAGCCGGCCTGAGAGGGTGAACGGCCACAAGGGGACTGAGATACGGCCCTTACTCCTACGGGAGGCAGCAGTGGGGAATATTGGACAATGGGGGCAACCCTGATCCAGCAATTCTGTGTGCACGAAGAAGGTTTTCGGATTGTAAAGTGCTTTCAGCAGGGAAGAAGAGAATGACGGTACCTGCAGAAGAAGCGACGGCTAAATA
>G35JFLI02JOAG0
GGTGAGTAACGCGTAAAGAACTTGCCCCGCAGACAGGGATAACAGACGGAAACGACTGATAAAACCTGATATAATTGCCGGTACGCATGTGCCCGGCAATGAAAAGAGATGCTGCGGGAGAGCTTTGCGTCCTATTAGCTGGTTGGCGGGGTAACGGCCCACCAAGGCGATGATAGGTAGCCGGCCTGAGAGGGTGAACGGCCACAAGGGGACTGAGATACGGCCCTTACTCCTACGGGAGGCAGCAGTGGGGAATATTGGACAATGGGGGCAACCCTGATCCAGCAATTCTGTGTGCACGAAGAAGGTTTTCGGATTGTAAAGTGCTTTCAGCAGGGAAGAAGAGAATGACGGTACCTGCAGAAGAAGCGACGGCTAAATA
>G35JFLI02GJWYA
GGTGAGTAACGCGTAAAGAACTTGCCCCGCAGACAGGGATAACAGACGGAAACGACTGATAAAACCTGATATAATTGCCGGTACGCATGTGCCCGGCAATGAAAAGAGATGCTGCGGGAGAGCTTTGCGTCCTATTAGCTGGTTGGCGGGGTAACGGCCCACCAAGGCGATGATAGGTAGCCGGCCTGAGAGGGTGAACGGCCACAAGGGGACTGAGATACGGCCCTTACTCCTACGGGAGGCAGCAGTGGGGAATATTGGACAATGGGGGCAACCCTGATCCAGCAATTCTGTGTGCACGAAGAAGGTTTTCGGATTGTAAAGTGCTTTCAGCAGGGAAGAAGAGAATGACGGTACCTGCAGAAGAAGCGACGGCTAAATA
>G35JFLI02HKLSI
GGTGAGTAACGCGTAAAGAACTTGCCCCGCAGACAGGGATAACAGACGGAAACGACTGATAAAACCTGATATAATTGCCGGTACGCATGTGCCCGGCAATGAAAAGAGATGCTGCGGGAGAGCTTTGCGTCCTATTAGCTGGTTGGCGGGGTAACGGCCCACCAAGGCGATGATAGGTAGCCGGCCTGAGAGGGTGAACGGCCACAAGGGGACTGAGATACGGCCCTTACTCCTACGGGAGGCAGCAGTGGGGAATATTGGACAATGGGGGCAACCCTGATCCAGCAATTCTGTGTGCACGAAGAAGGTTTTCGGATTGTAAAGTGCTTTCAGCAGGGAAGAAGAGAATGACGGTACCTGCAGAAGAAGCGACGGCTAAATA
>G35JFLI02JEQ62
GGTGAGTAACGCGTAAAGAACTTGCCCCGCAGACAGGGATAACAGACGGAAACGACTGATAAAACCTGATATAATTGCCGGTACGCATGTGCCCGGCAATGAAAAGAGATGCTGCGGGAGAGCTTTGCGTCCTATTAGCTGGTTGGCGGGGTAACGGCCCACCAAGGCGATGATAGGTAGCCGGCCTGAGAGGGTGAACGGCCACAAGGGGACTGAGATACGGCCCTTACTCCTACGGGAGGCAGCAGTGGGGAATATTGGACAATGGGGGCAACCCTGATCCAGCAATTCTGTGTGCACGAAGAAGGTTTTCGGATTGTAAAGTGCTTTCAGCAGGGAAGAAGAGAATGACGGTACCTGCAGAAGAAGCGACGGCTAAATA
>G35JFLI02H68FB
GGTGAGTAACGCGTAAAGAACTTGCCCCGCAGACAGGGATAACAGACGGAAACGACTGATAAAACCTGATATAATTGCCGGTACGCATGTGCCCGGCAATGAAAAGAGATGCTGCGGGAGAGCTTTGCGTCCTATTAGCTGGTTGGCGGGGTAACGGCCCACCAAGGCGATGATAGGTAGCCGGCCTGAGAGGGTGAACGGCCACAAGGGGACTGAGATACGGCCCTTACTCCTACGGGAGGCAGCAGTGGGGAATATTGGACAATGGGGGCAACCCTGATCCAGCAATTCTGTGTGCACGAAGAAGGTTTTCGGATTGTAAAGTGCTTTCAGCAGGGAAGAAGAGAATGACGGTACCTGCAGAAGAAGCGACGGCTAAATA
>G35JFLI02IDT8E
GGTGAGTAACGCGTAAAGAACTTGCCCCGCAGACAGGGATAACAGACGGAAACGACTGATAAAACCTGATATAATTGCCGGTACGCATGTGCCCGGCAATGAAAAGAGATGCTGCGGGAGAGCTTTGCGTCCTATTAGCTGGTTGGCGGGGTAACGGCCCACCAAGGCGATGATAGGTAGCCGGCCTGAGAGGGTGAACGGCCACAAGGGGACTGAGATACGGCCCTTACTCCTACGGGAGGCAGCAGTGGGGAATATTGGACAATGGGGGCAACCCTGATCCAGCAATTCTGTGTGCACGAAGAAGGTTTTCGGATTGTAAAGTGCTTTCAGCAGGGAAGAAGAGAATGACGGTACCTGCAGAAGAAGCGACGGCTAAATA
>G35JFLI02I2WP6
GGTGAGTAACGCGTAAAGAACTTGCCCCGCAGACAGGGATAACAGACGGAAACGACTGATAAAACCTGATATAATTGCCGGTACGCATGTGCCCGGCAATGAAAAGAGATGCTGCGGGAGAGCTTTGCGTCCTATTAGCTGGTTGGCGGGGTAACGGCCCACCAAGGCGATGATAGGTAGCCGGCCTGAGAGGGTGAACGGCCACAAGGGGACTGAGATACGGCCCTTACTCCTACGGGAGGCAGCAGTGGGGAATATTGGACAATGGGGGCAACCCTGATCCAGCAATTCTGTGTGCACGAAGAAGGTTTTCGGATTGTAAAGTGCTTTCAGCAGGGAAGAAGAGAATGACGGTACCTGCAGAAGAAGCGACGGCTAAATA
>G35JFLI02GSZT5
GGTGAGTAACGCGTAAAGAACTTGCCCCGCAGACAGGGATAACAGACGGAAACGACTGATAAAACCTGATATAATTGCCGGTACGCATGTGCCCGGCAATGAAAAGAGATGCTGCGGGAGAGCTTTGCGTCCTATTAGCTGGTTGGCGGGGTAACGGCCCACCAAGGCGATGATAGGTAGCCGGCCTGAGAGGGTGAACGGCCACAAGGGGACTGAGATACGGCCCTTACTCCTACGGGAGGCAGCAGTGGGGAATATTGGACAATGGGGGCAACCCTGATCCAGCAATTCTGTGTGCACGAAGAAGGTTTTCGGATTGTAAAGTGCTTTCAGCAGGGAAGAAGAGAATGACGGTACCTGCAGAAGAAGCGACGGCTAAATA
>G35JFLI02H87G0
GGTGAGTAACGCGTAAAGAACTTGCCCCGCAGACAGGGATAACAGACGGAAACGACTGATAAAACCTGATATAATTGCCGGTACGCATGTGCCCGGCAATGAAAAGAGATGCTGCGGGAGAGCTTTGCGTCCTATTAGCTGGTTGGCGGGGTAACGGCCCACCAAGGCGATGATAGGTAGCCGGCCTGAGAGGGTGAACGGCCACAAGGGGACTGAGATACGGCCCTTACTCCTACGGGAGGCAGCAGTGGGGAATATTGGACAATGGGGGCAACCCTGATCCAGCAATTCTGTGTGCACGAAGAAGGTTTTCGGATTGTAAAGTGCTTTCAGCAGGGAAGAAGAGAATGACGGTACCTGCAGAAGAAGCGACGGCTAAATA
>G35JFLI02I82RU
GGTGAGTAACGCGTAAAGAACTTGCCCCGCAGACAGGGATAACAGACGGAAACGACTGATAAAACCTGATATAATTGCCGGTACGCATGTGCCCGGCAATGAAAAGAGATGCTGCGGGAGAGCTTTGCGTCCTATTAGCTGGTTGGCGGGGTAACGGCCCACCAAGGCGATGATAGGTAGCCGGCCTGAGAGGGTGAACGGCCACAAGGGGACTGAGATACGGCCCTTACTCCTACGGGAGGCAGCAGTGGGGAATATTGGACAATGGGGGCAACCCTGATCCAGCAATTCTGTGTGCACGAAGAAGGTTTTCGGATTGTAAAGTGCTTTCAGCAGGGAAGAAGAGAATGACGGTACCTGCAGAAGAAGCGACGGCTAAATA
>G3BZQ8102JAW0Y
GGTGAGTAACGCGTAAAGAACTTGCCCCGCAGACAGGGATAACAGACGGAAACGACTGATAAAACCTGATATAATTGCCGGTACGCATGTGCCCGGCAATGAAAAGAGATGCTGCGGGAGAGCTTTGCGTCCTATTAGCTGGTTGGCGGGGTAACGGCCCACCAAGGCGATGATAGGTAGCCGGCCTGAGAGGGTGAACGGCCACAAGGGGACTGAGATACGGCCCTTACTCCTACGGGAGGCAGCAGTGGGGAATATTGGACAATGGGGGCAACCCTGATCCAGCAATTCTGTGTGCACGAAGAAGGTTTTCGGATTGTAAAGTGCTTTCAGCAGGGAAGAAGAGAATGACGGTACCTGCAGAAGAAGCGACGGCTAAATA
>G3BZQ8102JO2D0
GGTGAGTAACGCGTAAAGAACTTGCCCCGCAGACAGGGATAACAGACGGAAACGACTGATAAAACCTGATATAATTGCCGGTACGCATGTGCCCGGCAATGAAAAGAGATGCTGCGGGAGAGCTTTGCGTCCTATTAGCTGGTTGGCGGGGTAACGGCCCACCAAGGCGATGATAGGTAGCCGGCCTGAGAGGGTGAACGGCCACAAGGGGACTGAGATACGGCCCTTACTCCTACGGGAGGCAGCAGTGGGGAATATTGGACAATGGGGGCAACCCTGATCCAGCAATTCTGTGTGCACGAAGAAGGTTTTCGGATTGTAAAGTGCTTTCAGCAGGGAAGAAGAGAATGACGGTACCTGCAGAAGAAGCGACGGCTAAATA
>G3BZQ8102GE4H6
GGTGAGTAACGCGTAAAGAACTTGCCCCGCAGACAGGGATAACAGACGGAAACGACTGATAAAACCTGATATAATTGCCGGTACGCATGTGCCCGGCAATGAAAAGAGATGCTGCGGGAGAGCTTTGCGTCCTATTAGCTGGTTGGCGGGGTAACGGCCCACCAAGGCGATGATAGGTAGCCGGCCTGAGAGGGTGAACGGCCACAAGGGGACTGAGATACGGCCCTTACTCCTACGGGAGGCAGCAGTGGGGAATATTGGACAATGGGGGCAACCCTGATCCAGCAATTCTGTGTGCACGAAGAAGGTTTTCGGATTGTAAAGTGCTTTCAGCAGGGAAGAAGAGAATGACGGTACCTGCAGAAGAAGCGACGGCTAAATA
>G3BZQ8102GPDO6
GGTGAGTAACGCGTAAAGAACTTGCCCCGCAGACAGGGATAACAGACGGAAACGACTGATAAAACCTGATATAATTGCCGGTACGCATGTGCCCGGCAATGAAAAGAGATGCTGCGGGAGAGCTTTGCGTCCTATTAGCTGGTTGGCGGGGTAACGGCCCACCAAGGCGATGATAGGTAGCCGGCCTGAGAGGGTGAACGGCCACAAGGGGACTGAGATACGGCCCTTACTCCTACGGGAGGCAGCAGTGGGGAATATTGGACAATGGGGGCAACCCTGATCCAGCAATTCTGTGTGCACGAAGAAGGTTTTCGGATTGTAAAGTGCTTTCAGCAGGGAAGAAGAGAATGACGGTACCTGCAGAAGAAGCGACGGCTAAATA
>G3BZQ8102HBRCG
GGTGAGTAACGCGTAAAGAACTTGCCCCGCAGACAGGGATAACAGACGGAAACGACTGATAAAACCTGATATAATTGCCGGTACGCATGTGCCCGGCAATGAAAAGAGATGCTGCGGGAGAGCTTTGCGTCCTATTAGCTGGTTGGCGGGGTAACGGCCCACCAAGGCGATGATAGGTAGCCGGCCTGAGAGGGTGAACGGCCACAAGGGGACTGAGATACGGCCCTTACTCCTACGGGAGGCAGCAGTGGGGAATATTGGACAATGGGGGCAACCCTGATCCAGCAATTCTGTGTGCACGAAGAAGGTTTTCGGATTGTAAAGTGCTTTCAGCAGGGAAGAAGAGAATGACGGTACCTGCAGAAGAAGCGACGGCTAAATA
>G3BZQ8102IAAVV
GGTGAGTAACGCGTAAAGAACTTGCCCCGCAGACAGGGATAACAGACGGAAACGACTGATAAAACCTGATATAATTGCCGGTACGCATGTGCCCGGCAATGAAAAGAGATGCTGCGGGAGAGCTTTGCGTCCTATTAGCTGGTTGGCGGGGTAACGGCCCACCAAGGCGATGATAGGTAGCCGGCCTGAGAGGGTGAACGGCCACAAGGGGACTGAGATACGGCCCTTACTCCTACGGGAGGCAGCAGTGGGGAATATTGGACAATGGGGGCAACCCTGATCCAGCAATTCTGTGTGCACGAAGAAGGTTTTCGGATTGTAAAGTGCTTTCAGCAGGGAAGAAGAGAATGACGGTACCTGCAGAAGAAGCGACGGCTAAATA
>G3BZQ8102F9NYT
GGTGAGTAACGCGTAAAGAACTTGCCCCGCAGACAGGGATAACAGACGGAAACGACTGATAAAACCTGATATAATTGCCGGTACGCATGTGCCCGGCAATGAAAAGAGATGCTGCGGGAGAGCTTTGCGTCCTATTAGCTGGTTGGCGGGGTAACGGCCCACCAAGGCGATGATAGGTAGCCGGCCTGAGAGGGTGAACGGCCACAAGGGGACTGAGATACGGCCCTTACTCCTACGGGAGGCAGCAGTGGGGAATATTGGACAATGGGGGCAACCCTGATCCAGCAATTCTGTGTGCACGAAGAAGGTTTTCGGATTGTAAAGTGCTTTCAGCAGGGAAGAAGAGAATGACGGTACCTGCAGAAGAAGCGACGGCTAAATA
>G3BZQ8102JD7G4
GGTGAGTAACGCGTAAAGAACTTGCCCCGCAGACAGGGATAACAGACGGAAACGACTGATAAAACCTGATATAATTGCCGGTACGCATGTGCCCGGCAATGAAAAGAGATGCTGCGGGAGAGCTTTGCGTCCTATTAGCTGGTTGGCGGGGTAACGGCCCACCAAGGCGATGATAGGTAGCCGGCCTGAGAGGGTGAACGGCCACAAGGGGACTGAGATACGGCCCTTACTCCTACGGGAGGCAGCAGTGGGGAATATTGGACAATGGGGGCAACCCTGATCCAGCAATTCTGTGTGCACGAAGAAGGTTTTCGGATTGTAAAGTGCTTTCAGCAGGGAAGAAGAGAATGACGGTACCTGCAGAAGAAGCGACGGCTAAATA
>G3BZQ8102IUVQQ
GGTGAGTAACGCGTAAAGAACTTGCCCCGCAGACAGGGATAACAGACGGAAACGACTGATAAAACCTGATATAATTGCCGGTACGCATGTGCCCGGCAATGAAAAGAGATGCTGCGGGAGAGCTTTGCGTCCTATTAGCTGGTTGGCGGGGTAACGGCCCACCAAGGCGATGATAGGTAGCCGGCCTGAGAGGGTGAACGGCCACAAGGGGACTGAGATACGGCCCTTACTCCTACGGGAGGCAGCAGTGGGGAATATTGGACAATGGGGGCAACCCTGATCCAGCAATTCTGTGTGCACGAAGAAGGTTTTCGGATTGTAAAGTGCTTTCAGCAGGGAAGAAGAGAATGACGGTACCTGCAGAAGAAGCGACGGCTAAATA
>G3BZQ8102ILYAW
GGTGAGTAACGCGTAAAGAACTTGCCCCGCAGACAGGGATAACAGACGGAAACGACTGATAAAACCTGATATAATTGCCGGTACGCATGTGCCCGGCAATGAAAAGAGATGCTGCGGGAGAGCTTTGCGTCCTATTAGCTGGTTGGCGGGGTAACGGCCCACCAAGGCGATGATAGGTAGCCGGCCTGAGAGGGTGAACGGCCACAAGGGGACTGAGATACGGCCCTTACTCCTACGGGAGGCAGCAGTGGGGAATATTGGACAATGGGGGCAACCCTGATCCAGCAATTCTGTGTGCACGAAGAAGGTTTTCGGATTGTAAAGTGCTTTCAGCAGGGAAGAAGAGAATGACGGTACCTGCAGAAGAAGCGACGGCTAAATA
>G3BZQ8102HJA8P
GGTGAGTAACGCGTAAAGAACTTGCCCCGCAGACAGGGATAACAGACGGAAACGACTGATAAAACCTGATATAATTGCCGGTACGCATGTGCCCGGCAATGAAAAGAGATGCTGCGGGAGAGCTTTGCGTCCTATTAGCTGGTTGGCGGGGTAACGGCCCACCAAGGCGATGATAGGTAGCCGGCCTGAGAGGGTGAACGGCCACAAGGGGACTGAGATACGGCCCTTACTCCTACGGGAGGCAGCAGTGGGGAATATTGGACAATGGGGGCAACCCTGATCCAGCAATTCTGTGTGCACGAAGAAGGTTTTCGGATTGTAAAGTGCTTTCAGCAGGGAAGAAGAGAATGACGGTACCTGCAGAAGAAGCGACGGCTAAATA
>G3BZQ8102F3YE3
GGTGAGTAACGCGTAAAGAACTTGCCCCGCAGACAGGGATAACAGACGGAAACGACTGATAAAACCTGATATAATTGCCGGTACGCATGTGCCCGGCAATGAAAAGAGATGCTGCGGGAGAGCTTTGCGTCCTATTAGCTGGTTGGCGGGGTAACGGCCCACCAAGGCGATGATAGGTAGCCGGCCTGAGAGGGTGAACGGCCACAAGGGGACTGAGATACGGCCCTTACTCCTACGGGAGGCAGCAGTGGGGAATATTGGACAATGGGGGCAACCCTGATCCAGCAATTCTGTGTGCACGAAGAAGGTTTTCGGATTGTAAAGTGCTTTCAGCAGGGAAGAAGAGAATGACGGTACCTGCAGAAGAAGCGACGGCTAAATA
>G3BZQ8102GPT75
GGTGAGTAACGCGTAAAGAACTTGCCCCGCAGACAGGGATAACAGACGGAAACGACTGATAAAACCTGATATAATTGCCGGTACGCATGTGCCCGGCAATGAAAAGAGATGCTGCGGGAGAGCTTTGCGTCCTATTAGCTGGTTGGCGGGGTAACGGCCCACCAAGGCGATGATAGGTAGCCGGCCTGAGAGGGTGAACGGCCACAAGGGGACTGAGATACGGCCCTTACTCCTACGGGAGGCAGCAGTGGGGAATATTGGACAATGGGGGCAACCCTGATCCAGCAATTCTGTGTGCACGAAGAAGGTTTTCGGATTGTAAAGTGCTTTCAGCAGGGAAGAAGAGAATGACGGTACCTGCAGAAGAAGCGACGGCTAAATA
>G3BZQ8102I3CFJ
GGTGAGTAACGCGTAAAGAACTTGCCCCGCAGACAGGGATAACAGACGGAAACGACTGATAAAACCTGATATAATTGCCGGTACGCATGTGCCCGGCAATGAAAAGAGATGCTGCGGGAGAGCTTTGCGTCCTATTAGCTGGTTGGCGGGGTAACGGCCCACCAAGGCGATGATAGGTAGCCGGCCTGAGAGGGTGAACGGCCACAAGGGGACTGAGATACGGCCCTTACTCCTACGGGAGGCAGCAGTGGGGAATATTGGACAATGGGGGCAACCCTGATCCAGCAATTCTGTGTGCACGAAGAAGGTTTTCGGATTGTAAAGTGCTTTCAGCAGGGAAGAAGAGAATGACGGTACCTGCAGAAGAAGCGACGGCTAAATA
>G3BZQ8102HLO8M
GGTGAGTAACGCGTAAAGAACTTGCCCCGCAGACAGGGATAACAGACGGAAACGACTGATAAAACCTGATATAATTGCCGGTACGCATGTGCCCGGCAATGAAAAGAGATGCTGCGGGAGAGCTTTGCGTCCTATTAGCTGGTTGGCGGGGTAACGGCCCACCAAGGCGATGATAGGTAGCCGGCCTGAGAGGGTGAACGGCCACAAGGGGACTGAGATACGGCCCTTACTCCTACGGGAGGCAGCAGTGGGGAATATTGGACAATGGGGGCAACCCTGATCCAGCAATTCTGTGTGCACGAAGAAGGTTTTCGGATTGTAAAGTGCTTTCAGCAGGGAAGAAGAGAATGACGGTACCTGCAGAAGAAGCGACGGCTAAATA
>G3BZQ8102F2TWA
GGTGAGTAACGCGTAAAGAACTTGCCCCGCAGACAGGGATAACAGACGGAAACGACTGATAAAACCTGATATAATTGCCGGTACGCATGTGCCCGGCAATGAAAAGAGATGCTGCGGGAGAGCTTTGCGTCCTATTAGCTGGTTGGCGGGGTAACGGCCCACCAAGGCGATGATAGGTAGCCGGCCTGAGAGGGTGAACGGCCACAAGGGGACTGAGATACGGCCCTTACTCCTACGGGAGGCAGCAGTGGGGAATATTGGACAATGGGGGCAACCCTGATCCAGCAATTCTGTGTGCACGAAGAAGGTTTTCGGATTGTAAAGTGCTTTCAGCAGGGAAGAAGAGAATGACGGTACCTGCAGAAGAAGCGACGGCTAAATA
>G3BZQ8102I4BXH
GGTGAGTAACGCGTAAAGAACTTGCCCCGCAGACAGGGATAACAGACGGAAACGACTGATAAAACCTGATATAATTGCCGGTACGCATGTGCCCGGCAATGAAAAGAGATGCTGCGGGAGAGCTTTGCGTCCTATTAGCTGGTTGGCGGGGTAACGGCCCACCAAGGCGATGATAGGTAGCCGGCCTGAGAGGGTGAACGGCCACAAGGGGACTGAGATACGGCCCTTACTCCTACGGGAGGCAGCAGTGGGGAATATTGGACAATGGGGGCAACCCTGATCCAGCAATTCTGTGTGCACGAAGAAGGTTTTCGGATTGTAAAGTGCTTTCAGCAGGGAAGAAGAGAATGACGGTACCTGCAGAAGAAGCGACGGCTAAATA
>G3BZQ8102GVTQS
GGTGAGTAACGCGTAAAGAACTTGCCCCGCAGACAGGGATAACAGACGGAAACGACTGATAAAACCTGATATAATTGCCGGTACGCATGTGCCCGGCAATGAAAAGAGATGCTGCGGGAGAGCTTTGCGTCCTATTAGCTGGTTGGCGGGGTAACGGCCCACCAAGGCGATGATAGGTAGCCGGCCTGAGAGGGTGAACGGCCACAAGGGGACTGAGATACGGCCCTTACTCCTACGGGAGGCAGCAGTGGGGAATATTGGACAATGGGGGCAACCCTGATCCAGCAATTCTGTGTGCACGAAGAAGGTTTTCGGATTGTAAAGTGCTTTCAGCAGGGAAGAAGAGAATGACGGTACCTGCAGAAGAAGCGACGGCTAAATA
>G3BZQ8102IGND6
GGTGAGTAACGCGTAAAGAACTTGCCCCGCAGACAGGGATAACAGACGGAAACGACTGATAAAACCTGATATAATTGCCGGTACGCATGTGCCCGGCAATGAAAAGAGATGCTGCGGGAGAGCTTTGCGTCCTATTAGCTGGTTGGCGGGGTAACGGCCCACCAAGGCGATGATAGGTAGCCGGCCTGAGAGGGTGAACGGCCACAAGGGGACTGAGATACGGCCCTTACTCCTACGGGAGGCAGCAGTGGGGAATATTGGACAATGGGGGCAACCCTGATCCAGCAATTCTGTGTGCACGAAGAAGGTTTTCGGATTGTAAAGTGCTTTCAGCAGGGAAGAAGAGAATGACGGTACCTGCAGAAGAAGCGACGGCTAAATA
>G3BZQ8102HMPKU
GGTGAGTAACGCGTAAAGAACTTGCCCCGCAGACAGGGATAACAGACGGAAACGACTGATAAAACCTGATATAATTGCCGGTACGCATGTGCCCGGCAATGAAAAGAGATGCTGCGGGAGAGCTTTGCGTCCTATTAGCTGGTTGGCGGGGTAACGGCCCACCAAGGCGATGATAGGTAGCCGGCCTGAGAGGGTGAACGGCCACAAGGGGACTGAGATACGGCCCTTACTCCTACGGGAGGCAGCAGTGGGGAATATTGGACAATGGGGGCAACCCTGATCCAGCAATTCTGTGTGCACGAAGAAGGTTTTCGGATTGTAAAGTGCTTTCAGCAGGGAAGAAGAGAATGACGGTACCTGCAGAAGAAGCGACGGCTAAATA
>G3BZQ8102FVW89
GGTGAGTAACGCGTAAAGAACTTGCCCCGCAGACAGGGATAACAGACGGAAACGACTGATAAAACCTGATATAATTGCCGGTACGCATGTGCCCGGCAATGAAAAGAGATGCTGCGGGAGAGCTTTGCGTCCTATTAGCTGGTTGGCGGGGTAACGGCCCACCAAGGCGATGATAGGTAGCCGGCCTGAGAGGGTGAACGGCCACAAGGGGACTGAGATACGGCCCTTACTCCTACGGGAGGCAGCAGTGGGGAATATTGGACAATGGGGGCAACCCTGATCCAGCAATTCTGTGTGCACGAAGAAGGTTTTCGGATTGTAAAGTGCTTTCAGCAGGGAAGAAGAGAATGACGGTACCTGCAGAAGAAGCGACGGCTAAATA
>G3BZQ8102IVC15
GGTGAGTAACGCGTAAAGAACTTGCCCCGCAGACAGGGATAACAGACGGAAACGACTGATAAAACCTGATATAATTGCCGGTACGCATGTGCCCGGCAATGAAAAGAGATGCTGCGGGAGAGCTTTGCGTCCTATTAGCTGGTTGGCGGGGTAACGGCCCACCAAGGCGATGATAGGTAGCCGGCCTGAGAGGGTGAACGGCCACAAGGGGACTGAGATACGGCCCTTACTCCTACGGGAGGCAGCAGTGGGGAATATTGGACAATGGGGGCAACCCTGATCCAGCAATTCTGTGTGCACGAAGAAGGTTTTCGGATTGTAAAGTGCTTTCAGCAGGGAAGAAGAGAATGACGGTACCTGCAGAAGAAGCGACGGCTAAATA
>G3BZQ8102IIKRM
GGTGAGTAACGCGTAAAGAACTTGCCCCGCAGACAGGGATAACAGACGGAAACGACTGATAAAACCTGATATAATTGCCGGTACGCATGTGCCCGGCAATGAAAAGAGATGCTGCGGGAGAGCTTTGCGTCCTATTAGCTGGTTGGCGGGGTAACGGCCCACCAAGGCGATGATAGGTAGCCGGCCTGAGAGGGTGAACGGCCACAAGGGGACTGAGATACGGCCCTTACTCCTACGGGAGGCAGCAGTGGGGAATATTGGACAATGGGGGCAACCCTGATCCAGCAATTCTGTGTGCACGAAGAAGGTTTTCGGATTGTAAAGTGCTTTCAGCAGGGAAGAAGAGAATGACGGTACCTGCAGAAGAAGCGACGGCTAAATA
>G3BZQ8102GA4B6
GGTGAGTAACGCGTAAAGAACTTGCCCCGCAGACAGGGATAACAGACGGAAACGACTGATAAAACCTGATATAATTGCCGGTACGCATGTGCCCGGCAATGAAAAGAGATGCTGCGGGAGAGCTTTGCGTCCTATTAGCTGGTTGGCGGGGTAACGGCCCACCAAGGCGATGATAGGTAGCCGGCCTGAGAGGGTGAACGGCCACAAGGGGACTGAGATACGGCCCTTACTCCTACGGGAGGCAGCAGTGGGGAATATTGGACAATGGGGGCAACCCTGATCCAGCAATTCTGTGTGCACGAAGAAGGTTTTCGGATTGTAAAGTGCTTTCAGCAGGGAAGAAGAGAATGACGGTACCTGCAGAAGAAGCGACGGCTAAATA
>G3BZQ8102GW05L
GGTGAGTAACGCGTAAAGAACTTGCCCCGCAGACAGGGATAACAGACGGAAACGACTGATAAAACCTGATATAATTGCCGGTACGCATGTGCCCGGCAATGAAAAGAGATGCTGCGGGAGAGCTTTGCGTCCTATTAGCTGGTTGGCGGGGTAACGGCCCACCAAGGCGATGATAGGTAGCCGGCCTGAGAGGGTGAACGGCCACAAGGGGACTGAGATACGGCCCTTACTCCTACGGGAGGCAGCAGTGGGGAATATTGGACAATGGGGGCAACCCTGATCCAGCAATTCTGTGTGCACGAAGAAGGTTTTCGGATTGTAAAGTGCTTTCAGCAGGGAAGAAGAGAATGACGGTACCTGCAGAAGAAGCGACGGCTAAATA
>G3BZQ8102JS6UZ
GGTGAGTAACGCGTAAAGAACTTGCCCCGCAGACAGGGATAACAGACGGAAACGACTGATAAAACCTGATATAATTGCCGGTACGCATGTGCCCGGCAATGAAAAGAGATGCTGCGGGAGAGCTTTGCGTCCTATTAGCTGGTTGGCGGGGTAACGGCCCACCAAGGCGATGATAGGTAGCCGGCCTGAGAGGGTGAACGGCCACAAGGGGACTGAGATACGGCCCTTACTCCTACGGGAGGCAGCAGTGGGGAATATTGGACAATGGGGGCAACCCTGATCCAGCAATTCTGTGTGCACGAAGAAGGTTTTCGGATTGTAAAGTGCTTTCAGCAGGGAAGAAGAGAATGACGGTACCTGCAGAAGAAGCGACGGCTAAATA
>G3BZQ8102ILYSM
GGTGAGTAACGCGTAAAGAACTTGCCCCGCAGACAGGGATAACAGACGGAAACGACTGATAAAACCTGATATAATTGCCGGTACGCATGTGCCCGGCAATGAAAAGAGATGCTGCGGGAGAGCTTTGCGTCCTATTAGCTGGTTGGCGGGGTAACGGCCCACCAAGGCGATGATAGGTAGCCGGCCTGAGAGGGTGAACGGCCACAAGGGGACTGAGATACGGCCCTTACTCCTACGGGAGGCAGCAGTGGGGAATATTGGACAATGGGGGCAACCCTGATCCAGCAATTCTGTGTGCACGAAGAAGGTTTTCGGATTGTAAAGTGCTTTCAGCAGGGAAGAAGAGAATGACGGTACCTGCAGAAGAAGCGACGGCTAAATA
>G3BZQ8102GIC9T
GGTGAGTAACGCGTAAAGAACTTGCCCCGCAGACAGGGATAACAGACGGAAACGACTGATAAAACCTGATATAATTGCCGGTACGCATGTGCCCGGCAATGAAAAGAGATGCTGCGGGAGAGCTTTGCGTCCTATTAGCTGGTTGGCGGGGTAACGGCCCACCAAGGCGATGATAGGTAGCCGGCCTGAGAGGGTGAACGGCCACAAGGGGACTGAGATACGGCCCTTACTCCTACGGGAGGCAGCAGTGGGGAATATTGGACAATGGGGGCAACCCTGATCCAGCAATTCTGTGTGCACGAAGAAGGTTTTCGGATTGTAAAGTGCTTTCAGCAGGGAAGAAGAGAATGACGGTACCTGCAGAAGAAGCGACGGCTAAATA
>G3BZQ8102JBIE1
GGTGAGTAACGCGTAAAGAACTTGCCCCGCAGACAGGGATAACAGACGGAAACGACTGATAAAACCTGATATAATTGCCGGTACGCATGTGCCCGGCAATGAAAAGAGATGCTGCGGGAGAGCTTTGCGTCCTATTAGCTGGTTGGCGGGGTAACGGCCCACCAAGGCGATGATAGGTAGCCGGCCTGAGAGGGTGAACGGCCACAAGGGGACTGAGATACGGCCCTTACTCCTACGGGAGGCAGCAGTGGGGAATATTGGACAATGGGGGCAACCCTGATCCAGCAATTCTGTGTGCACGAAGAAGGTTTTCGGATTGTAAAGTGCTTTCAGCAGGGAAGAAGAGAATGACGGTACCTGCAGAAGAAGCGACGGCTAAATA
>G3BZQ8102GOCB6
GGTGAGTAACGCGTAAAGAACTTGCCCCGCAGACAGGGATAACAGACGGAAACGACTGATAAAACCTGATATAATTGCCGGTACGCATGTGCCCGGCAATGAAAAGAGATGCTGCGGGAGAGCTTTGCGTCCTATTAGCTGGTTGGCGGGGTAACGGCCCACCAAGGCGATGATAGGTAGCCGGCCTGAGAGGGTGAACGGCCACAAGGGGACTGAGATACGGCCCTTACTCCTACGGGAGGCAGCAGTGGGGAATATTGGACAATGGGGGCAACCCTGATCCAGCAATTCTGTGTGCACGAAGAAGGTTTTCGGATTGTAAAGTGCTTTCAGCAGGGAAGAAGAGAATGACGGTACCTGCAGAAGAAGCGACGGCTAAATA
>G3BZQ8102H8ZXY
GGTGAGTAACGCGTAAAGAACTTGCCCCGCAGACAGGGATAACAGACGGAAACGACTGATAAAACCTGATATAATTGCCGGTACGCATGTGCCCGGCAATGAAAAGAGATGCTGCGGGAGAGCTTTGCGTCCTATTAGCTGGTTGGCGGGGTAACGGCCCACCAAGGCGATGATAGGTAGCCGGCCTGAGAGGGTGAACGGCCACAAGGGGACTGAGATACGGCCCTTACTCCTACGGGAGGCAGCAGTGGGGAATATTGGACAATGGGGGCAACCCTGATCCAGCAATTCTGTGTGCACGAAGAAGGTTTTCGGATTGTAAAGTGCTTTCAGCAGGGAAGAAGAGAATGACGGTACCTGCAGAAGAAGCGACGGCTAAATA
>G35JFLI02IO3F0
GGTGAGTAACGCGTAAAGAACTTGCCCCGCAGACAGGGATAACAGACGGAAACGACTGATAAAACCTGATATAATTGCCGGTACGCATGTGCCCGGCAATGAAAAGAGATGCTGCGGGAGAGCTTTGCGTCCTATTAGCTGGTTGGCGGGGTAACGGCCCACCAAGGCGATGATAGGTAGCCGGCCTGAGAGGGTGAACGGCCACAAGGGGACTGAGATACGGCCCTTACTCCTACGGGAGGCAGCAGTGGGGAATATTGGACAATGGGGGCAACCCTGATCCAGCAATTCTGTGTGCACGAAGAAGGTTTTCGGATTGTAAAGTGCTTTCAGCAGGGAAGAAGAGAATGACGGTACCTGCAGAAGAAGCGACGGCTAAATA
>G35JFLI02IZVDE
GGTGAGTAACGCGTAAAGAACTTGCCCCGCAGACAGGGATAACAGACGGAAACGACTGATAAAACCTGATATAATTGCCGGTACGCATGTGCCCGGCAATGAAAAGAGATGCTGCGGGAGAGCTTTGCGTCCTATTAGCTGGTTGGCGGGGTAACGGCCCACCAAGGCGATGATAGGTAGCCGGCCTGAGAGGGTGAACGGCCACAAGGGGACTGAGATACGGCCCTTACTCCTACGGGAGGCAGCAGTGGGGAATATTGGACAATGGGGGCAACCCTGATCCAGCAATTCTGTGTGCACGAAGAAGGTTTTCGGATTGTAAAGTGCTTTCAGCAGGGAAGAAGAGAATGACGGTACCTGCAGAAGAAGCGACGGCTAAATA
>G35JFLI02GOBI4
GGTGAGTAACGCGTAAAGAACTTGCCCCGCAGACAGGGATAACAGACGGAAACGACTGATAAAACCTGATATAATTGCCGGTACGCATGTGCCCGGCAATGAAAAGAGATGCTGCGGGAGAGCTTTGCGTCCTATTAGCTGGTTGGCGGGGTAACGGCCCACCAAGGCGATGATAGGTAGCCGGCCTGAGAGGGTGAACGGCCACAAGGGGACTGAGATACGGCCCTTACTCCTACGGGAGGCAGCAGTGGGGAATATTGGACAATGGGGGCAACCCTGATCCAGCAATTCTGTGTGCACGAAGAAGGTTTTCGGATTGTAAAGTGCTTTCAGCAGGGAAGAAGAGAATGACGGTACCTGCAGAAGAAGCGACGGCTAAATA
>G35JFLI02HQJGE
GGTGAGTAACGCGTAAAGAACTTGCCCCGCAGACAGGGATAACAGACGGAAACGACTGATAAAACCTGATATAATTGCCGGTACGCATGTGCCCGGCAATGAAAAGAGATGCTGCGGGAGAGCTTTGCGTCCTATTAGCTGGTTGGCGGGGTAACGGCCCACCAAGGCGATGATAGGTAGCCGGCCTGAGAGGGTGAACGGCCACAAGGGGACTGAGATACGGCCCTTACTCCTACGGGAGGCAGCAGTGGGGAATATTGGACAATGGGGGCAACCCTGATCCAGCAATTCTGTGTGCACGAAGAAGGTTTTCGGATTGTAAAGTGCTTTCAGCAGGGAAGAAGAGAATGACGGTACCTGCAGAAGAAGCGACGGCTAAATA
>G35JFLI02I77DH
GGTGAGTAACGCGTAAAGAACTTGCCCCGCAGACAGGGATAACAGACGGAAACGACTGATAAAACCTGATATAATTGCCGGTACGCATGTGCCCGGCAATGAAAAGAGATGCTGCGGGAGAGCTTTGCGTCCTATTAGCTGGTTGGCGGGGTAACGGCCCACCAAGGCGATGATAGGTAGCCGGCCTGAGAGGGTGAACGGCCACAAGGGGACTGAGATACGGCCCTTACTCCTACGGGAGGCAGCAGTGGGGAATATTGGACAATGGGGGCAACCCTGATCCAGCAATTCTGTGTGCACGAAGAAGGTTTTCGGATTGTAAAGTGCTTTCAGCAGGGAAGAAGAGAATGACGGTACCTGCAGAAGAAGCGACGGCTAAATA
>G35JFLI02FSD59
GGTGAGTAACGCGTAAAGAACTTGCCCCGCAGACAGGGATAACAGACGGAAACGACTGATAAAACCTGATATAATTGCCGGTACGCATGTGCCCGGCAATGAAAAGAGATGCTGCGGGAGAGCTTTGCGTCCTATTAGCTGGTTGGCGGGGTAACGGCCCACCAAGGCGATGATAGGTAGCCGGCCTGAGAGGGTGAACGGCCACAAGGGGACTGAGATACGGCCCTTACTCCTACGGGAGGCAGCAGTGGGGAATATTGGACAATGGGGGCAACCCTGATCCAGCAATTCTGTGTGCACGAAGAAGGTTTTCGGATTGTAAAGTGCTTTCAGCAGGGAAGAAGAGAATGACGGTACCTGCAGAAGAAGCGACGGCTAAATA
>G35JFLI02IPFLK
GGTGAGTAACGCGTAAAGAACTTGCCCCGCAGACAGGGATAACAGACGGAAACGACTGATAAAACCTGATATAATTGCCGGTACGCATGTGCCCGGCAATGAAAAGAGATGCTGCGGGAGAGCTTTGCGTCCTATTAGCTGGTTGGCGGGGTAACGGCCCACCAAGGCGATGATAGGTAGCCGGCCTGAGAGGGTGAACGGCCACAAGGGGACTGAGATACGGCCCTTACTCCTACGGGAGGCAGCAGTGGGGAATATTGGACAATGGGGGCAACCCTGATCCAGCAATTCTGTGTGCACGAAGAAGGTTTTCGGATTGTAAAGTGCTTTCAGCAGGGAAGAAGAGAATGACGGTACCTGCAGAAGAAGCGACGGCTAAATA
>G3BZQ8102GY5U8
GGTGAGTAACGCGTAAAGAACTTGCCCCGCAGACAGGGATAACAGACGGAAACGACTGATAAAACCTGATATAATTGCCGGTACGCATGTGCCCGGCAATGAAAAGAGATGCTGCGGGAGAGCTTTGCGTCCTATTAGCTGGTTGGCGGGGTAACGGCCCACCAAGGCGATGATAGGTAGCCGGCCTGAGAGGGTGAACGGCCACAAGGGGACTGAGATACGGCCCTTACTCCTACGGGAGGCAGCAGTGGGGAATATTGGACAATGGGGGCAACCCTGATCCAGCAATTCTGTGTGCACGAAGAAGGTTTTCGGATTGTAAAGTGCTTTCAGCAGGGAAGAAGAGAATGACGGTACCTGCAGAAGAAGCGACGGCTAAATA
>G3BZQ8102F8C9J
GGTGAGTAACGCGTAAAGAACTTGCCCCGCAGACAGGGATAACAGACGGAAACGACTGATAAAACCTGATATAATTGCCGGTACGCATGTGCCCGGCAATGAAAAGAGATGCTGCGGGAGAGCTTTGCGTCCTATTAGCTGGTTGGCGGGGTAACGGCCCACCAAGGCGATGATAGGTAGCCGGCCTGAGAGGGTGAACGGCCACAAGGGGACTGAGATACGGCCCTTACTCCTACGGGAGGCAGCAGTGGGGAATATTGGACAATGGGGGCAACCCTGATCCAGCAATTCTGTGTGCACGAAGAAGGTTTTCGGATTGTAAAGTGCTTTCAGCAGGGAAGAAGAGAATGACGGTACCTGCAGAAGAAGCGACGGCTAAATA
>G3BZQ8102JR2MV
GGTGAGTAACGCGTAAAGAACTTGCCCCGCAGACAGGGATAACAGACGGAAACGACTGATAAAACCTGATATAATTGCCGGTACGCATGTGCCCGGCAATGAAAAGAGATGCTGCGGGAGAGCTTTGCGTCCTATTAGCTGGTTGGCGGGGTAACGGCCCACCAAGGCGATGATAGGTAGCCGGCCTGAGAGGGTGAACGGCCACAAGGGGACTGAGATACGGCCCTTACTCCTACGGGAGGCAGCAGTGGGGAATATTGGACAATGGGGGCAACCCTGATCCAGCAATTCTGTGTGCACGAAGAAGGTTTTCGGATTGTAAAGTGCTTTCAGCAGGGAAGAAGAGAATGACGGTACCTGCAGAAGAAGCGACGGCTAAATA
>G3BZQ8102HCUYQ
GGTGAGTAACGCGTAAAGAACTTGCCCCGCAGACAGGGATAACAGACGGAAACGACTGATAAAACCTGATATAATTGCCGGTACGCATGTGCCCGGCAATGAAAAGAGATGCTGCGGGAGAGCTTTGCGTCCTATTAGCTGGTTGGCGGGGTAACGGCCCACCAAGGCGATGATAGGTAGCCGGCCTGAGAGGGTGAACGGCCACAAGGGGACTGAGATACGGCCCTTACTCCTACGGGAGGCAGCAGTGGGGAATATTGGACAATGGGGGCAACCCTGATCCAGCAATTCTGTGTGCACGAAGAAGGTTTTCGGATTGTAAAGTGCTTTCAGCAGGGAAGAAGAGAATGACGGTACCTGCAGAAGAAGCGACGGCTAAATA
>G3BZQ8102H8JCD
GGTGAGTAACGCGTAAAGAACTTGCCCCGCAGACAGGGATAACAGACGGAAACGACTGATAAAACCTGATATAATTGCCGGTACGCATGTGCCCGGCAATGAAAAGAGATGCTGCGGGAGAGCTTTGCGTCCTATTAGCTGGTTGGCGGGGTAACGGCCCACCAAGGCGATGATAGGTAGCCGGCCTGAGAGGGTGAACGGCCACAAGGGGACTGAGATACGGCCCTTACTCCTACGGGAGGCAGCAGTGGGGAATATTGGACAATGGGGGCAACCCTGATCCAGCAATTCTGTGTGCACGAAGAAGGTTTTCGGATTGTAAAGTGCTTTCAGCAGGGAAGAAGAGAATGACGGTACCTGCAGAAGAAGCGACGGCTAAATA
>G3BZQ8102G86C3
GGTGAGTAACGCGTAAAGAACTTGCCCCGCAGACAGGGATAACAGACGGAAACGACTGATAAAACCTGATATAATTGCCGGTACGCATGTGCCCGGCAATGAAAAGAGATGCTGCGGGAGAGCTTTGCGTCCTATTAGCTGGTTGGCGGGGTAACGGCCCACCAAGGCGATGATAGGTAGCCGGCCTGAGAGGGTGAACGGCCACAAGGGGACTGAGATACGGCCCTTACTCCTACGGGAGGCAGCAGTGGGGAATATTGGACAATGGGGGCAACCCTGATCCAGCAATTCTGTGTGCACGAAGAAGGTTTTCGGATTGTAAAGTGCTTTCAGCAGGGAAGAAGAGAATGACGGTACCTGCAGAAGAAGCGACGGCTAAATA
>G3BZQ8102JVTN6
GGTGAGTAACGCGTAAAGAACTTGCCCCGCAGACAGGGATAACAGACGGAAACGACTGATAAAACCTGATATAATTGCCGGTACGCATGTGCCCGGCAATGAAAAGAGATGCTGCGGGAGAGCTTTGCGTCCTATTAGCTGGTTGGCGGGGTAACGGCCCACCAAGGCGATGATAGGTAGCCGGCCTGAGAGGGTGAACGGCCACAAGGGGACTGAGATACGGCCCTTACTCCTACGGGAGGCAGCAGTGGGGAATATTGGACAATGGGGGCAACCCTGATCCAGCAATTCTGTGTGCACGAAGAAGGTTTTCGGATTGTAAAGTGCTTTCAGCAGGGAAGAAGAGAATGACGGTACCTGCAGAAGAAGCGACGGCTAAATA
>G3BZQ8102F57VK
GGTGAGTAACGCGTAAAGAACTTGCCCCGCAGACAGGGATAACAGACGGAAACGACTGATAAAACCTGATATAATTGCCGGTACGCATGTGCCCGGCAATGAAAAGAGATGCTGCGGGAGAGCTTTGCGTCCTATTAGCTGGTTGGCGGGGTAACGGCCCACCAAGGCGATGATAGGTAGCCGGCCTGAGAGGGTGAACGGCCACAAGGGGACTGAGATACGGCCCTTACTCCTACGGGAGGCAGCAGTGGGGAATATTGGACAATGGGGGCAACCCTGATCCAGCAATTCTGTGTGCACGAAGAAGGTTTTCGGATTGTAAAGTGCTTTCAGCAGGGAAGAAGAGAATGACGGTACCTGCAGAAGAAGCGACGGCTAAATA
>G3BZQ8102FN9O5
GGTGAGTAACGCGTAAAGAACTTGCCCCGCAGACAGGGATAACAGACGGAAACGACTGATAAAACCTGATATAATTGCCGGTACGCATGTGCCCGGCAATGAAAAGAGATGCTGCGGGAGAGCTTTGCGTCCTATTAGCTGGTTGGCGGGGTAACGGCCCACCAAGGCGATGATAGGTAGCCGGCCTGAGAGGGTGAACGGCCACAAGGGGACTGAGATACGGCCCTTACTCCTACGGGAGGCAGCAGTGGGGAATATTGGACAATGGGGGCAACCCTGATCCAGCAATTCTGTGTGCACGAAGAAGGTTTTCGGATTGTAAAGTGCTTTCAGCAGGGAAGAAGAGAATGACGGTACCTGCAGAAGAAGCGACGGCTAAATA
>G3BZQ8102JC4AI
GGTGAGTAACGCGTAAAGAACTTGCCCCGCAGACAGGGATAACAGACGGAAACGACTGATAAAACCTGATATAATTGCCGGTACGCATGTGCCCGGCAATGAAAAGAGATGCTGCGGGAGAGCTTTGCGTCCTATTAGCTGGTTGGCGGGGTAACGGCCCACCAAGGCGATGATAGGTAGCCGGCCTGAGAGGGTGAACGGCCACAAGGGGACTGAGATACGGCCCTTACTCCTACGGGAGGCAGCAGTGGGGAATATTGGACAATGGGGGCAACCCTGATCCAGCAATTCTGTGTGCACGAAGAAGGTTTTCGGATTGTAAAGTGCTTTCAGCAGGGAAGAAGAGAATGACGGTACCTGCAGAAGAAGCGACGGCTAAATA
>G3BZQ8102H4PEC
GGTGAGTAACGCGTAAAGAACTTGCCCCGCAGACAGGGATAACAGACGGAAACGACTGATAAAACCTGATATAATTGCCGGTACGCATGTGCCCGGCAATGAAAAGAGATGCTGCGGGAGAGCTTTGCGTCCTATTAGCTGGTTGGCGGGGTAACGGCCCACCAAGGCGATGATAGGTAGCCGGCCTGAGAGGGTGAACGGCCACAAGGGGACTGAGATACGGCCCTTACTCCTACGGGAGGCAGCAGTGGGGAATATTGGACAATGGGGGCAACCCTGATCCAGCAATTCTGTGTGCACGAAGAAGGTTTTCGGATTGTAAAGTGCTTTCAGCAGGGAAGAAGAGAATGACGGTACCTGCAGAAGAAGCGACGGCTAAATA
>G35JFLI02IB7J6
GGTGAGTAACGCGTAAAGAACTTGCCCCGCAGACAGGGATAACAGACGGAAACGACTGATAAAACCTGATATAATTGCCGGTACGCATGTGCCCGGCAATGAAAAGAGATGCTGCGGGAGAGCTTTGCGTCCTATTAGCTGGTTGGCGGGGTAACGGCCCACCAAGGCGATGATAGGTAGCCGGCCTGAGAGGGTGAACGGCCACAAGGGGACTGAGATACGGCCCTTACTCCTACGGGAGGCAGCAGTGGGGAATATTGGACAATGGGGGCAACCCTGATCCAGCAATTCTGTGTGCACGAAGAAGGTTTTCGGATTGTAAAGTGCTTTCAGCAGGGAAGAAGAGAATGACGGTACCTGCAGAAGAAGCGACGGCTAAATA
>G35JFLI02GVI13
GGTGAGTAACGCGTAAAGAACTTGCCCCGCAGACAGGGATAACAGACGGAAACGACTGATAAAACCTGATATAATTGCCGGTACGCATGTGCCCGGCAATGAAAAGAGATGCTGCGGGAGAGCTTTGCGTCCTATTAGCTGGTTGGCGGGGTAACGGCCCACCAAGGCGATGATAGGTAGCCGGCCTGAGAGGGTGAACGGCCACAAGGGGACTGAGATACGGCCCTTACTCCTACGGGAGGCAGCAGTGGGGAATATTGGACAATGGGGGCAACCCTGATCCAGCAATTCTGTGTGCACGAAGAAGGTTTTCGGATTGTAAAGTGCTTTCAGCAGGGAAGAAGAGAATGACGGTACCTGCAGAAGAAGCGACGGCTAAATA
>G35JFLI02GWA9Z
GGTGAGTAACGCGTAAAGAACTTGCCCCGCAGACAGGGATAACAGACGGAAACGACTGATAAAACCTGATATAATTGCCGGTACGCATGTGCCCGGCAATGAAAAGAGATGCTGCGGGAGAGCTTTGCGTCCTATTAGCTGGTTGGCGGGGTAACGGCCCACCAAGGCGATGATAGGTAGCCGGCCTGAGAGGGTGAACGGCCACAAGGGGACTGAGATACGGCCCTTACTCCTACGGGAGGCAGCAGTGGGGAATATTGGACAATGGGGGCAACCCTGATCCAGCAATTCTGTGTGCACGAAGAAGGTTTTCGGATTGTAAAGTGCTTTCAGCAGGGAAGAAGAGAATGACGGTACCTGCAGAAGAAGCGACGGCTAAATA
>G35JFLI02GZ5T4
GGTGAGTAACGCGTAAAGAACTTGCCCCGCAGACAGGGATAACAGACGGAAACGACTGATAAAACCTGATATAATTGCCGGTACGCATGTGCCCGGCAATGAAAAGAGATGCTGCGGGAGAGCTTTGCGTCCTATTAGCTGGTTGGCGGGGTAACGGCCCACCAAGGCGATGATAGGTAGCCGGCCTGAGAGGGTGAACGGCCACAAGGGGACTGAGATACGGCCCTTACTCCTACGGGAGGCAGCAGTGGGGAATATTGGACAATGGGGGCAACCCTGATCCAGCAATTCTGTGTGCACGAAGAAGGTTTTCGGATTGTAAAGTGCTTTCAGCAGGGAAGAAGAGAATGACGGTACCTGCAGAAGAAGCGACGGCTAAATA
>G3BZQ8102FLX7E
GGTGAGTAACGCGTAAAGAACTTGCCCCGCAGACAGGGATAACAGACGGAAACGACTGATAAAACCTGATATAATTGCCGGTACGCATGTGCCCGGCAATGAAAAGAGATGCTGCGGGAGAGCTTTGCGTCCTATTAGCTGGTTGGCGGGGTAACGGCCCACCAAGGCGATGATAGGTAGCCGGCCTGAGAGGGTGAACGGCCACAAGGGGACTGAGATACGGCCCTTACTCCTACGGGAGGCAGCAGTGGGGAATATTGGACAATGGGGGCAACCCTGATCCAGCAATTCTGTGTGCACGAAGAAGGTTTTCGGATTGTAAAGTGCTTTCAGCAGGGAAGAAGAGAATGACGGTACCTGCAGAAGAAGCGACGGCTAAATA
>G3BZQ8102IFZTY
GGTGAGTAACGCGTAAAGAACTTGCCCCGCAGACAGGGATAACAGACGGAAACGACTGATAAAACCTGATATAATTGCCGGTACGCATGTGCCCGGCAATGAAAAGAGATGCTGCGGGAGAGCTTTGCGTCCTATTAGCTGGTTGGCGGGGTAACGGCCCACCAAGGCGATGATAGGTAGCCGGCCTGAGAGGGTGAACGGCCACAAGGGGACTGAGATACGGCCCTTACTCCTACGGGAGGCAGCAGTGGGGAATATTGGACAATGGGGGCAACCCTGATCCAGCAATTCTGTGTGCACGAAGAAGGTTTTCGGATTGTAAAGTGCTTTCAGCAGGGAAGAAGAGAATGACGGTACCTGCAGAAGAAGCGACGGCTAAATA
>G3BZQ8102JLRMZ
GGTGAGTAACGCGTAAAGAACTTGCCCCGCAGACAGGGATAACAGACGGAAACGACTGATAAAACCTGATATAATTGCCGGTACGCATGTGCCCGGCAATGAAAAGAGATGCTGCGGGAGAGCTTTGCGTCCTATTAGCTGGTTGGCGGGGTAACGGCCCACCAAGGCGATGATAGGTAGCCGGCCTGAGAGGGTGAACGGCCACAAGGGGACTGAGATACGGCCCTTACTCCTACGGGAGGCAGCAGTGGGGAATATTGGACAATGGGGGCAACCCTGATCCAGCAATTCTGTGTGCACGAAGAAGGTTTTCGGATTGTAAAGTGCTTTCAGCAGGGAAGAAGAGAATGACGGTACCTGCAGAAGAAGCGACGGCTAAATA
>G3BZQ8102F0PUW
GGTGAGTAACGCGTAAAGAACTTGCCCCGCAGACAGGGATAACAGACGGAAACGACTGATAAAACCTGATATAATTGCCGGTACGCATGTGCCCGGCAATGAAAAGAGATGCTGCGGGAGAGCTTTGCGTCCTATTAGCTGGTTGGCGGGGTAACGGCCCACCAAGGCGATGATAGGTAGCCGGCCTGAGAGGGTGAACGGCCACAAGGGGACTGAGATACGGCCCTTACTCCTACGGGAGGCAGCAGTGGGGAATATTGGACAATGGGGGCAACCCTGATCCAGCAATTCTGTGTGCACGAAGAAGGTTTTCGGATTGTAAAGTGCTTTCAGCAGGGAAGAAGAGAATGACGGTACCTGCAGAAGAAGCGACGGCTAAATA
>G3BZQ8102G2IMV
GGTGAGTAACGCGTAAAGAACTTGCCCCGCAGACAGGGATAACAGACGGAAACGACTGATAAAACCTGATATAATTGCCGGTACGCATGTGCCCGGCAATGAAAAGAGATGCTGCGGGAGAGCTTTGCGTCCTATTAGCTGGTTGGCGGGGTAACGGCCCACCAAGGCGATGATAGGTAGCCGGCCTGAGAGGGTGAACGGCCACAAGGGGACTGAGATACGGCCCTTACTCCTACGGGAGGCAGCAGTGGGGAATATTGGACAATGGGGGCAACCCTGATCCAGCAATTCTGTGTGCACGAAGAAGGTTTTCGGATTGTAAAGTGCTTTCAGCAGGGAAGAAGAGAATGACGGTACCTGCAGAAGAAGCGACGGCTAAATA
>G3BZQ8102FH00G
GGTGAGTAACGCGTAAAGAACTTGCCCCGCAGACAGGGATAACAGACGGAAACGACTGATAAAACCTGATATAATTGCCGGTACGCATGTGCCCGGCAATGAAAAGAGATGCTGCGGGAGAGCTTTGCGTCCTATTAGCTGGTTGGCGGGGTAACGGCCCACCAAGGCGATGATAGGTAGCCGGCCTGAGAGGGTGAACGGCCACAAGGGGACTGAGATACGGCCCTTACTCCTACGGGAGGCAGCAGTGGGGAATATTGGACAATGGGGGCAACCCTGATCCAGCAATTCTGTGTGCACGAAGAAGGTTTTCGGATTGTAAAGTGCTTTCAGCAGGGAAGAAGAGAATGACGGTACCTGCAGAAGAAGCGACGGCTAAATA
>G3BZQ8102JA5K4
GGTGAGTAACGCGTAAAGAACTTGCCCCGCAGACAGGGATAACAGACGGAAACGACTGATAAAACCTGATATAATTGCCGGTACGCATGTGCCCGGCAATGAAAAGAGATGCTGCGGGAGAGCTTTGCGTCCTATTAGCTGGTTGGCGGGGTAACGGCCCACCAAGGCGATGATAGGTAGCCGGCCTGAGAGGGTGAACGGCCACAAGGGGACTGAGATACGGCCCTTACTCCTACGGGAGGCAGCAGTGGGGAATATTGGACAATGGGGGCAACCCTGATCCAGCAATTCTGTGTGCACGAAGAAGGTTTTCGGATTGTAAAGTGCTTTCAGCAGGGAAGAAGAGAATGACGGTACCTGCAGAAGAAGCGACGGCTAAATA
>G35JFLI02I95OL
GGTGAGTAACGCGTAAAGAACTTGCCCCGCAGACAGGGATAACAGACGGAAACGACTGATAAAACCTGATATAATTGCCGGTACGCATGTGCCCGGCAATGAAAAGAGATGCTGCGGGAGAGCTTTGCGTCCTATTAGCTGGTTGGCGGGGTAACGGCCCACCAAGGCGATGATAGGTAGCCGGCCTGAGAGGGTGAACGGCCACAAGGGGACTGAGATACGGCCCTTACTCCTACGGGAGGCAGCAGTGGGGAATATTGGACAATGGGGGCAACCCTGATCCAGCAATTCTGTGTGCACGAAGAAGGTTTTCGGATTGTAAAGTGCTTTCAGCAGGGAAGAAGAGAATGACGGTACCTGCAGAAGAAGCGACGGCTAAATA
>G35JFLI02F65BI
GGTGAGTAACGCGTAAAGAACTTGCCCCGCAGACAGGGATAACAGACGGAAACGACTGATAAAACCTGATATAATTGCCGGTACGCATGTGCCCGGCAATGAAAAGAGATGCTGCGGGAGAGCTTTGCGTCCTATTAGCTGGTTGGCGGGGTAACGGCCCACCAAGGCGATGATAGGTAGCCGGCCTGAGAGGGTGAACGGCCACAAGGGGACTGAGATACGGCCCTTACTCCTACGGGAGGCAGCAGTGGGGAATATTGGACAATGGGGGCAACCCTGATCCAGCAATTCTGTGTGCACGAAGAAGGTTTTCGGATTGTAAAGTGCTTTCAGCAGGGAAGAAGAGAATGACGGTACCTGCAGAAGAAGCGACGGCTAAATA
>G35JFLI02HLDVD
GGTGAGTAACGCGTAAAGAACTTGCCCCGCAGACAGGGATAACAGACGGAAACGACTGATAAAACCTGATATAATTGCCGGTACGCATGTGCCCGGCAATGAAAAGAGATGCTGCGGGAGAGCTTTGCGTCCTATTAGCTGGTTGGCGGGGTAACGGCCCACCAAGGCGATGATAGGTAGCCGGCCTGAGAGGGTGAACGGCCACAAGGGGACTGAGATACGGCCCTTACTCCTACGGGAGGCAGCAGTGGGGAATATTGGACAATGGGGGCAACCCTGATCCAGCAATTCTGTGTGCACGAAGAAGGTTTTCGGATTGTAAAGTGCTTTCAGCAGGGAAGAAGAGAATGACGGTACCTGCAGAAGAAGCGACGGCTAAATA
>G35JFLI02GJ7P8
GGTGAGTAACGCGTAAAGAACTTGCCCCGCAGACAGGGATAACAGACGGAAACGACTGATAAAACCTGATATAATTGCCGGTACGCATGTGCCCGGCAATGAAAAGAGATGCTGCGGGAGAGCTTTGCGTCCTATTAGCTGGTTGGCGGGGTAACGGCCCACCAAGGCGATGATAGGTAGCCGGCCTGAGAGGGTGAACGGCCACAAGGGGACTGAGATACGGCCCTTACTCCTACGGGAGGCAGCAGTGGGGAATATTGGACAATGGGGGCAACCCTGATCCAGCAATTCTGTGTGCACGAAGAAGGTTTTCGGATTGTAAAGTGCTTTCAGCAGGGAAGAAGAGAATGACGGTACCTGCAGAAGAAGCGACGGCTAAATA
>G3BZQ8102FOZYF
GGTGAGTAACGCGTAAAGAACTTGCCCCGCAGACAGGGATAACAGACGGAAACGACTGATAAAACCTGATATAATTGCCGGTACGCATGTGCCCGGCAATGAAAAGAGATGCTGCGGGAGAGCTTTGCGTCCTATTAGCTGGTTGGCGGGGTAACGGCCCACCAAGGCGATGATAGGTAGCCGGCCTGAGAGGGTGAACGGCCACAAGGGGACTGAGATACGGCCCTTACTCCTACGGGAGGCAGCAGTGGGGAATATTGGACAATGGGGGCAACCCTGATCCAGCAATTCTGTGTGCACGAAGAAGGTTTTCGGATTGTAAAGTGCTTTCAGCAGGGAAGAAGAGAATGACGGTACCTGCAGAAGAAGCGACGGCTAAATA
>G3BZQ8102FYHTZ
GGTGAGTAACGCGTAAAGAACTTGCCCCGCAGACAGGGATAACAGACGGAAACGACTGATAAAACCTGATATAATTGCCGGTACGCATGTGCCCGGCAATGAAAAGAGATGCTGCGGGAGAGCTTTGCGTCCTATTAGCTGGTTGGCGGGGTAACGGCCCACCAAGGCGATGATAGGTAGCCGGCCTGAGAGGGTGAACGGCCACAAGGGGACTGAGATACGGCCCTTACTCCTACGGGAGGCAGCAGTGGGGAATATTGGACAATGGGGGCAACCCTGATCCAGCAATTCTGTGTGCACGAAGAAGGTTTTCGGATTGTAAAGTGCTTTCAGCAGGGAAGAAGAGAATGACGGTACCTGCAGAAGAAGCGACGGCTAAATA
>G3BZQ8102JY27N
GGTGAGTAACGCGTAAAGAACTTGCCCCGCAGACAGGGATAACAGACGGAAACGACTGATAAAACCTGATATAATTGCCGGTACGCATGTGCCCGGCAATGAAAAGAGATGCTGCGGGAGAGCTTTGCGTCCTATTAGCTGGTTGGCGGGGTAACGGCCCACCAAGGCGATGATAGGTAGCCGGCCTGAGAGGGTGAACGGCCACAAGGGGACTGAGATACGGCCCTTACTCCTACGGGAGGCAGCAGTGGGGAATATTGGACAATGGGGGCAACCCTGATCCAGCAATTCTGTGTGCACGAAGAAGGTTTTCGGATTGTAAAGTGCTTTCAGCAGGGAAGAAGAGAATGACGGTACCTGCAGAAGAAGCGACGGCTAAATA
>G3BZQ8102HDV48
GGTGAGTAACGCGTAAAGAACTTGCCCCGCAGACAGGGATAACAGACGGAAACGACTGATAAAACCTGATATAATTGCCGGTACGCATGTGCCCGGCAATGAAAAGAGATGCTGCGGGAGAGCTTTGCGTCCTATTAGCTGGTTGGCGGGGTAACGGCCCACCAAGGCGATGATAGGTAGCCGGCCTGAGAGGGTGAACGGCCACAAGGGGACTGAGATACGGCCCTTACTCCTACGGGAGGCAGCAGTGGGGAATATTGGACAATGGGGGCAACCCTGATCCAGCAATTCTGTGTGCACGAAGAAGGTTTTCGGATTGTAAAGTGCTTTCAGCAGGGAAGAAGAGAATGACGGTACCTGCAGAAGAAGCGACGGCTAAATA
>G3BZQ8102FOJV9
GGTGAGTAACGCGTAAAGAACTTGCCCCGCAGACAGGGATAACAGACGGAAACGACTGATAAAACCTGATATAATTGCCGGTACGCATGTGCCCGGCAATGAAAAGAGATGCTGCGGGAGAGCTTTGCGTCCTATTAGCTGGTTGGCGGGGTAACGGCCCACCAAGGCGATGATAGGTAGCCGGCCTGAGAGGGTGAACGGCCACAAGGGGACTGAGATACGGCCCTTACTCCTACGGGAGGCAGCAGTGGGGAATATTGGACAATGGGGGCAACCCTGATCCAGCAATTCTGTGTGCACGAAGAAGGTTTTCGGATTGTAAAGTGCTTTCAGCAGGGAAGAAGAGAATGACGGTACCTGCAGAAGAAGCGACGGCTAAATA
>G35JFLI02GNCIX
GGTGAGTAACGCGTAAAGAACTTGCCCCGCAGACAGGGATAACAGACGGAAACGACTGATAAAACCTGATATAATTGCCGGTACGCATGTGCCCGGCAATGAAAAGAGATGCTGCGGGAGAGCTTTGCGTCCTATTAGCTGGTTGGCGGGGTAACGGCCCACCAAGGCGATGATAGGTAGCCGGCCTGAGAGGGTGAACGGCCACAAGGGGACTGAGATACGGCCCTTACTCCTACGGGAGGCAGCAGTGGGGAATATTGGACAATGGGGGCAACCCTGATCCAGCAATTCTGTGTGCACGAAGAAGGTTTTCGGATTGTAAAGTGCTTTCAGCAGGGAAGAAGAGAATGACGGTACCTGCAGAAGAAGCGACGGCTAAATA
>G35JFLI02I796Z
GGTGAGTAACGCGTAAAGAACTTGCCCCGCAGACAGGGATAACAGACGGAAACGACTGATAAAACCTGATATAATTGCCGGTACGCATGTGCCCGGCAATGAAAAGAGATGCTGCGGGAGAGCTTTGCGTCCTATTAGCTGGTTGGCGGGGTAACGGCCCACCAAGGCGATGATAGGTAGCCGGCCTGAGAGGGTGAACGGCCACAAGGGGACTGAGATACGGCCCTTACTCCTACGGGAGGCAGCAGTGGGGAATATTGGACAATGGGGGCAACCCTGATCCAGCAATTCTGTGTGCACGAAGAAGGTTTTCGGATTGTAAAGTGCTTTCAGCAGGGAAGAAGAGAATGACGGTACCTGCAGAAGAAGCGACGGCTAAATA
>G35JFLI02IF23N
GGTGAGTAACGCGTAAAGAACTTGCCCCGCAGACAGGGATAACAGACGGAAACGACTGATAAAACCTGATATAATTGCCGGTACGCATGTGCCCGGCAATGAAAAGAGATGCTGCGGGAGAGCTTTGCGTCCTATTAGCTGGTTGGCGGGGTAACGGCCCACCAAGGCGATGATAGGTAGCCGGCCTGAGAGGGTGAACGGCCACAAGGGGACTGAGATACGGCCCTTACTCCTACGGGAGGCAGCAGTGGGGAATATTGGACAATGGGGGCAACCCTGATCCAGCAATTCTGTGTGCACGAAGAAGGTTTTCGGATTGTAAAGTGCTTTCAGCAGGGAAGAAGAGAATGACGGTACCTGCAGAAGAAGCGACGGCTAAATA
>G35JFLI02HEKNX
GGTGAGTAACGCGTAAAGAACTTGCCCCGCAGACAGGGATAACAGACGGAAACGACTGATAAAACCTGATATAATTGCCGGTACGCATGTGCCCGGCAATGAAAAGAGATGCTGCGGGAGAGCTTTGCGTCCTATTAGCTGGTTGGCGGGGTAACGGCCCACCAAGGCGATGATAGGTAGCCGGCCTGAGAGGGTGAACGGCCACAAGGGGACTGAGATACGGCCCTTACTCCTACGGGAGGCAGCAGTGGGGAATATTGGACAATGGGGGCAACCCTGATCCAGCAATTCTGTGTGCACGAAGAAGGTTTTCGGATTGTAAAGTGCTTTCAGCAGGGAAGAAGAGAATGACGGTACCTGCAGAAGAAGCGACGGCTAAATA
>G35JFLI02F2U55
GGTGAGTAACGCGTAAAGAACTTGCCCCGCAGACAGGGATAACAGACGGAAACGACTGATAAAACCTGATATAATTGCCGGTACGCATGTGCCCGGCAATGAAAAGAGATGCTGCGGGAGAGCTTTGCGTCCTATTAGCTGGTTGGCGGGGTAACGGCCCACCAAGGCGATGATAGGTAGCCGGCCTGAGAGGGTGAACGGCCACAAGGGGACTGAGATACGGCCCTTACTCCTACGGGAGGCAGCAGTGGGGAATATTGGACAATGGGGGCAACCCTGATCCAGCAATTCTGTGTGCACGAAGAAGGTTTTCGGATTGTAAAGTGCTTTCAGCAGGGAAGAAGAGAATGACGGTACCTGCAGAAGAAGCGACGGCTAAATA
>G35JFLI02HKZFK
GGTGAGTAACGCGTAAAGAACTTGCCCCGCAGACAGGGATAACAGACGGAAACGACTGATAAAACCTGATATAATTGCCGGTACGCATGTGCCCGGCAATGAAAAGAGATGCTGCGGGAGAGCTTTGCGTCCTATTAGCTGGTTGGCGGGGTAACGGCCCACCAAGGCGATGATAGGTAGCCGGCCTGAGAGGGTGAACGGCCACAAGGGGACTGAGATACGGCCCTTACTCCTACGGGAGGCAGCAGTGGGGAATATTGGACAATGGGGGCAACCCTGATCCAGCAATTCTGTGTGCACGAAGAAGGTTTTCGGATTGTAAAGTGCTTTCAGCAGGGAAGAAGAGAATGACGGTACCTGCAGAAGAAGCGACGGCTAAATA
>G35JFLI02IC23K
GGTGAGTAACGCGTAAAGAACTTGCCCCGCAGACAGGGATAACAGACGGAAACGACTGATAAAACCTGATATAATTGCCGGTACGCATGTGCCCGGCAATGAAAAGAGATGCTGCGGGAGAGCTTTGCGTCCTATTAGCTGGTTGGCGGGGTAACGGCCCACCAAGGCGATGATAGGTAGCCGGCCTGAGAGGGTGAACGGCCACAAGGGGACTGAGATACGGCCCTTACTCCTACGGGAGGCAGCAGTGGGGAATATTGGACAATGGGGGCAACCCTGATCCAGCAATTCTGTGTGCACGAAGAAGGTTTTCGGATTGTAAAGTGCTTTCAGCAGGGAAGAAGAGAATGACGGTACCTGCAGAAGAAGCGACGGCTAAATA
>G35JFLI02I8OM0
GGTGAGTAACGCGTAAAGAACTTGCCCCGCAGACAGGGATAACAGACGGAAACGACTGATAAAACCTGATATAATTGCCGGTACGCATGTGCCCGGCAATGAAAAGAGATGCTGCGGGAGAGCTTTGCGTCCTATTAGCTGGTTGGCGGGGTAACGGCCCACCAAGGCGATGATAGGTAGCCGGCCTGAGAGGGTGAACGGCCACAAGGGGACTGAGATACGGCCCTTACTCCTACGGGAGGCAGCAGTGGGGAATATTGGACAATGGGGGCAACCCTGATCCAGCAATTCTGTGTGCACGAAGAAGGTTTTCGGATTGTAAAGTGCTTTCAGCAGGGAAGAAGAGAATGACGGTACCTGCAGAAGAAGCGACGGCTAAATA
>G3BZQ8102I0L20
GGTGAGTAACGCGTAAAGAACTTGCCCCGCAGACAGGGATAACAGACGGAAACGACTGATAAAACCTGATATAATTGCCGGTACGCATGTGCCCGGCAATGAAAAGAGATGCTGCGGGAGAGCTTTGCGTCCTATTAGCTGGTTGGCGGGGTAACGGCCCACCAAGGCGATGATAGGTAGCCGGCCTGAGAGGGTGAACGGCCACAAGGGGACTGAGATACGGCCCTTACTCCTACGGGAGGCAGCAGTGGGGAATATTGGACAATGGGGGCAACCCTGATCCAGCAATTCTGTGTGCACGAAGAAGGTTTTCGGATTGTAAAGTGCTTTCAGCAGGGAAGAAGAGAATGACGGTACCTGCAGAAGAAGCGACGGCTAAATA
