# Supplementary material for: Investigation of the Effect of Type 2 Diabetes Mellitus on Subgingival Plaque Microbiota by High-Throughput 16S rDNA Pyrosequencing
Source: PLoS One. 2013 Apr 22;8(4):e61516. doi: 10.1371/journal.pone.0061516 (PMC3632544; doi:10.1371/journal.pone.0061516)
Supplement: File S1 — FASTA-format sequences for all the OTUs. Sequences for each OTU are provided in a FASTA-format file. (ZIP) [file pone.0061516.s004.zip › OTU.allseq/Otu0007.fasta]

>GV2UCFN02FT4SR
GGTGAGTAATACATGAGCAACCTGCCTTGGACAGAGGGATAGCCGTGGGAAACCGCGATTAATACCTCATAAGACCCCACTATCGCATGATAGAGAGGTCAAAGATTTATCGGTCCAAGATGGACTCATGACCCATTAGCTAGTTGGTGAGATAACAGCCCACCAAGGCGACGATGGGTAGCCGGCTTGAGAGAGTGACCGGCCACATTGGAACTGAGACACGGTCCAGACTCCTACGGGAGGCAGCAGTGGGGAATATTGCACAATGGAGGAAACTCTGATGCAGCGACGTCGCGTGAGCGAAGAAGGTTTTCGAATCGTAAAGCTCTGTCCTATGGGAAGAAGAAAGACGGTACCACGGGAATAAGTCTCGGCTAACTA
>GV2UCFN02JL9SO
GGTGAGTAATACATGAGCAACCTGCCTTGGACAGAGGGATAGCCGTGGGAAACCGCGATTAATACCTCATAAGACCCCACTATCGCATGATAGAGAGGTCAAAGATTTATCGGTCCAAGATGGACTCATGACCCATTAGCTAGTTGGTGAGATAACAGCCCACCAAGGCGACGATGGGTAGCCGGCTTGAGAGAGTGACCGGCCACATTGGAACTGAGACACGGTCCAGACTCCTACGGGAGGCAGCAGTGGGGAATATTGCACAATGGAGGAAACTCTGATGCAGCGACGTCGCGTGAGCGAAGAAGGTTTTCGAATCGTAAAGCTCTGTCCTATGGGAAGAAGAAAGACGGTACCACGGGAATAAGTCTCGGCTAACTA
>GV2UCFN02JRVA5
GGTGAGTAATACATGAGCAACCTGCCTTGGACAGAGGGATAGCCGTGGGAAACCGCGATTAATACCTCATAAGACCCCACTATCGCATGATAGAGAGGTTAAAGATTCATCGGTCCAAGATGGGCTCATGACCCATTAGCTAGTTGGTGAGATAACAGCCCACCAAGGCGACGATGGGTAGCCGGCTTGAGAGAGTGACCGGCCACATTGGAACTGAGACACGGTCCAGACTCCTACGGGAGGCAGCAGTGGGGAATATTGCACAATGGAGGAAACTCTGATGCAGCGACGTCGCGTGAGCGAAGAAGGTTTTCGAATCGTAAAGCTCTGTCCTATGGGAAGAAGAAAGACGGTACCATAGAAGAAAGCCCCGGCTAACTA
>G3BZQ8102HATGA
GGTGAGTAATACATGAGCAACCTGCCTTGGACAGAGGGATAGCCGTGGGAAACTGCGATTAATACCTCATAAGACCCCACTATCGCATGATAGAGAGGTTAAAGATTCATCGGTCCAAGATGGGCTCATGACCCATTAGCTAGTTGGTGAGATAACAGCCCACCAAGGCGACGATGGGTAGCCGGCTTGAGAGAGTGACCGGCCACATTGGAACTGAGACACGGTCCAGACTCCTACGGGAGGCAGCAGTGGGGAATATTGCACAATGGAGGAAACTCTGATGCAGCGACGTCGCGTGAGCGAAGAAGGTTTTCGAATCGTAAAGCTCTGTCCTATGGGAAGAAGAAAGACGGTACCATAGAAGAAAGCCCCGGCTAACTA
>G35JFLI02GT7G5
GGTGAGTAATACATGAGCAACCTGCCTTGGACAGAGGGATAGCCGTGGGAAACTGCGATTAATACCTCATAAGACCCCACTATCGCATGATAGAGAGGTTAAAGATTCATCGGTCCAAGATGGGCTCATGACCCATTAGCTAGTTGGTGAGATAACAGCCCACCAAGGCGACGATGGGTAGCCGGCTTGAGAGAGTGACCGGCCACATTGGAACTGAGACACGGTCCAGACTCCTACGGGAGGCAGCAGTGGGGAATATTGCACAATGGAGGAAACTCTGATGCAGCGACGTCGCGTGAGCGAAGAAGGTTTTCGAATCGTAAAGCTCTGTCCTATGGGAAGAAGAAAGACGGTACCATAGAAGAAAGCCCCGGCTAACTA
>G35JFLI02ITF30
GGTGAGTAATACATGAGCAACCTGCCTTGGACAGAGGGATAGCCGTGGGAAACTGCGATTAATACCTCATAAGACCCCACTATCGCATGATAGAGAGGTTAAAGATTCATCGGTCCAAGATGGGCTCATGACCCATTAGCTAGTTGGTGAGATAACAGCCCACCAAGGCGACGATGGGTAGCCGGCTTGAGAGAGTGACCGGCCACATTGGAACTGAGACACGGTCCAGACTCCTACGGGAGGCAGCAGTGGGGAATATTGCACAATGGAGGAAACTCTGATGCAGCGACGTCGCGTGAGCGAAGAAGGTTTTCGAATCGTAAAGCTCTGTCCTATGGGAAGAAGAAAGACGGTACCATAGAAGAAAGCCCCGGCTAACTA
>G35JFLI02FNTCY
GGTGAGTAATACATGAGCAACCTGCCTTGGACAGAGGGATAGCCGTGGGAAACTGCGATTAATACCTCATAAGACCCCACTATCGCATGATAGAGAGGTTAAAGATTCATCGGTCCAAGATGGGCTCATGACCCATTAGCTAGTTGGTGAGATAACAGCCCACCAAGGCGACGATGGGTAGCCGGCTTGAGAGAGTGACCGGCCACATTGGAACTGAGACACGGTCCAGACTCCTACGGGAGGCAGCAGTGGGGAATATTGCACAATGGAGGAAACTCTGATGCAGCGACGTCGCGTGAGCGAAGAAGGTTTTCGAATCGTAAAGCTCTGTCCTATGGGAAGAAGAAAGACGGTACCATAGAAGAAAGCCCCGGCTAACTA
>G35JFLI02ILWR1
GGTGAGTAATACATGAGCAACCTGCCTTGGACAGAGGGATAGCCGTGGGAAACTGCGATTAATACCTCATAAGACCCCACTATCGCATGATAGAGAGGTTAAAGATTCATCGGTCCAAGATGGGCTCATGACCCATTAGCTAGTTGGTGAGATAACAGCCCACCAAGGCGACGATGGGTAGCCGGCTTGAGAGAGTGACCGGCCACATTGGAACTGAGACACGGTCCAGACTCCTACGGGAGGCAGCAGTGGGGAATATTGCACAATGGAGGAAACTCTGATGCAGCGACGTCGCGTGAGCGAAGAAGGTTTTCGAATCGTAAAGCTCTGTCCTATGGGAAGAAGAAAGACGGTACCATAGAAGAAAGCCCCGGCTAACTA
>G3BZQ8102H3EO3
GGTGAGTAATACATGAGCAACCTGCCTTGGACAGAGGGATAGCCGTGGGAAACTGCGATTAATACCTCATAAGACCCCACTATCGCATGATAGAGAGGTTAAAGATTCATCGGTCCAAGATGGGCTCATGACCCATTAGCTAGTTGGTGAGATAACAGCCCACCAAGGCGACGATGGGTAGCCGGCTTGAGAGAGTGACCGGCCACATTGGAACTGAGACACGGTCCAGACTCCTACGGGAGGCAGCAGTGGGGAATATTGCACAATGGAGGAAACTCTGATGCAGCGACGTCGCGTGAGCGAAGAAGGTTTTTCGAATCGTAAAGCTCTGTCCTATGGGAAGAAGAAAGACGGTACCATAGAAGAAAGCCCCGGCTAACTA
>G3BZQ8102IWEVS
GGTGAGTAATACATGAGCAACCTGCCTTGGACAGAGGGATAGCCGTGGGAAACTGCGATTAATACCTCATAAGACCCCACTATCGCATGATAGAGAGGTTAAAGATTCATCGGTCCAAGATGGGCTCATGACCCATTAGCTAGTTGGTGAGATAACAGCCCACCAAGGCGACGATGGGTAGCCGGCTTGAGAGAGTGACCGGCCACATTGGAACTGAGACACGGTCCAGACTCCTACGGGAGGCAGCAGTGGGGAATATTGCACAATGGAGGAAACTCTGATGCAGCGACGTCGCGTGAGCGAAGAAGGTTTTTCGAATCGTAAAGCTCTGTCCTATGGGAAGAAGAAAGACGGTACCATAGAAGAAAGCCCCGGCTAACTA
>GV2UCFN02JCSWV
GGTGAGTAATACATGAGCAACCTGCCTTGGACAGAGGGATAGCCGTGGGAAACTGCGATTAATACCTCATAAGACCCCACTATCGCATGATAGAGAGGTTAAAGATTTATCGGTCCAAGATGGGCTCATGACCCATTAGCTAGTTGGTGAGATAACAGCCCACCAAGGCGACGATGGGTAGCCGGCTTGAGAGAGTGACCGGCCACATTGGAACTGAGACACGGTCCAGACTCCTACGGGAGGCAGCAGTGGGGAATATTGCACAATGGAGGAAACTCTGATGCAGCGACGTCGCGTGAGCGAAGAAGGTTTTCGAATCGTAAAGCTCTGTCCTATGGGAAGAAGAAAGACGGTACCATAGAAGAAAGCCCCGGCTAACTA
>G3BZQ8102JPEWM
GGTGAGTAATACATGAGCAACCTGCCTTGGACAGAGGATAGCCGTGGAAACCGCGATTAATACCTCATAAGACCCCACTATCGCATGATAGAGAGGTCAAAGATTTATCGGTCCAAGATGGACTCATGACCCATTAGCTAGTTGGTGAGATAACAGCCCACCAAGGCGACGATGGGTAGCCGGCTTGAGAGAGTGACCGGCCACATTGGAACTGAGACACGGTCCAGACTCCTACGGGAGGCAGCAGTGGGGAATATTGCACAATGGAGGAAACTCTGATGCAGCGACGTCGCGTGAGCGAAGAAGGTTTTCGAATCGTAAAGCTCTGTCCTATGGGAAGAAGAAAGACGGTACCATAGAAGAAAGCCCCGGCTAACTA
>G35JFLI02JZQMI
GGTGAGTAATACATGAGCAACCTGCCTTGGACAGAGGATAGCCGTGGAAACCGCGATTAATACCTCATAAGACCCCACTATCGCATGATAGAGAGGTCAAAGATTTATCGGTCCAAGATGGACTCATGACCCATTAGCTAGTTGGTGAGATAACAGCCCACCAAGGCGACGATGGGTAGCCGGCTTGAGAGAGTGACCGGCCACATTGGAACTGAGACACGGTCCAGACTCCTACGGGAGGCAGCAGTGGGGAATATTGCACAATGGAGGAAACTCTGATGCAGCGACGTCGCGTGAGCGAAGAAGGTTTTCGAATCGTAAAGCTCTGTCCTATGGGAAGAAGAAAGACGGTACCATAGAAGAAAGCCCCGGCTAACTA
>G35JFLI02FH42P
GGTGAGTAATACATGAGCAACCTGCCTTGGACAGAGGATAGCCGTGGAAACCGCGATTAATACCTCATAAGACCCCACTATCGCATGATAGAGAGGTCAAAGATTTATCGGTCCAAGATGGACTCATGACCCATTAGCTAGTTGGTGAGATAACAGCCCACCAAGGCGACGATGGGTAGCCGGCTTGAGAGAGTGACCGGCCACATTGGAACTGAGACACGGTCCAGACTCCTACGGGAGGCAGCAGTGGGGAATATTGCACAATGGAGGAAACTCTGATGCAGCGACGTCGCGTGAGCGAAGAAGGTTTTCGAATCGTAAAGCTCTGTCCTATGGGAAGAAGAAAGACGGTACCATAGAAGAAAGCCCCGGCTAACTA
>GV2UCFN02FS80O
GGTGAGTAATACATGAGCAACCTGCCTTGGACAGAGGGATAGCCGTGGGAAACCGCGATTAATACCTCATAAGACCCCACTATCGCATGATAGAGAGGTCAAAGATTTATCGGTCCAAGATGGACTCATGACCCATTAGCTAGTTGGTGAGATAACAGCCCACCAAGGCGACGATGGGTAGCCGGCTTGAGAGAGTGACCGGCCACATTGGAACTGAGACACGGTCCAGACTCCTACGGGAGGCAGCAGTGGGGAATATTGCACAATGGAGGAAACTCTGATGCAGCGACGTCGCGTGAGCGAAGAAGGTTTTCGAATCGTAAAGCTCTGTCCTATGGGAAGAAGAAAGACGGTACCATAGAAGAAAGCCCCGGCTAACTA
>GV2UCFN02HM0EL
GGTGAGTAATACATGAGCAACCTGCCTTGGACAGAGGGATAGCCGTGGGAAACCGCGATTAATACCTCATAAGACCCCACTATCGCATGATAGAGAGGTCAAAGATTTATCGGTCCAAGATGGACTCATGACCCATTAGCTAGTTGGTGAGATAACAGCCCACCAAGGCGACGATGGGTAGCCGGCTTGAGAGAGTGACCGGCCACATTGGAACTGAGACACGGTCCAGACTCCTACGGGAGGCAGCAGTGGGGAATATTGCACAATGGAGGAAACTCTGATGCAGCGACGTCGCGTGAGCGAAGAAGGTTTTCGAATCGTAAAGCTCTGTCCTATGGGAAGAAGAAAGACGGTACCATAGAAGAAAGCCCCGGCTAACTA
>GV2UCFN02G7BSA
GGTGAGTAATACATGAGCAACCTGCCTTGGACAGAGGGATAGCCGTGGGAAACCGCGATTAATACCTCATAAGACCCCACTATCGCATGATAGAGAGGTCAAAGATTTATCGGTCCAAGATGGACTCATGACCCATTAGCTAGTTGGTGAGATAACAGCCCACCAAGGCGACGATGGGTAGCCGGCTTGAGAGAGTGACCGGCCACATTGGAACTGAGACACGGTCCAGACTCCTACGGGAGGCAGCAGTGGGGAATATTGCACAATGGAGGAAACTCTGATGCAGCGACGTCGCGTGAGCGAAGAAGGTTTTCGAATCGTAAAGCTCTGTCCTATGGGAAGAAGAAAGACGGTACCATAGAAGAAAGCCCCGGCTAACTA
>GV2UCFN02JSNNB
GGTGAGTAATACATGAGCAACCTGCCTTGGACAGAGGGATAGCCGTGGGAAACCGCGATTAATACCTCATAAGACCCCACTATCGCATGATAGAGAGGTCAAAGATTTATCGGTCCAAGATGGACTCATGACCCATTAGCTAGTTGGTGAGATAACAGCCCACCAAGGCGACGATGGGTAGCCGGCTTGAGAGAGTGACCGGCCACATTGGAACTGAGACACGGTCCAGACTCCTACGGGAGGCAGCAGTGGGGAATATTGCACAATGGAGGAAACTCTGATGCAGCGACGTCGCGTGAGCGAAGAAGGTTTTCGAATCGTAAAGCTCTGTCCTATGGGAAGAAGAAAGACGGTACCATAGAAGAAAGCCCCGGCTAACTA
>GV2UCFN02GDE2Y
GGTGAGTAATACATGAGCAACCTGCCTTGGACAGAGGGATAGCCGTGGGAAACCGCGATTAATACCTCATAAGACCCCACTATCGCATGATAGAGAGGTCAAAGATTTATCGGTCCAAGATGGACTCATGACCCATTAGCTAGTTGGTGAGATAACAGCCCACCAAGGCGACGATGGGTAGCCGGCTTGAGAGAGTGACCGGCCACATTGGAACTGAGACACGGTCCAGACTCCTACGGGAGGCAGCAGTGGGGAATATTGCACAATGGAGGAAACTCTGATGCAGCGACGTCGCGTGAGCGAAGAAGGTTTTCGAATCGTAAAGCTCTGTCCTATGGGAAGAAGAAAGACGGTACCATAGAAGAAAGCCCCGGCTAACTA
>GV2UCFN02HL0LQ
GGTGAGTAATACATGAGCAACCTGCCTTGGACAGAGGGATAGCCGTGGGAAACCGCGATTAATACCTCATAAGACCCCACTATCGCATGATAGAGAGGTCAAAGATTTATCGGTCCAAGATGGACTCATGACCCATTAGCTAGTTGGTGAGATAACAGCCCACCAAGGCGACGATGGGTAGCCGGCTTGAGAGAGTGACCGGCCACATTGGAACTGAGACACGGTCCAGACTCCTACGGGAGGCAGCAGTGGGGAATATTGCACAATGGAGGAAACTCTGATGCAGCGACGTCGCGTGAGCGAAGAAGGTTTTCGAATCGTAAAGCTCTGTCCTATGGGAAGAAGAAAGACGGTACCATAGAAGAAAGCCCCGGCTAACTA
>GV2UCFN02I6PQ0
GGTGAGTAATACATGAGCAACCTGCCTTGGACAGAGGGATAGCCGTGGGAAACCGCGATTAATACCTCATAAGACCCCACTATCGCATGATAGAGAGGTCAAAGATTTATCGGTCCAAGATGGACTCATGACCCATTAGCTAGTTGGTGAGATAACAGCCCACCAAGGCGACGATGGGTAGCCGGCTTGAGAGAGTGACCGGCCACATTGGAACTGAGACACGGTCCAGACTCCTACGGGAGGCAGCAGTGGGGAATATTGCACAATGGAGGAAACTCTGATGCAGCGACGTCGCGTGAGCGAAGAAGGTTTTCGAATCGTAAAGCTCTGTCCTATGGGAAGAAGAAAGACGGTACCATAGAAGAAAGCCCCGGCTAACTA
>GV2UCFN02JWQM2
GGTGAGTAATACATGAGCAACCTGCCTTGGACAGAGGGATAGCCGTGGGAAACCGCGATTAATACCTCATAAGACCCCACTATCGCATGATAGAGAGGTCAAAGATTTATCGGTCCAAGATGGACTCATGACCCATTAGCTAGTTGGTGAGATAACAGCCCACCAAGGCGACGATGGGTAGCCGGCTTGAGAGAGTGACCGGCCACATTGGAACTGAGACACGGTCCAGACTCCTACGGGAGGCAGCAGTGGGGAATATTGCACAATGGAGGAAACTCTGATGCAGCGACGTCGCGTGAGCGAAGAAGGTTTTCGAATCGTAAAGCTCTGTCCTATGGGAAGAAGAAAGACGGTACCATAGAAGAAAGCCCCGGCTAACTA
>GV2UCFN02IILNX
GGTGAGTAATACATGAGCAACCTGCCTTGGACAGAGGGATAGCCGTGGGAAACCGCGATTAATACCTCATAAGACCCCACTATCGCATGATAGAGAGGTCAAAGATTTATCGGTCCAAGATGGACTCATGACCCATTAGCTAGTTGGTGAGATAACAGCCCACCAAGGCGACGATGGGTAGCCGGCTTGAGAGAGTGACCGGCCACATTGGAACTGAGACACGGTCCAGACTCCTACGGGAGGCAGCAGTGGGGAATATTGCACAATGGAGGAAACTCTGATGCAGCGACGTCGCGTGAGCGAAGAAGGTTTTCGAATCGTAAAGCTCTGTCCTATGGGAAGAAGAAAGACGGTACCATAGAAGAAAGCCCCGGCTAACTA
>GV2UCFN02IBXA4
GGTGAGTAATACATGAGCAACCTGCCTTGGACAGAGGGATAGCCGTGGGAAACCGCGATTAATACCTCATAAGACCCCACTATCGCATGATAGAGAGGTCAAAGATTTATCGGTCCAAGATGGACTCATGACCCATTAGCTAGTTGGTGAGATAACAGCCCACCAAGGCGACGATGGGTAGCCGGCTTGAGAGAGTGACCGGCCACATTGGAACTGAGACACGGTCCAGACTCCTACGGGAGGCAGCAGTGGGGAATATTGCACAATGGAGGAAACTCTGATGCAGCGACGTCGCGTGAGCGAAGAAGGTTTTCGAATCGTAAAGCTCTGTCCTATGGGAAGAAGAAAGACGGTACCATAGAAGAAAGCCCCGGCTAACTA
>GV2UCFN02IPVD5
GGTGAGTAATACATGAGCAACCTGCCTTGGACAGAGGGATAGCCGTGGGAAACCGCGATTAATACCTCATAAGACCCCACTATCGCATGATAGAGAGGTCAAAGATTTATCGGTCCAAGATGGACTCATGACCCATTAGCTAGTTGGTGAGATAACAGCCCACCAAGGCGACGATGGGTAGCCGGCTTGAGAGAGTGACCGGCCACATTGGAACTGAGACACGGTCCAGACTCCTACGGGAGGCAGCAGTGGGGAATATTGCACAATGGAGGAAACTCTGATGCAGCGACGTCGCGTGAGCGAAGAAGGTTTTCGAATCGTAAAGCTCTGTCCTATGGGAAGAAGAAAGACGGTACCATAGAAGAAAGCCCCGGCTAACTA
>GV2UCFN02G2GOE
GGTGAGTAATACATGAGCAACCTGCCTTGGACAGAGGGATAGCCGTGGGAAACCGCGATTAATACCTCATAAGACCCCACTATCGCATGATAGAGAGGTCAAAGATTTATCGGTCCAAGATGGACTCATGACCCATTAGCTAGTTGGTGAGATAACAGCCCACCAAGGCGACGATGGGTAGCCGGCTTGAGAGAGTGACCGGCCACATTGGAACTGAGACACGGTCCAGACTCCTACGGGAGGCAGCAGTGGGGAATATTGCACAATGGAGGAAACTCTGATGCAGCGACGTCGCGTGAGCGAAGAAGGTTTTCGAATCGTAAAGCTCTGTCCTATGGGAAGAAGAAAGACGGTACCATAGAAGAAAGCCCCGGCTAACTA
>GV2UCFN02FX4AD
GGTGAGTAATACATGAGCAACCTGCCTTGGACAGAGGGATAGCCGTGGGAAACCGCGATTAATACCTCATAAGACCCCACTATCGCATGATAGAGAGGTCAAAGATTTATCGGTCCAAGATGGACTCATGACCCATTAGCTAGTTGGTGAGATAACAGCCCACCAAGGCGACGATGGGTAGCCGGCTTGAGAGAGTGACCGGCCACATTGGAACTGAGACACGGTCCAGACTCCTACGGGAGGCAGCAGTGGGGAATATTGCACAATGGAGGAAACTCTGATGCAGCGACGTCGCGTGAGCGAAGAAGGTTTTCGAATCGTAAAGCTCTGTCCTATGGGAAGAAGAAAGACGGTACCATAGAAGAAAGCCCCGGCTAACTA
>GV2UCFN02G4A4W
GGTGAGTAATACATGAGCAACCTGCCTTGGACAGAGGGATAGCCGTGGGAAACCGCGATTAATACCTCATAAGACCCCACTATCGCATGATAGAGAGGTCAAAGATTTATCGGTCCAAGATGGACTCATGACCCATTAGCTAGTTGGTGAGATAACAGCCCACCAAGGCGACGATGGGTAGCCGGCTTGAGAGAGTGACCGGCCACATTGGAACTGAGACACGGTCCAGACTCCTACGGGAGGCAGCAGTGGGGAATATTGCACAATGGAGGAAACTCTGATGCAGCGACGTCGCGTGAGCGAAGAAGGTTTTCGAATCGTAAAGCTCTGTCCTATGGGAAGAAGAAAGACGGTACCATAGAAGAAAGCCCCGGCTAACTA
>GV2UCFN02I5HEU
GGTGAGTAATACATGAGCAACCTGCCTTGGACAGAGGGATAGCCGTGGGAAACCGCGATTAATACCTCATAAGACCCCACTATCGCATGATAGAGAGGTCAAAGATTTATCGGTCCAAGATGGACTCATGACCCATTAGCTAGTTGGTGAGATAACAGCCCACCAAGGCGACGATGGGTAGCCGGCTTGAGAGAGTGACCGGCCACATTGGAACTGAGACACGGTCCAGACTCCTACGGGAGGCAGCAGTGGGGAATATTGCACAATGGAGGAAACTCTGATGCAGCGACGTCGCGTGAGCGAAGAAGGTTTTCGAATCGTAAAGCTCTGTCCTATGGGAAGAAGAAAGACGGTACCATAGAAGAAAGCCCCGGCTAACTA
>GV2UCFN02H9E8P
GGTGAGTAATACATGAGCAACCTGCCTTGGACAGAGGGATAGCCGTGGGAAACCGCGATTAATACCTCATAAGACCCCACTATCGCATGATAGAGAGGTCAAAGATTTATCGGTCCAAGATGGACTCATGACCCATTAGCTAGTTGGTGAGATAACAGCCCACCAAGGCGACGATGGGTAGCCGGCTTGAGAGAGTGACCGGCCACATTGGAACTGAGACACGGTCCAGACTCCTACGGGAGGCAGCAGTGGGGAATATTGCACAATGGAGGAAACTCTGATGCAGCGACGTCGCGTGAGCGAAGAAGGTTTTCGAATCGTAAAGCTCTGTCCTATGGGAAGAAGAAAGACGGTACCATAGAAGAAAGCCCCGGCTAACTA
>GV2UCFN02FLV0L
GGTGAGTAATACATGAGCAACCTGCCTTGGACAGAGGGATAGCCGTGGGAAACCGCGATTAATACCTCATAAGACCCCACTATCGCATGATAGAGAGGTCAAAGATTTATCGGTCCAAGATGGACTCATGACCCATTAGCTAGTTGGTGAGATAACAGCCCACCAAGGCGACGATGGGTAGCCGGCTTGAGAGAGTGACCGGCCACATTGGAACTGAGACACGGTCCAGACTCCTACGGGAGGCAGCAGTGGGGAATATTGCACAATGGAGGAAACTCTGATGCAGCGACGTCGCGTGAGCGAAGAAGGTTTTCGAATCGTAAAGCTCTGTCCTATGGGAAGAAGAAAGACGGTACCATAGAAGAAAGCCCCGGCTAACTA
>GV2UCFN02G1YCU
GGTGAGTAATACATGAGCAACCTGCCTTGGACAGAGGGATAGCCGTGGGAAACCGCGATTAATACCTCATAAGACCCCACTATCGCATGATAGAGAGGTCAAAGATTTATCGGTCCAAGATGGACTCATGACCCATTAGCTAGTTGGTGAGATAACAGCCCACCAAGGCGACGATGGGTAGCCGGCTTGAGAGAGTGACCGGCCACATTGGAACTGAGACACGGTCCAGACTCCTACGGGAGGCAGCAGTGGGGAATATTGCACAATGGAGGAAACTCTGATGCAGCGACGTCGCGTGAGCGAAGAAGGTTTTCGAATCGTAAAGCTCTGTCCTATGGGAAGAAGAAAGACGGTACCATAGAAGAAAGCCCCGGCTAACTA
>GV2UCFN02FXNB0
GGTGAGTAATACATGAGCAACCTGCCTTGGACAGAGGGATAGCCGTGGGAAACCGCGATTAATACCTCATAAGACCCCACTATCGCATGATAGAGAGGTCAAAGATTTATCGGTCCAAGATGGACTCATGACCCATTAGCTAGTTGGTGAGATAACAGCCCACCAAGGCGACGATGGGTAGCCGGCTTGAGAGAGTGACCGGCCACATTGGAACTGAGACACGGTCCAGACTCCTACGGGAGGCAGCAGTGGGGAATATTGCACAATGGAGGAAACTCTGATGCAGCGACGTCGCGTGAGCGAAGAAGGTTTTCGAATCGTAAAGCTCTGTCCTATGGGAAGAAGAAAGACGGTACCATAGAAGAAAGCCCCGGCTAACTA
>GV2UCFN02FRQL2
GGTGAGTAATACATGAGCAACCTGCCTTGGACAGAGGGATAGCCGTGGGAAACCGCGATTAATACCTCATAAGACCCCACTATCGCATGATAGAGAGGTCAAAGATTTATCGGTCCAAGATGGACTCATGACCCATTAGCTAGTTGGTGAGATAACAGCCCACCAAGGCGACGATGGGTAGCCGGCTTGAGAGAGTGACCGGCCACATTGGAACTGAGACACGGTCCAGACTCCTACGGGAGGCAGCAGTGGGGAATATTGCACAATGGAGGAAACTCTGATGCAGCGACGTCGCGTGAGCGAAGAAGGTTTTCGAATCGTAAAGCTCTGTCCTATGGGAAGAAGAAAGACGGTACCATAGAAGAAAGCCCCGGCTAACTA
>GV2UCFN02F13VG
GGTGAGTAATACATGAGCAACCTGCCTTGGACAGAGGGATAGCCGTGGGAAACCGCGATTAATACCTCATAAGACCCCACTATCGCATGATAGAGAGGTCAAAGATTTATCGGTCCAAGATGGACTCATGACCCATTAGCTAGTTGGTGAGATAACAGCCCACCAAGGCGACGATGGGTAGCCGGCTTGAGAGAGTGACCGGCCACATTGGAACTGAGACACGGTCCAGACTCCTACGGGAGGCAGCAGTGGGGAATATTGCACAATGGAGGAAACTCTGATGCAGCGACGTCGCGTGAGCGAAGAAGGTTTTCGAATCGTAAAGCTCTGTCCTATGGGAAGAAGAAAGACGGTACCATAGAAGAAAGCCCCGGCTAACTA
>GV2UCFN02FWRMK
GGTGAGTAATACATGAGCAACCTGCCTTGGACAGAGGGATAGCCGTGGGAAACCGCGATTAATACCTCATAAGACCCCACTATCGCATGATAGAGAGGTCAAAGATTTATCGGTCCAAGATGGACTCATGACCCATTAGCTAGTTGGTGAGATAACAGCCCACCAAGGCGACGATGGGTAGCCGGCTTGAGAGAGTGACCGGCCACATTGGAACTGAGACACGGTCCAGACTCCTACGGGAGGCAGCAGTGGGGAATATTGCACAATGGAGGAAACTCTGATGCAGCGACGTCGCGTGAGCGAAGAAGGTTTTCGAATCGTAAAGCTCTGTCCTATGGGAAGAAGAAAGACGGTACCATAGAAGAAAGCCCCGGCTAACTA
>GV2UCFN02I4MAW
GGTGAGTAATACATGAGCAACCTGCCTTGGACAGAGGGATAGCCGTGGGAAACCGCGATTAATACCTCATAAGACCCCACTATCGCATGATAGAGAGGTCAAAGATTTATCGGTCCAAGATGGACTCATGACCCATTAGCTAGTTGGTGAGATAACAGCCCACCAAGGCGACGATGGGTAGCCGGCTTGAGAGAGTGACCGGCCACATTGGAACTGAGACACGGTCCAGACTCCTACGGGAGGCAGCAGTGGGGAATATTGCACAATGGAGGAAACTCTGATGCAGCGACGTCGCGTGAGCGAAGAAGGTTTTCGAATCGTAAAGCTCTGTCCTATGGGAAGAAGAAAGACGGTACCATAGAAGAAAGCCCCGGCTAACTA
>GV2UCFN02I572F
GGTGAGTAATACATGAGCAACCTGCCTTGGACAGAGGGATAGCCGTGGGAAACCGCGATTAATACCTCATAAGACCCCACTATCGCATGATAGAGAGGTCAAAGATTTATCGGTCCAAGATGGACTCATGACCCATTAGCTAGTTGGTGAGATAACAGCCCACCAAGGCGACGATGGGTAGCCGGCTTGAGAGAGTGACCGGCCACATTGGAACTGAGACACGGTCCAGACTCCTACGGGAGGCAGCAGTGGGGAATATTGCACAATGGAGGAAACTCTGATGCAGCGACGTCGCGTGAGCGAAGAAGGTTTTCGAATCGTAAAGCTCTGTCCTATGGGAAGAAGAAAGACGGTACCATAGAAGAAAGCCCCGGCTAACTA
>GV2UCFN02H55IE
GGTGAGTAATACATGAGCAACCTGCCTTGGACAGAGGGATAGCCGTGGGAAACCGCGATTAATACCTCATAAGACCCCACTATCGCATGATAGAGAGGTCAAAGATTTATCGGTCCAAGATGGACTCATGACCCATTAGCTAGTTGGTGAGATAACAGCCCACCAAGGCGACGATGGGTAGCCGGCTTGAGAGAGTGACCGGCCACATTGGAACTGAGACACGGTCCAGACTCCTACGGGAGGCAGCAGTGGGGAATATTGCACAATGGAGGAAACTCTGATGCAGCGACGTCGCGTGAGCGAAGAAGGTTTTCGAATCGTAAAGCTCTGTCCTATGGGAAGAAGAAAGACGGTACCATAGAAGAAAGCCCCGGCTAACTA
>GV2UCFN02GR301
GGTGAGTAATACATGAGCAACCTGCCTTGGACAGAGGGATAGCCGTGGGAAACCGCGATTAATACCTCATAAGACCCCACTATCGCATGATAGAGAGGTCAAAGATTTATCGGTCCAAGATGGACTCATGACCCATTAGCTAGTTGGTGAGATAACAGCCCACCAAGGCGACGATGGGTAGCCGGCTTGAGAGAGTGACCGGCCACATTGGAACTGAGACACGGTCCAGACTCCTACGGGAGGCAGCAGTGGGGAATATTGCACAATGGAGGAAACTCTGATGCAGCGACGTCGCGTGAGCGAAGAAGGTTTTCGAATCGTAAAGCTCTGTCCTATGGGAAGAAGAAAGACGGTACCATAGAAGAAAGCCCCGGCTAACTA
>GV2UCFN02G6LG4
GGTGAGTAATACATGAGCAACCTGCCTTGGACAGAGGGATAGCCGTGGGAAACCGCGATTAATACCTCATAAGACCCCACTATCGCATGATAGAGAGGTCAAAGATTTATCGGTCCAAGATGGACTCATGACCCATTAGCTAGTTGGTGAGATAACAGCCCACCAAGGCGACGATGGGTAGCCGGCTTGAGAGAGTGACCGGCCACATTGGAACTGAGACACGGTCCAGACTCCTACGGGAGGCAGCAGTGGGGAATATTGCACAATGGAGGAAACTCTGATGCAGCGACGTCGCGTGAGCGAAGAAGGTTTTCGAATCGTAAAGCTCTGTCCTATGGGAAGAAGAAAGACGGTACCATAGAAGAAAGCCCCGGCTAACTA
>GV2UCFN02F12RL
GGTGAGTAATACATGAGCAACCTGCCTTGGACAGAGGGATAGCCGTGGGAAACCGCGATTAATACCTCATAAGACCCCACTATCGCATGATAGAGAGGTCAAAGATTTATCGGTCCAAGATGGACTCATGACCCATTAGCTAGTTGGTGAGATAACAGCCCACCAAGGCGACGATGGGTAGCCGGCTTGAGAGAGTGACCGGCCACATTGGAACTGAGACACGGTCCAGACTCCTACGGGAGGCAGCAGTGGGGAATATTGCACAATGGAGGAAACTCTGATGCAGCGACGTCGCGTGAGCGAAGAAGGTTTTCGAATCGTAAAGCTCTGTCCTATGGGAAGAAGAAAGACGGTACCATAGAAGAAAGCCCCGGCTAACTA
>GV2UCFN02GSPX6
GGTGAGTAATACATGAGCAACCTGCCTTGGACAGAGGGATAGCCGTGGGAAACCGCGATTAATACCTCATAAGACCCCACTATCGCATGATAGAGAGGTCAAAGATTTATCGGTCCAAGATGGACTCATGACCCATTAGCTAGTTGGTGAGATAACAGCCCACCAAGGCGACGATGGGTAGCCGGCTTGAGAGAGTGACCGGCCACATTGGAACTGAGACACGGTCCAGACTCCTACGGGAGGCAGCAGTGGGGAATATTGCACAATGGAGGAAACTCTGATGCAGCGACGTCGCGTGAGCGAAGAAGGTTTTCGAATCGTAAAGCTCTGTCCTATGGGAAGAAGAAAGACGGTACCATAGAAGAAAGCCCCGGCTAACTA
>GV2UCFN02HNAMA
GGTGAGTAATACATGAGCAACCTGCCTTGGACAGAGGGATAGCCGTGGGAAACCGCGATTAATACCTCATAAGACCCCACTATCGCATGATAGAGAGGTCAAAGATTTATCGGTCCAAGATGGACTCATGACCCATTAGCTAGTTGGTGAGATAACAGCCCACCAAGGCGACGATGGGTAGCCGGCTTGAGAGAGTGACCGGCCACATTGGAACTGAGACACGGTCCAGACTCCTACGGGAGGCAGCAGTGGGGAATATTGCACAATGGAGGAAACTCTGATGCAGCGACGTCGCGTGAGCGAAGAAGGTTTTCGAATCGTAAAGCTCTGTCCTATGGGAAGAAGAAAGACGGTACCATAGAAGAAAGCCCCGGCTAACTA
>GV2UCFN02FV7OB
GGTGAGTAATACATGAGCAACCTGCCTTGGACAGAGGGATAGCCGTGGGAAACCGCGATTAATACCTCATAAGACCCCACTATCGCATGATAGAGAGGTCAAAGATTTATCGGTCCAAGATGGACTCATGACCCATTAGCTAGTTGGTGAGATAACAGCCCACCAAGGCGACGATGGGTAGCCGGCTTGAGAGAGTGACCGGCCACATTGGAACTGAGACACGGTCCAGACTCCTACGGGAGGCAGCAGTGGGGAATATTGCACAATGGAGGAAACTCTGATGCAGCGACGTCGCGTGAGCGAAGAAGGTTTTCGAATCGTAAAGCTCTGTCCTATGGGAAGAAGAAAGACGGTACCATAGAAGAAAGCCCCGGCTAACTA
>GV2UCFN02IMD4A
GGTGAGTAATACATGAGCAACCTGCCTTGGACAGAGGGATAGCCGTGGGAAACCGCGATTAATACCTCATAAGACCCCACTATCGCATGATAGAGAGGTCAAAGATTTATCGGTCCAAGATGGACTCATGACCCATTAGCTAGTTGGTGAGATAACAGCCCACCAAGGCGACGATGGGTAGCCGGCTTGAGAGAGTGACCGGCCACATTGGAACTGAGACACGGTCCAGACTCCTACGGGAGGCAGCAGTGGGGAATATTGCACAATGGAGGAAACTCTGATGCAGCGACGTCGCGTGAGCGAAGAAGGTTTTCGAATCGTAAAGCTCTGTCCTATGGGAAGAAGAAAGACGGTACCATAGAAGAAAGCCCCGGCTAACTA
>GV2UCFN02H2XL8
GGTGAGTAATACATGAGCAACCTGCCTTGGACAGAGGGATAGCCGTGGGAAACCGCGATTAATACCTCATAAGACCCCACTATCGCATGATAGAGAGGTCAAAGATTTATCGGTCCAAGATGGACTCATGACCCATTAGCTAGTTGGTGAGATAACAGCCCACCAAGGCGACGATGGGTAGCCGGCTTGAGAGAGTGACCGGCCACATTGGAACTGAGACACGGTCCAGACTCCTACGGGAGGCAGCAGTGGGGAATATTGCACAATGGAGGAAACTCTGATGCAGCGACGTCGCGTGAGCGAAGAAGGTTTTCGAATCGTAAAGCTCTGTCCTATGGGAAGAAGAAAGACGGTACCATAGAAGAAAGCCCCGGCTAACTA
>GV2UCFN02I9NJ4
GGTGAGTAATACATGAGCAACCTGCCTTGGACAGAGGGATAGCCGTGGGAAACCGCGATTAATACCTCATAAGACCCCACTATCGCATGATAGAGAGGTCAAAGATTTATCGGTCCAAGATGGACTCATGACCCATTAGCTAGTTGGTGAGATAACAGCCCACCAAGGCGACGATGGGTAGCCGGCTTGAGAGAGTGACCGGCCACATTGGAACTGAGACACGGTCCAGACTCCTACGGGAGGCAGCAGTGGGGAATATTGCACAATGGAGGAAACTCTGATGCAGCGACGTCGCGTGAGCGAAGAAGGTTTTCGAATCGTAAAGCTCTGTCCTATGGGAAGAAGAAAGACGGTACCATAGAAGAAAGCCCCGGCTAACTA
>GV2UCFN02I5EBR
GGTGAGTAATACATGAGCAACCTGCCTTGGACAGAGGGATAGCCGTGGGAAACCGCGATTAATACCTCATAAGACCCCACTATCGCATGATAGAGAGGTCAAAGATTTATCGGTCCAAGATGGACTCATGACCCATTAGCTAGTTGGTGAGATAACAGCCCACCAAGGCGACGATGGGTAGCCGGCTTGAGAGAGTGACCGGCCACATTGGAACTGAGACACGGTCCAGACTCCTACGGGAGGCAGCAGTGGGGAATATTGCACAATGGAGGAAACTCTGATGCAGCGACGTCGCGTGAGCGAAGAAGGTTTTCGAATCGTAAAGCTCTGTCCTATGGGAAGAAGAAAGACGGTACCATAGAAGAAAGCCCCGGCTAACTA
>GV2UCFN02GEZJA
GGTGAGTAATACATGAGCAACCTGCCTTGGACAGAGGGATAGCCGTGGGAAACCGCGATTAATACCTCATAAGACCCCACTATCGCATGATAGAGAGGTCAAAGATTTATCGGTCCAAGATGGACTCATGACCCATTAGCTAGTTGGTGAGATAACAGCCCACCAAGGCGACGATGGGTAGCCGGCTTGAGAGAGTGACCGGCCACATTGGAACTGAGACACGGTCCAGACTCCTACGGGAGGCAGCAGTGGGGAATATTGCACAATGGAGGAAACTCTGATGCAGCGACGTCGCGTGAGCGAAGAAGGTTTTCGAATCGTAAAGCTCTGTCCTATGGGAAGAAGAAAGACGGTACCATAGAAGAAAGCCCCGGCTAACTA
>GV2UCFN02ITYNV
GGTGAGTAATACATGAGCAACCTGCCTTGGACAGAGGGATAGCCGTGGGAAACCGCGATTAATACCTCATAAGACCCCACTATCGCATGATAGAGAGGTCAAAGATTTATCGGTCCAAGATGGACTCATGACCCATTAGCTAGTTGGTGAGATAACAGCCCACCAAGGCGACGATGGGTAGCCGGCTTGAGAGAGTGACCGGCCACATTGGAACTGAGACACGGTCCAGACTCCTACGGGAGGCAGCAGTGGGGAATATTGCACAATGGAGGAAACTCTGATGCAGCGACGTCGCGTGAGCGAAGAAGGTTTTCGAATCGTAAAGCTCTGTCCTATGGGAAGAAGAAAGACGGTACCATAGAAGAAAGCCCCGGCTAACTA
>GV2UCFN02G8PV2
GGTGAGTAATACATGAGCAACCTGCCTTGGACAGAGGGATAGCCGTGGGAAACCGCGATTAATACCTCATAAGACCCCACTATCGCATGATAGAGAGGTCAAAGATTTATCGGTCCAAGATGGACTCATGACCCATTAGCTAGTTGGTGAGATAACAGCCCACCAAGGCGACGATGGGTAGCCGGCTTGAGAGAGTGACCGGCCACATTGGAACTGAGACACGGTCCAGACTCCTACGGGAGGCAGCAGTGGGGAATATTGCACAATGGAGGAAACTCTGATGCAGCGACGTCGCGTGAGCGAAGAAGGTTTTCGAATCGTAAAGCTCTGTCCTATGGGAAGAAGAAAGACGGTACCATAGAAGAAAGCCCCGGCTAACTA
>GV2UCFN02HGWLT
GGTGAGTAATACATGAGCAACCTGCCTTGGACAGAGGGATAGCCGTGGGAAACCGCGATTAATACCTCATAAGACCCCACTATCGCATGATAGAGAGGTCAAAGATTTATCGGTCCAAGATGGACTCATGACCCATTAGCTAGTTGGTGAGATAACAGCCCACCAAGGCGACGATGGGTAGCCGGCTTGAGAGAGTGACCGGCCACATTGGAACTGAGACACGGTCCAGACTCCTACGGGAGGCAGCAGTGGGGAATATTGCACAATGGAGGAAACTCTGATGCAGCGACGTCGCGTGAGCGAAGAAGGTTTTCGAATCGTAAAGCTCTGTCCTATGGGAAGAAGAAAGACGGTACCATAGAAGAAAGCCCCGGCTAACTA
>GV2UCFN02I8P39
GGTGAGTAATACATGAGCAACCTGCCTTGGACAGAGGGATAGCCGTGGGAAACCGCGATTAATACCTCATAAGACCCCACTATCGCATGATAGAGAGGTCAAAGATTTATCGGTCCAAGATGGACTCATGACCCATTAGCTAGTTGGTGAGATAACAGCCCACCAAGGCGACGATGGGTAGCCGGCTTGAGAGAGTGACCGGCCACATTGGAACTGAGACACGGTCCAGACTCCTACGGGAGGCAGCAGTGGGGAATATTGCACAATGGAGGAAACTCTGATGCAGCGACGTCGCGTGAGCGAAGAAGGTTTTCGAATCGTAAAGCTCTGTCCTATGGGAAGAAGAAAGACGGTACCATAGAAGAAAGCCCCGGCTAACTA
>GV2UCFN02HOCTU
GGTGAGTAATACATGAGCAACCTGCCTTGGACAGAGGGATAGCCGTGGGAAACCGCGATTAATACCTCATAAGACCCCACTATCGCATGATAGAGAGGTCAAAGATTTATCGGTCCAAGATGGACTCATGACCCATTAGCTAGTTGGTGAGATAACAGCCCACCAAGGCGACGATGGGTAGCCGGCTTGAGAGAGTGACCGGCCACATTGGAACTGAGACACGGTCCAGACTCCTACGGGAGGCAGCAGTGGGGAATATTGCACAATGGAGGAAACTCTGATGCAGCGACGTCGCGTGAGCGAAGAAGGTTTTCGAATCGTAAAGCTCTGTCCTATGGGAAGAAGAAAGACGGTACCATAGAAGAAAGCCCCGGCTAACTA
>GV2UCFN02I9B93
GGTGAGTAATACATGAGCAACCTGCCTTGGACAGAGGGATAGCCGTGGGAAACCGCGATTAATACCTCATAAGACCCCACTATCGCATGATAGAGAGGTCAAAGATTTATCGGTCCAAGATGGACTCATGACCCATTAGCTAGTTGGTGAGATAACAGCCCACCAAGGCGACGATGGGTAGCCGGCTTGAGAGAGTGACCGGCCACATTGGAACTGAGACACGGTCCAGACTCCTACGGGAGGCAGCAGTGGGGAATATTGCACAATGGAGGAAACTCTGATGCAGCGACGTCGCGTGAGCGAAGAAGGTTTTCGAATCGTAAAGCTCTGTCCTATGGGAAGAAGAAAGACGGTACCATAGAAGAAAGCCCCGGCTAACTA
>GV2UCFN02JLDIB
GGTGAGTAATACATGAGCAACCTGCCTTGGACAGAGGGATAGCCGTGGGAAACCGCGATTAATACCTCATAAGACCCCACTATCGCATGATAGAGAGGTCAAAGATTTATCGGTCCAAGATGGACTCATGACCCATTAGCTAGTTGGTGAGATAACAGCCCACCAAGGCGACGATGGGTAGCCGGCTTGAGAGAGTGACCGGCCACATTGGAACTGAGACACGGTCCAGACTCCTACGGGAGGCAGCAGTGGGGAATATTGCACAATGGAGGAAACTCTGATGCAGCGACGTCGCGTGAGCGAAGAAGGTTTTCGAATCGTAAAGCTCTGTCCTATGGGAAGAAGAAAGACGGTACCATAGAAGAAAGCCCCGGCTAACTA
>GV2UCFN02HOAA8
GGTGAGTAATACATGAGCAACCTGCCTTGGACAGAGGGATAGCCGTGGGAAACCGCGATTAATACCTCATAAGACCCCACTATCGCATGATAGAGAGGTCAAAGATTTATCGGTCCAAGATGGACTCATGACCCATTAGCTAGTTGGTGAGATAACAGCCCACCAAGGCGACGATGGGTAGCCGGCTTGAGAGAGTGACCGGCCACATTGGAACTGAGACACGGTCCAGACTCCTACGGGAGGCAGCAGTGGGGAATATTGCACAATGGAGGAAACTCTGATGCAGCGACGTCGCGTGAGCGAAGAAGGTTTTCGAATCGTAAAGCTCTGTCCTATGGGAAGAAGAAAGACGGTACCATAGAAGAAAGCCCCGGCTAACTA
>GV2UCFN02JG8LZ
GGTGAGTAATACATGAGCAACCTGCCTTGGACAGAGGGATAGCCGTGGGAAACCGCGATTAATACCTCATAAGACCCCACTATCGCATGATAGAGAGGTCAAAGATTTATCGGTCCAAGATGGACTCATGACCCATTAGCTAGTTGGTGAGATAACAGCCCACCAAGGCGACGATGGGTAGCCGGCTTGAGAGAGTGACCGGCCACATTGGAACTGAGACACGGTCCAGACTCCTACGGGAGGCAGCAGTGGGGAATATTGCACAATGGAGGAAACTCTGATGCAGCGACGTCGCGTGAGCGAAGAAGGTTTTCGAATCGTAAAGCTCTGTCCTATGGGAAGAAGAAAGACGGTACCATAGAAGAAAGCCCCGGCTAACTA
>GV2UCFN02IGFC6
GGTGAGTAATACATGAGCAACCTGCCTTGGACAGAGGGATAGCCGTGGGAAACCGCGATTAATACCTCATAAGACCCCACTATCGCATGATAGAGAGGTCAAAGATTTATCGGTCCAAGATGGACTCATGACCCATTAGCTAGTTGGTGAGATAACAGCCCACCAAGGCGACGATGGGTAGCCGGCTTGAGAGAGTGACCGGCCACATTGGAACTGAGACACGGTCCAGACTCCTACGGGAGGCAGCAGTGGGGAATATTGCACAATGGAGGAAACTCTGATGCAGCGACGTCGCGTGAGCGAAGAAGGTTTTCGAATCGTAAAGCTCTGTCCTATGGGAAGAAGAAAGACGGTACCATAGAAGAAAGCCCCGGCTAACTA
>GV2UCFN02FGVAY
GGTGAGTAATACATGAGCAACCTGCCTTGGACAGAGGGATAGCCGTGGGAAACCGCGATTAATACCTCATAAGACCCCACTATCGCATGATAGAGAGGTCAAAGATTTATCGGTCCAAGATGGACTCATGACCCATTAGCTAGTTGGTGAGATAACAGCCCACCAAGGCGACGATGGGTAGCCGGCTTGAGAGAGTGACCGGCCACATTGGAACTGAGACACGGTCCAGACTCCTACGGGAGGCAGCAGTGGGGAATATTGCACAATGGAGGAAACTCTGATGCAGCGACGTCGCGTGAGCGAAGAAGGTTTTCGAATCGTAAAGCTCTGTCCTATGGGAAGAAGAAAGACGGTACCATAGAAGAAAGCCCCGGCTAACTA
>GV2UCFN02FQNOM
GGTGAGTAATACATGAGCAACCTGCCTTGGACAGAGGGATAGCCGTGGGAAACCGCGATTAATACCTCATAAGACCCCACTATCGCATGATAGAGAGGTCAAAGATTTATCGGTCCAAGATGGACTCATGACCCATTAGCTAGTTGGTGAGATAACAGCCCACCAAGGCGACGATGGGTAGCCGGCTTGAGAGAGTGACCGGCCACATTGGAACTGAGACACGGTCCAGACTCCTACGGGAGGCAGCAGTGGGGAATATTGCACAATGGAGGAAACTCTGATGCAGCGACGTCGCGTGAGCGAAGAAGGTTTTCGAATCGTAAAGCTCTGTCCTATGGGAAGAAGAAAGACGGTACCATAGAAGAAAGCCCCGGCTAACTA
>GV2UCFN02FHRCG
GGTGAGTAATACATGAGCAACCTGCCTTGGACAGAGGGATAGCCGTGGGAAACCGCGATTAATACCTCATAAGACCCCACTATCGCATGATAGAGAGGTCAAAGATTTATCGGTCCAAGATGGACTCATGACCCATTAGCTAGTTGGTGAGATAACAGCCCACCAAGGCGACGATGGGTAGCCGGCTTGAGAGAGTGACCGGCCACATTGGAACTGAGACACGGTCCAGACTCCTACGGGAGGCAGCAGTGGGGAATATTGCACAATGGAGGAAACTCTGATGCAGCGACGTCGCGTGAGCGAAGAAGGTTTTCGAATCGTAAAGCTCTGTCCTATGGGAAGAAGAAAGACGGTACCATAGAAGAAAGCCCCGGCTAACTA
>GV2UCFN02H7FC8
GGTGAGTAATACATGAGCAACCTGCCTTGGACAGAGGGATAGCCGTGGGAAACCGCGATTAATACCTCATAAGACCCCACTATCGCATGATAGAGAGGTCAAAGATTTATCGGTCCAAGATGGACTCATGACCCATTAGCTAGTTGGTGAGATAACAGCCCACCAAGGCGACGATGGGTAGCCGGCTTGAGAGAGTGACCGGCCACATTGGAACTGAGACACGGTCCAGACTCCTACGGGAGGCAGCAGTGGGGAATATTGCACAATGGAGGAAACTCTGATGCAGCGACGTCGCGTGAGCGAAGAAGGTTTTCGAATCGTAAAGCTCTGTCCTATGGGAAGAAGAAAGACGGTACCATAGAAGAAAGCCCCGGCTAACTA
>GV2UCFN02GDU20
GGTGAGTAATACATGAGCAACCTGCCTTGGACAGAGGGATAGCCGTGGGAAACCGCGATTAATACCTCATAAGACCCCACTATCGCATGATAGAGAGGTCAAAGATTTATCGGTCCAAGATGGACTCATGACCCATTAGCTAGTTGGTGAGATAACAGCCCACCAAGGCGACGATGGGTAGCCGGCTTGAGAGAGTGACCGGCCACATTGGAACTGAGACACGGTCCAGACTCCTACGGGAGGCAGCAGTGGGGAATATTGCACAATGGAGGAAACTCTGATGCAGCGACGTCGCGTGAGCGAAGAAGGTTTTCGAATCGTAAAGCTCTGTCCTATGGGAAGAAGAAAGACGGTACCATAGAAGAAAGCCCCGGCTAACTA
>GV2UCFN02ICD18
GGTGAGTAATACATGAGCAACCTGCCTTGGACAGAGGGATAGCCGTGGGAAACCGCGATTAATACCTCATAAGACCCCACTATCGCATGATAGAGAGGTCAAAGATTTATCGGTCCAAGATGGACTCATGACCCATTAGCTAGTTGGTGAGATAACAGCCCACCAAGGCGACGATGGGTAGCCGGCTTGAGAGAGTGACCGGCCACATTGGAACTGAGACACGGTCCAGACTCCTACGGGAGGCAGCAGTGGGGAATATTGCACAATGGAGGAAACTCTGATGCAGCGACGTCGCGTGAGCGAAGAAGGTTTTCGAATCGTAAAGCTCTGTCCTATGGGAAGAAGAAAGACGGTACCATAGAAGAAAGCCCCGGCTAACTA
>GV2UCFN02IJYLM
GGTGAGTAATACATGAGCAACCTGCCTTGGACAGAGGGATAGCCGTGGGAAACCGCGATTAATACCTCATAAGACCCCACTATCGCATGATAGAGAGGTCAAAGATTTATCGGTCCAAGATGGACTCATGACCCATTAGCTAGTTGGTGAGATAACAGCCCACCAAGGCGACGATGGGTAGCCGGCTTGAGAGAGTGACCGGCCACATTGGAACTGAGACACGGTCCAGACTCCTACGGGAGGCAGCAGTGGGGAATATTGCACAATGGAGGAAACTCTGATGCAGCGACGTCGCGTGAGCGAAGAAGGTTTTCGAATCGTAAAGCTCTGTCCTATGGGAAGAAGAAAGACGGTACCATAGAAGAAAGCCCCGGCTAACTA
>GV2UCFN02GQSXJ
GGTGAGTAATACATGAGCAACCTGCCTTGGACAGAGGGATAGCCGTGGGAAACCGCGATTAATACCTCATAAGACCCCACTATCGCATGATAGAGAGGTCAAAGATTTATCGGTCCAAGATGGACTCATGACCCATTAGCTAGTTGGTGAGATAACAGCCCACCAAGGCGACGATGGGTAGCCGGCTTGAGAGAGTGACCGGCCACATTGGAACTGAGACACGGTCCAGACTCCTACGGGAGGCAGCAGTGGGGAATATTGCACAATGGAGGAAACTCTGATGCAGCGACGTCGCGTGAGCGAAGAAGGTTTTCGAATCGTAAAGCTCTGTCCTATGGGAAGAAGAAAGACGGTACCATAGAAGAAAGCCCCGGCTAACTA
>GV2UCFN02JOFTS
GGTGAGTAATACATGAGCAACCTGCCTTGGACAGAGGGATAGCCGTGGGAAACCGCGATTAATACCTCATAAGACCCCACTATCGCATGATAGAGAGGTCAAAGATTTATCGGTCCAAGATGGACTCATGACCCATTAGCTAGTTGGTGAGATAACAGCCCACCAAGGCGACGATGGGTAGCCGGCTTGAGAGAGTGACCGGCCACATTGGAACTGAGACACGGTCCAGACTCCTACGGGAGGCAGCAGTGGGGAATATTGCACAATGGAGGAAACTCTGATGCAGCGACGTCGCGTGAGCGAAGAAGGTTTTCGAATCGTAAAGCTCTGTCCTATGGGAAGAAGAAAGACGGTACCATAGAAGAAAGCCCCGGCTAACTA
>GV2UCFN02FGRI1
GGTGAGTAATACATGAGCAACCTGCCTTGGACAGAGGGATAGCCGTGGGAAACCGCGATTAATACCTCATAAGACCCCACTATCGCATGATAGAGAGGTCAAAGATTTATCGGTCCAAGATGGACTCATGACCCATTAGCTAGTTGGTGAGATAACAGCCCACCAAGGCGACGATGGGTAGCCGGCTTGAGAGAGTGACCGGCCACATTGGAACTGAGACACGGTCCAGACTCCTACGGGAGGCAGCAGTGGGGAATATTGCACAATGGAGGAAACTCTGATGCAGCGACGTCGCGTGAGCGAAGAAGGTTTTCGAATCGTAAAGCTCTGTCCTATGGGAAGAAGAAAGACGGTACCATAGAAGAAAGCCCCGGCTAACTA
>GV2UCFN02HE4T0
GGTGAGTAATACATGAGCAACCTGCCTTGGACAGAGGGATAGCCGTGGGAAACCGCGATTAATACCTCATAAGACCCCACTATCGCATGATAGAGAGGTCAAAGATTTATCGGTCCAAGATGGACTCATGACCCATTAGCTAGTTGGTGAGATAACAGCCCACCAAGGCGACGATGGGTAGCCGGCTTGAGAGAGTGACCGGCCACATTGGAACTGAGACACGGTCCAGACTCCTACGGGAGGCAGCAGTGGGGAATATTGCACAATGGAGGAAACTCTGATGCAGCGACGTCGCGTGAGCGAAGAAGGTTTTCGAATCGTAAAGCTCTGTCCTATGGGAAGAAGAAAGACGGTACCATAGAAGAAAGCCCCGGCTAACTA
>GV2UCFN02IIJ4L
GGTGAGTAATACATGAGCAACCTGCCTTGGACAGAGGGATAGCCGTGGGAAACCGCGATTAATACCTCATAAGACCCCACTATCGCATGATAGAGAGGTCAAAGATTTATCGGTCCAAGATGGACTCATGACCCATTAGCTAGTTGGTGAGATAACAGCCCACCAAGGCGACGATGGGTAGCCGGCTTGAGAGAGTGACCGGCCACATTGGAACTGAGACACGGTCCAGACTCCTACGGGAGGCAGCAGTGGGGAATATTGCACAATGGAGGAAACTCTGATGCAGCGACGTCGCGTGAGCGAAGAAGGTTTTCGAATCGTAAAGCTCTGTCCTATGGGAAGAAGAAAGACGGTACCATAGAAGAAAGCCCCGGCTAACTA
>GV2UCFN02IYS8G
GGTGAGTAATACATGAGCAACCTGCCTTGGACAGAGGGATAGCCGTGGGAAACCGCGATTAATACCTCATAAGACCCCACTATCGCATGATAGAGAGGTCAAAGATTTATCGGTCCAAGATGGACTCATGACCCATTAGCTAGTTGGTGAGATAACAGCCCACCAAGGCGACGATGGGTAGCCGGCTTGAGAGAGTGACCGGCCACATTGGAACTGAGACACGGTCCAGACTCCTACGGGAGGCAGCAGTGGGGAATATTGCACAATGGAGGAAACTCTGATGCAGCGACGTCGCGTGAGCGAAGAAGGTTTTCGAATCGTAAAGCTCTGTCCTATGGGAAGAAGAAAGACGGTACCATAGAAGAAAGCCCCGGCTAACTA
>GV2UCFN02H2XUM
GGTGAGTAATACATGAGCAACCTGCCTTGGACAGAGGGATAGCCGTGGGAAACCGCGATTAATACCTCATAAGACCCCACTATCGCATGATAGAGAGGTCAAAGATTTATCGGTCCAAGATGGACTCATGACCCATTAGCTAGTTGGTGAGATAACAGCCCACCAAGGCGACGATGGGTAGCCGGCTTGAGAGAGTGACCGGCCACATTGGAACTGAGACACGGTCCAGACTCCTACGGGAGGCAGCAGTGGGGAATATTGCACAATGGAGGAAACTCTGATGCAGCGACGTCGCGTGAGCGAAGAAGGTTTTCGAATCGTAAAGCTCTGTCCTATGGGAAGAAGAAAGACGGTACCATAGAAGAAAGCCCCGGCTAACTA
>GV2UCFN02JLTVO
GGTGAGTAATACATGAGCAACCTGCCTTGGACAGAGGGATAGCCGTGGGAAACCGCGATTAATACCTCATAAGACCCCACTATCGCATGATAGAGAGGTCAAAGATTTATCGGTCCAAGATGGACTCATGACCCATTAGCTAGTTGGTGAGATAACAGCCCACCAAGGCGACGATGGGTAGCCGGCTTGAGAGAGTGACCGGCCACATTGGAACTGAGACACGGTCCAGACTCCTACGGGAGGCAGCAGTGGGGAATATTGCACAATGGAGGAAACTCTGATGCAGCGACGTCGCGTGAGCGAAGAAGGTTTTCGAATCGTAAAGCTCTGTCCTATGGGAAGAAGAAAGACGGTACCATAGAAGAAAGCCCCGGCTAACTA
>GV2UCFN02JXSMA
GGTGAGTAATACATGAGCAACCTGCCTTGGACAGAGGGATAGCCGTGGGAAACCGCGATTAATACCTCATAAGACCCCACTATCGCATGATAGAGAGGTCAAAGATTTATCGGTCCAAGATGGACTCATGACCCATTAGCTAGTTGGTGAGATAACAGCCCACCAAGGCGACGATGGGTAGCCGGCTTGAGAGAGTGACCGGCCACATTGGAACTGAGACACGGTCCAGACTCCTACGGGAGGCAGCAGTGGGGAATATTGCACAATGGAGGAAACTCTGATGCAGCGACGTCGCGTGAGCGAAGAAGGTTTTCGAATCGTAAAGCTCTGTCCTATGGGAAGAAGAAAGACGGTACCATAGAAGAAAGCCCCGGCTAACTA
>GV2UCFN02HJZHV
GGTGAGTAATACATGAGCAACCTGCCTTGGACAGAGGGATAGCCGTGGGAAACCGCGATTAATACCTCATAAGACCCCACTATCGCATGATAGAGAGGTCAAAGATTTATCGGTCCAAGATGGACTCATGACCCATTAGCTAGTTGGTGAGATAACAGCCCACCAAGGCGACGATGGGTAGCCGGCTTGAGAGAGTGACCGGCCACATTGGAACTGAGACACGGTCCAGACTCCTACGGGAGGCAGCAGTGGGGAATATTGCACAATGGAGGAAACTCTGATGCAGCGACGTCGCGTGAGCGAAGAAGGTTTTCGAATCGTAAAGCTCTGTCCTATGGGAAGAAGAAAGACGGTACCATAGAAGAAAGCCCCGGCTAACTA
>GV2UCFN02FZYDS
GGTGAGTAATACATGAGCAACCTGCCTTGGACAGAGGGATAGCCGTGGGAAACCGCGATTAATACCTCATAAGACCCCACTATCGCATGATAGAGAGGTCAAAGATTTATCGGTCCAAGATGGACTCATGACCCATTAGCTAGTTGGTGAGATAACAGCCCACCAAGGCGACGATGGGTAGCCGGCTTGAGAGAGTGACCGGCCACATTGGAACTGAGACACGGTCCAGACTCCTACGGGAGGCAGCAGTGGGGAATATTGCACAATGGAGGAAACTCTGATGCAGCGACGTCGCGTGAGCGAAGAAGGTTTTCGAATCGTAAAGCTCTGTCCTATGGGAAGAAGAAAGACGGTACCATAGAAGAAAGCCCCGGCTAACTA
>GV2UCFN02HMJXL
GGTGAGTAATACATGAGCAACCTGCCTTGGACAGAGGGATAGCCGTGGGAAACCGCGATTAATACCTCATAAGACCCCACTATCGCATGATAGAGAGGTCAAAGATTTATCGGTCCAAGATGGACTCATGACCCATTAGCTAGTTGGTGAGATAACAGCCCACCAAGGCGACGATGGGTAGCCGGCTTGAGAGAGTGACCGGCCACATTGGAACTGAGACACGGTCCAGACTCCTACGGGAGGCAGCAGTGGGGAATATTGCACAATGGAGGAAACTCTGATGCAGCGACGTCGCGTGAGCGAAGAAGGTTTTCGAATCGTAAAGCTCTGTCCTATGGGAAGAAGAAAGACGGTACCATAGAAGAAAGCCCCGGCTAACTA
>GV2UCFN02FLS2O
GGTGAGTAATACATGAGCAACCTGCCTTGGACAGAGGGATAGCCGTGGGAAACCGCGATTAATACCTCATAAGACCCCACTATCGCATGATAGAGAGGTCAAAGATTTATCGGTCCAAGATGGACTCATGACCCATTAGCTAGTTGGTGAGATAACAGCCCACCAAGGCGACGATGGGTAGCCGGCTTGAGAGAGTGACCGGCCACATTGGAACTGAGACACGGTCCAGACTCCTACGGGAGGCAGCAGTGGGGAATATTGCACAATGGAGGAAACTCTGATGCAGCGACGTCGCGTGAGCGAAGAAGGTTTTCGAATCGTAAAGCTCTGTCCTATGGGAAGAAGAAAGACGGTACCATAGAAGAAAGCCCCGGCTAACTA
>GV2UCFN02HFT7Z
GGTGAGTAATACATGAGCAACCTGCCTTGGACAGAGGGATAGCCGTGGGAAACCGCGATTAATACCTCATAAGACCCCACTATCGCATGATAGAGAGGTCAAAGATTTATCGGTCCAAGATGGACTCATGACCCATTAGCTAGTTGGTGAGATAACAGCCCACCAAGGCGACGATGGGTAGCCGGCTTGAGAGAGTGACCGGCCACATTGGAACTGAGACACGGTCCAGACTCCTACGGGAGGCAGCAGTGGGGAATATTGCACAATGGAGGAAACTCTGATGCAGCGACGTCGCGTGAGCGAAGAAGGTTTTCGAATCGTAAAGCTCTGTCCTATGGGAAGAAGAAAGACGGTACCATAGAAGAAAGCCCCGGCTAACTA
>GV2UCFN02JZBKP
GGTGAGTAATACATGAGCAACCTGCCTTGGACAGAGGGATAGCCGTGGGAAACCGCGATTAATACCTCATAAGACCCCACTATCGCATGATAGAGAGGTCAAAGATTTATCGGTCCAAGATGGACTCATGACCCATTAGCTAGTTGGTGAGATAACAGCCCACCAAGGCGACGATGGGTAGCCGGCTTGAGAGAGTGACCGGCCACATTGGAACTGAGACACGGTCCAGACTCCTACGGGAGGCAGCAGTGGGGAATATTGCACAATGGAGGAAACTCTGATGCAGCGACGTCGCGTGAGCGAAGAAGGTTTTCGAATCGTAAAGCTCTGTCCTATGGGAAGAAGAAAGACGGTACCATAGAAGAAAGCCCCGGCTAACTA
>GV2UCFN02GJYQE
GGTGAGTAATACATGAGCAACCTGCCTTGGACAGAGGGATAGCCGTGGGAAACCGCGATTAATACCTCATAAGACCCCACTATCGCATGATAGAGAGGTCAAAGATTTATCGGTCCAAGATGGACTCATGACCCATTAGCTAGTTGGTGAGATAACAGCCCACCAAGGCGACGATGGGTAGCCGGCTTGAGAGAGTGACCGGCCACATTGGAACTGAGACACGGTCCAGACTCCTACGGGAGGCAGCAGTGGGGAATATTGCACAATGGAGGAAACTCTGATGCAGCGACGTCGCGTGAGCGAAGAAGGTTTTCGAATCGTAAAGCTCTGTCCTATGGGAAGAAGAAAGACGGTACCATAGAAGAAAGCCCCGGCTAACTA
>GV2UCFN02HGGPZ
GGTGAGTAATACATGAGCAACCTGCCTTGGACAGAGGGATAGCCGTGGGAAACCGCGATTAATACCTCATAAGACCCCACTATCGCATGATAGAGAGGTCAAAGATTTATCGGTCCAAGATGGACTCATGACCCATTAGCTAGTTGGTGAGATAACAGCCCACCAAGGCGACGATGGGTAGCCGGCTTGAGAGAGTGACCGGCCACATTGGAACTGAGACACGGTCCAGACTCCTACGGGAGGCAGCAGTGGGGAATATTGCACAATGGAGGAAACTCTGATGCAGCGACGTCGCGTGAGCGAAGAAGGTTTTCGAATCGTAAAGCTCTGTCCTATGGGAAGAAGAAAGACGGTACCATAGAAGAAAGCCCCGGCTAACTA
>GV2UCFN02H070Y
GGTGAGTAATACATGAGCAACCTGCCTTGGACAGAGGGATAGCCGTGGGAAACCGCGATTAATACCTCATAAGACCCCACTATCGCATGATAGAGAGGTCAAAGATTTATCGGTCCAAGATGGACTCATGACCCATTAGCTAGTTGGTGAGATAACAGCCCACCAAGGCGACGATGGGTAGCCGGCTTGAGAGAGTGACCGGCCACATTGGAACTGAGACACGGTCCAGACTCCTACGGGAGGCAGCAGTGGGGAATATTGCACAATGGAGGAAACTCTGATGCAGCGACGTCGCGTGAGCGAAGAAGGTTTTCGAATCGTAAAGCTCTGTCCTATGGGAAGAAGAAAGACGGTACCATAGAAGAAAGCCCCGGCTAACTA
>GV2UCFN02FI8W3
GGTGAGTAATACATGAGCAACCTGCCTTGGACAGAGGGATAGCCGTGGGAAACCGCGATTAATACCTCATAAGACCCCACTATCGCATGATAGAGAGGTCAAAGATTTATCGGTCCAAGATGGACTCATGACCCATTAGCTAGTTGGTGAGATAACAGCCCACCAAGGCGACGATGGGTAGCCGGCTTGAGAGAGTGACCGGCCACATTGGAACTGAGACACGGTCCAGACTCCTACGGGAGGCAGCAGTGGGGAATATTGCACAATGGAGGAAACTCTGATGCAGCGACGTCGCGTGAGCGAAGAAGGTTTTCGAATCGTAAAGCTCTGTCCTATGGGAAGAAGAAAGACGGTACCATAGAAGAAAGCCCCGGCTAACTA
>GV2UCFN02FYKFH
GGTGAGTAATACATGAGCAACCTGCCTTGGACAGAGGGATAGCCGTGGGAAACCGCGATTAATACCTCATAAGACCCCACTATCGCATGATAGAGAGGTCAAAGATTTATCGGTCCAAGATGGACTCATGACCCATTAGCTAGTTGGTGAGATAACAGCCCACCAAGGCGACGATGGGTAGCCGGCTTGAGAGAGTGACCGGCCACATTGGAACTGAGACACGGTCCAGACTCCTACGGGAGGCAGCAGTGGGGAATATTGCACAATGGAGGAAACTCTGATGCAGCGACGTCGCGTGAGCGAAGAAGGTTTTCGAATCGTAAAGCTCTGTCCTATGGGAAGAAGAAAGACGGTACCATAGAAGAAAGCCCCGGCTAACTA
>GV2UCFN02FYW9H
GGTGAGTAATACATGAGCAACCTGCCTTGGACAGAGGGATAGCCGTGGGAAACCGCGATTAATACCTCATAAGACCCCACTATCGCATGATAGAGAGGTCAAAGATTTATCGGTCCAAGATGGACTCATGACCCATTAGCTAGTTGGTGAGATAACAGCCCACCAAGGCGACGATGGGTAGCCGGCTTGAGAGAGTGACCGGCCACATTGGAACTGAGACACGGTCCAGACTCCTACGGGAGGCAGCAGTGGGGAATATTGCACAATGGAGGAAACTCTGATGCAGCGACGTCGCGTGAGCGAAGAAGGTTTTCGAATCGTAAAGCTCTGTCCTATGGGAAGAAGAAAGACGGTACCATAGAAGAAAGCCCCGGCTAACTA
>GV2UCFN02HIWXW
GGTGAGTAATACATGAGCAACCTGCCTTGGACAGAGGGATAGCCGTGGGAAACCGCGATTAATACCTCATAAGACCCCACTATCGCATGATAGAGAGGTCAAAGATTTATCGGTCCAAGATGGACTCATGACCCATTAGCTAGTTGGTGAGATAACAGCCCACCAAGGCGACGATGGGTAGCCGGCTTGAGAGAGTGACCGGCCACATTGGAACTGAGACACGGTCCAGACTCCTACGGGAGGCAGCAGTGGGGAATATTGCACAATGGAGGAAACTCTGATGCAGCGACGTCGCGTGAGCGAAGAAGGTTTTCGAATCGTAAAGCTCTGTCCTATGGGAAGAAGAAAGACGGTACCATAGAAGAAAGCCCCGGCTAACTA
>GV2UCFN02GAHQC
GGTGAGTAATACATGAGCAACCTGCCTTGGACAGAGGGATAGCCGTGGGAAACCGCGATTAATACCTCATAAGACCCCACTATCGCATGATAGAGAGGTCAAAGATTTATCGGTCCAAGATGGACTCATGACCCATTAGCTAGTTGGTGAGATAACAGCCCACCAAGGCGACGATGGGTAGCCGGCTTGAGAGAGTGACCGGCCACATTGGAACTGAGACACGGTCCAGACTCCTACGGGAGGCAGCAGTGGGGAATATTGCACAATGGAGGAAACTCTGATGCAGCGACGTCGCGTGAGCGAAGAAGGTTTTCGAATCGTAAAGCTCTGTCCTATGGGAAGAAGAAAGACGGTACCATAGAAGAAAGCCCCGGCTAACTA
>GV2UCFN02JCQOZ
GGTGAGTAATACATGAGCAACCTGCCTTGGACAGAGGGATAGCCGTGGGAAACCGCGATTAATACCTCATAAGACCCCACTATCGCATGATAGAGAGGTCAAAGATTTATCGGTCCAAGATGGACTCATGACCCATTAGCTAGTTGGTGAGATAACAGCCCACCAAGGCGACGATGGGTAGCCGGCTTGAGAGAGTGACCGGCCACATTGGAACTGAGACACGGTCCAGACTCCTACGGGAGGCAGCAGTGGGGAATATTGCACAATGGAGGAAACTCTGATGCAGCGACGTCGCGTGAGCGAAGAAGGTTTTCGAATCGTAAAGCTCTGTCCTATGGGAAGAAGAAAGACGGTACCATAGAAGAAAGCCCCGGCTAACTA
>GV2UCFN02FM1N2
GGTGAGTAATACATGAGCAACCTGCCTTGGACAGAGGGATAGCCGTGGGAAACCGCGATTAATACCTCATAAGACCCCACTATCGCATGATAGAGAGGTCAAAGATTTATCGGTCCAAGATGGACTCATGACCCATTAGCTAGTTGGTGAGATAACAGCCCACCAAGGCGACGATGGGTAGCCGGCTTGAGAGAGTGACCGGCCACATTGGAACTGAGACACGGTCCAGACTCCTACGGGAGGCAGCAGTGGGGAATATTGCACAATGGAGGAAACTCTGATGCAGCGACGTCGCGTGAGCGAAGAAGGTTTTCGAATCGTAAAGCTCTGTCCTATGGGAAGAAGAAAGACGGTACCATAGAAGAAAGCCCCGGCTAACTA
>GV2UCFN02IRP8Y
GGTGAGTAATACATGAGCAACCTGCCTTGGACAGAGGGATAGCCGTGGGAAACCGCGATTAATACCTCATAAGACCCCACTATCGCATGATAGAGAGGTCAAAGATTTATCGGTCCAAGATGGACTCATGACCCATTAGCTAGTTGGTGAGATAACAGCCCACCAAGGCGACGATGGGTAGCCGGCTTGAGAGAGTGACCGGCCACATTGGAACTGAGACACGGTCCAGACTCCTACGGGAGGCAGCAGTGGGGAATATTGCACAATGGAGGAAACTCTGATGCAGCGACGTCGCGTGAGCGAAGAAGGTTTTCGAATCGTAAAGCTCTGTCCTATGGGAAGAAGAAAGACGGTACCATAGAAGAAAGCCCCGGCTAACTA
>GV2UCFN02HBSXZ
GGTGAGTAATACATGAGCAACCTGCCTTGGACAGAGGGATAGCCGTGGGAAACCGCGATTAATACCTCATAAGACCCCACTATCGCATGATAGAGAGGTCAAAGATTTATCGGTCCAAGATGGACTCATGACCCATTAGCTAGTTGGTGAGATAACAGCCCACCAAGGCGACGATGGGTAGCCGGCTTGAGAGAGTGACCGGCCACATTGGAACTGAGACACGGTCCAGACTCCTACGGGAGGCAGCAGTGGGGAATATTGCACAATGGAGGAAACTCTGATGCAGCGACGTCGCGTGAGCGAAGAAGGTTTTCGAATCGTAAAGCTCTGTCCTATGGGAAGAAGAAAGACGGTACCATAGAAGAAAGCCCCGGCTAACTA
>GV2UCFN02GE4CH
GGTGAGTAATACATGAGCAACCTGCCTTGGACAGAGGGATAGCCGTGGGAAACCGCGATTAATACCTCATAAGACCCCACTATCGCATGATAGAGAGGTCAAAGATTTATCGGTCCAAGATGGACTCATGACCCATTAGCTAGTTGGTGAGATAACAGCCCACCAAGGCGACGATGGGTAGCCGGCTTGAGAGAGTGACCGGCCACATTGGAACTGAGACACGGTCCAGACTCCTACGGGAGGCAGCAGTGGGGAATATTGCACAATGGAGGAAACTCTGATGCAGCGACGTCGCGTGAGCGAAGAAGGTTTTCGAATCGTAAAGCTCTGTCCTATGGGAAGAAGAAAGACGGTACCATAGAAGAAAGCCCCGGCTAACTA
>GV2UCFN02G1Z27
GGTGAGTAATACATGAGCAACCTGCCTTGGACAGAGGGATAGCCGTGGGAAACCGCGATTAATACCTCATAAGACCCCACTATCGCATGATAGAGAGGTCAAAGATTTATCGGTCCAAGATGGACTCATGACCCATTAGCTAGTTGGTGAGATAACAGCCCACCAAGGCGACGATGGGTAGCCGGCTTGAGAGAGTGACCGGCCACATTGGAACTGAGACACGGTCCAGACTCCTACGGGAGGCAGCAGTGGGGAATATTGCACAATGGAGGAAACTCTGATGCAGCGACGTCGCGTGAGCGAAGAAGGTTTTCGAATCGTAAAGCTCTGTCCTATGGGAAGAAGAAAGACGGTACCATAGAAGAAAGCCCCGGCTAACTA
>GV2UCFN02GH492
GGTGAGTAATACATGAGCAACCTGCCTTGGACAGAGGGATAGCCGTGGGAAACCGCGATTAATACCTCATAAGACCCCACTATCGCATGATAGAGAGGTCAAAGATTTATCGGTCCAAGATGGACTCATGACCCATTAGCTAGTTGGTGAGATAACAGCCCACCAAGGCGACGATGGGTAGCCGGCTTGAGAGAGTGACCGGCCACATTGGAACTGAGACACGGTCCAGACTCCTACGGGAGGCAGCAGTGGGGAATATTGCACAATGGAGGAAACTCTGATGCAGCGACGTCGCGTGAGCGAAGAAGGTTTTCGAATCGTAAAGCTCTGTCCTATGGGAAGAAGAAAGACGGTACCATAGAAGAAAGCCCCGGCTAACTA
>GV2UCFN02II7BV
GGTGAGTAATACATGAGCAACCTGCCTTGGACAGAGGGATAGCCGTGGGAAACCGCGATTAATACCTCATAAGACCCCACTATCGCATGATAGAGAGGTCAAAGATTTATCGGTCCAAGATGGACTCATGACCCATTAGCTAGTTGGTGAGATAACAGCCCACCAAGGCGACGATGGGTAGCCGGCTTGAGAGAGTGACCGGCCACATTGGAACTGAGACACGGTCCAGACTCCTACGGGAGGCAGCAGTGGGGAATATTGCACAATGGAGGAAACTCTGATGCAGCGACGTCGCGTGAGCGAAGAAGGTTTTCGAATCGTAAAGCTCTGTCCTATGGGAAGAAGAAAGACGGTACCATAGAAGAAAGCCCCGGCTAACTA
>GV2UCFN02GZSOG
GGTGAGTAATACATGAGCAACCTGCCTTGGACAGAGGGATAGCCGTGGGAAACCGCGATTAATACCTCATAAGACCCCACTATCGCATGATAGAGAGGTCAAAGATTTATCGGTCCAAGATGGACTCATGACCCATTAGCTAGTTGGTGAGATAACAGCCCACCAAGGCGACGATGGGTAGCCGGCTTGAGAGAGTGACCGGCCACATTGGAACTGAGACACGGTCCAGACTCCTACGGGAGGCAGCAGTGGGGAATATTGCACAATGGAGGAAACTCTGATGCAGCGACGTCGCGTGAGCGAAGAAGGTTTTCGAATCGTAAAGCTCTGTCCTATGGGAAGAAGAAAGACGGTACCATAGAAGAAAGCCCCGGCTAACTA
>GV2UCFN02JNCPQ
GGTGAGTAATACATGAGCAACCTGCCTTGGACAGAGGGATAGCCGTGGGAAACCGCGATTAATACCTCATAAGACCCCACTATCGCATGATAGAGAGGTCAAAGATTTATCGGTCCAAGATGGACTCATGACCCATTAGCTAGTTGGTGAGATAACAGCCCACCAAGGCGACGATGGGTAGCCGGCTTGAGAGAGTGACCGGCCACATTGGAACTGAGACACGGTCCAGACTCCTACGGGAGGCAGCAGTGGGGAATATTGCACAATGGAGGAAACTCTGATGCAGCGACGTCGCGTGAGCGAAGAAGGTTTTCGAATCGTAAAGCTCTGTCCTATGGGAAGAAGAAAGACGGTACCATAGAAGAAAGCCCCGGCTAACTA
>GV2UCFN02HO8Y3
GGTGAGTAATACATGAGCAACCTGCCTTGGACAGAGGGATAGCCGTGGGAAACCGCGATTAATACCTCATAAGACCCCACTATCGCATGATAGAGAGGTCAAAGATTTATCGGTCCAAGATGGACTCATGACCCATTAGCTAGTTGGTGAGATAACAGCCCACCAAGGCGACGATGGGTAGCCGGCTTGAGAGAGTGACCGGCCACATTGGAACTGAGACACGGTCCAGACTCCTACGGGAGGCAGCAGTGGGGAATATTGCACAATGGAGGAAACTCTGATGCAGCGACGTCGCGTGAGCGAAGAAGGTTTTCGAATCGTAAAGCTCTGTCCTATGGGAAGAAGAAAGACGGTACCATAGAAGAAAGCCCCGGCTAACTA
>GV2UCFN02G7C3F
GGTGAGTAATACATGAGCAACCTGCCTTGGACAGAGGGATAGCCGTGGGAAACCGCGATTAATACCTCATAAGACCCCACTATCGCATGATAGAGAGGTCAAAGATTTATCGGTCCAAGATGGACTCATGACCCATTAGCTAGTTGGTGAGATAACAGCCCACCAAGGCGACGATGGGTAGCCGGCTTGAGAGAGTGACCGGCCACATTGGAACTGAGACACGGTCCAGACTCCTACGGGAGGCAGCAGTGGGGAATATTGCACAATGGAGGAAACTCTGATGCAGCGACGTCGCGTGAGCGAAGAAGGTTTTCGAATCGTAAAGCTCTGTCCTATGGGAAGAAGAAAGACGGTACCATAGAAGAAAGCCCCGGCTAACTA
>GV2UCFN02IN9DF
GGTGAGTAATACATGAGCAACCTGCCTTGGACAGAGGGATAGCCGTGGGAAACCGCGATTAATACCTCATAAGACCCCACTATCGCATGATAGAGAGGTCAAAGATTTATCGGTCCAAGATGGACTCATGACCCATTAGCTAGTTGGTGAGATAACAGCCCACCAAGGCGACGATGGGTAGCCGGCTTGAGAGAGTGACCGGCCACATTGGAACTGAGACACGGTCCAGACTCCTACGGGAGGCAGCAGTGGGGAATATTGCACAATGGAGGAAACTCTGATGCAGCGACGTCGCGTGAGCGAAGAAGGTTTTCGAATCGTAAAGCTCTGTCCTATGGGAAGAAGAAAGACGGTACCATAGAAGAAAGCCCCGGCTAACTA
>GV2UCFN02HLHEA
GGTGAGTAATACATGAGCAACCTGCCTTGGACAGAGGGATAGCCGTGGGAAACCGCGATTAATACCTCATAAGACCCCACTATCGCATGATAGAGAGGTCAAAGATTTATCGGTCCAAGATGGACTCATGACCCATTAGCTAGTTGGTGAGATAACAGCCCACCAAGGCGACGATGGGTAGCCGGCTTGAGAGAGTGACCGGCCACATTGGAACTGAGACACGGTCCAGACTCCTACGGGAGGCAGCAGTGGGGAATATTGCACAATGGAGGAAACTCTGATGCAGCGACGTCGCGTGAGCGAAGAAGGTTTTCGAATCGTAAAGCTCTGTCCTATGGGAAGAAGAAAGACGGTACCATAGAAGAAAGCCCCGGCTAACTA
>GV2UCFN02F3JR9
GGTGAGTAATACATGAGCAACCTGCCTTGGACAGAGGGATAGCCGTGGGAAACCGCGATTAATACCTCATAAGACCCCACTATCGCATGATAGAGAGGTCAAAGATTTATCGGTCCAAGATGGACTCATGACCCATTAGCTAGTTGGTGAGATAACAGCCCACCAAGGCGACGATGGGTAGCCGGCTTGAGAGAGTGACCGGCCACATTGGAACTGAGACACGGTCCAGACTCCTACGGGAGGCAGCAGTGGGGAATATTGCACAATGGAGGAAACTCTGATGCAGCGACGTCGCGTGAGCGAAGAAGGTTTTCGAATCGTAAAGCTCTGTCCTATGGGAAGAAGAAAGACGGTACCATAGAAGAAAGCCCCGGCTAACTA
>GV2UCFN02FO743
GGTGAGTAATACATGAGCAACCTGCCTTGGACAGAGGGATAGCCGTGGGAAACCGCGATTAATACCTCATAAGACCCCACTATCGCATGATAGAGAGGTCAAAGATTTATCGGTCCAAGATGGACTCATGACCCATTAGCTAGTTGGTGAGATAACAGCCCACCAAGGCGACGATGGGTAGCCGGCTTGAGAGAGTGACCGGCCACATTGGAACTGAGACACGGTCCAGACTCCTACGGGAGGCAGCAGTGGGGAATATTGCACAATGGAGGAAACTCTGATGCAGCGACGTCGCGTGAGCGAAGAAGGTTTTCGAATCGTAAAGCTCTGTCCTATGGGAAGAAGAAAGACGGTACCATAGAAGAAAGCCCCGGCTAACTA
>GV2UCFN02H3GUO
GGTGAGTAATACATGAGCAACCTGCCTTGGACAGAGGGATAGCCGTGGGAAACCGCGATTAATACCTCATAAGACCCCACTATCGCATGATAGAGAGGTCAAAGATTTATCGGTCCAAGATGGACTCATGACCCATTAGCTAGTTGGTGAGATAACAGCCCACCAAGGCGACGATGGGTAGCCGGCTTGAGAGAGTGACCGGCCACATTGGAACTGAGACACGGTCCAGACTCCTACGGGAGGCAGCAGTGGGGAATATTGCACAATGGAGGAAACTCTGATGCAGCGACGTCGCGTGAGCGAAGAAGGTTTTCGAATCGTAAAGCTCTGTCCTATGGGAAGAAGAAAGACGGTACCATAGAAGAAAGCCCCGGCTAACTA
>GV2UCFN02I7EAG
GGTGAGTAATACATGAGCAACCTGCCTTGGACAGAGGGATAGCCGTGGGAAACCGCGATTAATACCTCATAAGACCCCACTATCGCATGATAGAGAGGTCAAAGATTTATCGGTCCAAGATGGACTCATGACCCATTAGCTAGTTGGTGAGATAACAGCCCACCAAGGCGACGATGGGTAGCCGGCTTGAGAGAGTGACCGGCCACATTGGAACTGAGACACGGTCCAGACTCCTACGGGAGGCAGCAGTGGGGAATATTGCACAATGGAGGAAACTCTGATGCAGCGACGTCGCGTGAGCGAAGAAGGTTTTCGAATCGTAAAGCTCTGTCCTATGGGAAGAAGAAAGACGGTACCATAGAAGAAAGCCCCGGCTAACTA
>GV2UCFN02F67EX
GGTGAGTAATACATGAGCAACCTGCCTTGGACAGAGGGATAGCCGTGGGAAACCGCGATTAATACCTCATAAGACCCCACTATCGCATGATAGAGAGGTCAAAGATTTATCGGTCCAAGATGGACTCATGACCCATTAGCTAGTTGGTGAGATAACAGCCCACCAAGGCGACGATGGGTAGCCGGCTTGAGAGAGTGACCGGCCACATTGGAACTGAGACACGGTCCAGACTCCTACGGGAGGCAGCAGTGGGGAATATTGCACAATGGAGGAAACTCTGATGCAGCGACGTCGCGTGAGCGAAGAAGGTTTTCGAATCGTAAAGCTCTGTCCTATGGGAAGAAGAAAGACGGTACCATAGAAGAAAGCCCCGGCTAACTA
>GV2UCFN02HYNAD
GGTGAGTAATACATGAGCAACCTGCCTTGGACAGAGGGATAGCCGTGGGAAACCGCGATTAATACCTCATAAGACCCCACTATCGCATGATAGAGAGGTCAAAGATTTATCGGTCCAAGATGGACTCATGACCCATTAGCTAGTTGGTGAGATAACAGCCCACCAAGGCGACGATGGGTAGCCGGCTTGAGAGAGTGACCGGCCACATTGGAACTGAGACACGGTCCAGACTCCTACGGGAGGCAGCAGTGGGGAATATTGCACAATGGAGGAAACTCTGATGCAGCGACGTCGCGTGAGCGAAGAAGGTTTTCGAATCGTAAAGCTCTGTCCTATGGGAAGAAGAAAGACGGTACCATAGAAGAAAGCCCCGGCTAACTA
>GV2UCFN02JTIKC
GGTGAGTAATACATGAGCAACCTGCCTTGGACAGAGGGATAGCCGTGGGAAACCGCGATTAATACCTCATAAGACCCCACTATCGCATGATAGAGAGGTCAAAGATTTATCGGTCCAAGATGGACTCATGACCCATTAGCTAGTTGGTGAGATAACAGCCCACCAAGGCGACGATGGGTAGCCGGCTTGAGAGAGTGACCGGCCACATTGGAACTGAGACACGGTCCAGACTCCTACGGGAGGCAGCAGTGGGGAATATTGCACAATGGAGGAAACTCTGATGCAGCGACGTCGCGTGAGCGAAGAAGGTTTTCGAATCGTAAAGCTCTGTCCTATGGGAAGAAGAAAGACGGTACCATAGAAGAAAGCCCCGGCTAACTA
>GV2UCFN02IO8TZ
GGTGAGTAATACATGAGCAACCTGCCTTGGACAGAGGGATAGCCGTGGGAAACCGCGATTAATACCTCATAAGACCCCACTATCGCATGATAGAGAGGTCAAAGATTTATCGGTCCAAGATGGACTCATGACCCATTAGCTAGTTGGTGAGATAACAGCCCACCAAGGCGACGATGGGTAGCCGGCTTGAGAGAGTGACCGGCCACATTGGAACTGAGACACGGTCCAGACTCCTACGGGAGGCAGCAGTGGGGAATATTGCACAATGGAGGAAACTCTGATGCAGCGACGTCGCGTGAGCGAAGAAGGTTTTCGAATCGTAAAGCTCTGTCCTATGGGAAGAAGAAAGACGGTACCATAGAAGAAAGCCCCGGCTAACTA
>GV2UCFN02FU6L8
GGTGAGTAATACATGAGCAACCTGCCTTGGACAGAGGGATAGCCGTGGGAAACCGCGATTAATACCTCATAAGACCCCACTATCGCATGATAGAGAGGTCAAAGATTTATCGGTCCAAGATGGACTCATGACCCATTAGCTAGTTGGTGAGATAACAGCCCACCAAGGCGACGATGGGTAGCCGGCTTGAGAGAGTGACCGGCCACATTGGAACTGAGACACGGTCCAGACTCCTACGGGAGGCAGCAGTGGGGAATATTGCACAATGGAGGAAACTCTGATGCAGCGACGTCGCGTGAGCGAAGAAGGTTTTCGAATCGTAAAGCTCTGTCCTATGGGAAGAAGAAAGACGGTACCATAGAAGAAAGCCCCGGCTAACTA
>GV2UCFN02FRVDN
GGTGAGTAATACATGAGCAACCTGCCTTGGACAGAGGGATAGCCGTGGGAAACCGCGATTAATACCTCATAAGACCCCACTATCGCATGATAGAGAGGTCAAAGATTTATCGGTCCAAGATGGACTCATGACCCATTAGCTAGTTGGTGAGATAACAGCCCACCAAGGCGACGATGGGTAGCCGGCTTGAGAGAGTGACCGGCCACATTGGAACTGAGACACGGTCCAGACTCCTACGGGAGGCAGCAGTGGGGAATATTGCACAATGGAGGAAACTCTGATGCAGCGACGTCGCGTGAGCGAAGAAGGTTTTCGAATCGTAAAGCTCTGTCCTATGGGAAGAAGAAAGACGGTACCATAGAAGAAAGCCCCGGCTAACTA
>GV2UCFN02HIJAA
GGTGAGTAATACATGAGCAACCTGCCTTGGACAGAGGGATAGCCGTGGGAAACCGCGATTAATACCTCATAAGACCCCACTATCGCATGATAGAGAGGTCAAAGATTTATCGGTCCAAGATGGACTCATGACCCATTAGCTAGTTGGTGAGATAACAGCCCACCAAGGCGACGATGGGTAGCCGGCTTGAGAGAGTGACCGGCCACATTGGAACTGAGACACGGTCCAGACTCCTACGGGAGGCAGCAGTGGGGAATATTGCACAATGGAGGAAACTCTGATGCAGCGACGTCGCGTGAGCGAAGAAGGTTTTCGAATCGTAAAGCTCTGTCCTATGGGAAGAAGAAAGACGGTACCATAGAAGAAAGCCCCGGCTAACTA
>GV2UCFN02F8YA8
GGTGAGTAATACATGAGCAACCTGCCTTGGACAGAGGGATAGCCGTGGGAAACCGCGATTAATACCTCATAAGACCCCACTATCGCATGATAGAGAGGTCAAAGATTTATCGGTCCAAGATGGACTCATGACCCATTAGCTAGTTGGTGAGATAACAGCCCACCAAGGCGACGATGGGTAGCCGGCTTGAGAGAGTGACCGGCCACATTGGAACTGAGACACGGTCCAGACTCCTACGGGAGGCAGCAGTGGGGAATATTGCACAATGGAGGAAACTCTGATGCAGCGACGTCGCGTGAGCGAAGAAGGTTTTCGAATCGTAAAGCTCTGTCCTATGGGAAGAAGAAAGACGGTACCATAGAAGAAAGCCCCGGCTAACTA
>GV2UCFN02FKWX1
GGTGAGTAATACATGAGCAACCTGCCTTGGACAGAGGGATAGCCGTGGGAAACCGCGATTAATACCTCATAAGACCCCACTATCGCATGATAGAGAGGTCAAAGATTTATCGGTCCAAGATGGACTCATGACCCATTAGCTAGTTGGTGAGATAACAGCCCACCAAGGCGACGATGGGTAGCCGGCTTGAGAGAGTGACCGGCCACATTGGAACTGAGACACGGTCCAGACTCCTACGGGAGGCAGCAGTGGGGAATATTGCACAATGGAGGAAACTCTGATGCAGCGACGTCGCGTGAGCGAAGAAGGTTTTCGAATCGTAAAGCTCTGTCCTATGGGAAGAAGAAAGACGGTACCATAGAAGAAAGCCCCGGCTAACTA
>GV2UCFN02GKK0G
GGTGAGTAATACATGAGCAACCTGCCTTGGACAGAGGGATAGCCGTGGGAAACCGCGATTAATACCTCATAAGACCCCACTATCGCATGATAGAGAGGTCAAAGATTTATCGGTCCAAGATGGACTCATGACCCATTAGCTAGTTGGTGAGATAACAGCCCACCAAGGCGACGATGGGTAGCCGGCTTGAGAGAGTGACCGGCCACATTGGAACTGAGACACGGTCCAGACTCCTACGGGAGGCAGCAGTGGGGAATATTGCACAATGGAGGAAACTCTGATGCAGCGACGTCGCGTGAGCGAAGAAGGTTTTCGAATCGTAAAGCTCTGTCCTATGGGAAGAAGAAAGACGGTACCATAGAAGAAAGCCCCGGCTAACTA
>GV2UCFN02FK0H1
GGTGAGTAATACATGAGCAACCTGCCTTGGACAGAGGGATAGCCGTGGGAAACCGCGATTAATACCTCATAAGACCCCACTATCGCATGATAGAGAGGTCAAAGATTTATCGGTCCAAGATGGACTCATGACCCATTAGCTAGTTGGTGAGATAACAGCCCACCAAGGCGACGATGGGTAGCCGGCTTGAGAGAGTGACCGGCCACATTGGAACTGAGACACGGTCCAGACTCCTACGGGAGGCAGCAGTGGGGAATATTGCACAATGGAGGAAACTCTGATGCAGCGACGTCGCGTGAGCGAAGAAGGTTTTCGAATCGTAAAGCTCTGTCCTATGGGAAGAAGAAAGACGGTACCATAGAAGAAAGCCCCGGCTAACTA
>GV2UCFN02HDYSC
GGTGAGTAATACATGAGCAACCTGCCTTGGACAGAGGGATAGCCGTGGGAAACCGCGATTAATACCTCATAAGACCCCACTATCGCATGATAGAGAGGTCAAAGATTTATCGGTCCAAGATGGACTCATGACCCATTAGCTAGTTGGTGAGATAACAGCCCACCAAGGCGACGATGGGTAGCCGGCTTGAGAGAGTGACCGGCCACATTGGAACTGAGACACGGTCCAGACTCCTACGGGAGGCAGCAGTGGGGAATATTGCACAATGGAGGAAACTCTGATGCAGCGACGTCGCGTGAGCGAAGAAGGTTTTCGAATCGTAAAGCTCTGTCCTATGGGAAGAAGAAAGACGGTACCATAGAAGAAAGCCCCGGCTAACTA
>GV2UCFN02G44W0
GGTGAGTAATACATGAGCAACCTGCCTTGGACAGAGGGATAGCCGTGGGAAACCGCGATTAATACCTCATAAGACCCCACTATCGCATGATAGAGAGGTCAAAGATTTATCGGTCCAAGATGGACTCATGACCCATTAGCTAGTTGGTGAGATAACAGCCCACCAAGGCGACGATGGGTAGCCGGCTTGAGAGAGTGACCGGCCACATTGGAACTGAGACACGGTCCAGACTCCTACGGGAGGCAGCAGTGGGGAATATTGCACAATGGAGGAAACTCTGATGCAGCGACGTCGCGTGAGCGAAGAAGGTTTTCGAATCGTAAAGCTCTGTCCTATGGGAAGAAGAAAGACGGTACCATAGAAGAAAGCCCCGGCTAACTA
>GV2UCFN02JKJXS
GGTGAGTAATACATGAGCAACCTGCCTTGGACAGAGGGATAGCCGTGGGAAACCGCGATTAATACCTCATAAGACCCCACTATCGCATGATAGAGAGGTCAAAGATTTATCGGTCCAAGATGGACTCATGACCCATTAGCTAGTTGGTGAGATAACAGCCCACCAAGGCGACGATGGGTAGCCGGCTTGAGAGAGTGACCGGCCACATTGGAACTGAGACACGGTCCAGACTCCTACGGGAGGCAGCAGTGGGGAATATTGCACAATGGAGGAAACTCTGATGCAGCGACGTCGCGTGAGCGAAGAAGGTTTTCGAATCGTAAAGCTCTGTCCTATGGGAAGAAGAAAGACGGTACCATAGAAGAAAGCCCCGGCTAACTA
>GV2UCFN02JXRZ9
GGTGAGTAATACATGAGCAACCTGCCTTGGACAGAGGGATAGCCGTGGGAAACCGCGATTAATACCTCATAAGACCCCACTATCGCATGATAGAGAGGTCAAAGATTTATCGGTCCAAGATGGACTCATGACCCATTAGCTAGTTGGTGAGATAACAGCCCACCAAGGCGACGATGGGTAGCCGGCTTGAGAGAGTGACCGGCCACATTGGAACTGAGACACGGTCCAGACTCCTACGGGAGGCAGCAGTGGGGAATATTGCACAATGGAGGAAACTCTGATGCAGCGACGTCGCGTGAGCGAAGAAGGTTTTCGAATCGTAAAGCTCTGTCCTATGGGAAGAAGAAAGACGGTACCATAGAAGAAAGCCCCGGCTAACTA
>GV2UCFN02GYDPJ
GGTGAGTAATACATGAGCAACCTGCCTTGGACAGAGGGATAGCCGTGGGAAACCGCGATTAATACCTCATAAGACCCCACTATCGCATGATAGAGAGGTCAAAGATTTATCGGTCCAAGATGGACTCATGACCCATTAGCTAGTTGGTGAGATAACAGCCCACCAAGGCGACGATGGGTAGCCGGCTTGAGAGAGTGACCGGCCACATTGGAACTGAGACACGGTCCAGACTCCTACGGGAGGCAGCAGTGGGGAATATTGCACAATGGAGGAAACTCTGATGCAGCGACGTCGCGTGAGCGAAGAAGGTTTTCGAATCGTAAAGCTCTGTCCTATGGGAAGAAGAAAGACGGTACCATAGAAGAAAGCCCCGGCTAACTA
>GV2UCFN02JAMHP
GGTGAGTAATACATGAGCAACCTGCCTTGGACAGAGGGATAGCCGTGGGAAACCGCGATTAATACCTCATAAGACCCCACTATCGCATGATAGAGAGGTCAAAGATTTATCGGTCCAAGATGGACTCATGACCCATTAGCTAGTTGGTGAGATAACAGCCCACCAAGGCGACGATGGGTAGCCGGCTTGAGAGAGTGACCGGCCACATTGGAACTGAGACACGGTCCAGACTCCTACGGGAGGCAGCAGTGGGGAATATTGCACAATGGAGGAAACTCTGATGCAGCGACGTCGCGTGAGCGAAGAAGGTTTTCGAATCGTAAAGCTCTGTCCTATGGGAAGAAGAAAGACGGTACCATAGAAGAAAGCCCCGGCTAACTA
>GV2UCFN02JOUOF
GGTGAGTAATACATGAGCAACCTGCCTTGGACAGAGGGATAGCCGTGGGAAACCGCGATTAATACCTCATAAGACCCCACTATCGCATGATAGAGAGGTCAAAGATTTATCGGTCCAAGATGGACTCATGACCCATTAGCTAGTTGGTGAGATAACAGCCCACCAAGGCGACGATGGGTAGCCGGCTTGAGAGAGTGACCGGCCACATTGGAACTGAGACACGGTCCAGACTCCTACGGGAGGCAGCAGTGGGGAATATTGCACAATGGAGGAAACTCTGATGCAGCGACGTCGCGTGAGCGAAGAAGGTTTTCGAATCGTAAAGCTCTGTCCTATGGGAAGAAGAAAGACGGTACCATAGAAGAAAGCCCCGGCTAACTA
>GV2UCFN02JGC5M
GGTGAGTAATACATGAGCAACCTGCCTTGGACAGAGGGATAGCCGTGGGAAACCGCGATTAATACCTCATAAGACCCCACTATCGCATGATAGAGAGGTCAAAGATTTATCGGTCCAAGATGGACTCATGACCCATTAGCTAGTTGGTGAGATAACAGCCCACCAAGGCGACGATGGGTAGCCGGCTTGAGAGAGTGACCGGCCACATTGGAACTGAGACACGGTCCAGACTCCTACGGGAGGCAGCAGTGGGGAATATTGCACAATGGAGGAAACTCTGATGCAGCGACGTCGCGTGAGCGAAGAAGGTTTTCGAATCGTAAAGCTCTGTCCTATGGGAAGAAGAAAGACGGTACCATAGAAGAAAGCCCCGGCTAACTA
>GV2UCFN02HCPJY
GGTGAGTAATACATGAGCAACCTGCCTTGGACAGAGGGATAGCCGTGGGAAACCGCGATTAATACCTCATAAGACCCCACTATCGCATGATAGAGAGGTCAAAGATTTATCGGTCCAAGATGGACTCATGACCCATTAGCTAGTTGGTGAGATAACAGCCCACCAAGGCGACGATGGGTAGCCGGCTTGAGAGAGTGACCGGCCACATTGGAACTGAGACACGGTCCAGACTCCTACGGGAGGCAGCAGTGGGGAATATTGCACAATGGAGGAAACTCTGATGCAGCGACGTCGCGTGAGCGAAGAAGGTTTTCGAATCGTAAAGCTCTGTCCTATGGGAAGAAGAAAGACGGTACCATAGAAGAAAGCCCCGGCTAACTA
>GV2UCFN02GMW1N
GGTGAGTAATACATGAGCAACCTGCCTTGGACAGAGGGATAGCCGTGGGAAACCGCGATTAATACCTCATAAGACCCCACTATCGCATGATAGAGAGGTCAAAGATTTATCGGTCCAAGATGGACTCATGACCCATTAGCTAGTTGGTGAGATAACAGCCCACCAAGGCGACGATGGGTAGCCGGCTTGAGAGAGTGACCGGCCACATTGGAACTGAGACACGGTCCAGACTCCTACGGGAGGCAGCAGTGGGGAATATTGCACAATGGAGGAAACTCTGATGCAGCGACGTCGCGTGAGCGAAGAAGGTTTTCGAATCGTAAAGCTCTGTCCTATGGGAAGAAGAAAGACGGTACCATAGAAGAAAGCCCCGGCTAACTA
>GV2UCFN02I46BQ
GGTGAGTAATACATGAGCAACCTGCCTTGGACAGAGGGATAGCCGTGGGAAACCGCGATTAATACCTCATAAGACCCCACTATCGCATGATAGAGAGGTCAAAGATTTATCGGTCCAAGATGGACTCATGACCCATTAGCTAGTTGGTGAGATAACAGCCCACCAAGGCGACGATGGGTAGCCGGCTTGAGAGAGTGACCGGCCACATTGGAACTGAGACACGGTCCAGACTCCTACGGGAGGCAGCAGTGGGGAATATTGCACAATGGAGGAAACTCTGATGCAGCGACGTCGCGTGAGCGAAGAAGGTTTTCGAATCGTAAAGCTCTGTCCTATGGGAAGAAGAAAGACGGTACCATAGAAGAAAGCCCCGGCTAACTA
>GV2UCFN02IXNGX
GGTGAGTAATACATGAGCAACCTGCCTTGGACAGAGGGATAGCCGTGGGAAACCGCGATTAATACCTCATAAGACCCCACTATCGCATGATAGAGAGGTCAAAGATTTATCGGTCCAAGATGGACTCATGACCCATTAGCTAGTTGGTGAGATAACAGCCCACCAAGGCGACGATGGGTAGCCGGCTTGAGAGAGTGACCGGCCACATTGGAACTGAGACACGGTCCAGACTCCTACGGGAGGCAGCAGTGGGGAATATTGCACAATGGAGGAAACTCTGATGCAGCGACGTCGCGTGAGCGAAGAAGGTTTTCGAATCGTAAAGCTCTGTCCTATGGGAAGAAGAAAGACGGTACCATAGAAGAAAGCCCCGGCTAACTA
>G3BZQ8102IKZ5K
GGTGAGTAATACATGAGCAACCTGCCTTGGACAGAGGGATAGCCGTGGGAAACCGCGATTAATACCTCATAAGACCCCACTATCGCATGATAGAGAGGTCAAAGATTTATCGGTCCAAGATGGACTCATGACCCATTAGCTAGTTGGTGAGATAACAGCCCACCAAGGCGACGATGGGTAGCCGGCTTGAGAGAGTGACCGGCCACATTGGAACTGAGACACGGTCCAGACTCCTACGGGAGGCAGCAGTGGGGAATATTGCACAATGGAGGAAACTCTGATGCAGCGACGTCGCGTGAGCGAAGAAGGTTTTCGAATCGTAAAGCTCTGTCCTATGGGAAGAAGAAAGACGGTACCATAGAAGAAAGCCCCGGCTAACTA
>G3BZQ8102J0H3Q
GGTGAGTAATACATGAGCAACCTGCCTTGGACAGAGGGATAGCCGTGGGAAACCGCGATTAATACCTCATAAGACCCCACTATCGCATGATAGAGAGGTCAAAGATTTATCGGTCCAAGATGGACTCATGACCCATTAGCTAGTTGGTGAGATAACAGCCCACCAAGGCGACGATGGGTAGCCGGCTTGAGAGAGTGACCGGCCACATTGGAACTGAGACACGGTCCAGACTCCTACGGGAGGCAGCAGTGGGGAATATTGCACAATGGAGGAAACTCTGATGCAGCGACGTCGCGTGAGCGAAGAAGGTTTTCGAATCGTAAAGCTCTGTCCTATGGGAAGAAGAAAGACGGTACCATAGAAGAAAGCCCCGGCTAACTA
>G3BZQ8102GAARQ
GGTGAGTAATACATGAGCAACCTGCCTTGGACAGAGGGATAGCCGTGGGAAACCGCGATTAATACCTCATAAGACCCCACTATCGCATGATAGAGAGGTCAAAGATTTATCGGTCCAAGATGGACTCATGACCCATTAGCTAGTTGGTGAGATAACAGCCCACCAAGGCGACGATGGGTAGCCGGCTTGAGAGAGTGACCGGCCACATTGGAACTGAGACACGGTCCAGACTCCTACGGGAGGCAGCAGTGGGGAATATTGCACAATGGAGGAAACTCTGATGCAGCGACGTCGCGTGAGCGAAGAAGGTTTTCGAATCGTAAAGCTCTGTCCTATGGGAAGAAGAAAGACGGTACCATAGAAGAAAGCCCCGGCTAACTA
>G3BZQ8102IRR0T
GGTGAGTAATACATGAGCAACCTGCCTTGGACAGAGGGATAGCCGTGGGAAACCGCGATTAATACCTCATAAGACCCCACTATCGCATGATAGAGAGGTCAAAGATTTATCGGTCCAAGATGGACTCATGACCCATTAGCTAGTTGGTGAGATAACAGCCCACCAAGGCGACGATGGGTAGCCGGCTTGAGAGAGTGACCGGCCACATTGGAACTGAGACACGGTCCAGACTCCTACGGGAGGCAGCAGTGGGGAATATTGCACAATGGAGGAAACTCTGATGCAGCGACGTCGCGTGAGCGAAGAAGGTTTTCGAATCGTAAAGCTCTGTCCTATGGGAAGAAGAAAGACGGTACCATAGAAGAAAGCCCCGGCTAACTA
>G35JFLI02H4MUE
GGTGAGTAATACATGAGCAACCTGCCTTGGACAGAGGGATAGCCGTGGGAAACCGCGATTAATACCTCATAAGACCCCACTATCGCATGATAGAGAGGTCAAAGATTTATCGGTCCAAGATGGACTCATGACCCATTAGCTAGTTGGTGAGATAACAGCCCACCAAGGCGACGATGGGTAGCCGGCTTGAGAGAGTGACCGGCCACATTGGAACTGAGACACGGTCCAGACTCCTACGGGAGGCAGCAGTGGGGAATATTGCACAATGGAGGAAACTCTGATGCAGCGACGTCGCGTGAGCGAAGAAGGTTTTCGAATCGTAAAGCTCTGTCCTATGGGAAGAAGAAAGACGGTACCATAGAAGAAAGCCCCGGCTAACTA
>G35JFLI02JQ8US
GGTGAGTAATACATGAGCAACCTGCCTTGGACAGAGGGATAGCCGTGGGAAACCGCGATTAATACCTCATAAGACCCCACTATCGCATGATAGAGAGGTCAAAGATTTATCGGTCCAAGATGGACTCATGACCCATTAGCTAGTTGGTGAGATAACAGCCCACCAAGGCGACGATGGGTAGCCGGCTTGAGAGAGTGACCGGCCACATTGGAACTGAGACACGGTCCAGACTCCTACGGGAGGCAGCAGTGGGGAATATTGCACAATGGAGGAAACTCTGATGCAGCGACGTCGCGTGAGCGAAGAAGGTTTTCGAATCGTAAAGCTCTGTCCTATGGGAAGAAGAAAGACGGTACCATAGAAGAAAGCCCCGGCTAACTA
>G35JFLI02IY43W
GGTGAGTAATACATGAGCAACCTGCCTTGGACAGAGGGATAGCCGTGGGAAACCGCGATTAATACCTCATAAGACCCCACTATCGCATGATAGAGAGGTCAAAGATTTATCGGTCCAAGATGGACTCATGACCCATTAGCTAGTTGGTGAGATAACAGCCCACCAAGGCGACGATGGGTAGCCGGCTTGAGAGAGTGACCGGCCACATTGGAACTGAGACACGGTCCAGACTCCTACGGGAGGCAGCAGTGGGGAATATTGCACAATGGAGGAAACTCTGATGCAGCGACGTCGCGTGAGCGAAGAAGGTTTTCGAATCGTAAAGCTCTGTCCTATGGGAAGAAGAAAGACGGTACCATAGAAGAAAGCCCCGGCTAACTA
>G35JFLI02FUD73
GGTGAGTAATACATGAGCAACCTGCCTTGGACAGAGGGATAGCCGTGGGAAACCGCGATTAATACCTCATAAGACCCCACTATCGCATGATAGAGAGGTCAAAGATTTATCGGTCCAAGATGGACTCATGACCCATTAGCTAGTTGGTGAGATAACAGCCCACCAAGGCGACGATGGGTAGCCGGCTTGAGAGAGTGACCGGCCACATTGGAACTGAGACACGGTCCAGACTCCTACGGGAGGCAGCAGTGGGGAATATTGCACAATGGAGGAAACTCTGATGCAGCGACGTCGCGTGAGCGAAGAAGGTTTTCGAATCGTAAAGCTCTGTCCTATGGGAAGAAGAAAGACGGTACCATAGAAGAAAGCCCCGGCTAACTA
>G35JFLI02FGN3U
GGTGAGTAATACATGAGCAACCTGCCTTGGACAGAGGGATAGCCGTGGGAAACCGCGATTAATACCTCATAAGACCCCACTATCGCATGATAGAGAGGTCAAAGATTTATCGGTCCAAGATGGACTCATGACCCATTAGCTAGTTGGTGAGATAACAGCCCACCAAGGCGACGATGGGTAGCCGGCTTGAGAGAGTGACCGGCCACATTGGAACTGAGACACGGTCCAGACTCCTACGGGAGGCAGCAGTGGGGAATATTGCACAATGGAGGAAACTCTGATGCAGCGACGTCGCGTGAGCGAAGAAGGTTTTCGAATCGTAAAGCTCTGTCCTATGGGAAGAAGAAAGACGGTACCATAGAAGAAAGCCCCGGCTAACTA
>G35JFLI02IY1QR
GGTGAGTAATACATGAGCAACCTGCCTTGGACAGAGGGATAGCCGTGGGAAACCGCGATTAATACCTCATAAGACCCCACTATCGCATGATAGAGAGGTCAAAGATTTATCGGTCCAAGATGGACTCATGACCCATTAGCTAGTTGGTGAGATAACAGCCCACCAAGGCGACGATGGGTAGCCGGCTTGAGAGAGTGACCGGCCACATTGGAACTGAGACACGGTCCAGACTCCTACGGGAGGCAGCAGTGGGGAATATTGCACAATGGAGGAAACTCTGATGCAGCGACGTCGCGTGAGCGAAGAAGGTTTTCGAATCGTAAAGCTCTGTCCTATGGGAAGAAGAAAGACGGTACCATAGAAGAAAGCCCCGGCTAACTA
>G35JFLI02GFKYC
GGTGAGTAATACATGAGCAACCTGCCTTGGACAGAGGGATAGCCGTGGGAAACCGCGATTAATACCTCATAAGACCCCACTATCGCATGATAGAGAGGTCAAAGATTTATCGGTCCAAGATGGACTCATGACCCATTAGCTAGTTGGTGAGATAACAGCCCACCAAGGCGACGATGGGTAGCCGGCTTGAGAGAGTGACCGGCCACATTGGAACTGAGACACGGTCCAGACTCCTACGGGAGGCAGCAGTGGGGAATATTGCACAATGGAGGAAACTCTGATGCAGCGACGTCGCGTGAGCGAAGAAGGTTTTCGAATCGTAAAGCTCTGTCCTATGGGAAGAAGAAAGACGGTACCATAGAAGAAAGCCCCGGCTAACTA
>G35JFLI02F6R9H
GGTGAGTAATACATGAGCAACCTGCCTTGGACAGAGGGATAGCCGTGGGAAACCGCGATTAATACCTCATAAGACCCCACTATCGCATGATAGAGAGGTCAAAGATTTATCGGTCCAAGATGGACTCATGACCCATTAGCTAGTTGGTGAGATAACAGCCCACCAAGGCGACGATGGGTAGCCGGCTTGAGAGAGTGACCGGCCACATTGGAACTGAGACACGGTCCAGACTCCTACGGGAGGCAGCAGTGGGGAATATTGCACAATGGAGGAAACTCTGATGCAGCGACGTCGCGTGAGCGAAGAAGGTTTTCGAATCGTAAAGCTCTGTCCTATGGGAAGAAGAAAGACGGTACCATAGAAGAAAGCCCCGGCTAACTA
>G35JFLI02H2T5I
GGTGAGTAATACATGAGCAACCTGCCTTGGACAGAGGGATAGCCGTGGGAAACCGCGATTAATACCTCATAAGACCCCACTATCGCATGATAGAGAGGTCAAAGATTTATCGGTCCAAGATGGACTCATGACCCATTAGCTAGTTGGTGAGATAACAGCCCACCAAGGCGACGATGGGTAGCCGGCTTGAGAGAGTGACCGGCCACATTGGAACTGAGACACGGTCCAGACTCCTACGGGAGGCAGCAGTGGGGAATATTGCACAATGGAGGAAACTCTGATGCAGCGACGTCGCGTGAGCGAAGAAGGTTTTCGAATCGTAAAGCTCTGTCCTATGGGAAGAAGAAAGACGGTACCATAGAAGAAAGCCCCGGCTAACTA
>G35JFLI02IB1TV
GGTGAGTAATACATGAGCAACCTGCCTTGGACAGAGGGATAGCCGTGGGAAACCGCGATTAATACCTCATAAGACCCCACTATCGCATGATAGAGAGGTCAAAGATTTATCGGTCCAAGATGGACTCATGACCCATTAGCTAGTTGGTGAGATAACAGCCCACCAAGGCGACGATGGGTAGCCGGCTTGAGAGAGTGACCGGCCACATTGGAACTGAGACACGGTCCAGACTCCTACGGGAGGCAGCAGTGGGGAATATTGCACAATGGAGGAAACTCTGATGCAGCGACGTCGCGTGAGCGAAGAAGGTTTTCGAATCGTAAAGCTCTGTCCTATGGGAAGAAGAAAGACGGTACCATAGAAGAAAGCCCCGGCTAACTA
>G35JFLI02JPW8F
GGTGAGTAATACATGAGCAACCTGCCTTGGACAGAGGGATAGCCGTGGGAAACCGCGATTAATACCTCATAAGACCCCACTATCGCATGATAGAGAGGTCAAAGATTTATCGGTCCAAGATGGACTCATGACCCATTAGCTAGTTGGTGAGATAACAGCCCACCAAGGCGACGATGGGTAGCCGGCTTGAGAGAGTGACCGGCCACATTGGAACTGAGACACGGTCCAGACTCCTACGGGAGGCAGCAGTGGGGAATATTGCACAATGGAGGAAACTCTGATGCAGCGACGTCGCGTGAGCGAAGAAGGTTTTCGAATCGTAAAGCTCTGTCCTATGGGAAGAAGAAAGACGGTACCATAGAAGAAAGCCCCGGCTAACTA
>G35JFLI02JYE6I
GGTGAGTAATACATGAGCAACCTGCCTTGGACAGAGGGATAGCCGTGGGAAACCGCGATTAATACCTCATAAGACCCCACTATCGCATGATAGAGAGGTCAAAGATTTATCGGTCCAAGATGGACTCATGACCCATTAGCTAGTTGGTGAGATAACAGCCCACCAAGGCGACGATGGGTAGCCGGCTTGAGAGAGTGACCGGCCACATTGGAACTGAGACACGGTCCAGACTCCTACGGGAGGCAGCAGTGGGGAATATTGCACAATGGAGGAAACTCTGATGCAGCGACGTCGCGTGAGCGAAGAAGGTTTTCGAATCGTAAAGCTCTGTCCTATGGGAAGAAGAAAGACGGTACCATAGAAGAAAGCCCCGGCTAACTA
>G35JFLI02IY8J8
GGTGAGTAATACATGAGCAACCTGCCTTGGACAGAGGGATAGCCGTGGGAAACCGCGATTAATACCTCATAAGACCCCACTATCGCATGATAGAGAGGTCAAAGATTTATCGGTCCAAGATGGACTCATGACCCATTAGCTAGTTGGTGAGATAACAGCCCACCAAGGCGACGATGGGTAGCCGGCTTGAGAGAGTGACCGGCCACATTGGAACTGAGACACGGTCCAGACTCCTACGGGAGGCAGCAGTGGGGAATATTGCACAATGGAGGAAACTCTGATGCAGCGACGTCGCGTGAGCGAAGAAGGTTTTCGAATCGTAAAGCTCTGTCCTATGGGAAGAAGAAAGACGGTACCATAGAAGAAAGCCCCGGCTAACTA
>G35JFLI02I6AR8
GGTGAGTAATACATGAGCAACCTGCCTTGGACAGAGGGATAGCCGTGGGAAACCGCGATTAATACCTCATAAGACCCCACTATCGCATGATAGAGAGGTCAAAGATTTATCGGTCCAAGATGGACTCATGACCCATTAGCTAGTTGGTGAGATAACAGCCCACCAAGGCGACGATGGGTAGCCGGCTTGAGAGAGTGACCGGCCACATTGGAACTGAGACACGGTCCAGACTCCTACGGGAGGCAGCAGTGGGGAATATTGCACAATGGAGGAAACTCTGATGCAGCGACGTCGCGTGAGCGAAGAAGGTTTTCGAATCGTAAAGCTCTGTCCTATGGGAAGAAGAAAGACGGTACCATAGAAGAAAGCCCCGGCTAACTA
>G35JFLI02F5EDN
GGTGAGTAATACATGAGCAACCTGCCTTGGACAGAGGGATAGCCGTGGGAAACCGCGATTAATACCTCATAAGACCCCACTATCGCATGATAGAGAGGTCAAAGATTTATCGGTCCAAGATGGACTCATGACCCATTAGCTAGTTGGTGAGATAACAGCCCACCAAGGCGACGATGGGTAGCCGGCTTGAGAGAGTGACCGGCCACATTGGAACTGAGACACGGTCCAGACTCCTACGGGAGGCAGCAGTGGGGAATATTGCACAATGGAGGAAACTCTGATGCAGCGACGTCGCGTGAGCGAAGAAGGTTTTCGAATCGTAAAGCTCTGTCCTATGGGAAGAAGAAAGACGGTACCATAGAAGAAAGCCCCGGCTAACTA
>G35JFLI02FSD5W
GGTGAGTAATACATGAGCAACCTGCCTTGGACAGAGGGATAGCCGTGGGAAACCGCGATTAATACCTCATAAGACCCCACTATCGCATGATAGAGAGGTCAAAGATTTATCGGTCCAAGATGGACTCATGACCCATTAGCTAGTTGGTGAGATAACAGCCCACCAAGGCGACGATGGGTAGCCGGCTTGAGAGAGTGACCGGCCACATTGGAACTGAGACACGGTCCAGACTCCTACGGGAGGCAGCAGTGGGGAATATTGCACAATGGAGGAAACTCTGATGCAGCGACGTCGCGTGAGCGAAGAAGGTTTTCGAATCGTAAAGCTCTGTCCTATGGGAAGAAGAAAGACGGTACCATAGAAGAAAGCCCCGGCTAACTA
>G35JFLI02FWI3O
GGTGAGTAATACATGAGCAACCTGCCTTGGACAGAGGGATAGCCGTGGGAAACCGCGATTAATACCTCATAAGACCCCACTATCGCATGATAGAGAGGTCAAAGATTTATCGGTCCAAGATGGACTCATGACCCATTAGCTAGTTGGTGAGATAACAGCCCACCAAGGCGACGATGGGTAGCCGGCTTGAGAGAGTGACCGGCCACATTGGAACTGAGACACGGTCCAGACTCCTACGGGAGGCAGCAGTGGGGAATATTGCACAATGGAGGAAACTCTGATGCAGCGACGTCGCGTGAGCGAAGAAGGTTTTCGAATCGTAAAGCTCTGTCCTATGGGAAGAAGAAAGACGGTACCATAGAAGAAAGCCCCGGCTAACTA
>G35JFLI02FRXUJ
GGTGAGTAATACATGAGCAACCTGCCTTGGACAGAGGGATAGCCGTGGGAAACCGCGATTAATACCTCATAAGACCCCACTATCGCATGATAGAGAGGTCAAAGATTTATCGGTCCAAGATGGACTCATGACCCATTAGCTAGTTGGTGAGATAACAGCCCACCAAGGCGACGATGGGTAGCCGGCTTGAGAGAGTGACCGGCCACATTGGAACTGAGACACGGTCCAGACTCCTACGGGAGGCAGCAGTGGGGAATATTGCACAATGGAGGAAACTCTGATGCAGCGACGTCGCGTGAGCGAAGAAGGTTTTCGAATCGTAAAGCTCTGTCCTATGGGAAGAAGAAAGACGGTACCATAGAAGAAAGCCCCGGCTAACTA
>GV2UCFN02INGBK
GGTGAGTAATACATGAGCAACCTGCCTTGGACAGAGGGATAGCCGTGGGAAACCGCGATTAATACCTCATAAGACCCCACTATCGCATGATAGAGAGGTCAAAGATTTATCGGTCCAAGATGGACTCATGACCCATTAGCTAGTTGGTGAGATAACAGCCCACCAAGGCGACGATGGGTAGCCGGCTTGAGAGAGTGACCGGCCACATTGGAACTGAGACACGGTCCAGACTCCTACGGGAGGCAGCAGTGGGGAATATTGCACAATGGAGGAAACTCTGATGCAGCGACGTCGCGTGAGCGAAGAAGGTTTTCGAATCGTAAAGCTCTGTCCTATGGGAAGAAGAAAGACGGTACCATAGAAGAAAGCCCCGGCTAACTA
>GV2UCFN02GWZPR
GGTGAGTAATACATGAGCAACCTGCCTTGGACAGAGGGATAGCCGTGGGAAACCGCGATTAATACCTCATAAGACCCCACTATCGCATGATAGAGAGGTCAAAGATTTATCGGTCCAAGATGGACTCATGACCCATTAGCTAGTTGGTGAGATAACAGCCCACCAAGGCGACGATGGGTAGCCGGCTTGAGAGAGTGACCGGCCACATTGGAACTGAGACACGGTCCAGACTCCTACGGGAGGCAGCAGTGGGGAATATTGCACAATGGAGGAAACTCTGATGCAGCGACGTCGCGTGAGCGAAGAAGGTTTTCGAATCGTAAAGCTCTGTCCTATGGGAAGAAGAAAGACGGTACCATAGAAGAAAGCCCCGGCTAACTA
>GV2UCFN02II4T9
GGTGAGTAATACATGAGCAACCTGCCTTGGACAGAGGGATAGCCGTGGGAAACCGCGATTAATACCTCATAAGACCCCACTATCGCATGATAGAGAGGTCAAAGATTTATCGGTCCAAGATGGACTCATGACCCATTAGCTAGTTGGTGAGATAACAGCCCACCAAGGCGACGATGGGTAGCCGGCTTGAGAGAGTGACCGGCCACATTGGAACTGAGACACGGTCCAGACTCCTACGGGAGGCAGCAGTGGGGAATATTGCACAATGGAGGAAACTCTGATGCAGCGACGTCGCGTGAGCGAAGAAGGTTTTCGAATCGTAAAGCTCTGTCCTATGGGAAGAAGAAAGACGGTACCATAGAAGAAAGCCCCGGCTAACTA
>GV2UCFN02G601G
GGTGAGTAATACATGAGCAACCTGCCTTGGACAGAGGGATAGCCGTGGGAAACCGCGATTAATACCTCATAAGACCCCACTATCGCATGATAGAGAGGTCAAAGATTTATCGGTCCAAGATGGACTCATGACCCATTAGCTAGTTGGTGAGATAACAGCCCACCAAGGCGACGATGGGTAGCCGGCTTGAGAGAGTGACCGGCCACATTGGAACTGAGACACGGTCCAGACTCCTACGGGAGGCAGCAGTGGGGAATATTGCACAATGGAGGAAACTCTGATGCAGCGACGTCGCGTGAGCGAAGAAGGTTTTCGAATCGTAAAGCTCTGTCCTATGGGAAGAAGAAAGACGGTACCATAGAAGAAAGCCCCGGCTAACTA
>GV2UCFN02H2RPK
GGTGAGTAATACATGAGCAACCTGCCTTGGACAGAGGGATAGCCGTGGGAAACCGCGATTAATACCTCATAAGACCCCACTATCGCATGATAGAGAGGTCAAAGATTTATCGGTCCAAGATGGACTCATGACCCATTAGCTAGTTGGTGAGATAACAGCCCACCAAGGCGACGATGGGTAGCCGGCTTGAGAGAGTGACCGGCCACATTGGAACTGAGACACGGTCCAGACTCCTACGGGAGGCAGCAGTGGGGAATATTGCACAATGGAGGAAACTCTGATGCAGCGACGTCGCGTGAGCGAAGAAGGTTTTCGAATCGTAAAGCTCTGTCCTATGGGAAGAAGAAAGACGGTACCATAGAAGAAAGCCCCGGCTAACTA
>GV2UCFN02GFV2M
GGTGAGTAATACATGAGCAACCTGCCTTGGACAGAGGGATAGCCGTGGGAAACCGCGATTAATACCTCATAAGACCCCACTATCGCATGATAGAGAGGTCAAAGATTTATCGGTCCAAGATGGACTCATGACCCATTAGCTAGTTGGTGAGATAACAGCCCACCAAGGCGACGATGGGTAGCCGGCTTGAGAGAGTGACCGGCCACATTGGAACTGAGACACGGTCCAGACTCCTACGGGAGGCAGCAGTGGGGAATATTGCACAATGGAGGAAACTCTGATGCAGCGACGTCGCGTGAGCGAAGAAGGTTTTCGAATCGTAAAGCTCTGTCCTATGGGAAGAAGAAAGACGGTACCATAGAAGAAAGCCCCGGCTAACTA
>GV2UCFN02IN0L1
GGTGAGTAATACATGAGCAACCTGCCTTGGACAGAGGGATAGCCGTGGGAAACCGCGATTAATACCTCATAAGACCCCACTATCGCATGATAGAGAGGTCAAAGATTTATCGGTCCAAGATGGACTCATGACCCATTAGCTAGTTGGTGAGATAACAGCCCACCAAGGCGACGATGGGTAGCCGGCTTGAGAGAGTGACCGGCCACATTGGAACTGAGACACGGTCCAGACTCCTACGGGAGGCAGCAGTGGGGAATATTGCACAATGGAGGAAACTCTGATGCAGCGACGTCGCGTGAGCGAAGAAGGTTTTCGAATCGTAAAGCTCTGTCCTATGGGAAGAAGAAAGACGGTACCATAGAAGAAAGCCCCGGCTAACTA
>GV2UCFN02F6R1K
GGTGAGTAATACATGAGCAACCTGCCTTGGACAGAGGGATAGCCGTGGGAAACCGCGATTAATACCTCATAAGACCCCACTATCGCATGATAGAGAGGTCAAAGATTTATCGGTCCAAGATGGACTCATGACCCATTAGCTAGTTGGTGAGATAACAGCCCACCAAGGCGACGATGGGTAGCCGGCTTGAGAGAGTGACCGGCCACATTGGAACTGAGACACGGTCCAGACTCCTACGGGAGGCAGCAGTGGGGAATATTGCACAATGGAGGAAACTCTGATGCAGCGACGTCGCGTGAGCGAAGAAGGTTTTCGAATCGTAAAGCTCTGTCCTATGGGAAGAAGAAAGACGGTACCATAGAAGAAAGCCCCGGCTAACTA
>GV2UCFN02IM35R
GGTGAGTAATACATGAGCAACCTGCCTTGGACAGAGGGATAGCCGTGGGAAACCGCGATTAATACCTCATAAGACCCCACTATCGCATGATAGAGAGGTCAAAGATTTATCGGTCCAAGATGGACTCATGACCCATTAGCTAGTTGGTGAGATAACAGCCCACCAAGGCGACGATGGGTAGCCGGCTTGAGAGAGTGACCGGCCACATTGGAACTGAGACACGGTCCAGACTCCTACGGGAGGCAGCAGTGGGGAATATTGCACAATGGAGGAAACTCTGATGCAGCGACGTCGCGTGAGCGAAGAAGGTTTTCGAATCGTAAAGCTCTGTCCTATGGGAAGAAGAAAGACGGTACCATAGAAGAAAGCCCCGGCTAACTA
>GV2UCFN02GYIFD
GGTGAGTAATACATGAGCAACCTGCCTTGGACAGAGGGATAGCCGTGGGAAACCGCGATTAATACCTCATAAGACCCCACTATCGCATGATAGAGAGGTCAAAGATTTATCGGTCCAAGATGGACTCATGACCCATTAGCTAGTTGGTGAGATAACAGCCCACCAAGGCGACGATGGGTAGCCGGCTTGAGAGAGTGACCGGCCACATTGGAACTGAGACACGGTCCAGACTCCTACGGGAGGCAGCAGTGGGGAATATTGCACAATGGAGGAAACTCTGATGCAGCGACGTCGCGTGAGCGAAGAAGGTTTTCGAATCGTAAAGCTCTGTCCTATGGGAAGAAGAAAGACGGTACCATAGAAGAAAGCCCCGGCTAACTA
>GV2UCFN02IVHRI
GGTGAGTAATACATGAGCAACCTGCCTTGGACAGAGGGATAGCCGTGGGAAACCGCGATTAATACCTCATAAGACCCCACTATCGCATGATAGAGAGGTCAAAGATTTATCGGTCCAAGATGGACTCATGACCCATTAGCTAGTTGGTGAGATAACAGCCCACCAAGGCGACGATGGGTAGCCGGCTTGAGAGAGTGACCGGCCACATTGGAACTGAGACACGGTCCAGACTCCTACGGGAGGCAGCAGTGGGGAATATTGCACAATGGAGGAAACTCTGATGCAGCGACGTCGCGTGAGCGAAGAAGGTTTTCGAATCGTAAAGCTCTGTCCTATGGGAAGAAGAAAGACGGTACCATAGAAGAAAGCCCCGGCTAACTA
>G35JFLI02HYHTA
GGTGAGTAATACATGAGCAACCTGCCTTGGACAGAGGGATAGCCGTGGGAAACCGCGATTAATACCTCATAAGACCCCACTATCGCATGATAGAGAGGTCAAAGATTTATCGGTCCAAGATGGACTCATGACCCATTAGCTAGTTGGTGAGATAACAGCCCACCAAGGCGACGATGGGTAGCCGGCTTGAGAGAGTGACCGGCCACATTGGAACTGAGACACGGTCCAGACTCCTACGGGAGGCAGCAGTGGGGAATATTGCACAATGGAGGAAACTCTGATGCAGCGACGTCGCGTGAGCGAAGAAGGTTTTCGAATCGTAAAGCTCTGTCCTATGGGAAGAAGAAAGACGGTACCATAGAAGAAAGCCCCGGCTAACTA
>G35JFLI02JP1TF
GGTGAGTAATACATGAGCAACCTGCCTTGGACAGAGGGATAGCCGTGGGAAACCGCGATTAATACCTCATAAGACCCCACTATCGCATGATAGAGAGGTCAAAGATTTATCGGTCCAAGATGGACTCATGACCCATTAGCTAGTTGGTGAGATAACAGCCCACCAAGGCGACGATGGGTAGCCGGCTTGAGAGAGTGACCGGCCACATTGGAACTGAGACACGGTCCAGACTCCTACGGGAGGCAGCAGTGGGGAATATTGCACAATGGAGGAAACTCTGATGCAGCGACGTCGCGTGAGCGAAGAAGGTTTTCGAATCGTAAAGCTCTGTCCTATGGGAAGAAGAAAGACGGTACCATAGAAGAAAGCCCCGGCTAACTA
>G35JFLI02IGS9J
GGTGAGTAATACATGAGCAACCTGCCTTGGACAGAGGGATAGCCGTGGGAAACCGCGATTAATACCTCATAAGACCCCACTATCGCATGATAGAGAGGTCAAAGATTTATCGGTCCAAGATGGACTCATGACCCATTAGCTAGTTGGTGAGATAACAGCCCACCAAGGCGACGATGGGTAGCCGGCTTGAGAGAGTGACCGGCCACATTGGAACTGAGACACGGTCCAGACTCCTACGGGAGGCAGCAGTGGGGAATATTGCACAATGGAGGAAACTCTGATGCAGCGACGTCGCGTGAGCGAAGAAGGTTTTCGAATCGTAAAGCTCTGTCCTATGGGAAGAAGAAAGACGGTACCATAGAAGAAAGCCCCGGCTAACTA
>G35JFLI02FJBTE
GGTGAGTAATACATGAGCAACCTGCCTTGGACAGAGGGATAGCCGTGGGAAACCGCGATTAATACCTCATAAGACCCCACTATCGCATGATAGAGAGGTCAAAGATTTATCGGTCCAAGATGGACTCATGACCCATTAGCTAGTTGGTGAGATAACAGCCCACCAAGGCGACGATGGGTAGCCGGCTTGAGAGAGTGACCGGCCACATTGGAACTGAGACACGGTCCAGACTCCTACGGGAGGCAGCAGTGGGGAATATTGCACAATGGAGGAAACTCTGATGCAGCGACGTCGCGTGAGCGAAGAAGGTTTTCGAATCGTAAAGCTCTGTCCTATGGGAAGAAGAAAGACGGTACCATAGAAGAAAGCCCCGGCTAACTA
>G35JFLI02GIOC6
GGTGAGTAATACATGAGCAACCTGCCTTGGACAGAGGGATAGCCGTGGGAAACCGCGATTAATACCTCATAAGACCCCACTATCGCATGATAGAGAGGTCAAAGATTTATCGGTCCAAGATGGACTCATGACCCATTAGCTAGTTGGTGAGATAACAGCCCACCAAGGCGACGATGGGTAGCCGGCTTGAGAGAGTGACCGGCCACATTGGAACTGAGACACGGTCCAGACTCCTACGGGAGGCAGCAGTGGGGAATATTGCACAATGGAGGAAACTCTGATGCAGCGACGTCGCGTGAGCGAAGAAGGTTTTCGAATCGTAAAGCTCTGTCCTATGGGAAGAAGAAAGACGGTACCATAGAAGAAAGCCCCGGCTAACTA
