# Supplementary material for: Investigation of the Effect of Type 2 Diabetes Mellitus on Subgingival Plaque Microbiota by High-Throughput 16S rDNA Pyrosequencing
Source: PLoS One. 2013 Apr 22;8(4):e61516. doi: 10.1371/journal.pone.0061516 (PMC3632544; doi:10.1371/journal.pone.0061516)
Supplement: File S1 — FASTA-format sequences for all the OTUs. Sequences for each OTU are provided in a FASTA-format file. (ZIP) [file pone.0061516.s004.zip › OTU.allseq/Otu0008.fasta]

>G3BZQ8102H95T8
GGTGAGTAACACGTGGGTGATCTGCCCTGTACTTCGGGATAAGCTTGGGAAACTGGGTCTAATACCGGATAGGACCATGGTTTAGCGTCTCATGGTGGAAAGATGTTTTTTTGGTGCAGGATGAGCTCGCGGCCTATCAGCTTGTTGGTGGGGTAATGGCCTACCAAGGCGTCGACGGGTAGCCGGCCTGAGAGGGTGGACGGCCACATTGGGACTGAGATACGGCCCCCAGACTCCTACGGGAGGCAGCAGTGGGGAATATTGCACAATGGGCGCAAGCCTGATGCAGCGACGCCGCGTGGGGGATGACGGCCTTCGGGTTGTAAACTCCTTTCGTTAGGGACGAAGCCGCACTTTTTTTGGGTGTGGTGACGGTACCTTTGTTAAGAAGCACCGGCTAACTA
>G3BZQ8102FUBAS
GGTGAGTAACACGTGGTGATCTGCCCTGTACTTCGGGATAAGCTTGGGAAACTGGGTCTAATACCGGATAGGACCATGGTTTAGCGTCTCATGGTGGAAAGATGTTTTTTTGGTGCAGGATGAGCTCGCGGCCTATCAGCTTGTTGGTGGGGTAATGGCCTACCAAGGCGTCGACGGGTAGCCGGCCTGAGAGGGTGGACGGCCACATTGGGACTGAGATACGGCCCAGACTCCTACGGGAGGCAGCAGTGGGGAATATTGCACAATGGGCGCAAGCCTGATGCAGCGACGCCGCGTGGGGGGATGACGGCCTTCGGGTTGTAAACTCCTTTCGTTAGGGACGAAGCCGCACTTTTTTTGGGTGTGGTGACGGTACCTTTGTTAAGAAGCACCGGCTAACTA
>G3BZQ8102FWK34
GGTGAGTAACACGTGGTGATCTGCCCTGTACTTCGGGATAAGCTTGGGAAACTGGGTCTAATACCGGATAGGACCATGGTTTAGCGTCTCATGGTGGAAAGATGTTTTTTTGGTGCAGGATGAGCTCGCGGCCTATCAGCTTGTTGGTGGGGTAATGGCCTACCAAGGCGTCGACGGGTAGCCGGCCTGAGAGGGTGGACGGCCACATTGGGACTGAGATACGGCCCAGACTCCTACGGGAGGCAGCAGTGGGGAATATTGCACAATGGGCGCAAGCCTGATGCAGCGACGCCGCGTGGGGGGATGACGGCCTTCGGGTTGTAAACTCCTTTCGTTAGGGACGAAGCCGCACTTTTTTTGGGTGTGGTGACGGTACCTTTGTTAAGAAGCACCGGCTAACTA
>G3BZQ8102ID120
GGTGAGTAACACGTGGTGATCTGCCCTGTACTTCGGGATAAGCTTGGGAAACTGGGTCTAATACCGGATAGGACCATGGTTTAGCGTCTCATGGTGGAAAGATGTTTTTTTGGTGCAGGATGAGCTCGCGGCCTATCAGCTTGTTGGTGGGGTAATGGCCTACCAAGGCGTCGACGGGTAGCCGGCCTGAGAGGGTGGACGGCCACATTGGGACTGAGATACGGCCCAGACTCCTACGGGAGGCAGCAGTGGGGAATATTGCACAATGGGCGCAAGCCTGATGCAGCGACGCCGCGTGGGGGGATGACGGCCTTCGGGTTGTAAACTCCTTTCGTTAGGGACGAAGCCGCACTTTTTTTGGGTGTGGTGACGGTACCTTTGTTAAGAAGCACCGGCTAACTA
>GV2UCFN02HXZ39
GGTGAGTAACACGTGGGTGATCTGCCCTGTACTTCGGGATAAGCTTGGGAAACTGGGTCTAATACCGGATAGGACCATGGTTTAGCATCTCATGGTGGAAAAAATATTGTTTTGGTGTAGGATGAGCCCGCGGCCTATCAGCTTGTTGGTGGGGTAATGGCCTACCAAGGCGTCGACGGGTAGCCGGCCTGAGAGGGTGGACGGCCACATTGGGACTGAGATACGGCCCAGACTCCTACGGGAGGCAGCAGTGGGGAATATTGCACAATGGGCGCAAGCCTGATGCAGCGACGCCGCGTGGGGGATGACGGCCTTCGGGTTGTAAACTCCTTTCGTTAGGGACGAAGCCGCACTTTTTTTGGGTGTGGTGACGGTACCTTTGTTAAGAAGCACCGGCTAACTA
>GV2UCFN02HIUDJ
GGTGAGTAACACGTGGGTGATCTGCCCTGTACTTCGGGATAAGCTTGGGAAACTGGGTCTAATACCGGATAGGACCATGGTTTAGCATCTCATGGTGGAAAAAATATTGTTTTGGTGTAGGATGAGCCCGCGGCCTATCAGCTTGTTGGTGGGGTAATGGCCTACCAAGGCGTCGACGGGTAGCCGGCCTGAGAGGGTGGACGGCCACATTGGGACTGAGATACGGCCCAGACTCCTACGGGAGGCAGCAGTGGGGAATATTGCACAATGGGCGCAAGCCTGATGCAGCGACGCCGCGTGGGGGATGACGGCCTTCGGGTTGTAAACTCCTTTCGTTAGGGACGAAGCCGCACTTTTTTTGGGTGTGGTGACGGTACCTTTGTTAAGAAGCACCGGCTAACTA
>GV2UCFN02FL3NY
GGTGAGTAACACGTGGGTGATCTGCCCTGTACTTCGGGATAAGCTTGGGAAACTGGGTCTAATACCGGATAGGACCATGGTTTAGCATCTCATGGTGGAAAAAATATTGTTTTGGTGTAGGATGAGCCCGCGGCCTATCAGCTTGTTGGTGGGGTAATGGCCTACCAAGGCGTCGACGGGTAGCCGGCCTGAGAGGGTGGACGGCCACATTGGGACTGAGATACGGCCCAGACTCCTACGGGAGGCAGCAGTGGGGAATATTGCACAATGGGCGCAAGCCTGATGCAGCGACGCCGCGTGGGGGATGACGGCCTTCGGGTTGTAAACTCCTTTCGTTAGGGACGAAGCCGCACTTTTTTTGGGTGTGGTGACGGTACCTTTGTTAAGAAGCACCGGCTAACTA
>GV2UCFN02FU22W
GGTGAGTAACACGTGGGTGATCTGCCCTGTACTTCGGGATAAGCTTGGGAAACTGGGTCTAATACCGGATAGGACCATGGTTTAGCATCTCATGGTGGAAAAAATATTGTTTTGGTGTAGGATGAGCCCGCGGCCTATCAGCTTGTTGGTGGGGTAATGGCCTACCAAGGCGTCGACGGGTAGCCGGCCTGAGAGGGTGGACGGCCACATTGGGACTGAGATACGGCCCAGACTCCTACGGGAGGCAGCAGTGGGGAATATTGCACAATGGGCGCAAGCCTGATGCAGCGACGCCGCGTGGGGGATGACGGCCTTCGGGTTGTAAACTCCTTTCGTTAGGGACGAAGCCGCACTTTTTTTGGGTGTGGTGACGGTACCTTTGTTAAGAAGCACCGGCTAACTA
>GV2UCFN02ICFAZ
GGTGAGTAACACGTGGGTGATCTGCCCTGTACTTCGGGATAAGCTTGGGAAACTGGGTCTAATACCGGATAGGACCATGGTTTAGCATCTCATGGTGGAAAAAATATTGTTTTGGTGTAGGATGAGCCCGCGGCCTATCAGCTTGTTGGTGGGGTAATGGCCTACCAAGGCGTCGACGGGTAGCCGGCCTGAGAGGGTGGACGGCCACATTGGGACTGAGATACGGCCCAGACTCCTACGGGAGGCAGCAGTGGGGAATATTGCACAATGGGCGCAAGCCTGATGCAGCGACGCCGCGTGGGGGATGACGGCCTTCGGGTTGTAAACTCCTTTCGTTAGGGACGAAGCCGCACTTTTTTTGGGTGTGGTGACGGTACCTTTGTTAAGAAGCACCGGCTAACTA
>GV2UCFN02F8TX9
GGTGAGTAACACGTGGGTGATCTGCCCTGTACTTCGGGATAAGCTTGGGAAACTGGGTCTAATACCGGATAGGACCATGGTTTAGCATCTCATGGTGGAAAAAATATTGTTTTGGTGTAGGATGAGCCCGCGGCCTATCAGCTTGTTGGTGGGGTAATGGCCTACCAAGGCGTCGACGGGTAGCCGGCCTGAGAGGGTGGACGGCCACATTGGGACTGAGATACGGCCCAGACTCCTACGGGAGGCAGCAGTGGGGAATATTGCACAATGGGCGCAAGCCTGATGCAGCGACGCCGCGTGGGGGATGACGGCCTTCGGGTTGTAAACTCCTTTCGTTAGGGACGAAGCCGCACTTTTTTTGGGTGTGGTGACGGTACCTTTGTTAAGAAGCACCGGCTAACTA
>GV2UCFN02HVH5W
GGTGAGTAACACGTGGGTGATCTGCCCTGTACTTCGGGATAAGCTTGGGAAACTGGGTCTAATACCGGATAGGACCATGGTTTAGTGTCTCATGGTGGAAAGATTTTTTTGGTGCAGGATGAGCTCGCGGCCTATCAGCTTGTTGGTGGGGTAATGGCCTACCAAGGCGTCGACGGGTAGCCGGCCTGAGAGGGTGGACGGCCACAAGGGGACTGAGATACGGCCCAGACTCCTACGGGAGGCAGCAGTGGGGAATATTGCACAATGGGCGCAAGCCTGATGCAGCGACGCCGCGTGGGGGATGACGGCCTTCGGGTTGTAAACTCCTTTCGTTAGGGACGAAGCCGCACTTTTTTGGGTGTGGTGACGGTACCTTTGTTAAGAAGCACCGGCTAACTA
>GV2UCFN02IC9PF
GGTGAGTAACACGTGGGTGATCTGCCCTGTACTTCGGGATAAGCTTGGGAAACTGGGTCTAATACCGGATAGGACCATGGTTTAGTGTCTCATGGTGGAAAGATTTTTTGGTGCAGGATGAGCTCGCGGCCTATCAGCTTGTTGGTGGGGTAATGGCCTACCAAGGCGTCGACGGGTAGCCGGCCTGAGAGGGTGGATGGCCACATTGGGACTGAGATACGGCCCAGACTCCTACGGGAGGCAGCAGTGGGGAATATTGCACAATGGGCGCAAGCCTGATGCGGCGACGCCGCGTGGGGATGACGGCCTTCGGGTTGTAAACTCCTTTCGTTAGGGACGAAGCCGCACTTTTTTGGGTGTGGTGACGGTACCTTTGTTAAGAAGCACCGGCTAACTA
>G35JFLI02HNDLC
GGTGAGTAACACGTGGGTGATCTGCCCTGTACTTCGGGATAAGCTTGGGAAACTGGGTCTAATACCGGATAGGACCATGGTTTAGTGTCTCATGGTGGAAAGATTTTTTGGTGCAGGATGAGCTCGCGGCCTATCAGCTTGTTGGTGGGGTAATGGCCTACCAAGGCGTCGACGGGTAGCCGGCCTGAGAGGGTGGACGGCCACATTGGGACTGAGATACGGCCCAGACTCCTACGGGAGGCAGCAGTGGGGAATATTGCACAATGGGCGCAAGCCTGATGCAGCGACGCCGCGTGGGGGATGACGGCCTTCGGGTTGTAAACTCCTTTCGTTAGGGACGAAGCCATACTTTTTGGGTGTGGTGACGGTACCTTTGTTAAGAAGCACCGGCTAACTA
>G3BZQ8102GND3E
GGTGAGTAACACGTGGGTGATCTGCCCTGTACTTCGGGATAAGCTTGGGAAACTGGGTCTAATACCGGATAGGACCATGGTTTAGTGTCTCATGGTGGAAAGATTTTTTGGTGCAGGATGAGCTCGCGGCCTATCAGCTTGTTGGTGGGGTAATGGCCTACCAAGGCGTCGACGGGTAGCCGGCCTGAGAGGGTGGACGGCCACATTGGGACTGAGATACGGCCCAGACTCCTACGGGAGGCAGCAGTGGGGAATATTGCACAATGGGCGCAAGCCTGATGCAGCGACGCCGCGTGGGGGATGACGGCCTTCGGGTTGTAAACTCCTTTCGTTAGGGACGAAGCCATACTTTTTGGGTGTGGTGACGGTACCTTTGTTAAGAAGCACCGGCTAACTA
>G3BZQ8102FZJ96
GGTGAGTAACACGTGGGTGATCTGCCCTGTACTTCGGGATAAGCTTGGGAAACTGGGTCTAATACCGGATAGGACCATGGTTTAGTGTCTCATGGTGGAAAGATTTTTTGGTGCAGGATGAGCTCGCGGCCTATCAGCTTGTTGGTGGGGTAATGGCCTACCAAGGCGTCGACGGGTAGCCGGCCTGAGAGGGTGGACGGCCACATTGGGACTGAGATACGGCCCAGACTCCTACGGGAGGCAGCAGTGGGGAATATTGCACAATGGGCGCAAGCCTGATGCAGCGACGCCGCGTGGGGGATGACGGCCTTCGGGTTGTAAACTCCTTTCGTTAGGGACGAAGCCATACTTTTTGGGTGTGGTGACGGTACCTTTGTTAAGAAGCACCGGCTAACTA
>G3BZQ8102IE4DL
GGTGAGTAACACGTGGGTGATCTGCCCTGTACTTCGGGATAAGCTTGGGAAACTGGGTCTAATACCGGATAGGACCATGGTTTAGTGTCTCATGGTGGAAAGATTTTTTGGTGCAGGATGAGCTCGCGGCCTATCAGCTTGTTGGTGGGGTAATGGCCTACCAAGGCGTCGACGGGTAGCCGGCCTGAGAGGGTGGACGGCCACATTGGGACTGAGATACGGCCCAGACTCCTACGGGAGGCAGCAGTGGGGAATATTGCACAATGGGCGCAAGCCTGATGCAGCGACGCCGCGTGGGGGATGACGGCCTTCGGGTTGTAAACTCCTTTCGTTAGGGACGAAGCCATACTTTTTGGGTGTGGTGACGGTACCTTTGTTAAGAAGCACCGGCTAACTA
>G3BZQ8102FJPS0
GGTGAGTAACACGTGGGTGATCTGCCCTGTACTTCGGGATAAGCTTGGGAAACTGGGTCTAATACCGGATAGGACCATGGTTTAGTGTCTCATGGTGGAAAGATTTTTTGGTGCAGGATGAGCTCGCGGCCTATCAGCTTGTTGGTGGGGTAATGGCCTACCAAGGCGTCGACGGGTAGCCGGCCTGAGAGGGTGGACGGCCACATTGGGACTGAGATACGGCCCAGACTCCTACGGGAGGCAGCAGTGGGGAATATTGCACAATGGGCGCAAGCCTGATGCAGCGACGCCGCGTGGGGGATGACGGCCTTCGGGTTGTAAACTCCTTTCGTTAGGGACGAAGCCATACTTTTTGGGTGTGGTGACGGTACCTTTGTTAAGAAGCACCGGCTAACTA
>G3BZQ8102HHSJK
GGTGAGTAACACGTGGGTGATCTGCCCTGTACTTCGGGATAAGCTTGGGAAACTGGGTCTAATACCGGATAGGACCATGGTTTAGTGTCTCATGGTGGAAAGATTTTTTGGTGCAGGATGAGCTCGCGGCCTATCAGCTTGTTGGTGGGGTAATGGCCTACCAAGGCGTCGACGGGTAGCCGGCCTGAGAGGGTGGACGGCCACATTGGGACTGAGATACGGCCCAGACTCCTACGGGAGGCAGCAGTGGGGAATATTGCACAATGGGCGCAAGCCTGATGCAGCGACGCCGCGTGGGGGATGACGGCCTTCGGGTTGTAAACTCCTTTCGTTAGGGACGAAGCCATACTTTTTGGGTGTGGTGACGGTACCTTTGTTAAGAAGCACCGGCTAACTA
>G3BZQ8102ITF0H
GGTGAGTAACACGTGGGTGATCTGCCCTGTACTTCGGGATAAGCTTGGGAAACTGGGTCTAATACCGGATAGGACCATGGTTTAGTGTCTCATGGTGGAAAGATTTTTTGGTGCAGGATGAGCTCGCGGCCTATCAGCTTGTTGGTGGGGTAATGGCCTACCAAGGCGTCGACGGGTAGCCGGCCTGAGAGGGTGGACGGCCACATTGGGACTGAGATACGGCCCAGACTCCTACGGGAGGCAGCAGTGGGGAATATTGCACAATGGGCGCAAGCCTGATGCAGCGACGCCGCGTGGGGGATGACGGCCTTCGGGTTGTAAACTCCTTTCGTTAGGGACGAAGCCATACTTTTTGGGTGTGGTGACGGTACCTTTGTTAAGAAGCACCGGCTAACTA
>G3BZQ8102F122C
GGTGAGTAACACGTGGGTGATCTGCCCTGTACTTCGGGATAAGCTTGGGAAACTGGGTCTAATACCGGATAGGACCATGGTTTAGTGTCTCATGGTGGAAAGATTTTTTGGTGCAGGATGAGCTCGCGGCCTATCAGCTTGTTGGTGGGGTAATGGCCTACCAAGGCGTCGACGGGTAGCCGGCCTGAGAGGGTGGACGGCCACATTGGGACTGAGATACGGCCCAGACTCCTACGGGAGGCAGCAGTGGGGAATATTGCACAATGGGCGCAAGCCTGATGCAGCGACGCCGCGTGGGGGATGACGGCCTTCGGGTTGTAAACTCCTTTCGTTAGGGACGAAGCCATACTTTTTGGGTGTGGTGACGGTACCTTTGTTAAGAAGCACCGGCTAACTA
>G3BZQ8102G16H6
GGTGAGTAACACGTGGGTGATCTGCCCTGTACTTCGGGATAAGCTTGGGAAACTGGGTCTAATACCGGATAGGACCATGGTTTAGTGTCTCATGGTGGAAAGATTTTTTGGTGCAGGATGAGCTCGCGGCCTATCAGCTTGTTGGTGGGGTAATGGCCTACCAAGGCGTCGACGGGTAGCCGGCCTGAGAGGGTGGACGGCCACATTGGGACTGAGATACGGCCCAGACTCCTACGGGAGGCAGCAGTGGGGAATATTGCACAATGGGCGCAAGCCTGATGCAGCGACGCCGCGTGGGGGATGACGGCCTTCGGGTTGTAAACTCCTTTCGTTAGGGACGAAGCCATACTTTTTGGGTGTGGTGACGGTACCTTTGTTAAGAAGCACCGGCTAACTA
>G35JFLI02G6TRL
GGTGAGTAACACGTGGGTGATCTGCCCTGTACTTCGGGATAAGCTTGGGAAACTGGGTCTAATACCGGATAGGACCATGGTTTAGTGTCTCATGGTGGAAAGATTTTTTGGTGCAGGATGAGCTCGCGGCCTATCAGCTTGTTGGTGGGGTAATGGCCTACCAAGGCGTCGACGGGTAGCCGGCCTGAGAGGGTGGACGGCCACATTGGGACTGAGATACGGCCCAGACTCCTACGGGAGGCAGCAGTGGGGAATATTGCACAATGGGCGCAAGCCTGATGCAGCGACGCCGCGTGGGGGATGACGGCCTTCGGGTTGTAAACTCCTTTCGTTAGGGACGAAGCCATACTTTTTGGGTGTGGTGACGGTACCTTTGTTAAGAAGCACCGGCTAACTA
>G35JFLI02IMLEK
GGTGAGTAACACGTGGGTGATCTGCCCTGTACTTCGGGATAAGCTTGGGAAACTGGGTCTAATACCGGATAGGACCATGGTTTAGTGTCTCATGGTGGAAAGATTTTTTGGTGCAGGATGAGCTCGCGGCCTATCAGCTTGTTGGTGGGGTAATGGCCTACCAAGGCGTCGACGGGTAGCCGGCCTGAGAGGGTGGACGGCCACATTGGGACTGAGATACGGCCCAGACTCCTACGGGAGGCAGCAGTGGGGAATATTGCACAATGGGCGCAAGCCTGATGCAGCGACGCCGCGTGGGGGATGACGGCCTTCGGGTTGTAAACTCCTTTCGTTAGGGACGAAGCCATACTTTTTGGGTGTGGTGACGGTACCTTTGTTAAGAAGCACCGGCTAACTA
>G35JFLI02JMTGC
GGTGAGTAACACGTGGGTGATCTGCCCTGTACTTCGGGATAAGCTTGGGAAACTGGGTCTAATACCGGATAGGACCATGGTTTAGTGTCTCATGGTGGAAAGATTTTTTGGTGCAGGATGAGCTCGCGGCCTATCAGCTTGTTGGTGGGGTAATGGCCTACCAAGGCGTCGACGGGTAGCCGGCCTGAGAGGGTGGACGGCCACATTGGGACTGAGATACGGCCCAGACTCCTACGGGAGGCAGCAGTGGGGAATATTGCACAATGGGCGCAAGCCTGATGCAGCGACGCCGCGTGGGGGATGACGGCCTTCGGGTTGTAAACTCCTTTCGTTAGGGACGAAGCCATACTTTTTGGGTGTGGTGACGGTACCTTTGTTAAGAAGCACCGGCTAACTA
>G35JFLI02HP5JZ
GGTGAGTAACACGTGGGTGATCTGCCCTGTACTTCGGGATAAGCTTGGGAAACTGGGTCTAATACCGGATAGGACCATGGTTTAGTGTCTCATGGTGGAAAGATTTTTTGGTGCAGGATGAGCTCGCGGCCTATCAGCTTGTTGGTGGGGTAATGGCCTACCAAGGCGTCGACGGGTAGCCGGCCTGAGAGGGTGGACGGCCACATTGGGACTGAGATACGGCCCAGACTCCTACGGGAGGCAGCAGTGGGGAATATTGCACAATGGGCGCAAGCCTGATGCAGCGACGCCGCGTGGGGGATGACGGCCTTCGGGTTGTAAACTCCTTTCGTTAGGGACGAAGCCATACTTTTTGGGTGTGGTGACGGTACCTTTGTTAAGAAGCACCGGCTAACTA
>G35JFLI02HU9MR
GGTGAGTAACACGTGGGTGATCTGCCCTGTACTTCGGGATAAGCTTGGGAAACTGGGTCTAATACCGGATAGGACCATGGTTTAGTGTCTCATGGTGGAAAGATTTTTTGGTGCAGGATGAGCTCGCGGCCTATCAGCTTGTTGGTGGGGTAATGGCCTACCAAGGCGTCGACGGGTAGCCGGCCTGAGAGGGTGGACGGCCACATTGGGACTGAGATACGGCCCAGACTCCTACGGGAGGCAGCAGTGGGGAATATTGCACAATGGGCGCAAGCCTGATGCAGCGACGCCGCGTGGGGGATGACGGCCTTCGGGTTGTAAACTCCTTTCGTTAGGGACGAAGCCATACTTTTTGGGTGTGGTGACGGTACCTTTGTTAAGAAGCACCGGCTAACTA
>G35JFLI02G55V1
GGTGAGTAACACGTGGGTGATCTGCCCTGTACTTCGGGATAAGCTTGGGAAACTGGGTCTAATACCGGATAGGACCATGGTTTAGTGTCTCATGGTGGAAAGATTTTTTGGTGCAGGATGAGCTCGCGGCCTATCAGCTTGTTGGTGGGGTAATGGCCTACCAAGGCGTCGACGGGTAGCCGGCCTGAGAGGGTGGACGGCCACATTGGGACTGAGATACGGCCCAGACTCCTACGGGAGGCAGCAGTGGGGAATATTGCACAATGGGCGCAAGCCTGATGCAGCGACGCCGCGTGGGGGATGACGGCCTTCGGGTTGTAAACTCCTTTCGTTAGGGACGAAGCCATACTTTTTGGGTGTGGTGACGGTACCTTTGTTAAGAAGCACCGGCTAACTA
>G35JFLI02GYU22
GGTGAGTAACACGTGGGTGATCTGCCCTGTACTTCGGGATAAGCTTGGGAAACTGGGTCTAATACCGGATAGGACCATGGTTTAGTGTCTCATGGTGGAAAGATTTTTTGGTGCAGGATGAGCTCGCGGCCTATCAGCTTGTTGGTGGGGTAATGGCCTACCAAGGCGTCGACGGGTAGCCGGCCTGAGAGGGTGGACGGCCACATTGGGACTGAGATACGGCCCAGACTCCTACGGGAGGCAGCAGTGGGGAATATTGCACAATGGGCGCAAGCCTGATGCAGCGACGCCGCGTGGGGGATGACGGCCTTCGGGTTGTAAACTCCTTTCGTTAGGGACGAAGCCATACTTTTTGGGTGTGGTGACGGTACCTTTGTTAAGAAGCACCGGCTAACTA
>G35JFLI02JWSV7
GGTGAGTAACACGTGGGTGATCTGCCCTGTACTTCGGGATAAGCTTGGGAAACTGGGTCTAATACCGGATAGGACCATGGTTTAGTGTCTCATGGTGGAAAGATTTTTTGGTGCAGGATGAGCTCGCGGCCTATCAGCTTGTTGGTGGGGTAATGGCCTACCAAGGCGTCGACGGGTAGCCGGCCTGAGAGGGTGGACGGCCACATTGGGACTGAGATACGGCCCAGACTCCTACGGGAGGCAGCAGTGGGGAATATTGCACAATGGGCGCAAGCCTGATGCAGCGACGCCGCGTGGGGGATGACGGCCTTCGGGTTGTAAACTCCTTTCGTTAGGGACGAAGCCATACTTTTTGGGTGTGGTGACGGTACCTTTGTTAAGAAGCACCGGCTAACTA
>G35JFLI02IS93M
GGTGAGTAACACGTGGGTGATCTGCCCTGTACTTCGGGATAAGCTTGGGAAACTGGGTCTAATACCGGATAGGACCATGGTTTAGTGTCTCATGGTGGAAAGATTTTTTGGTGCAGGATGAGCTCGCGGCCTATCAGCTTGTTGGTGGGGTAATGGCCTACCAAGGCGTCGACGGGTAGCCGGCCTGAGAGGGTGGACGGCCACATTGGGACTGAGATACGGCCCAGACTCCTACGGGAGGCAGCAGTGGGGAATATTGCACAATGGGCGCAAGCCTGATGCAGCGACGCCGCGTGGGGGATGACGGCCTTCGGGTTGTAAACTCCTTTCGTTAGGGACGAAGCCATACTTTTTGGGTGTGGTGACGGTACCTTTGTTAAGAAGCACCGGCTAACTA
>G35JFLI02GE6AM
GGTGAGTAACACGTGGGTGATCTGCCCTGTACTTCGGGATAAGCTTGGGAAACTGGGTCTAATACCGGATAGGACCATGGTTTAGTGTCTCATGGTGGAAAGATTTTTTGGTGCAGGATGAGCTCGCGGCCTATCAGCTTGTTGGTGGGGTAATGGCCTACCAAGGCGTCGACGGGTAGCCGGCCTGAGAGGGTGGACGGCCACATTGGGACTGAGATACGGCCCAGACTCCTACGGGAGGCAGCAGTGGGGAATATTGCACAATGGGCGCAAGCCTGATGCAGCGACGCCGCGTGGGGGATGACGGCCTTCGGGTTGTAAACTCCTTTCGTTAGGGACGAAGCCATACTTTTTGGGTGTGGTGACGGTACCTTTGTTAAGAAGCACCGGCTAACTA
>G35JFLI02IB63W
GGTGAGTAACACGTGGGTGATCTGCCCTGTACTTCGGGATAAGCTTGGGAAACTGGGTCTAATACCGGATAGGACCATGGTTTAGTGTCTCATGGTGGAAAGATTTTTTGGTGCAGGATGAGCTCGCGGCCTATCAGCTTGTTGGTGGGGTAATGGCCTACCAAGGCGTCGACGGGTAGCCGGCCTGAGAGGGTGGACGGCCACATTGGGACTGAGATACGGCCCAGACTCCTACGGGAGGCAGCAGTGGGGAATATTGCACAATGGGCGCAAGCCTGATGCAGCGACGCCGCGTGGGGGATGACGGCCTTCGGGTTGTAAACTCCTTTCGTTAGGGACGAAGCCATACTTTTTGGGTGTGGTGACGGTACCTTTGTTAAGAAGCACCGGCTAACTA
>G35JFLI02IPHJ7
GGTGAGTAACACGTGGGTGATCTGCCCTGTACTTCGGGATAAGCTTGGGAAACTGGGTCTAATACCGGATAGGACCATGGTTTAGTGTCTCATGGTGGAAAGATTTTTTGGTGCAGGATGAGCTCGCGGCCTATCAGCTTGTTGGTGGGGTAATGGCCTACCAAGGCGTCGACGGGTAGCCGGCCTGAGAGGGTGGACGGCCACATTGGGACTGAGATACGGCCCAGACTCCTACGGGAGGCAGCAGTGGGGAATATTGCACAATGGGCGCAAGCCTGATGCAGCGACGCCGCGTGGGGGATGACGGCCTTCGGGTTGTAAACTCCTTTCGTTAGGGACGAAGCCATACTTTTTGGGTGTGGTGACGGTACCTTTGTTAAGAAGCACCGGCTAACTA
>G35JFLI02HPOQM
GGTGAGTAACACGTGGGTGATCTGCCCTGTACTTCGGGATAAGCTTGGGAAACTGGGTCTAATACCGGATAGGACCATGGTTTAGTGTCTCATGGTGGAAAGATTTTTTGGTGCAGGATGAGCTCGCGGCCTATCAGCTTGTTGGTGGGGTAATGGCCTACCAAGGCGTCGACGGGTAGCCGGCCTGAGAGGGTGGACGGCCACATTGGGACTGAGATACGGCCCAGACTCCTACGGGAGGCAGCAGTGGGGAATATTGCACAATGGGCGCAAGCCTGATGCAGCGACGCCGCGTGGGGGATGACGGCCTTCGGGTTGTAAACTCCTTTCGTTAGGGACGAAGCCATACTTTTTGGGTGTGGTGACGGTACCTTTGTTAAGAAGCACCGGCTAACTA
>G35JFLI02IQ54N
GGTGAGTAACACGTGGGTGATCTGCCCTGTACTTCGGGATAAGCTTGGGAAACTGGGTCTAATACCGGATAGGACCATGGTTTAGTGTCTCATGGTGGAAAGATTTTTTGGTGCAGGATGAGCTCGCGGCCTATCAGCTTGTTGGTGGGGTAATGGCCTACCAAGGCGTCGACGGGTAGCCGGCCTGAGAGGGTGGACGGCCACATTGGGACTGAGATACGGCCCAGACTCCTACGGGAGGCAGCAGTGGGGAATATTGCACAATGGGCGCAAGCCTGATGCAGCGACGCCGCGTGGGGGATGACGGCCTTCGGGTTGTAAACTCCTTTCGTTAGGGACGAAGCCATACTTTTTGGGTGTGGTGACGGTACCTTTGTTAAGAAGCACCGGCTAACTA
>G35JFLI02GHFKQ
GGTGAGTAACACGTGGGTGATCTGCCCTGTACTTCGGGATAAGCTTGGGAAACTGGGTCTAATACCGGATAGGACCATGGTTTAGTGTCTCATGGTGGAAAGATTTTTTGGTGCAGGATGAGCTCGCGGCCTATCAGCTTGTTGGTGGGGTAATGGCCTACCAAGGCGTCGACGGGTAGCCGGCCTGAGAGGGTGGACGGCCACATTGGGACTGAGATACGGCCCAGACTCCTACGGGAGGCAGCAGTGGGGAATATTGCACAATGGGCGCAAGCCTGATGCAGCGACGCCGCGTGGGGGATGACGGCCTTCGGGTTGTAAACTCCTTTCGTTAGGGACGAAGCCATACTTTTTGGGTGTGGTGACGGTACCTTTGTTAAGAAGCACCGGCTAACTA
>G3BZQ8102IGEFQ
GGTGAGTAACACGTGGGTGATCTGCCCTGTACTTCGGGATAAGCTTGGGAAACTGGGTCTAATACCGGATAGGACCATGGTTTAGTGTCTCATGGTGGAAAGATTTTTTGGTGCAGGATGAGCTCGCGGCCTATCAGCTTGTTGGTGGGGTAATGGCCTACCAAGGCGTCGACGGGTAGCCGGCCTGAGAGGGTGGACGGCCACATTGGGACTGAGATACGGCCCAGACTCCTACGGGAGGCAGCAGTGGGGAATATTGCACAATGGGCGCAAGCCTGATGCAGCGACGCCGCGTGGGGGATGACGGCCTTCGGGTTGTAAACTCCTTTCGTTAGGGACGAAGCCATACTTTTTGGGTGTGGTGACGGTACCTTTGTTAAGAAGCACCGGCTAACTA
>GV2UCFN02JKKH8
GGTGAGTAACACGTGGGTGATCTGCCCTGTACTTCGGGATAAGCTTGGGAAACTGGGTCTAATACCGGATAGGACCATGGTTTAGTGTCTCATGGTGGAAAGATTTTTTGGTGCAGGATGAGCTCGCGGCCTATCAGCTTGTTGGTGGGGTAATGGCCTACCAAGGCGTCGACGGGTAGCCGGCCTGAGAGGGTGGACGGCCACATTGGGACTGAGACACGGCCCAGACTCCTACGGGAGGCAGCAGTGGGGAATATTGCACAATGGGCGCAAGCCTGATGCAGCGACGCCGCGTGAGGGATGACGGCCTTCGGGTTGTAAACTCCTTTCGTTAGGGACGAAGCCGCACTTTTTTGGGTGTGGTGACGGTACCTTTGTTAAGAAGCACCGGCTAACTA
>GV2UCFN02G9NA0
GGTGAGTAACACGTGGGTGATCTGCCCTGTACTTCGGGATAAGCTTGGGAAACTGGGTCTAATACCGGATAGGACCATGGTTTAGTGTCTCATGGTGGAAAGATTTTTTGGTGCAGGATGAGCTCGCGGCCTATCAGCTTGTTGGTGGGGTAATGGCCTACCAAGGCGTCGACGGGTAGCCGGCCTGAGAGGGTGGACGGCCACATTGGGACTGAGATACGGCCCAGACTCCTACGGGAGGCAGCAGTGGGGAATATTGCACAATGGGCGCAAGCCTGATGCAGCGACGCCGCGTGGGGGATGACGGCCTTCGGGTTGTAAACTCCTTTCGTTAGGGACGAAGCCACACCTTTTTTTGGGTGTGGTGACGGTACCTTTGTTAAGAAGCACCGGCTAACTA
>GV2UCFN02GYELR
GGTGAGTAACACGTGGGTGATCTGCCCTGTACTTCGGGATAAGCTTGGGAAACTGGGTCTAATACCGGATAGGACCATGGTTTAGTGTCTCATGGTGGAAAGATTTTTTGGTGCAGGATGAGCTCGCGGCCTATCAGCTTGTTGGTGGGGTAATGGCCTACCAAGGCGTCGACGGGTAGCCGGCCTGAGAGGGTGGACGGCCACATTGGGACTGAGATACGGCCCAGACTCCTACGGGAGGCAGCAGTGGGGAATATTGCACAATGGGCGCAAGCCTGATGCAGCGACGCCGCGTGGGGGATGACGGCCTTCGGGTTGTAAACTCCTTTCGTTAGGGACGAAGCCGCACTTTTTTTGGGTGTGGTGACGGTACCTTTGTTAAGAAGCACCGGCTAACTA
>GV2UCFN02H7ZUB
GGTGAGTAACACGTGGGTGATCTGCCCTGTACTTCGGGATAAGCTTGGGAAACTGGGTCTAATACCGGATAGGACCATGGTTTAGTGTCTCATGGTGGAAAGATTTTTTGGTGCAGGATGAGCTCGCGGCCTATCAGCTTGTTGGTGGGGTAATGGCCTACCAAGGCGTCGACGGGTAGCCGGCCTGAGAGGGTGGACGGCCACATTGGGACTGAGATACGGCCCAGACTCCTACGGGAGGCAGCAGTGGGGAATATTGCACAATGGGCGCAAGCCTGATGCAGCGACGCCGCGTGGGGGATGACGGCCTTCGGGTTGTAAACTCCTTTCGTTAGGGACGAAGCCGCACTTTTTTTGGGTGTGGTGACGGTACCTTTGTTAAGAAGCACCGGCTAACTA
>GV2UCFN02F47A1
GGTGAGTAACACGTGGGTGATCTGCCCTGTACTTCGGGATAAGCTTGGGAAACTGGGTCTAATACCGGATAGGACCATGGTTTAGTGTCTCATGGTGGAAAGATTTTTTGGTGCAGGATGAGCTCGCGGCCTATCAGCTTGTTGGTGGGGTAATGGCCTACCAAGGCGTCGACGGGTAGCCGGCCTGAGAGGGTGGACGGCCACATTGGGACTGAGATACGGCCCAGACTCCTACGGGAGGCAGCAGTGGGGAATATTGCACAATGGGCGCAAGCCTGATGCAGCGACGCCGCGTGGGGGATGACGGCCTTCGGGTTGTAAACTCCTTTCGTTAGGGACGAAGCCGCACTTTTTTTGGGTGTGGTGACGGTACCTTTGTTAAGAAGCACCGGCTAACTA
>GV2UCFN02HKZWD
GGTGAGTAACACGTGGGTGATCTGCCCTGTACTTCGGGATAAGCTTGGGAAACTGGGTCTAATACCGGATAGGACCATGGTTTAGTGTCTCATGGTGGAAAGATTTTTTGGTGCAGGATGAGCTCGCGGCCTATCAGCTTGTTGGTGGGGTAATGGCCTACCAAGGCGTCGACGGGTAGCCGGCCTGAGAGGGTGGACGGCCACATTGGGACTGAGATACGGCCCAGACTCCTACGGGAGGCAGCAGTGGGGAATATTGCACAATGGGCGCAAGCCTGATGCAGCGACGCCGCGTGGGGGATGACGGCCTTCGGGTTGTAAACTCCTTTCGTTAGGGACGAAGCCGCACTTTTTTTGGGTGTGGTGACGGTACCTTTGTTAAGAAGCACCGGCTAACTA
>GV2UCFN02FQ3AM
GGTGAGTAACACGTGGGTGATCTGCCCTGTACTTCGGGATAAGCTTGGGAAACTGGGTCTAATACCGGATAGGACCATGGTTTAGTGTCTCATGGTGGAAAGATTTTTTGGTGCAGGATGAGCTCGCGGCCTATCAGCTTGTTGGTGGGGTAATGGCCTACCAAGGCGTCGACGGGTAGCCGGCCTGAGAGGGTGGACGGCCACATTGGGACTGAGATACGGCCCAGACTCCTACGGGAGGCAGCAGTGGGGAATATTGCACAATGGGCGCAAGCCTGATGCAGCGACGCCGCGTGGGGGATGACGGCCTTCGGGTTGTAAACTCCTTTCGTTAGGGACGAAGCCGCACTTTTTTTGGGTGTGGTGACGGTACCTTTGTTAAGAAGCACCGGCTAACTA
>GV2UCFN02FJXA8
GGTGAGTAACACGTGGGTGATCTGCCCTGTACTTCGGGATAAGCTTGGGAAACTGGGTCTAATACCGGATAGGACCATGGTTTAGTGTCTCATGGTGGAAAGATTTTTTGGTGCAGGATGAGCTCGCGGCCTATCAGCTTGTTGGTGGGGTAATGGCCTACCAAGGCGTCGACGGGTAGCCGGCCTGAGAGGGTGGACGGCCACATTGGGACTGAGATACGGCCCAGACTCCTACGGGAGGCAGCAGTGGGGAATATTGCACAATGGGCGCAAGCCTGATGCAGCGACGCCGCGTGGGGGATGACGGCCTTCGGGTTGTAAACTCCTTTCGTTAGGGACGAAGCCGCACTTTTTTTGGGTGTGGTGACGGTACCTTTGTTAAGAAGCACCGGCTAACTA
>GV2UCFN02G8ZSL
GGTGAGTAACACGTGGGTGATCTGCCCTGTACTTCGGGATAAGCTTGGGAAACTGGGTCTAATACCGGATAGGACCATGGTTTAGTGTCTCATGGTGGAAAGATTTTTTGGTGCAGGATGAGCTCGCGGCCTATCAGCTTGTTGGTGGGGTAATGGCCTACCAAGGCGTCGACGGGTAGCCGGCCTGAGAGGGTGGACGGCCACATTGGGACTGAGATACGGCCCAGACTCCTACGGGAGGCAGCAGTGGGGAATATTGCACAATGGGCGCAAGCCTGATGCAGCGACGCCGCGTGGGGGATGACGGCCTTCGGGTTGTAAACTCCTTTCGTTAGGGACGAAGCCGCACTTTTTTTGGGTGTGGTGACGGTACCTTTGTTAAGAAGCACCGGCTAACTA
>GV2UCFN02F6FRF
GGTGAGTAACACGTGGGTGATCTGCCCTGTACTTCGGGATAAGCTTGGGAAACTGGGTCTAATACCGGATAGGACCATGGTTTAGTGTCTCATGGTGGAAAGATTTTTTGGTGCAGGATGAGCTCGCGGCCTATCAGCTTGTTGGTGGGGTAATGGCCTACCAAGGCGTCGACGGGTAGCCGGCCTGAGAGGGTGGACGGCCACATTGGGACTGAGATACGGCCCAGACTCCTACGGGAGGCAGCAGTGGGGAATATTGCACAATGGGCGCAAGCCTGATGCAGCGACGCCGCGTGGGGGATGACGGCCTTCGGGTTGTAAACTCCTTTCGTTAGGGACGAAGCCGCACTTTTTTTGGGTGTGGTGACGGTACCTTTGTTAAGAAGCACCGGCTAACTA
>GV2UCFN02JY7CO
GGTGAGTAACACGTGGGTGATCTGCCCTGTACTTCGGGATAAGCTTGGGAAACTGGGTCTAATACCGGATAGGACCATGGTTTAGTGTCTCATGGTGGAAAGATTTTTTGGTGCAGGATGAGCTCGCGGCCTATCAGCTTGTTGGTGGGGTAATGGCCTACCAAGGCGTCGACGGGTAGCCGGCCTGAGAGGGTGGACGGCCACATTGGGACTGAGATACGGCCCAGACTCCTACGGGAGGCAGCAGTGGGGAATATTGCACAATGGGCGCAAGCCTGATGCAGCGACGCCGCGTGGGGGATGACGGCCTTCGGGTTGTAAACTCCTTTCGTTAGGGACGAAGCCGCACTTTTTTTGGGTGTGGTGACGGTACCTTTGTTAAGAAGCACCGGCTAACTA
>GV2UCFN02IYEYD
GGTGAGTAACACGTGGGTGATCTGCCCTGTACTTCGGGATAAGCTTGGGAAACTGGGTCTAATACCGGATAGGACCATGGTTTAGTGTCTCATGGTGGAAAGATTTTTTGGTGCAGGATGAGCTCGCGGCCTATCAGCTTGTTGGTGGGGTAATGGCCTACCAAGGCGTCGACGGGTAGCCGGCCTGAGAGGGTGGACGGCCACATTGGGACTGAGATACGGCCCAGACTCCTACGGGAGGCAGCAGTGGGGAATATTGCACAATGGGCGCAAGCCTGATGCAGCGACGCCGCGTGGGGGATGACGGCCTTCGGGTTGTAAACTCCTTTCGTTAGGGACGAAGCCGCACTTTTTTTGGGTGTGGTGACGGTACCTTTGTTAAGAAGCACCGGCTAACTA
>GV2UCFN02I74Z0
GGTGAGTAACACGTGGGTGATCTGCCCTGTACTTCGGGATAAGCTTGGGAAACTGGGTCTAATACCGGATAGGACCATGGTTTAGTGTCTCATGGTGGAAAGATTTTTTGGTGCAGGATGAGCTCGCGGCCTATCAGCTTGTTGGTGGGGTAATGGCCTACCAAGGCGTCGACGGGTAGCCGGCCTGAGAGGGTGGACGGCCACATTGGGACTGAGATACGGCCCAGACTCCTACGGGAGGCAGCAGTGGGGAATATTGCACAATGGGCGCAAGCCTGATGCAGCGACGCCGCGTGGGGGATGACGGCCTTCGGGTTGTAAACTCCTTTCGTTAGGGACGAAGCCGCACTTTTTTTGGGTGTGGTGACGGTACCTTTGTTAAGAAGCACCGGCTAACTA
>GV2UCFN02G5SIM
GGTGAGTAACACGTGGGTGATCTGCCCTGTACTTCGGGATAAGCTTGGGAAACTGGGTCTAATACCGGATAGGACCATGGTTTAGTGTCTCATGGTGGAAAGATTTTTTGGTGCAGGATGAGCTCGCGGCCTATCAGCTTGTTGGTGGGGTAATGGCCTACCAAGGCGTCGACGGGTAGCCGGCCTGAGAGGGTGGACGGCCACATTGGGACTGAGATACGGCCCAGACTCCTACGGGAGGCAGCAGTGGGGAATATTGCACAATGGGCGCAAGCCTGATGCAGCGACGCCGCGTGGGGGATGACGGCCTTCGGGTTGTAAACTCCTTTCGTTAGGGACGAAGCCGCACTTTTTTTGGGTGTGGTGACGGTACCTTTGTTAAGAAGCACCGGCTAACTA
>GV2UCFN02H90TS
GGTGAGTAACACGTGGGTGATCTGCCCTGTACTTCGGGATAAGCTTGGGAAACTGGGTCTAATACCGGATAGGACCATGGTTTAGTGTCTCATGGTGGAAAGATTTTTTGGTGCAGGATGAGCTCGCGGCCTATCAGCTTGTTGGTGGGGTAATGGCCTACCAAGGCGTCGACGGGTAGCCGGCCTGAGAGGGTGGACGGCCACATTGGGACTGAGATACGGCCCAGACTCCTACGGGAGGCAGCAGTGGGGAATATTGCACAATGGGCGCAAGCCTGATGCAGCGACGCCGCGTGGGGGATGACGGCCTTCGGGTTGTAAACTCCTTTCGTTAGGGACGAAGCCGCACTTTTTTTGGGTGTGGTGACGGTACCTTTGTTAAGAAGCACCGGCTAACTA
>GV2UCFN02G1KP6
GGTGAGTAACACGTGGGTGATCTGCCCTGTACTTCGGGATAAGCTTGGGAAACTGGGTCTAATACCGGATAGGACCATGGTTTAGTGTCTCATGGTGGAAAGATTTTTTGGTGCAGGATGAGCTCGCGGCCTATCAGCTTGTTGGTGGGGTAATGGCCTACCAAGGCGTCGACGGGTAGCCGGCCTGAGAGGGTGGACGGCCACATTGGGACTGAGATACGGCCCAGACTCCTACGGGAGGCAGCAGTGGGGAATATTGCACAATGGGCGCAAGCCTGATGCAGCGACGCCGCGTGGGGGATGACGGCCTTCGGGTTGTAAACTCCTTTCGTTAGGGACGAAGCCGCACTTTTTTTGGGTGTGGTGACGGTACCTTTGTTAAGAAGCACCGGCTAACTA
>GV2UCFN02FYMG4
GGTGAGTAACACGTGGGTGATCTGCCCTGTACTTCGGGATAAGCTTGGGAAACTGGGTCTAATACCGGATAGGACCATGGTTTAGTGTCTCATGGTGGAAAGATTTTTTGGTGCAGGATGAGCTCGCGGCCTATCAGCTTGTTGGTGGGGTAATGGCCTACCAAGGCGTCGACGGGTAGCCGGCCTGAGAGGGTGGACGGCCACATTGGGACTGAGATACGGCCCAGACTCCTACGGGAGGCAGCAGTGGGGAATATTGCACAATGGGCGCAAGCCTGATGCAGCGACGCCGCGTGGGGGATGACGGCCTTCGGGTTGTAAACTCCTTTCGTTAGGGACGAAGCCGCACTTTTTTTGGGTGTGGTGACGGTACCTTTGTTAAGAAGCACCGGCTAACTA
>GV2UCFN02HQBUR
GGTGAGTAACACGTGGGTGATCTGCCCTGTACTTCGGGATAAGCTTGGGAAACTGGGTCTAATACCGGATAGGACCATGGTTTAGTGTCTCATGGTGGAAAGATTTTTTGGTGCAGGATGAGCTCGCGGCCTATCAGCTTGTTGGTGGGGTAATGGCCTACCAAGGCGTCGACGGGTAGCCGGCCTGAGAGGGTGGACGGCCACATTGGGACTGAGATACGGCCCAGACTCCTACGGGAGGCAGCAGTGGGGAATATTGCACAATGGGCGCAAGCCTGATGCAGCGACGCCGCGTGGGGGATGACGGCCTTCGGGTTGTAAACTCCTTTCGTTAGGGACGAAGCCGCACTTTTTTTGGGTGTGGTGACGGTACCTTTGTTAAGAAGCACCGGCTAACTA
>GV2UCFN02FX6OM
GGTGAGTAACACGTGGGTGATCTGCCCTGTACTTCGGGATAAGCTTGGGAAACTGGGTCTAATACCGGATAGGACCATGGTTTAGTGTCTCATGGTGGAAAGATTTTTTGGTGCAGGATGAGCTCGCGGCCTATCAGCTTGTTGGTGGGGTAATGGCCTACCAAGGCGTCGACGGGTAGCCGGCCTGAGAGGGTGGACGGCCACATTGGGACTGAGATACGGCCCAGACTCCTACGGGAGGCAGCAGTGGGGAATATTGCACAATGGGCGCAAGCCTGATGCAGCGACGCCGCGTGGGGGATGACGGCCTTCGGGTTGTAAACTCCTTTCGTTAGGGACGAAGCCGCACTTTTTTTGGGTGTGGTGACGGTACCTTTGTTAAGAAGCACCGGCTAACTA
>GV2UCFN02IY5AN
GGTGAGTAACACGTGGGTGATCTGCCCTGTACTTCGGGATAAGCTTGGGAAACTGGGTCTAATACCGGATAGGACCATGGTTTAGTGTCTCATGGTGGAAAGATTTTTTGGTGCAGGATGAGCTCGCGGCCTATCAGCTTGTTGGTGGGGTAATGGCCTACCAAGGCGTCGACGGGTAGCCGGCCTGAGAGGGTGGACGGCCACATTGGGACTGAGATACGGCCCAGACTCCTACGGGAGGCAGCAGTGGGGAATATTGCACAATGGGCGCAAGCCTGATGCAGCGACGCCGCGTGGGGGATGACGGCCTTCGGGTTGTAAACTCCTTTCGTTAGGGACGAAGCCGCACTTTTTTTGGGTGTGGTGACGGTACCTTTGTTAAGAAGCACCGGCTAACTA
>GV2UCFN02JTQ6O
GGTGAGTAACACGTGGGTGATCTGCCCTGTACTTCGGGATAAGCTTGGGAAACTGGGTCTAATACCGGATAGGACCATGGTTTAGTGTCTCATGGTGGAAAGATTTTTTGGTGCAGGATGAGCTCGCGGCCTATCAGCTTGTTGGTGGGGTAATGGCCTACCAAGGCGTCGACGGGTAGCCGGCCTGAGAGGGTGGACGGCCACATTGGGACTGAGATACGGCCCAGACTCCTACGGGAGGCAGCAGTGGGGAATATTGCACAATGGGCGCAAGCCTGATGCAGCGACGCCGCGTGGGGGATGACGGCCTTCGGGTTGTAAACTCCTTTCGTTAGGGACGAAGCCGCACTTTTTTTGGGTGTGGTGACGGTACCTTTGTTAAGAAGCACCGGCTAACTA
>GV2UCFN02I0I1B
GGTGAGTAACACGTGGGTGATCTGCCCTGTACTTCGGGATAAGCTTGGGAAACTGGGTCTAATACCGGATAGGACCATGGTTTAGTGTCTCATGGTGGAAAGATTTTTTGGTGCAGGATGAGCTCGCGGCCTATCAGCTTGTTGGTGGGGTAATGGCCTACCAAGGCGTCGACGGGTAGCCGGCCTGAGAGGGTGGACGGCCACATTGGGACTGAGATACGGCCCAGACTCCTACGGGAGGCAGCAGTGGGGAATATTGCACAATGGGCGCAAGCCTGATGCAGCGACGCCGCGTGGGGGATGACGGCCTTCGGGTTGTAAACTCCTTTCGTTAGGGACGAAGCCGCACTTTTTTTGGGTGTGGTGACGGTACCTTTGTTAAGAAGCACCGGCTAACTA
>GV2UCFN02H1VE0
GGTGAGTAACACGTGGGTGATCTGCCCTGTACTTCGGGATAAGCTTGGGAAACTGGGTCTAATACCGGATAGGACCATGGTTTAGTGTCTCATGGTGGAAAGATTTTTTGGTGCAGGATGAGCTCGCGGCCTATCAGCTTGTTGGTGGGGTAATGGCCTACCAAGGCGTCGACGGGTAGCCGGCCTGAGAGGGTGGACGGCCACATTGGGACTGAGATACGGCCCAGACTCCTACGGGAGGCAGCAGTGGGGAATATTGCACAATGGGCGCAAGCCTGATGCAGCGACGCCGCGTGGGGGATGACGGCCTTCGGGTTGTAAACTCCTTTCGTTAGGGACGAAGCCGCACTTTTTTTGGGTGTGGTGACGGTACCTTTGTTAAGAAGCACCGGCTAACTA
>GV2UCFN02F73ZX
GGTGAGTAACACGTGGGTGATCTGCCCTGTACTTCGGGATAAGCTTGGGAAACTGGGTCTAATACCGGATAGGACCATGGTTTAGTGTCTCATGGTGGAAAGATTTTTTGGTGCAGGATGAGCTCGCGGCCTATCAGCTTGTTGGTGGGGTAATGGCCTACCAAGGCGTCGACGGGTAGCCGGCCTGAGAGGGTGGACGGCCACATTGGGACTGAGATACGGCCCAGACTCCTACGGGAGGCAGCAGTGGGGAATATTGCACAATGGGCGCAAGCCTGATGCAGCGACGCCGCGTGGGGGATGACGGCCTTCGGGTTGTAAACTCCTTTCGTTAGGGACGAAGCCGCACTTTTTTTGGGTGTGGTGACGGTACCTTTGTTAAGAAGCACCGGCTAACTA
>GV2UCFN02II07F
GGTGAGTAACACGTGGGTGATCTGCCCTGTACTTCGGGATAAGCTTGGGAAACTGGGTCTAATACCGGATAGGACCATGGTTTAGTGTCTCATGGTGGAAAGATTTTTTGGTGCAGGATGAGCTCGCGGCCTATCAGCTTGTTGGTGGGGTAATGGCCTACCAAGGCGTCGACGGGTAGCCGGCCTGAGAGGGTGGACGGCCACATTGGGACTGAGATACGGCCCAGACTCCTACGGGAGGCAGCAGTGGGGAATATTGCACAATGGGCGCAAGCCTGATGCAGCGACGCCGCGTGGGGGATGACGGCCTTCGGGTTGTAAACTCCTTTCGTTAGGGACGAAGCCGCACTTTTTTTGGGTGTGGTGACGGTACCTTTGTTAAGAAGCACCGGCTAACTA
>GV2UCFN02FNCUF
GGTGAGTAACACGTGGGTGATCTGCCCTGTACTTCGGGATAAGCTTGGGAAACTGGGTCTAATACCGGATAGGACCATGGTTTAGTGTCTCATGGTGGAAAGATTTTTTGGTGCAGGATGAGCTCGCGGCCTATCAGCTTGTTGGTGGGGTAATGGCCTACCAAGGCGTCGACGGGTAGCCGGCCTGAGAGGGTGGACGGCCACATTGGGACTGAGATACGGCCCAGACTCCTACGGGAGGCAGCAGTGGGGAATATTGCACAATGGGCGCAAGCCTGATGCAGCGACGCCGCGTGGGGGATGACGGCCTTCGGGTTGTAAACTCCTTTCGTTAGGGACGAAGCCGCACTTTTTTTGGGTGTGGTGACGGTACCTTTGTTAAGAAGCACCGGCTAACTA
>GV2UCFN02FI7Y0
GGTGAGTAACACGTGGGTGATCTGCCCTGTACTTCGGGATAAGCTTGGGAAACTGGGTCTAATACCGGATAGGACCATGGTTTAGTGTCTCATGGTGGAAAGATTTTTTGGTGCAGGATGAGCTCGCGGCCTATCAGCTTGTTGGTGGGGTAATGGCCTACCAAGGCGTCGACGGGTAGCCGGCCTGAGAGGGTGGACGGCCACATTGGGACTGAGATACGGCCCAGACTCCTACGGGAGGCAGCAGTGGGGAATATTGCACAATGGGCGCAAGCCTGATGCAGCGACGCCGCGTGGGGGATGACGGCCTTCGGGTTGTAAACTCCTTTCGTTAGGGACGAAGCCGCACTTTTTTTGGGTGTGGTGACGGTACCTTTGTTAAGAAGCACCGGCTAACTA
>GV2UCFN02GJ5JF
GGTGAGTAACACGTGGGTGATCTGCCCTGTACTTCGGGATAAGCTTGGGAAACTGGGTCTAATACCGGATAGGACCATGGTTTAGTGTCTCATGGTGGAAAGATTTTTTGGTGCAGGATGAGCTCGCGGCCTATCAGCTTGTTGGTGGGGTAATGGCCTACCAAGGCGTCGACGGGTAGCCGGCCTGAGAGGGTGGACGGCCACATTGGGACTGAGATACGGCCCAGACTCCTACGGGAGGCAGCAGTGGGGAATATTGCACAATGGGCGCAAGCCTGATGCAGCGACGCCGCGTGGGGGATGACGGCCTTCGGGTTGTAAACTCCTTTCGTTAGGGACGAAGCCGCACTTTTTTTGGGTGTGGTGACGGTACCTTTGTTAAGAAGCACCGGCTAACTA
>GV2UCFN02JXIXN
GGTGAGTAACACGTGGGTGATCTGCCCTGTACTTCGGGATAAGCTTGGGAAACTGGGTCTAATACCGGATAGGACCATGGTTTAGTGTCTCATGGTGGAAAGATTTTTTGGTGCAGGATGAGCTCGCGGCCTATCAGCTTGTTGGTGGGGTAATGGCCTACCAAGGCGTCGACGGGTAGCCGGCCTGAGAGGGTGGACGGCCACATTGGGACTGAGATACGGCCCAGACTCCTACGGGAGGCAGCAGTGGGGAATATTGCACAATGGGCGCAAGCCTGATGCAGCGACGCCGCGTGGGGGATGACGGCCTTCGGGTTGTAAACTCCTTTCGTTAGGGACGAAGCCGCACTTTTTTTGGGTGTGGTGACGGTACCTTTGTTAAGAAGCACCGGCTAACTA
>GV2UCFN02J2741
GGTGAGTAACACGTGGGTGATCTGCCCTGTACTTCGGGATAAGCTTGGGAAACTGGGTCTAATACCGGATAGGACCATGGTTTAGTGTCTCATGGTGGAAAGATTTTTTGGTGCAGGATGAGCTCGCGGCCTATCAGCTTGTTGGTGGGGTAATGGCCTACCAAGGCGTCGACGGGTAGCCGGCCTGAGAGGGTGGACGGCCACATTGGGACTGAGATACGGCCCAGACTCCTACGGGAGGCAGCAGTGGGGAATATTGCACAATGGGCGCAAGCCTGATGCAGCGACGCCGCGTGGGGGATGACGGCCTTCGGGTTGTAAACTCCTTTCGTTAGGGACGAAGCCGCACTTTTTTTGGGTGTGGTGACGGTACCTTTGTTAAGAAGCACCGGCTAACTA
>GV2UCFN02GEWRE
GGTGAGTAACACGTGGGTGATCTGCCCTGTACTTCGGGATAAGCTTGGGAAACTGGGTCTAATACCGGATAGGACCATGGTTTAGTGTCTCATGGTGGAAAGATTTTTTGGTGCAGGATGAGCTCGCGGCCTATCAGCTTGTTGGTGGGGTAATGGCCTACCAAGGCGTCGACGGGTAGCCGGCCTGAGAGGGTGGACGGCCACATTGGGACTGAGATACGGCCCAGACTCCTACGGGAGGCAGCAGTGGGGAATATTGCACAATGGGCGCAAGCCTGATGCAGCGACGCCGCGTGGGGGATGACGGCCTTCGGGTTGTAAACTCCTTTCGTTAGGGACGAAGCCGCACTTTTTTTGGGTGTGGTGACGGTACCTTTGTTAAGAAGCACCGGCTAACTA
>GV2UCFN02H3ZA5
GGTGAGTAACACGTGGGTGATCTGCCCTGTACTTCGGGATAAGCTTGGGAAACTGGGTCTAATACCGGATAGGACCATGGTTTAGTGTCTCATGGTGGAAAGATTTTTTGGTGCAGGATGAGCTCGCGGCCTATCAGCTTGTTGGTGGGGTAATGGCCTACCAAGGCGTCGACGGGTAGCCGGCCTGAGAGGGTGGACGGCCACATTGGGACTGAGATACGGCCCAGACTCCTACGGGAGGCAGCAGTGGGGAATATTGCACAATGGGCGCAAGCCTGATGCAGCGACGCCGCGTGGGGGATGACGGCCTTCGGGTTGTAAACTCCTTTCGTTAGGGACGAAGCCGCACTTTTTTTGGGTGTGGTGACGGTACCTTTGTTAAGAAGCACCGGCTAACTA
>GV2UCFN02J0UGY
GGTGAGTAACACGTGGGTGATCTGCCCTGTACTTCGGGATAAGCTTGGGAAACTGGGTCTAATACCGGATAGGACCATGGTTTAGTGTCTCATGGTGGAAAGATTTTTTGGTGCAGGATGAGCTCGCGGCCTATCAGCTTGTTGGTGGGGTAATGGCCTACCAAGGCGTCGACGGGTAGCCGGCCTGAGAGGGTGGACGGCCACATTGGGACTGAGATACGGCCCAGACTCCTACGGGAGGCAGCAGTGGGGAATATTGCACAATGGGCGCAAGCCTGATGCAGCGACGCCGCGTGGGGGATGACGGCCTTCGGGTTGTAAACTCCTTTCGTTAGGGACGAAGCCGCACTTTTTTTGGGTGTGGTGACGGTACCTTTGTTAAGAAGCACCGGCTAACTA
>GV2UCFN02IHDZM
GGTGAGTAACACGTGGGTGATCTGCCCTGTACTTCGGGATAAGCTTGGGAAACTGGGTCTAATACCGGATAGGACCATGGTTTAGTGTCTCATGGTGGAAAGATTTTTTGGTGCAGGATGAGCTCGCGGCCTATCAGCTTGTTGGTGGGGTAATGGCCTACCAAGGCGTCGACGGGTAGCCGGCCTGAGAGGGTGGACGGCCACATTGGGACTGAGATACGGCCCAGACTCCTACGGGAGGCAGCAGTGGGGAATATTGCACAATGGGCGCAAGCCTGATGCAGCGACGCCGCGTGGGGGATGACGGCCTTCGGGTTGTAAACTCCTTTCGTTAGGGACGAAGCCGCACTTTTTTTGGGTGTGGTGACGGTACCTTTGTTAAGAAGCACCGGCTAACTA
>GV2UCFN02JZ46O
GGTGAGTAACACGTGGGTGATCTGCCCTGTACTTCGGGATAAGCTTGGGAAACTGGGTCTAATACCGGATAGGACCATGGTTTAGTGTCTCATGGTGGAAAGATTTTTTGGTGCAGGATGAGCTCGCGGCCTATCAGCTTGTTGGTGGGGTAATGGCCTACCAAGGCGTCGACGGGTAGCCGGCCTGAGAGGGTGGACGGCCACATTGGGACTGAGATACGGCCCAGACTCCTACGGGAGGCAGCAGTGGGGAATATTGCACAATGGGCGCAAGCCTGATGCAGCGACGCCGCGTGGGGGATGACGGCCTTCGGGTTGTAAACTCCTTTCGTTAGGGACGAAGCCGCACTTTTTTTGGGTGTGGTGACGGTACCTTTGTTAAGAAGCACCGGCTAACTA
>GV2UCFN02GA5WV
GGTGAGTAACACGTGGGTGATCTGCCCTGTACTTCGGGATAAGCTTGGGAAACTGGGTCTAATACCGGATAGGACCATGGTTTAGTGTCTCATGGTGGAAAGATTTTTTGGTGCAGGATGAGCTCGCGGCCTATCAGCTTGTTGGTGGGGTAATGGCCTACCAAGGCGTCGACGGGTAGCCGGCCTGAGAGGGTGGACGGCCACATTGGGACTGAGATACGGCCCAGACTCCTACGGGAGGCAGCAGTGGGGAATATTGCACAATGGGCGCAAGCCTGATGCAGCGACGCCGCGTGGGGGATGACGGCCTTCGGGTTGTAAACTCCTTTCGTTAGGGACGAAGCCGCACTTTTTTTGGGTGTGGTGACGGTACCTTTGTTAAGAAGCACCGGCTAACTA
>GV2UCFN02JYD11
GGTGAGTAACACGTGGGTGATCTGCCCTGTACTTCGGGATAAGCTTGGGAAACTGGGTCTAATACCGGATAGGACCATGGTTTAGTGTCTCATGGTGGAAAGATTTTTTGGTGCAGGATGAGCTCGCGGCCTATCAGCTTGTTGGTGGGGTAATGGCCTACCAAGGCGTCGACGGGTAGCCGGCCTGAGAGGGTGGACGGCCACATTGGGACTGAGATACGGCCCAGACTCCTACGGGAGGCAGCAGTGGGGAATATTGCACAATGGGCGCAAGCCTGATGCAGCGACGCCGCGTGGGGGATGACGGCCTTCGGGTTGTAAACTCCTTTCGTTAGGGACGAAGCCGCACTTTTTTTGGGTGTGGTGACGGTACCTTTGTTAAGAAGCACCGGCTAACTA
>GV2UCFN02G55WI
GGTGAGTAACACGTGGGTGATCTGCCCTGTACTTCGGGATAAGCTTGGGAAACTGGGTCTAATACCGGATAGGACCATGGTTTAGTGTCTCATGGTGGAAAGATTTTTTGGTGCAGGATGAGCTCGCGGCCTATCAGCTTGTTGGTGGGGTAATGGCCTACCAAGGCGTCGACGGGTAGCCGGCCTGAGAGGGTGGACGGCCACATTGGGACTGAGATACGGCCCAGACTCCTACGGGAGGCAGCAGTGGGGAATATTGCACAATGGGCGCAAGCCTGATGCAGCGACGCCGCGTGGGGGATGACGGCCTTCGGGTTGTAAACTCCTTTCGTTAGGGACGAAGCCGCACTTTTTTTGGGTGTGGTGACGGTACCTTTGTTAAGAAGCACCGGCTAACTA
>GV2UCFN02HHUZ3
GGTGAGTAACACGTGGGTGATCTGCCCTGTACTTCGGGATAAGCTTGGGAAACTGGGTCTAATACCGGATAGGACCATGGTTTAGTGTCTCATGGTGGAAAGATTTTTTGGTGCAGGATGAGCTCGCGGCCTATCAGCTTGTTGGTGGGGTAATGGCCTACCAAGGCGTCGACGGGTAGCCGGCCTGAGAGGGTGGACGGCCACATTGGGACTGAGATACGGCCCAGACTCCTACGGGAGGCAGCAGTGGGGAATATTGCACAATGGGCGCAAGCCTGATGCAGCGACGCCGCGTGGGGGATGACGGCCTTCGGGTTGTAAACTCCTTTCGTTAGGGACGAAGCCGCACTTTTTTTGGGTGTGGTGACGGTACCTTTGTTAAGAAGCACCGGCTAACTA
>GV2UCFN02GQUMV
GGTGAGTAACACGTGGGTGATCTGCCCTGTACTTCGGGATAAGCTTGGGAAACTGGGTCTAATACCGGATAGGACCATGGTTTAGTGTCTCATGGTGGAAAGATTTTTTGGTGCAGGATGAGCTCGCGGCCTATCAGCTTGTTGGTGGGGTAATGGCCTACCAAGGCGTCGACGGGTAGCCGGCCTGAGAGGGTGGACGGCCACATTGGGACTGAGATACGGCCCAGACTCCTACGGGAGGCAGCAGTGGGGAATATTGCACAATGGGCGCAAGCCTGATGCAGCGACGCCGCGTGGGGGATGACGGCCTTCGGGTTGTAAACTCCTTTCGTTAGGGACGAAGCCGCACTTTTTTTGGGTGTGGTGACGGTACCTTTGTTAAGAAGCACCGGCTAACTA
>GV2UCFN02I4ALN
GGTGAGTAACACGTGGGTGATCTGCCCTGTACTTCGGGATAAGCTTGGGAAACTGGGTCTAATACCGGATAGGACCATGGTTTAGTGTCTCATGGTGGAAAGATTTTTTGGTGCAGGATGAGCTCGCGGCCTATCAGCTTGTTGGTGGGGTAATGGCCTACCAAGGCGTCGACGGGTAGCCGGCCTGAGAGGGTGGACGGCCACATTGGGACTGAGATACGGCCCAGACTCCTACGGGAGGCAGCAGTGGGGAATATTGCACAATGGGCGCAAGCCTGATGCAGCGACGCCGCGTGGGGGATGACGGCCTTCGGGTTGTAAACTCCTTTCGTTAGGGACGAAGCCGCACTTTTTTTGGGTGTGGTGACGGTACCTTTGTTAAGAAGCACCGGCTAACTA
>GV2UCFN02J3D7T
GGTGAGTAACACGTGGGTGATCTGCCCTGTACTTCGGGATAAGCTTGGGAAACTGGGTCTAATACCGGATAGGACCATGGTTTAGTGTCTCATGGTGGAAAGATTTTTTGGTGCAGGATGAGCTCGCGGCCTATCAGCTTGTTGGTGGGGTAATGGCCTACCAAGGCGTCGACGGGTAGCCGGCCTGAGAGGGTGGACGGCCACATTGGGACTGAGATACGGCCCAGACTCCTACGGGAGGCAGCAGTGGGGAATATTGCACAATGGGCGCAAGCCTGATGCAGCGACGCCGCGTGGGGGATGACGGCCTTCGGGTTGTAAACTCCTTTCGTTAGGGACGAAGCCGCACTTTTTTTGGGTGTGGTGACGGTACCTTTGTTAAGAAGCACCGGCTAACTA
>GV2UCFN02FRNZ7
GGTGAGTAACACGTGGGTGATCTGCCCTGTACTTCGGGATAAGCTTGGGAAACTGGGTCTAATACCGGATAGGACCATGGTTTAGTGTCTCATGGTGGAAAGATTTTTTGGTGCAGGATGAGCTCGCGGCCTATCAGCTTGTTGGTGGGGTAATGGCCTACCAAGGCGTCGACGGGTAGCCGGCCTGAGAGGGTGGACGGCCACATTGGGACTGAGATACGGCCCAGACTCCTACGGGAGGCAGCAGTGGGGAATATTGCACAATGGGCGCAAGCCTGATGCAGCGACGCCGCGTGGGGGATGACGGCCTTCGGGTTGTAAACTCCTTTCGTTAGGGACGAAGCCGCACTTTTTTTGGGTGTGGTGACGGTACCTTTGTTAAGAAGCACCGGCTAACTA
>GV2UCFN02GEWPI
GGTGAGTAACACGTGGGTGATCTGCCCTGTACTTCGGGATAAGCTTGGGAAACTGGGTCTAATACCGGATAGGACCATGGTTTAGTGTCTCATGGTGGAAAGATTTTTTGGTGCAGGATGAGCTCGCGGCCTATCAGCTTGTTGGTGGGGTAATGGCCTACCAAGGCGTCGACGGGTAGCCGGCCTGAGAGGGTGGACGGCCACATTGGGACTGAGATACGGCCCAGACTCCTACGGGAGGCAGCAGTGGGGAATATTGCACAATGGGCGCAAGCCTGATGCAGCGACGCCGCGTGGGGGATGACGGCCTTCGGGTTGTAAACTCCTTTCGTTAGGGACGAAGCCGCACTTTTTTTGGGTGTGGTGACGGTACCTTTGTTAAGAAGCACCGGCTAACTA
>GV2UCFN02FEXK5
GGTGAGTAACACGTGGGTGATCTGCCCTGTACTTCGGGATAAGCTTGGGAAACTGGGTCTAATACCGGATAGGACCATGGTTTAGTGTCTCATGGTGGAAAGATTTTTTGGTGCAGGATGAGCTCGCGGCCTATCAGCTTGTTGGTGGGGTAATGGCCTACCAAGGCGTCGACGGGTAGCCGGCCTGAGAGGGTGGACGGCCACATTGGGACTGAGATACGGCCCAGACTCCTACGGGAGGCAGCAGTGGGGAATATTGCACAATGGGCGCAAGCCTGATGCAGCGACGCCGCGTGGGGGATGACGGCCTTCGGGTTGTAAACTCCTTTCGTTAGGGACGAAGCCGCACTTTTTTTGGGTGTGGTGACGGTACCTTTGTTAAGAAGCACCGGCTAACTA
>GV2UCFN02GTZBZ
GGTGAGTAACACGTGGGTGATCTGCCCTGTACTTCGGGATAAGCTTGGGAAACTGGGTCTAATACCGGATAGGACCATGGTTTAGTGTCTCATGGTGGAAAGATTTTTTGGTGCAGGATGAGCTCGCGGCCTATCAGCTTGTTGGTGGGGTAATGGCCTACCAAGGCGTCGACGGGTAGCCGGCCTGAGAGGGTGGACGGCCACATTGGGACTGAGATACGGCCCAGACTCCTACGGGAGGCAGCAGTGGGGAATATTGCACAATGGGCGCAAGCCTGATGCAGCGACGCCGCGTGGGGGATGACGGCCTTCGGGTTGTAAACTCCTTTCGTTAGGGACGAAGCCGCACTTTTTTTGGGTGTGGTGACGGTACCTTTGTTAAGAAGCACCGGCTAACTA
>GV2UCFN02I3QOM
GGTGAGTAACACGTGGGTGATCTGCCCTGTACTTCGGGATAAGCTTGGGAAACTGGGTCTAATACCGGATAGGACCATGGTTTAGTGTCTCATGGTGGAAAGATTTTTTGGTGCAGGATGAGCTCGCGGCCTATCAGCTTGTTGGTGGGGTAATGGCCTACCAAGGCGTCGACGGGTAGCCGGCCTGAGAGGGTGGACGGCCACATTGGGACTGAGATACGGCCCAGACTCCTACGGGAGGCAGCAGTGGGGAATATTGCACAATGGGCGCAAGCCTGATGCAGCGACGCCGCGTGGGGGATGACGGCCTTCGGGTTGTAAACTCCTTTCGTTAGGGACGAAGCCGCACTTTTTTTGGGTGTGGTGACGGTACCTTTGTTAAGAAGCACCGGCTAACTA
>GV2UCFN02GNQ2N
GGTGAGTAACACGTGGGTGATCTGCCCTGTACTTCGGGATAAGCTTGGGAAACTGGGTCTAATACCGGATAGGACCATGGTTTAGTGTCTCATGGTGGAAAGATTTTTTGGTGCAGGATGAGCTCGCGGCCTATCAGCTTGTTGGTGGGGTAATGGCCTACCAAGGCGTCGACGGGTAGCCGGCCTGAGAGGGTGGACGGCCACATTGGGACTGAGATACGGCCCAGACTCCTACGGGAGGCAGCAGTGGGGAATATTGCACAATGGGCGCAAGCCTGATGCAGCGACGCCGCGTGGGGGATGACGGCCTTCGGGTTGTAAACTCCTTTCGTTAGGGACGAAGCCGCACTTTTTTTGGGTGTGGTGACGGTACCTTTGTTAAGAAGCACCGGCTAACTA
>GV2UCFN02HV3Y8
GGTGAGTAACACGTGGGTGATCTGCCCTGTACTTCGGGATAAGCTTGGGAAACTGGGTCTAATACCGGATAGGACCATGGTTTAGTGTCTCATGGTGGAAAGATTTTTTGGTGCAGGATGAGCTCGCGGCCTATCAGCTTGTTGGTGGGGTAATGGCCTACCAAGGCGTCGACGGGTAGCCGGCCTGAGAGGGTGGACGGCCACATTGGGACTGAGATACGGCCCAGACTCCTACGGGAGGCAGCAGTGGGGAATATTGCACAATGGGCGCAAGCCTGATGCAGCGACGCCGCGTGGGGGATGACGGCCTTCGGGTTGTAAACTCCTTTCGTTAGGGACGAAGCCGCACTTTTTTTGGGTGTGGTGACGGTACCTTTGTTAAGAAGCACCGGCTAACTA
>GV2UCFN02HCINP
GGTGAGTAACACGTGGGTGATCTGCCCTGTACTTCGGGATAAGCTTGGGAAACTGGGTCTAATACCGGATAGGACCATGGTTTAGTGTCTCATGGTGGAAAGATTTTTTGGTGCAGGATGAGCTCGCGGCCTATCAGCTTGTTGGTGGGGTAATGGCCTACCAAGGCGTCGACGGGTAGCCGGCCTGAGAGGGTGGACGGCCACATTGGGACTGAGATACGGCCCAGACTCCTACGGGAGGCAGCAGTGGGGAATATTGCACAATGGGCGCAAGCCTGATGCAGCGACGCCGCGTGGGGGATGACGGCCTTCGGGTTGTAAACTCCTTTCGTTAGGGACGAAGCCGCACTTTTTTTGGGTGTGGTGACGGTACCTTTGTTAAGAAGCACCGGCTAACTA
>GV2UCFN02HYQI0
GGTGAGTAACACGTGGGTGATCTGCCCTGTACTTCGGGATAAGCTTGGGAAACTGGGTCTAATACCGGATAGGACCATGGTTTAGTGTCTCATGGTGGAAAGATTTTTTGGTGCAGGATGAGCTCGCGGCCTATCAGCTTGTTGGTGGGGTAATGGCCTACCAAGGCGTCGACGGGTAGCCGGCCTGAGAGGGTGGACGGCCACATTGGGACTGAGATACGGCCCAGACTCCTACGGGAGGCAGCAGTGGGGAATATTGCACAATGGGCGCAAGCCTGATGCAGCGACGCCGCGTGGGGGATGACGGCCTTCGGGTTGTAAACTCCTTTCGTTAGGGACGAAGCCGCACTTTTTTTGGGTGTGGTGACGGTACCTTTGTTAAGAAGCACCGGCTAACTA
>GV2UCFN02IZWME
GGTGAGTAACACGTGGGTGATCTGCCCTGTACTTCGGGATAAGCTTGGGAAACTGGGTCTAATACCGGATAGGACCATGGTTTAGTGTCTCATGGTGGAAAGATTTTTTGGTGCAGGATGAGCTCGCGGCCTATCAGCTTGTTGGTGGGGTAATGGCCTACCAAGGCGTCGACGGGTAGCCGGCCTGAGAGGGTGGACGGCCACATTGGGACTGAGATACGGCCCAGACTCCTACGGGAGGCAGCAGTGGGGAATATTGCACAATGGGCGCAAGCCTGATGCAGCGACGCCGCGTGGGGGATGACGGCCTTCGGGTTGTAAACTCCTTTCGTTAGGGACGAAGCCGCACTTTTTTTGGGTGTGGTGACGGTACCTTTGTTAAGAAGCACCGGCTAACTA
>GV2UCFN02G9CJK
GGTGAGTAACACGTGGGTGATCTGCCCTGTACTTCGGGATAAGCTTGGGAAACTGGGTCTAATACCGGATAGGACCATGGTTTAGTGTCTCATGGTGGAAAGATTTTTTGGTGCAGGATGAGCTCGCGGCCTATCAGCTTGTTGGTGGGGTAATGGCCTACCAAGGCGTCGACGGGTAGCCGGCCTGAGAGGGTGGACGGCCACATTGGGACTGAGATACGGCCCAGACTCCTACGGGAGGCAGCAGTGGGGAATATTGCACAATGGGCGCAAGCCTGATGCAGCGACGCCGCGTGGGGGATGACGGCCTTCGGGTTGTAAACTCCTTTCGTTAGGGACGAAGCCGCACTTTTTTTGGGTGTGGTGACGGTACCTTTGTTAAGAAGCACCGGCTAACTA
>GV2UCFN02G01SD
GGTGAGTAACACGTGGGTGATCTGCCCTGTACTTCGGGATAAGCTTGGGAAACTGGGTCTAATACCGGATAGGACCATGGTTTAGTGTCTCATGGTGGAAAGATTTTTTGGTGCAGGATGAGCTCGCGGCCTATCAGCTTGTTGGTGGGGTAATGGCCTACCAAGGCGTCGACGGGTAGCCGGCCTGAGAGGGTGGACGGCCACATTGGGACTGAGATACGGCCCAGACTCCTACGGGAGGCAGCAGTGGGGAATATTGCACAATGGGCGCAAGCCTGATGCAGCGACGCCGCGTGGGGGATGACGGCCTTCGGGTTGTAAACTCCTTTCGTTAGGGACGAAGCCGCACTTTTTTTGGGTGTGGTGACGGTACCTTTGTTAAGAAGCACCGGCTAACTA
>GV2UCFN02JNZCK
GGTGAGTAACACGTGGGTGATCTGCCCTGTACTTCGGGATAAGCTTGGGAAACTGGGTCTAATACCGGATAGGACCATGGTTTAGTGTCTCATGGTGGAAAGATTTTTTGGTGCAGGATGAGCTCGCGGCCTATCAGCTTGTTGGTGGGGTAATGGCCTACCAAGGCGTCGACGGGTAGCCGGCCTGAGAGGGTGGACGGCCACATTGGGACTGAGATACGGCCCAGACTCCTACGGGAGGCAGCAGTGGGGAATATTGCACAATGGGCGCAAGCCTGATGCAGCGACGCCGCGTGGGGGATGACGGCCTTCGGGTTGTAAACTCCTTTCGTTAGGGACGAAGCCGCACTTTTTTTGGGTGTGGTGACGGTACCTTTGTTAAGAAGCACCGGCTAACTA
>GV2UCFN02IYSBQ
GGTGAGTAACACGTGGGTGATCTGCCCTGTACTTCGGGATAAGCTTGGGAAACTGGGTCTAATACCGGATAGGACCATGGTTTAGTGTCTCATGGTGGAAAGATTTTTTGGTGCAGGATGAGCTCGCGGCCTATCAGCTTGTTGGTGGGGTAATGGCCTACCAAGGCGTCGACGGGTAGCCGGCCTGAGAGGGTGGACGGCCACATTGGGACTGAGATACGGCCCAGACTCCTACGGGAGGCAGCAGTGGGGAATATTGCACAATGGGCGCAAGCCTGATGCAGCGACGCCGCGTGGGGGATGACGGCCTTCGGGTTGTAAACTCCTTTCGTTAGGGACGAAGCCGCACTTTTTTTGGGTGTGGTGACGGTACCTTTGTTAAGAAGCACCGGCTAACTA
>GV2UCFN02G08TY
GGTGAGTAACACGTGGGTGATCTGCCCTGTACTTCGGGATAAGCTTGGGAAACTGGGTCTAATACCGGATAGGACCATGGTTTAGTGTCTCATGGTGGAAAGATTTTTTGGTGCAGGATGAGCTCGCGGCCTATCAGCTTGTTGGTGGGGTAATGGCCTACCAAGGCGTCGACGGGTAGCCGGCCTGAGAGGGTGGACGGCCACATTGGGACTGAGATACGGCCCAGACTCCTACGGGAGGCAGCAGTGGGGAATATTGCACAATGGGCGCAAGCCTGATGCAGCGACGCCGCGTGGGGGATGACGGCCTTCGGGTTGTAAACTCCTTTCGTTAGGGACGAAGCCGCACTTTTTTTGGGTGTGGTGACGGTACCTTTGTTAAGAAGCACCGGCTAACTA
>GV2UCFN02GW3BV
GGTGAGTAACACGTGGGTGATCTGCCCTGTACTTCGGGATAAGCTTGGGAAACTGGGTCTAATACCGGATAGGACCATGGTTTAGTGTCTCATGGTGGAAAGATTTTTTGGTGCAGGATGAGCTCGCGGCCTATCAGCTTGTTGGTGGGGTAATGGCCTACCAAGGCGTCGACGGGTAGCCGGCCTGAGAGGGTGGACGGCCACATTGGGACTGAGATACGGCCCAGACTCCTACGGGAGGCAGCAGTGGGGAATATTGCACAATGGGCGCAAGCCTGATGCAGCGACGCCGCGTGGGGGATGACGGCCTTCGGGTTGTAAACTCCTTTCGTTAGGGACGAAGCCGCACTTTTTTTGGGTGTGGTGACGGTACCTTTGTTAAGAAGCACCGGCTAACTA
>GV2UCFN02FKEFO
GGTGAGTAACACGTGGGTGATCTGCCCTGTACTTCGGGATAAGCTTGGGAAACTGGGTCTAATACCGGATAGGACCATGGTTTAGTGTCTCATGGTGGAAAGATTTTTTGGTGCAGGATGAGCTCGCGGCCTATCAGCTTGTTGGTGGGGTAATGGCCTACCAAGGCGTCGACGGGTAGCCGGCCTGAGAGGGTGGACGGCCACATTGGGACTGAGATACGGCCCAGACTCCTACGGGAGGCAGCAGTGGGGAATATTGCACAATGGGCGCAAGCCTGATGCAGCGACGCCGCGTGGGGGATGACGGCCTTCGGGTTGTAAACTCCTTTCGTTAGGGACGAAGCCGCACTTTTTTTGGGTGTGGTGACGGTACCTTTGTTAAGAAGCACCGGCTAACTA
>GV2UCFN02GA79N
GGTGAGTAACACGTGGGTGATCTGCCCTGTACTTCGGGATAAGCTTGGGAAACTGGGTCTAATACCGGATAGGACCATGGTTTAGTGTCTCATGGTGGAAAGATTTTTTGGTGCAGGATGAGCTCGCGGCCTATCAGCTTGTTGGTGGGGTAATGGCCTACCAAGGCGTCGACGGGTAGCCGGCCTGAGAGGGTGGACGGCCACATTGGGACTGAGATACGGCCCAGACTCCTACGGGAGGCAGCAGTGGGGAATATTGCACAATGGGCGCAAGCCTGATGCAGCGACGCCGCGTGGGGGATGACGGCCTTCGGGTTGTAAACTCCTTTCGTTAGGGACGAAGCCGCACTTTTTTTGGGTGTGGTGACGGTACCTTTGTTAAGAAGCACCGGCTAACTA
>GV2UCFN02IQ7UR
GGTGAGTAACACGTGGGTGATCTGCCCTGTACTTCGGGATAAGCTTGGGAAACTGGGTCTAATACCGGATAGGACCATGGTTTAGTGTCTCATGGTGGAAAGATTTTTTGGTGCAGGATGAGCTCGCGGCCTATCAGCTTGTTGGTGGGGTAATGGCCTACCAAGGCGTCGACGGGTAGCCGGCCTGAGAGGGTGGACGGCCACATTGGGACTGAGATACGGCCCAGACTCCTACGGGAGGCAGCAGTGGGGAATATTGCACAATGGGCGCAAGCCTGATGCAGCGACGCCGCGTGGGGGATGACGGCCTTCGGGTTGTAAACTCCTTTCGTTAGGGACGAAGCCGCACTTTTTTTGGGTGTGGTGACGGTACCTTTGTTAAGAAGCACCGGCTAACTA
>GV2UCFN02GA18O
GGTGAGTAACACGTGGGTGATCTGCCCTGTACTTCGGGATAAGCTTGGGAAACTGGGTCTAATACCGGATAGGACCATGGTTTAGTGTCTCATGGTGGAAAGATTTTTTGGTGCAGGATGAGCTCGCGGCCTATCAGCTTGTTGGTGGGGTAATGGCCTACCAAGGCGTCGACGGGTAGCCGGCCTGAGAGGGTGGACGGCCACATTGGGACTGAGATACGGCCCAGACTCCTACGGGAGGCAGCAGTGGGGAATATTGCACAATGGGCGCAAGCCTGATGCAGCGACGCCGCGTGGGGGATGACGGCCTTCGGGTTGTAAACTCCTTTCGTTAGGGACGAAGCCGCACTTTTTTTGGGTGTGGTGACGGTACCTTTGTTAAGAAGCACCGGCTAACTA
>GV2UCFN02IWQ4H
GGTGAGTAACACGTGGGTGATCTGCCCTGTACTTCGGGATAAGCTTGGGAAACTGGGTCTAATACCGGATAGGACCATGGTTTAGTGTCTCATGGTGGAAAGATTTTTTGGTGCAGGATGAGCTCGCGGCCTATCAGCTTGTTGGTGGGGTAATGGCCTACCAAGGCGTCGACGGGTAGCCGGCCTGAGAGGGTGGACGGCCACATTGGGACTGAGATACGGCCCAGACTCCTACGGGAGGCAGCAGTGGGGAATATTGCACAATGGGCGCAAGCCTGATGCAGCGACGCCGCGTGGGGGATGACGGCCTTCGGGTTGTAAACTCCTTTCGTTAGGGACGAAGCCGCACTTTTTTTGGGTGTGGTGACGGTACCTTTGTTAAGAAGCACCGGCTAACTA
>GV2UCFN02IR3E4
GGTGAGTAACACGTGGGTGATCTGCCCTGTACTTCGGGATAAGCTTGGGAAACTGGGTCTAATACCGGATAGGACCATGGTTTAGTGTCTCATGGTGGAAAGATTTTTTGGTGCAGGATGAGCTCGCGGCCTATCAGCTTGTTGGTGGGGTAATGGCCTACCAAGGCGTCGACGGGTAGCCGGCCTGAGAGGGTGGACGGCCACATTGGGACTGAGATACGGCCCAGACTCCTACGGGAGGCAGCAGTGGGGAATATTGCACAATGGGCGCAAGCCTGATGCAGCGACGCCGCGTGGGGGATGACGGCCTTCGGGTTGTAAACTCCTTTCGTTAGGGACGAAGCCGCACTTTTTTTGGGTGTGGTGACGGTACCTTTGTTAAGAAGCACCGGCTAACTA
>GV2UCFN02GPIOR
GGTGAGTAACACGTGGGTGATCTGCCCTGTACTTCGGGATAAGCTTGGGAAACTGGGTCTAATACCGGATAGGACCATGGTTTAGTGTCTCATGGTGGAAAGATTTTTTGGTGCAGGATGAGCTCGCGGCCTATCAGCTTGTTGGTGGGGTAATGGCCTACCAAGGCGTCGACGGGTAGCCGGCCTGAGAGGGTGGACGGCCACATTGGGACTGAGATACGGCCCAGACTCCTACGGGAGGCAGCAGTGGGGAATATTGCACAATGGGCGCAAGCCTGATGCAGCGACGCCGCGTGGGGGATGACGGCCTTCGGGTTGTAAACTCCTTTCGTTAGGGACGAAGCCGCACTTTTTTTGGGTGTGGTGACGGTACCTTTGTTAAGAAGCACCGGCTAACTA
>GV2UCFN02G6FZF
GGTGAGTAACACGTGGGTGATCTGCCCTGTACTTCGGGATAAGCTTGGGAAACTGGGTCTAATACCGGATAGGACCATGGTTTAGTGTCTCATGGTGGAAAGATTTTTTGGTGCAGGATGAGCTCGCGGCCTATCAGCTTGTTGGTGGGGTAATGGCCTACCAAGGCGTCGACGGGTAGCCGGCCTGAGAGGGTGGACGGCCACATTGGGACTGAGATACGGCCCAGACTCCTACGGGAGGCAGCAGTGGGGAATATTGCACAATGGGCGCAAGCCTGATGCAGCGACGCCGCGTGGGGGATGACGGCCTTCGGGTTGTAAACTCCTTTCGTTAGGGACGAAGCCGCACTTTTTTTGGGTGTGGTGACGGTACCTTTGTTAAGAAGCACCGGCTAACTA
>GV2UCFN02F92JS
GGTGAGTAACACGTGGGTGATCTGCCCTGTACTTCGGGATAAGCTTGGGAAACTGGGTCTAATACCGGATAGGACCATGGTTTAGTGTCTCATGGTGGAAAGATTTTTTGGTGCAGGATGAGCTCGCGGCCTATCAGCTTGTTGGTGGGGTAATGGCCTACCAAGGCGTCGACGGGTAGCCGGCCTGAGAGGGTGGACGGCCACATTGGGACTGAGATACGGCCCAGACTCCTACGGGAGGCAGCAGTGGGGAATATTGCACAATGGGCGCAAGCCTGATGCAGCGACGCCGCGTGGGGGATGACGGCCTTCGGGTTGTAAACTCCTTTCGTTAGGGACGAAGCCGCACTTTTTTTGGGTGTGGTGACGGTACCTTTGTTAAGAAGCACCGGCTAACTA
>GV2UCFN02FY4UU
GGTGAGTAACACGTGGGTGATCTGCCCTGTACTTCGGGATAAGCTTGGGAAACTGGGTCTAATACCGGATAGGACCATGGTTTAGTGTCTCATGGTGGAAAGATTTTTTGGTGCAGGATGAGCTCGCGGCCTATCAGCTTGTTGGTGGGGTAATGGCCTACCAAGGCGTCGACGGGTAGCCGGCCTGAGAGGGTGGACGGCCACATTGGGACTGAGATACGGCCCAGACTCCTACGGGAGGCAGCAGTGGGGAATATTGCACAATGGGCGCAAGCCTGATGCAGCGACGCCGCGTGGGGGATGACGGCCTTCGGGTTGTAAACTCCTTTCGTTAGGGACGAAGCCGCACTTTTTTTGGGTGTGGTGACGGTACCTTTGTTAAGAAGCACCGGCTAACTA
>GV2UCFN02JAEH7
GGTGAGTAACACGTGGGTGATCTGCCCTGTACTTCGGGATAAGCTTGGGAAACTGGGTCTAATACCGGATAGGACCATGGTTTAGTGTCTCATGGTGGAAAGATTTTTTGGTGCAGGATGAGCTCGCGGCCTATCAGCTTGTTGGTGGGGTAATGGCCTACCAAGGCGTCGACGGGTAGCCGGCCTGAGAGGGTGGACGGCCACATTGGGACTGAGATACGGCCCAGACTCCTACGGGAGGCAGCAGTGGGGAATATTGCACAATGGGCGCAAGCCTGATGCAGCGACGCCGCGTGGGGGATGACGGCCTTCGGGTTGTAAACTCCTTTCGTTAGGGACGAAGCCGCACTTTTTTTGGGTGTGGTGACGGTACCTTTGTTAAGAAGCACCGGCTAACTA
>GV2UCFN02GKKI1
GGTGAGTAACACGTGGGTGATCTGCCCTGTACTTCGGGATAAGCTTGGGAAACTGGGTCTAATACCGGATAGGACCATGGTTTAGTGTCTCATGGTGGAAAGATTTTTTGGTGCAGGATGAGCTCGCGGCCTATCAGCTTGTTGGTGGGGTAATGGCCTACCAAGGCGTCGACGGGTAGCCGGCCTGAGAGGGTGGACGGCCACATTGGGACTGAGATACGGCCCAGACTCCTACGGGAGGCAGCAGTGGGGAATATTGCACAATGGGCGCAAGCCTGATGCAGCGACGCCGCGTGGGGGATGACGGCCTTCGGGTTGTAAACTCCTTTCGTTAGGGACGAAGCCGCACTTTTTTTGGGTGTGGTGACGGTACCTTTGTTAAGAAGCACCGGCTAACTA
>GV2UCFN02GDD7V
GGTGAGTAACACGTGGGTGATCTGCCCTGTACTTCGGGATAAGCTTGGGAAACTGGGTCTAATACCGGATAGGACCATGGTTTAGTGTCTCATGGTGGAAAGATTTTTTGGTGCAGGATGAGCTCGCGGCCTATCAGCTTGTTGGTGGGGTAATGGCCTACCAAGGCGTCGACGGGTAGCCGGCCTGAGAGGGTGGACGGCCACATTGGGACTGAGATACGGCCCAGACTCCTACGGGAGGCAGCAGTGGGGAATATTGCACAATGGGCGCAAGCCTGATGCAGCGACGCCGCGTGGGGGATGACGGCCTTCGGGTTGTAAACTCCTTTCGTTAGGGACGAAGCCGCACTTTTTTTGGGTGTGGTGACGGTACCTTTGTTAAGAAGCACCGGCTAACTA
>GV2UCFN02FLB39
GGTGAGTAACACGTGGGTGATCTGCCCTGTACTTCGGGATAAGCTTGGGAAACTGGGTCTAATACCGGATAGGACCATGGTTTAGTGTCTCATGGTGGAAAGATTTTTTGGTGCAGGATGAGCTCGCGGCCTATCAGCTTGTTGGTGGGGTAATGGCCTACCAAGGCGTCGACGGGTAGCCGGCCTGAGAGGGTGGACGGCCACATTGGGACTGAGATACGGCCCAGACTCCTACGGGAGGCAGCAGTGGGGAATATTGCACAATGGGCGCAAGCCTGATGCAGCGACGCCGCGTGGGGGATGACGGCCTTCGGGTTGTAAACTCCTTTCGTTAGGGACGAAGCCGCACTTTTTTTGGGTGTGGTGACGGTACCTTTGTTAAGAAGCACCGGCTAACTA
>GV2UCFN02H7NJN
GGTGAGTAACACGTGGGTGATCTGCCCTGTACTTCGGGATAAGCTTGGGAAACTGGGTCTAATACCGGATAGGACCATGGTTTAGTGTCTCATGGTGGAAAGATTTTTTGGTGCAGGATGAGCTCGCGGCCTATCAGCTTGTTGGTGGGGTAATGGCCTACCAAGGCGTCGACGGGTAGCCGGCCTGAGAGGGTGGACGGCCACATTGGGACTGAGATACGGCCCAGACTCCTACGGGAGGCAGCAGTGGGGAATATTGCACAATGGGCGCAAGCCTGATGCAGCGACGCCGCGTGGGGGATGACGGCCTTCGGGTTGTAAACTCCTTTCGTTAGGGACGAAGCCGCACTTTTTTTGGGTGTGGTGACGGTACCTTTGTTAAGAAGCACCGGCTAACTA
>GV2UCFN02FU2R6
GGTGAGTAACACGTGGGTGATCTGCCCTGTACTTCGGGATAAGCTTGGGAAACTGGGTCTAATACCGGATAGGACCATGGTTTAGTGTCTCATGGTGGAAAGATTTTTTGGTGCAGGATGAGCTCGCGGCCTATCAGCTTGTTGGTGGGGTAATGGCCTACCAAGGCGTCGACGGGTAGCCGGCCTGAGAGGGTGGACGGCCACATTGGGACTGAGATACGGCCCAGACTCCTACGGGAGGCAGCAGTGGGGAATATTGCACAATGGGCGCAAGCCTGATGCAGCGACGCCGCGTGGGGGATGACGGCCTTCGGGTTGTAAACTCCTTTCGTTAGGGACGAAGCCGCACTTTTTTTGGGTGTGGTGACGGTACCTTTGTTAAGAAGCACCGGCTAACTA
>GV2UCFN02G4D3U
GGTGAGTAACACGTGGGTGATCTGCCCTGTACTTCGGGATAAGCTTGGGAAACTGGGTCTAATACCGGATAGGACCATGGTTTAGTGTCTCATGGTGGAAAGATTTTTTGGTGCAGGATGAGCTCGCGGCCTATCAGCTTGTTGGTGGGGTAATGGCCTACCAAGGCGTCGACGGGTAGCCGGCCTGAGAGGGTGGACGGCCACATTGGGACTGAGATACGGCCCAGACTCCTACGGGAGGCAGCAGTGGGGAATATTGCACAATGGGCGCAAGCCTGATGCAGCGACGCCGCGTGGGGGATGACGGCCTTCGGGTTGTAAACTCCTTTCGTTAGGGACGAAGCCGCACTTTTTTTGGGTGTGGTGACGGTACCTTTGTTAAGAAGCACCGGCTAACTA
>GV2UCFN02GQR9G
GGTGAGTAACACGTGGGTGATCTGCCCTGTACTTCGGGATAAGCTTGGGAAACTGGGTCTAATACCGGATAGGACCATGGTTTAGTGTCTCATGGTGGAAAGATTTTTTGGTGCAGGATGAGCTCGCGGCCTATCAGCTTGTTGGTGGGGTAATGGCCTACCAAGGCGTCGACGGGTAGCCGGCCTGAGAGGGTGGACGGCCACATTGGGACTGAGATACGGCCCAGACTCCTACGGGAGGCAGCAGTGGGGAATATTGCACAATGGGCGCAAGCCTGATGCAGCGACGCCGCGTGGGGGATGACGGCCTTCGGGTTGTAAACTCCTTTCGTTAGGGACGAAGCCGCACTTTTTTTGGGTGTGGTGACGGTACCTTTGTTAAGAAGCACCGGCTAACTA
>GV2UCFN02FZGQO
GGTGAGTAACACGTGGGTGATCTGCCCTGTACTTCGGGATAAGCTTGGGAAACTGGGTCTAATACCGGATAGGACCATGGTTTAGTGTCTCATGGTGGAAAGATTTTTTGGTGCAGGATGAGCTCGCGGCCTATCAGCTTGTTGGTGGGGTAATGGCCTACCAAGGCGTCGACGGGTAGCCGGCCTGAGAGGGTGGACGGCCACATTGGGACTGAGATACGGCCCAGACTCCTACGGGAGGCAGCAGTGGGGAATATTGCACAATGGGCGCAAGCCTGATGCAGCGACGCCGCGTGGGGGATGACGGCCTTCGGGTTGTAAACTCCTTTCGTTAGGGACGAAGCCGCACTTTTTTTGGGTGTGGTGACGGTACCTTTGTTAAGAAGCACCGGCTAACTA
>GV2UCFN02JCJ2K
GGTGAGTAACACGTGGGTGATCTGCCCTGTACTTCGGGATAAGCTTGGGAAACTGGGTCTAATACCGGATAGGACCATGGTTTAGTGTCTCATGGTGGAAAGATTTTTTGGTGCAGGATGAGCTCGCGGCCTATCAGCTTGTTGGTGGGGTAATGGCCTACCAAGGCGTCGACGGGTAGCCGGCCTGAGAGGGTGGACGGCCACATTGGGACTGAGATACGGCCCAGACTCCTACGGGAGGCAGCAGTGGGGAATATTGCACAATGGGCGCAAGCCTGATGCAGCGACGCCGCGTGGGGGATGACGGCCTTCGGGTTGTAAACTCCTTTCGTTAGGGACGAAGCCGCACTTTTTTTGGGTGTGGTGACGGTACCTTTGTTAAGAAGCACCGGCTAACTA
>GV2UCFN02JQ6YC
GGTGAGTAACACGTGGGTGATCTGCCCTGTACTTCGGGATAAGCTTGGGAAACTGGGTCTAATACCGGATAGGACCATGGTTTAGTGTCTCATGGTGGAAAGATTTTTTGGTGCAGGATGAGCTCGCGGCCTATCAGCTTGTTGGTGGGGTAATGGCCTACCAAGGCGTCGACGGGTAGCCGGCCTGAGAGGGTGGACGGCCACATTGGGACTGAGATACGGCCCAGACTCCTACGGGAGGCAGCAGTGGGGAATATTGCACAATGGGCGCAAGCCTGATGCAGCGACGCCGCGTGGGGGATGACGGCCTTCGGGTTGTAAACTCCTTTCGTTAGGGACGAAGCCGCACTTTTTTTGGGTGTGGTGACGGTACCTTTGTTAAGAAGCACCGGCTAACTA
>GV2UCFN02GAPZW
GGTGAGTAACACGTGGGTGATCTGCCCTGTACTTCGGGATAAGCTTGGGAAACTGGGTCTAATACCGGATAGGACCATGGTTTAGTGTCTCATGGTGGAAAGATTTTTTGGTGCAGGATGAGCTCGCGGCCTATCAGCTTGTTGGTGGGGTAATGGCCTACCAAGGCGTCGACGGGTAGCCGGCCTGAGAGGGTGGACGGCCACATTGGGACTGAGATACGGCCCAGACTCCTACGGGAGGCAGCAGTGGGGAATATTGCACAATGGGCGCAAGCCTGATGCAGCGACGCCGCGTGGGGGATGACGGCCTTCGGGTTGTAAACTCCTTTCGTTAGGGACGAAGCCGCACTTTTTTTGGGTGTGGTGACGGTACCTTTGTTAAGAAGCACCGGCTAACTA
>GV2UCFN02JGZ1S
GGTGAGTAACACGTGGGTGATCTGCCCTGTACTTCGGGATAAGCTTGGGAAACTGGGTCTAATACCGGATAGGACCATGGTTTAGTGTCTCATGGTGGAAAGATTTTTTGGTGCAGGATGAGCTCGCGGCCTATCAGCTTGTTGGTGGGGTAATGGCCTACCAAGGCGTCGACGGGTAGCCGGCCTGAGAGGGTGGACGGCCACATTGGGACTGAGATACGGCCCAGACTCCTACGGGAGGCAGCAGTGGGGAATATTGCACAATGGGCGCAAGCCTGATGCAGCGACGCCGCGTGGGGGATGACGGCCTTCGGGTTGTAAACTCCTTTCGTTAGGGACGAAGCCGCACTTTTTTTGGGTGTGGTGACGGTACCTTTGTTAAGAAGCACCGGCTAACTA
>GV2UCFN02F5AVQ
GGTGAGTAACACGTGGGTGATCTGCCCTGTACTTCGGGATAAGCTTGGGAAACTGGGTCTAATACCGGATAGGACCATGGTTTAGTGTCTCATGGTGGAAAGATTTTTTGGTGCAGGATGAGCTCGCGGCCTATCAGCTTGTTGGTGGGGTAATGGCCTACCAAGGCGTCGACGGGTAGCCGGCCTGAGAGGGTGGACGGCCACATTGGGACTGAGATACGGCCCAGACTCCTACGGGAGGCAGCAGTGGGGAATATTGCACAATGGGCGCAAGCCTGATGCAGCGACGCCGCGTGGGGGATGACGGCCTTCGGGTTGTAAACTCCTTTCGTTAGGGACGAAGCCGCACTTTTTTTGGGTGTGGTGACGGTACCTTTGTTAAGAAGCACCGGCTAACTA
>GV2UCFN02HVF9U
GGTGAGTAACACGTGGGTGATCTGCCCTGTACTTCGGGATAAGCTTGGGAAACTGGGTCTAATACCGGATAGGACCATGGTTTAGTGTCTCATGGTGGAAAGATTTTTTGGTGCAGGATGAGCTCGCGGCCTATCAGCTTGTTGGTGGGGTAATGGCCTACCAAGGCGTCGACGGGTAGCCGGCCTGAGAGGGTGGACGGCCACATTGGGACTGAGATACGGCCCAGACTCCTACGGGAGGCAGCAGTGGGGAATATTGCACAATGGGCGCAAGCCTGATGCAGCGACGCCGCGTGGGGGATGACGGCCTTCGGGTTGTAAACTCCTTTCGTTAGGGACGAAGCCGCACTTTTTTTGGGTGTGGTGACGGTACCTTTGTTAAGAAGCACCGGCTAACTA
>GV2UCFN02GLRTI
GGTGAGTAACACGTGGGTGATCTGCCCTGTACTTCGGGATAAGCTTGGGAAACTGGGTCTAATACCGGATAGGACCATGGTTTAGTGTCTCATGGTGGAAAGATTTTTTGGTGCAGGATGAGCTCGCGGCCTATCAGCTTGTTGGTGGGGTAATGGCCTACCAAGGCGTCGACGGGTAGCCGGCCTGAGAGGGTGGACGGCCACATTGGGACTGAGATACGGCCCAGACTCCTACGGGAGGCAGCAGTGGGGAATATTGCACAATGGGCGCAAGCCTGATGCAGCGACGCCGCGTGGGGGATGACGGCCTTCGGGTTGTAAACTCCTTTCGTTAGGGACGAAGCCGCACTTTTTTTGGGTGTGGTGACGGTACCTTTGTTAAGAAGCACCGGCTAACTA
>GV2UCFN02F4K2E
GGTGAGTAACACGTGGGTGATCTGCCCTGTACTTCGGGATAAGCTTGGGAAACTGGGTCTAATACCGGATAGGACCATGGTTTAGTGTCTCATGGTGGAAAGATTTTTTGGTGCAGGATGAGCTCGCGGCCTATCAGCTTGTTGGTGGGGTAATGGCCTACCAAGGCGTCGACGGGTAGCCGGCCTGAGAGGGTGGACGGCCACATTGGGACTGAGATACGGCCCAGACTCCTACGGGAGGCAGCAGTGGGGAATATTGCACAATGGGCGCAAGCCTGATGCAGCGACGCCGCGTGGGGGATGACGGCCTTCGGGTTGTAAACTCCTTTCGTTAGGGACGAAGCCGCACTTTTTTTGGGTGTGGTGACGGTACCTTTGTTAAGAAGCACCGGCTAACTA
>GV2UCFN02HF9C8
GGTGAGTAACACGTGGGTGATCTGCCCTGTACTTCGGGATAAGCTTGGGAAACTGGGTCTAATACCGGATAGGACCATGGTTTAGTGTCTCATGGTGGAAAGATTTTTTGGTGCAGGATGAGCTCGCGGCCTATCAGCTTGTTGGTGGGGTAATGGCCTACCAAGGCGTCGACGGGTAGCCGGCCTGAGAGGGTGGACGGCCACATTGGGACTGAGATACGGCCCAGACTCCTACGGGAGGCAGCAGTGGGGAATATTGCACAATGGGCGCAAGCCTGATGCAGCGACGCCGCGTGGGGGATGACGGCCTTCGGGTTGTAAACTCCTTTCGTTAGGGACGAAGCCGCACTTTTTTTGGGTGTGGTGACGGTACCTTTGTTAAGAAGCACCGGCTAACTA
>GV2UCFN02GV5KO
GGTGAGTAACACGTGGGTGATCTGCCCTGTACTTCGGGATAAGCTTGGGAAACTGGGTCTAATACCGGATAGGACCATGGTTTAGTGTCTCATGGTGGAAAGATTTTTTGGTGCAGGATGAGCTCGCGGCCTATCAGCTTGTTGGTGGGGTAATGGCCTACCAAGGCGTCGACGGGTAGCCGGCCTGAGAGGGTGGACGGCCACATTGGGACTGAGATACGGCCCAGACTCCTACGGGAGGCAGCAGTGGGGAATATTGCACAATGGGCGCAAGCCTGATGCAGCGACGCCGCGTGGGGGATGACGGCCTTCGGGTTGTAAACTCCTTTCGTTAGGGACGAAGCCGCACTTTTTTTGGGTGTGGTGACGGTACCTTTGTTAAGAAGCACCGGCTAACTA
>GV2UCFN02G8ZO8
GGTGAGTAACACGTGGGTGATCTGCCCTGTACTTCGGGATAAGCTTGGGAAACTGGGTCTAATACCGGATAGGACCATGGTTTAGTGTCTCATGGTGGAAAGATTTTTTGGTGCAGGATGAGCTCGCGGCCTATCAGCTTGTTGGTGGGGTAATGGCCTACCAAGGCGTCGACGGGTAGCCGGCCTGAGAGGGTGGACGGCCACATTGGGACTGAGATACGGCCCAGACTCCTACGGGAGGCAGCAGTGGGGAATATTGCACAATGGGCGCAAGCCTGATGCAGCGACGCCGCGTGGGGGATGACGGCCTTCGGGTTGTAAACTCCTTTCGTTAGGGACGAAGCCGCACTTTTTTTGGGTGTGGTGACGGTACCTTTGTTAAGAAGCACCGGCTAACTA
>GV2UCFN02HDLWB
GGTGAGTAACACGTGGGTGATCTGCCCTGTACTTCGGGATAAGCTTGGGAAACTGGGTCTAATACCGGATAGGACCATGGTTTAGTGTCTCATGGTGGAAAGATTTTTTGGTGCAGGATGAGCTCGCGGCCTATCAGCTTGTTGGTGGGGTAATGGCCTACCAAGGCGTCGACGGGTAGCCGGCCTGAGAGGGTGGACGGCCACATTGGGACTGAGATACGGCCCAGACTCCTACGGGAGGCAGCAGTGGGGAATATTGCACAATGGGCGCAAGCCTGATGCAGCGACGCCGCGTGGGGGATGACGGCCTTCGGGTTGTAAACTCCTTTCGTTAGGGACGAAGCCGCACTTTTTTTGGGTGTGGTGACGGTACCTTTGTTAAGAAGCACCGGCTAACTA
>GV2UCFN02H96FR
GGTGAGTAACACGTGGGTGATCTGCCCTGTACTTCGGGATAAGCTTGGGAAACTGGGTCTAATACCGGATAGGACCATGGTTTAGTGTCTCATGGTGGAAAGATTTTTTGGTGCAGGATGAGCTCGCGGCCTATCAGCTTGTTGGTGGGGTAATGGCCTACCAAGGCGTCGACGGGTAGCCGGCCTGAGAGGGTGGACGGCCACATTGGGACTGAGATACGGCCCAGACTCCTACGGGAGGCAGCAGTGGGGAATATTGCACAATGGGCGCAAGCCTGATGCAGCGACGCCGCGTGGGGGATGACGGCCTTCGGGTTGTAAACTCCTTTCGTTAGGGACGAAGCCGCACTTTTTTTGGGTGTGGTGACGGTACCTTTGTTAAGAAGCACCGGCTAACTA
>GV2UCFN02JDWGE
GGTGAGTAACACGTGGGTGATCTGCCCTGTACTTCGGGATAAGCTTGGGAAACTGGGTCTAATACCGGATAGGACCATGGTTTAGTGTCTCATGGTGGAAAGATTTTTTGGTGCAGGATGAGCTCGCGGCCTATCAGCTTGTTGGTGGGGTAATGGCCTACCAAGGCGTCGACGGGTAGCCGGCCTGAGAGGGTGGACGGCCACATTGGGACTGAGATACGGCCCAGACTCCTACGGGAGGCAGCAGTGGGGAATATTGCACAATGGGCGCAAGCCTGATGCAGCGACGCCGCGTGGGGGATGACGGCCTTCGGGTTGTAAACTCCTTTCGTTAGGGACGAAGCCGCACTTTTTTTGGGTGTGGTGACGGTACCTTTGTTAAGAAGCACCGGCTAACTA
>GV2UCFN02GI747
GGTGAGTAACACGTGGGTGATCTGCCCTGTACTTCGGGATAAGCTTGGGAAACTGGGTCTAATACCGGATAGGACCATGGTTTAGTGTCTCATGGTGGAAAGATTTTTTGGTGCAGGATGAGCTCGCGGCCTATCAGCTTGTTGGTGGGGTAATGGCCTACCAAGGCGTCGACGGGTAGCCGGCCTGAGAGGGTGGACGGCCACATTGGGACTGAGATACGGCCCAGACTCCTACGGGAGGCAGCAGTGGGGAATATTGCACAATGGGCGCAAGCCTGATGCAGCGACGCCGCGTGGGGGATGACGGCCTTCGGGTTGTAAACTCCTTTCGTTAGGGACGAAGCCGCACTTTTTTTGGGTGTGGTGACGGTACCTTTGTTAAGAAGCACCGGCTAACTA
>GV2UCFN02JBW6M
GGTGAGTAACACGTGGGTGATCTGCCCTGTACTTCGGGATAAGCTTGGGAAACTGGGTCTAATACCGGATAGGACCATGGTTTAGTGTCTCATGGTGGAAAGATTTTTTGGTGCAGGATGAGCTCGCGGCCTATCAGCTTGTTGGTGGGGTAATGGCCTACCAAGGCGTCGACGGGTAGCCGGCCTGAGAGGGTGGACGGCCACATTGGGACTGAGATACGGCCCAGACTCCTACGGGAGGCAGCAGTGGGGAATATTGCACAATGGGCGCAAGCCTGATGCAGCGACGCCGCGTGGGGGATGACGGCCTTCGGGTTGTAAACTCCTTTCGTTAGGGACGAAGCCGCACTTTTTTTGGGTGTGGTGACGGTACCTTTGTTAAGAAGCACCGGCTAACTA
>GV2UCFN02HJ00O
GGTGAGTAACACGTGGGTGATCTGCCCTGTACTTCGGGATAAGCTTGGGAAACTGGGTCTAATACCGGATAGGACCATGGTTTAGTGTCTCATGGTGGAAAGATTTTTTGGTGCAGGATGAGCTCGCGGCCTATCAGCTTGTTGGTGGGGTAATGGCCTACCAAGGCGTCGACGGGTAGCCGGCCTGAGAGGGTGGACGGCCACATTGGGACTGAGATACGGCCCAGACTCCTACGGGAGGCAGCAGTGGGGAATATTGCACAATGGGCGCAAGCCTGATGCAGCGACGCCGCGTGGGGGATGACGGCCTTCGGGTTGTAAACTCCTTTCGTTAGGGACGAAGCCGCACTTTTTTTGGGTGTGGTGACGGTACCTTTGTTAAGAAGCACCGGCTAACTA
>GV2UCFN02FV9A2
GGTGAGTAACACGTGGGTGATCTGCCCTGTACTTCGGGATAAGCTTGGGAAACTGGGTCTAATACCGGATAGGACCATGGTTTAGTGTCTCATGGTGGAAAGATTTTTTGGTGCAGGATGAGCTCGCGGCCTATCAGCTTGTTGGTGGGGTAATGGCCTACCAAGGCGTCGACGGGTAGCCGGCCTGAGAGGGTGGACGGCCACATTGGGACTGAGATACGGCCCAGACTCCTACGGGAGGCAGCAGTGGGGAATATTGCACAATGGGCGCAAGCCTGATGCAGCGACGCCGCGTGGGGGATGACGGCCTTCGGGTTGTAAACTCCTTTCGTTAGGGACGAAGCCGCACTTTTTTTGGGTGTGGTGACGGTACCTTTGTTAAGAAGCACCGGCTAACTA
>GV2UCFN02IUUCV
GGTGAGTAACACGTGGGTGATCTGCCCTGTACTTCGGGATAAGCTTGGGAAACTGGGTCTAATACCGGATAGGACCATGGTTTAGTGTCTCATGGTGGAAAGATTTTTTGGTGCAGGATGAGCTCGCGGCCTATCAGCTTGTTGGTGGGGTAATGGCCTACCAAGGCGTCGACGGGTAGCCGGCCTGAGAGGGTGGACGGCCACATTGGGACTGAGATACGGCCCAGACTCCTACGGGAGGCAGCAGTGGGGAATATTGCACAATGGGCGCAAGCCTGATGCAGCGACGCCGCGTGGGGGATGACGGCCTTCGGGTTGTAAACTCCTTTCGTTAGGGACGAAGCCGCACTTTTTTTGGGTGTGGTGACGGTACCTTTGTTAAGAAGCACCGGCTAACTA
>GV2UCFN02HLLO3
GGTGAGTAACACGTGGGTGATCTGCCCTGTACTTCGGGATAAGCTTGGGAAACTGGGTCTAATACCGGATAGGACCATGGTTTAGTGTCTCATGGTGGAAAGATTTTTTGGTGCAGGATGAGCTCGCGGCCTATCAGCTTGTTGGTGGGGTAATGGCCTACCAAGGCGTCGACGGGTAGCCGGCCTGAGAGGGTGGACGGCCACATTGGGACTGAGATACGGCCCAGACTCCTACGGGAGGCAGCAGTGGGGAATATTGCACAATGGGCGCAAGCCTGATGCAGCGACGCCGCGTGGGGGATGACGGCCTTCGGGTTGTAAACTCCTTTCGTTAGGGACGAAGCCGCACTTTTTTTGGGTGTGGTGACGGTACCTTTGTTAAGAAGCACCGGCTAACTA
>GV2UCFN02G9KYN
GGTGAGTAACACGTGGGTGATCTGCCCTGTACTTCGGGATAAGCTTGGGAAACTGGGTCTAATACCGGATAGGACCATGGTTTAGTGTCTCATGGTGGAAAGATTTTTTGGTGCAGGATGAGCTCGCGGCCTATCAGCTTGTTGGTGGGGTAATGGCCTACCAAGGCGTCGACGGGTAGCCGGCCTGAGAGGGTGGACGGCCACATTGGGACTGAGATACGGCCCAGACTCCTACGGGAGGCAGCAGTGGGGAATATTGCACAATGGGCGCAAGCCTGATGCAGCGACGCCGCGTGGGGGATGACGGCCTTCGGGTTGTAAACTCCTTTCGTTAGGGACGAAGCCGCACTTTTTTTGGGTGTGGTGACGGTACCTTTGTTAAGAAGCACCGGCTAACTA
>GV2UCFN02H9XXB
GGTGAGTAACACGTGGGTGATCTGCCCTGTACTTCGGGATAAGCTTGGGAAACTGGGTCTAATACCGGATAGGACCATGGTTTAGTGTCTCATGGTGGAAAGATTTTTTGGTGCAGGATGAGCTCGCGGCCTATCAGCTTGTTGGTGGGGTAATGGCCTACCAAGGCGTCGACGGGTAGCCGGCCTGAGAGGGTGGACGGCCACATTGGGACTGAGATACGGCCCAGACTCCTACGGGAGGCAGCAGTGGGGAATATTGCACAATGGGCGCAAGCCTGATGCAGCGACGCCGCGTGGGGGATGACGGCCTTCGGGTTGTAAACTCCTTTCGTTAGGGACGAAGCCGCACTTTTTTTGGGTGTGGTGACGGTACCTTTGTTAAGAAGCACCGGCTAACTA
>GV2UCFN02F2Q0N
GGTGAGTAACACGTGGGTGATCTGCCCTGTACTTCGGGATAAGCTTGGGAAACTGGGTCTAATACCGGATAGGACCATGGTTTAGTGTCTCATGGTGGAAAGATTTTTTGGTGCAGGATGAGCTCGCGGCCTATCAGCTTGTTGGTGGGGTAATGGCCTACCAAGGCGTCGACGGGTAGCCGGCCTGAGAGGGTGGACGGCCACATTGGGACTGAGATACGGCCCAGACTCCTACGGGAGGCAGCAGTGGGGAATATTGCACAATGGGCGCAAGCCTGATGCAGCGACGCCGCGTGGGGGATGACGGCCTTCGGGTTGTAAACTCCTTTCGTTAGGGACGAAGCCGCACTTTTTTTGGGTGTGGTGACGGTACCTTTGTTAAGAAGCACCGGCTAACTA
>GV2UCFN02IKG2C
GGTGAGTAACACGTGGGTGATCTGCCCTGTACTTCGGGATAAGCTTGGGAAACTGGGTCTAATACCGGATAGGACCATGGTTTAGTGTCTCATGGTGGAAAGATTTTTTGGTGCAGGATGAGCTCGCGGCCTATCAGCTTGTTGGTGGGGTAATGGCCTACCAAGGCGTCGACGGGTAGCCGGCCTGAGAGGGTGGACGGCCACATTGGGACTGAGATACGGCCCAGACTCCTACGGGAGGCAGCAGTGGGGAATATTGCACAATGGGCGCAAGCCTGATGCAGCGACGCCGCGTGGGGGATGACGGCCTTCGGGTTGTAAACTCCTTTCGTTAGGGACGAAGCCGCACTTTTTTTGGGTGTGGTGACGGTACCTTTGTTAAGAAGCACCGGCTAACTA
>GV2UCFN02HBDI7
GGTGAGTAACACGTGGGTGATCTGCCCTGTACTTCGGGATAAGCTTGGGAAACTGGGTCTAATACCGGATAGGACCATGGTTTAGTGTCTCATGGTGGAAAGATTTTTTGGTGCAGGATGAGCTCGCGGCCTATCAGCTTGTTGGTGGGGTAATGGCCTACCAAGGCGTCGACGGGTAGCCGGCCTGAGAGGGTGGACGGCCACATTGGGACTGAGATACGGCCCAGACTCCTACGGGAGGCAGCAGTGGGGAATATTGCACAATGGGCGCAAGCCTGATGCAGCGACGCCGCGTGGGGGATGACGGCCTTCGGGTTGTAAACTCCTTTCGTTAGGGACGAAGCCGCACTTTTTTTGGGTGTGGTGACGGTACCTTTGTTAAGAAGCACCGGCTAACTA
>GV2UCFN02IL7BC
GGTGAGTAACACGTGGGTGATCTGCCCTGTACTTCGGGATAAGCTTGGGAAACTGGGTCTAATACCGGATAGGACCATGGTTTAGTGTCTCATGGTGGAAAGATTTTTTGGTGCAGGATGAGCTCGCGGCCTATCAGCTTGTTGGTGGGGTAATGGCCTACCAAGGCGTCGACGGGTAGCCGGCCTGAGAGGGTGGACGGCCACATTGGGACTGAGATACGGCCCAGACTCCTACGGGAGGCAGCAGTGGGGAATATTGCACAATGGGCGCAAGCCTGATGCAGCGACGCCGCGTGGGGGATGACGGCCTTCGGGTTGTAAACTCCTTTCGTTAGGGACGAAGCCGCACTTTTTTTGGGTGTGGTGACGGTACCTTTGTTAAGAAGCACCGGCTAACTA
>GV2UCFN02JL3TI
GGTGAGTAACACGTGGGTGATCTGCCCTGTACTTCGGGATAAGCTTGGGAAACTGGGTCTAATACCGGATAGGACCATGGTTTAGTGTCTCATGGTGGAAAGATTTTTTGGTGCAGGATGAGCTCGCGGCCTATCAGCTTGTTGGTGGGGTAATGGCCTACCAAGGCGTCGACGGGTAGCCGGCCTGAGAGGGTGGACGGCCACATTGGGACTGAGATACGGCCCAGACTCCTACGGGAGGCAGCAGTGGGGAATATTGCACAATGGGCGCAAGCCTGATGCAGCGACGCCGCGTGGGGGATGACGGCCTTCGGGTTGTAAACTCCTTTCGTTAGGGACGAAGCCGCACTTTTTTTGGGTGTGGTGACGGTACCTTTGTTAAGAAGCACCGGCTAACTA
>GV2UCFN02JXZ9C
GGTGAGTAACACGTGGGTGATCTGCCCTGTACTTCGGGATAAGCTTGGGAAACTGGGTCTAATACCGGATAGGACCATGGTTTAGTGTCTCATGGTGGAAAGATTTTTTGGTGCAGGATGAGCTCGCGGCCTATCAGCTTGTTGGTGGGGTAATGGCCTACCAAGGCGTCGACGGGTAGCCGGCCTGAGAGGGTGGACGGCCACATTGGGACTGAGATACGGCCCAGACTCCTACGGGAGGCAGCAGTGGGGAATATTGCACAATGGGCGCAAGCCTGATGCAGCGACGCCGCGTGGGGGATGACGGCCTTCGGGTTGTAAACTCCTTTCGTTAGGGACGAAGCCGCACTTTTTTTGGGTGTGGTGACGGTACCTTTGTTAAGAAGCACCGGCTAACTA
>GV2UCFN02JRZXL
GGTGAGTAACACGTGGGTGATCTGCCCTGTACTTCGGGATAAGCTTGGGAAACTGGGTCTAATACCGGATAGGACCATGGTTTAGTGTCTCATGGTGGAAAGATTTTTTGGTGCAGGATGAGCTCGCGGCCTATCAGCTTGTTGGTGGGGTAATGGCCTACCAAGGCGTCGACGGGTAGCCGGCCTGAGAGGGTGGACGGCCACATTGGGACTGAGATACGGCCCAGACTCCTACGGGAGGCAGCAGTGGGGAATATTGCACAATGGGCGCAAGCCTGATGCAGCGACGCCGCGTGGGGGATGACGGCCTTCGGGTTGTAAACTCCTTTCGTTAGGGACGAAGCCGCACTTTTTTTGGGTGTGGTGACGGTACCTTTGTTAAGAAGCACCGGCTAACTA
>GV2UCFN02FVW95
GGTGAGTAACACGTGGGTGATCTGCCCTGTACTTCGGGATAAGCTTGGGAAACTGGGTCTAATACCGGATAGGACCATGGTTTAGTGTCTCATGGTGGAAAGATTTTTTGGTGCAGGATGAGCTCGCGGCCTATCAGCTTGTTGGTGGGGTAATGGCCTACCAAGGCGTCGACGGGTAGCCGGCCTGAGAGGGTGGACGGCCACATTGGGACTGAGATACGGCCCAGACTCCTACGGGAGGCAGCAGTGGGGAATATTGCACAATGGGCGCAAGCCTGATGCAGCGACGCCGCGTGGGGGATGACGGCCTTCGGGTTGTAAACTCCTTTCGTTAGGGACGAAGCCGCACTTTTTTTGGGTGTGGTGACGGTACCTTTGTTAAGAAGCACCGGCTAACTA
>GV2UCFN02G5OQ9
GGTGAGTAACACGTGGGTGATCTGCCCTGTACTTCGGGATAAGCTTGGGAAACTGGGTCTAATACCGGATAGGACCATGGTTTAGTGTCTCATGGTGGAAAGATTTTTTGGTGCAGGATGAGCTCGCGGCCTATCAGCTTGTTGGTGGGGTAATGGCCTACCAAGGCGTCGACGGGTAGCCGGCCTGAGAGGGTGGACGGCCACATTGGGACTGAGATACGGCCCAGACTCCTACGGGAGGCAGCAGTGGGGAATATTGCACAATGGGCGCAAGCCTGATGCAGCGACGCCGCGTGGGGGATGACGGCCTTCGGGTTGTAAACTCCTTTCGTTAGGGACGAAGCCGCACTTTTTTTGGGTGTGGTGACGGTACCTTTGTTAAGAAGCACCGGCTAACTA
>GV2UCFN02ICBTP
GGTGAGTAACACGTGGGTGATCTGCCCTGTACTTCGGGATAAGCTTGGGAAACTGGGTCTAATACCGGATAGGACCATGGTTTAGTGTCTCATGGTGGAAAGATTTTTTGGTGCAGGATGAGCTCGCGGCCTATCAGCTTGTTGGTGGGGTAATGGCCTACCAAGGCGTCGACGGGTAGCCGGCCTGAGAGGGTGGACGGCCACATTGGGACTGAGATACGGCCCAGACTCCTACGGGAGGCAGCAGTGGGGAATATTGCACAATGGGCGCAAGCCTGATGCAGCGACGCCGCGTGGGGGATGACGGCCTTCGGGTTGTAAACTCCTTTCGTTAGGGACGAAGCCGCACTTTTTTTGGGTGTGGTGACGGTACCTTTGTTAAGAAGCACCGGCTAACTA
>GV2UCFN02JXVYJ
GGTGAGTAACACGTGGGTGATCTGCCCTGTACTTCGGGATAAGCTTGGGAAACTGGGTCTAATACCGGATAGGACCATGGTTTAGTGTCTCATGGTGGAAAGATTTTTTGGTGCAGGATGAGCTCGCGGCCTATCAGCTTGTTGGTGGGGTAATGGCCTACCAAGGCGTCGACGGGTAGCCGGCCTGAGAGGGTGGACGGCCACATTGGGACTGAGATACGGCCCAGACTCCTACGGGAGGCAGCAGTGGGGAATATTGCACAATGGGCGCAAGCCTGATGCAGCGACGCCGCGTGGGGGATGACGGCCTTCGGGTTGTAAACTCCTTTCGTTAGGGACGAAGCCGCACTTTTTTTGGGTGTGGTGACGGTACCTTTGTTAAGAAGCACCGGCTAACTA
>GV2UCFN02J5EU9
GGTGAGTAACACGTGGGTGATCTGCCCTGTACTTCGGGATAAGCTTGGGAAACTGGGTCTAATACCGGATAGGACCATGGTTTAGTGTCTCATGGTGGAAAGATTTTTTGGTGCAGGATGAGCTCGCGGCCTATCAGCTTGTTGGTGGGGTAATGGCCTACCAAGGCGTCGACGGGTAGCCGGCCTGAGAGGGTGGACGGCCACATTGGGACTGAGATACGGCCCAGACTCCTACGGGAGGCAGCAGTGGGGAATATTGCACAATGGGCGCAAGCCTGATGCAGCGACGCCGCGTGGGGGATGACGGCCTTCGGGTTGTAAACTCCTTTCGTTAGGGACGAAGCCGCACTTTTTTTGGGTGTGGTGACGGTACCTTTGTTAAGAAGCACCGGCTAACTA
>GV2UCFN02F5XF7
GGTGAGTAACACGTGGGTGATCTGCCCTGTACTTCGGGATAAGCTTGGGAAACTGGGTCTAATACCGGATAGGACCATGGTTTAGTGTCTCATGGTGGAAAGATTTTTTGGTGCAGGATGAGCTCGCGGCCTATCAGCTTGTTGGTGGGGTAATGGCCTACCAAGGCGTCGACGGGTAGCCGGCCTGAGAGGGTGGACGGCCACATTGGGACTGAGATACGGCCCAGACTCCTACGGGAGGCAGCAGTGGGGAATATTGCACAATGGGCGCAAGCCTGATGCAGCGACGCCGCGTGGGGGATGACGGCCTTCGGGTTGTAAACTCCTTTCGTTAGGGACGAAGCCGCACTTTTTTTGGGTGTGGTGACGGTACCTTTGTTAAGAAGCACCGGCTAACTA
>GV2UCFN02H1O94
GGTGAGTAACACGTGGGTGATCTGCCCTGTACTTCGGGATAAGCTTGGGAAACTGGGTCTAATACCGGATAGGACCATGGTTTAGTGTCTCATGGTGGAAAGATTTTTTGGTGCAGGATGAGCTCGCGGCCTATCAGCTTGTTGGTGGGGTAATGGCCTACCAAGGCGTCGACGGGTAGCCGGCCTGAGAGGGTGGACGGCCACATTGGGACTGAGATACGGCCCAGACTCCTACGGGAGGCAGCAGTGGGGAATATTGCACAATGGGCGCAAGCCTGATGCAGCGACGCCGCGTGGGGGATGACGGCCTTCGGGTTGTAAACTCCTTTCGTTAGGGACGAAGCCGCACTTTTTTTGGGTGTGGTGACGGTACCTTTGTTAAGAAGCACCGGCTAACTA
>GV2UCFN02FKCAL
GGTGAGTAACACGTGGGTGATCTGCCCTGTACTTCGGGATAAGCTTGGGAAACTGGGTCTAATACCGGATAGGACCATGGTTTAGTGTCTCATGGTGGAAAGATTTTTTGGTGCAGGATGAGCTCGCGGCCTATCAGCTTGTTGGTGGGGTAATGGCCTACCAAGGCGTCGACGGGTAGCCGGCCTGAGAGGGTGGACGGCCACATTGGGACTGAGATACGGCCCAGACTCCTACGGGAGGCAGCAGTGGGGAATATTGCACAATGGGCGCAAGCCTGATGCAGCGACGCCGCGTGGGGGATGACGGCCTTCGGGTTGTAAACTCCTTTCGTTAGGGACGAAGCCGCACTTTTTTTGGGTGTGGTGACGGTACCTTTGTTAAGAAGCACCGGCTAACTA
>GV2UCFN02IPIOA
GGTGAGTAACACGTGGGTGATCTGCCCTGTACTTCGGGATAAGCTTGGGAAACTGGGTCTAATACCGGATAGGACCATGGTTTAGTGTCTCATGGTGGAAAGATTTTTTGGTGCAGGATGAGCTCGCGGCCTATCAGCTTGTTGGTGGGGTAATGGCCTACCAAGGCGTCGACGGGTAGCCGGCCTGAGAGGGTGGACGGCCACATTGGGACTGAGATACGGCCCAGACTCCTACGGGAGGCAGCAGTGGGGAATATTGCACAATGGGCGCAAGCCTGATGCAGCGACGCCGCGTGGGGGATGACGGCCTTCGGGTTGTAAACTCCTTTCGTTAGGGACGAAGCCGCACTTTTTTTGGGTGTGGTGACGGTACCTTTGTTAAGAAGCACCGGCTAACTA
>GV2UCFN02HMDUY
GGTGAGTAACACGTGGGTGATCTGCCCTGTACTTCGGGATAAGCTTGGGAAACTGGGTCTAATACCGGATAGGACCATGGTTTAGTGTCTCATGGTGGAAAGATTTTTTGGTGCAGGATGAGCTCGCGGCCTATCAGCTTGTTGGTGGGGTAATGGCCTACCAAGGCGTCGACGGGTAGCCGGCCTGAGAGGGTGGACGGCCACATTGGGACTGAGATACGGCCCAGACTCCTACGGGAGGCAGCAGTGGGGAATATTGCACAATGGGCGCAAGCCTGATGCAGCGACGCCGCGTGGGGGATGACGGCCTTCGGGTTGTAAACTCCTTTCGTTAGGGACGAAGCCGCACTTTTTTTGGGTGTGGTGACGGTACCTTTGTTAAGAAGCACCGGCTAACTA
>GV2UCFN02H0C6C
GGTGAGTAACACGTGGGTGATCTGCCCTGTACTTCGGGATAAGCTTGGGAAACTGGGTCTAATACCGGATAGGACCATGGTTTAGTGTCTCATGGTGGAAAGATTTTTTGGTGCAGGATGAGCTCGCGGCCTATCAGCTTGTTGGTGGGGTAATGGCCTACCAAGGCGTCGACGGGTAGCCGGCCTGAGAGGGTGGACGGCCACATTGGGACTGAGATACGGCCCAGACTCCTACGGGAGGCAGCAGTGGGGAATATTGCACAATGGGCGCAAGCCTGATGCAGCGACGCCGCGTGGGGGATGACGGCCTTCGGGTTGTAAACTCCTTTCGTTAGGGACGAAGCCGCACTTTTTTTGGGTGTGGTGACGGTACCTTTGTTAAGAAGCACCGGCTAACTA
>GV2UCFN02JLX4V
GGTGAGTAACACGTGGGTGATCTGCCCTGTACTTCGGGATAAGCTTGGGAAACTGGGTCTAATACCGGATAGGACCATGGTTTAGTGTCTCATGGTGGAAAGATTTTTTGGTGCAGGATGAGCTCGCGGCCTATCAGCTTGTTGGTGGGGTAATGGCCTACCAAGGCGTCGACGGGTAGCCGGCCTGAGAGGGTGGACGGCCACATTGGGACTGAGATACGGCCCAGACTCCTACGGGAGGCAGCAGTGGGGAATATTGCACAATGGGCGCAAGCCTGATGCAGCGACGCCGCGTGGGGGATGACGGCCTTCGGGTTGTAAACTCCTTTCGTTAGGGACGAAGCCGCACTTTTTTTGGGTGTGGTGACGGTACCTTTGTTAAGAAGCACCGGCTAACTA
>GV2UCFN02JQ2MH
GGTGAGTAACACGTGGGTGATCTGCCCTGTACTTCGGGATAAGCTTGGGAAACTGGGTCTAATACCGGATAGGACCATGGTTTAGTGTCTCATGGTGGAAAGATTTTTTGGTGCAGGATGAGCTCGCGGCCTATCAGCTTGTTGGTGGGGTAATGGCCTACCAAGGCGTCGACGGGTAGCCGGCCTGAGAGGGTGGACGGCCACATTGGGACTGAGATACGGCCCAGACTCCTACGGGAGGCAGCAGTGGGGAATATTGCACAATGGGCGCAAGCCTGATGCAGCGACGCCGCGTGGGGGATGACGGCCTTCGGGTTGTAAACTCCTTTCGTTAGGGACGAAGCCGCACTTTTTTTGGGTGTGGTGACGGTACCTTTGTTAAGAAGCACCGGCTAACTA
>GV2UCFN02HVUIQ
GGTGAGTAACACGTGGGTGATCTGCCCTGTACTTCGGGATAAGCTTGGGAAACTGGGTCTAATACCGGATAGGACCATGGTTTAGTGTCTCATGGTGGAAAGATTTTTTGGTGCAGGATGAGCTCGCGGCCTATCAGCTTGTTGGTGGGGTAATGGCCTACCAAGGCGTCGACGGGTAGCCGGCCTGAGAGGGTGGACGGCCACATTGGGACTGAGATACGGCCCAGACTCCTACGGGAGGCAGCAGTGGGGAATATTGCACAATGGGCGCAAGCCTGATGCAGCGACGCCGCGTGGGGGATGACGGCCTTCGGGTTGTAAACTCCTTTCGTTAGGGACGAAGCCGCACTTTTTTTGGGTGTGGTGACGGTACCTTTGTTAAGAAGCACCGGCTAACTA
>GV2UCFN02JDY7V
GGTGAGTAACACGTGGGTGATCTGCCCTGTACTTCGGGATAAGCTTGGGAAACTGGGTCTAATACCGGATAGGACCATGGTTTAGTGTCTCATGGTGGAAAGATTTTTTGGTGCAGGATGAGCTCGCGGCCTATCAGCTTGTTGGTGGGGTAATGGCCTACCAAGGCGTCGACGGGTAGCCGGCCTGAGAGGGTGGACGGCCACATTGGGACTGAGATACGGCCCAGACTCCTACGGGAGGCAGCAGTGGGGAATATTGCACAATGGGCGCAAGCCTGATGCAGCGACGCCGCGTGGGGGATGACGGCCTTCGGGTTGTAAACTCCTTTCGTTAGGGACGAAGCCGCACTTTTTTTGGGTGTGGTGACGGTACCTTTGTTAAGAAGCACCGGCTAACTA
>GV2UCFN02I5JLU
GGTGAGTAACACGTGGGTGATCTGCCCTGTACTTCGGGATAAGCTTGGGAAACTGGGTCTAATACCGGATAGGACCATGGTTTAGTGTCTCATGGTGGAAAGATTTTTTGGTGCAGGATGAGCTCGCGGCCTATCAGCTTGTTGGTGGGGTAATGGCCTACCAAGGCGTCGACGGGTAGCCGGCCTGAGAGGGTGGACGGCCACATTGGGACTGAGATACGGCCCAGACTCCTACGGGAGGCAGCAGTGGGGAATATTGCACAATGGGCGCAAGCCTGATGCAGCGACGCCGCGTGGGGGATGACGGCCTTCGGGTTGTAAACTCCTTTCGTTAGGGACGAAGCCGCACTTTTTTTGGGTGTGGTGACGGTACCTTTGTTAAGAAGCACCGGCTAACTA
>GV2UCFN02GU2F9
GGTGAGTAACACGTGGGTGATCTGCCCTGTACTTCGGGATAAGCTTGGGAAACTGGGTCTAATACCGGATAGGACCATGGTTTAGTGTCTCATGGTGGAAAGATTTTTTGGTGCAGGATGAGCTCGCGGCCTATCAGCTTGTTGGTGGGGTAATGGCCTACCAAGGCGTCGACGGGTAGCCGGCCTGAGAGGGTGGACGGCCACATTGGGACTGAGATACGGCCCAGACTCCTACGGGAGGCAGCAGTGGGGAATATTGCACAATGGGCGCAAGCCTGATGCAGCGACGCCGCGTGGGGGATGACGGCCTTCGGGTTGTAAACTCCTTTCGTTAGGGACGAAGCCGCACTTTTTTTGGGTGTGGTGACGGTACCTTTGTTAAGAAGCACCGGCTAACTA
>GV2UCFN02JCMEG
GGTGAGTAACACGTGGGTGATCTGCCCTGTACTTCGGGATAAGCTTGGGAAACTGGGTCTAATACCGGATAGGACCATGGTTTAGTGTCTCATGGTGGAAAGATTTTTTGGTGCAGGATGAGCTCGCGGCCTATCAGCTTGTTGGTGGGGTAATGGCCTACCAAGGCGTCGACGGGTAGCCGGCCTGAGAGGGTGGACGGCCACATTGGGACTGAGATACGGCCCAGACTCCTACGGGAGGCAGCAGTGGGGAATATTGCACAATGGGCGCAAGCCTGATGCAGCGACGCCGCGTGGGGGATGACGGCCTTCGGGTTGTAAACTCCTTTCGTTAGGGACGAAGCCGCACTTTTTTTGGGTGTGGTGACGGTACCTTTGTTAAGAAGCACCGGCTAACTA
>GV2UCFN02FFTNN
GGTGAGTAACACGTGGGTGATCTGCCCTGTACTTCGGGATAAGCTTGGGAAACTGGGTCTAATACCGGATAGGACCATGGTTTAGTGTCTCATGGTGGAAAGATTTTTTGGTGCAGGATGAGCTCGCGGCCTATCAGCTTGTTGGTGGGGTAATGGCCTACCAAGGCGTCGACGGGTAGCCGGCCTGAGAGGGTGGACGGCCACATTGGGACTGAGATACGGCCCAGACTCCTACGGGAGGCAGCAGTGGGGAATATTGCACAATGGGCGCAAGCCTGATGCAGCGACGCCGCGTGGGGGATGACGGCCTTCGGGTTGTAAACTCCTTTCGTTAGGGACGAAGCCGCACTTTTTTTGGGTGTGGTGACGGTACCTTTGTTAAGAAGCACCGGCTAACTA
>GV2UCFN02HO7U6
GGTGAGTAACACGTGGGTGATCTGCCCTGTACTTCGGGATAAGCTTGGGAAACTGGGTCTAATACCGGATAGGACCATGGTTTAGTGTCTCATGGTGGAAAGATTTTTTGGTGCAGGATGAGCTCGCGGCCTATCAGCTTGTTGGTGGGGTAATGGCCTACCAAGGCGTCGACGGGTAGCCGGCCTGAGAGGGTGGACGGCCACATTGGGACTGAGATACGGCCCAGACTCCTACGGGAGGCAGCAGTGGGGAATATTGCACAATGGGCGCAAGCCTGATGCAGCGACGCCGCGTGGGGGATGACGGCCTTCGGGTTGTAAACTCCTTTCGTTAGGGACGAAGCCGCACTTTTTTTGGGTGTGGTGACGGTACCTTTGTTAAGAAGCACCGGCTAACTA
>GV2UCFN02GIBYU
GGTGAGTAACACGTGGGTGATCTGCCCTGTACTTCGGGATAAGCTTGGGAAACTGGGTCTAATACCGGATAGGACCATGGTTTAGTGTCTCATGGTGGAAAGATTTTTTGGTGCAGGATGAGCTCGCGGCCTATCAGCTTGTTGGTGGGGTAATGGCCTACCAAGGCGTCGACGGGTAGCCGGCCTGAGAGGGTGGACGGCCACATTGGGACTGAGATACGGCCCAGACTCCTACGGGAGGCAGCAGTGGGGAATATTGCACAATGGGCGCAAGCCTGATGCAGCGACGCCGCGTGGGGGATGACGGCCTTCGGGTTGTAAACTCCTTTCGTTAGGGACGAAGCCGCACTTTTTTTGGGTGTGGTGACGGTACCTTTGTTAAGAAGCACCGGCTAACTA
>GV2UCFN02ITO3H
GGTGAGTAACACGTGGGTGATCTGCCCTGTACTTCGGGATAAGCTTGGGAAACTGGGTCTAATACCGGATAGGACCATGGTTTAGTGTCTCATGGTGGAAAGATTTTTTGGTGCAGGATGAGCTCGCGGCCTATCAGCTTGTTGGTGGGGTAATGGCCTACCAAGGCGTCGACGGGTAGCCGGCCTGAGAGGGTGGACGGCCACATTGGGACTGAGATACGGCCCAGACTCCTACGGGAGGCAGCAGTGGGGAATATTGCACAATGGGCGCAAGCCTGATGCAGCGACGCCGCGTGGGGGATGACGGCCTTCGGGTTGTAAACTCCTTTCGTTAGGGACGAAGCCGCACTTTTTTTGGGTGTGGTGACGGTACCTTTGTTAAGAAGCACCGGCTAACTA
>GV2UCFN02HY4F6
GGTGAGTAACACGTGGGTGATCTGCCCTGTACTTCGGGATAAGCTTGGGAAACTGGGTCTAATACCGGATAGGACCATGGTTTAGTGTCTCATGGTGGAAAGATTTTTTGGTGCAGGATGAGCTCGCGGCCTATCAGCTTGTTGGTGGGGTAATGGCCTACCAAGGCGTCGACGGGTAGCCGGCCTGAGAGGGTGGACGGCCACATTGGGACTGAGATACGGCCCAGACTCCTACGGGAGGCAGCAGTGGGGAATATTGCACAATGGGCGCAAGCCTGATGCAGCGACGCCGCGTGGGGGATGACGGCCTTCGGGTTGTAAACTCCTTTCGTTAGGGACGAAGCCGCACTTTTTTTGGGTGTGGTGACGGTACCTTTGTTAAGAAGCACCGGCTAACTA
>GV2UCFN02G8YON
GGTGAGTAACACGTGGGTGATCTGCCCTGTACTTCGGGATAAGCTTGGGAAACTGGGTCTAATACCGGATAGGACCATGGTTTAGTGTCTCATGGTGGAAAGATTTTTTGGTGCAGGATGAGCTCGCGGCCTATCAGCTTGTTGGTGGGGTAATGGCCTACCAAGGCGTCGACGGGTAGCCGGCCTGAGAGGGTGGACGGCCACATTGGGACTGAGATACGGCCCAGACTCCTACGGGAGGCAGCAGTGGGGAATATTGCACAATGGGCGCAAGCCTGATGCAGCGACGCCGCGTGGGGGATGACGGCCTTCGGGTTGTAAACTCCTTTCGTTAGGGACGAAGCCGCACTTTTTTTGGGTGTGGTGACGGTACCTTTGTTAAGAAGCACCGGCTAACTA
>GV2UCFN02HMHLF
GGTGAGTAACACGTGGGTGATCTGCCCTGTACTTCGGGATAAGCTTGGGAAACTGGGTCTAATACCGGATAGGACCATGGTTTAGTGTCTCATGGTGGAAAGATTTTTTGGTGCAGGATGAGCTCGCGGCCTATCAGCTTGTTGGTGGGGTAATGGCCTACCAAGGCGTCGACGGGTAGCCGGCCTGAGAGGGTGGACGGCCACATTGGGACTGAGATACGGCCCAGACTCCTACGGGAGGCAGCAGTGGGGAATATTGCACAATGGGCGCAAGCCTGATGCAGCGACGCCGCGTGGGGGATGACGGCCTTCGGGTTGTAAACTCCTTTCGTTAGGGACGAAGCCGCACTTTTTTTGGGTGTGGTGACGGTACCTTTGTTAAGAAGCACCGGCTAACTA
>GV2UCFN02HNL9L
GGTGAGTAACACGTGGGTGATCTGCCCTGTACTTCGGGATAAGCTTGGGAAACTGGGTCTAATACCGGATAGGACCATGGTTTAGTGTCTCATGGTGGAAAGATTTTTTGGTGCAGGATGAGCTCGCGGCCTATCAGCTTGTTGGTGGGGTAATGGCCTACCAAGGCGTCGACGGGTAGCCGGCCTGAGAGGGTGGACGGCCACATTGGGACTGAGATACGGCCCAGACTCCTACGGGAGGCAGCAGTGGGGAATATTGCACAATGGGCGCAAGCCTGATGCAGCGACGCCGCGTGGGGGATGACGGCCTTCGGGTTGTAAACTCCTTTCGTTAGGGACGAAGCCGCACTTTTTTTGGGTGTGGTGACGGTACCTTTGTTAAGAAGCACCGGCTAACTA
>GV2UCFN02HVAQ6
GGTGAGTAACACGTGGGTGATCTGCCCTGTACTTCGGGATAAGCTTGGGAAACTGGGTCTAATACCGGATAGGACCATGGTTTAGTGTCTCATGGTGGAAAGATTTTTTGGTGCAGGATGAGCTCGCGGCCTATCAGCTTGTTGGTGGGGTAATGGCCTACCAAGGCGTCGACGGGTAGCCGGCCTGAGAGGGTGGACGGCCACATTGGGACTGAGATACGGCCCAGACTCCTACGGGAGGCAGCAGTGGGGAATATTGCACAATGGGCGCAAGCCTGATGCAGCGACGCCGCGTGGGGGATGACGGCCTTCGGGTTGTAAACTCCTTTCGTTAGGGACGAAGCCGCACTTTTTTTGGGTGTGGTGACGGTACCTTTGTTAAGAAGCACCGGCTAACTA
>GV2UCFN02F8PFX
GGTGAGTAACACGTGGGTGATCTGCCCTGTACTTCGGGATAAGCTTGGGAAACTGGGTCTAATACCGGATAGGACCATGGTTTAGTGTCTCATGGTGGAAAGATTTTTTGGTGCAGGATGAGCTCGCGGCCTATCAGCTTGTTGGTGGGGTAATGGCCTACCAAGGCGTCGACGGGTAGCCGGCCTGAGAGGGTGGACGGCCACATTGGGACTGAGATACGGCCCAGACTCCTACGGGAGGCAGCAGTGGGGAATATTGCACAATGGGCGCAAGCCTGATGCAGCGACGCCGCGTGGGGGATGACGGCCTTCGGGTTGTAAACTCCTTTCGTTAGGGACGAAGCCGCACTTTTTTTGGGTGTGGTGACGGTACCTTTGTTAAGAAGCACCGGCTAACTA
>GV2UCFN02HB6YF
GGTGAGTAACACGTGGGTGATCTGCCCTGTACTTCGGGATAAGCTTGGGAAACTGGGTCTAATACCGGATAGGACCATGGTTTAGTGTCTCATGGTGGAAAGATTTTTTGGTGCAGGATGAGCTCGCGGCCTATCAGCTTGTTGGTGGGGTAATGGCCTACCAAGGCGTCGACGGGTAGCCGGCCTGAGAGGGTGGACGGCCACATTGGGACTGAGATACGGCCCAGACTCCTACGGGAGGCAGCAGTGGGGAATATTGCACAATGGGCGCAAGCCTGATGCAGCGACGCCGCGTGGGGGATGACGGCCTTCGGGTTGTAAACTCCTTTCGTTAGGGACGAAGCCGCACTTTTTTTGGGTGTGGTGACGGTACCTTTGTTAAGAAGCACCGGCTAACTA
>GV2UCFN02IGLMN
GGTGAGTAACACGTGGGTGATCTGCCCTGTACTTCGGGATAAGCTTGGGAAACTGGGTCTAATACCGGATAGGACCATGGTTTAGTGTCTCATGGTGGAAAGATTTTTTGGTGCAGGATGAGCTCGCGGCCTATCAGCTTGTTGGTGGGGTAATGGCCTACCAAGGCGTCGACGGGTAGCCGGCCTGAGAGGGTGGACGGCCACATTGGGACTGAGATACGGCCCAGACTCCTACGGGAGGCAGCAGTGGGGAATATTGCACAATGGGCGCAAGCCTGATGCAGCGACGCCGCGTGGGGGATGACGGCCTTCGGGTTGTAAACTCCTTTCGTTAGGGACGAAGCCGCACTTTTTTTGGGTGTGGTGACGGTACCTTTGTTAAGAAGCACCGGCTAACTA
>GV2UCFN02GPESK
GGTGAGTAACACGTGGGTGATCTGCCCTGTACTTCGGGATAAGCTTGGGAAACTGGGTCTAATACCGGATAGGACCATGGTTTAGTGTCTCATGGTGGAAAGATTTTTTGGTGCAGGATGAGCTCGCGGCCTATCAGCTTGTTGGTGGGGTAATGGCCTACCAAGGCGTCGACGGGTAGCCGGCCTGAGAGGGTGGACGGCCACATTGGGACTGAGATACGGCCCAGACTCCTACGGGAGGCAGCAGTGGGGAATATTGCACAATGGGCGCAAGCCTGATGCAGCGACGCCGCGTGGGGGATGACGGCCTTCGGGTTGTAAACTCCTTTCGTTAGGGACGAAGCCGCACTTTTTTTGGGTGTGGTGACGGTACCTTTGTTAAGAAGCACCGGCTAACTA
>GV2UCFN02GPOF6
GGTGAGTAACACGTGGGTGATCTGCCCTGTACTTCGGGATAAGCTTGGGAAACTGGGTCTAATACCGGATAGGACCATGGTTTAGTGTCTCATGGTGGAAAGATTTTTTGGTGCAGGATGAGCTCGCGGCCTATCAGCTTGTTGGTGGGGTAATGGCCTACCAAGGCGTCGACGGGTAGCCGGCCTGAGAGGGTGGACGGCCACATTGGGACTGAGATACGGCCCAGACTCCTACGGGAGGCAGCAGTGGGGAATATTGCACAATGGGCGCAAGCCTGATGCAGCGACGCCGCGTGGGGGATGACGGCCTTCGGGTTGTAAACTCCTTTCGTTAGGGACGAAGCCGCACTTTTTTTGGGTGTGGTGACGGTACCTTTGTTAAGAAGCACCGGCTAACTA
>GV2UCFN02HIY0K
GGTGAGTAACACGTGGGTGATCTGCCCTGTACTTCGGGATAAGCTTGGGAAACTGGGTCTAATACCGGATAGGACCATGGTTTAGTGTCTCATGGTGGAAAGATTTTTTGGTGCAGGATGAGCTCGCGGCCTATCAGCTTGTTGGTGGGGTAATGGCCTACCAAGGCGTCGACGGGTAGCCGGCCTGAGAGGGTGGACGGCCACATTGGGACTGAGATACGGCCCAGACTCCTACGGGAGGCAGCAGTGGGGAATATTGCACAATGGGCGCAAGCCTGATGCAGCGACGCCGCGTGGGGGATGACGGCCTTCGGGTTGTAAACTCCTTTCGTTAGGGACGAAGCCGCACTTTTTTTGGGTGTGGTGACGGTACCTTTGTTAAGAAGCACCGGCTAACTA
>GV2UCFN02JHY44
GGTGAGTAACACGTGGGTGATCTGCCCTGTACTTCGGGATAAGCTTGGGAAACTGGGTCTAATACCGGATAGGACCATGGTTTAGTGTCTCATGGTGGAAAGATTTTTTGGTGCAGGATGAGCTCGCGGCCTATCAGCTTGTTGGTGGGGTAATGGCCTACCAAGGCGTCGACGGGTAGCCGGCCTGAGAGGGTGGACGGCCACATTGGGACTGAGATACGGCCCAGACTCCTACGGGAGGCAGCAGTGGGGAATATTGCACAATGGGCGCAAGCCTGATGCAGCGACGCCGCGTGGGGGATGACGGCCTTCGGGTTGTAAACTCCTTTCGTTAGGGACGAAGCCGCACTTTTTTTGGGTGTGGTGACGGTACCTTTGTTAAGAAGCACCGGCTAACTA
>GV2UCFN02H8PAN
GGTGAGTAACACGTGGGTGATCTGCCCTGTACTTCGGGATAAGCTTGGGAAACTGGGTCTAATACCGGATAGGACCATGGTTTAGTGTCTCATGGTGGAAAGATTTTTTGGTGCAGGATGAGCTCGCGGCCTATCAGCTTGTTGGTGGGGTAATGGCCTACCAAGGCGTCGACGGGTAGCCGGCCTGAGAGGGTGGACGGCCACATTGGGACTGAGATACGGCCCAGACTCCTACGGGAGGCAGCAGTGGGGAATATTGCACAATGGGCGCAAGCCTGATGCAGCGACGCCGCGTGGGGGATGACGGCCTTCGGGTTGTAAACTCCTTTCGTTAGGGACGAAGCCGCACTTTTTTTGGGTGTGGTGACGGTACCTTTGTTAAGAAGCACCGGCTAACTA
>GV2UCFN02G1FBI
GGTGAGTAACACGTGGGTGATCTGCCCTGTACTTCGGGATAAGCTTGGGAAACTGGGTCTAATACCGGATAGGACCATGGTTTAGTGTCTCATGGTGGAAAGATTTTTTGGTGCAGGATGAGCTCGCGGCCTATCAGCTTGTTGGTGGGGTAATGGCCTACCAAGGCGTCGACGGGTAGCCGGCCTGAGAGGGTGGACGGCCACATTGGGACTGAGATACGGCCCAGACTCCTACGGGAGGCAGCAGTGGGGAATATTGCACAATGGGCGCAAGCCTGATGCAGCGACGCCGCGTGGGGGATGACGGCCTTCGGGTTGTAAACTCCTTTCGTTAGGGACGAAGCCGCACTTTTTTTGGGTGTGGTGACGGTACCTTTGTTAAGAAGCACCGGCTAACTA
>GV2UCFN02JKNQ1
GGTGAGTAACACGTGGGTGATCTGCCCTGTACTTCGGGATAAGCTTGGGAAACTGGGTCTAATACCGGATAGGACCATGGTTTAGTGTCTCATGGTGGAAAGATTTTTTGGTGCAGGATGAGCTCGCGGCCTATCAGCTTGTTGGTGGGGTAATGGCCTACCAAGGCGTCGACGGGTAGCCGGCCTGAGAGGGTGGACGGCCACATTGGGACTGAGATACGGCCCAGACTCCTACGGGAGGCAGCAGTGGGGAATATTGCACAATGGGCGCAAGCCTGATGCAGCGACGCCGCGTGGGGGATGACGGCCTTCGGGTTGTAAACTCCTTTCGTTAGGGACGAAGCCGCACTTTTTTTGGGTGTGGTGACGGTACCTTTGTTAAGAAGCACCGGCTAACTA
>GV2UCFN02GH9E6
GGTGAGTAACACGTGGGTGATCTGCCCTGTACTTCGGGATAAGCTTGGGAAACTGGGTCTAATACCGGATAGGACCATGGTTTAGTGTCTCATGGTGGAAAGATTTTTTGGTGCAGGATGAGCTCGCGGCCTATCAGCTTGTTGGTGGGGTAATGGCCTACCAAGGCGTCGACGGGTAGCCGGCCTGAGAGGGTGGACGGCCACATTGGGACTGAGATACGGCCCAGACTCCTACGGGAGGCAGCAGTGGGGAATATTGCACAATGGGCGCAAGCCTGATGCAGCGACGCCGCGTGGGGGATGACGGCCTTCGGGTTGTAAACTCCTTTCGTTAGGGACGAAGCCGCACTTTTTTTGGGTGTGGTGACGGTACCTTTGTTAAGAAGCACCGGCTAACTA
>GV2UCFN02IZPTZ
GGTGAGTAACACGTGGGTGATCTGCCCTGTACTTCGGGATAAGCTTGGGAAACTGGGTCTAATACCGGATAGGACCATGGTTTAGTGTCTCATGGTGGAAAGATTTTTTGGTGCAGGATGAGCTCGCGGCCTATCAGCTTGTTGGTGGGGTAATGGCCTACCAAGGCGTCGACGGGTAGCCGGCCTGAGAGGGTGGACGGCCACATTGGGACTGAGATACGGCCCAGACTCCTACGGGAGGCAGCAGTGGGGAATATTGCACAATGGGCGCAAGCCTGATGCAGCGACGCCGCGTGGGGGATGACGGCCTTCGGGTTGTAAACTCCTTTCGTTAGGGACGAAGCCGCACTTTTTTTGGGTGTGGTGACGGTACCTTTGTTAAGAAGCACCGGCTAACTA
>GV2UCFN02HDC1O
GGTGAGTAACACGTGGGTGATCTGCCCTGTACTTCGGGATAAGCTTGGGAAACTGGGTCTAATACCGGATAGGACCATGGTTTAGTGTCTCATGGTGGAAAGATTTTTTGGTGCAGGATGAGCTCGCGGCCTATCAGCTTGTTGGTGGGGTAATGGCCTACCAAGGCGTCGACGGGTAGCCGGCCTGAGAGGGTGGACGGCCACATTGGGACTGAGATACGGCCCAGACTCCTACGGGAGGCAGCAGTGGGGAATATTGCACAATGGGCGCAAGCCTGATGCAGCGACGCCGCGTGGGGGATGACGGCCTTCGGGTTGTAAACTCCTTTCGTTAGGGACGAAGCCGCACTTTTTTTGGGTGTGGTGACGGTACCTTTGTTAAGAAGCACCGGCTAACTA
>GV2UCFN02G0CFV
GGTGAGTAACACGTGGGTGATCTGCCCTGTACTTCGGGATAAGCTTGGGAAACTGGGTCTAATACCGGATAGGACCATGGTTTAGTGTCTCATGGTGGAAAGATTTTTTGGTGCAGGATGAGCTCGCGGCCTATCAGCTTGTTGGTGGGGTAATGGCCTACCAAGGCGTCGACGGGTAGCCGGCCTGAGAGGGTGGACGGCCACATTGGGACTGAGATACGGCCCAGACTCCTACGGGAGGCAGCAGTGGGGAATATTGCACAATGGGCGCAAGCCTGATGCAGCGACGCCGCGTGGGGGATGACGGCCTTCGGGTTGTAAACTCCTTTCGTTAGGGACGAAGCCGCACTTTTTTTGGGTGTGGTGACGGTACCTTTGTTAAGAAGCACCGGCTAACTA
>GV2UCFN02I7CJT
GGTGAGTAACACGTGGGTGATCTGCCCTGTACTTCGGGATAAGCTTGGGAAACTGGGTCTAATACCGGATAGGACCATGGTTTAGTGTCTCATGGTGGAAAGATTTTTTGGTGCAGGATGAGCTCGCGGCCTATCAGCTTGTTGGTGGGGTAATGGCCTACCAAGGCGTCGACGGGTAGCCGGCCTGAGAGGGTGGACGGCCACATTGGGACTGAGATACGGCCCAGACTCCTACGGGAGGCAGCAGTGGGGAATATTGCACAATGGGCGCAAGCCTGATGCAGCGACGCCGCGTGGGGGATGACGGCCTTCGGGTTGTAAACTCCTTTCGTTAGGGACGAAGCCGCACTTTTTTTGGGTGTGGTGACGGTACCTTTGTTAAGAAGCACCGGCTAACTA
>GV2UCFN02JTAOD
GGTGAGTAACACGTGGGTGATCTGCCCTGTACTTCGGGATAAGCTTGGGAAACTGGGTCTAATACCGGATAGGACCATGGTTTAGTGTCTCATGGTGGAAAGATTTTTTGGTGCAGGATGAGCTCGCGGCCTATCAGCTTGTTGGTGGGGTAATGGCCTACCAAGGCGTCGACGGGTAGCCGGCCTGAGAGGGTGGACGGCCACATTGGGACTGAGATACGGCCCAGACTCCTACGGGAGGCAGCAGTGGGGAATATTGCACAATGGGCGCAAGCCTGATGCAGCGACGCCGCGTGGGGGATGACGGCCTTCGGGTTGTAAACTCCTTTCGTTAGGGACGAAGCCGCACTTTTTTTGGGTGTGGTGACGGTACCTTTGTTAAGAAGCACCGGCTAACTA
>GV2UCFN02G0R4B
GGTGAGTAACACGTGGGTGATCTGCCCTGTACTTCGGGATAAGCTTGGGAAACTGGGTCTAATACCGGATAGGACCATGGTTTAGTGTCTCATGGTGGAAAGATTTTTTGGTGCAGGATGAGCTCGCGGCCTATCAGCTTGTTGGTGGGGTAATGGCCTACCAAGGCGTCGACGGGTAGCCGGCCTGAGAGGGTGGACGGCCACATTGGGACTGAGATACGGCCCAGACTCCTACGGGAGGCAGCAGTGGGGAATATTGCACAATGGGCGCAAGCCTGATGCAGCGACGCCGCGTGGGGGATGACGGCCTTCGGGTTGTAAACTCCTTTCGTTAGGGACGAAGCCGCACTTTTTTTGGGTGTGGTGACGGTACCTTTGTTAAGAAGCACCGGCTAACTA
>GV2UCFN02JO3XQ
GGTGAGTAACACGTGGGTGATCTGCCCTGTACTTCGGGATAAGCTTGGGAAACTGGGTCTAATACCGGATAGGACCATGGTTTAGTGTCTCATGGTGGAAAGATTTTTTGGTGCAGGATGAGCTCGCGGCCTATCAGCTTGTTGGTGGGGTAATGGCCTACCAAGGCGTCGACGGGTAGCCGGCCTGAGAGGGTGGACGGCCACATTGGGACTGAGATACGGCCCAGACTCCTACGGGAGGCAGCAGTGGGGAATATTGCACAATGGGCGCAAGCCTGATGCAGCGACGCCGCGTGGGGGATGACGGCCTTCGGGTTGTAAACTCCTTTCGTTAGGGACGAAGCCGCACTTTTTTTGGGTGTGGTGACGGTACCTTTGTTAAGAAGCACCGGCTAACTA
>GV2UCFN02JQ8CH
GGTGAGTAACACGTGGGTGATCTGCCCTGTACTTCGGGATAAGCTTGGGAAACTGGGTCTAATACCGGATAGGACCATGGTTTAGTGTCTCATGGTGGAAAGATTTTTTGGTGCAGGATGAGCTCGCGGCCTATCAGCTTGTTGGTGGGGTAATGGCCTACCAAGGCGTCGACGGGTAGCCGGCCTGAGAGGGTGGACGGCCACATTGGGACTGAGATACGGCCCAGACTCCTACGGGAGGCAGCAGTGGGGAATATTGCACAATGGGCGCAAGCCTGATGCAGCGACGCCGCGTGGGGGATGACGGCCTTCGGGTTGTAAACTCCTTTCGTTAGGGACGAAGCCGCACTTTTTTTGGGTGTGGTGACGGTACCTTTGTTAAGAAGCACCGGCTAACTA
>GV2UCFN02HQKYH
GGTGAGTAACACGTGGGTGATCTGCCCTGTACTTCGGGATAAGCTTGGGAAACTGGGTCTAATACCGGATAGGACCATGGTTTAGTGTCTCATGGTGGAAAGATTTTTTGGTGCAGGATGAGCTCGCGGCCTATCAGCTTGTTGGTGGGGTAATGGCCTACCAAGGCGTCGACGGGTAGCCGGCCTGAGAGGGTGGACGGCCACATTGGGACTGAGATACGGCCCAGACTCCTACGGGAGGCAGCAGTGGGGAATATTGCACAATGGGCGCAAGCCTGATGCAGCGACGCCGCGTGGGGGATGACGGCCTTCGGGTTGTAAACTCCTTTCGTTAGGGACGAAGCCGCACTTTTTTTGGGTGTGGTGACGGTACCTTTGTTAAGAAGCACCGGCTAACTA
>GV2UCFN02JZGAU
GGTGAGTAACACGTGGGTGATCTGCCCTGTACTTCGGGATAAGCTTGGGAAACTGGGTCTAATACCGGATAGGACCATGGTTTAGTGTCTCATGGTGGAAAGATTTTTTGGTGCAGGATGAGCTCGCGGCCTATCAGCTTGTTGGTGGGGTAATGGCCTACCAAGGCGTCGACGGGTAGCCGGCCTGAGAGGGTGGACGGCCACATTGGGACTGAGATACGGCCCAGACTCCTACGGGAGGCAGCAGTGGGGAATATTGCACAATGGGCGCAAGCCTGATGCAGCGACGCCGCGTGGGGGATGACGGCCTTCGGGTTGTAAACTCCTTTCGTTAGGGACGAAGCCGCACTTTTTTTGGGTGTGGTGACGGTACCTTTGTTAAGAAGCACCGGCTAACTA
>GV2UCFN02G1CZV
GGTGAGTAACACGTGGGTGATCTGCCCTGTACTTCGGGATAAGCTTGGGAAACTGGGTCTAATACCGGATAGGACCATGGTTTAGTGTCTCATGGTGGAAAGATTTTTTGGTGCAGGATGAGCTCGCGGCCTATCAGCTTGTTGGTGGGGTAATGGCCTACCAAGGCGTCGACGGGTAGCCGGCCTGAGAGGGTGGACGGCCACATTGGGACTGAGATACGGCCCAGACTCCTACGGGAGGCAGCAGTGGGGAATATTGCACAATGGGCGCAAGCCTGATGCAGCGACGCCGCGTGGGGGATGACGGCCTTCGGGTTGTAAACTCCTTTCGTTAGGGACGAAGCCGCACTTTTTTTGGGTGTGGTGACGGTACCTTTGTTAAGAAGCACCGGCTAACTA
>GV2UCFN02JNRJ4
GGTGAGTAACACGTGGGTGATCTGCCCTGTACTTCGGGATAAGCTTGGGAAACTGGGTCTAATACCGGATAGGACCATGGTTTAGTGTCTCATGGTGGAAAGATTTTTTGGTGCAGGATGAGCTCGCGGCCTATCAGCTTGTTGGTGGGGTAATGGCCTACCAAGGCGTCGACGGGTAGCCGGCCTGAGAGGGTGGACGGCCACATTGGGACTGAGATACGGCCCAGACTCCTACGGGAGGCAGCAGTGGGGAATATTGCACAATGGGCGCAAGCCTGATGCAGCGACGCCGCGTGGGGGATGACGGCCTTCGGGTTGTAAACTCCTTTCGTTAGGGACGAAGCCGCACTTTTTTTGGGTGTGGTGACGGTACCTTTGTTAAGAAGCACCGGCTAACTA
>GV2UCFN02GRPCP
GGTGAGTAACACGTGGGTGATCTGCCCTGTACTTCGGGATAAGCTTGGGAAACTGGGTCTAATACCGGATAGGACCATGGTTTAGTGTCTCATGGTGGAAAGATTTTTTGGTGCAGGATGAGCTCGCGGCCTATCAGCTTGTTGGTGGGGTAATGGCCTACCAAGGCGTCGACGGGTAGCCGGCCTGAGAGGGTGGACGGCCACATTGGGACTGAGATACGGCCCAGACTCCTACGGGAGGCAGCAGTGGGGAATATTGCACAATGGGCGCAAGCCTGATGCAGCGACGCCGCGTGGGGGATGACGGCCTTCGGGTTGTAAACTCCTTTCGTTAGGGACGAAGCCGCACTTTTTTTGGGTGTGGTGACGGTACCTTTGTTAAGAAGCACCGGCTAACTA
>GV2UCFN02G26DO
GGTGAGTAACACGTGGGTGATCTGCCCTGTACTTCGGGATAAGCTTGGGAAACTGGGTCTAATACCGGATAGGACCATGGTTTAGTGTCTCATGGTGGAAAGATTTTTTGGTGCAGGATGAGCTCGCGGCCTATCAGCTTGTTGGTGGGGTAATGGCCTACCAAGGCGTCGACGGGTAGCCGGCCTGAGAGGGTGGACGGCCACATTGGGACTGAGATACGGCCCAGACTCCTACGGGAGGCAGCAGTGGGGAATATTGCACAATGGGCGCAAGCCTGATGCAGCGACGCCGCGTGGGGGATGACGGCCTTCGGGTTGTAAACTCCTTTCGTTAGGGACGAAGCCGCACTTTTTTTGGGTGTGGTGACGGTACCTTTGTTAAGAAGCACCGGCTAACTA
>GV2UCFN02FSSO5
GGTGAGTAACACGTGGGTGATCTGCCCTGTACTTCGGGATAAGCTTGGGAAACTGGGTCTAATACCGGATAGGACCATGGTTTAGTGTCTCATGGTGGAAAGATTTTTTGGTGCAGGATGAGCTCGCGGCCTATCAGCTTGTTGGTGGGGTAATGGCCTACCAAGGCGTCGACGGGTAGCCGGCCTGAGAGGGTGGACGGCCACATTGGGACTGAGATACGGCCCAGACTCCTACGGGAGGCAGCAGTGGGGAATATTGCACAATGGGCGCAAGCCTGATGCAGCGACGCCGCGTGGGGGATGACGGCCTTCGGGTTGTAAACTCCTTTCGTTAGGGACGAAGCCGCACTTTTTTTGGGTGTGGTGACGGTACCTTTGTTAAGAAGCACCGGCTAACTA
>GV2UCFN02FZ6WQ
GGTGAGTAACACGTGGGTGATCTGCCCTGTACTTCGGGATAAGCTTGGGAAACTGGGTCTAATACCGGATAGGACCATGGTTTAGTGTCTCATGGTGGAAAGATTTTTTGGTGCAGGATGAGCTCGCGGCCTATCAGCTTGTTGGTGGGGTAATGGCCTACCAAGGCGTCGACGGGTAGCCGGCCTGAGAGGGTGGACGGCCACATTGGGACTGAGATACGGCCCAGACTCCTACGGGAGGCAGCAGTGGGGAATATTGCACAATGGGCGCAAGCCTGATGCAGCGACGCCGCGTGGGGGATGACGGCCTTCGGGTTGTAAACTCCTTTCGTTAGGGACGAAGCCGCACTTTTTTTGGGTGTGGTGACGGTACCTTTGTTAAGAAGCACCGGCTAACTA
>GV2UCFN02FKQS2
GGTGAGTAACACGTGGGTGATCTGCCCTGTACTTCGGGATAAGCTTGGGAAACTGGGTCTAATACCGGATAGGACCATGGTTTAGTGTCTCATGGTGGAAAGATTTTTTGGTGCAGGATGAGCTCGCGGCCTATCAGCTTGTTGGTGGGGTAATGGCCTACCAAGGCGTCGACGGGTAGCCGGCCTGAGAGGGTGGACGGCCACATTGGGACTGAGATACGGCCCAGACTCCTACGGGAGGCAGCAGTGGGGAATATTGCACAATGGGCGCAAGCCTGATGCAGCGACGCCGCGTGGGGGATGACGGCCTTCGGGTTGTAAACTCCTTTCGTTAGGGACGAAGCCGCACTTTTTTTGGGTGTGGTGACGGTACCTTTGTTAAGAAGCACCGGCTAACTA
>GV2UCFN02GU6QP
GGTGAGTAACACGTGGGTGATCTGCCCTGTACTTCGGGATAAGCTTGGGAAACTGGGTCTAATACCGGATAGGACCATGGTTTAGTGTCTCATGGTGGAAAGATTTTTTGGTGCAGGATGAGCTCGCGGCCTATCAGCTTGTTGGTGGGGTAATGGCCTACCAAGGCGTCGACGGGTAGCCGGCCTGAGAGGGTGGACGGCCACATTGGGACTGAGATACGGCCCAGACTCCTACGGGAGGCAGCAGTGGGGAATATTGCACAATGGGCGCAAGCCTGATGCAGCGACGCCGCGTGGGGGATGACGGCCTTCGGGTTGTAAACTCCTTTCGTTAGGGACGAAGCCGCACTTTTTTTGGGTGTGGTGACGGTACCTTTGTTAAGAAGCACCGGCTAACTA
>GV2UCFN02I31LY
GGTGAGTAACACGTGGGTGATCTGCCCTGTACTTCGGGATAAGCTTGGGAAACTGGGTCTAATACCGGATAGGACCATGGTTTAGTGTCTCATGGTGGAAAGATTTTTTGGTGCAGGATGAGCTCGCGGCCTATCAGCTTGTTGGTGGGGTAATGGCCTACCAAGGCGTCGACGGGTAGCCGGCCTGAGAGGGTGGACGGCCACATTGGGACTGAGATACGGCCCAGACTCCTACGGGAGGCAGCAGTGGGGAATATTGCACAATGGGCGCAAGCCTGATGCAGCGACGCCGCGTGGGGGATGACGGCCTTCGGGTTGTAAACTCCTTTCGTTAGGGACGAAGCCGCACTTTTTTTGGGTGTGGTGACGGTACCTTTGTTAAGAAGCACCGGCTAACTA
>GV2UCFN02IEOGO
GGTGAGTAACACGTGGGTGATCTGCCCTGTACTTCGGGATAAGCTTGGGAAACTGGGTCTAATACCGGATAGGACCATGGTTTAGTGTCTCATGGTGGAAAGATTTTTTGGTGCAGGATGAGCTCGCGGCCTATCAGCTTGTTGGTGGGGTAATGGCCTACCAAGGCGTCGACGGGTAGCCGGCCTGAGAGGGTGGACGGCCACATTGGGACTGAGATACGGCCCAGACTCCTACGGGAGGCAGCAGTGGGGAATATTGCACAATGGGCGCAAGCCTGATGCAGCGACGCCGCGTGGGGGATGACGGCCTTCGGGTTGTAAACTCCTTTCGTTAGGGACGAAGCCGCACTTTTTTTGGGTGTGGTGACGGTACCTTTGTTAAGAAGCACCGGCTAACTA
>GV2UCFN02H4SFV
GGTGAGTAACACGTGGGTGATCTGCCCTGTACTTCGGGATAAGCTTGGGAAACTGGGTCTAATACCGGATAGGACCATGGTTTAGTGTCTCATGGTGGAAAGATTTTTTGGTGCAGGATGAGCTCGCGGCCTATCAGCTTGTTGGTGGGGTAATGGCCTACCAAGGCGTCGACGGGTAGCCGGCCTGAGAGGGTGGACGGCCACATTGGGACTGAGATACGGCCCAGACTCCTACGGGAGGCAGCAGTGGGGAATATTGCACAATGGGCGCAAGCCTGATGCAGCGACGCCGCGTGGGGGATGACGGCCTTCGGGTTGTAAACTCCTTTCGTTAGGGACGAAGCCGCACTTTTTTTGGGTGTGGTGACGGTACCTTTGTTAAGAAGCACCGGCTAACTA
>GV2UCFN02I3EW1
GGTGAGTAACACGTGGGTGATCTGCCCTGTACTTCGGGATAAGCTTGGGAAACTGGGTCTAATACCGGATAGGACCATGGTTTAGTGTCTCATGGTGGAAAGATTTTTTGGTGCAGGATGAGCTCGCGGCCTATCAGCTTGTTGGTGGGGTAATGGCCTACCAAGGCGTCGACGGGTAGCCGGCCTGAGAGGGTGGACGGCCACATTGGGACTGAGATACGGCCCAGACTCCTACGGGAGGCAGCAGTGGGGAATATTGCACAATGGGCGCAAGCCTGATGCAGCGACGCCGCGTGGGGGATGACGGCCTTCGGGTTGTAAACTCCTTTCGTTAGGGACGAAGCCGCACTTTTTTTGGGTGTGGTGACGGTACCTTTGTTAAGAAGCACCGGCTAACTA
>GV2UCFN02FPAFF
GGTGAGTAACACGTGGGTGATCTGCCCTGTACTTCGGGATAAGCTTGGGAAACTGGGTCTAATACCGGATAGGACCATGGTTTAGTGTCTCATGGTGGAAAGATTTTTTGGTGCAGGATGAGCTCGCGGCCTATCAGCTTGTTGGTGGGGTAATGGCCTACCAAGGCGTCGACGGGTAGCCGGCCTGAGAGGGTGGACGGCCACATTGGGACTGAGATACGGCCCAGACTCCTACGGGAGGCAGCAGTGGGGAATATTGCACAATGGGCGCAAGCCTGATGCAGCGACGCCGCGTGGGGGATGACGGCCTTCGGGTTGTAAACTCCTTTCGTTAGGGACGAAGCCGCACTTTTTTTGGGTGTGGTGACGGTACCTTTGTTAAGAAGCACCGGCTAACTA
>GV2UCFN02IKRJT
GGTGAGTAACACGTGGGTGATCTGCCCTGTACTTCGGGATAAGCTTGGGAAACTGGGTCTAATACCGGATAGGACCATGGTTTAGTGTCTCATGGTGGAAAGATTTTTTGGTGCAGGATGAGCTCGCGGCCTATCAGCTTGTTGGTGGGGTAATGGCCTACCAAGGCGTCGACGGGTAGCCGGCCTGAGAGGGTGGACGGCCACATTGGGACTGAGATACGGCCCAGACTCCTACGGGAGGCAGCAGTGGGGAATATTGCACAATGGGCGCAAGCCTGATGCAGCGACGCCGCGTGGGGGATGACGGCCTTCGGGTTGTAAACTCCTTTCGTTAGGGACGAAGCCGCACTTTTTTTGGGTGTGGTGACGGTACCTTTGTTAAGAAGCACCGGCTAACTA
>GV2UCFN02JP4SN
GGTGAGTAACACGTGGGTGATCTGCCCTGTACTTCGGGATAAGCTTGGGAAACTGGGTCTAATACCGGATAGGACCATGGTTTAGTGTCTCATGGTGGAAAGATTTTTTGGTGCAGGATGAGCTCGCGGCCTATCAGCTTGTTGGTGGGGTAATGGCCTACCAAGGCGTCGACGGGTAGCCGGCCTGAGAGGGTGGACGGCCACATTGGGACTGAGATACGGCCCAGACTCCTACGGGAGGCAGCAGTGGGGAATATTGCACAATGGGCGCAAGCCTGATGCAGCGACGCCGCGTGGGGGATGACGGCCTTCGGGTTGTAAACTCCTTTCGTTAGGGACGAAGCCGCACTTTTTTTGGGTGTGGTGACGGTACCTTTGTTAAGAAGCACCGGCTAACTA
>GV2UCFN02JPWM6
GGTGAGTAACACGTGGGTGATCTGCCCTGTACTTCGGGATAAGCTTGGGAAACTGGGTCTAATACCGGATAGGACCATGGTTTAGTGTCTCATGGTGGAAAGATTTTTTGGTGCAGGATGAGCTCGCGGCCTATCAGCTTGTTGGTGGGGTAATGGCCTACCAAGGCGTCGACGGGTAGCCGGCCTGAGAGGGTGGACGGCCACATTGGGACTGAGATACGGCCCAGACTCCTACGGGAGGCAGCAGTGGGGAATATTGCACAATGGGCGCAAGCCTGATGCAGCGACGCCGCGTGGGGGATGACGGCCTTCGGGTTGTAAACTCCTTTCGTTAGGGACGAAGCCGCACTTTTTTTGGGTGTGGTGACGGTACCTTTGTTAAGAAGCACCGGCTAACTA
>GV2UCFN02IYXIP
GGTGAGTAACACGTGGGTGATCTGCCCTGTACTTCGGGATAAGCTTGGGAAACTGGGTCTAATACCGGATAGGACCATGGTTTAGTGTCTCATGGTGGAAAGATTTTTTGGTGCAGGATGAGCTCGCGGCCTATCAGCTTGTTGGTGGGGTAATGGCCTACCAAGGCGTCGACGGGTAGCCGGCCTGAGAGGGTGGACGGCCACATTGGGACTGAGATACGGCCCAGACTCCTACGGGAGGCAGCAGTGGGGAATATTGCACAATGGGCGCAAGCCTGATGCAGCGACGCCGCGTGGGGGATGACGGCCTTCGGGTTGTAAACTCCTTTCGTTAGGGACGAAGCCGCACTTTTTTTGGGTGTGGTGACGGTACCTTTGTTAAGAAGCACCGGCTAACTA
>GV2UCFN02I6C5E
GGTGAGTAACACGTGGGTGATCTGCCCTGTACTTCGGGATAAGCTTGGGAAACTGGGTCTAATACCGGATAGGACCATGGTTTAGTGTCTCATGGTGGAAAGATTTTTTGGTGCAGGATGAGCTCGCGGCCTATCAGCTTGTTGGTGGGGTAATGGCCTACCAAGGCGTCGACGGGTAGCCGGCCTGAGAGGGTGGACGGCCACATTGGGACTGAGATACGGCCCAGACTCCTACGGGAGGCAGCAGTGGGGAATATTGCACAATGGGCGCAAGCCTGATGCAGCGACGCCGCGTGGGGGATGACGGCCTTCGGGTTGTAAACTCCTTTCGTTAGGGACGAAGCCGCACTTTTTTTGGGTGTGGTGACGGTACCTTTGTTAAGAAGCACCGGCTAACTA
>GV2UCFN02IAI9R
GGTGAGTAACACGTGGGTGATCTGCCCTGTACTTCGGGATAAGCTTGGGAAACTGGGTCTAATACCGGATAGGACCATGGTTTAGTGTCTCATGGTGGAAAGATTTTTTGGTGCAGGATGAGCTCGCGGCCTATCAGCTTGTTGGTGGGGTAATGGCCTACCAAGGCGTCGACGGGTAGCCGGCCTGAGAGGGTGGACGGCCACATTGGGACTGAGATACGGCCCAGACTCCTACGGGAGGCAGCAGTGGGGAATATTGCACAATGGGCGCAAGCCTGATGCAGCGACGCCGCGTGGGGGATGACGGCCTTCGGGTTGTAAACTCCTTTCGTTAGGGACGAAGCCGCACTTTTTTTGGGTGTGGTGACGGTACCTTTGTTAAGAAGCACCGGCTAACTA
>GV2UCFN02IIAY6
GGTGAGTAACACGTGGGTGATCTGCCCTGTACTTCGGGATAAGCTTGGGAAACTGGGTCTAATACCGGATAGGACCATGGTTTAGTGTCTCATGGTGGAAAGATTTTTTGGTGCAGGATGAGCTCGCGGCCTATCAGCTTGTTGGTGGGGTAATGGCCTACCAAGGCGTCGACGGGTAGCCGGCCTGAGAGGGTGGACGGCCACATTGGGACTGAGATACGGCCCAGACTCCTACGGGAGGCAGCAGTGGGGAATATTGCACAATGGGCGCAAGCCTGATGCAGCGACGCCGCGTGGGGGATGACGGCCTTCGGGTTGTAAACTCCTTTCGTTAGGGACGAAGCCGCACTTTTTTTGGGTGTGGTGACGGTACCTTTGTTAAGAAGCACCGGCTAACTA
>GV2UCFN02HEHUK
GGTGAGTAACACGTGGGTGATCTGCCCTGTACTTCGGGATAAGCTTGGGAAACTGGGTCTAATACCGGATAGGACCATGGTTTAGTGTCTCATGGTGGAAAGATTTTTTGGTGCAGGATGAGCTCGCGGCCTATCAGCTTGTTGGTGGGGTAATGGCCTACCAAGGCGTCGACGGGTAGCCGGCCTGAGAGGGTGGACGGCCACATTGGGACTGAGATACGGCCCAGACTCCTACGGGAGGCAGCAGTGGGGAATATTGCACAATGGGCGCAAGCCTGATGCAGCGACGCCGCGTGGGGGATGACGGCCTTCGGGTTGTAAACTCCTTTCGTTAGGGACGAAGCCGCACTTTTTTTGGGTGTGGTGACGGTACCTTTGTTAAGAAGCACCGGCTAACTA
>GV2UCFN02HASEM
GGTGAGTAACACGTGGGTGATCTGCCCTGTACTTCGGGATAAGCTTGGGAAACTGGGTCTAATACCGGATAGGACCATGGTTTAGTGTCTCATGGTGGAAAGATTTTTTGGTGCAGGATGAGCTCGCGGCCTATCAGCTTGTTGGTGGGGTAATGGCCTACCAAGGCGTCGACGGGTAGCCGGCCTGAGAGGGTGGACGGCCACATTGGGACTGAGATACGGCCCAGACTCCTACGGGAGGCAGCAGTGGGGAATATTGCACAATGGGCGCAAGCCTGATGCAGCGACGCCGCGTGGGGGATGACGGCCTTCGGGTTGTAAACTCCTTTCGTTAGGGACGAAGCCGCACTTTTTTTGGGTGTGGTGACGGTACCTTTGTTAAGAAGCACCGGCTAACTA
>GV2UCFN02JH1TZ
GGTGAGTAACACGTGGGTGATCTGCCCTGTACTTCGGGATAAGCTTGGGAAACTGGGTCTAATACCGGATAGGACCATGGTTTAGTGTCTCATGGTGGAAAGATTTTTTGGTGCAGGATGAGCTCGCGGCCTATCAGCTTGTTGGTGGGGTAATGGCCTACCAAGGCGTCGACGGGTAGCCGGCCTGAGAGGGTGGACGGCCACATTGGGACTGAGATACGGCCCAGACTCCTACGGGAGGCAGCAGTGGGGAATATTGCACAATGGGCGCAAGCCTGATGCAGCGACGCCGCGTGGGGGATGACGGCCTTCGGGTTGTAAACTCCTTTCGTTAGGGACGAAGCCGCACTTTTTTTGGGTGTGGTGACGGTACCTTTGTTAAGAAGCACCGGCTAACTA
>GV2UCFN02H0PZV
GGTGAGTAACACGTGGGTGATCTGCCCTGTACTTCGGGATAAGCTTGGGAAACTGGGTCTAATACCGGATAGGACCATGGTTTAGTGTCTCATGGTGGAAAGATTTTTTGGTGCAGGATGAGCTCGCGGCCTATCAGCTTGTTGGTGGGGTAATGGCCTACCAAGGCGTCGACGGGTAGCCGGCCTGAGAGGGTGGACGGCCACATTGGGACTGAGATACGGCCCAGACTCCTACGGGAGGCAGCAGTGGGGAATATTGCACAATGGGCGCAAGCCTGATGCAGCGACGCCGCGTGGGGGATGACGGCCTTCGGGTTGTAAACTCCTTTCGTTAGGGACGAAGCCGCACTTTTTTTGGGTGTGGTGACGGTACCTTTGTTAAGAAGCACCGGCTAACTA
>GV2UCFN02F4HT3
GGTGAGTAACACGTGGGTGATCTGCCCTGTACTTCGGGATAAGCTTGGGAAACTGGGTCTAATACCGGATAGGACCATGGTTTAGTGTCTCATGGTGGAAAGATTTTTTGGTGCAGGATGAGCTCGCGGCCTATCAGCTTGTTGGTGGGGTAATGGCCTACCAAGGCGTCGACGGGTAGCCGGCCTGAGAGGGTGGACGGCCACATTGGGACTGAGATACGGCCCAGACTCCTACGGGAGGCAGCAGTGGGGAATATTGCACAATGGGCGCAAGCCTGATGCAGCGACGCCGCGTGGGGGATGACGGCCTTCGGGTTGTAAACTCCTTTCGTTAGGGACGAAGCCGCACTTTTTTTGGGTGTGGTGACGGTACCTTTGTTAAGAAGCACCGGCTAACTA
>GV2UCFN02FWT6P
GGTGAGTAACACGTGGGTGATCTGCCCTGTACTTCGGGATAAGCTTGGGAAACTGGGTCTAATACCGGATAGGACCATGGTTTAGTGTCTCATGGTGGAAAGATTTTTTGGTGCAGGATGAGCTCGCGGCCTATCAGCTTGTTGGTGGGGTAATGGCCTACCAAGGCGTCGACGGGTAGCCGGCCTGAGAGGGTGGACGGCCACATTGGGACTGAGATACGGCCCAGACTCCTACGGGAGGCAGCAGTGGGGAATATTGCACAATGGGCGCAAGCCTGATGCAGCGACGCCGCGTGGGGGATGACGGCCTTCGGGTTGTAAACTCCTTTCGTTAGGGACGAAGCCGCACTTTTTTTGGGTGTGGTGACGGTACCTTTGTTAAGAAGCACCGGCTAACTA
>GV2UCFN02HG1JI
GGTGAGTAACACGTGGGTGATCTGCCCTGTACTTCGGGATAAGCTTGGGAAACTGGGTCTAATACCGGATAGGACCATGGTTTAGTGTCTCATGGTGGAAAGATTTTTTGGTGCAGGATGAGCTCGCGGCCTATCAGCTTGTTGGTGGGGTAATGGCCTACCAAGGCGTCGACGGGTAGCCGGCCTGAGAGGGTGGACGGCCACATTGGGACTGAGATACGGCCCAGACTCCTACGGGAGGCAGCAGTGGGGAATATTGCACAATGGGCGCAAGCCTGATGCAGCGACGCCGCGTGGGGGATGACGGCCTTCGGGTTGTAAACTCCTTTCGTTAGGGACGAAGCCGCACTTTTTTTGGGTGTGGTGACGGTACCTTTGTTAAGAAGCACCGGCTAACTA
>GV2UCFN02F7XJI
GGTGAGTAACACGTGGGTGATCTGCCCTGTACTTCGGGATAAGCTTGGGAAACTGGGTCTAATACCGGATAGGACCATGGTTTAGTGTCTCATGGTGGAAAGATTTTTTGGTGCAGGATGAGCTCGCGGCCTATCAGCTTGTTGGTGGGGTAATGGCCTACCAAGGCGTCGACGGGTAGCCGGCCTGAGAGGGTGGACGGCCACATTGGGACTGAGATACGGCCCAGACTCCTACGGGAGGCAGCAGTGGGGAATATTGCACAATGGGCGCAAGCCTGATGCAGCGACGCCGCGTGGGGGATGACGGCCTTCGGGTTGTAAACTCCTTTCGTTAGGGACGAAGCCGCACTTTTTTTGGGTGTGGTGACGGTACCTTTGTTAAGAAGCACCGGCTAACTA
>GV2UCFN02HHWSR
GGTGAGTAACACGTGGGTGATCTGCCCTGTACTTCGGGATAAGCTTGGGAAACTGGGTCTAATACCGGATAGGACCATGGTTTAGTGTCTCATGGTGGAAAGATTTTTTGGTGCAGGATGAGCTCGCGGCCTATCAGCTTGTTGGTGGGGTAATGGCCTACCAAGGCGTCGACGGGTAGCCGGCCTGAGAGGGTGGACGGCCACATTGGGACTGAGATACGGCCCAGACTCCTACGGGAGGCAGCAGTGGGGAATATTGCACAATGGGCGCAAGCCTGATGCAGCGACGCCGCGTGGGGGATGACGGCCTTCGGGTTGTAAACTCCTTTCGTTAGGGACGAAGCCGCACTTTTTTTGGGTGTGGTGACGGTACCTTTGTTAAGAAGCACCGGCTAACTA
>GV2UCFN02HFJN7
GGTGAGTAACACGTGGGTGATCTGCCCTGTACTTCGGGATAAGCTTGGGAAACTGGGTCTAATACCGGATAGGACCATGGTTTAGTGTCTCATGGTGGAAAGATTTTTTGGTGCAGGATGAGCTCGCGGCCTATCAGCTTGTTGGTGGGGTAATGGCCTACCAAGGCGTCGACGGGTAGCCGGCCTGAGAGGGTGGACGGCCACATTGGGACTGAGATACGGCCCAGACTCCTACGGGAGGCAGCAGTGGGGAATATTGCACAATGGGCGCAAGCCTGATGCAGCGACGCCGCGTGGGGGATGACGGCCTTCGGGTTGTAAACTCCTTTCGTTAGGGACGAAGCCGCACTTTTTTTGGGTGTGGTGACGGTACCTTTGTTAAGAAGCACCGGCTAACTA
>GV2UCFN02ID22T
GGTGAGTAACACGTGGGTGATCTGCCCTGTACTTCGGGATAAGCTTGGGAAACTGGGTCTAATACCGGATAGGACCATGGTTTAGTGTCTCATGGTGGAAAGATTTTTTGGTGCAGGATGAGCTCGCGGCCTATCAGCTTGTTGGTGGGGTAATGGCCTACCAAGGCGTCGACGGGTAGCCGGCCTGAGAGGGTGGACGGCCACATTGGGACTGAGATACGGCCCAGACTCCTACGGGAGGCAGCAGTGGGGAATATTGCACAATGGGCGCAAGCCTGATGCAGCGACGCCGCGTGGGGGATGACGGCCTTCGGGTTGTAAACTCCTTTCGTTAGGGACGAAGCCGCACTTTTTTTGGGTGTGGTGACGGTACCTTTGTTAAGAAGCACCGGCTAACTA
>GV2UCFN02HJLGE
GGTGAGTAACACGTGGGTGATCTGCCCTGTACTTCGGGATAAGCTTGGGAAACTGGGTCTAATACCGGATAGGACCATGGTTTAGTGTCTCATGGTGGAAAGATTTTTTGGTGCAGGATGAGCTCGCGGCCTATCAGCTTGTTGGTGGGGTAATGGCCTACCAAGGCGTCGACGGGTAGCCGGCCTGAGAGGGTGGACGGCCACATTGGGACTGAGATACGGCCCAGACTCCTACGGGAGGCAGCAGTGGGGAATATTGCACAATGGGCGCAAGCCTGATGCAGCGACGCCGCGTGGGGGATGACGGCCTTCGGGTTGTAAACTCCTTTCGTTAGGGACGAAGCCGCACTTTTTTTGGGTGTGGTGACGGTACCTTTGTTAAGAAGCACCGGCTAACTA
>GV2UCFN02GHH4W
GGTGAGTAACACGTGGGTGATCTGCCCTGTACTTCGGGATAAGCTTGGGAAACTGGGTCTAATACCGGATAGGACCATGGTTTAGTGTCTCATGGTGGAAAGATTTTTTGGTGCAGGATGAGCTCGCGGCCTATCAGCTTGTTGGTGGGGTAATGGCCTACCAAGGCGTCGACGGGTAGCCGGCCTGAGAGGGTGGACGGCCACATTGGGACTGAGATACGGCCCAGACTCCTACGGGAGGCAGCAGTGGGGAATATTGCACAATGGGCGCAAGCCTGATGCAGCGACGCCGCGTGGGGGATGACGGCCTTCGGGTTGTAAACTCCTTTCGTTAGGGACGAAGCCGCACTTTTTTTGGGTGTGGTGACGGTACCTTTGTTAAGAAGCACCGGCTAACTA
>GV2UCFN02JYOT1
GGTGAGTAACACGTGGGTGATCTGCCCTGTACTTCGGGATAAGCTTGGGAAACTGGGTCTAATACCGGATAGGACCATGGTTTAGTGTCTCATGGTGGAAAGATTTTTTGGTGCAGGATGAGCTCGCGGCCTATCAGCTTGTTGGTGGGGTAATGGCCTACCAAGGCGTCGACGGGTAGCCGGCCTGAGAGGGTGGACGGCCACATTGGGACTGAGATACGGCCCAGACTCCTACGGGAGGCAGCAGTGGGGAATATTGCACAATGGGCGCAAGCCTGATGCAGCGACGCCGCGTGGGGGATGACGGCCTTCGGGTTGTAAACTCCTTTCGTTAGGGACGAAGCCGCACTTTTTTTGGGTGTGGTGACGGTACCTTTGTTAAGAAGCACCGGCTAACTA
>GV2UCFN02H7E31
GGTGAGTAACACGTGGGTGATCTGCCCTGTACTTCGGGATAAGCTTGGGAAACTGGGTCTAATACCGGATAGGACCATGGTTTAGTGTCTCATGGTGGAAAGATTTTTTGGTGCAGGATGAGCTCGCGGCCTATCAGCTTGTTGGTGGGGTAATGGCCTACCAAGGCGTCGACGGGTAGCCGGCCTGAGAGGGTGGACGGCCACATTGGGACTGAGATACGGCCCAGACTCCTACGGGAGGCAGCAGTGGGGAATATTGCACAATGGGCGCAAGCCTGATGCAGCGACGCCGCGTGGGGGATGACGGCCTTCGGGTTGTAAACTCCTTTCGTTAGGGACGAAGCCGCACTTTTTTTGGGTGTGGTGACGGTACCTTTGTTAAGAAGCACCGGCTAACTA
>GV2UCFN02HAZ1Q
GGTGAGTAACACGTGGGTGATCTGCCCTGTACTTCGGGATAAGCTTGGGAAACTGGGTCTAATACCGGATAGGACCATGGTTTAGTGTCTCATGGTGGAAAGATTTTTTGGTGCAGGATGAGCTCGCGGCCTATCAGCTTGTTGGTGGGGTAATGGCCTACCAAGGCGTCGACGGGTAGCCGGCCTGAGAGGGTGGACGGCCACATTGGGACTGAGATACGGCCCAGACTCCTACGGGAGGCAGCAGTGGGGAATATTGCACAATGGGCGCAAGCCTGATGCAGCGACGCCGCGTGGGGGATGACGGCCTTCGGGTTGTAAACTCCTTTCGTTAGGGACGAAGCCGCACTTTTTTTGGGTGTGGTGACGGTACCTTTGTTAAGAAGCACCGGCTAACTA
>GV2UCFN02GZQI3
GGTGAGTAACACGTGGGTGATCTGCCCTGTACTTCGGGATAAGCTTGGGAAACTGGGTCTAATACCGGATAGGACCATGGTTTAGTGTCTCATGGTGGAAAGATTTTTTGGTGCAGGATGAGCTCGCGGCCTATCAGCTTGTTGGTGGGGTAATGGCCTACCAAGGCGTCGACGGGTAGCCGGCCTGAGAGGGTGGACGGCCACATTGGGACTGAGATACGGCCCAGACTCCTACGGGAGGCAGCAGTGGGGAATATTGCACAATGGGCGCAAGCCTGATGCAGCGACGCCGCGTGGGGGATGACGGCCTTCGGGTTGTAAACTCCTTTCGTTAGGGACGAAGCCGCACTTTTTTTGGGTGTGGTGACGGTACCTTTGTTAAGAAGCACCGGCTAACTA
>GV2UCFN02H8IEV
GGTGAGTAACACGTGGGTGATCTGCCCTGTACTTCGGGATAAGCTTGGGAAACTGGGTCTAATACCGGATAGGACCATGGTTTAGTGTCTCATGGTGGAAAGATTTTTTGGTGCAGGATGAGCTCGCGGCCTATCAGCTTGTTGGTGGGGTAATGGCCTACCAAGGCGTCGACGGGTAGCCGGCCTGAGAGGGTGGACGGCCACATTGGGACTGAGATACGGCCCAGACTCCTACGGGAGGCAGCAGTGGGGAATATTGCACAATGGGCGCAAGCCTGATGCAGCGACGCCGCGTGGGGGATGACGGCCTTCGGGTTGTAAACTCCTTTCGTTAGGGACGAAGCCGCACTTTTTTTGGGTGTGGTGACGGTACCTTTGTTAAGAAGCACCGGCTAACTA
>GV2UCFN02ISDR8
GGTGAGTAACACGTGGGTGATCTGCCCTGTACTTCGGGATAAGCTTGGGAAACTGGGTCTAATACCGGATAGGACCATGGTTTAGTGTCTCATGGTGGAAAGATTTTTTGGTGCAGGATGAGCTCGCGGCCTATCAGCTTGTTGGTGGGGTAATGGCCTACCAAGGCGTCGACGGGTAGCCGGCCTGAGAGGGTGGACGGCCACATTGGGACTGAGATACGGCCCAGACTCCTACGGGAGGCAGCAGTGGGGAATATTGCACAATGGGCGCAAGCCTGATGCAGCGACGCCGCGTGGGGGATGACGGCCTTCGGGTTGTAAACTCCTTTCGTTAGGGACGAAGCCGCACTTTTTTTGGGTGTGGTGACGGTACCTTTGTTAAGAAGCACCGGCTAACTA
>GV2UCFN02HA7BN
GGTGAGTAACACGTGGGTGATCTGCCCTGTACTTCGGGATAAGCTTGGGAAACTGGGTCTAATACCGGATAGGACCATGGTTTAGTGTCTCATGGTGGAAAGATTTTTTGGTGCAGGATGAGCTCGCGGCCTATCAGCTTGTTGGTGGGGTAATGGCCTACCAAGGCGTCGACGGGTAGCCGGCCTGAGAGGGTGGACGGCCACATTGGGACTGAGATACGGCCCAGACTCCTACGGGAGGCAGCAGTGGGGAATATTGCACAATGGGCGCAAGCCTGATGCAGCGACGCCGCGTGGGGGATGACGGCCTTCGGGTTGTAAACTCCTTTCGTTAGGGACGAAGCCGCACTTTTTTTGGGTGTGGTGACGGTACCTTTGTTAAGAAGCACCGGCTAACTA
>GV2UCFN02JOZ8Z
GGTGAGTAACACGTGGGTGATCTGCCCTGTACTTCGGGATAAGCTTGGGAAACTGGGTCTAATACCGGATAGGACCATGGTTTAGTGTCTCATGGTGGAAAGATTTTTTGGTGCAGGATGAGCTCGCGGCCTATCAGCTTGTTGGTGGGGTAATGGCCTACCAAGGCGTCGACGGGTAGCCGGCCTGAGAGGGTGGACGGCCACATTGGGACTGAGATACGGCCCAGACTCCTACGGGAGGCAGCAGTGGGGAATATTGCACAATGGGCGCAAGCCTGATGCAGCGACGCCGCGTGGGGGATGACGGCCTTCGGGTTGTAAACTCCTTTCGTTAGGGACGAAGCCGCACTTTTTTTGGGTGTGGTGACGGTACCTTTGTTAAGAAGCACCGGCTAACTA
>GV2UCFN02JDESB
GGTGAGTAACACGTGGGTGATCTGCCCTGTACTTCGGGATAAGCTTGGGAAACTGGGTCTAATACCGGATAGGACCATGGTTTAGTGTCTCATGGTGGAAAGATTTTTTGGTGCAGGATGAGCTCGCGGCCTATCAGCTTGTTGGTGGGGTAATGGCCTACCAAGGCGTCGACGGGTAGCCGGCCTGAGAGGGTGGACGGCCACATTGGGACTGAGATACGGCCCAGACTCCTACGGGAGGCAGCAGTGGGGAATATTGCACAATGGGCGCAAGCCTGATGCAGCGACGCCGCGTGGGGGATGACGGCCTTCGGGTTGTAAACTCCTTTCGTTAGGGACGAAGCCGCACTTTTTTTGGGTGTGGTGACGGTACCTTTGTTAAGAAGCACCGGCTAACTA
>GV2UCFN02J3HL7
GGTGAGTAACACGTGGGTGATCTGCCCTGTACTTCGGGATAAGCTTGGGAAACTGGGTCTAATACCGGATAGGACCATGGTTTAGTGTCTCATGGTGGAAAGATTTTTTGGTGCAGGATGAGCTCGCGGCCTATCAGCTTGTTGGTGGGGTAATGGCCTACCAAGGCGTCGACGGGTAGCCGGCCTGAGAGGGTGGACGGCCACATTGGGACTGAGATACGGCCCAGACTCCTACGGGAGGCAGCAGTGGGGAATATTGCACAATGGGCGCAAGCCTGATGCAGCGACGCCGCGTGGGGGATGACGGCCTTCGGGTTGTAAACTCCTTTCGTTAGGGACGAAGCCGCACTTTTTTTGGGTGTGGTGACGGTACCTTTGTTAAGAAGCACCGGCTAACTA
>GV2UCFN02GCTGR
GGTGAGTAACACGTGGGTGATCTGCCCTGTACTTCGGGATAAGCTTGGGAAACTGGGTCTAATACCGGATAGGACCATGGTTTAGTGTCTCATGGTGGAAAGATTTTTTGGTGCAGGATGAGCTCGCGGCCTATCAGCTTGTTGGTGGGGTAATGGCCTACCAAGGCGTCGACGGGTAGCCGGCCTGAGAGGGTGGACGGCCACATTGGGACTGAGATACGGCCCAGACTCCTACGGGAGGCAGCAGTGGGGAATATTGCACAATGGGCGCAAGCCTGATGCAGCGACGCCGCGTGGGGGATGACGGCCTTCGGGTTGTAAACTCCTTTCGTTAGGGACGAAGCCGCACTTTTTTTGGGTGTGGTGACGGTACCTTTGTTAAGAAGCACCGGCTAACTA
>GV2UCFN02GNHLI
GGTGAGTAACACGTGGGTGATCTGCCCTGTACTTCGGGATAAGCTTGGGAAACTGGGTCTAATACCGGATAGGACCATGGTTTAGTGTCTCATGGTGGAAAGATTTTTTGGTGCAGGATGAGCTCGCGGCCTATCAGCTTGTTGGTGGGGTAATGGCCTACCAAGGCGTCGACGGGTAGCCGGCCTGAGAGGGTGGACGGCCACATTGGGACTGAGATACGGCCCAGACTCCTACGGGAGGCAGCAGTGGGGAATATTGCACAATGGGCGCAAGCCTGATGCAGCGACGCCGCGTGGGGGATGACGGCCTTCGGGTTGTAAACTCCTTTCGTTAGGGACGAAGCCGCACTTTTTTTGGGTGTGGTGACGGTACCTTTGTTAAGAAGCACCGGCTAACTA
>GV2UCFN02HUVTZ
GGTGAGTAACACGTGGGTGATCTGCCCTGTACTTCGGGATAAGCTTGGGAAACTGGGTCTAATACCGGATAGGACCATGGTTTAGTGTCTCATGGTGGAAAGATTTTTTGGTGCAGGATGAGCTCGCGGCCTATCAGCTTGTTGGTGGGGTAATGGCCTACCAAGGCGTCGACGGGTAGCCGGCCTGAGAGGGTGGACGGCCACATTGGGACTGAGATACGGCCCAGACTCCTACGGGAGGCAGCAGTGGGGAATATTGCACAATGGGCGCAAGCCTGATGCAGCGACGCCGCGTGGGGGATGACGGCCTTCGGGTTGTAAACTCCTTTCGTTAGGGACGAAGCCGCACTTTTTTTGGGTGTGGTGACGGTACCTTTGTTAAGAAGCACCGGCTAACTA
>GV2UCFN02JLHHV
GGTGAGTAACACGTGGGTGATCTGCCCTGTACTTCGGGATAAGCTTGGGAAACTGGGTCTAATACCGGATAGGACCATGGTTTAGTGTCTCATGGTGGAAAGATTTTTTGGTGCAGGATGAGCTCGCGGCCTATCAGCTTGTTGGTGGGGTAATGGCCTACCAAGGCGTCGACGGGTAGCCGGCCTGAGAGGGTGGACGGCCACATTGGGACTGAGATACGGCCCAGACTCCTACGGGAGGCAGCAGTGGGGAATATTGCACAATGGGCGCAAGCCTGATGCAGCGACGCCGCGTGGGGGATGACGGCCTTCGGGTTGTAAACTCCTTTCGTTAGGGACGAAGCCGCACTTTTTTTGGGTGTGGTGACGGTACCTTTGTTAAGAAGCACCGGCTAACTA
>GV2UCFN02FTDDO
GGTGAGTAACACGTGGGTGATCTGCCCTGTACTTCGGGATAAGCTTGGGAAACTGGGTCTAATACCGGATAGGACCATGGTTTAGTGTCTCATGGTGGAAAGATTTTTTGGTGCAGGATGAGCTCGCGGCCTATCAGCTTGTTGGTGGGGTAATGGCCTACCAAGGCGTCGACGGGTAGCCGGCCTGAGAGGGTGGACGGCCACATTGGGACTGAGATACGGCCCAGACTCCTACGGGAGGCAGCAGTGGGGAATATTGCACAATGGGCGCAAGCCTGATGCAGCGACGCCGCGTGGGGGATGACGGCCTTCGGGTTGTAAACTCCTTTCGTTAGGGACGAAGCCGCACTTTTTTTGGGTGTGGTGACGGTACCTTTGTTAAGAAGCACCGGCTAACTA
>GV2UCFN02I8C5B
GGTGAGTAACACGTGGGTGATCTGCCCTGTACTTCGGGATAAGCTTGGGAAACTGGGTCTAATACCGGATAGGACCATGGTTTAGTGTCTCATGGTGGAAAGATTTTTTGGTGCAGGATGAGCTCGCGGCCTATCAGCTTGTTGGTGGGGTAATGGCCTACCAAGGCGTCGACGGGTAGCCGGCCTGAGAGGGTGGACGGCCACATTGGGACTGAGATACGGCCCAGACTCCTACGGGAGGCAGCAGTGGGGAATATTGCACAATGGGCGCAAGCCTGATGCAGCGACGCCGCGTGGGGGATGACGGCCTTCGGGTTGTAAACTCCTTTCGTTAGGGACGAAGCCGCACTTTTTTTGGGTGTGGTGACGGTACCTTTGTTAAGAAGCACCGGCTAACTA
>GV2UCFN02FOK5S
GGTGAGTAACACGTGGGTGATCTGCCCTGTACTTCGGGATAAGCTTGGGAAACTGGGTCTAATACCGGATAGGACCATGGTTTAGTGTCTCATGGTGGAAAGATTTTTTGGTGCAGGATGAGCTCGCGGCCTATCAGCTTGTTGGTGGGGTAATGGCCTACCAAGGCGTCGACGGGTAGCCGGCCTGAGAGGGTGGACGGCCACATTGGGACTGAGATACGGCCCAGACTCCTACGGGAGGCAGCAGTGGGGAATATTGCACAATGGGCGCAAGCCTGATGCAGCGACGCCGCGTGGGGGATGACGGCCTTCGGGTTGTAAACTCCTTTCGTTAGGGACGAAGCCGCACTTTTTTTGGGTGTGGTGACGGTACCTTTGTTAAGAAGCACCGGCTAACTA
>GV2UCFN02IVLNU
GGTGAGTAACACGTGGGTGATCTGCCCTGTACTTCGGGATAAGCTTGGGAAACTGGGTCTAATACCGGATAGGACCATGGTTTAGTGTCTCATGGTGGAAAGATTTTTTGGTGCAGGATGAGCTCGCGGCCTATCAGCTTGTTGGTGGGGTAATGGCCTACCAAGGCGTCGACGGGTAGCCGGCCTGAGAGGGTGGACGGCCACATTGGGACTGAGATACGGCCCAGACTCCTACGGGAGGCAGCAGTGGGGAATATTGCACAATGGGCGCAAGCCTGATGCAGCGACGCCGCGTGGGGGATGACGGCCTTCGGGTTGTAAACTCCTTTCGTTAGGGACGAAGCCGCACTTTTTTTGGGTGTGGTGACGGTACCTTTGTTAAGAAGCACCGGCTAACTA
>GV2UCFN02IAWJ1
GGTGAGTAACACGTGGGTGATCTGCCCTGTACTTCGGGATAAGCTTGGGAAACTGGGTCTAATACCGGATAGGACCATGGTTTAGTGTCTCATGGTGGAAAGATTTTTTGGTGCAGGATGAGCTCGCGGCCTATCAGCTTGTTGGTGGGGTAATGGCCTACCAAGGCGTCGACGGGTAGCCGGCCTGAGAGGGTGGACGGCCACATTGGGACTGAGATACGGCCCAGACTCCTACGGGAGGCAGCAGTGGGGAATATTGCACAATGGGCGCAAGCCTGATGCAGCGACGCCGCGTGGGGGATGACGGCCTTCGGGTTGTAAACTCCTTTCGTTAGGGACGAAGCCGCACTTTTTTTGGGTGTGGTGACGGTACCTTTGTTAAGAAGCACCGGCTAACTA
>GV2UCFN02IRHOI
GGTGAGTAACACGTGGGTGATCTGCCCTGTACTTCGGGATAAGCTTGGGAAACTGGGTCTAATACCGGATAGGACCATGGTTTAGTGTCTCATGGTGGAAAGATTTTTTGGTGCAGGATGAGCTCGCGGCCTATCAGCTTGTTGGTGGGGTAATGGCCTACCAAGGCGTCGACGGGTAGCCGGCCTGAGAGGGTGGACGGCCACATTGGGACTGAGATACGGCCCAGACTCCTACGGGAGGCAGCAGTGGGGAATATTGCACAATGGGCGCAAGCCTGATGCAGCGACGCCGCGTGGGGGATGACGGCCTTCGGGTTGTAAACTCCTTTCGTTAGGGACGAAGCCGCACTTTTTTTGGGTGTGGTGACGGTACCTTTGTTAAGAAGCACCGGCTAACTA
>GV2UCFN02GCEV7
GGTGAGTAACACGTGGGTGATCTGCCCTGTACTTCGGGATAAGCTTGGGAAACTGGGTCTAATACCGGATAGGACCATGGTTTAGTGTCTCATGGTGGAAAGATTTTTTGGTGCAGGATGAGCTCGCGGCCTATCAGCTTGTTGGTGGGGTAATGGCCTACCAAGGCGTCGACGGGTAGCCGGCCTGAGAGGGTGGACGGCCACATTGGGACTGAGATACGGCCCAGACTCCTACGGGAGGCAGCAGTGGGGAATATTGCACAATGGGCGCAAGCCTGATGCAGCGACGCCGCGTGGGGGATGACGGCCTTCGGGTTGTAAACTCCTTTCGTTAGGGACGAAGCCGCACTTTTTTTGGGTGTGGTGACGGTACCTTTGTTAAGAAGCACCGGCTAACTA
>GV2UCFN02IB0QC
GGTGAGTAACACGTGGGTGATCTGCCCTGTACTTCGGGATAAGCTTGGGAAACTGGGTCTAATACCGGATAGGACCATGGTTTAGTGTCTCATGGTGGAAAGATTTTTTGGTGCAGGATGAGCTCGCGGCCTATCAGCTTGTTGGTGGGGTAATGGCCTACCAAGGCGTCGACGGGTAGCCGGCCTGAGAGGGTGGACGGCCACATTGGGACTGAGATACGGCCCAGACTCCTACGGGAGGCAGCAGTGGGGAATATTGCACAATGGGCGCAAGCCTGATGCAGCGACGCCGCGTGGGGGATGACGGCCTTCGGGTTGTAAACTCCTTTCGTTAGGGACGAAGCCGCACTTTTTTTGGGTGTGGTGACGGTACCTTTGTTAAGAAGCACCGGCTAACTA
>GV2UCFN02GRQOG
GGTGAGTAACACGTGGGTGATCTGCCCTGTACTTCGGGATAAGCTTGGGAAACTGGGTCTAATACCGGATAGGACCATGGTTTAGTGTCTCATGGTGGAAAGATTTTTTGGTGCAGGATGAGCTCGCGGCCTATCAGCTTGTTGGTGGGGTAATGGCCTACCAAGGCGTCGACGGGTAGCCGGCCTGAGAGGGTGGACGGCCACATTGGGACTGAGATACGGCCCAGACTCCTACGGGAGGCAGCAGTGGGGAATATTGCACAATGGGCGCAAGCCTGATGCAGCGACGCCGCGTGGGGGATGACGGCCTTCGGGTTGTAAACTCCTTTCGTTAGGGACGAAGCCGCACTTTTTTTGGGTGTGGTGACGGTACCTTTGTTAAGAAGCACCGGCTAACTA
>GV2UCFN02ISLRG
GGTGAGTAACACGTGGGTGATCTGCCCTGTACTTCGGGATAAGCTTGGGAAACTGGGTCTAATACCGGATAGGACCATGGTTTAGTGTCTCATGGTGGAAAGATTTTTTGGTGCAGGATGAGCTCGCGGCCTATCAGCTTGTTGGTGGGGTAATGGCCTACCAAGGCGTCGACGGGTAGCCGGCCTGAGAGGGTGGACGGCCACATTGGGACTGAGATACGGCCCAGACTCCTACGGGAGGCAGCAGTGGGGAATATTGCACAATGGGCGCAAGCCTGATGCAGCGACGCCGCGTGGGGGATGACGGCCTTCGGGTTGTAAACTCCTTTCGTTAGGGACGAAGCCGCACTTTTTTTGGGTGTGGTGACGGTACCTTTGTTAAGAAGCACCGGCTAACTA
>GV2UCFN02F1CVV
GGTGAGTAACACGTGGGTGATCTGCCCTGTACTTCGGGATAAGCTTGGGAAACTGGGTCTAATACCGGATAGGACCATGGTTTAGTGTCTCATGGTGGAAAGATTTTTTGGTGCAGGATGAGCTCGCGGCCTATCAGCTTGTTGGTGGGGTAATGGCCTACCAAGGCGTCGACGGGTAGCCGGCCTGAGAGGGTGGACGGCCACATTGGGACTGAGATACGGCCCAGACTCCTACGGGAGGCAGCAGTGGGGAATATTGCACAATGGGCGCAAGCCTGATGCAGCGACGCCGCGTGGGGGATGACGGCCTTCGGGTTGTAAACTCCTTTCGTTAGGGACGAAGCCGCACTTTTTTTGGGTGTGGTGACGGTACCTTTGTTAAGAAGCACCGGCTAACTA
>GV2UCFN02IGN91
GGTGAGTAACACGTGGGTGATCTGCCCTGTACTTCGGGATAAGCTTGGGAAACTGGGTCTAATACCGGATAGGACCATGGTTTAGTGTCTCATGGTGGAAAGATTTTTTGGTGCAGGATGAGCTCGCGGCCTATCAGCTTGTTGGTGGGGTAATGGCCTACCAAGGCGTCGACGGGTAGCCGGCCTGAGAGGGTGGACGGCCACATTGGGACTGAGATACGGCCCAGACTCCTACGGGAGGCAGCAGTGGGGAATATTGCACAATGGGCGCAAGCCTGATGCAGCGACGCCGCGTGGGGGATGACGGCCTTCGGGTTGTAAACTCCTTTCGTTAGGGACGAAGCCGCACTTTTTTTGGGTGTGGTGACGGTACCTTTGTTAAGAAGCACCGGCTAACTA
>GV2UCFN02HFRED
GGTGAGTAACACGTGGGTGATCTGCCCTGTACTTCGGGATAAGCTTGGGAAACTGGGTCTAATACCGGATAGGACCATGGTTTAGTGTCTCATGGTGGAAAGATTTTTTGGTGCAGGATGAGCTCGCGGCCTATCAGCTTGTTGGTGGGGTAATGGCCTACCAAGGCGTCGACGGGTAGCCGGCCTGAGAGGGTGGACGGCCACATTGGGACTGAGATACGGCCCAGACTCCTACGGGAGGCAGCAGTGGGGAATATTGCACAATGGGCGCAAGCCTGATGCAGCGACGCCGCGTGGGGGATGACGGCCTTCGGGTTGTAAACTCCTTTCGTTAGGGACGAAGCCGCACTTTTTTTGGGTGTGGTGACGGTACCTTTGTTAAGAAGCACCGGCTAACTA
>GV2UCFN02F2DP4
GGTGAGTAACACGTGGGTGATCTGCCCTGTACTTCGGGATAAGCTTGGGAAACTGGGTCTAATACCGGATAGGACCATGGTTTAGTGTCTCATGGTGGAAAGATTTTTTGGTGCAGGATGAGCTCGCGGCCTATCAGCTTGTTGGTGGGGTAATGGCCTACCAAGGCGTCGACGGGTAGCCGGCCTGAGAGGGTGGACGGCCACATTGGGACTGAGATACGGCCCAGACTCCTACGGGAGGCAGCAGTGGGGAATATTGCACAATGGGCGCAAGCCTGATGCAGCGACGCCGCGTGGGGGATGACGGCCTTCGGGTTGTAAACTCCTTTCGTTAGGGACGAAGCCGCACTTTTTTTGGGTGTGGTGACGGTACCTTTGTTAAGAAGCACCGGCTAACTA
>GV2UCFN02HVPW5
GGTGAGTAACACGTGGGTGATCTGCCCTGTACTTCGGGATAAGCTTGGGAAACTGGGTCTAATACCGGATAGGACCATGGTTTAGTGTCTCATGGTGGAAAGATTTTTTGGTGCAGGATGAGCTCGCGGCCTATCAGCTTGTTGGTGGGGTAATGGCCTACCAAGGCGTCGACGGGTAGCCGGCCTGAGAGGGTGGACGGCCACATTGGGACTGAGATACGGCCCAGACTCCTACGGGAGGCAGCAGTGGGGAATATTGCACAATGGGCGCAAGCCTGATGCAGCGACGCCGCGTGGGGGATGACGGCCTTCGGGTTGTAAACTCCTTTCGTTAGGGACGAAGCCGCACTTTTTTTGGGTGTGGTGACGGTACCTTTGTTAAGAAGCACCGGCTAACTA
>GV2UCFN02F28UX
GGTGAGTAACACGTGGGTGATCTGCCCTGTACTTCGGGATAAGCTTGGGAAACTGGGTCTAATACCGGATAGGACCATGGTTTAGTGTCTCATGGTGGAAAGATTTTTTGGTGCAGGATGAGCTCGCGGCCTATCAGCTTGTTGGTGGGGTAATGGCCTACCAAGGCGTCGACGGGTAGCCGGCCTGAGAGGGTGGACGGCCACATTGGGACTGAGATACGGCCCAGACTCCTACGGGAGGCAGCAGTGGGGAATATTGCACAATGGGCGCAAGCCTGATGCAGCGACGCCGCGTGGGGGATGACGGCCTTCGGGTTGTAAACTCCTTTCGTTAGGGACGAAGCCGCACTTTTTTTGGGTGTGGTGACGGTACCTTTGTTAAGAAGCACCGGCTAACTA
>GV2UCFN02JA7RT
GGTGAGTAACACGTGGGTGATCTGCCCTGTACTTCGGGATAAGCTTGGGAAACTGGGTCTAATACCGGATAGGACCATGGTTTAGTGTCTCATGGTGGAAAGATTTTTTGGTGCAGGATGAGCTCGCGGCCTATCAGCTTGTTGGTGGGGTAATGGCCTACCAAGGCGTCGACGGGTAGCCGGCCTGAGAGGGTGGACGGCCACATTGGGACTGAGATACGGCCCAGACTCCTACGGGAGGCAGCAGTGGGGAATATTGCACAATGGGCGCAAGCCTGATGCAGCGACGCCGCGTGGGGGATGACGGCCTTCGGGTTGTAAACTCCTTTCGTTAGGGACGAAGCCGCACTTTTTTTGGGTGTGGTGACGGTACCTTTGTTAAGAAGCACCGGCTAACTA
>GV2UCFN02HZL8T
GGTGAGTAACACGTGGGTGATCTGCCCTGTACTTCGGGATAAGCTTGGGAAACTGGGTCTAATACCGGATAGGACCATGGTTTAGTGTCTCATGGTGGAAAGATTTTTTGGTGCAGGATGAGCTCGCGGCCTATCAGCTTGTTGGTGGGGTAATGGCCTACCAAGGCGTCGACGGGTAGCCGGCCTGAGAGGGTGGACGGCCACATTGGGACTGAGATACGGCCCAGACTCCTACGGGAGGCAGCAGTGGGGAATATTGCACAATGGGCGCAAGCCTGATGCAGCGACGCCGCGTGGGGGATGACGGCCTTCGGGTTGTAAACTCCTTTCGTTAGGGACGAAGCCGCACTTTTTTTGGGTGTGGTGACGGTACCTTTGTTAAGAAGCACCGGCTAACTA
>GV2UCFN02IYXMJ
GGTGAGTAACACGTGGGTGATCTGCCCTGTACTTCGGGATAAGCTTGGGAAACTGGGTCTAATACCGGATAGGACCATGGTTTAGTGTCTCATGGTGGAAAGATTTTTTGGTGCAGGATGAGCTCGCGGCCTATCAGCTTGTTGGTGGGGTAATGGCCTACCAAGGCGTCGACGGGTAGCCGGCCTGAGAGGGTGGACGGCCACATTGGGACTGAGATACGGCCCAGACTCCTACGGGAGGCAGCAGTGGGGAATATTGCACAATGGGCGCAAGCCTGATGCAGCGACGCCGCGTGGGGGATGACGGCCTTCGGGTTGTAAACTCCTTTCGTTAGGGACGAAGCCGCACTTTTTTTGGGTGTGGTGACGGTACCTTTGTTAAGAAGCACCGGCTAACTA
>GV2UCFN02GKXEO
GGTGAGTAACACGTGGGTGATCTGCCCTGTACTTCGGGATAAGCTTGGGAAACTGGGTCTAATACCGGATAGGACCATGGTTTAGTGTCTCATGGTGGAAAGATTTTTTGGTGCAGGATGAGCTCGCGGCCTATCAGCTTGTTGGTGGGGTAATGGCCTACCAAGGCGTCGACGGGTAGCCGGCCTGAGAGGGTGGACGGCCACATTGGGACTGAGATACGGCCCAGACTCCTACGGGAGGCAGCAGTGGGGAATATTGCACAATGGGCGCAAGCCTGATGCAGCGACGCCGCGTGGGGGATGACGGCCTTCGGGTTGTAAACTCCTTTCGTTAGGGACGAAGCCGCACTTTTTTTGGGTGTGGTGACGGTACCTTTGTTAAGAAGCACCGGCTAACTA
>GV2UCFN02GRKME
GGTGAGTAACACGTGGGTGATCTGCCCTGTACTTCGGGATAAGCTTGGGAAACTGGGTCTAATACCGGATAGGACCATGGTTTAGTGTCTCATGGTGGAAAGATTTTTTGGTGCAGGATGAGCTCGCGGCCTATCAGCTTGTTGGTGGGGTAATGGCCTACCAAGGCGTCGACGGGTAGCCGGCCTGAGAGGGTGGACGGCCACATTGGGACTGAGATACGGCCCAGACTCCTACGGGAGGCAGCAGTGGGGAATATTGCACAATGGGCGCAAGCCTGATGCAGCGACGCCGCGTGGGGGATGACGGCCTTCGGGTTGTAAACTCCTTTCGTTAGGGACGAAGCCGCACTTTTTTTGGGTGTGGTGACGGTACCTTTGTTAAGAAGCACCGGCTAACTA
>GV2UCFN02GSEYC
GGTGAGTAACACGTGGGTGATCTGCCCTGTACTTCGGGATAAGCTTGGGAAACTGGGTCTAATACCGGATAGGACCATGGTTTAGTGTCTCATGGTGGAAAGATTTTTTGGTGCAGGATGAGCTCGCGGCCTATCAGCTTGTTGGTGGGGTAATGGCCTACCAAGGCGTCGACGGGTAGCCGGCCTGAGAGGGTGGACGGCCACATTGGGACTGAGATACGGCCCAGACTCCTACGGGAGGCAGCAGTGGGGAATATTGCACAATGGGCGCAAGCCTGATGCAGCGACGCCGCGTGGGGGATGACGGCCTTCGGGTTGTAAACTCCTTTCGTTAGGGACGAAGCCGCACTTTTTTTGGGTGTGGTGACGGTACCTTTGTTAAGAAGCACCGGCTAACTA
>GV2UCFN02H4USD
GGTGAGTAACACGTGGGTGATCTGCCCTGTACTTCGGGATAAGCTTGGGAAACTGGGTCTAATACCGGATAGGACCATGGTTTAGTGTCTCATGGTGGAAAGATTTTTTGGTGCAGGATGAGCTCGCGGCCTATCAGCTTGTTGGTGGGGTAATGGCCTACCAAGGCGTCGACGGGTAGCCGGCCTGAGAGGGTGGACGGCCACATTGGGACTGAGATACGGCCCAGACTCCTACGGGAGGCAGCAGTGGGGAATATTGCACAATGGGCGCAAGCCTGATGCAGCGACGCCGCGTGGGGGATGACGGCCTTCGGGTTGTAAACTCCTTTCGTTAGGGACGAAGCCGCACTTTTTTTGGGTGTGGTGACGGTACCTTTGTTAAGAAGCACCGGCTAACTA
>GV2UCFN02ISWHT
GGTGAGTAACACGTGGGTGATCTGCCCTGTACTTCGGGATAAGCTTGGGAAACTGGGTCTAATACCGGATAGGACCATGGTTTAGTGTCTCATGGTGGAAAGATTTTTTGGTGCAGGATGAGCTCGCGGCCTATCAGCTTGTTGGTGGGGTAATGGCCTACCAAGGCGTCGACGGGTAGCCGGCCTGAGAGGGTGGACGGCCACATTGGGACTGAGATACGGCCCAGACTCCTACGGGAGGCAGCAGTGGGGAATATTGCACAATGGGCGCAAGCCTGATGCAGCGACGCCGCGTGGGGGATGACGGCCTTCGGGTTGTAAACTCCTTTCGTTAGGGACGAAGCCGCACTTTTTTTGGGTGTGGTGACGGTACCTTTGTTAAGAAGCACCGGCTAACTA
>GV2UCFN02H9WMU
GGTGAGTAACACGTGGGTGATCTGCCCTGTACTTCGGGATAAGCTTGGGAAACTGGGTCTAATACCGGATAGGACCATGGTTTAGTGTCTCATGGTGGAAAGATTTTTTGGTGCAGGATGAGCTCGCGGCCTATCAGCTTGTTGGTGGGGTAATGGCCTACCAAGGCGTCGACGGGTAGCCGGCCTGAGAGGGTGGACGGCCACATTGGGACTGAGATACGGCCCAGACTCCTACGGGAGGCAGCAGTGGGGAATATTGCACAATGGGCGCAAGCCTGATGCAGCGACGCCGCGTGGGGGATGACGGCCTTCGGGTTGTAAACTCCTTTCGTTAGGGACGAAGCCGCACTTTTTTTGGGTGTGGTGACGGTACCTTTGTTAAGAAGCACCGGCTAACTA
>GV2UCFN02FO28S
GGTGAGTAACACGTGGGTGATCTGCCCTGTACTTCGGGATAAGCTTGGGAAACTGGGTCTAATACCGGATAGGACCATGGTTTAGTGTCTCATGGTGGAAAGATTTTTTGGTGCAGGATGAGCTCGCGGCCTATCAGCTTGTTGGTGGGGTAATGGCCTACCAAGGCGTCGACGGGTAGCCGGCCTGAGAGGGTGGACGGCCACATTGGGACTGAGATACGGCCCAGACTCCTACGGGAGGCAGCAGTGGGGAATATTGCACAATGGGCGCAAGCCTGATGCAGCGACGCCGCGTGGGGGATGACGGCCTTCGGGTTGTAAACTCCTTTCGTTAGGGACGAAGCCGCACTTTTTTTGGGTGTGGTGACGGTACCTTTGTTAAGAAGCACCGGCTAACTA
>GV2UCFN02INCWJ
GGTGAGTAACACGTGGGTGATCTGCCCTGTACTTCGGGATAAGCTTGGGAAACTGGGTCTAATACCGGATAGGACCATGGTTTAGTGTCTCATGGTGGAAAGATTTTTTGGTGCAGGATGAGCTCGCGGCCTATCAGCTTGTTGGTGGGGTAATGGCCTACCAAGGCGTCGACGGGTAGCCGGCCTGAGAGGGTGGACGGCCACATTGGGACTGAGATACGGCCCAGACTCCTACGGGAGGCAGCAGTGGGGAATATTGCACAATGGGCGCAAGCCTGATGCAGCGACGCCGCGTGGGGGATGACGGCCTTCGGGTTGTAAACTCCTTTCGTTAGGGACGAAGCCGCACTTTTTTTGGGTGTGGTGACGGTACCTTTGTTAAGAAGCACCGGCTAACTA
>GV2UCFN02GOOIO
GGTGAGTAACACGTGGGTGATCTGCCCTGTACTTCGGGATAAGCTTGGGAAACTGGGTCTAATACCGGATAGGACCATGGTTTAGTGTCTCATGGTGGAAAGATTTTTTGGTGCAGGATGAGCTCGCGGCCTATCAGCTTGTTGGTGGGGTAATGGCCTACCAAGGCGTCGACGGGTAGCCGGCCTGAGAGGGTGGACGGCCACATTGGGACTGAGATACGGCCCAGACTCCTACGGGAGGCAGCAGTGGGGAATATTGCACAATGGGCGCAAGCCTGATGCAGCGACGCCGCGTGGGGGATGACGGCCTTCGGGTTGTAAACTCCTTTCGTTAGGGACGAAGCCGCACTTTTTTTGGGTGTGGTGACGGTACCTTTGTTAAGAAGCACCGGCTAACTA
>GV2UCFN02I2PXZ
GGTGAGTAACACGTGGGTGATCTGCCCTGTACTTCGGGATAAGCTTGGGAAACTGGGTCTAATACCGGATAGGACCATGGTTTAGTGTCTCATGGTGGAAAGATTTTTTGGTGCAGGATGAGCTCGCGGCCTATCAGCTTGTTGGTGGGGTAATGGCCTACCAAGGCGTCGACGGGTAGCCGGCCTGAGAGGGTGGACGGCCACATTGGGACTGAGATACGGCCCAGACTCCTACGGGAGGCAGCAGTGGGGAATATTGCACAATGGGCGCAAGCCTGATGCAGCGACGCCGCGTGGGGGATGACGGCCTTCGGGTTGTAAACTCCTTTCGTTAGGGACGAAGCCGCACTTTTTTTGGGTGTGGTGACGGTACCTTTGTTAAGAAGCACCGGCTAACTA
>GV2UCFN02HNCXJ
GGTGAGTAACACGTGGGTGATCTGCCCTGTACTTCGGGATAAGCTTGGGAAACTGGGTCTAATACCGGATAGGACCATGGTTTAGTGTCTCATGGTGGAAAGATTTTTTGGTGCAGGATGAGCTCGCGGCCTATCAGCTTGTTGGTGGGGTAATGGCCTACCAAGGCGTCGACGGGTAGCCGGCCTGAGAGGGTGGACGGCCACATTGGGACTGAGATACGGCCCAGACTCCTACGGGAGGCAGCAGTGGGGAATATTGCACAATGGGCGCAAGCCTGATGCAGCGACGCCGCGTGGGGGATGACGGCCTTCGGGTTGTAAACTCCTTTCGTTAGGGACGAAGCCGCACTTTTTTTGGGTGTGGTGACGGTACCTTTGTTAAGAAGCACCGGCTAACTA
>GV2UCFN02JXZHI
GGTGAGTAACACGTGGGTGATCTGCCCTGTACTTCGGGATAAGCTTGGGAAACTGGGTCTAATACCGGATAGGACCATGGTTTAGTGTCTCATGGTGGAAAGATTTTTTGGTGCAGGATGAGCTCGCGGCCTATCAGCTTGTTGGTGGGGTAATGGCCTACCAAGGCGTCGACGGGTAGCCGGCCTGAGAGGGTGGACGGCCACATTGGGACTGAGATACGGCCCAGACTCCTACGGGAGGCAGCAGTGGGGAATATTGCACAATGGGCGCAAGCCTGATGCAGCGACGCCGCGTGGGGGATGACGGCCTTCGGGTTGTAAACTCCTTTCGTTAGGGACGAAGCCGCACTTTTTTTGGGTGTGGTGACGGTACCTTTGTTAAGAAGCACCGGCTAACTA
>GV2UCFN02I42ZY
GGTGAGTAACACGTGGGTGATCTGCCCTGTACTTCGGGATAAGCTTGGGAAACTGGGTCTAATACCGGATAGGACCATGGTTTAGTGTCTCATGGTGGAAAGATTTTTTGGTGCAGGATGAGCTCGCGGCCTATCAGCTTGTTGGTGGGGTAATGGCCTACCAAGGCGTCGACGGGTAGCCGGCCTGAGAGGGTGGACGGCCACATTGGGACTGAGATACGGCCCAGACTCCTACGGGAGGCAGCAGTGGGGAATATTGCACAATGGGCGCAAGCCTGATGCAGCGACGCCGCGTGGGGGATGACGGCCTTCGGGTTGTAAACTCCTTTCGTTAGGGACGAAGCCGCACTTTTTTTGGGTGTGGTGACGGTACCTTTGTTAAGAAGCACCGGCTAACTA
>GV2UCFN02GEI7T
GGTGAGTAACACGTGGGTGATCTGCCCTGTACTTCGGGATAAGCTTGGGAAACTGGGTCTAATACCGGATAGGACCATGGTTTAGTGTCTCATGGTGGAAAGATTTTTTGGTGCAGGATGAGCTCGCGGCCTATCAGCTTGTTGGTGGGGTAATGGCCTACCAAGGCGTCGACGGGTAGCCGGCCTGAGAGGGTGGACGGCCACATTGGGACTGAGATACGGCCCAGACTCCTACGGGAGGCAGCAGTGGGGAATATTGCACAATGGGCGCAAGCCTGATGCAGCGACGCCGCGTGGGGGATGACGGCCTTCGGGTTGTAAACTCCTTTCGTTAGGGACGAAGCCGCACTTTTTTTGGGTGTGGTGACGGTACCTTTGTTAAGAAGCACCGGCTAACTA
>GV2UCFN02GVLLF
GGTGAGTAACACGTGGGTGATCTGCCCTGTACTTCGGGATAAGCTTGGGAAACTGGGTCTAATACCGGATAGGACCATGGTTTAGTGTCTCATGGTGGAAAGATTTTTTGGTGCAGGATGAGCTCGCGGCCTATCAGCTTGTTGGTGGGGTAATGGCCTACCAAGGCGTCGACGGGTAGCCGGCCTGAGAGGGTGGACGGCCACATTGGGACTGAGATACGGCCCAGACTCCTACGGGAGGCAGCAGTGGGGAATATTGCACAATGGGCGCAAGCCTGATGCAGCGACGCCGCGTGGGGGATGACGGCCTTCGGGTTGTAAACTCCTTTCGTTAGGGACGAAGCCGCACTTTTTTTGGGTGTGGTGACGGTACCTTTGTTAAGAAGCACCGGCTAACTA
>GV2UCFN02G4LJV
GGTGAGTAACACGTGGGTGATCTGCCCTGTACTTCGGGATAAGCTTGGGAAACTGGGTCTAATACCGGATAGGACCATGGTTTAGTGTCTCATGGTGGAAAGATTTTTTGGTGCAGGATGAGCTCGCGGCCTATCAGCTTGTTGGTGGGGTAATGGCCTACCAAGGCGTCGACGGGTAGCCGGCCTGAGAGGGTGGACGGCCACATTGGGACTGAGATACGGCCCAGACTCCTACGGGAGGCAGCAGTGGGGAATATTGCACAATGGGCGCAAGCCTGATGCAGCGACGCCGCGTGGGGGATGACGGCCTTCGGGTTGTAAACTCCTTTCGTTAGGGACGAAGCCGCACTTTTTTTGGGTGTGGTGACGGTACCTTTGTTAAGAAGCACCGGCTAACTA
>GV2UCFN02I1ZHD
GGTGAGTAACACGTGGGTGATCTGCCCTGTACTTCGGGATAAGCTTGGGAAACTGGGTCTAATACCGGATAGGACCATGGTTTAGTGTCTCATGGTGGAAAGATTTTTTGGTGCAGGATGAGCTCGCGGCCTATCAGCTTGTTGGTGGGGTAATGGCCTACCAAGGCGTCGACGGGTAGCCGGCCTGAGAGGGTGGACGGCCACATTGGGACTGAGATACGGCCCAGACTCCTACGGGAGGCAGCAGTGGGGAATATTGCACAATGGGCGCAAGCCTGATGCAGCGACGCCGCGTGGGGGATGACGGCCTTCGGGTTGTAAACTCCTTTCGTTAGGGACGAAGCCGCACTTTTTTTGGGTGTGGTGACGGTACCTTTGTTAAGAAGCACCGGCTAACTA
>GV2UCFN02GTFF2
GGTGAGTAACACGTGGGTGATCTGCCCTGTACTTCGGGATAAGCTTGGGAAACTGGGTCTAATACCGGATAGGACCATGGTTTAGTGTCTCATGGTGGAAAGATTTTTTGGTGCAGGATGAGCTCGCGGCCTATCAGCTTGTTGGTGGGGTAATGGCCTACCAAGGCGTCGACGGGTAGCCGGCCTGAGAGGGTGGACGGCCACATTGGGACTGAGATACGGCCCAGACTCCTACGGGAGGCAGCAGTGGGGAATATTGCACAATGGGCGCAAGCCTGATGCAGCGACGCCGCGTGGGGGATGACGGCCTTCGGGTTGTAAACTCCTTTCGTTAGGGACGAAGCCGCACTTTTTTTGGGTGTGGTGACGGTACCTTTGTTAAGAAGCACCGGCTAACTA
>GV2UCFN02JO2DP
GGTGAGTAACACGTGGGTGATCTGCCCTGTACTTCGGGATAAGCTTGGGAAACTGGGTCTAATACCGGATAGGACCATGGTTTAGTGTCTCATGGTGGAAAGATTTTTTGGTGCAGGATGAGCTCGCGGCCTATCAGCTTGTTGGTGGGGTAATGGCCTACCAAGGCGTCGACGGGTAGCCGGCCTGAGAGGGTGGACGGCCACATTGGGACTGAGATACGGCCCAGACTCCTACGGGAGGCAGCAGTGGGGAATATTGCACAATGGGCGCAAGCCTGATGCAGCGACGCCGCGTGGGGGATGACGGCCTTCGGGTTGTAAACTCCTTTCGTTAGGGACGAAGCCGCACTTTTTTTGGGTGTGGTGACGGTACCTTTGTTAAGAAGCACCGGCTAACTA
>GV2UCFN02F418H
GGTGAGTAACACGTGGGTGATCTGCCCTGTACTTCGGGATAAGCTTGGGAAACTGGGTCTAATACCGGATAGGACCATGGTTTAGTGTCTCATGGTGGAAAGATTTTTTGGTGCAGGATGAGCTCGCGGCCTATCAGCTTGTTGGTGGGGTAATGGCCTACCAAGGCGTCGACGGGTAGCCGGCCTGAGAGGGTGGACGGCCACATTGGGACTGAGATACGGCCCAGACTCCTACGGGAGGCAGCAGTGGGGAATATTGCACAATGGGCGCAAGCCTGATGCAGCGACGCCGCGTGGGGGATGACGGCCTTCGGGTTGTAAACTCCTTTCGTTAGGGACGAAGCCGCACTTTTTTTGGGTGTGGTGACGGTACCTTTGTTAAGAAGCACCGGCTAACTA
>GV2UCFN02GQHPJ
GGTGAGTAACACGTGGGTGATCTGCCCTGTACTTCGGGATAAGCTTGGGAAACTGGGTCTAATACCGGATAGGACCATGGTTTAGTGTCTCATGGTGGAAAGATTTTTTGGTGCAGGATGAGCTCGCGGCCTATCAGCTTGTTGGTGGGGTAATGGCCTACCAAGGCGTCGACGGGTAGCCGGCCTGAGAGGGTGGACGGCCACATTGGGACTGAGATACGGCCCAGACTCCTACGGGAGGCAGCAGTGGGGAATATTGCACAATGGGCGCAAGCCTGATGCAGCGACGCCGCGTGGGGGATGACGGCCTTCGGGTTGTAAACTCCTTTCGTTAGGGACGAAGCCGCACTTTTTTTGGGTGTGGTGACGGTACCTTTGTTAAGAAGCACCGGCTAACTA
>GV2UCFN02GFGDE
GGTGAGTAACACGTGGGTGATCTGCCCTGTACTTCGGGATAAGCTTGGGAAACTGGGTCTAATACCGGATAGGACCATGGTTTAGTGTCTCATGGTGGAAAGATTTTTTGGTGCAGGATGAGCTCGCGGCCTATCAGCTTGTTGGTGGGGTAATGGCCTACCAAGGCGTCGACGGGTAGCCGGCCTGAGAGGGTGGACGGCCACATTGGGACTGAGATACGGCCCAGACTCCTACGGGAGGCAGCAGTGGGGAATATTGCACAATGGGCGCAAGCCTGATGCAGCGACGCCGCGTGGGGGATGACGGCCTTCGGGTTGTAAACTCCTTTCGTTAGGGACGAAGCCGCACTTTTTTTGGGTGTGGTGACGGTACCTTTGTTAAGAAGCACCGGCTAACTA
>GV2UCFN02IL5IM
GGTGAGTAACACGTGGGTGATCTGCCCTGTACTTCGGGATAAGCTTGGGAAACTGGGTCTAATACCGGATAGGACCATGGTTTAGTGTCTCATGGTGGAAAGATTTTTTGGTGCAGGATGAGCTCGCGGCCTATCAGCTTGTTGGTGGGGTAATGGCCTACCAAGGCGTCGACGGGTAGCCGGCCTGAGAGGGTGGACGGCCACATTGGGACTGAGATACGGCCCAGACTCCTACGGGAGGCAGCAGTGGGGAATATTGCACAATGGGCGCAAGCCTGATGCAGCGACGCCGCGTGGGGGATGACGGCCTTCGGGTTGTAAACTCCTTTCGTTAGGGACGAAGCCGCACTTTTTTTGGGTGTGGTGACGGTACCTTTGTTAAGAAGCACCGGCTAACTA
>GV2UCFN02IB9JF
GGTGAGTAACACGTGGGTGATCTGCCCTGTACTTCGGGATAAGCTTGGGAAACTGGGTCTAATACCGGATAGGACCATGGTTTAGTGTCTCATGGTGGAAAGATTTTTTGGTGCAGGATGAGCTCGCGGCCTATCAGCTTGTTGGTGGGGTAATGGCCTACCAAGGCGTCGACGGGTAGCCGGCCTGAGAGGGTGGACGGCCACATTGGGACTGAGATACGGCCCAGACTCCTACGGGAGGCAGCAGTGGGGAATATTGCACAATGGGCGCAAGCCTGATGCAGCGACGCCGCGTGGGGGATGACGGCCTTCGGGTTGTAAACTCCTTTCGTTAGGGACGAAGCCGCACTTTTTTTGGGTGTGGTGACGGTACCTTTGTTAAGAAGCACCGGCTAACTA
>GV2UCFN02FUN42
GGTGAGTAACACGTGGGTGATCTGCCCTGTACTTCGGGATAAGCTTGGGAAACTGGGTCTAATACCGGATAGGACCATGGTTTAGTGTCTCATGGTGGAAAGATTTTTTGGTGCAGGATGAGCTCGCGGCCTATCAGCTTGTTGGTGGGGTAATGGCCTACCAAGGCGTCGACGGGTAGCCGGCCTGAGAGGGTGGACGGCCACATTGGGACTGAGATACGGCCCAGACTCCTACGGGAGGCAGCAGTGGGGAATATTGCACAATGGGCGCAAGCCTGATGCAGCGACGCCGCGTGGGGGATGACGGCCTTCGGGTTGTAAACTCCTTTCGTTAGGGACGAAGCCGCACTTTTTTTGGGTGTGGTGACGGTACCTTTGTTAAGAAGCACCGGCTAACTA
>GV2UCFN02HAQAS
GGTGAGTAACACGTGGGTGATCTGCCCTGTACTTCGGGATAAGCTTGGGAAACTGGGTCTAATACCGGATAGGACCATGGTTTAGTGTCTCATGGTGGAAAGATTTTTTGGTGCAGGATGAGCTCGCGGCCTATCAGCTTGTTGGTGGGGTAATGGCCTACCAAGGCGTCGACGGGTAGCCGGCCTGAGAGGGTGGACGGCCACATTGGGACTGAGATACGGCCCAGACTCCTACGGGAGGCAGCAGTGGGGAATATTGCACAATGGGCGCAAGCCTGATGCAGCGACGCCGCGTGGGGGATGACGGCCTTCGGGTTGTAAACTCCTTTCGTTAGGGACGAAGCCGCACTTTTTTTGGGTGTGGTGACGGTACCTTTGTTAAGAAGCACCGGCTAACTA
>GV2UCFN02HON09
GGTGAGTAACACGTGGGTGATCTGCCCTGTACTTCGGGATAAGCTTGGGAAACTGGGTCTAATACCGGATAGGACCATGGTTTAGTGTCTCATGGTGGAAAGATTTTTTGGTGCAGGATGAGCTCGCGGCCTATCAGCTTGTTGGTGGGGTAATGGCCTACCAAGGCGTCGACGGGTAGCCGGCCTGAGAGGGTGGACGGCCACATTGGGACTGAGATACGGCCCAGACTCCTACGGGAGGCAGCAGTGGGGAATATTGCACAATGGGCGCAAGCCTGATGCAGCGACGCCGCGTGGGGGATGACGGCCTTCGGGTTGTAAACTCCTTTCGTTAGGGACGAAGCCGCACTTTTTTTGGGTGTGGTGACGGTACCTTTGTTAAGAAGCACCGGCTAACTA
>GV2UCFN02IMXU1
GGTGAGTAACACGTGGGTGATCTGCCCTGTACTTCGGGATAAGCTTGGGAAACTGGGTCTAATACCGGATAGGACCATGGTTTAGTGTCTCATGGTGGAAAGATTTTTTGGTGCAGGATGAGCTCGCGGCCTATCAGCTTGTTGGTGGGGTAATGGCCTACCAAGGCGTCGACGGGTAGCCGGCCTGAGAGGGTGGACGGCCACATTGGGACTGAGATACGGCCCAGACTCCTACGGGAGGCAGCAGTGGGGAATATTGCACAATGGGCGCAAGCCTGATGCAGCGACGCCGCGTGGGGGATGACGGCCTTCGGGTTGTAAACTCCTTTCGTTAGGGACGAAGCCGCACTTTTTTTGGGTGTGGTGACGGTACCTTTGTTAAGAAGCACCGGCTAACTA
>GV2UCFN02G8C2P
GGTGAGTAACACGTGGGTGATCTGCCCTGTACTTCGGGATAAGCTTGGGAAACTGGGTCTAATACCGGATAGGACCATGGTTTAGTGTCTCATGGTGGAAAGATTTTTTGGTGCAGGATGAGCTCGCGGCCTATCAGCTTGTTGGTGGGGTAATGGCCTACCAAGGCGTCGACGGGTAGCCGGCCTGAGAGGGTGGACGGCCACATTGGGACTGAGATACGGCCCAGACTCCTACGGGAGGCAGCAGTGGGGAATATTGCACAATGGGCGCAAGCCTGATGCAGCGACGCCGCGTGGGGGATGACGGCCTTCGGGTTGTAAACTCCTTTCGTTAGGGACGAAGCCGCACTTTTTTTGGGTGTGGTGACGGTACCTTTGTTAAGAAGCACCGGCTAACTA
>GV2UCFN02FTLD3
GGTGAGTAACACGTGGGTGATCTGCCCTGTACTTCGGGATAAGCTTGGGAAACTGGGTCTAATACCGGATAGGACCATGGTTTAGTGTCTCATGGTGGAAAGATTTTTTGGTGCAGGATGAGCTCGCGGCCTATCAGCTTGTTGGTGGGGTAATGGCCTACCAAGGCGTCGACGGGTAGCCGGCCTGAGAGGGTGGACGGCCACATTGGGACTGAGATACGGCCCAGACTCCTACGGGAGGCAGCAGTGGGGAATATTGCACAATGGGCGCAAGCCTGATGCAGCGACGCCGCGTGGGGGATGACGGCCTTCGGGTTGTAAACTCCTTTCGTTAGGGACGAAGCCGCACTTTTTTTGGGTGTGGTGACGGTACCTTTGTTAAGAAGCACCGGCTAACTA
>GV2UCFN02GWBNR
GGTGAGTAACACGTGGGTGATCTGCCCTGTACTTCGGGATAAGCTTGGGAAACTGGGTCTAATACCGGATAGGACCATGGTTTAGTGTCTCATGGTGGAAAGATTTTTTGGTGCAGGATGAGCTCGCGGCCTATCAGCTTGTTGGTGGGGTAATGGCCTACCAAGGCGTCGACGGGTAGCCGGCCTGAGAGGGTGGACGGCCACATTGGGACTGAGATACGGCCCAGACTCCTACGGGAGGCAGCAGTGGGGAATATTGCACAATGGGCGCAAGCCTGATGCAGCGACGCCGCGTGGGGGATGACGGCCTTCGGGTTGTAAACTCCTTTCGTTAGGGACGAAGCCGCACTTTTTTTGGGTGTGGTGACGGTACCTTTGTTAAGAAGCACCGGCTAACTA
>GV2UCFN02G7N5F
GGTGAGTAACACGTGGGTGATCTGCCCTGTACTTCGGGATAAGCTTGGGAAACTGGGTCTAATACCGGATAGGACCATGGTTTAGTGTCTCATGGTGGAAAGATTTTTTGGTGCAGGATGAGCTCGCGGCCTATCAGCTTGTTGGTGGGGTAATGGCCTACCAAGGCGTCGACGGGTAGCCGGCCTGAGAGGGTGGACGGCCACATTGGGACTGAGATACGGCCCAGACTCCTACGGGAGGCAGCAGTGGGGAATATTGCACAATGGGCGCAAGCCTGATGCAGCGACGCCGCGTGGGGGATGACGGCCTTCGGGTTGTAAACTCCTTTCGTTAGGGACGAAGCCGCACTTTTTTTGGGTGTGGTGACGGTACCTTTGTTAAGAAGCACCGGCTAACTA
>GV2UCFN02H7UEG
GGTGAGTAACACGTGGGTGATCTGCCCTGTACTTCGGGATAAGCTTGGGAAACTGGGTCTAATACCGGATAGGACCATGGTTTAGTGTCTCATGGTGGAAAGATTTTTTGGTGCAGGATGAGCTCGCGGCCTATCAGCTTGTTGGTGGGGTAATGGCCTACCAAGGCGTCGACGGGTAGCCGGCCTGAGAGGGTGGACGGCCACATTGGGACTGAGATACGGCCCAGACTCCTACGGGAGGCAGCAGTGGGGAATATTGCACAATGGGCGCAAGCCTGATGCAGCGACGCCGCGTGGGGGATGACGGCCTTCGGGTTGTAAACTCCTTTCGTTAGGGACGAAGCCGCACTTTTTTTGGGTGTGGTGACGGTACCTTTGTTAAGAAGCACCGGCTAACTA
>GV2UCFN02G1NHS
GGTGAGTAACACGTGGGTGATCTGCCCTGTACTTCGGGATAAGCTTGGGAAACTGGGTCTAATACCGGATAGGACCATGGTTTAGTGTCTCATGGTGGAAAGATTTTTTGGTGCAGGATGAGCTCGCGGCCTATCAGCTTGTTGGTGGGGTAATGGCCTACCAAGGCGTCGACGGGTAGCCGGCCTGAGAGGGTGGACGGCCACATTGGGACTGAGATACGGCCCAGACTCCTACGGGAGGCAGCAGTGGGGAATATTGCACAATGGGCGCAAGCCTGATGCAGCGACGCCGCGTGGGGGATGACGGCCTTCGGGTTGTAAACTCCTTTCGTTAGGGACGAAGCCGCACTTTTTTTGGGTGTGGTGACGGTACCTTTGTTAAGAAGCACCGGCTAACTA
>GV2UCFN02HB5XE
GGTGAGTAACACGTGGGTGATCTGCCCTGTACTTCGGGATAAGCTTGGGAAACTGGGTCTAATACCGGATAGGACCATGGTTTAGTGTCTCATGGTGGAAAGATTTTTTGGTGCAGGATGAGCTCGCGGCCTATCAGCTTGTTGGTGGGGTAATGGCCTACCAAGGCGTCGACGGGTAGCCGGCCTGAGAGGGTGGACGGCCACATTGGGACTGAGATACGGCCCAGACTCCTACGGGAGGCAGCAGTGGGGAATATTGCACAATGGGCGCAAGCCTGATGCAGCGACGCCGCGTGGGGGATGACGGCCTTCGGGTTGTAAACTCCTTTCGTTAGGGACGAAGCCGCACTTTTTTTGGGTGTGGTGACGGTACCTTTGTTAAGAAGCACCGGCTAACTA
>GV2UCFN02GJD8F
GGTGAGTAACACGTGGGTGATCTGCCCTGTACTTCGGGATAAGCTTGGGAAACTGGGTCTAATACCGGATAGGACCATGGTTTAGTGTCTCATGGTGGAAAGATTTTTTGGTGCAGGATGAGCTCGCGGCCTATCAGCTTGTTGGTGGGGTAATGGCCTACCAAGGCGTCGACGGGTAGCCGGCCTGAGAGGGTGGACGGCCACATTGGGACTGAGATACGGCCCAGACTCCTACGGGAGGCAGCAGTGGGGAATATTGCACAATGGGCGCAAGCCTGATGCAGCGACGCCGCGTGGGGGATGACGGCCTTCGGGTTGTAAACTCCTTTCGTTAGGGACGAAGCCGCACTTTTTTTGGGTGTGGTGACGGTACCTTTGTTAAGAAGCACCGGCTAACTA
>GV2UCFN02HW6QN
GGTGAGTAACACGTGGGTGATCTGCCCTGTACTTCGGGATAAGCTTGGGAAACTGGGTCTAATACCGGATAGGACCATGGTTTAGTGTCTCATGGTGGAAAGATTTTTTGGTGCAGGATGAGCTCGCGGCCTATCAGCTTGTTGGTGGGGTAATGGCCTACCAAGGCGTCGACGGGTAGCCGGCCTGAGAGGGTGGACGGCCACATTGGGACTGAGATACGGCCCAGACTCCTACGGGAGGCAGCAGTGGGGAATATTGCACAATGGGCGCAAGCCTGATGCAGCGACGCCGCGTGGGGGATGACGGCCTTCGGGTTGTAAACTCCTTTCGTTAGGGACGAAGCCGCACTTTTTTTGGGTGTGGTGACGGTACCTTTGTTAAGAAGCACCGGCTAACTA
>GV2UCFN02JCMCW
GGTGAGTAACACGTGGGTGATCTGCCCTGTACTTCGGGATAAGCTTGGGAAACTGGGTCTAATACCGGATAGGACCATGGTTTAGTGTCTCATGGTGGAAAGATTTTTTGGTGCAGGATGAGCTCGCGGCCTATCAGCTTGTTGGTGGGGTAATGGCCTACCAAGGCGTCGACGGGTAGCCGGCCTGAGAGGGTGGACGGCCACATTGGGACTGAGATACGGCCCAGACTCCTACGGGAGGCAGCAGTGGGGAATATTGCACAATGGGCGCAAGCCTGATGCAGCGACGCCGCGTGGGGGATGACGGCCTTCGGGTTGTAAACTCCTTTCGTTAGGGACGAAGCCGCACTTTTTTTGGGTGTGGTGACGGTACCTTTGTTAAGAAGCACCGGCTAACTA
>GV2UCFN02FT1XO
GGTGAGTAACACGTGGGTGATCTGCCCTGTACTTCGGGATAAGCTTGGGAAACTGGGTCTAATACCGGATAGGACCATGGTTTAGTGTCTCATGGTGGAAAGATTTTTTGGTGCAGGATGAGCTCGCGGCCTATCAGCTTGTTGGTGGGGTAATGGCCTACCAAGGCGTCGACGGGTAGCCGGCCTGAGAGGGTGGACGGCCACATTGGGACTGAGATACGGCCCAGACTCCTACGGGAGGCAGCAGTGGGGAATATTGCACAATGGGCGCAAGCCTGATGCAGCGACGCCGCGTGGGGGATGACGGCCTTCGGGTTGTAAACTCCTTTCGTTAGGGACGAAGCCGCACTTTTTTTGGGTGTGGTGACGGTACCTTTGTTAAGAAGCACCGGCTAACTA
>GV2UCFN02G1LR3
GGTGAGTAACACGTGGGTGATCTGCCCTGTACTTCGGGATAAGCTTGGGAAACTGGGTCTAATACCGGATAGGACCATGGTTTAGTGTCTCATGGTGGAAAGATTTTTTGGTGCAGGATGAGCTCGCGGCCTATCAGCTTGTTGGTGGGGTAATGGCCTACCAAGGCGTCGACGGGTAGCCGGCCTGAGAGGGTGGACGGCCACATTGGGACTGAGATACGGCCCAGACTCCTACGGGAGGCAGCAGTGGGGAATATTGCACAATGGGCGCAAGCCTGATGCAGCGACGCCGCGTGGGGGATGACGGCCTTCGGGTTGTAAACTCCTTTCGTTAGGGACGAAGCCGCACTTTTTTTGGGTGTGGTGACGGTACCTTTGTTAAGAAGCACCGGCTAACTA
>GV2UCFN02HVTS9
GGTGAGTAACACGTGGGTGATCTGCCCTGTACTTCGGGATAAGCTTGGGAAACTGGGTCTAATACCGGATAGGACCATGGTTTAGTGTCTCATGGTGGAAAGATTTTTTGGTGCAGGATGAGCTCGCGGCCTATCAGCTTGTTGGTGGGGTAATGGCCTACCAAGGCGTCGACGGGTAGCCGGCCTGAGAGGGTGGACGGCCACATTGGGACTGAGATACGGCCCAGACTCCTACGGGAGGCAGCAGTGGGGAATATTGCACAATGGGCGCAAGCCTGATGCAGCGACGCCGCGTGGGGGATGACGGCCTTCGGGTTGTAAACTCCTTTCGTTAGGGACGAAGCCGCACTTTTTTTGGGTGTGGTGACGGTACCTTTGTTAAGAAGCACCGGCTAACTA
>GV2UCFN02GAWTI
GGTGAGTAACACGTGGGTGATCTGCCCTGTACTTCGGGATAAGCTTGGGAAACTGGGTCTAATACCGGATAGGACCATGGTTTAGTGTCTCATGGTGGAAAGATTTTTTGGTGCAGGATGAGCTCGCGGCCTATCAGCTTGTTGGTGGGGTAATGGCCTACCAAGGCGTCGACGGGTAGCCGGCCTGAGAGGGTGGACGGCCACATTGGGACTGAGATACGGCCCAGACTCCTACGGGAGGCAGCAGTGGGGAATATTGCACAATGGGCGCAAGCCTGATGCAGCGACGCCGCGTGGGGGATGACGGCCTTCGGGTTGTAAACTCCTTTCGTTAGGGACGAAGCCGCACTTTTTTTGGGTGTGGTGACGGTACCTTTGTTAAGAAGCACCGGCTAACTA
>GV2UCFN02GD2GO
GGTGAGTAACACGTGGGTGATCTGCCCTGTACTTCGGGATAAGCTTGGGAAACTGGGTCTAATACCGGATAGGACCATGGTTTAGTGTCTCATGGTGGAAAGATTTTTTGGTGCAGGATGAGCTCGCGGCCTATCAGCTTGTTGGTGGGGTAATGGCCTACCAAGGCGTCGACGGGTAGCCGGCCTGAGAGGGTGGACGGCCACATTGGGACTGAGATACGGCCCAGACTCCTACGGGAGGCAGCAGTGGGGAATATTGCACAATGGGCGCAAGCCTGATGCAGCGACGCCGCGTGGGGGATGACGGCCTTCGGGTTGTAAACTCCTTTCGTTAGGGACGAAGCCGCACTTTTTTTGGGTGTGGTGACGGTACCTTTGTTAAGAAGCACCGGCTAACTA
>GV2UCFN02F3LBH
GGTGAGTAACACGTGGGTGATCTGCCCTGTACTTCGGGATAAGCTTGGGAAACTGGGTCTAATACCGGATAGGACCATGGTTTAGTGTCTCATGGTGGAAAGATTTTTTGGTGCAGGATGAGCTCGCGGCCTATCAGCTTGTTGGTGGGGTAATGGCCTACCAAGGCGTCGACGGGTAGCCGGCCTGAGAGGGTGGACGGCCACATTGGGACTGAGATACGGCCCAGACTCCTACGGGAGGCAGCAGTGGGGAATATTGCACAATGGGCGCAAGCCTGATGCAGCGACGCCGCGTGGGGGATGACGGCCTTCGGGTTGTAAACTCCTTTCGTTAGGGACGAAGCCGCACTTTTTTTGGGTGTGGTGACGGTACCTTTGTTAAGAAGCACCGGCTAACTA
>GV2UCFN02IGO8F
GGTGAGTAACACGTGGGTGATCTGCCCTGTACTTCGGGATAAGCTTGGGAAACTGGGTCTAATACCGGATAGGACCATGGTTTAGTGTCTCATGGTGGAAAGATTTTTTGGTGCAGGATGAGCTCGCGGCCTATCAGCTTGTTGGTGGGGTAATGGCCTACCAAGGCGTCGACGGGTAGCCGGCCTGAGAGGGTGGACGGCCACATTGGGACTGAGATACGGCCCAGACTCCTACGGGAGGCAGCAGTGGGGAATATTGCACAATGGGCGCAAGCCTGATGCAGCGACGCCGCGTGGGGGATGACGGCCTTCGGGTTGTAAACTCCTTTCGTTAGGGACGAAGCCGCACTTTTTTTGGGTGTGGTGACGGTACCTTTGTTAAGAAGCACCGGCTAACTA
>GV2UCFN02G6O6V
GGTGAGTAACACGTGGGTGATCTGCCCTGTACTTCGGGATAAGCTTGGGAAACTGGGTCTAATACCGGATAGGACCATGGTTTAGTGTCTCATGGTGGAAAGATTTTTTGGTGCAGGATGAGCTCGCGGCCTATCAGCTTGTTGGTGGGGTAATGGCCTACCAAGGCGTCGACGGGTAGCCGGCCTGAGAGGGTGGACGGCCACATTGGGACTGAGATACGGCCCAGACTCCTACGGGAGGCAGCAGTGGGGAATATTGCACAATGGGCGCAAGCCTGATGCAGCGACGCCGCGTGGGGGATGACGGCCTTCGGGTTGTAAACTCCTTTCGTTAGGGACGAAGCCGCACTTTTTTTGGGTGTGGTGACGGTACCTTTGTTAAGAAGCACCGGCTAACTA
>GV2UCFN02HARKY
GGTGAGTAACACGTGGGTGATCTGCCCTGTACTTCGGGATAAGCTTGGGAAACTGGGTCTAATACCGGATAGGACCATGGTTTAGTGTCTCATGGTGGAAAGATTTTTTGGTGCAGGATGAGCTCGCGGCCTATCAGCTTGTTGGTGGGGTAATGGCCTACCAAGGCGTCGACGGGTAGCCGGCCTGAGAGGGTGGACGGCCACATTGGGACTGAGATACGGCCCAGACTCCTACGGGAGGCAGCAGTGGGGAATATTGCACAATGGGCGCAAGCCTGATGCAGCGACGCCGCGTGGGGGATGACGGCCTTCGGGTTGTAAACTCCTTTCGTTAGGGACGAAGCCGCACTTTTTTTGGGTGTGGTGACGGTACCTTTGTTAAGAAGCACCGGCTAACTA
>GV2UCFN02JE4LS
GGTGAGTAACACGTGGGTGATCTGCCCTGTACTTCGGGATAAGCTTGGGAAACTGGGTCTAATACCGGATAGGACCATGGTTTAGTGTCTCATGGTGGAAAGATTTTTTGGTGCAGGATGAGCTCGCGGCCTATCAGCTTGTTGGTGGGGTAATGGCCTACCAAGGCGTCGACGGGTAGCCGGCCTGAGAGGGTGGACGGCCACATTGGGACTGAGATACGGCCCAGACTCCTACGGGAGGCAGCAGTGGGGAATATTGCACAATGGGCGCAAGCCTGATGCAGCGACGCCGCGTGGGGGATGACGGCCTTCGGGTTGTAAACTCCTTTCGTTAGGGACGAAGCCGCACTTTTTTTGGGTGTGGTGACGGTACCTTTGTTAAGAAGCACCGGCTAACTA
>GV2UCFN02GYBEV
GGTGAGTAACACGTGGGTGATCTGCCCTGTACTTCGGGATAAGCTTGGGAAACTGGGTCTAATACCGGATAGGACCATGGTTTAGTGTCTCATGGTGGAAAGATTTTTTGGTGCAGGATGAGCTCGCGGCCTATCAGCTTGTTGGTGGGGTAATGGCCTACCAAGGCGTCGACGGGTAGCCGGCCTGAGAGGGTGGACGGCCACATTGGGACTGAGATACGGCCCAGACTCCTACGGGAGGCAGCAGTGGGGAATATTGCACAATGGGCGCAAGCCTGATGCAGCGACGCCGCGTGGGGGATGACGGCCTTCGGGTTGTAAACTCCTTTCGTTAGGGACGAAGCCGCACTTTTTTTGGGTGTGGTGACGGTACCTTTGTTAAGAAGCACCGGCTAACTA
>GV2UCFN02IN091
GGTGAGTAACACGTGGGTGATCTGCCCTGTACTTCGGGATAAGCTTGGGAAACTGGGTCTAATACCGGATAGGACCATGGTTTAGTGTCTCATGGTGGAAAGATTTTTTGGTGCAGGATGAGCTCGCGGCCTATCAGCTTGTTGGTGGGGTAATGGCCTACCAAGGCGTCGACGGGTAGCCGGCCTGAGAGGGTGGACGGCCACATTGGGACTGAGATACGGCCCAGACTCCTACGGGAGGCAGCAGTGGGGAATATTGCACAATGGGCGCAAGCCTGATGCAGCGACGCCGCGTGGGGGATGACGGCCTTCGGGTTGTAAACTCCTTTCGTTAGGGACGAAGCCGCACTTTTTTTGGGTGTGGTGACGGTACCTTTGTTAAGAAGCACCGGCTAACTA
>GV2UCFN02HYQMO
GGTGAGTAACACGTGGGTGATCTGCCCTGTACTTCGGGATAAGCTTGGGAAACTGGGTCTAATACCGGATAGGACCATGGTTTAGTGTCTCATGGTGGAAAGATTTTTTGGTGCAGGATGAGCTCGCGGCCTATCAGCTTGTTGGTGGGGTAATGGCCTACCAAGGCGTCGACGGGTAGCCGGCCTGAGAGGGTGGACGGCCACATTGGGACTGAGATACGGCCCAGACTCCTACGGGAGGCAGCAGTGGGGAATATTGCACAATGGGCGCAAGCCTGATGCAGCGACGCCGCGTGGGGGATGACGGCCTTCGGGTTGTAAACTCCTTTCGTTAGGGACGAAGCCGCACTTTTTTTGGGTGTGGTGACGGTACCTTTGTTAAGAAGCACCGGCTAACTA
>GV2UCFN02H8PJZ
GGTGAGTAACACGTGGGTGATCTGCCCTGTACTTCGGGATAAGCTTGGGAAACTGGGTCTAATACCGGATAGGACCATGGTTTAGTGTCTCATGGTGGAAAGATTTTTTGGTGCAGGATGAGCTCGCGGCCTATCAGCTTGTTGGTGGGGTAATGGCCTACCAAGGCGTCGACGGGTAGCCGGCCTGAGAGGGTGGACGGCCACATTGGGACTGAGATACGGCCCAGACTCCTACGGGAGGCAGCAGTGGGGAATATTGCACAATGGGCGCAAGCCTGATGCAGCGACGCCGCGTGGGGGATGACGGCCTTCGGGTTGTAAACTCCTTTCGTTAGGGACGAAGCCGCACTTTTTTTGGGTGTGGTGACGGTACCTTTGTTAAGAAGCACCGGCTAACTA
>GV2UCFN02IOF9J
GGTGAGTAACACGTGGGTGATCTGCCCTGTACTTCGGGATAAGCTTGGGAAACTGGGTCTAATACCGGATAGGACCATGGTTTAGTGTCTCATGGTGGAAAGATTTTTTGGTGCAGGATGAGCTCGCGGCCTATCAGCTTGTTGGTGGGGTAATGGCCTACCAAGGCGTCGACGGGTAGCCGGCCTGAGAGGGTGGACGGCCACATTGGGACTGAGATACGGCCCAGACTCCTACGGGAGGCAGCAGTGGGGAATATTGCACAATGGGCGCAAGCCTGATGCAGCGACGCCGCGTGGGGGATGACGGCCTTCGGGTTGTAAACTCCTTTCGTTAGGGACGAAGCCGCACTTTTTTTGGGTGTGGTGACGGTACCTTTGTTAAGAAGCACCGGCTAACTA
>GV2UCFN02I52U4
GGTGAGTAACACGTGGGTGATCTGCCCTGTACTTCGGGATAAGCTTGGGAAACTGGGTCTAATACCGGATAGGACCATGGTTTAGTGTCTCATGGTGGAAAGATTTTTTGGTGCAGGATGAGCTCGCGGCCTATCAGCTTGTTGGTGGGGTAATGGCCTACCAAGGCGTCGACGGGTAGCCGGCCTGAGAGGGTGGACGGCCACATTGGGACTGAGATACGGCCCAGACTCCTACGGGAGGCAGCAGTGGGGAATATTGCACAATGGGCGCAAGCCTGATGCAGCGACGCCGCGTGGGGGATGACGGCCTTCGGGTTGTAAACTCCTTTCGTTAGGGACGAAGCCGCACTTTTTTTGGGTGTGGTGACGGTACCTTTGTTAAGAAGCACCGGCTAACTA
>GV2UCFN02JNH2M
GGTGAGTAACACGTGGGTGATCTGCCCTGTACTTCGGGATAAGCTTGGGAAACTGGGTCTAATACCGGATAGGACCATGGTTTAGTGTCTCATGGTGGAAAGATTTTTTGGTGCAGGATGAGCTCGCGGCCTATCAGCTTGTTGGTGGGGTAATGGCCTACCAAGGCGTCGACGGGTAGCCGGCCTGAGAGGGTGGACGGCCACATTGGGACTGAGATACGGCCCAGACTCCTACGGGAGGCAGCAGTGGGGAATATTGCACAATGGGCGCAAGCCTGATGCAGCGACGCCGCGTGGGGGATGACGGCCTTCGGGTTGTAAACTCCTTTCGTTAGGGACGAAGCCGCACTTTTTTTGGGTGTGGTGACGGTACCTTTGTTAAGAAGCACCGGCTAACTA
>GV2UCFN02GXKP4
GGTGAGTAACACGTGGGTGATCTGCCCTGTACTTCGGGATAAGCTTGGGAAACTGGGTCTAATACCGGATAGGACCATGGTTTAGTGTCTCATGGTGGAAAGATTTTTTGGTGCAGGATGAGCTCGCGGCCTATCAGCTTGTTGGTGGGGTAATGGCCTACCAAGGCGTCGACGGGTAGCCGGCCTGAGAGGGTGGACGGCCACATTGGGACTGAGATACGGCCCAGACTCCTACGGGAGGCAGCAGTGGGGAATATTGCACAATGGGCGCAAGCCTGATGCAGCGACGCCGCGTGGGGGATGACGGCCTTCGGGTTGTAAACTCCTTTCGTTAGGGACGAAGCCGCACTTTTTTTGGGTGTGGTGACGGTACCTTTGTTAAGAAGCACCGGCTAACTA
>GV2UCFN02IQJ5B
GGTGAGTAACACGTGGGTGATCTGCCCTGTACTTCGGGATAAGCTTGGGAAACTGGGTCTAATACCGGATAGGACCATGGTTTAGTGTCTCATGGTGGAAAGATTTTTTGGTGCAGGATGAGCTCGCGGCCTATCAGCTTGTTGGTGGGGTAATGGCCTACCAAGGCGTCGACGGGTAGCCGGCCTGAGAGGGTGGACGGCCACATTGGGACTGAGATACGGCCCAGACTCCTACGGGAGGCAGCAGTGGGGAATATTGCACAATGGGCGCAAGCCTGATGCAGCGACGCCGCGTGGGGGATGACGGCCTTCGGGTTGTAAACTCCTTTCGTTAGGGACGAAGCCGCACTTTTTTTGGGTGTGGTGACGGTACCTTTGTTAAGAAGCACCGGCTAACTA
>GV2UCFN02GB59A
GGTGAGTAACACGTGGGTGATCTGCCCTGTACTTCGGGATAAGCTTGGGAAACTGGGTCTAATACCGGATAGGACCATGGTTTAGTGTCTCATGGTGGAAAGATTTTTTGGTGCAGGATGAGCTCGCGGCCTATCAGCTTGTTGGTGGGGTAATGGCCTACCAAGGCGTCGACGGGTAGCCGGCCTGAGAGGGTGGACGGCCACATTGGGACTGAGATACGGCCCAGACTCCTACGGGAGGCAGCAGTGGGGAATATTGCACAATGGGCGCAAGCCTGATGCAGCGACGCCGCGTGGGGGATGACGGCCTTCGGGTTGTAAACTCCTTTCGTTAGGGACGAAGCCGCACTTTTTTTGGGTGTGGTGACGGTACCTTTGTTAAGAAGCACCGGCTAACTA
>GV2UCFN02F1M7Y
GGTGAGTAACACGTGGGTGATCTGCCCTGTACTTCGGGATAAGCTTGGGAAACTGGGTCTAATACCGGATAGGACCATGGTTTAGTGTCTCATGGTGGAAAGATTTTTTGGTGCAGGATGAGCTCGCGGCCTATCAGCTTGTTGGTGGGGTAATGGCCTACCAAGGCGTCGACGGGTAGCCGGCCTGAGAGGGTGGACGGCCACATTGGGACTGAGATACGGCCCAGACTCCTACGGGAGGCAGCAGTGGGGAATATTGCACAATGGGCGCAAGCCTGATGCAGCGACGCCGCGTGGGGGATGACGGCCTTCGGGTTGTAAACTCCTTTCGTTAGGGACGAAGCCGCACTTTTTTTGGGTGTGGTGACGGTACCTTTGTTAAGAAGCACCGGCTAACTA
>GV2UCFN02JKAO7
GGTGAGTAACACGTGGGTGATCTGCCCTGTACTTCGGGATAAGCTTGGGAAACTGGGTCTAATACCGGATAGGACCATGGTTTAGTGTCTCATGGTGGAAAGATTTTTTGGTGCAGGATGAGCTCGCGGCCTATCAGCTTGTTGGTGGGGTAATGGCCTACCAAGGCGTCGACGGGTAGCCGGCCTGAGAGGGTGGACGGCCACATTGGGACTGAGATACGGCCCAGACTCCTACGGGAGGCAGCAGTGGGGAATATTGCACAATGGGCGCAAGCCTGATGCAGCGACGCCGCGTGGGGGATGACGGCCTTCGGGTTGTAAACTCCTTTCGTTAGGGACGAAGCCGCACTTTTTTTGGGTGTGGTGACGGTACCTTTGTTAAGAAGCACCGGCTAACTA
>GV2UCFN02GSJK7
GGTGAGTAACACGTGGGTGATCTGCCCTGTACTTCGGGATAAGCTTGGGAAACTGGGTCTAATACCGGATAGGACCATGGTTTAGTGTCTCATGGTGGAAAGATTTTTTGGTGCAGGATGAGCTCGCGGCCTATCAGCTTGTTGGTGGGGTAATGGCCTACCAAGGCGTCGACGGGTAGCCGGCCTGAGAGGGTGGACGGCCACATTGGGACTGAGATACGGCCCAGACTCCTACGGGAGGCAGCAGTGGGGAATATTGCACAATGGGCGCAAGCCTGATGCAGCGACGCCGCGTGGGGGATGACGGCCTTCGGGTTGTAAACTCCTTTCGTTAGGGACGAAGCCGCACTTTTTTTGGGTGTGGTGACGGTACCTTTGTTAAGAAGCACCGGCTAACTA
>GV2UCFN02JVC1R
GGTGAGTAACACGTGGGTGATCTGCCCTGTACTTCGGGATAAGCTTGGGAAACTGGGTCTAATACCGGATAGGACCATGGTTTAGTGTCTCATGGTGGAAAGATTTTTTGGTGCAGGATGAGCTCGCGGCCTATCAGCTTGTTGGTGGGGTAATGGCCTACCAAGGCGTCGACGGGTAGCCGGCCTGAGAGGGTGGACGGCCACATTGGGACTGAGATACGGCCCAGACTCCTACGGGAGGCAGCAGTGGGGAATATTGCACAATGGGCGCAAGCCTGATGCAGCGACGCCGCGTGGGGGATGACGGCCTTCGGGTTGTAAACTCCTTTCGTTAGGGACGAAGCCGCACTTTTTTTGGGTGTGGTGACGGTACCTTTGTTAAGAAGCACCGGCTAACTA
>GV2UCFN02IWK7V
GGTGAGTAACACGTGGGTGATCTGCCCTGTACTTCGGGATAAGCTTGGGAAACTGGGTCTAATACCGGATAGGACCATGGTTTAGTGTCTCATGGTGGAAAGATTTTTTGGTGCAGGATGAGCTCGCGGCCTATCAGCTTGTTGGTGGGGTAATGGCCTACCAAGGCGTCGACGGGTAGCCGGCCTGAGAGGGTGGACGGCCACATTGGGACTGAGATACGGCCCAGACTCCTACGGGAGGCAGCAGTGGGGAATATTGCACAATGGGCGCAAGCCTGATGCAGCGACGCCGCGTGGGGGATGACGGCCTTCGGGTTGTAAACTCCTTTCGTTAGGGACGAAGCCGCACTTTTTTTGGGTGTGGTGACGGTACCTTTGTTAAGAAGCACCGGCTAACTA
>GV2UCFN02HQGVW
GGTGAGTAACACGTGGGTGATCTGCCCTGTACTTCGGGATAAGCTTGGGAAACTGGGTCTAATACCGGATAGGACCATGGTTTAGTGTCTCATGGTGGAAAGATTTTTTGGTGCAGGATGAGCTCGCGGCCTATCAGCTTGTTGGTGGGGTAATGGCCTACCAAGGCGTCGACGGGTAGCCGGCCTGAGAGGGTGGACGGCCACATTGGGACTGAGATACGGCCCAGACTCCTACGGGAGGCAGCAGTGGGGAATATTGCACAATGGGCGCAAGCCTGATGCAGCGACGCCGCGTGGGGGATGACGGCCTTCGGGTTGTAAACTCCTTTCGTTAGGGACGAAGCCGCACTTTTTTTGGGTGTGGTGACGGTACCTTTGTTAAGAAGCACCGGCTAACTA
>GV2UCFN02HZPEG
GGTGAGTAACACGTGGGTGATCTGCCCTGTACTTCGGGATAAGCTTGGGAAACTGGGTCTAATACCGGATAGGACCATGGTTTAGTGTCTCATGGTGGAAAGATTTTTTGGTGCAGGATGAGCTCGCGGCCTATCAGCTTGTTGGTGGGGTAATGGCCTACCAAGGCGTCGACGGGTAGCCGGCCTGAGAGGGTGGACGGCCACATTGGGACTGAGATACGGCCCAGACTCCTACGGGAGGCAGCAGTGGGGAATATTGCACAATGGGCGCAAGCCTGATGCAGCGACGCCGCGTGGGGGATGACGGCCTTCGGGTTGTAAACTCCTTTCGTTAGGGACGAAGCCGCACTTTTTTTGGGTGTGGTGACGGTACCTTTGTTAAGAAGCACCGGCTAACTA
>GV2UCFN02IWQGL
GGTGAGTAACACGTGGGTGATCTGCCCTGTACTTCGGGATAAGCTTGGGAAACTGGGTCTAATACCGGATAGGACCATGGTTTAGTGTCTCATGGTGGAAAGATTTTTTGGTGCAGGATGAGCTCGCGGCCTATCAGCTTGTTGGTGGGGTAATGGCCTACCAAGGCGTCGACGGGTAGCCGGCCTGAGAGGGTGGACGGCCACATTGGGACTGAGATACGGCCCAGACTCCTACGGGAGGCAGCAGTGGGGAATATTGCACAATGGGCGCAAGCCTGATGCAGCGACGCCGCGTGGGGGATGACGGCCTTCGGGTTGTAAACTCCTTTCGTTAGGGACGAAGCCGCACTTTTTTTGGGTGTGGTGACGGTACCTTTGTTAAGAAGCACCGGCTAACTA
>GV2UCFN02GUUAI
GGTGAGTAACACGTGGGTGATCTGCCCTGTACTTCGGGATAAGCTTGGGAAACTGGGTCTAATACCGGATAGGACCATGGTTTAGTGTCTCATGGTGGAAAGATTTTTTGGTGCAGGATGAGCTCGCGGCCTATCAGCTTGTTGGTGGGGTAATGGCCTACCAAGGCGTCGACGGGTAGCCGGCCTGAGAGGGTGGACGGCCACATTGGGACTGAGATACGGCCCAGACTCCTACGGGAGGCAGCAGTGGGGAATATTGCACAATGGGCGCAAGCCTGATGCAGCGACGCCGCGTGGGGGATGACGGCCTTCGGGTTGTAAACTCCTTTCGTTAGGGACGAAGCCGCACTTTTTTTGGGTGTGGTGACGGTACCTTTGTTAAGAAGCACCGGCTAACTA
>GV2UCFN02JN7VH
GGTGAGTAACACGTGGGTGATCTGCCCTGTACTTCGGGATAAGCTTGGGAAACTGGGTCTAATACCGGATAGGACCATGGTTTAGTGTCTCATGGTGGAAAGATTTTTTGGTGCAGGATGAGCTCGCGGCCTATCAGCTTGTTGGTGGGGTAATGGCCTACCAAGGCGTCGACGGGTAGCCGGCCTGAGAGGGTGGACGGCCACATTGGGACTGAGATACGGCCCAGACTCCTACGGGAGGCAGCAGTGGGGAATATTGCACAATGGGCGCAAGCCTGATGCAGCGACGCCGCGTGGGGGATGACGGCCTTCGGGTTGTAAACTCCTTTCGTTAGGGACGAAGCCGCACTTTTTTTGGGTGTGGTGACGGTACCTTTGTTAAGAAGCACCGGCTAACTA
>GV2UCFN02H4ZCF
GGTGAGTAACACGTGGGTGATCTGCCCTGTACTTCGGGATAAGCTTGGGAAACTGGGTCTAATACCGGATAGGACCATGGTTTAGTGTCTCATGGTGGAAAGATTTTTTGGTGCAGGATGAGCTCGCGGCCTATCAGCTTGTTGGTGGGGTAATGGCCTACCAAGGCGTCGACGGGTAGCCGGCCTGAGAGGGTGGACGGCCACATTGGGACTGAGATACGGCCCAGACTCCTACGGGAGGCAGCAGTGGGGAATATTGCACAATGGGCGCAAGCCTGATGCAGCGACGCCGCGTGGGGGATGACGGCCTTCGGGTTGTAAACTCCTTTCGTTAGGGACGAAGCCGCACTTTTTTTGGGTGTGGTGACGGTACCTTTGTTAAGAAGCACCGGCTAACTA
>GV2UCFN02GTO6P
GGTGAGTAACACGTGGGTGATCTGCCCTGTACTTCGGGATAAGCTTGGGAAACTGGGTCTAATACCGGATAGGACCATGGTTTAGTGTCTCATGGTGGAAAGATTTTTTGGTGCAGGATGAGCTCGCGGCCTATCAGCTTGTTGGTGGGGTAATGGCCTACCAAGGCGTCGACGGGTAGCCGGCCTGAGAGGGTGGACGGCCACATTGGGACTGAGATACGGCCCAGACTCCTACGGGAGGCAGCAGTGGGGAATATTGCACAATGGGCGCAAGCCTGATGCAGCGACGCCGCGTGGGGGATGACGGCCTTCGGGTTGTAAACTCCTTTCGTTAGGGACGAAGCCGCACTTTTTTTGGGTGTGGTGACGGTACCTTTGTTAAGAAGCACCGGCTAACTA
>GV2UCFN02IFESQ
GGTGAGTAACACGTGGGTGATCTGCCCTGTACTTCGGGATAAGCTTGGGAAACTGGGTCTAATACCGGATAGGACCATGGTTTAGTGTCTCATGGTGGAAAGATTTTTTGGTGCAGGATGAGCTCGCGGCCTATCAGCTTGTTGGTGGGGTAATGGCCTACCAAGGCGTCGACGGGTAGCCGGCCTGAGAGGGTGGACGGCCACATTGGGACTGAGATACGGCCCAGACTCCTACGGGAGGCAGCAGTGGGGAATATTGCACAATGGGCGCAAGCCTGATGCAGCGACGCCGCGTGGGGGATGACGGCCTTCGGGTTGTAAACTCCTTTCGTTAGGGACGAAGCCGCACTTTTTTTGGGTGTGGTGACGGTACCTTTGTTAAGAAGCACCGGCTAACTA
>GV2UCFN02FVXGG
GGTGAGTAACACGTGGGTGATCTGCCCTGTACTTCGGGATAAGCTTGGGAAACTGGGTCTAATACCGGATAGGACCATGGTTTAGTGTCTCATGGTGGAAAGATTTTTTGGTGCAGGATGAGCTCGCGGCCTATCAGCTTGTTGGTGGGGTAATGGCCTACCAAGGCGTCGACGGGTAGCCGGCCTGAGAGGGTGGACGGCCACATTGGGACTGAGATACGGCCCAGACTCCTACGGGAGGCAGCAGTGGGGAATATTGCACAATGGGCGCAAGCCTGATGCAGCGACGCCGCGTGGGGGATGACGGCCTTCGGGTTGTAAACTCCTTTCGTTAGGGACGAAGCCGCACTTTTTTTGGGTGTGGTGACGGTACCTTTGTTAAGAAGCACCGGCTAACTA
>GV2UCFN02IUU87
GGTGAGTAACACGTGGGTGATCTGCCCTGTACTTCGGGATAAGCTTGGGAAACTGGGTCTAATACCGGATAGGACCATGGTTTAGTGTCTCATGGTGGAAAGATTTTTTGGTGCAGGATGAGCTCGCGGCCTATCAGCTTGTTGGTGGGGTAATGGCCTACCAAGGCGTCGACGGGTAGCCGGCCTGAGAGGGTGGACGGCCACATTGGGACTGAGATACGGCCCAGACTCCTACGGGAGGCAGCAGTGGGGAATATTGCACAATGGGCGCAAGCCTGATGCAGCGACGCCGCGTGGGGGATGACGGCCTTCGGGTTGTAAACTCCTTTCGTTAGGGACGAAGCCGCACTTTTTTTGGGTGTGGTGACGGTACCTTTGTTAAGAAGCACCGGCTAACTA
>GV2UCFN02HOQ91
GGTGAGTAACACGTGGGTGATCTGCCCTGTACTTCGGGATAAGCTTGGGAAACTGGGTCTAATACCGGATAGGACCATGGTTTAGTGTCTCATGGTGGAAAGATTTTTTGGTGCAGGATGAGCTCGCGGCCTATCAGCTTGTTGGTGGGGTAATGGCCTACCAAGGCGTCGACGGGTAGCCGGCCTGAGAGGGTGGACGGCCACATTGGGACTGAGATACGGCCCAGACTCCTACGGGAGGCAGCAGTGGGGAATATTGCACAATGGGCGCAAGCCTGATGCAGCGACGCCGCGTGGGGGATGACGGCCTTCGGGTTGTAAACTCCTTTCGTTAGGGACGAAGCCGCACTTTTTTTGGGTGTGGTGACGGTACCTTTGTTAAGAAGCACCGGCTAACTA
>GV2UCFN02I7KUW
GGTGAGTAACACGTGGGTGATCTGCCCTGTACTTCGGGATAAGCTTGGGAAACTGGGTCTAATACCGGATAGGACCATGGTTTAGTGTCTCATGGTGGAAAGATTTTTTGGTGCAGGATGAGCTCGCGGCCTATCAGCTTGTTGGTGGGGTAATGGCCTACCAAGGCGTCGACGGGTAGCCGGCCTGAGAGGGTGGACGGCCACATTGGGACTGAGATACGGCCCAGACTCCTACGGGAGGCAGCAGTGGGGAATATTGCACAATGGGCGCAAGCCTGATGCAGCGACGCCGCGTGGGGGATGACGGCCTTCGGGTTGTAAACTCCTTTCGTTAGGGACGAAGCCGCACTTTTTTTGGGTGTGGTGACGGTACCTTTGTTAAGAAGCACCGGCTAACTA
>GV2UCFN02HKJFI
GGTGAGTAACACGTGGGTGATCTGCCCTGTACTTCGGGATAAGCTTGGGAAACTGGGTCTAATACCGGATAGGACCATGGTTTAGTGTCTCATGGTGGAAAGATTTTTTGGTGCAGGATGAGCTCGCGGCCTATCAGCTTGTTGGTGGGGTAATGGCCTACCAAGGCGTCGACGGGTAGCCGGCCTGAGAGGGTGGACGGCCACATTGGGACTGAGATACGGCCCAGACTCCTACGGGAGGCAGCAGTGGGGAATATTGCACAATGGGCGCAAGCCTGATGCAGCGACGCCGCGTGGGGGATGACGGCCTTCGGGTTGTAAACTCCTTTCGTTAGGGACGAAGCCGCACTTTTTTTGGGTGTGGTGACGGTACCTTTGTTAAGAAGCACCGGCTAACTA
>GV2UCFN02IH5XS
GGTGAGTAACACGTGGGTGATCTGCCCTGTACTTCGGGATAAGCTTGGGAAACTGGGTCTAATACCGGATAGGACCATGGTTTAGTGTCTCATGGTGGAAAGATTTTTTGGTGCAGGATGAGCTCGCGGCCTATCAGCTTGTTGGTGGGGTAATGGCCTACCAAGGCGTCGACGGGTAGCCGGCCTGAGAGGGTGGACGGCCACATTGGGACTGAGATACGGCCCAGACTCCTACGGGAGGCAGCAGTGGGGAATATTGCACAATGGGCGCAAGCCTGATGCAGCGACGCCGCGTGGGGGATGACGGCCTTCGGGTTGTAAACTCCTTTCGTTAGGGACGAAGCCGCACTTTTTTTGGGTGTGGTGACGGTACCTTTGTTAAGAAGCACCGGCTAACTA
>GV2UCFN02HMQRV
GGTGAGTAACACGTGGGTGATCTGCCCTGTACTTCGGGATAAGCTTGGGAAACTGGGTCTAATACCGGATAGGACCATGGTTTAGTGTCTCATGGTGGAAAGATTTTTTGGTGCAGGATGAGCTCGCGGCCTATCAGCTTGTTGGTGGGGTAATGGCCTACCAAGGCGTCGACGGGTAGCCGGCCTGAGAGGGTGGACGGCCACATTGGGACTGAGATACGGCCCAGACTCCTACGGGAGGCAGCAGTGGGGAATATTGCACAATGGGCGCAAGCCTGATGCAGCGACGCCGCGTGGGGGATGACGGCCTTCGGGTTGTAAACTCCTTTCGTTAGGGACGAAGCCGCACTTTTTTTGGGTGTGGTGACGGTACCTTTGTTAAGAAGCACCGGCTAACTA
>GV2UCFN02GJLFH
GGTGAGTAACACGTGGGTGATCTGCCCTGTACTTCGGGATAAGCTTGGGAAACTGGGTCTAATACCGGATAGGACCATGGTTTAGTGTCTCATGGTGGAAAGATTTTTTGGTGCAGGATGAGCTCGCGGCCTATCAGCTTGTTGGTGGGGTAATGGCCTACCAAGGCGTCGACGGGTAGCCGGCCTGAGAGGGTGGACGGCCACATTGGGACTGAGATACGGCCCAGACTCCTACGGGAGGCAGCAGTGGGGAATATTGCACAATGGGCGCAAGCCTGATGCAGCGACGCCGCGTGGGGGATGACGGCCTTCGGGTTGTAAACTCCTTTCGTTAGGGACGAAGCCGCACTTTTTTTGGGTGTGGTGACGGTACCTTTGTTAAGAAGCACCGGCTAACTA
>GV2UCFN02HVKJ6
GGTGAGTAACACGTGGGTGATCTGCCCTGTACTTCGGGATAAGCTTGGGAAACTGGGTCTAATACCGGATAGGACCATGGTTTAGTGTCTCATGGTGGAAAGATTTTTTGGTGCAGGATGAGCTCGCGGCCTATCAGCTTGTTGGTGGGGTAATGGCCTACCAAGGCGTCGACGGGTAGCCGGCCTGAGAGGGTGGACGGCCACATTGGGACTGAGATACGGCCCAGACTCCTACGGGAGGCAGCAGTGGGGAATATTGCACAATGGGCGCAAGCCTGATGCAGCGACGCCGCGTGGGGGATGACGGCCTTCGGGTTGTAAACTCCTTTCGTTAGGGACGAAGCCGCACTTTTTTTGGGTGTGGTGACGGTACCTTTGTTAAGAAGCACCGGCTAACTA
>GV2UCFN02FX9GW
GGTGAGTAACACGTGGGTGATCTGCCCTGTACTTCGGGATAAGCTTGGGAAACTGGGTCTAATACCGGATAGGACCATGGTTTAGTGTCTCATGGTGGAAAGATTTTTTGGTGCAGGATGAGCTCGCGGCCTATCAGCTTGTTGGTGGGGTAATGGCCTACCAAGGCGTCGACGGGTAGCCGGCCTGAGAGGGTGGACGGCCACATTGGGACTGAGATACGGCCCAGACTCCTACGGGAGGCAGCAGTGGGGAATATTGCACAATGGGCGCAAGCCTGATGCAGCGACGCCGCGTGGGGGATGACGGCCTTCGGGTTGTAAACTCCTTTCGTTAGGGACGAAGCCGCACTTTTTTTGGGTGTGGTGACGGTACCTTTGTTAAGAAGCACCGGCTAACTA
>GV2UCFN02H3GH4
GGTGAGTAACACGTGGGTGATCTGCCCTGTACTTCGGGATAAGCTTGGGAAACTGGGTCTAATACCGGATAGGACCATGGTTTAGTGTCTCATGGTGGAAAGATTTTTTGGTGCAGGATGAGCTCGCGGCCTATCAGCTTGTTGGTGGGGTAATGGCCTACCAAGGCGTCGACGGGTAGCCGGCCTGAGAGGGTGGACGGCCACATTGGGACTGAGATACGGCCCAGACTCCTACGGGAGGCAGCAGTGGGGAATATTGCACAATGGGCGCAAGCCTGATGCAGCGACGCCGCGTGGGGGATGACGGCCTTCGGGTTGTAAACTCCTTTCGTTAGGGACGAAGCCGCACTTTTTTTGGGTGTGGTGACGGTACCTTTGTTAAGAAGCACCGGCTAACTA
>GV2UCFN02I36V5
GGTGAGTAACACGTGGGTGATCTGCCCTGTACTTCGGGATAAGCTTGGGAAACTGGGTCTAATACCGGATAGGACCATGGTTTAGTGTCTCATGGTGGAAAGATTTTTTGGTGCAGGATGAGCTCGCGGCCTATCAGCTTGTTGGTGGGGTAATGGCCTACCAAGGCGTCGACGGGTAGCCGGCCTGAGAGGGTGGACGGCCACATTGGGACTGAGATACGGCCCAGACTCCTACGGGAGGCAGCAGTGGGGAATATTGCACAATGGGCGCAAGCCTGATGCAGCGACGCCGCGTGGGGGATGACGGCCTTCGGGTTGTAAACTCCTTTCGTTAGGGACGAAGCCGCACTTTTTTTGGGTGTGGTGACGGTACCTTTGTTAAGAAGCACCGGCTAACTA
>GV2UCFN02I2407
GGTGAGTAACACGTGGGTGATCTGCCCTGTACTTCGGGATAAGCTTGGGAAACTGGGTCTAATACCGGATAGGACCATGGTTTAGTGTCTCATGGTGGAAAGATTTTTTGGTGCAGGATGAGCTCGCGGCCTATCAGCTTGTTGGTGGGGTAATGGCCTACCAAGGCGTCGACGGGTAGCCGGCCTGAGAGGGTGGACGGCCACATTGGGACTGAGATACGGCCCAGACTCCTACGGGAGGCAGCAGTGGGGAATATTGCACAATGGGCGCAAGCCTGATGCAGCGACGCCGCGTGGGGGATGACGGCCTTCGGGTTGTAAACTCCTTTCGTTAGGGACGAAGCCGCACTTTTTTTGGGTGTGGTGACGGTACCTTTGTTAAGAAGCACCGGCTAACTA
>GV2UCFN02G4SG6
GGTGAGTAACACGTGGGTGATCTGCCCTGTACTTCGGGATAAGCTTGGGAAACTGGGTCTAATACCGGATAGGACCATGGTTTAGTGTCTCATGGTGGAAAGATTTTTTGGTGCAGGATGAGCTCGCGGCCTATCAGCTTGTTGGTGGGGTAATGGCCTACCAAGGCGTCGACGGGTAGCCGGCCTGAGAGGGTGGACGGCCACATTGGGACTGAGATACGGCCCAGACTCCTACGGGAGGCAGCAGTGGGGAATATTGCACAATGGGCGCAAGCCTGATGCAGCGACGCCGCGTGGGGGATGACGGCCTTCGGGTTGTAAACTCCTTTCGTTAGGGACGAAGCCGCACTTTTTTTGGGTGTGGTGACGGTACCTTTGTTAAGAAGCACCGGCTAACTA
>GV2UCFN02H5HHZ
GGTGAGTAACACGTGGGTGATCTGCCCTGTACTTCGGGATAAGCTTGGGAAACTGGGTCTAATACCGGATAGGACCATGGTTTAGTGTCTCATGGTGGAAAGATTTTTTGGTGCAGGATGAGCTCGCGGCCTATCAGCTTGTTGGTGGGGTAATGGCCTACCAAGGCGTCGACGGGTAGCCGGCCTGAGAGGGTGGACGGCCACATTGGGACTGAGATACGGCCCAGACTCCTACGGGAGGCAGCAGTGGGGAATATTGCACAATGGGCGCAAGCCTGATGCAGCGACGCCGCGTGGGGGATGACGGCCTTCGGGTTGTAAACTCCTTTCGTTAGGGACGAAGCCGCACTTTTTTTGGGTGTGGTGACGGTACCTTTGTTAAGAAGCACCGGCTAACTA
>GV2UCFN02FS4YA
GGTGAGTAACACGTGGGTGATCTGCCCTGTACTTCGGGATAAGCTTGGGAAACTGGGTCTAATACCGGATAGGACCATGGTTTAGTGTCTCATGGTGGAAAGATTTTTTGGTGCAGGATGAGCTCGCGGCCTATCAGCTTGTTGGTGGGGTAATGGCCTACCAAGGCGTCGACGGGTAGCCGGCCTGAGAGGGTGGACGGCCACATTGGGACTGAGATACGGCCCAGACTCCTACGGGAGGCAGCAGTGGGGAATATTGCACAATGGGCGCAAGCCTGATGCAGCGACGCCGCGTGGGGGATGACGGCCTTCGGGTTGTAAACTCCTTTCGTTAGGGACGAAGCCGCACTTTTTTTGGGTGTGGTGACGGTACCTTTGTTAAGAAGCACCGGCTAACTA
>GV2UCFN02F0D7B
GGTGAGTAACACGTGGGTGATCTGCCCTGTACTTCGGGATAAGCTTGGGAAACTGGGTCTAATACCGGATAGGACCATGGTTTAGTGTCTCATGGTGGAAAGATTTTTTGGTGCAGGATGAGCTCGCGGCCTATCAGCTTGTTGGTGGGGTAATGGCCTACCAAGGCGTCGACGGGTAGCCGGCCTGAGAGGGTGGACGGCCACATTGGGACTGAGATACGGCCCAGACTCCTACGGGAGGCAGCAGTGGGGAATATTGCACAATGGGCGCAAGCCTGATGCAGCGACGCCGCGTGGGGGATGACGGCCTTCGGGTTGTAAACTCCTTTCGTTAGGGACGAAGCCGCACTTTTTTTGGGTGTGGTGACGGTACCTTTGTTAAGAAGCACCGGCTAACTA
>GV2UCFN02FN7C8
GGTGAGTAACACGTGGGTGATCTGCCCTGTACTTCGGGATAAGCTTGGGAAACTGGGTCTAATACCGGATAGGACCATGGTTTAGTGTCTCATGGTGGAAAGATTTTTTGGTGCAGGATGAGCTCGCGGCCTATCAGCTTGTTGGTGGGGTAATGGCCTACCAAGGCGTCGACGGGTAGCCGGCCTGAGAGGGTGGACGGCCACATTGGGACTGAGATACGGCCCAGACTCCTACGGGAGGCAGCAGTGGGGAATATTGCACAATGGGCGCAAGCCTGATGCAGCGACGCCGCGTGGGGGATGACGGCCTTCGGGTTGTAAACTCCTTTCGTTAGGGACGAAGCCGCACTTTTTTTGGGTGTGGTGACGGTACCTTTGTTAAGAAGCACCGGCTAACTA
>GV2UCFN02GSIYB
GGTGAGTAACACGTGGGTGATCTGCCCTGTACTTCGGGATAAGCTTGGGAAACTGGGTCTAATACCGGATAGGACCATGGTTTAGTGTCTCATGGTGGAAAGATTTTTTGGTGCAGGATGAGCTCGCGGCCTATCAGCTTGTTGGTGGGGTAATGGCCTACCAAGGCGTCGACGGGTAGCCGGCCTGAGAGGGTGGACGGCCACATTGGGACTGAGATACGGCCCAGACTCCTACGGGAGGCAGCAGTGGGGAATATTGCACAATGGGCGCAAGCCTGATGCAGCGACGCCGCGTGGGGGATGACGGCCTTCGGGTTGTAAACTCCTTTCGTTAGGGACGAAGCCGCACTTTTTTTGGGTGTGGTGACGGTACCTTTGTTAAGAAGCACCGGCTAACTA
>GV2UCFN02GTF9V
GGTGAGTAACACGTGGGTGATCTGCCCTGTACTTCGGGATAAGCTTGGGAAACTGGGTCTAATACCGGATAGGACCATGGTTTAGTGTCTCATGGTGGAAAGATTTTTTGGTGCAGGATGAGCTCGCGGCCTATCAGCTTGTTGGTGGGGTAATGGCCTACCAAGGCGTCGACGGGTAGCCGGCCTGAGAGGGTGGACGGCCACATTGGGACTGAGATACGGCCCAGACTCCTACGGGAGGCAGCAGTGGGGAATATTGCACAATGGGCGCAAGCCTGATGCAGCGACGCCGCGTGGGGGATGACGGCCTTCGGGTTGTAAACTCCTTTCGTTAGGGACGAAGCCGCACTTTTTTTGGGTGTGGTGACGGTACCTTTGTTAAGAAGCACCGGCTAACTA
>GV2UCFN02G21CB
GGTGAGTAACACGTGGGTGATCTGCCCTGTACTTCGGGATAAGCTTGGGAAACTGGGTCTAATACCGGATAGGACCATGGTTTAGTGTCTCATGGTGGAAAGATTTTTTGGTGCAGGATGAGCTCGCGGCCTATCAGCTTGTTGGTGGGGTAATGGCCTACCAAGGCGTCGACGGGTAGCCGGCCTGAGAGGGTGGACGGCCACATTGGGACTGAGATACGGCCCAGACTCCTACGGGAGGCAGCAGTGGGGAATATTGCACAATGGGCGCAAGCCTGATGCAGCGACGCCGCGTGGGGGATGACGGCCTTCGGGTTGTAAACTCCTTTCGTTAGGGACGAAGCCGCACTTTTTTTGGGTGTGGTGACGGTACCTTTGTTAAGAAGCACCGGCTAACTA
>GV2UCFN02I2BS9
GGTGAGTAACACGTGGGTGATCTGCCCTGTACTTCGGGATAAGCTTGGGAAACTGGGTCTAATACCGGATAGGACCATGGTTTAGTGTCTCATGGTGGAAAGATTTTTTGGTGCAGGATGAGCTCGCGGCCTATCAGCTTGTTGGTGGGGTAATGGCCTACCAAGGCGTCGACGGGTAGCCGGCCTGAGAGGGTGGACGGCCACATTGGGACTGAGATACGGCCCAGACTCCTACGGGAGGCAGCAGTGGGGAATATTGCACAATGGGCGCAAGCCTGATGCAGCGACGCCGCGTGGGGGATGACGGCCTTCGGGTTGTAAACTCCTTTCGTTAGGGACGAAGCCGCACTTTTTTTGGGTGTGGTGACGGTACCTTTGTTAAGAAGCACCGGCTAACTA
>GV2UCFN02G3MV9
GGTGAGTAACACGTGGGTGATCTGCCCTGTACTTCGGGATAAGCTTGGGAAACTGGGTCTAATACCGGATAGGACCATGGTTTAGTGTCTCATGGTGGAAAGATTTTTTGGTGCAGGATGAGCTCGCGGCCTATCAGCTTGTTGGTGGGGTAATGGCCTACCAAGGCGTCGACGGGTAGCCGGCCTGAGAGGGTGGACGGCCACATTGGGACTGAGATACGGCCCAGACTCCTACGGGAGGCAGCAGTGGGGAATATTGCACAATGGGCGCAAGCCTGATGCAGCGACGCCGCGTGGGGGATGACGGCCTTCGGGTTGTAAACTCCTTTCGTTAGGGACGAAGCCGCACTTTTTTTGGGTGTGGTGACGGTACCTTTGTTAAGAAGCACCGGCTAACTA
>GV2UCFN02JXTOB
GGTGAGTAACACGTGGGTGATCTGCCCTGTACTTCGGGATAAGCTTGGGAAACTGGGTCTAATACCGGATAGGACCATGGTTTAGTGTCTCATGGTGGAAAGATTTTTTGGTGCAGGATGAGCTCGCGGCCTATCAGCTTGTTGGTGGGGTAATGGCCTACCAAGGCGTCGACGGGTAGCCGGCCTGAGAGGGTGGACGGCCACATTGGGACTGAGATACGGCCCAGACTCCTACGGGAGGCAGCAGTGGGGAATATTGCACAATGGGCGCAAGCCTGATGCAGCGACGCCGCGTGGGGGATGACGGCCTTCGGGTTGTAAACTCCTTTCGTTAGGGACGAAGCCGCACTTTTTTTGGGTGTGGTGACGGTACCTTTGTTAAGAAGCACCGGCTAACTA
>GV2UCFN02JKCK5
GGTGAGTAACACGTGGGTGATCTGCCCTGTACTTCGGGATAAGCTTGGGAAACTGGGTCTAATACCGGATAGGACCATGGTTTAGTGTCTCATGGTGGAAAGATTTTTTGGTGCAGGATGAGCTCGCGGCCTATCAGCTTGTTGGTGGGGTAATGGCCTACCAAGGCGTCGACGGGTAGCCGGCCTGAGAGGGTGGACGGCCACATTGGGACTGAGATACGGCCCAGACTCCTACGGGAGGCAGCAGTGGGGAATATTGCACAATGGGCGCAAGCCTGATGCAGCGACGCCGCGTGGGGGATGACGGCCTTCGGGTTGTAAACTCCTTTCGTTAGGGACGAAGCCGCACTTTTTTTGGGTGTGGTGACGGTACCTTTGTTAAGAAGCACCGGCTAACTA
>GV2UCFN02HIC99
GGTGAGTAACACGTGGGTGATCTGCCCTGTACTTCGGGATAAGCTTGGGAAACTGGGTCTAATACCGGATAGGACCATGGTTTAGTGTCTCATGGTGGAAAGATTTTTTGGTGCAGGATGAGCTCGCGGCCTATCAGCTTGTTGGTGGGGTAATGGCCTACCAAGGCGTCGACGGGTAGCCGGCCTGAGAGGGTGGACGGCCACATTGGGACTGAGATACGGCCCAGACTCCTACGGGAGGCAGCAGTGGGGAATATTGCACAATGGGCGCAAGCCTGATGCAGCGACGCCGCGTGGGGGATGACGGCCTTCGGGTTGTAAACTCCTTTCGTTAGGGACGAAGCCGCACTTTTTTTGGGTGTGGTGACGGTACCTTTGTTAAGAAGCACCGGCTAACTA
>GV2UCFN02HTIE9
GGTGAGTAACACGTGGGTGATCTGCCCTGTACTTCGGGATAAGCTTGGGAAACTGGGTCTAATACCGGATAGGACCATGGTTTAGTGTCTCATGGTGGAAAGATTTTTTGGTGCAGGATGAGCTCGCGGCCTATCAGCTTGTTGGTGGGGTAATGGCCTACCAAGGCGTCGACGGGTAGCCGGCCTGAGAGGGTGGACGGCCACATTGGGACTGAGATACGGCCCAGACTCCTACGGGAGGCAGCAGTGGGGAATATTGCACAATGGGCGCAAGCCTGATGCAGCGACGCCGCGTGGGGGATGACGGCCTTCGGGTTGTAAACTCCTTTCGTTAGGGACGAAGCCGCACTTTTTTTGGGTGTGGTGACGGTACCTTTGTTAAGAAGCACCGGCTAACTA
>GV2UCFN02G7KN5
GGTGAGTAACACGTGGGTGATCTGCCCTGTACTTCGGGATAAGCTTGGGAAACTGGGTCTAATACCGGATAGGACCATGGTTTAGTGTCTCATGGTGGAAAGATTTTTTGGTGCAGGATGAGCTCGCGGCCTATCAGCTTGTTGGTGGGGTAATGGCCTACCAAGGCGTCGACGGGTAGCCGGCCTGAGAGGGTGGACGGCCACATTGGGACTGAGATACGGCCCAGACTCCTACGGGAGGCAGCAGTGGGGAATATTGCACAATGGGCGCAAGCCTGATGCAGCGACGCCGCGTGGGGGATGACGGCCTTCGGGTTGTAAACTCCTTTCGTTAGGGACGAAGCCGCACTTTTTTTGGGTGTGGTGACGGTACCTTTGTTAAGAAGCACCGGCTAACTA
>GV2UCFN02IU6QV
GGTGAGTAACACGTGGGTGATCTGCCCTGTACTTCGGGATAAGCTTGGGAAACTGGGTCTAATACCGGATAGGACCATGGTTTAGTGTCTCATGGTGGAAAGATTTTTTGGTGCAGGATGAGCTCGCGGCCTATCAGCTTGTTGGTGGGGTAATGGCCTACCAAGGCGTCGACGGGTAGCCGGCCTGAGAGGGTGGACGGCCACATTGGGACTGAGATACGGCCCAGACTCCTACGGGAGGCAGCAGTGGGGAATATTGCACAATGGGCGCAAGCCTGATGCAGCGACGCCGCGTGGGGGATGACGGCCTTCGGGTTGTAAACTCCTTTCGTTAGGGACGAAGCCGCACTTTTTTTGGGTGTGGTGACGGTACCTTTGTTAAGAAGCACCGGCTAACTA
>GV2UCFN02IBMUY
GGTGAGTAACACGTGGGTGATCTGCCCTGTACTTCGGGATAAGCTTGGGAAACTGGGTCTAATACCGGATAGGACCATGGTTTAGTGTCTCATGGTGGAAAGATTTTTTGGTGCAGGATGAGCTCGCGGCCTATCAGCTTGTTGGTGGGGTAATGGCCTACCAAGGCGTCGACGGGTAGCCGGCCTGAGAGGGTGGACGGCCACATTGGGACTGAGATACGGCCCAGACTCCTACGGGAGGCAGCAGTGGGGAATATTGCACAATGGGCGCAAGCCTGATGCAGCGACGCCGCGTGGGGGATGACGGCCTTCGGGTTGTAAACTCCTTTCGTTAGGGACGAAGCCGCACTTTTTTTGGGTGTGGTGACGGTACCTTTGTTAAGAAGCACCGGCTAACTA
>GV2UCFN02HXO29
GGTGAGTAACACGTGGGTGATCTGCCCTGTACTTCGGGATAAGCTTGGGAAACTGGGTCTAATACCGGATAGGACCATGGTTTAGTGTCTCATGGTGGAAAGATTTTTTGGTGCAGGATGAGCTCGCGGCCTATCAGCTTGTTGGTGGGGTAATGGCCTACCAAGGCGTCGACGGGTAGCCGGCCTGAGAGGGTGGACGGCCACATTGGGACTGAGATACGGCCCAGACTCCTACGGGAGGCAGCAGTGGGGAATATTGCACAATGGGCGCAAGCCTGATGCAGCGACGCCGCGTGGGGGATGACGGCCTTCGGGTTGTAAACTCCTTTCGTTAGGGACGAAGCCGCACTTTTTTTGGGTGTGGTGACGGTACCTTTGTTAAGAAGCACCGGCTAACTA
>GV2UCFN02GHA3I
GGTGAGTAACACGTGGGTGATCTGCCCTGTACTTCGGGATAAGCTTGGGAAACTGGGTCTAATACCGGATAGGACCATGGTTTAGTGTCTCATGGTGGAAAGATTTTTTGGTGCAGGATGAGCTCGCGGCCTATCAGCTTGTTGGTGGGGTAATGGCCTACCAAGGCGTCGACGGGTAGCCGGCCTGAGAGGGTGGACGGCCACATTGGGACTGAGATACGGCCCAGACTCCTACGGGAGGCAGCAGTGGGGAATATTGCACAATGGGCGCAAGCCTGATGCAGCGACGCCGCGTGGGGGATGACGGCCTTCGGGTTGTAAACTCCTTTCGTTAGGGACGAAGCCGCACTTTTTTTGGGTGTGGTGACGGTACCTTTGTTAAGAAGCACCGGCTAACTA
>GV2UCFN02G3LOM
GGTGAGTAACACGTGGGTGATCTGCCCTGTACTTCGGGATAAGCTTGGGAAACTGGGTCTAATACCGGATAGGACCATGGTTTAGTGTCTCATGGTGGAAAGATTTTTTGGTGCAGGATGAGCTCGCGGCCTATCAGCTTGTTGGTGGGGTAATGGCCTACCAAGGCGTCGACGGGTAGCCGGCCTGAGAGGGTGGACGGCCACATTGGGACTGAGATACGGCCCAGACTCCTACGGGAGGCAGCAGTGGGGAATATTGCACAATGGGCGCAAGCCTGATGCAGCGACGCCGCGTGGGGGATGACGGCCTTCGGGTTGTAAACTCCTTTCGTTAGGGACGAAGCCGCACTTTTTTTGGGTGTGGTGACGGTACCTTTGTTAAGAAGCACCGGCTAACTA
>GV2UCFN02JNY9L
GGTGAGTAACACGTGGGTGATCTGCCCTGTACTTCGGGATAAGCTTGGGAAACTGGGTCTAATACCGGATAGGACCATGGTTTAGTGTCTCATGGTGGAAAGATTTTTTGGTGCAGGATGAGCTCGCGGCCTATCAGCTTGTTGGTGGGGTAATGGCCTACCAAGGCGTCGACGGGTAGCCGGCCTGAGAGGGTGGACGGCCACATTGGGACTGAGATACGGCCCAGACTCCTACGGGAGGCAGCAGTGGGGAATATTGCACAATGGGCGCAAGCCTGATGCAGCGACGCCGCGTGGGGGATGACGGCCTTCGGGTTGTAAACTCCTTTCGTTAGGGACGAAGCCGCACTTTTTTTGGGTGTGGTGACGGTACCTTTGTTAAGAAGCACCGGCTAACTA
>GV2UCFN02ICFWM
GGTGAGTAACACGTGGGTGATCTGCCCTGTACTTCGGGATAAGCTTGGGAAACTGGGTCTAATACCGGATAGGACCATGGTTTAGTGTCTCATGGTGGAAAGATTTTTTGGTGCAGGATGAGCTCGCGGCCTATCAGCTTGTTGGTGGGGTAATGGCCTACCAAGGCGTCGACGGGTAGCCGGCCTGAGAGGGTGGACGGCCACATTGGGACTGAGATACGGCCCAGACTCCTACGGGAGGCAGCAGTGGGGAATATTGCACAATGGGCGCAAGCCTGATGCAGCGACGCCGCGTGGGGGATGACGGCCTTCGGGTTGTAAACTCCTTTCGTTAGGGACGAAGCCGCACTTTTTTTGGGTGTGGTGACGGTACCTTTGTTAAGAAGCACCGGCTAACTA
>GV2UCFN02HGBPW
GGTGAGTAACACGTGGGTGATCTGCCCTGTACTTCGGGATAAGCTTGGGAAACTGGGTCTAATACCGGATAGGACCATGGTTTAGTGTCTCATGGTGGAAAGATTTTTTGGTGCAGGATGAGCTCGCGGCCTATCAGCTTGTTGGTGGGGTAATGGCCTACCAAGGCGTCGACGGGTAGCCGGCCTGAGAGGGTGGACGGCCACATTGGGACTGAGATACGGCCCAGACTCCTACGGGAGGCAGCAGTGGGGAATATTGCACAATGGGCGCAAGCCTGATGCAGCGACGCCGCGTGGGGGATGACGGCCTTCGGGTTGTAAACTCCTTTCGTTAGGGACGAAGCCGCACTTTTTTTGGGTGTGGTGACGGTACCTTTGTTAAGAAGCACCGGCTAACTA
>GV2UCFN02HPDSM
GGTGAGTAACACGTGGGTGATCTGCCCTGTACTTCGGGATAAGCTTGGGAAACTGGGTCTAATACCGGATAGGACCATGGTTTAGTGTCTCATGGTGGAAAGATTTTTTGGTGCAGGATGAGCTCGCGGCCTATCAGCTTGTTGGTGGGGTAATGGCCTACCAAGGCGTCGACGGGTAGCCGGCCTGAGAGGGTGGACGGCCACATTGGGACTGAGATACGGCCCAGACTCCTACGGGAGGCAGCAGTGGGGAATATTGCACAATGGGCGCAAGCCTGATGCAGCGACGCCGCGTGGGGGATGACGGCCTTCGGGTTGTAAACTCCTTTCGTTAGGGACGAAGCCGCACTTTTTTTGGGTGTGGTGACGGTACCTTTGTTAAGAAGCACCGGCTAACTA
>GV2UCFN02FRVO2
GGTGAGTAACACGTGGGTGATCTGCCCTGTACTTCGGGATAAGCTTGGGAAACTGGGTCTAATACCGGATAGGACCATGGTTTAGTGTCTCATGGTGGAAAGATTTTTTGGTGCAGGATGAGCTCGCGGCCTATCAGCTTGTTGGTGGGGTAATGGCCTACCAAGGCGTCGACGGGTAGCCGGCCTGAGAGGGTGGACGGCCACATTGGGACTGAGATACGGCCCAGACTCCTACGGGAGGCAGCAGTGGGGAATATTGCACAATGGGCGCAAGCCTGATGCAGCGACGCCGCGTGGGGGATGACGGCCTTCGGGTTGTAAACTCCTTTCGTTAGGGACGAAGCCGCACTTTTTTTGGGTGTGGTGACGGTACCTTTGTTAAGAAGCACCGGCTAACTA
>GV2UCFN02GRJFF
GGTGAGTAACACGTGGGTGATCTGCCCTGTACTTCGGGATAAGCTTGGGAAACTGGGTCTAATACCGGATAGGACCATGGTTTAGTGTCTCATGGTGGAAAGATTTTTTGGTGCAGGATGAGCTCGCGGCCTATCAGCTTGTTGGTGGGGTAATGGCCTACCAAGGCGTCGACGGGTAGCCGGCCTGAGAGGGTGGACGGCCACATTGGGACTGAGATACGGCCCAGACTCCTACGGGAGGCAGCAGTGGGGAATATTGCACAATGGGCGCAAGCCTGATGCAGCGACGCCGCGTGGGGGATGACGGCCTTCGGGTTGTAAACTCCTTTCGTTAGGGACGAAGCCGCACTTTTTTTGGGTGTGGTGACGGTACCTTTGTTAAGAAGCACCGGCTAACTA
>GV2UCFN02HVOVA
GGTGAGTAACACGTGGGTGATCTGCCCTGTACTTCGGGATAAGCTTGGGAAACTGGGTCTAATACCGGATAGGACCATGGTTTAGTGTCTCATGGTGGAAAGATTTTTTGGTGCAGGATGAGCTCGCGGCCTATCAGCTTGTTGGTGGGGTAATGGCCTACCAAGGCGTCGACGGGTAGCCGGCCTGAGAGGGTGGACGGCCACATTGGGACTGAGATACGGCCCAGACTCCTACGGGAGGCAGCAGTGGGGAATATTGCACAATGGGCGCAAGCCTGATGCAGCGACGCCGCGTGGGGGATGACGGCCTTCGGGTTGTAAACTCCTTTCGTTAGGGACGAAGCCGCACTTTTTTTGGGTGTGGTGACGGTACCTTTGTTAAGAAGCACCGGCTAACTA
>GV2UCFN02JRD3Y
GGTGAGTAACACGTGGGTGATCTGCCCTGTACTTCGGGATAAGCTTGGGAAACTGGGTCTAATACCGGATAGGACCATGGTTTAGTGTCTCATGGTGGAAAGATTTTTTGGTGCAGGATGAGCTCGCGGCCTATCAGCTTGTTGGTGGGGTAATGGCCTACCAAGGCGTCGACGGGTAGCCGGCCTGAGAGGGTGGACGGCCACATTGGGACTGAGATACGGCCCAGACTCCTACGGGAGGCAGCAGTGGGGAATATTGCACAATGGGCGCAAGCCTGATGCAGCGACGCCGCGTGGGGGATGACGGCCTTCGGGTTGTAAACTCCTTTCGTTAGGGACGAAGCCGCACTTTTTTTGGGTGTGGTGACGGTACCTTTGTTAAGAAGCACCGGCTAACTA
>GV2UCFN02IXPWV
GGTGAGTAACACGTGGGTGATCTGCCCTGTACTTCGGGATAAGCTTGGGAAACTGGGTCTAATACCGGATAGGACCATGGTTTAGTGTCTCATGGTGGAAAGATTTTTTGGTGCAGGATGAGCTCGCGGCCTATCAGCTTGTTGGTGGGGTAATGGCCTACCAAGGCGTCGACGGGTAGCCGGCCTGAGAGGGTGGACGGCCACATTGGGACTGAGATACGGCCCAGACTCCTACGGGAGGCAGCAGTGGGGAATATTGCACAATGGGCGCAAGCCTGATGCAGCGACGCCGCGTGGGGGATGACGGCCTTCGGGTTGTAAACTCCTTTCGTTAGGGACGAAGCCGCACTTTTTTTGGGTGTGGTGACGGTACCTTTGTTAAGAAGCACCGGCTAACTA
>GV2UCFN02JV8OO
GGTGAGTAACACGTGGGTGATCTGCCCTGTACTTCGGGATAAGCTTGGGAAACTGGGTCTAATACCGGATAGGACCATGGTTTAGTGTCTCATGGTGGAAAGATTTTTTGGTGCAGGATGAGCTCGCGGCCTATCAGCTTGTTGGTGGGGTAATGGCCTACCAAGGCGTCGACGGGTAGCCGGCCTGAGAGGGTGGACGGCCACATTGGGACTGAGATACGGCCCAGACTCCTACGGGAGGCAGCAGTGGGGAATATTGCACAATGGGCGCAAGCCTGATGCAGCGACGCCGCGTGGGGGATGACGGCCTTCGGGTTGTAAACTCCTTTCGTTAGGGACGAAGCCGCACTTTTTTTGGGTGTGGTGACGGTACCTTTGTTAAGAAGCACCGGCTAACTA
>GV2UCFN02I5MLS
GGTGAGTAACACGTGGGTGATCTGCCCTGTACTTCGGGATAAGCTTGGGAAACTGGGTCTAATACCGGATAGGACCATGGTTTAGTGTCTCATGGTGGAAAGATTTTTTGGTGCAGGATGAGCTCGCGGCCTATCAGCTTGTTGGTGGGGTAATGGCCTACCAAGGCGTCGACGGGTAGCCGGCCTGAGAGGGTGGACGGCCACATTGGGACTGAGATACGGCCCAGACTCCTACGGGAGGCAGCAGTGGGGAATATTGCACAATGGGCGCAAGCCTGATGCAGCGACGCCGCGTGGGGGATGACGGCCTTCGGGTTGTAAACTCCTTTCGTTAGGGACGAAGCCGCACTTTTTTTGGGTGTGGTGACGGTACCTTTGTTAAGAAGCACCGGCTAACTA
>GV2UCFN02GMPIA
GGTGAGTAACACGTGGGTGATCTGCCCTGTACTTCGGGATAAGCTTGGGAAACTGGGTCTAATACCGGATAGGACCATGGTTTAGTGTCTCATGGTGGAAAGATTTTTTGGTGCAGGATGAGCTCGCGGCCTATCAGCTTGTTGGTGGGGTAATGGCCTACCAAGGCGTCGACGGGTAGCCGGCCTGAGAGGGTGGACGGCCACATTGGGACTGAGATACGGCCCAGACTCCTACGGGAGGCAGCAGTGGGGAATATTGCACAATGGGCGCAAGCCTGATGCAGCGACGCCGCGTGGGGGATGACGGCCTTCGGGTTGTAAACTCCTTTCGTTAGGGACGAAGCCGCACTTTTTTTGGGTGTGGTGACGGTACCTTTGTTAAGAAGCACCGGCTAACTA
>GV2UCFN02GLQTK
GGTGAGTAACACGTGGGTGATCTGCCCTGTACTTCGGGATAAGCTTGGGAAACTGGGTCTAATACCGGATAGGACCATGGTTTAGTGTCTCATGGTGGAAAGATTTTTTGGTGCAGGATGAGCTCGCGGCCTATCAGCTTGTTGGTGGGGTAATGGCCTACCAAGGCGTCGACGGGTAGCCGGCCTGAGAGGGTGGACGGCCACATTGGGACTGAGATACGGCCCAGACTCCTACGGGAGGCAGCAGTGGGGAATATTGCACAATGGGCGCAAGCCTGATGCAGCGACGCCGCGTGGGGGATGACGGCCTTCGGGTTGTAAACTCCTTTCGTTAGGGACGAAGCCGCACTTTTTTTGGGTGTGGTGACGGTACCTTTGTTAAGAAGCACCGGCTAACTA
>GV2UCFN02IZGZD
GGTGAGTAACACGTGGGTGATCTGCCCTGTACTTCGGGATAAGCTTGGGAAACTGGGTCTAATACCGGATAGGACCATGGTTTAGTGTCTCATGGTGGAAAGATTTTTTGGTGCAGGATGAGCTCGCGGCCTATCAGCTTGTTGGTGGGGTAATGGCCTACCAAGGCGTCGACGGGTAGCCGGCCTGAGAGGGTGGACGGCCACATTGGGACTGAGATACGGCCCAGACTCCTACGGGAGGCAGCAGTGGGGAATATTGCACAATGGGCGCAAGCCTGATGCAGCGACGCCGCGTGGGGGATGACGGCCTTCGGGTTGTAAACTCCTTTCGTTAGGGACGAAGCCGCACTTTTTTTGGGTGTGGTGACGGTACCTTTGTTAAGAAGCACCGGCTAACTA
>GV2UCFN02JI29D
GGTGAGTAACACGTGGGTGATCTGCCCTGTACTTCGGGATAAGCTTGGGAAACTGGGTCTAATACCGGATAGGACCATGGTTTAGTGTCTCATGGTGGAAAGATTTTTTGGTGCAGGATGAGCTCGCGGCCTATCAGCTTGTTGGTGGGGTAATGGCCTACCAAGGCGTCGACGGGTAGCCGGCCTGAGAGGGTGGACGGCCACATTGGGACTGAGATACGGCCCAGACTCCTACGGGAGGCAGCAGTGGGGAATATTGCACAATGGGCGCAAGCCTGATGCAGCGACGCCGCGTGGGGGATGACGGCCTTCGGGTTGTAAACTCCTTTCGTTAGGGACGAAGCCGCACTTTTTTTGGGTGTGGTGACGGTACCTTTGTTAAGAAGCACCGGCTAACTA
>GV2UCFN02JNLTH
GGTGAGTAACACGTGGGTGATCTGCCCTGTACTTCGGGATAAGCTTGGGAAACTGGGTCTAATACCGGATAGGACCATGGTTTAGTGTCTCATGGTGGAAAGATTTTTTGGTGCAGGATGAGCTCGCGGCCTATCAGCTTGTTGGTGGGGTAATGGCCTACCAAGGCGTCGACGGGTAGCCGGCCTGAGAGGGTGGACGGCCACATTGGGACTGAGATACGGCCCAGACTCCTACGGGAGGCAGCAGTGGGGAATATTGCACAATGGGCGCAAGCCTGATGCAGCGACGCCGCGTGGGGGATGACGGCCTTCGGGTTGTAAACTCCTTTCGTTAGGGACGAAGCCGCACTTTTTTTGGGTGTGGTGACGGTACCTTTGTTAAGAAGCACCGGCTAACTA
>GV2UCFN02GD1X1
GGTGAGTAACACGTGGGTGATCTGCCCTGTACTTCGGGATAAGCTTGGGAAACTGGGTCTAATACCGGATAGGACCATGGTTTAGTGTCTCATGGTGGAAAGATTTTTTGGTGCAGGATGAGCTCGCGGCCTATCAGCTTGTTGGTGGGGTAATGGCCTACCAAGGCGTCGACGGGTAGCCGGCCTGAGAGGGTGGACGGCCACATTGGGACTGAGATACGGCCCAGACTCCTACGGGAGGCAGCAGTGGGGAATATTGCACAATGGGCGCAAGCCTGATGCAGCGACGCCGCGTGGGGGATGACGGCCTTCGGGTTGTAAACTCCTTTCGTTAGGGACGAAGCCGCACTTTTTTTGGGTGTGGTGACGGTACCTTTGTTAAGAAGCACCGGCTAACTA
>GV2UCFN02HQE2X
GGTGAGTAACACGTGGGTGATCTGCCCTGTACTTCGGGATAAGCTTGGGAAACTGGGTCTAATACCGGATAGGACCATGGTTTAGTGTCTCATGGTGGAAAGATTTTTTGGTGCAGGATGAGCTCGCGGCCTATCAGCTTGTTGGTGGGGTAATGGCCTACCAAGGCGTCGACGGGTAGCCGGCCTGAGAGGGTGGACGGCCACATTGGGACTGAGATACGGCCCAGACTCCTACGGGAGGCAGCAGTGGGGAATATTGCACAATGGGCGCAAGCCTGATGCAGCGACGCCGCGTGGGGGATGACGGCCTTCGGGTTGTAAACTCCTTTCGTTAGGGACGAAGCCGCACTTTTTTTGGGTGTGGTGACGGTACCTTTGTTAAGAAGCACCGGCTAACTA
>GV2UCFN02JQ204
GGTGAGTAACACGTGGGTGATCTGCCCTGTACTTCGGGATAAGCTTGGGAAACTGGGTCTAATACCGGATAGGACCATGGTTTAGTGTCTCATGGTGGAAAGATTTTTTGGTGCAGGATGAGCTCGCGGCCTATCAGCTTGTTGGTGGGGTAATGGCCTACCAAGGCGTCGACGGGTAGCCGGCCTGAGAGGGTGGACGGCCACATTGGGACTGAGATACGGCCCAGACTCCTACGGGAGGCAGCAGTGGGGAATATTGCACAATGGGCGCAAGCCTGATGCAGCGACGCCGCGTGGGGGATGACGGCCTTCGGGTTGTAAACTCCTTTCGTTAGGGACGAAGCCGCACTTTTTTTGGGTGTGGTGACGGTACCTTTGTTAAGAAGCACCGGCTAACTA
>GV2UCFN02HRPMK
GGTGAGTAACACGTGGGTGATCTGCCCTGTACTTCGGGATAAGCTTGGGAAACTGGGTCTAATACCGGATAGGACCATGGTTTAGTGTCTCATGGTGGAAAGATTTTTTGGTGCAGGATGAGCTCGCGGCCTATCAGCTTGTTGGTGGGGTAATGGCCTACCAAGGCGTCGACGGGTAGCCGGCCTGAGAGGGTGGACGGCCACATTGGGACTGAGATACGGCCCAGACTCCTACGGGAGGCAGCAGTGGGGAATATTGCACAATGGGCGCAAGCCTGATGCAGCGACGCCGCGTGGGGGATGACGGCCTTCGGGTTGTAAACTCCTTTCGTTAGGGACGAAGCCGCACTTTTTTTGGGTGTGGTGACGGTACCTTTGTTAAGAAGCACCGGCTAACTA
>GV2UCFN02GQUUM
GGTGAGTAACACGTGGGTGATCTGCCCTGTACTTCGGGATAAGCTTGGGAAACTGGGTCTAATACCGGATAGGACCATGGTTTAGTGTCTCATGGTGGAAAGATTTTTTGGTGCAGGATGAGCTCGCGGCCTATCAGCTTGTTGGTGGGGTAATGGCCTACCAAGGCGTCGACGGGTAGCCGGCCTGAGAGGGTGGACGGCCACATTGGGACTGAGATACGGCCCAGACTCCTACGGGAGGCAGCAGTGGGGAATATTGCACAATGGGCGCAAGCCTGATGCAGCGACGCCGCGTGGGGGATGACGGCCTTCGGGTTGTAAACTCCTTTCGTTAGGGACGAAGCCGCACTTTTTTTGGGTGTGGTGACGGTACCTTTGTTAAGAAGCACCGGCTAACTA
>GV2UCFN02GEKMX
GGTGAGTAACACGTGGGTGATCTGCCCTGTACTTCGGGATAAGCTTGGGAAACTGGGTCTAATACCGGATAGGACCATGGTTTAGTGTCTCATGGTGGAAAGATTTTTTGGTGCAGGATGAGCTCGCGGCCTATCAGCTTGTTGGTGGGGTAATGGCCTACCAAGGCGTCGACGGGTAGCCGGCCTGAGAGGGTGGACGGCCACATTGGGACTGAGATACGGCCCAGACTCCTACGGGAGGCAGCAGTGGGGAATATTGCACAATGGGCGCAAGCCTGATGCAGCGACGCCGCGTGGGGGATGACGGCCTTCGGGTTGTAAACTCCTTTCGTTAGGGACGAAGCCGCACTTTTTTTGGGTGTGGTGACGGTACCTTTGTTAAGAAGCACCGGCTAACTA
>GV2UCFN02FPD1O
GGTGAGTAACACGTGGGTGATCTGCCCTGTACTTCGGGATAAGCTTGGGAAACTGGGTCTAATACCGGATAGGACCATGGTTTAGTGTCTCATGGTGGAAAGATTTTTTGGTGCAGGATGAGCTCGCGGCCTATCAGCTTGTTGGTGGGGTAATGGCCTACCAAGGCGTCGACGGGTAGCCGGCCTGAGAGGGTGGACGGCCACATTGGGACTGAGATACGGCCCAGACTCCTACGGGAGGCAGCAGTGGGGAATATTGCACAATGGGCGCAAGCCTGATGCAGCGACGCCGCGTGGGGGATGACGGCCTTCGGGTTGTAAACTCCTTTCGTTAGGGACGAAGCCGCACTTTTTTTGGGTGTGGTGACGGTACCTTTGTTAAGAAGCACCGGCTAACTA
>GV2UCFN02IHVYF
GGTGAGTAACACGTGGGTGATCTGCCCTGTACTTCGGGATAAGCTTGGGAAACTGGGTCTAATACCGGATAGGACCATGGTTTAGTGTCTCATGGTGGAAAGATTTTTTGGTGCAGGATGAGCTCGCGGCCTATCAGCTTGTTGGTGGGGTAATGGCCTACCAAGGCGTCGACGGGTAGCCGGCCTGAGAGGGTGGACGGCCACATTGGGACTGAGATACGGCCCAGACTCCTACGGGAGGCAGCAGTGGGGAATATTGCACAATGGGCGCAAGCCTGATGCAGCGACGCCGCGTGGGGGATGACGGCCTTCGGGTTGTAAACTCCTTTCGTTAGGGACGAAGCCGCACTTTTTTTGGGTGTGGTGACGGTACCTTTGTTAAGAAGCACCGGCTAACTA
>GV2UCFN02G0MF4
GGTGAGTAACACGTGGGTGATCTGCCCTGTACTTCGGGATAAGCTTGGGAAACTGGGTCTAATACCGGATAGGACCATGGTTTAGTGTCTCATGGTGGAAAGATTTTTTGGTGCAGGATGAGCTCGCGGCCTATCAGCTTGTTGGTGGGGTAATGGCCTACCAAGGCGTCGACGGGTAGCCGGCCTGAGAGGGTGGACGGCCACATTGGGACTGAGATACGGCCCAGACTCCTACGGGAGGCAGCAGTGGGGAATATTGCACAATGGGCGCAAGCCTGATGCAGCGACGCCGCGTGGGGGATGACGGCCTTCGGGTTGTAAACTCCTTTCGTTAGGGACGAAGCCGCACTTTTTTTGGGTGTGGTGACGGTACCTTTGTTAAGAAGCACCGGCTAACTA
>GV2UCFN02JWUGK
GGTGAGTAACACGTGGGTGATCTGCCCTGTACTTCGGGATAAGCTTGGGAAACTGGGTCTAATACCGGATAGGACCATGGTTTAGTGTCTCATGGTGGAAAGATTTTTTGGTGCAGGATGAGCTCGCGGCCTATCAGCTTGTTGGTGGGGTAATGGCCTACCAAGGCGTCGACGGGTAGCCGGCCTGAGAGGGTGGACGGCCACATTGGGACTGAGATACGGCCCAGACTCCTACGGGAGGCAGCAGTGGGGAATATTGCACAATGGGCGCAAGCCTGATGCAGCGACGCCGCGTGGGGGATGACGGCCTTCGGGTTGTAAACTCCTTTCGTTAGGGACGAAGCCGCACTTTTTTTGGGTGTGGTGACGGTACCTTTGTTAAGAAGCACCGGCTAACTA
>GV2UCFN02FPP6T
GGTGAGTAACACGTGGGTGATCTGCCCTGTACTTCGGGATAAGCTTGGGAAACTGGGTCTAATACCGGATAGGACCATGGTTTAGTGTCTCATGGTGGAAAGATTTTTTGGTGCAGGATGAGCTCGCGGCCTATCAGCTTGTTGGTGGGGTAATGGCCTACCAAGGCGTCGACGGGTAGCCGGCCTGAGAGGGTGGACGGCCACATTGGGACTGAGATACGGCCCAGACTCCTACGGGAGGCAGCAGTGGGGAATATTGCACAATGGGCGCAAGCCTGATGCAGCGACGCCGCGTGGGGGATGACGGCCTTCGGGTTGTAAACTCCTTTCGTTAGGGACGAAGCCGCACTTTTTTTGGGTGTGGTGACGGTACCTTTGTTAAGAAGCACCGGCTAACTA
>GV2UCFN02I8ERG
GGTGAGTAACACGTGGGTGATCTGCCCTGTACTTCGGGATAAGCTTGGGAAACTGGGTCTAATACCGGATAGGACCATGGTTTAGTGTCTCATGGTGGAAAGATTTTTTGGTGCAGGATGAGCTCGCGGCCTATCAGCTTGTTGGTGGGGTAATGGCCTACCAAGGCGTCGACGGGTAGCCGGCCTGAGAGGGTGGACGGCCACATTGGGACTGAGATACGGCCCAGACTCCTACGGGAGGCAGCAGTGGGGAATATTGCACAATGGGCGCAAGCCTGATGCAGCGACGCCGCGTGGGGGATGACGGCCTTCGGGTTGTAAACTCCTTTCGTTAGGGACGAAGCCGCACTTTTTTTGGGTGTGGTGACGGTACCTTTGTTAAGAAGCACCGGCTAACTA
>GV2UCFN02GRIS7
GGTGAGTAACACGTGGGTGATCTGCCCTGTACTTCGGGATAAGCTTGGGAAACTGGGTCTAATACCGGATAGGACCATGGTTTAGTGTCTCATGGTGGAAAGATTTTTTGGTGCAGGATGAGCTCGCGGCCTATCAGCTTGTTGGTGGGGTAATGGCCTACCAAGGCGTCGACGGGTAGCCGGCCTGAGAGGGTGGACGGCCACATTGGGACTGAGATACGGCCCAGACTCCTACGGGAGGCAGCAGTGGGGAATATTGCACAATGGGCGCAAGCCTGATGCAGCGACGCCGCGTGGGGGATGACGGCCTTCGGGTTGTAAACTCCTTTCGTTAGGGACGAAGCCGCACTTTTTTTGGGTGTGGTGACGGTACCTTTGTTAAGAAGCACCGGCTAACTA
>GV2UCFN02JG704
GGTGAGTAACACGTGGGTGATCTGCCCTGTACTTCGGGATAAGCTTGGGAAACTGGGTCTAATACCGGATAGGACCATGGTTTAGTGTCTCATGGTGGAAAGATTTTTTGGTGCAGGATGAGCTCGCGGCCTATCAGCTTGTTGGTGGGGTAATGGCCTACCAAGGCGTCGACGGGTAGCCGGCCTGAGAGGGTGGACGGCCACATTGGGACTGAGATACGGCCCAGACTCCTACGGGAGGCAGCAGTGGGGAATATTGCACAATGGGCGCAAGCCTGATGCAGCGACGCCGCGTGGGGGATGACGGCCTTCGGGTTGTAAACTCCTTTCGTTAGGGACGAAGCCGCACTTTTTTTGGGTGTGGTGACGGTACCTTTGTTAAGAAGCACCGGCTAACTA
>GV2UCFN02JSV68
GGTGAGTAACACGTGGGTGATCTGCCCTGTACTTCGGGATAAGCTTGGGAAACTGGGTCTAATACCGGATAGGACCATGGTTTAGTGTCTCATGGTGGAAAGATTTTTTGGTGCAGGATGAGCTCGCGGCCTATCAGCTTGTTGGTGGGGTAATGGCCTACCAAGGCGTCGACGGGTAGCCGGCCTGAGAGGGTGGACGGCCACATTGGGACTGAGATACGGCCCAGACTCCTACGGGAGGCAGCAGTGGGGAATATTGCACAATGGGCGCAAGCCTGATGCAGCGACGCCGCGTGGGGGATGACGGCCTTCGGGTTGTAAACTCCTTTCGTTAGGGACGAAGCCGCACTTTTTTTGGGTGTGGTGACGGTACCTTTGTTAAGAAGCACCGGCTAACTA
>GV2UCFN02HXGBX
GGTGAGTAACACGTGGGTGATCTGCCCTGTACTTCGGGATAAGCTTGGGAAACTGGGTCTAATACCGGATAGGACCATGGTTTAGTGTCTCATGGTGGAAAGATTTTTTGGTGCAGGATGAGCTCGCGGCCTATCAGCTTGTTGGTGGGGTAATGGCCTACCAAGGCGTCGACGGGTAGCCGGCCTGAGAGGGTGGACGGCCACATTGGGACTGAGATACGGCCCAGACTCCTACGGGAGGCAGCAGTGGGGAATATTGCACAATGGGCGCAAGCCTGATGCAGCGACGCCGCGTGGGGGATGACGGCCTTCGGGTTGTAAACTCCTTTCGTTAGGGACGAAGCCGCACTTTTTTTGGGTGTGGTGACGGTACCTTTGTTAAGAAGCACCGGCTAACTA
>GV2UCFN02FFZIV
GGTGAGTAACACGTGGGTGATCTGCCCTGTACTTCGGGATAAGCTTGGGAAACTGGGTCTAATACCGGATAGGACCATGGTTTAGTGTCTCATGGTGGAAAGATTTTTTGGTGCAGGATGAGCTCGCGGCCTATCAGCTTGTTGGTGGGGTAATGGCCTACCAAGGCGTCGACGGGTAGCCGGCCTGAGAGGGTGGACGGCCACATTGGGACTGAGATACGGCCCAGACTCCTACGGGAGGCAGCAGTGGGGAATATTGCACAATGGGCGCAAGCCTGATGCAGCGACGCCGCGTGGGGGATGACGGCCTTCGGGTTGTAAACTCCTTTCGTTAGGGACGAAGCCGCACTTTTTTTGGGTGTGGTGACGGTACCTTTGTTAAGAAGCACCGGCTAACTA
>GV2UCFN02HCYAW
GGTGAGTAACACGTGGGTGATCTGCCCTGTACTTCGGGATAAGCTTGGGAAACTGGGTCTAATACCGGATAGGACCATGGTTTAGTGTCTCATGGTGGAAAGATTTTTTGGTGCAGGATGAGCTCGCGGCCTATCAGCTTGTTGGTGGGGTAATGGCCTACCAAGGCGTCGACGGGTAGCCGGCCTGAGAGGGTGGACGGCCACATTGGGACTGAGATACGGCCCAGACTCCTACGGGAGGCAGCAGTGGGGAATATTGCACAATGGGCGCAAGCCTGATGCAGCGACGCCGCGTGGGGGATGACGGCCTTCGGGTTGTAAACTCCTTTCGTTAGGGACGAAGCCGCACTTTTTTTGGGTGTGGTGACGGTACCTTTGTTAAGAAGCACCGGCTAACTA
>GV2UCFN02IJUWZ
GGTGAGTAACACGTGGGTGATCTGCCCTGTACTTCGGGATAAGCTTGGGAAACTGGGTCTAATACCGGATAGGACCATGGTTTAGTGTCTCATGGTGGAAAGATTTTTTGGTGCAGGATGAGCTCGCGGCCTATCAGCTTGTTGGTGGGGTAATGGCCTACCAAGGCGTCGACGGGTAGCCGGCCTGAGAGGGTGGACGGCCACATTGGGACTGAGATACGGCCCAGACTCCTACGGGAGGCAGCAGTGGGGAATATTGCACAATGGGCGCAAGCCTGATGCAGCGACGCCGCGTGGGGGATGACGGCCTTCGGGTTGTAAACTCCTTTCGTTAGGGACGAAGCCGCACTTTTTTTGGGTGTGGTGACGGTACCTTTGTTAAGAAGCACCGGCTAACTA
>GV2UCFN02IN29J
GGTGAGTAACACGTGGGTGATCTGCCCTGTACTTCGGGATAAGCTTGGGAAACTGGGTCTAATACCGGATAGGACCATGGTTTAGTGTCTCATGGTGGAAAGATTTTTTGGTGCAGGATGAGCTCGCGGCCTATCAGCTTGTTGGTGGGGTAATGGCCTACCAAGGCGTCGACGGGTAGCCGGCCTGAGAGGGTGGACGGCCACATTGGGACTGAGATACGGCCCAGACTCCTACGGGAGGCAGCAGTGGGGAATATTGCACAATGGGCGCAAGCCTGATGCAGCGACGCCGCGTGGGGGATGACGGCCTTCGGGTTGTAAACTCCTTTCGTTAGGGACGAAGCCGCACTTTTTTTGGGTGTGGTGACGGTACCTTTGTTAAGAAGCACCGGCTAACTA
>GV2UCFN02F5NZ9
GGTGAGTAACACGTGGGTGATCTGCCCTGTACTTCGGGATAAGCTTGGGAAACTGGGTCTAATACCGGATAGGACCATGGTTTAGTGTCTCATGGTGGAAAGATTTTTTGGTGCAGGATGAGCTCGCGGCCTATCAGCTTGTTGGTGGGGTAATGGCCTACCAAGGCGTCGACGGGTAGCCGGCCTGAGAGGGTGGACGGCCACATTGGGACTGAGATACGGCCCAGACTCCTACGGGAGGCAGCAGTGGGGAATATTGCACAATGGGCGCAAGCCTGATGCAGCGACGCCGCGTGGGGGATGACGGCCTTCGGGTTGTAAACTCCTTTCGTTAGGGACGAAGCCGCACTTTTTTTGGGTGTGGTGACGGTACCTTTGTTAAGAAGCACCGGCTAACTA
>GV2UCFN02FLNJT
GGTGAGTAACACGTGGGTGATCTGCCCTGTACTTCGGGATAAGCTTGGGAAACTGGGTCTAATACCGGATAGGACCATGGTTTAGTGTCTCATGGTGGAAAGATTTTTTGGTGCAGGATGAGCTCGCGGCCTATCAGCTTGTTGGTGGGGTAATGGCCTACCAAGGCGTCGACGGGTAGCCGGCCTGAGAGGGTGGACGGCCACATTGGGACTGAGATACGGCCCAGACTCCTACGGGAGGCAGCAGTGGGGAATATTGCACAATGGGCGCAAGCCTGATGCAGCGACGCCGCGTGGGGGATGACGGCCTTCGGGTTGTAAACTCCTTTCGTTAGGGACGAAGCCGCACTTTTTTTGGGTGTGGTGACGGTACCTTTGTTAAGAAGCACCGGCTAACTA
>GV2UCFN02H2NQ0
GGTGAGTAACACGTGGGTGATCTGCCCTGTACTTCGGGATAAGCTTGGGAAACTGGGTCTAATACCGGATAGGACCATGGTTTAGTGTCTCATGGTGGAAAGATTTTTTGGTGCAGGATGAGCTCGCGGCCTATCAGCTTGTTGGTGGGGTAATGGCCTACCAAGGCGTCGACGGGTAGCCGGCCTGAGAGGGTGGACGGCCACATTGGGACTGAGATACGGCCCAGACTCCTACGGGAGGCAGCAGTGGGGAATATTGCACAATGGGCGCAAGCCTGATGCAGCGACGCCGCGTGGGGGATGACGGCCTTCGGGTTGTAAACTCCTTTCGTTAGGGACGAAGCCGCACTTTTTTTGGGTGTGGTGACGGTACCTTTGTTAAGAAGCACCGGCTAACTA
>GV2UCFN02IRCBG
GGTGAGTAACACGTGGGTGATCTGCCCTGTACTTCGGGATAAGCTTGGGAAACTGGGTCTAATACCGGATAGGACCATGGTTTAGTGTCTCATGGTGGAAAGATTTTTTGGTGCAGGATGAGCTCGCGGCCTATCAGCTTGTTGGTGGGGTAATGGCCTACCAAGGCGTCGACGGGTAGCCGGCCTGAGAGGGTGGACGGCCACATTGGGACTGAGATACGGCCCAGACTCCTACGGGAGGCAGCAGTGGGGAATATTGCACAATGGGCGCAAGCCTGATGCAGCGACGCCGCGTGGGGGATGACGGCCTTCGGGTTGTAAACTCCTTTCGTTAGGGACGAAGCCGCACTTTTTTTGGGTGTGGTGACGGTACCTTTGTTAAGAAGCACCGGCTAACTA
>GV2UCFN02I2V52
GGTGAGTAACACGTGGGTGATCTGCCCTGTACTTCGGGATAAGCTTGGGAAACTGGGTCTAATACCGGATAGGACCATGGTTTAGTGTCTCATGGTGGAAAGATTTTTTGGTGCAGGATGAGCTCGCGGCCTATCAGCTTGTTGGTGGGGTAATGGCCTACCAAGGCGTCGACGGGTAGCCGGCCTGAGAGGGTGGACGGCCACATTGGGACTGAGATACGGCCCAGACTCCTACGGGAGGCAGCAGTGGGGAATATTGCACAATGGGCGCAAGCCTGATGCAGCGACGCCGCGTGGGGGATGACGGCCTTCGGGTTGTAAACTCCTTTCGTTAGGGACGAAGCCGCACTTTTTTTGGGTGTGGTGACGGTACCTTTGTTAAGAAGCACCGGCTAACTA
>GV2UCFN02FQXVZ
GGTGAGTAACACGTGGGTGATCTGCCCTGTACTTCGGGATAAGCTTGGGAAACTGGGTCTAATACCGGATAGGACCATGGTTTAGTGTCTCATGGTGGAAAGATTTTTTGGTGCAGGATGAGCTCGCGGCCTATCAGCTTGTTGGTGGGGTAATGGCCTACCAAGGCGTCGACGGGTAGCCGGCCTGAGAGGGTGGACGGCCACATTGGGACTGAGATACGGCCCAGACTCCTACGGGAGGCAGCAGTGGGGAATATTGCACAATGGGCGCAAGCCTGATGCAGCGACGCCGCGTGGGGGATGACGGCCTTCGGGTTGTAAACTCCTTTCGTTAGGGACGAAGCCGCACTTTTTTTGGGTGTGGTGACGGTACCTTTGTTAAGAAGCACCGGCTAACTA
>GV2UCFN02HZNEI
GGTGAGTAACACGTGGGTGATCTGCCCTGTACTTCGGGATAAGCTTGGGAAACTGGGTCTAATACCGGATAGGACCATGGTTTAGTGTCTCATGGTGGAAAGATTTTTTGGTGCAGGATGAGCTCGCGGCCTATCAGCTTGTTGGTGGGGTAATGGCCTACCAAGGCGTCGACGGGTAGCCGGCCTGAGAGGGTGGACGGCCACATTGGGACTGAGATACGGCCCAGACTCCTACGGGAGGCAGCAGTGGGGAATATTGCACAATGGGCGCAAGCCTGATGCAGCGACGCCGCGTGGGGGATGACGGCCTTCGGGTTGTAAACTCCTTTCGTTAGGGACGAAGCCGCACTTTTTTTGGGTGTGGTGACGGTACCTTTGTTAAGAAGCACCGGCTAACTA
>GV2UCFN02F50MF
GGTGAGTAACACGTGGGTGATCTGCCCTGTACTTCGGGATAAGCTTGGGAAACTGGGTCTAATACCGGATAGGACCATGGTTTAGTGTCTCATGGTGGAAAGATTTTTTGGTGCAGGATGAGCTCGCGGCCTATCAGCTTGTTGGTGGGGTAATGGCCTACCAAGGCGTCGACGGGTAGCCGGCCTGAGAGGGTGGACGGCCACATTGGGACTGAGATACGGCCCAGACTCCTACGGGAGGCAGCAGTGGGGAATATTGCACAATGGGCGCAAGCCTGATGCAGCGACGCCGCGTGGGGGATGACGGCCTTCGGGTTGTAAACTCCTTTCGTTAGGGACGAAGCCGCACTTTTTTTGGGTGTGGTGACGGTACCTTTGTTAAGAAGCACCGGCTAACTA
>GV2UCFN02H5Y8I
GGTGAGTAACACGTGGGTGATCTGCCCTGTACTTCGGGATAAGCTTGGGAAACTGGGTCTAATACCGGATAGGACCATGGTTTAGTGTCTCATGGTGGAAAGATTTTTTGGTGCAGGATGAGCTCGCGGCCTATCAGCTTGTTGGTGGGGTAATGGCCTACCAAGGCGTCGACGGGTAGCCGGCCTGAGAGGGTGGACGGCCACATTGGGACTGAGATACGGCCCAGACTCCTACGGGAGGCAGCAGTGGGGAATATTGCACAATGGGCGCAAGCCTGATGCAGCGACGCCGCGTGGGGGATGACGGCCTTCGGGTTGTAAACTCCTTTCGTTAGGGACGAAGCCGCACTTTTTTTGGGTGTGGTGACGGTACCTTTGTTAAGAAGCACCGGCTAACTA
>GV2UCFN02IBCL5
GGTGAGTAACACGTGGGTGATCTGCCCTGTACTTCGGGATAAGCTTGGGAAACTGGGTCTAATACCGGATAGGACCATGGTTTAGTGTCTCATGGTGGAAAGATTTTTTGGTGCAGGATGAGCTCGCGGCCTATCAGCTTGTTGGTGGGGTAATGGCCTACCAAGGCGTCGACGGGTAGCCGGCCTGAGAGGGTGGACGGCCACATTGGGACTGAGATACGGCCCAGACTCCTACGGGAGGCAGCAGTGGGGAATATTGCACAATGGGCGCAAGCCTGATGCAGCGACGCCGCGTGGGGGATGACGGCCTTCGGGTTGTAAACTCCTTTCGTTAGGGACGAAGCCGCACTTTTTTTGGGTGTGGTGACGGTACCTTTGTTAAGAAGCACCGGCTAACTA
>GV2UCFN02JK37T
GGTGAGTAACACGTGGGTGATCTGCCCTGTACTTCGGGATAAGCTTGGGAAACTGGGTCTAATACCGGATAGGACCATGGTTTAGTGTCTCATGGTGGAAAGATTTTTTGGTGCAGGATGAGCTCGCGGCCTATCAGCTTGTTGGTGGGGTAATGGCCTACCAAGGCGTCGACGGGTAGCCGGCCTGAGAGGGTGGACGGCCACATTGGGACTGAGATACGGCCCAGACTCCTACGGGAGGCAGCAGTGGGGAATATTGCACAATGGGCGCAAGCCTGATGCAGCGACGCCGCGTGGGGGATGACGGCCTTCGGGTTGTAAACTCCTTTCGTTAGGGACGAAGCCGCACTTTTTTTGGGTGTGGTGACGGTACCTTTGTTAAGAAGCACCGGCTAACTA
>GV2UCFN02FSYBO
GGTGAGTAACACGTGGGTGATCTGCCCTGTACTTCGGGATAAGCTTGGGAAACTGGGTCTAATACCGGATAGGACCATGGTTTAGTGTCTCATGGTGGAAAGATTTTTTGGTGCAGGATGAGCTCGCGGCCTATCAGCTTGTTGGTGGGGTAATGGCCTACCAAGGCGTCGACGGGTAGCCGGCCTGAGAGGGTGGACGGCCACATTGGGACTGAGATACGGCCCAGACTCCTACGGGAGGCAGCAGTGGGGAATATTGCACAATGGGCGCAAGCCTGATGCAGCGACGCCGCGTGGGGGATGACGGCCTTCGGGTTGTAAACTCCTTTCGTTAGGGACGAAGCCGCACTTTTTTTGGGTGTGGTGACGGTACCTTTGTTAAGAAGCACCGGCTAACTA
>GV2UCFN02FLUBQ
GGTGAGTAACACGTGGGTGATCTGCCCTGTACTTCGGGATAAGCTTGGGAAACTGGGTCTAATACCGGATAGGACCATGGTTTAGTGTCTCATGGTGGAAAGATTTTTTGGTGCAGGATGAGCTCGCGGCCTATCAGCTTGTTGGTGGGGTAATGGCCTACCAAGGCGTCGACGGGTAGCCGGCCTGAGAGGGTGGACGGCCACATTGGGACTGAGATACGGCCCAGACTCCTACGGGAGGCAGCAGTGGGGAATATTGCACAATGGGCGCAAGCCTGATGCAGCGACGCCGCGTGGGGGATGACGGCCTTCGGGTTGTAAACTCCTTTCGTTAGGGACGAAGCCGCACTTTTTTTGGGTGTGGTGACGGTACCTTTGTTAAGAAGCACCGGCTAACTA
>GV2UCFN02JGI03
GGTGAGTAACACGTGGGTGATCTGCCCTGTACTTCGGGATAAGCTTGGGAAACTGGGTCTAATACCGGATAGGACCATGGTTTAGTGTCTCATGGTGGAAAGATTTTTTGGTGCAGGATGAGCTCGCGGCCTATCAGCTTGTTGGTGGGGTAATGGCCTACCAAGGCGTCGACGGGTAGCCGGCCTGAGAGGGTGGACGGCCACATTGGGACTGAGATACGGCCCAGACTCCTACGGGAGGCAGCAGTGGGGAATATTGCACAATGGGCGCAAGCCTGATGCAGCGACGCCGCGTGGGGGATGACGGCCTTCGGGTTGTAAACTCCTTTCGTTAGGGACGAAGCCGCACTTTTTTTGGGTGTGGTGACGGTACCTTTGTTAAGAAGCACCGGCTAACTA
>GV2UCFN02HWT4L
GGTGAGTAACACGTGGGTGATCTGCCCTGTACTTCGGGATAAGCTTGGGAAACTGGGTCTAATACCGGATAGGACCATGGTTTAGTGTCTCATGGTGGAAAGATTTTTTGGTGCAGGATGAGCTCGCGGCCTATCAGCTTGTTGGTGGGGTAATGGCCTACCAAGGCGTCGACGGGTAGCCGGCCTGAGAGGGTGGACGGCCACATTGGGACTGAGATACGGCCCAGACTCCTACGGGAGGCAGCAGTGGGGAATATTGCACAATGGGCGCAAGCCTGATGCAGCGACGCCGCGTGGGGGATGACGGCCTTCGGGTTGTAAACTCCTTTCGTTAGGGACGAAGCCGCACTTTTTTTGGGTGTGGTGACGGTACCTTTGTTAAGAAGCACCGGCTAACTA
>GV2UCFN02IJJEP
GGTGAGTAACACGTGGGTGATCTGCCCTGTACTTCGGGATAAGCTTGGGAAACTGGGTCTAATACCGGATAGGACCATGGTTTAGTGTCTCATGGTGGAAAGATTTTTTGGTGCAGGATGAGCTCGCGGCCTATCAGCTTGTTGGTGGGGTAATGGCCTACCAAGGCGTCGACGGGTAGCCGGCCTGAGAGGGTGGACGGCCACATTGGGACTGAGATACGGCCCAGACTCCTACGGGAGGCAGCAGTGGGGAATATTGCACAATGGGCGCAAGCCTGATGCAGCGACGCCGCGTGGGGGATGACGGCCTTCGGGTTGTAAACTCCTTTCGTTAGGGACGAAGCCGCACTTTTTTTGGGTGTGGTGACGGTACCTTTGTTAAGAAGCACCGGCTAACTA
>GV2UCFN02FJUM7
GGTGAGTAACACGTGGGTGATCTGCCCTGTACTTCGGGATAAGCTTGGGAAACTGGGTCTAATACCGGATAGGACCATGGTTTAGTGTCTCATGGTGGAAAGATTTTTTGGTGCAGGATGAGCTCGCGGCCTATCAGCTTGTTGGTGGGGTAATGGCCTACCAAGGCGTCGACGGGTAGCCGGCCTGAGAGGGTGGACGGCCACATTGGGACTGAGATACGGCCCAGACTCCTACGGGAGGCAGCAGTGGGGAATATTGCACAATGGGCGCAAGCCTGATGCAGCGACGCCGCGTGGGGGATGACGGCCTTCGGGTTGTAAACTCCTTTCGTTAGGGACGAAGCCGCACTTTTTTTGGGTGTGGTGACGGTACCTTTGTTAAGAAGCACCGGCTAACTA
>GV2UCFN02H76KC
GGTGAGTAACACGTGGGTGATCTGCCCTGTACTTCGGGATAAGCTTGGGAAACTGGGTCTAATACCGGATAGGACCATGGTTTAGTGTCTCATGGTGGAAAGATTTTTTGGTGCAGGATGAGCTCGCGGCCTATCAGCTTGTTGGTGGGGTAATGGCCTACCAAGGCGTCGACGGGTAGCCGGCCTGAGAGGGTGGACGGCCACATTGGGACTGAGATACGGCCCAGACTCCTACGGGAGGCAGCAGTGGGGAATATTGCACAATGGGCGCAAGCCTGATGCAGCGACGCCGCGTGGGGGATGACGGCCTTCGGGTTGTAAACTCCTTTCGTTAGGGACGAAGCCGCACTTTTTTTGGGTGTGGTGACGGTACCTTTGTTAAGAAGCACCGGCTAACTA
>GV2UCFN02FKVWP
GGTGAGTAACACGTGGGTGATCTGCCCTGTACTTCGGGATAAGCTTGGGAAACTGGGTCTAATACCGGATAGGACCATGGTTTAGTGTCTCATGGTGGAAAGATTTTTTGGTGCAGGATGAGCTCGCGGCCTATCAGCTTGTTGGTGGGGTAATGGCCTACCAAGGCGTCGACGGGTAGCCGGCCTGAGAGGGTGGACGGCCACATTGGGACTGAGATACGGCCCAGACTCCTACGGGAGGCAGCAGTGGGGAATATTGCACAATGGGCGCAAGCCTGATGCAGCGACGCCGCGTGGGGGATGACGGCCTTCGGGTTGTAAACTCCTTTCGTTAGGGACGAAGCCGCACTTTTTTTGGGTGTGGTGACGGTACCTTTGTTAAGAAGCACCGGCTAACTA
>GV2UCFN02I7NNH
GGTGAGTAACACGTGGGTGATCTGCCCTGTACTTCGGGATAAGCTTGGGAAACTGGGTCTAATACCGGATAGGACCATGGTTTAGTGTCTCATGGTGGAAAGATTTTTTGGTGCAGGATGAGCTCGCGGCCTATCAGCTTGTTGGTGGGGTAATGGCCTACCAAGGCGTCGACGGGTAGCCGGCCTGAGAGGGTGGACGGCCACATTGGGACTGAGATACGGCCCAGACTCCTACGGGAGGCAGCAGTGGGGAATATTGCACAATGGGCGCAAGCCTGATGCAGCGACGCCGCGTGGGGGATGACGGCCTTCGGGTTGTAAACTCCTTTCGTTAGGGACGAAGCCGCACTTTTTTTGGGTGTGGTGACGGTACCTTTGTTAAGAAGCACCGGCTAACTA
>GV2UCFN02F5V5H
GGTGAGTAACACGTGGGTGATCTGCCCTGTACTTCGGGATAAGCTTGGGAAACTGGGTCTAATACCGGATAGGACCATGGTTTAGTGTCTCATGGTGGAAAGATTTTTTGGTGCAGGATGAGCTCGCGGCCTATCAGCTTGTTGGTGGGGTAATGGCCTACCAAGGCGTCGACGGGTAGCCGGCCTGAGAGGGTGGACGGCCACATTGGGACTGAGATACGGCCCAGACTCCTACGGGAGGCAGCAGTGGGGAATATTGCACAATGGGCGCAAGCCTGATGCAGCGACGCCGCGTGGGGGATGACGGCCTTCGGGTTGTAAACTCCTTTCGTTAGGGACGAAGCCGCACTTTTTTTGGGTGTGGTGACGGTACCTTTGTTAAGAAGCACCGGCTAACTA
>GV2UCFN02JJUSH
GGTGAGTAACACGTGGGTGATCTGCCCTGTACTTCGGGATAAGCTTGGGAAACTGGGTCTAATACCGGATAGGACCATGGTTTAGTGTCTCATGGTGGAAAGATTTTTTGGTGCAGGATGAGCTCGCGGCCTATCAGCTTGTTGGTGGGGTAATGGCCTACCAAGGCGTCGACGGGTAGCCGGCCTGAGAGGGTGGACGGCCACATTGGGACTGAGATACGGCCCAGACTCCTACGGGAGGCAGCAGTGGGGAATATTGCACAATGGGCGCAAGCCTGATGCAGCGACGCCGCGTGGGGGATGACGGCCTTCGGGTTGTAAACTCCTTTCGTTAGGGACGAAGCCGCACTTTTTTTGGGTGTGGTGACGGTACCTTTGTTAAGAAGCACCGGCTAACTA
>GV2UCFN02HJVIU
GGTGAGTAACACGTGGGTGATCTGCCCTGTACTTCGGGATAAGCTTGGGAAACTGGGTCTAATACCGGATAGGACCATGGTTTAGTGTCTCATGGTGGAAAGATTTTTTGGTGCAGGATGAGCTCGCGGCCTATCAGCTTGTTGGTGGGGTAATGGCCTACCAAGGCGTCGACGGGTAGCCGGCCTGAGAGGGTGGACGGCCACATTGGGACTGAGATACGGCCCAGACTCCTACGGGAGGCAGCAGTGGGGAATATTGCACAATGGGCGCAAGCCTGATGCAGCGACGCCGCGTGGGGGATGACGGCCTTCGGGTTGTAAACTCCTTTCGTTAGGGACGAAGCCGCACTTTTTTTGGGTGTGGTGACGGTACCTTTGTTAAGAAGCACCGGCTAACTA
>GV2UCFN02GW35G
GGTGAGTAACACGTGGGTGATCTGCCCTGTACTTCGGGATAAGCTTGGGAAACTGGGTCTAATACCGGATAGGACCATGGTTTAGTGTCTCATGGTGGAAAGATTTTTTGGTGCAGGATGAGCTCGCGGCCTATCAGCTTGTTGGTGGGGTAATGGCCTACCAAGGCGTCGACGGGTAGCCGGCCTGAGAGGGTGGACGGCCACATTGGGACTGAGATACGGCCCAGACTCCTACGGGAGGCAGCAGTGGGGAATATTGCACAATGGGCGCAAGCCTGATGCAGCGACGCCGCGTGGGGGATGACGGCCTTCGGGTTGTAAACTCCTTTCGTTAGGGACGAAGCCGCACTTTTTTTGGGTGTGGTGACGGTACCTTTGTTAAGAAGCACCGGCTAACTA
>GV2UCFN02HN54R
GGTGAGTAACACGTGGGTGATCTGCCCTGTACTTCGGGATAAGCTTGGGAAACTGGGTCTAATACCGGATAGGACCATGGTTTAGTGTCTCATGGTGGAAAGATTTTTTGGTGCAGGATGAGCTCGCGGCCTATCAGCTTGTTGGTGGGGTAATGGCCTACCAAGGCGTCGACGGGTAGCCGGCCTGAGAGGGTGGACGGCCACATTGGGACTGAGATACGGCCCAGACTCCTACGGGAGGCAGCAGTGGGGAATATTGCACAATGGGCGCAAGCCTGATGCAGCGACGCCGCGTGGGGGATGACGGCCTTCGGGTTGTAAACTCCTTTCGTTAGGGACGAAGCCGCACTTTTTTTGGGTGTGGTGACGGTACCTTTGTTAAGAAGCACCGGCTAACTA
>GV2UCFN02H4KA6
GGTGAGTAACACGTGGGTGATCTGCCCTGTACTTCGGGATAAGCTTGGGAAACTGGGTCTAATACCGGATAGGACCATGGTTTAGTGTCTCATGGTGGAAAGATTTTTTGGTGCAGGATGAGCTCGCGGCCTATCAGCTTGTTGGTGGGGTAATGGCCTACCAAGGCGTCGACGGGTAGCCGGCCTGAGAGGGTGGACGGCCACATTGGGACTGAGATACGGCCCAGACTCCTACGGGAGGCAGCAGTGGGGAATATTGCACAATGGGCGCAAGCCTGATGCAGCGACGCCGCGTGGGGGATGACGGCCTTCGGGTTGTAAACTCCTTTCGTTAGGGACGAAGCCGCACTTTTTTTGGGTGTGGTGACGGTACCTTTGTTAAGAAGCACCGGCTAACTA
>GV2UCFN02H97E2
GGTGAGTAACACGTGGGTGATCTGCCCTGTACTTCGGGATAAGCTTGGGAAACTGGGTCTAATACCGGATAGGACCATGGTTTAGTGTCTCATGGTGGAAAGATTTTTTGGTGCAGGATGAGCTCGCGGCCTATCAGCTTGTTGGTGGGGTAATGGCCTACCAAGGCGTCGACGGGTAGCCGGCCTGAGAGGGTGGACGGCCACATTGGGACTGAGATACGGCCCAGACTCCTACGGGAGGCAGCAGTGGGGAATATTGCACAATGGGCGCAAGCCTGATGCAGCGACGCCGCGTGGGGGATGACGGCCTTCGGGTTGTAAACTCCTTTCGTTAGGGACGAAGCCGCACTTTTTTTGGGTGTGGTGACGGTACCTTTGTTAAGAAGCACCGGCTAACTA
>GV2UCFN02HJZWQ
GGTGAGTAACACGTGGGTGATCTGCCCTGTACTTCGGGATAAGCTTGGGAAACTGGGTCTAATACCGGATAGGACCATGGTTTAGTGTCTCATGGTGGAAAGATTTTTTGGTGCAGGATGAGCTCGCGGCCTATCAGCTTGTTGGTGGGGTAATGGCCTACCAAGGCGTCGACGGGTAGCCGGCCTGAGAGGGTGGACGGCCACATTGGGACTGAGATACGGCCCAGACTCCTACGGGAGGCAGCAGTGGGGAATATTGCACAATGGGCGCAAGCCTGATGCAGCGACGCCGCGTGGGGGATGACGGCCTTCGGGTTGTAAACTCCTTTCGTTAGGGACGAAGCCGCACTTTTTTTGGGTGTGGTGACGGTACCTTTGTTAAGAAGCACCGGCTAACTA
>GV2UCFN02HLF0B
GGTGAGTAACACGTGGGTGATCTGCCCTGTACTTCGGGATAAGCTTGGGAAACTGGGTCTAATACCGGATAGGACCATGGTTTAGTGTCTCATGGTGGAAAGATTTTTTGGTGCAGGATGAGCTCGCGGCCTATCAGCTTGTTGGTGGGGTAATGGCCTACCAAGGCGTCGACGGGTAGCCGGCCTGAGAGGGTGGACGGCCACATTGGGACTGAGATACGGCCCAGACTCCTACGGGAGGCAGCAGTGGGGAATATTGCACAATGGGCGCAAGCCTGATGCAGCGACGCCGCGTGGGGGATGACGGCCTTCGGGTTGTAAACTCCTTTCGTTAGGGACGAAGCCGCACTTTTTTTGGGTGTGGTGACGGTACCTTTGTTAAGAAGCACCGGCTAACTA
>GV2UCFN02FPNIQ
GGTGAGTAACACGTGGGTGATCTGCCCTGTACTTCGGGATAAGCTTGGGAAACTGGGTCTAATACCGGATAGGACCATGGTTTAGTGTCTCATGGTGGAAAGATTTTTTGGTGCAGGATGAGCTCGCGGCCTATCAGCTTGTTGGTGGGGTAATGGCCTACCAAGGCGTCGACGGGTAGCCGGCCTGAGAGGGTGGACGGCCACATTGGGACTGAGATACGGCCCAGACTCCTACGGGAGGCAGCAGTGGGGAATATTGCACAATGGGCGCAAGCCTGATGCAGCGACGCCGCGTGGGGGATGACGGCCTTCGGGTTGTAAACTCCTTTCGTTAGGGACGAAGCCGCACTTTTTTTGGGTGTGGTGACGGTACCTTTGTTAAGAAGCACCGGCTAACTA
>GV2UCFN02HET3N
GGTGAGTAACACGTGGGTGATCTGCCCTGTACTTCGGGATAAGCTTGGGAAACTGGGTCTAATACCGGATAGGACCATGGTTTAGTGTCTCATGGTGGAAAGATTTTTTGGTGCAGGATGAGCTCGCGGCCTATCAGCTTGTTGGTGGGGTAATGGCCTACCAAGGCGTCGACGGGTAGCCGGCCTGAGAGGGTGGACGGCCACATTGGGACTGAGATACGGCCCAGACTCCTACGGGAGGCAGCAGTGGGGAATATTGCACAATGGGCGCAAGCCTGATGCAGCGACGCCGCGTGGGGGATGACGGCCTTCGGGTTGTAAACTCCTTTCGTTAGGGACGAAGCCGCACTTTTTTTGGGTGTGGTGACGGTACCTTTGTTAAGAAGCACCGGCTAACTA
>GV2UCFN02HS15Y
GGTGAGTAACACGTGGGTGATCTGCCCTGTACTTCGGGATAAGCTTGGGAAACTGGGTCTAATACCGGATAGGACCATGGTTTAGTGTCTCATGGTGGAAAGATTTTTTGGTGCAGGATGAGCTCGCGGCCTATCAGCTTGTTGGTGGGGTAATGGCCTACCAAGGCGTCGACGGGTAGCCGGCCTGAGAGGGTGGACGGCCACATTGGGACTGAGATACGGCCCAGACTCCTACGGGAGGCAGCAGTGGGGAATATTGCACAATGGGCGCAAGCCTGATGCAGCGACGCCGCGTGGGGGATGACGGCCTTCGGGTTGTAAACTCCTTTCGTTAGGGACGAAGCCGCACTTTTTTTGGGTGTGGTGACGGTACCTTTGTTAAGAAGCACCGGCTAACTA
>GV2UCFN02IMMEY
GGTGAGTAACACGTGGGTGATCTGCCCTGTACTTCGGGATAAGCTTGGGAAACTGGGTCTAATACCGGATAGGACCATGGTTTAGTGTCTCATGGTGGAAAGATTTTTTGGTGCAGGATGAGCTCGCGGCCTATCAGCTTGTTGGTGGGGTAATGGCCTACCAAGGCGTCGACGGGTAGCCGGCCTGAGAGGGTGGACGGCCACATTGGGACTGAGATACGGCCCAGACTCCTACGGGAGGCAGCAGTGGGGAATATTGCACAATGGGCGCAAGCCTGATGCAGCGACGCCGCGTGGGGGATGACGGCCTTCGGGTTGTAAACTCCTTTCGTTAGGGACGAAGCCGCACTTTTTTTGGGTGTGGTGACGGTACCTTTGTTAAGAAGCACCGGCTAACTA
>GV2UCFN02GS14Y
GGTGAGTAACACGTGGGTGATCTGCCCTGTACTTCGGGATAAGCTTGGGAAACTGGGTCTAATACCGGATAGGACCATGGTTTAGTGTCTCATGGTGGAAAGATTTTTTGGTGCAGGATGAGCTCGCGGCCTATCAGCTTGTTGGTGGGGTAATGGCCTACCAAGGCGTCGACGGGTAGCCGGCCTGAGAGGGTGGACGGCCACATTGGGACTGAGATACGGCCCAGACTCCTACGGGAGGCAGCAGTGGGGAATATTGCACAATGGGCGCAAGCCTGATGCAGCGACGCCGCGTGGGGGATGACGGCCTTCGGGTTGTAAACTCCTTTCGTTAGGGACGAAGCCGCACTTTTTTTGGGTGTGGTGACGGTACCTTTGTTAAGAAGCACCGGCTAACTA
>GV2UCFN02G76EZ
GGTGAGTAACACGTGGGTGATCTGCCCTGTACTTCGGGATAAGCTTGGGAAACTGGGTCTAATACCGGATAGGACCATGGTTTAGTGTCTCATGGTGGAAAGATTTTTTGGTGCAGGATGAGCTCGCGGCCTATCAGCTTGTTGGTGGGGTAATGGCCTACCAAGGCGTCGACGGGTAGCCGGCCTGAGAGGGTGGACGGCCACATTGGGACTGAGATACGGCCCAGACTCCTACGGGAGGCAGCAGTGGGGAATATTGCACAATGGGCGCAAGCCTGATGCAGCGACGCCGCGTGGGGGATGACGGCCTTCGGGTTGTAAACTCCTTTCGTTAGGGACGAAGCCGCACTTTTTTTGGGTGTGGTGACGGTACCTTTGTTAAGAAGCACCGGCTAACTA
>GV2UCFN02JYNSV
GGTGAGTAACACGTGGGTGATCTGCCCTGTACTTCGGGATAAGCTTGGGAAACTGGGTCTAATACCGGATAGGACCATGGTTTAGTGTCTCATGGTGGAAAGATTTTTTGGTGCAGGATGAGCTCGCGGCCTATCAGCTTGTTGGTGGGGTAATGGCCTACCAAGGCGTCGACGGGTAGCCGGCCTGAGAGGGTGGACGGCCACATTGGGACTGAGATACGGCCCAGACTCCTACGGGAGGCAGCAGTGGGGAATATTGCACAATGGGCGCAAGCCTGATGCAGCGACGCCGCGTGGGGGATGACGGCCTTCGGGTTGTAAACTCCTTTCGTTAGGGACGAAGCCGCACTTTTTTTGGGTGTGGTGACGGTACCTTTGTTAAGAAGCACCGGCTAACTA
>GV2UCFN02HM3GC
GGTGAGTAACACGTGGGTGATCTGCCCTGTACTTCGGGATAAGCTTGGGAAACTGGGTCTAATACCGGATAGGACCATGGTTTAGTGTCTCATGGTGGAAAGATTTTTTGGTGCAGGATGAGCTCGCGGCCTATCAGCTTGTTGGTGGGGTAATGGCCTACCAAGGCGTCGACGGGTAGCCGGCCTGAGAGGGTGGACGGCCACATTGGGACTGAGATACGGCCCAGACTCCTACGGGAGGCAGCAGTGGGGAATATTGCACAATGGGCGCAAGCCTGATGCAGCGACGCCGCGTGGGGGATGACGGCCTTCGGGTTGTAAACTCCTTTCGTTAGGGACGAAGCCGCACTTTTTTTGGGTGTGGTGACGGTACCTTTGTTAAGAAGCACCGGCTAACTA
>GV2UCFN02I14ZS
GGTGAGTAACACGTGGGTGATCTGCCCTGTACTTCGGGATAAGCTTGGGAAACTGGGTCTAATACCGGATAGGACCATGGTTTAGTGTCTCATGGTGGAAAGATTTTTTGGTGCAGGATGAGCTCGCGGCCTATCAGCTTGTTGGTGGGGTAATGGCCTACCAAGGCGTCGACGGGTAGCCGGCCTGAGAGGGTGGACGGCCACATTGGGACTGAGATACGGCCCAGACTCCTACGGGAGGCAGCAGTGGGGAATATTGCACAATGGGCGCAAGCCTGATGCAGCGACGCCGCGTGGGGGATGACGGCCTTCGGGTTGTAAACTCCTTTCGTTAGGGACGAAGCCGCACTTTTTTTGGGTGTGGTGACGGTACCTTTGTTAAGAAGCACCGGCTAACTA
>GV2UCFN02F8BQ3
GGTGAGTAACACGTGGGTGATCTGCCCTGTACTTCGGGATAAGCTTGGGAAACTGGGTCTAATACCGGATAGGACCATGGTTTAGTGTCTCATGGTGGAAAGATTTTTTGGTGCAGGATGAGCTCGCGGCCTATCAGCTTGTTGGTGGGGTAATGGCCTACCAAGGCGTCGACGGGTAGCCGGCCTGAGAGGGTGGACGGCCACATTGGGACTGAGATACGGCCCAGACTCCTACGGGAGGCAGCAGTGGGGAATATTGCACAATGGGCGCAAGCCTGATGCAGCGACGCCGCGTGGGGGATGACGGCCTTCGGGTTGTAAACTCCTTTCGTTAGGGACGAAGCCGCACTTTTTTTGGGTGTGGTGACGGTACCTTTGTTAAGAAGCACCGGCTAACTA
>GV2UCFN02JSTXV
GGTGAGTAACACGTGGGTGATCTGCCCTGTACTTCGGGATAAGCTTGGGAAACTGGGTCTAATACCGGATAGGACCATGGTTTAGTGTCTCATGGTGGAAAGATTTTTTGGTGCAGGATGAGCTCGCGGCCTATCAGCTTGTTGGTGGGGTAATGGCCTACCAAGGCGTCGACGGGTAGCCGGCCTGAGAGGGTGGACGGCCACATTGGGACTGAGATACGGCCCAGACTCCTACGGGAGGCAGCAGTGGGGAATATTGCACAATGGGCGCAAGCCTGATGCAGCGACGCCGCGTGGGGGATGACGGCCTTCGGGTTGTAAACTCCTTTCGTTAGGGACGAAGCCGCACTTTTTTTGGGTGTGGTGACGGTACCTTTGTTAAGAAGCACCGGCTAACTA
>GV2UCFN02FT1JY
GGTGAGTAACACGTGGGTGATCTGCCCTGTACTTCGGGATAAGCTTGGGAAACTGGGTCTAATACCGGATAGGACCATGGTTTAGTGTCTCATGGTGGAAAGATTTTTTGGTGCAGGATGAGCTCGCGGCCTATCAGCTTGTTGGTGGGGTAATGGCCTACCAAGGCGTCGACGGGTAGCCGGCCTGAGAGGGTGGACGGCCACATTGGGACTGAGATACGGCCCAGACTCCTACGGGAGGCAGCAGTGGGGAATATTGCACAATGGGCGCAAGCCTGATGCAGCGACGCCGCGTGGGGGATGACGGCCTTCGGGTTGTAAACTCCTTTCGTTAGGGACGAAGCCGCACTTTTTTTGGGTGTGGTGACGGTACCTTTGTTAAGAAGCACCGGCTAACTA
>GV2UCFN02HTMN2
GGTGAGTAACACGTGGGTGATCTGCCCTGTACTTCGGGATAAGCTTGGGAAACTGGGTCTAATACCGGATAGGACCATGGTTTAGTGTCTCATGGTGGAAAGATTTTTTGGTGCAGGATGAGCTCGCGGCCTATCAGCTTGTTGGTGGGGTAATGGCCTACCAAGGCGTCGACGGGTAGCCGGCCTGAGAGGGTGGACGGCCACATTGGGACTGAGATACGGCCCAGACTCCTACGGGAGGCAGCAGTGGGGAATATTGCACAATGGGCGCAAGCCTGATGCAGCGACGCCGCGTGGGGGATGACGGCCTTCGGGTTGTAAACTCCTTTCGTTAGGGACGAAGCCGCACTTTTTTTGGGTGTGGTGACGGTACCTTTGTTAAGAAGCACCGGCTAACTA
>GV2UCFN02IPQKU
GGTGAGTAACACGTGGGTGATCTGCCCTGTACTTCGGGATAAGCTTGGGAAACTGGGTCTAATACCGGATAGGACCATGGTTTAGTGTCTCATGGTGGAAAGATTTTTTGGTGCAGGATGAGCTCGCGGCCTATCAGCTTGTTGGTGGGGTAATGGCCTACCAAGGCGTCGACGGGTAGCCGGCCTGAGAGGGTGGACGGCCACATTGGGACTGAGATACGGCCCAGACTCCTACGGGAGGCAGCAGTGGGGAATATTGCACAATGGGCGCAAGCCTGATGCAGCGACGCCGCGTGGGGGATGACGGCCTTCGGGTTGTAAACTCCTTTCGTTAGGGACGAAGCCGCACTTTTTTTGGGTGTGGTGACGGTACCTTTGTTAAGAAGCACCGGCTAACTA
>GV2UCFN02JQXZY
GGTGAGTAACACGTGGGTGATCTGCCCTGTACTTCGGGATAAGCTTGGGAAACTGGGTCTAATACCGGATAGGACCATGGTTTAGTGTCTCATGGTGGAAAGATTTTTTGGTGCAGGATGAGCTCGCGGCCTATCAGCTTGTTGGTGGGGTAATGGCCTACCAAGGCGTCGACGGGTAGCCGGCCTGAGAGGGTGGACGGCCACATTGGGACTGAGATACGGCCCAGACTCCTACGGGAGGCAGCAGTGGGGAATATTGCACAATGGGCGCAAGCCTGATGCAGCGACGCCGCGTGGGGGATGACGGCCTTCGGGTTGTAAACTCCTTTCGTTAGGGACGAAGCCGCACTTTTTTTGGGTGTGGTGACGGTACCTTTGTTAAGAAGCACCGGCTAACTA
>GV2UCFN02FSK3S
GGTGAGTAACACGTGGGTGATCTGCCCTGTACTTCGGGATAAGCTTGGGAAACTGGGTCTAATACCGGATAGGACCATGGTTTAGTGTCTCATGGTGGAAAGATTTTTTGGTGCAGGATGAGCTCGCGGCCTATCAGCTTGTTGGTGGGGTAATGGCCTACCAAGGCGTCGACGGGTAGCCGGCCTGAGAGGGTGGACGGCCACATTGGGACTGAGATACGGCCCAGACTCCTACGGGAGGCAGCAGTGGGGAATATTGCACAATGGGCGCAAGCCTGATGCAGCGACGCCGCGTGGGGGATGACGGCCTTCGGGTTGTAAACTCCTTTCGTTAGGGACGAAGCCGCACTTTTTTTGGGTGTGGTGACGGTACCTTTGTTAAGAAGCACCGGCTAACTA
>GV2UCFN02H9TUA
GGTGAGTAACACGTGGGTGATCTGCCCTGTACTTCGGGATAAGCTTGGGAAACTGGGTCTAATACCGGATAGGACCATGGTTTAGTGTCTCATGGTGGAAAGATTTTTTGGTGCAGGATGAGCTCGCGGCCTATCAGCTTGTTGGTGGGGTAATGGCCTACCAAGGCGTCGACGGGTAGCCGGCCTGAGAGGGTGGACGGCCACATTGGGACTGAGATACGGCCCAGACTCCTACGGGAGGCAGCAGTGGGGAATATTGCACAATGGGCGCAAGCCTGATGCAGCGACGCCGCGTGGGGGATGACGGCCTTCGGGTTGTAAACTCCTTTCGTTAGGGACGAAGCCGCACTTTTTTTGGGTGTGGTGACGGTACCTTTGTTAAGAAGCACCGGCTAACTA
>GV2UCFN02HHCDY
GGTGAGTAACACGTGGGTGATCTGCCCTGTACTTCGGGATAAGCTTGGGAAACTGGGTCTAATACCGGATAGGACCATGGTTTAGTGTCTCATGGTGGAAAGATTTTTTGGTGCAGGATGAGCTCGCGGCCTATCAGCTTGTTGGTGGGGTAATGGCCTACCAAGGCGTCGACGGGTAGCCGGCCTGAGAGGGTGGACGGCCACATTGGGACTGAGATACGGCCCAGACTCCTACGGGAGGCAGCAGTGGGGAATATTGCACAATGGGCGCAAGCCTGATGCAGCGACGCCGCGTGGGGGATGACGGCCTTCGGGTTGTAAACTCCTTTCGTTAGGGACGAAGCCGCACTTTTTTTGGGTGTGGTGACGGTACCTTTGTTAAGAAGCACCGGCTAACTA
>GV2UCFN02HIDYM
GGTGAGTAACACGTGGGTGATCTGCCCTGTACTTCGGGATAAGCTTGGGAAACTGGGTCTAATACCGGATAGGACCATGGTTTAGTGTCTCATGGTGGAAAGATTTTTTGGTGCAGGATGAGCTCGCGGCCTATCAGCTTGTTGGTGGGGTAATGGCCTACCAAGGCGTCGACGGGTAGCCGGCCTGAGAGGGTGGACGGCCACATTGGGACTGAGATACGGCCCAGACTCCTACGGGAGGCAGCAGTGGGGAATATTGCACAATGGGCGCAAGCCTGATGCAGCGACGCCGCGTGGGGGATGACGGCCTTCGGGTTGTAAACTCCTTTCGTTAGGGACGAAGCCGCACTTTTTTTGGGTGTGGTGACGGTACCTTTGTTAAGAAGCACCGGCTAACTA
>GV2UCFN02FELAO
GGTGAGTAACACGTGGGTGATCTGCCCTGTACTTCGGGATAAGCTTGGGAAACTGGGTCTAATACCGGATAGGACCATGGTTTAGTGTCTCATGGTGGAAAGATTTTTTGGTGCAGGATGAGCTCGCGGCCTATCAGCTTGTTGGTGGGGTAATGGCCTACCAAGGCGTCGACGGGTAGCCGGCCTGAGAGGGTGGACGGCCACATTGGGACTGAGATACGGCCCAGACTCCTACGGGAGGCAGCAGTGGGGAATATTGCACAATGGGCGCAAGCCTGATGCAGCGACGCCGCGTGGGGGATGACGGCCTTCGGGTTGTAAACTCCTTTCGTTAGGGACGAAGCCGCACTTTTTTTGGGTGTGGTGACGGTACCTTTGTTAAGAAGCACCGGCTAACTA
>GV2UCFN02HZ7SS
GGTGAGTAACACGTGGGTGATCTGCCCTGTACTTCGGGATAAGCTTGGGAAACTGGGTCTAATACCGGATAGGACCATGGTTTAGTGTCTCATGGTGGAAAGATTTTTTGGTGCAGGATGAGCTCGCGGCCTATCAGCTTGTTGGTGGGGTAATGGCCTACCAAGGCGTCGACGGGTAGCCGGCCTGAGAGGGTGGACGGCCACATTGGGACTGAGATACGGCCCAGACTCCTACGGGAGGCAGCAGTGGGGAATATTGCACAATGGGCGCAAGCCTGATGCAGCGACGCCGCGTGGGGGATGACGGCCTTCGGGTTGTAAACTCCTTTCGTTAGGGACGAAGCCGCACTTTTTTTGGGTGTGGTGACGGTACCTTTGTTAAGAAGCACCGGCTAACTA
>GV2UCFN02GJ90T
GGTGAGTAACACGTGGGTGATCTGCCCTGTACTTCGGGATAAGCTTGGGAAACTGGGTCTAATACCGGATAGGACCATGGTTTAGTGTCTCATGGTGGAAAGATTTTTTGGTGCAGGATGAGCTCGCGGCCTATCAGCTTGTTGGTGGGGTAATGGCCTACCAAGGCGTCGACGGGTAGCCGGCCTGAGAGGGTGGACGGCCACATTGGGACTGAGATACGGCCCAGACTCCTACGGGAGGCAGCAGTGGGGAATATTGCACAATGGGCGCAAGCCTGATGCAGCGACGCCGCGTGGGGGATGACGGCCTTCGGGTTGTAAACTCCTTTCGTTAGGGACGAAGCCGCACTTTTTTTGGGTGTGGTGACGGTACCTTTGTTAAGAAGCACCGGCTAACTA
>GV2UCFN02IHTIP
GGTGAGTAACACGTGGGTGATCTGCCCTGTACTTCGGGATAAGCTTGGGAAACTGGGTCTAATACCGGATAGGACCATGGTTTAGTGTCTCATGGTGGAAAGATTTTTTGGTGCAGGATGAGCTCGCGGCCTATCAGCTTGTTGGTGGGGTAATGGCCTACCAAGGCGTCGACGGGTAGCCGGCCTGAGAGGGTGGACGGCCACATTGGGACTGAGATACGGCCCAGACTCCTACGGGAGGCAGCAGTGGGGAATATTGCACAATGGGCGCAAGCCTGATGCAGCGACGCCGCGTGGGGGATGACGGCCTTCGGGTTGTAAACTCCTTTCGTTAGGGACGAAGCCGCACTTTTTTTGGGTGTGGTGACGGTACCTTTGTTAAGAAGCACCGGCTAACTA
>GV2UCFN02HKQYE
GGTGAGTAACACGTGGGTGATCTGCCCTGTACTTCGGGATAAGCTTGGGAAACTGGGTCTAATACCGGATAGGACCATGGTTTAGTGTCTCATGGTGGAAAGATTTTTTGGTGCAGGATGAGCTCGCGGCCTATCAGCTTGTTGGTGGGGTAATGGCCTACCAAGGCGTCGACGGGTAGCCGGCCTGAGAGGGTGGACGGCCACATTGGGACTGAGATACGGCCCAGACTCCTACGGGAGGCAGCAGTGGGGAATATTGCACAATGGGCGCAAGCCTGATGCAGCGACGCCGCGTGGGGGATGACGGCCTTCGGGTTGTAAACTCCTTTCGTTAGGGACGAAGCCGCACTTTTTTTGGGTGTGGTGACGGTACCTTTGTTAAGAAGCACCGGCTAACTA
>GV2UCFN02F3O4Q
GGTGAGTAACACGTGGGTGATCTGCCCTGTACTTCGGGATAAGCTTGGGAAACTGGGTCTAATACCGGATAGGACCATGGTTTAGTGTCTCATGGTGGAAAGATTTTTTGGTGCAGGATGAGCTCGCGGCCTATCAGCTTGTTGGTGGGGTAATGGCCTACCAAGGCGTCGACGGGTAGCCGGCCTGAGAGGGTGGACGGCCACATTGGGACTGAGATACGGCCCAGACTCCTACGGGAGGCAGCAGTGGGGAATATTGCACAATGGGCGCAAGCCTGATGCAGCGACGCCGCGTGGGGGATGACGGCCTTCGGGTTGTAAACTCCTTTCGTTAGGGACGAAGCCGCACTTTTTTTGGGTGTGGTGACGGTACCTTTGTTAAGAAGCACCGGCTAACTA
>GV2UCFN02H1TGR
GGTGAGTAACACGTGGGTGATCTGCCCTGTACTTCGGGATAAGCTTGGGAAACTGGGTCTAATACCGGATAGGACCATGGTTTAGTGTCTCATGGTGGAAAGATTTTTTGGTGCAGGATGAGCTCGCGGCCTATCAGCTTGTTGGTGGGGTAATGGCCTACCAAGGCGTCGACGGGTAGCCGGCCTGAGAGGGTGGACGGCCACATTGGGACTGAGATACGGCCCAGACTCCTACGGGAGGCAGCAGTGGGGAATATTGCACAATGGGCGCAAGCCTGATGCAGCGACGCCGCGTGGGGGATGACGGCCTTCGGGTTGTAAACTCCTTTCGTTAGGGACGAAGCCGCACTTTTTTTGGGTGTGGTGACGGTACCTTTGTTAAGAAGCACCGGCTAACTA
>GV2UCFN02JCSTQ
GGTGAGTAACACGTGGGTGATCTGCCCTGTACTTCGGGATAAGCTTGGGAAACTGGGTCTAATACCGGATAGGACCATGGTTTAGTGTCTCATGGTGGAAAGATTTTTTGGTGCAGGATGAGCTCGCGGCCTATCAGCTTGTTGGTGGGGTAATGGCCTACCAAGGCGTCGACGGGTAGCCGGCCTGAGAGGGTGGACGGCCACATTGGGACTGAGATACGGCCCAGACTCCTACGGGAGGCAGCAGTGGGGAATATTGCACAATGGGCGCAAGCCTGATGCAGCGACGCCGCGTGGGGGATGACGGCCTTCGGGTTGTAAACTCCTTTCGTTAGGGACGAAGCCGCACTTTTTTTGGGTGTGGTGACGGTACCTTTGTTAAGAAGCACCGGCTAACTA
>GV2UCFN02IR4QE
GGTGAGTAACACGTGGGTGATCTGCCCTGTACTTCGGGATAAGCTTGGGAAACTGGGTCTAATACCGGATAGGACCATGGTTTAGTGTCTCATGGTGGAAAGATTTTTTGGTGCAGGATGAGCTCGCGGCCTATCAGCTTGTTGGTGGGGTAATGGCCTACCAAGGCGTCGACGGGTAGCCGGCCTGAGAGGGTGGACGGCCACATTGGGACTGAGATACGGCCCAGACTCCTACGGGAGGCAGCAGTGGGGAATATTGCACAATGGGCGCAAGCCTGATGCAGCGACGCCGCGTGGGGGATGACGGCCTTCGGGTTGTAAACTCCTTTCGTTAGGGACGAAGCCGCACTTTTTTTGGGTGTGGTGACGGTACCTTTGTTAAGAAGCACCGGCTAACTA
>GV2UCFN02IZAKI
GGTGAGTAACACGTGGGTGATCTGCCCTGTACTTCGGGATAAGCTTGGGAAACTGGGTCTAATACCGGATAGGACCATGGTTTAGTGTCTCATGGTGGAAAGATTTTTTGGTGCAGGATGAGCTCGCGGCCTATCAGCTTGTTGGTGGGGTAATGGCCTACCAAGGCGTCGACGGGTAGCCGGCCTGAGAGGGTGGACGGCCACATTGGGACTGAGATACGGCCCAGACTCCTACGGGAGGCAGCAGTGGGGAATATTGCACAATGGGCGCAAGCCTGATGCAGCGACGCCGCGTGGGGGATGACGGCCTTCGGGTTGTAAACTCCTTTCGTTAGGGACGAAGCCGCACTTTTTTTGGGTGTGGTGACGGTACCTTTGTTAAGAAGCACCGGCTAACTA
>GV2UCFN02IVVIE
GGTGAGTAACACGTGGGTGATCTGCCCTGTACTTCGGGATAAGCTTGGGAAACTGGGTCTAATACCGGATAGGACCATGGTTTAGTGTCTCATGGTGGAAAGATTTTTTGGTGCAGGATGAGCTCGCGGCCTATCAGCTTGTTGGTGGGGTAATGGCCTACCAAGGCGTCGACGGGTAGCCGGCCTGAGAGGGTGGACGGCCACATTGGGACTGAGATACGGCCCAGACTCCTACGGGAGGCAGCAGTGGGGAATATTGCACAATGGGCGCAAGCCTGATGCAGCGACGCCGCGTGGGGGATGACGGCCTTCGGGTTGTAAACTCCTTTCGTTAGGGACGAAGCCGCACTTTTTTTGGGTGTGGTGACGGTACCTTTGTTAAGAAGCACCGGCTAACTA
>GV2UCFN02IYSTW
GGTGAGTAACACGTGGGTGATCTGCCCTGTACTTCGGGATAAGCTTGGGAAACTGGGTCTAATACCGGATAGGACCATGGTTTAGTGTCTCATGGTGGAAAGATTTTTTGGTGCAGGATGAGCTCGCGGCCTATCAGCTTGTTGGTGGGGTAATGGCCTACCAAGGCGTCGACGGGTAGCCGGCCTGAGAGGGTGGACGGCCACATTGGGACTGAGATACGGCCCAGACTCCTACGGGAGGCAGCAGTGGGGAATATTGCACAATGGGCGCAAGCCTGATGCAGCGACGCCGCGTGGGGGATGACGGCCTTCGGGTTGTAAACTCCTTTCGTTAGGGACGAAGCCGCACTTTTTTTGGGTGTGGTGACGGTACCTTTGTTAAGAAGCACCGGCTAACTA
>GV2UCFN02JM988
GGTGAGTAACACGTGGGTGATCTGCCCTGTACTTCGGGATAAGCTTGGGAAACTGGGTCTAATACCGGATAGGACCATGGTTTAGTGTCTCATGGTGGAAAGATTTTTTGGTGCAGGATGAGCTCGCGGCCTATCAGCTTGTTGGTGGGGTAATGGCCTACCAAGGCGTCGACGGGTAGCCGGCCTGAGAGGGTGGACGGCCACATTGGGACTGAGATACGGCCCAGACTCCTACGGGAGGCAGCAGTGGGGAATATTGCACAATGGGCGCAAGCCTGATGCAGCGACGCCGCGTGGGGGATGACGGCCTTCGGGTTGTAAACTCCTTTCGTTAGGGACGAAGCCGCACTTTTTTTGGGTGTGGTGACGGTACCTTTGTTAAGAAGCACCGGCTAACTA
>GV2UCFN02HMQQH
GGTGAGTAACACGTGGGTGATCTGCCCTGTACTTCGGGATAAGCTTGGGAAACTGGGTCTAATACCGGATAGGACCATGGTTTAGTGTCTCATGGTGGAAAGATTTTTTGGTGCAGGATGAGCTCGCGGCCTATCAGCTTGTTGGTGGGGTAATGGCCTACCAAGGCGTCGACGGGTAGCCGGCCTGAGAGGGTGGACGGCCACATTGGGACTGAGATACGGCCCAGACTCCTACGGGAGGCAGCAGTGGGGAATATTGCACAATGGGCGCAAGCCTGATGCAGCGACGCCGCGTGGGGGATGACGGCCTTCGGGTTGTAAACTCCTTTCGTTAGGGACGAAGCCGCACTTTTTTTGGGTGTGGTGACGGTACCTTTGTTAAGAAGCACCGGCTAACTA
>GV2UCFN02JSD88
GGTGAGTAACACGTGGGTGATCTGCCCTGTACTTCGGGATAAGCTTGGGAAACTGGGTCTAATACCGGATAGGACCATGGTTTAGTGTCTCATGGTGGAAAGATTTTTTGGTGCAGGATGAGCTCGCGGCCTATCAGCTTGTTGGTGGGGTAATGGCCTACCAAGGCGTCGACGGGTAGCCGGCCTGAGAGGGTGGACGGCCACATTGGGACTGAGATACGGCCCAGACTCCTACGGGAGGCAGCAGTGGGGAATATTGCACAATGGGCGCAAGCCTGATGCAGCGACGCCGCGTGGGGGATGACGGCCTTCGGGTTGTAAACTCCTTTCGTTAGGGACGAAGCCGCACTTTTTTTGGGTGTGGTGACGGTACCTTTGTTAAGAAGCACCGGCTAACTA
>GV2UCFN02GVGMY
GGTGAGTAACACGTGGGTGATCTGCCCTGTACTTCGGGATAAGCTTGGGAAACTGGGTCTAATACCGGATAGGACCATGGTTTAGTGTCTCATGGTGGAAAGATTTTTTGGTGCAGGATGAGCTCGCGGCCTATCAGCTTGTTGGTGGGGTAATGGCCTACCAAGGCGTCGACGGGTAGCCGGCCTGAGAGGGTGGACGGCCACATTGGGACTGAGATACGGCCCAGACTCCTACGGGAGGCAGCAGTGGGGAATATTGCACAATGGGCGCAAGCCTGATGCAGCGACGCCGCGTGGGGGATGACGGCCTTCGGGTTGTAAACTCCTTTCGTTAGGGACGAAGCCGCACTTTTTTTGGGTGTGGTGACGGTACCTTTGTTAAGAAGCACCGGCTAACTA
>GV2UCFN02IFKV8
GGTGAGTAACACGTGGGTGATCTGCCCTGTACTTCGGGATAAGCTTGGGAAACTGGGTCTAATACCGGATAGGACCATGGTTTAGTGTCTCATGGTGGAAAGATTTTTTGGTGCAGGATGAGCTCGCGGCCTATCAGCTTGTTGGTGGGGTAATGGCCTACCAAGGCGTCGACGGGTAGCCGGCCTGAGAGGGTGGACGGCCACATTGGGACTGAGATACGGCCCAGACTCCTACGGGAGGCAGCAGTGGGGAATATTGCACAATGGGCGCAAGCCTGATGCAGCGACGCCGCGTGGGGGATGACGGCCTTCGGGTTGTAAACTCCTTTCGTTAGGGACGAAGCCGCACTTTTTTTGGGTGTGGTGACGGTACCTTTGTTAAGAAGCACCGGCTAACTA
>GV2UCFN02HKNQE
GGTGAGTAACACGTGGGTGATCTGCCCTGTACTTCGGGATAAGCTTGGGAAACTGGGTCTAATACCGGATAGGACCATGGTTTAGTGTCTCATGGTGGAAAGATTTTTTGGTGCAGGATGAGCTCGCGGCCTATCAGCTTGTTGGTGGGGTAATGGCCTACCAAGGCGTCGACGGGTAGCCGGCCTGAGAGGGTGGACGGCCACATTGGGACTGAGATACGGCCCAGACTCCTACGGGAGGCAGCAGTGGGGAATATTGCACAATGGGCGCAAGCCTGATGCAGCGACGCCGCGTGGGGGATGACGGCCTTCGGGTTGTAAACTCCTTTCGTTAGGGACGAAGCCGCACTTTTTTTGGGTGTGGTGACGGTACCTTTGTTAAGAAGCACCGGCTAACTA
>GV2UCFN02GXNDV
GGTGAGTAACACGTGGGTGATCTGCCCTGTACTTCGGGATAAGCTTGGGAAACTGGGTCTAATACCGGATAGGACCATGGTTTAGTGTCTCATGGTGGAAAGATTTTTTGGTGCAGGATGAGCTCGCGGCCTATCAGCTTGTTGGTGGGGTAATGGCCTACCAAGGCGTCGACGGGTAGCCGGCCTGAGAGGGTGGACGGCCACATTGGGACTGAGATACGGCCCAGACTCCTACGGGAGGCAGCAGTGGGGAATATTGCACAATGGGCGCAAGCCTGATGCAGCGACGCCGCGTGGGGGATGACGGCCTTCGGGTTGTAAACTCCTTTCGTTAGGGACGAAGCCGCACTTTTTTTGGGTGTGGTGACGGTACCTTTGTTAAGAAGCACCGGCTAACTA
>GV2UCFN02HVF0F
GGTGAGTAACACGTGGGTGATCTGCCCTGTACTTCGGGATAAGCTTGGGAAACTGGGTCTAATACCGGATAGGACCATGGTTTAGTGTCTCATGGTGGAAAGATTTTTTGGTGCAGGATGAGCTCGCGGCCTATCAGCTTGTTGGTGGGGTAATGGCCTACCAAGGCGTCGACGGGTAGCCGGCCTGAGAGGGTGGACGGCCACATTGGGACTGAGATACGGCCCAGACTCCTACGGGAGGCAGCAGTGGGGAATATTGCACAATGGGCGCAAGCCTGATGCAGCGACGCCGCGTGGGGGATGACGGCCTTCGGGTTGTAAACTCCTTTCGTTAGGGACGAAGCCGCACTTTTTTTGGGTGTGGTGACGGTACCTTTGTTAAGAAGCACCGGCTAACTA
>GV2UCFN02GF0K8
GGTGAGTAACACGTGGGTGATCTGCCCTGTACTTCGGGATAAGCTTGGGAAACTGGGTCTAATACCGGATAGGACCATGGTTTAGTGTCTCATGGTGGAAAGATTTTTTGGTGCAGGATGAGCTCGCGGCCTATCAGCTTGTTGGTGGGGTAATGGCCTACCAAGGCGTCGACGGGTAGCCGGCCTGAGAGGGTGGACGGCCACATTGGGACTGAGATACGGCCCAGACTCCTACGGGAGGCAGCAGTGGGGAATATTGCACAATGGGCGCAAGCCTGATGCAGCGACGCCGCGTGGGGGATGACGGCCTTCGGGTTGTAAACTCCTTTCGTTAGGGACGAAGCCGCACTTTTTTTGGGTGTGGTGACGGTACCTTTGTTAAGAAGCACCGGCTAACTA
>GV2UCFN02FY0U4
GGTGAGTAACACGTGGGTGATCTGCCCTGTACTTCGGGATAAGCTTGGGAAACTGGGTCTAATACCGGATAGGACCATGGTTTAGTGTCTCATGGTGGAAAGATTTTTTGGTGCAGGATGAGCTCGCGGCCTATCAGCTTGTTGGTGGGGTAATGGCCTACCAAGGCGTCGACGGGTAGCCGGCCTGAGAGGGTGGACGGCCACATTGGGACTGAGATACGGCCCAGACTCCTACGGGAGGCAGCAGTGGGGAATATTGCACAATGGGCGCAAGCCTGATGCAGCGACGCCGCGTGGGGGATGACGGCCTTCGGGTTGTAAACTCCTTTCGTTAGGGACGAAGCCGCACTTTTTTTGGGTGTGGTGACGGTACCTTTGTTAAGAAGCACCGGCTAACTA
>GV2UCFN02FYI84
GGTGAGTAACACGTGGGTGATCTGCCCTGTACTTCGGGATAAGCTTGGGAAACTGGGTCTAATACCGGATAGGACCATGGTTTAGTGTCTCATGGTGGAAAGATTTTTTGGTGCAGGATGAGCTCGCGGCCTATCAGCTTGTTGGTGGGGTAATGGCCTACCAAGGCGTCGACGGGTAGCCGGCCTGAGAGGGTGGACGGCCACATTGGGACTGAGATACGGCCCAGACTCCTACGGGAGGCAGCAGTGGGGAATATTGCACAATGGGCGCAAGCCTGATGCAGCGACGCCGCGTGGGGGATGACGGCCTTCGGGTTGTAAACTCCTTTCGTTAGGGACGAAGCCGCACTTTTTTTGGGTGTGGTGACGGTACCTTTGTTAAGAAGCACCGGCTAACTA
>GV2UCFN02F5EP1
GGTGAGTAACACGTGGGTGATCTGCCCTGTACTTCGGGATAAGCTTGGGAAACTGGGTCTAATACCGGATAGGACCATGGTTTAGTGTCTCATGGTGGAAAGATTTTTTGGTGCAGGATGAGCTCGCGGCCTATCAGCTTGTTGGTGGGGTAATGGCCTACCAAGGCGTCGACGGGTAGCCGGCCTGAGAGGGTGGACGGCCACATTGGGACTGAGATACGGCCCAGACTCCTACGGGAGGCAGCAGTGGGGAATATTGCACAATGGGCGCAAGCCTGATGCAGCGACGCCGCGTGGGGGATGACGGCCTTCGGGTTGTAAACTCCTTTCGTTAGGGACGAAGCCGCACTTTTTTTGGGTGTGGTGACGGTACCTTTGTTAAGAAGCACCGGCTAACTA
>GV2UCFN02FVOB6
GGTGAGTAACACGTGGGTGATCTGCCCTGTACTTCGGGATAAGCTTGGGAAACTGGGTCTAATACCGGATAGGACCATGGTTTAGTGTCTCATGGTGGAAAGATTTTTTGGTGCAGGATGAGCTCGCGGCCTATCAGCTTGTTGGTGGGGTAATGGCCTACCAAGGCGTCGACGGGTAGCCGGCCTGAGAGGGTGGACGGCCACATTGGGACTGAGATACGGCCCAGACTCCTACGGGAGGCAGCAGTGGGGAATATTGCACAATGGGCGCAAGCCTGATGCAGCGACGCCGCGTGGGGGATGACGGCCTTCGGGTTGTAAACTCCTTTCGTTAGGGACGAAGCCGCACTTTTTTTGGGTGTGGTGACGGTACCTTTGTTAAGAAGCACCGGCTAACTA
>GV2UCFN02GTQK3
GGTGAGTAACACGTGGGTGATCTGCCCTGTACTTCGGGATAAGCTTGGGAAACTGGGTCTAATACCGGATAGGACCATGGTTTAGTGTCTCATGGTGGAAAGATTTTTTGGTGCAGGATGAGCTCGCGGCCTATCAGCTTGTTGGTGGGGTAATGGCCTACCAAGGCGTCGACGGGTAGCCGGCCTGAGAGGGTGGACGGCCACATTGGGACTGAGATACGGCCCAGACTCCTACGGGAGGCAGCAGTGGGGAATATTGCACAATGGGCGCAAGCCTGATGCAGCGACGCCGCGTGGGGGATGACGGCCTTCGGGTTGTAAACTCCTTTCGTTAGGGACGAAGCCGCACTTTTTTTGGGTGTGGTGACGGTACCTTTGTTAAGAAGCACCGGCTAACTA
>GV2UCFN02JHDVN
GGTGAGTAACACGTGGGTGATCTGCCCTGTACTTCGGGATAAGCTTGGGAAACTGGGTCTAATACCGGATAGGACCATGGTTTAGTGTCTCATGGTGGAAAGATTTTTTGGTGCAGGATGAGCTCGCGGCCTATCAGCTTGTTGGTGGGGTAATGGCCTACCAAGGCGTCGACGGGTAGCCGGCCTGAGAGGGTGGACGGCCACATTGGGACTGAGATACGGCCCAGACTCCTACGGGAGGCAGCAGTGGGGAATATTGCACAATGGGCGCAAGCCTGATGCAGCGACGCCGCGTGGGGGATGACGGCCTTCGGGTTGTAAACTCCTTTCGTTAGGGACGAAGCCGCACTTTTTTTGGGTGTGGTGACGGTACCTTTGTTAAGAAGCACCGGCTAACTA
>GV2UCFN02IZHUC
GGTGAGTAACACGTGGGTGATCTGCCCTGTACTTCGGGATAAGCTTGGGAAACTGGGTCTAATACCGGATAGGACCATGGTTTAGTGTCTCATGGTGGAAAGATTTTTTGGTGCAGGATGAGCTCGCGGCCTATCAGCTTGTTGGTGGGGTAATGGCCTACCAAGGCGTCGACGGGTAGCCGGCCTGAGAGGGTGGACGGCCACATTGGGACTGAGATACGGCCCAGACTCCTACGGGAGGCAGCAGTGGGGAATATTGCACAATGGGCGCAAGCCTGATGCAGCGACGCCGCGTGGGGGATGACGGCCTTCGGGTTGTAAACTCCTTTCGTTAGGGACGAAGCCGCACTTTTTTTGGGTGTGGTGACGGTACCTTTGTTAAGAAGCACCGGCTAACTA
>GV2UCFN02IM8ON
GGTGAGTAACACGTGGGTGATCTGCCCTGTACTTCGGGATAAGCTTGGGAAACTGGGTCTAATACCGGATAGGACCATGGTTTAGTGTCTCATGGTGGAAAGATTTTTTGGTGCAGGATGAGCTCGCGGCCTATCAGCTTGTTGGTGGGGTAATGGCCTACCAAGGCGTCGACGGGTAGCCGGCCTGAGAGGGTGGACGGCCACATTGGGACTGAGATACGGCCCAGACTCCTACGGGAGGCAGCAGTGGGGAATATTGCACAATGGGCGCAAGCCTGATGCAGCGACGCCGCGTGGGGGATGACGGCCTTCGGGTTGTAAACTCCTTTCGTTAGGGACGAAGCCGCACTTTTTTTGGGTGTGGTGACGGTACCTTTGTTAAGAAGCACCGGCTAACTA
>GV2UCFN02HX84V
GGTGAGTAACACGTGGGTGATCTGCCCTGTACTTCGGGATAAGCTTGGGAAACTGGGTCTAATACCGGATAGGACCATGGTTTAGTGTCTCATGGTGGAAAGATTTTTTGGTGCAGGATGAGCTCGCGGCCTATCAGCTTGTTGGTGGGGTAATGGCCTACCAAGGCGTCGACGGGTAGCCGGCCTGAGAGGGTGGACGGCCACATTGGGACTGAGATACGGCCCAGACTCCTACGGGAGGCAGCAGTGGGGAATATTGCACAATGGGCGCAAGCCTGATGCAGCGACGCCGCGTGGGGGATGACGGCCTTCGGGTTGTAAACTCCTTTCGTTAGGGACGAAGCCGCACTTTTTTTGGGTGTGGTGACGGTACCTTTGTTAAGAAGCACCGGCTAACTA
>GV2UCFN02HKA0Y
GGTGAGTAACACGTGGGTGATCTGCCCTGTACTTCGGGATAAGCTTGGGAAACTGGGTCTAATACCGGATAGGACCATGGTTTAGTGTCTCATGGTGGAAAGATTTTTTGGTGCAGGATGAGCTCGCGGCCTATCAGCTTGTTGGTGGGGTAATGGCCTACCAAGGCGTCGACGGGTAGCCGGCCTGAGAGGGTGGACGGCCACATTGGGACTGAGATACGGCCCAGACTCCTACGGGAGGCAGCAGTGGGGAATATTGCACAATGGGCGCAAGCCTGATGCAGCGACGCCGCGTGGGGGATGACGGCCTTCGGGTTGTAAACTCCTTTCGTTAGGGACGAAGCCGCACTTTTTTTGGGTGTGGTGACGGTACCTTTGTTAAGAAGCACCGGCTAACTA
>GV2UCFN02GSCTP
GGTGAGTAACACGTGGGTGATCTGCCCTGTACTTCGGGATAAGCTTGGGAAACTGGGTCTAATACCGGATAGGACCATGGTTTAGTGTCTCATGGTGGAAAGATTTTTTGGTGCAGGATGAGCTCGCGGCCTATCAGCTTGTTGGTGGGGTAATGGCCTACCAAGGCGTCGACGGGTAGCCGGCCTGAGAGGGTGGACGGCCACATTGGGACTGAGATACGGCCCAGACTCCTACGGGAGGCAGCAGTGGGGAATATTGCACAATGGGCGCAAGCCTGATGCAGCGACGCCGCGTGGGGGATGACGGCCTTCGGGTTGTAAACTCCTTTCGTTAGGGACGAAGCCGCACTTTTTTTGGGTGTGGTGACGGTACCTTTGTTAAGAAGCACCGGCTAACTA
>GV2UCFN02I8IEP
GGTGAGTAACACGTGGGTGATCTGCCCTGTACTTCGGGATAAGCTTGGGAAACTGGGTCTAATACCGGATAGGACCATGGTTTAGTGTCTCATGGTGGAAAGATTTTTTGGTGCAGGATGAGCTCGCGGCCTATCAGCTTGTTGGTGGGGTAATGGCCTACCAAGGCGTCGACGGGTAGCCGGCCTGAGAGGGTGGACGGCCACATTGGGACTGAGATACGGCCCAGACTCCTACGGGAGGCAGCAGTGGGGAATATTGCACAATGGGCGCAAGCCTGATGCAGCGACGCCGCGTGGGGGATGACGGCCTTCGGGTTGTAAACTCCTTTCGTTAGGGACGAAGCCGCACTTTTTTTGGGTGTGGTGACGGTACCTTTGTTAAGAAGCACCGGCTAACTA
>GV2UCFN02H5ZJ1
GGTGAGTAACACGTGGGTGATCTGCCCTGTACTTCGGGATAAGCTTGGGAAACTGGGTCTAATACCGGATAGGACCATGGTTTAGTGTCTCATGGTGGAAAGATTTTTTGGTGCAGGATGAGCTCGCGGCCTATCAGCTTGTTGGTGGGGTAATGGCCTACCAAGGCGTCGACGGGTAGCCGGCCTGAGAGGGTGGACGGCCACATTGGGACTGAGATACGGCCCAGACTCCTACGGGAGGCAGCAGTGGGGAATATTGCACAATGGGCGCAAGCCTGATGCAGCGACGCCGCGTGGGGGATGACGGCCTTCGGGTTGTAAACTCCTTTCGTTAGGGACGAAGCCGCACTTTTTTTGGGTGTGGTGACGGTACCTTTGTTAAGAAGCACCGGCTAACTA
>GV2UCFN02JT9XU
GGTGAGTAACACGTGGGTGATCTGCCCTGTACTTCGGGATAAGCTTGGGAAACTGGGTCTAATACCGGATAGGACCATGGTTTAGTGTCTCATGGTGGAAAGATTTTTTGGTGCAGGATGAGCTCGCGGCCTATCAGCTTGTTGGTGGGGTAATGGCCTACCAAGGCGTCGACGGGTAGCCGGCCTGAGAGGGTGGACGGCCACATTGGGACTGAGATACGGCCCAGACTCCTACGGGAGGCAGCAGTGGGGAATATTGCACAATGGGCGCAAGCCTGATGCAGCGACGCCGCGTGGGGGATGACGGCCTTCGGGTTGTAAACTCCTTTCGTTAGGGACGAAGCCGCACTTTTTTTGGGTGTGGTGACGGTACCTTTGTTAAGAAGCACCGGCTAACTA
>GV2UCFN02I9RFX
GGTGAGTAACACGTGGGTGATCTGCCCTGTACTTCGGGATAAGCTTGGGAAACTGGGTCTAATACCGGATAGGACCATGGTTTAGTGTCTCATGGTGGAAAGATTTTTTGGTGCAGGATGAGCTCGCGGCCTATCAGCTTGTTGGTGGGGTAATGGCCTACCAAGGCGTCGACGGGTAGCCGGCCTGAGAGGGTGGACGGCCACATTGGGACTGAGATACGGCCCAGACTCCTACGGGAGGCAGCAGTGGGGAATATTGCACAATGGGCGCAAGCCTGATGCAGCGACGCCGCGTGGGGGATGACGGCCTTCGGGTTGTAAACTCCTTTCGTTAGGGACGAAGCCGCACTTTTTTTGGGTGTGGTGACGGTACCTTTGTTAAGAAGCACCGGCTAACTA
>GV2UCFN02HITR9
GGTGAGTAACACGTGGGTGATCTGCCCTGTACTTCGGGATAAGCTTGGGAAACTGGGTCTAATACCGGATAGGACCATGGTTTAGTGTCTCATGGTGGAAAGATTTTTTGGTGCAGGATGAGCTCGCGGCCTATCAGCTTGTTGGTGGGGTAATGGCCTACCAAGGCGTCGACGGGTAGCCGGCCTGAGAGGGTGGACGGCCACATTGGGACTGAGATACGGCCCAGACTCCTACGGGAGGCAGCAGTGGGGAATATTGCACAATGGGCGCAAGCCTGATGCAGCGACGCCGCGTGGGGGATGACGGCCTTCGGGTTGTAAACTCCTTTCGTTAGGGACGAAGCCGCACTTTTTTTGGGTGTGGTGACGGTACCTTTGTTAAGAAGCACCGGCTAACTA
>GV2UCFN02JKWD8
GGTGAGTAACACGTGGGTGATCTGCCCTGTACTTCGGGATAAGCTTGGGAAACTGGGTCTAATACCGGATAGGACCATGGTTTAGTGTCTCATGGTGGAAAGATTTTTTGGTGCAGGATGAGCTCGCGGCCTATCAGCTTGTTGGTGGGGTAATGGCCTACCAAGGCGTCGACGGGTAGCCGGCCTGAGAGGGTGGACGGCCACATTGGGACTGAGATACGGCCCAGACTCCTACGGGAGGCAGCAGTGGGGAATATTGCACAATGGGCGCAAGCCTGATGCAGCGACGCCGCGTGGGGGATGACGGCCTTCGGGTTGTAAACTCCTTTCGTTAGGGACGAAGCCGCACTTTTTTTGGGTGTGGTGACGGTACCTTTGTTAAGAAGCACCGGCTAACTA
>GV2UCFN02F40LC
GGTGAGTAACACGTGGGTGATCTGCCCTGTACTTCGGGATAAGCTTGGGAAACTGGGTCTAATACCGGATAGGACCATGGTTTAGTGTCTCATGGTGGAAAGATTTTTTGGTGCAGGATGAGCTCGCGGCCTATCAGCTTGTTGGTGGGGTAATGGCCTACCAAGGCGTCGACGGGTAGCCGGCCTGAGAGGGTGGACGGCCACATTGGGACTGAGATACGGCCCAGACTCCTACGGGAGGCAGCAGTGGGGAATATTGCACAATGGGCGCAAGCCTGATGCAGCGACGCCGCGTGGGGGATGACGGCCTTCGGGTTGTAAACTCCTTTCGTTAGGGACGAAGCCGCACTTTTTTTGGGTGTGGTGACGGTACCTTTGTTAAGAAGCACCGGCTAACTA
>GV2UCFN02FZ006
GGTGAGTAACACGTGGGTGATCTGCCCTGTACTTCGGGATAAGCTTGGGAAACTGGGTCTAATACCGGATAGGACCATGGTTTAGTGTCTCATGGTGGAAAGATTTTTTGGTGCAGGATGAGCTCGCGGCCTATCAGCTTGTTGGTGGGGTAATGGCCTACCAAGGCGTCGACGGGTAGCCGGCCTGAGAGGGTGGACGGCCACATTGGGACTGAGATACGGCCCAGACTCCTACGGGAGGCAGCAGTGGGGAATATTGCACAATGGGCGCAAGCCTGATGCAGCGACGCCGCGTGGGGGATGACGGCCTTCGGGTTGTAAACTCCTTTCGTTAGGGACGAAGCCGCACTTTTTTTGGGTGTGGTGACGGTACCTTTGTTAAGAAGCACCGGCTAACTA
>GV2UCFN02F5RYY
GGTGAGTAACACGTGGGTGATCTGCCCTGTACTTCGGGATAAGCTTGGGAAACTGGGTCTAATACCGGATAGGACCATGGTTTAGTGTCTCATGGTGGAAAGATTTTTTGGTGCAGGATGAGCTCGCGGCCTATCAGCTTGTTGGTGGGGTAATGGCCTACCAAGGCGTCGACGGGTAGCCGGCCTGAGAGGGTGGACGGCCACATTGGGACTGAGATACGGCCCAGACTCCTACGGGAGGCAGCAGTGGGGAATATTGCACAATGGGCGCAAGCCTGATGCAGCGACGCCGCGTGGGGGATGACGGCCTTCGGGTTGTAAACTCCTTTCGTTAGGGACGAAGCCGCACTTTTTTTGGGTGTGGTGACGGTACCTTTGTTAAGAAGCACCGGCTAACTA
>GV2UCFN02J0BKL
GGTGAGTAACACGTGGGTGATCTGCCCTGTACTTCGGGATAAGCTTGGGAAACTGGGTCTAATACCGGATAGGACCATGGTTTAGTGTCTCATGGTGGAAAGATTTTTTGGTGCAGGATGAGCTCGCGGCCTATCAGCTTGTTGGTGGGGTAATGGCCTACCAAGGCGTCGACGGGTAGCCGGCCTGAGAGGGTGGACGGCCACATTGGGACTGAGATACGGCCCAGACTCCTACGGGAGGCAGCAGTGGGGAATATTGCACAATGGGCGCAAGCCTGATGCAGCGACGCCGCGTGGGGGATGACGGCCTTCGGGTTGTAAACTCCTTTCGTTAGGGACGAAGCCGCACTTTTTTTGGGTGTGGTGACGGTACCTTTGTTAAGAAGCACCGGCTAACTA
>GV2UCFN02I4E97
GGTGAGTAACACGTGGGTGATCTGCCCTGTACTTCGGGATAAGCTTGGGAAACTGGGTCTAATACCGGATAGGACCATGGTTTAGTGTCTCATGGTGGAAAGATTTTTTGGTGCAGGATGAGCTCGCGGCCTATCAGCTTGTTGGTGGGGTAATGGCCTACCAAGGCGTCGACGGGTAGCCGGCCTGAGAGGGTGGACGGCCACATTGGGACTGAGATACGGCCCAGACTCCTACGGGAGGCAGCAGTGGGGAATATTGCACAATGGGCGCAAGCCTGATGCAGCGACGCCGCGTGGGGGATGACGGCCTTCGGGTTGTAAACTCCTTTCGTTAGGGACGAAGCCGCACTTTTTTTGGGTGTGGTGACGGTACCTTTGTTAAGAAGCACCGGCTAACTA
>GV2UCFN02JUH0H
GGTGAGTAACACGTGGGTGATCTGCCCTGTACTTCGGGATAAGCTTGGGAAACTGGGTCTAATACCGGATAGGACCATGGTTTAGTGTCTCATGGTGGAAAGATTTTTTGGTGCAGGATGAGCTCGCGGCCTATCAGCTTGTTGGTGGGGTAATGGCCTACCAAGGCGTCGACGGGTAGCCGGCCTGAGAGGGTGGACGGCCACATTGGGACTGAGATACGGCCCAGACTCCTACGGGAGGCAGCAGTGGGGAATATTGCACAATGGGCGCAAGCCTGATGCAGCGACGCCGCGTGGGGGATGACGGCCTTCGGGTTGTAAACTCCTTTCGTTAGGGACGAAGCCGCACTTTTTTTGGGTGTGGTGACGGTACCTTTGTTAAGAAGCACCGGCTAACTA
>GV2UCFN02F0C4V
GGTGAGTAACACGTGGGTGATCTGCCCTGTACTTCGGGATAAGCTTGGGAAACTGGGTCTAATACCGGATAGGACCATGGTTTAGTGTCTCATGGTGGAAAGATTTTTTGGTGCAGGATGAGCTCGCGGCCTATCAGCTTGTTGGTGGGGTAATGGCCTACCAAGGCGTCGACGGGTAGCCGGCCTGAGAGGGTGGACGGCCACATTGGGACTGAGATACGGCCCAGACTCCTACGGGAGGCAGCAGTGGGGAATATTGCACAATGGGCGCAAGCCTGATGCAGCGACGCCGCGTGGGGGATGACGGCCTTCGGGTTGTAAACTCCTTTCGTTAGGGACGAAGCCGCACTTTTTTTGGGTGTGGTGACGGTACCTTTGTTAAGAAGCACCGGCTAACTA
>GV2UCFN02IEPEE
GGTGAGTAACACGTGGGTGATCTGCCCTGTACTTCGGGATAAGCTTGGGAAACTGGGTCTAATACCGGATAGGACCATGGTTTAGTGTCTCATGGTGGAAAGATTTTTTGGTGCAGGATGAGCTCGCGGCCTATCAGCTTGTTGGTGGGGTAATGGCCTACCAAGGCGTCGACGGGTAGCCGGCCTGAGAGGGTGGACGGCCACATTGGGACTGAGATACGGCCCAGACTCCTACGGGAGGCAGCAGTGGGGAATATTGCACAATGGGCGCAAGCCTGATGCAGCGACGCCGCGTGGGGGATGACGGCCTTCGGGTTGTAAACTCCTTTCGTTAGGGACGAAGCCGCACTTTTTTTGGGTGTGGTGACGGTACCTTTGTTAAGAAGCACCGGCTAACTA
>GV2UCFN02FM4D8
GGTGAGTAACACGTGGGTGATCTGCCCTGTACTTCGGGATAAGCTTGGGAAACTGGGTCTAATACCGGATAGGACCATGGTTTAGTGTCTCATGGTGGAAAGATTTTTTGGTGCAGGATGAGCTCGCGGCCTATCAGCTTGTTGGTGGGGTAATGGCCTACCAAGGCGTCGACGGGTAGCCGGCCTGAGAGGGTGGACGGCCACATTGGGACTGAGATACGGCCCAGACTCCTACGGGAGGCAGCAGTGGGGAATATTGCACAATGGGCGCAAGCCTGATGCAGCGACGCCGCGTGGGGGATGACGGCCTTCGGGTTGTAAACTCCTTTCGTTAGGGACGAAGCCGCACTTTTTTTGGGTGTGGTGACGGTACCTTTGTTAAGAAGCACCGGCTAACTA
>GV2UCFN02IX1O3
GGTGAGTAACACGTGGGTGATCTGCCCTGTACTTCGGGATAAGCTTGGGAAACTGGGTCTAATACCGGATAGGACCATGGTTTAGTGTCTCATGGTGGAAAGATTTTTTGGTGCAGGATGAGCTCGCGGCCTATCAGCTTGTTGGTGGGGTAATGGCCTACCAAGGCGTCGACGGGTAGCCGGCCTGAGAGGGTGGACGGCCACATTGGGACTGAGATACGGCCCAGACTCCTACGGGAGGCAGCAGTGGGGAATATTGCACAATGGGCGCAAGCCTGATGCAGCGACGCCGCGTGGGGGATGACGGCCTTCGGGTTGTAAACTCCTTTCGTTAGGGACGAAGCCGCACTTTTTTTGGGTGTGGTGACGGTACCTTTGTTAAGAAGCACCGGCTAACTA
>GV2UCFN02JSJY1
GGTGAGTAACACGTGGGTGATCTGCCCTGTACTTCGGGATAAGCTTGGGAAACTGGGTCTAATACCGGATAGGACCATGGTTTAGTGTCTCATGGTGGAAAGATTTTTTGGTGCAGGATGAGCTCGCGGCCTATCAGCTTGTTGGTGGGGTAATGGCCTACCAAGGCGTCGACGGGTAGCCGGCCTGAGAGGGTGGACGGCCACATTGGGACTGAGATACGGCCCAGACTCCTACGGGAGGCAGCAGTGGGGAATATTGCACAATGGGCGCAAGCCTGATGCAGCGACGCCGCGTGGGGGATGACGGCCTTCGGGTTGTAAACTCCTTTCGTTAGGGACGAAGCCGCACTTTTTTTGGGTGTGGTGACGGTACCTTTGTTAAGAAGCACCGGCTAACTA
>GV2UCFN02HT8YH
GGTGAGTAACACGTGGGTGATCTGCCCTGTACTTCGGGATAAGCTTGGGAAACTGGGTCTAATACCGGATAGGACCATGGTTTAGTGTCTCATGGTGGAAAGATTTTTTGGTGCAGGATGAGCTCGCGGCCTATCAGCTTGTTGGTGGGGTAATGGCCTACCAAGGCGTCGACGGGTAGCCGGCCTGAGAGGGTGGACGGCCACATTGGGACTGAGATACGGCCCAGACTCCTACGGGAGGCAGCAGTGGGGAATATTGCACAATGGGCGCAAGCCTGATGCAGCGACGCCGCGTGGGGGATGACGGCCTTCGGGTTGTAAACTCCTTTCGTTAGGGACGAAGCCGCACTTTTTTTGGGTGTGGTGACGGTACCTTTGTTAAGAAGCACCGGCTAACTA
>GV2UCFN02F69XF
GGTGAGTAACACGTGGGTGATCTGCCCTGTACTTCGGGATAAGCTTGGGAAACTGGGTCTAATACCGGATAGGACCATGGTTTAGTGTCTCATGGTGGAAAGATTTTTTGGTGCAGGATGAGCTCGCGGCCTATCAGCTTGTTGGTGGGGTAATGGCCTACCAAGGCGTCGACGGGTAGCCGGCCTGAGAGGGTGGACGGCCACATTGGGACTGAGATACGGCCCAGACTCCTACGGGAGGCAGCAGTGGGGAATATTGCACAATGGGCGCAAGCCTGATGCAGCGACGCCGCGTGGGGGATGACGGCCTTCGGGTTGTAAACTCCTTTCGTTAGGGACGAAGCCGCACTTTTTTTGGGTGTGGTGACGGTACCTTTGTTAAGAAGCACCGGCTAACTA
>GV2UCFN02G68JV
GGTGAGTAACACGTGGGTGATCTGCCCTGTACTTCGGGATAAGCTTGGGAAACTGGGTCTAATACCGGATAGGACCATGGTTTAGTGTCTCATGGTGGAAAGATTTTTTGGTGCAGGATGAGCTCGCGGCCTATCAGCTTGTTGGTGGGGTAATGGCCTACCAAGGCGTCGACGGGTAGCCGGCCTGAGAGGGTGGACGGCCACATTGGGACTGAGATACGGCCCAGACTCCTACGGGAGGCAGCAGTGGGGAATATTGCACAATGGGCGCAAGCCTGATGCAGCGACGCCGCGTGGGGGATGACGGCCTTCGGGTTGTAAACTCCTTTCGTTAGGGACGAAGCCGCACTTTTTTTGGGTGTGGTGACGGTACCTTTGTTAAGAAGCACCGGCTAACTA
>GV2UCFN02H6P27
GGTGAGTAACACGTGGGTGATCTGCCCTGTACTTCGGGATAAGCTTGGGAAACTGGGTCTAATACCGGATAGGACCATGGTTTAGTGTCTCATGGTGGAAAGATTTTTTGGTGCAGGATGAGCTCGCGGCCTATCAGCTTGTTGGTGGGGTAATGGCCTACCAAGGCGTCGACGGGTAGCCGGCCTGAGAGGGTGGACGGCCACATTGGGACTGAGATACGGCCCAGACTCCTACGGGAGGCAGCAGTGGGGAATATTGCACAATGGGCGCAAGCCTGATGCAGCGACGCCGCGTGGGGGATGACGGCCTTCGGGTTGTAAACTCCTTTCGTTAGGGACGAAGCCGCACTTTTTTTGGGTGTGGTGACGGTACCTTTGTTAAGAAGCACCGGCTAACTA
>GV2UCFN02HT49K
GGTGAGTAACACGTGGGTGATCTGCCCTGTACTTCGGGATAAGCTTGGGAAACTGGGTCTAATACCGGATAGGACCATGGTTTAGTGTCTCATGGTGGAAAGATTTTTTGGTGCAGGATGAGCTCGCGGCCTATCAGCTTGTTGGTGGGGTAATGGCCTACCAAGGCGTCGACGGGTAGCCGGCCTGAGAGGGTGGACGGCCACATTGGGACTGAGATACGGCCCAGACTCCTACGGGAGGCAGCAGTGGGGAATATTGCACAATGGGCGCAAGCCTGATGCAGCGACGCCGCGTGGGGGATGACGGCCTTCGGGTTGTAAACTCCTTTCGTTAGGGACGAAGCCGCACTTTTTTTGGGTGTGGTGACGGTACCTTTGTTAAGAAGCACCGGCTAACTA
>GV2UCFN02GBN0W
GGTGAGTAACACGTGGGTGATCTGCCCTGTACTTCGGGATAAGCTTGGGAAACTGGGTCTAATACCGGATAGGACCATGGTTTAGTGTCTCATGGTGGAAAGATTTTTTGGTGCAGGATGAGCTCGCGGCCTATCAGCTTGTTGGTGGGGTAATGGCCTACCAAGGCGTCGACGGGTAGCCGGCCTGAGAGGGTGGACGGCCACATTGGGACTGAGATACGGCCCAGACTCCTACGGGAGGCAGCAGTGGGGAATATTGCACAATGGGCGCAAGCCTGATGCAGCGACGCCGCGTGGGGGATGACGGCCTTCGGGTTGTAAACTCCTTTCGTTAGGGACGAAGCCGCACTTTTTTTGGGTGTGGTGACGGTACCTTTGTTAAGAAGCACCGGCTAACTA
>GV2UCFN02JLPGC
GGTGAGTAACACGTGGGTGATCTGCCCTGTACTTCGGGATAAGCTTGGGAAACTGGGTCTAATACCGGATAGGACCATGGTTTAGTGTCTCATGGTGGAAAGATTTTTTGGTGCAGGATGAGCTCGCGGCCTATCAGCTTGTTGGTGGGGTAATGGCCTACCAAGGCGTCGACGGGTAGCCGGCCTGAGAGGGTGGACGGCCACATTGGGACTGAGATACGGCCCAGACTCCTACGGGAGGCAGCAGTGGGGAATATTGCACAATGGGCGCAAGCCTGATGCAGCGACGCCGCGTGGGGGATGACGGCCTTCGGGTTGTAAACTCCTTTCGTTAGGGACGAAGCCGCACTTTTTTTGGGTGTGGTGACGGTACCTTTGTTAAGAAGCACCGGCTAACTA
>GV2UCFN02GQ3TZ
GGTGAGTAACACGTGGGTGATCTGCCCTGTACTTCGGGATAAGCTTGGGAAACTGGGTCTAATACCGGATAGGACCATGGTTTAGTGTCTCATGGTGGAAAGATTTTTTGGTGCAGGATGAGCTCGCGGCCTATCAGCTTGTTGGTGGGGTAATGGCCTACCAAGGCGTCGACGGGTAGCCGGCCTGAGAGGGTGGACGGCCACATTGGGACTGAGATACGGCCCAGACTCCTACGGGAGGCAGCAGTGGGGAATATTGCACAATGGGCGCAAGCCTGATGCAGCGACGCCGCGTGGGGGATGACGGCCTTCGGGTTGTAAACTCCTTTCGTTAGGGACGAAGCCGCACTTTTTTTGGGTGTGGTGACGGTACCTTTGTTAAGAAGCACCGGCTAACTA
>GV2UCFN02JVRYW
GGTGAGTAACACGTGGGTGATCTGCCCTGTACTTCGGGATAAGCTTGGGAAACTGGGTCTAATACCGGATAGGACCATGGTTTAGTGTCTCATGGTGGAAAGATTTTTTGGTGCAGGATGAGCTCGCGGCCTATCAGCTTGTTGGTGGGGTAATGGCCTACCAAGGCGTCGACGGGTAGCCGGCCTGAGAGGGTGGACGGCCACATTGGGACTGAGATACGGCCCAGACTCCTACGGGAGGCAGCAGTGGGGAATATTGCACAATGGGCGCAAGCCTGATGCAGCGACGCCGCGTGGGGGATGACGGCCTTCGGGTTGTAAACTCCTTTCGTTAGGGACGAAGCCGCACTTTTTTTGGGTGTGGTGACGGTACCTTTGTTAAGAAGCACCGGCTAACTA
>GV2UCFN02G9OOM
GGTGAGTAACACGTGGGTGATCTGCCCTGTACTTCGGGATAAGCTTGGGAAACTGGGTCTAATACCGGATAGGACCATGGTTTAGTGTCTCATGGTGGAAAGATTTTTTGGTGCAGGATGAGCTCGCGGCCTATCAGCTTGTTGGTGGGGTAATGGCCTACCAAGGCGTCGACGGGTAGCCGGCCTGAGAGGGTGGACGGCCACATTGGGACTGAGATACGGCCCAGACTCCTACGGGAGGCAGCAGTGGGGAATATTGCACAATGGGCGCAAGCCTGATGCAGCGACGCCGCGTGGGGGATGACGGCCTTCGGGTTGTAAACTCCTTTCGTTAGGGACGAAGCCGCACTTTTTTTGGGTGTGGTGACGGTACCTTTGTTAAGAAGCACCGGCTAACTA
>GV2UCFN02IP321
GGTGAGTAACACGTGGGTGATCTGCCCTGTACTTCGGGATAAGCTTGGGAAACTGGGTCTAATACCGGATAGGACCATGGTTTAGTGTCTCATGGTGGAAAGATTTTTTGGTGCAGGATGAGCTCGCGGCCTATCAGCTTGTTGGTGGGGTAATGGCCTACCAAGGCGTCGACGGGTAGCCGGCCTGAGAGGGTGGACGGCCACATTGGGACTGAGATACGGCCCAGACTCCTACGGGAGGCAGCAGTGGGGAATATTGCACAATGGGCGCAAGCCTGATGCAGCGACGCCGCGTGGGGGATGACGGCCTTCGGGTTGTAAACTCCTTTCGTTAGGGACGAAGCCGCACTTTTTTTGGGTGTGGTGACGGTACCTTTGTTAAGAAGCACCGGCTAACTA
>GV2UCFN02HQBOH
GGTGAGTAACACGTGGGTGATCTGCCCTGTACTTCGGGATAAGCTTGGGAAACTGGGTCTAATACCGGATAGGACCATGGTTTAGTGTCTCATGGTGGAAAGATTTTTTGGTGCAGGATGAGCTCGCGGCCTATCAGCTTGTTGGTGGGGTAATGGCCTACCAAGGCGTCGACGGGTAGCCGGCCTGAGAGGGTGGACGGCCACATTGGGACTGAGATACGGCCCAGACTCCTACGGGAGGCAGCAGTGGGGAATATTGCACAATGGGCGCAAGCCTGATGCAGCGACGCCGCGTGGGGGATGACGGCCTTCGGGTTGTAAACTCCTTTCGTTAGGGACGAAGCCGCACTTTTTTTGGGTGTGGTGACGGTACCTTTGTTAAGAAGCACCGGCTAACTA
>GV2UCFN02I989N
GGTGAGTAACACGTGGGTGATCTGCCCTGTACTTCGGGATAAGCTTGGGAAACTGGGTCTAATACCGGATAGGACCATGGTTTAGTGTCTCATGGTGGAAAGATTTTTTGGTGCAGGATGAGCTCGCGGCCTATCAGCTTGTTGGTGGGGTAATGGCCTACCAAGGCGTCGACGGGTAGCCGGCCTGAGAGGGTGGACGGCCACATTGGGACTGAGATACGGCCCAGACTCCTACGGGAGGCAGCAGTGGGGAATATTGCACAATGGGCGCAAGCCTGATGCAGCGACGCCGCGTGGGGGATGACGGCCTTCGGGTTGTAAACTCCTTTCGTTAGGGACGAAGCCGCACTTTTTTTGGGTGTGGTGACGGTACCTTTGTTAAGAAGCACCGGCTAACTA
>GV2UCFN02JGMSN
GGTGAGTAACACGTGGGTGATCTGCCCTGTACTTCGGGATAAGCTTGGGAAACTGGGTCTAATACCGGATAGGACCATGGTTTAGTGTCTCATGGTGGAAAGATTTTTTGGTGCAGGATGAGCTCGCGGCCTATCAGCTTGTTGGTGGGGTAATGGCCTACCAAGGCGTCGACGGGTAGCCGGCCTGAGAGGGTGGACGGCCACATTGGGACTGAGATACGGCCCAGACTCCTACGGGAGGCAGCAGTGGGGAATATTGCACAATGGGCGCAAGCCTGATGCAGCGACGCCGCGTGGGGGATGACGGCCTTCGGGTTGTAAACTCCTTTCGTTAGGGACGAAGCCGCACTTTTTTTGGGTGTGGTGACGGTACCTTTGTTAAGAAGCACCGGCTAACTA
>GV2UCFN02GW80W
GGTGAGTAACACGTGGGTGATCTGCCCTGTACTTCGGGATAAGCTTGGGAAACTGGGTCTAATACCGGATAGGACCATGGTTTAGTGTCTCATGGTGGAAAGATTTTTTGGTGCAGGATGAGCTCGCGGCCTATCAGCTTGTTGGTGGGGTAATGGCCTACCAAGGCGTCGACGGGTAGCCGGCCTGAGAGGGTGGACGGCCACATTGGGACTGAGATACGGCCCAGACTCCTACGGGAGGCAGCAGTGGGGAATATTGCACAATGGGCGCAAGCCTGATGCAGCGACGCCGCGTGGGGGATGACGGCCTTCGGGTTGTAAACTCCTTTCGTTAGGGACGAAGCCGCACTTTTTTTGGGTGTGGTGACGGTACCTTTGTTAAGAAGCACCGGCTAACTA
>GV2UCFN02IYVXK
GGTGAGTAACACGTGGGTGATCTGCCCTGTACTTCGGGATAAGCTTGGGAAACTGGGTCTAATACCGGATAGGACCATGGTTTAGTGTCTCATGGTGGAAAGATTTTTTGGTGCAGGATGAGCTCGCGGCCTATCAGCTTGTTGGTGGGGTAATGGCCTACCAAGGCGTCGACGGGTAGCCGGCCTGAGAGGGTGGACGGCCACATTGGGACTGAGATACGGCCCAGACTCCTACGGGAGGCAGCAGTGGGGAATATTGCACAATGGGCGCAAGCCTGATGCAGCGACGCCGCGTGGGGGATGACGGCCTTCGGGTTGTAAACTCCTTTCGTTAGGGACGAAGCCGCACTTTTTTTGGGTGTGGTGACGGTACCTTTGTTAAGAAGCACCGGCTAACTA
>GV2UCFN02GHK2A
GGTGAGTAACACGTGGGTGATCTGCCCTGTACTTCGGGATAAGCTTGGGAAACTGGGTCTAATACCGGATAGGACCATGGTTTAGTGTCTCATGGTGGAAAGATTTTTTGGTGCAGGATGAGCTCGCGGCCTATCAGCTTGTTGGTGGGGTAATGGCCTACCAAGGCGTCGACGGGTAGCCGGCCTGAGAGGGTGGACGGCCACATTGGGACTGAGATACGGCCCAGACTCCTACGGGAGGCAGCAGTGGGGAATATTGCACAATGGGCGCAAGCCTGATGCAGCGACGCCGCGTGGGGGATGACGGCCTTCGGGTTGTAAACTCCTTTCGTTAGGGACGAAGCCGCACTTTTTTTGGGTGTGGTGACGGTACCTTTGTTAAGAAGCACCGGCTAACTA
>GV2UCFN02FO0L9
GGTGAGTAACACGTGGGTGATCTGCCCTGTACTTCGGGATAAGCTTGGGAAACTGGGTCTAATACCGGATAGGACCATGGTTTAGTGTCTCATGGTGGAAAGATTTTTTGGTGCAGGATGAGCTCGCGGCCTATCAGCTTGTTGGTGGGGTAATGGCCTACCAAGGCGTCGACGGGTAGCCGGCCTGAGAGGGTGGACGGCCACATTGGGACTGAGATACGGCCCAGACTCCTACGGGAGGCAGCAGTGGGGAATATTGCACAATGGGCGCAAGCCTGATGCAGCGACGCCGCGTGGGGGATGACGGCCTTCGGGTTGTAAACTCCTTTCGTTAGGGACGAAGCCGCACTTTTTTTGGGTGTGGTGACGGTACCTTTGTTAAGAAGCACCGGCTAACTA
>GV2UCFN02I8EHB
GGTGAGTAACACGTGGGTGATCTGCCCTGTACTTCGGGATAAGCTTGGGAAACTGGGTCTAATACCGGATAGGACCATGGTTTAGTGTCTCATGGTGGAAAGATTTTTTGGTGCAGGATGAGCTCGCGGCCTATCAGCTTGTTGGTGGGGTAATGGCCTACCAAGGCGTCGACGGGTAGCCGGCCTGAGAGGGTGGACGGCCACATTGGGACTGAGATACGGCCCAGACTCCTACGGGAGGCAGCAGTGGGGAATATTGCACAATGGGCGCAAGCCTGATGCAGCGACGCCGCGTGGGGGATGACGGCCTTCGGGTTGTAAACTCCTTTCGTTAGGGACGAAGCCGCACTTTTTTTGGGTGTGGTGACGGTACCTTTGTTAAGAAGCACCGGCTAACTA
>GV2UCFN02H5TWG
GGTGAGTAACACGTGGGTGATCTGCCCTGTACTTCGGGATAAGCTTGGGAAACTGGGTCTAATACCGGATAGGACCATGGTTTAGTGTCTCATGGTGGAAAGATTTTTTGGTGCAGGATGAGCTCGCGGCCTATCAGCTTGTTGGTGGGGTAATGGCCTACCAAGGCGTCGACGGGTAGCCGGCCTGAGAGGGTGGACGGCCACATTGGGACTGAGATACGGCCCAGACTCCTACGGGAGGCAGCAGTGGGGAATATTGCACAATGGGCGCAAGCCTGATGCAGCGACGCCGCGTGGGGGATGACGGCCTTCGGGTTGTAAACTCCTTTCGTTAGGGACGAAGCCGCACTTTTTTTGGGTGTGGTGACGGTACCTTTGTTAAGAAGCACCGGCTAACTA
>GV2UCFN02H7TBX
GGTGAGTAACACGTGGGTGATCTGCCCTGTACTTCGGGATAAGCTTGGGAAACTGGGTCTAATACCGGATAGGACCATGGTTTAGTGTCTCATGGTGGAAAGATTTTTTGGTGCAGGATGAGCTCGCGGCCTATCAGCTTGTTGGTGGGGTAATGGCCTACCAAGGCGTCGACGGGTAGCCGGCCTGAGAGGGTGGACGGCCACATTGGGACTGAGATACGGCCCAGACTCCTACGGGAGGCAGCAGTGGGGAATATTGCACAATGGGCGCAAGCCTGATGCAGCGACGCCGCGTGGGGGATGACGGCCTTCGGGTTGTAAACTCCTTTCGTTAGGGACGAAGCCGCACTTTTTTTGGGTGTGGTGACGGTACCTTTGTTAAGAAGCACCGGCTAACTA
>GV2UCFN02JNSM2
GGTGAGTAACACGTGGGTGATCTGCCCTGTACTTCGGGATAAGCTTGGGAAACTGGGTCTAATACCGGATAGGACCATGGTTTAGTGTCTCATGGTGGAAAGATTTTTTGGTGCAGGATGAGCTCGCGGCCTATCAGCTTGTTGGTGGGGTAATGGCCTACCAAGGCGTCGACGGGTAGCCGGCCTGAGAGGGTGGACGGCCACATTGGGACTGAGATACGGCCCAGACTCCTACGGGAGGCAGCAGTGGGGAATATTGCACAATGGGCGCAAGCCTGATGCAGCGACGCCGCGTGGGGGATGACGGCCTTCGGGTTGTAAACTCCTTTCGTTAGGGACGAAGCCGCACTTTTTTTGGGTGTGGTGACGGTACCTTTGTTAAGAAGCACCGGCTAACTA
>GV2UCFN02HTAAO
GGTGAGTAACACGTGGGTGATCTGCCCTGTACTTCGGGATAAGCTTGGGAAACTGGGTCTAATACCGGATAGGACCATGGTTTAGTGTCTCATGGTGGAAAGATTTTTTGGTGCAGGATGAGCTCGCGGCCTATCAGCTTGTTGGTGGGGTAATGGCCTACCAAGGCGTCGACGGGTAGCCGGCCTGAGAGGGTGGACGGCCACATTGGGACTGAGATACGGCCCAGACTCCTACGGGAGGCAGCAGTGGGGAATATTGCACAATGGGCGCAAGCCTGATGCAGCGACGCCGCGTGGGGGATGACGGCCTTCGGGTTGTAAACTCCTTTCGTTAGGGACGAAGCCGCACTTTTTTTGGGTGTGGTGACGGTACCTTTGTTAAGAAGCACCGGCTAACTA
>GV2UCFN02GTAAN
GGTGAGTAACACGTGGGTGATCTGCCCTGTACTTCGGGATAAGCTTGGGAAACTGGGTCTAATACCGGATAGGACCATGGTTTAGTGTCTCATGGTGGAAAGATTTTTTGGTGCAGGATGAGCTCGCGGCCTATCAGCTTGTTGGTGGGGTAATGGCCTACCAAGGCGTCGACGGGTAGCCGGCCTGAGAGGGTGGACGGCCACATTGGGACTGAGATACGGCCCAGACTCCTACGGGAGGCAGCAGTGGGGAATATTGCACAATGGGCGCAAGCCTGATGCAGCGACGCCGCGTGGGGGATGACGGCCTTCGGGTTGTAAACTCCTTTCGTTAGGGACGAAGCCGCACTTTTTTTGGGTGTGGTGACGGTACCTTTGTTAAGAAGCACCGGCTAACTA
>GV2UCFN02I8ZJT
GGTGAGTAACACGTGGGTGATCTGCCCTGTACTTCGGGATAAGCTTGGGAAACTGGGTCTAATACCGGATAGGACCATGGTTTAGTGTCTCATGGTGGAAAGATTTTTTGGTGCAGGATGAGCTCGCGGCCTATCAGCTTGTTGGTGGGGTAATGGCCTACCAAGGCGTCGACGGGTAGCCGGCCTGAGAGGGTGGACGGCCACATTGGGACTGAGATACGGCCCAGACTCCTACGGGAGGCAGCAGTGGGGAATATTGCACAATGGGCGCAAGCCTGATGCAGCGACGCCGCGTGGGGGATGACGGCCTTCGGGTTGTAAACTCCTTTCGTTAGGGACGAAGCCGCACTTTTTTTGGGTGTGGTGACGGTACCTTTGTTAAGAAGCACCGGCTAACTA
>GV2UCFN02F0PUV
GGTGAGTAACACGTGGGTGATCTGCCCTGTACTTCGGGATAAGCTTGGGAAACTGGGTCTAATACCGGATAGGACCATGGTTTAGTGTCTCATGGTGGAAAGATTTTTTGGTGCAGGATGAGCTCGCGGCCTATCAGCTTGTTGGTGGGGTAATGGCCTACCAAGGCGTCGACGGGTAGCCGGCCTGAGAGGGTGGACGGCCACATTGGGACTGAGATACGGCCCAGACTCCTACGGGAGGCAGCAGTGGGGAATATTGCACAATGGGCGCAAGCCTGATGCAGCGACGCCGCGTGGGGGATGACGGCCTTCGGGTTGTAAACTCCTTTCGTTAGGGACGAAGCCGCACTTTTTTTGGGTGTGGTGACGGTACCTTTGTTAAGAAGCACCGGCTAACTA
>GV2UCFN02GNMGE
GGTGAGTAACACGTGGGTGATCTGCCCTGTACTTCGGGATAAGCTTGGGAAACTGGGTCTAATACCGGATAGGACCATGGTTTAGTGTCTCATGGTGGAAAGATTTTTTGGTGCAGGATGAGCTCGCGGCCTATCAGCTTGTTGGTGGGGTAATGGCCTACCAAGGCGTCGACGGGTAGCCGGCCTGAGAGGGTGGACGGCCACATTGGGACTGAGATACGGCCCAGACTCCTACGGGAGGCAGCAGTGGGGAATATTGCACAATGGGCGCAAGCCTGATGCAGCGACGCCGCGTGGGGGATGACGGCCTTCGGGTTGTAAACTCCTTTCGTTAGGGACGAAGCCGCACTTTTTTTGGGTGTGGTGACGGTACCTTTGTTAAGAAGCACCGGCTAACTA
>GV2UCFN02HU8V8
GGTGAGTAACACGTGGGTGATCTGCCCTGTACTTCGGGATAAGCTTGGGAAACTGGGTCTAATACCGGATAGGACCATGGTTTAGTGTCTCATGGTGGAAAGATTTTTTGGTGCAGGATGAGCTCGCGGCCTATCAGCTTGTTGGTGGGGTAATGGCCTACCAAGGCGTCGACGGGTAGCCGGCCTGAGAGGGTGGACGGCCACATTGGGACTGAGATACGGCCCAGACTCCTACGGGAGGCAGCAGTGGGGAATATTGCACAATGGGCGCAAGCCTGATGCAGCGACGCCGCGTGGGGGATGACGGCCTTCGGGTTGTAAACTCCTTTCGTTAGGGACGAAGCCGCACTTTTTTTGGGTGTGGTGACGGTACCTTTGTTAAGAAGCACCGGCTAACTA
>GV2UCFN02I7W6R
GGTGAGTAACACGTGGGTGATCTGCCCTGTACTTCGGGATAAGCTTGGGAAACTGGGTCTAATACCGGATAGGACCATGGTTTAGTGTCTCATGGTGGAAAGATTTTTTGGTGCAGGATGAGCTCGCGGCCTATCAGCTTGTTGGTGGGGTAATGGCCTACCAAGGCGTCGACGGGTAGCCGGCCTGAGAGGGTGGACGGCCACATTGGGACTGAGATACGGCCCAGACTCCTACGGGAGGCAGCAGTGGGGAATATTGCACAATGGGCGCAAGCCTGATGCAGCGACGCCGCGTGGGGGATGACGGCCTTCGGGTTGTAAACTCCTTTCGTTAGGGACGAAGCCGCACTTTTTTTGGGTGTGGTGACGGTACCTTTGTTAAGAAGCACCGGCTAACTA
>GV2UCFN02GIXJK
GGTGAGTAACACGTGGGTGATCTGCCCTGTACTTCGGGATAAGCTTGGGAAACTGGGTCTAATACCGGATAGGACCATGGTTTAGTGTCTCATGGTGGAAAGATTTTTTGGTGCAGGATGAGCTCGCGGCCTATCAGCTTGTTGGTGGGGTAATGGCCTACCAAGGCGTCGACGGGTAGCCGGCCTGAGAGGGTGGACGGCCACATTGGGACTGAGATACGGCCCAGACTCCTACGGGAGGCAGCAGTGGGGAATATTGCACAATGGGCGCAAGCCTGATGCAGCGACGCCGCGTGGGGGATGACGGCCTTCGGGTTGTAAACTCCTTTCGTTAGGGACGAAGCCGCACTTTTTTTGGGTGTGGTGACGGTACCTTTGTTAAGAAGCACCGGCTAACTA
>GV2UCFN02FQWLA
GGTGAGTAACACGTGGGTGATCTGCCCTGTACTTCGGGATAAGCTTGGGAAACTGGGTCTAATACCGGATAGGACCATGGTTTAGTGTCTCATGGTGGAAAGATTTTTTGGTGCAGGATGAGCTCGCGGCCTATCAGCTTGTTGGTGGGGTAATGGCCTACCAAGGCGTCGACGGGTAGCCGGCCTGAGAGGGTGGACGGCCACATTGGGACTGAGATACGGCCCAGACTCCTACGGGAGGCAGCAGTGGGGAATATTGCACAATGGGCGCAAGCCTGATGCAGCGACGCCGCGTGGGGGATGACGGCCTTCGGGTTGTAAACTCCTTTCGTTAGGGACGAAGCCGCACTTTTTTTGGGTGTGGTGACGGTACCTTTGTTAAGAAGCACCGGCTAACTA
>GV2UCFN02IHRHF
GGTGAGTAACACGTGGGTGATCTGCCCTGTACTTCGGGATAAGCTTGGGAAACTGGGTCTAATACCGGATAGGACCATGGTTTAGTGTCTCATGGTGGAAAGATTTTTTGGTGCAGGATGAGCTCGCGGCCTATCAGCTTGTTGGTGGGGTAATGGCCTACCAAGGCGTCGACGGGTAGCCGGCCTGAGAGGGTGGACGGCCACATTGGGACTGAGATACGGCCCAGACTCCTACGGGAGGCAGCAGTGGGGAATATTGCACAATGGGCGCAAGCCTGATGCAGCGACGCCGCGTGGGGGATGACGGCCTTCGGGTTGTAAACTCCTTTCGTTAGGGACGAAGCCGCACTTTTTTTGGGTGTGGTGACGGTACCTTTGTTAAGAAGCACCGGCTAACTA
>GV2UCFN02IOMKJ
GGTGAGTAACACGTGGGTGATCTGCCCTGTACTTCGGGATAAGCTTGGGAAACTGGGTCTAATACCGGATAGGACCATGGTTTAGTGTCTCATGGTGGAAAGATTTTTTGGTGCAGGATGAGCTCGCGGCCTATCAGCTTGTTGGTGGGGTAATGGCCTACCAAGGCGTCGACGGGTAGCCGGCCTGAGAGGGTGGACGGCCACATTGGGACTGAGATACGGCCCAGACTCCTACGGGAGGCAGCAGTGGGGAATATTGCACAATGGGCGCAAGCCTGATGCAGCGACGCCGCGTGGGGGATGACGGCCTTCGGGTTGTAAACTCCTTTCGTTAGGGACGAAGCCGCACTTTTTTTGGGTGTGGTGACGGTACCTTTGTTAAGAAGCACCGGCTAACTA
>GV2UCFN02H0F3R
GGTGAGTAACACGTGGGTGATCTGCCCTGTACTTCGGGATAAGCTTGGGAAACTGGGTCTAATACCGGATAGGACCATGGTTTAGTGTCTCATGGTGGAAAGATTTTTTGGTGCAGGATGAGCTCGCGGCCTATCAGCTTGTTGGTGGGGTAATGGCCTACCAAGGCGTCGACGGGTAGCCGGCCTGAGAGGGTGGACGGCCACATTGGGACTGAGATACGGCCCAGACTCCTACGGGAGGCAGCAGTGGGGAATATTGCACAATGGGCGCAAGCCTGATGCAGCGACGCCGCGTGGGGGATGACGGCCTTCGGGTTGTAAACTCCTTTCGTTAGGGACGAAGCCGCACTTTTTTTGGGTGTGGTGACGGTACCTTTGTTAAGAAGCACCGGCTAACTA
>GV2UCFN02GWA05
GGTGAGTAACACGTGGGTGATCTGCCCTGTACTTCGGGATAAGCTTGGGAAACTGGGTCTAATACCGGATAGGACCATGGTTTAGTGTCTCATGGTGGAAAGATTTTTTGGTGCAGGATGAGCTCGCGGCCTATCAGCTTGTTGGTGGGGTAATGGCCTACCAAGGCGTCGACGGGTAGCCGGCCTGAGAGGGTGGACGGCCACATTGGGACTGAGATACGGCCCAGACTCCTACGGGAGGCAGCAGTGGGGAATATTGCACAATGGGCGCAAGCCTGATGCAGCGACGCCGCGTGGGGGATGACGGCCTTCGGGTTGTAAACTCCTTTCGTTAGGGACGAAGCCGCACTTTTTTTGGGTGTGGTGACGGTACCTTTGTTAAGAAGCACCGGCTAACTA
>GV2UCFN02H96KU
GGTGAGTAACACGTGGGTGATCTGCCCTGTACTTCGGGATAAGCTTGGGAAACTGGGTCTAATACCGGATAGGACCATGGTTTAGTGTCTCATGGTGGAAAGATTTTTTGGTGCAGGATGAGCTCGCGGCCTATCAGCTTGTTGGTGGGGTAATGGCCTACCAAGGCGTCGACGGGTAGCCGGCCTGAGAGGGTGGACGGCCACATTGGGACTGAGATACGGCCCAGACTCCTACGGGAGGCAGCAGTGGGGAATATTGCACAATGGGCGCAAGCCTGATGCAGCGACGCCGCGTGGGGGATGACGGCCTTCGGGTTGTAAACTCCTTTCGTTAGGGACGAAGCCGCACTTTTTTTGGGTGTGGTGACGGTACCTTTGTTAAGAAGCACCGGCTAACTA
>GV2UCFN02JXZK9
GGTGAGTAACACGTGGGTGATCTGCCCTGTACTTCGGGATAAGCTTGGGAAACTGGGTCTAATACCGGATAGGACCATGGTTTAGTGTCTCATGGTGGAAAGATTTTTTGGTGCAGGATGAGCTCGCGGCCTATCAGCTTGTTGGTGGGGTAATGGCCTACCAAGGCGTCGACGGGTAGCCGGCCTGAGAGGGTGGACGGCCACATTGGGACTGAGATACGGCCCAGACTCCTACGGGAGGCAGCAGTGGGGAATATTGCACAATGGGCGCAAGCCTGATGCAGCGACGCCGCGTGGGGGATGACGGCCTTCGGGTTGTAAACTCCTTTCGTTAGGGACGAAGCCGCACTTTTTTTGGGTGTGGTGACGGTACCTTTGTTAAGAAGCACCGGCTAACTA
>GV2UCFN02GIBEV
GGTGAGTAACACGTGGGTGATCTGCCCTGTACTTCGGGATAAGCTTGGGAAACTGGGTCTAATACCGGATAGGACCATGGTTTAGTGTCTCATGGTGGAAAGATTTTTTGGTGCAGGATGAGCTCGCGGCCTATCAGCTTGTTGGTGGGGTAATGGCCTACCAAGGCGTCGACGGGTAGCCGGCCTGAGAGGGTGGACGGCCACATTGGGACTGAGATACGGCCCAGACTCCTACGGGAGGCAGCAGTGGGGAATATTGCACAATGGGCGCAAGCCTGATGCAGCGACGCCGCGTGGGGGATGACGGCCTTCGGGTTGTAAACTCCTTTCGTTAGGGACGAAGCCGCACTTTTTTTGGGTGTGGTGACGGTACCTTTGTTAAGAAGCACCGGCTAACTA
>GV2UCFN02FOWTH
GGTGAGTAACACGTGGGTGATCTGCCCTGTACTTCGGGATAAGCTTGGGAAACTGGGTCTAATACCGGATAGGACCATGGTTTAGTGTCTCATGGTGGAAAGATTTTTTGGTGCAGGATGAGCTCGCGGCCTATCAGCTTGTTGGTGGGGTAATGGCCTACCAAGGCGTCGACGGGTAGCCGGCCTGAGAGGGTGGACGGCCACATTGGGACTGAGATACGGCCCAGACTCCTACGGGAGGCAGCAGTGGGGAATATTGCACAATGGGCGCAAGCCTGATGCAGCGACGCCGCGTGGGGGATGACGGCCTTCGGGTTGTAAACTCCTTTCGTTAGGGACGAAGCCGCACTTTTTTTGGGTGTGGTGACGGTACCTTTGTTAAGAAGCACCGGCTAACTA
>GV2UCFN02F0344
GGTGAGTAACACGTGGGTGATCTGCCCTGTACTTCGGGATAAGCTTGGGAAACTGGGTCTAATACCGGATAGGACCATGGTTTAGTGTCTCATGGTGGAAAGATTTTTTGGTGCAGGATGAGCTCGCGGCCTATCAGCTTGTTGGTGGGGTAATGGCCTACCAAGGCGTCGACGGGTAGCCGGCCTGAGAGGGTGGACGGCCACATTGGGACTGAGATACGGCCCAGACTCCTACGGGAGGCAGCAGTGGGGAATATTGCACAATGGGCGCAAGCCTGATGCAGCGACGCCGCGTGGGGGATGACGGCCTTCGGGTTGTAAACTCCTTTCGTTAGGGACGAAGCCGCACTTTTTTTGGGTGTGGTGACGGTACCTTTGTTAAGAAGCACCGGCTAACTA
>GV2UCFN02G79YM
GGTGAGTAACACGTGGGTGATCTGCCCTGTACTTCGGGATAAGCTTGGGAAACTGGGTCTAATACCGGATAGGACCATGGTTTAGTGTCTCATGGTGGAAAGATTTTTTGGTGCAGGATGAGCTCGCGGCCTATCAGCTTGTTGGTGGGGTAATGGCCTACCAAGGCGTCGACGGGTAGCCGGCCTGAGAGGGTGGACGGCCACATTGGGACTGAGATACGGCCCAGACTCCTACGGGAGGCAGCAGTGGGGAATATTGCACAATGGGCGCAAGCCTGATGCAGCGACGCCGCGTGGGGGATGACGGCCTTCGGGTTGTAAACTCCTTTCGTTAGGGACGAAGCCGCACTTTTTTTGGGTGTGGTGACGGTACCTTTGTTAAGAAGCACCGGCTAACTA
>GV2UCFN02ITZE0
GGTGAGTAACACGTGGGTGATCTGCCCTGTACTTCGGGATAAGCTTGGGAAACTGGGTCTAATACCGGATAGGACCATGGTTTAGTGTCTCATGGTGGAAAGATTTTTTGGTGCAGGATGAGCTCGCGGCCTATCAGCTTGTTGGTGGGGTAATGGCCTACCAAGGCGTCGACGGGTAGCCGGCCTGAGAGGGTGGACGGCCACATTGGGACTGAGATACGGCCCAGACTCCTACGGGAGGCAGCAGTGGGGAATATTGCACAATGGGCGCAAGCCTGATGCAGCGACGCCGCGTGGGGGATGACGGCCTTCGGGTTGTAAACTCCTTTCGTTAGGGACGAAGCCGCACTTTTTTTGGGTGTGGTGACGGTACCTTTGTTAAGAAGCACCGGCTAACTA
>GV2UCFN02IPHQG
GGTGAGTAACACGTGGGTGATCTGCCCTGTACTTCGGGATAAGCTTGGGAAACTGGGTCTAATACCGGATAGGACCATGGTTTAGTGTCTCATGGTGGAAAGATTTTTTGGTGCAGGATGAGCTCGCGGCCTATCAGCTTGTTGGTGGGGTAATGGCCTACCAAGGCGTCGACGGGTAGCCGGCCTGAGAGGGTGGACGGCCACATTGGGACTGAGATACGGCCCAGACTCCTACGGGAGGCAGCAGTGGGGAATATTGCACAATGGGCGCAAGCCTGATGCAGCGACGCCGCGTGGGGGATGACGGCCTTCGGGTTGTAAACTCCTTTCGTTAGGGACGAAGCCGCACTTTTTTTGGGTGTGGTGACGGTACCTTTGTTAAGAAGCACCGGCTAACTA
>GV2UCFN02H9YIE
GGTGAGTAACACGTGGGTGATCTGCCCTGTACTTCGGGATAAGCTTGGGAAACTGGGTCTAATACCGGATAGGACCATGGTTTAGTGTCTCATGGTGGAAAGATTTTTTGGTGCAGGATGAGCTCGCGGCCTATCAGCTTGTTGGTGGGGTAATGGCCTACCAAGGCGTCGACGGGTAGCCGGCCTGAGAGGGTGGACGGCCACATTGGGACTGAGATACGGCCCAGACTCCTACGGGAGGCAGCAGTGGGGAATATTGCACAATGGGCGCAAGCCTGATGCAGCGACGCCGCGTGGGGGATGACGGCCTTCGGGTTGTAAACTCCTTTCGTTAGGGACGAAGCCGCACTTTTTTTGGGTGTGGTGACGGTACCTTTGTTAAGAAGCACCGGCTAACTA
>GV2UCFN02IZHMF
GGTGAGTAACACGTGGGTGATCTGCCCTGTACTTCGGGATAAGCTTGGGAAACTGGGTCTAATACCGGATAGGACCATGGTTTAGTGTCTCATGGTGGAAAGATTTTTTGGTGCAGGATGAGCTCGCGGCCTATCAGCTTGTTGGTGGGGTAATGGCCTACCAAGGCGTCGACGGGTAGCCGGCCTGAGAGGGTGGACGGCCACATTGGGACTGAGATACGGCCCAGACTCCTACGGGAGGCAGCAGTGGGGAATATTGCACAATGGGCGCAAGCCTGATGCAGCGACGCCGCGTGGGGGATGACGGCCTTCGGGTTGTAAACTCCTTTCGTTAGGGACGAAGCCGCACTTTTTTTGGGTGTGGTGACGGTACCTTTGTTAAGAAGCACCGGCTAACTA
>GV2UCFN02G8UEZ
GGTGAGTAACACGTGGGTGATCTGCCCTGTACTTCGGGATAAGCTTGGGAAACTGGGTCTAATACCGGATAGGACCATGGTTTAGTGTCTCATGGTGGAAAGATTTTTTGGTGCAGGATGAGCTCGCGGCCTATCAGCTTGTTGGTGGGGTAATGGCCTACCAAGGCGTCGACGGGTAGCCGGCCTGAGAGGGTGGACGGCCACATTGGGACTGAGATACGGCCCAGACTCCTACGGGAGGCAGCAGTGGGGAATATTGCACAATGGGCGCAAGCCTGATGCAGCGACGCCGCGTGGGGGATGACGGCCTTCGGGTTGTAAACTCCTTTCGTTAGGGACGAAGCCGCACTTTTTTTGGGTGTGGTGACGGTACCTTTGTTAAGAAGCACCGGCTAACTA
>GV2UCFN02IJ1IH
GGTGAGTAACACGTGGGTGATCTGCCCTGTACTTCGGGATAAGCTTGGGAAACTGGGTCTAATACCGGATAGGACCATGGTTTAGTGTCTCATGGTGGAAAGATTTTTTGGTGCAGGATGAGCTCGCGGCCTATCAGCTTGTTGGTGGGGTAATGGCCTACCAAGGCGTCGACGGGTAGCCGGCCTGAGAGGGTGGACGGCCACATTGGGACTGAGATACGGCCCAGACTCCTACGGGAGGCAGCAGTGGGGAATATTGCACAATGGGCGCAAGCCTGATGCAGCGACGCCGCGTGGGGGATGACGGCCTTCGGGTTGTAAACTCCTTTCGTTAGGGACGAAGCCGCACTTTTTTTGGGTGTGGTGACGGTACCTTTGTTAAGAAGCACCGGCTAACTA
>GV2UCFN02F2NNF
GGTGAGTAACACGTGGGTGATCTGCCCTGTACTTCGGGATAAGCTTGGGAAACTGGGTCTAATACCGGATAGGACCATGGTTTAGTGTCTCATGGTGGAAAGATTTTTTGGTGCAGGATGAGCTCGCGGCCTATCAGCTTGTTGGTGGGGTAATGGCCTACCAAGGCGTCGACGGGTAGCCGGCCTGAGAGGGTGGACGGCCACATTGGGACTGAGATACGGCCCAGACTCCTACGGGAGGCAGCAGTGGGGAATATTGCACAATGGGCGCAAGCCTGATGCAGCGACGCCGCGTGGGGGATGACGGCCTTCGGGTTGTAAACTCCTTTCGTTAGGGACGAAGCCGCACTTTTTTTGGGTGTGGTGACGGTACCTTTGTTAAGAAGCACCGGCTAACTA
>GV2UCFN02GO8CB
GGTGAGTAACACGTGGGTGATCTGCCCTGTACTTCGGGATAAGCTTGGGAAACTGGGTCTAATACCGGATAGGACCATGGTTTAGTGTCTCATGGTGGAAAGATTTTTTGGTGCAGGATGAGCTCGCGGCCTATCAGCTTGTTGGTGGGGTAATGGCCTACCAAGGCGTCGACGGGTAGCCGGCCTGAGAGGGTGGACGGCCACATTGGGACTGAGATACGGCCCAGACTCCTACGGGAGGCAGCAGTGGGGAATATTGCACAATGGGCGCAAGCCTGATGCAGCGACGCCGCGTGGGGGATGACGGCCTTCGGGTTGTAAACTCCTTTCGTTAGGGACGAAGCCGCACTTTTTTTGGGTGTGGTGACGGTACCTTTGTTAAGAAGCACCGGCTAACTA
>GV2UCFN02JFLWM
GGTGAGTAACACGTGGGTGATCTGCCCTGTACTTCGGGATAAGCTTGGGAAACTGGGTCTAATACCGGATAGGACCATGGTTTAGTGTCTCATGGTGGAAAGATTTTTTGGTGCAGGATGAGCTCGCGGCCTATCAGCTTGTTGGTGGGGTAATGGCCTACCAAGGCGTCGACGGGTAGCCGGCCTGAGAGGGTGGACGGCCACATTGGGACTGAGATACGGCCCAGACTCCTACGGGAGGCAGCAGTGGGGAATATTGCACAATGGGCGCAAGCCTGATGCAGCGACGCCGCGTGGGGGATGACGGCCTTCGGGTTGTAAACTCCTTTCGTTAGGGACGAAGCCGCACTTTTTTTGGGTGTGGTGACGGTACCTTTGTTAAGAAGCACCGGCTAACTA
>GV2UCFN02IQNUM
GGTGAGTAACACGTGGGTGATCTGCCCTGTACTTCGGGATAAGCTTGGGAAACTGGGTCTAATACCGGATAGGACCATGGTTTAGTGTCTCATGGTGGAAAGATTTTTTGGTGCAGGATGAGCTCGCGGCCTATCAGCTTGTTGGTGGGGTAATGGCCTACCAAGGCGTCGACGGGTAGCCGGCCTGAGAGGGTGGACGGCCACATTGGGACTGAGATACGGCCCAGACTCCTACGGGAGGCAGCAGTGGGGAATATTGCACAATGGGCGCAAGCCTGATGCAGCGACGCCGCGTGGGGGATGACGGCCTTCGGGTTGTAAACTCCTTTCGTTAGGGACGAAGCCGCACTTTTTTTGGGTGTGGTGACGGTACCTTTGTTAAGAAGCACCGGCTAACTA
>GV2UCFN02H1WLU
GGTGAGTAACACGTGGGTGATCTGCCCTGTACTTCGGGATAAGCTTGGGAAACTGGGTCTAATACCGGATAGGACCATGGTTTAGTGTCTCATGGTGGAAAGATTTTTTGGTGCAGGATGAGCTCGCGGCCTATCAGCTTGTTGGTGGGGTAATGGCCTACCAAGGCGTCGACGGGTAGCCGGCCTGAGAGGGTGGACGGCCACATTGGGACTGAGATACGGCCCAGACTCCTACGGGAGGCAGCAGTGGGGAATATTGCACAATGGGCGCAAGCCTGATGCAGCGACGCCGCGTGGGGGATGACGGCCTTCGGGTTGTAAACTCCTTTCGTTAGGGACGAAGCCGCACTTTTTTTGGGTGTGGTGACGGTACCTTTGTTAAGAAGCACCGGCTAACTA
>GV2UCFN02G4OIG
GGTGAGTAACACGTGGGTGATCTGCCCTGTACTTCGGGATAAGCTTGGGAAACTGGGTCTAATACCGGATAGGACCATGGTTTAGTGTCTCATGGTGGAAAGATTTTTTGGTGCAGGATGAGCTCGCGGCCTATCAGCTTGTTGGTGGGGTAATGGCCTACCAAGGCGTCGACGGGTAGCCGGCCTGAGAGGGTGGACGGCCACATTGGGACTGAGATACGGCCCAGACTCCTACGGGAGGCAGCAGTGGGGAATATTGCACAATGGGCGCAAGCCTGATGCAGCGACGCCGCGTGGGGGATGACGGCCTTCGGGTTGTAAACTCCTTTCGTTAGGGACGAAGCCGCACTTTTTTTGGGTGTGGTGACGGTACCTTTGTTAAGAAGCACCGGCTAACTA
>GV2UCFN02I8UL0
GGTGAGTAACACGTGGGTGATCTGCCCTGTACTTCGGGATAAGCTTGGGAAACTGGGTCTAATACCGGATAGGACCATGGTTTAGTGTCTCATGGTGGAAAGATTTTTTGGTGCAGGATGAGCTCGCGGCCTATCAGCTTGTTGGTGGGGTAATGGCCTACCAAGGCGTCGACGGGTAGCCGGCCTGAGAGGGTGGACGGCCACATTGGGACTGAGATACGGCCCAGACTCCTACGGGAGGCAGCAGTGGGGAATATTGCACAATGGGCGCAAGCCTGATGCAGCGACGCCGCGTGGGGGATGACGGCCTTCGGGTTGTAAACTCCTTTCGTTAGGGACGAAGCCGCACTTTTTTTGGGTGTGGTGACGGTACCTTTGTTAAGAAGCACCGGCTAACTA
>GV2UCFN02GPUDZ
GGTGAGTAACACGTGGGTGATCTGCCCTGTACTTCGGGATAAGCTTGGGAAACTGGGTCTAATACCGGATAGGACCATGGTTTAGTGTCTCATGGTGGAAAGATTTTTTGGTGCAGGATGAGCTCGCGGCCTATCAGCTTGTTGGTGGGGTAATGGCCTACCAAGGCGTCGACGGGTAGCCGGCCTGAGAGGGTGGACGGCCACATTGGGACTGAGATACGGCCCAGACTCCTACGGGAGGCAGCAGTGGGGAATATTGCACAATGGGCGCAAGCCTGATGCAGCGACGCCGCGTGGGGGATGACGGCCTTCGGGTTGTAAACTCCTTTCGTTAGGGACGAAGCCGCACTTTTTTTGGGTGTGGTGACGGTACCTTTGTTAAGAAGCACCGGCTAACTA
>GV2UCFN02JJMVQ
GGTGAGTAACACGTGGGTGATCTGCCCTGTACTTCGGGATAAGCTTGGGAAACTGGGTCTAATACCGGATAGGACCATGGTTTAGTGTCTCATGGTGGAAAGATTTTTTGGTGCAGGATGAGCTCGCGGCCTATCAGCTTGTTGGTGGGGTAATGGCCTACCAAGGCGTCGACGGGTAGCCGGCCTGAGAGGGTGGACGGCCACATTGGGACTGAGATACGGCCCAGACTCCTACGGGAGGCAGCAGTGGGGAATATTGCACAATGGGCGCAAGCCTGATGCAGCGACGCCGCGTGGGGGATGACGGCCTTCGGGTTGTAAACTCCTTTCGTTAGGGACGAAGCCGCACTTTTTTTGGGTGTGGTGACGGTACCTTTGTTAAGAAGCACCGGCTAACTA
>GV2UCFN02HFHXU
GGTGAGTAACACGTGGGTGATCTGCCCTGTACTTCGGGATAAGCTTGGGAAACTGGGTCTAATACCGGATAGGACCATGGTTTAGTGTCTCATGGTGGAAAGATTTTTTGGTGCAGGATGAGCTCGCGGCCTATCAGCTTGTTGGTGGGGTAATGGCCTACCAAGGCGTCGACGGGTAGCCGGCCTGAGAGGGTGGACGGCCACATTGGGACTGAGATACGGCCCAGACTCCTACGGGAGGCAGCAGTGGGGAATATTGCACAATGGGCGCAAGCCTGATGCAGCGACGCCGCGTGGGGGATGACGGCCTTCGGGTTGTAAACTCCTTTCGTTAGGGACGAAGCCGCACTTTTTTTGGGTGTGGTGACGGTACCTTTGTTAAGAAGCACCGGCTAACTA
>GV2UCFN02JJ9HA
GGTGAGTAACACGTGGGTGATCTGCCCTGTACTTCGGGATAAGCTTGGGAAACTGGGTCTAATACCGGATAGGACCATGGTTTAGTGTCTCATGGTGGAAAGATTTTTTGGTGCAGGATGAGCTCGCGGCCTATCAGCTTGTTGGTGGGGTAATGGCCTACCAAGGCGTCGACGGGTAGCCGGCCTGAGAGGGTGGACGGCCACATTGGGACTGAGATACGGCCCAGACTCCTACGGGAGGCAGCAGTGGGGAATATTGCACAATGGGCGCAAGCCTGATGCAGCGACGCCGCGTGGGGGATGACGGCCTTCGGGTTGTAAACTCCTTTCGTTAGGGACGAAGCCGCACTTTTTTTGGGTGTGGTGACGGTACCTTTGTTAAGAAGCACCGGCTAACTA
>GV2UCFN02HCDV0
GGTGAGTAACACGTGGGTGATCTGCCCTGTACTTCGGGATAAGCTTGGGAAACTGGGTCTAATACCGGATAGGACCATGGTTTAGTGTCTCATGGTGGAAAGATTTTTTGGTGCAGGATGAGCTCGCGGCCTATCAGCTTGTTGGTGGGGTAATGGCCTACCAAGGCGTCGACGGGTAGCCGGCCTGAGAGGGTGGACGGCCACATTGGGACTGAGATACGGCCCAGACTCCTACGGGAGGCAGCAGTGGGGAATATTGCACAATGGGCGCAAGCCTGATGCAGCGACGCCGCGTGGGGGATGACGGCCTTCGGGTTGTAAACTCCTTTCGTTAGGGACGAAGCCGCACTTTTTTTGGGTGTGGTGACGGTACCTTTGTTAAGAAGCACCGGCTAACTA
>GV2UCFN02HRUHQ
GGTGAGTAACACGTGGGTGATCTGCCCTGTACTTCGGGATAAGCTTGGGAAACTGGGTCTAATACCGGATAGGACCATGGTTTAGTGTCTCATGGTGGAAAGATTTTTTGGTGCAGGATGAGCTCGCGGCCTATCAGCTTGTTGGTGGGGTAATGGCCTACCAAGGCGTCGACGGGTAGCCGGCCTGAGAGGGTGGACGGCCACATTGGGACTGAGATACGGCCCAGACTCCTACGGGAGGCAGCAGTGGGGAATATTGCACAATGGGCGCAAGCCTGATGCAGCGACGCCGCGTGGGGGATGACGGCCTTCGGGTTGTAAACTCCTTTCGTTAGGGACGAAGCCGCACTTTTTTTGGGTGTGGTGACGGTACCTTTGTTAAGAAGCACCGGCTAACTA
>GV2UCFN02ICKDF
GGTGAGTAACACGTGGGTGATCTGCCCTGTACTTCGGGATAAGCTTGGGAAACTGGGTCTAATACCGGATAGGACCATGGTTTAGTGTCTCATGGTGGAAAGATTTTTTGGTGCAGGATGAGCTCGCGGCCTATCAGCTTGTTGGTGGGGTAATGGCCTACCAAGGCGTCGACGGGTAGCCGGCCTGAGAGGGTGGACGGCCACATTGGGACTGAGATACGGCCCAGACTCCTACGGGAGGCAGCAGTGGGGAATATTGCACAATGGGCGCAAGCCTGATGCAGCGACGCCGCGTGGGGGATGACGGCCTTCGGGTTGTAAACTCCTTTCGTTAGGGACGAAGCCGCACTTTTTTTGGGTGTGGTGACGGTACCTTTGTTAAGAAGCACCGGCTAACTA
>GV2UCFN02IZSYL
GGTGAGTAACACGTGGGTGATCTGCCCTGTACTTCGGGATAAGCTTGGGAAACTGGGTCTAATACCGGATAGGACCATGGTTTAGTGTCTCATGGTGGAAAGATTTTTTGGTGCAGGATGAGCTCGCGGCCTATCAGCTTGTTGGTGGGGTAATGGCCTACCAAGGCGTCGACGGGTAGCCGGCCTGAGAGGGTGGACGGCCACATTGGGACTGAGATACGGCCCAGACTCCTACGGGAGGCAGCAGTGGGGAATATTGCACAATGGGCGCAAGCCTGATGCAGCGACGCCGCGTGGGGGATGACGGCCTTCGGGTTGTAAACTCCTTTCGTTAGGGACGAAGCCGCACTTTTTTTGGGTGTGGTGACGGTACCTTTGTTAAGAAGCACCGGCTAACTA
>GV2UCFN02HC6UF
GGTGAGTAACACGTGGGTGATCTGCCCTGTACTTCGGGATAAGCTTGGGAAACTGGGTCTAATACCGGATAGGACCATGGTTTAGTGTCTCATGGTGGAAAGATTTTTTGGTGCAGGATGAGCTCGCGGCCTATCAGCTTGTTGGTGGGGTAATGGCCTACCAAGGCGTCGACGGGTAGCCGGCCTGAGAGGGTGGACGGCCACATTGGGACTGAGATACGGCCCAGACTCCTACGGGAGGCAGCAGTGGGGAATATTGCACAATGGGCGCAAGCCTGATGCAGCGACGCCGCGTGGGGGATGACGGCCTTCGGGTTGTAAACTCCTTTCGTTAGGGACGAAGCCGCACTTTTTTTGGGTGTGGTGACGGTACCTTTGTTAAGAAGCACCGGCTAACTA
>GV2UCFN02HROZE
GGTGAGTAACACGTGGGTGATCTGCCCTGTACTTCGGGATAAGCTTGGGAAACTGGGTCTAATACCGGATAGGACCATGGTTTAGTGTCTCATGGTGGAAAGATTTTTTGGTGCAGGATGAGCTCGCGGCCTATCAGCTTGTTGGTGGGGTAATGGCCTACCAAGGCGTCGACGGGTAGCCGGCCTGAGAGGGTGGACGGCCACATTGGGACTGAGATACGGCCCAGACTCCTACGGGAGGCAGCAGTGGGGAATATTGCACAATGGGCGCAAGCCTGATGCAGCGACGCCGCGTGGGGGATGACGGCCTTCGGGTTGTAAACTCCTTTCGTTAGGGACGAAGCCGCACTTTTTTTGGGTGTGGTGACGGTACCTTTGTTAAGAAGCACCGGCTAACTA
>GV2UCFN02I9HVE
GGTGAGTAACACGTGGGTGATCTGCCCTGTACTTCGGGATAAGCTTGGGAAACTGGGTCTAATACCGGATAGGACCATGGTTTAGTGTCTCATGGTGGAAAGATTTTTTGGTGCAGGATGAGCTCGCGGCCTATCAGCTTGTTGGTGGGGTAATGGCCTACCAAGGCGTCGACGGGTAGCCGGCCTGAGAGGGTGGACGGCCACATTGGGACTGAGATACGGCCCAGACTCCTACGGGAGGCAGCAGTGGGGAATATTGCACAATGGGCGCAAGCCTGATGCAGCGACGCCGCGTGGGGGATGACGGCCTTCGGGTTGTAAACTCCTTTCGTTAGGGACGAAGCCGCACTTTTTTTGGGTGTGGTGACGGTACCTTTGTTAAGAAGCACCGGCTAACTA
>GV2UCFN02GHSOW
GGTGAGTAACACGTGGGTGATCTGCCCTGTACTTCGGGATAAGCTTGGGAAACTGGGTCTAATACCGGATAGGACCATGGTTTAGTGTCTCATGGTGGAAAGATTTTTTGGTGCAGGATGAGCTCGCGGCCTATCAGCTTGTTGGTGGGGTAATGGCCTACCAAGGCGTCGACGGGTAGCCGGCCTGAGAGGGTGGACGGCCACATTGGGACTGAGATACGGCCCAGACTCCTACGGGAGGCAGCAGTGGGGAATATTGCACAATGGGCGCAAGCCTGATGCAGCGACGCCGCGTGGGGGATGACGGCCTTCGGGTTGTAAACTCCTTTCGTTAGGGACGAAGCCGCACTTTTTTTGGGTGTGGTGACGGTACCTTTGTTAAGAAGCACCGGCTAACTA
>GV2UCFN02JVAHU
GGTGAGTAACACGTGGGTGATCTGCCCTGTACTTCGGGATAAGCTTGGGAAACTGGGTCTAATACCGGATAGGACCATGGTTTAGTGTCTCATGGTGGAAAGATTTTTTGGTGCAGGATGAGCTCGCGGCCTATCAGCTTGTTGGTGGGGTAATGGCCTACCAAGGCGTCGACGGGTAGCCGGCCTGAGAGGGTGGACGGCCACATTGGGACTGAGATACGGCCCAGACTCCTACGGGAGGCAGCAGTGGGGAATATTGCACAATGGGCGCAAGCCTGATGCAGCGACGCCGCGTGGGGGATGACGGCCTTCGGGTTGTAAACTCCTTTCGTTAGGGACGAAGCCGCACTTTTTTTGGGTGTGGTGACGGTACCTTTGTTAAGAAGCACCGGCTAACTA
>GV2UCFN02G0V22
GGTGAGTAACACGTGGGTGATCTGCCCTGTACTTCGGGATAAGCTTGGGAAACTGGGTCTAATACCGGATAGGACCATGGTTTAGTGTCTCATGGTGGAAAGATTTTTTGGTGCAGGATGAGCTCGCGGCCTATCAGCTTGTTGGTGGGGTAATGGCCTACCAAGGCGTCGACGGGTAGCCGGCCTGAGAGGGTGGACGGCCACATTGGGACTGAGATACGGCCCAGACTCCTACGGGAGGCAGCAGTGGGGAATATTGCACAATGGGCGCAAGCCTGATGCAGCGACGCCGCGTGGGGGATGACGGCCTTCGGGTTGTAAACTCCTTTCGTTAGGGACGAAGCCGCACTTTTTTTGGGTGTGGTGACGGTACCTTTGTTAAGAAGCACCGGCTAACTA
>GV2UCFN02H4X2D
GGTGAGTAACACGTGGGTGATCTGCCCTGTACTTCGGGATAAGCTTGGGAAACTGGGTCTAATACCGGATAGGACCATGGTTTAGTGTCTCATGGTGGAAAGATTTTTTGGTGCAGGATGAGCTCGCGGCCTATCAGCTTGTTGGTGGGGTAATGGCCTACCAAGGCGTCGACGGGTAGCCGGCCTGAGAGGGTGGACGGCCACATTGGGACTGAGATACGGCCCAGACTCCTACGGGAGGCAGCAGTGGGGAATATTGCACAATGGGCGCAAGCCTGATGCAGCGACGCCGCGTGGGGGATGACGGCCTTCGGGTTGTAAACTCCTTTCGTTAGGGACGAAGCCGCACTTTTTTTGGGTGTGGTGACGGTACCTTTGTTAAGAAGCACCGGCTAACTA
>GV2UCFN02IH5VV
GGTGAGTAACACGTGGGTGATCTGCCCTGTACTTCGGGATAAGCTTGGGAAACTGGGTCTAATACCGGATAGGACCATGGTTTAGTGTCTCATGGTGGAAAGATTTTTTGGTGCAGGATGAGCTCGCGGCCTATCAGCTTGTTGGTGGGGTAATGGCCTACCAAGGCGTCGACGGGTAGCCGGCCTGAGAGGGTGGACGGCCACATTGGGACTGAGATACGGCCCAGACTCCTACGGGAGGCAGCAGTGGGGAATATTGCACAATGGGCGCAAGCCTGATGCAGCGACGCCGCGTGGGGGATGACGGCCTTCGGGTTGTAAACTCCTTTCGTTAGGGACGAAGCCGCACTTTTTTTGGGTGTGGTGACGGTACCTTTGTTAAGAAGCACCGGCTAACTA
>GV2UCFN02HBNSC
GGTGAGTAACACGTGGGTGATCTGCCCTGTACTTCGGGATAAGCTTGGGAAACTGGGTCTAATACCGGATAGGACCATGGTTTAGTGTCTCATGGTGGAAAGATTTTTTGGTGCAGGATGAGCTCGCGGCCTATCAGCTTGTTGGTGGGGTAATGGCCTACCAAGGCGTCGACGGGTAGCCGGCCTGAGAGGGTGGACGGCCACATTGGGACTGAGATACGGCCCAGACTCCTACGGGAGGCAGCAGTGGGGAATATTGCACAATGGGCGCAAGCCTGATGCAGCGACGCCGCGTGGGGGATGACGGCCTTCGGGTTGTAAACTCCTTTCGTTAGGGACGAAGCCGCACTTTTTTTGGGTGTGGTGACGGTACCTTTGTTAAGAAGCACCGGCTAACTA
>GV2UCFN02I2OI6
GGTGAGTAACACGTGGGTGATCTGCCCTGTACTTCGGGATAAGCTTGGGAAACTGGGTCTAATACCGGATAGGACCATGGTTTAGTGTCTCATGGTGGAAAGATTTTTTGGTGCAGGATGAGCTCGCGGCCTATCAGCTTGTTGGTGGGGTAATGGCCTACCAAGGCGTCGACGGGTAGCCGGCCTGAGAGGGTGGACGGCCACATTGGGACTGAGATACGGCCCAGACTCCTACGGGAGGCAGCAGTGGGGAATATTGCACAATGGGCGCAAGCCTGATGCAGCGACGCCGCGTGGGGGATGACGGCCTTCGGGTTGTAAACTCCTTTCGTTAGGGACGAAGCCGCACTTTTTTTGGGTGTGGTGACGGTACCTTTGTTAAGAAGCACCGGCTAACTA
>GV2UCFN02IET3W
GGTGAGTAACACGTGGGTGATCTGCCCTGTACTTCGGGATAAGCTTGGGAAACTGGGTCTAATACCGGATAGGACCATGGTTTAGTGTCTCATGGTGGAAAGATTTTTTGGTGCAGGATGAGCTCGCGGCCTATCAGCTTGTTGGTGGGGTAATGGCCTACCAAGGCGTCGACGGGTAGCCGGCCTGAGAGGGTGGACGGCCACATTGGGACTGAGATACGGCCCAGACTCCTACGGGAGGCAGCAGTGGGGAATATTGCACAATGGGCGCAAGCCTGATGCAGCGACGCCGCGTGGGGGATGACGGCCTTCGGGTTGTAAACTCCTTTCGTTAGGGACGAAGCCGCACTTTTTTTGGGTGTGGTGACGGTACCTTTGTTAAGAAGCACCGGCTAACTA
>GV2UCFN02JQDSQ
GGTGAGTAACACGTGGGTGATCTGCCCTGTACTTCGGGATAAGCTTGGGAAACTGGGTCTAATACCGGATAGGACCATGGTTTAGTGTCTCATGGTGGAAAGATTTTTTGGTGCAGGATGAGCTCGCGGCCTATCAGCTTGTTGGTGGGGTAATGGCCTACCAAGGCGTCGACGGGTAGCCGGCCTGAGAGGGTGGACGGCCACATTGGGACTGAGATACGGCCCAGACTCCTACGGGAGGCAGCAGTGGGGAATATTGCACAATGGGCGCAAGCCTGATGCAGCGACGCCGCGTGGGGGATGACGGCCTTCGGGTTGTAAACTCCTTTCGTTAGGGACGAAGCCGCACTTTTTTTGGGTGTGGTGACGGTACCTTTGTTAAGAAGCACCGGCTAACTA
>GV2UCFN02IJVE7
GGTGAGTAACACGTGGGTGATCTGCCCTGTACTTCGGGATAAGCTTGGGAAACTGGGTCTAATACCGGATAGGACCATGGTTTAGTGTCTCATGGTGGAAAGATTTTTTGGTGCAGGATGAGCTCGCGGCCTATCAGCTTGTTGGTGGGGTAATGGCCTACCAAGGCGTCGACGGGTAGCCGGCCTGAGAGGGTGGACGGCCACATTGGGACTGAGATACGGCCCAGACTCCTACGGGAGGCAGCAGTGGGGAATATTGCACAATGGGCGCAAGCCTGATGCAGCGACGCCGCGTGGGGGATGACGGCCTTCGGGTTGTAAACTCCTTTCGTTAGGGACGAAGCCGCACTTTTTTTGGGTGTGGTGACGGTACCTTTGTTAAGAAGCACCGGCTAACTA
>GV2UCFN02IHDMJ
GGTGAGTAACACGTGGGTGATCTGCCCTGTACTTCGGGATAAGCTTGGGAAACTGGGTCTAATACCGGATAGGACCATGGTTTAGTGTCTCATGGTGGAAAGATTTTTTGGTGCAGGATGAGCTCGCGGCCTATCAGCTTGTTGGTGGGGTAATGGCCTACCAAGGCGTCGACGGGTAGCCGGCCTGAGAGGGTGGACGGCCACATTGGGACTGAGATACGGCCCAGACTCCTACGGGAGGCAGCAGTGGGGAATATTGCACAATGGGCGCAAGCCTGATGCAGCGACGCCGCGTGGGGGATGACGGCCTTCGGGTTGTAAACTCCTTTCGTTAGGGACGAAGCCGCACTTTTTTTGGGTGTGGTGACGGTACCTTTGTTAAGAAGCACCGGCTAACTA
>GV2UCFN02G874H
GGTGAGTAACACGTGGGTGATCTGCCCTGTACTTCGGGATAAGCTTGGGAAACTGGGTCTAATACCGGATAGGACCATGGTTTAGTGTCTCATGGTGGAAAGATTTTTTGGTGCAGGATGAGCTCGCGGCCTATCAGCTTGTTGGTGGGGTAATGGCCTACCAAGGCGTCGACGGGTAGCCGGCCTGAGAGGGTGGACGGCCACATTGGGACTGAGATACGGCCCAGACTCCTACGGGAGGCAGCAGTGGGGAATATTGCACAATGGGCGCAAGCCTGATGCAGCGACGCCGCGTGGGGGATGACGGCCTTCGGGTTGTAAACTCCTTTCGTTAGGGACGAAGCCGCACTTTTTTTGGGTGTGGTGACGGTACCTTTGTTAAGAAGCACCGGCTAACTA
>GV2UCFN02H49L8
GGTGAGTAACACGTGGGTGATCTGCCCTGTACTTCGGGATAAGCTTGGGAAACTGGGTCTAATACCGGATAGGACCATGGTTTAGTGTCTCATGGTGGAAAGATTTTTTGGTGCAGGATGAGCTCGCGGCCTATCAGCTTGTTGGTGGGGTAATGGCCTACCAAGGCGTCGACGGGTAGCCGGCCTGAGAGGGTGGACGGCCACATTGGGACTGAGATACGGCCCAGACTCCTACGGGAGGCAGCAGTGGGGAATATTGCACAATGGGCGCAAGCCTGATGCAGCGACGCCGCGTGGGGGATGACGGCCTTCGGGTTGTAAACTCCTTTCGTTAGGGACGAAGCCGCACTTTTTTTGGGTGTGGTGACGGTACCTTTGTTAAGAAGCACCGGCTAACTA
>GV2UCFN02FL4F8
GGTGAGTAACACGTGGGTGATCTGCCCTGTACTTCGGGATAAGCTTGGGAAACTGGGTCTAATACCGGATAGGACCATGGTTTAGTGTCTCATGGTGGAAAGATTTTTTGGTGCAGGATGAGCTCGCGGCCTATCAGCTTGTTGGTGGGGTAATGGCCTACCAAGGCGTCGACGGGTAGCCGGCCTGAGAGGGTGGACGGCCACATTGGGACTGAGATACGGCCCAGACTCCTACGGGAGGCAGCAGTGGGGAATATTGCACAATGGGCGCAAGCCTGATGCAGCGACGCCGCGTGGGGGATGACGGCCTTCGGGTTGTAAACTCCTTTCGTTAGGGACGAAGCCGCACTTTTTTTGGGTGTGGTGACGGTACCTTTGTTAAGAAGCACCGGCTAACTA
>GV2UCFN02H7DN1
GGTGAGTAACACGTGGGTGATCTGCCCTGTACTTCGGGATAAGCTTGGGAAACTGGGTCTAATACCGGATAGGACCATGGTTTAGTGTCTCATGGTGGAAAGATTTTTTGGTGCAGGATGAGCTCGCGGCCTATCAGCTTGTTGGTGGGGTAATGGCCTACCAAGGCGTCGACGGGTAGCCGGCCTGAGAGGGTGGACGGCCACATTGGGACTGAGATACGGCCCAGACTCCTACGGGAGGCAGCAGTGGGGAATATTGCACAATGGGCGCAAGCCTGATGCAGCGACGCCGCGTGGGGGATGACGGCCTTCGGGTTGTAAACTCCTTTCGTTAGGGACGAAGCCGCACTTTTTTTGGGTGTGGTGACGGTACCTTTGTTAAGAAGCACCGGCTAACTA
>GV2UCFN02IFX6B
GGTGAGTAACACGTGGGTGATCTGCCCTGTACTTCGGGATAAGCTTGGGAAACTGGGTCTAATACCGGATAGGACCATGGTTTAGTGTCTCATGGTGGAAAGATTTTTTGGTGCAGGATGAGCTCGCGGCCTATCAGCTTGTTGGTGGGGTAATGGCCTACCAAGGCGTCGACGGGTAGCCGGCCTGAGAGGGTGGACGGCCACATTGGGACTGAGATACGGCCCAGACTCCTACGGGAGGCAGCAGTGGGGAATATTGCACAATGGGCGCAAGCCTGATGCAGCGACGCCGCGTGGGGGATGACGGCCTTCGGGTTGTAAACTCCTTTCGTTAGGGACGAAGCCGCACTTTTTTTGGGTGTGGTGACGGTACCTTTGTTAAGAAGCACCGGCTAACTA
>GV2UCFN02HRA5Z
GGTGAGTAACACGTGGGTGATCTGCCCTGTACTTCGGGATAAGCTTGGGAAACTGGGTCTAATACCGGATAGGACCATGGTTTAGTGTCTCATGGTGGAAAGATTTTTTGGTGCAGGATGAGCTCGCGGCCTATCAGCTTGTTGGTGGGGTAATGGCCTACCAAGGCGTCGACGGGTAGCCGGCCTGAGAGGGTGGACGGCCACATTGGGACTGAGATACGGCCCAGACTCCTACGGGAGGCAGCAGTGGGGAATATTGCACAATGGGCGCAAGCCTGATGCAGCGACGCCGCGTGGGGGATGACGGCCTTCGGGTTGTAAACTCCTTTCGTTAGGGACGAAGCCGCACTTTTTTTGGGTGTGGTGACGGTACCTTTGTTAAGAAGCACCGGCTAACTA
>GV2UCFN02I4ARI
GGTGAGTAACACGTGGGTGATCTGCCCTGTACTTCGGGATAAGCTTGGGAAACTGGGTCTAATACCGGATAGGACCATGGTTTAGTGTCTCATGGTGGAAAGATTTTTTGGTGCAGGATGAGCTCGCGGCCTATCAGCTTGTTGGTGGGGTAATGGCCTACCAAGGCGTCGACGGGTAGCCGGCCTGAGAGGGTGGACGGCCACATTGGGACTGAGATACGGCCCAGACTCCTACGGGAGGCAGCAGTGGGGAATATTGCACAATGGGCGCAAGCCTGATGCAGCGACGCCGCGTGGGGGATGACGGCCTTCGGGTTGTAAACTCCTTTCGTTAGGGACGAAGCCGCACTTTTTTTGGGTGTGGTGACGGTACCTTTGTTAAGAAGCACCGGCTAACTA
>GV2UCFN02HHXQW
GGTGAGTAACACGTGGGTGATCTGCCCTGTACTTCGGGATAAGCTTGGGAAACTGGGTCTAATACCGGATAGGACCATGGTTTAGTGTCTCATGGTGGAAAGATTTTTTGGTGCAGGATGAGCTCGCGGCCTATCAGCTTGTTGGTGGGGTAATGGCCTACCAAGGCGTCGACGGGTAGCCGGCCTGAGAGGGTGGACGGCCACATTGGGACTGAGATACGGCCCAGACTCCTACGGGAGGCAGCAGTGGGGAATATTGCACAATGGGCGCAAGCCTGATGCAGCGACGCCGCGTGGGGGATGACGGCCTTCGGGTTGTAAACTCCTTTCGTTAGGGACGAAGCCGCACTTTTTTTGGGTGTGGTGACGGTACCTTTGTTAAGAAGCACCGGCTAACTA
>GV2UCFN02JU39C
GGTGAGTAACACGTGGGTGATCTGCCCTGTACTTCGGGATAAGCTTGGGAAACTGGGTCTAATACCGGATAGGACCATGGTTTAGTGTCTCATGGTGGAAAGATTTTTTGGTGCAGGATGAGCTCGCGGCCTATCAGCTTGTTGGTGGGGTAATGGCCTACCAAGGCGTCGACGGGTAGCCGGCCTGAGAGGGTGGACGGCCACATTGGGACTGAGATACGGCCCAGACTCCTACGGGAGGCAGCAGTGGGGAATATTGCACAATGGGCGCAAGCCTGATGCAGCGACGCCGCGTGGGGGATGACGGCCTTCGGGTTGTAAACTCCTTTCGTTAGGGACGAAGCCGCACTTTTTTTGGGTGTGGTGACGGTACCTTTGTTAAGAAGCACCGGCTAACTA
>GV2UCFN02IRISR
GGTGAGTAACACGTGGGTGATCTGCCCTGTACTTCGGGATAAGCTTGGGAAACTGGGTCTAATACCGGATAGGACCATGGTTTAGTGTCTCATGGTGGAAAGATTTTTTGGTGCAGGATGAGCTCGCGGCCTATCAGCTTGTTGGTGGGGTAATGGCCTACCAAGGCGTCGACGGGTAGCCGGCCTGAGAGGGTGGACGGCCACATTGGGACTGAGATACGGCCCAGACTCCTACGGGAGGCAGCAGTGGGGAATATTGCACAATGGGCGCAAGCCTGATGCAGCGACGCCGCGTGGGGGATGACGGCCTTCGGGTTGTAAACTCCTTTCGTTAGGGACGAAGCCGCACTTTTTTTGGGTGTGGTGACGGTACCTTTGTTAAGAAGCACCGGCTAACTA
>GV2UCFN02F1YTN
GGTGAGTAACACGTGGGTGATCTGCCCTGTACTTCGGGATAAGCTTGGGAAACTGGGTCTAATACCGGATAGGACCATGGTTTAGTGTCTCATGGTGGAAAGATTTTTTGGTGCAGGATGAGCTCGCGGCCTATCAGCTTGTTGGTGGGGTAATGGCCTACCAAGGCGTCGACGGGTAGCCGGCCTGAGAGGGTGGACGGCCACATTGGGACTGAGATACGGCCCAGACTCCTACGGGAGGCAGCAGTGGGGAATATTGCACAATGGGCGCAAGCCTGATGCAGCGACGCCGCGTGGGGGATGACGGCCTTCGGGTTGTAAACTCCTTTCGTTAGGGACGAAGCCGCACTTTTTTTGGGTGTGGTGACGGTACCTTTGTTAAGAAGCACCGGCTAACTA
>GV2UCFN02GBNZG
GGTGAGTAACACGTGGGTGATCTGCCCTGTACTTCGGGATAAGCTTGGGAAACTGGGTCTAATACCGGATAGGACCATGGTTTAGTGTCTCATGGTGGAAAGATTTTTTGGTGCAGGATGAGCTCGCGGCCTATCAGCTTGTTGGTGGGGTAATGGCCTACCAAGGCGTCGACGGGTAGCCGGCCTGAGAGGGTGGACGGCCACATTGGGACTGAGATACGGCCCAGACTCCTACGGGAGGCAGCAGTGGGGAATATTGCACAATGGGCGCAAGCCTGATGCAGCGACGCCGCGTGGGGGATGACGGCCTTCGGGTTGTAAACTCCTTTCGTTAGGGACGAAGCCGCACTTTTTTTGGGTGTGGTGACGGTACCTTTGTTAAGAAGCACCGGCTAACTA
>GV2UCFN02I6IS1
GGTGAGTAACACGTGGGTGATCTGCCCTGTACTTCGGGATAAGCTTGGGAAACTGGGTCTAATACCGGATAGGACCATGGTTTAGTGTCTCATGGTGGAAAGATTTTTTGGTGCAGGATGAGCTCGCGGCCTATCAGCTTGTTGGTGGGGTAATGGCCTACCAAGGCGTCGACGGGTAGCCGGCCTGAGAGGGTGGACGGCCACATTGGGACTGAGATACGGCCCAGACTCCTACGGGAGGCAGCAGTGGGGAATATTGCACAATGGGCGCAAGCCTGATGCAGCGACGCCGCGTGGGGGATGACGGCCTTCGGGTTGTAAACTCCTTTCGTTAGGGACGAAGCCGCACTTTTTTTGGGTGTGGTGACGGTACCTTTGTTAAGAAGCACCGGCTAACTA
>GV2UCFN02FIMPZ
GGTGAGTAACACGTGGGTGATCTGCCCTGTACTTCGGGATAAGCTTGGGAAACTGGGTCTAATACCGGATAGGACCATGGTTTAGTGTCTCATGGTGGAAAGATTTTTTGGTGCAGGATGAGCTCGCGGCCTATCAGCTTGTTGGTGGGGTAATGGCCTACCAAGGCGTCGACGGGTAGCCGGCCTGAGAGGGTGGACGGCCACATTGGGACTGAGATACGGCCCAGACTCCTACGGGAGGCAGCAGTGGGGAATATTGCACAATGGGCGCAAGCCTGATGCAGCGACGCCGCGTGGGGGATGACGGCCTTCGGGTTGTAAACTCCTTTCGTTAGGGACGAAGCCGCACTTTTTTTGGGTGTGGTGACGGTACCTTTGTTAAGAAGCACCGGCTAACTA
>GV2UCFN02G7492
GGTGAGTAACACGTGGGTGATCTGCCCTGTACTTCGGGATAAGCTTGGGAAACTGGGTCTAATACCGGATAGGACCATGGTTTAGTGTCTCATGGTGGAAAGATTTTTTGGTGCAGGATGAGCTCGCGGCCTATCAGCTTGTTGGTGGGGTAATGGCCTACCAAGGCGTCGACGGGTAGCCGGCCTGAGAGGGTGGACGGCCACATTGGGACTGAGATACGGCCCAGACTCCTACGGGAGGCAGCAGTGGGGAATATTGCACAATGGGCGCAAGCCTGATGCAGCGACGCCGCGTGGGGGATGACGGCCTTCGGGTTGTAAACTCCTTTCGTTAGGGACGAAGCCGCACTTTTTTTGGGTGTGGTGACGGTACCTTTGTTAAGAAGCACCGGCTAACTA
>GV2UCFN02IQLRP
GGTGAGTAACACGTGGGTGATCTGCCCTGTACTTCGGGATAAGCTTGGGAAACTGGGTCTAATACCGGATAGGACCATGGTTTAGTGTCTCATGGTGGAAAGATTTTTTGGTGCAGGATGAGCTCGCGGCCTATCAGCTTGTTGGTGGGGTAATGGCCTACCAAGGCGTCGACGGGTAGCCGGCCTGAGAGGGTGGACGGCCACATTGGGACTGAGATACGGCCCAGACTCCTACGGGAGGCAGCAGTGGGGAATATTGCACAATGGGCGCAAGCCTGATGCAGCGACGCCGCGTGGGGGATGACGGCCTTCGGGTTGTAAACTCCTTTCGTTAGGGACGAAGCCGCACTTTTTTTGGGTGTGGTGACGGTACCTTTGTTAAGAAGCACCGGCTAACTA
>GV2UCFN02JK7OA
GGTGAGTAACACGTGGGTGATCTGCCCTGTACTTCGGGATAAGCTTGGGAAACTGGGTCTAATACCGGATAGGACCATGGTTTAGTGTCTCATGGTGGAAAGATTTTTTGGTGCAGGATGAGCTCGCGGCCTATCAGCTTGTTGGTGGGGTAATGGCCTACCAAGGCGTCGACGGGTAGCCGGCCTGAGAGGGTGGACGGCCACATTGGGACTGAGATACGGCCCAGACTCCTACGGGAGGCAGCAGTGGGGAATATTGCACAATGGGCGCAAGCCTGATGCAGCGACGCCGCGTGGGGGATGACGGCCTTCGGGTTGTAAACTCCTTTCGTTAGGGACGAAGCCGCACTTTTTTTGGGTGTGGTGACGGTACCTTTGTTAAGAAGCACCGGCTAACTA
>GV2UCFN02GP0E6
GGTGAGTAACACGTGGGTGATCTGCCCTGTACTTCGGGATAAGCTTGGGAAACTGGGTCTAATACCGGATAGGACCATGGTTTAGTGTCTCATGGTGGAAAGATTTTTTGGTGCAGGATGAGCTCGCGGCCTATCAGCTTGTTGGTGGGGTAATGGCCTACCAAGGCGTCGACGGGTAGCCGGCCTGAGAGGGTGGACGGCCACATTGGGACTGAGATACGGCCCAGACTCCTACGGGAGGCAGCAGTGGGGAATATTGCACAATGGGCGCAAGCCTGATGCAGCGACGCCGCGTGGGGGATGACGGCCTTCGGGTTGTAAACTCCTTTCGTTAGGGACGAAGCCGCACTTTTTTTGGGTGTGGTGACGGTACCTTTGTTAAGAAGCACCGGCTAACTA
>GV2UCFN02JTGRD
GGTGAGTAACACGTGGGTGATCTGCCCTGTACTTCGGGATAAGCTTGGGAAACTGGGTCTAATACCGGATAGGACCATGGTTTAGTGTCTCATGGTGGAAAGATTTTTTGGTGCAGGATGAGCTCGCGGCCTATCAGCTTGTTGGTGGGGTAATGGCCTACCAAGGCGTCGACGGGTAGCCGGCCTGAGAGGGTGGACGGCCACATTGGGACTGAGATACGGCCCAGACTCCTACGGGAGGCAGCAGTGGGGAATATTGCACAATGGGCGCAAGCCTGATGCAGCGACGCCGCGTGGGGGATGACGGCCTTCGGGTTGTAAACTCCTTTCGTTAGGGACGAAGCCGCACTTTTTTTGGGTGTGGTGACGGTACCTTTGTTAAGAAGCACCGGCTAACTA
>GV2UCFN02JJ6Q9
GGTGAGTAACACGTGGGTGATCTGCCCTGTACTTCGGGATAAGCTTGGGAAACTGGGTCTAATACCGGATAGGACCATGGTTTAGTGTCTCATGGTGGAAAGATTTTTTGGTGCAGGATGAGCTCGCGGCCTATCAGCTTGTTGGTGGGGTAATGGCCTACCAAGGCGTCGACGGGTAGCCGGCCTGAGAGGGTGGACGGCCACATTGGGACTGAGATACGGCCCAGACTCCTACGGGAGGCAGCAGTGGGGAATATTGCACAATGGGCGCAAGCCTGATGCAGCGACGCCGCGTGGGGGATGACGGCCTTCGGGTTGTAAACTCCTTTCGTTAGGGACGAAGCCGCACTTTTTTTGGGTGTGGTGACGGTACCTTTGTTAAGAAGCACCGGCTAACTA
>GV2UCFN02FV0H3
GGTGAGTAACACGTGGGTGATCTGCCCTGTACTTCGGGATAAGCTTGGGAAACTGGGTCTAATACCGGATAGGACCATGGTTTAGTGTCTCATGGTGGAAAGATTTTTTGGTGCAGGATGAGCTCGCGGCCTATCAGCTTGTTGGTGGGGTAATGGCCTACCAAGGCGTCGACGGGTAGCCGGCCTGAGAGGGTGGACGGCCACATTGGGACTGAGATACGGCCCAGACTCCTACGGGAGGCAGCAGTGGGGAATATTGCACAATGGGCGCAAGCCTGATGCAGCGACGCCGCGTGGGGGATGACGGCCTTCGGGTTGTAAACTCCTTTCGTTAGGGACGAAGCCGCACTTTTTTTGGGTGTGGTGACGGTACCTTTGTTAAGAAGCACCGGCTAACTA
>GV2UCFN02G1DX2
GGTGAGTAACACGTGGGTGATCTGCCCTGTACTTCGGGATAAGCTTGGGAAACTGGGTCTAATACCGGATAGGACCATGGTTTAGTGTCTCATGGTGGAAAGATTTTTTGGTGCAGGATGAGCTCGCGGCCTATCAGCTTGTTGGTGGGGTAATGGCCTACCAAGGCGTCGACGGGTAGCCGGCCTGAGAGGGTGGACGGCCACATTGGGACTGAGATACGGCCCAGACTCCTACGGGAGGCAGCAGTGGGGAATATTGCACAATGGGCGCAAGCCTGATGCAGCGACGCCGCGTGGGGGATGACGGCCTTCGGGTTGTAAACTCCTTTCGTTAGGGACGAAGCCGCACTTTTTTTGGGTGTGGTGACGGTACCTTTGTTAAGAAGCACCGGCTAACTA
>GV2UCFN02F2E8O
GGTGAGTAACACGTGGGTGATCTGCCCTGTACTTCGGGATAAGCTTGGGAAACTGGGTCTAATACCGGATAGGACCATGGTTTAGTGTCTCATGGTGGAAAGATTTTTTGGTGCAGGATGAGCTCGCGGCCTATCAGCTTGTTGGTGGGGTAATGGCCTACCAAGGCGTCGACGGGTAGCCGGCCTGAGAGGGTGGACGGCCACATTGGGACTGAGATACGGCCCAGACTCCTACGGGAGGCAGCAGTGGGGAATATTGCACAATGGGCGCAAGCCTGATGCAGCGACGCCGCGTGGGGGATGACGGCCTTCGGGTTGTAAACTCCTTTCGTTAGGGACGAAGCCGCACTTTTTTTGGGTGTGGTGACGGTACCTTTGTTAAGAAGCACCGGCTAACTA
>GV2UCFN02GF9W8
GGTGAGTAACACGTGGGTGATCTGCCCTGTACTTCGGGATAAGCTTGGGAAACTGGGTCTAATACCGGATAGGACCATGGTTTAGTGTCTCATGGTGGAAAGATTTTTTGGTGCAGGATGAGCTCGCGGCCTATCAGCTTGTTGGTGGGGTAATGGCCTACCAAGGCGTCGACGGGTAGCCGGCCTGAGAGGGTGGACGGCCACATTGGGACTGAGATACGGCCCAGACTCCTACGGGAGGCAGCAGTGGGGAATATTGCACAATGGGCGCAAGCCTGATGCAGCGACGCCGCGTGGGGGATGACGGCCTTCGGGTTGTAAACTCCTTTCGTTAGGGACGAAGCCGCACTTTTTTTGGGTGTGGTGACGGTACCTTTGTTAAGAAGCACCGGCTAACTA
>GV2UCFN02JTCZ5
GGTGAGTAACACGTGGGTGATCTGCCCTGTACTTCGGGATAAGCTTGGGAAACTGGGTCTAATACCGGATAGGACCATGGTTTAGTGTCTCATGGTGGAAAGATTTTTTGGTGCAGGATGAGCTCGCGGCCTATCAGCTTGTTGGTGGGGTAATGGCCTACCAAGGCGTCGACGGGTAGCCGGCCTGAGAGGGTGGACGGCCACATTGGGACTGAGATACGGCCCAGACTCCTACGGGAGGCAGCAGTGGGGAATATTGCACAATGGGCGCAAGCCTGATGCAGCGACGCCGCGTGGGGGATGACGGCCTTCGGGTTGTAAACTCCTTTCGTTAGGGACGAAGCCGCACTTTTTTTGGGTGTGGTGACGGTACCTTTGTTAAGAAGCACCGGCTAACTA
>GV2UCFN02ITOZD
GGTGAGTAACACGTGGGTGATCTGCCCTGTACTTCGGGATAAGCTTGGGAAACTGGGTCTAATACCGGATAGGACCATGGTTTAGTGTCTCATGGTGGAAAGATTTTTTGGTGCAGGATGAGCTCGCGGCCTATCAGCTTGTTGGTGGGGTAATGGCCTACCAAGGCGTCGACGGGTAGCCGGCCTGAGAGGGTGGACGGCCACATTGGGACTGAGATACGGCCCAGACTCCTACGGGAGGCAGCAGTGGGGAATATTGCACAATGGGCGCAAGCCTGATGCAGCGACGCCGCGTGGGGGATGACGGCCTTCGGGTTGTAAACTCCTTTCGTTAGGGACGAAGCCGCACTTTTTTTGGGTGTGGTGACGGTACCTTTGTTAAGAAGCACCGGCTAACTA
>GV2UCFN02JF2GA
GGTGAGTAACACGTGGGTGATCTGCCCTGTACTTCGGGATAAGCTTGGGAAACTGGGTCTAATACCGGATAGGACCATGGTTTAGTGTCTCATGGTGGAAAGATTTTTTGGTGCAGGATGAGCTCGCGGCCTATCAGCTTGTTGGTGGGGTAATGGCCTACCAAGGCGTCGACGGGTAGCCGGCCTGAGAGGGTGGACGGCCACATTGGGACTGAGATACGGCCCAGACTCCTACGGGAGGCAGCAGTGGGGAATATTGCACAATGGGCGCAAGCCTGATGCAGCGACGCCGCGTGGGGGATGACGGCCTTCGGGTTGTAAACTCCTTTCGTTAGGGACGAAGCCGCACTTTTTTTGGGTGTGGTGACGGTACCTTTGTTAAGAAGCACCGGCTAACTA
>GV2UCFN02F2QBC
GGTGAGTAACACGTGGGTGATCTGCCCTGTACTTCGGGATAAGCTTGGGAAACTGGGTCTAATACCGGATAGGACCATGGTTTAGTGTCTCATGGTGGAAAGATTTTTTGGTGCAGGATGAGCTCGCGGCCTATCAGCTTGTTGGTGGGGTAATGGCCTACCAAGGCGTCGACGGGTAGCCGGCCTGAGAGGGTGGACGGCCACATTGGGACTGAGATACGGCCCAGACTCCTACGGGAGGCAGCAGTGGGGAATATTGCACAATGGGCGCAAGCCTGATGCAGCGACGCCGCGTGGGGGATGACGGCCTTCGGGTTGTAAACTCCTTTCGTTAGGGACGAAGCCGCACTTTTTTTGGGTGTGGTGACGGTACCTTTGTTAAGAAGCACCGGCTAACTA
>GV2UCFN02JZS1C
GGTGAGTAACACGTGGGTGATCTGCCCTGTACTTCGGGATAAGCTTGGGAAACTGGGTCTAATACCGGATAGGACCATGGTTTAGTGTCTCATGGTGGAAAGATTTTTTGGTGCAGGATGAGCTCGCGGCCTATCAGCTTGTTGGTGGGGTAATGGCCTACCAAGGCGTCGACGGGTAGCCGGCCTGAGAGGGTGGACGGCCACATTGGGACTGAGATACGGCCCAGACTCCTACGGGAGGCAGCAGTGGGGAATATTGCACAATGGGCGCAAGCCTGATGCAGCGACGCCGCGTGGGGGATGACGGCCTTCGGGTTGTAAACTCCTTTCGTTAGGGACGAAGCCGCACTTTTTTTGGGTGTGGTGACGGTACCTTTGTTAAGAAGCACCGGCTAACTA
>GV2UCFN02GMXJC
GGTGAGTAACACGTGGGTGATCTGCCCTGTACTTCGGGATAAGCTTGGGAAACTGGGTCTAATACCGGATAGGACCATGGTTTAGTGTCTCATGGTGGAAAGATTTTTTGGTGCAGGATGAGCTCGCGGCCTATCAGCTTGTTGGTGGGGTAATGGCCTACCAAGGCGTCGACGGGTAGCCGGCCTGAGAGGGTGGACGGCCACATTGGGACTGAGATACGGCCCAGACTCCTACGGGAGGCAGCAGTGGGGAATATTGCACAATGGGCGCAAGCCTGATGCAGCGACGCCGCGTGGGGGATGACGGCCTTCGGGTTGTAAACTCCTTTCGTTAGGGACGAAGCCGCACTTTTTTTGGGTGTGGTGACGGTACCTTTGTTAAGAAGCACCGGCTAACTA
>GV2UCFN02JKRYG
GGTGAGTAACACGTGGGTGATCTGCCCTGTACTTCGGGATAAGCTTGGGAAACTGGGTCTAATACCGGATAGGACCATGGTTTAGTGTCTCATGGTGGAAAGATTTTTTGGTGCAGGATGAGCTCGCGGCCTATCAGCTTGTTGGTGGGGTAATGGCCTACCAAGGCGTCGACGGGTAGCCGGCCTGAGAGGGTGGACGGCCACATTGGGACTGAGATACGGCCCAGACTCCTACGGGAGGCAGCAGTGGGGAATATTGCACAATGGGCGCAAGCCTGATGCAGCGACGCCGCGTGGGGGATGACGGCCTTCGGGTTGTAAACTCCTTTCGTTAGGGACGAAGCCGCACTTTTTTTGGGTGTGGTGACGGTACCTTTGTTAAGAAGCACCGGCTAACTA
>GV2UCFN02I407V
GGTGAGTAACACGTGGGTGATCTGCCCTGTACTTCGGGATAAGCTTGGGAAACTGGGTCTAATACCGGATAGGACCATGGTTTAGTGTCTCATGGTGGAAAGATTTTTTGGTGCAGGATGAGCTCGCGGCCTATCAGCTTGTTGGTGGGGTAATGGCCTACCAAGGCGTCGACGGGTAGCCGGCCTGAGAGGGTGGACGGCCACATTGGGACTGAGATACGGCCCAGACTCCTACGGGAGGCAGCAGTGGGGAATATTGCACAATGGGCGCAAGCCTGATGCAGCGACGCCGCGTGGGGGATGACGGCCTTCGGGTTGTAAACTCCTTTCGTTAGGGACGAAGCCGCACTTTTTTTGGGTGTGGTGACGGTACCTTTGTTAAGAAGCACCGGCTAACTA
>GV2UCFN02JA9CY
GGTGAGTAACACGTGGGTGATCTGCCCTGTACTTCGGGATAAGCTTGGGAAACTGGGTCTAATACCGGATAGGACCATGGTTTAGTGTCTCATGGTGGAAAGATTTTTTGGTGCAGGATGAGCTCGCGGCCTATCAGCTTGTTGGTGGGGTAATGGCCTACCAAGGCGTCGACGGGTAGCCGGCCTGAGAGGGTGGACGGCCACATTGGGACTGAGATACGGCCCAGACTCCTACGGGAGGCAGCAGTGGGGAATATTGCACAATGGGCGCAAGCCTGATGCAGCGACGCCGCGTGGGGGATGACGGCCTTCGGGTTGTAAACTCCTTTCGTTAGGGACGAAGCCGCACTTTTTTTGGGTGTGGTGACGGTACCTTTGTTAAGAAGCACCGGCTAACTA
>GV2UCFN02HY530
GGTGAGTAACACGTGGGTGATCTGCCCTGTACTTCGGGATAAGCTTGGGAAACTGGGTCTAATACCGGATAGGACCATGGTTTAGTGTCTCATGGTGGAAAGATTTTTTGGTGCAGGATGAGCTCGCGGCCTATCAGCTTGTTGGTGGGGTAATGGCCTACCAAGGCGTCGACGGGTAGCCGGCCTGAGAGGGTGGACGGCCACATTGGGACTGAGATACGGCCCAGACTCCTACGGGAGGCAGCAGTGGGGAATATTGCACAATGGGCGCAAGCCTGATGCAGCGACGCCGCGTGGGGGATGACGGCCTTCGGGTTGTAAACTCCTTTCGTTAGGGACGAAGCCGCACTTTTTTTGGGTGTGGTGACGGTACCTTTGTTAAGAAGCACCGGCTAACTA
>GV2UCFN02G4LD2
GGTGAGTAACACGTGGGTGATCTGCCCTGTACTTCGGGATAAGCTTGGGAAACTGGGTCTAATACCGGATAGGACCATGGTTTAGTGTCTCATGGTGGAAAGATTTTTTGGTGCAGGATGAGCTCGCGGCCTATCAGCTTGTTGGTGGGGTAATGGCCTACCAAGGCGTCGACGGGTAGCCGGCCTGAGAGGGTGGACGGCCACATTGGGACTGAGATACGGCCCAGACTCCTACGGGAGGCAGCAGTGGGGAATATTGCACAATGGGCGCAAGCCTGATGCAGCGACGCCGCGTGGGGGATGACGGCCTTCGGGTTGTAAACTCCTTTCGTTAGGGACGAAGCCGCACTTTTTTTGGGTGTGGTGACGGTACCTTTGTTAAGAAGCACCGGCTAACTA
>GV2UCFN02IULEI
GGTGAGTAACACGTGGGTGATCTGCCCTGTACTTCGGGATAAGCTTGGGAAACTGGGTCTAATACCGGATAGGACCATGGTTTAGTGTCTCATGGTGGAAAGATTTTTTGGTGCAGGATGAGCTCGCGGCCTATCAGCTTGTTGGTGGGGTAATGGCCTACCAAGGCGTCGACGGGTAGCCGGCCTGAGAGGGTGGACGGCCACATTGGGACTGAGATACGGCCCAGACTCCTACGGGAGGCAGCAGTGGGGAATATTGCACAATGGGCGCAAGCCTGATGCAGCGACGCCGCGTGGGGGATGACGGCCTTCGGGTTGTAAACTCCTTTCGTTAGGGACGAAGCCGCACTTTTTTTGGGTGTGGTGACGGTACCTTTGTTAAGAAGCACCGGCTAACTA
>GV2UCFN02HSQ5L
GGTGAGTAACACGTGGGTGATCTGCCCTGTACTTCGGGATAAGCTTGGGAAACTGGGTCTAATACCGGATAGGACCATGGTTTAGTGTCTCATGGTGGAAAGATTTTTTGGTGCAGGATGAGCTCGCGGCCTATCAGCTTGTTGGTGGGGTAATGGCCTACCAAGGCGTCGACGGGTAGCCGGCCTGAGAGGGTGGACGGCCACATTGGGACTGAGATACGGCCCAGACTCCTACGGGAGGCAGCAGTGGGGAATATTGCACAATGGGCGCAAGCCTGATGCAGCGACGCCGCGTGGGGGATGACGGCCTTCGGGTTGTAAACTCCTTTCGTTAGGGACGAAGCCGCACTTTTTTTGGGTGTGGTGACGGTACCTTTGTTAAGAAGCACCGGCTAACTA
>GV2UCFN02G77H2
GGTGAGTAACACGTGGGTGATCTGCCCTGTACTTCGGGATAAGCTTGGGAAACTGGGTCTAATACCGGATAGGACCATGGTTTAGTGTCTCATGGTGGAAAGATTTTTTGGTGCAGGATGAGCTCGCGGCCTATCAGCTTGTTGGTGGGGTAATGGCCTACCAAGGCGTCGACGGGTAGCCGGCCTGAGAGGGTGGACGGCCACATTGGGACTGAGATACGGCCCAGACTCCTACGGGAGGCAGCAGTGGGGAATATTGCACAATGGGCGCAAGCCTGATGCAGCGACGCCGCGTGGGGGATGACGGCCTTCGGGTTGTAAACTCCTTTCGTTAGGGACGAAGCCGCACTTTTTTTGGGTGTGGTGACGGTACCTTTGTTAAGAAGCACCGGCTAACTA
>GV2UCFN02H4CQD
GGTGAGTAACACGTGGGTGATCTGCCCTGTACTTCGGGATAAGCTTGGGAAACTGGGTCTAATACCGGATAGGACCATGGTTTAGTGTCTCATGGTGGAAAGATTTTTTGGTGCAGGATGAGCTCGCGGCCTATCAGCTTGTTGGTGGGGTAATGGCCTACCAAGGCGTCGACGGGTAGCCGGCCTGAGAGGGTGGACGGCCACATTGGGACTGAGATACGGCCCAGACTCCTACGGGAGGCAGCAGTGGGGAATATTGCACAATGGGCGCAAGCCTGATGCAGCGACGCCGCGTGGGGGATGACGGCCTTCGGGTTGTAAACTCCTTTCGTTAGGGACGAAGCCGCACTTTTTTTGGGTGTGGTGACGGTACCTTTGTTAAGAAGCACCGGCTAACTA
>GV2UCFN02GGIDK
GGTGAGTAACACGTGGGTGATCTGCCCTGTACTTCGGGATAAGCTTGGGAAACTGGGTCTAATACCGGATAGGACCATGGTTTAGTGTCTCATGGTGGAAAGATTTTTTGGTGCAGGATGAGCTCGCGGCCTATCAGCTTGTTGGTGGGGTAATGGCCTACCAAGGCGTCGACGGGTAGCCGGCCTGAGAGGGTGGACGGCCACATTGGGACTGAGATACGGCCCAGACTCCTACGGGAGGCAGCAGTGGGGAATATTGCACAATGGGCGCAAGCCTGATGCAGCGACGCCGCGTGGGGGATGACGGCCTTCGGGTTGTAAACTCCTTTCGTTAGGGACGAAGCCGCACTTTTTTTGGGTGTGGTGACGGTACCTTTGTTAAGAAGCACCGGCTAACTA
>GV2UCFN02FH0LJ
GGTGAGTAACACGTGGGTGATCTGCCCTGTACTTCGGGATAAGCTTGGGAAACTGGGTCTAATACCGGATAGGACCATGGTTTAGTGTCTCATGGTGGAAAGATTTTTTGGTGCAGGATGAGCTCGCGGCCTATCAGCTTGTTGGTGGGGTAATGGCCTACCAAGGCGTCGACGGGTAGCCGGCCTGAGAGGGTGGACGGCCACATTGGGACTGAGATACGGCCCAGACTCCTACGGGAGGCAGCAGTGGGGAATATTGCACAATGGGCGCAAGCCTGATGCAGCGACGCCGCGTGGGGGATGACGGCCTTCGGGTTGTAAACTCCTTTCGTTAGGGACGAAGCCGCACTTTTTTTGGGTGTGGTGACGGTACCTTTGTTAAGAAGCACCGGCTAACTA
>GV2UCFN02IIZFJ
GGTGAGTAACACGTGGGTGATCTGCCCTGTACTTCGGGATAAGCTTGGGAAACTGGGTCTAATACCGGATAGGACCATGGTTTAGTGTCTCATGGTGGAAAGATTTTTTGGTGCAGGATGAGCTCGCGGCCTATCAGCTTGTTGGTGGGGTAATGGCCTACCAAGGCGTCGACGGGTAGCCGGCCTGAGAGGGTGGACGGCCACATTGGGACTGAGATACGGCCCAGACTCCTACGGGAGGCAGCAGTGGGGAATATTGCACAATGGGCGCAAGCCTGATGCAGCGACGCCGCGTGGGGGATGACGGCCTTCGGGTTGTAAACTCCTTTCGTTAGGGACGAAGCCGCACTTTTTTTGGGTGTGGTGACGGTACCTTTGTTAAGAAGCACCGGCTAACTA
>GV2UCFN02FU11R
GGTGAGTAACACGTGGGTGATCTGCCCTGTACTTCGGGATAAGCTTGGGAAACTGGGTCTAATACCGGATAGGACCATGGTTTAGTGTCTCATGGTGGAAAGATTTTTTGGTGCAGGATGAGCTCGCGGCCTATCAGCTTGTTGGTGGGGTAATGGCCTACCAAGGCGTCGACGGGTAGCCGGCCTGAGAGGGTGGACGGCCACATTGGGACTGAGATACGGCCCAGACTCCTACGGGAGGCAGCAGTGGGGAATATTGCACAATGGGCGCAAGCCTGATGCAGCGACGCCGCGTGGGGGATGACGGCCTTCGGGTTGTAAACTCCTTTCGTTAGGGACGAAGCCGCACTTTTTTTGGGTGTGGTGACGGTACCTTTGTTAAGAAGCACCGGCTAACTA
>GV2UCFN02JJJBJ
GGTGAGTAACACGTGGGTGATCTGCCCTGTACTTCGGGATAAGCTTGGGAAACTGGGTCTAATACCGGATAGGACCATGGTTTAGTGTCTCATGGTGGAAAGATTTTTTGGTGCAGGATGAGCTCGCGGCCTATCAGCTTGTTGGTGGGGTAATGGCCTACCAAGGCGTCGACGGGTAGCCGGCCTGAGAGGGTGGACGGCCACATTGGGACTGAGATACGGCCCAGACTCCTACGGGAGGCAGCAGTGGGGAATATTGCACAATGGGCGCAAGCCTGATGCAGCGACGCCGCGTGGGGGATGACGGCCTTCGGGTTGTAAACTCCTTTCGTTAGGGACGAAGCCGCACTTTTTTTGGGTGTGGTGACGGTACCTTTGTTAAGAAGCACCGGCTAACTA
>GV2UCFN02G100Z
GGTGAGTAACACGTGGGTGATCTGCCCTGTACTTCGGGATAAGCTTGGGAAACTGGGTCTAATACCGGATAGGACCATGGTTTAGTGTCTCATGGTGGAAAGATTTTTTGGTGCAGGATGAGCTCGCGGCCTATCAGCTTGTTGGTGGGGTAATGGCCTACCAAGGCGTCGACGGGTAGCCGGCCTGAGAGGGTGGACGGCCACATTGGGACTGAGATACGGCCCAGACTCCTACGGGAGGCAGCAGTGGGGAATATTGCACAATGGGCGCAAGCCTGATGCAGCGACGCCGCGTGGGGGATGACGGCCTTCGGGTTGTAAACTCCTTTCGTTAGGGACGAAGCCGCACTTTTTTTGGGTGTGGTGACGGTACCTTTGTTAAGAAGCACCGGCTAACTA
>GV2UCFN02JXAC1
GGTGAGTAACACGTGGGTGATCTGCCCTGTACTTCGGGATAAGCTTGGGAAACTGGGTCTAATACCGGATAGGACCATGGTTTAGTGTCTCATGGTGGAAAGATTTTTTGGTGCAGGATGAGCTCGCGGCCTATCAGCTTGTTGGTGGGGTAATGGCCTACCAAGGCGTCGACGGGTAGCCGGCCTGAGAGGGTGGACGGCCACATTGGGACTGAGATACGGCCCAGACTCCTACGGGAGGCAGCAGTGGGGAATATTGCACAATGGGCGCAAGCCTGATGCAGCGACGCCGCGTGGGGGATGACGGCCTTCGGGTTGTAAACTCCTTTCGTTAGGGACGAAGCCGCACTTTTTTTGGGTGTGGTGACGGTACCTTTGTTAAGAAGCACCGGCTAACTA
>GV2UCFN02FW7VK
GGTGAGTAACACGTGGGTGATCTGCCCTGTACTTCGGGATAAGCTTGGGAAACTGGGTCTAATACCGGATAGGACCATGGTTTAGTGTCTCATGGTGGAAAGATTTTTTGGTGCAGGATGAGCTCGCGGCCTATCAGCTTGTTGGTGGGGTAATGGCCTACCAAGGCGTCGACGGGTAGCCGGCCTGAGAGGGTGGACGGCCACATTGGGACTGAGATACGGCCCAGACTCCTACGGGAGGCAGCAGTGGGGAATATTGCACAATGGGCGCAAGCCTGATGCAGCGACGCCGCGTGGGGGATGACGGCCTTCGGGTTGTAAACTCCTTTCGTTAGGGACGAAGCCGCACTTTTTTTGGGTGTGGTGACGGTACCTTTGTTAAGAAGCACCGGCTAACTA
>GV2UCFN02HNJU7
GGTGAGTAACACGTGGGTGATCTGCCCTGTACTTCGGGATAAGCTTGGGAAACTGGGTCTAATACCGGATAGGACCATGGTTTAGTGTCTCATGGTGGAAAGATTTTTTGGTGCAGGATGAGCTCGCGGCCTATCAGCTTGTTGGTGGGGTAATGGCCTACCAAGGCGTCGACGGGTAGCCGGCCTGAGAGGGTGGACGGCCACATTGGGACTGAGATACGGCCCAGACTCCTACGGGAGGCAGCAGTGGGGAATATTGCACAATGGGCGCAAGCCTGATGCAGCGACGCCGCGTGGGGGATGACGGCCTTCGGGTTGTAAACTCCTTTCGTTAGGGACGAAGCCGCACTTTTTTTGGGTGTGGTGACGGTACCTTTGTTAAGAAGCACCGGCTAACTA
>GV2UCFN02GV11C
GGTGAGTAACACGTGGGTGATCTGCCCTGTACTTCGGGATAAGCTTGGGAAACTGGGTCTAATACCGGATAGGACCATGGTTTAGTGTCTCATGGTGGAAAGATTTTTTGGTGCAGGATGAGCTCGCGGCCTATCAGCTTGTTGGTGGGGTAATGGCCTACCAAGGCGTCGACGGGTAGCCGGCCTGAGAGGGTGGACGGCCACATTGGGACTGAGATACGGCCCAGACTCCTACGGGAGGCAGCAGTGGGGAATATTGCACAATGGGCGCAAGCCTGATGCAGCGACGCCGCGTGGGGGATGACGGCCTTCGGGTTGTAAACTCCTTTCGTTAGGGACGAAGCCGCACTTTTTTTGGGTGTGGTGACGGTACCTTTGTTAAGAAGCACCGGCTAACTA
>GV2UCFN02HCUB0
GGTGAGTAACACGTGGGTGATCTGCCCTGTACTTCGGGATAAGCTTGGGAAACTGGGTCTAATACCGGATAGGACCATGGTTTAGTGTCTCATGGTGGAAAGATTTTTTGGTGCAGGATGAGCTCGCGGCCTATCAGCTTGTTGGTGGGGTAATGGCCTACCAAGGCGTCGACGGGTAGCCGGCCTGAGAGGGTGGACGGCCACATTGGGACTGAGATACGGCCCAGACTCCTACGGGAGGCAGCAGTGGGGAATATTGCACAATGGGCGCAAGCCTGATGCAGCGACGCCGCGTGGGGGATGACGGCCTTCGGGTTGTAAACTCCTTTCGTTAGGGACGAAGCCGCACTTTTTTTGGGTGTGGTGACGGTACCTTTGTTAAGAAGCACCGGCTAACTA
>GV2UCFN02G59JM
GGTGAGTAACACGTGGGTGATCTGCCCTGTACTTCGGGATAAGCTTGGGAAACTGGGTCTAATACCGGATAGGACCATGGTTTAGTGTCTCATGGTGGAAAGATTTTTTGGTGCAGGATGAGCTCGCGGCCTATCAGCTTGTTGGTGGGGTAATGGCCTACCAAGGCGTCGACGGGTAGCCGGCCTGAGAGGGTGGACGGCCACATTGGGACTGAGATACGGCCCAGACTCCTACGGGAGGCAGCAGTGGGGAATATTGCACAATGGGCGCAAGCCTGATGCAGCGACGCCGCGTGGGGGATGACGGCCTTCGGGTTGTAAACTCCTTTCGTTAGGGACGAAGCCGCACTTTTTTTGGGTGTGGTGACGGTACCTTTGTTAAGAAGCACCGGCTAACTA
>GV2UCFN02GXQ46
GGTGAGTAACACGTGGGTGATCTGCCCTGTACTTCGGGATAAGCTTGGGAAACTGGGTCTAATACCGGATAGGACCATGGTTTAGTGTCTCATGGTGGAAAGATTTTTTGGTGCAGGATGAGCTCGCGGCCTATCAGCTTGTTGGTGGGGTAATGGCCTACCAAGGCGTCGACGGGTAGCCGGCCTGAGAGGGTGGACGGCCACATTGGGACTGAGATACGGCCCAGACTCCTACGGGAGGCAGCAGTGGGGAATATTGCACAATGGGCGCAAGCCTGATGCAGCGACGCCGCGTGGGGGATGACGGCCTTCGGGTTGTAAACTCCTTTCGTTAGGGACGAAGCCGCACTTTTTTTGGGTGTGGTGACGGTACCTTTGTTAAGAAGCACCGGCTAACTA
>GV2UCFN02G9WML
GGTGAGTAACACGTGGGTGATCTGCCCTGTACTTCGGGATAAGCTTGGGAAACTGGGTCTAATACCGGATAGGACCATGGTTTAGTGTCTCATGGTGGAAAGATTTTTTGGTGCAGGATGAGCTCGCGGCCTATCAGCTTGTTGGTGGGGTAATGGCCTACCAAGGCGTCGACGGGTAGCCGGCCTGAGAGGGTGGACGGCCACATTGGGACTGAGATACGGCCCAGACTCCTACGGGAGGCAGCAGTGGGGAATATTGCACAATGGGCGCAAGCCTGATGCAGCGACGCCGCGTGGGGGATGACGGCCTTCGGGTTGTAAACTCCTTTCGTTAGGGACGAAGCCGCACTTTTTTTGGGTGTGGTGACGGTACCTTTGTTAAGAAGCACCGGCTAACTA
>GV2UCFN02G966J
GGTGAGTAACACGTGGGTGATCTGCCCTGTACTTCGGGATAAGCTTGGGAAACTGGGTCTAATACCGGATAGGACCATGGTTTAGTGTCTCATGGTGGAAAGATTTTTTGGTGCAGGATGAGCTCGCGGCCTATCAGCTTGTTGGTGGGGTAATGGCCTACCAAGGCGTCGACGGGTAGCCGGCCTGAGAGGGTGGACGGCCACATTGGGACTGAGATACGGCCCAGACTCCTACGGGAGGCAGCAGTGGGGAATATTGCACAATGGGCGCAAGCCTGATGCAGCGACGCCGCGTGGGGGATGACGGCCTTCGGGTTGTAAACTCCTTTCGTTAGGGACGAAGCCGCACTTTTTTTGGGTGTGGTGACGGTACCTTTGTTAAGAAGCACCGGCTAACTA
>GV2UCFN02JFX8S
GGTGAGTAACACGTGGGTGATCTGCCCTGTACTTCGGGATAAGCTTGGGAAACTGGGTCTAATACCGGATAGGACCATGGTTTAGTGTCTCATGGTGGAAAGATTTTTTGGTGCAGGATGAGCTCGCGGCCTATCAGCTTGTTGGTGGGGTAATGGCCTACCAAGGCGTCGACGGGTAGCCGGCCTGAGAGGGTGGACGGCCACATTGGGACTGAGATACGGCCCAGACTCCTACGGGAGGCAGCAGTGGGGAATATTGCACAATGGGCGCAAGCCTGATGCAGCGACGCCGCGTGGGGGATGACGGCCTTCGGGTTGTAAACTCCTTTCGTTAGGGACGAAGCCGCACTTTTTTTGGGTGTGGTGACGGTACCTTTGTTAAGAAGCACCGGCTAACTA
>GV2UCFN02FZDAX
GGTGAGTAACACGTGGGTGATCTGCCCTGTACTTCGGGATAAGCTTGGGAAACTGGGTCTAATACCGGATAGGACCATGGTTTAGTGTCTCATGGTGGAAAGATTTTTTGGTGCAGGATGAGCTCGCGGCCTATCAGCTTGTTGGTGGGGTAATGGCCTACCAAGGCGTCGACGGGTAGCCGGCCTGAGAGGGTGGACGGCCACATTGGGACTGAGATACGGCCCAGACTCCTACGGGAGGCAGCAGTGGGGAATATTGCACAATGGGCGCAAGCCTGATGCAGCGACGCCGCGTGGGGGATGACGGCCTTCGGGTTGTAAACTCCTTTCGTTAGGGACGAAGCCGCACTTTTTTTGGGTGTGGTGACGGTACCTTTGTTAAGAAGCACCGGCTAACTA
>GV2UCFN02I9U3N
GGTGAGTAACACGTGGGTGATCTGCCCTGTACTTCGGGATAAGCTTGGGAAACTGGGTCTAATACCGGATAGGACCATGGTTTAGTGTCTCATGGTGGAAAGATTTTTTGGTGCAGGATGAGCTCGCGGCCTATCAGCTTGTTGGTGGGGTAATGGCCTACCAAGGCGTCGACGGGTAGCCGGCCTGAGAGGGTGGACGGCCACATTGGGACTGAGATACGGCCCAGACTCCTACGGGAGGCAGCAGTGGGGAATATTGCACAATGGGCGCAAGCCTGATGCAGCGACGCCGCGTGGGGGATGACGGCCTTCGGGTTGTAAACTCCTTTCGTTAGGGACGAAGCCGCACTTTTTTTGGGTGTGGTGACGGTACCTTTGTTAAGAAGCACCGGCTAACTA
>GV2UCFN02G75NU
GGTGAGTAACACGTGGGTGATCTGCCCTGTACTTCGGGATAAGCTTGGGAAACTGGGTCTAATACCGGATAGGACCATGGTTTAGTGTCTCATGGTGGAAAGATTTTTTGGTGCAGGATGAGCTCGCGGCCTATCAGCTTGTTGGTGGGGTAATGGCCTACCAAGGCGTCGACGGGTAGCCGGCCTGAGAGGGTGGACGGCCACATTGGGACTGAGATACGGCCCAGACTCCTACGGGAGGCAGCAGTGGGGAATATTGCACAATGGGCGCAAGCCTGATGCAGCGACGCCGCGTGGGGGATGACGGCCTTCGGGTTGTAAACTCCTTTCGTTAGGGACGAAGCCGCACTTTTTTTGGGTGTGGTGACGGTACCTTTGTTAAGAAGCACCGGCTAACTA
>GV2UCFN02F42F8
GGTGAGTAACACGTGGGTGATCTGCCCTGTACTTCGGGATAAGCTTGGGAAACTGGGTCTAATACCGGATAGGACCATGGTTTAGTGTCTCATGGTGGAAAGATTTTTTGGTGCAGGATGAGCTCGCGGCCTATCAGCTTGTTGGTGGGGTAATGGCCTACCAAGGCGTCGACGGGTAGCCGGCCTGAGAGGGTGGACGGCCACATTGGGACTGAGATACGGCCCAGACTCCTACGGGAGGCAGCAGTGGGGAATATTGCACAATGGGCGCAAGCCTGATGCAGCGACGCCGCGTGGGGGATGACGGCCTTCGGGTTGTAAACTCCTTTCGTTAGGGACGAAGCCGCACTTTTTTTGGGTGTGGTGACGGTACCTTTGTTAAGAAGCACCGGCTAACTA
>GV2UCFN02FLQX9
GGTGAGTAACACGTGGGTGATCTGCCCTGTACTTCGGGATAAGCTTGGGAAACTGGGTCTAATACCGGATAGGACCATGGTTTAGTGTCTCATGGTGGAAAGATTTTTTGGTGCAGGATGAGCTCGCGGCCTATCAGCTTGTTGGTGGGGTAATGGCCTACCAAGGCGTCGACGGGTAGCCGGCCTGAGAGGGTGGACGGCCACATTGGGACTGAGATACGGCCCAGACTCCTACGGGAGGCAGCAGTGGGGAATATTGCACAATGGGCGCAAGCCTGATGCAGCGACGCCGCGTGGGGGATGACGGCCTTCGGGTTGTAAACTCCTTTCGTTAGGGACGAAGCCGCACTTTTTTTGGGTGTGGTGACGGTACCTTTGTTAAGAAGCACCGGCTAACTA
>GV2UCFN02IX8M4
GGTGAGTAACACGTGGGTGATCTGCCCTGTACTTCGGGATAAGCTTGGGAAACTGGGTCTAATACCGGATAGGACCATGGTTTAGTGTCTCATGGTGGAAAGATTTTTTGGTGCAGGATGAGCTCGCGGCCTATCAGCTTGTTGGTGGGGTAATGGCCTACCAAGGCGTCGACGGGTAGCCGGCCTGAGAGGGTGGACGGCCACATTGGGACTGAGATACGGCCCAGACTCCTACGGGAGGCAGCAGTGGGGAATATTGCACAATGGGCGCAAGCCTGATGCAGCGACGCCGCGTGGGGGATGACGGCCTTCGGGTTGTAAACTCCTTTCGTTAGGGACGAAGCCGCACTTTTTTTGGGTGTGGTGACGGTACCTTTGTTAAGAAGCACCGGCTAACTA
>GV2UCFN02HEJ59
GGTGAGTAACACGTGGGTGATCTGCCCTGTACTTCGGGATAAGCTTGGGAAACTGGGTCTAATACCGGATAGGACCATGGTTTAGTGTCTCATGGTGGAAAGATTTTTTGGTGCAGGATGAGCTCGCGGCCTATCAGCTTGTTGGTGGGGTAATGGCCTACCAAGGCGTCGACGGGTAGCCGGCCTGAGAGGGTGGACGGCCACATTGGGACTGAGATACGGCCCAGACTCCTACGGGAGGCAGCAGTGGGGAATATTGCACAATGGGCGCAAGCCTGATGCAGCGACGCCGCGTGGGGGATGACGGCCTTCGGGTTGTAAACTCCTTTCGTTAGGGACGAAGCCGCACTTTTTTTGGGTGTGGTGACGGTACCTTTGTTAAGAAGCACCGGCTAACTA
>GV2UCFN02HSVOQ
GGTGAGTAACACGTGGGTGATCTGCCCTGTACTTCGGGATAAGCTTGGGAAACTGGGTCTAATACCGGATAGGACCATGGTTTAGTGTCTCATGGTGGAAAGATTTTTTGGTGCAGGATGAGCTCGCGGCCTATCAGCTTGTTGGTGGGGTAATGGCCTACCAAGGCGTCGACGGGTAGCCGGCCTGAGAGGGTGGACGGCCACATTGGGACTGAGATACGGCCCAGACTCCTACGGGAGGCAGCAGTGGGGAATATTGCACAATGGGCGCAAGCCTGATGCAGCGACGCCGCGTGGGGGATGACGGCCTTCGGGTTGTAAACTCCTTTCGTTAGGGACGAAGCCGCACTTTTTTTGGGTGTGGTGACGGTACCTTTGTTAAGAAGCACCGGCTAACTA
>GV2UCFN02F1O1N
GGTGAGTAACACGTGGGTGATCTGCCCTGTACTTCGGGATAAGCTTGGGAAACTGGGTCTAATACCGGATAGGACCATGGTTTAGTGTCTCATGGTGGAAAGATTTTTTGGTGCAGGATGAGCTCGCGGCCTATCAGCTTGTTGGTGGGGTAATGGCCTACCAAGGCGTCGACGGGTAGCCGGCCTGAGAGGGTGGACGGCCACATTGGGACTGAGATACGGCCCAGACTCCTACGGGAGGCAGCAGTGGGGAATATTGCACAATGGGCGCAAGCCTGATGCAGCGACGCCGCGTGGGGGATGACGGCCTTCGGGTTGTAAACTCCTTTCGTTAGGGACGAAGCCGCACTTTTTTTGGGTGTGGTGACGGTACCTTTGTTAAGAAGCACCGGCTAACTA
>GV2UCFN02I6IH3
GGTGAGTAACACGTGGGTGATCTGCCCTGTACTTCGGGATAAGCTTGGGAAACTGGGTCTAATACCGGATAGGACCATGGTTTAGTGTCTCATGGTGGAAAGATTTTTTGGTGCAGGATGAGCTCGCGGCCTATCAGCTTGTTGGTGGGGTAATGGCCTACCAAGGCGTCGACGGGTAGCCGGCCTGAGAGGGTGGACGGCCACATTGGGACTGAGATACGGCCCAGACTCCTACGGGAGGCAGCAGTGGGGAATATTGCACAATGGGCGCAAGCCTGATGCAGCGACGCCGCGTGGGGGATGACGGCCTTCGGGTTGTAAACTCCTTTCGTTAGGGACGAAGCCGCACTTTTTTTGGGTGTGGTGACGGTACCTTTGTTAAGAAGCACCGGCTAACTA
>GV2UCFN02G0XQN
GGTGAGTAACACGTGGGTGATCTGCCCTGTACTTCGGGATAAGCTTGGGAAACTGGGTCTAATACCGGATAGGACCATGGTTTAGTGTCTCATGGTGGAAAGATTTTTTGGTGCAGGATGAGCTCGCGGCCTATCAGCTTGTTGGTGGGGTAATGGCCTACCAAGGCGTCGACGGGTAGCCGGCCTGAGAGGGTGGACGGCCACATTGGGACTGAGATACGGCCCAGACTCCTACGGGAGGCAGCAGTGGGGAATATTGCACAATGGGCGCAAGCCTGATGCAGCGACGCCGCGTGGGGGATGACGGCCTTCGGGTTGTAAACTCCTTTCGTTAGGGACGAAGCCGCACTTTTTTTGGGTGTGGTGACGGTACCTTTGTTAAGAAGCACCGGCTAACTA
>GV2UCFN02FHLGX
GGTGAGTAACACGTGGGTGATCTGCCCTGTACTTCGGGATAAGCTTGGGAAACTGGGTCTAATACCGGATAGGACCATGGTTTAGTGTCTCATGGTGGAAAGATTTTTTGGTGCAGGATGAGCTCGCGGCCTATCAGCTTGTTGGTGGGGTAATGGCCTACCAAGGCGTCGACGGGTAGCCGGCCTGAGAGGGTGGACGGCCACATTGGGACTGAGATACGGCCCAGACTCCTACGGGAGGCAGCAGTGGGGAATATTGCACAATGGGCGCAAGCCTGATGCAGCGACGCCGCGTGGGGGATGACGGCCTTCGGGTTGTAAACTCCTTTCGTTAGGGACGAAGCCGCACTTTTTTTGGGTGTGGTGACGGTACCTTTGTTAAGAAGCACCGGCTAACTA
>GV2UCFN02G5HX8
GGTGAGTAACACGTGGGTGATCTGCCCTGTACTTCGGGATAAGCTTGGGAAACTGGGTCTAATACCGGATAGGACCATGGTTTAGTGTCTCATGGTGGAAAGATTTTTTGGTGCAGGATGAGCTCGCGGCCTATCAGCTTGTTGGTGGGGTAATGGCCTACCAAGGCGTCGACGGGTAGCCGGCCTGAGAGGGTGGACGGCCACATTGGGACTGAGATACGGCCCAGACTCCTACGGGAGGCAGCAGTGGGGAATATTGCACAATGGGCGCAAGCCTGATGCAGCGACGCCGCGTGGGGGATGACGGCCTTCGGGTTGTAAACTCCTTTCGTTAGGGACGAAGCCGCACTTTTTTTGGGTGTGGTGACGGTACCTTTGTTAAGAAGCACCGGCTAACTA
>GV2UCFN02HKDO0
GGTGAGTAACACGTGGGTGATCTGCCCTGTACTTCGGGATAAGCTTGGGAAACTGGGTCTAATACCGGATAGGACCATGGTTTAGTGTCTCATGGTGGAAAGATTTTTTGGTGCAGGATGAGCTCGCGGCCTATCAGCTTGTTGGTGGGGTAATGGCCTACCAAGGCGTCGACGGGTAGCCGGCCTGAGAGGGTGGACGGCCACATTGGGACTGAGATACGGCCCAGACTCCTACGGGAGGCAGCAGTGGGGAATATTGCACAATGGGCGCAAGCCTGATGCAGCGACGCCGCGTGGGGGATGACGGCCTTCGGGTTGTAAACTCCTTTCGTTAGGGACGAAGCCGCACTTTTTTTGGGTGTGGTGACGGTACCTTTGTTAAGAAGCACCGGCTAACTA
>GV2UCFN02HLLAX
GGTGAGTAACACGTGGGTGATCTGCCCTGTACTTCGGGATAAGCTTGGGAAACTGGGTCTAATACCGGATAGGACCATGGTTTAGTGTCTCATGGTGGAAAGATTTTTTGGTGCAGGATGAGCTCGCGGCCTATCAGCTTGTTGGTGGGGTAATGGCCTACCAAGGCGTCGACGGGTAGCCGGCCTGAGAGGGTGGACGGCCACATTGGGACTGAGATACGGCCCAGACTCCTACGGGAGGCAGCAGTGGGGAATATTGCACAATGGGCGCAAGCCTGATGCAGCGACGCCGCGTGGGGGATGACGGCCTTCGGGTTGTAAACTCCTTTCGTTAGGGACGAAGCCGCACTTTTTTTGGGTGTGGTGACGGTACCTTTGTTAAGAAGCACCGGCTAACTA
>GV2UCFN02GHIE8
GGTGAGTAACACGTGGGTGATCTGCCCTGTACTTCGGGATAAGCTTGGGAAACTGGGTCTAATACCGGATAGGACCATGGTTTAGTGTCTCATGGTGGAAAGATTTTTTGGTGCAGGATGAGCTCGCGGCCTATCAGCTTGTTGGTGGGGTAATGGCCTACCAAGGCGTCGACGGGTAGCCGGCCTGAGAGGGTGGACGGCCACATTGGGACTGAGATACGGCCCAGACTCCTACGGGAGGCAGCAGTGGGGAATATTGCACAATGGGCGCAAGCCTGATGCAGCGACGCCGCGTGGGGGATGACGGCCTTCGGGTTGTAAACTCCTTTCGTTAGGGACGAAGCCGCACTTTTTTTGGGTGTGGTGACGGTACCTTTGTTAAGAAGCACCGGCTAACTA
>GV2UCFN02GFGT0
GGTGAGTAACACGTGGGTGATCTGCCCTGTACTTCGGGATAAGCTTGGGAAACTGGGTCTAATACCGGATAGGACCATGGTTTAGTGTCTCATGGTGGAAAGATTTTTTGGTGCAGGATGAGCTCGCGGCCTATCAGCTTGTTGGTGGGGTAATGGCCTACCAAGGCGTCGACGGGTAGCCGGCCTGAGAGGGTGGACGGCCACATTGGGACTGAGATACGGCCCAGACTCCTACGGGAGGCAGCAGTGGGGAATATTGCACAATGGGCGCAAGCCTGATGCAGCGACGCCGCGTGGGGGATGACGGCCTTCGGGTTGTAAACTCCTTTCGTTAGGGACGAAGCCGCACTTTTTTTGGGTGTGGTGACGGTACCTTTGTTAAGAAGCACCGGCTAACTA
>GV2UCFN02GJMZW
GGTGAGTAACACGTGGGTGATCTGCCCTGTACTTCGGGATAAGCTTGGGAAACTGGGTCTAATACCGGATAGGACCATGGTTTAGTGTCTCATGGTGGAAAGATTTTTTGGTGCAGGATGAGCTCGCGGCCTATCAGCTTGTTGGTGGGGTAATGGCCTACCAAGGCGTCGACGGGTAGCCGGCCTGAGAGGGTGGACGGCCACATTGGGACTGAGATACGGCCCAGACTCCTACGGGAGGCAGCAGTGGGGAATATTGCACAATGGGCGCAAGCCTGATGCAGCGACGCCGCGTGGGGGATGACGGCCTTCGGGTTGTAAACTCCTTTCGTTAGGGACGAAGCCGCACTTTTTTTGGGTGTGGTGACGGTACCTTTGTTAAGAAGCACCGGCTAACTA
>GV2UCFN02F33AB
GGTGAGTAACACGTGGGTGATCTGCCCTGTACTTCGGGATAAGCTTGGGAAACTGGGTCTAATACCGGATAGGACCATGGTTTAGTGTCTCATGGTGGAAAGATTTTTTGGTGCAGGATGAGCTCGCGGCCTATCAGCTTGTTGGTGGGGTAATGGCCTACCAAGGCGTCGACGGGTAGCCGGCCTGAGAGGGTGGACGGCCACATTGGGACTGAGATACGGCCCAGACTCCTACGGGAGGCAGCAGTGGGGAATATTGCACAATGGGCGCAAGCCTGATGCAGCGACGCCGCGTGGGGGATGACGGCCTTCGGGTTGTAAACTCCTTTCGTTAGGGACGAAGCCGCACTTTTTTTGGGTGTGGTGACGGTACCTTTGTTAAGAAGCACCGGCTAACTA
>GV2UCFN02JORWU
GGTGAGTAACACGTGGGTGATCTGCCCTGTACTTCGGGATAAGCTTGGGAAACTGGGTCTAATACCGGATAGGACCATGGTTTAGTGTCTCATGGTGGAAAGATTTTTTGGTGCAGGATGAGCTCGCGGCCTATCAGCTTGTTGGTGGGGTAATGGCCTACCAAGGCGTCGACGGGTAGCCGGCCTGAGAGGGTGGACGGCCACATTGGGACTGAGATACGGCCCAGACTCCTACGGGAGGCAGCAGTGGGGAATATTGCACAATGGGCGCAAGCCTGATGCAGCGACGCCGCGTGGGGGATGACGGCCTTCGGGTTGTAAACTCCTTTCGTTAGGGACGAAGCCGCACTTTTTTTGGGTGTGGTGACGGTACCTTTGTTAAGAAGCACCGGCTAACTA
>GV2UCFN02IXEFL
GGTGAGTAACACGTGGGTGATCTGCCCTGTACTTCGGGATAAGCTTGGGAAACTGGGTCTAATACCGGATAGGACCATGGTTTAGTGTCTCATGGTGGAAAGATTTTTTGGTGCAGGATGAGCTCGCGGCCTATCAGCTTGTTGGTGGGGTAATGGCCTACCAAGGCGTCGACGGGTAGCCGGCCTGAGAGGGTGGACGGCCACATTGGGACTGAGATACGGCCCAGACTCCTACGGGAGGCAGCAGTGGGGAATATTGCACAATGGGCGCAAGCCTGATGCAGCGACGCCGCGTGGGGGATGACGGCCTTCGGGTTGTAAACTCCTTTCGTTAGGGACGAAGCCGCACTTTTTTTGGGTGTGGTGACGGTACCTTTGTTAAGAAGCACCGGCTAACTA
>GV2UCFN02I0VJ7
GGTGAGTAACACGTGGGTGATCTGCCCTGTACTTCGGGATAAGCTTGGGAAACTGGGTCTAATACCGGATAGGACCATGGTTTAGTGTCTCATGGTGGAAAGATTTTTTGGTGCAGGATGAGCTCGCGGCCTATCAGCTTGTTGGTGGGGTAATGGCCTACCAAGGCGTCGACGGGTAGCCGGCCTGAGAGGGTGGACGGCCACATTGGGACTGAGATACGGCCCAGACTCCTACGGGAGGCAGCAGTGGGGAATATTGCACAATGGGCGCAAGCCTGATGCAGCGACGCCGCGTGGGGGATGACGGCCTTCGGGTTGTAAACTCCTTTCGTTAGGGACGAAGCCGCACTTTTTTTGGGTGTGGTGACGGTACCTTTGTTAAGAAGCACCGGCTAACTA
>GV2UCFN02JRJ4X
GGTGAGTAACACGTGGGTGATCTGCCCTGTACTTCGGGATAAGCTTGGGAAACTGGGTCTAATACCGGATAGGACCATGGTTTAGTGTCTCATGGTGGAAAGATTTTTTGGTGCAGGATGAGCTCGCGGCCTATCAGCTTGTTGGTGGGGTAATGGCCTACCAAGGCGTCGACGGGTAGCCGGCCTGAGAGGGTGGACGGCCACATTGGGACTGAGATACGGCCCAGACTCCTACGGGAGGCAGCAGTGGGGAATATTGCACAATGGGCGCAAGCCTGATGCAGCGACGCCGCGTGGGGGATGACGGCCTTCGGGTTGTAAACTCCTTTCGTTAGGGACGAAGCCGCACTTTTTTTGGGTGTGGTGACGGTACCTTTGTTAAGAAGCACCGGCTAACTA
>GV2UCFN02FHOQR
GGTGAGTAACACGTGGGTGATCTGCCCTGTACTTCGGGATAAGCTTGGGAAACTGGGTCTAATACCGGATAGGACCATGGTTTAGTGTCTCATGGTGGAAAGATTTTTTGGTGCAGGATGAGCTCGCGGCCTATCAGCTTGTTGGTGGGGTAATGGCCTACCAAGGCGTCGACGGGTAGCCGGCCTGAGAGGGTGGACGGCCACATTGGGACTGAGATACGGCCCAGACTCCTACGGGAGGCAGCAGTGGGGAATATTGCACAATGGGCGCAAGCCTGATGCAGCGACGCCGCGTGGGGGATGACGGCCTTCGGGTTGTAAACTCCTTTCGTTAGGGACGAAGCCGCACTTTTTTTGGGTGTGGTGACGGTACCTTTGTTAAGAAGCACCGGCTAACTA
>GV2UCFN02JV4NH
GGTGAGTAACACGTGGGTGATCTGCCCTGTACTTCGGGATAAGCTTGGGAAACTGGGTCTAATACCGGATAGGACCATGGTTTAGTGTCTCATGGTGGAAAGATTTTTTGGTGCAGGATGAGCTCGCGGCCTATCAGCTTGTTGGTGGGGTAATGGCCTACCAAGGCGTCGACGGGTAGCCGGCCTGAGAGGGTGGACGGCCACATTGGGACTGAGATACGGCCCAGACTCCTACGGGAGGCAGCAGTGGGGAATATTGCACAATGGGCGCAAGCCTGATGCAGCGACGCCGCGTGGGGGATGACGGCCTTCGGGTTGTAAACTCCTTTCGTTAGGGACGAAGCCGCACTTTTTTTGGGTGTGGTGACGGTACCTTTGTTAAGAAGCACCGGCTAACTA
>GV2UCFN02G2Y5L
GGTGAGTAACACGTGGGTGATCTGCCCTGTACTTCGGGATAAGCTTGGGAAACTGGGTCTAATACCGGATAGGACCATGGTTTAGTGTCTCATGGTGGAAAGATTTTTTGGTGCAGGATGAGCTCGCGGCCTATCAGCTTGTTGGTGGGGTAATGGCCTACCAAGGCGTCGACGGGTAGCCGGCCTGAGAGGGTGGACGGCCACATTGGGACTGAGATACGGCCCAGACTCCTACGGGAGGCAGCAGTGGGGAATATTGCACAATGGGCGCAAGCCTGATGCAGCGACGCCGCGTGGGGGATGACGGCCTTCGGGTTGTAAACTCCTTTCGTTAGGGACGAAGCCGCACTTTTTTTGGGTGTGGTGACGGTACCTTTGTTAAGAAGCACCGGCTAACTA
>GV2UCFN02H47A4
GGTGAGTAACACGTGGGTGATCTGCCCTGTACTTCGGGATAAGCTTGGGAAACTGGGTCTAATACCGGATAGGACCATGGTTTAGTGTCTCATGGTGGAAAGATTTTTTGGTGCAGGATGAGCTCGCGGCCTATCAGCTTGTTGGTGGGGTAATGGCCTACCAAGGCGTCGACGGGTAGCCGGCCTGAGAGGGTGGACGGCCACATTGGGACTGAGATACGGCCCAGACTCCTACGGGAGGCAGCAGTGGGGAATATTGCACAATGGGCGCAAGCCTGATGCAGCGACGCCGCGTGGGGGATGACGGCCTTCGGGTTGTAAACTCCTTTCGTTAGGGACGAAGCCGCACTTTTTTTGGGTGTGGTGACGGTACCTTTGTTAAGAAGCACCGGCTAACTA
>GV2UCFN02FSI1Y
GGTGAGTAACACGTGGGTGATCTGCCCTGTACTTCGGGATAAGCTTGGGAAACTGGGTCTAATACCGGATAGGACCATGGTTTAGTGTCTCATGGTGGAAAGATTTTTTGGTGCAGGATGAGCTCGCGGCCTATCAGCTTGTTGGTGGGGTAATGGCCTACCAAGGCGTCGACGGGTAGCCGGCCTGAGAGGGTGGACGGCCACATTGGGACTGAGATACGGCCCAGACTCCTACGGGAGGCAGCAGTGGGGAATATTGCACAATGGGCGCAAGCCTGATGCAGCGACGCCGCGTGGGGGATGACGGCCTTCGGGTTGTAAACTCCTTTCGTTAGGGACGAAGCCGCACTTTTTTTGGGTGTGGTGACGGTACCTTTGTTAAGAAGCACCGGCTAACTA
>GV2UCFN02IU9CE
GGTGAGTAACACGTGGGTGATCTGCCCTGTACTTCGGGATAAGCTTGGGAAACTGGGTCTAATACCGGATAGGACCATGGTTTAGTGTCTCATGGTGGAAAGATTTTTTGGTGCAGGATGAGCTCGCGGCCTATCAGCTTGTTGGTGGGGTAATGGCCTACCAAGGCGTCGACGGGTAGCCGGCCTGAGAGGGTGGACGGCCACATTGGGACTGAGATACGGCCCAGACTCCTACGGGAGGCAGCAGTGGGGAATATTGCACAATGGGCGCAAGCCTGATGCAGCGACGCCGCGTGGGGGATGACGGCCTTCGGGTTGTAAACTCCTTTCGTTAGGGACGAAGCCGCACTTTTTTTGGGTGTGGTGACGGTACCTTTGTTAAGAAGCACCGGCTAACTA
>GV2UCFN02HVMAA
GGTGAGTAACACGTGGGTGATCTGCCCTGTACTTCGGGATAAGCTTGGGAAACTGGGTCTAATACCGGATAGGACCATGGTTTAGTGTCTCATGGTGGAAAGATTTTTTGGTGCAGGATGAGCTCGCGGCCTATCAGCTTGTTGGTGGGGTAATGGCCTACCAAGGCGTCGACGGGTAGCCGGCCTGAGAGGGTGGACGGCCACATTGGGACTGAGATACGGCCCAGACTCCTACGGGAGGCAGCAGTGGGGAATATTGCACAATGGGCGCAAGCCTGATGCAGCGACGCCGCGTGGGGGATGACGGCCTTCGGGTTGTAAACTCCTTTCGTTAGGGACGAAGCCGCACTTTTTTTGGGTGTGGTGACGGTACCTTTGTTAAGAAGCACCGGCTAACTA
>GV2UCFN02JQYDT
GGTGAGTAACACGTGGGTGATCTGCCCTGTACTTCGGGATAAGCTTGGGAAACTGGGTCTAATACCGGATAGGACCATGGTTTAGTGTCTCATGGTGGAAAGATTTTTTGGTGCAGGATGAGCTCGCGGCCTATCAGCTTGTTGGTGGGGTAATGGCCTACCAAGGCGTCGACGGGTAGCCGGCCTGAGAGGGTGGACGGCCACATTGGGACTGAGATACGGCCCAGACTCCTACGGGAGGCAGCAGTGGGGAATATTGCACAATGGGCGCAAGCCTGATGCAGCGACGCCGCGTGGGGGATGACGGCCTTCGGGTTGTAAACTCCTTTCGTTAGGGACGAAGCCGCACTTTTTTTGGGTGTGGTGACGGTACCTTTGTTAAGAAGCACCGGCTAACTA
>GV2UCFN02INZE9
GGTGAGTAACACGTGGGTGATCTGCCCTGTACTTCGGGATAAGCTTGGGAAACTGGGTCTAATACCGGATAGGACCATGGTTTAGTGTCTCATGGTGGAAAGATTTTTTGGTGCAGGATGAGCTCGCGGCCTATCAGCTTGTTGGTGGGGTAATGGCCTACCAAGGCGTCGACGGGTAGCCGGCCTGAGAGGGTGGACGGCCACATTGGGACTGAGATACGGCCCAGACTCCTACGGGAGGCAGCAGTGGGGAATATTGCACAATGGGCGCAAGCCTGATGCAGCGACGCCGCGTGGGGGATGACGGCCTTCGGGTTGTAAACTCCTTTCGTTAGGGACGAAGCCGCACTTTTTTTGGGTGTGGTGACGGTACCTTTGTTAAGAAGCACCGGCTAACTA
>GV2UCFN02FYI3B
GGTGAGTAACACGTGGGTGATCTGCCCTGTACTTCGGGATAAGCTTGGGAAACTGGGTCTAATACCGGATAGGACCATGGTTTAGTGTCTCATGGTGGAAAGATTTTTTGGTGCAGGATGAGCTCGCGGCCTATCAGCTTGTTGGTGGGGTAATGGCCTACCAAGGCGTCGACGGGTAGCCGGCCTGAGAGGGTGGACGGCCACATTGGGACTGAGATACGGCCCAGACTCCTACGGGAGGCAGCAGTGGGGAATATTGCACAATGGGCGCAAGCCTGATGCAGCGACGCCGCGTGGGGGATGACGGCCTTCGGGTTGTAAACTCCTTTCGTTAGGGACGAAGCCGCACTTTTTTTGGGTGTGGTGACGGTACCTTTGTTAAGAAGCACCGGCTAACTA
>GV2UCFN02INTWC
GGTGAGTAACACGTGGGTGATCTGCCCTGTACTTCGGGATAAGCTTGGGAAACTGGGTCTAATACCGGATAGGACCATGGTTTAGTGTCTCATGGTGGAAAGATTTTTTGGTGCAGGATGAGCTCGCGGCCTATCAGCTTGTTGGTGGGGTAATGGCCTACCAAGGCGTCGACGGGTAGCCGGCCTGAGAGGGTGGACGGCCACATTGGGACTGAGATACGGCCCAGACTCCTACGGGAGGCAGCAGTGGGGAATATTGCACAATGGGCGCAAGCCTGATGCAGCGACGCCGCGTGGGGGATGACGGCCTTCGGGTTGTAAACTCCTTTCGTTAGGGACGAAGCCGCACTTTTTTTGGGTGTGGTGACGGTACCTTTGTTAAGAAGCACCGGCTAACTA
>GV2UCFN02FR1RC
GGTGAGTAACACGTGGGTGATCTGCCCTGTACTTCGGGATAAGCTTGGGAAACTGGGTCTAATACCGGATAGGACCATGGTTTAGTGTCTCATGGTGGAAAGATTTTTTGGTGCAGGATGAGCTCGCGGCCTATCAGCTTGTTGGTGGGGTAATGGCCTACCAAGGCGTCGACGGGTAGCCGGCCTGAGAGGGTGGACGGCCACATTGGGACTGAGATACGGCCCAGACTCCTACGGGAGGCAGCAGTGGGGAATATTGCACAATGGGCGCAAGCCTGATGCAGCGACGCCGCGTGGGGGATGACGGCCTTCGGGTTGTAAACTCCTTTCGTTAGGGACGAAGCCGCACTTTTTTTGGGTGTGGTGACGGTACCTTTGTTAAGAAGCACCGGCTAACTA
>GV2UCFN02HGADG
GGTGAGTAACACGTGGGTGATCTGCCCTGTACTTCGGGATAAGCTTGGGAAACTGGGTCTAATACCGGATAGGACCATGGTTTAGTGTCTCATGGTGGAAAGATTTTTTGGTGCAGGATGAGCTCGCGGCCTATCAGCTTGTTGGTGGGGTAATGGCCTACCAAGGCGTCGACGGGTAGCCGGCCTGAGAGGGTGGACGGCCACATTGGGACTGAGATACGGCCCAGACTCCTACGGGAGGCAGCAGTGGGGAATATTGCACAATGGGCGCAAGCCTGATGCAGCGACGCCGCGTGGGGGATGACGGCCTTCGGGTTGTAAACTCCTTTCGTTAGGGACGAAGCCGCACTTTTTTTGGGTGTGGTGACGGTACCTTTGTTAAGAAGCACCGGCTAACTA
>GV2UCFN02G4GJL
GGTGAGTAACACGTGGGTGATCTGCCCTGTACTTCGGGATAAGCTTGGGAAACTGGGTCTAATACCGGATAGGACCATGGTTTAGTGTCTCATGGTGGAAAGATTTTTTGGTGCAGGATGAGCTCGCGGCCTATCAGCTTGTTGGTGGGGTAATGGCCTACCAAGGCGTCGACGGGTAGCCGGCCTGAGAGGGTGGACGGCCACATTGGGACTGAGATACGGCCCAGACTCCTACGGGAGGCAGCAGTGGGGAATATTGCACAATGGGCGCAAGCCTGATGCAGCGACGCCGCGTGGGGGATGACGGCCTTCGGGTTGTAAACTCCTTTCGTTAGGGACGAAGCCGCACTTTTTTTGGGTGTGGTGACGGTACCTTTGTTAAGAAGCACCGGCTAACTA
>GV2UCFN02JQKIV
GGTGAGTAACACGTGGGTGATCTGCCCTGTACTTCGGGATAAGCTTGGGAAACTGGGTCTAATACCGGATAGGACCATGGTTTAGTGTCTCATGGTGGAAAGATTTTTTGGTGCAGGATGAGCTCGCGGCCTATCAGCTTGTTGGTGGGGTAATGGCCTACCAAGGCGTCGACGGGTAGCCGGCCTGAGAGGGTGGACGGCCACATTGGGACTGAGATACGGCCCAGACTCCTACGGGAGGCAGCAGTGGGGAATATTGCACAATGGGCGCAAGCCTGATGCAGCGACGCCGCGTGGGGGATGACGGCCTTCGGGTTGTAAACTCCTTTCGTTAGGGACGAAGCCGCACTTTTTTTGGGTGTGGTGACGGTACCTTTGTTAAGAAGCACCGGCTAACTA
>GV2UCFN02HM5F7
GGTGAGTAACACGTGGGTGATCTGCCCTGTACTTCGGGATAAGCTTGGGAAACTGGGTCTAATACCGGATAGGACCATGGTTTAGTGTCTCATGGTGGAAAGATTTTTTGGTGCAGGATGAGCTCGCGGCCTATCAGCTTGTTGGTGGGGTAATGGCCTACCAAGGCGTCGACGGGTAGCCGGCCTGAGAGGGTGGACGGCCACATTGGGACTGAGATACGGCCCAGACTCCTACGGGAGGCAGCAGTGGGGAATATTGCACAATGGGCGCAAGCCTGATGCAGCGACGCCGCGTGGGGGATGACGGCCTTCGGGTTGTAAACTCCTTTCGTTAGGGACGAAGCCGCACTTTTTTTGGGTGTGGTGACGGTACCTTTGTTAAGAAGCACCGGCTAACTA
>GV2UCFN02JJUJY
GGTGAGTAACACGTGGGTGATCTGCCCTGTACTTCGGGATAAGCTTGGGAAACTGGGTCTAATACCGGATAGGACCATGGTTTAGTGTCTCATGGTGGAAAGATTTTTTGGTGCAGGATGAGCTCGCGGCCTATCAGCTTGTTGGTGGGGTAATGGCCTACCAAGGCGTCGACGGGTAGCCGGCCTGAGAGGGTGGACGGCCACATTGGGACTGAGATACGGCCCAGACTCCTACGGGAGGCAGCAGTGGGGAATATTGCACAATGGGCGCAAGCCTGATGCAGCGACGCCGCGTGGGGGATGACGGCCTTCGGGTTGTAAACTCCTTTCGTTAGGGACGAAGCCGCACTTTTTTTGGGTGTGGTGACGGTACCTTTGTTAAGAAGCACCGGCTAACTA
>GV2UCFN02I8NKS
GGTGAGTAACACGTGGGTGATCTGCCCTGTACTTCGGGATAAGCTTGGGAAACTGGGTCTAATACCGGATAGGACCATGGTTTAGTGTCTCATGGTGGAAAGATTTTTTGGTGCAGGATGAGCTCGCGGCCTATCAGCTTGTTGGTGGGGTAATGGCCTACCAAGGCGTCGACGGGTAGCCGGCCTGAGAGGGTGGACGGCCACATTGGGACTGAGATACGGCCCAGACTCCTACGGGAGGCAGCAGTGGGGAATATTGCACAATGGGCGCAAGCCTGATGCAGCGACGCCGCGTGGGGGATGACGGCCTTCGGGTTGTAAACTCCTTTCGTTAGGGACGAAGCCGCACTTTTTTTGGGTGTGGTGACGGTACCTTTGTTAAGAAGCACCGGCTAACTA
>GV2UCFN02G35S4
GGTGAGTAACACGTGGGTGATCTGCCCTGTACTTCGGGATAAGCTTGGGAAACTGGGTCTAATACCGGATAGGACCATGGTTTAGTGTCTCATGGTGGAAAGATTTTTTGGTGCAGGATGAGCTCGCGGCCTATCAGCTTGTTGGTGGGGTAATGGCCTACCAAGGCGTCGACGGGTAGCCGGCCTGAGAGGGTGGACGGCCACATTGGGACTGAGATACGGCCCAGACTCCTACGGGAGGCAGCAGTGGGGAATATTGCACAATGGGCGCAAGCCTGATGCAGCGACGCCGCGTGGGGGATGACGGCCTTCGGGTTGTAAACTCCTTTCGTTAGGGACGAAGCCGCACTTTTTTTGGGTGTGGTGACGGTACCTTTGTTAAGAAGCACCGGCTAACTA
>GV2UCFN02G0KI9
GGTGAGTAACACGTGGGTGATCTGCCCTGTACTTCGGGATAAGCTTGGGAAACTGGGTCTAATACCGGATAGGACCATGGTTTAGTGTCTCATGGTGGAAAGATTTTTTGGTGCAGGATGAGCTCGCGGCCTATCAGCTTGTTGGTGGGGTAATGGCCTACCAAGGCGTCGACGGGTAGCCGGCCTGAGAGGGTGGACGGCCACATTGGGACTGAGATACGGCCCAGACTCCTACGGGAGGCAGCAGTGGGGAATATTGCACAATGGGCGCAAGCCTGATGCAGCGACGCCGCGTGGGGGATGACGGCCTTCGGGTTGTAAACTCCTTTCGTTAGGGACGAAGCCGCACTTTTTTTGGGTGTGGTGACGGTACCTTTGTTAAGAAGCACCGGCTAACTA
>GV2UCFN02HT8FZ
GGTGAGTAACACGTGGGTGATCTGCCCTGTACTTCGGGATAAGCTTGGGAAACTGGGTCTAATACCGGATAGGACCATGGTTTAGTGTCTCATGGTGGAAAGATTTTTTGGTGCAGGATGAGCTCGCGGCCTATCAGCTTGTTGGTGGGGTAATGGCCTACCAAGGCGTCGACGGGTAGCCGGCCTGAGAGGGTGGACGGCCACATTGGGACTGAGATACGGCCCAGACTCCTACGGGAGGCAGCAGTGGGGAATATTGCACAATGGGCGCAAGCCTGATGCAGCGACGCCGCGTGGGGGATGACGGCCTTCGGGTTGTAAACTCCTTTCGTTAGGGACGAAGCCGCACTTTTTTTGGGTGTGGTGACGGTACCTTTGTTAAGAAGCACCGGCTAACTA
>GV2UCFN02F4L2V
GGTGAGTAACACGTGGGTGATCTGCCCTGTACTTCGGGATAAGCTTGGGAAACTGGGTCTAATACCGGATAGGACCATGGTTTAGTGTCTCATGGTGGAAAGATTTTTTGGTGCAGGATGAGCTCGCGGCCTATCAGCTTGTTGGTGGGGTAATGGCCTACCAAGGCGTCGACGGGTAGCCGGCCTGAGAGGGTGGACGGCCACATTGGGACTGAGATACGGCCCAGACTCCTACGGGAGGCAGCAGTGGGGAATATTGCACAATGGGCGCAAGCCTGATGCAGCGACGCCGCGTGGGGGATGACGGCCTTCGGGTTGTAAACTCCTTTCGTTAGGGACGAAGCCGCACTTTTTTTGGGTGTGGTGACGGTACCTTTGTTAAGAAGCACCGGCTAACTA
>GV2UCFN02IE66Q
GGTGAGTAACACGTGGGTGATCTGCCCTGTACTTCGGGATAAGCTTGGGAAACTGGGTCTAATACCGGATAGGACCATGGTTTAGTGTCTCATGGTGGAAAGATTTTTTGGTGCAGGATGAGCTCGCGGCCTATCAGCTTGTTGGTGGGGTAATGGCCTACCAAGGCGTCGACGGGTAGCCGGCCTGAGAGGGTGGACGGCCACATTGGGACTGAGATACGGCCCAGACTCCTACGGGAGGCAGCAGTGGGGAATATTGCACAATGGGCGCAAGCCTGATGCAGCGACGCCGCGTGGGGGATGACGGCCTTCGGGTTGTAAACTCCTTTCGTTAGGGACGAAGCCGCACTTTTTTTGGGTGTGGTGACGGTACCTTTGTTAAGAAGCACCGGCTAACTA
>GV2UCFN02IX6S9
GGTGAGTAACACGTGGGTGATCTGCCCTGTACTTCGGGATAAGCTTGGGAAACTGGGTCTAATACCGGATAGGACCATGGTTTAGTGTCTCATGGTGGAAAGATTTTTTGGTGCAGGATGAGCTCGCGGCCTATCAGCTTGTTGGTGGGGTAATGGCCTACCAAGGCGTCGACGGGTAGCCGGCCTGAGAGGGTGGACGGCCACATTGGGACTGAGATACGGCCCAGACTCCTACGGGAGGCAGCAGTGGGGAATATTGCACAATGGGCGCAAGCCTGATGCAGCGACGCCGCGTGGGGGATGACGGCCTTCGGGTTGTAAACTCCTTTCGTTAGGGACGAAGCCGCACTTTTTTTGGGTGTGGTGACGGTACCTTTGTTAAGAAGCACCGGCTAACTA
>GV2UCFN02F08M2
GGTGAGTAACACGTGGGTGATCTGCCCTGTACTTCGGGATAAGCTTGGGAAACTGGGTCTAATACCGGATAGGACCATGGTTTAGTGTCTCATGGTGGAAAGATTTTTTGGTGCAGGATGAGCTCGCGGCCTATCAGCTTGTTGGTGGGGTAATGGCCTACCAAGGCGTCGACGGGTAGCCGGCCTGAGAGGGTGGACGGCCACATTGGGACTGAGATACGGCCCAGACTCCTACGGGAGGCAGCAGTGGGGAATATTGCACAATGGGCGCAAGCCTGATGCAGCGACGCCGCGTGGGGGATGACGGCCTTCGGGTTGTAAACTCCTTTCGTTAGGGACGAAGCCGCACTTTTTTTGGGTGTGGTGACGGTACCTTTGTTAAGAAGCACCGGCTAACTA
>GV2UCFN02FP95H
GGTGAGTAACACGTGGGTGATCTGCCCTGTACTTCGGGATAAGCTTGGGAAACTGGGTCTAATACCGGATAGGACCATGGTTTAGTGTCTCATGGTGGAAAGATTTTTTGGTGCAGGATGAGCTCGCGGCCTATCAGCTTGTTGGTGGGGTAATGGCCTACCAAGGCGTCGACGGGTAGCCGGCCTGAGAGGGTGGACGGCCACATTGGGACTGAGATACGGCCCAGACTCCTACGGGAGGCAGCAGTGGGGAATATTGCACAATGGGCGCAAGCCTGATGCAGCGACGCCGCGTGGGGGATGACGGCCTTCGGGTTGTAAACTCCTTTCGTTAGGGACGAAGCCGCACTTTTTTTGGGTGTGGTGACGGTACCTTTGTTAAGAAGCACCGGCTAACTA
>GV2UCFN02G8HU6
GGTGAGTAACACGTGGGTGATCTGCCCTGTACTTCGGGATAAGCTTGGGAAACTGGGTCTAATACCGGATAGGACCATGGTTTAGTGTCTCATGGTGGAAAGATTTTTTGGTGCAGGATGAGCTCGCGGCCTATCAGCTTGTTGGTGGGGTAATGGCCTACCAAGGCGTCGACGGGTAGCCGGCCTGAGAGGGTGGACGGCCACATTGGGACTGAGATACGGCCCAGACTCCTACGGGAGGCAGCAGTGGGGAATATTGCACAATGGGCGCAAGCCTGATGCAGCGACGCCGCGTGGGGGATGACGGCCTTCGGGTTGTAAACTCCTTTCGTTAGGGACGAAGCCGCACTTTTTTTGGGTGTGGTGACGGTACCTTTGTTAAGAAGCACCGGCTAACTA
>GV2UCFN02ISH4Z
GGTGAGTAACACGTGGGTGATCTGCCCTGTACTTCGGGATAAGCTTGGGAAACTGGGTCTAATACCGGATAGGACCATGGTTTAGTGTCTCATGGTGGAAAGATTTTTTGGTGCAGGATGAGCTCGCGGCCTATCAGCTTGTTGGTGGGGTAATGGCCTACCAAGGCGTCGACGGGTAGCCGGCCTGAGAGGGTGGACGGCCACATTGGGACTGAGATACGGCCCAGACTCCTACGGGAGGCAGCAGTGGGGAATATTGCACAATGGGCGCAAGCCTGATGCAGCGACGCCGCGTGGGGGATGACGGCCTTCGGGTTGTAAACTCCTTTCGTTAGGGACGAAGCCGCACTTTTTTTGGGTGTGGTGACGGTACCTTTGTTAAGAAGCACCGGCTAACTA
>GV2UCFN02J2X5R
GGTGAGTAACACGTGGGTGATCTGCCCTGTACTTCGGGATAAGCTTGGGAAACTGGGTCTAATACCGGATAGGACCATGGTTTAGTGTCTCATGGTGGAAAGATTTTTTGGTGCAGGATGAGCTCGCGGCCTATCAGCTTGTTGGTGGGGTAATGGCCTACCAAGGCGTCGACGGGTAGCCGGCCTGAGAGGGTGGACGGCCACATTGGGACTGAGATACGGCCCAGACTCCTACGGGAGGCAGCAGTGGGGAATATTGCACAATGGGCGCAAGCCTGATGCAGCGACGCCGCGTGGGGGATGACGGCCTTCGGGTTGTAAACTCCTTTCGTTAGGGACGAAGCCGCACTTTTTTTGGGTGTGGTGACGGTACCTTTGTTAAGAAGCACCGGCTAACTA
>GV2UCFN02HY4RP
GGTGAGTAACACGTGGGTGATCTGCCCTGTACTTCGGGATAAGCTTGGGAAACTGGGTCTAATACCGGATAGGACCATGGTTTAGTGTCTCATGGTGGAAAGATTTTTTGGTGCAGGATGAGCTCGCGGCCTATCAGCTTGTTGGTGGGGTAATGGCCTACCAAGGCGTCGACGGGTAGCCGGCCTGAGAGGGTGGACGGCCACATTGGGACTGAGATACGGCCCAGACTCCTACGGGAGGCAGCAGTGGGGAATATTGCACAATGGGCGCAAGCCTGATGCAGCGACGCCGCGTGGGGGATGACGGCCTTCGGGTTGTAAACTCCTTTCGTTAGGGACGAAGCCGCACTTTTTTTGGGTGTGGTGACGGTACCTTTGTTAAGAAGCACCGGCTAACTA
>GV2UCFN02GHOHH
GGTGAGTAACACGTGGGTGATCTGCCCTGTACTTCGGGATAAGCTTGGGAAACTGGGTCTAATACCGGATAGGACCATGGTTTAGTGTCTCATGGTGGAAAGATTTTTTGGTGCAGGATGAGCTCGCGGCCTATCAGCTTGTTGGTGGGGTAATGGCCTACCAAGGCGTCGACGGGTAGCCGGCCTGAGAGGGTGGACGGCCACATTGGGACTGAGATACGGCCCAGACTCCTACGGGAGGCAGCAGTGGGGAATATTGCACAATGGGCGCAAGCCTGATGCAGCGACGCCGCGTGGGGGATGACGGCCTTCGGGTTGTAAACTCCTTTCGTTAGGGACGAAGCCGCACTTTTTTTGGGTGTGGTGACGGTACCTTTGTTAAGAAGCACCGGCTAACTA
>GV2UCFN02IU8QL
GGTGAGTAACACGTGGGTGATCTGCCCTGTACTTCGGGATAAGCTTGGGAAACTGGGTCTAATACCGGATAGGACCATGGTTTAGTGTCTCATGGTGGAAAGATTTTTTGGTGCAGGATGAGCTCGCGGCCTATCAGCTTGTTGGTGGGGTAATGGCCTACCAAGGCGTCGACGGGTAGCCGGCCTGAGAGGGTGGACGGCCACATTGGGACTGAGATACGGCCCAGACTCCTACGGGAGGCAGCAGTGGGGAATATTGCACAATGGGCGCAAGCCTGATGCAGCGACGCCGCGTGGGGGATGACGGCCTTCGGGTTGTAAACTCCTTTCGTTAGGGACGAAGCCGCACTTTTTTTGGGTGTGGTGACGGTACCTTTGTTAAGAAGCACCGGCTAACTA
>GV2UCFN02GR48Y
GGTGAGTAACACGTGGGTGATCTGCCCTGTACTTCGGGATAAGCTTGGGAAACTGGGTCTAATACCGGATAGGACCATGGTTTAGTGTCTCATGGTGGAAAGATTTTTTGGTGCAGGATGAGCTCGCGGCCTATCAGCTTGTTGGTGGGGTAATGGCCTACCAAGGCGTCGACGGGTAGCCGGCCTGAGAGGGTGGACGGCCACATTGGGACTGAGATACGGCCCAGACTCCTACGGGAGGCAGCAGTGGGGAATATTGCACAATGGGCGCAAGCCTGATGCAGCGACGCCGCGTGGGGGATGACGGCCTTCGGGTTGTAAACTCCTTTCGTTAGGGACGAAGCCGCACTTTTTTTGGGTGTGGTGACGGTACCTTTGTTAAGAAGCACCGGCTAACTA
>GV2UCFN02H7UY6
GGTGAGTAACACGTGGGTGATCTGCCCTGTACTTCGGGATAAGCTTGGGAAACTGGGTCTAATACCGGATAGGACCATGGTTTAGTGTCTCATGGTGGAAAGATTTTTTGGTGCAGGATGAGCTCGCGGCCTATCAGCTTGTTGGTGGGGTAATGGCCTACCAAGGCGTCGACGGGTAGCCGGCCTGAGAGGGTGGACGGCCACATTGGGACTGAGATACGGCCCAGACTCCTACGGGAGGCAGCAGTGGGGAATATTGCACAATGGGCGCAAGCCTGATGCAGCGACGCCGCGTGGGGGATGACGGCCTTCGGGTTGTAAACTCCTTTCGTTAGGGACGAAGCCGCACTTTTTTTGGGTGTGGTGACGGTACCTTTGTTAAGAAGCACCGGCTAACTA
>GV2UCFN02F33BB
GGTGAGTAACACGTGGGTGATCTGCCCTGTACTTCGGGATAAGCTTGGGAAACTGGGTCTAATACCGGATAGGACCATGGTTTAGTGTCTCATGGTGGAAAGATTTTTTGGTGCAGGATGAGCTCGCGGCCTATCAGCTTGTTGGTGGGGTAATGGCCTACCAAGGCGTCGACGGGTAGCCGGCCTGAGAGGGTGGACGGCCACATTGGGACTGAGATACGGCCCAGACTCCTACGGGAGGCAGCAGTGGGGAATATTGCACAATGGGCGCAAGCCTGATGCAGCGACGCCGCGTGGGGGATGACGGCCTTCGGGTTGTAAACTCCTTTCGTTAGGGACGAAGCCGCACTTTTTTTGGGTGTGGTGACGGTACCTTTGTTAAGAAGCACCGGCTAACTA
>GV2UCFN02F6F5Y
GGTGAGTAACACGTGGGTGATCTGCCCTGTACTTCGGGATAAGCTTGGGAAACTGGGTCTAATACCGGATAGGACCATGGTTTAGTGTCTCATGGTGGAAAGATTTTTTGGTGCAGGATGAGCTCGCGGCCTATCAGCTTGTTGGTGGGGTAATGGCCTACCAAGGCGTCGACGGGTAGCCGGCCTGAGAGGGTGGACGGCCACATTGGGACTGAGATACGGCCCAGACTCCTACGGGAGGCAGCAGTGGGGAATATTGCACAATGGGCGCAAGCCTGATGCAGCGACGCCGCGTGGGGGATGACGGCCTTCGGGTTGTAAACTCCTTTCGTTAGGGACGAAGCCGCACTTTTTTTGGGTGTGGTGACGGTACCTTTGTTAAGAAGCACCGGCTAACTA
>GV2UCFN02I7G9X
GGTGAGTAACACGTGGGTGATCTGCCCTGTACTTCGGGATAAGCTTGGGAAACTGGGTCTAATACCGGATAGGACCATGGTTTAGTGTCTCATGGTGGAAAGATTTTTTGGTGCAGGATGAGCTCGCGGCCTATCAGCTTGTTGGTGGGGTAATGGCCTACCAAGGCGTCGACGGGTAGCCGGCCTGAGAGGGTGGACGGCCACATTGGGACTGAGATACGGCCCAGACTCCTACGGGAGGCAGCAGTGGGGAATATTGCACAATGGGCGCAAGCCTGATGCAGCGACGCCGCGTGGGGGATGACGGCCTTCGGGTTGTAAACTCCTTTCGTTAGGGACGAAGCCGCACTTTTTTTGGGTGTGGTGACGGTACCTTTGTTAAGAAGCACCGGCTAACTA
>GV2UCFN02JK2MN
GGTGAGTAACACGTGGGTGATCTGCCCTGTACTTCGGGATAAGCTTGGGAAACTGGGTCTAATACCGGATAGGACCATGGTTTAGTGTCTCATGGTGGAAAGATTTTTTGGTGCAGGATGAGCTCGCGGCCTATCAGCTTGTTGGTGGGGTAATGGCCTACCAAGGCGTCGACGGGTAGCCGGCCTGAGAGGGTGGACGGCCACATTGGGACTGAGATACGGCCCAGACTCCTACGGGAGGCAGCAGTGGGGAATATTGCACAATGGGCGCAAGCCTGATGCAGCGACGCCGCGTGGGGGATGACGGCCTTCGGGTTGTAAACTCCTTTCGTTAGGGACGAAGCCGCACTTTTTTTGGGTGTGGTGACGGTACCTTTGTTAAGAAGCACCGGCTAACTA
>GV2UCFN02HOZO7
GGTGAGTAACACGTGGGTGATCTGCCCTGTACTTCGGGATAAGCTTGGGAAACTGGGTCTAATACCGGATAGGACCATGGTTTAGTGTCTCATGGTGGAAAGATTTTTTGGTGCAGGATGAGCTCGCGGCCTATCAGCTTGTTGGTGGGGTAATGGCCTACCAAGGCGTCGACGGGTAGCCGGCCTGAGAGGGTGGACGGCCACATTGGGACTGAGATACGGCCCAGACTCCTACGGGAGGCAGCAGTGGGGAATATTGCACAATGGGCGCAAGCCTGATGCAGCGACGCCGCGTGGGGGATGACGGCCTTCGGGTTGTAAACTCCTTTCGTTAGGGACGAAGCCGCACTTTTTTTGGGTGTGGTGACGGTACCTTTGTTAAGAAGCACCGGCTAACTA
>GV2UCFN02JBMWZ
GGTGAGTAACACGTGGGTGATCTGCCCTGTACTTCGGGATAAGCTTGGGAAACTGGGTCTAATACCGGATAGGACCATGGTTTAGTGTCTCATGGTGGAAAGATTTTTTGGTGCAGGATGAGCTCGCGGCCTATCAGCTTGTTGGTGGGGTAATGGCCTACCAAGGCGTCGACGGGTAGCCGGCCTGAGAGGGTGGACGGCCACATTGGGACTGAGATACGGCCCAGACTCCTACGGGAGGCAGCAGTGGGGAATATTGCACAATGGGCGCAAGCCTGATGCAGCGACGCCGCGTGGGGGATGACGGCCTTCGGGTTGTAAACTCCTTTCGTTAGGGACGAAGCCGCACTTTTTTTGGGTGTGGTGACGGTACCTTTGTTAAGAAGCACCGGCTAACTA
>GV2UCFN02HC778
GGTGAGTAACACGTGGGTGATCTGCCCTGTACTTCGGGATAAGCTTGGGAAACTGGGTCTAATACCGGATAGGACCATGGTTTAGTGTCTCATGGTGGAAAGATTTTTTGGTGCAGGATGAGCTCGCGGCCTATCAGCTTGTTGGTGGGGTAATGGCCTACCAAGGCGTCGACGGGTAGCCGGCCTGAGAGGGTGGACGGCCACATTGGGACTGAGATACGGCCCAGACTCCTACGGGAGGCAGCAGTGGGGAATATTGCACAATGGGCGCAAGCCTGATGCAGCGACGCCGCGTGGGGGATGACGGCCTTCGGGTTGTAAACTCCTTTCGTTAGGGACGAAGCCGCACTTTTTTTGGGTGTGGTGACGGTACCTTTGTTAAGAAGCACCGGCTAACTA
>GV2UCFN02F7DXO
GGTGAGTAACACGTGGGTGATCTGCCCTGTACTTCGGGATAAGCTTGGGAAACTGGGTCTAATACCGGATAGGACCATGGTTTAGTGTCTCATGGTGGAAAGATTTTTTGGTGCAGGATGAGCTCGCGGCCTATCAGCTTGTTGGTGGGGTAATGGCCTACCAAGGCGTCGACGGGTAGCCGGCCTGAGAGGGTGGACGGCCACATTGGGACTGAGATACGGCCCAGACTCCTACGGGAGGCAGCAGTGGGGAATATTGCACAATGGGCGCAAGCCTGATGCAGCGACGCCGCGTGGGGGATGACGGCCTTCGGGTTGTAAACTCCTTTCGTTAGGGACGAAGCCGCACTTTTTTTGGGTGTGGTGACGGTACCTTTGTTAAGAAGCACCGGCTAACTA
>GV2UCFN02FTSVF
GGTGAGTAACACGTGGGTGATCTGCCCTGTACTTCGGGATAAGCTTGGGAAACTGGGTCTAATACCGGATAGGACCATGGTTTAGTGTCTCATGGTGGAAAGATTTTTTGGTGCAGGATGAGCTCGCGGCCTATCAGCTTGTTGGTGGGGTAATGGCCTACCAAGGCGTCGACGGGTAGCCGGCCTGAGAGGGTGGACGGCCACATTGGGACTGAGATACGGCCCAGACTCCTACGGGAGGCAGCAGTGGGGAATATTGCACAATGGGCGCAAGCCTGATGCAGCGACGCCGCGTGGGGGATGACGGCCTTCGGGTTGTAAACTCCTTTCGTTAGGGACGAAGCCGCACTTTTTTTGGGTGTGGTGACGGTACCTTTGTTAAGAAGCACCGGCTAACTA
>GV2UCFN02HS7JP
GGTGAGTAACACGTGGGTGATCTGCCCTGTACTTCGGGATAAGCTTGGGAAACTGGGTCTAATACCGGATAGGACCATGGTTTAGTGTCTCATGGTGGAAAGATTTTTTGGTGCAGGATGAGCTCGCGGCCTATCAGCTTGTTGGTGGGGTAATGGCCTACCAAGGCGTCGACGGGTAGCCGGCCTGAGAGGGTGGACGGCCACATTGGGACTGAGATACGGCCCAGACTCCTACGGGAGGCAGCAGTGGGGAATATTGCACAATGGGCGCAAGCCTGATGCAGCGACGCCGCGTGGGGGATGACGGCCTTCGGGTTGTAAACTCCTTTCGTTAGGGACGAAGCCGCACTTTTTTTGGGTGTGGTGACGGTACCTTTGTTAAGAAGCACCGGCTAACTA
>GV2UCFN02H0A8D
GGTGAGTAACACGTGGGTGATCTGCCCTGTACTTCGGGATAAGCTTGGGAAACTGGGTCTAATACCGGATAGGACCATGGTTTAGTGTCTCATGGTGGAAAGATTTTTTGGTGCAGGATGAGCTCGCGGCCTATCAGCTTGTTGGTGGGGTAATGGCCTACCAAGGCGTCGACGGGTAGCCGGCCTGAGAGGGTGGACGGCCACATTGGGACTGAGATACGGCCCAGACTCCTACGGGAGGCAGCAGTGGGGAATATTGCACAATGGGCGCAAGCCTGATGCAGCGACGCCGCGTGGGGGATGACGGCCTTCGGGTTGTAAACTCCTTTCGTTAGGGACGAAGCCGCACTTTTTTTGGGTGTGGTGACGGTACCTTTGTTAAGAAGCACCGGCTAACTA
>GV2UCFN02I0BU7
GGTGAGTAACACGTGGGTGATCTGCCCTGTACTTCGGGATAAGCTTGGGAAACTGGGTCTAATACCGGATAGGACCATGGTTTAGTGTCTCATGGTGGAAAGATTTTTTGGTGCAGGATGAGCTCGCGGCCTATCAGCTTGTTGGTGGGGTAATGGCCTACCAAGGCGTCGACGGGTAGCCGGCCTGAGAGGGTGGACGGCCACATTGGGACTGAGATACGGCCCAGACTCCTACGGGAGGCAGCAGTGGGGAATATTGCACAATGGGCGCAAGCCTGATGCAGCGACGCCGCGTGGGGGATGACGGCCTTCGGGTTGTAAACTCCTTTCGTTAGGGACGAAGCCGCACTTTTTTTGGGTGTGGTGACGGTACCTTTGTTAAGAAGCACCGGCTAACTA
>GV2UCFN02HKI15
GGTGAGTAACACGTGGGTGATCTGCCCTGTACTTCGGGATAAGCTTGGGAAACTGGGTCTAATACCGGATAGGACCATGGTTTAGTGTCTCATGGTGGAAAGATTTTTTGGTGCAGGATGAGCTCGCGGCCTATCAGCTTGTTGGTGGGGTAATGGCCTACCAAGGCGTCGACGGGTAGCCGGCCTGAGAGGGTGGACGGCCACATTGGGACTGAGATACGGCCCAGACTCCTACGGGAGGCAGCAGTGGGGAATATTGCACAATGGGCGCAAGCCTGATGCAGCGACGCCGCGTGGGGGATGACGGCCTTCGGGTTGTAAACTCCTTTCGTTAGGGACGAAGCCGCACTTTTTTTGGGTGTGGTGACGGTACCTTTGTTAAGAAGCACCGGCTAACTA
>GV2UCFN02GMA48
GGTGAGTAACACGTGGGTGATCTGCCCTGTACTTCGGGATAAGCTTGGGAAACTGGGTCTAATACCGGATAGGACCATGGTTTAGTGTCTCATGGTGGAAAGATTTTTTGGTGCAGGATGAGCTCGCGGCCTATCAGCTTGTTGGTGGGGTAATGGCCTACCAAGGCGTCGACGGGTAGCCGGCCTGAGAGGGTGGACGGCCACATTGGGACTGAGATACGGCCCAGACTCCTACGGGAGGCAGCAGTGGGGAATATTGCACAATGGGCGCAAGCCTGATGCAGCGACGCCGCGTGGGGGATGACGGCCTTCGGGTTGTAAACTCCTTTCGTTAGGGACGAAGCCGCACTTTTTTTGGGTGTGGTGACGGTACCTTTGTTAAGAAGCACCGGCTAACTA
>GV2UCFN02GQIGR
GGTGAGTAACACGTGGGTGATCTGCCCTGTACTTCGGGATAAGCTTGGGAAACTGGGTCTAATACCGGATAGGACCATGGTTTAGTGTCTCATGGTGGAAAGATTTTTTGGTGCAGGATGAGCTCGCGGCCTATCAGCTTGTTGGTGGGGTAATGGCCTACCAAGGCGTCGACGGGTAGCCGGCCTGAGAGGGTGGACGGCCACATTGGGACTGAGATACGGCCCAGACTCCTACGGGAGGCAGCAGTGGGGAATATTGCACAATGGGCGCAAGCCTGATGCAGCGACGCCGCGTGGGGGATGACGGCCTTCGGGTTGTAAACTCCTTTCGTTAGGGACGAAGCCGCACTTTTTTTGGGTGTGGTGACGGTACCTTTGTTAAGAAGCACCGGCTAACTA
>GV2UCFN02HRKUJ
GGTGAGTAACACGTGGGTGATCTGCCCTGTACTTCGGGATAAGCTTGGGAAACTGGGTCTAATACCGGATAGGACCATGGTTTAGTGTCTCATGGTGGAAAGATTTTTTGGTGCAGGATGAGCTCGCGGCCTATCAGCTTGTTGGTGGGGTAATGGCCTACCAAGGCGTCGACGGGTAGCCGGCCTGAGAGGGTGGACGGCCACATTGGGACTGAGATACGGCCCAGACTCCTACGGGAGGCAGCAGTGGGGAATATTGCACAATGGGCGCAAGCCTGATGCAGCGACGCCGCGTGGGGGATGACGGCCTTCGGGTTGTAAACTCCTTTCGTTAGGGACGAAGCCGCACTTTTTTTGGGTGTGGTGACGGTACCTTTGTTAAGAAGCACCGGCTAACTA
>GV2UCFN02IWSHE
GGTGAGTAACACGTGGGTGATCTGCCCTGTACTTCGGGATAAGCTTGGGAAACTGGGTCTAATACCGGATAGGACCATGGTTTAGTGTCTCATGGTGGAAAGATTTTTTGGTGCAGGATGAGCTCGCGGCCTATCAGCTTGTTGGTGGGGTAATGGCCTACCAAGGCGTCGACGGGTAGCCGGCCTGAGAGGGTGGACGGCCACATTGGGACTGAGATACGGCCCAGACTCCTACGGGAGGCAGCAGTGGGGAATATTGCACAATGGGCGCAAGCCTGATGCAGCGACGCCGCGTGGGGGATGACGGCCTTCGGGTTGTAAACTCCTTTCGTTAGGGACGAAGCCGCACTTTTTTTGGGTGTGGTGACGGTACCTTTGTTAAGAAGCACCGGCTAACTA
>GV2UCFN02J3KNL
GGTGAGTAACACGTGGGTGATCTGCCCTGTACTTCGGGATAAGCTTGGGAAACTGGGTCTAATACCGGATAGGACCATGGTTTAGTGTCTCATGGTGGAAAGATTTTTTGGTGCAGGATGAGCTCGCGGCCTATCAGCTTGTTGGTGGGGTAATGGCCTACCAAGGCGTCGACGGGTAGCCGGCCTGAGAGGGTGGACGGCCACATTGGGACTGAGATACGGCCCAGACTCCTACGGGAGGCAGCAGTGGGGAATATTGCACAATGGGCGCAAGCCTGATGCAGCGACGCCGCGTGGGGGATGACGGCCTTCGGGTTGTAAACTCCTTTCGTTAGGGACGAAGCCGCACTTTTTTTGGGTGTGGTGACGGTACCTTTGTTAAGAAGCACCGGCTAACTA
>GV2UCFN02GZLUG
GGTGAGTAACACGTGGGTGATCTGCCCTGTACTTCGGGATAAGCTTGGGAAACTGGGTCTAATACCGGATAGGACCATGGTTTAGTGTCTCATGGTGGAAAGATTTTTTGGTGCAGGATGAGCTCGCGGCCTATCAGCTTGTTGGTGGGGTAATGGCCTACCAAGGCGTCGACGGGTAGCCGGCCTGAGAGGGTGGACGGCCACATTGGGACTGAGATACGGCCCAGACTCCTACGGGAGGCAGCAGTGGGGAATATTGCACAATGGGCGCAAGCCTGATGCAGCGACGCCGCGTGGGGGATGACGGCCTTCGGGTTGTAAACTCCTTTCGTTAGGGACGAAGCCGCACTTTTTTTGGGTGTGGTGACGGTACCTTTGTTAAGAAGCACCGGCTAACTA
>GV2UCFN02HNDLY
GGTGAGTAACACGTGGGTGATCTGCCCTGTACTTCGGGATAAGCTTGGGAAACTGGGTCTAATACCGGATAGGACCATGGTTTAGTGTCTCATGGTGGAAAGATTTTTTGGTGCAGGATGAGCTCGCGGCCTATCAGCTTGTTGGTGGGGTAATGGCCTACCAAGGCGTCGACGGGTAGCCGGCCTGAGAGGGTGGACGGCCACATTGGGACTGAGATACGGCCCAGACTCCTACGGGAGGCAGCAGTGGGGAATATTGCACAATGGGCGCAAGCCTGATGCAGCGACGCCGCGTGGGGGATGACGGCCTTCGGGTTGTAAACTCCTTTCGTTAGGGACGAAGCCGCACTTTTTTTGGGTGTGGTGACGGTACCTTTGTTAAGAAGCACCGGCTAACTA
>GV2UCFN02GO8DJ
GGTGAGTAACACGTGGGTGATCTGCCCTGTACTTCGGGATAAGCTTGGGAAACTGGGTCTAATACCGGATAGGACCATGGTTTAGTGTCTCATGGTGGAAAGATTTTTTGGTGCAGGATGAGCTCGCGGCCTATCAGCTTGTTGGTGGGGTAATGGCCTACCAAGGCGTCGACGGGTAGCCGGCCTGAGAGGGTGGACGGCCACATTGGGACTGAGATACGGCCCAGACTCCTACGGGAGGCAGCAGTGGGGAATATTGCACAATGGGCGCAAGCCTGATGCAGCGACGCCGCGTGGGGGATGACGGCCTTCGGGTTGTAAACTCCTTTCGTTAGGGACGAAGCCGCACTTTTTTTGGGTGTGGTGACGGTACCTTTGTTAAGAAGCACCGGCTAACTA
>GV2UCFN02HBW1M
GGTGAGTAACACGTGGGTGATCTGCCCTGTACTTCGGGATAAGCTTGGGAAACTGGGTCTAATACCGGATAGGACCATGGTTTAGTGTCTCATGGTGGAAAGATTTTTTGGTGCAGGATGAGCTCGCGGCCTATCAGCTTGTTGGTGGGGTAATGGCCTACCAAGGCGTCGACGGGTAGCCGGCCTGAGAGGGTGGACGGCCACATTGGGACTGAGATACGGCCCAGACTCCTACGGGAGGCAGCAGTGGGGAATATTGCACAATGGGCGCAAGCCTGATGCAGCGACGCCGCGTGGGGGATGACGGCCTTCGGGTTGTAAACTCCTTTCGTTAGGGACGAAGCCGCACTTTTTTTGGGTGTGGTGACGGTACCTTTGTTAAGAAGCACCGGCTAACTA
>GV2UCFN02HBHOL
GGTGAGTAACACGTGGGTGATCTGCCCTGTACTTCGGGATAAGCTTGGGAAACTGGGTCTAATACCGGATAGGACCATGGTTTAGTGTCTCATGGTGGAAAGATTTTTTGGTGCAGGATGAGCTCGCGGCCTATCAGCTTGTTGGTGGGGTAATGGCCTACCAAGGCGTCGACGGGTAGCCGGCCTGAGAGGGTGGACGGCCACATTGGGACTGAGATACGGCCCAGACTCCTACGGGAGGCAGCAGTGGGGAATATTGCACAATGGGCGCAAGCCTGATGCAGCGACGCCGCGTGGGGGATGACGGCCTTCGGGTTGTAAACTCCTTTCGTTAGGGACGAAGCCGCACTTTTTTTGGGTGTGGTGACGGTACCTTTGTTAAGAAGCACCGGCTAACTA
>GV2UCFN02HNJPD
GGTGAGTAACACGTGGGTGATCTGCCCTGTACTTCGGGATAAGCTTGGGAAACTGGGTCTAATACCGGATAGGACCATGGTTTAGTGTCTCATGGTGGAAAGATTTTTTGGTGCAGGATGAGCTCGCGGCCTATCAGCTTGTTGGTGGGGTAATGGCCTACCAAGGCGTCGACGGGTAGCCGGCCTGAGAGGGTGGACGGCCACATTGGGACTGAGATACGGCCCAGACTCCTACGGGAGGCAGCAGTGGGGAATATTGCACAATGGGCGCAAGCCTGATGCAGCGACGCCGCGTGGGGGATGACGGCCTTCGGGTTGTAAACTCCTTTCGTTAGGGACGAAGCCGCACTTTTTTTGGGTGTGGTGACGGTACCTTTGTTAAGAAGCACCGGCTAACTA
>GV2UCFN02I0K9R
GGTGAGTAACACGTGGGTGATCTGCCCTGTACTTCGGGATAAGCTTGGGAAACTGGGTCTAATACCGGATAGGACCATGGTTTAGTGTCTCATGGTGGAAAGATTTTTTGGTGCAGGATGAGCTCGCGGCCTATCAGCTTGTTGGTGGGGTAATGGCCTACCAAGGCGTCGACGGGTAGCCGGCCTGAGAGGGTGGACGGCCACATTGGGACTGAGATACGGCCCAGACTCCTACGGGAGGCAGCAGTGGGGAATATTGCACAATGGGCGCAAGCCTGATGCAGCGACGCCGCGTGGGGGATGACGGCCTTCGGGTTGTAAACTCCTTTCGTTAGGGACGAAGCCGCACTTTTTTTGGGTGTGGTGACGGTACCTTTGTTAAGAAGCACCGGCTAACTA
>GV2UCFN02I2JMR
GGTGAGTAACACGTGGGTGATCTGCCCTGTACTTCGGGATAAGCTTGGGAAACTGGGTCTAATACCGGATAGGACCATGGTTTAGTGTCTCATGGTGGAAAGATTTTTTGGTGCAGGATGAGCTCGCGGCCTATCAGCTTGTTGGTGGGGTAATGGCCTACCAAGGCGTCGACGGGTAGCCGGCCTGAGAGGGTGGACGGCCACATTGGGACTGAGATACGGCCCAGACTCCTACGGGAGGCAGCAGTGGGGAATATTGCACAATGGGCGCAAGCCTGATGCAGCGACGCCGCGTGGGGGATGACGGCCTTCGGGTTGTAAACTCCTTTCGTTAGGGACGAAGCCGCACTTTTTTTGGGTGTGGTGACGGTACCTTTGTTAAGAAGCACCGGCTAACTA
>GV2UCFN02G1JJB
GGTGAGTAACACGTGGGTGATCTGCCCTGTACTTCGGGATAAGCTTGGGAAACTGGGTCTAATACCGGATAGGACCATGGTTTAGTGTCTCATGGTGGAAAGATTTTTTGGTGCAGGATGAGCTCGCGGCCTATCAGCTTGTTGGTGGGGTAATGGCCTACCAAGGCGTCGACGGGTAGCCGGCCTGAGAGGGTGGACGGCCACATTGGGACTGAGATACGGCCCAGACTCCTACGGGAGGCAGCAGTGGGGAATATTGCACAATGGGCGCAAGCCTGATGCAGCGACGCCGCGTGGGGGATGACGGCCTTCGGGTTGTAAACTCCTTTCGTTAGGGACGAAGCCGCACTTTTTTTGGGTGTGGTGACGGTACCTTTGTTAAGAAGCACCGGCTAACTA
>GV2UCFN02G5TCI
GGTGAGTAACACGTGGGTGATCTGCCCTGTACTTCGGGATAAGCTTGGGAAACTGGGTCTAATACCGGATAGGACCATGGTTTAGTGTCTCATGGTGGAAAGATTTTTTGGTGCAGGATGAGCTCGCGGCCTATCAGCTTGTTGGTGGGGTAATGGCCTACCAAGGCGTCGACGGGTAGCCGGCCTGAGAGGGTGGACGGCCACATTGGGACTGAGATACGGCCCAGACTCCTACGGGAGGCAGCAGTGGGGAATATTGCACAATGGGCGCAAGCCTGATGCAGCGACGCCGCGTGGGGGATGACGGCCTTCGGGTTGTAAACTCCTTTCGTTAGGGACGAAGCCGCACTTTTTTTGGGTGTGGTGACGGTACCTTTGTTAAGAAGCACCGGCTAACTA
>GV2UCFN02I07JP
GGTGAGTAACACGTGGGTGATCTGCCCTGTACTTCGGGATAAGCTTGGGAAACTGGGTCTAATACCGGATAGGACCATGGTTTAGTGTCTCATGGTGGAAAGATTTTTTGGTGCAGGATGAGCTCGCGGCCTATCAGCTTGTTGGTGGGGTAATGGCCTACCAAGGCGTCGACGGGTAGCCGGCCTGAGAGGGTGGACGGCCACATTGGGACTGAGATACGGCCCAGACTCCTACGGGAGGCAGCAGTGGGGAATATTGCACAATGGGCGCAAGCCTGATGCAGCGACGCCGCGTGGGGGATGACGGCCTTCGGGTTGTAAACTCCTTTCGTTAGGGACGAAGCCGCACTTTTTTTGGGTGTGGTGACGGTACCTTTGTTAAGAAGCACCGGCTAACTA
>GV2UCFN02HNZW3
GGTGAGTAACACGTGGGTGATCTGCCCTGTACTTCGGGATAAGCTTGGGAAACTGGGTCTAATACCGGATAGGACCATGGTTTAGTGTCTCATGGTGGAAAGATTTTTTGGTGCAGGATGAGCTCGCGGCCTATCAGCTTGTTGGTGGGGTAATGGCCTACCAAGGCGTCGACGGGTAGCCGGCCTGAGAGGGTGGACGGCCACATTGGGACTGAGATACGGCCCAGACTCCTACGGGAGGCAGCAGTGGGGAATATTGCACAATGGGCGCAAGCCTGATGCAGCGACGCCGCGTGGGGGATGACGGCCTTCGGGTTGTAAACTCCTTTCGTTAGGGACGAAGCCGCACTTTTTTTGGGTGTGGTGACGGTACCTTTGTTAAGAAGCACCGGCTAACTA
>GV2UCFN02JXSJ1
GGTGAGTAACACGTGGGTGATCTGCCCTGTACTTCGGGATAAGCTTGGGAAACTGGGTCTAATACCGGATAGGACCATGGTTTAGTGTCTCATGGTGGAAAGATTTTTTGGTGCAGGATGAGCTCGCGGCCTATCAGCTTGTTGGTGGGGTAATGGCCTACCAAGGCGTCGACGGGTAGCCGGCCTGAGAGGGTGGACGGCCACATTGGGACTGAGATACGGCCCAGACTCCTACGGGAGGCAGCAGTGGGGAATATTGCACAATGGGCGCAAGCCTGATGCAGCGACGCCGCGTGGGGGATGACGGCCTTCGGGTTGTAAACTCCTTTCGTTAGGGACGAAGCCGCACTTTTTTTGGGTGTGGTGACGGTACCTTTGTTAAGAAGCACCGGCTAACTA
>GV2UCFN02FODPB
GGTGAGTAACACGTGGGTGATCTGCCCTGTACTTCGGGATAAGCTTGGGAAACTGGGTCTAATACCGGATAGGACCATGGTTTAGTGTCTCATGGTGGAAAGATTTTTTGGTGCAGGATGAGCTCGCGGCCTATCAGCTTGTTGGTGGGGTAATGGCCTACCAAGGCGTCGACGGGTAGCCGGCCTGAGAGGGTGGACGGCCACATTGGGACTGAGATACGGCCCAGACTCCTACGGGAGGCAGCAGTGGGGAATATTGCACAATGGGCGCAAGCCTGATGCAGCGACGCCGCGTGGGGGATGACGGCCTTCGGGTTGTAAACTCCTTTCGTTAGGGACGAAGCCGCACTTTTTTTGGGTGTGGTGACGGTACCTTTGTTAAGAAGCACCGGCTAACTA
>GV2UCFN02G12EX
GGTGAGTAACACGTGGGTGATCTGCCCTGTACTTCGGGATAAGCTTGGGAAACTGGGTCTAATACCGGATAGGACCATGGTTTAGTGTCTCATGGTGGAAAGATTTTTTGGTGCAGGATGAGCTCGCGGCCTATCAGCTTGTTGGTGGGGTAATGGCCTACCAAGGCGTCGACGGGTAGCCGGCCTGAGAGGGTGGACGGCCACATTGGGACTGAGATACGGCCCAGACTCCTACGGGAGGCAGCAGTGGGGAATATTGCACAATGGGCGCAAGCCTGATGCAGCGACGCCGCGTGGGGGATGACGGCCTTCGGGTTGTAAACTCCTTTCGTTAGGGACGAAGCCGCACTTTTTTTGGGTGTGGTGACGGTACCTTTGTTAAGAAGCACCGGCTAACTA
>GV2UCFN02J2LNJ
GGTGAGTAACACGTGGGTGATCTGCCCTGTACTTCGGGATAAGCTTGGGAAACTGGGTCTAATACCGGATAGGACCATGGTTTAGTGTCTCATGGTGGAAAGATTTTTTGGTGCAGGATGAGCTCGCGGCCTATCAGCTTGTTGGTGGGGTAATGGCCTACCAAGGCGTCGACGGGTAGCCGGCCTGAGAGGGTGGACGGCCACATTGGGACTGAGATACGGCCCAGACTCCTACGGGAGGCAGCAGTGGGGAATATTGCACAATGGGCGCAAGCCTGATGCAGCGACGCCGCGTGGGGGATGACGGCCTTCGGGTTGTAAACTCCTTTCGTTAGGGACGAAGCCGCACTTTTTTTGGGTGTGGTGACGGTACCTTTGTTAAGAAGCACCGGCTAACTA
>GV2UCFN02FODU3
GGTGAGTAACACGTGGGTGATCTGCCCTGTACTTCGGGATAAGCTTGGGAAACTGGGTCTAATACCGGATAGGACCATGGTTTAGTGTCTCATGGTGGAAAGATTTTTTGGTGCAGGATGAGCTCGCGGCCTATCAGCTTGTTGGTGGGGTAATGGCCTACCAAGGCGTCGACGGGTAGCCGGCCTGAGAGGGTGGACGGCCACATTGGGACTGAGATACGGCCCAGACTCCTACGGGAGGCAGCAGTGGGGAATATTGCACAATGGGCGCAAGCCTGATGCAGCGACGCCGCGTGGGGGATGACGGCCTTCGGGTTGTAAACTCCTTTCGTTAGGGACGAAGCCGCACTTTTTTTGGGTGTGGTGACGGTACCTTTGTTAAGAAGCACCGGCTAACTA
>GV2UCFN02IFL6N
GGTGAGTAACACGTGGGTGATCTGCCCTGTACTTCGGGATAAGCTTGGGAAACTGGGTCTAATACCGGATAGGACCATGGTTTAGTGTCTCATGGTGGAAAGATTTTTTGGTGCAGGATGAGCTCGCGGCCTATCAGCTTGTTGGTGGGGTAATGGCCTACCAAGGCGTCGACGGGTAGCCGGCCTGAGAGGGTGGACGGCCACATTGGGACTGAGATACGGCCCAGACTCCTACGGGAGGCAGCAGTGGGGAATATTGCACAATGGGCGCAAGCCTGATGCAGCGACGCCGCGTGGGGGATGACGGCCTTCGGGTTGTAAACTCCTTTCGTTAGGGACGAAGCCGCACTTTTTTTGGGTGTGGTGACGGTACCTTTGTTAAGAAGCACCGGCTAACTA
>GV2UCFN02FJU4U
GGTGAGTAACACGTGGGTGATCTGCCCTGTACTTCGGGATAAGCTTGGGAAACTGGGTCTAATACCGGATAGGACCATGGTTTAGTGTCTCATGGTGGAAAGATTTTTTGGTGCAGGATGAGCTCGCGGCCTATCAGCTTGTTGGTGGGGTAATGGCCTACCAAGGCGTCGACGGGTAGCCGGCCTGAGAGGGTGGACGGCCACATTGGGACTGAGATACGGCCCAGACTCCTACGGGAGGCAGCAGTGGGGAATATTGCACAATGGGCGCAAGCCTGATGCAGCGACGCCGCGTGGGGGATGACGGCCTTCGGGTTGTAAACTCCTTTCGTTAGGGACGAAGCCGCACTTTTTTTGGGTGTGGTGACGGTACCTTTGTTAAGAAGCACCGGCTAACTA
>GV2UCFN02GG4P4
GGTGAGTAACACGTGGGTGATCTGCCCTGTACTTCGGGATAAGCTTGGGAAACTGGGTCTAATACCGGATAGGACCATGGTTTAGTGTCTCATGGTGGAAAGATTTTTTGGTGCAGGATGAGCTCGCGGCCTATCAGCTTGTTGGTGGGGTAATGGCCTACCAAGGCGTCGACGGGTAGCCGGCCTGAGAGGGTGGACGGCCACATTGGGACTGAGATACGGCCCAGACTCCTACGGGAGGCAGCAGTGGGGAATATTGCACAATGGGCGCAAGCCTGATGCAGCGACGCCGCGTGGGGGATGACGGCCTTCGGGTTGTAAACTCCTTTCGTTAGGGACGAAGCCGCACTTTTTTTGGGTGTGGTGACGGTACCTTTGTTAAGAAGCACCGGCTAACTA
>GV2UCFN02FK0GK
GGTGAGTAACACGTGGGTGATCTGCCCTGTACTTCGGGATAAGCTTGGGAAACTGGGTCTAATACCGGATAGGACCATGGTTTAGTGTCTCATGGTGGAAAGATTTTTTGGTGCAGGATGAGCTCGCGGCCTATCAGCTTGTTGGTGGGGTAATGGCCTACCAAGGCGTCGACGGGTAGCCGGCCTGAGAGGGTGGACGGCCACATTGGGACTGAGATACGGCCCAGACTCCTACGGGAGGCAGCAGTGGGGAATATTGCACAATGGGCGCAAGCCTGATGCAGCGACGCCGCGTGGGGGATGACGGCCTTCGGGTTGTAAACTCCTTTCGTTAGGGACGAAGCCGCACTTTTTTTGGGTGTGGTGACGGTACCTTTGTTAAGAAGCACCGGCTAACTA
>GV2UCFN02IU7I2
GGTGAGTAACACGTGGGTGATCTGCCCTGTACTTCGGGATAAGCTTGGGAAACTGGGTCTAATACCGGATAGGACCATGGTTTAGTGTCTCATGGTGGAAAGATTTTTTGGTGCAGGATGAGCTCGCGGCCTATCAGCTTGTTGGTGGGGTAATGGCCTACCAAGGCGTCGACGGGTAGCCGGCCTGAGAGGGTGGACGGCCACATTGGGACTGAGATACGGCCCAGACTCCTACGGGAGGCAGCAGTGGGGAATATTGCACAATGGGCGCAAGCCTGATGCAGCGACGCCGCGTGGGGGATGACGGCCTTCGGGTTGTAAACTCCTTTCGTTAGGGACGAAGCCGCACTTTTTTTGGGTGTGGTGACGGTACCTTTGTTAAGAAGCACCGGCTAACTA
>GV2UCFN02IRREW
GGTGAGTAACACGTGGGTGATCTGCCCTGTACTTCGGGATAAGCTTGGGAAACTGGGTCTAATACCGGATAGGACCATGGTTTAGTGTCTCATGGTGGAAAGATTTTTTGGTGCAGGATGAGCTCGCGGCCTATCAGCTTGTTGGTGGGGTAATGGCCTACCAAGGCGTCGACGGGTAGCCGGCCTGAGAGGGTGGACGGCCACATTGGGACTGAGATACGGCCCAGACTCCTACGGGAGGCAGCAGTGGGGAATATTGCACAATGGGCGCAAGCCTGATGCAGCGACGCCGCGTGGGGGATGACGGCCTTCGGGTTGTAAACTCCTTTCGTTAGGGACGAAGCCGCACTTTTTTTGGGTGTGGTGACGGTACCTTTGTTAAGAAGCACCGGCTAACTA
>GV2UCFN02IX0FP
GGTGAGTAACACGTGGGTGATCTGCCCTGTACTTCGGGATAAGCTTGGGAAACTGGGTCTAATACCGGATAGGACCATGGTTTAGTGTCTCATGGTGGAAAGATTTTTTGGTGCAGGATGAGCTCGCGGCCTATCAGCTTGTTGGTGGGGTAATGGCCTACCAAGGCGTCGACGGGTAGCCGGCCTGAGAGGGTGGACGGCCACATTGGGACTGAGATACGGCCCAGACTCCTACGGGAGGCAGCAGTGGGGAATATTGCACAATGGGCGCAAGCCTGATGCAGCGACGCCGCGTGGGGGATGACGGCCTTCGGGTTGTAAACTCCTTTCGTTAGGGACGAAGCCGCACTTTTTTTGGGTGTGGTGACGGTACCTTTGTTAAGAAGCACCGGCTAACTA
>GV2UCFN02GMS91
GGTGAGTAACACGTGGGTGATCTGCCCTGTACTTCGGGATAAGCTTGGGAAACTGGGTCTAATACCGGATAGGACCATGGTTTAGTGTCTCATGGTGGAAAGATTTTTTGGTGCAGGATGAGCTCGCGGCCTATCAGCTTGTTGGTGGGGTAATGGCCTACCAAGGCGTCGACGGGTAGCCGGCCTGAGAGGGTGGACGGCCACATTGGGACTGAGATACGGCCCAGACTCCTACGGGAGGCAGCAGTGGGGAATATTGCACAATGGGCGCAAGCCTGATGCAGCGACGCCGCGTGGGGGATGACGGCCTTCGGGTTGTAAACTCCTTTCGTTAGGGACGAAGCCGCACTTTTTTTGGGTGTGGTGACGGTACCTTTGTTAAGAAGCACCGGCTAACTA
>GV2UCFN02HQRTJ
GGTGAGTAACACGTGGGTGATCTGCCCTGTACTTCGGGATAAGCTTGGGAAACTGGGTCTAATACCGGATAGGACCATGGTTTAGTGTCTCATGGTGGAAAGATTTTTTGGTGCAGGATGAGCTCGCGGCCTATCAGCTTGTTGGTGGGGTAATGGCCTACCAAGGCGTCGACGGGTAGCCGGCCTGAGAGGGTGGACGGCCACATTGGGACTGAGATACGGCCCAGACTCCTACGGGAGGCAGCAGTGGGGAATATTGCACAATGGGCGCAAGCCTGATGCAGCGACGCCGCGTGGGGGATGACGGCCTTCGGGTTGTAAACTCCTTTCGTTAGGGACGAAGCCGCACTTTTTTTGGGTGTGGTGACGGTACCTTTGTTAAGAAGCACCGGCTAACTA
>GV2UCFN02HL9F1
GGTGAGTAACACGTGGGTGATCTGCCCTGTACTTCGGGATAAGCTTGGGAAACTGGGTCTAATACCGGATAGGACCATGGTTTAGTGTCTCATGGTGGAAAGATTTTTTGGTGCAGGATGAGCTCGCGGCCTATCAGCTTGTTGGTGGGGTAATGGCCTACCAAGGCGTCGACGGGTAGCCGGCCTGAGAGGGTGGACGGCCACATTGGGACTGAGATACGGCCCAGACTCCTACGGGAGGCAGCAGTGGGGAATATTGCACAATGGGCGCAAGCCTGATGCAGCGACGCCGCGTGGGGGATGACGGCCTTCGGGTTGTAAACTCCTTTCGTTAGGGACGAAGCCGCACTTTTTTTGGGTGTGGTGACGGTACCTTTGTTAAGAAGCACCGGCTAACTA
>GV2UCFN02IVW57
GGTGAGTAACACGTGGGTGATCTGCCCTGTACTTCGGGATAAGCTTGGGAAACTGGGTCTAATACCGGATAGGACCATGGTTTAGTGTCTCATGGTGGAAAGATTTTTTGGTGCAGGATGAGCTCGCGGCCTATCAGCTTGTTGGTGGGGTAATGGCCTACCAAGGCGTCGACGGGTAGCCGGCCTGAGAGGGTGGACGGCCACATTGGGACTGAGATACGGCCCAGACTCCTACGGGAGGCAGCAGTGGGGAATATTGCACAATGGGCGCAAGCCTGATGCAGCGACGCCGCGTGGGGGATGACGGCCTTCGGGTTGTAAACTCCTTTCGTTAGGGACGAAGCCGCACTTTTTTTGGGTGTGGTGACGGTACCTTTGTTAAGAAGCACCGGCTAACTA
>GV2UCFN02HOEXD
GGTGAGTAACACGTGGGTGATCTGCCCTGTACTTCGGGATAAGCTTGGGAAACTGGGTCTAATACCGGATAGGACCATGGTTTAGTGTCTCATGGTGGAAAGATTTTTTGGTGCAGGATGAGCTCGCGGCCTATCAGCTTGTTGGTGGGGTAATGGCCTACCAAGGCGTCGACGGGTAGCCGGCCTGAGAGGGTGGACGGCCACATTGGGACTGAGATACGGCCCAGACTCCTACGGGAGGCAGCAGTGGGGAATATTGCACAATGGGCGCAAGCCTGATGCAGCGACGCCGCGTGGGGGATGACGGCCTTCGGGTTGTAAACTCCTTTCGTTAGGGACGAAGCCGCACTTTTTTTGGGTGTGGTGACGGTACCTTTGTTAAGAAGCACCGGCTAACTA
>GV2UCFN02FXE7G
GGTGAGTAACACGTGGGTGATCTGCCCTGTACTTCGGGATAAGCTTGGGAAACTGGGTCTAATACCGGATAGGACCATGGTTTAGTGTCTCATGGTGGAAAGATTTTTTGGTGCAGGATGAGCTCGCGGCCTATCAGCTTGTTGGTGGGGTAATGGCCTACCAAGGCGTCGACGGGTAGCCGGCCTGAGAGGGTGGACGGCCACATTGGGACTGAGATACGGCCCAGACTCCTACGGGAGGCAGCAGTGGGGAATATTGCACAATGGGCGCAAGCCTGATGCAGCGACGCCGCGTGGGGGATGACGGCCTTCGGGTTGTAAACTCCTTTCGTTAGGGACGAAGCCGCACTTTTTTTGGGTGTGGTGACGGTACCTTTGTTAAGAAGCACCGGCTAACTA
>GV2UCFN02G4J8J
GGTGAGTAACACGTGGGTGATCTGCCCTGTACTTCGGGATAAGCTTGGGAAACTGGGTCTAATACCGGATAGGACCATGGTTTAGTGTCTCATGGTGGAAAGATTTTTTGGTGCAGGATGAGCTCGCGGCCTATCAGCTTGTTGGTGGGGTAATGGCCTACCAAGGCGTCGACGGGTAGCCGGCCTGAGAGGGTGGACGGCCACATTGGGACTGAGATACGGCCCAGACTCCTACGGGAGGCAGCAGTGGGGAATATTGCACAATGGGCGCAAGCCTGATGCAGCGACGCCGCGTGGGGGATGACGGCCTTCGGGTTGTAAACTCCTTTCGTTAGGGACGAAGCCGCACTTTTTTTGGGTGTGGTGACGGTACCTTTGTTAAGAAGCACCGGCTAACTA
>GV2UCFN02I5IMQ
GGTGAGTAACACGTGGGTGATCTGCCCTGTACTTCGGGATAAGCTTGGGAAACTGGGTCTAATACCGGATAGGACCATGGTTTAGTGTCTCATGGTGGAAAGATTTTTTGGTGCAGGATGAGCTCGCGGCCTATCAGCTTGTTGGTGGGGTAATGGCCTACCAAGGCGTCGACGGGTAGCCGGCCTGAGAGGGTGGACGGCCACATTGGGACTGAGATACGGCCCAGACTCCTACGGGAGGCAGCAGTGGGGAATATTGCACAATGGGCGCAAGCCTGATGCAGCGACGCCGCGTGGGGGATGACGGCCTTCGGGTTGTAAACTCCTTTCGTTAGGGACGAAGCCGCACTTTTTTTGGGTGTGGTGACGGTACCTTTGTTAAGAAGCACCGGCTAACTA
>GV2UCFN02GKJLB
GGTGAGTAACACGTGGGTGATCTGCCCTGTACTTCGGGATAAGCTTGGGAAACTGGGTCTAATACCGGATAGGACCATGGTTTAGTGTCTCATGGTGGAAAGATTTTTTGGTGCAGGATGAGCTCGCGGCCTATCAGCTTGTTGGTGGGGTAATGGCCTACCAAGGCGTCGACGGGTAGCCGGCCTGAGAGGGTGGACGGCCACATTGGGACTGAGATACGGCCCAGACTCCTACGGGAGGCAGCAGTGGGGAATATTGCACAATGGGCGCAAGCCTGATGCAGCGACGCCGCGTGGGGGATGACGGCCTTCGGGTTGTAAACTCCTTTCGTTAGGGACGAAGCCGCACTTTTTTTGGGTGTGGTGACGGTACCTTTGTTAAGAAGCACCGGCTAACTA
>GV2UCFN02IX2UR
GGTGAGTAACACGTGGGTGATCTGCCCTGTACTTCGGGATAAGCTTGGGAAACTGGGTCTAATACCGGATAGGACCATGGTTTAGTGTCTCATGGTGGAAAGATTTTTTGGTGCAGGATGAGCTCGCGGCCTATCAGCTTGTTGGTGGGGTAATGGCCTACCAAGGCGTCGACGGGTAGCCGGCCTGAGAGGGTGGACGGCCACATTGGGACTGAGATACGGCCCAGACTCCTACGGGAGGCAGCAGTGGGGAATATTGCACAATGGGCGCAAGCCTGATGCAGCGACGCCGCGTGGGGGATGACGGCCTTCGGGTTGTAAACTCCTTTCGTTAGGGACGAAGCCGCACTTTTTTTGGGTGTGGTGACGGTACCTTTGTTAAGAAGCACCGGCTAACTA
>GV2UCFN02HSYL7
GGTGAGTAACACGTGGGTGATCTGCCCTGTACTTCGGGATAAGCTTGGGAAACTGGGTCTAATACCGGATAGGACCATGGTTTAGTGTCTCATGGTGGAAAGATTTTTTGGTGCAGGATGAGCTCGCGGCCTATCAGCTTGTTGGTGGGGTAATGGCCTACCAAGGCGTCGACGGGTAGCCGGCCTGAGAGGGTGGACGGCCACATTGGGACTGAGATACGGCCCAGACTCCTACGGGAGGCAGCAGTGGGGAATATTGCACAATGGGCGCAAGCCTGATGCAGCGACGCCGCGTGGGGGATGACGGCCTTCGGGTTGTAAACTCCTTTCGTTAGGGACGAAGCCGCACTTTTTTTGGGTGTGGTGACGGTACCTTTGTTAAGAAGCACCGGCTAACTA
>GV2UCFN02FQ9UZ
GGTGAGTAACACGTGGGTGATCTGCCCTGTACTTCGGGATAAGCTTGGGAAACTGGGTCTAATACCGGATAGGACCATGGTTTAGTGTCTCATGGTGGAAAGATTTTTTGGTGCAGGATGAGCTCGCGGCCTATCAGCTTGTTGGTGGGGTAATGGCCTACCAAGGCGTCGACGGGTAGCCGGCCTGAGAGGGTGGACGGCCACATTGGGACTGAGATACGGCCCAGACTCCTACGGGAGGCAGCAGTGGGGAATATTGCACAATGGGCGCAAGCCTGATGCAGCGACGCCGCGTGGGGGATGACGGCCTTCGGGTTGTAAACTCCTTTCGTTAGGGACGAAGCCGCACTTTTTTTGGGTGTGGTGACGGTACCTTTGTTAAGAAGCACCGGCTAACTA
>GV2UCFN02FJXOF
GGTGAGTAACACGTGGGTGATCTGCCCTGTACTTCGGGATAAGCTTGGGAAACTGGGTCTAATACCGGATAGGACCATGGTTTAGTGTCTCATGGTGGAAAGATTTTTTGGTGCAGGATGAGCTCGCGGCCTATCAGCTTGTTGGTGGGGTAATGGCCTACCAAGGCGTCGACGGGTAGCCGGCCTGAGAGGGTGGACGGCCACATTGGGACTGAGATACGGCCCAGACTCCTACGGGAGGCAGCAGTGGGGAATATTGCACAATGGGCGCAAGCCTGATGCAGCGACGCCGCGTGGGGGATGACGGCCTTCGGGTTGTAAACTCCTTTCGTTAGGGACGAAGCCGCACTTTTTTTGGGTGTGGTGACGGTACCTTTGTTAAGAAGCACCGGCTAACTA
>GV2UCFN02G91RU
GGTGAGTAACACGTGGGTGATCTGCCCTGTACTTCGGGATAAGCTTGGGAAACTGGGTCTAATACCGGATAGGACCATGGTTTAGTGTCTCATGGTGGAAAGATTTTTTGGTGCAGGATGAGCTCGCGGCCTATCAGCTTGTTGGTGGGGTAATGGCCTACCAAGGCGTCGACGGGTAGCCGGCCTGAGAGGGTGGACGGCCACATTGGGACTGAGATACGGCCCAGACTCCTACGGGAGGCAGCAGTGGGGAATATTGCACAATGGGCGCAAGCCTGATGCAGCGACGCCGCGTGGGGGATGACGGCCTTCGGGTTGTAAACTCCTTTCGTTAGGGACGAAGCCGCACTTTTTTTGGGTGTGGTGACGGTACCTTTGTTAAGAAGCACCGGCTAACTA
>GV2UCFN02GYC8O
GGTGAGTAACACGTGGGTGATCTGCCCTGTACTTCGGGATAAGCTTGGGAAACTGGGTCTAATACCGGATAGGACCATGGTTTAGTGTCTCATGGTGGAAAGATTTTTTGGTGCAGGATGAGCTCGCGGCCTATCAGCTTGTTGGTGGGGTAATGGCCTACCAAGGCGTCGACGGGTAGCCGGCCTGAGAGGGTGGACGGCCACATTGGGACTGAGATACGGCCCAGACTCCTACGGGAGGCAGCAGTGGGGAATATTGCACAATGGGCGCAAGCCTGATGCAGCGACGCCGCGTGGGGGATGACGGCCTTCGGGTTGTAAACTCCTTTCGTTAGGGACGAAGCCGCACTTTTTTTGGGTGTGGTGACGGTACCTTTGTTAAGAAGCACCGGCTAACTA
>GV2UCFN02GE0QS
GGTGAGTAACACGTGGGTGATCTGCCCTGTACTTCGGGATAAGCTTGGGAAACTGGGTCTAATACCGGATAGGACCATGGTTTAGTGTCTCATGGTGGAAAGATTTTTTGGTGCAGGATGAGCTCGCGGCCTATCAGCTTGTTGGTGGGGTAATGGCCTACCAAGGCGTCGACGGGTAGCCGGCCTGAGAGGGTGGACGGCCACATTGGGACTGAGATACGGCCCAGACTCCTACGGGAGGCAGCAGTGGGGAATATTGCACAATGGGCGCAAGCCTGATGCAGCGACGCCGCGTGGGGGATGACGGCCTTCGGGTTGTAAACTCCTTTCGTTAGGGACGAAGCCGCACTTTTTTTGGGTGTGGTGACGGTACCTTTGTTAAGAAGCACCGGCTAACTA
>GV2UCFN02IDGNH
GGTGAGTAACACGTGGGTGATCTGCCCTGTACTTCGGGATAAGCTTGGGAAACTGGGTCTAATACCGGATAGGACCATGGTTTAGTGTCTCATGGTGGAAAGATTTTTTGGTGCAGGATGAGCTCGCGGCCTATCAGCTTGTTGGTGGGGTAATGGCCTACCAAGGCGTCGACGGGTAGCCGGCCTGAGAGGGTGGACGGCCACATTGGGACTGAGATACGGCCCAGACTCCTACGGGAGGCAGCAGTGGGGAATATTGCACAATGGGCGCAAGCCTGATGCAGCGACGCCGCGTGGGGGATGACGGCCTTCGGGTTGTAAACTCCTTTCGTTAGGGACGAAGCCGCACTTTTTTTGGGTGTGGTGACGGTACCTTTGTTAAGAAGCACCGGCTAACTA
>GV2UCFN02H0S31
GGTGAGTAACACGTGGGTGATCTGCCCTGTACTTCGGGATAAGCTTGGGAAACTGGGTCTAATACCGGATAGGACCATGGTTTAGTGTCTCATGGTGGAAAGATTTTTTGGTGCAGGATGAGCTCGCGGCCTATCAGCTTGTTGGTGGGGTAATGGCCTACCAAGGCGTCGACGGGTAGCCGGCCTGAGAGGGTGGACGGCCACATTGGGACTGAGATACGGCCCAGACTCCTACGGGAGGCAGCAGTGGGGAATATTGCACAATGGGCGCAAGCCTGATGCAGCGACGCCGCGTGGGGGATGACGGCCTTCGGGTTGTAAACTCCTTTCGTTAGGGACGAAGCCGCACTTTTTTTGGGTGTGGTGACGGTACCTTTGTTAAGAAGCACCGGCTAACTA
>GV2UCFN02JI3SN
GGTGAGTAACACGTGGGTGATCTGCCCTGTACTTCGGGATAAGCTTGGGAAACTGGGTCTAATACCGGATAGGACCATGGTTTAGTGTCTCATGGTGGAAAGATTTTTTGGTGCAGGATGAGCTCGCGGCCTATCAGCTTGTTGGTGGGGTAATGGCCTACCAAGGCGTCGACGGGTAGCCGGCCTGAGAGGGTGGACGGCCACATTGGGACTGAGATACGGCCCAGACTCCTACGGGAGGCAGCAGTGGGGAATATTGCACAATGGGCGCAAGCCTGATGCAGCGACGCCGCGTGGGGGATGACGGCCTTCGGGTTGTAAACTCCTTTCGTTAGGGACGAAGCCGCACTTTTTTTGGGTGTGGTGACGGTACCTTTGTTAAGAAGCACCGGCTAACTA
>GV2UCFN02JBEHW
GGTGAGTAACACGTGGGTGATCTGCCCTGTACTTCGGGATAAGCTTGGGAAACTGGGTCTAATACCGGATAGGACCATGGTTTAGTGTCTCATGGTGGAAAGATTTTTTGGTGCAGGATGAGCTCGCGGCCTATCAGCTTGTTGGTGGGGTAATGGCCTACCAAGGCGTCGACGGGTAGCCGGCCTGAGAGGGTGGACGGCCACATTGGGACTGAGATACGGCCCAGACTCCTACGGGAGGCAGCAGTGGGGAATATTGCACAATGGGCGCAAGCCTGATGCAGCGACGCCGCGTGGGGGATGACGGCCTTCGGGTTGTAAACTCCTTTCGTTAGGGACGAAGCCGCACTTTTTTTGGGTGTGGTGACGGTACCTTTGTTAAGAAGCACCGGCTAACTA
>GV2UCFN02HU0XW
GGTGAGTAACACGTGGGTGATCTGCCCTGTACTTCGGGATAAGCTTGGGAAACTGGGTCTAATACCGGATAGGACCATGGTTTAGTGTCTCATGGTGGAAAGATTTTTTGGTGCAGGATGAGCTCGCGGCCTATCAGCTTGTTGGTGGGGTAATGGCCTACCAAGGCGTCGACGGGTAGCCGGCCTGAGAGGGTGGACGGCCACATTGGGACTGAGATACGGCCCAGACTCCTACGGGAGGCAGCAGTGGGGAATATTGCACAATGGGCGCAAGCCTGATGCAGCGACGCCGCGTGGGGGATGACGGCCTTCGGGTTGTAAACTCCTTTCGTTAGGGACGAAGCCGCACTTTTTTTGGGTGTGGTGACGGTACCTTTGTTAAGAAGCACCGGCTAACTA
>GV2UCFN02HN862
GGTGAGTAACACGTGGGTGATCTGCCCTGTACTTCGGGATAAGCTTGGGAAACTGGGTCTAATACCGGATAGGACCATGGTTTAGTGTCTCATGGTGGAAAGATTTTTTGGTGCAGGATGAGCTCGCGGCCTATCAGCTTGTTGGTGGGGTAATGGCCTACCAAGGCGTCGACGGGTAGCCGGCCTGAGAGGGTGGACGGCCACATTGGGACTGAGATACGGCCCAGACTCCTACGGGAGGCAGCAGTGGGGAATATTGCACAATGGGCGCAAGCCTGATGCAGCGACGCCGCGTGGGGGATGACGGCCTTCGGGTTGTAAACTCCTTTCGTTAGGGACGAAGCCGCACTTTTTTTGGGTGTGGTGACGGTACCTTTGTTAAGAAGCACCGGCTAACTA
>GV2UCFN02JI4KO
GGTGAGTAACACGTGGGTGATCTGCCCTGTACTTCGGGATAAGCTTGGGAAACTGGGTCTAATACCGGATAGGACCATGGTTTAGTGTCTCATGGTGGAAAGATTTTTTGGTGCAGGATGAGCTCGCGGCCTATCAGCTTGTTGGTGGGGTAATGGCCTACCAAGGCGTCGACGGGTAGCCGGCCTGAGAGGGTGGACGGCCACATTGGGACTGAGATACGGCCCAGACTCCTACGGGAGGCAGCAGTGGGGAATATTGCACAATGGGCGCAAGCCTGATGCAGCGACGCCGCGTGGGGGATGACGGCCTTCGGGTTGTAAACTCCTTTCGTTAGGGACGAAGCCGCACTTTTTTTGGGTGTGGTGACGGTACCTTTGTTAAGAAGCACCGGCTAACTA
>GV2UCFN02GZ92Y
GGTGAGTAACACGTGGGTGATCTGCCCTGTACTTCGGGATAAGCTTGGGAAACTGGGTCTAATACCGGATAGGACCATGGTTTAGTGTCTCATGGTGGAAAGATTTTTTGGTGCAGGATGAGCTCGCGGCCTATCAGCTTGTTGGTGGGGTAATGGCCTACCAAGGCGTCGACGGGTAGCCGGCCTGAGAGGGTGGACGGCCACATTGGGACTGAGATACGGCCCAGACTCCTACGGGAGGCAGCAGTGGGGAATATTGCACAATGGGCGCAAGCCTGATGCAGCGACGCCGCGTGGGGGATGACGGCCTTCGGGTTGTAAACTCCTTTCGTTAGGGACGAAGCCGCACTTTTTTTGGGTGTGGTGACGGTACCTTTGTTAAGAAGCACCGGCTAACTA
>GV2UCFN02F2TUL
GGTGAGTAACACGTGGGTGATCTGCCCTGTACTTCGGGATAAGCTTGGGAAACTGGGTCTAATACCGGATAGGACCATGGTTTAGTGTCTCATGGTGGAAAGATTTTTTGGTGCAGGATGAGCTCGCGGCCTATCAGCTTGTTGGTGGGGTAATGGCCTACCAAGGCGTCGACGGGTAGCCGGCCTGAGAGGGTGGACGGCCACATTGGGACTGAGATACGGCCCAGACTCCTACGGGAGGCAGCAGTGGGGAATATTGCACAATGGGCGCAAGCCTGATGCAGCGACGCCGCGTGGGGGATGACGGCCTTCGGGTTGTAAACTCCTTTCGTTAGGGACGAAGCCGCACTTTTTTTGGGTGTGGTGACGGTACCTTTGTTAAGAAGCACCGGCTAACTA
>GV2UCFN02HX4TV
GGTGAGTAACACGTGGGTGATCTGCCCTGTACTTCGGGATAAGCTTGGGAAACTGGGTCTAATACCGGATAGGACCATGGTTTAGTGTCTCATGGTGGAAAGATTTTTTGGTGCAGGATGAGCTCGCGGCCTATCAGCTTGTTGGTGGGGTAATGGCCTACCAAGGCGTCGACGGGTAGCCGGCCTGAGAGGGTGGACGGCCACATTGGGACTGAGATACGGCCCAGACTCCTACGGGAGGCAGCAGTGGGGAATATTGCACAATGGGCGCAAGCCTGATGCAGCGACGCCGCGTGGGGGATGACGGCCTTCGGGTTGTAAACTCCTTTCGTTAGGGACGAAGCCGCACTTTTTTTGGGTGTGGTGACGGTACCTTTGTTAAGAAGCACCGGCTAACTA
>GV2UCFN02JHHPF
GGTGAGTAACACGTGGGTGATCTGCCCTGTACTTCGGGATAAGCTTGGGAAACTGGGTCTAATACCGGATAGGACCATGGTTTAGTGTCTCATGGTGGAAAGATTTTTTGGTGCAGGATGAGCTCGCGGCCTATCAGCTTGTTGGTGGGGTAATGGCCTACCAAGGCGTCGACGGGTAGCCGGCCTGAGAGGGTGGACGGCCACATTGGGACTGAGATACGGCCCAGACTCCTACGGGAGGCAGCAGTGGGGAATATTGCACAATGGGCGCAAGCCTGATGCAGCGACGCCGCGTGGGGGATGACGGCCTTCGGGTTGTAAACTCCTTTCGTTAGGGACGAAGCCGCACTTTTTTTGGGTGTGGTGACGGTACCTTTGTTAAGAAGCACCGGCTAACTA
>GV2UCFN02GM2D4
GGTGAGTAACACGTGGGTGATCTGCCCTGTACTTCGGGATAAGCTTGGGAAACTGGGTCTAATACCGGATAGGACCATGGTTTAGTGTCTCATGGTGGAAAGATTTTTTGGTGCAGGATGAGCTCGCGGCCTATCAGCTTGTTGGTGGGGTAATGGCCTACCAAGGCGTCGACGGGTAGCCGGCCTGAGAGGGTGGACGGCCACATTGGGACTGAGATACGGCCCAGACTCCTACGGGAGGCAGCAGTGGGGAATATTGCACAATGGGCGCAAGCCTGATGCAGCGACGCCGCGTGGGGGATGACGGCCTTCGGGTTGTAAACTCCTTTCGTTAGGGACGAAGCCGCACTTTTTTTGGGTGTGGTGACGGTACCTTTGTTAAGAAGCACCGGCTAACTA
>GV2UCFN02FRHLY
GGTGAGTAACACGTGGGTGATCTGCCCTGTACTTCGGGATAAGCTTGGGAAACTGGGTCTAATACCGGATAGGACCATGGTTTAGTGTCTCATGGTGGAAAGATTTTTTGGTGCAGGATGAGCTCGCGGCCTATCAGCTTGTTGGTGGGGTAATGGCCTACCAAGGCGTCGACGGGTAGCCGGCCTGAGAGGGTGGACGGCCACATTGGGACTGAGATACGGCCCAGACTCCTACGGGAGGCAGCAGTGGGGAATATTGCACAATGGGCGCAAGCCTGATGCAGCGACGCCGCGTGGGGGATGACGGCCTTCGGGTTGTAAACTCCTTTCGTTAGGGACGAAGCCGCACTTTTTTTGGGTGTGGTGACGGTACCTTTGTTAAGAAGCACCGGCTAACTA
>GV2UCFN02GXUA3
GGTGAGTAACACGTGGGTGATCTGCCCTGTACTTCGGGATAAGCTTGGGAAACTGGGTCTAATACCGGATAGGACCATGGTTTAGTGTCTCATGGTGGAAAGATTTTTTGGTGCAGGATGAGCTCGCGGCCTATCAGCTTGTTGGTGGGGTAATGGCCTACCAAGGCGTCGACGGGTAGCCGGCCTGAGAGGGTGGACGGCCACATTGGGACTGAGATACGGCCCAGACTCCTACGGGAGGCAGCAGTGGGGAATATTGCACAATGGGCGCAAGCCTGATGCAGCGACGCCGCGTGGGGGATGACGGCCTTCGGGTTGTAAACTCCTTTCGTTAGGGACGAAGCCGCACTTTTTTTGGGTGTGGTGACGGTACCTTTGTTAAGAAGCACCGGCTAACTA
>GV2UCFN02GJOJL
GGTGAGTAACACGTGGGTGATCTGCCCTGTACTTCGGGATAAGCTTGGGAAACTGGGTCTAATACCGGATAGGACCATGGTTTAGTGTCTCATGGTGGAAAGATTTTTTGGTGCAGGATGAGCTCGCGGCCTATCAGCTTGTTGGTGGGGTAATGGCCTACCAAGGCGTCGACGGGTAGCCGGCCTGAGAGGGTGGACGGCCACATTGGGACTGAGATACGGCCCAGACTCCTACGGGAGGCAGCAGTGGGGAATATTGCACAATGGGCGCAAGCCTGATGCAGCGACGCCGCGTGGGGGATGACGGCCTTCGGGTTGTAAACTCCTTTCGTTAGGGACGAAGCCGCACTTTTTTTGGGTGTGGTGACGGTACCTTTGTTAAGAAGCACCGGCTAACTA
>GV2UCFN02HTBOK
GGTGAGTAACACGTGGGTGATCTGCCCTGTACTTCGGGATAAGCTTGGGAAACTGGGTCTAATACCGGATAGGACCATGGTTTAGTGTCTCATGGTGGAAAGATTTTTTGGTGCAGGATGAGCTCGCGGCCTATCAGCTTGTTGGTGGGGTAATGGCCTACCAAGGCGTCGACGGGTAGCCGGCCTGAGAGGGTGGACGGCCACATTGGGACTGAGATACGGCCCAGACTCCTACGGGAGGCAGCAGTGGGGAATATTGCACAATGGGCGCAAGCCTGATGCAGCGACGCCGCGTGGGGGATGACGGCCTTCGGGTTGTAAACTCCTTTCGTTAGGGACGAAGCCGCACTTTTTTTGGGTGTGGTGACGGTACCTTTGTTAAGAAGCACCGGCTAACTA
>GV2UCFN02HJ06A
GGTGAGTAACACGTGGGTGATCTGCCCTGTACTTCGGGATAAGCTTGGGAAACTGGGTCTAATACCGGATAGGACCATGGTTTAGTGTCTCATGGTGGAAAGATTTTTTGGTGCAGGATGAGCTCGCGGCCTATCAGCTTGTTGGTGGGGTAATGGCCTACCAAGGCGTCGACGGGTAGCCGGCCTGAGAGGGTGGACGGCCACATTGGGACTGAGATACGGCCCAGACTCCTACGGGAGGCAGCAGTGGGGAATATTGCACAATGGGCGCAAGCCTGATGCAGCGACGCCGCGTGGGGGATGACGGCCTTCGGGTTGTAAACTCCTTTCGTTAGGGACGAAGCCGCACTTTTTTTGGGTGTGGTGACGGTACCTTTGTTAAGAAGCACCGGCTAACTA
>GV2UCFN02HEN34
GGTGAGTAACACGTGGGTGATCTGCCCTGTACTTCGGGATAAGCTTGGGAAACTGGGTCTAATACCGGATAGGACCATGGTTTAGTGTCTCATGGTGGAAAGATTTTTTGGTGCAGGATGAGCTCGCGGCCTATCAGCTTGTTGGTGGGGTAATGGCCTACCAAGGCGTCGACGGGTAGCCGGCCTGAGAGGGTGGACGGCCACATTGGGACTGAGATACGGCCCAGACTCCTACGGGAGGCAGCAGTGGGGAATATTGCACAATGGGCGCAAGCCTGATGCAGCGACGCCGCGTGGGGGATGACGGCCTTCGGGTTGTAAACTCCTTTCGTTAGGGACGAAGCCGCACTTTTTTTGGGTGTGGTGACGGTACCTTTGTTAAGAAGCACCGGCTAACTA
>GV2UCFN02GAL5I
GGTGAGTAACACGTGGGTGATCTGCCCTGTACTTCGGGATAAGCTTGGGAAACTGGGTCTAATACCGGATAGGACCATGGTTTAGTGTCTCATGGTGGAAAGATTTTTTGGTGCAGGATGAGCTCGCGGCCTATCAGCTTGTTGGTGGGGTAATGGCCTACCAAGGCGTCGACGGGTAGCCGGCCTGAGAGGGTGGACGGCCACATTGGGACTGAGATACGGCCCAGACTCCTACGGGAGGCAGCAGTGGGGAATATTGCACAATGGGCGCAAGCCTGATGCAGCGACGCCGCGTGGGGGATGACGGCCTTCGGGTTGTAAACTCCTTTCGTTAGGGACGAAGCCGCACTTTTTTTGGGTGTGGTGACGGTACCTTTGTTAAGAAGCACCGGCTAACTA
>GV2UCFN02FYIOQ
GGTGAGTAACACGTGGGTGATCTGCCCTGTACTTCGGGATAAGCTTGGGAAACTGGGTCTAATACCGGATAGGACCATGGTTTAGTGTCTCATGGTGGAAAGATTTTTTGGTGCAGGATGAGCTCGCGGCCTATCAGCTTGTTGGTGGGGTAATGGCCTACCAAGGCGTCGACGGGTAGCCGGCCTGAGAGGGTGGACGGCCACATTGGGACTGAGATACGGCCCAGACTCCTACGGGAGGCAGCAGTGGGGAATATTGCACAATGGGCGCAAGCCTGATGCAGCGACGCCGCGTGGGGGATGACGGCCTTCGGGTTGTAAACTCCTTTCGTTAGGGACGAAGCCGCACTTTTTTTGGGTGTGGTGACGGTACCTTTGTTAAGAAGCACCGGCTAACTA
>GV2UCFN02FZ40J
GGTGAGTAACACGTGGGTGATCTGCCCTGTACTTCGGGATAAGCTTGGGAAACTGGGTCTAATACCGGATAGGACCATGGTTTAGTGTCTCATGGTGGAAAGATTTTTTGGTGCAGGATGAGCTCGCGGCCTATCAGCTTGTTGGTGGGGTAATGGCCTACCAAGGCGTCGACGGGTAGCCGGCCTGAGAGGGTGGACGGCCACATTGGGACTGAGATACGGCCCAGACTCCTACGGGAGGCAGCAGTGGGGAATATTGCACAATGGGCGCAAGCCTGATGCAGCGACGCCGCGTGGGGGATGACGGCCTTCGGGTTGTAAACTCCTTTCGTTAGGGACGAAGCCGCACTTTTTTTGGGTGTGGTGACGGTACCTTTGTTAAGAAGCACCGGCTAACTA
>GV2UCFN02IJLBL
GGTGAGTAACACGTGGGTGATCTGCCCTGTACTTCGGGATAAGCTTGGGAAACTGGGTCTAATACCGGATAGGACCATGGTTTAGTGTCTCATGGTGGAAAGATTTTTTGGTGCAGGATGAGCTCGCGGCCTATCAGCTTGTTGGTGGGGTAATGGCCTACCAAGGCGTCGACGGGTAGCCGGCCTGAGAGGGTGGACGGCCACATTGGGACTGAGATACGGCCCAGACTCCTACGGGAGGCAGCAGTGGGGAATATTGCACAATGGGCGCAAGCCTGATGCAGCGACGCCGCGTGGGGGATGACGGCCTTCGGGTTGTAAACTCCTTTCGTTAGGGACGAAGCCGCACTTTTTTTGGGTGTGGTGACGGTACCTTTGTTAAGAAGCACCGGCTAACTA
>GV2UCFN02JHPAS
GGTGAGTAACACGTGGGTGATCTGCCCTGTACTTCGGGATAAGCTTGGGAAACTGGGTCTAATACCGGATAGGACCATGGTTTAGTGTCTCATGGTGGAAAGATTTTTTGGTGCAGGATGAGCTCGCGGCCTATCAGCTTGTTGGTGGGGTAATGGCCTACCAAGGCGTCGACGGGTAGCCGGCCTGAGAGGGTGGACGGCCACATTGGGACTGAGATACGGCCCAGACTCCTACGGGAGGCAGCAGTGGGGAATATTGCACAATGGGCGCAAGCCTGATGCAGCGACGCCGCGTGGGGGATGACGGCCTTCGGGTTGTAAACTCCTTTCGTTAGGGACGAAGCCGCACTTTTTTTGGGTGTGGTGACGGTACCTTTGTTAAGAAGCACCGGCTAACTA
>GV2UCFN02HY44E
GGTGAGTAACACGTGGGTGATCTGCCCTGTACTTCGGGATAAGCTTGGGAAACTGGGTCTAATACCGGATAGGACCATGGTTTAGTGTCTCATGGTGGAAAGATTTTTTGGTGCAGGATGAGCTCGCGGCCTATCAGCTTGTTGGTGGGGTAATGGCCTACCAAGGCGTCGACGGGTAGCCGGCCTGAGAGGGTGGACGGCCACATTGGGACTGAGATACGGCCCAGACTCCTACGGGAGGCAGCAGTGGGGAATATTGCACAATGGGCGCAAGCCTGATGCAGCGACGCCGCGTGGGGGATGACGGCCTTCGGGTTGTAAACTCCTTTCGTTAGGGACGAAGCCGCACTTTTTTTGGGTGTGGTGACGGTACCTTTGTTAAGAAGCACCGGCTAACTA
>GV2UCFN02I9B6G
GGTGAGTAACACGTGGGTGATCTGCCCTGTACTTCGGGATAAGCTTGGGAAACTGGGTCTAATACCGGATAGGACCATGGTTTAGTGTCTCATGGTGGAAAGATTTTTTGGTGCAGGATGAGCTCGCGGCCTATCAGCTTGTTGGTGGGGTAATGGCCTACCAAGGCGTCGACGGGTAGCCGGCCTGAGAGGGTGGACGGCCACATTGGGACTGAGATACGGCCCAGACTCCTACGGGAGGCAGCAGTGGGGAATATTGCACAATGGGCGCAAGCCTGATGCAGCGACGCCGCGTGGGGGATGACGGCCTTCGGGTTGTAAACTCCTTTCGTTAGGGACGAAGCCGCACTTTTTTTGGGTGTGGTGACGGTACCTTTGTTAAGAAGCACCGGCTAACTA
>GV2UCFN02HHTLC
GGTGAGTAACACGTGGGTGATCTGCCCTGTACTTCGGGATAAGCTTGGGAAACTGGGTCTAATACCGGATAGGACCATGGTTTAGTGTCTCATGGTGGAAAGATTTTTTGGTGCAGGATGAGCTCGCGGCCTATCAGCTTGTTGGTGGGGTAATGGCCTACCAAGGCGTCGACGGGTAGCCGGCCTGAGAGGGTGGACGGCCACATTGGGACTGAGATACGGCCCAGACTCCTACGGGAGGCAGCAGTGGGGAATATTGCACAATGGGCGCAAGCCTGATGCAGCGACGCCGCGTGGGGGATGACGGCCTTCGGGTTGTAAACTCCTTTCGTTAGGGACGAAGCCGCACTTTTTTTGGGTGTGGTGACGGTACCTTTGTTAAGAAGCACCGGCTAACTA
>GV2UCFN02GMHIZ
GGTGAGTAACACGTGGGTGATCTGCCCTGTACTTCGGGATAAGCTTGGGAAACTGGGTCTAATACCGGATAGGACCATGGTTTAGTGTCTCATGGTGGAAAGATTTTTTGGTGCAGGATGAGCTCGCGGCCTATCAGCTTGTTGGTGGGGTAATGGCCTACCAAGGCGTCGACGGGTAGCCGGCCTGAGAGGGTGGACGGCCACATTGGGACTGAGATACGGCCCAGACTCCTACGGGAGGCAGCAGTGGGGAATATTGCACAATGGGCGCAAGCCTGATGCAGCGACGCCGCGTGGGGGATGACGGCCTTCGGGTTGTAAACTCCTTTCGTTAGGGACGAAGCCGCACTTTTTTTGGGTGTGGTGACGGTACCTTTGTTAAGAAGCACCGGCTAACTA
>GV2UCFN02IJX8B
GGTGAGTAACACGTGGGTGATCTGCCCTGTACTTCGGGATAAGCTTGGGAAACTGGGTCTAATACCGGATAGGACCATGGTTTAGTGTCTCATGGTGGAAAGATTTTTTGGTGCAGGATGAGCTCGCGGCCTATCAGCTTGTTGGTGGGGTAATGGCCTACCAAGGCGTCGACGGGTAGCCGGCCTGAGAGGGTGGACGGCCACATTGGGACTGAGATACGGCCCAGACTCCTACGGGAGGCAGCAGTGGGGAATATTGCACAATGGGCGCAAGCCTGATGCAGCGACGCCGCGTGGGGGATGACGGCCTTCGGGTTGTAAACTCCTTTCGTTAGGGACGAAGCCGCACTTTTTTTGGGTGTGGTGACGGTACCTTTGTTAAGAAGCACCGGCTAACTA
>GV2UCFN02ID9V3
GGTGAGTAACACGTGGGTGATCTGCCCTGTACTTCGGGATAAGCTTGGGAAACTGGGTCTAATACCGGATAGGACCATGGTTTAGTGTCTCATGGTGGAAAGATTTTTTGGTGCAGGATGAGCTCGCGGCCTATCAGCTTGTTGGTGGGGTAATGGCCTACCAAGGCGTCGACGGGTAGCCGGCCTGAGAGGGTGGACGGCCACATTGGGACTGAGATACGGCCCAGACTCCTACGGGAGGCAGCAGTGGGGAATATTGCACAATGGGCGCAAGCCTGATGCAGCGACGCCGCGTGGGGGATGACGGCCTTCGGGTTGTAAACTCCTTTCGTTAGGGACGAAGCCGCACTTTTTTTGGGTGTGGTGACGGTACCTTTGTTAAGAAGCACCGGCTAACTA
>GV2UCFN02FXUET
GGTGAGTAACACGTGGGTGATCTGCCCTGTACTTCGGGATAAGCTTGGGAAACTGGGTCTAATACCGGATAGGACCATGGTTTAGTGTCTCATGGTGGAAAGATTTTTTGGTGCAGGATGAGCTCGCGGCCTATCAGCTTGTTGGTGGGGTAATGGCCTACCAAGGCGTCGACGGGTAGCCGGCCTGAGAGGGTGGACGGCCACATTGGGACTGAGATACGGCCCAGACTCCTACGGGAGGCAGCAGTGGGGAATATTGCACAATGGGCGCAAGCCTGATGCAGCGACGCCGCGTGGGGGATGACGGCCTTCGGGTTGTAAACTCCTTTCGTTAGGGACGAAGCCGCACTTTTTTTGGGTGTGGTGACGGTACCTTTGTTAAGAAGCACCGGCTAACTA
>GV2UCFN02FUQXV
GGTGAGTAACACGTGGGTGATCTGCCCTGTACTTCGGGATAAGCTTGGGAAACTGGGTCTAATACCGGATAGGACCATGGTTTAGTGTCTCATGGTGGAAAGATTTTTTGGTGCAGGATGAGCTCGCGGCCTATCAGCTTGTTGGTGGGGTAATGGCCTACCAAGGCGTCGACGGGTAGCCGGCCTGAGAGGGTGGACGGCCACATTGGGACTGAGATACGGCCCAGACTCCTACGGGAGGCAGCAGTGGGGAATATTGCACAATGGGCGCAAGCCTGATGCAGCGACGCCGCGTGGGGGATGACGGCCTTCGGGTTGTAAACTCCTTTCGTTAGGGACGAAGCCGCACTTTTTTTGGGTGTGGTGACGGTACCTTTGTTAAGAAGCACCGGCTAACTA
>GV2UCFN02GJJ0L
GGTGAGTAACACGTGGGTGATCTGCCCTGTACTTCGGGATAAGCTTGGGAAACTGGGTCTAATACCGGATAGGACCATGGTTTAGTGTCTCATGGTGGAAAGATTTTTTGGTGCAGGATGAGCTCGCGGCCTATCAGCTTGTTGGTGGGGTAATGGCCTACCAAGGCGTCGACGGGTAGCCGGCCTGAGAGGGTGGACGGCCACATTGGGACTGAGATACGGCCCAGACTCCTACGGGAGGCAGCAGTGGGGAATATTGCACAATGGGCGCAAGCCTGATGCAGCGACGCCGCGTGGGGGATGACGGCCTTCGGGTTGTAAACTCCTTTCGTTAGGGACGAAGCCGCACTTTTTTTGGGTGTGGTGACGGTACCTTTGTTAAGAAGCACCGGCTAACTA
>GV2UCFN02GR3J1
GGTGAGTAACACGTGGGTGATCTGCCCTGTACTTCGGGATAAGCTTGGGAAACTGGGTCTAATACCGGATAGGACCATGGTTTAGTGTCTCATGGTGGAAAGATTTTTTGGTGCAGGATGAGCTCGCGGCCTATCAGCTTGTTGGTGGGGTAATGGCCTACCAAGGCGTCGACGGGTAGCCGGCCTGAGAGGGTGGACGGCCACATTGGGACTGAGATACGGCCCAGACTCCTACGGGAGGCAGCAGTGGGGAATATTGCACAATGGGCGCAAGCCTGATGCAGCGACGCCGCGTGGGGGATGACGGCCTTCGGGTTGTAAACTCCTTTCGTTAGGGACGAAGCCGCACTTTTTTTGGGTGTGGTGACGGTACCTTTGTTAAGAAGCACCGGCTAACTA
>GV2UCFN02H9IEU
GGTGAGTAACACGTGGGTGATCTGCCCTGTACTTCGGGATAAGCTTGGGAAACTGGGTCTAATACCGGATAGGACCATGGTTTAGTGTCTCATGGTGGAAAGATTTTTTGGTGCAGGATGAGCTCGCGGCCTATCAGCTTGTTGGTGGGGTAATGGCCTACCAAGGCGTCGACGGGTAGCCGGCCTGAGAGGGTGGACGGCCACATTGGGACTGAGATACGGCCCAGACTCCTACGGGAGGCAGCAGTGGGGAATATTGCACAATGGGCGCAAGCCTGATGCAGCGACGCCGCGTGGGGGATGACGGCCTTCGGGTTGTAAACTCCTTTCGTTAGGGACGAAGCCGCACTTTTTTTGGGTGTGGTGACGGTACCTTTGTTAAGAAGCACCGGCTAACTA
>GV2UCFN02IXF3T
GGTGAGTAACACGTGGGTGATCTGCCCTGTACTTCGGGATAAGCTTGGGAAACTGGGTCTAATACCGGATAGGACCATGGTTTAGTGTCTCATGGTGGAAAGATTTTTTGGTGCAGGATGAGCTCGCGGCCTATCAGCTTGTTGGTGGGGTAATGGCCTACCAAGGCGTCGACGGGTAGCCGGCCTGAGAGGGTGGACGGCCACATTGGGACTGAGATACGGCCCAGACTCCTACGGGAGGCAGCAGTGGGGAATATTGCACAATGGGCGCAAGCCTGATGCAGCGACGCCGCGTGGGGGATGACGGCCTTCGGGTTGTAAACTCCTTTCGTTAGGGACGAAGCCGCACTTTTTTTGGGTGTGGTGACGGTACCTTTGTTAAGAAGCACCGGCTAACTA
>GV2UCFN02IDOCM
GGTGAGTAACACGTGGGTGATCTGCCCTGTACTTCGGGATAAGCTTGGGAAACTGGGTCTAATACCGGATAGGACCATGGTTTAGTGTCTCATGGTGGAAAGATTTTTTGGTGCAGGATGAGCTCGCGGCCTATCAGCTTGTTGGTGGGGTAATGGCCTACCAAGGCGTCGACGGGTAGCCGGCCTGAGAGGGTGGACGGCCACATTGGGACTGAGATACGGCCCAGACTCCTACGGGAGGCAGCAGTGGGGAATATTGCACAATGGGCGCAAGCCTGATGCAGCGACGCCGCGTGGGGGATGACGGCCTTCGGGTTGTAAACTCCTTTCGTTAGGGACGAAGCCGCACTTTTTTTGGGTGTGGTGACGGTACCTTTGTTAAGAAGCACCGGCTAACTA
>GV2UCFN02IT69G
GGTGAGTAACACGTGGGTGATCTGCCCTGTACTTCGGGATAAGCTTGGGAAACTGGGTCTAATACCGGATAGGACCATGGTTTAGTGTCTCATGGTGGAAAGATTTTTTGGTGCAGGATGAGCTCGCGGCCTATCAGCTTGTTGGTGGGGTAATGGCCTACCAAGGCGTCGACGGGTAGCCGGCCTGAGAGGGTGGACGGCCACATTGGGACTGAGATACGGCCCAGACTCCTACGGGAGGCAGCAGTGGGGAATATTGCACAATGGGCGCAAGCCTGATGCAGCGACGCCGCGTGGGGGATGACGGCCTTCGGGTTGTAAACTCCTTTCGTTAGGGACGAAGCCGCACTTTTTTTGGGTGTGGTGACGGTACCTTTGTTAAGAAGCACCGGCTAACTA
>GV2UCFN02ILVZS
GGTGAGTAACACGTGGGTGATCTGCCCTGTACTTCGGGATAAGCTTGGGAAACTGGGTCTAATACCGGATAGGACCATGGTTTAGTGTCTCATGGTGGAAAGATTTTTTGGTGCAGGATGAGCTCGCGGCCTATCAGCTTGTTGGTGGGGTAATGGCCTACCAAGGCGTCGACGGGTAGCCGGCCTGAGAGGGTGGACGGCCACATTGGGACTGAGATACGGCCCAGACTCCTACGGGAGGCAGCAGTGGGGAATATTGCACAATGGGCGCAAGCCTGATGCAGCGACGCCGCGTGGGGGATGACGGCCTTCGGGTTGTAAACTCCTTTCGTTAGGGACGAAGCCGCACTTTTTTTGGGTGTGGTGACGGTACCTTTGTTAAGAAGCACCGGCTAACTA
>GV2UCFN02IRQA2
GGTGAGTAACACGTGGGTGATCTGCCCTGTACTTCGGGATAAGCTTGGGAAACTGGGTCTAATACCGGATAGGACCATGGTTTAGTGTCTCATGGTGGAAAGATTTTTTGGTGCAGGATGAGCTCGCGGCCTATCAGCTTGTTGGTGGGGTAATGGCCTACCAAGGCGTCGACGGGTAGCCGGCCTGAGAGGGTGGACGGCCACATTGGGACTGAGATACGGCCCAGACTCCTACGGGAGGCAGCAGTGGGGAATATTGCACAATGGGCGCAAGCCTGATGCAGCGACGCCGCGTGGGGGATGACGGCCTTCGGGTTGTAAACTCCTTTCGTTAGGGACGAAGCCGCACTTTTTTTGGGTGTGGTGACGGTACCTTTGTTAAGAAGCACCGGCTAACTA
>GV2UCFN02HVQI2
GGTGAGTAACACGTGGGTGATCTGCCCTGTACTTCGGGATAAGCTTGGGAAACTGGGTCTAATACCGGATAGGACCATGGTTTAGTGTCTCATGGTGGAAAGATTTTTTGGTGCAGGATGAGCTCGCGGCCTATCAGCTTGTTGGTGGGGTAATGGCCTACCAAGGCGTCGACGGGTAGCCGGCCTGAGAGGGTGGACGGCCACATTGGGACTGAGATACGGCCCAGACTCCTACGGGAGGCAGCAGTGGGGAATATTGCACAATGGGCGCAAGCCTGATGCAGCGACGCCGCGTGGGGGATGACGGCCTTCGGGTTGTAAACTCCTTTCGTTAGGGACGAAGCCGCACTTTTTTTGGGTGTGGTGACGGTACCTTTGTTAAGAAGCACCGGCTAACTA
>GV2UCFN02GQMNB
GGTGAGTAACACGTGGGTGATCTGCCCTGTACTTCGGGATAAGCTTGGGAAACTGGGTCTAATACCGGATAGGACCATGGTTTAGTGTCTCATGGTGGAAAGATTTTTTGGTGCAGGATGAGCTCGCGGCCTATCAGCTTGTTGGTGGGGTAATGGCCTACCAAGGCGTCGACGGGTAGCCGGCCTGAGAGGGTGGACGGCCACATTGGGACTGAGATACGGCCCAGACTCCTACGGGAGGCAGCAGTGGGGAATATTGCACAATGGGCGCAAGCCTGATGCAGCGACGCCGCGTGGGGGATGACGGCCTTCGGGTTGTAAACTCCTTTCGTTAGGGACGAAGCCGCACTTTTTTTGGGTGTGGTGACGGTACCTTTGTTAAGAAGCACCGGCTAACTA
>GV2UCFN02FZYTJ
GGTGAGTAACACGTGGGTGATCTGCCCTGTACTTCGGGATAAGCTTGGGAAACTGGGTCTAATACCGGATAGGACCATGGTTTAGTGTCTCATGGTGGAAAGATTTTTTGGTGCAGGATGAGCTCGCGGCCTATCAGCTTGTTGGTGGGGTAATGGCCTACCAAGGCGTCGACGGGTAGCCGGCCTGAGAGGGTGGACGGCCACATTGGGACTGAGATACGGCCCAGACTCCTACGGGAGGCAGCAGTGGGGAATATTGCACAATGGGCGCAAGCCTGATGCAGCGACGCCGCGTGGGGGATGACGGCCTTCGGGTTGTAAACTCCTTTCGTTAGGGACGAAGCCGCACTTTTTTTGGGTGTGGTGACGGTACCTTTGTTAAGAAGCACCGGCTAACTA
>GV2UCFN02I5VDJ
GGTGAGTAACACGTGGGTGATCTGCCCTGTACTTCGGGATAAGCTTGGGAAACTGGGTCTAATACCGGATAGGACCATGGTTTAGTGTCTCATGGTGGAAAGATTTTTTGGTGCAGGATGAGCTCGCGGCCTATCAGCTTGTTGGTGGGGTAATGGCCTACCAAGGCGTCGACGGGTAGCCGGCCTGAGAGGGTGGACGGCCACATTGGGACTGAGATACGGCCCAGACTCCTACGGGAGGCAGCAGTGGGGAATATTGCACAATGGGCGCAAGCCTGATGCAGCGACGCCGCGTGGGGGATGACGGCCTTCGGGTTGTAAACTCCTTTCGTTAGGGACGAAGCCGCACTTTTTTTGGGTGTGGTGACGGTACCTTTGTTAAGAAGCACCGGCTAACTA
>GV2UCFN02GHY22
GGTGAGTAACACGTGGGTGATCTGCCCTGTACTTCGGGATAAGCTTGGGAAACTGGGTCTAATACCGGATAGGACCATGGTTTAGTGTCTCATGGTGGAAAGATTTTTTGGTGCAGGATGAGCTCGCGGCCTATCAGCTTGTTGGTGGGGTAATGGCCTACCAAGGCGTCGACGGGTAGCCGGCCTGAGAGGGTGGACGGCCACATTGGGACTGAGATACGGCCCAGACTCCTACGGGAGGCAGCAGTGGGGAATATTGCACAATGGGCGCAAGCCTGATGCAGCGACGCCGCGTGGGGGATGACGGCCTTCGGGTTGTAAACTCCTTTCGTTAGGGACGAAGCCGCACTTTTTTTGGGTGTGGTGACGGTACCTTTGTTAAGAAGCACCGGCTAACTA
>GV2UCFN02FPJSP
GGTGAGTAACACGTGGGTGATCTGCCCTGTACTTCGGGATAAGCTTGGGAAACTGGGTCTAATACCGGATAGGACCATGGTTTAGTGTCTCATGGTGGAAAGATTTTTTGGTGCAGGATGAGCTCGCGGCCTATCAGCTTGTTGGTGGGGTAATGGCCTACCAAGGCGTCGACGGGTAGCCGGCCTGAGAGGGTGGACGGCCACATTGGGACTGAGATACGGCCCAGACTCCTACGGGAGGCAGCAGTGGGGAATATTGCACAATGGGCGCAAGCCTGATGCAGCGACGCCGCGTGGGGGATGACGGCCTTCGGGTTGTAAACTCCTTTCGTTAGGGACGAAGCCGCACTTTTTTTGGGTGTGGTGACGGTACCTTTGTTAAGAAGCACCGGCTAACTA
>GV2UCFN02G57DG
GGTGAGTAACACGTGGGTGATCTGCCCTGTACTTCGGGATAAGCTTGGGAAACTGGGTCTAATACCGGATAGGACCATGGTTTAGTGTCTCATGGTGGAAAGATTTTTTGGTGCAGGATGAGCTCGCGGCCTATCAGCTTGTTGGTGGGGTAATGGCCTACCAAGGCGTCGACGGGTAGCCGGCCTGAGAGGGTGGACGGCCACATTGGGACTGAGATACGGCCCAGACTCCTACGGGAGGCAGCAGTGGGGAATATTGCACAATGGGCGCAAGCCTGATGCAGCGACGCCGCGTGGGGGATGACGGCCTTCGGGTTGTAAACTCCTTTCGTTAGGGACGAAGCCGCACTTTTTTTGGGTGTGGTGACGGTACCTTTGTTAAGAAGCACCGGCTAACTA
>GV2UCFN02JVWJR
GGTGAGTAACACGTGGGTGATCTGCCCTGTACTTCGGGATAAGCTTGGGAAACTGGGTCTAATACCGGATAGGACCATGGTTTAGTGTCTCATGGTGGAAAGATTTTTTGGTGCAGGATGAGCTCGCGGCCTATCAGCTTGTTGGTGGGGTAATGGCCTACCAAGGCGTCGACGGGTAGCCGGCCTGAGAGGGTGGACGGCCACATTGGGACTGAGATACGGCCCAGACTCCTACGGGAGGCAGCAGTGGGGAATATTGCACAATGGGCGCAAGCCTGATGCAGCGACGCCGCGTGGGGGATGACGGCCTTCGGGTTGTAAACTCCTTTCGTTAGGGACGAAGCCGCACTTTTTTTGGGTGTGGTGACGGTACCTTTGTTAAGAAGCACCGGCTAACTA
>GV2UCFN02GN4DM
GGTGAGTAACACGTGGGTGATCTGCCCTGTACTTCGGGATAAGCTTGGGAAACTGGGTCTAATACCGGATAGGACCATGGTTTAGTGTCTCATGGTGGAAAGATTTTTTGGTGCAGGATGAGCTCGCGGCCTATCAGCTTGTTGGTGGGGTAATGGCCTACCAAGGCGTCGACGGGTAGCCGGCCTGAGAGGGTGGACGGCCACATTGGGACTGAGATACGGCCCAGACTCCTACGGGAGGCAGCAGTGGGGAATATTGCACAATGGGCGCAAGCCTGATGCAGCGACGCCGCGTGGGGGATGACGGCCTTCGGGTTGTAAACTCCTTTCGTTAGGGACGAAGCCGCACTTTTTTTGGGTGTGGTGACGGTACCTTTGTTAAGAAGCACCGGCTAACTA
>GV2UCFN02ISAN5
GGTGAGTAACACGTGGGTGATCTGCCCTGTACTTCGGGATAAGCTTGGGAAACTGGGTCTAATACCGGATAGGACCATGGTTTAGTGTCTCATGGTGGAAAGATTTTTTGGTGCAGGATGAGCTCGCGGCCTATCAGCTTGTTGGTGGGGTAATGGCCTACCAAGGCGTCGACGGGTAGCCGGCCTGAGAGGGTGGACGGCCACATTGGGACTGAGATACGGCCCAGACTCCTACGGGAGGCAGCAGTGGGGAATATTGCACAATGGGCGCAAGCCTGATGCAGCGACGCCGCGTGGGGGATGACGGCCTTCGGGTTGTAAACTCCTTTCGTTAGGGACGAAGCCGCACTTTTTTTGGGTGTGGTGACGGTACCTTTGTTAAGAAGCACCGGCTAACTA
>GV2UCFN02GT9J3
GGTGAGTAACACGTGGGTGATCTGCCCTGTACTTCGGGATAAGCTTGGGAAACTGGGTCTAATACCGGATAGGACCATGGTTTAGTGTCTCATGGTGGAAAGATTTTTTGGTGCAGGATGAGCTCGCGGCCTATCAGCTTGTTGGTGGGGTAATGGCCTACCAAGGCGTCGACGGGTAGCCGGCCTGAGAGGGTGGACGGCCACATTGGGACTGAGATACGGCCCAGACTCCTACGGGAGGCAGCAGTGGGGAATATTGCACAATGGGCGCAAGCCTGATGCAGCGACGCCGCGTGGGGGATGACGGCCTTCGGGTTGTAAACTCCTTTCGTTAGGGACGAAGCCGCACTTTTTTTGGGTGTGGTGACGGTACCTTTGTTAAGAAGCACCGGCTAACTA
>GV2UCFN02GGBSQ
GGTGAGTAACACGTGGGTGATCTGCCCTGTACTTCGGGATAAGCTTGGGAAACTGGGTCTAATACCGGATAGGACCATGGTTTAGTGTCTCATGGTGGAAAGATTTTTTGGTGCAGGATGAGCTCGCGGCCTATCAGCTTGTTGGTGGGGTAATGGCCTACCAAGGCGTCGACGGGTAGCCGGCCTGAGAGGGTGGACGGCCACATTGGGACTGAGATACGGCCCAGACTCCTACGGGAGGCAGCAGTGGGGAATATTGCACAATGGGCGCAAGCCTGATGCAGCGACGCCGCGTGGGGGATGACGGCCTTCGGGTTGTAAACTCCTTTCGTTAGGGACGAAGCCGCACTTTTTTTGGGTGTGGTGACGGTACCTTTGTTAAGAAGCACCGGCTAACTA
>GV2UCFN02I3S15
GGTGAGTAACACGTGGGTGATCTGCCCTGTACTTCGGGATAAGCTTGGGAAACTGGGTCTAATACCGGATAGGACCATGGTTTAGTGTCTCATGGTGGAAAGATTTTTTGGTGCAGGATGAGCTCGCGGCCTATCAGCTTGTTGGTGGGGTAATGGCCTACCAAGGCGTCGACGGGTAGCCGGCCTGAGAGGGTGGACGGCCACATTGGGACTGAGATACGGCCCAGACTCCTACGGGAGGCAGCAGTGGGGAATATTGCACAATGGGCGCAAGCCTGATGCAGCGACGCCGCGTGGGGGATGACGGCCTTCGGGTTGTAAACTCCTTTCGTTAGGGACGAAGCCGCACTTTTTTTGGGTGTGGTGACGGTACCTTTGTTAAGAAGCACCGGCTAACTA
>GV2UCFN02FZYQH
GGTGAGTAACACGTGGGTGATCTGCCCTGTACTTCGGGATAAGCTTGGGAAACTGGGTCTAATACCGGATAGGACCATGGTTTAGTGTCTCATGGTGGAAAGATTTTTTGGTGCAGGATGAGCTCGCGGCCTATCAGCTTGTTGGTGGGGTAATGGCCTACCAAGGCGTCGACGGGTAGCCGGCCTGAGAGGGTGGACGGCCACATTGGGACTGAGATACGGCCCAGACTCCTACGGGAGGCAGCAGTGGGGAATATTGCACAATGGGCGCAAGCCTGATGCAGCGACGCCGCGTGGGGGATGACGGCCTTCGGGTTGTAAACTCCTTTCGTTAGGGACGAAGCCGCACTTTTTTTGGGTGTGGTGACGGTACCTTTGTTAAGAAGCACCGGCTAACTA
>GV2UCFN02FN9WK
GGTGAGTAACACGTGGGTGATCTGCCCTGTACTTCGGGATAAGCTTGGGAAACTGGGTCTAATACCGGATAGGACCATGGTTTAGTGTCTCATGGTGGAAAGATTTTTTGGTGCAGGATGAGCTCGCGGCCTATCAGCTTGTTGGTGGGGTAATGGCCTACCAAGGCGTCGACGGGTAGCCGGCCTGAGAGGGTGGACGGCCACATTGGGACTGAGATACGGCCCAGACTCCTACGGGAGGCAGCAGTGGGGAATATTGCACAATGGGCGCAAGCCTGATGCAGCGACGCCGCGTGGGGGATGACGGCCTTCGGGTTGTAAACTCCTTTCGTTAGGGACGAAGCCGCACTTTTTTTGGGTGTGGTGACGGTACCTTTGTTAAGAAGCACCGGCTAACTA
>GV2UCFN02IKBVL
GGTGAGTAACACGTGGGTGATCTGCCCTGTACTTCGGGATAAGCTTGGGAAACTGGGTCTAATACCGGATAGGACCATGGTTTAGTGTCTCATGGTGGAAAGATTTTTTGGTGCAGGATGAGCTCGCGGCCTATCAGCTTGTTGGTGGGGTAATGGCCTACCAAGGCGTCGACGGGTAGCCGGCCTGAGAGGGTGGACGGCCACATTGGGACTGAGATACGGCCCAGACTCCTACGGGAGGCAGCAGTGGGGAATATTGCACAATGGGCGCAAGCCTGATGCAGCGACGCCGCGTGGGGGATGACGGCCTTCGGGTTGTAAACTCCTTTCGTTAGGGACGAAGCCGCACTTTTTTTGGGTGTGGTGACGGTACCTTTGTTAAGAAGCACCGGCTAACTA
>GV2UCFN02JO0VI
GGTGAGTAACACGTGGGTGATCTGCCCTGTACTTCGGGATAAGCTTGGGAAACTGGGTCTAATACCGGATAGGACCATGGTTTAGTGTCTCATGGTGGAAAGATTTTTTGGTGCAGGATGAGCTCGCGGCCTATCAGCTTGTTGGTGGGGTAATGGCCTACCAAGGCGTCGACGGGTAGCCGGCCTGAGAGGGTGGACGGCCACATTGGGACTGAGATACGGCCCAGACTCCTACGGGAGGCAGCAGTGGGGAATATTGCACAATGGGCGCAAGCCTGATGCAGCGACGCCGCGTGGGGGATGACGGCCTTCGGGTTGTAAACTCCTTTCGTTAGGGACGAAGCCGCACTTTTTTTGGGTGTGGTGACGGTACCTTTGTTAAGAAGCACCGGCTAACTA
>GV2UCFN02JKODV
GGTGAGTAACACGTGGGTGATCTGCCCTGTACTTCGGGATAAGCTTGGGAAACTGGGTCTAATACCGGATAGGACCATGGTTTAGTGTCTCATGGTGGAAAGATTTTTTGGTGCAGGATGAGCTCGCGGCCTATCAGCTTGTTGGTGGGGTAATGGCCTACCAAGGCGTCGACGGGTAGCCGGCCTGAGAGGGTGGACGGCCACATTGGGACTGAGATACGGCCCAGACTCCTACGGGAGGCAGCAGTGGGGAATATTGCACAATGGGCGCAAGCCTGATGCAGCGACGCCGCGTGGGGGATGACGGCCTTCGGGTTGTAAACTCCTTTCGTTAGGGACGAAGCCGCACTTTTTTTGGGTGTGGTGACGGTACCTTTGTTAAGAAGCACCGGCTAACTA
>GV2UCFN02GCLFF
GGTGAGTAACACGTGGGTGATCTGCCCTGTACTTCGGGATAAGCTTGGGAAACTGGGTCTAATACCGGATAGGACCATGGTTTAGTGTCTCATGGTGGAAAGATTTTTTGGTGCAGGATGAGCTCGCGGCCTATCAGCTTGTTGGTGGGGTAATGGCCTACCAAGGCGTCGACGGGTAGCCGGCCTGAGAGGGTGGACGGCCACATTGGGACTGAGATACGGCCCAGACTCCTACGGGAGGCAGCAGTGGGGAATATTGCACAATGGGCGCAAGCCTGATGCAGCGACGCCGCGTGGGGGATGACGGCCTTCGGGTTGTAAACTCCTTTCGTTAGGGACGAAGCCGCACTTTTTTTGGGTGTGGTGACGGTACCTTTGTTAAGAAGCACCGGCTAACTA
>GV2UCFN02I4APH
GGTGAGTAACACGTGGGTGATCTGCCCTGTACTTCGGGATAAGCTTGGGAAACTGGGTCTAATACCGGATAGGACCATGGTTTAGTGTCTCATGGTGGAAAGATTTTTTGGTGCAGGATGAGCTCGCGGCCTATCAGCTTGTTGGTGGGGTAATGGCCTACCAAGGCGTCGACGGGTAGCCGGCCTGAGAGGGTGGACGGCCACATTGGGACTGAGATACGGCCCAGACTCCTACGGGAGGCAGCAGTGGGGAATATTGCACAATGGGCGCAAGCCTGATGCAGCGACGCCGCGTGGGGGATGACGGCCTTCGGGTTGTAAACTCCTTTCGTTAGGGACGAAGCCGCACTTTTTTTGGGTGTGGTGACGGTACCTTTGTTAAGAAGCACCGGCTAACTA
>GV2UCFN02HUOK9
GGTGAGTAACACGTGGGTGATCTGCCCTGTACTTCGGGATAAGCTTGGGAAACTGGGTCTAATACCGGATAGGACCATGGTTTAGTGTCTCATGGTGGAAAGATTTTTTGGTGCAGGATGAGCTCGCGGCCTATCAGCTTGTTGGTGGGGTAATGGCCTACCAAGGCGTCGACGGGTAGCCGGCCTGAGAGGGTGGACGGCCACATTGGGACTGAGATACGGCCCAGACTCCTACGGGAGGCAGCAGTGGGGAATATTGCACAATGGGCGCAAGCCTGATGCAGCGACGCCGCGTGGGGGATGACGGCCTTCGGGTTGTAAACTCCTTTCGTTAGGGACGAAGCCGCACTTTTTTTGGGTGTGGTGACGGTACCTTTGTTAAGAAGCACCGGCTAACTA
>GV2UCFN02FZLEE
GGTGAGTAACACGTGGGTGATCTGCCCTGTACTTCGGGATAAGCTTGGGAAACTGGGTCTAATACCGGATAGGACCATGGTTTAGTGTCTCATGGTGGAAAGATTTTTTGGTGCAGGATGAGCTCGCGGCCTATCAGCTTGTTGGTGGGGTAATGGCCTACCAAGGCGTCGACGGGTAGCCGGCCTGAGAGGGTGGACGGCCACATTGGGACTGAGATACGGCCCAGACTCCTACGGGAGGCAGCAGTGGGGAATATTGCACAATGGGCGCAAGCCTGATGCAGCGACGCCGCGTGGGGGATGACGGCCTTCGGGTTGTAAACTCCTTTCGTTAGGGACGAAGCCGCACTTTTTTTGGGTGTGGTGACGGTACCTTTGTTAAGAAGCACCGGCTAACTA
>GV2UCFN02HUF00
GGTGAGTAACACGTGGGTGATCTGCCCTGTACTTCGGGATAAGCTTGGGAAACTGGGTCTAATACCGGATAGGACCATGGTTTAGTGTCTCATGGTGGAAAGATTTTTTGGTGCAGGATGAGCTCGCGGCCTATCAGCTTGTTGGTGGGGTAATGGCCTACCAAGGCGTCGACGGGTAGCCGGCCTGAGAGGGTGGACGGCCACATTGGGACTGAGATACGGCCCAGACTCCTACGGGAGGCAGCAGTGGGGAATATTGCACAATGGGCGCAAGCCTGATGCAGCGACGCCGCGTGGGGGATGACGGCCTTCGGGTTGTAAACTCCTTTCGTTAGGGACGAAGCCGCACTTTTTTTGGGTGTGGTGACGGTACCTTTGTTAAGAAGCACCGGCTAACTA
>GV2UCFN02IPO9L
GGTGAGTAACACGTGGGTGATCTGCCCTGTACTTCGGGATAAGCTTGGGAAACTGGGTCTAATACCGGATAGGACCATGGTTTAGTGTCTCATGGTGGAAAGATTTTTTGGTGCAGGATGAGCTCGCGGCCTATCAGCTTGTTGGTGGGGTAATGGCCTACCAAGGCGTCGACGGGTAGCCGGCCTGAGAGGGTGGACGGCCACATTGGGACTGAGATACGGCCCAGACTCCTACGGGAGGCAGCAGTGGGGAATATTGCACAATGGGCGCAAGCCTGATGCAGCGACGCCGCGTGGGGGATGACGGCCTTCGGGTTGTAAACTCCTTTCGTTAGGGACGAAGCCGCACTTTTTTTGGGTGTGGTGACGGTACCTTTGTTAAGAAGCACCGGCTAACTA
>GV2UCFN02H30T5
GGTGAGTAACACGTGGGTGATCTGCCCTGTACTTCGGGATAAGCTTGGGAAACTGGGTCTAATACCGGATAGGACCATGGTTTAGTGTCTCATGGTGGAAAGATTTTTTGGTGCAGGATGAGCTCGCGGCCTATCAGCTTGTTGGTGGGGTAATGGCCTACCAAGGCGTCGACGGGTAGCCGGCCTGAGAGGGTGGACGGCCACATTGGGACTGAGATACGGCCCAGACTCCTACGGGAGGCAGCAGTGGGGAATATTGCACAATGGGCGCAAGCCTGATGCAGCGACGCCGCGTGGGGGATGACGGCCTTCGGGTTGTAAACTCCTTTCGTTAGGGACGAAGCCGCACTTTTTTTGGGTGTGGTGACGGTACCTTTGTTAAGAAGCACCGGCTAACTA
>GV2UCFN02FFZN9
GGTGAGTAACACGTGGGTGATCTGCCCTGTACTTCGGGATAAGCTTGGGAAACTGGGTCTAATACCGGATAGGACCATGGTTTAGTGTCTCATGGTGGAAAGATTTTTTGGTGCAGGATGAGCTCGCGGCCTATCAGCTTGTTGGTGGGGTAATGGCCTACCAAGGCGTCGACGGGTAGCCGGCCTGAGAGGGTGGACGGCCACATTGGGACTGAGATACGGCCCAGACTCCTACGGGAGGCAGCAGTGGGGAATATTGCACAATGGGCGCAAGCCTGATGCAGCGACGCCGCGTGGGGGATGACGGCCTTCGGGTTGTAAACTCCTTTCGTTAGGGACGAAGCCGCACTTTTTTTGGGTGTGGTGACGGTACCTTTGTTAAGAAGCACCGGCTAACTA
>GV2UCFN02GV2NR
GGTGAGTAACACGTGGGTGATCTGCCCTGTACTTCGGGATAAGCTTGGGAAACTGGGTCTAATACCGGATAGGACCATGGTTTAGTGTCTCATGGTGGAAAGATTTTTTGGTGCAGGATGAGCTCGCGGCCTATCAGCTTGTTGGTGGGGTAATGGCCTACCAAGGCGTCGACGGGTAGCCGGCCTGAGAGGGTGGACGGCCACATTGGGACTGAGATACGGCCCAGACTCCTACGGGAGGCAGCAGTGGGGAATATTGCACAATGGGCGCAAGCCTGATGCAGCGACGCCGCGTGGGGGATGACGGCCTTCGGGTTGTAAACTCCTTTCGTTAGGGACGAAGCCGCACTTTTTTTGGGTGTGGTGACGGTACCTTTGTTAAGAAGCACCGGCTAACTA
>GV2UCFN02J4WX4
GGTGAGTAACACGTGGGTGATCTGCCCTGTACTTCGGGATAAGCTTGGGAAACTGGGTCTAATACCGGATAGGACCATGGTTTAGTGTCTCATGGTGGAAAGATTTTTTGGTGCAGGATGAGCTCGCGGCCTATCAGCTTGTTGGTGGGGTAATGGCCTACCAAGGCGTCGACGGGTAGCCGGCCTGAGAGGGTGGACGGCCACATTGGGACTGAGATACGGCCCAGACTCCTACGGGAGGCAGCAGTGGGGAATATTGCACAATGGGCGCAAGCCTGATGCAGCGACGCCGCGTGGGGGATGACGGCCTTCGGGTTGTAAACTCCTTTCGTTAGGGACGAAGCCGCACTTTTTTTGGGTGTGGTGACGGTACCTTTGTTAAGAAGCACCGGCTAACTA
>GV2UCFN02HOJNL
GGTGAGTAACACGTGGGTGATCTGCCCTGTACTTCGGGATAAGCTTGGGAAACTGGGTCTAATACCGGATAGGACCATGGTTTAGTGTCTCATGGTGGAAAGATTTTTTGGTGCAGGATGAGCTCGCGGCCTATCAGCTTGTTGGTGGGGTAATGGCCTACCAAGGCGTCGACGGGTAGCCGGCCTGAGAGGGTGGACGGCCACATTGGGACTGAGATACGGCCCAGACTCCTACGGGAGGCAGCAGTGGGGAATATTGCACAATGGGCGCAAGCCTGATGCAGCGACGCCGCGTGGGGGATGACGGCCTTCGGGTTGTAAACTCCTTTCGTTAGGGACGAAGCCGCACTTTTTTTGGGTGTGGTGACGGTACCTTTGTTAAGAAGCACCGGCTAACTA
>GV2UCFN02JYXTX
GGTGAGTAACACGTGGGTGATCTGCCCTGTACTTCGGGATAAGCTTGGGAAACTGGGTCTAATACCGGATAGGACCATGGTTTAGTGTCTCATGGTGGAAAGATTTTTTGGTGCAGGATGAGCTCGCGGCCTATCAGCTTGTTGGTGGGGTAATGGCCTACCAAGGCGTCGACGGGTAGCCGGCCTGAGAGGGTGGACGGCCACATTGGGACTGAGATACGGCCCAGACTCCTACGGGAGGCAGCAGTGGGGAATATTGCACAATGGGCGCAAGCCTGATGCAGCGACGCCGCGTGGGGGATGACGGCCTTCGGGTTGTAAACTCCTTTCGTTAGGGACGAAGCCGCACTTTTTTTGGGTGTGGTGACGGTACCTTTGTTAAGAAGCACCGGCTAACTA
>GV2UCFN02F7630
GGTGAGTAACACGTGGGTGATCTGCCCTGTACTTCGGGATAAGCTTGGGAAACTGGGTCTAATACCGGATAGGACCATGGTTTAGTGTCTCATGGTGGAAAGATTTTTTGGTGCAGGATGAGCTCGCGGCCTATCAGCTTGTTGGTGGGGTAATGGCCTACCAAGGCGTCGACGGGTAGCCGGCCTGAGAGGGTGGACGGCCACATTGGGACTGAGATACGGCCCAGACTCCTACGGGAGGCAGCAGTGGGGAATATTGCACAATGGGCGCAAGCCTGATGCAGCGACGCCGCGTGGGGGATGACGGCCTTCGGGTTGTAAACTCCTTTCGTTAGGGACGAAGCCGCACTTTTTTTGGGTGTGGTGACGGTACCTTTGTTAAGAAGCACCGGCTAACTA
>GV2UCFN02F2O38
GGTGAGTAACACGTGGGTGATCTGCCCTGTACTTCGGGATAAGCTTGGGAAACTGGGTCTAATACCGGATAGGACCATGGTTTAGTGTCTCATGGTGGAAAGATTTTTTGGTGCAGGATGAGCTCGCGGCCTATCAGCTTGTTGGTGGGGTAATGGCCTACCAAGGCGTCGACGGGTAGCCGGCCTGAGAGGGTGGACGGCCACATTGGGACTGAGATACGGCCCAGACTCCTACGGGAGGCAGCAGTGGGGAATATTGCACAATGGGCGCAAGCCTGATGCAGCGACGCCGCGTGGGGGATGACGGCCTTCGGGTTGTAAACTCCTTTCGTTAGGGACGAAGCCGCACTTTTTTTGGGTGTGGTGACGGTACCTTTGTTAAGAAGCACCGGCTAACTA
>GV2UCFN02JPG4I
GGTGAGTAACACGTGGGTGATCTGCCCTGTACTTCGGGATAAGCTTGGGAAACTGGGTCTAATACCGGATAGGACCATGGTTTAGTGTCTCATGGTGGAAAGATTTTTTGGTGCAGGATGAGCTCGCGGCCTATCAGCTTGTTGGTGGGGTAATGGCCTACCAAGGCGTCGACGGGTAGCCGGCCTGAGAGGGTGGACGGCCACATTGGGACTGAGATACGGCCCAGACTCCTACGGGAGGCAGCAGTGGGGAATATTGCACAATGGGCGCAAGCCTGATGCAGCGACGCCGCGTGGGGGATGACGGCCTTCGGGTTGTAAACTCCTTTCGTTAGGGACGAAGCCGCACTTTTTTTGGGTGTGGTGACGGTACCTTTGTTAAGAAGCACCGGCTAACTA
>GV2UCFN02IHLRF
GGTGAGTAACACGTGGGTGATCTGCCCTGTACTTCGGGATAAGCTTGGGAAACTGGGTCTAATACCGGATAGGACCATGGTTTAGTGTCTCATGGTGGAAAGATTTTTTGGTGCAGGATGAGCTCGCGGCCTATCAGCTTGTTGGTGGGGTAATGGCCTACCAAGGCGTCGACGGGTAGCCGGCCTGAGAGGGTGGACGGCCACATTGGGACTGAGATACGGCCCAGACTCCTACGGGAGGCAGCAGTGGGGAATATTGCACAATGGGCGCAAGCCTGATGCAGCGACGCCGCGTGGGGGATGACGGCCTTCGGGTTGTAAACTCCTTTCGTTAGGGACGAAGCCGCACTTTTTTTGGGTGTGGTGACGGTACCTTTGTTAAGAAGCACCGGCTAACTA
>GV2UCFN02G8EL6
GGTGAGTAACACGTGGGTGATCTGCCCTGTACTTCGGGATAAGCTTGGGAAACTGGGTCTAATACCGGATAGGACCATGGTTTAGTGTCTCATGGTGGAAAGATTTTTTGGTGCAGGATGAGCTCGCGGCCTATCAGCTTGTTGGTGGGGTAATGGCCTACCAAGGCGTCGACGGGTAGCCGGCCTGAGAGGGTGGACGGCCACATTGGGACTGAGATACGGCCCAGACTCCTACGGGAGGCAGCAGTGGGGAATATTGCACAATGGGCGCAAGCCTGATGCAGCGACGCCGCGTGGGGGATGACGGCCTTCGGGTTGTAAACTCCTTTCGTTAGGGACGAAGCCGCACTTTTTTTGGGTGTGGTGACGGTACCTTTGTTAAGAAGCACCGGCTAACTA
>GV2UCFN02ICCG8
GGTGAGTAACACGTGGGTGATCTGCCCTGTACTTCGGGATAAGCTTGGGAAACTGGGTCTAATACCGGATAGGACCATGGTTTAGTGTCTCATGGTGGAAAGATTTTTTGGTGCAGGATGAGCTCGCGGCCTATCAGCTTGTTGGTGGGGTAATGGCCTACCAAGGCGTCGACGGGTAGCCGGCCTGAGAGGGTGGACGGCCACATTGGGACTGAGATACGGCCCAGACTCCTACGGGAGGCAGCAGTGGGGAATATTGCACAATGGGCGCAAGCCTGATGCAGCGACGCCGCGTGGGGGATGACGGCCTTCGGGTTGTAAACTCCTTTCGTTAGGGACGAAGCCGCACTTTTTTTGGGTGTGGTGACGGTACCTTTGTTAAGAAGCACCGGCTAACTA
>GV2UCFN02GKYYC
GGTGAGTAACACGTGGGTGATCTGCCCTGTACTTCGGGATAAGCTTGGGAAACTGGGTCTAATACCGGATAGGACCATGGTTTAGTGTCTCATGGTGGAAAGATTTTTTGGTGCAGGATGAGCTCGCGGCCTATCAGCTTGTTGGTGGGGTAATGGCCTACCAAGGCGTCGACGGGTAGCCGGCCTGAGAGGGTGGACGGCCACATTGGGACTGAGATACGGCCCAGACTCCTACGGGAGGCAGCAGTGGGGAATATTGCACAATGGGCGCAAGCCTGATGCAGCGACGCCGCGTGGGGGATGACGGCCTTCGGGTTGTAAACTCCTTTCGTTAGGGACGAAGCCGCACTTTTTTTGGGTGTGGTGACGGTACCTTTGTTAAGAAGCACCGGCTAACTA
>GV2UCFN02HRMI8
GGTGAGTAACACGTGGGTGATCTGCCCTGTACTTCGGGATAAGCTTGGGAAACTGGGTCTAATACCGGATAGGACCATGGTTTAGTGTCTCATGGTGGAAAGATTTTTTGGTGCAGGATGAGCTCGCGGCCTATCAGCTTGTTGGTGGGGTAATGGCCTACCAAGGCGTCGACGGGTAGCCGGCCTGAGAGGGTGGACGGCCACATTGGGACTGAGATACGGCCCAGACTCCTACGGGAGGCAGCAGTGGGGAATATTGCACAATGGGCGCAAGCCTGATGCAGCGACGCCGCGTGGGGGATGACGGCCTTCGGGTTGTAAACTCCTTTCGTTAGGGACGAAGCCGCACTTTTTTTGGGTGTGGTGACGGTACCTTTGTTAAGAAGCACCGGCTAACTA
>GV2UCFN02IXT8A
GGTGAGTAACACGTGGGTGATCTGCCCTGTACTTCGGGATAAGCTTGGGAAACTGGGTCTAATACCGGATAGGACCATGGTTTAGTGTCTCATGGTGGAAAGATTTTTTGGTGCAGGATGAGCTCGCGGCCTATCAGCTTGTTGGTGGGGTAATGGCCTACCAAGGCGTCGACGGGTAGCCGGCCTGAGAGGGTGGACGGCCACATTGGGACTGAGATACGGCCCAGACTCCTACGGGAGGCAGCAGTGGGGAATATTGCACAATGGGCGCAAGCCTGATGCAGCGACGCCGCGTGGGGGATGACGGCCTTCGGGTTGTAAACTCCTTTCGTTAGGGACGAAGCCGCACTTTTTTTGGGTGTGGTGACGGTACCTTTGTTAAGAAGCACCGGCTAACTA
>GV2UCFN02HSJKJ
GGTGAGTAACACGTGGGTGATCTGCCCTGTACTTCGGGATAAGCTTGGGAAACTGGGTCTAATACCGGATAGGACCATGGTTTAGTGTCTCATGGTGGAAAGATTTTTTGGTGCAGGATGAGCTCGCGGCCTATCAGCTTGTTGGTGGGGTAATGGCCTACCAAGGCGTCGACGGGTAGCCGGCCTGAGAGGGTGGACGGCCACATTGGGACTGAGATACGGCCCAGACTCCTACGGGAGGCAGCAGTGGGGAATATTGCACAATGGGCGCAAGCCTGATGCAGCGACGCCGCGTGGGGGATGACGGCCTTCGGGTTGTAAACTCCTTTCGTTAGGGACGAAGCCGCACTTTTTTTGGGTGTGGTGACGGTACCTTTGTTAAGAAGCACCGGCTAACTA
>GV2UCFN02IWVCV
GGTGAGTAACACGTGGGTGATCTGCCCTGTACTTCGGGATAAGCTTGGGAAACTGGGTCTAATACCGGATAGGACCATGGTTTAGTGTCTCATGGTGGAAAGATTTTTTGGTGCAGGATGAGCTCGCGGCCTATCAGCTTGTTGGTGGGGTAATGGCCTACCAAGGCGTCGACGGGTAGCCGGCCTGAGAGGGTGGACGGCCACATTGGGACTGAGATACGGCCCAGACTCCTACGGGAGGCAGCAGTGGGGAATATTGCACAATGGGCGCAAGCCTGATGCAGCGACGCCGCGTGGGGGATGACGGCCTTCGGGTTGTAAACTCCTTTCGTTAGGGACGAAGCCGCACTTTTTTTGGGTGTGGTGACGGTACCTTTGTTAAGAAGCACCGGCTAACTA
>GV2UCFN02F479G
GGTGAGTAACACGTGGGTGATCTGCCCTGTACTTCGGGATAAGCTTGGGAAACTGGGTCTAATACCGGATAGGACCATGGTTTAGTGTCTCATGGTGGAAAGATTTTTTGGTGCAGGATGAGCTCGCGGCCTATCAGCTTGTTGGTGGGGTAATGGCCTACCAAGGCGTCGACGGGTAGCCGGCCTGAGAGGGTGGACGGCCACATTGGGACTGAGATACGGCCCAGACTCCTACGGGAGGCAGCAGTGGGGAATATTGCACAATGGGCGCAAGCCTGATGCAGCGACGCCGCGTGGGGGATGACGGCCTTCGGGTTGTAAACTCCTTTCGTTAGGGACGAAGCCGCACTTTTTTTGGGTGTGGTGACGGTACCTTTGTTAAGAAGCACCGGCTAACTA
>GV2UCFN02IAHF8
GGTGAGTAACACGTGGGTGATCTGCCCTGTACTTCGGGATAAGCTTGGGAAACTGGGTCTAATACCGGATAGGACCATGGTTTAGTGTCTCATGGTGGAAAGATTTTTTGGTGCAGGATGAGCTCGCGGCCTATCAGCTTGTTGGTGGGGTAATGGCCTACCAAGGCGTCGACGGGTAGCCGGCCTGAGAGGGTGGACGGCCACATTGGGACTGAGATACGGCCCAGACTCCTACGGGAGGCAGCAGTGGGGAATATTGCACAATGGGCGCAAGCCTGATGCAGCGACGCCGCGTGGGGGATGACGGCCTTCGGGTTGTAAACTCCTTTCGTTAGGGACGAAGCCGCACTTTTTTTGGGTGTGGTGACGGTACCTTTGTTAAGAAGCACCGGCTAACTA
>GV2UCFN02G4EHJ
GGTGAGTAACACGTGGGTGATCTGCCCTGTACTTCGGGATAAGCTTGGGAAACTGGGTCTAATACCGGATAGGACCATGGTTTAGTGTCTCATGGTGGAAAGATTTTTTGGTGCAGGATGAGCTCGCGGCCTATCAGCTTGTTGGTGGGGTAATGGCCTACCAAGGCGTCGACGGGTAGCCGGCCTGAGAGGGTGGACGGCCACATTGGGACTGAGATACGGCCCAGACTCCTACGGGAGGCAGCAGTGGGGAATATTGCACAATGGGCGCAAGCCTGATGCAGCGACGCCGCGTGGGGGATGACGGCCTTCGGGTTGTAAACTCCTTTCGTTAGGGACGAAGCCGCACTTTTTTTGGGTGTGGTGACGGTACCTTTGTTAAGAAGCACCGGCTAACTA
>GV2UCFN02IYQF7
GGTGAGTAACACGTGGGTGATCTGCCCTGTACTTCGGGATAAGCTTGGGAAACTGGGTCTAATACCGGATAGGACCATGGTTTAGTGTCTCATGGTGGAAAGATTTTTTGGTGCAGGATGAGCTCGCGGCCTATCAGCTTGTTGGTGGGGTAATGGCCTACCAAGGCGTCGACGGGTAGCCGGCCTGAGAGGGTGGACGGCCACATTGGGACTGAGATACGGCCCAGACTCCTACGGGAGGCAGCAGTGGGGAATATTGCACAATGGGCGCAAGCCTGATGCAGCGACGCCGCGTGGGGGATGACGGCCTTCGGGTTGTAAACTCCTTTCGTTAGGGACGAAGCCGCACTTTTTTTGGGTGTGGTGACGGTACCTTTGTTAAGAAGCACCGGCTAACTA
>GV2UCFN02FPS7Y
GGTGAGTAACACGTGGGTGATCTGCCCTGTACTTCGGGATAAGCTTGGGAAACTGGGTCTAATACCGGATAGGACCATGGTTTAGTGTCTCATGGTGGAAAGATTTTTTGGTGCAGGATGAGCTCGCGGCCTATCAGCTTGTTGGTGGGGTAATGGCCTACCAAGGCGTCGACGGGTAGCCGGCCTGAGAGGGTGGACGGCCACATTGGGACTGAGATACGGCCCAGACTCCTACGGGAGGCAGCAGTGGGGAATATTGCACAATGGGCGCAAGCCTGATGCAGCGACGCCGCGTGGGGGATGACGGCCTTCGGGTTGTAAACTCCTTTCGTTAGGGACGAAGCCGCACTTTTTTTGGGTGTGGTGACGGTACCTTTGTTAAGAAGCACCGGCTAACTA
>GV2UCFN02I7ZAP
GGTGAGTAACACGTGGGTGATCTGCCCTGTACTTCGGGATAAGCTTGGGAAACTGGGTCTAATACCGGATAGGACCATGGTTTAGTGTCTCATGGTGGAAAGATTTTTTGGTGCAGGATGAGCTCGCGGCCTATCAGCTTGTTGGTGGGGTAATGGCCTACCAAGGCGTCGACGGGTAGCCGGCCTGAGAGGGTGGACGGCCACATTGGGACTGAGATACGGCCCAGACTCCTACGGGAGGCAGCAGTGGGGAATATTGCACAATGGGCGCAAGCCTGATGCAGCGACGCCGCGTGGGGGATGACGGCCTTCGGGTTGTAAACTCCTTTCGTTAGGGACGAAGCCGCACTTTTTTTGGGTGTGGTGACGGTACCTTTGTTAAGAAGCACCGGCTAACTA
>GV2UCFN02F4X58
GGTGAGTAACACGTGGGTGATCTGCCCTGTACTTCGGGATAAGCTTGGGAAACTGGGTCTAATACCGGATAGGACCATGGTTTAGTGTCTCATGGTGGAAAGATTTTTTGGTGCAGGATGAGCTCGCGGCCTATCAGCTTGTTGGTGGGGTAATGGCCTACCAAGGCGTCGACGGGTAGCCGGCCTGAGAGGGTGGACGGCCACATTGGGACTGAGATACGGCCCAGACTCCTACGGGAGGCAGCAGTGGGGAATATTGCACAATGGGCGCAAGCCTGATGCAGCGACGCCGCGTGGGGGATGACGGCCTTCGGGTTGTAAACTCCTTTCGTTAGGGACGAAGCCGCACTTTTTTTGGGTGTGGTGACGGTACCTTTGTTAAGAAGCACCGGCTAACTA
>GV2UCFN02IL0EA
GGTGAGTAACACGTGGGTGATCTGCCCTGTACTTCGGGATAAGCTTGGGAAACTGGGTCTAATACCGGATAGGACCATGGTTTAGTGTCTCATGGTGGAAAGATTTTTTGGTGCAGGATGAGCTCGCGGCCTATCAGCTTGTTGGTGGGGTAATGGCCTACCAAGGCGTCGACGGGTAGCCGGCCTGAGAGGGTGGACGGCCACATTGGGACTGAGATACGGCCCAGACTCCTACGGGAGGCAGCAGTGGGGAATATTGCACAATGGGCGCAAGCCTGATGCAGCGACGCCGCGTGGGGGATGACGGCCTTCGGGTTGTAAACTCCTTTCGTTAGGGACGAAGCCGCACTTTTTTTGGGTGTGGTGACGGTACCTTTGTTAAGAAGCACCGGCTAACTA
>GV2UCFN02FW2H9
GGTGAGTAACACGTGGGTGATCTGCCCTGTACTTCGGGATAAGCTTGGGAAACTGGGTCTAATACCGGATAGGACCATGGTTTAGTGTCTCATGGTGGAAAGATTTTTTGGTGCAGGATGAGCTCGCGGCCTATCAGCTTGTTGGTGGGGTAATGGCCTACCAAGGCGTCGACGGGTAGCCGGCCTGAGAGGGTGGACGGCCACATTGGGACTGAGATACGGCCCAGACTCCTACGGGAGGCAGCAGTGGGGAATATTGCACAATGGGCGCAAGCCTGATGCAGCGACGCCGCGTGGGGGATGACGGCCTTCGGGTTGTAAACTCCTTTCGTTAGGGACGAAGCCGCACTTTTTTTGGGTGTGGTGACGGTACCTTTGTTAAGAAGCACCGGCTAACTA
>GV2UCFN02G2SOR
GGTGAGTAACACGTGGGTGATCTGCCCTGTACTTCGGGATAAGCTTGGGAAACTGGGTCTAATACCGGATAGGACCATGGTTTAGTGTCTCATGGTGGAAAGATTTTTTGGTGCAGGATGAGCTCGCGGCCTATCAGCTTGTTGGTGGGGTAATGGCCTACCAAGGCGTCGACGGGTAGCCGGCCTGAGAGGGTGGACGGCCACATTGGGACTGAGATACGGCCCAGACTCCTACGGGAGGCAGCAGTGGGGAATATTGCACAATGGGCGCAAGCCTGATGCAGCGACGCCGCGTGGGGGATGACGGCCTTCGGGTTGTAAACTCCTTTCGTTAGGGACGAAGCCGCACTTTTTTTGGGTGTGGTGACGGTACCTTTGTTAAGAAGCACCGGCTAACTA
>GV2UCFN02HA0YY
GGTGAGTAACACGTGGGTGATCTGCCCTGTACTTCGGGATAAGCTTGGGAAACTGGGTCTAATACCGGATAGGACCATGGTTTAGTGTCTCATGGTGGAAAGATTTTTTGGTGCAGGATGAGCTCGCGGCCTATCAGCTTGTTGGTGGGGTAATGGCCTACCAAGGCGTCGACGGGTAGCCGGCCTGAGAGGGTGGACGGCCACATTGGGACTGAGATACGGCCCAGACTCCTACGGGAGGCAGCAGTGGGGAATATTGCACAATGGGCGCAAGCCTGATGCAGCGACGCCGCGTGGGGGATGACGGCCTTCGGGTTGTAAACTCCTTTCGTTAGGGACGAAGCCGCACTTTTTTTGGGTGTGGTGACGGTACCTTTGTTAAGAAGCACCGGCTAACTA
>GV2UCFN02IJJN3
GGTGAGTAACACGTGGGTGATCTGCCCTGTACTTCGGGATAAGCTTGGGAAACTGGGTCTAATACCGGATAGGACCATGGTTTAGTGTCTCATGGTGGAAAGATTTTTTGGTGCAGGATGAGCTCGCGGCCTATCAGCTTGTTGGTGGGGTAATGGCCTACCAAGGCGTCGACGGGTAGCCGGCCTGAGAGGGTGGACGGCCACATTGGGACTGAGATACGGCCCAGACTCCTACGGGAGGCAGCAGTGGGGAATATTGCACAATGGGCGCAAGCCTGATGCAGCGACGCCGCGTGGGGGATGACGGCCTTCGGGTTGTAAACTCCTTTCGTTAGGGACGAAGCCGCACTTTTTTTGGGTGTGGTGACGGTACCTTTGTTAAGAAGCACCGGCTAACTA
>GV2UCFN02IYHEP
GGTGAGTAACACGTGGGTGATCTGCCCTGTACTTCGGGATAAGCTTGGGAAACTGGGTCTAATACCGGATAGGACCATGGTTTAGTGTCTCATGGTGGAAAGATTTTTTGGTGCAGGATGAGCTCGCGGCCTATCAGCTTGTTGGTGGGGTAATGGCCTACCAAGGCGTCGACGGGTAGCCGGCCTGAGAGGGTGGACGGCCACATTGGGACTGAGATACGGCCCAGACTCCTACGGGAGGCAGCAGTGGGGAATATTGCACAATGGGCGCAAGCCTGATGCAGCGACGCCGCGTGGGGGATGACGGCCTTCGGGTTGTAAACTCCTTTCGTTAGGGACGAAGCCGCACTTTTTTTGGGTGTGGTGACGGTACCTTTGTTAAGAAGCACCGGCTAACTA
>GV2UCFN02GVUIM
GGTGAGTAACACGTGGGTGATCTGCCCTGTACTTCGGGATAAGCTTGGGAAACTGGGTCTAATACCGGATAGGACCATGGTTTAGTGTCTCATGGTGGAAAGATTTTTTGGTGCAGGATGAGCTCGCGGCCTATCAGCTTGTTGGTGGGGTAATGGCCTACCAAGGCGTCGACGGGTAGCCGGCCTGAGAGGGTGGACGGCCACATTGGGACTGAGATACGGCCCAGACTCCTACGGGAGGCAGCAGTGGGGAATATTGCACAATGGGCGCAAGCCTGATGCAGCGACGCCGCGTGGGGGATGACGGCCTTCGGGTTGTAAACTCCTTTCGTTAGGGACGAAGCCGCACTTTTTTTGGGTGTGGTGACGGTACCTTTGTTAAGAAGCACCGGCTAACTA
>GV2UCFN02H32FZ
GGTGAGTAACACGTGGGTGATCTGCCCTGTACTTCGGGATAAGCTTGGGAAACTGGGTCTAATACCGGATAGGACCATGGTTTAGTGTCTCATGGTGGAAAGATTTTTTGGTGCAGGATGAGCTCGCGGCCTATCAGCTTGTTGGTGGGGTAATGGCCTACCAAGGCGTCGACGGGTAGCCGGCCTGAGAGGGTGGACGGCCACATTGGGACTGAGATACGGCCCAGACTCCTACGGGAGGCAGCAGTGGGGAATATTGCACAATGGGCGCAAGCCTGATGCAGCGACGCCGCGTGGGGGATGACGGCCTTCGGGTTGTAAACTCCTTTCGTTAGGGACGAAGCCGCACTTTTTTTGGGTGTGGTGACGGTACCTTTGTTAAGAAGCACCGGCTAACTA
>GV2UCFN02IB3BW
GGTGAGTAACACGTGGGTGATCTGCCCTGTACTTCGGGATAAGCTTGGGAAACTGGGTCTAATACCGGATAGGACCATGGTTTAGTGTCTCATGGTGGAAAGATTTTTTGGTGCAGGATGAGCTCGCGGCCTATCAGCTTGTTGGTGGGGTAATGGCCTACCAAGGCGTCGACGGGTAGCCGGCCTGAGAGGGTGGACGGCCACATTGGGACTGAGATACGGCCCAGACTCCTACGGGAGGCAGCAGTGGGGAATATTGCACAATGGGCGCAAGCCTGATGCAGCGACGCCGCGTGGGGGATGACGGCCTTCGGGTTGTAAACTCCTTTCGTTAGGGACGAAGCCGCACTTTTTTTGGGTGTGGTGACGGTACCTTTGTTAAGAAGCACCGGCTAACTA
>GV2UCFN02H2SDU
GGTGAGTAACACGTGGGTGATCTGCCCTGTACTTCGGGATAAGCTTGGGAAACTGGGTCTAATACCGGATAGGACCATGGTTTAGTGTCTCATGGTGGAAAGATTTTTTGGTGCAGGATGAGCTCGCGGCCTATCAGCTTGTTGGTGGGGTAATGGCCTACCAAGGCGTCGACGGGTAGCCGGCCTGAGAGGGTGGACGGCCACATTGGGACTGAGATACGGCCCAGACTCCTACGGGAGGCAGCAGTGGGGAATATTGCACAATGGGCGCAAGCCTGATGCAGCGACGCCGCGTGGGGGATGACGGCCTTCGGGTTGTAAACTCCTTTCGTTAGGGACGAAGCCGCACTTTTTTTGGGTGTGGTGACGGTACCTTTGTTAAGAAGCACCGGCTAACTA
>GV2UCFN02GYJ64
GGTGAGTAACACGTGGGTGATCTGCCCTGTACTTCGGGATAAGCTTGGGAAACTGGGTCTAATACCGGATAGGACCATGGTTTAGTGTCTCATGGTGGAAAGATTTTTTGGTGCAGGATGAGCTCGCGGCCTATCAGCTTGTTGGTGGGGTAATGGCCTACCAAGGCGTCGACGGGTAGCCGGCCTGAGAGGGTGGACGGCCACATTGGGACTGAGATACGGCCCAGACTCCTACGGGAGGCAGCAGTGGGGAATATTGCACAATGGGCGCAAGCCTGATGCAGCGACGCCGCGTGGGGGATGACGGCCTTCGGGTTGTAAACTCCTTTCGTTAGGGACGAAGCCGCACTTTTTTTGGGTGTGGTGACGGTACCTTTGTTAAGAAGCACCGGCTAACTA
>GV2UCFN02IMV7H
GGTGAGTAACACGTGGGTGATCTGCCCTGTACTTCGGGATAAGCTTGGGAAACTGGGTCTAATACCGGATAGGACCATGGTTTAGTGTCTCATGGTGGAAAGATTTTTTGGTGCAGGATGAGCTCGCGGCCTATCAGCTTGTTGGTGGGGTAATGGCCTACCAAGGCGTCGACGGGTAGCCGGCCTGAGAGGGTGGACGGCCACATTGGGACTGAGATACGGCCCAGACTCCTACGGGAGGCAGCAGTGGGGAATATTGCACAATGGGCGCAAGCCTGATGCAGCGACGCCGCGTGGGGGATGACGGCCTTCGGGTTGTAAACTCCTTTCGTTAGGGACGAAGCCGCACTTTTTTTGGGTGTGGTGACGGTACCTTTGTTAAGAAGCACCGGCTAACTA
>GV2UCFN02JHPGN
GGTGAGTAACACGTGGGTGATCTGCCCTGTACTTCGGGATAAGCTTGGGAAACTGGGTCTAATACCGGATAGGACCATGGTTTAGTGTCTCATGGTGGAAAGATTTTTTGGTGCAGGATGAGCTCGCGGCCTATCAGCTTGTTGGTGGGGTAATGGCCTACCAAGGCGTCGACGGGTAGCCGGCCTGAGAGGGTGGACGGCCACATTGGGACTGAGATACGGCCCAGACTCCTACGGGAGGCAGCAGTGGGGAATATTGCACAATGGGCGCAAGCCTGATGCAGCGACGCCGCGTGGGGGATGACGGCCTTCGGGTTGTAAACTCCTTTCGTTAGGGACGAAGCCGCACTTTTTTTGGGTGTGGTGACGGTACCTTTGTTAAGAAGCACCGGCTAACTA
>GV2UCFN02I9CNT
GGTGAGTAACACGTGGGTGATCTGCCCTGTACTTCGGGATAAGCTTGGGAAACTGGGTCTAATACCGGATAGGACCATGGTTTAGTGTCTCATGGTGGAAAGATTTTTTGGTGCAGGATGAGCTCGCGGCCTATCAGCTTGTTGGTGGGGTAATGGCCTACCAAGGCGTCGACGGGTAGCCGGCCTGAGAGGGTGGACGGCCACATTGGGACTGAGATACGGCCCAGACTCCTACGGGAGGCAGCAGTGGGGAATATTGCACAATGGGCGCAAGCCTGATGCAGCGACGCCGCGTGGGGGATGACGGCCTTCGGGTTGTAAACTCCTTTCGTTAGGGACGAAGCCGCACTTTTTTTGGGTGTGGTGACGGTACCTTTGTTAAGAAGCACCGGCTAACTA
>GV2UCFN02I2NIT
GGTGAGTAACACGTGGGTGATCTGCCCTGTACTTCGGGATAAGCTTGGGAAACTGGGTCTAATACCGGATAGGACCATGGTTTAGTGTCTCATGGTGGAAAGATTTTTTGGTGCAGGATGAGCTCGCGGCCTATCAGCTTGTTGGTGGGGTAATGGCCTACCAAGGCGTCGACGGGTAGCCGGCCTGAGAGGGTGGACGGCCACATTGGGACTGAGATACGGCCCAGACTCCTACGGGAGGCAGCAGTGGGGAATATTGCACAATGGGCGCAAGCCTGATGCAGCGACGCCGCGTGGGGGATGACGGCCTTCGGGTTGTAAACTCCTTTCGTTAGGGACGAAGCCGCACTTTTTTTGGGTGTGGTGACGGTACCTTTGTTAAGAAGCACCGGCTAACTA
>GV2UCFN02GD8N6
GGTGAGTAACACGTGGGTGATCTGCCCTGTACTTCGGGATAAGCTTGGGAAACTGGGTCTAATACCGGATAGGACCATGGTTTAGTGTCTCATGGTGGAAAGATTTTTTGGTGCAGGATGAGCTCGCGGCCTATCAGCTTGTTGGTGGGGTAATGGCCTACCAAGGCGTCGACGGGTAGCCGGCCTGAGAGGGTGGACGGCCACATTGGGACTGAGATACGGCCCAGACTCCTACGGGAGGCAGCAGTGGGGAATATTGCACAATGGGCGCAAGCCTGATGCAGCGACGCCGCGTGGGGGATGACGGCCTTCGGGTTGTAAACTCCTTTCGTTAGGGACGAAGCCGCACTTTTTTTGGGTGTGGTGACGGTACCTTTGTTAAGAAGCACCGGCTAACTA
>GV2UCFN02I31SV
GGTGAGTAACACGTGGGTGATCTGCCCTGTACTTCGGGATAAGCTTGGGAAACTGGGTCTAATACCGGATAGGACCATGGTTTAGTGTCTCATGGTGGAAAGATTTTTTGGTGCAGGATGAGCTCGCGGCCTATCAGCTTGTTGGTGGGGTAATGGCCTACCAAGGCGTCGACGGGTAGCCGGCCTGAGAGGGTGGACGGCCACATTGGGACTGAGATACGGCCCAGACTCCTACGGGAGGCAGCAGTGGGGAATATTGCACAATGGGCGCAAGCCTGATGCAGCGACGCCGCGTGGGGGATGACGGCCTTCGGGTTGTAAACTCCTTTCGTTAGGGACGAAGCCGCACTTTTTTTGGGTGTGGTGACGGTACCTTTGTTAAGAAGCACCGGCTAACTA
>GV2UCFN02GTNUD
GGTGAGTAACACGTGGGTGATCTGCCCTGTACTTCGGGATAAGCTTGGGAAACTGGGTCTAATACCGGATAGGACCATGGTTTAGTGTCTCATGGTGGAAAGATTTTTTGGTGCAGGATGAGCTCGCGGCCTATCAGCTTGTTGGTGGGGTAATGGCCTACCAAGGCGTCGACGGGTAGCCGGCCTGAGAGGGTGGACGGCCACATTGGGACTGAGATACGGCCCAGACTCCTACGGGAGGCAGCAGTGGGGAATATTGCACAATGGGCGCAAGCCTGATGCAGCGACGCCGCGTGGGGGATGACGGCCTTCGGGTTGTAAACTCCTTTCGTTAGGGACGAAGCCGCACTTTTTTTGGGTGTGGTGACGGTACCTTTGTTAAGAAGCACCGGCTAACTA
>GV2UCFN02I9VZ8
GGTGAGTAACACGTGGGTGATCTGCCCTGTACTTCGGGATAAGCTTGGGAAACTGGGTCTAATACCGGATAGGACCATGGTTTAGTGTCTCATGGTGGAAAGATTTTTTGGTGCAGGATGAGCTCGCGGCCTATCAGCTTGTTGGTGGGGTAATGGCCTACCAAGGCGTCGACGGGTAGCCGGCCTGAGAGGGTGGACGGCCACATTGGGACTGAGATACGGCCCAGACTCCTACGGGAGGCAGCAGTGGGGAATATTGCACAATGGGCGCAAGCCTGATGCAGCGACGCCGCGTGGGGGATGACGGCCTTCGGGTTGTAAACTCCTTTCGTTAGGGACGAAGCCGCACTTTTTTTGGGTGTGGTGACGGTACCTTTGTTAAGAAGCACCGGCTAACTA
>GV2UCFN02INDOZ
GGTGAGTAACACGTGGGTGATCTGCCCTGTACTTCGGGATAAGCTTGGGAAACTGGGTCTAATACCGGATAGGACCATGGTTTAGTGTCTCATGGTGGAAAGATTTTTTGGTGCAGGATGAGCTCGCGGCCTATCAGCTTGTTGGTGGGGTAATGGCCTACCAAGGCGTCGACGGGTAGCCGGCCTGAGAGGGTGGACGGCCACATTGGGACTGAGATACGGCCCAGACTCCTACGGGAGGCAGCAGTGGGGAATATTGCACAATGGGCGCAAGCCTGATGCAGCGACGCCGCGTGGGGGATGACGGCCTTCGGGTTGTAAACTCCTTTCGTTAGGGACGAAGCCGCACTTTTTTTGGGTGTGGTGACGGTACCTTTGTTAAGAAGCACCGGCTAACTA
>GV2UCFN02HBB84
GGTGAGTAACACGTGGGTGATCTGCCCTGTACTTCGGGATAAGCTTGGGAAACTGGGTCTAATACCGGATAGGACCATGGTTTAGTGTCTCATGGTGGAAAGATTTTTTGGTGCAGGATGAGCTCGCGGCCTATCAGCTTGTTGGTGGGGTAATGGCCTACCAAGGCGTCGACGGGTAGCCGGCCTGAGAGGGTGGACGGCCACATTGGGACTGAGATACGGCCCAGACTCCTACGGGAGGCAGCAGTGGGGAATATTGCACAATGGGCGCAAGCCTGATGCAGCGACGCCGCGTGGGGGATGACGGCCTTCGGGTTGTAAACTCCTTTCGTTAGGGACGAAGCCGCACTTTTTTTGGGTGTGGTGACGGTACCTTTGTTAAGAAGCACCGGCTAACTA
>GV2UCFN02I55KQ
GGTGAGTAACACGTGGGTGATCTGCCCTGTACTTCGGGATAAGCTTGGGAAACTGGGTCTAATACCGGATAGGACCATGGTTTAGTGTCTCATGGTGGAAAGATTTTTTGGTGCAGGATGAGCTCGCGGCCTATCAGCTTGTTGGTGGGGTAATGGCCTACCAAGGCGTCGACGGGTAGCCGGCCTGAGAGGGTGGACGGCCACATTGGGACTGAGATACGGCCCAGACTCCTACGGGAGGCAGCAGTGGGGAATATTGCACAATGGGCGCAAGCCTGATGCAGCGACGCCGCGTGGGGGATGACGGCCTTCGGGTTGTAAACTCCTTTCGTTAGGGACGAAGCCGCACTTTTTTTGGGTGTGGTGACGGTACCTTTGTTAAGAAGCACCGGCTAACTA
>GV2UCFN02H68XE
GGTGAGTAACACGTGGGTGATCTGCCCTGTACTTCGGGATAAGCTTGGGAAACTGGGTCTAATACCGGATAGGACCATGGTTTAGTGTCTCATGGTGGAAAGATTTTTTGGTGCAGGATGAGCTCGCGGCCTATCAGCTTGTTGGTGGGGTAATGGCCTACCAAGGCGTCGACGGGTAGCCGGCCTGAGAGGGTGGACGGCCACATTGGGACTGAGATACGGCCCAGACTCCTACGGGAGGCAGCAGTGGGGAATATTGCACAATGGGCGCAAGCCTGATGCAGCGACGCCGCGTGGGGGATGACGGCCTTCGGGTTGTAAACTCCTTTCGTTAGGGACGAAGCCGCACTTTTTTTGGGTGTGGTGACGGTACCTTTGTTAAGAAGCACCGGCTAACTA
>GV2UCFN02IFQS9
GGTGAGTAACACGTGGGTGATCTGCCCTGTACTTCGGGATAAGCTTGGGAAACTGGGTCTAATACCGGATAGGACCATGGTTTAGTGTCTCATGGTGGAAAGATTTTTTGGTGCAGGATGAGCTCGCGGCCTATCAGCTTGTTGGTGGGGTAATGGCCTACCAAGGCGTCGACGGGTAGCCGGCCTGAGAGGGTGGACGGCCACATTGGGACTGAGATACGGCCCAGACTCCTACGGGAGGCAGCAGTGGGGAATATTGCACAATGGGCGCAAGCCTGATGCAGCGACGCCGCGTGGGGGATGACGGCCTTCGGGTTGTAAACTCCTTTCGTTAGGGACGAAGCCGCACTTTTTTTGGGTGTGGTGACGGTACCTTTGTTAAGAAGCACCGGCTAACTA
>GV2UCFN02I7XIM
GGTGAGTAACACGTGGGTGATCTGCCCTGTACTTCGGGATAAGCTTGGGAAACTGGGTCTAATACCGGATAGGACCATGGTTTAGTGTCTCATGGTGGAAAGATTTTTTGGTGCAGGATGAGCTCGCGGCCTATCAGCTTGTTGGTGGGGTAATGGCCTACCAAGGCGTCGACGGGTAGCCGGCCTGAGAGGGTGGACGGCCACATTGGGACTGAGATACGGCCCAGACTCCTACGGGAGGCAGCAGTGGGGAATATTGCACAATGGGCGCAAGCCTGATGCAGCGACGCCGCGTGGGGGATGACGGCCTTCGGGTTGTAAACTCCTTTCGTTAGGGACGAAGCCGCACTTTTTTTGGGTGTGGTGACGGTACCTTTGTTAAGAAGCACCGGCTAACTA
>GV2UCFN02G7NG0
GGTGAGTAACACGTGGGTGATCTGCCCTGTACTTCGGGATAAGCTTGGGAAACTGGGTCTAATACCGGATAGGACCATGGTTTAGTGTCTCATGGTGGAAAGATTTTTTGGTGCAGGATGAGCTCGCGGCCTATCAGCTTGTTGGTGGGGTAATGGCCTACCAAGGCGTCGACGGGTAGCCGGCCTGAGAGGGTGGACGGCCACATTGGGACTGAGATACGGCCCAGACTCCTACGGGAGGCAGCAGTGGGGAATATTGCACAATGGGCGCAAGCCTGATGCAGCGACGCCGCGTGGGGGATGACGGCCTTCGGGTTGTAAACTCCTTTCGTTAGGGACGAAGCCGCACTTTTTTTGGGTGTGGTGACGGTACCTTTGTTAAGAAGCACCGGCTAACTA
>GV2UCFN02HYSSQ
GGTGAGTAACACGTGGGTGATCTGCCCTGTACTTCGGGATAAGCTTGGGAAACTGGGTCTAATACCGGATAGGACCATGGTTTAGTGTCTCATGGTGGAAAGATTTTTTGGTGCAGGATGAGCTCGCGGCCTATCAGCTTGTTGGTGGGGTAATGGCCTACCAAGGCGTCGACGGGTAGCCGGCCTGAGAGGGTGGACGGCCACATTGGGACTGAGATACGGCCCAGACTCCTACGGGAGGCAGCAGTGGGGAATATTGCACAATGGGCGCAAGCCTGATGCAGCGACGCCGCGTGGGGGATGACGGCCTTCGGGTTGTAAACTCCTTTCGTTAGGGACGAAGCCGCACTTTTTTTGGGTGTGGTGACGGTACCTTTGTTAAGAAGCACCGGCTAACTA
>GV2UCFN02HHXBG
GGTGAGTAACACGTGGGTGATCTGCCCTGTACTTCGGGATAAGCTTGGGAAACTGGGTCTAATACCGGATAGGACCATGGTTTAGTGTCTCATGGTGGAAAGATTTTTTGGTGCAGGATGAGCTCGCGGCCTATCAGCTTGTTGGTGGGGTAATGGCCTACCAAGGCGTCGACGGGTAGCCGGCCTGAGAGGGTGGACGGCCACATTGGGACTGAGATACGGCCCAGACTCCTACGGGAGGCAGCAGTGGGGAATATTGCACAATGGGCGCAAGCCTGATGCAGCGACGCCGCGTGGGGGATGACGGCCTTCGGGTTGTAAACTCCTTTCGTTAGGGACGAAGCCGCACTTTTTTTGGGTGTGGTGACGGTACCTTTGTTAAGAAGCACCGGCTAACTA
>GV2UCFN02I22MU
GGTGAGTAACACGTGGGTGATCTGCCCTGTACTTCGGGATAAGCTTGGGAAACTGGGTCTAATACCGGATAGGACCATGGTTTAGTGTCTCATGGTGGAAAGATTTTTTGGTGCAGGATGAGCTCGCGGCCTATCAGCTTGTTGGTGGGGTAATGGCCTACCAAGGCGTCGACGGGTAGCCGGCCTGAGAGGGTGGACGGCCACATTGGGACTGAGATACGGCCCAGACTCCTACGGGAGGCAGCAGTGGGGAATATTGCACAATGGGCGCAAGCCTGATGCAGCGACGCCGCGTGGGGGATGACGGCCTTCGGGTTGTAAACTCCTTTCGTTAGGGACGAAGCCGCACTTTTTTTGGGTGTGGTGACGGTACCTTTGTTAAGAAGCACCGGCTAACTA
>GV2UCFN02F2N0N
GGTGAGTAACACGTGGGTGATCTGCCCTGTACTTCGGGATAAGCTTGGGAAACTGGGTCTAATACCGGATAGGACCATGGTTTAGTGTCTCATGGTGGAAAGATTTTTTGGTGCAGGATGAGCTCGCGGCCTATCAGCTTGTTGGTGGGGTAATGGCCTACCAAGGCGTCGACGGGTAGCCGGCCTGAGAGGGTGGACGGCCACATTGGGACTGAGATACGGCCCAGACTCCTACGGGAGGCAGCAGTGGGGAATATTGCACAATGGGCGCAAGCCTGATGCAGCGACGCCGCGTGGGGGATGACGGCCTTCGGGTTGTAAACTCCTTTCGTTAGGGACGAAGCCGCACTTTTTTTGGGTGTGGTGACGGTACCTTTGTTAAGAAGCACCGGCTAACTA
>GV2UCFN02HDROL
GGTGAGTAACACGTGGGTGATCTGCCCTGTACTTCGGGATAAGCTTGGGAAACTGGGTCTAATACCGGATAGGACCATGGTTTAGTGTCTCATGGTGGAAAGATTTTTTGGTGCAGGATGAGCTCGCGGCCTATCAGCTTGTTGGTGGGGTAATGGCCTACCAAGGCGTCGACGGGTAGCCGGCCTGAGAGGGTGGACGGCCACATTGGGACTGAGATACGGCCCAGACTCCTACGGGAGGCAGCAGTGGGGAATATTGCACAATGGGCGCAAGCCTGATGCAGCGACGCCGCGTGGGGGATGACGGCCTTCGGGTTGTAAACTCCTTTCGTTAGGGACGAAGCCGCACTTTTTTTGGGTGTGGTGACGGTACCTTTGTTAAGAAGCACCGGCTAACTA
>GV2UCFN02HJ85M
GGTGAGTAACACGTGGGTGATCTGCCCTGTACTTCGGGATAAGCTTGGGAAACTGGGTCTAATACCGGATAGGACCATGGTTTAGTGTCTCATGGTGGAAAGATTTTTTGGTGCAGGATGAGCTCGCGGCCTATCAGCTTGTTGGTGGGGTAATGGCCTACCAAGGCGTCGACGGGTAGCCGGCCTGAGAGGGTGGACGGCCACATTGGGACTGAGATACGGCCCAGACTCCTACGGGAGGCAGCAGTGGGGAATATTGCACAATGGGCGCAAGCCTGATGCAGCGACGCCGCGTGGGGGATGACGGCCTTCGGGTTGTAAACTCCTTTCGTTAGGGACGAAGCCGCACTTTTTTTGGGTGTGGTGACGGTACCTTTGTTAAGAAGCACCGGCTAACTA
>GV2UCFN02JNW8J
GGTGAGTAACACGTGGGTGATCTGCCCTGTACTTCGGGATAAGCTTGGGAAACTGGGTCTAATACCGGATAGGACCATGGTTTAGTGTCTCATGGTGGAAAGATTTTTTGGTGCAGGATGAGCTCGCGGCCTATCAGCTTGTTGGTGGGGTAATGGCCTACCAAGGCGTCGACGGGTAGCCGGCCTGAGAGGGTGGACGGCCACATTGGGACTGAGATACGGCCCAGACTCCTACGGGAGGCAGCAGTGGGGAATATTGCACAATGGGCGCAAGCCTGATGCAGCGACGCCGCGTGGGGGATGACGGCCTTCGGGTTGTAAACTCCTTTCGTTAGGGACGAAGCCGCACTTTTTTTGGGTGTGGTGACGGTACCTTTGTTAAGAAGCACCGGCTAACTA
>GV2UCFN02JW336
GGTGAGTAACACGTGGGTGATCTGCCCTGTACTTCGGGATAAGCTTGGGAAACTGGGTCTAATACCGGATAGGACCATGGTTTAGTGTCTCATGGTGGAAAGATTTTTTGGTGCAGGATGAGCTCGCGGCCTATCAGCTTGTTGGTGGGGTAATGGCCTACCAAGGCGTCGACGGGTAGCCGGCCTGAGAGGGTGGACGGCCACATTGGGACTGAGATACGGCCCAGACTCCTACGGGAGGCAGCAGTGGGGAATATTGCACAATGGGCGCAAGCCTGATGCAGCGACGCCGCGTGGGGGATGACGGCCTTCGGGTTGTAAACTCCTTTCGTTAGGGACGAAGCCGCACTTTTTTTGGGTGTGGTGACGGTACCTTTGTTAAGAAGCACCGGCTAACTA
>GV2UCFN02HRSQ6
GGTGAGTAACACGTGGGTGATCTGCCCTGTACTTCGGGATAAGCTTGGGAAACTGGGTCTAATACCGGATAGGACCATGGTTTAGTGTCTCATGGTGGAAAGATTTTTTGGTGCAGGATGAGCTCGCGGCCTATCAGCTTGTTGGTGGGGTAATGGCCTACCAAGGCGTCGACGGGTAGCCGGCCTGAGAGGGTGGACGGCCACATTGGGACTGAGATACGGCCCAGACTCCTACGGGAGGCAGCAGTGGGGAATATTGCACAATGGGCGCAAGCCTGATGCAGCGACGCCGCGTGGGGGATGACGGCCTTCGGGTTGTAAACTCCTTTCGTTAGGGACGAAGCCGCACTTTTTTTGGGTGTGGTGACGGTACCTTTGTTAAGAAGCACCGGCTAACTA
>GV2UCFN02JISLF
GGTGAGTAACACGTGGGTGATCTGCCCTGTACTTCGGGATAAGCTTGGGAAACTGGGTCTAATACCGGATAGGACCATGGTTTAGTGTCTCATGGTGGAAAGATTTTTTGGTGCAGGATGAGCTCGCGGCCTATCAGCTTGTTGGTGGGGTAATGGCCTACCAAGGCGTCGACGGGTAGCCGGCCTGAGAGGGTGGACGGCCACATTGGGACTGAGATACGGCCCAGACTCCTACGGGAGGCAGCAGTGGGGAATATTGCACAATGGGCGCAAGCCTGATGCAGCGACGCCGCGTGGGGGATGACGGCCTTCGGGTTGTAAACTCCTTTCGTTAGGGACGAAGCCGCACTTTTTTTGGGTGTGGTGACGGTACCTTTGTTAAGAAGCACCGGCTAACTA
>GV2UCFN02FRFH7
GGTGAGTAACACGTGGGTGATCTGCCCTGTACTTCGGGATAAGCTTGGGAAACTGGGTCTAATACCGGATAGGACCATGGTTTAGTGTCTCATGGTGGAAAGATTTTTTGGTGCAGGATGAGCTCGCGGCCTATCAGCTTGTTGGTGGGGTAATGGCCTACCAAGGCGTCGACGGGTAGCCGGCCTGAGAGGGTGGACGGCCACATTGGGACTGAGATACGGCCCAGACTCCTACGGGAGGCAGCAGTGGGGAATATTGCACAATGGGCGCAAGCCTGATGCAGCGACGCCGCGTGGGGGATGACGGCCTTCGGGTTGTAAACTCCTTTCGTTAGGGACGAAGCCGCACTTTTTTTGGGTGTGGTGACGGTACCTTTGTTAAGAAGCACCGGCTAACTA
>GV2UCFN02GGX37
GGTGAGTAACACGTGGGTGATCTGCCCTGTACTTCGGGATAAGCTTGGGAAACTGGGTCTAATACCGGATAGGACCATGGTTTAGTGTCTCATGGTGGAAAGATTTTTTGGTGCAGGATGAGCTCGCGGCCTATCAGCTTGTTGGTGGGGTAATGGCCTACCAAGGCGTCGACGGGTAGCCGGCCTGAGAGGGTGGACGGCCACATTGGGACTGAGATACGGCCCAGACTCCTACGGGAGGCAGCAGTGGGGAATATTGCACAATGGGCGCAAGCCTGATGCAGCGACGCCGCGTGGGGGATGACGGCCTTCGGGTTGTAAACTCCTTTCGTTAGGGACGAAGCCGCACTTTTTTTGGGTGTGGTGACGGTACCTTTGTTAAGAAGCACCGGCTAACTA
>GV2UCFN02H6Z84
GGTGAGTAACACGTGGGTGATCTGCCCTGTACTTCGGGATAAGCTTGGGAAACTGGGTCTAATACCGGATAGGACCATGGTTTAGTGTCTCATGGTGGAAAGATTTTTTGGTGCAGGATGAGCTCGCGGCCTATCAGCTTGTTGGTGGGGTAATGGCCTACCAAGGCGTCGACGGGTAGCCGGCCTGAGAGGGTGGACGGCCACATTGGGACTGAGATACGGCCCAGACTCCTACGGGAGGCAGCAGTGGGGAATATTGCACAATGGGCGCAAGCCTGATGCAGCGACGCCGCGTGGGGGATGACGGCCTTCGGGTTGTAAACTCCTTTCGTTAGGGACGAAGCCGCACTTTTTTTGGGTGTGGTGACGGTACCTTTGTTAAGAAGCACCGGCTAACTA
>GV2UCFN02F3XPO
GGTGAGTAACACGTGGGTGATCTGCCCTGTACTTCGGGATAAGCTTGGGAAACTGGGTCTAATACCGGATAGGACCATGGTTTAGTGTCTCATGGTGGAAAGATTTTTTGGTGCAGGATGAGCTCGCGGCCTATCAGCTTGTTGGTGGGGTAATGGCCTACCAAGGCGTCGACGGGTAGCCGGCCTGAGAGGGTGGACGGCCACATTGGGACTGAGATACGGCCCAGACTCCTACGGGAGGCAGCAGTGGGGAATATTGCACAATGGGCGCAAGCCTGATGCAGCGACGCCGCGTGGGGGATGACGGCCTTCGGGTTGTAAACTCCTTTCGTTAGGGACGAAGCCGCACTTTTTTTGGGTGTGGTGACGGTACCTTTGTTAAGAAGCACCGGCTAACTA
>GV2UCFN02GE82R
GGTGAGTAACACGTGGGTGATCTGCCCTGTACTTCGGGATAAGCTTGGGAAACTGGGTCTAATACCGGATAGGACCATGGTTTAGTGTCTCATGGTGGAAAGATTTTTTGGTGCAGGATGAGCTCGCGGCCTATCAGCTTGTTGGTGGGGTAATGGCCTACCAAGGCGTCGACGGGTAGCCGGCCTGAGAGGGTGGACGGCCACATTGGGACTGAGATACGGCCCAGACTCCTACGGGAGGCAGCAGTGGGGAATATTGCACAATGGGCGCAAGCCTGATGCAGCGACGCCGCGTGGGGGATGACGGCCTTCGGGTTGTAAACTCCTTTCGTTAGGGACGAAGCCGCACTTTTTTTGGGTGTGGTGACGGTACCTTTGTTAAGAAGCACCGGCTAACTA
>GV2UCFN02JR7OX
GGTGAGTAACACGTGGGTGATCTGCCCTGTACTTCGGGATAAGCTTGGGAAACTGGGTCTAATACCGGATAGGACCATGGTTTAGTGTCTCATGGTGGAAAGATTTTTTGGTGCAGGATGAGCTCGCGGCCTATCAGCTTGTTGGTGGGGTAATGGCCTACCAAGGCGTCGACGGGTAGCCGGCCTGAGAGGGTGGACGGCCACATTGGGACTGAGATACGGCCCAGACTCCTACGGGAGGCAGCAGTGGGGAATATTGCACAATGGGCGCAAGCCTGATGCAGCGACGCCGCGTGGGGGATGACGGCCTTCGGGTTGTAAACTCCTTTCGTTAGGGACGAAGCCGCACTTTTTTTGGGTGTGGTGACGGTACCTTTGTTAAGAAGCACCGGCTAACTA
>GV2UCFN02JKS83
GGTGAGTAACACGTGGGTGATCTGCCCTGTACTTCGGGATAAGCTTGGGAAACTGGGTCTAATACCGGATAGGACCATGGTTTAGTGTCTCATGGTGGAAAGATTTTTTGGTGCAGGATGAGCTCGCGGCCTATCAGCTTGTTGGTGGGGTAATGGCCTACCAAGGCGTCGACGGGTAGCCGGCCTGAGAGGGTGGACGGCCACATTGGGACTGAGATACGGCCCAGACTCCTACGGGAGGCAGCAGTGGGGAATATTGCACAATGGGCGCAAGCCTGATGCAGCGACGCCGCGTGGGGGATGACGGCCTTCGGGTTGTAAACTCCTTTCGTTAGGGACGAAGCCGCACTTTTTTTGGGTGTGGTGACGGTACCTTTGTTAAGAAGCACCGGCTAACTA
>GV2UCFN02GT60K
GGTGAGTAACACGTGGGTGATCTGCCCTGTACTTCGGGATAAGCTTGGGAAACTGGGTCTAATACCGGATAGGACCATGGTTTAGTGTCTCATGGTGGAAAGATTTTTTGGTGCAGGATGAGCTCGCGGCCTATCAGCTTGTTGGTGGGGTAATGGCCTACCAAGGCGTCGACGGGTAGCCGGCCTGAGAGGGTGGACGGCCACATTGGGACTGAGATACGGCCCAGACTCCTACGGGAGGCAGCAGTGGGGAATATTGCACAATGGGCGCAAGCCTGATGCAGCGACGCCGCGTGGGGGATGACGGCCTTCGGGTTGTAAACTCCTTTCGTTAGGGACGAAGCCGCACTTTTTTTGGGTGTGGTGACGGTACCTTTGTTAAGAAGCACCGGCTAACTA
>GV2UCFN02H5K4W
GGTGAGTAACACGTGGGTGATCTGCCCTGTACTTCGGGATAAGCTTGGGAAACTGGGTCTAATACCGGATAGGACCATGGTTTAGTGTCTCATGGTGGAAAGATTTTTTGGTGCAGGATGAGCTCGCGGCCTATCAGCTTGTTGGTGGGGTAATGGCCTACCAAGGCGTCGACGGGTAGCCGGCCTGAGAGGGTGGACGGCCACATTGGGACTGAGATACGGCCCAGACTCCTACGGGAGGCAGCAGTGGGGAATATTGCACAATGGGCGCAAGCCTGATGCAGCGACGCCGCGTGGGGGATGACGGCCTTCGGGTTGTAAACTCCTTTCGTTAGGGACGAAGCCGCACTTTTTTTGGGTGTGGTGACGGTACCTTTGTTAAGAAGCACCGGCTAACTA
>GV2UCFN02G32LD
GGTGAGTAACACGTGGGTGATCTGCCCTGTACTTCGGGATAAGCTTGGGAAACTGGGTCTAATACCGGATAGGACCATGGTTTAGTGTCTCATGGTGGAAAGATTTTTTGGTGCAGGATGAGCTCGCGGCCTATCAGCTTGTTGGTGGGGTAATGGCCTACCAAGGCGTCGACGGGTAGCCGGCCTGAGAGGGTGGACGGCCACATTGGGACTGAGATACGGCCCAGACTCCTACGGGAGGCAGCAGTGGGGAATATTGCACAATGGGCGCAAGCCTGATGCAGCGACGCCGCGTGGGGGATGACGGCCTTCGGGTTGTAAACTCCTTTCGTTAGGGACGAAGCCGCACTTTTTTTGGGTGTGGTGACGGTACCTTTGTTAAGAAGCACCGGCTAACTA
>GV2UCFN02H3BGW
GGTGAGTAACACGTGGGTGATCTGCCCTGTACTTCGGGATAAGCTTGGGAAACTGGGTCTAATACCGGATAGGACCATGGTTTAGTGTCTCATGGTGGAAAGATTTTTTGGTGCAGGATGAGCTCGCGGCCTATCAGCTTGTTGGTGGGGTAATGGCCTACCAAGGCGTCGACGGGTAGCCGGCCTGAGAGGGTGGACGGCCACATTGGGACTGAGATACGGCCCAGACTCCTACGGGAGGCAGCAGTGGGGAATATTGCACAATGGGCGCAAGCCTGATGCAGCGACGCCGCGTGGGGGATGACGGCCTTCGGGTTGTAAACTCCTTTCGTTAGGGACGAAGCCGCACTTTTTTTGGGTGTGGTGACGGTACCTTTGTTAAGAAGCACCGGCTAACTA
>GV2UCFN02FI96E
GGTGAGTAACACGTGGGTGATCTGCCCTGTACTTCGGGATAAGCTTGGGAAACTGGGTCTAATACCGGATAGGACCATGGTTTAGTGTCTCATGGTGGAAAGATTTTTTGGTGCAGGATGAGCTCGCGGCCTATCAGCTTGTTGGTGGGGTAATGGCCTACCAAGGCGTCGACGGGTAGCCGGCCTGAGAGGGTGGACGGCCACATTGGGACTGAGATACGGCCCAGACTCCTACGGGAGGCAGCAGTGGGGAATATTGCACAATGGGCGCAAGCCTGATGCAGCGACGCCGCGTGGGGGATGACGGCCTTCGGGTTGTAAACTCCTTTCGTTAGGGACGAAGCCGCACTTTTTTTGGGTGTGGTGACGGTACCTTTGTTAAGAAGCACCGGCTAACTA
>GV2UCFN02JQSVQ
GGTGAGTAACACGTGGGTGATCTGCCCTGTACTTCGGGATAAGCTTGGGAAACTGGGTCTAATACCGGATAGGACCATGGTTTAGTGTCTCATGGTGGAAAGATTTTTTGGTGCAGGATGAGCTCGCGGCCTATCAGCTTGTTGGTGGGGTAATGGCCTACCAAGGCGTCGACGGGTAGCCGGCCTGAGAGGGTGGACGGCCACATTGGGACTGAGATACGGCCCAGACTCCTACGGGAGGCAGCAGTGGGGAATATTGCACAATGGGCGCAAGCCTGATGCAGCGACGCCGCGTGGGGGATGACGGCCTTCGGGTTGTAAACTCCTTTCGTTAGGGACGAAGCCGCACTTTTTTTGGGTGTGGTGACGGTACCTTTGTTAAGAAGCACCGGCTAACTA
>GV2UCFN02IF91W
GGTGAGTAACACGTGGGTGATCTGCCCTGTACTTCGGGATAAGCTTGGGAAACTGGGTCTAATACCGGATAGGACCATGGTTTAGTGTCTCATGGTGGAAAGATTTTTTGGTGCAGGATGAGCTCGCGGCCTATCAGCTTGTTGGTGGGGTAATGGCCTACCAAGGCGTCGACGGGTAGCCGGCCTGAGAGGGTGGACGGCCACATTGGGACTGAGATACGGCCCAGACTCCTACGGGAGGCAGCAGTGGGGAATATTGCACAATGGGCGCAAGCCTGATGCAGCGACGCCGCGTGGGGGATGACGGCCTTCGGGTTGTAAACTCCTTTCGTTAGGGACGAAGCCGCACTTTTTTTGGGTGTGGTGACGGTACCTTTGTTAAGAAGCACCGGCTAACTA
>GV2UCFN02GVF4H
GGTGAGTAACACGTGGGTGATCTGCCCTGTACTTCGGGATAAGCTTGGGAAACTGGGTCTAATACCGGATAGGACCATGGTTTAGTGTCTCATGGTGGAAAGATTTTTTGGTGCAGGATGAGCTCGCGGCCTATCAGCTTGTTGGTGGGGTAATGGCCTACCAAGGCGTCGACGGGTAGCCGGCCTGAGAGGGTGGACGGCCACATTGGGACTGAGATACGGCCCAGACTCCTACGGGAGGCAGCAGTGGGGAATATTGCACAATGGGCGCAAGCCTGATGCAGCGACGCCGCGTGGGGGATGACGGCCTTCGGGTTGTAAACTCCTTTCGTTAGGGACGAAGCCGCACTTTTTTTGGGTGTGGTGACGGTACCTTTGTTAAGAAGCACCGGCTAACTA
>GV2UCFN02FRHTC
GGTGAGTAACACGTGGGTGATCTGCCCTGTACTTCGGGATAAGCTTGGGAAACTGGGTCTAATACCGGATAGGACCATGGTTTAGTGTCTCATGGTGGAAAGATTTTTTGGTGCAGGATGAGCTCGCGGCCTATCAGCTTGTTGGTGGGGTAATGGCCTACCAAGGCGTCGACGGGTAGCCGGCCTGAGAGGGTGGACGGCCACATTGGGACTGAGATACGGCCCAGACTCCTACGGGAGGCAGCAGTGGGGAATATTGCACAATGGGCGCAAGCCTGATGCAGCGACGCCGCGTGGGGGATGACGGCCTTCGGGTTGTAAACTCCTTTCGTTAGGGACGAAGCCGCACTTTTTTTGGGTGTGGTGACGGTACCTTTGTTAAGAAGCACCGGCTAACTA
>GV2UCFN02JFLZR
GGTGAGTAACACGTGGGTGATCTGCCCTGTACTTCGGGATAAGCTTGGGAAACTGGGTCTAATACCGGATAGGACCATGGTTTAGTGTCTCATGGTGGAAAGATTTTTTGGTGCAGGATGAGCTCGCGGCCTATCAGCTTGTTGGTGGGGTAATGGCCTACCAAGGCGTCGACGGGTAGCCGGCCTGAGAGGGTGGACGGCCACATTGGGACTGAGATACGGCCCAGACTCCTACGGGAGGCAGCAGTGGGGAATATTGCACAATGGGCGCAAGCCTGATGCAGCGACGCCGCGTGGGGGATGACGGCCTTCGGGTTGTAAACTCCTTTCGTTAGGGACGAAGCCGCACTTTTTTTGGGTGTGGTGACGGTACCTTTGTTAAGAAGCACCGGCTAACTA
>GV2UCFN02H7VXD
GGTGAGTAACACGTGGGTGATCTGCCCTGTACTTCGGGATAAGCTTGGGAAACTGGGTCTAATACCGGATAGGACCATGGTTTAGTGTCTCATGGTGGAAAGATTTTTTGGTGCAGGATGAGCTCGCGGCCTATCAGCTTGTTGGTGGGGTAATGGCCTACCAAGGCGTCGACGGGTAGCCGGCCTGAGAGGGTGGACGGCCACATTGGGACTGAGATACGGCCCAGACTCCTACGGGAGGCAGCAGTGGGGAATATTGCACAATGGGCGCAAGCCTGATGCAGCGACGCCGCGTGGGGGATGACGGCCTTCGGGTTGTAAACTCCTTTCGTTAGGGACGAAGCCGCACTTTTTTTGGGTGTGGTGACGGTACCTTTGTTAAGAAGCACCGGCTAACTA
>GV2UCFN02G1CPG
GGTGAGTAACACGTGGGTGATCTGCCCTGTACTTCGGGATAAGCTTGGGAAACTGGGTCTAATACCGGATAGGACCATGGTTTAGTGTCTCATGGTGGAAAGATTTTTTGGTGCAGGATGAGCTCGCGGCCTATCAGCTTGTTGGTGGGGTAATGGCCTACCAAGGCGTCGACGGGTAGCCGGCCTGAGAGGGTGGACGGCCACATTGGGACTGAGATACGGCCCAGACTCCTACGGGAGGCAGCAGTGGGGAATATTGCACAATGGGCGCAAGCCTGATGCAGCGACGCCGCGTGGGGGATGACGGCCTTCGGGTTGTAAACTCCTTTCGTTAGGGACGAAGCCGCACTTTTTTTGGGTGTGGTGACGGTACCTTTGTTAAGAAGCACCGGCTAACTA
>GV2UCFN02GGDWM
GGTGAGTAACACGTGGGTGATCTGCCCTGTACTTCGGGATAAGCTTGGGAAACTGGGTCTAATACCGGATAGGACCATGGTTTAGTGTCTCATGGTGGAAAGATTTTTTGGTGCAGGATGAGCTCGCGGCCTATCAGCTTGTTGGTGGGGTAATGGCCTACCAAGGCGTCGACGGGTAGCCGGCCTGAGAGGGTGGACGGCCACATTGGGACTGAGATACGGCCCAGACTCCTACGGGAGGCAGCAGTGGGGAATATTGCACAATGGGCGCAAGCCTGATGCAGCGACGCCGCGTGGGGGATGACGGCCTTCGGGTTGTAAACTCCTTTCGTTAGGGACGAAGCCGCACTTTTTTTGGGTGTGGTGACGGTACCTTTGTTAAGAAGCACCGGCTAACTA
>GV2UCFN02JCVIZ
GGTGAGTAACACGTGGGTGATCTGCCCTGTACTTCGGGATAAGCTTGGGAAACTGGGTCTAATACCGGATAGGACCATGGTTTAGTGTCTCATGGTGGAAAGATTTTTTGGTGCAGGATGAGCTCGCGGCCTATCAGCTTGTTGGTGGGGTAATGGCCTACCAAGGCGTCGACGGGTAGCCGGCCTGAGAGGGTGGACGGCCACATTGGGACTGAGATACGGCCCAGACTCCTACGGGAGGCAGCAGTGGGGAATATTGCACAATGGGCGCAAGCCTGATGCAGCGACGCCGCGTGGGGGATGACGGCCTTCGGGTTGTAAACTCCTTTCGTTAGGGACGAAGCCGCACTTTTTTTGGGTGTGGTGACGGTACCTTTGTTAAGAAGCACCGGCTAACTA
>GV2UCFN02GWGSD
GGTGAGTAACACGTGGGTGATCTGCCCTGTACTTCGGGATAAGCTTGGGAAACTGGGTCTAATACCGGATAGGACCATGGTTTAGTGTCTCATGGTGGAAAGATTTTTTGGTGCAGGATGAGCTCGCGGCCTATCAGCTTGTTGGTGGGGTAATGGCCTACCAAGGCGTCGACGGGTAGCCGGCCTGAGAGGGTGGACGGCCACATTGGGACTGAGATACGGCCCAGACTCCTACGGGAGGCAGCAGTGGGGAATATTGCACAATGGGCGCAAGCCTGATGCAGCGACGCCGCGTGGGGGATGACGGCCTTCGGGTTGTAAACTCCTTTCGTTAGGGACGAAGCCGCACTTTTTTTGGGTGTGGTGACGGTACCTTTGTTAAGAAGCACCGGCTAACTA
>GV2UCFN02FMFAY
GGTGAGTAACACGTGGGTGATCTGCCCTGTACTTCGGGATAAGCTTGGGAAACTGGGTCTAATACCGGATAGGACCATGGTTTAGTGTCTCATGGTGGAAAGATTTTTTGGTGCAGGATGAGCTCGCGGCCTATCAGCTTGTTGGTGGGGTAATGGCCTACCAAGGCGTCGACGGGTAGCCGGCCTGAGAGGGTGGACGGCCACATTGGGACTGAGATACGGCCCAGACTCCTACGGGAGGCAGCAGTGGGGAATATTGCACAATGGGCGCAAGCCTGATGCAGCGACGCCGCGTGGGGGATGACGGCCTTCGGGTTGTAAACTCCTTTCGTTAGGGACGAAGCCGCACTTTTTTTGGGTGTGGTGACGGTACCTTTGTTAAGAAGCACCGGCTAACTA
>GV2UCFN02GYUI3
GGTGAGTAACACGTGGGTGATCTGCCCTGTACTTCGGGATAAGCTTGGGAAACTGGGTCTAATACCGGATAGGACCATGGTTTAGTGTCTCATGGTGGAAAGATTTTTTGGTGCAGGATGAGCTCGCGGCCTATCAGCTTGTTGGTGGGGTAATGGCCTACCAAGGCGTCGACGGGTAGCCGGCCTGAGAGGGTGGACGGCCACATTGGGACTGAGATACGGCCCAGACTCCTACGGGAGGCAGCAGTGGGGAATATTGCACAATGGGCGCAAGCCTGATGCAGCGACGCCGCGTGGGGGATGACGGCCTTCGGGTTGTAAACTCCTTTCGTTAGGGACGAAGCCGCACTTTTTTTGGGTGTGGTGACGGTACCTTTGTTAAGAAGCACCGGCTAACTA
>GV2UCFN02IONES
GGTGAGTAACACGTGGGTGATCTGCCCTGTACTTCGGGATAAGCTTGGGAAACTGGGTCTAATACCGGATAGGACCATGGTTTAGTGTCTCATGGTGGAAAGATTTTTTGGTGCAGGATGAGCTCGCGGCCTATCAGCTTGTTGGTGGGGTAATGGCCTACCAAGGCGTCGACGGGTAGCCGGCCTGAGAGGGTGGACGGCCACATTGGGACTGAGATACGGCCCAGACTCCTACGGGAGGCAGCAGTGGGGAATATTGCACAATGGGCGCAAGCCTGATGCAGCGACGCCGCGTGGGGGATGACGGCCTTCGGGTTGTAAACTCCTTTCGTTAGGGACGAAGCCGCACTTTTTTTGGGTGTGGTGACGGTACCTTTGTTAAGAAGCACCGGCTAACTA
>GV2UCFN02GBZBQ
GGTGAGTAACACGTGGGTGATCTGCCCTGTACTTCGGGATAAGCTTGGGAAACTGGGTCTAATACCGGATAGGACCATGGTTTAGTGTCTCATGGTGGAAAGATTTTTTGGTGCAGGATGAGCTCGCGGCCTATCAGCTTGTTGGTGGGGTAATGGCCTACCAAGGCGTCGACGGGTAGCCGGCCTGAGAGGGTGGACGGCCACATTGGGACTGAGATACGGCCCAGACTCCTACGGGAGGCAGCAGTGGGGAATATTGCACAATGGGCGCAAGCCTGATGCAGCGACGCCGCGTGGGGGATGACGGCCTTCGGGTTGTAAACTCCTTTCGTTAGGGACGAAGCCGCACTTTTTTTGGGTGTGGTGACGGTACCTTTGTTAAGAAGCACCGGCTAACTA
>GV2UCFN02HB48O
GGTGAGTAACACGTGGGTGATCTGCCCTGTACTTCGGGATAAGCTTGGGAAACTGGGTCTAATACCGGATAGGACCATGGTTTAGTGTCTCATGGTGGAAAGATTTTTTGGTGCAGGATGAGCTCGCGGCCTATCAGCTTGTTGGTGGGGTAATGGCCTACCAAGGCGTCGACGGGTAGCCGGCCTGAGAGGGTGGACGGCCACATTGGGACTGAGATACGGCCCAGACTCCTACGGGAGGCAGCAGTGGGGAATATTGCACAATGGGCGCAAGCCTGATGCAGCGACGCCGCGTGGGGGATGACGGCCTTCGGGTTGTAAACTCCTTTCGTTAGGGACGAAGCCGCACTTTTTTTGGGTGTGGTGACGGTACCTTTGTTAAGAAGCACCGGCTAACTA
>GV2UCFN02G00W6
GGTGAGTAACACGTGGGTGATCTGCCCTGTACTTCGGGATAAGCTTGGGAAACTGGGTCTAATACCGGATAGGACCATGGTTTAGTGTCTCATGGTGGAAAGATTTTTTGGTGCAGGATGAGCTCGCGGCCTATCAGCTTGTTGGTGGGGTAATGGCCTACCAAGGCGTCGACGGGTAGCCGGCCTGAGAGGGTGGACGGCCACATTGGGACTGAGATACGGCCCAGACTCCTACGGGAGGCAGCAGTGGGGAATATTGCACAATGGGCGCAAGCCTGATGCAGCGACGCCGCGTGGGGGATGACGGCCTTCGGGTTGTAAACTCCTTTCGTTAGGGACGAAGCCGCACTTTTTTTGGGTGTGGTGACGGTACCTTTGTTAAGAAGCACCGGCTAACTA
>GV2UCFN02G620H
GGTGAGTAACACGTGGGTGATCTGCCCTGTACTTCGGGATAAGCTTGGGAAACTGGGTCTAATACCGGATAGGACCATGGTTTAGTGTCTCATGGTGGAAAGATTTTTTGGTGCAGGATGAGCTCGCGGCCTATCAGCTTGTTGGTGGGGTAATGGCCTACCAAGGCGTCGACGGGTAGCCGGCCTGAGAGGGTGGACGGCCACATTGGGACTGAGATACGGCCCAGACTCCTACGGGAGGCAGCAGTGGGGAATATTGCACAATGGGCGCAAGCCTGATGCAGCGACGCCGCGTGGGGGATGACGGCCTTCGGGTTGTAAACTCCTTTCGTTAGGGACGAAGCCGCACTTTTTTTGGGTGTGGTGACGGTACCTTTGTTAAGAAGCACCGGCTAACTA
>GV2UCFN02FJXVH
GGTGAGTAACACGTGGGTGATCTGCCCTGTACTTCGGGATAAGCTTGGGAAACTGGGTCTAATACCGGATAGGACCATGGTTTAGTGTCTCATGGTGGAAAGATTTTTTGGTGCAGGATGAGCTCGCGGCCTATCAGCTTGTTGGTGGGGTAATGGCCTACCAAGGCGTCGACGGGTAGCCGGCCTGAGAGGGTGGACGGCCACATTGGGACTGAGATACGGCCCAGACTCCTACGGGAGGCAGCAGTGGGGAATATTGCACAATGGGCGCAAGCCTGATGCAGCGACGCCGCGTGGGGGATGACGGCCTTCGGGTTGTAAACTCCTTTCGTTAGGGACGAAGCCGCACTTTTTTTGGGTGTGGTGACGGTACCTTTGTTAAGAAGCACCGGCTAACTA
>GV2UCFN02HT030
GGTGAGTAACACGTGGGTGATCTGCCCTGTACTTCGGGATAAGCTTGGGAAACTGGGTCTAATACCGGATAGGACCATGGTTTAGTGTCTCATGGTGGAAAGATTTTTTGGTGCAGGATGAGCTCGCGGCCTATCAGCTTGTTGGTGGGGTAATGGCCTACCAAGGCGTCGACGGGTAGCCGGCCTGAGAGGGTGGACGGCCACATTGGGACTGAGATACGGCCCAGACTCCTACGGGAGGCAGCAGTGGGGAATATTGCACAATGGGCGCAAGCCTGATGCAGCGACGCCGCGTGGGGGATGACGGCCTTCGGGTTGTAAACTCCTTTCGTTAGGGACGAAGCCGCACTTTTTTTGGGTGTGGTGACGGTACCTTTGTTAAGAAGCACCGGCTAACTA
>GV2UCFN02FP0OL
GGTGAGTAACACGTGGGTGATCTGCCCTGTACTTCGGGATAAGCTTGGGAAACTGGGTCTAATACCGGATAGGACCATGGTTTAGTGTCTCATGGTGGAAAGATTTTTTGGTGCAGGATGAGCTCGCGGCCTATCAGCTTGTTGGTGGGGTAATGGCCTACCAAGGCGTCGACGGGTAGCCGGCCTGAGAGGGTGGACGGCCACATTGGGACTGAGATACGGCCCAGACTCCTACGGGAGGCAGCAGTGGGGAATATTGCACAATGGGCGCAAGCCTGATGCAGCGACGCCGCGTGGGGGATGACGGCCTTCGGGTTGTAAACTCCTTTCGTTAGGGACGAAGCCGCACTTTTTTTGGGTGTGGTGACGGTACCTTTGTTAAGAAGCACCGGCTAACTA
>GV2UCFN02IWVS4
GGTGAGTAACACGTGGGTGATCTGCCCTGTACTTCGGGATAAGCTTGGGAAACTGGGTCTAATACCGGATAGGACCATGGTTTAGTGTCTCATGGTGGAAAGATTTTTTGGTGCAGGATGAGCTCGCGGCCTATCAGCTTGTTGGTGGGGTAATGGCCTACCAAGGCGTCGACGGGTAGCCGGCCTGAGAGGGTGGACGGCCACATTGGGACTGAGATACGGCCCAGACTCCTACGGGAGGCAGCAGTGGGGAATATTGCACAATGGGCGCAAGCCTGATGCAGCGACGCCGCGTGGGGGATGACGGCCTTCGGGTTGTAAACTCCTTTCGTTAGGGACGAAGCCGCACTTTTTTTGGGTGTGGTGACGGTACCTTTGTTAAGAAGCACCGGCTAACTA
>GV2UCFN02IC5F5
GGTGAGTAACACGTGGGTGATCTGCCCTGTACTTCGGGATAAGCTTGGGAAACTGGGTCTAATACCGGATAGGACCATGGTTTAGTGTCTCATGGTGGAAAGATTTTTTGGTGCAGGATGAGCTCGCGGCCTATCAGCTTGTTGGTGGGGTAATGGCCTACCAAGGCGTCGACGGGTAGCCGGCCTGAGAGGGTGGACGGCCACATTGGGACTGAGATACGGCCCAGACTCCTACGGGAGGCAGCAGTGGGGAATATTGCACAATGGGCGCAAGCCTGATGCAGCGACGCCGCGTGGGGGATGACGGCCTTCGGGTTGTAAACTCCTTTCGTTAGGGACGAAGCCGCACTTTTTTTGGGTGTGGTGACGGTACCTTTGTTAAGAAGCACCGGCTAACTA
>GV2UCFN02HMV2O
GGTGAGTAACACGTGGGTGATCTGCCCTGTACTTCGGGATAAGCTTGGGAAACTGGGTCTAATACCGGATAGGACCATGGTTTAGTGTCTCATGGTGGAAAGATTTTTTGGTGCAGGATGAGCTCGCGGCCTATCAGCTTGTTGGTGGGGTAATGGCCTACCAAGGCGTCGACGGGTAGCCGGCCTGAGAGGGTGGACGGCCACATTGGGACTGAGATACGGCCCAGACTCCTACGGGAGGCAGCAGTGGGGAATATTGCACAATGGGCGCAAGCCTGATGCAGCGACGCCGCGTGGGGGATGACGGCCTTCGGGTTGTAAACTCCTTTCGTTAGGGACGAAGCCGCACTTTTTTTGGGTGTGGTGACGGTACCTTTGTTAAGAAGCACCGGCTAACTA
>GV2UCFN02GCJK8
GGTGAGTAACACGTGGGTGATCTGCCCTGTACTTCGGGATAAGCTTGGGAAACTGGGTCTAATACCGGATAGGACCATGGTTTAGTGTCTCATGGTGGAAAGATTTTTTGGTGCAGGATGAGCTCGCGGCCTATCAGCTTGTTGGTGGGGTAATGGCCTACCAAGGCGTCGACGGGTAGCCGGCCTGAGAGGGTGGACGGCCACATTGGGACTGAGATACGGCCCAGACTCCTACGGGAGGCAGCAGTGGGGAATATTGCACAATGGGCGCAAGCCTGATGCAGCGACGCCGCGTGGGGGATGACGGCCTTCGGGTTGTAAACTCCTTTCGTTAGGGACGAAGCCGCACTTTTTTTGGGTGTGGTGACGGTACCTTTGTTAAGAAGCACCGGCTAACTA
>GV2UCFN02HHK9O
GGTGAGTAACACGTGGGTGATCTGCCCTGTACTTCGGGATAAGCTTGGGAAACTGGGTCTAATACCGGATAGGACCATGGTTTAGTGTCTCATGGTGGAAAGATTTTTTGGTGCAGGATGAGCTCGCGGCCTATCAGCTTGTTGGTGGGGTAATGGCCTACCAAGGCGTCGACGGGTAGCCGGCCTGAGAGGGTGGACGGCCACATTGGGACTGAGATACGGCCCAGACTCCTACGGGAGGCAGCAGTGGGGAATATTGCACAATGGGCGCAAGCCTGATGCAGCGACGCCGCGTGGGGGATGACGGCCTTCGGGTTGTAAACTCCTTTCGTTAGGGACGAAGCCGCACTTTTTTTGGGTGTGGTGACGGTACCTTTGTTAAGAAGCACCGGCTAACTA
>GV2UCFN02H4FKE
GGTGAGTAACACGTGGGTGATCTGCCCTGTACTTCGGGATAAGCTTGGGAAACTGGGTCTAATACCGGATAGGACCATGGTTTAGTGTCTCATGGTGGAAAGATTTTTTGGTGCAGGATGAGCTCGCGGCCTATCAGCTTGTTGGTGGGGTAATGGCCTACCAAGGCGTCGACGGGTAGCCGGCCTGAGAGGGTGGACGGCCACATTGGGACTGAGATACGGCCCAGACTCCTACGGGAGGCAGCAGTGGGGAATATTGCACAATGGGCGCAAGCCTGATGCAGCGACGCCGCGTGGGGGATGACGGCCTTCGGGTTGTAAACTCCTTTCGTTAGGGACGAAGCCGCACTTTTTTTGGGTGTGGTGACGGTACCTTTGTTAAGAAGCACCGGCTAACTA
>GV2UCFN02G6CG6
GGTGAGTAACACGTGGGTGATCTGCCCTGTACTTCGGGATAAGCTTGGGAAACTGGGTCTAATACCGGATAGGACCATGGTTTAGTGTCTCATGGTGGAAAGATTTTTTGGTGCAGGATGAGCTCGCGGCCTATCAGCTTGTTGGTGGGGTAATGGCCTACCAAGGCGTCGACGGGTAGCCGGCCTGAGAGGGTGGACGGCCACATTGGGACTGAGATACGGCCCAGACTCCTACGGGAGGCAGCAGTGGGGAATATTGCACAATGGGCGCAAGCCTGATGCAGCGACGCCGCGTGGGGGATGACGGCCTTCGGGTTGTAAACTCCTTTCGTTAGGGACGAAGCCGCACTTTTTTTGGGTGTGGTGACGGTACCTTTGTTAAGAAGCACCGGCTAACTA
>GV2UCFN02F48RO
GGTGAGTAACACGTGGGTGATCTGCCCTGTACTTCGGGATAAGCTTGGGAAACTGGGTCTAATACCGGATAGGACCATGGTTTAGTGTCTCATGGTGGAAAGATTTTTTGGTGCAGGATGAGCTCGCGGCCTATCAGCTTGTTGGTGGGGTAATGGCCTACCAAGGCGTCGACGGGTAGCCGGCCTGAGAGGGTGGACGGCCACATTGGGACTGAGATACGGCCCAGACTCCTACGGGAGGCAGCAGTGGGGAATATTGCACAATGGGCGCAAGCCTGATGCAGCGACGCCGCGTGGGGGATGACGGCCTTCGGGTTGTAAACTCCTTTCGTTAGGGACGAAGCCGCACTTTTTTTGGGTGTGGTGACGGTACCTTTGTTAAGAAGCACCGGCTAACTA
>GV2UCFN02GV6CR
GGTGAGTAACACGTGGGTGATCTGCCCTGTACTTCGGGATAAGCTTGGGAAACTGGGTCTAATACCGGATAGGACCATGGTTTAGTGTCTCATGGTGGAAAGATTTTTTGGTGCAGGATGAGCTCGCGGCCTATCAGCTTGTTGGTGGGGTAATGGCCTACCAAGGCGTCGACGGGTAGCCGGCCTGAGAGGGTGGACGGCCACATTGGGACTGAGATACGGCCCAGACTCCTACGGGAGGCAGCAGTGGGGAATATTGCACAATGGGCGCAAGCCTGATGCAGCGACGCCGCGTGGGGGATGACGGCCTTCGGGTTGTAAACTCCTTTCGTTAGGGACGAAGCCGCACTTTTTTTGGGTGTGGTGACGGTACCTTTGTTAAGAAGCACCGGCTAACTA
>GV2UCFN02JN6FK
GGTGAGTAACACGTGGGTGATCTGCCCTGTACTTCGGGATAAGCTTGGGAAACTGGGTCTAATACCGGATAGGACCATGGTTTAGTGTCTCATGGTGGAAAGATTTTTTGGTGCAGGATGAGCTCGCGGCCTATCAGCTTGTTGGTGGGGTAATGGCCTACCAAGGCGTCGACGGGTAGCCGGCCTGAGAGGGTGGACGGCCACATTGGGACTGAGATACGGCCCAGACTCCTACGGGAGGCAGCAGTGGGGAATATTGCACAATGGGCGCAAGCCTGATGCAGCGACGCCGCGTGGGGGATGACGGCCTTCGGGTTGTAAACTCCTTTCGTTAGGGACGAAGCCGCACTTTTTTTGGGTGTGGTGACGGTACCTTTGTTAAGAAGCACCGGCTAACTA
>GV2UCFN02HJPRX
GGTGAGTAACACGTGGGTGATCTGCCCTGTACTTCGGGATAAGCTTGGGAAACTGGGTCTAATACCGGATAGGACCATGGTTTAGTGTCTCATGGTGGAAAGATTTTTTGGTGCAGGATGAGCTCGCGGCCTATCAGCTTGTTGGTGGGGTAATGGCCTACCAAGGCGTCGACGGGTAGCCGGCCTGAGAGGGTGGACGGCCACATTGGGACTGAGATACGGCCCAGACTCCTACGGGAGGCAGCAGTGGGGAATATTGCACAATGGGCGCAAGCCTGATGCAGCGACGCCGCGTGGGGGATGACGGCCTTCGGGTTGTAAACTCCTTTCGTTAGGGACGAAGCCGCACTTTTTTTGGGTGTGGTGACGGTACCTTTGTTAAGAAGCACCGGCTAACTA
>GV2UCFN02GOKG0
GGTGAGTAACACGTGGGTGATCTGCCCTGTACTTCGGGATAAGCTTGGGAAACTGGGTCTAATACCGGATAGGACCATGGTTTAGTGTCTCATGGTGGAAAGATTTTTTGGTGCAGGATGAGCTCGCGGCCTATCAGCTTGTTGGTGGGGTAATGGCCTACCAAGGCGTCGACGGGTAGCCGGCCTGAGAGGGTGGACGGCCACATTGGGACTGAGATACGGCCCAGACTCCTACGGGAGGCAGCAGTGGGGAATATTGCACAATGGGCGCAAGCCTGATGCAGCGACGCCGCGTGGGGGATGACGGCCTTCGGGTTGTAAACTCCTTTCGTTAGGGACGAAGCCGCACTTTTTTTGGGTGTGGTGACGGTACCTTTGTTAAGAAGCACCGGCTAACTA
>GV2UCFN02JUTSY
GGTGAGTAACACGTGGGTGATCTGCCCTGTACTTCGGGATAAGCTTGGGAAACTGGGTCTAATACCGGATAGGACCATGGTTTAGTGTCTCATGGTGGAAAGATTTTTTGGTGCAGGATGAGCTCGCGGCCTATCAGCTTGTTGGTGGGGTAATGGCCTACCAAGGCGTCGACGGGTAGCCGGCCTGAGAGGGTGGACGGCCACATTGGGACTGAGATACGGCCCAGACTCCTACGGGAGGCAGCAGTGGGGAATATTGCACAATGGGCGCAAGCCTGATGCAGCGACGCCGCGTGGGGGATGACGGCCTTCGGGTTGTAAACTCCTTTCGTTAGGGACGAAGCCGCACTTTTTTTGGGTGTGGTGACGGTACCTTTGTTAAGAAGCACCGGCTAACTA
>GV2UCFN02JYPCZ
GGTGAGTAACACGTGGGTGATCTGCCCTGTACTTCGGGATAAGCTTGGGAAACTGGGTCTAATACCGGATAGGACCATGGTTTAGTGTCTCATGGTGGAAAGATTTTTTGGTGCAGGATGAGCTCGCGGCCTATCAGCTTGTTGGTGGGGTAATGGCCTACCAAGGCGTCGACGGGTAGCCGGCCTGAGAGGGTGGACGGCCACATTGGGACTGAGATACGGCCCAGACTCCTACGGGAGGCAGCAGTGGGGAATATTGCACAATGGGCGCAAGCCTGATGCAGCGACGCCGCGTGGGGGATGACGGCCTTCGGGTTGTAAACTCCTTTCGTTAGGGACGAAGCCGCACTTTTTTTGGGTGTGGTGACGGTACCTTTGTTAAGAAGCACCGGCTAACTA
>GV2UCFN02H43UU
GGTGAGTAACACGTGGGTGATCTGCCCTGTACTTCGGGATAAGCTTGGGAAACTGGGTCTAATACCGGATAGGACCATGGTTTAGTGTCTCATGGTGGAAAGATTTTTTGGTGCAGGATGAGCTCGCGGCCTATCAGCTTGTTGGTGGGGTAATGGCCTACCAAGGCGTCGACGGGTAGCCGGCCTGAGAGGGTGGACGGCCACATTGGGACTGAGATACGGCCCAGACTCCTACGGGAGGCAGCAGTGGGGAATATTGCACAATGGGCGCAAGCCTGATGCAGCGACGCCGCGTGGGGGATGACGGCCTTCGGGTTGTAAACTCCTTTCGTTAGGGACGAAGCCGCACTTTTTTTGGGTGTGGTGACGGTACCTTTGTTAAGAAGCACCGGCTAACTA
>GV2UCFN02FGY4O
GGTGAGTAACACGTGGGTGATCTGCCCTGTACTTCGGGATAAGCTTGGGAAACTGGGTCTAATACCGGATAGGACCATGGTTTAGTGTCTCATGGTGGAAAGATTTTTTGGTGCAGGATGAGCTCGCGGCCTATCAGCTTGTTGGTGGGGTAATGGCCTACCAAGGCGTCGACGGGTAGCCGGCCTGAGAGGGTGGACGGCCACATTGGGACTGAGATACGGCCCAGACTCCTACGGGAGGCAGCAGTGGGGAATATTGCACAATGGGCGCAAGCCTGATGCAGCGACGCCGCGTGGGGGATGACGGCCTTCGGGTTGTAAACTCCTTTCGTTAGGGACGAAGCCGCACTTTTTTTGGGTGTGGTGACGGTACCTTTGTTAAGAAGCACCGGCTAACTA
>GV2UCFN02IFXAK
GGTGAGTAACACGTGGGTGATCTGCCCTGTACTTCGGGATAAGCTTGGGAAACTGGGTCTAATACCGGATAGGACCATGGTTTAGTGTCTCATGGTGGAAAGATTTTTTGGTGCAGGATGAGCTCGCGGCCTATCAGCTTGTTGGTGGGGTAATGGCCTACCAAGGCGTCGACGGGTAGCCGGCCTGAGAGGGTGGACGGCCACATTGGGACTGAGATACGGCCCAGACTCCTACGGGAGGCAGCAGTGGGGAATATTGCACAATGGGCGCAAGCCTGATGCAGCGACGCCGCGTGGGGGATGACGGCCTTCGGGTTGTAAACTCCTTTCGTTAGGGACGAAGCCGCACTTTTTTTGGGTGTGGTGACGGTACCTTTGTTAAGAAGCACCGGCTAACTA
>GV2UCFN02HPYPW
GGTGAGTAACACGTGGGTGATCTGCCCTGTACTTCGGGATAAGCTTGGGAAACTGGGTCTAATACCGGATAGGACCATGGTTTAGTGTCTCATGGTGGAAAGATTTTTTGGTGCAGGATGAGCTCGCGGCCTATCAGCTTGTTGGTGGGGTAATGGCCTACCAAGGCGTCGACGGGTAGCCGGCCTGAGAGGGTGGACGGCCACATTGGGACTGAGATACGGCCCAGACTCCTACGGGAGGCAGCAGTGGGGAATATTGCACAATGGGCGCAAGCCTGATGCAGCGACGCCGCGTGGGGGATGACGGCCTTCGGGTTGTAAACTCCTTTCGTTAGGGACGAAGCCGCACTTTTTTTGGGTGTGGTGACGGTACCTTTGTTAAGAAGCACCGGCTAACTA
>GV2UCFN02HXS6B
GGTGAGTAACACGTGGGTGATCTGCCCTGTACTTCGGGATAAGCTTGGGAAACTGGGTCTAATACCGGATAGGACCATGGTTTAGTGTCTCATGGTGGAAAGATTTTTTGGTGCAGGATGAGCTCGCGGCCTATCAGCTTGTTGGTGGGGTAATGGCCTACCAAGGCGTCGACGGGTAGCCGGCCTGAGAGGGTGGACGGCCACATTGGGACTGAGATACGGCCCAGACTCCTACGGGAGGCAGCAGTGGGGAATATTGCACAATGGGCGCAAGCCTGATGCAGCGACGCCGCGTGGGGGATGACGGCCTTCGGGTTGTAAACTCCTTTCGTTAGGGACGAAGCCGCACTTTTTTTGGGTGTGGTGACGGTACCTTTGTTAAGAAGCACCGGCTAACTA
>GV2UCFN02GY693
GGTGAGTAACACGTGGGTGATCTGCCCTGTACTTCGGGATAAGCTTGGGAAACTGGGTCTAATACCGGATAGGACCATGGTTTAGTGTCTCATGGTGGAAAGATTTTTTGGTGCAGGATGAGCTCGCGGCCTATCAGCTTGTTGGTGGGGTAATGGCCTACCAAGGCGTCGACGGGTAGCCGGCCTGAGAGGGTGGACGGCCACATTGGGACTGAGATACGGCCCAGACTCCTACGGGAGGCAGCAGTGGGGAATATTGCACAATGGGCGCAAGCCTGATGCAGCGACGCCGCGTGGGGGATGACGGCCTTCGGGTTGTAAACTCCTTTCGTTAGGGACGAAGCCGCACTTTTTTTGGGTGTGGTGACGGTACCTTTGTTAAGAAGCACCGGCTAACTA
>GV2UCFN02H94HP
GGTGAGTAACACGTGGGTGATCTGCCCTGTACTTCGGGATAAGCTTGGGAAACTGGGTCTAATACCGGATAGGACCATGGTTTAGTGTCTCATGGTGGAAAGATTTTTTGGTGCAGGATGAGCTCGCGGCCTATCAGCTTGTTGGTGGGGTAATGGCCTACCAAGGCGTCGACGGGTAGCCGGCCTGAGAGGGTGGACGGCCACATTGGGACTGAGATACGGCCCAGACTCCTACGGGAGGCAGCAGTGGGGAATATTGCACAATGGGCGCAAGCCTGATGCAGCGACGCCGCGTGGGGGATGACGGCCTTCGGGTTGTAAACTCCTTTCGTTAGGGACGAAGCCGCACTTTTTTTGGGTGTGGTGACGGTACCTTTGTTAAGAAGCACCGGCTAACTA
>GV2UCFN02IBYL0
GGTGAGTAACACGTGGGTGATCTGCCCTGTACTTCGGGATAAGCTTGGGAAACTGGGTCTAATACCGGATAGGACCATGGTTTAGTGTCTCATGGTGGAAAGATTTTTTGGTGCAGGATGAGCTCGCGGCCTATCAGCTTGTTGGTGGGGTAATGGCCTACCAAGGCGTCGACGGGTAGCCGGCCTGAGAGGGTGGACGGCCACATTGGGACTGAGATACGGCCCAGACTCCTACGGGAGGCAGCAGTGGGGAATATTGCACAATGGGCGCAAGCCTGATGCAGCGACGCCGCGTGGGGGATGACGGCCTTCGGGTTGTAAACTCCTTTCGTTAGGGACGAAGCCGCACTTTTTTTGGGTGTGGTGACGGTACCTTTGTTAAGAAGCACCGGCTAACTA
>GV2UCFN02F9SX9
GGTGAGTAACACGTGGGTGATCTGCCCTGTACTTCGGGATAAGCTTGGGAAACTGGGTCTAATACCGGATAGGACCATGGTTTAGTGTCTCATGGTGGAAAGATTTTTTGGTGCAGGATGAGCTCGCGGCCTATCAGCTTGTTGGTGGGGTAATGGCCTACCAAGGCGTCGACGGGTAGCCGGCCTGAGAGGGTGGACGGCCACATTGGGACTGAGATACGGCCCAGACTCCTACGGGAGGCAGCAGTGGGGAATATTGCACAATGGGCGCAAGCCTGATGCAGCGACGCCGCGTGGGGGATGACGGCCTTCGGGTTGTAAACTCCTTTCGTTAGGGACGAAGCCGCACTTTTTTTGGGTGTGGTGACGGTACCTTTGTTAAGAAGCACCGGCTAACTA
>GV2UCFN02H7YBH
GGTGAGTAACACGTGGGTGATCTGCCCTGTACTTCGGGATAAGCTTGGGAAACTGGGTCTAATACCGGATAGGACCATGGTTTAGTGTCTCATGGTGGAAAGATTTTTTGGTGCAGGATGAGCTCGCGGCCTATCAGCTTGTTGGTGGGGTAATGGCCTACCAAGGCGTCGACGGGTAGCCGGCCTGAGAGGGTGGACGGCCACATTGGGACTGAGATACGGCCCAGACTCCTACGGGAGGCAGCAGTGGGGAATATTGCACAATGGGCGCAAGCCTGATGCAGCGACGCCGCGTGGGGGATGACGGCCTTCGGGTTGTAAACTCCTTTCGTTAGGGACGAAGCCGCACTTTTTTTGGGTGTGGTGACGGTACCTTTGTTAAGAAGCACCGGCTAACTA
>GV2UCFN02HBSLD
GGTGAGTAACACGTGGGTGATCTGCCCTGTACTTCGGGATAAGCTTGGGAAACTGGGTCTAATACCGGATAGGACCATGGTTTAGTGTCTCATGGTGGAAAGATTTTTTGGTGCAGGATGAGCTCGCGGCCTATCAGCTTGTTGGTGGGGTAATGGCCTACCAAGGCGTCGACGGGTAGCCGGCCTGAGAGGGTGGACGGCCACATTGGGACTGAGATACGGCCCAGACTCCTACGGGAGGCAGCAGTGGGGAATATTGCACAATGGGCGCAAGCCTGATGCAGCGACGCCGCGTGGGGGATGACGGCCTTCGGGTTGTAAACTCCTTTCGTTAGGGACGAAGCCGCACTTTTTTTGGGTGTGGTGACGGTACCTTTGTTAAGAAGCACCGGCTAACTA
>GV2UCFN02I8ZSN
GGTGAGTAACACGTGGGTGATCTGCCCTGTACTTCGGGATAAGCTTGGGAAACTGGGTCTAATACCGGATAGGACCATGGTTTAGTGTCTCATGGTGGAAAGATTTTTTGGTGCAGGATGAGCTCGCGGCCTATCAGCTTGTTGGTGGGGTAATGGCCTACCAAGGCGTCGACGGGTAGCCGGCCTGAGAGGGTGGACGGCCACATTGGGACTGAGATACGGCCCAGACTCCTACGGGAGGCAGCAGTGGGGAATATTGCACAATGGGCGCAAGCCTGATGCAGCGACGCCGCGTGGGGGATGACGGCCTTCGGGTTGTAAACTCCTTTCGTTAGGGACGAAGCCGCACTTTTTTTGGGTGTGGTGACGGTACCTTTGTTAAGAAGCACCGGCTAACTA
>GV2UCFN02JABKT
GGTGAGTAACACGTGGGTGATCTGCCCTGTACTTCGGGATAAGCTTGGGAAACTGGGTCTAATACCGGATAGGACCATGGTTTAGTGTCTCATGGTGGAAAGATTTTTTGGTGCAGGATGAGCTCGCGGCCTATCAGCTTGTTGGTGGGGTAATGGCCTACCAAGGCGTCGACGGGTAGCCGGCCTGAGAGGGTGGACGGCCACATTGGGACTGAGATACGGCCCAGACTCCTACGGGAGGCAGCAGTGGGGAATATTGCACAATGGGCGCAAGCCTGATGCAGCGACGCCGCGTGGGGGATGACGGCCTTCGGGTTGTAAACTCCTTTCGTTAGGGACGAAGCCGCACTTTTTTTGGGTGTGGTGACGGTACCTTTGTTAAGAAGCACCGGCTAACTA
>GV2UCFN02H0JHB
GGTGAGTAACACGTGGGTGATCTGCCCTGTACTTCGGGATAAGCTTGGGAAACTGGGTCTAATACCGGATAGGACCATGGTTTAGTGTCTCATGGTGGAAAGATTTTTTGGTGCAGGATGAGCTCGCGGCCTATCAGCTTGTTGGTGGGGTAATGGCCTACCAAGGCGTCGACGGGTAGCCGGCCTGAGAGGGTGGACGGCCACATTGGGACTGAGATACGGCCCAGACTCCTACGGGAGGCAGCAGTGGGGAATATTGCACAATGGGCGCAAGCCTGATGCAGCGACGCCGCGTGGGGGATGACGGCCTTCGGGTTGTAAACTCCTTTCGTTAGGGACGAAGCCGCACTTTTTTTGGGTGTGGTGACGGTACCTTTGTTAAGAAGCACCGGCTAACTA
>GV2UCFN02IVQRA
GGTGAGTAACACGTGGGTGATCTGCCCTGTACTTCGGGATAAGCTTGGGAAACTGGGTCTAATACCGGATAGGACCATGGTTTAGTGTCTCATGGTGGAAAGATTTTTTGGTGCAGGATGAGCTCGCGGCCTATCAGCTTGTTGGTGGGGTAATGGCCTACCAAGGCGTCGACGGGTAGCCGGCCTGAGAGGGTGGACGGCCACATTGGGACTGAGATACGGCCCAGACTCCTACGGGAGGCAGCAGTGGGGAATATTGCACAATGGGCGCAAGCCTGATGCAGCGACGCCGCGTGGGGGATGACGGCCTTCGGGTTGTAAACTCCTTTCGTTAGGGACGAAGCCGCACTTTTTTTGGGTGTGGTGACGGTACCTTTGTTAAGAAGCACCGGCTAACTA
>GV2UCFN02G5GEH
GGTGAGTAACACGTGGGTGATCTGCCCTGTACTTCGGGATAAGCTTGGGAAACTGGGTCTAATACCGGATAGGACCATGGTTTAGTGTCTCATGGTGGAAAGATTTTTTGGTGCAGGATGAGCTCGCGGCCTATCAGCTTGTTGGTGGGGTAATGGCCTACCAAGGCGTCGACGGGTAGCCGGCCTGAGAGGGTGGACGGCCACATTGGGACTGAGATACGGCCCAGACTCCTACGGGAGGCAGCAGTGGGGAATATTGCACAATGGGCGCAAGCCTGATGCAGCGACGCCGCGTGGGGGATGACGGCCTTCGGGTTGTAAACTCCTTTCGTTAGGGACGAAGCCGCACTTTTTTTGGGTGTGGTGACGGTACCTTTGTTAAGAAGCACCGGCTAACTA
>GV2UCFN02JB0BW
GGTGAGTAACACGTGGGTGATCTGCCCTGTACTTCGGGATAAGCTTGGGAAACTGGGTCTAATACCGGATAGGACCATGGTTTAGTGTCTCATGGTGGAAAGATTTTTTGGTGCAGGATGAGCTCGCGGCCTATCAGCTTGTTGGTGGGGTAATGGCCTACCAAGGCGTCGACGGGTAGCCGGCCTGAGAGGGTGGACGGCCACATTGGGACTGAGATACGGCCCAGACTCCTACGGGAGGCAGCAGTGGGGAATATTGCACAATGGGCGCAAGCCTGATGCAGCGACGCCGCGTGGGGGATGACGGCCTTCGGGTTGTAAACTCCTTTCGTTAGGGACGAAGCCGCACTTTTTTTGGGTGTGGTGACGGTACCTTTGTTAAGAAGCACCGGCTAACTA
>GV2UCFN02JLC1Y
GGTGAGTAACACGTGGGTGATCTGCCCTGTACTTCGGGATAAGCTTGGGAAACTGGGTCTAATACCGGATAGGACCATGGTTTAGTGTCTCATGGTGGAAAGATTTTTTGGTGCAGGATGAGCTCGCGGCCTATCAGCTTGTTGGTGGGGTAATGGCCTACCAAGGCGTCGACGGGTAGCCGGCCTGAGAGGGTGGACGGCCACATTGGGACTGAGATACGGCCCAGACTCCTACGGGAGGCAGCAGTGGGGAATATTGCACAATGGGCGCAAGCCTGATGCAGCGACGCCGCGTGGGGGATGACGGCCTTCGGGTTGTAAACTCCTTTCGTTAGGGACGAAGCCGCACTTTTTTTGGGTGTGGTGACGGTACCTTTGTTAAGAAGCACCGGCTAACTA
>GV2UCFN02HKA5M
GGTGAGTAACACGTGGGTGATCTGCCCTGTACTTCGGGATAAGCTTGGGAAACTGGGTCTAATACCGGATAGGACCATGGTTTAGTGTCTCATGGTGGAAAGATTTTTTGGTGCAGGATGAGCTCGCGGCCTATCAGCTTGTTGGTGGGGTAATGGCCTACCAAGGCGTCGACGGGTAGCCGGCCTGAGAGGGTGGACGGCCACATTGGGACTGAGATACGGCCCAGACTCCTACGGGAGGCAGCAGTGGGGAATATTGCACAATGGGCGCAAGCCTGATGCAGCGACGCCGCGTGGGGGATGACGGCCTTCGGGTTGTAAACTCCTTTCGTTAGGGACGAAGCCGCACTTTTTTTGGGTGTGGTGACGGTACCTTTGTTAAGAAGCACCGGCTAACTA
>GV2UCFN02HSXPN
GGTGAGTAACACGTGGGTGATCTGCCCTGTACTTCGGGATAAGCTTGGGAAACTGGGTCTAATACCGGATAGGACCATGGTTTAGTGTCTCATGGTGGAAAGATTTTTTGGTGCAGGATGAGCTCGCGGCCTATCAGCTTGTTGGTGGGGTAATGGCCTACCAAGGCGTCGACGGGTAGCCGGCCTGAGAGGGTGGACGGCCACATTGGGACTGAGATACGGCCCAGACTCCTACGGGAGGCAGCAGTGGGGAATATTGCACAATGGGCGCAAGCCTGATGCAGCGACGCCGCGTGGGGGATGACGGCCTTCGGGTTGTAAACTCCTTTCGTTAGGGACGAAGCCGCACTTTTTTTGGGTGTGGTGACGGTACCTTTGTTAAGAAGCACCGGCTAACTA
>GV2UCFN02IQYAV
GGTGAGTAACACGTGGGTGATCTGCCCTGTACTTCGGGATAAGCTTGGGAAACTGGGTCTAATACCGGATAGGACCATGGTTTAGTGTCTCATGGTGGAAAGATTTTTTGGTGCAGGATGAGCTCGCGGCCTATCAGCTTGTTGGTGGGGTAATGGCCTACCAAGGCGTCGACGGGTAGCCGGCCTGAGAGGGTGGACGGCCACATTGGGACTGAGATACGGCCCAGACTCCTACGGGAGGCAGCAGTGGGGAATATTGCACAATGGGCGCAAGCCTGATGCAGCGACGCCGCGTGGGGGATGACGGCCTTCGGGTTGTAAACTCCTTTCGTTAGGGACGAAGCCGCACTTTTTTTGGGTGTGGTGACGGTACCTTTGTTAAGAAGCACCGGCTAACTA
>GV2UCFN02I9Y4A
GGTGAGTAACACGTGGGTGATCTGCCCTGTACTTCGGGATAAGCTTGGGAAACTGGGTCTAATACCGGATAGGACCATGGTTTAGTGTCTCATGGTGGAAAGATTTTTTGGTGCAGGATGAGCTCGCGGCCTATCAGCTTGTTGGTGGGGTAATGGCCTACCAAGGCGTCGACGGGTAGCCGGCCTGAGAGGGTGGACGGCCACATTGGGACTGAGATACGGCCCAGACTCCTACGGGAGGCAGCAGTGGGGAATATTGCACAATGGGCGCAAGCCTGATGCAGCGACGCCGCGTGGGGGATGACGGCCTTCGGGTTGTAAACTCCTTTCGTTAGGGACGAAGCCGCACTTTTTTTGGGTGTGGTGACGGTACCTTTGTTAAGAAGCACCGGCTAACTA
>GV2UCFN02H8LUR
GGTGAGTAACACGTGGGTGATCTGCCCTGTACTTCGGGATAAGCTTGGGAAACTGGGTCTAATACCGGATAGGACCATGGTTTAGTGTCTCATGGTGGAAAGATTTTTTGGTGCAGGATGAGCTCGCGGCCTATCAGCTTGTTGGTGGGGTAATGGCCTACCAAGGCGTCGACGGGTAGCCGGCCTGAGAGGGTGGACGGCCACATTGGGACTGAGATACGGCCCAGACTCCTACGGGAGGCAGCAGTGGGGAATATTGCACAATGGGCGCAAGCCTGATGCAGCGACGCCGCGTGGGGGATGACGGCCTTCGGGTTGTAAACTCCTTTCGTTAGGGACGAAGCCGCACTTTTTTTGGGTGTGGTGACGGTACCTTTGTTAAGAAGCACCGGCTAACTA
>GV2UCFN02IDAT1
GGTGAGTAACACGTGGGTGATCTGCCCTGTACTTCGGGATAAGCTTGGGAAACTGGGTCTAATACCGGATAGGACCATGGTTTAGTGTCTCATGGTGGAAAGATTTTTTGGTGCAGGATGAGCTCGCGGCCTATCAGCTTGTTGGTGGGGTAATGGCCTACCAAGGCGTCGACGGGTAGCCGGCCTGAGAGGGTGGACGGCCACATTGGGACTGAGATACGGCCCAGACTCCTACGGGAGGCAGCAGTGGGGAATATTGCACAATGGGCGCAAGCCTGATGCAGCGACGCCGCGTGGGGGATGACGGCCTTCGGGTTGTAAACTCCTTTCGTTAGGGACGAAGCCGCACTTTTTTTGGGTGTGGTGACGGTACCTTTGTTAAGAAGCACCGGCTAACTA
>GV2UCFN02I3614
GGTGAGTAACACGTGGGTGATCTGCCCTGTACTTCGGGATAAGCTTGGGAAACTGGGTCTAATACCGGATAGGACCATGGTTTAGTGTCTCATGGTGGAAAGATTTTTTGGTGCAGGATGAGCTCGCGGCCTATCAGCTTGTTGGTGGGGTAATGGCCTACCAAGGCGTCGACGGGTAGCCGGCCTGAGAGGGTGGACGGCCACATTGGGACTGAGATACGGCCCAGACTCCTACGGGAGGCAGCAGTGGGGAATATTGCACAATGGGCGCAAGCCTGATGCAGCGACGCCGCGTGGGGGATGACGGCCTTCGGGTTGTAAACTCCTTTCGTTAGGGACGAAGCCGCACTTTTTTTGGGTGTGGTGACGGTACCTTTGTTAAGAAGCACCGGCTAACTA
>GV2UCFN02GZX63
GGTGAGTAACACGTGGGTGATCTGCCCTGTACTTCGGGATAAGCTTGGGAAACTGGGTCTAATACCGGATAGGACCATGGTTTAGTGTCTCATGGTGGAAAGATTTTTTGGTGCAGGATGAGCTCGCGGCCTATCAGCTTGTTGGTGGGGTAATGGCCTACCAAGGCGTCGACGGGTAGCCGGCCTGAGAGGGTGGACGGCCACATTGGGACTGAGATACGGCCCAGACTCCTACGGGAGGCAGCAGTGGGGAATATTGCACAATGGGCGCAAGCCTGATGCAGCGACGCCGCGTGGGGGATGACGGCCTTCGGGTTGTAAACTCCTTTCGTTAGGGACGAAGCCGCACTTTTTTTGGGTGTGGTGACGGTACCTTTGTTAAGAAGCACCGGCTAACTA
>GV2UCFN02JWO6O
GGTGAGTAACACGTGGGTGATCTGCCCTGTACTTCGGGATAAGCTTGGGAAACTGGGTCTAATACCGGATAGGACCATGGTTTAGTGTCTCATGGTGGAAAGATTTTTTGGTGCAGGATGAGCTCGCGGCCTATCAGCTTGTTGGTGGGGTAATGGCCTACCAAGGCGTCGACGGGTAGCCGGCCTGAGAGGGTGGACGGCCACATTGGGACTGAGATACGGCCCAGACTCCTACGGGAGGCAGCAGTGGGGAATATTGCACAATGGGCGCAAGCCTGATGCAGCGACGCCGCGTGGGGGATGACGGCCTTCGGGTTGTAAACTCCTTTCGTTAGGGACGAAGCCGCACTTTTTTTGGGTGTGGTGACGGTACCTTTGTTAAGAAGCACCGGCTAACTA
>GV2UCFN02IKZBF
GGTGAGTAACACGTGGGTGATCTGCCCTGTACTTCGGGATAAGCTTGGGAAACTGGGTCTAATACCGGATAGGACCATGGTTTAGTGTCTCATGGTGGAAAGATTTTTTGGTGCAGGATGAGCTCGCGGCCTATCAGCTTGTTGGTGGGGTAATGGCCTACCAAGGCGTCGACGGGTAGCCGGCCTGAGAGGGTGGACGGCCACATTGGGACTGAGATACGGCCCAGACTCCTACGGGAGGCAGCAGTGGGGAATATTGCACAATGGGCGCAAGCCTGATGCAGCGACGCCGCGTGGGGGATGACGGCCTTCGGGTTGTAAACTCCTTTCGTTAGGGACGAAGCCGCACTTTTTTTGGGTGTGGTGACGGTACCTTTGTTAAGAAGCACCGGCTAACTA
>GV2UCFN02H6IVC
GGTGAGTAACACGTGGGTGATCTGCCCTGTACTTCGGGATAAGCTTGGGAAACTGGGTCTAATACCGGATAGGACCATGGTTTAGTGTCTCATGGTGGAAAGATTTTTTGGTGCAGGATGAGCTCGCGGCCTATCAGCTTGTTGGTGGGGTAATGGCCTACCAAGGCGTCGACGGGTAGCCGGCCTGAGAGGGTGGACGGCCACATTGGGACTGAGATACGGCCCAGACTCCTACGGGAGGCAGCAGTGGGGAATATTGCACAATGGGCGCAAGCCTGATGCAGCGACGCCGCGTGGGGGATGACGGCCTTCGGGTTGTAAACTCCTTTCGTTAGGGACGAAGCCGCACTTTTTTTGGGTGTGGTGACGGTACCTTTGTTAAGAAGCACCGGCTAACTA
>GV2UCFN02GN39N
GGTGAGTAACACGTGGGTGATCTGCCCTGTACTTCGGGATAAGCTTGGGAAACTGGGTCTAATACCGGATAGGACCATGGTTTAGTGTCTCATGGTGGAAAGATTTTTTGGTGCAGGATGAGCTCGCGGCCTATCAGCTTGTTGGTGGGGTAATGGCCTACCAAGGCGTCGACGGGTAGCCGGCCTGAGAGGGTGGACGGCCACATTGGGACTGAGATACGGCCCAGACTCCTACGGGAGGCAGCAGTGGGGAATATTGCACAATGGGCGCAAGCCTGATGCAGCGACGCCGCGTGGGGGATGACGGCCTTCGGGTTGTAAACTCCTTTCGTTAGGGACGAAGCCGCACTTTTTTTGGGTGTGGTGACGGTACCTTTGTTAAGAAGCACCGGCTAACTA
>GV2UCFN02H5674
GGTGAGTAACACGTGGGTGATCTGCCCTGTACTTCGGGATAAGCTTGGGAAACTGGGTCTAATACCGGATAGGACCATGGTTTAGTGTCTCATGGTGGAAAGATTTTTTGGTGCAGGATGAGCTCGCGGCCTATCAGCTTGTTGGTGGGGTAATGGCCTACCAAGGCGTCGACGGGTAGCCGGCCTGAGAGGGTGGACGGCCACATTGGGACTGAGATACGGCCCAGACTCCTACGGGAGGCAGCAGTGGGGAATATTGCACAATGGGCGCAAGCCTGATGCAGCGACGCCGCGTGGGGGATGACGGCCTTCGGGTTGTAAACTCCTTTCGTTAGGGACGAAGCCGCACTTTTTTTGGGTGTGGTGACGGTACCTTTGTTAAGAAGCACCGGCTAACTA
>GV2UCFN02IURVG
GGTGAGTAACACGTGGGTGATCTGCCCTGTACTTCGGGATAAGCTTGGGAAACTGGGTCTAATACCGGATAGGACCATGGTTTAGTGTCTCATGGTGGAAAGATTTTTTGGTGCAGGATGAGCTCGCGGCCTATCAGCTTGTTGGTGGGGTAATGGCCTACCAAGGCGTCGACGGGTAGCCGGCCTGAGAGGGTGGACGGCCACATTGGGACTGAGATACGGCCCAGACTCCTACGGGAGGCAGCAGTGGGGAATATTGCACAATGGGCGCAAGCCTGATGCAGCGACGCCGCGTGGGGGATGACGGCCTTCGGGTTGTAAACTCCTTTCGTTAGGGACGAAGCCGCACTTTTTTTGGGTGTGGTGACGGTACCTTTGTTAAGAAGCACCGGCTAACTA
>GV2UCFN02HD56E
GGTGAGTAACACGTGGGTGATCTGCCCTGTACTTCGGGATAAGCTTGGGAAACTGGGTCTAATACCGGATAGGACCATGGTTTAGTGTCTCATGGTGGAAAGATTTTTTGGTGCAGGATGAGCTCGCGGCCTATCAGCTTGTTGGTGGGGTAATGGCCTACCAAGGCGTCGACGGGTAGCCGGCCTGAGAGGGTGGACGGCCACATTGGGACTGAGATACGGCCCAGACTCCTACGGGAGGCAGCAGTGGGGAATATTGCACAATGGGCGCAAGCCTGATGCAGCGACGCCGCGTGGGGGATGACGGCCTTCGGGTTGTAAACTCCTTTCGTTAGGGACGAAGCCGCACTTTTTTTGGGTGTGGTGACGGTACCTTTGTTAAGAAGCACCGGCTAACTA
>GV2UCFN02JFG51
GGTGAGTAACACGTGGGTGATCTGCCCTGTACTTCGGGATAAGCTTGGGAAACTGGGTCTAATACCGGATAGGACCATGGTTTAGTGTCTCATGGTGGAAAGATTTTTTGGTGCAGGATGAGCTCGCGGCCTATCAGCTTGTTGGTGGGGTAATGGCCTACCAAGGCGTCGACGGGTAGCCGGCCTGAGAGGGTGGACGGCCACATTGGGACTGAGATACGGCCCAGACTCCTACGGGAGGCAGCAGTGGGGAATATTGCACAATGGGCGCAAGCCTGATGCAGCGACGCCGCGTGGGGGATGACGGCCTTCGGGTTGTAAACTCCTTTCGTTAGGGACGAAGCCGCACTTTTTTTGGGTGTGGTGACGGTACCTTTGTTAAGAAGCACCGGCTAACTA
>GV2UCFN02G7A9N
GGTGAGTAACACGTGGGTGATCTGCCCTGTACTTCGGGATAAGCTTGGGAAACTGGGTCTAATACCGGATAGGACCATGGTTTAGTGTCTCATGGTGGAAAGATTTTTTGGTGCAGGATGAGCTCGCGGCCTATCAGCTTGTTGGTGGGGTAATGGCCTACCAAGGCGTCGACGGGTAGCCGGCCTGAGAGGGTGGACGGCCACATTGGGACTGAGATACGGCCCAGACTCCTACGGGAGGCAGCAGTGGGGAATATTGCACAATGGGCGCAAGCCTGATGCAGCGACGCCGCGTGGGGGATGACGGCCTTCGGGTTGTAAACTCCTTTCGTTAGGGACGAAGCCGCACTTTTTTTGGGTGTGGTGACGGTACCTTTGTTAAGAAGCACCGGCTAACTA
>GV2UCFN02JFA2S
GGTGAGTAACACGTGGGTGATCTGCCCTGTACTTCGGGATAAGCTTGGGAAACTGGGTCTAATACCGGATAGGACCATGGTTTAGTGTCTCATGGTGGAAAGATTTTTTGGTGCAGGATGAGCTCGCGGCCTATCAGCTTGTTGGTGGGGTAATGGCCTACCAAGGCGTCGACGGGTAGCCGGCCTGAGAGGGTGGACGGCCACATTGGGACTGAGATACGGCCCAGACTCCTACGGGAGGCAGCAGTGGGGAATATTGCACAATGGGCGCAAGCCTGATGCAGCGACGCCGCGTGGGGGATGACGGCCTTCGGGTTGTAAACTCCTTTCGTTAGGGACGAAGCCGCACTTTTTTTGGGTGTGGTGACGGTACCTTTGTTAAGAAGCACCGGCTAACTA
>GV2UCFN02FZZP4
GGTGAGTAACACGTGGGTGATCTGCCCTGTACTTCGGGATAAGCTTGGGAAACTGGGTCTAATACCGGATAGGACCATGGTTTAGTGTCTCATGGTGGAAAGATTTTTTGGTGCAGGATGAGCTCGCGGCCTATCAGCTTGTTGGTGGGGTAATGGCCTACCAAGGCGTCGACGGGTAGCCGGCCTGAGAGGGTGGACGGCCACATTGGGACTGAGATACGGCCCAGACTCCTACGGGAGGCAGCAGTGGGGAATATTGCACAATGGGCGCAAGCCTGATGCAGCGACGCCGCGTGGGGGATGACGGCCTTCGGGTTGTAAACTCCTTTCGTTAGGGACGAAGCCGCACTTTTTTTGGGTGTGGTGACGGTACCTTTGTTAAGAAGCACCGGCTAACTA
>GV2UCFN02IY2UA
GGTGAGTAACACGTGGGTGATCTGCCCTGTACTTCGGGATAAGCTTGGGAAACTGGGTCTAATACCGGATAGGACCATGGTTTAGTGTCTCATGGTGGAAAGATTTTTTGGTGCAGGATGAGCTCGCGGCCTATCAGCTTGTTGGTGGGGTAATGGCCTACCAAGGCGTCGACGGGTAGCCGGCCTGAGAGGGTGGACGGCCACATTGGGACTGAGATACGGCCCAGACTCCTACGGGAGGCAGCAGTGGGGAATATTGCACAATGGGCGCAAGCCTGATGCAGCGACGCCGCGTGGGGGATGACGGCCTTCGGGTTGTAAACTCCTTTCGTTAGGGACGAAGCCGCACTTTTTTTGGGTGTGGTGACGGTACCTTTGTTAAGAAGCACCGGCTAACTA
>GV2UCFN02H3T7J
GGTGAGTAACACGTGGGTGATCTGCCCTGTACTTCGGGATAAGCTTGGGAAACTGGGTCTAATACCGGATAGGACCATGGTTTAGTGTCTCATGGTGGAAAGATTTTTTGGTGCAGGATGAGCTCGCGGCCTATCAGCTTGTTGGTGGGGTAATGGCCTACCAAGGCGTCGACGGGTAGCCGGCCTGAGAGGGTGGACGGCCACATTGGGACTGAGATACGGCCCAGACTCCTACGGGAGGCAGCAGTGGGGAATATTGCACAATGGGCGCAAGCCTGATGCAGCGACGCCGCGTGGGGGATGACGGCCTTCGGGTTGTAAACTCCTTTCGTTAGGGACGAAGCCGCACTTTTTTTGGGTGTGGTGACGGTACCTTTGTTAAGAAGCACCGGCTAACTA
>GV2UCFN02I8EXF
GGTGAGTAACACGTGGGTGATCTGCCCTGTACTTCGGGATAAGCTTGGGAAACTGGGTCTAATACCGGATAGGACCATGGTTTAGTGTCTCATGGTGGAAAGATTTTTTGGTGCAGGATGAGCTCGCGGCCTATCAGCTTGTTGGTGGGGTAATGGCCTACCAAGGCGTCGACGGGTAGCCGGCCTGAGAGGGTGGACGGCCACATTGGGACTGAGATACGGCCCAGACTCCTACGGGAGGCAGCAGTGGGGAATATTGCACAATGGGCGCAAGCCTGATGCAGCGACGCCGCGTGGGGGATGACGGCCTTCGGGTTGTAAACTCCTTTCGTTAGGGACGAAGCCGCACTTTTTTTGGGTGTGGTGACGGTACCTTTGTTAAGAAGCACCGGCTAACTA
>GV2UCFN02H4TET
GGTGAGTAACACGTGGGTGATCTGCCCTGTACTTCGGGATAAGCTTGGGAAACTGGGTCTAATACCGGATAGGACCATGGTTTAGTGTCTCATGGTGGAAAGATTTTTTGGTGCAGGATGAGCTCGCGGCCTATCAGCTTGTTGGTGGGGTAATGGCCTACCAAGGCGTCGACGGGTAGCCGGCCTGAGAGGGTGGACGGCCACATTGGGACTGAGATACGGCCCAGACTCCTACGGGAGGCAGCAGTGGGGAATATTGCACAATGGGCGCAAGCCTGATGCAGCGACGCCGCGTGGGGGATGACGGCCTTCGGGTTGTAAACTCCTTTCGTTAGGGACGAAGCCGCACTTTTTTTGGGTGTGGTGACGGTACCTTTGTTAAGAAGCACCGGCTAACTA
>GV2UCFN02HE62U
GGTGAGTAACACGTGGGTGATCTGCCCTGTACTTCGGGATAAGCTTGGGAAACTGGGTCTAATACCGGATAGGACCATGGTTTAGTGTCTCATGGTGGAAAGATTTTTTGGTGCAGGATGAGCTCGCGGCCTATCAGCTTGTTGGTGGGGTAATGGCCTACCAAGGCGTCGACGGGTAGCCGGCCTGAGAGGGTGGACGGCCACATTGGGACTGAGATACGGCCCAGACTCCTACGGGAGGCAGCAGTGGGGAATATTGCACAATGGGCGCAAGCCTGATGCAGCGACGCCGCGTGGGGGATGACGGCCTTCGGGTTGTAAACTCCTTTCGTTAGGGACGAAGCCGCACTTTTTTTGGGTGTGGTGACGGTACCTTTGTTAAGAAGCACCGGCTAACTA
>GV2UCFN02HCX8D
GGTGAGTAACACGTGGGTGATCTGCCCTGTACTTCGGGATAAGCTTGGGAAACTGGGTCTAATACCGGATAGGACCATGGTTTAGTGTCTCATGGTGGAAAGATTTTTTGGTGCAGGATGAGCTCGCGGCCTATCAGCTTGTTGGTGGGGTAATGGCCTACCAAGGCGTCGACGGGTAGCCGGCCTGAGAGGGTGGACGGCCACATTGGGACTGAGATACGGCCCAGACTCCTACGGGAGGCAGCAGTGGGGAATATTGCACAATGGGCGCAAGCCTGATGCAGCGACGCCGCGTGGGGGATGACGGCCTTCGGGTTGTAAACTCCTTTCGTTAGGGACGAAGCCGCACTTTTTTTGGGTGTGGTGACGGTACCTTTGTTAAGAAGCACCGGCTAACTA
>GV2UCFN02GBT52
GGTGAGTAACACGTGGGTGATCTGCCCTGTACTTCGGGATAAGCTTGGGAAACTGGGTCTAATACCGGATAGGACCATGGTTTAGTGTCTCATGGTGGAAAGATTTTTTGGTGCAGGATGAGCTCGCGGCCTATCAGCTTGTTGGTGGGGTAATGGCCTACCAAGGCGTCGACGGGTAGCCGGCCTGAGAGGGTGGACGGCCACATTGGGACTGAGATACGGCCCAGACTCCTACGGGAGGCAGCAGTGGGGAATATTGCACAATGGGCGCAAGCCTGATGCAGCGACGCCGCGTGGGGGATGACGGCCTTCGGGTTGTAAACTCCTTTCGTTAGGGACGAAGCCGCACTTTTTTTGGGTGTGGTGACGGTACCTTTGTTAAGAAGCACCGGCTAACTA
>GV2UCFN02GMR4B
GGTGAGTAACACGTGGGTGATCTGCCCTGTACTTCGGGATAAGCTTGGGAAACTGGGTCTAATACCGGATAGGACCATGGTTTAGTGTCTCATGGTGGAAAGATTTTTTGGTGCAGGATGAGCTCGCGGCCTATCAGCTTGTTGGTGGGGTAATGGCCTACCAAGGCGTCGACGGGTAGCCGGCCTGAGAGGGTGGACGGCCACATTGGGACTGAGATACGGCCCAGACTCCTACGGGAGGCAGCAGTGGGGAATATTGCACAATGGGCGCAAGCCTGATGCAGCGACGCCGCGTGGGGGATGACGGCCTTCGGGTTGTAAACTCCTTTCGTTAGGGACGAAGCCGCACTTTTTTTGGGTGTGGTGACGGTACCTTTGTTAAGAAGCACCGGCTAACTA
>GV2UCFN02HH545
GGTGAGTAACACGTGGGTGATCTGCCCTGTACTTCGGGATAAGCTTGGGAAACTGGGTCTAATACCGGATAGGACCATGGTTTAGCATCTCATGGTGGAAAGATTATTGTTTTGGTGCAGGATGAGCTCGCGGCCTATCAGCTTGTTGGTGGGGTAATGGCCTACCAAGGCGTCGACGGGTAGCCGGCCTGAGAGGGTGGACGGCCACATTGGGACTGAGATACGGCCCAGACTCCTACGGGAGGCAGCAGTGGGGAATATTGCACAATGGGCGCAAGCCTGATGCAGCGACGCCGCGTGGGGGATGACGGCCTTCGGGTTGTAAACTCCTTTCGTTAGGGACGAAGCCATACTTTTTGGGTGTGGTGACGGTACCTTTGTTAAGAAGCACCGGCTAACTA
>GV2UCFN02HTHQH
GGTGAGTAACACGTGGGTGATCTGCCCTGTACTTCGGGATAAGCTTGGGAAACTGGGTCTAATACCGGATAGGACCATGGTTTAGTGTCTCATGGTGGAAAGATTATTGTTTTGGTGCAGGATGAGCTCGCGGCCTATCAGCTTGTTGGTGGGGTAATGGCCTACCAAGGCGTCGACGGGTAGCCGGCCTGAGAGGGTGGACGGCCACATTGGGACTGAGATACGGCCCAGACTCCTACGGGAGGCAGCAGTGGGGAATATTGCACAATGGGCGCAAGCCTGATGCAGCGACGCCGCGTGGGGGATGACGGCCTTCGGGTTGTAAACTCCTTTCGTTAGGGACGAAGCCATACTTTTTGGGTGTGGTGACGGTACCTTTGTTAAGAAGCACCGGCTAACTA
>GV2UCFN02JVVSR
GGTGAGTAACACGTGGGTGATCTGCCCTGTACTTCGGGATAAGCTTGGGAAACTGGGTCTAATACCGGATAGGACCATGGTTTAGTGTCTCATGGTGGAAAGATTATTGTTTTGGTGCAGGATGAGCTCGCGGCCTATCAGCTTGTTGGTGGGGTAATGGCCTACCAAGGCGTCGACGGGTAGCCGGCCTGAGAGGGTGGACGGCCACATTGGGACTGAGATACGGCCCAGACTCCTACGGGAGGCAGCAGTGGGGAATATTGCACAATGGGCGCAAGCCTGATGCAGCGACGCCGCGTGGGGGATGACGGCCTTCGGGTTGTAAACTCCTTTCGTTAGGGACGAAGCCATACTTTTTGGGTGTGGTGACGGTACCTTTGTTAAGAAGCACCGGCTAACTA
>GV2UCFN02F8ZJX
GGTGAGTAACACGTGGGTGATCTGCCCTGTACTTCGGGATAAGCTTGGGAAACTGGGTCTAATACCGGATAGGACCATGGTTTAGTGTCTCATGGTGGAAAGATTATTGTTTTGGTGCAGGATGAGCTCGCGGCCTATCAGCTTGTTGGTGGGGTAATGGCCTACCAAGGCGTCGACGGGTAGCCGGCCTGAGAGGGTGGACGGCCACATTGGGACTGAGATACGGCCCAGACTCCTACGGGAGGCAGCAGTGGGGAATATTGCACAATGGGCGCAAGCCTGATGCAGCGACGCCGCGTGGGGGATGACGGCCTTCGGGTTGTAAACTCCTTTCGTTAGGGACGAAGCCATACTTTTTGGGTGTGGTGACGGTACCTTTGTTAAGAAGCACCGGCTAACTA
>GV2UCFN02JZ9EO
GGTGAGTAACACGTGGGTGATCTGCCCTGTACTTCGGGATAAGCTTGGGAAACTGGGTCTAATACCGGATAGGACCATGGTTTAGTGTCTCATGGTGGAAAGATTATTGTTTTGGTGCAGGATGAGCTCGCGGCCTATCAGCTTGTTGGTGGGGTAATGGCCTACCAAGGCGTCGACGGGTAGCCGGCCTGAGAGGGTGGACGGCCACATTGGGACTGAGATACGGCCCAGACTCCTACGGGAGGCAGCAGTGGGGAATATTGCACAATGGGCGCAAGCCTGATGCAGCGACGCCGCGTGGGGGATGACGGCCTTCGGGTTGTAAACTCCTTTCGTTAGGGACGAAGCCATACTTTTTGGGTGTGGTGACGGTACCTTTGTTAAGAAGCACCGGCTAACTA
>GV2UCFN02HWQYZ
GGTGAGTAACACGTGGGTGATCTGCCCTGTACTTCGGGATAAGCTTGGGAAACTGGGTCTAATACCGGATAGGACCATGGTTTAGTGTCTCATGGTGGAAAGATTATTGTTTTGGTGCAGGATGAGCTCGCGGCCTATCAGCTTGTTGGTGGGGTAATGGCCTACCAAGGCGTCGACGGGTAGCCGGCCTGAGAGGGTGGACGGCCACATTGGGACTGAGATACGGCCCAGACTCCTACGGGAGGCAGCAGTGGGGAATATTGCACAATGGGCGCAAGCCTGATGCAGCGACGCCGCGTGGGGGATGACGGCCTTCGGGTTGTAAACTCCTTTCGTTAGGGACGAAGCCATACTTTTTGGGTGTGGTGACGGTACCTTTGTTAAGAAGCACCGGCTAACTA
>GV2UCFN02IEDTV
GGTGAGTAACACGTGGGTGATCTGCCCTGTACTTCGGGATAAGCTTGGGAAACTGGGTCTAATACCGGATAGGACCATGGTTTAGTGTCTCATGGTGGAAAGATTATTGTTTTGGTGCAGGATGAGCTCGCGGCCTATCAGCTTGTTGGTGGGGTAATGGCCTACCAAGGCGTCGACGGGTAGCCGGCCTGAGAGGGTGGACGGCCACATTGGGACTGAGATACGGCCCAGACTCCTACGGGAGGCAGCAGTGGGGAATATTGCACAATGGGCGCAAGCCTGATGCAGCGACGCCGCGTGGGGGATGACGGCCTTCGGGTTGTAAACTCCTTTCGTTAGGGACGAAGCCATACTTTTTGGGTGTGGTGACGGTACCTTTGTTAAGAAGCACCGGCTAACTA
>GV2UCFN02ILU17
[truncated: 407,712 more chars]
