# Supplementary material for: Investigation of the Effect of Type 2 Diabetes Mellitus on Subgingival Plaque Microbiota by High-Throughput 16S rDNA Pyrosequencing
Source: PLoS One. 2013 Apr 22;8(4):e61516. doi: 10.1371/journal.pone.0061516 (PMC3632544; doi:10.1371/journal.pone.0061516)
Supplement: File S1 — FASTA-format sequences for all the OTUs. Sequences for each OTU are provided in a FASTA-format file. (ZIP) [file pone.0061516.s004.zip › OTU.allseq/Otu0009.fasta]

>GV2UCFN02JXFFK
GGTGCGTAACACGTATACAACTACCTTCAATTGGGGAATAACCTGGAGAATTTGGACTAATACCCCATAGTAAGCGGAAGAGGCATCTTTTTTGTTTTAAAGATTTATTGATTGGAGATGGGTATGCGTAGGATTAGCTAGTTGGTAAGGTAACGGCTTACCAAGGCGACGATCCTTAGGGGTTCTGAGAGGAAGGTCCCCCACACTGGTACTGAGACACGGACCAGACTCCTACGGGAGGCAGCAGTGAGGAATATTGGTCAATGGTCGAGAGACTGAACCAGCCAAGTCGCGTGAAGGAAGACGGCTCTATGAGTTGTAAACTTCTTTTGTACAGGAGTAAAGTGAGACACGCGTGTTTTTATTGCAAGTACTGTACGAATAAGCATCGGCTAACTC
>GV2UCFN02G33I8
GGTGCGTAACACGTATACAACCTACCTTCAATGGGGATAACCTGGAGAAATTCGGACTAATACCCATAGTAAACGGAAGAGGCATTCTTTTTGTTTTAAAGATTTATTGATTGGAGATGGGTATGCGTAGGATTAGCTAGTTGGTAAGGTAACGGCTTACCAAGGCGACGATCCTTAGGGGTTCTGAGAGGAAGGTCCCCCACACTGGTACTGAGACACGGACCAGACTCCTACGGGAGGCAGCAGTGAGGAATATTGGTCAATGGTCGAGAGACTGAACCAGCCAAGTCGCGTGAAGGAAGACGGCTCTATGAGTTGTAAACTTCTTTTGTACAGGAGTAAAGTGAGACACGTGTGTTTTATTGCAAGTACTGTACGAATAAGCATCGGCTAACTC
>GV2UCFN02HQ9T0
GGTGCGTAACACGTATACAACCTACCTTCAATGGGGATAACCTGGAGAAATTCGGACTAATACCCATAGTAAACGGAAGAGGCATTCTTTTTGTTTTAAAGATTTATTGATTGGAGATGGGTATGCGTAGGATTAGCTAGTTGGTAAGGTAACGGCTTACCAAGGCGACGATCCTTAGGGGTTCTGAGAGGAAGGTCCCCCACACTGGTACTGAGACACGGACCAGACTCCTACGGGAGGCAGCAGTGAGGAATATTGGTCAATGGTCGAGAGACTGAACCAGCCAAGTCGCGTGAAGGAAGACGGCTCTATGAGTTGTAAACTTCTTTTGTACAGGAGTAAAGTGAGACACGTGTGTTTTATTGCAAGTACTGTACGAATAAGCATCGGCTAACTC
>G35JFLI02F56AP
GGTGCGTAACACGTATACAACCTACCTTCAATTGGGGGATAACCTGGAGAAATTCGGACTAATATCCCATAGCAAACAGAGGAGGCATCTTTTTGTTTTAAAGATTTATTGATTGGAGATGGGTATGCGTAGGATTAGCTAGTTGGTAAGGTAACGGCTTACCAAGGCGACGATCCTTAGGGGTTCTGAGAGGAAGGTCCCCCACACTGGTACTGAGACACGGACCAGACTCCTACGGGAGGCAGCAGTGAGGAATATTGGTCAATGGTCGAGAGACTGAACCAGCCAAGTCGCGTGAAGGAAGACGGCTCTATGAGTTGTAAACTTCTTTTGTACAGGAGTAAAGTGAGACACGAGTGTTTTATTGCAAGTACTGTACGAATAAGCCATCGGCTAACTC
>G3BZQ8102I91UN
GGTGCGTAACACGTATACAACCTACCTTCAATTGGGGGATAACCTGGAGAAATTCGGACTAATATCCCATAGCAAACAGAGGAGGCATCTTTTTGTTTAAAGATTTATTGATTGGAGATGGGTATGCGTAGGATTAGCTAGTTGGTAAGGTAACGGCTTACCAAGGCGACGATCCTTAGGGGTTCTGAGAGGAAGGTCCCCCACACTGGTACTGAGACACGGACCAGACTCCTACGGGAGGCAGCAGTGAGGAATATTGGTCAATGGTCGAGAGACTGAACCAGCCAAGTCGCGTGAAAGGAAGACGGCTCTATGAGTTGTAAACTTCTTTTGTACAGGAGTAAAGTGAGACACGAGTGTTTTATTGCAAGTACTGTACGAATAAGCATCGGCTAACTC
>G3BZQ8102GO6JS
GGTGCGTAACACGTATACAACTACCTTCAATTGGGGATAACCTGGAGAAATTCGGACTAATATCCCATAGTAAACGGAAGAGGCTATCTTTTTTGTTTTAAAGATTTATTGATTGGAGATGGGTATGCGTAGGATTAGCTAGTTGGTAAGGTAACGGCTTACCAAGGCGACGATCCTTAGGGGTTCTGAGAGGAAGGTCCCCCACACTGGTACTGAGACACGGACCAGACTCCTACGGGAGGCAGCAGTGAGGAATATTGGTCAATGGTCGAGAGACTGAACCAGCCAAGTCGCGTGAAGGAAGACGGCTCTATGAGTTGTAAACTTCTTTTGTACAGGAGTAAAGTGAGACACGTGTGTTTTATTGCAAGTACTGTACGAATAAGCATCGGCTAACTC
>G3BZQ8102GFPD3
GGTGCGTAACACGTATACAACTACCTTCAATTGGGGATAACCTGGAGAAATTCGGACTAATATCCCATAGTAAACGGAAGAGGCTATCTTTTTTGTTTTAAAGATTTATTGATTGGAGATGGGTATGCGTAGGATTAGCTAGTTGGTAAGGTAACGGCTTACCAAGGCGACGATCCTTAGGGGTTCTGAGAGGAAGGTCCCCCACACTGGTACTGAGACACGGACCAGACTCCTACGGGAGGCAGCAGTGAGGAATATTGGTCAATGGTCGAGAGACTGAACCAGCCAAGTCGCGTGAAGGAAGACGGCTCTATGAGTTGTAAACTTCTTTTGTACAGGAGTAAAGTGAGACACGTGTGTTTTATTGCAAGTACTGTACGAATAAGCATCGGCTAACTC
>G3BZQ8102I2T65
GGTGCGTAACACGTATACAACTACCTTCAATTGGGGATAACCTGGAGAAATTCGGACTAATATCCCATAGTAAACGGAAGAGGCTATCTTTTTTGTTTTAAAGATTTATTGATTGGAGATGGGTATGCGTAGGATTAGCTAGTTGGTAAGGTAACGGCTTACCAAGGCGACGATCCTTAGGGGTTCTGAGAGGAAGGTCCCCCACACTGGTACTGAGACACGGACCAGACTCCTACGGGAGGCAGCAGTGAGGAATATTGGTCAATGGTCGAGAGACTGAACCAGCCAAGTCGCGTGAAGGAAGACGGCTCTATGAGTTGTAAACTTCTTTTGTACAGGAGTAAAGTGAGACACGTGTGTTTTATTGCAAGTACTGTACGAATAAGCATCGGCTAACTC
>GV2UCFN02HQHVE
GGTGCGTAACACGTATACAACCTACCTTCAATTGGGGAATAACCTGGAGAAATTCGGACTAATATCCCATAGCAAACAGAGGAGGCATTCTTTTTTGTTTTAAAGATTTATTGATTGGAGATGGGTATGCGTAGGATTAGCTAGTTGGTAAGGTAACGGCTTACCAAGGCAACGATCCTTAGGGGTTCTGAGAGGAAGGTCCCCCACACTGGTACTGAGACACGGACCAGACTCCTACGGGAGGCAGCAGTGAGGAATATTGGTCAATGGTCGAGAGACTGAACCAGCCAAGTCGCGTGAAGGAAGACGGCTCTATGAGTTGTAAACTTCTTTTGTACAGGAGTAAAGTGAGACACGTGTGTTTTATTGCAAGTACTGTACGAATAAGCATCGGCTAACTC
>G3BZQ8102IYJM3
GGTGCGTAACACGTATACAACCTACCTTCAATTGGGGGATAACCTGGAGAAATTCGGACTAATATCCCATAGCAAACAGAAGAGGCATCTTTTTTGTTTTAAAGATTTATTGATTGGAGATGGGTATGCGTAGGATTAGCTAGTTGGTAAGGTAACGGCTTACCAAGGCGACGATCCTTAGGGGTTCTGAGAGGAAGGTCCCCCACACTGGTACTGAGACACGGACCAGACTCCTACGGGAGGCAGCAGTGAGGAATATTGGTCAATGGTCGAGAGACTGAACCAGCCAAGTCGCGTGAAAGGAAGACGGCTCTATGAGTTGTAAACTTCTTTTGTACAGGAGTAAAGTGAGACACGTGTGTTTTTATTGCAAGTACTGTACGAATAAGCATCGGCTAACTC
>GV2UCFN02JKU5B
GGTGCGTAACACGTATACAACCTACCTTCAATTGGGGGATAACCTGGAGAAATTCGGACTAATATCCCATAGTAAACAGAAGAGGCATTCTTTTTTGTTTTAAAGATTTATTGATTGGAGATGGGTATGCGTAGGATTAGCTAGTTGGTAAGGTAACGGCTTACCAAGGCGACGATCCTTAGGGGTTCTGAGAGGAAGGTCCCCCACACTGGTACTGAGACACGGACCAGACTCCTACGGGAGGCAGCAGTGAGGAATATTGGTCAATGGTCGAGAGACTGAACCAGCCAAGTCGCGTGAAGGAAGACGGCTCTATGAGTTGTAAACTTCTTTTTGTACAGGAGTAAAGTGAGACACGCGTGTTTTTATTGCAAGTACTGTACGAATAAGCATCGGCTAACTC
>G35JFLI02HN518
GGTGCGTAACACGTATACAACCTACCTTCAATTGGGGGATAACCTGGAGAAATTCGGACTAATATCCCATAGTAAACAGAAGAGGCATCTTTTTGTTTAAAGATTTATTGATTGGAGATGGGTATGCGTAGGATTAGCTAGTTGGTAAGGTAACGGCTTACCAAGGCGACGATCCTTAGGGGTTCTGAGAGGAAGGTCCCCCACACTGGTACTGAGACACGGACCAGACTCCTACGGGAGGCAGCAGTGAGGAATATTGGTCAATGGTCGAGAGACTGAACCAGCCAAGTCGCGTGAAGGAAGACGGCTCTATGAGTTGTAAACTTCTTTTGTACAGGAGTAAAGTGAGACACGAGTGTTTTTATTGCAAGTACTGTACGAATAAGCATCGGCTAACTC
>G3BZQ8102H0E4T
GGTGCGTAACACGTATACAACCTACTTCAATTGGGGATAACCTGGAGAAATTCGGACTAATATCCCATAGTAAACAGAAGAGGCATCTTTTTTGTTTTAAAGATTTATTGATTGGAGATGGGTATGCGTAGGATTAGCTAGTTGGTAAGGTAACGGCTTACCAAGGCGACGATCCTTAGGGGTTCTGAGAGGAAGGTCCCCCACACTGGTACTGAGACACGGACCAGACTCCTACGGGAGGCAGCAGTGAGGAATATTGGTCAATGGTCGAGAGACTGAACCAGCCAAGTCGCGTGAAAGGAAGACGGCTCTATGAGTTGTAAACTTCTTTTGTACAGGAGTAAAGTGAGACACGCGTGTTTTATTGCAAGTACTGTACGAATAAGCATCGGCTAACTC
>GV2UCFN02H28JL
GGTGCGTAACACGTATACAACCTACCGTTCAATTGGGGGATAACCTGGAGAAATTCGGACTAATATCCCATAGTAAACAGAAGAGGCATCTTTTTTGTTTTAAAGATTTATTGATTGGAGATGGGTATGCGTAGGATTAGCTAGGTTGGTAAGGTAACGGCTTACCAAGGCGACGATCCTTAGGGGTTCTGAGAGGAAGGTCCCCCACACTGGTACTGAGACACGGACCAGACTCCTACGGGAGGCAGCAGTGAGGAATATTGGTCAATGGTCGAGAGACTGAACCAGCCAAGTCGCGTGAAGGAAGACGGCTCTATGAGTTGTAAACTTCTTTTGTACAGGAGTAAAGTGAGACACGTGTGTTTTATTGCAAGTACTGTACGAATAAGCATCGACTAACTC
>GV2UCFN02FNBPS
GGTGCGTAACACGTATACAACCTACCGTTCAATTGGGGGATAACCTGGAGAAATTCGGACTAATATCCCATAGTAAACAGAAGAGGCATCTTTTTTGTTTTAAAGATTTATTGATTGGAGATGGGTATGCGTAGGATTAGCTAGGTTGGTAAGGTAACGGCTTACCAAGGCGACGATCCTTAGGGGTTCTGAGAGGAAGGTCCCCCACACTGGTACTGAGACACGGACCAGACTCCTACGGGAGGCAGCAGTGAGGAATATTGGTCAATGGTCGAGAGACTGAACCAGCCAAGTCGCGTGAAGGAAGACGGCTCTATGAGTTGTAAACTTCTTTTGTACAGGAGTAAAGTGAGACACGTGTGTTTTATTGCAAGTACTGTACGAATAAGCATCGACTAACTC
>G35JFLI02JZF3O
GGTGCGTAACACGTATACAACCTACCTTCAATTGGGGGATAACCTGGAGAAATTCGGACTAATATCCCATAGCAAACAGGGAGAGGCATCTTTTTGTTTTAAAGATTTATTGATTGGAGATGGGTATGCGTAGGATTAGCTAGTTGGTAAGGTAACGGCTTACCAAGGCGACGATCCTTAGGGGTTCTGAGAGGAAGGTCCCCCACACTGGTACTGAGACACGGACCAGACTCCTACGGGAGGCAGCAGTGAGGAATATTGGTCAATGGTCGAGAGACTGAACCAGCCAAGTCGCGTGAAGGAAGACGGCTCTATGAGTTGTAAACTTCTTTTGTACAGGAGTAAAGTGAGACACGTGTGTTTTATTGCAAGTACTGTACGAATAAGCATCGGCTAACTC
>G3BZQ8102FXJ8P
GGTGCGTAACACGTATACAACCTACCTTCAATTGGGGGATAACCTGGAGAAAATTCGGACTAATATCCCATAGCAAACGGAAGAGGCATCTTTTTGTTTTAAAGATTTATTGATTGGAGATGGGTATGCGTAGGATTAGCTAGTTGGTAAGGTAACGGCTTACCAAGGCGACGATCCTTAGGGGTTCTGAGAGGAAGGTCCCCCACACTGGTACTGAGACACGGACCAGACTCCTACGGGAGGCAGCAGTGAGGAATATTGGTCAATGGTCGAGAGACTGAACCAGCCAAGTCGCGTGAAGGAAGACGGCTCTATGAGTTGTAAACTTCTTTTGTACAGGAGTAAAGTGAGACACGTGTGTTTTATTGCAAGTACTGTACGAATAAGCATCGGCTAACTC
>G35JFLI02IP3GC
GGTGCGTAACACGTATACAACCTACCTTCAATTGGGGGATAACCTGGAGAAAATTCGGACTAATATCCCATAGCAAACGGAAGAGGCATCTTTTTGTTTTAAAGATTTATTGATTGGAGATGGGTATGCGTAGGATTAGCTAGTTGGTAAGGTAACGGCTTACCAAGGCGACGATCCTTAGGGGTTCTGAGAGGAAGGTCCCCCACACTGGTACTGAGACACGGACCAGACTCCTACGGGAGGCAGCAGTGAGGAATATTGGTCAATGGTCGAGAGACTGAACCAGCCAAGTCGCGTGAAGGAAGACGGCTCTATGAGTTGTAAACTTCTTTTGTACAGGAGTAAAGTGAGACACGTGTGTTTTATTGCAAGTACTGTACGAATAAGCATCGGCTAACTC
>GV2UCFN02FWO3R
GGTGCGTAACACGTATACAACCTACCTTCAATTGGGGAATAACCTGGAGAAATTCGGACTAATATCCCATAGCAAACGGAAGAGGCATCTTTTTGTTTTAAAGATTTATTGATTGGAGATGGGTATGCGTAGGATTAGCTAGTTGGTAAGGTAACGGCTTACCAAGGCGACGATCCTTAGGGGTTCTGAGAGGAAGGTCCCCCACACTGGTACTGAGACACGGACCAGACTCCTACGGGAGGCAGCAGTGAGGAATATTGGTCAATGGTCGAGAGACTGAACCAGCCAAGTCGCGTGAAGGAAGACGGCTCTATGAGTTGTAAACTTCTTTTGTACAGGAGTAAAGTGAGACACGCGTGTTTTATTGCAAGTACTGTACGAATAAGCATCGGCTAACTC
>GV2UCFN02JLFNJ
GGTGCGTAACACGTATACAACCTACCTTCAATTGGGGAATAACCTGGAGAAATTCGGACTAATATCCCATAGCAAACGGAAGAGGCATCTTTTTGTTTTAAAGATTTATTGATTGGAGATGGGTATGCGTAGGATTAGCTAGTTGGTAAGGTAACGGCTTACCAAGGCGACGATCCTTAGGGGTTCTGAGAGGAAGGTCCCCCACACTGGTACTGAGACACGGACCAGACTCCTACGGGAGGCAGCAGTGAGGAATATTGGTCAATGGTCGAGAGACTGAACCAGCCAAGTCGCGTGAAGGAAGACGGCTCTATGAGTTGTAAACTTCTTTTGTACAGGAGTAAAGTGAGACACGCGTGTTTTATTGCAAGTACTGTACGAATAAGCATCGGCTAACTC
>GV2UCFN02GM2FA
GGTGCGTAACACGTATACAACCTACCTTCAATTGGGGAATAACCTGGAGAAATTCGGACTAATATCCCATAGCAAACGGAAGAGGCATCTTTTTGTTTTAAAGATTTATTGATTGGAGATGGGTATGCGTAGGATTAGCTAGTTGGTAAGGTAACGGCTTACCAAGGCGACGATCCTTAGGGGTTCTGAGAGGAAGGTCCCCCACACTGGTACTGAGACACGGACCAGACTCCTACGGGAGGCAGCAGTGAGGAATATTGGTCAATGGTCGAGAGACTGAACCAGCCAAGTCGCGTGAAGGAAGACGGCTCTATGAGTTGTAAACTTCTTTTGTACAGGAGTAAAGTGAGACACGCGTGTTTTATTGCAAGTACTGTACGAATAAGCATCGGCTAACTC
>GV2UCFN02GPJJZ
GGTGCGTAACACGTATACAACCTACCTTCAATTGGGGAATAACCTGGAGAAATTCGGACTAATATCCCATAGCAAACGGAAGAGGCATCTTTTTGTTTTAAAGATTTATTGATTGGAGATGGGTATGCGTAGGATTAGCTAGTTGGTAAGGTAACGGCTTACCAAGGCGACGATCCTTAGGGGTTCTGAGAGGAAGGTCCCCCACACTGGTACTGAGACACGGACCAGACTCCTACGGGAGGCAGCAGTGAGGAATATTGGTCAATGGTCGAGAGACTGAACCAGCCAAGTCGCGTGAAGGAAGACGGCTCTATGAGTTGTAAACTTCTTTTGTACAGGAGTAAAGTGAGACACGCGTGTTTTATTGCAAGTACTGTACGAATAAGCATCGGCTAACTC
>GV2UCFN02I0WJP
GGTGCGTAACACGTATACAACCTACCTTCAATTGGGGAATAACCTGGAGAAATTCGGACTAATACCCCATAGTAAACGGAAGAGGCATCTTTTTGTTTTAAAGATTTATTGATTGGAGATGGGTATGCGTAGGATTAGCTAGTTGGTAAGGTAACGGCTTACCAAGGCAACGATCCTTAGGGGTTCTGAGAGGAAGGTCCCCCACACTGGTACTGAGACACGGACCAGACTCCTACGGGAGGCAGCAGTGAGGAATATTGGTCAATGGTCGAGAGACTGAACCAACCAAGTCGCGTGAAGGAAGACGGCTCTATGAGTTGTAAACTTCTTTTGTACAGGAGTAAAGTGAGACACGTGTGTTTTATTGCAAGTACTGTACGAATAAGCATCGGCTAACTC
>GV2UCFN02FMGFW
GGTGCGTAACACGTATACAACCTACCTTCAATTGGGGAATAACCTGGAGAAATTCGGACTAATACCCCATAGTAAACGGAAGAGGCATCTTTTTGTTTTAAAGATTTATTGATTGGAGATGGGTATGCGTAGGATTAGCTAGTTGGTAAGGTAACGGCTTACCAAGGCAACGATCCTTAGGGGTTCTGAGAGGAAGGTCCCCCACACTGGTACTGAGACACGGACCAGACTCCTACGGGAGGCAGCAGTGAGGAATATTGGTCAATGGTCGAGAGACTGAACCAACCAAGTCGCGTGAAGGAAGACGGCTCTATGAGTTGTAAACTTCTTTTGTACAGGAGTAAAGTGAGACACGTGTGTTTTATTGCAAGTACTGTACGAATAAGCATCGGCTAACTC
>GV2UCFN02IVD6S
GGTGCGTAACACGTATACAACCTACCTTCAATTGGGGAATAACCTGGAGAAATTTGGACTAATACCCCATAGTAAACAGAAGAGGCATCTTTTTGTTTTTAAAGATTTATTGATTGGAGATGGGTATGCGTAGGATTAGCTAGTTGGTAAGGTAACGGCTTACCAAGGCGACGATCCTTAGGGGTTCTGAGAGGAAGGTCCCCCACACTGGTACTGAGACACGGACCAGACTCCTACGGGAGGCAGCAGTGAGGAATATTGGTCAATGGTCGAGAGACTGAACCAGCCAAGTCGCGTGAAGGAAGACGGCTCTATGAGTTGTAAACTTCTTTTGTACAGGAGTAAAGTGAGACACGTGTGTTTTATTGCAAGTACTGTACGAATAAGCATCGGCTAACTC
>G35JFLI02FM76U
GGTGCGTAACACGTATACAACCTACCTTCAATTGGGGAATAACCTGGAGAAATTTGGACTAATACCCCATAGTAAACGGAAGAGGCATCTTTTTTGTTTTAAAGATTTATTGATTGGAGATGGGTATGCGTAGGATTAGCTAGTTGGTAAGGTAACGGCTTACCAAGGCGACGATCCTTAGGGGTTCTGAGAGGAAGGTCCCCCACACTGGTACTGAGACACGGACCAGACTCCTACGGGAGGCAGCAGTGAGGAATATTGGTCAATGGTCGAGAGACTGAACCAGCCAAGTCGCGTGAAGGAAGACGGCTCTATGAGTTGTAAACTTCTTTTTGTACAGGAGTAAAGTGAGACACGTGTGTTTTTATTGCAAGTACTGTACGAATAAGCATCGGCTAACTC
>GV2UCFN02HGSIZ
GGTGCGTAACACGTATACAACCTACCTTCAAGTTGGGGGATAACCTGGAGAAATTCGGACTAATACCCCATAGTAAACGGAAGAGGCATCTTTTTTGTTTTAAAGATTTATTGATTGGAGATGGGTATGCGTAGGATTAGCTAGTTGGTAAGGTAACGGCTTACCAAGGCGACGATCCTTAGGGGTTCTGAGAGGAAGGTCCCCCACACTGGTACTGAGACACGGACCAGACTCCTACGGGAGGCAGCAGTGAGGAATATTGGTCAATGGTCGAGAGACTGAACCAGCCAAGTCGCGTGAAGGAAGACGGCTCTATGAGTTGTAAACTTCTTTTGTACAGGAGTAAAGTGAGACACGTGTGTTTTATTGCAAGTACTGTACGAATAAGCATCGGCTAACTC
>GV2UCFN02GYKLE
GGTGCGTAACACGTATACAACCTACCTTCAAGTTGGGGGATAACCTGGAGAAATTCGGACTAATACCCCATAGTAAACGGAAGAGGCATCTTTTTTGTTTTAAAGATTTATTGATTGGAGATGGGTATGCGTAGGATTAGCTAGTTGGTAAGGTAACGGCTTACCAAGGCGACGATCCTTAGGGGTTCTGAGAGGAAGGTCCCCCACACTGGTACTGAGACACGGACCAGACTCCTACGGGAGGCAGCAGTGAGGAATATTGGTCAATGGTCGAGAGACTGAACCAGCCAAGTCGCGTGAAGGAAGACGGCTCTATGAGTTGTAAACTTCTTTTGTACAGGAGTAAAGTGAGACACGTGTGTTTTATTGCAAGTACTGTACGAATAAGCATCGGCTAACTC
>GV2UCFN02I7JWQ
GGTGCGTAACACGTATACAACCTACCTTCAATTGGGGGATAACCTGGAGAAATTTGGACTAATACCCCATAGTAAACGGAAGAGGCATCTTTTTTGTTTTAAAGATTTATTGATTGGAGATGGGTATGCGTAGGATTAGCTAGTTGGTAAGGTAACGGCTTACCAAGGCGACGATCCTTAGGGGTTCTGAGAGGAAGGTCCCCCACACTGGTACTGAGACACGGACCAGACTCCTACGGGAGGCAGCAGTGAGGAATATTGGTCAATGGTCGAGAGACTGAACCAGCCAAGTCGCGTGAAGGAAGACGGCTCTATGAGTTGTAAACTTCTTTTGTACAGGAGTAAAGTGAGACACGTGTGTTTTATTGCAAGTACTGTACGAATAAGCATCGGCTAACTC
>GV2UCFN02IS9XL
GGTGCGTAACACGTATACAACCTACCTTCAATTGGGGGATAACCTGGAGAAATTTGGACTAATACCCCATAGTAAACGGAAGAGGCATCTTTTTTGTTTTAAAGATTTATTGATTGGAGATGGGTATGCGTAGGATTAGCTAGTTGGTAAGGTAACGGCTTACCAAGGCGACGATCCTTAGGGGTTCTGAGAGGAAGGTCCCCCACACTGGTACTGAGACACGGACCAGACTCCTACGGGAGGCAGCAGTGAGGAATATTGGTCAATGGTCGAGAGACTGAACCAGCCAAGTCGCGTGAAGGAAGACGGCTCTATGAGTTGTAAACTTCTTTTGTACAGGAGTAAAGTGAGACACGTGTGTTTTATTGCAAGTACTGTACGAATAAGCATCGGCTAACTC
>GV2UCFN02GMIGE
GGTGCGTAACACGTATACAACCTACCTTCAATTGGGGGATAACCTGGAGAAATTTGGACTAATACCCCATAGTAAACGGAAGAGGCATCTTTTTTGTTTTAAAGATTTATTGATTGGAGATGGGTATGCGTAGGATTAGCTAGTTGGTAAGGTAACGGCTTACCAAGGCGACGATCCTTAGGGGTTCTGAGAGGAAGGTCCCCCACACTGGTACTGAGACACGGACCAGACTCCTACGGGAGGCAGCAGTGAGGAATATTGGTCAATGGTCGAGAGACTGAACCAGCCAAGTCGCGTGAAGGAAGACGGCTCTATGAGTTGTAAACTTCTTTTGTACAGGAGTAAAGTGAGACACGTGTGTTTTATTGCAAGTACTGTACGAATAAGCATCGGCTAACTC
>GV2UCFN02HMGWJ
GGTGCGTAACACGTATACAACCTACCTTCAATTGGGGGATAACCTGGAGAAATTTGGACTAATACCCCATAGTAAACGGAAGAGGCATCTTTTTTGTTTTAAAGATTTATTGATTGGAGATGGGTATGCGTAGGATTAGCTAGTTGGTAAGGTAACGGCTTACCAAGGCGACGATCCTTAGGGGTTCTGAGAGGAAGGTCCCCCACACTGGTACTGAGACACGGACCAGACTCCTACGGGAGGCAGCAGTGAGGAATATTGGTCAATGGTCGAGAGACTGAACCAGCCAAGTCGCGTGAAGGAAGACGGCTCTATGAGTTGTAAACTTCTTTTGTACAGGAGTAAAGTGAGACACGTGTGTTTTATTGCAAGTACTGTACGAATAAGCATCGGCTAACTC
>GV2UCFN02G4S8C
GGTGCGTAACACGTATACAACCTACCTTCAATTGGGGGATAACCTGGAGAAATTTGGACTAATACCCCATAGTAAACGGAAGAGGCATCTTTTTTGTTTTAAAGATTTATTGATTGGAGATGGGTATGCGTAGGATTAGCTAGTTGGTAAGGTAACGGCTTACCAAGGCGACGATCCTTAGGGGTTCTGAGAGGAAGGTCCCCCACACTGGTACTGAGACACGGACCAGACTCCTACGGGAGGCAGCAGTGAGGAATATTGGTCAATGGTCGAGAGACTGAACCAGCCAAGTCGCGTGAAGGAAGACGGCTCTATGAGTTGTAAACTTCTTTTGTACAGGAGTAAAGTGAGACACGTGTGTTTTATTGCAAGTACTGTACGAATAAGCATCGGCTAACTC
>GV2UCFN02HSK11
GGTGCGTAACACGTATACAACCTACCTTCAATTGGGGGATAACCTGGAGAAATTTGGACTAATACCCCATAGTAAACGGAAGAGGCATCTTTTTTGTTTTAAAGATTTATTGATTGGAGATGGGTATGCGTAGGATTAGCTAGTTGGTAAGGTAACGGCTTACCAAGGCGACGATCCTTAGGGGTTCTGAGAGGAAGGTCCCCCACACTGGTACTGAGACACGGACCAGACTCCTACGGGAGGCAGCAGTGAGGAATATTGGTCAATGGTCGAGAGACTGAACCAGCCAAGTCGCGTGAAGGAAGACGGCTCTATGAGTTGTAAACTTCTTTTGTACAGGAGTAAAGTGAGACACGTGTGTTTTATTGCAAGTACTGTACGAATAAGCATCGGCTAACTC
>GV2UCFN02JCBBZ
GGTGCGTAACACGTATACAACCTACCTTCAATTGGGGGATAACCTGGAGAAATTTGGACTAATACCCCATAGTAAACGGAAGAGGCATCTTTTTTGTTTTAAAGATTTATTGATTGGAGATGGGTATGCGTAGGATTAGCTAGTTGGTAAGGTAACGGCTTACCAAGGCGACGATCCTTAGGGGTTCTGAGAGGAAGGTCCCCCACACTGGTACTGAGACACGGACCAGACTCCTACGGGAGGCAGCAGTGAGGAATATTGGTCAATGGTCGAGAGACTGAACCAGCCAAGTCGCGTGAAGGAAGACGGCTCTATGAGTTGTAAACTTCTTTTGTACAGGAGTAAAGTGAGACACGTGTGTTTTATTGCAAGTACTGTACGAATAAGCATCGGCTAACTC
>GV2UCFN02FO9IG
GGTGCGTAACACGTATACAACCTACCTTCAATTGGGGGATAACCTGGAGAAATTTGGACTAATACCCCATAGTAAACGGAAGAGGCATCTTTTTTGTTTTAAAGATTTATTGATTGGAGATGGGTATGCGTAGGATTAGCTAGTTGGTAAGGTAACGGCTTACCAAGGCGACGATCCTTAGGGGTTCTGAGAGGAAGGTCCCCCACACTGGTACTGAGACACGGACCAGACTCCTACGGGAGGCAGCAGTGAGGAATATTGGTCAATGGTCGAGAGACTGAACCAGCCAAGTCGCGTGAAGGAAGACGGCTCTATGAGTTGTAAACTTCTTTTGTACAGGAGTAAAGTGAGACACGTGTGTTTTATTGCAAGTACTGTACGAATAAGCATCGGCTAACTC
>GV2UCFN02GCGE0
GGTGCGTAACACGTATACAACCTACCTTCAATTGGGGGATAACCTGGAGAAATTTGGACTAATACCCCATAGTAAACGGAAGAGGCATCTTTTTTGTTTTAAAGATTTATTGATTGGAGATGGGTATGCGTAGGATTAGCTAGTTGGTAAGGTAACGGCTTACCAAGGCGACGATCCTTAGGGGTTCTGAGAGGAAGGTCCCCCACACTGGTACTGAGACACGGACCAGACTCCTACGGGAGGCAGCAGTGAGGAATATTGGTCAATGGTCGAGAGACTGAACCAGCCAAGTCGCGTGAAGGAAGACGGCTCTATGAGTTGTAAACTTCTTTTGTACAGGAGTAAAGTGAGACACGTGTGTTTTATTGCAAGTACTGTACGAATAAGCATCGGCTAACTC
>GV2UCFN02GMU22
GGTGCGTAACACGTATACAACCTACCTTCAATTGGGGGATAACCTGGAGAAATTTGGACTAATACCCCATAGTAAACGGAAGAGGCATCTTTTTTGTTTTAAAGATTTATTGATTGGAGATGGGTATGCGTAGGATTAGCTAGTTGGTAAGGTAACGGCTTACCAAGGCGACGATCCTTAGGGGTTCTGAGAGGAAGGTCCCCCACACTGGTACTGAGACACGGACCAGACTCCTACGGGAGGCAGCAGTGAGGAATATTGGTCAATGGTCGAGAGACTGAACCAGCCAAGTCGCGTGAAGGAAGACGGCTCTATGAGTTGTAAACTTCTTTTGTACAGGAGTAAAGTGAGACACGTGTGTTTTATTGCAAGTACTGTACGAATAAGCATCGGCTAACTC
>GV2UCFN02INZCY
GGTGCGTAACACGTATACAACCTACCTTCAATTGGGGGATAACCTGGAGAAATTTGGACTAATACCCCATAGTAAACGGAAGAGGCATCTTTTTTGTTTTAAAGATTTATTGATTGGAGATGGGTATGCGTAGGATTAGCTAGTTGGTAAGGTAACGGCTTACCAAGGCGACGATCCTTAGGGGTTCTGAGAGGAAGGTCCCCCACACTGGTACTGAGACACGGACCAGACTCCTACGGGAGGCAGCAGTGAGGAATATTGGTCAATGGTCGAGAGACTGAACCAGCCAAGTCGCGTGAAGGAAGACGGCTCTATGAGTTGTAAACTTCTTTTGTACAGGAGTAAAGTGAGACACGTGTGTTTTATTGCAAGTACTGTACGAATAAGCATCGGCTAACTC
>GV2UCFN02H9KT2
GGTGCGTAACACGTATACAACCTACCTTCAATTGGGGGATAACCTGGAGAAATTTGGACTAATACCCCATAGTAAACGGAAGAGGCATCTTTTTTGTTTTAAAGATTTATTGATTGGAGATGGGTATGCGTAGGATTAGCTAGTTGGTAAGGTAACGGCTTACCAAGGCGACGATCCTTAGGGGTTCTGAGAGGAAGGTCCCCCACACTGGTACTGAGACACGGACCAGACTCCTACGGGAGGCAGCAGTGAGGAATATTGGTCAATGGTCGAGAGACTGAACCAGCCAAGTCGCGTGAAGGAAGACGGCTCTATGAGTTGTAAACTTCTTTTGTACAGGAGTAAAGTGAGACACGTGTGTTTTATTGCAAGTACTGTACGAATAAGCATCGGCTAACTC
>GV2UCFN02GE3IF
GGTGCGTAACACGTATACAACCTACCTTCAATTGGGGGATAACCTGGAGAAATTTGGACTAATACCCCATAGTAAACGGAAGAGGCATCTTTTTTGTTTTAAAGATTTATTGATTGGAGATGGGTATGCGTAGGATTAGCTAGTTGGTAAGGTAACGGCTTACCAAGGCGACGATCCTTAGGGGTTCTGAGAGGAAGGTCCCCCACACTGGTACTGAGACACGGACCAGACTCCTACGGGAGGCAGCAGTGAGGAATATTGGTCAATGGTCGAGAGACTGAACCAGCCAAGTCGCGTGAAGGAAGACGGCTCTATGAGTTGTAAACTTCTTTTGTACAGGAGTAAAGTGAGACACGTGTGTTTTATTGCAAGTACTGTACGAATAAGCATCGGCTAACTC
>GV2UCFN02H3CVD
GGTGCGTAACACGTATACAACCTACCTTCAATTGGGGGATAACCTGGAGAAATTTGGACTAATACCCCATAGTAAACGGAAGAGGCATCTTTTTTGTTTTAAAGATTTATTGATTGGAGATGGGTATGCGTAGGATTAGCTAGTTGGTAAGGTAACGGCTTACCAAGGCGACGATCCTTAGGGGTTCTGAGAGGAAGGTCCCCCACACTGGTACTGAGACACGGACCAGACTCCTACGGGAGGCAGCAGTGAGGAATATTGGTCAATGGTCGAGAGACTGAACCAGCCAAGTCGCGTGAAGGAAGACGGCTCTATGAGTTGTAAACTTCTTTTGTACAGGAGTAAAGTGAGACACGTGTGTTTTATTGCAAGTACTGTACGAATAAGCATCGGCTAACTC
>GV2UCFN02FZE7V
GGTGCGTAACACGTATACAACCTACCTTCAATTGGGGGATAACCTGGAGAAATTTGGACTAATACCCCATAGTAAACGGAAGAGGCATCTTTTTTGTTTTAAAGATTTATTGATTGGAGATGGGTATGCGTAGGATTAGCTAGTTGGTAAGGTAACGGCTTACCAAGGCGACGATCCTTAGGGGTTCTGAGAGGAAGGTCCCCCACACTGGTACTGAGACACGGACCAGACTCCTACGGGAGGCAGCAGTGAGGAATATTGGTCAATGGTCGAGAGACTGAACCAGCCAAGTCGCGTGAAGGAAGACGGCTCTATGAGTTGTAAACTTCTTTTGTACAGGAGTAAAGTGAGACACGTGTGTTTTATTGCAAGTACTGTACGAATAAGCATCGGCTAACTC
>GV2UCFN02GSCQN
GGTGCGTAACACGTATACAACCTACCTTCAATTGGGGGATAACCTGGAGAAATTTGGACTAATACCCCATAGTAAACGGAAGAGGCATCTTTTTTGTTTTAAAGATTTATTGATTGGAGATGGGTATGCGTAGGATTAGCTAGTTGGTAAGGTAACGGCTTACCAAGGCGACGATCCTTAGGGGTTCTGAGAGGAAGGTCCCCCACACTGGTACTGAGACACGGACCAGACTCCTACGGGAGGCAGCAGTGAGGAATATTGGTCAATGGTCGAGAGACTGAACCAGCCAAGTCGCGTGAAGGAAGACGGCTCTATGAGTTGTAAACTTCTTTTGTACAGGAGTAAAGTGAGACACGTGTGTTTTATTGCAAGTACTGTACGAATAAGCATCGGCTAACTC
>GV2UCFN02JGXCE
GGTGCGTAACACGTATACAACCTACCTTCAATTGGGGGATAACCTGGAGAAATTTGGACTAATACCCCATAGTAAACGGAAGAGGCATCTTTTTTGTTTTAAAGATTTATTGATTGGAGATGGGTATGCGTAGGATTAGCTAGTTGGTAAGGTAACGGCTTACCAAGGCGACGATCCTTAGGGGTTCTGAGAGGAAGGTCCCCCACACTGGTACTGAGACACGGACCAGACTCCTACGGGAGGCAGCAGTGAGGAATATTGGTCAATGGTCGAGAGACTGAACCAGCCAAGTCGCGTGAAGGAAGACGGCTCTATGAGTTGTAAACTTCTTTTGTACAGGAGTAAAGTGAGACACGTGTGTTTTATTGCAAGTACTGTACGAATAAGCATCGGCTAACTC
>GV2UCFN02HB6YJ
GGTGCGTAACACGTATACAACCTACCTTCAATTGGGGGATAACCTGGAGAAATTTGGACTAATACCCCATAGTAAACGGAAGAGGCATCTTTTTTGTTTTAAAGATTTATTGATTGGAGATGGGTATGCGTAGGATTAGCTAGTTGGTAAGGTAACGGCTTACCAAGGCGACGATCCTTAGGGGTTCTGAGAGGAAGGTCCCCCACACTGGTACTGAGACACGGACCAGACTCCTACGGGAGGCAGCAGTGAGGAATATTGGTCAATGGTCGAGAGACTGAACCAGCCAAGTCGCGTGAAGGAAGACGGCTCTATGAGTTGTAAACTTCTTTTGTACAGGAGTAAAGTGAGACACGTGTGTTTTATTGCAAGTACTGTACGAATAAGCATCGGCTAACTC
>GV2UCFN02HYQNK
GGTGCGTAACACGTATACAACCTACCTTCAATTGGGGGATAACCTGGAGAAATTTGGACTAATACCCCATAGTAAACGGAAGAGGCATCTTTTTTGTTTTAAAGATTTATTGATTGGAGATGGGTATGCGTAGGATTAGCTAGTTGGTAAGGTAACGGCTTACCAAGGCGACGATCCTTAGGGGTTCTGAGAGGAAGGTCCCCCACACTGGTACTGAGACACGGACCAGACTCCTACGGGAGGCAGCAGTGAGGAATATTGGTCAATGGTCGAGAGACTGAACCAGCCAAGTCGCGTGAAGGAAGACGGCTCTATGAGTTGTAAACTTCTTTTGTACAGGAGTAAAGTGAGACACGTGTGTTTTATTGCAAGTACTGTACGAATAAGCATCGGCTAACTC
>GV2UCFN02FXKP3
GGTGCGTAACACGTATACAACCTACCTTCAATTGGGGGATAACCTGGAGAAATTTGGACTAATACCCCATAGTAAACGGAAGAGGCATCTTTTTTGTTTTAAAGATTTATTGATTGGAGATGGGTATGCGTAGGATTAGCTAGTTGGTAAGGTAACGGCTTACCAAGGCGACGATCCTTAGGGGTTCTGAGAGGAAGGTCCCCCACACTGGTACTGAGACACGGACCAGACTCCTACGGGAGGCAGCAGTGAGGAATATTGGTCAATGGTCGAGAGACTGAACCAGCCAAGTCGCGTGAAGGAAGACGGCTCTATGAGTTGTAAACTTCTTTTGTACAGGAGTAAAGTGAGACACGTGTGTTTTATTGCAAGTACTGTACGAATAAGCATCGGCTAACTC
>GV2UCFN02FSJ96
GGTGCGTAACACGTATACAACCTACCTTCAATTGGGGGATAACCTGGAGAAATTTGGACTAATACCCCATAGTAAACGGAAGAGGCATCTTTTTTGTTTTAAAGATTTATTGATTGGAGATGGGTATGCGTAGGATTAGCTAGTTGGTAAGGTAACGGCTTACCAAGGCGACGATCCTTAGGGGTTCTGAGAGGAAGGTCCCCCACACTGGTACTGAGACACGGACCAGACTCCTACGGGAGGCAGCAGTGAGGAATATTGGTCAATGGTCGAGAGACTGAACCAGCCAAGTCGCGTGAAGGAAGACGGCTCTATGAGTTGTAAACTTCTTTTGTACAGGAGTAAAGTGAGACACGTGTGTTTTATTGCAAGTACTGTACGAATAAGCATCGGCTAACTC
>GV2UCFN02IATTQ
GGTGCGTAACACGTATACAACCTACCTTCAATTGGGGGATAACCTGGAGAAATTTGGACTAATACCCCATAGTAAACGGAAGAGGCATCTTTTTTGTTTTAAAGATTTATTGATTGGAGATGGGTATGCGTAGGATTAGCTAGTTGGTAAGGTAACGGCTTACCAAGGCGACGATCCTTAGGGGTTCTGAGAGGAAGGTCCCCCACACTGGTACTGAGACACGGACCAGACTCCTACGGGAGGCAGCAGTGAGGAATATTGGTCAATGGTCGAGAGACTGAACCAGCCAAGTCGCGTGAAGGAAGACGGCTCTATGAGTTGTAAACTTCTTTTGTACAGGAGTAAAGTGAGACACGTGTGTTTTATTGCAAGTACTGTACGAATAAGCATCGGCTAACTC
>GV2UCFN02GARB1
GGTGCGTAACACGTATACAACCTACCTTCAATTGGGGGATAACCTGGAGAAATTTGGACTAATACCCCATAGTAAACGGAAGAGGCATCTTTTTTGTTTTAAAGATTTATTGATTGGAGATGGGTATGCGTAGGATTAGCTAGTTGGTAAGGTAACGGCTTACCAAGGCGACGATCCTTAGGGGTTCTGAGAGGAAGGTCCCCCACACTGGTACTGAGACACGGACCAGACTCCTACGGGAGGCAGCAGTGAGGAATATTGGTCAATGGTCGAGAGACTGAACCAGCCAAGTCGCGTGAAGGAAGACGGCTCTATGAGTTGTAAACTTCTTTTGTACAGGAGTAAAGTGAGACACGTGTGTTTTATTGCAAGTACTGTACGAATAAGCATCGGCTAACTC
>GV2UCFN02JTBH2
GGTGCGTAACACGTATACAACCTACCTTCAATTGGGGGATAACCTGGAGAAATTTGGACTAATACCCCATAGTAAACGGAAGAGGCATCTTTTTTGTTTTAAAGATTTATTGATTGGAGATGGGTATGCGTAGGATTAGCTAGTTGGTAAGGTAACGGCTTACCAAGGCGACGATCCTTAGGGGTTCTGAGAGGAAGGTCCCCCACACTGGTACTGAGACACGGACCAGACTCCTACGGGAGGCAGCAGTGAGGAATATTGGTCAATGGTCGAGAGACTGAACCAGCCAAGTCGCGTGAAGGAAGACGGCTCTATGAGTTGTAAACTTCTTTTGTACAGGAGTAAAGTGAGACACGTGTGTTTTATTGCAAGTACTGTACGAATAAGCATCGGCTAACTC
>GV2UCFN02FWSTJ
GGTGCGTAACACGTATACAACCTACCTTCAATTGGGGGATAACCTGGAGAAATTTGGACTAATACCCCATAGTAAACGGAAGAGGCATCTTTTTTGTTTTAAAGATTTATTGATTGGAGATGGGTATGCGTAGGATTAGCTAGTTGGTAAGGTAACGGCTTACCAAGGCGACGATCCTTAGGGGTTCTGAGAGGAAGGTCCCCCACACTGGTACTGAGACACGGACCAGACTCCTACGGGAGGCAGCAGTGAGGAATATTGGTCAATGGTCGAGAGACTGAACCAGCCAAGTCGCGTGAAGGAAGACGGCTCTATGAGTTGTAAACTTCTTTTGTACAGGAGTAAAGTGAGACACGTGTGTTTTATTGCAAGTACTGTACGAATAAGCATCGGCTAACTC
>GV2UCFN02FNKTW
GGTGCGTAACACGTATACAACCTACCTTCAATTGGGGGATAACCTGGAGAAATTTGGACTAATACCCCATAGTAAACGGAAGAGGCATCTTTTTTGTTTTAAAGATTTATTGATTGGAGATGGGTATGCGTAGGATTAGCTAGTTGGTAAGGTAACGGCTTACCAAGGCGACGATCCTTAGGGGTTCTGAGAGGAAGGTCCCCCACACTGGTACTGAGACACGGACCAGACTCCTACGGGAGGCAGCAGTGAGGAATATTGGTCAATGGTCGAGAGACTGAACCAGCCAAGTCGCGTGAAGGAAGACGGCTCTATGAGTTGTAAACTTCTTTTGTACAGGAGTAAAGTGAGACACGTGTGTTTTATTGCAAGTACTGTACGAATAAGCATCGGCTAACTC
>GV2UCFN02HRWG7
GGTGCGTAACACGTATACAACCTACCTTCAATTGGGGGATAACCTGGAGAAATTTGGACTAATACCCCATAGTAAACGGAAGAGGCATCTTTTTTGTTTTAAAGATTTATTGATTGGAGATGGGTATGCGTAGGATTAGCTAGTTGGTAAGGTAACGGCTTACCAAGGCGACGATCCTTAGGGGTTCTGAGAGGAAGGTCCCCCACACTGGTACTGAGACACGGACCAGACTCCTACGGGAGGCAGCAGTGAGGAATATTGGTCAATGGTCGAGAGACTGAACCAGCCAAGTCGCGTGAAGGAAGACGGCTCTATGAGTTGTAAACTTCTTTTGTACAGGAGTAAAGTGAGACACGTGTGTTTTATTGCAAGTACTGTACGAATAAGCATCGGCTAACTC
>GV2UCFN02I7M3S
GGTGCGTAACACGTATACAACCTACCTTCAATTGGGGGATAACCTGGAGAAATTTGGACTAATACCCCATAGTAAACGGAAGAGGCATCTTTTTTGTTTTAAAGATTTATTGATTGGAGATGGGTATGCGTAGGATTAGCTAGTTGGTAAGGTAACGGCTTACCAAGGCGACGATCCTTAGGGGTTCTGAGAGGAAGGTCCCCCACACTGGTACTGAGACACGGACCAGACTCCTACGGGAGGCAGCAGTGAGGAATATTGGTCAATGGTCGAGAGACTGAACCAGCCAAGTCGCGTGAAGGAAGACGGCTCTATGAGTTGTAAACTTCTTTTGTACAGGAGTAAAGTGAGACACGTGTGTTTTATTGCAAGTACTGTACGAATAAGCATCGGCTAACTC
>GV2UCFN02JE38F
GGTGCGTAACACGTATACAACCTACCTTCAATTGGGGGATAACCTGGAGAAATTTGGACTAATACCCCATAGTAAACGGAAGAGGCATCTTTTTTGTTTTAAAGATTTATTGATTGGAGATGGGTATGCGTAGGATTAGCTAGTTGGTAAGGTAACGGCTTACCAAGGCGACGATCCTTAGGGGTTCTGAGAGGAAGGTCCCCCACACTGGTACTGAGACACGGACCAGACTCCTACGGGAGGCAGCAGTGAGGAATATTGGTCAATGGTCGAGAGACTGAACCAGCCAAGTCGCGTGAAGGAAGACGGCTCTATGAGTTGTAAACTTCTTTTGTACAGGAGTAAAGTGAGACACGTGTGTTTTATTGCAAGTACTGTACGAATAAGCATCGGCTAACTC
>GV2UCFN02HSSG9
GGTGCGTAACACGTATACAACCTACCTTCAATTGGGGGATAACCTGGAGAAATTTGGACTAATACCCCATAGTAAACGGAAGAGGCATCTTTTTTGTTTTAAAGATTTATTGATTGGAGATGGGTATGCGTAGGATTAGCTAGTTGGTAAGGTAACGGCTTACCAAGGCGACGATCCTTAGGGGTTCTGAGAGGAAGGTCCCCCACACTGGTACTGAGACACGGACCAGACTCCTACGGGAGGCAGCAGTGAGGAATATTGGTCAATGGTCGAGAGACTGAACCAGCCAAGTCGCGTGAAGGAAGACGGCTCTATGAGTTGTAAACTTCTTTTGTACAGGAGTAAAGTGAGACACGTGTGTTTTATTGCAAGTACTGTACGAATAAGCATCGGCTAACTC
>GV2UCFN02G287H
GGTGCGTAACACGTATACAACCTACCTTCAATTGGGGGATAACCTGGAGAAATTTGGACTAATACCCCATAGTAAACGGAAGAGGCATCTTTTTTGTTTTAAAGATTTATTGATTGGAGATGGGTATGCGTAGGATTAGCTAGTTGGTAAGGTAACGGCTTACCAAGGCGACGATCCTTAGGGGTTCTGAGAGGAAGGTCCCCCACACTGGTACTGAGACACGGACCAGACTCCTACGGGAGGCAGCAGTGAGGAATATTGGTCAATGGTCGAGAGACTGAACCAGCCAAGTCGCGTGAAGGAAGACGGCTCTATGAGTTGTAAACTTCTTTTGTACAGGAGTAAAGTGAGACACGTGTGTTTTATTGCAAGTACTGTACGAATAAGCATCGGCTAACTC
>GV2UCFN02I1HJW
GGTGCGTAACACGTATACAACCTACCTTCAATTGGGGGATAACCTGGAGAAATTTGGACTAATACCCCATAGTAAACGGAAGAGGCATCTTTTTTGTTTTAAAGATTTATTGATTGGAGATGGGTATGCGTAGGATTAGCTAGTTGGTAAGGTAACGGCTTACCAAGGCGACGATCCTTAGGGGTTCTGAGAGGAAGGTCCCCCACACTGGTACTGAGACACGGACCAGACTCCTACGGGAGGCAGCAGTGAGGAATATTGGTCAATGGTCGAGAGACTGAACCAGCCAAGTCGCGTGAAGGAAGACGGCTCTATGAGTTGTAAACTTCTTTTGTACAGGAGTAAAGTGAGACACGTGTGTTTTATTGCAAGTACTGTACGAATAAGCATCGGCTAACTC
>GV2UCFN02IO04M
GGTGCGTAACACGTATACAACCTACCTTCAATTGGGGGATAACCTGGAGAAATTTGGACTAATACCCCATAGTAAACGGAAGAGGCATCTTTTTTGTTTTAAAGATTTATTGATTGGAGATGGGTATGCGTAGGATTAGCTAGTTGGTAAGGTAACGGCTTACCAAGGCGACGATCCTTAGGGGTTCTGAGAGGAAGGTCCCCCACACTGGTACTGAGACACGGACCAGACTCCTACGGGAGGCAGCAGTGAGGAATATTGGTCAATGGTCGAGAGACTGAACCAGCCAAGTCGCGTGAAGGAAGACGGCTCTATGAGTTGTAAACTTCTTTTGTACAGGAGTAAAGTGAGACACGTGTGTTTTATTGCAAGTACTGTACGAATAAGCATCGGCTAACTC
>GV2UCFN02GKR5G
GGTGCGTAACACGTATACAACCTACCTTCAATTGGGGGATAACCTGGAGAAATTTGGACTAATACCCCATAGTAAACGGAAGAGGCATCTTTTTTGTTTTAAAGATTTATTGATTGGAGATGGGTATGCGTAGGATTAGCTAGTTGGTAAGGTAACGGCTTACCAAGGCGACGATCCTTAGGGGTTCTGAGAGGAAGGTCCCCCACACTGGTACTGAGACACGGACCAGACTCCTACGGGAGGCAGCAGTGAGGAATATTGGTCAATGGTCGAGAGACTGAACCAGCCAAGTCGCGTGAAGGAAGACGGCTCTATGAGTTGTAAACTTCTTTTGTACAGGAGTAAAGTGAGACACGTGTGTTTTATTGCAAGTACTGTACGAATAAGCATCGGCTAACTC
>GV2UCFN02IQOYH
GGTGCGTAACACGTATACAACCTACCTTCAATTGGGGGATAACCTGGAGAAATTTGGACTAATACCCCATAGTAAACGGAAGAGGCATCTTTTTTGTTTTAAAGATTTATTGATTGGAGATGGGTATGCGTAGGATTAGCTAGTTGGTAAGGTAACGGCTTACCAAGGCGACGATCCTTAGGGGTTCTGAGAGGAAGGTCCCCCACACTGGTACTGAGACACGGACCAGACTCCTACGGGAGGCAGCAGTGAGGAATATTGGTCAATGGTCGAGAGACTGAACCAGCCAAGTCGCGTGAAGGAAGACGGCTCTATGAGTTGTAAACTTCTTTTGTACAGGAGTAAAGTGAGACACGTGTGTTTTATTGCAAGTACTGTACGAATAAGCATCGGCTAACTC
>GV2UCFN02HCYUN
GGTGCGTAACACGTATACAACCTACCTTCAATTGGGGGATAACCTGGAGAAATTTGGACTAATACCCCATAGTAAACGGAAGAGGCATCTTTTTTGTTTTAAAGATTTATTGATTGGAGATGGGTATGCGTAGGATTAGCTAGTTGGTAAGGTAACGGCTTACCAAGGCGACGATCCTTAGGGGTTCTGAGAGGAAGGTCCCCCACACTGGTACTGAGACACGGACCAGACTCCTACGGGAGGCAGCAGTGAGGAATATTGGTCAATGGTCGAGAGACTGAACCAGCCAAGTCGCGTGAAGGAAGACGGCTCTATGAGTTGTAAACTTCTTTTGTACAGGAGTAAAGTGAGACACGTGTGTTTTATTGCAAGTACTGTACGAATAAGCATCGGCTAACTC
>GV2UCFN02H85SI
GGTGCGTAACACGTATACAACCTACCTTCAATTGGGGGATAACCTGGAGAAATTTGGACTAATACCCCATAGTAAACGGAAGAGGCATCTTTTTTGTTTTAAAGATTTATTGATTGGAGATGGGTATGCGTAGGATTAGCTAGTTGGTAAGGTAACGGCTTACCAAGGCGACGATCCTTAGGGGTTCTGAGAGGAAGGTCCCCCACACTGGTACTGAGACACGGACCAGACTCCTACGGGAGGCAGCAGTGAGGAATATTGGTCAATGGTCGAGAGACTGAACCAGCCAAGTCGCGTGAAGGAAGACGGCTCTATGAGTTGTAAACTTCTTTTGTACAGGAGTAAAGTGAGACACGTGTGTTTTATTGCAAGTACTGTACGAATAAGCATCGGCTAACTC
>GV2UCFN02G455W
GGTGCGTAACACGTATACAACCTACCTTCAATTGGGGGATAACCTGGAGAAATTTGGACTAATACCCCATAGTAAACGGAAGAGGCATCTTTTTTGTTTTAAAGATTTATTGATTGGAGATGGGTATGCGTAGGATTAGCTAGTTGGTAAGGTAACGGCTTACCAAGGCGACGATCCTTAGGGGTTCTGAGAGGAAGGTCCCCCACACTGGTACTGAGACACGGACCAGACTCCTACGGGAGGCAGCAGTGAGGAATATTGGTCAATGGTCGAGAGACTGAACCAGCCAAGTCGCGTGAAGGAAGACGGCTCTATGAGTTGTAAACTTCTTTTGTACAGGAGTAAAGTGAGACACGTGTGTTTTATTGCAAGTACTGTACGAATAAGCATCGGCTAACTC
>GV2UCFN02IFYUF
GGTGCGTAACACGTATACAACCTACCTTCAATTGGGGGATAACCTGGAGAAATTTGGACTAATACCCCATAGTAAACGGAAGAGGCATCTTTTTTGTTTTAAAGATTTATTGATTGGAGATGGGTATGCGTAGGATTAGCTAGTTGGTAAGGTAACGGCTTACCAAGGCGACGATCCTTAGGGGTTCTGAGAGGAAGGTCCCCCACACTGGTACTGAGACACGGACCAGACTCCTACGGGAGGCAGCAGTGAGGAATATTGGTCAATGGTCGAGAGACTGAACCAGCCAAGTCGCGTGAAGGAAGACGGCTCTATGAGTTGTAAACTTCTTTTGTACAGGAGTAAAGTGAGACACGTGTGTTTTATTGCAAGTACTGTACGAATAAGCATCGGCTAACTC
>GV2UCFN02GHLHN
GGTGCGTAACACGTATACAACCTACCTTCAATTGGGGGATAACCTGGAGAAATTTGGACTAATACCCCATAGTAAACGGAAGAGGCATCTTTTTTGTTTTAAAGATTTATTGATTGGAGATGGGTATGCGTAGGATTAGCTAGTTGGTAAGGTAACGGCTTACCAAGGCGACGATCCTTAGGGGTTCTGAGAGGAAGGTCCCCCACACTGGTACTGAGACACGGACCAGACTCCTACGGGAGGCAGCAGTGAGGAATATTGGTCAATGGTCGAGAGACTGAACCAGCCAAGTCGCGTGAAGGAAGACGGCTCTATGAGTTGTAAACTTCTTTTGTACAGGAGTAAAGTGAGACACGTGTGTTTTATTGCAAGTACTGTACGAATAAGCATCGGCTAACTC
>GV2UCFN02IVPU3
GGTGCGTAACACGTATACAACCTACCTTCAATTGGGGAATAACCTGGAGAAATTTGGACTAATACCCCATAGTAAACGGAAGAGGCATCTTTTTTGTTTTAAAGATTTATTGATTGGAGATGGGTATGCGTAGGATTAGCTAGTTGGTAAGGTAACGGCTTACCAAGGCAACGATCCTTAGGGGTTCTGAGAGGAAGGTCCCCCACACTGGTACTGAGACACGGACCAGACTCCTACGGGAGGCAGCAGTGAGGAATATTGGTCAATGGTCGAGAGACTGAACCAGCCAAGTCGCGTGAAGGAAGACGGCTCTATGAGTTGTAAACTTCTTTTGTACAGGAGTAAAGTGAGACACGTGTGTTTTATTGCAAGTACTGTACGAATAAGCATCGGCTAACTC
>GV2UCFN02G7OFT
GGTGCGTAACACGTATACAACCTACCTTCAATTGGGGAATAACCTGGAGAAATTTGGACTAATACCCCATAGTAAACGGAAGAGGCATCTTTTTTGTTTTAAAGATTTATTGATTGGAGATGGGTATGCGTAGGATTAGCTAGTTGGTAAGGTAACGGCTTACCAAGGCAACGATCCTTAGGGGTTCTGAGAGGAAGGTCCCCCACACTGGTACTGAGACACGGACCAGACTCCTACGGGAGGCAGCAGTGAGGAATATTGGTCAATGGTCGAGAGACTGAACCAGCCAAGTCGCGTGAAGGAAGACGGCTCTATGAGTTGTAAACTTCTTTTGTACAGGAGTAAAGTGAGACACGTGTGTTTTATTGCAAGTACTGTACGAATAAGCATCGGCTAACTC
>GV2UCFN02HK448
GGTGCGTAACACGTATACAACCTACCTTCAATTGGGGAATAACCTGGAGAAATTTGGACTAATACCCCATAGTAAACGGAAGAGGCATCTTTTTTGTTTTAAAGATTTATTGATTGGAGATGGGTATGCGTAGGATTAGCTAGTTGGTAAGGTAACGGCTTACCAAGGCAACGATCCTTAGGGGTTCTGAGAGGAAGGTCCCCCACACTGGTACTGAGACACGGACCAGACTCCTACGGGAGGCAGCAGTGAGGAATATTGGTCAATGGTCGAGAGACTGAACCAGCCAAGTCGCGTGAAGGAAGACGGCTCTATGAGTTGTAAACTTCTTTTGTACAGGAGTAAAGTGAGACACGTGTGTTTTATTGCAAGTACTGTACGAATAAGCATCGGCTAACTC
>GV2UCFN02HWHL1
GGTGCGTAACACGTATACAACCTACCTTCAATTGGGGAATAACCTGGAGAAATTTGGACTAATACCCCATAGTAAACGGAAGAGGCATCTTTTTTGTTTTAAAGATTTATTGATTGGAGATGGGTATGCGTAGGATTAGCTAGTTGGTAAGGTAACGGCTTACCAAGGCAACGATCCTTAGGGGTTCTGAGAGGAAGGTCCCCCACACTGGTACTGAGACACGGACCAGACTCCTACGGGAGGCAGCAGTGAGGAATATTGGTCAATGGTCGAGAGACTGAACCAGCCAAGTCGCGTGAAGGAAGACGGCTCTATGAGTTGTAAACTTCTTTTGTACAGGAGTAAAGTGAGACACGTGTGTTTTATTGCAAGTACTGTACGAATAAGCATCGGCTAACTC
>GV2UCFN02H1VRU
GGTGCGTAACACGTATACAACCTACCTTCAATTGGGGAATAACCTGGAGAAATTTGGACTAATACCCCATAGTAAACGGAAGAGGCATCTTTTTTGTTTTAAAGATTTATTGATTGGAGATGGGTATGCGTAGGATTAGCTAGTTGGTAAGGTAACGGCTTACCAAGGCAACGATCCTTAGGGGTTCTGAGAGGAAGGTCCCCCACACTGGTACTGAGACACGGACCAGACTCCTACGGGAGGCAGCAGTGAGGAATATTGGTCAATGGTCGAGAGACTGAACCAGCCAAGTCGCGTGAAGGAAGACGGCTCTATGAGTTGTAAACTTCTTTTGTACAGGAGTAAAGTGAGACACGTGTGTTTTATTGCAAGTACTGTACGAATAAGCATCGGCTAACTC
>GV2UCFN02F5QK6
GGTGCGTAACACGTATACAACCTACCTTCAATTGGGGAATAACCTGGAGAAATTTGGACTAATACCCCATAGTAAACGGAAGAGGCATCTTTTTTGTTTTAAAGATTTATTGATTGGAGATGGGTATGCGTAGGATTAGCTAGTTGGTAAGGTAACGGCTTACCAAGGCAACGATCCTTAGGGGTTCTGAGAGGAAGGTCCCCCACACTGGTACTGAGACACGGACCAGACTCCTACGGGAGGCAGCAGTGAGGAATATTGGTCAATGGTCGAGAGACTGAACCAGCCAAGTCGCGTGAAGGAAGACGGCTCTATGAGTTGTAAACTTCTTTTGTACAGGAGTAAAGTGAGACACGTGTGTTTTATTGCAAGTACTGTACGAATAAGCATCGGCTAACTC
>GV2UCFN02G8A7V
GGTGCGTAACACGTATACAACCTACCTTCAATTGGGGAATAACCTGGAGAAATTTGGACTAATACCCCATAGTAAACGGAAGAGGCATCTTTTTTGTTTTAAAGATTTATTGATTGGAGATGGGTATGCGTAGGATTAGCTAGTTGGTAAGGTAACGGCTTACCAAGGCAACGATCCTTAGGGGTTCTGAGAGGAAGGTCCCCCACACTGGTACTGAGACACGGACCAGACTCCTACGGGAGGCAGCAGTGAGGAATATTGGTCAATGGTCGAGAGACTGAACCAGCCAAGTCGCGTGAAGGAAGACGGCTCTATGAGTTGTAAACTTCTTTTGTACAGGAGTAAAGTGAGACACGTGTGTTTTATTGCAAGTACTGTACGAATAAGCATCGGCTAACTC
>GV2UCFN02HX33J
GGTGCGTAACACGTATACAACCTACCTTCAATTGGGGAATAACCTGGAGAAATTTGGACTAATACCCCATAGTAAACGGAAGAGGCATCTTTTTTGTTTTAAAGATTTATTGATTGGAGATGGGTATGCGTAGGATTAGCTAGTTGGTAAGGTAACGGCTTACCAAGGCAACGATCCTTAGGGGTTCTGAGAGGAAGGTCCCCCACACTGGTACTGAGACACGGACCAGACTCCTACGGGAGGCAGCAGTGAGGAATATTGGTCAATGGTCGAGAGACTGAACCAGCCAAGTCGCGTGAAGGAAGACGGCTCTATGAGTTGTAAACTTCTTTTGTACAGGAGTAAAGTGAGACACGTGTGTTTTATTGCAAGTACTGTACGAATAAGCATCGGCTAACTC
>GV2UCFN02IRZO3
GGTGCGTAACACGTATACAACCTACCTTCAATTGGGGAATAACCTGGAGAAATTTGGACTAATACCCCATAGTAAACGGAAGAGGCATCTTTTTTGTTTTAAAGATTTATTGATTGGAGATGGGTATGCGTAGGATTAGCTAGTTGGTAAGGTAACGGCTTACCAAGGCAACGATCCTTAGGGGTTCTGAGAGGAAGGTCCCCCACACTGGTACTGAGACACGGACCAGACTCCTACGGGAGGCAGCAGTGAGGAATATTGGTCAATGGTCGAGAGACTGAACCAGCCAAGTCGCGTGAAGGAAGACGGCTCTATGAGTTGTAAACTTCTTTTGTACAGGAGTAAAGTGAGACACGTGTGTTTTATTGCAAGTACTGTACGAATAAGCATCGGCTAACTC
>GV2UCFN02HU53D
GGTGCGTAACACGTATACAACCTACCTTCAATTGGGGAATAACCTGGAGAAATTTGGACTAATACCCCATAGTAAACGGAAGAGGCATCTTTTTTGTTTTAAAGATTTATTGATTGGAGATGGGTATGCGTAGGATTAGCTAGTTGGTAAGGTAACGGCTTACCAAGGCAACGATCCTTAGGGGTTCTGAGAGGAAGGTCCCCCACACTGGTACTGAGACACGGACCAGACTCCTACGGGAGGCAGCAGTGAGGAATATTGGTCAATGGTCGAGAGACTGAACCAGCCAAGTCGCGTGAAGGAAGACGGCTCTATGAGTTGTAAACTTCTTTTGTACAGGAGTAAAGTGAGACACGTGTGTTTTATTGCAAGTACTGTACGAATAAGCATCGGCTAACTC
>GV2UCFN02I20KO
GGTGCGTAACACGTATACAACCTACCTTCAATTGGGGAATAACCTGGAGAAATTTGGACTAATACCCCATAGTAAACGGAAGAGGCATCTTTTTTGTTTTAAAGATTTATTGATTGGAGATGGGTATGCGTAGGATTAGCTAGTTGGTAAGGTAACGGCTTACCAAGGCAACGATCCTTAGGGGTTCTGAGAGGAAGGTCCCCCACACTGGTACTGAGACACGGACCAGACTCCTACGGGAGGCAGCAGTGAGGAATATTGGTCAATGGTCGAGAGACTGAACCAGCCAAGTCGCGTGAAGGAAGACGGCTCTATGAGTTGTAAACTTCTTTTGTACAGGAGTAAAGTGAGACACGTGTGTTTTATTGCAAGTACTGTACGAATAAGCATCGGCTAACTC
>GV2UCFN02HS5JZ
GGTGCGTAACACGTATACAACCTACCTTCAATTGGGGAATAACCTGGAGAAATTTGGACTAATACCCCATAGTAAACGGAAGAGGCATCTTTTTTGTTTTAAAGATTTATTGATTGGAGATGGGTATGCGTAGGATTAGCTAGTTGGTAAGGTAACGGCTTACCAAGGCAACGATCCTTAGGGGTTCTGAGAGGAAGGTCCCCCACACTGGTACTGAGACACGGACCAGACTCCTACGGGAGGCAGCAGTGAGGAATATTGGTCAATGGTCGAGAGACTGAACCAGCCAAGTCGCGTGAAGGAAGACGGCTCTATGAGTTGTAAACTTCTTTTGTACAGGAGTAAAGTGAGACACGTGTGTTTTATTGCAAGTACTGTACGAATAAGCATCGGCTAACTC
>GV2UCFN02I3E82
GGTGCGTAACACGTATACAACCTACCTTCAATTGGGGAATAACCTGGAGAAATTTGGACTAATACCCCATAGTAAACGGAAGAGGCATCTTTTTTGTTTTAAAGATTTATTGATTGGAGATGGGTATGCGTAGGATTAGCTAGTTGGTAAGGTAACGGCTTACCAAGGCAACGATCCTTAGGGGTTCTGAGAGGAAGGTCCCCCACACTGGTACTGAGACACGGACCAGACTCCTACGGGAGGCAGCAGTGAGGAATATTGGTCAATGGTCGAGAGACTGAACCAGCCAAGTCGCGTGAAGGAAGACGGCTCTATGAGTTGTAAACTTCTTTTGTACAGGAGTAAAGTGAGACACGTGTGTTTTATTGCAAGTACTGTACGAATAAGCATCGGCTAACTC
>GV2UCFN02IGOQZ
GGTGCGTAACACGTATACAACCTACCTTCAATTGGGGAATAACCTGGAGAAATTTGGACTAATACCCCATAGTAAACGGAAGAGGCATCTTTTTTGTTTTAAAGATTTATTGATTGGAGATGGGTATGCGTAGGATTAGCTAGTTGGTAAGGTAACGGCTTACCAAGGCAACGATCCTTAGGGGTTCTGAGAGGAAGGTCCCCCACACTGGTACTGAGACACGGACCAGACTCCTACGGGAGGCAGCAGTGAGGAATATTGGTCAATGGTCGAGAGACTGAACCAGCCAAGTCGCGTGAAGGAAGACGGCTCTATGAGTTGTAAACTTCTTTTGTACAGGAGTAAAGTGAGACACGTGTGTTTTATTGCAAGTACTGTACGAATAAGCATCGGCTAACTC
>GV2UCFN02JOANP
GGTGCGTAACACGTATACAACCTACCTTCAATTGGGGAATAACCTGGAGAAATTTGGACTAATACCCCATAGTAAACGGAAGAGGCATCTTTTTTGTTTTAAAGATTTATTGATTGGAGATGGGTATGCGTAGGATTAGCTAGTTGGTAAGGTAACGGCTTACCAAGGCAACGATCCTTAGGGGTTCTGAGAGGAAGGTCCCCCACACTGGTACTGAGACACGGACCAGACTCCTACGGGAGGCAGCAGTGAGGAATATTGGTCAATGGTCGAGAGACTGAACCAGCCAAGTCGCGTGAAGGAAGACGGCTCTATGAGTTGTAAACTTCTTTTGTACAGGAGTAAAGTGAGACACGTGTGTTTTATTGCAAGTACTGTACGAATAAGCATCGGCTAACTC
>GV2UCFN02IGKB7
GGTGCGTAACACGTATACAACCTACCTTCAATTGGGGAATAACCTGGAGAAATTTGGACTAATACCCCATAGTAAACGGAAGAGGCATCTTTTTTGTTTTAAAGATTTATTGATTGGAGATGGGTATGCGTAGGATTAGCTAGTTGGTAAGGTAACGGCTTACCAAGGCAACGATCCTTAGGGGTTCTGAGAGGAAGGTCCCCCACACTGGTACTGAGACACGGACCAGACTCCTACGGGAGGCAGCAGTGAGGAATATTGGTCAATGGTCGAGAGACTGAACCAGCCAAGTCGCGTGAAGGAAGACGGCTCTATGAGTTGTAAACTTCTTTTGTACAGGAGTAAAGTGAGACACGTGTGTTTTATTGCAAGTACTGTACGAATAAGCATCGGCTAACTC
>GV2UCFN02JA41A
GGTGCGTAACACGTATACAACCTACCTTCAATTGGGGAATAACCTGGAGAAATTTGGACTAATACCCCATAGTAAACGGAAGAGGCATCTTTTTTGTTTTAAAGATTTATTGATTGGAGATGGGTATGCGTAGGATTAGCTAGTTGGTAAGGTAACGGCTTACCAAGGCAACGATCCTTAGGGGTTCTGAGAGGAAGGTCCCCCACACTGGTACTGAGACACGGACCAGACTCCTACGGGAGGCAGCAGTGAGGAATATTGGTCAATGGTCGAGAGACTGAACCAGCCAAGTCGCGTGAAGGAAGACGGCTCTATGAGTTGTAAACTTCTTTTGTACAGGAGTAAAGTGAGACACGTGTGTTTTATTGCAAGTACTGTACGAATAAGCATCGGCTAACTC
>GV2UCFN02HGYF3
GGTGCGTAACACGTATACAACCTACCTTCAATTGGGGAATAACCTGGAGAAATTTGGACTAATACCCCATAGTAAACGGAAGAGGCATCTTTTTTGTTTTAAAGATTTATTGATTGGAGATGGGTATGCGTAGGATTAGCTAGTTGGTAAGGTAACGGCTTACCAAGGCAACGATCCTTAGGGGTTCTGAGAGGAAGGTCCCCCACACTGGTACTGAGACACGGACCAGACTCCTACGGGAGGCAGCAGTGAGGAATATTGGTCAATGGTCGAGAGACTGAACCAGCCAAGTCGCGTGAAGGAAGACGGCTCTATGAGTTGTAAACTTCTTTTGTACAGGAGTAAAGTGAGACACGTGTGTTTTATTGCAAGTACTGTACGAATAAGCATCGGCTAACTC
>GV2UCFN02GJOAG
GGTGCGTAACACGTATACAACCTACCTTCAATTGGGGAATAACCTGGAGAAATTTGGACTAATACCCCATAGTAAACGGAAGAGGCATCTTTTTTGTTTTAAAGATTTATTGATTGGAGATGGGTATGCGTAGGATTAGCTAGTTGGTAAGGTAACGGCTTACCAAGGCAACGATCCTTAGGGGTTCTGAGAGGAAGGTCCCCCACACTGGTACTGAGACACGGACCAGACTCCTACGGGAGGCAGCAGTGAGGAATATTGGTCAATGGTCGAGAGACTGAACCAGCCAAGTCGCGTGAAGGAAGACGGCTCTATGAGTTGTAAACTTCTTTTGTACAGGAGTAAAGTGAGACACGTGTGTTTTATTGCAAGTACTGTACGAATAAGCATCGGCTAACTC
>GV2UCFN02HWLTV
GGTGCGTAACACGTATACAACCTACCTTCAATTGGGGAATAACCTGGAGAAATTTGGACTAATACCCCATAGTAAACGGAAGAGGCATCTTTTTTGTTTTAAAGATTTATTGATTGGAGATGGGTATGCGTAGGATTAGCTAGTTGGTAAGGTAACGGCTTACCAAGGCAACGATCCTTAGGGGTTCTGAGAGGAAGGTCCCCCACACTGGTACTGAGACACGGACCAGACTCCTACGGGAGGCAGCAGTGAGGAATATTGGTCAATGGTCGAGAGACTGAACCAGCCAAGTCGCGTGAAGGAAGACGGCTCTATGAGTTGTAAACTTCTTTTGTACAGGAGTAAAGTGAGACACGTGTGTTTTATTGCAAGTACTGTACGAATAAGCATCGGCTAACTC
>GV2UCFN02F6PKE
GGTGCGTAACACGTATACAACCTACCTTCAATTGGGGAATAACCTGGAGAAATTTGGACTAATACCCCATAGTAAACGGAAGAGGCATCTTTTTTGTTTTAAAGATTTATTGATTGGAGATGGGTATGCGTAGGATTAGCTAGTTGGTAAGGTAACGGCTTACCAAGGCAACGATCCTTAGGGGTTCTGAGAGGAAGGTCCCCCACACTGGTACTGAGACACGGACCAGACTCCTACGGGAGGCAGCAGTGAGGAATATTGGTCAATGGTCGAGAGACTGAACCAGCCAAGTCGCGTGAAGGAAGACGGCTCTATGAGTTGTAAACTTCTTTTGTACAGGAGTAAAGTGAGACACGTGTGTTTTATTGCAAGTACTGTACGAATAAGCATCGGCTAACTC
>GV2UCFN02GYK8P
GGTGCGTAACACGTATACAACCTACCTTCAATTGGGGAATAACCTGGAGAAATTTGGACTAATACCCCATAGTAAACGGAAGAGGCATCTTTTTTGTTTTAAAGATTTATTGATTGGAGATGGGTATGCGTAGGATTAGCTAGTTGGTAAGGTAACGGCTTACCAAGGCAACGATCCTTAGGGGTTCTGAGAGGAAGGTCCCCCACACTGGTACTGAGACACGGACCAGACTCCTACGGGAGGCAGCAGTGAGGAATATTGGTCAATGGTCGAGAGACTGAACCAGCCAAGTCGCGTGAAGGAAGACGGCTCTATGAGTTGTAAACTTCTTTTGTACAGGAGTAAAGTGAGACACGTGTGTTTTATTGCAAGTACTGTACGAATAAGCATCGGCTAACTC
>GV2UCFN02HNEPE
GGTGCGTAACACGTATACAACCTACCTTCAATTGGGGAATAACCTGGAGAAATTTGGACTAATACCCCATAGTAAACGGAAGAGGCATCTTTTTTGTTTTAAAGATTTATTGATTGGAGATGGGTATGCGTAGGATTAGCTAGTTGGTAAGGTAACGGCTTACCAAGGCAACGATCCTTAGGGGTTCTGAGAGGAAGGTCCCCCACACTGGTACTGAGACACGGACCAGACTCCTACGGGAGGCAGCAGTGAGGAATATTGGTCAATGGTCGAGAGACTGAACCAGCCAAGTCGCGTGAAGGAAGACGGCTCTATGAGTTGTAAACTTCTTTTGTACAGGAGTAAAGTGAGACACGTGTGTTTTATTGCAAGTACTGTACGAATAAGCATCGGCTAACTC
>GV2UCFN02HC1XW
GGTGCGTAACACGTATACAACCTACCTTCAATTGGGGAATAACCTGGAGAAATTCGGACTAATACCCCATAGTAAACGGAAGAGGCATCTTTTTGTTTTAAAGATTTATTGATTGGAGATGGGTATGCGTAGGATTAGCTAGTTGGTAAGGTAACGGCTTACCAAGGCGACGATCCTTAGGGGTTCTGAGAGGAAGGTCCCCCACACTGGTACTGAGACACGGACCAGACTCCTACGGGAGGCAGCAGTGAGGAATATTGGTCAATGGTCGAGAGACTGAACCAGCCAAGTCGCGTGAAGGAAGACGGCTCTATGAGTTGTAAACTTCTTTTGTACAGGAGTAAAGTGAGACACGTGTGTTTTATTGCAAGTACTGTACGAATAAGCATCGGCTAACTC
>GV2UCFN02G4ADT
GGTGCGTAACACGTATACAACCTACCTTCAATTGGGGAATAACCTGGAGAAATTCGGACTAATACCCCATAGTAAACGGAAGAGGCATCTTTTTTGTTTTAAAGATTTATTGATTGGAGATGGGTATGCGTAGGATTAGCTAGTTGGTAAGGTAACGGCTTACCAAGGCGACGATCCTTAGGGGTTCTGAGAGGAAGGTCCCCCACACTGGTACTGAGACACGGACCAGACTCCTACGGGAGGCAGCAGTGAGGAATATTGGTCAATGGTCGAGAGACTGAACCAGCCAAGTCGCGTGAAGGAAGACGGCTCTATGAGTTGTAAACTTCTTTTGTACAGGAGTAAAGTGAGACACGTGTGTTTTATTGCAAGTACTGTACGAATAAGCATCGGCTAACTC
>GV2UCFN02IB7MJ
GGTGCGTAACACGTATACAACCTACCTTCAATTGGGGAATAACCTGGAGAAATTCGGACTAATACCCCATAGTAAACGGAAGAGGCATCTTTTTTGTTTTAAAGATTTATTGATTGGAGATGGGTATGCGTAGGATTAGCTAGTTGGTAAGGTAACGGCTTACCAAGGCGACGATCCTTAGGGGTTCTGAGAGGAAGGTCCCCCACACTGGTACTGAGACACGGACCAGACTCCTACGGGAGGCAGCAGTGAGGAATATTGGTCAATGGTCGAGAGACTGAACCAGCCAAGTCGCGTGAAGGAAGACGGCTCTATGAGTTGTAAACTTCTTTTGTACAGGAGTAAAGTGAGACACGTGTGTTTTATTGCAAGTACTGTACGAATAAGCATCGGCTAACTC
>GV2UCFN02JW8S5
GGTGCGTAACACGTATACAACCTACCTTCAATTGGGGAATAACCTGGAGAAATTCGGACTAATACCCCATAGTAAACGGAAGAGGCATCTTTTTTGTTTTAAAGATTTATTGATTGGAGATGGGTATGCGTAGGATTAGCTAGTTGGTAAGGTAACGGCTTACCAAGGCGACGATCCTTAGGGGTTCTGAGAGGAAGGTCCCCCACACTGGTACTGAGACACGGACCAGACTCCTACGGGAGGCAGCAGTGAGGAATATTGGTCAATGGTCGAGAGACTGAACCAGCCAAGTCGCGTGAAGGAAGACGGCTCTATGAGTTGTAAACTTCTTTTGTACAGGAGTAAAGTGAGACACGTGTGTTTTATTGCAAGTACTGTACGAATAAGCATCGGCTAACTC
>G35JFLI02HS4K2
GGTGCGTAACACGTATACAACCTACCTTCAATTGGGGGATAACCTGGAGAAATTCGGACTAATATCCCATAGCAAACAGAAGAGGCATCTTTTTGTTTAAAGATTTATTGATTGGAGATGGGTATGCGTAGGATTAGCTAGTTGGTAAGGTAACGGCTTACCAAGGCGACGATCCTTAGGGGTTCTGAGAGGAAGGTCCCCCACACTGGTACTGAGACACGGACCAGACTCCTACGGGAGGCAGCAGTGAGGAATATTGGTCAATGGTCGAGAGACTGAACCAGCCAAGTCGCGTGAAGGAAGACGGCTCTATGAGTTGTAAACTTCTTTTGTACAGGAGTAAAGTGAGACACGTGTGTTTTATTGCAAGTACTGTACGAATAAGCATCGGCTAACTC
>G35JFLI02FVKF5
GGTGCGTAACACGTATACAACCTACCTTCAATTGGGGGATAACCTGGAGAAATTCGGACTAATATCCCATAGCAAACAGAAGAGGCATCTTTTTGTTTAAAGATTTATTGATTGGAGATGGGTATGCGTAGGATTAGCTAGTTGGTAAGGTAACGGCTTACCAAGGCGACGATCCTTAGGGGTTCTGAGAGGAAGGTCCCCCACACTGGTACTGAGACACGGACCAGACTCCTACGGGAGGCAGCAGTGAGGAATATTGGTCAATGGTCGAGAGACTGAACCAGCCAAGTCGCGTGAAGGAAGACGGCTCTATGAGTTGTAAACTTCTTTTGTACAGGAGTAAAGTGAGACACGTGTGTTTTATTGCAAGTACTGTACGAATAAGCATCGGCTAACTC
>G3BZQ8102IDN2G
GGTGCGTAACACGTATACAACCTACCTTCAATTGGGGGATAACCTGGAGAAATTCGGACTAATATCCCATAGCAAACAGGAGAGGCATCTTTTTTGTTTTAAAGATTTATTGATTGGAGATGGGTATGCGTAGGATTAGCTAGTTGGTAAGGTAACGGCTTACCAAGGCGACGATCCTTAGGGGTTCTGAGAGGAAGGTCCCCCACACTGGTACTGAGACACGGACCAGACTCCTACGGGAGGCAGCAGTGAGGAATATTGGTCAATGGTCGAGAGACTGAACCAGCCAAGTCGCGTGAAGGAAGACGGCTCTATGAGTTGTAAACTTCTTTTGTACAGGAGTAAAGTGAGACACGTGTGTTTTATTGCAAGTACTGTACGAATAAGCATCGGCTAACTC
>G3BZQ8102I4CY7
GGTGCGTAACACGTATACAACCTACCTTCAATTGGGGGATAACCTGGAGAAATTCGGACTAATATCCCATAGCAAACAGGAGAGGCATCTTTTTTGTTTTAAAGATTTATTGATTGGAGATGGGTATGCGTAGGATTAGCTAGTTGGTAAGGTAACGGCTTACCAAGGCGACGATCCTTAGGGGTTCTGAGAGGAAGGTCCCCCACACTGGTACTGAGACACGGACCAGACTCCTACGGGAGGCAGCAGTGAGGAATATTGGTCAATGGTCGAGAGACTGAACCAGCCAAGTCGCGTGAAGGAAGACGGCTCTATGAGTTGTAAACTTCTTTTGTACAGGAGTAAAGTGAGACACGTGTGTTTTATTGCAAGTACTGTACGAATAAGCATCGGCTAACTC
>G3BZQ8102JKIDH
GGTGCGTAACACGTATACAACCTACCTTCAATTGGGGGATAACCTGGAGAAATTCGGACTAATATCCCATAGCAAACAGGAGAGGCATCTTTTTTGTTTTAAAGATTTATTGATTGGAGATGGGTATGCGTAGGATTAGCTAGTTGGTAAGGTAACGGCTTACCAAGGCGACGATCCTTAGGGGTTCTGAGAGGAAGGTCCCCCACACTGGTACTGAGACACGGACCAGACTCCTACGGGAGGCAGCAGTGAGGAATATTGGTCAATGGTCGAGAGACTGAACCAGCCAAGTCGCGTGAAGGAAGACGGCTCTATGAGTTGTAAACTTCTTTTGTACAGGAGTAAAGTGAGACACGTGTGTTTTATTGCAAGTACTGTACGAATAAGCATCGGCTAACTC
>G3BZQ8102FUDZB
GGTGCGTAACACGTATACAACCTACCTTCAATTGGGGGATAACCTGGAGAAATTCGGACTAATATCCCATAGCAAACAGGAGAGGCATCTTTTTTGTTTTAAAGATTTATTGATTGGAGATGGGTATGCGTAGGATTAGCTAGTTGGTAAGGTAACGGCTTACCAAGGCGACGATCCTTAGGGGTTCTGAGAGGAAGGTCCCCCACACTGGTACTGAGACACGGACCAGACTCCTACGGGAGGCAGCAGTGAGGAATATTGGTCAATGGTCGAGAGACTGAACCAGCCAAGTCGCGTGAAGGAAGACGGCTCTATGAGTTGTAAACTTCTTTTGTACAGGAGTAAAGTGAGACACGTGTGTTTTATTGCAAGTACTGTACGAATAAGCATCGGCTAACTC
>G3BZQ8102JXGJ1
GGTGCGTAACACGTATACAACCTACCTTCAATTGGGGGATAACCTGGAGAAATTCGGACTAATATCCCATAGCAAACAGGAGAGGCATCTTTTTTGTTTTAAAGATTTATTGATTGGAGATGGGTATGCGTAGGATTAGCTAGTTGGTAAGGTAACGGCTTACCAAGGCGACGATCCTTAGGGGTTCTGAGAGGAAGGTCCCCCACACTGGTACTGAGACACGGACCAGACTCCTACGGGAGGCAGCAGTGAGGAATATTGGTCAATGGTCGAGAGACTGAACCAGCCAAGTCGCGTGAAGGAAGACGGCTCTATGAGTTGTAAACTTCTTTTGTACAGGAGTAAAGTGAGACACGTGTGTTTTATTGCAAGTACTGTACGAATAAGCATCGGCTAACTC
>G3BZQ8102GWZI9
GGTGCGTAACACGTATACAACCTACCTTCAATTGGGGGATAACCTGGAGAAATTCGGACTAATATCCCATAGCAAACAGGAGAGGCATCTTTTTTGTTTTAAAGATTTATTGATTGGAGATGGGTATGCGTAGGATTAGCTAGTTGGTAAGGTAACGGCTTACCAAGGCGACGATCCTTAGGGGTTCTGAGAGGAAGGTCCCCCACACTGGTACTGAGACACGGACCAGACTCCTACGGGAGGCAGCAGTGAGGAATATTGGTCAATGGTCGAGAGACTGAACCAGCCAAGTCGCGTGAAGGAAGACGGCTCTATGAGTTGTAAACTTCTTTTGTACAGGAGTAAAGTGAGACACGTGTGTTTTATTGCAAGTACTGTACGAATAAGCATCGGCTAACTC
>G3BZQ8102F427R
GGTGCGTAACACGTATACAACCTACCTTCAATTGGGGGATAACCTGGAGAAATTCGGACTAATATCCCATAGCAAACAGGAGAGGCATCTTTTTTGTTTTAAAGATTTATTGATTGGAGATGGGTATGCGTAGGATTAGCTAGTTGGTAAGGTAACGGCTTACCAAGGCGACGATCCTTAGGGGTTCTGAGAGGAAGGTCCCCCACACTGGTACTGAGACACGGACCAGACTCCTACGGGAGGCAGCAGTGAGGAATATTGGTCAATGGTCGAGAGACTGAACCAGCCAAGTCGCGTGAAGGAAGACGGCTCTATGAGTTGTAAACTTCTTTTGTACAGGAGTAAAGTGAGACACGTGTGTTTTATTGCAAGTACTGTACGAATAAGCATCGGCTAACTC
>G3BZQ8102G29TC
GGTGCGTAACACGTATACAACCTACCTTCAATTGGGGGATAACCTGGAGAAATTCGGACTAATATCCCATAGCAAACAGGAGAGGCATCTTTTTTGTTTTAAAGATTTATTGATTGGAGATGGGTATGCGTAGGATTAGCTAGTTGGTAAGGTAACGGCTTACCAAGGCGACGATCCTTAGGGGTTCTGAGAGGAAGGTCCCCCACACTGGTACTGAGACACGGACCAGACTCCTACGGGAGGCAGCAGTGAGGAATATTGGTCAATGGTCGAGAGACTGAACCAGCCAAGTCGCGTGAAGGAAGACGGCTCTATGAGTTGTAAACTTCTTTTGTACAGGAGTAAAGTGAGACACGTGTGTTTTATTGCAAGTACTGTACGAATAAGCATCGGCTAACTC
>G3BZQ8102G8M6M
GGTGCGTAACACGTATACAACCTACCTTCAATTGGGGGATAACCTGGAGAAATTCGGACTAATATCCCATAGCAAACAGGAGAGGCATCTTTTTTGTTTTAAAGATTTATTGATTGGAGATGGGTATGCGTAGGATTAGCTAGTTGGTAAGGTAACGGCTTACCAAGGCGACGATCCTTAGGGGTTCTGAGAGGAAGGTCCCCCACACTGGTACTGAGACACGGACCAGACTCCTACGGGAGGCAGCAGTGAGGAATATTGGTCAATGGTCGAGAGACTGAACCAGCCAAGTCGCGTGAAGGAAGACGGCTCTATGAGTTGTAAACTTCTTTTGTACAGGAGTAAAGTGAGACACGTGTGTTTTATTGCAAGTACTGTACGAATAAGCATCGGCTAACTC
>G3BZQ8102I97Q8
GGTGCGTAACACGTATACAACCTACCTTCAATTGGGGGATAACCTGGAGAAATTCGGACTAATATCCCATAGCAAACAGGAGAGGCATCTTTTTTGTTTTAAAGATTTATTGATTGGAGATGGGTATGCGTAGGATTAGCTAGTTGGTAAGGTAACGGCTTACCAAGGCGACGATCCTTAGGGGTTCTGAGAGGAAGGTCCCCCACACTGGTACTGAGACACGGACCAGACTCCTACGGGAGGCAGCAGTGAGGAATATTGGTCAATGGTCGAGAGACTGAACCAGCCAAGTCGCGTGAAGGAAGACGGCTCTATGAGTTGTAAACTTCTTTTGTACAGGAGTAAAGTGAGACACGTGTGTTTTATTGCAAGTACTGTACGAATAAGCATCGGCTAACTC
>G3BZQ8102GDKM9
GGTGCGTAACACGTATACAACCTACCTTCAATTGGGGGATAACCTGGAGAAATTCGGACTAATATCCCATAGCAAACAGGAGAGGCATCTTTTTTGTTTTAAAGATTTATTGATTGGAGATGGGTATGCGTAGGATTAGCTAGTTGGTAAGGTAACGGCTTACCAAGGCGACGATCCTTAGGGGTTCTGAGAGGAAGGTCCCCCACACTGGTACTGAGACACGGACCAGACTCCTACGGGAGGCAGCAGTGAGGAATATTGGTCAATGGTCGAGAGACTGAACCAGCCAAGTCGCGTGAAGGAAGACGGCTCTATGAGTTGTAAACTTCTTTTGTACAGGAGTAAAGTGAGACACGTGTGTTTTATTGCAAGTACTGTACGAATAAGCATCGGCTAACTC
>G3BZQ8102JWAPF
GGTGCGTAACACGTATACAACCTACCTTCAATTGGGGGATAACCTGGAGAAATTCGGACTAATATCCCATAGCAAACAGGAGAGGCATCTTTTTTGTTTTAAAGATTTATTGATTGGAGATGGGTATGCGTAGGATTAGCTAGTTGGTAAGGTAACGGCTTACCAAGGCGACGATCCTTAGGGGTTCTGAGAGGAAGGTCCCCCACACTGGTACTGAGACACGGACCAGACTCCTACGGGAGGCAGCAGTGAGGAATATTGGTCAATGGTCGAGAGACTGAACCAGCCAAGTCGCGTGAAGGAAGACGGCTCTATGAGTTGTAAACTTCTTTTGTACAGGAGTAAAGTGAGACACGTGTGTTTTATTGCAAGTACTGTACGAATAAGCATCGGCTAACTC
>G3BZQ8102G4EG2
GGTGCGTAACACGTATACAACCTACCTTCAATTGGGGGATAACCTGGAGAAATTCGGACTAATATCCCATAGCAAACAGGAGAGGCATCTTTTTTGTTTTAAAGATTTATTGATTGGAGATGGGTATGCGTAGGATTAGCTAGTTGGTAAGGTAACGGCTTACCAAGGCGACGATCCTTAGGGGTTCTGAGAGGAAGGTCCCCCACACTGGTACTGAGACACGGACCAGACTCCTACGGGAGGCAGCAGTGAGGAATATTGGTCAATGGTCGAGAGACTGAACCAGCCAAGTCGCGTGAAGGAAGACGGCTCTATGAGTTGTAAACTTCTTTTGTACAGGAGTAAAGTGAGACACGTGTGTTTTATTGCAAGTACTGTACGAATAAGCATCGGCTAACTC
>G3BZQ8102GACCZ
GGTGCGTAACACGTATACAACCTACCTTCAATTGGGGGATAACCTGGAGAAATTCGGACTAATATCCCATAGCAAACAGGAGAGGCATCTTTTTTGTTTTAAAGATTTATTGATTGGAGATGGGTATGCGTAGGATTAGCTAGTTGGTAAGGTAACGGCTTACCAAGGCGACGATCCTTAGGGGTTCTGAGAGGAAGGTCCCCCACACTGGTACTGAGACACGGACCAGACTCCTACGGGAGGCAGCAGTGAGGAATATTGGTCAATGGTCGAGAGACTGAACCAGCCAAGTCGCGTGAAGGAAGACGGCTCTATGAGTTGTAAACTTCTTTTGTACAGGAGTAAAGTGAGACACGTGTGTTTTATTGCAAGTACTGTACGAATAAGCATCGGCTAACTC
>G3BZQ8102JOAZI
GGTGCGTAACACGTATACAACCTACCTTCAATTGGGGGATAACCTGGAGAAATTCGGACTAATATCCCATAGCAAACAGGAGAGGCATCTTTTTTGTTTTAAAGATTTATTGATTGGAGATGGGTATGCGTAGGATTAGCTAGTTGGTAAGGTAACGGCTTACCAAGGCGACGATCCTTAGGGGTTCTGAGAGGAAGGTCCCCCACACTGGTACTGAGACACGGACCAGACTCCTACGGGAGGCAGCAGTGAGGAATATTGGTCAATGGTCGAGAGACTGAACCAGCCAAGTCGCGTGAAGGAAGACGGCTCTATGAGTTGTAAACTTCTTTTGTACAGGAGTAAAGTGAGACACGTGTGTTTTATTGCAAGTACTGTACGAATAAGCATCGGCTAACTC
>G3BZQ8102IGQ3U
GGTGCGTAACACGTATACAACCTACCTTCAATTGGGGGATAACCTGGAGAAATTCGGACTAATATCCCATAGCAAACAGGAGAGGCATCTTTTTTGTTTTAAAGATTTATTGATTGGAGATGGGTATGCGTAGGATTAGCTAGTTGGTAAGGTAACGGCTTACCAAGGCGACGATCCTTAGGGGTTCTGAGAGGAAGGTCCCCCACACTGGTACTGAGACACGGACCAGACTCCTACGGGAGGCAGCAGTGAGGAATATTGGTCAATGGTCGAGAGACTGAACCAGCCAAGTCGCGTGAAGGAAGACGGCTCTATGAGTTGTAAACTTCTTTTGTACAGGAGTAAAGTGAGACACGTGTGTTTTATTGCAAGTACTGTACGAATAAGCATCGGCTAACTC
>G35JFLI02I6HOQ
GGTGCGTAACACGTATACAACCTACCTTCAATTGGGGGATAACCTGGAGAAATTCGGACTAATATCCCATAGCAAACAGGAGAGGCATCTTTTTTGTTTTAAAGATTTATTGATTGGAGATGGGTATGCGTAGGATTAGCTAGTTGGTAAGGTAACGGCTTACCAAGGCGACGATCCTTAGGGGTTCTGAGAGGAAGGTCCCCCACACTGGTACTGAGACACGGACCAGACTCCTACGGGAGGCAGCAGTGAGGAATATTGGTCAATGGTCGAGAGACTGAACCAGCCAAGTCGCGTGAAGGAAGACGGCTCTATGAGTTGTAAACTTCTTTTGTACAGGAGTAAAGTGAGACACGTGTGTTTTATTGCAAGTACTGTACGAATAAGCATCGGCTAACTC
>G35JFLI02F3POV
GGTGCGTAACACGTATACAACCTACCTTCAATTGGGGGATAACCTGGAGAAATTCGGACTAATATCCCATAGCAAACAGGAGAGGCATCTTTTTTGTTTTAAAGATTTATTGATTGGAGATGGGTATGCGTAGGATTAGCTAGTTGGTAAGGTAACGGCTTACCAAGGCGACGATCCTTAGGGGTTCTGAGAGGAAGGTCCCCCACACTGGTACTGAGACACGGACCAGACTCCTACGGGAGGCAGCAGTGAGGAATATTGGTCAATGGTCGAGAGACTGAACCAGCCAAGTCGCGTGAAGGAAGACGGCTCTATGAGTTGTAAACTTCTTTTGTACAGGAGTAAAGTGAGACACGTGTGTTTTATTGCAAGTACTGTACGAATAAGCATCGGCTAACTC
>G35JFLI02FNPV9
GGTGCGTAACACGTATACAACCTACCTTCAATTGGGGGATAACCTGGAGAAATTCGGACTAATATCCCATAGCAAACAGGAGAGGCATCTTTTTTGTTTTAAAGATTTATTGATTGGAGATGGGTATGCGTAGGATTAGCTAGTTGGTAAGGTAACGGCTTACCAAGGCGACGATCCTTAGGGGTTCTGAGAGGAAGGTCCCCCACACTGGTACTGAGACACGGACCAGACTCCTACGGGAGGCAGCAGTGAGGAATATTGGTCAATGGTCGAGAGACTGAACCAGCCAAGTCGCGTGAAGGAAGACGGCTCTATGAGTTGTAAACTTCTTTTGTACAGGAGTAAAGTGAGACACGTGTGTTTTATTGCAAGTACTGTACGAATAAGCATCGGCTAACTC
>G35JFLI02HTFI6
GGTGCGTAACACGTATACAACCTACCTTCAATTGGGGGATAACCTGGAGAAATTCGGACTAATATCCCATAGCAAACAGGAGAGGCATCTTTTTTGTTTTAAAGATTTATTGATTGGAGATGGGTATGCGTAGGATTAGCTAGTTGGTAAGGTAACGGCTTACCAAGGCGACGATCCTTAGGGGTTCTGAGAGGAAGGTCCCCCACACTGGTACTGAGACACGGACCAGACTCCTACGGGAGGCAGCAGTGAGGAATATTGGTCAATGGTCGAGAGACTGAACCAGCCAAGTCGCGTGAAGGAAGACGGCTCTATGAGTTGTAAACTTCTTTTGTACAGGAGTAAAGTGAGACACGTGTGTTTTATTGCAAGTACTGTACGAATAAGCATCGGCTAACTC
>G35JFLI02IEA1O
GGTGCGTAACACGTATACAACCTACCTTCAATTGGGGGATAACCTGGAGAAATTCGGACTAATATCCCATAGCAAACAGGAGAGGCATCTTTTTTGTTTTAAAGATTTATTGATTGGAGATGGGTATGCGTAGGATTAGCTAGTTGGTAAGGTAACGGCTTACCAAGGCGACGATCCTTAGGGGTTCTGAGAGGAAGGTCCCCCACACTGGTACTGAGACACGGACCAGACTCCTACGGGAGGCAGCAGTGAGGAATATTGGTCAATGGTCGAGAGACTGAACCAGCCAAGTCGCGTGAAGGAAGACGGCTCTATGAGTTGTAAACTTCTTTTGTACAGGAGTAAAGTGAGACACGTGTGTTTTATTGCAAGTACTGTACGAATAAGCATCGGCTAACTC
>G35JFLI02H8R4Q
GGTGCGTAACACGTATACAACCTACCTTCAATTGGGGGATAACCTGGAGAAATTCGGACTAATATCCCATAGCAAACAGGAGAGGCATCTTTTTTGTTTTAAAGATTTATTGATTGGAGATGGGTATGCGTAGGATTAGCTAGTTGGTAAGGTAACGGCTTACCAAGGCGACGATCCTTAGGGGTTCTGAGAGGAAGGTCCCCCACACTGGTACTGAGACACGGACCAGACTCCTACGGGAGGCAGCAGTGAGGAATATTGGTCAATGGTCGAGAGACTGAACCAGCCAAGTCGCGTGAAGGAAGACGGCTCTATGAGTTGTAAACTTCTTTTGTACAGGAGTAAAGTGAGACACGTGTGTTTTATTGCAAGTACTGTACGAATAAGCATCGGCTAACTC
>G35JFLI02GOOTY
GGTGCGTAACACGTATACAACCTACCTTCAATTGGGGGATAACCTGGAGAAATTCGGACTAATATCCCATAGCAAACAGGAGAGGCATCTTTTTTGTTTTAAAGATTTATTGATTGGAGATGGGTATGCGTAGGATTAGCTAGTTGGTAAGGTAACGGCTTACCAAGGCGACGATCCTTAGGGGTTCTGAGAGGAAGGTCCCCCACACTGGTACTGAGACACGGACCAGACTCCTACGGGAGGCAGCAGTGAGGAATATTGGTCAATGGTCGAGAGACTGAACCAGCCAAGTCGCGTGAAGGAAGACGGCTCTATGAGTTGTAAACTTCTTTTGTACAGGAGTAAAGTGAGACACGTGTGTTTTATTGCAAGTACTGTACGAATAAGCATCGGCTAACTC
>G35JFLI02G35HI
GGTGCGTAACACGTATACAACCTACCTTCAATTGGGGGATAACCTGGAGAAATTCGGACTAATATCCCATAGCAAACAGGAGAGGCATCTTTTTTGTTTTAAAGATTTATTGATTGGAGATGGGTATGCGTAGGATTAGCTAGTTGGTAAGGTAACGGCTTACCAAGGCGACGATCCTTAGGGGTTCTGAGAGGAAGGTCCCCCACACTGGTACTGAGACACGGACCAGACTCCTACGGGAGGCAGCAGTGAGGAATATTGGTCAATGGTCGAGAGACTGAACCAGCCAAGTCGCGTGAAGGAAGACGGCTCTATGAGTTGTAAACTTCTTTTGTACAGGAGTAAAGTGAGACACGTGTGTTTTATTGCAAGTACTGTACGAATAAGCATCGGCTAACTC
>G35JFLI02F181E
GGTGCGTAACACGTATACAACCTACCTTCAATTGGGGGATAACCTGGAGAAATTCGGACTAATATCCCATAGCAAACAGGAGAGGCATCTTTTTTGTTTTAAAGATTTATTGATTGGAGATGGGTATGCGTAGGATTAGCTAGTTGGTAAGGTAACGGCTTACCAAGGCGACGATCCTTAGGGGTTCTGAGAGGAAGGTCCCCCACACTGGTACTGAGACACGGACCAGACTCCTACGGGAGGCAGCAGTGAGGAATATTGGTCAATGGTCGAGAGACTGAACCAGCCAAGTCGCGTGAAGGAAGACGGCTCTATGAGTTGTAAACTTCTTTTGTACAGGAGTAAAGTGAGACACGTGTGTTTTATTGCAAGTACTGTACGAATAAGCATCGGCTAACTC
>G35JFLI02HJ5ML
GGTGCGTAACACGTATACAACCTACCTTCAATTGGGGGATAACCTGGAGAAATTCGGACTAATATCCCATAGCAAACAGGAGAGGCATCTTTTTTGTTTTAAAGATTTATTGATTGGAGATGGGTATGCGTAGGATTAGCTAGTTGGTAAGGTAACGGCTTACCAAGGCGACGATCCTTAGGGGTTCTGAGAGGAAGGTCCCCCACACTGGTACTGAGACACGGACCAGACTCCTACGGGAGGCAGCAGTGAGGAATATTGGTCAATGGTCGAGAGACTGAACCAGCCAAGTCGCGTGAAGGAAGACGGCTCTATGAGTTGTAAACTTCTTTTGTACAGGAGTAAAGTGAGACACGTGTGTTTTATTGCAAGTACTGTACGAATAAGCATCGGCTAACTC
>G35JFLI02FJ50C
GGTGCGTAACACGTATACAACCTACCTTCAATTGGGGGATAACCTGGAGAAATTCGGACTAATATCCCATAGCAAACAGGAGAGGCATCTTTTTTGTTTTAAAGATTTATTGATTGGAGATGGGTATGCGTAGGATTAGCTAGTTGGTAAGGTAACGGCTTACCAAGGCGACGATCCTTAGGGGTTCTGAGAGGAAGGTCCCCCACACTGGTACTGAGACACGGACCAGACTCCTACGGGAGGCAGCAGTGAGGAATATTGGTCAATGGTCGAGAGACTGAACCAGCCAAGTCGCGTGAAGGAAGACGGCTCTATGAGTTGTAAACTTCTTTTGTACAGGAGTAAAGTGAGACACGTGTGTTTTATTGCAAGTACTGTACGAATAAGCATCGGCTAACTC
>G35JFLI02I32QZ
GGTGCGTAACACGTATACAACCTACCTTCAATTGGGGGATAACCTGGAGAAATTCGGACTAATATCCCATAGCAAACAGGAGAGGCATCTTTTTTGTTTTAAAGATTTATTGATTGGAGATGGGTATGCGTAGGATTAGCTAGTTGGTAAGGTAACGGCTTACCAAGGCGACGATCCTTAGGGGTTCTGAGAGGAAGGTCCCCCACACTGGTACTGAGACACGGACCAGACTCCTACGGGAGGCAGCAGTGAGGAATATTGGTCAATGGTCGAGAGACTGAACCAGCCAAGTCGCGTGAAGGAAGACGGCTCTATGAGTTGTAAACTTCTTTTGTACAGGAGTAAAGTGAGACACGTGTGTTTTATTGCAAGTACTGTACGAATAAGCATCGGCTAACTC
>G35JFLI02IZ2DA
GGTGCGTAACACGTATACAACCTACCTTCAATTGGGGGATAACCTGGAGAAATTCGGACTAATATCCCATAGCAAACAGGAGAGGCATCTTTTTTGTTTTAAAGATTTATTGATTGGAGATGGGTATGCGTAGGATTAGCTAGTTGGTAAGGTAACGGCTTACCAAGGCGACGATCCTTAGGGGTTCTGAGAGGAAGGTCCCCCACACTGGTACTGAGACACGGACCAGACTCCTACGGGAGGCAGCAGTGAGGAATATTGGTCAATGGTCGAGAGACTGAACCAGCCAAGTCGCGTGAAGGAAGACGGCTCTATGAGTTGTAAACTTCTTTTGTACAGGAGTAAAGTGAGACACGTGTGTTTTATTGCAAGTACTGTACGAATAAGCATCGGCTAACTC
>G35JFLI02HEWP2
GGTGCGTAACACGTATACAACCTACCTTCAATTGGGGGATAACCTGGAGAAATTCGGACTAATATCCCATAGCAAACAGGAGAGGCATCTTTTTTGTTTTAAAGATTTATTGATTGGAGATGGGTATGCGTAGGATTAGCTAGTTGGTAAGGTAACGGCTTACCAAGGCGACGATCCTTAGGGGTTCTGAGAGGAAGGTCCCCCACACTGGTACTGAGACACGGACCAGACTCCTACGGGAGGCAGCAGTGAGGAATATTGGTCAATGGTCGAGAGACTGAACCAGCCAAGTCGCGTGAAGGAAGACGGCTCTATGAGTTGTAAACTTCTTTTGTACAGGAGTAAAGTGAGACACGTGTGTTTTATTGCAAGTACTGTACGAATAAGCATCGGCTAACTC
>G35JFLI02G6GKQ
GGTGCGTAACACGTATACAACCTACCTTCAATTGGGGGATAACCTGGAGAAATTCGGACTAATATCCCATAGCAAACAGGAGAGGCATCTTTTTTGTTTTAAAGATTTATTGATTGGAGATGGGTATGCGTAGGATTAGCTAGTTGGTAAGGTAACGGCTTACCAAGGCGACGATCCTTAGGGGTTCTGAGAGGAAGGTCCCCCACACTGGTACTGAGACACGGACCAGACTCCTACGGGAGGCAGCAGTGAGGAATATTGGTCAATGGTCGAGAGACTGAACCAGCCAAGTCGCGTGAAGGAAGACGGCTCTATGAGTTGTAAACTTCTTTTGTACAGGAGTAAAGTGAGACACGTGTGTTTTATTGCAAGTACTGTACGAATAAGCATCGGCTAACTC
>G35JFLI02IJBZ8
GGTGCGTAACACGTATACAACCTACCTTCAATTGGGGGATAACCTGGAGAAATTCGGACTAATATCCCATAGCAAACAGGAGAGGCATCTTTTTTGTTTTAAAGATTTATTGATTGGAGATGGGTATGCGTAGGATTAGCTAGTTGGTAAGGTAACGGCTTACCAAGGCGACGATCCTTAGGGGTTCTGAGAGGAAGGTCCCCCACACTGGTACTGAGACACGGACCAGACTCCTACGGGAGGCAGCAGTGAGGAATATTGGTCAATGGTCGAGAGACTGAACCAGCCAAGTCGCGTGAAGGAAGACGGCTCTATGAGTTGTAAACTTCTTTTGTACAGGAGTAAAGTGAGACACGTGTGTTTTATTGCAAGTACTGTACGAATAAGCATCGGCTAACTC
>G35JFLI02HG3SA
GGTGCGTAACACGTATACAACCTACCTTCAATTGGGGGATAACCTGGAGAAATTCGGACTAATATCCCATAGCAAACAGGAGAGGCATCTTTTTTGTTTTAAAGATTTATTGATTGGAGATGGGTATGCGTAGGATTAGCTAGTTGGTAAGGTAACGGCTTACCAAGGCGACGATCCTTAGGGGTTCTGAGAGGAAGGTCCCCCACACTGGTACTGAGACACGGACCAGACTCCTACGGGAGGCAGCAGTGAGGAATATTGGTCAATGGTCGAGAGACTGAACCAGCCAAGTCGCGTGAAGGAAGACGGCTCTATGAGTTGTAAACTTCTTTTGTACAGGAGTAAAGTGAGACACGTGTGTTTTATTGCAAGTACTGTACGAATAAGCATCGGCTAACTC
>G35JFLI02G43AF
GGTGCGTAACACGTATACAACCTACCTTCAATTGGGGGATAACCTGGAGAAATTCGGACTAATATCCCATAGCAAACAGGAGAGGCATCTTTTTTGTTTTAAAGATTTATTGATTGGAGATGGGTATGCGTAGGATTAGCTAGTTGGTAAGGTAACGGCTTACCAAGGCGACGATCCTTAGGGGTTCTGAGAGGAAGGTCCCCCACACTGGTACTGAGACACGGACCAGACTCCTACGGGAGGCAGCAGTGAGGAATATTGGTCAATGGTCGAGAGACTGAACCAGCCAAGTCGCGTGAAGGAAGACGGCTCTATGAGTTGTAAACTTCTTTTGTACAGGAGTAAAGTGAGACACGTGTGTTTTATTGCAAGTACTGTACGAATAAGCATCGGCTAACTC
>G35JFLI02FY4TU
GGTGCGTAACACGTATACAACCTACCTTCAATTGGGGGATAACCTGGAGAAATTCGGACTAATATCCCATAGCAAACAGGAGAGGCATCTTTTTTGTTTTAAAGATTTATTGATTGGAGATGGGTATGCGTAGGATTAGCTAGTTGGTAAGGTAACGGCTTACCAAGGCGACGATCCTTAGGGGTTCTGAGAGGAAGGTCCCCCACACTGGTACTGAGACACGGACCAGACTCCTACGGGAGGCAGCAGTGAGGAATATTGGTCAATGGTCGAGAGACTGAACCAGCCAAGTCGCGTGAAGGAAGACGGCTCTATGAGTTGTAAACTTCTTTTGTACAGGAGTAAAGTGAGACACGTGTGTTTTATTGCAAGTACTGTACGAATAAGCATCGGCTAACTC
>G35JFLI02HF7A9
GGTGCGTAACACGTATACAACCTACCTTCAATTGGGGGATAACCTGGAGAAATTCGGACTAATATCCCATAGCAAACAGGAGAGGCATCTTTTTTGTTTTAAAGATTTATTGATTGGAGATGGGTATGCGTAGGATTAGCTAGTTGGTAAGGTAACGGCTTACCAAGGCGACGATCCTTAGGGGTTCTGAGAGGAAGGTCCCCCACACTGGTACTGAGACACGGACCAGACTCCTACGGGAGGCAGCAGTGAGGAATATTGGTCAATGGTCGAGAGACTGAACCAGCCAAGTCGCGTGAAGGAAGACGGCTCTATGAGTTGTAAACTTCTTTTGTACAGGAGTAAAGTGAGACACGTGTGTTTTATTGCAAGTACTGTACGAATAAGCATCGGCTAACTC
>G35JFLI02GCZH5
GGTGCGTAACACGTATACAACCTACCTTCAATTGGGGGATAACCTGGAGAAATTCGGACTAATATCCCATAGCAAACAGGAGAGGCATCTTTTTTGTTTTAAAGATTTATTGATTGGAGATGGGTATGCGTAGGATTAGCTAGTTGGTAAGGTAACGGCTTACCAAGGCGACGATCCTTAGGGGTTCTGAGAGGAAGGTCCCCCACACTGGTACTGAGACACGGACCAGACTCCTACGGGAGGCAGCAGTGAGGAATATTGGTCAATGGTCGAGAGACTGAACCAGCCAAGTCGCGTGAAGGAAGACGGCTCTATGAGTTGTAAACTTCTTTTGTACAGGAGTAAAGTGAGACACGTGTGTTTTATTGCAAGTACTGTACGAATAAGCATCGGCTAACTC
>G35JFLI02G555U
GGTGCGTAACACGTATACAACCTACCTTCAATTGGGGGATAACCTGGAGAAATTCGGACTAATATCCCATAGCAAACAGGAGAGGCATCTTTTTTGTTTTAAAGATTTATTGATTGGAGATGGGTATGCGTAGGATTAGCTAGTTGGTAAGGTAACGGCTTACCAAGGCGACGATCCTTAGGGGTTCTGAGAGGAAGGTCCCCCACACTGGTACTGAGACACGGACCAGACTCCTACGGGAGGCAGCAGTGAGGAATATTGGTCAATGGTCGAGAGACTGAACCAGCCAAGTCGCGTGAAGGAAGACGGCTCTATGAGTTGTAAACTTCTTTTGTACAGGAGTAAAGTGAGACACGTGTGTTTTATTGCAAGTACTGTACGAATAAGCATCGGCTAACTC
>G35JFLI02JJCR5
GGTGCGTAACACGTATACAACCTACCTTCAATTGGGGGATAACCTGGAGAAATTCGGACTAATATCCCATAGCAAACAGGAGAGGCATCTTTTTTGTTTTAAAGATTTATTGATTGGAGATGGGTATGCGTAGGATTAGCTAGTTGGTAAGGTAACGGCTTACCAAGGCGACGATCCTTAGGGGTTCTGAGAGGAAGGTCCCCCACACTGGTACTGAGACACGGACCAGACTCCTACGGGAGGCAGCAGTGAGGAATATTGGTCAATGGTCGAGAGACTGAACCAGCCAAGTCGCGTGAAGGAAGACGGCTCTATGAGTTGTAAACTTCTTTTGTACAGGAGTAAAGTGAGACACGTGTGTTTTATTGCAAGTACTGTACGAATAAGCATCGGCTAACTC
>G35JFLI02G2JVN
GGTGCGTAACACGTATACAACCTACCTTCAATTGGGGGATAACCTGGAGAAATTCGGACTAATATCCCATAGCAAACAGGAGAGGCATCTTTTTTGTTTTAAAGATTTATTGATTGGAGATGGGTATGCGTAGGATTAGCTAGTTGGTAAGGTAACGGCTTACCAAGGCGACGATCCTTAGGGGTTCTGAGAGGAAGGTCCCCCACACTGGTACTGAGACACGGACCAGACTCCTACGGGAGGCAGCAGTGAGGAATATTGGTCAATGGTCGAGAGACTGAACCAGCCAAGTCGCGTGAAGGAAGACGGCTCTATGAGTTGTAAACTTCTTTTGTACAGGAGTAAAGTGAGACACGTGTGTTTTATTGCAAGTACTGTACGAATAAGCATCGGCTAACTC
>G35JFLI02HOQIF
GGTGCGTAACACGTATACAACCTACCTTCAATTGGGGGATAACCTGGAGAAATTCGGACTAATATCCCATAGCAAACAGGAGAGGCATCTTTTTTGTTTTAAAGATTTATTGATTGGAGATGGGTATGCGTAGGATTAGCTAGTTGGTAAGGTAACGGCTTACCAAGGCGACGATCCTTAGGGGTTCTGAGAGGAAGGTCCCCCACACTGGTACTGAGACACGGACCAGACTCCTACGGGAGGCAGCAGTGAGGAATATTGGTCAATGGTCGAGAGACTGAACCAGCCAAGTCGCGTGAAGGAAGACGGCTCTATGAGTTGTAAACTTCTTTTGTACAGGAGTAAAGTGAGACACGTGTGTTTTATTGCAAGTACTGTACGAATAAGCATCGGCTAACTC
>G35JFLI02HS0AS
GGTGCGTAACACGTATACAACCTACCTTCAATTGGGGGATAACCTGGAGAAATTCGGACTAATATCCCATAGCAAACAGGAGAGGCATCTTTTTTGTTTTAAAGATTTATTGATTGGAGATGGGTATGCGTAGGATTAGCTAGTTGGTAAGGTAACGGCTTACCAAGGCGACGATCCTTAGGGGTTCTGAGAGGAAGGTCCCCCACACTGGTACTGAGACACGGACCAGACTCCTACGGGAGGCAGCAGTGAGGAATATTGGTCAATGGTCGAGAGACTGAACCAGCCAAGTCGCGTGAAGGAAGACGGCTCTATGAGTTGTAAACTTCTTTTGTACAGGAGTAAAGTGAGACACGTGTGTTTTATTGCAAGTACTGTACGAATAAGCATCGGCTAACTC
>G35JFLI02HWZ77
GGTGCGTAACACGTATACAACCTACCTTCAATTGGGGGATAACCTGGAGAAATTCGGACTAATATCCCATAGCAAACAGGAGAGGCATCTTTTTTGTTTTAAAGATTTATTGATTGGAGATGGGTATGCGTAGGATTAGCTAGTTGGTAAGGTAACGGCTTACCAAGGCGACGATCCTTAGGGGTTCTGAGAGGAAGGTCCCCCACACTGGTACTGAGACACGGACCAGACTCCTACGGGAGGCAGCAGTGAGGAATATTGGTCAATGGTCGAGAGACTGAACCAGCCAAGTCGCGTGAAGGAAGACGGCTCTATGAGTTGTAAACTTCTTTTGTACAGGAGTAAAGTGAGACACGTGTGTTTTATTGCAAGTACTGTACGAATAAGCATCGGCTAACTC
>G35JFLI02GYULW
GGTGCGTAACACGTATACAACCTACCTTCAATTGGGGGATAACCTGGAGAAATTCGGACTAATATCCCATAGCAAACAGGAGAGGCATCTTTTTTGTTTTAAAGATTTATTGATTGGAGATGGGTATGCGTAGGATTAGCTAGTTGGTAAGGTAACGGCTTACCAAGGCGACGATCCTTAGGGGTTCTGAGAGGAAGGTCCCCCACACTGGTACTGAGACACGGACCAGACTCCTACGGGAGGCAGCAGTGAGGAATATTGGTCAATGGTCGAGAGACTGAACCAGCCAAGTCGCGTGAAGGAAGACGGCTCTATGAGTTGTAAACTTCTTTTGTACAGGAGTAAAGTGAGACACGTGTGTTTTATTGCAAGTACTGTACGAATAAGCATCGGCTAACTC
>G35JFLI02H6344
GGTGCGTAACACGTATACAACCTACCTTCAATTGGGGGATAACCTGGAGAAATTCGGACTAATATCCCATAGCAAACAGGAGAGGCATCTTTTTTGTTTTAAAGATTTATTGATTGGAGATGGGTATGCGTAGGATTAGCTAGTTGGTAAGGTAACGGCTTACCAAGGCGACGATCCTTAGGGGTTCTGAGAGGAAGGTCCCCCACACTGGTACTGAGACACGGACCAGACTCCTACGGGAGGCAGCAGTGAGGAATATTGGTCAATGGTCGAGAGACTGAACCAGCCAAGTCGCGTGAAGGAAGACGGCTCTATGAGTTGTAAACTTCTTTTGTACAGGAGTAAAGTGAGACACGTGTGTTTTATTGCAAGTACTGTACGAATAAGCATCGGCTAACTC
>G35JFLI02GJZEB
GGTGCGTAACACGTATACAACCTACCTTCAATTGGGGGATAACCTGGAGAAATTCGGACTAATATCCCATAGCAAACAGGAGAGGCATCTTTTTTGTTTTAAAGATTTATTGATTGGAGATGGGTATGCGTAGGATTAGCTAGTTGGTAAGGTAACGGCTTACCAAGGCGACGATCCTTAGGGGTTCTGAGAGGAAGGTCCCCCACACTGGTACTGAGACACGGACCAGACTCCTACGGGAGGCAGCAGTGAGGAATATTGGTCAATGGTCGAGAGACTGAACCAGCCAAGTCGCGTGAAGGAAGACGGCTCTATGAGTTGTAAACTTCTTTTGTACAGGAGTAAAGTGAGACACGTGTGTTTTATTGCAAGTACTGTACGAATAAGCATCGGCTAACTC
>G35JFLI02I73D5
GGTGCGTAACACGTATACAACCTACCTTCAATTGGGGGATAACCTGGAGAAATTCGGACTAATATCCCATAGCAAACAGGAGAGGCATCTTTTTTGTTTTAAAGATTTATTGATTGGAGATGGGTATGCGTAGGATTAGCTAGTTGGTAAGGTAACGGCTTACCAAGGCGACGATCCTTAGGGGTTCTGAGAGGAAGGTCCCCCACACTGGTACTGAGACACGGACCAGACTCCTACGGGAGGCAGCAGTGAGGAATATTGGTCAATGGTCGAGAGACTGAACCAGCCAAGTCGCGTGAAGGAAGACGGCTCTATGAGTTGTAAACTTCTTTTGTACAGGAGTAAAGTGAGACACGTGTGTTTTATTGCAAGTACTGTACGAATAAGCATCGGCTAACTC
>G35JFLI02H527G
GGTGCGTAACACGTATACAACCTACCTTCAATTGGGGGATAACCTGGAGAAATTCGGACTAATATCCCATAGCAAACAGGAGAGGCATCTTTTTTGTTTTAAAGATTTATTGATTGGAGATGGGTATGCGTAGGATTAGCTAGTTGGTAAGGTAACGGCTTACCAAGGCGACGATCCTTAGGGGTTCTGAGAGGAAGGTCCCCCACACTGGTACTGAGACACGGACCAGACTCCTACGGGAGGCAGCAGTGAGGAATATTGGTCAATGGTCGAGAGACTGAACCAGCCAAGTCGCGTGAAGGAAGACGGCTCTATGAGTTGTAAACTTCTTTTGTACAGGAGTAAAGTGAGACACGTGTGTTTTATTGCAAGTACTGTACGAATAAGCATCGGCTAACTC
>G35JFLI02IODTN
GGTGCGTAACACGTATACAACCTACCTTCAATTGGGGGATAACCTGGAGAAATTCGGACTAATATCCCATAGCAAACAGGAGAGGCATCTTTTTTGTTTTAAAGATTTATTGATTGGAGATGGGTATGCGTAGGATTAGCTAGTTGGTAAGGTAACGGCTTACCAAGGCGACGATCCTTAGGGGTTCTGAGAGGAAGGTCCCCCACACTGGTACTGAGACACGGACCAGACTCCTACGGGAGGCAGCAGTGAGGAATATTGGTCAATGGTCGAGAGACTGAACCAGCCAAGTCGCGTGAAGGAAGACGGCTCTATGAGTTGTAAACTTCTTTTGTACAGGAGTAAAGTGAGACACGTGTGTTTTATTGCAAGTACTGTACGAATAAGCATCGGCTAACTC
>G35JFLI02HEE4N
GGTGCGTAACACGTATACAACCTACCTTCAATTGGGGGATAACCTGGAGAAATTCGGACTAATATCCCATAGCAAACAGGAGAGGCATCTTTTTTGTTTTAAAGATTTATTGATTGGAGATGGGTATGCGTAGGATTAGCTAGTTGGTAAGGTAACGGCTTACCAAGGCGACGATCCTTAGGGGTTCTGAGAGGAAGGTCCCCCACACTGGTACTGAGACACGGACCAGACTCCTACGGGAGGCAGCAGTGAGGAATATTGGTCAATGGTCGAGAGACTGAACCAGCCAAGTCGCGTGAAGGAAGACGGCTCTATGAGTTGTAAACTTCTTTTGTACAGGAGTAAAGTGAGACACGTGTGTTTTATTGCAAGTACTGTACGAATAAGCATCGGCTAACTC
>G35JFLI02I6Q85
GGTGCGTAACACGTATACAACCTACCTTCAATTGGGGGATAACCTGGAGAAATTCGGACTAATATCCCATAGCAAACAGGAGAGGCATCTTTTTTGTTTTAAAGATTTATTGATTGGAGATGGGTATGCGTAGGATTAGCTAGTTGGTAAGGTAACGGCTTACCAAGGCGACGATCCTTAGGGGTTCTGAGAGGAAGGTCCCCCACACTGGTACTGAGACACGGACCAGACTCCTACGGGAGGCAGCAGTGAGGAATATTGGTCAATGGTCGAGAGACTGAACCAGCCAAGTCGCGTGAAGGAAGACGGCTCTATGAGTTGTAAACTTCTTTTGTACAGGAGTAAAGTGAGACACGTGTGTTTTATTGCAAGTACTGTACGAATAAGCATCGGCTAACTC
>G35JFLI02FYA5V
GGTGCGTAACACGTATACAACCTACCTTCAATTGGGGGATAACCTGGAGAAATTCGGACTAATATCCCATAGCAAACAGGAGAGGCATCTTTTTTGTTTTAAAGATTTATTGATTGGAGATGGGTATGCGTAGGATTAGCTAGTTGGTAAGGTAACGGCTTACCAAGGCGACGATCCTTAGGGGTTCTGAGAGGAAGGTCCCCCACACTGGTACTGAGACACGGACCAGACTCCTACGGGAGGCAGCAGTGAGGAATATTGGTCAATGGTCGAGAGACTGAACCAGCCAAGTCGCGTGAAGGAAGACGGCTCTATGAGTTGTAAACTTCTTTTGTACAGGAGTAAAGTGAGACACGTGTGTTTTATTGCAAGTACTGTACGAATAAGCATCGGCTAACTC
>G35JFLI02I06KQ
GGTGCGTAACACGTATACAACCTACCTTCAATTGGGGGATAACCTGGAGAAATTCGGACTAATATCCCATAGCAAACAGGAGAGGCATCTTTTTTGTTTTAAAGATTTATTGATTGGAGATGGGTATGCGTAGGATTAGCTAGTTGGTAAGGTAACGGCTTACCAAGGCGACGATCCTTAGGGGTTCTGAGAGGAAGGTCCCCCACACTGGTACTGAGACACGGACCAGACTCCTACGGGAGGCAGCAGTGAGGAATATTGGTCAATGGTCGAGAGACTGAACCAGCCAAGTCGCGTGAAGGAAGACGGCTCTATGAGTTGTAAACTTCTTTTGTACAGGAGTAAAGTGAGACACGTGTGTTTTATTGCAAGTACTGTACGAATAAGCATCGGCTAACTC
>GV2UCFN02I34BG
GGTGCGTAACACGTATACAACCTACCTTCAATTGGGGGATAACCTGGAGAAATTCGGACTAATATCCCATAGCAAACAGGAGAGGCATCTTTTTGTTTTAAAGATTTATTGATTGGAGATGGGTATGCGTAGGATTAGCTAGTTGGTAAGGTAACGGCTTACCAAGGCGACGATCCTTAGGGGTTCTGAGAGGAAGGTCCCCCACACTGGTACTGAGACACGGACCAGACTCCTACGGGAGGCAGCAGTGAGGAATATTGGTCAATGGTCGAGAGACTGAACCAGCCAAGTCGCGTGAAGGAAGACGGCTCTATGAGTTGTAAACTTCTTTTGTACAGGAGTAAAGTGAGACACGCGTGTTTTATTGCAAGTACTGTACGAATAAGCATCGGCTAACTC
>GV2UCFN02J2WDO
GGTGCGTAACACGTATACAACCTACCTTCAATTGGGGGATAACCTGGAGAAATTCGGACTAATATCCCATAGCAAACAGGAGAGGCATCTTTTTGTTTTAAAGATTTATTGATTGGAGATGGGTATGCGTAGGATTAGCTAGTTGGTAAGGTAACGGCTTACCAAGGCGACGATCCTTAGGGGTTCTGAGAGGAAGGTCCCCCACACTGGTACTGAGACACGGACCAGACTCCTACGGGAGGCAGCAGTGAGGAATATTGGTCAATGGTCGAGAGACTGAACCAGCCAAGTCGCGTGAAGGAAGACGGCTCTATGAGTTGTAAACTTCTTTTGTACAGGAGTAAAGTGAGACACGCGTGTTTTATTGCAAGTACTGTACGAATAAGCATCGGCTAACTC
>GV2UCFN02JR8X6
GGTGCGTAACACGTATACAACCTACCTTCAATTGGGGGATAACCTGGAGAAATTCGGACTAATATCCCATAGCAAACAGGAGAGGCATCTTTTTGTTTTAAAGATTTATTGATTGGAGATGGGTATGCGTAGGATTAGCTAGTTGGTAAGGTAACGGCTTACCAAGGCGACGATCCTTAGGGGTTCTGAGAGGAAGGTCCCCCACACTGGTACTGAGACACGGACCAGACTCCTACGGGAGGCAGCAGTGAGGAATATTGGTCAATGGTCGAGAGACTGAACCAGCCAAGTCGCGTGAAGGAAGACGGCTCTATGAGTTGTAAACTTCTTTTGTACAGGAGTAAAGTGAGACACGCGTGTTTTATTGCAAGTACTGTACGAATAAGCATCGGCTAACTC
>GV2UCFN02G0YIJ
GGTGCGTAACACGTATACAACCTACCTTCAATTGGGGGATAACCTGGAGAAATTCGGACTAATATCCCATAGCAAACAGGAGAGGCATCTTTTTGTTTTAAAGATTTATTGATTGGAGATGGGTATGCGTAGGATTAGCTAGTTGGTAAGGTAACGGCTTACCAAGGCGACGATCCTTAGGGGTTCTGAGAGGAAGGTCCCCCACACTGGTACTGAGACACGGACCAGACTCCTACGGGAGGCAGCAGTGAGGAATATTGGTCAATGGTCGAGAGACTGAACCAGCCAAGTCGCGTGAAGGAAGACGGCTCTATGAGTTGTAAACTTCTTTTGTACAGGAGTAAAGTGAGACACGCGTGTTTTATTGCAAGTACTGTACGAATAAGCATCGGCTAACTC
>GV2UCFN02FY0C6
GGTGCGTAACACGTATACAACCTACCTTCAATTGGGGGATAACCTGGAGAAATTCGGACTAATATCCCATAGCAAACAGGAGAGGCATCTTTTTGTTTTAAAGATTTATTGATTGGAGATGGGTATGCGTAGGATTAGCTAGTTGGTAAGGTAACGGCTTACCAAGGCGACGATCCTTAGGGGTTCTGAGAGGAAGGTCCCCCACACTGGTACTGAGACACGGACCAGACTCCTACGGGAGGCAGCAGTGAGGAATATTGGTCAATGGTCGAGAGACTGAACCAGCCAAGTCGCGTGAAGGAAGACGGCTCTATGAGTTGTAAACTTCTTTTGTACAGGAGTAAAGTGAGACACGCGTGTTTTATTGCAAGTACTGTACGAATAAGCATCGGCTAACTC
>GV2UCFN02ISHOK
GGTGCGTAACACGTATACAACCTACCTTCAATTGGGGGATAACCTGGAGAAATTCGGACTAATATCCCATAGCAAACAGGAGAGGCATCTTTTTGTTTTAAAGATTTATTGATTGGAGATGGGTATGCGTAGGATTAGCTAGTTGGTAAGGTAACGGCTTACCAAGGCGACGATCCTTAGGGGTTCTGAGAGGAAGGTCCCCCACACTGGTACTGAGACACGGACCAGACTCCTACGGGAGGCAGCAGTGAGGAATATTGGTCAATGGTCGAGAGACTGAACCAGCCAAGTCGCGTGAAGGAAGACGGCTCTATGAGTTGTAAACTTCTTTTGTACAGGAGTAAAGTGAGACACGCGTGTTTTATTGCAAGTACTGTACGAATAAGCATCGGCTAACTC
>GV2UCFN02IN8CT
GGTGCGTAACACGTATACAACCTACCTTCAATTGGGGGATAACCTGGAGAAATTCGGACTAATATCCCATAGCAAACAGGAGAGGCATCTTTTTGTTTTAAAGATTTATTGATTGGAGATGGGTATGCGTAGGATTAGCTAGTTGGTAAGGTAACGGCTTACCAAGGCGACGATCCTTAGGGGTTCTGAGAGGAAGGTCCCCCACACTGGTACTGAGACACGGACCAGACTCCTACGGGAGGCAGCAGTGAGGAATATTGGTCAATGGTCGAGAGACTGAACCAGCCAAGTCGCGTGAAGGAAGACGGCTCTATGAGTTGTAAACTTCTTTTGTACAGGAGTAAAGTGAGACACGCGTGTTTTATTGCAAGTACTGTACGAATAAGCATCGGCTAACTC
>GV2UCFN02H3WLZ
GGTGCGTAACACGTATACAACCTACCTTCAATTGGGGGATAACCTGGAGAAATTCGGACTAATATCCCATAGCAAACAGGAGAGGCATCTTTTTGTTTTAAAGATTTATTGATTGGAGATGGGTATGCGTAGGATTAGCTAGTTGGTAAGGTAACGGCTTACCAAGGCGACGATCCTTAGGGGTTCTGAGAGGAAGGTCCCCCACACTGGTACTGAGACACGGACCAGACTCCTACGGGAGGCAGCAGTGAGGAATATTGGTCAATGGTCGAGAGACTGAACCAGCCAAGTCGCGTGAAGGAAGACGGCTCTATGAGTTGTAAACTTCTTTTGTACAGGAGTAAAGTGAGACACGCGTGTTTTATTGCAAGTACTGTACGAATAAGCATCGGCTAACTC
>GV2UCFN02JGPE4
GGTGCGTAACACGTATACAACCTACCTTCAATTGGGGGATAACCTGGAGAAATTCGGACTAATATCCCATAGCAAACAGGAGAGGCATCTTTTTGTTTTAAAGATTTATTGATTGGAGATGGGTATGCGTAGGATTAGCTAGTTGGTAAGGTAACGGCTTACCAAGGCGACGATCCTTAGGGGTTCTGAGAGGAAGGTCCCCCACACTGGTACTGAGACACGGACCAGACTCCTACGGGAGGCAGCAGTGAGGAATATTGGTCAATGGTCGAGAGACTGAACCAGCCAAGTCGCGTGAAGGAAGACGGCTCTATGAGTTGTAAACTTCTTTTGTACAGGAGTAAAGTGAGACACGCGTGTTTTATTGCAAGTACTGTACGAATAAGCATCGGCTAACTC
>G35JFLI02GY18B
GGTGCGTAACACGTATACAACCTACCTTCAATTGGGGGATAACCTGGAGAAATTCGGACTAATACCCCATAGTAAACAGAAGAGGCATTCTTTTTGTTTTAAAGATTTATTGATTGGAGATGGGTATGCGTAGGATTAGCTAGTTGGTAAGGTAACGGCTTACCAAGGCGACGATCCTTAGGGGTTCTGAGAGGAAGGTCCCCCACACTGGTACTGAGACACGGACCAGACTCCTACGGGAGGCAGCAGTGAGGAATATTGGTCAATGGTCGAGAGACTGAACCAGCCAAGTCGCGTGAAGGAAGACGGCTCTATGAGTTGTAAACTTCTTTTGTACAGGAGTAAAGTGAGACACGTGTGTTTTATTGCAAGTACTGTACGAATAAGCATCGGCTAACTC
>G35JFLI02JORFG
GGTGCGTAACACGTATACAACCTACTTCAATTGGGGGATAACCTGGAGAAATTCGGACTAATACCCCATAGTAAACGGAAGAGGCATCTTTTTGTTTTAAAGATTTATTGATTGGAGATGGGTATGCGTAGGATTAGCTAGTTGGTAAGGTAACGGCTTACCAAGGCGACGATCCTTAGGGGTTCTGAGAGGAAGGTCCCCCACACTGGTACTGAGACACGGACCAGACTCCTACGGGAGGCAGCAGTGAGGAATATTGGTCAATGGTCGAGAGACTGAACCAGCCAAGTCGCGTGAAGGAAGACGGCTCTATGAGTTGTAAACTTCTTTTGTACAGGAGTAAAGTGAGACACGTGTGTTTTATTGCAAGTACTGTACGAATAAGCATCGGCTAACTC
>G35JFLI02JQZL8
GGTGCGTAACACGTATACAACCTACTTCAATTGGGGGATAACCTGGAGAAATTCGGACTAATACCCCATAGTAAACGGAAGAGGCATCTTTTTGTTTTAAAGATTTATTGATTGGAGATGGGTATGCGTAGGATTAGCTAGTTGGTAAGGTAACGGCTTACCAAGGCGACGATCCTTAGGGGTTCTGAGAGGAAGGTCCCCCACACTGGTACTGAGACACGGACCAGACTCCTACGGGAGGCAGCAGTGAGGAATATTGGTCAATGGTCGAGAGACTGAACCAGCCAAGTCGCGTGAAGGAAGACGGCTCTATGAGTTGTAAACTTCTTTTGTACAGGAGTAAAGTGAGACACGTGTGTTTTATTGCAAGTACTGTACGAATAAGCATCGGCTAACTC
>GV2UCFN02GRHJN
GGTGCGTAACACGTATACAACCTACCTTCAATTGGGGGATAACCTGGAGAAATTTGGACTAATACCCCATAGTAAACGGAAGAGGCATCTTTTTGTTTTAAAGATTTATTGATTGGAGATGGGTATGCGTAGGATTAGCTAGTTGGTAAGGTAACGGCTTACCAAGGCGACGATCCTTAGGGGTTCTGAGAGGAAGGTCCCCCACACTGGTACTGAGACACGGACCAGACTCCTACGGGAGGCAGCAGTGAGGAATATTGGTCAATGGTCGAGAGACTGAACCAGCCAAGTCGCGTGAAGGAAGACGGCTCTATGAGTTGTAAACTTCTTTTGTACAGGAGTAAAGTGAGACACGCGTGTTTTATTGCAAGTACTGTACGAATAAGCATCGGCTAACTC
>GV2UCFN02GQ5BT
GGTGCGTAACACGTATACAACCTACCTTCAATTGGGGGATAACCTGGAGAAATTTGGACTAATACCCCATAGTAAACGGAAGAGGCATCTTTTTGTTTTAAAGATTTATTGATTGGAGATGGGTATGCGTAGGATTAGCTAGTTGGTAAGGTAACGGCTTACCAAGGCGACGATCCTTAGGGGTTCTGAGAGGAAGGTCCCCCACACTGGTACTGAGACACGGACCAGACTCCTACGGGAGGCAGCAGTGAGGAATATTGGTCAATGGTCGAGAGACTGAACCAGCCAAGTCGCGTGAAGGAAGACGGCTCTATGAGTTGTAAACTTCTTTTGTACAGGAGTAAAGTGAGACACGCGTGTTTTATTGCAAGTACTGTACGAATAAGCATCGGCTAACTC
>GV2UCFN02I3CNL
GGTGCGTAACACGTATACAACCTACCTTCAATTGGGGGATAACCTGGAGAAATTCGGACTAATACCCCATAGTAAACGGAAGAGGCATCTTTTTGTTTTAAAGATTTATTGATTGGAGATGGGTATGCGTAGGATTAGCTAGTTGGTAAGGTAACGGCTTACCAAGGCGACGATCCTTAGGGGTTCTGAGAGGAAGGTCCCCCACACTGGTACTGAGACACGGACCAGACTCCTACGGGAGGCAGCAGTGAGGAATATTGGTCAATGGTCGAGAGACTGAACCAGCCAAGTCGCGTGAAGGAAGACGGCTCTATGAGTTGTAAACTTCTTTTGTACAGGAGTAAAGTGAGACACGTGTGTTTTATTGCAAGTACTGTACGAATAAGCATCGGCTAACTC
>GV2UCFN02F02AV
GGTGCGTAACACGTATACAACCTACCTTCAATTGGGGGATAACCTGGAGAAATTCGGACTAATACCCCATAGTAAACGGAAGAGGCATCTTTTTGTTTTAAAGATTTATTGATTGGAGATGGGTATGCGTAGGATTAGCTAGTTGGTAAGGTAACGGCTTACCAAGGCGACGATCCTTAGGGGTTCTGAGAGGAAGGTCCCCCACACTGGTACTGAGACACGGACCAGACTCCTACGGGAGGCAGCAGTGAGGAATATTGGTCAATGGTCGAGAGACTGAACCAGCCAAGTCGCGTGAAGGAAGACGGCTCTATGAGTTGTAAACTTCTTTTGTACAGGAGTAAAGTGAGACACGTGTGTTTTATTGCAAGTACTGTACGAATAAGCATCGGCTAACTC
>GV2UCFN02H88WR
GGTGCGTAACACGTATACAACCTACCTTCAATTGGGGGATAACCTGGAGAAATTCGGACTAATACCCCATAGTAAACGGAAGAGGCATCTTTTTGTTTTAAAGATTTATTGATTGGAGATGGGTATGCGTAGGATTAGCTAGTTGGTAAGGTAACGGCTTACCAAGGCGACGATCCTTAGGGGTTCTGAGAGGAAGGTCCCCCACACTGGTACTGAGACACGGACCAGACTCCTACGGGAGGCAGCAGTGAGGAATATTGGTCAATGGTCGAGAGACTGAACCAGCCAAGTCGCGTGAAGGAAGACGGCTCTATGAGTTGTAAACTTCTTTTGTACAGGAGTAAAGTGAGACACGCGTGTTTTATTGCAAGTACTGTACGAATAAGCATCGGCTAACTC
>GV2UCFN02FJ8SX
GGTGCGTAACACGTATACAACCTACCTTCAATTGGGGGATAACCTGGAGAAATTCGGACTAATACCCCATAGTAAACGGAAGAGGCATCTTTTTGTTTTAAAGATTTATTGATTGGAGATGGGTATGCGTAGGATTAGCTAGTTGGTAAGGTAACGGCTTACCAAGGCGACGATCCTTAGGGGTTCTGAGAGGAAGGTCCCCCACACTGGTACTGAGACACGGACCAGACTCCTACGGGAGGCAGCAGTGAGGAATATTGGTCAATGGTCGAGAGACTGAACCAGCCAAGTCGCGTGAAGGAAGACGGCTCTATGAGTTGTAAACTTCTTTTGTACAGGAGTAAAGTGAGACACGCGTGTTTTATTGCAAGTACTGTACGAATAAGCATCGGCTAACTC
>GV2UCFN02FNKUD
GGTGCGTAACACGTATACAACCTACCTTCAATTGGGGGATAACCTGGAGAAATTCGGACTAATACCCCATAGTAAACGGAAGAGGCATCTTTTTGTTTTAAAGATTTATTGATTGGAGATGGGTATGCGTAGGATTAGCTAGTTGGTAAGGTAACGGCTTACCAAGGCGACGATCCTTAGGGGTTCTGAGAGGAAGGTCCCCCACACTGGTACTGAGACACGGACCAGACTCCTACGGGAGGCAGCAGTGAGGAATATTGGTCAATGGTCGAGAGACTGAACCAGCCAAGTCGCGTGAAGGAAGACGGCTCTATGAGTTGTAAACTTCTTTTGTACAGGAGTAAAGTGAGACACGCGTGTTTTATTGCAAGTACTGTACGAATAAGCATCGGCTAACTC
>GV2UCFN02JLB8R
GGTGCGTAACACGTATACAACCTACCTTCAATTGGGGGATAACCTGGAGAAATTCGGACTAATACCCCATAGTAAACGGAAGAGGCATCTTTTTGTTTTAAAGATTTATTGATTGGAGATGGGTATGCGTAGGATTAGCTAGTTGGTAAGGTAACGGCTTACCAAGGCGACGATCCTTAGGGGTTCTGAGAGGAAGGTCCCCCACACTGGTACTGAGACACGGACCAGACTCCTACGGGAGGCAGCAGTGAGGAATATTGGTCAATGGTCGAGAGACTGAACCAGCCAAGTCGCGTGAAGGAAGACGGCTCTATGAGTTGTAAACTTCTTTTGTACAGGAGTAAAGTGAGACACGCGTGTTTTATTGCAAGTACTGTACGAATAAGCATCGGCTAACTC
>GV2UCFN02GU85Z
GGTGCGTAACACGTATACAACCTACCTTCAATTGGGGGATAACCTGGAGAAATTCGGACTAATACCCCATAGTAAACGGAAGAGGCATCTTTTTGTTTTAAAGATTTATTGATTGGAGATGGGTATGCGTAGGATTAGCTAGTTGGTAAGGTAACGGCTTACCAAGGCGACGATCCTTAGGGGTTCTGAGAGGAAGGTCCCCCACACTGGTACTGAGACACGGACCAGACTCCTACGGGAGGCAGCAGTGAGGAATATTGGTCAATGGTCGAGAGACTGAACCAGCCAAGTCGCGTGAAGGAAGACGGCTCTATGAGTTGTAAACTTCTTTTGTACAGGAGTAAAGTGAGACACGCGTGTTTTATTGCAAGTACTGTACGAATAAGCATCGGCTAACTC
>GV2UCFN02JXYHJ
GGTGCGTAACACGTATACAACCTACCTTCAATTGGGGGATAACCTGGAGAAATTCGGACTAATACCCCATAGTAAACGGAAGAGGCATCTTTTTGTTTTAAAGATTTATTGATTGGAGATGGGTATGCGTAGGATTAGCTAGTTGGTAAGGTAACGGCTTACCAAGGCGACGATCCTTAGGGGTTCTGAGAGGAAGGTCCCCCACACTGGTACTGAGACACGGACCAGACTCCTACGGGAGGCAGCAGTGAGGAATATTGGTCAATGGTCGAGAGACTGAACCAGCCAAGTCGCGTGAAGGAAGACGGCTCTATGAGTTGTAAACTTCTTTTGTACAGGAGTAAAGTGAGACACGCGTGTTTTATTGCAAGTACTGTACGAATAAGCATCGGCTAACTC
>GV2UCFN02JDJ2L
GGTGCGTAACACGTATACAACCTACCTTCAATTGGGGGATAACCTGGAGAAATTCGGACTAATACCCCATAGTAAACGGAAGAGGCATCTTTTTGTTTTAAAGATTTATTGATTGGAGATGGGTATGCGTAGGATTAGCTAGTTGGTAAGGTAACGGCTTACCAAGGCGACGATCCTTAGGGGTTCTGAGAGGAAGGTCCCCCACACTGGTACTGAGACACGGACCAGACTCCTACGGGAGGCAGCAGTGAGGAATATTGGTCAATGGTCGAGAGACTGAACCAGCCAAGTCGCGTGAAGGAAGACGGCTCTATGAGTTGTAAACTTCTTTTGTACAGGAGTAAAGTGAGACACGCGTGTTTTATTGCAAGTACTGTACGAATAAGCATCGGCTAACTC
>GV2UCFN02GRIF0
GGTGCGTAACACGTATACAACCTACCTTCAATTGGGGGATAACCTGGAGAAATTCGGACTAATATCCCATAGTAAACGGAAGAGGCATCTTTTTGTTTTAAAGATTTATTGATTGGAGATGGGTATGCGTAGGATTAGCTAGTTGGTAAGGTAACGGCTTACCAAGGCGACGATCCTTAGGGGTTCTGAGAGGAAGGTCCCCCACACTGGTACTGAGACACGGACCAGACTCCTACGGGAGGCAGCAGTGAGGAATATTGGTCAATGGTCGAGAGACTGAACCAGCCAAGTCGCGTGAAGGAAGACGGCTCTATGAGTTGTAAACTTCTTTTGTACAGGAGTAAAGTGAGACACGTGTGTTTTATTGCAAGTACTGTACGAATAAGCATCGGCTAACTC
>GV2UCFN02HMRLT
GGTGCGTAACACGTATACAACCTACCTTCAATTGGGGGATAACCTGGAGAAATTCGGACTAATATCCCATAGTAAACGGAAGAGGCATCTTTTTGTTTTAAAGATTTATTGATTGGAGATGGGTATGCGTAGGATTAGCTAGTTGGTAAGGTAACGGCTTACCAAGGCGACGATCCTTAGGGGTTCTGAGAGGAAGGTCCCCCACACTGGTACTGAGACACGGACCAGACTCCTACGGGAGGCAGCAGTGAGGAATATTGGTCAATGGTCGAGAGACTGAACCAGCCAAGTCGCGTGAAGGAAGACGGCTCTATGAGTTGTAAACTTCTTTTGTACAGGAGTAAAGTGAGACACGTGTGTTTTATTGCAAGTACTGTACGAATAAGCATCGGCTAACTC
>GV2UCFN02JM94U
GGTGCGTAACACGTATACAACCTACCTTCAATTGGGGGATAACCTGGAGAAATTCGGACTAATATCCCATAGTAAACGGAAGAGGCATCTTTTTGTTTTAAAGATTTATTGATTGGAGATGGGTATGCGTAGGATTAGCTAGTTGGTAAGGTAACGGCTTACCAAGGCGACGATCCTTAGGGGTTCTGAGAGGAAGGTCCCCCACACTGGTACTGAGACACGGACCAGACTCCTACGGGAGGCAGCAGTGAGGAATATTGGTCAATGGTCGAGAGACTGAACCAGCCAAGTCGCGTGAAGGAAGACGGCTCTATGAGTTGTAAACTTCTTTTGTACAGGAGTAAAGTGAGACACGTGTGTTTTATTGCAAGTACTGTACGAATAAGCATCGGCTAACTC
>GV2UCFN02IH3I2
GGTGCGTAACACGTATACAACCTACCTTCAATTGGGGGATAACCTGGAGAAATTCGGACTAATATCCCATAGTAAACGGAAGAGGCATCTTTTTGTTTTAAAGATTTATTGATTGGAGATGGGTATGCGTAGGATTAGCTAGTTGGTAAGGTAACGGCTTACCAAGGCGACGATCCTTAGGGGTTCTGAGAGGAAGGTCCCCCACACTGGTACTGAGACACGGACCAGACTCCTACGGGAGGCAGCAGTGAGGAATATTGGTCAATGGTCGAGAGACTGAACCAGCCAAGTCGCGTGAAGGAAGACGGCTCTATGAGTTGTAAACTTCTTTTGTACAGGAGTAAAGTGAGACACGTGTGTTTTATTGCAAGTACTGTACGAATAAGCATCGGCTAACTC
>GV2UCFN02G3T3T
GGTGCGTAACACGTATACAACCTACCTTCAATTGGGGGATAACCTGGAGAAATTCGGACTAATATCCCATAGTAAACGGAAGAGGCATCTTTTTGTTTTAAAGATTTATTGATTGGAGATGGGTATGCGTAGGATTAGCTAGTTGGTAAGGTAACGGCTTACCAAGGCGACGATCCTTAGGGGTTCTGAGAGGAAGGTCCCCCACACTGGTACTGAGACACGGACCAGACTCCTACGGGAGGCAGCAGTGAGGAATATTGGTCAATGGTCGAGAGACTGAACCAGCCAAGTCGCGTGAAGGAAGACGGCTCTATGAGTTGTAAACTTCTTTTGTACAGGAGTAAAGTGAGACACGTGTGTTTTATTGCAAGTACTGTACGAATAAGCATCGGCTAACTC
>GV2UCFN02JKAO9
GGTGCGTAACACGTATACAACCTACCTTCAATTGGGGGATAACCTGGAGAAATTCGGACTAATATCCCATAGTAAACGGAAGAGGCATCTTTTTGTTTTAAAGATTTATTGATTGGAGATGGGTATGCGTAGGATTAGCTAGTTGGTAAGGTAACGGCTTACCAAGGCGACGATCCTTAGGGGTTCTGAGAGGAAGGTCCCCCACACTGGTACTGAGACACGGACCAGACTCCTACGGGAGGCAGCAGTGAGGAATATTGGTCAATGGTCGAGAGACTGAACCAGCCAAGTCGCGTGAAGGAAGACGGCTCTATGAGTTGTAAACTTCTTTTGTACAGGAGTAAAGTGAGACACGTGTGTTTTATTGCAAGTACTGTACGAATAAGCATCGGCTAACTC
>GV2UCFN02I7PPA
GGTGCGTAACACGTATACAACCTACCTTCAATTGGGGGATAACCTGGAGAAATTCGGACTAATATCCCATAGTAAACGGAAGAGGCATCTTTTTGTTTTAAAGATTTATTGATTGGAGATGGGTATGCGTAGGATTAGCTAGTTGGTAAGGTAACGGCTTACCAAGGCGACGATCCTTAGGGGTTCTGAGAGGAAGGTCCCCCACACTGGTACTGAGACACGGACCAGACTCCTACGGGAGGCAGCAGTGAGGAATATTGGTCAATGGTCGAGAGACTGAACCAGCCAAGTCGCGTGAAGGAAGACGGCTCTATGAGTTGTAAACTTCTTTTGTACAGGAGTAAAGTGAGACACGTGTGTTTTATTGCAAGTACTGTACGAATAAGCATCGGCTAACTC
>GV2UCFN02HLCYQ
GGTGCGTAACACGTATACAACCTACCTTCAATTGGGGGATAACCTGGAGAAATTCGGACTAATATCCCATAGTAAACGGAAGAGGCATCTTTTTGTTTTAAAGATTTATTGATTGGAGATGGGTATGCGTAGGATTAGCTAGTTGGTAAGGTAACGGCTTACCAAGGCGACGATCCTTAGGGGTTCTGAGAGGAAGGTCCCCCACACTGGTACTGAGACACGGACCAGACTCCTACGGGAGGCAGCAGTGAGGAATATTGGTCAATGGTCGAGAGACTGAACCAGCCAAGTCGCGTGAAGGAAGACGGCTCTATGAGTTGTAAACTTCTTTTGTACAGGAGTAAAGTGAGACACGTGTGTTTTATTGCAAGTACTGTACGAATAAGCATCGGCTAACTC
>GV2UCFN02GOLQH
GGTGCGTAACACGTATACAACCTACCTTCAATTGGGGGATAACCTGGAGAAATTCGGACTAATATCCCATAGTAAACGGAAGAGGCATCTTTTTGTTTTAAAGATTTATTGATTGGAGATGGGTATGCGTAGGATTAGCTAGTTGGTAAGGTAACGGCTTACCAAGGCGACGATCCTTAGGGGTTCTGAGAGGAAGGTCCCCCACACTGGTACTGAGACACGGACCAGACTCCTACGGGAGGCAGCAGTGAGGAATATTGGTCAATGGTCGAGAGACTGAACCAGCCAAGTCGCGTGAAGGAAGACGGCTCTATGAGTTGTAAACTTCTTTTGTACAGGAGTAAAGTGAGACACGTGTGTTTTATTGCAAGTACTGTACGAATAAGCATCGGCTAACTC
>GV2UCFN02HQ6B9
GGTGCGTAACACGTATACAACCTACCTTCAATTGGGGGATAACCTGGAGAAATTCGGACTAATATCCCATAGTAAACGGAAGAGGCATCTTTTTGTTTTAAAGATTTATTGATTGGAGATGGGTATGCGTAGGATTAGCTAGTTGGTAAGGTAACGGCTTACCAAGGCGACGATCCTTAGGGGTTCTGAGAGGAAGGTCCCCCACACTGGTACTGAGACACGGACCAGACTCCTACGGGAGGCAGCAGTGAGGAATATTGGTCAATGGTCGAGAGACTGAACCAGCCAAGTCGCGTGAAGGAAGACGGCTCTATGAGTTGTAAACTTCTTTTGTACAGGAGTAAAGTGAGACACGTGTGTTTTATTGCAAGTACTGTACGAATAAGCATCGGCTAACTC
>GV2UCFN02I1X0V
GGTGCGTAACACGTATACAACCTACCTTCAATTGGGGGATAACCTGGAGAAATTCGGACTAATATCCCATAGTAAACGGAAGAGGCATCTTTTTGTTTTAAAGATTTATTGATTGGAGATGGGTATGCGTAGGATTAGCTAGTTGGTAAGGTAACGGCTTACCAAGGCGACGATCCTTAGGGGTTCTGAGAGGAAGGTCCCCCACACTGGTACTGAGACACGGACCAGACTCCTACGGGAGGCAGCAGTGAGGAATATTGGTCAATGGTCGAGAGACTGAACCAGCCAAGTCGCGTGAAGGAAGACGGCTCTATGAGTTGTAAACTTCTTTTGTACAGGAGTAAAGTGAGACACGTGTGTTTTATTGCAAGTACTGTACGAATAAGCATCGGCTAACTC
>GV2UCFN02GA9V3
GGTGCGTAACACGTATACAACCTACCTTCAATTGGGGGATAACCTGGAGAAATTCGGACTAATATCCCATAGTAAACGGAAGAGGCATCTTTTTGTTTTAAAGATTTATTGATTGGAGATGGGTATGCGTAGGATTAGCTAGTTGGTAAGGTAACGGCTTACCAAGGCGACGATCCTTAGGGGTTCTGAGAGGAAGGTCCCCCACACTGGTACTGAGACACGGACCAGACTCCTACGGGAGGCAGCAGTGAGGAATATTGGTCAATGGTCGAGAGACTGAACCAGCCAAGTCGCGTGAAGGAAGACGGCTCTATGAGTTGTAAACTTCTTTTGTACAGGAGTAAAGTGAGACACGTGTGTTTTATTGCAAGTACTGTACGAATAAGCATCGGCTAACTC
>GV2UCFN02J1MYJ
GGTGCGTAACACGTATACAACCTACCTTCAATTGGGGGATAACCTGGAGAAATTCGGACTAATATCCCATAGCAAACAGAAGAGGCATCTTTTTGTTTTAAAGATTTATTGATTGGAGATGGGTATGCGTAGGATTAGCTAGTTGGTAAGGTAACGGCTTACCAAGGCGACGATCCTTAGGGGTTCTGAGAGGAAGGTCCCCCACACTGGTACTGAGACACGGACCAGACTCCTACGGGAGGCAGCAGTGAGGAATATTGGTCAATGGTCGAGAGACTGAACCAGCCAAGTCGCGTGAAGGAAGACGGCTCTATGAGTTGTAAACTTCTTTTGTACAGGAGTAAAGTGAGACACGTGTGTTTTATTGCAAGTACTGTACGAATAAGCATCGGCTAACTC
>GV2UCFN02JXSES
GGTGCGTAACACGTATACAACCTACCTTCAATTGGGGGATAACCTGGAGAAATTCGGACTAATATCCCATAGTAAACAGAAGAGGCATCTTTTTGTTTTAAAGATTTATTGATTGGAGATGGGTATGCGTAGGATTAGCTAGTTGGTAAGGTAACGGCTTACCAAGGCGACGATCCTTAGGGGTTCTGAGAGGAAGGTCCCCCACACTGGTACTGAGACACGGACCAGACTCCTACGGGAGGCAGCAGTGAGGAATATTGGTCAATGGTCGAGAGACTGAACCAGCCAAGTCGCGTGAAGGAAGACGGCTCTATGAGTTGTAAACTTCTTTTGTACAGGAGTAAAGTGAGACACGTGTGTTTTATTGCAAGTACTGTACGAATAAGCATCGGCTAACTC
>GV2UCFN02JSVA1
GGTGCGTAACACGTATACAACCTACCTTCAATTGGGGGATAACCTGGAGAAATTCGGACTAATATCCCATAGTAAACAGAAGAGGCATCTTTTTGTTTTAAAGATTTATTGATTGGAGATGGGTATGCGTAGGATTAGCTAGTTGGTAAGGTAACGGCTTACCAAGGCGACGATCCTTAGGGGTTCTGAGAGGAAGGTCCCCCACACTGGTACTGAGACACGGACCAGACTCCTACGGGAGGCAGCAGTGAGGAATATTGGTCAATGGTCGAGAGACTGAACCAGCCAAGTCGCGTGAAGGAAGACGGCTCTATGAGTTGTAAACTTCTTTTGTACAGGAGTAAAGTGAGACACGTGTGTTTTATTGCAAGTACTGTACGAATAAGCATCGGCTAACTC
>GV2UCFN02II6QE
GGTGCGTAACACGTATACAACCTACCTTCAATTGGGGGATAACCTGGAGAAATTCGGACTAATATCCCATAGTAAACAGAAGAGGCATCTTTTTGTTTTAAAGATTTATTGATTGGAGATGGGTATGCGTAGGATTAGCTAGTTGGTAAGGTAACGGCTTACCAAGGCGACGATCCTTAGGGGTTCTGAGAGGAAGGTCCCCCACACTGGTACTGAGACACGGACCAGACTCCTACGGGAGGCAGCAGTGAGGAATATTGGTCAATGGTCGAGAGACTGAACCAGCCAAGTCGCGTGAAGGAAGACGGCTCTATGAGTTGTAAACTTCTTTTGTACAGGAGTAAAGTGAGACACGTGTGTTTTATTGCAAGTACTGTACGAATAAGCATCGGCTAACTC
>GV2UCFN02IKIZ8
GGTGCGTAACACGTATACAACCTACCTTCAATTGGGGGATAACCTGGAGAAATTCGGACTAATATCCCATAGTAAACAGAAGAGGCATCTTTTTGTTTTAAAGATTTATTGATTGGAGATGGGTATGCGTAGGATTAGCTAGTTGGTAAGGTAACGGCTTACCAAGGCGACGATCCTTAGGGGTTCTGAGAGGAAGGTCCCCCACACTGGTACTGAGACACGGACCAGACTCCTACGGGAGGCAGCAGTGAGGAATATTGGTCAATGGTCGAGAGACTGAACCAGCCAAGTCGCGTGAAGGAAGACGGCTCTATGAGTTGTAAACTTCTTTTGTACAGGAGTAAAGTGAGACACGTGTGTTTTATTGCAAGTACTGTACGAATAAGCATCGGCTAACTC
>GV2UCFN02JHWCR
GGTGCGTAACACGTATACAACCTACCTTCAATTGGGGGATAACCTGGAGAAATTCGGACTAATATCCCATAGTAAACAGAAGAGGCATCTTTTTGTTTTAAAGATTTATTGATTGGAGATGGGTATGCGTAGGATTAGCTAGTTGGTAAGGTAACGGCTTACCAAGGCGACGATCCTTAGGGGTTCTGAGAGGAAGGTCCCCCACACTGGTACTGAGACACGGACCAGACTCCTACGGGAGGCAGCAGTGAGGAATATTGGTCAATGGTCGAGAGACTGAACCAGCCAAGTCGCGTGAAGGAAGACGGCTCTATGAGTTGTAAACTTCTTTTGTACAGGAGTAAAGTGAGACACGTGTGTTTTATTGCAAGTACTGTACGAATAAGCATCGGCTAACTC
>GV2UCFN02JQ48X
GGTGCGTAACACGTATACAACCTACCTTCAATTGGGGGATAACCTGGAGAAATTCGGACTAATATCCCATAGTAAACAGAAGAGGCATCTTTTTGTTTTAAAGATTTATTGATTGGAGATGGGTATGCGTAGGATTAGCTAGTTGGTAAGGTAACGGCTTACCAAGGCGACGATCCTTAGGGGTTCTGAGAGGAAGGTCCCCCACACTGGTACTGAGACACGGACCAGACTCCTACGGGAGGCAGCAGTGAGGAATATTGGTCAATGGTCGAGAGACTGAACCAGCCAAGTCGCGTGAAGGAAGACGGCTCTATGAGTTGTAAACTTCTTTTGTACAGGAGTAAAGTGAGACACGTGTGTTTTATTGCAAGTACTGTACGAATAAGCATCGGCTAACTC
>GV2UCFN02GGVVK
GGTGCGTAACACGTATACAACCTACCTTCAATTGGGGGATAACCTGGAGAAATTCGGACTAATATCCCATAGTAAACAGAAGAGGCATCTTTTTGTTTTAAAGATTTATTGATTGGAGATGGGTATGCGTAGGATTAGCTAGTTGGTAAGGTAACGGCTTACCAAGGCGACGATCCTTAGGGGTTCTGAGAGGAAGGTCCCCCACACTGGTACTGAGACACGGACCAGACTCCTACGGGAGGCAGCAGTGAGGAATATTGGTCAATGGTCGAGAGACTGAACCAGCCAAGTCGCGTGAAGGAAGACGGCTCTATGAGTTGTAAACTTCTTTTGTACAGGAGTAAAGTGAGACACGTGTGTTTTATTGCAAGTACTGTACGAATAAGCATCGGCTAACTC
>GV2UCFN02H9K7Z
GGTGCGTAACACGTATACAACCTACCTTCAATTGGGGGATAACCTGGAGAAATTCGGACTAATATCCCATAGTAAACAGAAGAGGCATCTTTTTGTTTTAAAGATTTATTGATTGGAGATGGGTATGCGTAGGATTAGCTAGTTGGTAAGGTAACGGCTTACCAAGGCGACGATCCTTAGGGGTTCTGAGAGGAAGGTCCCCCACACTGGTACTGAGACACGGACCAGACTCCTACGGGAGGCAGCAGTGAGGAATATTGGTCAATGGTCGAGAGACTGAACCAGCCAAGTCGCGTGAAGGAAGACGGCTCTATGAGTTGTAAACTTCTTTTGTACAGGAGTAAAGTGAGACACGTGTGTTTTATTGCAAGTACTGTACGAATAAGCATCGGCTAACTC
>GV2UCFN02IZJA5
GGTGCGTAACACGTATACAACCTACCTTCAATTGGGGGATAACCTGGAGAAATTCGGACTAATATCCCATAGTAAACAGAAGAGGCATCTTTTTGTTTTAAAGATTTATTGATTGGAGATGGGTATGCGTAGGATTAGCTAGTTGGTAAGGTAACGGCTTACCAAGGCGACGATCCTTAGGGGTTCTGAGAGGAAGGTCCCCCACACTGGTACTGAGACACGGACCAGACTCCTACGGGAGGCAGCAGTGAGGAATATTGGTCAATGGTCGAGAGACTGAACCAGCCAAGTCGCGTGAAGGAAGACGGCTCTATGAGTTGTAAACTTCTTTTGTACAGGAGTAAAGTGAGACACGTGTGTTTTATTGCAAGTACTGTACGAATAAGCATCGGCTAACTC
>GV2UCFN02FSSAT
GGTGCGTAACACGTATACAACCTACCTTCAATTGGGGGATAACCTGGAGAAATTCGGACTAATATCCCATAGTAAACAGAAGAGGCATCTTTTTGTTTTAAAGATTTATTGATTGGAGATGGGTATGCGTAGGATTAGCTAGTTGGTAAGGTAACGGCTTACCAAGGCGACGATCCTTAGGGGTTCTGAGAGGAAGGTCCCCCACACTGGTACTGAGACACGGACCAGACTCCTACGGGAGGCAGCAGTGAGGAATATTGGTCAATGGTCGAGAGACTGAACCAGCCAAGTCGCGTGAAGGAAGACGGCTCTATGAGTTGTAAACTTCTTTTGTACAGGAGTAAAGTGAGACACGTGTGTTTTATTGCAAGTACTGTACGAATAAGCATCGGCTAACTC
>G35JFLI02GYAW2
GGTGCGTAACACGTATACAACCTACCTTCAATTGGGGGATAACCTGGAGAAATTCGGACTAATATCCCATAGTAAACAGAAGAGGCATCTTTTTGTTTTAAAGATTTATTGATTGGAGATGGGTATGCGTAGGATTAGCTAGTTGGTAAGGTAACGGCTTACCAAGGCGACGATCCTTAGGGGTTCTGAGAGGAAGGTCCCCCACACTGGTACTGAGACACGGACCAGACTCCTACGGGAGGCAGCAGTGAGGAATATTGGTCAATGGTCGAGAGACTGAACCAGCCAAGTCGCGTGAAGGAAGACGGCTCTATGAGTTGTAAACTTCTTTTGTACAGGAGTAAAGTGAGACACGTGTGTTTTATTGCAAGTACTGTACGAATAAGCATCGGCTAACTC
>G35JFLI02FYBSX
GGTGCGTAACACGTATACAACCTACCTTCAATTGGGGGATAACCTGGAGAAATTCGGACTAATATCCCATAGTAAACAGAAGAGGCATCTTTTTGTTTTAAAGATTTATTGATTGGAGATGGGTATGCGTAGGATTAGCTAGTTGGTAAGGTAACGGCTTACCAAGGCGACGATCCTTAGGGGTTCTGAGAGGAAGGTCCCCCACACTGGTACTGAGACACGGACCAGACTCCTACGGGAGGCAGCAGTGAGGAATATTGGTCAATGGTCGAGAGACTGAACCAGCCAAGTCGCGTGAAGGAAGACGGCTCTATGAGTTGTAAACTTCTTTTGTACAGGAGTAAAGTGAGACACGTGTGTTTTATTGCAAGTACTGTACGAATAAGCATCGGCTAACTC
>G35JFLI02GKEK7
GGTGCGTAACACGTATACAACCTACCTTCAATTGGGGGATAACCTGGAGAAATTCGGACTAATATCCCATAGTAAACAGAAGAGGCATCTTTTTGTTTTAAAGATTTATTGATTGGAGATGGGTATGCGTAGGATTAGCTAGTTGGTAAGGTAACGGCTTACCAAGGCGACGATCCTTAGGGGTTCTGAGAGGAAGGTCCCCCACACTGGTACTGAGACACGGACCAGACTCCTACGGGAGGCAGCAGTGAGGAATATTGGTCAATGGTCGAGAGACTGAACCAGCCAAGTCGCGTGAAGGAAGACGGCTCTATGAGTTGTAAACTTCTTTTGTACAGGAGTAAAGTGAGACACGTGTGTTTTATTGCAAGTACTGTACGAATAAGCATCGGCTAACTC
>G35JFLI02G6CCH
GGTGCGTAACACGTATACAACCTACCTTCAATTGGGGGATAACCTGGAGAAATTCGGACTAATATCCCATAGTAAACAGAAGAGGCATCTTTTTGTTTTAAAGATTTATTGATTGGAGATGGGTATGCGTAGGATTAGCTAGTTGGTAAGGTAACGGCTTACCAAGGCGACGATCCTTAGGGGTTCTGAGAGGAAGGTCCCCCACACTGGTACTGAGACACGGACCAGACTCCTACGGGAGGCAGCAGTGAGGAATATTGGTCAATGGTCGAGAGACTGAACCAGCCAAGTCGCGTGAAGGAAGACGGCTCTATGAGTTGTAAACTTCTTTTGTACAGGAGTAAAGTGAGACACGTGTGTTTTATTGCAAGTACTGTACGAATAAGCATCGGCTAACTC
>GV2UCFN02GUF2C
GGTGCGTAACACGTATACAACCTACCTTCAATTGGGGGATAACCTGGAGAAATTCGGACTAATACCCCATAGTAAACAGAGGAGGCATCTTTTTGTTTTAAAGATTTATTGATTGGAGATGGGTATGCGTAGGATTAGCTAGTTGGTAAGGTAACGGCTTACCAAGGCGACGATCCTTAGGGGTTCTGAGAGGAAGGTCCCCCACACTGGTACTGAGACACGGACCAGACTCCTACGGGAGGCAGCAGTGAGGAATATTGGTCAATGGTCGAGAGACTGAACCAGCCAAGTCGCGTGAAGGAAGACGGCTCTATGAGTTGTAAACTTCTTTTGTACAGGAGTAAAGTGAGACACGTGTGTTTTATTGCAAGTACTGTACGAATAAGCATCGGCTAACTC
>GV2UCFN02GQ899
GGTGCGTAACACGTATACAACCTACCTTCAATTGGGGGATAACCTGGAGAAATTCGGACTAATACCCCATAGTAAACAGAGGAGGCATCTTTTTGTTTTAAAGATTTATTGATTGGAGATGGGTATGCGTAGGATTAGCTAGTTGGTAAGGTAACGGCTTACCAAGGCGACGATCCTTAGGGGTTCTGAGAGGAAGGTCCCCCACACTGGTACTGAGACACGGACCAGACTCCTACGGGAGGCAGCAGTGAGGAATATTGGTCAATGGTCGAGAGACTGAACCAGCCAAGTCGCGTGAAGGAAGACGGCTCTATGAGTTGTAAACTTCTTTTGTACAGGAGTAAAGTGAGACACGTGTGTTTTATTGCAAGTACTGTACGAATAAGCATCGGCTAACTC
>GV2UCFN02JIF3B
GGTGCGTAACACGTATACAACCTACCTTCAATTGGGGGATAACCTGGAGAAATTCGGACTAATACCCCATAGTAAACAGAGGAGGCATCTTTTTGTTTTAAAGATTTATTGATTGGAGATGGGTATGCGTAGGATTAGCTAGTTGGTAAGGTAACGGCTTACCAAGGCGACGATCCTTAGGGGTTCTGAGAGGAAGGTCCCCCACACTGGTACTGAGACACGGACCAGACTCCTACGGGAGGCAGCAGTGAGGAATATTGGTCAATGGTCGAGAGACTGAACCAGCCAAGTCGCGTGAAGGAAGACGGCTCTATGAGTTGTAAACTTCTTTTGTACAGGAGTAAAGTGAGACACGTGTGTTTTATTGCAAGTACTGTACGAATAAGCATCGGCTAACTC
>GV2UCFN02JEUEQ
GGTGCGTAACACGTATACAACCTACCTTCAATTGGGGGATAACCTGGAGAAATTCGGACTAATACCCCATAGTAAACAGAGGAGGCATCTTTTTGTTTTAAAGATTTATTGATTGGAGATGGGTATGCGTAGGATTAGCTAGTTGGTAAGGTAACGGCTTACCAAGGCGACGATCCTTAGGGGTTCTGAGAGGAAGGTCCCCCACACTGGTACTGAGACACGGACCAGACTCCTACGGGAGGCAGCAGTGAGGAATATTGGTCAATGGTCGAGAGACTGAACCAGCCAAGTCGCGTGAAGGAAGACGGCTCTATGAGTTGTAAACTTCTTTTGTACAGGAGTAAAGTGAGACACGTGTGTTTTATTGCAAGTACTGTACGAATAAGCATCGGCTAACTC
>GV2UCFN02H449J
GGTGCGTAACACGTATACAACCTACCTTCAATTGGGGGATAACCTGGAGAAATTCGGACTAATACCCCATAGTAAACAGAGGAGGCATCTTTTTGTTTTAAAGATTTATTGATTGGAGATGGGTATGCGTAGGATTAGCTAGTTGGTAAGGTAACGGCTTACCAAGGCGACGATCCTTAGGGGTTCTGAGAGGAAGGTCCCCCACACTGGTACTGAGACACGGACCAGACTCCTACGGGAGGCAGCAGTGAGGAATATTGGTCAATGGTCGAGAGACTGAACCAGCCAAGTCGCGTGAAGGAAGACGGCTCTATGAGTTGTAAACTTCTTTTGTACAGGAGTAAAGTGAGACACGTGTGTTTTATTGCAAGTACTGTACGAATAAGCATCGGCTAACTC
>GV2UCFN02IGOD0
GGTGCGTAACACGTATACAACCTACCTTCAATTGGGGGATAACCTGGAGAAATTCGGACTAATACCCCATAGTAAACAGAGGAGGCATCTTTTTGTTTTAAAGATTTATTGATTGGAGATGGGTATGCGTAGGATTAGCTAGTTGGTAAGGTAACGGCTTACCAAGGCGACGATCCTTAGGGGTTCTGAGAGGAAGGTCCCCCACACTGGTACTGAGACACGGACCAGACTCCTACGGGAGGCAGCAGTGAGGAATATTGGTCAATGGTCGAGAGACTGAACCAGCCAAGTCGCGTGAAGGAAGACGGCTCTATGAGTTGTAAACTTCTTTTGTACAGGAGTAAAGTGAGACACGTGTGTTTTATTGCAAGTACTGTACGAATAAGCATCGGCTAACTC
>GV2UCFN02GHCO4
GGTGCGTAACACGTATACAACCTACCTTCAATTGGGGGATAACCTGGAGAAATTCGGACTAATACCCCATAGTAAACAGAGGAGGCATCTTTTTGTTTTAAAGATTTATTGATTGGAGATGGGTATGCGTAGGATTAGCTAGTTGGTAAGGTAACGGCTTACCAAGGCGACGATCCTTAGGGGTTCTGAGAGGAAGGTCCCCCACACTGGTACTGAGACACGGACCAGACTCCTACGGGAGGCAGCAGTGAGGAATATTGGTCAATGGTCGAGAGACTGAACCAGCCAAGTCGCGTGAAGGAAGACGGCTCTATGAGTTGTAAACTTCTTTTGTACAGGAGTAAAGTGAGACACGTGTGTTTTATTGCAAGTACTGTACGAATAAGCATCGGCTAACTC
>GV2UCFN02FSTZX
GGTGCGTAACACGTATACAACCTACCTTCAATTGGGGGATAACCTGGAGAAATTCGGACTAATACCCCATAGTAAACAGAGGAGGCATCTTTTTGTTTTAAAGATTTATTGATTGGAGATGGGTATGCGTAGGATTAGCTAGTTGGTAAGGTAACGGCTTACCAAGGCGACGATCCTTAGGGGTTCTGAGAGGAAGGTCCCCCACACTGGTACTGAGACACGGACCAGACTCCTACGGGAGGCAGCAGTGAGGAATATTGGTCAATGGTCGAGAGACTGAACCAGCCAAGTCGCGTGAAGGAAGACGGCTCTATGAGTTGTAAACTTCTTTTGTACAGGAGTAAAGTGAGACACGTGTGTTTTATTGCAAGTACTGTACGAATAAGCATCGGCTAACTC
>GV2UCFN02HQRKY
GGTGCGTAACACGTATACAACCTACCTTCAATTGGGGGATAACCTGGAGAAATTCGGACTAATACCCCATAGTAAACAGAAGAGGCATCTTTTTGTTTTAAAGATTTATTGATTGGAGATGGGTATGCGTAGGATTAGCTAGTTGGTAAGGTAACGGCTTACCAAGGCGACGATCCTTAGGGGTTCTGAGAGGAAGGTCCCCCACACTGGTACTGAGACACGGACCAGACTCCTACGGGAGGCAGCAGTGAGGAATATTGGTCAATGGTCGAGAGACTGAACCAGCCAAGTCGCGTGAAGGAAGACGGCTCTATGAGTTGTAAACTTCTTTTGTACAGGAGTAAAGTGAGACACGTGTGTTTTATTGCAAGTACTGTACGAATAAGCATCGGCTAACTC
>GV2UCFN02IIM76
GGTGCGTAACACGTATACAACCTACCTTCAATTGGGGGATAACCTGGAGAAATTCGGACTAATACCCCATAGTAAACAGAAGAGGCATCTTTTTGTTTTAAAGATTTATTGATTGGAGATGGGTATGCGTAGGATTAGCTAGTTGGTAAGGTAACGGCTTACCAAGGCGACGATCCTTAGGGGTTCTGAGAGGAAGGTCCCCCACACTGGTACTGAGACACGGACCAGACTCCTACGGGAGGCAGCAGTGAGGAATATTGGTCAATGGTCGAGAGACTGAACCAGCCAAGTCGCGTGAAGGAAGACGGCTCTATGAGTTGTAAACTTCTTTTGTACAGGAGTAAAGTGAGACACGTGTGTTTTATTGCAAGTACTGTACGAATAAGCATCGGCTAACTC
>G3BZQ8102G291D
GGTGCGTAACACGTATACAACCTACCTTCAATTGGGGGATAACCTGGAGAAATTCGGACTAATACCCCATAGTAAACAGAAGAGGCATCTTTTTGTTTTAAAGATTTATTGATTGGAGATGGGTATGCGTAGGATTAGCTAGTTGGTAAGGTAACGGCTTACCAAGGCGACGATCCTTAGGGGTTCTGAGAGGAAGGTCCCCCACACTGGTACTGAGACACGGACCAGACTCCTACGGGAGGCAGCAGTGAGGAATATTGGTCAATGGTCGAGAGACTGAACCAGCCAAGTCGCGTGAAGGAAGACGGCTCTATGAGTTGTAAACTTCTTTTGTACAGGAGTAAAGTGAGACACGTGTGTTTTATTGCAAGTACTGTACGAATAAGCATCGGCTAACTC
>G35JFLI02JXRYQ
GGTGCGTAACACGTATACAACCTACCTTCAATTGGGGGATAACCTGGAGAAATTCGGACTAATACCCCATAGTAAACAGAAGAGGCATCTTTTTGTTTTAAAGATTTATTGATTGGAGATGGGTATGCGTAGGATTAGCTAGTTGGTAAGGTAACGGCTTACCAAGGCGACGATCCTTAGGGGTTCTGAGAGGAAGGTCCCCCACACTGGTACTGAGACACGGACCAGACTCCTACGGGAGGCAGCAGTGAGGAATATTGGTCAATGGTCGAGAGACTGAACCAGCCAAGTCGCGTGAAGGAAGACGGCTCTATGAGTTGTAAACTTCTTTTGTACAGGAGTAAAGTGAGACACGTGTGTTTTATTGCAAGTACTGTACGAATAAGCATCGGCTAACTC
>G35JFLI02JYKPO
GGTGCGTAACACGTATACAACCTACCTTCAATTGGGGGATAACCTGGAGAAATTCGGACTAATACCCCATAGTAAACAGAAGAGGCATCTTTTTGTTTTAAAGATTTATTGATTGGAGATGGGTATGCGTAGGATTAGCTAGTTGGTAAGGTAACGGCTTACCAAGGCGACGATCCTTAGGGGTTCTGAGAGGAAGGTCCCCCACACTGGTACTGAGACACGGACCAGACTCCTACGGGAGGCAGCAGTGAGGAATATTGGTCAATGGTCGAGAGACTGAACCAGCCAAGTCGCGTGAAGGAAGACGGCTCTATGAGTTGTAAACTTCTTTTGTACAGGAGTAAAGTGAGACACGTGTGTTTTATTGCAAGTACTGTACGAATAAGCATCGGCTAACTC
>G35JFLI02G88ET
GGTGCGTAACACGTATACAACCTACCTTCAATTGGGGGATAACCTGGAGAAATTCGGACTAATACCCCATAGTAAACAGAAGAGGCATCTTTTTGTTTTAAAGATTTATTGATTGGAGATGGGTATGCGTAGGATTAGCTAGTTGGTAAGGTAACGGCTTACCAAGGCGACGATCCTTAGGGGTTCTGAGAGGAAGGTCCCCCACACTGGTACTGAGACACGGACCAGACTCCTACGGGAGGCAGCAGTGAGGAATATTGGTCAATGGTCGAGAGACTGAACCAGCCAAGTCGCGTGAAGGAAGACGGCTCTATGAGTTGTAAACTTCTTTTGTACAGGAGTAAAGTGAGACACGTGTGTTTTATTGCAAGTACTGTACGAATAAGCATCGGCTAACTC
>G35JFLI02FKEOS
GGTGCGTAACACGTATACAACCTACCTTCAATTGGGGGATAACCTGGAGAAATTCGGACTAATACCCCATAGTAAACAGAAGAGGCATCTTTTTGTTTTAAAGATTTATTGATTGGAGATGGGTATGCGTAGGATTAGCTAGTTGGTAAGGTAACGGCTTACCAAGGCGACGATCCTTAGGGGTTCTGAGAGGAAGGTCCCCCACACTGGTACTGAGACACGGACCAGACTCCTACGGGAGGCAGCAGTGAGGAATATTGGTCAATGGTCGAGAGACTGAACCAGCCAAGTCGCGTGAAGGAAGACGGCTCTATGAGTTGTAAACTTCTTTTGTACAGGAGTAAAGTGAGACACGTGTGTTTTATTGCAAGTACTGTACGAATAAGCATCGGCTAACTC
>G35JFLI02GJG90
GGTGCGTAACACGTATACAACCTACCTTCAATTGGGGAATAACCTGGAGAAATTCGGACTAATACCCCATAGTAAACAGAGGAGGCATCTTTTTTGTTTTAAAGATTTATTGATTGGAGATGGGTATGCGTAGGATTAGCTAGTTGGTAAGGTAACGGCTTACCAAGGCGACGATCCTTAGGGGTTCTGAGAGGAAGGTCCCCCACACTGGTACTGAGACACGGACCAGACTCCTACGGGAGGCAGCAGTGAGGAATATTGGTCAATGGTCGAGAGACTGAACCAGCCAAGTCGCGTGAAGGAAGACGGCTCTATGAGTTGTAAACTTCTTTTGTACAGGAGTAAAGTGAGACACGCGTGTTTTATTGCAAGTACTGTACGAATAAGCATCGGCTAACTC
>GV2UCFN02J3RX2
GGTGCGTAACACGTATACAACCTACCTTCAATTGGGGGATAACCTGGAGAAATTCGGACTAATACCCCATAGTAAACAGAAGAGGCATCTTTTTTGTTTTAAAGATTTATTGATTGGAGATGGGTATGCGTAGGATTAGCTAGTTGGTAAGGTAACGGCTTACCAAGGCGACGATCCTTAGGGGTTCTGAGAGGAAGGTCCCCCACACTGGTACTGAGACACGGACCAGACTCCTACGGGAGGCAGCAGTGAGGAATATTGGTCAATGGTCGAGAGACTGAACCAGCCAAGTCGCGTGAAGGAAGACGGCTCTATGAGTTGTAAACTTCTTTTGTACAGGAGTAAAGTGAGACACGCGTGTTTTATTGCAAGTACTGTACGAATAAGCATCGGCTAACTC
>GV2UCFN02HX8X4
GGTGCGTAACACGTATACAACCTACCTTCAATTGGGGGATAACCTGGAGAAATTCGGACTAATACCCCATAGTAAACAGAAGAGGCATCTTTTTTGTTTTAAAGATTTATTGATTGGAGATGGGTATGCGTAGGATTAGCTAGTTGGTAAGGTAACGGCTTACCAAGGCGACGATCCTTAGGGGTTCTGAGAGGAAGGTCCCCCACACTGGTACTGAGACACGGACCAGACTCCTACGGGAGGCAGCAGTGAGGAATATTGGTCAATGGTCGAGAGACTGAACCAGCCAAGTCGCGTGAAGGAAGACGGCTCTATGAGTTGTAAACTTCTTTTGTACAGGAGTAAAGTGAGACACGCGTGTTTTATTGCAAGTACTGTACGAATAAGCATCGGCTAACTC
>GV2UCFN02H3BD6
GGTGCGTAACACGTATACAACCTACCTTCAATTGGGGGATAACCTGGAGAAATTCGGACTAATACCCCATAGTAAACAGAAGAGGCATCTTTTTTGTTTTAAAGATTTATTGATTGGAGATGGGTATGCGTAGGATTAGCTAGTTGGTAAGGTAACGGCTTACCAAGGCGACGATCCTTAGGGGTTCTGAGAGGAAGGTCCCCCACACTGGTACTGAGACACGGACCAGACTCCTACGGGAGGCAGCAGTGAGGAATATTGGTCAATGGTCGAGAGACTGAACCAGCCAAGTCGCGTGAAGGAAGACGGCTCTATGAGTTGTAAACTTCTTTTGTACAGGAGTAAAGTGAGACACGCGTGTTTTATTGCAAGTACTGTACGAATAAGCATCGGCTAACTC
>GV2UCFN02JPHBS
GGTGCGTAACACGTATACAACCTACCTTCAATTGGGGGATAACCTGGAGAAATTCGGACTAATACCCCATAGTAAACAGAAGAGGCATCTTTTTTGTTTTAAAGATTTATTGATTGGAGATGGGTATGCGTAGGATTAGCTAGTTGGTAAGGTAACGGCTTACCAAGGCGACGATCCTTAGGGGTTCTGAGAGGAAGGTCCCCCACACTGGTACTGAGACACGGACCAGACTCCTACGGGAGGCAGCAGTGAGGAATATTGGTCAATGGTCGAGAGACTGAACCAGCCAAGTCGCGTGAAGGAAGACGGCTCTATGAGTTGTAAACTTCTTTTGTACAGGAGTAAAGTGAGACACGCGTGTTTTATTGCAAGTACTGTACGAATAAGCATCGGCTAACTC
>GV2UCFN02IEHY1
GGTGCGTAACACGTATACAACCTACCTTCAATTGGGGGATAACCTGGAGAAATTCGGACTAATACCCCATAGTAAACAGAAGAGGCATCTTTTTTGTTTTAAAGATTTATTGATTGGAGATGGGTATGCGTAGGATTAGCTAGTTGGTAAGGTAACGGCTTACCAAGGCGACGATCCTTAGGGGTTCTGAGAGGAAGGTCCCCCACACTGGTACTGAGACACGGACCAGACTCCTACGGGAGGCAGCAGTGAGGAATATTGGTCAATGGTCGAGAGACTGAACCAGCCAAGTCGCGTGAAGGAAGACGGCTCTATGAGTTGTAAACTTCTTTTGTACAGGAGTAAAGTGAGACACGCGTGTTTTATTGCAAGTACTGTACGAATAAGCATCGGCTAACTC
>GV2UCFN02I3E12
GGTGCGTAACACGTATACAACCTACCTTCAATTGGGGGATAACCTGGAGAAATTCGGACTAATACCCCATAGTAAACAGAAGAGGCATCTTTTTTGTTTTAAAGATTTATTGATTGGAGATGGGTATGCGTAGGATTAGCTAGTTGGTAAGGTAACGGCTTACCAAGGCGACGATCCTTAGGGGTTCTGAGAGGAAGGTCCCCCACACTGGTACTGAGACACGGACCAGACTCCTACGGGAGGCAGCAGTGAGGAATATTGGTCAATGGTCGAGAGACTGAACCAGCCAAGTCGCGTGAAGGAAGACGGCTCTATGAGTTGTAAACTTCTTTTGTACAGGAGTAAAGTGAGACACGCGTGTTTTATTGCAAGTACTGTACGAATAAGCATCGGCTAACTC
>GV2UCFN02GP0AG
GGTGCGTAACACGTATACAACCTACCTTCAATTGGGGGATAACCTGGAGAAATTCGGACTAATACCCCATAGTAAACAGAAGAGGCATCTTTTTTGTTTTAAAGATTTATTGATTGGAGATGGGTATGCGTAGGATTAGCTAGTTGGTAAGGTAACGGCTTACCAAGGCGACGATCCTTAGGGGTTCTGAGAGGAAGGTCCCCCACACTGGTACTGAGACACGGACCAGACTCCTACGGGAGGCAGCAGTGAGGAATATTGGTCAATGGTCGAGAGACTGAACCAGCCAAGTCGCGTGAAGGAAGACGGCTCTATGAGTTGTAAACTTCTTTTGTACAGGAGTAAAGTGAGACACGCGTGTTTTATTGCAAGTACTGTACGAATAAGCATCGGCTAACTC
>GV2UCFN02H7LZ6
GGTGCGTAACACGTATACAACCTACCTTCAATTGGGGGATAACCTGGAGAAATTCGGACTAATACCCCATAGTAAACAGAAGAGGCATCTTTTTTGTTTTAAAGATTTATTGATTGGAGATGGGTATGCGTAGGATTAGCTAGTTGGTAAGGTAACGGCTTACCAAGGCGACGATCCTTAGGGGTTCTGAGAGGAAGGTCCCCCACACTGGTACTGAGACACGGACCAGACTCCTACGGGAGGCAGCAGTGAGGAATATTGGTCAATGGTCGAGAGACTGAACCAGCCAAGTCGCGTGAAGGAAGACGGCTCTATGAGTTGTAAACTTCTTTTGTACAGGAGTAAAGTGAGACACGCGTGTTTTATTGCAAGTACTGTACGAATAAGCATCGGCTAACTC
>GV2UCFN02J3A6I
GGTGCGTAACACGTATACAACCTACCTTCAATTGGGGGATAACCTGGAGAAATTCGGACTAATACCCCATAGTAAACAGAAGAGGCATCTTTTTTGTTTTAAAGATTTATTGATTGGAGATGGGTATGCGTAGGATTAGCTAGTTGGTAAGGTAACGGCTTACCAAGGCGACGATCCTTAGGGGTTCTGAGAGGAAGGTCCCCCACACTGGTACTGAGACACGGACCAGACTCCTACGGGAGGCAGCAGTGAGGAATATTGGTCAATGGTCGAGAGACTGAACCAGCCAAGTCGCGTGAAGGAAGACGGCTCTATGAGTTGTAAACTTCTTTTGTACAGGAGTAAAGTGAGACACGCGTGTTTTATTGCAAGTACTGTACGAATAAGCATCGGCTAACTC
>GV2UCFN02GWAGF
GGTGCGTAACACGTATACAACCTACCTTCAATTGGGGGATAACCTGGAGAAATTCGGACTAATACCCCATAGTAAACAGAAGAGGCATCTTTTTTGTTTTAAAGATTTATTGATTGGAGATGGGTATGCGTAGGATTAGCTAGTTGGTAAGGTAACGGCTTACCAAGGCGACGATCCTTAGGGGTTCTGAGAGGAAGGTCCCCCACACTGGTACTGAGACACGGACCAGACTCCTACGGGAGGCAGCAGTGAGGAATATTGGTCAATGGTCGAGAGACTGAACCAGCCAAGTCGCGTGAAGGAAGACGGCTCTATGAGTTGTAAACTTCTTTTGTACAGGAGTAAAGTGAGACACGCGTGTTTTATTGCAAGTACTGTACGAATAAGCATCGGCTAACTC
>GV2UCFN02IJX3Z
GGTGCGTAACACGTATACAACCTACCTTCAATTGGGGGATAACCTGGAGAAATTCGGACTAATACCCCATAGTAAACAGAAGAGGCATCTTTTTTGTTTTAAAGATTTATTGATTGGAGATGGGTATGCGTAGGATTAGCTAGTTGGTAAGGTAACGGCTTACCAAGGCGACGATCCTTAGGGGTTCTGAGAGGAAGGTCCCCCACACTGGTACTGAGACACGGACCAGACTCCTACGGGAGGCAGCAGTGAGGAATATTGGTCAATGGTCGAGAGACTGAACCAGCCAAGTCGCGTGAAGGAAGACGGCTCTATGAGTTGTAAACTTCTTTTGTACAGGAGTAAAGTGAGACACGCGTGTTTTATTGCAAGTACTGTACGAATAAGCATCGGCTAACTC
>GV2UCFN02GP5H9
GGTGCGTAACACGTATACAACCTACCTTCAATTGGGGGATAACCTGGAGAAATTCGGACTAATACCCCATAGTAAACAGAAGAGGCATCTTTTTTGTTTTAAAGATTTATTGATTGGAGATGGGTATGCGTAGGATTAGCTAGTTGGTAAGGTAACGGCTTACCAAGGCGACGATCCTTAGGGGTTCTGAGAGGAAGGTCCCCCACACTGGTACTGAGACACGGACCAGACTCCTACGGGAGGCAGCAGTGAGGAATATTGGTCAATGGTCGAGAGACTGAACCAGCCAAGTCGCGTGAAGGAAGACGGCTCTATGAGTTGTAAACTTCTTTTGTACAGGAGTAAAGTGAGACACGCGTGTTTTATTGCAAGTACTGTACGAATAAGCATCGGCTAACTC
>GV2UCFN02F5SCG
GGTGCGTAACACGTATACAACCTACCTTCAATTGGGGGATAACCTGGAGAAATTCGGACTAATACCCCATAGTAAACAGAAGAGGCATCTTTTTTGTTTTAAAGATTTATTGATTGGAGATGGGTATGCGTAGGATTAGCTAGTTGGTAAGGTAACGGCTTACCAAGGCGACGATCCTTAGGGGTTCTGAGAGGAAGGTCCCCCACACTGGTACTGAGACACGGACCAGACTCCTACGGGAGGCAGCAGTGAGGAATATTGGTCAATGGTCGAGAGACTGAACCAGCCAAGTCGCGTGAAGGAAGACGGCTCTATGAGTTGTAAACTTCTTTTGTACAGGAGTAAAGTGAGACACGCGTGTTTTATTGCAAGTACTGTACGAATAAGCATCGGCTAACTC
>GV2UCFN02JNS21
GGTGCGTAACACGTATACAACCTACCTTCAATTGGGGGATAACCTGGAGAAATTCGGACTAATACCCCATAGTAAACAGAAGAGGCATCTTTTTTGTTTTAAAGATTTATTGATTGGAGATGGGTATGCGTAGGATTAGCTAGTTGGTAAGGTAACGGCTTACCAAGGCGACGATCCTTAGGGGTTCTGAGAGGAAGGTCCCCCACACTGGTACTGAGACACGGACCAGACTCCTACGGGAGGCAGCAGTGAGGAATATTGGTCAATGGTCGAGAGACTGAACCAGCCAAGTCGCGTGAAGGAAGACGGCTCTATGAGTTGTAAACTTCTTTTGTACAGGAGTAAAGTGAGACACGCGTGTTTTATTGCAAGTACTGTACGAATAAGCATCGGCTAACTC
>GV2UCFN02IQBZQ
GGTGCGTAACACGTATACAACCTACCTTCAATTGGGGGATAACCTGGAGAAATTCGGACTAATACCCCATAGTAAACAGAAGAGGCATCTTTTTTGTTTTAAAGATTTATTGATTGGAGATGGGTATGCGTAGGATTAGCTAGTTGGTAAGGTAACGGCTTACCAAGGCGACGATCCTTAGGGGTTCTGAGAGGAAGGTCCCCCACACTGGTACTGAGACACGGACCAGACTCCTACGGGAGGCAGCAGTGAGGAATATTGGTCAATGGTCGAGAGACTGAACCAGCCAAGTCGCGTGAAGGAAGACGGCTCTATGAGTTGTAAACTTCTTTTGTACAGGAGTAAAGTGAGACACGCGTGTTTTATTGCAAGTACTGTACGAATAAGCATCGGCTAACTC
>GV2UCFN02IZIML
GGTGCGTAACACGTATACAACCTACCTTCAATTGGGGGATAACCTGGAGAAATTCGGACTAATACCCCATAGTAAACAGAAGAGGCATCTTTTTTGTTTTAAAGATTTATTGATTGGAGATGGGTATGCGTAGGATTAGCTAGTTGGTAAGGTAACGGCTTACCAAGGCGACGATCCTTAGGGGTTCTGAGAGGAAGGTCCCCCACACTGGTACTGAGACACGGACCAGACTCCTACGGGAGGCAGCAGTGAGGAATATTGGTCAATGGTCGAGAGACTGAACCAGCCAAGTCGCGTGAAGGAAGACGGCTCTATGAGTTGTAAACTTCTTTTGTACAGGAGTAAAGTGAGACACGCGTGTTTTATTGCAAGTACTGTACGAATAAGCATCGGCTAACTC
>GV2UCFN02IIJ5P
GGTGCGTAACACGTATACAACCTACCTTCAATTGGGGGATAACCTGGAGAAATTCGGACTAATACCCCATAGTAAACAGAAGAGGCATCTTTTTTGTTTTAAAGATTTATTGATTGGAGATGGGTATGCGTAGGATTAGCTAGTTGGTAAGGTAACGGCTTACCAAGGCGACGATCCTTAGGGGTTCTGAGAGGAAGGTCCCCCACACTGGTACTGAGACACGGACCAGACTCCTACGGGAGGCAGCAGTGAGGAATATTGGTCAATGGTCGAGAGACTGAACCAGCCAAGTCGCGTGAAGGAAGACGGCTCTATGAGTTGTAAACTTCTTTTGTACAGGAGTAAAGTGAGACACGCGTGTTTTATTGCAAGTACTGTACGAATAAGCATCGGCTAACTC
>GV2UCFN02IV5W2
GGTGCGTAACACGTATACAACCTACCTTCAATTGGGGGATAACCTGGAGAAATTCGGACTAATACCCCATAGTAAACAGAAGAGGCATCTTTTTTGTTTTAAAGATTTATTGATTGGAGATGGGTATGCGTAGGATTAGCTAGTTGGTAAGGTAACGGCTTACCAAGGCGACGATCCTTAGGGGTTCTGAGAGGAAGGTCCCCCACACTGGTACTGAGACACGGACCAGACTCCTACGGGAGGCAGCAGTGAGGAATATTGGTCAATGGTCGAGAGACTGAACCAGCCAAGTCGCGTGAAGGAAGACGGCTCTATGAGTTGTAAACTTCTTTTGTACAGGAGTAAAGTGAGACACGCGTGTTTTATTGCAAGTACTGTACGAATAAGCATCGGCTAACTC
>GV2UCFN02FORSR
GGTGCGTAACACGTATACAACCTACCTTCAATTGGGGGATAACCTGGAGAAATTCGGACTAATACCCCATAGTAAACAGAAGAGGCATCTTTTTTGTTTTAAAGATTTATTGATTGGAGATGGGTATGCGTAGGATTAGCTAGTTGGTAAGGTAACGGCTTACCAAGGCGACGATCCTTAGGGGTTCTGAGAGGAAGGTCCCCCACACTGGTACTGAGACACGGACCAGACTCCTACGGGAGGCAGCAGTGAGGAATATTGGTCAATGGTCGAGAGACTGAACCAGCCAAGTCGCGTGAAGGAAGACGGCTCTATGAGTTGTAAACTTCTTTTGTACAGGAGTAAAGTGAGACACGCGTGTTTTATTGCAAGTACTGTACGAATAAGCATCGGCTAACTC
>GV2UCFN02JS59B
GGTGCGTAACACGTATACAACCTACCTTCAATTGGGGGATAACCTGGAGAAATTCGGACTAATACCCCATAGTAAACAGAAGAGGCATCTTTTTTGTTTTAAAGATTTATTGATTGGAGATGGGTATGCGTAGGATTAGCTAGTTGGTAAGGTAACGGCTTACCAAGGCGACGATCCTTAGGGGTTCTGAGAGGAAGGTCCCCCACACTGGTACTGAGACACGGACCAGACTCCTACGGGAGGCAGCAGTGAGGAATATTGGTCAATGGTCGAGAGACTGAACCAGCCAAGTCGCGTGAAGGAAGACGGCTCTATGAGTTGTAAACTTCTTTTGTACAGGAGTAAAGTGAGACACGCGTGTTTTATTGCAAGTACTGTACGAATAAGCATCGGCTAACTC
>GV2UCFN02GOOP6
GGTGCGTAACACGTATACAACCTACCTTCAATTGGGGGATAACCTGGAGAAATTCGGACTAATACCCCATAGTAAACAGAAGAGGCATCTTTTTTGTTTTAAAGATTTATTGATTGGAGATGGGTATGCGTAGGATTAGCTAGTTGGTAAGGTAACGGCTTACCAAGGCGACGATCCTTAGGGGTTCTGAGAGGAAGGTCCCCCACACTGGTACTGAGACACGGACCAGACTCCTACGGGAGGCAGCAGTGAGGAATATTGGTCAATGGTCGAGAGACTGAACCAGCCAAGTCGCGTGAAGGAAGACGGCTCTATGAGTTGTAAACTTCTTTTGTACAGGAGTAAAGTGAGACACGCGTGTTTTATTGCAAGTACTGTACGAATAAGCATCGGCTAACTC
>GV2UCFN02I7S7U
GGTGCGTAACACGTATACAACCTACCTTCAATTGGGGGATAACCTGGAGAAATTCGGACTAATACCCCATAGTAAACAGAAGAGGCATCTTTTTTGTTTTAAAGATTTATTGATTGGAGATGGGTATGCGTAGGATTAGCTAGTTGGTAAGGTAACGGCTTACCAAGGCGACGATCCTTAGGGGTTCTGAGAGGAAGGTCCCCCACACTGGTACTGAGACACGGACCAGACTCCTACGGGAGGCAGCAGTGAGGAATATTGGTCAATGGTCGAGAGACTGAACCAGCCAAGTCGCGTGAAGGAAGACGGCTCTATGAGTTGTAAACTTCTTTTGTACAGGAGTAAAGTGAGACACGCGTGTTTTATTGCAAGTACTGTACGAATAAGCATCGGCTAACTC
>GV2UCFN02GCNZY
GGTGCGTAACACGTATACAACCTACCTTCAATTGGGGGATAACCTGGAGAAATTCGGACTAATACCCCATAGTAAACAGAAGAGGCATCTTTTTTGTTTTAAAGATTTATTGATTGGAGATGGGTATGCGTAGGATTAGCTAGTTGGTAAGGTAACGGCTTACCAAGGCGACGATCCTTAGGGGTTCTGAGAGGAAGGTCCCCCACACTGGTACTGAGACACGGACCAGACTCCTACGGGAGGCAGCAGTGAGGAATATTGGTCAATGGTCGAGAGACTGAACCAGCCAAGTCGCGTGAAGGAAGACGGCTCTATGAGTTGTAAACTTCTTTTGTACAGGAGTAAAGTGAGACACGCGTGTTTTATTGCAAGTACTGTACGAATAAGCATCGGCTAACTC
>GV2UCFN02JK6SR
GGTGCGTAACACGTATACAACCTACCTTCAATTGGGGGATAACCTGGAGAAATTCGGACTAATACCCCATAGTAAACAGAAGAGGCATCTTTTTTGTTTTAAAGATTTATTGATTGGAGATGGGTATGCGTAGGATTAGCTAGTTGGTAAGGTAACGGCTTACCAAGGCGACGATCCTTAGGGGTTCTGAGAGGAAGGTCCCCCACACTGGTACTGAGACACGGACCAGACTCCTACGGGAGGCAGCAGTGAGGAATATTGGTCAATGGTCGAGAGACTGAACCAGCCAAGTCGCGTGAAGGAAGACGGCTCTATGAGTTGTAAACTTCTTTTGTACAGGAGTAAAGTGAGACACGCGTGTTTTATTGCAAGTACTGTACGAATAAGCATCGGCTAACTC
>GV2UCFN02G8JET
GGTGCGTAACACGTATACAACCTACCTTCAATTGGGGGATAACCTGGAGAAATTCGGACTAATACCCCATAGTAAACAGAAGAGGCATCTTTTTTGTTTTAAAGATTTATTGATTGGAGATGGGTATGCGTAGGATTAGCTAGTTGGTAAGGTAACGGCTTACCAAGGCGACGATCCTTAGGGGTTCTGAGAGGAAGGTCCCCCACACTGGTACTGAGACACGGACCAGACTCCTACGGGAGGCAGCAGTGAGGAATATTGGTCAATGGTCGAGAGACTGAACCAGCCAAGTCGCGTGAAGGAAGACGGCTCTATGAGTTGTAAACTTCTTTTGTACAGGAGTAAAGTGAGACACGCGTGTTTTATTGCAAGTACTGTACGAATAAGCATCGGCTAACTC
>GV2UCFN02I30AU
GGTGCGTAACACGTATACAACCTACCTTCAATTGGGGGATAACCTGGAGAAATTCGGACTAATACCCCATAGTAAACAGAAGAGGCATCTTTTTTGTTTTAAAGATTTATTGATTGGAGATGGGTATGCGTAGGATTAGCTAGTTGGTAAGGTAACGGCTTACCAAGGCGACGATCCTTAGGGGTTCTGAGAGGAAGGTCCCCCACACTGGTACTGAGACACGGACCAGACTCCTACGGGAGGCAGCAGTGAGGAATATTGGTCAATGGTCGAGAGACTGAACCAGCCAAGTCGCGTGAAGGAAGACGGCTCTATGAGTTGTAAACTTCTTTTGTACAGGAGTAAAGTGAGACACGCGTGTTTTATTGCAAGTACTGTACGAATAAGCATCGGCTAACTC
>GV2UCFN02G4XFC
GGTGCGTAACACGTATACAACCTACCTTCAATTGGGGGATAACCTGGAGAAATTCGGACTAATACCCCATAGTAAACAGAAGAGGCATCTTTTTTGTTTTAAAGATTTATTGATTGGAGATGGGTATGCGTAGGATTAGCTAGTTGGTAAGGTAACGGCTTACCAAGGCGACGATCCTTAGGGGTTCTGAGAGGAAGGTCCCCCACACTGGTACTGAGACACGGACCAGACTCCTACGGGAGGCAGCAGTGAGGAATATTGGTCAATGGTCGAGAGACTGAACCAGCCAAGTCGCGTGAAGGAAGACGGCTCTATGAGTTGTAAACTTCTTTTGTACAGGAGTAAAGTGAGACACGCGTGTTTTATTGCAAGTACTGTACGAATAAGCATCGGCTAACTC
>GV2UCFN02JX261
GGTGCGTAACACGTATACAACCTACCTTCAATTGGGGGATAACCTGGAGAAATTCGGACTAATACCCCATAGTAAACAGAAGAGGCATCTTTTTTGTTTTAAAGATTTATTGATTGGAGATGGGTATGCGTAGGATTAGCTAGTTGGTAAGGTAACGGCTTACCAAGGCGACGATCCTTAGGGGTTCTGAGAGGAAGGTCCCCCACACTGGTACTGAGACACGGACCAGACTCCTACGGGAGGCAGCAGTGAGGAATATTGGTCAATGGTCGAGAGACTGAACCAGCCAAGTCGCGTGAAGGAAGACGGCTCTATGAGTTGTAAACTTCTTTTGTACAGGAGTAAAGTGAGACACGCGTGTTTTATTGCAAGTACTGTACGAATAAGCATCGGCTAACTC
>GV2UCFN02J2SLL
GGTGCGTAACACGTATACAACCTACCTTCAATTGGGGGATAACCTGGAGAAATTCGGACTAATACCCCATAGTAAACAGAAGAGGCATCTTTTTTGTTTTAAAGATTTATTGATTGGAGATGGGTATGCGTAGGATTAGCTAGTTGGTAAGGTAACGGCTTACCAAGGCGACGATCCTTAGGGGTTCTGAGAGGAAGGTCCCCCACACTGGTACTGAGACACGGACCAGACTCCTACGGGAGGCAGCAGTGAGGAATATTGGTCAATGGTCGAGAGACTGAACCAGCCAAGTCGCGTGAAGGAAGACGGCTCTATGAGTTGTAAACTTCTTTTGTACAGGAGTAAAGTGAGACACGCGTGTTTTATTGCAAGTACTGTACGAATAAGCATCGGCTAACTC
>GV2UCFN02HY2ZM
GGTGCGTAACACGTATACAACCTACCTTCAATTGGGGGATAACCTGGAGAAATTCGGACTAATACCCCATAGTAAACAGAAGAGGCATCTTTTTTGTTTTAAAGATTTATTGATTGGAGATGGGTATGCGTAGGATTAGCTAGTTGGTAAGGTAACGGCTTACCAAGGCGACGATCCTTAGGGGTTCTGAGAGGAAGGTCCCCCACACTGGTACTGAGACACGGACCAGACTCCTACGGGAGGCAGCAGTGAGGAATATTGGTCAATGGTCGAGAGACTGAACCAGCCAAGTCGCGTGAAGGAAGACGGCTCTATGAGTTGTAAACTTCTTTTGTACAGGAGTAAAGTGAGACACGCGTGTTTTATTGCAAGTACTGTACGAATAAGCATCGGCTAACTC
>GV2UCFN02G8AXA
GGTGCGTAACACGTATACAACCTACCTTCAATTGGGGGATAACCTGGAGAAATTCGGACTAATACCCCATAGTAAACAGAAGAGGCATCTTTTTTGTTTTAAAGATTTATTGATTGGAGATGGGTATGCGTAGGATTAGCTAGTTGGTAAGGTAACGGCTTACCAAGGCGACGATCCTTAGGGGTTCTGAGAGGAAGGTCCCCCACACTGGTACTGAGACACGGACCAGACTCCTACGGGAGGCAGCAGTGAGGAATATTGGTCAATGGTCGAGAGACTGAACCAGCCAAGTCGCGTGAAGGAAGACGGCTCTATGAGTTGTAAACTTCTTTTGTACAGGAGTAAAGTGAGACACGCGTGTTTTATTGCAAGTACTGTACGAATAAGCATCGGCTAACTC
>GV2UCFN02JSJEC
GGTGCGTAACACGTATACAACCTACCTTCAATTGGGGGATAACCTGGAGAAATTCGGACTAATACCCCATAGTAAACAGAAGAGGCATCTTTTTTGTTTTAAAGATTTATTGATTGGAGATGGGTATGCGTAGGATTAGCTAGTTGGTAAGGTAACGGCTTACCAAGGCGACGATCCTTAGGGGTTCTGAGAGGAAGGTCCCCCACACTGGTACTGAGACACGGACCAGACTCCTACGGGAGGCAGCAGTGAGGAATATTGGTCAATGGTCGAGAGACTGAACCAGCCAAGTCGCGTGAAGGAAGACGGCTCTATGAGTTGTAAACTTCTTTTGTACAGGAGTAAAGTGAGACACGCGTGTTTTATTGCAAGTACTGTACGAATAAGCATCGGCTAACTC
>GV2UCFN02FXEGA
GGTGCGTAACACGTATACAACCTACCTTCAATTGGGGGATAACCTGGAGAAATTCGGACTAATACCCCATAGTAAACAGAAGAGGCATCTTTTTTGTTTTAAAGATTTATTGATTGGAGATGGGTATGCGTAGGATTAGCTAGTTGGTAAGGTAACGGCTTACCAAGGCGACGATCCTTAGGGGTTCTGAGAGGAAGGTCCCCCACACTGGTACTGAGACACGGACCAGACTCCTACGGGAGGCAGCAGTGAGGAATATTGGTCAATGGTCGAGAGACTGAACCAGCCAAGTCGCGTGAAGGAAGACGGCTCTATGAGTTGTAAACTTCTTTTGTACAGGAGTAAAGTGAGACACGCGTGTTTTATTGCAAGTACTGTACGAATAAGCATCGGCTAACTC
>GV2UCFN02JPQJ0
GGTGCGTAACACGTATACAACCTACCTTCAATTGGGGGATAACCTGGAGAAATTCGGACTAATACCCCATAGTAAACAGAAGAGGCATCTTTTTTGTTTTAAAGATTTATTGATTGGAGATGGGTATGCGTAGGATTAGCTAGTTGGTAAGGTAACGGCTTACCAAGGCGACGATCCTTAGGGGTTCTGAGAGGAAGGTCCCCCACACTGGTACTGAGACACGGACCAGACTCCTACGGGAGGCAGCAGTGAGGAATATTGGTCAATGGTCGAGAGACTGAACCAGCCAAGTCGCGTGAAGGAAGACGGCTCTATGAGTTGTAAACTTCTTTTGTACAGGAGTAAAGTGAGACACGCGTGTTTTATTGCAAGTACTGTACGAATAAGCATCGGCTAACTC
>GV2UCFN02FGCHD
GGTGCGTAACACGTATACAACCTACCTTCAATTGGGGGATAACCTGGAGAAATTCGGACTAATACCCCATAGTAAACAGAAGAGGCATCTTTTTTGTTTTAAAGATTTATTGATTGGAGATGGGTATGCGTAGGATTAGCTAGTTGGTAAGGTAACGGCTTACCAAGGCGACGATCCTTAGGGGTTCTGAGAGGAAGGTCCCCCACACTGGTACTGAGACACGGACCAGACTCCTACGGGAGGCAGCAGTGAGGAATATTGGTCAATGGTCGAGAGACTGAACCAGCCAAGTCGCGTGAAGGAAGACGGCTCTATGAGTTGTAAACTTCTTTTGTACAGGAGTAAAGTGAGACACGCGTGTTTTATTGCAAGTACTGTACGAATAAGCATCGGCTAACTC
>GV2UCFN02ICXCR
GGTGCGTAACACGTATACAACCTACCTTCAATTGGGGGATAACCTGGAGAAATTCGGACTAATACCCCATAGTAAACAGAAGAGGCATCTTTTTTGTTTTAAAGATTTATTGATTGGAGATGGGTATGCGTAGGATTAGCTAGTTGGTAAGGTAACGGCTTACCAAGGCGACGATCCTTAGGGGTTCTGAGAGGAAGGTCCCCCACACTGGTACTGAGACACGGACCAGACTCCTACGGGAGGCAGCAGTGAGGAATATTGGTCAATGGTCGAGAGACTGAACCAGCCAAGTCGCGTGAAGGAAGACGGCTCTATGAGTTGTAAACTTCTTTTGTACAGGAGTAAAGTGAGACACGCGTGTTTTATTGCAAGTACTGTACGAATAAGCATCGGCTAACTC
>GV2UCFN02FGXXB
GGTGCGTAACACGTATACAACCTACCTTCAATTGGGGGATAACCTGGAGAAATTCGGACTAATACCCCATAGTAAACAGAAGAGGCATCTTTTTTGTTTTAAAGATTTATTGATTGGAGATGGGTATGCGTAGGATTAGCTAGTTGGTAAGGTAACGGCTTACCAAGGCGACGATCCTTAGGGGTTCTGAGAGGAAGGTCCCCCACACTGGTACTGAGACACGGACCAGACTCCTACGGGAGGCAGCAGTGAGGAATATTGGTCAATGGTCGAGAGACTGAACCAGCCAAGTCGCGTGAAGGAAGACGGCTCTATGAGTTGTAAACTTCTTTTGTACAGGAGTAAAGTGAGACACGCGTGTTTTATTGCAAGTACTGTACGAATAAGCATCGGCTAACTC
>GV2UCFN02FTZ0N
GGTGCGTAACACGTATACAACCTACCTTCAATTGGGGGATAACCTGGAGAAATTCGGACTAATACCCCATAGTAAACAGAAGAGGCATCTTTTTTGTTTTAAAGATTTATTGATTGGAGATGGGTATGCGTAGGATTAGCTAGTTGGTAAGGTAACGGCTTACCAAGGCGACGATCCTTAGGGGTTCTGAGAGGAAGGTCCCCCACACTGGTACTGAGACACGGACCAGACTCCTACGGGAGGCAGCAGTGAGGAATATTGGTCAATGGTCGAGAGACTGAACCAGCCAAGTCGCGTGAAGGAAGACGGCTCTATGAGTTGTAAACTTCTTTTGTACAGGAGTAAAGTGAGACACGCGTGTTTTATTGCAAGTACTGTACGAATAAGCATCGGCTAACTC
>GV2UCFN02G4QPL
GGTGCGTAACACGTATACAACCTACCTTCAATTGGGGGATAACCTGGAGAAATTCGGACTAATACCCCATAGTAAACAGAAGAGGCATCTTTTTTGTTTTAAAGATTTATTGATTGGAGATGGGTATGCGTAGGATTAGCTAGTTGGTAAGGTAACGGCTTACCAAGGCGACGATCCTTAGGGGTTCTGAGAGGAAGGTCCCCCACACTGGTACTGAGACACGGACCAGACTCCTACGGGAGGCAGCAGTGAGGAATATTGGTCAATGGTCGAGAGACTGAACCAGCCAAGTCGCGTGAAGGAAGACGGCTCTATGAGTTGTAAACTTCTTTTGTACAGGAGTAAAGTGAGACACGCGTGTTTTATTGCAAGTACTGTACGAATAAGCATCGGCTAACTC
>GV2UCFN02IN1AC
GGTGCGTAACACGTATACAACCTACCTTCAATTGGGGGATAACCTGGAGAAATTCGGACTAATACCCCATAGTAAACAGAAGAGGCATCTTTTTTGTTTTAAAGATTTATTGATTGGAGATGGGTATGCGTAGGATTAGCTAGTTGGTAAGGTAACGGCTTACCAAGGCGACGATCCTTAGGGGTTCTGAGAGGAAGGTCCCCCACACTGGTACTGAGACACGGACCAGACTCCTACGGGAGGCAGCAGTGAGGAATATTGGTCAATGGTCGAGAGACTGAACCAGCCAAGTCGCGTGAAGGAAGACGGCTCTATGAGTTGTAAACTTCTTTTGTACAGGAGTAAAGTGAGACACGCGTGTTTTATTGCAAGTACTGTACGAATAAGCATCGGCTAACTC
>GV2UCFN02JZ8RD
GGTGCGTAACACGTATACAACCTACCTTCAATTGGGGGATAACCTGGAGAAATTCGGACTAATACCCCATAGTAAACAGAAGAGGCATCTTTTTTGTTTTAAAGATTTATTGATTGGAGATGGGTATGCGTAGGATTAGCTAGTTGGTAAGGTAACGGCTTACCAAGGCGACGATCCTTAGGGGTTCTGAGAGGAAGGTCCCCCACACTGGTACTGAGACACGGACCAGACTCCTACGGGAGGCAGCAGTGAGGAATATTGGTCAATGGTCGAGAGACTGAACCAGCCAAGTCGCGTGAAGGAAGACGGCTCTATGAGTTGTAAACTTCTTTTGTACAGGAGTAAAGTGAGACACGCGTGTTTTATTGCAAGTACTGTACGAATAAGCATCGGCTAACTC
>GV2UCFN02G8INA
GGTGCGTAACACGTATACAACCTACCTTCAATTGGGGGATAACCTGGAGAAATTCGGACTAATACCCCATAGTAAACAGAAGAGGCATCTTTTTTGTTTTAAAGATTTATTGATTGGAGATGGGTATGCGTAGGATTAGCTAGTTGGTAAGGTAACGGCTTACCAAGGCGACGATCCTTAGGGGTTCTGAGAGGAAGGTCCCCCACACTGGTACTGAGACACGGACCAGACTCCTACGGGAGGCAGCAGTGAGGAATATTGGTCAATGGTCGAGAGACTGAACCAGCCAAGTCGCGTGAAGGAAGACGGCTCTATGAGTTGTAAACTTCTTTTGTACAGGAGTAAAGTGAGACACGCGTGTTTTATTGCAAGTACTGTACGAATAAGCATCGGCTAACTC
>GV2UCFN02GUE3A
GGTGCGTAACACGTATACAACCTACCTTCAATTGGGGGATAACCTGGAGAAATTCGGACTAATACCCCATAGTAAACAGAAGAGGCATCTTTTTTGTTTTAAAGATTTATTGATTGGAGATGGGTATGCGTAGGATTAGCTAGTTGGTAAGGTAACGGCTTACCAAGGCGACGATCCTTAGGGGTTCTGAGAGGAAGGTCCCCCACACTGGTACTGAGACACGGACCAGACTCCTACGGGAGGCAGCAGTGAGGAATATTGGTCAATGGTCGAGAGACTGAACCAGCCAAGTCGCGTGAAGGAAGACGGCTCTATGAGTTGTAAACTTCTTTTGTACAGGAGTAAAGTGAGACACGCGTGTTTTATTGCAAGTACTGTACGAATAAGCATCGGCTAACTC
>GV2UCFN02FNZZI
GGTGCGTAACACGTATACAACCTACCTTCAATTGGGGGATAACCTGGAGAAATTCGGACTAATACCCCATAGTAAACAGAAGAGGCATCTTTTTTGTTTTAAAGATTTATTGATTGGAGATGGGTATGCGTAGGATTAGCTAGTTGGTAAGGTAACGGCTTACCAAGGCGACGATCCTTAGGGGTTCTGAGAGGAAGGTCCCCCACACTGGTACTGAGACACGGACCAGACTCCTACGGGAGGCAGCAGTGAGGAATATTGGTCAATGGTCGAGAGACTGAACCAGCCAAGTCGCGTGAAGGAAGACGGCTCTATGAGTTGTAAACTTCTTTTGTACAGGAGTAAAGTGAGACACGCGTGTTTTATTGCAAGTACTGTACGAATAAGCATCGGCTAACTC
>GV2UCFN02IX8KH
GGTGCGTAACACGTATACAACCTACCTTCAATTGGGGGATAACCTGGAGAAATTCGGACTAATACCCCATAGTAAACAGAAGAGGCATCTTTTTTGTTTTAAAGATTTATTGATTGGAGATGGGTATGCGTAGGATTAGCTAGTTGGTAAGGTAACGGCTTACCAAGGCGACGATCCTTAGGGGTTCTGAGAGGAAGGTCCCCCACACTGGTACTGAGACACGGACCAGACTCCTACGGGAGGCAGCAGTGAGGAATATTGGTCAATGGTCGAGAGACTGAACCAGCCAAGTCGCGTGAAGGAAGACGGCTCTATGAGTTGTAAACTTCTTTTGTACAGGAGTAAAGTGAGACACGCGTGTTTTATTGCAAGTACTGTACGAATAAGCATCGGCTAACTC
>GV2UCFN02H5GR0
GGTGCGTAACACGTATACAACCTACCTTCAATTGGGGGATAACCTGGAGAAATTCGGACTAATACCCCATAGTAAACAGAAGAGGCATCTTTTTTGTTTTAAAGATTTATTGATTGGAGATGGGTATGCGTAGGATTAGCTAGTTGGTAAGGTAACGGCTTACCAAGGCGACGATCCTTAGGGGTTCTGAGAGGAAGGTCCCCCACACTGGTACTGAGACACGGACCAGACTCCTACGGGAGGCAGCAGTGAGGAATATTGGTCAATGGTCGAGAGACTGAACCAGCCAAGTCGCGTGAAGGAAGACGGCTCTATGAGTTGTAAACTTCTTTTGTACAGGAGTAAAGTGAGACACGCGTGTTTTATTGCAAGTACTGTACGAATAAGCATCGGCTAACTC
>GV2UCFN02IPSZ0
GGTGCGTAACACGTATACAACCTACCTTCAATTGGGGGATAACCTGGAGAAATTCGGACTAATACCCCATAGTAAACAGAAGAGGCATCTTTTTTGTTTTAAAGATTTATTGATTGGAGATGGGTATGCGTAGGATTAGCTAGTTGGTAAGGTAACGGCTTACCAAGGCGACGATCCTTAGGGGTTCTGAGAGGAAGGTCCCCCACACTGGTACTGAGACACGGACCAGACTCCTACGGGAGGCAGCAGTGAGGAATATTGGTCAATGGTCGAGAGACTGAACCAGCCAAGTCGCGTGAAGGAAGACGGCTCTATGAGTTGTAAACTTCTTTTGTACAGGAGTAAAGTGAGACACGCGTGTTTTATTGCAAGTACTGTACGAATAAGCATCGGCTAACTC
>GV2UCFN02IA5G1
GGTGCGTAACACGTATACAACCTACCTTCAATTGGGGGATAACCTGGAGAAATTCGGACTAATACCCCATAGTAAACAGAAGAGGCATCTTTTTTGTTTTAAAGATTTATTGATTGGAGATGGGTATGCGTAGGATTAGCTAGTTGGTAAGGTAACGGCTTACCAAGGCGACGATCCTTAGGGGTTCTGAGAGGAAGGTCCCCCACACTGGTACTGAGACACGGACCAGACTCCTACGGGAGGCAGCAGTGAGGAATATTGGTCAATGGTCGAGAGACTGAACCAGCCAAGTCGCGTGAAGGAAGACGGCTCTATGAGTTGTAAACTTCTTTTGTACAGGAGTAAAGTGAGACACGCGTGTTTTATTGCAAGTACTGTACGAATAAGCATCGGCTAACTC
>GV2UCFN02JKJIJ
GGTGCGTAACACGTATACAACCTACCTTCAATTGGGGGATAACCTGGAGAAATTCGGACTAATACCCCATAGTAAACAGAAGAGGCATCTTTTTTGTTTTAAAGATTTATTGATTGGAGATGGGTATGCGTAGGATTAGCTAGTTGGTAAGGTAACGGCTTACCAAGGCGACGATCCTTAGGGGTTCTGAGAGGAAGGTCCCCCACACTGGTACTGAGACACGGACCAGACTCCTACGGGAGGCAGCAGTGAGGAATATTGGTCAATGGTCGAGAGACTGAACCAGCCAAGTCGCGTGAAGGAAGACGGCTCTATGAGTTGTAAACTTCTTTTGTACAGGAGTAAAGTGAGACACGCGTGTTTTATTGCAAGTACTGTACGAATAAGCATCGGCTAACTC
>GV2UCFN02FQGLF
GGTGCGTAACACGTATACAACCTACCTTCAATTGGGGGATAACCTGGAGAAATTCGGACTAATACCCCATAGTAAACAGAAGAGGCATCTTTTTTGTTTTAAAGATTTATTGATTGGAGATGGGTATGCGTAGGATTAGCTAGTTGGTAAGGTAACGGCTTACCAAGGCGACGATCCTTAGGGGTTCTGAGAGGAAGGTCCCCCACACTGGTACTGAGACACGGACCAGACTCCTACGGGAGGCAGCAGTGAGGAATATTGGTCAATGGTCGAGAGACTGAACCAGCCAAGTCGCGTGAAGGAAGACGGCTCTATGAGTTGTAAACTTCTTTTGTACAGGAGTAAAGTGAGACACGCGTGTTTTATTGCAAGTACTGTACGAATAAGCATCGGCTAACTC
>GV2UCFN02F2I1S
GGTGCGTAACACGTATACAACCTACCTTCAATTGGGGGATAACCTGGAGAAATTCGGACTAATACCCCATAGTAAACAGAAGAGGCATCTTTTTTGTTTTAAAGATTTATTGATTGGAGATGGGTATGCGTAGGATTAGCTAGTTGGTAAGGTAACGGCTTACCAAGGCGACGATCCTTAGGGGTTCTGAGAGGAAGGTCCCCCACACTGGTACTGAGACACGGACCAGACTCCTACGGGAGGCAGCAGTGAGGAATATTGGTCAATGGTCGAGAGACTGAACCAGCCAAGTCGCGTGAAGGAAGACGGCTCTATGAGTTGTAAACTTCTTTTGTACAGGAGTAAAGTGAGACACGCGTGTTTTATTGCAAGTACTGTACGAATAAGCATCGGCTAACTC
>GV2UCFN02GGJV4
GGTGCGTAACACGTATACAACCTACCTTCAATTGGGGGATAACCTGGAGAAATTCGGACTAATACCCCATAGTAAACAGAAGAGGCATCTTTTTTGTTTTAAAGATTTATTGATTGGAGATGGGTATGCGTAGGATTAGCTAGTTGGTAAGGTAACGGCTTACCAAGGCGACGATCCTTAGGGGTTCTGAGAGGAAGGTCCCCCACACTGGTACTGAGACACGGACCAGACTCCTACGGGAGGCAGCAGTGAGGAATATTGGTCAATGGTCGAGAGACTGAACCAGCCAAGTCGCGTGAAGGAAGACGGCTCTATGAGTTGTAAACTTCTTTTGTACAGGAGTAAAGTGAGACACGCGTGTTTTATTGCAAGTACTGTACGAATAAGCATCGGCTAACTC
>GV2UCFN02H1IC0
GGTGCGTAACACGTATACAACCTACCTTCAATTGGGGGATAACCTGGAGAAATTCGGACTAATACCCCATAGTAAACAGAAGAGGCATCTTTTTTGTTTTAAAGATTTATTGATTGGAGATGGGTATGCGTAGGATTAGCTAGTTGGTAAGGTAACGGCTTACCAAGGCGACGATCCTTAGGGGTTCTGAGAGGAAGGTCCCCCACACTGGTACTGAGACACGGACCAGACTCCTACGGGAGGCAGCAGTGAGGAATATTGGTCAATGGTCGAGAGACTGAACCAGCCAAGTCGCGTGAAGGAAGACGGCTCTATGAGTTGTAAACTTCTTTTGTACAGGAGTAAAGTGAGACACGCGTGTTTTATTGCAAGTACTGTACGAATAAGCATCGGCTAACTC
>GV2UCFN02FXNWP
GGTGCGTAACACGTATACAACCTACCTTCAATTGGGGGATAACCTGGAGAAATTCGGACTAATACCCCATAGTAAACAGAAGAGGCATCTTTTTTGTTTTAAAGATTTATTGATTGGAGATGGGTATGCGTAGGATTAGCTAGTTGGTAAGGTAACGGCTTACCAAGGCGACGATCCTTAGGGGTTCTGAGAGGAAGGTCCCCCACACTGGTACTGAGACACGGACCAGACTCCTACGGGAGGCAGCAGTGAGGAATATTGGTCAATGGTCGAGAGACTGAACCAGCCAAGTCGCGTGAAGGAAGACGGCTCTATGAGTTGTAAACTTCTTTTGTACAGGAGTAAAGTGAGACACGCGTGTTTTATTGCAAGTACTGTACGAATAAGCATCGGCTAACTC
>GV2UCFN02IM6UI
GGTGCGTAACACGTATACAACCTACCTTCAATTGGGGGATAACCTGGAGAAATTCGGACTAATACCCCATAGTAAACAGAAGAGGCATCTTTTTTGTTTTAAAGATTTATTGATTGGAGATGGGTATGCGTAGGATTAGCTAGTTGGTAAGGTAACGGCTTACCAAGGCGACGATCCTTAGGGGTTCTGAGAGGAAGGTCCCCCACACTGGTACTGAGACACGGACCAGACTCCTACGGGAGGCAGCAGTGAGGAATATTGGTCAATGGTCGAGAGACTGAACCAGCCAAGTCGCGTGAAGGAAGACGGCTCTATGAGTTGTAAACTTCTTTTGTACAGGAGTAAAGTGAGACACGCGTGTTTTATTGCAAGTACTGTACGAATAAGCATCGGCTAACTC
>GV2UCFN02IHRKD
GGTGCGTAACACGTATACAACCTACCTTCAATTGGGGGATAACCTGGAGAAATTCGGACTAATACCCCATAGTAAACAGAAGAGGCATCTTTTTTGTTTTAAAGATTTATTGATTGGAGATGGGTATGCGTAGGATTAGCTAGTTGGTAAGGTAACGGCTTACCAAGGCGACGATCCTTAGGGGTTCTGAGAGGAAGGTCCCCCACACTGGTACTGAGACACGGACCAGACTCCTACGGGAGGCAGCAGTGAGGAATATTGGTCAATGGTCGAGAGACTGAACCAGCCAAGTCGCGTGAAGGAAGACGGCTCTATGAGTTGTAAACTTCTTTTGTACAGGAGTAAAGTGAGACACGCGTGTTTTATTGCAAGTACTGTACGAATAAGCATCGGCTAACTC
>GV2UCFN02JDL6B
GGTGCGTAACACGTATACAACCTACCTTCAATTGGGGGATAACCTGGAGAAATTCGGACTAATACCCCATAGTAAACAGAAGAGGCATCTTTTTTGTTTTAAAGATTTATTGATTGGAGATGGGTATGCGTAGGATTAGCTAGTTGGTAAGGTAACGGCTTACCAAGGCGACGATCCTTAGGGGTTCTGAGAGGAAGGTCCCCCACACTGGTACTGAGACACGGACCAGACTCCTACGGGAGGCAGCAGTGAGGAATATTGGTCAATGGTCGAGAGACTGAACCAGCCAAGTCGCGTGAAGGAAGACGGCTCTATGAGTTGTAAACTTCTTTTGTACAGGAGTAAAGTGAGACACGCGTGTTTTATTGCAAGTACTGTACGAATAAGCATCGGCTAACTC
>GV2UCFN02HY4VK
GGTGCGTAACACGTATACAACCTACCTTCAATTGGGGGATAACCTGGAGAAATTCGGACTAATACCCCATAGTAAACAGAAGAGGCATCTTTTTTGTTTTAAAGATTTATTGATTGGAGATGGGTATGCGTAGGATTAGCTAGTTGGTAAGGTAACGGCTTACCAAGGCGACGATCCTTAGGGGTTCTGAGAGGAAGGTCCCCCACACTGGTACTGAGACACGGACCAGACTCCTACGGGAGGCAGCAGTGAGGAATATTGGTCAATGGTCGAGAGACTGAACCAGCCAAGTCGCGTGAAGGAAGACGGCTCTATGAGTTGTAAACTTCTTTTGTACAGGAGTAAAGTGAGACACGCGTGTTTTATTGCAAGTACTGTACGAATAAGCATCGGCTAACTC
>GV2UCFN02GC043
GGTGCGTAACACGTATACAACCTACCTTCAATTGGGGGATAACCTGGAGAAATTCGGACTAATACCCCATAGTAAACAGAAGAGGCATCTTTTTTGTTTTAAAGATTTATTGATTGGAGATGGGTATGCGTAGGATTAGCTAGTTGGTAAGGTAACGGCTTACCAAGGCGACGATCCTTAGGGGTTCTGAGAGGAAGGTCCCCCACACTGGTACTGAGACACGGACCAGACTCCTACGGGAGGCAGCAGTGAGGAATATTGGTCAATGGTCGAGAGACTGAACCAGCCAAGTCGCGTGAAGGAAGACGGCTCTATGAGTTGTAAACTTCTTTTGTACAGGAGTAAAGTGAGACACGCGTGTTTTATTGCAAGTACTGTACGAATAAGCATCGGCTAACTC
>GV2UCFN02FSF5V
GGTGCGTAACACGTATACAACCTACCTTCAATTGGGGGATAACCTGGAGAAATTCGGACTAATACCCCATAGTAAACAGAAGAGGCATCTTTTTTGTTTTAAAGATTTATTGATTGGAGATGGGTATGCGTAGGATTAGCTAGTTGGTAAGGTAACGGCTTACCAAGGCGACGATCCTTAGGGGTTCTGAGAGGAAGGTCCCCCACACTGGTACTGAGACACGGACCAGACTCCTACGGGAGGCAGCAGTGAGGAATATTGGTCAATGGTCGAGAGACTGAACCAGCCAAGTCGCGTGAAGGAAGACGGCTCTATGAGTTGTAAACTTCTTTTGTACAGGAGTAAAGTGAGACACGCGTGTTTTATTGCAAGTACTGTACGAATAAGCATCGGCTAACTC
>GV2UCFN02GXX8L
GGTGCGTAACACGTATACAACCTACCTTCAATTGGGGGATAACCTGGAGAAATTCGGACTAATACCCCATAGTAAACAGAAGAGGCATCTTTTTTGTTTTAAAGATTTATTGATTGGAGATGGGTATGCGTAGGATTAGCTAGTTGGTAAGGTAACGGCTTACCAAGGCGACGATCCTTAGGGGTTCTGAGAGGAAGGTCCCCCACACTGGTACTGAGACACGGACCAGACTCCTACGGGAGGCAGCAGTGAGGAATATTGGTCAATGGTCGAGAGACTGAACCAGCCAAGTCGCGTGAAGGAAGACGGCTCTATGAGTTGTAAACTTCTTTTGTACAGGAGTAAAGTGAGACACGCGTGTTTTATTGCAAGTACTGTACGAATAAGCATCGGCTAACTC
>GV2UCFN02I4Z9Z
GGTGCGTAACACGTATACAACCTACCTTCAATTGGGGGATAACCTGGAGAAATTCGGACTAATACCCCATAGTAAACAGAAGAGGCATCTTTTTTGTTTTAAAGATTTATTGATTGGAGATGGGTATGCGTAGGATTAGCTAGTTGGTAAGGTAACGGCTTACCAAGGCGACGATCCTTAGGGGTTCTGAGAGGAAGGTCCCCCACACTGGTACTGAGACACGGACCAGACTCCTACGGGAGGCAGCAGTGAGGAATATTGGTCAATGGTCGAGAGACTGAACCAGCCAAGTCGCGTGAAGGAAGACGGCTCTATGAGTTGTAAACTTCTTTTGTACAGGAGTAAAGTGAGACACGCGTGTTTTATTGCAAGTACTGTACGAATAAGCATCGGCTAACTC
>GV2UCFN02IU0PY
GGTGCGTAACACGTATACAACCTACCTTCAATTGGGGGATAACCTGGAGAAATTCGGACTAATACCCCATAGTAAACAGAAGAGGCATCTTTTTTGTTTTAAAGATTTATTGATTGGAGATGGGTATGCGTAGGATTAGCTAGTTGGTAAGGTAACGGCTTACCAAGGCGACGATCCTTAGGGGTTCTGAGAGGAAGGTCCCCCACACTGGTACTGAGACACGGACCAGACTCCTACGGGAGGCAGCAGTGAGGAATATTGGTCAATGGTCGAGAGACTGAACCAGCCAAGTCGCGTGAAGGAAGACGGCTCTATGAGTTGTAAACTTCTTTTGTACAGGAGTAAAGTGAGACACGCGTGTTTTATTGCAAGTACTGTACGAATAAGCATCGGCTAACTC
>GV2UCFN02GJBT0
GGTGCGTAACACGTATACAACCTACCTTCAATTGGGGGATAACCTGGAGAAATTCGGACTAATACCCCATAGTAAACAGAAGAGGCATCTTTTTTGTTTTAAAGATTTATTGATTGGAGATGGGTATGCGTAGGATTAGCTAGTTGGTAAGGTAACGGCTTACCAAGGCGACGATCCTTAGGGGTTCTGAGAGGAAGGTCCCCCACACTGGTACTGAGACACGGACCAGACTCCTACGGGAGGCAGCAGTGAGGAATATTGGTCAATGGTCGAGAGACTGAACCAGCCAAGTCGCGTGAAGGAAGACGGCTCTATGAGTTGTAAACTTCTTTTGTACAGGAGTAAAGTGAGACACGCGTGTTTTATTGCAAGTACTGTACGAATAAGCATCGGCTAACTC
>GV2UCFN02HBJCL
GGTGCGTAACACGTATACAACCTACCTTCAATTGGGGGATAACCTGGAGAAATTCGGACTAATACCCCATAGTAAACAGAAGAGGCATCTTTTTTGTTTTAAAGATTTATTGATTGGAGATGGGTATGCGTAGGATTAGCTAGTTGGTAAGGTAACGGCTTACCAAGGCGACGATCCTTAGGGGTTCTGAGAGGAAGGTCCCCCACACTGGTACTGAGACACGGACCAGACTCCTACGGGAGGCAGCAGTGAGGAATATTGGTCAATGGTCGAGAGACTGAACCAGCCAAGTCGCGTGAAGGAAGACGGCTCTATGAGTTGTAAACTTCTTTTGTACAGGAGTAAAGTGAGACACGCGTGTTTTATTGCAAGTACTGTACGAATAAGCATCGGCTAACTC
>GV2UCFN02I6G6D
GGTGCGTAACACGTATACAACCTACCTTCAATTGGGGGATAACCTGGAGAAATTCGGACTAATACCCCATAGTAAACAGAAGAGGCATCTTTTTTGTTTTAAAGATTTATTGATTGGAGATGGGTATGCGTAGGATTAGCTAGTTGGTAAGGTAACGGCTTACCAAGGCGACGATCCTTAGGGGTTCTGAGAGGAAGGTCCCCCACACTGGTACTGAGACACGGACCAGACTCCTACGGGAGGCAGCAGTGAGGAATATTGGTCAATGGTCGAGAGACTGAACCAGCCAAGTCGCGTGAAGGAAGACGGCTCTATGAGTTGTAAACTTCTTTTGTACAGGAGTAAAGTGAGACACGCGTGTTTTATTGCAAGTACTGTACGAATAAGCATCGGCTAACTC
>GV2UCFN02ILTNN
GGTGCGTAACACGTATACAACCTACCTTCAATTGGGGGATAACCTGGAGAAATTCGGACTAATACCCCATAGTAAACAGAAGAGGCATCTTTTTTGTTTTAAAGATTTATTGATTGGAGATGGGTATGCGTAGGATTAGCTAGTTGGTAAGGTAACGGCTTACCAAGGCGACGATCCTTAGGGGTTCTGAGAGGAAGGTCCCCCACACTGGTACTGAGACACGGACCAGACTCCTACGGGAGGCAGCAGTGAGGAATATTGGTCAATGGTCGAGAGACTGAACCAGCCAAGTCGCGTGAAGGAAGACGGCTCTATGAGTTGTAAACTTCTTTTGTACAGGAGTAAAGTGAGACACGCGTGTTTTATTGCAAGTACTGTACGAATAAGCATCGGCTAACTC
>GV2UCFN02FKA9H
GGTGCGTAACACGTATACAACCTACCTTCAATTGGGGGATAACCTGGAGAAATTCGGACTAATACCCCATAGTAAACAGAAGAGGCATCTTTTTTGTTTTAAAGATTTATTGATTGGAGATGGGTATGCGTAGGATTAGCTAGTTGGTAAGGTAACGGCTTACCAAGGCGACGATCCTTAGGGGTTCTGAGAGGAAGGTCCCCCACACTGGTACTGAGACACGGACCAGACTCCTACGGGAGGCAGCAGTGAGGAATATTGGTCAATGGTCGAGAGACTGAACCAGCCAAGTCGCGTGAAGGAAGACGGCTCTATGAGTTGTAAACTTCTTTTGTACAGGAGTAAAGTGAGACACGCGTGTTTTATTGCAAGTACTGTACGAATAAGCATCGGCTAACTC
>GV2UCFN02JN5GG
GGTGCGTAACACGTATACAACCTACCTTCAATTGGGGGATAACCTGGAGAAATTCGGACTAATACCCCATAGTAAACAGAAGAGGCATCTTTTTTGTTTTAAAGATTTATTGATTGGAGATGGGTATGCGTAGGATTAGCTAGTTGGTAAGGTAACGGCTTACCAAGGCGACGATCCTTAGGGGTTCTGAGAGGAAGGTCCCCCACACTGGTACTGAGACACGGACCAGACTCCTACGGGAGGCAGCAGTGAGGAATATTGGTCAATGGTCGAGAGACTGAACCAGCCAAGTCGCGTGAAGGAAGACGGCTCTATGAGTTGTAAACTTCTTTTGTACAGGAGTAAAGTGAGACACGCGTGTTTTATTGCAAGTACTGTACGAATAAGCATCGGCTAACTC
>GV2UCFN02G713Q
GGTGCGTAACACGTATACAACCTACCTTCAATTGGGGGATAACCTGGAGAAATTCGGACTAATACCCCATAGTAAACAGAAGAGGCATCTTTTTTGTTTTAAAGATTTATTGATTGGAGATGGGTATGCGTAGGATTAGCTAGTTGGTAAGGTAACGGCTTACCAAGGCGACGATCCTTAGGGGTTCTGAGAGGAAGGTCCCCCACACTGGTACTGAGACACGGACCAGACTCCTACGGGAGGCAGCAGTGAGGAATATTGGTCAATGGTCGAGAGACTGAACCAGCCAAGTCGCGTGAAGGAAGACGGCTCTATGAGTTGTAAACTTCTTTTGTACAGGAGTAAAGTGAGACACGCGTGTTTTATTGCAAGTACTGTACGAATAAGCATCGGCTAACTC
>GV2UCFN02IQFML
GGTGCGTAACACGTATACAACCTACCTTCAATTGGGGGATAACCTGGAGAAATTCGGACTAATACCCCATAGTAAACAGAAGAGGCATCTTTTTTGTTTTAAAGATTTATTGATTGGAGATGGGTATGCGTAGGATTAGCTAGTTGGTAAGGTAACGGCTTACCAAGGCGACGATCCTTAGGGGTTCTGAGAGGAAGGTCCCCCACACTGGTACTGAGACACGGACCAGACTCCTACGGGAGGCAGCAGTGAGGAATATTGGTCAATGGTCGAGAGACTGAACCAGCCAAGTCGCGTGAAGGAAGACGGCTCTATGAGTTGTAAACTTCTTTTGTACAGGAGTAAAGTGAGACACGCGTGTTTTATTGCAAGTACTGTACGAATAAGCATCGGCTAACTC
>GV2UCFN02F0HUA
GGTGCGTAACACGTATACAACCTACCTTCAATTGGGGGATAACCTGGAGAAATTCGGACTAATACCCCATAGTAAACAGAAGAGGCATCTTTTTTGTTTTAAAGATTTATTGATTGGAGATGGGTATGCGTAGGATTAGCTAGTTGGTAAGGTAACGGCTTACCAAGGCGACGATCCTTAGGGGTTCTGAGAGGAAGGTCCCCCACACTGGTACTGAGACACGGACCAGACTCCTACGGGAGGCAGCAGTGAGGAATATTGGTCAATGGTCGAGAGACTGAACCAGCCAAGTCGCGTGAAGGAAGACGGCTCTATGAGTTGTAAACTTCTTTTGTACAGGAGTAAAGTGAGACACGCGTGTTTTATTGCAAGTACTGTACGAATAAGCATCGGCTAACTC
>GV2UCFN02IROLN
GGTGCGTAACACGTATACAACCTACCTTCAATTGGGGGATAACCTGGAGAAATTCGGACTAATACCCCATAGTAAACAGAAGAGGCATCTTTTTTGTTTTAAAGATTTATTGATTGGAGATGGGTATGCGTAGGATTAGCTAGTTGGTAAGGTAACGGCTTACCAAGGCGACGATCCTTAGGGGTTCTGAGAGGAAGGTCCCCCACACTGGTACTGAGACACGGACCAGACTCCTACGGGAGGCAGCAGTGAGGAATATTGGTCAATGGTCGAGAGACTGAACCAGCCAAGTCGCGTGAAGGAAGACGGCTCTATGAGTTGTAAACTTCTTTTGTACAGGAGTAAAGTGAGACACGCGTGTTTTATTGCAAGTACTGTACGAATAAGCATCGGCTAACTC
>GV2UCFN02FYI6F
GGTGCGTAACACGTATACAACCTACCTTCAATTGGGGGATAACCTGGAGAAATTCGGACTAATACCCCATAGTAAACAGAAGAGGCATCTTTTTTGTTTTAAAGATTTATTGATTGGAGATGGGTATGCGTAGGATTAGCTAGTTGGTAAGGTAACGGCTTACCAAGGCGACGATCCTTAGGGGTTCTGAGAGGAAGGTCCCCCACACTGGTACTGAGACACGGACCAGACTCCTACGGGAGGCAGCAGTGAGGAATATTGGTCAATGGTCGAGAGACTGAACCAGCCAAGTCGCGTGAAGGAAGACGGCTCTATGAGTTGTAAACTTCTTTTGTACAGGAGTAAAGTGAGACACGCGTGTTTTATTGCAAGTACTGTACGAATAAGCATCGGCTAACTC
>GV2UCFN02HJ73L
GGTGCGTAACACGTATACAACCTACCTTCAATTGGGGGATAACCTGGAGAAATTCGGACTAATACCCCATAGTAAACAGAAGAGGCATCTTTTTTGTTTTAAAGATTTATTGATTGGAGATGGGTATGCGTAGGATTAGCTAGTTGGTAAGGTAACGGCTTACCAAGGCGACGATCCTTAGGGGTTCTGAGAGGAAGGTCCCCCACACTGGTACTGAGACACGGACCAGACTCCTACGGGAGGCAGCAGTGAGGAATATTGGTCAATGGTCGAGAGACTGAACCAGCCAAGTCGCGTGAAGGAAGACGGCTCTATGAGTTGTAAACTTCTTTTGTACAGGAGTAAAGTGAGACACGCGTGTTTTATTGCAAGTACTGTACGAATAAGCATCGGCTAACTC
>GV2UCFN02IAEAO
GGTGCGTAACACGTATACAACCTACCTTCAATTGGGGGATAACCTGGAGAAATTCGGACTAATACCCCATAGTAAACAGAAGAGGCATCTTTTTTGTTTTAAAGATTTATTGATTGGAGATGGGTATGCGTAGGATTAGCTAGTTGGTAAGGTAACGGCTTACCAAGGCGACGATCCTTAGGGGTTCTGAGAGGAAGGTCCCCCACACTGGTACTGAGACACGGACCAGACTCCTACGGGAGGCAGCAGTGAGGAATATTGGTCAATGGTCGAGAGACTGAACCAGCCAAGTCGCGTGAAGGAAGACGGCTCTATGAGTTGTAAACTTCTTTTGTACAGGAGTAAAGTGAGACACGCGTGTTTTATTGCAAGTACTGTACGAATAAGCATCGGCTAACTC
>GV2UCFN02I2I1Q
GGTGCGTAACACGTATACAACCTACCTTCAATTGGGGGATAACCTGGAGAAATTCGGACTAATACCCCATAGTAAACAGAAGAGGCATCTTTTTTGTTTTAAAGATTTATTGATTGGAGATGGGTATGCGTAGGATTAGCTAGTTGGTAAGGTAACGGCTTACCAAGGCGACGATCCTTAGGGGTTCTGAGAGGAAGGTCCCCCACACTGGTACTGAGACACGGACCAGACTCCTACGGGAGGCAGCAGTGAGGAATATTGGTCAATGGTCGAGAGACTGAACCAGCCAAGTCGCGTGAAGGAAGACGGCTCTATGAGTTGTAAACTTCTTTTGTACAGGAGTAAAGTGAGACACGCGTGTTTTATTGCAAGTACTGTACGAATAAGCATCGGCTAACTC
>GV2UCFN02FIRGM
GGTGCGTAACACGTATACAACCTACCTTCAATTGGGGGATAACCTGGAGAAATTCGGACTAATACCCCATAGTAAACAGAAGAGGCATCTTTTTTGTTTTAAAGATTTATTGATTGGAGATGGGTATGCGTAGGATTAGCTAGTTGGTAAGGTAACGGCTTACCAAGGCGACGATCCTTAGGGGTTCTGAGAGGAAGGTCCCCCACACTGGTACTGAGACACGGACCAGACTCCTACGGGAGGCAGCAGTGAGGAATATTGGTCAATGGTCGAGAGACTGAACCAGCCAAGTCGCGTGAAGGAAGACGGCTCTATGAGTTGTAAACTTCTTTTGTACAGGAGTAAAGTGAGACACGCGTGTTTTATTGCAAGTACTGTACGAATAAGCATCGGCTAACTC
>GV2UCFN02JP3K5
GGTGCGTAACACGTATACAACCTACCTTCAATTGGGGGATAACCTGGAGAAATTCGGACTAATACCCCATAGTAAACAGAAGAGGCATCTTTTTTGTTTTAAAGATTTATTGATTGGAGATGGGTATGCGTAGGATTAGCTAGTTGGTAAGGTAACGGCTTACCAAGGCGACGATCCTTAGGGGTTCTGAGAGGAAGGTCCCCCACACTGGTACTGAGACACGGACCAGACTCCTACGGGAGGCAGCAGTGAGGAATATTGGTCAATGGTCGAGAGACTGAACCAGCCAAGTCGCGTGAAGGAAGACGGCTCTATGAGTTGTAAACTTCTTTTGTACAGGAGTAAAGTGAGACACGCGTGTTTTATTGCAAGTACTGTACGAATAAGCATCGGCTAACTC
>GV2UCFN02G191V
GGTGCGTAACACGTATACAACCTACCTTCAATTGGGGGATAACCTGGAGAAATTCGGACTAATACCCCATAGTAAACAGAAGAGGCATCTTTTTTGTTTTAAAGATTTATTGATTGGAGATGGGTATGCGTAGGATTAGCTAGTTGGTAAGGTAACGGCTTACCAAGGCGACGATCCTTAGGGGTTCTGAGAGGAAGGTCCCCCACACTGGTACTGAGACACGGACCAGACTCCTACGGGAGGCAGCAGTGAGGAATATTGGTCAATGGTCGAGAGACTGAACCAGCCAAGTCGCGTGAAGGAAGACGGCTCTATGAGTTGTAAACTTCTTTTGTACAGGAGTAAAGTGAGACACGCGTGTTTTATTGCAAGTACTGTACGAATAAGCATCGGCTAACTC
>GV2UCFN02GAICQ
GGTGCGTAACACGTATACAACCTACCTTCAATTGGGGGATAACCTGGAGAAATTCGGACTAATACCCCATAGTAAACAGAAGAGGCATCTTTTTTGTTTTAAAGATTTATTGATTGGAGATGGGTATGCGTAGGATTAGCTAGTTGGTAAGGTAACGGCTTACCAAGGCGACGATCCTTAGGGGTTCTGAGAGGAAGGTCCCCCACACTGGTACTGAGACACGGACCAGACTCCTACGGGAGGCAGCAGTGAGGAATATTGGTCAATGGTCGAGAGACTGAACCAGCCAAGTCGCGTGAAGGAAGACGGCTCTATGAGTTGTAAACTTCTTTTGTACAGGAGTAAAGTGAGACACGCGTGTTTTATTGCAAGTACTGTACGAATAAGCATCGGCTAACTC
>GV2UCFN02F351Z
GGTGCGTAACACGTATACAACCTACCTTCAATTGGGGGATAACCTGGAGAAATTCGGACTAATACCCCATAGTAAACAGAAGAGGCATCTTTTTTGTTTTAAAGATTTATTGATTGGAGATGGGTATGCGTAGGATTAGCTAGTTGGTAAGGTAACGGCTTACCAAGGCGACGATCCTTAGGGGTTCTGAGAGGAAGGTCCCCCACACTGGTACTGAGACACGGACCAGACTCCTACGGGAGGCAGCAGTGAGGAATATTGGTCAATGGTCGAGAGACTGAACCAGCCAAGTCGCGTGAAGGAAGACGGCTCTATGAGTTGTAAACTTCTTTTGTACAGGAGTAAAGTGAGACACGCGTGTTTTATTGCAAGTACTGTACGAATAAGCATCGGCTAACTC
>GV2UCFN02HU2AV
GGTGCGTAACACGTATACAACCTACCTTCAATTGGGGGATAACCTGGAGAAATTCGGACTAATACCCCATAGTAAACAGAAGAGGCATCTTTTTTGTTTTAAAGATTTATTGATTGGAGATGGGTATGCGTAGGATTAGCTAGTTGGTAAGGTAACGGCTTACCAAGGCGACGATCCTTAGGGGTTCTGAGAGGAAGGTCCCCCACACTGGTACTGAGACACGGACCAGACTCCTACGGGAGGCAGCAGTGAGGAATATTGGTCAATGGTCGAGAGACTGAACCAGCCAAGTCGCGTGAAGGAAGACGGCTCTATGAGTTGTAAACTTCTTTTGTACAGGAGTAAAGTGAGACACGCGTGTTTTATTGCAAGTACTGTACGAATAAGCATCGGCTAACTC
>GV2UCFN02IRL0X
GGTGCGTAACACGTATACAACCTACCTTCAATTGGGGGATAACCTGGAGAAATTCGGACTAATACCCCATAGTAAACAGAAGAGGCATCTTTTTTGTTTTAAAGATTTATTGATTGGAGATGGGTATGCGTAGGATTAGCTAGTTGGTAAGGTAACGGCTTACCAAGGCGACGATCCTTAGGGGTTCTGAGAGGAAGGTCCCCCACACTGGTACTGAGACACGGACCAGACTCCTACGGGAGGCAGCAGTGAGGAATATTGGTCAATGGTCGAGAGACTGAACCAGCCAAGTCGCGTGAAGGAAGACGGCTCTATGAGTTGTAAACTTCTTTTGTACAGGAGTAAAGTGAGACACGCGTGTTTTATTGCAAGTACTGTACGAATAAGCATCGGCTAACTC
>GV2UCFN02GL4RU
GGTGCGTAACACGTATACAACCTACCTTCAATTGGGGGATAACCTGGAGAAATTCGGACTAATACCCCATAGTAAACAGAAGAGGCATCTTTTTTGTTTTAAAGATTTATTGATTGGAGATGGGTATGCGTAGGATTAGCTAGTTGGTAAGGTAACGGCTTACCAAGGCGACGATCCTTAGGGGTTCTGAGAGGAAGGTCCCCCACACTGGTACTGAGACACGGACCAGACTCCTACGGGAGGCAGCAGTGAGGAATATTGGTCAATGGTCGAGAGACTGAACCAGCCAAGTCGCGTGAAGGAAGACGGCTCTATGAGTTGTAAACTTCTTTTGTACAGGAGTAAAGTGAGACACGCGTGTTTTATTGCAAGTACTGTACGAATAAGCATCGGCTAACTC
>GV2UCFN02II9G5
GGTGCGTAACACGTATACAACCTACCTTCAATTGGGGGATAACCTGGAGAAATTCGGACTAATACCCCATAGTAAACAGAAGAGGCATCTTTTTTGTTTTAAAGATTTATTGATTGGAGATGGGTATGCGTAGGATTAGCTAGTTGGTAAGGTAACGGCTTACCAAGGCGACGATCCTTAGGGGTTCTGAGAGGAAGGTCCCCCACACTGGTACTGAGACACGGACCAGACTCCTACGGGAGGCAGCAGTGAGGAATATTGGTCAATGGTCGAGAGACTGAACCAGCCAAGTCGCGTGAAGGAAGACGGCTCTATGAGTTGTAAACTTCTTTTGTACAGGAGTAAAGTGAGACACGCGTGTTTTATTGCAAGTACTGTACGAATAAGCATCGGCTAACTC
>GV2UCFN02JAUX1
GGTGCGTAACACGTATACAACCTACCTTCAATTGGGGGATAACCTGGAGAAATTCGGACTAATACCCCATAGTAAACAGAAGAGGCATCTTTTTTGTTTTAAAGATTTATTGATTGGAGATGGGTATGCGTAGGATTAGCTAGTTGGTAAGGTAACGGCTTACCAAGGCGACGATCCTTAGGGGTTCTGAGAGGAAGGTCCCCCACACTGGTACTGAGACACGGACCAGACTCCTACGGGAGGCAGCAGTGAGGAATATTGGTCAATGGTCGAGAGACTGAACCAGCCAAGTCGCGTGAAGGAAGACGGCTCTATGAGTTGTAAACTTCTTTTGTACAGGAGTAAAGTGAGACACGCGTGTTTTATTGCAAGTACTGTACGAATAAGCATCGGCTAACTC
>GV2UCFN02F1X68
GGTGCGTAACACGTATACAACCTACCTTCAATTGGGGGATAACCTGGAGAAATTCGGACTAATACCCCATAGTAAACAGAAGAGGCATCTTTTTTGTTTTAAAGATTTATTGATTGGAGATGGGTATGCGTAGGATTAGCTAGTTGGTAAGGTAACGGCTTACCAAGGCGACGATCCTTAGGGGTTCTGAGAGGAAGGTCCCCCACACTGGTACTGAGACACGGACCAGACTCCTACGGGAGGCAGCAGTGAGGAATATTGGTCAATGGTCGAGAGACTGAACCAGCCAAGTCGCGTGAAGGAAGACGGCTCTATGAGTTGTAAACTTCTTTTGTACAGGAGTAAAGTGAGACACGCGTGTTTTATTGCAAGTACTGTACGAATAAGCATCGGCTAACTC
>GV2UCFN02JSVQ2
GGTGCGTAACACGTATACAACCTACCTTCAATTGGGGGATAACCTGGAGAAATTCGGACTAATACCCCATAGTAAACAGAAGAGGCATCTTTTTTGTTTTAAAGATTTATTGATTGGAGATGGGTATGCGTAGGATTAGCTAGTTGGTAAGGTAACGGCTTACCAAGGCGACGATCCTTAGGGGTTCTGAGAGGAAGGTCCCCCACACTGGTACTGAGACACGGACCAGACTCCTACGGGAGGCAGCAGTGAGGAATATTGGTCAATGGTCGAGAGACTGAACCAGCCAAGTCGCGTGAAGGAAGACGGCTCTATGAGTTGTAAACTTCTTTTGTACAGGAGTAAAGTGAGACACGCGTGTTTTATTGCAAGTACTGTACGAATAAGCATCGGCTAACTC
>GV2UCFN02ILR5D
GGTGCGTAACACGTATACAACCTACCTTCAATTGGGGGATAACCTGGAGAAATTCGGACTAATACCCCATAGTAAACAGAAGAGGCATCTTTTTTGTTTTAAAGATTTATTGATTGGAGATGGGTATGCGTAGGATTAGCTAGTTGGTAAGGTAACGGCTTACCAAGGCGACGATCCTTAGGGGTTCTGAGAGGAAGGTCCCCCACACTGGTACTGAGACACGGACCAGACTCCTACGGGAGGCAGCAGTGAGGAATATTGGTCAATGGTCGAGAGACTGAACCAGCCAAGTCGCGTGAAGGAAGACGGCTCTATGAGTTGTAAACTTCTTTTGTACAGGAGTAAAGTGAGACACGCGTGTTTTATTGCAAGTACTGTACGAATAAGCATCGGCTAACTC
>GV2UCFN02FK3DF
GGTGCGTAACACGTATACAACCTACCTTCAATTGGGGGATAACCTGGAGAAATTCGGACTAATACCCCATAGTAAACAGAAGAGGCATCTTTTTTGTTTTAAAGATTTATTGATTGGAGATGGGTATGCGTAGGATTAGCTAGTTGGTAAGGTAACGGCTTACCAAGGCGACGATCCTTAGGGGTTCTGAGAGGAAGGTCCCCCACACTGGTACTGAGACACGGACCAGACTCCTACGGGAGGCAGCAGTGAGGAATATTGGTCAATGGTCGAGAGACTGAACCAGCCAAGTCGCGTGAAGGAAGACGGCTCTATGAGTTGTAAACTTCTTTTGTACAGGAGTAAAGTGAGACACGCGTGTTTTATTGCAAGTACTGTACGAATAAGCATCGGCTAACTC
>GV2UCFN02IZS42
GGTGCGTAACACGTATACAACCTACCTTCAATTGGGGGATAACCTGGAGAAATTCGGACTAATACCCCATAGTAAACAGAAGAGGCATCTTTTTTGTTTTAAAGATTTATTGATTGGAGATGGGTATGCGTAGGATTAGCTAGTTGGTAAGGTAACGGCTTACCAAGGCGACGATCCTTAGGGGTTCTGAGAGGAAGGTCCCCCACACTGGTACTGAGACACGGACCAGACTCCTACGGGAGGCAGCAGTGAGGAATATTGGTCAATGGTCGAGAGACTGAACCAGCCAAGTCGCGTGAAGGAAGACGGCTCTATGAGTTGTAAACTTCTTTTGTACAGGAGTAAAGTGAGACACGCGTGTTTTATTGCAAGTACTGTACGAATAAGCATCGGCTAACTC
>GV2UCFN02I2G1N
GGTGCGTAACACGTATACAACCTACCTTCAATTGGGGGATAACCTGGAGAAATTCGGACTAATACCCCATAGTAAACAGAAGAGGCATCTTTTTTGTTTTAAAGATTTATTGATTGGAGATGGGTATGCGTAGGATTAGCTAGTTGGTAAGGTAACGGCTTACCAAGGCGACGATCCTTAGGGGTTCTGAGAGGAAGGTCCCCCACACTGGTACTGAGACACGGACCAGACTCCTACGGGAGGCAGCAGTGAGGAATATTGGTCAATGGTCGAGAGACTGAACCAGCCAAGTCGCGTGAAGGAAGACGGCTCTATGAGTTGTAAACTTCTTTTGTACAGGAGTAAAGTGAGACACGCGTGTTTTATTGCAAGTACTGTACGAATAAGCATCGGCTAACTC
>GV2UCFN02GV6N7
GGTGCGTAACACGTATACAACCTACCTTCAATTGGGGGATAACCTGGAGAAATTCGGACTAATACCCCATAGTAAACAGAAGAGGCATCTTTTTTGTTTTAAAGATTTATTGATTGGAGATGGGTATGCGTAGGATTAGCTAGTTGGTAAGGTAACGGCTTACCAAGGCGACGATCCTTAGGGGTTCTGAGAGGAAGGTCCCCCACACTGGTACTGAGACACGGACCAGACTCCTACGGGAGGCAGCAGTGAGGAATATTGGTCAATGGTCGAGAGACTGAACCAGCCAAGTCGCGTGAAGGAAGACGGCTCTATGAGTTGTAAACTTCTTTTGTACAGGAGTAAAGTGAGACACGCGTGTTTTATTGCAAGTACTGTACGAATAAGCATCGGCTAACTC
>GV2UCFN02IX3KR
GGTGCGTAACACGTATACAACCTACCTTCAATTGGGGGATAACCTGGAGAAATTCGGACTAATACCCCATAGTAAACAGAAGAGGCATCTTTTTTGTTTTAAAGATTTATTGATTGGAGATGGGTATGCGTAGGATTAGCTAGTTGGTAAGGTAACGGCTTACCAAGGCGACGATCCTTAGGGGTTCTGAGAGGAAGGTCCCCCACACTGGTACTGAGACACGGACCAGACTCCTACGGGAGGCAGCAGTGAGGAATATTGGTCAATGGTCGAGAGACTGAACCAGCCAAGTCGCGTGAAGGAAGACGGCTCTATGAGTTGTAAACTTCTTTTGTACAGGAGTAAAGTGAGACACGCGTGTTTTATTGCAAGTACTGTACGAATAAGCATCGGCTAACTC
>GV2UCFN02FH1O9
GGTGCGTAACACGTATACAACCTACCTTCAATTGGGGGATAACCTGGAGAAATTCGGACTAATACCCCATAGTAAACAGAAGAGGCATCTTTTTTGTTTTAAAGATTTATTGATTGGAGATGGGTATGCGTAGGATTAGCTAGTTGGTAAGGTAACGGCTTACCAAGGCGACGATCCTTAGGGGTTCTGAGAGGAAGGTCCCCCACACTGGTACTGAGACACGGACCAGACTCCTACGGGAGGCAGCAGTGAGGAATATTGGTCAATGGTCGAGAGACTGAACCAGCCAAGTCGCGTGAAGGAAGACGGCTCTATGAGTTGTAAACTTCTTTTGTACAGGAGTAAAGTGAGACACGCGTGTTTTATTGCAAGTACTGTACGAATAAGCATCGGCTAACTC
>GV2UCFN02H68M6
GGTGCGTAACACGTATACAACCTACCTTCAATTGGGGGATAACCTGGAGAAATTCGGACTAATACCCCATAGTAAACAGAAGAGGCATCTTTTTTGTTTTAAAGATTTATTGATTGGAGATGGGTATGCGTAGGATTAGCTAGTTGGTAAGGTAACGGCTTACCAAGGCGACGATCCTTAGGGGTTCTGAGAGGAAGGTCCCCCACACTGGTACTGAGACACGGACCAGACTCCTACGGGAGGCAGCAGTGAGGAATATTGGTCAATGGTCGAGAGACTGAACCAGCCAAGTCGCGTGAAGGAAGACGGCTCTATGAGTTGTAAACTTCTTTTGTACAGGAGTAAAGTGAGACACGCGTGTTTTATTGCAAGTACTGTACGAATAAGCATCGGCTAACTC
>GV2UCFN02H32WK
GGTGCGTAACACGTATACAACCTACCTTCAATTGGGGGATAACCTGGAGAAATTCGGACTAATACCCCATAGTAAACAGAAGAGGCATCTTTTTTGTTTTAAAGATTTATTGATTGGAGATGGGTATGCGTAGGATTAGCTAGTTGGTAAGGTAACGGCTTACCAAGGCGACGATCCTTAGGGGTTCTGAGAGGAAGGTCCCCCACACTGGTACTGAGACACGGACCAGACTCCTACGGGAGGCAGCAGTGAGGAATATTGGTCAATGGTCGAGAGACTGAACCAGCCAAGTCGCGTGAAGGAAGACGGCTCTATGAGTTGTAAACTTCTTTTGTACAGGAGTAAAGTGAGACACGCGTGTTTTATTGCAAGTACTGTACGAATAAGCATCGGCTAACTC
>GV2UCFN02H5W35
GGTGCGTAACACGTATACAACCTACCTTCAATTGGGGGATAACCTGGAGAAATTCGGACTAATACCCCATAGTAAACAGAAGAGGCATCTTTTTTGTTTTAAAGATTTATTGATTGGAGATGGGTATGCGTAGGATTAGCTAGTTGGTAAGGTAACGGCTTACCAAGGCGACGATCCTTAGGGGTTCTGAGAGGAAGGTCCCCCACACTGGTACTGAGACACGGACCAGACTCCTACGGGAGGCAGCAGTGAGGAATATTGGTCAATGGTCGAGAGACTGAACCAGCCAAGTCGCGTGAAGGAAGACGGCTCTATGAGTTGTAAACTTCTTTTGTACAGGAGTAAAGTGAGACACGCGTGTTTTATTGCAAGTACTGTACGAATAAGCATCGGCTAACTC
>GV2UCFN02HQF9E
GGTGCGTAACACGTATACAACCTACCTTCAATTGGGGGATAACCTGGAGAAATTCGGACTAATACCCCATAGTAAACAGAAGAGGCATCTTTTTTGTTTTAAAGATTTATTGATTGGAGATGGGTATGCGTAGGATTAGCTAGTTGGTAAGGTAACGGCTTACCAAGGCGACGATCCTTAGGGGTTCTGAGAGGAAGGTCCCCCACACTGGTACTGAGACACGGACCAGACTCCTACGGGAGGCAGCAGTGAGGAATATTGGTCAATGGTCGAGAGACTGAACCAGCCAAGTCGCGTGAAGGAAGACGGCTCTATGAGTTGTAAACTTCTTTTGTACAGGAGTAAAGTGAGACACGCGTGTTTTATTGCAAGTACTGTACGAATAAGCATCGGCTAACTC
>GV2UCFN02FEHMP
GGTGCGTAACACGTATACAACCTACCTTCAATTGGGGGATAACCTGGAGAAATTCGGACTAATACCCCATAGTAAACAGAAGAGGCATCTTTTTTGTTTTAAAGATTTATTGATTGGAGATGGGTATGCGTAGGATTAGCTAGTTGGTAAGGTAACGGCTTACCAAGGCGACGATCCTTAGGGGTTCTGAGAGGAAGGTCCCCCACACTGGTACTGAGACACGGACCAGACTCCTACGGGAGGCAGCAGTGAGGAATATTGGTCAATGGTCGAGAGACTGAACCAGCCAAGTCGCGTGAAGGAAGACGGCTCTATGAGTTGTAAACTTCTTTTGTACAGGAGTAAAGTGAGACACGCGTGTTTTATTGCAAGTACTGTACGAATAAGCATCGGCTAACTC
>GV2UCFN02HVRC9
GGTGCGTAACACGTATACAACCTACCTTCAATTGGGGGATAACCTGGAGAAATTCGGACTAATACCCCATAGTAAACAGAAGAGGCATCTTTTTTGTTTTAAAGATTTATTGATTGGAGATGGGTATGCGTAGGATTAGCTAGTTGGTAAGGTAACGGCTTACCAAGGCGACGATCCTTAGGGGTTCTGAGAGGAAGGTCCCCCACACTGGTACTGAGACACGGACCAGACTCCTACGGGAGGCAGCAGTGAGGAATATTGGTCAATGGTCGAGAGACTGAACCAGCCAAGTCGCGTGAAGGAAGACGGCTCTATGAGTTGTAAACTTCTTTTGTACAGGAGTAAAGTGAGACACGCGTGTTTTATTGCAAGTACTGTACGAATAAGCATCGGCTAACTC
>GV2UCFN02F3ABK
GGTGCGTAACACGTATACAACCTACCTTCAATTGGGGGATAACCTGGAGAAATTCGGACTAATACCCCATAGTAAACAGAAGAGGCATCTTTTTTGTTTTAAAGATTTATTGATTGGAGATGGGTATGCGTAGGATTAGCTAGTTGGTAAGGTAACGGCTTACCAAGGCGACGATCCTTAGGGGTTCTGAGAGGAAGGTCCCCCACACTGGTACTGAGACACGGACCAGACTCCTACGGGAGGCAGCAGTGAGGAATATTGGTCAATGGTCGAGAGACTGAACCAGCCAAGTCGCGTGAAGGAAGACGGCTCTATGAGTTGTAAACTTCTTTTGTACAGGAGTAAAGTGAGACACGCGTGTTTTATTGCAAGTACTGTACGAATAAGCATCGGCTAACTC
>GV2UCFN02GX178
GGTGCGTAACACGTATACAACCTACCTTCAATTGGGGGATAACCTGGAGAAATTCGGACTAATACCCCATAGTAAACAGAAGAGGCATCTTTTTTGTTTTAAAGATTTATTGATTGGAGATGGGTATGCGTAGGATTAGCTAGTTGGTAAGGTAACGGCTTACCAAGGCGACGATCCTTAGGGGTTCTGAGAGGAAGGTCCCCCACACTGGTACTGAGACACGGACCAGACTCCTACGGGAGGCAGCAGTGAGGAATATTGGTCAATGGTCGAGAGACTGAACCAGCCAAGTCGCGTGAAGGAAGACGGCTCTATGAGTTGTAAACTTCTTTTGTACAGGAGTAAAGTGAGACACGCGTGTTTTATTGCAAGTACTGTACGAATAAGCATCGGCTAACTC
>GV2UCFN02JQ8DK
GGTGCGTAACACGTATACAACCTACCTTCAATTGGGGGATAACCTGGAGAAATTCGGACTAATACCCCATAGTAAACAGAAGAGGCATCTTTTTTGTTTTAAAGATTTATTGATTGGAGATGGGTATGCGTAGGATTAGCTAGTTGGTAAGGTAACGGCTTACCAAGGCGACGATCCTTAGGGGTTCTGAGAGGAAGGTCCCCCACACTGGTACTGAGACACGGACCAGACTCCTACGGGAGGCAGCAGTGAGGAATATTGGTCAATGGTCGAGAGACTGAACCAGCCAAGTCGCGTGAAGGAAGACGGCTCTATGAGTTGTAAACTTCTTTTGTACAGGAGTAAAGTGAGACACGCGTGTTTTATTGCAAGTACTGTACGAATAAGCATCGGCTAACTC
>GV2UCFN02H9ZOR
GGTGCGTAACACGTATACAACCTACCTTCAATTGGGGGATAACCTGGAGAAATTCGGACTAATACCCCATAGTAAACAGAAGAGGCATCTTTTTTGTTTTAAAGATTTATTGATTGGAGATGGGTATGCGTAGGATTAGCTAGTTGGTAAGGTAACGGCTTACCAAGGCGACGATCCTTAGGGGTTCTGAGAGGAAGGTCCCCCACACTGGTACTGAGACACGGACCAGACTCCTACGGGAGGCAGCAGTGAGGAATATTGGTCAATGGTCGAGAGACTGAACCAGCCAAGTCGCGTGAAGGAAGACGGCTCTATGAGTTGTAAACTTCTTTTGTACAGGAGTAAAGTGAGACACGCGTGTTTTATTGCAAGTACTGTACGAATAAGCATCGGCTAACTC
>GV2UCFN02HKCSN
GGTGCGTAACACGTATACAACCTACCTTCAATTGGGGGATAACCTGGAGAAATTCGGACTAATACCCCATAGTAAACAGAAGAGGCATCTTTTTTGTTTTAAAGATTTATTGATTGGAGATGGGTATGCGTAGGATTAGCTAGTTGGTAAGGTAACGGCTTACCAAGGCGACGATCCTTAGGGGTTCTGAGAGGAAGGTCCCCCACACTGGTACTGAGACACGGACCAGACTCCTACGGGAGGCAGCAGTGAGGAATATTGGTCAATGGTCGAGAGACTGAACCAGCCAAGTCGCGTGAAGGAAGACGGCTCTATGAGTTGTAAACTTCTTTTGTACAGGAGTAAAGTGAGACACGCGTGTTTTATTGCAAGTACTGTACGAATAAGCATCGGCTAACTC
>GV2UCFN02IPTWZ
GGTGCGTAACACGTATACAACCTACCTTCAATTGGGGGATAACCTGGAGAAATTCGGACTAATACCCCATAGTAAACAGAAGAGGCATCTTTTTTGTTTTAAAGATTTATTGATTGGAGATGGGTATGCGTAGGATTAGCTAGTTGGTAAGGTAACGGCTTACCAAGGCGACGATCCTTAGGGGTTCTGAGAGGAAGGTCCCCCACACTGGTACTGAGACACGGACCAGACTCCTACGGGAGGCAGCAGTGAGGAATATTGGTCAATGGTCGAGAGACTGAACCAGCCAAGTCGCGTGAAGGAAGACGGCTCTATGAGTTGTAAACTTCTTTTGTACAGGAGTAAAGTGAGACACGCGTGTTTTATTGCAAGTACTGTACGAATAAGCATCGGCTAACTC
>GV2UCFN02JDM0F
GGTGCGTAACACGTATACAACCTACCTTCAATTGGGGGATAACCTGGAGAAATTCGGACTAATACCCCATAGTAAACAGAAGAGGCATCTTTTTTGTTTTAAAGATTTATTGATTGGAGATGGGTATGCGTAGGATTAGCTAGTTGGTAAGGTAACGGCTTACCAAGGCGACGATCCTTAGGGGTTCTGAGAGGAAGGTCCCCCACACTGGTACTGAGACACGGACCAGACTCCTACGGGAGGCAGCAGTGAGGAATATTGGTCAATGGTCGAGAGACTGAACCAGCCAAGTCGCGTGAAGGAAGACGGCTCTATGAGTTGTAAACTTCTTTTGTACAGGAGTAAAGTGAGACACGCGTGTTTTATTGCAAGTACTGTACGAATAAGCATCGGCTAACTC
>GV2UCFN02G184Z
GGTGCGTAACACGTATACAACCTACCTTCAATTGGGGGATAACCTGGAGAAATTCGGACTAATACCCCATAGTAAACAGAAGAGGCATCTTTTTTGTTTTAAAGATTTATTGATTGGAGATGGGTATGCGTAGGATTAGCTAGTTGGTAAGGTAACGGCTTACCAAGGCGACGATCCTTAGGGGTTCTGAGAGGAAGGTCCCCCACACTGGTACTGAGACACGGACCAGACTCCTACGGGAGGCAGCAGTGAGGAATATTGGTCAATGGTCGAGAGACTGAACCAGCCAAGTCGCGTGAAGGAAGACGGCTCTATGAGTTGTAAACTTCTTTTGTACAGGAGTAAAGTGAGACACGCGTGTTTTATTGCAAGTACTGTACGAATAAGCATCGGCTAACTC
>GV2UCFN02HT0HG
GGTGCGTAACACGTATACAACCTACCTTCAATTGGGGGATAACCTGGAGAAATTCGGACTAATACCCCATAGTAAACAGAAGAGGCATCTTTTTTGTTTTAAAGATTTATTGATTGGAGATGGGTATGCGTAGGATTAGCTAGTTGGTAAGGTAACGGCTTACCAAGGCGACGATCCTTAGGGGTTCTGAGAGGAAGGTCCCCCACACTGGTACTGAGACACGGACCAGACTCCTACGGGAGGCAGCAGTGAGGAATATTGGTCAATGGTCGAGAGACTGAACCAGCCAAGTCGCGTGAAGGAAGACGGCTCTATGAGTTGTAAACTTCTTTTGTACAGGAGTAAAGTGAGACACGCGTGTTTTATTGCAAGTACTGTACGAATAAGCATCGGCTAACTC
>GV2UCFN02GKA4U
GGTGCGTAACACGTATACAACCTACCTTCAATTGGGGGATAACCTGGAGAAATTCGGACTAATACCCCATAGTAAACAGAAGAGGCATCTTTTTTGTTTTAAAGATTTATTGATTGGAGATGGGTATGCGTAGGATTAGCTAGTTGGTAAGGTAACGGCTTACCAAGGCGACGATCCTTAGGGGTTCTGAGAGGAAGGTCCCCCACACTGGTACTGAGACACGGACCAGACTCCTACGGGAGGCAGCAGTGAGGAATATTGGTCAATGGTCGAGAGACTGAACCAGCCAAGTCGCGTGAAGGAAGACGGCTCTATGAGTTGTAAACTTCTTTTGTACAGGAGTAAAGTGAGACACGCGTGTTTTATTGCAAGTACTGTACGAATAAGCATCGGCTAACTC
>GV2UCFN02G26XZ
GGTGCGTAACACGTATACAACCTACCTTCAATTGGGGGATAACCTGGAGAAATTCGGACTAATACCCCATAGTAAACAGAAGAGGCATCTTTTTTGTTTTAAAGATTTATTGATTGGAGATGGGTATGCGTAGGATTAGCTAGTTGGTAAGGTAACGGCTTACCAAGGCGACGATCCTTAGGGGTTCTGAGAGGAAGGTCCCCCACACTGGTACTGAGACACGGACCAGACTCCTACGGGAGGCAGCAGTGAGGAATATTGGTCAATGGTCGAGAGACTGAACCAGCCAAGTCGCGTGAAGGAAGACGGCTCTATGAGTTGTAAACTTCTTTTGTACAGGAGTAAAGTGAGACACGCGTGTTTTATTGCAAGTACTGTACGAATAAGCATCGGCTAACTC
>GV2UCFN02H6MK1
GGTGCGTAACACGTATACAACCTACCTTCAATTGGGGGATAACCTGGAGAAATTCGGACTAATACCCCATAGTAAACAGAAGAGGCATCTTTTTTGTTTTAAAGATTTATTGATTGGAGATGGGTATGCGTAGGATTAGCTAGTTGGTAAGGTAACGGCTTACCAAGGCGACGATCCTTAGGGGTTCTGAGAGGAAGGTCCCCCACACTGGTACTGAGACACGGACCAGACTCCTACGGGAGGCAGCAGTGAGGAATATTGGTCAATGGTCGAGAGACTGAACCAGCCAAGTCGCGTGAAGGAAGACGGCTCTATGAGTTGTAAACTTCTTTTGTACAGGAGTAAAGTGAGACACGCGTGTTTTATTGCAAGTACTGTACGAATAAGCATCGGCTAACTC
>GV2UCFN02FXQCC
GGTGCGTAACACGTATACAACCTACCTTCAATTGGGGGATAACCTGGAGAAATTCGGACTAATACCCCATAGTAAACAGAAGAGGCATCTTTTTTGTTTTAAAGATTTATTGATTGGAGATGGGTATGCGTAGGATTAGCTAGTTGGTAAGGTAACGGCTTACCAAGGCGACGATCCTTAGGGGTTCTGAGAGGAAGGTCCCCCACACTGGTACTGAGACACGGACCAGACTCCTACGGGAGGCAGCAGTGAGGAATATTGGTCAATGGTCGAGAGACTGAACCAGCCAAGTCGCGTGAAGGAAGACGGCTCTATGAGTTGTAAACTTCTTTTGTACAGGAGTAAAGTGAGACACGCGTGTTTTATTGCAAGTACTGTACGAATAAGCATCGGCTAACTC
>GV2UCFN02FI1QY
GGTGCGTAACACGTATACAACCTACCTTCAATTGGGGGATAACCTGGAGAAATTCGGACTAATACCCCATAGTAAACAGAAGAGGCATCTTTTTTGTTTTAAAGATTTATTGATTGGAGATGGGTATGCGTAGGATTAGCTAGTTGGTAAGGTAACGGCTTACCAAGGCGACGATCCTTAGGGGTTCTGAGAGGAAGGTCCCCCACACTGGTACTGAGACACGGACCAGACTCCTACGGGAGGCAGCAGTGAGGAATATTGGTCAATGGTCGAGAGACTGAACCAGCCAAGTCGCGTGAAGGAAGACGGCTCTATGAGTTGTAAACTTCTTTTGTACAGGAGTAAAGTGAGACACGCGTGTTTTATTGCAAGTACTGTACGAATAAGCATCGGCTAACTC
>GV2UCFN02I5BVU
GGTGCGTAACACGTATACAACCTACCTTCAATTGGGGGATAACCTGGAGAAATTCGGACTAATACCCCATAGTAAACAGAAGAGGCATCTTTTTTGTTTTAAAGATTTATTGATTGGAGATGGGTATGCGTAGGATTAGCTAGTTGGTAAGGTAACGGCTTACCAAGGCGACGATCCTTAGGGGTTCTGAGAGGAAGGTCCCCCACACTGGTACTGAGACACGGACCAGACTCCTACGGGAGGCAGCAGTGAGGAATATTGGTCAATGGTCGAGAGACTGAACCAGCCAAGTCGCGTGAAGGAAGACGGCTCTATGAGTTGTAAACTTCTTTTGTACAGGAGTAAAGTGAGACACGCGTGTTTTATTGCAAGTACTGTACGAATAAGCATCGGCTAACTC
>GV2UCFN02I6D2F
GGTGCGTAACACGTATACAACCTACCTTCAATTGGGGGATAACCTGGAGAAATTCGGACTAATACCCCATAGTAAACAGAAGAGGCATCTTTTTTGTTTTAAAGATTTATTGATTGGAGATGGGTATGCGTAGGATTAGCTAGTTGGTAAGGTAACGGCTTACCAAGGCGACGATCCTTAGGGGTTCTGAGAGGAAGGTCCCCCACACTGGTACTGAGACACGGACCAGACTCCTACGGGAGGCAGCAGTGAGGAATATTGGTCAATGGTCGAGAGACTGAACCAGCCAAGTCGCGTGAAGGAAGACGGCTCTATGAGTTGTAAACTTCTTTTGTACAGGAGTAAAGTGAGACACGCGTGTTTTATTGCAAGTACTGTACGAATAAGCATCGGCTAACTC
>GV2UCFN02JCQTK
GGTGCGTAACACGTATACAACCTACCTTCAATTGGGGGATAACCTGGAGAAATTCGGACTAATACCCCATAGTAAACAGAAGAGGCATCTTTTTTGTTTTAAAGATTTATTGATTGGAGATGGGTATGCGTAGGATTAGCTAGTTGGTAAGGTAACGGCTTACCAAGGCGACGATCCTTAGGGGTTCTGAGAGGAAGGTCCCCCACACTGGTACTGAGACACGGACCAGACTCCTACGGGAGGCAGCAGTGAGGAATATTGGTCAATGGTCGAGAGACTGAACCAGCCAAGTCGCGTGAAGGAAGACGGCTCTATGAGTTGTAAACTTCTTTTGTACAGGAGTAAAGTGAGACACGCGTGTTTTATTGCAAGTACTGTACGAATAAGCATCGGCTAACTC
>GV2UCFN02G175P
GGTGCGTAACACGTATACAACCTACCTTCAATTGGGGGATAACCTGGAGAAATTCGGACTAATACCCCATAGTAAACAGAAGAGGCATCTTTTTTGTTTTAAAGATTTATTGATTGGAGATGGGTATGCGTAGGATTAGCTAGTTGGTAAGGTAACGGCTTACCAAGGCGACGATCCTTAGGGGTTCTGAGAGGAAGGTCCCCCACACTGGTACTGAGACACGGACCAGACTCCTACGGGAGGCAGCAGTGAGGAATATTGGTCAATGGTCGAGAGACTGAACCAGCCAAGTCGCGTGAAGGAAGACGGCTCTATGAGTTGTAAACTTCTTTTGTACAGGAGTAAAGTGAGACACGCGTGTTTTATTGCAAGTACTGTACGAATAAGCATCGGCTAACTC
>GV2UCFN02ISKSI
GGTGCGTAACACGTATACAACCTACCTTCAATTGGGGGATAACCTGGAGAAATTCGGACTAATACCCCATAGTAAACAGAAGAGGCATCTTTTTTGTTTTAAAGATTTATTGATTGGAGATGGGTATGCGTAGGATTAGCTAGTTGGTAAGGTAACGGCTTACCAAGGCGACGATCCTTAGGGGTTCTGAGAGGAAGGTCCCCCACACTGGTACTGAGACACGGACCAGACTCCTACGGGAGGCAGCAGTGAGGAATATTGGTCAATGGTCGAGAGACTGAACCAGCCAAGTCGCGTGAAGGAAGACGGCTCTATGAGTTGTAAACTTCTTTTGTACAGGAGTAAAGTGAGACACGCGTGTTTTATTGCAAGTACTGTACGAATAAGCATCGGCTAACTC
>GV2UCFN02GK33Y
GGTGCGTAACACGTATACAACCTACCTTCAATTGGGGGATAACCTGGAGAAATTCGGACTAATACCCCATAGTAAACAGAAGAGGCATCTTTTTTGTTTTAAAGATTTATTGATTGGAGATGGGTATGCGTAGGATTAGCTAGTTGGTAAGGTAACGGCTTACCAAGGCGACGATCCTTAGGGGTTCTGAGAGGAAGGTCCCCCACACTGGTACTGAGACACGGACCAGACTCCTACGGGAGGCAGCAGTGAGGAATATTGGTCAATGGTCGAGAGACTGAACCAGCCAAGTCGCGTGAAGGAAGACGGCTCTATGAGTTGTAAACTTCTTTTGTACAGGAGTAAAGTGAGACACGCGTGTTTTATTGCAAGTACTGTACGAATAAGCATCGGCTAACTC
>GV2UCFN02IJBN9
GGTGCGTAACACGTATACAACCTACCTTCAATTGGGGGATAACCTGGAGAAATTCGGACTAATACCCCATAGTAAACAGAAGAGGCATCTTTTTTGTTTTAAAGATTTATTGATTGGAGATGGGTATGCGTAGGATTAGCTAGTTGGTAAGGTAACGGCTTACCAAGGCGACGATCCTTAGGGGTTCTGAGAGGAAGGTCCCCCACACTGGTACTGAGACACGGACCAGACTCCTACGGGAGGCAGCAGTGAGGAATATTGGTCAATGGTCGAGAGACTGAACCAGCCAAGTCGCGTGAAGGAAGACGGCTCTATGAGTTGTAAACTTCTTTTGTACAGGAGTAAAGTGAGACACGCGTGTTTTATTGCAAGTACTGTACGAATAAGCATCGGCTAACTC
>GV2UCFN02F8F3A
GGTGCGTAACACGTATACAACCTACCTTCAATTGGGGGATAACCTGGAGAAATTCGGACTAATACCCCATAGTAAACAGAAGAGGCATCTTTTTTGTTTTAAAGATTTATTGATTGGAGATGGGTATGCGTAGGATTAGCTAGTTGGTAAGGTAACGGCTTACCAAGGCGACGATCCTTAGGGGTTCTGAGAGGAAGGTCCCCCACACTGGTACTGAGACACGGACCAGACTCCTACGGGAGGCAGCAGTGAGGAATATTGGTCAATGGTCGAGAGACTGAACCAGCCAAGTCGCGTGAAGGAAGACGGCTCTATGAGTTGTAAACTTCTTTTGTACAGGAGTAAAGTGAGACACGCGTGTTTTATTGCAAGTACTGTACGAATAAGCATCGGCTAACTC
>G3BZQ8102JJ2O0
GGTGCGTAACACGTATACAACCTACCTTCAATTGGGGAATAACCTGGAGAAATTCGGACTAATATCCCATAGTAAACAGAAGAGGCATCTTTTTTGTTTTAAAGATTTATTGATTGGAGATGGGTATGCGTAGGATTAGCTAGTTGGTAAGGTAACGGCTTACCAAGGCGACGATCCTTAGGGGTTCTGAGAGGAAGGTCCCCCACACTGGTACTGAGACACGGACCAGACTCCTACGGGAGGCAGCAGTGAGGAATATTGGTCAATGGTCGAGAGACTGAACCAGCCAAGTCGCGTGAAGGAAGACGGCTCTATGAGTTGTAAACTTCTTTTGTACAGGAGTAAAGTGAGACACGCGTGTTTTATTGCAAGTACTGTACGAATAAGCATCGGCTAACTC
>G3BZQ8102FYZJ1
GGTGCGTAACACGTATACAACCTACCTTCAATTGGGGAATAACCTGGAGAAATTCGGACTAATATCCCATAGTAAACAGAAGAGGCATCTTTTTTGTTTTAAAGATTTATTGATTGGAGATGGGTATGCGTAGGATTAGCTAGTTGGTAAGGTAACGGCTTACCAAGGCGACGATCCTTAGGGGTTCTGAGAGGAAGGTCCCCCACACTGGTACTGAGACACGGACCAGACTCCTACGGGAGGCAGCAGTGAGGAATATTGGTCAATGGTCGAGAGACTGAACCAGCCAAGTCGCGTGAAGGAAGACGGCTCTATGAGTTGTAAACTTCTTTTGTACAGGAGTAAAGTGAGACACGCGTGTTTTATTGCAAGTACTGTACGAATAAGCATCGGCTAACTC
>G35JFLI02GWT07
GGTGCGTAACACGTATACAACCTACCTTCAATTGGGGAATAACCTGGAGAAATTCGGACTAATATCCCATAGTAAACAGAAGAGGCATCTTTTTTGTTTTAAAGATTTATTGATTGGAGATGGGTATGCGTAGGATTAGCTAGTTGGTAAGGTAACGGCTTACCAAGGCGACGATCCTTAGGGGTTCTGAGAGGAAGGTCCCCCACACTGGTACTGAGACACGGACCAGACTCCTACGGGAGGCAGCAGTGAGGAATATTGGTCAATGGTCGAGAGACTGAACCAGCCAAGTCGCGTGAAGGAAGACGGCTCTATGAGTTGTAAACTTCTTTTGTACAGGAGTAAAGTGAGACACGCGTGTTTTATTGCAAGTACTGTACGAATAAGCATCGGCTAACTC
>G35JFLI02GBOVY
GGTGCGTAACACGTATACAACCTACCTTCAATTGGGGAATAACCTGGAGAAATTCGGACTAATATCCCATAGTAAACAGAAGAGGCATCTTTTTTGTTTTAAAGATTTATTGATTGGAGATGGGTATGCGTAGGATTAGCTAGTTGGTAAGGTAACGGCTTACCAAGGCGACGATCCTTAGGGGTTCTGAGAGGAAGGTCCCCCACACTGGTACTGAGACACGGACCAGACTCCTACGGGAGGCAGCAGTGAGGAATATTGGTCAATGGTCGAGAGACTGAACCAGCCAAGTCGCGTGAAGGAAGACGGCTCTATGAGTTGTAAACTTCTTTTGTACAGGAGTAAAGTGAGACACGCGTGTTTTATTGCAAGTACTGTACGAATAAGCATCGGCTAACTC
>GV2UCFN02IQXRQ
GGTGCGTAACACGTATACAACCTACCTTCAATTGGGGGATAACCTGGAGAAATTCGGACTAATATCCCATAGTAAACAGAAGAGGCATCTTTTTTGTTTTAAAGATTTATTGATTGGAGATGGGTATGCGTAGGATTAGCTAGTTGGTAAGGTAACGGCTTACCAAGGCGACGATCCTTAGGGGTTCTGAGAGGAAGGTCCCCCACACTGGTACTGAGACACGGACCAGACTCCTACGGGAGGCAGCAGTGAGGAATATTGGTCAATGGTCGAGAGACTGAACCAGCCAAGTCGCGTGAAGGAAGACGGCTCTATGAGTTGTAAACTTCTTTTGTACAGGAGTAAAGTGAGACACGCGTGTTTTATTGCAAGTACTGTACGAATAAGCATCGGCTAACTC
>GV2UCFN02G1DV3
GGTGCGTAACACGTATACAACCTACCTTCAATTGGGGGATAACCTGGAGAAATTCGGACTAATATCCCATAGTAAACAGAAGAGGCATCTTTTTTGTTTTAAAGATTTATTGATTGGAGATGGGTATGCGTAGGATTAGCTAGTTGGTAAGGTAACGGCTTACCAAGGCGACGATCCTTAGGGGTTCTGAGAGGAAGGTCCCCCACACTGGTACTGAGACACGGACCAGACTCCTACGGGAGGCAGCAGTGAGGAATATTGGTCAATGGTCGAGAGACTGAACCAGCCAAGTCGCGTGAAGGAAGACGGCTCTATGAGTTGTAAACTTCTTTTGTACAGGAGTAAAGTGAGACACGCGTGTTTTATTGCAAGTACTGTACGAATAAGCATCGGCTAACTC
>GV2UCFN02JKJYD
GGTGCGTAACACGTATACAACCTACCTTCAATTGGGGGATAACCTGGAGAAATTCGGACTAATATCCCATAGTAAACAGAAGAGGCATCTTTTTTGTTTTAAAGATTTATTGATTGGAGATGGGTATGCGTAGGATTAGCTAGTTGGTAAGGTAACGGCTTACCAAGGCGACGATCCTTAGGGGTTCTGAGAGGAAGGTCCCCCACACTGGTACTGAGACACGGACCAGACTCCTACGGGAGGCAGCAGTGAGGAATATTGGTCAATGGTCGAGAGACTGAACCAGCCAAGTCGCGTGAAGGAAGACGGCTCTATGAGTTGTAAACTTCTTTTGTACAGGAGTAAAGTGAGACACGCGTGTTTTATTGCAAGTACTGTACGAATAAGCATCGGCTAACTC
>GV2UCFN02FW4V5
GGTGCGTAACACGTATACAACCTACCTTCAATTGGGGGATAACCTGGAGAAATTCGGACTAATATCCCATAGTAAACAGAAGAGGCATCTTTTTTGTTTTAAAGATTTATTGATTGGAGATGGGTATGCGTAGGATTAGCTAGTTGGTAAGGTAACGGCTTACCAAGGCGACGATCCTTAGGGGTTCTGAGAGGAAGGTCCCCCACACTGGTACTGAGACACGGACCAGACTCCTACGGGAGGCAGCAGTGAGGAATATTGGTCAATGGTCGAGAGACTGAACCAGCCAAGTCGCGTGAAGGAAGACGGCTCTATGAGTTGTAAACTTCTTTTGTACAGGAGTAAAGTGAGACACGCGTGTTTTATTGCAAGTACTGTACGAATAAGCATCGGCTAACTC
>GV2UCFN02JLI7K
GGTGCGTAACACGTATACAACCTACCTTCAATTGGGGGATAACCTGGAGAAATTCGGACTAATATCCCATAGTAAACAGAAGAGGCATCTTTTTTGTTTTAAAGATTTATTGATTGGAGATGGGTATGCGTAGGATTAGCTAGTTGGTAAGGTAACGGCTTACCAAGGCGACGATCCTTAGGGGTTCTGAGAGGAAGGTCCCCCACACTGGTACTGAGACACGGACCAGACTCCTACGGGAGGCAGCAGTGAGGAATATTGGTCAATGGTCGAGAGACTGAACCAGCCAAGTCGCGTGAAGGAAGACGGCTCTATGAGTTGTAAACTTCTTTTGTACAGGAGTAAAGTGAGACACGCGTGTTTTATTGCAAGTACTGTACGAATAAGCATCGGCTAACTC
>GV2UCFN02I1V19
GGTGCGTAACACGTATACAACCTACCTTCAATTGGGGGATAACCTGGAGAAATTCGGACTAATATCCCATAGTAAACAGAAGAGGCATCTTTTTTGTTTTAAAGATTTATTGATTGGAGATGGGTATGCGTAGGATTAGCTAGTTGGTAAGGTAACGGCTTACCAAGGCGACGATCCTTAGGGGTTCTGAGAGGAAGGTCCCCCACACTGGTACTGAGACACGGACCAGACTCCTACGGGAGGCAGCAGTGAGGAATATTGGTCAATGGTCGAGAGACTGAACCAGCCAAGTCGCGTGAAGGAAGACGGCTCTATGAGTTGTAAACTTCTTTTGTACAGGAGTAAAGTGAGACACGCGTGTTTTATTGCAAGTACTGTACGAATAAGCATCGGCTAACTC
>GV2UCFN02H4DVG
GGTGCGTAACACGTATACAACCTACCTTCAATTGGGGGATAACCTGGAGAAATTCGGACTAATATCCCATAGTAAACAGAAGAGGCATCTTTTTTGTTTTAAAGATTTATTGATTGGAGATGGGTATGCGTAGGATTAGCTAGTTGGTAAGGTAACGGCTTACCAAGGCGACGATCCTTAGGGGTTCTGAGAGGAAGGTCCCCCACACTGGTACTGAGACACGGACCAGACTCCTACGGGAGGCAGCAGTGAGGAATATTGGTCAATGGTCGAGAGACTGAACCAGCCAAGTCGCGTGAAGGAAGACGGCTCTATGAGTTGTAAACTTCTTTTGTACAGGAGTAAAGTGAGACACGCGTGTTTTATTGCAAGTACTGTACGAATAAGCATCGGCTAACTC
>GV2UCFN02ICJBZ
GGTGCGTAACACGTATACAACCTACCTTCAATTGGGGGATAACCTGGAGAAATTCGGACTAATATCCCATAGTAAACAGAAGAGGCATCTTTTTTGTTTTAAAGATTTATTGATTGGAGATGGGTATGCGTAGGATTAGCTAGTTGGTAAGGTAACGGCTTACCAAGGCGACGATCCTTAGGGGTTCTGAGAGGAAGGTCCCCCACACTGGTACTGAGACACGGACCAGACTCCTACGGGAGGCAGCAGTGAGGAATATTGGTCAATGGTCGAGAGACTGAACCAGCCAAGTCGCGTGAAGGAAGACGGCTCTATGAGTTGTAAACTTCTTTTGTACAGGAGTAAAGTGAGACACGCGTGTTTTATTGCAAGTACTGTACGAATAAGCATCGGCTAACTC
>GV2UCFN02GCO5Q
GGTGCGTAACACGTATACAACCTACCTTCAATTGGGGGATAACCTGGAGAAATTCGGACTAATATCCCATAGTAAACAGAAGAGGCATCTTTTTTGTTTTAAAGATTTATTGATTGGAGATGGGTATGCGTAGGATTAGCTAGTTGGTAAGGTAACGGCTTACCAAGGCGACGATCCTTAGGGGTTCTGAGAGGAAGGTCCCCCACACTGGTACTGAGACACGGACCAGACTCCTACGGGAGGCAGCAGTGAGGAATATTGGTCAATGGTCGAGAGACTGAACCAGCCAAGTCGCGTGAAGGAAGACGGCTCTATGAGTTGTAAACTTCTTTTGTACAGGAGTAAAGTGAGACACGCGTGTTTTATTGCAAGTACTGTACGAATAAGCATCGGCTAACTC
>GV2UCFN02GIHT1
GGTGCGTAACACGTATACAACCTACCTTCAATTGGGGGATAACCTGGAGAAATTCGGACTAATATCCCATAGTAAACAGAAGAGGCATCTTTTTTGTTTTAAAGATTTATTGATTGGAGATGGGTATGCGTAGGATTAGCTAGTTGGTAAGGTAACGGCTTACCAAGGCGACGATCCTTAGGGGTTCTGAGAGGAAGGTCCCCCACACTGGTACTGAGACACGGACCAGACTCCTACGGGAGGCAGCAGTGAGGAATATTGGTCAATGGTCGAGAGACTGAACCAGCCAAGTCGCGTGAAGGAAGACGGCTCTATGAGTTGTAAACTTCTTTTGTACAGGAGTAAAGTGAGACACGCGTGTTTTATTGCAAGTACTGTACGAATAAGCATCGGCTAACTC
>GV2UCFN02I5B5P
GGTGCGTAACACGTATACAACCTACCTTCAATTGGGGGATAACCTGGAGAAATTCGGACTAATATCCCATAGTAAACAGAAGAGGCATCTTTTTTGTTTTAAAGATTTATTGATTGGAGATGGGTATGCGTAGGATTAGCTAGTTGGTAAGGTAACGGCTTACCAAGGCGACGATCCTTAGGGGTTCTGAGAGGAAGGTCCCCCACACTGGTACTGAGACACGGACCAGACTCCTACGGGAGGCAGCAGTGAGGAATATTGGTCAATGGTCGAGAGACTGAACCAGCCAAGTCGCGTGAAGGAAGACGGCTCTATGAGTTGTAAACTTCTTTTGTACAGGAGTAAAGTGAGACACGCGTGTTTTATTGCAAGTACTGTACGAATAAGCATCGGCTAACTC
>GV2UCFN02GKM3U
GGTGCGTAACACGTATACAACCTACCTTCAATTGGGGGATAACCTGGAGAAATTCGGACTAATATCCCATAGTAAACAGAAGAGGCATCTTTTTTGTTTTAAAGATTTATTGATTGGAGATGGGTATGCGTAGGATTAGCTAGTTGGTAAGGTAACGGCTTACCAAGGCGACGATCCTTAGGGGTTCTGAGAGGAAGGTCCCCCACACTGGTACTGAGACACGGACCAGACTCCTACGGGAGGCAGCAGTGAGGAATATTGGTCAATGGTCGAGAGACTGAACCAGCCAAGTCGCGTGAAGGAAGACGGCTCTATGAGTTGTAAACTTCTTTTGTACAGGAGTAAAGTGAGACACGCGTGTTTTATTGCAAGTACTGTACGAATAAGCATCGGCTAACTC
>GV2UCFN02HL8K9
GGTGCGTAACACGTATACAACCTACCTTCAATTGGGGGATAACCTGGAGAAATTCGGACTAATATCCCATAGTAAACAGAAGAGGCATCTTTTTTGTTTTAAAGATTTATTGATTGGAGATGGGTATGCGTAGGATTAGCTAGTTGGTAAGGTAACGGCTTACCAAGGCGACGATCCTTAGGGGTTCTGAGAGGAAGGTCCCCCACACTGGTACTGAGACACGGACCAGACTCCTACGGGAGGCAGCAGTGAGGAATATTGGTCAATGGTCGAGAGACTGAACCAGCCAAGTCGCGTGAAGGAAGACGGCTCTATGAGTTGTAAACTTCTTTTGTACAGGAGTAAAGTGAGACACGCGTGTTTTATTGCAAGTACTGTACGAATAAGCATCGGCTAACTC
>GV2UCFN02GUOQZ
GGTGCGTAACACGTATACAACCTACCTTCAATTGGGGGATAACCTGGAGAAATTCGGACTAATATCCCATAGTAAACAGAAGAGGCATCTTTTTTGTTTTAAAGATTTATTGATTGGAGATGGGTATGCGTAGGATTAGCTAGTTGGTAAGGTAACGGCTTACCAAGGCGACGATCCTTAGGGGTTCTGAGAGGAAGGTCCCCCACACTGGTACTGAGACACGGACCAGACTCCTACGGGAGGCAGCAGTGAGGAATATTGGTCAATGGTCGAGAGACTGAACCAGCCAAGTCGCGTGAAGGAAGACGGCTCTATGAGTTGTAAACTTCTTTTGTACAGGAGTAAAGTGAGACACGCGTGTTTTATTGCAAGTACTGTACGAATAAGCATCGGCTAACTC
>GV2UCFN02IX2F4
GGTGCGTAACACGTATACAACCTACCTTCAATTGGGGGATAACCTGGAGAAATTCGGACTAATATCCCATAGTAAACGGAAGAGGCATCTTTTTTGTTTTAAAGATTTATTGATTGGAGATGGGTATGCGTAGGATTAGCTAGTTGGTAAGGTAACGGCTTACCAAGGCGACGATCCTTAGGGGTTCTGAGAGGAAGGTCCCCCACACTGGTACTGAGACACGGACCAGACTCCTACGGGAGGCAGCAGTGAGGAATATTGGTCAATGGTCGAGAGACTGAACCAGCCAAGTCGCGTGAAGGAAGACGGCTCTATGAGTTGTAAACTTCTTTTGTACAGGAGTAAAGTGAGACACGAGTGTTTTATTGCAAGTACTGTACGAATAAGCATCGGCTAACTC
>GV2UCFN02FVKJI
GGTGCGTAACACGTATACAACCTACCTTCAATTGGGGGATAACCTGGAGAAATTCGGACTAATATCCCATAGTAAACGGAAGAGGCATCTTTTTTGTTTTAAAGATTTATTGATTGGAGATGGGTATGCGTAGGATTAGCTAGTTGGTAAGGTAACGGCTTACCAAGGCGACGATCCTTAGGGGTTCTGAGAGGAAGGTCCCCCACACTGGTACTGAGACACGGACCAGACTCCTACGGGAGGCAGCAGTGAGGAATATTGGTCAATGGTCGAGAGACTGAACCAGCCAAGTCGCGTGAAGGAAGACGGCTCTATGAGTTGTAAACTTCTTTTGTACAGGAGTAAAGTGAGACACGAGTGTTTTATTGCAAGTACTGTACGAATAAGCATCGGCTAACTC
>GV2UCFN02FKJXY
GGTGCGTAACACGTATACAACCTACCTTCAATTGGGGGATAACCTGGAGAAATTCGGACTAATATCCCATAGTAAACGGAAGAGGCATCTTTTTTGTTTTAAAGATTTATTGATTGGAGATGGGTATGCGTAGGATTAGCTAGTTGGTAAGGTAACGGCTTACCAAGGCGACGATCCTTAGGGGTTCTGAGAGGAAGGTCCCCCACACTGGTACTGAGACACGGACCAGACTCCTACGGGAGGCAGCAGTGAGGAATATTGGTCAATGGTCGAGAGACTGAACCAGCCAAGTCGCGTGAAGGAAGACGGCTCTATGAGTTGTAAACTTCTTTTGTACAGGAGTAAAGTGAGACACGAGTGTTTTATTGCAAGTACTGTACGAATAAGCATCGGCTAACTC
>GV2UCFN02IDWYH
GGTGCGTAACACGTATACAACCTACCTTCAATTGGGGGATAACCTGGAGAAATTCGGACTAATATCCCATAGTAAACGGAAGAGGCATCTTTTTTGTTTTAAAGATTTATTGATTGGAGATGGGTATGCGTAGGATTAGCTAGTTGGTAAGGTAACGGCTTACCAAGGCGACGATCCTTAGGGGTTCTGAGAGGAAGGTCCCCCACACTGGTACTGAGACACGGACCAGACTCCTACGGGAGGCAGCAGTGAGGAATATTGGTCAATGGTCGAGAGACTGAACCAGCCAAGTCGCGTGAAGGAAGACGGCTCTATGAGTTGTAAACTTCTTTTGTACAGGAGTAAAGTGAGACACGAGTGTTTTATTGCAAGTACTGTACGAATAAGCATCGGCTAACTC
>GV2UCFN02H2U1R
GGTGCGTAACACGTATACAACCTACCTTCAATTGGGGGATAACCTGGAGAAATTCGGACTAATATCCCATAGTAAACGGAAGAGGCATCTTTTTTGTTTTAAAGATTTATTGATTGGAGATGGGTATGCGTAGGATTAGCTAGTTGGTAAGGTAACGGCTTACCAAGGCGACGATCCTTAGGGGTTCTGAGAGGAAGGTCCCCCACACTGGTACTGAGACACGGACCAGACTCCTACGGGAGGCAGCAGTGAGGAATATTGGTCAATGGTCGAGAGACTGAACCAGCCAAGTCGCGTGAAGGAAGACGGCTCTATGAGTTGTAAACTTCTTTTGTACAGGAGTAAAGTGAGACACGAGTGTTTTATTGCAAGTACTGTACGAATAAGCATCGGCTAACTC
>GV2UCFN02JUYNP
GGTGCGTAACACGTATACAACCTACCTTCAATTGGGGGATAACCTGGAGAAATTCGGACTAATATCCCATAGTAAACGGAAGAGGCATCTTTTTTGTTTTAAAGATTTATTGATTGGAGATGGGTATGCGTAGGATTAGCTAGTTGGTAAGGTAACGGCTTACCAAGGCGACGATCCTTAGGGGTTCTGAGAGGAAGGTCCCCCACACTGGTACTGAGACACGGACCAGACTCCTACGGGAGGCAGCAGTGAGGAATATTGGTCAATGGTCGAGAGACTGAACCAGCCAAGTCGCGTGAAGGAAGACGGCTCTATGAGTTGTAAACTTCTTTTGTACAGGAGTAAAGTGAGACACGCGTGTTTTATTGCAAGTACTGTACGAATAAGCATCGGCTAACTC
>GV2UCFN02GCF7N
GGTGCGTAACACGTATACAACCTACCTTCAATTGGGGGATAACCTGGAGAAATTCGGACTAATATCCCATAGTAAACGGAAGAGGCATCTTTTTTGTTTTAAAGATTTATTGATTGGAGATGGGTATGCGTAGGATTAGCTAGTTGGTAAGGTAACGGCTTACCAAGGCGACGATCCTTAGGGGTTCTGAGAGGAAGGTCCCCCACACTGGTACTGAGACACGGACCAGACTCCTACGGGAGGCAGCAGTGAGGAATATTGGTCAATGGTCGAGAGACTGAACCAGCCAAGTCGCGTGAAGGAAGACGGCTCTATGAGTTGTAAACTTCTTTTGTACAGGAGTAAAGTGAGACACGCGTGTTTTATTGCAAGTACTGTACGAATAAGCATCGGCTAACTC
>GV2UCFN02GZ6FH
GGTGCGTAACACGTATACAACCTACCTTCAATTGGGGGATAACCTGGAGAAATTCGGACTAATATCCCATAGTAAACGGAAGAGGCATCTTTTTTGTTTTAAAGATTTATTGATTGGAGATGGGTATGCGTAGGATTAGCTAGTTGGTAAGGTAACGGCTTACCAAGGCGACGATCCTTAGGGGTTCTGAGAGGAAGGTCCCCCACACTGGTACTGAGACACGGACCAGACTCCTACGGGAGGCAGCAGTGAGGAATATTGGTCAATGGTCGAGAGACTGAACCAGCCAAGTCGCGTGAAGGAAGACGGCTCTATGAGTTGTAAACTTCTTTTGTACAGGAGTAAAGTGAGACACGCGTGTTTTATTGCAAGTACTGTACGAATAAGCATCGGCTAACTC
>GV2UCFN02HWWJP
GGTGCGTAACACGTATACAACCTACCTTCAATTGGGGGATAACCTGGAGAAATTCGGACTAATATCCCATAGTAAACGGAAGAGGCATCTTTTTTGTTTTAAAGATTTATTGATTGGAGATGGGTATGCGTAGGATTAGCTAGTTGGTAAGGTAACGGCTTACCAAGGCGACGATCCTTAGGGGTTCTGAGAGGAAGGTCCCCCACACTGGTACTGAGACACGGACCAGACTCCTACGGGAGGCAGCAGTGAGGAATATTGGTCAATGGTCGAGAGACTGAACCAGCCAAGTCGCGTGAAGGAAGACGGCTCTATGAGTTGTAAACTTCTTTTGTACAGGAGTAAAGTGAGACACGCGTGTTTTATTGCAAGTACTGTACGAATAAGCATCGGCTAACTC
>GV2UCFN02FUXDQ
GGTGCGTAACACGTATACAACCTACCTTCAATTGGGGGATAACCTGGAGAAATTCGGACTAATATCCCATAGTAAACGGAAGAGGCATCTTTTTTGTTTTAAAGATTTATTGATTGGAGATGGGTATGCGTAGGATTAGCTAGTTGGTAAGGTAACGGCTTACCAAGGCGACGATCCTTAGGGGTTCTGAGAGGAAGGTCCCCCACACTGGTACTGAGACACGGACCAGACTCCTACGGGAGGCAGCAGTGAGGAATATTGGTCAATGGTCGAGAGACTGAACCAGCCAAGTCGCGTGAAGGAAGACGGCTCTATGAGTTGTAAACTTCTTTTGTACAGGAGTAAAGTGAGACACGCGTGTTTTATTGCAAGTACTGTACGAATAAGCATCGGCTAACTC
>GV2UCFN02IXXWB
GGTGCGTAACACGTATACAACCTACCTTCAATTGGGGGATAACCTGGAGAAATTCGGACTAATATCCCATAGTAAACGGAAGAGGCATCTTTTTTGTTTTAAAGATTTATTGATTGGAGATGGGTATGCGTAGGATTAGCTAGTTGGTAAGGTAACGGCTTACCAAGGCGACGATCCTTAGGGGTTCTGAGAGGAAGGTCCCCCACACTGGTACTGAGACACGGACCAGACTCCTACGGGAGGCAGCAGTGAGGAATATTGGTCAATGGTCGAGAGACTGAACCAGCCAAGTCGCGTGAAGGAAGACGGCTCTATGAGTTGTAAACTTCTTTTGTACAGGAGTAAAGTGAGACACGCGTGTTTTATTGCAAGTACTGTACGAATAAGCATCGGCTAACTC
>GV2UCFN02JEQCT
GGTGCGTAACACGTATACAACCTACCTTCAATTGGGGGATAACCTGGAGAAATTCGGACTAATATCCCATAGTAAACGGAAGAGGCATCTTTTTTGTTTTAAAGATTTATTGATTGGAGATGGGTATGCGTAGGATTAGCTAGTTGGTAAGGTAACGGCTTACCAAGGCGACGATCCTTAGGGGTTCTGAGAGGAAGGTCCCCCACACTGGTACTGAGACACGGACCAGACTCCTACGGGAGGCAGCAGTGAGGAATATTGGTCAATGGTCGAGAGACTGAACCAGCCAAGTCGCGTGAAGGAAGACGGCTCTATGAGTTGTAAACTTCTTTTGTACAGGAGTAAAGTGAGACACGCGTGTTTTATTGCAAGTACTGTACGAATAAGCATCGGCTAACTC
>GV2UCFN02H9Q3B
GGTGCGTAACACGTATACAACCTACCTTCAATTGGGGGATAACCTGGAGAAATTCGGACTAATATCCCATAGTAAACGGAAGAGGCATCTTTTTTGTTTTAAAGATTTATTGATTGGAGATGGGTATGCGTAGGATTAGCTAGTTGGTAAGGTAACGGCTTACCAAGGCGACGATCCTTAGGGGTTCTGAGAGGAAGGTCCCCCACACTGGTACTGAGACACGGACCAGACTCCTACGGGAGGCAGCAGTGAGGAATATTGGTCAATGGTCGAGAGACTGAACCAGCCAAGTCGCGTGAAGGAAGACGGCTCTATGAGTTGTAAACTTCTTTTGTACAGGAGTAAAGTGAGACACGCGTGTTTTATTGCAAGTACTGTACGAATAAGCATCGGCTAACTC
>GV2UCFN02JXKNE
GGTGCGTAACACGTATACAACCTACCTTCAATTGGGGGATAACCTGGAGAAATTCGGACTAATATCCCATAGTAAACGGAAGAGGCATCTTTTTTGTTTTAAAGATTTATTGATTGGAGATGGGTATGCGTAGGATTAGCTAGTTGGTAAGGTAACGGCTTACCAAGGCGACGATCCTTAGGGGTTCTGAGAGGAAGGTCCCCCACACTGGTACTGAGACACGGACCAGACTCCTACGGGAGGCAGCAGTGAGGAATATTGGTCAATGGTCGAGAGACTGAACCAGCCAAGTCGCGTGAAGGAAGACGGCTCTATGAGTTGTAAACTTCTTTTGTACAGGAGTAAAGTGAGACACGCGTGTTTTATTGCAAGTACTGTACGAATAAGCATCGGCTAACTC
>GV2UCFN02H43KR
GGTGCGTAACACGTATACAACCTACCTTCAATTGGGGGATAACCTGGAGAAATTCGGACTAATATCCCATAGTAAACGGAAGAGGCATCTTTTTTGTTTTAAAGATTTATTGATTGGAGATGGGTATGCGTAGGATTAGCTAGTTGGTAAGGTAACGGCTTACCAAGGCGACGATCCTTAGGGGTTCTGAGAGGAAGGTCCCCCACACTGGTACTGAGACACGGACCAGACTCCTACGGGAGGCAGCAGTGAGGAATATTGGTCAATGGTCGAGAGACTGAACCAGCCAAGTCGCGTGAAGGAAGACGGCTCTATGAGTTGTAAACTTCTTTTGTACAGGAGTAAAGTGAGACACGCGTGTTTTATTGCAAGTACTGTACGAATAAGCATCGGCTAACTC
>GV2UCFN02H6RCV
GGTGCGTAACACGTATACAACCTACCTTCAATTGGGGGATAACCTGGAGAAATTCGGACTAATATCCCATAGTAAACGGAAGAGGCATCTTTTTTGTTTTAAAGATTTATTGATTGGAGATGGGTATGCGTAGGATTAGCTAGTTGGTAAGGTAACGGCTTACCAAGGCGACGATCCTTAGGGGTTCTGAGAGGAAGGTCCCCCACACTGGTACTGAGACACGGACCAGACTCCTACGGGAGGCAGCAGTGAGGAATATTGGTCAATGGTCGAGAGACTGAACCAGCCAAGTCGCGTGAAGGAAGACGGCTCTATGAGTTGTAAACTTCTTTTGTACAGGAGTAAAGTGAGACACGCGTGTTTTATTGCAAGTACTGTACGAATAAGCATCGGCTAACTC
>GV2UCFN02G5246
GGTGCGTAACACGTATACAACCTACCTTCAATTGGGGGATAACCTGGAGAAATTCGGACTAATATCCCATAGTAAACGGAAGAGGCATCTTTTTTGTTTTAAAGATTTATTGATTGGAGATGGGTATGCGTAGGATTAGCTAGTTGGTAAGGTAACGGCTTACCAAGGCGACGATCCTTAGGGGTTCTGAGAGGAAGGTCCCCCACACTGGTACTGAGACACGGACCAGACTCCTACGGGAGGCAGCAGTGAGGAATATTGGTCAATGGTCGAGAGACTGAACCAGCCAAGTCGCGTGAAGGAAGACGGCTCTATGAGTTGTAAACTTCTTTTGTACAGGAGTAAAGTGAGACACGCGTGTTTTATTGCAAGTACTGTACGAATAAGCATCGGCTAACTC
>GV2UCFN02HEKGN
GGTGCGTAACACGTATACAACCTACCTTCAATTGGGGGATAACCTGGAGAAATTCGGACTAATATCCCATAGTAAACGGAAGAGGCATCTTTTTTGTTTTAAAGATTTATTGATTGGAGATGGGTATGCGTAGGATTAGCTAGTTGGTAAGGTAACGGCTTACCAAGGCGACGATCCTTAGGGGTTCTGAGAGGAAGGTCCCCCACACTGGTACTGAGACACGGACCAGACTCCTACGGGAGGCAGCAGTGAGGAATATTGGTCAATGGTCGAGAGACTGAACCAGCCAAGTCGCGTGAAGGAAGACGGCTCTATGAGTTGTAAACTTCTTTTGTACAGGAGTAAAGTGAGACACGCGTGTTTTATTGCAAGTACTGTACGAATAAGCATCGGCTAACTC
>GV2UCFN02F456Q
GGTGCGTAACACGTATACAACCTACCTTCAATTGGGGGATAACCTGGAGAAATTCGGACTAATATCCCATAGTAAACGGAAGAGGCATCTTTTTTGTTTTAAAGATTTATTGATTGGAGATGGGTATGCGTAGGATTAGCTAGTTGGTAAGGTAACGGCTTACCAAGGCGACGATCCTTAGGGGTTCTGAGAGGAAGGTCCCCCACACTGGTACTGAGACACGGACCAGACTCCTACGGGAGGCAGCAGTGAGGAATATTGGTCAATGGTCGAGAGACTGAACCAGCCAAGTCGCGTGAAGGAAGACGGCTCTATGAGTTGTAAACTTCTTTTGTACAGGAGTAAAGTGAGACACGCGTGTTTTATTGCAAGTACTGTACGAATAAGCATCGGCTAACTC
>GV2UCFN02G62YF
GGTGCGTAACACGTATACAACCTACCTTCAATTGGGGGATAACCTGGAGAAATTCGGACTAATATCCCATAGTAAACGGAAGAGGCATCTTTTTTGTTTTAAAGATTTATTGATTGGAGATGGGTATGCGTAGGATTAGCTAGTTGGTAAGGTAACGGCTTACCAAGGCGACGATCCTTAGGGGTTCTGAGAGGAAGGTCCCCCACACTGGTACTGAGACACGGACCAGACTCCTACGGGAGGCAGCAGTGAGGAATATTGGTCAATGGTCGAGAGACTGAACCAGCCAAGTCGCGTGAAGGAAGACGGCTCTATGAGTTGTAAACTTCTTTTGTACAGGAGTAAAGTGAGACACGCGTGTTTTATTGCAAGTACTGTACGAATAAGCATCGGCTAACTC
>GV2UCFN02HOQQA
GGTGCGTAACACGTATACAACCTACCTTCAATTGGGGGATAACCTGGAGAAATTCGGACTAATATCCCATAGTAAACGGAAGAGGCATCTTTTTTGTTTTAAAGATTTATTGATTGGAGATGGGTATGCGTAGGATTAGCTAGTTGGTAAGGTAACGGCTTACCAAGGCGACGATCCTTAGGGGTTCTGAGAGGAAGGTCCCCCACACTGGTACTGAGACACGGACCAGACTCCTACGGGAGGCAGCAGTGAGGAATATTGGTCAATGGTCGAGAGACTGAACCAGCCAAGTCGCGTGAAGGAAGACGGCTCTATGAGTTGTAAACTTCTTTTGTACAGGAGTAAAGTGAGACACGCGTGTTTTATTGCAAGTACTGTACGAATAAGCATCGGCTAACTC
>GV2UCFN02I5FVQ
GGTGCGTAACACGTATACAACCTACCTTCAATTGGGGGATAACCTGGAGAAATTCGGACTAATATCCCATAGTAAACGGAAGAGGCATCTTTTTTGTTTTAAAGATTTATTGATTGGAGATGGGTATGCGTAGGATTAGCTAGTTGGTAAGGTAACGGCTTACCAAGGCGACGATCCTTAGGGGTTCTGAGAGGAAGGTCCCCCACACTGGTACTGAGACACGGACCAGACTCCTACGGGAGGCAGCAGTGAGGAATATTGGTCAATGGTCGAGAGACTGAACCAGCCAAGTCGCGTGAAGGAAGACGGCTCTATGAGTTGTAAACTTCTTTTGTACAGGAGTAAAGTGAGACACGCGTGTTTTATTGCAAGTACTGTACGAATAAGCATCGGCTAACTC
>GV2UCFN02JUSLT
GGTGCGTAACACGTATACAACCTACCTTCAATTGGGGGATAACCTGGAGAAATTCGGACTAATATCCCATAGTAAACGGAAGAGGCATCTTTTTTGTTTTAAAGATTTATTGATTGGAGATGGGTATGCGTAGGATTAGCTAGTTGGTAAGGTAACGGCTTACCAAGGCGACGATCCTTAGGGGTTCTGAGAGGAAGGTCCCCCACACTGGTACTGAGACACGGACCAGACTCCTACGGGAGGCAGCAGTGAGGAATATTGGTCAATGGTCGAGAGACTGAACCAGCCAAGTCGCGTGAAGGAAGACGGCTCTATGAGTTGTAAACTTCTTTTGTACAGGAGTAAAGTGAGACACGCGTGTTTTATTGCAAGTACTGTACGAATAAGCATCGGCTAACTC
>GV2UCFN02IBWU7
GGTGCGTAACACGTATACAACCTACCTTCAATTGGGGGATAACCTGGAGAAATTCGGACTAATATCCCATAGTAAACGGAAGAGGCATCTTTTTTGTTTTAAAGATTTATTGATTGGAGATGGGTATGCGTAGGATTAGCTAGTTGGTAAGGTAACGGCTTACCAAGGCGACGATCCTTAGGGGTTCTGAGAGGAAGGTCCCCCACACTGGTACTGAGACACGGACCAGACTCCTACGGGAGGCAGCAGTGAGGAATATTGGTCAATGGTCGAGAGACTGAACCAGCCAAGTCGCGTGAAGGAAGACGGCTCTATGAGTTGTAAACTTCTTTTGTACAGGAGTAAAGTGAGACACGCGTGTTTTATTGCAAGTACTGTACGAATAAGCATCGGCTAACTC
>GV2UCFN02FL5QS
GGTGCGTAACACGTATACAACCTACCTTCAATTGGGGGATAACCTGGAGAAATTCGGACTAATATCCCATAGTAAACGGAAGAGGCATCTTTTTTGTTTTAAAGATTTATTGATTGGAGATGGGTATGCGTAGGATTAGCTAGTTGGTAAGGTAACGGCTTACCAAGGCGACGATCCTTAGGGGTTCTGAGAGGAAGGTCCCCCACACTGGTACTGAGACACGGACCAGACTCCTACGGGAGGCAGCAGTGAGGAATATTGGTCAATGGTCGAGAGACTGAACCAGCCAAGTCGCGTGAAGGAAGACGGCTCTATGAGTTGTAAACTTCTTTTGTACAGGAGTAAAGTGAGACACGCGTGTTTTATTGCAAGTACTGTACGAATAAGCATCGGCTAACTC
>GV2UCFN02IZMZ0
GGTGCGTAACACGTATACAACCTACCTTCAATTGGGGGATAACCTGGAGAAATTCGGACTAATATCCCATAGTAAACGGAAGAGGCATCTTTTTTGTTTTAAAGATTTATTGATTGGAGATGGGTATGCGTAGGATTAGCTAGTTGGTAAGGTAACGGCTTACCAAGGCGACGATCCTTAGGGGTTCTGAGAGGAAGGTCCCCCACACTGGTACTGAGACACGGACCAGACTCCTACGGGAGGCAGCAGTGAGGAATATTGGTCAATGGTCGAGAGACTGAACCAGCCAAGTCGCGTGAAGGAAGACGGCTCTATGAGTTGTAAACTTCTTTTGTACAGGAGTAAAGTGAGACACGCGTGTTTTATTGCAAGTACTGTACGAATAAGCATCGGCTAACTC
>GV2UCFN02ITAY2
GGTGCGTAACACGTATACAACCTACCTTCAATTGGGGGATAACCTGGAGAAATTCGGACTAATATCCCATAGTAAACGGAAGAGGCATCTTTTTTGTTTTAAAGATTTATTGATTGGAGATGGGTATGCGTAGGATTAGCTAGTTGGTAAGGTAACGGCTTACCAAGGCGACGATCCTTAGGGGTTCTGAGAGGAAGGTCCCCCACACTGGTACTGAGACACGGACCAGACTCCTACGGGAGGCAGCAGTGAGGAATATTGGTCAATGGTCGAGAGACTGAACCAGCCAAGTCGCGTGAAGGAAGACGGCTCTATGAGTTGTAAACTTCTTTTGTACAGGAGTAAAGTGAGACACGCGTGTTTTATTGCAAGTACTGTACGAATAAGCATCGGCTAACTC
>GV2UCFN02F2OLV
GGTGCGTAACACGTATACAACCTACCTTCAATTGGGGGATAACCTGGAGAAATTCGGACTAATATCCCATAGTAAACGGAAGAGGCATCTTTTTTGTTTTAAAGATTTATTGATTGGAGATGGGTATGCGTAGGATTAGCTAGTTGGTAAGGTAACGGCTTACCAAGGCGACGATCCTTAGGGGTTCTGAGAGGAAGGTCCCCCACACTGGTACTGAGACACGGACCAGACTCCTACGGGAGGCAGCAGTGAGGAATATTGGTCAATGGTCGAGAGACTGAACCAGCCAAGTCGCGTGAAGGAAGACGGCTCTATGAGTTGTAAACTTCTTTTGTACAGGAGTAAAGTGAGACACGCGTGTTTTATTGCAAGTACTGTACGAATAAGCATCGGCTAACTC
>GV2UCFN02GKRNH
GGTGCGTAACACGTATACAACCTACCTTCAATTGGGGGATAACCTGGAGAAATTCGGACTAATATCCCATAGTAAACGGAAGAGGCATCTTTTTTGTTTTAAAGATTTATTGATTGGAGATGGGTATGCGTAGGATTAGCTAGTTGGTAAGGTAACGGCTTACCAAGGCGACGATCCTTAGGGGTTCTGAGAGGAAGGTCCCCCACACTGGTACTGAGACACGGACCAGACTCCTACGGGAGGCAGCAGTGAGGAATATTGGTCAATGGTCGAGAGACTGAACCAGCCAAGTCGCGTGAAGGAAGACGGCTCTATGAGTTGTAAACTTCTTTTGTACAGGAGTAAAGTGAGACACGCGTGTTTTATTGCAAGTACTGTACGAATAAGCATCGGCTAACTC
>GV2UCFN02IGON5
GGTGCGTAACACGTATACAACCTACCTTCAATTGGGGGATAACCTGGAGAAATTCGGACTAATATCCCATAGTAAACGGAAGAGGCATCTTTTTTGTTTTAAAGATTTATTGATTGGAGATGGGTATGCGTAGGATTAGCTAGTTGGTAAGGTAACGGCTTACCAAGGCGACGATCCTTAGGGGTTCTGAGAGGAAGGTCCCCCACACTGGTACTGAGACACGGACCAGACTCCTACGGGAGGCAGCAGTGAGGAATATTGGTCAATGGTCGAGAGACTGAACCAGCCAAGTCGCGTGAAGGAAGACGGCTCTATGAGTTGTAAACTTCTTTTGTACAGGAGTAAAGTGAGACACGCGTGTTTTATTGCAAGTACTGTACGAATAAGCATCGGCTAACTC
>GV2UCFN02IUKUO
GGTGCGTAACACGTATACAACCTACCTTCAATTGGGGGATAACCTGGAGAAATTCGGACTAATATCCCATAGTAAACGGAAGAGGCATCTTTTTTGTTTTAAAGATTTATTGATTGGAGATGGGTATGCGTAGGATTAGCTAGTTGGTAAGGTAACGGCTTACCAAGGCGACGATCCTTAGGGGTTCTGAGAGGAAGGTCCCCCACACTGGTACTGAGACACGGACCAGACTCCTACGGGAGGCAGCAGTGAGGAATATTGGTCAATGGTCGAGAGACTGAACCAGCCAAGTCGCGTGAAGGAAGACGGCTCTATGAGTTGTAAACTTCTTTTGTACAGGAGTAAAGTGAGACACGCGTGTTTTATTGCAAGTACTGTACGAATAAGCATCGGCTAACTC
>GV2UCFN02H7BD2
GGTGCGTAACACGTATACAACCTACCTTCAATTGGGGGATAACCTGGAGAAATTCGGACTAATATCCCATAGTAAACGGAAGAGGCATCTTTTTTGTTTTAAAGATTTATTGATTGGAGATGGGTATGCGTAGGATTAGCTAGTTGGTAAGGTAACGGCTTACCAAGGCGACGATCCTTAGGGGTTCTGAGAGGAAGGTCCCCCACACTGGTACTGAGACACGGACCAGACTCCTACGGGAGGCAGCAGTGAGGAATATTGGTCAATGGTCGAGAGACTGAACCAGCCAAGTCGCGTGAAGGAAGACGGCTCTATGAGTTGTAAACTTCTTTTGTACAGGAGTAAAGTGAGACACGCGTGTTTTATTGCAAGTACTGTACGAATAAGCATCGGCTAACTC
>GV2UCFN02H7WHZ
GGTGCGTAACACGTATACAACCTACCTTCAATTGGGGGATAACCTGGAGAAATTCGGACTAATATCCCATAGTAAACGGAAGAGGCATCTTTTTTGTTTTAAAGATTTATTGATTGGAGATGGGTATGCGTAGGATTAGCTAGTTGGTAAGGTAACGGCTTACCAAGGCGACGATCCTTAGGGGTTCTGAGAGGAAGGTCCCCCACACTGGTACTGAGACACGGACCAGACTCCTACGGGAGGCAGCAGTGAGGAATATTGGTCAATGGTCGAGAGACTGAACCAGCCAAGTCGCGTGAAGGAAGACGGCTCTATGAGTTGTAAACTTCTTTTGTACAGGAGTAAAGTGAGACACGCGTGTTTTATTGCAAGTACTGTACGAATAAGCATCGGCTAACTC
>GV2UCFN02G2H9O
GGTGCGTAACACGTATACAACCTACCTTCAATTGGGGGATAACCTGGAGAAATTCGGACTAATATCCCATAGTAAACGGAAGAGGCATCTTTTTTGTTTTAAAGATTTATTGATTGGAGATGGGTATGCGTAGGATTAGCTAGTTGGTAAGGTAACGGCTTACCAAGGCGACGATCCTTAGGGGTTCTGAGAGGAAGGTCCCCCACACTGGTACTGAGACACGGACCAGACTCCTACGGGAGGCAGCAGTGAGGAATATTGGTCAATGGTCGAGAGACTGAACCAGCCAAGTCGCGTGAAGGAAGACGGCTCTATGAGTTGTAAACTTCTTTTGTACAGGAGTAAAGTGAGACACGCGTGTTTTATTGCAAGTACTGTACGAATAAGCATCGGCTAACTC
>GV2UCFN02FIFZX
GGTGCGTAACACGTATACAACCTACCTTCAATTGGGGGATAACCTGGAGAAATTCGGACTAATATCCCATAGTAAACGGAAGAGGCATCTTTTTTGTTTTAAAGATTTATTGATTGGAGATGGGTATGCGTAGGATTAGCTAGTTGGTAAGGTAACGGCTTACCAAGGCGACGATCCTTAGGGGTTCTGAGAGGAAGGTCCCCCACACTGGTACTGAGACACGGACCAGACTCCTACGGGAGGCAGCAGTGAGGAATATTGGTCAATGGTCGAGAGACTGAACCAGCCAAGTCGCGTGAAGGAAGACGGCTCTATGAGTTGTAAACTTCTTTTGTACAGGAGTAAAGTGAGACACGCGTGTTTTATTGCAAGTACTGTACGAATAAGCATCGGCTAACTC
>GV2UCFN02FTI7R
GGTGCGTAACACGTATACAACCTACCTTCAATTGGGGGATAACCTGGAGAAATTCGGACTAATATCCCATAGTAAACGGAAGAGGCATCTTTTTTGTTTTAAAGATTTATTGATTGGAGATGGGTATGCGTAGGATTAGCTAGTTGGTAAGGTAACGGCTTACCAAGGCGACGATCCTTAGGGGTTCTGAGAGGAAGGTCCCCCACACTGGTACTGAGACACGGACCAGACTCCTACGGGAGGCAGCAGTGAGGAATATTGGTCAATGGTCGAGAGACTGAACCAGCCAAGTCGCGTGAAGGAAGACGGCTCTATGAGTTGTAAACTTCTTTTGTACAGGAGTAAAGTGAGACACGCGTGTTTTATTGCAAGTACTGTACGAATAAGCATCGGCTAACTC
>GV2UCFN02HL33R
GGTGCGTAACACGTATACAACCTACCTTCAATTGGGGGATAACCTGGAGAAATTCGGACTAATATCCCATAGCAAACGGAAGAGGCATCTTTTTTGTTTTAAAGATTTATTGATTGGAGATGGGTATGCGTAGGATTAGCTAGTTGGTAAGGTAACGGCTTACCAAGGCGACGATCCTTAGGGGTTCTGAGAGGAAGGTCCCCCACACTGGTACTGAGACACGGACCAGACTCCTACGGGAGGCAGCAGTGAGGAATATTGGTCAATGGTCGAGAGACTGAACCAGCCAAGTCGCGTGAAGGAAGACGGCTCTATGAGTTGTAAACTTCTTTTGTACAGGAGTAAAGTGAGACACGCGTGTTTTATTGCAAGTACTGTACGAATAAGCATCGGCTAACTC
>GV2UCFN02F9GJH
GGTGCGTAACACGTATACAACCTACCTTCAATTGGGGGATAACCTGGAGAAATTCGGACTAATATCCCATAGCAAACGGAAGAGGCATCTTTTTTGTTTTAAAGATTTATTGATTGGAGATGGGTATGCGTAGGATTAGCTAGTTGGTAAGGTAACGGCTTACCAAGGCGACGATCCTTAGGGGTTCTGAGAGGAAGGTCCCCCACACTGGTACTGAGACACGGACCAGACTCCTACGGGAGGCAGCAGTGAGGAATATTGGTCAATGGTCGAGAGACTGAACCAGCCAAGTCGCGTGAAGGAAGACGGCTCTATGAGTTGTAAACTTCTTTTGTACAGGAGTAAAGTGAGACACGCGTGTTTTATTGCAAGTACTGTACGAATAAGCATCGGCTAACTC
>GV2UCFN02G6WNZ
GGTGCGTAACACGTATACAACCTACCTTCAATTGGGGGATAACCTGGAGAAATTCGGACTAATATCCCATAGCAAACGGAAGAGGCATCTTTTTTGTTTTAAAGATTTATTGATTGGAGATGGGTATGCGTAGGATTAGCTAGTTGGTAAGGTAACGGCTTACCAAGGCGACGATCCTTAGGGGTTCTGAGAGGAAGGTCCCCCACACTGGTACTGAGACACGGACCAGACTCCTACGGGAGGCAGCAGTGAGGAATATTGGTCAATGGTCGAGAGACTGAACCAGCCAAGTCGCGTGAAGGAAGACGGCTCTATGAGTTGTAAACTTCTTTTGTACAGGAGTAAAGTGAGACACGCGTGTTTTATTGCAAGTACTGTACGAATAAGCATCGGCTAACTC
>GV2UCFN02HATH7
GGTGCGTAACACGTATACAACCTACCTTCAATTGGGGGATAACCTGGAGAAATTCGGACTAATATCCCATAGCAAACGGAAGAGGCATCTTTTTTGTTTTAAAGATTTATTGATTGGAGATGGGTATGCGTAGGATTAGCTAGTTGGTAAGGTAACGGCTTACCAAGGCGACGATCCTTAGGGGTTCTGAGAGGAAGGTCCCCCACACTGGTACTGAGACACGGACCAGACTCCTACGGGAGGCAGCAGTGAGGAATATTGGTCAATGGTCGAGAGACTGAACCAGCCAAGTCGCGTGAAGGAAGACGGCTCTATGAGTTGTAAACTTCTTTTGTACAGGAGTAAAGTGAGACACGCGTGTTTTATTGCAAGTACTGTACGAATAAGCATCGGCTAACTC
>GV2UCFN02F7S49
GGTGCGTAACACGTATACAACCTACCTTCAATTGGGGGATAACCTGGAGAAATTCGGACTAATATCCCATAGCAAACGGAAGAGGCATCTTTTTTGTTTTAAAGATTTATTGATTGGAGATGGGTATGCGTAGGATTAGCTAGTTGGTAAGGTAACGGCTTACCAAGGCGACGATCCTTAGGGGTTCTGAGAGGAAGGTCCCCCACACTGGTACTGAGACACGGACCAGACTCCTACGGGAGGCAGCAGTGAGGAATATTGGTCAATGGTCGAGAGACTGAACCAGCCAAGTCGCGTGAAGGAAGACGGCTCTATGAGTTGTAAACTTCTTTTGTACAGGAGTAAAGTGAGACACGCGTGTTTTATTGCAAGTACTGTACGAATAAGCATCGGCTAACTC
>GV2UCFN02FXQWP
GGTGCGTAACACGTATACAACCTACCTTCAATTGGGGGATAACCTGGAGAAATTCGGACTAATATCCCATAGCAAACGGAAGAGGCATCTTTTTTGTTTTAAAGATTTATTGATTGGAGATGGGTATGCGTAGGATTAGCTAGTTGGTAAGGTAACGGCTTACCAAGGCGACGATCCTTAGGGGTTCTGAGAGGAAGGTCCCCCACACTGGTACTGAGACACGGACCAGACTCCTACGGGAGGCAGCAGTGAGGAATATTGGTCAATGGTCGAGAGACTGAACCAGCCAAGTCGCGTGAAGGAAGACGGCTCTATGAGTTGTAAACTTCTTTTGTACAGGAGTAAAGTGAGACACGCGTGTTTTATTGCAAGTACTGTACGAATAAGCATCGGCTAACTC
>GV2UCFN02HGN8K
GGTGCGTAACACGTATACAACCTACCTTCAATTGGGGGATAACCTGGAGAAATTCGGACTAATATCCCATAGCAAACGGAAGAGGCATCTTTTTTGTTTTAAAGATTTATTGATTGGAGATGGGTATGCGTAGGATTAGCTAGTTGGTAAGGTAACGGCTTACCAAGGCGACGATCCTTAGGGGTTCTGAGAGGAAGGTCCCCCACACTGGTACTGAGACACGGACCAGACTCCTACGGGAGGCAGCAGTGAGGAATATTGGTCAATGGTCGAGAGACTGAACCAGCCAAGTCGCGTGAAGGAAGACGGCTCTATGAGTTGTAAACTTCTTTTGTACAGGAGTAAAGTGAGACACGCGTGTTTTATTGCAAGTACTGTACGAATAAGCATCGGCTAACTC
>GV2UCFN02JPQGD
GGTGCGTAACACGTATACAACCTACCTTCAATTGGGGGATAACCTGGAGAAATTCGGACTAATATCCCATAGCAAACGGAAGAGGCATCTTTTTTGTTTTAAAGATTTATTGATTGGAGATGGGTATGCGTAGGATTAGCTAGTTGGTAAGGTAACGGCTTACCAAGGCGACGATCCTTAGGGGTTCTGAGAGGAAGGTCCCCCACACTGGTACTGAGACACGGACCAGACTCCTACGGGAGGCAGCAGTGAGGAATATTGGTCAATGGTCGAGAGACTGAACCAGCCAAGTCGCGTGAAGGAAGACGGCTCTATGAGTTGTAAACTTCTTTTGTACAGGAGTAAAGTGAGACACGTGTGTTTTATTGCAAGTACTGTACGAATAAGCATCGGCTAACTC
>GV2UCFN02HBS3P
GGTGCGTAACACGTATACAACCTACCTTCAATTGGGGGATAACCTGGAGAAATTCGGACTAATATCCCATAGCAAACGGAAGAGGCATCTTTTTTGTTTTAAAGATTTATTGATTGGAGATGGGTATGCGTAGGATTAGCTAGTTGGTAAGGTAACGGCTTACCAAGGCGACGATCCTTAGGGGTTCTGAGAGGAAGGTCCCCCACACTGGTACTGAGACACGGACCAGACTCCTACGGGAGGCAGCAGTGAGGAATATTGGTCAATGGTCGAGAGACTGAACCAGCCAAGTCGCGTGAAGGAAGACGGCTCTATGAGTTGTAAACTTCTTTTGTACAGGAGTAAAGTGAGACACGTGTGTTTTATTGCAAGTACTGTACGAATAAGCATCGGCTAACTC
>GV2UCFN02FO9YT
GGTGCGTAACACGTATACAACCTACCTTCAATTGGGGGATAACCTGGAGAAATTCGGACTAATATCCCATAGCAAACGGAAGAGGCATCTTTTTTGTTTTAAAGATTTATTGATTGGAGATGGGTATGCGTAGGATTAGCTAGTTGGTAAGGTAACGGCTTACCAAGGCGACGATCCTTAGGGGTTCTGAGAGGAAGGTCCCCCACACTGGTACTGAGACACGGACCAGACTCCTACGGGAGGCAGCAGTGAGGAATATTGGTCAATGGTCGAGAGACTGAACCAGCCAAGTCGCGTGAAGGAAGACGGCTCTATGAGTTGTAAACTTCTTTTGTACAGGAGTAAAGTGAGACACGTGTGTTTTATTGCAAGTACTGTACGAATAAGCATCGGCTAACTC
>GV2UCFN02GNIUV
GGTGCGTAACACGTATACAACCTACCTTCAATTGGGGGATAACCTGGAGAAATTCGGACTAATATCCCATAGCAAACGGAAGAGGCATCTTTTTTGTTTTAAAGATTTATTGATTGGAGATGGGTATGCGTAGGATTAGCTAGTTGGTAAGGTAACGGCTTACCAAGGCGACGATCCTTAGGGGTTCTGAGAGGAAGGTCCCCCACACTGGTACTGAGACACGGACCAGACTCCTACGGGAGGCAGCAGTGAGGAATATTGGTCAATGGTCGAGAGACTGAACCAGCCAAGTCGCGTGAAGGAAGACGGCTCTATGAGTTGTAAACTTCTTTTGTACAGGAGTAAAGTGAGACACGTGTGTTTTATTGCAAGTACTGTACGAATAAGCATCGGCTAACTC
>GV2UCFN02F1YI9
GGTGCGTAACACGTATACAACCTACCTTCAATTGGGGGATAACCTGGAGAAATTCGGACTAATATCCCATAGCAAACGGAAGAGGCATCTTTTTTGTTTTAAAGATTTATTGATTGGAGATGGGTATGCGTAGGATTAGCTAGTTGGTAAGGTAACGGCTTACCAAGGCGACGATCCTTAGGGGTTCTGAGAGGAAGGTCCCCCACACTGGTACTGAGACACGGACCAGACTCCTACGGGAGGCAGCAGTGAGGAATATTGGTCAATGGTCGAGAGACTGAACCAGCCAAGTCGCGTGAAGGAAGACGGCTCTATGAGTTGTAAACTTCTTTTGTACAGGAGTAAAGTGAGACACGTGTGTTTTATTGCAAGTACTGTACGAATAAGCATCGGCTAACTC
>GV2UCFN02I0WNH
GGTGCGTAACACGTATACAACCTACCTTCAATTGGGGGATAACCTGGAGAAATTCGGACTAATATCCCATAGCAAACGGAAGAGGCATCTTTTTTGTTTTAAAGATTTATTGATTGGAGATGGGTATGCGTAGGATTAGCTAGTTGGTAAGGTAACGGCTTACCAAGGCGACGATCCTTAGGGGTTCTGAGAGGAAGGTCCCCCACACTGGTACTGAGACACGGACCAGACTCCTACGGGAGGCAGCAGTGAGGAATATTGGTCAATGGTCGAGAGACTGAACCAGCCAAGTCGCGTGAAGGAAGACGGCTCTATGAGTTGTAAACTTCTTTTGTACAGGAGTAAAGTGAGACACGTGTGTTTTATTGCAAGTACTGTACGAATAAGCATCGGCTAACTC
>GV2UCFN02GEWSE
GGTGCGTAACACGTATACAACCTACCTTCAATTGGGGGATAACCTGGAGAAATTCGGACTAATATCCCATAGCAAACGGAAGAGGCATCTTTTTTGTTTTAAAGATTTATTGATTGGAGATGGGTATGCGTAGGATTAGCTAGTTGGTAAGGTAACGGCTTACCAAGGCGACGATCCTTAGGGGTTCTGAGAGGAAGGTCCCCCACACTGGTACTGAGACACGGACCAGACTCCTACGGGAGGCAGCAGTGAGGAATATTGGTCAATGGTCGAGAGACTGAACCAGCCAAGTCGCGTGAAGGAAGACGGCTCTATGAGTTGTAAACTTCTTTTGTACAGGAGTAAAGTGAGACACGTGTGTTTTATTGCAAGTACTGTACGAATAAGCATCGGCTAACTC
>GV2UCFN02H4NIT
GGTGCGTAACACGTATACAACCTACCTTCAATTGGGGGATAACCTGGAGAAATTCGGACTAATATCCCATAGCAAACGGAAGAGGCATCTTTTTTGTTTTAAAGATTTATTGATTGGAGATGGGTATGCGTAGGATTAGCTAGTTGGTAAGGTAACGGCTTACCAAGGCGACGATCCTTAGGGGTTCTGAGAGGAAGGTCCCCCACACTGGTACTGAGACACGGACCAGACTCCTACGGGAGGCAGCAGTGAGGAATATTGGTCAATGGTCGAGAGACTGAACCAGCCAAGTCGCGTGAAGGAAGACGGCTCTATGAGTTGTAAACTTCTTTTGTACAGGAGTAAAGTGAGACACGTGTGTTTTATTGCAAGTACTGTACGAATAAGCATCGGCTAACTC
>GV2UCFN02HPJ92
GGTGTGTAACACGTATACAACCTACCTTCAATTGGGGGATAACCTGGAGAAATTCGGACTAATATCCCATAGCAAACAGAGGAGGCATCTTTTTTGTTTTAAAGATTTATTGATTGGAGATGGGTATGCGTAGGATTAGCTAGTTGGTAAGGTAACGGCTTACCAAGGCGACGATCCTTAGGGGTTCTGAGAGGAAGGTCCCCCACACTGGTACTGAGACACGGACCAGACTCCTACGGGAGGCAGCAGTGAGGAATATTGGTCAATGGTCGAGAGACTGAACCAGCCAAGTCGCGTGAAGGAAGACGGCTCTATGAGTTGTAAACTTCTTTTGTACAGGAGTAAAGTGAGACACGTGTGTTTTATTGCAAGTACTGTACGAATAAGCATCGGCTAACTC
>GV2UCFN02IKFY5
GGTGTGTAACACGTATACAACCTACCTTCAATTGGGGGATAACCTGGAGAAATTCGGACTAATATCCCATAGCAAACAGAGGAGGCATCTTTTTTGTTTTAAAGATTTATTGATTGGAGATGGGTATGCGTAGGATTAGCTAGTTGGTAAGGTAACGGCTTACCAAGGCGACGATCCTTAGGGGTTCTGAGAGGAAGGTCCCCCACACTGGTACTGAGACACGGACCAGACTCCTACGGGAGGCAGCAGTGAGGAATATTGGTCAATGGTCGAGAGACTGAACCAGCCAAGTCGCGTGAAGGAAGACGGCTCTATGAGTTGTAAACTTCTTTTGTACAGGAGTAAAGTGAGACACGTGTGTTTTATTGCAAGTACTGTACGAATAAGCATCGGCTAACTC
>GV2UCFN02H005B
GGTGTGTAACACGTATACAACCTACCTTCAATTGGGGGATAACCTGGAGAAATTCGGACTAATATCCCATAGCAAACAGAGGAGGCATCTTTTTTGTTTTAAAGATTTATTGATTGGAGATGGGTATGCGTAGGATTAGCTAGTTGGTAAGGTAACGGCTTACCAAGGCGACGATCCTTAGGGGTTCTGAGAGGAAGGTCCCCCACACTGGTACTGAGACACGGACCAGACTCCTACGGGAGGCAGCAGTGAGGAATATTGGTCAATGGTCGAGAGACTGAACCAGCCAAGTCGCGTGAAGGAAGACGGCTCTATGAGTTGTAAACTTCTTTTGTACAGGAGTAAAGTGAGACACGTGTGTTTTATTGCAAGTACTGTACGAATAAGCATCGGCTAACTC
>GV2UCFN02HB3YV
GGTGTGTAACACGTATACAACCTACCTTCAATTGGGGGATAACCTGGAGAAATTCGGACTAATATCCCATAGCAAACAGAGGAGGCATCTTTTTTGTTTTAAAGATTTATTGATTGGAGATGGGTATGCGTAGGATTAGCTAGTTGGTAAGGTAACGGCTTACCAAGGCGACGATCCTTAGGGGTTCTGAGAGGAAGGTCCCCCACACTGGTACTGAGACACGGACCAGACTCCTACGGGAGGCAGCAGTGAGGAATATTGGTCAATGGTCGAGAGACTGAACCAGCCAAGTCGCGTGAAGGAAGACGGCTCTATGAGTTGTAAACTTCTTTTGTACAGGAGTAAAGTGAGACACGTGTGTTTTATTGCAAGTACTGTACGAATAAGCATCGGCTAACTC
>GV2UCFN02GO9UA
GGTGTGTAACACGTATACAACCTACCTTCAATTGGGGGATAACCTGGAGAAATTCGGACTAATATCCCATAGCAAACAGAGGAGGCATCTTTTTTGTTTTAAAGATTTATTGATTGGAGATGGGTATGCGTAGGATTAGCTAGTTGGTAAGGTAACGGCTTACCAAGGCGACGATCCTTAGGGGTTCTGAGAGGAAGGTCCCCCACACTGGTACTGAGACACGGACCAGACTCCTACGGGAGGCAGCAGTGAGGAATATTGGTCAATGGTCGAGAGACTGAACCAGCCAAGTCGCGTGAAGGAAGACGGCTCTATGAGTTGTAAACTTCTTTTGTACAGGAGTAAAGTGAGACACGTGTGTTTTATTGCAAGTACTGTACGAATAAGCATCGGCTAACTC
>GV2UCFN02JK6DJ
GGTGCGTAACACGTATACAACCTACCTTCAATTGGGGGATAACCTGGAGAAATTCGGACTAATATCCCATAGTAAACAGAGGAGGCATCTTTTTTGTTTTAAAGATTTATTGATTGGAGATGGGTATGCGTAGGATTAGCTAGTTGGTAAGGTAACGGCTTACCAAGGCGACGATCCTTAGGGGTTCTGAGAGGAAGGTCCCCCACACTGGTACTGAGACACGGACCAGACTCCTACGGGAGGCAGCAGTGAGGAATATTGGTCAATGGTCGAGAGACTGAACCAGCCAAGTCGCGTGAAGGAAGACGGCTCTATGAGTTGTAAACTTCTTTTGTACAGGAGTAAAGTGAGACACGTGTGTTTTATTGCAAGTACTGTACGAATAAGCATCGGCTAACTC
>GV2UCFN02HJ2Z6
GGTGCGTAACACGTATACAACCTACCTTCAATTGGGGGATAACCTGGAGAAATTCGGACTAATATCCCATAGTAAACAGAGGAGGCATCTTTTTTGTTTTAAAGATTTATTGATTGGAGATGGGTATGCGTAGGATTAGCTAGTTGGTAAGGTAACGGCTTACCAAGGCGACGATCCTTAGGGGTTCTGAGAGGAAGGTCCCCCACACTGGTACTGAGACACGGACCAGACTCCTACGGGAGGCAGCAGTGAGGAATATTGGTCAATGGTCGAGAGACTGAACCAGCCAAGTCGCGTGAAGGAAGACGGCTCTATGAGTTGTAAACTTCTTTTGTACAGGAGTAAAGTGAGACACGTGTGTTTTATTGCAAGTACTGTACGAATAAGCATCGGCTAACTC
>GV2UCFN02H8RC6
GGTGCGTAACACGTATACAACCTACCTTCAATTGGGGGATAACCTGGAGAAATTCGGACTAATATCCCATAGTAAACAGAGGAGGCATCTTTTTTGTTTTAAAGATTTATTGATTGGAGATGGGTATGCGTAGGATTAGCTAGTTGGTAAGGTAACGGCTTACCAAGGCGACGATCCTTAGGGGTTCTGAGAGGAAGGTCCCCCACACTGGTACTGAGACACGGACCAGACTCCTACGGGAGGCAGCAGTGAGGAATATTGGTCAATGGTCGAGAGACTGAACCAGCCAAGTCGCGTGAAGGAAGACGGCTCTATGAGTTGTAAACTTCTTTTGTACAGGAGTAAAGTGAGACACGTGTGTTTTATTGCAAGTACTGTACGAATAAGCATCGGCTAACTC
>GV2UCFN02IR2LV
GGTGCGTAACACGTATACAACCTACCTTCAATTGGGGGATAACCTGGAGAAATTCGGACTAATATCCCATAGTAAACAGAGGAGGCATCTTTTTTGTTTTAAAGATTTATTGATTGGAGATGGGTATGCGTAGGATTAGCTAGTTGGTAAGGTAACGGCTTACCAAGGCGACGATCCTTAGGGGTTCTGAGAGGAAGGTCCCCCACACTGGTACTGAGACACGGACCAGACTCCTACGGGAGGCAGCAGTGAGGAATATTGGTCAATGGTCGAGAGACTGAACCAGCCAAGTCGCGTGAAGGAAGACGGCTCTATGAGTTGTAAACTTCTTTTGTACAGGAGTAAAGTGAGACACGTGTGTTTTATTGCAAGTACTGTACGAATAAGCATCGGCTAACTC
>GV2UCFN02FP3HX
GGTGCGTAACACGTATACAACCTACCTTCAATTGGGGGATAACCTGGAGAAATTCGGACTAATATCCCATAGTAAACAGAGGAGGCATCTTTTTTGTTTTAAAGATTTATTGATTGGAGATGGGTATGCGTAGGATTAGCTAGTTGGTAAGGTAACGGCTTACCAAGGCGACGATCCTTAGGGGTTCTGAGAGGAAGGTCCCCCACACTGGTACTGAGACACGGACCAGACTCCTACGGGAGGCAGCAGTGAGGAATATTGGTCAATGGTCGAGAGACTGAACCAGCCAAGTCGCGTGAAGGAAGACGGCTCTATGAGTTGTAAACTTCTTTTGTACAGGAGTAAAGTGAGACACGTGTGTTTTATTGCAAGTACTGTACGAATAAGCATCGGCTAACTC
>GV2UCFN02FUWYY
GGTGCGTAACACGTATACAACCTACCTTCAATTGGGGGATAACCTGGAGAAATTCGGACTAATATCCCATAGTAAACAGAGGAGGCATCTTTTTTGTTTTAAAGATTTATTGATTGGAGATGGGTATGCGTAGGATTAGCTAGTTGGTAAGGTAACGGCTTACCAAGGCGACGATCCTTAGGGGTTCTGAGAGGAAGGTCCCCCACACTGGTACTGAGACACGGACCAGACTCCTACGGGAGGCAGCAGTGAGGAATATTGGTCAATGGTCGAGAGACTGAACCAGCCAAGTCGCGTGAAGGAAGACGGCTCTATGAGTTGTAAACTTCTTTTGTACAGGAGTAAAGTGAGACACGTGTGTTTTATTGCAAGTACTGTACGAATAAGCATCGGCTAACTC
>GV2UCFN02GUMGC
GGTGCGTAACACGTATACAACCTACCTTCAATTGGGGGATAACCTGGAGAAATTCGGACTAATATCCCATAGTAAACAGAGGAGGCATCTTTTTTGTTTTAAAGATTTATTGATTGGAGATGGGTATGCGTAGGATTAGCTAGTTGGTAAGGTAACGGCTTACCAAGGCGACGATCCTTAGGGGTTCTGAGAGGAAGGTCCCCCACACTGGTACTGAGACACGGACCAGACTCCTACGGGAGGCAGCAGTGAGGAATATTGGTCAATGGTCGAGAGACTGAACCAGCCAAGTCGCGTGAAGGAAGACGGCTCTATGAGTTGTAAACTTCTTTTGTACAGGAGTAAAGTGAGACACGTGTGTTTTATTGCAAGTACTGTACGAATAAGCATCGGCTAACTC
>GV2UCFN02G0FGM
GGTGCGTAACACGTATACAACCTACCTTCAATTGGGGGATAACCTGGAGAAATTCGGACTAATATCCCATAGTAAACAGAGGAGGCATCTTTTTTGTTTTAAAGATTTATTGATTGGAGATGGGTATGCGTAGGATTAGCTAGTTGGTAAGGTAACGGCTTACCAAGGCGACGATCCTTAGGGGTTCTGAGAGGAAGGTCCCCCACACTGGTACTGAGACACGGACCAGACTCCTACGGGAGGCAGCAGTGAGGAATATTGGTCAATGGTCGAGAGACTGAACCAGCCAAGTCGCGTGAAGGAAGACGGCTCTATGAGTTGTAAACTTCTTTTGTACAGGAGTAAAGTGAGACACGTGTGTTTTATTGCAAGTACTGTACGAATAAGCATCGGCTAACTC
>GV2UCFN02HBHT0
GGTGCGTAACACGTATACAACCTACCTTCAATTGGGGGATAACCTGGAGAAATTCGGACTAATATCCCATAGTAAACAGAGGAGGCATCTTTTTTGTTTTAAAGATTTATTGATTGGAGATGGGTATGCGTAGGATTAGCTAGTTGGTAAGGTAACGGCTTACCAAGGCGACGATCCTTAGGGGTTCTGAGAGGAAGGTCCCCCACACTGGTACTGAGACACGGACCAGACTCCTACGGGAGGCAGCAGTGAGGAATATTGGTCAATGGTCGAGAGACTGAACCAGCCAAGTCGCGTGAAGGAAGACGGCTCTATGAGTTGTAAACTTCTTTTGTACAGGAGTAAAGTGAGACACGTGTGTTTTATTGCAAGTACTGTACGAATAAGCATCGGCTAACTC
>GV2UCFN02IOMOR
GGTGCGTAACACGTATACAACCTACCTTCAATTGGGGGATAACCTGGAGAAATTCGGACTAATATCCCATAGTAAACAGAGGAGGCATCTTTTTTGTTTTAAAGATTTATTGATTGGAGATGGGTATGCGTAGGATTAGCTAGTTGGTAAGGTAACGGCTTACCAAGGCGACGATCCTTAGGGGTTCTGAGAGGAAGGTCCCCCACACTGGTACTGAGACACGGACCAGACTCCTACGGGAGGCAGCAGTGAGGAATATTGGTCAATGGTCGAGAGACTGAACCAGCCAAGTCGCGTGAAGGAAGACGGCTCTATGAGTTGTAAACTTCTTTTGTACAGGAGTAAAGTGAGACACGTGTGTTTTATTGCAAGTACTGTACGAATAAGCATCGGCTAACTC
>GV2UCFN02I0UXA
GGTGCGTAACACGTATACAACCTACCTTCAATTGGGGGATAACCTGGAGAAATTCGGACTAATATCCCATAGCAAACAGAGGAGGCATCTTTTTGTTTTAAAGATTTATTGATTGGAGATGGGTATGCGTAGGATTAGCTAGTTGGTAAGGTAACGGCTTACCAAGGCGACGATCCTTAGGGGTTCTGAGAGGAAGGTCCCCCACACTGGTACTGAGACACGGACCAGACTCCTACGGGAGGCAGCAGTGAGGAATATTGGTCAATGGTCGAGAGACTGAACCAGCCAAGTCGCGTGAAGGAAGACGGCTCTATGAGTTGTAAACTTCTTTTGTACAGGAGTAAAGTGAGACACGTGTGTTTTATTGCAAGTACTGTACGAATAAGCATCGGCTAACTC
>GV2UCFN02FQZRB
GGTGCGTAACACGTATACAACCTACCTTCAATTGGGGGATAACCTGGAGAAATTCGGACTAATATCCCATAGCAAACAGAGGAGGCATCTTTTTGTTTTAAAGATTTATTGATTGGAGATGGGTATGCGTAGGATTAGCTAGTTGGTAAGGTAACGGCTTACCAAGGCGACGATCCTTAGGGGTTCTGAGAGGAAGGTCCCCCACACTGGTACTGAGACACGGACCAGACTCCTACGGGAGGCAGCAGTGAGGAATATTGGTCAATGGTCGAGAGACTGAACCAGCCAAGTCGCGTGAAGGAAGACGGCTCTATGAGTTGTAAACTTCTTTTGTACAGGAGTAAAGTGAGACACGTGTGTTTTATTGCAAGTACTGTACGAATAAGCATCGGCTAACTC
>GV2UCFN02I6GHU
GGTGCGTAACACGTATACAACCTACCTTCAATTGGGGGATAACCTGGAGAAATTCGGACTAATATCCCATAGCAAACAGAGGAGGCATCTTTTTGTTTTAAAGATTTATTGATTGGAGATGGGTATGCGTAGGATTAGCTAGTTGGTAAGGTAACGGCTTACCAAGGCGACGATCCTTAGGGGTTCTGAGAGGAAGGTCCCCCACACTGGTACTGAGACACGGACCAGACTCCTACGGGAGGCAGCAGTGAGGAATATTGGTCAATGGTCGAGAGACTGAACCAGCCAAGTCGCGTGAAGGAAGACGGCTCTATGAGTTGTAAACTTCTTTTGTACAGGAGTAAAGTGAGACACGTGTGTTTTATTGCAAGTACTGTACGAATAAGCATCGGCTAACTC
>G35JFLI02H4ZCA
GGTGCGTAACACGTATACAACCTACCTTCAATTGGGGAATAACCTGGAGAAATTCGGACTAATATCCCATAGTAAACAGAAGAGGCATCTTTTTTGTTTTAAAGATTTATTGATTGGAGATGGGTATGCGTAGGATTAGCTAGTTGGTAAGGTAACGGCTTACCAAGGCGACGATCCTTAGGGGTTCTGAGAGGAAGGTCCCCCACACTGGTACTGAGACACGGACCAGACTCCTACGGGAGGCAGCAGTGAGGAATATTGGTCAATGGTCGAGAGACTGAACCAGCCAAGTCGCGTGAAGGAAGACGGCTCTATGAGTTGTAAACTTCTTTTGTACAGGAGTAAAGTGAGACACGTGTGTTTTATTGCAAGTACTGTACGAATAAGCATCGGCTAACTC
>GV2UCFN02HNJD4
GGTGCGTAACACGTATACAACCTACCTTCAATTGGGGAATAACCTGGAGAAATTCGGACTAATATCCCATAGTAAACAGAAGAGGCATCTTTTTGTTTTAAAGATTTATTGATTGGAGATGGGTATGCGTAGGATTAGCTAGTTGGTAAGGTAACGGCTTACCAAGGCAACGATCCTTAGGGGTTCTGAGAGGAAGGTCCCCCACACTGGTACTGAGACACGGACCAGACTCCTACGGGAGGCAGCAGTGAGGAATATTGGTCAATGGTCGAGAGACTGAACCAGCCAAGTCGCGTGAAGGAAGACGGCTCTATGAGTTGTAAACTTCTTTTGTACAGGAGTAAAGTGAGACACGTGTGTTTTATTGCAAGTACTGTACGAATAAGCATCGGCTAACTC
>GV2UCFN02GDEDP
GGTGCGTAACACGTATACAACCTACCTTCAATTGGGGGATAACCTGGAGAAATTCGGACTAATATCCCATAGTAAATAGAAGAGGCATCTTTTTGTTTTAAAGATTTATTGATTGGAGATGGGTATGCGTAGGATTAGCTAGTTGGTAAGGTAACGGCTTACCAAGGCGACGATCCTTAGGGGTTCTGAGAGGAAGGTCCCCCACACTGGTACTGAGACACGGACCAGACTCCTACGGGAGGCAGCAGTGAGGAATATTGGTCAATGGTCGAGAGACTGAACCAGCCAAGTCGCGTGAAGGAAGACGGCTCTATGAGTTGTAAACTTCTTTTGTACAGGAGTAAAGTGAGACACGAGTGTTTTATTGCAAGTACTGTACGAATAAGCATCGGCTAACTC
>GV2UCFN02IB0OS
GGTGCGTAACACGTATACAACCTACCTTCAATTGGGGGATAACCTGGAGAAATTCGGACTAATATCCCATAGTAAATAGAAGAGGCATCTTTTTGTTTTAAAGATTTATTGATTGGAGATGGGTATGCGTAGGATTAGCTAGTTGGTAAGGTAACGGCTTACCAAGGCGACGATCCTTAGGGGTTCTGAGAGGAAGGTCCCCCACACTGGTACTGAGACACGGACCAGACTCCTACGGGAGGCAGCAGTGAGGAATATTGGTCAATGGTCGAGAGACTGAACCAGCCAAGTCGCGTGAAGGAAGACGGCTCTATGAGTTGTAAACTTCTTTTGTACAGGAGTAAAGTGAGACACGAGTGTTTTATTGCAAGTACTGTACGAATAAGCATCGGCTAACTC
>GV2UCFN02JYMS3
GGTGCGTAACACGTATACAACCTACCTTCAATTGGGGGATAACCTGGAGAAATTCGGACTAATATCCCATAGTAAATAGAAGAGGCATCTTTTTGTTTTAAAGATTTATTGATTGGAGATGGGTATGCGTAGGATTAGCTAGTTGGTAAGGTAACGGCTTACCAAGGCGACGATCCTTAGGGGTTCTGAGAGGAAGGTCCCCCACACTGGTACTGAGACACGGACCAGACTCCTACGGGAGGCAGCAGTGAGGAATATTGGTCAATGGTCGAGAGACTGAACCAGCCAAGTCGCGTGAAGGAAGACGGCTCTATGAGTTGTAAACTTCTTTTGTACAGGAGTAAAGTGAGACACGAGTGTTTTATTGCAAGTACTGTACGAATAAGCATCGGCTAACTC
>GV2UCFN02GGUVE
GGTGCGTAACACGTATACAACCTACCTTCAATTGGGGGATAACCTGGAGAAATTCGGACTAATATCCCATAGTAAATAGAAGAGGCATCTTTTTGTTTTAAAGATTTATTGATTGGAGATGGGTATGCGTAGGATTAGCTAGTTGGTAAGGTAACGGCTTACCAAGGCGACGATCCTTAGGGGTTCTGAGAGGAAGGTCCCCCACACTGGTACTGAGACACGGACCAGACTCCTACGGGAGGCAGCAGTGAGGAATATTGGTCAATGGTCGAGAGACTGAACCAGCCAAGTCGCGTGAAGGAAGACGGCTCTATGAGTTGTAAACTTCTTTTGTACAGGAGTAAAGTGAGACACGAGTGTTTTATTGCAAGTACTGTACGAATAAGCATCGGCTAACTC
>GV2UCFN02GB6BN
GGTGCGTAACACGTATACAACCTACCTTCAATTGGGGGATAACCTGGAGAAATTCGGACTAATATCCCATAGTAAATAGAAGAGGCATCTTTTTGTTTTAAAGATTTATTGATTGGAGATGGGTATGCGTAGGATTAGCTAGTTGGTAAGGTAACGGCTTACCAAGGCGACGATCCTTAGGGGTTCTGAGAGGAAGGTCCCCCACACTGGTACTGAGACACGGACCAGACTCCTACGGGAGGCAGCAGTGAGGAATATTGGTCAATGGTCGAGAGACTGAACCAGCCAAGTCGCGTGAAGGAAGACGGCTCTATGAGTTGTAAACTTCTTTTGTACAGGAGTAAAGTGAGACACGAGTGTTTTATTGCAAGTACTGTACGAATAAGCATCGGCTAACTC
>GV2UCFN02GG8RM
GGTGCGTAACACGTATACAACCTACCTTCAATTGGGGGATAACCTGGAGAAATTCGGACTAATATCCCATAGTAAATAGAAGAGGCATCTTTTTGTTTTAAAGATTTATTGATTGGAGATGGGTATGCGTAGGATTAGCTAGTTGGTAAGGTAACGGCTTACCAAGGCGACGATCCTTAGGGGTTCTGAGAGGAAGGTCCCCCACACTGGTACTGAGACACGGACCAGACTCCTACGGGAGGCAGCAGTGAGGAATATTGGTCAATGGTCGAGAGACTGAACCAGCCAAGTCGCGTGAAGGAAGACGGCTCTATGAGTTGTAAACTTCTTTTGTACAGGAGTAAAGTGAGACACGAGTGTTTTATTGCAAGTACTGTACGAATAAGCATCGGCTAACTC
>GV2UCFN02G63LT
GGTGCGTAACACGTATACAACCTACCTTCAATTGGGGGATAACCTGGAGAAATTCGGACTAATATCCCATAGTAAATAGAAGAGGCATCTTTTTGTTTTAAAGATTTATTGATTGGAGATGGGTATGCGTAGGATTAGCTAGTTGGTAAGGTAACGGCTTACCAAGGCGACGATCCTTAGGGGTTCTGAGAGGAAGGTCCCCCACACTGGTACTGAGACACGGACCAGACTCCTACGGGAGGCAGCAGTGAGGAATATTGGTCAATGGTCGAGAGACTGAACCAGCCAAGTCGCGTGAAGGAAGACGGCTCTATGAGTTGTAAACTTCTTTTGTACAGGAGTAAAGTGAGACACGAGTGTTTTATTGCAAGTACTGTACGAATAAGCATCGGCTAACTC
>GV2UCFN02F3JU8
GGTGCGTAACACGTATACAACCTACCTTCAATTGGGGGATAACCTGGAGAAATTCGGACTAATATCCCATAGTAAATAGAAGAGGCATCTTTTTGTTTTAAAGATTTATTGATTGGAGATGGGTATGCGTAGGATTAGCTAGTTGGTAAGGTAACGGCTTACCAAGGCGACGATCCTTAGGGGTTCTGAGAGGAAGGTCCCCCACACTGGTACTGAGACACGGACCAGACTCCTACGGGAGGCAGCAGTGAGGAATATTGGTCAATGGTCGAGAGACTGAACCAGCCAAGTCGCGTGAAGGAAGACGGCTCTATGAGTTGTAAACTTCTTTTGTACAGGAGTAAAGTGAGACACGTGTGTTTTATTGCAAGTACTGTACGAATAAGCATCGGCTAACTC
>GV2UCFN02H91US
GGTGCGTAACACGTATACAACCTACCTTCAATTGGGGGATAACCTGGAGAAATTCGGACTAATATCCCATAGTAAATAGAAGAGGCATCTTTTTGTTTTAAAGATTTATTGATTGGAGATGGGTATGCGTAGGATTAGCTAGTTGGTAAGGTAACGGCTTACCAAGGCGACGATCCTTAGGGGTTCTGAGAGGAAGGTCCCCCACACTGGTACTGAGACACGGACCAGACTCCTACGGGAGGCAGCAGTGAGGAATATTGGTCAATGGTCGAGAGACTGAACCAGCCAAGTCGCGTGAAGGAAGACGGCTCTATGAGTTGTAAACTTCTTTTGTACAGGAGTAAAGTGAGACACGTGTGTTTTATTGCAAGTACTGTACGAATAAGCATCGGCTAACTC
>GV2UCFN02HC893
GGTGCGTAACACGTATACAACCTACCTTCAATTGGGGGATAACCTGGAGAAATTCGGACTAATATCCCATAGTAAATAGAAGAGGCATCTTTTTGTTTTAAAGATTTATTGATTGGAGATGGGTATGCGTAGGATTAGCTAGTTGGTAAGGTAACGGCTTACCAAGGCGACGATCCTTAGGGGTTCTGAGAGGAAGGTCCCCCACACTGGTACTGAGACACGGACCAGACTCCTACGGGAGGCAGCAGTGAGGAATATTGGTCAATGGTCGAGAGACTGAACCAGCCAAGTCGCGTGAAGGAAGACGGCTCTATGAGTTGTAAACTTCTTTTGTACAGGAGTAAAGTGAGACACGTGTGTTTTATTGCAAGTACTGTACGAATAAGCATCGGCTAACTC
>GV2UCFN02IV2L0
GGTGCGTAACACGTATACAACCTACCTTCAATTGGGGGATAACCTGGAGAAATTCGGACTAATATCCCATAGTAAATAGAAGAGGCATCTTTTTGTTTTAAAGATTTATTGATTGGAGATGGGTATGCGTAGGATTAGCTAGTTGGTAAGGTAACGGCTTACCAAGGCGACGATCCTTAGGGGTTCTGAGAGGAAGGTCCCCCACACTGGTACTGAGACACGGACCAGACTCCTACGGGAGGCAGCAGTGAGGAATATTGGTCAATGGTCGAGAGACTGAACCAGCCAAGTCGCGTGAAGGAAGACGGCTCTATGAGTTGTAAACTTCTTTTGTACAGGAGTAAAGTGAGACACGTGTGTTTTATTGCAAGTACTGTACGAATAAGCATCGGCTAACTC
>GV2UCFN02HL45D
GGTGCGTAACACGTATACAACCTACCTTCAATTGGGGGATAACCTGGAGAAATTCGGACTAATATCCCATAGTAAATAGAAGAGGCATCTTTTTGTTTTAAAGATTTATTGATTGGAGATGGGTATGCGTAGGATTAGCTAGTTGGTAAGGTAACGGCTTACCAAGGCGACGATCCTTAGGGGTTCTGAGAGGAAGGTCCCCCACACTGGTACTGAGACACGGACCAGACTCCTACGGGAGGCAGCAGTGAGGAATATTGGTCAATGGTCGAGAGACTGAACCAGCCAAGTCGCGTGAAGGAAGACGGCTCTATGAGTTGTAAACTTCTTTTGTACAGGAGTAAAGTGAGACACGTGTGTTTTATTGCAAGTACTGTACGAATAAGCATCGGCTAACTC
>GV2UCFN02HNQZ5
GGTGCGTAACACGTATACAACCTACCTTCAATTGGGGGATAACCTGGAGAAATTCGGACTAATATCCCATAGTAAATAGAAGAGGCATCTTTTTGTTTTAAAGATTTATTGATTGGAGATGGGTATGCGTAGGATTAGCTAGTTGGTAAGGTAACGGCTTACCAAGGCGACGATCCTTAGGGGTTCTGAGAGGAAGGTCCCCCACACTGGTACTGAGACACGGACCAGACTCCTACGGGAGGCAGCAGTGAGGAATATTGGTCAATGGTCGAGAGACTGAACCAGCCAAGTCGCGTGAAGGAAGACGGCTCTATGAGTTGTAAACTTCTTTTGTACAGGAGTAAAGTGAGACACGTGTGTTTTATTGCAAGTACTGTACGAATAAGCATCGGCTAACTC
>GV2UCFN02JB8SL
GGTGCGTAACACGTATACAACCTACCTTCAATTGGGGGATAACCTGGAGAAATTCGGACTAATATCCCATAGTAAATAGAAGAGGCATCTTTTTGTTTTAAAGATTTATTGATTGGAGATGGGTATGCGTAGGATTAGCTAGTTGGTAAGGTAACGGCTTACCAAGGCGACGATCCTTAGGGGTTCTGAGAGGAAGGTCCCCCACACTGGTACTGAGACACGGACCAGACTCCTACGGGAGGCAGCAGTGAGGAATATTGGTCAATGGTCGAGAGACTGAACCAGCCAAGTCGCGTGAAGGAAGACGGCTCTATGAGTTGTAAACTTCTTTTGTACAGGAGTAAAGTGAGACACGTGTGTTTTATTGCAAGTACTGTACGAATAAGCATCGGCTAACTC
>GV2UCFN02F30WX
GGTGCGTAACACGTATACAACCTACCTTCAATTGGGGGATAACCTGGAGAAATTCGGACTAATATCCCATAGTAAATAGAAGAGGCATCTTTTTGTTTTAAAGATTTATTGATTGGAGATGGGTATGCGTAGGATTAGCTAGTTGGTAAGGTAACGGCTTACCAAGGCGACGATCCTTAGGGGTTCTGAGAGGAAGGTCCCCCACACTGGTACTGAGACACGGACCAGACTCCTACGGGAGGCAGCAGTGAGGAATATTGGTCAATGGTCGAGAGACTGAACCAGCCAAGTCGCGTGAAGGAAGACGGCTCTATGAGTTGTAAACTTCTTTTGTACAGGAGTAAAGTGAGACACGTGTGTTTTATTGCAAGTACTGTACGAATAAGCATCGGCTAACTC
>GV2UCFN02GQM8C
GGTGCGTAACACGTATACAACCTACCTTCAATTGGGGGATAACCTGGAGAAATTCGGACTAATATCCCATAGTAAATAGAAGAGGCATCTTTTTGTTTTAAAGATTTATTGATTGGAGATGGGTATGCGTAGGATTAGCTAGTTGGTAAGGTAACGGCTTACCAAGGCGACGATCCTTAGGGGTTCTGAGAGGAAGGTCCCCCACACTGGTACTGAGACACGGACCAGACTCCTACGGGAGGCAGCAGTGAGGAATATTGGTCAATGGTCGAGAGACTGAACCAGCCAAGTCGCGTGAAGGAAGACGGCTCTATGAGTTGTAAACTTCTTTTGTACAGGAGTAAAGTGAGACACGTGTGTTTTATTGCAAGTACTGTACGAATAAGCATCGGCTAACTC
>GV2UCFN02JKFQF
GGTGCGTAACACGTATACAACCTACCTTCAATTGGGGGATAACCTGGAGAAATTCGGACTAATATCCCATAGTAAATAGAAGAGGCATCTTTTTGTTTTAAAGATTTATTGATTGGAGATGGGTATGCGTAGGATTAGCTAGTTGGTAAGGTAACGGCTTACCAAGGCGACGATCCTTAGGGGTTCTGAGAGGAAGGTCCCCCACACTGGTACTGAGACACGGACCAGACTCCTACGGGAGGCAGCAGTGAGGAATATTGGTCAATGGTCGAGAGACTGAACCAGCCAAGTCGCGTGAAGGAAGACGGCTCTATGAGTTGTAAACTTCTTTTGTACAGGAGTAAAGTGAGACACGTGTGTTTTATTGCAAGTACTGTACGAATAAGCATCGGCTAACTC
>GV2UCFN02FOE37
GGTGCGTAACACGTATACAACCTACCTTCAATTGGGGGATAACCTGGAGAAATTCGGACTAATATCCCATAGTAAATAGAAGAGGCATCTTTTTGTTTTAAAGATTTATTGATTGGAGATGGGTATGCGTAGGATTAGCTAGTTGGTAAGGTAACGGCTTACCAAGGCGACGATCCTTAGGGGTTCTGAGAGGAAGGTCCCCCACACTGGTACTGAGACACGGACCAGACTCCTACGGGAGGCAGCAGTGAGGAATATTGGTCAATGGTCGAGAGACTGAACCAGCCAAGTCGCGTGAAGGAAGACGGCTCTATGAGTTGTAAACTTCTTTTGTACAGGAGTAAAGTGAGACACGTGTGTTTTATTGCAAGTACTGTACGAATAAGCATCGGCTAACTC
>GV2UCFN02HKD58
GGTGCGTAACACGTATACAACCTACCTTCAATTGGGGGATAACCTGGAGAAATTCGGACTAATATCCCATAGTAAATAGAAGAGGCATCTTTTTGTTTTAAAGATTTATTGATTGGAGATGGGTATGCGTAGGATTAGCTAGTTGGTAAGGTAACGGCTTACCAAGGCGACGATCCTTAGGGGTTCTGAGAGGAAGGTCCCCCACACTGGTACTGAGACACGGACCAGACTCCTACGGGAGGCAGCAGTGAGGAATATTGGTCAATGGTCGAGAGACTGAACCAGCCAAGTCGCGTGAAGGAAGACGGCTCTATGAGTTGTAAACTTCTTTTGTACAGGAGTAAAGTGAGACACGTGTGTTTTATTGCAAGTACTGTACGAATAAGCATCGGCTAACTC
>GV2UCFN02HN776
GGTGCGTAACACGTATACAACCTACCTTCAATTGGGGGATAACCTGGAGAAATTCGGACTAATATCCCATAGTAAATAGAAGAGGCATCTTTTTGTTTTAAAGATTTATTGATTGGAGATGGGTATGCGTAGGATTAGCTAGTTGGTAAGGTAACGGCTTACCAAGGCGACGATCCTTAGGGGTTCTGAGAGGAAGGTCCCCCACACTGGTACTGAGACACGGACCAGACTCCTACGGGAGGCAGCAGTGAGGAATATTGGTCAATGGTCGAGAGACTGAACCAGCCAAGTCGCGTGAAGGAAGACGGCTCTATGAGTTGTAAACTTCTTTTGTACAGGAGTAAAGTGAGACACGTGTGTTTTATTGCAAGTACTGTACGAATAAGCATCGGCTAACTC
>GV2UCFN02J4MBM
GGTGCGTAACACGTATACAACCTACCTTCAATTGGGGGATAACCTGGAGAAATTCGGACTAATATCCCATAGTAAATAGAAGAGGCATCTTTTTGTTTTAAAGATTTATTGATTGGAGATGGGTATGCGTAGGATTAGCTAGTTGGTAAGGTAACGGCTTACCAAGGCGACGATCCTTAGGGGTTCTGAGAGGAAGGTCCCCCACACTGGTACTGAGACACGGACCAGACTCCTACGGGAGGCAGCAGTGAGGAATATTGGTCAATGGTCGAGAGACTGAACCAGCCAAGTCGCGTGAAGGAAGACGGCTCTATGAGTTGTAAACTTCTTTTGTACAGGAGTAAAGTGAGACACGTGTGTTTTATTGCAAGTACTGTACGAATAAGCATCGGCTAACTC
>GV2UCFN02IWMW1
GGTGCGTAACACGTATACAACCTACCTTCAATTGGGGGATAACCTGGAGAAATTCGGACTAATATCCCATAGTAAATAGAAGAGGCATCTTTTTGTTTTAAAGATTTATTGATTGGAGATGGGTATGCGTAGGATTAGCTAGTTGGTAAGGTAACGGCTTACCAAGGCGACGATCCTTAGGGGTTCTGAGAGGAAGGTCCCCCACACTGGTACTGAGACACGGACCAGACTCCTACGGGAGGCAGCAGTGAGGAATATTGGTCAATGGTCGAGAGACTGAACCAGCCAAGTCGCGTGAAGGAAGACGGCTCTATGAGTTGTAAACTTCTTTTGTACAGGAGTAAAGTGAGACACGTGTGTTTTATTGCAAGTACTGTACGAATAAGCATCGGCTAACTC
>GV2UCFN02GX6ZV
GGTGCGTAACACGTATACAACCTACCTTCAATTGGGGGATAACCTGGAGAAATTCGGACTAATATCCCATAGTAAATAGAAGAGGCATCTTTTTGTTTTAAAGATTTATTGATTGGAGATGGGTATGCGTAGGATTAGCTAGTTGGTAAGGTAACGGCTTACCAAGGCGACGATCCTTAGGGGTTCTGAGAGGAAGGTCCCCCACACTGGTACTGAGACACGGACCAGACTCCTACGGGAGGCAGCAGTGAGGAATATTGGTCAATGGTCGAGAGACTGAACCAGCCAAGTCGCGTGAAGGAAGACGGCTCTATGAGTTGTAAACTTCTTTTGTACAGGAGTAAAGTGAGACACGTGTGTTTTATTGCAAGTACTGTACGAATAAGCATCGGCTAACTC
>GV2UCFN02FRHOA
GGTGCGTAACACGTATACAACCTACCTTCAATTGGGGGATAACCTGGAGAAATTCGGACTAATATCCCATAGTAAATAGAAGAGGCATCTTTTTGTTTTAAAGATTTATTGATTGGAGATGGGTATGCGTAGGATTAGCTAGTTGGTAAGGTAACGGCTTACCAAGGCGACGATCCTTAGGGGTTCTGAGAGGAAGGTCCCCCACACTGGTACTGAGACACGGACCAGACTCCTACGGGAGGCAGCAGTGAGGAATATTGGTCAATGGTCGAGAGACTGAACCAGCCAAGTCGCGTGAAGGAAGACGGCTCTATGAGTTGTAAACTTCTTTTGTACAGGAGTAAAGTGAGACACGTGTGTTTTATTGCAAGTACTGTACGAATAAGCATCGGCTAACTC
>GV2UCFN02I9EUP
GGTGCGTAACACGTATACAACCTACCTTCAATTGGGGGATAACCTGGAGAAATTCGGACTAATATCCCATAGTAAATAGAAGAGGCATCTTTTTGTTTTAAAGATTTATTGATTGGAGATGGGTATGCGTAGGATTAGCTAGTTGGTAAGGTAACGGCTTACCAAGGCGACGATCCTTAGGGGTTCTGAGAGGAAGGTCCCCCACACTGGTACTGAGACACGGACCAGACTCCTACGGGAGGCAGCAGTGAGGAATATTGGTCAATGGTCGAGAGACTGAACCAGCCAAGTCGCGTGAAGGAAGACGGCTCTATGAGTTGTAAACTTCTTTTGTACAGGAGTAAAGTGAGACACGTGTGTTTTATTGCAAGTACTGTACGAATAAGCATCGGCTAACTC
>GV2UCFN02HUX6K
GGTGCGTAACACGTATACAACCTACCTTCAATTGGGGGATAACCTGGAGAAATTCGGACTAATATCCCATAGTAAATAGAAGAGGCATCTTTTTGTTTTAAAGATTTATTGATTGGAGATGGGTATGCGTAGGATTAGCTAGTTGGTAAGGTAACGGCTTACCAAGGCGACGATCCTTAGGGGTTCTGAGAGGAAGGTCCCCCACACTGGTACTGAGACACGGACCAGACTCCTACGGGAGGCAGCAGTGAGGAATATTGGTCAATGGTCGAGAGACTGAACCAGCCAAGTCGCGTGAAGGAAGACGGCTCTATGAGTTGTAAACTTCTTTTGTACAGGAGTAAAGTGAGACACGTGTGTTTTATTGCAAGTACTGTACGAATAAGCATCGGCTAACTC
>GV2UCFN02ILT6Y
GGTGCGTAACACGTATACAACCTACCTTCAATTGGGGGATAACCTGGAGAAATTCGGACTAATATCCCATAGTAAATAGAAGAGGCATCTTTTTGTTTTAAAGATTTATTGATTGGAGATGGGTATGCGTAGGATTAGCTAGTTGGTAAGGTAACGGCTTACCAAGGCGACGATCCTTAGGGGTTCTGAGAGGAAGGTCCCCCACACTGGTACTGAGACACGGACCAGACTCCTACGGGAGGCAGCAGTGAGGAATATTGGTCAATGGTCGAGAGACTGAACCAGCCAAGTCGCGTGAAGGAAGACGGCTCTATGAGTTGTAAACTTCTTTTGTACAGGAGTAAAGTGAGACACGTGTGTTTTATTGCAAGTACTGTACGAATAAGCATCGGCTAACTC
>GV2UCFN02J4V67
GGTGCGTAACACGTATACAACCTACCTTCAATTGGGGGATAACCTGGAGAAATTCGGACTAATATCCCATAGTAAATAGAAGAGGCATCTTTTTTGTTTTAAAGATTTATTGATTGGAGATGGGTATGCGTAGGATTAGCTAGTTGGTAAGGTAACGGCTTACCAAGGCGACGATCCTTAGGGGTTCTGAGAGGAAGGTCCCCCACACTGGTACTGAGACACGGACCAGACTCCTACGGGAGGCAGCAGTGAGGAATATTGGTCAATGGTCGAGAGACTGAACCAGCCAAGTCGCGTGAAGGAAGACGGCTCTATGAGTTGTAAACTTCTTTTGTACAGGAGTAAAGTGAGACACGTGTGTTTTATTGCAAGTACTGTACGAATAAGCATCGGCTAACTC
>GV2UCFN02FEKSF
GGTGCGTAACACGTATACAACCTACCTTCAATTGGGGGATAACCTGGAGAAATTCGGACTAATATCCCATAGTAAATAGAAGAGGCATCTTTTTTGTTTTAAAGATTTATTGATTGGAGATGGGTATGCGTAGGATTAGCTAGTTGGTAAGGTAACGGCTTACCAAGGCGACGATCCTTAGGGGTTCTGAGAGGAAGGTCCCCCACACTGGTACTGAGACACGGACCAGACTCCTACGGGAGGCAGCAGTGAGGAATATTGGTCAATGGTCGAGAGACTGAACCAGCCAAGTCGCGTGAAGGAAGACGGCTCTATGAGTTGTAAACTTCTTTTGTACAGGAGTAAAGTGAGACACGTGTGTTTTATTGCAAGTACTGTACGAATAAGCATCGGCTAACTC
>GV2UCFN02HPP29
GGTGCGTAACACGTATACAACCTACCTTCAATTGGGGGATAACCTGGAGAAATTCGGACTAATATCCCATAGTAAATAGAAGAGGCATCTTTTTTGTTTTAAAGATTTATTGATTGGAGATGGGTATGCGTAGGATTAGCTAGTTGGTAAGGTAACGGCTTACCAAGGCGACGATCCTTAGGGGTTCTGAGAGGAAGGTCCCCCACACTGGTACTGAGACACGGACCAGACTCCTACGGGAGGCAGCAGTGAGGAATATTGGTCAATGGTCGAGAGACTGAACCAGCCAAGTCGCGTGAAGGAAGACGGCTCTATGAGTTGTAAACTTCTTTTGTACAGGAGTAAAGTGAGACACGTGTGTTTTATTGCAAGTACTGTACGAATAAGCATCGGCTAACTC
>GV2UCFN02HZBRG
GGTGCGTAACACGTATACAACCTACCTTCAATTGGGGGATAACCTGGAGAAATTCGGACTAATATCCCATAGTAAATAGAAGAGGCATCTTTTTTGTTTTAAAGATTTATTGATTGGAGATGGGTATGCGTAGGATTAGCTAGTTGGTAAGGTAACGGCTTACCAAGGCGACGATCCTTAGGGGTTCTGAGAGGAAGGTCCCCCACACTGGTACTGAGACACGGACCAGACTCCTACGGGAGGCAGCAGTGAGGAATATTGGTCAATGGTCGAGAGACTGAACCAGCCAAGTCGCGTGAAGGAAGACGGCTCTATGAGTTGTAAACTTCTTTTGTACAGGAGTAAAGTGAGACACGTGTGTTTTATTGCAAGTACTGTACGAATAAGCATCGGCTAACTC
>GV2UCFN02FV45P
GGTGCGTAACACGTATACAACCTACCTTCAATTGGGGGATAACCTGGAGAAATTCGGACTAATATCCCATAGTAAATAGAAGAGGCATCTTTTTTGTTTTAAAGATTTATTGATTGGAGATGGGTATGCGTAGGATTAGCTAGTTGGTAAGGTAACGGCTTACCAAGGCGACGATCCTTAGGGGTTCTGAGAGGAAGGTCCCCCACACTGGTACTGAGACACGGACCAGACTCCTACGGGAGGCAGCAGTGAGGAATATTGGTCAATGGTCGAGAGACTGAACCAGCCAAGTCGCGTGAAGGAAGACGGCTCTATGAGTTGTAAACTTCTTTTGTACAGGAGTAAAGTGAGACACGTGTGTTTTATTGCAAGTACTGTACGAATAAGCATCGGCTAACTC
>GV2UCFN02GO3DH
GGTGCGTAACACGTATACAACCTACCTTCAATTGGGGGATAACCTGGAGAAATTCGGACTAATATCCCATAGTAAATAGAAGAGGCATCTTTTTTGTTTTAAAGATTTATTGATTGGAGATGGGTATGCGTAGGATTAGCTAGTTGGTAAGGTAACGGCTTACCAAGGCGACGATCCTTAGGGGTTCTGAGAGGAAGGTCCCCCACACTGGTACTGAGACACGGACCAGACTCCTACGGGAGGCAGCAGTGAGGAATATTGGTCAATGGTCGAGAGACTGAACCAGCCAAGTCGCGTGAAGGAAGACGGCTCTATGAGTTGTAAACTTCTTTTGTACAGGAGTAAAGTGAGACACGTGTGTTTTATTGCAAGTACTGTACGAATAAGCATCGGCTAACTC
>GV2UCFN02H4RL8
GGTGCGTAACACGTATACAACCTACCTTCAATTGGGGGATAACCTGGAGAAATTCGGACTAATATCCCATAGTAAATAGAAGAGGCATCTTTTTTGTTTTAAAGATTTATTGATTGGAGATGGGTATGCGTAGGATTAGCTAGTTGGTAAGGTAACGGCTTACCAAGGCGACGATCCTTAGGGGTTCTGAGAGGAAGGTCCCCCACACTGGTACTGAGACACGGACCAGACTCCTACGGGAGGCAGCAGTGAGGAATATTGGTCAATGGTCGAGAGACTGAACCAGCCAAGTCGCGTGAAGGAAGACGGCTCTATGAGTTGTAAACTTCTTTTGTACAGGAGTAAAGTGAGACACGTGTGTTTTATTGCAAGTACTGTACGAATAAGCATCGGCTAACTC
>GV2UCFN02F2JAJ
GGTGCGTAACACGTATACAACCTACCTTCAATTGGGGGATAACCTGGAGAAATTCGGACTAATATCCCATAGTAAATAGAAGAGGCATCTTTTTTGTTTTAAAGATTTATTGATTGGAGATGGGTATGCGTAGGATTAGCTAGTTGGTAAGGTAACGGCTTACCAAGGCGACGATCCTTAGGGGTTCTGAGAGGAAGGTCCCCCACACTGGTACTGAGACACGGACCAGACTCCTACGGGAGGCAGCAGTGAGGAATATTGGTCAATGGTCGAGAGACTGAACCAGCCAAGTCGCGTGAAGGAAGACGGCTCTATGAGTTGTAAACTTCTTTTGTACAGGAGTAAAGTGAGACACGTGTGTTTTATTGCAAGTACTGTACGAATAAGCATCGGCTAACTC
>GV2UCFN02IKW8U
GGTGCGTAACACGTATACAACCTACCTTCAATTGGGGGATAACCTGGAGAAATTCGGACTAATATCCCATAGTAAATAGAAGAGGCATCTTTTTTGTTTTAAAGATTTATTGATTGGAGATGGGTATGCGTAGGATTAGCTAGTTGGTAAGGTAACGGCTTACCAAGGCGACGATCCTTAGGGGTTCTGAGAGGAAGGTCCCCCACACTGGTACTGAGACACGGACCAGACTCCTACGGGAGGCAGCAGTGAGGAATATTGGTCAATGGTCGAGAGACTGAACCAGCCAAGTCGCGTGAAGGAAGACGGCTCTATGAGTTGTAAACTTCTTTTGTACAGGAGTAAAGTGAGACACGTGTGTTTTATTGCAAGTACTGTACGAATAAGCATCGGCTAACTC
>GV2UCFN02GKK3B
GGTGCGTAACACGTATACAACCTACCTTCAATTGGGGGATAACCTGGAGAAATTCGGACTAATATCCCATAGTAAATAGAAGAGGCATCTTTTTTGTTTTAAAGATTTATTGATTGGAGATGGGTATGCGTAGGATTAGCTAGTTGGTAAGGTAACGGCTTACCAAGGCGACGATCCTTAGGGGTTCTGAGAGGAAGGTCCCCCACACTGGTACTGAGACACGGACCAGACTCCTACGGGAGGCAGCAGTGAGGAATATTGGTCAATGGTCGAGAGACTGAACCAGCCAAGTCGCGTGAAGGAAGACGGCTCTATGAGTTGTAAACTTCTTTTGTACAGGAGTAAAGTGAGACACGTGTGTTTTATTGCAAGTACTGTACGAATAAGCATCGGCTAACTC
>GV2UCFN02JETUF
GGTGCGTAACACGTATACAACCTACCTTCAATTGGGGGATAACCTGGAGAAATTCGGACTAATATCCCATAGTAAATAGAAGAGGCATCTTTTTTGTTTTAAAGATTTATTGATTGGAGATGGGTATGCGTAGGATTAGCTAGTTGGTAAGGTAACGGCTTACCAAGGCGACGATCCTTAGGGGTTCTGAGAGGAAGGTCCCCCACACTGGTACTGAGACACGGACCAGACTCCTACGGGAGGCAGCAGTGAGGAATATTGGTCAATGGTCGAGAGACTGAACCAGCCAAGTCGCGTGAAGGAAGACGGCTCTATGAGTTGTAAACTTCTTTTGTACAGGAGTAAAGTGAGACACGTGTGTTTTATTGCAAGTACTGTACGAATAAGCATCGGCTAACTC
>GV2UCFN02GONLO
GGTGCGTAACACGTATACAACCTACCTTCAATTGGGGGATAACCTGGAGAAATTCGGACTAATATCCCATAGTAAATAGAAGAGGCATCTTTTTTGTTTTAAAGATTTATTGATTGGAGATGGGTATGCGTAGGATTAGCTAGTTGGTAAGGTAACGGCTTACCAAGGCGACGATCCTTAGGGGTTCTGAGAGGAAGGTCCCCCACACTGGTACTGAGACACGGACCAGACTCCTACGGGAGGCAGCAGTGAGGAATATTGGTCAATGGTCGAGAGACTGAACCAGCCAAGTCGCGTGAAGGAAGACGGCTCTATGAGTTGTAAACTTCTTTTGTACAGGAGTAAAGTGAGACACGTGTGTTTTATTGCAAGTACTGTACGAATAAGCATCGGCTAACTC
>GV2UCFN02JRM60
GGTGCGTAACACGTATACAACCTACCTTCAATTGGGGGATAACCTGGAGAAATTCGGACTAATATCCCATAGTAAATAGAAGAGGCATCTTTTTTGTTTTAAAGATTTATTGATTGGAGATGGGTATGCGTAGGATTAGCTAGTTGGTAAGGTAACGGCTTACCAAGGCGACGATCCTTAGGGGTTCTGAGAGGAAGGTCCCCCACACTGGTACTGAGACACGGACCAGACTCCTACGGGAGGCAGCAGTGAGGAATATTGGTCAATGGTCGAGAGACTGAACCAGCCAAGTCGCGTGAAGGAAGACGGCTCTATGAGTTGTAAACTTCTTTTGTACAGGAGTAAAGTGAGACACGTGTGTTTTATTGCAAGTACTGTACGAATAAGCATCGGCTAACTC
>GV2UCFN02HZ0D3
GGTGCGTAACACGTATACAACCTACCTTCAATTGGGGGATAACCTGGAGAAATTCGGACTAATATCCCATAGTAAATAGAAGAGGCATCTTTTTTGTTTTAAAGATTTATTGATTGGAGATGGGTATGCGTAGGATTAGCTAGTTGGTAAGGTAACGGCTTACCAAGGCGACGATCCTTAGGGGTTCTGAGAGGAAGGTCCCCCACACTGGTACTGAGACACGGACCAGACTCCTACGGGAGGCAGCAGTGAGGAATATTGGTCAATGGTCGAGAGACTGAACCAGCCAAGTCGCGTGAAGGAAGACGGCTCTATGAGTTGTAAACTTCTTTTGTACAGGAGTAAAGTGAGACACGTGTGTTTTATTGCAAGTACTGTACGAATAAGCATCGGCTAACTC
>GV2UCFN02GFHOI
GGTGCGTAACACGTATACAACCTACCTTCAATTGGGGGATAACCTGGAGAAATTCGGACTAATATCCCATAGTAAATAGAAGAGGCATCTTTTTTGTTTTAAAGATTTATTGATTGGAGATGGGTATGCGTAGGATTAGCTAGTTGGTAAGGTAACGGCTTACCAAGGCGACGATCCTTAGGGGTTCTGAGAGGAAGGTCCCCCACACTGGTACTGAGACACGGACCAGACTCCTACGGGAGGCAGCAGTGAGGAATATTGGTCAATGGTCGAGAGACTGAACCAGCCAAGTCGCGTGAAGGAAGACGGCTCTATGAGTTGTAAACTTCTTTTGTACAGGAGTAAAGTGAGACACGTGTGTTTTATTGCAAGTACTGTACGAATAAGCATCGGCTAACTC
>GV2UCFN02HZH6I
GGTGCGTAACACGTATACAACCTACCTTCAATTGGGGGATAACCTGGAGAAATTCGGACTAATATCCCATAGTAAATAGAAGAGGCATCTTTTTTGTTTTAAAGATTTATTGATTGGAGATGGGTATGCGTAGGATTAGCTAGTTGGTAAGGTAACGGCTTACCAAGGCGACGATCCTTAGGGGTTCTGAGAGGAAGGTCCCCCACACTGGTACTGAGACACGGACCAGACTCCTACGGGAGGCAGCAGTGAGGAATATTGGTCAATGGTCGAGAGACTGAACCAGCCAAGTCGCGTGAAGGAAGACGGCTCTATGAGTTGTAAACTTCTTTTGTACAGGAGTAAAGTGAGACACGTGTGTTTTATTGCAAGTACTGTACGAATAAGCATCGGCTAACTC
>GV2UCFN02GKGSP
GGTGCGTAACACGTATACAACCTACCTTCAATTGGGGGATAACCTGGAGAAATTCGGACTAATATCCCATAGTAAATAGAAGAGGCATCTTTTTTGTTTTAAAGATTTATTGATTGGAGATGGGTATGCGTAGGATTAGCTAGTTGGTAAGGTAACGGCTTACCAAGGCGACGATCCTTAGGGGTTCTGAGAGGAAGGTCCCCCACACTGGTACTGAGACACGGACCAGACTCCTACGGGAGGCAGCAGTGAGGAATATTGGTCAATGGTCGAGAGACTGAACCAGCCAAGTCGCGTGAAGGAAGACGGCTCTATGAGTTGTAAACTTCTTTTGTACAGGAGTAAAGTGAGACACGTGTGTTTTATTGCAAGTACTGTACGAATAAGCATCGGCTAACTC
>GV2UCFN02IAKOZ
GGTGCGTAACACGTATACAACCTACCTTCAATTGGGGGATAACCTGGAGAAATTCGGACTAATATCCCATAGTAAATAGAAGAGGCATCTTTTTTGTTTTAAAGATTTATTGATTGGAGATGGGTATGCGTAGGATTAGCTAGTTGGTAAGGTAACGGCTTACCAAGGCGACGATCCTTAGGGGTTCTGAGAGGAAGGTCCCCCACACTGGTACTGAGACACGGACCAGACTCCTACGGGAGGCAGCAGTGAGGAATATTGGTCAATGGTCGAGAGACTGAACCAGCCAAGTCGCGTGAAGGAAGACGGCTCTATGAGTTGTAAACTTCTTTTGTACAGGAGTAAAGTGAGACACGTGTGTTTTATTGCAAGTACTGTACGAATAAGCATCGGCTAACTC
>GV2UCFN02JOW6G
GGTGCGTAACACGTATACAACCTACCTTCAATTGGGGGATAACCTGGAGAAATTCGGACTAATATCCCATAGTAAATAGAAGAGGCATCTTTTTTGTTTTAAAGATTTATTGATTGGAGATGGGTATGCGTAGGATTAGCTAGTTGGTAAGGTAACGGCTTACCAAGGCGACGATCCTTAGGGGTTCTGAGAGGAAGGTCCCCCACACTGGTACTGAGACACGGACCAGACTCCTACGGGAGGCAGCAGTGAGGAATATTGGTCAATGGTCGAGAGACTGAACCAGCCAAGTCGCGTGAAGGAAGACGGCTCTATGAGTTGTAAACTTCTTTTGTACAGGAGTAAAGTGAGACACGTGTGTTTTATTGCAAGTACTGTACGAATAAGCATCGGCTAACTC
>GV2UCFN02F1XJK
GGTGCGTAACACGTATACAACCTACCTTCAATTGGGGGATAACCTGGAGAAATTCGGACTAATATCCCATAGTAAATAGAAGAGGCATCTTTTTTGTTTTAAAGATTTATTGATTGGAGATGGGTATGCGTAGGATTAGCTAGTTGGTAAGGTAACGGCTTACCAAGGCGACGATCCTTAGGGGTTCTGAGAGGAAGGTCCCCCACACTGGTACTGAGACACGGACCAGACTCCTACGGGAGGCAGCAGTGAGGAATATTGGTCAATGGTCGAGAGACTGAACCAGCCAAGTCGCGTGAAGGAAGACGGCTCTATGAGTTGTAAACTTCTTTTGTACAGGAGTAAAGTGAGACACGTGTGTTTTATTGCAAGTACTGTACGAATAAGCATCGGCTAACTC
>GV2UCFN02IFD0J
GGTGCGTAACACGTATACAACCTACCTTCAATTGGGGGATAACCTGGAGAAATTCGGACTAATATCCCATAGTAAATAGAAGAGGCATCTTTTTTGTTTTAAAGATTTATTGATTGGAGATGGGTATGCGTAGGATTAGCTAGTTGGTAAGGTAACGGCTTACCAAGGCGACGATCCTTAGGGGTTCTGAGAGGAAGGTCCCCCACACTGGTACTGAGACACGGACCAGACTCCTACGGGAGGCAGCAGTGAGGAATATTGGTCAATGGTCGAGAGACTGAACCAGCCAAGTCGCGTGAAGGAAGACGGCTCTATGAGTTGTAAACTTCTTTTGTACAGGAGTAAAGTGAGACACGTGTGTTTTATTGCAAGTACTGTACGAATAAGCATCGGCTAACTC
>GV2UCFN02GUDOO
GGTGCGTAACACGTATACAACCTACCTTCAATTGGGGGATAACCTGGAGAAATTCGGACTAATATCCCATAGTAAATAGAAGAGGCATCTTTTTTGTTTTAAAGATTTATTGATTGGAGATGGGTATGCGTAGGATTAGCTAGTTGGTAAGGTAACGGCTTACCAAGGCGACGATCCTTAGGGGTTCTGAGAGGAAGGTCCCCCACACTGGTACTGAGACACGGACCAGACTCCTACGGGAGGCAGCAGTGAGGAATATTGGTCAATGGTCGAGAGACTGAACCAGCCAAGTCGCGTGAAGGAAGACGGCTCTATGAGTTGTAAACTTCTTTTGTACAGGAGTAAAGTGAGACACGTGTGTTTTATTGCAAGTACTGTACGAATAAGCATCGGCTAACTC
>GV2UCFN02ICET8
GGTGCGTAACACGTATACAACCTACCTTCAATTGGGGGATAACCTGGAGAAATTCGGACTAATATCCCATAGTAAATAGAAGAGGCATCTTTTTTGTTTTAAAGATTTATTGATTGGAGATGGGTATGCGTAGGATTAGCTAGTTGGTAAGGTAACGGCTTACCAAGGCGACGATCCTTAGGGGTTCTGAGAGGAAGGTCCCCCACACTGGTACTGAGACACGGACCAGACTCCTACGGGAGGCAGCAGTGAGGAATATTGGTCAATGGTCGAGAGACTGAACCAGCCAAGTCGCGTGAAGGAAGACGGCTCTATGAGTTGTAAACTTCTTTTGTACAGGAGTAAAGTGAGACACGTGTGTTTTATTGCAAGTACTGTACGAATAAGCATCGGCTAACTC
>GV2UCFN02I5FA1
GGTGCGTAACACGTATACAACCTACCTTCAATTGGGGGATAACCTGGAGAAATTCGGACTAATATCCCATAGTAAATAGAAGAGGCATCTTTTTTGTTTTAAAGATTTATTGATTGGAGATGGGTATGCGTAGGATTAGCTAGTTGGTAAGGTAACGGCTTACCAAGGCGACGATCCTTAGGGGTTCTGAGAGGAAGGTCCCCCACACTGGTACTGAGACACGGACCAGACTCCTACGGGAGGCAGCAGTGAGGAATATTGGTCAATGGTCGAGAGACTGAACCAGCCAAGTCGCGTGAAGGAAGACGGCTCTATGAGTTGTAAACTTCTTTTGTACAGGAGTAAAGTGAGACACGTGTGTTTTATTGCAAGTACTGTACGAATAAGCATCGGCTAACTC
>GV2UCFN02JF9I0
GGTGCGTAACACGTATACAACCTACCTTCAATTGGGGGATAACCTGGAGAAATTCGGACTAATATCCCATAGTAAATAGAAGAGGCATCTTTTTTGTTTTAAAGATTTATTGATTGGAGATGGGTATGCGTAGGATTAGCTAGTTGGTAAGGTAACGGCTTACCAAGGCGACGATCCTTAGGGGTTCTGAGAGGAAGGTCCCCCACACTGGTACTGAGACACGGACCAGACTCCTACGGGAGGCAGCAGTGAGGAATATTGGTCAATGGTCGAGAGACTGAACCAGCCAAGTCGCGTGAAGGAAGACGGCTCTATGAGTTGTAAACTTCTTTTGTACAGGAGTAAAGTGAGACACGTGTGTTTTATTGCAAGTACTGTACGAATAAGCATCGGCTAACTC
>GV2UCFN02GJ7N6
GGTGCGTAACACGTATACAACCTACCTTCAATTGGGGGATAACCTGGAGAAATTCGGACTAATATCCCATAGTAAATAGAAGAGGCATCTTTTTTGTTTTAAAGATTTATTGATTGGAGATGGGTATGCGTAGGATTAGCTAGTTGGTAAGGTAACGGCTTACCAAGGCGACGATCCTTAGGGGTTCTGAGAGGAAGGTCCCCCACACTGGTACTGAGACACGGACCAGACTCCTACGGGAGGCAGCAGTGAGGAATATTGGTCAATGGTCGAGAGACTGAACCAGCCAAGTCGCGTGAAGGAAGACGGCTCTATGAGTTGTAAACTTCTTTTGTACAGGAGTAAAGTGAGACACGTGTGTTTTATTGCAAGTACTGTACGAATAAGCATCGGCTAACTC
>GV2UCFN02HA7WE
GGTGCGTAACACGTATACAACCTACCTTCAATTGGGGGATAACCTGGAGAAATTCGGACTAATATCCCATAGTAAATAGAAGAGGCATCTTTTTTGTTTTAAAGATTTATTGATTGGAGATGGGTATGCGTAGGATTAGCTAGTTGGTAAGGTAACGGCTTACCAAGGCGACGATCCTTAGGGGTTCTGAGAGGAAGGTCCCCCACACTGGTACTGAGACACGGACCAGACTCCTACGGGAGGCAGCAGTGAGGAATATTGGTCAATGGTCGAGAGACTGAACCAGCCAAGTCGCGTGAAGGAAGACGGCTCTATGAGTTGTAAACTTCTTTTGTACAGGAGTAAAGTGAGACACGTGTGTTTTATTGCAAGTACTGTACGAATAAGCATCGGCTAACTC
>GV2UCFN02HZPUJ
GGTGCGTAACACGTATACAACCTACCTTCAATTGGGGGATAACCTGGAGAAATTCGGACTAATATCCCATAGTAAATAGAAGAGGCATCTTTTTTGTTTTAAAGATTTATTGATTGGAGATGGGTATGCGTAGGATTAGCTAGTTGGTAAGGTAACGGCTTACCAAGGCGACGATCCTTAGGGGTTCTGAGAGGAAGGTCCCCCACACTGGTACTGAGACACGGACCAGACTCCTACGGGAGGCAGCAGTGAGGAATATTGGTCAATGGTCGAGAGACTGAACCAGCCAAGTCGCGTGAAGGAAGACGGCTCTATGAGTTGTAAACTTCTTTTGTACAGGAGTAAAGTGAGACACGTGTGTTTTATTGCAAGTACTGTACGAATAAGCATCGGCTAACTC
>GV2UCFN02JCFMN
GGTGCGTAACACGTATACAACCTACCTTCAATTGGGGGATAACCTGGAGAAATTCGGACTAATATCCCATAGTAAATAGAAGAGGCATCTTTTTTGTTTTAAAGATTTATTGATTGGAGATGGGTATGCGTAGGATTAGCTAGTTGGTAAGGTAACGGCTTACCAAGGCGACGATCCTTAGGGGTTCTGAGAGGAAGGTCCCCCACACTGGTACTGAGACACGGACCAGACTCCTACGGGAGGCAGCAGTGAGGAATATTGGTCAATGGTCGAGAGACTGAACCAGCCAAGTCGCGTGAAGGAAGACGGCTCTATGAGTTGTAAACTTCTTTTGTACAGGAGTAAAGTGAGACACGTGTGTTTTATTGCAAGTACTGTACGAATAAGCATCGGCTAACTC
>GV2UCFN02JBLNQ
GGTGCGTAACACGTATACAACCTACCTTCAATTGGGGGATAACCTGGAGAAATTCGGACTAATATCCCATAGTAAATAGAAGAGGCATCTTTTTTGTTTTAAAGATTTATTGATTGGAGATGGGTATGCGTAGGATTAGCTAGTTGGTAAGGTAACGGCTTACCAAGGCGACGATCCTTAGGGGTTCTGAGAGGAAGGTCCCCCACACTGGTACTGAGACACGGACCAGACTCCTACGGGAGGCAGCAGTGAGGAATATTGGTCAATGGTCGAGAGACTGAACCAGCCAAGTCGCGTGAAGGAAGACGGCTCTATGAGTTGTAAACTTCTTTTGTACAGGAGTAAAGTGAGACACGTGTGTTTTATTGCAAGTACTGTACGAATAAGCATCGGCTAACTC
>GV2UCFN02HYZ2A
GGTGCGTAACACGTATACAACCTACCTTCAATTGGGGGATAACCTGGAGAAATTCGGACTAATATCCCATAGTAAATAGAAGAGGCATCTTTTTTGTTTTAAAGATTTATTGATTGGAGATGGGTATGCGTAGGATTAGCTAGTTGGTAAGGTAACGGCTTACCAAGGCGACGATCCTTAGGGGTTCTGAGAGGAAGGTCCCCCACACTGGTACTGAGACACGGACCAGACTCCTACGGGAGGCAGCAGTGAGGAATATTGGTCAATGGTCGAGAGACTGAACCAGCCAAGTCGCGTGAAGGAAGACGGCTCTATGAGTTGTAAACTTCTTTTGTACAGGAGTAAAGTGAGACACGTGTGTTTTATTGCAAGTACTGTACGAATAAGCATCGGCTAACTC
>GV2UCFN02HF295
GGTGCGTAACACGTATACAACCTACCTTCAATTGGGGGATAACCTGGAGAAATTCGGACTAATATCCCATAGTAAATAGAAGAGGCATCTTTTTTGTTTTAAAGATTTATTGATTGGAGATGGGTATGCGTAGGATTAGCTAGTTGGTAAGGTAACGGCTTACCAAGGCGACGATCCTTAGGGGTTCTGAGAGGAAGGTCCCCCACACTGGTACTGAGACACGGACCAGACTCCTACGGGAGGCAGCAGTGAGGAATATTGGTCAATGGTCGAGAGACTGAACCAGCCAAGTCGCGTGAAGGAAGACGGCTCTATGAGTTGTAAACTTCTTTTGTACAGGAGTAAAGTGAGACACGTGTGTTTTATTGCAAGTACTGTACGAATAAGCATCGGCTAACTC
>GV2UCFN02IJKK1
GGTGCGTAACACGTATACAACCTACCTTCAATTGGGGGATAACCTGGAGAAATTCGGACTAATATCCCATAGTAAATAGAAGAGGCATCTTTTTTGTTTTAAAGATTTATTGATTGGAGATGGGTATGCGTAGGATTAGCTAGTTGGTAAGGTAACGGCTTACCAAGGCGACGATCCTTAGGGGTTCTGAGAGGAAGGTCCCCCACACTGGTACTGAGACACGGACCAGACTCCTACGGGAGGCAGCAGTGAGGAATATTGGTCAATGGTCGAGAGACTGAACCAGCCAAGTCGCGTGAAGGAAGACGGCTCTATGAGTTGTAAACTTCTTTTGTACAGGAGTAAAGTGAGACACGTGTGTTTTATTGCAAGTACTGTACGAATAAGCATCGGCTAACTC
>GV2UCFN02GWDHX
GGTGCGTAACACGTATACAACCTACCTTCAATTGGGGGATAACCTGGAGAAATTCGGACTAATATCCCATAGTAAATAGAAGAGGCATCTTTTTTGTTTTAAAGATTTATTGATTGGAGATGGGTATGCGTAGGATTAGCTAGTTGGTAAGGTAACGGCTTACCAAGGCGACGATCCTTAGGGGTTCTGAGAGGAAGGTCCCCCACACTGGTACTGAGACACGGACCAGACTCCTACGGGAGGCAGCAGTGAGGAATATTGGTCAATGGTCGAGAGACTGAACCAGCCAAGTCGCGTGAAGGAAGACGGCTCTATGAGTTGTAAACTTCTTTTGTACAGGAGTAAAGTGAGACACGTGTGTTTTATTGCAAGTACTGTACGAATAAGCATCGGCTAACTC
>GV2UCFN02I2J9C
GGTGCGTAACACGTATACAACCTACCTTCAATTGGGGGATAACCTGGAGAAATTCGGACTAATATCCCATAGTAAATAGAAGAGGCATCTTTTTTGTTTTAAAGATTTATTGATTGGAGATGGGTATGCGTAGGATTAGCTAGTTGGTAAGGTAACGGCTTACCAAGGCGACGATCCTTAGGGGTTCTGAGAGGAAGGTCCCCCACACTGGTACTGAGACACGGACCAGACTCCTACGGGAGGCAGCAGTGAGGAATATTGGTCAATGGTCGAGAGACTGAACCAGCCAAGTCGCGTGAAGGAAGACGGCTCTATGAGTTGTAAACTTCTTTTGTACAGGAGTAAAGTGAGACACGTGTGTTTTATTGCAAGTACTGTACGAATAAGCATCGGCTAACTC
>GV2UCFN02GCFIS
GGTGCGTAACACGTATACAACCTACCTTCAATTGGGGGATAACCTGGAGAAATTCGGACTAATATCCCATAGTAAATAGAAGAGGCATCTTTTTTGTTTTAAAGATTTATTGATTGGAGATGGGTATGCGTAGGATTAGCTAGTTGGTAAGGTAACGGCTTACCAAGGCGACGATCCTTAGGGGTTCTGAGAGGAAGGTCCCCCACACTGGTACTGAGACACGGACCAGACTCCTACGGGAGGCAGCAGTGAGGAATATTGGTCAATGGTCGAGAGACTGAACCAGCCAAGTCGCGTGAAGGAAGACGGCTCTATGAGTTGTAAACTTCTTTTGTACAGGAGTAAAGTGAGACACGTGTGTTTTATTGCAAGTACTGTACGAATAAGCATCGGCTAACTC
>GV2UCFN02GK7V0
GGTGCGTAACACGTATACAACCTACCTTCAATTGGGGGATAACCTGGAGAAATTCGGACTAATATCCCATAGTAAATAGAAGAGGCATCTTTTTTGTTTTAAAGATTTATTGATTGGAGATGGGTATGCGTAGGATTAGCTAGTTGGTAAGGTAACGGCTTACCAAGGCGACGATCCTTAGGGGTTCTGAGAGGAAGGTCCCCCACACTGGTACTGAGACACGGACCAGACTCCTACGGGAGGCAGCAGTGAGGAATATTGGTCAATGGTCGAGAGACTGAACCAGCCAAGTCGCGTGAAGGAAGACGGCTCTATGAGTTGTAAACTTCTTTTGTACAGGAGTAAAGTGAGACACGTGTGTTTTATTGCAAGTACTGTACGAATAAGCATCGGCTAACTC
>GV2UCFN02JQFZT
GGTGCGTAACACGTATACAACCTACCTTCAATTGGGGGATAACCTGGAGAAATTCGGACTAATATCCCATAGTAAATAGAAGAGGCATCTTTTTTGTTTTAAAGATTTATTGATTGGAGATGGGTATGCGTAGGATTAGCTAGTTGGTAAGGTAACGGCTTACCAAGGCGACGATCCTTAGGGGTTCTGAGAGGAAGGTCCCCCACACTGGTACTGAGACACGGACCAGACTCCTACGGGAGGCAGCAGTGAGGAATATTGGTCAATGGTCGAGAGACTGAACCAGCCAAGTCGCGTGAAGGAAGACGGCTCTATGAGTTGTAAACTTCTTTTGTACAGGAGTAAAGTGAGACACGTGTGTTTTATTGCAAGTACTGTACGAATAAGCATCGGCTAACTC
>GV2UCFN02GS116
GGTGCGTAACACGTATACAACCTACCTTCAATTGGGGGATAACCTGGAGAAATTCGGACTAATATCCCATAGTAAATAGAAGAGGCATCTTTTTTGTTTTAAAGATTTATTGATTGGAGATGGGTATGCGTAGGATTAGCTAGTTGGTAAGGTAACGGCTTACCAAGGCGACGATCCTTAGGGGTTCTGAGAGGAAGGTCCCCCACACTGGTACTGAGACACGGACCAGACTCCTACGGGAGGCAGCAGTGAGGAATATTGGTCAATGGTCGAGAGACTGAACCAGCCAAGTCGCGTGAAGGAAGACGGCTCTATGAGTTGTAAACTTCTTTTGTACAGGAGTAAAGTGAGACACGTGTGTTTTATTGCAAGTACTGTACGAATAAGCATCGGCTAACTC
>GV2UCFN02IYWUE
GGTGCGTAACACGTATACAACCTACCTTCAATTGGGGGATAACCTGGAGAAATTCGGACTAATATCCCATAGTAAATAGAAGAGGCATCTTTTTTGTTTTAAAGATTTATTGATTGGAGATGGGTATGCGTAGGATTAGCTAGTTGGTAAGGTAACGGCTTACCAAGGCGACGATCCTTAGGGGTTCTGAGAGGAAGGTCCCCCACACTGGTACTGAGACACGGACCAGACTCCTACGGGAGGCAGCAGTGAGGAATATTGGTCAATGGTCGAGAGACTGAACCAGCCAAGTCGCGTGAAGGAAGACGGCTCTATGAGTTGTAAACTTCTTTTGTACAGGAGTAAAGTGAGACACGTGTGTTTTATTGCAAGTACTGTACGAATAAGCATCGGCTAACTC
>GV2UCFN02JXJDE
GGTGCGTAACACGTATACAACCTACCTTCAATTGGGGGATAACCTGGAGAAATTCGGACTAATATCCCATAGTAAATAGAAGAGGCATCTTTTTTGTTTTAAAGATTTATTGATTGGAGATGGGTATGCGTAGGATTAGCTAGTTGGTAAGGTAACGGCTTACCAAGGCGACGATCCTTAGGGGTTCTGAGAGGAAGGTCCCCCACACTGGTACTGAGACACGGACCAGACTCCTACGGGAGGCAGCAGTGAGGAATATTGGTCAATGGTCGAGAGACTGAACCAGCCAAGTCGCGTGAAGGAAGACGGCTCTATGAGTTGTAAACTTCTTTTGTACAGGAGTAAAGTGAGACACGTGTGTTTTATTGCAAGTACTGTACGAATAAGCATCGGCTAACTC
>GV2UCFN02JLJ3E
GGTGCGTAACACGTATACAACCTACCTTCAATTGGGGGATAACCTGGAGAAATTCGGACTAATATCCCATAGTAAATAGAAGAGGCATCTTTTTTGTTTTAAAGATTTATTGATTGGAGATGGGTATGCGTAGGATTAGCTAGTTGGTAAGGTAACGGCTTACCAAGGCGACGATCCTTAGGGGTTCTGAGAGGAAGGTCCCCCACACTGGTACTGAGACACGGACCAGACTCCTACGGGAGGCAGCAGTGAGGAATATTGGTCAATGGTCGAGAGACTGAACCAGCCAAGTCGCGTGAAGGAAGACGGCTCTATGAGTTGTAAACTTCTTTTGTACAGGAGTAAAGTGAGACACGTGTGTTTTATTGCAAGTACTGTACGAATAAGCATCGGCTAACTC
>GV2UCFN02JDHI4
GGTGCGTAACACGTATACAACCTACCTTCAATTGGGGGATAACCTGGAGAAATTCGGACTAATATCCCATAGTAAATAGAAGAGGCATCTTTTTTGTTTTAAAGATTTATTGATTGGAGATGGGTATGCGTAGGATTAGCTAGTTGGTAAGGTAACGGCTTACCAAGGCGACGATCCTTAGGGGTTCTGAGAGGAAGGTCCCCCACACTGGTACTGAGACACGGACCAGACTCCTACGGGAGGCAGCAGTGAGGAATATTGGTCAATGGTCGAGAGACTGAACCAGCCAAGTCGCGTGAAGGAAGACGGCTCTATGAGTTGTAAACTTCTTTTGTACAGGAGTAAAGTGAGACACGTGTGTTTTATTGCAAGTACTGTACGAATAAGCATCGGCTAACTC
>GV2UCFN02HLO5B
GGTGCGTAACACGTATACAACCTACCTTCAATTGGGGGATAACCTGGAGAAATTCGGACTAATATCCCATAGTAAATAGAAGAGGCATCTTTTTTGTTTTAAAGATTTATTGATTGGAGATGGGTATGCGTAGGATTAGCTAGTTGGTAAGGTAACGGCTTACCAAGGCGACGATCCTTAGGGGTTCTGAGAGGAAGGTCCCCCACACTGGTACTGAGACACGGACCAGACTCCTACGGGAGGCAGCAGTGAGGAATATTGGTCAATGGTCGAGAGACTGAACCAGCCAAGTCGCGTGAAGGAAGACGGCTCTATGAGTTGTAAACTTCTTTTGTACAGGAGTAAAGTGAGACACGTGTGTTTTATTGCAAGTACTGTACGAATAAGCATCGGCTAACTC
>GV2UCFN02IHJ8Z
GGTGCGTAACACGTATACAACCTACCTTCAATTGGGGGATAACCTGGAGAAATTCGGACTAATATCCCATAGTAAATAGAAGAGGCATCTTTTTTGTTTTAAAGATTTATTGATTGGAGATGGGTATGCGTAGGATTAGCTAGTTGGTAAGGTAACGGCTTACCAAGGCGACGATCCTTAGGGGTTCTGAGAGGAAGGTCCCCCACACTGGTACTGAGACACGGACCAGACTCCTACGGGAGGCAGCAGTGAGGAATATTGGTCAATGGTCGAGAGACTGAACCAGCCAAGTCGCGTGAAGGAAGACGGCTCTATGAGTTGTAAACTTCTTTTGTACAGGAGTAAAGTGAGACACGTGTGTTTTATTGCAAGTACTGTACGAATAAGCATCGGCTAACTC
>GV2UCFN02IY89I
GGTGCGTAACACGTATACAACCTACCTTCAATTGGGGGATAACCTGGAGAAATTCGGACTAATATCCCATAGTAAATAGAAGAGGCATCTTTTTTGTTTTAAAGATTTATTGATTGGAGATGGGTATGCGTAGGATTAGCTAGTTGGTAAGGTAACGGCTTACCAAGGCGACGATCCTTAGGGGTTCTGAGAGGAAGGTCCCCCACACTGGTACTGAGACACGGACCAGACTCCTACGGGAGGCAGCAGTGAGGAATATTGGTCAATGGTCGAGAGACTGAACCAGCCAAGTCGCGTGAAGGAAGACGGCTCTATGAGTTGTAAACTTCTTTTGTACAGGAGTAAAGTGAGACACGTGTGTTTTATTGCAAGTACTGTACGAATAAGCATCGGCTAACTC
>GV2UCFN02G035P
GGTGCGTAACACGTATACAACCTACCTTCAATTGGGGGATAACCTGGAGAAATTCGGACTAATATCCCATAGTAAATAGAAGAGGCATCTTTTTTGTTTTAAAGATTTATTGATTGGAGATGGGTATGCGTAGGATTAGCTAGTTGGTAAGGTAACGGCTTACCAAGGCGACGATCCTTAGGGGTTCTGAGAGGAAGGTCCCCCACACTGGTACTGAGACACGGACCAGACTCCTACGGGAGGCAGCAGTGAGGAATATTGGTCAATGGTCGAGAGACTGAACCAGCCAAGTCGCGTGAAGGAAGACGGCTCTATGAGTTGTAAACTTCTTTTGTACAGGAGTAAAGTGAGACACGTGTGTTTTATTGCAAGTACTGTACGAATAAGCATCGGCTAACTC
>GV2UCFN02IYWLO
GGTGCGTAACACGTATACAACCTACCTTCAATTGGGGGATAACCTGGAGAAATTCGGACTAATATCCCATAGTAAATAGAAGAGGCATCTTTTTTGTTTTAAAGATTTATTGATTGGAGATGGGTATGCGTAGGATTAGCTAGTTGGTAAGGTAACGGCTTACCAAGGCGACGATCCTTAGGGGTTCTGAGAGGAAGGTCCCCCACACTGGTACTGAGACACGGACCAGACTCCTACGGGAGGCAGCAGTGAGGAATATTGGTCAATGGTCGAGAGACTGAACCAGCCAAGTCGCGTGAAGGAAGACGGCTCTATGAGTTGTAAACTTCTTTTGTACAGGAGTAAAGTGAGACACGTGTGTTTTATTGCAAGTACTGTACGAATAAGCATCGGCTAACTC
>GV2UCFN02H0P0J
GGTGCGTAACACGTATACAACCTACCTTCAATTGGGGGATAACCTGGAGAAATTCGGACTAATATCCCATAGTAAATAGAAGAGGCATCTTTTTTGTTTTAAAGATTTATTGATTGGAGATGGGTATGCGTAGGATTAGCTAGTTGGTAAGGTAACGGCTTACCAAGGCGACGATCCTTAGGGGTTCTGAGAGGAAGGTCCCCCACACTGGTACTGAGACACGGACCAGACTCCTACGGGAGGCAGCAGTGAGGAATATTGGTCAATGGTCGAGAGACTGAACCAGCCAAGTCGCGTGAAGGAAGACGGCTCTATGAGTTGTAAACTTCTTTTGTACAGGAGTAAAGTGAGACACGTGTGTTTTATTGCAAGTACTGTACGAATAAGCATCGGCTAACTC
>GV2UCFN02GKJU2
GGTGCGTAACACGTATACAACCTACCTTCAATTGGGGGATAACCTGGAGAAATTCGGACTAATATCCCATAGTAAATAGAAGAGGCATCTTTTTTGTTTTAAAGATTTATTGATTGGAGATGGGTATGCGTAGGATTAGCTAGTTGGTAAGGTAACGGCTTACCAAGGCGACGATCCTTAGGGGTTCTGAGAGGAAGGTCCCCCACACTGGTACTGAGACACGGACCAGACTCCTACGGGAGGCAGCAGTGAGGAATATTGGTCAATGGTCGAGAGACTGAACCAGCCAAGTCGCGTGAAGGAAGACGGCTCTATGAGTTGTAAACTTCTTTTGTACAGGAGTAAAGTGAGACACGTGTGTTTTATTGCAAGTACTGTACGAATAAGCATCGGCTAACTC
>GV2UCFN02JDZW6
GGTGCGTAACACGTATACAACCTACCTTCAATTGGGGGATAACCTGGAGAAATTCGGACTAATATCCCATAGTAAATAGAAGAGGCATCTTTTTTGTTTTAAAGATTTATTGATTGGAGATGGGTATGCGTAGGATTAGCTAGTTGGTAAGGTAACGGCTTACCAAGGCGACGATCCTTAGGGGTTCTGAGAGGAAGGTCCCCCACACTGGTACTGAGACACGGACCAGACTCCTACGGGAGGCAGCAGTGAGGAATATTGGTCAATGGTCGAGAGACTGAACCAGCCAAGTCGCGTGAAGGAAGACGGCTCTATGAGTTGTAAACTTCTTTTGTACAGGAGTAAAGTGAGACACGTGTGTTTTATTGCAAGTACTGTACGAATAAGCATCGGCTAACTC
>GV2UCFN02JXQSL
GGTGCGTAACACGTATACAACCTACCTTCAATTGGGGGATAACCTGGAGAAATTCGGACTAATATCCCATAGTAAATAGAAGAGGCATCTTTTTTGTTTTAAAGATTTATTGATTGGAGATGGGTATGCGTAGGATTAGCTAGTTGGTAAGGTAACGGCTTACCAAGGCGACGATCCTTAGGGGTTCTGAGAGGAAGGTCCCCCACACTGGTACTGAGACACGGACCAGACTCCTACGGGAGGCAGCAGTGAGGAATATTGGTCAATGGTCGAGAGACTGAACCAGCCAAGTCGCGTGAAGGAAGACGGCTCTATGAGTTGTAAACTTCTTTTGTACAGGAGTAAAGTGAGACACGTGTGTTTTATTGCAAGTACTGTACGAATAAGCATCGGCTAACTC
>GV2UCFN02FRATY
GGTGCGTAACACGTATACAACCTACCTTCAATTGGGGGATAACCTGGAGAAATTCGGACTAATATCCCATAGTAAATAGAAGAGGCATCTTTTTTGTTTTAAAGATTTATTGATTGGAGATGGGTATGCGTAGGATTAGCTAGTTGGTAAGGTAACGGCTTACCAAGGCGACGATCCTTAGGGGTTCTGAGAGGAAGGTCCCCCACACTGGTACTGAGACACGGACCAGACTCCTACGGGAGGCAGCAGTGAGGAATATTGGTCAATGGTCGAGAGACTGAACCAGCCAAGTCGCGTGAAGGAAGACGGCTCTATGAGTTGTAAACTTCTTTTGTACAGGAGTAAAGTGAGACACGTGTGTTTTATTGCAAGTACTGTACGAATAAGCATCGGCTAACTC
>GV2UCFN02JN6GM
GGTGCGTAACACGTATACAACCTACCTTCAATTGGGGGATAACCTGGAGAAATTCGGACTAATATCCCATAGTAAATAGAAGAGGCATCTTTTTTGTTTTAAAGATTTATTGATTGGAGATGGGTATGCGTAGGATTAGCTAGTTGGTAAGGTAACGGCTTACCAAGGCGACGATCCTTAGGGGTTCTGAGAGGAAGGTCCCCCACACTGGTACTGAGACACGGACCAGACTCCTACGGGAGGCAGCAGTGAGGAATATTGGTCAATGGTCGAGAGACTGAACCAGCCAAGTCGCGTGAAGGAAGACGGCTCTATGAGTTGTAAACTTCTTTTGTACAGGAGTAAAGTGAGACACGTGTGTTTTATTGCAAGTACTGTACGAATAAGCATCGGCTAACTC
>GV2UCFN02IA7RY
GGTGCGTAACACGTATACAACCTACCTTCAATTGGGGGATAACCTGGAGAAATTCGGACTAATATCCCATAGTAAATAGAAGAGGCATCTTTTTTGTTTTAAAGATTTATTGATTGGAGATGGGTATGCGTAGGATTAGCTAGTTGGTAAGGTAACGGCTTACCAAGGCGACGATCCTTAGGGGTTCTGAGAGGAAGGTCCCCCACACTGGTACTGAGACACGGACCAGACTCCTACGGGAGGCAGCAGTGAGGAATATTGGTCAATGGTCGAGAGACTGAACCAGCCAAGTCGCGTGAAGGAAGACGGCTCTATGAGTTGTAAACTTCTTTTGTACAGGAGTAAAGTGAGACACGTGTGTTTTATTGCAAGTACTGTACGAATAAGCATCGGCTAACTC
>GV2UCFN02JMGF3
GGTGCGTAACACGTATACAACCTACCTTCAATTGGGGGATAACCTGGAGAAATTCGGACTAATATCCCATAGTAAATAGAAGAGGCATCTTTTTTGTTTTAAAGATTTATTGATTGGAGATGGGTATGCGTAGGATTAGCTAGTTGGTAAGGTAACGGCTTACCAAGGCGACGATCCTTAGGGGTTCTGAGAGGAAGGTCCCCCACACTGGTACTGAGACACGGACCAGACTCCTACGGGAGGCAGCAGTGAGGAATATTGGTCAATGGTCGAGAGACTGAACCAGCCAAGTCGCGTGAAGGAAGACGGCTCTATGAGTTGTAAACTTCTTTTGTACAGGAGTAAAGTGAGACACGTGTGTTTTATTGCAAGTACTGTACGAATAAGCATCGGCTAACTC
>GV2UCFN02IJ2Y9
GGTGCGTAACACGTATACAACCTACCTTCAATTGGGGGATAACCTGGAGAAATTCGGACTAATATCCCATAGTAAATAGAAGAGGCATCTTTTTTGTTTTAAAGATTTATTGATTGGAGATGGGTATGCGTAGGATTAGCTAGTTGGTAAGGTAACGGCTTACCAAGGCGACGATCCTTAGGGGTTCTGAGAGGAAGGTCCCCCACACTGGTACTGAGACACGGACCAGACTCCTACGGGAGGCAGCAGTGAGGAATATTGGTCAATGGTCGAGAGACTGAACCAGCCAAGTCGCGTGAAGGAAGACGGCTCTATGAGTTGTAAACTTCTTTTGTACAGGAGTAAAGTGAGACACGTGTGTTTTATTGCAAGTACTGTACGAATAAGCATCGGCTAACTC
>GV2UCFN02FXZXL
GGTGCGTAACACGTATACAACCTACCTTCAATTGGGGGATAACCTGGAGAAATTCGGACTAATATCCCATAGTAAATAGAAGAGGCATCTTTTTTGTTTTAAAGATTTATTGATTGGAGATGGGTATGCGTAGGATTAGCTAGTTGGTAAGGTAACGGCTTACCAAGGCGACGATCCTTAGGGGTTCTGAGAGGAAGGTCCCCCACACTGGTACTGAGACACGGACCAGACTCCTACGGGAGGCAGCAGTGAGGAATATTGGTCAATGGTCGAGAGACTGAACCAGCCAAGTCGCGTGAAGGAAGACGGCTCTATGAGTTGTAAACTTCTTTTGTACAGGAGTAAAGTGAGACACGTGTGTTTTATTGCAAGTACTGTACGAATAAGCATCGGCTAACTC
>GV2UCFN02JDWHP
GGTGCGTAACACGTATACAACCTACCTTCAATTGGGGGATAACCTGGAGAAATTCGGACTAATATCCCATAGTAAATAGAAGAGGCATCTTTTTTGTTTTAAAGATTTATTGATTGGAGATGGGTATGCGTAGGATTAGCTAGTTGGTAAGGTAACGGCTTACCAAGGCGACGATCCTTAGGGGTTCTGAGAGGAAGGTCCCCCACACTGGTACTGAGACACGGACCAGACTCCTACGGGAGGCAGCAGTGAGGAATATTGGTCAATGGTCGAGAGACTGAACCAGCCAAGTCGCGTGAAGGAAGACGGCTCTATGAGTTGTAAACTTCTTTTGTACAGGAGTAAAGTGAGACACGTGTGTTTTATTGCAAGTACTGTACGAATAAGCATCGGCTAACTC
>GV2UCFN02JXJC3
GGTGCGTAACACGTATACAACCTACCTTCAATTGGGGGATAACCTGGAGAAATTCGGACTAATATCCCATAGTAAATAGAAGAGGCATCTTTTTTGTTTTAAAGATTTATTGATTGGAGATGGGTATGCGTAGGATTAGCTAGTTGGTAAGGTAACGGCTTACCAAGGCGACGATCCTTAGGGGTTCTGAGAGGAAGGTCCCCCACACTGGTACTGAGACACGGACCAGACTCCTACGGGAGGCAGCAGTGAGGAATATTGGTCAATGGTCGAGAGACTGAACCAGCCAAGTCGCGTGAAGGAAGACGGCTCTATGAGTTGTAAACTTCTTTTGTACAGGAGTAAAGTGAGACACGTGTGTTTTATTGCAAGTACTGTACGAATAAGCATCGGCTAACTC
>GV2UCFN02GIUER
GGTGCGTAACACGTATACAACCTACCTTCAATTGGGGGATAACCTGGAGAAATTCGGACTAATATCCCATAGTAAATAGAAGAGGCATCTTTTTTGTTTTAAAGATTTATTGATTGGAGATGGGTATGCGTAGGATTAGCTAGTTGGTAAGGTAACGGCTTACCAAGGCGACGATCCTTAGGGGTTCTGAGAGGAAGGTCCCCCACACTGGTACTGAGACACGGACCAGACTCCTACGGGAGGCAGCAGTGAGGAATATTGGTCAATGGTCGAGAGACTGAACCAGCCAAGTCGCGTGAAGGAAGACGGCTCTATGAGTTGTAAACTTCTTTTGTACAGGAGTAAAGTGAGACACGTGTGTTTTATTGCAAGTACTGTACGAATAAGCATCGGCTAACTC
>GV2UCFN02IKDI6
GGTGCGTAACACGTATACAACCTACCTTCAATTGGGGGATAACCTGGAGAAATTCGGACTAATATCCCATAGTAAATAGAAGAGGCATCTTTTTTGTTTTAAAGATTTATTGATTGGAGATGGGTATGCGTAGGATTAGCTAGTTGGTAAGGTAACGGCTTACCAAGGCGACGATCCTTAGGGGTTCTGAGAGGAAGGTCCCCCACACTGGTACTGAGACACGGACCAGACTCCTACGGGAGGCAGCAGTGAGGAATATTGGTCAATGGTCGAGAGACTGAACCAGCCAAGTCGCGTGAAGGAAGACGGCTCTATGAGTTGTAAACTTCTTTTGTACAGGAGTAAAGTGAGACACGTGTGTTTTATTGCAAGTACTGTACGAATAAGCATCGGCTAACTC
>GV2UCFN02GX2BC
GGTGCGTAACACGTATACAACCTACCTTCAATTGGGGGATAACCTGGAGAAATTCGGACTAATATCCCATAGTAAATAGAAGAGGCATCTTTTTTGTTTTAAAGATTTATTGATTGGAGATGGGTATGCGTAGGATTAGCTAGTTGGTAAGGTAACGGCTTACCAAGGCGACGATCCTTAGGGGTTCTGAGAGGAAGGTCCCCCACACTGGTACTGAGACACGGACCAGACTCCTACGGGAGGCAGCAGTGAGGAATATTGGTCAATGGTCGAGAGACTGAACCAGCCAAGTCGCGTGAAGGAAGACGGCTCTATGAGTTGTAAACTTCTTTTGTACAGGAGTAAAGTGAGACACGTGTGTTTTATTGCAAGTACTGTACGAATAAGCATCGGCTAACTC
>GV2UCFN02IJT41
GGTGCGTAACACGTATACAACCTACCTTCAATTGGGGGATAACCTGGAGAAATTCGGACTAATATCCCATAGTAAATAGAAGAGGCATCTTTTTTGTTTTAAAGATTTATTGATTGGAGATGGGTATGCGTAGGATTAGCTAGTTGGTAAGGTAACGGCTTACCAAGGCGACGATCCTTAGGGGTTCTGAGAGGAAGGTCCCCCACACTGGTACTGAGACACGGACCAGACTCCTACGGGAGGCAGCAGTGAGGAATATTGGTCAATGGTCGAGAGACTGAACCAGCCAAGTCGCGTGAAGGAAGACGGCTCTATGAGTTGTAAACTTCTTTTGTACAGGAGTAAAGTGAGACACGTGTGTTTTATTGCAAGTACTGTACGAATAAGCATCGGCTAACTC
>GV2UCFN02HNJ23
GGTGCGTAACACGTATACAACCTACCTTCAATTGGGGGATAACCTGGAGAAATTCGGACTAATATCCCATAGTAAATAGAAGAGGCATCTTTTTTGTTTTAAAGATTTATTGATTGGAGATGGGTATGCGTAGGATTAGCTAGTTGGTAAGGTAACGGCTTACCAAGGCGACGATCCTTAGGGGTTCTGAGAGGAAGGTCCCCCACACTGGTACTGAGACACGGACCAGACTCCTACGGGAGGCAGCAGTGAGGAATATTGGTCAATGGTCGAGAGACTGAACCAGCCAAGTCGCGTGAAGGAAGACGGCTCTATGAGTTGTAAACTTCTTTTGTACAGGAGTAAAGTGAGACACGTGTGTTTTATTGCAAGTACTGTACGAATAAGCATCGGCTAACTC
>GV2UCFN02G0JCA
GGTGCGTAACACGTATACAACCTACCTTCAATTGGGGGATAACCTGGAGAAATTCGGACTAATATCCCATAGTAAATAGAAGAGGCATCTTTTTTGTTTTAAAGATTTATTGATTGGAGATGGGTATGCGTAGGATTAGCTAGTTGGTAAGGTAACGGCTTACCAAGGCGACGATCCTTAGGGGTTCTGAGAGGAAGGTCCCCCACACTGGTACTGAGACACGGACCAGACTCCTACGGGAGGCAGCAGTGAGGAATATTGGTCAATGGTCGAGAGACTGAACCAGCCAAGTCGCGTGAAGGAAGACGGCTCTATGAGTTGTAAACTTCTTTTGTACAGGAGTAAAGTGAGACACGTGTGTTTTATTGCAAGTACTGTACGAATAAGCATCGGCTAACTC
>GV2UCFN02IBA5L
GGTGCGTAACACGTATACAACCTACCTTCAATTGGGGGATAACCTGGAGAAATTCGGACTAATATCCCATAGTAAATAGAAGAGGCATCTTTTTTGTTTTAAAGATTTATTGATTGGAGATGGGTATGCGTAGGATTAGCTAGTTGGTAAGGTAACGGCTTACCAAGGCGACGATCCTTAGGGGTTCTGAGAGGAAGGTCCCCCACACTGGTACTGAGACACGGACCAGACTCCTACGGGAGGCAGCAGTGAGGAATATTGGTCAATGGTCGAGAGACTGAACCAGCCAAGTCGCGTGAAGGAAGACGGCTCTATGAGTTGTAAACTTCTTTTGTACAGGAGTAAAGTGAGACACGTGTGTTTTATTGCAAGTACTGTACGAATAAGCATCGGCTAACTC
>GV2UCFN02GYJAL
GGTGCGTAACACGTATACAACCTACCTTCAATTGGGGGATAACCTGGAGAAATTCGGACTAATATCCCATAGTAAATAGAAGAGGCATCTTTTTTGTTTTAAAGATTTATTGATTGGAGATGGGTATGCGTAGGATTAGCTAGTTGGTAAGGTAACGGCTTACCAAGGCGACGATCCTTAGGGGTTCTGAGAGGAAGGTCCCCCACACTGGTACTGAGACACGGACCAGACTCCTACGGGAGGCAGCAGTGAGGAATATTGGTCAATGGTCGAGAGACTGAACCAGCCAAGTCGCGTGAAGGAAGACGGCTCTATGAGTTGTAAACTTCTTTTGTACAGGAGTAAAGTGAGACACGTGTGTTTTATTGCAAGTACTGTACGAATAAGCATCGGCTAACTC
>GV2UCFN02JXWEA
GGTGCGTAACACGTATACAACCTACCTTCAATTGGGGGATAACCTGGAGAAATTCGGACTAATATCCCATAGTAAATAGAAGAGGCATCTTTTTTGTTTTAAAGATTTATTGATTGGAGATGGGTATGCGTAGGATTAGCTAGTTGGTAAGGTAACGGCTTACCAAGGCGACGATCCTTAGGGGTTCTGAGAGGAAGGTCCCCCACACTGGTACTGAGACACGGACCAGACTCCTACGGGAGGCAGCAGTGAGGAATATTGGTCAATGGTCGAGAGACTGAACCAGCCAAGTCGCGTGAAGGAAGACGGCTCTATGAGTTGTAAACTTCTTTTGTACAGGAGTAAAGTGAGACACGTGTGTTTTATTGCAAGTACTGTACGAATAAGCATCGGCTAACTC
>GV2UCFN02I0PXJ
GGTGCGTAACACGTATACAACCTACCTTCAATTGGGGGATAACCTGGAGAAATTCGGACTAATATCCCATAGTAAATAGAAGAGGCATCTTTTTTGTTTTAAAGATTTATTGATTGGAGATGGGTATGCGTAGGATTAGCTAGTTGGTAAGGTAACGGCTTACCAAGGCGACGATCCTTAGGGGTTCTGAGAGGAAGGTCCCCCACACTGGTACTGAGACACGGACCAGACTCCTACGGGAGGCAGCAGTGAGGAATATTGGTCAATGGTCGAGAGACTGAACCAGCCAAGTCGCGTGAAGGAAGACGGCTCTATGAGTTGTAAACTTCTTTTGTACAGGAGTAAAGTGAGACACGTGTGTTTTATTGCAAGTACTGTACGAATAAGCATCGGCTAACTC
>GV2UCFN02GIQMI
GGTGCGTAACACGTATACAACCTACCTTCAATTGGGGGATAACCTGGAGAAATTCGGACTAATATCCCATAGTAAATAGAAGAGGCATCTTTTTTGTTTTAAAGATTTATTGATTGGAGATGGGTATGCGTAGGATTAGCTAGTTGGTAAGGTAACGGCTTACCAAGGCGACGATCCTTAGGGGTTCTGAGAGGAAGGTCCCCCACACTGGTACTGAGACACGGACCAGACTCCTACGGGAGGCAGCAGTGAGGAATATTGGTCAATGGTCGAGAGACTGAACCAGCCAAGTCGCGTGAAGGAAGACGGCTCTATGAGTTGTAAACTTCTTTTGTACAGGAGTAAAGTGAGACACGTGTGTTTTATTGCAAGTACTGTACGAATAAGCATCGGCTAACTC
>GV2UCFN02G06EV
GGTGCGTAACACGTATACAACCTACCTTCAATTGGGGGATAACCTGGAGAAATTCGGACTAATATCCCATAGTAAATAGAAGAGGCATCTTTTTTGTTTTAAAGATTTATTGATTGGAGATGGGTATGCGTAGGATTAGCTAGTTGGTAAGGTAACGGCTTACCAAGGCGACGATCCTTAGGGGTTCTGAGAGGAAGGTCCCCCACACTGGTACTGAGACACGGACCAGACTCCTACGGGAGGCAGCAGTGAGGAATATTGGTCAATGGTCGAGAGACTGAACCAGCCAAGTCGCGTGAAGGAAGACGGCTCTATGAGTTGTAAACTTCTTTTGTACAGGAGTAAAGTGAGACACGTGTGTTTTATTGCAAGTACTGTACGAATAAGCATCGGCTAACTC
>GV2UCFN02G4BLX
GGTGCGTAACACGTATACAACCTACCTTCAATTGGGGGATAACCTGGAGAAATTCGGACTAATATCCCATAGTAAATAGAAGAGGCATCTTTTTTGTTTTAAAGATTTATTGATTGGAGATGGGTATGCGTAGGATTAGCTAGTTGGTAAGGTAACGGCTTACCAAGGCGACGATCCTTAGGGGTTCTGAGAGGAAGGTCCCCCACACTGGTACTGAGACACGGACCAGACTCCTACGGGAGGCAGCAGTGAGGAATATTGGTCAATGGTCGAGAGACTGAACCAGCCAAGTCGCGTGAAGGAAGACGGCTCTATGAGTTGTAAACTTCTTTTGTACAGGAGTAAAGTGAGACACGTGTGTTTTATTGCAAGTACTGTACGAATAAGCATCGGCTAACTC
>GV2UCFN02GL10A
GGTGCGTAACACGTATACAACCTACCTTCAATTGGGGGATAACCTGGAGAAATTCGGACTAATATCCCATAGTAAATAGAAGAGGCATCTTTTTTGTTTTAAAGATTTATTGATTGGAGATGGGTATGCGTAGGATTAGCTAGTTGGTAAGGTAACGGCTTACCAAGGCGACGATCCTTAGGGGTTCTGAGAGGAAGGTCCCCCACACTGGTACTGAGACACGGACCAGACTCCTACGGGAGGCAGCAGTGAGGAATATTGGTCAATGGTCGAGAGACTGAACCAGCCAAGTCGCGTGAAGGAAGACGGCTCTATGAGTTGTAAACTTCTTTTGTACAGGAGTAAAGTGAGACACGTGTGTTTTATTGCAAGTACTGTACGAATAAGCATCGGCTAACTC
>GV2UCFN02I3R8Q
GGTGCGTAACACGTATACAACCTACCTTCAATTGGGGGATAACCTGGAGAAATTCGGACTAATATCCCATAGTAAATAGAAGAGGCATCTTTTTTGTTTTAAAGATTTATTGATTGGAGATGGGTATGCGTAGGATTAGCTAGTTGGTAAGGTAACGGCTTACCAAGGCGACGATCCTTAGGGGTTCTGAGAGGAAGGTCCCCCACACTGGTACTGAGACACGGACCAGACTCCTACGGGAGGCAGCAGTGAGGAATATTGGTCAATGGTCGAGAGACTGAACCAGCCAAGTCGCGTGAAGGAAGACGGCTCTATGAGTTGTAAACTTCTTTTGTACAGGAGTAAAGTGAGACACGTGTGTTTTATTGCAAGTACTGTACGAATAAGCATCGGCTAACTC
