# Supplementary material for: Investigation of the Effect of Type 2 Diabetes Mellitus on Subgingival Plaque Microbiota by High-Throughput 16S rDNA Pyrosequencing
Source: PLoS One. 2013 Apr 22;8(4):e61516. doi: 10.1371/journal.pone.0061516 (PMC3632544; doi:10.1371/journal.pone.0061516)
Supplement: File S1 — FASTA-format sequences for all the OTUs. Sequences for each OTU are provided in a FASTA-format file. (ZIP) [file pone.0061516.s004.zip › OTU.allseq/Otu0011.fasta]

>G35JFLI02GIWNC
GGTGAGTAACGCGTGGTGACCTGCCTGAAGATGGGATAGCTAGTAGAAATATTAGATAATACCGAATGTGCTCATTTACATAAGGTAAATGAGGAAAGGAGCTACGGCTCCGCTTCAGGGATGGGCCCGCGTCCCATTAGCTGGTGGTGAGGTAAAGGCTCACCAAGGCAACGATGGGTATCCGGCCTGAGAGGGTGAACGGACACATTGGGACTGAGATACGGCCCAAACTCCTACGGGAGGCAGCAGCTAAGAATCTTCCGCAATGGACGAAAGTCTGACGGAGCGACGCCGTGTGAATGAAGAAGGCCGAAAGGTTGTAAAATTCTTTTGCAGATGAAGAATAAACATAGGAGGGAATGCCTATGAGATGACGGTAATCATGCGAATAAGCCCCGGCTAATTA
>G3BZQ8102G78OA
GGTGAGTAACGCGTGGGTGACCTGCCTGAAGATGGGATAGCTAGTAGAAATATTAGATAATACCGAATGTGCTCATTTACATAAAGGTAAATGAGGAAAGGAGCTACGGCTCCGCTTCAGGATGGGCCCGCGTCCCATTTAGCTAGTTGGTGAGGTAAAGGCTCACCAAGGCAACGATGGGTATCCGGCCTGAGAGGGTGAACGGACACATTGGGACTGAGATACGGCCCAAACTCCTACGGGAGGCAGCAGCTAAGAATCTTCCGCAATGGACGAAAGTCTGACGGAGCGACGCCGTGTGAATGAAGAAAGGCCGAAAAGGTTGTAAAATTCTTTTTGCAGATGAAGAATAAACATAGGAGGGAATGCCTGTGAGATGACGGTAATCATGCGAATAAGCCCCGGCTAATTA
>G35JFLI02JYIZ0
GGTGAGTAACGCGTGGGTGACCTGCCCTGAAGATGGGATAGCTAGTAGAAAATATTAGATAATACCGAATGTGCTCATTTACATAAAGGTGAATGAGGAAAGGAGCTACGGGCTCCGCTTCAGGATGGGCCCGCGTCCCATTAGCTAGTGGTGAGGTAAAGGCCCACCAAGGCAACGATGGGTATCCGGCCTGAGAGGGTGAACGGACACATTGGGACTGAGATACGGCCCAAACTCCTACGGGAGGCAGCAGCTAAGAATCTTCCGCAATGGACGAAAGTCTGACGGAGCGACGCCGTGTGAATGAAGAAGGCCGAAAGGTTGTAAAATTCTTTTGCAGATGAAGAATAATCATAGGAGGGAATGCCTGTGAGATGACGGTAATCATGCGAATAAGCCCCGGCTAATTA
>G35JFLI02IX4I5
GGTGAGTAACGCGTGGGTGACCTGCCCTGAAGATGGGGATAGCTAGTAGAAATATTAGATAATACCGAATGTGCTCATTTACATAAAGGTAGATGAGGAAAGGGAGCTACGGGCTCCGCTTCAGGATGGGCCCGCGTCCCATTAGCTGGTTGGTGAGGTAAGGCCCACCAAGGCAACGATGGGTATCCGGCCTGAGAGGGTGAACGGACACATTGGGACTGAGATACGGCCCAAACTCCTACGGGAGGCAGCAGCTAAGAATCTTCCGCAATGGACGAAAGTCTGACGGAGCGACGCCGTGTGAATGAAGAAGGCCGAAAGGTTGTAAAATTCTTTTTGCAGATGAAGAATAATCATAGGAGGGAATGCCTGTGAGATGACGGTAATCATGCGAATAAGCCCCGGCTAATTA
>GV2UCFN02FZPKF
GGTGAGTAACGCGTGGGTGACCTGCCCTGAAGATGGGGATAGCTAGTAGAAATATTAGATAATACCGAATGTGCTCATTTACATAAAGGTGAATGAGGAAAGGAGCTACGGCTCCGCTTCAGGATGGGCCCGCGTCCCATTAGCTGGTTGGTGAGGTAAAGGCCCACCAAGGCAACGATGGGTATCCGGCCTGAGAGGGTGAACGGACACATTGGGACTGAGATACGGCCCAAACTCCTACGGGAGGCAGCAGCTAAGAATCTTCCGCAATGGACGAAAGTCTGACGGAGCGACGCCGTGTGAATGAAGAAGGCCGAAAGGTTGTAAAATTCTTTTGCAGATGAAGAATAAGGAGAAGAGGGAATGCCTGTGAGATGACGGTAATCATGCGAATAAGCCCCGGCTAATTA
>G3BZQ8102GQSKU
GGTGAGTAACGCGTGGGTGACCTGCCTGAAGATGGGATAGCTAGTAGAAATATTAGATAATACCGAATGTGCTCAGTTTACATAAGGTAAATGAGGAAAGGAGCTACGGCTCCGCTTTAGGATGGGCCCGCGTCCCATTAGCTGGTTGGTGAGGTAAAGGCTCACCAAGGCAACGATGGGTATCCGGCCTGAGAGGGTGAACGGACACATTGGGACTGAGATACGGCCCAAACTCCTACGGGAGGCAGCAGCTAAGAATCTTCCGCAATGGACGAAAGTCTGACGGAGCGACGCCGTGTGAATGAAGAAGGCCGAAAAGGTTGTAAAATTCTTTTGCAGATGAAGAATAATCATAGGAGGGAATGCCTGTGAGATGACGGTAATCATGCGAATAAGCCCCGGCTAATTA
>G3BZQ8102JBHEN
GGTGAGTAACGCGTGGGTGACCTGCCCTGAAGATGGGGATAGCTAGTAGAAATATTAGATAATACCGAATGTGCTCATTTACATAAAGGTAAATGAGGAAAGGAGCTACGGCTCCGCTTTAGGATGGGCCCGCGTCCCATTAGCTGGTTGGTGAGGTAAAGGCCCACCAAGGCAACGATGGGTATCCGGCCTGAGAGGGTGAACGGACACATTGGGACTGAGATACGGCCCAAACTCCTACGGGAGGCAGCAGCTAAGAATCTTCCGCAATGGACGAAAGTCTGACGGAGCGACGCCGTGTGAATGAAGAAGGCCGAAAAGGTTGTAAAATTCTTTTGCAGATGAAGAATAATCATAGGAGGGAATGCCTGTGAGATGACGGTAATCATGCGAATAAGCCCCGGCTAATTA
>G3BZQ8102GD98P
GGTGAGTAACGCGTGGGTGACCTGCCCTGAAGATGGGGATAGCTAGTAGAAATATTAGATAATACCGAATGTGCTCATTTACATAAGGTAAATGAGGAAAGGAGCTACGGCTCCGCTTTAGGATGGGCCCGCGTCCCATTAGCTGGTTGGTGAGGTAAAGGCTCACCAAGGCAACGATGGGTATCCGGCCTGAGAGGGTGAACGGACACATTGGGACTGAGATACGGCCCAAACTCCTACGGGAGGCAGCAGCTAAGAATCTTCCGCAATGGACGAAAGTCTGACGGAGCGACGCCGTGTGAATGAAGAAGGCCGAAAAGGTTGTAAAATTCTTTTGCAGATGAAGAATAATCATAGGAGGGAATGCCTGTGAGATGACGGTAATCATGCGAATAAGCCCCGGCTAATTA
>G3BZQ8102G7WQZ
GGTGAGTAACGCGTGGGTGACCTGCCCTGAAGATGGGGATAGCTAGTAGAAATATTAGATAATACCGAATGTGCTCATTTACATAAGGTAAATGAGGAAAGGAGCTACGGCTCCGCTTTAGGATGGGCCCGCGTCCCATTAGCTGGTTGGTGAGGTAAAGGCTCACCAAGGCAACGATGGGTATCCGGCCTGAGAGGGTGAACGGACACATTGGGACTGAGATACGGCCCAAACTCCTACGGGAGGCAGCAGCTAAGAATCTTCCGCAATGGACGAAAGTCTGACGGAGCGACGCCGTGTGAATGAAGAAGGCCGAAAAGGTTGTAAAATTCTTTTGCAGATGAAGAATAATCATAGGAGGGAATGCCTGTGAGATGACGGTAATCATGCGAATAAGCCCCGGCTAATTA
>G35JFLI02F8ARJ
GGTGAGTAACGCGTGGGTGACCTGCCCTGAAGATGGGGATAGCTAGTAGAAATATTAGATAATACCGAATGTGCTCATTTACATAAGGTAAATGAGGAAAGGAGCTACGGCTCCGCTTTAGGATGGGCCCGCGTCCCATTAGCTGGTTGGTGAGGTAAAGGCTCACCAAGGCAACGATGGGTATCCGGCCTGAGAGGGTGAACGGACACATTGGGACTGAGATACGGCCCAAACTCCTACGGGAGGCAGCAGCTAAGAATCTTCCGCAATGGACGAAAGTCTGACGGAGCGACGCCGTGTGAATGAAGAAGGCCGAAAAGGTTGTAAAATTCTTTTGCAGATGAAGAATAATCATAGGAGGGAATGCCTGTGAGATGACGGTAATCATGCGAATAAGCCCCGGCTAATTA
>G3BZQ8102GN7Q8
GGTGAGTAACGCGTGGGTGACCTGCCCTGAAGATGGGGATAGCTAGTAGAATATTAGATAATACCGAATGTGCTCATTTACATAAAGGTAAATGAGGAAAGGAGCTACGGCTCCGCTTTAGGATGGGCCCGCGTCCCATTAGCTAAGTTGGTGAGGTAAAGGCTCACCAAGGCAACGATGGGTATCCGGCCTGAGAGGGTGAACGGACACATTGGGACTGAGATACGGCCCAAACTCCTACGGGAGGCAGCAGCTAAGAATCTTCCGCAATGGACGAAAGTCTGACGGAGCGACGCCGTGTGAATGAAGAAGGCCGAAAGGTTGTAAAATTCTTTTGCAGATGAAGAATAAACATAGGAGGGAATGCCTGTGAGATGACGGTAATCATGCGAATAAGCCCCGGCTAATTA
>G3BZQ8102HILI1
GGTGAGTAACGCGTGGGTGACCTGCCCTGAAGATGGGGATAGCTAGTAGAATATTAGATAATACCGAATGTGCTCATTTACATAAAGGTAAATGAGGAAAGGAGCTACGGCTCCGCTTTAGGATGGGCCCGCGTCCCATTAGCTAAGTTGGTGAGGTAAAGGCTCACCAAGGCAACGATGGGTATCCGGCCTGAGAGGGTGAACGGACACATTGGGACTGAGATACGGCCCAAACTCCTACGGGAGGCAGCAGCTAAGAATCTTCCGCAATGGACGAAAGTCTGACGGAGCGACGCCGTGTGAATGAAGAAGGCCGAAAGGTTGTAAAATTCTTTTGCAGATGAAGAATAAACATAGGAGGGAATGCCTGTGAGATGACGGTAATCATGCGAATAAGCCCCGGCTAATTA
>G3BZQ8102H4JWR
GGTGAGTAACGCGTGGGTGACCTGCCCTGAAGATGGGGATAGCTAGTAGAATATTAGATAATACCGAATGTGCTCATTTACATAAAGGTAAATGAGGAAAGGAGCTACGGCTCCGCTTTAGGATGGGCCCGCGTCCCATTAGCTAAGTTGGTGAGGTAAAGGCTCACCAAGGCAACGATGGGTATCCGGCCTGAGAGGGTGAACGGACACATTGGGACTGAGATACGGCCCAAACTCCTACGGGAGGCAGCAGCTAAGAATCTTCCGCAATGGACGAAAGTCTGACGGAGCGACGCCGTGTGAATGAAGAAGGCCGAAAGGTTGTAAAATTCTTTTGCAGATGAAGAATAAACATAGGAGGGAATGCCTGTGAGATGACGGTAATCATGCGAATAAGCCCCGGCTAATTA
>G3BZQ8102F8T5U
GGTGAGTAACGCGTGGGTGACCTGCCCTGAAGATGGGGATAGCTAGTAGAATATTAGATAATACCGAATGTGCTCATTTACATAAAGGTAAATGAGGAAAGGAGCTACGGCTCCGCTTTAGGATGGGCCCGCGTCCCATTAGCTAAGTTGGTGAGGTAAAGGCTCACCAAGGCAACGATGGGTATCCGGCCTGAGAGGGTGAACGGACACATTGGGACTGAGATACGGCCCAAACTCCTACGGGAGGCAGCAGCTAAGAATCTTCCGCAATGGACGAAAGTCTGACGGAGCGACGCCGTGTGAATGAAGAAGGCCGAAAGGTTGTAAAATTCTTTTGCAGATGAAGAATAAACATAGGAGGGAATGCCTGTGAGATGACGGTAATCATGCGAATAAGCCCCGGCTAATTA
>G3BZQ8102G1IPL
GGTGAGTAACGCGTGGGTGACCTGCCCTGAAGATGGGGATAGCTAGTAGAATATTAGATAATACCGAATGTGCTCATTTACATAAAGGTAAATGAGGAAAGGAGCTACGGCTCCGCTTTAGGATGGGCCCGCGTCCCATTAGCTAAGTTGGTGAGGTAAAGGCTCACCAAGGCAACGATGGGTATCCGGCCTGAGAGGGTGAACGGACACATTGGGACTGAGATACGGCCCAAACTCCTACGGGAGGCAGCAGCTAAGAATCTTCCGCAATGGACGAAAGTCTGACGGAGCGACGCCGTGTGAATGAAGAAGGCCGAAAGGTTGTAAAATTCTTTTGCAGATGAAGAATAAACATAGGAGGGAATGCCTGTGAGATGACGGTAATCATGCGAATAAGCCCCGGCTAATTA
>G3BZQ8102H0AHG
GGTGAGTAACGCGTGGGTGACCTGCCCTGAAGATGGGGATAGCTAGTAGAATATTAGATAATACCGAATGTGCTCATTTACATAAAGGTAAATGAGGAAAGGAGCTACGGCTCCGCTTTAGGATGGGCCCGCGTCCCATTAGCTAAGTTGGTGAGGTAAAGGCTCACCAAGGCAACGATGGGTATCCGGCCTGAGAGGGTGAACGGACACATTGGGACTGAGATACGGCCCAAACTCCTACGGGAGGCAGCAGCTAAGAATCTTCCGCAATGGACGAAAGTCTGACGGAGCGACGCCGTGTGAATGAAGAAGGCCGAAAGGTTGTAAAATTCTTTTGCAGATGAAGAATAAACATAGGAGGGAATGCCTGTGAGATGACGGTAATCATGCGAATAAGCCCCGGCTAATTA
>G35JFLI02JZ6LN
GGTGAGTAACGCGTGGGTGACCTGCCCTGAAGATGGGGATAGCTAGTAGAATATTAGATAATACCGAATGTGCTCATTTACATAAAGGTAAATGAGGAAAGGAGCTACGGCTCCGCTTTAGGATGGGCCCGCGTCCCATTAGCTAAGTTGGTGAGGTAAAGGCTCACCAAGGCAACGATGGGTATCCGGCCTGAGAGGGTGAACGGACACATTGGGACTGAGATACGGCCCAAACTCCTACGGGAGGCAGCAGCTAAGAATCTTCCGCAATGGACGAAAGTCTGACGGAGCGACGCCGTGTGAATGAAGAAGGCCGAAAGGTTGTAAAATTCTTTTGCAGATGAAGAATAAACATAGGAGGGAATGCCTGTGAGATGACGGTAATCATGCGAATAAGCCCCGGCTAATTA
>G35JFLI02I70RX
GGTGAGTAACGCGTGGGTGACCTGCCCTGAAGATGGGGATAGCTAGTAGAATATTAGATAATACCGAATGTGCTCATTTACATAAAGGTAAATGAGGAAAGGAGCTACGGCTCCGCTTTAGGATGGGCCCGCGTCCCATTAGCTAAGTTGGTGAGGTAAAGGCTCACCAAGGCAACGATGGGTATCCGGCCTGAGAGGGTGAACGGACACATTGGGACTGAGATACGGCCCAAACTCCTACGGGAGGCAGCAGCTAAGAATCTTCCGCAATGGACGAAAGTCTGACGGAGCGACGCCGTGTGAATGAAGAAGGCCGAAAGGTTGTAAAATTCTTTTGCAGATGAAGAATAAACATAGGAGGGAATGCCTGTGAGATGACGGTAATCATGCGAATAAGCCCCGGCTAATTA
>G35JFLI02HY1TF
GGTGAGTAACGCGTGGGTGACCTGCCCTGAAGATGGGGATAGCTAGTAGAATATTAGATAATACCGAATGTGCTCATTTACATAAAGGTAAATGAGGAAAGGAGCTACGGCTCCGCTTTAGGATGGGCCCGCGTCCCATTAGCTAAGTTGGTGAGGTAAAGGCTCACCAAGGCAACGATGGGTATCCGGCCTGAGAGGGTGAACGGACACATTGGGACTGAGATACGGCCCAAACTCCTACGGGAGGCAGCAGCTAAGAATCTTCCGCAATGGACGAAAGTCTGACGGAGCGACGCCGTGTGAATGAAGAAGGCCGAAAGGTTGTAAAATTCTTTTGCAGATGAAGAATAAACATAGGAGGGAATGCCTGTGAGATGACGGTAATCATGCGAATAAGCCCCGGCTAATTA
>G35JFLI02GAPB0
GGTGAGTAACGCGTGGGTGACCTGCCCTGAAGATGGGGATAGCTAGTAGAATATTAGATAATACCGAATGTGCTCATTTACATAAAGGTAAATGAGGAAAGGAGCTACGGCTCCGCTTTAGGATGGGCCCGCGTCCCATTAGCTAAGTTGGTGAGGTAAAGGCTCACCAAGGCAACGATGGGTATCCGGCCTGAGAGGGTGAACGGACACATTGGGACTGAGATACGGCCCAAACTCCTACGGGAGGCAGCAGCTAAGAATCTTCCGCAATGGACGAAAGTCTGACGGAGCGACGCCGTGTGAATGAAGAAGGCCGAAAGGTTGTAAAATTCTTTTGCAGATGAAGAATAAACATAGGAGGGAATGCCTGTGAGATGACGGTAATCATGCGAATAAGCCCCGGCTAATTA
>G35JFLI02JDI8K
GGTGAGTAACGCGTGGGTGACCTGCCCTGAAGATGGGGATAGCTAGTAGAATATTAGATAATACCGAATGTGCTCATTTACATAAAGGTAAATGAGGAAAGGAGCTACGGCTCCGCTTTAGGATGGGCCCGCGTCCCATTAGCTAAGTTGGTGAGGTAAAGGCTCACCAAGGCAACGATGGGTATCCGGCCTGAGAGGGTGAACGGACACATTGGGACTGAGATACGGCCCAAACTCCTACGGGAGGCAGCAGCTAAGAATCTTCCGCAATGGACGAAAGTCTGACGGAGCGACGCCGTGTGAATGAAGAAGGCCGAAAGGTTGTAAAATTCTTTTGCAGATGAAGAATAAACATAGGAGGGAATGCCTGTGAGATGACGGTAATCATGCGAATAAGCCCCGGCTAATTA
>G35JFLI02H82HB
GGTGAGTAACGCGTGGGTGACCTGCCCTGAAGATGGGGATAGCTAGTAGAATATTAGATAATACCGAATGTGCTCATTTACATAAAGGTAAATGAGGAAAGGAGCTACGGCTCCGCTTTAGGATGGGCCCGCGTCCCATTAGCTAAGTTGGTGAGGTAAAGGCTCACCAAGGCAACGATGGGTATCCGGCCTGAGAGGGTGAACGGACACATTGGGACTGAGATACGGCCCAAACTCCTACGGGAGGCAGCAGCTAAGAATCTTCCGCAATGGACGAAAGTCTGACGGAGCGACGCCGTGTGAATGAAGAAGGCCGAAAGGTTGTAAAATTCTTTTGCAGATGAAGAATAAACATAGGAGGGAATGCCTGTGAGATGACGGTAATCATGCGAATAAGCCCCGGCTAATTA
>G35JFLI02JHHTY
GGTGAGTAACGCGTGGGTGACCTGCCCTGAAGATGGGGATAGCTAGTAGAATATTAGATAATACCGAATGTGCTCATTTACATAAAGGTAAATGAGGAAAGGAGCTACGGCTCCGCTTTAGGATGGGCCCGCGTCCCATTAGCTAAGTTGGTGAGGTAAAGGCTCACCAAGGCAACGATGGGTATCCGGCCTGAGAGGGTGAACGGACACATTGGGACTGAGATACGGCCCAAACTCCTACGGGAGGCAGCAGCTAAGAATCTTCCGCAATGGACGAAAGTCTGACGGAGCGACGCCGTGTGAATGAAGAAGGCCGAAAGGTTGTAAAATTCTTTTGCAGATGAAGAATAAACATAGGAGGGAATGCCTGTGAGATGACGGTAATCATGCGAATAAGCCCCGGCTAATTA
>G35JFLI02HKIT2
GGTGAGTAACGCGTGGGTGACCTGCCCTGAAGATGGGGATAGCTAGTAGAATATTAGATAATACCGAATGTGCTCATTTACATAAAGGTAAATGAGGAAAGGAGCTACGGCTCCGCTTTAGGATGGGCCCGCGTCCCATTAGCTAAGTTGGTGAGGTAAAGGCTCACCAAGGCAACGATGGGTATCCGGCCTGAGAGGGTGAACGGACACATTGGGACTGAGATACGGCCCAAACTCCTACGGGAGGCAGCAGCTAAGAATCTTCCGCAATGGACGAAAGTCTGACGGAGCGACGCCGTGTGAATGAAGAAGGCCGAAAGGTTGTAAAATTCTTTTGCAGATGAAGAATAAACATAGGAGGGAATGCCTGTGAGATGACGGTAATCATGCGAATAAGCCCCGGCTAATTA
>G35JFLI02IVD0M
GGTGAGTAACGCGTGGGTGACCTGCCCTGAAGATGGGGATAGCTAGTAGAATATTAGATAATACCGAATGTGCTCATTTACATAAAGGTAAATGAGGAAAGGAGCTACGGCTCCGCTTTAGGATGGGCCCGCGTCCCATTAGCTAAGTTGGTGAGGTAAAGGCTCACCAAGGCAACGATGGGTATCCGGCCTGAGAGGGTGAACGGACACATTGGGACTGAGATACGGCCCAAACTCCTACGGGAGGCAGCAGCTAAGAATCTTCCGCAATGGACGAAAGTCTGACGGAGCGACGCCGTGTGAATGAAGAAGGCCGAAAGGTTGTAAAATTCTTTTGCAGATGAAGAATAAACATAGGAGGGAATGCCTGTGAGATGACGGTAATCATGCGAATAAGCCCCGGCTAATTA
>G35JFLI02I2W8L
GGTGAGTAACGCGTGGGTGACCTGCCCTGAAGATGGGGATAGCTAGTAGAATATTAGATAATACCGAATGTGCTCATTTACATAAAGGTAAATGAGGAAAGGAGCTACGGCTCCGCTTTAGGATGGGCCCGCGTCCCATTAGCTAAGTTGGTGAGGTAAAGGCTCACCAAGGCAACGATGGGTATCCGGCCTGAGAGGGTGAACGGACACATTGGGACTGAGATACGGCCCAAACTCCTACGGGAGGCAGCAGCTAAGAATCTTCCGCAATGGACGAAAGTCTGACGGAGCGACGCCGTGTGAATGAAGAAGGCCGAAAGGTTGTAAAATTCTTTTGCAGATGAAGAATAAACATAGGAGGGAATGCCTGTGAGATGACGGTAATCATGCGAATAAGCCCCGGCTAATTA
>G35JFLI02GVAF7
GGTGAGTAACGCGTGGGTGACCTGCCCTGAAGATGGGGATAGCTAGTAGAATATTAGATAATACCGAATGTGCTCATTTACATAAAGGTAAATGAGGAAAGGAGCTACGGCTCCGCTTTAGGATGGGCCCGCGTCCCATTAGCTAAGTTGGTGAGGTAAAGGCTCACCAAGGCAACGATGGGTATCCGGCCTGAGAGGGTGAACGGACACATTGGGACTGAGATACGGCCCAAACTCCTACGGGAGGCAGCAGCTAAGAATCTTCCGCAATGGACGAAAGTCTGACGGAGCGACGCCGTGTGAATGAAGAAGGCCGAAAGGTTGTAAAATTCTTTTGCAGATGAAGAATAAACATAGGAGGGAATGCCTGTGAGATGACGGTAATCATGCGAATAAGCCCCGGCTAATTA
>G35JFLI02HU83K
GGTGAGTAACGCGTGGGTGACCTGCCCTGAAGATGGGGATAGCTAGTAGAATATTAGATAATACCGAATGTGCTCATTTACATAAAGGTAAATGAGGAAAGGAGCTACGGCTCCGCTTTAGGATGGGCCCGCGTCCCATTAGCTAAGTTGGTGAGGTAAAGGCTCACCAAGGCAACGATGGGTATCCGGCCTGAGAGGGTGAACGGACACATTGGGACTGAGATACGGCCCAAACTCCTACGGGAGGCAGCAGCTAAGAATCTTCCGCAATGGACGAAAGTCTGACGGAGCGACGCCGTGTGAATGAAGAAGGCCGAAAGGTTGTAAAATTCTTTTGCAGATGAAGAATAAACATAGGAGGGAATGCCTGTGAGATGACGGTAATCATGCGAATAAGCCCCGGCTAATTA
>G35JFLI02HN0CP
GGTGAGTAACGCGTGGGTGACCTGCCCTGAAGATGGGGATAGCTAGTAGAATATTAGATAATACCGAATGTGCTCATTTACATAAAGGTAAATGAGGAAAGGAGCTACGGCTCCGCTTTAGGATGGGCCCGCGTCCCATTAGCTAAGTTGGTGAGGTAAAGGCTCACCAAGGCAACGATGGGTATCCGGCCTGAGAGGGTGAACGGACACATTGGGACTGAGATACGGCCCAAACTCCTACGGGAGGCAGCAGCTAAGAATCTTCCGCAATGGACGAAAGTCTGACGGAGCGACGCCGTGTGAATGAAGAAGGCCGAAAGGTTGTAAAATTCTTTTGCAGATGAAGAATAAACATAGGAGGGAATGCCTGTGAGATGACGGTAATCATGCGAATAAGCCCCGGCTAATTA
>G35JFLI02G7SCU
GGTGAGTAACGCGTGGGTGACCTGCCCTGAAGATGGGGATAGCTAGTAGAATATTAGATAATACCGAATGTGCTCATTTACATAAAGGTAAATGAGGAAAGGAGCTACGGCTCCGCTTTAGGATGGGCCCGCGTCCCATTAGCTAAGTTGGTGAGGTAAAGGCTCACCAAGGCAACGATGGGTATCCGGCCTGAGAGGGTGAACGGACACATTGGGACTGAGATACGGCCCAAACTCCTACGGGAGGCAGCAGCTAAGAATCTTCCGCAATGGACGAAAGTCTGACGGAGCGACGCCGTGTGAATGAAGAAGGCCGAAAGGTTGTAAAATTCTTTTGCAGATGAAGAATAAACATAGGAGGGAATGCCTGTGAGATGACGGTAATCATGCGAATAAGCCCCGGCTAATTA
>G35JFLI02HDTFM
GGTGAGTAACGCGTGGGTGACCTGCCCTGAAGATGGGGATAGCTAGTAGAATATTAGATAATACCGAATGTGCTCATTTACATAAAGGTAAATGAGGAAAGGAGCTACGGCTCCGCTTTAGGATGGGCCCGCGTCCCATTAGCTAAGTTGGTGAGGTAAAGGCTCACCAAGGCAACGATGGGTATCCGGCCTGAGAGGGTGAACGGACACATTGGGACTGAGATACGGCCCAAACTCCTACGGGAGGCAGCAGCTAAGAATCTTCCGCAATGGACGAAAGTCTGACGGAGCGACGCCGTGTGAATGAAGAAGGCCGAAAGGTTGTAAAATTCTTTTGCAGATGAAGAATAAACATAGGAGGGAATGCCTGTGAGATGACGGTAATCATGCGAATAAGCCCCGGCTAATTA
>G35JFLI02F76I9
GGTGAGTAACGCGTGGGTGACCTGCCCTGAAGATGGGGATAGCTAGTAGAATATTAGATAATACCGAATGTGCTCATTTACATAAAGGTAAATGAGGAAAGGAGCTACGGCTCCGCTTTAGGATGGGCCCGCGTCCCATTAGCTAAGTTGGTGAGGTAAAGGCTCACCAAGGCAACGATGGGTATCCGGCCTGAGAGGGTGAACGGACACATTGGGACTGAGATACGGCCCAAACTCCTACGGGAGGCAGCAGCTAAGAATCTTCCGCAATGGACGAAAGTCTGACGGAGCGACGCCGTGTGAATGAAGAAGGCCGAAAGGTTGTAAAATTCTTTTGCAGATGAAGAATAAACATAGGAGGGAATGCCTGTGAGATGACGGTAATCATGCGAATAAGCCCCGGCTAATTA
>G35JFLI02IYS1J
GGTGAGTAACGCGTGGGTGACCTGCCCTGAAGATGGGGATAGCTAGTAGAATATTAGATAATACCGAATGTGCTCATTTACATAAAGGTAAATGAGGAAAGGAGCTACGGCTCCGCTTTAGGATGGGCCCGCGTCCCATTAGCTAAGTTGGTGAGGTAAAGGCTCACCAAGGCAACGATGGGTATCCGGCCTGAGAGGGTGAACGGACACATTGGGACTGAGATACGGCCCAAACTCCTACGGGAGGCAGCAGCTAAGAATCTTCCGCAATGGACGAAAGTCTGACGGAGCGACGCCGTGTGAATGAAGAAGGCCGAAAGGTTGTAAAATTCTTTTGCAGATGAAGAATAAACATAGGAGGGAATGCCTGTGAGATGACGGTAATCATGCGAATAAGCCCCGGCTAATTA
>G35JFLI02JRKP6
GGTGAGTAACGCGTGGGTGACCTGCCCTGAAGATGGGGATAGCTAGTAGAATATTAGATAATACCGAATGTGCTCATTTACATAAAGGTAAATGAGGAAAGGAGCTACGGCTCCGCTTTAGGATGGGCCCGCGTCCCATTAGCTAAGTTGGTGAGGTAAAGGCTCACCAAGGCAACGATGGGTATCCGGCCTGAGAGGGTGAACGGACACATTGGGACTGAGATACGGCCCAAACTCCTACGGGAGGCAGCAGCTAAGAATCTTCCGCAATGGACGAAAGTCTGACGGAGCGACGCCGTGTGAATGAAGAAGGCCGAAAGGTTGTAAAATTCTTTTGCAGATGAAGAATAAACATAGGAGGGAATGCCTGTGAGATGACGGTAATCATGCGAATAAGCCCCGGCTAATTA
>G35JFLI02HJ5V4
GGTGAGTAACGCGTGGGTGACCTGCCCTGAAGATGGGGATAGCTAGTAGAATATTAGATAATACCGAATGTGCTCATTTACATAAAGGTAAATGAGGAAAGGAGCTACGGCTCCGCTTTAGGATGGGCCCGCGTCCCATTAGCTAAGTTGGTGAGGTAAAGGCTCACCAAGGCAACGATGGGTATCCGGCCTGAGAGGGTGAACGGACACATTGGGACTGAGATACGGCCCAAACTCCTACGGGAGGCAGCAGCTAAGAATCTTCCGCAATGGACGAAAGTCTGACGGAGCGACGCCGTGTGAATGAAGAAGGCCGAAAGGTTGTAAAATTCTTTTGCAGATGAAGAATAAACATAGGAGGGAATGCCTGTGAGATGACGGTAATCATGCGAATAAGCCCCGGCTAATTA
>G35JFLI02HGOCR
GGTGAGTAACGCGTGGGTGACCTGCCTGAAGATGGGATAGCTAGTAGAAATATTAGATAATACCGAATGTGCTCATTTACATAAAGGTAAATGAGGAAAGGAGCTACGGCTCCGCTTCAGGATGGGCCCGCGTCCCATTAGCTGGTTGGTGAGGTAAAGGCTCACCAAGGCAACGATGGGTATCCGGCCTGAGAGGGTGAACGGACACATTGGGACTGAGATACGGCCCAAACTCCTACGGGAGGCAGCAGCTAAGAATCTTCCGCAATGGACGAAAGTCTGACGGAGCGACGCCGTGTGAATGAAGAAGGCCGAAAGGTTGTAAAATTCTTTTGCAGATGAAGAATAAACATAGGAGGGAATGCCTGTGAGATGACGGTAATCATGCGAACTAAGCCCCGGCTAATTA
>G35JFLI02F16XH
GGTGAGTAACGCGTGGTGACCTGCCTGAAGATGGGGATAGCTAGTAGAAATATTAGATAATACCGAATGTGCTCATTTACATAAAGGTAAATGAGGAAAGGAGCTACGGCTCCGCTTTAGGATGGGCCCGCGTCCCATTAGCTAGTTGGTGAGGTAAAGGCTCACCAAGGCAACGATGGGTATCCGGCCTGAGAGGGTGAACGGACACATTGGGACTGAGATACGGCCCAAACTCCTACGGGAGGCAGCAGCTAAGAATCTTCCGCAATGGACGAAAGTCTGACGGAGCGACGCCGTGTGAATGAAGAAGGCCGAAAGGTTGTAAAATTCTTTTGCAGATGAAGAATAATCATAGGAGGGAATGCCTGTGAGATGACGGTAATCATGCGAATAAGCCCCGGCTAATTA
>G3BZQ8102JOLKP
GGTGAGTAACGCGTGGTGACCTGCCCTGAAGATGGGGATAGCTAGTAGAAATATTAGATAATACCGAATGTGCTCATTTACATAAAGGTAAATGAGGAAAGGAGCTACGGCTCCGCTTCAGGATGGGCCCGCGTCCCATTAGCTGGTTGGTGAGGTAAAGGCCCACCAAGGCAACGATGGGTATCCGGCCTGAGAGGGTGAACGGACACATTGGGACTGAGATACGGCCCAAACTCCTACGGGAGGCAGCAGCTAAGAATCTTCCGCAATGGACGAAAGTCTGACGGAGCGACGCCGTGTGAATGAAGAAAGGCCGAAAGGTTGTAAAATTCTTTTGCAGATGAAGAATAAACATAGGAGGGAATGCCTGTGAGATGACGGTAATCATGCGAATAAGCCCCGGCTAATTA
>G3BZQ8102J5HSN
GGTGAGTAACGCGTGGGTGACCTGCCCTGAAGATGGGGATAGCTAGTAGAAATATTAGATAATACCGAATGTGCTCATTTACATAAAGGTAAATGAGGAAAGGAGCTACGGCTCCGCTTCAGGATGGGCCCGCGTCCCATTAGCTGGTTGGTGAGGTAAAGGCTCACCAAGGCAACGATGGGTATCCGGCCTGAGAGGGTGAACGGACACATTGGGACTGAGATACGGCCCAAACTCCTACGGGAGGCAGCAGCTAAGAATCTTCCGCAATGGACGAAAGTCTGACGGAGCGACGCCGTGTGAATGAAGAAAGGCCGAAAGGTTGTAAAATTCTTTTTGCAGATGAAGAATAAACATAGGAGGGAATGCCTATGAGATGACGGTAATCATGCGAATAAGCCCCGGCTAATTA
>G35JFLI02JBWHL
GGTGAGTAACGCGTGGGTGACCTGCCCTGAAGATGGGGATAGCTAGTAGAAATATTAGATAATACCGAATGTGCTCATTTACATAAAGGTAAATGAGGAAAGGAGCTACGGCTCCGCTTCAGGATGGGCCCGCGTCCCATTAGCTGGTTGGTGAGGTAAAGGCTCACCAAGGCAACGATGGGTATCCGGCCTGAGAGGGTGAACGGACACATTGGGACTGAGATACGGCCCAAACTCCTACGGGAGGCAGCAGCTAAGAATCTTCCGCAATGGACGAAAGTCTGACGGAGCGACGCCGTGTGAATGAAGAAAGGCCGAAAGGTTGTAAAATTCTTTTTGCAGATGAAGAATAAACATAGGAGGGAATGCCTATGAGATGACGGTAATCATGCGAATAAGCCCCGGCTAATTA
>G3BZQ8102GK8IR
GGTGAGTAACGCGTGGGTGACCTGCCCTGAAGATGGGGATAGCTAGTAGAAATATTAGATAATACCGAATGTGCTCATTTACATAAAGGTGAATGAGGAAAGGAGCTACGGCTCCGCTTCAGGATGGGCCCGCGTCCCATTAGCTAGTTGGTGAGGTAAAGGCTCACCAAGGCAACGATGGGTATCCGGCCTGAGAGGGTGAACGGACACATTGGGACTGAGATACGGCCCAAACTCCTACGGGAGGCAGCAGCTAAGAATCTTCCGCAATGGACGAAAGTCTGACGGAGCGACGCCGTGTGAATGAAGAAGGCCGAAAGGTTGTAAAATTCTTTTGCAGATGAAGAATAATCATAGGAGGGAATGCCTATGAGATGACGGTAATCATGCGAATAAGCCCCGGCTAATTA
>G3BZQ8102H7ESK
GGTGAGTAACGCGTGGGTGACCTGCCCTGAAGATGGGGATAGCTAGTAGAAATATTAGATAATACCGAATGTGCTCATTTACATAAAGGTGAATGAGGAAAGGAGCTACGGCTCCGCTTCAGGATGGGCCCGCGTCCCATTAGCTAGTTGGTGAGGTAAAGGCTCACCAAGGCAACGATGGGTATCCGGCCTGAGAGGGTGAACGGACACATTGGGACTGAGATACGGCCCAAACTCCTACGGGAGGCAGCAGCTAAGAATCTTCCGCAATGGACGAAAGTCTGACGGAGCGACGCCGTGTGAATGAAGAAGGCCGAAAGGTTGTAAAATTCTTTTGCAGATGAAGAATAATCATAGGAGGGAATGCCTATGAGATGACGGTAATCATGCGAATAAGCCCCGGCTAATTA
>G3BZQ8102IACEV
GGTGAGTAACGCGTGGGTGACCTGCCCTGAAGATGGGGATAGCTAGTAGAAATATTAGATAATACCGAATGTGCTCATTTACATAAAGGTGAATGAGGAAAGGAGCTACGGCTCCGCTTCAGGATGGGCCCGCGTCCCATTAGCTAGTTGGTGAGGTAAAGGCTCACCAAGGCAACGATGGGTATCCGGCCTGAGAGGGTGAACGGACACATTGGGACTGAGATACGGCCCAAACTCCTACGGGAGGCAGCAGCTAAGAATCTTCCGCAATGGACGAAAGTCTGACGGAGCGACGCCGTGTGAATGAAGAAGGCCGAAAGGTTGTAAAATTCTTTTGCAGATGAAGAATAATCATAGGAGGGAATGCCTATGAGATGACGGTAATCATGCGAATAAGCCCCGGCTAATTA
>G3BZQ8102IQ2WR
GGTGAGTAACGCGTGGGTGACCTGCCCTGAAGATGGGGATAGCTAGTAGAAATATTAGATAATACCGAATGTGCTCATTTACATAAAGGTGAATGAGGAAAGGAGCTACGGCTCCGCTTCAGGATGGGCCCGCGTCCCATTAGCTAGTTGGTGAGGTAAAGGCTCACCAAGGCAACGATGGGTATCCGGCCTGAGAGGGTGAACGGACACATTGGGACTGAGATACGGCCCAAACTCCTACGGGAGGCAGCAGCTAAGAATCTTCCGCAATGGACGAAAGTCTGACGGAGCGACGCCGTGTGAATGAAGAAGGCCGAAAGGTTGTAAAATTCTTTTGCAGATGAAGAATAATCATAGGAGGGAATGCCTATGAGATGACGGTAATCATGCGAATAAGCCCCGGCTAATTA
>G3BZQ8102I7Z0R
GGTGAGTAACGCGTGGGTGACCTGCCCTGAAGATGGGGATAGCTAGTAGAAATATTAGATAATACCGAATGTGCTCATTTACATAAAGGTGAATGAGGAAAGGAGCTACGGCTCCGCTTCAGGATGGGCCCGCGTCCCATTAGCTAGTTGGTGAGGTAAAGGCTCACCAAGGCAACGATGGGTATCCGGCCTGAGAGGGTGAACGGACACATTGGGACTGAGATACGGCCCAAACTCCTACGGGAGGCAGCAGCTAAGAATCTTCCGCAATGGACGAAAGTCTGACGGAGCGACGCCGTGTGAATGAAGAAGGCCGAAAGGTTGTAAAATTCTTTTGCAGATGAAGAATAATCATAGGAGGGAATGCCTATGAGATGACGGTAATCATGCGAATAAGCCCCGGCTAATTA
>G3BZQ8102F6AHB
GGTGAGTAACGCGTGGGTGACCTGCCCTGAAGATGGGGATAGCTAGTAGAAATATTAGATAATACCGAATGTGCTCATTTACATAAAGGTGAATGAGGAAAGGAGCTACGGCTCCGCTTCAGGATGGGCCCGCGTCCCATTAGCTAGTTGGTGAGGTAAAGGCTCACCAAGGCAACGATGGGTATCCGGCCTGAGAGGGTGAACGGACACATTGGGACTGAGATACGGCCCAAACTCCTACGGGAGGCAGCAGCTAAGAATCTTCCGCAATGGACGAAAGTCTGACGGAGCGACGCCGTGTGAATGAAGAAGGCCGAAAGGTTGTAAAATTCTTTTGCAGATGAAGAATAATCATAGGAGGGAATGCCTATGAGATGACGGTAATCATGCGAATAAGCCCCGGCTAATTA
>G3BZQ8102HG6BR
GGTGAGTAACGCGTGGGTGACCTGCCCTGAAGATGGGGATAGCTAGTAGAAATATTAGATAATACCGAATGTGCTCATTTACATAAAGGTGAATGAGGAAAGGAGCTACGGCTCCGCTTCAGGATGGGCCCGCGTCCCATTAGCTAGTTGGTGAGGTAAAGGCTCACCAAGGCAACGATGGGTATCCGGCCTGAGAGGGTGAACGGACACATTGGGACTGAGATACGGCCCAAACTCCTACGGGAGGCAGCAGCTAAGAATCTTCCGCAATGGACGAAAGTCTGACGGAGCGACGCCGTGTGAATGAAGAAGGCCGAAAGGTTGTAAAATTCTTTTGCAGATGAAGAATAATCATAGGAGGGAATGCCTATGAGATGACGGTAATCATGCGAATAAGCCCCGGCTAATTA
>G35JFLI02HCXXZ
GGTGAGTAACGCGTGGGTGACCTGCCCTGAAGATGGGGATAGCTAGTAGAAATATTAGATAATACCGAATGTGCTCATTTACATAAAGGTGAATGAGGAAAGGAGCTACGGCTCCGCTTCAGGATGGGCCCGCGTCCCATTAGCTAGTTGGTGAGGTAAAGGCTCACCAAGGCAACGATGGGTATCCGGCCTGAGAGGGTGAACGGACACATTGGGACTGAGATACGGCCCAAACTCCTACGGGAGGCAGCAGCTAAGAATCTTCCGCAATGGACGAAAGTCTGACGGAGCGACGCCGTGTGAATGAAGAAGGCCGAAAGGTTGTAAAATTCTTTTGCAGATGAAGAATAATCATAGGAGGGAATGCCTATGAGATGACGGTAATCATGCGAATAAGCCCCGGCTAATTA
>G35JFLI02G7VOG
GGTGAGTAACGCGTGGGTGACCTGCCCTGAAGATGGGGATAGCTAGTAGAAATATTAGATAATACCGAATGTGCTCATTTACATAAAGGTGAATGAGGAAAGGAGCTACGGCTCCGCTTCAGGATGGGCCCGCGTCCCATTAGCTAGTTGGTGAGGTAAAGGCTCACCAAGGCAACGATGGGTATCCGGCCTGAGAGGGTGAACGGACACATTGGGACTGAGATACGGCCCAAACTCCTACGGGAGGCAGCAGCTAAGAATCTTCCGCAATGGACGAAAGTCTGACGGAGCGACGCCGTGTGAATGAAGAAGGCCGAAAGGTTGTAAAATTCTTTTGCAGATGAAGAATAATCATAGGAGGGAATGCCTATGAGATGACGGTAATCATGCGAATAAGCCCCGGCTAATTA
>G35JFLI02F5AK4
GGTGAGTAACGCGTGGGTGACCTGCCCTGAAGATGGGGATAGCTAGTAGAAATATTAGATAATACCGAATGTGCTCATTTACATAAAGGTGAATGAGGAAAGGAGCTACGGCTCCGCTTCAGGATGGGCCCGCGTCCCATTAGCTAGTTGGTGAGGTAAAGGCTCACCAAGGCAACGATGGGTATCCGGCCTGAGAGGGTGAACGGACACATTGGGACTGAGATACGGCCCAAACTCCTACGGGAGGCAGCAGCTAAGAATCTTCCGCAATGGACGAAAGTCTGACGGAGCGACGCCGTGTGAATGAAGAAGGCCGAAAGGTTGTAAAATTCTTTTGCAGATGAAGAATAATCATAGGAGGGAATGCCTATGAGATGACGGTAATCATGCGAATAAGCCCCGGCTAATTA
>G35JFLI02HH9R1
GGTGAGTAACGCGTGGGTGACCTGCCCTGAAGATGGGGATAGCTAGTAGAAATATTAGATAATACCGAATGTGCTCATTTACATAAAGGTGAATGAGGAAAGGAGCTACGGCTCCGCTTCAGGATGGGCCCGCGTCCCATTAGCTAGTTGGTGAGGTAAAGGCTCACCAAGGCAACGATGGGTATCCGGCCTGAGAGGGTGAACGGACACATTGGGACTGAGATACGGCCCAAACTCCTACGGGAGGCAGCAGCTAAGAATCTTCCGCAATGGACGAAAGTCTGACGGAGCGACGCCGTGTGAATGAAGAAGGCCGAAAGGTTGTAAAATTCTTTTGCAGATGAAGAATAATCATAGGAGGGAATGCCTATGAGATGACGGTAATCATGCGAATAAGCCCCGGCTAATTA
>G35JFLI02IPI93
GGTGAGTAACGCGTGGGTGACCTGCCCTGAAGATGGGGATAGCTAGTAGAAATATTAGATAATACCGAATGTGCTCATTTACATAAAGGTGAATGAGGAAAGGAGCTACGGCTCCGCTTCAGGATGGGCCCGCGTCCCATTAGCTAGTTGGTGAGGTAAAGGCTCACCAAGGCAACGATGGGTATCCGGCCTGAGAGGGTGAACGGACACATTGGGACTGAGATACGGCCCAAACTCCTACGGGAGGCAGCAGCTAAGAATCTTCCGCAATGGACGAAAGTCTGACGGAGCGACGCCGTGTGAATGAAGAAGGCCGAAAGGTTGTAAAATTCTTTTGCAGATGAAGAATAATCATAGGAGGGAATGCCTATGAGATGACGGTAATCATGCGAATAAGCCCCGGCTAATTA
>G35JFLI02JDVG4
GGTGAGTAACGCGTGGGTGACCTGCCCTGAAGATGGGGATAGCTAGTAGAAATATTAGATAATACCGAATGTGCTCATTTACATAAAGGTGAATGAGGAAAGGAGCTACGGCTCCGCTTCAGGATGGGCCCGCGTCCCATTAGCTAGTTGGTGAGGTAAAGGCTCACCAAGGCAACGATGGGTATCCGGCCTGAGAGGGTGAACGGACACATTGGGACTGAGATACGGCCCAAACTCCTACGGGAGGCAGCAGCTAAGAATCTTCCGCAATGGACGAAAGTCTGACGGAGCGACGCCGTGTGAATGAAGAAGGCCGAAAGGTTGTAAAATTCTTTTGCAGATGAAGAATAATCATAGGAGGGAATGCCTATGAGATGACGGTAATCATGCGAATAAGCCCCGGCTAATTA
>G35JFLI02GXCU7
GGTGAGTAACGCGTGGGTGACCTGCCCTGAAGATGGGGATAGCTAGTAGAAATATTAGATAATACCGAATGTGCTCATTTACATAAAGGTGAATGAGGAAAGGAGCTACGGCTCCGCTTCAGGATGGGCCCGCGTCCCATTAGCTAGTTGGTGAGGTAAAGGCTCACCAAGGCAACGATGGGTATCCGGCCTGAGAGGGTGAACGGACACATTGGGACTGAGATACGGCCCAAACTCCTACGGGAGGCAGCAGCTAAGAATCTTCCGCAATGGACGAAAGTCTGACGGAGCGACGCCGTGTGAATGAAGAAGGCCGAAAGGTTGTAAAATTCTTTTGCAGATGAAGAATAATCATAGGAGGGAATGCCTATGAGATGACGGTAATCATGCGAATAAGCCCCGGCTAATTA
>G35JFLI02GT57Y
GGTGAGTAACGCGTGGGTGACCTGCCCTGAAGATGGGGATAGCTAGTAGAAATATTAGATAATACCGAATGTGCTCATTTACATAAAGGTGAATGAGGAAAGGAGCTACGGCTCCGCTTCAGGATGGGCCCGCGTCCCATTAGCTAGTTGGTGAGGTAAAGGCTCACCAAGGCAACGATGGGTATCCGGCCTGAGAGGGTGAACGGACACATTGGGACTGAGATACGGCCCAAACTCCTACGGGAGGCAGCAGCTAAGAATCTTCCGCAATGGACGAAAGTCTGACGGAGCGACGCCGTGTGAATGAAGAAGGCCGAAAGGTTGTAAAATTCTTTTGCAGATGAAGAATAATCATAGGAGGGAATGCCTATGAGATGACGGTAATCATGCGAATAAGCCCCGGCTAATTA
>G35JFLI02GKQI3
GGTGAGTAACGCGTGGGTGACCTGCCCTGAAGATGGGGATAGCTAGTAGAAATATTAGATAATACCGAATGTGCTCATTTACATAAAGGTGAATGAGGAAAGGAGCTACGGCTCCGCTTCAGGATGGGCCCGCGTCCCATTAGCTAGTTGGTGAGGTAAAGGCTCACCAAGGCAACGATGGGTATCCGGCCTGAGAGGGTGAACGGACACATTGGGACTGAGATACGGCCCAAACTCCTACGGGAGGCAGCAGCTAAGAATCTTCCGCAATGGACGAAAGTCTGACGGAGCGACGCCGTGTGAATGAAGAAGGCCGAAAGGTTGTAAAATTCTTTTGCAGATGAAGAATAATCATAGGAGGGAATGCCTATGAGATGACGGTAATCATGCGAATAAGCCCCGGCTAATTA
>G35JFLI02HX2F0
GGTGAGTAACGCGTGGGTGACCTGCCCTGAAGATGGGGATAGCTAGTAGAAATATTAGATAATACCGAATGTGCTCATTTACATAAAGGTGAATGAGGAAAGGAGCTACGGCTCCGCTTCAGGATGGGCCCGCGTCCCATTAGCTAGTTGGTGAGGTAAAGGCTCACCAAGGCAACGATGGGTATCCGGCCTGAGAGGGTGAACGGACACATTGGGACTGAGATACGGCCCAAACTCCTACGGGAGGCAGCAGCTAAGAATCTTCCGCAATGGACGAAAGTCTGACGGAGCGACGCCGTGTGAATGAAGAAGGCCGAAAGGTTGTAAAATTCTTTTGCAGATGAAGAATAATCATAGGAGGGAATGCCTATGAGATGACGGTAATCATGCGAATAAGCCCCGGCTAATTA
>G35JFLI02IKTBW
GGTGAGTAACGCGTGGGTGACCTGCCCTGAAGATGGGGATAGCTAGTAGAAATATTAGATAATACCGAATGTGCTCATTTACATAAAGGTGAATGAGGAAAGGAGCTACGGCTCCGCTTCAGGATGGGCCCGCGTCCCATTAGCTAGTTGGTGAGGTAAAGGCTCACCAAGGCAACGATGGGTATCCGGCCTGAGAGGGTGAACGGACACATTGGGACTGAGATACGGCCCAAACTCCTACGGGAGGCAGCAGCTAAGAATCTTCCGCAATGGACGAAAGTCTGACGGAGCGACGCCGTGTGAATGAAGAAGGCCGAAAGGTTGTAAAATTCTTTTGCAGATGAAGAATAATCATAGGAGGGAATGCCTATGAGATGACGGTAATCATGCGAATAAGCCCCGGCTAATTA
>G35JFLI02JWMKG
GGTGAGTAACGCGTGGGTGACCTGCCCTGAAGATGGGGATAGCTAGTAGAAATATTAGATAATACCGAATGTGCTCATTTACATAAAGGTGAATGAGGAAAGGAGCTACGGCTCCGCTTCAGGATGGGCCCGCGTCCCATTAGCTAGTTGGTGAGGTAAAGGCTCACCAAGGCAACGATGGGTATCCGGCCTGAGAGGGTGAACGGACACATTGGGACTGAGATACGGCCCAAACTCCTACGGGAGGCAGCAGCTAAGAATCTTCCGCAATGGACGAAAGTCTGACGGAGCGACGCCGTGTGAATGAAGAAGGCCGAAAGGTTGTAAAATTCTTTTGCAGATGAAGAATAATCATAGGAGGGAATGCCTATGAGATGACGGTAATCATGCGAATAAGCCCCGGCTAATTA
>G35JFLI02FNJQM
GGTGAGTAACGCGTGGGTGACCTGCCCTGAAGATGGGGATAGCTAGTAGAAATATTAGATAATACCGAATGTGCTCATTTACATAAAGGTGAATGAGGAAAGGAGCTACGGCTCCGCTTCAGGATGGGCCCGCGTCCCATTAGCTAGTTGGTGAGGTAAAGGCTCACCAAGGCAACGATGGGTATCCGGCCTGAGAGGGTGAACGGACACATTGGGACTGAGATACGGCCCAAACTCCTACGGGAGGCAGCAGCTAAGAATCTTCCGCAATGGACGAAAGTCTGACGGAGCGACGCCGTGTGAATGAAGAAGGCCGAAAGGTTGTAAAATTCTTTTGCAGATGAAGAATAATCATAGGAGGGAATGCCTATGAGATGACGGTAATCATGCGAATAAGCCCCGGCTAATTA
>G35JFLI02JVZUI
GGTGAGTAACGCGTGGGTGACCTGCCCTGAAGATGGGGATAGCTAGTAGAAATATTAGATAATACCGAATGTGCTCATTTACATAAAGGTGAATGAGGAAAGGAGCTACGGCTCCGCTTCAGGATGGGCCCGCGTCCCATTAGCTAGTTGGTGAGGTAAAGGCTCACCAAGGCAACGATGGGTATCCGGCCTGAGAGGGTGAACGGACACATTGGGACTGAGATACGGCCCAAACTCCTACGGGAGGCAGCAGCTAAGAATCTTCCGCAATGGACGAAAGTCTGACGGAGCGACGCCGTGTGAATGAAGAAGGCCGAAAGGTTGTAAAATTCTTTTGCAGATGAAGAATAATCATAGGAGGGAATGCCTATGAGATGACGGTAATCATGCGAATAAGCCCCGGCTAATTA
>G35JFLI02HIX4Z
GGTGAGTAACGCGTGGGTGACCTGCCCTGAAGATGGGGATAGCTAGTAGAAATATTAGATAATACCGAATGTGCTCATTTACATAAAGGTGAATGAGGAAAGGAGCTACGGCTCCGCTTCAGGATGGGCCCGCGTCCCATTAGCTAGTTGGTGAGGTAAAGGCTCACCAAGGCAACGATGGGTATCCGGCCTGAGAGGGTGAACGGACACATTGGGACTGAGATACGGCCCAAACTCCTACGGGAGGCAGCAGCTAAGAATCTTCCGCAATGGACGAAAGTCTGACGGAGCGACGCCGTGTGAATGAAGAAGGCCGAAAGGTTGTAAAATTCTTTTGCAGATGAAGAATAATCATAGGAGGGAATGCCTATGAGATGACGGTAATCATGCGAATAAGCCCCGGCTAATTA
>G35JFLI02FWGP6
GGTGAGTAACGCGTGGGTGACCTGCCCTGAAGATGGGGATAGCTAGTAGAAATATTAGATAATACCGAATGTGCTCATTTACATAAAGGTGAATGAGGAAAGGAGCTACGGCTCCGCTTCAGGATGGGCCCGCGTCCCATTAGCTAGTTGGTGAGGTAAAGGCTCACCAAGGCAACGATGGGTATCCGGCCTGAGAGGGTGAACGGACACATTGGGACTGAGATACGGCCCAAACTCCTACGGGAGGCAGCAGCTAAGAATCTTCCGCAATGGACGAAAGTCTGACGGAGCGACGCCGTGTGAATGAAGAAGGCCGAAAGGTTGTAAAATTCTTTTGCAGATGAAGAATAATCATAGGAGGGAATGCCTATGAGATGACGGTAATCATGCGAATAAGCCCCGGCTAATTA
>G35JFLI02JDMG7
GGTGAGTAACGCGTGGGTGACCTGCCCTGAAGATGGGGATAGCTAGTAGAAATATTAGATAATACCGAATGTGCTCATTTACATAAAGGTGAATGAGGAAAGGAGCTACGGCTCCGCTTCAGGATGGGCCCGCGTCCCATTAGCTAGTTGGTGAGGTAAAGGCTCACCAAGGCAACGATGGGTATCCGGCCTGAGAGGGTGAACGGACACATTGGGACTGAGATACGGCCCAAACTCCTACGGGAGGCAGCAGCTAAGAATCTTCCGCAATGGACGAAAGTCTGACGGAGCGACGCCGTGTGAATGAAGAAGGCCGAAAGGTTGTAAAATTCTTTTGCAGATGAAGAATAATCATAGGAGGGAATGCCTATGAGATGACGGTAATCATGCGAATAAGCCCCGGCTAATTA
>G3BZQ8102FKHRD
GGTGAGTAACGCGTGGGTGACCTGCCCTGAAGATGGGGATAGCTAGTAGAAATATTAGATAATACCGAATGTGCTCATTTACATAAAGGTAAATGAGGAAAGGAGCTACGGCTCCGCTTCAGGATGGGCCCGCGTCCCATTAGCTAGTTGGTGAGGTAAAGGCTCACCAAGGCAACGATGGGTATCCGGCCTGAGAGGGTGAACGGACACATTGGGACTGAGATACGGCCCAAACTCCTACGGGAGGCAGCAGCTAAGAATCTTCCGCAATGGACGAAAGTCTGACGGAGCGACGCCGTGTGAATGAAGAAGGCCGAAAGGTTGTAAAATTCTTTTGCAGATGAAGAATAAACATAGGAGGGAATGCCTGTGAGATGACGGTAATCATGCGAATAAGCCCCGGCTAATTA
>G3BZQ8102IK40G
GGTGAGTAACGCGTGGGTGACCTGCCCTGAAGATGGGGATAGCTAGTAGAAATATTAGATAATACCGAATGTGCTCATTTACATAAAGGTAAATGAGGAAAGGAGCTACGGCTCCGCTTCAGGATGGGCCCGCGTCCCATTAGCTAGTTGGTGAGGTAAAGGCTCACCAAGGCAACGATGGGTATCCGGCCTGAGAGGGTGAACGGACACATTGGGACTGAGATACGGCCCAAACTCCTACGGGAGGCAGCAGCTAAGAATCTTCCGCAATGGACGAAAGTCTGACGGAGCGACGCCGTGTGAATGAAGAAGGCCGAAAGGTTGTAAAATTCTTTTGCAGATGAAGAATAAACATAGGAGGGAATGCCTGTGAGATGACGGTAATCATGCGAATAAGCCCCGGCTAATTA
>G3BZQ8102GXXZ6
GGTGAGTAACGCGTGGGTGACCTGCCCTGAAGATGGGGATAGCTAGTAGAAATATTAGATAATACCGAATGTGCTCATTTACATAAAGGTAAATGAGGAAAGGAGCTACGGCTCCGCTTCAGGATGGGCCCGCGTCCCATTAGCTAGTTGGTGAGGTAAAGGCTCACCAAGGCAACGATGGGTATCCGGCCTGAGAGGGTGAACGGACACATTGGGACTGAGATACGGCCCAAACTCCTACGGGAGGCAGCAGCTAAGAATCTTCCGCAATGGACGAAAGTCTGACGGAGCGACGCCGTGTGAATGAAGAAGGCCGAAAGGTTGTAAAATTCTTTTGCAGATGAAGAATAAACATAGGAGGGAATGCCTGTGAGATGACGGTAATCATGCGAATAAGCCCCGGCTAATTA
>G3BZQ8102JSGOM
GGTGAGTAACGCGTGGGTGACCTGCCCTGAAGATGGGGATAGCTAGTAGAAATATTAGATAATACCGAATGTGCTCATTTACATAAAGGTAAATGAGGAAAGGAGCTACGGCTCCGCTTCAGGATGGGCCCGCGTCCCATTAGCTAGTTGGTGAGGTAAAGGCTCACCAAGGCAACGATGGGTATCCGGCCTGAGAGGGTGAACGGACACATTGGGACTGAGATACGGCCCAAACTCCTACGGGAGGCAGCAGCTAAGAATCTTCCGCAATGGACGAAAGTCTGACGGAGCGACGCCGTGTGAATGAAGAAGGCCGAAAGGTTGTAAAATTCTTTTGCAGATGAAGAATAAACATAGGAGGGAATGCCTGTGAGATGACGGTAATCATGCGAATAAGCCCCGGCTAATTA
>G35JFLI02F5AIN
GGTGAGTAACGCGTGGGTGACCTGCCCTGAAGATGGGGATAGCTAGTAGAAATATTAGATAATACCGAATGTGCTCATTTACATAAAGGTAAATGAGGAAAGGAGCTACGGCTCCGCTTCAGGATGGGCCCGCGTCCCATTAGCTAGTTGGTGAGGTAAAGGCTCACCAAGGCAACGATGGGTATCCGGCCTGAGAGGGTGAACGGACACATTGGGACTGAGATACGGCCCAAACTCCTACGGGAGGCAGCAGCTAAGAATCTTCCGCAATGGACGAAAGTCTGACGGAGCGACGCCGTGTGAATGAAGAAGGCCGAAAGGTTGTAAAATTCTTTTGCAGATGAAGAATAAACATAGGAGGGAATGCCTGTGAGATGACGGTAATCATGCGAATAAGCCCCGGCTAATTA
>G35JFLI02GJ3VS
GGTGAGTAACGCGTGGGTGACCTGCCCTGAAGATGGGGATAGCTAGTAGAAATATTAGATAATACCGAATGTGCTCATTTACATAAAGGTAAATGAGGAAAGGAGCTACGGCTCCGCTTCAGGATGGGCCCGCGTCCCATTAGCTAGTTGGTGAGGTAAAGGCTCACCAAGGCAACGATGGGTATCCGGCCTGAGAGGGTGAACGGACACATTGGGACTGAGATACGGCCCAAACTCCTACGGGAGGCAGCAGCTAAGAATCTTCCGCAATGGACGAAAGTCTGACGGAGCGACGCCGTGTGAATGAAGAAGGCCGAAAGGTTGTAAAATTCTTTTGCAGATGAAGAATAAACATAGGAGGGAATGCCTGTGAGATGACGGTAATCATGCGAATAAGCCCCGGCTAATTA
>G35JFLI02I9S5H
GGTGAGTAACGCGTGGGTGACCTGCCCTGAAGATGGGGATAGCTAGTAGAAATATTAGATAATACCGAATGTGCTCATTTACATAAAGGTAAATGAGGAAAGGAGCTACGGCTCCGCTTCAGGATGGGCCCGCGTCCCATTAGCTAGTTGGTGAGGTAAAGGCTCACCAAGGCAACGATGGGTATCCGGCCTGAGAGGGTGAACGGACACATTGGGACTGAGATACGGCCCAAACTCCTACGGGAGGCAGCAGCTAAGAATCTTCCGCAATGGACGAAAGTCTGACGGAGCGACGCCGTGTGAATGAAGAAGGCCGAAAGGTTGTAAAATTCTTTTGCAGATGAAGAATAAACATAGGAGGGAATGCCTGTGAGATGACGGTAATCATGCGAATAAGCCCCGGCTAATTA
>G35JFLI02HU7S2
GGTGAGTAACGCGTGGGTGACCTGCCCTGAAGATGGGGATAGCTAGTAGAAATATTAGATAATACCGAATGTGCTCATTTACATAAAGGTAAATGAGGAAAGGAGCTACGGCTCCGCTTCAGGATGGGCCCGCGTCCCATTAGCTAGTTGGTGAGGTAAAGGCTCACCAAGGCAACGATGGGTATCCGGCCTGAGAGGGTGAACGGACACATTGGGACTGAGATACGGCCCAAACTCCTACGGGAGGCAGCAGCTAAGAATCTTCCGCAATGGACGAAAGTCTGACGGAGCGACGCCGTGTGAATGAAGAAGGCCGAAAGGTTGTAAAATTCTTTTGCAGATGAAGAATAAACATAGGAGGGAATGCCTGTGAGATGACGGTAATCATGCGAATAAGCCCCGGCTAATTA
>G35JFLI02JW7UH
GGTGAGTAACGCGTGGGTGACCTGCCCTGAAGATGGGGATAGCTAGTAGAAATATTAGATAATACCGAATGTGCTCATTTACATAAAGGTAAATGAGGAAAGGAGCTACGGCTCCGCTTCAGGATGGGCCCGCGTCCCATTAGCTAGTTGGTGAGGTAAAGGCTCACCAAGGCAACGATGGGTATCCGGCCTGAGAGGGTGAACGGACACATTGGGACTGAGATACGGCCCAAACTCCTACGGGAGGCAGCAGCTAAGAATCTTCCGCAATGGACGAAAGTCTGACGGAGCGACGCCGTGTGAATGAAGAAGGCCGAAAGGTTGTAAAATTCTTTTGCAGATGAAGAATAAACATAGGAGGGAATGCCTGTGAGATGACGGTAATCATGCGAATAAGCCCCGGCTAATTA
>G3BZQ8102F2558
GGTGAGTAACGCGTGGGTGACCTGCCCTGAAGATGGGGATAGCTAGTAGAAATATTAGATAATACCGAATGTGCTCATTTACATAAAGGTAAATGAGGAAAGGAGCTACGGCTCCGCTTCAGGATGGGCCCGCGTCCCATTAGCTAGTTGGTGAGGTAAAGGCTCACCAAGGCAACGATGGGTATCCGGCCTGAGAGGGTGAACGGACACATTGGGACTGAGATACGGCCCAAACTCCTACGGGAGGCAGCAGCTAAGAATCTTCCGCAATGGACGAAAGTCTGACGGAGCGACGCCGTGTGAATGAAGAAGGCCGAAAGGTTGTAAAATTCTTTTGCAGATGAAGAATAAACATAGGAGGGAATGCCTGTGAGATGACGGTAATCATGCGAATAAGCCCCGGCTAATTA
>G3BZQ8102JYVZH
GGTGAGTAACGCGTGGGTGACCTGCCCTGAAGATGGGGATAGCTAGTAGAAATATTAGATAATACCGAATGTGCTCATTTACATAAAGGTAAATGAGGAAAGGAGCTACGGCTCCGCTTCAGGATGGGCCCGCGTCCCATTAGCTAGTTGGTGAGGTAAAGGCTCACCAAGGCAACGATGGGTATCCGGCCTGAGAGGGTGAACGGACACATTGGGACTGAGATACGGCCCAAACTCCTACGGGAGGCAGCAGCTAAGAATCTTCCGCAATGGACGAAAGTCTGACGGAGCGACGCCGTGTGAATGAAGAAGGCCGAAAGGTTGTAAAATTCTTTTGCAGATGAAGAATAAACATAGGAGGGAATGCCTGTGAGATGACGGTAATCATGCGAATAAGCCCCGGCTAATTA
>G3BZQ8102ICNK5
GGTGAGTAACGCGTGGGTGACCTGCCCTGAAGATGGGGATAGCTAGTAGAAATATTAGATAATACCGAATGTGCTCATTTACATAAAGGTAAATGAGGAAAGGAGCTACGGCTCCGCTTCAGGATGGGCCCGCGTCCCATTAGCTAGTTGGTGAGGTAAAGGCCCACCAAGGCAACGATGGGTATCCGGCCTGAGAGGGTGAACGGACACATTGGGACTGAGATACGGCCCAAACTCCTACGGGAGGCAGCAGCTAAGAATCTTCCGCAATGGACGAAAGTCTGACGGAGCGACGCCGTGTGAATGAAGAAGGCCGAAAGGTTGTAAAATTCTTTTGCAGATGAAGAATAAACATAGGAGGGAATGCCTGTGAGATGACGGTAATCATGCGAATAAGCCCCGGCTAATTA
>G3BZQ8102IVH9T
GGTGAGTAACGCGTGGGTGACCTGCCCTGAAGATGGGGATAGCTAGTAGAAATATTAGATAATACCGAATGTGCTCATTTACATAAAGGTAAATGAGGAAAGGAGCTACGGCTCCGCTTCAGGATGGGCCCGCGTCCCATTAGCTAGTTGGTGAGGTAAAGGCCCACCAAGGCAACGATGGGTATCCGGCCTGAGAGGGTGAACGGACACATTGGGACTGAGATACGGCCCAAACTCCTACGGGAGGCAGCAGCTAAGAATCTTCCGCAATGGACGAAAGTCTGACGGAGCGACGCCGTGTGAATGAAGAAGGCCGAAAGGTTGTAAAATTCTTTTGCAGATGAAGAATAAACATAGGAGGGAATGCCTGTGAGATGACGGTAATCATGCGAATAAGCCCCGGCTAATTA
>G3BZQ8102JOF90
GGTGAGTAACGCGTGGGTGACCTGCCCTGAAGATGGGGATAGCTAGTAGAAATATTAGATAATACCGAATGTGCTCATTTACATAAAGGTAAATGAGGAAAGGAGCTACGGCTCCGCTTCAGGATGGGCCCGCGTCCCATTAGCTAGTTGGTGAGGTAAAGGCCCACCAAGGCAACGATGGGTATCCGGCCTGAGAGGGTGAACGGACACATTGGGACTGAGATACGGCCCAAACTCCTACGGGAGGCAGCAGCTAAGAATCTTCCGCAATGGACGAAAGTCTGACGGAGCGACGCCGTGTGAATGAAGAAGGCCGAAAGGTTGTAAAATTCTTTTGCAGATGAAGAATAAACATAGGAGGGAATGCCTGTGAGATGACGGTAATCATGCGAATAAGCCCCGGCTAATTA
>G3BZQ8102GE2AV
GGTGAGTAACGCGTGGGTGACCTGCCCTGAAGATGGGGATAGCTAGTAGAAATATTAGATAATACCGAATGTGCTCATTTACATAAAGGTAAATGAGGAAAGGAGCTACGGCTCCGCTTCAGGATGGGCCCGCGTCCCATTAGCTAGTTGGTGAGGTAAAGGCCCACCAAGGCAACGATGGGTATCCGGCCTGAGAGGGTGAACGGACACATTGGGACTGAGATACGGCCCAAACTCCTACGGGAGGCAGCAGCTAAGAATCTTCCGCAATGGACGAAAGTCTGACGGAGCGACGCCGTGTGAATGAAGAAGGCCGAAAGGTTGTAAAATTCTTTTGCAGATGAAGAATAAACATAGGAGGGAATGCCTGTGAGATGACGGTAATCATGCGAATAAGCCCCGGCTAATTA
>G3BZQ8102HVAOU
GGTGAGTAACGCGTGGGTGACCTGCCCTGAAGATGGGGATAGCTAGTAGAAATATTAGATAATACCGAATGTGCTCATTTACATAAAGGTAAATGAGGAAAGGAGCTACGGCTCCGCTTCAGGATGGGCCCGCGTCCCATTAGCTAGTTGGTGAGGTAAAGGCCCACCAAGGCAACGATGGGTATCCGGCCTGAGAGGGTGAACGGACACATTGGGACTGAGATACGGCCCAAACTCCTACGGGAGGCAGCAGCTAAGAATCTTCCGCAATGGACGAAAGTCTGACGGAGCGACGCCGTGTGAATGAAGAAGGCCGAAAGGTTGTAAAATTCTTTTGCAGATGAAGAATAAACATAGGAGGGAATGCCTGTGAGATGACGGTAATCATGCGAATAAGCCCCGGCTAATTA
>G3BZQ8102FTTL5
GGTGAGTAACGCGTGGGTGACCTGCCCTGAAGATGGGGATAGCTAGTAGAAATATTAGATAATACCGAATGTGCTCATTTACATAAAGGTAAATGAGGAAAGGAGCTACGGCTCCGCTTCAGGATGGGCCCGCGTCCCATTAGCTAGTTGGTGAGGTAAAGGCCCACCAAGGCAACGATGGGTATCCGGCCTGAGAGGGTGAACGGACACATTGGGACTGAGATACGGCCCAAACTCCTACGGGAGGCAGCAGCTAAGAATCTTCCGCAATGGACGAAAGTCTGACGGAGCGACGCCGTGTGAATGAAGAAGGCCGAAAGGTTGTAAAATTCTTTTGCAGATGAAGAATAAACATAGGAGGGAATGCCTGTGAGATGACGGTAATCATGCGAATAAGCCCCGGCTAATTA
>G3BZQ8102HDF1Z
GGTGAGTAACGCGTGGGTGACCTGCCCTGAAGATGGGGATAGCTAGTAGAAATATTAGATAATACCGAATGTGCTCATTTACATAAAGGTAAATGAGGAAAGGAGCTACGGCTCCGCTTCAGGATGGGCCCGCGTCCCATTAGCTAGTTGGTGAGGTAAAGGCCCACCAAGGCAACGATGGGTATCCGGCCTGAGAGGGTGAACGGACACATTGGGACTGAGATACGGCCCAAACTCCTACGGGAGGCAGCAGCTAAGAATCTTCCGCAATGGACGAAAGTCTGACGGAGCGACGCCGTGTGAATGAAGAAGGCCGAAAGGTTGTAAAATTCTTTTGCAGATGAAGAATAAACATAGGAGGGAATGCCTGTGAGATGACGGTAATCATGCGAATAAGCCCCGGCTAATTA
>G35JFLI02F4ZRD
GGTGAGTAACGCGTGGGTGACCTGCCCTGAAGATGGGGATAGCTAGTAGAAATATTAGATAATACCGAATGTGCTCATTTACATAAAGGTAAATGAGGAAAGGAGCTACGGCTCCGCTTCAGGATGGGCCCGCGTCCCATTAGCTAGTTGGTGAGGTAAAGGCCCACCAAGGCAACGATGGGTATCCGGCCTGAGAGGGTGAACGGACACATTGGGACTGAGATACGGCCCAAACTCCTACGGGAGGCAGCAGCTAAGAATCTTCCGCAATGGACGAAAGTCTGACGGAGCGACGCCGTGTGAATGAAGAAGGCCGAAAGGTTGTAAAATTCTTTTGCAGATGAAGAATAAACATAGGAGGGAATGCCTGTGAGATGACGGTAATCATGCGAATAAGCCCCGGCTAATTA
>G35JFLI02HAGFH
GGTGAGTAACGCGTGGGTGACCTGCCCTGAAGATGGGGATAGCTAGTAGAAATATTAGATAATACCGAATGTGCTCATTTACATAAAGGTAAATGAGGAAAGGAGCTACGGCTCCGCTTCAGGATGGGCCCGCGTCCCATTAGCTAGTTGGTGAGGTAAAGGCCCACCAAGGCAACGATGGGTATCCGGCCTGAGAGGGTGAACGGACACATTGGGACTGAGATACGGCCCAAACTCCTACGGGAGGCAGCAGCTAAGAATCTTCCGCAATGGACGAAAGTCTGACGGAGCGACGCCGTGTGAATGAAGAAGGCCGAAAGGTTGTAAAATTCTTTTGCAGATGAAGAATAAACATAGGAGGGAATGCCTGTGAGATGACGGTAATCATGCGAATAAGCCCCGGCTAATTA
>G35JFLI02IQP7X
GGTGAGTAACGCGTGGGTGACCTGCCCTGAAGATGGGGATAGCTAGTAGAAATATTAGATAATACCGAATGTGCTCATTTACATAAAGGTAAATGAGGAAAGGAGCTACGGCTCCGCTTCAGGATGGGCCCGCGTCCCATTAGCTAGTTGGTGAGGTAAAGGCCCACCAAGGCAACGATGGGTATCCGGCCTGAGAGGGTGAACGGACACATTGGGACTGAGATACGGCCCAAACTCCTACGGGAGGCAGCAGCTAAGAATCTTCCGCAATGGACGAAAGTCTGACGGAGCGACGCCGTGTGAATGAAGAAGGCCGAAAGGTTGTAAAATTCTTTTGCAGATGAAGAATAAACATAGGAGGGAATGCCTGTGAGATGACGGTAATCATGCGAATAAGCCCCGGCTAATTA
>G35JFLI02IQF1W
GGTGAGTAACGCGTGGGTGACCTGCCCTGAAGATGGGGATAGCTAGTAGAAATATTAGATAATACCGAATGTGCTCATTTACATAAAGGTAAATGAGGAAAGGAGCTACGGCTCCGCTTCAGGATGGGCCCGCGTCCCATTAGCTAGTTGGTGAGGTAAAGGCCCACCAAGGCAACGATGGGTATCCGGCCTGAGAGGGTGAACGGACACATTGGGACTGAGATACGGCCCAAACTCCTACGGGAGGCAGCAGCTAAGAATCTTCCGCAATGGACGAAAGTCTGACGGAGCGACGCCGTGTGAATGAAGAAGGCCGAAAGGTTGTAAAATTCTTTTGCAGATGAAGAATAAACATAGGAGGGAATGCCTGTGAGATGACGGTAATCATGCGAATAAGCCCCGGCTAATTA
>G35JFLI02HZCN9
GGTGAGTAACGCGTGGGTGACCTGCCCTGAAGATGGGGATAGCTAGTAGAAATATTAGATAATACCGAATGTGCTCATTTACATAAAGGTAAATGAGGAAAGGAGCTACGGCTCCGCTTCAGGATGGGCCCGCGTCCCATTAGCTAGTTGGTGAGGTAAAGGCCCACCAAGGCAACGATGGGTATCCGGCCTGAGAGGGTGAACGGACACATTGGGACTGAGATACGGCCCAAACTCCTACGGGAGGCAGCAGCTAAGAATCTTCCGCAATGGACGAAAGTCTGACGGAGCGACGCCGTGTGAATGAAGAAGGCCGAAAGGTTGTAAAATTCTTTTGCAGATGAAGAATAAACATAGGAGGGAATGCCTGTGAGATGACGGTAATCATGCGAATAAGCCCCGGCTAATTA
>G35JFLI02IGOXV
GGTGAGTAACGCGTGGGTGACCTGCCCTGAAGATGGGGATAGCTAGTAGAAATATTAGATAATACCGAATGTGCTCATTTACATAAAGGTAAATGAGGAAAGGAGCTACGGCTCCGCTTCAGGATGGGCCCGCGTCCCATTAGCTAGTTGGTGAGGTAAAGGCCCACCAAGGCAACGATGGGTATCCGGCCTGAGAGGGTGAACGGACACATTGGGACTGAGATACGGCCCAAACTCCTACGGGAGGCAGCAGCTAAGAATCTTCCGCAATGGACGAAAGTCTGACGGAGCGACGCCGTGTGAATGAAGAAGGCCGAAAGGTTGTAAAATTCTTTTGCAGATGAAGAATAAACATAGGAGGGAATGCCTGTGAGATGACGGTAATCATGCGAATAAGCCCCGGCTAATTA
>G3BZQ8102IQ31W
GGTGAGTAACGCGTGGGTGACCTGCCCTGAAGATGGGGATAGCTAGTAGAAATATTAGATAATACCGAATGTGCTCATTTACATAAAGGTAAATGAGGAAAGGAGCTACGGCTCCGCTTTAGGATGGGCCCGCGTCCCATTAGCTAGTTGGTGAGGTAAAGGCTCACCAAGGCAACGATGGGTATCCGGCCTGAGAGGGTGAACGGACACATTGGGACTGAGATACGGCCCAAACTCCTACGGGAGGCAGCAGCTAAGAATCTTCCGCAATGGACGAAAGTCTGACGGAGCGACGCCGTGTGAATGAAGAAGGCCGAAAGGTTGTAAAATTCTTTTGCAGATGAAGAATAAACATAGGAGGGAATGCCTGTGAGATGACGGTAATCATGCGAATAAGCCCCGGCTAATTA
>G3BZQ8102GAG2W
GGTGAGTAACGCGTGGGTGACCTGCCCTGAAGATGGGGATAGCTAGTAGAAATATTAGATAATACCGAATGTGCTCATTTACATAAAGGTAAATGAGGAAAGGAGCTACGGCTCCGCTTTAGGATGGGCCCGCGTCCCATTAGCTAGTTGGTGAGGTAAAGGCTCACCAAGGCAACGATGGGTATCCGGCCTGAGAGGGTGAACGGACACATTGGGACTGAGATACGGCCCAAACTCCTACGGGAGGCAGCAGCTAAGAATCTTCCGCAATGGACGAAAGTCTGACGGAGCGACGCCGTGTGAATGAAGAAGGCCGAAAGGTTGTAAAATTCTTTTGCAGATGAAGAATAAACATAGGAGGGAATGCCTGTGAGATGACGGTAATCATGCGAATAAGCCCCGGCTAATTA
>G3BZQ8102FNLV1
GGTGAGTAACGCGTGGGTGACCTGCCCTGAAGATGGGGATAGCTAGTAGAAATATTAGATAATACCGAATGTGCTCATTTACATAAAGGTAAATGAGGAAAGGAGCTACGGCTCCGCTTTAGGATGGGCCCGCGTCCCATTAGCTAGTTGGTGAGGTAAAGGCTCACCAAGGCAACGATGGGTATCCGGCCTGAGAGGGTGAACGGACACATTGGGACTGAGATACGGCCCAAACTCCTACGGGAGGCAGCAGCTAAGAATCTTCCGCAATGGACGAAAGTCTGACGGAGCGACGCCGTGTGAATGAAGAAGGCCGAAAGGTTGTAAAATTCTTTTGCAGATGAAGAATAAACATAGGAGGGAATGCCTGTGAGATGACGGTAATCATGCGAATAAGCCCCGGCTAATTA
>G3BZQ8102GSFUL
GGTGAGTAACGCGTGGGTGACCTGCCCTGAAGATGGGGATAGCTAGTAGAAATATTAGATAATACCGAATGTGCTCATTTACATAAAGGTAAATGAGGAAAGGAGCTACGGCTCCGCTTTAGGATGGGCCCGCGTCCCATTAGCTAGTTGGTGAGGTAAAGGCTCACCAAGGCAACGATGGGTATCCGGCCTGAGAGGGTGAACGGACACATTGGGACTGAGATACGGCCCAAACTCCTACGGGAGGCAGCAGCTAAGAATCTTCCGCAATGGACGAAAGTCTGACGGAGCGACGCCGTGTGAATGAAGAAGGCCGAAAGGTTGTAAAATTCTTTTGCAGATGAAGAATAAACATAGGAGGGAATGCCTGTGAGATGACGGTAATCATGCGAATAAGCCCCGGCTAATTA
>G3BZQ8102INJYO
GGTGAGTAACGCGTGGGTGACCTGCCCTGAAGATGGGGATAGCTAGTAGAAATATTAGATAATACCGAATGTGCTCATTTACATAAAGGTAAATGAGGAAAGGAGCTACGGCTCCGCTTTAGGATGGGCCCGCGTCCCATTAGCTAGTTGGTGAGGTAAAGGCTCACCAAGGCAACGATGGGTATCCGGCCTGAGAGGGTGAACGGACACATTGGGACTGAGATACGGCCCAAACTCCTACGGGAGGCAGCAGCTAAGAATCTTCCGCAATGGACGAAAGTCTGACGGAGCGACGCCGTGTGAATGAAGAAGGCCGAAAGGTTGTAAAATTCTTTTGCAGATGAAGAATAAACATAGGAGGGAATGCCTGTGAGATGACGGTAATCATGCGAATAAGCCCCGGCTAATTA
>G3BZQ8102GURAW
GGTGAGTAACGCGTGGGTGACCTGCCCTGAAGATGGGGATAGCTAGTAGAAATATTAGATAATACCGAATGTGCTCATTTACATAAAGGTAAATGAGGAAAGGAGCTACGGCTCCGCTTTAGGATGGGCCCGCGTCCCATTAGCTAGTTGGTGAGGTAAAGGCTCACCAAGGCAACGATGGGTATCCGGCCTGAGAGGGTGAACGGACACATTGGGACTGAGATACGGCCCAAACTCCTACGGGAGGCAGCAGCTAAGAATCTTCCGCAATGGACGAAAGTCTGACGGAGCGACGCCGTGTGAATGAAGAAGGCCGAAAGGTTGTAAAATTCTTTTGCAGATGAAGAATAAACATAGGAGGGAATGCCTGTGAGATGACGGTAATCATGCGAATAAGCCCCGGCTAATTA
>G3BZQ8102JINN0
GGTGAGTAACGCGTGGGTGACCTGCCCTGAAGATGGGGATAGCTAGTAGAAATATTAGATAATACCGAATGTGCTCATTTACATAAAGGTAAATGAGGAAAGGAGCTACGGCTCCGCTTTAGGATGGGCCCGCGTCCCATTAGCTAGTTGGTGAGGTAAAGGCTCACCAAGGCAACGATGGGTATCCGGCCTGAGAGGGTGAACGGACACATTGGGACTGAGATACGGCCCAAACTCCTACGGGAGGCAGCAGCTAAGAATCTTCCGCAATGGACGAAAGTCTGACGGAGCGACGCCGTGTGAATGAAGAAGGCCGAAAGGTTGTAAAATTCTTTTGCAGATGAAGAATAAACATAGGAGGGAATGCCTGTGAGATGACGGTAATCATGCGAATAAGCCCCGGCTAATTA
>G3BZQ8102HBVB9
GGTGAGTAACGCGTGGGTGACCTGCCCTGAAGATGGGGATAGCTAGTAGAAATATTAGATAATACCGAATGTGCTCATTTACATAAAGGTAAATGAGGAAAGGAGCTACGGCTCCGCTTTAGGATGGGCCCGCGTCCCATTAGCTAGTTGGTGAGGTAAAGGCTCACCAAGGCAACGATGGGTATCCGGCCTGAGAGGGTGAACGGACACATTGGGACTGAGATACGGCCCAAACTCCTACGGGAGGCAGCAGCTAAGAATCTTCCGCAATGGACGAAAGTCTGACGGAGCGACGCCGTGTGAATGAAGAAGGCCGAAAGGTTGTAAAATTCTTTTGCAGATGAAGAATAAACATAGGAGGGAATGCCTGTGAGATGACGGTAATCATGCGAATAAGCCCCGGCTAATTA
>G3BZQ8102G6AWC
GGTGAGTAACGCGTGGGTGACCTGCCCTGAAGATGGGGATAGCTAGTAGAAATATTAGATAATACCGAATGTGCTCATTTACATAAAGGTAAATGAGGAAAGGAGCTACGGCTCCGCTTTAGGATGGGCCCGCGTCCCATTAGCTAGTTGGTGAGGTAAAGGCTCACCAAGGCAACGATGGGTATCCGGCCTGAGAGGGTGAACGGACACATTGGGACTGAGATACGGCCCAAACTCCTACGGGAGGCAGCAGCTAAGAATCTTCCGCAATGGACGAAAGTCTGACGGAGCGACGCCGTGTGAATGAAGAAGGCCGAAAGGTTGTAAAATTCTTTTGCAGATGAAGAATAAACATAGGAGGGAATGCCTGTGAGATGACGGTAATCATGCGAATAAGCCCCGGCTAATTA
>G35JFLI02JRN2L
GGTGAGTAACGCGTGGGTGACCTGCCCTGAAGATGGGGATAGCTAGTAGAAATATTAGATAATACCGAATGTGCTCATTTACATAAAGGTAAATGAGGAAAGGAGCTACGGCTCCGCTTTAGGATGGGCCCGCGTCCCATTAGCTAGTTGGTGAGGTAAAGGCTCACCAAGGCAACGATGGGTATCCGGCCTGAGAGGGTGAACGGACACATTGGGACTGAGATACGGCCCAAACTCCTACGGGAGGCAGCAGCTAAGAATCTTCCGCAATGGACGAAAGTCTGACGGAGCGACGCCGTGTGAATGAAGAAGGCCGAAAGGTTGTAAAATTCTTTTGCAGATGAAGAATAAACATAGGAGGGAATGCCTGTGAGATGACGGTAATCATGCGAATAAGCCCCGGCTAATTA
>G35JFLI02IBIUN
GGTGAGTAACGCGTGGGTGACCTGCCCTGAAGATGGGGATAGCTAGTAGAAATATTAGATAATACCGAATGTGCTCATTTACATAAAGGTAAATGAGGAAAGGAGCTACGGCTCCGCTTTAGGATGGGCCCGCGTCCCATTAGCTAGTTGGTGAGGTAAAGGCTCACCAAGGCAACGATGGGTATCCGGCCTGAGAGGGTGAACGGACACATTGGGACTGAGATACGGCCCAAACTCCTACGGGAGGCAGCAGCTAAGAATCTTCCGCAATGGACGAAAGTCTGACGGAGCGACGCCGTGTGAATGAAGAAGGCCGAAAGGTTGTAAAATTCTTTTGCAGATGAAGAATAAACATAGGAGGGAATGCCTGTGAGATGACGGTAATCATGCGAATAAGCCCCGGCTAATTA
>G35JFLI02JBTUA
GGTGAGTAACGCGTGGGTGACCTGCCCTGAAGATGGGGATAGCTAGTAGAAATATTAGATAATACCGAATGTGCTCATTTACATAAAGGTAAATGAGGAAAGGAGCTACGGCTCCGCTTTAGGATGGGCCCGCGTCCCATTAGCTAGTTGGTGAGGTAAAGGCTCACCAAGGCAACGATGGGTATCCGGCCTGAGAGGGTGAACGGACACATTGGGACTGAGATACGGCCCAAACTCCTACGGGAGGCAGCAGCTAAGAATCTTCCGCAATGGACGAAAGTCTGACGGAGCGACGCCGTGTGAATGAAGAAGGCCGAAAGGTTGTAAAATTCTTTTGCAGATGAAGAATAAACATAGGAGGGAATGCCTGTGAGATGACGGTAATCATGCGAATAAGCCCCGGCTAATTA
>G35JFLI02JC59U
GGTGAGTAACGCGTGGGTGACCTGCCCTGAAGATGGGGATAGCTAGTAGAAATATTAGATAATACCGAATGTGCTCATTTACATAAAGGTAAATGAGGAAAGGAGCTACGGCTCCGCTTTAGGATGGGCCCGCGTCCCATTAGCTAGTTGGTGAGGTAAAGGCTCACCAAGGCAACGATGGGTATCCGGCCTGAGAGGGTGAACGGACACATTGGGACTGAGATACGGCCCAAACTCCTACGGGAGGCAGCAGCTAAGAATCTTCCGCAATGGACGAAAGTCTGACGGAGCGACGCCGTGTGAATGAAGAAGGCCGAAAGGTTGTAAAATTCTTTTGCAGATGAAGAATAAACATAGGAGGGAATGCCTGTGAGATGACGGTAATCATGCGAATAAGCCCCGGCTAATTA
>G35JFLI02HLKR2
GGTGAGTAACGCGTGGGTGACCTGCCCTGAAGATGGGGATAGCTAGTAGAAATATTAGATAATACCGAATGTGCTCATTTACATAAAGGTAAATGAGGAAAGGAGCTACGGCTCCGCTTTAGGATGGGCCCGCGTCCCATTAGCTAGTTGGTGAGGTAAAGGCTCACCAAGGCAACGATGGGTATCCGGCCTGAGAGGGTGAACGGACACATTGGGACTGAGATACGGCCCAAACTCCTACGGGAGGCAGCAGCTAAGAATCTTCCGCAATGGACGAAAGTCTGACGGAGCGACGCCGTGTGAATGAAGAAGGCCGAAAGGTTGTAAAATTCTTTTGCAGATGAAGAATAAACATAGGAGGGAATGCCTGTGAGATGACGGTAATCATGCGAATAAGCCCCGGCTAATTA
>G35JFLI02HYB24
GGTGAGTAACGCGTGGGTGACCTGCCCTGAAGATGGGGATAGCTAGTAGAAATATTAGATAATACCGAATGTGCTCATTTACATAAAGGTAAATGAGGAAAGGAGCTACGGCTCCGCTTTAGGATGGGCCCGCGTCCCATTAGCTAGTTGGTGAGGTAAAGGCTCACCAAGGCAACGATGGGTATCCGGCCTGAGAGGGTGAACGGACACATTGGGACTGAGATACGGCCCAAACTCCTACGGGAGGCAGCAGCTAAGAATCTTCCGCAATGGACGAAAGTCTGACGGAGCGACGCCGTGTGAATGAAGAAGGCCGAAAGGTTGTAAAATTCTTTTGCAGATGAAGAATAAACATAGGAGGGAATGCCTGTGAGATGACGGTAATCATGCGAATAAGCCCCGGCTAATTA
>G35JFLI02IXTQM
GGTGAGTAACGCGTGGGTGACCTGCCCTGAAGATGGGGATAGCTAGTAGAAATATTAGATAATACCGAATGTGCTCATTTACATAAAGGTAAATGAGGAAAGGAGCTACGGCTCCGCTTTAGGATGGGCCCGCGTCCCATTAGCTAGTTGGTGAGGTAAAGGCTCACCAAGGCAACGATGGGTATCCGGCCTGAGAGGGTGAACGGACACATTGGGACTGAGATACGGCCCAAACTCCTACGGGAGGCAGCAGCTAAGAATCTTCCGCAATGGACGAAAGTCTGACGGAGCGACGCCGTGTGAATGAAGAAGGCCGAAAGGTTGTAAAATTCTTTTGCAGATGAAGAATAAACATAGGAGGGAATGCCTGTGAGATGACGGTAATCATGCGAATAAGCCCCGGCTAATTA
>G35JFLI02IA610
GGTGAGTAACGCGTGGGTGACCTGCCCTGAAGATGGGGATAGCTAGTAGAAATATTAGATAATACCGAATGTGCTCATTTACATAAAGGTAAATGAGGAAAGGAGCTACGGCTCCGCTTTAGGATGGGCCCGCGTCCCATTAGCTAGTTGGTGAGGTAAAGGCTCACCAAGGCAACGATGGGTATCCGGCCTGAGAGGGTGAACGGACACATTGGGACTGAGATACGGCCCAAACTCCTACGGGAGGCAGCAGCTAAGAATCTTCCGCAATGGACGAAAGTCTGACGGAGCGACGCCGTGTGAATGAAGAAGGCCGAAAGGTTGTAAAATTCTTTTGCAGATGAAGAATAAACATAGGAGGGAATGCCTGTGAGATGACGGTAATCATGCGAATAAGCCCCGGCTAATTA
>G35JFLI02GNEK4
GGTGAGTAACGCGTGGGTGACCTGCCCTGAAGATGGGGATAGCTAGTAGAAATATTAGATAATACCGAATGTGCTCATTTACATAAAGGTAAATGAGGAAAGGAGCTACGGCTCCGCTTTAGGATGGGCCCGCGTCCCATTAGCTAGTTGGTGAGGTAAAGGCTCACCAAGGCAACGATGGGTATCCGGCCTGAGAGGGTGAACGGACACATTGGGACTGAGATACGGCCCAAACTCCTACGGGAGGCAGCAGCTAAGAATCTTCCGCAATGGACGAAAGTCTGACGGAGCGACGCCGTGTGAATGAAGAAGGCCGAAAGGTTGTAAAATTCTTTTGCAGATGAAGAATAAACATAGGAGGGAATGCCTGTGAGATGACGGTAATCATGCGAATAAGCCCCGGCTAATTA
>G35JFLI02IGLWX
GGTGAGTAACGCGTGGGTGACCTGCCCTGAAGATGGGGATAGCTAGTAGAAATATTAGATAATACCGAATGTGCTCATTTACATAAAGGTAAATGAGGAAAGGAGCTACGGCTCCGCTTTAGGATGGGCCCGCGTCCCATTAGCTAGTTGGTGAGGTAAAGGCTCACCAAGGCAACGATGGGTATCCGGCCTGAGAGGGTGAACGGACACATTGGGACTGAGATACGGCCCAAACTCCTACGGGAGGCAGCAGCTAAGAATCTTCCGCAATGGACGAAAGTCTGACGGAGCGACGCCGTGTGAATGAAGAAGGCCGAAAGGTTGTAAAATTCTTTTGCAGATGAAGAATAAACATAGGAGGGAATGCCTGTGAGATGACGGTAATCATGCGAATAAGCCCCGGCTAATTA
>G35JFLI02GCPDY
GGTGAGTAACGCGTGGGTGACCTGCCCTGAAGATGGGGATAGCTAGTAGAAATATTAGATAATACCGAATGTGCTCATTTACATAAAGGTAAATGAGGAAAGGAGCTACGGCTCCGCTTTAGGATGGGCCCGCGTCCCATTAGCTAGTTGGTGAGGTAAAGGCTCACCAAGGCAACGATGGGTATCCGGCCTGAGAGGGTGAACGGACACATTGGGACTGAGATACGGCCCAAACTCCTACGGGAGGCAGCAGCTAAGAATCTTCCGCAATGGACGAAAGTCTGACGGAGCGACGCCGTGTGAATGAAGAAGGCCGAAAGGTTGTAAAATTCTTTTGCAGATGAAGAATAAACATAGGAGGGAATGCCTGTGAGATGACGGTAATCATGCGAATAAGCCCCGGCTAATTA
>G35JFLI02I0X85
GGTGAGTAACGCGTGGGTGACCTGCCCTGAAGATGGGGATAGCTAGTAGAAATATTAGATAATACCGAATGTGCTCATTTACATAAAGGTAAATGAGGAAAGGAGCTACGGCTCCGCTTTAGGATGGGCCCGCGTCCCATTAGCTAGTTGGTGAGGTAAAGGCTCACCAAGGCAACGATGGGTATCCGGCCTGAGAGGGTGAACGGACACATTGGGACTGAGATACGGCCCAAACTCCTACGGGAGGCAGCAGCTAAGAATCTTCCGCAATGGACGAAAGTCTGACGGAGCGACGCCGTGTGAATGAAGAAGGCCGAAAGGTTGTAAAATTCTTTTGCAGATGAAGAATAAACATAGGAGGGAATGCCTGTGAGATGACGGTAATCATGCGAATAAGCCCCGGCTAATTA
>G35JFLI02HIXL9
GGTGAGTAACGCGTGGGTGACCTGCCCTGAAGATGGGGATAGCTAGTAGAAATATTAGATAATACCGAATGTGCTCATTTACATAAAGGTAAATGAGGAAAGGAGCTACGGCTCCGCTTTAGGATGGGCCCGCGTCCCATTAGCTAGTTGGTGAGGTAAAGGCTCACCAAGGCAACGATGGGTATCCGGCCTGAGAGGGTGAACGGACACATTGGGACTGAGATACGGCCCAAACTCCTACGGGAGGCAGCAGCTAAGAATCTTCCGCAATGGACGAAAGTCTGACGGAGCGACGCCGTGTGAATGAAGAAGGCCGAAAGGTTGTAAAATTCTTTTGCAGATGAAGAATAAACATAGGAGGGAATGCCTGTGAGATGACGGTAATCATGCGAATAAGCCCCGGCTAATTA
>G35JFLI02FXYZD
GGTGAGTAACGCGTGGGTGACCTGCCCTGAAGATGGGGATAGCTAGTAGAAATATTAGATAATACCGAATGTGCTCATTTACATAAAGGTAAATGAGGAAAGGAGCTACGGCTCCGCTTTAGGATGGGCCCGCGTCCCATTAGCTAGTTGGTGAGGTAAAGGCTCACCAAGGCAACGATGGGTATCCGGCCTGAGAGGGTGAACGGACACATTGGGACTGAGATACGGCCCAAACTCCTACGGGAGGCAGCAGCTAAGAATCTTCCGCAATGGACGAAAGTCTGACGGAGCGACGCCGTGTGAATGAAGAAGGCCGAAAGGTTGTAAAATTCTTTTGCAGATGAAGAATAAACATAGGAGGGAATGCCTGTGAGATGACGGTAATCATGCGAATAAGCCCCGGCTAATTA
>G35JFLI02JIYPB
GGTGAGTAACGCGTGGGTGACCTGCCCTGAAGATGGGGATAGCTAGTAGAAATATTAGATAATACCGAATGTGCTCATTTACATAAAGGTAAATGAGGAAAGGAGCTACGGCTCCGCTTTAGGATGGGCCCGCGTCCCATTAGCTAGTTGGTGAGGTAAAGGCTCACCAAGGCAACGATGGGTATCCGGCCTGAGAGGGTGAACGGACACATTGGGACTGAGATACGGCCCAAACTCCTACGGGAGGCAGCAGCTAAGAATCTTCCGCAATGGACGAAAGTCTGACGGAGCGACGCCGTGTGAATGAAGAAGGCCGAAAGGTTGTAAAATTCTTTTGCAGATGAAGAATAAACATAGGAGGGAATGCCTGTGAGATGACGGTAATCATGCGAATAAGCCCCGGCTAATTA
>G35JFLI02H8L62
GGTGAGTAACGCGTGGGTGACCTGCCCTGAAGATGGGGATAGCTAGTAGAAATATTAGATAATACCGAATGTGCTCATTTACATAAAGGTAAATGAGGAAAGGAGCTACGGCTCCGCTTTAGGATGGGCCCGCGTCCCATTAGCTAGTTGGTGAGGTAAAGGCTCACCAAGGCAACGATGGGTATCCGGCCTGAGAGGGTGAACGGACACATTGGGACTGAGATACGGCCCAAACTCCTACGGGAGGCAGCAGCTAAGAATCTTCCGCAATGGACGAAAGTCTGACGGAGCGACGCCGTGTGAATGAAGAAGGCCGAAAGGTTGTAAAATTCTTTTGCAGATGAAGAATAAACATAGGAGGGAATGCCTGTGAGATGACGGTAATCATGCGAATAAGCCCCGGCTAATTA
>G35JFLI02JHUKE
GGTGAGTAACGCGTGGGTGACCTGCCCTGAAGATGGGGATAGCTAGTAGAAATATTAGATAATACCGAATGTGCTCATTTACATAAAGGTAAATGAGGAAAGGAGCTACGGCTCCGCTTTAGGATGGGCCCGCGTCCCATTAGCTAGTTGGTGAGGTAAAGGCTCACCAAGGCAACGATGGGTATCCGGCCTGAGAGGGTGAACGGACACATTGGGACTGAGATACGGCCCAAACTCCTACGGGAGGCAGCAGCTAAGAATCTTCCGCAATGGACGAAAGTCTGACGGAGCGACGCCGTGTGAATGAAGAAGGCCGAAAGGTTGTAAAATTCTTTTGCAGATGAAGAATAAACATAGGAGGGAATGCCTGTGAGATGACGGTAATCATGCGAATAAGCCCCGGCTAATTA
>GV2UCFN02FXS5J
GGTGAGTAACGCGTGGGTGACCTGCCCTGAAGATGGGGATAGCTAGTAGAAATATTAGATAATACCGAATGTGCTCATTTACATAAAGGTAAATGAGGAAAGGAGCTACGGCTCCGCTTTAGGATGGGCCCGCGTCCCATTAGCTGGTTGGTGAGGTAAAGGCTCACCAAGGCAACGATGGGTATCCGGCCTGAGAGGGTGAACGGACACATTGGGACTGAGATACGGCCCAAACTCCTACGGGAGGCAGCAGCTAAGAATCTTCCGCAATGGACGAAAGTCTGACGGAGCGACGCCGTGTGAATGAAGAAGGCCGAAAGGTTGTAAAATTCTTTTGCAGATGAAGAATAAACATAGGAGGGAATGCCTATGAGATGACGGTAATCATGCGAATAAGCCCCGGCTAATTA
>GV2UCFN02IZAGE
GGTGAGTAACGCGTGGGTGACCTGCCCTGAAGATGGGGATAGCTAGTAGAAATATTAGATAATACCGAATGTGCTCATTTACATAAAGGTAAATGAGGAAAGGAGCTACGGCTCCGCTTTAGGATGGGCCCGCGTCCCATTAGCTGGTTGGTGAGGTAAAGGCTCACCAAGGCAACGATGGGTATCCGGCCTGAGAGGGTGAACGGACACATTGGGACTGAGATACGGCCCAAACTCCTACGGGAGGCAGCAGCTAAGAATCTTCCGCAATGGACGAAAGTCTGACGGAGCGACGCCGTGTGAATGAAGAAGGCCGAAAGGTTGTAAAATTCTTTTGCAGATGAAGAATAAACATAGGAGGGAATGCCTATGAGATGACGGTAATCATGCGAATAAGCCCCGGCTAATTA
>GV2UCFN02IF6BC
GGTGAGTAACGCGTGGGTGACCTGCCCTGAAGATGGGGATAGCTAGTAGAAATATTAGATAATACCGAATGTGCTCATTTACATAAAGGTAAATGAGGAAAGGAGCTACGGCTCCGCTTTAGGATGGGCCCGCGTCCCATTAGCTGGTTGGTGAGGTAAAGGCTCACCAAGGCAACGATGGGTATCCGGCCTGAGAGGGTGAACGGACACATTGGGACTGAGATACGGCCCAAACTCCTACGGGAGGCAGCAGCTAAGAATCTTCCGCAATGGACGAAAGTCTGACGGAGCGACGCCGTGTGAATGAAGAAGGCCGAAAGGTTGTAAAATTCTTTTGCAGATGAAGAATAAACATAGGAGGGAATGCCTATGAGATGACGGTAATCATGCGAATAAGCCCCGGCTAATTA
>G3BZQ8102J5RKM
GGTGAGTAACGCGTGGGTGACCTGCCCTGAAGATGGGGATAGCTAGTAGAAATATTAGATAATACCGAATGTGCTCATTTACATAAAGGTAAATGAGGAAAGGAGCTACGGCTCCGCTTTAGGATGGGCCCGCGTCCCATTAGCTGGTTGGTGAGGTAAAGGCTCACCAAGGCAACGATGGGTATCCGGCCTGAGAGGGTGAACGGACACATTGGGACTGAGATACGGCCCAAACTCCTACGGGAGGCAGCAGCTAAGAATCTTCCGCAATGGACGAAAGTCTGACGGAGCGACGCCGTGTGAATGAAGAAGGCCGAAAGGTTGTAAAATTCTTTTGCAGATGAAGAATAAACATAGGAGGGAATGCCTATGAGATGACGGTAATCATGCGAATAAGCCCCGGCTAATTA
>G3BZQ8102F3E3T
GGTGAGTAACGCGTGGGTGACCTGCCCTGAAGATGGGGATAGCTAGTAGAAATATTAGATAATACCGAATGTGCTCATTTACATAAAGGTAAATGAGGAAAGGAGCTACGGCTCCGCTTTAGGATGGGCCCGCGTCCCATTAGCTGGTTGGTGAGGTAAAGGCTCACCAAGGCAACGATGGGTATCCGGCCTGAGAGGGTGAACGGACACATTGGGACTGAGATACGGCCCAAACTCCTACGGGAGGCAGCAGCTAAGAATCTTCCGCAATGGACGAAAGTCTGACGGAGCGACGCCGTGTGAATGAAGAAGGCCGAAAGGTTGTAAAATTCTTTTGCAGATGAAGAATAAACATAGGAGGGAATGCCTATGAGATGACGGTAATCATGCGAATAAGCCCCGGCTAATTA
>G3BZQ8102F0PTN
GGTGAGTAACGCGTGGGTGACCTGCCCTGAAGATGGGGATAGCTAGTAGAAATATTAGATAATACCGAATGTGCTCATTTACATAAAGGTAAATGAGGAAAGGAGCTACGGCTCCGCTTTAGGATGGGCCCGCGTCCCATTAGCTGGTTGGTGAGGTAAAGGCTCACCAAGGCAACGATGGGTATCCGGCCTGAGAGGGTGAACGGACACATTGGGACTGAGATACGGCCCAAACTCCTACGGGAGGCAGCAGCTAAGAATCTTCCGCAATGGACGAAAGTCTGACGGAGCGACGCCGTGTGAATGAAGAAGGCCGAAAGGTTGTAAAATTCTTTTGCAGATGAAGAATAAACATAGGAGGGAATGCCTATGAGATGACGGTAATCATGCGAATAAGCCCCGGCTAATTA
>G3BZQ8102GAYWO
GGTGAGTAACGCGTGGGTGACCTGCCCTGAAGATGGGGATAGCTAGTAGAAATATTAGATAATACCGAATGTGCTCATTTACATAAAGGTAAATGAGGAAAGGAGCTACGGCTCCGCTTTAGGATGGGCCCGCGTCCCATTAGCTGGTTGGTGAGGTAAAGGCTCACCAAGGCAACGATGGGTATCCGGCCTGAGAGGGTGAACGGACACATTGGGACTGAGATACGGCCCAAACTCCTACGGGAGGCAGCAGCTAAGAATCTTCCGCAATGGACGAAAGTCTGACGGAGCGACGCCGTGTGAATGAAGAAGGCCGAAAGGTTGTAAAATTCTTTTGCAGATGAAGAATAAACATAGGAGGGAATGCCTATGAGATGACGGTAATCATGCGAATAAGCCCCGGCTAATTA
>G3BZQ8102HFS1E
GGTGAGTAACGCGTGGGTGACCTGCCCTGAAGATGGGGATAGCTAGTAGAAATATTAGATAATACCGAATGTGCTCATTTACATAAAGGTAAATGAGGAAAGGAGCTACGGCTCCGCTTTAGGATGGGCCCGCGTCCCATTAGCTGGTTGGTGAGGTAAAGGCTCACCAAGGCAACGATGGGTATCCGGCCTGAGAGGGTGAACGGACACATTGGGACTGAGATACGGCCCAAACTCCTACGGGAGGCAGCAGCTAAGAATCTTCCGCAATGGACGAAAGTCTGACGGAGCGACGCCGTGTGAATGAAGAAGGCCGAAAGGTTGTAAAATTCTTTTGCAGATGAAGAATAAACATAGGAGGGAATGCCTATGAGATGACGGTAATCATGCGAATAAGCCCCGGCTAATTA
>G3BZQ8102H219A
GGTGAGTAACGCGTGGGTGACCTGCCCTGAAGATGGGGATAGCTAGTAGAAATATTAGATAATACCGAATGTGCTCATTTACATAAAGGTAAATGAGGAAAGGAGCTACGGCTCCGCTTTAGGATGGGCCCGCGTCCCATTAGCTGGTTGGTGAGGTAAAGGCTCACCAAGGCAACGATGGGTATCCGGCCTGAGAGGGTGAACGGACACATTGGGACTGAGATACGGCCCAAACTCCTACGGGAGGCAGCAGCTAAGAATCTTCCGCAATGGACGAAAGTCTGACGGAGCGACGCCGTGTGAATGAAGAAGGCCGAAAGGTTGTAAAATTCTTTTGCAGATGAAGAATAAACATAGGAGGGAATGCCTATGAGATGACGGTAATCATGCGAATAAGCCCCGGCTAATTA
>G35JFLI02HU9QG
GGTGAGTAACGCGTGGGTGACCTGCCCTGAAGATGGGGATAGCTAGTAGAAATATTAGATAATACCGAATGTGCTCATTTACATAAAGGTAAATGAGGAAAGGAGCTACGGCTCCGCTTTAGGATGGGCCCGCGTCCCATTAGCTGGTTGGTGAGGTAAAGGCTCACCAAGGCAACGATGGGTATCCGGCCTGAGAGGGTGAACGGACACATTGGGACTGAGATACGGCCCAAACTCCTACGGGAGGCAGCAGCTAAGAATCTTCCGCAATGGACGAAAGTCTGACGGAGCGACGCCGTGTGAATGAAGAAGGCCGAAAGGTTGTAAAATTCTTTTGCAGATGAAGAATAAACATAGGAGGGAATGCCTATGAGATGACGGTAATCATGCGAATAAGCCCCGGCTAATTA
>G35JFLI02IED70
GGTGAGTAACGCGTGGGTGACCTGCCCTGAAGATGGGGATAGCTAGTAGAAATATTAGATAATACCGAATGTGCTCATTTACATAAAGGTAAATGAGGAAAGGAGCTACGGCTCCGCTTTAGGATGGGCCCGCGTCCCATTAGCTGGTTGGTGAGGTAAAGGCTCACCAAGGCAACGATGGGTATCCGGCCTGAGAGGGTGAACGGACACATTGGGACTGAGATACGGCCCAAACTCCTACGGGAGGCAGCAGCTAAGAATCTTCCGCAATGGACGAAAGTCTGACGGAGCGACGCCGTGTGAATGAAGAAGGCCGAAAGGTTGTAAAATTCTTTTGCAGATGAAGAATAAACATAGGAGGGAATGCCTATGAGATGACGGTAATCATGCGAATAAGCCCCGGCTAATTA
>G35JFLI02GT4K0
GGTGAGTAACGCGTGGGTGACCTGCCCTGAAGATGGGGATAGCTAGTAGAAATATTAGATAATACCGAATGTGCTCATTTACATAAAGGTAAATGAGGAAAGGAGCTACGGCTCCGCTTTAGGATGGGCCCGCGTCCCATTAGCTGGTTGGTGAGGTAAAGGCTCACCAAGGCAACGATGGGTATCCGGCCTGAGAGGGTGAACGGACACATTGGGACTGAGATACGGCCCAAACTCCTACGGGAGGCAGCAGCTAAGAATCTTCCGCAATGGACGAAAGTCTGACGGAGCGACGCCGTGTGAATGAAGAAGGCCGAAAGGTTGTAAAATTCTTTTGCAGATGAAGAATAAACATAGGAGGGAATGCCTATGAGATGACGGTAATCATGCGAATAAGCCCCGGCTAATTA
>G35JFLI02HJG4X
GGTGAGTAACGCGTGGGTGACCTGCCCTGAAGATGGGGATAGCTAGTAGAAATATTAGATAATACCGAATGTGCTCATTTACATAAAGGTAAATGAGGAAAGGAGCTACGGCTCCGCTTTAGGATGGGCCCGCGTCCCATTAGCTGGTTGGTGAGGTAAAGGCTCACCAAGGCAACGATGGGTATCCGGCCTGAGAGGGTGAACGGACACATTGGGACTGAGATACGGCCCAAACTCCTACGGGAGGCAGCAGCTAAGAATCTTCCGCAATGGACGAAAGTCTGACGGAGCGACGCCGTGTGAATGAAGAAGGCCGAAAGGTTGTAAAATTCTTTTGCAGATGAAGAATAAACATAGGAGGGAATGCCTATGAGATGACGGTAATCATGCGAATAAGCCCCGGCTAATTA
>G35JFLI02GXH37
GGTGAGTAACGCGTGGGTGACCTGCCCTGAAGATGGGGATAGCTAGTAGAAATATTAGATAATACCGAATGTGCTCATTTACATAAAGGTAAATGAGGAAAGGAGCTACGGCTCCGCTTTAGGATGGGCCCGCGTCCCATTAGCTGGTTGGTGAGGTAAAGGCTCACCAAGGCAACGATGGGTATCCGGCCTGAGAGGGTGAACGGACACATTGGGACTGAGATACGGCCCAAACTCCTACGGGAGGCAGCAGCTAAGAATCTTCCGCAATGGACGAAAGTCTGACGGAGCGACGCCGTGTGAATGAAGAAGGCCGAAAGGTTGTAAAATTCTTTTGCAGATGAAGAATAAACATAGGAGGGAATGCCTATGAGATGACGGTAATCATGCGAATAAGCCCCGGCTAATTA
>G35JFLI02JHANH
GGTGAGTAACGCGTGGGTGACCTGCCCTGAAGATGGGGATAGCTAGTAGAAATATTAGATAATACCGAATGTGCTCATTTACATAAAGGTAAATGAGGAAAGGAGCTACGGCTCCGCTTTAGGATGGGCCCGCGTCCCATTAGCTGGTTGGTGAGGTAAAGGCTCACCAAGGCAACGATGGGTATCCGGCCTGAGAGGGTGAACGGACACATTGGGACTGAGATACGGCCCAAACTCCTACGGGAGGCAGCAGCTAAGAATCTTCCGCAATGGACGAAAGTCTGACGGAGCGACGCCGTGTGAATGAAGAAGGCCGAAAGGTTGTAAAATTCTTTTGCAGATGAAGAATAAACATAGGAGGGAATGCCTATGAGATGACGGTAATCATGCGAATAAGCCCCGGCTAATTA
>G35JFLI02IYBNS
GGTGAGTAACGCGTGGGTGACCTGCCCTGAAGATGGGGATAGCTAGTAGAAATATTAGATAATACCGAATGTGCTCATTTACATAAAGGTAAATGAGGAAAGGAGCTACGGCTCCGCTTTAGGATGGGCCCGCGTCCCATTAGCTGGTTGGTGAGGTAAAGGCTCACCAAGGCAACGATGGGTATCCGGCCTGAGAGGGTGAACGGACACATTGGGACTGAGATACGGCCCAAACTCCTACGGGAGGCAGCAGCTAAGAATCTTCCGCAATGGACGAAAGTCTGACGGAGCGACGCCGTGTGAATGAAGAAGGCCGAAAGGTTGTAAAATTCTTTTGCAGATGAAGAATAAACATAGGAGGGAATGCCTATGAGATGACGGTAATCATGCGAATAAGCCCCGGCTAATTA
>G35JFLI02HV7GU
GGTGAGTAACGCGTGGGTGACCTGCCCTGAAGATGGGGATAGCTAGTAGAAATATTAGATAATACCGAATGTGCTCATTTACATAAAGGTAAATGAGGAAAGGAGCTACGGCTCCGCTTTAGGATGGGCCCGCGTCCCATTAGCTGGTTGGTGAGGTAAAGGCTCACCAAGGCAACGATGGGTATCCGGCCTGAGAGGGTGAACGGACACATTGGGACTGAGATACGGCCCAAACTCCTACGGGAGGCAGCAGCTAAGAATCTTCCGCAATGGACGAAAGTCTGACGGAGCGACGCCGTGTGAATGAAGAAGGCCGAAAGGTTGTAAAATTCTTTTGCAGATGAAGAATAAACATAGGAGGGAATGCCTATGAGATGACGGTAATCATGCGAATAAGCCCCGGCTAATTA
>G35JFLI02IOQR8
GGTGAGTAACGCGTGGGTGACCTGCCCTGAAGATGGGGATAGCTAGTAGAAATATTAGATAATACCGAATGTGCTCATTTACATAAAGGTAAATGAGGAAAGGAGCTACGGCTCCGCTTTAGGATGGGCCCGCGTCCCATTAGCTGGTTGGTGAGGTAAAGGCTCACCAAGGCAACGATGGGTATCCGGCCTGAGAGGGTGAACGGACACATTGGGACTGAGATACGGCCCAAACTCCTACGGGAGGCAGCAGCTAAGAATCTTCCGCAATGGACGAAAGTCTGACGGAGCGACGCCGTGTGAATGAAGAAGGCCGAAAGGTTGTAAAATTCTTTTGCAGATGAAGAATAAACATAGGAGGGAATGCCTATGAGATGACGGTAATCATGCGAATAAGCCCCGGCTAATTA
>G35JFLI02FH7PT
GGTGAGTAACGCGTGGGTGACCTGCCCTGAAGATGGGGATAGCTAGTAGAAATATTAGATAATACCGAATGTGCTCATTTACATAAAGGTAAATGAGGAAAGGAGCTACGGCTCCGCTTTAGGATGGGCCCGCGTCCCATTAGCTGGTTGGTGAGGTAAAGGCTCACCAAGGCAACGATGGGTATCCGGCCTGAGAGGGTGAACGGACACATTGGGACTGAGATACGGCCCAAACTCCTACGGGAGGCAGCAGCTAAGAATCTTCCGCAATGGACGAAAGTCTGACGGAGCGACGCCGTGTGAATGAAGAAGGCCGAAAGGTTGTAAAATTCTTTTGCAGATGAAGAATAAACATAGGAGGGAATGCCTATGAGATGACGGTAATCATGCGAATAAGCCCCGGCTAATTA
>G35JFLI02HE8EZ
GGTGAGTAACGCGTGGGTGACCTGCCCTGAAGATGGGGATAGCTAGTAGAAATATTAGATAATACCGAATGTGCTCATTTACATAAAGGTAAATGAGGAAAGGAGCTACGGCTCCGCTTTAGGATGGGCCCGCGTCCCATTAGCTGGTTGGTGAGGTAAAGGCTCACCAAGGCAACGATGGGTATCCGGCCTGAGAGGGTGAACGGACACATTGGGACTGAGATACGGCCCAAACTCCTACGGGAGGCAGCAGCTAAGAATCTTCCGCAATGGACGAAAGTCTGACGGAGCGACGCCGTGTGAATGAAGAAGGCCGAAAGGTTGTAAAATTCTTTTGCAGATGAAGAATAAACATAGGAGGGAATGCCTATGAGATGACGGTAATCATGCGAATAAGCCCCGGCTAATTA
>G3BZQ8102GZQ79
GGTGAGTAACGCGTGGGTGACCTGCCCTGAAGATGGGGATAGCTAGTAGAAATATTAGATAATACCGAATGTGCTCATTTACATAAAGGTAAATGAGGAAAGGAGCTACGGCTCCGCTTTAGGATGGGCCCGCGTCCCATTAGCTGGTTGGTGAGGTAAAGGCTCACCAAGGCAACGATGGGTATCCGGCCTGAGAGGGTGAACGGACACATTGGGACTGAGATACGGCCCAAACTCCTACGGGAGGCAGCAGCTAAGAATCTTCCGCAATGGACGAAAGTCTGACGGAGCGACGCCGTGTGAATGAAGAAGGCCGAAAGGTTGTAAAATTCTTTTGCAGATGAAGAATAAACATAGGAGGGAATGCCTGTGAGATGACGGTAATCATGCGAATAAGCCCCGGCTAATTA
>G3BZQ8102JR5TM
GGTGAGTAACGCGTGGGTGACCTGCCCTGAAGATGGGGATAGCTAGTAGAAATATTAGATAATACCGAATGTGCTCATTTACATAAAGGTAAATGAGGAAAGGAGCTACGGCTCCGCTTTAGGATGGGCCCGCGTCCCATTAGCTGGTTGGTGAGGTAAAGGCTCACCAAGGCAACGATGGGTATCCGGCCTGAGAGGGTGAACGGACACATTGGGACTGAGATACGGCCCAAACTCCTACGGGAGGCAGCAGCTAAGAATCTTCCGCAATGGACGAAAGTCTGACGGAGCGACGCCGTGTGAATGAAGAAGGCCGAAAGGTTGTAAAATTCTTTTGCAGATGAAGAATAAACATAGGAGGGAATGCCTGTGAGATGACGGTAATCATGCGAATAAGCCCCGGCTAATTA
>G3BZQ8102F6TVZ
GGTGAGTAACGCGTGGGTGACCTGCCCTGAAGATGGGGATAGCTAGTAGAAATATTAGATAATACCGAATGTGCTCATTTACATAAAGGTAAATGAGGAAAGGAGCTACGGCTCCGCTTTAGGATGGGCCCGCGTCCCATTAGCTGGTTGGTGAGGTAAAGGCTCACCAAGGCAACGATGGGTATCCGGCCTGAGAGGGTGAACGGACACATTGGGACTGAGATACGGCCCAAACTCCTACGGGAGGCAGCAGCTAAGAATCTTCCGCAATGGACGAAAGTCTGACGGAGCGACGCCGTGTGAATGAAGAAGGCCGAAAGGTTGTAAAATTCTTTTGCAGATGAAGAATAAACATAGGAGGGAATGCCTGTGAGATGACGGTAATCATGCGAATAAGCCCCGGCTAATTA
>G3BZQ8102FR6I8
GGTGAGTAACGCGTGGGTGACCTGCCCTGAAGATGGGGATAGCTAGTAGAAATATTAGATAATACCGAATGTGCTCATTTACATAAAGGTAAATGAGGAAAGGAGCTACGGCTCCGCTTTAGGATGGGCCCGCGTCCCATTAGCTGGTTGGTGAGGTAAAGGCTCACCAAGGCAACGATGGGTATCCGGCCTGAGAGGGTGAACGGACACATTGGGACTGAGATACGGCCCAAACTCCTACGGGAGGCAGCAGCTAAGAATCTTCCGCAATGGACGAAAGTCTGACGGAGCGACGCCGTGTGAATGAAGAAGGCCGAAAGGTTGTAAAATTCTTTTGCAGATGAAGAATAAACATAGGAGGGAATGCCTGTGAGATGACGGTAATCATGCGAATAAGCCCCGGCTAATTA
>G3BZQ8102HMEGO
GGTGAGTAACGCGTGGGTGACCTGCCCTGAAGATGGGGATAGCTAGTAGAAATATTAGATAATACCGAATGTGCTCATTTACATAAAGGTAAATGAGGAAAGGAGCTACGGCTCCGCTTTAGGATGGGCCCGCGTCCCATTAGCTGGTTGGTGAGGTAAAGGCTCACCAAGGCAACGATGGGTATCCGGCCTGAGAGGGTGAACGGACACATTGGGACTGAGATACGGCCCAAACTCCTACGGGAGGCAGCAGCTAAGAATCTTCCGCAATGGACGAAAGTCTGACGGAGCGACGCCGTGTGAATGAAGAAGGCCGAAAGGTTGTAAAATTCTTTTGCAGATGAAGAATAAACATAGGAGGGAATGCCTGTGAGATGACGGTAATCATGCGAATAAGCCCCGGCTAATTA
>G3BZQ8102GACXP
GGTGAGTAACGCGTGGGTGACCTGCCCTGAAGATGGGGATAGCTAGTAGAAATATTAGATAATACCGAATGTGCTCATTTACATAAAGGTAAATGAGGAAAGGAGCTACGGCTCCGCTTTAGGATGGGCCCGCGTCCCATTAGCTGGTTGGTGAGGTAAAGGCTCACCAAGGCAACGATGGGTATCCGGCCTGAGAGGGTGAACGGACACATTGGGACTGAGATACGGCCCAAACTCCTACGGGAGGCAGCAGCTAAGAATCTTCCGCAATGGACGAAAGTCTGACGGAGCGACGCCGTGTGAATGAAGAAGGCCGAAAGGTTGTAAAATTCTTTTGCAGATGAAGAATAAACATAGGAGGGAATGCCTGTGAGATGACGGTAATCATGCGAATAAGCCCCGGCTAATTA
>G3BZQ8102ITISM
GGTGAGTAACGCGTGGGTGACCTGCCCTGAAGATGGGGATAGCTAGTAGAAATATTAGATAATACCGAATGTGCTCATTTACATAAAGGTAAATGAGGAAAGGAGCTACGGCTCCGCTTTAGGATGGGCCCGCGTCCCATTAGCTGGTTGGTGAGGTAAAGGCTCACCAAGGCAACGATGGGTATCCGGCCTGAGAGGGTGAACGGACACATTGGGACTGAGATACGGCCCAAACTCCTACGGGAGGCAGCAGCTAAGAATCTTCCGCAATGGACGAAAGTCTGACGGAGCGACGCCGTGTGAATGAAGAAGGCCGAAAGGTTGTAAAATTCTTTTGCAGATGAAGAATAAACATAGGAGGGAATGCCTGTGAGATGACGGTAATCATGCGAATAAGCCCCGGCTAATTA
>G3BZQ8102IYMSX
GGTGAGTAACGCGTGGGTGACCTGCCCTGAAGATGGGGATAGCTAGTAGAAATATTAGATAATACCGAATGTGCTCATTTACATAAAGGTAAATGAGGAAAGGAGCTACGGCTCCGCTTTAGGATGGGCCCGCGTCCCATTAGCTGGTTGGTGAGGTAAAGGCTCACCAAGGCAACGATGGGTATCCGGCCTGAGAGGGTGAACGGACACATTGGGACTGAGATACGGCCCAAACTCCTACGGGAGGCAGCAGCTAAGAATCTTCCGCAATGGACGAAAGTCTGACGGAGCGACGCCGTGTGAATGAAGAAGGCCGAAAGGTTGTAAAATTCTTTTGCAGATGAAGAATAAACATAGGAGGGAATGCCTGTGAGATGACGGTAATCATGCGAATAAGCCCCGGCTAATTA
>G3BZQ8102IAS1G
GGTGAGTAACGCGTGGGTGACCTGCCCTGAAGATGGGGATAGCTAGTAGAAATATTAGATAATACCGAATGTGCTCATTTACATAAAGGTAAATGAGGAAAGGAGCTACGGCTCCGCTTTAGGATGGGCCCGCGTCCCATTAGCTGGTTGGTGAGGTAAAGGCTCACCAAGGCAACGATGGGTATCCGGCCTGAGAGGGTGAACGGACACATTGGGACTGAGATACGGCCCAAACTCCTACGGGAGGCAGCAGCTAAGAATCTTCCGCAATGGACGAAAGTCTGACGGAGCGACGCCGTGTGAATGAAGAAGGCCGAAAGGTTGTAAAATTCTTTTGCAGATGAAGAATAAACATAGGAGGGAATGCCTGTGAGATGACGGTAATCATGCGAATAAGCCCCGGCTAATTA
>G3BZQ8102H2RSX
GGTGAGTAACGCGTGGGTGACCTGCCCTGAAGATGGGGATAGCTAGTAGAAATATTAGATAATACCGAATGTGCTCATTTACATAAAGGTAAATGAGGAAAGGAGCTACGGCTCCGCTTTAGGATGGGCCCGCGTCCCATTAGCTGGTTGGTGAGGTAAAGGCTCACCAAGGCAACGATGGGTATCCGGCCTGAGAGGGTGAACGGACACATTGGGACTGAGATACGGCCCAAACTCCTACGGGAGGCAGCAGCTAAGAATCTTCCGCAATGGACGAAAGTCTGACGGAGCGACGCCGTGTGAATGAAGAAGGCCGAAAGGTTGTAAAATTCTTTTGCAGATGAAGAATAAACATAGGAGGGAATGCCTGTGAGATGACGGTAATCATGCGAATAAGCCCCGGCTAATTA
>G3BZQ8102JUG5C
GGTGAGTAACGCGTGGGTGACCTGCCCTGAAGATGGGGATAGCTAGTAGAAATATTAGATAATACCGAATGTGCTCATTTACATAAAGGTAAATGAGGAAAGGAGCTACGGCTCCGCTTTAGGATGGGCCCGCGTCCCATTAGCTGGTTGGTGAGGTAAAGGCTCACCAAGGCAACGATGGGTATCCGGCCTGAGAGGGTGAACGGACACATTGGGACTGAGATACGGCCCAAACTCCTACGGGAGGCAGCAGCTAAGAATCTTCCGCAATGGACGAAAGTCTGACGGAGCGACGCCGTGTGAATGAAGAAGGCCGAAAGGTTGTAAAATTCTTTTGCAGATGAAGAATAAACATAGGAGGGAATGCCTGTGAGATGACGGTAATCATGCGAATAAGCCCCGGCTAATTA
>G3BZQ8102FW0IR
GGTGAGTAACGCGTGGGTGACCTGCCCTGAAGATGGGGATAGCTAGTAGAAATATTAGATAATACCGAATGTGCTCATTTACATAAAGGTAAATGAGGAAAGGAGCTACGGCTCCGCTTTAGGATGGGCCCGCGTCCCATTAGCTGGTTGGTGAGGTAAAGGCTCACCAAGGCAACGATGGGTATCCGGCCTGAGAGGGTGAACGGACACATTGGGACTGAGATACGGCCCAAACTCCTACGGGAGGCAGCAGCTAAGAATCTTCCGCAATGGACGAAAGTCTGACGGAGCGACGCCGTGTGAATGAAGAAGGCCGAAAGGTTGTAAAATTCTTTTGCAGATGAAGAATAAACATAGGAGGGAATGCCTGTGAGATGACGGTAATCATGCGAATAAGCCCCGGCTAATTA
>G3BZQ8102G0357
GGTGAGTAACGCGTGGGTGACCTGCCCTGAAGATGGGGATAGCTAGTAGAAATATTAGATAATACCGAATGTGCTCATTTACATAAAGGTAAATGAGGAAAGGAGCTACGGCTCCGCTTTAGGATGGGCCCGCGTCCCATTAGCTGGTTGGTGAGGTAAAGGCTCACCAAGGCAACGATGGGTATCCGGCCTGAGAGGGTGAACGGACACATTGGGACTGAGATACGGCCCAAACTCCTACGGGAGGCAGCAGCTAAGAATCTTCCGCAATGGACGAAAGTCTGACGGAGCGACGCCGTGTGAATGAAGAAGGCCGAAAGGTTGTAAAATTCTTTTGCAGATGAAGAATAAACATAGGAGGGAATGCCTGTGAGATGACGGTAATCATGCGAATAAGCCCCGGCTAATTA
>G35JFLI02HJHZN
GGTGAGTAACGCGTGGGTGACCTGCCCTGAAGATGGGGATAGCTAGTAGAAATATTAGATAATACCGAATGTGCTCATTTACATAAAGGTAAATGAGGAAAGGAGCTACGGCTCCGCTTTAGGATGGGCCCGCGTCCCATTAGCTGGTTGGTGAGGTAAAGGCTCACCAAGGCAACGATGGGTATCCGGCCTGAGAGGGTGAACGGACACATTGGGACTGAGATACGGCCCAAACTCCTACGGGAGGCAGCAGCTAAGAATCTTCCGCAATGGACGAAAGTCTGACGGAGCGACGCCGTGTGAATGAAGAAGGCCGAAAGGTTGTAAAATTCTTTTGCAGATGAAGAATAAACATAGGAGGGAATGCCTGTGAGATGACGGTAATCATGCGAATAAGCCCCGGCTAATTA
>G35JFLI02GOIIO
GGTGAGTAACGCGTGGGTGACCTGCCCTGAAGATGGGGATAGCTAGTAGAAATATTAGATAATACCGAATGTGCTCATTTACATAAAGGTAAATGAGGAAAGGAGCTACGGCTCCGCTTTAGGATGGGCCCGCGTCCCATTAGCTGGTTGGTGAGGTAAAGGCTCACCAAGGCAACGATGGGTATCCGGCCTGAGAGGGTGAACGGACACATTGGGACTGAGATACGGCCCAAACTCCTACGGGAGGCAGCAGCTAAGAATCTTCCGCAATGGACGAAAGTCTGACGGAGCGACGCCGTGTGAATGAAGAAGGCCGAAAGGTTGTAAAATTCTTTTGCAGATGAAGAATAAACATAGGAGGGAATGCCTGTGAGATGACGGTAATCATGCGAATAAGCCCCGGCTAATTA
>G35JFLI02GIOUZ
GGTGAGTAACGCGTGGGTGACCTGCCCTGAAGATGGGGATAGCTAGTAGAAATATTAGATAATACCGAATGTGCTCATTTACATAAAGGTAAATGAGGAAAGGAGCTACGGCTCCGCTTTAGGATGGGCCCGCGTCCCATTAGCTGGTTGGTGAGGTAAAGGCTCACCAAGGCAACGATGGGTATCCGGCCTGAGAGGGTGAACGGACACATTGGGACTGAGATACGGCCCAAACTCCTACGGGAGGCAGCAGCTAAGAATCTTCCGCAATGGACGAAAGTCTGACGGAGCGACGCCGTGTGAATGAAGAAGGCCGAAAGGTTGTAAAATTCTTTTGCAGATGAAGAATAAACATAGGAGGGAATGCCTGTGAGATGACGGTAATCATGCGAATAAGCCCCGGCTAATTA
>G35JFLI02IFM51
GGTGAGTAACGCGTGGGTGACCTGCCCTGAAGATGGGGATAGCTAGTAGAAATATTAGATAATACCGAATGTGCTCATTTACATAAAGGTAAATGAGGAAAGGAGCTACGGCTCCGCTTTAGGATGGGCCCGCGTCCCATTAGCTGGTTGGTGAGGTAAAGGCTCACCAAGGCAACGATGGGTATCCGGCCTGAGAGGGTGAACGGACACATTGGGACTGAGATACGGCCCAAACTCCTACGGGAGGCAGCAGCTAAGAATCTTCCGCAATGGACGAAAGTCTGACGGAGCGACGCCGTGTGAATGAAGAAGGCCGAAAGGTTGTAAAATTCTTTTGCAGATGAAGAATAAACATAGGAGGGAATGCCTGTGAGATGACGGTAATCATGCGAATAAGCCCCGGCTAATTA
>G35JFLI02IC60K
GGTGAGTAACGCGTGGGTGACCTGCCCTGAAGATGGGGATAGCTAGTAGAAATATTAGATAATACCGAATGTGCTCATTTACATAAAGGTAAATGAGGAAAGGAGCTACGGCTCCGCTTTAGGATGGGCCCGCGTCCCATTAGCTGGTTGGTGAGGTAAAGGCTCACCAAGGCAACGATGGGTATCCGGCCTGAGAGGGTGAACGGACACATTGGGACTGAGATACGGCCCAAACTCCTACGGGAGGCAGCAGCTAAGAATCTTCCGCAATGGACGAAAGTCTGACGGAGCGACGCCGTGTGAATGAAGAAGGCCGAAAGGTTGTAAAATTCTTTTGCAGATGAAGAATAAACATAGGAGGGAATGCCTGTGAGATGACGGTAATCATGCGAATAAGCCCCGGCTAATTA
>G35JFLI02I5LRJ
GGTGAGTAACGCGTGGGTGACCTGCCCTGAAGATGGGGATAGCTAGTAGAAATATTAGATAATACCGAATGTGCTCATTTACATAAAGGTAAATGAGGAAAGGAGCTACGGCTCCGCTTTAGGATGGGCCCGCGTCCCATTAGCTGGTTGGTGAGGTAAAGGCTCACCAAGGCAACGATGGGTATCCGGCCTGAGAGGGTGAACGGACACATTGGGACTGAGATACGGCCCAAACTCCTACGGGAGGCAGCAGCTAAGAATCTTCCGCAATGGACGAAAGTCTGACGGAGCGACGCCGTGTGAATGAAGAAGGCCGAAAGGTTGTAAAATTCTTTTGCAGATGAAGAATAAACATAGGAGGGAATGCCTGTGAGATGACGGTAATCATGCGAATAAGCCCCGGCTAATTA
>G35JFLI02JNES3
GGTGAGTAACGCGTGGGTGACCTGCCCTGAAGATGGGGATAGCTAGTAGAAATATTAGATAATACCGAATGTGCTCATTTACATAAAGGTAAATGAGGAAAGGAGCTACGGCTCCGCTTTAGGATGGGCCCGCGTCCCATTAGCTGGTTGGTGAGGTAAAGGCTCACCAAGGCAACGATGGGTATCCGGCCTGAGAGGGTGAACGGACACATTGGGACTGAGATACGGCCCAAACTCCTACGGGAGGCAGCAGCTAAGAATCTTCCGCAATGGACGAAAGTCTGACGGAGCGACGCCGTGTGAATGAAGAAGGCCGAAAGGTTGTAAAATTCTTTTGCAGATGAAGAATAAACATAGGAGGGAATGCCTGTGAGATGACGGTAATCATGCGAATAAGCCCCGGCTAATTA
>G35JFLI02F1UNT
GGTGAGTAACGCGTGGGTGACCTGCCCTGAAGATGGGGATAGCTAGTAGAAATATTAGATAATACCGAATGTGCTCATTTACATAAAGGTAAATGAGGAAAGGAGCTACGGCTCCGCTTTAGGATGGGCCCGCGTCCCATTAGCTGGTTGGTGAGGTAAAGGCTCACCAAGGCAACGATGGGTATCCGGCCTGAGAGGGTGAACGGACACATTGGGACTGAGATACGGCCCAAACTCCTACGGGAGGCAGCAGCTAAGAATCTTCCGCAATGGACGAAAGTCTGACGGAGCGACGCCGTGTGAATGAAGAAGGCCGAAAGGTTGTAAAATTCTTTTGCAGATGAAGAATAAACATAGGAGGGAATGCCTGTGAGATGACGGTAATCATGCGAATAAGCCCCGGCTAATTA
>G35JFLI02GVX32
GGTGAGTAACGCGTGGGTGACCTGCCCTGAAGATGGGGATAGCTAGTAGAAATATTAGATAATACCGAATGTGCTCATTTACATAAAGGTAAATGAGGAAAGGAGCTACGGCTCCGCTTTAGGATGGGCCCGCGTCCCATTAGCTGGTTGGTGAGGTAAAGGCTCACCAAGGCAACGATGGGTATCCGGCCTGAGAGGGTGAACGGACACATTGGGACTGAGATACGGCCCAAACTCCTACGGGAGGCAGCAGCTAAGAATCTTCCGCAATGGACGAAAGTCTGACGGAGCGACGCCGTGTGAATGAAGAAGGCCGAAAGGTTGTAAAATTCTTTTGCAGATGAAGAATAAACATAGGAGGGAATGCCTGTGAGATGACGGTAATCATGCGAATAAGCCCCGGCTAATTA
>G35JFLI02JB3UY
GGTGAGTAACGCGTGGGTGACCTGCCCTGAAGATGGGGATAGCTAGTAGAAATATTAGATAATACCGAATGTGCTCATTTACATAAAGGTAAATGAGGAAAGGAGCTACGGCTCCGCTTTAGGATGGGCCCGCGTCCCATTAGCTGGTTGGTGAGGTAAAGGCTCACCAAGGCAACGATGGGTATCCGGCCTGAGAGGGTGAACGGACACATTGGGACTGAGATACGGCCCAAACTCCTACGGGAGGCAGCAGCTAAGAATCTTCCGCAATGGACGAAAGTCTGACGGAGCGACGCCGTGTGAATGAAGAAGGCCGAAAGGTTGTAAAATTCTTTTGCAGATGAAGAATAAACATAGGAGGGAATGCCTGTGAGATGACGGTAATCATGCGAATAAGCCCCGGCTAATTA
>G35JFLI02IV5GY
GGTGAGTAACGCGTGGGTGACCTGCCCTGAAGATGGGGATAGCTAGTAGAAATATTAGATAATACCGAATGTGCTCATTTACATAAAGGTAAATGAGGAAAGGAGCTACGGCTCCGCTTTAGGATGGGCCCGCGTCCCATTAGCTGGTTGGTGAGGTAAAGGCTCACCAAGGCAACGATGGGTATCCGGCCTGAGAGGGTGAACGGACACATTGGGACTGAGATACGGCCCAAACTCCTACGGGAGGCAGCAGCTAAGAATCTTCCGCAATGGACGAAAGTCTGACGGAGCGACGCCGTGTGAATGAAGAAGGCCGAAAGGTTGTAAAATTCTTTTGCAGATGAAGAATAAACATAGGAGGGAATGCCTGTGAGATGACGGTAATCATGCGAATAAGCCCCGGCTAATTA
>G35JFLI02IBJMG
GGTGAGTAACGCGTGGGTGACCTGCCCTGAAGATGGGGATAGCTAGTAGAAATATTAGATAATACCGAATGTGCTCATTTACATAAAGGTAAATGAGGAAAGGAGCTACGGCTCCGCTTTAGGATGGGCCCGCGTCCCATTAGCTGGTTGGTGAGGTAAAGGCTCACCAAGGCAACGATGGGTATCCGGCCTGAGAGGGTGAACGGACACATTGGGACTGAGATACGGCCCAAACTCCTACGGGAGGCAGCAGCTAAGAATCTTCCGCAATGGACGAAAGTCTGACGGAGCGACGCCGTGTGAATGAAGAAGGCCGAAAGGTTGTAAAATTCTTTTGCAGATGAAGAATAAACATAGGAGGGAATGCCTGTGAGATGACGGTAATCATGCGAATAAGCCCCGGCTAATTA
>G35JFLI02JLUCR
GGTGAGTAACGCGTGGGTGACCTGCCCTGAAGATGGGGATAGCTAGTAGAAATATTAGATAATACCGAATGTGCTCATTTACATAAAGGTAAATGAGGAAAGGAGCTACGGCTCCGCTTTAGGATGGGCCCGCGTCCCATTAGCTGGTTGGTGAGGTAAAGGCTCACCAAGGCAACGATGGGTATCCGGCCTGAGAGGGTGAACGGACACATTGGGACTGAGATACGGCCCAAACTCCTACGGGAGGCAGCAGCTAAGAATCTTCCGCAATGGACGAAAGTCTGACGGAGCGACGCCGTGTGAATGAAGAAGGCCGAAAGGTTGTAAAATTCTTTTGCAGATGAAGAATAAACATAGGAGGGAATGCCTGTGAGATGACGGTAATCATGCGAATAAGCCCCGGCTAATTA
>G35JFLI02GDFNS
GGTGAGTAACGCGTGGGTGACCTGCCCTGAAGATGGGGATAGCTAGTAGAAATATTAGATAATACCGAATGTGCTCATTTACATAAAGGTAAATGAGGAAAGGAGCTACGGCTCCGCTTTAGGATGGGCCCGCGTCCCATTAGCTGGTTGGTGAGGTAAAGGCTCACCAAGGCAACGATGGGTATCCGGCCTGAGAGGGTGAACGGACACATTGGGACTGAGATACGGCCCAAACTCCTACGGGAGGCAGCAGCTAAGAATCTTCCGCAATGGACGAAAGTCTGACGGAGCGACGCCGTGTGAATGAAGAAGGCCGAAAGGTTGTAAAATTCTTTTGCAGATGAAGAATAAACATAGGAGGGAATGCCTGTGAGATGACGGTAATCATGCGAATAAGCCCCGGCTAATTA
>G35JFLI02INOCK
GGTGAGTAACGCGTGGGTGACCTGCCCTGAAGATGGGGATAGCTAGTAGAAATATTAGATAATACCGAATGTGCTCATTTACATAAAGGTAAATGAGGAAAGGAGCTACGGCTCCGCTTTAGGATGGGCCCGCGTCCCATTAGCTGGTTGGTGAGGTAAAGGCTCACCAAGGCAACGATGGGTATCCGGCCTGAGAGGGTGAACGGACACATTGGGACTGAGATACGGCCCAAACTCCTACGGGAGGCAGCAGCTAAGAATCTTCCGCAATGGACGAAAGTCTGACGGAGCGACGCCGTGTGAATGAAGAAGGCCGAAAGGTTGTAAAATTCTTTTGCAGATGAAGAATAAACATAGGAGGGAATGCCTGTGAGATGACGGTAATCATGCGAATAAGCCCCGGCTAATTA
>G35JFLI02JRBFM
GGTGAGTAACGCGTGGGTGACCTGCCCTGAAGATGGGGATAGCTAGTAGAAATATTAGATAATACCGAATGTGCTCATTTACATAAAGGTAAATGAGGAAAGGAGCTACGGCTCCGCTTTAGGATGGGCCCGCGTCCCATTAGCTGGTTGGTGAGGTAAAGGCTCACCAAGGCAACGATGGGTATCCGGCCTGAGAGGGTGAACGGACACATTGGGACTGAGATACGGCCCAAACTCCTACGGGAGGCAGCAGCTAAGAATCTTCCGCAATGGACGAAAGTCTGACGGAGCGACGCCGTGTGAATGAAGAAGGCCGAAAGGTTGTAAAATTCTTTTGCAGATGAAGAATAAACATAGGAGGGAATGCCTGTGAGATGACGGTAATCATGCGAATAAGCCCCGGCTAATTA
>G35JFLI02II085
GGTGAGTAACGCGTGGGTGACCTGCCCTGAAGATGGGGATAGCTAGTAGAAATATTAGATAATACCGAATGTGCTCATTTACATAAAGGTAAATGAGGAAAGGAGCTACGGCTCCGCTTTAGGATGGGCCCGCGTCCCATTAGCTGGTTGGTGAGGTAAAGGCTCACCAAGGCAACGATGGGTATCCGGCCTGAGAGGGTGAACGGACACATTGGGACTGAGATACGGCCCAAACTCCTACGGGAGGCAGCAGCTAAGAATCTTCCGCAATGGACGAAAGTCTGACGGAGCGACGCCGTGTGAATGAAGAAGGCCGAAAGGTTGTAAAATTCTTTTGCAGATGAAGAATAAACATAGGAGGGAATGCCTGTGAGATGACGGTAATCATGCGAATAAGCCCCGGCTAATTA
>G35JFLI02FSUXX
GGTGAGTAACGCGTGGGTGACCTGCCCTGAAGATGGGGATAGCTAGTAGAAATATTAGATAATACCGAATGTGCTCATTTACATAAAGGTAAATGAGGAAAGGAGCTACGGCTCCGCTTTAGGATGGGCCCGCGTCCCATTAGCTGGTTGGTGAGGTAAAGGCTCACCAAGGCAACGATGGGTATCCGGCCTGAGAGGGTGAACGGACACATTGGGACTGAGATACGGCCCAAACTCCTACGGGAGGCAGCAGCTAAGAATCTTCCGCAATGGACGAAAGTCTGACGGAGCGACGCCGTGTGAATGAAGAAGGCCGAAAGGTTGTAAAATTCTTTTGCAGATGAAGAATAAACATAGGAGGGAATGCCTGTGAGATGACGGTAATCATGCGAATAAGCCCCGGCTAATTA
>G35JFLI02JPKVP
GGTGAGTAACGCGTGGGTGACCTGCCCTGAAGATGGGGATAGCTAGTAGAAATATTAGATAATACCGAATGTGCTCATTTACATAAAGGTAAATGAGGAAAGGAGCTACGGCTCCGCTTTAGGATGGGCCCGCGTCCCATTAGCTGGTTGGTGAGGTAAAGGCTCACCAAGGCAACGATGGGTATCCGGCCTGAGAGGGTGAACGGACACATTGGGACTGAGATACGGCCCAAACTCCTACGGGAGGCAGCAGCTAAGAATCTTCCGCAATGGACGAAAGTCTGACGGAGCGACGCCGTGTGAATGAAGAAGGCCGAAAGGTTGTAAAATTCTTTTGCAGATGAAGAATAAACATAGGAGGGAATGCCTGTGAGATGACGGTAATCATGCGAATAAGCCCCGGCTAATTA
>G35JFLI02FOQHD
GGTGAGTAACGCGTGGGTGACCTGCCCTGAAGATGGGGATAGCTAGTAGAAATATTAGATAATACCGAATGTGCTCATTTACATAAAGGTAAATGAGGAAAGGAGCTACGGCTCCGCTTTAGGATGGGCCCGCGTCCCATTAGCTGGTTGGTGAGGTAAAGGCTCACCAAGGCAACGATGGGTATCCGGCCTGAGAGGGTGAACGGACACATTGGGACTGAGATACGGCCCAAACTCCTACGGGAGGCAGCAGCTAAGAATCTTCCGCAATGGACGAAAGTCTGACGGAGCGACGCCGTGTGAATGAAGAAGGCCGAAAGGTTGTAAAATTCTTTTGCAGATGAAGAATAAACATAGGAGGGAATGCCTGTGAGATGACGGTAATCATGCGAATAAGCCCCGGCTAATTA
>G35JFLI02IY6X7
GGTGAGTAACGCGTGGGTGACCTGCCCTGAAGATGGGGATAGCTAGTAGAAATATTAGATAATACCGAATGTGCTCATTTACATAAAGGTAAATGAGGAAAGGAGCTACGGCTCCGCTTTAGGATGGGCCCGCGTCCCATTAGCTGGTTGGTGAGGTAAAGGCTCACCAAGGCAACGATGGGTATCCGGCCTGAGAGGGTGAACGGACACATTGGGACTGAGATACGGCCCAAACTCCTACGGGAGGCAGCAGCTAAGAATCTTCCGCAATGGACGAAAGTCTGACGGAGCGACGCCGTGTGAATGAAGAAGGCCGAAAGGTTGTAAAATTCTTTTGCAGATGAAGAATAAACATAGGAGGGAATGCCTGTGAGATGACGGTAATCATGCGAATAAGCCCCGGCTAATTA
>GV2UCFN02IMBMW
GGTGAGTAACGCGTGGGTGACCTGCCCTGAAGATGGGGATAGCTAGTAGAAATATTAGATAATACCGAATGTGCTCATTTACATAAAGGTAAATGAGGAAAGGAGCTACGGCTCCGCTTCAGGATGGGCCCGCGTCCCATTAGCTGGTTGGTGAGGTAAAGGCTCACCAAGGCAACGATGGGTATCCGGCCTGAGAGGGTGAACGGACACATTGGGACTGAGATACGGCCCAAACTCCTACGGGAGGCAGCAGCTAAGAATCTTCCGCAATGGACGAAAGTCTGACGGAGCGACGCCGTGTGAATGAAGAAGGCCGAAAGGTTGTAAAATTCTTTTGCAGATGAAGAATAAACATAGGAGGGAATGCCTGTGAGATGACGGTAATCATGCGAATAAGCCCCGGCTAATTA
>GV2UCFN02HCGC5
GGTGAGTAACGCGTGGGTGACCTGCCCTGAAGATGGGGATAGCTAGTAGAAATATTAGATAATACCGAATGTGCTCATTTACATAAAGGTAAATGAGGAAAGGAGCTACGGCTCCGCTTCAGGATGGGCCCGCGTCCCATTAGCTGGTTGGTGAGGTAAAGGCTCACCAAGGCAACGATGGGTATCCGGCCTGAGAGGGTGAACGGACACATTGGGACTGAGATACGGCCCAAACTCCTACGGGAGGCAGCAGCTAAGAATCTTCCGCAATGGACGAAAGTCTGACGGAGCGACGCCGTGTGAATGAAGAAGGCCGAAAGGTTGTAAAATTCTTTTGCAGATGAAGAATAAACATAGGAGGGAATGCCTGTGAGATGACGGTAATCATGCGAATAAGCCCCGGCTAATTA
>GV2UCFN02FL2DS
GGTGAGTAACGCGTGGGTGACCTGCCCTGAAGATGGGGATAGCTAGTAGAAATATTAGATAATACCGAATGTGCTCATTTACATAAAGGTAAATGAGGAAAGGAGCTACGGCTCCGCTTCAGGATGGGCCCGCGTCCCATTAGCTGGTTGGTGAGGTAAAGGCTCACCAAGGCAACGATGGGTATCCGGCCTGAGAGGGTGAACGGACACATTGGGACTGAGATACGGCCCAAACTCCTACGGGAGGCAGCAGCTAAGAATCTTCCGCAATGGACGAAAGTCTGACGGAGCGACGCCGTGTGAATGAAGAAGGCCGAAAGGTTGTAAAATTCTTTTGCAGATGAAGAATAAACATAGGAGGGAATGCCTGTGAGATGACGGTAATCATGCGAATAAGCCCCGGCTAATTA
>GV2UCFN02IAY0N
GGTGAGTAACGCGTGGGTGACCTGCCCTGAAGATGGGGATAGCTAGTAGAAATATTAGATAATACCGAATGTGCTCATTTACATAAAGGTAAATGAGGAAAGGAGCTACGGCTCCGCTTCAGGATGGGCCCGCGTCCCATTAGCTGGTTGGTGAGGTAAAGGCTCACCAAGGCAACGATGGGTATCCGGCCTGAGAGGGTGAACGGACACATTGGGACTGAGATACGGCCCAAACTCCTACGGGAGGCAGCAGCTAAGAATCTTCCGCAATGGACGAAAGTCTGACGGAGCGACGCCGTGTGAATGAAGAAGGCCGAAAGGTTGTAAAATTCTTTTGCAGATGAAGAATAAACATAGGAGGGAATGCCTGTGAGATGACGGTAATCATGCGAATAAGCCCCGGCTAATTA
>GV2UCFN02JGGDR
GGTGAGTAACGCGTGGGTGACCTGCCCTGAAGATGGGGATAGCTAGTAGAAATATTAGATAATACCGAATGTGCTCATTTACATAAAGGTAAATGAGGAAAGGAGCTACGGCTCCGCTTCAGGATGGGCCCGCGTCCCATTAGCTGGTTGGTGAGGTAAAGGCTCACCAAGGCAACGATGGGTATCCGGCCTGAGAGGGTGAACGGACACATTGGGACTGAGATACGGCCCAAACTCCTACGGGAGGCAGCAGCTAAGAATCTTCCGCAATGGACGAAAGTCTGACGGAGCGACGCCGTGTGAATGAAGAAGGCCGAAAGGTTGTAAAATTCTTTTGCAGATGAAGAATAAACATAGGAGGGAATGCCTGTGAGATGACGGTAATCATGCGAATAAGCCCCGGCTAATTA
>GV2UCFN02GCM9S
GGTGAGTAACGCGTGGGTGACCTGCCCTGAAGATGGGGATAGCTAGTAGAAATATTAGATAATACCGAATGTGCTCATTTACATAAAGGTAAATGAGGAAAGGAGCTACGGCTCCGCTTCAGGATGGGCCCGCGTCCCATTAGCTGGTTGGTGAGGTAAAGGCTCACCAAGGCAACGATGGGTATCCGGCCTGAGAGGGTGAACGGACACATTGGGACTGAGATACGGCCCAAACTCCTACGGGAGGCAGCAGCTAAGAATCTTCCGCAATGGACGAAAGTCTGACGGAGCGACGCCGTGTGAATGAAGAAGGCCGAAAGGTTGTAAAATTCTTTTGCAGATGAAGAATAAACATAGGAGGGAATGCCTGTGAGATGACGGTAATCATGCGAATAAGCCCCGGCTAATTA
>GV2UCFN02FNQFA
GGTGAGTAACGCGTGGGTGACCTGCCCTGAAGATGGGGATAGCTAGTAGAAATATTAGATAATACCGAATGTGCTCATTTACATAAAGGTAAATGAGGAAAGGAGCTACGGCTCCGCTTCAGGATGGGCCCGCGTCCCATTAGCTGGTTGGTGAGGTAAAGGCTCACCAAGGCAACGATGGGTATCCGGCCTGAGAGGGTGAACGGACACATTGGGACTGAGATACGGCCCAAACTCCTACGGGAGGCAGCAGCTAAGAATCTTCCGCAATGGACGAAAGTCTGACGGAGCGACGCCGTGTGAATGAAGAAGGCCGAAAGGTTGTAAAATTCTTTTGCAGATGAAGAATAAACATAGGAGGGAATGCCTGTGAGATGACGGTAATCATGCGAATAAGCCCCGGCTAATTA
>GV2UCFN02FYPB6
GGTGAGTAACGCGTGGGTGACCTGCCCTGAAGATGGGGATAGCTAGTAGAAATATTAGATAATACCGAATGTGCTCATTTACATAAAGGTAAATGAGGAAAGGAGCTACGGCTCCGCTTCAGGATGGGCCCGCGTCCCATTAGCTGGTTGGTGAGGTAAAGGCTCACCAAGGCAACGATGGGTATCCGGCCTGAGAGGGTGAACGGACACATTGGGACTGAGATACGGCCCAAACTCCTACGGGAGGCAGCAGCTAAGAATCTTCCGCAATGGACGAAAGTCTGACGGAGCGACGCCGTGTGAATGAAGAAGGCCGAAAGGTTGTAAAATTCTTTTGCAGATGAAGAATAAACATAGGAGGGAATGCCTGTGAGATGACGGTAATCATGCGAATAAGCCCCGGCTAATTA
>GV2UCFN02IDYKQ
GGTGAGTAACGCGTGGGTGACCTGCCCTGAAGATGGGGATAGCTAGTAGAAATATTAGATAATACCGAATGTGCTCATTTACATAAAGGTAAATGAGGAAAGGAGCTACGGCTCCGCTTCAGGATGGGCCCGCGTCCCATTAGCTGGTTGGTGAGGTAAAGGCTCACCAAGGCAACGATGGGTATCCGGCCTGAGAGGGTGAACGGACACATTGGGACTGAGATACGGCCCAAACTCCTACGGGAGGCAGCAGCTAAGAATCTTCCGCAATGGACGAAAGTCTGACGGAGCGACGCCGTGTGAATGAAGAAGGCCGAAAGGTTGTAAAATTCTTTTGCAGATGAAGAATAAACATAGGAGGGAATGCCTGTGAGATGACGGTAATCATGCGAATAAGCCCCGGCTAATTA
>GV2UCFN02IWXGF
GGTGAGTAACGCGTGGGTGACCTGCCCTGAAGATGGGGATAGCTAGTAGAAATATTAGATAATACCGAATGTGCTCATTTACATAAAGGTAAATGAGGAAAGGAGCTACGGCTCCGCTTCAGGATGGGCCCGCGTCCCATTAGCTGGTTGGTGAGGTAAAGGCTCACCAAGGCAACGATGGGTATCCGGCCTGAGAGGGTGAACGGACACATTGGGACTGAGATACGGCCCAAACTCCTACGGGAGGCAGCAGCTAAGAATCTTCCGCAATGGACGAAAGTCTGACGGAGCGACGCCGTGTGAATGAAGAAGGCCGAAAGGTTGTAAAATTCTTTTGCAGATGAAGAATAAACATAGGAGGGAATGCCTGTGAGATGACGGTAATCATGCGAATAAGCCCCGGCTAATTA
>GV2UCFN02H9M4A
GGTGAGTAACGCGTGGGTGACCTGCCCTGAAGATGGGGATAGCTAGTAGAAATATTAGATAATACCGAATGTGCTCATTTACATAAAGGTAAATGAGGAAAGGAGCTACGGCTCCGCTTCAGGATGGGCCCGCGTCCCATTAGCTGGTTGGTGAGGTAAAGGCTCACCAAGGCAACGATGGGTATCCGGCCTGAGAGGGTGAACGGACACATTGGGACTGAGATACGGCCCAAACTCCTACGGGAGGCAGCAGCTAAGAATCTTCCGCAATGGACGAAAGTCTGACGGAGCGACGCCGTGTGAATGAAGAAGGCCGAAAGGTTGTAAAATTCTTTTGCAGATGAAGAATAAACATAGGAGGGAATGCCTGTGAGATGACGGTAATCATGCGAATAAGCCCCGGCTAATTA
>GV2UCFN02HDEIH
GGTGAGTAACGCGTGGGTGACCTGCCCTGAAGATGGGGATAGCTAGTAGAAATATTAGATAATACCGAATGTGCTCATTTACATAAAGGTAAATGAGGAAAGGAGCTACGGCTCCGCTTCAGGATGGGCCCGCGTCCCATTAGCTGGTTGGTGAGGTAAAGGCTCACCAAGGCAACGATGGGTATCCGGCCTGAGAGGGTGAACGGACACATTGGGACTGAGATACGGCCCAAACTCCTACGGGAGGCAGCAGCTAAGAATCTTCCGCAATGGACGAAAGTCTGACGGAGCGACGCCGTGTGAATGAAGAAGGCCGAAAGGTTGTAAAATTCTTTTGCAGATGAAGAATAAACATAGGAGGGAATGCCTGTGAGATGACGGTAATCATGCGAATAAGCCCCGGCTAATTA
>GV2UCFN02IROLS
GGTGAGTAACGCGTGGGTGACCTGCCCTGAAGATGGGGATAGCTAGTAGAAATATTAGATAATACCGAATGTGCTCATTTACATAAAGGTAAATGAGGAAAGGAGCTACGGCTCCGCTTCAGGATGGGCCCGCGTCCCATTAGCTGGTTGGTGAGGTAAAGGCTCACCAAGGCAACGATGGGTATCCGGCCTGAGAGGGTGAACGGACACATTGGGACTGAGATACGGCCCAAACTCCTACGGGAGGCAGCAGCTAAGAATCTTCCGCAATGGACGAAAGTCTGACGGAGCGACGCCGTGTGAATGAAGAAGGCCGAAAGGTTGTAAAATTCTTTTGCAGATGAAGAATAAACATAGGAGGGAATGCCTGTGAGATGACGGTAATCATGCGAATAAGCCCCGGCTAATTA
>GV2UCFN02IQPSP
GGTGAGTAACGCGTGGGTGACCTGCCCTGAAGATGGGGATAGCTAGTAGAAATATTAGATAATACCGAATGTGCTCATTTACATAAAGGTAAATGAGGAAAGGAGCTACGGCTCCGCTTCAGGATGGGCCCGCGTCCCATTAGCTGGTTGGTGAGGTAAAGGCTCACCAAGGCAACGATGGGTATCCGGCCTGAGAGGGTGAACGGACACATTGGGACTGAGATACGGCCCAAACTCCTACGGGAGGCAGCAGCTAAGAATCTTCCGCAATGGACGAAAGTCTGACGGAGCGACGCCGTGTGAATGAAGAAGGCCGAAAGGTTGTAAAATTCTTTTGCAGATGAAGAATAAACATAGGAGGGAATGCCTGTGAGATGACGGTAATCATGCGAATAAGCCCCGGCTAATTA
>GV2UCFN02JQ93P
GGTGAGTAACGCGTGGGTGACCTGCCCTGAAGATGGGGATAGCTAGTAGAAATATTAGATAATACCGAATGTGCTCATTTACATAAAGGTAAATGAGGAAAGGAGCTACGGCTCCGCTTCAGGATGGGCCCGCGTCCCATTAGCTGGTTGGTGAGGTAAAGGCTCACCAAGGCAACGATGGGTATCCGGCCTGAGAGGGTGAACGGACACATTGGGACTGAGATACGGCCCAAACTCCTACGGGAGGCAGCAGCTAAGAATCTTCCGCAATGGACGAAAGTCTGACGGAGCGACGCCGTGTGAATGAAGAAGGCCGAAAGGTTGTAAAATTCTTTTGCAGATGAAGAATAAACATAGGAGGGAATGCCTGTGAGATGACGGTAATCATGCGAATAAGCCCCGGCTAATTA
>GV2UCFN02JS12K
GGTGAGTAACGCGTGGGTGACCTGCCCTGAAGATGGGGATAGCTAGTAGAAATATTAGATAATACCGAATGTGCTCATTTACATAAAGGTAAATGAGGAAAGGAGCTACGGCTCCGCTTCAGGATGGGCCCGCGTCCCATTAGCTGGTTGGTGAGGTAAAGGCTCACCAAGGCAACGATGGGTATCCGGCCTGAGAGGGTGAACGGACACATTGGGACTGAGATACGGCCCAAACTCCTACGGGAGGCAGCAGCTAAGAATCTTCCGCAATGGACGAAAGTCTGACGGAGCGACGCCGTGTGAATGAAGAAGGCCGAAAGGTTGTAAAATTCTTTTGCAGATGAAGAATAAACATAGGAGGGAATGCCTGTGAGATGACGGTAATCATGCGAATAAGCCCCGGCTAATTA
>GV2UCFN02IVXI5
GGTGAGTAACGCGTGGGTGACCTGCCCTGAAGATGGGGATAGCTAGTAGAAATATTAGATAATACCGAATGTGCTCATTTACATAAAGGTAAATGAGGAAAGGAGCTACGGCTCCGCTTCAGGATGGGCCCGCGTCCCATTAGCTGGTTGGTGAGGTAAAGGCTCACCAAGGCAACGATGGGTATCCGGCCTGAGAGGGTGAACGGACACATTGGGACTGAGATACGGCCCAAACTCCTACGGGAGGCAGCAGCTAAGAATCTTCCGCAATGGACGAAAGTCTGACGGAGCGACGCCGTGTGAATGAAGAAGGCCGAAAGGTTGTAAAATTCTTTTGCAGATGAAGAATAAACATAGGAGGGAATGCCTGTGAGATGACGGTAATCATGCGAATAAGCCCCGGCTAATTA
>G3BZQ8102GANJU
GGTGAGTAACGCGTGGGTGACCTGCCCTGAAGATGGGGATAGCTAGTAGAAATATTAGATAATACCGAATGTGCTCATTTACATAAAGGTAAATGAGGAAAGGAGCTACGGCTCCGCTTCAGGATGGGCCCGCGTCCCATTAGCTGGTTGGTGAGGTAAAGGCTCACCAAGGCAACGATGGGTATCCGGCCTGAGAGGGTGAACGGACACATTGGGACTGAGATACGGCCCAAACTCCTACGGGAGGCAGCAGCTAAGAATCTTCCGCAATGGACGAAAGTCTGACGGAGCGACGCCGTGTGAATGAAGAAGGCCGAAAGGTTGTAAAATTCTTTTGCAGATGAAGAATAAACATAGGAGGGAATGCCTGTGAGATGACGGTAATCATGCGAATAAGCCCCGGCTAATTA
>G3BZQ8102HKHCB
GGTGAGTAACGCGTGGGTGACCTGCCCTGAAGATGGGGATAGCTAGTAGAAATATTAGATAATACCGAATGTGCTCATTTACATAAAGGTAAATGAGGAAAGGAGCTACGGCTCCGCTTCAGGATGGGCCCGCGTCCCATTAGCTGGTTGGTGAGGTAAAGGCCCACCAAGGCAACGATGGGTATCCGGCCTGAGAGGGTGAACGGACACATTGGGACTGAGATACGGCCCAAACTCCTACGGGAGGCAGCAGCTAAGAATCTTCCGCAATGGACGAAAGTCTGACGGAGCGACGCCGTGTGAATGAAGAAGGCCGAAAGGTTGTAAAATTCTTTTGCAGATGAAGAATAATCATAGGAGGGAATGCCTGTGAGATGACGGTAATCATGCGAATAAGCCCCGGCTAATTA
>G3BZQ8102F8IN7
GGTGAGTAACGCGTGGGTGACCTGCCCTGAAGATGGGGATAGCTAGTAGAAATATTAGATAATACCGAATGTGCTCATTTACATAAAGGTAAATGAGGAAAGGAGCTACGGCTCCGCTTCAGGATGGGCCCGCGTCCCATTAGCTGGTTGGTGAGGTAAAGGCCCACCAAGGCAACGATGGGTATCCGGCCTGAGAGGGTGAACGGACACATTGGGACTGAGATACGGCCCAAACTCCTACGGGAGGCAGCAGCTAAGAATCTTCCGCAATGGACGAAAGTCTGACGGAGCGACGCCGTGTGAATGAAGAAGGCCGAAAGGTTGTAAAATTCTTTTGCAGATGAAGAATAATCATAGGAGGGAATGCCTGTGAGATGACGGTAATCATGCGAATAAGCCCCGGCTAATTA
>G3BZQ8102J17YR
GGTGAGTAACGCGTGGGTGACCTGCCCTGAAGATGGGGATAGCTAGTAGAAATATTAGATAATACCGAATGTGCTCATTTACATAAAGGTAAATGAGGAAAGGAGCTACGGCTCCGCTTCAGGATGGGCCCGCGTCCCATTAGCTGGTTGGTGAGGTAAAGGCCCACCAAGGCAACGATGGGTATCCGGCCTGAGAGGGTGAACGGACACATTGGGACTGAGATACGGCCCAAACTCCTACGGGAGGCAGCAGCTAAGAATCTTCCGCAATGGACGAAAGTCTGACGGAGCGACGCCGTGTGAATGAAGAAGGCCGAAAGGTTGTAAAATTCTTTTGCAGATGAAGAATAATCATAGGAGGGAATGCCTGTGAGATGACGGTAATCATGCGAATAAGCCCCGGCTAATTA
>G3BZQ8102GIYBE
GGTGAGTAACGCGTGGGTGACCTGCCCTGAAGATGGGGATAGCTAGTAGAAATATTAGATAATACCGAATGTGCTCATTTACATAAAGGTAAATGAGGAAAGGAGCTACGGCTCCGCTTCAGGATGGGCCCGCGTCCCATTAGCTGGTTGGTGAGGTAAAGGCCCACCAAGGCAACGATGGGTATCCGGCCTGAGAGGGTGAACGGACACATTGGGACTGAGATACGGCCCAAACTCCTACGGGAGGCAGCAGCTAAGAATCTTCCGCAATGGACGAAAGTCTGACGGAGCGACGCCGTGTGAATGAAGAAGGCCGAAAGGTTGTAAAATTCTTTTGCAGATGAAGAATAATCATAGGAGGGAATGCCTGTGAGATGACGGTAATCATGCGAATAAGCCCCGGCTAATTA
>G3BZQ8102I9MXP
GGTGAGTAACGCGTGGGTGACCTGCCCTGAAGATGGGGATAGCTAGTAGAAATATTAGATAATACCGAATGTGCTCATTTACATAAAGGTAAATGAGGAAAGGAGCTACGGCTCCGCTTCAGGATGGGCCCGCGTCCCATTAGCTGGTTGGTGAGGTAAAGGCCCACCAAGGCAACGATGGGTATCCGGCCTGAGAGGGTGAACGGACACATTGGGACTGAGATACGGCCCAAACTCCTACGGGAGGCAGCAGCTAAGAATCTTCCGCAATGGACGAAAGTCTGACGGAGCGACGCCGTGTGAATGAAGAAGGCCGAAAGGTTGTAAAATTCTTTTGCAGATGAAGAATAATCATAGGAGGGAATGCCTGTGAGATGACGGTAATCATGCGAATAAGCCCCGGCTAATTA
>G3BZQ8102F9URN
GGTGAGTAACGCGTGGGTGACCTGCCCTGAAGATGGGGATAGCTAGTAGAAATATTAGATAATACCGAATGTGCTCATTTACATAAAGGTAAATGAGGAAAGGAGCTACGGCTCCGCTTCAGGATGGGCCCGCGTCCCATTAGCTGGTTGGTGAGGTAAAGGCCCACCAAGGCAACGATGGGTATCCGGCCTGAGAGGGTGAACGGACACATTGGGACTGAGATACGGCCCAAACTCCTACGGGAGGCAGCAGCTAAGAATCTTCCGCAATGGACGAAAGTCTGACGGAGCGACGCCGTGTGAATGAAGAAGGCCGAAAGGTTGTAAAATTCTTTTGCAGATGAAGAATAATCATAGGAGGGAATGCCTGTGAGATGACGGTAATCATGCGAATAAGCCCCGGCTAATTA
>G3BZQ8102FREAI
GGTGAGTAACGCGTGGGTGACCTGCCCTGAAGATGGGGATAGCTAGTAGAAATATTAGATAATACCGAATGTGCTCATTTACATAAAGGTAAATGAGGAAAGGAGCTACGGCTCCGCTTCAGGATGGGCCCGCGTCCCATTAGCTGGTTGGTGAGGTAAAGGCCCACCAAGGCAACGATGGGTATCCGGCCTGAGAGGGTGAACGGACACATTGGGACTGAGATACGGCCCAAACTCCTACGGGAGGCAGCAGCTAAGAATCTTCCGCAATGGACGAAAGTCTGACGGAGCGACGCCGTGTGAATGAAGAAGGCCGAAAGGTTGTAAAATTCTTTTGCAGATGAAGAATAATCATAGGAGGGAATGCCTGTGAGATGACGGTAATCATGCGAATAAGCCCCGGCTAATTA
>G3BZQ8102IOT8L
GGTGAGTAACGCGTGGGTGACCTGCCCTGAAGATGGGGATAGCTAGTAGAAATATTAGATAATACCGAATGTGCTCATTTACATAAAGGTAAATGAGGAAAGGAGCTACGGCTCCGCTTCAGGATGGGCCCGCGTCCCATTAGCTGGTTGGTGAGGTAAAGGCCCACCAAGGCAACGATGGGTATCCGGCCTGAGAGGGTGAACGGACACATTGGGACTGAGATACGGCCCAAACTCCTACGGGAGGCAGCAGCTAAGAATCTTCCGCAATGGACGAAAGTCTGACGGAGCGACGCCGTGTGAATGAAGAAGGCCGAAAGGTTGTAAAATTCTTTTGCAGATGAAGAATAATCATAGGAGGGAATGCCTGTGAGATGACGGTAATCATGCGAATAAGCCCCGGCTAATTA
>G3BZQ8102GDFAD
GGTGAGTAACGCGTGGGTGACCTGCCCTGAAGATGGGGATAGCTAGTAGAAATATTAGATAATACCGAATGTGCTCATTTACATAAAGGTAAATGAGGAAAGGAGCTACGGCTCCGCTTCAGGATGGGCCCGCGTCCCATTAGCTGGTTGGTGAGGTAAAGGCCCACCAAGGCAACGATGGGTATCCGGCCTGAGAGGGTGAACGGACACATTGGGACTGAGATACGGCCCAAACTCCTACGGGAGGCAGCAGCTAAGAATCTTCCGCAATGGACGAAAGTCTGACGGAGCGACGCCGTGTGAATGAAGAAGGCCGAAAGGTTGTAAAATTCTTTTGCAGATGAAGAATAATCATAGGAGGGAATGCCTGTGAGATGACGGTAATCATGCGAATAAGCCCCGGCTAATTA
>G3BZQ8102F122V
GGTGAGTAACGCGTGGGTGACCTGCCCTGAAGATGGGGATAGCTAGTAGAAATATTAGATAATACCGAATGTGCTCATTTACATAAAGGTAAATGAGGAAAGGAGCTACGGCTCCGCTTCAGGATGGGCCCGCGTCCCATTAGCTGGTTGGTGAGGTAAAGGCCCACCAAGGCAACGATGGGTATCCGGCCTGAGAGGGTGAACGGACACATTGGGACTGAGATACGGCCCAAACTCCTACGGGAGGCAGCAGCTAAGAATCTTCCGCAATGGACGAAAGTCTGACGGAGCGACGCCGTGTGAATGAAGAAGGCCGAAAGGTTGTAAAATTCTTTTGCAGATGAAGAATAATCATAGGAGGGAATGCCTGTGAGATGACGGTAATCATGCGAATAAGCCCCGGCTAATTA
>G35JFLI02G6HP4
GGTGAGTAACGCGTGGGTGACCTGCCCTGAAGATGGGGATAGCTAGTAGAAATATTAGATAATACCGAATGTGCTCATTTACATAAAGGTAAATGAGGAAAGGAGCTACGGCTCCGCTTCAGGATGGGCCCGCGTCCCATTAGCTGGTTGGTGAGGTAAAGGCCCACCAAGGCAACGATGGGTATCCGGCCTGAGAGGGTGAACGGACACATTGGGACTGAGATACGGCCCAAACTCCTACGGGAGGCAGCAGCTAAGAATCTTCCGCAATGGACGAAAGTCTGACGGAGCGACGCCGTGTGAATGAAGAAGGCCGAAAGGTTGTAAAATTCTTTTGCAGATGAAGAATAATCATAGGAGGGAATGCCTGTGAGATGACGGTAATCATGCGAATAAGCCCCGGCTAATTA
>G35JFLI02GGL8T
GGTGAGTAACGCGTGGGTGACCTGCCCTGAAGATGGGGATAGCTAGTAGAAATATTAGATAATACCGAATGTGCTCATTTACATAAAGGTAAATGAGGAAAGGAGCTACGGCTCCGCTTCAGGATGGGCCCGCGTCCCATTAGCTGGTTGGTGAGGTAAAGGCCCACCAAGGCAACGATGGGTATCCGGCCTGAGAGGGTGAACGGACACATTGGGACTGAGATACGGCCCAAACTCCTACGGGAGGCAGCAGCTAAGAATCTTCCGCAATGGACGAAAGTCTGACGGAGCGACGCCGTGTGAATGAAGAAGGCCGAAAGGTTGTAAAATTCTTTTGCAGATGAAGAATAATCATAGGAGGGAATGCCTGTGAGATGACGGTAATCATGCGAATAAGCCCCGGCTAATTA
>G35JFLI02HN95M
GGTGAGTAACGCGTGGGTGACCTGCCCTGAAGATGGGGATAGCTAGTAGAAATATTAGATAATACCGAATGTGCTCATTTACATAAAGGTAAATGAGGAAAGGAGCTACGGCTCCGCTTCAGGATGGGCCCGCGTCCCATTAGCTGGTTGGTGAGGTAAAGGCCCACCAAGGCAACGATGGGTATCCGGCCTGAGAGGGTGAACGGACACATTGGGACTGAGATACGGCCCAAACTCCTACGGGAGGCAGCAGCTAAGAATCTTCCGCAATGGACGAAAGTCTGACGGAGCGACGCCGTGTGAATGAAGAAGGCCGAAAGGTTGTAAAATTCTTTTGCAGATGAAGAATAATCATAGGAGGGAATGCCTGTGAGATGACGGTAATCATGCGAATAAGCCCCGGCTAATTA
>G35JFLI02I9EU2
GGTGAGTAACGCGTGGGTGACCTGCCCTGAAGATGGGGATAGCTAGTAGAAATATTAGATAATACCGAATGTGCTCATTTACATAAAGGTAAATGAGGAAAGGAGCTACGGCTCCGCTTCAGGATGGGCCCGCGTCCCATTAGCTGGTTGGTGAGGTAAAGGCCCACCAAGGCAACGATGGGTATCCGGCCTGAGAGGGTGAACGGACACATTGGGACTGAGATACGGCCCAAACTCCTACGGGAGGCAGCAGCTAAGAATCTTCCGCAATGGACGAAAGTCTGACGGAGCGACGCCGTGTGAATGAAGAAGGCCGAAAGGTTGTAAAATTCTTTTGCAGATGAAGAATAATCATAGGAGGGAATGCCTGTGAGATGACGGTAATCATGCGAATAAGCCCCGGCTAATTA
>G35JFLI02FX994
GGTGAGTAACGCGTGGGTGACCTGCCCTGAAGATGGGGATAGCTAGTAGAAATATTAGATAATACCGAATGTGCTCATTTACATAAAGGTAAATGAGGAAAGGAGCTACGGCTCCGCTTCAGGATGGGCCCGCGTCCCATTAGCTGGTTGGTGAGGTAAAGGCCCACCAAGGCAACGATGGGTATCCGGCCTGAGAGGGTGAACGGACACATTGGGACTGAGATACGGCCCAAACTCCTACGGGAGGCAGCAGCTAAGAATCTTCCGCAATGGACGAAAGTCTGACGGAGCGACGCCGTGTGAATGAAGAAGGCCGAAAGGTTGTAAAATTCTTTTGCAGATGAAGAATAATCATAGGAGGGAATGCCTGTGAGATGACGGTAATCATGCGAATAAGCCCCGGCTAATTA
>G35JFLI02I5D9N
GGTGAGTAACGCGTGGGTGACCTGCCCTGAAGATGGGGATAGCTAGTAGAAATATTAGATAATACCGAATGTGCTCATTTACATAAAGGTAAATGAGGAAAGGAGCTACGGCTCCGCTTCAGGATGGGCCCGCGTCCCATTAGCTGGTTGGTGAGGTAAAGGCCCACCAAGGCAACGATGGGTATCCGGCCTGAGAGGGTGAACGGACACATTGGGACTGAGATACGGCCCAAACTCCTACGGGAGGCAGCAGCTAAGAATCTTCCGCAATGGACGAAAGTCTGACGGAGCGACGCCGTGTGAATGAAGAAGGCCGAAAGGTTGTAAAATTCTTTTGCAGATGAAGAATAATCATAGGAGGGAATGCCTGTGAGATGACGGTAATCATGCGAATAAGCCCCGGCTAATTA
>G35JFLI02HIU2Z
GGTGAGTAACGCGTGGGTGACCTGCCCTGAAGATGGGGATAGCTAGTAGAAATATTAGATAATACCGAATGTGCTCATTTACATAAAGGTAAATGAGGAAAGGAGCTACGGCTCCGCTTCAGGATGGGCCCGCGTCCCATTAGCTGGTTGGTGAGGTAAAGGCCCACCAAGGCAACGATGGGTATCCGGCCTGAGAGGGTGAACGGACACATTGGGACTGAGATACGGCCCAAACTCCTACGGGAGGCAGCAGCTAAGAATCTTCCGCAATGGACGAAAGTCTGACGGAGCGACGCCGTGTGAATGAAGAAGGCCGAAAGGTTGTAAAATTCTTTTGCAGATGAAGAATAATCATAGGAGGGAATGCCTGTGAGATGACGGTAATCATGCGAATAAGCCCCGGCTAATTA
>G35JFLI02GMBLR
GGTGAGTAACGCGTGGGTGACCTGCCCTGAAGATGGGGATAGCTAGTAGAAATATTAGATAATACCGAATGTGCTCATTTACATAAAGGTAAATGAGGAAAGGAGCTACGGCTCCGCTTCAGGATGGGCCCGCGTCCCATTAGCTGGTTGGTGAGGTAAAGGCCCACCAAGGCAACGATGGGTATCCGGCCTGAGAGGGTGAACGGACACATTGGGACTGAGATACGGCCCAAACTCCTACGGGAGGCAGCAGCTAAGAATCTTCCGCAATGGACGAAAGTCTGACGGAGCGACGCCGTGTGAATGAAGAAGGCCGAAAGGTTGTAAAATTCTTTTGCAGATGAAGAATAATCATAGGAGGGAATGCCTGTGAGATGACGGTAATCATGCGAATAAGCCCCGGCTAATTA
>G35JFLI02H3KU3
GGTGAGTAACGCGTGGGTGACCTGCCCTGAAGATGGGGATAGCTAGTAGAAATATTAGATAATACCGAATGTGCTCATTTACATAAAGGTAAATGAGGAAAGGAGCTACGGCTCCGCTTCAGGATGGGCCCGCGTCCCATTAGCTGGTTGGTGAGGTAAAGGCCCACCAAGGCAACGATGGGTATCCGGCCTGAGAGGGTGAACGGACACATTGGGACTGAGATACGGCCCAAACTCCTACGGGAGGCAGCAGCTAAGAATCTTCCGCAATGGACGAAAGTCTGACGGAGCGACGCCGTGTGAATGAAGAAGGCCGAAAGGTTGTAAAATTCTTTTGCAGATGAAGAATAATCATAGGAGGGAATGCCTGTGAGATGACGGTAATCATGCGAATAAGCCCCGGCTAATTA
>G35JFLI02H0ZR7
GGTGAGTAACGCGTGGGTGACCTGCCCTGAAGATGGGGATAGCTAGTAGAAATATTAGATAATACCGAATGTGCTCATTTACATAAAGGTAAATGAGGAAAGGAGCTACGGCTCCGCTTCAGGATGGGCCCGCGTCCCATTAGCTGGTTGGTGAGGTAAAGGCCCACCAAGGCAACGATGGGTATCCGGCCTGAGAGGGTGAACGGACACATTGGGACTGAGATACGGCCCAAACTCCTACGGGAGGCAGCAGCTAAGAATCTTCCGCAATGGACGAAAGTCTGACGGAGCGACGCCGTGTGAATGAAGAAGGCCGAAAGGTTGTAAAATTCTTTTGCAGATGAAGAATAATCATAGGAGGGAATGCCTGTGAGATGACGGTAATCATGCGAATAAGCCCCGGCTAATTA
>G35JFLI02JBS9U
GGTGAGTAACGCGTGGGTGACCTGCCCTGAAGATGGGGATAGCTAGTAGAAATATTAGATAATACCGAATGTGCTCATTTACATAAAGGTAAATGAGGAAAGGAGCTACGGCTCCGCTTCAGGATGGGCCCGCGTCCCATTAGCTGGTTGGTGAGGTAAAGGCCCACCAAGGCAACGATGGGTATCCGGCCTGAGAGGGTGAACGGACACATTGGGACTGAGATACGGCCCAAACTCCTACGGGAGGCAGCAGCTAAGAATCTTCCGCAATGGACGAAAGTCTGACGGAGCGACGCCGTGTGAATGAAGAAGGCCGAAAGGTTGTAAAATTCTTTTGCAGATGAAGAATAATCATAGGAGGGAATGCCTGTGAGATGACGGTAATCATGCGAATAAGCCCCGGCTAATTA
>G35JFLI02HA8IZ
GGTGAGTAACGCGTGGGTGACCTGCCCTGAAGATGGGGATAGCTAGTAGAAATATTAGATAATACCGAATGTGCTCATTTACATAAAGGTAAATGAGGAAAGGAGCTACGGCTCCGCTTCAGGATGGGCCCGCGTCCCATTAGCTGGTTGGTGAGGTAAAGGCCCACCAAGGCAACGATGGGTATCCGGCCTGAGAGGGTGAACGGACACATTGGGACTGAGATACGGCCCAAACTCCTACGGGAGGCAGCAGCTAAGAATCTTCCGCAATGGACGAAAGTCTGACGGAGCGACGCCGTGTGAATGAAGAAGGCCGAAAGGTTGTAAAATTCTTTTGCAGATGAAGAATAATCATAGGAGGGAATGCCTGTGAGATGACGGTAATCATGCGAATAAGCCCCGGCTAATTA
>G35JFLI02FI9O7
GGTGAGTAACGCGTGGGTGACCTGCCCTGAAGATGGGGATAGCTAGTAGAAATATTAGATAATACCGAATGTGCTCATTTACATAAAGGTAAATGAGGAAAGGAGCTACGGCTCCGCTTCAGGATGGGCCCGCGTCCCATTAGCTGGTTGGTGAGGTAAAGGCCCACCAAGGCAACGATGGGTATCCGGCCTGAGAGGGTGAACGGACACATTGGGACTGAGATACGGCCCAAACTCCTACGGGAGGCAGCAGCTAAGAATCTTCCGCAATGGACGAAAGTCTGACGGAGCGACGCCGTGTGAATGAAGAAGGCCGAAAGGTTGTAAAATTCTTTTGCAGATGAAGAATAATCATAGGAGGGAATGCCTGTGAGATGACGGTAATCATGCGAATAAGCCCCGGCTAATTA
>G35JFLI02FQDYX
GGTGAGTAACGCGTGGGTGACCTGCCCTGAAGATGGGGATAGCTAGTAGAAATATTAGATAATACCGAATGTGCTCATTTACATAAAGGTAAATGAGGAAAGGAGCTACGGCTCCGCTTCAGGATGGGCCCGCGTCCCATTAGCTGGTTGGTGAGGTAAAGGCCCACCAAGGCAACGATGGGTATCCGGCCTGAGAGGGTGAACGGACACATTGGGACTGAGATACGGCCCAAACTCCTACGGGAGGCAGCAGCTAAGAATCTTCCGCAATGGACGAAAGTCTGACGGAGCGACGCCGTGTGAATGAAGAAGGCCGAAAGGTTGTAAAATTCTTTTGCAGATGAAGAATAATCATAGGAGGGAATGCCTGTGAGATGACGGTAATCATGCGAATAAGCCCCGGCTAATTA
>G35JFLI02F8G4K
GGTGAGTAACGCGTGGGTGACCTGCCCTGAAGATGGGGATAGCTAGTAGAAATATTAGATAATACCGAATGTGCTCATTTACATAAAGGTAAATGAGGAAAGGAGCTACGGCTCCGCTTCAGGATGGGCCCGCGTCCCATTAGCTGGTTGGTGAGGTAAAGGCCCACCAAGGCAACGATGGGTATCCGGCCTGAGAGGGTGAACGGACACATTGGGACTGAGATACGGCCCAAACTCCTACGGGAGGCAGCAGCTAAGAATCTTCCGCAATGGACGAAAGTCTGACGGAGCGACGCCGTGTGAATGAAGAAGGCCGAAAGGTTGTAAAATTCTTTTGCAGATGAAGAATAATCATAGGAGGGAATGCCTGTGAGATGACGGTAATCATGCGAATAAGCCCCGGCTAATTA
>G35JFLI02GUAPE
GGTGAGTAACGCGTGGGTGACCTGCCCTGAAGATGGGGATAGCTAGTAGAAATATTAGATAATACCGAATGTGCTCATTTACATAAAGGTAAATGAGGAAAGGAGCTACGGCTCCGCTTCAGGATGGGCCCGCGTCCCATTAGCTGGTTGGTGAGGTAAAGGCCCACCAAGGCAACGATGGGTATCCGGCCTGAGAGGGTGAACGGACACATTGGGACTGAGATACGGCCCAAACTCCTACGGGAGGCAGCAGCTAAGAATCTTCCGCAATGGACGAAAGTCTGACGGAGCGACGCCGTGTGAATGAAGAAGGCCGAAAGGTTGTAAAATTCTTTTGCAGATGAAGAATAATCATAGGAGGGAATGCCTGTGAGATGACGGTAATCATGCGAATAAGCCCCGGCTAATTA
>G35JFLI02IGYKD
GGTGAGTAACGCGTGGGTGACCTGCCCTGAAGATGGGGATAGCTAGTAGAAATATTAGATAATACCGAATGTGCTCATTTACATAAAGGTAAATGAGGAAAGGAGCTACGGCTCCGCTTCAGGATGGGCCCGCGTCCCATTAGCTGGTTGGTGAGGTAAAGGCCCACCAAGGCAACGATGGGTATCCGGCCTGAGAGGGTGAACGGACACATTGGGACTGAGATACGGCCCAAACTCCTACGGGAGGCAGCAGCTAAGAATCTTCCGCAATGGACGAAAGTCTGACGGAGCGACGCCGTGTGAATGAAGAAGGCCGAAAGGTTGTAAAATTCTTTTGCAGATGAAGAATAATCATAGGAGGGAATGCCTGTGAGATGACGGTAATCATGCGAATAAGCCCCGGCTAATTA
>G35JFLI02IA7OG
GGTGAGTAACGCGTGGGTGACCTGCCCTGAAGATGGGGATAGCTAGTAGAAATATTAGATAATACCGAATGTGCTCATTTACATAAAGGTAAATGAGGAAAGGAGCTACGGCTCCGCTTCAGGATGGGCCCGCGTCCCATTAGCTGGTTGGTGAGGTAAAGGCCCACCAAGGCAACGATGGGTATCCGGCCTGAGAGGGTGAACGGACACATTGGGACTGAGATACGGCCCAAACTCCTACGGGAGGCAGCAGCTAAGAATCTTCCGCAATGGACGAAAGTCTGACGGAGCGACGCCGTGTGAATGAAGAAGGCCGAAAGGTTGTAAAATTCTTTTGCAGATGAAGAATAATCATAGGAGGGAATGCCTGTGAGATGACGGTAATCATGCGAATAAGCCCCGGCTAATTA
>G35JFLI02HM18Z
GGTGAGTAACGCGTGGGTGACCTGCCCTGAAGATGGGGATAGCTAGTAGAAATATTAGATAATACCGAATGTGCTCATTTACATAAAGGTAAATGAGGAAAGGAGCTACGGCTCCGCTTCAGGATGGGCCCGCGTCCCATTAGCTGGTTGGTGAGGTAAAGGCCCACCAAGGCAACGATGGGTATCCGGCCTGAGAGGGTGAACGGACACATTGGGACTGAGATACGGCCCAAACTCCTACGGGAGGCAGCAGCTAAGAATCTTCCGCAATGGACGAAAGTCTGACGGAGCGACGCCGTGTGAATGAAGAAGGCCGAAAGGTTGTAAAATTCTTTTGCAGATGAAGAATAATCATAGGAGGGAATGCCTGTGAGATGACGGTAATCATGCGAATAAGCCCCGGCTAATTA
>G35JFLI02HD370
GGTGAGTAACGCGTGGGTGACCTGCCCTGAAGATGGGGATAGCTAGTAGAAATATTAGATAATACCGAATGTGCTCATTTACATAAAGGTAAATGAGGAAAGGAGCTACGGCTCCGCTTCAGGATGGGCCCGCGTCCCATTAGCTGGTTGGTGAGGTAAAGGCCCACCAAGGCAACGATGGGTATCCGGCCTGAGAGGGTGAACGGACACATTGGGACTGAGATACGGCCCAAACTCCTACGGGAGGCAGCAGCTAAGAATCTTCCGCAATGGACGAAAGTCTGACGGAGCGACGCCGTGTGAATGAAGAAGGCCGAAAGGTTGTAAAATTCTTTTGCAGATGAAGAATAATCATAGGAGGGAATGCCTGTGAGATGACGGTAATCATGCGAATAAGCCCCGGCTAATTA
>G35JFLI02HEZYY
GGTGAGTAACGCGTGGGTGACCTGCCCTGAAGATGGGGATAGCTAGTAGAAATATTAGATAATACCGAATGTGCTCATTTACATAAAGGTAAATGAGGAAAGGAGCTACGGCTCCGCTTCAGGATGGGCCCGCGTCCCATTAGCTGGTTGGTGAGGTAAAGGCCCACCAAGGCAACGATGGGTATCCGGCCTGAGAGGGTGAACGGACACATTGGGACTGAGATACGGCCCAAACTCCTACGGGAGGCAGCAGCTAAGAATCTTCCGCAATGGACGAAAGTCTGACGGAGCGACGCCGTGTGAATGAAGAAGGCCGAAAGGTTGTAAAATTCTTTTGCAGATGAAGAATAATCATAGGAGGGAATGCCTGTGAGATGACGGTAATCATGCGAATAAGCCCCGGCTAATTA
>G35JFLI02H7LUS
GGTGAGTAACGCGTGGGTGACCTGCCCTGAAGATGGGGATAGCTAGTAGAAATATTAGATAATACCGAATGTGCTCATTTACATAAAGGTAAATGAGGAAAGGAGCTACGGCTCCGCTTCAGGATGGGCCCGCGTCCCATTAGCTGGTTGGTGAGGTAAAGGCCCACCAAGGCAACGATGGGTATCCGGCCTGAGAGGGTGAACGGACACATTGGGACTGAGATACGGCCCAAACTCCTACGGGAGGCAGCAGCTAAGAATCTTCCGCAATGGACGAAAGTCTGACGGAGCGACGCCGTGTGAATGAAGAAGGCCGAAAGGTTGTAAAATTCTTTTGCAGATGAAGAATAATCATAGGAGGGAATGCCTGTGAGATGACGGTAATCATGCGAATAAGCCCCGGCTAATTA
>G35JFLI02GQRCB
GGTGAGTAACGCGTGGGTGACCTGCCCTGAAGATGGGGATAGCTAGTAGAAATATTAGATAATACCGAATGTGCTCATTTACATAAAGGTAAATGAGGAAAGGAGCTACGGCTCCGCTTCAGGATGGGCCCGCGTCCCATTAGCTGGTTGGTGAGGTAAAGGCCCACCAAGGCAACGATGGGTATCCGGCCTGAGAGGGTGAACGGACACATTGGGACTGAGATACGGCCCAAACTCCTACGGGAGGCAGCAGCTAAGAATCTTCCGCAATGGACGAAAGTCTGACGGAGCGACGCCGTGTGAATGAAGAAGGCCGAAAGGTTGTAAAATTCTTTTGCAGATGAAGAATAATCATAGGAGGGAATGCCTGTGAGATGACGGTAATCATGCGAATAAGCCCCGGCTAATTA
>G35JFLI02IFR0X
GGTGAGTAACGCGTGGGTGACCTGCCCTGAAGATGGGGATAGCTAGTAGAAATATTAGATAATACCGAATGTGCTCATTTACATAAAGGTAAATGAGGAAAGGAGCTACGGGCTCCGCTTCAGGATGGGCCCGCGTCCCATTAGCTGGTTGGTGAGGTAAAGGCCCACCAAGGCAACGATGGGTATCCGGCCTGAGAGGGTGAACGGACACATTGGGACTGAGATACGGCCCAAACTCCTACGGGAGGCAGCAGCTAAGAATCTTCCGCAATGGACGAAAGTCTGACGGAGCGACGCCGTGTGAATGAAGAAGGCCGAAAGGTTGTAAAATTCTTTTGCAGATGAAGAATAATCATAGGAGGGAATGCCTGTGAGATGACGGTAATCATGCGAATAAGCCCCGGCTAATTA
>G35JFLI02HJH7M
GGTGAGTAACGCGTGGGTGACCTGCCCTGAAGATGGGGATAGCTAGTAGAAATATTAGATAATACCGAATGTGCTCATTTACATAAAGGTAAATGAGGAAAGGAGCTACGGGCTCCGCTTCAGGATGGGCCCGCGTCCCATTAGCTGGTTGGTGAGGTAAAGGCCCACCAAGGCAACGATGGGTATCCGGCCTGAGAGGGTGAACGGACACATTGGGACTGAGATACGGCCCAAACTCCTACGGGAGGCAGCAGCTAAGAATCTTCCGCAATGGACGAAAGTCTGACGGAGCGACGCCGTGTGAATGAAGAAGGCCGAAAGGTTGTAAAATTCTTTTGCAGATGAAGAATAATCATAGGAGGGAATGCCTGTGAGATGACGGTAATCATGCGAATAAGCCCCGGCTAATTA
>G35JFLI02F5IJP
GGTGAGTAACGCGTGGGTGACCTGCCCTGAAGATGGGGATAGCTAGTAGAAATATTAGATAATACCGAATGTGCTCATTTACATAAAGGTAAATGAGGAAAGGAGCTACGGGCTCCGCTTCAGGATGGGCCCGCGTCCCATTAGCTGGTTGGTGAGGTAAAGGCCCACCAAGGCAACGATGGGTATCCGGCCTGAGAGGGTGAACGGACACATTGGGACTGAGATACGGCCCAAACTCCTACGGGAGGCAGCAGCTAAGAATCTTCCGCAATGGACGAAAGTCTGACGGAGCGACGCCGTGTGAATGAAGAAGGCCGAAAGGTTGTAAAATTCTTTTGCAGATGAAGAATAATCATAGGAGGGAATGCCTGTGAGATGACGGTAATCATGCGAATAAGCCCCGGCTAATTA
>G35JFLI02H9AYQ
GGTGAGTAACGCGTGGGTGACCTGCCCTGAAGATGGGGATAGCTAGTAGAAATATTAGATAATACCGAATGTGCTCATTTACATAAAGGTAAATGAGGAAAGGAGCTACGGGCTCCGCTTCAGGATGGGCCCGCGTCCCATTAGCTGGTTGGTGAGGTAAAGGCCCACCAAGGCAACGATGGGTATCCGGCCTGAGAGGGTGAACGGACACATTGGGACTGAGATACGGCCCAAACTCCTACGGGAGGCAGCAGCTAAGAATCTTCCGCAATGGACGAAAGTCTGACGGAGCGACGCCGTGTGAATGAAGAAGGCCGAAAGGTTGTAAAATTCTTTTGCAGATGAAGAATAATCATAGGAGGGAATGCCTGTGAGATGACGGTAATCATGCGAATAAGCCCCGGCTAATTA
>G3BZQ8102HV8OD
GGTGAGTAACGCGTGGGTGACCTGCCCTGAAGATGGGGATAGCTAGTAGAAATATTAGATAATACCGAATGTGCTCATTTACATAAAGGTAAATGAGGAAAGGAGCTACGGCTCCGCTTCAGGATGGGCCCGCGTCCCATTAGCTGGTTGGTGAGGTAAAGGCCCACCAAGGCAACGATGGGTATCCGGCCTGAGAGGGTGAACGGACACATTGGGACTGAGATACGGCCCAAACTCCTACGGGAGGCAGCAGCTAAGAATCTTCCGCAATGGACGAAAGTCTGACGGAGCGACGCCGTGTGAATGAAGAAGGCCGAAAGGTTGTAAAATTCTTTTGCAGATGAAGAATAAACATAGGAGGGAATGCCTGTGAGATGACGGTAATCATGCGAATAAGCCCCGGCTAATTA
>G3BZQ8102GCU75
GGTGAGTAACGCGTGGGTGACCTGCCCTGAAGATGGGGATAGCTAGTAGAAATATTAGATAATACCGAATGTGCTCATTTACATAAAGGTAAATGAGGAAAGGAGCTACGGCTCCGCTTCAGGATGGGCCCGCGTCCCATTAGCTGGTTGGTGAGGTAAAGGCCCACCAAGGCAACGATGGGTATCCGGCCTGAGAGGGTGAACGGACACATTGGGACTGAGATACGGCCCAAACTCCTACGGGAGGCAGCAGCTAAGAATCTTCCGCAATGGACGAAAGTCTGACGGAGCGACGCCGTGTGAATGAAGAAGGCCGAAAGGTTGTAAAATTCTTTTGCAGATGAAGAATAAACATAGGAGGGAATGCCTGTGAGATGACGGTAATCATGCGAATAAGCCCCGGCTAATTA
>G3BZQ8102GEH8T
GGTGAGTAACGCGTGGGTGACCTGCCCTGAAGATGGGGATAGCTAGTAGAAATATTAGATAATACCGAATGTGCTCATTTACATAAAGGTAAATGAGGAAAGGAGCTACGGCTCCGCTTCAGGATGGGCCCGCGTCCCATTAGCTGGTTGGTGAGGTAAAGGCCCACCAAGGCAACGATGGGTATCCGGCCTGAGAGGGTGAACGGACACATTGGGACTGAGATACGGCCCAAACTCCTACGGGAGGCAGCAGCTAAGAATCTTCCGCAATGGACGAAAGTCTGACGGAGCGACGCCGTGTGAATGAAGAAGGCCGAAAGGTTGTAAAATTCTTTTGCAGATGAAGAATAAACATAGGAGGGAATGCCTGTGAGATGACGGTAATCATGCGAATAAGCCCCGGCTAATTA
>G3BZQ8102JZCJS
GGTGAGTAACGCGTGGGTGACCTGCCCTGAAGATGGGGATAGCTAGTAGAAATATTAGATAATACCGAATGTGCTCATTTACATAAAGGTAAATGAGGAAAGGAGCTACGGCTCCGCTTCAGGATGGGCCCGCGTCCCATTAGCTGGTTGGTGAGGTAAAGGCCCACCAAGGCAACGATGGGTATCCGGCCTGAGAGGGTGAACGGACACATTGGGACTGAGATACGGCCCAAACTCCTACGGGAGGCAGCAGCTAAGAATCTTCCGCAATGGACGAAAGTCTGACGGAGCGACGCCGTGTGAATGAAGAAGGCCGAAAGGTTGTAAAATTCTTTTGCAGATGAAGAATAAACATAGGAGGGAATGCCTGTGAGATGACGGTAATCATGCGAATAAGCCCCGGCTAATTA
>G3BZQ8102GN74O
GGTGAGTAACGCGTGGGTGACCTGCCCTGAAGATGGGGATAGCTAGTAGAAATATTAGATAATACCGAATGTGCTCATTTACATAAAGGTAAATGAGGAAAGGAGCTACGGCTCCGCTTCAGGATGGGCCCGCGTCCCATTAGCTGGTTGGTGAGGTAAAGGCCCACCAAGGCAACGATGGGTATCCGGCCTGAGAGGGTGAACGGACACATTGGGACTGAGATACGGCCCAAACTCCTACGGGAGGCAGCAGCTAAGAATCTTCCGCAATGGACGAAAGTCTGACGGAGCGACGCCGTGTGAATGAAGAAGGCCGAAAGGTTGTAAAATTCTTTTGCAGATGAAGAATAAACATAGGAGGGAATGCCTGTGAGATGACGGTAATCATGCGAATAAGCCCCGGCTAATTA
>G3BZQ8102HMDN5
GGTGAGTAACGCGTGGGTGACCTGCCCTGAAGATGGGGATAGCTAGTAGAAATATTAGATAATACCGAATGTGCTCATTTACATAAAGGTAAATGAGGAAAGGAGCTACGGCTCCGCTTCAGGATGGGCCCGCGTCCCATTAGCTGGTTGGTGAGGTAAAGGCCCACCAAGGCAACGATGGGTATCCGGCCTGAGAGGGTGAACGGACACATTGGGACTGAGATACGGCCCAAACTCCTACGGGAGGCAGCAGCTAAGAATCTTCCGCAATGGACGAAAGTCTGACGGAGCGACGCCGTGTGAATGAAGAAGGCCGAAAGGTTGTAAAATTCTTTTGCAGATGAAGAATAAACATAGGAGGGAATGCCTGTGAGATGACGGTAATCATGCGAATAAGCCCCGGCTAATTA
>G35JFLI02JR9M3
GGTGAGTAACGCGTGGGTGACCTGCCCTGAAGATGGGGATAGCTAGTAGAAATATTAGATAATACCGAATGTGCTCATTTACATAAAGGTAAATGAGGAAAGGAGCTACGGCTCCGCTTCAGGATGGGCCCGCGTCCCATTAGCTGGTTGGTGAGGTAAAGGCCCACCAAGGCAACGATGGGTATCCGGCCTGAGAGGGTGAACGGACACATTGGGACTGAGATACGGCCCAAACTCCTACGGGAGGCAGCAGCTAAGAATCTTCCGCAATGGACGAAAGTCTGACGGAGCGACGCCGTGTGAATGAAGAAGGCCGAAAGGTTGTAAAATTCTTTTGCAGATGAAGAATAAACATAGGAGGGAATGCCTGTGAGATGACGGTAATCATGCGAATAAGCCCCGGCTAATTA
>G35JFLI02IL979
GGTGAGTAACGCGTGGGTGACCTGCCCTGAAGATGGGGATAGCTAGTAGAAATATTAGATAATACCGAATGTGCTCATTTACATAAAGGTAAATGAGGAAAGGAGCTACGGCTCCGCTTCAGGATGGGCCCGCGTCCCATTAGCTGGTTGGTGAGGTAAAGGCCCACCAAGGCAACGATGGGTATCCGGCCTGAGAGGGTGAACGGACACATTGGGACTGAGATACGGCCCAAACTCCTACGGGAGGCAGCAGCTAAGAATCTTCCGCAATGGACGAAAGTCTGACGGAGCGACGCCGTGTGAATGAAGAAGGCCGAAAGGTTGTAAAATTCTTTTGCAGATGAAGAATAAACATAGGAGGGAATGCCTGTGAGATGACGGTAATCATGCGAATAAGCCCCGGCTAATTA
>G35JFLI02FXNTA
GGTGAGTAACGCGTGGGTGACCTGCCCTGAAGATGGGGATAGCTAGTAGAAATATTAGATAATACCGAATGTGCTCATTTACATAAAGGTAAATGAGGAAAGGAGCTACGGCTCCGCTTCAGGATGGGCCCGCGTCCCATTAGCTGGTTGGTGAGGTAAAGGCCCACCAAGGCAACGATGGGTATCCGGCCTGAGAGGGTGAACGGACACATTGGGACTGAGATACGGCCCAAACTCCTACGGGAGGCAGCAGCTAAGAATCTTCCGCAATGGACGAAAGTCTGACGGAGCGACGCCGTGTGAATGAAGAAGGCCGAAAGGTTGTAAAATTCTTTTGCAGATGAAGAATAAACATAGGAGGGAATGCCTGTGAGATGACGGTAATCATGCGAATAAGCCCCGGCTAATTA
>G35JFLI02FOVBN
GGTGAGTAACGCGTGGGTGACCTGCCCTGAAGATGGGGATAGCTAGTAGAAATATTAGATAATACCGAATGTGCTCATTTACATAAAGGTAAATGAGGAAAGGAGCTACGGCTCCGCTTCAGGATGGGCCCGCGTCCCATTAGCTGGTTGGTGAGGTAAAGGCCCACCAAGGCAACGATGGGTATCCGGCCTGAGAGGGTGAACGGACACATTGGGACTGAGATACGGCCCAAACTCCTACGGGAGGCAGCAGCTAAGAATCTTCCGCAATGGACGAAAGTCTGACGGAGCGACGCCGTGTGAATGAAGAAGGCCGAAAGGTTGTAAAATTCTTTTGCAGATGAAGAATAAACATAGGAGGGAATGCCTGTGAGATGACGGTAATCATGCGAATAAGCCCCGGCTAATTA
>G35JFLI02GHFIP
GGTGAGTAACGCGTGGGTGACCTGCCCTGAAGATGGGGATAGCTAGTAGAAATATTAGATAATACCGAATGTGCTCATTTACATAAAGGTAAATGAGGAAAGGAGCTACGGCTCCGCTTCAGGATGGGCCCGCGTCCCATTAGCTGGTTGGTGAGGTAAAGGCCCACCAAGGCAACGATGGGTATCCGGCCTGAGAGGGTGAACGGACACATTGGGACTGAGATACGGCCCAAACTCCTACGGGAGGCAGCAGCTAAGAATCTTCCGCAATGGACGAAAGTCTGACGGAGCGACGCCGTGTGAATGAAGAAGGCCGAAAGGTTGTAAAATTCTTTTGCAGATGAAGAATAAACATAGGAGGGAATGCCTGTGAGATGACGGTAATCATGCGAATAAGCCCCGGCTAATTA
>G35JFLI02GUSKD
GGTGAGTAACGCGTGGGTGACCTGCCCTGAAGATGGGGATAGCTAGTAGAAATATTAGATAATACCGAATGTGCTCATTTACATAAAGGTAAATGAGGAAAGGAGCTACGGCTCCGCTTCAGGATGGGCCCGCGTCCCATTAGCTGGTTGGTGAGGTAAAGGCCCACCAAGGCAACGATGGGTATCCGGCCTGAGAGGGTGAACGGACACATTGGGACTGAGATACGGCCCAAACTCCTACGGGAGGCAGCAGCTAAGAATCTTCCGCAATGGACGAAAGTCTGACGGAGCGACGCCGTGTGAATGAAGAAGGCCGAAAGGTTGTAAAATTCTTTTGCAGATGAAGAATAAACATAGGAGGGAATGCCTGTGAGATGACGGTAATCATGCGAATAAGCCCCGGCTAATTA
>G35JFLI02HUNR2
GGTGAGTAACGCGTGGGTGACCTGCCCTGAAGATGGGGATAGCTAGTAGAAATATTAGATAATACCGAATGTGCTCATTTACATAAAGGTAAATGAGGAAAGGAGCTACGGCTCCGCTTCAGGATGGGCCCGCGTCCCATTAGCTGGTTGGTGAGGTAAAGGCCCACCAAGGCAACGATGGGTATCCGGCCTGAGAGGGTGAACGGACACATTGGGACTGAGATACGGCCCAAACTCCTACGGGAGGCAGCAGCTAAGAATCTTCCGCAATGGACGAAAGTCTGACGGAGCGACGCCGTGTGAATGAAGAAGGCCGAAAGGTTGTAAAATTCTTTTGCAGATGAAGAATAAACATAGGAGGGAATGCCTGTGAGATGACGGTAATCATGCGAATAAGCCCCGGCTAATTA
>G35JFLI02IR25T
GGTGAGTAACGCGTGGGTGACCTGCCCTGAAGATGGGGATAGCTAGTAGAAATATTAGATAATACCGAATGTGCTCATTTACATAAAGGTAAATGAGGAAAGGAGCTACGGCTCCGCTTCAGGATGGGCCCGCGTCCCATTAGCTGGTTGGTGAGGTAAAGGCCCACCAAGGCAACGATGGGTATCCGGCCTGAGAGGGTGAACGGACACATTGGGACTGAGATACGGCCCAAACTCCTACGGGAGGCAGCAGCTAAGAATCTTCCGCAATGGACGAAAGTCTGACGGAGCGACGCCGTGTGAATGAAGAAGGCCGAAAGGTTGTAAAATTCTTTTGCAGATGAAGAATAAACATAGGAGGGAATGCCTGTGAGATGACGGTAATCATGCGAATAAGCCCCGGCTAATTA
>G35JFLI02FN2WE
GGTGAGTAACGCGTGGGTGACCTGCCCTGAAGATGGGGATAGCTAGTAGAAATATTAGATAATACCGAATGTGCTCATTTACATAAAGGTAAATGAGGAAAGGAGCTACGGCTCCGCTTCAGGATGGGCCCGCGTCCCATTAGCTGGTTGGTGAGGTAAAGGCCCACCAAGGCAACGATGGGTATCCGGCCTGAGAGGGTGAACGGACACATTGGGACTGAGATACGGCCCAAACTCCTACGGGAGGCAGCAGCTAAGAATCTTCCGCAATGGACGAAAGTCTGACGGAGCGACGCCGTGTGAATGAAGAAGGCCGAAAGGTTGTAAAATTCTTTTGCAGATGAAGAATAAACATAGGAGGGAATGCCTGTGAGATGACGGTAATCATGCGAATAAGCCCCGGCTAATTA
>G3BZQ8102H5KOC
GGTGAGTAACGCGTGGGTGACCTGCCCTGAAGATGGGGATAGCTAGTAGAAATATTAGATAATACCGAATGTGCTCATTTACATAAAGGTAAATGAGGAAAGGAGCTACGGCTCCGCTTCAGGATGGGCCCGCGTCCCATTAGCTGGTTGGTGAGGTAAAGGCCCACCAAGGCAACGATGGGTATCCGGCCTGAGAGGGTGAACGGACACATTGGGACTGAGATACGGCCCAAACTCCTACGGGAGGCAGCAGCTAAGAATCTTCCGCAATGGACGAAAGTCTGACGGAGCGACGCCGTGTGAATGAAGAAGGCCGAAAGGTTGTAAAATTCTTTTGCAGATGAAGAATAAACATAGGAGGGAATGCCTGTGAGATGACGGTAATCATGCGAATAAGCCCCGGCTAATTA
>G3BZQ8102HWMJ5
GGTGAGTAACGCGTGGGTGACCTGCCCTGAAGATGGGGATAGCTAGTAGAAATATTAGATAATACCGAATGTGCTCATTTACATAAAGGTAAATGAGGAAAGGAGCTACGGCTCCGCTTCAGGATGGGCCCGCGTCCCATTAGCTGGTTGGTGAGGTAAAGGCCCACCAAGGCAACGATGGGTATCCGGCCTGAGAGGGTGAACGGACACATTGGGACTGAGATACGGCCCAAACTCCTACGGGAGGCAGCAGCTAAGAATCTTCCGCAATGGACGAAAGTCTGACGGAGCGACGCCGTGTGAATGAAGAAGGCCGAAAGGTTGTAAAATTCTTTTGCAGATGAAGAATAAACATAGGAGGGAATGCCTGTGAGATGACGGTAATCATGCGAATAAGCCCCGGCTAATTA
>G3BZQ8102HIHNK
GGTGAGTAACGCGTGGGTGACCTGCCCTGAAGATGGGGATAGCTAGTAGAAATATTAGATAATACCGAATGTGCTCATTTACATAAAGGTAAATGAGGAAAGGAGCTACGGCTCCGCTTCAGGATGGGCCCGCGTCCCATTAGCTGGTTGGTGAGGTAAAGGCCCACCAAGGCAACGATGGGTATCCGGCCTGAGAGGGTGAACGGACACATTGGGACTGAGATACGGCCCAAACTCCTACGGGAGGCAGCAGCTAAGAATCTTCCGCAATGGACGAAAGTCTGACGGAGCGACGCCGTGTGAATGAAGAAGGCCGAAAGGTTGTAAAATTCTTTTGCAGATGAAGAATAAACATAGGAGGGAATGCCTGTGAGATGACGGTAATCATGCGAATAAGCCCCGGCTAATTA
>G35JFLI02G513Z
GGTGAGTAACGCGTGGGTGACCTGCCCTGAAGATGGGGATAGCTAGTAGAAATATTAGATAATACCGAATGTGCTCATTTACATAAAGGTAAATGAGGAAAGGAGCTACGGCTCCGCTTCAGGATGGGCCCGCGTCCCATTAGCTGGTTGGTGAGGTAAAGGCCCACCAAGGCAACGATGGGTATCCGGCCTGAGAGGGTGAACGGACACATTGGGACTGAGATACGGCCCAAACTCCTACGGGAGGCAGCAGCTAAGAATCTTCCGCAATGGACGAAAGTCTGACGGAGCGACGCCGTGTGAATGAAGAAGGCCGAAAGGTTGTAAAATTCTTTTGCAGATGAAGAATAAACATAGGAGGGAATGCCTGTGAGATGACGGTAATCATGCGAATAAGCCCCGGCTAATTA
>G35JFLI02GVQVU
GGTGAGTAACGCGTGGGTGACCTGCCCTGAAGATGGGGATAGCTAGTAGAAATATTAGATAATACCGAATGTGCTCATTTACATAAAGGTAAATGAGGAAAGGAGCTACGGCTCCGCTTCAGGATGGGCCCGCGTCCCATTAGCTGGTTGGTGAGGTAAAGGCCCACCAAGGCAACGATGGGTATCCGGCCTGAGAGGGTGAACGGACACATTGGGACTGAGATACGGCCCAAACTCCTACGGGAGGCAGCAGCTAAGAATCTTCCGCAATGGACGAAAGTCTGACGGAGCGACGCCGTGTGAATGAAGAAGGCCGAAAGGTTGTAAAATTCTTTTGCAGATGAAGAATAAACATAGGAGGGAATGCCTGTGAGATGACGGTAATCATGCGAATAAGCCCCGGCTAATTA
>G35JFLI02FS2MQ
GGTGAGTAACGCGTGGGTGACCTGCCCTGAAGATGGGGATAGCTAGTAGAAATATTAGATAATACCGAATGTGCTCATTTACATAAAGGTAAATGAGGAAAGGAGCTACGGCTCCGCTTCAGGATGGGCCCGCGTCCCATTAGCTGGTTGGTGAGGTAAAGGCCCACCAAGGCAACGATGGGTATCCGGCCTGAGAGGGTGAACGGACACATTGGGACTGAGATACGGCCCAAACTCCTACGGGAGGCAGCAGCTAAGAATCTTCCGCAATGGACGAAAGTCTGACGGAGCGACGCCGTGTGAATGAAGAAGGCCGAAAGGTTGTAAAATTCTTTTGCAGATGAAGAATAAACATAGGAGGGAATGCCTGTGAGATGACGGTAATCATGCGAATAAGCCCCGGCTAATTA
>G35JFLI02JO7N6
GGTGAGTAACGCGTGGGTGACCTGCCCTGAAGATGGGGATAGCTAGTAGAAATATTAGATAATACCGAATGTGCTCATTTACATAAAGGTAAATGAGGAAAGGAGCTACGGCTCCGCTTCAGGATGGGCCCGCGTCCCATTAGCTGGTTGGTGAGGTAAAGGCCCACCAAGGCAACGATGGGTATCCGGCCTGAGAGGGTGAACGGACACATTGGGACTGAGATACGGCCCAAACTCCTACGGGAGGCAGCAGCTAAGAATCTTCCGCAATGGACGAAAGTCTGACGGAGCGACGCCGTGTGAATGAAGAAGGCCGAAAGGTTGTAAAATTCTTTTGCAGATGAAGAATAAACATAGGAGGGAATGCCTGTGAGATGACGGTAATCATGCGAATAAGCCCCGGCTAATTA
>G35JFLI02JX4JO
GGTGAGTAACGCGTGGGTGACCTGCCCTGAAGATGGGGATAGCTAGTAGAAATATTAGATAATACCGAATGTGCTCATTTACATAAAGGTAAATGAGGAAAGGAGCTACGGCTCCGCTTCAGGATGGGCCCGCGTCCCATTAGCTGGTTGGTGAGGTAAAGGCCCACCAAGGCAACGATGGGTATCCGGCCTGAGAGGGTGAACGGACACATTGGGACTGAGATACGGCCCAAACTCCTACGGGAGGCAGCAGCTAAGAATCTTCCGCAATGGACGAAAGTCTGACGGAGCGACGCCGTGTGAATGAAGAAGGCCGAAAGGTTGTAAAATTCTTTTGCAGATGAAGAATAAACATAGGAGGGAATGCCTGTGAGATGACGGTAATCATGCGAATAAGCCCCGGCTAATTA
>G35JFLI02HRCKH
GGTGAGTAACGCGTGGGTGACCTGCCCTGAAGATGGGGATAGCTAGTAGAAATATTAGATAATACCGAATGTGCTCATTTACATAAAGGTAAATGAGGAAAGGAGCTACGGCTCCGCTTCAGGATGGGCCCGCGTCCCATTAGCTGGTTGGTGAGGTAAAGGCCCACCAAGGCAACGATGGGTATCCGGCCTGAGAGGGTGAACGGACACATTGGGACTGAGATACGGCCCAAACTCCTACGGGAGGCAGCAGCTAAGAATCTTCCGCAATGGACGAAAGTCTGACGGAGCGACGCCGTGTGAATGAAGAAGGCCGAAAGGTTGTAAAATTCTTTTGCAGATGAAGAATAAACATAGGAGGGAATGCCTGTGAGATGACGGTAATCATGCGAATAAGCCCCGGCTAATTA
>G35JFLI02GZ9R7
GGTGAGTAACGCGTGGGTGACCTGCCCTGAAGATGGGGATAGCTAGTAGAAATATTAGATAATACCGAATGTGCTCATTTACATAAAGGTAAATGAGGAAAGGAGCTACGGCTCCGCTTCAGGATGGGCCCGCGTCCCATTAGCTGGTTGGTGAGGTAAAGGCCCACCAAGGCAACGATGGGTATCCGGCCTGAGAGGGTGAACGGACACATTGGGACTGAGATACGGCCCAAACTCCTACGGGAGGCAGCAGCTAAGAATCTTCCGCAATGGACGAAAGTCTGACGGAGCGACGCCGTGTGAATGAAGAAGGCCGAAAGGTTGTAAAATTCTTTTGCAGATGAAGAATAAACATAGGAGGGAATGCCTGTGAGATGACGGTAATCATGCGAATAAGCCCCGGCTAATTA
>G35JFLI02FOOGK
GGTGAGTAACGCGTGGGTGACCTGCCCTGAAGATGGGGATAGCTAGTAGAAATATTAGATAATACCGAATGTGCTCATTTACATAAAGGTAAATGAGGAAAGGAGCTACGGCTCCGCTTCAGGATGGGCCCGCGTCCCATTAGCTGGTTGGTGAGGTAAAGGCCCACCAAGGCAACGATGGGTATCCGGCCTGAGAGGGTGAACGGACACATTGGGACTGAGATACGGCCCAAACTCCTACGGGAGGCAGCAGCTAAGAATCTTCCGCAATGGACGAAAGTCTGACGGAGCGACGCCGTGTGAATGAAGAAGGCCGAAAGGTTGTAAAATTCTTTTGCAGATGAAGAATAAACATAGGAGGGAATGCCTGTGAGATGACGGTAATCATGCGAATAAGCCCCGGCTAATTA
>G35JFLI02FYZUR
GGTGAGTAACGCGTGGGTGACCTGCCCTGAAGATGGGGATAGCTAGTAGAAATATTAGATAATACCGAATGTGCTCATTTACATAAAGGTAAATGAGGAAAGGAGCTACGGCTCCGCTTCAGGATGGGCCCGCGTCCCATTAGCTGGTTGGTGAGGTAAAGGCCCACCAAGGCAACGATGGGTATCCGGCCTGAGAGGGTGAACGGACACATTGGGACTGAGATACGGCCCAAACTCCTACGGGAGGCAGCAGCTAAGAATCTTCCGCAATGGACGAAAGTCTGACGGAGCGACGCCGTGTGAATGAAGAAGGCCGAAAGGTTGTAAAATTCTTTTGCAGATGAAGAATAAACATAGGAGGGAATGCCTGTGAGATGACGGTAATCATGCGAATAAGCCCCGGCTAATTA
>GV2UCFN02F07WX
GGTGAGTAACGCGTGGGTGACCTGCCCTGAAGATGGGGATAGCTAGTAGAAATATTAGATAATACCGAATGTGCTCATTTACATAAAGGTAAATGAGGAAAGGAGCTACGGCTCCGCTTCAGGATGGGCCCGCGTCCCATTAGCTGGTTGGTGAGGTAAAGGCCCACCAAGGCAACGATGGGTATCCGGCCTGAGAGGGTGAACGGACACATTGGGACTGAGATATGGCCCAAACTCCTACGGGAGGCAGCAGCTAAGAATCTTCCGCAATGGACGAAAGTCTGACGGAGCGACGCCGTGTGAATGAAGAAGGCCGAAAGGTTGTAAAATTCTTTTGCAGATGAAGAATAATCATAGGAGGGAATGCCTGTGAGATGACGGTAATCATGCGAATAAGCCCCGGCTAATTA
>G3BZQ8102GMWC6
GGTGAGTAACGCGTGGGTGACCTGCCCTGAAGATGGGGATAGCTAGTAGAAATATTAGATAATACCGAATGTGCTCATTTACATAAAGGTAAATGAGGAAAGGAGCTACGGCTCCGCTTCAGGATGGGCTCGCGTCCCATTAGCTGGTTGGTGAGGTAAAGGCTCACCAAGGCAACGATGGGTATCCGGCCTGAGAGGGTGAACGGACACATTGGGACTGAGATACGGCCCAAACTCCTACGGGAGGCAGCAGCTAAGAATCTTCCGCAATGGACGAAAGTCTGACGGAGCGACGCCGTGTGAATGAAGAAGGCCGAAAGGTTGTAAAATTCTTTTGCAGATGAAGAATAATCATAGGAGGGAATGCCTGTGAGATGACGGTAATCATGCGAATAAGCCCCGGCTAATTA
>G3BZQ8102H346D
GGTGAGTAACGCGTGGGTGACCTGCCCTGAAGATGGGGATAGCTAGTAGAAATATTAGATAATACCGAATGTGCTCATTTACATAAAGGTAAATGAGGAAAGGAGCTACGGCTCCGCTTCAGGATGGGCTCGCGTCCCATTAGCTGGTTGGTGAGGTAAAGGCTCACCAAGGCAACGATGGGTATCCGGCCTGAGAGGGTGAACGGACACATTGGGACTGAGATACGGCCCAAACTCCTACGGGAGGCAGCAGCTAAGAATCTTCCGCAATGGACGAAAGTCTGACGGAGCGACGCCGTGTGAATGAAGAAGGCCGAAAGGTTGTAAAATTCTTTTGCAGATGAAGAATAATCATAGGAGGGAATGCCTGTGAGATGACGGTAATCATGCGAATAAGCCCCGGCTAATTA
>G35JFLI02I8KHT
GGTGAGTAACGCGTGGGTGACCTGCCCTGAAGATGGGGATAGCTAGTAGAAATATTAGATAATACCGAATGTGCTCATTTACATAAAGGTAAATGAGGAAAGGAGCTACGGCTCCGCTTCAGGATGGGCTCGCGTCCCATTAGCTGGTTGGTGAGGTAAAGGCTCACCAAGGCAACGATGGGTATCCGGCCTGAGAGGGTGAACGGACACATTGGGACTGAGATACGGCCCAAACTCCTACGGGAGGCAGCAGCTAAGAATCTTCCGCAATGGACGAAAGTCTGACGGAGCGACGCCGTGTGAATGAAGAAGGCCGAAAGGTTGTAAAATTCTTTTGCAGATGAAGAATAATCATAGGAGGGAATGCCTGTGAGATGACGGTAATCATGCGAATAAGCCCCGGCTAATTA
>G35JFLI02GTUGF
GGTGAGTAACGCGTGGGTGACCTGCCCTGAAGATGGGGATAGCTAGTAGAAATATTAGATAATACCGAATGTGCTCATTTACATAAAGGTAAATGAGGAAAGGAGCTACGGCTCCGCTTCAGGATGGGCTCGCGTCCCATTAGCTGGTTGGTGAGGTAAAGGCTCACCAAGGCAACGATGGGTATCCGGCCTGAGAGGGTGAACGGACACATTGGGACTGAGATACGGCCCAAACTCCTACGGGAGGCAGCAGCTAAGAATCTTCCGCAATGGACGAAAGTCTGACGGAGCGACGCCGTGTGAATGAAGAAGGCCGAAAGGTTGTAAAATTCTTTTGCAGATGAAGAATAATCATAGGAGGGAATGCCTGTGAGATGACGGTAATCATGCGAATAAGCCCCGGCTAATTA
>G35JFLI02JAKID
GGTGAGTAACGCGTGGGTGACCTGCCCTGAAGATGGGGATAGCTAGTAGAAATATTAGATAATACCGAATGTGCTCATTTACATAAAGGTAAATGAGGAAAGGAGCTACGGCTCCGCTTCAGGATGGGCTCGCGTCCCATTAGCTGGTTGGTGAGGTAAAGGCTCACCAAGGCAACGATGGGTATCCGGCCTGAGAGGGTGAACGGACACATTGGGACTGAGATACGGCCCAAACTCCTACGGGAGGCAGCAGCTAAGAATCTTCCGCAATGGACGAAAGTCTGACGGAGCGACGCCGTGTGAATGAAGAAGGCCGAAAGGTTGTAAAATTCTTTTGCAGATGAAGAATAATCATAGGAGGGAATGCCTGTGAGATGACGGTAATCATGCGAATAAGCCCCGGCTAATTA
>G35JFLI02H7AJD
GGTGAGTAACGCGTGGGTGACCTGCCCTGAAGATGGGGATAGCTAGTAGAAATATTAGATAATACCGAATGTGCTCATTTACATAAAGGTAAATGAGGAAAGGAGCTACGGCTCCGCTTCAGGATGGGCTCGCGTCCCATTAGCTGGTTGGTGAGGTAAAGGCTCACCAAGGCAACGATGGGTATCCGGCCTGAGAGGGTGAACGGACACATTGGGACTGAGATACGGCCCAAACTCCTACGGGAGGCAGCAGCTAAGAATCTTCCGCAATGGACGAAAGTCTGACGGAGCGACGCCGTGTGAATGAAGAAGGCCGAAAGGTTGTAAAATTCTTTTGCAGATGAAGAATAATCATAGGAGGGAATGCCTGTGAGATGACGGTAATCATGCGAATAAGCCCCGGCTAATTA
>G35JFLI02GCOK9
GGTGAGTAACGCGTGGGTGACCTGCCCTGAAGATGGGGATAGCTAGTAGAAATATTAGATAATACCGAATGTGCTCATTTACATAAAGGTAAATGAGGAAAGGAGCTACGGCTCCGCTTCAGGATGGGCTCGCGTCCCATTAGCTGGTTGGTGAGGTAAAGGCTCACCAAGGCAACGATGGGTATCCGGCCTGAGAGGGTGAACGGACACATTGGGACTGAGATACGGCCCAAACTCCTACGGGAGGCAGCAGCTAAGAATCTTCCGCAATGGACGAAAGTCTGACGGAGCGACGCCGTGTGAATGAAGAAGGCCGAAAGGTTGTAAAATTCTTTTGCAGATGAAGAATAATCATAGGAGGGAATGCCTGTGAGATGACGGTAATCATGCGAATAAGCCCCGGCTAATTA
>G35JFLI02GFORC
GGTGAGTAACGCGTGGGTGACCTGCCCTGAAGATGGGGATAGCTAGTAGAAATATTAGATAATACCGAATGTGCTCATTTACATAAAGGTAAATGAGGAAAGGAGCTACGGCTCCGCTTCAGGATGGGCTCGCGTCCCATTAGCTGGTTGGTGAGGTAAAGGCTCACCAAGGCAACGATGGGTATCCGGCCTGAGAGGGTGAACGGACACATTGGGACTGAGATACGGCCCAAACTCCTACGGGAGGCAGCAGCTAAGAATCTTCCGCAATGGACGAAAGTCTGACGGAGCGACGCCGTGTGAATGAAGAAGGCCGAAAGGTTGTAAAATTCTTTTGCAGATGAAGAATAATCATAGGAGGGAATGCCTGTGAGATGACGGTAATCATGCGAATAAGCCCCGGCTAATTA
>G35JFLI02I4L2K
GGTGAGTAACGCGTGGGTGACCTGCCCTGAAGATGGGGATAGCTAGTAGAAATATTAGATAATACCGAATGTGCTCATTTACATAAAGGTAAATGAGGAAAGGAGCTACGGCTCCGCTTCAGGATGGGCTCGCGTCCCATTAGCTGGTTGGTGAGGTAAAGGCTCACCAAGGCAACGATGGGTATCCGGCCTGAGAGGGTGAACGGACACATTGGGACTGAGATACGGCCCAAACTCCTACGGGAGGCAGCAGCTAAGAATCTTCCGCAATGGACGAAAGTCTGACGGAGCGACGCCGTGTGAATGAAGAAGGCCGAAAGGTTGTAAAATTCTTTTGCAGATGAAGAATAATCATAGGAGGGAATGCCTGTGAGATGACGGTAATCATGCGAATAAGCCCCGGCTAATTA
>G35JFLI02F49IU
GGTGAGTAACGCGTGGGTGACCTGCCCTGAAGATGGGGATAGCTAGTAGAAATATTAGATAATACCGAATGTGCTCATTTACATAAAGGTAAATGAGGAAAGGAGCTACGGCTCCGCTTCAGGATGGGCTCGCGTCCCATTAGCTGGTTGGTGAGGTAAAGGCTCACCAAGGCAACGATGGGTATCCGGCCTGAGAGGGTGAACGGACACATTGGGACTGAGATACGGCCCAAACTCCTACGGGAGGCAGCAGCTAAGAATCTTCCGCAATGGACGAAAGTCTGACGGAGCGACGCCGTGTGAATGAAGAAGGCCGAAAGGTTGTAAAATTCTTTTGCAGATGAAGAATAATCATAGGAGGGAATGCCTGTGAGATGACGGTAATCATGCGAATAAGCCCCGGCTAATTA
>G35JFLI02FMEEO
GGTGAGTAACGCGTGGGTGACCTGCCCTGAAGATGGGGATAGCTAGTAGAAATATTAGATAATACCGAATGTGCTCATTTACATAAAGGTAAATGAGGAAAGGAGCTACGGCTCCGCTTCAGGATGGGCTCGCGTCCCATTAGCTGGTTGGTGAGGTAAAGGCTCACCAAGGCAACGATGGGTATCCGGCCTGAGAGGGTGAACGGACACATTGGGACTGAGATACGGCCCAAACTCCTACGGGAGGCAGCAGCTAAGAATCTTCCGCAATGGACGAAAGTCTGACGGAGCGACGCCGTGTGAATGAAGAAGGCCGAAAGGTTGTAAAATTCTTTTGCAGATGAAGAATAATCATAGGAGGGAATGCCTGTGAGATGACGGTAATCATGCGAATAAGCCCCGGCTAATTA
>G35JFLI02HKKC0
GGTGAGTAACGCGTGGGTGACCTGCCCTGAAGATGGGGATAGCTAGTAGAAATATTAGATAATACCGAATGTGCTCATTTACATAAAGGTAAATGAGGAAAGGAGCTACGGCTCCGCTTCAGGATGGGCTCGCGTCCCATTAGCTGGTTGGTGAGGTAAAGGCTCACCAAGGCAACGATGGGTATCCGGCCTGAGAGGGTGAACGGACACATTGGGACTGAGATACGGCCCAAACTCCTACGGGAGGCAGCAGCTAAGAATCTTCCGCAATGGACGAAAGTCTGACGGAGCGACGCCGTGTGAATGAAGAAGGCCGAAAGGTTGTAAAATTCTTTTGCAGATGAAGAATAATCATAGGAGGGAATGCCTGTGAGATGACGGTAATCATGCGAATAAGCCCCGGCTAATTA
>G35JFLI02GYMQ9
GGTGAGTAACGCGTGGGTGACCTGCCCTGAAGATGGGGATAGCTAGTAGAAATATTAGATAATACCGAATGTGCTCATTTACATAAAGGTAAATGAGGAAAGGAGCTACGGCTCCGCTTCAGGATGGGCTCGCGTCCCATTAGCTGGTTGGTGAGGTAAAGGCTCACCAAGGCAACGATGGGTATCCGGCCTGAGAGGGTGAACGGACACATTGGGACTGAGATACGGCCCAAACTCCTACGGGAGGCAGCAGCTAAGAATCTTCCGCAATGGACGAAAGTCTGACGGAGCGACGCCGTGTGAATGAAGAAGGCCGAAAGGTTGTAAAATTCTTTTGCAGATGAAGAATAATCATAGGAGGGAATGCCTGTGAGATGACGGTAATCATGCGAATAAGCCCCGGCTAATTA
>G35JFLI02H97AW
GGTGAGTAACGCGTGGGTGACCTGCCCTGAAGATGGGGATAGCTAGTAGAAATATTAGATAATACCGAATGTGCTCATTTACATAAAGGTAAATGAGGAAAGGAGCTACGGCTCCGCTTCAGGATGGGCTCGCGTCCCATTAGCTGGTTGGTGAGGTAAAGGCTCACCAAGGCAACGATGGGTATCCGGCCTGAGAGGGTGAACGGACACATTGGGACTGAGATACGGCCCAAACTCCTACGGGAGGCAGCAGCTAAGAATCTTCCGCAATGGACGAAAGTCTGACGGAGCGACGCCGTGTGAATGAAGAAGGCCGAAAGGTTGTAAAATTCTTTTGCAGATGAAGAATAATCATAGGAGGGAATGCCTGTGAGATGACGGTAATCATGCGAATAAGCCCCGGCTAATTA
>G35JFLI02GV944
GGTGAGTAACGCGTGGGTGACCTGCCCTGAAGATGGGGATAGCTAGTAGAAATATTAGATAATACCGAATGTGCTCATTTACATAAAGGTAAATGAGGAAAGGAGCTACGGCTCCGCTTCAGGATGGGCTCGCGTCCCATTAGCTGGTTGGTGAGGTAAAGGCTCACCAAGGCAACGATGGGTATCCGGCCTGAGAGGGTGAACGGACACATTGGGACTGAGATACGGCCCAAACTCCTACGGGAGGCAGCAGCTAAGAATCTTCCGCAATGGACGAAAGTCTGACGGAGCGACGCCGTGTGAATGAAGAAGGCCGAAAGGTTGTAAAATTCTTTTGCAGATGAAGAATAATCATAGGAGGGAATGCCTGTGAGATGACGGTAATCATGCGAATAAGCCCCGGCTAATTA
>G35JFLI02F6V0D
GGTGAGTAACGCGTGGGTGACCTGCCCTGAAGATGGGGATAGCTAGTAGAAATATTAGATAATACCGAATGTGCTCATTTACATAAAGGTAAATGAGGAAAGGAGCTACGGCTCCGCTTCAGGATGGGCTCGCGTCCCATTAGCTGGTTGGTGAGGTAAAGGCTCACCAAGGCAACGATGGGTATCCGGCCTGAGAGGGTGAACGGACACATTGGGACTGAGATACGGCCCAAACTCCTACGGGAGGCAGCAGCTAAGAATCTTCCGCAATGGACGAAAGTCTGACGGAGCGACGCCGTGTGAATGAAGAAGGCCGAAAGGTTGTAAAATTCTTTTGCAGATGAAGAATAATCATAGGAGGGAATGCCTGTGAGATGACGGTAATCATGCGAATAAGCCCCGGCTAATTA
>G35JFLI02H9PE0
GGTGAGTAACGCGTGGGTGACCTGCCCTGAAGATGGGGATAGCTAGTAGAAATATTAGATAATACCGAATGTGCTCATTTACATAAAGGTAAATGAGGAAAGGAGCTACGGCTCCGCTTCAGGATGGGCTCGCGTCCCATTAGCTGGTTGGTGAGGTAAAGGCTCACCAAGGCAACGATGGGTATCCGGCCTGAGAGGGTGAACGGACACATTGGGACTGAGATACGGCCCAAACTCCTACGGGAGGCAGCAGCTAAGAATCTTCCGCAATGGACGAAAGTCTGACGGAGCGACGCCGTGTGAATGAAGAAGGCCGAAAGGTTGTAAAATTCTTTTGCAGATGAAGAATAATCATAGGAGGGAATGCCTGTGAGATGACGGTAATCATGCGAATAAGCCCCGGCTAATTA
>G35JFLI02GMJ1M
GGTGAGTAACGCGTGGGTGACCTGCCCTGAAGATGGGGATAGCTAGTAGAAATATTAGATAATACCGAATGTGCTCATTTACATAAAGGTAAATGAGGAAAGGAGCTACGGCTCCGCTTCAGGATGGGCTCGCGTCCCATTAGCTGGTTGGTGAGGTAAAGGCTCACCAAGGCAACGATGGGTATCCGGCCTGAGAGGGTGAACGGACACATTGGGACTGAGATACGGCCCAAACTCCTACGGGAGGCAGCAGCTAAGAATCTTCCGCAATGGACGAAAGTCTGACGGAGCGACGCCGTGTGAATGAAGAAGGCCGAAAGGTTGTAAAATTCTTTTGCAGATGAAGAATAATCATAGGAGGGAATGCCTGTGAGATGACGGTAATCATGCGAATAAGCCCCGGCTAATTA
>G3BZQ8102J1AAY
GGTGAGTAACGCGTGGGTGACCTGCCCTGAAGATGGGGATAGCTAGTAGAAATATTAGATAATACCGAATGTGCTCATTTACATAAAGGTAAATGAGGAAAGGAGCTACGGCTCCGCTTCAGGATGGGCTCGCGTCCCATTAGCTGGTTGGTGAGGTAAAGGCTCACCAAGGCAACGATGGGTATCCGGCCTGAGAGGGTGAACGGACACATTGGGACTGAGATACGGCCCAAACTCCTACGGGAGGCAGCAGCTAAGAATCTTCCGCAATGGACGAAAGTCTGACGGAGCGACGCCGTGTGAATGAAGAAGGCCGAAAGGTTGTAAAATTCTTTTGCAGATGAAGAATAATCATAGGAGGGAATGCCTGTGAGATGACGGTAATCATGCGAATAAGCCCCGGCTAATTA
>G35JFLI02GHWDQ
GGTGAGTAACGCGTGGGTGACCTGCCCTGAAGATGGGGATAGCTAGTAGAAATATTAGATAATACCGAATGTGCTCATTTACATAAAGGTAAATGAGGAAAGGAGCTACGGCTCCGCTTCAGGATGGGCTCGCGTCCCATTAGCTGGTTGGTGAGGTAAAGGCTCACCAAGGCAACGATGGGTATCCGGCCTGAGAGGGTGAACGGACACATTGGGACTGAGATACGGCCCAAACTCCTACGGGAGGCAGCAGCTAAGAATCTTCCGCAATGGACGAAAGTCTGACGGAGCGACGCCGTGTGAATGAAGAAGGCCGAAAGGTTGTAAAATTCTTTTGCAGATGAAGAATAATCATAGGAGGGAATGCCTGTGAGATGACGGTAATCATGCGAATAAGCCCCGGCTAATTA
>G35JFLI02JOEJG
GGTGAGTAACGCGTGGGTGACCTGCCCTGAAGATGGGGATAGCTAGTAGAAATATTAGATAATACCGAATGTGCTCATTTACATAAAGGTAAATGAGGAAAGGAGCTACGGCTCCGCTTCAGGATGGGCTCGCGTCCCATTAGCTGGTTGGTGAGGTAAAGGCTCACCAAGGCAACGATGGGTATCCGGCCTGAGAGGGTGAACGGACACATTGGGACTGAGATACGGCCCAAACTCCTACGGGAGGCAGCAGCTAAGAATCTTCCGCAATGGACGAAAGTCTGACGGAGCGACGCCGTGTGAATGAAGAAGGCCGAAAGGTTGTAAAATTCTTTTGCAGATGAAGAATAATCATAGGAGGGAATGCCTGTGAGATGACGGTAATCATGCGAATAAGCCCCGGCTAATTA
>G35JFLI02IH63K
GGTGAGTAACGCGTGGGTGACCTGCCCTGAAGATGGGGATAGCTAGTAGAAATATTAGATAATACCGAATGTGCTCATTTACATAAAGGTAAATGAGGAAAGGAGCTACGGCTCCGCTTCAGGATGGGCTCGCGTCCCATTAGCTGGTTGGTGAGGTAAAGGCTCACCAAGGCAACGATGGGTATCCGGCCTGAGAGGGTGAACGGACACATTGGGACTGAGATACGGCCCAAACTCCTACGGGAGGCAGCAGCTAAGAATCTTCCGCAATGGACGAAAGTCTGACGGAGCGACGCCGTGTGAATGAAGAAGGCCGAAAGGTTGTAAAATTCTTTTGCAGATGAAGAATAATCATAGGAGGGAATGCCTGTGAGATGACGGTAATCATGCGAATAAGCCCCGGCTAATTA
>G35JFLI02I10LP
GGTGAGTAACGCGTGGGTGACCTGCCCTGAAGATGGGGATAGCTAGTAGAAATATTAGATAATACCGAATGTGCTCATTTACATAAAGGTAAATGAGGAAAGGAGCTACGGCTCCGCTTCAGGATGGGCTCGCGTCCCATTAGCTGGTTGGTGAGGTAAAGGCTCACCAAGGCAACGATGGGTATCCGGCCTGAGAGGGTGAACGGACACATTGGGACTGAGATACGGCCCAAACTCCTACGGGAGGCAGCAGCTAAGAATCTTCCGCAATGGACGAAAGTCTGACGGAGCGACGCCGTGTGAATGAAGAAGGCCGAAAGGTTGTAAAATTCTTTTGCAGATGAAGAATAATCATAGGAGGGAATGCCTGTGAGATGACGGTAATCATGCGAATAAGCCCCGGCTAATTA
>G35JFLI02IH1SP
GGTGAGTAACGCGTGGGTGACCTGCCCTGAAGATGGGGATAGCTAGTAGAAATATTAGATAATACCGAATGTGCTCATTTACATAAAGGTAAATGAGGAAAGGAGCTACGGCTCCGCTTCAGGATGGGCTCGCGTCCCATTAGCTGGTTGGTGAGGTAAAGGCTCACCAAGGCAACGATGGGTATCCGGCCTGAGAGGGTGAACGGACACATTGGGACTGAGATACGGCCCAAACTCCTACGGGAGGCAGCAGCTAAGAATCTTCCGCAATGGACGAAAGTCTGACGGAGCGACGCCGTGTGAATGAAGAAGGCCGAAAGGTTGTAAAATTCTTTTGCAGATGAAGAATAATCATAGGAGGGAATGCCTGTGAGATGACGGTAATCATGCGAATAAGCCCCGGCTAATTA
>G35JFLI02HO5EK
GGTGAGTAACGCGTGGGTGACCTGCCCTGAAGATGGGGATAGCTAGTAGAAATATTAGATAATACCGAATGTGCTCATTTACATAAAGGTAAATGAGGAAAGGAGCTACGGCTCCGCTTCAGGATGGGCTCGCGTCCCATTAGCTGGTTGGTGAGGTAAAGGCTCACCAAGGCAACGATGGGTATCCGGCCTGAGAGGGTGAACGGACACATTGGGACTGAGATACGGCCCAAACTCCTACGGGAGGCAGCAGCTAAGAATCTTCCGCAATGGACGAAAGTCTGACGGAGCGACGCCGTGTGAATGAAGAAGGCCGAAAGGTTGTAAAATTCTTTTGCAGATGAAGAATAATCATAGGAGGGAATGCCTGTGAGATGACGGTAATCATGCGAATAAGCCCCGGCTAATTA
>G35JFLI02JUQ9D
GGTGAGTAACGCGTGGGTGACCTGCCCTGAAGATGGGGATAGCTAGTAGAAATATTAGATAATACCGAATGTGCTCATTTACATAAAGGTAAATGAGGAAAGGAGCTACGGCTCCGCTTCAGGATGGGCTCGCGTCCCATTAGCTGGTTGGTGAGGTAAAGGCTCACCAAGGCAACGATGGGTATCCGGCCTGAGAGGGTGAACGGACACATTGGGACTGAGATACGGCCCAAACTCCTACGGGAGGCAGCAGCTAAGAATCTTCCGCAATGGACGAAAGTCTGACGGAGCGACGCCGTGTGAATGAAGAAGGCCGAAAGGTTGTAAAATTCTTTTGCAGATGAAGAATAATCATAGGAGGGAATGCCTGTGAGATGACGGTAATCATGCGAATAAGCCCCGGCTAATTA
>G35JFLI02JH3SV
GGTGAGTAACGCGTGGGTGACCTGCCCTGAAGATGGGGATAGCTAGTAGAAATATTAGATAATACCGAATGTGCTCATTTACATAAAGGTAAATGAGGAAAGGAGCTACGGCTCCGCTTCAGGATGGGCTCGCGTCCCATTAGCTGGTTGGTGAGGTAAAGGCTCACCAAGGCAACGATGGGTATCCGGCCTGAGAGGGTGAACGGACACATTGGGACTGAGATACGGCCCAAACTCCTACGGGAGGCAGCAGCTAAGAATCTTCCGCAATGGACGAAAGTCTGACGGAGCGACGCCGTGTGAATGAAGAAGGCCGAAAGGTTGTAAAATTCTTTTGCAGATGAAGAATAATCATAGGAGGGAATGCCTGTGAGATGACGGTAATCATGCGAATAAGCCCCGGCTAATTA
>GV2UCFN02GEISK
GGTGAGTAACGCGTGGGTGACCTGCCCTGAAGATGGGGATAGCTAGTAGAAATATTAGATAATACCGAATGTGCTCATTTACATAAAGGTAAATGAGGAAAGGAGCTACGGCTCCGCTTCAGGATGGGCCCGCGTCCCATTAGCTAGTTGGTGAGGTAAAGGCTCACCAAGGCAACGATGGGTATCCGGCCTGAGAGGGTGAACGGACACATTGGGACTGAGATACGGCCCAAACTCCTACGGGAGGCAGCAGCTAAGAATCTTCCGCAATGGACGAAAGTCTGACGGAGCGACGCCGTGTGAATGAAGAAGGCCGAAAGGTTGTAAAATTCTTTTGCAGATGAAGAATAATCATAGGAGGGAATGCCTGTGAGATGACGGTAATCATGCGAATAAGCCCCGGCTAATTA
>GV2UCFN02H3KRS
GGTGAGTAACGCGTGGGTGACCTGCCCTGAAGATGGGGATAGCTAGTAGAAATATTAGATAATACCGAATGTGCTCATTTACATAAAGGTAAATGAGGAAAGGAGCTACGGCTCCGCTTCAGGATGGGCCCGCGTCCCATTAGCTAGTTGGTGAGGTAAAGGCTCACCAAGGCAACGATGGGTATCCGGCCTGAGAGGGTGAACGGACACATTGGGACTGAGATACGGCCCAAACTCCTACGGGAGGCAGCAGCTAAGAATCTTCCGCAATGGACGAAAGTCTGACGGAGCGACGCCGTGTGAATGAAGAAGGCCGAAAGGTTGTAAAATTCTTTTGCAGATGAAGAATAATCATAGGAGGGAATGCCTGTGAGATGACGGTAATCATGCGAATAAGCCCCGGCTAATTA
>GV2UCFN02H351I
GGTGAGTAACGCGTGGGTGACCTGCCCTGAAGATGGGGATAGCTAGTAGAAATATTAGATAATACCGAATGTGCTCATTTACATAAAGGTAAATGAGGAAAGGAGCTACGGCTCCGCTTCAGGATGGGCCCGCGTCCCATTAGCTAGTTGGTGAGGTAAAGGCTCACCAAGGCAACGATGGGTATCCGGCCTGAGAGGGTGAACGGACACATTGGGACTGAGATACGGCCCAAACTCCTACGGGAGGCAGCAGCTAAGAATCTTCCGCAATGGACGAAAGTCTGACGGAGCGACGCCGTGTGAATGAAGAAGGCCGAAAGGTTGTAAAATTCTTTTGCAGATGAAGAATAATCATAGGAGGGAATGCCTGTGAGATGACGGTAATCATGCGAATAAGCCCCGGCTAATTA
>GV2UCFN02JX27Z
GGTGAGTAACGCGTGGGTGACCTGCCCTGAAGATGGGGATAGCTAGTAGAAATATTAGATAATACCGAATGTGCTCATTTACATAAAGGTAAATGAGGAAAGGAGCTACGGCTCCGCTTCAGGATGGGCCCGCGTCCCATTAGCTAGTTGGTGAGGTAAAGGCTCACCAAGGCAACGATGGGTATCCGGCCTGAGAGGGTGAACGGACACATTGGGACTGAGATACGGCCCAAACTCCTACGGGAGGCAGCAGCTAAGAATCTTCCGCAATGGACGAAAGTCTGACGGAGCGACGCCGTGTGAATGAAGAAGGCCGAAAGGTTGTAAAATTCTTTTGCAGATGAAGAATAATCATAGGAGGGAATGCCTGTGAGATGACGGTAATCATGCGAATAAGCCCCGGCTAATTA
>GV2UCFN02HMGS7
GGTGAGTAACGCGTGGGTGACCTGCCCTGAAGATGGGGATAGCTAGTAGAAATATTAGATAATACCGAATGTGCTCATTTACATAAAGGTAAATGAGGAAAGGAGCTACGGCTCCGCTTCAGGATGGGCCCGCGTCCCATTAGCTAGTTGGTGAGGTAAAGGCTCACCAAGGCAACGATGGGTATCCGGCCTGAGAGGGTGAACGGACACATTGGGACTGAGATACGGCCCAAACTCCTACGGGAGGCAGCAGCTAAGAATCTTCCGCAATGGACGAAAGTCTGACGGAGCGACGCCGTGTGAATGAAGAAGGCCGAAAGGTTGTAAAATTCTTTTGCAGATGAAGAATAATCATAGGAGGGAATGCCTGTGAGATGACGGTAATCATGCGAATAAGCCCCGGCTAATTA
>GV2UCFN02HTTU4
GGTGAGTAACGCGTGGGTGACCTGCCCTGAAGATGGGGATAGCTAGTAGAAATATTAGATAATACCGAATGTGCTCATTTACATAAAGGTAAATGAGGAAAGGAGCTACGGCTCCGCTTCAGGATGGGCCCGCGTCCCATTAGCTAGTTGGTGAGGTAAAGGCTCACCAAGGCAACGATGGGTATCCGGCCTGAGAGGGTGAACGGACACATTGGGACTGAGATACGGCCCAAACTCCTACGGGAGGCAGCAGCTAAGAATCTTCCGCAATGGACGAAAGTCTGACGGAGCGACGCCGTGTGAATGAAGAAGGCCGAAAGGTTGTAAAATTCTTTTGCAGATGAAGAATAATCATAGGAGGGAATGCCTGTGAGATGACGGTAATCATGCGAATAAGCCCCGGCTAATTA
>GV2UCFN02I4W6V
GGTGAGTAACGCGTGGGTGACCTGCCCTGAAGATGGGGATAGCTAGTAGAAATATTAGATAATACCGAATGTGCTCATTTACATAAAGGTAAATGAGGAAAGGAGCTACGGCTCCGCTTCAGGATGGGCCCGCGTCCCATTAGCTAGTTGGTGAGGTAAAGGCTCACCAAGGCAACGATGGGTATCCGGCCTGAGAGGGTGAACGGACACATTGGGACTGAGATACGGCCCAAACTCCTACGGGAGGCAGCAGCTAAGAATCTTCCGCAATGGACGAAAGTCTGACGGAGCGACGCCGTGTGAATGAAGAAGGCCGAAAGGTTGTAAAATTCTTTTGCAGATGAAGAATAATCATAGGAGGGAATGCCTGTGAGATGACGGTAATCATGCGAATAAGCCCCGGCTAATTA
>GV2UCFN02GFI88
GGTGAGTAACGCGTGGGTGACCTGCCCTGAAGATGGGGATAGCTAGTAGAAATATTAGATAATACCGAATGTGCTCATTTACATAAAGGTAAATGAGGAAAGGAGCTACGGCTCCGCTTCAGGATGGGCCCGCGTCCCATTAGCTAGTTGGTGAGGTAAAGGCTCACCAAGGCAACGATGGGTATCCGGCCTGAGAGGGTGAACGGACACATTGGGACTGAGATACGGCCCAAACTCCTACGGGAGGCAGCAGCTAAGAATCTTCCGCAATGGACGAAAGTCTGACGGAGCGACGCCGTGTGAATGAAGAAGGCCGAAAGGTTGTAAAATTCTTTTGCAGATGAAGAATAATCATAGGAGGGAATGCCTGTGAGATGACGGTAATCATGCGAATAAGCCCCGGCTAATTA
>GV2UCFN02IYQT8
GGTGAGTAACGCGTGGGTGACCTGCCCTGAAGATGGGGATAGCTAGTAGAAATATTAGATAATACCGAATGTGCTCATTTACATAAAGGTAAATGAGGAAAGGAGCTACGGCTCCGCTTCAGGATGGGCCCGCGTCCCATTAGCTAGTTGGTGAGGTAAAGGCTCACCAAGGCAACGATGGGTATCCGGCCTGAGAGGGTGAACGGACACATTGGGACTGAGATACGGCCCAAACTCCTACGGGAGGCAGCAGCTAAGAATCTTCCGCAATGGACGAAAGTCTGACGGAGCGACGCCGTGTGAATGAAGAAGGCCGAAAGGTTGTAAAATTCTTTTGCAGATGAAGAATAATCATAGGAGGGAATGCCTGTGAGATGACGGTAATCATGCGAATAAGCCCCGGCTAATTA
>GV2UCFN02FZEBA
GGTGAGTAACGCGTGGGTGACCTGCCCTGAAGATGGGGATAGCTAGTAGAAATATTAGATAATACCGAATGTGCTCATTTACATAAAGGTAAATGAGGAAAGGAGCTACGGCTCCGCTTCAGGATGGGCCCGCGTCCCATTAGCTAGTTGGTGAGGTAAAGGCTCACCAAGGCAACGATGGGTATCCGGCCTGAGAGGGTGAACGGACACATTGGGACTGAGATACGGCCCAAACTCCTACGGGAGGCAGCAGCTAAGAATCTTCCGCAATGGACGAAAGTCTGACGGAGCGACGCCGTGTGAATGAAGAAGGCCGAAAGGTTGTAAAATTCTTTTGCAGATGAAGAATAATCATAGGAGGGAATGCCTGTGAGATGACGGTAATCATGCGAATAAGCCCCGGCTAATTA
>GV2UCFN02JZ7C2
GGTGAGTAACGCGTGGGTGACCTGCCCTGAAGATGGGGATAGCTAGTAGAAATATTAGATAATACCGAATGTGCTCATTTACATAAAGGTAAATGAGGAAAGGAGCTACGGCTCCGCTTCAGGATGGGCCCGCGTCCCATTAGCTAGTTGGTGAGGTAAAGGCTCACCAAGGCAACGATGGGTATCCGGCCTGAGAGGGTGAACGGACACATTGGGACTGAGATACGGCCCAAACTCCTACGGGAGGCAGCAGCTAAGAATCTTCCGCAATGGACGAAAGTCTGACGGAGCGACGCCGTGTGAATGAAGAAGGCCGAAAGGTTGTAAAATTCTTTTGCAGATGAAGAATAATCATAGGAGGGAATGCCTGTGAGATGACGGTAATCATGCGAATAAGCCCCGGCTAATTA
>GV2UCFN02IIMXM
GGTGAGTAACGCGTGGGTGACCTGCCCTGAAGATGGGGATAGCTAGTAGAAATATTAGATAATACCGAATGTGCTCATTTACATAAAGGTAAATGAGGAAAGGAGCTACGGCTCCGCTTCAGGATGGGCCCGCGTCCCATTAGCTAGTTGGTGAGGTAAAGGCTCACCAAGGCAACGATGGGTATCCGGCCTGAGAGGGTGAACGGACACATTGGGACTGAGATACGGCCCAAACTCCTACGGGAGGCAGCAGCTAAGAATCTTCCGCAATGGACGAAAGTCTGACGGAGCGACGCCGTGTGAATGAAGAAGGCCGAAAGGTTGTAAAATTCTTTTGCAGATGAAGAATAATCATAGGAGGGAATGCCTGTGAGATGACGGTAATCATGCGAATAAGCCCCGGCTAATTA
>GV2UCFN02GXDCT
GGTGAGTAACGCGTGGGTGACCTGCCCTGAAGATGGGGATAGCTAGTAGAAATATTAGATAATACCGAATGTGCTCATTTACATAAAGGTAAATGAGGAAAGGAGCTACGGCTCCGCTTCAGGATGGGCCCGCGTCCCATTAGCTAGTTGGTGAGGTAAAGGCTCACCAAGGCAACGATGGGTATCCGGCCTGAGAGGGTGAACGGACACATTGGGACTGAGATACGGCCCAAACTCCTACGGGAGGCAGCAGCTAAGAATCTTCCGCAATGGACGAAAGTCTGACGGAGCGACGCCGTGTGAATGAAGAAGGCCGAAAGGTTGTAAAATTCTTTTGCAGATGAAGAATAATCATAGGAGGGAATGCCTGTGAGATGACGGTAATCATGCGAATAAGCCCCGGCTAATTA
>GV2UCFN02HO805
GGTGAGTAACGCGTGGGTGACCTGCCCTGAAGATGGGGATAGCTAGTAGAAATATTAGATAATACCGAATGTGCTCATTTACATAAAGGTAAATGAGGAAAGGAGCTACGGCTCCGCTTCAGGATGGGCCCGCGTCCCATTAGCTAGTTGGTGAGGTAAAGGCTCACCAAGGCAACGATGGGTATCCGGCCTGAGAGGGTGAACGGACACATTGGGACTGAGATACGGCCCAAACTCCTACGGGAGGCAGCAGCTAAGAATCTTCCGCAATGGACGAAAGTCTGACGGAGCGACGCCGTGTGAATGAAGAAGGCCGAAAGGTTGTAAAATTCTTTTGCAGATGAAGAATAATCATAGGAGGGAATGCCTGTGAGATGACGGTAATCATGCGAATAAGCCCCGGCTAATTA
>GV2UCFN02FZADY
GGTGAGTAACGCGTGGGTGACCTGCCCTGAAGATGGGGATAGCTAGTAGAAATATTAGATAATACCGAATGTGCTCATTTACATAAAGGTAAATGAGGAAAGGAGCTACGGCTCCGCTTCAGGATGGGCCCGCGTCCCATTAGCTAGTTGGTGAGGTAAAGGCTCACCAAGGCAACGATGGGTATCCGGCCTGAGAGGGTGAACGGACACATTGGGACTGAGATACGGCCCAAACTCCTACGGGAGGCAGCAGCTAAGAATCTTCCGCAATGGACGAAAGTCTGACGGAGCGACGCCGTGTGAATGAAGAAGGCCGAAAGGTTGTAAAATTCTTTTGCAGATGAAGAATAATCATAGGAGGGAATGCCTGTGAGATGACGGTAATCATGCGAATAAGCCCCGGCTAATTA
>GV2UCFN02HOAZM
GGTGAGTAACGCGTGGGTGACCTGCCCTGAAGATGGGGATAGCTAGTAGAAATATTAGATAATACCGAATGTGCTCATTTACATAAAGGTAAATGAGGAAAGGAGCTACGGCTCCGCTTCAGGATGGGCCCGCGTCCCATTAGCTAGTTGGTGAGGTAAAGGCTCACCAAGGCAACGATGGGTATCCGGCCTGAGAGGGTGAACGGACACATTGGGACTGAGATACGGCCCAAACTCCTACGGGAGGCAGCAGCTAAGAATCTTCCGCAATGGACGAAAGTCTGACGGAGCGACGCCGTGTGAATGAAGAAGGCCGAAAGGTTGTAAAATTCTTTTGCAGATGAAGAATAATCATAGGAGGGAATGCCTGTGAGATGACGGTAATCATGCGAATAAGCCCCGGCTAATTA
>GV2UCFN02F39X1
GGTGAGTAACGCGTGGGTGACCTGCCCTGAAGATGGGGATAGCTAGTAGAAATATTAGATAATACCGAATGTGCTCATTTACATAAAGGTAAATGAGGAAAGGAGCTACGGCTCCGCTTCAGGATGGGCCCGCGTCCCATTAGCTAGTTGGTGAGGTAAAGGCTCACCAAGGCAACGATGGGTATCCGGCCTGAGAGGGTGAACGGACACATTGGGACTGAGATACGGCCCAAACTCCTACGGGAGGCAGCAGCTAAGAATCTTCCGCAATGGACGAAAGTCTGACGGAGCGACGCCGTGTGAATGAAGAAGGCCGAAAGGTTGTAAAATTCTTTTGCAGATGAAGAATAATCATAGGAGGGAATGCCTGTGAGATGACGGTAATCATGCGAATAAGCCCCGGCTAATTA
>GV2UCFN02H4OYR
GGTGAGTAACGCGTGGGTGACCTGCCCTGAAGATGGGGATAGCTAGTAGAAATATTAGATAATACCGAATGTGCTCATTTACATAAAGGTAAATGAGGAAAGGAGCTACGGCTCCGCTTCAGGATGGGCCCGCGTCCCATTAGCTAGTTGGTGAGGTAAAGGCTCACCAAGGCAACGATGGGTATCCGGCCTGAGAGGGTGAACGGACACATTGGGACTGAGATACGGCCCAAACTCCTACGGGAGGCAGCAGCTAAGAATCTTCCGCAATGGACGAAAGTCTGACGGAGCGACGCCGTGTGAATGAAGAAGGCCGAAAGGTTGTAAAATTCTTTTGCAGATGAAGAATAATCATAGGAGGGAATGCCTGTGAGATGACGGTAATCATGCGAATAAGCCCCGGCTAATTA
>GV2UCFN02FJK8T
GGTGAGTAACGCGTGGGTGACCTGCCCTGAAGATGGGGATAGCTAGTAGAAATATTAGATAATACCGAATGTGCTCATTTACATAAAGGTAAATGAGGAAAGGAGCTACGGCTCCGCTTCAGGATGGGCCCGCGTCCCATTAGCTAGTTGGTGAGGTAAAGGCTCACCAAGGCAACGATGGGTATCCGGCCTGAGAGGGTGAACGGACACATTGGGACTGAGATACGGCCCAAACTCCTACGGGAGGCAGCAGCTAAGAATCTTCCGCAATGGACGAAAGTCTGACGGAGCGACGCCGTGTGAATGAAGAAGGCCGAAAGGTTGTAAAATTCTTTTGCAGATGAAGAATAATCATAGGAGGGAATGCCTGTGAGATGACGGTAATCATGCGAATAAGCCCCGGCTAATTA
>GV2UCFN02IUK31
GGTGAGTAACGCGTGGGTGACCTGCCCTGAAGATGGGGATAGCTAGTAGAAATATTAGATAATACCGAATGTGCTCATTTACATAAAGGTAAATGAGGAAAGGAGCTACGGCTCCGCTTCAGGATGGGCCCGCGTCCCATTAGCTAGTTGGTGAGGTAAAGGCTCACCAAGGCAACGATGGGTATCCGGCCTGAGAGGGTGAACGGACACATTGGGACTGAGATACGGCCCAAACTCCTACGGGAGGCAGCAGCTAAGAATCTTCCGCAATGGACGAAAGTCTGACGGAGCGACGCCGTGTGAATGAAGAAGGCCGAAAGGTTGTAAAATTCTTTTGCAGATGAAGAATAATCATAGGAGGGAATGCCTGTGAGATGACGGTAATCATGCGAATAAGCCCCGGCTAATTA
>GV2UCFN02I1KBL
GGTGAGTAACGCGTGGGTGACCTGCCCTGAAGATGGGGATAGCTAGTAGAAATATTAGATAATACCGAATGTGCTCATTTACATAAAGGTAAATGAGGAAAGGAGCTACGGCTCCGCTTCAGGATGGGCCCGCGTCCCATTAGCTAGTTGGTGAGGTAAAGGCTCACCAAGGCAACGATGGGTATCCGGCCTGAGAGGGTGAACGGACACATTGGGACTGAGATACGGCCCAAACTCCTACGGGAGGCAGCAGCTAAGAATCTTCCGCAATGGACGAAAGTCTGACGGAGCGACGCCGTGTGAATGAAGAAGGCCGAAAGGTTGTAAAATTCTTTTGCAGATGAAGAATAATCATAGGAGGGAATGCCTGTGAGATGACGGTAATCATGCGAATAAGCCCCGGCTAATTA
>GV2UCFN02HRFKJ
GGTGAGTAACGCGTGGGTGACCTGCCCTGAAGATGGGGATAGCTAGTAGAAATATTAGATAATACCGAATGTGCTCATTTACATAAAGGTAAATGAGGAAAGGAGCTACGGCTCCGCTTTAGGATGGGCCCGCGTCCCATTAGCTGGTTGGTGAGGTAAAGGCTCACCAAGGCAACGATGGGTATCCGGCCTGAGAGGGTGAACGGACACATTGGGACTGAGATACGGCCCAAACTCCTACGGGAGGCAGCAGCTAAGAATCTTCCGCAATGGACGAAAGTCTGACGGAGCGACGCCGTGTGAATGAAGAAGGCCGAAAGGTTGTAAAATTCTTTTGCAGATGAAGAATAATCATAGGAGGGAATGCCTGTGAGATGACGGTAATCATGCGAATAAGCCCCGGCTAATTA
>G3BZQ8102JU80J
GGTGAGTAACGCGTGGGTGACCTGCCCTGAAGATGGGGATAGCTAGTAGAAATATTAGATAATACCGAATGTGCTCATTTACATAAAGGTAAATGAGGAAAGGAGCTACGGCTCCGCTTCAGGATGGGCCCGCGTCCCATTAGCTGGTTGGTGAGGTAAAGGCTCACCAAGGCAACGATGGGTATCCGGCCTGAGAGGGTGAACGGACACATTGGGACTGAGATACGGCCCAAACTCCTACGGGAGGCAGCAGCTAAGAATCTTCCGCAATGGACGAAAGTCTGACGGAGCGACGCCGTGTGAATGAAGAAGGCCGAAAGGTTGTAAAATTCTTTTGCAGATGAAGAATAATCATAGGAGGGAATGCCTGTGAGATGACGGTAATCATGCGAATAAGCCCCGGCTAATTA
>G3BZQ8102G28I6
GGTGAGTAACGCGTGGGTGACCTGCCCTGAAGATGGGGATAGCTAGTAGAAATATTAGATAATACCGAATGTGCTCATTTACATAAAGGTAAATGAGGAAAGGAGCTACGGCTCCGCTTCAGGATGGGCCCGCGTCCCATTAGCTGGTTGGTGAGGTAAAGGCTCACCAAGGCAACGATGGGTATCCGGCCTGAGAGGGTGAACGGACACATTGGGACTGAGATACGGCCCAAACTCCTACGGGAGGCAGCAGCTAAGAATCTTCCGCAATGGACGAAAGTCTGACGGAGCGACGCCGTGTGAATGAAGAAGGCCGAAAGGTTGTAAAATTCTTTTGCAGATGAAGAATAATCATAGGAGGGAATGCCTGTGAGATGACGGTAATCATGCGAATAAGCCCCGGCTAATTA
>G3BZQ8102HHBVL
GGTGAGTAACGCGTGGGTGACCTGCCCTGAAGATGGGGATAGCTAGTAGAAATATTAGATAATACCGAATGTGCTCATTTACATAAAGGTAAATGAGGAAAGGAGCTACGGCTCCGCTTCAGGATGGGCCCGCGTCCCATTAGCTGGTTGGTGAGGTAAAGGCTCACCAAGGCAACGATGGGTATCCGGCCTGAGAGGGTGAACGGACACATTGGGACTGAGATACGGCCCAAACTCCTACGGGAGGCAGCAGCTAAGAATCTTCCGCAATGGACGAAAGTCTGACGGAGCGACGCCGTGTGAATGAAGAAGGCCGAAAGGTTGTAAAATTCTTTTGCAGATGAAGAATAATCATAGGAGGGAATGCCTGTGAGATGACGGTAATCATGCGAATAAGCCCCGGCTAATTA
>G3BZQ8102G3G6U
GGTGAGTAACGCGTGGGTGACCTGCCCTGAAGATGGGGATAGCTAGTAGAAATATTAGATAATACCGAATGTGCTCATTTACATAAAGGTAAATGAGGAAAGGAGCTACGGCTCCGCTTCAGGATGGGCCCGCGTCCCATTAGCTGGTTGGTGAGGTAAAGGCTCACCAAGGCAACGATGGGTATCCGGCCTGAGAGGGTGAACGGACACATTGGGACTGAGATACGGCCCAAACTCCTACGGGAGGCAGCAGCTAAGAATCTTCCGCAATGGACGAAAGTCTGACGGAGCGACGCCGTGTGAATGAAGAAGGCCGAAAGGTTGTAAAATTCTTTTGCAGATGAAGAATAATCATAGGAGGGAATGCCTGTGAGATGACGGTAATCATGCGAATAAGCCCCGGCTAATTA
>G3BZQ8102HCLPH
GGTGAGTAACGCGTGGGTGACCTGCCCTGAAGATGGGGATAGCTAGTAGAAATATTAGATAATACCGAATGTGCTCATTTACATAAAGGTAAATGAGGAAAGGAGCTACGGCTCCGCTTCAGGATGGGCCCGCGTCCCATTAGCTGGTTGGTGAGGTAAAGGCTCACCAAGGCAACGATGGGTATCCGGCCTGAGAGGGTGAACGGACACATTGGGACTGAGATACGGCCCAAACTCCTACGGGAGGCAGCAGCTAAGAATCTTCCGCAATGGACGAAAGTCTGACGGAGCGACGCCGTGTGAATGAAGAAGGCCGAAAGGTTGTAAAATTCTTTTGCAGATGAAGAATAATCATAGGAGGGAATGCCTGTGAGATGACGGTAATCATGCGAATAAGCCCCGGCTAATTA
>G3BZQ8102FPS44
GGTGAGTAACGCGTGGGTGACCTGCCCTGAAGATGGGGATAGCTAGTAGAAATATTAGATAATACCGAATGTGCTCATTTACATAAAGGTAAATGAGGAAAGGAGCTACGGCTCCGCTTCAGGATGGGCCCGCGTCCCATTAGCTGGTTGGTGAGGTAAAGGCTCACCAAGGCAACGATGGGTATCCGGCCTGAGAGGGTGAACGGACACATTGGGACTGAGATACGGCCCAAACTCCTACGGGAGGCAGCAGCTAAGAATCTTCCGCAATGGACGAAAGTCTGACGGAGCGACGCCGTGTGAATGAAGAAGGCCGAAAGGTTGTAAAATTCTTTTGCAGATGAAGAATAATCATAGGAGGGAATGCCTGTGAGATGACGGTAATCATGCGAATAAGCCCCGGCTAATTA
>G3BZQ8102GRE1J
GGTGAGTAACGCGTGGGTGACCTGCCCTGAAGATGGGGATAGCTAGTAGAAATATTAGATAATACCGAATGTGCTCATTTACATAAAGGTAAATGAGGAAAGGAGCTACGGCTCCGCTTCAGGATGGGCCCGCGTCCCATTAGCTGGTTGGTGAGGTAAAGGCTCACCAAGGCAACGATGGGTATCCGGCCTGAGAGGGTGAACGGACACATTGGGACTGAGATACGGCCCAAACTCCTACGGGAGGCAGCAGCTAAGAATCTTCCGCAATGGACGAAAGTCTGACGGAGCGACGCCGTGTGAATGAAGAAGGCCGAAAGGTTGTAAAATTCTTTTGCAGATGAAGAATAATCATAGGAGGGAATGCCTGTGAGATGACGGTAATCATGCGAATAAGCCCCGGCTAATTA
>G3BZQ8102HCJIG
GGTGAGTAACGCGTGGGTGACCTGCCCTGAAGATGGGGATAGCTAGTAGAAATATTAGATAATACCGAATGTGCTCATTTACATAAAGGTAAATGAGGAAAGGAGCTACGGCTCCGCTTCAGGATGGGCCCGCGTCCCATTAGCTGGTTGGTGAGGTAAAGGCTCACCAAGGCAACGATGGGTATCCGGCCTGAGAGGGTGAACGGACACATTGGGACTGAGATACGGCCCAAACTCCTACGGGAGGCAGCAGCTAAGAATCTTCCGCAATGGACGAAAGTCTGACGGAGCGACGCCGTGTGAATGAAGAAGGCCGAAAGGTTGTAAAATTCTTTTGCAGATGAAGAATAATCATAGGAGGGAATGCCTGTGAGATGACGGTAATCATGCGAATAAGCCCCGGCTAATTA
>G3BZQ8102FURPF
GGTGAGTAACGCGTGGGTGACCTGCCCTGAAGATGGGGATAGCTAGTAGAAATATTAGATAATACCGAATGTGCTCATTTACATAAAGGTAAATGAGGAAAGGAGCTACGGCTCCGCTTCAGGATGGGCCCGCGTCCCATTAGCTGGTTGGTGAGGTAAAGGCTCACCAAGGCAACGATGGGTATCCGGCCTGAGAGGGTGAACGGACACATTGGGACTGAGATACGGCCCAAACTCCTACGGGAGGCAGCAGCTAAGAATCTTCCGCAATGGACGAAAGTCTGACGGAGCGACGCCGTGTGAATGAAGAAGGCCGAAAGGTTGTAAAATTCTTTTGCAGATGAAGAATAATCATAGGAGGGAATGCCTGTGAGATGACGGTAATCATGCGAATAAGCCCCGGCTAATTA
>G3BZQ8102GIMG2
GGTGAGTAACGCGTGGGTGACCTGCCCTGAAGATGGGGATAGCTAGTAGAAATATTAGATAATACCGAATGTGCTCATTTACATAAAGGTAAATGAGGAAAGGAGCTACGGCTCCGCTTCAGGATGGGCCCGCGTCCCATTAGCTGGTTGGTGAGGTAAAGGCTCACCAAGGCAACGATGGGTATCCGGCCTGAGAGGGTGAACGGACACATTGGGACTGAGATACGGCCCAAACTCCTACGGGAGGCAGCAGCTAAGAATCTTCCGCAATGGACGAAAGTCTGACGGAGCGACGCCGTGTGAATGAAGAAGGCCGAAAGGTTGTAAAATTCTTTTGCAGATGAAGAATAATCATAGGAGGGAATGCCTGTGAGATGACGGTAATCATGCGAATAAGCCCCGGCTAATTA
>G3BZQ8102FQWI8
GGTGAGTAACGCGTGGGTGACCTGCCCTGAAGATGGGGATAGCTAGTAGAAATATTAGATAATACCGAATGTGCTCATTTACATAAAGGTAAATGAGGAAAGGAGCTACGGCTCCGCTTCAGGATGGGCCCGCGTCCCATTAGCTGGTTGGTGAGGTAAAGGCTCACCAAGGCAACGATGGGTATCCGGCCTGAGAGGGTGAACGGACACATTGGGACTGAGATACGGCCCAAACTCCTACGGGAGGCAGCAGCTAAGAATCTTCCGCAATGGACGAAAGTCTGACGGAGCGACGCCGTGTGAATGAAGAAGGCCGAAAGGTTGTAAAATTCTTTTGCAGATGAAGAATAATCATAGGAGGGAATGCCTGTGAGATGACGGTAATCATGCGAATAAGCCCCGGCTAATTA
>G3BZQ8102JZOAC
GGTGAGTAACGCGTGGGTGACCTGCCCTGAAGATGGGGATAGCTAGTAGAAATATTAGATAATACCGAATGTGCTCATTTACATAAAGGTAAATGAGGAAAGGAGCTACGGCTCCGCTTCAGGATGGGCCCGCGTCCCATTAGCTGGTTGGTGAGGTAAAGGCTCACCAAGGCAACGATGGGTATCCGGCCTGAGAGGGTGAACGGACACATTGGGACTGAGATACGGCCCAAACTCCTACGGGAGGCAGCAGCTAAGAATCTTCCGCAATGGACGAAAGTCTGACGGAGCGACGCCGTGTGAATGAAGAAGGCCGAAAGGTTGTAAAATTCTTTTGCAGATGAAGAATAATCATAGGAGGGAATGCCTGTGAGATGACGGTAATCATGCGAATAAGCCCCGGCTAATTA
>G3BZQ8102J0YZG
GGTGAGTAACGCGTGGGTGACCTGCCCTGAAGATGGGGATAGCTAGTAGAAATATTAGATAATACCGAATGTGCTCATTTACATAAAGGTAAATGAGGAAAGGAGCTACGGCTCCGCTTCAGGATGGGCCCGCGTCCCATTAGCTGGTTGGTGAGGTAAAGGCTCACCAAGGCAACGATGGGTATCCGGCCTGAGAGGGTGAACGGACACATTGGGACTGAGATACGGCCCAAACTCCTACGGGAGGCAGCAGCTAAGAATCTTCCGCAATGGACGAAAGTCTGACGGAGCGACGCCGTGTGAATGAAGAAGGCCGAAAGGTTGTAAAATTCTTTTGCAGATGAAGAATAATCATAGGAGGGAATGCCTGTGAGATGACGGTAATCATGCGAATAAGCCCCGGCTAATTA
>G3BZQ8102GLUQP
GGTGAGTAACGCGTGGGTGACCTGCCCTGAAGATGGGGATAGCTAGTAGAAATATTAGATAATACCGAATGTGCTCATTTACATAAAGGTAAATGAGGAAAGGAGCTACGGCTCCGCTTCAGGATGGGCCCGCGTCCCATTAGCTGGTTGGTGAGGTAAAGGCTCACCAAGGCAACGATGGGTATCCGGCCTGAGAGGGTGAACGGACACATTGGGACTGAGATACGGCCCAAACTCCTACGGGAGGCAGCAGCTAAGAATCTTCCGCAATGGACGAAAGTCTGACGGAGCGACGCCGTGTGAATGAAGAAGGCCGAAAGGTTGTAAAATTCTTTTGCAGATGAAGAATAATCATAGGAGGGAATGCCTGTGAGATGACGGTAATCATGCGAATAAGCCCCGGCTAATTA
>G3BZQ8102JTLNX
GGTGAGTAACGCGTGGGTGACCTGCCCTGAAGATGGGGATAGCTAGTAGAAATATTAGATAATACCGAATGTGCTCATTTACATAAAGGTAAATGAGGAAAGGAGCTACGGCTCCGCTTCAGGATGGGCCCGCGTCCCATTAGCTGGTTGGTGAGGTAAAGGCTCACCAAGGCAACGATGGGTATCCGGCCTGAGAGGGTGAACGGACACATTGGGACTGAGATACGGCCCAAACTCCTACGGGAGGCAGCAGCTAAGAATCTTCCGCAATGGACGAAAGTCTGACGGAGCGACGCCGTGTGAATGAAGAAGGCCGAAAGGTTGTAAAATTCTTTTGCAGATGAAGAATAATCATAGGAGGGAATGCCTGTGAGATGACGGTAATCATGCGAATAAGCCCCGGCTAATTA
>G3BZQ8102IYF4L
GGTGAGTAACGCGTGGGTGACCTGCCCTGAAGATGGGGATAGCTAGTAGAAATATTAGATAATACCGAATGTGCTCATTTACATAAAGGTAAATGAGGAAAGGAGCTACGGCTCCGCTTCAGGATGGGCCCGCGTCCCATTAGCTGGTTGGTGAGGTAAAGGCTCACCAAGGCAACGATGGGTATCCGGCCTGAGAGGGTGAACGGACACATTGGGACTGAGATACGGCCCAAACTCCTACGGGAGGCAGCAGCTAAGAATCTTCCGCAATGGACGAAAGTCTGACGGAGCGACGCCGTGTGAATGAAGAAGGCCGAAAGGTTGTAAAATTCTTTTGCAGATGAAGAATAATCATAGGAGGGAATGCCTGTGAGATGACGGTAATCATGCGAATAAGCCCCGGCTAATTA
>G3BZQ8102JDZAA
GGTGAGTAACGCGTGGGTGACCTGCCCTGAAGATGGGGATAGCTAGTAGAAATATTAGATAATACCGAATGTGCTCATTTACATAAAGGTAAATGAGGAAAGGAGCTACGGCTCCGCTTCAGGATGGGCCCGCGTCCCATTAGCTGGTTGGTGAGGTAAAGGCTCACCAAGGCAACGATGGGTATCCGGCCTGAGAGGGTGAACGGACACATTGGGACTGAGATACGGCCCAAACTCCTACGGGAGGCAGCAGCTAAGAATCTTCCGCAATGGACGAAAGTCTGACGGAGCGACGCCGTGTGAATGAAGAAGGCCGAAAGGTTGTAAAATTCTTTTGCAGATGAAGAATAATCATAGGAGGGAATGCCTGTGAGATGACGGTAATCATGCGAATAAGCCCCGGCTAATTA
>G3BZQ8102I6UPE
GGTGAGTAACGCGTGGGTGACCTGCCCTGAAGATGGGGATAGCTAGTAGAAATATTAGATAATACCGAATGTGCTCATTTACATAAAGGTAAATGAGGAAAGGAGCTACGGCTCCGCTTCAGGATGGGCCCGCGTCCCATTAGCTGGTTGGTGAGGTAAAGGCTCACCAAGGCAACGATGGGTATCCGGCCTGAGAGGGTGAACGGACACATTGGGACTGAGATACGGCCCAAACTCCTACGGGAGGCAGCAGCTAAGAATCTTCCGCAATGGACGAAAGTCTGACGGAGCGACGCCGTGTGAATGAAGAAGGCCGAAAGGTTGTAAAATTCTTTTGCAGATGAAGAATAATCATAGGAGGGAATGCCTGTGAGATGACGGTAATCATGCGAATAAGCCCCGGCTAATTA
>G3BZQ8102GRBQH
GGTGAGTAACGCGTGGGTGACCTGCCCTGAAGATGGGGATAGCTAGTAGAAATATTAGATAATACCGAATGTGCTCATTTACATAAAGGTAAATGAGGAAAGGAGCTACGGCTCCGCTTCAGGATGGGCCCGCGTCCCATTAGCTGGTTGGTGAGGTAAAGGCTCACCAAGGCAACGATGGGTATCCGGCCTGAGAGGGTGAACGGACACATTGGGACTGAGATACGGCCCAAACTCCTACGGGAGGCAGCAGCTAAGAATCTTCCGCAATGGACGAAAGTCTGACGGAGCGACGCCGTGTGAATGAAGAAGGCCGAAAGGTTGTAAAATTCTTTTGCAGATGAAGAATAATCATAGGAGGGAATGCCTGTGAGATGACGGTAATCATGCGAATAAGCCCCGGCTAATTA
>G3BZQ8102G06ZL
GGTGAGTAACGCGTGGGTGACCTGCCCTGAAGATGGGGATAGCTAGTAGAAATATTAGATAATACCGAATGTGCTCATTTACATAAAGGTAAATGAGGAAAGGAGCTACGGCTCCGCTTCAGGATGGGCCCGCGTCCCATTAGCTGGTTGGTGAGGTAAAGGCTCACCAAGGCAACGATGGGTATCCGGCCTGAGAGGGTGAACGGACACATTGGGACTGAGATACGGCCCAAACTCCTACGGGAGGCAGCAGCTAAGAATCTTCCGCAATGGACGAAAGTCTGACGGAGCGACGCCGTGTGAATGAAGAAGGCCGAAAGGTTGTAAAATTCTTTTGCAGATGAAGAATAATCATAGGAGGGAATGCCTGTGAGATGACGGTAATCATGCGAATAAGCCCCGGCTAATTA
>G3BZQ8102JJH2P
GGTGAGTAACGCGTGGGTGACCTGCCCTGAAGATGGGGATAGCTAGTAGAAATATTAGATAATACCGAATGTGCTCATTTACATAAAGGTAAATGAGGAAAGGAGCTACGGCTCCGCTTCAGGATGGGCCCGCGTCCCATTAGCTGGTTGGTGAGGTAAAGGCTCACCAAGGCAACGATGGGTATCCGGCCTGAGAGGGTGAACGGACACATTGGGACTGAGATACGGCCCAAACTCCTACGGGAGGCAGCAGCTAAGAATCTTCCGCAATGGACGAAAGTCTGACGGAGCGACGCCGTGTGAATGAAGAAGGCCGAAAGGTTGTAAAATTCTTTTGCAGATGAAGAATAATCATAGGAGGGAATGCCTGTGAGATGACGGTAATCATGCGAATAAGCCCCGGCTAATTA
>G3BZQ8102G5XZH
GGTGAGTAACGCGTGGGTGACCTGCCCTGAAGATGGGGATAGCTAGTAGAAATATTAGATAATACCGAATGTGCTCATTTACATAAAGGTAAATGAGGAAAGGAGCTACGGCTCCGCTTCAGGATGGGCCCGCGTCCCATTAGCTGGTTGGTGAGGTAAAGGCTCACCAAGGCAACGATGGGTATCCGGCCTGAGAGGGTGAACGGACACATTGGGACTGAGATACGGCCCAAACTCCTACGGGAGGCAGCAGCTAAGAATCTTCCGCAATGGACGAAAGTCTGACGGAGCGACGCCGTGTGAATGAAGAAGGCCGAAAGGTTGTAAAATTCTTTTGCAGATGAAGAATAATCATAGGAGGGAATGCCTGTGAGATGACGGTAATCATGCGAATAAGCCCCGGCTAATTA
>G3BZQ8102G355F
GGTGAGTAACGCGTGGGTGACCTGCCCTGAAGATGGGGATAGCTAGTAGAAATATTAGATAATACCGAATGTGCTCATTTACATAAAGGTAAATGAGGAAAGGAGCTACGGCTCCGCTTCAGGATGGGCCCGCGTCCCATTAGCTGGTTGGTGAGGTAAAGGCTCACCAAGGCAACGATGGGTATCCGGCCTGAGAGGGTGAACGGACACATTGGGACTGAGATACGGCCCAAACTCCTACGGGAGGCAGCAGCTAAGAATCTTCCGCAATGGACGAAAGTCTGACGGAGCGACGCCGTGTGAATGAAGAAGGCCGAAAGGTTGTAAAATTCTTTTGCAGATGAAGAATAATCATAGGAGGGAATGCCTGTGAGATGACGGTAATCATGCGAATAAGCCCCGGCTAATTA
>G3BZQ8102HBUVK
GGTGAGTAACGCGTGGGTGACCTGCCCTGAAGATGGGGATAGCTAGTAGAAATATTAGATAATACCGAATGTGCTCATTTACATAAAGGTAAATGAGGAAAGGAGCTACGGCTCCGCTTCAGGATGGGCCCGCGTCCCATTAGCTGGTTGGTGAGGTAAAGGCTCACCAAGGCAACGATGGGTATCCGGCCTGAGAGGGTGAACGGACACATTGGGACTGAGATACGGCCCAAACTCCTACGGGAGGCAGCAGCTAAGAATCTTCCGCAATGGACGAAAGTCTGACGGAGCGACGCCGTGTGAATGAAGAAGGCCGAAAGGTTGTAAAATTCTTTTGCAGATGAAGAATAATCATAGGAGGGAATGCCTGTGAGATGACGGTAATCATGCGAATAAGCCCCGGCTAATTA
>G3BZQ8102HKO9B
GGTGAGTAACGCGTGGGTGACCTGCCCTGAAGATGGGGATAGCTAGTAGAAATATTAGATAATACCGAATGTGCTCATTTACATAAAGGTAAATGAGGAAAGGAGCTACGGCTCCGCTTCAGGATGGGCCCGCGTCCCATTAGCTGGTTGGTGAGGTAAAGGCTCACCAAGGCAACGATGGGTATCCGGCCTGAGAGGGTGAACGGACACATTGGGACTGAGATACGGCCCAAACTCCTACGGGAGGCAGCAGCTAAGAATCTTCCGCAATGGACGAAAGTCTGACGGAGCGACGCCGTGTGAATGAAGAAGGCCGAAAGGTTGTAAAATTCTTTTGCAGATGAAGAATAATCATAGGAGGGAATGCCTGTGAGATGACGGTAATCATGCGAATAAGCCCCGGCTAATTA
>G3BZQ8102FYZGW
GGTGAGTAACGCGTGGGTGACCTGCCCTGAAGATGGGGATAGCTAGTAGAAATATTAGATAATACCGAATGTGCTCATTTACATAAAGGTAAATGAGGAAAGGAGCTACGGCTCCGCTTCAGGATGGGCCCGCGTCCCATTAGCTGGTTGGTGAGGTAAAGGCTCACCAAGGCAACGATGGGTATCCGGCCTGAGAGGGTGAACGGACACATTGGGACTGAGATACGGCCCAAACTCCTACGGGAGGCAGCAGCTAAGAATCTTCCGCAATGGACGAAAGTCTGACGGAGCGACGCCGTGTGAATGAAGAAGGCCGAAAGGTTGTAAAATTCTTTTGCAGATGAAGAATAATCATAGGAGGGAATGCCTGTGAGATGACGGTAATCATGCGAATAAGCCCCGGCTAATTA
>G3BZQ8102IM8NC
GGTGAGTAACGCGTGGGTGACCTGCCCTGAAGATGGGGATAGCTAGTAGAAATATTAGATAATACCGAATGTGCTCATTTACATAAAGGTAAATGAGGAAAGGAGCTACGGCTCCGCTTCAGGATGGGCCCGCGTCCCATTAGCTGGTTGGTGAGGTAAAGGCTCACCAAGGCAACGATGGGTATCCGGCCTGAGAGGGTGAACGGACACATTGGGACTGAGATACGGCCCAAACTCCTACGGGAGGCAGCAGCTAAGAATCTTCCGCAATGGACGAAAGTCTGACGGAGCGACGCCGTGTGAATGAAGAAGGCCGAAAGGTTGTAAAATTCTTTTGCAGATGAAGAATAATCATAGGAGGGAATGCCTGTGAGATGACGGTAATCATGCGAATAAGCCCCGGCTAATTA
>G3BZQ8102F6SNA
GGTGAGTAACGCGTGGGTGACCTGCCCTGAAGATGGGGATAGCTAGTAGAAATATTAGATAATACCGAATGTGCTCATTTACATAAAGGTAAATGAGGAAAGGAGCTACGGCTCCGCTTCAGGATGGGCCCGCGTCCCATTAGCTGGTTGGTGAGGTAAAGGCTCACCAAGGCAACGATGGGTATCCGGCCTGAGAGGGTGAACGGACACATTGGGACTGAGATACGGCCCAAACTCCTACGGGAGGCAGCAGCTAAGAATCTTCCGCAATGGACGAAAGTCTGACGGAGCGACGCCGTGTGAATGAAGAAGGCCGAAAGGTTGTAAAATTCTTTTGCAGATGAAGAATAATCATAGGAGGGAATGCCTGTGAGATGACGGTAATCATGCGAATAAGCCCCGGCTAATTA
>G3BZQ8102FMG2Y
GGTGAGTAACGCGTGGGTGACCTGCCCTGAAGATGGGGATAGCTAGTAGAAATATTAGATAATACCGAATGTGCTCATTTACATAAAGGTAAATGAGGAAAGGAGCTACGGCTCCGCTTCAGGATGGGCCCGCGTCCCATTAGCTGGTTGGTGAGGTAAAGGCTCACCAAGGCAACGATGGGTATCCGGCCTGAGAGGGTGAACGGACACATTGGGACTGAGATACGGCCCAAACTCCTACGGGAGGCAGCAGCTAAGAATCTTCCGCAATGGACGAAAGTCTGACGGAGCGACGCCGTGTGAATGAAGAAGGCCGAAAGGTTGTAAAATTCTTTTGCAGATGAAGAATAATCATAGGAGGGAATGCCTGTGAGATGACGGTAATCATGCGAATAAGCCCCGGCTAATTA
>G3BZQ8102J2RY2
GGTGAGTAACGCGTGGGTGACCTGCCCTGAAGATGGGGATAGCTAGTAGAAATATTAGATAATACCGAATGTGCTCATTTACATAAAGGTAAATGAGGAAAGGAGCTACGGCTCCGCTTCAGGATGGGCCCGCGTCCCATTAGCTGGTTGGTGAGGTAAAGGCTCACCAAGGCAACGATGGGTATCCGGCCTGAGAGGGTGAACGGACACATTGGGACTGAGATACGGCCCAAACTCCTACGGGAGGCAGCAGCTAAGAATCTTCCGCAATGGACGAAAGTCTGACGGAGCGACGCCGTGTGAATGAAGAAGGCCGAAAGGTTGTAAAATTCTTTTGCAGATGAAGAATAATCATAGGAGGGAATGCCTGTGAGATGACGGTAATCATGCGAATAAGCCCCGGCTAATTA
>G3BZQ8102IZ0QR
GGTGAGTAACGCGTGGGTGACCTGCCCTGAAGATGGGGATAGCTAGTAGAAATATTAGATAATACCGAATGTGCTCATTTACATAAAGGTAAATGAGGAAAGGAGCTACGGCTCCGCTTCAGGATGGGCCCGCGTCCCATTAGCTGGTTGGTGAGGTAAAGGCTCACCAAGGCAACGATGGGTATCCGGCCTGAGAGGGTGAACGGACACATTGGGACTGAGATACGGCCCAAACTCCTACGGGAGGCAGCAGCTAAGAATCTTCCGCAATGGACGAAAGTCTGACGGAGCGACGCCGTGTGAATGAAGAAGGCCGAAAGGTTGTAAAATTCTTTTGCAGATGAAGAATAATCATAGGAGGGAATGCCTGTGAGATGACGGTAATCATGCGAATAAGCCCCGGCTAATTA
>G3BZQ8102HH38M
GGTGAGTAACGCGTGGGTGACCTGCCCTGAAGATGGGGATAGCTAGTAGAAATATTAGATAATACCGAATGTGCTCATTTACATAAAGGTAAATGAGGAAAGGAGCTACGGCTCCGCTTCAGGATGGGCCCGCGTCCCATTAGCTGGTTGGTGAGGTAAAGGCTCACCAAGGCAACGATGGGTATCCGGCCTGAGAGGGTGAACGGACACATTGGGACTGAGATACGGCCCAAACTCCTACGGGAGGCAGCAGCTAAGAATCTTCCGCAATGGACGAAAGTCTGACGGAGCGACGCCGTGTGAATGAAGAAGGCCGAAAGGTTGTAAAATTCTTTTGCAGATGAAGAATAATCATAGGAGGGAATGCCTGTGAGATGACGGTAATCATGCGAATAAGCCCCGGCTAATTA
>G3BZQ8102IW2BW
GGTGAGTAACGCGTGGGTGACCTGCCCTGAAGATGGGGATAGCTAGTAGAAATATTAGATAATACCGAATGTGCTCATTTACATAAAGGTAAATGAGGAAAGGAGCTACGGCTCCGCTTCAGGATGGGCCCGCGTCCCATTAGCTGGTTGGTGAGGTAAAGGCTCACCAAGGCAACGATGGGTATCCGGCCTGAGAGGGTGAACGGACACATTGGGACTGAGATACGGCCCAAACTCCTACGGGAGGCAGCAGCTAAGAATCTTCCGCAATGGACGAAAGTCTGACGGAGCGACGCCGTGTGAATGAAGAAGGCCGAAAGGTTGTAAAATTCTTTTGCAGATGAAGAATAATCATAGGAGGGAATGCCTGTGAGATGACGGTAATCATGCGAATAAGCCCCGGCTAATTA
>G3BZQ8102IR986
GGTGAGTAACGCGTGGGTGACCTGCCCTGAAGATGGGGATAGCTAGTAGAAATATTAGATAATACCGAATGTGCTCATTTACATAAAGGTAAATGAGGAAAGGAGCTACGGCTCCGCTTCAGGATGGGCCCGCGTCCCATTAGCTGGTTGGTGAGGTAAAGGCTCACCAAGGCAACGATGGGTATCCGGCCTGAGAGGGTGAACGGACACATTGGGACTGAGATACGGCCCAAACTCCTACGGGAGGCAGCAGCTAAGAATCTTCCGCAATGGACGAAAGTCTGACGGAGCGACGCCGTGTGAATGAAGAAGGCCGAAAGGTTGTAAAATTCTTTTGCAGATGAAGAATAATCATAGGAGGGAATGCCTGTGAGATGACGGTAATCATGCGAATAAGCCCCGGCTAATTA
>G3BZQ8102FS4LO
GGTGAGTAACGCGTGGGTGACCTGCCCTGAAGATGGGGATAGCTAGTAGAAATATTAGATAATACCGAATGTGCTCATTTACATAAAGGTAAATGAGGAAAGGAGCTACGGCTCCGCTTCAGGATGGGCCCGCGTCCCATTAGCTGGTTGGTGAGGTAAAGGCTCACCAAGGCAACGATGGGTATCCGGCCTGAGAGGGTGAACGGACACATTGGGACTGAGATACGGCCCAAACTCCTACGGGAGGCAGCAGCTAAGAATCTTCCGCAATGGACGAAAGTCTGACGGAGCGACGCCGTGTGAATGAAGAAGGCCGAAAGGTTGTAAAATTCTTTTGCAGATGAAGAATAATCATAGGAGGGAATGCCTGTGAGATGACGGTAATCATGCGAATAAGCCCCGGCTAATTA
>G3BZQ8102JZEPV
GGTGAGTAACGCGTGGGTGACCTGCCCTGAAGATGGGGATAGCTAGTAGAAATATTAGATAATACCGAATGTGCTCATTTACATAAAGGTAAATGAGGAAAGGAGCTACGGCTCCGCTTCAGGATGGGCCCGCGTCCCATTAGCTGGTTGGTGAGGTAAAGGCTCACCAAGGCAACGATGGGTATCCGGCCTGAGAGGGTGAACGGACACATTGGGACTGAGATACGGCCCAAACTCCTACGGGAGGCAGCAGCTAAGAATCTTCCGCAATGGACGAAAGTCTGACGGAGCGACGCCGTGTGAATGAAGAAGGCCGAAAGGTTGTAAAATTCTTTTGCAGATGAAGAATAATCATAGGAGGGAATGCCTGTGAGATGACGGTAATCATGCGAATAAGCCCCGGCTAATTA
>G3BZQ8102IYR42
GGTGAGTAACGCGTGGGTGACCTGCCCTGAAGATGGGGATAGCTAGTAGAAATATTAGATAATACCGAATGTGCTCATTTACATAAAGGTAAATGAGGAAAGGAGCTACGGCTCCGCTTCAGGATGGGCCCGCGTCCCATTAGCTGGTTGGTGAGGTAAAGGCTCACCAAGGCAACGATGGGTATCCGGCCTGAGAGGGTGAACGGACACATTGGGACTGAGATACGGCCCAAACTCCTACGGGAGGCAGCAGCTAAGAATCTTCCGCAATGGACGAAAGTCTGACGGAGCGACGCCGTGTGAATGAAGAAGGCCGAAAGGTTGTAAAATTCTTTTGCAGATGAAGAATAATCATAGGAGGGAATGCCTGTGAGATGACGGTAATCATGCGAATAAGCCCCGGCTAATTA
>G3BZQ8102JXAJG
GGTGAGTAACGCGTGGGTGACCTGCCCTGAAGATGGGGATAGCTAGTAGAAATATTAGATAATACCGAATGTGCTCATTTACATAAAGGTAAATGAGGAAAGGAGCTACGGCTCCGCTTCAGGATGGGCCCGCGTCCCATTAGCTGGTTGGTGAGGTAAAGGCTCACCAAGGCAACGATGGGTATCCGGCCTGAGAGGGTGAACGGACACATTGGGACTGAGATACGGCCCAAACTCCTACGGGAGGCAGCAGCTAAGAATCTTCCGCAATGGACGAAAGTCTGACGGAGCGACGCCGTGTGAATGAAGAAGGCCGAAAGGTTGTAAAATTCTTTTGCAGATGAAGAATAATCATAGGAGGGAATGCCTGTGAGATGACGGTAATCATGCGAATAAGCCCCGGCTAATTA
>G3BZQ8102FYYSK
GGTGAGTAACGCGTGGGTGACCTGCCCTGAAGATGGGGATAGCTAGTAGAAATATTAGATAATACCGAATGTGCTCATTTACATAAAGGTAAATGAGGAAAGGAGCTACGGCTCCGCTTCAGGATGGGCCCGCGTCCCATTAGCTGGTTGGTGAGGTAAAGGCTCACCAAGGCAACGATGGGTATCCGGCCTGAGAGGGTGAACGGACACATTGGGACTGAGATACGGCCCAAACTCCTACGGGAGGCAGCAGCTAAGAATCTTCCGCAATGGACGAAAGTCTGACGGAGCGACGCCGTGTGAATGAAGAAGGCCGAAAGGTTGTAAAATTCTTTTGCAGATGAAGAATAATCATAGGAGGGAATGCCTGTGAGATGACGGTAATCATGCGAATAAGCCCCGGCTAATTA
>G3BZQ8102IXBDF
GGTGAGTAACGCGTGGGTGACCTGCCCTGAAGATGGGGATAGCTAGTAGAAATATTAGATAATACCGAATGTGCTCATTTACATAAAGGTAAATGAGGAAAGGAGCTACGGCTCCGCTTCAGGATGGGCCCGCGTCCCATTAGCTGGTTGGTGAGGTAAAGGCTCACCAAGGCAACGATGGGTATCCGGCCTGAGAGGGTGAACGGACACATTGGGACTGAGATACGGCCCAAACTCCTACGGGAGGCAGCAGCTAAGAATCTTCCGCAATGGACGAAAGTCTGACGGAGCGACGCCGTGTGAATGAAGAAGGCCGAAAGGTTGTAAAATTCTTTTGCAGATGAAGAATAATCATAGGAGGGAATGCCTGTGAGATGACGGTAATCATGCGAATAAGCCCCGGCTAATTA
>G3BZQ8102JVFWK
GGTGAGTAACGCGTGGGTGACCTGCCCTGAAGATGGGGATAGCTAGTAGAAATATTAGATAATACCGAATGTGCTCATTTACATAAAGGTAAATGAGGAAAGGAGCTACGGCTCCGCTTCAGGATGGGCCCGCGTCCCATTAGCTGGTTGGTGAGGTAAAGGCTCACCAAGGCAACGATGGGTATCCGGCCTGAGAGGGTGAACGGACACATTGGGACTGAGATACGGCCCAAACTCCTACGGGAGGCAGCAGCTAAGAATCTTCCGCAATGGACGAAAGTCTGACGGAGCGACGCCGTGTGAATGAAGAAGGCCGAAAGGTTGTAAAATTCTTTTGCAGATGAAGAATAATCATAGGAGGGAATGCCTGTGAGATGACGGTAATCATGCGAATAAGCCCCGGCTAATTA
>G3BZQ8102IWLC3
GGTGAGTAACGCGTGGGTGACCTGCCCTGAAGATGGGGATAGCTAGTAGAAATATTAGATAATACCGAATGTGCTCATTTACATAAAGGTAAATGAGGAAAGGAGCTACGGCTCCGCTTCAGGATGGGCCCGCGTCCCATTAGCTGGTTGGTGAGGTAAAGGCTCACCAAGGCAACGATGGGTATCCGGCCTGAGAGGGTGAACGGACACATTGGGACTGAGATACGGCCCAAACTCCTACGGGAGGCAGCAGCTAAGAATCTTCCGCAATGGACGAAAGTCTGACGGAGCGACGCCGTGTGAATGAAGAAGGCCGAAAGGTTGTAAAATTCTTTTGCAGATGAAGAATAATCATAGGAGGGAATGCCTGTGAGATGACGGTAATCATGCGAATAAGCCCCGGCTAATTA
>G3BZQ8102HTHQU
GGTGAGTAACGCGTGGGTGACCTGCCCTGAAGATGGGGATAGCTAGTAGAAATATTAGATAATACCGAATGTGCTCATTTACATAAAGGTAAATGAGGAAAGGAGCTACGGCTCCGCTTCAGGATGGGCCCGCGTCCCATTAGCTGGTTGGTGAGGTAAAGGCTCACCAAGGCAACGATGGGTATCCGGCCTGAGAGGGTGAACGGACACATTGGGACTGAGATACGGCCCAAACTCCTACGGGAGGCAGCAGCTAAGAATCTTCCGCAATGGACGAAAGTCTGACGGAGCGACGCCGTGTGAATGAAGAAGGCCGAAAGGTTGTAAAATTCTTTTGCAGATGAAGAATAATCATAGGAGGGAATGCCTGTGAGATGACGGTAATCATGCGAATAAGCCCCGGCTAATTA
>G3BZQ8102IRY9N
GGTGAGTAACGCGTGGGTGACCTGCCCTGAAGATGGGGATAGCTAGTAGAAATATTAGATAATACCGAATGTGCTCATTTACATAAAGGTAAATGAGGAAAGGAGCTACGGCTCCGCTTCAGGATGGGCCCGCGTCCCATTAGCTGGTTGGTGAGGTAAAGGCTCACCAAGGCAACGATGGGTATCCGGCCTGAGAGGGTGAACGGACACATTGGGACTGAGATACGGCCCAAACTCCTACGGGAGGCAGCAGCTAAGAATCTTCCGCAATGGACGAAAGTCTGACGGAGCGACGCCGTGTGAATGAAGAAGGCCGAAAGGTTGTAAAATTCTTTTGCAGATGAAGAATAATCATAGGAGGGAATGCCTGTGAGATGACGGTAATCATGCGAATAAGCCCCGGCTAATTA
>G3BZQ8102GMJ6O
GGTGAGTAACGCGTGGGTGACCTGCCCTGAAGATGGGGATAGCTAGTAGAAATATTAGATAATACCGAATGTGCTCATTTACATAAAGGTAAATGAGGAAAGGAGCTACGGCTCCGCTTCAGGATGGGCCCGCGTCCCATTAGCTGGTTGGTGAGGTAAAGGCTCACCAAGGCAACGATGGGTATCCGGCCTGAGAGGGTGAACGGACACATTGGGACTGAGATACGGCCCAAACTCCTACGGGAGGCAGCAGCTAAGAATCTTCCGCAATGGACGAAAGTCTGACGGAGCGACGCCGTGTGAATGAAGAAGGCCGAAAGGTTGTAAAATTCTTTTGCAGATGAAGAATAATCATAGGAGGGAATGCCTGTGAGATGACGGTAATCATGCGAATAAGCCCCGGCTAATTA
>G3BZQ8102FKX35
GGTGAGTAACGCGTGGGTGACCTGCCCTGAAGATGGGGATAGCTAGTAGAAATATTAGATAATACCGAATGTGCTCATTTACATAAAGGTAAATGAGGAAAGGAGCTACGGCTCCGCTTCAGGATGGGCCCGCGTCCCATTAGCTGGTTGGTGAGGTAAAGGCTCACCAAGGCAACGATGGGTATCCGGCCTGAGAGGGTGAACGGACACATTGGGACTGAGATACGGCCCAAACTCCTACGGGAGGCAGCAGCTAAGAATCTTCCGCAATGGACGAAAGTCTGACGGAGCGACGCCGTGTGAATGAAGAAGGCCGAAAGGTTGTAAAATTCTTTTGCAGATGAAGAATAATCATAGGAGGGAATGCCTGTGAGATGACGGTAATCATGCGAATAAGCCCCGGCTAATTA
>G3BZQ8102JZW7V
GGTGAGTAACGCGTGGGTGACCTGCCCTGAAGATGGGGATAGCTAGTAGAAATATTAGATAATACCGAATGTGCTCATTTACATAAAGGTAAATGAGGAAAGGAGCTACGGCTCCGCTTCAGGATGGGCCCGCGTCCCATTAGCTGGTTGGTGAGGTAAAGGCTCACCAAGGCAACGATGGGTATCCGGCCTGAGAGGGTGAACGGACACATTGGGACTGAGATACGGCCCAAACTCCTACGGGAGGCAGCAGCTAAGAATCTTCCGCAATGGACGAAAGTCTGACGGAGCGACGCCGTGTGAATGAAGAAGGCCGAAAGGTTGTAAAATTCTTTTGCAGATGAAGAATAATCATAGGAGGGAATGCCTGTGAGATGACGGTAATCATGCGAATAAGCCCCGGCTAATTA
>G3BZQ8102FISV2
GGTGAGTAACGCGTGGGTGACCTGCCCTGAAGATGGGGATAGCTAGTAGAAATATTAGATAATACCGAATGTGCTCATTTACATAAAGGTAAATGAGGAAAGGAGCTACGGCTCCGCTTCAGGATGGGCCCGCGTCCCATTAGCTGGTTGGTGAGGTAAAGGCTCACCAAGGCAACGATGGGTATCCGGCCTGAGAGGGTGAACGGACACATTGGGACTGAGATACGGCCCAAACTCCTACGGGAGGCAGCAGCTAAGAATCTTCCGCAATGGACGAAAGTCTGACGGAGCGACGCCGTGTGAATGAAGAAGGCCGAAAGGTTGTAAAATTCTTTTGCAGATGAAGAATAATCATAGGAGGGAATGCCTGTGAGATGACGGTAATCATGCGAATAAGCCCCGGCTAATTA
>G35JFLI02HRKBO
GGTGAGTAACGCGTGGGTGACCTGCCCTGAAGATGGGGATAGCTAGTAGAAATATTAGATAATACCGAATGTGCTCATTTACATAAAGGTAAATGAGGAAAGGAGCTACGGCTCCGCTTCAGGATGGGCCCGCGTCCCATTAGCTGGTTGGTGAGGTAAAGGCTCACCAAGGCAACGATGGGTATCCGGCCTGAGAGGGTGAACGGACACATTGGGACTGAGATACGGCCCAAACTCCTACGGGAGGCAGCAGCTAAGAATCTTCCGCAATGGACGAAAGTCTGACGGAGCGACGCCGTGTGAATGAAGAAGGCCGAAAGGTTGTAAAATTCTTTTGCAGATGAAGAATAATCATAGGAGGGAATGCCTGTGAGATGACGGTAATCATGCGAATAAGCCCCGGCTAATTA
>G35JFLI02JW5KI
GGTGAGTAACGCGTGGGTGACCTGCCCTGAAGATGGGGATAGCTAGTAGAAATATTAGATAATACCGAATGTGCTCATTTACATAAAGGTAAATGAGGAAAGGAGCTACGGCTCCGCTTCAGGATGGGCCCGCGTCCCATTAGCTGGTTGGTGAGGTAAAGGCTCACCAAGGCAACGATGGGTATCCGGCCTGAGAGGGTGAACGGACACATTGGGACTGAGATACGGCCCAAACTCCTACGGGAGGCAGCAGCTAAGAATCTTCCGCAATGGACGAAAGTCTGACGGAGCGACGCCGTGTGAATGAAGAAGGCCGAAAGGTTGTAAAATTCTTTTGCAGATGAAGAATAATCATAGGAGGGAATGCCTGTGAGATGACGGTAATCATGCGAATAAGCCCCGGCTAATTA
>G35JFLI02HUQAR
GGTGAGTAACGCGTGGGTGACCTGCCCTGAAGATGGGGATAGCTAGTAGAAATATTAGATAATACCGAATGTGCTCATTTACATAAAGGTAAATGAGGAAAGGAGCTACGGCTCCGCTTCAGGATGGGCCCGCGTCCCATTAGCTGGTTGGTGAGGTAAAGGCTCACCAAGGCAACGATGGGTATCCGGCCTGAGAGGGTGAACGGACACATTGGGACTGAGATACGGCCCAAACTCCTACGGGAGGCAGCAGCTAAGAATCTTCCGCAATGGACGAAAGTCTGACGGAGCGACGCCGTGTGAATGAAGAAGGCCGAAAGGTTGTAAAATTCTTTTGCAGATGAAGAATAATCATAGGAGGGAATGCCTGTGAGATGACGGTAATCATGCGAATAAGCCCCGGCTAATTA
>G35JFLI02JREQK
GGTGAGTAACGCGTGGGTGACCTGCCCTGAAGATGGGGATAGCTAGTAGAAATATTAGATAATACCGAATGTGCTCATTTACATAAAGGTAAATGAGGAAAGGAGCTACGGCTCCGCTTCAGGATGGGCCCGCGTCCCATTAGCTGGTTGGTGAGGTAAAGGCTCACCAAGGCAACGATGGGTATCCGGCCTGAGAGGGTGAACGGACACATTGGGACTGAGATACGGCCCAAACTCCTACGGGAGGCAGCAGCTAAGAATCTTCCGCAATGGACGAAAGTCTGACGGAGCGACGCCGTGTGAATGAAGAAGGCCGAAAGGTTGTAAAATTCTTTTGCAGATGAAGAATAATCATAGGAGGGAATGCCTGTGAGATGACGGTAATCATGCGAATAAGCCCCGGCTAATTA
>G35JFLI02F4L7H
GGTGAGTAACGCGTGGGTGACCTGCCCTGAAGATGGGGATAGCTAGTAGAAATATTAGATAATACCGAATGTGCTCATTTACATAAAGGTAAATGAGGAAAGGAGCTACGGCTCCGCTTCAGGATGGGCCCGCGTCCCATTAGCTGGTTGGTGAGGTAAAGGCTCACCAAGGCAACGATGGGTATCCGGCCTGAGAGGGTGAACGGACACATTGGGACTGAGATACGGCCCAAACTCCTACGGGAGGCAGCAGCTAAGAATCTTCCGCAATGGACGAAAGTCTGACGGAGCGACGCCGTGTGAATGAAGAAGGCCGAAAGGTTGTAAAATTCTTTTGCAGATGAAGAATAATCATAGGAGGGAATGCCTGTGAGATGACGGTAATCATGCGAATAAGCCCCGGCTAATTA
>G35JFLI02H986G
GGTGAGTAACGCGTGGGTGACCTGCCCTGAAGATGGGGATAGCTAGTAGAAATATTAGATAATACCGAATGTGCTCATTTACATAAAGGTAAATGAGGAAAGGAGCTACGGCTCCGCTTCAGGATGGGCCCGCGTCCCATTAGCTGGTTGGTGAGGTAAAGGCTCACCAAGGCAACGATGGGTATCCGGCCTGAGAGGGTGAACGGACACATTGGGACTGAGATACGGCCCAAACTCCTACGGGAGGCAGCAGCTAAGAATCTTCCGCAATGGACGAAAGTCTGACGGAGCGACGCCGTGTGAATGAAGAAGGCCGAAAGGTTGTAAAATTCTTTTGCAGATGAAGAATAATCATAGGAGGGAATGCCTGTGAGATGACGGTAATCATGCGAATAAGCCCCGGCTAATTA
>G35JFLI02H7UCZ
GGTGAGTAACGCGTGGGTGACCTGCCCTGAAGATGGGGATAGCTAGTAGAAATATTAGATAATACCGAATGTGCTCATTTACATAAAGGTAAATGAGGAAAGGAGCTACGGCTCCGCTTCAGGATGGGCCCGCGTCCCATTAGCTGGTTGGTGAGGTAAAGGCTCACCAAGGCAACGATGGGTATCCGGCCTGAGAGGGTGAACGGACACATTGGGACTGAGATACGGCCCAAACTCCTACGGGAGGCAGCAGCTAAGAATCTTCCGCAATGGACGAAAGTCTGACGGAGCGACGCCGTGTGAATGAAGAAGGCCGAAAGGTTGTAAAATTCTTTTGCAGATGAAGAATAATCATAGGAGGGAATGCCTGTGAGATGACGGTAATCATGCGAATAAGCCCCGGCTAATTA
>G35JFLI02H55X3
GGTGAGTAACGCGTGGGTGACCTGCCCTGAAGATGGGGATAGCTAGTAGAAATATTAGATAATACCGAATGTGCTCATTTACATAAAGGTAAATGAGGAAAGGAGCTACGGCTCCGCTTCAGGATGGGCCCGCGTCCCATTAGCTGGTTGGTGAGGTAAAGGCTCACCAAGGCAACGATGGGTATCCGGCCTGAGAGGGTGAACGGACACATTGGGACTGAGATACGGCCCAAACTCCTACGGGAGGCAGCAGCTAAGAATCTTCCGCAATGGACGAAAGTCTGACGGAGCGACGCCGTGTGAATGAAGAAGGCCGAAAGGTTGTAAAATTCTTTTGCAGATGAAGAATAATCATAGGAGGGAATGCCTGTGAGATGACGGTAATCATGCGAATAAGCCCCGGCTAATTA
>G35JFLI02IFJP3
GGTGAGTAACGCGTGGGTGACCTGCCCTGAAGATGGGGATAGCTAGTAGAAATATTAGATAATACCGAATGTGCTCATTTACATAAAGGTAAATGAGGAAAGGAGCTACGGCTCCGCTTCAGGATGGGCCCGCGTCCCATTAGCTGGTTGGTGAGGTAAAGGCTCACCAAGGCAACGATGGGTATCCGGCCTGAGAGGGTGAACGGACACATTGGGACTGAGATACGGCCCAAACTCCTACGGGAGGCAGCAGCTAAGAATCTTCCGCAATGGACGAAAGTCTGACGGAGCGACGCCGTGTGAATGAAGAAGGCCGAAAGGTTGTAAAATTCTTTTGCAGATGAAGAATAATCATAGGAGGGAATGCCTGTGAGATGACGGTAATCATGCGAATAAGCCCCGGCTAATTA
>G35JFLI02HSTHT
GGTGAGTAACGCGTGGGTGACCTGCCCTGAAGATGGGGATAGCTAGTAGAAATATTAGATAATACCGAATGTGCTCATTTACATAAAGGTAAATGAGGAAAGGAGCTACGGCTCCGCTTCAGGATGGGCCCGCGTCCCATTAGCTGGTTGGTGAGGTAAAGGCTCACCAAGGCAACGATGGGTATCCGGCCTGAGAGGGTGAACGGACACATTGGGACTGAGATACGGCCCAAACTCCTACGGGAGGCAGCAGCTAAGAATCTTCCGCAATGGACGAAAGTCTGACGGAGCGACGCCGTGTGAATGAAGAAGGCCGAAAGGTTGTAAAATTCTTTTGCAGATGAAGAATAATCATAGGAGGGAATGCCTGTGAGATGACGGTAATCATGCGAATAAGCCCCGGCTAATTA
>G35JFLI02G2PXV
GGTGAGTAACGCGTGGGTGACCTGCCCTGAAGATGGGGATAGCTAGTAGAAATATTAGATAATACCGAATGTGCTCATTTACATAAAGGTAAATGAGGAAAGGAGCTACGGCTCCGCTTCAGGATGGGCCCGCGTCCCATTAGCTGGTTGGTGAGGTAAAGGCTCACCAAGGCAACGATGGGTATCCGGCCTGAGAGGGTGAACGGACACATTGGGACTGAGATACGGCCCAAACTCCTACGGGAGGCAGCAGCTAAGAATCTTCCGCAATGGACGAAAGTCTGACGGAGCGACGCCGTGTGAATGAAGAAGGCCGAAAGGTTGTAAAATTCTTTTGCAGATGAAGAATAATCATAGGAGGGAATGCCTGTGAGATGACGGTAATCATGCGAATAAGCCCCGGCTAATTA
>G35JFLI02GUOFW
GGTGAGTAACGCGTGGGTGACCTGCCCTGAAGATGGGGATAGCTAGTAGAAATATTAGATAATACCGAATGTGCTCATTTACATAAAGGTAAATGAGGAAAGGAGCTACGGCTCCGCTTCAGGATGGGCCCGCGTCCCATTAGCTGGTTGGTGAGGTAAAGGCTCACCAAGGCAACGATGGGTATCCGGCCTGAGAGGGTGAACGGACACATTGGGACTGAGATACGGCCCAAACTCCTACGGGAGGCAGCAGCTAAGAATCTTCCGCAATGGACGAAAGTCTGACGGAGCGACGCCGTGTGAATGAAGAAGGCCGAAAGGTTGTAAAATTCTTTTGCAGATGAAGAATAATCATAGGAGGGAATGCCTGTGAGATGACGGTAATCATGCGAATAAGCCCCGGCTAATTA
>G35JFLI02IUVMI
GGTGAGTAACGCGTGGGTGACCTGCCCTGAAGATGGGGATAGCTAGTAGAAATATTAGATAATACCGAATGTGCTCATTTACATAAAGGTAAATGAGGAAAGGAGCTACGGCTCCGCTTCAGGATGGGCCCGCGTCCCATTAGCTGGTTGGTGAGGTAAAGGCTCACCAAGGCAACGATGGGTATCCGGCCTGAGAGGGTGAACGGACACATTGGGACTGAGATACGGCCCAAACTCCTACGGGAGGCAGCAGCTAAGAATCTTCCGCAATGGACGAAAGTCTGACGGAGCGACGCCGTGTGAATGAAGAAGGCCGAAAGGTTGTAAAATTCTTTTGCAGATGAAGAATAATCATAGGAGGGAATGCCTGTGAGATGACGGTAATCATGCGAATAAGCCCCGGCTAATTA
>G35JFLI02HOFIO
GGTGAGTAACGCGTGGGTGACCTGCCCTGAAGATGGGGATAGCTAGTAGAAATATTAGATAATACCGAATGTGCTCATTTACATAAAGGTAAATGAGGAAAGGAGCTACGGCTCCGCTTCAGGATGGGCCCGCGTCCCATTAGCTGGTTGGTGAGGTAAAGGCTCACCAAGGCAACGATGGGTATCCGGCCTGAGAGGGTGAACGGACACATTGGGACTGAGATACGGCCCAAACTCCTACGGGAGGCAGCAGCTAAGAATCTTCCGCAATGGACGAAAGTCTGACGGAGCGACGCCGTGTGAATGAAGAAGGCCGAAAGGTTGTAAAATTCTTTTGCAGATGAAGAATAATCATAGGAGGGAATGCCTGTGAGATGACGGTAATCATGCGAATAAGCCCCGGCTAATTA
>G35JFLI02HGRIG
GGTGAGTAACGCGTGGGTGACCTGCCCTGAAGATGGGGATAGCTAGTAGAAATATTAGATAATACCGAATGTGCTCATTTACATAAAGGTAAATGAGGAAAGGAGCTACGGCTCCGCTTCAGGATGGGCCCGCGTCCCATTAGCTGGTTGGTGAGGTAAAGGCTCACCAAGGCAACGATGGGTATCCGGCCTGAGAGGGTGAACGGACACATTGGGACTGAGATACGGCCCAAACTCCTACGGGAGGCAGCAGCTAAGAATCTTCCGCAATGGACGAAAGTCTGACGGAGCGACGCCGTGTGAATGAAGAAGGCCGAAAGGTTGTAAAATTCTTTTGCAGATGAAGAATAATCATAGGAGGGAATGCCTGTGAGATGACGGTAATCATGCGAATAAGCCCCGGCTAATTA
>G35JFLI02JBHEP
GGTGAGTAACGCGTGGGTGACCTGCCCTGAAGATGGGGATAGCTAGTAGAAATATTAGATAATACCGAATGTGCTCATTTACATAAAGGTAAATGAGGAAAGGAGCTACGGCTCCGCTTCAGGATGGGCCCGCGTCCCATTAGCTGGTTGGTGAGGTAAAGGCTCACCAAGGCAACGATGGGTATCCGGCCTGAGAGGGTGAACGGACACATTGGGACTGAGATACGGCCCAAACTCCTACGGGAGGCAGCAGCTAAGAATCTTCCGCAATGGACGAAAGTCTGACGGAGCGACGCCGTGTGAATGAAGAAGGCCGAAAGGTTGTAAAATTCTTTTGCAGATGAAGAATAATCATAGGAGGGAATGCCTGTGAGATGACGGTAATCATGCGAATAAGCCCCGGCTAATTA
>G35JFLI02GZN0S
GGTGAGTAACGCGTGGGTGACCTGCCCTGAAGATGGGGATAGCTAGTAGAAATATTAGATAATACCGAATGTGCTCATTTACATAAAGGTAAATGAGGAAAGGAGCTACGGCTCCGCTTCAGGATGGGCCCGCGTCCCATTAGCTGGTTGGTGAGGTAAAGGCTCACCAAGGCAACGATGGGTATCCGGCCTGAGAGGGTGAACGGACACATTGGGACTGAGATACGGCCCAAACTCCTACGGGAGGCAGCAGCTAAGAATCTTCCGCAATGGACGAAAGTCTGACGGAGCGACGCCGTGTGAATGAAGAAGGCCGAAAGGTTGTAAAATTCTTTTGCAGATGAAGAATAATCATAGGAGGGAATGCCTGTGAGATGACGGTAATCATGCGAATAAGCCCCGGCTAATTA
>G35JFLI02H1UBW
GGTGAGTAACGCGTGGGTGACCTGCCCTGAAGATGGGGATAGCTAGTAGAAATATTAGATAATACCGAATGTGCTCATTTACATAAAGGTAAATGAGGAAAGGAGCTACGGCTCCGCTTCAGGATGGGCCCGCGTCCCATTAGCTGGTTGGTGAGGTAAAGGCTCACCAAGGCAACGATGGGTATCCGGCCTGAGAGGGTGAACGGACACATTGGGACTGAGATACGGCCCAAACTCCTACGGGAGGCAGCAGCTAAGAATCTTCCGCAATGGACGAAAGTCTGACGGAGCGACGCCGTGTGAATGAAGAAGGCCGAAAGGTTGTAAAATTCTTTTGCAGATGAAGAATAATCATAGGAGGGAATGCCTGTGAGATGACGGTAATCATGCGAATAAGCCCCGGCTAATTA
>G35JFLI02GXK7O
GGTGAGTAACGCGTGGGTGACCTGCCCTGAAGATGGGGATAGCTAGTAGAAATATTAGATAATACCGAATGTGCTCATTTACATAAAGGTAAATGAGGAAAGGAGCTACGGCTCCGCTTCAGGATGGGCCCGCGTCCCATTAGCTGGTTGGTGAGGTAAAGGCTCACCAAGGCAACGATGGGTATCCGGCCTGAGAGGGTGAACGGACACATTGGGACTGAGATACGGCCCAAACTCCTACGGGAGGCAGCAGCTAAGAATCTTCCGCAATGGACGAAAGTCTGACGGAGCGACGCCGTGTGAATGAAGAAGGCCGAAAGGTTGTAAAATTCTTTTGCAGATGAAGAATAATCATAGGAGGGAATGCCTGTGAGATGACGGTAATCATGCGAATAAGCCCCGGCTAATTA
>G35JFLI02GV9BJ
GGTGAGTAACGCGTGGGTGACCTGCCCTGAAGATGGGGATAGCTAGTAGAAATATTAGATAATACCGAATGTGCTCATTTACATAAAGGTAAATGAGGAAAGGAGCTACGGCTCCGCTTCAGGATGGGCCCGCGTCCCATTAGCTGGTTGGTGAGGTAAAGGCTCACCAAGGCAACGATGGGTATCCGGCCTGAGAGGGTGAACGGACACATTGGGACTGAGATACGGCCCAAACTCCTACGGGAGGCAGCAGCTAAGAATCTTCCGCAATGGACGAAAGTCTGACGGAGCGACGCCGTGTGAATGAAGAAGGCCGAAAGGTTGTAAAATTCTTTTGCAGATGAAGAATAATCATAGGAGGGAATGCCTGTGAGATGACGGTAATCATGCGAATAAGCCCCGGCTAATTA
>G35JFLI02GQM13
GGTGAGTAACGCGTGGGTGACCTGCCCTGAAGATGGGGATAGCTAGTAGAAATATTAGATAATACCGAATGTGCTCATTTACATAAAGGTAAATGAGGAAAGGAGCTACGGCTCCGCTTCAGGATGGGCCCGCGTCCCATTAGCTGGTTGGTGAGGTAAAGGCTCACCAAGGCAACGATGGGTATCCGGCCTGAGAGGGTGAACGGACACATTGGGACTGAGATACGGCCCAAACTCCTACGGGAGGCAGCAGCTAAGAATCTTCCGCAATGGACGAAAGTCTGACGGAGCGACGCCGTGTGAATGAAGAAGGCCGAAAGGTTGTAAAATTCTTTTGCAGATGAAGAATAATCATAGGAGGGAATGCCTGTGAGATGACGGTAATCATGCGAATAAGCCCCGGCTAATTA
>G35JFLI02IEWJP
GGTGAGTAACGCGTGGGTGACCTGCCCTGAAGATGGGGATAGCTAGTAGAAATATTAGATAATACCGAATGTGCTCATTTACATAAAGGTAAATGAGGAAAGGAGCTACGGCTCCGCTTCAGGATGGGCCCGCGTCCCATTAGCTGGTTGGTGAGGTAAAGGCTCACCAAGGCAACGATGGGTATCCGGCCTGAGAGGGTGAACGGACACATTGGGACTGAGATACGGCCCAAACTCCTACGGGAGGCAGCAGCTAAGAATCTTCCGCAATGGACGAAAGTCTGACGGAGCGACGCCGTGTGAATGAAGAAGGCCGAAAGGTTGTAAAATTCTTTTGCAGATGAAGAATAATCATAGGAGGGAATGCCTGTGAGATGACGGTAATCATGCGAATAAGCCCCGGCTAATTA
>G35JFLI02II472
GGTGAGTAACGCGTGGGTGACCTGCCCTGAAGATGGGGATAGCTAGTAGAAATATTAGATAATACCGAATGTGCTCATTTACATAAAGGTAAATGAGGAAAGGAGCTACGGCTCCGCTTCAGGATGGGCCCGCGTCCCATTAGCTGGTTGGTGAGGTAAAGGCTCACCAAGGCAACGATGGGTATCCGGCCTGAGAGGGTGAACGGACACATTGGGACTGAGATACGGCCCAAACTCCTACGGGAGGCAGCAGCTAAGAATCTTCCGCAATGGACGAAAGTCTGACGGAGCGACGCCGTGTGAATGAAGAAGGCCGAAAGGTTGTAAAATTCTTTTGCAGATGAAGAATAATCATAGGAGGGAATGCCTGTGAGATGACGGTAATCATGCGAATAAGCCCCGGCTAATTA
>G35JFLI02HS13O
GGTGAGTAACGCGTGGGTGACCTGCCCTGAAGATGGGGATAGCTAGTAGAAATATTAGATAATACCGAATGTGCTCATTTACATAAAGGTAAATGAGGAAAGGAGCTACGGCTCCGCTTCAGGATGGGCCCGCGTCCCATTAGCTGGTTGGTGAGGTAAAGGCTCACCAAGGCAACGATGGGTATCCGGCCTGAGAGGGTGAACGGACACATTGGGACTGAGATACGGCCCAAACTCCTACGGGAGGCAGCAGCTAAGAATCTTCCGCAATGGACGAAAGTCTGACGGAGCGACGCCGTGTGAATGAAGAAGGCCGAAAGGTTGTAAAATTCTTTTGCAGATGAAGAATAATCATAGGAGGGAATGCCTGTGAGATGACGGTAATCATGCGAATAAGCCCCGGCTAATTA
>G35JFLI02GPPLL
GGTGAGTAACGCGTGGGTGACCTGCCCTGAAGATGGGGATAGCTAGTAGAAATATTAGATAATACCGAATGTGCTCATTTACATAAAGGTAAATGAGGAAAGGAGCTACGGCTCCGCTTCAGGATGGGCCCGCGTCCCATTAGCTGGTTGGTGAGGTAAAGGCTCACCAAGGCAACGATGGGTATCCGGCCTGAGAGGGTGAACGGACACATTGGGACTGAGATACGGCCCAAACTCCTACGGGAGGCAGCAGCTAAGAATCTTCCGCAATGGACGAAAGTCTGACGGAGCGACGCCGTGTGAATGAAGAAGGCCGAAAGGTTGTAAAATTCTTTTGCAGATGAAGAATAATCATAGGAGGGAATGCCTGTGAGATGACGGTAATCATGCGAATAAGCCCCGGCTAATTA
>G35JFLI02GHZWM
GGTGAGTAACGCGTGGGTGACCTGCCCTGAAGATGGGGATAGCTAGTAGAAATATTAGATAATACCGAATGTGCTCATTTACATAAAGGTAAATGAGGAAAGGAGCTACGGCTCCGCTTCAGGATGGGCCCGCGTCCCATTAGCTGGTTGGTGAGGTAAAGGCTCACCAAGGCAACGATGGGTATCCGGCCTGAGAGGGTGAACGGACACATTGGGACTGAGATACGGCCCAAACTCCTACGGGAGGCAGCAGCTAAGAATCTTCCGCAATGGACGAAAGTCTGACGGAGCGACGCCGTGTGAATGAAGAAGGCCGAAAGGTTGTAAAATTCTTTTGCAGATGAAGAATAATCATAGGAGGGAATGCCTGTGAGATGACGGTAATCATGCGAATAAGCCCCGGCTAATTA
>G35JFLI02FQWP0
GGTGAGTAACGCGTGGGTGACCTGCCCTGAAGATGGGGATAGCTAGTAGAAATATTAGATAATACCGAATGTGCTCATTTACATAAAGGTAAATGAGGAAAGGAGCTACGGCTCCGCTTCAGGATGGGCCCGCGTCCCATTAGCTGGTTGGTGAGGTAAAGGCTCACCAAGGCAACGATGGGTATCCGGCCTGAGAGGGTGAACGGACACATTGGGACTGAGATACGGCCCAAACTCCTACGGGAGGCAGCAGCTAAGAATCTTCCGCAATGGACGAAAGTCTGACGGAGCGACGCCGTGTGAATGAAGAAGGCCGAAAGGTTGTAAAATTCTTTTGCAGATGAAGAATAATCATAGGAGGGAATGCCTGTGAGATGACGGTAATCATGCGAATAAGCCCCGGCTAATTA
>G35JFLI02GE7VH
GGTGAGTAACGCGTGGGTGACCTGCCCTGAAGATGGGGATAGCTAGTAGAAATATTAGATAATACCGAATGTGCTCATTTACATAAAGGTAAATGAGGAAAGGAGCTACGGCTCCGCTTCAGGATGGGCCCGCGTCCCATTAGCTGGTTGGTGAGGTAAAGGCTCACCAAGGCAACGATGGGTATCCGGCCTGAGAGGGTGAACGGACACATTGGGACTGAGATACGGCCCAAACTCCTACGGGAGGCAGCAGCTAAGAATCTTCCGCAATGGACGAAAGTCTGACGGAGCGACGCCGTGTGAATGAAGAAGGCCGAAAGGTTGTAAAATTCTTTTGCAGATGAAGAATAATCATAGGAGGGAATGCCTGTGAGATGACGGTAATCATGCGAATAAGCCCCGGCTAATTA
>G35JFLI02G2RUI
GGTGAGTAACGCGTGGGTGACCTGCCCTGAAGATGGGGATAGCTAGTAGAAATATTAGATAATACCGAATGTGCTCATTTACATAAAGGTAAATGAGGAAAGGAGCTACGGCTCCGCTTCAGGATGGGCCCGCGTCCCATTAGCTGGTTGGTGAGGTAAAGGCTCACCAAGGCAACGATGGGTATCCGGCCTGAGAGGGTGAACGGACACATTGGGACTGAGATACGGCCCAAACTCCTACGGGAGGCAGCAGCTAAGAATCTTCCGCAATGGACGAAAGTCTGACGGAGCGACGCCGTGTGAATGAAGAAGGCCGAAAGGTTGTAAAATTCTTTTGCAGATGAAGAATAATCATAGGAGGGAATGCCTGTGAGATGACGGTAATCATGCGAATAAGCCCCGGCTAATTA
>G35JFLI02JHACF
GGTGAGTAACGCGTGGGTGACCTGCCCTGAAGATGGGGATAGCTAGTAGAAATATTAGATAATACCGAATGTGCTCATTTACATAAAGGTAAATGAGGAAAGGAGCTACGGCTCCGCTTCAGGATGGGCCCGCGTCCCATTAGCTGGTTGGTGAGGTAAAGGCTCACCAAGGCAACGATGGGTATCCGGCCTGAGAGGGTGAACGGACACATTGGGACTGAGATACGGCCCAAACTCCTACGGGAGGCAGCAGCTAAGAATCTTCCGCAATGGACGAAAGTCTGACGGAGCGACGCCGTGTGAATGAAGAAGGCCGAAAGGTTGTAAAATTCTTTTGCAGATGAAGAATAATCATAGGAGGGAATGCCTGTGAGATGACGGTAATCATGCGAATAAGCCCCGGCTAATTA
>G35JFLI02IRI0C
GGTGAGTAACGCGTGGGTGACCTGCCCTGAAGATGGGGATAGCTAGTAGAAATATTAGATAATACCGAATGTGCTCATTTACATAAAGGTAAATGAGGAAAGGAGCTACGGCTCCGCTTCAGGATGGGCCCGCGTCCCATTAGCTGGTTGGTGAGGTAAAGGCTCACCAAGGCAACGATGGGTATCCGGCCTGAGAGGGTGAACGGACACATTGGGACTGAGATACGGCCCAAACTCCTACGGGAGGCAGCAGCTAAGAATCTTCCGCAATGGACGAAAGTCTGACGGAGCGACGCCGTGTGAATGAAGAAGGCCGAAAGGTTGTAAAATTCTTTTGCAGATGAAGAATAATCATAGGAGGGAATGCCTGTGAGATGACGGTAATCATGCGAATAAGCCCCGGCTAATTA
>G35JFLI02HS782
GGTGAGTAACGCGTGGGTGACCTGCCCTGAAGATGGGGATAGCTAGTAGAAATATTAGATAATACCGAATGTGCTCATTTACATAAAGGTAAATGAGGAAAGGAGCTACGGCTCCGCTTCAGGATGGGCCCGCGTCCCATTAGCTGGTTGGTGAGGTAAAGGCTCACCAAGGCAACGATGGGTATCCGGCCTGAGAGGGTGAACGGACACATTGGGACTGAGATACGGCCCAAACTCCTACGGGAGGCAGCAGCTAAGAATCTTCCGCAATGGACGAAAGTCTGACGGAGCGACGCCGTGTGAATGAAGAAGGCCGAAAGGTTGTAAAATTCTTTTGCAGATGAAGAATAATCATAGGAGGGAATGCCTGTGAGATGACGGTAATCATGCGAATAAGCCCCGGCTAATTA
>G35JFLI02J0SM9
GGTGAGTAACGCGTGGGTGACCTGCCCTGAAGATGGGGATAGCTAGTAGAAATATTAGATAATACCGAATGTGCTCATTTACATAAAGGTAAATGAGGAAAGGAGCTACGGCTCCGCTTCAGGATGGGCCCGCGTCCCATTAGCTGGTTGGTGAGGTAAAGGCTCACCAAGGCAACGATGGGTATCCGGCCTGAGAGGGTGAACGGACACATTGGGACTGAGATACGGCCCAAACTCCTACGGGAGGCAGCAGCTAAGAATCTTCCGCAATGGACGAAAGTCTGACGGAGCGACGCCGTGTGAATGAAGAAGGCCGAAAGGTTGTAAAATTCTTTTGCAGATGAAGAATAATCATAGGAGGGAATGCCTGTGAGATGACGGTAATCATGCGAATAAGCCCCGGCTAATTA
>G35JFLI02G7CSQ
GGTGAGTAACGCGTGGGTGACCTGCCCTGAAGATGGGGATAGCTAGTAGAAATATTAGATAATACCGAATGTGCTCATTTACATAAAGGTAAATGAGGAAAGGAGCTACGGCTCCGCTTCAGGATGGGCCCGCGTCCCATTAGCTGGTTGGTGAGGTAAAGGCTCACCAAGGCAACGATGGGTATCCGGCCTGAGAGGGTGAACGGACACATTGGGACTGAGATACGGCCCAAACTCCTACGGGAGGCAGCAGCTAAGAATCTTCCGCAATGGACGAAAGTCTGACGGAGCGACGCCGTGTGAATGAAGAAGGCCGAAAGGTTGTAAAATTCTTTTGCAGATGAAGAATAATCATAGGAGGGAATGCCTGTGAGATGACGGTAATCATGCGAATAAGCCCCGGCTAATTA
>G35JFLI02GNCBY
GGTGAGTAACGCGTGGGTGACCTGCCCTGAAGATGGGGATAGCTAGTAGAAATATTAGATAATACCGAATGTGCTCATTTACATAAAGGTAAATGAGGAAAGGAGCTACGGCTCCGCTTCAGGATGGGCCCGCGTCCCATTAGCTGGTTGGTGAGGTAAAGGCTCACCAAGGCAACGATGGGTATCCGGCCTGAGAGGGTGAACGGACACATTGGGACTGAGATACGGCCCAAACTCCTACGGGAGGCAGCAGCTAAGAATCTTCCGCAATGGACGAAAGTCTGACGGAGCGACGCCGTGTGAATGAAGAAGGCCGAAAGGTTGTAAAATTCTTTTGCAGATGAAGAATAATCATAGGAGGGAATGCCTGTGAGATGACGGTAATCATGCGAATAAGCCCCGGCTAATTA
>G35JFLI02JPMLE
GGTGAGTAACGCGTGGGTGACCTGCCCTGAAGATGGGGATAGCTAGTAGAAATATTAGATAATACCGAATGTGCTCATTTACATAAAGGTAAATGAGGAAAGGAGCTACGGCTCCGCTTCAGGATGGGCCCGCGTCCCATTAGCTGGTTGGTGAGGTAAAGGCTCACCAAGGCAACGATGGGTATCCGGCCTGAGAGGGTGAACGGACACATTGGGACTGAGATACGGCCCAAACTCCTACGGGAGGCAGCAGCTAAGAATCTTCCGCAATGGACGAAAGTCTGACGGAGCGACGCCGTGTGAATGAAGAAGGCCGAAAGGTTGTAAAATTCTTTTGCAGATGAAGAATAATCATAGGAGGGAATGCCTGTGAGATGACGGTAATCATGCGAATAAGCCCCGGCTAATTA
>G35JFLI02G4CAN
GGTGAGTAACGCGTGGGTGACCTGCCCTGAAGATGGGGATAGCTAGTAGAAATATTAGATAATACCGAATGTGCTCATTTACATAAAGGTAAATGAGGAAAGGAGCTACGGCTCCGCTTCAGGATGGGCCCGCGTCCCATTAGCTGGTTGGTGAGGTAAAGGCTCACCAAGGCAACGATGGGTATCCGGCCTGAGAGGGTGAACGGACACATTGGGACTGAGATACGGCCCAAACTCCTACGGGAGGCAGCAGCTAAGAATCTTCCGCAATGGACGAAAGTCTGACGGAGCGACGCCGTGTGAATGAAGAAGGCCGAAAGGTTGTAAAATTCTTTTGCAGATGAAGAATAATCATAGGAGGGAATGCCTGTGAGATGACGGTAATCATGCGAATAAGCCCCGGCTAATTA
>G35JFLI02G8SA0
GGTGAGTAACGCGTGGGTGACCTGCCCTGAAGATGGGGATAGCTAGTAGAAATATTAGATAATACCGAATGTGCTCATTTACATAAAGGTAAATGAGGAAAGGAGCTACGGCTCCGCTTCAGGATGGGCCCGCGTCCCATTAGCTGGTTGGTGAGGTAAAGGCTCACCAAGGCAACGATGGGTATCCGGCCTGAGAGGGTGAACGGACACATTGGGACTGAGATACGGCCCAAACTCCTACGGGAGGCAGCAGCTAAGAATCTTCCGCAATGGACGAAAGTCTGACGGAGCGACGCCGTGTGAATGAAGAAGGCCGAAAGGTTGTAAAATTCTTTTGCAGATGAAGAATAATCATAGGAGGGAATGCCTGTGAGATGACGGTAATCATGCGAATAAGCCCCGGCTAATTA
>G35JFLI02G8MPZ
GGTGAGTAACGCGTGGGTGACCTGCCCTGAAGATGGGGATAGCTAGTAGAAATATTAGATAATACCGAATGTGCTCATTTACATAAAGGTAAATGAGGAAAGGAGCTACGGCTCCGCTTCAGGATGGGCCCGCGTCCCATTAGCTGGTTGGTGAGGTAAAGGCTCACCAAGGCAACGATGGGTATCCGGCCTGAGAGGGTGAACGGACACATTGGGACTGAGATACGGCCCAAACTCCTACGGGAGGCAGCAGCTAAGAATCTTCCGCAATGGACGAAAGTCTGACGGAGCGACGCCGTGTGAATGAAGAAGGCCGAAAGGTTGTAAAATTCTTTTGCAGATGAAGAATAATCATAGGAGGGAATGCCTGTGAGATGACGGTAATCATGCGAATAAGCCCCGGCTAATTA
>G35JFLI02G6W3E
GGTGAGTAACGCGTGGGTGACCTGCCCTGAAGATGGGGATAGCTAGTAGAAATATTAGATAATACCGAATGTGCTCATTTACATAAAGGTAAATGAGGAAAGGAGCTACGGCTCCGCTTCAGGATGGGCCCGCGTCCCATTAGCTGGTTGGTGAGGTAAAGGCTCACCAAGGCAACGATGGGTATCCGGCCTGAGAGGGTGAACGGACACATTGGGACTGAGATACGGCCCAAACTCCTACGGGAGGCAGCAGCTAAGAATCTTCCGCAATGGACGAAAGTCTGACGGAGCGACGCCGTGTGAATGAAGAAGGCCGAAAGGTTGTAAAATTCTTTTGCAGATGAAGAATAATCATAGGAGGGAATGCCTGTGAGATGACGGTAATCATGCGAATAAGCCCCGGCTAATTA
>G35JFLI02IOI7L
GGTGAGTAACGCGTGGGTGACCTGCCCTGAAGATGGGGATAGCTAGTAGAAATATTAGATAATACCGAATGTGCTCATTTACATAAAGGTAAATGAGGAAAGGAGCTACGGCTCCGCTTCAGGATGGGCCCGCGTCCCATTAGCTGGTTGGTGAGGTAAAGGCTCACCAAGGCAACGATGGGTATCCGGCCTGAGAGGGTGAACGGACACATTGGGACTGAGATACGGCCCAAACTCCTACGGGAGGCAGCAGCTAAGAATCTTCCGCAATGGACGAAAGTCTGACGGAGCGACGCCGTGTGAATGAAGAAGGCCGAAAGGTTGTAAAATTCTTTTGCAGATGAAGAATAATCATAGGAGGGAATGCCTGTGAGATGACGGTAATCATGCGAATAAGCCCCGGCTAATTA
>G35JFLI02H6GEP
GGTGAGTAACGCGTGGGTGACCTGCCCTGAAGATGGGGATAGCTAGTAGAAATATTAGATAATACCGAATGTGCTCATTTACATAAAGGTAAATGAGGAAAGGAGCTACGGCTCCGCTTCAGGATGGGCCCGCGTCCCATTAGCTGGTTGGTGAGGTAAAGGCTCACCAAGGCAACGATGGGTATCCGGCCTGAGAGGGTGAACGGACACATTGGGACTGAGATACGGCCCAAACTCCTACGGGAGGCAGCAGCTAAGAATCTTCCGCAATGGACGAAAGTCTGACGGAGCGACGCCGTGTGAATGAAGAAGGCCGAAAGGTTGTAAAATTCTTTTGCAGATGAAGAATAATCATAGGAGGGAATGCCTGTGAGATGACGGTAATCATGCGAATAAGCCCCGGCTAATTA
>G35JFLI02JAOZ5
GGTGAGTAACGCGTGGGTGACCTGCCCTGAAGATGGGGATAGCTAGTAGAAATATTAGATAATACCGAATGTGCTCATTTACATAAAGGTAAATGAGGAAAGGAGCTACGGCTCCGCTTCAGGATGGGCCCGCGTCCCATTAGCTGGTTGGTGAGGTAAAGGCTCACCAAGGCAACGATGGGTATCCGGCCTGAGAGGGTGAACGGACACATTGGGACTGAGATACGGCCCAAACTCCTACGGGAGGCAGCAGCTAAGAATCTTCCGCAATGGACGAAAGTCTGACGGAGCGACGCCGTGTGAATGAAGAAGGCCGAAAGGTTGTAAAATTCTTTTGCAGATGAAGAATAATCATAGGAGGGAATGCCTGTGAGATGACGGTAATCATGCGAATAAGCCCCGGCTAATTA
>G35JFLI02HXMIV
GGTGAGTAACGCGTGGGTGACCTGCCCTGAAGATGGGGATAGCTAGTAGAAATATTAGATAATACCGAATGTGCTCATTTACATAAAGGTAAATGAGGAAAGGAGCTACGGCTCCGCTTCAGGATGGGCCCGCGTCCCATTAGCTGGTTGGTGAGGTAAAGGCTCACCAAGGCAACGATGGGTATCCGGCCTGAGAGGGTGAACGGACACATTGGGACTGAGATACGGCCCAAACTCCTACGGGAGGCAGCAGCTAAGAATCTTCCGCAATGGACGAAAGTCTGACGGAGCGACGCCGTGTGAATGAAGAAGGCCGAAAGGTTGTAAAATTCTTTTGCAGATGAAGAATAATCATAGGAGGGAATGCCTGTGAGATGACGGTAATCATGCGAATAAGCCCCGGCTAATTA
>G35JFLI02F4Y71
GGTGAGTAACGCGTGGGTGACCTGCCCTGAAGATGGGGATAGCTAGTAGAAATATTAGATAATACCGAATGTGCTCATTTACATAAAGGTAAATGAGGAAAGGAGCTACGGCTCCGCTTCAGGATGGGCCCGCGTCCCATTAGCTGGTTGGTGAGGTAAAGGCTCACCAAGGCAACGATGGGTATCCGGCCTGAGAGGGTGAACGGACACATTGGGACTGAGATACGGCCCAAACTCCTACGGGAGGCAGCAGCTAAGAATCTTCCGCAATGGACGAAAGTCTGACGGAGCGACGCCGTGTGAATGAAGAAGGCCGAAAGGTTGTAAAATTCTTTTGCAGATGAAGAATAATCATAGGAGGGAATGCCTGTGAGATGACGGTAATCATGCGAATAAGCCCCGGCTAATTA
>G35JFLI02GJ74Q
GGTGAGTAACGCGTGGGTGACCTGCCCTGAAGATGGGGATAGCTAGTAGAAATATTAGATAATACCGAATGTGCTCATTTACATAAAGGTAAATGAGGAAAGGAGCTACGGCTCCGCTTCAGGATGGGCCCGCGTCCCATTAGCTGGTTGGTGAGGTAAAGGCTCACCAAGGCAACGATGGGTATCCGGCCTGAGAGGGTGAACGGACACATTGGGACTGAGATACGGCCCAAACTCCTACGGGAGGCAGCAGCTAAGAATCTTCCGCAATGGACGAAAGTCTGACGGAGCGACGCCGTGTGAATGAAGAAGGCCGAAAGGTTGTAAAATTCTTTTGCAGATGAAGAATAATCATAGGAGGGAATGCCTGTGAGATGACGGTAATCATGCGAATAAGCCCCGGCTAATTA
>G35JFLI02HKSNJ
GGTGAGTAACGCGTGGGTGACCTGCCCTGAAGATGGGGATAGCTAGTAGAAATATTAGATAATACCGAATGTGCTCATTTACATAAAGGTAAATGAGGAAAGGAGCTACGGCTCCGCTTCAGGATGGGCCCGCGTCCCATTAGCTGGTTGGTGAGGTAAAGGCTCACCAAGGCAACGATGGGTATCCGGCCTGAGAGGGTGAACGGACACATTGGGACTGAGATACGGCCCAAACTCCTACGGGAGGCAGCAGCTAAGAATCTTCCGCAATGGACGAAAGTCTGACGGAGCGACGCCGTGTGAATGAAGAAGGCCGAAAGGTTGTAAAATTCTTTTGCAGATGAAGAATAATCATAGGAGGGAATGCCTGTGAGATGACGGTAATCATGCGAATAAGCCCCGGCTAATTA
>G35JFLI02GIY40
GGTGAGTAACGCGTGGGTGACCTGCCCTGAAGATGGGGATAGCTAGTAGAAATATTAGATAATACCGAATGTGCTCATTTACATAAAGGTAAATGAGGAAAGGAGCTACGGCTCCGCTTCAGGATGGGCCCGCGTCCCATTAGCTGGTTGGTGAGGTAAAGGCTCACCAAGGCAACGATGGGTATCCGGCCTGAGAGGGTGAACGGACACATTGGGACTGAGATACGGCCCAAACTCCTACGGGAGGCAGCAGCTAAGAATCTTCCGCAATGGACGAAAGTCTGACGGAGCGACGCCGTGTGAATGAAGAAGGCCGAAAGGTTGTAAAATTCTTTTGCAGATGAAGAATAATCATAGGAGGGAATGCCTGTGAGATGACGGTAATCATGCGAATAAGCCCCGGCTAATTA
>G35JFLI02IP1Z5
GGTGAGTAACGCGTGGGTGACCTGCCCTGAAGATGGGGATAGCTAGTAGAAATATTAGATAATACCGAATGTGCTCATTTACATAAAGGTAAATGAGGAAAGGAGCTACGGCTCCGCTTCAGGATGGGCCCGCGTCCCATTAGCTGGTTGGTGAGGTAAAGGCTCACCAAGGCAACGATGGGTATCCGGCCTGAGAGGGTGAACGGACACATTGGGACTGAGATACGGCCCAAACTCCTACGGGAGGCAGCAGCTAAGAATCTTCCGCAATGGACGAAAGTCTGACGGAGCGACGCCGTGTGAATGAAGAAGGCCGAAAGGTTGTAAAATTCTTTTGCAGATGAAGAATAATCATAGGAGGGAATGCCTGTGAGATGACGGTAATCATGCGAATAAGCCCCGGCTAATTA
>G35JFLI02G21VK
GGTGAGTAACGCGTGGGTGACCTGCCCTGAAGATGGGGATAGCTAGTAGAAATATTAGATAATACCGAATGTGCTCATTTACATAAAGGTAAATGAGGAAAGGAGCTACGGCTCCGCTTCAGGATGGGCCCGCGTCCCATTAGCTGGTTGGTGAGGTAAAGGCTCACCAAGGCAACGATGGGTATCCGGCCTGAGAGGGTGAACGGACACATTGGGACTGAGATACGGCCCAAACTCCTACGGGAGGCAGCAGCTAAGAATCTTCCGCAATGGACGAAAGTCTGACGGAGCGACGCCGTGTGAATGAAGAAGGCCGAAAGGTTGTAAAATTCTTTTGCAGATGAAGAATAATCATAGGAGGGAATGCCTGTGAGATGACGGTAATCATGCGAATAAGCCCCGGCTAATTA
>G35JFLI02IQBIL
GGTGAGTAACGCGTGGGTGACCTGCCCTGAAGATGGGGATAGCTAGTAGAAATATTAGATAATACCGAATGTGCTCATTTACATAAAGGTAAATGAGGAAAGGAGCTACGGCTCCGCTTCAGGATGGGCCCGCGTCCCATTAGCTGGTTGGTGAGGTAAAGGCTCACCAAGGCAACGATGGGTATCCGGCCTGAGAGGGTGAACGGACACATTGGGACTGAGATACGGCCCAAACTCCTACGGGAGGCAGCAGCTAAGAATCTTCCGCAATGGACGAAAGTCTGACGGAGCGACGCCGTGTGAATGAAGAAGGCCGAAAGGTTGTAAAATTCTTTTGCAGATGAAGAATAATCATAGGAGGGAATGCCTGTGAGATGACGGTAATCATGCGAATAAGCCCCGGCTAATTA
>G35JFLI02JI23G
GGTGAGTAACGCGTGGGTGACCTGCCCTGAAGATGGGGATAGCTAGTAGAAATATTAGATAATACCGAATGTGCTCATTTACATAAAGGTAAATGAGGAAAGGAGCTACGGCTCCGCTTCAGGATGGGCCCGCGTCCCATTAGCTGGTTGGTGAGGTAAAGGCTCACCAAGGCAACGATGGGTATCCGGCCTGAGAGGGTGAACGGACACATTGGGACTGAGATACGGCCCAAACTCCTACGGGAGGCAGCAGCTAAGAATCTTCCGCAATGGACGAAAGTCTGACGGAGCGACGCCGTGTGAATGAAGAAGGCCGAAAGGTTGTAAAATTCTTTTGCAGATGAAGAATAATCATAGGAGGGAATGCCTGTGAGATGACGGTAATCATGCGAATAAGCCCCGGCTAATTA
>G35JFLI02FHEK3
GGTGAGTAACGCGTGGGTGACCTGCCCTGAAGATGGGGATAGCTAGTAGAAATATTAGATAATACCGAATGTGCTCATTTACATAAAGGTAAATGAGGAAAGGAGCTACGGCTCCGCTTCAGGATGGGCCCGCGTCCCATTAGCTGGTTGGTGAGGTAAAGGCTCACCAAGGCAACGATGGGTATCCGGCCTGAGAGGGTGAACGGACACATTGGGACTGAGATACGGCCCAAACTCCTACGGGAGGCAGCAGCTAAGAATCTTCCGCAATGGACGAAAGTCTGACGGAGCGACGCCGTGTGAATGAAGAAGGCCGAAAGGTTGTAAAATTCTTTTGCAGATGAAGAATAATCATAGGAGGGAATGCCTGTGAGATGACGGTAATCATGCGAATAAGCCCCGGCTAATTA
>G35JFLI02HGDXA
GGTGAGTAACGCGTGGGTGACCTGCCCTGAAGATGGGGATAGCTAGTAGAAATATTAGATAATACCGAATGTGCTCATTTACATAAAGGTAAATGAGGAAAGGAGCTACGGCTCCGCTTCAGGATGGGCCCGCGTCCCATTAGCTGGTTGGTGAGGTAAAGGCTCACCAAGGCAACGATGGGTATCCGGCCTGAGAGGGTGAACGGACACATTGGGACTGAGATACGGCCCAAACTCCTACGGGAGGCAGCAGCTAAGAATCTTCCGCAATGGACGAAAGTCTGACGGAGCGACGCCGTGTGAATGAAGAAGGCCGAAAGGTTGTAAAATTCTTTTGCAGATGAAGAATAATCATAGGAGGGAATGCCTGTGAGATGACGGTAATCATGCGAATAAGCCCCGGCTAATTA
>G35JFLI02IESZ2
GGTGAGTAACGCGTGGGTGACCTGCCCTGAAGATGGGGATAGCTAGTAGAAATATTAGATAATACCGAATGTGCTCATTTACATAAAGGTAAATGAGGAAAGGAGCTACGGCTCCGCTTCAGGATGGGCCCGCGTCCCATTAGCTGGTTGGTGAGGTAAAGGCTCACCAAGGCAACGATGGGTATCCGGCCTGAGAGGGTGAACGGACACATTGGGACTGAGATACGGCCCAAACTCCTACGGGAGGCAGCAGCTAAGAATCTTCCGCAATGGACGAAAGTCTGACGGAGCGACGCCGTGTGAATGAAGAAGGCCGAAAGGTTGTAAAATTCTTTTGCAGATGAAGAATAATCATAGGAGGGAATGCCTGTGAGATGACGGTAATCATGCGAATAAGCCCCGGCTAATTA
>G35JFLI02FMPGZ
GGTGAGTAACGCGTGGGTGACCTGCCCTGAAGATGGGGATAGCTAGTAGAAATATTAGATAATACCGAATGTGCTCATTTACATAAAGGTAAATGAGGAAAGGAGCTACGGCTCCGCTTCAGGATGGGCCCGCGTCCCATTAGCTGGTTGGTGAGGTAAAGGCTCACCAAGGCAACGATGGGTATCCGGCCTGAGAGGGTGAACGGACACATTGGGACTGAGATACGGCCCAAACTCCTACGGGAGGCAGCAGCTAAGAATCTTCCGCAATGGACGAAAGTCTGACGGAGCGACGCCGTGTGAATGAAGAAGGCCGAAAGGTTGTAAAATTCTTTTGCAGATGAAGAATAATCATAGGAGGGAATGCCTGTGAGATGACGGTAATCATGCGAATAAGCCCCGGCTAATTA
>G35JFLI02F2CZ9
GGTGAGTAACGCGTGGGTGACCTGCCCTGAAGATGGGGATAGCTAGTAGAAATATTAGATAATACCGAATGTGCTCATTTACATAAAGGTAAATGAGGAAAGGAGCTACGGCTCCGCTTCAGGATGGGCCCGCGTCCCATTAGCTGGTTGGTGAGGTAAAGGCTCACCAAGGCAACGATGGGTATCCGGCCTGAGAGGGTGAACGGACACATTGGGACTGAGATACGGCCCAAACTCCTACGGGAGGCAGCAGCTAAGAATCTTCCGCAATGGACGAAAGTCTGACGGAGCGACGCCGTGTGAATGAAGAAGGCCGAAAGGTTGTAAAATTCTTTTGCAGATGAAGAATAATCATAGGAGGGAATGCCTGTGAGATGACGGTAATCATGCGAATAAGCCCCGGCTAATTA
>G35JFLI02FKQXI
GGTGAGTAACGCGTGGGTGACCTGCCCTGAAGATGGGGATAGCTAGTAGAAATATTAGATAATACCGAATGTGCTCATTTACATAAAGGTAAATGAGGAAAGGAGCTACGGCTCCGCTTCAGGATGGGCCCGCGTCCCATTAGCTGGTTGGTGAGGTAAAGGCTCACCAAGGCAACGATGGGTATCCGGCCTGAGAGGGTGAACGGACACATTGGGACTGAGATACGGCCCAAACTCCTACGGGAGGCAGCAGCTAAGAATCTTCCGCAATGGACGAAAGTCTGACGGAGCGACGCCGTGTGAATGAAGAAGGCCGAAAGGTTGTAAAATTCTTTTGCAGATGAAGAATAATCATAGGAGGGAATGCCTGTGAGATGACGGTAATCATGCGAATAAGCCCCGGCTAATTA
>G35JFLI02HULS7
GGTGAGTAACGCGTGGGTGACCTGCCCTGAAGATGGGGATAGCTAGTAGAAATATTAGATAATACCGAATGTGCTCATTTACATAAAGGTAAATGAGGAAAGGAGCTACGGCTCCGCTTCAGGATGGGCCCGCGTCCCATTAGCTGGTTGGTGAGGTAAAGGCTCACCAAGGCAACGATGGGTATCCGGCCTGAGAGGGTGAACGGACACATTGGGACTGAGATACGGCCCAAACTCCTACGGGAGGCAGCAGCTAAGAATCTTCCGCAATGGACGAAAGTCTGACGGAGCGACGCCGTGTGAATGAAGAAGGCCGAAAGGTTGTAAAATTCTTTTGCAGATGAAGAATAATCATAGGAGGGAATGCCTGTGAGATGACGGTAATCATGCGAATAAGCCCCGGCTAATTA
>G35JFLI02GU0EM
GGTGAGTAACGCGTGGGTGACCTGCCCTGAAGATGGGGATAGCTAGTAGAAATATTAGATAATACCGAATGTGCTCATTTACATAAAGGTAAATGAGGAAAGGAGCTACGGCTCCGCTTCAGGATGGGCCCGCGTCCCATTAGCTGGTTGGTGAGGTAAAGGCTCACCAAGGCAACGATGGGTATCCGGCCTGAGAGGGTGAACGGACACATTGGGACTGAGATACGGCCCAAACTCCTACGGGAGGCAGCAGCTAAGAATCTTCCGCAATGGACGAAAGTCTGACGGAGCGACGCCGTGTGAATGAAGAAGGCCGAAAGGTTGTAAAATTCTTTTGCAGATGAAGAATAATCATAGGAGGGAATGCCTGTGAGATGACGGTAATCATGCGAATAAGCCCCGGCTAATTA
>G35JFLI02HKUD7
GGTGAGTAACGCGTGGGTGACCTGCCCTGAAGATGGGGATAGCTAGTAGAAATATTAGATAATACCGAATGTGCTCATTTACATAAAGGTAAATGAGGAAAGGAGCTACGGCTCCGCTTCAGGATGGGCCCGCGTCCCATTAGCTGGTTGGTGAGGTAAAGGCTCACCAAGGCAACGATGGGTATCCGGCCTGAGAGGGTGAACGGACACATTGGGACTGAGATACGGCCCAAACTCCTACGGGAGGCAGCAGCTAAGAATCTTCCGCAATGGACGAAAGTCTGACGGAGCGACGCCGTGTGAATGAAGAAGGCCGAAAGGTTGTAAAATTCTTTTGCAGATGAAGAATAATCATAGGAGGGAATGCCTGTGAGATGACGGTAATCATGCGAATAAGCCCCGGCTAATTA
>G3BZQ8102H845F
GGTGAGTAACGCGTGGGTGACCTGCCCTGAAGATGGGGATAGCTAGTAGAAATATTAGATAATACCGAATGTGCTCATTTACATAAAGGTAAATGAGGAAAGGAGCTACGGCTCCGCTTCAGGATGGGCCCGCGTCCCATTAGCTGGTTGGTGAGGTAAAGGCTCACCAAGGCAACGATGGGTATCCGGCCTGAGAGGGTGAACGGACACATTGGGACTGAGATACGGCCCAAACTCCTACGGGAGGCAGCAGCTAAGAATCTTCCGCAATGGACGAAAGTCTGACGGAGCGACGCCGTGTGAATGAAGAAGGCCGAAAGGTTGTAAAATTCTTTTGCAGATGAAGAATAATCATAGGAGGGAATGCCTGTGAGATGACGGTAATCATGCGAATAAGCCCCGGCTAATTA
>G3BZQ8102FO04A
GGTGAGTAACGCGTGGGTGACCTGCCCTGAAGATGGGGATAGCTAGTAGAAATATTAGATAATACCGAATGTGCTCATTTACATAAAGGTAAATGAGGAAAGGAGCTACGGCTCCGCTTCAGGATGGGCCCGCGTCCCATTAGCTGGTTGGTGAGGTAAAGGCTCACCAAGGCAACGATGGGTATCCGGCCTGAGAGGGTGAACGGACACATTGGGACTGAGATACGGCCCAAACTCCTACGGGAGGCAGCAGCTAAGAATCTTCCGCAATGGACGAAAGTCTGACGGAGCGACGCCGTGTGAATGAAGAAGGCCGAAAGGTTGTAAAATTCTTTTGCAGATGAAGAATAATCATAGGAGGGAATGCCTGTGAGATGACGGTAATCATGCGAATAAGCCCCGGCTAATTA
>G3BZQ8102F4PF9
GGTGAGTAACGCGTGGGTGACCTGCCCTGAAGATGGGGATAGCTAGTAGAAATATTAGATAATACCGAATGTGCTCATTTACATAAAGGTAAATGAGGAAAGGAGCTACGGCTCCGCTTCAGGATGGGCCCGCGTCCCATTAGCTGGTTGGTGAGGTAAAGGCTCACCAAGGCAACGATGGGTATCCGGCCTGAGAGGGTGAACGGACACATTGGGACTGAGATACGGCCCAAACTCCTACGGGAGGCAGCAGCTAAGAATCTTCCGCAATGGACGAAAGTCTGACGGAGCGACGCCGTGTGAATGAAGAAGGCCGAAAGGTTGTAAAATTCTTTTGCAGATGAAGAATAATCATAGGAGGGAATGCCTGTGAGATGACGGTAATCATGCGAATAAGCCCCGGCTAATTA
>G3BZQ8102H6SGX
GGTGAGTAACGCGTGGGTGACCTGCCCTGAAGATGGGGATAGCTAGTAGAAATATTAGATAATACCGAATGTGCTCATTTACATAAAGGTAAATGAGGAAAGGAGCTACGGCTCCGCTTCAGGATGGGCCCGCGTCCCATTAGCTGGTTGGTGAGGTAAAGGCTCACCAAGGCAACGATGGGTATCCGGCCTGAGAGGGTGAACGGACACATTGGGACTGAGATACGGCCCAAACTCCTACGGGAGGCAGCAGCTAAGAATCTTCCGCAATGGACGAAAGTCTGACGGAGCGACGCCGTGTGAATGAAGAAGGCCGAAAGGTTGTAAAATTCTTTTGCAGATGAAGAATAATCATAGGAGGGAATGCCTGTGAGATGACGGTAATCATGCGAATAAGCCCCGGCTAATTA
>G3BZQ8102I0PP6
GGTGAGTAACGCGTGGGTGACCTGCCCTGAAGATGGGGATAGCTAGTAGAAATATTAGATAATACCGAATGTGCTCATTTACATAAAGGTAAATGAGGAAAGGAGCTACGGCTCCGCTTCAGGATGGGCCCGCGTCCCATTAGCTGGTTGGTGAGGTAAAGGCTCACCAAGGCAACGATGGGTATCCGGCCTGAGAGGGTGAACGGACACATTGGGACTGAGATACGGCCCAAACTCCTACGGGAGGCAGCAGCTAAGAATCTTCCGCAATGGACGAAAGTCTGACGGAGCGACGCCGTGTGAATGAAGAAGGCCGAAAGGTTGTAAAATTCTTTTGCAGATGAAGAATAATCATAGGAGGGAATGCCTGTGAGATGACGGTAATCATGCGAATAAGCCCCGGCTAATTA
>G3BZQ8102JSBAJ
GGTGAGTAACGCGTGGGTGACCTGCCCTGAAGATGGGGATAGCTAGTAGAAATATTAGATAATACCGAATGTGCTCATTTACATAAAGGTAAATGAGGAAAGGAGCTACGGCTCCGCTTCAGGATGGGCCCGCGTCCCATTAGCTGGTTGGTGAGGTAAAGGCTCACCAAGGCAACGATGGGTATCCGGCCTGAGAGGGTGAACGGACACATTGGGACTGAGATACGGCCCAAACTCCTACGGGAGGCAGCAGCTAAGAATCTTCCGCAATGGACGAAAGTCTGACGGAGCGACGCCGTGTGAATGAAGAAGGCCGAAAGGTTGTAAAATTCTTTTGCAGATGAAGAATAATCATAGGAGGGAATGCCTGTGAGATGACGGTAATCATGCGAATAAGCCCCGGCTAATTA
>G3BZQ8102G2NSU
GGTGAGTAACGCGTGGGTGACCTGCCCTGAAGATGGGGATAGCTAGTAGAAATATTAGATAATACCGAATGTGCTCATTTACATAAAGGTAAATGAGGAAAGGAGCTACGGCTCCGCTTCAGGATGGGCCCGCGTCCCATTAGCTGGTTGGTGAGGTAAAGGCTCACCAAGGCAACGATGGGTATCCGGCCTGAGAGGGTGAACGGACACATTGGGACTGAGATACGGCCCAAACTCCTACGGGAGGCAGCAGCTAAGAATCTTCCGCAATGGACGAAAGTCTGACGGAGCGACGCCGTGTGAATGAAGAAGGCCGAAAGGTTGTAAAATTCTTTTGCAGATGAAGAATAATCATAGGAGGGAATGCCTGTGAGATGACGGTAATCATGCGAATAAGCCCCGGCTAATTA
>G3BZQ8102JTPJI
GGTGAGTAACGCGTGGGTGACCTGCCCTGAAGATGGGGATAGCTAGTAGAAATATTAGATAATACCGAATGTGCTCATTTACATAAAGGTAAATGAGGAAAGGAGCTACGGCTCCGCTTCAGGATGGGCCCGCGTCCCATTAGCTGGTTGGTGAGGTAAAGGCTCACCAAGGCAACGATGGGTATCCGGCCTGAGAGGGTGAACGGACACATTGGGACTGAGATACGGCCCAAACTCCTACGGGAGGCAGCAGCTAAGAATCTTCCGCAATGGACGAAAGTCTGACGGAGCGACGCCGTGTGAATGAAGAAGGCCGAAAGGTTGTAAAATTCTTTTGCAGATGAAGAATAATCATAGGAGGGAATGCCTGTGAGATGACGGTAATCATGCGAATAAGCCCCGGCTAATTA
>G35JFLI02FUQDK
GGTGAGTAACGCGTGGGTGACCTGCCCTGAAGATGGGGATAGCTAGTAGAAATATTAGATAATACCGAATGTGCTCATTTACATAAAGGTAAATGAGGAAAGGAGCTACGGCTCCGCTTCAGGATGGGCCCGCGTCCCATTAGCTGGTTGGTGAGGTAAAGGCTCACCAAGGCAACGATGGGTATCCGGCCTGAGAGGGTGAACGGACACATTGGGACTGAGATACGGCCCAAACTCCTACGGGAGGCAGCAGCTAAGAATCTTCCGCAATGGACGAAAGTCTGACGGAGCGACGCCGTGTGAATGAAGAAGGCCGAAAGGTTGTAAAATTCTTTTGCAGATGAAGAATAATCATAGGAGGGAATGCCTGTGAGATGACGGTAATCATGCGAATAAGCCCCGGCTAATTA
>G35JFLI02ID1NS
GGTGAGTAACGCGTGGGTGACCTGCCCTGAAGATGGGGATAGCTAGTAGAAATATTAGATAATACCGAATGTGCTCATTTACATAAAGGTAAATGAGGAAAGGAGCTACGGCTCCGCTTCAGGATGGGCCCGCGTCCCATTAGCTGGTTGGTGAGGTAAAGGCTCACCAAGGCAACGATGGGTATCCGGCCTGAGAGGGTGAACGGACACATTGGGACTGAGATACGGCCCAAACTCCTACGGGAGGCAGCAGCTAAGAATCTTCCGCAATGGACGAAAGTCTGACGGAGCGACGCCGTGTGAATGAAGAAGGCCGAAAGGTTGTAAAATTCTTTTGCAGATGAAGAATAATCATAGGAGGGAATGCCTGTGAGATGACGGTAATCATGCGAATAAGCCCCGGCTAATTA
>G35JFLI02FP2PI
GGTGAGTAACGCGTGGGTGACCTGCCCTGAAGATGGGGATAGCTAGTAGAAATATTAGATAATACCGAATGTGCTCATTTACATAAAGGTAAATGAGGAAAGGAGCTACGGCTCCGCTTCAGGATGGGCCCGCGTCCCATTAGCTGGTTGGTGAGGTAAAGGCTCACCAAGGCAACGATGGGTATCCGGCCTGAGAGGGTGAACGGACACATTGGGACTGAGATACGGCCCAAACTCCTACGGGAGGCAGCAGCTAAGAATCTTCCGCAATGGACGAAAGTCTGACGGAGCGACGCCGTGTGAATGAAGAAGGCCGAAAGGTTGTAAAATTCTTTTGCAGATGAAGAATAATCATAGGAGGGAATGCCTGTGAGATGACGGTAATCATGCGAATAAGCCCCGGCTAATTA
>G35JFLI02FUECR
GGTGAGTAACGCGTGGGTGACCTGCCCTGAAGATGGGGATAGCTAGTAGAAATATTAGATAATACCGAATGTGCTCATTTACATAAAGGTAAATGAGGAAAGGAGCTACGGCTCCGCTTCAGGATGGGCCCGCGTCCCATTAGCTGGTTGGTGAGGTAAAGGCTCACCAAGGCAACGATGGGTATCCGGCCTGAGAGGGTGAACGGACACATTGGGACTGAGATACGGCCCAAACTCCTACGGGAGGCAGCAGCTAAGAATCTTCCGCAATGGACGAAAGTCTGACGGAGCGACGCCGTGTGAATGAAGAAGGCCGAAAGGTTGTAAAATTCTTTTGCAGATGAAGAATAATCATAGGAGGGAATGCCTGTGAGATGACGGTAATCATGCGAATAAGCCCCGGCTAATTA
>G35JFLI02H5GO7
GGTGAGTAACGCGTGGGTGACCTGCCCTGAAGATGGGGATAGCTAGTAGAAATATTAGATAATACCGAATGTGCTCATTTACATAAAGGTAAATGAGGAAAGGAGCTACGGCTCCGCTTCAGGATGGGCCCGCGTCCCATTAGCTGGTTGGTGAGGTAAAGGCTCACCAAGGCAACGATGGGTATCCGGCCTGAGAGGGTGAACGGACACATTGGGACTGAGATACGGCCCAAACTCCTACGGGAGGCAGCAGCTAAGAATCTTCCGCAATGGACGAAAGTCTGACGGAGCGACGCCGTGTGAATGAAGAAGGCCGAAAGGTTGTAAAATTCTTTTGCAGATGAAGAATAATCATAGGAGGGAATGCCTGTGAGATGACGGTAATCATGCGAATAAGCCCCGGCTAATTA
>G35JFLI02FPC6O
GGTGAGTAACGCGTGGGTGACCTGCCCTGAAGATGGGGATAGCTAGTAGAAATATTAGATAATACCGAATGTGCTCATTTACATAAAGGTAAATGAGGAAAGGAGCTACGGCTCCGCTTCAGGATGGGCCCGCGTCCCATTAGCTGGTTGGTGAGGTAAAGGCTCACCAAGGCAACGATGGGTATCCGGCCTGAGAGGGTGAACGGACACATTGGGACTGAGATACGGCCCAAACTCCTACGGGAGGCAGCAGCTAAGAATCTTCCGCAATGGACGAAAGTCTGACGGAGCGACGCCGTGTGAATGAAGAAGGCCGAAAGGTTGTAAAATTCTTTTGCAGATGAAGAATAATCATAGGAGGGAATGCCTGTGAGATGACGGTAATCATGCGAATAAGCCCCGGCTAATTA
>G35JFLI02GAEBP
GGTGAGTAACGCGTGGGTGACCTGCCCTGAAGATGGGGATAGCTAGTAGAAATATTAGATAATACCGAATGTGCTCATTTACATAAAGGTAAATGAGGAAAGGAGCTACGGCTCCGCTTCAGGATGGGCCCGCGTCCCATTAGCTGGTTGGTGAGGTAAAGGCTCACCAAGGCAACGATGGGTATCCGGCCTGAGAGGGTGAACGGACACATTGGGACTGAGATACGGCCCAAACTCCTACGGGAGGCAGCAGCTAAGAATCTTCCGCAATGGACGAAAGTCTGACGGAGCGACGCCGTGTGAATGAAGAAGGCCGAAAGGTTGTAAAATTCTTTTGCAGATGAAGAATAATCATAGGAGGGAATGCCTGTGAGATGACGGTAATCATGCGAATAAGCCCCGGCTAATTA
>G35JFLI02HLCO1
GGTGAGTAACGCGTGGGTGACCTGCCCTGAAGATGGGGATAGCTAGTAGAAATATTAGATAATACCGAATGTGCTCATTTACATAAAGGTAAATGAGGAAAGGAGCTACGGCTCCGCTTCAGGATGGGCCCGCGTCCCATTAGCTGGTTGGTGAGGTAAAGGCTCACCAAGGCAACGATGGGTATCCGGCCTGAGAGGGTGAACGGACACATTGGGACTGAGATACGGCCCAAACTCCTACGGGAGGCAGCAGCTAAGAATCTTCCGCAATGGACGAAAGTCTGACGGAGCGACGCCGTGTGAATGAAGAAGGCCGAAAGGTTGTAAAATTCTTTTGCAGATGAAGAATAATCATAGGAGGGAATGCCTGTGAGATGACGGTAATCATGCGAATAAGCCCCGGCTAATTA
>G35JFLI02GCO0R
GGTGAGTAACGCGTGGGTGACCTGCCCTGAAGATGGGGATAGCTAGTAGAAATATTAGATAATACCGAATGTGCTCATTTACATAAAGGTAAATGAGGAAAGGAGCTACGGCTCCGCTTCAGGATGGGCCCGCGTCCCATTAGCTGGTTGGTGAGGTAAAGGCTCACCAAGGCAACGATGGGTATCCGGCCTGAGAGGGTGAACGGACACATTGGGACTGAGATACGGCCCAAACTCCTACGGGAGGCAGCAGCTAAGAATCTTCCGCAATGGACGAAAGTCTGACGGAGCGACGCCGTGTGAATGAAGAAGGCCGAAAGGTTGTAAAATTCTTTTGCAGATGAAGAATAATCATAGGAGGGAATGCCTGTGAGATGACGGTAATCATGCGAATAAGCCCCGGCTAATTA
>G35JFLI02H31EG
GGTGAGTAACGCGTGGGTGACCTGCCCTGAAGATGGGGATAGCTAGTAGAAATATTAGATAATACCGAATGTGCTCATTTACATAAAGGTAAATGAGGAAAGGAGCTACGGCTCCGCTTCAGGATGGGCCCGCGTCCCATTAGCTGGTTGGTGAGGTAAAGGCTCACCAAGGCAACGATGGGTATCCGGCCTGAGAGGGTGAACGGACACATTGGGACTGAGATACGGCCCAAACTCCTACGGGAGGCAGCAGCTAAGAATCTTCCGCAATGGACGAAAGTCTGACGGAGCGACGCCGTGTGAATGAAGAAGGCCGAAAGGTTGTAAAATTCTTTTGCAGATGAAGAATAATCATAGGAGGGAATGCCTGTGAGATGACGGTAATCATGCGAATAAGCCCCGGCTAATTA
>G35JFLI02FM08I
GGTGAGTAACGCGTGGGTGACCTGCCCTGAAGATGGGGATAGCTAGTAGAAATATTAGATAATACCGAATGTGCTCATTTACATAAAGGTAAATGAGGAAAGGAGCTACGGCTCCGCTTCAGGATGGGCCCGCGTCCCATTAGCTGGTTGGTGAGGTAAAGGCTCACCAAGGCAACGATGGGTATCCGGCCTGAGAGGGTGAACGGACACATTGGGACTGAGATACGGCCCAAACTCCTACGGGAGGCAGCAGCTAAGAATCTTCCGCAATGGACGAAAGTCTGACGGAGCGACGCCGTGTGAATGAAGAAGGCCGAAAGGTTGTAAAATTCTTTTGCAGATGAAGAATAATCATAGGAGGGAATGCCTGTGAGATGACGGTAATCATGCGAATAAGCCCCGGCTAATTA
>G35JFLI02FKEC3
GGTGAGTAACGCGTGGGTGACCTGCCCTGAAGATGGGGATAGCTAGTAGAAATATTAGATAATACCGAATGTGCTCATTTACATAAAGGTAAATGAGGAAAGGAGCTACGGCTCCGCTTCAGGATGGGCCCGCGTCCCATTAGCTGGTTGGTGAGGTAAAGGCTCACCAAGGCAACGATGGGTATCCGGCCTGAGAGGGTGAACGGACACATTGGGACTGAGATACGGCCCAAACTCCTACGGGAGGCAGCAGCTAAGAATCTTCCGCAATGGACGAAAGTCTGACGGAGCGACGCCGTGTGAATGAAGAAGGCCGAAAGGTTGTAAAATTCTTTTGCAGATGAAGAATAATCATAGGAGGGAATGCCTGTGAGATGACGGTAATCATGCGAATAAGCCCCGGCTAATTA
>G35JFLI02H3GMR
GGTGAGTAACGCGTGGGTGACCTGCCCTGAAGATGGGGATAGCTAGTAGAAATATTAGATAATACCGAATGTGCTCATTTACATAAAGGTAAATGAGGAAAGGAGCTACGGCTCCGCTTCAGGATGGGCCCGCGTCCCATTAGCTGGTTGGTGAGGTAAAGGCTCACCAAGGCAACGATGGGTATCCGGCCTGAGAGGGTGAACGGACACATTGGGACTGAGATACGGCCCAAACTCCTACGGGAGGCAGCAGCTAAGAATCTTCCGCAATGGACGAAAGTCTGACGGAGCGACGCCGTGTGAATGAAGAAGGCCGAAAGGTTGTAAAATTCTTTTGCAGATGAAGAATAATCATAGGAGGGAATGCCTGTGAGATGACGGTAATCATGCGAATAAGCCCCGGCTAATTA
>G35JFLI02I46RG
GGTGAGTAACGCGTGGGTGACCTGCCCTGAAGATGGGGATAGCTAGTAGAAATATTAGATAATACCGAATGTGCTCATTTACATAAAGGTAAATGAGGAAAGGAGCTACGGCTCCGCTTCAGGATGGGCCCGCGTCCCATTAGCTGGTTGGTGAGGTAAAGGCTCACCAAGGCAACGATGGGTATCCGGCCTGAGAGGGTGAACGGACACATTGGGACTGAGATACGGCCCAAACTCCTACGGGAGGCAGCAGCTAAGAATCTTCCGCAATGGACGAAAGTCTGACGGAGCGACGCCGTGTGAATGAAGAAGGCCGAAAGGTTGTAAAATTCTTTTGCAGATGAAGAATAATCATAGGAGGGAATGCCTGTGAGATGACGGTAATCATGCGAATAAGCCCCGGCTAATTA
>G35JFLI02JZEJD
GGTGAGTAACGCGTGGGTGACCTGCCCTGAAGATGGGGATAGCTAGTAGAAATATTAGATAATACCGAATGTGCTCATTTACATAAAGGTAAATGAGGAAAGGAGCTACGGCTCCGCTTCAGGATGGGCCCGCGTCCCATTAGCTGGTTGGTGAGGTAAAGGCTCACCAAGGCAACGATGGGTATCCGGCCTGAGAGGGTGAACGGACACATTGGGACTGAGATACGGCCCAAACTCCTACGGGAGGCAGCAGCTAAGAATCTTCCGCAATGGACGAAAGTCTGACGGAGCGACGCCGTGTGAATGAAGAAGGCCGAAAGGTTGTAAAATTCTTTTGCAGATGAAGAATAATCATAGGAGGGAATGCCTGTGAGATGACGGTAATCATGCGAATAAGCCCCGGCTAATTA
>G35JFLI02HVS7C
GGTGAGTAACGCGTGGGTGACCTGCCCTGAAGATGGGGATAGCTAGTAGAAATATTAGATAATACCGAATGTGCTCATTTACATAAAGGTAAATGAGGAAAGGAGCTACGGCTCCGCTTCAGGATGGGCCCGCGTCCCATTAGCTGGTTGGTGAGGTAAAGGCTCACCAAGGCAACGATGGGTATCCGGCCTGAGAGGGTGAACGGACACATTGGGACTGAGATACGGCCCAAACTCCTACGGGAGGCAGCAGCTAAGAATCTTCCGCAATGGACGAAAGTCTGACGGAGCGACGCCGTGTGAATGAAGAAGGCCGAAAGGTTGTAAAATTCTTTTGCAGATGAAGAATAATCATAGGAGGGAATGCCTGTGAGATGACGGTAATCATGCGAATAAGCCCCGGCTAATTA
>G35JFLI02H75S2
GGTGAGTAACGCGTGGGTGACCTGCCCTGAAGATGGGGATAGCTAGTAGAAATATTAGATAATACCGAATGTGCTCATTTACATAAAGGTAAATGAGGAAAGGAGCTACGGCTCCGCTTCAGGATGGGCCCGCGTCCCATTAGCTGGTTGGTGAGGTAAAGGCTCACCAAGGCAACGATGGGTATCCGGCCTGAGAGGGTGAACGGACACATTGGGACTGAGATACGGCCCAAACTCCTACGGGAGGCAGCAGCTAAGAATCTTCCGCAATGGACGAAAGTCTGACGGAGCGACGCCGTGTGAATGAAGAAGGCCGAAAGGTTGTAAAATTCTTTTGCAGATGAAGAATAATCATAGGAGGGAATGCCTGTGAGATGACGGTAATCATGCGAATAAGCCCCGGCTAATTA
>G35JFLI02JNCZ6
GGTGAGTAACGCGTGGGTGACCTGCCCTGAAGATGGGGATAGCTAGTAGAAATATTAGATAATACCGAATGTGCTCATTTACATAAAGGTAAATGAGGAAAGGAGCTACGGCTCCGCTTCAGGATGGGCCCGCGTCCCATTAGCTGGTTGGTGAGGTAAAGGCTCACCAAGGCAACGATGGGTATCCGGCCTGAGAGGGTGAACGGACACATTGGGACTGAGATACGGCCCAAACTCCTACGGGAGGCAGCAGCTAAGAATCTTCCGCAATGGACGAAAGTCTGACGGAGCGACGCCGTGTGAATGAAGAAGGCCGAAAGGTTGTAAAATTCTTTTGCAGATGAAGAATAATCATAGGAGGGAATGCCTGTGAGATGACGGTAATCATGCGAATAAGCCCCGGCTAATTA
>G35JFLI02GBGN3
GGTGAGTAACGCGTGGGTGACCTGCCCTGAAGATGGGGATAGCTAGTAGAAATATTAGATAATACCGAATGTGCTCATTTACATAAAGGTAAATGAGGAAAGGAGCTACGGCTCCGCTTCAGGATGGGCCCGCGTCCCATTAGCTGGTTGGTGAGGTAAAGGCTCACCAAGGCAACGATGGGTATCCGGCCTGAGAGGGTGAACGGACACATTGGGACTGAGATACGGCCCAAACTCCTACGGGAGGCAGCAGCTAAGAATCTTCCGCAATGGACGAAAGTCTGACGGAGCGACGCCGTGTGAATGAAGAAGGCCGAAAGGTTGTAAAATTCTTTTGCAGATGAAGAATAATCATAGGAGGGAATGCCTGTGAGATGACGGTAATCATGCGAATAAGCCCCGGCTAATTA
>G35JFLI02I010K
GGTGAGTAACGCGTGGGTGACCTGCCCTGAAGATGGGGATAGCTAGTAGAAATATTAGATAATACCGAATGTGCTCATTTACATAAAGGTAAATGAGGAAAGGAGCTACGGCTCCGCTTCAGGATGGGCCCGCGTCCCATTAGCTGGTTGGTGAGGTAAAGGCTCACCAAGGCAACGATGGGTATCCGGCCTGAGAGGGTGAACGGACACATTGGGACTGAGATACGGCCCAAACTCCTACGGGAGGCAGCAGCTAAGAATCTTCCGCAATGGACGAAAGTCTGACGGAGCGACGCCGTGTGAATGAAGAAGGCCGAAAGGTTGTAAAATTCTTTTGCAGATGAAGAATAATCATAGGAGGGAATGCCTGTGAGATGACGGTAATCATGCGAATAAGCCCCGGCTAATTA
>G35JFLI02H8D4H
GGTGAGTAACGCGTGGGTGACCTGCCCTGAAGATGGGGATAGCTAGTAGAAATATTAGATAATACCGAATGTGCTCATTTACATAAAGGTAAATGAGGAAAGGAGCTACGGCTCCGCTTCAGGATGGGCCCGCGTCCCATTAGCTGGTTGGTGAGGTAAAGGCTCACCAAGGCAACGATGGGTATCCGGCCTGAGAGGGTGAACGGACACATTGGGACTGAGATACGGCCCAAACTCCTACGGGAGGCAGCAGCTAAGAATCTTCCGCAATGGACGAAAGTCTGACGGAGCGACGCCGTGTGAATGAAGAAGGCCGAAAGGTTGTAAAATTCTTTTGCAGATGAAGAATAATCATAGGAGGGAATGCCTGTGAGATGACGGTAATCATGCGAATAAGCCCCGGCTAATTA
>G35JFLI02HZU6Y
GGTGAGTAACGCGTGGGTGACCTGCCCTGAAGATGGGGATAGCTAGTAGAAATATTAGATAATACCGAATGTGCTCATTTACATAAAGGTAAATGAGGAAAGGAGCTACGGCTCCGCTTCAGGATGGGCCCGCGTCCCATTAGCTGGTTGGTGAGGTAAAGGCTCACCAAGGCAACGATGGGTATCCGGCCTGAGAGGGTGAACGGACACATTGGGACTGAGATACGGCCCAAACTCCTACGGGAGGCAGCAGCTAAGAATCTTCCGCAATGGACGAAAGTCTGACGGAGCGACGCCGTGTGAATGAAGAAGGCCGAAAGGTTGTAAAATTCTTTTGCAGATGAAGAATAATCATAGGAGGGAATGCCTGTGAGATGACGGTAATCATGCGAATAAGCCCCGGCTAATTA
>G35JFLI02GKT33
GGTGAGTAACGCGTGGGTGACCTGCCCTGAAGATGGGGATAGCTAGTAGAAATATTAGATAATACCGAATGTGCTCATTTACATAAAGGTAAATGAGGAAAGGAGCTACGGCTCCGCTTCAGGATGGGCCCGCGTCCCATTAGCTGGTTGGTGAGGTAAAGGCTCACCAAGGCAACGATGGGTATCCGGCCTGAGAGGGTGAACGGACACATTGGGACTGAGATACGGCCCAAACTCCTACGGGAGGCAGCAGCTAAGAATCTTCCGCAATGGACGAAAGTCTGACGGAGCGACGCCGTGTGAATGAAGAAGGCCGAAAGGTTGTAAAATTCTTTTGCAGATGAAGAATAATCATAGGAGGGAATGCCTGTGAGATGACGGTAATCATGCGAATAAGCCCCGGCTAATTA
>G35JFLI02IICKC
GGTGAGTAACGCGTGGGTGACCTGCCCTGAAGATGGGGATAGCTAGTAGAAATATTAGATAATACCGAATGTGCTCATTTACATAAAGGTAAATGAGGAAAGGAGCTACGGCTCCGCTTCAGGATGGGCCCGCGTCCCATTAGCTGGTTGGTGAGGTAAAGGCTCACCAAGGCAACGATGGGTATCCGGCCTGAGAGGGTGAACGGACACATTGGGACTGAGATACGGCCCAAACTCCTACGGGAGGCAGCAGCTAAGAATCTTCCGCAATGGACGAAAGTCTGACGGAGCGACGCCGTGTGAATGAAGAAGGCCGAAAGGTTGTAAAATTCTTTTGCAGATGAAGAATAATCATAGGAGGGAATGCCTGTGAGATGACGGTAATCATGCGAATAAGCCCCGGCTAATTA
>G35JFLI02GT7E2
GGTGAGTAACGCGTGGGTGACCTGCCCTGAAGATGGGGATAGCTAGTAGAAATATTAGATAATACCGAATGTGCTCATTTACATAAAGGTAAATGAGGAAAGGAGCTACGGCTCCGCTTCAGGATGGGCCCGCGTCCCATTAGCTGGTTGGTGAGGTAAAGGCTCACCAAGGCAACGATGGGTATCCGGCCTGAGAGGGTGAACGGACACATTGGGACTGAGATACGGCCCAAACTCCTACGGGAGGCAGCAGCTAAGAATCTTCCGCAATGGACGAAAGTCTGACGGAGCGACGCCGTGTGAATGAAGAAGGCCGAAAGGTTGTAAAATTCTTTTGCAGATGAAGAATAATCATAGGAGGGAATGCCTGTGAGATGACGGTAATCATGCGAATAAGCCCCGGCTAATTA
>G35JFLI02GEX48
GGTGAGTAACGCGTGGGTGACCTGCCCTGAAGATGGGGATAGCTAGTAGAAATATTAGATAATACCGAATGTGCTCATTTACATAAAGGTAAATGAGGAAAGGAGCTACGGCTCCGCTTCAGGATGGGCCCGCGTCCCATTAGCTGGTTGGTGAGGTAAAGGCTCACCAAGGCAACGATGGGTATCCGGCCTGAGAGGGTGAACGGACACATTGGGACTGAGATACGGCCCAAACTCCTACGGGAGGCAGCAGCTAAGAATCTTCCGCAATGGACGAAAGTCTGACGGAGCGACGCCGTGTGAATGAAGAAGGCCGAAAGGTTGTAAAATTCTTTTGCAGATGAAGAATAATCATAGGAGGGAATGCCTGTGAGATGACGGTAATCATGCGAATAAGCCCCGGCTAATTA
>GV2UCFN02GEBQ8
GGTGAGTAACGCGTGGGTGACCTGCCCTGAAGATGGGGATAGCTAGTAGAAATATTAGATAATACCGAATGTGCTCATTTACATAAAGGTAAATGAGGAAAGGAGCTACGGCTCCGCTTCAGGATGGGCCCGCGTCCCATTAGCTGGTTGGTGAGGTAAAGGCTCACCAAGGCAACGATGGGTATCCGGCCTGAGAGGGTGAACGGACACATTGGGACTGAGATACGGCCCAAACTCCTACGGGAGGCAGCAGCTAAGAATCTTCCGCAATGGACGAAAGTCTGACGGAGCGACGCCGTGTGAATGAAGAAGGCCGAAAGGTTGTAAAATTCTTTTGCAGATGAAGAATAATCATAGGAGGGAATGCCTGTGAGATGACGGTAATCATGCGAATAAGCCCCGGCTAATTA
>GV2UCFN02FJT2D
GGTGAGTAACGCGTGGGTGACCTGCCCTGAAGATGGGGATAGCTAGTAGAAATATTAGATAATACCGAATGTGCTCATTTACATAAAGGTAAATGAGGAAAGGAGCTACGGCTCCGCTTCAGGATGGGCCCGCGTCCCATTAGCTGGTTGGTGAGGTAAAGGCTCACCAAGGCAACGATGGGTATCCGGCCTGAGAGGGTGAACGGACACATTGGGACTGAGATACGGCCCAAACTCCTACGGGAGGCAGCAGCTAAGAATCTTCCGCAATGGACGAAAGTCTGACGGAGCGACGCCGTGTGAATGAAGAAGGCCGAAAGGTTGTAAAATTCTTTTGCAGATGAAGAATAATCATAGGAGGGAATGCCTGTGAGATGACGGTAATCATGCGAATAAGCCCCGGCTAATTA
>GV2UCFN02GN39L
GGTGAGTAACGCGTGGGTGACCTGCCCTGAAGATGGGGATAGCTAGTAGAAATATTAGATAATACCGAATGTGCTCATTTACATAAAGGTAAATGAGGAAAGGAGCTACGGCTCCGCTTCAGGATGGGCCCGCGTCCCATTAGCTGGTTGGTGAGGTAAAGGCTCACCAAGGCAACGATGGGTATCCGGCCTGAGAGGGTGAACGGACACATTGGGACTGAGATACGGCCCAAACTCCTACGGGAGGCAGCAGCTAAGAATCTTCCGCAATGGACGAAAGTCTGACGGAGCGACGCCGTGTGAATGAAGAAGGCCGAAAGGTTGTAAAATTCTTTTGCAGATGAAGAATAATCATAGGAGGGAATGCCTGTGAGATGACGGTAATCATGCGAATAAGCCCCGGCTAATTA
>GV2UCFN02GGP33
GGTGAGTAACGCGTGGGTGACCTACCCTGAAGATGGGGATAGCTAGTAGAAATATTAGATAATACCGAATGTGCTCATTTACATAAAGGTAAATGAGGAAAGGAGCTACGGCTCCGCTTCAGGATGGGCCCGCGTCCCATTAGCTGGTTGGTGAGGTAAAGGCTCACCAAGGCAACGATGGGTATCCGGCCTGAGAGGGTGAACGGACACATTGGGACTGAGATACGGCCCAAACTCCTACGGGAGGCAGCAGCTAAGAATCTTCCGCAATGGACGAAAGTCTGACGGAGCGACGCCGTGTGAATGAAGAAGGCCGAAAGGTTGTAAAATTCTTTTGCAGATGAAGAATAAACATAGGAGGGAATGCCTGTGAGATGACGGTAATCATGCGAATAAGCCCCGGCTAATTA
>GV2UCFN02HXE61
GGTGAGTAACGCGTGGGTGACCTACCCTGAAGATGGGGATAGCTAGTAGAAATATTAGATAATACCGAATGTGCTCATTTACATAAAGGTAAATGAGGAAAGGAGCTACGGCTCCGCTTCAGGATGGGCCCGCGTCCCATTAGCTGGTTGGTGAGGTAAAGGCTCACCAAGGCAACGATGGGTATCCGGCCTGAGAGGGTGAACGGACACATTGGGACTGAGATACGGCCCAAACTCCTACGGGAGGCAGCAGCTAAGAATCTTCCGCAATGGACGAAAGTCTGACGGAGCGACGCCGTGTGAATGAAGAAGGCCGAAAGGTTGTAAAATTCTTTTGCAGATGAAGAATAAACATAGGAGGGAATGCCTGTGAGATGACGGTAATCATGCGAATAAGCCCCGGCTAATTA
>GV2UCFN02GH93E
GGTGAGTAACGCGTGGGTGACCTACCCTGAAGATGGGGATAGCTAGTAGAAATATTAGATAATACCGAATGTGCTCATTTACATAAAGGTAAATGAGGAAAGGAGCTACGGCTCCGCTTCAGGATGGGCCCGCGTCCCATTAGCTGGTTGGTGAGGTAAAGGCTCACCAAGGCAACGATGGGTATCCGGCCTGAGAGGGTGAACGGACACATTGGGACTGAGATACGGCCCAAACTCCTACGGGAGGCAGCAGCTAAGAATCTTCCGCAATGGACGAAAGTCTGACGGAGCGACGCCGTGTGAATGAAGAAGGCCGAAAGGTTGTAAAATTCTTTTGCAGATGAAGAATAATCATAGGAGGGAATGCCTGTGAGATGACGGTAATCATGCGAATAAGCCCCGGCTAATTA
>GV2UCFN02GKZDI
GGTGAGTAACGCGTGGGTGACCTACCCTGAAGATGGGGATAGCTAGTAGAAATATTAGATAATACCGAATGTGCTCATTTACATAAAGGTAAATGAGGAAAGGAGCTACGGCTCCGCTTCAGGATGGGCCCGCGTCCCATTAGCTGGTTGGTGAGGTAAAGGCTCACCAAGGCAACGATGGGTATCCGGCCTGAGAGGGTGAACGGACACATTGGGACTGAGATACGGCCCAAACTCCTACGGGAGGCAGCAGCTAAGAATCTTCCGCAATGGACGAAAGTCTGACGGAGCGACGCCGTGTGAATGAAGAAGGCCGAAAGGTTGTAAAATTCTTTTGCAGATGAAGAATAATCATAGGAGGGAATGCCTGTGAGATGACGGTAATCATGCGAATAAGCCCCGGCTAATTA
>GV2UCFN02FT1Y0
GGTGAGTAACGCGTGGGTGACCTACCCTGAAGATGGGGATAGCTAGTAGAAATATTAGATAATACCGAATGTGCTCATTTACATAAAGGTAAATGAGGAAAGGAGCTACGGCTCCGCTTCAGGATGGGCCCGCGTCCCATTAGCTGGTTGGTGAGGTAAAGGCTCACCAAGGCAACGATGGGTATCCGGCCTGAGAGGGTGAACGGACACATTGGGACTGAGATACGGCCCAAACTCCTACGGGAGGCAGCAGCTAAGAATCTTCCGCAATGGACGAAAGTCTGACGGAGCGACGCCGTGTGAATGAAGAAGGCCGAAAGGTTGTAAAATTCTTTTGCAGATGAAGAATAATCATAGGAGGGAATGCCTGTGAGATGACGGTAATCATGCGAATAAGCCCCGGCTAATTA
>GV2UCFN02JXFW1
GGTGAGTAACGCGTGGGTGACCTACCCTGAAGATGGGGATAGCTAGTAGAAATATTAGATAATACCGAATGTGCTCATTTACATAAAGGTAAATGAGGAAAGGAGCTACGGCTCCGCTTCAGGATGGGCCCGCGTCCCATTAGCTGGTTGGTGAGGTAAAGGCTCACCAAGGCAACGATGGGTATCCGGCCTGAGAGGGTGAACGGACACATTGGGACTGAGATACGGCCCAAACTCCTACGGGAGGCAGCAGCTAAGAATCTTCCGCAATGGACGAAAGTCTGACGGAGCGACGCCGTGTGAATGAAGAAGGCCGAAAGGTTGTAAAATTCTTTTGCAGATGAAGAATAATCATAGGAGGGAATGCCTGTGAGATGACGGTAATCATGCGAATAAGCCCCGGCTAATTA
>GV2UCFN02F933A
GGTGAGTAACGCGTGGGTGACCTACCCTGAAGATGGGGATAGCTAGTAGAAATATTAGATAATACCGAATGTGCTCATTTACATAAAGGTAAATGAGGAAAGGAGCTACGGCTCCGCTTCAGGATGGGCCCGCGTCCCATTAGCTGGTTGGTGAGGTAAAGGCTCACCAAGGCAACGATGGGTATCCGGCCTGAGAGGGTGAACGGACACATTGGGACTGAGATACGGCCCAAACTCCTACGGGAGGCAGCAGCTAAGAATCTTCCGCAATGGACGAAAGTCTGACGGAGCGACGCCGTGTGAATGAAGAAGGCCGAAAGGTTGTAAAATTCTTTTGCAGATGAAGAATAATCATAGGAGGGAATGCCTGTGAGATGACGGTAATCATGCGAATAAGCCCCGGCTAATTA
>GV2UCFN02F0OHJ
GGTGAGTAACGCGTGGGTGACCTACCCTGAAGATGGGGATAGCTAGTAGAAATATTAGATAATACCGAATGTGCTCATTTACATAAAGGTAAATGAGGAAAGGAGCTACGGCTCCGCTTCAGGATGGGCCCGCGTCCCATTAGCTGGTTGGTGAGGTAAAGGCTCACCAAGGCAACGATGGGTATCCGGCCTGAGAGGGTGAACGGACACATTGGGACTGAGATACGGCCCAAACTCCTACGGGAGGCAGCAGCTAAGAATCTTCCGCAATGGACGAAAGTCTGACGGAGCGACGCCGTGTGAATGAAGAAGGCCGAAAGGTTGTAAAATTCTTTTGCAGATGAAGAATAATCATAGGAGGGAATGCCTGTGAGATGACGGTAATCATGCGAATAAGCCCCGGCTAATTA
>GV2UCFN02HQT3L
GGTGAGTAACGCGTGGGTGACCTACCCTGAAGATGGGGATAGCTAGTAGAAATATTAGATAATACCGAATGTGCTCATTTACATAAAGGTAAATGAGGAAAGGAGCTACGGCTCCGCTTCAGGATGGGCCCGCGTCCCATTAGCTGGTTGGTGAGGTAAAGGCTCACCAAGGCAACGATGGGTATCCGGCCTGAGAGGGTGAACGGACACATTGGGACTGAGATACGGCCCAAACTCCTACGGGAGGCAGCAGCTAAGAATCTTCCGCAATGGACGAAAGTCTGACGGAGCGACGCCGTGTGAATGAAGAAGGCCGAAAGGTTGTAAAATTCTTTTGCAGATGAAGAATAATCATAGGAGGGAATGCCTGTGAGATGACGGTAATCATGCGAATAAGCCCCGGCTAATTA
>GV2UCFN02IKS91
GGTGAGTAACGCGTGGGTGACCTACCCTGAAGATGGGGATAGCTAGTAGAAATATTAGATAATACCGAATGTGCTCATTTACATAAAGGTAAATGAGGAAAGGAGCTACGGCTCCGCTTCAGGATGGGCCCGCGTCCCATTAGCTGGTTGGTGAGGTAAAGGCTCACCAAGGCAACGATGGGTATCCGGCCTGAGAGGGTGAACGGACACATTGGGACTGAGATACGGCCCAAACTCCTACGGGAGGCAGCAGCTAAGAATCTTCCGCAATGGACGAAAGTCTGACGGAGCGACGCCGTGTGAATGAAGAAGGCCGAAAGGTTGTAAAATTCTTTTGCAGATGAAGAATAATCATAGGAGGGAATGCCTGTGAGATGACGGTAATCATGCGAATAAGCCCCGGCTAATTA
>GV2UCFN02HPQVV
GGTGAGTAACGCGTGGGTGACCTACCCTGAAGATGGGGATAGCTAGTAGAAATATTAGATAATACCGAATGTGCTCATTTACATAAAGGTAAATGAGGAAAGGAGCTACGGCTCCGCTTCAGGATGGGCCCGCGTCCCATTAGCTGGTTGGTGAGGTAAAGGCTCACCAAGGCAACGATGGGTATCCGGCCTGAGAGGGTGAACGGACACATTGGGACTGAGATACGGCCCAAACTCCTACGGGAGGCAGCAGCTAAGAATCTTCCGCAATGGACGAAAGTCTGACGGAGCGACGCCGTGTGAATGAAGAAGGCCGAAAGGTTGTAAAATTCTTTTGCAGATGAAGAATAATCATAGGAGGGAATGCCTGTGAGATGACGGTAATCATGCGAATAAGCCCCGGCTAATTA
>GV2UCFN02JE3HQ
GGTGAGTAACGCGTGGGTGACCTACCCTGAAGATGGGGATAGCTAGTAGAAATATTAGATAATACCGAATGTGCTCATTTACATAAAGGTAAATGAGGAAAGGAGCTACGGCTCCGCTTCAGGATGGGCCCGCGTCCCATTAGCTGGTTGGTGAGGTAAAGGCTCACCAAGGCAACGATGGGTATCCGGCCTGAGAGGGTGAACGGACACATTGGGACTGAGATACGGCCCAAACTCCTACGGGAGGCAGCAGCTAAGAATCTTCCGCAATGGACGAAAGTCTGACGGAGCGACGCCGTGTGAATGAAGAAGGCCGAAAGGTTGTAAAATTCTTTTGCAGATGAAGAATAATCATAGGAGGGAATGCCTGTGAGATGACGGTAATCATGCGAATAAGCCCCGGCTAATTA
>GV2UCFN02ISFJL
GGTGAGTAACGCGTGGGTGACCTACCCTGAAGATGGGGATAGCTAGTAGAAATATTAGATAATACCGAATGTGCTCATTTACATAAAGGTAAATGAGGAAAGGAGCTACGGCTCCGCTTCAGGATGGGCCCGCGTCCCATTAGCTGGTTGGTGAGGTAAAGGCTCACCAAGGCAACGATGGGTATCCGGCCTGAGAGGGTGAACGGACACATTGGGACTGAGATACGGCCCAAACTCCTACGGGAGGCAGCAGCTAAGAATCTTCCGCAATGGACGAAAGTCTGACGGAGCGACGCCGTGTGAATGAAGAAGGCCGAAAGGTTGTAAAATTCTTTTGCAGATGAAGAATAATCATAGGAGGGAATGCCTGTGAGATGACGGTAATCATGCGAATAAGCCCCGGCTAATTA
>GV2UCFN02H5BUN
GGTGAGTAACGCGTGGGTGACCTACCCTGAAGATGGGGATAGCTAGTAGAAATATTAGATAATACCGAATGTGCTCATTTACATAAAGGTAAATGAGGAAAGGAGCTACGGCTCCGCTTCAGGATGGGCCCGCGTCCCATTAGCTGGTTGGTGAGGTAAAGGCTCACCAAGGCAACGATGGGTATCCGGCCTGAGAGGGTGAACGGACACATTGGGACTGAGATACGGCCCAAACTCCTACGGGAGGCAGCAGCTAAGAATCTTCCGCAATGGACGAAAGTCTGACGGAGCGACGCCGTGTGAATGAAGAAGGCCGAAAGGTTGTAAAATTCTTTTGCAGATGAAGAATAATCATAGGAGGGAATGCCTGTGAGATGACGGTAATCATGCGAATAAGCCCCGGCTAATTA
>GV2UCFN02G4EMO
GGTGAGTAACGCGTGGGTGACCTACCCTGAAGATGGGGATAGCTAGTAGAAATATTAGATAATACCGAATGTGCTCATTTACATAAAGGTAAATGAGGAAAGGAGCTACGGCTCCGCTTCAGGATGGGCCCGCGTCCCATTAGCTGGTTGGTGAGGTAAAGGCTCACCAAGGCAACGATGGGTATCCGGCCTGAGAGGGTGAACGGACACATTGGGACTGAGATACGGCCCAAACTCCTACGGGAGGCAGCAGCTAAGAATCTTCCGCAATGGACGAAAGTCTGACGGAGCGACGCCGTGTGAATGAAGAAGGCCGAAAGGTTGTAAAATTCTTTTGCAGATGAAGAATAATCATAGGAGGGAATGCCTGTGAGATGACGGTAATCATGCGAATAAGCCCCGGCTAATTA
>GV2UCFN02IIHFN
GGTGAGTAACGCGTGGGTGACCTACCCTGAAGATGGGGATAGCTAGTAGAAATATTAGATAATACCGAATGTGCTCATTTACATAAAGGTAAATGAGGAAAGGAGCTACGGCTCCGCTTCAGGATGGGCCCGCGTCCCATTAGCTGGTTGGTGAGGTAAAGGCTCACCAAGGCAACGATGGGTATCCGGCCTGAGAGGGTGAACGGACACATTGGGACTGAGATACGGCCCAAACTCCTACGGGAGGCAGCAGCTAAGAATCTTCCGCAATGGACGAAAGTCTGACGGAGCGACGCCGTGTGAATGAAGAAGGCCGAAAGGTTGTAAAATTCTTTTGCAGATGAAGAATAATCATAGGAGGGAATGCCTGTGAGATGACGGTAATCATGCGAATAAGCCCCGGCTAATTA
>GV2UCFN02JSV05
GGTGAGTAACGCGTGGGTGACCTACCCTGAAGATGGGGATAGCTAGTAGAAATATTAGATAATACCGAATGTGCTCATTTACATAAAGGTAAATGAGGAAAGGAGCTACGGCTCCGCTTCAGGATGGGCCCGCGTCCCATTAGCTGGTTGGTGAGGTAAAGGCTCACCAAGGCAACGATGGGTATCCGGCCTGAGAGGGTGAACGGACACATTGGGACTGAGATACGGCCCAAACTCCTACGGGAGGCAGCAGCTAAGAATCTTCCGCAATGGACGAAAGTCTGACGGAGCGACGCCGTGTGAATGAAGAAGGCCGAAAGGTTGTAAAATTCTTTTGCAGATGAAGAATAATCATAGGAGGGAATGCCTGTGAGATGACGGTAATCATGCGAATAAGCCCCGGCTAATTA
>GV2UCFN02F5R6F
GGTGAGTAACGCGTGGGTGACCTACCCTGAAGATGGGGATAGCTAGTAGAAATATTAGATAATACCGAATGTGCTCATTTACATAAAGGTAAATGAGGAAAGGAGCTACGGCTCCGCTTCAGGATGGGCCCGCGTCCCATTAGCTGGTTGGTGAGGTAAAGGCTCACCAAGGCAACGATGGGTATCCGGCCTGAGAGGGTGAACGGACACATTGGGACTGAGATACGGCCCAAACTCCTACGGGAGGCAGCAGCTAAGAATCTTCCGCAATGGACGAAAGTCTGACGGAGCGACGCCGTGTGAATGAAGAAGGCCGAAAGGTTGTAAAATTCTTTTGCAGATGAAGAATAATCATAGGAGGGAATGCCTGTGAGATGACGGTAATCATGCGAATAAGCCCCGGCTAATTA
>GV2UCFN02HP1RI
GGTGAGTAACGCGTGGGTGACCTACCCTGAAGATGGGGATAGCTAGTAGAAATATTAGATAATACCGAATGTGCTCATTTACATAAAGGTAAATGAGGAAAGGAGCTACGGCTCCGCTTCAGGATGGGCCCGCGTCCCATTAGCTGGTTGGTGAGGTAAAGGCTCACCAAGGCAACGATGGGTATCCGGCCTGAGAGGGTGAACGGACACATTGGGACTGAGATACGGCCCAAACTCCTACGGGAGGCAGCAGCTAAGAATCTTCCGCAATGGACGAAAGTCTGACGGAGCGACGCCGTGTGAATGAAGAAGGCCGAAAGGTTGTAAAATTCTTTTGCAGATGAAGAATAATCATAGGAGGGAATGCCTGTGAGATGACGGTAATCATGCGAATAAGCCCCGGCTAATTA
>GV2UCFN02IH51P
GGTGAGTAACGCGTGGGTGACCTACCCTGAAGATGGGGATAGCTAGTAGAAATATTAGATAATACCGAATGTGCTCATTTACATAAAGGTAAATGAGGAAAGGAGCTACGGCTCCGCTTCAGGATGGGCCCGCGTCCCATTAGCTGGTTGGTGAGGTAAAGGCTCACCAAGGCAACGATGGGTATCCGGCCTGAGAGGGTGAACGGACACATTGGGACTGAGATACGGCCCAAACTCCTACGGGAGGCAGCAGCTAAGAATCTTCCGCAATGGACGAAAGTCTGACGGAGCGACGCCGTGTGAATGAAGAAGGCCGAAAGGTTGTAAAATTCTTTTGCAGATGAAGAATAATCATAGGAGGGAATGCCTGTGAGATGACGGTAATCATGCGAATAAGCCCCGGCTAATTA
>GV2UCFN02HELSN
GGTGAGTAACGCGTGGGTGACCTACCCTGAAGATGGGGATAGCTAGTAGAAATATTAGATAATACCGAATGTGCTCATTTACATAAAGGTAAATGAGGAAAGGAGCTACGGCTCCGCTTCAGGATGGGCCCGCGTCCCATTAGCTGGTTGGTGAGGTAAAGGCTCACCAAGGCAACGATGGGTATCCGGCCTGAGAGGGTGAACGGACACATTGGGACTGAGATACGGCCCAAACTCCTACGGGAGGCAGCAGCTAAGAATCTTCCGCAATGGACGAAAGTCTGACGGAGCGACGCCGTGTGAATGAAGAAGGCCGAAAGGTTGTAAAATTCTTTTGCAGATGAAGAATAATCATAGGAGGGAATGCCTGTGAGATGACGGTAATCATGCGAATAAGCCCCGGCTAATTA
>GV2UCFN02HZKE8
GGTGAGTAACGCGTGGGTGACCTACCCTGAAGATGGGGATAGCTAGTAGAAATATTAGATAATACCGAATGTGCTCATTTACATAAAGGTAAATGAGGAAAGGAGCTACGGCTCCGCTTCAGGATGGGCCCGCGTCCCATTAGCTGGTTGGTGAGGTAAAGGCTCACCAAGGCAACGATGGGTATCCGGCCTGAGAGGGTGAACGGACACATTGGGACTGAGATACGGCCCAAACTCCTACGGGAGGCAGCAGCTAAGAATCTTCCGCAATGGACGAAAGTCTGACGGAGCGACGCCGTGTGAATGAAGAAGGCCGAAAGGTTGTAAAATTCTTTTGCAGATGAAGAATAATCATAGGAGGGAATGCCTGTGAGATGACGGTAATCATGCGAATAAGCCCCGGCTAATTA
>GV2UCFN02IBLLA
GGTGAGTAACGCGTGGGTGACCTACCCTGAAGATGGGGATAGCTAGTAGAAATATTAGATAATACCGAATGTGCTCATTTACATAAAGGTAAATGAGGAAAGGAGCTACGGCTCCGCTTCAGGATGGGCCCGCGTCCCATTAGCTGGTTGGTGAGGTAAAGGCTCACCAAGGCAACGATGGGTATCCGGCCTGAGAGGGTGAACGGACACATTGGGACTGAGATACGGCCCAAACTCCTACGGGAGGCAGCAGCTAAGAATCTTCCGCAATGGACGAAAGTCTGACGGAGCGACGCCGTGTGAATGAAGAAGGCCGAAAGGTTGTAAAATTCTTTTGCAGATGAAGAATAATCATAGGAGGGAATGCCTGTGAGATGACGGTAATCATGCGAATAAGCCCCGGCTAATTA
>GV2UCFN02GLQWD
GGTGAGTAACGCGTGGGTGACCTACCCTGAAGATGGGGATAGCTAGTAGAAATATTAGATAATACCGAATGTGCTCATTTACATAAAGGTAAATGAGGAAAGGAGCTACGGCTCCGCTTCAGGATGGGCCCGCGTCCCATTAGCTGGTTGGTGAGGTAAAGGCTCACCAAGGCAACGATGGGTATCCGGCCTGAGAGGGTGAACGGACACATTGGGACTGAGATACGGCCCAAACTCCTACGGGAGGCAGCAGCTAAGAATCTTCCGCAATGGACGAAAGTCTGACGGAGCGACGCCGTGTGAATGAAGAAGGCCGAAAGGTTGTAAAATTCTTTTGCAGATGAAGAATAATCATAGGAGGGAATGCCTGTGAGATGACGGTAATCATGCGAATAAGCCCCGGCTAATTA
>GV2UCFN02HDH9W
GGTGAGTAACGCGTGGGTGACCTACCCTGAAGATGGGGATAGCTAGTAGAAATATTAGATAATACCGAATGTGCTCATTTACATAAAGGTAAATGAGGAAAGGAGCTACGGCTCCGCTTCAGGATGGGCCCGCGTCCCATTAGCTGGTTGGTGAGGTAAAGGCTCACCAAGGCAACGATGGGTATCCGGCCTGAGAGGGTGAACGGACACATTGGGACTGAGATACGGCCCAAACTCCTACGGGAGGCAGCAGCTAAGAATCTTCCGCAATGGACGAAAGTCTGACGGAGCGACGCCGTGTGAATGAAGAAGGCCGAAAGGTTGTAAAATTCTTTTGCAGATGAAGAATAATCATAGGAGGGAATGCCTGTGAGATGACGGTAATCATGCGAATAAGCCCCGGCTAATTA
>GV2UCFN02GW2ZE
GGTGAGTAACGCGTGGGTGACCTACCCTGAAGATGGGGATAGCTAGTAGAAATATTAGATAATACCGAATGTGCTCATTTACATAAAGGTAAATGAGGAAAGGAGCTACGGCTCCGCTTCAGGATGGGCCCGCGTCCCATTAGCTGGTTGGTGAGGTAAAGGCTCACCAAGGCAACGATGGGTATCCGGCCTGAGAGGGTGAACGGACACATTGGGACTGAGATACGGCCCAAACTCCTACGGGAGGCAGCAGCTAAGAATCTTCCGCAATGGACGAAAGTCTGACGGAGCGACGCCGTGTGAATGAAGAAGGCCGAAAGGTTGTAAAATTCTTTTGCAGATGAAGAATAATCATAGGAGGGAATGCCTGTGAGATGACGGTAATCATGCGAATAAGCCCCGGCTAATTA
>GV2UCFN02FI930
GGTGAGTAACGCGTGGGTGACCTACCCTGAAGATGGGGATAGCTAGTAGAAATATTAGATAATACCGAATGTGCTCATTTACATAAAGGTAAATGAGGAAAGGAGCTACGGCTCCGCTTCAGGATGGGCCCGCGTCCCATTAGCTGGTTGGTGAGGTAAAGGCTCACCAAGGCAACGATGGGTATCCGGCCTGAGAGGGTGAACGGACACATTGGGACTGAGATACGGCCCAAACTCCTACGGGAGGCAGCAGCTAAGAATCTTCCGCAATGGACGAAAGTCTGACGGAGCGACGCCGTGTGAATGAAGAAGGCCGAAAGGTTGTAAAATTCTTTTGCAGATGAAGAATAATCATAGGAGGGAATGCCTGTGAGATGACGGTAATCATGCGAATAAGCCCCGGCTAATTA
>GV2UCFN02GAZ6Y
GGTGAGTAACGCGTGGGTGACCTACCCTGAAGATGGGGATAGCTAGTAGAAATATTAGATAATACCGAATGTGCTCATTTACATAAAGGTAAATGAGGAAAGGAGCTACGGCTCCGCTTCAGGATGGGCCCGCGTCCCATTAGCTGGTTGGTGAGGTAAAGGCTCACCAAGGCAACGATGGGTATCCGGCCTGAGAGGGTGAACGGACACATTGGGACTGAGATACGGCCCAAACTCCTACGGGAGGCAGCAGCTAAGAATCTTCCGCAATGGACGAAAGTCTGACGGAGCGACGCCGTGTGAATGAAGAAGGCCGAAAGGTTGTAAAATTCTTTTGCAGATGAAGAATAATCATAGGAGGGAATGCCTGTGAGATGACGGTAATCATGCGAATAAGCCCCGGCTAATTA
>GV2UCFN02JG4DC
GGTGAGTAACGCGTGGGTGACCTACCCTGAAGATGGGGATAGCTAGTAGAAATATTAGATAATACCGAATGTGCTCATTTACATAAAGGTAAATGAGGAAAGGAGCTACGGCTCCGCTTCAGGATGGGCCCGCGTCCCATTAGCTGGTTGGTGAGGTAAAGGCTCACCAAGGCAACGATGGGTATCCGGCCTGAGAGGGTGAACGGACACATTGGGACTGAGATACGGCCCAAACTCCTACGGGAGGCAGCAGCTAAGAATCTTCCGCAATGGACGAAAGTCTGACGGAGCGACGCCGTGTGAATGAAGAAGGCCGAAAGGTTGTAAAATTCTTTTGCAGATGAAGAATAATCATAGGAGGGAATGCCTGTGAGATGACGGTAATCATGCGAATAAGCCCCGGCTAATTA
>GV2UCFN02JZ59J
GGTGAGTAACGCGTGGGTGACCTACCCTGAAGATGGGGATAGCTAGTAGAAATATTAGATAATACCGAATGTGCTCATTTACATAAAGGTAAATGAGGAAAGGAGCTACGGCTCCGCTTCAGGATGGGCCCGCGTCCCATTAGCTGGTTGGTGAGGTAAAGGCTCACCAAGGCAACGATGGGTATCCGGCCTGAGAGGGTGAACGGACACATTGGGACTGAGATACGGCCCAAACTCCTACGGGAGGCAGCAGCTAAGAATCTTCCGCAATGGACGAAAGTCTGACGGAGCGACGCCGTGTGAATGAAGAAGGCCGAAAGGTTGTAAAATTCTTTTGCAGATGAAGAATAATCATAGGAGGGAATGCCTGTGAGATGACGGTAATCATGCGAATAAGCCCCGGCTAATTA
>GV2UCFN02I8JEF
GGTGAGTAACGCGTGGGTGACCTACCCTGAAGATGGGGATAGCTAGTAGAAATATTAGATAATACCGAATGTGCTCATTTACATAAAGGTAAATGAGGAAAGGAGCTACGGCTCCGCTTCAGGATGGGCCCGCGTCCCATTAGCTGGTTGGTGAGGTAAAGGCTCACCAAGGCAACGATGGGTATCCGGCCTGAGAGGGTGAACGGACACATTGGGACTGAGATACGGCCCAAACTCCTACGGGAGGCAGCAGCTAAGAATCTTCCGCAATGGACGAAAGTCTGACGGAGCGACGCCGTGTGAATGAAGAAGGCCGAAAGGTTGTAAAATTCTTTTGCAGATGAAGAATAATCATAGGAGGGAATGCCTGTGAGATGACGGTAATCATGCGAATAAGCCCCGGCTAATTA
>GV2UCFN02GKC5R
GGTGAGTAACGCGTGGGTGACCTACCCTGAAGATGGGGATAGCTAGTAGAAATATTAGATAATACCGAATGTGCTCATTTACATAAAGGTAAATGAGGAAAGGAGCTACGGCTCCGCTTCAGGATGGGCCCGCGTCCCATTAGCTGGTTGGTGAGGTAAAGGCTCACCAAGGCAACGATGGGTATCCGGCCTGAGAGGGTGAACGGACACATTGGGACTGAGATACGGCCCAAACTCCTACGGGAGGCAGCAGCTAAGAATCTTCCGCAATGGACGAAAGTCTGACGGAGCGACGCCGTGTGAATGAAGAAGGCCGAAAGGTTGTAAAATTCTTTTGCAGATGAAGAATAATCATAGGAGGGAATGCCTGTGAGATGACGGTAATCATGCGAATAAGCCCCGGCTAATTA
>GV2UCFN02IV8PM
GGTGAGTAACGCGTGGGTGACCTACCCTGAAGATGGGGATAGCTAGTAGAAATATTAGATAATACCGAATGTGCTCATTTACATAAAGGTAAATGAGGAAAGGAGCTACGGCTCCGCTTCAGGATGGGCCCGCGTCCCATTAGCTGGTTGGTGAGGTAAAGGCTCACCAAGGCAACGATGGGTATCCGGCCTGAGAGGGTGAACGGACACATTGGGACTGAGATACGGCCCAAACTCCTACGGGAGGCAGCAGCTAAGAATCTTCCGCAATGGACGAAAGTCTGACGGAGCGACGCCGTGTGAATGAAGAAGGCCGAAAGGTTGTAAAATTCTTTTGCAGATGAAGAATAATCATAGGAGGGAATGCCTGTGAGATGACGGTAATCATGCGAATAAGCCCCGGCTAATTA
>GV2UCFN02G2FVM
GGTGAGTAACGCGTGGGTGACCTACCCTGAAGATGGGGATAGCTAGTAGAAATATTAGATAATACCGAATGTGCTCATTTACATAAAGGTAAATGAGGAAAGGAGCTACGGCTCCGCTTCAGGATGGGCCCGCGTCCCATTAGCTGGTTGGTGAGGTAAAGGCTCACCAAGGCAACGATGGGTATCCGGCCTGAGAGGGTGAACGGACACATTGGGACTGAGATACGGCCCAAACTCCTACGGGAGGCAGCAGCTAAGAATCTTCCGCAATGGACGAAAGTCTGACGGAGCGACGCCGTGTGAATGAAGAAGGCCGAAAGGTTGTAAAATTCTTTTGCAGATGAAGAATAATCATAGGAGGGAATGCCTGTGAGATGACGGTAATCATGCGAATAAGCCCCGGCTAATTA
>GV2UCFN02GIP8B
GGTGAGTAACGCGTGGGTGACCTACCCTGAAGATGGGGATAGCTAGTAGAAATATTAGATAATACCGAATGTGCTCATTTACATAAAGGTAAATGAGGAAAGGAGCTACGGCTCCGCTTCAGGATGGGCCCGCGTCCCATTAGCTGGTTGGTGAGGTAAAGGCTCACCAAGGCAACGATGGGTATCCGGCCTGAGAGGGTGAACGGACACATTGGGACTGAGATACGGCCCAAACTCCTACGGGAGGCAGCAGCTAAGAATCTTCCGCAATGGACGAAAGTCTGACGGAGCGACGCCGTGTGAATGAAGAAGGCCGAAAGGTTGTAAAATTCTTTTGCAGATGAAGAATAATCATAGGAGGGAATGCCTGTGAGATGACGGTAATCATGCGAATAAGCCCCGGCTAATTA
>GV2UCFN02FYPFG
GGTGAGTAACGCGTGGGTGACCTACCCTGAAGATGGGGATAGCTAGTAGAAATATTAGATAATACCGAATGTGCTCATTTACATAAAGGTAAATGAGGAAAGGAGCTACGGCTCCGCTTCAGGATGGGCCCGCGTCCCATTAGCTGGTTGGTGAGGTAAAGGCTCACCAAGGCAACGATGGGTATCCGGCCTGAGAGGGTGAACGGACACATTGGGACTGAGATACGGCCCAAACTCCTACGGGAGGCAGCAGCTAAGAATCTTCCGCAATGGACGAAAGTCTGACGGAGCGACGCCGTGTGAATGAAGAAGGCCGAAAGGTTGTAAAATTCTTTTGCAGATGAAGAATAATCATAGGAGGGAATGCCTGTGAGATGACGGTAATCATGCGAATAAGCCCCGGCTAATTA
>GV2UCFN02HQBI5
GGTGAGTAACGCGTGGGTGACCTACCCTGAAGATGGGGATAGCTAGTAGAAATATTAGATAATACCGAATGTGCTCATTTACATAAAGGTAAATGAGGAAAGGAGCTACGGCTCCGCTTCAGGATGGGCCCGCGTCCCATTAGCTGGTTGGTGAGGTAAAGGCTCACCAAGGCAACGATGGGTATCCGGCCTGAGAGGGTGAACGGACACATTGGGACTGAGATACGGCCCAAACTCCTACGGGAGGCAGCAGCTAAGAATCTTCCGCAATGGACGAAAGTCTGACGGAGCGACGCCGTGTGAATGAAGAAGGCCGAAAGGTTGTAAAATTCTTTTGCAGATGAAGAATAATCATAGGAGGGAATGCCTGTGAGATGACGGTAATCATGCGAATAAGCCCCGGCTAATTA
>GV2UCFN02HPE5J
GGTGAGTAACGCGTGGGTGACCTACCCTGAAGATGGGGATAGCTAGTAGAAATATTAGATAATACCGAATGTGCTCATTTACATAAAGGTAAATGAGGAAAGGAGCTACGGCTCCGCTTCAGGATGGGCCCGCGTCCCATTAGCTGGTTGGTGAGGTAAAGGCTCACCAAGGCAACGATGGGTATCCGGCCTGAGAGGGTGAACGGACACATTGGGACTGAGATACGGCCCAAACTCCTACGGGAGGCAGCAGCTAAGAATCTTCCGCAATGGACGAAAGTCTGACGGAGCGACGCCGTGTGAATGAAGAAGGCCGAAAGGTTGTAAAATTCTTTTGCAGATGAAGAATAATCATAGGAGGGAATGCCTGTGAGATGACGGTAATCATGCGAATAAGCCCCGGCTAATTA
>GV2UCFN02I6N3G
GGTGAGTAACGCGTGGGTGACCTACCCTGAAGATGGGGATAGCTAGTAGAAATATTAGATAATACCGAATGTGCTCATTTACATAAAGGTAAATGAGGAAAGGAGCTACGGCTCCGCTTCAGGATGGGCCCGCGTCCCATTAGCTGGTTGGTGAGGTAAAGGCTCACCAAGGCAACGATGGGTATCCGGCCTGAGAGGGTGAACGGACACATTGGGACTGAGATACGGCCCAAACTCCTACGGGAGGCAGCAGCTAAGAATCTTCCGCAATGGACGAAAGTCTGACGGAGCGACGCCGTGTGAATGAAGAAGGCCGAAAGGTTGTAAAATTCTTTTGCAGATGAAGAATAATCATAGGAGGGAATGCCTGTGAGATGACGGTAATCATGCGAATAAGCCCCGGCTAATTA
>GV2UCFN02GZHLQ
GGTGAGTAACGCGTGGGTGACCTACCCTGAAGATGGGGATAGCTAGTAGAAATATTAGATAATACCGAATGTGCTCATTTACATAAAGGTAAATGAGGAAAGGAGCTACGGCTCCGCTTCAGGATGGGCCCGCGTCCCATTAGCTGGTTGGTGAGGTAAAGGCTCACCAAGGCAACGATGGGTATCCGGCCTGAGAGGGTGAACGGACACATTGGGACTGAGATACGGCCCAAACTCCTACGGGAGGCAGCAGCTAAGAATCTTCCGCAATGGACGAAAGTCTGACGGAGCGACGCCGTGTGAATGAAGAAGGCCGAAAGGTTGTAAAATTCTTTTGCAGATGAAGAATAATCATAGGAGGGAATGCCTGTGAGATGACGGTAATCATGCGAATAAGCCCCGGCTAATTA
>GV2UCFN02JWKLK
GGTGAGTAACGCGTGGGTGACCTACCCTGAAGATGGGGATAGCTAGTAGAAATATTAGATAATACCGAATGTGCTCATTTACATAAAGGTAAATGAGGAAAGGAGCTACGGCTCCGCTTCAGGATGGGCCCGCGTCCCATTAGCTGGTTGGTGAGGTAAAGGCTCACCAAGGCAACGATGGGTATCCGGCCTGAGAGGGTGAACGGACACATTGGGACTGAGATACGGCCCAAACTCCTACGGGAGGCAGCAGCTAAGAATCTTCCGCAATGGACGAAAGTCTGACGGAGCGACGCCGTGTGAATGAAGAAGGCCGAAAGGTTGTAAAATTCTTTTGCAGATGAAGAATAATCATAGGAGGGAATGCCTGTGAGATGACGGTAATCATGCGAATAAGCCCCGGCTAATTA
>GV2UCFN02ITSWK
GGTGAGTAACGCGTGGGTGACCTACCCTGAAGATGGGGATAGCTAGTAGAAATATTAGATAATACCGAATGTGCTCATTTACATAAAGGTAAATGAGGAAAGGAGCTACGGCTCCGCTTCAGGATGGGCCCGCGTCCCATTAGCTGGTTGGTGAGGTAAAGGCTCACCAAGGCAACGATGGGTATCCGGCCTGAGAGGGTGAACGGACACATTGGGACTGAGATACGGCCCAAACTCCTACGGGAGGCAGCAGCTAAGAATCTTCCGCAATGGACGAAAGTCTGACGGAGCGACGCCGTGTGAATGAAGAAGGCCGAAAGGTTGTAAAATTCTTTTGCAGATGAAGAATAATCATAGGAGGGAATGCCTGTGAGATGACGGTAATCATGCGAATAAGCCCCGGCTAATTA
>GV2UCFN02F9KGN
GGTGAGTAACGCGTGGGTGACCTACCCTGAAGATGGGGATAGCTAGTAGAAATATTAGATAATACCGAATGTGCTCATTTACATAAAGGTAAATGAGGAAAGGAGCTACGGCTCCGCTTCAGGATGGGCCCGCGTCCCATTAGCTGGTTGGTGAGGTAAAGGCTCACCAAGGCAACGATGGGTATCCGGCCTGAGAGGGTGAACGGACACATTGGGACTGAGATACGGCCCAAACTCCTACGGGAGGCAGCAGCTAAGAATCTTCCGCAATGGACGAAAGTCTGACGGAGCGACGCCGTGTGAATGAAGAAGGCCGAAAGGTTGTAAAATTCTTTTGCAGATGAAGAATAATCATAGGAGGGAATGCCTGTGAGATGACGGTAATCATGCGAATAAGCCCCGGCTAATTA
>GV2UCFN02JQ04I
GGTGAGTAACGCGTGGGTGACCTACCCTGAAGATGGGGATAGCTAGTAGAAATATTAGATAATACCGAATGTGCTCATTTACATAAAGGTAAATGAGGAAAGGAGCTACGGCTCCGCTTCAGGATGGGCCCGCGTCCCATTAGCTGGTTGGTGAGGTAAAGGCTCACCAAGGCAACGATGGGTATCCGGCCTGAGAGGGTGAACGGACACATTGGGACTGAGATACGGCCCAAACTCCTACGGGAGGCAGCAGCTAAGAATCTTCCGCAATGGACGAAAGTCTGACGGAGCGACGCCGTGTGAATGAAGAAGGCCGAAAGGTTGTAAAATTCTTTTGCAGATGAAGAATAATCATAGGAGGGAATGCCTGTGAGATGACGGTAATCATGCGAATAAGCCCCGGCTAATTA
>GV2UCFN02I8OGI
GGTGAGTAACGCGTGGGTGACCTACCCTGAAGATGGGGATAGCTAGTAGAAATATTAGATAATACCGAATGTGCTCATTTACATAAAGGTAAATGAGGAAAGGAGCTACGGCTCCGCTTCAGGATGGGCCCGCGTCCCATTAGCTGGTTGGTGAGGTAAAGGCTCACCAAGGCAACGATGGGTATCCGGCCTGAGAGGGTGAACGGACACATTGGGACTGAGATACGGCCCAAACTCCTACGGGAGGCAGCAGCTAAGAATCTTCCGCAATGGACGAAAGTCTGACGGAGCGACGCCGTGTGAATGAAGAAGGCCGAAAGGTTGTAAAATTCTTTTGCAGATGAAGAATAATCATAGGAGGGAATGCCTGTGAGATGACGGTAATCATGCGAATAAGCCCCGGCTAATTA
>GV2UCFN02IP8W0
GGTGAGTAACGCGTGGGTGACCTACCCTGAAGATGGGGATAGCTAGTAGAAATATTAGATAATACCGAATGTGCTCATTTACATAAAGGTAAATGAGGAAAGGAGCTACGGCTCCGCTTCAGGATGGGCCCGCGTCCCATTAGCTGGTTGGTGAGGTAAAGGCTCACCAAGGCAACGATGGGTATCCGGCCTGAGAGGGTGAACGGACACATTGGGACTGAGATACGGCCCAAACTCCTACGGGAGGCAGCAGCTAAGAATCTTCCGCAATGGACGAAAGTCTGACGGAGCGACGCCGTGTGAATGAAGAAGGCCGAAAGGTTGTAAAATTCTTTTGCAGATGAAGAATAATCATAGGAGGGAATGCCTGTGAGATGACGGTAATCATGCGAATAAGCCCCGGCTAATTA
>GV2UCFN02FLYH0
GGTGAGTAACGCGTGGGTGACCTACCCTGAAGATGGGGATAGCTAGTAGAAATATTAGATAATACCGAATGTGCTCATTTACATAAAGGTAAATGAGGAAAGGAGCTACGGCTCCGCTTCAGGATGGGCCCGCGTCCCATTAGCTGGTTGGTGAGGTAAAGGCTCACCAAGGCAACGATGGGTATCCGGCCTGAGAGGGTGAACGGACACATTGGGACTGAGATACGGCCCAAACTCCTACGGGAGGCAGCAGCTAAGAATCTTCCGCAATGGACGAAAGTCTGACGGAGCGACGCCGTGTGAATGAAGAAGGCCGAAAGGTTGTAAAATTCTTTTGCAGATGAAGAATAATCATAGGAGGGAATGCCTGTGAGATGACGGTAATCATGCGAATAAGCCCCGGCTAATTA
>GV2UCFN02JTGJM
GGTGAGTAACGCGTGGGTGACCTACCCTGAAGATGGGGATAGCTAGTAGAAATATTAGATAATACCGAATGTGCTCATTTACATAAAGGTAAATGAGGAAAGGAGCTACGGCTCCGCTTCAGGATGGGCCCGCGTCCCATTAGCTGGTTGGTGAGGTAAAGGCTCACCAAGGCAACGATGGGTATCCGGCCTGAGAGGGTGAACGGACACATTGGGACTGAGATACGGCCCAAACTCCTACGGGAGGCAGCAGCTAAGAATCTTCCGCAATGGACGAAAGTCTGACGGAGCGACGCCGTGTGAATGAAGAAGGCCGAAAGGTTGTAAAATTCTTTTGCAGATGAAGAATAATCATAGGAGGGAATGCCTGTGAGATGACGGTAATCATGCGAATAAGCCCCGGCTAATTA
>GV2UCFN02G8VJN
GGTGAGTAACGCGTGGGTGACCTACCCTGAAGATGGGGATAGCTAGTAGAAATATTAGATAATACCGAATGTGCTCATTTACATAAAGGTAAATGAGGAAAGGAGCTACGGCTCCGCTTCAGGATGGGCCCGCGTCCCATTAGCTGGTTGGTGAGGTAAAGGCTCACCAAGGCAACGATGGGTATCCGGCCTGAGAGGGTGAACGGACACATTGGGACTGAGATACGGCCCAAACTCCTACGGGAGGCAGCAGCTAAGAATCTTCCGCAATGGACGAAAGTCTGACGGAGCGACGCCGTGTGAATGAAGAAGGCCGAAAGGTTGTAAAATTCTTTTGCAGATGAAGAATAATCATAGGAGGGAATGCCTGTGAGATGACGGTAATCATGCGAATAAGCCCCGGCTAATTA
>GV2UCFN02ISLI2
GGTGAGTAACGCGTGGGTGACCTACCCTGAAGATGGGGATAGCTAGTAGAAATATTAGATAATACCGAATGTGCTCATTTACATAAAGGTAAATGAGGAAAGGAGCTACGGCTCCGCTTCAGGATGGGCCCGCGTCCCATTAGCTGGTTGGTGAGGTAAAGGCTCACCAAGGCAACGATGGGTATCCGGCCTGAGAGGGTGAACGGACACATTGGGACTGAGATACGGCCCAAACTCCTACGGGAGGCAGCAGCTAAGAATCTTCCGCAATGGACGAAAGTCTGACGGAGCGACGCCGTGTGAATGAAGAAGGCCGAAAGGTTGTAAAATTCTTTTGCAGATGAAGAATAATCATAGGAGGGAATGCCTGTGAGATGACGGTAATCATGCGAATAAGCCCCGGCTAATTA
>GV2UCFN02HF6DD
GGTGAGTAACGCGTGGGTGACCTACCCTGAAGATGGGGATAGCTAGTAGAAATATTAGATAATACCGAATGTGCTCATTTACATAAAGGTAAATGAGGAAAGGAGCTACGGCTCCGCTTCAGGATGGGCCCGCGTCCCATTAGCTGGTTGGTGAGGTAAAGGCTCACCAAGGCAACGATGGGTATCCGGCCTGAGAGGGTGAACGGACACATTGGGACTGAGATACGGCCCAAACTCCTACGGGAGGCAGCAGCTAAGAATCTTCCGCAATGGACGAAAGTCTGACGGAGCGACGCCGTGTGAATGAAGAAGGCCGAAAGGTTGTAAAATTCTTTTGCAGATGAAGAATAATCATAGGAGGGAATGCCTGTGAGATGACGGTAATCATGCGAATAAGCCCCGGCTAATTA
>GV2UCFN02HOPVM
GGTGAGTAACGCGTGGGTGACCTACCCTGAAGATGGGGATAGCTAGTAGAAATATTAGATAATACCGAATGTGCTCATTTACATAAAGGTAAATGAGGAAAGGAGCTACGGCTCCGCTTCAGGATGGGCCCGCGTCCCATTAGCTGGTTGGTGAGGTAAAGGCTCACCAAGGCAACGATGGGTATCCGGCCTGAGAGGGTGAACGGACACATTGGGACTGAGATACGGCCCAAACTCCTACGGGAGGCAGCAGCTAAGAATCTTCCGCAATGGACGAAAGTCTGACGGAGCGACGCCGTGTGAATGAAGAAGGCCGAAAGGTTGTAAAATTCTTTTGCAGATGAAGAATAATCATAGGAGGGAATGCCTGTGAGATGACGGTAATCATGCGAATAAGCCCCGGCTAATTA
>GV2UCFN02F8WJQ
GGTGAGTAACGCGTGGGTGACCTACCCTGAAGATGGGGATAGCTAGTAGAAATATTAGATAATACCGAATGTGCTCATTTACATAAAGGTAAATGAGGAAAGGAGCTACGGCTCCGCTTCAGGATGGGCCCGCGTCCCATTAGCTGGTTGGTGAGGTAAAGGCTCACCAAGGCAACGATGGGTATCCGGCCTGAGAGGGTGAACGGACACATTGGGACTGAGATACGGCCCAAACTCCTACGGGAGGCAGCAGCTAAGAATCTTCCGCAATGGACGAAAGTCTGACGGAGCGACGCCGTGTGAATGAAGAAGGCCGAAAGGTTGTAAAATTCTTTTGCAGATGAAGAATAATCATAGGAGGGAATGCCTGTGAGATGACGGTAATCATGCGAATAAGCCCCGGCTAATTA
>GV2UCFN02FHURS
GGTGAGTAACGCGTGGGTGACCTACCCTGAAGATGGGGATAGCTAGTAGAAATATTAGATAATACCGAATGTGCTCATTTACATAAAGGTAAATGAGGAAAGGAGCTACGGCTCCGCTTCAGGATGGGCCCGCGTCCCATTAGCTGGTTGGTGAGGTAAAGGCTCACCAAGGCAACGATGGGTATCCGGCCTGAGAGGGTGAACGGACACATTGGGACTGAGATACGGCCCAAACTCCTACGGGAGGCAGCAGCTAAGAATCTTCCGCAATGGACGAAAGTCTGACGGAGCGACGCCGTGTGAATGAAGAAGGCCGAAAGGTTGTAAAATTCTTTTGCAGATGAAGAATAATCATAGGAGGGAATGCCTGTGAGATGACGGTAATCATGCGAATAAGCCCCGGCTAATTA
>GV2UCFN02JWIXM
GGTGAGTAACGCGTGGGTGACCTACCCTGAAGATGGGGATAGCTAGTAGAAATATTAGATAATACCGAATGTGCTCATTTACATAAAGGTAAATGAGGAAAGGAGCTACGGCTCCGCTTCAGGATGGGCCCGCGTCCCATTAGCTGGTTGGTGAGGTAAAGGCTCACCAAGGCAACGATGGGTATCCGGCCTGAGAGGGTGAACGGACACATTGGGACTGAGATACGGCCCAAACTCCTACGGGAGGCAGCAGCTAAGAATCTTCCGCAATGGACGAAAGTCTGACGGAGCGACGCCGTGTGAATGAAGAAGGCCGAAAGGTTGTAAAATTCTTTTGCAGATGAAGAATAATCATAGGAGGGAATGCCTGTGAGATGACGGTAATCATGCGAATAAGCCCCGGCTAATTA
>GV2UCFN02HNXDA
GGTGAGTAACGCGTGGGTGACCTACCCTGAAGATGGGGATAGCTAGTAGAAATATTAGATAATACCGAATGTGCTCATTTACATAAAGGTAAATGAGGAAAGGAGCTACGGCTCCGCTTCAGGATGGGCCCGCGTCCCATTAGCTGGTTGGTGAGGTAAAGGCTCACCAAGGCAACGATGGGTATCCGGCCTGAGAGGGTGAACGGACACATTGGGACTGAGATACGGCCCAAACTCCTACGGGAGGCAGCAGCTAAGAATCTTCCGCAATGGACGAAAGTCTGACGGAGCGACGCCGTGTGAATGAAGAAGGCCGAAAGGTTGTAAAATTCTTTTGCAGATGAAGAATAATCATAGGAGGGAATGCCTGTGAGATGACGGTAATCATGCGAATAAGCCCCGGCTAATTA
>GV2UCFN02G5FQR
GGTGAGTAACGCGTGGGTGACCTACCCTGAAGATGGGGATAGCTAGTAGAAATATTAGATAATACCGAATGTGCTCATTTACATAAAGGTAAATGAGGAAAGGAGCTACGGCTCCGCTTCAGGATGGGCCCGCGTCCCATTAGCTGGTTGGTGAGGTAAAGGCTCACCAAGGCAACGATGGGTATCCGGCCTGAGAGGGTGAACGGACACATTGGGACTGAGATACGGCCCAAACTCCTACGGGAGGCAGCAGCTAAGAATCTTCCGCAATGGACGAAAGTCTGACGGAGCGACGCCGTGTGAATGAAGAAGGCCGAAAGGTTGTAAAATTCTTTTGCAGATGAAGAATAATCATAGGAGGGAATGCCTGTGAGATGACGGTAATCATGCGAATAAGCCCCGGCTAATTA
>GV2UCFN02INFX7
GGTGAGTAACGCGTGGGTGACCTACCCTGAAGATGGGGATAGCTAGTAGAAATATTAGATAATACCGAATGTGCTCATTTACATAAAGGTAAATGAGGAAAGGAGCTACGGCTCCGCTTCAGGATGGGCCCGCGTCCCATTAGCTGGTTGGTGAGGTAAAGGCTCACCAAGGCAACGATGGGTATCCGGCCTGAGAGGGTGAACGGACACATTGGGACTGAGATACGGCCCAAACTCCTACGGGAGGCAGCAGCTAAGAATCTTCCGCAATGGACGAAAGTCTGACGGAGCGACGCCGTGTGAATGAAGAAGGCCGAAAGGTTGTAAAATTCTTTTGCAGATGAAGAATAATCATAGGAGGGAATGCCTGTGAGATGACGGTAATCATGCGAATAAGCCCCGGCTAATTA
>GV2UCFN02IOHK7
GGTGAGTAACGCGTGGGTGACCTACCCTGAAGATGGGGATAGCTAGTAGAAATATTAGATAATACCGAATGTGCTCATTTACATAAAGGTAAATGAGGAAAGGAGCTACGGCTCCGCTTCAGGATGGGCCCGCGTCCCATTAGCTGGTTGGTGAGGTAAAGGCTCACCAAGGCAACGATGGGTATCCGGCCTGAGAGGGTGAACGGACACATTGGGACTGAGATACGGCCCAAACTCCTACGGGAGGCAGCAGCTAAGAATCTTCCGCAATGGACGAAAGTCTGACGGAGCGACGCCGTGTGAATGAAGAAGGCCGAAAGGTTGTAAAATTCTTTTGCAGATGAAGAATAATCATAGGAGGGAATGCCTGTGAGATGACGGTAATCATGCGAATAAGCCCCGGCTAATTA
>GV2UCFN02IBAFJ
GGTGAGTAACGCGTGGGTGACCTACCCTGAAGATGGGGATAGCTAGTAGAAATATTAGATAATACCGAATGTGCTCATTTACATAAAGGTAAATGAGGAAAGGAGCTACGGCTCCGCTTCAGGATGGGCCCGCGTCCCATTAGCTGGTTGGTGAGGTAAAGGCTCACCAAGGCAACGATGGGTATCCGGCCTGAGAGGGTGAACGGACACATTGGGACTGAGATACGGCCCAAACTCCTACGGGAGGCAGCAGCTAAGAATCTTCCGCAATGGACGAAAGTCTGACGGAGCGACGCCGTGTGAATGAAGAAGGCCGAAAGGTTGTAAAATTCTTTTGCAGATGAAGAATAATCATAGGAGGGAATGCCTGTGAGATGACGGTAATCATGCGAATAAGCCCCGGCTAATTA
>GV2UCFN02H2R0F
GGTGAGTAACGCGTGGGTGACCTACCCTGAAGATGGGGATAGCTAGTAGAAATATTAGATAATACCGAATGTGCTCATTTACATAAAGGTAAATGAGGAAAGGAGCTACGGCTCCGCTTCAGGATGGGCCCGCGTCCCATTAGCTGGTTGGTGAGGTAAAGGCTCACCAAGGCAACGATGGGTATCCGGCCTGAGAGGGTGAACGGACACATTGGGACTGAGATACGGCCCAAACTCCTACGGGAGGCAGCAGCTAAGAATCTTCCGCAATGGACGAAAGTCTGACGGAGCGACGCCGTGTGAATGAAGAAGGCCGAAAGGTTGTAAAATTCTTTTGCAGATGAAGAATAATCATAGGAGGGAATGCCTGTGAGATGACGGTAATCATGCGAATAAGCCCCGGCTAATTA
>GV2UCFN02F7H7M
GGTGAGTAACGCGTGGGTGACCTACCCTGAAGATGGGGATAGCTAGTAGAAATATTAGATAATACCGAATGTGCTCATTTACATAAAGGTAAATGAGGAAAGGAGCTACGGCTCCGCTTCAGGATGGGCCCGCGTCCCATTAGCTGGTTGGTGAGGTAAAGGCTCACCAAGGCAACGATGGGTATCCGGCCTGAGAGGGTGAACGGACACATTGGGACTGAGATACGGCCCAAACTCCTACGGGAGGCAGCAGCTAAGAATCTTCCGCAATGGACGAAAGTCTGACGGAGCGACGCCGTGTGAATGAAGAAGGCCGAAAGGTTGTAAAATTCTTTTGCAGATGAAGAATAATCATAGGAGGGAATGCCTGTGAGATGACGGTAATCATGCGAATAAGCCCCGGCTAATTA
>GV2UCFN02I8A4O
GGTGAGTAACGCGTGGGTGACCTACCCTGAAGATGGGGATAGCTAGTAGAAATATTAGATAATACCGAATGTGCTCATTTACATAAAGGTAAATGAGGAAAGGAGCTACGGCTCCGCTTCAGGATGGGCCCGCGTCCCATTAGCTGGTTGGTGAGGTAAAGGCTCACCAAGGCAACGATGGGTATCCGGCCTGAGAGGGTGAACGGACACATTGGGACTGAGATACGGCCCAAACTCCTACGGGAGGCAGCAGCTAAGAATCTTCCGCAATGGACGAAAGTCTGACGGAGCGACGCCGTGTGAATGAAGAAGGCCGAAAGGTTGTAAAATTCTTTTGCAGATGAAGAATAATCATAGGAGGGAATGCCTGTGAGATGACGGTAATCATGCGAATAAGCCCCGGCTAATTA
>GV2UCFN02HJMLW
GGTGAGTAACGCGTGGGTGACCTACCCTGAAGATGGGGATAGCTAGTAGAAATATTAGATAATACCGAATGTGCTCATTTACATAAAGGTAAATGAGGAAAGGAGCTACGGCTCCGCTTCAGGATGGGCCCGCGTCCCATTAGCTGGTTGGTGAGGTAAAGGCTCACCAAGGCAACGATGGGTATCCGGCCTGAGAGGGTGAACGGACACATTGGGACTGAGATACGGCCCAAACTCCTACGGGAGGCAGCAGCTAAGAATCTTCCGCAATGGACGAAAGTCTGACGGAGCGACGCCGTGTGAATGAAGAAGGCCGAAAGGTTGTAAAATTCTTTTGCAGATGAAGAATAATCATAGGAGGGAATGCCTGTGAGATGACGGTAATCATGCGAATAAGCCCCGGCTAATTA
>GV2UCFN02FUQFN
GGTGAGTAACGCGTGGGTGACCTACCCTGAAGATGGGGATAGCTAGTAGAAATATTAGATAATACCGAATGTGCTCATTTACATAAAGGTAAATGAGGAAAGGAGCTACGGCTCCGCTTCAGGATGGGCCCGCGTCCCATTAGCTGGTTGGTGAGGTAAAGGCTCACCAAGGCAACGATGGGTATCCGGCCTGAGAGGGTGAACGGACACATTGGGACTGAGATACGGCCCAAACTCCTACGGGAGGCAGCAGCTAAGAATCTTCCGCAATGGACGAAAGTCTGACGGAGCGACGCCGTGTGAATGAAGAAGGCCGAAAGGTTGTAAAATTCTTTTGCAGATGAAGAATAATCATAGGAGGGAATGCCTGTGAGATGACGGTAATCATGCGAATAAGCCCCGGCTAATTA
>GV2UCFN02H6QSM
GGTGAGTAACGCGTGGGTGACCTACCCTGAAGATGGGGATAGCTAGTAGAAATATTAGATAATACCGAATGTGCTCATTTACATAAAGGTAAATGAGGAAAGGAGCTACGGCTCCGCTTCAGGATGGGCCCGCGTCCCATTAGCTGGTTGGTGAGGTAAAGGCTCACCAAGGCAACGATGGGTATCCGGCCTGAGAGGGTGAACGGACACATTGGGACTGAGATACGGCCCAAACTCCTACGGGAGGCAGCAGCTAAGAATCTTCCGCAATGGACGAAAGTCTGACGGAGCGACGCCGTGTGAATGAAGAAGGCCGAAAGGTTGTAAAATTCTTTTGCAGATGAAGAATAATCATAGGAGGGAATGCCTGTGAGATGACGGTAATCATGCGAATAAGCCCCGGCTAATTA
>GV2UCFN02G7U9C
GGTGAGTAACGCGTGGGTGACCTACCCTGAAGATGGGGATAGCTAGTAGAAATATTAGATAATACCGAATGTGCTCATTTACATAAAGGTAAATGAGGAAAGGAGCTACGGCTCCGCTTCAGGATGGGCCCGCGTCCCATTAGCTGGTTGGTGAGGTAAAGGCTCACCAAGGCAACGATGGGTATCCGGCCTGAGAGGGTGAACGGACACATTGGGACTGAGATACGGCCCAAACTCCTACGGGAGGCAGCAGCTAAGAATCTTCCGCAATGGACGAAAGTCTGACGGAGCGACGCCGTGTGAATGAAGAAGGCCGAAAGGTTGTAAAATTCTTTTGCAGATGAAGAATAATCATAGGAGGGAATGCCTGTGAGATGACGGTAATCATGCGAATAAGCCCCGGCTAATTA
>GV2UCFN02I7ZBA
GGTGAGTAACGCGTGGGTGACCTACCCTGAAGATGGGGATAGCTAGTAGAAATATTAGATAATACCGAATGTGCTCATTTACATAAAGGTAAATGAGGAAAGGAGCTACGGCTCCGCTTCAGGATGGGCCCGCGTCCCATTAGCTGGTTGGTGAGGTAAAGGCTCACCAAGGCAACGATGGGTATCCGGCCTGAGAGGGTGAACGGACACATTGGGACTGAGATACGGCCCAAACTCCTACGGGAGGCAGCAGCTAAGAATCTTCCGCAATGGACGAAAGTCTGACGGAGCGACGCCGTGTGAATGAAGAAGGCCGAAAGGTTGTAAAATTCTTTTGCAGATGAAGAATAATCATAGGAGGGAATGCCTGTGAGATGACGGTAATCATGCGAATAAGCCCCGGCTAATTA
>GV2UCFN02IIHV5
GGTGAGTAACGCGTGGGTGACCTACCCTGAAGATGGGGATAGCTAGTAGAAATATTAGATAATACCGAATGTGCTCATTTACATAAAGGTAAATGAGGAAAGGAGCTACGGCTCCGCTTCAGGATGGGCCCGCGTCCCATTAGCTGGTTGGTGAGGTAAAGGCTCACCAAGGCAACGATGGGTATCCGGCCTGAGAGGGTGAACGGACACATTGGGACTGAGATACGGCCCAAACTCCTACGGGAGGCAGCAGCTAAGAATCTTCCGCAATGGACGAAAGTCTGACGGAGCGACGCCGTGTGAATGAAGAAGGCCGAAAGGTTGTAAAATTCTTTTGCAGATGAAGAATAATCATAGGAGGGAATGCCTGTGAGATGACGGTAATCATGCGAATAAGCCCCGGCTAATTA
>GV2UCFN02HK319
GGTGAGTAACGCGTGGGTGACCTACCCTGAAGATGGGGATAGCTAGTAGAAATATTAGATAATACCGAATGTGCTCATTTACATAAAGGTAAATGAGGAAAGGAGCTACGGCTCCGCTTCAGGATGGGCCCGCGTCCCATTAGCTGGTTGGTGAGGTAAAGGCTCACCAAGGCAACGATGGGTATCCGGCCTGAGAGGGTGAACGGACACATTGGGACTGAGATACGGCCCAAACTCCTACGGGAGGCAGCAGCTAAGAATCTTCCGCAATGGACGAAAGTCTGACGGAGCGACGCCGTGTGAATGAAGAAGGCCGAAAGGTTGTAAAATTCTTTTGCAGATGAAGAATAATCATAGGAGGGAATGCCTGTGAGATGACGGTAATCATGCGAATAAGCCCCGGCTAATTA
>GV2UCFN02GS1LO
GGTGAGTAACGCGTGGGTGACCTACCCTGAAGATGGGGATAGCTAGTAGAAATATTAGATAATACCGAATGTGCTCATTTACATAAAGGTAAATGAGGAAAGGAGCTACGGCTCCGCTTCAGGATGGGCCCGCGTCCCATTAGCTGGTTGGTGAGGTAAAGGCTCACCAAGGCAACGATGGGTATCCGGCCTGAGAGGGTGAACGGACACATTGGGACTGAGATACGGCCCAAACTCCTACGGGAGGCAGCAGCTAAGAATCTTCCGCAATGGACGAAAGTCTGACGGAGCGACGCCGTGTGAATGAAGAAGGCCGAAAGGTTGTAAAATTCTTTTGCAGATGAAGAATAATCATAGGAGGGAATGCCTGTGAGATGACGGTAATCATGCGAATAAGCCCCGGCTAATTA
>GV2UCFN02ITW8Z
GGTGAGTAACGCGTGGGTGACCTACCCTGAAGATGGGGATAGCTAGTAGAAATATTAGATAATACCGAATGTGCTCATTTACATAAAGGTAAATGAGGAAAGGAGCTACGGCTCCGCTTCAGGATGGGCCCGCGTCCCATTAGCTGGTTGGTGAGGTAAAGGCTCACCAAGGCAACGATGGGTATCCGGCCTGAGAGGGTGAACGGACACATTGGGACTGAGATACGGCCCAAACTCCTACGGGAGGCAGCAGCTAAGAATCTTCCGCAATGGACGAAAGTCTGACGGAGCGACGCCGTGTGAATGAAGAAGGCCGAAAGGTTGTAAAATTCTTTTGCAGATGAAGAATAATCATAGGAGGGAATGCCTGTGAGATGACGGTAATCATGCGAATAAGCCCCGGCTAATTA
>GV2UCFN02FXSIA
GGTGAGTAACGCGTGGGTGACCTACCCTGAAGATGGGGATAGCTAGTAGAAATATTAGATAATACCGAATGTGCTCATTTACATAAAGGTAAATGAGGAAAGGAGCTACGGCTCCGCTTCAGGATGGGCCCGCGTCCCATTAGCTGGTTGGTGAGGTAAAGGCTCACCAAGGCAACGATGGGTATCCGGCCTGAGAGGGTGAACGGACACATTGGGACTGAGATACGGCCCAAACTCCTACGGGAGGCAGCAGCTAAGAATCTTCCGCAATGGACGAAAGTCTGACGGAGCGACGCCGTGTGAATGAAGAAGGCCGAAAGGTTGTAAAATTCTTTTGCAGATGAAGAATAATCATAGGAGGGAATGCCTGTGAGATGACGGTAATCATGCGAATAAGCCCCGGCTAATTA
>GV2UCFN02ICMJN
GGTGAGTAACGCGTGGGTGACCTACCCTGAAGATGGGGATAGCTAGTAGAAATATTAGATAATACCGAATGTGCTCATTTACATAAAGGTAAATGAGGAAAGGAGCTACGGCTCCGCTTCAGGATGGGCCCGCGTCCCATTAGCTGGTTGGTGAGGTAAAGGCTCACCAAGGCAACGATGGGTATCCGGCCTGAGAGGGTGAACGGACACATTGGGACTGAGATACGGCCCAAACTCCTACGGGAGGCAGCAGCTAAGAATCTTCCGCAATGGACGAAAGTCTGACGGAGCGACGCCGTGTGAATGAAGAAGGCCGAAAGGTTGTAAAATTCTTTTGCAGATGAAGAATAATCATAGGAGGGAATGCCTGTGAGATGACGGTAATCATGCGAATAAGCCCCGGCTAATTA
>GV2UCFN02IX1JL
GGTGAGTAACGCGTGGGTGACCTACCCTGAAGATGGGGATAGCTAGTAGAAATATTAGATAATACCGAATGTGCTCATTTACATAAAGGTAAATGAGGAAAGGAGCTACGGCTCCGCTTCAGGATGGGCCCGCGTCCCATTAGCTGGTTGGTGAGGTAAAGGCTCACCAAGGCAACGATGGGTATCCGGCCTGAGAGGGTGAACGGACACATTGGGACTGAGATACGGCCCAAACTCCTACGGGAGGCAGCAGCTAAGAATCTTCCGCAATGGACGAAAGTCTGACGGAGCGACGCCGTGTGAATGAAGAAGGCCGAAAGGTTGTAAAATTCTTTTGCAGATGAAGAATAATCATAGGAGGGAATGCCTGTGAGATGACGGTAATCATGCGAATAAGCCCCGGCTAATTA
>GV2UCFN02IHVXY
GGTGAGTAACGCGTGGGTGACCTACCCTGAAGATGGGGATAGCTAGTAGAAATATTAGATAATACCGAATGTGCTCATTTACATAAAGGTAAATGAGGAAAGGAGCTACGGCTCCGCTTCAGGATGGGCCCGCGTCCCATTAGCTGGTTGGTGAGGTAAAGGCTCACCAAGGCAACGATGGGTATCCGGCCTGAGAGGGTGAACGGACACATTGGGACTGAGATACGGCCCAAACTCCTACGGGAGGCAGCAGCTAAGAATCTTCCGCAATGGACGAAAGTCTGACGGAGCGACGCCGTGTGAATGAAGAAGGCCGAAAGGTTGTAAAATTCTTTTGCAGATGAAGAATAATCATAGGAGGGAATGCCTGTGAGATGACGGTAATCATGCGAATAAGCCCCGGCTAATTA
>GV2UCFN02GY6LJ
GGTGAGTAACGCGTGGGTGACCTACCCTGAAGATGGGGATAGCTAGTAGAAATATTAGATAATACCGAATGTGCTCATTTACATAAAGGTAAATGAGGAAAGGAGCTACGGCTCCGCTTCAGGATGGGCCCGCGTCCCATTAGCTGGTTGGTGAGGTAAAGGCTCACCAAGGCAACGATGGGTATCCGGCCTGAGAGGGTGAACGGACACATTGGGACTGAGATACGGCCCAAACTCCTACGGGAGGCAGCAGCTAAGAATCTTCCGCAATGGACGAAAGTCTGACGGAGCGACGCCGTGTGAATGAAGAAGGCCGAAAGGTTGTAAAATTCTTTTGCAGATGAAGAATAATCATAGGAGGGAATGCCTGTGAGATGACGGTAATCATGCGAATAAGCCCCGGCTAATTA
>G35JFLI02HZW69
GGTGAGTAACGCGTGGGTGACCTGCCCTGAAGATGGGGATAGCTAGTAGAATATTAGATAATACCGAATAAGCTCATTTACATAAAGGTGAATGAGGAAAGGAGCTACGGCTCCGCTTCAGGATGGGCCCGCGTCCCATTAGCTAGTTGGTGAGGTAAAGGCCCACCAAGGCAACGATGGGGTATCCGGCCTGAGAGGGTGAACGGACACATTGGGACTGAGATACGGCCCAAACTCCTACGGGAGGCAGCAGCTAAGAATCTTCCGCAATGGACGAAAGTCTGACGGAGCGACGCCGTGTGAATGAAGAAGGCCGAAAGGTTGTAAAATTCTTTTGCAGATGAAGAATAAACATAGGAGGGAATGCCTGTGAGATGACGGTAATCATGCGAATAAGCCCCGGCTAATTA
>G35JFLI02IY89O
GGTGAGTAACGCGTGGGTGACCTGCCCTGAAGATGGGGATAGCTAGTAGAATATTAGATAATACCGAATAAGCTCATTTACATAAAGGTGAATGAGGAAAGGAGCTACGGCTCCGCTTCAGGATGGGCCCGCGTCCCATTAGCTAGTTGGTGAGGTAAAGGCCCACCAAGGCAACGATGGGGTATCCGGCCTGAGAGGGTGAACGGACACATTGGGACTGAGATACGGCCCAAACTCCTACGGGAGGCAGCAGCTAAGAATCTTCCGCAATGGACGAAAGTCTGACGGAGCGACGCCGTGTGAATGAAGAAGGCCGAAAGGTTGTAAAATTCTTTTGCAGATGAAGAATAAACATAGGAGGGAATGCCTGTGAGATGACGGTAATCATGCGAATAAGCCCCGGCTAATTA
>G35JFLI02IA3RR
GGTGAGTAACGCGTGGGTGACCTGCCCTGAAGATGGGGATAGCTAGTAGAATATTAGATAATACCGAATAAGCTCATTTACATAAAGGTGAATGAGGAAAGGAGCTACGGCTCCGCTTCAGGATGGGCCCGCGTCCCATTAGCTAGTTGGTGAGGTAAAGGCCCACCAAGGCAACGATGGGGTATCCGGCCTGAGAGGGTGAACGGACACATTGGGACTGAGATACGGCCCAAACTCCTACGGGAGGCAGCAGCTAAGAATCTTCCGCAATGGACGAAAGTCTGACGGAGCGACGCCGTGTGAATGAAGAAGGCCGAAAGGTTGTAAAATTCTTTTGCAGATGAAGAATAAACATAGGAGGGAATGCCTGTGAGATGACGGTAATCATGCGAATAAGCCCCGGCTAATTA
>GV2UCFN02FH7RI
GGTGAGTAACGCGTGGGTGACCTGCCCTGAAGATGGGGATAGCTAGTAGAAATATTAGATAATACCGAATAAGCTCATTTACATAAAGGTGAATGAGGAAAGGAGCTACGGCTCCGCTTCAGGATGGGCCCGCGTCCCATTAGCTAGTTGGTGAGGTAAAGGCCCACCAAGGCAACGATGGGTATCCGGCCTGAGAGGGTGAACGGACACATTGGGACTGAGATACGGCCCAAACTCCTACGGGAGGCAGCAGCTAAGAATCTTCCGCAATGGACGAAAGTCTGACGGAGCGACGCCGTGTGAATGAAGAAGGCCGAAAGGTTGTAAAATTCTTTTGCAGATGAAGAATAAACATAGGAGGGAATGCCTGTGAGATGACGGTAATCATGCGAATAAGCCCCGGCTAATTA
>GV2UCFN02JYEES
GGTGAGTAACGCGTGGGTGACCTGCCCTGAAGATGGGGATAGCTAGTAGAAATATTAGATAATACCGAATAAGCTCATTTACATAAAGGTAGATGAGGAAAGGAGCTATGGCTCCGCTTTAGGATGGGCCCGCGTCCCATTAGCTAGTTGGTGAGGTAAAGGCTCACCAAGGCAACGATGGGTATCCGGCCTGAGAGGGTGAACGGACACATTGGGACTGAGATACGGCCCAAACTCCTACGGGAGGCAGCAGCTAAGAATCTTCCGCAATGGACGAAAGTCTGACGGAGCGACGCCGTGTGAATGAAGAAGGCCGAAAGGTTGTAAAATTCTTTTGCAGATGAAGAATAAACATAGGAGGGAATGCCTGTGAGATGACGGTAATCATGCGAATAAGCCCCGGCTAATTA
>GV2UCFN02I5RNE
GGTGAGTAACGCGTGGGTGACCTGCCCTGAAGATGGGGATAGCTAGTAGAAATATTAGATAATACCGAATAAGCTCATTTACATAAAGGTAGATGAGGAAAGGAGCTATGGCTCCGCTTTAGGATGGGCCCGCGTCCCATTAGCTAGTTGGTGAGGTAAAGGCTCACCAAGGCAACGATGGGTATCCGGCCTGAGAGGGTGAACGGACACATTGGGACTGAGATACGGCCCAAACTCCTACGGGAGGCAGCAGCTAAGAATCTTCCGCAATGGACGAAAGTCTGACGGAGCGACGCCGTGTGAATGAAGAAGGCCGAAAGGTTGTAAAATTCTTTTGCAGATGAAGAATAAACATAGGAGGGAATGCCTGTGAGATGACGGTAATCATGCGAATAAGCCCCGGCTAATTA
>GV2UCFN02GL8LT
GGTGAGTAACGCGTGGGTGACCTGCCCTGAAGATGGGGATAGCTAGTAGAAATATTAGATAATACCGAATAAGCTCATTTACATAAAGGTAGATGAGGAAAGGAGCTATGGCTCCGCTTTAGGATGGGCCCGCGTCCCATTAGCTAGTTGGTGAGGTAAAGGCTCACCAAGGCAACGATGGGTATCCGGCCTGAGAGGGTGAACGGACACATTGGGACTGAGATACGGCCCAAACTCCTACGGGAGGCAGCAGCTAAGAATCTTCCGCAATGGACGAAAGTCTGACGGAGCGACGCCGTGTGAATGAAGAAGGCCGAAAGGTTGTAAAATTCTTTTGCAGATGAAGAATAAACATAGGAGGGAATGCCTGTGAGATGACGGTAATCATGCGAATAAGCCCCGGCTAATTA
>GV2UCFN02H5NFY
GGTGAGTAACGCGTGGGTGACCTGCCCTGAAGATGGGGATAGCTAGTAGAAATATTAGATAATACCGAATAAGCTCATTTACATAAAGGTAGATGAGGAAAGGAGCTATGGCTCCGCTTTAGGATGGGCCCGCGTCCCATTAGCTAGTTGGTGAGGTAAAGGCTCACCAAGGCAACGATGGGTATCCGGCCTGAGAGGGTGAACGGACACATTGGGACTGAGATACGGCCCAAACTCCTACGGGAGGCAGCAGCTAAGAATCTTCCGCAATGGACGAAAGTCTGACGGAGCGACGCCGTGTGAATGAAGAAGGCCGAAAGGTTGTAAAATTCTTTTGCAGATGAAGAATAAACATAGGAGGGAATGCCTGTGAGATGACGGTAATCATGCGAATAAGCCCCGGCTAATTA
>GV2UCFN02HLH78
GGTGAGTAACGCGTGGGTGACCTGCCCTGAAGATGGGGATAGCTAGTAGAAATATTAGATAATACCGAATAAGCTCATTTACATAAAGGTAGATGAGGAAAGGAGCTATGGCTCCGCTTTAGGATGGGCCCGCGTCCCATTAGCTAGTTGGTGAGGTAAAGGCTCACCAAGGCAACGATGGGTATCCGGCCTGAGAGGGTGAACGGACACATTGGGACTGAGATACGGCCCAAACTCCTACGGGAGGCAGCAGCTAAGAATCTTCCGCAATGGACGAAAGTCTGACGGAGCGACGCCGTGTGAATGAAGAAGGCCGAAAGGTTGTAAAATTCTTTTGCAGATGAAGAATAAACATAGGAGGGAATGCCTGTGAGATGACGGTAATCATGCGAATAAGCCCCGGCTAATTA
>GV2UCFN02H7KSE
GGTGAGTAACGCGTGGGTGACCTGCCCTGAAGATGGGGATAGCTAGTAGAAATATTAGATAATACCGAATAAGCTCATTTACATAAAGGTAGATGAGGAAAGGAGCTATGGCTCCGCTTTAGGATGGGCCCGCGTCCCATTAGCTAGTTGGTGAGGTAAAGGCTCACCAAGGCAACGATGGGTATCCGGCCTGAGAGGGTGAACGGACACATTGGGACTGAGATACGGCCCAAACTCCTACGGGAGGCAGCAGCTAAGAATCTTCCGCAATGGACGAAAGTCTGACGGAGCGACGCCGTGTGAATGAAGAAGGCCGAAAGGTTGTAAAATTCTTTTGCAGATGAAGAATAAACATAGGAGGGAATGCCTGTGAGATGACGGTAATCATGCGAATAAGCCCCGGCTAATTA
>GV2UCFN02JILXW
GGTGAGTAACGCGTGGGTGACCTGCCCTGAAGATGGGGATAGCTAGTAGAAATATTAGATAATACCGAATAAGCTCATTTACATAAAGGTAGATGAGGAAAGGAGCTATGGCTCCGCTTTAGGATGGGCCCGCGTCCCATTAGCTAGTTGGTGAGGTAAAGGCTCACCAAGGCAACGATGGGTATCCGGCCTGAGAGGGTGAACGGACACATTGGGACTGAGATACGGCCCAAACTCCTACGGGAGGCAGCAGCTAAGAATCTTCCGCAATGGACGAAAGTCTGACGGAGCGACGCCGTGTGAATGAAGAAGGCCGAAAGGTTGTAAAATTCTTTTGCAGATGAAGAATAAACATAGGAGGGAATGCCTGTGAGATGACGGTAATCATGCGAATAAGCCCCGGCTAATTA
>GV2UCFN02HO9ID
GGTGAGTAACGCGTGGGTGACCTGCCCTGAAGATGGGGATAGCTAGTAGAAATATTAGATAATACCGAATAAGCTCATTTACATAAAGGTAGATGAGGAAAGGAGCTATGGCTCCGCTTTAGGATGGGCCCGCGTCCCATTAGCTAGTTGGTGAGGTAAAGGCTCACCAAGGCAACGATGGGTATCCGGCCTGAGAGGGTGAACGGACACATTGGGACTGAGATACGGCCCAAACTCCTACGGGAGGCAGCAGCTAAGAATCTTCCGCAATGGACGAAAGTCTGACGGAGCGACGCCGTGTGAATGAAGAAGGCCGAAAGGTTGTAAAATTCTTTTGCAGATGAAGAATAAACATAGGAGGGAATGCCTGTGAGATGACGGTAATCATGCGAATAAGCCCCGGCTAATTA
>GV2UCFN02GL4JZ
GGTGAGTAACGCGTGGGTGACCTGCCCTGAAGATGGGGATAGCTAGTAGAAATATTAGATAATACCGAATAAGCTCATTTACATAAAGGTAGATGAGGAAAGGAGCTATGGCTCCGCTTTAGGATGGGCCCGCGTCCCATTAGCTAGTTGGTGAGGTAAAGGCTCACCAAGGCAACGATGGGTATCCGGCCTGAGAGGGTGAACGGACACATTGGGACTGAGATACGGCCCAAACTCCTACGGGAGGCAGCAGCTAAGAATCTTCCGCAATGGACGAAAGTCTGACGGAGCGACGCCGTGTGAATGAAGAAGGCCGAAAGGTTGTAAAATTCTTTTGCAGATGAAGAATAAACATAGGAGGGAATGCCTGTGAGATGACGGTAATCATGCGAATAAGCCCCGGCTAATTA
>GV2UCFN02GP4XO
GGTGAGTAACGCGTGGGTGACCTGCCCTGAAGATGGGGATAGCTAGTAGAAATATTAGATAATACCGAATAAGCTCATTTACATAAAGGTAGATGAGGAAAGGAGCTATGGCTCCGCTTTAGGATGGGCCCGCGTCCCATTAGCTAGTTGGTGAGGTAAAGGCTCACCAAGGCAACGATGGGTATCCGGCCTGAGAGGGTGAACGGACACATTGGGACTGAGATACGGCCCAAACTCCTACGGGAGGCAGCAGCTAAGAATCTTCCGCAATGGACGAAAGTCTGACGGAGCGACGCCGTGTGAATGAAGAAGGCCGAAAGGTTGTAAAATTCTTTTGCAGATGAAGAATAAACATAGGAGGGAATGCCTGTGAGATGACGGTAATCATGCGAATAAGCCCCGGCTAATTA
>GV2UCFN02GWVCH
GGTGAGTAACGCGTGGGTGACCTGCCCTGAAGATGGGGATAGCTAGTAGAAATATTAGATAATACCGAATAAGCTCATTTACATAAAGGTAGATGAGGAAAGGAGCTATGGCTCCGCTTTAGGATGGGCCCGCGTCCCATTAGCTAGTTGGTGAGGTAAAGGCTCACCAAGGCAACGATGGGTATCCGGCCTGAGAGGGTGAACGGACACATTGGGACTGAGATACGGCCCAAACTCCTACGGGAGGCAGCAGCTAAGAATCTTCCGCAATGGACGAAAGTCTGACGGAGCGACGCCGTGTGAATGAAGAAGGCCGAAAGGTTGTAAAATTCTTTTGCAGATGAAGAATAAACATAGGAGGGAATGCCTGTGAGATGACGGTAATCATGCGAATAAGCCCCGGCTAATTA
>GV2UCFN02JHPNE
GGTGAGTAACGCGTGGGTGACCTGCCCTGAAGATGGGGATAGCTAGTAGAAATATTAGATAATACCGAATAAGCTCATTTACATAAAGGTAGATGAGGAAAGGAGCTATGGCTCCGCTTTAGGATGGGCCCGCGTCCCATTAGCTAGTTGGTGAGGTAAAGGCTCACCAAGGCAACGATGGGTATCCGGCCTGAGAGGGTGAACGGACACATTGGGACTGAGATACGGCCCAAACTCCTACGGGAGGCAGCAGCTAAGAATCTTCCGCAATGGACGAAAGTCTGACGGAGCGACGCCGTGTGAATGAAGAAGGCCGAAAGGTTGTAAAATTCTTTTGCAGATGAAGAATAAACATAGGAGGGAATGCCTGTGAGATGACGGTAATCATGCGAATAAGCCCCGGCTAATTA
>GV2UCFN02HDS8L
GGTGAGTAACGCGTGGGTGACCTGCCCTGAAGATGGGGATAGCTAGTAGAAATATTAGATAATACCGAATAAGCTCATTTACATAAAGGTAGATGAGGAAAGGAGCTATGGCTCCGCTTTAGGATGGGCCCGCGTCCCATTAGCTAGTTGGTGAGGTAAAGGCTCACCAAGGCAACGATGGGTATCCGGCCTGAGAGGGTGAACGGACACATTGGGACTGAGATACGGCCCAAACTCCTACGGGAGGCAGCAGCTAAGAATCTTCCGCAATGGACGAAAGTCTGACGGAGCGACGCCGTGTGAATGAAGAAGGCCGAAAGGTTGTAAAATTCTTTTGCAGATGAAGAATAAACATAGGAGGGAATGCCTGTGAGATGACGGTAATCATGCGAATAAGCCCCGGCTAATTA
>GV2UCFN02IXEC9
GGTGAGTAACGCGTGGGTGACCTGCCCTGAAGATGGGGATAGCTAGTAGAAATATTAGATAATACCGAATAAGCTCATTTACATAAAGGTAGATGAGGAAAGGAGCTATGGCTCCGCTTTAGGATGGGCCCGCGTCCCATTAGCTAGTTGGTGAGGTAAAGGCTCACCAAGGCAACGATGGGTATCCGGCCTGAGAGGGTGAACGGACACATTGGGACTGAGATACGGCCCAAACTCCTACGGGAGGCAGCAGCTAAGAATCTTCCGCAATGGACGAAAGTCTGACGGAGCGACGCCGTGTGAATGAAGAAGGCCGAAAGGTTGTAAAATTCTTTTGCAGATGAAGAATAAACATAGGAGGGAATGCCTGTGAGATGACGGTAATCATGCGAATAAGCCCCGGCTAATTA
>GV2UCFN02ITL6Q
GGTGAGTAACGCGTGGGTGACCTGCCCTGAAGATGGGGATAGCTAGTAGAAATATTAGATAATACCGAATAAGCTCATTTACATAAAGGTAGATGAGGAAAGGAGCTATGGCTCCGCTTTAGGATGGGCCCGCGTCCCATTAGCTAGTTGGTGAGGTAAAGGCTCACCAAGGCAACGATGGGTATCCGGCCTGAGAGGGTGAACGGACACATTGGGACTGAGATACGGCCCAAACTCCTACGGGAGGCAGCAGCTAAGAATCTTCCGCAATGGACGAAAGTCTGACGGAGCGACGCCGTGTGAATGAAGAAGGCCGAAAGGTTGTAAAATTCTTTTGCAGATGAAGAATAAACATAGGAGGGAATGCCTGTGAGATGACGGTAATCATGCGAATAAGCCCCGGCTAATTA
>GV2UCFN02IZAWR
GGTGAGTAACGCGTGGGTGACCTGCCCTGAAGATGGGGATAGCTAGTAGAAATATTAGATAATACCGAATAAGCTCATTTACATAAAGGTAGATGAGGAAAGGAGCTATGGCTCCGCTTTAGGATGGGCCCGCGTCCCATTAGCTAGTTGGTGAGGTAAAGGCTCACCAAGGCAACGATGGGTATCCGGCCTGAGAGGGTGAACGGACACATTGGGACTGAGATACGGCCCAAACTCCTACGGGAGGCAGCAGCTAAGAATCTTCCGCAATGGACGAAAGTCTGACGGAGCGACGCCGTGTGAATGAAGAAGGCCGAAAGGTTGTAAAATTCTTTTGCAGATGAAGAATAAACATAGGAGGGAATGCCTGTGAGATGACGGTAATCATGCGAATAAGCCCCGGCTAATTA
>GV2UCFN02FX2OW
GGTGAGTAACGCGTGGGTGACCTGCCCTGAAGATGGGGATAGCTAGTAGAAATATTAGATAATACCGAATAAGCTCATTTACATAAAGGTAGATGAGGAAAGGAGCTATGGCTCCGCTTTAGGATGGGCCCGCGTCCCATTAGCTAGTTGGTGAGGTAAAGGCTCACCAAGGCAACGATGGGTATCCGGCCTGAGAGGGTGAACGGACACATTGGGACTGAGATACGGCCCAAACTCCTACGGGAGGCAGCAGCTAAGAATCTTCCGCAATGGACGAAAGTCTGACGGAGCGACGCCGTGTGAATGAAGAAGGCCGAAAGGTTGTAAAATTCTTTTGCAGATGAAGAATAAACATAGGAGGGAATGCCTGTGAGATGACGGTAATCATGCGAATAAGCCCCGGCTAATTA
>GV2UCFN02I9TCT
GGTGAGTAACGCGTGGGTGACCTGCCCTGAAGATGGGGATAGCTAGTAGAAATATTAGATAATACCGAATAAGCTCATTTACATAAAGGTAGATGAGGAAAGGAGCTATGGCTCCGCTTTAGGATGGGCCCGCGTCCCATTAGCTAGTTGGTGAGGTAAAGGCTCACCAAGGCAACGATGGGTATCCGGCCTGAGAGGGTGAACGGACACATTGGGACTGAGATACGGCCCAAACTCCTACGGGAGGCAGCAGCTAAGAATCTTCCGCAATGGACGAAAGTCTGACGGAGCGACGCCGTGTGAATGAAGAAGGCCGAAAGGTTGTAAAATTCTTTTGCAGATGAAGAATAAACATAGGAGGGAATGCCTGTGAGATGACGGTAATCATGCGAATAAGCCCCGGCTAATTA
>GV2UCFN02HI5XR
GGTGAGTAACGCGTGGGTGACCTGCCCTGAAGATGGGGATAGCTAGTAGAAATATTAGATAATACCGAATAAGCTCATTTACATAAAGGTAGATGAGGAAAGGAGCTATGGCTCCGCTTTAGGATGGGCCCGCGTCCCATTAGCTAGTTGGTGAGGTAAAGGCTCACCAAGGCAACGATGGGTATCCGGCCTGAGAGGGTGAACGGACACATTGGGACTGAGATACGGCCCAAACTCCTACGGGAGGCAGCAGCTAAGAATCTTCCGCAATGGACGAAAGTCTGACGGAGCGACGCCGTGTGAATGAAGAAGGCCGAAAGGTTGTAAAATTCTTTTGCAGATGAAGAATAAACATAGGAGGGAATGCCTGTGAGATGACGGTAATCATGCGAATAAGCCCCGGCTAATTA
>GV2UCFN02FNOE8
GGTGAGTAACGCGTGGGTGACCTGCCCTGAAGATGGGGATAGCTAGTAGAAATATTAGATAATACCGAATAAGCTCATTTACATAAAGGTAGATGAGGAAAGGAGCTATGGCTCCGCTTTAGGATGGGCCCGCGTCCCATTAGCTAGTTGGTGAGGTAAAGGCTCACCAAGGCAACGATGGGTATCCGGCCTGAGAGGGTGAACGGACACATTGGGACTGAGATACGGCCCAAACTCCTACGGGAGGCAGCAGCTAAGAATCTTCCGCAATGGACGAAAGTCTGACGGAGCGACGCCGTGTGAATGAAGAAGGCCGAAAGGTTGTAAAATTCTTTTGCAGATGAAGAATAAACATAGGAGGGAATGCCTGTGAGATGACGGTAATCATGCGAATAAGCCCCGGCTAATTA
>GV2UCFN02HXRH8
GGTGAGTAACGCGTGGGTGACCTGCCCTGAAGATGGGGATAGCTAGTAGAAATATTAGATAATACCGAATAAGCTCATTTACATAAAGGTAGATGAGGAAAGGAGCTATGGCTCCGCTTTAGGATGGGCCCGCGTCCCATTAGCTAGTTGGTGAGGTAAAGGCTCACCAAGGCAACGATGGGTATCCGGCCTGAGAGGGTGAACGGACACATTGGGACTGAGATACGGCCCAAACTCCTACGGGAGGCAGCAGCTAAGAATCTTCCGCAATGGACGAAAGTCTGACGGAGCGACGCCGTGTGAATGAAGAAGGCCGAAAGGTTGTAAAATTCTTTTGCAGATGAAGAATAAACATAGGAGGGAATGCCTGTGAGATGACGGTAATCATGCGAATAAGCCCCGGCTAATTA
>GV2UCFN02J1REL
GGTGAGTAACGCGTGGGTGACCTGCCCTGAAGATGGGGATAGCTAGTAGAAATATTAGATAATACCGAATAAGCTCATTTACATAAAGGTAGATGAGGAAAGGAGCTATGGCTCCGCTTTAGGATGGGCCCGCGTCCCATTAGCTAGTTGGTGAGGTAAAGGCTCACCAAGGCAACGATGGGTATCCGGCCTGAGAGGGTGAACGGACACATTGGGACTGAGATACGGCCCAAACTCCTACGGGAGGCAGCAGCTAAGAATCTTCCGCAATGGACGAAAGTCTGACGGAGCGACGCCGTGTGAATGAAGAAGGCCGAAAGGTTGTAAAATTCTTTTGCAGATGAAGAATAAACATAGGAGGGAATGCCTGTGAGATGACGGTAATCATGCGAATAAGCCCCGGCTAATTA
>GV2UCFN02IIZHB
GGTGAGTAACGCGTGGGTGACCTGCCCTGAAGATGGGGATAGCTAGTAGAAATATTAGATAATACCGAATAAGCTCATTTACATAAAGGTAGATGAGGAAAGGAGCTATGGCTCCGCTTTAGGATGGGCCCGCGTCCCATTAGCTAGTTGGTGAGGTAAAGGCTCACCAAGGCAACGATGGGTATCCGGCCTGAGAGGGTGAACGGACACATTGGGACTGAGATACGGCCCAAACTCCTACGGGAGGCAGCAGCTAAGAATCTTCCGCAATGGACGAAAGTCTGACGGAGCGACGCCGTGTGAATGAAGAAGGCCGAAAGGTTGTAAAATTCTTTTGCAGATGAAGAATAAACATAGGAGGGAATGCCTGTGAGATGACGGTAATCATGCGAATAAGCCCCGGCTAATTA
>G35JFLI02IM0EB
GGTGAGGAACACGTGGGTGACCTGCCCTGAAGATGGGGATAGCTAGTAGAAATATTAGATAATACCGAATGTGCTCATTTACATAAAGGTGAATGAGGAAAGGAGCTACGGCTCCGCTTCAGGATGGGCCCGCGTCCCATTAGCTAGTTGGTGAGGTAAAGGCTCACCAAGGCAACGATGGGTATCCGGCCTGAGAGGGTGAACGGACACATTGGGACTGAGATACGGCCCAAACTCCTACGGGAGGCAGCAGCTAAGAATCTTCCGCAATGGACGAAAGTCTGACGGAGCGACGCCGTGTGAATGAAGAAGGCCGAAAGGTTGTAAAATTCTTTTGCAGATGAAGAATAAGGAGAAGAGGGAATGCTTCTCTGATGACGGTAATCATGCGAATAAGGGGCGGCTAATTA
>G3BZQ8102FVS20
GGTGAGTAACGCGTGGTGACTGCCTGAAGATGGGGATAGCTAGTAGAAATATTAGATAATACCGAATGTGCTCATTTACATAAAGGTAAATGAGGAAAGGAGCTACGGCTCCGCTTCAGGATGGGCCCGCGTCCCATTAGCTGGTTGGTGAGGTAAAGGCTCACCAAGGCAACGATGGGTATCCGGCCTGAGAGGGTGAACGGACACATTGGGACTGAGATACGGCCCAAACTCCTACGGGAGGCAGCAGCTAAGAATCTTCCGCAATGGACGAAAGTCTGACGGAGCGACGCCGTGTGAATGAAAGAAGGCCGAAAGGTTGTAAAATTCTTTTGCAGATGAAGAATAAGAAGAAGAGGGAATGCTTCTTTGATGACGGTAATCATGCGAATAAGCCCCGGCTAATTA
>G3BZQ8102JGZOG
GGTGAGTAACGCGTGGGTGACCTGCCCTAAAGATGGGATAGCTAGTAGAAATATTAGATAATACCGAATGTGCTCATTTACATAAAGGTAGATGAGGAAGGGAGCTACGGCTCCGCTTTAGGATGGGCCCGCGTCCCATTAGCTAGTTGGTGAGGTAACGGCCCACCAAGGCAACGATGGGTATCCGGCCTGAGAGGGTGATCGGACACATTGGGACTGAGATACGGCCCAAACTCCTACGGGAGGCAGCAGCTAAGAATCTTCCGCAATGGACGAAAGTCTGACGGAGCGACGCCGTGTGAATGAAGAAAGGCCGAAAGGTTGTAAAATTCTTTTGCAGATGAAGAATAAGAAGAAGAGGGAATGCTTCTTTGATGACGGTAATCATGCGAATAAGCCCCGGCTAATTA
>G3BZQ8102GDRWT
GGTGAGTAACGCGTGGGTGACCTGCCCTAAAGATGGGATAGCTAGTAGAAATATTAGATAATACCGAATGTGCTCATTTACATAAAGGTAGATGAGGAAAGGGAGCTACGGCTCCGCTTTAGGATGGGCCCGCGTCCCATTAGCTAGTTGGTGAGGTAAAGGCCCACCAAGGCAACGATGGGTATCCGGCCTGAGAGGGTGAACGGACACATTGGGACTGAGATACGGCCCAAACTCCTACGGGAGGCAGCAGCTAAGAATCTTCCGCAATGGACGAAAGTCTGACGGAGCGACGCCGTGTGAATGAAGAAGGCCGAAAGGTTGTAAAATTCTTTTGCAGATGAAGAATAAGAAGAAGAGGGAATGCTTCTTTGATGACGGTAATCATGCGAATAAGCCCCGGCTAATTA
>G35JFLI02J0YP6
GGTGAGTAACGCGTGGGTGACCTGCCCTAAAGATGGGATAGCTAGTAGAAATATTAGATAATACCGAATGTGCTCATTTACATAAAGGTAGATGAGGAAAGGGAGCTACGGCTCCGCTTTAGGATGGGCCCGCGTCCCATTAGCTAGTTGGTGAGGTAAAGGCCCACCAAGGCAACGATGGGTATCCGGCCTGAGAGGGTGAACGGACACATTGGGACTGAGATACGGCCCAAACTCCTACGGGAGGCAGCAGCTAAGAATCTTCCGCAATGGACGAAAGTCTGACGGAGCGACGCCGTGTGAATGAAGAAGGCCGAAAGGTTGTAAAATTCTTTTGCAGATGAAGAATAAGAAGAAGAGGGAATGCTTCTTTGATGACGGTAATCATGCGAATAAGCCCCGGCTAATTA
>G35JFLI02FJ4II
GGTGAGTAACGCGTGGGTGACCTGCCCTAAAGATGGGATAGCTAGTAGAAATATTAGATAATACCGAATGTGCTCATTTACATAAAGGTAGATGAGGAAAGGGAGCTACGGCTCCGCTTTAGGATGGGCCCGCGTCCCATTAGCTAGTTGGTGAGGTAAAGGCCCACCAAGGCAACGATGGGTATCCGGCCTGAGAGGGTGAACGGACACATTGGGACTGAGATACGGCCCAAACTCCTACGGGAGGCAGCAGCTAAGAATCTTCCGCAATGGACGAAAGTCTGACGGAGCGACGCCGTGTGAATGAAGAAGGCCGAAAGGTTGTAAAATTCTTTTGCAGATGAAGAATAAGAAGAAGAGGGAATGCTTCTTTGATGACGGTAATCATGCGAATAAGCCCCGGCTAATTA
>G35JFLI02F23LA
GGTGAGTAACGCGTGGGTGACCTGCCCTAAAGATGGGATAGCTAGTAGAAATATTAGATAATACCGAATGTGCTCATTTACATAAAGGTAGATGAGGAAAGGGAGCTACGGCTCCGCTTTAGGATGGGCCCGCGTCCCATTAGCTAGTTGGTGAGGTAAAGGCCCACCAAGGCAACGATGGGTATCCGGCCTGAGAGGGTGAACGGACACATTGGGACTGAGATACGGCCCAAACTCCTACGGGAGGCAGCAGCTAAGAATCTTCCGCAATGGACGAAAGTCTGACGGAGCGACGCCGTGTGAATGAAGAAGGCCGAAAGGTTGTAAAATTCTTTTGCAGATGAAGAATAAGAAGAAGAGGGAATGCTTCTTTGATGACGGTAATCATGCGAATAAGCCCCGGCTAATTA
>G35JFLI02HBP10
GGTGAGTAACGCGTGGGTGACCTGCCCTAAAGATGGGATAGCTAGTAGAAATATTAGATAATACCGAATGTGCTCATTTACATAAAGGTAGATGAGGAAAGGGAGCTACGGCTCCGCTTTAGGATGGGCCCGCGTCCCATTAGCTAGTTGGTGAGGTAAAGGCCCACCAAGGCAACGATGGGTATCCGGCCTGAGAGGGTGAACGGACACATTGGGACTGAGATACGGCCCAAACTCCTACGGGAGGCAGCAGCTAAGAATCTTCCGCAATGGACGAAAGTCTGACGGAGCGACGCCGTGTGAATGAAGAAGGCCGAAAGGTTGTAAAATTCTTTTGCAGATGAAGAATAAGAAGAAGAGGGAATGCTTCTTTGATGACGGTAATCATGCGAATAAGCCCCGGCTAATTA
>G35JFLI02JTJGN
GGTGAGTAACGCGTGGGTGACCTGCCCTAAAGATGGGATAGCTAGTAGAAATATTAGATAATACCGAATGTGCTCATTTACATAAAGGTAGATGAGGAAAGGGAGCTACGGCTCCGCTTTAGGATGGGCCCGCGTCCCATTAGCTAGTTGGTGAGGTAAAGGCCCACCAAGGCAACGATGGGTATCCGGCCTGAGAGGGTGAACGGACACATTGGGACTGAGATACGGCCCAAACTCCTACGGGAGGCAGCAGCTAAGAATCTTCCGCAATGGACGAAAGTCTGACGGAGCGACGCCGTGTGAATGAAGAAGGCCGAAAGGTTGTAAAATTCTTTTGCAGATGAAGAATAAGAAGAAGAGGGAATGCTTCTTTGATGACGGTAATCATGCGAATAAGCCCCGGCTAATTA
>G35JFLI02IBS57
GGTGAGTAACGCGTGGGTGACCTGCCCTAAAGATGGGATAGCTAGTAGAAATATTAGATAATACCGAATGTGCTCATTTACATAAAGGTAGATGAGGAAAGGGAGCTACGGCTCCGCTTTAGGATGGGCCCGCGTCCCATTAGCTAGTTGGTGAGGTAAAGGCCCACCAAGGCAACGATGGGTATCCGGCCTGAGAGGGTGAACGGACACATTGGGACTGAGATACGGCCCAAACTCCTACGGGAGGCAGCAGCTAAGAATCTTCCGCAATGGACGAAAGTCTGACGGAGCGACGCCGTGTGAATGAAGAAGGCCGAAAGGTTGTAAAATTCTTTTGCAGATGAAGAATAAGAAGAAGAGGGAATGCTTCTTTGATGACGGTAATCATGCGAATAAGCCCCGGCTAATTA
>GV2UCFN02GDEW4
GGTGAGTAACGCGTGGGTGACCTGCCCTGAAGATGGGGATAGCTAGTAGAAATATTAGATAATACCGAATAAGCTCATTTACATAAAGGTAGATGAGGAAAGGAGCTACGGCTCCGCTTTAGGATGGGCCCGCGTCCCATTAGCTAGTTGGTGAGGTAAAGGCCCACCAAGGCAACGATGGGTATCCGGCCTGAGAGGGTGAACGGACACATTGGGACTGAGATACGGCCCAAACTCCTACGGGAGGCAGCAGCTAAGAATCTTCCGCAATGGACGAAAGTCTGACGGAGCGACGCCGTGTGAATGAAGAAGGCCGAAAGGTTGTAAAATTCTTTTGCAGATGAAGAATAAGAAGAAGAGGGAATGCTTCTTTGATGACGGTAATCATGCGAATAAGCCCCGGCTAATTA
>GV2UCFN02FQYLX
GGTGAGTAACGCGTGGGTGACCTGCCCTGAAGATGGGGATAGCTAGTAGAAATATTAGATAATACCGAATAAGCTCATTTACATAAAGGTAGATGAGGAAAGGAGCTACGGCTCCGCTTTAGGATGGGCCCGCGTCCCATTAGCTAGTTGGTGAGGTAAAGGCCCACCAAGGCAACGATGGGTATCCGGCCTGAGAGGGTGAACGGACACATTGGGACTGAGATACGGCCCAAACTCCTACGGGAGGCAGCAGCTAAGAATCTTCCGCAATGGACGAAAGTCTGACGGAGCGACGCCGTGTGAATGAAGAAGGCCGAAAGGTTGTAAAATTCTTTTGCAGATGAAGAATAAGAAGAAGAGGGAATGCTTCTTTGATGACGGTAATCATGCGAATAAGCCCCGGCTAATTA
>GV2UCFN02HZQZM
GGTGAGTAACGCGTGGGTGACCTGCCCTGAAGATGGGGATAGCTAGTAGAAATATTAGATAATACCGAATAAGCTCATTTACATAAAGGTAGATGAGGAAAGGAGCTACGGCTCCGCTTTAGGATGGGCCCGCGTCCCATTAGCTAGTTGGTGAGGTAAAGGCCCACCAAGGCAACGATGGGTATCCGGCCTGAGAGGGTGAACGGACACATTGGGACTGAGATACGGCCCAAACTCCTACGGGAGGCAGCAGCTAAGAATCTTCCGCAATGGACGAAAGTCTGACGGAGCGACGCCGTGTGAATGAAGAAGGCCGAAAGGTTGTAAAATTCTTTTGCAGATGAAGAATAAGAAGAAGAGGGAATGCTTCTTTGATGACGGTAATCATGCGAATAAGCCCCGGCTAATTA
>GV2UCFN02HDFCN
GGTGAGTAACGCGTGGGTGACCTGCCCTGAAGATGGGGATAGCTAGTAGAAATATTAGATAATACCGAATAAGCTCATTTACATAAAGGTAGATGAGGAAAGGAGCTACGGCTCCGCTTTAGGATGGGCCCGCGTCCCATTAGCTAGTTGGTGAGGTAAAGGCCCACCAAGGCAACGATGGGTATCCGGCCTGAGAGGGTGAACGGACACATTGGGACTGAGATACGGCCCAAACTCCTACGGGAGGCAGCAGCTAAGAATCTTCCGCAATGGACGAAAGTCTGACGGAGCGACGCCGTGTGAATGAAGAAGGCCGAAAGGTTGTAAAATTCTTTTGCAGATGAAGAATAAGAAGAAGAGGGAATGCTTCTTTGATGACGGTAATCATGCGAATAAGCCCCGGCTAATTA
>GV2UCFN02HA6K4
GGTGAGTAACGCGTGGGTGACCTGCCCTGAAGATGGGGATAGCTAGTAGAAATATTAGATAATACCGAATAAGCTCATTTACATAAAGGTAGATGAGGAAAGGAGCTACGGCTCCGCTTTAGGATGGGCCCGCGTCCCATTAGCTAGTTGGTGAGGTAAAGGCCCACCAAGGCAACGATGGGTATCCGGCCTGAGAGGGTGAACGGACACATTGGGACTGAGATACGGCCCAAACTCCTACGGGAGGCAGCAGCTAAGAATCTTCCGCAATGGACGAAAGTCTGACGGAGCGACGCCGTGTGAATGAAGAAGGCCGAAAGGTTGTAAAATTCTTTTGCAGATGAAGAATAAGAAGAAGAGGGAATGCTTCTTTGATGACGGTAATCATGCGAATAAGCCCCGGCTAATTA
>GV2UCFN02JIXS0
GGTGAGTAACGCGTGGGTGACCTGCCCTGAAGATGGGGATAGCTAGTAGAAATATTAGATAATACCGAATAAGCTCATTTACATAAAGGTAGATGAGGAAAGGAGCTACGGCTCCGCTTTAGGATGGGCCCGCGTCCCATTAGCTAGTTGGTGAGGTAAAGGCCCACCAAGGCAACGATGGGTATCCGGCCTGAGAGGGTGAACGGACACATTGGGACTGAGATACGGCCCAAACTCCTACGGGAGGCAGCAGCTAAGAATCTTCCGCAATGGACGAAAGTCTGACGGAGCGACGCCGTGTGAATGAAGAAGGCCGAAAGGTTGTAAAATTCTTTTGCAGATGAAGAATAAGAAGAAGAGGGAATGCTTCTTTGATGACGGTAATCATGCGAATAAGCCCCGGCTAATTA
>G3BZQ8102GXAPH
GGTGAGTAACGCGTGGGTGACCTGCCCTGAAGATGGGGATAGCTAGTAGAAATATTAGATAATACCGAATAAGCTCATTTACATAAAGGTAGATGAGGAAAGGAGCTACGGCTCCGCTTTAGGATGGGCCCGCGTCCCATTAGCTAGTTGGTGAGGTAAAGGCCCACCAAGGCAACGATGGGTATCCGGCCTGAGAGGGTGAACGGACACATTGGGACTGAGATACGGCCCAAACTCCTACGGGAGGCAGCAGCTAAGAATCTTCCGCAATGGACGAAAGTCTGACGGAGCGACGCCGTGTGAATGAAGAAGGCCGAAAGGTTGTAAAATTCTTTTGCAGATGAAGAATAAGAAGAAGAGGGAATGCTTCTTTGATGACGGTAATCATGCGAATAAGCCCCGGCTAATTA
>G3BZQ8102J0DSJ
GGTGAGTAACGCGTGGGTGACCTGCCCTGAAGATGGGGATAGCTAGTAGAAATATTAGATAATACCGAATAAGCTCATTTACATAAAGGTAGATGAGGAAAGGAGCTACGGCTCCGCTTTAGGATGGGCCCGCGTCCCATTAGCTAGTTGGTGAGGTAAAGGCCCACCAAGGCAACGATGGGTATCCGGCCTGAGAGGGTGAACGGACACATTGGGACTGAGATACGGCCCAAACTCCTACGGGAGGCAGCAGCTAAGAATCTTCCGCAATGGACGAAAGTCTGACGGAGCGACGCCGTGTGAATGAAGAAGGCCGAAAGGTTGTAAAATTCTTTTGCAGATGAAGAATAAGAAGAAGAGGGAATGCTTCTTTGATGACGGTAATCATGCGAATAAGCCCCGGCTAATTA
>G35JFLI02FUW80
GGTGAGTAACGCGTGGGTGACCTGCCCTGAAGATGGGGATAGCTAGTAGAAATATTAGATAATACCGAATAAGCTCATTTACATAAAGGTAGATGAGGAAAGGAGCTACGGCTCCGCTTTAGGATGGGCCCGCGTCCCATTAGCTAGTTGGTGAGGTAAAGGCCCACCAAGGCAACGATGGGTATCCGGCCTGAGAGGGTGAACGGACACATTGGGACTGAGATACGGCCCAAACTCCTACGGGAGGCAGCAGCTAAGAATCTTCCGCAATGGACGAAAGTCTGACGGAGCGACGCCGTGTGAATGAAGAAGGCCGAAAGGTTGTAAAATTCTTTTGCAGATGAAGAATAAGAAGAAGAGGGAATGCTTCTTTGATGACGGTAATCATGCGAATAAGCCCCGGCTAATTA
>GV2UCFN02HDMTK
GGTGAGTAACGCGTGGGTGACCTGCCCTGAAGATGGGGATAGCTAGTAGAAATATTAGATAATACCGAATAAGCTCATTTACATAAAGGTAGATGAGGAAAGGAGCTACGGCTCCGCTTTAGGATGGGCCCGCGTCCCATTAGCTAGTTGGTGAGGTAAAGGCTCACCAAGGCAACGATGGGTATCCGGCCTGAGAGGGTGAACGGACACATTGGGACTGAGATACGGCCCAAACTCCTACGGGAGGCAGCAGCTAAGAATCTTCCGCAATGGACGAAAGTCTGACGGAGCGACGCCGTGTGAATGAAGAAGGCCGAAAGGTTGTAAAATTCTTTTGCAGATGAAGAATAAGAAGAAGAGGGAATGCTTCTTTGATGACGGTAATCATGCGAATAAGCCCCGGCTAATTA
>GV2UCFN02JV9XD
GGTGAGTAACGCGTGGGTGACCTGCCCTGAAGATGGGGATAGCTAGTAGAAATATTAGATAATACCGAATAAGCTCATTTACATAAAGGTAGATGAGGAAAGGAGCTACGGCTCCGCTTTAGGATGGGCCCGCGTCCCATTAGCTAGTTGGTGAGGTAAAGGCTCACCAAGGCAACGATGGGTATCCGGCCTGAGAGGGTGAACGGACACATTGGGACTGAGATACGGCCCAAACTCCTACGGGAGGCAGCAGCTAAGAATCTTCCGCAATGGACGAAAGTCTGACGGAGCGACGCCGTGTGAATGAAGAAGGCCGAAAGGTTGTAAAATTCTTTTGCAGATGAAGAATAAGAAGAAGAGGGAATGCTTCTTTGATGACGGTAATCATGCGAATAAGCCCCGGCTAATTA
>GV2UCFN02HQJ53
GGTGAGTAACGCGTGGGTGACCTGCCCTGAAGATGGGGATAGCTAGTAGAAATATTAGATAATACCGAATAAGCTCATTTACATAAAGGTAGATGAGGAAAGGAGCTACGGCTCCGCTTTAGGATGGGCCCGCGTCCCATTAGCTAGTTGGTGAGGTAAAGGCTCACCAAGGCAACGATGGGTATCCGGCCTGAGAGGGTGAACGGACACATTGGGACTGAGATACGGCCCAAACTCCTACGGGAGGCAGCAGCTAAGAATCTTCCGCAATGGACGAAAGTCTGACGGAGCGACGCCGTGTGAATGAAGAAGGCCGAAAGGTTGTAAAATTCTTTTGCAGATGAAGAATAAGAAGAAGAGGGAATGCTTCTTTGATGACGGTAATCATGCGAATAAGCCCCGGCTAATTA
>GV2UCFN02IEZQV
GGTGAGTAACGCGTGGGTGACCTGCCCTGAAGATGGGGATAGCTAGTAGAAATATTAGATAATACCGAATAAGCTCATTTACATAAAGGTAGATGAGGAAAGGAGCTACGGCTCCGCTTTAGGATGGGCCCGCGTCCCATTAGCTAGTTGGTGAGGTAAAGGCTCACCAAGGCAACGATGGGTATCCGGCCTGAGAGGGTGAACGGACACATTGGGACTGAGATACGGCCCAAACTCCTACGGGAGGCAGCAGCTAAGAATCTTCCGCAATGGACGAAAGTCTGACGGAGCGACGCCGTGTGAATGAAGAAGGCCGAAAGGTTGTAAAATTCTTTTGCAGATGAAGAATAAGAAGAAGAGGGAATGCTTCTTTGATGACGGTAATCATGCGAATAAGCCCCGGCTAATTA
>GV2UCFN02GLPQA
GGTGAGTAACGCGTGGGTGACCTGCCCTGAAGATGGGGATAGCTAGTAGAAATATTAGATAATACCGAATAAGCTCATTTACATAAAGGTAGATGAGGAAAGGAGCTACGGCTCCGCTTTAGGATGGGCCCGCGTCCCATTAGCTAGTTGGTGAGGTAAAGGCTCACCAAGGCAACGATGGGTATCCGGCCTGAGAGGGTGAACGGACACATTGGGACTGAGATACGGCCCAAACTCCTACGGGAGGCAGCAGCTAAGAATCTTCCGCAATGGACGAAAGTCTGACGGAGCGACGCCGTGTGAATGAAGAAGGCCGAAAGGTTGTAAAATTCTTTTGCAGATGAAGAATAAGAAGAAGAGGGAATGCTTCTTTGATGACGGTAATCATGCGAATAAGCCCCGGCTAATTA
>GV2UCFN02H3U7U
GGTGAGTAACGCGTGGGTGACCTGCCCTGAAGATGGGGATAGCTAGTAGAAATATTAGATAATACCGAATAAGCTCATTTACATAAAGGTAGATGAGGAAAGGAGCTACGGCTCCGCTTTAGGATGGGCCCGCGTCCCATTAGCTAGTTGGTGAGGTAAAGGCTCACCAAGGCAACGATGGGTATCCGGCCTGAGAGGGTGAACGGACACATTGGGACTGAGATACGGCCCAAACTCCTACGGGAGGCAGCAGCTAAGAATCTTCCGCAATGGACGAAAGTCTGACGGAGCGACGCCGTGTGAATGAAGAAGGCCGAAAGGTTGTAAAATTCTTTTGCAGATGAAGAATAAGAAGAAGAGGGAATGCTTCTTTGATGACGGTAATCATGCGAATAAGCCCCGGCTAATTA
>GV2UCFN02FSJFX
GGTGAGTAACGCGTGGGTGACCTGCCCTGAAGATGGGGATAGCTAGTAGAAATATTAGATAATACCGAATAAGCTCATTTACATAAAGGTAGATGAGGAAAGGAGCTACGGCTCCGCTTTAGGATGGGCCCGCGTCCCATTAGCTAGTTGGTGAGGTAAAGGCTCACCAAGGCAACGATGGGTATCCGGCCTGAGAGGGTGAACGGACACATTGGGACTGAGATACGGCCCAAACTCCTACGGGAGGCAGCAGCTAAGAATCTTCCGCAATGGACGAAAGTCTGACGGAGCGACGCCGTGTGAATGAAGAAGGCCGAAAGGTTGTAAAATTCTTTTGCAGATGAAGAATAAGAAGAAGAGGGAATGCTTCTTTGATGACGGTAATCATGCGAATAAGCCCCGGCTAATTA
>GV2UCFN02IR6Y9
GGTGAGTAACGCGTGGGTGACCTGCCCTGAAGATGGGGATAGCTAGTAGAAATATTAGATAATACCGAATAAGCTCATTTACATAAAGGTAGATGAGGAAAGGAGCTACGGCTCCGCTTTAGGATGGGCCCGCGTCCCATTAGCTAGTTGGTGAGGTAAAGGCTCACCAAGGCAACGATGGGTATCCGGCCTGAGAGGGTGAACGGACACATTGGGACTGAGATACGGCCCAAACTCCTACGGGAGGCAGCAGCTAAGAATCTTCCGCAATGGACGAAAGTCTGACGGAGCGACGCCGTGTGAATGAAGAAGGCCGAAAGGTTGTAAAATTCTTTTGCAGATGAAGAATAAGAAGAAGAGGGAATGCTTCTTTGATGACGGTAATCATGCGAATAAGCCCCGGCTAATTA
>GV2UCFN02HJ4WF
GGTGAGTAACGCGTGGGTGACCTGCCCTGAAGATGGGGATAGCTAGTAGAAATATTAGATAATACCGAATAAGCTCATTTACATAAAGGTAGATGAGGAAAGGAGCTACGGCTCCGCTTTAGGATGGGCCCGCGTCCCATTAGCTAGTTGGTGAGGTAAAGGCTCACCAAGGCAACGATGGGTATCCGGCCTGAGAGGGTGAACGGACACATTGGGACTGAGATACGGCCCAAACTCCTACGGGAGGCAGCAGCTAAGAATCTTCCGCAATGGACGAAAGTCTGACGGAGCGACGCCGTGTGAATGAAGAAGGCCGAAAGGTTGTAAAATTCTTTTGCAGATGAAGAATAAGAAGAAGAGGGAATGCTTCTTTGATGACGGTAATCATGCGAATAAGCCCCGGCTAATTA
>GV2UCFN02G0BOW
GGTGAGTAACGCGTGGGTGACCTGCCCTGAAGATGGGGATAGCTAGTAGAAATATTAGATAATACCGAATAAGCTCATTTACATAAAGGTAGATGAGGAAAGGAGCTACGGCTCCGCTTTAGGATGGGCCCGCGTCCCATTAGCTAGTTGGTGAGGTAAAGGCTCACCAAGGCAACGATGGGTATCCGGCCTGAGAGGGTGAACGGACACATTGGGACTGAGATACGGCCCAAACTCCTACGGGAGGCAGCAGCTAAGAATCTTCCGCAATGGACGAAAGTCTGACGGAGCGACGCCGTGTGAATGAAGAAGGCCGAAAGGTTGTAAAATTCTTTTGCAGATGAAGAATAAGAAGAAGAGGGAATGCTTCTTTGATGACGGTAATCATGCGAATAAGCCCCGGCTAATTA
>GV2UCFN02H2JHH
GGTGAGTAACGCGTGGGTGACCTGCCCTGAAGATGGGGATAGCTAGTAGAAATATTAGATAATACCGAATAAGCTCATTTACATAAAGGTAGATGAGGAAAGGAGCTACGGCTCCGCTTTAGGATGGGCCCGCGTCCCATTAGCTAGTTGGTGAGGTAAAGGCTCACCAAGGCAACGATGGGTATCCGGCCTGAGAGGGTGAACGGACACATTGGGACTGAGATACGGCCCAAACTCCTACGGGAGGCAGCAGCTAAGAATCTTCCGCAATGGACGAAAGTCTGACGGAGCGACGCCGTGTGAATGAAGAAGGCCGAAAGGTTGTAAAATTCTTTTGCAGATGAAGAATAAGAAGAAGAGGGAATGCTTCTTTGATGACGGTAATCATGCGAATAAGCCCCGGCTAATTA
>GV2UCFN02JGMKL
GGTGAGTAACGCGTGGGTGACCTGCCCTGAAGATGGGGATAGCTAGTAGAAATATTAGATAATACCGAATAAGCTCATTTACATAAAGGTAGATGAGGAAAGGAGCTACGGCTCCGCTTTAGGATGGGCCCGCGTCCCATTAGCTAGTTGGTGAGGTAAAGGCTCACCAAGGCAACGATGGGTATCCGGCCTGAGAGGGTGAACGGACACATTGGGACTGAGATACGGCCCAAACTCCTACGGGAGGCAGCAGCTAAGAATCTTCCGCAATGGACGAAAGTCTGACGGAGCGACGCCGTGTGAATGAAGAAGGCCGAAAGGTTGTAAAATTCTTTTGCAGATGAAGAATAAGAAGAAGAGGGAATGCTTCTTTGATGACGGTAATCATGCGAATAAGCCCCGGCTAATTA
>GV2UCFN02HMN9C
GGTGAGTAACGCGTGGGTGACCTGCCCTGAAGATGGGGATAGCTAGTAGAAATATTAGATAATACCGAATAAGCTCATTTACATAAAGGTAGATGAGGAAAGGAGCTACGGCTCCGCTTTAGGATGGGCCCGCGTCCCATTAGCTAGTTGGTGAGGTAAAGGCTCACCAAGGCAACGATGGGTATCCGGCCTGAGAGGGTGAACGGACACATTGGGACTGAGATACGGCCCAAACTCCTACGGGAGGCAGCAGCTAAGAATCTTCCGCAATGGACGAAAGTCTGACGGAGCGACGCCGTGTGAATGAAGAAGGCCGAAAGGTTGTAAAATTCTTTTGCAGATGAAGAATAAGAAGAAGAGGGAATGCTTCTTTGATGACGGTAATCATGCGAATAAGCCCCGGCTAATTA
>GV2UCFN02JUY7X
GGTGAGTAACGCGTGGGTGACCTGCCCTGAAGATGGGGATAGCTAGTAGAAATATTAGATAATACCGAATAAGCTCATTTACATAAAGGTAGATGAGGAAAGGAGCTACGGCTCCGCTTTAGGATGGGCCCGCGTCCCATTAGCTAGTTGGTGAGGTAAAGGCTCACCAAGGCAACGATGGGTATCCGGCCTGAGAGGGTGAACGGACACATTGGGACTGAGATACGGCCCAAACTCCTACGGGAGGCAGCAGCTAAGAATCTTCCGCAATGGACGAAAGTCTGACGGAGCGACGCCGTGTGAATGAAGAAGGCCGAAAGGTTGTAAAATTCTTTTGCAGATGAAGAATAAGAAGAAGAGGGAATGCTTCTTTGATGACGGTAATCATGCGAATAAGCCCCGGCTAATTA
>GV2UCFN02JQ0EK
GGTGAGTAACGCGTGGGTGACCTGCCCTGAAGATGGGGATAGCTAGTAGAAATATTAGATAATACCGAATAAGCTCATTTACATAAAGGTAGATGAGGAAAGGAGCTACGGCTCCGCTTTAGGATGGGCCCGCGTCCCATTAGCTAGTTGGTGAGGTAAAGGCTCACCAAGGCAACGATGGGTATCCGGCCTGAGAGGGTGAACGGACACATTGGGACTGAGATACGGCCCAAACTCCTACGGGAGGCAGCAGCTAAGAATCTTCCGCAATGGACGAAAGTCTGACGGAGCGACGCCGTGTGAATGAAGAAGGCCGAAAGGTTGTAAAATTCTTTTGCAGATGAAGAATAAGAAGAAGAGGGAATGCTTCTTTGATGACGGTAATCATGCGAATAAGCCCCGGCTAATTA
>GV2UCFN02GMNTB
GGTGAGTAACGCGTGGGTGACCTGCCCTGAAGATGGGGATAGCTAGTAGAAATATTAGATAATACCGAATAAGCTCATTTACATAAAGGTAGATGAGGAAAGGAGCTACGGCTCCGCTTTAGGATGGGCCCGCGTCCCATTAGCTAGTTGGTGAGGTAAAGGCTCACCAAGGCAACGATGGGTATCCGGCCTGAGAGGGTGAACGGACACATTGGGACTGAGATACGGCCCAAACTCCTACGGGAGGCAGCAGCTAAGAATCTTCCGCAATGGACGAAAGTCTGACGGAGCGACGCCGTGTGAATGAAGAAGGCCGAAAGGTTGTAAAATTCTTTTGCAGATGAAGAATAAGAAGAAGAGGGAATGCTTCTTTGATGACGGTAATCATGCGAATAAGCCCCGGCTAATTA
>GV2UCFN02HAJE1
GGTGAGTAACGCGTGGGTGACCTGCCCTGAAGATGGGGATAGCTAGTAGAAATATTAGATAATACCGAATAAGCTCATTTACATAAAGGTAGATGAGGAAAGGAGCTACGGCTCCGCTTTAGGATGGGCCCGCGTCCCATTAGCTAGTTGGTGAGGTAAAGGCTCACCAAGGCAACGATGGGTATCCGGCCTGAGAGGGTGAACGGACACATTGGGACTGAGATACGGCCCAAACTCCTACGGGAGGCAGCAGCTAAGAATCTTCCGCAATGGACGAAAGTCTGACGGAGCGACGCCGTGTGAATGAAGAAGGCCGAAAGGTTGTAAAATTCTTTTGCAGATGAAGAATAAGAAGAAGAGGGAATGCTTCTTTGATGACGGTAATCATGCGAATAAGCCCCGGCTAATTA
>GV2UCFN02H808I
GGTGAGTAACGCGTGGGTGACCTGCCCTGAAGATGGGGATAGCTAGTAGAAATATTAGATAATACCGAATAAGCTCATTTACATAAAGGTAGATGAGGAAAGGAGCTACGGCTCCGCTTTAGGATGGGCCCGCGTCCCATTAGCTAGTTGGTGAGGTAAAGGCTCACCAAGGCAACGATGGGTATCCGGCCTGAGAGGGTGAACGGACACATTGGGACTGAGATACGGCCCAAACTCCTACGGGAGGCAGCAGCTAAGAATCTTCCGCAATGGACGAAAGTCTGACGGAGCGACGCCGTGTGAATGAAGAAGGCCGAAAGGTTGTAAAATTCTTTTGCAGATGAAGAATAAGAAGAAGAGGGAATGCTTCTTTGATGACGGTAATCATGCGAATAAGCCCCGGCTAATTA
>GV2UCFN02F2AKS
GGTGAGTAACGCGTGGGTGACCTGCCCTGAAGATGGGGATAGCTAGTAGAAATATTAGATAATACCGAATAAGCTCATTTACATAAAGGTAGATGAGGAAAGGAGCTACGGCTCCGCTTTAGGATGGGCCCGCGTCCCATTAGCTAGTTGGTGAGGTAAAGGCTCACCAAGGCAACGATGGGTATCCGGCCTGAGAGGGTGAACGGACACATTGGGACTGAGATACGGCCCAAACTCCTACGGGAGGCAGCAGCTAAGAATCTTCCGCAATGGACGAAAGTCTGACGGAGCGACGCCGTGTGAATGAAGAAGGCCGAAAGGTTGTAAAATTCTTTTGCAGATGAAGAATAAGAAGAAGAGGGAATGCTTCTTTGATGACGGTAATCATGCGAATAAGCCCCGGCTAATTA
>GV2UCFN02J0DAU
GGTGAGTAACGCGTGGGTGACCTGCCCTGAAGATGGGGATAGCTAGTAGAAATATTAGATAATACCGAATAAGCTCATTTACATAAAGGTAGATGAGGAAAGGAGCTACGGCTCCGCTTTAGGATGGGCCCGCGTCCCATTAGCTAGTTGGTGAGGTAAAGGCTCACCAAGGCAACGATGGGTATCCGGCCTGAGAGGGTGAACGGACACATTGGGACTGAGATACGGCCCAAACTCCTACGGGAGGCAGCAGCTAAGAATCTTCCGCAATGGACGAAAGTCTGACGGAGCGACGCCGTGTGAATGAAGAAGGCCGAAAGGTTGTAAAATTCTTTTGCAGATGAAGAATAAGAAGAAGAGGGAATGCTTCTTTGATGACGGTAATCATGCGAATAAGCCCCGGCTAATTA
>GV2UCFN02GUAZ9
GGTGAGTAACGCGTGGGTGACCTGCCCTGAAGATGGGGATAGCTAGTAGAAATATTAGATAATACCGAATAAGCTCATTTACATAAAGGTAAATGAGGAAAGGAGCTACGGCTCCGCTTCAGGATGGGCCCGCGTCCCATTAGCTGGTTGGTGAGGTAAAGGCTCACCAAGGCAACGATGGGTATCCGGCCTGAGAGGGTGAACGGACACATTGGGACTGAGATACGGCCCAAACTCCTACGGGAGGCAGCAGCTAAGAATCTTCCGCAATGGACGAAAGTCTGACGGAGCGACGCCGTGTGAATGAAGAAGGCCGAAAGGTTGTAAAATTCTTTTGCAGATGAAGAATAAGAAGAAGAGGGAATGCTTCTTTGATGACGGTAGTCATGCGAATAAGCCCCGGCTAATTA
>GV2UCFN02F7BD8
GGTGAGTAACGCGTGGTGACCTGCCCTGAAGATGGGGATAGCTAGTAGAAATATTAGATAATACCGAATAAGCTCATTTACATAAAGGTAGATGAGGAAAGGAGCTACGGCTCCGCTTTAGGATGGGCCCGCGTCCCATTAGCTGGTTGGTGAGGTAAAGGCTCACCAAGGCAACGATGGGTATCCGGCCTGAGAGGGTGAACGGACACATTGGGACTGAGATACGGCCCAAACTCCTACGGGAGGCAGCAGCTAAGAATCTTCCGCAATGGACGAAAGTCTGACGGAGCGACGCCGTGTGAATGAAGAAGGCCGAAAGGTTGTAAAATTCTTTTGCAGATGAAGAATAAGAAGAAGAGGGAATGCTTCTTTGATGACGGTAGTCATGCGAATAAGCCCCGGCTAATTA
>GV2UCFN02GB7OX
GGTGAGTAACGCGTGGTGACCTGCCCTGAAGATGGGGATAGCTAGTAGAAATATTAGATAATACCGAATAAGCTCATTTACATAAAGGTAGATGAGGAAAGGAGCTACGGCTCCGCTTTAGGATGGGCCCGCGTCCCATTAGCTGGTTGGTGAGGTAAAGGCTCACCAAGGCAACGATGGGTATCCGGCCTGAGAGGGTGAACGGACACATTGGGACTGAGATACGGCCCAAACTCCTACGGGAGGCAGCAGCTAAGAATCTTCCGCAATGGACGAAAGTCTGACGGAGCGACGCCGTGTGAATGAAGAAGGCCGAAAGGTTGTAAAATTCTTTTGCAGATGAAGAATAAGAAGAAGAGGGAATGCTTCTTTGATGACGGTAGTCATGCGAATAAGCCCCGGCTAATTA
>GV2UCFN02GBOAZ
GGTGAGTAACGCGTGGTGACCTGCCCTGAAGATGGGGATAGCTAGTAGAAATATTAGATAATACCGAATAAGCTCATTTACATAAAGGTAGATGAGGAAAGGAGCTACGGCTCCGCTTTAGGATGGGCCCGCGTCCCATTAGCTGGTTGGTGAGGTAAAGGCTCACCAAGGCAACGATGGGTATCCGGCCTGAGAGGGTGAACGGACACATTGGGACTGAGATACGGCCCAAACTCCTACGGGAGGCAGCAGCTAAGAATCTTCCGCAATGGACGAAAGTCTGACGGAGCGACGCCGTGTGAATGAAGAAGGCCGAAAGGTTGTAAAATTCTTTTGCAGATGAAGAATAAGAAGAAGAGGGAATGCTTCTTTGATGACGGTAGTCATGCGAATAAGCCCCGGCTAATTA
>GV2UCFN02I5XS7
GGTGAGTAACGCGTGGTGACCTGCCCTGAAGATGGGGATAGCTAGTAGAAATATTAGATAATACCGAATAAGCTCATTTACATAAAGGTAGATGAGGAAAGGAGCTACGGCTCCGCTTTAGGATGGGCCCGCGTCCCATTAGCTGGTTGGTGAGGTAAAGGCTCACCAAGGCAACGATGGGTATCCGGCCTGAGAGGGTGAACGGACACATTGGGACTGAGATACGGCCCAAACTCCTACGGGAGGCAGCAGCTAAGAATCTTCCGCAATGGACGAAAGTCTGACGGAGCGACGCCGTGTGAATGAAGAAGGCCGAAAGGTTGTAAAATTCTTTTGCAGATGAAGAATAAGAAGAAGAGGGAATGCTTCTTTGATGACGGTAGTCATGCGAATAAGCCCCGGCTAATTA
>GV2UCFN02I7IMS
GGTGAGTAACGCGTGGGTGACCTGCCCTGAAGATGGGGATAGCTAGTAGAAATATTAGATAATACCGAATGTGCTCATTTACATAAAGGTAAATGAGGAAAGGAGCTACGGCTCCGCTTCAGGATGGGCCCGCGTCCCATTAGCTGGTTGGTGAGGTAAAGGCTCACCAAGGCAACGATGGGTATCCGGCCTGAGAGGGTGAACGGACACATTGGGACTGAGATACGGCCCAAACTCCTACGGGAGGCAGCAGCTAAGAATATTCCGCAATGGACGGAAGTCTGACGGAGCGACGCCGCGTGGATGAAGAAGGCCGAAAGGTTGTAAAATTCTTTTGCAGATGAAGAATAAGAAGAAGAGGGAATGCTTCTTTGATGACGGTAATCATGCGAATAAGCCCCGGCTAATTA
>G3BZQ8102HB956
GGTGAGTAACGCGTGGGTGACCTGCCCTGAAGATGGGGATAGCTAGTAGAAATATTAGATAATACCGAATGTGCTCATTTACATAAAGGTAAATGAGGAAAGGAGCTACGGCTCCGCTTCAGGATGGGCCCGCGTCCCATTAGCTGGTTGGTGAGGTAAAGGCTCACCAAGGCAACGATGGGTATCCGGCCTGAGAGGGTGAACGGACACATTGGGACTGAGATACGGCCCAAACTCCTACGGGAGGCAGCAGCTAAGAATCTTCCGCAATGGACGAAAGTCTGACGGAGCGACGCCGTGTGAATGAAGAAAGGCCGAAAGGTTGTAAAATTCTTTTGCAGATGAAGAATAAGGAGAAGAGGGAATGCTTCTCTGATGACGGTAATCATGCGAATAAGCCCCGGCTAATTA
>G3BZQ8102FQYPU
GGTGAGTAACGCGTGGGTGACCTGCCCTGAAGATGGGGATAGCTAGTAGAAATATTAGATAATACCGAATGTGCTCATTTACATAAAGGTAAATGAGGAAAGGAGCTACGGCTCCGCTTCAGGATGGGCCCGCGTCCCATTAGCTGGTTGGTGAGGTAAAGGCTCACCAAGGCAACGATGGGTATCCGGCCTGAGAGGGTGAACGGACACATTGGGACTGAGATACGGCCCAAACTCCTACGGGAGGCAGCAGCTAAGAATCTTCCGCAATGGACGAAAGTCTGACGGAGCGACGCCGTGTGAATGAAGAAAGGCCGAAAGGTTGTAAAATTCTTTTGCAGATGAAGAATAAGGAGAAGAGGGAATGCTTCTCTGATGACGGTAATCATGCGAATAAGCCCCGGCTAATTA
>G3BZQ8102FMZ3H
GGTGAGTAACGCGTGGGTGACCTGCCCTGAAGATGGGGATAGCTAGTAGAAATATTAGATAATACCGAATGTGCTCATTTACATAAAGGTAAATGAGGAAAGGAGCTACGGCTCCGCTTCAGGATGGGCCCGCGTCCCATTAGCTGGTTGGTGAGGTAAAGGCTCACCAAGGCAACGATGGGTATCCGGCCTGAGAGGGTGAACGGACACATTGGGACTGAGATACGGCCCAAACTCCTACGGGAGGCAGCAGCTAAGAATCTTCCGCAATGGACGAAAGTCTGACGGAGCGACGCCGTGTGAATGAAGAAAGGCCGAAAGGTTGTAAAATTCTTTTGCAGATGAAGAATAAGGAGAAGAGGGAATGCTTCTCTGATGACGGTAATCATGCGAATAAGCCCCGGCTAATTA
>G35JFLI02JFGN0
GGTGAGTAACGCGTGGGTGACCTGCCCTGAAGATGGGGATAGCTAGTAGAAATATTAGATAATACCGAATGTGCTCATTTACATAAAGGTAAATGAGGAAAGGAGCTACGGCTCCGCTTCAGGATGGGCCCGCGTCCCATTAGCTGGTTGGTGAGGTAAAGGCTCACCAAGGCAACGATGGGTATCCGGCCTGAGAGGGTGAACGGACACATTGGGACTGAGATACGGCCCAAACTCCTACGGGAGGCAGCAGCTAAGAATCTTCCGCAATGGACGAAAGTCTGACGGAGCGACGCCGTGTGAATGAAGAAAGGCCGAAAGGTTGTAAAATTCTTTTGCAGATGAAGAATAAGGAGAAGAGGGAATGCTTCTCTGATGACGGTAATCATGCGAATAAGCCCCGGCTAATTA
>GV2UCFN02H5L78
GGTGAGTAACGCGTGGGTGACCTGCCCTGAAGATGGGGATAGCTAGTAGAAATATTAGATAATACCGAATGTGCTCATTTACATAAAGGTAAATGAGGAAAGGAGCTACGGCTCCGCTTTAGGATGGGCCCGCGTCCCATTAGCTGGTTGGTGAGGTAAAGGCCCACCAAGGCAACGATGGGTATCCGGCCTGAGAGGGTGAACGGACACATTGGGACTGAGATACGGCCCAAACTCCTACGGGAGGCAGCAGCTAAGAATCTTCCGCAATGGACGAAAGTCTGACGGAGCGACGCCGTGTGAATGAAGAAGGCCGAAAGGTTGTAAAATTCTTTTGCAGATGAAGAATAAGGAGAAGAGGGAATGCTTCTCTGATGACGGTAATCATGCGAATAAGCCCCGGCTAATTA
>GV2UCFN02GLTN2
GGTGAGTAACGCGTGGGTGACCTGCCCTGAAGATGGGGATAGCTAGTAGAAATATTAGATAATACCGAATGTGCTCATTTACATAAAGGTAAATGAGGAAAGGAGCTACGGCTCCGCTTTAGGATGGGCCCGCGTCCCATTAGCTGGTTGGTGAGGTAAAGGCCCACCAAGGCAACGATGGGTATCCGGCCTGAGAGGGTGAACGGACACATTGGGACTGAGATACGGCCCAAACTCCTACGGGAGGCAGCAGCTAAGAATCTTCCGCAATGGACGAAAGTCTGACGGAGCGACGCCGTGTGAATGAAGAAGGCCGAAAGGTTGTAAAATTCTTTTGCAGATGAAGAATAAGGAGAAGAGGGAATGCTTCTCTGATGACGGTAATCATGCGAATAAGCCCCGGCTAATTA
>GV2UCFN02IYI2J
GGTGAGTAACGCGTGGGTGACCTGCCCTGAAGATGGGGATAGCTAGTAGAAATATTAGATAATACCGAATGTGCTCATTTACATAAAGGTAAATGAGGAAAGGAGCTACGGCTCCGCTTTAGGATGGGCCCGCGTCCCATTAGCTGGTTGGTGAGGTAAAGGCCCACCAAGGCAACGATGGGTATCCGGCCTGAGAGGGTGAACGGACACATTGGGACTGAGATACGGCCCAAACTCCTACGGGAGGCAGCAGCTAAGAATCTTCCGCAATGGACGAAAGTCTGACGGAGCGACGCCGTGTGAATGAAGAAGGCCGAAAGGTTGTAAAATTCTTTTGCAGATGAAGAATAAGGAGAAGAGGGAATGCTTCTCTGATGACGGTAATCATGCGAATAAGCCCCGGCTAATTA
>G3BZQ8102IUDDS
GGTGAGTAACGCGTGGGTGACCTGCCCTGAAGATGGGGATAGCTAGTAGAAATATTAGATAATACCGAATGTGCTCATTTACATAAAGGTGAATGAGGAAAGGAGCTACGGCTCCGCTTCAGGATGGGCCCGCGTCCCATTAGCTGGTTGGTGAGGTAAAGGCCCACCAAGGCAACGATGGGTATCCGGCCTGAGAGGGTGAACGGACACATTGGGACTGAGATACGGCCCAAACTCCTACGGGAGGCAGCAGCTAAGAATCTTCCGCAATGGACGAAAGTCTGACGGAGCGACGCCGTGTGAATGAAGAAAGGCCGAAAGGTTGTAAAATTCTTTTGCAGATGAAGAATAAGGAGAAGAGGGAATGCTTCTCTGATGACGGTAATCATGCGAATAAGCCCCGGCTAATTA
>G3BZQ8102HW0EK
GGTGAGTAACGCGTGGGTGACCTGCCCTGAAGATGGGGATAGCTAGTAGAAATATTAGATAATACCGAATGTGCTCATTTACATAAAGGTGAATGAGGAAAGGAGCTACGGCTCCGCTTCAGGATGGGCCCGCGTCCCATTAGCTGGTTGGTGAGGTAAAGGCCCACCAAGGCAACGATGGGTATCCGGCCTGAGAGGGTGAACGGACACATTGGGACTGAGATACGGCCCAAACTCCTACGGGAGGCAGCAGCTAAGAATCTTCCGCAATGGACGAAAGTCTGACGGAGCGACGCCGTGTGAATGAAGAAAGGCCGAAAGGTTGTAAAATTCTTTTGCAGATGAAGAATAAGGAGAAGAGGGAATGCTTCTCTGATGACGGTAATCATGCGAATAAGCCCCGGCTAATTA
>G3BZQ8102FVRFL
GGTGAGTAACGCGTGGGTGACCTGCCCTGAAGATGGGGATAGCTAGTAGAAATATTAGATAATACCGAATGTGCTCATTTACATAAAGGTGAATGAGGAAAGGAGCTACGGCTCCGCTTCAGGATGGGCCCGCGTCCCATTAGCTGGTTGGTGAGGTAAAGGCCCACCAAGGCAACGATGGGTATCCGGCCTGAGAGGGTGAACGGACACATTGGGACTGAGATACGGCCCAAACTCCTACGGGAGGCAGCAGCTAAGAATCTTCCGCAATGGACGAAAGTCTGACGGAGCGACGCCGTGTGAATGAAGAAAGGCCGAAAGGTTGTAAAATTCTTTTGCAGATGAAGAATAAGGAGAAGAGGGAATGCTTCTCTGATGACGGTAATCATGCGAATAAGCCCCGGCTAATTA
>G3BZQ8102JPJ76
GGTGAGTAACGCGTGGGTGACCTGCCCTGAAGATGGGGATAGCTAGTAGAAATATTAGATAATACCGAATGTGCTCATTTACATAAAGGTGAATGAGGAAAGGAGCTACGGCTCCGCTTCAGGATGGGCCCGCGTCCCATTAGCTGGTTGGTGAGGTAAAGGCCCACCAAGGCAACGATGGGTATCCGGCCTGAGAGGGTGAACGGACACATTGGGACTGAGATACGGCCCAAACTCCTACGGGAGGCAGCAGCTAAGAATCTTCCGCAATGGACGAAAGTCTGACGGAGCGACGCCGTGTGAATGAAGAAAGGCCGAAAGGTTGTAAAATTCTTTTGCAGATGAAGAATAAGGAGAAGAGGGAATGCTTCTCTGATGACGGTAATCATGCGAATAAGCCCCGGCTAATTA
>G35JFLI02JXTC2
GGTGAGTAACGCGTGGGTGACCTGCCCTGAAGATGGGGATAGCTAGTAGAAATATTAGATAATACCGAATGTGCTCATTTACATAAAGGTGAATGAGGAAAGGAGCTACGGCTCCGCTTCAGGATGGGCCCGCGTCCCATTAGCTGGTTGGTGAGGTAAAGGCCCACCAAGGCAACGATGGGTATCCGGCCTGAGAGGGTGAACGGACACATTGGGACTGAGATACGGCCCAAACTCCTACGGGAGGCAGCAGCTAAGAATCTTCCGCAATGGACGAAAGTCTGACGGAGCGACGCCGTGTGAATGAAGAAAGGCCGAAAGGTTGTAAAATTCTTTTGCAGATGAAGAATAAGGAGAAGAGGGAATGCTTCTCTGATGACGGTAATCATGCGAATAAGCCCCGGCTAATTA
>G35JFLI02F69AS
GGTGAGTAACGCGTGGGTGACCTGCCCTGAAGATGGGGATAGCTAGTAGAAATATTAGATAATACCGAATGTGCTCATTTACATAAAGGTGAATGAGGAAAGGAGCTACGGCTCCGCTTCAGGATGGGCCCGCGTCCCATTAGCTGGTTGGTGAGGTAAAGGCCCACCAAGGCAACGATGGGTATCCGGCCTGAGAGGGTGAACGGACACATTGGGACTGAGATACGGCCCAAACTCCTACGGGAGGCAGCAGCTAAGAATCTTCCGCAATGGACGAAAGTCTGACGGAGCGACGCCGTGTGAATGAAGAAAGGCCGAAAGGTTGTAAAATTCTTTTGCAGATGAAGAATAAGGAGAAGAGGGAATGCTTCTCTGATGACGGTAATCATGCGAATAAGCCCCGGCTAATTA
>GV2UCFN02J1JJA
GGTGAGTAACGCGTGGGTGACCTGCCCTGAAGATGGGGATAGCTAGTAGAAATATTAGATAATACCGAATGTGCTCATTTACATAAAGGTGAATGAGGAAAGGAGCTACGGCTCCGCTTCAGGATGGGCCCGCGTCCCATTAGCTGGTTGGTGAGGTAAAGGCCCACCAAGGCAACGATGGGTATCCGGCCTGAGAGGGTGAACGGACACATTGGGACTGAGATACGGCCCAAACTCCTACGGGAGGCAGCAGCTAAGAATCTTCCGCAATGGACGAAAGTCTGACGGAGCGACGCCGTGTGAATGAAGAAGGCCGAAAGGTTGTAAAATTCTTTTGCAGATGAAGAATAAGGAGAAGAGGGAATGCTTCTCTGATGACGGTAATCATGCGAATAAGCCCCGGCTAATTA
>GV2UCFN02F5T9E
GGTGAGTAACGCGTGGGTGACCTGCCCTGAAGATGGGGATAGCTAGTAGAAATATTAGATAATACCGAATGTGCTCATTTACATAAAGGTGAATGAGGAAAGGAGCTACGGCTCCGCTTCAGGATGGGCCCGCGTCCCATTAGCTGGTTGGTGAGGTAAAGGCCCACCAAGGCAACGATGGGTATCCGGCCTGAGAGGGTGAACGGACACATTGGGACTGAGATACGGCCCAAACTCCTACGGGAGGCAGCAGCTAAGAATCTTCCGCAATGGACGAAAGTCTGACGGAGCGACGCCGTGTGAATGAAGAAGGCCGAAAGGTTGTAAAATTCTTTTGCAGATGAAGAATAAGGAGAAGAGGGAATGCTTCTCTGATGACGGTAATCATGCGAATAAGCCCCGGCTAATTA
>GV2UCFN02I8O0E
GGTGAGTAACGCGTGGGTGACCTGCCCTGAAGATGGGGATAGCTAGTAGAAATATTAGATAATACCGAATGTGCTCATTTACATAAAGGTGAATGAGGAAAGGAGCTACGGCTCCGCTTCAGGATGGGCCCGCGTCCCATTAGCTGGTTGGTGAGGTAAAGGCCCACCAAGGCAACGATGGGTATCCGGCCTGAGAGGGTGAACGGACACATTGGGACTGAGATACGGCCCAAACTCCTACGGGAGGCAGCAGCTAAGAATCTTCCGCAATGGACGAAAGTCTGACGGAGCGACGCCGTGTGAATGAAGAAGGCCGAAAGGTTGTAAAATTCTTTTGCAGATGAAGAATAAGGAGAAGAGGGAATGCTTCTCTGATGACGGTAATCATGCGAATAAGCCCCGGCTAATTA
>GV2UCFN02GS7Y1
GGTGAGTAACGCGTGGGTGACCTGCCCTGAAGATGGGGATAGCTAGTAGAAATATTAGATAATACCGAATGTGCTCATTTACATAAAGGTGAATGAGGAAAGGAGCTACGGCTCCGCTTCAGGATGGGCCCGCGTCCCATTAGCTGGTTGGTGAGGTAAAGGCCCACCAAGGCAACGATGGGTATCCGGCCTGAGAGGGTGAACGGACACATTGGGACTGAGATACGGCCCAAACTCCTACGGGAGGCAGCAGCTAAGAATCTTCCGCAATGGACGAAAGTCTGACGGAGCGACGCCGTGTGAATGAAGAAGGCCGAAAGGTTGTAAAATTCTTTTGCAGATGAAGAATAAGGAGAAGAGGGAATGCTTCTCTGATGACGGTAATCATGCGAATAAGCCCCGGCTAATTA
>GV2UCFN02H5Z8H
GGTGAGTAACGCGTGGGTGACCTGCCCTGAAGATGGGGATAGCTAGTAGAAATATTAGATAATACCGAATGTGCTCATTTACATAAAGGTGAATGAGGAAAGGAGCTACGGCTCCGCTTCAGGATGGGCCCGCGTCCCATTAGCTGGTTGGTGAGGTAAAGGCCCACCAAGGCAACGATGGGTATCCGGCCTGAGAGGGTGAACGGACACATTGGGACTGAGATACGGCCCAAACTCCTACGGGAGGCAGCAGCTAAGAATCTTCCGCAATGGACGAAAGTCTGACGGAGCGACGCCGTGTGAATGAAGAAGGCCGAAAGGTTGTAAAATTCTTTTGCAGATGAAGAATAAGGAGAAGAGGGAATGCTTCTCTGATGACGGTAATCATGCGAATAAGCCCCGGCTAATTA
>GV2UCFN02HUYQJ
GGTGAGTAACGCGTGGGTGACCTGCCCTGAAGATGGGGATAGCTAGTAGAAATATTAGATAATACCGAATGTGCTCATTTACATAAAGGTGAATGAGGAAAGGAGCTACGGCTCCGCTTCAGGATGGGCCCGCGTCCCATTAGCTGGTTGGTGAGGTAAAGGCCCACCAAGGCAACGATGGGTATCCGGCCTGAGAGGGTGAACGGACACATTGGGACTGAGATACGGCCCAAACTCCTACGGGAGGCAGCAGCTAAGAATCTTCCGCAATGGACGAAAGTCTGACGGAGCGACGCCGTGTGAATGAAGAAGGCCGAAAGGTTGTAAAATTCTTTTGCAGATGAAGAATAAGGAGAAGAGGGAATGCTTCTCTGATGACGGTAATCATGCGAATAAGCCCCGGCTAATTA
>GV2UCFN02FZ31F
GGTGAGTAACGCGTGGGTGACCTGCCCTGAAGATGGGGATAGCTAGTAGAAATATTAGATAATACCGAATGTGCTCATTTACATAAAGGTGAATGAGGAAAGGAGCTACGGCTCCGCTTCAGGATGGGCCCGCGTCCCATTAGCTGGTTGGTGAGGTAAAGGCCCACCAAGGCAACGATGGGTATCCGGCCTGAGAGGGTGAACGGACACATTGGGACTGAGATACGGCCCAAACTCCTACGGGAGGCAGCAGCTAAGAATCTTCCGCAATGGACGAAAGTCTGACGGAGCGACGCCGTGTGAATGAAGAAGGCCGAAAGGTTGTAAAATTCTTTTGCAGATGAAGAATAAGGAGAAGAGGGAATGCTTCTCTGATGACGGTAATCATGCGAATAAGCCCCGGCTAATTA
>GV2UCFN02HXZKT
GGTGAGTAACGCGTGGTGACTTCCCTGAAGATGGGGATAGCTAGTAGAAATATTAGATAATACCGAATGTGCTCATTTACATAAAGGTAAATGAGGAAAGGAGCTACGGCTCCGCTTCAGGATGGGCCCGCGTCCCATTAGCTGGTTGGTGAGGTAAAGGCCCACCAAGGCAACGATGGGTATCCGGCCTGAGAGGGTGAACGGACACATTGGGACTGAGATACGGCCCAAACTCCTACGGGAGGCAGCAGCTAAGAATCTTCCGCAATGGACGAAAGTCTGACGGAGCGACGCCGTGTGAATGAAGAAGGCCGAAAGGTTGTAAAATTCTTTTGCAGATGAAGAATAAGAAGAAGAGGGAATGCTTCTTTGATGACGGTAGTCATGCGAATAAGCCCCGGCTAATTA
>GV2UCFN02GPRL0
GGTGAGTAACGCGTGGGTGACCTGCCCTGAAGATGGGGATAGCTAGTAGAAATATTAGATAATACCGAATGTGCTCATTTACATAAAGGGTAAATGAGGAAAGGAGCTACGGCTCCGCTTCAGGATGGGCCCGCGTCCCATTAGCTGGGTTGGTGAGGTAAAGGCCCACCAAGGCAACGATGGGTATCCGGCCTGAGAGGGTGAACGGACACATTGGGACTGAGATACGGCCCAAACTCCTACGGGAGGCAGCAGCTAAGAATCTTCCGCAATGGACGAAAGTCTGACGGAGCGACGCCGTGTGAATGAAGAAGGCCGAAAGGTTGTAAAATTCTTTTGCAGATGAAGAATAAGAAGAAGAGGGAATGCTTCTTTGATGACGGTAGTCATGCGAATAAGCCCCGGCTAATTA
>G3BZQ8102HUAAO
GGTGAGTAACGCGTGGGTGACCTGCCCTGAAGATGGGGATAGCTAGTAGAAATATTAGATAATACCGAATGTGCTCATTTACATAAAGGTAAATGAGGAAAGGAGCTACGGCTCCGCTTCAGGATGGGCCCGCGTCCCATTAGCTGGTTGGTGAGGTAAAGGCTCACCAAGGCAACGATGGGTATCCGGCCTGAGAGGGTGAACGGACACATTGGGACTGAGATACGGCCCAAACTCCTACGGGAGGCAGCAGCTAAGAATCTTCCGCAATGGACGAAAGTCTGACGGAGCGACGCCGTGTGAATGAAAGAAGGCCGAAAGGTTGTAAAATTCTTTTGCAGATGAAGAATAAGAAGAAGAGGGAATGCTTCTTTGATGACGGTAATCATGCGAATAAGCCCCGGCTAATTA
>G3BZQ8102F082C
GGTGAGTAACGCGTGGGTGACCTGCCCTGAAGATGGGGATAGCTAGTAGAAATATTAGATAATACCGAATGTGCTCATTTACATAAAGGTAAATGAGGAAAGGAGCTACGGCTCCGCTTCAGGATGGGCCCGCGTCCCATTAGCTGGTTGGTGAGGTAAAGGCTCACCAAGGCAACGATGGGTATCCGGCCTGAGAGGGTGAACGGACACATTGGGACTGAGATACGGCCCAAACTCCTACGGGAGGCAGCAGCTAAGAATCTTCCGCAATGGACGAAAGTCTGACGGAGCGACGCCGTGTGAATGAAAGAAGGCCGAAAGGTTGTAAAATTCTTTTGCAGATGAAGAATAAGAAGAAGAGGGAATGCTTCTTTGATGACGGTAATCATGCGAATAAGCCCCGGCTAATTA
>G3BZQ8102FIXM9
GGTGAGTAACGCGTGGGTGACCTGCCCTGAAGATGGGGATAGCTAGTAGAAATATTAGATAATACCGAATGTGCTCATTTACATAAAGGTAAATGAGGAAAGGAGCTACGGCTCCGCTTCAGGATGGGCCCGCGTCCCATTAGCTGGTTGGTGAGGTAAAGGCTCACCAAGGCAACGATGGGTATCCGGCCTGAGAGGGTGAACGGACACATTGGGACTGAGATACGGCCCAAACTCCTACGGGAGGCAGCAGCTAAGAATCTTCCGCAATGGACGAAAGTCTGACGGAGCGACGCCGTGTGAATGAAAGAAGGCCGAAAGGTTGTAAAATTCTTTTGCAGATGAAGAATAAGAAGAAGAGGGAATGCTTCTTTGATGACGGTAATCATGCGAATAAGCCCCGGCTAATTA
>G3BZQ8102H2U23
GGTGAGTAACGCGTGGGTGACCTGCCCTGAAGATGGGGATAGCTAGTAGAAATATTAGATAATACCGAATGTGCTCATTTACATAAAGGTAAATGAGGAAAGGAGCTACGGCTCCGCTTCAGGATGGGCCCGCGTCCCATTAGCTGGTTGGTGAGGTAAAGGCTCACCAAGGCAACGATGGGTATCCGGCCTGAGAGGGTGAACGGACACATTGGGACTGAGATACGGCCCAAACTCCTACGGGAGGCAGCAGCTAAGAATCTTCCGCAATGGACGAAAGTCTGACGGAGCGACGCCGTGTGAATGAAAGAAGGCCGAAAGGTTGTAAAATTCTTTTGCAGATGAAGAATAAGAAGAAGAGGGAATGCTTCTTTGATGACGGTAATCATGCGAATAAGCCCCGGCTAATTA
>G3BZQ8102FKLUU
GGTGAGTAACGCGTGGGTGACCTGCCCTGAAGATGGGGATAGCTAGTAGAAATATTAGATAATACCGAATGTGCTCATTTACATAAAGGTAAATGAGGAAAGGAGCTACGGCTCCGCTTCAGGATGGGCCCGCGTCCCATTAGCTGGTTGGTGAGGTAAAGGCTCACCAAGGCAACGATGGGTATCCGGCCTGAGAGGGTGAACGGACACATTGGGACTGAGATACGGCCCAAACTCCTACGGGAGGCAGCAGCTAAGAATCTTCCGCAATGGACGAAAGTCTGACGGAGCGACGCCGTGTGAATGAAAGAAGGCCGAAAGGTTGTAAAATTCTTTTGCAGATGAAGAATAAGAAGAAGAGGGAATGCTTCTTTGATGACGGTAATCATGCGAATAAGCCCCGGCTAATTA
>G3BZQ8102GY48E
GGTGAGTAACGCGTGGGTGACCTGCCCTGAAGATGGGGATAGCTAGTAGAAATATTAGATAATACCGAATGTGCTCATTTACATAAAGGTAAATGAGGAAAGGAGCTACGGCTCCGCTTCAGGATGGGCCCGCGTCCCATTAGCTGGTTGGTGAGGTAAAGGCTCACCAAGGCAACGATGGGTATCCGGCCTGAGAGGGTGAACGGACACATTGGGACTGAGATACGGCCCAAACTCCTACGGGAGGCAGCAGCTAAGAATCTTCCGCAATGGACGAAAGTCTGACGGAGCGACGCCGTGTGAATGAAAGAAGGCCGAAAGGTTGTAAAATTCTTTTGCAGATGAAGAATAAGAAGAAGAGGGAATGCTTCTTTGATGACGGTAATCATGCGAATAAGCCCCGGCTAATTA
>G3BZQ8102JZRFV
GGTGAGTAACGCGTGGGTGACCTGCCCTGAAGATGGGGATAGCTAGTAGAAATATTAGATAATACCGAATGTGCTCATTTACATAAAGGTAAATGAGGAAAGGAGCTACGGCTCCGCTTCAGGATGGGCCCGCGTCCCATTAGCTGGTTGGTGAGGTAAAGGCTCACCAAGGCAACGATGGGTATCCGGCCTGAGAGGGTGAACGGACACATTGGGACTGAGATACGGCCCAAACTCCTACGGGAGGCAGCAGCTAAGAATCTTCCGCAATGGACGAAAGTCTGACGGAGCGACGCCGTGTGAATGAAAGAAGGCCGAAAGGTTGTAAAATTCTTTTGCAGATGAAGAATAAGAAGAAGAGGGAATGCTTCTTTGATGACGGTAATCATGCGAATAAGCCCCGGCTAATTA
>GV2UCFN02IUC7M
GGTGAGTAACGCGTGGGTGACCTGCCCTGAAGATGGGGATAGCTAGTAGAAATATTAGATAATACCGAATGTGCTCATTTACATAAAGGTAAATGAGGAAAGGAGCTACGGCTCCGCTTCAGGATGGGCCCGCGTCCCATTAGCTAGTTGGTGAGGTAAAGGCTCACCAAGGCAACGATGGGTATCCGGCCTGAGAGGGTGAACGGACACATTGGGACTGAGATACGGCCCAAACTCCTACGGGAGGCAGCAGCTAAGAATCTTCCGCAATGGACGAAAGTCTGACGGAGCGACGCCGTGTGAATGAAGAAGGCCGAAAGGTTGTAAAATTCTTTTGCAGATGAAGAATAAGAAGAAGAGGGAATGCTTCTTTGATGACGGTAATCATGCGAATAAGCCCCGGCTAATTA
>G3BZQ8102H9K4D
GGTGAGTAACGCGTGGGTGACCTGCCCTGAAGATGGGGATAGCTAGTAGAAATATTAGATAATACCGAATGTGCTCATTTACATAAAGGTAAATGAGGAAAGGAGCTACGGCTCCGCTTCAGGATGGGCCCGCGTCCCATTAGCTAGTTGGTGAGGTAAAGGCTCACCAAGGCAACGATGGGTATCCGGCCTGAGAGGGTGAACGGACACATTGGGACTGAGATACGGCCCAAACTCCTACGGGAGGCAGCAGCTAAGAATCTTCCGCAATGGACGAAAGTCTGACGGAGCGACGCCGTGTGAATGAAGAAGGCCGAAAGGTTGTAAAATTCTTTTGCAGATGAAGAATAAGAAGAAGAGGGAATGCTTCTTTGATGACGGTAATCATGCGAATAAGCCCCGGCTAATTA
>G35JFLI02IED2P
GGTGAGTAACGCGTGGGTGACCTGCCCTGAAGATGGGGATAGCTAGTAGAAATATTAGATAATACCGAATGTGCTCATTTACATAAAGGTAAATGAGGAAAGGAGCTACGGCTCCGCTTCAGGATGGGCCCGCGTCCCATTAGCTAGTTGGTGAGGTAAAGGCTCACCAAGGCAACGATGGGTATCCGGCCTGAGAGGGTGAACGGACACATTGGGACTGAGATACGGCCCAAACTCCTACGGGAGGCAGCAGCTAAGAATCTTCCGCAATGGACGAAAGTCTGACGGAGCGACGCCGTGTGAATGAAGAAGGCCGAAAGGTTGTAAAATTCTTTTGCAGATGAAGAATAAGAAGAAGAGGGAATGCTTCTTTGATGACGGTAATCATGCGAATAAGCCCCGGCTAATTA
>G35JFLI02G7TVT
GGTGAGTAACGCGTGGGTGACCTGCCCTGAAGATGGGGATAGCTAGTAGAAATATTAGATAATACCGAATGTGCTCATTTACATAAAGGTAAATGAGGAAAGGAGCTACGGCTCCGCTTCAGGATGGGCCCGCGTCCCATTAGCTAGTTGGTGAGGTAAAGGCTCACCAAGGCAACGATGGGTATCCGGCCTGAGAGGGTGAACGGACACATTGGGACTGAGATACGGCCCAAACTCCTACGGGAGGCAGCAGCTAAGAATCTTCCGCAATGGACGAAAGTCTGACGGAGCGACGCCGTGTGAATGAAGAAGGCCGAAAGGTTGTAAAATTCTTTTGCAGATGAAGAATAAGAAGAAGAGGGAATGCTTCTTTGATGACGGTAATCATGCGAATAAGCCCCGGCTAATTA
>G35JFLI02FPQZ4
GGTGAGTAACGCGTGGGTGACCTGCCCTGAAGATGGGGATAGCTAGTAGAAATATTAGATAATACCGAATGTGCTCATTTACATAAAGGTAAATGAGGAAAGGAGCTACGGCTCCGCTTCAGGATGGGCCCGCGTCCCATTAGCTAGTTGGTGAGGTAAAGGCTCACCAAGGCAACGATGGGTATCCGGCCTGAGAGGGTGAACGGACACATTGGGACTGAGATACGGCCCAAACTCCTACGGGAGGCAGCAGCTAAGAATCTTCCGCAATGGACGAAAGTCTGACGGAGCGACGCCGTGTGAATGAAGAAGGCCGAAAGGTTGTAAAATTCTTTTGCAGATGAAGAATAAGAAGAAGAGGGAATGCTTCTTTGATGACGGTAATCATGCGAATAAGCCCCGGCTAATTA
>G3BZQ8102F9BQL
GGTGAGTAACGCGTGGGTGACCTGCCCTGAAGATGGGATAGCTAGTAGAAATATTAGATAATACCGAATGTGCTCATTTACATAAAGGTAAATGAGGAAAGGAGCTACGGCTCCGCTTCAGGATGGGCCCGCGTCCCATTAGCTGGTTGGTGAGGTAAAGGCTCACCAAGGCAACGATGGGTATCCGGCCTGAGAGGGTGAACGGACACATTGGGACTGAGATACGGCCCAAACTCCTACGGGAGGCAGCAGCTAAGAATCTTCCGCAATGGACGAAAGTCTGACGGAGCGACGCCGTGTGAATGAAGAAGGCCGAAAGGTTGTAAAATTCTTTTGCAGATGAAGAATAAGAAGAAGAGGGAATGCTTCTTTGATGACGGTAATCATGCGAATAAGCCCCGGCTAATTA
>G3BZQ8102HPGHM
GGTGAGTAACGCGTGGGTGACCTGCCCTGAAGATGGGATAGCTAGTAGAAATATTAGATAATACCGAATGTGCTCATTTACATAAAGGTAAATGAGGAAAGGAGCTACGGCTCCGCTTCAGGATGGGCCCGCGTCCCATTAGCTGGTTGGTGAGGTAAAGGCTCACCAAGGCAACGATGGGTATCCGGCCTGAGAGGGTGAACGGACACATTGGGACTGAGATACGGCCCAAACTCCTACGGGAGGCAGCAGCTAAGAATCTTCCGCAATGGACGAAAGTCTGACGGAGCGACGCCGTGTGAATGAAGAAGGCCGAAAGGTTGTAAAATTCTTTTGCAGATGAAGAATAAGAAGAAGAGGGAATGCTTCTTTGATGACGGTAATCATGCGAATAAGCCCCGGCTAATTA
>G3BZQ8102JA76U
GGTGAGTAACGCGTGGGTGACCTGCCCTGAAGATGGGATAGCTAGTAGAAATATTAGATAATACCGAATGTGCTCATTTACATAAAGGTAAATGAGGAAAGGAGCTACGGCTCCGCTTCAGGATGGGCCCGCGTCCCATTAGCTGGTTGGTGAGGTAAAGGCTCACCAAGGCAACGATGGGTATCCGGCCTGAGAGGGTGAACGGACACATTGGGACTGAGATACGGCCCAAACTCCTACGGGAGGCAGCAGCTAAGAATCTTCCGCAATGGACGAAAGTCTGACGGAGCGACGCCGTGTGAATGAAGAAGGCCGAAAGGTTGTAAAATTCTTTTGCAGATGAAGAATAAGAAGAAGAGGGAATGCTTCTTTGATGACGGTAATCATGCGAATAAGCCCCGGCTAATTA
>G3BZQ8102I9HKT
GGTGAGTAACGCGTGGGTGACCTGCCCTGAAGATGGGATAGCTAGTAGAAATATTAGATAATACCGAATGTGCTCATTTACATAAAGGTAAATGAGGAAAGGAGCTACGGCTCCGCTTCAGGATGGGCCCGCGTCCCATTAGCTGGTTGGTGAGGTAAAGGCTCACCAAGGCAACGATGGGTATCCGGCCTGAGAGGGTGAACGGACACATTGGGACTGAGATACGGCCCAAACTCCTACGGGAGGCAGCAGCTAAGAATCTTCCGCAATGGACGAAAGTCTGACGGAGCGACGCCGTGTGAATGAAGAAGGCCGAAAGGTTGTAAAATTCTTTTGCAGATGAAGAATAAGAAGAAGAGGGAATGCTTCTTTGATGACGGTAATCATGCGAATAAGCCCCGGCTAATTA
>G3BZQ8102JXTKW
GGTGAGTAACGCGTGGGTGACCTGCCCTGAAGATGGGATAGCTAGTAGAAATATTAGATAATACCGAATGTGCTCATTTACATAAAGGTAAATGAGGAAAGGAGCTACGGCTCCGCTTCAGGATGGGCCCGCGTCCCATTAGCTGGTTGGTGAGGTAAAGGCTCACCAAGGCAACGATGGGTATCCGGCCTGAGAGGGTGAACGGACACATTGGGACTGAGATACGGCCCAAACTCCTACGGGAGGCAGCAGCTAAGAATCTTCCGCAATGGACGAAAGTCTGACGGAGCGACGCCGTGTGAATGAAGAAGGCCGAAAGGTTGTAAAATTCTTTTGCAGATGAAGAATAAGAAGAAGAGGGAATGCTTCTTTGATGACGGTAATCATGCGAATAAGCCCCGGCTAATTA
>G3BZQ8102HEA62
GGTGAGTAACGCGTGGGTGACCTGCCCTGAAGATGGGATAGCTAGTAGAAATATTAGATAATACCGAATGTGCTCATTTACATAAAGGTAAATGAGGAAAGGAGCTACGGCTCCGCTTCAGGATGGGCCCGCGTCCCATTAGCTGGTTGGTGAGGTAAAGGCTCACCAAGGCAACGATGGGTATCCGGCCTGAGAGGGTGAACGGACACATTGGGACTGAGATACGGCCCAAACTCCTACGGGAGGCAGCAGCTAAGAATCTTCCGCAATGGACGAAAGTCTGACGGAGCGACGCCGTGTGAATGAAGAAGGCCGAAAGGTTGTAAAATTCTTTTGCAGATGAAGAATAAGAAGAAGAGGGAATGCTTCTTTGATGACGGTAATCATGCGAATAAGCCCCGGCTAATTA
>G3BZQ8102JEKR8
GGTGAGTAACGCGTGGGTGACCTGCCCTGAAGATGGGATAGCTAGTAGAAATATTAGATAATACCGAATGTGCTCATTTACATAAAGGTAAATGAGGAAAGGAGCTACGGCTCCGCTTCAGGATGGGCCCGCGTCCCATTAGCTGGTTGGTGAGGTAAAGGCTCACCAAGGCAACGATGGGTATCCGGCCTGAGAGGGTGAACGGACACATTGGGACTGAGATACGGCCCAAACTCCTACGGGAGGCAGCAGCTAAGAATCTTCCGCAATGGACGAAAGTCTGACGGAGCGACGCCGTGTGAATGAAGAAGGCCGAAAGGTTGTAAAATTCTTTTGCAGATGAAGAATAAGAAGAAGAGGGAATGCTTCTTTGATGACGGTAATCATGCGAATAAGCCCCGGCTAATTA
>G3BZQ8102HZORG
GGTGAGTAACGCGTGGGTGACCTGCCCTGAAGATGGGATAGCTAGTAGAAATATTAGATAATACCGAATGTGCTCATTTACATAAAGGTAAATGAGGAAAGGAGCTACGGCTCCGCTTCAGGATGGGCCCGCGTCCCATTAGCTGGTTGGTGAGGTAAAGGCTCACCAAGGCAACGATGGGTATCCGGCCTGAGAGGGTGAACGGACACATTGGGACTGAGATACGGCCCAAACTCCTACGGGAGGCAGCAGCTAAGAATCTTCCGCAATGGACGAAAGTCTGACGGAGCGACGCCGTGTGAATGAAGAAGGCCGAAAGGTTGTAAAATTCTTTTGCAGATGAAGAATAAGAAGAAGAGGGAATGCTTCTTTGATGACGGTAATCATGCGAATAAGCCCCGGCTAATTA
>G3BZQ8102F2UNH
GGTGAGTAACGCGTGGGTGACCTGCCCTGAAGATGGGATAGCTAGTAGAAATATTAGATAATACCGAATGTGCTCATTTACATAAAGGTAAATGAGGAAAGGAGCTACGGCTCCGCTTCAGGATGGGCCCGCGTCCCATTAGCTGGTTGGTGAGGTAAAGGCTCACCAAGGCAACGATGGGTATCCGGCCTGAGAGGGTGAACGGACACATTGGGACTGAGATACGGCCCAAACTCCTACGGGAGGCAGCAGCTAAGAATCTTCCGCAATGGACGAAAGTCTGACGGAGCGACGCCGTGTGAATGAAGAAGGCCGAAAGGTTGTAAAATTCTTTTGCAGATGAAGAATAAGAAGAAGAGGGAATGCTTCTTTGATGACGGTAATCATGCGAATAAGCCCCGGCTAATTA
>G3BZQ8102F9RT2
GGTGAGTAACGCGTGGGTGACCTGCCCTGAAGATGGGATAGCTAGTAGAAATATTAGATAATACCGAATGTGCTCATTTACATAAAGGTAAATGAGGAAAGGAGCTACGGCTCCGCTTCAGGATGGGCCCGCGTCCCATTAGCTGGTTGGTGAGGTAAAGGCTCACCAAGGCAACGATGGGTATCCGGCCTGAGAGGGTGAACGGACACATTGGGACTGAGATACGGCCCAAACTCCTACGGGAGGCAGCAGCTAAGAATCTTCCGCAATGGACGAAAGTCTGACGGAGCGACGCCGTGTGAATGAAGAAGGCCGAAAGGTTGTAAAATTCTTTTGCAGATGAAGAATAAGAAGAAGAGGGAATGCTTCTTTGATGACGGTAATCATGCGAATAAGCCCCGGCTAATTA
>G3BZQ8102HMX04
GGTGAGTAACGCGTGGGTGACCTGCCCTGAAGATGGGATAGCTAGTAGAAATATTAGATAATACCGAATGTGCTCATTTACATAAAGGTAAATGAGGAAAGGAGCTACGGCTCCGCTTCAGGATGGGCCCGCGTCCCATTAGCTGGTTGGTGAGGTAAAGGCTCACCAAGGCAACGATGGGTATCCGGCCTGAGAGGGTGAACGGACACATTGGGACTGAGATACGGCCCAAACTCCTACGGGAGGCAGCAGCTAAGAATCTTCCGCAATGGACGAAAGTCTGACGGAGCGACGCCGTGTGAATGAAGAAGGCCGAAAGGTTGTAAAATTCTTTTGCAGATGAAGAATAAGAAGAAGAGGGAATGCTTCTTTGATGACGGTAATCATGCGAATAAGCCCCGGCTAATTA
>G3BZQ8102F0ABK
GGTGAGTAACGCGTGGGTGACCTGCCCTGAAGATGGGATAGCTAGTAGAAATATTAGATAATACCGAATGTGCTCATTTACATAAAGGTAAATGAGGAAAGGAGCTACGGCTCCGCTTCAGGATGGGCCCGCGTCCCATTAGCTGGTTGGTGAGGTAAAGGCTCACCAAGGCAACGATGGGTATCCGGCCTGAGAGGGTGAACGGACACATTGGGACTGAGATACGGCCCAAACTCCTACGGGAGGCAGCAGCTAAGAATCTTCCGCAATGGACGAAAGTCTGACGGAGCGACGCCGTGTGAATGAAGAAGGCCGAAAGGTTGTAAAATTCTTTTGCAGATGAAGAATAAGAAGAAGAGGGAATGCTTCTTTGATGACGGTAATCATGCGAATAAGCCCCGGCTAATTA
>G3BZQ8102GLSH3
GGTGAGTAACGCGTGGGTGACCTGCCCTGAAGATGGGATAGCTAGTAGAAATATTAGATAATACCGAATGTGCTCATTTACATAAAGGTAAATGAGGAAAGGAGCTACGGCTCCGCTTCAGGATGGGCCCGCGTCCCATTAGCTGGTTGGTGAGGTAAAGGCTCACCAAGGCAACGATGGGTATCCGGCCTGAGAGGGTGAACGGACACATTGGGACTGAGATACGGCCCAAACTCCTACGGGAGGCAGCAGCTAAGAATCTTCCGCAATGGACGAAAGTCTGACGGAGCGACGCCGTGTGAATGAAGAAGGCCGAAAGGTTGTAAAATTCTTTTGCAGATGAAGAATAAGAAGAAGAGGGAATGCTTCTTTGATGACGGTAATCATGCGAATAAGCCCCGGCTAATTA
>G3BZQ8102HT42Z
GGTGAGTAACGCGTGGGTGACCTGCCCTGAAGATGGGATAGCTAGTAGAAATATTAGATAATACCGAATGTGCTCATTTACATAAAGGTAAATGAGGAAAGGAGCTACGGCTCCGCTTCAGGATGGGCCCGCGTCCCATTAGCTGGTTGGTGAGGTAAAGGCTCACCAAGGCAACGATGGGTATCCGGCCTGAGAGGGTGAACGGACACATTGGGACTGAGATACGGCCCAAACTCCTACGGGAGGCAGCAGCTAAGAATCTTCCGCAATGGACGAAAGTCTGACGGAGCGACGCCGTGTGAATGAAGAAGGCCGAAAGGTTGTAAAATTCTTTTGCAGATGAAGAATAAGAAGAAGAGGGAATGCTTCTTTGATGACGGTAATCATGCGAATAAGCCCCGGCTAATTA
>G3BZQ8102GGKTV
GGTGAGTAACGCGTGGGTGACCTGCCCTGAAGATGGGATAGCTAGTAGAAATATTAGATAATACCGAATGTGCTCATTTACATAAAGGTAAATGAGGAAAGGAGCTACGGCTCCGCTTCAGGATGGGCCCGCGTCCCATTAGCTGGTTGGTGAGGTAAAGGCTCACCAAGGCAACGATGGGTATCCGGCCTGAGAGGGTGAACGGACACATTGGGACTGAGATACGGCCCAAACTCCTACGGGAGGCAGCAGCTAAGAATCTTCCGCAATGGACGAAAGTCTGACGGAGCGACGCCGTGTGAATGAAGAAGGCCGAAAGGTTGTAAAATTCTTTTGCAGATGAAGAATAAGAAGAAGAGGGAATGCTTCTTTGATGACGGTAATCATGCGAATAAGCCCCGGCTAATTA
>G3BZQ8102HCU6C
GGTGAGTAACGCGTGGGTGACCTGCCCTGAAGATGGGATAGCTAGTAGAAATATTAGATAATACCGAATGTGCTCATTTACATAAAGGTAAATGAGGAAAGGAGCTACGGCTCCGCTTCAGGATGGGCCCGCGTCCCATTAGCTGGTTGGTGAGGTAAAGGCTCACCAAGGCAACGATGGGTATCCGGCCTGAGAGGGTGAACGGACACATTGGGACTGAGATACGGCCCAAACTCCTACGGGAGGCAGCAGCTAAGAATCTTCCGCAATGGACGAAAGTCTGACGGAGCGACGCCGTGTGAATGAAGAAGGCCGAAAGGTTGTAAAATTCTTTTGCAGATGAAGAATAAGAAGAAGAGGGAATGCTTCTTTGATGACGGTAATCATGCGAATAAGCCCCGGCTAATTA
>G3BZQ8102FCP2K
GGTGAGTAACGCGTGGGTGACCTGCCCTGAAGATGGGATAGCTAGTAGAAATATTAGATAATACCGAATGTGCTCATTTACATAAAGGTAAATGAGGAAAGGAGCTACGGCTCCGCTTCAGGATGGGCCCGCGTCCCATTAGCTGGTTGGTGAGGTAAAGGCTCACCAAGGCAACGATGGGTATCCGGCCTGAGAGGGTGAACGGACACATTGGGACTGAGATACGGCCCAAACTCCTACGGGAGGCAGCAGCTAAGAATCTTCCGCAATGGACGAAAGTCTGACGGAGCGACGCCGTGTGAATGAAGAAGGCCGAAAGGTTGTAAAATTCTTTTGCAGATGAAGAATAAGAAGAAGAGGGAATGCTTCTTTGATGACGGTAATCATGCGAATAAGCCCCGGCTAATTA
>G3BZQ8102JP9EW
GGTGAGTAACGCGTGGGTGACCTGCCCTGAAGATGGGATAGCTAGTAGAAATATTAGATAATACCGAATGTGCTCATTTACATAAAGGTAAATGAGGAAAGGAGCTACGGCTCCGCTTCAGGATGGGCCCGCGTCCCATTAGCTGGTTGGTGAGGTAAAGGCTCACCAAGGCAACGATGGGTATCCGGCCTGAGAGGGTGAACGGACACATTGGGACTGAGATACGGCCCAAACTCCTACGGGAGGCAGCAGCTAAGAATCTTCCGCAATGGACGAAAGTCTGACGGAGCGACGCCGTGTGAATGAAGAAGGCCGAAAGGTTGTAAAATTCTTTTGCAGATGAAGAATAAGAAGAAGAGGGAATGCTTCTTTGATGACGGTAATCATGCGAATAAGCCCCGGCTAATTA
>G3BZQ8102HL50H
GGTGAGTAACGCGTGGGTGACCTGCCCTGAAGATGGGATAGCTAGTAGAAATATTAGATAATACCGAATGTGCTCATTTACATAAAGGTAAATGAGGAAAGGAGCTACGGCTCCGCTTCAGGATGGGCCCGCGTCCCATTAGCTGGTTGGTGAGGTAAAGGCTCACCAAGGCAACGATGGGTATCCGGCCTGAGAGGGTGAACGGACACATTGGGACTGAGATACGGCCCAAACTCCTACGGGAGGCAGCAGCTAAGAATCTTCCGCAATGGACGAAAGTCTGACGGAGCGACGCCGTGTGAATGAAGAAGGCCGAAAGGTTGTAAAATTCTTTTGCAGATGAAGAATAAGAAGAAGAGGGAATGCTTCTTTGATGACGGTAATCATGCGAATAAGCCCCGGCTAATTA
>G35JFLI02H8LSY
GGTGAGTAACGCGTGGGTGACCTGCCCTGAAGATGGGATAGCTAGTAGAAATATTAGATAATACCGAATGTGCTCATTTACATAAAGGTAAATGAGGAAAGGAGCTACGGCTCCGCTTCAGGATGGGCCCGCGTCCCATTAGCTGGTTGGTGAGGTAAAGGCTCACCAAGGCAACGATGGGTATCCGGCCTGAGAGGGTGAACGGACACATTGGGACTGAGATACGGCCCAAACTCCTACGGGAGGCAGCAGCTAAGAATCTTCCGCAATGGACGAAAGTCTGACGGAGCGACGCCGTGTGAATGAAGAAGGCCGAAAGGTTGTAAAATTCTTTTGCAGATGAAGAATAAGAAGAAGAGGGAATGCTTCTTTGATGACGGTAATCATGCGAATAAGCCCCGGCTAATTA
>G35JFLI02GOXC1
GGTGAGTAACGCGTGGGTGACCTGCCCTGAAGATGGGATAGCTAGTAGAAATATTAGATAATACCGAATGTGCTCATTTACATAAAGGTAAATGAGGAAAGGAGCTACGGCTCCGCTTCAGGATGGGCCCGCGTCCCATTAGCTGGTTGGTGAGGTAAAGGCTCACCAAGGCAACGATGGGTATCCGGCCTGAGAGGGTGAACGGACACATTGGGACTGAGATACGGCCCAAACTCCTACGGGAGGCAGCAGCTAAGAATCTTCCGCAATGGACGAAAGTCTGACGGAGCGACGCCGTGTGAATGAAGAAGGCCGAAAGGTTGTAAAATTCTTTTGCAGATGAAGAATAAGAAGAAGAGGGAATGCTTCTTTGATGACGGTAATCATGCGAATAAGCCCCGGCTAATTA
>G35JFLI02FSLYP
GGTGAGTAACGCGTGGGTGACCTGCCCTGAAGATGGGATAGCTAGTAGAAATATTAGATAATACCGAATGTGCTCATTTACATAAAGGTAAATGAGGAAAGGAGCTACGGCTCCGCTTCAGGATGGGCCCGCGTCCCATTAGCTGGTTGGTGAGGTAAAGGCTCACCAAGGCAACGATGGGTATCCGGCCTGAGAGGGTGAACGGACACATTGGGACTGAGATACGGCCCAAACTCCTACGGGAGGCAGCAGCTAAGAATCTTCCGCAATGGACGAAAGTCTGACGGAGCGACGCCGTGTGAATGAAGAAGGCCGAAAGGTTGTAAAATTCTTTTGCAGATGAAGAATAAGAAGAAGAGGGAATGCTTCTTTGATGACGGTAATCATGCGAATAAGCCCCGGCTAATTA
>G35JFLI02HWU0V
GGTGAGTAACGCGTGGGTGACCTGCCCTGAAGATGGGATAGCTAGTAGAAATATTAGATAATACCGAATGTGCTCATTTACATAAAGGTAAATGAGGAAAGGAGCTACGGCTCCGCTTCAGGATGGGCCCGCGTCCCATTAGCTGGTTGGTGAGGTAAAGGCTCACCAAGGCAACGATGGGTATCCGGCCTGAGAGGGTGAACGGACACATTGGGACTGAGATACGGCCCAAACTCCTACGGGAGGCAGCAGCTAAGAATCTTCCGCAATGGACGAAAGTCTGACGGAGCGACGCCGTGTGAATGAAGAAGGCCGAAAGGTTGTAAAATTCTTTTGCAGATGAAGAATAAGAAGAAGAGGGAATGCTTCTTTGATGACGGTAATCATGCGAATAAGCCCCGGCTAATTA
>G35JFLI02JVJ4U
GGTGAGTAACGCGTGGGTGACCTGCCCTGAAGATGGGATAGCTAGTAGAAATATTAGATAATACCGAATGTGCTCATTTACATAAAGGTAAATGAGGAAAGGAGCTACGGCTCCGCTTCAGGATGGGCCCGCGTCCCATTAGCTGGTTGGTGAGGTAAAGGCTCACCAAGGCAACGATGGGTATCCGGCCTGAGAGGGTGAACGGACACATTGGGACTGAGATACGGCCCAAACTCCTACGGGAGGCAGCAGCTAAGAATCTTCCGCAATGGACGAAAGTCTGACGGAGCGACGCCGTGTGAATGAAGAAGGCCGAAAGGTTGTAAAATTCTTTTGCAGATGAAGAATAAGAAGAAGAGGGAATGCTTCTTTGATGACGGTAATCATGCGAATAAGCCCCGGCTAATTA
>G35JFLI02II6TB
GGTGAGTAACGCGTGGGTGACCTGCCCTGAAGATGGGATAGCTAGTAGAAATATTAGATAATACCGAATGTGCTCATTTACATAAAGGTAAATGAGGAAAGGAGCTACGGCTCCGCTTCAGGATGGGCCCGCGTCCCATTAGCTGGTTGGTGAGGTAAAGGCTCACCAAGGCAACGATGGGTATCCGGCCTGAGAGGGTGAACGGACACATTGGGACTGAGATACGGCCCAAACTCCTACGGGAGGCAGCAGCTAAGAATCTTCCGCAATGGACGAAAGTCTGACGGAGCGACGCCGTGTGAATGAAGAAGGCCGAAAGGTTGTAAAATTCTTTTGCAGATGAAGAATAAGAAGAAGAGGGAATGCTTCTTTGATGACGGTAATCATGCGAATAAGCCCCGGCTAATTA
>G35JFLI02I8L8L
GGTGAGTAACGCGTGGGTGACCTGCCCTGAAGATGGGATAGCTAGTAGAAATATTAGATAATACCGAATGTGCTCATTTACATAAAGGTAAATGAGGAAAGGAGCTACGGCTCCGCTTCAGGATGGGCCCGCGTCCCATTAGCTGGTTGGTGAGGTAAAGGCTCACCAAGGCAACGATGGGTATCCGGCCTGAGAGGGTGAACGGACACATTGGGACTGAGATACGGCCCAAACTCCTACGGGAGGCAGCAGCTAAGAATCTTCCGCAATGGACGAAAGTCTGACGGAGCGACGCCGTGTGAATGAAGAAGGCCGAAAGGTTGTAAAATTCTTTTGCAGATGAAGAATAAGAAGAAGAGGGAATGCTTCTTTGATGACGGTAATCATGCGAATAAGCCCCGGCTAATTA
>G35JFLI02IW74T
GGTGAGTAACGCGTGGGTGACCTGCCCTGAAGATGGGATAGCTAGTAGAAATATTAGATAATACCGAATGTGCTCATTTACATAAAGGTAAATGAGGAAAGGAGCTACGGCTCCGCTTCAGGATGGGCCCGCGTCCCATTAGCTGGTTGGTGAGGTAAAGGCTCACCAAGGCAACGATGGGTATCCGGCCTGAGAGGGTGAACGGACACATTGGGACTGAGATACGGCCCAAACTCCTACGGGAGGCAGCAGCTAAGAATCTTCCGCAATGGACGAAAGTCTGACGGAGCGACGCCGTGTGAATGAAGAAGGCCGAAAGGTTGTAAAATTCTTTTGCAGATGAAGAATAAGAAGAAGAGGGAATGCTTCTTTGATGACGGTAATCATGCGAATAAGCCCCGGCTAATTA
>G35JFLI02FRRKB
GGTGAGTAACGCGTGGGTGACCTGCCCTGAAGATGGGATAGCTAGTAGAAATATTAGATAATACCGAATGTGCTCATTTACATAAAGGTAAATGAGGAAAGGAGCTACGGCTCCGCTTCAGGATGGGCCCGCGTCCCATTAGCTGGTTGGTGAGGTAAAGGCTCACCAAGGCAACGATGGGTATCCGGCCTGAGAGGGTGAACGGACACATTGGGACTGAGATACGGCCCAAACTCCTACGGGAGGCAGCAGCTAAGAATCTTCCGCAATGGACGAAAGTCTGACGGAGCGACGCCGTGTGAATGAAGAAGGCCGAAAGGTTGTAAAATTCTTTTGCAGATGAAGAATAAGAAGAAGAGGGAATGCTTCTTTGATGACGGTAATCATGCGAATAAGCCCCGGCTAATTA
>G35JFLI02JM3UC
GGTGAGTAACGCGTGGGTGACCTGCCCTGAAGATGGGATAGCTAGTAGAAATATTAGATAATACCGAATGTGCTCATTTACATAAAGGTAAATGAGGAAAGGAGCTACGGCTCCGCTTCAGGATGGGCCCGCGTCCCATTAGCTGGTTGGTGAGGTAAAGGCTCACCAAGGCAACGATGGGTATCCGGCCTGAGAGGGTGAACGGACACATTGGGACTGAGATACGGCCCAAACTCCTACGGGAGGCAGCAGCTAAGAATCTTCCGCAATGGACGAAAGTCTGACGGAGCGACGCCGTGTGAATGAAGAAGGCCGAAAGGTTGTAAAATTCTTTTGCAGATGAAGAATAAGAAGAAGAGGGAATGCTTCTTTGATGACGGTAATCATGCGAATAAGCCCCGGCTAATTA
>G35JFLI02IVYYT
GGTGAGTAACGCGTGGGTGACCTGCCCTGAAGATGGGATAGCTAGTAGAAATATTAGATAATACCGAATGTGCTCATTTACATAAAGGTAAATGAGGAAAGGAGCTACGGCTCCGCTTCAGGATGGGCCCGCGTCCCATTAGCTGGTTGGTGAGGTAAAGGCTCACCAAGGCAACGATGGGTATCCGGCCTGAGAGGGTGAACGGACACATTGGGACTGAGATACGGCCCAAACTCCTACGGGAGGCAGCAGCTAAGAATCTTCCGCAATGGACGAAAGTCTGACGGAGCGACGCCGTGTGAATGAAGAAGGCCGAAAGGTTGTAAAATTCTTTTGCAGATGAAGAATAAGAAGAAGAGGGAATGCTTCTTTGATGACGGTAATCATGCGAATAAGCCCCGGCTAATTA
>G35JFLI02HI7NU
GGTGAGTAACGCGTGGGTGACCTGCCCTGAAGATGGGATAGCTAGTAGAAATATTAGATAATACCGAATGTGCTCATTTACATAAAGGTAAATGAGGAAAGGAGCTACGGCTCCGCTTCAGGATGGGCCCGCGTCCCATTAGCTGGTTGGTGAGGTAAAGGCTCACCAAGGCAACGATGGGTATCCGGCCTGAGAGGGTGAACGGACACATTGGGACTGAGATACGGCCCAAACTCCTACGGGAGGCAGCAGCTAAGAATCTTCCGCAATGGACGAAAGTCTGACGGAGCGACGCCGTGTGAATGAAGAAGGCCGAAAGGTTGTAAAATTCTTTTGCAGATGAAGAATAAGAAGAAGAGGGAATGCTTCTTTGATGACGGTAATCATGCGAATAAGCCCCGGCTAATTA
>G35JFLI02FITAE
GGTGAGTAACGCGTGGGTGACCTGCCCTGAAGATGGGATAGCTAGTAGAAATATTAGATAATACCGAATGTGCTCATTTACATAAAGGTAAATGAGGAAAGGAGCTACGGCTCCGCTTCAGGATGGGCCCGCGTCCCATTAGCTGGTTGGTGAGGTAAAGGCTCACCAAGGCAACGATGGGTATCCGGCCTGAGAGGGTGAACGGACACATTGGGACTGAGATACGGCCCAAACTCCTACGGGAGGCAGCAGCTAAGAATCTTCCGCAATGGACGAAAGTCTGACGGAGCGACGCCGTGTGAATGAAGAAGGCCGAAAGGTTGTAAAATTCTTTTGCAGATGAAGAATAAGAAGAAGAGGGAATGCTTCTTTGATGACGGTAATCATGCGAATAAGCCCCGGCTAATTA
>G35JFLI02HLRNW
GGTGAGTAACGCGTGGGTGACCTGCCCTGAAGATGGGATAGCTAGTAGAAATATTAGATAATACCGAATGTGCTCATTTACATAAAGGTAAATGAGGAAAGGAGCTACGGCTCCGCTTCAGGATGGGCCCGCGTCCCATTAGCTGGTTGGTGAGGTAAAGGCTCACCAAGGCAACGATGGGTATCCGGCCTGAGAGGGTGAACGGACACATTGGGACTGAGATACGGCCCAAACTCCTACGGGAGGCAGCAGCTAAGAATCTTCCGCAATGGACGAAAGTCTGACGGAGCGACGCCGTGTGAATGAAGAAGGCCGAAAGGTTGTAAAATTCTTTTGCAGATGAAGAATAAGAAGAAGAGGGAATGCTTCTTTGATGACGGTAATCATGCGAATAAGCCCCGGCTAATTA
>G35JFLI02HP0A8
GGTGAGTAACGCGTGGGTGACCTGCCCTGAAGATGGGATAGCTAGTAGAAATATTAGATAATACCGAATGTGCTCATTTACATAAAGGTAAATGAGGAAAGGAGCTACGGCTCCGCTTCAGGATGGGCCCGCGTCCCATTAGCTGGTTGGTGAGGTAAAGGCTCACCAAGGCAACGATGGGTATCCGGCCTGAGAGGGTGAACGGACACATTGGGACTGAGATACGGCCCAAACTCCTACGGGAGGCAGCAGCTAAGAATCTTCCGCAATGGACGAAAGTCTGACGGAGCGACGCCGTGTGAATGAAGAAGGCCGAAAGGTTGTAAAATTCTTTTGCAGATGAAGAATAAGAAGAAGAGGGAATGCTTCTTTGATGACGGTAATCATGCGAATAAGCCCCGGCTAATTA
>G35JFLI02I49OT
GGTGAGTAACGCGTGGGTGACCTGCCCTGAAGATGGGATAGCTAGTAGAAATATTAGATAATACCGAATGTGCTCATTTACATAAAGGTAAATGAGGAAAGGAGCTACGGCTCCGCTTCAGGATGGGCCCGCGTCCCATTAGCTGGTTGGTGAGGTAAAGGCTCACCAAGGCAACGATGGGTATCCGGCCTGAGAGGGTGAACGGACACATTGGGACTGAGATACGGCCCAAACTCCTACGGGAGGCAGCAGCTAAGAATCTTCCGCAATGGACGAAAGTCTGACGGAGCGACGCCGTGTGAATGAAGAAGGCCGAAAGGTTGTAAAATTCTTTTGCAGATGAAGAATAAGAAGAAGAGGGAATGCTTCTTTGATGACGGTAATCATGCGAATAAGCCCCGGCTAATTA
>G35JFLI02FSHWD
GGTGAGTAACGCGTGGGTGACCTGCCCTGAAGATGGGATAGCTAGTAGAAATATTAGATAATACCGAATGTGCTCATTTACATAAAGGTAAATGAGGAAAGGAGCTACGGCTCCGCTTCAGGATGGGCCCGCGTCCCATTAGCTGGTTGGTGAGGTAAAGGCTCACCAAGGCAACGATGGGTATCCGGCCTGAGAGGGTGAACGGACACATTGGGACTGAGATACGGCCCAAACTCCTACGGGAGGCAGCAGCTAAGAATCTTCCGCAATGGACGAAAGTCTGACGGAGCGACGCCGTGTGAATGAAGAAGGCCGAAAGGTTGTAAAATTCTTTTGCAGATGAAGAATAAGAAGAAGAGGGAATGCTTCTTTGATGACGGTAATCATGCGAATAAGCCCCGGCTAATTA
>G35JFLI02IGS2N
GGTGAGTAACGCGTGGGTGACCTGCCCTGAAGATGGGATAGCTAGTAGAAATATTAGATAATACCGAATGTGCTCATTTACATAAAGGTAAATGAGGAAAGGAGCTACGGCTCCGCTTCAGGATGGGCCCGCGTCCCATTAGCTGGTTGGTGAGGTAAAGGCTCACCAAGGCAACGATGGGTATCCGGCCTGAGAGGGTGAACGGACACATTGGGACTGAGATACGGCCCAAACTCCTACGGGAGGCAGCAGCTAAGAATCTTCCGCAATGGACGAAAGTCTGACGGAGCGACGCCGTGTGAATGAAGAAGGCCGAAAGGTTGTAAAATTCTTTTGCAGATGAAGAATAAGAAGAAGAGGGAATGCTTCTTTGATGACGGTAATCATGCGAATAAGCCCCGGCTAATTA
>G35JFLI02ILINJ
GGTGAGTAACGCGTGGGTGACCTGCCCTGAAGATGGGATAGCTAGTAGAAATATTAGATAATACCGAATGTGCTCATTTACATAAAGGTAAATGAGGAAAGGAGCTACGGCTCCGCTTCAGGATGGGCCCGCGTCCCATTAGCTGGTTGGTGAGGTAAAGGCTCACCAAGGCAACGATGGGTATCCGGCCTGAGAGGGTGAACGGACACATTGGGACTGAGATACGGCCCAAACTCCTACGGGAGGCAGCAGCTAAGAATCTTCCGCAATGGACGAAAGTCTGACGGAGCGACGCCGTGTGAATGAAGAAGGCCGAAAGGTTGTAAAATTCTTTTGCAGATGAAGAATAAGAAGAAGAGGGAATGCTTCTTTGATGACGGTAATCATGCGAATAAGCCCCGGCTAATTA
>G35JFLI02GAODE
GGTGAGTAACGCGTGGGTGACCTGCCCTGAAGATGGGATAGCTAGTAGAAATATTAGATAATACCGAATGTGCTCATTTACATAAAGGTAAATGAGGAAAGGAGCTACGGCTCCGCTTCAGGATGGGCCCGCGTCCCATTAGCTGGTTGGTGAGGTAAAGGCTCACCAAGGCAACGATGGGTATCCGGCCTGAGAGGGTGAACGGACACATTGGGACTGAGATACGGCCCAAACTCCTACGGGAGGCAGCAGCTAAGAATCTTCCGCAATGGACGAAAGTCTGACGGAGCGACGCCGTGTGAATGAAGAAGGCCGAAAGGTTGTAAAATTCTTTTGCAGATGAAGAATAAGAAGAAGAGGGAATGCTTCTTTGATGACGGTAATCATGCGAATAAGCCCCGGCTAATTA
>G35JFLI02FM19R
GGTGAGTAACGCGTGGGTGACCTGCCCTGAAGATGGGATAGCTAGTAGAAATATTAGATAATACCGAATGTGCTCATTTACATAAAGGTAAATGAGGAAAGGAGCTACGGCTCCGCTTCAGGATGGGCCCGCGTCCCATTAGCTGGTTGGTGAGGTAAAGGCTCACCAAGGCAACGATGGGTATCCGGCCTGAGAGGGTGAACGGACACATTGGGACTGAGATACGGCCCAAACTCCTACGGGAGGCAGCAGCTAAGAATCTTCCGCAATGGACGAAAGTCTGACGGAGCGACGCCGTGTGAATGAAGAAGGCCGAAAGGTTGTAAAATTCTTTTGCAGATGAAGAATAAGAAGAAGAGGGAATGCTTCTTTGATGACGGTAATCATGCGAATAAGCCCCGGCTAATTA
>G35JFLI02GQKVL
GGTGAGTAACGCGTGGGTGACCTGCCCTGAAGATGGGATAGCTAGTAGAAATATTAGATAATACCGAATGTGCTCATTTACATAAAGGTAAATGAGGAAAGGAGCTACGGCTCCGCTTCAGGATGGGCCCGCGTCCCATTAGCTGGTTGGTGAGGTAAAGGCTCACCAAGGCAACGATGGGTATCCGGCCTGAGAGGGTGAACGGACACATTGGGACTGAGATACGGCCCAAACTCCTACGGGAGGCAGCAGCTAAGAATCTTCCGCAATGGACGAAAGTCTGACGGAGCGACGCCGTGTGAATGAAGAAGGCCGAAAGGTTGTAAAATTCTTTTGCAGATGAAGAATAAGAAGAAGAGGGAATGCTTCTTTGATGACGGTAATCATGCGAATAAGCCCCGGCTAATTA
>GV2UCFN02HTEVG
GGTGAGTAACGCGTGGGTGACCTGCCCTGAAGATGGGGATAGCTAGTAGAAATATTAGATAATACCGAATGTGCTCATTTACATAAAGGTAAATGAGGAAAGGAGCTACGGCTCCGCTTCAGGATGGGCCCGCGTCCCATTAGCTGGTTGGTGAGGTAAAGGCTCACCAAGGCAACGATGGGTATCCGGCCTGAGAGGGTGAACGGACACATTGGGACTGAGATACGGCCCAAACTCCTACGGGAGGCAGCAGCTAAGAATCTTCCGCAATGGACGAAAGTCTGACGGAGCGACGCCGTGTGAATGAAGAAGGCCGAAAGGTTGTAAAATTCTTTTGCAGATGAAGAATAAGAAGAAGAGGGAATGCTTCTTTGATGACGGTAATCATGCGAATAAGCCCCGGCTAATTA
>GV2UCFN02IYHOY
GGTGAGTAACGCGTGGGTGACCTGCCCTGAAGATGGGGATAGCTAGTAGAAATATTAGATAATACCGAATGTGCTCATTTACATAAAGGTAAATGAGGAAAGGAGCTACGGCTCCGCTTCAGGATGGGCCCGCGTCCCATTAGCTGGTTGGTGAGGTAAAGGCTCACCAAGGCAACGATGGGTATCCGGCCTGAGAGGGTGAACGGACACATTGGGACTGAGATACGGCCCAAACTCCTACGGGAGGCAGCAGCTAAGAATCTTCCGCAATGGACGAAAGTCTGACGGAGCGACGCCGTGTGAATGAAGAAGGCCGAAAGGTTGTAAAATTCTTTTGCAGATGAAGAATAAGAAGAAGAGGGAATGCTTCTTTGATGACGGTAATCATGCGAATAAGCCCCGGCTAATTA
>GV2UCFN02IQC4J
GGTGAGTAACGCGTGGGTGACCTGCCCTGAAGATGGGGATAGCTAGTAGAAATATTAGATAATACCGAATGTGCTCATTTACATAAAGGTAAATGAGGAAAGGAGCTACGGCTCCGCTTCAGGATGGGCCCGCGTCCCATTAGCTGGTTGGTGAGGTAAAGGCTCACCAAGGCAACGATGGGTATCCGGCCTGAGAGGGTGAACGGACACATTGGGACTGAGATACGGCCCAAACTCCTACGGGAGGCAGCAGCTAAGAATCTTCCGCAATGGACGAAAGTCTGACGGAGCGACGCCGTGTGAATGAAGAAGGCCGAAAGGTTGTAAAATTCTTTTGCAGATGAAGAATAAGAAGAAGAGGGAATGCTTCTTTGATGACGGTAATCATGCGAATAAGCCCCGGCTAATTA
>GV2UCFN02HY75B
GGTGAGTAACGCGTGGGTGACCTGCCCTGAAGATGGGGATAGCTAGTAGAAATATTAGATAATACCGAATGTGCTCATTTACATAAAGGTAAATGAGGAAAGGAGCTACGGCTCCGCTTCAGGATGGGCCCGCGTCCCATTAGCTGGTTGGTGAGGTAAAGGCTCACCAAGGCAACGATGGGTATCCGGCCTGAGAGGGTGAACGGACACATTGGGACTGAGATACGGCCCAAACTCCTACGGGAGGCAGCAGCTAAGAATCTTCCGCAATGGACGAAAGTCTGACGGAGCGACGCCGTGTGAATGAAGAAGGCCGAAAGGTTGTAAAATTCTTTTGCAGATGAAGAATAAGAAGAAGAGGGAATGCTTCTTTGATGACGGTAATCATGCGAATAAGCCCCGGCTAATTA
>GV2UCFN02FZL7Y
GGTGAGTAACGCGTGGGTGACCTGCCCTGAAGATGGGGATAGCTAGTAGAAATATTAGATAATACCGAATGTGCTCATTTACATAAAGGTAAATGAGGAAAGGAGCTACGGCTCCGCTTCAGGATGGGCCCGCGTCCCATTAGCTGGTTGGTGAGGTAAAGGCTCACCAAGGCAACGATGGGTATCCGGCCTGAGAGGGTGAACGGACACATTGGGACTGAGATACGGCCCAAACTCCTACGGGAGGCAGCAGCTAAGAATCTTCCGCAATGGACGAAAGTCTGACGGAGCGACGCCGTGTGAATGAAGAAGGCCGAAAGGTTGTAAAATTCTTTTGCAGATGAAGAATAAGAAGAAGAGGGAATGCTTCTTTGATGACGGTAATCATGCGAATAAGCCCCGGCTAATTA
>GV2UCFN02JJVFO
GGTGAGTAACGCGTGGGTGACCTGCCCTGAAGATGGGGATAGCTAGTAGAAATATTAGATAATACCGAATGTGCTCATTTACATAAAGGTAAATGAGGAAAGGAGCTACGGCTCCGCTTCAGGATGGGCCCGCGTCCCATTAGCTGGTTGGTGAGGTAAAGGCTCACCAAGGCAACGATGGGTATCCGGCCTGAGAGGGTGAACGGACACATTGGGACTGAGATACGGCCCAAACTCCTACGGGAGGCAGCAGCTAAGAATCTTCCGCAATGGACGAAAGTCTGACGGAGCGACGCCGTGTGAATGAAGAAGGCCGAAAGGTTGTAAAATTCTTTTGCAGATGAAGAATAAGAAGAAGAGGGAATGCTTCTTTGATGACGGTAATCATGCGAATAAGCCCCGGCTAATTA
>GV2UCFN02JP5KR
GGTGAGTAACGCGTGGGTGACCTGCCCTGAAGATGGGGATAGCTAGTAGAAATATTAGATAATACCGAATGTGCTCATTTACATAAAGGTAAATGAGGAAAGGAGCTACGGCTCCGCTTCAGGATGGGCCCGCGTCCCATTAGCTGGTTGGTGAGGTAAAGGCTCACCAAGGCAACGATGGGTATCCGGCCTGAGAGGGTGAACGGACACATTGGGACTGAGATACGGCCCAAACTCCTACGGGAGGCAGCAGCTAAGAATCTTCCGCAATGGACGAAAGTCTGACGGAGCGACGCCGTGTGAATGAAGAAGGCCGAAAGGTTGTAAAATTCTTTTGCAGATGAAGAATAAGAAGAAGAGGGAATGCTTCTTTGATGACGGTAATCATGCGAATAAGCCCCGGCTAATTA
>GV2UCFN02G747F
GGTGAGTAACGCGTGGGTGACCTGCCCTGAAGATGGGGATAGCTAGTAGAAATATTAGATAATACCGAATGTGCTCATTTACATAAAGGTAAATGAGGAAAGGAGCTACGGCTCCGCTTCAGGATGGGCCCGCGTCCCATTAGCTGGTTGGTGAGGTAAAGGCTCACCAAGGCAACGATGGGTATCCGGCCTGAGAGGGTGAACGGACACATTGGGACTGAGATACGGCCCAAACTCCTACGGGAGGCAGCAGCTAAGAATCTTCCGCAATGGACGAAAGTCTGACGGAGCGACGCCGTGTGAATGAAGAAGGCCGAAAGGTTGTAAAATTCTTTTGCAGATGAAGAATAAGAAGAAGAGGGAATGCTTCTTTGATGACGGTAATCATGCGAATAAGCCCCGGCTAATTA
>GV2UCFN02J4KB6
GGTGAGTAACGCGTGGGTGACCTGCCCTGAAGATGGGGATAGCTAGTAGAAATATTAGATAATACCGAATGTGCTCATTTACATAAAGGTAAATGAGGAAAGGAGCTACGGCTCCGCTTCAGGATGGGCCCGCGTCCCATTAGCTGGTTGGTGAGGTAAAGGCTCACCAAGGCAACGATGGGTATCCGGCCTGAGAGGGTGAACGGACACATTGGGACTGAGATACGGCCCAAACTCCTACGGGAGGCAGCAGCTAAGAATCTTCCGCAATGGACGAAAGTCTGACGGAGCGACGCCGTGTGAATGAAGAAGGCCGAAAGGTTGTAAAATTCTTTTGCAGATGAAGAATAAGAAGAAGAGGGAATGCTTCTTTGATGACGGTAATCATGCGAATAAGCCCCGGCTAATTA
>GV2UCFN02HY9ZI
GGTGAGTAACGCGTGGGTGACCTGCCCTGAAGATGGGGATAGCTAGTAGAAATATTAGATAATACCGAATGTGCTCATTTACATAAAGGTAAATGAGGAAAGGAGCTACGGCTCCGCTTCAGGATGGGCCCGCGTCCCATTAGCTGGTTGGTGAGGTAAAGGCTCACCAAGGCAACGATGGGTATCCGGCCTGAGAGGGTGAACGGACACATTGGGACTGAGATACGGCCCAAACTCCTACGGGAGGCAGCAGCTAAGAATCTTCCGCAATGGACGAAAGTCTGACGGAGCGACGCCGTGTGAATGAAGAAGGCCGAAAGGTTGTAAAATTCTTTTGCAGATGAAGAATAAGAAGAAGAGGGAATGCTTCTTTGATGACGGTAATCATGCGAATAAGCCCCGGCTAATTA
>GV2UCFN02G5JUT
GGTGAGTAACGCGTGGGTGACCTGCCCTGAAGATGGGGATAGCTAGTAGAAATATTAGATAATACCGAATGTGCTCATTTACATAAAGGTAAATGAGGAAAGGAGCTACGGCTCCGCTTCAGGATGGGCCCGCGTCCCATTAGCTGGTTGGTGAGGTAAAGGCTCACCAAGGCAACGATGGGTATCCGGCCTGAGAGGGTGAACGGACACATTGGGACTGAGATACGGCCCAAACTCCTACGGGAGGCAGCAGCTAAGAATCTTCCGCAATGGACGAAAGTCTGACGGAGCGACGCCGTGTGAATGAAGAAGGCCGAAAGGTTGTAAAATTCTTTTGCAGATGAAGAATAAGAAGAAGAGGGAATGCTTCTTTGATGACGGTAATCATGCGAATAAGCCCCGGCTAATTA
>GV2UCFN02HZVNV
GGTGAGTAACGCGTGGGTGACCTGCCCTGAAGATGGGGATAGCTAGTAGAAATATTAGATAATACCGAATGTGCTCATTTACATAAAGGTAAATGAGGAAAGGAGCTACGGCTCCGCTTCAGGATGGGCCCGCGTCCCATTAGCTGGTTGGTGAGGTAAAGGCTCACCAAGGCAACGATGGGTATCCGGCCTGAGAGGGTGAACGGACACATTGGGACTGAGATACGGCCCAAACTCCTACGGGAGGCAGCAGCTAAGAATCTTCCGCAATGGACGAAAGTCTGACGGAGCGACGCCGTGTGAATGAAGAAGGCCGAAAGGTTGTAAAATTCTTTTGCAGATGAAGAATAAGAAGAAGAGGGAATGCTTCTTTGATGACGGTAATCATGCGAATAAGCCCCGGCTAATTA
>GV2UCFN02IP6JI
GGTGAGTAACGCGTGGGTGACCTGCCCTGAAGATGGGGATAGCTAGTAGAAATATTAGATAATACCGAATGTGCTCATTTACATAAAGGTAAATGAGGAAAGGAGCTACGGCTCCGCTTCAGGATGGGCCCGCGTCCCATTAGCTGGTTGGTGAGGTAAAGGCTCACCAAGGCAACGATGGGTATCCGGCCTGAGAGGGTGAACGGACACATTGGGACTGAGATACGGCCCAAACTCCTACGGGAGGCAGCAGCTAAGAATCTTCCGCAATGGACGAAAGTCTGACGGAGCGACGCCGTGTGAATGAAGAAGGCCGAAAGGTTGTAAAATTCTTTTGCAGATGAAGAATAAGAAGAAGAGGGAATGCTTCTTTGATGACGGTAATCATGCGAATAAGCCCCGGCTAATTA
>GV2UCFN02FUJH4
GGTGAGTAACGCGTGGGTGACCTGCCCTGAAGATGGGGATAGCTAGTAGAAATATTAGATAATACCGAATGTGCTCATTTACATAAAGGTAAATGAGGAAAGGAGCTACGGCTCCGCTTCAGGATGGGCCCGCGTCCCATTAGCTGGTTGGTGAGGTAAAGGCTCACCAAGGCAACGATGGGTATCCGGCCTGAGAGGGTGAACGGACACATTGGGACTGAGATACGGCCCAAACTCCTACGGGAGGCAGCAGCTAAGAATCTTCCGCAATGGACGAAAGTCTGACGGAGCGACGCCGTGTGAATGAAGAAGGCCGAAAGGTTGTAAAATTCTTTTGCAGATGAAGAATAAGAAGAAGAGGGAATGCTTCTTTGATGACGGTAATCATGCGAATAAGCCCCGGCTAATTA
>GV2UCFN02FO340
GGTGAGTAACGCGTGGGTGACCTGCCCTGAAGATGGGGATAGCTAGTAGAAATATTAGATAATACCGAATGTGCTCATTTACATAAAGGTAAATGAGGAAAGGAGCTACGGCTCCGCTTCAGGATGGGCCCGCGTCCCATTAGCTGGTTGGTGAGGTAAAGGCTCACCAAGGCAACGATGGGTATCCGGCCTGAGAGGGTGAACGGACACATTGGGACTGAGATACGGCCCAAACTCCTACGGGAGGCAGCAGCTAAGAATCTTCCGCAATGGACGAAAGTCTGACGGAGCGACGCCGTGTGAATGAAGAAGGCCGAAAGGTTGTAAAATTCTTTTGCAGATGAAGAATAAGAAGAAGAGGGAATGCTTCTTTGATGACGGTAATCATGCGAATAAGCCCCGGCTAATTA
>GV2UCFN02I07TC
GGTGAGTAACGCGTGGGTGACCTGCCCTGAAGATGGGGATAGCTAGTAGAAATATTAGATAATACCGAATGTGCTCATTTACATAAAGGTAAATGAGGAAAGGAGCTACGGCTCCGCTTCAGGATGGGCCCGCGTCCCATTAGCTGGTTGGTGAGGTAAAGGCTCACCAAGGCAACGATGGGTATCCGGCCTGAGAGGGTGAACGGACACATTGGGACTGAGATACGGCCCAAACTCCTACGGGAGGCAGCAGCTAAGAATCTTCCGCAATGGACGAAAGTCTGACGGAGCGACGCCGTGTGAATGAAGAAGGCCGAAAGGTTGTAAAATTCTTTTGCAGATGAAGAATAAGAAGAAGAGGGAATGCTTCTTTGATGACGGTAATCATGCGAATAAGCCCCGGCTAATTA
>GV2UCFN02JEMTK
GGTGAGTAACGCGTGGGTGACCTGCCCTGAAGATGGGGATAGCTAGTAGAAATATTAGATAATACCGAATGTGCTCATTTACATAAAGGTAAATGAGGAAAGGAGCTACGGCTCCGCTTCAGGATGGGCCCGCGTCCCATTAGCTGGTTGGTGAGGTAAAGGCTCACCAAGGCAACGATGGGTATCCGGCCTGAGAGGGTGAACGGACACATTGGGACTGAGATACGGCCCAAACTCCTACGGGAGGCAGCAGCTAAGAATCTTCCGCAATGGACGAAAGTCTGACGGAGCGACGCCGTGTGAATGAAGAAGGCCGAAAGGTTGTAAAATTCTTTTGCAGATGAAGAATAAGAAGAAGAGGGAATGCTTCTTTGATGACGGTAATCATGCGAATAAGCCCCGGCTAATTA
>GV2UCFN02GCHO6
GGTGAGTAACGCGTGGGTGACCTGCCCTGAAGATGGGGATAGCTAGTAGAAATATTAGATAATACCGAATGTGCTCATTTACATAAAGGTAAATGAGGAAAGGAGCTACGGCTCCGCTTCAGGATGGGCCCGCGTCCCATTAGCTGGTTGGTGAGGTAAAGGCTCACCAAGGCAACGATGGGTATCCGGCCTGAGAGGGTGAACGGACACATTGGGACTGAGATACGGCCCAAACTCCTACGGGAGGCAGCAGCTAAGAATCTTCCGCAATGGACGAAAGTCTGACGGAGCGACGCCGTGTGAATGAAGAAGGCCGAAAGGTTGTAAAATTCTTTTGCAGATGAAGAATAAGAAGAAGAGGGAATGCTTCTTTGATGACGGTAATCATGCGAATAAGCCCCGGCTAATTA
>GV2UCFN02FI715
GGTGAGTAACGCGTGGGTGACCTGCCCTGAAGATGGGGATAGCTAGTAGAAATATTAGATAATACCGAATGTGCTCATTTACATAAAGGTAAATGAGGAAAGGAGCTACGGCTCCGCTTCAGGATGGGCCCGCGTCCCATTAGCTGGTTGGTGAGGTAAAGGCTCACCAAGGCAACGATGGGTATCCGGCCTGAGAGGGTGAACGGACACATTGGGACTGAGATACGGCCCAAACTCCTACGGGAGGCAGCAGCTAAGAATCTTCCGCAATGGACGAAAGTCTGACGGAGCGACGCCGTGTGAATGAAGAAGGCCGAAAGGTTGTAAAATTCTTTTGCAGATGAAGAATAAGAAGAAGAGGGAATGCTTCTTTGATGACGGTAATCATGCGAATAAGCCCCGGCTAATTA
>GV2UCFN02H62I2
GGTGAGTAACGCGTGGGTGACCTGCCCTGAAGATGGGGATAGCTAGTAGAAATATTAGATAATACCGAATGTGCTCATTTACATAAAGGTAAATGAGGAAAGGAGCTACGGCTCCGCTTCAGGATGGGCCCGCGTCCCATTAGCTGGTTGGTGAGGTAAAGGCTCACCAAGGCAACGATGGGTATCCGGCCTGAGAGGGTGAACGGACACATTGGGACTGAGATACGGCCCAAACTCCTACGGGAGGCAGCAGCTAAGAATCTTCCGCAATGGACGAAAGTCTGACGGAGCGACGCCGTGTGAATGAAGAAGGCCGAAAGGTTGTAAAATTCTTTTGCAGATGAAGAATAAGAAGAAGAGGGAATGCTTCTTTGATGACGGTAATCATGCGAATAAGCCCCGGCTAATTA
>GV2UCFN02IMPFS
GGTGAGTAACGCGTGGGTGACCTGCCCTGAAGATGGGGATAGCTAGTAGAAATATTAGATAATACCGAATGTGCTCATTTACATAAAGGTAAATGAGGAAAGGAGCTACGGCTCCGCTTCAGGATGGGCCCGCGTCCCATTAGCTGGTTGGTGAGGTAAAGGCTCACCAAGGCAACGATGGGTATCCGGCCTGAGAGGGTGAACGGACACATTGGGACTGAGATACGGCCCAAACTCCTACGGGAGGCAGCAGCTAAGAATCTTCCGCAATGGACGAAAGTCTGACGGAGCGACGCCGTGTGAATGAAGAAGGCCGAAAGGTTGTAAAATTCTTTTGCAGATGAAGAATAAGAAGAAGAGGGAATGCTTCTTTGATGACGGTAATCATGCGAATAAGCCCCGGCTAATTA
>GV2UCFN02HQ108
GGTGAGTAACGCGTGGGTGACCTGCCCTGAAGATGGGGATAGCTAGTAGAAATATTAGATAATACCGAATGTGCTCATTTACATAAAGGTAAATGAGGAAAGGAGCTACGGCTCCGCTTCAGGATGGGCCCGCGTCCCATTAGCTGGTTGGTGAGGTAAAGGCTCACCAAGGCAACGATGGGTATCCGGCCTGAGAGGGTGAACGGACACATTGGGACTGAGATACGGCCCAAACTCCTACGGGAGGCAGCAGCTAAGAATCTTCCGCAATGGACGAAAGTCTGACGGAGCGACGCCGTGTGAATGAAGAAGGCCGAAAGGTTGTAAAATTCTTTTGCAGATGAAGAATAAGAAGAAGAGGGAATGCTTCTTTGATGACGGTAATCATGCGAATAAGCCCCGGCTAATTA
>GV2UCFN02F4G4E
GGTGAGTAACGCGTGGGTGACCTGCCCTGAAGATGGGGATAGCTAGTAGAAATATTAGATAATACCGAATGTGCTCATTTACATAAAGGTAAATGAGGAAAGGAGCTACGGCTCCGCTTCAGGATGGGCCCGCGTCCCATTAGCTGGTTGGTGAGGTAAAGGCTCACCAAGGCAACGATGGGTATCCGGCCTGAGAGGGTGAACGGACACATTGGGACTGAGATACGGCCCAAACTCCTACGGGAGGCAGCAGCTAAGAATCTTCCGCAATGGACGAAAGTCTGACGGAGCGACGCCGTGTGAATGAAGAAGGCCGAAAGGTTGTAAAATTCTTTTGCAGATGAAGAATAAGAAGAAGAGGGAATGCTTCTTTGATGACGGTAATCATGCGAATAAGCCCCGGCTAATTA
>GV2UCFN02F7Z7M
GGTGAGTAACGCGTGGGTGACCTGCCCTGAAGATGGGGATAGCTAGTAGAAATATTAGATAATACCGAATGTGCTCATTTACATAAAGGTAAATGAGGAAAGGAGCTACGGCTCCGCTTCAGGATGGGCCCGCGTCCCATTAGCTGGTTGGTGAGGTAAAGGCTCACCAAGGCAACGATGGGTATCCGGCCTGAGAGGGTGAACGGACACATTGGGACTGAGATACGGCCCAAACTCCTACGGGAGGCAGCAGCTAAGAATCTTCCGCAATGGACGAAAGTCTGACGGAGCGACGCCGTGTGAATGAAGAAGGCCGAAAGGTTGTAAAATTCTTTTGCAGATGAAGAATAAGAAGAAGAGGGAATGCTTCTTTGATGACGGTAATCATGCGAATAAGCCCCGGCTAATTA
>GV2UCFN02II2C8
GGTGAGTAACGCGTGGGTGACCTGCCCTGAAGATGGGGATAGCTAGTAGAAATATTAGATAATACCGAATGTGCTCATTTACATAAAGGTAAATGAGGAAAGGAGCTACGGCTCCGCTTCAGGATGGGCCCGCGTCCCATTAGCTGGTTGGTGAGGTAAAGGCTCACCAAGGCAACGATGGGTATCCGGCCTGAGAGGGTGAACGGACACATTGGGACTGAGATACGGCCCAAACTCCTACGGGAGGCAGCAGCTAAGAATCTTCCGCAATGGACGAAAGTCTGACGGAGCGACGCCGTGTGAATGAAGAAGGCCGAAAGGTTGTAAAATTCTTTTGCAGATGAAGAATAAGAAGAAGAGGGAATGCTTCTTTGATGACGGTAATCATGCGAATAAGCCCCGGCTAATTA
>GV2UCFN02HF56G
GGTGAGTAACGCGTGGGTGACCTGCCCTGAAGATGGGGATAGCTAGTAGAAATATTAGATAATACCGAATGTGCTCATTTACATAAAGGTAAATGAGGAAAGGAGCTACGGCTCCGCTTCAGGATGGGCCCGCGTCCCATTAGCTGGTTGGTGAGGTAAAGGCTCACCAAGGCAACGATGGGTATCCGGCCTGAGAGGGTGAACGGACACATTGGGACTGAGATACGGCCCAAACTCCTACGGGAGGCAGCAGCTAAGAATCTTCCGCAATGGACGAAAGTCTGACGGAGCGACGCCGTGTGAATGAAGAAGGCCGAAAGGTTGTAAAATTCTTTTGCAGATGAAGAATAAGAAGAAGAGGGAATGCTTCTTTGATGACGGTAATCATGCGAATAAGCCCCGGCTAATTA
>G3BZQ8102GK5M3
GGTGAGTAACGCGTGGGTGACCTGCCCTGAAGATGGGGATAGCTAGTAGAAATATTAGATAATACCGAATGTGCTCATTTACATAAAGGTAAATGAGGAAAGGAGCTACGGCTCCGCTTTAGGATGGGCCCGCGTCCCATTAGCTGGTTGGTGAGGTAAAGGCCCACCAAGGCAACGATGGGTATCCGGCCTGAGAGGGTGAACGGACACATTGGGACTGAGATACGGCCCAAACTCCTACGGGAGGCAGCAGCTAAGAATCTTCCGCAATGGACGAAAGTCTGACGGAGCGACGCCGTGTGAATGAAGAAGGCCGAAAGGTTGTAAAATTCTTTTGCAGATGAAGAATAAGAAGAAGAGGGAATGCTTCTTTGATGACGGTAATCATGCGAATAAGCCCCGGCTAATTA
>G3BZQ8102IZV54
GGTGAGTAACGCGTGGGTGACCTGCCCTGAAGATGGGGATAGCTAGTAGAAATATTAGATAATACCGAATGTGCTCATTTACATAAAGGTAAATGAGGAAAGGAGCTACGGCTCCGCTTTAGGATGGGCCCGCGTCCCATTAGCTGGTTGGTGAGGTAAAGGCCCACCAAGGCAACGATGGGTATCCGGCCTGAGAGGGTGAACGGACACATTGGGACTGAGATACGGCCCAAACTCCTACGGGAGGCAGCAGCTAAGAATCTTCCGCAATGGACGAAAGTCTGACGGAGCGACGCCGTGTGAATGAAGAAGGCCGAAAGGTTGTAAAATTCTTTTGCAGATGAAGAATAAGAAGAAGAGGGAATGCTTCTTTGATGACGGTAATCATGCGAATAAGCCCCGGCTAATTA
>G3BZQ8102GS3S8
GGTGAGTAACGCGTGGGTGACCTGCCCTGAAGATGGGGATAGCTAGTAGAAATATTAGATAATACCGAATGTGCTCATTTACATAAAGGTAAATGAGGAAAGGAGCTACGGCTCCGCTTTAGGATGGGCCCGCGTCCCATTAGCTGGTTGGTGAGGTAAAGGCCCACCAAGGCAACGATGGGTATCCGGCCTGAGAGGGTGAACGGACACATTGGGACTGAGATACGGCCCAAACTCCTACGGGAGGCAGCAGCTAAGAATCTTCCGCAATGGACGAAAGTCTGACGGAGCGACGCCGTGTGAATGAAGAAGGCCGAAAGGTTGTAAAATTCTTTTGCAGATGAAGAATAAGAAGAAGAGGGAATGCTTCTTTGATGACGGTAATCATGCGAATAAGCCCCGGCTAATTA
>G3BZQ8102IVLOC
GGTGAGTAACGCGTGGGTGACCTGCCCTGAAGATGGGGATAGCTAGTAGAAATATTAGATAATACCGAATGTGCTCATTTACATAAAGGTAAATGAGGAAAGGAGCTACGGCTCCGCTTTAGGATGGGCCCGCGTCCCATTAGCTGGTTGGTGAGGTAAAGGCCCACCAAGGCAACGATGGGTATCCGGCCTGAGAGGGTGAACGGACACATTGGGACTGAGATACGGCCCAAACTCCTACGGGAGGCAGCAGCTAAGAATCTTCCGCAATGGACGAAAGTCTGACGGAGCGACGCCGTGTGAATGAAGAAGGCCGAAAGGTTGTAAAATTCTTTTGCAGATGAAGAATAAGAAGAAGAGGGAATGCTTCTTTGATGACGGTAATCATGCGAATAAGCCCCGGCTAATTA
>G35JFLI02HGUKI
GGTGAGTAACGCGTGGGTGACCTGCCCTGAAGATGGGGATAGCTAGTAGAAATATTAGATAATACCGAATGTGCTCATTTACATAAAGGTAAATGAGGAAAGGAGCTACGGCTCCGCTTTAGGATGGGCCCGCGTCCCATTAGCTGGTTGGTGAGGTAAAGGCCCACCAAGGCAACGATGGGTATCCGGCCTGAGAGGGTGAACGGACACATTGGGACTGAGATACGGCCCAAACTCCTACGGGAGGCAGCAGCTAAGAATCTTCCGCAATGGACGAAAGTCTGACGGAGCGACGCCGTGTGAATGAAGAAGGCCGAAAGGTTGTAAAATTCTTTTGCAGATGAAGAATAAGAAGAAGAGGGAATGCTTCTTTGATGACGGTAATCATGCGAATAAGCCCCGGCTAATTA
>G35JFLI02FODOO
GGTGAGTAACGCGTGGGTGACCTGCCCTGAAGATGGGGATAGCTAGTAGAAATATTAGATAATACCGAATGTGCTCATTTACATAAAGGTAAATGAGGAAAGGAGCTACGGCTCCGCTTTAGGATGGGCCCGCGTCCCATTAGCTGGTTGGTGAGGTAAAGGCCCACCAAGGCAACGATGGGTATCCGGCCTGAGAGGGTGAACGGACACATTGGGACTGAGATACGGCCCAAACTCCTACGGGAGGCAGCAGCTAAGAATCTTCCGCAATGGACGAAAGTCTGACGGAGCGACGCCGTGTGAATGAAGAAGGCCGAAAGGTTGTAAAATTCTTTTGCAGATGAAGAATAAGAAGAAGAGGGAATGCTTCTTTGATGACGGTAATCATGCGAATAAGCCCCGGCTAATTA
>G35JFLI02IAETN
GGTGAGTAACGCGTGGGTGACCTGCCCTGAAGATGGGGATAGCTAGTAGAAATATTAGATAATACCGAATGTGCTCATTTACATAAAGGTAAATGAGGAAAGGAGCTACGGCTCCGCTTTAGGATGGGCCCGCGTCCCATTAGCTGGTTGGTGAGGTAAAGGCCCACCAAGGCAACGATGGGTATCCGGCCTGAGAGGGTGAACGGACACATTGGGACTGAGATACGGCCCAAACTCCTACGGGAGGCAGCAGCTAAGAATCTTCCGCAATGGACGAAAGTCTGACGGAGCGACGCCGTGTGAATGAAGAAGGCCGAAAGGTTGTAAAATTCTTTTGCAGATGAAGAATAAGAAGAAGAGGGAATGCTTCTTTGATGACGGTAATCATGCGAATAAGCCCCGGCTAATTA
>GV2UCFN02JDYBW
GGTGAGTAACGCGTGGGTGACCTGCCCTGAAGATGGGGATAGCTAGTAGAAATATTAGATAATACCGAATGTGCTCATTTACATAAAGGTAAATGAGGAAAGGAGCTACGGCTCCGCTTTAGGATGGGCCCGCGTCCCATTAGCTGGTTGGTGAGGTAAAGGCTCACCAAGGCAACGATGGGTATCCGGCCTGAGAGGGTGAACGGACACATTGGGACTGAGATACGGCCCAAACTCCTACGGGAGGCAGCAGCTAAGAATCTTCCGCAATGGACGAAAGTCTGACGGAGCGACGCCGTGTGAATGAAGAAGGCCGAAAGGTTGTAAAATTCTTTTGCAGATGAAGAATAAGAAGAAGAGGGAATGCTTCTTTGATGACGGTAATCATGCGAATAAGCCCCGGCTAATTA
>GV2UCFN02GOIGH
GGTGAGTAACGCGTGGGTGACCTGCCCTGAAGATGGGGATAGCTAGTAGAAATATTAGATAATACCGAATGTGCTCATTTACATAAAGGTAAATGAGGAAAGGAGCTACGGCTCCGCTTTAGGATGGGCCCGCGTCCCATTAGCTGGTTGGTGAGGTAAAGGCTCACCAAGGCAACGATGGGTATCCGGCCTGAGAGGGTGAACGGACACATTGGGACTGAGATACGGCCCAAACTCCTACGGGAGGCAGCAGCTAAGAATCTTCCGCAATGGACGAAAGTCTGACGGAGCGACGCCGTGTGAATGAAGAAGGCCGAAAGGTTGTAAAATTCTTTTGCAGATGAAGAATAAGAAGAAGAGGGAATGCTTCTTTGATGACGGTAATCATGCGAATAAGCCCCGGCTAATTA
>GV2UCFN02I8EU1
GGTGAGTAACGCGTGGGTGACCTGCCCTGAAGATGGGGATAGCTAGTAGAAATATTAGATAATACCGAATGTGCTCATTTACATAAAGGTAAATGAGGAAAGGAGCTACGGCTCCGCTTTAGGATGGGCCCGCGTCCCATTAGCTGGTTGGTGAGGTAAAGGCTCACCAAGGCAACGATGGGTATCCGGCCTGAGAGGGTGAACGGACACATTGGGACTGAGATACGGCCCAAACTCCTACGGGAGGCAGCAGCTAAGAATCTTCCGCAATGGACGAAAGTCTGACGGAGCGACGCCGTGTGAATGAAGAAGGCCGAAAGGTTGTAAAATTCTTTTGCAGATGAAGAATAAGAAGAAGAGGGAATGCTTCTTTGATGACGGTAATCATGCGAATAAGCCCCGGCTAATTA
>GV2UCFN02GBOUR
GGTGAGTAACGCGTGGGTGACCTGCCCTGAAGATGGGGATAGCTAGTAGAAATATTAGATAATACCGAATGTGCTCATTTACATAAAGGTAAATGAGGAAAGGAGCTACGGCTCCGCTTTAGGATGGGCCCGCGTCCCATTAGCTGGTTGGTGAGGTAAAGGCTCACCAAGGCAACGATGGGTATCCGGCCTGAGAGGGTGAACGGACACATTGGGACTGAGATACGGCCCAAACTCCTACGGGAGGCAGCAGCTAAGAATCTTCCGCAATGGACGAAAGTCTGACGGAGCGACGCCGTGTGAATGAAGAAGGCCGAAAGGTTGTAAAATTCTTTTGCAGATGAAGAATAAGAAGAAGAGGGAATGCTTCTTTGATGACGGTAATCATGCGAATAAGCCCCGGCTAATTA
>GV2UCFN02HB5TO
GGTGAGTAACGCGTGGGTGACCTGCCCTGAAGATGGGGATAGCTAGTAGAAATATTAGATAATACCGAATGTGCTCATTTACATAAAGGTAAATGAGGAAAGGAGCTACGGCTCCGCTTTAGGATGGGCCCGCGTCCCATTAGCTGGTTGGTGAGGTAAAGGCTCACCAAGGCAACGATGGGTATCCGGCCTGAGAGGGTGAACGGACACATTGGGACTGAGATACGGCCCAAACTCCTACGGGAGGCAGCAGCTAAGAATCTTCCGCAATGGACGAAAGTCTGACGGAGCGACGCCGTGTGAATGAAGAAGGCCGAAAGGTTGTAAAATTCTTTTGCAGATGAAGAATAAGAAGAAGAGGGAATGCTTCTTTGATGACGGTAATCATGCGAATAAGCCCCGGCTAATTA
>GV2UCFN02H5X5F
GGTGAGTAACGCGTGGGTGACCTGCCCTGAAGATGGGGATAGCTAGTAGAAATATTAGATAATACCGAATGTTCTCATTTACATAAAGGTAAATGAGGAAAGGAGCTACGGCTCCGCTTTCAGGATGGGCCCGCGTCCCATTAGCTGGTTGGTGAGGTAAAGGCCCACCAAGGCAACGATGGGTATCCGGCCTGAGAGGGTGAACGGACACATTGGGACTGAGATACGGCCCAAACTCCTACGGGAGGCAGCAGCTAAGAATCTTCCGCAATGGACGAAAGTCTGACGGAGCGACGCCGTGTGAATGAAGAAGGCCGAAAGGTTGTAAAATTCTTTTGCAGATGAAGAATAAGAAGAAGAGGGAATGCTTCTTTGATGACGGTAGTCATGCGAATAAGCCCCGGCTAATTA
>GV2UCFN02G3QAL
GGTGAGTAACGCGTGGGTGACCTGCCCTGAAGATGGGGATAGCTAGTAGAAATATTAGATAATACCGAATGTGCTCATTTACATAAAGGTAAATGAGGAAAGGAGCTACGGCTCCGCTTCAGGATGGGCCCGCGTCCCATTAGCTAGTTGGTGAGGTAAAAGCCCACCAAGGCAACGATGGGTATCCGGCCTGAGAGGGTGAACGGACACATTGGGACTGAGATACGGCCCAAACTCCTACGGGAGGCAGCAGCTAAGAATCTTCCGCAATGGACGAAAGTCTGACGGAGCGACGCCGTGTGAATGAAGAAGGCCGAAAGGTTGTAAAATTCTTTTGCAGATGAAGAATAAGAAGAAGAGGGAATGCTTCTTTGATGACGGTAGTCATGCGAATAAGCCCCGGCTAATTA
>GV2UCFN02HUXKG
GGTGAGTAACGCGTGGGTGACCTGCCCTGAAGATGGGGATAGCTAGTAGAAATATTAGATAATACCGAATGTGCTCATTTACATAAAGGTAAATGAGGAAAGGAGCTACGGCTCCGCTTCAGGATGGGCCCGCGTCCCATTAGCTAGTTGGTGAGGTAAAAGCCCACCAAGGCAACGATGGGTATCCGGCCTGAGAGGGTGAACGGACACATTGGGACTGAGATACGGCCCAAACTCCTACGGGAGGCAGCAGCTAAGAATCTTCCGCAATGGACGAAAGTCTGACGGAGCGACGCCGTGTGAATGAAGAAGGCCGAAAGGTTGTAAAATTCTTTTGCAGATGAAGAATAAGAAGAAGAGGGAATGCTTCTTTGATGACGGTAGTCATGCGAATAAGCCCCGGCTAATTA
>GV2UCFN02GDC5N
GGTGAGTAACGCGTGGGTGACCTGCCCTGAAGATGGGGATAGCTAGTAGAAATATTAGATAATACCGAATGTGCTCATTTACATAAAGGTAAATGAGGAAAGGAGCTACGGCTCCGCTTCAGGATGGGCCCGCGTCCCATTAGCTAGTTGGTGAGGTAAAAGCCCACCAAGGCAACGATGGGTATCCGGCCTGAGAGGGTGAACGGACACATTGGGACTGAGATACGGCCCAAACTCCTACGGGAGGCAGCAGCTAAGAATCTTCCGCAATGGACGAAAGTCTGACGGAGCGACGCCGTGTGAATGAAGAAGGCCGAAAGGTTGTAAAATTCTTTTGCAGATGAAGAATAAGAAGAAGAGGGAATGCTTCTTTGATGACGGTAGTCATGCGAATAAGCCCCGGCTAATTA
>GV2UCFN02HZ5H7
GGTGAGTAACGCGTGGGTGACCTGCCCTGAAGATGGGGATAGCTAGTAGAAATATTAGATAATACCGAATGTGCTCATTTACATAAAGGTAAATGAGGAAAGGAGCTACGGCTCCGCTTCAGGATGGGCCCGCGTCCCATTAGCTAGTTGGTGAGGTAAAAGCCCACCAAGGCAACGATGGGTATCCGGCCTGAGAGGGTGAACGGACACATTGGGACTGAGATACGGCCCAAACTCCTACGGGAGGCAGCAGCTAAGAATCTTCCGCAATGGACGAAAGTCTGACGGAGCGACGCCGTGTGAATGAAGAAGGCCGAAAGGTTGTAAAATTCTTTTGCAGATGAAGAATAAGAAGAAGAGGGAATGCTTCTTTGATGACGGTAGTCATGCGAATAAGCCCCGGCTAATTA
>GV2UCFN02GDS85
GGTGAGTAACGCGTGGGTGACCTGCCCTGAAGATGGGGATAGCTAGTAGAAATATTAGATAATACCGAATGTGCTCATTTACATAAAGGTAAATGAGGAAAGGAGCTACGGCTCCGCTTCAGGATGGGCCCGCGTCCCATTAGCTAGTTGGTGAGGTAAAAGCCCACCAAGGCAACGATGGGTATCCGGCCTGAGAGGGTGAACGGACACATTGGGACTGAGATACGGCCCAAACTCCTACGGGAGGCAGCAGCTAAGAATCTTCCGCAATGGACGAAAGTCTGACGGAGCGACGCCGTGTGAATGAAGAAGGCCGAAAGGTTGTAAAATTCTTTTGCAGATGAAGAATAAGAAGAAGAGGGAATGCTTCTTTGATGACGGTAGTCATGCGAATAAGCCCCGGCTAATTA
>GV2UCFN02JDUZA
GGTGAGTAACGCGTGGGTGACCTGCCCTGAAGATGGGGATAGCTAGTAGAAATATTAGATAATACCGAATGTGCTCATTTACATAAAGGTAAATGAGGAAAGGAGCTACGGCTCCGCTTCAGGATGGGCCCGCGTCCCATTAGCTAGTTGGTGAGGTAAAAGCCCACCAAGGCAACGATGGGTATCCGGCCTGAGAGGGTGAACGGACACATTGGGACTGAGATACGGCCCAAACTCCTACGGGAGGCAGCAGCTAAGAATCTTCCGCAATGGACGAAAGTCTGACGGAGCGACGCCGTGTGAATGAAGAAGGCCGAAAGGTTGTAAAATTCTTTTGCAGATGAAGAATAAGAAGAAGAGGGAATGCTTCTTTGATGACGGTAGTCATGCGAATAAGCCCCGGCTAATTA
>GV2UCFN02FFG2B
GGTGAGTAACGCGTGGGTGACCTGCCCTGAAGATGGGGATAGCTAGTAGAAATATTAGATAATACCGAATGTGCTCATTTACATAAAGGTAAATGAGGAAAGGAGCTACGGCTCCGCTTCAGGATGGGCCCGCGTCCCATTAGCTAGTTGGTGAGGTAAAAGCCCACCAAGGCAACGATGGGTATCCGGCCTGAGAGGGTGAACGGACACATTGGGACTGAGATACGGCCCAAACTCCTACGGGAGGCAGCAGCTAAGAATCTTCCGCAATGGACGAAAGTCTGACGGAGCGACGCCGTGTGAATGAAGAAGGCCGAAAGGTTGTAAAATTCTTTTGCAGATGAAGAATAAGAAGAAGAGGGAATGCTTCTTTGATGACGGTAGTCATGCGAATAAGCCCCGGCTAATTA
>GV2UCFN02HO0ZT
GGTGAGTAACGCGTGGGTGACCTGCCCTGAAGATGGGGATAGCTAGTAGAAATATTAGATAATACCGAATGTGCTCATTTACATAAAGGTAAATGAGGAAAGGAGCTACGGCTCCGCTTCAGGATGGGCCCGCGTCCCATTAGCTAGTTGGTGAGGTAAAAGCCCACCAAGGCAACGATGGGTATCCGGCCTGAGAGGGTGAACGGACACATTGGGACTGAGATACGGCCCAAACTCCTACGGGAGGCAGCAGCTAAGAATCTTCCGCAATGGACGAAAGTCTGACGGAGCGACGCCGTGTGAATGAAGAAGGCCGAAAGGTTGTAAAATTCTTTTGCAGATGAAGAATAAGAAGAAGAGGGAATGCTTCTTTGATGACGGTAGTCATGCGAATAAGCCCCGGCTAATTA
>GV2UCFN02GGOB7
GGTGAGTAACGCGTGGGTGACCTGCCCTGAAGATGGGGATAGCTAGTAGAAATATTAGATAATACCGAATGTGCTCATTTACATAAAGGTAAATGAGGAAAGGAGCTACGGCTCCGCTTCAGGATGGGCCCGCGTCCCATTAGCTAGTTGGTGAGGTAAAAGCCCACCAAGGCAACGATGGGTATCCGGCCTGAGAGGGTGAACGGACACATTGGGACTGAGATACGGCCCAAACTCCTACGGGAGGCAGCAGCTAAGAATCTTCCGCAATGGACGAAAGTCTGACGGAGCGACGCCGTGTGAATGAAGAAGGCCGAAAGGTTGTAAAATTCTTTTGCAGATGAAGAATAAGAAGAAGAGGGAATGCTTCTTTGATGACGGTAGTCATGCGAATAAGCCCCGGCTAATTA
>GV2UCFN02FX5HJ
GGTGAGTAACGCGTGGGTGACCTGCCCTGAAGATGGGGATAGCTAGTAGAAATATTAGATAATACCGAATGTGCTCATTTACATAAAGGTAAATGAGGAAAGGAGCTACGGCTCCGCTTCAGGATGGGCCCGCGTCCCATTAGCTAGTTGGTGAGGTAAAAGCCCACCAAGGCAACGATGGGTATCCGGCCTGAGAGGGTGAACGGACACATTGGGACTGAGATACGGCCCAAACTCCTACGGGAGGCAGCAGCTAAGAATCTTCCGCAATGGACGAAAGTCTGACGGAGCGACGCCGTGTGAATGAAGAAGGCCGAAAGGTTGTAAAATTCTTTTGCAGATGAAGAATAAGAAGAAGAGGGAATGCTTCTTTGATGACGGTAGTCATGCGAATAAGCCCCGGCTAATTA
>GV2UCFN02HEMGE
GGTGAGTAACGCGTGGGTGACCTGCCCTGAAGATGGGGATAGCTAGTAGAAATATTAGATAATACCGAATGTGCTCATTTACATAAAGGTAAATGAGGAAAGGAGCTACGGCTCCGCTTCAGGATGGGCCCGCGTCCCATTAGCTAGTTGGTGAGGTAAAAGCCCACCAAGGCAACGATGGGTATCCGGCCTGAGAGGGTGAACGGACACATTGGGACTGAGATACGGCCCAAACTCCTACGGGAGGCAGCAGCTAAGAATCTTCCGCAATGGACGAAAGTCTGACGGAGCGACGCCGTGTGAATGAAGAAGGCCGAAAGGTTGTAAAATTCTTTTGCAGATGAAGAATAAGAAGAAGAGGGAATGCTTCTTTGATGACGGTAGTCATGCGAATAAGCCCCGGCTAATTA
>GV2UCFN02GQM6S
GGTGAGTAACGCGTGGGTGACCTGCCCTGAAGATGGGGATAGCTAGTAGAAATATTAGATAATACCGAATGTGCTCATTTACATAAAGGTAAATGAGGAAAGGAGCTACGGCTCCGCTTCAGGATGGGCCCGCGTCCCATTAGCTAGTTGGTGAGGTAAAAGCCCACCAAGGCAACGATGGGTATCCGGCCTGAGAGGGTGAACGGACACATTGGGACTGAGATACGGCCCAAACTCCTACGGGAGGCAGCAGCTAAGAATCTTCCGCAATGGACGAAAGTCTGACGGAGCGACGCCGTGTGAATGAAGAAGGCCGAAAGGTTGTAAAATTCTTTTGCAGATGAAGAATAAGAAGAAGAGGGAATGCTTCTTTGATGACGGTAGTCATGCGAATAAGCCCCGGCTAATTA
>GV2UCFN02JAW35
GGTGAGTAACGCGTGGGTGACCTGCCCTGAAGATGGGGATAGCTAGTAGAAATATTAGATAATACCGAATGTGCTCATTTACATAAAGGTAAATGAGGAAAGGAGCTACGGCTCCGCTTCAGGATGGGCCCGCGTCCCATTAGCTAGTTGGTGAGGTAAAAGCCCACCAAGGCAACGATGGGTATCCGGCCTGAGAGGGTGAACGGACACATTGGGACTGAGATACGGCCCAAACTCCTACGGGAGGCAGCAGCTAAGAATCTTCCGCAATGGACGAAAGTCTGACGGAGCGACGCCGTGTGAATGAAGAAGGCCGAAAGGTTGTAAAATTCTTTTGCAGATGAAGAATAAGAAGAAGAGGGAATGCTTCTTTGATGACGGTAGTCATGCGAATAAGCCCCGGCTAATTA
>GV2UCFN02GESFL
GGTGAGTAACGCGTGGGTGACCTGCCCTGAAGATGGGGATAGCTAGTAGAAATATTAGATAATACCGAATGTGCTCATTTACATAAAGGTAAATGAGGAAAGGAGCTACGGCTCCGCTTCAGGATGGGCCCGCGTCCCATTAGCTAGTTGGTGAGGTAAAAGCCCACCAAGGCAACGATGGGTATCCGGCCTGAGAGGGTGAACGGACACATTGGGACTGAGATACGGCCCAAACTCCTACGGGAGGCAGCAGCTAAGAATCTTCCGCAATGGACGAAAGTCTGACGGAGCGACGCCGTGTGAATGAAGAAGGCCGAAAGGTTGTAAAATTCTTTTGCAGATGAAGAATAAGAAGAAGAGGGAATGCTTCTTTGATGACGGTAGTCATGCGAATAAGCCCCGGCTAATTA
>GV2UCFN02HYY8S
GGTGAGTAACGCGTGGGTGACCTGCCCTGAAGATGGGGATAGCTAGTAGAAATATTAGATAATACCGAATGTGCTCATTTACATAAAGGTAAATGAGGAAAGGAGCTACGGCTCCGCTTCAGGATGGGCCCGCGTCCCATTAGCTAGTTGGTGAGGTAAAAGCCCACCAAGGCAACGATGGGTATCCGGCCTGAGAGGGTGAACGGACACATTGGGACTGAGATACGGCCCAAACTCCTACGGGAGGCAGCAGCTAAGAATCTTCCGCAATGGACGAAAGTCTGACGGAGCGACGCCGTGTGAATGAAGAAGGCCGAAAGGTTGTAAAATTCTTTTGCAGATGAAGAATAAGAAGAAGAGGGAATGCTTCTTTGATGACGGTAGTCATGCGAATAAGCCCCGGCTAATTA
>GV2UCFN02H2NXY
GGTGAGTAACGCGTGGGTGACCTGCCCTGAAGATGGGGATAGCTAGTAGAAATATTAGATAATACCGAATGTGCTCATTTACATAAAGGTAAATGAGGAAAGGAGCTACGGCTCCGCTTCAGGATGGGCCCGCGTCCCATTAGCTAGTTGGTGAGGTAAAAGCCCACCAAGGCAACGATGGGTATCCGGCCTGAGAGGGTGAACGGACACATTGGGACTGAGATACGGCCCAAACTCCTACGGGAGGCAGCAGCTAAGAATCTTCCGCAATGGACGAAAGTCTGACGGAGCGACGCCGTGTGAATGAAGAAGGCCGAAAGGTTGTAAAATTCTTTTGCAGATGAAGAATAAGAAGAAGAGGGAATGCTTCTTTGATGACGGTAGTCATGCGAATAAGCCCCGGCTAATTA
>GV2UCFN02GER5C
GGTGAGTAACGCGTGGGTGACCTGCCCTGAAGATGGGGATAGCTAGTAGAAATATTAGATAATACCGAATGTGCTCATTTACATAAAGGTAAATGAGGAAAGGAGCTACGGCTCCGCTTCAGGATGGGCCCGCGTCCCATTAGCTAGTTGGTGAGGTAAAAGCCCACCAAGGCAACGATGGGTATCCGGCCTGAGAGGGTGAACGGACACATTGGGACTGAGATACGGCCCAAACTCCTACGGGAGGCAGCAGCTAAGAATCTTCCGCAATGGACGAAAGTCTGACGGAGCGACGCCGTGTGAATGAAGAAGGCCGAAAGGTTGTAAAATTCTTTTGCAGATGAAGAATAAGAAGAAGAGGGAATGCTTCTTTGATGACGGTAGTCATGCGAATAAGCCCCGGCTAATTA
>GV2UCFN02IL50M
GGTGAGTAACGCGTGGGTGACCTGCCCTGAAGATGGGGATAGCTAGTAGAAATATTAGATAATACCGAATGTGCTCATTTACATAAAGGTAAATGAGGAAAGGAGCTACGGCTCCGCTTCAGGATGGGCCCGCGTCCCATTAGCTAGTTGGTGAGGTAAAAGCCCACCAAGGCAACGATGGGTATCCGGCCTGAGAGGGTGAACGGACACATTGGGACTGAGATACGGCCCAAACTCCTACGGGAGGCAGCAGCTAAGAATCTTCCGCAATGGACGAAAGTCTGACGGAGCGACGCCGTGTGAATGAAGAAGGCCGAAAGGTTGTAAAATTCTTTTGCAGATGAAGAATAAGAAGAAGAGGGAATGCTTCTTTGATGACGGTAGTCATGCGAATAAGCCCCGGCTAATTA
>GV2UCFN02I0VJY
GGTGAGTAACGCGTGGGTGACCTGCCCTGAAGATGGGGATAGCTAGTAGAAATATTAGATAATACCGAATGTGCTCATTTACATAAAGGTAAATGAGGAAAGGAGCTACGGCTCCGCTTCAGGATGGGCCCGCGTCCCATTAGCTAGTTGGTGAGGTAAAAGCCCACCAAGGCAACGATGGGTATCCGGCCTGAGAGGGTGAACGGACACATTGGGACTGAGATACGGCCCAAACTCCTACGGGAGGCAGCAGCTAAGAATCTTCCGCAATGGACGAAAGTCTGACGGAGCGACGCCGTGTGAATGAAGAAGGCCGAAAGGTTGTAAAATTCTTTTGCAGATGAAGAATAAGAAGAAGAGGGAATGCTTCTTTGATGACGGTAGTCATGCGAATAAGCCCCGGCTAATTA
>GV2UCFN02GXP8F
GGTGAGTAACGCGTGGGTGACCTGCCCTGAAGATGGGGATAGCTAGTAGAAATATTAGATAATACCGAATGTGCTCATTTACATAAAGGTAAATGAGGAAAGGAGCTACGGCTCCGCTTCAGGATGGGCCCGCGTCCCATTAGCTAGTTGGTGAGGTAAAAGCCCACCAAGGCAACGATGGGTATCCGGCCTGAGAGGGTGAACGGACACATTGGGACTGAGATACGGCCCAAACTCCTACGGGAGGCAGCAGCTAAGAATCTTCCGCAATGGACGAAAGTCTGACGGAGCGACGCCGTGTGAATGAAGAAGGCCGAAAGGTTGTAAAATTCTTTTGCAGATGAAGAATAAGAAGAAGAGGGAATGCTTCTTTGATGACGGTAGTCATGCGAATAAGCCCCGGCTAATTA
>GV2UCFN02HJHGJ
GGTGAGTAACGCGTGGGTGACCTGCCCTGAAGATGGGGATAGCTAGTAGAAATATTAGATAATACCGAATGTGCTCATTTACATAAAGGTAAATGAGGAAAGGAGCTACGGCTCCGCTTCAGGATGGGCCCGCGTCCCATTAGCTAGTTGGTGAGGTAAAAGCCCACCAAGGCAACGATGGGTATCCGGCCTGAGAGGGTGAACGGACACATTGGGACTGAGATACGGCCCAAACTCCTACGGGAGGCAGCAGCTAAGAATCTTCCGCAATGGACGAAAGTCTGACGGAGCGACGCCGTGTGAATGAAGAAGGCCGAAAGGTTGTAAAATTCTTTTGCAGATGAAGAATAAGAAGAAGAGGGAATGCTTCTTTGATGACGGTAGTCATGCGAATAAGCCCCGGCTAATTA
>GV2UCFN02HMSHT
GGTGAGTAACGCGTGGGTGACCTGCCCTGAAGATGGGGATAGCTAGTAGAAATATTAGATAATACCGAATGTGCTCATTTACATAAAGGTAAATGAGGAAAGGAGCTACGGCTCCGCTTCAGGATGGGCCCGCGTCCCATTAGCTAGTTGGTGAGGTAAAAGCCCACCAAGGCAACGATGGGTATCCGGCCTGAGAGGGTGAACGGACACATTGGGACTGAGATACGGCCCAAACTCCTACGGGAGGCAGCAGCTAAGAATCTTCCGCAATGGACGAAAGTCTGACGGAGCGACGCCGTGTGAATGAAGAAGGCCGAAAGGTTGTAAAATTCTTTTGCAGATGAAGAATAAGAAGAAGAGGGAATGCTTCTTTGATGACGGTAGTCATGCGAATAAGCCCCGGCTAATTA
>GV2UCFN02I5RIK
GGTGAGTAACGCGTGGGTGACCTGCCCTGAAGATGGGGATAGCTAGTAGAAATATTAGATAATACCGAATGTGCTCATTTACATAAAGGTAAATGAGGAAAGGAGCTACGGCTCCGCTTCAGGATGGGCCCGCGTCCCATTAGCTAGTTGGTGAGGTAAAAGCCCACCAAGGCAACGATGGGTATCCGGCCTGAGAGGGTGAACGGACACATTGGGACTGAGATACGGCCCAAACTCCTACGGGAGGCAGCAGCTAAGAATCTTCCGCAATGGACGAAAGTCTGACGGAGCGACGCCGTGTGAATGAAGAAGGCCGAAAGGTTGTAAAATTCTTTTGCAGATGAAGAATAAGAAGAAGAGGGAATGCTTCTTTGATGACGGTAGTCATGCGAATAAGCCCCGGCTAATTA
>GV2UCFN02IR3JQ
GGTGAGTAACGCGTGGGTGACCTGCCCTGAAGATGGGGATAGCTAGTAGAAATATTAGATAATACCGAATGTGCTCATTTACATAAAGGTAAATGAGGAAAGGAGCTACGGCTCCGCTTCAGGATGGGCCCGCGTCCCATTAGCTAGTTGGTGAGGTAAAAGCCCACCAAGGCAACGATGGGTATCCGGCCTGAGAGGGTGAACGGACACATTGGGACTGAGATACGGCCCAAACTCCTACGGGAGGCAGCAGCTAAGAATCTTCCGCAATGGACGAAAGTCTGACGGAGCGACGCCGTGTGAATGAAGAAGGCCGAAAGGTTGTAAAATTCTTTTGCAGATGAAGAATAAGAAGAAGAGGGAATGCTTCTTTGATGACGGTAGTCATGCGAATAAGCCCCGGCTAATTA
>GV2UCFN02H6JNK
GGTGAGTAACGCGTGGGTGACCTGCCCTGAAGATGGGGATAGCTAGTAGAAATATTAGATAATACCGAATGTGCTCATTTACATAAAGGTAAATGAGGAAAGGAGCTACGGCTCCGCTTCAGGATGGGCCCGCGTCCCATTAGCTAGTTGGTGAGGTAAAAGCCCACCAAGGCAACGATGGGTATCCGGCCTGAGAGGGTGAACGGACACATTGGGACTGAGATACGGCCCAAACTCCTACGGGAGGCAGCAGCTAAGAATCTTCCGCAATGGACGAAAGTCTGACGGAGCGACGCCGTGTGAATGAAGAAGGCCGAAAGGTTGTAAAATTCTTTTGCAGATGAAGAATAAGAAGAAGAGGGAATGCTTCTTTGATGACGGTAGTCATGCGAATAAGCCCCGGCTAATTA
>GV2UCFN02JBORD
GGTGAGTAACGCGTGGGTGACCTGCCCTGAAGATGGGGATAGCTAGTAGAAATATTAGATAATACCGAATGTGCTCATTTACATAAAGGTAAATGAGGAAAGGAGCTACGGCTCCGCTTCAGGATGGGCCCGCGTCCCATTAGCTAGTTGGTGAGGTAAAAGCCCACCAAGGCAACGATGGGTATCCGGCCTGAGAGGGTGAACGGACACATTGGGACTGAGATACGGCCCAAACTCCTACGGGAGGCAGCAGCTAAGAATCTTCCGCAATGGACGAAAGTCTGACGGAGCGACGCCGTGTGAATGAAGAAGGCCGAAAGGTTGTAAAATTCTTTTGCAGATGAAGAATAAGAAGAAGAGGGAATGCTTCTTTGATGACGGTAGTCATGCGAATAAGCCCCGGCTAATTA
>GV2UCFN02GLD40
GGTGAGTAACGCGTGGGTGACCTGCCCTGAAGATGGGGATAGCTAGTAGAAATATTAGATAATACCGAATGTGCTCATTTACATAAAGGTAAATGAGGAAAGGAGCTACGGCTCCGCTTCAGGATGGGCCCGCGTCCCATTAGCTAGTTGGTGAGGTAAAAGCCCACCAAGGCAACGATGGGTATCCGGCCTGAGAGGGTGAACGGACACATTGGGACTGAGATACGGCCCAAACTCCTACGGGAGGCAGCAGCTAAGAATCTTCCGCAATGGACGAAAGTCTGACGGAGCGACGCCGTGTGAATGAAGAAGGCCGAAAGGTTGTAAAATTCTTTTGCAGATGAAGAATAAGAAGAAGAGGGAATGCTTCTTTGATGACGGTAGTCATGCGAATAAGCCCCGGCTAATTA
>GV2UCFN02HQEBG
GGTGAGTAACGCGTGGGTGACCTGCCCTGAAGATGGGGATAGCTAGTAGAAATATTAGATAATACCGAATGTGCTCATTTACATAAAGGTAAATGAGGAAAGGAGCTACGGCTCCGCTTCAGGATGGGCCCGCGTCCCATTAGCTAGTTGGTGAGGTAAAAGCCCACCAAGGCAACGATGGGTATCCGGCCTGAGAGGGTGAACGGACACATTGGGACTGAGATACGGCCCAAACTCCTACGGGAGGCAGCAGCTAAGAATCTTCCGCAATGGACGAAAGTCTGACGGAGCGACGCCGTGTGAATGAAGAAGGCCGAAAGGTTGTAAAATTCTTTTGCAGATGAAGAATAAGAAGAAGAGGGAATGCTTCTTTGATGACGGTAGTCATGCGAATAAGCCCCGGCTAATTA
>GV2UCFN02G9ZK0
GGTGAGTAACGCGTGGGTGACCTGCCCTGAAGATGGGGATAGCTAGTAGAAATATTAGATAATACCGAATGTGCTCATTTACATAAAGGTAAATGAGGAAAGGAGCTACGGCTCCGCTTCAGGATGGGCCCGCGTCCCATTAGCTAGTTGGTGAGGTAAAAGCCCACCAAGGCAACGATGGGTATCCGGCCTGAGAGGGTGAACGGACACATTGGGACTGAGATACGGCCCAAACTCCTACGGGAGGCAGCAGCTAAGAATCTTCCGCAATGGACGAAAGTCTGACGGAGCGACGCCGTGTGAATGAAGAAGGCCGAAAGGTTGTAAAATTCTTTTGCAGATGAAGAATAAGAAGAAGAGGGAATGCTTCTTTGATGACGGTAGTCATGCGAATAAGCCCCGGCTAATTA
>GV2UCFN02IYGFB
GGTGAGTAACGCGTGGGTGACCTGCCCTGAAGATGGGGATAGCTAGTAGAAATATTAGATAATACCGAATGTGCTCATTTACATAAAGGTAAATGAGGAAAGGAGCTACGGCTCCGCTTCAGGATGGGCCCGCGTCCCATTAGCTAGTTGGTGAGGTAAAAGCCCACCAAGGCAACGATGGGTATCCGGCCTGAGAGGGTGAACGGACACATTGGGACTGAGATACGGCCCAAACTCCTACGGGAGGCAGCAGCTAAGAATCTTCCGCAATGGACGAAAGTCTGACGGAGCGACGCCGTGTGAATGAAGAAGGCCGAAAGGTTGTAAAATTCTTTTGCAGATGAAGAATAAGAAGAAGAGGGAATGCTTCTTTGATGACGGTAGTCATGCGAATAAGCCCCGGCTAATTA
>GV2UCFN02G8IGA
GGTGAGTAACGCGTGGGTGACCTGCCCTGAAGATGGGGATAGCTAGTAGAAATATTAGATAATACCGAATGTGCTCATTTACATAAAGGTAAATGAGGAAAGGAGCTACGGCTCCGCTTCAGGATGGGCCCGCGTCCCATTAGCTAGTTGGTGAGGTAAAAGCCCACCAAGGCAACGATGGGTATCCGGCCTGAGAGGGTGAACGGACACATTGGGACTGAGATACGGCCCAAACTCCTACGGGAGGCAGCAGCTAAGAATCTTCCGCAATGGACGAAAGTCTGACGGAGCGACGCCGTGTGAATGAAGAAGGCCGAAAGGTTGTAAAATTCTTTTGCAGATGAAGAATAAGAAGAAGAGGGAATGCTTCTTTGATGACGGTAGTCATGCGAATAAGCCCCGGCTAATTA
>GV2UCFN02GTA50
GGTGAGTAACGCGTGGGTGACCTGCCCTGAAGATGGGGATAGCTAGTAGAAATATTAGATAATACCGAATGTGCTCATTTACATAAAGGTAAATGAGGAAAGGAGCTACGGCTCCGCTTCAGGATGGGCCCGCGTCCCATTAGCTAGTTGGTGAGGTAAAAGCCCACCAAGGCAACGATGGGTATCCGGCCTGAGAGGGTGAACGGACACATTGGGACTGAGATACGGCCCAAACTCCTACGGGAGGCAGCAGCTAAGAATCTTCCGCAATGGACGAAAGTCTGACGGAGCGACGCCGTGTGAATGAAGAAGGCCGAAAGGTTGTAAAATTCTTTTGCAGATGAAGAATAAGAAGAAGAGGGAATGCTTCTTTGATGACGGTAGTCATGCGAATAAGCCCCGGCTAATTA
>GV2UCFN02IP494
GGTGAGTAACGCGTGGGTGACCTGCCCTGAAGATGGGGATAGCTAGTAGAAATATTAGATAATACCGAATGTGCTCATTTACATAAAGGTAAATGAGGAAAGGAGCTACGGCTCCGCTTCAGGATGGGCCCGCGTCCCATTAGCTAGTTGGTGAGGTAAAAGCCCACCAAGGCAACGATGGGTATCCGGCCTGAGAGGGTGAACGGACACATTGGGACTGAGATACGGCCCAAACTCCTACGGGAGGCAGCAGCTAAGAATCTTCCGCAATGGACGAAAGTCTGACGGAGCGACGCCGTGTGAATGAAGAAGGCCGAAAGGTTGTAAAATTCTTTTGCAGATGAAGAATAAGAAGAAGAGGGAATGCTTCTTTGATGACGGTAGTCATGCGAATAAGCCCCGGCTAATTA
>GV2UCFN02GLUN4
GGTGAGTAACGCGTGGGTGACCTGCCCTGAAGATGGGGATAGCTAGTAGAAATATTAGATAATACCGAATGTGCTCATTTACATAAAGGTAAATGAGGAAAGGAGCTACGGCTCCGCTTCAGGATGGGCCCGCGTCCCATTAGCTAGTTGGTGAGGTAAAAGCCCACCAAGGCAACGATGGGTATCCGGCCTGAGAGGGTGAACGGACACATTGGGACTGAGATACGGCCCAAACTCCTACGGGAGGCAGCAGCTAAGAATCTTCCGCAATGGACGAAAGTCTGACGGAGCGACGCCGTGTGAATGAAGAAGGCCGAAAGGTTGTAAAATTCTTTTGCAGATGAAGAATAAGAAGAAGAGGGAATGCTTCTTTGATGACGGTAGTCATGCGAATAAGCCCCGGCTAATTA
>GV2UCFN02G8VBF
GGTGAGTAACGCGTGGGTGACCTGCCCTGAAGATGGGGATAGCTAGTAGAAATATTAGATAATACCGAATGTGCTCATTTACATAAAGGTAAATGAGGAAAGGAGCTACGGCTCCGCTTCAGGATGGGCCCGCGTCCCATTAGCTAGTTGGTGAGGTAAAAGCCCACCAAGGCAACGATGGGTATCCGGCCTGAGAGGGTGAACGGACACATTGGGACTGAGATACGGCCCAAACTCCTACGGGAGGCAGCAGCTAAGAATCTTCCGCAATGGACGAAAGTCTGACGGAGCGACGCCGTGTGAATGAAGAAGGCCGAAAGGTTGTAAAATTCTTTTGCAGATGAAGAATAAGAAGAAGAGGGAATGCTTCTTTGATGACGGTAGTCATGCGAATAAGCCCCGGCTAATTA
>GV2UCFN02HWY45
GGTGAGTAACGCGTGGGTGACCTGCCCTGAAGATGGGGATAGCTAGTAGAAATATTAGATAATACCGAATGTGCTCATTTACATAAAGGTAAATGAGGAAAGGAGCTACGGCTCCGCTTCAGGATGGGCCCGCGTCCCATTAGCTAGTTGGTGAGGTAAAAGCCCACCAAGGCAACGATGGGTATCCGGCCTGAGAGGGTGAACGGACACATTGGGACTGAGATACGGCCCAAACTCCTACGGGAGGCAGCAGCTAAGAATCTTCCGCAATGGACGAAAGTCTGACGGAGCGACGCCGTGTGAATGAAGAAGGCCGAAAGGTTGTAAAATTCTTTTGCAGATGAAGAATAAGAAGAAGAGGGAATGCTTCTTTGATGACGGTAGTCATGCGAATAAGCCCCGGCTAATTA
>GV2UCFN02ITP06
GGTGAGTAACGCGTGGGTGACCTGCCCTGAAGATGGGGATAGCTAGTAGAAATATTAGATAATACCGAATGTGCTCATTTACATAAAGGTAAATGAGGAAAGGAGCTACGGCTCCGCTTCAGGATGGGCCCGCGTCCCATTAGCTAGTTGGTGAGGTAAAAGCCCACCAAGGCAACGATGGGTATCCGGCCTGAGAGGGTGAACGGACACATTGGGACTGAGATACGGCCCAAACTCCTACGGGAGGCAGCAGCTAAGAATCTTCCGCAATGGACGAAAGTCTGACGGAGCGACGCCGTGTGAATGAAGAAGGCCGAAAGGTTGTAAAATTCTTTTGCAGATGAAGAATAAGAAGAAGAGGGAATGCTTCTTTGATGACGGTAGTCATGCGAATAAGCCCCGGCTAATTA
>GV2UCFN02JNAD4
GGTGAGTAACGCGTGGGTGACCTGCCCTGAAGATGGGGATAGCTAGTAGAAATATTAGATAATACCGAATGTGCTCATTTACATAAAGGTAAATGAGGAAAGGAGCTACGGCTCCGCTTCAGGATGGGCCCGCGTCCCATTAGCTAGTTGGTGAGGTAAAAGCCCACCAAGGCAACGATGGGTATCCGGCCTGAGAGGGTGAACGGACACATTGGGACTGAGATACGGCCCAAACTCCTACGGGAGGCAGCAGCTAAGAATCTTCCGCAATGGACGAAAGTCTGACGGAGCGACGCCGTGTGAATGAAGAAGGCCGAAAGGTTGTAAAATTCTTTTGCAGATGAAGAATAAGAAGAAGAGGGAATGCTTCTTTGATGACGGTAGTCATGCGAATAAGCCCCGGCTAATTA
>GV2UCFN02I8FIS
GGTGAGTAACGCGTGGGTGACCTGCCCTGAAGATGGGGATAGCTAGTAGAAATATTAGATAATACCGAATGTGCTCATTTACATAAAGGTAAATGAGGAAAGGAGCTACGGCTCCGCTTCAGGATGGGCCCGCGTCCCATTAGCTAGTTGGTGAGGTAAAAGCCCACCAAGGCAACGATGGGTATCCGGCCTGAGAGGGTGAACGGACACATTGGGACTGAGATACGGCCCAAACTCCTACGGGAGGCAGCAGCTAAGAATCTTCCGCAATGGACGAAAGTCTGACGGAGCGACGCCGTGTGAATGAAGAAGGCCGAAAGGTTGTAAAATTCTTTTGCAGATGAAGAATAAGAAGAAGAGGGAATGCTTCTTTGATGACGGTAGTCATGCGAATAAGCCCCGGCTAATTA
>GV2UCFN02JYHU6
GGTGAGTAACGCGTGGGTGACCTGCCCTGAAGATGGGGATAGCTAGTAGAAATATTAGATAATACCGAATGTGCTCATTTACATAAAGGTAAATGAGGAAAGGAGCTACGGCTCCGCTTCAGGATGGGCCCGCGTCCCATTAGCTAGTTGGTGAGGTAAAAGCCCACCAAGGCAACGATGGGTATCCGGCCTGAGAGGGTGAACGGACACATTGGGACTGAGATACGGCCCAAACTCCTACGGGAGGCAGCAGCTAAGAATCTTCCGCAATGGACGAAAGTCTGACGGAGCGACGCCGTGTGAATGAAGAAGGCCGAAAGGTTGTAAAATTCTTTTGCAGATGAAGAATAAGAAGAAGAGGGAATGCTTCTTTGATGACGGTAGTCATGCGAATAAGCCCCGGCTAATTA
>GV2UCFN02HYN4F
GGTGAGTAACGCGTGGGTGACCTGCCCTGAAGATGGGGATAGCTAGTAGAAATATTAGATAATACCGAATGTGCTCATTTACATAAAGGTAAATGAGGAAAGGAGCTACGGCTCCGCTTCAGGATGGGCCCGCGTCCCATTAGCTAGTTGGTGAGGTAAAAGCCCACCAAGGCAACGATGGGTATCCGGCCTGAGAGGGTGAACGGACACATTGGGACTGAGATACGGCCCAAACTCCTACGGGAGGCAGCAGCTAAGAATCTTCCGCAATGGACGAAAGTCTGACGGAGCGACGCCGTGTGAATGAAGAAGGCCGAAAGGTTGTAAAATTCTTTTGCAGATGAAGAATAAGAAGAAGAGGGAATGCTTCTTTGATGACGGTAGTCATGCGAATAAGCCCCGGCTAATTA
>GV2UCFN02IB3RG
GGTGAGTAACGCGTGGGTGACCTGCCCTGAAGATGGGGATAGCTAGTAGAAATATTAGATAATACCGAATGTGCTCATTTACATAAAGGTAAATGAGGAAAGGAGCTACGGCTCCGCTTCAGGATGGGCCCGCGTCCCATTAGCTAGTTGGTGAGGTAAAAGCCCACCAAGGCAACGATGGGTATCCGGCCTGAGAGGGTGAACGGACACATTGGGACTGAGATACGGCCCAAACTCCTACGGGAGGCAGCAGCTAAGAATCTTCCGCAATGGACGAAAGTCTGACGGAGCGACGCCGTGTGAATGAAGAAGGCCGAAAGGTTGTAAAATTCTTTTGCAGATGAAGAATAAGAAGAAGAGGGAATGCTTCTTTGATGACGGTAGTCATGCGAATAAGCCCCGGCTAATTA
>GV2UCFN02HBJOG
GGTGAGTAACGCGTGGGTGACCTGCCCTGAAGATGGGGATAGCTAGTAGAAATATTAGATAATACCGAATGTGCTCATTTACATAAAGGTAAATGAGGAAAGGAGCTACGGCTCCGCTTCAGGATGGGCCCGCGTCCCATTAGCTAGTTGGTGAGGTAAAAGCCCACCAAGGCAACGATGGGTATCCGGCCTGAGAGGGTGAACGGACACATTGGGACTGAGATACGGCCCAAACTCCTACGGGAGGCAGCAGCTAAGAATCTTCCGCAATGGACGAAAGTCTGACGGAGCGACGCCGTGTGAATGAAGAAGGCCGAAAGGTTGTAAAATTCTTTTGCAGATGAAGAATAAGAAGAAGAGGGAATGCTTCTTTGATGACGGTAGTCATGCGAATAAGCCCCGGCTAATTA
>GV2UCFN02IXC55
GGTGAGTAACGCGTGGGTGACCTGCCCTGAAGATGGGGATAGCTAGTAGAAATATTAGATAATACCGAATGTGCTCATTTACATAAAGGTAAATGAGGAAAGGAGCTACGGCTCCGCTTCAGGATGGGCCCGCGTCCCATTAGCTAGTTGGTGAGGTAAAAGCCCACCAAGGCAACGATGGGTATCCGGCCTGAGAGGGTGAACGGACACATTGGGACTGAGATACGGCCCAAACTCCTACGGGAGGCAGCAGCTAAGAATCTTCCGCAATGGACGAAAGTCTGACGGAGCGACGCCGTGTGAATGAAGAAGGCCGAAAGGTTGTAAAATTCTTTTGCAGATGAAGAATAAGAAGAAGAGGGAATGCTTCTTTGATGACGGTAGTCATGCGAATAAGCCCCGGCTAATTA
>GV2UCFN02HG76T
GGTGAGTAACGCGTGGGTGACCTGCCCTGAAGATGGGGATAGCTAGTAGAAATATTAGATAATACCGAATGTGCTCATTTACATAAAGGTAAATGAGGAAAGGAGCTACGGCTCCGCTTCAGGATGGGCCCGCGTCCCATTAGCTAGTTGGTGAGGTAAAAGCCCACCAAGGCAACGATGGGTATCCGGCCTGAGAGGGTGAACGGACACATTGGGACTGAGATACGGCCCAAACTCCTACGGGAGGCAGCAGCTAAGAATCTTCCGCAATGGACGAAAGTCTGACGGAGCGACGCCGTGTGAATGAAGAAGGCCGAAAGGTTGTAAAATTCTTTTGCAGATGAAGAATAAGAAGAAGAGGGAATGCTTCTTTGATGACGGTAGTCATGCGAATAAGCCCCGGCTAATTA
>GV2UCFN02I8PVK
GGTGAGTAACGCGTGGGTGACCTGCCCTGAAGATGGGGATAGCTAGTAGAAATATTAGATAATACCGAATGTGCTCATTTACATAAAGGTAAATGAGGAAAGGAGCTACGGCTCCGCTTCAGGATGGGCCCGCGTCCCATTAGCTAGTTGGTGAGGTAAAAGCCCACCAAGGCAACGATGGGTATCCGGCCTGAGAGGGTGAACGGACACATTGGGACTGAGATACGGCCCAAACTCCTACGGGAGGCAGCAGCTAAGAATCTTCCGCAATGGACGAAAGTCTGACGGAGCGACGCCGTGTGAATGAAGAAGGCCGAAAGGTTGTAAAATTCTTTTGCAGATGAAGAATAAGAAGAAGAGGGAATGCTTCTTTGATGACGGTAGTCATGCGAATAAGCCCCGGCTAATTA
>GV2UCFN02IENFO
GGTGAGTAACGCGTGGGTGACCTGCCCTGAAGATGGGGATAGCTAGTAGAAATATTAGATAATACCGAATGTGCTCATTTACATAAAGGTAAATGAGGAAAGGAGCTACGGCTCCGCTTCAGGATGGGCCCGCGTCCCATTAGCTAGTTGGTGAGGTAAAAGCCCACCAAGGCAACGATGGGTATCCGGCCTGAGAGGGTGAACGGACACATTGGGACTGAGATACGGCCCAAACTCCTACGGGAGGCAGCAGCTAAGAATCTTCCGCAATGGACGAAAGTCTGACGGAGCGACGCCGTGTGAATGAAGAAGGCCGAAAGGTTGTAAAATTCTTTTGCAGATGAAGAATAAGAAGAAGAGGGAATGCTTCTTTGATGACGGTAGTCATGCGAATAAGCCCCGGCTAATTA
>GV2UCFN02I8TEB
GGTGAGTAACGCGTGGGTGACCTGCCCTGAAGATGGGGATAGCTAGTAGAAATATTAGATAATACCGAATGTGCTCATTTACATAAAGGTAAATGAGGAAAGGAGCTACGGCTCCGCTTCAGGATGGGCCCGCGTCCCATTAGCTAGTTGGTGAGGTAAAAGCCCACCAAGGCAACGATGGGTATCCGGCCTGAGAGGGTGAACGGACACATTGGGACTGAGATACGGCCCAAACTCCTACGGGAGGCAGCAGCTAAGAATCTTCCGCAATGGACGAAAGTCTGACGGAGCGACGCCGTGTGAATGAAGAAGGCCGAAAGGTTGTAAAATTCTTTTGCAGATGAAGAATAAGAAGAAGAGGGAATGCTTCTTTGATGACGGTAGTCATGCGAATAAGCCCCGGCTAATTA
>GV2UCFN02JNG8S
GGTGAGTAACGCGTGGGTGACCTGCCCTGAAGATGGGGATAGCTAGTAGAAATATTAGATAATACCGAATGTGCTCATTTACATAAAGGTAAATGAGGAAAGGAGCTACGGCTCCGCTTCAGGATGGGCCCGCGTCCCATTAGCTAGTTGGTGAGGTAAAAGCCCACCAAGGCAACGATGGGTATCCGGCCTGAGAGGGTGAACGGACACATTGGGACTGAGATACGGCCCAAACTCCTACGGGAGGCAGCAGCTAAGAATCTTCCGCAATGGACGAAAGTCTGACGGAGCGACGCCGTGTGAATGAAGAAGGCCGAAAGGTTGTAAAATTCTTTTGCAGATGAAGAATAAGAAGAAGAGGGAATGCTTCTTTGATGACGGTAGTCATGCGAATAAGCCCCGGCTAATTA
>GV2UCFN02FWNI2
GGTGAGTAACGCGTGGGTGACCTGCCCTGAAGATGGGGATAGCTAGTAGAAATATTAGATAATACCGAATGTGCTCATTTACATAAAGGTAAATGAGGAAAGGAGCTACGGCTCCGCTTCAGGATGGGCCCGCGTCCCATTAGCTAGTTGGTGAGGTAAAAGCCCACCAAGGCAACGATGGGTATCCGGCCTGAGAGGGTGAACGGACACATTGGGACTGAGATACGGCCCAAACTCCTACGGGAGGCAGCAGCTAAGAATCTTCCGCAATGGACGAAAGTCTGACGGAGCGACGCCGTGTGAATGAAGAAGGCCGAAAGGTTGTAAAATTCTTTTGCAGATGAAGAATAAGAAGAAGAGGGAATGCTTCTTTGATGACGGTAGTCATGCGAATAAGCCCCGGCTAATTA
>GV2UCFN02I3SJ9
GGTGAGTAACGCGTGGGTGACCTGCCCTGAAGATGGGGATAGCTAGTAGAAATATTAGATAATACCGAATGTGCTCATTTACATAAAGGTAAATGAGGAAAGGAGCTACGGCTCCGCTTCAGGATGGGCCCGCGTCCCATTAGCTAGTTGGTGAGGTAAAAGCCCACCAAGGCAACGATGGGTATCCGGCCTGAGAGGGTGAACGGACACATTGGGACTGAGATACGGCCCAAACTCCTACGGGAGGCAGCAGCTAAGAATCTTCCGCAATGGACGAAAGTCTGACGGAGCGACGCCGTGTGAATGAAGAAGGCCGAAAGGTTGTAAAATTCTTTTGCAGATGAAGAATAAGAAGAAGAGGGAATGCTTCTTTGATGACGGTAGTCATGCGAATAAGCCCCGGCTAATTA
>GV2UCFN02HW3FD
GGTGAGTAACGCGTGGGTGACCTGCCCTGAAGATGGGGATAGCTAGTAGAAATATTAGATAATACCGAATGTGCTCATTTACATAAAGGTAAATGAGGAAAGGAGCTACGGCTCCGCTTCAGGATGGGCCCGCGTCCCATTAGCTAGTTGGTGAGGTAAAAGCCCACCAAGGCAACGATGGGTATCCGGCCTGAGAGGGTGAACGGACACATTGGGACTGAGATACGGCCCAAACTCCTACGGGAGGCAGCAGCTAAGAATCTTCCGCAATGGACGAAAGTCTGACGGAGCGACGCCGTGTGAATGAAGAAGGCCGAAAGGTTGTAAAATTCTTTTGCAGATGAAGAATAAGAAGAAGAGGGAATGCTTCTTTGATGACGGTAGTCATGCGAATAAGCCCCGGCTAATTA
>GV2UCFN02FPOOE
GGTGAGTAACGCGTGGGTGACCTGCCCTGAAGATGGGGATAGCTAGTAGAAATATTAGATAATACCGAATGTGCTCATTTACATAAAGGTAAATGAGGAAAGGAGCTACGGCTCCGCTTCAGGATGGGCCCGCGTCCCATTAGCTAGTTGGTGAGGTAAAAGCCCACCAAGGCAACGATGGGTATCCGGCCTGAGAGGGTGAACGGACACATTGGGACTGAGATACGGCCCAAACTCCTACGGGAGGCAGCAGCTAAGAATCTTCCGCAATGGACGAAAGTCTGACGGAGCGACGCCGTGTGAATGAAGAAGGCCGAAAGGTTGTAAAATTCTTTTGCAGATGAAGAATAAGAAGAAGAGGGAATGCTTCTTTGATGACGGTAGTCATGCGAATAAGCCCCGGCTAATTA
>GV2UCFN02II1YK
GGTGAGTAACGCGTGGGTGACCTGCCCTGAAGATGGGGATAGCTAGTAGAAATATTAGATAATACCGAATGTGCTCATTTACATAAAGGTAAATGAGGAAAGGAGCTACGGCTCCGCTTCAGGATGGGCCCGCGTCCCATTAGCTAGTTGGTGAGGTAAAAGCCCACCAAGGCAACGATGGGTATCCGGCCTGAGAGGGTGAACGGACACATTGGGACTGAGATACGGCCCAAACTCCTACGGGAGGCAGCAGCTAAGAATCTTCCGCAATGGACGAAAGTCTGACGGAGCGACGCCGTGTGAATGAAGAAGGCCGAAAGGTTGTAAAATTCTTTTGCAGATGAAGAATAAGAAGAAGAGGGAATGCTTCTTTGATGACGGTAGTCATGCGAATAAGCCCCGGCTAATTA
>GV2UCFN02FM9HL
GGTGAGTAACGCGTGGGTGACCTGCCCTGAAGATGGGGATAGCTAGTAGAAATATTAGATAATACCGAATGTGCTCATTTACATAAAGGTAAATGAGGAAAGGAGCTACGGCTCCGCTTCAGGATGGGCCCGCGTCCCATTAGCTAGTTGGTGAGGTAAAAGCCCACCAAGGCAACGATGGGTATCCGGCCTGAGAGGGTGAACGGACACATTGGGACTGAGATACGGCCCAAACTCCTACGGGAGGCAGCAGCTAAGAATCTTCCGCAATGGACGAAAGTCTGACGGAGCGACGCCGTGTGAATGAAGAAGGCCGAAAGGTTGTAAAATTCTTTTGCAGATGAAGAATAAGAAGAAGAGGGAATGCTTCTTTGATGACGGTAGTCATGCGAATAAGCCCCGGCTAATTA
>GV2UCFN02G181G
GGTGAGTAACGCGTGGGTGACCTGCCCTGAAGATGGGGATAGCTAGTAGAAATATTAGATAATACCGAATGTGCTCATTTACATAAAGGTAAATGAGGAAAGGAGCTACGGCTCCGCTTCAGGATGGGCCCGCGTCCCATTAGCTAGTTGGTGAGGTAAAAGCCCACCAAGGCAACGATGGGTATCCGGCCTGAGAGGGTGAACGGACACATTGGGACTGAGATACGGCCCAAACTCCTACGGGAGGCAGCAGCTAAGAATCTTCCGCAATGGACGAAAGTCTGACGGAGCGACGCCGTGTGAATGAAGAAGGCCGAAAGGTTGTAAAATTCTTTTGCAGATGAAGAATAAGAAGAAGAGGGAATGCTTCTTTGATGACGGTAGTCATGCGAATAAGCCCCGGCTAATTA
>GV2UCFN02HKSD1
GGTGAGTAACGCGTGGGTGACCTGCCCTGAAGATGGGGATAGCTAGTAGAAATATTAGATAATACCGAATGTGCTCATTTACATAAAGGTAAATGAGGAAAGGAGCTACGGCTCCGCTTCAGGATGGGCCCGCGTCCCATTAGCTAGTTGGTGAGGTAAAAGCCCACCAAGGCAACGATGGGTATCCGGCCTGAGAGGGTGAACGGACACATTGGGACTGAGATACGGCCCAAACTCCTACGGGAGGCAGCAGCTAAGAATCTTCCGCAATGGACGAAAGTCTGACGGAGCGACGCCGTGTGAATGAAGAAGGCCGAAAGGTTGTAAAATTCTTTTGCAGATGAAGAATAAGAAGAAGAGGGAATGCTTCTTTGATGACGGTAGTCATGCGAATAAGCCCCGGCTAATTA
>GV2UCFN02GF3KK
GGTGAGTAACGCGTGGGTGACCTGCCCTGAAGATGGGGATAGCTAGTAGAAATATTAGATAATACCGAATGTGCTCATTTACATAAAGGTAAATGAGGAAAGGAGCTACGGCTCCGCTTCAGGATGGGCCCGCGTCCCATTAGCTAGTTGGTGAGGTAAAAGCCCACCAAGGCAACGATGGGTATCCGGCCTGAGAGGGTGAACGGACACATTGGGACTGAGATACGGCCCAAACTCCTACGGGAGGCAGCAGCTAAGAATCTTCCGCAATGGACGAAAGTCTGACGGAGCGACGCCGTGTGAATGAAGAAGGCCGAAAGGTTGTAAAATTCTTTTGCAGATGAAGAATAAGAAGAAGAGGGAATGCTTCTTTGATGACGGTAGTCATGCGAATAAGCCCCGGCTAATTA
>GV2UCFN02G3EYH
GGTGAGTAACGCGTGGGTGACCTGCCCTGAAGATGGGGATAGCTAGTAGAAATATTAGATAATACCGAATGTGCTCATTTACATAAAGGTAAATGAGGAAAGGAGCTACGGCTCCGCTTCAGGATGGGCCCGCGTCCCATTAGCTAGTTGGTGAGGTAAAAGCCCACCAAGGCAACGATGGGTATCCGGCCTGAGAGGGTGAACGGACACATTGGGACTGAGATACGGCCCAAACTCCTACGGGAGGCAGCAGCTAAGAATCTTCCGCAATGGACGAAAGTCTGACGGAGCGACGCCGTGTGAATGAAGAAGGCCGAAAGGTTGTAAAATTCTTTTGCAGATGAAGAATAAGAAGAAGAGGGAATGCTTCTTTGATGACGGTAGTCATGCGAATAAGCCCCGGCTAATTA
>GV2UCFN02HY2EE
GGTGAGTAACGCGTGGGTGACCTGCCCTGAAGATGGGGATAGCTAGTAGAAATATTAGATAATACCGAATGTGCTCATTTACATAAAGGTAAATGAGGAAAGGAGCTACGGCTCCGCTTCAGGATGGGCCCGCGTCCCATTAGCTAGTTGGTGAGGTAAAAGCCCACCAAGGCAACGATGGGTATCCGGCCTGAGAGGGTGAACGGACACATTGGGACTGAGATACGGCCCAAACTCCTACGGGAGGCAGCAGCTAAGAATCTTCCGCAATGGACGAAAGTCTGACGGAGCGACGCCGTGTGAATGAAGAAGGCCGAAAGGTTGTAAAATTCTTTTGCAGATGAAGAATAAGAAGAAGAGGGAATGCTTCTTTGATGACGGTAGTCATGCGAATAAGCCCCGGCTAATTA
>GV2UCFN02JVWNF
GGTGAGTAACGCGTGGGTGACCTGCCCTGAAGATGGGGATAGCTAGTAGAAATATTAGATAATACCGAATGTGCTCATTTACATAAAGGTAAATGAGGAAAGGAGCTACGGCTCCGCTTCAGGATGGGCCCGCGTCCCATTAGCTAGTTGGTGAGGTAAAAGCCCACCAAGGCAACGATGGGTATCCGGCCTGAGAGGGTGAACGGACACATTGGGACTGAGATACGGCCCAAACTCCTACGGGAGGCAGCAGCTAAGAATCTTCCGCAATGGACGAAAGTCTGACGGAGCGACGCCGTGTGAATGAAGAAGGCCGAAAGGTTGTAAAATTCTTTTGCAGATGAAGAATAAGAAGAAGAGGGAATGCTTCTTTGATGACGGTAGTCATGCGAATAAGCCCCGGCTAATTA
>GV2UCFN02HWTYO
GGTGAGTAACGCGTGGGTGACCTGCCCTGAAGATGGGGATAGCTAGTAGAAATATTAGATAATACCGAATGTGCTCATTTACATAAAGGTAAATGAGGAAAGGAGCTACGGCTCCGCTTCAGGATGGGCCCGCGTCCCATTAGCTAGTTGGTGAGGTAAAAGCCCACCAAGGCAACGATGGGTATCCGGCCTGAGAGGGTGAACGGACACATTGGGACTGAGATACGGCCCAAACTCCTACGGGAGGCAGCAGCTAAGAATCTTCCGCAATGGACGAAAGTCTGACGGAGCGACGCCGTGTGAATGAAGAAGGCCGAAAGGTTGTAAAATTCTTTTGCAGATGAAGAATAAGAAGAAGAGGGAATGCTTCTTTGATGACGGTAGTCATGCGAATAAGCCCCGGCTAATTA
>GV2UCFN02FOHE2
GGTGAGTAACGCGTGGGTGACCTGCCCTGAAGATGGGGATAGCTAGTAGAAATATTAGATAATACCGAATGTGCTCATTTACATAAAGGTAAATGAGGAAAGGAGCTACGGCTCCGCTTCAGGATGGGCCCGCGTCCCATTAGCTAGTTGGTGAGGTAAAAGCCCACCAAGGCAACGATGGGTATCCGGCCTGAGAGGGTGAACGGACACATTGGGACTGAGATACGGCCCAAACTCCTACGGGAGGCAGCAGCTAAGAATCTTCCGCAATGGACGAAAGTCTGACGGAGCGACGCCGTGTGAATGAAGAAGGCCGAAAGGTTGTAAAATTCTTTTGCAGATGAAGAATAAGAAGAAGAGGGAATGCTTCTTTGATGACGGTAGTCATGCGAATAAGCCCCGGCTAATTA
>GV2UCFN02HIXYE
GGTGAGTAACGCGTGGGTGACCTGCCCTGAAGATGGGGATAGCTAGTAGAAATATTAGATAATACCGAATGTGCTCATTTACATAAAGGTAAATGAGGAAAGGAGCTACGGCTCCGCTTCAGGATGGGCCCGCGTCCCATTAGCTAGTTGGTGAGGTAAAAGCCCACCAAGGCAACGATGGGTATCCGGCCTGAGAGGGTGAACGGACACATTGGGACTGAGATACGGCCCAAACTCCTACGGGAGGCAGCAGCTAAGAATCTTCCGCAATGGACGAAAGTCTGACGGAGCGACGCCGTGTGAATGAAGAAGGCCGAAAGGTTGTAAAATTCTTTTGCAGATGAAGAATAAGAAGAAGAGGGAATGCTTCTTTGATGACGGTAGTCATGCGAATAAGCCCCGGCTAATTA
>GV2UCFN02JQCS8
GGTGAGTAACGCGTGGGTGACCTGCCCTGAAGATGGGGATAGCTAGTAGAAATATTAGATAATACCGAATGTGCTCATTTACATAAAGGTAAATGAGGAAAGGAGCTACGGCTCCGCTTCAGGATGGGCCCGCGTCCCATTAGCTAGTTGGTGAGGTAAAAGCCCACCAAGGCAACGATGGGTATCCGGCCTGAGAGGGTGAACGGACACATTGGGACTGAGATACGGCCCAAACTCCTACGGGAGGCAGCAGCTAAGAATCTTCCGCAATGGACGAAAGTCTGACGGAGCGACGCCGTGTGAATGAAGAAGGCCGAAAGGTTGTAAAATTCTTTTGCAGATGAAGAATAAGAAGAAGAGGGAATGCTTCTTTGATGACGGTAGTCATGCGAATAAGCCCCGGCTAATTA
>GV2UCFN02JUHL8
GGTGAGTAACGCGTGGGTGACCTGCCCTGAAGATGGGGATAGCTAGTAGAAATATTAGATAATACCGAATGTGCTCATTTACATAAAGGTAAATGAGGAAAGGAGCTACGGCTCCGCTTCAGGATGGGCCCGCGTCCCATTAGCTAGTTGGTGAGGTAAAAGCCCACCAAGGCAACGATGGGTATCCGGCCTGAGAGGGTGAACGGACACATTGGGACTGAGATACGGCCCAAACTCCTACGGGAGGCAGCAGCTAAGAATCTTCCGCAATGGACGAAAGTCTGACGGAGCGACGCCGTGTGAATGAAGAAGGCCGAAAGGTTGTAAAATTCTTTTGCAGATGAAGAATAAGAAGAAGAGGGAATGCTTCTTTGATGACGGTAGTCATGCGAATAAGCCCCGGCTAATTA
>GV2UCFN02GXMHT
GGTGAGTAACGCGTGGGTGACCTGCCCTGAAGATGGGGATAGCTAGTAGAAATATTAGATAATACCGAATGTGCTCATTTACATAAAGGTAAATGAGGAAAGGAGCTACGGCTCCGCTTCAGGATGGGCCCGCGTCCCATTAGCTAGTTGGTGAGGTAAAAGCCCACCAAGGCAACGATGGGTATCCGGCCTGAGAGGGTGAACGGACACATTGGGACTGAGATACGGCCCAAACTCCTACGGGAGGCAGCAGCTAAGAATCTTCCGCAATGGACGAAAGTCTGACGGAGCGACGCCGTGTGAATGAAGAAGGCCGAAAGGTTGTAAAATTCTTTTGCAGATGAAGAATAAGAAGAAGAGGGAATGCTTCTTTGATGACGGTAGTCATGCGAATAAGCCCCGGCTAATTA
>GV2UCFN02INY1Z
GGTGAGTAACGCGTGGGTGACCTGCCCTGAAGATGGGGATAGCTAGTAGAAATATTAGATAATACCGAATGTGCTCATTTACATAAAGGTAAATGAGGAAAGGAGCTACGGCTCCGCTTCAGGATGGGCCCGCGTCCCATTAGCTAGTTGGTGAGGTAAAAGCCCACCAAGGCAACGATGGGTATCCGGCCTGAGAGGGTGAACGGACACATTGGGACTGAGATACGGCCCAAACTCCTACGGGAGGCAGCAGCTAAGAATCTTCCGCAATGGACGAAAGTCTGACGGAGCGACGCCGTGTGAATGAAGAAGGCCGAAAGGTTGTAAAATTCTTTTGCAGATGAAGAATAAGAAGAAGAGGGAATGCTTCTTTGATGACGGTAGTCATGCGAATAAGCCCCGGCTAATTA
>GV2UCFN02INFMF
GGTGAGTAACGCGTGGGTGACCTGCCCTGAAGATGGGGATAGCTAGTAGAAATATTAGATAATACCGAATGTGCTCATTTACATAAAGGTAAATGAGGAAAGGAGCTACGGCTCCGCTTCAGGATGGGCCCGCGTCCCATTAGCTAGTTGGTGAGGTAAAAGCCCACCAAGGCAACGATGGGTATCCGGCCTGAGAGGGTGAACGGACACATTGGGACTGAGATACGGCCCAAACTCCTACGGGAGGCAGCAGCTAAGAATCTTCCGCAATGGACGAAAGTCTGACGGAGCGACGCCGTGTGAATGAAGAAGGCCGAAAGGTTGTAAAATTCTTTTGCAGATGAAGAATAAGAAGAAGAGGGAATGCTTCTTTGATGACGGTAGTCATGCGAATAAGCCCCGGCTAATTA
>GV2UCFN02FWBEK
GGTGAGTAACGCGTGGGTGACCTGCCCTGAAGATGGGGATAGCTAGTAGAAATATTAGATAATACCGAATGTGCTCATTTACATAAAGGTAAATGAGGAAAGGAGCTACGGCTCCGCTTCAGGATGGGCCCGCGTCCCATTAGCTAGTTGGTGAGGTAAAAGCCCACCAAGGCAACGATGGGTATCCGGCCTGAGAGGGTGAACGGACACATTGGGACTGAGATACGGCCCAAACTCCTACGGGAGGCAGCAGCTAAGAATCTTCCGCAATGGACGAAAGTCTGACGGAGCGACGCCGTGTGAATGAAGAAGGCCGAAAGGTTGTAAAATTCTTTTGCAGATGAAGAATAAGAAGAAGAGGGAATGCTTCTTTGATGACGGTAGTCATGCGAATAAGCCCCGGCTAATTA
>GV2UCFN02GOLAT
GGTGAGTAACGCGTGGGTGACCTGCCCTGAAGATGGGGATAGCTAGTAGAAATATTAGATAATACCGAATGTGCTCATTTACATAAAGGTAAATGAGGAAAGGAGCTACGGCTCCGCTTCAGGATGGGCCCGCGTCCCATTAGCTAGTTGGTGAGGTAAAAGCCCACCAAGGCAACGATGGGTATCCGGCCTGAGAGGGTGAACGGACACATTGGGACTGAGATACGGCCCAAACTCCTACGGGAGGCAGCAGCTAAGAATCTTCCGCAATGGACGAAAGTCTGACGGAGCGACGCCGTGTGAATGAAGAAGGCCGAAAGGTTGTAAAATTCTTTTGCAGATGAAGAATAAGAAGAAGAGGGAATGCTTCTTTGATGACGGTAGTCATGCGAATAAGCCCCGGCTAATTA
>GV2UCFN02HRVW8
GGTGAGTAACGCGTGGGTGACCTGCCCTGAAGATGGGGATAGCTAGTAGAAATATTAGATAATACCGAATGTGCTCATTTACATAAAGGTAAATGAGGAAAGGAGCTACGGCTCCGCTTCAGGATGGGCCCGCGTCCCATTAGCTAGTTGGTGAGGTAAAAGCCCACCAAGGCAACGATGGGTATCCGGCCTGAGAGGGTGAACGGACACATTGGGACTGAGATACGGCCCAAACTCCTACGGGAGGCAGCAGCTAAGAATCTTCCGCAATGGACGAAAGTCTGACGGAGCGACGCCGTGTGAATGAAGAAGGCCGAAAGGTTGTAAAATTCTTTTGCAGATGAAGAATAAGAAGAAGAGGGAATGCTTCTTTGATGACGGTAGTCATGCGAATAAGCCCCGGCTAATTA
>G3BZQ8102GWCGZ
GGTGAGTAACGCGTGGGTGACCTGCCCTGAAGATGGGGATAGCTAGTAGAAATATTAGATAATACCGAATGTGCTCATTTACATAAAGGTGAATGAGGAAAGGAGCTACGGCTCCGCTTCAGGATGGGCCCGCGTCCCATTAGCTAGTTGGTGAGGTAAAGGCCCACCAAGGCAACGATGGGTATCCGGCCTGAGAGGGTGAACGGACACATTGGGACTGAGATACGGCCCAAACTCCTACGGGAGGCAGCAGCTAAGAATCTTCCGCAATGGACGAAAGTCTGACGGAGCGACGCCGTGTGAATGAAGAAGGCCGAAAGGTTGTAAAATTCTTTTGCAGATGAAGAATAAGAAGAAGAGGGAATGCTTCTTTGATGACGGTAGTCATGCGAATAAGCCCCGGCTAATTA
>G35JFLI02GRLOP
GGTGAGTAACGCGTGGGTGACCTGCCCTGAAGATGGGGATAGCTAGTAGAAATATTAGATAATACCGAATGTGCTCATTTACATAAAGGTGAATGAGGAAAGGAGCTACGGCTCCGCTTCAGGATGGGCCCGCGTCCCATTAGCTAGTTGGTGAGGTAAAGGCCCACCAAGGCAACGATGGGTATCCGGCCTGAGAGGGTGAACGGACACATTGGGACTGAGATACGGCCCAAACTCCTACGGGAGGCAGCAGCTAAGAATCTTCCGCAATGGACGAAAGTCTGACGGAGCGACGCCGTGTGAATGAAGAAGGCCGAAAGGTTGTAAAATTCTTTTGCAGATGAAGAATAAGAAGAAGAGGGAATGCTTCTTTGATGACGGTAGTCATGCGAATAAGCCCCGGCTAATTA
>G35JFLI02H17Q9
GGTGAGTAACGCGTGGGTGACCTGCCCTGAAGATGGGGATAGCTAGTAGAAATATTAGATAATACCGAATGTGCTCATTTACATAAAGGTGAATGAGGAAAGGAGCTACGGCTCCGCTTCAGGATGGGCCCGCGTCCCATTAGCTAGTTGGTGAGGTAAAGGCCCACCAAGGCAACGATGGGTATCCGGCCTGAGAGGGTGAACGGACACATTGGGACTGAGATACGGCCCAAACTCCTACGGGAGGCAGCAGCTAAGAATCTTCCGCAATGGACGAAAGTCTGACGGAGCGACGCCGTGTGAATGAAGAAGGCCGAAAGGTTGTAAAATTCTTTTGCAGATGAAGAATAAGAAGAAGAGGGAATGCTTCTTTGATGACGGTAGTCATGCGAATAAGCCCCGGCTAATTA
>G35JFLI02F85PH
GGTGAGTAACGCGTGGGTGACCTGCCCTGAAGATGGGGATAGCTAGTAGAAATATTAGATAATACCGAATGTGCTCATTTACATAAAGGTGAATGAGGAAAGGAGCTACGGCTCCGCTTCAGGATGGGCCCGCGTCCCATTAGCTAGTTGGTGAGGTAAAGGCCCACCAAGGCAACGATGGGTATCCGGCCTGAGAGGGTGAACGGACACATTGGGACTGAGATACGGCCCAAACTCCTACGGGAGGCAGCAGCTAAGAATCTTCCGCAATGGACGAAAGTCTGACGGAGCGACGCCGTGTGAATGAAGAAGGCCGAAAGGTTGTAAAATTCTTTTGCAGATGAAGAATAAGAAGAAGAGGGAATGCTTCTTTGATGACGGTAGTCATGCGAATAAGCCCCGGCTAATTA
>G35JFLI02FLPFY
GGTGAGTAACGCGTGGGTGACCTGCCCTGAAGATGGGGATAGCTAGTAGAAATATTAGATAATACCGAATGTGCTCATTTACATAAAGGTGAATGAGGAAAGGAGCTACGGCTCCGCTTCAGGATGGGCCCGCGTCCCATTAGCTAGTTGGTGAGGTAAAGGCCCACCAAGGCAACGATGGGTATCCGGCCTGAGAGGGTGAACGGACACATTGGGACTGAGATACGGCCCAAACTCCTACGGGAGGCAGCAGCTAAGAATCTTCCGCAATGGACGAAAGTCTGACGGAGCGACGCCGTGTGAATGAAGAAGGCCGAAAGGTTGTAAAATTCTTTTGCAGATGAAGAATAAGAAGAAGAGGGAATGCTTCTTTGATGACGGTAGTCATGCGAATAAGCCCCGGCTAATTA
>GV2UCFN02GKJKP
GGTGAGTAACGCGTGGGTGACCTGCCCTGAAGATGGGGATAGCTAGTAGAAATATTAGATAATACCGAATGTGCTCATTTACATAAAGGTGAATGAGGAAAGGAGCTACGGCTCCGCTTCAGGATGGGCCCGCGTCCCATTAGCTGGTTGGTGAGGTAAAGGCCCACCAAGGCAACGATGGGTATCCGGCCTGAGAGGGTGAACGGACACATTGGGACTGAGATACGGCCCAAACTCCTACGGGAGGCAGCAGCTAAGAATCTTCCGCAATGGACGAAAGTCTGACGGAGCGACGCCGTGTGAATGAAGAAGGCCGAAAGGTTGTAAAATTCTTTTGCAGATGAAGAATAAGAAGAAGAGGGAATGCTTCTTTGATGACGGTAGTCATGCGAATAAGCCCCGGCTAATTA
>GV2UCFN02JKEGK
GGTGAGTAACGCGTGGGTGACCTGCCCTGAAGATGGGGATAGCTAGTAGAAATATTAGATAATACCGAATGTGCTCATTTACATAAAGGTGAATGAGGAAAGGAGCTACGGCTCCGCTTCAGGATGGGCCCGCGTCCCATTAGCTGGTTGGTGAGGTAAAGGCCCACCAAGGCAACGATGGGTATCCGGCCTGAGAGGGTGAACGGACACATTGGGACTGAGATACGGCCCAAACTCCTACGGGAGGCAGCAGCTAAGAATCTTCCGCAATGGACGAAAGTCTGACGGAGCGACGCCGTGTGAATGAAGAAGGCCGAAAGGTTGTAAAATTCTTTTGCAGATGAAGAATAAGAAGAAGAGGGAATGCTTCTTTGATGACGGTAGTCATGCGAATAAGCCCCGGCTAATTA
>GV2UCFN02G52HT
GGTGAGTAACGCGTGGGTGACCTGCCCTGAAGATGGGGATAGCTAGTAGAAATATTAGATAATACCGAATGTGCTCATTTACATAAAGGTGAATGAGGAAAGGAGCTACGGCTCCGCTTCAGGATGGGCCCGCGTCCCATTAGCTGGTTGGTGAGGTAAAGGCCCACCAAGGCAACGATGGGTATCCGGCCTGAGAGGGTGAACGGACACATTGGGACTGAGATACGGCCCAAACTCCTACGGGAGGCAGCAGCTAAGAATCTTCCGCAATGGACGAAAGTCTGACGGAGCGACGCCGTGTGAATGAAGAAGGCCGAAAGGTTGTAAAATTCTTTTGCAGATGAAGAATAAGAAGAAGAGGGAATGCTTCTTTGATGACGGTAGTCATGCGAATAAGCCCCGGCTAATTA
>GV2UCFN02GZKSS
GGTGAGTAACGCGTGGGTGACCTGCCCTGAAGATGGGGATAGCTAGTAGAAATATTAGATAATACCGAATGTGCTCATTTACATAAAGGTGAATGAGGAAAGGAGCTACGGCTCCGCTTCAGGATGGGCCCGCGTCCCATTAGCTGGTTGGTGAGGTAAAGGCCCACCAAGGCAACGATGGGTATCCGGCCTGAGAGGGTGAACGGACACATTGGGACTGAGATACGGCCCAAACTCCTACGGGAGGCAGCAGCTAAGAATCTTCCGCAATGGACGAAAGTCTGACGGAGCGACGCCGTGTGAATGAAGAAGGCCGAAAGGTTGTAAAATTCTTTTGCAGATGAAGAATAAGAAGAAGAGGGAATGCTTCTTTGATGACGGTAGTCATGCGAATAAGCCCCGGCTAATTA
>GV2UCFN02IJSIT
GGTGAGTAACGCGTGGGTGACCTGCCCTGAAGATGGGGATAGCTAGTAGAAATATTAGATAATACCGAATGTGCTCATTTACATAAAGGTGAATGAGGAAAGGAGCTACGGCTCCGCTTCAGGATGGGCCCGCGTCCCATTAGCTGGTTGGTGAGGTAAAGGCCCACCAAGGCAACGATGGGTATCCGGCCTGAGAGGGTGAACGGACACATTGGGACTGAGATACGGCCCAAACTCCTACGGGAGGCAGCAGCTAAGAATCTTCCGCAATGGACGAAAGTCTGACGGAGCGACGCCGTGTGAATGAAGAAGGCCGAAAGGTTGTAAAATTCTTTTGCAGATGAAGAATAAGAAGAAGAGGGAATGCTTCTTTGATGACGGTAGTCATGCGAATAAGCCCCGGCTAATTA
>GV2UCFN02GERUR
GGTGAGTAACGCGTGGGTGACCTGCCCTGAAGATGGGGATAGCTAGTAGAAATATTAGATAATACCGAATGTGCTCATTTACATAAAGGTGAATGAGGAAAGGAGCTACGGCTCCGCTTCAGGATGGGCCCGCGTCCCATTAGCTGGTTGGTGAGGTAAAGGCCCACCAAGGCAACGATGGGTATCCGGCCTGAGAGGGTGAACGGACACATTGGGACTGAGATACGGCCCAAACTCCTACGGGAGGCAGCAGCTAAGAATCTTCCGCAATGGACGAAAGTCTGACGGAGCGACGCCGTGTGAATGAAGAAGGCCGAAAGGTTGTAAAATTCTTTTGCAGATGAAGAATAAGAAGAAGAGGGAATGCTTCTTTGATGACGGTAGTCATGCGAATAAGCCCCGGCTAATTA
>GV2UCFN02JTNN3
GGTGAGTAACGCGTGGGTGACCTGCCCTGAAGATGGGGATAGCTAGTAGAAATATTAGATAATACCGAATGTGCTCATTTACATAAAGGTGAATGAGGAAAGGAGCTACGGCTCCGCTTCAGGATGGGCCCGCGTCCCATTAGCTGGTTGGTGAGGTAAAGGCCCACCAAGGCAACGATGGGTATCCGGCCTGAGAGGGTGAACGGACACATTGGGACTGAGATACGGCCCAAACTCCTACGGGAGGCAGCAGCTAAGAATCTTCCGCAATGGACGAAAGTCTGACGGAGCGACGCCGTGTGAATGAAGAAGGCCGAAAGGTTGTAAAATTCTTTTGCAGATGAAGAATAAGAAGAAGAGGGAATGCTTCTTTGATGACGGTAGTCATGCGAATAAGCCCCGGCTAATTA
>G3BZQ8102G7KXJ
GGTGAGTAACGCGTGGGTGACCTGCCCTGAAGATGGGGATAGCTAGTAGAAATATTAGATAATACCGAATGTGCTCATTTACATAAAGGTGAATGAGGAAAGGAGCTACGGCTCCGCTTCAGGATGGGCCCGCGTCCCATTAGCTGGTTGGTGAGGTAAAGGCCCACCAAGGCAACGATGGGTATCCGGCCTGAGAGGGTGAACGGACACATTGGGACTGAGATACGGCCCAAACTCCTACGGGAGGCAGCAGCTAAGAATCTTCCGCAATGGACGAAAGTCTGACGGAGCGACGCCGTGTGAATGAAGAAGGCCGAAAGGTTGTAAAATTCTTTTGCAGATGAAGAATAAGAAGAAGAGGGAATGCTTCTTTGATGACGGTAGTCATGCGAATAAGCCCCGGCTAATTA
>G35JFLI02HUB7V
GGTGAGTAACGCGTGGGTGACCTGCCCTGAAGATGGGGATAGCTAGTAGAAATATTAGATAATACCGAATGTGCTCATTTACATAAAGGTGAATGAGGAAAGGAGCTACGGCTCCGCTTCAGGATGGGCCCGCGTCCCATTAGCTGGTTGGTGAGGTAAAGGCCCACCAAGGCAACGATGGGTATCCGGCCTGAGAGGGTGAACGGACACATTGGGACTGAGATACGGCCCAAACTCCTACGGGAGGCAGCAGCTAAGAATCTTCCGCAATGGACGAAAGTCTGACGGAGCGACGCCGTGTGAATGAAGAAGGCCGAAAGGTTGTAAAATTCTTTTGCAGATGAAGAATAAGAAGAAGAGGGAATGCTTCTTTGATGACGGTAGTCATGCGAATAAGCCCCGGCTAATTA
>G35JFLI02HWITU
GGTGAGTAACGCGTGGGTGACCTGCCCTGAAGATGGGGATAGCTAGTAGAAATATTAGATAATACCGAATGTGCTCATTTACATAAAGGTGAATGAGGAAAGGAGCTACGGCTCCGCTTCAGGATGGGCCCGCGTCCCATTAGCTGGTTGGTGAGGTAAAGGCCCACCAAGGCAACGATGGGTATCCGGCCTGAGAGGGTGAACGGACACATTGGGACTGAGATACGGCCCAAACTCCTACGGGAGGCAGCAGCTAAGAATCTTCCGCAATGGACGAAAGTCTGACGGAGCGACGCCGTGTGAATGAAGAAGGCCGAAAGGTTGTAAAATTCTTTTGCAGATGAAGAATAAGAAGAAGAGGGAATGCTTCTTTGATGACGGTAGTCATGCGAATAAGCCCCGGCTAATTA
>GV2UCFN02HWU5X
GGTGAGTAACGCGTGGGTGACCTGCCCTGAAGATGGGGATAGCTAGTAGAAATATTAGATAATACCGAATGTGCTCATTTACATAAAGGTAAATGAGGAAAGGAGCTACGGCTCCGCTTCAGGATGGGCCCGCGTCCCATTAGCTGGTTGGTGAGGTAAAGGCTCACCAAGGCAACGATGGGTATCCGGCCTGAGAGGGTGAACGGACACATTGGGACTGAGATACGGCCCAAACTCCTACGGGAGGCAGCAGCTAAGAATCTTCCGCAATGGACGAAAGTCTGACGGAGCGACGCCGTGTGAATGAAGAAGGCCGAAAGGTTGTAAAATTCTTTTGCAGATGAAGAATAAGAAGAAGAGGGAATGCTTCTTTGATGACGGTAGTCATGCGAATAAGCCCCGGCTAATTA
>GV2UCFN02G49FE
GGTGAGTAACGCGTGGGTGACCTGCCCTGAAGATGGGGATAGCTAGTAGAAATATTAGATAATACCGAATGTGCTCATTTACATAAAGGTAAATGAGGAAAGGAGCTACGGCTCCGCTTCAGGATGGGCCCGCGTCCCATTAGCTGGTTGGTGAGGTAAAGGCTCACCAAGGCAACGATGGGTATCCGGCCTGAGAGGGTGAACGGACACATTGGGACTGAGATACGGCCCAAACTCCTACGGGAGGCAGCAGCTAAGAATCTTCCGCAATGGACGAAAGTCTGACGGAGCGACGCCGTGTGAATGAAGAAGGCCGAAAGGTTGTAAAATTCTTTTGCAGATGAAGAATAAGAAGAAGAGGGAATGCTTCTTTGATGACGGTAGTCATGCGAATAAGCCCCGGCTAATTA
>GV2UCFN02IPF7M
GGTGAGTAACGCGTGGGTGACCTGCCCTGAAGATGGGGATAGCTAGTAGAAATATTAGATAATACCGAATGTGCTCATTTACATAAAGGTAAATGAGGAAAGGAGCTACGGCTCCGCTTCAGGATGGGCCCGCGTCCCATTAGCTGGTTGGTGAGGTAAAGGCTCACCAAGGCAACGATGGGTATCCGGCCTGAGAGGGTGAACGGACACATTGGGACTGAGATACGGCCCAAACTCCTACGGGAGGCAGCAGCTAAGAATCTTCCGCAATGGACGAAAGTCTGACGGAGCGACGCCGTGTGAATGAAGAAGGCCGAAAGGTTGTAAAATTCTTTTGCAGATGAAGAATAAGAAGAAGAGGGAATGCTTCTTTGATGACGGTAGTCATGCGAATAAGCCCCGGCTAATTA
>GV2UCFN02JM25V
GGTGAGTAACGCGTGGGTGACCTGCCCTGAAGATGGGGATAGCTAGTAGAAATATTAGATAATACCGAATGTGCTCATTTACATAAAGGTAAATGAGGAAAGGAGCTACGGCTCCGCTTCAGGATGGGCCCGCGTCCCATTAGCTGGTTGGTGAGGTAAAGGCTCACCAAGGCAACGATGGGTATCCGGCCTGAGAGGGTGAACGGACACATTGGGACTGAGATACGGCCCAAACTCCTACGGGAGGCAGCAGCTAAGAATCTTCCGCAATGGACGAAAGTCTGACGGAGCGACGCCGTGTGAATGAAGAAGGCCGAAAGGTTGTAAAATTCTTTTGCAGATGAAGAATAAGAAGAAGAGGGAATGCTTCTTTGATGACGGTAGTCATGCGAATAAGCCCCGGCTAATTA
>GV2UCFN02IUUIS
GGTGAGTAACGCGTGGGTGACCTGCCCTGAAGATGGGGATAGCTAGTAGAAATATTAGATAATACCGAATGTGCTCATTTACATAAAGGTAAATGAGGAAAGGAGCTACGGCTCCGCTTCAGGATGGGCCCGCGTCCCATTAGCTGGTTGGTGAGGTAAAGGCTCACCAAGGCAACGATGGGTATCCGGCCTGAGAGGGTGAACGGACACATTGGGACTGAGATACGGCCCAAACTCCTACGGGAGGCAGCAGCTAAGAATCTTCCGCAATGGACGAAAGTCTGACGGAGCGACGCCGTGTGAATGAAGAAGGCCGAAAGGTTGTAAAATTCTTTTGCAGATGAAGAATAAGAAGAAGAGGGAATGCTTCTTTGATGACGGTAGTCATGCGAATAAGCCCCGGCTAATTA
>GV2UCFN02I1NAZ
GGTGAGTAACGCGTGGGTGACCTGCCCTGAAGATGGGGATAGCTAGTAGAAATATTAGATAATACCGAATGTGCTCATTTACATAAAGGTAAATGAGGAAAGGAGCTACGGCTCCGCTTCAGGATGGGCCCGCGTCCCATTAGCTGGTTGGTGAGGTAAAGGCTCACCAAGGCAACGATGGGTATCCGGCCTGAGAGGGTGAACGGACACATTGGGACTGAGATACGGCCCAAACTCCTACGGGAGGCAGCAGCTAAGAATCTTCCGCAATGGACGAAAGTCTGACGGAGCGACGCCGTGTGAATGAAGAAGGCCGAAAGGTTGTAAAATTCTTTTGCAGATGAAGAATAAGAAGAAGAGGGAATGCTTCTTTGATGACGGTAGTCATGCGAATAAGCCCCGGCTAATTA
>G35JFLI02JQRJZ
GGTGAGTAACGCGTGGGTGACCTGCCCTGAAGATGGGGATAGCTAGTAGAAATATTAGATAATACCGAATGTGCTCATTTACATAAAGGTAAATGAGGAAAGGAGCTACGGCTCCGCTTCAGGATGGGCCCGCGTCCCATTAGCTGGTTGGTGAGGTAAAGGCCCACCAAGGCAACGATGGGTATCCGGCCTGAGAGGGTGAACGGACACATTGGGACTGAGATACGGCCCAAACTCCTACGGGAGGCAGCAGCTAAGAATCTTCCGCAATGGACGAAAGTCTGACGGAGCGACGCCGTGTGAATGAAGAAGGCCGAAAGGTTGTAAAATTCTTTTGCAGATGAAGAATAAGAAGAAGAGGGAATGCTTCTTTGATGACGGTAGTCATGCGAATAAGCCCCGGCTAACTA
>GV2UCFN02J24ZU
GGTGAGTAACGCGTGGGTGACCTGCCCTGAAGATGGGGATAGCTAGTAGAAATATTAGATAATACCGAATGTGCTCATTTACATAAAGGTAAATGAGGAAAGGAGCTACGGCTCCGCTTCAGGATGGGCCCGCGTCCCATTAGCTAGTTGGTGAGGTAAAGGCCCACCAAGGCAACGATGGGTATCCGGCCTGAGAGGGTGAACGGACACATTGGGACTGAGATACGGCCCAAACTCCTACGGGAGGCAGCAGCTAAGAATCTTCCGCAATGGACGAAAGTCTGACGGAGCGACGCCGTGTGAATGAAGAAGGCCGAAAGGTTGTAAAATTCTTTTGCAGATGAAGAATAAGAAGAAGAGGGAATGCTTCTTTGATGACGGTAGTCATGCGAATAAGCCCCGGCTAATTA
>GV2UCFN02F9N5J
GGTGAGTAACGCGTGGGTGACCTGCCCTGAAGATGGGGATAGCTAGTAGAAATATTAGATAATACCGAATGTGCTCATTTACATAAAGGTAAATGAGGAAAGGAGCTACGGCTCCGCTTCAGGATGGGCCCGCGTCCCATTAGCTAGTTGGTGAGGTAAAGGCCCACCAAGGCAACGATGGGTATCCGGCCTGAGAGGGTGAACGGACACATTGGGACTGAGATACGGCCCAAACTCCTACGGGAGGCAGCAGCTAAGAATCTTCCGCAATGGACGAAAGTCTGACGGAGCGACGCCGTGTGAATGAAGAAGGCCGAAAGGTTGTAAAATTCTTTTGCAGATGAAGAATAAGAAGAAGAGGGAATGCTTCTTTGATGACGGTAGTCATGCGAATAAGCCCCGGCTAATTA
>GV2UCFN02JWD2O
GGTGAGTAACGCGTGGGTGACCTGCCCTGAAGATGGGGATAGCTAGTAGAAATATTAGATAATACCGAATGTGCTCATTTACATAAAGGTAAATGAGGAAAGGAGCTACGGCTCCGCTTCAGGATGGGCCCGCGTCCCATTAGCTAGTTGGTGAGGTAAAGGCCCACCAAGGCAACGATGGGTATCCGGCCTGAGAGGGTGAACGGACACATTGGGACTGAGATACGGCCCAAACTCCTACGGGAGGCAGCAGCTAAGAATCTTCCGCAATGGACGAAAGTCTGACGGAGCGACGCCGTGTGAATGAAGAAGGCCGAAAGGTTGTAAAATTCTTTTGCAGATGAAGAATAAGAAGAAGAGGGAATGCTTCTTTGATGACGGTAGTCATGCGAATAAGCCCCGGCTAATTA
>GV2UCFN02IO7GO
GGTGAGTAACGCGTGGGTGACCTGCCCTGAAGATGGGGATAGCTAGTAGAAATATTAGATAATACCGAATGTGCTCATTTACATAAAGGTAAATGAGGAAAGGAGCTACGGCTCCGCTTCAGGATGGGCCCGCGTCCCATTAGCTAGTTGGTGAGGTAAAGGCCCACCAAGGCAACGATGGGTATCCGGCCTGAGAGGGTGAACGGACACATTGGGACTGAGATACGGCCCAAACTCCTACGGGAGGCAGCAGCTAAGAATCTTCCGCAATGGACGAAAGTCTGACGGAGCGACGCCGTGTGAATGAAGAAGGCCGAAAGGTTGTAAAATTCTTTTGCAGATGAAGAATAAGAAGAAGAGGGAATGCTTCTTTGATGACGGTAGTCATGCGAATAAGCCCCGGCTAATTA
>GV2UCFN02IWHR6
GGTGAGTAACGCGTGGGTGACCTGCCCTGAAGATGGGGATAGCTAGTAGAAATATTAGATAATACCGAATGTGCTCATTTACATAAAGGTAAATGAGGAAAGGAGCTACGGCTCCGCTTCAGGATGGGCCCGCGTCCCATTAGCTAGTTGGTGAGGTAAAGGCCCACCAAGGCAACGATGGGTATCCGGCCTGAGAGGGTGAACGGACACATTGGGACTGAGATACGGCCCAAACTCCTACGGGAGGCAGCAGCTAAGAATCTTCCGCAATGGACGAAAGTCTGACGGAGCGACGCCGTGTGAATGAAGAAGGCCGAAAGGTTGTAAAATTCTTTTGCAGATGAAGAATAAGAAGAAGAGGGAATGCTTCTTTGATGACGGTAGTCATGCGAATAAGCCCCGGCTAATTA
>GV2UCFN02GXEED
GGTGAGTAACGCGTGGGTGACCTGCCCTGAAGATGGGGATAGCTAGTAGAAATATTAGATAATACCGAATGTGCTCATTTACATAAAGGTAAATGAGGAAAGGAGCTACGGCTCCGCTTCAGGATGGGCCCGCGTCCCATTAGCTAGTTGGTGAGGTAAAGGCCCACCAAGGCAACGATGGGTATCCGGCCTGAGAGGGTGAACGGACACATTGGGACTGAGATACGGCCCAAACTCCTACGGGAGGCAGCAGCTAAGAATCTTCCGCAATGGACGAAAGTCTGACGGAGCGACGCCGTGTGAATGAAGAAGGCCGAAAGGTTGTAAAATTCTTTTGCAGATGAAGAATAAGAAGAAGAGGGAATGCTTCTTTGATGACGGTAGTCATGCGAATAAGCCCCGGCTAATTA
>GV2UCFN02IEK7C
GGTGAGTAACGCGTGGGTGACCTGCCCTGAAGATGGGGATAGCTAGTAGAAATATTAGATAATACCGAATGTGCTCATTTACATAAAGGTAAATGAGGAAAGGAGCTACGGCTCCGCTTCAGGATGGGCCCGCGTCCCATTAGCTAGTTGGTGAGGTAAAGGCCCACCAAGGCAACGATGGGTATCCGGCCTGAGAGGGTGAACGGACACATTGGGACTGAGATACGGCCCAAACTCCTACGGGAGGCAGCAGCTAAGAATCTTCCGCAATGGACGAAAGTCTGACGGAGCGACGCCGTGTGAATGAAGAAGGCCGAAAGGTTGTAAAATTCTTTTGCAGATGAAGAATAAGAAGAAGAGGGAATGCTTCTTTGATGACGGTAGTCATGCGAATAAGCCCCGGCTAATTA
>GV2UCFN02GYYPV
GGTGAGTAACGCGTGGGTGACCTGCCCTGAAGATGGGGATAGCTAGTAGAAATATTAGATAATACCGAATGTGCTCATTTACATAAAGGTAAATGAGGAAAGGAGCTACGGCTCCGCTTCAGGATGGGCCCGCGTCCCATTAGCTAGTTGGTGAGGTAAAGGCCCACCAAGGCAACGATGGGTATCCGGCCTGAGAGGGTGAACGGACACATTGGGACTGAGATACGGCCCAAACTCCTACGGGAGGCAGCAGCTAAGAATCTTCCGCAATGGACGAAAGTCTGACGGAGCGACGCCGTGTGAATGAAGAAGGCCGAAAGGTTGTAAAATTCTTTTGCAGATGAAGAATAAGAAGAAGAGGGAATGCTTCTTTGATGACGGTAGTCATGCGAATAAGCCCCGGCTAATTA
>GV2UCFN02FFZRM
GGTGAGTAACGCGTGGGTGACCTGCCCTGAAGATGGGGATAGCTAGTAGAAATATTAGATAATACCGAATGTGCTCATTTACATAAAGGTAAATGAGGAAAGGAGCTACGGCTCCGCTTCAGGATGGGCCCGCGTCCCATTAGCTAGTTGGTGAGGTAAAGGCCCACCAAGGCAACGATGGGTATCCGGCCTGAGAGGGTGAACGGACACATTGGGACTGAGATACGGCCCAAACTCCTACGGGAGGCAGCAGCTAAGAATCTTCCGCAATGGACGAAAGTCTGACGGAGCGACGCCGTGTGAATGAAGAAGGCCGAAAGGTTGTAAAATTCTTTTGCAGATGAAGAATAAGAAGAAGAGGGAATGCTTCTTTGATGACGGTAGTCATGCGAATAAGCCCCGGCTAATTA
>GV2UCFN02HWB81
GGTGAGTAACGCGTGGGTGACCTGCCCTGAAGATGGGGATAGCTAGTAGAAATATTAGATAATACCGAATGTGCTCATTTACATAAAGGTAAATGAGGAAAGGAGCTACGGCTCCGCTTCAGGATGGGCCCGCGTCCCATTAGCTAGTTGGTGAGGTAAAGGCCCACCAAGGCAACGATGGGTATCCGGCCTGAGAGGGTGAACGGACACATTGGGACTGAGATACGGCCCAAACTCCTACGGGAGGCAGCAGCTAAGAATCTTCCGCAATGGACGAAAGTCTGACGGAGCGACGCCGTGTGAATGAAGAAGGCCGAAAGGTTGTAAAATTCTTTTGCAGATGAAGAATAAGAAGAAGAGGGAATGCTTCTTTGATGACGGTAGTCATGCGAATAAGCCCCGGCTAATTA
>GV2UCFN02JGBZP
GGTGAGTAACGCGTGGGTGACCTGCCCTGAAGATGGGGATAGCTAGTAGAAATATTAGATAATACCGAATGTGCTCATTTACATAAAGGTAAATGAGGAAAGGAGCTACGGCTCCGCTTCAGGATGGGCCCGCGTCCCATTAGCTAGTTGGTGAGGTAAAGGCCCACCAAGGCAACGATGGGTATCCGGCCTGAGAGGGTGAACGGACACATTGGGACTGAGATACGGCCCAAACTCCTACGGGAGGCAGCAGCTAAGAATCTTCCGCAATGGACGAAAGTCTGACGGAGCGACGCCGTGTGAATGAAGAAGGCCGAAAGGTTGTAAAATTCTTTTGCAGATGAAGAATAAGAAGAAGAGGGAATGCTTCTTTGATGACGGTAGTCATGCGAATAAGCCCCGGCTAATTA
>GV2UCFN02GNF75
GGTGAGTAACGCGTGGGTGACCTGCCCTGAAGATGGGGATAGCTAGTAGAAATATTAGATAATACCGAATGTGCTCATTTACATAAAGGTAAATGAGGAAAGGAGCTACGGCTCCGCTTCAGGATGGGCCCGCGTCCCATTAGCTAGTTGGTGAGGTAAAGGCCCACCAAGGCAACGATGGGTATCCGGCCTGAGAGGGTGAACGGACACATTGGGACTGAGATACGGCCCAAACTCCTACGGGAGGCAGCAGCTAAGAATCTTCCGCAATGGACGAAAGTCTGACGGAGCGACGCCGTGTGAATGAAGAAGGCCGAAAGGTTGTAAAATTCTTTTGCAGATGAAGAATAAGAAGAAGAGGGAATGCTTCTTTGATGACGGTAGTCATGCGAATAAGCCCCGGCTAATTA
>GV2UCFN02ITYB6
GGTGAGTAACGCGTGGGTGACCTGCCCTGAAGATGGGGATAGCTAGTAGAAATATTAGATAATACCGAATGTGCTCATTTACATAAAGGTAAATGAGGAAAGGAGCTACGGCTCCGCTTCAGGATGGGCCCGCGTCCCATTAGCTAGTTGGTGAGGTAAAGGCCCACCAAGGCAACGATGGGTATCCGGCCTGAGAGGGTGAACGGACACATTGGGACTGAGATACGGCCCAAACTCCTACGGGAGGCAGCAGCTAAGAATCTTCCGCAATGGACGAAAGTCTGACGGAGCGACGCCGTGTGAATGAAGAAGGCCGAAAGGTTGTAAAATTCTTTTGCAGATGAAGAATAAGAAGAAGAGGGAATGCTTCTTTGATGACGGTAGTCATGCGAATAAGCCCCGGCTAATTA
>GV2UCFN02IUCNC
GGTGAGTAACGCGTGGGTGACCTGCCCTGAAGATGGGGATAGCTAGTAGAAATATTAGATAATACCGAATGTGCTCATTTACATAAAGGTAAATGAGGAAAGGAGCTACGGCTCCGCTTCAGGATGGGCCCGCGTCCCATTAGCTAGTTGGTGAGGTAAAGGCCCACCAAGGCAACGATGGGTATCCGGCCTGAGAGGGTGAACGGACACATTGGGACTGAGATACGGCCCAAACTCCTACGGGAGGCAGCAGCTAAGAATCTTCCGCAATGGACGAAAGTCTGACGGAGCGACGCCGTGTGAATGAAGAAGGCCGAAAGGTTGTAAAATTCTTTTGCAGATGAAGAATAAGAAGAAGAGGGAATGCTTCTTTGATGACGGTAGTCATGCGAATAAGCCCCGGCTAATTA
>GV2UCFN02JH08H
GGTGAGTAACGCGTGGGTGACCTGCCCTGAAGATGGGGATAGCTAGTAGAAATATTAGATAATACCGAATGTGCTCATTTACATAAAGGTAAATGAGGAAAGGAGCTACGGCTCCGCTTCAGGATGGGCCCGCGTCCCATTAGCTAGTTGGTGAGGTAAAGGCCCACCAAGGCAACGATGGGTATCCGGCCTGAGAGGGTGAACGGACACATTGGGACTGAGATACGGCCCAAACTCCTACGGGAGGCAGCAGCTAAGAATCTTCCGCAATGGACGAAAGTCTGACGGAGCGACGCCGTGTGAATGAAGAAGGCCGAAAGGTTGTAAAATTCTTTTGCAGATGAAGAATAAGAAGAAGAGGGAATGCTTCTTTGATGACGGTAGTCATGCGAATAAGCCCCGGCTAATTA
>GV2UCFN02JF7PM
GGTGAGTAACGCGTGGGTGACCTGCCCTGAAGATGGGGATAGCTAGTAGAAATATTAGATAATACCGAATGTGCTCATTTACATAAAGGTAAATGAGGAAAGGAGCTACGGCTCCGCTTCAGGATGGGCCCGCGTCCCATTAGCTAGTTGGTGAGGTAAAGGCCCACCAAGGCAACGATGGGTATCCGGCCTGAGAGGGTGAACGGACACATTGGGACTGAGATACGGCCCAAACTCCTACGGGAGGCAGCAGCTAAGAATCTTCCGCAATGGACGAAAGTCTGACGGAGCGACGCCGTGTGAATGAAGAAGGCCGAAAGGTTGTAAAATTCTTTTGCAGATGAAGAATAAGAAGAAGAGGGAATGCTTCTTTGATGACGGTAGTCATGCGAATAAGCCCCGGCTAATTA
>GV2UCFN02H6NXC
GGTGAGTAACGCGTGGGTGACCTGCCCTGAAGATGGGGATAGCTAGTAGAAATATTAGATAATACCGAATGTGCTCATTTACATAAAGGTAAATGAGGAAAGGAGCTACGGCTCCGCTTCAGGATGGGCCCGCGTCCCATTAGCTAGTTGGTGAGGTAAAGGCCCACCAAGGCAACGATGGGTATCCGGCCTGAGAGGGTGAACGGACACATTGGGACTGAGATACGGCCCAAACTCCTACGGGAGGCAGCAGCTAAGAATCTTCCGCAATGGACGAAAGTCTGACGGAGCGACGCCGTGTGAATGAAGAAGGCCGAAAGGTTGTAAAATTCTTTTGCAGATGAAGAATAAGAAGAAGAGGGAATGCTTCTTTGATGACGGTAGTCATGCGAATAAGCCCCGGCTAATTA
>GV2UCFN02HQOYP
GGTGAGTAACGCGTGGGTGACCTGCCCTGAAGATGGGGATAGCTAGTAGAAATATTAGATAATACCGAATGTGCTCATTTACATAAAGGTAAATGAGGAAAGGAGCTACGGCTCCGCTTCAGGATGGGCCCGCGTCCCATTAGCTAGTTGGTGAGGTAAAGGCCCACCAAGGCAACGATGGGTATCCGGCCTGAGAGGGTGAACGGACACATTGGGACTGAGATACGGCCCAAACTCCTACGGGAGGCAGCAGCTAAGAATCTTCCGCAATGGACGAAAGTCTGACGGAGCGACGCCGTGTGAATGAAGAAGGCCGAAAGGTTGTAAAATTCTTTTGCAGATGAAGAATAAGAAGAAGAGGGAATGCTTCTTTGATGACGGTAGTCATGCGAATAAGCCCCGGCTAATTA
>GV2UCFN02FPHP3
GGTGAGTAACGCGTGGGTGACCTGCCCTGAAGATGGGGATAGCTAGTAGAAATATTAGATAATACCGAATGTGCTCATTTACATAAAGGTAAATGAGGAAAGGAGCTACGGCTCCGCTTCAGGATGGGCCCGCGTCCCATTAGCTAGTTGGTGAGGTAAAGGCCCACCAAGGCAACGATGGGTATCCGGCCTGAGAGGGTGAACGGACACATTGGGACTGAGATACGGCCCAAACTCCTACGGGAGGCAGCAGCTAAGAATCTTCCGCAATGGACGAAAGTCTGACGGAGCGACGCCGTGTGAATGAAGAAGGCCGAAAGGTTGTAAAATTCTTTTGCAGATGAAGAATAAGAAGAAGAGGGAATGCTTCTTTGATGACGGTAGTCATGCGAATAAGCCCCGGCTAATTA
>GV2UCFN02I9TRD
GGTGAGTAACGCGTGGGTGACCTGCCCTGAAGATGGGGATAGCTAGTAGAAATATTAGATAATACCGAATGTGCTCATTTACATAAAGGTAAATGAGGAAAGGAGCTACGGCTCCGCTTCAGGATGGGCCCGCGTCCCATTAGCTAGTTGGTGAGGTAAAGGCCCACCAAGGCAACGATGGGTATCCGGCCTGAGAGGGTGAACGGACACATTGGGACTGAGATACGGCCCAAACTCCTACGGGAGGCAGCAGCTAAGAATCTTCCGCAATGGACGAAAGTCTGACGGAGCGACGCCGTGTGAATGAAGAAGGCCGAAAGGTTGTAAAATTCTTTTGCAGATGAAGAATAAGAAGAAGAGGGAATGCTTCTTTGATGACGGTAGTCATGCGAATAAGCCCCGGCTAATTA
>GV2UCFN02HG870
GGTGAGTAACGCGTGGGTGACCTGCCCTGAAGATGGGGATAGCTAGTAGAAATATTAGATAATACCGAATGTGCTCATTTACATAAAGGTAAATGAGGAAAGGAGCTACGGCTCCGCTTCAGGATGGGCCCGCGTCCCATTAGCTAGTTGGTGAGGTAAAGGCCCACCAAGGCAACGATGGGTATCCGGCCTGAGAGGGTGAACGGACACATTGGGACTGAGATACGGCCCAAACTCCTACGGGAGGCAGCAGCTAAGAATCTTCCGCAATGGACGAAAGTCTGACGGAGCGACGCCGTGTGAATGAAGAAGGCCGAAAGGTTGTAAAATTCTTTTGCAGATGAAGAATAAGAAGAAGAGGGAATGCTTCTTTGATGACGGTAGTCATGCGAATAAGCCCCGGCTAATTA
>GV2UCFN02GWI05
GGTGAGTAACGCGTGGGTGACCTGCCCTGAAGATGGGGATAGCTAGTAGAAATATTAGATAATACCGAATGTGCTCATTTACATAAAGGTAAATGAGGAAAGGAGCTACGGCTCCGCTTCAGGATGGGCCCGCGTCCCATTAGCTAGTTGGTGAGGTAAAGGCCCACCAAGGCAACGATGGGTATCCGGCCTGAGAGGGTGAACGGACACATTGGGACTGAGATACGGCCCAAACTCCTACGGGAGGCAGCAGCTAAGAATCTTCCGCAATGGACGAAAGTCTGACGGAGCGACGCCGTGTGAATGAAGAAGGCCGAAAGGTTGTAAAATTCTTTTGCAGATGAAGAATAAGAAGAAGAGGGAATGCTTCTTTGATGACGGTAGTCATGCGAATAAGCCCCGGCTAATTA
>GV2UCFN02IFBVV
GGTGAGTAACGCGTGGGTGACCTGCCCTGAAGATGGGGATAGCTAGTAGAAATATTAGATAATACCGAATGTGCTCATTTACATAAAGGTAAATGAGGAAAGGAGCTACGGCTCCGCTTCAGGATGGGCCCGCGTCCCATTAGCTAGTTGGTGAGGTAAAGGCCCACCAAGGCAACGATGGGTATCCGGCCTGAGAGGGTGAACGGACACATTGGGACTGAGATACGGCCCAAACTCCTACGGGAGGCAGCAGCTAAGAATCTTCCGCAATGGACGAAAGTCTGACGGAGCGACGCCGTGTGAATGAAGAAGGCCGAAAGGTTGTAAAATTCTTTTGCAGATGAAGAATAAGAAGAAGAGGGAATGCTTCTTTGATGACGGTAGTCATGCGAATAAGCCCCGGCTAATTA
>GV2UCFN02I3EG5
GGTGAGTAACGCGTGGGTGACCTGCCCTGAAGATGGGGATAGCTAGTAGAAATATTAGATAATACCGAATGTGCTCATTTACATAAAGGTAAATGAGGAAAGGAGCTACGGCTCCGCTTCAGGATGGGCCCGCGTCCCATTAGCTGGTTGGTGAGGTAAAGGCCCACCAAGGCAACGATGGGTATCCGGCCTGAGAGGGTGAACGGACACATTGGGACTGAGATACGGCCCAAACTCCTACGGGAGGCAGCAGCTAAGAATCTTCCGCAATGGACGAAAGTCTGACGGAGCGACGCCGTGTGAATGAAGAAGGCCGAAAGGTTGTAAAATTCTTTTGCAGATGAAGAATAAGAAGAAGAGGGAATGCTTCTTTGATGACGGTAGTCATGCGAATAAGCCCCGGCTAATTA
>GV2UCFN02F99CS
GGTGAGTAACGCGTGGGTGACCTGCCCTGAAGATGGGGATAGCTAGTAGAAATATTAGATAATACCGAATGTGCTCATTTACATAAAGGTAAATGAGGAAAGGAGCTACGGCTCCGCTTCAGGATGGGCCCGCGTCCCATTAGCTGGTTGGTGAGGTAAAGGCCCACCAAGGCAACGATGGGTATCCGGCCTGAGAGGGTGAACGGACACATTGGGACTGAGATACGGCCCAAACTCCTACGGGAGGCAGCAGCTAAGAATCTTCCGCAATGGACGAAAGTCTGACGGAGCGACGCCGTGTGAATGAAGAAGGCCGAAAGGTTGTAAAATTCTTTTGCAGATGAAGAATAAGAAGAAGAGGGAATGCTTCTTTGATGACGGTAGTCATGCGAATAAGCCCCGGCTAATTA
>GV2UCFN02IZ96A
GGTGAGTAACGCGTGGGTGACCTGCCCTGAAGATGGGGATAGCTAGTAGAAATATTAGATAATACCGAATGTGCTCATTTACATAAAGGTAAATGAGGAAAGGAGCTACGGCTCCGCTTCAGGATGGGCCCGCGTCCCATTAGCTGGTTGGTGAGGTAAAGGCCCACCAAGGCAACGATGGGTATCCGGCCTGAGAGGGTGAACGGACACATTGGGACTGAGATACGGCCCAAACTCCTACGGGAGGCAGCAGCTAAGAATCTTCCGCAATGGACGAAAGTCTGACGGAGCGACGCCGTGTGAATGAAGAAGGCCGAAAGGTTGTAAAATTCTTTTGCAGATGAAGAATAAGAAGAAGAGGGAATGCTTCTTTGATGACGGTAGTCATGCGAATAAGCCCCGGCTAATTA
>GV2UCFN02H695W
GGTGAGTAACGCGTGGGTGACCTGCCCTGAAGATGGGGATAGCTAGTAGAAATATTAGATAATACCGAATGTGCTCATTTACATAAAGGTAAATGAGGAAAGGAGCTACGGCTCCGCTTCAGGATGGGCCCGCGTCCCATTAGCTGGTTGGTGAGGTAAAGGCCCACCAAGGCAACGATGGGTATCCGGCCTGAGAGGGTGAACGGACACATTGGGACTGAGATACGGCCCAAACTCCTACGGGAGGCAGCAGCTAAGAATCTTCCGCAATGGACGAAAGTCTGACGGAGCGACGCCGTGTGAATGAAGAAGGCCGAAAGGTTGTAAAATTCTTTTGCAGATGAAGAATAAGAAGAAGAGGGAATGCTTCTTTGATGACGGTAGTCATGCGAATAAGCCCCGGCTAATTA
>GV2UCFN02ICGN9
GGTGAGTAACGCGTGGGTGACCTGCCCTGAAGATGGGGATAGCTAGTAGAAATATTAGATAATACCGAATGTGCTCATTTACATAAAGGTAAATGAGGAAAGGAGCTACGGCTCCGCTTCAGGATGGGCCCGCGTCCCATTAGCTGGTTGGTGAGGTAAAGGCCCACCAAGGCAACGATGGGTATCCGGCCTGAGAGGGTGAACGGACACATTGGGACTGAGATACGGCCCAAACTCCTACGGGAGGCAGCAGCTAAGAATCTTCCGCAATGGACGAAAGTCTGACGGAGCGACGCCGTGTGAATGAAGAAGGCCGAAAGGTTGTAAAATTCTTTTGCAGATGAAGAATAAGAAGAAGAGGGAATGCTTCTTTGATGACGGTAGTCATGCGAATAAGCCCCGGCTAATTA
>GV2UCFN02IFCXE
GGTGAGTAACGCGTGGGTGACCTGCCCTGAAGATGGGGATAGCTAGTAGAAATATTAGATAATACCGAATGTGCTCATTTACATAAAGGTAAATGAGGAAAGGAGCTACGGCTCCGCTTCAGGATGGGCCCGCGTCCCATTAGCTGGTTGGTGAGGTAAAGGCCCACCAAGGCAACGATGGGTATCCGGCCTGAGAGGGTGAACGGACACATTGGGACTGAGATACGGCCCAAACTCCTACGGGAGGCAGCAGCTAAGAATCTTCCGCAATGGACGAAAGTCTGACGGAGCGACGCCGTGTGAATGAAGAAGGCCGAAAGGTTGTAAAATTCTTTTGCAGATGAAGAATAAGAAGAAGAGGGAATGCTTCTTTGATGACGGTAGTCATGCGAATAAGCCCCGGCTAATTA
>GV2UCFN02IDSCA
GGTGAGTAACGCGTGGGTGACCTGCCCTGAAGATGGGGATAGCTAGTAGAAATATTAGATAATACCGAATGTGCTCATTTACATAAAGGTAAATGAGGAAAGGAGCTACGGCTCCGCTTCAGGATGGGCCCGCGTCCCATTAGCTGGTTGGTGAGGTAAAGGCCCACCAAGGCAACGATGGGTATCCGGCCTGAGAGGGTGAACGGACACATTGGGACTGAGATACGGCCCAAACTCCTACGGGAGGCAGCAGCTAAGAATCTTCCGCAATGGACGAAAGTCTGACGGAGCGACGCCGTGTGAATGAAGAAGGCCGAAAGGTTGTAAAATTCTTTTGCAGATGAAGAATAAGAAGAAGAGGGAATGCTTCTTTGATGACGGTAGTCATGCGAATAAGCCCCGGCTAATTA
>GV2UCFN02GQSZZ
GGTGAGTAACGCGTGGGTGACCTGCCCTGAAGATGGGGATAGCTAGTAGAAATATTAGATAATACCGAATGTGCTCATTTACATAAAGGTAAATGAGGAAAGGAGCTACGGCTCCGCTTCAGGATGGGCCCGCGTCCCATTAGCTGGTTGGTGAGGTAAAGGCCCACCAAGGCAACGATGGGTATCCGGCCTGAGAGGGTGAACGGACACATTGGGACTGAGATACGGCCCAAACTCCTACGGGAGGCAGCAGCTAAGAATCTTCCGCAATGGACGAAAGTCTGACGGAGCGACGCCGTGTGAATGAAGAAGGCCGAAAGGTTGTAAAATTCTTTTGCAGATGAAGAATAAGAAGAAGAGGGAATGCTTCTTTGATGACGGTAGTCATGCGAATAAGCCCCGGCTAATTA
>GV2UCFN02G3WQP
GGTGAGTAACGCGTGGGTGACCTGCCCTGAAGATGGGGATAGCTAGTAGAAATATTAGATAATACCGAATGTGCTCATTTACATAAAGGTAAATGAGGAAAGGAGCTACGGCTCCGCTTCAGGATGGGCCCGCGTCCCATTAGCTGGTTGGTGAGGTAAAGGCCCACCAAGGCAACGATGGGTATCCGGCCTGAGAGGGTGAACGGACACATTGGGACTGAGATACGGCCCAAACTCCTACGGGAGGCAGCAGCTAAGAATCTTCCGCAATGGACGAAAGTCTGACGGAGCGACGCCGTGTGAATGAAGAAGGCCGAAAGGTTGTAAAATTCTTTTGCAGATGAAGAATAAGAAGAAGAGGGAATGCTTCTTTGATGACGGTAGTCATGCGAATAAGCCCCGGCTAATTA
>GV2UCFN02H5VME
GGTGAGTAACGCGTGGGTGACCTGCCCTGAAGATGGGGATAGCTAGTAGAAATATTAGATAATACCGAATGTGCTCATTTACATAAAGGTAAATGAGGAAAGGAGCTACGGCTCCGCTTCAGGATGGGCCCGCGTCCCATTAGCTGGTTGGTGAGGTAAAGGCCCACCAAGGCAACGATGGGTATCCGGCCTGAGAGGGTGAACGGACACATTGGGACTGAGATACGGCCCAAACTCCTACGGGAGGCAGCAGCTAAGAATCTTCCGCAATGGACGAAAGTCTGACGGAGCGACGCCGTGTGAATGAAGAAGGCCGAAAGGTTGTAAAATTCTTTTGCAGATGAAGAATAAGAAGAAGAGGGAATGCTTCTTTGATGACGGTAGTCATGCGAATAAGCCCCGGCTAATTA
>GV2UCFN02JMIDY
GGTGAGTAACGCGTGGGTGACCTGCCCTGAAGATGGGGATAGCTAGTAGAAATATTAGATAATACCGAATGTGCTCATTTACATAAAGGTAAATGAGGAAAGGAGCTACGGCTCCGCTTCAGGATGGGCCCGCGTCCCATTAGCTGGTTGGTGAGGTAAAGGCCCACCAAGGCAACGATGGGTATCCGGCCTGAGAGGGTGAACGGACACATTGGGACTGAGATACGGCCCAAACTCCTACGGGAGGCAGCAGCTAAGAATCTTCCGCAATGGACGAAAGTCTGACGGAGCGACGCCGTGTGAATGAAGAAGGCCGAAAGGTTGTAAAATTCTTTTGCAGATGAAGAATAAGAAGAAGAGGGAATGCTTCTTTGATGACGGTAGTCATGCGAATAAGCCCCGGCTAATTA
>GV2UCFN02GWRXJ
GGTGAGTAACGCGTGGGTGACCTGCCCTGAAGATGGGGATAGCTAGTAGAAATATTAGATAATACCGAATGTGCTCATTTACATAAAGGTAAATGAGGAAAGGAGCTACGGCTCCGCTTCAGGATGGGCCCGCGTCCCATTAGCTGGTTGGTGAGGTAAAGGCCCACCAAGGCAACGATGGGTATCCGGCCTGAGAGGGTGAACGGACACATTGGGACTGAGATACGGCCCAAACTCCTACGGGAGGCAGCAGCTAAGAATCTTCCGCAATGGACGAAAGTCTGACGGAGCGACGCCGTGTGAATGAAGAAGGCCGAAAGGTTGTAAAATTCTTTTGCAGATGAAGAATAAGAAGAAGAGGGAATGCTTCTTTGATGACGGTAGTCATGCGAATAAGCCCCGGCTAATTA
>GV2UCFN02JY1IZ
GGTGAGTAACGCGTGGGTGACCTGCCCTGAAGATGGGGATAGCTAGTAGAAATATTAGATAATACCGAATGTGCTCATTTACATAAAGGTAAATGAGGAAAGGAGCTACGGCTCCGCTTCAGGATGGGCCCGCGTCCCATTAGCTGGTTGGTGAGGTAAAGGCCCACCAAGGCAACGATGGGTATCCGGCCTGAGAGGGTGAACGGACACATTGGGACTGAGATACGGCCCAAACTCCTACGGGAGGCAGCAGCTAAGAATCTTCCGCAATGGACGAAAGTCTGACGGAGCGACGCCGTGTGAATGAAGAAGGCCGAAAGGTTGTAAAATTCTTTTGCAGATGAAGAATAAGAAGAAGAGGGAATGCTTCTTTGATGACGGTAGTCATGCGAATAAGCCCCGGCTAATTA
>GV2UCFN02J4DS0
GGTGAGTAACGCGTGGGTGACCTGCCCTGAAGATGGGGATAGCTAGTAGAAATATTAGATAATACCGAATGTGCTCATTTACATAAAGGTAAATGAGGAAAGGAGCTACGGCTCCGCTTCAGGATGGGCCCGCGTCCCATTAGCTGGTTGGTGAGGTAAAGGCCCACCAAGGCAACGATGGGTATCCGGCCTGAGAGGGTGAACGGACACATTGGGACTGAGATACGGCCCAAACTCCTACGGGAGGCAGCAGCTAAGAATCTTCCGCAATGGACGAAAGTCTGACGGAGCGACGCCGTGTGAATGAAGAAGGCCGAAAGGTTGTAAAATTCTTTTGCAGATGAAGAATAAGAAGAAGAGGGAATGCTTCTTTGATGACGGTAGTCATGCGAATAAGCCCCGGCTAATTA
>GV2UCFN02HCX9H
GGTGAGTAACGCGTGGGTGACCTGCCCTGAAGATGGGGATAGCTAGTAGAAATATTAGATAATACCGAATGTGCTCATTTACATAAAGGTAAATGAGGAAAGGAGCTACGGCTCCGCTTCAGGATGGGCCCGCGTCCCATTAGCTGGTTGGTGAGGTAAAGGCCCACCAAGGCAACGATGGGTATCCGGCCTGAGAGGGTGAACGGACACATTGGGACTGAGATACGGCCCAAACTCCTACGGGAGGCAGCAGCTAAGAATCTTCCGCAATGGACGAAAGTCTGACGGAGCGACGCCGTGTGAATGAAGAAGGCCGAAAGGTTGTAAAATTCTTTTGCAGATGAAGAATAAGAAGAAGAGGGAATGCTTCTTTGATGACGGTAGTCATGCGAATAAGCCCCGGCTAATTA
>GV2UCFN02JRVK2
GGTGAGTAACGCGTGGGTGACCTGCCCTGAAGATGGGGATAGCTAGTAGAAATATTAGATAATACCGAATGTGCTCATTTACATAAAGGTAAATGAGGAAAGGAGCTACGGCTCCGCTTCAGGATGGGCCCGCGTCCCATTAGCTGGTTGGTGAGGTAAAGGCCCACCAAGGCAACGATGGGTATCCGGCCTGAGAGGGTGAACGGACACATTGGGACTGAGATACGGCCCAAACTCCTACGGGAGGCAGCAGCTAAGAATCTTCCGCAATGGACGAAAGTCTGACGGAGCGACGCCGTGTGAATGAAGAAGGCCGAAAGGTTGTAAAATTCTTTTGCAGATGAAGAATAAGAAGAAGAGGGAATGCTTCTTTGATGACGGTAGTCATGCGAATAAGCCCCGGCTAATTA
>GV2UCFN02JOVRD
GGTGAGTAACGCGTGGGTGACCTGCCCTGAAGATGGGGATAGCTAGTAGAAATATTAGATAATACCGAATGTGCTCATTTACATAAAGGTAAATGAGGAAAGGAGCTACGGCTCCGCTTCAGGATGGGCCCGCGTCCCATTAGCTGGTTGGTGAGGTAAAGGCCCACCAAGGCAACGATGGGTATCCGGCCTGAGAGGGTGAACGGACACATTGGGACTGAGATACGGCCCAAACTCCTACGGGAGGCAGCAGCTAAGAATCTTCCGCAATGGACGAAAGTCTGACGGAGCGACGCCGTGTGAATGAAGAAGGCCGAAAGGTTGTAAAATTCTTTTGCAGATGAAGAATAAGAAGAAGAGGGAATGCTTCTTTGATGACGGTAGTCATGCGAATAAGCCCCGGCTAATTA
>GV2UCFN02IXOFS
GGTGAGTAACGCGTGGGTGACCTGCCCTGAAGATGGGGATAGCTAGTAGAAATATTAGATAATACCGAATGTGCTCATTTACATAAAGGTAAATGAGGAAAGGAGCTACGGCTCCGCTTCAGGATGGGCCCGCGTCCCATTAGCTGGTTGGTGAGGTAAAGGCCCACCAAGGCAACGATGGGTATCCGGCCTGAGAGGGTGAACGGACACATTGGGACTGAGATACGGCCCAAACTCCTACGGGAGGCAGCAGCTAAGAATCTTCCGCAATGGACGAAAGTCTGACGGAGCGACGCCGTGTGAATGAAGAAGGCCGAAAGGTTGTAAAATTCTTTTGCAGATGAAGAATAAGAAGAAGAGGGAATGCTTCTTTGATGACGGTAGTCATGCGAATAAGCCCCGGCTAATTA
>GV2UCFN02III1W
GGTGAGTAACGCGTGGGTGACCTGCCCTGAAGATGGGGATAGCTAGTAGAAATATTAGATAATACCGAATGTGCTCATTTACATAAAGGTAAATGAGGAAAGGAGCTACGGCTCCGCTTCAGGATGGGCCCGCGTCCCATTAGCTGGTTGGTGAGGTAAAGGCCCACCAAGGCAACGATGGGTATCCGGCCTGAGAGGGTGAACGGACACATTGGGACTGAGATACGGCCCAAACTCCTACGGGAGGCAGCAGCTAAGAATCTTCCGCAATGGACGAAAGTCTGACGGAGCGACGCCGTGTGAATGAAGAAGGCCGAAAGGTTGTAAAATTCTTTTGCAGATGAAGAATAAGAAGAAGAGGGAATGCTTCTTTGATGACGGTAGTCATGCGAATAAGCCCCGGCTAATTA
>GV2UCFN02H4IST
GGTGAGTAACGCGTGGGTGACCTGCCCTGAAGATGGGGATAGCTAGTAGAAATATTAGATAATACCGAATGTGCTCATTTACATAAAGGTAAATGAGGAAAGGAGCTACGGCTCCGCTTCAGGATGGGCCCGCGTCCCATTAGCTGGTTGGTGAGGTAAAGGCCCACCAAGGCAACGATGGGTATCCGGCCTGAGAGGGTGAACGGACACATTGGGACTGAGATACGGCCCAAACTCCTACGGGAGGCAGCAGCTAAGAATCTTCCGCAATGGACGAAAGTCTGACGGAGCGACGCCGTGTGAATGAAGAAGGCCGAAAGGTTGTAAAATTCTTTTGCAGATGAAGAATAAGAAGAAGAGGGAATGCTTCTTTGATGACGGTAGTCATGCGAATAAGCCCCGGCTAATTA
>GV2UCFN02HUZQM
GGTGAGTAACGCGTGGGTGACCTGCCCTGAAGATGGGGATAGCTAGTAGAAATATTAGATAATACCGAATGTGCTCATTTACATAAAGGTAAATGAGGAAAGGAGCTACGGCTCCGCTTCAGGATGGGCCCGCGTCCCATTAGCTGGTTGGTGAGGTAAAGGCCCACCAAGGCAACGATGGGTATCCGGCCTGAGAGGGTGAACGGACACATTGGGACTGAGATACGGCCCAAACTCCTACGGGAGGCAGCAGCTAAGAATCTTCCGCAATGGACGAAAGTCTGACGGAGCGACGCCGTGTGAATGAAGAAGGCCGAAAGGTTGTAAAATTCTTTTGCAGATGAAGAATAAGAAGAAGAGGGAATGCTTCTTTGATGACGGTAGTCATGCGAATAAGCCCCGGCTAATTA
>GV2UCFN02H4EKR
GGTGAGTAACGCGTGGGTGACCTGCCCTGAAGATGGGGATAGCTAGTAGAAATATTAGATAATACCGAATGTGCTCATTTACATAAAGGTAAATGAGGAAAGGAGCTACGGCTCCGCTTCAGGATGGGCCCGCGTCCCATTAGCTGGTTGGTGAGGTAAAGGCCCACCAAGGCAACGATGGGTATCCGGCCTGAGAGGGTGAACGGACACATTGGGACTGAGATACGGCCCAAACTCCTACGGGAGGCAGCAGCTAAGAATCTTCCGCAATGGACGAAAGTCTGACGGAGCGACGCCGTGTGAATGAAGAAGGCCGAAAGGTTGTAAAATTCTTTTGCAGATGAAGAATAAGAAGAAGAGGGAATGCTTCTTTGATGACGGTAGTCATGCGAATAAGCCCCGGCTAATTA
>GV2UCFN02H0G5C
GGTGAGTAACGCGTGGGTGACCTGCCCTGAAGATGGGGATAGCTAGTAGAAATATTAGATAATACCGAATGTGCTCATTTACATAAAGGTAAATGAGGAAAGGAGCTACGGCTCCGCTTCAGGATGGGCCCGCGTCCCATTAGCTGGTTGGTGAGGTAAAGGCCCACCAAGGCAACGATGGGTATCCGGCCTGAGAGGGTGAACGGACACATTGGGACTGAGATACGGCCCAAACTCCTACGGGAGGCAGCAGCTAAGAATCTTCCGCAATGGACGAAAGTCTGACGGAGCGACGCCGTGTGAATGAAGAAGGCCGAAAGGTTGTAAAATTCTTTTGCAGATGAAGAATAAGAAGAAGAGGGAATGCTTCTTTGATGACGGTAGTCATGCGAATAAGCCCCGGCTAATTA
>GV2UCFN02F80OU
GGTGAGTAACGCGTGGGTGACCTGCCCTGAAGATGGGGATAGCTAGTAGAAATATTAGATAATACCGAATGTGCTCATTTACATAAAGGTAAATGAGGAAAGGAGCTACGGCTCCGCTTCAGGATGGGCCCGCGTCCCATTAGCTGGTTGGTGAGGTAAAGGCCCACCAAGGCAACGATGGGTATCCGGCCTGAGAGGGTGAACGGACACATTGGGACTGAGATACGGCCCAAACTCCTACGGGAGGCAGCAGCTAAGAATCTTCCGCAATGGACGAAAGTCTGACGGAGCGACGCCGTGTGAATGAAGAAGGCCGAAAGGTTGTAAAATTCTTTTGCAGATGAAGAATAAGAAGAAGAGGGAATGCTTCTTTGATGACGGTAGTCATGCGAATAAGCCCCGGCTAATTA
>GV2UCFN02GPU4D
GGTGAGTAACGCGTGGGTGACCTGCCCTGAAGATGGGGATAGCTAGTAGAAATATTAGATAATACCGAATGTGCTCATTTACATAAAGGTAAATGAGGAAAGGAGCTACGGCTCCGCTTCAGGATGGGCCCGCGTCCCATTAGCTGGTTGGTGAGGTAAAGGCCCACCAAGGCAACGATGGGTATCCGGCCTGAGAGGGTGAACGGACACATTGGGACTGAGATACGGCCCAAACTCCTACGGGAGGCAGCAGCTAAGAATCTTCCGCAATGGACGAAAGTCTGACGGAGCGACGCCGTGTGAATGAAGAAGGCCGAAAGGTTGTAAAATTCTTTTGCAGATGAAGAATAAGAAGAAGAGGGAATGCTTCTTTGATGACGGTAGTCATGCGAATAAGCCCCGGCTAATTA
>GV2UCFN02ILOO1
GGTGAGTAACGCGTGGGTGACCTGCCCTGAAGATGGGGATAGCTAGTAGAAATATTAGATAATACCGAATGTGCTCATTTACATAAAGGTAAATGAGGAAAGGAGCTACGGCTCCGCTTCAGGATGGGCCCGCGTCCCATTAGCTGGTTGGTGAGGTAAAGGCCCACCAAGGCAACGATGGGTATCCGGCCTGAGAGGGTGAACGGACACATTGGGACTGAGATACGGCCCAAACTCCTACGGGAGGCAGCAGCTAAGAATCTTCCGCAATGGACGAAAGTCTGACGGAGCGACGCCGTGTGAATGAAGAAGGCCGAAAGGTTGTAAAATTCTTTTGCAGATGAAGAATAAGAAGAAGAGGGAATGCTTCTTTGATGACGGTAGTCATGCGAATAAGCCCCGGCTAATTA
>GV2UCFN02GLW0B
GGTGAGTAACGCGTGGGTGACCTGCCCTGAAGATGGGGATAGCTAGTAGAAATATTAGATAATACCGAATGTGCTCATTTACATAAAGGTAAATGAGGAAAGGAGCTACGGCTCCGCTTCAGGATGGGCCCGCGTCCCATTAGCTGGTTGGTGAGGTAAAGGCCCACCAAGGCAACGATGGGTATCCGGCCTGAGAGGGTGAACGGACACATTGGGACTGAGATACGGCCCAAACTCCTACGGGAGGCAGCAGCTAAGAATCTTCCGCAATGGACGAAAGTCTGACGGAGCGACGCCGTGTGAATGAAGAAGGCCGAAAGGTTGTAAAATTCTTTTGCAGATGAAGAATAAGAAGAAGAGGGAATGCTTCTTTGATGACGGTAGTCATGCGAATAAGCCCCGGCTAATTA
>GV2UCFN02GVT0V
GGTGAGTAACGCGTGGGTGACCTGCCCTGAAGATGGGGATAGCTAGTAGAAATATTAGATAATACCGAATGTGCTCATTTACATAAAGGTAAATGAGGAAAGGAGCTACGGCTCCGCTTCAGGATGGGCCCGCGTCCCATTAGCTGGTTGGTGAGGTAAAGGCCCACCAAGGCAACGATGGGTATCCGGCCTGAGAGGGTGAACGGACACATTGGGACTGAGATACGGCCCAAACTCCTACGGGAGGCAGCAGCTAAGAATCTTCCGCAATGGACGAAAGTCTGACGGAGCGACGCCGTGTGAATGAAGAAGGCCGAAAGGTTGTAAAATTCTTTTGCAGATGAAGAATAAGAAGAAGAGGGAATGCTTCTTTGATGACGGTAGTCATGCGAATAAGCCCCGGCTAATTA
>GV2UCFN02J4ZML
GGTGAGTAACGCGTGGGTGACCTGCCCTGAAGATGGGGATAGCTAGTAGAAATATTAGATAATACCGAATGTGCTCATTTACATAAAGGTAAATGAGGAAAGGAGCTACGGCTCCGCTTCAGGATGGGCCCGCGTCCCATTAGCTGGTTGGTGAGGTAAAGGCCCACCAAGGCAACGATGGGTATCCGGCCTGAGAGGGTGAACGGACACATTGGGACTGAGATACGGCCCAAACTCCTACGGGAGGCAGCAGCTAAGAATCTTCCGCAATGGACGAAAGTCTGACGGAGCGACGCCGTGTGAATGAAGAAGGCCGAAAGGTTGTAAAATTCTTTTGCAGATGAAGAATAAGAAGAAGAGGGAATGCTTCTTTGATGACGGTAGTCATGCGAATAAGCCCCGGCTAATTA
>GV2UCFN02FIJ7T
GGTGAGTAACGCGTGGGTGACCTGCCCTGAAGATGGGGATAGCTAGTAGAAATATTAGATAATACCGAATGTGCTCATTTACATAAAGGTAAATGAGGAAAGGAGCTACGGCTCCGCTTCAGGATGGGCCCGCGTCCCATTAGCTGGTTGGTGAGGTAAAGGCCCACCAAGGCAACGATGGGTATCCGGCCTGAGAGGGTGAACGGACACATTGGGACTGAGATACGGCCCAAACTCCTACGGGAGGCAGCAGCTAAGAATCTTCCGCAATGGACGAAAGTCTGACGGAGCGACGCCGTGTGAATGAAGAAGGCCGAAAGGTTGTAAAATTCTTTTGCAGATGAAGAATAAGAAGAAGAGGGAATGCTTCTTTGATGACGGTAGTCATGCGAATAAGCCCCGGCTAATTA
>GV2UCFN02JZS4R
GGTGAGTAACGCGTGGGTGACCTGCCCTGAAGATGGGGATAGCTAGTAGAAATATTAGATAATACCGAATGTGCTCATTTACATAAAGGTAAATGAGGAAAGGAGCTACGGCTCCGCTTCAGGATGGGCCCGCGTCCCATTAGCTGGTTGGTGAGGTAAAGGCCCACCAAGGCAACGATGGGTATCCGGCCTGAGAGGGTGAACGGACACATTGGGACTGAGATACGGCCCAAACTCCTACGGGAGGCAGCAGCTAAGAATCTTCCGCAATGGACGAAAGTCTGACGGAGCGACGCCGTGTGAATGAAGAAGGCCGAAAGGTTGTAAAATTCTTTTGCAGATGAAGAATAAGAAGAAGAGGGAATGCTTCTTTGATGACGGTAGTCATGCGAATAAGCCCCGGCTAATTA
>GV2UCFN02GCWG0
GGTGAGTAACGCGTGGGTGACCTGCCCTGAAGATGGGGATAGCTAGTAGAAATATTAGATAATACCGAATGTGCTCATTTACATAAAGGTAAATGAGGAAAGGAGCTACGGCTCCGCTTCAGGATGGGCCCGCGTCCCATTAGCTGGTTGGTGAGGTAAAGGCCCACCAAGGCAACGATGGGTATCCGGCCTGAGAGGGTGAACGGACACATTGGGACTGAGATACGGCCCAAACTCCTACGGGAGGCAGCAGCTAAGAATCTTCCGCAATGGACGAAAGTCTGACGGAGCGACGCCGTGTGAATGAAGAAGGCCGAAAGGTTGTAAAATTCTTTTGCAGATGAAGAATAAGAAGAAGAGGGAATGCTTCTTTGATGACGGTAGTCATGCGAATAAGCCCCGGCTAATTA
>GV2UCFN02GCLJ9
GGTGAGTAACGCGTGGGTGACCTGCCCTGAAGATGGGGATAGCTAGTAGAAATATTAGATAATACCGAATGTGCTCATTTACATAAAGGTAAATGAGGAAAGGAGCTACGGCTCCGCTTCAGGATGGGCCCGCGTCCCATTAGCTGGTTGGTGAGGTAAAGGCCCACCAAGGCAACGATGGGTATCCGGCCTGAGAGGGTGAACGGACACATTGGGACTGAGATACGGCCCAAACTCCTACGGGAGGCAGCAGCTAAGAATCTTCCGCAATGGACGAAAGTCTGACGGAGCGACGCCGTGTGAATGAAGAAGGCCGAAAGGTTGTAAAATTCTTTTGCAGATGAAGAATAAGAAGAAGAGGGAATGCTTCTTTGATGACGGTAGTCATGCGAATAAGCCCCGGCTAATTA
>GV2UCFN02IC8BH
GGTGAGTAACGCGTGGGTGACCTGCCCTGAAGATGGGGATAGCTAGTAGAAATATTAGATAATACCGAATGTGCTCATTTACATAAAGGTAAATGAGGAAAGGAGCTACGGCTCCGCTTCAGGATGGGCCCGCGTCCCATTAGCTGGTTGGTGAGGTAAAGGCCCACCAAGGCAACGATGGGTATCCGGCCTGAGAGGGTGAACGGACACATTGGGACTGAGATACGGCCCAAACTCCTACGGGAGGCAGCAGCTAAGAATCTTCCGCAATGGACGAAAGTCTGACGGAGCGACGCCGTGTGAATGAAGAAGGCCGAAAGGTTGTAAAATTCTTTTGCAGATGAAGAATAAGAAGAAGAGGGAATGCTTCTTTGATGACGGTAGTCATGCGAATAAGCCCCGGCTAATTA
>GV2UCFN02H719P
GGTGAGTAACGCGTGGGTGACCTGCCCTGAAGATGGGGATAGCTAGTAGAAATATTAGATAATACCGAATGTGCTCATTTACATAAAGGTAAATGAGGAAAGGAGCTACGGCTCCGCTTCAGGATGGGCCCGCGTCCCATTAGCTGGTTGGTGAGGTAAAGGCCCACCAAGGCAACGATGGGTATCCGGCCTGAGAGGGTGAACGGACACATTGGGACTGAGATACGGCCCAAACTCCTACGGGAGGCAGCAGCTAAGAATCTTCCGCAATGGACGAAAGTCTGACGGAGCGACGCCGTGTGAATGAAGAAGGCCGAAAGGTTGTAAAATTCTTTTGCAGATGAAGAATAAGAAGAAGAGGGAATGCTTCTTTGATGACGGTAGTCATGCGAATAAGCCCCGGCTAATTA
>GV2UCFN02J4F2H
GGTGAGTAACGCGTGGGTGACCTGCCCTGAAGATGGGGATAGCTAGTAGAAATATTAGATAATACCGAATGTGCTCATTTACATAAAGGTAAATGAGGAAAGGAGCTACGGCTCCGCTTCAGGATGGGCCCGCGTCCCATTAGCTGGTTGGTGAGGTAAAGGCCCACCAAGGCAACGATGGGTATCCGGCCTGAGAGGGTGAACGGACACATTGGGACTGAGATACGGCCCAAACTCCTACGGGAGGCAGCAGCTAAGAATCTTCCGCAATGGACGAAAGTCTGACGGAGCGACGCCGTGTGAATGAAGAAGGCCGAAAGGTTGTAAAATTCTTTTGCAGATGAAGAATAAGAAGAAGAGGGAATGCTTCTTTGATGACGGTAGTCATGCGAATAAGCCCCGGCTAATTA
>GV2UCFN02GCZ5F
GGTGAGTAACGCGTGGGTGACCTGCCCTGAAGATGGGGATAGCTAGTAGAAATATTAGATAATACCGAATGTGCTCATTTACATAAAGGTAAATGAGGAAAGGAGCTACGGCTCCGCTTCAGGATGGGCCCGCGTCCCATTAGCTGGTTGGTGAGGTAAAGGCCCACCAAGGCAACGATGGGTATCCGGCCTGAGAGGGTGAACGGACACATTGGGACTGAGATACGGCCCAAACTCCTACGGGAGGCAGCAGCTAAGAATCTTCCGCAATGGACGAAAGTCTGACGGAGCGACGCCGTGTGAATGAAGAAGGCCGAAAGGTTGTAAAATTCTTTTGCAGATGAAGAATAAGAAGAAGAGGGAATGCTTCTTTGATGACGGTAGTCATGCGAATAAGCCCCGGCTAATTA
>GV2UCFN02IC2DB
GGTGAGTAACGCGTGGGTGACCTGCCCTGAAGATGGGGATAGCTAGTAGAAATATTAGATAATACCGAATGTGCTCATTTACATAAAGGTAAATGAGGAAAGGAGCTACGGCTCCGCTTCAGGATGGGCCCGCGTCCCATTAGCTGGTTGGTGAGGTAAAGGCCCACCAAGGCAACGATGGGTATCCGGCCTGAGAGGGTGAACGGACACATTGGGACTGAGATACGGCCCAAACTCCTACGGGAGGCAGCAGCTAAGAATCTTCCGCAATGGACGAAAGTCTGACGGAGCGACGCCGTGTGAATGAAGAAGGCCGAAAGGTTGTAAAATTCTTTTGCAGATGAAGAATAAGAAGAAGAGGGAATGCTTCTTTGATGACGGTAGTCATGCGAATAAGCCCCGGCTAATTA
>GV2UCFN02JOY4L
GGTGAGTAACGCGTGGGTGACCTGCCCTGAAGATGGGGATAGCTAGTAGAAATATTAGATAATACCGAATGTGCTCATTTACATAAAGGTAAATGAGGAAAGGAGCTACGGCTCCGCTTCAGGATGGGCCCGCGTCCCATTAGCTGGTTGGTGAGGTAAAGGCCCACCAAGGCAACGATGGGTATCCGGCCTGAGAGGGTGAACGGACACATTGGGACTGAGATACGGCCCAAACTCCTACGGGAGGCAGCAGCTAAGAATCTTCCGCAATGGACGAAAGTCTGACGGAGCGACGCCGTGTGAATGAAGAAGGCCGAAAGGTTGTAAAATTCTTTTGCAGATGAAGAATAAGAAGAAGAGGGAATGCTTCTTTGATGACGGTAGTCATGCGAATAAGCCCCGGCTAATTA
>GV2UCFN02H39K4
GGTGAGTAACGCGTGGGTGACCTGCCCTGAAGATGGGGATAGCTAGTAGAAATATTAGATAATACCGAATGTGCTCATTTACATAAAGGTAAATGAGGAAAGGAGCTACGGCTCCGCTTCAGGATGGGCCCGCGTCCCATTAGCTGGTTGGTGAGGTAAAGGCCCACCAAGGCAACGATGGGTATCCGGCCTGAGAGGGTGAACGGACACATTGGGACTGAGATACGGCCCAAACTCCTACGGGAGGCAGCAGCTAAGAATCTTCCGCAATGGACGAAAGTCTGACGGAGCGACGCCGTGTGAATGAAGAAGGCCGAAAGGTTGTAAAATTCTTTTGCAGATGAAGAATAAGAAGAAGAGGGAATGCTTCTTTGATGACGGTAGTCATGCGAATAAGCCCCGGCTAATTA
>GV2UCFN02JUUNW
GGTGAGTAACGCGTGGGTGACCTGCCCTGAAGATGGGGATAGCTAGTAGAAATATTAGATAATACCGAATGTGCTCATTTACATAAAGGTAAATGAGGAAAGGAGCTACGGCTCCGCTTCAGGATGGGCCCGCGTCCCATTAGCTGGTTGGTGAGGTAAAGGCCCACCAAGGCAACGATGGGTATCCGGCCTGAGAGGGTGAACGGACACATTGGGACTGAGATACGGCCCAAACTCCTACGGGAGGCAGCAGCTAAGAATCTTCCGCAATGGACGAAAGTCTGACGGAGCGACGCCGTGTGAATGAAGAAGGCCGAAAGGTTGTAAAATTCTTTTGCAGATGAAGAATAAGAAGAAGAGGGAATGCTTCTTTGATGACGGTAGTCATGCGAATAAGCCCCGGCTAATTA
>GV2UCFN02FO09O
GGTGAGTAACGCGTGGGTGACCTGCCCTGAAGATGGGGATAGCTAGTAGAAATATTAGATAATACCGAATGTGCTCATTTACATAAAGGTAAATGAGGAAAGGAGCTACGGCTCCGCTTCAGGATGGGCCCGCGTCCCATTAGCTGGTTGGTGAGGTAAAGGCCCACCAAGGCAACGATGGGTATCCGGCCTGAGAGGGTGAACGGACACATTGGGACTGAGATACGGCCCAAACTCCTACGGGAGGCAGCAGCTAAGAATCTTCCGCAATGGACGAAAGTCTGACGGAGCGACGCCGTGTGAATGAAGAAGGCCGAAAGGTTGTAAAATTCTTTTGCAGATGAAGAATAAGAAGAAGAGGGAATGCTTCTTTGATGACGGTAGTCATGCGAATAAGCCCCGGCTAATTA
>GV2UCFN02JF4DJ
GGTGAGTAACGCGTGGGTGACCTGCCCTGAAGATGGGGATAGCTAGTAGAAATATTAGATAATACCGAATGTGCTCATTTACATAAAGGTAAATGAGGAAAGGAGCTACGGCTCCGCTTCAGGATGGGCCCGCGTCCCATTAGCTGGTTGGTGAGGTAAAGGCCCACCAAGGCAACGATGGGTATCCGGCCTGAGAGGGTGAACGGACACATTGGGACTGAGATACGGCCCAAACTCCTACGGGAGGCAGCAGCTAAGAATCTTCCGCAATGGACGAAAGTCTGACGGAGCGACGCCGTGTGAATGAAGAAGGCCGAAAGGTTGTAAAATTCTTTTGCAGATGAAGAATAAGAAGAAGAGGGAATGCTTCTTTGATGACGGTAGTCATGCGAATAAGCCCCGGCTAATTA
>GV2UCFN02G6A9P
GGTGAGTAACGCGTGGGTGACCTGCCCTGAAGATGGGGATAGCTAGTAGAAATATTAGATAATACCGAATGTGCTCATTTACATAAAGGTAAATGAGGAAAGGAGCTACGGCTCCGCTTCAGGATGGGCCCGCGTCCCATTAGCTGGTTGGTGAGGTAAAGGCCCACCAAGGCAACGATGGGTATCCGGCCTGAGAGGGTGAACGGACACATTGGGACTGAGATACGGCCCAAACTCCTACGGGAGGCAGCAGCTAAGAATCTTCCGCAATGGACGAAAGTCTGACGGAGCGACGCCGTGTGAATGAAGAAGGCCGAAAGGTTGTAAAATTCTTTTGCAGATGAAGAATAAGAAGAAGAGGGAATGCTTCTTTGATGACGGTAGTCATGCGAATAAGCCCCGGCTAATTA
>GV2UCFN02H4GXK
GGTGAGTAACGCGTGGGTGACCTGCCCTGAAGATGGGGATAGCTAGTAGAAATATTAGATAATACCGAATGTGCTCATTTACATAAAGGTAAATGAGGAAAGGAGCTACGGCTCCGCTTCAGGATGGGCCCGCGTCCCATTAGCTGGTTGGTGAGGTAAAGGCCCACCAAGGCAACGATGGGTATCCGGCCTGAGAGGGTGAACGGACACATTGGGACTGAGATACGGCCCAAACTCCTACGGGAGGCAGCAGCTAAGAATCTTCCGCAATGGACGAAAGTCTGACGGAGCGACGCCGTGTGAATGAAGAAGGCCGAAAGGTTGTAAAATTCTTTTGCAGATGAAGAATAAGAAGAAGAGGGAATGCTTCTTTGATGACGGTAGTCATGCGAATAAGCCCCGGCTAATTA
>GV2UCFN02I3DWQ
GGTGAGTAACGCGTGGGTGACCTGCCCTGAAGATGGGGATAGCTAGTAGAAATATTAGATAATACCGAATGTGCTCATTTACATAAAGGTAAATGAGGAAAGGAGCTACGGCTCCGCTTCAGGATGGGCCCGCGTCCCATTAGCTGGTTGGTGAGGTAAAGGCCCACCAAGGCAACGATGGGTATCCGGCCTGAGAGGGTGAACGGACACATTGGGACTGAGATACGGCCCAAACTCCTACGGGAGGCAGCAGCTAAGAATCTTCCGCAATGGACGAAAGTCTGACGGAGCGACGCCGTGTGAATGAAGAAGGCCGAAAGGTTGTAAAATTCTTTTGCAGATGAAGAATAAGAAGAAGAGGGAATGCTTCTTTGATGACGGTAGTCATGCGAATAAGCCCCGGCTAATTA
>GV2UCFN02G6TT4
GGTGAGTAACGCGTGGGTGACCTGCCCTGAAGATGGGGATAGCTAGTAGAAATATTAGATAATACCGAATGTGCTCATTTACATAAAGGTAAATGAGGAAAGGAGCTACGGCTCCGCTTCAGGATGGGCCCGCGTCCCATTAGCTGGTTGGTGAGGTAAAGGCCCACCAAGGCAACGATGGGTATCCGGCCTGAGAGGGTGAACGGACACATTGGGACTGAGATACGGCCCAAACTCCTACGGGAGGCAGCAGCTAAGAATCTTCCGCAATGGACGAAAGTCTGACGGAGCGACGCCGTGTGAATGAAGAAGGCCGAAAGGTTGTAAAATTCTTTTGCAGATGAAGAATAAGAAGAAGAGGGAATGCTTCTTTGATGACGGTAGTCATGCGAATAAGCCCCGGCTAATTA
>GV2UCFN02GSS43
GGTGAGTAACGCGTGGGTGACCTGCCCTGAAGATGGGGATAGCTAGTAGAAATATTAGATAATACCGAATGTGCTCATTTACATAAAGGTAAATGAGGAAAGGAGCTACGGCTCCGCTTCAGGATGGGCCCGCGTCCCATTAGCTGGTTGGTGAGGTAAAGGCCCACCAAGGCAACGATGGGTATCCGGCCTGAGAGGGTGAACGGACACATTGGGACTGAGATACGGCCCAAACTCCTACGGGAGGCAGCAGCTAAGAATCTTCCGCAATGGACGAAAGTCTGACGGAGCGACGCCGTGTGAATGAAGAAGGCCGAAAGGTTGTAAAATTCTTTTGCAGATGAAGAATAAGAAGAAGAGGGAATGCTTCTTTGATGACGGTAGTCATGCGAATAAGCCCCGGCTAATTA
>GV2UCFN02HAZO5
GGTGAGTAACGCGTGGGTGACCTGCCCTGAAGATGGGGATAGCTAGTAGAAATATTAGATAATACCGAATGTGCTCATTTACATAAAGGTAAATGAGGAAAGGAGCTACGGCTCCGCTTCAGGATGGGCCCGCGTCCCATTAGCTGGTTGGTGAGGTAAAGGCCCACCAAGGCAACGATGGGTATCCGGCCTGAGAGGGTGAACGGACACATTGGGACTGAGATACGGCCCAAACTCCTACGGGAGGCAGCAGCTAAGAATCTTCCGCAATGGACGAAAGTCTGACGGAGCGACGCCGTGTGAATGAAGAAGGCCGAAAGGTTGTAAAATTCTTTTGCAGATGAAGAATAAGAAGAAGAGGGAATGCTTCTTTGATGACGGTAGTCATGCGAATAAGCCCCGGCTAATTA
>GV2UCFN02GRKO2
GGTGAGTAACGCGTGGGTGACCTGCCCTGAAGATGGGGATAGCTAGTAGAAATATTAGATAATACCGAATGTGCTCATTTACATAAAGGTAAATGAGGAAAGGAGCTACGGCTCCGCTTCAGGATGGGCCCGCGTCCCATTAGCTGGTTGGTGAGGTAAAGGCCCACCAAGGCAACGATGGGTATCCGGCCTGAGAGGGTGAACGGACACATTGGGACTGAGATACGGCCCAAACTCCTACGGGAGGCAGCAGCTAAGAATCTTCCGCAATGGACGAAAGTCTGACGGAGCGACGCCGTGTGAATGAAGAAGGCCGAAAGGTTGTAAAATTCTTTTGCAGATGAAGAATAAGAAGAAGAGGGAATGCTTCTTTGATGACGGTAGTCATGCGAATAAGCCCCGGCTAATTA
>GV2UCFN02INTXN
GGTGAGTAACGCGTGGGTGACCTGCCCTGAAGATGGGGATAGCTAGTAGAAATATTAGATAATACCGAATGTGCTCATTTACATAAAGGTAAATGAGGAAAGGAGCTACGGCTCCGCTTCAGGATGGGCCCGCGTCCCATTAGCTGGTTGGTGAGGTAAAGGCCCACCAAGGCAACGATGGGTATCCGGCCTGAGAGGGTGAACGGACACATTGGGACTGAGATACGGCCCAAACTCCTACGGGAGGCAGCAGCTAAGAATCTTCCGCAATGGACGAAAGTCTGACGGAGCGACGCCGTGTGAATGAAGAAGGCCGAAAGGTTGTAAAATTCTTTTGCAGATGAAGAATAAGAAGAAGAGGGAATGCTTCTTTGATGACGGTAGTCATGCGAATAAGCCCCGGCTAATTA
>GV2UCFN02G2GBT
GGTGAGTAACGCGTGGGTGACCTGCCCTGAAGATGGGGATAGCTAGTAGAAATATTAGATAATACCGAATGTGCTCATTTACATAAAGGTAAATGAGGAAAGGAGCTACGGCTCCGCTTCAGGATGGGCCCGCGTCCCATTAGCTGGTTGGTGAGGTAAAGGCCCACCAAGGCAACGATGGGTATCCGGCCTGAGAGGGTGAACGGACACATTGGGACTGAGATACGGCCCAAACTCCTACGGGAGGCAGCAGCTAAGAATCTTCCGCAATGGACGAAAGTCTGACGGAGCGACGCCGTGTGAATGAAGAAGGCCGAAAGGTTGTAAAATTCTTTTGCAGATGAAGAATAAGAAGAAGAGGGAATGCTTCTTTGATGACGGTAGTCATGCGAATAAGCCCCGGCTAATTA
>GV2UCFN02G6G1U
GGTGAGTAACGCGTGGGTGACCTGCCCTGAAGATGGGGATAGCTAGTAGAAATATTAGATAATACCGAATGTGCTCATTTACATAAAGGTAAATGAGGAAAGGAGCTACGGCTCCGCTTCAGGATGGGCCCGCGTCCCATTAGCTGGTTGGTGAGGTAAAGGCCCACCAAGGCAACGATGGGTATCCGGCCTGAGAGGGTGAACGGACACATTGGGACTGAGATACGGCCCAAACTCCTACGGGAGGCAGCAGCTAAGAATCTTCCGCAATGGACGAAAGTCTGACGGAGCGACGCCGTGTGAATGAAGAAGGCCGAAAGGTTGTAAAATTCTTTTGCAGATGAAGAATAAGAAGAAGAGGGAATGCTTCTTTGATGACGGTAGTCATGCGAATAAGCCCCGGCTAATTA
>GV2UCFN02HAGPQ
GGTGAGTAACGCGTGGGTGACCTGCCCTGAAGATGGGGATAGCTAGTAGAAATATTAGATAATACCGAATGTGCTCATTTACATAAAGGTAAATGAGGAAAGGAGCTACGGCTCCGCTTCAGGATGGGCCCGCGTCCCATTAGCTGGTTGGTGAGGTAAAGGCCCACCAAGGCAACGATGGGTATCCGGCCTGAGAGGGTGAACGGACACATTGGGACTGAGATACGGCCCAAACTCCTACGGGAGGCAGCAGCTAAGAATCTTCCGCAATGGACGAAAGTCTGACGGAGCGACGCCGTGTGAATGAAGAAGGCCGAAAGGTTGTAAAATTCTTTTGCAGATGAAGAATAAGAAGAAGAGGGAATGCTTCTTTGATGACGGTAGTCATGCGAATAAGCCCCGGCTAATTA
>GV2UCFN02JKPJQ
GGTGAGTAACGCGTGGGTGACCTGCCCTGAAGATGGGGATAGCTAGTAGAAATATTAGATAATACCGAATGTGCTCATTTACATAAAGGTAAATGAGGAAAGGAGCTACGGCTCCGCTTCAGGATGGGCCCGCGTCCCATTAGCTGGTTGGTGAGGTAAAGGCCCACCAAGGCAACGATGGGTATCCGGCCTGAGAGGGTGAACGGACACATTGGGACTGAGATACGGCCCAAACTCCTACGGGAGGCAGCAGCTAAGAATCTTCCGCAATGGACGAAAGTCTGACGGAGCGACGCCGTGTGAATGAAGAAGGCCGAAAGGTTGTAAAATTCTTTTGCAGATGAAGAATAAGAAGAAGAGGGAATGCTTCTTTGATGACGGTAGTCATGCGAATAAGCCCCGGCTAATTA
>GV2UCFN02GRYUA
GGTGAGTAACGCGTGGGTGACCTGCCCTGAAGATGGGGATAGCTAGTAGAAATATTAGATAATACCGAATGTGCTCATTTACATAAAGGTAAATGAGGAAAGGAGCTACGGCTCCGCTTCAGGATGGGCCCGCGTCCCATTAGCTGGTTGGTGAGGTAAAGGCCCACCAAGGCAACGATGGGTATCCGGCCTGAGAGGGTGAACGGACACATTGGGACTGAGATACGGCCCAAACTCCTACGGGAGGCAGCAGCTAAGAATCTTCCGCAATGGACGAAAGTCTGACGGAGCGACGCCGTGTGAATGAAGAAGGCCGAAAGGTTGTAAAATTCTTTTGCAGATGAAGAATAAGAAGAAGAGGGAATGCTTCTTTGATGACGGTAGTCATGCGAATAAGCCCCGGCTAATTA
>GV2UCFN02G9NEJ
GGTGAGTAACGCGTGGGTGACCTGCCCTGAAGATGGGGATAGCTAGTAGAAATATTAGATAATACCGAATGTGCTCATTTACATAAAGGTAAATGAGGAAAGGAGCTACGGCTCCGCTTCAGGATGGGCCCGCGTCCCATTAGCTGGTTGGTGAGGTAAAGGCCCACCAAGGCAACGATGGGTATCCGGCCTGAGAGGGTGAACGGACACATTGGGACTGAGATACGGCCCAAACTCCTACGGGAGGCAGCAGCTAAGAATCTTCCGCAATGGACGAAAGTCTGACGGAGCGACGCCGTGTGAATGAAGAAGGCCGAAAGGTTGTAAAATTCTTTTGCAGATGAAGAATAAGAAGAAGAGGGAATGCTTCTTTGATGACGGTAGTCATGCGAATAAGCCCCGGCTAATTA
>GV2UCFN02HB7QB
GGTGAGTAACGCGTGGGTGACCTGCCCTGAAGATGGGGATAGCTAGTAGAAATATTAGATAATACCGAATGTGCTCATTTACATAAAGGTAAATGAGGAAAGGAGCTACGGCTCCGCTTCAGGATGGGCCCGCGTCCCATTAGCTGGTTGGTGAGGTAAAGGCCCACCAAGGCAACGATGGGTATCCGGCCTGAGAGGGTGAACGGACACATTGGGACTGAGATACGGCCCAAACTCCTACGGGAGGCAGCAGCTAAGAATCTTCCGCAATGGACGAAAGTCTGACGGAGCGACGCCGTGTGAATGAAGAAGGCCGAAAGGTTGTAAAATTCTTTTGCAGATGAAGAATAAGAAGAAGAGGGAATGCTTCTTTGATGACGGTAGTCATGCGAATAAGCCCCGGCTAATTA
>GV2UCFN02FXLJ7
GGTGAGTAACGCGTGGGTGACCTGCCCTGAAGATGGGGATAGCTAGTAGAAATATTAGATAATACCGAATGTGCTCATTTACATAAAGGTAAATGAGGAAAGGAGCTACGGCTCCGCTTCAGGATGGGCCCGCGTCCCATTAGCTGGTTGGTGAGGTAAAGGCCCACCAAGGCAACGATGGGTATCCGGCCTGAGAGGGTGAACGGACACATTGGGACTGAGATACGGCCCAAACTCCTACGGGAGGCAGCAGCTAAGAATCTTCCGCAATGGACGAAAGTCTGACGGAGCGACGCCGTGTGAATGAAGAAGGCCGAAAGGTTGTAAAATTCTTTTGCAGATGAAGAATAAGAAGAAGAGGGAATGCTTCTTTGATGACGGTAGTCATGCGAATAAGCCCCGGCTAATTA
>GV2UCFN02JE6SJ
GGTGAGTAACGCGTGGGTGACCTGCCCTGAAGATGGGGATAGCTAGTAGAAATATTAGATAATACCGAATGTGCTCATTTACATAAAGGTAAATGAGGAAAGGAGCTACGGCTCCGCTTCAGGATGGGCCCGCGTCCCATTAGCTGGTTGGTGAGGTAAAGGCCCACCAAGGCAACGATGGGTATCCGGCCTGAGAGGGTGAACGGACACATTGGGACTGAGATACGGCCCAAACTCCTACGGGAGGCAGCAGCTAAGAATCTTCCGCAATGGACGAAAGTCTGACGGAGCGACGCCGTGTGAATGAAGAAGGCCGAAAGGTTGTAAAATTCTTTTGCAGATGAAGAATAAGAAGAAGAGGGAATGCTTCTTTGATGACGGTAGTCATGCGAATAAGCCCCGGCTAATTA
>GV2UCFN02GITPW
GGTGAGTAACGCGTGGGTGACCTGCCCTGAAGATGGGGATAGCTAGTAGAAATATTAGATAATACCGAATGTGCTCATTTACATAAAGGTAAATGAGGAAAGGAGCTACGGCTCCGCTTCAGGATGGGCCCGCGTCCCATTAGCTGGTTGGTGAGGTAAAGGCCCACCAAGGCAACGATGGGTATCCGGCCTGAGAGGGTGAACGGACACATTGGGACTGAGATACGGCCCAAACTCCTACGGGAGGCAGCAGCTAAGAATCTTCCGCAATGGACGAAAGTCTGACGGAGCGACGCCGTGTGAATGAAGAAGGCCGAAAGGTTGTAAAATTCTTTTGCAGATGAAGAATAAGAAGAAGAGGGAATGCTTCTTTGATGACGGTAGTCATGCGAATAAGCCCCGGCTAATTA
>GV2UCFN02HBDTF
GGTGAGTAACGCGTGGGTGACCTGCCCTGAAGATGGGGATAGCTAGTAGAAATATTAGATAATACCGAATGTGCTCATTTACATAAAGGTAAATGAGGAAAGGAGCTACGGCTCCGCTTCAGGATGGGCCCGCGTCCCATTAGCTGGTTGGTGAGGTAAAGGCCCACCAAGGCAACGATGGGTATCCGGCCTGAGAGGGTGAACGGACACATTGGGACTGAGATACGGCCCAAACTCCTACGGGAGGCAGCAGCTAAGAATCTTCCGCAATGGACGAAAGTCTGACGGAGCGACGCCGTGTGAATGAAGAAGGCCGAAAGGTTGTAAAATTCTTTTGCAGATGAAGAATAAGAAGAAGAGGGAATGCTTCTTTGATGACGGTAGTCATGCGAATAAGCCCCGGCTAATTA
>GV2UCFN02GJJFE
GGTGAGTAACGCGTGGGTGACCTGCCCTGAAGATGGGGATAGCTAGTAGAAATATTAGATAATACCGAATGTGCTCATTTACATAAAGGTAAATGAGGAAAGGAGCTACGGCTCCGCTTCAGGATGGGCCCGCGTCCCATTAGCTGGTTGGTGAGGTAAAGGCCCACCAAGGCAACGATGGGTATCCGGCCTGAGAGGGTGAACGGACACATTGGGACTGAGATACGGCCCAAACTCCTACGGGAGGCAGCAGCTAAGAATCTTCCGCAATGGACGAAAGTCTGACGGAGCGACGCCGTGTGAATGAAGAAGGCCGAAAGGTTGTAAAATTCTTTTGCAGATGAAGAATAAGAAGAAGAGGGAATGCTTCTTTGATGACGGTAGTCATGCGAATAAGCCCCGGCTAATTA
>GV2UCFN02GGMFO
GGTGAGTAACGCGTGGGTGACCTGCCCTGAAGATGGGGATAGCTAGTAGAAATATTAGATAATACCGAATGTGCTCATTTACATAAAGGTAAATGAGGAAAGGAGCTACGGCTCCGCTTCAGGATGGGCCCGCGTCCCATTAGCTGGTTGGTGAGGTAAAGGCCCACCAAGGCAACGATGGGTATCCGGCCTGAGAGGGTGAACGGACACATTGGGACTGAGATACGGCCCAAACTCCTACGGGAGGCAGCAGCTAAGAATCTTCCGCAATGGACGAAAGTCTGACGGAGCGACGCCGTGTGAATGAAGAAGGCCGAAAGGTTGTAAAATTCTTTTGCAGATGAAGAATAAGAAGAAGAGGGAATGCTTCTTTGATGACGGTAGTCATGCGAATAAGCCCCGGCTAATTA
>GV2UCFN02H3WVD
GGTGAGTAACGCGTGGGTGACCTGCCCTGAAGATGGGGATAGCTAGTAGAAATATTAGATAATACCGAATGTGCTCATTTACATAAAGGTAAATGAGGAAAGGAGCTACGGCTCCGCTTCAGGATGGGCCCGCGTCCCATTAGCTGGTTGGTGAGGTAAAGGCCCACCAAGGCAACGATGGGTATCCGGCCTGAGAGGGTGAACGGACACATTGGGACTGAGATACGGCCCAAACTCCTACGGGAGGCAGCAGCTAAGAATCTTCCGCAATGGACGAAAGTCTGACGGAGCGACGCCGTGTGAATGAAGAAGGCCGAAAGGTTGTAAAATTCTTTTGCAGATGAAGAATAAGAAGAAGAGGGAATGCTTCTTTGATGACGGTAGTCATGCGAATAAGCCCCGGCTAATTA
>GV2UCFN02I8HHQ
GGTGAGTAACGCGTGGGTGACCTGCCCTGAAGATGGGGATAGCTAGTAGAAATATTAGATAATACCGAATGTGCTCATTTACATAAAGGTAAATGAGGAAAGGAGCTACGGCTCCGCTTCAGGATGGGCCCGCGTCCCATTAGCTGGTTGGTGAGGTAAAGGCCCACCAAGGCAACGATGGGTATCCGGCCTGAGAGGGTGAACGGACACATTGGGACTGAGATACGGCCCAAACTCCTACGGGAGGCAGCAGCTAAGAATCTTCCGCAATGGACGAAAGTCTGACGGAGCGACGCCGTGTGAATGAAGAAGGCCGAAAGGTTGTAAAATTCTTTTGCAGATGAAGAATAAGAAGAAGAGGGAATGCTTCTTTGATGACGGTAGTCATGCGAATAAGCCCCGGCTAATTA
>GV2UCFN02IE278
GGTGAGTAACGCGTGGGTGACCTGCCCTGAAGATGGGGATAGCTAGTAGAAATATTAGATAATACCGAATGTGCTCATTTACATAAAGGTAAATGAGGAAAGGAGCTACGGCTCCGCTTCAGGATGGGCCCGCGTCCCATTAGCTGGTTGGTGAGGTAAAGGCCCACCAAGGCAACGATGGGTATCCGGCCTGAGAGGGTGAACGGACACATTGGGACTGAGATACGGCCCAAACTCCTACGGGAGGCAGCAGCTAAGAATCTTCCGCAATGGACGAAAGTCTGACGGAGCGACGCCGTGTGAATGAAGAAGGCCGAAAGGTTGTAAAATTCTTTTGCAGATGAAGAATAAGAAGAAGAGGGAATGCTTCTTTGATGACGGTAGTCATGCGAATAAGCCCCGGCTAATTA
>GV2UCFN02JPR5Q
GGTGAGTAACGCGTGGGTGACCTGCCCTGAAGATGGGGATAGCTAGTAGAAATATTAGATAATACCGAATGTGCTCATTTACATAAAGGTAAATGAGGAAAGGAGCTACGGCTCCGCTTCAGGATGGGCCCGCGTCCCATTAGCTGGTTGGTGAGGTAAAGGCCCACCAAGGCAACGATGGGTATCCGGCCTGAGAGGGTGAACGGACACATTGGGACTGAGATACGGCCCAAACTCCTACGGGAGGCAGCAGCTAAGAATCTTCCGCAATGGACGAAAGTCTGACGGAGCGACGCCGTGTGAATGAAGAAGGCCGAAAGGTTGTAAAATTCTTTTGCAGATGAAGAATAAGAAGAAGAGGGAATGCTTCTTTGATGACGGTAGTCATGCGAATAAGCCCCGGCTAATTA
>GV2UCFN02GIT40
GGTGAGTAACGCGTGGGTGACCTGCCCTGAAGATGGGGATAGCTAGTAGAAATATTAGATAATACCGAATGTGCTCATTTACATAAAGGTAAATGAGGAAAGGAGCTACGGCTCCGCTTCAGGATGGGCCCGCGTCCCATTAGCTGGTTGGTGAGGTAAAGGCCCACCAAGGCAACGATGGGTATCCGGCCTGAGAGGGTGAACGGACACATTGGGACTGAGATACGGCCCAAACTCCTACGGGAGGCAGCAGCTAAGAATCTTCCGCAATGGACGAAAGTCTGACGGAGCGACGCCGTGTGAATGAAGAAGGCCGAAAGGTTGTAAAATTCTTTTGCAGATGAAGAATAAGAAGAAGAGGGAATGCTTCTTTGATGACGGTAGTCATGCGAATAAGCCCCGGCTAATTA
>GV2UCFN02F48MC
GGTGAGTAACGCGTGGGTGACCTGCCCTGAAGATGGGGATAGCTAGTAGAAATATTAGATAATACCGAATGTGCTCATTTACATAAAGGTAAATGAGGAAAGGAGCTACGGCTCCGCTTCAGGATGGGCCCGCGTCCCATTAGCTGGTTGGTGAGGTAAAGGCCCACCAAGGCAACGATGGGTATCCGGCCTGAGAGGGTGAACGGACACATTGGGACTGAGATACGGCCCAAACTCCTACGGGAGGCAGCAGCTAAGAATCTTCCGCAATGGACGAAAGTCTGACGGAGCGACGCCGTGTGAATGAAGAAGGCCGAAAGGTTGTAAAATTCTTTTGCAGATGAAGAATAAGAAGAAGAGGGAATGCTTCTTTGATGACGGTAGTCATGCGAATAAGCCCCGGCTAATTA
>GV2UCFN02FZ1O4
GGTGAGTAACGCGTGGGTGACCTGCCCTGAAGATGGGGATAGCTAGTAGAAATATTAGATAATACCGAATGTGCTCATTTACATAAAGGTAAATGAGGAAAGGAGCTACGGCTCCGCTTCAGGATGGGCCCGCGTCCCATTAGCTGGTTGGTGAGGTAAAGGCCCACCAAGGCAACGATGGGTATCCGGCCTGAGAGGGTGAACGGACACATTGGGACTGAGATACGGCCCAAACTCCTACGGGAGGCAGCAGCTAAGAATCTTCCGCAATGGACGAAAGTCTGACGGAGCGACGCCGTGTGAATGAAGAAGGCCGAAAGGTTGTAAAATTCTTTTGCAGATGAAGAATAAGAAGAAGAGGGAATGCTTCTTTGATGACGGTAGTCATGCGAATAAGCCCCGGCTAATTA
>GV2UCFN02HWIJ6
GGTGAGTAACGCGTGGGTGACCTGCCCTGAAGATGGGGATAGCTAGTAGAAATATTAGATAATACCGAATGTGCTCATTTACATAAAGGTAAATGAGGAAAGGAGCTACGGCTCCGCTTCAGGATGGGCCCGCGTCCCATTAGCTGGTTGGTGAGGTAAAGGCCCACCAAGGCAACGATGGGTATCCGGCCTGAGAGGGTGAACGGACACATTGGGACTGAGATACGGCCCAAACTCCTACGGGAGGCAGCAGCTAAGAATCTTCCGCAATGGACGAAAGTCTGACGGAGCGACGCCGTGTGAATGAAGAAGGCCGAAAGGTTGTAAAATTCTTTTGCAGATGAAGAATAAGAAGAAGAGGGAATGCTTCTTTGATGACGGTAGTCATGCGAATAAGCCCCGGCTAATTA
>GV2UCFN02H8SJ0
GGTGAGTAACGCGTGGGTGACCTGCCCTGAAGATGGGGATAGCTAGTAGAAATATTAGATAATACCGAATGTGCTCATTTACATAAAGGTAAATGAGGAAAGGAGCTACGGCTCCGCTTCAGGATGGGCCCGCGTCCCATTAGCTGGTTGGTGAGGTAAAGGCCCACCAAGGCAACGATGGGTATCCGGCCTGAGAGGGTGAACGGACACATTGGGACTGAGATACGGCCCAAACTCCTACGGGAGGCAGCAGCTAAGAATCTTCCGCAATGGACGAAAGTCTGACGGAGCGACGCCGTGTGAATGAAGAAGGCCGAAAGGTTGTAAAATTCTTTTGCAGATGAAGAATAAGAAGAAGAGGGAATGCTTCTTTGATGACGGTAGTCATGCGAATAAGCCCCGGCTAATTA
>GV2UCFN02FLOSN
GGTGAGTAACGCGTGGGTGACCTGCCCTGAAGATGGGGATAGCTAGTAGAAATATTAGATAATACCGAATGTGCTCATTTACATAAAGGTAAATGAGGAAAGGAGCTACGGCTCCGCTTCAGGATGGGCCCGCGTCCCATTAGCTGGTTGGTGAGGTAAAGGCCCACCAAGGCAACGATGGGTATCCGGCCTGAGAGGGTGAACGGACACATTGGGACTGAGATACGGCCCAAACTCCTACGGGAGGCAGCAGCTAAGAATCTTCCGCAATGGACGAAAGTCTGACGGAGCGACGCCGTGTGAATGAAGAAGGCCGAAAGGTTGTAAAATTCTTTTGCAGATGAAGAATAAGAAGAAGAGGGAATGCTTCTTTGATGACGGTAGTCATGCGAATAAGCCCCGGCTAATTA
>GV2UCFN02GM3F0
GGTGAGTAACGCGTGGGTGACCTGCCCTGAAGATGGGGATAGCTAGTAGAAATATTAGATAATACCGAATGTGCTCATTTACATAAAGGTAAATGAGGAAAGGAGCTACGGCTCCGCTTCAGGATGGGCCCGCGTCCCATTAGCTGGTTGGTGAGGTAAAGGCCCACCAAGGCAACGATGGGTATCCGGCCTGAGAGGGTGAACGGACACATTGGGACTGAGATACGGCCCAAACTCCTACGGGAGGCAGCAGCTAAGAATCTTCCGCAATGGACGAAAGTCTGACGGAGCGACGCCGTGTGAATGAAGAAGGCCGAAAGGTTGTAAAATTCTTTTGCAGATGAAGAATAAGAAGAAGAGGGAATGCTTCTTTGATGACGGTAGTCATGCGAATAAGCCCCGGCTAATTA
>GV2UCFN02HR93M
GGTGAGTAACGCGTGGGTGACCTGCCCTGAAGATGGGGATAGCTAGTAGAAATATTAGATAATACCGAATGTGCTCATTTACATAAAGGTAAATGAGGAAAGGAGCTACGGCTCCGCTTCAGGATGGGCCCGCGTCCCATTAGCTGGTTGGTGAGGTAAAGGCCCACCAAGGCAACGATGGGTATCCGGCCTGAGAGGGTGAACGGACACATTGGGACTGAGATACGGCCCAAACTCCTACGGGAGGCAGCAGCTAAGAATCTTCCGCAATGGACGAAAGTCTGACGGAGCGACGCCGTGTGAATGAAGAAGGCCGAAAGGTTGTAAAATTCTTTTGCAGATGAAGAATAAGAAGAAGAGGGAATGCTTCTTTGATGACGGTAGTCATGCGAATAAGCCCCGGCTAATTA
>GV2UCFN02IB2HP
GGTGAGTAACGCGTGGGTGACCTGCCCTGAAGATGGGGATAGCTAGTAGAAATATTAGATAATACCGAATGTGCTCATTTACATAAAGGTAAATGAGGAAAGGAGCTACGGCTCCGCTTCAGGATGGGCCCGCGTCCCATTAGCTGGTTGGTGAGGTAAAGGCCCACCAAGGCAACGATGGGTATCCGGCCTGAGAGGGTGAACGGACACATTGGGACTGAGATACGGCCCAAACTCCTACGGGAGGCAGCAGCTAAGAATCTTCCGCAATGGACGAAAGTCTGACGGAGCGACGCCGTGTGAATGAAGAAGGCCGAAAGGTTGTAAAATTCTTTTGCAGATGAAGAATAAGAAGAAGAGGGAATGCTTCTTTGATGACGGTAGTCATGCGAATAAGCCCCGGCTAATTA
>GV2UCFN02HE1ML
GGTGAGTAACGCGTGGGTGACCTGCCCTGAAGATGGGGATAGCTAGTAGAAATATTAGATAATACCGAATGTGCTCATTTACATAAAGGTAAATGAGGAAAGGAGCTACGGCTCCGCTTCAGGATGGGCCCGCGTCCCATTAGCTGGTTGGTGAGGTAAAGGCCCACCAAGGCAACGATGGGTATCCGGCCTGAGAGGGTGAACGGACACATTGGGACTGAGATACGGCCCAAACTCCTACGGGAGGCAGCAGCTAAGAATCTTCCGCAATGGACGAAAGTCTGACGGAGCGACGCCGTGTGAATGAAGAAGGCCGAAAGGTTGTAAAATTCTTTTGCAGATGAAGAATAAGAAGAAGAGGGAATGCTTCTTTGATGACGGTAGTCATGCGAATAAGCCCCGGCTAATTA
>GV2UCFN02IGTVT
GGTGAGTAACGCGTGGGTGACCTGCCCTGAAGATGGGGATAGCTAGTAGAAATATTAGATAATACCGAATGTGCTCATTTACATAAAGGTAAATGAGGAAAGGAGCTACGGCTCCGCTTCAGGATGGGCCCGCGTCCCATTAGCTGGTTGGTGAGGTAAAGGCCCACCAAGGCAACGATGGGTATCCGGCCTGAGAGGGTGAACGGACACATTGGGACTGAGATACGGCCCAAACTCCTACGGGAGGCAGCAGCTAAGAATCTTCCGCAATGGACGAAAGTCTGACGGAGCGACGCCGTGTGAATGAAGAAGGCCGAAAGGTTGTAAAATTCTTTTGCAGATGAAGAATAAGAAGAAGAGGGAATGCTTCTTTGATGACGGTAGTCATGCGAATAAGCCCCGGCTAATTA
>GV2UCFN02GXII5
GGTGAGTAACGCGTGGGTGACCTGCCCTGAAGATGGGGATAGCTAGTAGAAATATTAGATAATACCGAATGTGCTCATTTACATAAAGGTAAATGAGGAAAGGAGCTACGGCTCCGCTTCAGGATGGGCCCGCGTCCCATTAGCTGGTTGGTGAGGTAAAGGCCCACCAAGGCAACGATGGGTATCCGGCCTGAGAGGGTGAACGGACACATTGGGACTGAGATACGGCCCAAACTCCTACGGGAGGCAGCAGCTAAGAATCTTCCGCAATGGACGAAAGTCTGACGGAGCGACGCCGTGTGAATGAAGAAGGCCGAAAGGTTGTAAAATTCTTTTGCAGATGAAGAATAAGAAGAAGAGGGAATGCTTCTTTGATGACGGTAGTCATGCGAATAAGCCCCGGCTAATTA
>GV2UCFN02FLX76
GGTGAGTAACGCGTGGGTGACCTGCCCTGAAGATGGGGATAGCTAGTAGAAATATTAGATAATACCGAATGTGCTCATTTACATAAAGGTAAATGAGGAAAGGAGCTACGGCTCCGCTTCAGGATGGGCCCGCGTCCCATTAGCTGGTTGGTGAGGTAAAGGCCCACCAAGGCAACGATGGGTATCCGGCCTGAGAGGGTGAACGGACACATTGGGACTGAGATACGGCCCAAACTCCTACGGGAGGCAGCAGCTAAGAATCTTCCGCAATGGACGAAAGTCTGACGGAGCGACGCCGTGTGAATGAAGAAGGCCGAAAGGTTGTAAAATTCTTTTGCAGATGAAGAATAAGAAGAAGAGGGAATGCTTCTTTGATGACGGTAGTCATGCGAATAAGCCCCGGCTAATTA
>GV2UCFN02I1V1Y
GGTGAGTAACGCGTGGGTGACCTGCCCTGAAGATGGGGATAGCTAGTAGAAATATTAGATAATACCGAATGTGCTCATTTACATAAAGGTAAATGAGGAAAGGAGCTACGGCTCCGCTTCAGGATGGGCCCGCGTCCCATTAGCTGGTTGGTGAGGTAAAGGCCCACCAAGGCAACGATGGGTATCCGGCCTGAGAGGGTGAACGGACACATTGGGACTGAGATACGGCCCAAACTCCTACGGGAGGCAGCAGCTAAGAATCTTCCGCAATGGACGAAAGTCTGACGGAGCGACGCCGTGTGAATGAAGAAGGCCGAAAGGTTGTAAAATTCTTTTGCAGATGAAGAATAAGAAGAAGAGGGAATGCTTCTTTGATGACGGTAGTCATGCGAATAAGCCCCGGCTAATTA
>GV2UCFN02G7V4N
GGTGAGTAACGCGTGGGTGACCTGCCCTGAAGATGGGGATAGCTAGTAGAAATATTAGATAATACCGAATGTGCTCATTTACATAAAGGTAAATGAGGAAAGGAGCTACGGCTCCGCTTCAGGATGGGCCCGCGTCCCATTAGCTGGTTGGTGAGGTAAAGGCCCACCAAGGCAACGATGGGTATCCGGCCTGAGAGGGTGAACGGACACATTGGGACTGAGATACGGCCCAAACTCCTACGGGAGGCAGCAGCTAAGAATCTTCCGCAATGGACGAAAGTCTGACGGAGCGACGCCGTGTGAATGAAGAAGGCCGAAAGGTTGTAAAATTCTTTTGCAGATGAAGAATAAGAAGAAGAGGGAATGCTTCTTTGATGACGGTAGTCATGCGAATAAGCCCCGGCTAATTA
>GV2UCFN02IFW3V
GGTGAGTAACGCGTGGGTGACCTGCCCTGAAGATGGGGATAGCTAGTAGAAATATTAGATAATACCGAATGTGCTCATTTACATAAAGGTAAATGAGGAAAGGAGCTACGGCTCCGCTTCAGGATGGGCCCGCGTCCCATTAGCTGGTTGGTGAGGTAAAGGCCCACCAAGGCAACGATGGGTATCCGGCCTGAGAGGGTGAACGGACACATTGGGACTGAGATACGGCCCAAACTCCTACGGGAGGCAGCAGCTAAGAATCTTCCGCAATGGACGAAAGTCTGACGGAGCGACGCCGTGTGAATGAAGAAGGCCGAAAGGTTGTAAAATTCTTTTGCAGATGAAGAATAAGAAGAAGAGGGAATGCTTCTTTGATGACGGTAGTCATGCGAATAAGCCCCGGCTAATTA
>GV2UCFN02FHPAO
GGTGAGTAACGCGTGGGTGACCTGCCCTGAAGATGGGGATAGCTAGTAGAAATATTAGATAATACCGAATGTGCTCATTTACATAAAGGTAAATGAGGAAAGGAGCTACGGCTCCGCTTCAGGATGGGCCCGCGTCCCATTAGCTGGTTGGTGAGGTAAAGGCCCACCAAGGCAACGATGGGTATCCGGCCTGAGAGGGTGAACGGACACATTGGGACTGAGATACGGCCCAAACTCCTACGGGAGGCAGCAGCTAAGAATCTTCCGCAATGGACGAAAGTCTGACGGAGCGACGCCGTGTGAATGAAGAAGGCCGAAAGGTTGTAAAATTCTTTTGCAGATGAAGAATAAGAAGAAGAGGGAATGCTTCTTTGATGACGGTAGTCATGCGAATAAGCCCCGGCTAATTA
>GV2UCFN02FVXAM
GGTGAGTAACGCGTGGGTGACCTGCCCTGAAGATGGGGATAGCTAGTAGAAATATTAGATAATACCGAATGTGCTCATTTACATAAAGGTAAATGAGGAAAGGAGCTACGGCTCCGCTTCAGGATGGGCCCGCGTCCCATTAGCTGGTTGGTGAGGTAAAGGCCCACCAAGGCAACGATGGGTATCCGGCCTGAGAGGGTGAACGGACACATTGGGACTGAGATACGGCCCAAACTCCTACGGGAGGCAGCAGCTAAGAATCTTCCGCAATGGACGAAAGTCTGACGGAGCGACGCCGTGTGAATGAAGAAGGCCGAAAGGTTGTAAAATTCTTTTGCAGATGAAGAATAAGAAGAAGAGGGAATGCTTCTTTGATGACGGTAGTCATGCGAATAAGCCCCGGCTAATTA
>GV2UCFN02GZJY5
GGTGAGTAACGCGTGGGTGACCTGCCCTGAAGATGGGGATAGCTAGTAGAAATATTAGATAATACCGAATGTGCTCATTTACATAAAGGTAAATGAGGAAAGGAGCTACGGCTCCGCTTCAGGATGGGCCCGCGTCCCATTAGCTGGTTGGTGAGGTAAAGGCCCACCAAGGCAACGATGGGTATCCGGCCTGAGAGGGTGAACGGACACATTGGGACTGAGATACGGCCCAAACTCCTACGGGAGGCAGCAGCTAAGAATCTTCCGCAATGGACGAAAGTCTGACGGAGCGACGCCGTGTGAATGAAGAAGGCCGAAAGGTTGTAAAATTCTTTTGCAGATGAAGAATAAGAAGAAGAGGGAATGCTTCTTTGATGACGGTAGTCATGCGAATAAGCCCCGGCTAATTA
>GV2UCFN02HY29B
GGTGAGTAACGCGTGGGTGACCTGCCCTGAAGATGGGGATAGCTAGTAGAAATATTAGATAATACCGAATGTGCTCATTTACATAAAGGTAAATGAGGAAAGGAGCTACGGCTCCGCTTCAGGATGGGCCCGCGTCCCATTAGCTGGTTGGTGAGGTAAAGGCCCACCAAGGCAACGATGGGTATCCGGCCTGAGAGGGTGAACGGACACATTGGGACTGAGATACGGCCCAAACTCCTACGGGAGGCAGCAGCTAAGAATCTTCCGCAATGGACGAAAGTCTGACGGAGCGACGCCGTGTGAATGAAGAAGGCCGAAAGGTTGTAAAATTCTTTTGCAGATGAAGAATAAGAAGAAGAGGGAATGCTTCTTTGATGACGGTAGTCATGCGAATAAGCCCCGGCTAATTA
>GV2UCFN02I2VCM
GGTGAGTAACGCGTGGGTGACCTGCCCTGAAGATGGGGATAGCTAGTAGAAATATTAGATAATACCGAATGTGCTCATTTACATAAAGGTAAATGAGGAAAGGAGCTACGGCTCCGCTTCAGGATGGGCCCGCGTCCCATTAGCTGGTTGGTGAGGTAAAGGCCCACCAAGGCAACGATGGGTATCCGGCCTGAGAGGGTGAACGGACACATTGGGACTGAGATACGGCCCAAACTCCTACGGGAGGCAGCAGCTAAGAATCTTCCGCAATGGACGAAAGTCTGACGGAGCGACGCCGTGTGAATGAAGAAGGCCGAAAGGTTGTAAAATTCTTTTGCAGATGAAGAATAAGAAGAAGAGGGAATGCTTCTTTGATGACGGTAGTCATGCGAATAAGCCCCGGCTAATTA
>GV2UCFN02FHH14
GGTGAGTAACGCGTGGGTGACCTGCCCTGAAGATGGGGATAGCTAGTAGAAATATTAGATAATACCGAATGTGCTCATTTACATAAAGGTAAATGAGGAAAGGAGCTACGGCTCCGCTTCAGGATGGGCCCGCGTCCCATTAGCTGGTTGGTGAGGTAAAGGCCCACCAAGGCAACGATGGGTATCCGGCCTGAGAGGGTGAACGGACACATTGGGACTGAGATACGGCCCAAACTCCTACGGGAGGCAGCAGCTAAGAATCTTCCGCAATGGACGAAAGTCTGACGGAGCGACGCCGTGTGAATGAAGAAGGCCGAAAGGTTGTAAAATTCTTTTGCAGATGAAGAATAAGAAGAAGAGGGAATGCTTCTTTGATGACGGTAGTCATGCGAATAAGCCCCGGCTAATTA
>GV2UCFN02JWH4J
GGTGAGTAACGCGTGGGTGACCTGCCCTGAAGATGGGGATAGCTAGTAGAAATATTAGATAATACCGAATGTGCTCATTTACATAAAGGTAAATGAGGAAAGGAGCTACGGCTCCGCTTCAGGATGGGCCCGCGTCCCATTAGCTGGTTGGTGAGGTAAAGGCCCACCAAGGCAACGATGGGTATCCGGCCTGAGAGGGTGAACGGACACATTGGGACTGAGATACGGCCCAAACTCCTACGGGAGGCAGCAGCTAAGAATCTTCCGCAATGGACGAAAGTCTGACGGAGCGACGCCGTGTGAATGAAGAAGGCCGAAAGGTTGTAAAATTCTTTTGCAGATGAAGAATAAGAAGAAGAGGGAATGCTTCTTTGATGACGGTAGTCATGCGAATAAGCCCCGGCTAATTA
>GV2UCFN02I062F
GGTGAGTAACGCGTGGGTGACCTGCCCTGAAGATGGGGATAGCTAGTAGAAATATTAGATAATACCGAATGTGCTCATTTACATAAAGGTAAATGAGGAAAGGAGCTACGGCTCCGCTTCAGGATGGGCCCGCGTCCCATTAGCTGGTTGGTGAGGTAAAGGCCCACCAAGGCAACGATGGGTATCCGGCCTGAGAGGGTGAACGGACACATTGGGACTGAGATACGGCCCAAACTCCTACGGGAGGCAGCAGCTAAGAATCTTCCGCAATGGACGAAAGTCTGACGGAGCGACGCCGTGTGAATGAAGAAGGCCGAAAGGTTGTAAAATTCTTTTGCAGATGAAGAATAAGAAGAAGAGGGAATGCTTCTTTGATGACGGTAGTCATGCGAATAAGCCCCGGCTAATTA
>GV2UCFN02FR030
GGTGAGTAACGCGTGGGTGACCTGCCCTGAAGATGGGGATAGCTAGTAGAAATATTAGATAATACCGAATGTGCTCATTTACATAAAGGTAAATGAGGAAAGGAGCTACGGCTCCGCTTCAGGATGGGCCCGCGTCCCATTAGCTGGTTGGTGAGGTAAAGGCCCACCAAGGCAACGATGGGTATCCGGCCTGAGAGGGTGAACGGACACATTGGGACTGAGATACGGCCCAAACTCCTACGGGAGGCAGCAGCTAAGAATCTTCCGCAATGGACGAAAGTCTGACGGAGCGACGCCGTGTGAATGAAGAAGGCCGAAAGGTTGTAAAATTCTTTTGCAGATGAAGAATAAGAAGAAGAGGGAATGCTTCTTTGATGACGGTAGTCATGCGAATAAGCCCCGGCTAATTA
>GV2UCFN02HP36K
GGTGAGTAACGCGTGGGTGACCTGCCCTGAAGATGGGGATAGCTAGTAGAAATATTAGATAATACCGAATGTGCTCATTTACATAAAGGTAAATGAGGAAAGGAGCTACGGCTCCGCTTCAGGATGGGCCCGCGTCCCATTAGCTGGTTGGTGAGGTAAAGGCCCACCAAGGCAACGATGGGTATCCGGCCTGAGAGGGTGAACGGACACATTGGGACTGAGATACGGCCCAAACTCCTACGGGAGGCAGCAGCTAAGAATCTTCCGCAATGGACGAAAGTCTGACGGAGCGACGCCGTGTGAATGAAGAAGGCCGAAAGGTTGTAAAATTCTTTTGCAGATGAAGAATAAGAAGAAGAGGGAATGCTTCTTTGATGACGGTAGTCATGCGAATAAGCCCCGGCTAATTA
>GV2UCFN02F07DH
GGTGAGTAACGCGTGGGTGACCTGCCCTGAAGATGGGGATAGCTAGTAGAAATATTAGATAATACCGAATGTGCTCATTTACATAAAGGTAAATGAGGAAAGGAGCTACGGCTCCGCTTCAGGATGGGCCCGCGTCCCATTAGCTGGTTGGTGAGGTAAAGGCCCACCAAGGCAACGATGGGTATCCGGCCTGAGAGGGTGAACGGACACATTGGGACTGAGATACGGCCCAAACTCCTACGGGAGGCAGCAGCTAAGAATCTTCCGCAATGGACGAAAGTCTGACGGAGCGACGCCGTGTGAATGAAGAAGGCCGAAAGGTTGTAAAATTCTTTTGCAGATGAAGAATAAGAAGAAGAGGGAATGCTTCTTTGATGACGGTAGTCATGCGAATAAGCCCCGGCTAATTA
>GV2UCFN02GXZGJ
GGTGAGTAACGCGTGGGTGACCTGCCCTGAAGATGGGGATAGCTAGTAGAAATATTAGATAATACCGAATGTGCTCATTTACATAAAGGTAAATGAGGAAAGGAGCTACGGCTCCGCTTCAGGATGGGCCCGCGTCCCATTAGCTGGTTGGTGAGGTAAAGGCCCACCAAGGCAACGATGGGTATCCGGCCTGAGAGGGTGAACGGACACATTGGGACTGAGATACGGCCCAAACTCCTACGGGAGGCAGCAGCTAAGAATCTTCCGCAATGGACGAAAGTCTGACGGAGCGACGCCGTGTGAATGAAGAAGGCCGAAAGGTTGTAAAATTCTTTTGCAGATGAAGAATAAGAAGAAGAGGGAATGCTTCTTTGATGACGGTAGTCATGCGAATAAGCCCCGGCTAATTA
>GV2UCFN02GQGXY
GGTGAGTAACGCGTGGGTGACCTGCCCTGAAGATGGGGATAGCTAGTAGAAATATTAGATAATACCGAATGTGCTCATTTACATAAAGGTAAATGAGGAAAGGAGCTACGGCTCCGCTTCAGGATGGGCCCGCGTCCCATTAGCTGGTTGGTGAGGTAAAGGCCCACCAAGGCAACGATGGGTATCCGGCCTGAGAGGGTGAACGGACACATTGGGACTGAGATACGGCCCAAACTCCTACGGGAGGCAGCAGCTAAGAATCTTCCGCAATGGACGAAAGTCTGACGGAGCGACGCCGTGTGAATGAAGAAGGCCGAAAGGTTGTAAAATTCTTTTGCAGATGAAGAATAAGAAGAAGAGGGAATGCTTCTTTGATGACGGTAGTCATGCGAATAAGCCCCGGCTAATTA
>GV2UCFN02ILKZR
GGTGAGTAACGCGTGGGTGACCTGCCCTGAAGATGGGGATAGCTAGTAGAAATATTAGATAATACCGAATGTGCTCATTTACATAAAGGTAAATGAGGAAAGGAGCTACGGCTCCGCTTCAGGATGGGCCCGCGTCCCATTAGCTGGTTGGTGAGGTAAAGGCCCACCAAGGCAACGATGGGTATCCGGCCTGAGAGGGTGAACGGACACATTGGGACTGAGATACGGCCCAAACTCCTACGGGAGGCAGCAGCTAAGAATCTTCCGCAATGGACGAAAGTCTGACGGAGCGACGCCGTGTGAATGAAGAAGGCCGAAAGGTTGTAAAATTCTTTTGCAGATGAAGAATAAGAAGAAGAGGGAATGCTTCTTTGATGACGGTAGTCATGCGAATAAGCCCCGGCTAATTA
>GV2UCFN02IQ6B3
GGTGAGTAACGCGTGGGTGACCTGCCCTGAAGATGGGGATAGCTAGTAGAAATATTAGATAATACCGAATGTGCTCATTTACATAAAGGTAAATGAGGAAAGGAGCTACGGCTCCGCTTCAGGATGGGCCCGCGTCCCATTAGCTGGTTGGTGAGGTAAAGGCCCACCAAGGCAACGATGGGTATCCGGCCTGAGAGGGTGAACGGACACATTGGGACTGAGATACGGCCCAAACTCCTACGGGAGGCAGCAGCTAAGAATCTTCCGCAATGGACGAAAGTCTGACGGAGCGACGCCGTGTGAATGAAGAAGGCCGAAAGGTTGTAAAATTCTTTTGCAGATGAAGAATAAGAAGAAGAGGGAATGCTTCTTTGATGACGGTAGTCATGCGAATAAGCCCCGGCTAATTA
>GV2UCFN02I58XK
GGTGAGTAACGCGTGGGTGACCTGCCCTGAAGATGGGGATAGCTAGTAGAAATATTAGATAATACCGAATGTGCTCATTTACATAAAGGTAAATGAGGAAAGGAGCTACGGCTCCGCTTCAGGATGGGCCCGCGTCCCATTAGCTGGTTGGTGAGGTAAAGGCCCACCAAGGCAACGATGGGTATCCGGCCTGAGAGGGTGAACGGACACATTGGGACTGAGATACGGCCCAAACTCCTACGGGAGGCAGCAGCTAAGAATCTTCCGCAATGGACGAAAGTCTGACGGAGCGACGCCGTGTGAATGAAGAAGGCCGAAAGGTTGTAAAATTCTTTTGCAGATGAAGAATAAGAAGAAGAGGGAATGCTTCTTTGATGACGGTAGTCATGCGAATAAGCCCCGGCTAATTA
>GV2UCFN02FIDT5
GGTGAGTAACGCGTGGGTGACCTGCCCTGAAGATGGGGATAGCTAGTAGAAATATTAGATAATACCGAATGTGCTCATTTACATAAAGGTAAATGAGGAAAGGAGCTACGGCTCCGCTTCAGGATGGGCCCGCGTCCCATTAGCTGGTTGGTGAGGTAAAGGCCCACCAAGGCAACGATGGGTATCCGGCCTGAGAGGGTGAACGGACACATTGGGACTGAGATACGGCCCAAACTCCTACGGGAGGCAGCAGCTAAGAATCTTCCGCAATGGACGAAAGTCTGACGGAGCGACGCCGTGTGAATGAAGAAGGCCGAAAGGTTGTAAAATTCTTTTGCAGATGAAGAATAAGAAGAAGAGGGAATGCTTCTTTGATGACGGTAGTCATGCGAATAAGCCCCGGCTAATTA
>GV2UCFN02GMN50
GGTGAGTAACGCGTGGGTGACCTGCCCTGAAGATGGGGATAGCTAGTAGAAATATTAGATAATACCGAATGTGCTCATTTACATAAAGGTAAATGAGGAAAGGAGCTACGGCTCCGCTTCAGGATGGGCCCGCGTCCCATTAGCTGGTTGGTGAGGTAAAGGCCCACCAAGGCAACGATGGGTATCCGGCCTGAGAGGGTGAACGGACACATTGGGACTGAGATACGGCCCAAACTCCTACGGGAGGCAGCAGCTAAGAATCTTCCGCAATGGACGAAAGTCTGACGGAGCGACGCCGTGTGAATGAAGAAGGCCGAAAGGTTGTAAAATTCTTTTGCAGATGAAGAATAAGAAGAAGAGGGAATGCTTCTTTGATGACGGTAGTCATGCGAATAAGCCCCGGCTAATTA
>GV2UCFN02FXNJF
GGTGAGTAACGCGTGGGTGACCTGCCCTGAAGATGGGGATAGCTAGTAGAAATATTAGATAATACCGAATGTGCTCATTTACATAAAGGTAAATGAGGAAAGGAGCTACGGCTCCGCTTCAGGATGGGCCCGCGTCCCATTAGCTGGTTGGTGAGGTAAAGGCCCACCAAGGCAACGATGGGTATCCGGCCTGAGAGGGTGAACGGACACATTGGGACTGAGATACGGCCCAAACTCCTACGGGAGGCAGCAGCTAAGAATCTTCCGCAATGGACGAAAGTCTGACGGAGCGACGCCGTGTGAATGAAGAAGGCCGAAAGGTTGTAAAATTCTTTTGCAGATGAAGAATAAGAAGAAGAGGGAATGCTTCTTTGATGACGGTAGTCATGCGAATAAGCCCCGGCTAATTA
>GV2UCFN02IISV7
GGTGAGTAACGCGTGGGTGACCTGCCCTGAAGATGGGGATAGCTAGTAGAAATATTAGATAATACCGAATGTGCTCATTTACATAAAGGTAAATGAGGAAAGGAGCTACGGCTCCGCTTCAGGATGGGCCCGCGTCCCATTAGCTGGTTGGTGAGGTAAAGGCCCACCAAGGCAACGATGGGTATCCGGCCTGAGAGGGTGAACGGACACATTGGGACTGAGATACGGCCCAAACTCCTACGGGAGGCAGCAGCTAAGAATCTTCCGCAATGGACGAAAGTCTGACGGAGCGACGCCGTGTGAATGAAGAAGGCCGAAAGGTTGTAAAATTCTTTTGCAGATGAAGAATAAGAAGAAGAGGGAATGCTTCTTTGATGACGGTAGTCATGCGAATAAGCCCCGGCTAATTA
>GV2UCFN02FKE8I
GGTGAGTAACGCGTGGGTGACCTGCCCTGAAGATGGGGATAGCTAGTAGAAATATTAGATAATACCGAATGTGCTCATTTACATAAAGGTAAATGAGGAAAGGAGCTACGGCTCCGCTTCAGGATGGGCCCGCGTCCCATTAGCTGGTTGGTGAGGTAAAGGCCCACCAAGGCAACGATGGGTATCCGGCCTGAGAGGGTGAACGGACACATTGGGACTGAGATACGGCCCAAACTCCTACGGGAGGCAGCAGCTAAGAATCTTCCGCAATGGACGAAAGTCTGACGGAGCGACGCCGTGTGAATGAAGAAGGCCGAAAGGTTGTAAAATTCTTTTGCAGATGAAGAATAAGAAGAAGAGGGAATGCTTCTTTGATGACGGTAGTCATGCGAATAAGCCCCGGCTAATTA
>GV2UCFN02ISDZB
GGTGAGTAACGCGTGGGTGACCTGCCCTGAAGATGGGGATAGCTAGTAGAAATATTAGATAATACCGAATGTGCTCATTTACATAAAGGTAAATGAGGAAAGGAGCTACGGCTCCGCTTCAGGATGGGCCCGCGTCCCATTAGCTGGTTGGTGAGGTAAAGGCCCACCAAGGCAACGATGGGTATCCGGCCTGAGAGGGTGAACGGACACATTGGGACTGAGATACGGCCCAAACTCCTACGGGAGGCAGCAGCTAAGAATCTTCCGCAATGGACGAAAGTCTGACGGAGCGACGCCGTGTGAATGAAGAAGGCCGAAAGGTTGTAAAATTCTTTTGCAGATGAAGAATAAGAAGAAGAGGGAATGCTTCTTTGATGACGGTAGTCATGCGAATAAGCCCCGGCTAATTA
>GV2UCFN02IH0UW
GGTGAGTAACGCGTGGGTGACCTGCCCTGAAGATGGGGATAGCTAGTAGAAATATTAGATAATACCGAATGTGCTCATTTACATAAAGGTAAATGAGGAAAGGAGCTACGGCTCCGCTTCAGGATGGGCCCGCGTCCCATTAGCTGGTTGGTGAGGTAAAGGCCCACCAAGGCAACGATGGGTATCCGGCCTGAGAGGGTGAACGGACACATTGGGACTGAGATACGGCCCAAACTCCTACGGGAGGCAGCAGCTAAGAATCTTCCGCAATGGACGAAAGTCTGACGGAGCGACGCCGTGTGAATGAAGAAGGCCGAAAGGTTGTAAAATTCTTTTGCAGATGAAGAATAAGAAGAAGAGGGAATGCTTCTTTGATGACGGTAGTCATGCGAATAAGCCCCGGCTAATTA
>GV2UCFN02JCZ6S
GGTGAGTAACGCGTGGGTGACCTGCCCTGAAGATGGGGATAGCTAGTAGAAATATTAGATAATACCGAATGTGCTCATTTACATAAAGGTAAATGAGGAAAGGAGCTACGGCTCCGCTTCAGGATGGGCCCGCGTCCCATTAGCTGGTTGGTGAGGTAAAGGCCCACCAAGGCAACGATGGGTATCCGGCCTGAGAGGGTGAACGGACACATTGGGACTGAGATACGGCCCAAACTCCTACGGGAGGCAGCAGCTAAGAATCTTCCGCAATGGACGAAAGTCTGACGGAGCGACGCCGTGTGAATGAAGAAGGCCGAAAGGTTGTAAAATTCTTTTGCAGATGAAGAATAAGAAGAAGAGGGAATGCTTCTTTGATGACGGTAGTCATGCGAATAAGCCCCGGCTAATTA
>GV2UCFN02I0E32
GGTGAGTAACGCGTGGGTGACCTGCCCTGAAGATGGGGATAGCTAGTAGAAATATTAGATAATACCGAATGTGCTCATTTACATAAAGGTAAATGAGGAAAGGAGCTACGGCTCCGCTTCAGGATGGGCCCGCGTCCCATTAGCTGGTTGGTGAGGTAAAGGCCCACCAAGGCAACGATGGGTATCCGGCCTGAGAGGGTGAACGGACACATTGGGACTGAGATACGGCCCAAACTCCTACGGGAGGCAGCAGCTAAGAATCTTCCGCAATGGACGAAAGTCTGACGGAGCGACGCCGTGTGAATGAAGAAGGCCGAAAGGTTGTAAAATTCTTTTGCAGATGAAGAATAAGAAGAAGAGGGAATGCTTCTTTGATGACGGTAGTCATGCGAATAAGCCCCGGCTAATTA
>GV2UCFN02G2U78
GGTGAGTAACGCGTGGGTGACCTGCCCTGAAGATGGGGATAGCTAGTAGAAATATTAGATAATACCGAATGTGCTCATTTACATAAAGGTAAATGAGGAAAGGAGCTACGGCTCCGCTTCAGGATGGGCCCGCGTCCCATTAGCTGGTTGGTGAGGTAAAGGCCCACCAAGGCAACGATGGGTATCCGGCCTGAGAGGGTGAACGGACACATTGGGACTGAGATACGGCCCAAACTCCTACGGGAGGCAGCAGCTAAGAATCTTCCGCAATGGACGAAAGTCTGACGGAGCGACGCCGTGTGAATGAAGAAGGCCGAAAGGTTGTAAAATTCTTTTGCAGATGAAGAATAAGAAGAAGAGGGAATGCTTCTTTGATGACGGTAGTCATGCGAATAAGCCCCGGCTAATTA
>GV2UCFN02HZE2H
[truncated: 25,178 more chars]
