# Supplementary material for: Investigation of the Effect of Type 2 Diabetes Mellitus on Subgingival Plaque Microbiota by High-Throughput 16S rDNA Pyrosequencing
Source: PLoS One. 2013 Apr 22;8(4):e61516. doi: 10.1371/journal.pone.0061516 (PMC3632544; doi:10.1371/journal.pone.0061516)
Supplement: File S1 — FASTA-format sequences for all the OTUs. Sequences for each OTU are provided in a FASTA-format file. (ZIP) [file pone.0061516.s004.zip › OTU.allseq/Otu0014.fasta]

>G35JFLI02HSKRD
GGTGAGTAACGCGTATCCAACCTTCCCGCTGCAGGGGGATAACCCGGTGAAAGCCGGACTAATACCCCATAATCCCCGTTGACGGCATCCGATTCGGGGCAAAGTTTTTTTCGGCAGCGGATGGGGATGCGTCCGATTAGTTAGTTGGTGAGGTAACGGCTCACCAAGGCTTTGATCGGTAGGGGTTCTGAGAGGAAGGCCCCCCACATTGGGACTGAGACACGGCCCAAACTCCTACGGGAGGCAGCAGTGAGGAATATTGGTCAATGGGCGGAAGCCTGAACCAGCCAAGTAGCGTGGAGGACGACTGCCCTATGGGTTGTAAACTCCTTTTATGCGGGGATAAAATGTTTCACGTGTGAGATATTGCAGGTACCGCATGAATAAGGACCGGCTAATTC
>G35JFLI02IVPZY
GGTGAGTAACGCGTATCCAACCTTCCCGCTGCAGGGGGATAACCCGGTGAAAGCCGGACTAATACCCCATAATCCCCGTTGACGGCATCCGATTCGGGGCAAAGTTTTTTTCGGCAGCGGATGGGGATGCGTCCGATTAGTTAGTTGGTGAGGTAACGGCTCACCAAGGCTTTGATCGGTAGGGGTTCTGAGAGGAAGGCCCCCCACATTGGGACTGAGACACGGCCCAAACTCCTACGGGAGGCAGCAGTGAGGAATATTGGTCAATGGGCGGAAGCCTGAACCAGCCAAGTAGCGTGGAGGACGACTGCCCTATGGGTTGTAAACTCCTTTTATGCGGGGATAAAATGTTTCACGTGTGAGATATTGCAGGTACCGCATGAATAAGGACCGGCTAATTC
>G35JFLI02JXO1A
GGTGAGTAACGCGTATCCAACCTTCCCGCTGCAGGGGGATAACCCGGTGAAAGCCGGACTAATACCCCATAATCCCCGTTGACGGCATCCGATTCGGGGCAAAGTTTTTTTCGGCAGCGGATGGGGATGCGTCCGATTAGTTAGTTGGTGAGGTAACGGCTCACCAAGGCTTTGATCGGTAGGGGTTCTGAGAGGAAGGCCCCCCACATTGGGACTGAGACACGGCCCAAACTCCTACGGGAGGCAGCAGTGAGGAATATTGGTCAATGGGCGGAAGCCTGAACCAGCCAAGTAGCGTGGAGGACGACTGCCCTATGGGTTGTAAACTCCTTTTATGCGGGGATAAAATGTTTCACGTGTGAGATATTGCAGGTACCGCATGAATAAGGACCGGCTAATTC
>G35JFLI02ILDEI
GGTGAGTAACGCGTATCCAACCTTCCCGCTGCAGGGGGATAACCCGGTGAAAGCCGGACTAATACCCCATAATCCCCGTTGACGGCATCCGATTCGGGGCAAAGTTTTTTTCGGCAGCGGATGGGGATGCGTCCGATTAGTTAGTTGGTGAGGTAACGGCTCACCAAGGCTTTGATCGGTAGGGGTTCTGAGAGGAAGGCCCCCCACATTGGGACTGAGACACGGCCCAAACTCCTACGGGAGGCAGCAGTGAGGAATATTGGTCAATGGGCGGAAGCCTGAACCAGCCAAGTAGCGTGGAGGACGACTGCCCTATGGGTTGTAAACTCCTTTTATGCGGGGATAAAATGTTTCACGTGTGAGATATTGCAGGTACCGCATGAATAAGGACCGGCTAATTC
>GV2UCFN02JU1YC
GGTGAGTAACGCGTATCCAACCTTCCCGCTGCAGGGGGATAACCCGGTGAAAGCCGGACTAATACCCCATAATCCCCGTTGACGGCATCCGATTCGGGGCAAAGTTTTTTTTCGGCAGCGGATGGGGATGCGTCCGATTAGTTAGTTGGTGAGGTAACGGCTCACCAAGGCTTTGATCGGTAGGGGTTCTGAGAGGAAGGCCCCCCACATTGGGACTGAGACACGGCCCAAACTCCTACGGGAGGCAGCAGTGAGGAATATTGGTCAATGGGCGGAAGCCTGAACCAGCCAAGTAGCGTGGAGGATGACTGCCCTATGGGTTGTAAACTCCTTTTATGCGGGGATAAAATGTTTCACGTGTGAGATATTGCAGGTACCGCATGAATAAGGACCGGCTAATTC
>GV2UCFN02F5RC2
GGTGAGTAACGCGTATCCAACCTTCCCGCTGCAGGGGGATAACCCGGTGAAAGCCGGACTAATACCCCATAATCCCCGTTGACGGCATCCGATTCGGGGCAAAGTTTTTTTTCGGCAGCGGATGGGGATGCGTCCGATTAGTTAGTTGGTGAGGTAACGGCTCACCAAGGCTTTGATCGGTAGGGGTTCTGAGAGGAAGGCCCCCCACATTGGGACTGAGACACGGCCCAAACTCCTACGGGAGGCAGCAGTGAGGAATATTGGTCAATGGGCGGAAGCCTGAACCAGCCAAGTAGCGTGGAGGATGACTGCCCTATGGGTTGTAAACTCCTTTTATGCGGGGATAAAATGTTTCACGTGTGAGATATTGCAGGTACCGCATGAATAAGGACCGGCTAATTC
>GV2UCFN02JQ4SS
GGTGAGTAACGCGTATCCAACCTTCCCGCTGCAGGGGGATAACCCGGTGAAAGCCGGACTAATACCCCATAATCCCCGTTGACGGCATCCGATTCGGGGCAAAGTTTTTTTTCGGCAGCGGATGGGGATGCGTCCGATTAGTTAGTTGGTGAGGTAACGGCTCACCAAGGCTTTGATCGGTAGGGGTTCTGAGAGGAAGGCCCCCCACATTGGGACTGAGACACGGCCCAAACTCCTACGGGAGGCAGCAGTGAGGAATATTGGTCAATGGGCGGAAGCCTGAACCAGCCAAGTAGCGTGGAGGATGACTGCCCTATGGGTTGTAAACTCCTTTTATGCGGGGATAAAATGTTTCACGTGTGAGATATTGCAGGTACCGCATGAATAAGGACCGGCTAATTC
>GV2UCFN02IUJHG
GGTGAGTAACGCGTATCCAACCTTCCCGCTGCAGGGGGATAACCCGGTGAAAGCCGGACTAATACCCCATAATCCCCGTTGACGGCATCCGATTCGGGGCAAAGTTTTTTTTCGGCAGCGGATGGGGATGCGTCCGATTAGTTAGTTGGTGAGGTAACGGCTCACCAAGGCTTTGATCGGTAGGGGTTCTGAGAGGAAGGCCCCCCACATTGGGACTGAGACACGGCCCAAACTCCTACGGGAGGCAGCAGTGAGGAATATTGGTCAATGGGCGGAAGCCTGAACCAGCCAAGTAGCGTGGAGGATGACTGCCCTATGGGTTGTAAACTCCTTTTATGCGGGGATAAAATGTTTCACGTGTGAGATATTGCAGGTACCGCATGAATAAGGACCGGCTAATTC
>GV2UCFN02JX5UH
GGTGAGTAACGCGTATCCAACCTTCCCGCTGCAGGGGGATAACCCGGTGAAAGCCGGACTAATACCCCATAATCCCCGTTGACGGCATCCGATTCGGGGCAAAGTTTTTTTTCGGCAGCGGATGGGGATGCGTCCGATTAGTTAGTTGGTGAGGTAACGGCTCACCAAGGCTTTGATCGGTAGGGGTTCTGAGAGGAAGGCCCCCCACATTGGGACTGAGACACGGCCCAAACTCCTACGGGAGGCAGCAGTGAGGAATATTGGTCAATGGGCGGAAGCCTGAACCAGCCAAGTAGCGTGGAGGATGACTGCCCTATGGGTTGTAAACTCCTTTTATGCGGGGATAAAATGTTTCACGTGTGAGATATTGCAGGTACCGCATGAATAAGGACCGGCTAATTC
>GV2UCFN02IUO5I
GGTGAGTAACGCGTATCCAACCTTCCCGCTGCAGGGGGATAACCCGGTGAAAGCCGGACTAATACCCCATAATCCCCGTTGACGGCATCCGATTCGGGGCAAAGTTTTTTTTCGGCAGCGGATGGGGATGCGTCCGATTAGTTAGTTGGTGAGGTAACGGCTCACCAAGGCTTTGATCGGTAGGGGTTCTGAGAGGAAGGCCCCCCACATTGGGACTGAGACACGGCCCAAACTCCTACGGGAGGCAGCAGTGAGGAATATTGGTCAATGGGCGGAAGCCTGAACCAGCCAAGTAGCGTGGAGGATGACTGCCCTATGGGTTGTAAACTCCTTTTATGCGGGGATAAAATGTTTCACGTGTGAGATATTGCAGGTACCGCATGAATAAGGACCGGCTAATTC
>GV2UCFN02H2F88
GGTGAGTAACGCGTATCCAACCTTCCCGCTGCAGGGGGATAACCCGGTGAAAGCCGGACTAATACCCCATAATCCCCGTTGACGGCATCCGATTCGGGGCAAAGTTTTTTTTCGGCAGCGGATGGGGATGCGTCCGATTAGTTAGTTGGTGAGGTAACGGCTCACCAAGGCTTTGATCGGTAGGGGTTCTGAGAGGAAGGCCCCCCACATTGGGACTGAGACACGGCCCAAACTCCTACGGGAGGCAGCAGTGAGGAATATTGGTCAATGGGCGGAAGCCTGAACCAGCCAAGTAGCGTGGAGGATGACTGCCCTATGGGTTGTAAACTCCTTTTATGCGGGGATAAAATGTTTCACGTGTGAGATATTGCAGGTACCGCATGAATAAGGACCGGCTAATTC
>GV2UCFN02G99KZ
GGTGAGTAACGCGTATCCAACCTTCCCGCTGCAGGGGGATAACCCGGTGAAAGCCGGACTAATACCCCATAATCCCCGTTGACGGCATCCGATTCGGGGCAAAGTTTTTTTTCGGCAGCGGATGGGGATGCGTCCGATTAGTTAGTTGGTGAGGTAACGGCTCACCAAGGCTTTGATCGGTAGGGGTTCTGAGAGGAAGGCCCCCCACATTGGGACTGAGACACGGCCCAAACTCCTACGGGAGGCAGCAGTGAGGAATATTGGTCAATGGGCGGAAGCCTGAACCAGCCAAGTAGCGTGGAGGATGACTGCCCTATGGGTTGTAAACTCCTTTTATGCGGGGATAAAATGTTTCACGTGTGAGATATTGCAGGTACCGCATGAATAAGGACCGGCTAATTC
>GV2UCFN02JSGON
GGTGAGTAACGCGTATCCAACCTTCCCGCTGCAGGGGGATAACCCGGTGAAAGCCGGACTAATACCCCATAATCCCCGTTGACGGCATCCGATTCGGGGCAAAGTTTTTTTTCGGCAGCGGATGGGGATGCGTCCGATTAGTTAGTTGGTGAGGTAACGGCTCACCAAGGCTTTGATCGGTAGGGGTTCTGAGAGGAAGGCCCCCCACATTGGGACTGAGACACGGCCCAAACTCCTACGGGAGGCAGCAGTGAGGAATATTGGTCAATGGGCGGAAGCCTGAACCAGCCAAGTAGCGTGGAGGATGACTGCCCTATGGGTTGTAAACTCCTTTTATGCGGGGATAAAATGTTTCACGTGTGAGATATTGCAGGTACCGCATGAATAAGGACCGGCTAATTC
>GV2UCFN02GLI69
GGTGAGTAACGCGTATCCAACCTTCCCGCTGCAGGGGGATAACCCGGTGAAAGCCGGACTAATACCCCATAATCCCCGTTGACGGCATCCGATTCGGGGCAAAGTTTTTTTTCGGCAGCGGATGGGGATGCGTCCGATTAGTTAGTTGGTGAGGTAACGGCTCACCAAGGCTTTGATCGGTAGGGGTTCTGAGAGGAAGGCCCCCCACATTGGGACTGAGACACGGCCCAAACTCCTACGGGAGGCAGCAGTGAGGAATATTGGTCAATGGGCGGAAGCCTGAACCAGCCAAGTAGCGTGGAGGATGACTGCCCTATGGGTTGTAAACTCCTTTTATGCGGGGATAAAATGTTTCACGTGTGAGATATTGCAGGTACCGCATGAATAAGGACCGGCTAATTC
>GV2UCFN02JKJQJ
GGTGAGTAACGCGTATCCAACCTTCCCGCTGCAGGGGGATAACCCGGTGAAAGCCGGACTAATACCCCATAATCCCCGTTGACGGCATCCGATTCGGGGCAAAGTTTTTTTTCGGCAGCGGATGGGGATGCGTCCGATTAGTTAGTTGGTGAGGTAACGGCTCACCAAGGCTTTGATCGGTAGGGGTTCTGAGAGGAAGGCCCCCCACATTGGGACTGAGACACGGCCCAAACTCCTACGGGAGGCAGCAGTGAGGAATATTGGTCAATGGGCGGAAGCCTGAACCAGCCAAGTAGCGTGGAGGATGACTGCCCTATGGGTTGTAAACTCCTTTTATGCGGGGATAAAATGTTTCACGTGTGAGATATTGCAGGTACCGCATGAATAAGGACCGGCTAATTC
>GV2UCFN02JTPRY
GGTGAGTAACGCGTATCCAACCTTCCCGCTGCAGGGGGATAACCCGGTGAAAGCCGGACTAATACCCCATAATCCCCGTTGACGGCATCCGATTCGGGGCAAAGTTTTTTTTCGGCAGCGGATGGGGATGCGTCCGATTAGTTAGTTGGTGAGGTAACGGCTCACCAAGGCTTTGATCGGTAGGGGTTCTGAGAGGAAGGCCCCCCACATTGGGACTGAGACACGGCCCAAACTCCTACGGGAGGCAGCAGTGAGGAATATTGGTCAATGGGCGGAAGCCTGAACCAGCCAAGTAGCGTGGAGGATGACTGCCCTATGGGTTGTAAACTCCTTTTATGCGGGGATAAAATGTTTCACGTGTGAGATATTGCAGGTACCGCATGAATAAGGACCGGCTAATTC
>GV2UCFN02J3E8Y
GGTGAGTAACGCGTATCCAACCTTCCCGCTGCAGGGGGATAACCCGGTGAAAGCCGGACTAATACCCCATAATCCCCGTTGACGGCATCCGATTCGGGGCAAAGTTTTTTTTCGGCAGCGGATGGGGATGCGTCCGATTAGTTAGTTGGTGAGGTAACGGCTCACCAAGGCTTTGATCGGTAGGGGTTCTGAGAGGAAGGCCCCCCACATTGGGACTGAGACACGGCCCAAACTCCTACGGGAGGCAGCAGTGAGGAATATTGGTCAATGGGCGGAAGCCTGAACCAGCCAAGTAGCGTGGAGGATGACTGCCCTATGGGTTGTAAACTCCTTTTATGCGGGGATAAAATGTTTCACGTGTGAGATATTGCAGGTACCGCATGAATAAGGACCGGCTAATTC
>GV2UCFN02I1LWS
GGTGAGTAACGCGTATCCAACCTTCCCGCTGCAGGGGGATAACCCGGTGAAAGCCGGACTAATACCCCATAATCCCCGTTGACGGCATCCGATTCGGGGCAAAGTTTTTTTTCGGCAGCGGATGGGGATGCGTCCGATTAGTTAGTTGGTGAGGTAACGGCTCACCAAGGCTTTGATCGGTAGGGGTTCTGAGAGGAAGGCCCCCCACATTGGGACTGAGACACGGCCCAAACTCCTACGGGAGGCAGCAGTGAGGAATATTGGTCAATGGGCGGAAGCCTGAACCAGCCAAGTAGCGTGGAGGATGACTGCCCTATGGGTTGTAAACTCCTTTTATGCGGGGATAAAATGTTTCACGTGTGAGATATTGCAGGTACCGCATGAATAAGGACCGGCTAATTC
>GV2UCFN02H3BK6
GGTGAGTAACGCGTATCCAACCTTCCCGCTGCAGGGGGATAACCCGGTGAAAGCCGGACTAATACCCCATAATCCCCGTTGACGGCATCCGATTCGGGGCAAAGTTTTTTTTCGGCAGCGGATGGGGATGCGTCCGATTAGTTAGTTGGTGAGGTAACGGCTCACCAAGGCTTTGATCGGTAGGGGTTCTGAGAGGAAGGCCCCCCACATTGGGACTGAGACACGGCCCAAACTCCTACGGGAGGCAGCAGTGAGGAATATTGGTCAATGGGCGGAAGCCTGAACCAGCCAAGTAGCGTGGAGGATGACTGCCCTATGGGTTGTAAACTCCTTTTATGCGGGGATAAAATGTTTCACGTGTGAGATATTGCAGGTACCGCATGAATAAGGACCGGCTAATTC
>GV2UCFN02JRR46
GGTGAGTAACGCGTATCCAACCTTCCCGCTGCAGGGGGATAACCCGGTGAAAGCCGGACTAATACCCCATAATCCCCGTTGACGGCATCCGATTCGGGGCAAAGTTTTTTTTCGGCAGCGGATGGGGATGCGTCCGATTAGTTAGTTGGTGAGGTAACGGCTCACCAAGGCTTTGATCGGTAGGGGTTCTGAGAGGAAGGCCCCCCACATTGGGACTGAGACACGGCCCAAACTCCTACGGGAGGCAGCAGTGAGGAATATTGGTCAATGGGCGGAAGCCTGAACCAGCCAAGTAGCGTGGAGGATGACTGCCCTATGGGTTGTAAACTCCTTTTATGCGGGGATAAAATGTTTCACGTGTGAGATATTGCAGGTACCGCATGAATAAGGACCGGCTAATTC
>GV2UCFN02JJ1FA
GGTGAGTAACGCGTATCCAACCTTCCCGCTGCAGGGGGATAACCCGGTGAAAGCCGGACTAATACCCCATAATCCCCGTTGACGGCATCCGATTCGGGGCAAAGTTTTTTTTCGGCAGCGGATGGGGATGCGTCCGATTAGTTAGTTGGTGAGGTAACGGCTCACCAAGGCTTTGATCGGTAGGGGTTCTGAGAGGAAGGCCCCCCACATTGGGACTGAGACACGGCCCAAACTCCTACGGGAGGCAGCAGTGAGGAATATTGGTCAATGGGCGGAAGCCTGAACCAGCCAAGTAGCGTGGAGGATGACTGCCCTATGGGTTGTAAACTCCTTTTATGCGGGGATAAAATGTTTCACGTGTGAGATATTGCAGGTACCGCATGAATAAGGACCGGCTAATTC
>GV2UCFN02IP7QN
GGTGAGTAACGCGTATCCAACCTTCCCGCTGCAGGGGGATAACCCGGTGAAAGCCGGACTAATACCCCATAATCCCCGTTGACGGCATCCGATTCGGGGCAAAGTTTTTTTTCGGCAGCGGATGGGGATGCGTCCGATTAGTTAGTTGGTGAGGTAACGGCTCACCAAGGCTTTGATCGGTAGGGGTTCTGAGAGGAAGGCCCCCCACATTGGGACTGAGACACGGCCCAAACTCCTACGGGAGGCAGCAGTGAGGAATATTGGTCAATGGGCGGAAGCCTGAACCAGCCAAGTAGCGTGGAGGATGACTGCCCTATGGGTTGTAAACTCCTTTTATGCGGGGATAAAATGTTTCACGTGTGAGATATTGCAGGTACCGCATGAATAAGGACCGGCTAATTC
>GV2UCFN02F5DDN
GGTGAGTAACGCGTATCCAACCTTCCCGCTGCAGGGGGATAACCCGGTGAAAGCCGGACTAATACCCCATAATCCCCGTTGACGGCATCCGATTCGGGGCAAAGTTTTTTTTCGGCAGCGGATGGGGATGCGTCCGATTAGTTAGTTGGTGAGGTAACGGCTCACCAAGGCTTTGATCGGTAGGGGTTCTGAGAGGAAGGCCCCCCACATTGGGACTGAGACACGGCCCAAACTCCTACGGGAGGCAGCAGTGAGGAATATTGGTCAATGGGCGGAAGCCTGAACCAGCCAAGTAGCGTGGAGGATGACTGCCCTATGGGTTGTAAACTCCTTTTATGCGGGGATAAAATGTTTCACGTGTGAGATATTGCAGGTACCGCATGAATAAGGACCGGCTAATTC
>GV2UCFN02FTQON
GGTGAGTAACGCGTATCCAACCTTCCCGCTGCAGGGGGATAACCCGGTGAAAGCCGGACTAATACCCCATAATCCCCGTTGACGGCATCCGATTCGGGGCAAAGTTTTTTTTCGGCAGCGGATGGGGATGCGTCCGATTAGTTAGTTGGTGAGGTAACGGCTCACCAAGGCTTTGATCGGTAGGGGTTCTGAGAGGAAGGCCCCCCACATTGGGACTGAGACACGGCCCAAACTCCTACGGGAGGCAGCAGTGAGGAATATTGGTCAATGGGCGGAAGCCTGAACCAGCCAAGTAGCGTGGAGGATGACTGCCCTATGGGTTGTAAACTCCTTTTATGCGGGGATAAAATGTTTCACGTGTGAGATATTGCAGGTACCGCATGAATAAGGACCGGCTAATTC
>GV2UCFN02GHVTX
GGTGAGTAACGCGTATCCAACCTTCCCGCTGCAGGGGGATAACCCGGTGAAAGCCGGACTAATACCCCATAATCCCCGTTGACGGCATCCGATTCGGGGCAAAGTTTTTTTTCGGCAGCGGATGGGGATGCGTCCGATTAGTTAGTTGGTGAGGTAACGGCTCACCAAGGCTTTGATCGGTAGGGGTTCTGAGAGGAAGGCCCCCCACATTGGGACTGAGACACGGCCCAAACTCCTACGGGAGGCAGCAGTGAGGAATATTGGTCAATGGGCGGAAGCCTGAACCAGCCAAGTAGCGTGGAGGATGACTGCCCTATGGGTTGTAAACTCCTTTTATGCGGGGATAAAATGTTTCACGTGTGAGATATTGCAGGTACCGCATGAATAAGGACCGGCTAATTC
>GV2UCFN02FMIZV
GGTGAGTAACGCGTATCCAACCTTCCCGCTGCAGGGGGATAACCCGGTGAAAGCCGGACTAATACCCCATAATCCCCGTTGACGGCATCCGATTCGGGGCAAAGTTTTTTTTCGGCAGCGGATGGGGATGCGTCCGATTAGTTAGTTGGTGAGGTAACGGCTCACCAAGGCTTTGATCGGTAGGGGTTCTGAGAGGAAGGCCCCCCACATTGGGACTGAGACACGGCCCAAACTCCTACGGGAGGCAGCAGTGAGGAATATTGGTCAATGGGCGGAAGCCTGAACCAGCCAAGTAGCGTGGAGGATGACTGCCCTATGGGTTGTAAACTCCTTTTATGCGGGGATAAAATGTTTCACGTGTGAGATATTGCAGGTACCGCATGAATAAGGACCGGCTAATTC
>GV2UCFN02FPV0I
GGTGAGTAACGCGTATCCAACCTTCCCGCTGCAGGGGGATAACCCGGTGAAAGCCGGACTAATACCCCATAATCCCCGTTGACGGCATCCGATTCGGGGCAAAGTTTTTTTTCGGCAGCGGATGGGGATGCGTCCGATTAGTTAGTTGGTGAGGTAACGGCTCACCAAGGCTTTGATCGGTAGGGGTTCTGAGAGGAAGGCCCCCCACATTGGGACTGAGACACGGCCCAAACTCCTACGGGAGGCAGCAGTGAGGAATATTGGTCAATGGGCGGAAGCCTGAACCAGCCAAGTAGCGTGGAGGATGACTGCCCTATGGGTTGTAAACTCCTTTTATGCGGGGATAAAATGTTTCACGTGTGAGATATTGCAGGTACCGCATGAATAAGGACCGGCTAATTC
>GV2UCFN02JL20P
GGTGAGTAACGCGTATCCAACCTTCCCGCTGCAGGGGGATAACCCGGTGAAAGCCGGACTAATACCCCATAATCCCCGTTGACGGCATCCGATTCGGGGCAAAGTTTTTTTTCGGCAGCGGATGGGGATGCGTCCGATTAGTTAGTTGGTGAGGTAACGGCTCACCAAGGCTTTGATCGGTAGGGGTTCTGAGAGGAAGGCCCCCCACATTGGGACTGAGACACGGCCCAAACTCCTACGGGAGGCAGCAGTGAGGAATATTGGTCAATGGGCGGAAGCCTGAACCAGCCAAGTAGCGTGGAGGATGACTGCCCTATGGGTTGTAAACTCCTTTTATGCGGGGATAAAATGTTTCACGTGTGAGATATTGCAGGTACCGCATGAATAAGGACCGGCTAATTC
>GV2UCFN02GPX7S
GGTGAGTAACGCGTATCCAACCTTCCCGCTGCAGGGGGATAACCCGGTGAAAGCCGGACTAATACCCCATAATCCCCGTTGACGGCATCCGATTCGGGGCAAAGTTTTTTTTCGGCAGCGGATGGGGATGCGTCCGATTAGTTAGTTGGTGAGGTAACGGCTCACCAAGGCTTTGATCGGTAGGGGTTCTGAGAGGAAGGCCCCCCACATTGGGACTGAGACACGGCCCAAACTCCTACGGGAGGCAGCAGTGAGGAATATTGGTCAATGGGCGGAAGCCTGAACCAGCCAAGTAGCGTGGAGGATGACTGCCCTATGGGTTGTAAACTCCTTTTATGCGGGGATAAAATGTTTCACGTGTGAGATATTGCAGGTACCGCATGAATAAGGACCGGCTAATTC
>GV2UCFN02IC5SN
GGTGAGTAACGCGTATCCAACCTTCCCGCTGCAGGGGGATAACCCGGTGAAAGCCGGACTAATACCCCATAATCCCCGTTGACGGCATCCGATTCGGGGCAAAGTTTTTTTTCGGCAGCGGATGGGGATGCGTCCGATTAGTTAGTTGGTGAGGTAACGGCTCACCAAGGCTTTGATCGGTAGGGGTTCTGAGAGGAAGGCCCCCCACATTGGGACTGAGACACGGCCCAAACTCCTACGGGAGGCAGCAGTGAGGAATATTGGTCAATGGGCGGAAGCCTGAACCAGCCAAGTAGCGTGGAGGATGACTGCCCTATGGGTTGTAAACTCCTTTTATGCGGGGATAAAATGTTTCACGTGTGAGATATTGCAGGTACCGCATGAATAAGGACCGGCTAATTC
>GV2UCFN02IKB0C
GGTGAGTAACGCGTATCCAACCTTCCCGCTGCAGGGGGATAACCCGGTGAAAGCCGGACTAATACCCCATAATCCCCGTTGACGGCATCCGATTCGGGGCAAAGTTTTTTTTCGGCAGCGGATGGGGATGCGTCCGATTAGTTAGTTGGTGAGGTAACGGCTCACCAAGGCTTTGATCGGTAGGGGTTCTGAGAGGAAGGCCCCCCACATTGGGACTGAGACACGGCCCAAACTCCTACGGGAGGCAGCAGTGAGGAATATTGGTCAATGGGCGGAAGCCTGAACCAGCCAAGTAGCGTGGAGGATGACTGCCCTATGGGTTGTAAACTCCTTTTATGCGGGGATAAAATGTTTCACGTGTGAGATATTGCAGGTACCGCATGAATAAGGACCGGCTAATTC
>GV2UCFN02G39VY
GGTGAGTAACGCGTATCCAACCTTCCCGCTGCAGGGGGATAACCCGGTGAAAGCCGGACTAATACCCCATAATCCCCGTTGACGGCATCCGATTCGGGGCAAAGTTTTTTTTCGGCAGCGGATGGGGATGCGTCCGATTAGTTAGTTGGTGAGGTAACGGCTCACCAAGGCTTTGATCGGTAGGGGTTCTGAGAGGAAGGCCCCCCACATTGGGACTGAGACACGGCCCAAACTCCTACGGGAGGCAGCAGTGAGGAATATTGGTCAATGGGCGGAAGCCTGAACCAGCCAAGTAGCGTGGAGGATGACTGCCCTATGGGTTGTAAACTCCTTTTATGCGGGGATAAAATGTTTCACGTGTGAGATATTGCAGGTACCGCATGAATAAGGACCGGCTAATTC
>GV2UCFN02JUHU2
GGTGAGTAACGCGTATCCAACCTTCCCGCTGCAGGGGGATAACCCGGTGAAAGCCGGACTAATACCCCATAATCCCCGTTGACGGCATCCGATTCGGGGCAAAGTTTTTTTTCGGCAGCGGATGGGGATGCGTCCGATTAGTTAGTTGGTGAGGTAACGGCTCACCAAGGCTTTGATCGGTAGGGGTTCTGAGAGGAAGGCCCCCCACATTGGGACTGAGACACGGCCCAAACTCCTACGGGAGGCAGCAGTGAGGAATATTGGTCAATGGGCGGAAGCCTGAACCAGCCAAGTAGCGTGGAGGATGACTGCCCTATGGGTTGTAAACTCCTTTTATGCGGGGATAAAATGTTTCACGTGTGAGATATTGCAGGTACCGCATGAATAAGGACCGGCTAATTC
>GV2UCFN02H751W
GGTGAGTAACGCGTATCCAACCTTCCCGCTGCAGGGGGATAACCCGGTGAAAGCCGGACTAATACCCCATAATCCCCGTTGACGGCATCCGATTCGGGGCAAAGTTTTTTTTCGGCAGCGGATGGGGATGCGTCCGATTAGTTAGTTGGTGAGGTAACGGCTCACCAAGGCTTTGATCGGTAGGGGTTCTGAGAGGAAGGCCCCCCACATTGGGACTGAGACACGGCCCAAACTCCTACGGGAGGCAGCAGTGAGGAATATTGGTCAATGGGCGGAAGCCTGAACCAGCCAAGTAGCGTGGAGGATGACTGCCCTATGGGTTGTAAACTCCTTTTATGCGGGGATAAAATGTTTCACGTGTGAGATATTGCAGGTACCGCATGAATAAGGACCGGCTAATTC
>GV2UCFN02FJ475
GGTGAGTAACGCGTATCCAACCTTCCCGCTGCAGGGGGATAACCCGGTGAAAGCCGGACTAATACCCCATAATCCCCGTTGACGGCATCCGATTCGGGGCAAAGTTTTTTTTCGGCAGCGGATGGGGATGCGTCCGATTAGTTAGTTGGTGAGGTAACGGCTCACCAAGGCTTTGATCGGTAGGGGTTCTGAGAGGAAGGCCCCCCACATTGGGACTGAGACACGGCCCAAACTCCTACGGGAGGCAGCAGTGAGGAATATTGGTCAATGGGCGGAAGCCTGAACCAGCCAAGTAGCGTGGAGGATGACTGCCCTATGGGTTGTAAACTCCTTTTATGCGGGGATAAAATGTTTCACGTGTGAGATATTGCAGGTACCGCATGAATAAGGACCGGCTAATTC
>GV2UCFN02IMILN
GGTGAGTAACGCGTATCCAACCTTCCCGCTGCAGGGGGATAACCCGGTGAAAGCCGGACTAATACCCCATAATCCCCGTTGACGGCATCCGATTCGGGGCAAAGTTTTTTTTCGGCAGCGGATGGGGATGCGTCCGATTAGTTAGTTGGTGAGGTAACGGCTCACCAAGGCTTTGATCGGTAGGGGTTCTGAGAGGAAGGCCCCCCACATTGGGACTGAGACACGGCCCAAACTCCTACGGGAGGCAGCAGTGAGGAATATTGGTCAATGGGCGGAAGCCTGAACCAGCCAAGTAGCGTGGAGGATGACTGCCCTATGGGTTGTAAACTCCTTTTATGCGGGGATAAAATGTTTCACGTGTGAGATATTGCAGGTACCGCATGAATAAGGACCGGCTAATTC
>GV2UCFN02GRTA7
GGTGAGTAACGCGTATCCAACCTTCCCGCTGCAGGGGGATAACCCGGTGAAAGCCGGACTAATACCCCATAATCCCCGTTGACGGCATCCGATTCGGGGCAAAGTTTTTTTTCGGCAGCGGATGGGGATGCGTCCGATTAGTTAGTTGGTGAGGTAACGGCTCACCAAGGCTTTGATCGGTAGGGGTTCTGAGAGGAAGGCCCCCCACATTGGGACTGAGACACGGCCCAAACTCCTACGGGAGGCAGCAGTGAGGAATATTGGTCAATGGGCGGAAGCCTGAACCAGCCAAGTAGCGTGGAGGATGACTGCCCTATGGGTTGTAAACTCCTTTTATGCGGGGATAAAATGTTTCACGTGTGAGATATTGCAGGTACCGCATGAATAAGGACCGGCTAATTC
>GV2UCFN02H29F3
GGTGAGTAACGCGTATCCAACCTTCCCGCTGCAGGGGGATAACCCGGTGAAAGCCGGACTAATACCCCATAATCCCCGTTGACGGCATCCGATTCGGGGCAAAGTTTTTTTTCGGCAGCGGATGGGGATGCGTCCGATTAGTTAGTTGGTGAGGTAACGGCTCACCAAGGCTTTGATCGGTAGGGGTTCTGAGAGGAAGGCCCCCCACATTGGGACTGAGACACGGCCCAAACTCCTACGGGAGGCAGCAGTGAGGAATATTGGTCAATGGGCGGAAGCCTGAACCAGCCAAGTAGCGTGGAGGATGACTGCCCTATGGGTTGTAAACTCCTTTTATGCGGGGATAAAATGTTTCACGTGTGAGATATTGCAGGTACCGCATGAATAAGGACCGGCTAATTC
>GV2UCFN02II3NI
GGTGAGTAACGCGTATCCAACCTTCCCGCTGCAGGGGGATAACCCGGTGAAAGCCGGACTAATACCCCATAATCCCCGTTGACGGCATCCGATTCGGGGCAAAGTTTTTTTTCGGCAGCGGATGGGGATGCGTCCGATTAGTTAGTTGGTGAGGTAACGGCTCACCAAGGCTTTGATCGGTAGGGGTTCTGAGAGGAAGGCCCCCCACATTGGGACTGAGACACGGCCCAAACTCCTACGGGAGGCAGCAGTGAGGAATATTGGTCAATGGGCGGAAGCCTGAACCAGCCAAGTAGCGTGGAGGATGACTGCCCTATGGGTTGTAAACTCCTTTTATGCGGGGATAAAATGTTTCACGTGTGAGATATTGCAGGTACCGCATGAATAAGGACCGGCTAATTC
