# Supplementary material for: Investigation of the Effect of Type 2 Diabetes Mellitus on Subgingival Plaque Microbiota by High-Throughput 16S rDNA Pyrosequencing
Source: PLoS One. 2013 Apr 22;8(4):e61516. doi: 10.1371/journal.pone.0061516 (PMC3632544; doi:10.1371/journal.pone.0061516)
Supplement: File S1 — FASTA-format sequences for all the OTUs. Sequences for each OTU are provided in a FASTA-format file. (ZIP) [file pone.0061516.s004.zip › OTU.allseq/Otu0016.fasta]

>GV2UCFN02JN1GG
GGTGAGTAACACGTGAGTAACCTGCCCTCATCTCTGGGATAACAGTCGGAAACGGTTGCTAATACTGGATATGAGCTTGCAAGGCATCTTGTGGGTTGGAAAGATATTTTTGGTTGGGGATGGACTCGCGGCCTATCAGCTTGTTGGTGAGGTAGTGGCTCACCAAGGCTTCGACGGGTAGCCGGCCTGAGAGGGTGGACGGCCACATTGGGACTGAGATACGGCCCAAACTCCTACGGGAGGCAGCAGTGGGGAATATTGCACAATGGACGGAAGTCTGATGCAGCAACGCCGCGTGCGGGATGACGGCCTTCGGGTTGTAAACCGCTTTCAATTGTGACGAAGCTTTTTGTGACGGTAGCAGTAGAAGAAGCACCGGCTAACTA
>GV2UCFN02GSJJJ
GGTGAGTAACACGTGAGTAACCTGCCCTCATCTCTGGGATAACAGTCGGAAACGGTTGCTAATACTGGATATGAGCTTGCAAGGCATCTTGTGGGTTGGAAAGATATTTTTGGTTGGGGATGGACTCGCGGCCTATCAGCTTGTTGGTGAGGTAGTGGCTCACCAAGGCTTCGACGGGTAGCCGGCCTGAGAGGGTGAACGGCCACAAGGGGACTGAGATACGGCCCAAACTCCTACGGGAGGCAGCAGTGGGGAATATTGCACAATGGACGGAAGTCTGATGCAGCAACGCCGCGTGCGGGATGACGGCCTTCGGGTTGTAAACCGCTTTCAATTGTGACGAAGCTTTTTGTGACGGTAGCAGTAGAAGAAGCACCGGCTAACTA
>GV2UCFN02I7QS7
GGTGAGTAACACGTGAGTAACCTGCCCTCATCTCTGGGATAACAGTCGGAAACGGTTGCTAATACTGGATATGAGCTTGCAAGGCATCTTGTGGGTTGGAAAGATATTTTTGGTTGGGGATGGACTCGCGGCCTATCAGCTTGTTGGTGAGGTAGTGGCTCACCAAGGCTTCGACGGGTAGCCGGCCTGAGAGGGTGAACGGCCACAAGGGGACTGAGATACGGCCCAAACTCCTACGGGAGGCAGCAGTGGGGAATATTGCACAATGGACGGAAGTCTGATGCAGCAACGCCGCGTGCGGGATGACGGCCTTCGGGTTGTAAACCGCTTTCAATTGTGACGAAGCTTTTTGTGACGGTAGCAGTAGAAGAAGCACCGGCTAACTA
>GV2UCFN02I7R11
GGTGAGTAACACGTGAGTAACCTGCCCTCATCTCTGGGATAACAGTCGGAAACGGTTGCTAATACTGGATATGAGCTTGCAAGGCATCTTGTGGGTTGGAAAGATATTTTTGGTTGGGGATGGACTCGCGGCCTATCAGCTTGTTGGTGAGGTAGTGGCTCACCAAGGCTTCGACGGGTAGCCGGCCTGAGAGGGTGAACGGCCACAAGGGGACTGAGATACGGCCCAAACTCCTACGGGAGGCAGCAGTGGGGAATATTGCACAATGGACGGAAGTCTGATGCAGCAACGCCGCGTGCGGGATGACGGCCTTCGGGTTGTAAACCGCTTTCAATTGTGACGAAGCTTTTTGTGACGGTAGCAGTAGAAGAAGCACCGGCTAACTA
>GV2UCFN02ITPJ2
GGTGAGTAACACGTGAGTAACCTGCCCTCATCTCTGGGATAACAGTCGGAAACGGTTGCTAATACTGGATATGAGCTTGCAAGGCATCTTGTGGGTTGGAAAGATATTTTTGGTTGGGGATGGACTCGCGGCCTATCAGCTTGTTGGTGAGGTAGTGGCTCACCAAGGCTTCGACGGGTAGCCGGCCTGAGAGGGTGAACGGCCACAAGGGGACTGAGATACGGCCCAAACTCCTACGGGAGGCAGCAGTGGGGAATATTGCACAATGGACGGAAGTCTGATGCAGCAACGCCGCGTGCGGGATGACGGCCTTCGGGTTGTAAACCGCTTTCAATTGTGACGAAGCTTTTTGTGACGGTAGCAGTAGAAGAAGCACCGGCTAACTA
>GV2UCFN02HEHQ9
GGTGAGTAACACGTGAGTAACCTGCCCTCATCTCTGGGATAACAGTCGGAAACGGTTGCTAATACTGGATATGAGCTTGCAAGGCATCTTGTGGGTTGGAAAGATATTTTTGGTTGGGGATGGACTCGCGGCCTATCAGCTTGTTGGTGAGGTAGTGGCTCACCAAGGCTTCGACGGGTAGCCGGCCTGAGAGGGTGAACGGCCACAAGGGGACTGAGATACGGCCCAAACTCCTACGGGAGGCAGCAGTGGGGAATATTGCACAATGGACGGAAGTCTGATGCAGCAACGCCGCGTGCGGGATGACGGCCTTCGGGTTGTAAACCGCTTTCAATTGTGACGAAGCTTTTTGTGACGGTAGCAGTAGAAGAAGCACCGGCTAACTA
>GV2UCFN02GX6CA
GGTGAGTAACACGTGAGTAACCTGCCCTCATCTCTGGGATAACAGTCGGAAACGGTTGCTAATACTGGATATGAGCTTGCAAGGCATCTTGTGGGTTGGAAAGATATTTTTGGTTGGGGATGGACTCGCGGCCTATCAGCTTGTTGGTGAGGTAGTGGCTCACCAAGGCTTCGACGGGTAGCCGGCCTGAGAGGGTGAACGGCCACAAGGGGACTGAGATACGGCCCAAACTCCTACGGGAGGCAGCAGTGGGGAATATTGCACAATGGACGGAAGTCTGATGCAGCAACGCCGCGTGCGGGATGACGGCCTTCGGGTTGTAAACCGCTTTCAATTGTGACGAAGCTTTTTGTGACGGTAGCAGTAGAAGAAGCACCGGCTAACTA
>G35JFLI02H7DS0
GGTGAGTAACACGTGAGTAACCTGCCCTCATCTCTGGGATAACAGTCGGAAACGGTTGCTAATACTGGATATGAGCTTGCAAGGCATCTTGTGGGTTGGAAAGATTTTTTTGGTTTGGGGATGGACTCGCGGCCTATCAGCTTGTTGGTGAGGTAGTGGCTCACCAAGGCTTCGACGGGTAGCCGGCCTGAGAGGGCGACCGGCCACATTGGGACTGAGATACGGCCCAAACTCCTACGGGAGGCAGCAGTGGGGAATATTGCACAATGGACGGAAGTCTGATGCAGCAACGCCGCGTGCGGGATGACGGCCTTCGGGTTGTAAACCGCTTTCAATTGTGACGAAGCTTTTTTGTTGACGGTAGCAGTAGAAGAAGCACCGGCTAACTA
>GV2UCFN02F23A2
GGTGAGTAACACGTGAGTAACCTGCCCTCATCTCTGGGATAACAGCCGGAAACGGTTGCTAATACTGGATATGAGCCTGCGAGGCATCTTGTGGGTTGGAAAGATTTTTTGGTTGGGGATGGACTCGCGGCCTATCAGCTTGTTGGTGAGGTAGTGGCTCACCAAGGCTTCGACGGGTAGCCGGCCTGAGAGGGCGACCGGCCACATTGGGACTGAGATACGGCCCAGACTCCTACGGGAGGCAGCAGTGGGGAATATTGCACAATGGACGGAAGTCTGATGCAGCAACGCCGCGTGCGGGATGACGGCCTTCGGGTTGTAAACCGCTTTCAATTGTGACGAAGCTTTTTGTGACGGTAGCAGTAGAAGAAGCACCGGCTAACTA
>GV2UCFN02HN27V
GGTGAGTAACACGTGGGTGATCTGCCCTCATCTCTGGGATAACAGTCGGAAACGGTTGCTAATACTGGATATGAGCTTGCAAGGCATCTTGTGGGTTGGAAAGATATTTTTTGGTTGGGGATGGACTCGCGGCCTATCAGCTTGTTGGTGAGGTAGTGGCTCACCAAGGCTTCGACGGGTAGCCGGCCTGAGAGGGCGACCGGCCACATTGGGACTGAGATACGGCCCAAACTCCTACGGGAGGCAGCAGTGGGGAATATTGCACAATGGACGGAAGTCTGATGCAGCAACGCCGCGTGCGGGATGACGGCCTTCGGGTTGTAAACCGCTTTCAATTGTGACGAAGCTTTTTGTGACGGTAGCAGTAGAAGAAGCACCGGCTAACTA
>GV2UCFN02GR146
GGTGAGTAACACGTGGGTGATCTGCCCTCATCTCTGGGATAACAGTCGGAAACGGTTGCTAATACTGGATATGAGCTTGCAAGGCATCTTGTGGGTTGGAAAGATATTTTTTGGTTGGGGATGGACTCGCGGCCTATCAGCTTGTTGGTGAGGTAGTGGCTCACCAAGGCTTCGACGGGTAGCCGGCCTGAGAGGGCGACCGGCCACATTGGGACTGAGATACGGCCCAAACTCCTACGGGAGGCAGCAGTGGGGAATATTGCACAATGGACGGAAGTCTGATGCAGCAACGCCGCGTGCGGGATGACGGCCTTCGGGTTGTAAACCGCTTTCAATTGTGACGAAGCTTTTTGTGACGGTAGCAGTAGAAGAAGCACCGGCTAACTA
>GV2UCFN02H3133
GGTGAGTAACACGTGAGTAACCTGCCCTCAGCTCTGGGATAACAGTCGGAAACGGTTGCTAATACTGGATATGAGCTTGCAAGGCATCTTGTGGGTTGGAAAGATATTTTTGGTTGGGGATGGACTCGCGGCCTATCAGCTTGTTGGTGAGGTAGTGGCTCACCAAGGCTTCGACGGGTAGCCGGCCTGAGAGGGCGACCGGCCACATTGGGACTGAGATACGGCCCAAACTCCTACGGGAGGCAGCAGTGGGGAATATTGCACAATGGACGGAAGTCTGATGCAGCAACGCCGCGTGCGGGATGACGGCCTTCGGGTTGTAAACCGCTTTCAATTGTGACGAAGCATTTTTGTGTGACGGTAGCAGTAGAAGAAGCACCGGCTAACTA
>GV2UCFN02HVXXG
GGTGAGTAACACGTGAGTAACCTGCCCTCAGCTCTGGGATAACAGTCGGAAACGGTTGCTAATACTGGATATGAGCTTGCAAGGCATCTTGTGGGTTGGAAAGATATTTTTTGGTTGGGGATGGACTCGCGGCCTATCAGCTTGTTGGTGAGGTAGTGGCTCACCAAGGCTTCGACGGGTAGCCGGCCTGAGAGGGCGACCGGCCACATTGGGACTGAGATACGGCCCAAACTCCTACGGGAGGCAGCAGTGGGGAATATTGCACAATGGACGGAAGTCTGATGCAGCAACGCCGCGTGCGGGATGACGGCCTTCGGGTTGTAAACCGCTTTCAATTGTGACGAAGCATTTTTGTGTGACGGTAGCAGTAGAAGAAGCACCGGCTAACTA
>GV2UCFN02HCAGF
GGTGAGTAACACGTGAGTAACCTGCCCTCAGCTCTGGGATAACAGTCGGAAACGGTTGCTAATACTGGATATGAGCTTGCAAGGCATCTTGTGGGTTGGAAAGATATTTTTTGGTTGGGGATGGACTCGCGGCCTATCAGCTTGTTGGTGAGGTAGTGGCTCACCAAGGCTTCGACGGGTAGCCGGCCTGAGAGGGCGACCGGCCACATTGGGACTGAGATACGGCCCAAACTCCTACGGGAGGCAGCAGTGGGGAATATTGCACAATGGACGGAAGTCTGATGCAGCAACGCCGCGTGCGGGATGACGGCCTTCGGGTTGTAAACCGCTTTCAATTGTGACGAAGCATTTTTGTGTGACGGTAGCAGTAGAAGAAGCACCGGCTAACTA
>GV2UCFN02H3U7A
GGTGAGTAACACGTGAGTAACCTGCCCTCAGCTCTGGGATAACAGTCGGAAACGGTTGCTAATACTGGATATGAGCTTGCAAGGCATCTTGTGGGTTGGAAAGATATTTTTTGGTTGGGGATGGACTCGCGGCCTATCAGCTTGTTGGTGAGGTAGTGGCTCACCAAGGCTTCGACGGGTAGCCGGCCTGAGAGGGCGACCGGCCACATTGGGACTGAGATACGGCCCAAACTCCTACGGGAGGCAGCAGTGGGGAATATTGCACAATGGACGGAAGTCTGATGCAGCAACGCCGCGTGCGGGATGACGGCCTTCGGGTTGTAAACCGCTTTCAATTGTGACGAAGCATTTTTGTGTGACGGTAGCAGTAGAAGAAGCACCGGCTAACTA
>GV2UCFN02GSX5U
GGTGAGTAACACGTGAGTAACCTGCCCTCAGCTCTGGGATAACAGTCGGAAACGGTTGCTAATACTGGATATGAGCTTGCAAGGCATCTTGTGGGTTGGAAAGATATTTTTTGGTTGGGGATGGACTCGCGGCCTATCAGCTTGTTGGTGAGGTAGTGGCTCACCAAGGCTTCGACGGGTAGCCGGCCTGAGAGGGCGACCGGCCACATTGGGACTGAGATACGGCCCAAACTCCTACGGGAGGCAGCAGTGGGGAATATTGCACAATGGACGGAAGTCTGATGCAGCAACGCCGCGTGCGGGATGACGGCCTTCGGGTTGTAAACCGCTTTCAATTGTGACGAAGCATTTTTGTGTGACGGTAGCAGTAGAAGAAGCACCGGCTAACTA
>GV2UCFN02G7WBO
GGTGAGTAACACGTGAGTAACCTGCCCTCAGCTCTGGGATAACAGTCGGAAACGGTTGCTAATACTGGATATGAGCTTGCAAGGCATCTTGTGGGTTGGAAAGATATTTTTTGGTTGGGGATGGACTCGCGGCCTATCAGCTTGTTGGTGAGGTAGTGGCTCACCAAGGCTTCGACGGGTAGCCGGCCTGAGAGGGCGACCGGCCACATTGGGACTGAGATACGGCCCAAACTCCTACGGGAGGCAGCAGTGGGGAATATTGCACAATGGACGGAAGTCTGATGCAGCAACGCCGCGTGCGGGATGACGGCCTTCGGGTTGTAAACCGCTTTCAATTGTGACGAAGCATTTTTGTGTGACGGTAGCAGTAGAAGAAGCACCGGCTAACTA
>G35JFLI02I6AJP
GGTGAGTAACACGTGAGTAACCTGCCCTCATCTCTGGGATAACAGGTCGGAAACGGTTGCTAATACTGGATATGAGCTTGCAAGGCATCTTGTGGGTTGGAAAGATATTTTTTGGTTGGGGATGGACTCGCGGCCTATCAGCTTGTTGGTGAGGTAGTGGCTCACCAAGGCTTCGACGGGTAGCCGGCCTGAGAGGGCGACCGGCCACATTGGGACTGAGATACGGCCCAAACTCCTACGGGAGGCAGCAGTGGGGAATATTGCACAATGGACGGAAGTCTGATGCAGCAACGCCGCGTGCGGGATGACGGCCTTCGGGTTGTAAACCGCTTTCAATTGTGACGAAGCTTTTTTGTGACGGTAGCAGTAGAAGAAGCACCGGCTAACTA
>G35JFLI02H9CL3
GGTGAGTAACACGTGAGTAACCTGCCCTCATCTCTGGGATAACAGGTCGGAAACGGTTGCTAATACTGGATATGAGCTTGCAAGGCATCTTGTGGGTTGGAAAGATATTTTTTGGTTGGGGATGGACTCGCGGCCTATCAGCTTGTTGGTGAGGTAGTGGCTCACCAAGGCTTCGACGGGTAGCCGGCCTGAGAGGGCGACCGGCCACATTGGGACTGAGATACGGCCCAAACTCCTACGGGAGGCAGCAGTGGGGAATATTGCACAATGGACGGAAGTCTGATGCAGCAACGCCGCGTGCGGGATGACGGCCTTCGGGTTGTAAACCGCTTTCAATTGTGACGAAGCTTTTTTGTGACGGTAGCAGTAGAAGAAGCACCGGCTAACTA
>GV2UCFN02GJT49
GGTGAGTAACACGTGAGTAACCTGCCCTCATCTCTGGGATAACAGTCGGAAACGGTTGCTAATACTGGATATGAGCTTGCAAGGCATCTTGTGGGTTGGAAAGATTTTTTGGTTGGGGATGGACTCGCGGCCTATCAGCTTGTTGGTGAGGTAGTGGCTCACCAAGGCTTCGACGGGTAGCCGGCCTGAGAGGGCGACCGGCCACATTGGGACTGAGATACGGCCCAAACTCCTACGGGAGGCAGCAGTGGGGAATATTGCACAATGGACGGAAGTCTGATGCAGCAACGCCGCGTGCGGGATGACGGCCTTCGGGTTGTAAACCGCTTTCAATTGTGACGAAGCTTTTTGTGACGGTAGCAGTAGAAGAAGCACCGGCTAACTA
>GV2UCFN02FOFC2
GGTGAGTAACACGTGAGTAACCTGCCCTCATCTCTGGGATAACAGTCGGAAACGGTTGCTAATACTGGATATGAGCTTGCAAGGCATCTTGTGGGTTGGAAAGATTTTTTGGTTGGGGATGGACTCGCGGCCTATCAGCTTGTTGGTGAGGTAGTGGCTCACCAAGGCTTCGACGGGTAGCCGGCCTGAGAGGGCGACCGGCCACATTGGGACTGAGATACGGCCCAAACTCCTACGGGAGGCAGCAGTGGGGAATATTGCACAATGGACGGAAGTCTGATGCAGCAACGCCGCGTGCGGGATGACGGCCTTCGGGTTGTAAACCGCTTTCAATTGTGACGAAGCTTTTTGTGACGGTAGCAGTAGAAGAAGCACCGGCTAACTA
>GV2UCFN02GD843
GGTGAGTAACACGTGAGTAACCTGCCCTCATCTCTGGGATAACAGTCGGAAACGGTTGCTAATACTGGATATGAGCTTGCAAGGCATCTTGTGGGTTGGAAAGATTTTTTGGTTGGGGATGGACTCGCGGCCTATCAGCTTGTTGGTGAGGTAGTGGCTCACCAAGGCTTCGACGGGTAGCCGGCCTGAGAGGGCGACCGGCCACATTGGGACTGAGATACGGCCCAAACTCCTACGGGAGGCAGCAGTGGGGAATATTGCACAATGGACGGAAGTCTGATGCAGCAACGCCGCGTGCGGGATGACGGCCTTCGGGTTGTAAACCGCTTTCAATTGTGACGAAGCTTTTTGTGACGGTAGCAGTAGAAGAAGCACCGGCTAACTA
>GV2UCFN02G1D1W
GGTGAGTAACACGTGAGTAACCTGCCCTCATCTCTGGGATAACAGTCGGAAACGGTTGCTAATACTGGATATGAGCTTGCAAGGCATCTTGTGGGTTGGAAAGATTTTTTGGTTGGGGATGGACTCGCGGCCTATCAGCTTGTTGGTGAGGTAGTGGCTCACCAAGGCTTCGACGGGTAGCCGGCCTGAGAGGGCGACCGGCCACATTGGGACTGAGATACGGCCCAAACTCCTACGGGAGGCAGCAGTGGGGAATATTGCACAATGGACGGAAGTCTGATGCAGCAACGCCGCGTGCGGGATGACGGCCTTCGGGTTGTAAACCGCTTTCAATTGTGACGAAGCTTTTTGTGACGGTAGCAGTAGAAGAAGCACCGGCTAACTA
>GV2UCFN02GCH7M
GGTGAGTAACACGTGAGTAACCTGCCCTCATCTCTGGGATAACAGTCGGAAACGGTTGCTAATACTGGATATGAGCTTGCAAGGCATCTTGTGGGTTGGAAAGATTTTTTGGTTGGGGATGGACTCGCGGCCTATCAGCTTGTTGGTGAGGTAGTGGCTCACCAAGGCTTCGACGGGTAGCCGGCCTGAGAGGGCGACCGGCCACATTGGGACTGAGATACGGCCCAAACTCCTACGGGAGGCAGCAGTGGGGAATATTGCACAATGGACGGAAGTCTGATGCAGCAACGCCGCGTGCGGGATGACGGCCTTCGGGTTGTAAACCGCTTTCAATTGTGACGAAGCTTTTTGTGACGGTAGCAGTAGAAGAAGCACCGGCTAACTA
>GV2UCFN02G3VQY
GGTGAGTAACACGTGAGTAACCTGCCCTCATCTCTGGGATAACAGTCGGAAACGGTTGCTAATACTGGATATGAGCTTGCAAGGCATCTTGTGGGTTGGAAAGATTTTTTTGGTTGGGGATGGACTCGCGGCCTATCAGCTTGTTGGTGAGGTAGTGGCTCACCAAGGCTTCGACGGGTAGCCGGCCTGAGAGGGCGACCGGCCACATTGGGACTGAGATACGGCCCAAACTCCTACGGGAGGCAGCAGTGGGGAATATTGCACAATGGACGGAAGTCTGATGCAGCAACGCCGCGTGCGGGATGACGGCCTTCGGGTTGTAAACCGCTTTCAATTGTGACGAAGCTTTTTGTGACGGTAGCAGTAGAAGAAGCACCGGCTAACTA
>GV2UCFN02I72BN
GGTGAGTAACACGTGAGTAACCTGCCCTCATCTCTGGGATAACAGTCGGAAACGGTTGCTAATACTGGATATGAGCTTGCAAGGCATCTTGTGGGTTGGAAAGATTTTTTTGGTTGGGGATGGACTCGCGGCCTATCAGCTTGTTGGTGAGGTAGTGGCTCACCAAGGCTTCGACGGGTAGCCGGCCTGAGAGGGCGACCGGCCACATTGGGACTGAGATACGGCCCAAACTCCTACGGGAGGCAGCAGTGGGGAATATTGCACAATGGACGGAAGTCTGATGCAGCAACGCCGCGTGCGGGATGACGGCCTTCGGGTTGTAAACCGCTTTCAATTGTGACGAAGCTTTTTGTGACGGTAGCAGTAGAAGAAGCACCGGCTAACTA
>GV2UCFN02H1XAE
GGTGAGTAACACGTGAGTAACCTGCCCTCATCTCTGGGATAACAGTCGGAAACGGTTGCTAATACTGGATATGAGCTTGCAAGGCATCTTGTGGGTTGGAAAGATTTTTTTGGTTGGGGATGGACTCGCGGCCTATCAGCTTGTTGGTGAGGTAGTGGCTCACCAAGGCTTCGACGGGTAGCCGGCCTGAGAGGGCGACCGGCCACATTGGGACTGAGATACGGCCCAAACTCCTACGGGAGGCAGCAGTGGGGAATATTGCACAATGGACGGAAGTCTGATGCAGCAACGCCGCGTGCGGGATGACGGCCTTCGGGTTGTAAACCGCTTTCAATTGTGACGAAGCTTTTTGTGACGGTAGCAGTAGAAGAAGCACCGGCTAACTA
>GV2UCFN02G4QW7
GGTGAGTAACACGTGAGTAACCTGCCCTCATCTCTGGGATAACAGTCGGAAACGGTTGCTAATACTGGATATGAGCTTGCAAGGCATCTTGTGGGTTGGAAAGATTTTTTTGGTTGGGGATGGACTCGCGGCCTATCAGCTTGTTGGTGAGGTAGTGGCTCACCAAGGCTTCGACGGGTAGCCGGCCTGAGAGGGCGACCGGCCACATTGGGACTGAGATACGGCCCAAACTCCTACGGGAGGCAGCAGTGGGGAATATTGCACAATGGACGGAAGTCTGATGCAGCAACGCCGCGTGCGGGATGACGGCCTTCGGGTTGTAAACCGCTTTCAATTGTGACGAAGCTTTTTGTGACGGTAGCAGTAGAAGAAGCACCGGCTAACTA
>GV2UCFN02GEO8P
GGTGAGTAACACGTGAGTAACCTGCCCTCATCTCTGGGATAACAGTCGGAAACGGTTGCTAATACTGGATATGAGCTTGCAAGGCATCTTGTGGGTTGGAAAGATTTTTTTGGTTGGGGATGGACTCGCGGCCTATCAGCTTGTTGGTGAGGTAGTGGCTCACCAAGGCTTCGACGGGTAGCCGGCCTGAGAGGGCGACCGGCCACATTGGGACTGAGATACGGCCCAAACTCCTACGGGAGGCAGCAGTGGGGAATATTGCACAATGGACGGAAGTCTGATGCAGCAACGCCGCGTGCGGGATGACGGCCTTCGGGTTGTAAACCGCTTTCAATTGTGACGAAGCTTTTTGTGACGGTAGCAGTAGAAGAAGCACCGGCTAACTA
>GV2UCFN02HBE58
GGTGAGTAACACGTGAGTAACCTGCCCTCATCTCTGGGATAACAGTCGGAAACGGTTGCTAATACTGGATATGAGCTTGCAAGGCATCTTGTGGGTTGGAAAGATTTTTTTGGTTGGGGATGGACTCGCGGCCTATCAGCTTGTTGGTGAGGTAGTGGCTCACCAAGGCTTCGACGGGTAGCCGGCCTGAGAGGGCGACCGGCCACATTGGGACTGAGATACGGCCCAAACTCCTACGGGAGGCAGCAGTGGGGAATATTGCACAATGGACGGAAGTCTGATGCAGCAACGCCGCGTGCGGGATGACGGCCTTCGGGTTGTAAACCGCTTTCAATTGTGACGAAGCTTTTTGTGACGGTAGCAGTAGAAGAAGCACCGGCTAACTA
>GV2UCFN02JGN79
GGTGAGTAACACGTGAGTAACCTGCCCTCATCTCTGGGATAACAGTCGGAAACGGTTGCTAATACTGGATATGAGCTTGCAAGGCATCTTGTGGGTTGGAAAGATTTTTTTGGTTGGGGATGGACTCGCGGCCTATCAGCTTGTTGGTGAGGTAGTGGCTCACCAAGGCTTCGACGGGTAGCCGGCCTGAGAGGGCGACCGGCCACATTGGGACTGAGATACGGCCCAAACTCCTACGGGAGGCAGCAGTGGGGAATATTGCACAATGGACGGAAGTCTGATGCAGCAACGCCGCGTGCGGGATGACGGCCTTCGGGTTGTAAACCGCTTTCAATTGTGACGAAGCTTTTTGTGACGGTAGCAGTAGAAGAAGCACCGGCTAACTA
>GV2UCFN02IUNIC
GGTGAGTAACACGTGAGTAACCTGCCCTCATCTCTGGGATAACAGTCGGAAACGGTTGCTAATACTGGATATGAGCTTGCAAGGCATCTTGTGGGTTGGAAAGATTTTTTTGGTTGGGGATGGACTCGCGGCCTATCAGCTTGTTGGTGAGGTAGTGGCTCACCAAGGCTTCGACGGGTAGCCGGCCTGAGAGGGCGACCGGCCACATTGGGACTGAGATACGGCCCAAACTCCTACGGGAGGCAGCAGTGGGGAATATTGCACAATGGACGGAAGTCTGATGCAGCAACGCCGCGTGCGGGATGACGGCCTTCGGGTTGTAAACCGCTTTCAATTGTGACGAAGCTTTTTGTGACGGTAGCAGTAGAAGAAGCACCGGCTAACTA
>GV2UCFN02H4R1A
GGTGAGTAACACGTGAGTAACCTGCCCTCATCTCTGGGATAACAGTCGGAAACGGTTGCTAATACTGGATATGAGCTTGCAAGGCATCTTGTGGGTTGGAAAGATTTTTTTGGTTGGGGATGGACTCGCGGCCTATCAGCTTGTTGGTGAGGTAGTGGCTCACCAAGGCTTCGACGGGTAGCCGGCCTGAGAGGGCGACCGGCCACATTGGGACTGAGATACGGCCCAAACTCCTACGGGAGGCAGCAGTGGGGAATATTGCACAATGGACGGAAGTCTGATGCAGCAACGCCGCGTGCGGGATGACGGCCTTCGGGTTGTAAACCGCTTTCAATTGTGACGAAGCTTTTTGTGACGGTAGCAGTAGAAGAAGCACCGGCTAACTA
>GV2UCFN02ILY7X
GGTGAGTAACACGTGAGTAACCTGCCCTCATCTCTGGGATAACAGTCGGAAACGGTTGCTAATACTGGATATGAGCTTGCAAGGCATCTTGTGGGTTGGAAAGATTTTTTTGGTTGGGGATGGACTCGCGGCCTATCAGCTTGTTGGTGAGGTAGTGGCTCACCAAGGCTTCGACGGGTAGCCGGCCTGAGAGGGCGACCGGCCACATTGGGACTGAGATACGGCCCAAACTCCTACGGGAGGCAGCAGTGGGGAATATTGCACAATGGACGGAAGTCTGATGCAGCAACGCCGCGTGCGGGATGACGGCCTTCGGGTTGTAAACCGCTTTCAATTGTGACGAAGCTTTTTGTGACGGTAGCAGTAGAAGAAGCACCGGCTAACTA
>GV2UCFN02H7XSB
GGTGAGTAACACGTGAGTAACCTGCCCTCATCTCTGGGATAACAGTCGGAAACGGTTGCTAATACTGGATATGAGCTTGCAAGGCATCTTGTGGGTTGGAAAGATTTTTTTGGTTGGGGATGGACTCGCGGCCTATCAGCTTGTTGGTGAGGTAGTGGCTCACCAAGGCTTCGACGGGTAGCCGGCCTGAGAGGGCGACCGGCCACATTGGGACTGAGATACGGCCCAAACTCCTACGGGAGGCAGCAGTGGGGAATATTGCACAATGGACGGAAGTCTGATGCAGCAACGCCGCGTGCGGGATGACGGCCTTCGGGTTGTAAACCGCTTTCAATTGTGACGAAGCTTTTTGTGACGGTAGCAGTAGAAGAAGCACCGGCTAACTA
>GV2UCFN02GDFMZ
GGTGAGTAACACGTGAGTAACCTGCCCTCATCTCTGGGATAACAGTCGGAAACGGTTGCTAATACTGGATATGAGCTTGCAAGGCATCTTGTGGGTTGGAAAGATTTTTTTGGTTGGGGATGGACTCGCGGCCTATCAGCTTGTTGGTGAGGTAGTGGCTCACCAAGGCTTCGACGGGTAGCCGGCCTGAGAGGGCGACCGGCCACATTGGGACTGAGATACGGCCCAAACTCCTACGGGAGGCAGCAGTGGGGAATATTGCACAATGGACGGAAGTCTGATGCAGCAACGCCGCGTGCGGGATGACGGCCTTCGGGTTGTAAACCGCTTTCAATTGTGACGAAGCTTTTTGTGACGGTAGCAGTAGAAGAAGCACCGGCTAACTA
>GV2UCFN02IHYED
GGTGAGTAACACGTGAGTAACCTGCCCTCATCTCTGGGATAACAGTCGGAAACGGTTGCTAATACTGGATATGAGCTTGCAAGGCATCTTGTGGGTTGGAAAGATTTTTTTGGTTGGGGATGGACTCGCGGCCTATCAGCTTGTTGGTGAGGTAGTGGCTCACCAAGGCTTCGACGGGTAGCCGGCCTGAGAGGGCGACCGGCCACATTGGGACTGAGATACGGCCCAAACTCCTACGGGAGGCAGCAGTGGGGAATATTGCACAATGGACGGAAGTCTGATGCAGCAACGCCGCGTGCGGGATGACGGCCTTCGGGTTGTAAACCGCTTTCAATTGTGACGAAGCTTTTTGTGACGGTAGCAGTAGAAGAAGCACCGGCTAACTA
>GV2UCFN02GSK0O
GGTGAGTAACACGTGAGTAACCTGCCCTCATCTCTGGGATAACAGTCGGAAACGGTTGCTAATACTGGATATGAGCTTGCAAGGCATCTTGTGGGTTGGAAAGATTTTTTTGGTTGGGGATGGACTCGCGGCCTATCAGCTTGTTGGTGAGGTAGTGGCTCACCAAGGCTTCGACGGGTAGCCGGCCTGAGAGGGCGACCGGCCACATTGGGACTGAGATACGGCCCAAACTCCTACGGGAGGCAGCAGTGGGGAATATTGCACAATGGACGGAAGTCTGATGCAGCAACGCCGCGTGCGGGATGACGGCCTTCGGGTTGTAAACCGCTTTCAATTGTGACGAAGCTTTTTGTGACGGTAGCAGTAGAAGAAGCACCGGCTAACTA
>GV2UCFN02GAH28
GGTGAGTAACACGTGAGTAACCTGCCCTCATCTCTGGGATAACAGTCGGAAACGGTTGCTAATACTGGATATGAGCTTGCAAGGCATCTTGTGGGTTGGAAAGATTTTTTTGGTTGGGGATGGACTCGCGGCCTATCAGCTTGTTGGTGAGGTAGTGGCTCACCAAGGCTTCGACGGGTAGCCGGCCTGAGAGGGCGACCGGCCACATTGGGACTGAGATACGGCCCAAACTCCTACGGGAGGCAGCAGTGGGGAATATTGCACAATGGACGGAAGTCTGATGCAGCAACGCCGCGTGCGGGATGACGGCCTTCGGGTTGTAAACCGCTTTCAATTGTGACGAAGCTTTTTGTGACGGTAGCAGTAGAAGAAGCACCGGCTAACTA
>GV2UCFN02HSASI
GGTGAGTAACACGTGAGTAACCTGCCCTCATCTCTGGGATAACAGTCGGAAACGGTTGCTAATACTGGATATGAGCTTGCAAGGCATCTTGTGGGTTGGAAAGATTTTTTTGGTTGGGGATGGACTCGCGGCCTATCAGCTTGTTGGTGAGGTAGTGGCTCACCAAGGCTTCGACGGGTAGCCGGCCTGAGAGGGCGACCGGCCACATTGGGACTGAGATACGGCCCAAACTCCTACGGGAGGCAGCAGTGGGGAATATTGCACAATGGACGGAAGTCTGATGCAGCAACGCCGCGTGCGGGATGACGGCCTTCGGGTTGTAAACCGCTTTCAATTGTGACGAAGCTTTTTGTGACGGTAGCAGTAGAAGAAGCACCGGCTAACTA
>GV2UCFN02GMEUW
GGTGAGTAACACGTGAGTAACCTGCCCTCATCTCTGGGATAACAGTCGGAAACGGTTGCTAATACTGGATATGAGCTTGCAAGGCATCTTGTGGGTTGGAAAGATTTTTTTGGTTGGGGATGGACTCGCGGCCTATCAGCTTGTTGGTGAGGTAGTGGCTCACCAAGGCTTCGACGGGTAGCCGGCCTGAGAGGGCGACCGGCCACATTGGGACTGAGATACGGCCCAAACTCCTACGGGAGGCAGCAGTGGGGAATATTGCACAATGGACGGAAGTCTGATGCAGCAACGCCGCGTGCGGGATGACGGCCTTCGGGTTGTAAACCGCTTTCAATTGTGACGAAGCTTTTTGTGACGGTAGCAGTAGAAGAAGCACCGGCTAACTA
>GV2UCFN02JO4OR
GGTGAGTAACACGTGAGTAACCTGCCCTCATCTCTGGGATAACAGTCGGAAACGGTTGCTAATACTGGATATGAGCTTGCAAGGCATCTTGTGGGTTGGAAAGATTTTTTTGGTTGGGGATGGACTCGCGGCCTATCAGCTTGTTGGTGAGGTAGTGGCTCACCAAGGCTTCGACGGGTAGCCGGCCTGAGAGGGCGACCGGCCACATTGGGACTGAGATACGGCCCAAACTCCTACGGGAGGCAGCAGTGGGGAATATTGCACAATGGACGGAAGTCTGATGCAGCAACGCCGCGTGCGGGATGACGGCCTTCGGGTTGTAAACCGCTTTCAATTGTGACGAAGCTTTTTGTGACGGTAGCAGTAGAAGAAGCACCGGCTAACTA
>GV2UCFN02IQOWQ
GGTGAGTAACACGTGAGTAACCTGCCCTCATCTCTGGGATAACAGTCGGAAACGGTTGCTAATACTGGATATGAGCTTGCAAGGCATCTTGTGGGTTGGAAAGATTTTTTTGGTTGGGGATGGACTCGCGGCCTATCAGCTTGTTGGTGAGGTAGTGGCTCACCAAGGCTTCGACGGGTAGCCGGCCTGAGAGGGCGACCGGCCACATTGGGACTGAGATACGGCCCAAACTCCTACGGGAGGCAGCAGTGGGGAATATTGCACAATGGACGGAAGTCTGATGCAGCAACGCCGCGTGCGGGATGACGGCCTTCGGGTTGTAAACCGCTTTCAATTGTGACGAAGCTTTTTGTGACGGTAGCAGTAGAAGAAGCACCGGCTAACTA
>GV2UCFN02ITJKB
GGTGAGTAACACGTGAGTAACCTGCCCTCATCTCTGGGATAACAGTCGGAAACGGTTGCTAATACTGGATATGAGCTTGCAAGGCATCTTGTGGGTTGGAAAGATTTTTTTGGTTGGGGATGGACTCGCGGCCTATCAGCTTGTTGGTGAGGTAGTGGCTCACCAAGGCTTCGACGGGTAGCCGGCCTGAGAGGGCGACCGGCCACATTGGGACTGAGATACGGCCCAAACTCCTACGGGAGGCAGCAGTGGGGAATATTGCACAATGGACGGAAGTCTGATGCAGCAACGCCGCGTGCGGGATGACGGCCTTCGGGTTGTAAACCGCTTTCAATTGTGACGAAGCTTTTTGTGACGGTAGCAGTAGAAGAAGCACCGGCTAACTA
>GV2UCFN02H6SE2
GGTGAGTAACACGTGAGTAACCTGCCCTCATCTCTGGGATAACAGTCGGAAACGGTTGCTAATACTGGATATGAGCTTGCAAGGCATCTTGTGGGTTGGAAAGATTTTTTTGGTTGGGGATGGACTCGCGGCCTATCAGCTTGTTGGTGAGGTAGTGGCTCACCAAGGCTTCGACGGGTAGCCGGCCTGAGAGGGCGACCGGCCACATTGGGACTGAGATACGGCCCAAACTCCTACGGGAGGCAGCAGTGGGGAATATTGCACAATGGACGGAAGTCTGATGCAGCAACGCCGCGTGCGGGATGACGGCCTTCGGGTTGTAAACCGCTTTCAATTGTGACGAAGCTTTTTGTGACGGTAGCAGTAGAAGAAGCACCGGCTAACTA
>GV2UCFN02IBTYS
GGTGAGTAACACGTGAGTAACCTGCCCTCATCTCTGGGATAACAGTCGGAAACGGTTGCTAATACTGGATATGAGCTTGCAAGGCATCTTGTGGGTTGGAAAGATTTTTTTGGTTGGGGATGGACTCGCGGCCTATCAGCTTGTTGGTGAGGTAGTGGCTCACCAAGGCTTCGACGGGTAGCCGGCCTGAGAGGGCGACCGGCCACATTGGGACTGAGATACGGCCCAAACTCCTACGGGAGGCAGCAGTGGGGAATATTGCACAATGGACGGAAGTCTGATGCAGCAACGCCGCGTGCGGGATGACGGCCTTCGGGTTGTAAACCGCTTTCAATTGTGACGAAGCTTTTTGTGACGGTAGCAGTAGAAGAAGCACCGGCTAACTA
>GV2UCFN02IFH97
GGTGAGTAACACGTGAGTAACCTGCCCTCATCTCTGGGATAACAGTCGGAAACGGTTGCTAATACTGGATATGAGCTTGCAAGGCATCTTGTGGGTTGGAAAGATTTTTTTGGTTGGGGATGGACTCGCGGCCTATCAGCTTGTTGGTGAGGTAGTGGCTCACCAAGGCTTCGACGGGTAGCCGGCCTGAGAGGGCGACCGGCCACATTGGGACTGAGATACGGCCCAAACTCCTACGGGAGGCAGCAGTGGGGAATATTGCACAATGGACGGAAGTCTGATGCAGCAACGCCGCGTGCGGGATGACGGCCTTCGGGTTGTAAACCGCTTTCAATTGTGACGAAGCTTTTTGTGACGGTAGCAGTAGAAGAAGCACCGGCTAACTA
>GV2UCFN02HSICM
GGTGAGTAACACGTGAGTAACCTGCCCTCATCTCTGGGATAACAGTCGGAAACGGTTGCTAATACTGGATATGAGCTTGCAAGGCATCTTGTGGGTTGGAAAGATTTTTTTGGTTGGGGATGGACTCGCGGCCTATCAGCTTGTTGGTGAGGTAGTGGCTCACCAAGGCTTCGACGGGTAGCCGGCCTGAGAGGGCGACCGGCCACATTGGGACTGAGATACGGCCCAAACTCCTACGGGAGGCAGCAGTGGGGAATATTGCACAATGGACGGAAGTCTGATGCAGCAACGCCGCGTGCGGGATGACGGCCTTCGGGTTGTAAACCGCTTTCAATTGTGACGAAGCTTTTTGTGACGGTAGCAGTAGAAGAAGCACCGGCTAACTA
>GV2UCFN02JOWJY
GGTGAGTAACACGTGAGTAACCTGCCCTCATCTCTGGGATAACAGTCGGAAACGGTTGCTAATACTGGATATGAGCTTGCAAGGCATCTTGTGGGTTGGAAAGATTTTTTTGGTTGGGGATGGACTCGCGGCCTATCAGCTTGTTGGTGAGGTAGTGGCTCACCAAGGCTTCGACGGGTAGCCGGCCTGAGAGGGCGACCGGCCACATTGGGACTGAGATACGGCCCAAACTCCTACGGGAGGCAGCAGTGGGGAATATTGCACAATGGACGGAAGTCTGATGCAGCAACGCCGCGTGCGGGATGACGGCCTTCGGGTTGTAAACCGCTTTCAATTGTGACGAAGCTTTTTGTGACGGTAGCAGTAGAAGAAGCACCGGCTAACTA
>GV2UCFN02IHBPE
GGTGAGTAACACGTGAGTAACCTGCCCTCATCTCTGGGATAACAGTCGGAAACGGTTGCTAATACTGGATATGAGCTTGCAAGGCATCTTGTGGGTTGGAAAGATTTTTTTGGTTGGGGATGGACTCGCGGCCTATCAGCTTGTTGGTGAGGTAGTGGCTCACCAAGGCTTCGACGGGTAGCCGGCCTGAGAGGGCGACCGGCCACATTGGGACTGAGATACGGCCCAAACTCCTACGGGAGGCAGCAGTGGGGAATATTGCACAATGGACGGAAGTCTGATGCAGCAACGCCGCGTGCGGGATGACGGCCTTCGGGTTGTAAACCGCTTTCAATTGTGACGAAGCTTTTTGTGACGGTAGCAGTAGAAGAAGCACCGGCTAACTA
>GV2UCFN02I3DP4
GGTGAGTAACACGTGAGTAACCTGCCCTCATCTCTGGGATAACAGTCGGAAACGGTTGCTAATACTGGATATGAGCTTGCAAGGCATCTTGTGGGTTGGAAAGATTTTTTTGGTTGGGGATGGACTCGCGGCCTATCAGCTTGTTGGTGAGGTAGTGGCTCACCAAGGCTTCGACGGGTAGCCGGCCTGAGAGGGCGACCGGCCACATTGGGACTGAGATACGGCCCAAACTCCTACGGGAGGCAGCAGTGGGGAATATTGCACAATGGACGGAAGTCTGATGCAGCAACGCCGCGTGCGGGATGACGGCCTTCGGGTTGTAAACCGCTTTCAATTGTGACGAAGCTTTTTGTGACGGTAGCAGTAGAAGAAGCACCGGCTAACTA
>GV2UCFN02H8KQE
GGTGAGTAACACGTGAGTAACCTGCCCTCATCTCTGGGATAACAGTCGGAAACGGTTGCTAATACTGGATATGAGCTTGCAAGGCATCTTGTGGGTTGGAAAGATTTTTTTGGTTGGGGATGGACTCGCGGCCTATCAGCTTGTTGGTGAGGTAGTGGCTCACCAAGGCTTCGACGGGTAGCCGGCCTGAGAGGGCGACCGGCCACATTGGGACTGAGATACGGCCCAAACTCCTACGGGAGGCAGCAGTGGGGAATATTGCACAATGGACGGAAGTCTGATGCAGCAACGCCGCGTGCGGGATGACGGCCTTCGGGTTGTAAACCGCTTTCAATTGTGACGAAGCTTTTTGTGACGGTAGCAGTAGAAGAAGCACCGGCTAACTA
>GV2UCFN02FROD1
GGTGAGTAACACGTGAGTAACCTGCCCTCATCTCTGGGATAACAGTCGGAAACGGTTGCTAATACTGGATATGAGCTTGCAAGGCATCTTGTGGGTTGGAAAGATTTTTTTGGTTGGGGATGGACTCGCGGCCTATCAGCTTGTTGGTGAGGTAGTGGCTCACCAAGGCTTCGACGGGTAGCCGGCCTGAGAGGGCGACCGGCCACATTGGGACTGAGATACGGCCCAAACTCCTACGGGAGGCAGCAGTGGGGAATATTGCACAATGGACGGAAGTCTGATGCAGCAACGCCGCGTGCGGGATGACGGCCTTCGGGTTGTAAACCGCTTTCAATTGTGACGAAGCTTTTTGTGACGGTAGCAGTAGAAGAAGCACCGGCTAACTA
>GV2UCFN02IQH6I
GGTGAGTAACACGTGAGTAACCTGCCCTCATCTCTGGGATAACAGTCGGAAACGGTTGCTAATACTGGATATGAGCTTGCAAGGCATCTTGTGGGTTGGAAAGATTTTTTTGGTTGGGGATGGACTCGCGGCCTATCAGCTTGTTGGTGAGGTAGTGGCTCACCAAGGCTTCGACGGGTAGCCGGCCTGAGAGGGCGACCGGCCACATTGGGACTGAGATACGGCCCAAACTCCTACGGGAGGCAGCAGTGGGGAATATTGCACAATGGACGGAAGTCTGATGCAGCAACGCCGCGTGCGGGATGACGGCCTTCGGGTTGTAAACCGCTTTCAATTGTGACGAAGCTTTTTGTGACGGTAGCAGTAGAAGAAGCACCGGCTAACTA
>GV2UCFN02FPL89
GGTGAGTAACACGTGAGTAACCTGCCCTCATCTCTGGGATAACAGTCGGAAACGGTTGCTAATACTGGATATGAGCTTGCAAGGCATCTTGTGGGTTGGAAAGATATTTTTTTGGTTGGGGATGGACTCGCGGCCTATCAGCTTGTTGGTGAGGTAGTGGCTCACCAAGGCTTCGACGGGTAGCCGGCCTGAGAGGGCGACCGGCCACATTGGGACTGAGATACGGCCCAAACTCCTACGGGAGGCAGCAGTGGGGAATATTGCACAATGGACGGAAGTCTGATGCAGCAACGCCGCGTGCGGGATGACGGCCTTCGGGTTGTAAACCGCTTTCAATTGTGACGAAGCTTTTTGTGACGGTAGCAGTAGAAGAAGCACCGGCTAACTA
>GV2UCFN02IX9H9
GGTGAGTAACACGTGAGTAACCTGCCCTCATCTCTGGGATAACAGTCGGAAACGGTTGCTAATACTGGATATGAGCTTGCAAGGCATCTTGTGGGTTGGAAAGATATTTTTTTGGTTGGGGATGGACTCGCGGCCTATCAGCTTGTTGGTGAGGTAGTGGCTCACCAAGGCTTCGACGGGTAGCCGGCCTGAGAGGGCGACCGGCCACATTGGGACTGAGATACGGCCCAAACTCCTACGGGAGGCAGCAGTGGGGAATATTGCACAATGGACGGAAGTCTGATGCAGCAACGCCGCGTGCGGGATGACGGCCTTCGGGTTGTAAACCGCTTTCAATTGTGACGAAGCTTTTTGTGACGGTAGCAGTAGAAGAAGCACCGGCTAACTA
>GV2UCFN02HYQ3M
GGTGAGTAACACGTGAGTAACCTGCCCTCATCTCTGGGATAACAGTCGGAAACGGTTGCTAATACTGGATATGAGCTTGCAAGGCATCTTGTGGGTTGGAAAGATATTTTTTTGGTTGGGGATGGACTCGCGGCCTATCAGCTTGTTGGTGAGGTAGTGGCTCACCAAGGCTTCGACGGGTAGCCGGCCTGAGAGGGCGACCGGCCACATTGGGACTGAGATACGGCCCAAACTCCTACGGGAGGCAGCAGTGGGGAATATTGCACAATGGACGGAAGTCTGATGCAGCAACGCCGCGTGCGGGATGACGGCCTTCGGGTTGTAAACCGCTTTCAATTGTGACGAAGCTTTTTGTGACGGTAGCAGTAGAAGAAGCACCGGCTAACTA
>GV2UCFN02I56P1
GGTGAGTAACACGTGAGTAACCTGCCCTCATCTCTGGGATAACAGTCGGAAACGGTTGCTAATACTGGATATGAGCTTGCAAGGCATCTTGTGGGTTGGAAAGATATTTTTTTGGTTGGGGATGGACTCGCGGCCTATCAGCTTGTTGGTGAGGTAGTGGCTCACCAAGGCTTCGACGGGTAGCCGGCCTGAGAGGGCGACCGGCCACATTGGGACTGAGATACGGCCCAAACTCCTACGGGAGGCAGCAGTGGGGAATATTGCACAATGGACGGAAGTCTGATGCAGCAACGCCGCGTGCGGGATGACGGCCTTCGGGTTGTAAACCGCTTTCAATTGTGACGAAGCTTTTTGTGACGGTAGCAGTAGAAGAAGCACCGGCTAACTA
>GV2UCFN02G52CT
GGTGAGTAACACGTGAGTAACCTGCCCTCATCTCTGGGATAACAGTCGGAAACGGTTGCTAATACTGGATATGAGCTTGCAAGGCATCTTGTGGGTTGGAAAGATATTTTTTTGGTTGGGGATGGACTCGCGGCCTATCAGCTTGTTGGTGAGGTAGTGGCTCACCAAGGCTTCGACGGGTAGCCGGCCTGAGAGGGCGACCGGCCACATTGGGACTGAGATACGGCCCAAACTCCTACGGGAGGCAGCAGTGGGGAATATTGCACAATGGACGGAAGTCTGATGCAGCAACGCCGCGTGCGGGATGACGGCCTTCGGGTTGTAAACCGCTTTCAATTGTGACGAAGCTTTTTGTGACGGTAGCAGTAGAAGAAGCACCGGCTAACTA
>GV2UCFN02JCNLX
GGTGAGTAACACGTGAGTAACCTGCCCTCATCTCTGGGATAACAGTCGGAAACGGTTGCTAATACTGGATATGAGCTTGCAAGGCATCTTGTGGGTTGGAAAGATATTTTTTTGGTTGGGGATGGACTCGCGGCCTATCAGCTTGTTGGTGAGGTAGTGGCTCACCAAGGCTTCGACGGGTAGCCGGCCTGAGAGGGCGACCGGCCACATTGGGACTGAGATACGGCCCAAACTCCTACGGGAGGCAGCAGTGGGGAATATTGCACAATGGACGGAAGTCTGATGCAGCAACGCCGCGTGCGGGATGACGGCCTTCGGGTTGTAAACCGCTTTCAATTGTGACGAAGCTTTTTGTGACGGTAGCAGTAGAAGAAGCACCGGCTAACTA
>GV2UCFN02JU8CJ
GGTGAGTAACACGTGAGTAACCTGCCCTCATCTCTGGGATAACAGTCGGAAACGGTTGCTAATACTGGATATGAGCTTGCAAGGCATCTTGTGGGTTGGAAAGATATTTTTTTGGTTGGGGATGGACTCGCGGCCTATCAGCTTGTTGGTGAGGTAGTGGCTCACCAAGGCTTCGACGGGTAGCCGGCCTGAGAGGGCGACCGGCCACATTGGGACTGAGATACGGCCCAAACTCCTACGGGAGGCAGCAGTGGGGAATATTGCACAATGGACGGAAGTCTGATGCAGCAACGCCGCGTGCGGGATGACGGCCTTCGGGTTGTAAACCGCTTTCAATTGTGACGAAGCTTTTTGTGACGGTAGCAGTAGAAGAAGCACCGGCTAACTA
>GV2UCFN02GV0ES
GGTGAGTAACACGTGAGTAACCTGCCCTCATCTCTGGGATAACAGTCGGAAACGGTTGCTAATACTGGATATGAGCTTGCAAGGCATCTTGTGGGTTGGAAAGATATTTTTTTGGTTGGGGATGGACTCGCGGCCTATCAGCTTGTTGGTGAGGTAGTGGCTCACCAAGGCTTCGACGGGTAGCCGGCCTGAGAGGGCGACCGGCCACATTGGGACTGAGATACGGCCCAAACTCCTACGGGAGGCAGCAGTGGGGAATATTGCACAATGGACGGAAGTCTGATGCAGCAACGCCGCGTGCGGGATGACGGCCTTCGGGTTGTAAACCGCTTTCAATTGTGACGAAGCTTTTTGTGACGGTAGCAGTAGAAGAAGCACCGGCTAACTA
>GV2UCFN02FU9RO
GGTGAGTAACACGTGAGTAACCTGCCCTCATCTCTGGGATAACAGTCGGAAACGGTTGCTAATACTGGATATGAGCTTGCAAGGCATCTTGTGGGTTGGAAAGATATTTTTTTGGTTGGGGATGGACTCGCGGCCTATCAGCTTGTTGGTGAGGTAGTGGCTCACCAAGGCTTCGACGGGTAGCCGGCCTGAGAGGGCGACCGGCCACATTGGGACTGAGATACGGCCCAAACTCCTACGGGAGGCAGCAGTGGGGAATATTGCACAATGGACGGAAGTCTGATGCAGCAACGCCGCGTGCGGGATGACGGCCTTCGGGTTGTAAACCGCTTTCAATTGTGACGAAGCTTTTTGTGACGGTAGCAGTAGAAGAAGCACCGGCTAACTA
>GV2UCFN02GSTXM
GGTGAGTAACACGTGAGTAACCTGCCCTCATCTCTGGGATAACAGTCGGAAACGGTTGCTAATACTGGATATGAGCTTGCAAGGCATCTTGTGGGTTGGAAAGATATTTTTTTGGTTGGGGATGGACTCGCGGCCTATCAGCTTGTTGGTGAGGTAGTGGCTCACCAAGGCTTCGACGGGTAGCCGGCCTGAGAGGGCGACCGGCCACATTGGGACTGAGATACGGCCCAAACTCCTACGGGAGGCAGCAGTGGGGAATATTGCACAATGGACGGAAGTCTGATGCAGCAACGCCGCGTGCGGGATGACGGCCTTCGGGTTGTAAACCGCTTTCAATTGTGACGAAGCTTTTTGTGACGGTAGCAGTAGAAGAAGCACCGGCTAACTA
>GV2UCFN02GUQQ9
GGTGAGTAACACGTGAGTAACCTGCCCTCATCTCTGGGATAACAGTCGGAAACGGTTGCTAATACTGGATATGAGCTTGCAAGGCATCTTGTGGGTTGGAAAGATATTTTTTTGGTTGGGGATGGACTCGCGGCCTATCAGCTTGTTGGTGAGGTAGTGGCTCACCAAGGCTTCGACGGGTAGCCGGCCTGAGAGGGCGACCGGCCACATTGGGACTGAGATACGGCCCAAACTCCTACGGGAGGCAGCAGTGGGGAATATTGCACAATGGACGGAAGTCTGATGCAGCAACGCCGCGTGCGGGATGACGGCCTTCGGGTTGTAAACCGCTTTCAATTGTGACGAAGCTTTTTGTGACGGTAGCAGTAGAAGAAGCACCGGCTAACTA
>GV2UCFN02J1JJ3
GGTGAGTAACACGTGAGTAACCTGCCCTCATCTCTGGGATAACAGTCGGAAACGGTTGCTAATACTGGATATGAGCTTGCAAGGCATCTTGTGGGTTGGAAAGATATTTTTTTGGTTGGGGATGGACTCGCGGCCTATCAGCTTGTTGGTGAGGTAGTGGCTCACCAAGGCTTCGACGGGTAGCCGGCCTGAGAGGGCGACCGGCCACATTGGGACTGAGATACGGCCCAAACTCCTACGGGAGGCAGCAGTGGGGAATATTGCACAATGGACGGAAGTCTGATGCAGCAACGCCGCGTGCGGGATGACGGCCTTCGGGTTGTAAACCGCTTTCAATTGTGACGAAGCTTTTTGTGACGGTAGCAGTAGAAGAAGCACCGGCTAACTA
>GV2UCFN02JIHVA
GGTGAGTAACACGTGAGTAACCTGCCCTCATCTCTGGGATAACAGTCGGAAACGGTTGCTAATACTGGATATGAGCTTGCAAGGCATCTTGTGGGTTGGAAAGATATTTTTTTGGTTGGGGATGGACTCGCGGCCTATCAGCTTGTTGGTGAGGTAGTGGCTCACCAAGGCTTCGACGGGTAGCCGGCCTGAGAGGGCGACCGGCCACATTGGGACTGAGATACGGCCCAAACTCCTACGGGAGGCAGCAGTGGGGAATATTGCACAATGGACGGAAGTCTGATGCAGCAACGCCGCGTGCGGGATGACGGCCTTCGGGTTGTAAACCGCTTTCAATTGTGACGAAGCTTTTTGTGACGGTAGCAGTAGAAGAAGCACCGGCTAACTA
>GV2UCFN02HS8YY
GGTGAGTAACACGTGAGTAACCTGCCCTCATCTCTGGGATAACAGTCGGAAACGGTTGCTAATACTGGATATGAGCTTGCAAGGCATCTTGTGGGTTGGAAAGATATTTTTTTGGTTGGGGATGGACTCGCGGCCTATCAGCTTGTTGGTGAGGTAGTGGCTCACCAAGGCTTCGACGGGTAGCCGGCCTGAGAGGGCGACCGGCCACATTGGGACTGAGATACGGCCCAAACTCCTACGGGAGGCAGCAGTGGGGAATATTGCACAATGGACGGAAGTCTGATGCAGCAACGCCGCGTGCGGGATGACGGCCTTCGGGTTGTAAACCGCTTTCAATTGTGACGAAGCTTTTTGTGACGGTAGCAGTAGAAGAAGCACCGGCTAACTA
>GV2UCFN02FV66K
GGTGAGTAACACGTGAGTAACCTGCCCTCATCTCTGGGATAACAGTCGGAAACGGTTGCTAATACTGGATATGAGCTTGCAAGGCATCTTGTGGGTTGGAAAGATATTTTTTTGGTTGGGGATGGACTCGCGGCCTATCAGCTTGTTGGTGAGGTAGTGGCTCACCAAGGCTTCGACGGGTAGCCGGCCTGAGAGGGCGACCGGCCACATTGGGACTGAGATACGGCCCAAACTCCTACGGGAGGCAGCAGTGGGGAATATTGCACAATGGACGGAAGTCTGATGCAGCAACGCCGCGTGCGGGATGACGGCCTTCGGGTTGTAAACCGCTTTCAATTGTGACGAAGCTTTTTGTGACGGTAGCAGTAGAAGAAGCACCGGCTAACTA
>GV2UCFN02JD1G8
GGTGAGTAACACGTGAGTAACCTGCCCTCATCTCTGGGATAACAGTCGGAAACGGTTGCTAATACTGGATATGAGCTTGCAAGGCATCTTGTGGGTTGGAAAGATATTTTTTTGGTTGGGGATGGACTCGCGGCCTATCAGCTTGTTGGTGAGGTAGTGGCTCACCAAGGCTTCGACGGGTAGCCGGCCTGAGAGGGCGACCGGCCACATTGGGACTGAGATACGGCCCAAACTCCTACGGGAGGCAGCAGTGGGGAATATTGCACAATGGACGGAAGTCTGATGCAGCAACGCCGCGTGCGGGATGACGGCCTTCGGGTTGTAAACCGCTTTCAATTGTGACGAAGCTTTTTGTGACGGTAGCAGTAGAAGAAGCACCGGCTAACTA
>GV2UCFN02FXMY2
GGTGAGTAACACGTGAGTAACCTGCCCTCATCTCTGGGATAACAGTCGGAAACGGTTGCTAATACTGGATATGAGCTTGCAAGGCATCTTGTGGGTTGGAAAGATATTTTTTTGGTTGGGGATGGACTCGCGGCCTATCAGCTTGTTGGTGAGGTAGTGGCTCACCAAGGCTTCGACGGGTAGCCGGCCTGAGAGGGCGACCGGCCACATTGGGACTGAGATACGGCCCAAACTCCTACGGGAGGCAGCAGTGGGGAATATTGCACAATGGACGGAAGTCTGATGCAGCAACGCCGCGTGCGGGATGACGGCCTTCGGGTTGTAAACCGCTTTCAATTGTGACGAAGCTTTTTGTGACGGTAGCAGTAGAAGAAGCACCGGCTAACTA
>GV2UCFN02JWN1O
GGTGAGTAACACGTGAGTAACCTGCCCTCATCTCTGGGATAACAGTCGGAAACGGTTGCTAATACTGGATATGAGCTTGCAAGGCATCTTGTGGGTTGGAAAGATATTTTTTTGGTTGGGGATGGACTCGCGGCCTATCAGCTTGTTGGTGAGGTAGTGGCTCACCAAGGCTTCGACGGGTAGCCGGCCTGAGAGGGCGACCGGCCACATTGGGACTGAGATACGGCCCAAACTCCTACGGGAGGCAGCAGTGGGGAATATTGCACAATGGACGGAAGTCTGATGCAGCAACGCCGCGTGCGGGATGACGGCCTTCGGGTTGTAAACCGCTTTCAATTGTGACGAAGCTTTTTGTGACGGTAGCAGTAGAAGAAGCACCGGCTAACTA
>GV2UCFN02G1TT8
GGTGAGTAACACGTGAGTAACCTGCCCTCATCTCTGGGATAACAGTCGGAAACGGTTGCTAATACTGGATATGAGCTTGCAAGGCATCTTGTGGGTTGGAAAGATATTTTTTTGGTTGGGGATGGACTCGCGGCCTATCAGCTTGTTGGTGAGGTAGTGGCTCACCAAGGCTTCGACGGGTAGCCGGCCTGAGAGGGCGACCGGCCACATTGGGACTGAGATACGGCCCAAACTCCTACGGGAGGCAGCAGTGGGGAATATTGCACAATGGACGGAAGTCTGATGCAGCAACGCCGCGTGCGGGATGACGGCCTTCGGGTTGTAAACCGCTTTCAATTGTGACGAAGCTTTTTGTGACGGTAGCAGTAGAAGAAGCACCGGCTAACTA
>GV2UCFN02HACLV
GGTGAGTAACACGTGAGTAACCTGCCCTCATCTCTGGGATAACAGTCGGAAACGGTTGCTAATACTGGATATGAGCTTGCAAGGCATCTTGTGGGTTGGAAAGATATTTTTTTGGTTGGGGATGGACTCGCGGCCTATCAGCTTGTTGGTGAGGTAGTGGCTCACCAAGGCTTCGACGGGTAGCCGGCCTGAGAGGGCGACCGGCCACATTGGGACTGAGATACGGCCCAAACTCCTACGGGAGGCAGCAGTGGGGAATATTGCACAATGGACGGAAGTCTGATGCAGCAACGCCGCGTGCGGGATGACGGCCTTCGGGTTGTAAACCGCTTTCAATTGTGACGAAGCTTTTTGTGACGGTAGCAGTAGAAGAAGCACCGGCTAACTA
>GV2UCFN02H185X
GGTGAGTAACACGTGAGTAACCTGCCCTCATCTCTGGGATAACAGTCGGAAACGGTTGCTAATACTGGATATGAGCTTGCAAGGCATCTTGTGGGTTGGAAAGATATTTTTTTGGTTGGGGATGGACTCGCGGCCTATCAGCTTGTTGGTGAGGTAGTGGCTCACCAAGGCTTCGACGGGTAGCCGGCCTGAGAGGGCGACCGGCCACATTGGGACTGAGATACGGCCCAAACTCCTACGGGAGGCAGCAGTGGGGAATATTGCACAATGGACGGAAGTCTGATGCAGCAACGCCGCGTGCGGGATGACGGCCTTCGGGTTGTAAACCGCTTTCAATTGTGACGAAGCTTTTTGTGACGGTAGCAGTAGAAGAAGCACCGGCTAACTA
>GV2UCFN02JZHVD
GGTGAGTAACACGTGAGTAACCTGCCCTCATCTCTGGGATAACAGTCGGAAACGGTTGCTAATACTGGATATGAGCTTGCAAGGCATCTTGTGGGTTGGAAAGATATTTTTTTGGTTGGGGATGGACTCGCGGCCTATCAGCTTGTTGGTGAGGTAGTGGCTCACCAAGGCTTCGACGGGTAGCCGGCCTGAGAGGGCGACCGGCCACATTGGGACTGAGATACGGCCCAAACTCCTACGGGAGGCAGCAGTGGGGAATATTGCACAATGGACGGAAGTCTGATGCAGCAACGCCGCGTGCGGGATGACGGCCTTCGGGTTGTAAACCGCTTTCAATTGTGACGAAGCTTTTTGTGACGGTAGCAGTAGAAGAAGCACCGGCTAACTA
>GV2UCFN02FNWQG
GGTGAGTAACACGTGAGTAACCTGCCCTCATCTCTGGGATAACAGTCGGAAACGGTTGCTAATACTGGATATGAGCTTGCAAGGCATCTTGTGGGTTGGAAAGATATTTTTTTGGTTGGGGATGGACTCGCGGCCTATCAGCTTGTTGGTGAGGTAGTGGCTCACCAAGGCTTCGACGGGTAGCCGGCCTGAGAGGGCGACCGGCCACATTGGGACTGAGATACGGCCCAAACTCCTACGGGAGGCAGCAGTGGGGAATATTGCACAATGGACGGAAGTCTGATGCAGCAACGCCGCGTGCGGGATGACGGCCTTCGGGTTGTAAACCGCTTTCAATTGTGACGAAGCTTTTTGTGACGGTAGCAGTAGAAGAAGCACCGGCTAACTA
>GV2UCFN02IABCD
GGTGAGTAACACGTGAGTAACCTGCCCTCATCTCTGGGATAACAGTCGGAAACGGTTGCTAATACTGGATATGAGCTTGCAAGGCATCTTGTGGGTTGGAAAGATATTTTTTTGGTTGGGGATGGACTCGCGGCCTATCAGCTTGTTGGTGAGGTAGTGGCTCACCAAGGCTTCGACGGGTAGCCGGCCTGAGAGGGCGACCGGCCACATTGGGACTGAGATACGGCCCAAACTCCTACGGGAGGCAGCAGTGGGGAATATTGCACAATGGACGGAAGTCTGATGCAGCAACGCCGCGTGCGGGATGACGGCCTTCGGGTTGTAAACCGCTTTCAATTGTGACGAAGCTTTTTGTGACGGTAGCAGTAGAAGAAGCACCGGCTAACTA
>GV2UCFN02JGLBI
GGTGAGTAACACGTGAGTAACCTGCCCTCATCTCTGGGATAACAGTCGGAAACGGTTGCTAATACTGGATATGAGCTTGCAAGGCATCTTGTGGGTTGGAAAGATATTTTTTTGGTTGGGGATGGACTCGCGGCCTATCAGCTTGTTGGTGAGGTAGTGGCTCACCAAGGCTTCGACGGGTAGCCGGCCTGAGAGGGCGACCGGCCACATTGGGACTGAGATACGGCCCAAACTCCTACGGGAGGCAGCAGTGGGGAATATTGCACAATGGACGGAAGTCTGATGCAGCAACGCCGCGTGCGGGATGACGGCCTTCGGGTTGTAAACCGCTTTCAATTGTGACGAAGCTTTTTGTGACGGTAGCAGTAGAAGAAGCACCGGCTAACTA
>GV2UCFN02G0JMD
GGTGAGTAACACGTGAGTAACCTGCCCTCATCTCTGGGATAACAGTCGGAAACGGTTGCTAATACTGGATATGAGCTTGCAAGGCATCTTGTGGGTTGGAAAGATATTTTTTTGGTTGGGGATGGACTCGCGGCCTATCAGCTTGTTGGTGAGGTAGTGGCTCACCAAGGCTTCGACGGGTAGCCGGCCTGAGAGGGCGACCGGCCACATTGGGACTGAGATACGGCCCAAACTCCTACGGGAGGCAGCAGTGGGGAATATTGCACAATGGACGGAAGTCTGATGCAGCAACGCCGCGTGCGGGATGACGGCCTTCGGGTTGTAAACCGCTTTCAATTGTGACGAAGCTTTTTGTGACGGTAGCAGTAGAAGAAGCACCGGCTAACTA
>GV2UCFN02G4HS8
GGTGAGTAACACGTGAGTAACCTGCCCTCATCTCTGGGATAACAGTCGGAAACGGTTGCTAATACTGGATATGAGCTTGCAAGGCATCTTGTGGGTTGGAAAGATATTTTTTTGGTTGGGGATGGACTCGCGGCCTATCAGCTTGTTGGTGAGGTAGTGGCTCACCAAGGCTTCGACGGGTAGCCGGCCTGAGAGGGCGACCGGCCACATTGGGACTGAGATACGGCCCAAACTCCTACGGGAGGCAGCAGTGGGGAATATTGCACAATGGACGGAAGTCTGATGCAGCAACGCCGCGTGCGGGATGACGGCCTTCGGGTTGTAAACCGCTTTCAATTGTGACGAAGCTTTTTGTGACGGTAGCAGTAGAAGAAGCACCGGCTAACTA
>GV2UCFN02G7QKU
GGTGAGTAACACGTGAGTAACCTGCCCTCATCTCTGGGATAACAGTCGGAAACGGTTGCTAATACTGGATATGAGCTTGCAAGGCATCTTGTGGGTTGGAAAGATATTTTTTTGGTTGGGGATGGACTCGCGGCCTATCAGCTTGTTGGTGAGGTAGTGGCTCACCAAGGCTTCGACGGGTAGCCGGCCTGAGAGGGCGACCGGCCACATTGGGACTGAGATACGGCCCAAACTCCTACGGGAGGCAGCAGTGGGGAATATTGCACAATGGACGGAAGTCTGATGCAGCAACGCCGCGTGCGGGATGACGGCCTTCGGGTTGTAAACCGCTTTCAATTGTGACGAAGCTTTTTGTGACGGTAGCAGTAGAAGAAGCACCGGCTAACTA
>GV2UCFN02JMJXS
GGTGAGTAACACGTGAGTAACCTGCCCTCATCTCTGGGATAACAGTCGGAAACGGTTGCTAATACTGGATATGAGCTTGCAAGGCATCTTGTGGGTTGGAAAGATATTTTTTTGGTTGGGGATGGACTCGCGGCCTATCAGCTTGTTGGTGAGGTAGTGGCTCACCAAGGCTTCGACGGGTAGCCGGCCTGAGAGGGCGACCGGCCACATTGGGACTGAGATACGGCCCAAACTCCTACGGGAGGCAGCAGTGGGGAATATTGCACAATGGACGGAAGTCTGATGCAGCAACGCCGCGTGCGGGATGACGGCCTTCGGGTTGTAAACCGCTTTCAATTGTGACGAAGCTTTTTGTGACGGTAGCAGTAGAAGAAGCACCGGCTAACTA
>GV2UCFN02JWBS3
GGTGAGTAACACGTGAGTAACCTGCCCTCATCTCTGGGATAACAGTCGGAAACGGTTGCTAATACTGGATATGAGCTTGCAAGGCATCTTGTGGGTTGGAAAGATATTTTTTTGGTTGGGGATGGACTCGCGGCCTATCAGCTTGTTGGTGAGGTAGTGGCTCACCAAGGCTTCGACGGGTAGCCGGCCTGAGAGGGCGACCGGCCACATTGGGACTGAGATACGGCCCAAACTCCTACGGGAGGCAGCAGTGGGGAATATTGCACAATGGACGGAAGTCTGATGCAGCAACGCCGCGTGCGGGATGACGGCCTTCGGGTTGTAAACCGCTTTCAATTGTGACGAAGCTTTTTGTGACGGTAGCAGTAGAAGAAGCACCGGCTAACTA
>GV2UCFN02IE6HC
GGTGAGTAACACGTGAGTAACCTGCCCTCATCTCTGGGATAACAGTCGGAAACGGTTGCTAATACTGGATATGAGCTTGCAAGGCATCTTGTGGGTTGGAAAGATATTTTTTTGGTTGGGGATGGACTCGCGGCCTATCAGCTTGTTGGTGAGGTAGTGGCTCACCAAGGCTTCGACGGGTAGCCGGCCTGAGAGGGCGACCGGCCACATTGGGACTGAGATACGGCCCAAACTCCTACGGGAGGCAGCAGTGGGGAATATTGCACAATGGACGGAAGTCTGATGCAGCAACGCCGCGTGCGGGATGACGGCCTTCGGGTTGTAAACCGCTTTCAATTGTGACGAAGCTTTTTGTGACGGTAGCAGTAGAAGAAGCACCGGCTAACTA
>GV2UCFN02GUJXR
GGTGAGTAACACGTGAGTAACCTGCCCTCATCTCTGGGATAACAGTCGGAAACGGTTGCTAATACTGGATATGAGCTTGCAAGGCATCTTGTGGGTTGGAAAGATATTTTTTTGGTTGGGGATGGACTCGCGGCCTATCAGCTTGTTGGTGAGGTAGTGGCTCACCAAGGCTTCGACGGGTAGCCGGCCTGAGAGGGCGACCGGCCACATTGGGACTGAGATACGGCCCAAACTCCTACGGGAGGCAGCAGTGGGGAATATTGCACAATGGACGGAAGTCTGATGCAGCAACGCCGCGTGCGGGATGACGGCCTTCGGGTTGTAAACCGCTTTCAATTGTGACGAAGCTTTTTGTGACGGTAGCAGTAGAAGAAGCACCGGCTAACTA
>GV2UCFN02HO3E7
GGTGAGTAACACGTGAGTAACCTGCCCTCATCTCTGGGATAACAGTCGGAAACGGTTGCTAATACTGGATATGAGCTTGCAAGGCATCTTGTGGGTTGGAAAGATATTTTTTTGGTTGGGGATGGACTCGCGGCCTATCAGCTTGTTGGTGAGGTAGTGGCTCACCAAGGCTTCGACGGGTAGCCGGCCTGAGAGGGCGACCGGCCACATTGGGACTGAGATACGGCCCAAACTCCTACGGGAGGCAGCAGTGGGGAATATTGCACAATGGACGGAAGTCTGATGCAGCAACGCCGCGTGCGGGATGACGGCCTTCGGGTTGTAAACCGCTTTCAATTGTGACGAAGCTTTTTGTGACGGTAGCAGTAGAAGAAGCACCGGCTAACTA
>GV2UCFN02FYE2J
GGTGAGTAACACGTGAGTAACCTGCCCTCATCTCTGGGATAACAGTCGGAAACGGTTGCTAATACTGGATATGAGCTTGCAAGGCATCTTGTGGGTTGGAAAGATATTTTTTTGGTTGGGGATGGACTCGCGGCCTATCAGCTTGTTGGTGAGGTAGTGGCTCACCAAGGCTTCGACGGGTAGCCGGCCTGAGAGGGCGACCGGCCACATTGGGACTGAGATACGGCCCAAACTCCTACGGGAGGCAGCAGTGGGGAATATTGCACAATGGACGGAAGTCTGATGCAGCAACGCCGCGTGCGGGATGACGGCCTTCGGGTTGTAAACCGCTTTCAATTGTGACGAAGCTTTTTGTGACGGTAGCAGTAGAAGAAGCACCGGCTAACTA
>GV2UCFN02H927O
GGTGAGTAACACGTGAGTAACCTGCCCTCATCTCTGGGATAACAGTCGGAAACGGTTGCTAATACTGGATATGAGCTTGCAAGGCATCTTGTGGGTTGGAAAGATATTTTTTTGGTTGGGGATGGACTCGCGGCCTATCAGCTTGTTGGTGAGGTAGTGGCTCACCAAGGCTTCGACGGGTAGCCGGCCTGAGAGGGCGACCGGCCACATTGGGACTGAGATACGGCCCAAACTCCTACGGGAGGCAGCAGTGGGGAATATTGCACAATGGACGGAAGTCTGATGCAGCAACGCCGCGTGCGGGATGACGGCCTTCGGGTTGTAAACCGCTTTCAATTGTGACGAAGCTTTTTGTGACGGTAGCAGTAGAAGAAGCACCGGCTAACTA
>GV2UCFN02JFWIY
GGTGAGTAACACGTGAGTAACCTGCCCTCATCTCTGGGATAACAGTCGGAAACGGTTGCTAATACTGGATATGAGCTTGCAAGGCATCTTGTGGGTTGGAAAGATATTTTTTTGGTTGGGGATGGACTCGCGGCCTATCAGCTTGTTGGTGAGGTAGTGGCTCACCAAGGCTTCGACGGGTAGCCGGCCTGAGAGGGCGACCGGCCACATTGGGACTGAGATACGGCCCAAACTCCTACGGGAGGCAGCAGTGGGGAATATTGCACAATGGACGGAAGTCTGATGCAGCAACGCCGCGTGCGGGATGACGGCCTTCGGGTTGTAAACCGCTTTCAATTGTGACGAAGCTTTTTGTGACGGTAGCAGTAGAAGAAGCACCGGCTAACTA
>GV2UCFN02GKKVY
GGTGAGTAACACGTGAGTAACCTGCCCTCATCTCTGGGATAACAGTCGGAAACGGTTGCTAATACTGGATATGAGCTTGCAAGGCATCTTGTGGGTTGGAAAGATATTTTTTTGGTTGGGGATGGACTCGCGGCCTATCAGCTTGTTGGTGAGGTAGTGGCTCACCAAGGCTTCGACGGGTAGCCGGCCTGAGAGGGCGACCGGCCACATTGGGACTGAGATACGGCCCAAACTCCTACGGGAGGCAGCAGTGGGGAATATTGCACAATGGACGGAAGTCTGATGCAGCAACGCCGCGTGCGGGATGACGGCCTTCGGGTTGTAAACCGCTTTCAATTGTGACGAAGCTTTTTGTGACGGTAGCAGTAGAAGAAGCACCGGCTAACTA
>GV2UCFN02H4FAI
GGTGAGTAACACGTGAGTAACCTGCCCTCATCTCTGGGATAACAGTCGGAAACGGTTGCTAATACTGGATATGAGCTTGCAAGGCATCTTGTGGGTTGGAAAGATATTTTTTTGGTTGGGGATGGACTCGCGGCCTATCAGCTTGTTGGTGAGGTAGTGGCTCACCAAGGCTTCGACGGGTAGCCGGCCTGAGAGGGCGACCGGCCACATTGGGACTGAGATACGGCCCAAACTCCTACGGGAGGCAGCAGTGGGGAATATTGCACAATGGACGGAAGTCTGATGCAGCAACGCCGCGTGCGGGATGACGGCCTTCGGGTTGTAAACCGCTTTCAATTGTGACGAAGCTTTTTGTGACGGTAGCAGTAGAAGAAGCACCGGCTAACTA
>GV2UCFN02HK210
GGTGAGTAACACGTGAGTAACCTGCCCTCATCTCTGGGATAACAGTCGGAAACGGTTGCTAATACTGGATATGAGCTTGCAAGGCATCTTGTGGGTTGGAAAGATATTTTTTTGGTTGGGGATGGACTCGCGGCCTATCAGCTTGTTGGTGAGGTAGTGGCTCACCAAGGCTTCGACGGGTAGCCGGCCTGAGAGGGCGACCGGCCACATTGGGACTGAGATACGGCCCAAACTCCTACGGGAGGCAGCAGTGGGGAATATTGCACAATGGACGGAAGTCTGATGCAGCAACGCCGCGTGCGGGATGACGGCCTTCGGGTTGTAAACCGCTTTCAATTGTGACGAAGCTTTTTGTGACGGTAGCAGTAGAAGAAGCACCGGCTAACTA
>GV2UCFN02HPCLF
GGTGAGTAACACGTGAGTAACCTGCCCTCATCTCTGGGATAACAGTCGGAAACGGTTGCTAATACTGGATATGAGCTTGCAAGGCATCTTGTGGGTTGGAAAGATATTTTTTTGGTTGGGGATGGACTCGCGGCCTATCAGCTTGTTGGTGAGGTAGTGGCTCACCAAGGCTTCGACGGGTAGCCGGCCTGAGAGGGCGACCGGCCACATTGGGACTGAGATACGGCCCAAACTCCTACGGGAGGCAGCAGTGGGGAATATTGCACAATGGACGGAAGTCTGATGCAGCAACGCCGCGTGCGGGATGACGGCCTTCGGGTTGTAAACCGCTTTCAATTGTGACGAAGCTTTTTGTGACGGTAGCAGTAGAAGAAGCACCGGCTAACTA
>GV2UCFN02GRF0N
GGTGAGTAACACGTGAGTAACCTGCCCTCATCTCTGGGATAACAGTCGGAAACGGTTGCTAATACTGGATATGAGCTTGCAAGGCATCTTGTGGGTTGGAAAGATATTTTTTTGGTTGGGGATGGACTCGCGGCCTATCAGCTTGTTGGTGAGGTAGTGGCTCACCAAGGCTTCGACGGGTAGCCGGCCTGAGAGGGCGACCGGCCACATTGGGACTGAGATACGGCCCAAACTCCTACGGGAGGCAGCAGTGGGGAATATTGCACAATGGACGGAAGTCTGATGCAGCAACGCCGCGTGCGGGATGACGGCCTTCGGGTTGTAAACCGCTTTCAATTGTGACGAAGCTTTTTGTGACGGTAGCAGTAGAAGAAGCACCGGCTAACTA
>GV2UCFN02JJM41
GGTGAGTAACACGTGAGTAACCTGCCCTCATCTCTGGGATAACAGTCGGAAACGGTTGCTAATACTGGATATGAGCTTGCAAGGCATCTTGTGGGTTGGAAAGATATTTTTTTGGTTGGGGATGGACTCGCGGCCTATCAGCTTGTTGGTGAGGTAGTGGCTCACCAAGGCTTCGACGGGTAGCCGGCCTGAGAGGGCGACCGGCCACATTGGGACTGAGATACGGCCCAAACTCCTACGGGAGGCAGCAGTGGGGAATATTGCACAATGGACGGAAGTCTGATGCAGCAACGCCGCGTGCGGGATGACGGCCTTCGGGTTGTAAACCGCTTTCAATTGTGACGAAGCTTTTTGTGACGGTAGCAGTAGAAGAAGCACCGGCTAACTA
>GV2UCFN02IDEBN
GGTGAGTAACACGTGAGTAACCTGCCCTCATCTCTGGGATAACAGTCGGAAACGGTTGCTAATACTGGATATGAGCTTGCAAGGCATCTTGTGGGTTGGAAAGATATTTTTTTGGTTGGGGATGGACTCGCGGCCTATCAGCTTGTTGGTGAGGTAGTGGCTCACCAAGGCTTCGACGGGTAGCCGGCCTGAGAGGGCGACCGGCCACATTGGGACTGAGATACGGCCCAAACTCCTACGGGAGGCAGCAGTGGGGAATATTGCACAATGGACGGAAGTCTGATGCAGCAACGCCGCGTGCGGGATGACGGCCTTCGGGTTGTAAACCGCTTTCAATTGTGACGAAGCTTTTTGTGACGGTAGCAGTAGAAGAAGCACCGGCTAACTA
>GV2UCFN02HCYQR
GGTGAGTAACACGTGAGTAACCTGCCCTCATCTCTGGGATAACAGTCGGAAACGGTTGCTAATACTGGATATGAGCTTGCAAGGCATCTTGTGGGTTGGAAAGATATTTTTTTGGTTGGGGATGGACTCGCGGCCTATCAGCTTGTTGGTGAGGTAGTGGCTCACCAAGGCTTCGACGGGTAGCCGGCCTGAGAGGGCGACCGGCCACATTGGGACTGAGATACGGCCCAAACTCCTACGGGAGGCAGCAGTGGGGAATATTGCACAATGGACGGAAGTCTGATGCAGCAACGCCGCGTGCGGGATGACGGCCTTCGGGTTGTAAACCGCTTTCAATTGTGACGAAGCTTTTTGTGACGGTAGCAGTAGAAGAAGCACCGGCTAACTA
>GV2UCFN02IET9F
GGTGAGTAACACGTGAGTAACCTGCCCTCATCTCTGGGATAACAGTCGGAAACGGTTGCTAATACTGGATATGAGCTTGCAAGGCATCTTGTGGGTTGGAAAGATATTTTTTTGGTTGGGGATGGACTCGCGGCCTATCAGCTTGTTGGTGAGGTAGTGGCTCACCAAGGCTTCGACGGGTAGCCGGCCTGAGAGGGCGACCGGCCACATTGGGACTGAGATACGGCCCAAACTCCTACGGGAGGCAGCAGTGGGGAATATTGCACAATGGACGGAAGTCTGATGCAGCAACGCCGCGTGCGGGATGACGGCCTTCGGGTTGTAAACCGCTTTCAATTGTGACGAAGCTTTTTGTGACGGTAGCAGTAGAAGAAGCACCGGCTAACTA
>GV2UCFN02IX4TJ
GGTGAGTAACACGTGAGTAACCTGCCCTCATCTCTGGGATAACAGTCGGAAACGGTTGCTAATACTGGATATGAGCTTGCAAGGCATCTTGTGGGTTGGAAAGATATTTTTTTGGTTGGGGATGGACTCGCGGCCTATCAGCTTGTTGGTGAGGTAGTGGCTCACCAAGGCTTCGACGGGTAGCCGGCCTGAGAGGGCGACCGGCCACATTGGGACTGAGATACGGCCCAAACTCCTACGGGAGGCAGCAGTGGGGAATATTGCACAATGGACGGAAGTCTGATGCAGCAACGCCGCGTGCGGGATGACGGCCTTCGGGTTGTAAACCGCTTTCAATTGTGACGAAGCTTTTTGTGACGGTAGCAGTAGAAGAAGCACCGGCTAACTA
>GV2UCFN02IULEX
GGTGAGTAACACGTGAGTAACCTGCCCTCATCTCTGGGATAACAGTCGGAAACGGTTGCTAATACTGGATATGAGCTTGCAAGGCATCTTGTGGGTTGGAAAGATATTTTTTTGGTTGGGGATGGACTCGCGGCCTATCAGCTTGTTGGTGAGGTAGTGGCTCACCAAGGCTTCGACGGGTAGCCGGCCTGAGAGGGCGACCGGCCACATTGGGACTGAGATACGGCCCAAACTCCTACGGGAGGCAGCAGTGGGGAATATTGCACAATGGACGGAAGTCTGATGCAGCAACGCCGCGTGCGGGATGACGGCCTTCGGGTTGTAAACCGCTTTCAATTGTGACGAAGCTTTTTGTGACGGTAGCAGTAGAAGAAGCACCGGCTAACTA
>GV2UCFN02HKU9Y
GGTGAGTAACACGTGAGTAACCTGCCCTCATCTCTGGGATAACAGTCGGAAACGGTTGCTAATACTGGATATGAGCTTGCAAGGCATCTTGTGGGTTGGAAAGATATTTTTTTGGTTGGGGATGGACTCGCGGCCTATCAGCTTGTTGGTGAGGTAGTGGCTCACCAAGGCTTCGACGGGTAGCCGGCCTGAGAGGGCGACCGGCCACATTGGGACTGAGATACGGCCCAAACTCCTACGGGAGGCAGCAGTGGGGAATATTGCACAATGGACGGAAGTCTGATGCAGCAACGCCGCGTGCGGGATGACGGCCTTCGGGTTGTAAACCGCTTTCAATTGTGACGAAGCTTTTTGTGACGGTAGCAGTAGAAGAAGCACCGGCTAACTA
>GV2UCFN02F40LJ
GGTGAGTAACACGTGAGTAACCTGCCCTCATCTCTGGGATAACAGTCGGAAACGGTTGCTAATACTGGATATGAGCTTGCAAGGCATCTTGTGGGTTGGAAAGATATTTTTTTGGTTGGGGATGGACTCGCGGCCTATCAGCTTGTTGGTGAGGTAGTGGCTCACCAAGGCTTCGACGGGTAGCCGGCCTGAGAGGGCGACCGGCCACATTGGGACTGAGATACGGCCCAAACTCCTACGGGAGGCAGCAGTGGGGAATATTGCACAATGGACGGAAGTCTGATGCAGCAACGCCGCGTGCGGGATGACGGCCTTCGGGTTGTAAACCGCTTTCAATTGTGACGAAGCTTTTTGTGACGGTAGCAGTAGAAGAAGCACCGGCTAACTA
>GV2UCFN02GR8V0
GGTGAGTAACACGTGAGTAACCTGCCCTCATCTCTGGGATAACAGTCGGAAACGGTTGCTAATACTGGATATGAGCTTGCAAGGCATCTTGTGGGTTGGAAAGATATTTTTTTGGTTGGGGATGGACTCGCGGCCTATCAGCTTGTTGGTGAGGTAGTGGCTCACCAAGGCTTCGACGGGTAGCCGGCCTGAGAGGGCGACCGGCCACATTGGGACTGAGATACGGCCCAAACTCCTACGGGAGGCAGCAGTGGGGAATATTGCACAATGGACGGAAGTCTGATGCAGCAACGCCGCGTGCGGGATGACGGCCTTCGGGTTGTAAACCGCTTTCAATTGTGACGAAGCTTTTTGTGACGGTAGCAGTAGAAGAAGCACCGGCTAACTA
>GV2UCFN02JQSRW
GGTGAGTAACACGTGAGTAACCTGCCCTCATCTCTGGGATAACAGTCGGAAACGGTTGCTAATACTGGATATGAGCTTGCAAGGCATCTTGTGGGTTGGAAAGATATTTTTTTGGTTGGGGATGGACTCGCGGCCTATCAGCTTGTTGGTGAGGTAGTGGCTCACCAAGGCTTCGACGGGTAGCCGGCCTGAGAGGGCGACCGGCCACATTGGGACTGAGATACGGCCCAAACTCCTACGGGAGGCAGCAGTGGGGAATATTGCACAATGGACGGAAGTCTGATGCAGCAACGCCGCGTGCGGGATGACGGCCTTCGGGTTGTAAACCGCTTTCAATTGTGACGAAGCTTTTTGTGACGGTAGCAGTAGAAGAAGCACCGGCTAACTA
>GV2UCFN02HEZR2
GGTGAGTAACACGTGAGTAACCTGCCCTCATCTCTGGGATAACAGTCGGAAACGGTTGCTAATACTGGATATGAGCTTGCAAGGCATCTTGTGGGTTGGAAAGATATTTTTTTGGTTGGGGATGGACTCGCGGCCTATCAGCTTGTTGGTGAGGTAGTGGCTCACCAAGGCTTCGACGGGTAGCCGGCCTGAGAGGGCGACCGGCCACATTGGGACTGAGATACGGCCCAAACTCCTACGGGAGGCAGCAGTGGGGAATATTGCACAATGGACGGAAGTCTGATGCAGCAACGCCGCGTGCGGGATGACGGCCTTCGGGTTGTAAACCGCTTTCAATTGTGACGAAGCTTTTTGTGACGGTAGCAGTAGAAGAAGCACCGGCTAACTA
>GV2UCFN02JZN7V
GGTGAGTAACACGTGAGTAACCTGCCCTCATCTCTGGGATAACAGTCGGAAACGGTTGCTAATACTGGATATGAGCTTGCAAGGCATCTTGTGGGTTGGAAAGATATTTTTTTGGTTGGGGATGGACTCGCGGCCTATCAGCTTGTTGGTGAGGTAGTGGCTCACCAAGGCTTCGACGGGTAGCCGGCCTGAGAGGGCGACCGGCCACATTGGGACTGAGATACGGCCCAAACTCCTACGGGAGGCAGCAGTGGGGAATATTGCACAATGGACGGAAGTCTGATGCAGCAACGCCGCGTGCGGGATGACGGCCTTCGGGTTGTAAACCGCTTTCAATTGTGACGAAGCTTTTTGTGACGGTAGCAGTAGAAGAAGCACCGGCTAACTA
>GV2UCFN02JVVPR
GGTGAGTAACACGTGAGTAACCTGCCCTCATCTCTGGGATAACAGTCGGAAACGGTTGCTAATACTGGATATGAGCTTGCAAGGCATCTTGTGGGTTGGAAAGATATTTTTTTGGTTGGGGATGGACTCGCGGCCTATCAGCTTGTTGGTGAGGTAGTGGCTCACCAAGGCTTCGACGGGTAGCCGGCCTGAGAGGGCGACCGGCCACATTGGGACTGAGATACGGCCCAAACTCCTACGGGAGGCAGCAGTGGGGAATATTGCACAATGGACGGAAGTCTGATGCAGCAACGCCGCGTGCGGGATGACGGCCTTCGGGTTGTAAACCGCTTTCAATTGTGACGAAGCTTTTTGTGACGGTAGCAGTAGAAGAAGCACCGGCTAACTA
>GV2UCFN02JAWSL
GGTGAGTAACACGTGAGTAACCTGCCCTCATCTCTGGGATAACAGTCGGAAACGGTTGCTAATACTGGATATGAGCTTGCAAGGCATCTTGTGGGTTGGAAAGATATTTTTTTGGTTGGGGATGGACTCGCGGCCTATCAGCTTGTTGGTGAGGTAGTGGCTCACCAAGGCTTCGACGGGTAGCCGGCCTGAGAGGGCGACCGGCCACATTGGGACTGAGATACGGCCCAAACTCCTACGGGAGGCAGCAGTGGGGAATATTGCACAATGGACGGAAGTCTGATGCAGCAACGCCGCGTGCGGGATGACGGCCTTCGGGTTGTAAACCGCTTTCAATTGTGACGAAGCTTTTTGTGACGGTAGCAGTAGAAGAAGCACCGGCTAACTA
>GV2UCFN02H8UMX
GGTGAGTAACACGTGAGTAACCTGCCCTCATCTCTGGGATAACAGTCGGAAACGGTTGCTAATACTGGATATGAGCTTGCAAGGCATCTTGTGGGTTGGAAAGATATTTTTTTGGTTGGGGATGGACTCGCGGCCTATCAGCTTGTTGGTGAGGTAGTGGCTCACCAAGGCTTCGACGGGTAGCCGGCCTGAGAGGGCGACCGGCCACATTGGGACTGAGATACGGCCCAAACTCCTACGGGAGGCAGCAGTGGGGAATATTGCACAATGGACGGAAGTCTGATGCAGCAACGCCGCGTGCGGGATGACGGCCTTCGGGTTGTAAACCGCTTTCAATTGTGACGAAGCTTTTTGTGACGGTAGCAGTAGAAGAAGCACCGGCTAACTA
>GV2UCFN02I1GAE
GGTGAGTAACACGTGAGTAACCTGCCCTCATCTCTGGGATAACAGTCGGAAACGGTTGCTAATACTGGATATGAGCTTGCAAGGCATCTTGTGGGTTGGAAAGATATTTTTTTGGTTGGGGATGGACTCGCGGCCTATCAGCTTGTTGGTGAGGTAGTGGCTCACCAAGGCTTCGACGGGTAGCCGGCCTGAGAGGGCGACCGGCCACATTGGGACTGAGATACGGCCCAAACTCCTACGGGAGGCAGCAGTGGGGAATATTGCACAATGGACGGAAGTCTGATGCAGCAACGCCGCGTGCGGGATGACGGCCTTCGGGTTGTAAACCGCTTTCAATTGTGACGAAGCTTTTTGTGACGGTAGCAGTAGAAGAAGCACCGGCTAACTA
>GV2UCFN02I429K
GGTGAGTAACACGTGAGTAACCTGCCCTCATCTCTGGGATAACAGTCGGAAACGGTTGCTAATACTGGATATGAGCTTGCAAGGCATCTTGTGGGTTGGAAAGATATTTTTTTGGTTGGGGATGGACTCGCGGCCTATCAGCTTGTTGGTGAGGTAGTGGCTCACCAAGGCTTCGACGGGTAGCCGGCCTGAGAGGGCGACCGGCCACATTGGGACTGAGATACGGCCCAAACTCCTACGGGAGGCAGCAGTGGGGAATATTGCACAATGGACGGAAGTCTGATGCAGCAACGCCGCGTGCGGGATGACGGCCTTCGGGTTGTAAACCGCTTTCAATTGTGACGAAGCTTTTTGTGACGGTAGCAGTAGAAGAAGCACCGGCTAACTA
>GV2UCFN02H1Z37
GGTGAGTAACACGTGAGTAACCTGCCCTCATCTCTGGGATAACAGTCGGAAACGGTTGCTAATACTGGATATGAGCTTGCAAGGCATCTTGTGGGTTGGAAAGATATTTTTTTGGTTGGGGATGGACTCGCGGCCTATCAGCTTGTTGGTGAGGTAGTGGCTCACCAAGGCTTCGACGGGTAGCCGGCCTGAGAGGGCGACCGGCCACATTGGGACTGAGATACGGCCCAAACTCCTACGGGAGGCAGCAGTGGGGAATATTGCACAATGGACGGAAGTCTGATGCAGCAACGCCGCGTGCGGGATGACGGCCTTCGGGTTGTAAACCGCTTTCAATTGTGACGAAGCTTTTTGTGACGGTAGCAGTAGAAGAAGCACCGGCTAACTA
>GV2UCFN02HTTBA
GGTGAGTAACACGTGAGTAACCTGCCCTCATCTCTGGGATAACAGTCGGAAACGGTTGCTAATACTGGATATGAGCTTGCAAGGCATCTTGTGGGTTGGAAAGATATTTTTTTGGTTGGGGATGGACTCGCGGCCTATCAGCTTGTTGGTGAGGTAGTGGCTCACCAAGGCTTCGACGGGTAGCCGGCCTGAGAGGGCGACCGGCCACATTGGGACTGAGATACGGCCCAAACTCCTACGGGAGGCAGCAGTGGGGAATATTGCACAATGGACGGAAGTCTGATGCAGCAACGCCGCGTGCGGGATGACGGCCTTCGGGTTGTAAACCGCTTTCAATTGTGACGAAGCTTTTTGTGACGGTAGCAGTAGAAGAAGCACCGGCTAACTA
>GV2UCFN02IJX0K
GGTGAGTAACACGTGAGTAACCTGCCCTCATCTCTGGGATAACAGTCGGAAACGGTTGCTAATACTGGATATGAGCTTGCAAGGCATCTTGTGGGTTGGAAAGATATTTTTTTGGTTGGGGATGGACTCGCGGCCTATCAGCTTGTTGGTGAGGTAGTGGCTCACCAAGGCTTCGACGGGTAGCCGGCCTGAGAGGGCGACCGGCCACATTGGGACTGAGATACGGCCCAAACTCCTACGGGAGGCAGCAGTGGGGAATATTGCACAATGGACGGAAGTCTGATGCAGCAACGCCGCGTGCGGGATGACGGCCTTCGGGTTGTAAACCGCTTTCAATTGTGACGAAGCTTTTTGTGACGGTAGCAGTAGAAGAAGCACCGGCTAACTA
>GV2UCFN02JV9HU
GGTGAGTAACACGTGAGTAACCTGCCCTCATCTCTGGGATAACAGTCGGAAACGGTTGCTAATACTGGATATGAGCTTGCAAGGCATCTTGTGGGTTGGAAAGATATTTTTTTGGTTGGGGATGGACTCGCGGCCTATCAGCTTGTTGGTGAGGTAGTGGCTCACCAAGGCTTCGACGGGTAGCCGGCCTGAGAGGGCGACCGGCCACATTGGGACTGAGATACGGCCCAAACTCCTACGGGAGGCAGCAGTGGGGAATATTGCACAATGGACGGAAGTCTGATGCAGCAACGCCGCGTGCGGGATGACGGCCTTCGGGTTGTAAACCGCTTTCAATTGTGACGAAGCTTTTTGTGACGGTAGCAGTAGAAGAAGCACCGGCTAACTA
>GV2UCFN02GPJJI
GGTGAGTAACACGTGAGTAACCTGCCCTCATCTCTGGGATAACAGTCGGAAACGGTTGCTAATACTGGATATGAGCTTGCAAGGCATCTTGTGGGTTGGAAAGATATTTTTTTGGTTGGGGATGGACTCGCGGCCTATCAGCTTGTTGGTGAGGTAGTGGCTCACCAAGGCTTCGACGGGTAGCCGGCCTGAGAGGGCGACCGGCCACATTGGGACTGAGATACGGCCCAAACTCCTACGGGAGGCAGCAGTGGGGAATATTGCACAATGGACGGAAGTCTGATGCAGCAACGCCGCGTGCGGGATGACGGCCTTCGGGTTGTAAACCGCTTTCAATTGTGACGAAGCTTTTTGTGACGGTAGCAGTAGAAGAAGCACCGGCTAACTA
>GV2UCFN02HNQ1T
GGTGAGTAACACGTGAGTAACCTGCCCTCATCTCTGGGATAACAGTCGGAAACGGTTGCTAATACTGGATATGAGCTTGCAAGGCATCTTGTGGGTTGGAAAGATATTTTTTTGGTTGGGGATGGACTCGCGGCCTATCAGCTTGTTGGTGAGGTAGTGGCTCACCAAGGCTTCGACGGGTAGCCGGCCTGAGAGGGCGACCGGCCACATTGGGACTGAGATACGGCCCAAACTCCTACGGGAGGCAGCAGTGGGGAATATTGCACAATGGACGGAAGTCTGATGCAGCAACGCCGCGTGCGGGATGACGGCCTTCGGGTTGTAAACCGCTTTCAATTGTGACGAAGCTTTTTGTGACGGTAGCAGTAGAAGAAGCACCGGCTAACTA
>GV2UCFN02IA4JG
GGTGAGTAACACGTGAGTAACCTGCCCTCATCTCTGGGATAACAGTCGGAAACGGTTGCTAATACTGGATATGAGCTTGCAAGGCATCTTGTGGGTTGGAAAGATATTTTTTTGGTTGGGGATGGACTCGCGGCCTATCAGCTTGTTGGTGAGGTAGTGGCTCACCAAGGCTTCGACGGGTAGCCGGCCTGAGAGGGCGACCGGCCACATTGGGACTGAGATACGGCCCAAACTCCTACGGGAGGCAGCAGTGGGGAATATTGCACAATGGACGGAAGTCTGATGCAGCAACGCCGCGTGCGGGATGACGGCCTTCGGGTTGTAAACCGCTTTCAATTGTGACGAAGCTTTTTGTGACGGTAGCAGTAGAAGAAGCACCGGCTAACTA
>GV2UCFN02FV40Z
GGTGAGTAACACGTGAGTAACCTGCCCTCATCTCTGGGATAACAGTCGGAAACGGTTGCTAATACTGGATATGAGCTTGCAAGGCATCTTGTGGGTTGGAAAGATATTTTTTTGGTTGGGGATGGACTCGCGGCCTATCAGCTTGTTGGTGAGGTAGTGGCTCACCAAGGCTTCGACGGGTAGCCGGCCTGAGAGGGCGACCGGCCACATTGGGACTGAGATACGGCCCAAACTCCTACGGGAGGCAGCAGTGGGGAATATTGCACAATGGACGGAAGTCTGATGCAGCAACGCCGCGTGCGGGATGACGGCCTTCGGGTTGTAAACCGCTTTCAATTGTGACGAAGCTTTTTGTGACGGTAGCAGTAGAAGAAGCACCGGCTAACTA
>GV2UCFN02FWFCM
GGTGAGTAACACGTGAGTAACCTGCCCTCATCTCTGGGATAACAGTCGGAAACGGTTGCTAATACTGGATATGAGCTTGCAAGGCATCTTGTGGGTTGGAAAGATATTTTTTTGGTTGGGGATGGACTCGCGGCCTATCAGCTTGTTGGTGAGGTAGTGGCTCACCAAGGCTTCGACGGGTAGCCGGCCTGAGAGGGCGACCGGCCACATTGGGACTGAGATACGGCCCAAACTCCTACGGGAGGCAGCAGTGGGGAATATTGCACAATGGACGGAAGTCTGATGCAGCAACGCCGCGTGCGGGATGACGGCCTTCGGGTTGTAAACCGCTTTCAATTGTGACGAAGCTTTTTGTGACGGTAGCAGTAGAAGAAGCACCGGCTAACTA
>G35JFLI02F5BQB
GGTGAGTAACACGTGAGTAACCTGCCCTCATCTCTGGGATAACAGTCGGAAAACGGTTGCTAATACTGGATATGAGCTTGCAAGGCATCTTGTGGGTTGGAAAGATATTTTTGGTTGGGGATGGACTCGCGGCCTATCAGCTTGTTGGTGAGGTAGTGGCTCACCAAGGCTTCGACGGGTAGCCGGCCTGAGAGGGCGACCGGCCACATTGGGACTGAGATACGGCCCAAACTCCTACGGGAGGCAGCAGTGGGGAATATTGCACAATGGACGGAAGTCTGATGCAGCAACGCCGCGTGCGGGATGACGGCCTTCGGGTTGTAAACCGCTTTCAATTGTGACGAAGCTTTTTGTGACGGTAGCAGTAGAAGAAGCACCGGCTAACTA
>G3BZQ8102JHM0K
GGTGAGTAACACGTGAGTAACCTGCCCTCATCTCTGGGATAACAGTCGGAAACGGTTGCTAATACTGGATATGAGCTTGCAAGGCATCTTGTGGGTTGGAAAGATATTTTTGGTTGGGGATGGACTCGCGGCCTATCAGCTTGTTGGTGAGGTAGTGGCTCACCAAGGCTTCGACGGGTAGCCGGCCTGAGAGGGCGACCGGCCACATTGGGACTGAGATACGGCCCAAACTCCTACGGGAGGCAGCAGTGGGGAATATTGCACAATGGACGGAAGTCTGATGCAGCAACGCCGCGTGCGGGATGACGGCCTTCGGGTTGTAAACCGCTTTCAATTGTGACGAAGCTTTTTTGTGACGGTAGCAGTAGAAGAAGCACCGGCTAACTA
>G3BZQ8102GIMRG
GGTGAGTAACACGTGAGTAACCTGCCCTCATCTCTGGGATAACAGTCGGAAACGGTTGCTAATACTGGATATGAGCTTGCAAGGCATCTTGTGGGTTGGAAAGATATTTTTGGTTGGGGATGGACTCGCGGCCTATCAGCTTGTTGGTGAGGTAGTGGCTCACCAAGGCTTCGACGGGTAGCCGGCCTGAGAGGGCGACCGGCCACATTGGGACTGAGATACGGCCCAAACTCCTACGGGAGGCAGCAGTGGGGAATATTGCACAATGGACGGAAGTCTGATGCAGCAACGCCGCGTGCGGGATGACGGCCTTCGGGTTGTAAACCGCTTTCAATTGTGACGAAGCTTTTTTGTGACGGTAGCAGTAGAAGAAGCACCGGCTAACTA
>G3BZQ8102H0SN4
GGTGAGTAACACGTGAGTAACCTGCCCTCATCTCTGGGATAACAGTCGGAAACGGTTGCTAATACTGGATATGAGCTTGCAAGGCATCTTGTGGGTTGGAAAGATATTTTTGGTTGGGGATGGACTCGCGGCCTATCAGCTTGTTGGTGAGGTAGTGGCTCACCAAGGCTTCGACGGGTAGCCGGCCTGAGAGGGCGACCGGCCACATTGGGACTGAGATACGGCCCAAACTCCTACGGGAGGCAGCAGTGGGGAATATTGCACAATGGACGGAAGTCTGATGCAGCAACGCCGCGTGCGGGATGACGGCCTTCGGGTTGTAAACCGCTTTCAATTGTGACGAAGCTTTTTTGTGACGGTAGCAGTAGAAGAAGCACCGGCTAACTA
>G3BZQ8102GAK6G
GGTGAGTAACACGTGAGTAACCTGCCCTCATCTCTGGGATAACAGTCGGAAACGGTTGCTAATACTGGATATGAGCTTGCAAGGCATCTTGTGGGTTGGAAAGATATTTTTGGTTGGGGATGGACTCGCGGCCTATCAGCTTGTTGGTGAGGTAGTGGCTCACCAAGGCTTCGACGGGTAGCCGGCCTGAGAGGGCGACCGGCCACATTGGGACTGAGATACGGCCCAAACTCCTACGGGAGGCAGCAGTGGGGAATATTGCACAATGGACGGAAGTCTGATGCAGCAACGCCGCGTGCGGGATGACGGCCTTCGGGTTGTAAACCGCTTTCAATTGTGACGAAGCTTTTTTGTGACGGTAGCAGTAGAAGAAGCACCGGCTAACTA
>G3BZQ8102HYQVD
GGTGAGTAACACGTGAGTAACCTGCCCTCATCTCTGGGATAACAGTCGGAAACGGTTGCTAATACTGGATATGAGCTTGCAAGGCATCTTGTGGGTTGGAAAGATATTTTTGGTTGGGGATGGACTCGCGGCCTATCAGCTTGTTGGTGAGGTAGTGGCTCACCAAGGCTTCGACGGGTAGCCGGCCTGAGAGGGCGACCGGCCACATTGGGACTGAGATACGGCCCAAACTCCTACGGGAGGCAGCAGTGGGGAATATTGCACAATGGACGGAAGTCTGATGCAGCAACGCCGCGTGCGGGATGACGGCCTTCGGGTTGTAAACCGCTTTCAATTGTGACGAAGCTTTTTTGTGACGGTAGCAGTAGAAGAAGCACCGGCTAACTA
>G3BZQ8102FWTTY
GGTGAGTAACACGTGAGTAACCTGCCCTCATCTCTGGGATAACAGTCGGAAACGGTTGCTAATACTGGATATGAGCTTGCAAGGCATCTTGTGGGTTGGAAAGATATTTTTGGTTGGGGATGGACTCGCGGCCTATCAGCTTGTTGGTGAGGTAGTGGCTCACCAAGGCTTCGACGGGTAGCCGGCCTGAGAGGGCGACCGGCCACATTGGGACTGAGATACGGCCCAAACTCCTACGGGAGGCAGCAGTGGGGAATATTGCACAATGGACGGAAGTCTGATGCAGCAACGCCGCGTGCGGGATGACGGCCTTCGGGTTGTAAACCGCTTTCAATTGTGACGAAGCTTTTTTGTGACGGTAGCAGTAGAAGAAGCACCGGCTAACTA
>G35JFLI02F7OYS
GGTGAGTAACACGTGAGTAACCTGCCCTCATCTCTGGGATAACAGTCGGAAACGGTTGCTAATACTGGATATGAGCTTGCAAGGCATCTTGTGGGTTGGAAAGATATTTTTGGTTGGGGATGGACTCGCGGCCTATCAGCTTGTTGGTGAGGTAGTGGCTCACCAAGGCTTCGACGGGTAGCCGGCCTGAGAGGGCGACCGGCCACATTGGGACTGAGATACGGCCCAAACTCCTACGGGAGGCAGCAGTGGGGAATATTGCACAATGGACGGAAGTCTGATGCAGCAACGCCGCGTGCGGGATGACGGCCTTCGGGTTGTAAACCGCTTTCAATTGTGACGAAGCTTTTTTGTGACGGTAGCAGTAGAAGAAGCACCGGCTAACTA
>G35JFLI02J271Y
GGTGAGTAACACGTGAGTAACCTGCCCTCATCTCTGGGATAACAGTCGGAAACGGTTGCTAATACTGGATATGAGCTTGCAAGGCATCTTGTGGGTTGGAAAGATATTTTTGGTTGGGGATGGACTCGCGGCCTATCAGCTTGTTGGTGAGGTAGTGGCTCACCAAGGCTTCGACGGGTAGCCGGCCTGAGAGGGCGACCGGCCACATTGGGACTGAGATACGGCCCAAACTCCTACGGGAGGCAGCAGTGGGGAATATTGCACAATGGACGGAAGTCTGATGCAGCAACGCCGCGTGCGGGATGACGGCCTTCGGGTTGTAAACCGCTTTCAATTGTGACGAAGCTTTTTTGTGACGGTAGCAGTAGAAGAAGCACCGGCTAACTA
>G35JFLI02HTQ5M
GGTGAGTAACACGTGAGTAACCTGCCCTCATCTCTGGGATAACAGTCGGAAACGGTTGCTAATACTGGATATGAGCTTGCAAGGCATCTTGTGGGTTGGAAAGATATTTTTGGTTGGGGATGGACTCGCGGCCTATCAGCTTGTTGGTGAGGTAGTGGCTCACCAAGGCTTCGACGGGTAGCCGGCCTGAGAGGGCGACCGGCCACATTGGGACTGAGATACGGCCCAAACTCCTACGGGAGGCAGCAGTGGGGAATATTGCACAATGGACGGAAGTCTGATGCAGCAACGCCGCGTGCGGGATGACGGCCTTCGGGTTGTAAACCGCTTTCAATTGTGACGAAGCTTTTTTGTGACGGTAGCAGTAGAAGAAGCACCGGCTAACTA
>G35JFLI02HKNX2
GGTGAGTAACACGTGAGTAACCTGCCCTCATCTCTGGGATAACAGTCGGAAACGGTTGCTAATACTGGATATGAGCTTGCAAGGCATCTTGTGGGTTGGAAAGATATTTTTGGTTGGGGATGGACTCGCGGCCTATCAGCTTGTTGGTGAGGTAGTGGCTCACCAAGGCTTCGACGGGTAGCCGGCCTGAGAGGGCGACCGGCCACATTGGGACTGAGATACGGCCCAAACTCCTACGGGAGGCAGCAGTGGGGAATATTGCACAATGGACGGAAGTCTGATGCAGCAACGCCGCGTGCGGGATGACGGCCTTCGGGTTGTAAACCGCTTTCAATTGTGACGAAGCTTTTTTGTGACGGTAGCAGTAGAAGAAGCACCGGCTAACTA
>G35JFLI02FLZU0
GGTGAGTAACACGTGAGTAACCTGCCCTCATCTCTGGGATAACAGTCGGAAACGGTTGCTAATACTGGATATGAGCTTGCAAGGCATCTTGTGGGTTGGAAAGATATTTTTGGTTGGGGATGGACTCGCGGCCTATCAGCTTGTTGGTGAGGTAGTGGCTCACCAAGGCTTCGACGGGTAGCCGGCCTGAGAGGGCGACCGGCCACATTGGGACTGAGATACGGCCCAAACTCCTACGGGAGGCAGCAGTGGGGAATATTGCACAATGGACGGAAGTCTGATGCAGCAACGCCGCGTGCGGGATGACGGCCTTCGGGTTGTAAACCGCTTTCAATTGTGACGAAGCTTTTTTGTGACGGTAGCAGTAGAAGAAGCACCGGCTAACTA
>G35JFLI02I7NFX
GGTGAGTAACACGTGAGTAACCTGCCCTCATCTCTGGGATAACAGTCGGAAACGGTTGCTAATACTGGATATGAGCTTGCAAGGCATCTTGTGGGTTGGAAAGATATTTTTGGTTGGGGATGGACTCGCGGCCTATCAGCTTGTTGGTGAGGTAGTGGCTCACCAAGGCTTCGACGGGTAGCCGGCCTGAGAGGGCGACCGGCCACATTGGGACTGAGATACGGCCCAAACTCCTACGGGAGGCAGCAGTGGGGAATATTGCACAATGGACGGAAGTCTGATGCAGCAACGCCGCGTGCGGGATGACGGCCTTCGGGTTGTAAACCGCTTTCAATTGTGACGAAGCTTTTTTGTGACGGTAGCAGTAGAAGAAGCACCGGCTAACTA
>GV2UCFN02FQE24
GGTGAGTAACACGTGAGTAACCTGCCCTCATCTCTGGGATAACAGTCGGAAACGGTTGCTAATACTGGATATGAGCTTGCAAGGCATCTTGTGGGTTGGAAAGATATTTTTGGTTGGGGATGGACTCGCGGCCTATCAGCTTGTTGGTGAGGTAGTGGCTCACCAAGGCTTCGACGGGTAGCCGGCCTGAGAGGGCGACCGGCCACATTGGGACTGAGATACGGCCCAAACTCCTACGGGAGGCAGCAGTGGGGAATATTGCACAATGGACGGAAGTCTGATGCAGCAACGCCGCGTGCGGGATGACGGCCTTCGGGTTGTAAACCGCTTTCAATTGTGACGAAGCTTTTTGTGACGGTAGCAGTAGAAGAAGCACCGGCTAACTA
>GV2UCFN02JCYJ7
GGTGAGTAACACGTGAGTAACCTGCCCTCATCTCTGGGATAACAGTCGGAAACGGTTGCTAATACTGGATATGAGCTTGCAAGGCATCTTGTGGGTTGGAAAGATATTTTTGGTTGGGGATGGACTCGCGGCCTATCAGCTTGTTGGTGAGGTAGTGGCTCACCAAGGCTTCGACGGGTAGCCGGCCTGAGAGGGCGACCGGCCACATTGGGACTGAGATACGGCCCAAACTCCTACGGGAGGCAGCAGTGGGGAATATTGCACAATGGACGGAAGTCTGATGCAGCAACGCCGCGTGCGGGATGACGGCCTTCGGGTTGTAAACCGCTTTCAATTGTGACGAAGCTTTTTGTGACGGTAGCAGTAGAAGAAGCACCGGCTAACTA
>GV2UCFN02JAB8T
GGTGAGTAACACGTGAGTAACCTGCCCTCATCTCTGGGATAACAGTCGGAAACGGTTGCTAATACTGGATATGAGCTTGCAAGGCATCTTGTGGGTTGGAAAGATATTTTTGGTTGGGGATGGACTCGCGGCCTATCAGCTTGTTGGTGAGGTAGTGGCTCACCAAGGCTTCGACGGGTAGCCGGCCTGAGAGGGCGACCGGCCACATTGGGACTGAGATACGGCCCAAACTCCTACGGGAGGCAGCAGTGGGGAATATTGCACAATGGACGGAAGTCTGATGCAGCAACGCCGCGTGCGGGATGACGGCCTTCGGGTTGTAAACCGCTTTCAATTGTGACGAAGCTTTTTGTGACGGTAGCAGTAGAAGAAGCACCGGCTAACTA
>GV2UCFN02GK6CX
GGTGAGTAACACGTGAGTAACCTGCCCTCATCTCTGGGATAACAGTCGGAAACGGTTGCTAATACTGGATATGAGCTTGCAAGGCATCTTGTGGGTTGGAAAGATATTTTTGGTTGGGGATGGACTCGCGGCCTATCAGCTTGTTGGTGAGGTAGTGGCTCACCAAGGCTTCGACGGGTAGCCGGCCTGAGAGGGCGACCGGCCACATTGGGACTGAGATACGGCCCAAACTCCTACGGGAGGCAGCAGTGGGGAATATTGCACAATGGACGGAAGTCTGATGCAGCAACGCCGCGTGCGGGATGACGGCCTTCGGGTTGTAAACCGCTTTCAATTGTGACGAAGCTTTTTGTGACGGTAGCAGTAGAAGAAGCACCGGCTAACTA
>GV2UCFN02HWNF5
GGTGAGTAACACGTGAGTAACCTGCCCTCATCTCTGGGATAACAGTCGGAAACGGTTGCTAATACTGGATATGAGCTTGCAAGGCATCTTGTGGGTTGGAAAGATATTTTTGGTTGGGGATGGACTCGCGGCCTATCAGCTTGTTGGTGAGGTAGTGGCTCACCAAGGCTTCGACGGGTAGCCGGCCTGAGAGGGCGACCGGCCACATTGGGACTGAGATACGGCCCAAACTCCTACGGGAGGCAGCAGTGGGGAATATTGCACAATGGACGGAAGTCTGATGCAGCAACGCCGCGTGCGGGATGACGGCCTTCGGGTTGTAAACCGCTTTCAATTGTGACGAAGCTTTTTGTGACGGTAGCAGTAGAAGAAGCACCGGCTAACTA
>GV2UCFN02JEAJ8
GGTGAGTAACACGTGAGTAACCTGCCCTCATCTCTGGGATAACAGTCGGAAACGGTTGCTAATACTGGATATGAGCTTGCAAGGCATCTTGTGGGTTGGAAAGATATTTTTGGTTGGGGATGGACTCGCGGCCTATCAGCTTGTTGGTGAGGTAGTGGCTCACCAAGGCTTCGACGGGTAGCCGGCCTGAGAGGGCGACCGGCCACATTGGGACTGAGATACGGCCCAAACTCCTACGGGAGGCAGCAGTGGGGAATATTGCACAATGGACGGAAGTCTGATGCAGCAACGCCGCGTGCGGGATGACGGCCTTCGGGTTGTAAACCGCTTTCAATTGTGACGAAGCTTTTTGTGACGGTAGCAGTAGAAGAAGCACCGGCTAACTA
>GV2UCFN02H5RU6
GGTGAGTAACACGTGAGTAACCTGCCCTCATCTCTGGGATAACAGTCGGAAACGGTTGCTAATACTGGATATGAGCTTGCAAGGCATCTTGTGGGTTGGAAAGATATTTTTGGTTGGGGATGGACTCGCGGCCTATCAGCTTGTTGGTGAGGTAGTGGCTCACCAAGGCTTCGACGGGTAGCCGGCCTGAGAGGGCGACCGGCCACATTGGGACTGAGATACGGCCCAAACTCCTACGGGAGGCAGCAGTGGGGAATATTGCACAATGGACGGAAGTCTGATGCAGCAACGCCGCGTGCGGGATGACGGCCTTCGGGTTGTAAACCGCTTTCAATTGTGACGAAGCTTTTTGTGACGGTAGCAGTAGAAGAAGCACCGGCTAACTA
>GV2UCFN02J48VC
GGTGAGTAACACGTGAGTAACCTGCCCTCATCTCTGGGATAACAGTCGGAAACGGTTGCTAATACTGGATATGAGCTTGCAAGGCATCTTGTGGGTTGGAAAGATATTTTTGGTTGGGGATGGACTCGCGGCCTATCAGCTTGTTGGTGAGGTAGTGGCTCACCAAGGCTTCGACGGGTAGCCGGCCTGAGAGGGCGACCGGCCACATTGGGACTGAGATACGGCCCAAACTCCTACGGGAGGCAGCAGTGGGGAATATTGCACAATGGACGGAAGTCTGATGCAGCAACGCCGCGTGCGGGATGACGGCCTTCGGGTTGTAAACCGCTTTCAATTGTGACGAAGCTTTTTGTGACGGTAGCAGTAGAAGAAGCACCGGCTAACTA
>GV2UCFN02JRBMZ
GGTGAGTAACACGTGAGTAACCTGCCCTCATCTCTGGGATAACAGTCGGAAACGGTTGCTAATACTGGATATGAGCTTGCAAGGCATCTTGTGGGTTGGAAAGATATTTTTGGTTGGGGATGGACTCGCGGCCTATCAGCTTGTTGGTGAGGTAGTGGCTCACCAAGGCTTCGACGGGTAGCCGGCCTGAGAGGGCGACCGGCCACATTGGGACTGAGATACGGCCCAAACTCCTACGGGAGGCAGCAGTGGGGAATATTGCACAATGGACGGAAGTCTGATGCAGCAACGCCGCGTGCGGGATGACGGCCTTCGGGTTGTAAACCGCTTTCAATTGTGACGAAGCTTTTTGTGACGGTAGCAGTAGAAGAAGCACCGGCTAACTA
>GV2UCFN02HAPGQ
GGTGAGTAACACGTGAGTAACCTGCCCTCATCTCTGGGATAACAGTCGGAAACGGTTGCTAATACTGGATATGAGCTTGCAAGGCATCTTGTGGGTTGGAAAGATATTTTTGGTTGGGGATGGACTCGCGGCCTATCAGCTTGTTGGTGAGGTAGTGGCTCACCAAGGCTTCGACGGGTAGCCGGCCTGAGAGGGCGACCGGCCACATTGGGACTGAGATACGGCCCAAACTCCTACGGGAGGCAGCAGTGGGGAATATTGCACAATGGACGGAAGTCTGATGCAGCAACGCCGCGTGCGGGATGACGGCCTTCGGGTTGTAAACCGCTTTCAATTGTGACGAAGCTTTTTGTGACGGTAGCAGTAGAAGAAGCACCGGCTAACTA
>GV2UCFN02FTFBX
GGTGAGTAACACGTGAGTAACCTGCCCTCATCTCTGGGATAACAGTCGGAAACGGTTGCTAATACTGGATATGAGCTTGCAAGGCATCTTGTGGGTTGGAAAGATATTTTTGGTTGGGGATGGACTCGCGGCCTATCAGCTTGTTGGTGAGGTAGTGGCTCACCAAGGCTTCGACGGGTAGCCGGCCTGAGAGGGCGACCGGCCACATTGGGACTGAGATACGGCCCAAACTCCTACGGGAGGCAGCAGTGGGGAATATTGCACAATGGACGGAAGTCTGATGCAGCAACGCCGCGTGCGGGATGACGGCCTTCGGGTTGTAAACCGCTTTCAATTGTGACGAAGCTTTTTGTGACGGTAGCAGTAGAAGAAGCACCGGCTAACTA
>GV2UCFN02JMAEU
GGTGAGTAACACGTGAGTAACCTGCCCTCATCTCTGGGATAACAGTCGGAAACGGTTGCTAATACTGGATATGAGCTTGCAAGGCATCTTGTGGGTTGGAAAGATATTTTTGGTTGGGGATGGACTCGCGGCCTATCAGCTTGTTGGTGAGGTAGTGGCTCACCAAGGCTTCGACGGGTAGCCGGCCTGAGAGGGCGACCGGCCACATTGGGACTGAGATACGGCCCAAACTCCTACGGGAGGCAGCAGTGGGGAATATTGCACAATGGACGGAAGTCTGATGCAGCAACGCCGCGTGCGGGATGACGGCCTTCGGGTTGTAAACCGCTTTCAATTGTGACGAAGCTTTTTGTGACGGTAGCAGTAGAAGAAGCACCGGCTAACTA
>GV2UCFN02F7Z2I
GGTGAGTAACACGTGAGTAACCTGCCCTCATCTCTGGGATAACAGTCGGAAACGGTTGCTAATACTGGATATGAGCTTGCAAGGCATCTTGTGGGTTGGAAAGATATTTTTGGTTGGGGATGGACTCGCGGCCTATCAGCTTGTTGGTGAGGTAGTGGCTCACCAAGGCTTCGACGGGTAGCCGGCCTGAGAGGGCGACCGGCCACATTGGGACTGAGATACGGCCCAAACTCCTACGGGAGGCAGCAGTGGGGAATATTGCACAATGGACGGAAGTCTGATGCAGCAACGCCGCGTGCGGGATGACGGCCTTCGGGTTGTAAACCGCTTTCAATTGTGACGAAGCTTTTTGTGACGGTAGCAGTAGAAGAAGCACCGGCTAACTA
>GV2UCFN02JID49
GGTGAGTAACACGTGAGTAACCTGCCCTCATCTCTGGGATAACAGTCGGAAACGGTTGCTAATACTGGATATGAGCTTGCAAGGCATCTTGTGGGTTGGAAAGATATTTTTGGTTGGGGATGGACTCGCGGCCTATCAGCTTGTTGGTGAGGTAGTGGCTCACCAAGGCTTCGACGGGTAGCCGGCCTGAGAGGGCGACCGGCCACATTGGGACTGAGATACGGCCCAAACTCCTACGGGAGGCAGCAGTGGGGAATATTGCACAATGGACGGAAGTCTGATGCAGCAACGCCGCGTGCGGGATGACGGCCTTCGGGTTGTAAACCGCTTTCAATTGTGACGAAGCTTTTTGTGACGGTAGCAGTAGAAGAAGCACCGGCTAACTA
>GV2UCFN02JRI8P
GGTGAGTAACACGTGAGTAACCTGCCCTCATCTCTGGGATAACAGTCGGAAACGGTTGCTAATACTGGATATGAGCTTGCAAGGCATCTTGTGGGTTGGAAAGATATTTTTGGTTGGGGATGGACTCGCGGCCTATCAGCTTGTTGGTGAGGTAGTGGCTCACCAAGGCTTCGACGGGTAGCCGGCCTGAGAGGGCGACCGGCCACATTGGGACTGAGATACGGCCCAAACTCCTACGGGAGGCAGCAGTGGGGAATATTGCACAATGGACGGAAGTCTGATGCAGCAACGCCGCGTGCGGGATGACGGCCTTCGGGTTGTAAACCGCTTTCAATTGTGACGAAGCTTTTTGTGACGGTAGCAGTAGAAGAAGCACCGGCTAACTA
>GV2UCFN02JFJN1
GGTGAGTAACACGTGAGTAACCTGCCCTCATCTCTGGGATAACAGTCGGAAACGGTTGCTAATACTGGATATGAGCTTGCAAGGCATCTTGTGGGTTGGAAAGATATTTTTGGTTGGGGATGGACTCGCGGCCTATCAGCTTGTTGGTGAGGTAGTGGCTCACCAAGGCTTCGACGGGTAGCCGGCCTGAGAGGGCGACCGGCCACATTGGGACTGAGATACGGCCCAAACTCCTACGGGAGGCAGCAGTGGGGAATATTGCACAATGGACGGAAGTCTGATGCAGCAACGCCGCGTGCGGGATGACGGCCTTCGGGTTGTAAACCGCTTTCAATTGTGACGAAGCTTTTTGTGACGGTAGCAGTAGAAGAAGCACCGGCTAACTA
>GV2UCFN02FUY0C
GGTGAGTAACACGTGAGTAACCTGCCCTCATCTCTGGGATAACAGTCGGAAACGGTTGCTAATACTGGATATGAGCTTGCAAGGCATCTTGTGGGTTGGAAAGATATTTTTGGTTGGGGATGGACTCGCGGCCTATCAGCTTGTTGGTGAGGTAGTGGCTCACCAAGGCTTCGACGGGTAGCCGGCCTGAGAGGGCGACCGGCCACATTGGGACTGAGATACGGCCCAAACTCCTACGGGAGGCAGCAGTGGGGAATATTGCACAATGGACGGAAGTCTGATGCAGCAACGCCGCGTGCGGGATGACGGCCTTCGGGTTGTAAACCGCTTTCAATTGTGACGAAGCTTTTTGTGACGGTAGCAGTAGAAGAAGCACCGGCTAACTA
>GV2UCFN02GKI5M
GGTGAGTAACACGTGAGTAACCTGCCCTCATCTCTGGGATAACAGTCGGAAACGGTTGCTAATACTGGATATGAGCTTGCAAGGCATCTTGTGGGTTGGAAAGATATTTTTGGTTGGGGATGGACTCGCGGCCTATCAGCTTGTTGGTGAGGTAGTGGCTCACCAAGGCTTCGACGGGTAGCCGGCCTGAGAGGGCGACCGGCCACATTGGGACTGAGATACGGCCCAAACTCCTACGGGAGGCAGCAGTGGGGAATATTGCACAATGGACGGAAGTCTGATGCAGCAACGCCGCGTGCGGGATGACGGCCTTCGGGTTGTAAACCGCTTTCAATTGTGACGAAGCTTTTTGTGACGGTAGCAGTAGAAGAAGCACCGGCTAACTA
>GV2UCFN02JF073
GGTGAGTAACACGTGAGTAACCTGCCCTCATCTCTGGGATAACAGTCGGAAACGGTTGCTAATACTGGATATGAGCTTGCAAGGCATCTTGTGGGTTGGAAAGATATTTTTGGTTGGGGATGGACTCGCGGCCTATCAGCTTGTTGGTGAGGTAGTGGCTCACCAAGGCTTCGACGGGTAGCCGGCCTGAGAGGGCGACCGGCCACATTGGGACTGAGATACGGCCCAAACTCCTACGGGAGGCAGCAGTGGGGAATATTGCACAATGGACGGAAGTCTGATGCAGCAACGCCGCGTGCGGGATGACGGCCTTCGGGTTGTAAACCGCTTTCAATTGTGACGAAGCTTTTTGTGACGGTAGCAGTAGAAGAAGCACCGGCTAACTA
>GV2UCFN02JY21W
GGTGAGTAACACGTGAGTAACCTGCCCTCATCTCTGGGATAACAGTCGGAAACGGTTGCTAATACTGGATATGAGCTTGCAAGGCATCTTGTGGGTTGGAAAGATATTTTTGGTTGGGGATGGACTCGCGGCCTATCAGCTTGTTGGTGAGGTAGTGGCTCACCAAGGCTTCGACGGGTAGCCGGCCTGAGAGGGCGACCGGCCACATTGGGACTGAGATACGGCCCAAACTCCTACGGGAGGCAGCAGTGGGGAATATTGCACAATGGACGGAAGTCTGATGCAGCAACGCCGCGTGCGGGATGACGGCCTTCGGGTTGTAAACCGCTTTCAATTGTGACGAAGCTTTTTGTGACGGTAGCAGTAGAAGAAGCACCGGCTAACTA
>GV2UCFN02IFBDQ
GGTGAGTAACACGTGAGTAACCTGCCCTCATCTCTGGGATAACAGTCGGAAACGGTTGCTAATACTGGATATGAGCTTGCAAGGCATCTTGTGGGTTGGAAAGATATTTTTGGTTGGGGATGGACTCGCGGCCTATCAGCTTGTTGGTGAGGTAGTGGCTCACCAAGGCTTCGACGGGTAGCCGGCCTGAGAGGGCGACCGGCCACATTGGGACTGAGATACGGCCCAAACTCCTACGGGAGGCAGCAGTGGGGAATATTGCACAATGGACGGAAGTCTGATGCAGCAACGCCGCGTGCGGGATGACGGCCTTCGGGTTGTAAACCGCTTTCAATTGTGACGAAGCTTTTTGTGACGGTAGCAGTAGAAGAAGCACCGGCTAACTA
>GV2UCFN02GXE34
GGTGAGTAACACGTGAGTAACCTGCCCTCATCTCTGGGATAACAGTCGGAAACGGTTGCTAATACTGGATATGAGCTTGCAAGGCATCTTGTGGGTTGGAAAGATATTTTTGGTTGGGGATGGACTCGCGGCCTATCAGCTTGTTGGTGAGGTAGTGGCTCACCAAGGCTTCGACGGGTAGCCGGCCTGAGAGGGCGACCGGCCACATTGGGACTGAGATACGGCCCAAACTCCTACGGGAGGCAGCAGTGGGGAATATTGCACAATGGACGGAAGTCTGATGCAGCAACGCCGCGTGCGGGATGACGGCCTTCGGGTTGTAAACCGCTTTCAATTGTGACGAAGCTTTTTGTGACGGTAGCAGTAGAAGAAGCACCGGCTAACTA
>GV2UCFN02FJBGB
GGTGAGTAACACGTGAGTAACCTGCCCTCATCTCTGGGATAACAGTCGGAAACGGTTGCTAATACTGGATATGAGCTTGCAAGGCATCTTGTGGGTTGGAAAGATATTTTTGGTTGGGGATGGACTCGCGGCCTATCAGCTTGTTGGTGAGGTAGTGGCTCACCAAGGCTTCGACGGGTAGCCGGCCTGAGAGGGCGACCGGCCACATTGGGACTGAGATACGGCCCAAACTCCTACGGGAGGCAGCAGTGGGGAATATTGCACAATGGACGGAAGTCTGATGCAGCAACGCCGCGTGCGGGATGACGGCCTTCGGGTTGTAAACCGCTTTCAATTGTGACGAAGCTTTTTGTGACGGTAGCAGTAGAAGAAGCACCGGCTAACTA
>GV2UCFN02ITCQM
GGTGAGTAACACGTGAGTAACCTGCCCTCATCTCTGGGATAACAGTCGGAAACGGTTGCTAATACTGGATATGAGCTTGCAAGGCATCTTGTGGGTTGGAAAGATATTTTTGGTTGGGGATGGACTCGCGGCCTATCAGCTTGTTGGTGAGGTAGTGGCTCACCAAGGCTTCGACGGGTAGCCGGCCTGAGAGGGCGACCGGCCACATTGGGACTGAGATACGGCCCAAACTCCTACGGGAGGCAGCAGTGGGGAATATTGCACAATGGACGGAAGTCTGATGCAGCAACGCCGCGTGCGGGATGACGGCCTTCGGGTTGTAAACCGCTTTCAATTGTGACGAAGCTTTTTGTGACGGTAGCAGTAGAAGAAGCACCGGCTAACTA
>GV2UCFN02I9V6X
GGTGAGTAACACGTGAGTAACCTGCCCTCATCTCTGGGATAACAGTCGGAAACGGTTGCTAATACTGGATATGAGCTTGCAAGGCATCTTGTGGGTTGGAAAGATATTTTTGGTTGGGGATGGACTCGCGGCCTATCAGCTTGTTGGTGAGGTAGTGGCTCACCAAGGCTTCGACGGGTAGCCGGCCTGAGAGGGCGACCGGCCACATTGGGACTGAGATACGGCCCAAACTCCTACGGGAGGCAGCAGTGGGGAATATTGCACAATGGACGGAAGTCTGATGCAGCAACGCCGCGTGCGGGATGACGGCCTTCGGGTTGTAAACCGCTTTCAATTGTGACGAAGCTTTTTGTGACGGTAGCAGTAGAAGAAGCACCGGCTAACTA
>GV2UCFN02GIMJG
GGTGAGTAACACGTGAGTAACCTGCCCTCATCTCTGGGATAACAGTCGGAAACGGTTGCTAATACTGGATATGAGCTTGCAAGGCATCTTGTGGGTTGGAAAGATATTTTTGGTTGGGGATGGACTCGCGGCCTATCAGCTTGTTGGTGAGGTAGTGGCTCACCAAGGCTTCGACGGGTAGCCGGCCTGAGAGGGCGACCGGCCACATTGGGACTGAGATACGGCCCAAACTCCTACGGGAGGCAGCAGTGGGGAATATTGCACAATGGACGGAAGTCTGATGCAGCAACGCCGCGTGCGGGATGACGGCCTTCGGGTTGTAAACCGCTTTCAATTGTGACGAAGCTTTTTGTGACGGTAGCAGTAGAAGAAGCACCGGCTAACTA
>GV2UCFN02JF4IL
GGTGAGTAACACGTGAGTAACCTGCCCTCATCTCTGGGATAACAGTCGGAAACGGTTGCTAATACTGGATATGAGCTTGCAAGGCATCTTGTGGGTTGGAAAGATATTTTTGGTTGGGGATGGACTCGCGGCCTATCAGCTTGTTGGTGAGGTAGTGGCTCACCAAGGCTTCGACGGGTAGCCGGCCTGAGAGGGCGACCGGCCACATTGGGACTGAGATACGGCCCAAACTCCTACGGGAGGCAGCAGTGGGGAATATTGCACAATGGACGGAAGTCTGATGCAGCAACGCCGCGTGCGGGATGACGGCCTTCGGGTTGTAAACCGCTTTCAATTGTGACGAAGCTTTTTGTGACGGTAGCAGTAGAAGAAGCACCGGCTAACTA
>GV2UCFN02HBD1V
GGTGAGTAACACGTGAGTAACCTGCCCTCATCTCTGGGATAACAGTCGGAAACGGTTGCTAATACTGGATATGAGCTTGCAAGGCATCTTGTGGGTTGGAAAGATATTTTTGGTTGGGGATGGACTCGCGGCCTATCAGCTTGTTGGTGAGGTAGTGGCTCACCAAGGCTTCGACGGGTAGCCGGCCTGAGAGGGCGACCGGCCACATTGGGACTGAGATACGGCCCAAACTCCTACGGGAGGCAGCAGTGGGGAATATTGCACAATGGACGGAAGTCTGATGCAGCAACGCCGCGTGCGGGATGACGGCCTTCGGGTTGTAAACCGCTTTCAATTGTGACGAAGCTTTTTGTGACGGTAGCAGTAGAAGAAGCACCGGCTAACTA
>GV2UCFN02G3IT0
GGTGAGTAACACGTGAGTAACCTGCCCTCATCTCTGGGATAACAGTCGGAAACGGTTGCTAATACTGGATATGAGCTTGCAAGGCATCTTGTGGGTTGGAAAGATATTTTTGGTTGGGGATGGACTCGCGGCCTATCAGCTTGTTGGTGAGGTAGTGGCTCACCAAGGCTTCGACGGGTAGCCGGCCTGAGAGGGCGACCGGCCACATTGGGACTGAGATACGGCCCAAACTCCTACGGGAGGCAGCAGTGGGGAATATTGCACAATGGACGGAAGTCTGATGCAGCAACGCCGCGTGCGGGATGACGGCCTTCGGGTTGTAAACCGCTTTCAATTGTGACGAAGCTTTTTGTGACGGTAGCAGTAGAAGAAGCACCGGCTAACTA
>GV2UCFN02HSE9F
GGTGAGTAACACGTGAGTAACCTGCCCTCATCTCTGGGATAACAGTCGGAAACGGTTGCTAATACTGGATATGAGCTTGCAAGGCATCTTGTGGGTTGGAAAGATATTTTTGGTTGGGGATGGACTCGCGGCCTATCAGCTTGTTGGTGAGGTAGTGGCTCACCAAGGCTTCGACGGGTAGCCGGCCTGAGAGGGCGACCGGCCACATTGGGACTGAGATACGGCCCAAACTCCTACGGGAGGCAGCAGTGGGGAATATTGCACAATGGACGGAAGTCTGATGCAGCAACGCCGCGTGCGGGATGACGGCCTTCGGGTTGTAAACCGCTTTCAATTGTGACGAAGCTTTTTGTGACGGTAGCAGTAGAAGAAGCACCGGCTAACTA
>GV2UCFN02I0E0Q
GGTGAGTAACACGTGAGTAACCTGCCCTCATCTCTGGGATAACAGTCGGAAACGGTTGCTAATACTGGATATGAGCTTGCAAGGCATCTTGTGGGTTGGAAAGATATTTTTGGTTGGGGATGGACTCGCGGCCTATCAGCTTGTTGGTGAGGTAGTGGCTCACCAAGGCTTCGACGGGTAGCCGGCCTGAGAGGGCGACCGGCCACATTGGGACTGAGATACGGCCCAAACTCCTACGGGAGGCAGCAGTGGGGAATATTGCACAATGGACGGAAGTCTGATGCAGCAACGCCGCGTGCGGGATGACGGCCTTCGGGTTGTAAACCGCTTTCAATTGTGACGAAGCTTTTTGTGACGGTAGCAGTAGAAGAAGCACCGGCTAACTA
>GV2UCFN02H2Q5Q
GGTGAGTAACACGTGAGTAACCTGCCCTCATCTCTGGGATAACAGTCGGAAACGGTTGCTAATACTGGATATGAGCTTGCAAGGCATCTTGTGGGTTGGAAAGATATTTTTGGTTGGGGATGGACTCGCGGCCTATCAGCTTGTTGGTGAGGTAGTGGCTCACCAAGGCTTCGACGGGTAGCCGGCCTGAGAGGGCGACCGGCCACATTGGGACTGAGATACGGCCCAAACTCCTACGGGAGGCAGCAGTGGGGAATATTGCACAATGGACGGAAGTCTGATGCAGCAACGCCGCGTGCGGGATGACGGCCTTCGGGTTGTAAACCGCTTTCAATTGTGACGAAGCTTTTTGTGACGGTAGCAGTAGAAGAAGCACCGGCTAACTA
>GV2UCFN02HXSRW
GGTGAGTAACACGTGAGTAACCTGCCCTCATCTCTGGGATAACAGTCGGAAACGGTTGCTAATACTGGATATGAGCTTGCAAGGCATCTTGTGGGTTGGAAAGATATTTTTGGTTGGGGATGGACTCGCGGCCTATCAGCTTGTTGGTGAGGTAGTGGCTCACCAAGGCTTCGACGGGTAGCCGGCCTGAGAGGGCGACCGGCCACATTGGGACTGAGATACGGCCCAAACTCCTACGGGAGGCAGCAGTGGGGAATATTGCACAATGGACGGAAGTCTGATGCAGCAACGCCGCGTGCGGGATGACGGCCTTCGGGTTGTAAACCGCTTTCAATTGTGACGAAGCTTTTTGTGACGGTAGCAGTAGAAGAAGCACCGGCTAACTA
>GV2UCFN02H85FP
GGTGAGTAACACGTGAGTAACCTGCCCTCATCTCTGGGATAACAGTCGGAAACGGTTGCTAATACTGGATATGAGCTTGCAAGGCATCTTGTGGGTTGGAAAGATATTTTTGGTTGGGGATGGACTCGCGGCCTATCAGCTTGTTGGTGAGGTAGTGGCTCACCAAGGCTTCGACGGGTAGCCGGCCTGAGAGGGCGACCGGCCACATTGGGACTGAGATACGGCCCAAACTCCTACGGGAGGCAGCAGTGGGGAATATTGCACAATGGACGGAAGTCTGATGCAGCAACGCCGCGTGCGGGATGACGGCCTTCGGGTTGTAAACCGCTTTCAATTGTGACGAAGCTTTTTGTGACGGTAGCAGTAGAAGAAGCACCGGCTAACTA
>GV2UCFN02HQ6N6
GGTGAGTAACACGTGAGTAACCTGCCCTCATCTCTGGGATAACAGTCGGAAACGGTTGCTAATACTGGATATGAGCTTGCAAGGCATCTTGTGGGTTGGAAAGATATTTTTGGTTGGGGATGGACTCGCGGCCTATCAGCTTGTTGGTGAGGTAGTGGCTCACCAAGGCTTCGACGGGTAGCCGGCCTGAGAGGGCGACCGGCCACATTGGGACTGAGATACGGCCCAAACTCCTACGGGAGGCAGCAGTGGGGAATATTGCACAATGGACGGAAGTCTGATGCAGCAACGCCGCGTGCGGGATGACGGCCTTCGGGTTGTAAACCGCTTTCAATTGTGACGAAGCTTTTTGTGACGGTAGCAGTAGAAGAAGCACCGGCTAACTA
>GV2UCFN02IH94S
GGTGAGTAACACGTGAGTAACCTGCCCTCATCTCTGGGATAACAGTCGGAAACGGTTGCTAATACTGGATATGAGCTTGCAAGGCATCTTGTGGGTTGGAAAGATATTTTTGGTTGGGGATGGACTCGCGGCCTATCAGCTTGTTGGTGAGGTAGTGGCTCACCAAGGCTTCGACGGGTAGCCGGCCTGAGAGGGCGACCGGCCACATTGGGACTGAGATACGGCCCAAACTCCTACGGGAGGCAGCAGTGGGGAATATTGCACAATGGACGGAAGTCTGATGCAGCAACGCCGCGTGCGGGATGACGGCCTTCGGGTTGTAAACCGCTTTCAATTGTGACGAAGCTTTTTGTGACGGTAGCAGTAGAAGAAGCACCGGCTAACTA
>GV2UCFN02FS6EI
GGTGAGTAACACGTGAGTAACCTGCCCTCATCTCTGGGATAACAGTCGGAAACGGTTGCTAATACTGGATATGAGCTTGCAAGGCATCTTGTGGGTTGGAAAGATATTTTTGGTTGGGGATGGACTCGCGGCCTATCAGCTTGTTGGTGAGGTAGTGGCTCACCAAGGCTTCGACGGGTAGCCGGCCTGAGAGGGCGACCGGCCACATTGGGACTGAGATACGGCCCAAACTCCTACGGGAGGCAGCAGTGGGGAATATTGCACAATGGACGGAAGTCTGATGCAGCAACGCCGCGTGCGGGATGACGGCCTTCGGGTTGTAAACCGCTTTCAATTGTGACGAAGCTTTTTGTGACGGTAGCAGTAGAAGAAGCACCGGCTAACTA
>GV2UCFN02HPTWI
GGTGAGTAACACGTGAGTAACCTGCCCTCATCTCTGGGATAACAGTCGGAAACGGTTGCTAATACTGGATATGAGCTTGCAAGGCATCTTGTGGGTTGGAAAGATATTTTTGGTTGGGGATGGACTCGCGGCCTATCAGCTTGTTGGTGAGGTAGTGGCTCACCAAGGCTTCGACGGGTAGCCGGCCTGAGAGGGCGACCGGCCACATTGGGACTGAGATACGGCCCAAACTCCTACGGGAGGCAGCAGTGGGGAATATTGCACAATGGACGGAAGTCTGATGCAGCAACGCCGCGTGCGGGATGACGGCCTTCGGGTTGTAAACCGCTTTCAATTGTGACGAAGCTTTTTGTGACGGTAGCAGTAGAAGAAGCACCGGCTAACTA
>GV2UCFN02FQVUU
GGTGAGTAACACGTGAGTAACCTGCCCTCATCTCTGGGATAACAGTCGGAAACGGTTGCTAATACTGGATATGAGCTTGCAAGGCATCTTGTGGGTTGGAAAGATATTTTTGGTTGGGGATGGACTCGCGGCCTATCAGCTTGTTGGTGAGGTAGTGGCTCACCAAGGCTTCGACGGGTAGCCGGCCTGAGAGGGCGACCGGCCACATTGGGACTGAGATACGGCCCAAACTCCTACGGGAGGCAGCAGTGGGGAATATTGCACAATGGACGGAAGTCTGATGCAGCAACGCCGCGTGCGGGATGACGGCCTTCGGGTTGTAAACCGCTTTCAATTGTGACGAAGCTTTTTGTGACGGTAGCAGTAGAAGAAGCACCGGCTAACTA
>GV2UCFN02GHY41
GGTGAGTAACACGTGAGTAACCTGCCCTCATCTCTGGGATAACAGTCGGAAACGGTTGCTAATACTGGATATGAGCTTGCAAGGCATCTTGTGGGTTGGAAAGATATTTTTGGTTGGGGATGGACTCGCGGCCTATCAGCTTGTTGGTGAGGTAGTGGCTCACCAAGGCTTCGACGGGTAGCCGGCCTGAGAGGGCGACCGGCCACATTGGGACTGAGATACGGCCCAAACTCCTACGGGAGGCAGCAGTGGGGAATATTGCACAATGGACGGAAGTCTGATGCAGCAACGCCGCGTGCGGGATGACGGCCTTCGGGTTGTAAACCGCTTTCAATTGTGACGAAGCTTTTTGTGACGGTAGCAGTAGAAGAAGCACCGGCTAACTA
>GV2UCFN02FRFC4
GGTGAGTAACACGTGAGTAACCTGCCCTCATCTCTGGGATAACAGTCGGAAACGGTTGCTAATACTGGATATGAGCTTGCAAGGCATCTTGTGGGTTGGAAAGATATTTTTGGTTGGGGATGGACTCGCGGCCTATCAGCTTGTTGGTGAGGTAGTGGCTCACCAAGGCTTCGACGGGTAGCCGGCCTGAGAGGGCGACCGGCCACATTGGGACTGAGATACGGCCCAAACTCCTACGGGAGGCAGCAGTGGGGAATATTGCACAATGGACGGAAGTCTGATGCAGCAACGCCGCGTGCGGGATGACGGCCTTCGGGTTGTAAACCGCTTTCAATTGTGACGAAGCTTTTTGTGACGGTAGCAGTAGAAGAAGCACCGGCTAACTA
>GV2UCFN02IFK41
GGTGAGTAACACGTGAGTAACCTGCCCTCATCTCTGGGATAACAGTCGGAAACGGTTGCTAATACTGGATATGAGCTTGCAAGGCATCTTGTGGGTTGGAAAGATATTTTTGGTTGGGGATGGACTCGCGGCCTATCAGCTTGTTGGTGAGGTAGTGGCTCACCAAGGCTTCGACGGGTAGCCGGCCTGAGAGGGCGACCGGCCACATTGGGACTGAGATACGGCCCAAACTCCTACGGGAGGCAGCAGTGGGGAATATTGCACAATGGACGGAAGTCTGATGCAGCAACGCCGCGTGCGGGATGACGGCCTTCGGGTTGTAAACCGCTTTCAATTGTGACGAAGCTTTTTGTGACGGTAGCAGTAGAAGAAGCACCGGCTAACTA
>GV2UCFN02GTHTM
GGTGAGTAACACGTGAGTAACCTGCCCTCATCTCTGGGATAACAGTCGGAAACGGTTGCTAATACTGGATATGAGCTTGCAAGGCATCTTGTGGGTTGGAAAGATATTTTTGGTTGGGGATGGACTCGCGGCCTATCAGCTTGTTGGTGAGGTAGTGGCTCACCAAGGCTTCGACGGGTAGCCGGCCTGAGAGGGCGACCGGCCACATTGGGACTGAGATACGGCCCAAACTCCTACGGGAGGCAGCAGTGGGGAATATTGCACAATGGACGGAAGTCTGATGCAGCAACGCCGCGTGCGGGATGACGGCCTTCGGGTTGTAAACCGCTTTCAATTGTGACGAAGCTTTTTGTGACGGTAGCAGTAGAAGAAGCACCGGCTAACTA
>GV2UCFN02F9ZOO
GGTGAGTAACACGTGAGTAACCTGCCCTCATCTCTGGGATAACAGTCGGAAACGGTTGCTAATACTGGATATGAGCTTGCAAGGCATCTTGTGGGTTGGAAAGATATTTTTGGTTGGGGATGGACTCGCGGCCTATCAGCTTGTTGGTGAGGTAGTGGCTCACCAAGGCTTCGACGGGTAGCCGGCCTGAGAGGGCGACCGGCCACATTGGGACTGAGATACGGCCCAAACTCCTACGGGAGGCAGCAGTGGGGAATATTGCACAATGGACGGAAGTCTGATGCAGCAACGCCGCGTGCGGGATGACGGCCTTCGGGTTGTAAACCGCTTTCAATTGTGACGAAGCTTTTTGTGACGGTAGCAGTAGAAGAAGCACCGGCTAACTA
>GV2UCFN02JGL5O
GGTGAGTAACACGTGAGTAACCTGCCCTCATCTCTGGGATAACAGTCGGAAACGGTTGCTAATACTGGATATGAGCTTGCAAGGCATCTTGTGGGTTGGAAAGATATTTTTGGTTGGGGATGGACTCGCGGCCTATCAGCTTGTTGGTGAGGTAGTGGCTCACCAAGGCTTCGACGGGTAGCCGGCCTGAGAGGGCGACCGGCCACATTGGGACTGAGATACGGCCCAAACTCCTACGGGAGGCAGCAGTGGGGAATATTGCACAATGGACGGAAGTCTGATGCAGCAACGCCGCGTGCGGGATGACGGCCTTCGGGTTGTAAACCGCTTTCAATTGTGACGAAGCTTTTTGTGACGGTAGCAGTAGAAGAAGCACCGGCTAACTA
>GV2UCFN02I7OJH
GGTGAGTAACACGTGAGTAACCTGCCCTCATCTCTGGGATAACAGTCGGAAACGGTTGCTAATACTGGATATGAGCTTGCAAGGCATCTTGTGGGTTGGAAAGATATTTTTGGTTGGGGATGGACTCGCGGCCTATCAGCTTGTTGGTGAGGTAGTGGCTCACCAAGGCTTCGACGGGTAGCCGGCCTGAGAGGGCGACCGGCCACATTGGGACTGAGATACGGCCCAAACTCCTACGGGAGGCAGCAGTGGGGAATATTGCACAATGGACGGAAGTCTGATGCAGCAACGCCGCGTGCGGGATGACGGCCTTCGGGTTGTAAACCGCTTTCAATTGTGACGAAGCTTTTTGTGACGGTAGCAGTAGAAGAAGCACCGGCTAACTA
>GV2UCFN02IVEFM
GGTGAGTAACACGTGAGTAACCTGCCCTCATCTCTGGGATAACAGTCGGAAACGGTTGCTAATACTGGATATGAGCTTGCAAGGCATCTTGTGGGTTGGAAAGATATTTTTGGTTGGGGATGGACTCGCGGCCTATCAGCTTGTTGGTGAGGTAGTGGCTCACCAAGGCTTCGACGGGTAGCCGGCCTGAGAGGGCGACCGGCCACATTGGGACTGAGATACGGCCCAAACTCCTACGGGAGGCAGCAGTGGGGAATATTGCACAATGGACGGAAGTCTGATGCAGCAACGCCGCGTGCGGGATGACGGCCTTCGGGTTGTAAACCGCTTTCAATTGTGACGAAGCTTTTTGTGACGGTAGCAGTAGAAGAAGCACCGGCTAACTA
>GV2UCFN02IXNH3
GGTGAGTAACACGTGAGTAACCTGCCCTCATCTCTGGGATAACAGTCGGAAACGGTTGCTAATACTGGATATGAGCTTGCAAGGCATCTTGTGGGTTGGAAAGATATTTTTGGTTGGGGATGGACTCGCGGCCTATCAGCTTGTTGGTGAGGTAGTGGCTCACCAAGGCTTCGACGGGTAGCCGGCCTGAGAGGGCGACCGGCCACATTGGGACTGAGATACGGCCCAAACTCCTACGGGAGGCAGCAGTGGGGAATATTGCACAATGGACGGAAGTCTGATGCAGCAACGCCGCGTGCGGGATGACGGCCTTCGGGTTGTAAACCGCTTTCAATTGTGACGAAGCTTTTTGTGACGGTAGCAGTAGAAGAAGCACCGGCTAACTA
>GV2UCFN02IA72G
GGTGAGTAACACGTGAGTAACCTGCCCTCATCTCTGGGATAACAGTCGGAAACGGTTGCTAATACTGGATATGAGCTTGCAAGGCATCTTGTGGGTTGGAAAGATATTTTTGGTTGGGGATGGACTCGCGGCCTATCAGCTTGTTGGTGAGGTAGTGGCTCACCAAGGCTTCGACGGGTAGCCGGCCTGAGAGGGCGACCGGCCACATTGGGACTGAGATACGGCCCAAACTCCTACGGGAGGCAGCAGTGGGGAATATTGCACAATGGACGGAAGTCTGATGCAGCAACGCCGCGTGCGGGATGACGGCCTTCGGGTTGTAAACCGCTTTCAATTGTGACGAAGCTTTTTGTGACGGTAGCAGTAGAAGAAGCACCGGCTAACTA
>GV2UCFN02IWYTM
GGTGAGTAACACGTGAGTAACCTGCCCTCATCTCTGGGATAACAGTCGGAAACGGTTGCTAATACTGGATATGAGCTTGCAAGGCATCTTGTGGGTTGGAAAGATATTTTTGGTTGGGGATGGACTCGCGGCCTATCAGCTTGTTGGTGAGGTAGTGGCTCACCAAGGCTTCGACGGGTAGCCGGCCTGAGAGGGCGACCGGCCACATTGGGACTGAGATACGGCCCAAACTCCTACGGGAGGCAGCAGTGGGGAATATTGCACAATGGACGGAAGTCTGATGCAGCAACGCCGCGTGCGGGATGACGGCCTTCGGGTTGTAAACCGCTTTCAATTGTGACGAAGCTTTTTGTGACGGTAGCAGTAGAAGAAGCACCGGCTAACTA
>GV2UCFN02IYZNO
GGTGAGTAACACGTGAGTAACCTGCCCTCATCTCTGGGATAACAGTCGGAAACGGTTGCTAATACTGGATATGAGCTTGCAAGGCATCTTGTGGGTTGGAAAGATATTTTTGGTTGGGGATGGACTCGCGGCCTATCAGCTTGTTGGTGAGGTAGTGGCTCACCAAGGCTTCGACGGGTAGCCGGCCTGAGAGGGCGACCGGCCACATTGGGACTGAGATACGGCCCAAACTCCTACGGGAGGCAGCAGTGGGGAATATTGCACAATGGACGGAAGTCTGATGCAGCAACGCCGCGTGCGGGATGACGGCCTTCGGGTTGTAAACCGCTTTCAATTGTGACGAAGCTTTTTGTGACGGTAGCAGTAGAAGAAGCACCGGCTAACTA
>GV2UCFN02GIQ3E
GGTGAGTAACACGTGAGTAACCTGCCCTCATCTCTGGGATAACAGTCGGAAACGGTTGCTAATACTGGATATGAGCTTGCAAGGCATCTTGTGGGTTGGAAAGATATTTTTGGTTGGGGATGGACTCGCGGCCTATCAGCTTGTTGGTGAGGTAGTGGCTCACCAAGGCTTCGACGGGTAGCCGGCCTGAGAGGGCGACCGGCCACATTGGGACTGAGATACGGCCCAAACTCCTACGGGAGGCAGCAGTGGGGAATATTGCACAATGGACGGAAGTCTGATGCAGCAACGCCGCGTGCGGGATGACGGCCTTCGGGTTGTAAACCGCTTTCAATTGTGACGAAGCTTTTTGTGACGGTAGCAGTAGAAGAAGCACCGGCTAACTA
>GV2UCFN02JMM4V
GGTGAGTAACACGTGAGTAACCTGCCCTCATCTCTGGGATAACAGTCGGAAACGGTTGCTAATACTGGATATGAGCTTGCAAGGCATCTTGTGGGTTGGAAAGATATTTTTGGTTGGGGATGGACTCGCGGCCTATCAGCTTGTTGGTGAGGTAGTGGCTCACCAAGGCTTCGACGGGTAGCCGGCCTGAGAGGGCGACCGGCCACATTGGGACTGAGATACGGCCCAAACTCCTACGGGAGGCAGCAGTGGGGAATATTGCACAATGGACGGAAGTCTGATGCAGCAACGCCGCGTGCGGGATGACGGCCTTCGGGTTGTAAACCGCTTTCAATTGTGACGAAGCTTTTTGTGACGGTAGCAGTAGAAGAAGCACCGGCTAACTA
>GV2UCFN02GM58J
GGTGAGTAACACGTGAGTAACCTGCCCTCATCTCTGGGATAACAGTCGGAAACGGTTGCTAATACTGGATATGAGCTTGCAAGGCATCTTGTGGGTTGGAAAGATATTTTTGGTTGGGGATGGACTCGCGGCCTATCAGCTTGTTGGTGAGGTAGTGGCTCACCAAGGCTTCGACGGGTAGCCGGCCTGAGAGGGCGACCGGCCACATTGGGACTGAGATACGGCCCAAACTCCTACGGGAGGCAGCAGTGGGGAATATTGCACAATGGACGGAAGTCTGATGCAGCAACGCCGCGTGCGGGATGACGGCCTTCGGGTTGTAAACCGCTTTCAATTGTGACGAAGCTTTTTGTGACGGTAGCAGTAGAAGAAGCACCGGCTAACTA
>GV2UCFN02I4KLY
GGTGAGTAACACGTGAGTAACCTGCCCTCATCTCTGGGATAACAGTCGGAAACGGTTGCTAATACTGGATATGAGCTTGCAAGGCATCTTGTGGGTTGGAAAGATATTTTTGGTTGGGGATGGACTCGCGGCCTATCAGCTTGTTGGTGAGGTAGTGGCTCACCAAGGCTTCGACGGGTAGCCGGCCTGAGAGGGCGACCGGCCACATTGGGACTGAGATACGGCCCAAACTCCTACGGGAGGCAGCAGTGGGGAATATTGCACAATGGACGGAAGTCTGATGCAGCAACGCCGCGTGCGGGATGACGGCCTTCGGGTTGTAAACCGCTTTCAATTGTGACGAAGCTTTTTGTGACGGTAGCAGTAGAAGAAGCACCGGCTAACTA
>GV2UCFN02FYWUT
GGTGAGTAACACGTGAGTAACCTGCCCTCATCTCTGGGATAACAGTCGGAAACGGTTGCTAATACTGGATATGAGCTTGCAAGGCATCTTGTGGGTTGGAAAGATATTTTTGGTTGGGGATGGACTCGCGGCCTATCAGCTTGTTGGTGAGGTAGTGGCTCACCAAGGCTTCGACGGGTAGCCGGCCTGAGAGGGCGACCGGCCACATTGGGACTGAGATACGGCCCAAACTCCTACGGGAGGCAGCAGTGGGGAATATTGCACAATGGACGGAAGTCTGATGCAGCAACGCCGCGTGCGGGATGACGGCCTTCGGGTTGTAAACCGCTTTCAATTGTGACGAAGCTTTTTGTGACGGTAGCAGTAGAAGAAGCACCGGCTAACTA
>GV2UCFN02GA3RH
GGTGAGTAACACGTGAGTAACCTGCCCTCATCTCTGGGATAACAGTCGGAAACGGTTGCTAATACTGGATATGAGCTTGCAAGGCATCTTGTGGGTTGGAAAGATATTTTTGGTTGGGGATGGACTCGCGGCCTATCAGCTTGTTGGTGAGGTAGTGGCTCACCAAGGCTTCGACGGGTAGCCGGCCTGAGAGGGCGACCGGCCACATTGGGACTGAGATACGGCCCAAACTCCTACGGGAGGCAGCAGTGGGGAATATTGCACAATGGACGGAAGTCTGATGCAGCAACGCCGCGTGCGGGATGACGGCCTTCGGGTTGTAAACCGCTTTCAATTGTGACGAAGCTTTTTGTGACGGTAGCAGTAGAAGAAGCACCGGCTAACTA
>GV2UCFN02G0A4I
GGTGAGTAACACGTGAGTAACCTGCCCTCATCTCTGGGATAACAGTCGGAAACGGTTGCTAATACTGGATATGAGCTTGCAAGGCATCTTGTGGGTTGGAAAGATATTTTTGGTTGGGGATGGACTCGCGGCCTATCAGCTTGTTGGTGAGGTAGTGGCTCACCAAGGCTTCGACGGGTAGCCGGCCTGAGAGGGCGACCGGCCACATTGGGACTGAGATACGGCCCAAACTCCTACGGGAGGCAGCAGTGGGGAATATTGCACAATGGACGGAAGTCTGATGCAGCAACGCCGCGTGCGGGATGACGGCCTTCGGGTTGTAAACCGCTTTCAATTGTGACGAAGCTTTTTGTGACGGTAGCAGTAGAAGAAGCACCGGCTAACTA
>GV2UCFN02G76IS
GGTGAGTAACACGTGAGTAACCTGCCCTCATCTCTGGGATAACAGTCGGAAACGGTTGCTAATACTGGATATGAGCTTGCAAGGCATCTTGTGGGTTGGAAAGATATTTTTGGTTGGGGATGGACTCGCGGCCTATCAGCTTGTTGGTGAGGTAGTGGCTCACCAAGGCTTCGACGGGTAGCCGGCCTGAGAGGGCGACCGGCCACATTGGGACTGAGATACGGCCCAAACTCCTACGGGAGGCAGCAGTGGGGAATATTGCACAATGGACGGAAGTCTGATGCAGCAACGCCGCGTGCGGGATGACGGCCTTCGGGTTGTAAACCGCTTTCAATTGTGACGAAGCTTTTTGTGACGGTAGCAGTAGAAGAAGCACCGGCTAACTA
>GV2UCFN02IOCDN
GGTGAGTAACACGTGAGTAACCTGCCCTCATCTCTGGGATAACAGTCGGAAACGGTTGCTAATACTGGATATGAGCTTGCAAGGCATCTTGTGGGTTGGAAAGATATTTTTGGTTGGGGATGGACTCGCGGCCTATCAGCTTGTTGGTGAGGTAGTGGCTCACCAAGGCTTCGACGGGTAGCCGGCCTGAGAGGGCGACCGGCCACATTGGGACTGAGATACGGCCCAAACTCCTACGGGAGGCAGCAGTGGGGAATATTGCACAATGGACGGAAGTCTGATGCAGCAACGCCGCGTGCGGGATGACGGCCTTCGGGTTGTAAACCGCTTTCAATTGTGACGAAGCTTTTTGTGACGGTAGCAGTAGAAGAAGCACCGGCTAACTA
>GV2UCFN02IMG1Q
GGTGAGTAACACGTGAGTAACCTGCCCTCATCTCTGGGATAACAGTCGGAAACGGTTGCTAATACTGGATATGAGCTTGCAAGGCATCTTGTGGGTTGGAAAGATATTTTTGGTTGGGGATGGACTCGCGGCCTATCAGCTTGTTGGTGAGGTAGTGGCTCACCAAGGCTTCGACGGGTAGCCGGCCTGAGAGGGCGACCGGCCACATTGGGACTGAGATACGGCCCAAACTCCTACGGGAGGCAGCAGTGGGGAATATTGCACAATGGACGGAAGTCTGATGCAGCAACGCCGCGTGCGGGATGACGGCCTTCGGGTTGTAAACCGCTTTCAATTGTGACGAAGCTTTTTGTGACGGTAGCAGTAGAAGAAGCACCGGCTAACTA
>GV2UCFN02FHLPI
GGTGAGTAACACGTGAGTAACCTGCCCTCATCTCTGGGATAACAGTCGGAAACGGTTGCTAATACTGGATATGAGCTTGCAAGGCATCTTGTGGGTTGGAAAGATATTTTTGGTTGGGGATGGACTCGCGGCCTATCAGCTTGTTGGTGAGGTAGTGGCTCACCAAGGCTTCGACGGGTAGCCGGCCTGAGAGGGCGACCGGCCACATTGGGACTGAGATACGGCCCAAACTCCTACGGGAGGCAGCAGTGGGGAATATTGCACAATGGACGGAAGTCTGATGCAGCAACGCCGCGTGCGGGATGACGGCCTTCGGGTTGTAAACCGCTTTCAATTGTGACGAAGCTTTTTGTGACGGTAGCAGTAGAAGAAGCACCGGCTAACTA
>GV2UCFN02JY5MB
GGTGAGTAACACGTGAGTAACCTGCCCTCATCTCTGGGATAACAGTCGGAAACGGTTGCTAATACTGGATATGAGCTTGCAAGGCATCTTGTGGGTTGGAAAGATATTTTTGGTTGGGGATGGACTCGCGGCCTATCAGCTTGTTGGTGAGGTAGTGGCTCACCAAGGCTTCGACGGGTAGCCGGCCTGAGAGGGCGACCGGCCACATTGGGACTGAGATACGGCCCAAACTCCTACGGGAGGCAGCAGTGGGGAATATTGCACAATGGACGGAAGTCTGATGCAGCAACGCCGCGTGCGGGATGACGGCCTTCGGGTTGTAAACCGCTTTCAATTGTGACGAAGCTTTTTGTGACGGTAGCAGTAGAAGAAGCACCGGCTAACTA
>GV2UCFN02F1JOP
GGTGAGTAACACGTGAGTAACCTGCCCTCATCTCTGGGATAACAGTCGGAAACGGTTGCTAATACTGGATATGAGCTTGCAAGGCATCTTGTGGGTTGGAAAGATATTTTTGGTTGGGGATGGACTCGCGGCCTATCAGCTTGTTGGTGAGGTAGTGGCTCACCAAGGCTTCGACGGGTAGCCGGCCTGAGAGGGCGACCGGCCACATTGGGACTGAGATACGGCCCAAACTCCTACGGGAGGCAGCAGTGGGGAATATTGCACAATGGACGGAAGTCTGATGCAGCAACGCCGCGTGCGGGATGACGGCCTTCGGGTTGTAAACCGCTTTCAATTGTGACGAAGCTTTTTGTGACGGTAGCAGTAGAAGAAGCACCGGCTAACTA
>GV2UCFN02GOKU5
GGTGAGTAACACGTGAGTAACCTGCCCTCATCTCTGGGATAACAGTCGGAAACGGTTGCTAATACTGGATATGAGCTTGCAAGGCATCTTGTGGGTTGGAAAGATATTTTTGGTTGGGGATGGACTCGCGGCCTATCAGCTTGTTGGTGAGGTAGTGGCTCACCAAGGCTTCGACGGGTAGCCGGCCTGAGAGGGCGACCGGCCACATTGGGACTGAGATACGGCCCAAACTCCTACGGGAGGCAGCAGTGGGGAATATTGCACAATGGACGGAAGTCTGATGCAGCAACGCCGCGTGCGGGATGACGGCCTTCGGGTTGTAAACCGCTTTCAATTGTGACGAAGCTTTTTGTGACGGTAGCAGTAGAAGAAGCACCGGCTAACTA
>GV2UCFN02IL0LG
GGTGAGTAACACGTGAGTAACCTGCCCTCATCTCTGGGATAACAGTCGGAAACGGTTGCTAATACTGGATATGAGCTTGCAAGGCATCTTGTGGGTTGGAAAGATATTTTTGGTTGGGGATGGACTCGCGGCCTATCAGCTTGTTGGTGAGGTAGTGGCTCACCAAGGCTTCGACGGGTAGCCGGCCTGAGAGGGCGACCGGCCACATTGGGACTGAGATACGGCCCAAACTCCTACGGGAGGCAGCAGTGGGGAATATTGCACAATGGACGGAAGTCTGATGCAGCAACGCCGCGTGCGGGATGACGGCCTTCGGGTTGTAAACCGCTTTCAATTGTGACGAAGCTTTTTGTGACGGTAGCAGTAGAAGAAGCACCGGCTAACTA
>GV2UCFN02IQKRC
GGTGAGTAACACGTGAGTAACCTGCCCTCATCTCTGGGATAACAGTCGGAAACGGTTGCTAATACTGGATATGAGCTTGCAAGGCATCTTGTGGGTTGGAAAGATATTTTTGGTTGGGGATGGACTCGCGGCCTATCAGCTTGTTGGTGAGGTAGTGGCTCACCAAGGCTTCGACGGGTAGCCGGCCTGAGAGGGCGACCGGCCACATTGGGACTGAGATACGGCCCAAACTCCTACGGGAGGCAGCAGTGGGGAATATTGCACAATGGACGGAAGTCTGATGCAGCAACGCCGCGTGCGGGATGACGGCCTTCGGGTTGTAAACCGCTTTCAATTGTGACGAAGCTTTTTGTGACGGTAGCAGTAGAAGAAGCACCGGCTAACTA
>GV2UCFN02FG7JC
GGTGAGTAACACGTGAGTAACCTGCCCTCATCTCTGGGATAACAGTCGGAAACGGTTGCTAATACTGGATATGAGCTTGCAAGGCATCTTGTGGGTTGGAAAGATATTTTTGGTTGGGGATGGACTCGCGGCCTATCAGCTTGTTGGTGAGGTAGTGGCTCACCAAGGCTTCGACGGGTAGCCGGCCTGAGAGGGCGACCGGCCACATTGGGACTGAGATACGGCCCAAACTCCTACGGGAGGCAGCAGTGGGGAATATTGCACAATGGACGGAAGTCTGATGCAGCAACGCCGCGTGCGGGATGACGGCCTTCGGGTTGTAAACCGCTTTCAATTGTGACGAAGCTTTTTGTGACGGTAGCAGTAGAAGAAGCACCGGCTAACTA
>GV2UCFN02HGCUV
GGTGAGTAACACGTGAGTAACCTGCCCTCATCTCTGGGATAACAGTCGGAAACGGTTGCTAATACTGGATATGAGCTTGCAAGGCATCTTGTGGGTTGGAAAGATATTTTTGGTTGGGGATGGACTCGCGGCCTATCAGCTTGTTGGTGAGGTAGTGGCTCACCAAGGCTTCGACGGGTAGCCGGCCTGAGAGGGCGACCGGCCACATTGGGACTGAGATACGGCCCAAACTCCTACGGGAGGCAGCAGTGGGGAATATTGCACAATGGACGGAAGTCTGATGCAGCAACGCCGCGTGCGGGATGACGGCCTTCGGGTTGTAAACCGCTTTCAATTGTGACGAAGCTTTTTGTGACGGTAGCAGTAGAAGAAGCACCGGCTAACTA
>GV2UCFN02HK3KJ
GGTGAGTAACACGTGAGTAACCTGCCCTCATCTCTGGGATAACAGTCGGAAACGGTTGCTAATACTGGATATGAGCTTGCAAGGCATCTTGTGGGTTGGAAAGATATTTTTGGTTGGGGATGGACTCGCGGCCTATCAGCTTGTTGGTGAGGTAGTGGCTCACCAAGGCTTCGACGGGTAGCCGGCCTGAGAGGGCGACCGGCCACATTGGGACTGAGATACGGCCCAAACTCCTACGGGAGGCAGCAGTGGGGAATATTGCACAATGGACGGAAGTCTGATGCAGCAACGCCGCGTGCGGGATGACGGCCTTCGGGTTGTAAACCGCTTTCAATTGTGACGAAGCTTTTTGTGACGGTAGCAGTAGAAGAAGCACCGGCTAACTA
>GV2UCFN02IW6JD
GGTGAGTAACACGTGAGTAACCTGCCCTCATCTCTGGGATAACAGTCGGAAACGGTTGCTAATACTGGATATGAGCTTGCAAGGCATCTTGTGGGTTGGAAAGATATTTTTGGTTGGGGATGGACTCGCGGCCTATCAGCTTGTTGGTGAGGTAGTGGCTCACCAAGGCTTCGACGGGTAGCCGGCCTGAGAGGGCGACCGGCCACATTGGGACTGAGATACGGCCCAAACTCCTACGGGAGGCAGCAGTGGGGAATATTGCACAATGGACGGAAGTCTGATGCAGCAACGCCGCGTGCGGGATGACGGCCTTCGGGTTGTAAACCGCTTTCAATTGTGACGAAGCTTTTTGTGACGGTAGCAGTAGAAGAAGCACCGGCTAACTA
>GV2UCFN02HWUI3
GGTGAGTAACACGTGAGTAACCTGCCCTCATCTCTGGGATAACAGTCGGAAACGGTTGCTAATACTGGATATGAGCTTGCAAGGCATCTTGTGGGTTGGAAAGATATTTTTGGTTGGGGATGGACTCGCGGCCTATCAGCTTGTTGGTGAGGTAGTGGCTCACCAAGGCTTCGACGGGTAGCCGGCCTGAGAGGGCGACCGGCCACATTGGGACTGAGATACGGCCCAAACTCCTACGGGAGGCAGCAGTGGGGAATATTGCACAATGGACGGAAGTCTGATGCAGCAACGCCGCGTGCGGGATGACGGCCTTCGGGTTGTAAACCGCTTTCAATTGTGACGAAGCTTTTTGTGACGGTAGCAGTAGAAGAAGCACCGGCTAACTA
>GV2UCFN02JD68A
GGTGAGTAACACGTGAGTAACCTGCCCTCATCTCTGGGATAACAGTCGGAAACGGTTGCTAATACTGGATATGAGCTTGCAAGGCATCTTGTGGGTTGGAAAGATATTTTTGGTTGGGGATGGACTCGCGGCCTATCAGCTTGTTGGTGAGGTAGTGGCTCACCAAGGCTTCGACGGGTAGCCGGCCTGAGAGGGCGACCGGCCACATTGGGACTGAGATACGGCCCAAACTCCTACGGGAGGCAGCAGTGGGGAATATTGCACAATGGACGGAAGTCTGATGCAGCAACGCCGCGTGCGGGATGACGGCCTTCGGGTTGTAAACCGCTTTCAATTGTGACGAAGCTTTTTGTGACGGTAGCAGTAGAAGAAGCACCGGCTAACTA
>GV2UCFN02GFMRS
GGTGAGTAACACGTGAGTAACCTGCCCTCATCTCTGGGATAACAGTCGGAAACGGTTGCTAATACTGGATATGAGCTTGCAAGGCATCTTGTGGGTTGGAAAGATATTTTTGGTTGGGGATGGACTCGCGGCCTATCAGCTTGTTGGTGAGGTAGTGGCTCACCAAGGCTTCGACGGGTAGCCGGCCTGAGAGGGCGACCGGCCACATTGGGACTGAGATACGGCCCAAACTCCTACGGGAGGCAGCAGTGGGGAATATTGCACAATGGACGGAAGTCTGATGCAGCAACGCCGCGTGCGGGATGACGGCCTTCGGGTTGTAAACCGCTTTCAATTGTGACGAAGCTTTTTGTGACGGTAGCAGTAGAAGAAGCACCGGCTAACTA
>GV2UCFN02IT7E2
GGTGAGTAACACGTGAGTAACCTGCCCTCATCTCTGGGATAACAGTCGGAAACGGTTGCTAATACTGGATATGAGCTTGCAAGGCATCTTGTGGGTTGGAAAGATATTTTTGGTTGGGGATGGACTCGCGGCCTATCAGCTTGTTGGTGAGGTAGTGGCTCACCAAGGCTTCGACGGGTAGCCGGCCTGAGAGGGCGACCGGCCACATTGGGACTGAGATACGGCCCAAACTCCTACGGGAGGCAGCAGTGGGGAATATTGCACAATGGACGGAAGTCTGATGCAGCAACGCCGCGTGCGGGATGACGGCCTTCGGGTTGTAAACCGCTTTCAATTGTGACGAAGCTTTTTGTGACGGTAGCAGTAGAAGAAGCACCGGCTAACTA
>GV2UCFN02F5YJT
GGTGAGTAACACGTGAGTAACCTGCCCTCATCTCTGGGATAACAGTCGGAAACGGTTGCTAATACTGGATATGAGCTTGCAAGGCATCTTGTGGGTTGGAAAGATATTTTTGGTTGGGGATGGACTCGCGGCCTATCAGCTTGTTGGTGAGGTAGTGGCTCACCAAGGCTTCGACGGGTAGCCGGCCTGAGAGGGCGACCGGCCACATTGGGACTGAGATACGGCCCAAACTCCTACGGGAGGCAGCAGTGGGGAATATTGCACAATGGACGGAAGTCTGATGCAGCAACGCCGCGTGCGGGATGACGGCCTTCGGGTTGTAAACCGCTTTCAATTGTGACGAAGCTTTTTGTGACGGTAGCAGTAGAAGAAGCACCGGCTAACTA
>GV2UCFN02HZU03
GGTGAGTAACACGTGAGTAACCTGCCCTCATCTCTGGGATAACAGTCGGAAACGGTTGCTAATACTGGATATGAGCTTGCAAGGCATCTTGTGGGTTGGAAAGATATTTTTGGTTGGGGATGGACTCGCGGCCTATCAGCTTGTTGGTGAGGTAGTGGCTCACCAAGGCTTCGACGGGTAGCCGGCCTGAGAGGGCGACCGGCCACATTGGGACTGAGATACGGCCCAAACTCCTACGGGAGGCAGCAGTGGGGAATATTGCACAATGGACGGAAGTCTGATGCAGCAACGCCGCGTGCGGGATGACGGCCTTCGGGTTGTAAACCGCTTTCAATTGTGACGAAGCTTTTTGTGACGGTAGCAGTAGAAGAAGCACCGGCTAACTA
>GV2UCFN02JW975
GGTGAGTAACACGTGAGTAACCTGCCCTCATCTCTGGGATAACAGTCGGAAACGGTTGCTAATACTGGATATGAGCTTGCAAGGCATCTTGTGGGTTGGAAAGATATTTTTGGTTGGGGATGGACTCGCGGCCTATCAGCTTGTTGGTGAGGTAGTGGCTCACCAAGGCTTCGACGGGTAGCCGGCCTGAGAGGGCGACCGGCCACATTGGGACTGAGATACGGCCCAAACTCCTACGGGAGGCAGCAGTGGGGAATATTGCACAATGGACGGAAGTCTGATGCAGCAACGCCGCGTGCGGGATGACGGCCTTCGGGTTGTAAACCGCTTTCAATTGTGACGAAGCTTTTTGTGACGGTAGCAGTAGAAGAAGCACCGGCTAACTA
>GV2UCFN02JOX5X
GGTGAGTAACACGTGAGTAACCTGCCCTCATCTCTGGGATAACAGTCGGAAACGGTTGCTAATACTGGATATGAGCTTGCAAGGCATCTTGTGGGTTGGAAAGATATTTTTGGTTGGGGATGGACTCGCGGCCTATCAGCTTGTTGGTGAGGTAGTGGCTCACCAAGGCTTCGACGGGTAGCCGGCCTGAGAGGGCGACCGGCCACATTGGGACTGAGATACGGCCCAAACTCCTACGGGAGGCAGCAGTGGGGAATATTGCACAATGGACGGAAGTCTGATGCAGCAACGCCGCGTGCGGGATGACGGCCTTCGGGTTGTAAACCGCTTTCAATTGTGACGAAGCTTTTTGTGACGGTAGCAGTAGAAGAAGCACCGGCTAACTA
>GV2UCFN02IVSWP
GGTGAGTAACACGTGAGTAACCTGCCCTCATCTCTGGGATAACAGTCGGAAACGGTTGCTAATACTGGATATGAGCTTGCAAGGCATCTTGTGGGTTGGAAAGATATTTTTGGTTGGGGATGGACTCGCGGCCTATCAGCTTGTTGGTGAGGTAGTGGCTCACCAAGGCTTCGACGGGTAGCCGGCCTGAGAGGGCGACCGGCCACATTGGGACTGAGATACGGCCCAAACTCCTACGGGAGGCAGCAGTGGGGAATATTGCACAATGGACGGAAGTCTGATGCAGCAACGCCGCGTGCGGGATGACGGCCTTCGGGTTGTAAACCGCTTTCAATTGTGACGAAGCTTTTTGTGACGGTAGCAGTAGAAGAAGCACCGGCTAACTA
>GV2UCFN02G0PCW
GGTGAGTAACACGTGAGTAACCTGCCCTCATCTCTGGGATAACAGTCGGAAACGGTTGCTAATACTGGATATGAGCTTGCAAGGCATCTTGTGGGTTGGAAAGATATTTTTGGTTGGGGATGGACTCGCGGCCTATCAGCTTGTTGGTGAGGTAGTGGCTCACCAAGGCTTCGACGGGTAGCCGGCCTGAGAGGGCGACCGGCCACATTGGGACTGAGATACGGCCCAAACTCCTACGGGAGGCAGCAGTGGGGAATATTGCACAATGGACGGAAGTCTGATGCAGCAACGCCGCGTGCGGGATGACGGCCTTCGGGTTGTAAACCGCTTTCAATTGTGACGAAGCTTTTTGTGACGGTAGCAGTAGAAGAAGCACCGGCTAACTA
>GV2UCFN02JD9BL
GGTGAGTAACACGTGAGTAACCTGCCCTCATCTCTGGGATAACAGTCGGAAACGGTTGCTAATACTGGATATGAGCTTGCAAGGCATCTTGTGGGTTGGAAAGATATTTTTGGTTGGGGATGGACTCGCGGCCTATCAGCTTGTTGGTGAGGTAGTGGCTCACCAAGGCTTCGACGGGTAGCCGGCCTGAGAGGGCGACCGGCCACATTGGGACTGAGATACGGCCCAAACTCCTACGGGAGGCAGCAGTGGGGAATATTGCACAATGGACGGAAGTCTGATGCAGCAACGCCGCGTGCGGGATGACGGCCTTCGGGTTGTAAACCGCTTTCAATTGTGACGAAGCTTTTTGTGACGGTAGCAGTAGAAGAAGCACCGGCTAACTA
>GV2UCFN02JO4CS
GGTGAGTAACACGTGAGTAACCTGCCCTCATCTCTGGGATAACAGTCGGAAACGGTTGCTAATACTGGATATGAGCTTGCAAGGCATCTTGTGGGTTGGAAAGATATTTTTGGTTGGGGATGGACTCGCGGCCTATCAGCTTGTTGGTGAGGTAGTGGCTCACCAAGGCTTCGACGGGTAGCCGGCCTGAGAGGGCGACCGGCCACATTGGGACTGAGATACGGCCCAAACTCCTACGGGAGGCAGCAGTGGGGAATATTGCACAATGGACGGAAGTCTGATGCAGCAACGCCGCGTGCGGGATGACGGCCTTCGGGTTGTAAACCGCTTTCAATTGTGACGAAGCTTTTTGTGACGGTAGCAGTAGAAGAAGCACCGGCTAACTA
>GV2UCFN02JC1PM
GGTGAGTAACACGTGAGTAACCTGCCCTCATCTCTGGGATAACAGTCGGAAACGGTTGCTAATACTGGATATGAGCTTGCAAGGCATCTTGTGGGTTGGAAAGATATTTTTGGTTGGGGATGGACTCGCGGCCTATCAGCTTGTTGGTGAGGTAGTGGCTCACCAAGGCTTCGACGGGTAGCCGGCCTGAGAGGGCGACCGGCCACATTGGGACTGAGATACGGCCCAAACTCCTACGGGAGGCAGCAGTGGGGAATATTGCACAATGGACGGAAGTCTGATGCAGCAACGCCGCGTGCGGGATGACGGCCTTCGGGTTGTAAACCGCTTTCAATTGTGACGAAGCTTTTTGTGACGGTAGCAGTAGAAGAAGCACCGGCTAACTA
>GV2UCFN02JQ6PY
GGTGAGTAACACGTGAGTAACCTGCCCTCATCTCTGGGATAACAGTCGGAAACGGTTGCTAATACTGGATATGAGCTTGCAAGGCATCTTGTGGGTTGGAAAGATATTTTTGGTTGGGGATGGACTCGCGGCCTATCAGCTTGTTGGTGAGGTAGTGGCTCACCAAGGCTTCGACGGGTAGCCGGCCTGAGAGGGCGACCGGCCACATTGGGACTGAGATACGGCCCAAACTCCTACGGGAGGCAGCAGTGGGGAATATTGCACAATGGACGGAAGTCTGATGCAGCAACGCCGCGTGCGGGATGACGGCCTTCGGGTTGTAAACCGCTTTCAATTGTGACGAAGCTTTTTGTGACGGTAGCAGTAGAAGAAGCACCGGCTAACTA
>GV2UCFN02FPQQL
GGTGAGTAACACGTGAGTAACCTGCCCTCATCTCTGGGATAACAGTCGGAAACGGTTGCTAATACTGGATATGAGCTTGCAAGGCATCTTGTGGGTTGGAAAGATATTTTTGGTTGGGGATGGACTCGCGGCCTATCAGCTTGTTGGTGAGGTAGTGGCTCACCAAGGCTTCGACGGGTAGCCGGCCTGAGAGGGCGACCGGCCACATTGGGACTGAGATACGGCCCAAACTCCTACGGGAGGCAGCAGTGGGGAATATTGCACAATGGACGGAAGTCTGATGCAGCAACGCCGCGTGCGGGATGACGGCCTTCGGGTTGTAAACCGCTTTCAATTGTGACGAAGCTTTTTGTGACGGTAGCAGTAGAAGAAGCACCGGCTAACTA
>GV2UCFN02HO9O4
GGTGAGTAACACGTGAGTAACCTGCCCTCATCTCTGGGATAACAGTCGGAAACGGTTGCTAATACTGGATATGAGCTTGCAAGGCATCTTGTGGGTTGGAAAGATATTTTTGGTTGGGGATGGACTCGCGGCCTATCAGCTTGTTGGTGAGGTAGTGGCTCACCAAGGCTTCGACGGGTAGCCGGCCTGAGAGGGCGACCGGCCACATTGGGACTGAGATACGGCCCAAACTCCTACGGGAGGCAGCAGTGGGGAATATTGCACAATGGACGGAAGTCTGATGCAGCAACGCCGCGTGCGGGATGACGGCCTTCGGGTTGTAAACCGCTTTCAATTGTGACGAAGCTTTTTGTGACGGTAGCAGTAGAAGAAGCACCGGCTAACTA
>GV2UCFN02GN2OG
GGTGAGTAACACGTGAGTAACCTGCCCTCATCTCTGGGATAACAGTCGGAAACGGTTGCTAATACTGGATATGAGCTTGCAAGGCATCTTGTGGGTTGGAAAGATATTTTTGGTTGGGGATGGACTCGCGGCCTATCAGCTTGTTGGTGAGGTAGTGGCTCACCAAGGCTTCGACGGGTAGCCGGCCTGAGAGGGCGACCGGCCACATTGGGACTGAGATACGGCCCAAACTCCTACGGGAGGCAGCAGTGGGGAATATTGCACAATGGACGGAAGTCTGATGCAGCAACGCCGCGTGCGGGATGACGGCCTTCGGGTTGTAAACCGCTTTCAATTGTGACGAAGCTTTTTGTGACGGTAGCAGTAGAAGAAGCACCGGCTAACTA
>GV2UCFN02JZN8I
GGTGAGTAACACGTGAGTAACCTGCCCTCATCTCTGGGATAACAGTCGGAAACGGTTGCTAATACTGGATATGAGCTTGCAAGGCATCTTGTGGGTTGGAAAGATATTTTTGGTTGGGGATGGACTCGCGGCCTATCAGCTTGTTGGTGAGGTAGTGGCTCACCAAGGCTTCGACGGGTAGCCGGCCTGAGAGGGCGACCGGCCACATTGGGACTGAGATACGGCCCAAACTCCTACGGGAGGCAGCAGTGGGGAATATTGCACAATGGACGGAAGTCTGATGCAGCAACGCCGCGTGCGGGATGACGGCCTTCGGGTTGTAAACCGCTTTCAATTGTGACGAAGCTTTTTGTGACGGTAGCAGTAGAAGAAGCACCGGCTAACTA
>GV2UCFN02GZ95C
GGTGAGTAACACGTGAGTAACCTGCCCTCATCTCTGGGATAACAGTCGGAAACGGTTGCTAATACTGGATATGAGCTTGCAAGGCATCTTGTGGGTTGGAAAGATATTTTTGGTTGGGGATGGACTCGCGGCCTATCAGCTTGTTGGTGAGGTAGTGGCTCACCAAGGCTTCGACGGGTAGCCGGCCTGAGAGGGCGACCGGCCACATTGGGACTGAGATACGGCCCAAACTCCTACGGGAGGCAGCAGTGGGGAATATTGCACAATGGACGGAAGTCTGATGCAGCAACGCCGCGTGCGGGATGACGGCCTTCGGGTTGTAAACCGCTTTCAATTGTGACGAAGCTTTTTGTGACGGTAGCAGTAGAAGAAGCACCGGCTAACTA
>GV2UCFN02I9F37
GGTGAGTAACACGTGAGTAACCTGCCCTCATCTCTGGGATAACAGTCGGAAACGGTTGCTAATACTGGATATGAGCTTGCAAGGCATCTTGTGGGTTGGAAAGATATTTTTGGTTGGGGATGGACTCGCGGCCTATCAGCTTGTTGGTGAGGTAGTGGCTCACCAAGGCTTCGACGGGTAGCCGGCCTGAGAGGGCGACCGGCCACATTGGGACTGAGATACGGCCCAAACTCCTACGGGAGGCAGCAGTGGGGAATATTGCACAATGGACGGAAGTCTGATGCAGCAACGCCGCGTGCGGGATGACGGCCTTCGGGTTGTAAACCGCTTTCAATTGTGACGAAGCTTTTTGTGACGGTAGCAGTAGAAGAAGCACCGGCTAACTA
>GV2UCFN02FF939
GGTGAGTAACACGTGAGTAACCTGCCCTCATCTCTGGGATAACAGTCGGAAACGGTTGCTAATACTGGATATGAGCTTGCAAGGCATCTTGTGGGTTGGAAAGATATTTTTGGTTGGGGATGGACTCGCGGCCTATCAGCTTGTTGGTGAGGTAGTGGCTCACCAAGGCTTCGACGGGTAGCCGGCCTGAGAGGGCGACCGGCCACATTGGGACTGAGATACGGCCCAAACTCCTACGGGAGGCAGCAGTGGGGAATATTGCACAATGGACGGAAGTCTGATGCAGCAACGCCGCGTGCGGGATGACGGCCTTCGGGTTGTAAACCGCTTTCAATTGTGACGAAGCTTTTTGTGACGGTAGCAGTAGAAGAAGCACCGGCTAACTA
>GV2UCFN02JFOTG
GGTGAGTAACACGTGAGTAACCTGCCCTCATCTCTGGGATAACAGTCGGAAACGGTTGCTAATACTGGATATGAGCTTGCAAGGCATCTTGTGGGTTGGAAAGATATTTTTGGTTGGGGATGGACTCGCGGCCTATCAGCTTGTTGGTGAGGTAGTGGCTCACCAAGGCTTCGACGGGTAGCCGGCCTGAGAGGGCGACCGGCCACATTGGGACTGAGATACGGCCCAAACTCCTACGGGAGGCAGCAGTGGGGAATATTGCACAATGGACGGAAGTCTGATGCAGCAACGCCGCGTGCGGGATGACGGCCTTCGGGTTGTAAACCGCTTTCAATTGTGACGAAGCTTTTTGTGACGGTAGCAGTAGAAGAAGCACCGGCTAACTA
>GV2UCFN02IF8G5
GGTGAGTAACACGTGAGTAACCTGCCCTCATCTCTGGGATAACAGTCGGAAACGGTTGCTAATACTGGATATGAGCTTGCAAGGCATCTTGTGGGTTGGAAAGATATTTTTGGTTGGGGATGGACTCGCGGCCTATCAGCTTGTTGGTGAGGTAGTGGCTCACCAAGGCTTCGACGGGTAGCCGGCCTGAGAGGGCGACCGGCCACATTGGGACTGAGATACGGCCCAAACTCCTACGGGAGGCAGCAGTGGGGAATATTGCACAATGGACGGAAGTCTGATGCAGCAACGCCGCGTGCGGGATGACGGCCTTCGGGTTGTAAACCGCTTTCAATTGTGACGAAGCTTTTTGTGACGGTAGCAGTAGAAGAAGCACCGGCTAACTA
>GV2UCFN02HFQ14
GGTGAGTAACACGTGAGTAACCTGCCCTCATCTCTGGGATAACAGTCGGAAACGGTTGCTAATACTGGATATGAGCTTGCAAGGCATCTTGTGGGTTGGAAAGATATTTTTGGTTGGGGATGGACTCGCGGCCTATCAGCTTGTTGGTGAGGTAGTGGCTCACCAAGGCTTCGACGGGTAGCCGGCCTGAGAGGGCGACCGGCCACATTGGGACTGAGATACGGCCCAAACTCCTACGGGAGGCAGCAGTGGGGAATATTGCACAATGGACGGAAGTCTGATGCAGCAACGCCGCGTGCGGGATGACGGCCTTCGGGTTGTAAACCGCTTTCAATTGTGACGAAGCTTTTTGTGACGGTAGCAGTAGAAGAAGCACCGGCTAACTA
>GV2UCFN02GY3BW
GGTGAGTAACACGTGAGTAACCTGCCCTCATCTCTGGGATAACAGTCGGAAACGGTTGCTAATACTGGATATGAGCTTGCAAGGCATCTTGTGGGTTGGAAAGATATTTTTGGTTGGGGATGGACTCGCGGCCTATCAGCTTGTTGGTGAGGTAGTGGCTCACCAAGGCTTCGACGGGTAGCCGGCCTGAGAGGGCGACCGGCCACATTGGGACTGAGATACGGCCCAAACTCCTACGGGAGGCAGCAGTGGGGAATATTGCACAATGGACGGAAGTCTGATGCAGCAACGCCGCGTGCGGGATGACGGCCTTCGGGTTGTAAACCGCTTTCAATTGTGACGAAGCTTTTTGTGACGGTAGCAGTAGAAGAAGCACCGGCTAACTA
>GV2UCFN02F3V5G
GGTGAGTAACACGTGAGTAACCTGCCCTCATCTCTGGGATAACAGTCGGAAACGGTTGCTAATACTGGATATGAGCTTGCAAGGCATCTTGTGGGTTGGAAAGATATTTTTGGTTGGGGATGGACTCGCGGCCTATCAGCTTGTTGGTGAGGTAGTGGCTCACCAAGGCTTCGACGGGTAGCCGGCCTGAGAGGGCGACCGGCCACATTGGGACTGAGATACGGCCCAAACTCCTACGGGAGGCAGCAGTGGGGAATATTGCACAATGGACGGAAGTCTGATGCAGCAACGCCGCGTGCGGGATGACGGCCTTCGGGTTGTAAACCGCTTTCAATTGTGACGAAGCTTTTTGTGACGGTAGCAGTAGAAGAAGCACCGGCTAACTA
>GV2UCFN02H6MM5
GGTGAGTAACACGTGAGTAACCTGCCCTCATCTCTGGGATAACAGTCGGAAACGGTTGCTAATACTGGATATGAGCTTGCAAGGCATCTTGTGGGTTGGAAAGATATTTTTGGTTGGGGATGGACTCGCGGCCTATCAGCTTGTTGGTGAGGTAGTGGCTCACCAAGGCTTCGACGGGTAGCCGGCCTGAGAGGGCGACCGGCCACATTGGGACTGAGATACGGCCCAAACTCCTACGGGAGGCAGCAGTGGGGAATATTGCACAATGGACGGAAGTCTGATGCAGCAACGCCGCGTGCGGGATGACGGCCTTCGGGTTGTAAACCGCTTTCAATTGTGACGAAGCTTTTTGTGACGGTAGCAGTAGAAGAAGCACCGGCTAACTA
>GV2UCFN02GLLO1
GGTGAGTAACACGTGAGTAACCTGCCCTCATCTCTGGGATAACAGTCGGAAACGGTTGCTAATACTGGATATGAGCTTGCAAGGCATCTTGTGGGTTGGAAAGATATTTTTGGTTGGGGATGGACTCGCGGCCTATCAGCTTGTTGGTGAGGTAGTGGCTCACCAAGGCTTCGACGGGTAGCCGGCCTGAGAGGGCGACCGGCCACATTGGGACTGAGATACGGCCCAAACTCCTACGGGAGGCAGCAGTGGGGAATATTGCACAATGGACGGAAGTCTGATGCAGCAACGCCGCGTGCGGGATGACGGCCTTCGGGTTGTAAACCGCTTTCAATTGTGACGAAGCTTTTTGTGACGGTAGCAGTAGAAGAAGCACCGGCTAACTA
>GV2UCFN02J0G0V
GGTGAGTAACACGTGAGTAACCTGCCCTCATCTCTGGGATAACAGTCGGAAACGGTTGCTAATACTGGATATGAGCTTGCAAGGCATCTTGTGGGTTGGAAAGATATTTTTGGTTGGGGATGGACTCGCGGCCTATCAGCTTGTTGGTGAGGTAGTGGCTCACCAAGGCTTCGACGGGTAGCCGGCCTGAGAGGGCGACCGGCCACATTGGGACTGAGATACGGCCCAAACTCCTACGGGAGGCAGCAGTGGGGAATATTGCACAATGGACGGAAGTCTGATGCAGCAACGCCGCGTGCGGGATGACGGCCTTCGGGTTGTAAACCGCTTTCAATTGTGACGAAGCTTTTTGTGACGGTAGCAGTAGAAGAAGCACCGGCTAACTA
>GV2UCFN02H80N8
GGTGAGTAACACGTGAGTAACCTGCCCTCATCTCTGGGATAACAGTCGGAAACGGTTGCTAATACTGGATATGAGCTTGCAAGGCATCTTGTGGGTTGGAAAGATATTTTTGGTTGGGGATGGACTCGCGGCCTATCAGCTTGTTGGTGAGGTAGTGGCTCACCAAGGCTTCGACGGGTAGCCGGCCTGAGAGGGCGACCGGCCACATTGGGACTGAGATACGGCCCAAACTCCTACGGGAGGCAGCAGTGGGGAATATTGCACAATGGACGGAAGTCTGATGCAGCAACGCCGCGTGCGGGATGACGGCCTTCGGGTTGTAAACCGCTTTCAATTGTGACGAAGCTTTTTGTGACGGTAGCAGTAGAAGAAGCACCGGCTAACTA
>GV2UCFN02HK735
GGTGAGTAACACGTGAGTAACCTGCCCTCATCTCTGGGATAACAGTCGGAAACGGTTGCTAATACTGGATATGAGCTTGCAAGGCATCTTGTGGGTTGGAAAGATATTTTTGGTTGGGGATGGACTCGCGGCCTATCAGCTTGTTGGTGAGGTAGTGGCTCACCAAGGCTTCGACGGGTAGCCGGCCTGAGAGGGCGACCGGCCACATTGGGACTGAGATACGGCCCAAACTCCTACGGGAGGCAGCAGTGGGGAATATTGCACAATGGACGGAAGTCTGATGCAGCAACGCCGCGTGCGGGATGACGGCCTTCGGGTTGTAAACCGCTTTCAATTGTGACGAAGCTTTTTGTGACGGTAGCAGTAGAAGAAGCACCGGCTAACTA
>GV2UCFN02GUO7T
GGTGAGTAACACGTGAGTAACCTGCCCTCATCTCTGGGATAACAGTCGGAAACGGTTGCTAATACTGGATATGAGCTTGCAAGGCATCTTGTGGGTTGGAAAGATATTTTTGGTTGGGGATGGACTCGCGGCCTATCAGCTTGTTGGTGAGGTAGTGGCTCACCAAGGCTTCGACGGGTAGCCGGCCTGAGAGGGCGACCGGCCACATTGGGACTGAGATACGGCCCAAACTCCTACGGGAGGCAGCAGTGGGGAATATTGCACAATGGACGGAAGTCTGATGCAGCAACGCCGCGTGCGGGATGACGGCCTTCGGGTTGTAAACCGCTTTCAATTGTGACGAAGCTTTTTGTGACGGTAGCAGTAGAAGAAGCACCGGCTAACTA
>GV2UCFN02HBL4K
GGTGAGTAACACGTGAGTAACCTGCCCTCATCTCTGGGATAACAGTCGGAAACGGTTGCTAATACTGGATATGAGCTTGCAAGGCATCTTGTGGGTTGGAAAGATATTTTTGGTTGGGGATGGACTCGCGGCCTATCAGCTTGTTGGTGAGGTAGTGGCTCACCAAGGCTTCGACGGGTAGCCGGCCTGAGAGGGCGACCGGCCACATTGGGACTGAGATACGGCCCAAACTCCTACGGGAGGCAGCAGTGGGGAATATTGCACAATGGACGGAAGTCTGATGCAGCAACGCCGCGTGCGGGATGACGGCCTTCGGGTTGTAAACCGCTTTCAATTGTGACGAAGCTTTTTGTGACGGTAGCAGTAGAAGAAGCACCGGCTAACTA
>GV2UCFN02IWUIK
GGTGAGTAACACGTGAGTAACCTGCCCTCATCTCTGGGATAACAGTCGGAAACGGTTGCTAATACTGGATATGAGCTTGCAAGGCATCTTGTGGGTTGGAAAGATATTTTTGGTTGGGGATGGACTCGCGGCCTATCAGCTTGTTGGTGAGGTAGTGGCTCACCAAGGCTTCGACGGGTAGCCGGCCTGAGAGGGCGACCGGCCACATTGGGACTGAGATACGGCCCAAACTCCTACGGGAGGCAGCAGTGGGGAATATTGCACAATGGACGGAAGTCTGATGCAGCAACGCCGCGTGCGGGATGACGGCCTTCGGGTTGTAAACCGCTTTCAATTGTGACGAAGCTTTTTGTGACGGTAGCAGTAGAAGAAGCACCGGCTAACTA
>GV2UCFN02IC3HD
GGTGAGTAACACGTGAGTAACCTGCCCTCATCTCTGGGATAACAGTCGGAAACGGTTGCTAATACTGGATATGAGCTTGCAAGGCATCTTGTGGGTTGGAAAGATATTTTTGGTTGGGGATGGACTCGCGGCCTATCAGCTTGTTGGTGAGGTAGTGGCTCACCAAGGCTTCGACGGGTAGCCGGCCTGAGAGGGCGACCGGCCACATTGGGACTGAGATACGGCCCAAACTCCTACGGGAGGCAGCAGTGGGGAATATTGCACAATGGACGGAAGTCTGATGCAGCAACGCCGCGTGCGGGATGACGGCCTTCGGGTTGTAAACCGCTTTCAATTGTGACGAAGCTTTTTGTGACGGTAGCAGTAGAAGAAGCACCGGCTAACTA
>GV2UCFN02FDPDW
GGTGAGTAACACGTGAGTAACCTGCCCTCATCTCTGGGATAACAGTCGGAAACGGTTGCTAATACTGGATATGAGCTTGCAAGGCATCTTGTGGGTTGGAAAGATATTTTTGGTTGGGGATGGACTCGCGGCCTATCAGCTTGTTGGTGAGGTAGTGGCTCACCAAGGCTTCGACGGGTAGCCGGCCTGAGAGGGCGACCGGCCACATTGGGACTGAGATACGGCCCAAACTCCTACGGGAGGCAGCAGTGGGGAATATTGCACAATGGACGGAAGTCTGATGCAGCAACGCCGCGTGCGGGATGACGGCCTTCGGGTTGTAAACCGCTTTCAATTGTGACGAAGCTTTTTGTGACGGTAGCAGTAGAAGAAGCACCGGCTAACTA
>GV2UCFN02I9OHP
GGTGAGTAACACGTGAGTAACCTGCCCTCATCTCTGGGATAACAGTCGGAAACGGTTGCTAATACTGGATATGAGCTTGCAAGGCATCTTGTGGGTTGGAAAGATATTTTTGGTTGGGGATGGACTCGCGGCCTATCAGCTTGTTGGTGAGGTAGTGGCTCACCAAGGCTTCGACGGGTAGCCGGCCTGAGAGGGCGACCGGCCACATTGGGACTGAGATACGGCCCAAACTCCTACGGGAGGCAGCAGTGGGGAATATTGCACAATGGACGGAAGTCTGATGCAGCAACGCCGCGTGCGGGATGACGGCCTTCGGGTTGTAAACCGCTTTCAATTGTGACGAAGCTTTTTGTGACGGTAGCAGTAGAAGAAGCACCGGCTAACTA
>GV2UCFN02IZGBT
GGTGAGTAACACGTGAGTAACCTGCCCTCATCTCTGGGATAACAGTCGGAAACGGTTGCTAATACTGGATATGAGCTTGCAAGGCATCTTGTGGGTTGGAAAGATATTTTTGGTTGGGGATGGACTCGCGGCCTATCAGCTTGTTGGTGAGGTAGTGGCTCACCAAGGCTTCGACGGGTAGCCGGCCTGAGAGGGCGACCGGCCACATTGGGACTGAGATACGGCCCAAACTCCTACGGGAGGCAGCAGTGGGGAATATTGCACAATGGACGGAAGTCTGATGCAGCAACGCCGCGTGCGGGATGACGGCCTTCGGGTTGTAAACCGCTTTCAATTGTGACGAAGCTTTTTGTGACGGTAGCAGTAGAAGAAGCACCGGCTAACTA
>GV2UCFN02H2QEO
GGTGAGTAACACGTGAGTAACCTGCCCTCATCTCTGGGATAACAGTCGGAAACGGTTGCTAATACTGGATATGAGCTTGCAAGGCATCTTGTGGGTTGGAAAGATATTTTTGGTTGGGGATGGACTCGCGGCCTATCAGCTTGTTGGTGAGGTAGTGGCTCACCAAGGCTTCGACGGGTAGCCGGCCTGAGAGGGCGACCGGCCACATTGGGACTGAGATACGGCCCAAACTCCTACGGGAGGCAGCAGTGGGGAATATTGCACAATGGACGGAAGTCTGATGCAGCAACGCCGCGTGCGGGATGACGGCCTTCGGGTTGTAAACCGCTTTCAATTGTGACGAAGCTTTTTGTGACGGTAGCAGTAGAAGAAGCACCGGCTAACTA
>GV2UCFN02HUODF
GGTGAGTAACACGTGAGTAACCTGCCCTCATCTCTGGGATAACAGTCGGAAACGGTTGCTAATACTGGATATGAGCTTGCAAGGCATCTTGTGGGTTGGAAAGATATTTTTGGTTGGGGATGGACTCGCGGCCTATCAGCTTGTTGGTGAGGTAGTGGCTCACCAAGGCTTCGACGGGTAGCCGGCCTGAGAGGGCGACCGGCCACATTGGGACTGAGATACGGCCCAAACTCCTACGGGAGGCAGCAGTGGGGAATATTGCACAATGGACGGAAGTCTGATGCAGCAACGCCGCGTGCGGGATGACGGCCTTCGGGTTGTAAACCGCTTTCAATTGTGACGAAGCTTTTTGTGACGGTAGCAGTAGAAGAAGCACCGGCTAACTA
>GV2UCFN02IGGP0
GGTGAGTAACACGTGAGTAACCTGCCCTCATCTCTGGGATAACAGTCGGAAACGGTTGCTAATACTGGATATGAGCTTGCAAGGCATCTTGTGGGTTGGAAAGATATTTTTGGTTGGGGATGGACTCGCGGCCTATCAGCTTGTTGGTGAGGTAGTGGCTCACCAAGGCTTCGACGGGTAGCCGGCCTGAGAGGGCGACCGGCCACATTGGGACTGAGATACGGCCCAAACTCCTACGGGAGGCAGCAGTGGGGAATATTGCACAATGGACGGAAGTCTGATGCAGCAACGCCGCGTGCGGGATGACGGCCTTCGGGTTGTAAACCGCTTTCAATTGTGACGAAGCTTTTTGTGACGGTAGCAGTAGAAGAAGCACCGGCTAACTA
>GV2UCFN02I6Z1C
GGTGAGTAACACGTGAGTAACCTGCCCTCATCTCTGGGATAACAGTCGGAAACGGTTGCTAATACTGGATATGAGCTTGCAAGGCATCTTGTGGGTTGGAAAGATATTTTTGGTTGGGGATGGACTCGCGGCCTATCAGCTTGTTGGTGAGGTAGTGGCTCACCAAGGCTTCGACGGGTAGCCGGCCTGAGAGGGCGACCGGCCACATTGGGACTGAGATACGGCCCAAACTCCTACGGGAGGCAGCAGTGGGGAATATTGCACAATGGACGGAAGTCTGATGCAGCAACGCCGCGTGCGGGATGACGGCCTTCGGGTTGTAAACCGCTTTCAATTGTGACGAAGCTTTTTGTGACGGTAGCAGTAGAAGAAGCACCGGCTAACTA
>GV2UCFN02GXQHM
GGTGAGTAACACGTGAGTAACCTGCCCTCATCTCTGGGATAACAGTCGGAAACGGTTGCTAATACTGGATATGAGCTTGCAAGGCATCTTGTGGGTTGGAAAGATATTTTTGGTTGGGGATGGACTCGCGGCCTATCAGCTTGTTGGTGAGGTAGTGGCTCACCAAGGCTTCGACGGGTAGCCGGCCTGAGAGGGCGACCGGCCACATTGGGACTGAGATACGGCCCAAACTCCTACGGGAGGCAGCAGTGGGGAATATTGCACAATGGACGGAAGTCTGATGCAGCAACGCCGCGTGCGGGATGACGGCCTTCGGGTTGTAAACCGCTTTCAATTGTGACGAAGCTTTTTGTGACGGTAGCAGTAGAAGAAGCACCGGCTAACTA
>GV2UCFN02GSN25
GGTGAGTAACACGTGAGTAACCTGCCCTCATCTCTGGGATAACAGTCGGAAACGGTTGCTAATACTGGATATGAGCTTGCAAGGCATCTTGTGGGTTGGAAAGATATTTTTGGTTGGGGATGGACTCGCGGCCTATCAGCTTGTTGGTGAGGTAGTGGCTCACCAAGGCTTCGACGGGTAGCCGGCCTGAGAGGGCGACCGGCCACATTGGGACTGAGATACGGCCCAAACTCCTACGGGAGGCAGCAGTGGGGAATATTGCACAATGGACGGAAGTCTGATGCAGCAACGCCGCGTGCGGGATGACGGCCTTCGGGTTGTAAACCGCTTTCAATTGTGACGAAGCTTTTTGTGACGGTAGCAGTAGAAGAAGCACCGGCTAACTA
>GV2UCFN02GPWX0
GGTGAGTAACACGTGAGTAACCTGCCCTCATCTCTGGGATAACAGTCGGAAACGGTTGCTAATACTGGATATGAGCTTGCAAGGCATCTTGTGGGTTGGAAAGATATTTTTGGTTGGGGATGGACTCGCGGCCTATCAGCTTGTTGGTGAGGTAGTGGCTCACCAAGGCTTCGACGGGTAGCCGGCCTGAGAGGGCGACCGGCCACATTGGGACTGAGATACGGCCCAAACTCCTACGGGAGGCAGCAGTGGGGAATATTGCACAATGGACGGAAGTCTGATGCAGCAACGCCGCGTGCGGGATGACGGCCTTCGGGTTGTAAACCGCTTTCAATTGTGACGAAGCTTTTTGTGACGGTAGCAGTAGAAGAAGCACCGGCTAACTA
>GV2UCFN02HBFYP
GGTGAGTAACACGTGAGTAACCTGCCCTCATCTCTGGGATAACAGTCGGAAACGGTTGCTAATACTGGATATGAGCTTGCAAGGCATCTTGTGGGTTGGAAAGATATTTTTGGTTGGGGATGGACTCGCGGCCTATCAGCTTGTTGGTGAGGTAGTGGCTCACCAAGGCTTCGACGGGTAGCCGGCCTGAGAGGGCGACCGGCCACATTGGGACTGAGATACGGCCCAAACTCCTACGGGAGGCAGCAGTGGGGAATATTGCACAATGGACGGAAGTCTGATGCAGCAACGCCGCGTGCGGGATGACGGCCTTCGGGTTGTAAACCGCTTTCAATTGTGACGAAGCTTTTTGTGACGGTAGCAGTAGAAGAAGCACCGGCTAACTA
>GV2UCFN02JCSXJ
GGTGAGTAACACGTGAGTAACCTGCCCTCATCTCTGGGATAACAGTCGGAAACGGTTGCTAATACTGGATATGAGCTTGCAAGGCATCTTGTGGGTTGGAAAGATATTTTTGGTTGGGGATGGACTCGCGGCCTATCAGCTTGTTGGTGAGGTAGTGGCTCACCAAGGCTTCGACGGGTAGCCGGCCTGAGAGGGCGACCGGCCACATTGGGACTGAGATACGGCCCAAACTCCTACGGGAGGCAGCAGTGGGGAATATTGCACAATGGACGGAAGTCTGATGCAGCAACGCCGCGTGCGGGATGACGGCCTTCGGGTTGTAAACCGCTTTCAATTGTGACGAAGCTTTTTGTGACGGTAGCAGTAGAAGAAGCACCGGCTAACTA
>GV2UCFN02H5QYE
GGTGAGTAACACGTGAGTAACCTGCCCTCATCTCTGGGATAACAGTCGGAAACGGTTGCTAATACTGGATATGAGCTTGCAAGGCATCTTGTGGGTTGGAAAGATATTTTTGGTTGGGGATGGACTCGCGGCCTATCAGCTTGTTGGTGAGGTAGTGGCTCACCAAGGCTTCGACGGGTAGCCGGCCTGAGAGGGCGACCGGCCACATTGGGACTGAGATACGGCCCAAACTCCTACGGGAGGCAGCAGTGGGGAATATTGCACAATGGACGGAAGTCTGATGCAGCAACGCCGCGTGCGGGATGACGGCCTTCGGGTTGTAAACCGCTTTCAATTGTGACGAAGCTTTTTGTGACGGTAGCAGTAGAAGAAGCACCGGCTAACTA
>GV2UCFN02H8BLF
GGTGAGTAACACGTGAGTAACCTGCCCTCATCTCTGGGATAACAGTCGGAAACGGTTGCTAATACTGGATATGAGCTTGCAAGGCATCTTGTGGGTTGGAAAGATATTTTTGGTTGGGGATGGACTCGCGGCCTATCAGCTTGTTGGTGAGGTAGTGGCTCACCAAGGCTTCGACGGGTAGCCGGCCTGAGAGGGCGACCGGCCACATTGGGACTGAGATACGGCCCAAACTCCTACGGGAGGCAGCAGTGGGGAATATTGCACAATGGACGGAAGTCTGATGCAGCAACGCCGCGTGCGGGATGACGGCCTTCGGGTTGTAAACCGCTTTCAATTGTGACGAAGCTTTTTGTGACGGTAGCAGTAGAAGAAGCACCGGCTAACTA
>GV2UCFN02JWUQZ
GGTGAGTAACACGTGAGTAACCTGCCCTCATCTCTGGGATAACAGTCGGAAACGGTTGCTAATACTGGATATGAGCTTGCAAGGCATCTTGTGGGTTGGAAAGATATTTTTGGTTGGGGATGGACTCGCGGCCTATCAGCTTGTTGGTGAGGTAGTGGCTCACCAAGGCTTCGACGGGTAGCCGGCCTGAGAGGGCGACCGGCCACATTGGGACTGAGATACGGCCCAAACTCCTACGGGAGGCAGCAGTGGGGAATATTGCACAATGGACGGAAGTCTGATGCAGCAACGCCGCGTGCGGGATGACGGCCTTCGGGTTGTAAACCGCTTTCAATTGTGACGAAGCTTTTTGTGACGGTAGCAGTAGAAGAAGCACCGGCTAACTA
>GV2UCFN02F0M4X
GGTGAGTAACACGTGAGTAACCTGCCCTCATCTCTGGGATAACAGTCGGAAACGGTTGCTAATACTGGATATGAGCTTGCAAGGCATCTTGTGGGTTGGAAAGATATTTTTGGTTGGGGATGGACTCGCGGCCTATCAGCTTGTTGGTGAGGTAGTGGCTCACCAAGGCTTCGACGGGTAGCCGGCCTGAGAGGGCGACCGGCCACATTGGGACTGAGATACGGCCCAAACTCCTACGGGAGGCAGCAGTGGGGAATATTGCACAATGGACGGAAGTCTGATGCAGCAACGCCGCGTGCGGGATGACGGCCTTCGGGTTGTAAACCGCTTTCAATTGTGACGAAGCTTTTTGTGACGGTAGCAGTAGAAGAAGCACCGGCTAACTA
>GV2UCFN02JA0JG
GGTGAGTAACACGTGAGTAACCTGCCCTCATCTCTGGGATAACAGTCGGAAACGGTTGCTAATACTGGATATGAGCTTGCAAGGCATCTTGTGGGTTGGAAAGATATTTTTGGTTGGGGATGGACTCGCGGCCTATCAGCTTGTTGGTGAGGTAGTGGCTCACCAAGGCTTCGACGGGTAGCCGGCCTGAGAGGGCGACCGGCCACATTGGGACTGAGATACGGCCCAAACTCCTACGGGAGGCAGCAGTGGGGAATATTGCACAATGGACGGAAGTCTGATGCAGCAACGCCGCGTGCGGGATGACGGCCTTCGGGTTGTAAACCGCTTTCAATTGTGACGAAGCTTTTTGTGACGGTAGCAGTAGAAGAAGCACCGGCTAACTA
>GV2UCFN02HYUJC
GGTGAGTAACACGTGAGTAACCTGCCCTCATCTCTGGGATAACAGTCGGAAACGGTTGCTAATACTGGATATGAGCTTGCAAGGCATCTTGTGGGTTGGAAAGATATTTTTGGTTGGGGATGGACTCGCGGCCTATCAGCTTGTTGGTGAGGTAGTGGCTCACCAAGGCTTCGACGGGTAGCCGGCCTGAGAGGGCGACCGGCCACATTGGGACTGAGATACGGCCCAAACTCCTACGGGAGGCAGCAGTGGGGAATATTGCACAATGGACGGAAGTCTGATGCAGCAACGCCGCGTGCGGGATGACGGCCTTCGGGTTGTAAACCGCTTTCAATTGTGACGAAGCTTTTTGTGACGGTAGCAGTAGAAGAAGCACCGGCTAACTA
>GV2UCFN02H0T7Q
GGTGAGTAACACGTGAGTAACCTGCCCTCATCTCTGGGATAACAGTCGGAAACGGTTGCTAATACTGGATATGAGCTTGCAAGGCATCTTGTGGGTTGGAAAGATATTTTTGGTTGGGGATGGACTCGCGGCCTATCAGCTTGTTGGTGAGGTAGTGGCTCACCAAGGCTTCGACGGGTAGCCGGCCTGAGAGGGCGACCGGCCACATTGGGACTGAGATACGGCCCAAACTCCTACGGGAGGCAGCAGTGGGGAATATTGCACAATGGACGGAAGTCTGATGCAGCAACGCCGCGTGCGGGATGACGGCCTTCGGGTTGTAAACCGCTTTCAATTGTGACGAAGCTTTTTGTGACGGTAGCAGTAGAAGAAGCACCGGCTAACTA
>GV2UCFN02JJ2RP
GGTGAGTAACACGTGAGTAACCTGCCCTCATCTCTGGGATAACAGTCGGAAACGGTTGCTAATACTGGATATGAGCTTGCAAGGCATCTTGTGGGTTGGAAAGATATTTTTGGTTGGGGATGGACTCGCGGCCTATCAGCTTGTTGGTGAGGTAGTGGCTCACCAAGGCTTCGACGGGTAGCCGGCCTGAGAGGGCGACCGGCCACATTGGGACTGAGATACGGCCCAAACTCCTACGGGAGGCAGCAGTGGGGAATATTGCACAATGGACGGAAGTCTGATGCAGCAACGCCGCGTGCGGGATGACGGCCTTCGGGTTGTAAACCGCTTTCAATTGTGACGAAGCTTTTTGTGACGGTAGCAGTAGAAGAAGCACCGGCTAACTA
>GV2UCFN02G09TF
GGTGAGTAACACGTGAGTAACCTGCCCTCATCTCTGGGATAACAGTCGGAAACGGTTGCTAATACTGGATATGAGCTTGCAAGGCATCTTGTGGGTTGGAAAGATATTTTTGGTTGGGGATGGACTCGCGGCCTATCAGCTTGTTGGTGAGGTAGTGGCTCACCAAGGCTTCGACGGGTAGCCGGCCTGAGAGGGCGACCGGCCACATTGGGACTGAGATACGGCCCAAACTCCTACGGGAGGCAGCAGTGGGGAATATTGCACAATGGACGGAAGTCTGATGCAGCAACGCCGCGTGCGGGATGACGGCCTTCGGGTTGTAAACCGCTTTCAATTGTGACGAAGCTTTTTGTGACGGTAGCAGTAGAAGAAGCACCGGCTAACTA
>GV2UCFN02GUMH8
GGTGAGTAACACGTGAGTAACCTGCCCTCATCTCTGGGATAACAGTCGGAAACGGTTGCTAATACTGGATATGAGCTTGCAAGGCATCTTGTGGGTTGGAAAGATATTTTTGGTTGGGGATGGACTCGCGGCCTATCAGCTTGTTGGTGAGGTAGTGGCTCACCAAGGCTTCGACGGGTAGCCGGCCTGAGAGGGCGACCGGCCACATTGGGACTGAGATACGGCCCAAACTCCTACGGGAGGCAGCAGTGGGGAATATTGCACAATGGACGGAAGTCTGATGCAGCAACGCCGCGTGCGGGATGACGGCCTTCGGGTTGTAAACCGCTTTCAATTGTGACGAAGCTTTTTGTGACGGTAGCAGTAGAAGAAGCACCGGCTAACTA
>GV2UCFN02HDXFK
GGTGAGTAACACGTGAGTAACCTGCCCTCATCTCTGGGATAACAGTCGGAAACGGTTGCTAATACTGGATATGAGCTTGCAAGGCATCTTGTGGGTTGGAAAGATATTTTTGGTTGGGGATGGACTCGCGGCCTATCAGCTTGTTGGTGAGGTAGTGGCTCACCAAGGCTTCGACGGGTAGCCGGCCTGAGAGGGCGACCGGCCACATTGGGACTGAGATACGGCCCAAACTCCTACGGGAGGCAGCAGTGGGGAATATTGCACAATGGACGGAAGTCTGATGCAGCAACGCCGCGTGCGGGATGACGGCCTTCGGGTTGTAAACCGCTTTCAATTGTGACGAAGCTTTTTGTGACGGTAGCAGTAGAAGAAGCACCGGCTAACTA
>GV2UCFN02JA9QR
GGTGAGTAACACGTGAGTAACCTGCCCTCATCTCTGGGATAACAGTCGGAAACGGTTGCTAATACTGGATATGAGCTTGCAAGGCATCTTGTGGGTTGGAAAGATATTTTTGGTTGGGGATGGACTCGCGGCCTATCAGCTTGTTGGTGAGGTAGTGGCTCACCAAGGCTTCGACGGGTAGCCGGCCTGAGAGGGCGACCGGCCACATTGGGACTGAGATACGGCCCAAACTCCTACGGGAGGCAGCAGTGGGGAATATTGCACAATGGACGGAAGTCTGATGCAGCAACGCCGCGTGCGGGATGACGGCCTTCGGGTTGTAAACCGCTTTCAATTGTGACGAAGCTTTTTGTGACGGTAGCAGTAGAAGAAGCACCGGCTAACTA
>GV2UCFN02F0FPK
GGTGAGTAACACGTGAGTAACCTGCCCTCATCTCTGGGATAACAGTCGGAAACGGTTGCTAATACTGGATATGAGCTTGCAAGGCATCTTGTGGGTTGGAAAGATATTTTTGGTTGGGGATGGACTCGCGGCCTATCAGCTTGTTGGTGAGGTAGTGGCTCACCAAGGCTTCGACGGGTAGCCGGCCTGAGAGGGCGACCGGCCACATTGGGACTGAGATACGGCCCAAACTCCTACGGGAGGCAGCAGTGGGGAATATTGCACAATGGACGGAAGTCTGATGCAGCAACGCCGCGTGCGGGATGACGGCCTTCGGGTTGTAAACCGCTTTCAATTGTGACGAAGCTTTTTGTGACGGTAGCAGTAGAAGAAGCACCGGCTAACTA
>GV2UCFN02JD1PX
GGTGAGTAACACGTGAGTAACCTGCCCTCATCTCTGGGATAACAGTCGGAAACGGTTGCTAATACTGGATATGAGCTTGCAAGGCATCTTGTGGGTTGGAAAGATATTTTTGGTTGGGGATGGACTCGCGGCCTATCAGCTTGTTGGTGAGGTAGTGGCTCACCAAGGCTTCGACGGGTAGCCGGCCTGAGAGGGCGACCGGCCACATTGGGACTGAGATACGGCCCAAACTCCTACGGGAGGCAGCAGTGGGGAATATTGCACAATGGACGGAAGTCTGATGCAGCAACGCCGCGTGCGGGATGACGGCCTTCGGGTTGTAAACCGCTTTCAATTGTGACGAAGCTTTTTGTGACGGTAGCAGTAGAAGAAGCACCGGCTAACTA
>GV2UCFN02JVI7V
GGTGAGTAACACGTGAGTAACCTGCCCTCATCTCTGGGATAACAGTCGGAAACGGTTGCTAATACTGGATATGAGCTTGCAAGGCATCTTGTGGGTTGGAAAGATATTTTTGGTTGGGGATGGACTCGCGGCCTATCAGCTTGTTGGTGAGGTAGTGGCTCACCAAGGCTTCGACGGGTAGCCGGCCTGAGAGGGCGACCGGCCACATTGGGACTGAGATACGGCCCAAACTCCTACGGGAGGCAGCAGTGGGGAATATTGCACAATGGACGGAAGTCTGATGCAGCAACGCCGCGTGCGGGATGACGGCCTTCGGGTTGTAAACCGCTTTCAATTGTGACGAAGCTTTTTGTGACGGTAGCAGTAGAAGAAGCACCGGCTAACTA
>GV2UCFN02IJYNW
GGTGAGTAACACGTGAGTAACCTGCCCTCATCTCTGGGATAACAGTCGGAAACGGTTGCTAATACTGGATATGAGCTTGCAAGGCATCTTGTGGGTTGGAAAGATATTTTTGGTTGGGGATGGACTCGCGGCCTATCAGCTTGTTGGTGAGGTAGTGGCTCACCAAGGCTTCGACGGGTAGCCGGCCTGAGAGGGCGACCGGCCACATTGGGACTGAGATACGGCCCAAACTCCTACGGGAGGCAGCAGTGGGGAATATTGCACAATGGACGGAAGTCTGATGCAGCAACGCCGCGTGCGGGATGACGGCCTTCGGGTTGTAAACCGCTTTCAATTGTGACGAAGCTTTTTGTGACGGTAGCAGTAGAAGAAGCACCGGCTAACTA
>GV2UCFN02IMB01
GGTGAGTAACACGTGAGTAACCTGCCCTCATCTCTGGGATAACAGTCGGAAACGGTTGCTAATACTGGATATGAGCTTGCAAGGCATCTTGTGGGTTGGAAAGATATTTTTGGTTGGGGATGGACTCGCGGCCTATCAGCTTGTTGGTGAGGTAGTGGCTCACCAAGGCTTCGACGGGTAGCCGGCCTGAGAGGGCGACCGGCCACATTGGGACTGAGATACGGCCCAAACTCCTACGGGAGGCAGCAGTGGGGAATATTGCACAATGGACGGAAGTCTGATGCAGCAACGCCGCGTGCGGGATGACGGCCTTCGGGTTGTAAACCGCTTTCAATTGTGACGAAGCTTTTTGTGACGGTAGCAGTAGAAGAAGCACCGGCTAACTA
>GV2UCFN02F8DM5
GGTGAGTAACACGTGAGTAACCTGCCCTCATCTCTGGGATAACAGTCGGAAACGGTTGCTAATACTGGATATGAGCTTGCAAGGCATCTTGTGGGTTGGAAAGATATTTTTGGTTGGGGATGGACTCGCGGCCTATCAGCTTGTTGGTGAGGTAGTGGCTCACCAAGGCTTCGACGGGTAGCCGGCCTGAGAGGGCGACCGGCCACATTGGGACTGAGATACGGCCCAAACTCCTACGGGAGGCAGCAGTGGGGAATATTGCACAATGGACGGAAGTCTGATGCAGCAACGCCGCGTGCGGGATGACGGCCTTCGGGTTGTAAACCGCTTTCAATTGTGACGAAGCTTTTTGTGACGGTAGCAGTAGAAGAAGCACCGGCTAACTA
>GV2UCFN02HOFI7
GGTGAGTAACACGTGAGTAACCTGCCCTCATCTCTGGGATAACAGTCGGAAACGGTTGCTAATACTGGATATGAGCTTGCAAGGCATCTTGTGGGTTGGAAAGATATTTTTGGTTGGGGATGGACTCGCGGCCTATCAGCTTGTTGGTGAGGTAGTGGCTCACCAAGGCTTCGACGGGTAGCCGGCCTGAGAGGGCGACCGGCCACATTGGGACTGAGATACGGCCCAAACTCCTACGGGAGGCAGCAGTGGGGAATATTGCACAATGGACGGAAGTCTGATGCAGCAACGCCGCGTGCGGGATGACGGCCTTCGGGTTGTAAACCGCTTTCAATTGTGACGAAGCTTTTTGTGACGGTAGCAGTAGAAGAAGCACCGGCTAACTA
>GV2UCFN02HRKYA
GGTGAGTAACACGTGAGTAACCTGCCCTCATCTCTGGGATAACAGTCGGAAACGGTTGCTAATACTGGATATGAGCTTGCAAGGCATCTTGTGGGTTGGAAAGATATTTTTGGTTGGGGATGGACTCGCGGCCTATCAGCTTGTTGGTGAGGTAGTGGCTCACCAAGGCTTCGACGGGTAGCCGGCCTGAGAGGGCGACCGGCCACATTGGGACTGAGATACGGCCCAAACTCCTACGGGAGGCAGCAGTGGGGAATATTGCACAATGGACGGAAGTCTGATGCAGCAACGCCGCGTGCGGGATGACGGCCTTCGGGTTGTAAACCGCTTTCAATTGTGACGAAGCTTTTTGTGACGGTAGCAGTAGAAGAAGCACCGGCTAACTA
>GV2UCFN02JTQVZ
GGTGAGTAACACGTGAGTAACCTGCCCTCATCTCTGGGATAACAGTCGGAAACGGTTGCTAATACTGGATATGAGCTTGCAAGGCATCTTGTGGGTTGGAAAGATATTTTTGGTTGGGGATGGACTCGCGGCCTATCAGCTTGTTGGTGAGGTAGTGGCTCACCAAGGCTTCGACGGGTAGCCGGCCTGAGAGGGCGACCGGCCACATTGGGACTGAGATACGGCCCAAACTCCTACGGGAGGCAGCAGTGGGGAATATTGCACAATGGACGGAAGTCTGATGCAGCAACGCCGCGTGCGGGATGACGGCCTTCGGGTTGTAAACCGCTTTCAATTGTGACGAAGCTTTTTGTGACGGTAGCAGTAGAAGAAGCACCGGCTAACTA
>GV2UCFN02HNH65
GGTGAGTAACACGTGAGTAACCTGCCCTCATCTCTGGGATAACAGTCGGAAACGGTTGCTAATACTGGATATGAGCTTGCAAGGCATCTTGTGGGTTGGAAAGATATTTTTGGTTGGGGATGGACTCGCGGCCTATCAGCTTGTTGGTGAGGTAGTGGCTCACCAAGGCTTCGACGGGTAGCCGGCCTGAGAGGGCGACCGGCCACATTGGGACTGAGATACGGCCCAAACTCCTACGGGAGGCAGCAGTGGGGAATATTGCACAATGGACGGAAGTCTGATGCAGCAACGCCGCGTGCGGGATGACGGCCTTCGGGTTGTAAACCGCTTTCAATTGTGACGAAGCTTTTTGTGACGGTAGCAGTAGAAGAAGCACCGGCTAACTA
>GV2UCFN02H44L2
GGTGAGTAACACGTGAGTAACCTGCCCTCATCTCTGGGATAACAGTCGGAAACGGTTGCTAATACTGGATATGAGCTTGCAAGGCATCTTGTGGGTTGGAAAGATATTTTTGGTTGGGGATGGACTCGCGGCCTATCAGCTTGTTGGTGAGGTAGTGGCTCACCAAGGCTTCGACGGGTAGCCGGCCTGAGAGGGCGACCGGCCACATTGGGACTGAGATACGGCCCAAACTCCTACGGGAGGCAGCAGTGGGGAATATTGCACAATGGACGGAAGTCTGATGCAGCAACGCCGCGTGCGGGATGACGGCCTTCGGGTTGTAAACCGCTTTCAATTGTGACGAAGCTTTTTGTGACGGTAGCAGTAGAAGAAGCACCGGCTAACTA
>GV2UCFN02IXZ4S
GGTGAGTAACACGTGAGTAACCTGCCCTCATCTCTGGGATAACAGTCGGAAACGGTTGCTAATACTGGATATGAGCTTGCAAGGCATCTTGTGGGTTGGAAAGATATTTTTGGTTGGGGATGGACTCGCGGCCTATCAGCTTGTTGGTGAGGTAGTGGCTCACCAAGGCTTCGACGGGTAGCCGGCCTGAGAGGGCGACCGGCCACATTGGGACTGAGATACGGCCCAAACTCCTACGGGAGGCAGCAGTGGGGAATATTGCACAATGGACGGAAGTCTGATGCAGCAACGCCGCGTGCGGGATGACGGCCTTCGGGTTGTAAACCGCTTTCAATTGTGACGAAGCTTTTTGTGACGGTAGCAGTAGAAGAAGCACCGGCTAACTA
>GV2UCFN02I4TI4
GGTGAGTAACACGTGAGTAACCTGCCCTCATCTCTGGGATAACAGTCGGAAACGGTTGCTAATACTGGATATGAGCTTGCAAGGCATCTTGTGGGTTGGAAAGATATTTTTGGTTGGGGATGGACTCGCGGCCTATCAGCTTGTTGGTGAGGTAGTGGCTCACCAAGGCTTCGACGGGTAGCCGGCCTGAGAGGGCGACCGGCCACATTGGGACTGAGATACGGCCCAAACTCCTACGGGAGGCAGCAGTGGGGAATATTGCACAATGGACGGAAGTCTGATGCAGCAACGCCGCGTGCGGGATGACGGCCTTCGGGTTGTAAACCGCTTTCAATTGTGACGAAGCTTTTTGTGACGGTAGCAGTAGAAGAAGCACCGGCTAACTA
>GV2UCFN02HD109
GGTGAGTAACACGTGAGTAACCTGCCCTCATCTCTGGGATAACAGTCGGAAACGGTTGCTAATACTGGATATGAGCTTGCAAGGCATCTTGTGGGTTGGAAAGATATTTTTGGTTGGGGATGGACTCGCGGCCTATCAGCTTGTTGGTGAGGTAGTGGCTCACCAAGGCTTCGACGGGTAGCCGGCCTGAGAGGGCGACCGGCCACATTGGGACTGAGATACGGCCCAAACTCCTACGGGAGGCAGCAGTGGGGAATATTGCACAATGGACGGAAGTCTGATGCAGCAACGCCGCGTGCGGGATGACGGCCTTCGGGTTGTAAACCGCTTTCAATTGTGACGAAGCTTTTTGTGACGGTAGCAGTAGAAGAAGCACCGGCTAACTA
>GV2UCFN02G6FVE
GGTGAGTAACACGTGAGTAACCTGCCCTCATCTCTGGGATAACAGTCGGAAACGGTTGCTAATACTGGATATGAGCTTGCAAGGCATCTTGTGGGTTGGAAAGATATTTTTGGTTGGGGATGGACTCGCGGCCTATCAGCTTGTTGGTGAGGTAGTGGCTCACCAAGGCTTCGACGGGTAGCCGGCCTGAGAGGGCGACCGGCCACATTGGGACTGAGATACGGCCCAAACTCCTACGGGAGGCAGCAGTGGGGAATATTGCACAATGGACGGAAGTCTGATGCAGCAACGCCGCGTGCGGGATGACGGCCTTCGGGTTGTAAACCGCTTTCAATTGTGACGAAGCTTTTTGTGACGGTAGCAGTAGAAGAAGCACCGGCTAACTA
>GV2UCFN02I55GQ
GGTGAGTAACACGTGAGTAACCTGCCCTCATCTCTGGGATAACAGTCGGAAACGGTTGCTAATACTGGATATGAGCTTGCAAGGCATCTTGTGGGTTGGAAAGATATTTTTGGTTGGGGATGGACTCGCGGCCTATCAGCTTGTTGGTGAGGTAGTGGCTCACCAAGGCTTCGACGGGTAGCCGGCCTGAGAGGGCGACCGGCCACATTGGGACTGAGATACGGCCCAAACTCCTACGGGAGGCAGCAGTGGGGAATATTGCACAATGGACGGAAGTCTGATGCAGCAACGCCGCGTGCGGGATGACGGCCTTCGGGTTGTAAACCGCTTTCAATTGTGACGAAGCTTTTTGTGACGGTAGCAGTAGAAGAAGCACCGGCTAACTA
>GV2UCFN02GSMCG
GGTGAGTAACACGTGAGTAACCTGCCCTCATCTCTGGGATAACAGTCGGAAACGGTTGCTAATACTGGATATGAGCTTGCAAGGCATCTTGTGGGTTGGAAAGATATTTTTGGTTGGGGATGGACTCGCGGCCTATCAGCTTGTTGGTGAGGTAGTGGCTCACCAAGGCTTCGACGGGTAGCCGGCCTGAGAGGGCGACCGGCCACATTGGGACTGAGATACGGCCCAAACTCCTACGGGAGGCAGCAGTGGGGAATATTGCACAATGGACGGAAGTCTGATGCAGCAACGCCGCGTGCGGGATGACGGCCTTCGGGTTGTAAACCGCTTTCAATTGTGACGAAGCTTTTTGTGACGGTAGCAGTAGAAGAAGCACCGGCTAACTA
>GV2UCFN02HUK23
GGTGAGTAACACGTGAGTAACCTGCCCTCATCTCTGGGATAACAGTCGGAAACGGTTGCTAATACTGGATATGAGCTTGCAAGGCATCTTGTGGGTTGGAAAGATATTTTTGGTTGGGGATGGACTCGCGGCCTATCAGCTTGTTGGTGAGGTAGTGGCTCACCAAGGCTTCGACGGGTAGCCGGCCTGAGAGGGCGACCGGCCACATTGGGACTGAGATACGGCCCAAACTCCTACGGGAGGCAGCAGTGGGGAATATTGCACAATGGACGGAAGTCTGATGCAGCAACGCCGCGTGCGGGATGACGGCCTTCGGGTTGTAAACCGCTTTCAATTGTGACGAAGCTTTTTGTGACGGTAGCAGTAGAAGAAGCACCGGCTAACTA
>GV2UCFN02IAUP8
GGTGAGTAACACGTGAGTAACCTGCCCTCATCTCTGGGATAACAGTCGGAAACGGTTGCTAATACTGGATATGAGCTTGCAAGGCATCTTGTGGGTTGGAAAGATATTTTTGGTTGGGGATGGACTCGCGGCCTATCAGCTTGTTGGTGAGGTAGTGGCTCACCAAGGCTTCGACGGGTAGCCGGCCTGAGAGGGCGACCGGCCACATTGGGACTGAGATACGGCCCAAACTCCTACGGGAGGCAGCAGTGGGGAATATTGCACAATGGACGGAAGTCTGATGCAGCAACGCCGCGTGCGGGATGACGGCCTTCGGGTTGTAAACCGCTTTCAATTGTGACGAAGCTTTTTGTGACGGTAGCAGTAGAAGAAGCACCGGCTAACTA
>GV2UCFN02IJ6IM
GGTGAGTAACACGTGAGTAACCTGCCCTCATCTCTGGGATAACAGTCGGAAACGGTTGCTAATACTGGATATGAGCTTGCAAGGCATCTTGTGGGTTGGAAAGATATTTTTGGTTGGGGATGGACTCGCGGCCTATCAGCTTGTTGGTGAGGTAGTGGCTCACCAAGGCTTCGACGGGTAGCCGGCCTGAGAGGGCGACCGGCCACATTGGGACTGAGATACGGCCCAAACTCCTACGGGAGGCAGCAGTGGGGAATATTGCACAATGGACGGAAGTCTGATGCAGCAACGCCGCGTGCGGGATGACGGCCTTCGGGTTGTAAACCGCTTTCAATTGTGACGAAGCTTTTTGTGACGGTAGCAGTAGAAGAAGCACCGGCTAACTA
>GV2UCFN02FVHPQ
GGTGAGTAACACGTGAGTAACCTGCCCTCATCTCTGGGATAACAGTCGGAAACGGTTGCTAATACTGGATATGAGCTTGCAAGGCATCTTGTGGGTTGGAAAGATATTTTTGGTTGGGGATGGACTCGCGGCCTATCAGCTTGTTGGTGAGGTAGTGGCTCACCAAGGCTTCGACGGGTAGCCGGCCTGAGAGGGCGACCGGCCACATTGGGACTGAGATACGGCCCAAACTCCTACGGGAGGCAGCAGTGGGGAATATTGCACAATGGACGGAAGTCTGATGCAGCAACGCCGCGTGCGGGATGACGGCCTTCGGGTTGTAAACCGCTTTCAATTGTGACGAAGCTTTTTGTGACGGTAGCAGTAGAAGAAGCACCGGCTAACTA
>GV2UCFN02IG4TQ
GGTGAGTAACACGTGAGTAACCTGCCCTCATCTCTGGGATAACAGTCGGAAACGGTTGCTAATACTGGATATGAGCTTGCAAGGCATCTTGTGGGTTGGAAAGATATTTTTGGTTGGGGATGGACTCGCGGCCTATCAGCTTGTTGGTGAGGTAGTGGCTCACCAAGGCTTCGACGGGTAGCCGGCCTGAGAGGGCGACCGGCCACATTGGGACTGAGATACGGCCCAAACTCCTACGGGAGGCAGCAGTGGGGAATATTGCACAATGGACGGAAGTCTGATGCAGCAACGCCGCGTGCGGGATGACGGCCTTCGGGTTGTAAACCGCTTTCAATTGTGACGAAGCTTTTTGTGACGGTAGCAGTAGAAGAAGCACCGGCTAACTA
>GV2UCFN02H39PM
GGTGAGTAACACGTGAGTAACCTGCCCTCATCTCTGGGATAACAGTCGGAAACGGTTGCTAATACTGGATATGAGCTTGCAAGGCATCTTGTGGGTTGGAAAGATATTTTTGGTTGGGGATGGACTCGCGGCCTATCAGCTTGTTGGTGAGGTAGTGGCTCACCAAGGCTTCGACGGGTAGCCGGCCTGAGAGGGCGACCGGCCACATTGGGACTGAGATACGGCCCAAACTCCTACGGGAGGCAGCAGTGGGGAATATTGCACAATGGACGGAAGTCTGATGCAGCAACGCCGCGTGCGGGATGACGGCCTTCGGGTTGTAAACCGCTTTCAATTGTGACGAAGCTTTTTGTGACGGTAGCAGTAGAAGAAGCACCGGCTAACTA
>GV2UCFN02H2POV
GGTGAGTAACACGTGAGTAACCTGCCCTCATCTCTGGGATAACAGTCGGAAACGGTTGCTAATACTGGATATGAGCTTGCAAGGCATCTTGTGGGTTGGAAAGATATTTTTGGTTGGGGATGGACTCGCGGCCTATCAGCTTGTTGGTGAGGTAGTGGCTCACCAAGGCTTCGACGGGTAGCCGGCCTGAGAGGGCGACCGGCCACATTGGGACTGAGATACGGCCCAAACTCCTACGGGAGGCAGCAGTGGGGAATATTGCACAATGGACGGAAGTCTGATGCAGCAACGCCGCGTGCGGGATGACGGCCTTCGGGTTGTAAACCGCTTTCAATTGTGACGAAGCTTTTTGTGACGGTAGCAGTAGAAGAAGCACCGGCTAACTA
>GV2UCFN02GRYQG
GGTGAGTAACACGTGAGTAACCTGCCCTCATCTCTGGGATAACAGTCGGAAACGGTTGCTAATACTGGATATGAGCTTGCAAGGCATCTTGTGGGTTGGAAAGATATTTTTGGTTGGGGATGGACTCGCGGCCTATCAGCTTGTTGGTGAGGTAGTGGCTCACCAAGGCTTCGACGGGTAGCCGGCCTGAGAGGGCGACCGGCCACATTGGGACTGAGATACGGCCCAAACTCCTACGGGAGGCAGCAGTGGGGAATATTGCACAATGGACGGAAGTCTGATGCAGCAACGCCGCGTGCGGGATGACGGCCTTCGGGTTGTAAACCGCTTTCAATTGTGACGAAGCTTTTTGTGACGGTAGCAGTAGAAGAAGCACCGGCTAACTA
>GV2UCFN02IWN4D
GGTGAGTAACACGTGAGTAACCTGCCCTCATCTCTGGGATAACAGTCGGAAACGGTTGCTAATACTGGATATGAGCTTGCAAGGCATCTTGTGGGTTGGAAAGATATTTTTGGTTGGGGATGGACTCGCGGCCTATCAGCTTGTTGGTGAGGTAGTGGCTCACCAAGGCTTCGACGGGTAGCCGGCCTGAGAGGGCGACCGGCCACATTGGGACTGAGATACGGCCCAAACTCCTACGGGAGGCAGCAGTGGGGAATATTGCACAATGGACGGAAGTCTGATGCAGCAACGCCGCGTGCGGGATGACGGCCTTCGGGTTGTAAACCGCTTTCAATTGTGACGAAGCTTTTTGTGACGGTAGCAGTAGAAGAAGCACCGGCTAACTA
>GV2UCFN02JITRK
GGTGAGTAACACGTGAGTAACCTGCCCTCATCTCTGGGATAACAGTCGGAAACGGTTGCTAATACTGGATATGAGCTTGCAAGGCATCTTGTGGGTTGGAAAGATATTTTTGGTTGGGGATGGACTCGCGGCCTATCAGCTTGTTGGTGAGGTAGTGGCTCACCAAGGCTTCGACGGGTAGCCGGCCTGAGAGGGCGACCGGCCACATTGGGACTGAGATACGGCCCAAACTCCTACGGGAGGCAGCAGTGGGGAATATTGCACAATGGACGGAAGTCTGATGCAGCAACGCCGCGTGCGGGATGACGGCCTTCGGGTTGTAAACCGCTTTCAATTGTGACGAAGCTTTTTGTGACGGTAGCAGTAGAAGAAGCACCGGCTAACTA
>GV2UCFN02FKZ2M
GGTGAGTAACACGTGAGTAACCTGCCCTCATCTCTGGGATAACAGTCGGAAACGGTTGCTAATACTGGATATGAGCTTGCAAGGCATCTTGTGGGTTGGAAAGATATTTTTGGTTGGGGATGGACTCGCGGCCTATCAGCTTGTTGGTGAGGTAGTGGCTCACCAAGGCTTCGACGGGTAGCCGGCCTGAGAGGGCGACCGGCCACATTGGGACTGAGATACGGCCCAAACTCCTACGGGAGGCAGCAGTGGGGAATATTGCACAATGGACGGAAGTCTGATGCAGCAACGCCGCGTGCGGGATGACGGCCTTCGGGTTGTAAACCGCTTTCAATTGTGACGAAGCTTTTTGTGACGGTAGCAGTAGAAGAAGCACCGGCTAACTA
>GV2UCFN02IUTZ0
GGTGAGTAACACGTGAGTAACCTGCCCTCATCTCTGGGATAACAGTCGGAAACGGTTGCTAATACTGGATATGAGCTTGCAAGGCATCTTGTGGGTTGGAAAGATATTTTTGGTTGGGGATGGACTCGCGGCCTATCAGCTTGTTGGTGAGGTAGTGGCTCACCAAGGCTTCGACGGGTAGCCGGCCTGAGAGGGCGACCGGCCACATTGGGACTGAGATACGGCCCAAACTCCTACGGGAGGCAGCAGTGGGGAATATTGCACAATGGACGGAAGTCTGATGCAGCAACGCCGCGTGCGGGATGACGGCCTTCGGGTTGTAAACCGCTTTCAATTGTGACGAAGCTTTTTGTGACGGTAGCAGTAGAAGAAGCACCGGCTAACTA
>GV2UCFN02FJXWJ
GGTGAGTAACACGTGAGTAACCTGCCCTCATCTCTGGGATAACAGTCGGAAACGGTTGCTAATACTGGATATGAGCTTGCAAGGCATCTTGTGGGTTGGAAAGATATTTTTGGTTGGGGATGGACTCGCGGCCTATCAGCTTGTTGGTGAGGTAGTGGCTCACCAAGGCTTCGACGGGTAGCCGGCCTGAGAGGGCGACCGGCCACATTGGGACTGAGATACGGCCCAAACTCCTACGGGAGGCAGCAGTGGGGAATATTGCACAATGGACGGAAGTCTGATGCAGCAACGCCGCGTGCGGGATGACGGCCTTCGGGTTGTAAACCGCTTTCAATTGTGACGAAGCTTTTTGTGACGGTAGCAGTAGAAGAAGCACCGGCTAACTA
>GV2UCFN02JRVXO
GGTGAGTAACACGTGAGTAACCTGCCCTCATCTCTGGGATAACAGTCGGAAACGGTTGCTAATACTGGATATGAGCTTGCAAGGCATCTTGTGGGTTGGAAAGATATTTTTGGTTGGGGATGGACTCGCGGCCTATCAGCTTGTTGGTGAGGTAGTGGCTCACCAAGGCTTCGACGGGTAGCCGGCCTGAGAGGGCGACCGGCCACATTGGGACTGAGATACGGCCCAAACTCCTACGGGAGGCAGCAGTGGGGAATATTGCACAATGGACGGAAGTCTGATGCAGCAACGCCGCGTGCGGGATGACGGCCTTCGGGTTGTAAACCGCTTTCAATTGTGACGAAGCTTTTTGTGACGGTAGCAGTAGAAGAAGCACCGGCTAACTA
>GV2UCFN02IO0YR
GGTGAGTAACACGTGAGTAACCTGCCCTCATCTCTGGGATAACAGTCGGAAACGGTTGCTAATACTGGATATGAGCTTGCAAGGCATCTTGTGGGTTGGAAAGATATTTTTGGTTGGGGATGGACTCGCGGCCTATCAGCTTGTTGGTGAGGTAGTGGCTCACCAAGGCTTCGACGGGTAGCCGGCCTGAGAGGGCGACCGGCCACATTGGGACTGAGATACGGCCCAAACTCCTACGGGAGGCAGCAGTGGGGAATATTGCACAATGGACGGAAGTCTGATGCAGCAACGCCGCGTGCGGGATGACGGCCTTCGGGTTGTAAACCGCTTTCAATTGTGACGAAGCTTTTTGTGACGGTAGCAGTAGAAGAAGCACCGGCTAACTA
>GV2UCFN02JC6T9
GGTGAGTAACACGTGAGTAACCTGCCCTCATCTCTGGGATAACAGTCGGAAACGGTTGCTAATACTGGATATGAGCTTGCAAGGCATCTTGTGGGTTGGAAAGATATTTTTGGTTGGGGATGGACTCGCGGCCTATCAGCTTGTTGGTGAGGTAGTGGCTCACCAAGGCTTCGACGGGTAGCCGGCCTGAGAGGGCGACCGGCCACATTGGGACTGAGATACGGCCCAAACTCCTACGGGAGGCAGCAGTGGGGAATATTGCACAATGGACGGAAGTCTGATGCAGCAACGCCGCGTGCGGGATGACGGCCTTCGGGTTGTAAACCGCTTTCAATTGTGACGAAGCTTTTTGTGACGGTAGCAGTAGAAGAAGCACCGGCTAACTA
>GV2UCFN02JHKKI
GGTGAGTAACACGTGAGTAACCTGCCCTCATCTCTGGGATAACAGTCGGAAACGGTTGCTAATACTGGATATGAGCTTGCAAGGCATCTTGTGGGTTGGAAAGATATTTTTGGTTGGGGATGGACTCGCGGCCTATCAGCTTGTTGGTGAGGTAGTGGCTCACCAAGGCTTCGACGGGTAGCCGGCCTGAGAGGGCGACCGGCCACATTGGGACTGAGATACGGCCCAAACTCCTACGGGAGGCAGCAGTGGGGAATATTGCACAATGGACGGAAGTCTGATGCAGCAACGCCGCGTGCGGGATGACGGCCTTCGGGTTGTAAACCGCTTTCAATTGTGACGAAGCTTTTTGTGACGGTAGCAGTAGAAGAAGCACCGGCTAACTA
>GV2UCFN02GXCG6
GGTGAGTAACACGTGAGTAACCTGCCCTCATCTCTGGGATAACAGTCGGAAACGGTTGCTAATACTGGATATGAGCTTGCAAGGCATCTTGTGGGTTGGAAAGATATTTTTGGTTGGGGATGGACTCGCGGCCTATCAGCTTGTTGGTGAGGTAGTGGCTCACCAAGGCTTCGACGGGTAGCCGGCCTGAGAGGGCGACCGGCCACATTGGGACTGAGATACGGCCCAAACTCCTACGGGAGGCAGCAGTGGGGAATATTGCACAATGGACGGAAGTCTGATGCAGCAACGCCGCGTGCGGGATGACGGCCTTCGGGTTGTAAACCGCTTTCAATTGTGACGAAGCTTTTTGTGACGGTAGCAGTAGAAGAAGCACCGGCTAACTA
>GV2UCFN02JH7DJ
GGTGAGTAACACGTGAGTAACCTGCCCTCATCTCTGGGATAACAGTCGGAAACGGTTGCTAATACTGGATATGAGCTTGCAAGGCATCTTGTGGGTTGGAAAGATATTTTTGGTTGGGGATGGACTCGCGGCCTATCAGCTTGTTGGTGAGGTAGTGGCTCACCAAGGCTTCGACGGGTAGCCGGCCTGAGAGGGCGACCGGCCACATTGGGACTGAGATACGGCCCAAACTCCTACGGGAGGCAGCAGTGGGGAATATTGCACAATGGACGGAAGTCTGATGCAGCAACGCCGCGTGCGGGATGACGGCCTTCGGGTTGTAAACCGCTTTCAATTGTGACGAAGCTTTTTGTGACGGTAGCAGTAGAAGAAGCACCGGCTAACTA
>GV2UCFN02HW4EA
GGTGAGTAACACGTGAGTAACCTGCCCTCATCTCTGGGATAACAGTCGGAAACGGTTGCTAATACTGGATATGAGCTTGCAAGGCATCTTGTGGGTTGGAAAGATATTTTTGGTTGGGGATGGACTCGCGGCCTATCAGCTTGTTGGTGAGGTAGTGGCTCACCAAGGCTTCGACGGGTAGCCGGCCTGAGAGGGCGACCGGCCACATTGGGACTGAGATACGGCCCAAACTCCTACGGGAGGCAGCAGTGGGGAATATTGCACAATGGACGGAAGTCTGATGCAGCAACGCCGCGTGCGGGATGACGGCCTTCGGGTTGTAAACCGCTTTCAATTGTGACGAAGCTTTTTGTGACGGTAGCAGTAGAAGAAGCACCGGCTAACTA
>GV2UCFN02ILD67
GGTGAGTAACACGTGAGTAACCTGCCCTCATCTCTGGGATAACAGTCGGAAACGGTTGCTAATACTGGATATGAGCTTGCAAGGCATCTTGTGGGTTGGAAAGATATTTTTGGTTGGGGATGGACTCGCGGCCTATCAGCTTGTTGGTGAGGTAGTGGCTCACCAAGGCTTCGACGGGTAGCCGGCCTGAGAGGGCGACCGGCCACATTGGGACTGAGATACGGCCCAAACTCCTACGGGAGGCAGCAGTGGGGAATATTGCACAATGGACGGAAGTCTGATGCAGCAACGCCGCGTGCGGGATGACGGCCTTCGGGTTGTAAACCGCTTTCAATTGTGACGAAGCTTTTTGTGACGGTAGCAGTAGAAGAAGCACCGGCTAACTA
>GV2UCFN02HE6J3
GGTGAGTAACACGTGAGTAACCTGCCCTCATCTCTGGGATAACAGTCGGAAACGGTTGCTAATACTGGATATGAGCTTGCAAGGCATCTTGTGGGTTGGAAAGATATTTTTGGTTGGGGATGGACTCGCGGCCTATCAGCTTGTTGGTGAGGTAGTGGCTCACCAAGGCTTCGACGGGTAGCCGGCCTGAGAGGGCGACCGGCCACATTGGGACTGAGATACGGCCCAAACTCCTACGGGAGGCAGCAGTGGGGAATATTGCACAATGGACGGAAGTCTGATGCAGCAACGCCGCGTGCGGGATGACGGCCTTCGGGTTGTAAACCGCTTTCAATTGTGACGAAGCTTTTTGTGACGGTAGCAGTAGAAGAAGCACCGGCTAACTA
>GV2UCFN02J01KV
GGTGAGTAACACGTGAGTAACCTGCCCTCATCTCTGGGATAACAGTCGGAAACGGTTGCTAATACTGGATATGAGCTTGCAAGGCATCTTGTGGGTTGGAAAGATATTTTTGGTTGGGGATGGACTCGCGGCCTATCAGCTTGTTGGTGAGGTAGTGGCTCACCAAGGCTTCGACGGGTAGCCGGCCTGAGAGGGCGACCGGCCACATTGGGACTGAGATACGGCCCAAACTCCTACGGGAGGCAGCAGTGGGGAATATTGCACAATGGACGGAAGTCTGATGCAGCAACGCCGCGTGCGGGATGACGGCCTTCGGGTTGTAAACCGCTTTCAATTGTGACGAAGCTTTTTGTGACGGTAGCAGTAGAAGAAGCACCGGCTAACTA
>GV2UCFN02JJGJV
GGTGAGTAACACGTGAGTAACCTGCCCTCATCTCTGGGATAACAGTCGGAAACGGTTGCTAATACTGGATATGAGCTTGCAAGGCATCTTGTGGGTTGGAAAGATATTTTTGGTTGGGGATGGACTCGCGGCCTATCAGCTTGTTGGTGAGGTAGTGGCTCACCAAGGCTTCGACGGGTAGCCGGCCTGAGAGGGCGACCGGCCACATTGGGACTGAGATACGGCCCAAACTCCTACGGGAGGCAGCAGTGGGGAATATTGCACAATGGACGGAAGTCTGATGCAGCAACGCCGCGTGCGGGATGACGGCCTTCGGGTTGTAAACCGCTTTCAATTGTGACGAAGCTTTTTGTGACGGTAGCAGTAGAAGAAGCACCGGCTAACTA
>GV2UCFN02I7C2T
GGTGAGTAACACGTGAGTAACCTGCCCTCATCTCTGGGATAACAGTCGGAAACGGTTGCTAATACTGGATATGAGCTTGCAAGGCATCTTGTGGGTTGGAAAGATATTTTTGGTTGGGGATGGACTCGCGGCCTATCAGCTTGTTGGTGAGGTAGTGGCTCACCAAGGCTTCGACGGGTAGCCGGCCTGAGAGGGCGACCGGCCACATTGGGACTGAGATACGGCCCAAACTCCTACGGGAGGCAGCAGTGGGGAATATTGCACAATGGACGGAAGTCTGATGCAGCAACGCCGCGTGCGGGATGACGGCCTTCGGGTTGTAAACCGCTTTCAATTGTGACGAAGCTTTTTGTGACGGTAGCAGTAGAAGAAGCACCGGCTAACTA
>GV2UCFN02HRWHI
GGTGAGTAACACGTGAGTAACCTGCCCTCATCTCTGGGATAACAGTCGGAAACGGTTGCTAATACTGGATATGAGCTTGCAAGGCATCTTGTGGGTTGGAAAGATATTTTTGGTTGGGGATGGACTCGCGGCCTATCAGCTTGTTGGTGAGGTAGTGGCTCACCAAGGCTTCGACGGGTAGCCGGCCTGAGAGGGCGACCGGCCACATTGGGACTGAGATACGGCCCAAACTCCTACGGGAGGCAGCAGTGGGGAATATTGCACAATGGACGGAAGTCTGATGCAGCAACGCCGCGTGCGGGATGACGGCCTTCGGGTTGTAAACCGCTTTCAATTGTGACGAAGCTTTTTGTGACGGTAGCAGTAGAAGAAGCACCGGCTAACTA
>GV2UCFN02GVDSF
GGTGAGTAACACGTGAGTAACCTGCCCTCATCTCTGGGATAACAGTCGGAAACGGTTGCTAATACTGGATATGAGCTTGCAAGGCATCTTGTGGGTTGGAAAGATATTTTTGGTTGGGGATGGACTCGCGGCCTATCAGCTTGTTGGTGAGGTAGTGGCTCACCAAGGCTTCGACGGGTAGCCGGCCTGAGAGGGCGACCGGCCACATTGGGACTGAGATACGGCCCAAACTCCTACGGGAGGCAGCAGTGGGGAATATTGCACAATGGACGGAAGTCTGATGCAGCAACGCCGCGTGCGGGATGACGGCCTTCGGGTTGTAAACCGCTTTCAATTGTGACGAAGCTTTTTGTGACGGTAGCAGTAGAAGAAGCACCGGCTAACTA
>GV2UCFN02HR4M3
GGTGAGTAACACGTGAGTAACCTGCCCTCATCTCTGGGATAACAGTCGGAAACGGTTGCTAATACTGGATATGAGCTTGCAAGGCATCTTGTGGGTTGGAAAGATATTTTTGGTTGGGGATGGACTCGCGGCCTATCAGCTTGTTGGTGAGGTAGTGGCTCACCAAGGCTTCGACGGGTAGCCGGCCTGAGAGGGCGACCGGCCACATTGGGACTGAGATACGGCCCAAACTCCTACGGGAGGCAGCAGTGGGGAATATTGCACAATGGACGGAAGTCTGATGCAGCAACGCCGCGTGCGGGATGACGGCCTTCGGGTTGTAAACCGCTTTCAATTGTGACGAAGCTTTTTGTGACGGTAGCAGTAGAAGAAGCACCGGCTAACTA
>GV2UCFN02IF1G2
GGTGAGTAACACGTGAGTAACCTGCCCTCATCTCTGGGATAACAGTCGGAAACGGTTGCTAATACTGGATATGAGCTTGCAAGGCATCTTGTGGGTTGGAAAGATATTTTTGGTTGGGGATGGACTCGCGGCCTATCAGCTTGTTGGTGAGGTAGTGGCTCACCAAGGCTTCGACGGGTAGCCGGCCTGAGAGGGCGACCGGCCACATTGGGACTGAGATACGGCCCAAACTCCTACGGGAGGCAGCAGTGGGGAATATTGCACAATGGACGGAAGTCTGATGCAGCAACGCCGCGTGCGGGATGACGGCCTTCGGGTTGTAAACCGCTTTCAATTGTGACGAAGCTTTTTGTGACGGTAGCAGTAGAAGAAGCACCGGCTAACTA
>GV2UCFN02H6P6S
GGTGAGTAACACGTGAGTAACCTGCCCTCATCTCTGGGATAACAGTCGGAAACGGTTGCTAATACTGGATATGAGCTTGCAAGGCATCTTGTGGGTTGGAAAGATATTTTTGGTTGGGGATGGACTCGCGGCCTATCAGCTTGTTGGTGAGGTAGTGGCTCACCAAGGCTTCGACGGGTAGCCGGCCTGAGAGGGCGACCGGCCACATTGGGACTGAGATACGGCCCAAACTCCTACGGGAGGCAGCAGTGGGGAATATTGCACAATGGACGGAAGTCTGATGCAGCAACGCCGCGTGCGGGATGACGGCCTTCGGGTTGTAAACCGCTTTCAATTGTGACGAAGCTTTTTGTGACGGTAGCAGTAGAAGAAGCACCGGCTAACTA
>GV2UCFN02INTSO
GGTGAGTAACACGTGAGTAACCTGCCCTCATCTCTGGGATAACAGTCGGAAACGGTTGCTAATACTGGATATGAGCTTGCAAGGCATCTTGTGGGTTGGAAAGATATTTTTGGTTGGGGATGGACTCGCGGCCTATCAGCTTGTTGGTGAGGTAGTGGCTCACCAAGGCTTCGACGGGTAGCCGGCCTGAGAGGGCGACCGGCCACATTGGGACTGAGATACGGCCCAAACTCCTACGGGAGGCAGCAGTGGGGAATATTGCACAATGGACGGAAGTCTGATGCAGCAACGCCGCGTGCGGGATGACGGCCTTCGGGTTGTAAACCGCTTTCAATTGTGACGAAGCTTTTTGTGACGGTAGCAGTAGAAGAAGCACCGGCTAACTA
>GV2UCFN02HFWQK
GGTGAGTAACACGTGAGTAACCTGCCCTCATCTCTGGGATAACAGTCGGAAACGGTTGCTAATACTGGATATGAGCTTGCAAGGCATCTTGTGGGTTGGAAAGATATTTTTGGTTGGGGATGGACTCGCGGCCTATCAGCTTGTTGGTGAGGTAGTGGCTCACCAAGGCTTCGACGGGTAGCCGGCCTGAGAGGGCGACCGGCCACATTGGGACTGAGATACGGCCCAAACTCCTACGGGAGGCAGCAGTGGGGAATATTGCACAATGGACGGAAGTCTGATGCAGCAACGCCGCGTGCGGGATGACGGCCTTCGGGTTGTAAACCGCTTTCAATTGTGACGAAGCTTTTTGTGACGGTAGCAGTAGAAGAAGCACCGGCTAACTA
>GV2UCFN02JRYZA
GGTGAGTAACACGTGAGTAACCTGCCCTCATCTCTGGGATAACAGTCGGAAACGGTTGCTAATACTGGATATGAGCTTGCAAGGCATCTTGTGGGTTGGAAAGATATTTTTGGTTGGGGATGGACTCGCGGCCTATCAGCTTGTTGGTGAGGTAGTGGCTCACCAAGGCTTCGACGGGTAGCCGGCCTGAGAGGGCGACCGGCCACATTGGGACTGAGATACGGCCCAAACTCCTACGGGAGGCAGCAGTGGGGAATATTGCACAATGGACGGAAGTCTGATGCAGCAACGCCGCGTGCGGGATGACGGCCTTCGGGTTGTAAACCGCTTTCAATTGTGACGAAGCTTTTTGTGACGGTAGCAGTAGAAGAAGCACCGGCTAACTA
>GV2UCFN02FO60G
GGTGAGTAACACGTGAGTAACCTGCCCTCATCTCTGGGATAACAGTCGGAAACGGTTGCTAATACTGGATATGAGCTTGCAAGGCATCTTGTGGGTTGGAAAGATATTTTTGGTTGGGGATGGACTCGCGGCCTATCAGCTTGTTGGTGAGGTAGTGGCTCACCAAGGCTTCGACGGGTAGCCGGCCTGAGAGGGCGACCGGCCACATTGGGACTGAGATACGGCCCAAACTCCTACGGGAGGCAGCAGTGGGGAATATTGCACAATGGACGGAAGTCTGATGCAGCAACGCCGCGTGCGGGATGACGGCCTTCGGGTTGTAAACCGCTTTCAATTGTGACGAAGCTTTTTGTGACGGTAGCAGTAGAAGAAGCACCGGCTAACTA
>GV2UCFN02IJ4CK
GGTGAGTAACACGTGAGTAACCTGCCCTCATCTCTGGGATAACAGTCGGAAACGGTTGCTAATACTGGATATGAGCTTGCAAGGCATCTTGTGGGTTGGAAAGATATTTTTGGTTGGGGATGGACTCGCGGCCTATCAGCTTGTTGGTGAGGTAGTGGCTCACCAAGGCTTCGACGGGTAGCCGGCCTGAGAGGGCGACCGGCCACATTGGGACTGAGATACGGCCCAAACTCCTACGGGAGGCAGCAGTGGGGAATATTGCACAATGGACGGAAGTCTGATGCAGCAACGCCGCGTGCGGGATGACGGCCTTCGGGTTGTAAACCGCTTTCAATTGTGACGAAGCTTTTTGTGACGGTAGCAGTAGAAGAAGCACCGGCTAACTA
>GV2UCFN02IBROD
GGTGAGTAACACGTGAGTAACCTGCCCTCATCTCTGGGATAACAGTCGGAAACGGTTGCTAATACTGGATATGAGCTTGCAAGGCATCTTGTGGGTTGGAAAGATATTTTTGGTTGGGGATGGACTCGCGGCCTATCAGCTTGTTGGTGAGGTAGTGGCTCACCAAGGCTTCGACGGGTAGCCGGCCTGAGAGGGCGACCGGCCACATTGGGACTGAGATACGGCCCAAACTCCTACGGGAGGCAGCAGTGGGGAATATTGCACAATGGACGGAAGTCTGATGCAGCAACGCCGCGTGCGGGATGACGGCCTTCGGGTTGTAAACCGCTTTCAATTGTGACGAAGCTTTTTGTGACGGTAGCAGTAGAAGAAGCACCGGCTAACTA
>GV2UCFN02HCINE
GGTGAGTAACACGTGAGTAACCTGCCCTCATCTCTGGGATAACAGTCGGAAACGGTTGCTAATACTGGATATGAGCTTGCAAGGCATCTTGTGGGTTGGAAAGATATTTTTGGTTGGGGATGGACTCGCGGCCTATCAGCTTGTTGGTGAGGTAGTGGCTCACCAAGGCTTCGACGGGTAGCCGGCCTGAGAGGGCGACCGGCCACATTGGGACTGAGATACGGCCCAAACTCCTACGGGAGGCAGCAGTGGGGAATATTGCACAATGGACGGAAGTCTGATGCAGCAACGCCGCGTGCGGGATGACGGCCTTCGGGTTGTAAACCGCTTTCAATTGTGACGAAGCTTTTTGTGACGGTAGCAGTAGAAGAAGCACCGGCTAACTA
>GV2UCFN02HU4QJ
GGTGAGTAACACGTGAGTAACCTGCCCTCATCTCTGGGATAACAGTCGGAAACGGTTGCTAATACTGGATATGAGCTTGCAAGGCATCTTGTGGGTTGGAAAGATATTTTTGGTTGGGGATGGACTCGCGGCCTATCAGCTTGTTGGTGAGGTAGTGGCTCACCAAGGCTTCGACGGGTAGCCGGCCTGAGAGGGCGACCGGCCACATTGGGACTGAGATACGGCCCAAACTCCTACGGGAGGCAGCAGTGGGGAATATTGCACAATGGACGGAAGTCTGATGCAGCAACGCCGCGTGCGGGATGACGGCCTTCGGGTTGTAAACCGCTTTCAATTGTGACGAAGCTTTTTGTGACGGTAGCAGTAGAAGAAGCACCGGCTAACTA
>GV2UCFN02G3NP3
GGTGAGTAACACGTGAGTAACCTGCCCTCATCTCTGGGATAACAGTCGGAAACGGTTGCTAATACTGGATATGAGCTTGCAAGGCATCTTGTGGGTTGGAAAGATATTTTTGGTTGGGGATGGACTCGCGGCCTATCAGCTTGTTGGTGAGGTAGTGGCTCACCAAGGCTTCGACGGGTAGCCGGCCTGAGAGGGCGACCGGCCACATTGGGACTGAGATACGGCCCAAACTCCTACGGGAGGCAGCAGTGGGGAATATTGCACAATGGACGGAAGTCTGATGCAGCAACGCCGCGTGCGGGATGACGGCCTTCGGGTTGTAAACCGCTTTCAATTGTGACGAAGCTTTTTGTGACGGTAGCAGTAGAAGAAGCACCGGCTAACTA
>GV2UCFN02H7476
GGTGAGTAACACGTGAGTAACCTGCCCTCATCTCTGGGATAACAGTCGGAAACGGTTGCTAATACTGGATATGAGCTTGCAAGGCATCTTGTGGGTTGGAAAGATATTTTTGGTTGGGGATGGACTCGCGGCCTATCAGCTTGTTGGTGAGGTAGTGGCTCACCAAGGCTTCGACGGGTAGCCGGCCTGAGAGGGCGACCGGCCACATTGGGACTGAGATACGGCCCAAACTCCTACGGGAGGCAGCAGTGGGGAATATTGCACAATGGACGGAAGTCTGATGCAGCAACGCCGCGTGCGGGATGACGGCCTTCGGGTTGTAAACCGCTTTCAATTGTGACGAAGCTTTTTGTGACGGTAGCAGTAGAAGAAGCACCGGCTAACTA
>GV2UCFN02GMKJ8
GGTGAGTAACACGTGAGTAACCTGCCCTCATCTCTGGGATAACAGTCGGAAACGGTTGCTAATACTGGATATGAGCTTGCAAGGCATCTTGTGGGTTGGAAAGATATTTTTGGTTGGGGATGGACTCGCGGCCTATCAGCTTGTTGGTGAGGTAGTGGCTCACCAAGGCTTCGACGGGTAGCCGGCCTGAGAGGGCGACCGGCCACATTGGGACTGAGATACGGCCCAAACTCCTACGGGAGGCAGCAGTGGGGAATATTGCACAATGGACGGAAGTCTGATGCAGCAACGCCGCGTGCGGGATGACGGCCTTCGGGTTGTAAACCGCTTTCAATTGTGACGAAGCTTTTTGTGACGGTAGCAGTAGAAGAAGCACCGGCTAACTA
>GV2UCFN02H90J7
GGTGAGTAACACGTGAGTAACCTGCCCTCATCTCTGGGATAACAGTCGGAAACGGTTGCTAATACTGGATATGAGCTTGCAAGGCATCTTGTGGGTTGGAAAGATATTTTTGGTTGGGGATGGACTCGCGGCCTATCAGCTTGTTGGTGAGGTAGTGGCTCACCAAGGCTTCGACGGGTAGCCGGCCTGAGAGGGCGACCGGCCACATTGGGACTGAGATACGGCCCAAACTCCTACGGGAGGCAGCAGTGGGGAATATTGCACAATGGACGGAAGTCTGATGCAGCAACGCCGCGTGCGGGATGACGGCCTTCGGGTTGTAAACCGCTTTCAATTGTGACGAAGCTTTTTGTGACGGTAGCAGTAGAAGAAGCACCGGCTAACTA
>GV2UCFN02FGUWA
GGTGAGTAACACGTGAGTAACCTGCCCTCATCTCTGGGATAACAGTCGGAAACGGTTGCTAATACTGGATATGAGCTTGCAAGGCATCTTGTGGGTTGGAAAGATATTTTTGGTTGGGGATGGACTCGCGGCCTATCAGCTTGTTGGTGAGGTAGTGGCTCACCAAGGCTTCGACGGGTAGCCGGCCTGAGAGGGCGACCGGCCACATTGGGACTGAGATACGGCCCAAACTCCTACGGGAGGCAGCAGTGGGGAATATTGCACAATGGACGGAAGTCTGATGCAGCAACGCCGCGTGCGGGATGACGGCCTTCGGGTTGTAAACCGCTTTCAATTGTGACGAAGCTTTTTGTGACGGTAGCAGTAGAAGAAGCACCGGCTAACTA
>GV2UCFN02GYZHW
GGTGAGTAACACGTGAGTAACCTGCCCTCATCTCTGGGATAACAGTCGGAAACGGTTGCTAATACTGGATATGAGCTTGCAAGGCATCTTGTGGGTTGGAAAGATATTTTTGGTTGGGGATGGACTCGCGGCCTATCAGCTTGTTGGTGAGGTAGTGGCTCACCAAGGCTTCGACGGGTAGCCGGCCTGAGAGGGCGACCGGCCACATTGGGACTGAGATACGGCCCAAACTCCTACGGGAGGCAGCAGTGGGGAATATTGCACAATGGACGGAAGTCTGATGCAGCAACGCCGCGTGCGGGATGACGGCCTTCGGGTTGTAAACCGCTTTCAATTGTGACGAAGCTTTTTGTGACGGTAGCAGTAGAAGAAGCACCGGCTAACTA
>GV2UCFN02IA6ET
GGTGAGTAACACGTGAGTAACCTGCCCTCATCTCTGGGATAACAGTCGGAAACGGTTGCTAATACTGGATATGAGCTTGCAAGGCATCTTGTGGGTTGGAAAGATATTTTTGGTTGGGGATGGACTCGCGGCCTATCAGCTTGTTGGTGAGGTAGTGGCTCACCAAGGCTTCGACGGGTAGCCGGCCTGAGAGGGCGACCGGCCACATTGGGACTGAGATACGGCCCAAACTCCTACGGGAGGCAGCAGTGGGGAATATTGCACAATGGACGGAAGTCTGATGCAGCAACGCCGCGTGCGGGATGACGGCCTTCGGGTTGTAAACCGCTTTCAATTGTGACGAAGCTTTTTGTGACGGTAGCAGTAGAAGAAGCACCGGCTAACTA
>GV2UCFN02GEENL
GGTGAGTAACACGTGAGTAACCTGCCCTCATCTCTGGGATAACAGTCGGAAACGGTTGCTAATACTGGATATGAGCTTGCAAGGCATCTTGTGGGTTGGAAAGATATTTTTGGTTGGGGATGGACTCGCGGCCTATCAGCTTGTTGGTGAGGTAGTGGCTCACCAAGGCTTCGACGGGTAGCCGGCCTGAGAGGGCGACCGGCCACATTGGGACTGAGATACGGCCCAAACTCCTACGGGAGGCAGCAGTGGGGAATATTGCACAATGGACGGAAGTCTGATGCAGCAACGCCGCGTGCGGGATGACGGCCTTCGGGTTGTAAACCGCTTTCAATTGTGACGAAGCTTTTTGTGACGGTAGCAGTAGAAGAAGCACCGGCTAACTA
>GV2UCFN02JUZP4
GGTGAGTAACACGTGAGTAACCTGCCCTCATCTCTGGGATAACAGTCGGAAACGGTTGCTAATACTGGATATGAGCTTGCAAGGCATCTTGTGGGTTGGAAAGATATTTTTGGTTGGGGATGGACTCGCGGCCTATCAGCTTGTTGGTGAGGTAGTGGCTCACCAAGGCTTCGACGGGTAGCCGGCCTGAGAGGGCGACCGGCCACATTGGGACTGAGATACGGCCCAAACTCCTACGGGAGGCAGCAGTGGGGAATATTGCACAATGGACGGAAGTCTGATGCAGCAACGCCGCGTGCGGGATGACGGCCTTCGGGTTGTAAACCGCTTTCAATTGTGACGAAGCTTTTTGTGACGGTAGCAGTAGAAGAAGCACCGGCTAACTA
>GV2UCFN02F4V1O
GGTGAGTAACACGTGAGTAACCTGCCCTCATCTCTGGGATAACAGTCGGAAACGGTTGCTAATACTGGATATGAGCTTGCAAGGCATCTTGTGGGTTGGAAAGATATTTTTGGTTGGGGATGGACTCGCGGCCTATCAGCTTGTTGGTGAGGTAGTGGCTCACCAAGGCTTCGACGGGTAGCCGGCCTGAGAGGGCGACCGGCCACATTGGGACTGAGATACGGCCCAAACTCCTACGGGAGGCAGCAGTGGGGAATATTGCACAATGGACGGAAGTCTGATGCAGCAACGCCGCGTGCGGGATGACGGCCTTCGGGTTGTAAACCGCTTTCAATTGTGACGAAGCTTTTTGTGACGGTAGCAGTAGAAGAAGCACCGGCTAACTA
>GV2UCFN02JLXOS
GGTGAGTAACACGTGAGTAACCTGCCCTCATCTCTGGGATAACAGTCGGAAACGGTTGCTAATACTGGATATGAGCTTGCAAGGCATCTTGTGGGTTGGAAAGATATTTTTGGTTGGGGATGGACTCGCGGCCTATCAGCTTGTTGGTGAGGTAGTGGCTCACCAAGGCTTCGACGGGTAGCCGGCCTGAGAGGGCGACCGGCCACATTGGGACTGAGATACGGCCCAAACTCCTACGGGAGGCAGCAGTGGGGAATATTGCACAATGGACGGAAGTCTGATGCAGCAACGCCGCGTGCGGGATGACGGCCTTCGGGTTGTAAACCGCTTTCAATTGTGACGAAGCTTTTTGTGACGGTAGCAGTAGAAGAAGCACCGGCTAACTA
>GV2UCFN02HB4RC
GGTGAGTAACACGTGAGTAACCTGCCCTCATCTCTGGGATAACAGTCGGAAACGGTTGCTAATACTGGATATGAGCTTGCAAGGCATCTTGTGGGTTGGAAAGATATTTTTGGTTGGGGATGGACTCGCGGCCTATCAGCTTGTTGGTGAGGTAGTGGCTCACCAAGGCTTCGACGGGTAGCCGGCCTGAGAGGGCGACCGGCCACATTGGGACTGAGATACGGCCCAAACTCCTACGGGAGGCAGCAGTGGGGAATATTGCACAATGGACGGAAGTCTGATGCAGCAACGCCGCGTGCGGGATGACGGCCTTCGGGTTGTAAACCGCTTTCAATTGTGACGAAGCTTTTTGTGACGGTAGCAGTAGAAGAAGCACCGGCTAACTA
>GV2UCFN02ISA95
GGTGAGTAACACGTGAGTAACCTGCCCTCATCTCTGGGATAACAGTCGGAAACGGTTGCTAATACTGGATATGAGCTTGCAAGGCATCTTGTGGGTTGGAAAGATATTTTTGGTTGGGGATGGACTCGCGGCCTATCAGCTTGTTGGTGAGGTAGTGGCTCACCAAGGCTTCGACGGGTAGCCGGCCTGAGAGGGCGACCGGCCACATTGGGACTGAGATACGGCCCAAACTCCTACGGGAGGCAGCAGTGGGGAATATTGCACAATGGACGGAAGTCTGATGCAGCAACGCCGCGTGCGGGATGACGGCCTTCGGGTTGTAAACCGCTTTCAATTGTGACGAAGCTTTTTGTGACGGTAGCAGTAGAAGAAGCACCGGCTAACTA
>GV2UCFN02HQI6Z
GGTGAGTAACACGTGAGTAACCTGCCCTCATCTCTGGGATAACAGTCGGAAACGGTTGCTAATACTGGATATGAGCTTGCAAGGCATCTTGTGGGTTGGAAAGATATTTTTGGTTGGGGATGGACTCGCGGCCTATCAGCTTGTTGGTGAGGTAGTGGCTCACCAAGGCTTCGACGGGTAGCCGGCCTGAGAGGGCGACCGGCCACATTGGGACTGAGATACGGCCCAAACTCCTACGGGAGGCAGCAGTGGGGAATATTGCACAATGGACGGAAGTCTGATGCAGCAACGCCGCGTGCGGGATGACGGCCTTCGGGTTGTAAACCGCTTTCAATTGTGACGAAGCTTTTTGTGACGGTAGCAGTAGAAGAAGCACCGGCTAACTA
>GV2UCFN02FO2U6
GGTGAGTAACACGTGAGTAACCTGCCCTCATCTCTGGGATAACAGTCGGAAACGGTTGCTAATACTGGATATGAGCTTGCAAGGCATCTTGTGGGTTGGAAAGATATTTTTGGTTGGGGATGGACTCGCGGCCTATCAGCTTGTTGGTGAGGTAGTGGCTCACCAAGGCTTCGACGGGTAGCCGGCCTGAGAGGGCGACCGGCCACATTGGGACTGAGATACGGCCCAAACTCCTACGGGAGGCAGCAGTGGGGAATATTGCACAATGGACGGAAGTCTGATGCAGCAACGCCGCGTGCGGGATGACGGCCTTCGGGTTGTAAACCGCTTTCAATTGTGACGAAGCTTTTTGTGACGGTAGCAGTAGAAGAAGCACCGGCTAACTA
>GV2UCFN02HYUQH
GGTGAGTAACACGTGAGTAACCTGCCCTCATCTCTGGGATAACAGTCGGAAACGGTTGCTAATACTGGATATGAGCTTGCAAGGCATCTTGTGGGTTGGAAAGATATTTTTGGTTGGGGATGGACTCGCGGCCTATCAGCTTGTTGGTGAGGTAGTGGCTCACCAAGGCTTCGACGGGTAGCCGGCCTGAGAGGGCGACCGGCCACATTGGGACTGAGATACGGCCCAAACTCCTACGGGAGGCAGCAGTGGGGAATATTGCACAATGGACGGAAGTCTGATGCAGCAACGCCGCGTGCGGGATGACGGCCTTCGGGTTGTAAACCGCTTTCAATTGTGACGAAGCTTTTTGTGACGGTAGCAGTAGAAGAAGCACCGGCTAACTA
>GV2UCFN02G3P1C
GGTGAGTAACACGTGAGTAACCTGCCCTCATCTCTGGGATAACAGTCGGAAACGGTTGCTAATACTGGATATGAGCTTGCAAGGCATCTTGTGGGTTGGAAAGATATTTTTGGTTGGGGATGGACTCGCGGCCTATCAGCTTGTTGGTGAGGTAGTGGCTCACCAAGGCTTCGACGGGTAGCCGGCCTGAGAGGGCGACCGGCCACATTGGGACTGAGATACGGCCCAAACTCCTACGGGAGGCAGCAGTGGGGAATATTGCACAATGGACGGAAGTCTGATGCAGCAACGCCGCGTGCGGGATGACGGCCTTCGGGTTGTAAACCGCTTTCAATTGTGACGAAGCTTTTTGTGACGGTAGCAGTAGAAGAAGCACCGGCTAACTA
>GV2UCFN02IMWC3
GGTGAGTAACACGTGAGTAACCTGCCCTCATCTCTGGGATAACAGTCGGAAACGGTTGCTAATACTGGATATGAGCTTGCAAGGCATCTTGTGGGTTGGAAAGATATTTTTGGTTGGGGATGGACTCGCGGCCTATCAGCTTGTTGGTGAGGTAGTGGCTCACCAAGGCTTCGACGGGTAGCCGGCCTGAGAGGGCGACCGGCCACATTGGGACTGAGATACGGCCCAAACTCCTACGGGAGGCAGCAGTGGGGAATATTGCACAATGGACGGAAGTCTGATGCAGCAACGCCGCGTGCGGGATGACGGCCTTCGGGTTGTAAACCGCTTTCAATTGTGACGAAGCTTTTTGTGACGGTAGCAGTAGAAGAAGCACCGGCTAACTA
>GV2UCFN02ITMWU
GGTGAGTAACACGTGAGTAACCTGCCCTCATCTCTGGGATAACAGTCGGAAACGGTTGCTAATACTGGATATGAGCTTGCAAGGCATCTTGTGGGTTGGAAAGATATTTTTGGTTGGGGATGGACTCGCGGCCTATCAGCTTGTTGGTGAGGTAGTGGCTCACCAAGGCTTCGACGGGTAGCCGGCCTGAGAGGGCGACCGGCCACATTGGGACTGAGATACGGCCCAAACTCCTACGGGAGGCAGCAGTGGGGAATATTGCACAATGGACGGAAGTCTGATGCAGCAACGCCGCGTGCGGGATGACGGCCTTCGGGTTGTAAACCGCTTTCAATTGTGACGAAGCTTTTTGTGACGGTAGCAGTAGAAGAAGCACCGGCTAACTA
>GV2UCFN02JNZ3P
GGTGAGTAACACGTGAGTAACCTGCCCTCATCTCTGGGATAACAGTCGGAAACGGTTGCTAATACTGGATATGAGCTTGCAAGGCATCTTGTGGGTTGGAAAGATATTTTTGGTTGGGGATGGACTCGCGGCCTATCAGCTTGTTGGTGAGGTAGTGGCTCACCAAGGCTTCGACGGGTAGCCGGCCTGAGAGGGCGACCGGCCACATTGGGACTGAGATACGGCCCAAACTCCTACGGGAGGCAGCAGTGGGGAATATTGCACAATGGACGGAAGTCTGATGCAGCAACGCCGCGTGCGGGATGACGGCCTTCGGGTTGTAAACCGCTTTCAATTGTGACGAAGCTTTTTGTGACGGTAGCAGTAGAAGAAGCACCGGCTAACTA
>GV2UCFN02HWZUW
GGTGAGTAACACGTGAGTAACCTGCCCTCATCTCTGGGATAACAGTCGGAAACGGTTGCTAATACTGGATATGAGCTTGCAAGGCATCTTGTGGGTTGGAAAGATATTTTTGGTTGGGGATGGACTCGCGGCCTATCAGCTTGTTGGTGAGGTAGTGGCTCACCAAGGCTTCGACGGGTAGCCGGCCTGAGAGGGCGACCGGCCACATTGGGACTGAGATACGGCCCAAACTCCTACGGGAGGCAGCAGTGGGGAATATTGCACAATGGACGGAAGTCTGATGCAGCAACGCCGCGTGCGGGATGACGGCCTTCGGGTTGTAAACCGCTTTCAATTGTGACGAAGCTTTTTGTGACGGTAGCAGTAGAAGAAGCACCGGCTAACTA
>GV2UCFN02I45TJ
GGTGAGTAACACGTGAGTAACCTGCCCTCATCTCTGGGATAACAGTCGGAAACGGTTGCTAATACTGGATATGAGCTTGCAAGGCATCTTGTGGGTTGGAAAGATATTTTTGGTTGGGGATGGACTCGCGGCCTATCAGCTTGTTGGTGAGGTAGTGGCTCACCAAGGCTTCGACGGGTAGCCGGCCTGAGAGGGCGACCGGCCACATTGGGACTGAGATACGGCCCAAACTCCTACGGGAGGCAGCAGTGGGGAATATTGCACAATGGACGGAAGTCTGATGCAGCAACGCCGCGTGCGGGATGACGGCCTTCGGGTTGTAAACCGCTTTCAATTGTGACGAAGCTTTTTGTGACGGTAGCAGTAGAAGAAGCACCGGCTAACTA
>GV2UCFN02GSH0V
GGTGAGTAACACGTGAGTAACCTGCCCTCATCTCTGGGATAACAGTCGGAAACGGTTGCTAATACTGGATATGAGCTTGCAAGGCATCTTGTGGGTTGGAAAGATATTTTTGGTTGGGGATGGACTCGCGGCCTATCAGCTTGTTGGTGAGGTAGTGGCTCACCAAGGCTTCGACGGGTAGCCGGCCTGAGAGGGCGACCGGCCACATTGGGACTGAGATACGGCCCAAACTCCTACGGGAGGCAGCAGTGGGGAATATTGCACAATGGACGGAAGTCTGATGCAGCAACGCCGCGTGCGGGATGACGGCCTTCGGGTTGTAAACCGCTTTCAATTGTGACGAAGCTTTTTGTGACGGTAGCAGTAGAAGAAGCACCGGCTAACTA
>GV2UCFN02HXB9R
GGTGAGTAACACGTGAGTAACCTGCCCTCATCTCTGGGATAACAGTCGGAAACGGTTGCTAATACTGGATATGAGCTTGCAAGGCATCTTGTGGGTTGGAAAGATATTTTTGGTTGGGGATGGACTCGCGGCCTATCAGCTTGTTGGTGAGGTAGTGGCTCACCAAGGCTTCGACGGGTAGCCGGCCTGAGAGGGCGACCGGCCACATTGGGACTGAGATACGGCCCAAACTCCTACGGGAGGCAGCAGTGGGGAATATTGCACAATGGACGGAAGTCTGATGCAGCAACGCCGCGTGCGGGATGACGGCCTTCGGGTTGTAAACCGCTTTCAATTGTGACGAAGCTTTTTGTGACGGTAGCAGTAGAAGAAGCACCGGCTAACTA
>GV2UCFN02JG77K
GGTGAGTAACACGTGAGTAACCTGCCCTCATCTCTGGGATAACAGTCGGAAACGGTTGCTAATACTGGATATGAGCTTGCAAGGCATCTTGTGGGTTGGAAAGATATTTTTGGTTGGGGATGGACTCGCGGCCTATCAGCTTGTTGGTGAGGTAGTGGCTCACCAAGGCTTCGACGGGTAGCCGGCCTGAGAGGGCGACCGGCCACATTGGGACTGAGATACGGCCCAAACTCCTACGGGAGGCAGCAGTGGGGAATATTGCACAATGGACGGAAGTCTGATGCAGCAACGCCGCGTGCGGGATGACGGCCTTCGGGTTGTAAACCGCTTTCAATTGTGACGAAGCTTTTTGTGACGGTAGCAGTAGAAGAAGCACCGGCTAACTA
>GV2UCFN02GT02S
GGTGAGTAACACGTGAGTAACCTGCCCTCATCTCTGGGATAACAGTCGGAAACGGTTGCTAATACTGGATATGAGCTTGCAAGGCATCTTGTGGGTTGGAAAGATATTTTTGGTTGGGGATGGACTCGCGGCCTATCAGCTTGTTGGTGAGGTAGTGGCTCACCAAGGCTTCGACGGGTAGCCGGCCTGAGAGGGCGACCGGCCACATTGGGACTGAGATACGGCCCAAACTCCTACGGGAGGCAGCAGTGGGGAATATTGCACAATGGACGGAAGTCTGATGCAGCAACGCCGCGTGCGGGATGACGGCCTTCGGGTTGTAAACCGCTTTCAATTGTGACGAAGCTTTTTGTGACGGTAGCAGTAGAAGAAGCACCGGCTAACTA
>GV2UCFN02F6V5N
GGTGAGTAACACGTGAGTAACCTGCCCTCATCTCTGGGATAACAGTCGGAAACGGTTGCTAATACTGGATATGAGCTTGCAAGGCATCTTGTGGGTTGGAAAGATATTTTTGGTTGGGGATGGACTCGCGGCCTATCAGCTTGTTGGTGAGGTAGTGGCTCACCAAGGCTTCGACGGGTAGCCGGCCTGAGAGGGCGACCGGCCACATTGGGACTGAGATACGGCCCAAACTCCTACGGGAGGCAGCAGTGGGGAATATTGCACAATGGACGGAAGTCTGATGCAGCAACGCCGCGTGCGGGATGACGGCCTTCGGGTTGTAAACCGCTTTCAATTGTGACGAAGCTTTTTGTGACGGTAGCAGTAGAAGAAGCACCGGCTAACTA
>GV2UCFN02JT91K
GGTGAGTAACACGTGAGTAACCTGCCCTCATCTCTGGGATAACAGTCGGAAACGGTTGCTAATACTGGATATGAGCTTGCAAGGCATCTTGTGGGTTGGAAAGATATTTTTGGTTGGGGATGGACTCGCGGCCTATCAGCTTGTTGGTGAGGTAGTGGCTCACCAAGGCTTCGACGGGTAGCCGGCCTGAGAGGGCGACCGGCCACATTGGGACTGAGATACGGCCCAAACTCCTACGGGAGGCAGCAGTGGGGAATATTGCACAATGGACGGAAGTCTGATGCAGCAACGCCGCGTGCGGGATGACGGCCTTCGGGTTGTAAACCGCTTTCAATTGTGACGAAGCTTTTTGTGACGGTAGCAGTAGAAGAAGCACCGGCTAACTA
>GV2UCFN02G0Q6J
GGTGAGTAACACGTGAGTAACCTGCCCTCATCTCTGGGATAACAGTCGGAAACGGTTGCTAATACTGGATATGAGCTTGCAAGGCATCTTGTGGGTTGGAAAGATATTTTTGGTTGGGGATGGACTCGCGGCCTATCAGCTTGTTGGTGAGGTAGTGGCTCACCAAGGCTTCGACGGGTAGCCGGCCTGAGAGGGCGACCGGCCACATTGGGACTGAGATACGGCCCAAACTCCTACGGGAGGCAGCAGTGGGGAATATTGCACAATGGACGGAAGTCTGATGCAGCAACGCCGCGTGCGGGATGACGGCCTTCGGGTTGTAAACCGCTTTCAATTGTGACGAAGCTTTTTGTGACGGTAGCAGTAGAAGAAGCACCGGCTAACTA
>GV2UCFN02ISF5G
GGTGAGTAACACGTGAGTAACCTGCCCTCATCTCTGGGATAACAGTCGGAAACGGTTGCTAATACTGGATATGAGCTTGCAAGGCATCTTGTGGGTTGGAAAGATATTTTTGGTTGGGGATGGACTCGCGGCCTATCAGCTTGTTGGTGAGGTAGTGGCTCACCAAGGCTTCGACGGGTAGCCGGCCTGAGAGGGCGACCGGCCACATTGGGACTGAGATACGGCCCAAACTCCTACGGGAGGCAGCAGTGGGGAATATTGCACAATGGACGGAAGTCTGATGCAGCAACGCCGCGTGCGGGATGACGGCCTTCGGGTTGTAAACCGCTTTCAATTGTGACGAAGCTTTTTGTGACGGTAGCAGTAGAAGAAGCACCGGCTAACTA
>GV2UCFN02IRXFR
GGTGAGTAACACGTGAGTAACCTGCCCTCATCTCTGGGATAACAGTCGGAAACGGTTGCTAATACTGGATATGAGCTTGCAAGGCATCTTGTGGGTTGGAAAGATATTTTTGGTTGGGGATGGACTCGCGGCCTATCAGCTTGTTGGTGAGGTAGTGGCTCACCAAGGCTTCGACGGGTAGCCGGCCTGAGAGGGCGACCGGCCACATTGGGACTGAGATACGGCCCAAACTCCTACGGGAGGCAGCAGTGGGGAATATTGCACAATGGACGGAAGTCTGATGCAGCAACGCCGCGTGCGGGATGACGGCCTTCGGGTTGTAAACCGCTTTCAATTGTGACGAAGCTTTTTGTGACGGTAGCAGTAGAAGAAGCACCGGCTAACTA
>GV2UCFN02IAGE7
GGTGAGTAACACGTGAGTAACCTGCCCTCATCTCTGGGATAACAGTCGGAAACGGTTGCTAATACTGGATATGAGCTTGCAAGGCATCTTGTGGGTTGGAAAGATATTTTTGGTTGGGGATGGACTCGCGGCCTATCAGCTTGTTGGTGAGGTAGTGGCTCACCAAGGCTTCGACGGGTAGCCGGCCTGAGAGGGCGACCGGCCACATTGGGACTGAGATACGGCCCAAACTCCTACGGGAGGCAGCAGTGGGGAATATTGCACAATGGACGGAAGTCTGATGCAGCAACGCCGCGTGCGGGATGACGGCCTTCGGGTTGTAAACCGCTTTCAATTGTGACGAAGCTTTTTGTGACGGTAGCAGTAGAAGAAGCACCGGCTAACTA
>GV2UCFN02JN3I5
GGTGAGTAACACGTGAGTAACCTGCCCTCATCTCTGGGATAACAGTCGGAAACGGTTGCTAATACTGGATATGAGCTTGCAAGGCATCTTGTGGGTTGGAAAGATATTTTTGGTTGGGGATGGACTCGCGGCCTATCAGCTTGTTGGTGAGGTAGTGGCTCACCAAGGCTTCGACGGGTAGCCGGCCTGAGAGGGCGACCGGCCACATTGGGACTGAGATACGGCCCAAACTCCTACGGGAGGCAGCAGTGGGGAATATTGCACAATGGACGGAAGTCTGATGCAGCAACGCCGCGTGCGGGATGACGGCCTTCGGGTTGTAAACCGCTTTCAATTGTGACGAAGCTTTTTGTGACGGTAGCAGTAGAAGAAGCACCGGCTAACTA
>GV2UCFN02JHDVC
GGTGAGTAACACGTGAGTAACCTGCCCTCATCTCTGGGATAACAGTCGGAAACGGTTGCTAATACTGGATATGAGCTTGCAAGGCATCTTGTGGGTTGGAAAGATATTTTTGGTTGGGGATGGACTCGCGGCCTATCAGCTTGTTGGTGAGGTAGTGGCTCACCAAGGCTTCGACGGGTAGCCGGCCTGAGAGGGCGACCGGCCACATTGGGACTGAGATACGGCCCAAACTCCTACGGGAGGCAGCAGTGGGGAATATTGCACAATGGACGGAAGTCTGATGCAGCAACGCCGCGTGCGGGATGACGGCCTTCGGGTTGTAAACCGCTTTCAATTGTGACGAAGCTTTTTGTGACGGTAGCAGTAGAAGAAGCACCGGCTAACTA
>GV2UCFN02I71A6
GGTGAGTAACACGTGAGTAACCTGCCCTCATCTCTGGGATAACAGTCGGAAACGGTTGCTAATACTGGATATGAGCTTGCAAGGCATCTTGTGGGTTGGAAAGATATTTTTGGTTGGGGATGGACTCGCGGCCTATCAGCTTGTTGGTGAGGTAGTGGCTCACCAAGGCTTCGACGGGTAGCCGGCCTGAGAGGGCGACCGGCCACATTGGGACTGAGATACGGCCCAAACTCCTACGGGAGGCAGCAGTGGGGAATATTGCACAATGGACGGAAGTCTGATGCAGCAACGCCGCGTGCGGGATGACGGCCTTCGGGTTGTAAACCGCTTTCAATTGTGACGAAGCTTTTTGTGACGGTAGCAGTAGAAGAAGCACCGGCTAACTA
>GV2UCFN02H0NL3
GGTGAGTAACACGTGAGTAACCTGCCCTCATCTCTGGGATAACAGTCGGAAACGGTTGCTAATACTGGATATGAGCTTGCAAGGCATCTTGTGGGTTGGAAAGATATTTTTGGTTGGGGATGGACTCGCGGCCTATCAGCTTGTTGGTGAGGTAGTGGCTCACCAAGGCTTCGACGGGTAGCCGGCCTGAGAGGGCGACCGGCCACATTGGGACTGAGATACGGCCCAAACTCCTACGGGAGGCAGCAGTGGGGAATATTGCACAATGGACGGAAGTCTGATGCAGCAACGCCGCGTGCGGGATGACGGCCTTCGGGTTGTAAACCGCTTTCAATTGTGACGAAGCTTTTTGTGACGGTAGCAGTAGAAGAAGCACCGGCTAACTA
>GV2UCFN02JH3W3
GGTGAGTAACACGTGAGTAACCTGCCCTCATCTCTGGGATAACAGTCGGAAACGGTTGCTAATACTGGATATGAGCTTGCAAGGCATCTTGTGGGTTGGAAAGATATTTTTGGTTGGGGATGGACTCGCGGCCTATCAGCTTGTTGGTGAGGTAGTGGCTCACCAAGGCTTCGACGGGTAGCCGGCCTGAGAGGGCGACCGGCCACATTGGGACTGAGATACGGCCCAAACTCCTACGGGAGGCAGCAGTGGGGAATATTGCACAATGGACGGAAGTCTGATGCAGCAACGCCGCGTGCGGGATGACGGCCTTCGGGTTGTAAACCGCTTTCAATTGTGACGAAGCTTTTTGTGACGGTAGCAGTAGAAGAAGCACCGGCTAACTA
>GV2UCFN02J0HY6
GGTGAGTAACACGTGAGTAACCTGCCCTCATCTCTGGGATAACAGTCGGAAACGGTTGCTAATACTGGATATGAGCTTGCAAGGCATCTTGTGGGTTGGAAAGATATTTTTGGTTGGGGATGGACTCGCGGCCTATCAGCTTGTTGGTGAGGTAGTGGCTCACCAAGGTTTCGACGGGTAGCCGGCCTGAGAGGGCGACCGGCCACATTGGGACTGAGATACGGCCCAAACTCCTACGGGAGGCAGCAGTGGGGAATATTGCACAATGGACGGAAGTCTGATGCAGCAACGCCGCGTGCGGGATGACGGCCTTCGGGTTGTAAACCGCTTTCAATTGTGACGAAGCTTTTTTGTGACGGTAGCAGTAGAAGAAGCACCGGCTAACTA
>GV2UCFN02IUUZY
GGTGAGTAACACGTGAGTAACCTGCCCTCATCTCTGGGATAACAGTCGGAAACGGTTGCTAATACTGGATATGAGCTTGCAAGGCATCTTGTGGGTTGGAAAGATATTTTTGGTTGGGGATGGACTCGCGGCCTATCAGCTTGTTGGTGAGGTAGTGGCTCACCAAGGTTTCGACGGGTAGCCGGCCTGAGAGGGCGACCGGCCACATTGGGACTGAGATACGGCCCAAACTCCTACGGGAGGCAGCAGTGGGGAATATTGCACAATGGACGGAAGTCTGATGCAGCAACGCCGCGTGCGGGATGACGGCCTTCGGGTTGTAAACCGCTTTCAATTGTGACGAAGCTTTTTTGTGACGGTAGCAGTAGAAGAAGCACCGGCTAACTA
>G3BZQ8102IFVG4
GGTGAGTAACACGTGAGTAACCTGCCCTCATCTCTGGGATAACAGTCGGAAACGGTTGCTAATACTGGATATGAGCCTGCAAGGCATCTTGTGGGTTGGAAAGATTTTTGGTTGGGGATGGACTCGCGGCCTATCAGCTTGTTGGTGAGGTAGTGGCTCACCAAGGCTTCGACGGGTAGCCGGCCTGAGAGGGCGACCGGCCACATTGGGACTGAGATACGGCCCAAACTCCTACGGGAGGCAGCAGTGGGGAATATTGCACAATGGACGGAAGTCTGATGCAGCAACGCCGCGTGCGGGATGACGGCCTTCGGGTTGTAAACCGCTTTCAATTGTGACGAAGCTTTTTGTGACGGTAGCAGTAGAAGAAGCACCGGCTAACTA
>G3BZQ8102JLA6X
GGTGAGTAACACGTGAGTAACCTGCCCTCATCTCTGGGATAACAGTCGGAAACGGTTGCTAATACTGGATATGAGCCTGCAAGGCATCTTGTGGGTTGGAAAGATTTTTGGTTGGGGATGGACTCGCGGCCTATCAGCTTGTTGGTGAGGTAGTGGCTCACCAAGGCTTCGACGGGTAGCCGGCCTGAGAGGGCGACCGGCCACATTGGGACTGAGATACGGCCCAAACTCCTACGGGAGGCAGCAGTGGGGAATATTGCACAATGGACGGAAGTCTGATGCAGCAACGCCGCGTGCGGGATGACGGCCTTCGGGTTGTAAACCGCTTTCAATTGTGACGAAGCTTTTTGTGACGGTAGCAGTAGAAGAAGCACCGGCTAACTA
>G3BZQ8102I9L5I
GGTGAGTAACACGTGAGTAACCTGCCCTCATCTCTGGGATAACAGTCGGAAACGGTTGCTAATACTGGATATGAGCCTGCAAGGCATCTTGTGGGTTGGAAAGATTTTTGGTTGGGGATGGACTCGCGGCCTATCAGCTTGTTGGTGAGGTAGTGGCTCACCAAGGCTTCGACGGGTAGCCGGCCTGAGAGGGCGACCGGCCACATTGGGACTGAGATACGGCCCAAACTCCTACGGGAGGCAGCAGTGGGGAATATTGCACAATGGACGGAAGTCTGATGCAGCAACGCCGCGTGCGGGATGACGGCCTTCGGGTTGTAAACCGCTTTCAATTGTGACGAAGCTTTTTGTGACGGTAGCAGTAGAAGAAGCACCGGCTAACTA
>GV2UCFN02GY29S
GGTGAGTAACACGTGAGTAACCTGCCCTCATCTCTGGGATAACAGTCGGAAACGGTTGCTAATACTGGATATGAGCCTGCAAGGCATCTTGTGGGTTGGAAAGATTTTTTGGTTGGGGATGGACTCGCGGCCTATCAGCTTGTTGGTGAGGTAGTGGCTCACCAAGGCTTCGACGGGTAGCCGGCCTGAGAGGGCGACCGGCCACATTGGGACTGAGATACGGCCCAAACTCCTACGGGAGGCAGCAGTGGGGAATATTGCACAATGGACGGAAGTCTGATGCAGCAACGCCGCGTGCGGGATGACGGCCTTCGGGTTGTAAACCGCTTTCAATTGTGACGAAGCTTTTTGTGACGGTAGCAGTAGAAGAAGCACCGGCTAACTA
>GV2UCFN02IBW31
GGTGAGTAACACGTGAGTAACCTGCCCTCATCTCTGGGATAACAGTCGGAAACGGTTGCTAATACTGGATATGAGCCTGCAAGGCATCTTGTGGGTTGGAAAGATTTTTTGGTTGGGGATGGACTCGCGGCCTATCAGCTTGTTGGTGAGGTAGTGGCTCACCAAGGCTTCGACGGGTAGCCGGCCTGAGAGGGCGACCGGCCACATTGGGACTGAGATACGGCCCAAACTCCTACGGGAGGCAGCAGTGGGGAATATTGCACAATGGACGGAAGTCTGATGCAGCAACGCCGCGTGCGGGATGACGGCCTTCGGGTTGTAAACCGCTTTCAATTGTGACGAAGCTTTTTGTGACGGTAGCAGTAGAAGAAGCACCGGCTAACTA
>GV2UCFN02FLINB
GGTGAGTAACACGTGAGTAACCTGCCCTCATCTCTGGGATAACAGTCGGAAACGGTTGCTAATACTGGATATGAGCCTGCAAGGCATCTTGTGGGTTGGAAAGATTTTTTGGTTGGGGATGGACTCGCGGCCTATCAGCTTGTTGGTGAGGTAGTGGCTCACCAAGGCTTCGACGGGTAGCCGGCCTGAGAGGGCGACCGGCCACATTGGGACTGAGATACGGCCCAAACTCCTACGGGAGGCAGCAGTGGGGAATATTGCACAATGGACGGAAGTCTGATGCAGCAACGCCGCGTGCGGGATGACGGCCTTCGGGTTGTAAACCGCTTTCAATTGTGACGAAGCTTTTTGTGACGGTAGCAGTAGAAGAAGCACCGGCTAACTA
>GV2UCFN02G2EKF
GGTGAGTAACACGTGAGTAACCTGCCCTCATCTCTGGGATAACAGTCGGAAACGGTTGCTAATACTGGATATGAGCCTGCAAGGCATCTTGTGGGTTGGAAAGATTTTTTGGTTGGGGATGGACTCGCGGCCTATCAGCTTGTTGGTGAGGTAGTGGCTCACCAAGGCTTCGACGGGTAGCCGGCCTGAGAGGGCGACCGGCCACATTGGGACTGAGATACGGCCCAAACTCCTACGGGAGGCAGCAGTGGGGAATATTGCACAATGGACGGAAGTCTGATGCAGCAACGCCGCGTGCGGGATGACGGCCTTCGGGTTGTAAACCGCTTTCAATTGTGACGAAGCTTTTTGTGACGGTAGCAGTAGAAGAAGCACCGGCTAACTA
>GV2UCFN02GIP10
GGTGAGTAACACGTGAGTAACCTGCCCTCATCTCTGGGATAACAGTCGGAAACGGTTGCTAATACTGGATATGAGCCTGCAAGGCATCTTGTGGGTTGGAAAGATTTTTTGGTTGGGGATGGACTCGCGGCCTATCAGCTTGTTGGTGAGGTAGTGGCTCACCAAGGCTTCGACGGGTAGCCGGCCTGAGAGGGCGACCGGCCACATTGGGACTGAGATACGGCCCAAACTCCTACGGGAGGCAGCAGTGGGGAATATTGCACAATGGACGGAAGTCTGATGCAGCAACGCCGCGTGCGGGATGACGGCCTTCGGGTTGTAAACCGCTTTCAATTGTGACGAAGCTTTTTGTGACGGTAGCAGTAGAAGAAGCACCGGCTAACTA
>GV2UCFN02GVTLC
GGTGAGTAACACGTGAGTAACCTGCCCTCATCTCTGGGATAACAGTCGGAAACGGTTGCTAATACTGGATATGAGCCTGCAAGGCATCTTGTGGGTTGGAAAGATTTTTTGGTTGGGGATGGACTCGCGGCCTATCAGCTTGTTGGTGAGGTAGTGGCTCACCAAGGCTTCGACGGGTAGCCGGCCTGAGAGGGCGACCGGCCACATTGGGACTGAGATACGGCCCAAACTCCTACGGGAGGCAGCAGTGGGGAATATTGCACAATGGACGGAAGTCTGATGCAGCAACGCCGCGTGCGGGATGACGGCCTTCGGGTTGTAAACCGCTTTCAATTGTGACGAAGCTTTTTGTGACGGTAGCAGTAGAAGAAGCACCGGCTAACTA
>GV2UCFN02G2X8L
GGTGAGTAACACGTGAGTAACCTGCCCTCATCTCTGGGATAACAGTCGGAAACGGTTGCTAATACTGGATATGAGCCTGCAAGGCATCTTGTGGGTTGGAAAGATTTTTTGGTTGGGGATGGACTCGCGGCCTATCAGCTTGTTGGTGAGGTAGTGGCTCACCAAGGCTTCGACGGGTAGCCGGCCTGAGAGGGCGACCGGCCACATTGGGACTGAGATACGGCCCAAACTCCTACGGGAGGCAGCAGTGGGGAATATTGCACAATGGACGGAAGTCTGATGCAGCAACGCCGCGTGCGGGATGACGGCCTTCGGGTTGTAAACCGCTTTCAATTGTGACGAAGCTTTTTGTGACGGTAGCAGTAGAAGAAGCACCGGCTAACTA
>GV2UCFN02FH96O
GGTGAGTAACACGTGAGTAACCTGCCCTCATCTCTGGGATAACAGTCGGAAACGGTTGCTAATACTGGATATGAGCCTGCAAGGCATCTTGTGGGTTGGAAAGATTTTTTGGTTGGGGATGGACTCGCGGCCTATCAGCTTGTTGGTGAGGTAGTGGCTCACCAAGGCTTCGACGGGTAGCCGGCCTGAGAGGGCGACCGGCCACATTGGGACTGAGATACGGCCCAAACTCCTACGGGAGGCAGCAGTGGGGAATATTGCACAATGGACGGAAGTCTGATGCAGCAACGCCGCGTGCGGGATGACGGCCTTCGGGTTGTAAACCGCTTTCAATTGTGACGAAGCTTTTTGTGACGGTAGCAGTAGAAGAAGCACCGGCTAACTA
>GV2UCFN02F1YT8
GGTGAGTAACACGTGAGTAACCTGCCCTCATCTCTGGGATAACAGTCGGAAACGGTTGCTAATACTGGATATGAGCCTGCAAGGCATCTTGTGGGTTGGAAAGATTTTTTGGTTGGGGATGGACTCGCGGCCTATCAGCTTGTTGGTGAGGTAGTGGCTCACCAAGGCTTCGACGGGTAGCCGGCCTGAGAGGGCGACCGGCCACATTGGGACTGAGATACGGCCCAAACTCCTACGGGAGGCAGCAGTGGGGAATATTGCACAATGGACGGAAGTCTGATGCAGCAACGCCGCGTGCGGGATGACGGCCTTCGGGTTGTAAACCGCTTTCAATTGTGACGAAGCTTTTTGTGACGGTAGCAGTAGAAGAAGCACCGGCTAACTA
>GV2UCFN02JHRUQ
GGTGAGTAACACGTGAGTAACCTGCCCTCATCTCTGGGATAACAGTCGGAAACGGTTGCTAATACTGGATATGAGCCTGCAAGGCATCTTGTGGGTTGGAAAGATTTTTTGGTTGGGGATGGACTCGCGGCCTATCAGCTTGTTGGTGAGGTAGTGGCTCACCAAGGCTTCGACGGGTAGCCGGCCTGAGAGGGCGACCGGCCACATTGGGACTGAGATACGGCCCAAACTCCTACGGGAGGCAGCAGTGGGGAATATTGCACAATGGACGGAAGTCTGATGCAGCAACGCCGCGTGCGGGATGACGGCCTTCGGGTTGTAAACCGCTTTCAATTGTGACGAAGCTTTTTGTGACGGTAGCAGTAGAAGAAGCACCGGCTAACTA
>GV2UCFN02JU57X
GGTGAGTAACACGTGAGTAACCTGCCCTCATCTCTGGGATAACAGTCGGAAACGGTTGCTAATACTGGATATGAGCCTGCAAGGCATCTTGTGGGTTGGAAAGATTTTTTGGTTGGGGATGGACTCGCGGCCTATCAGCTTGTTGGTGAGGTAGTGGCTCACCAAGGCTTCGACGGGTAGCCGGCCTGAGAGGGCGACCGGCCACATTGGGACTGAGATACGGCCCAAACTCCTACGGGAGGCAGCAGTGGGGAATATTGCACAATGGACGGAAGTCTGATGCAGCAACGCCGCGTGCGGGATGACGGCCTTCGGGTTGTAAACCGCTTTCAATTGTGACGAAGCTTTTTGTGACGGTAGCAGTAGAAGAAGCACCGGCTAACTA
>GV2UCFN02IIGV9
GGTGAGTAACACGTGAGTAACCTGCCCTCATCTCTGGGATAACAGTCGGAAACGGTTGCTAATACTGGATATGAGCCTGCAAGGCATCTTGTGGGTTGGAAAGATTTTTTGGTTGGGGATGGACTCGCGGCCTATCAGCTTGTTGGTGAGGTAGTGGCTCACCAAGGCTTCGACGGGTAGCCGGCCTGAGAGGGCGACCGGCCACATTGGGACTGAGATACGGCCCAAACTCCTACGGGAGGCAGCAGTGGGGAATATTGCACAATGGACGGAAGTCTGATGCAGCAACGCCGCGTGCGGGATGACGGCCTTCGGGTTGTAAACCGCTTTCAATTGTGACGAAGCTTTTTGTGACGGTAGCAGTAGAAGAAGCACCGGCTAACTA
>GV2UCFN02I4BA8
GGTGAGTAACACGTGAGTAACCTGCCCTCATCTCTGGGATAACAGTCGGAAACGGTTGCTAATACTGGATATGAGCCTGCAAGGCATCTTGTGGGTTGGAAAGATTTTTTGGTTGGGGATGGACTCGCGGCCTATCAGCTTGTTGGTGAGGTAGTGGCTCACCAAGGCTTCGACGGGTAGCCGGCCTGAGAGGGCGACCGGCCACATTGGGACTGAGATACGGCCCAAACTCCTACGGGAGGCAGCAGTGGGGAATATTGCACAATGGACGGAAGTCTGATGCAGCAACGCCGCGTGCGGGATGACGGCCTTCGGGTTGTAAACCGCTTTCAATTGTGACGAAGCTTTTTGTGACGGTAGCAGTAGAAGAAGCACCGGCTAACTA
>GV2UCFN02H4FGQ
GGTGAGTAACACGTGAGTAACCTGCCCTCATCTCTGGGATAACAGTCGGAAACGGTTGCTAATACTGGATATGAGCCTGCAAGGCATCTTGTGGGTTGGAAAGATTTTTTGGTTGGGGATGGACTCGCGGCCTATCAGCTTGTTGGTGAGGTAGTGGCTCACCAAGGCTTCGACGGGTAGCCGGCCTGAGAGGGCGACCGGCCACATTGGGACTGAGATACGGCCCAAACTCCTACGGGAGGCAGCAGTGGGGAATATTGCACAATGGACGGAAGTCTGATGCAGCAACGCCGCGTGCGGGATGACGGCCTTCGGGTTGTAAACCGCTTTCAATTGTGACGAAGCTTTTTGTGACGGTAGCAGTAGAAGAAGCACCGGCTAACTA
>GV2UCFN02FML9O
GGTGAGTAACACGTGAGTAACCTGCCCTCATCTCTGGGATAACAGTCGGAAACGGTTGCTAATACTGGATATGAGCCTGCAAGGCATCTTGTGGGTTGGAAAGATTTTTTGGTTGGGGATGGACTCGCGGCCTATCAGCTTGTTGGTGAGGTAGTGGCTCACCAAGGCTTCGACGGGTAGCCGGCCTGAGAGGGCGACCGGCCACATTGGGACTGAGATACGGCCCAAACTCCTACGGGAGGCAGCAGTGGGGAATATTGCACAATGGACGGAAGTCTGATGCAGCAACGCCGCGTGCGGGATGACGGCCTTCGGGTTGTAAACCGCTTTCAATTGTGACGAAGCTTTTTGTGACGGTAGCAGTAGAAGAAGCACCGGCTAACTA
>GV2UCFN02HK3UI
GGTGAGTAACACGTGAGTAACCTGCCCTCATCTCTGGGATAACAGTCGGAAACGGTTGCTAATACTGGATATGAGCCTGCAAGGCATCTTGTGGGTTGGAAAGATTTTTTGGTTGGGGATGGACTCGCGGCCTATCAGCTTGTTGGTGAGGTAGTGGCTCACCAAGGCTTCGACGGGTAGCCGGCCTGAGAGGGCGACCGGCCACATTGGGACTGAGATACGGCCCAAACTCCTACGGGAGGCAGCAGTGGGGAATATTGCACAATGGACGGAAGTCTGATGCAGCAACGCCGCGTGCGGGATGACGGCCTTCGGGTTGTAAACCGCTTTCAATTGTGACGAAGCTTTTTGTGACGGTAGCAGTAGAAGAAGCACCGGCTAACTA
>GV2UCFN02JDCTL
GGTGAGTAACACGTGAGTAACCTGCCCTCATCTCTGGGATAACAGTCGGAAACGGTTGCTAATACTGGATATGAGCCTGCAAGGCATCTTGTGGGTTGGAAAGATTTTTTGGTTGGGGATGGACTCGCGGCCTATCAGCTTGTTGGTGAGGTAGTGGCTCACCAAGGCTTCGACGGGTAGCCGGCCTGAGAGGGCGACCGGCCACATTGGGACTGAGATACGGCCCAAACTCCTACGGGAGGCAGCAGTGGGGAATATTGCACAATGGACGGAAGTCTGATGCAGCAACGCCGCGTGCGGGATGACGGCCTTCGGGTTGTAAACCGCTTTCAATTGTGACGAAGCTTTTTGTGACGGTAGCAGTAGAAGAAGCACCGGCTAACTA
>GV2UCFN02FRKNT
GGTGAGTAACACGTGAGTAACCTGCCCTCATCTCTGGGATAACAGTCGGAAACGGTTGCTAATACTGGATATGAGCCTGCAAGGCATCTTGTGGGTTGGAAAGATTTTTTGGTTGGGGATGGACTCGCGGCCTATCAGCTTGTTGGTGAGGTAGTGGCTCACCAAGGCTTCGACGGGTAGCCGGCCTGAGAGGGCGACCGGCCACATTGGGACTGAGATACGGCCCAAACTCCTACGGGAGGCAGCAGTGGGGAATATTGCACAATGGACGGAAGTCTGATGCAGCAACGCCGCGTGCGGGATGACGGCCTTCGGGTTGTAAACCGCTTTCAATTGTGACGAAGCTTTTTGTGACGGTAGCAGTAGAAGAAGCACCGGCTAACTA
>GV2UCFN02F5YRM
GGTGAGTAACACGTGAGTAACCTGCCCTCATCTCTGGGATAACAGTCGGAAACGGTTGCTAATACTGGATATGAGCCTGCAAGGCATCTTGTGGGTTGGAAAGATTTTTTGGTTGGGGATGGACTCGCGGCCTATCAGCTTGTTGGTGAGGTAGTGGCTCACCAAGGCTTCGACGGGTAGCCGGCCTGAGAGGGCGACCGGCCACATTGGGACTGAGATACGGCCCAAACTCCTACGGGAGGCAGCAGTGGGGAATATTGCACAATGGACGGAAGTCTGATGCAGCAACGCCGCGTGCGGGATGACGGCCTTCGGGTTGTAAACCGCTTTCAATTGTGACGAAGCTTTTTGTGACGGTAGCAGTAGAAGAAGCACCGGCTAACTA
>GV2UCFN02H6Y6A
GGTGAGTAACACGTGAGTAACCTGCCCTCATCTCTGGGATAACAGTCGGAAACGGTTGCTAATACTGGATATGAGCCTGCAAGGCATCTTGTGGGTTGGAAAGATTTTTTGGTTGGGGATGGACTCGCGGCCTATCAGCTTGTTGGTGAGGTAGTGGCTCACCAAGGCTTCGACGGGTAGCCGGCCTGAGAGGGCGACCGGCCACATTGGGACTGAGATACGGCCCAAACTCCTACGGGAGGCAGCAGTGGGGAATATTGCACAATGGACGGAAGTCTGATGCAGCAACGCCGCGTGCGGGATGACGGCCTTCGGGTTGTAAACCGCTTTCAATTGTGACGAAGCTTTTTGTGACGGTAGCAGTAGAAGAAGCACCGGCTAACTA
>GV2UCFN02H05NW
GGTGAGTAACACGTGAGTAACCTGCCCTCATCTCTGGGATAACAGTCGGAAACGGTTGCTAATACTGGATATGAGCCTGCAAGGCATCTTGTGGGTTGGAAAGATTTTTTGGTTGGGGATGGACTCGCGGCCTATCAGCTTGTTGGTGAGGTAGTGGCTCACCAAGGCTTCGACGGGTAGCCGGCCTGAGAGGGCGACCGGCCACATTGGGACTGAGATACGGCCCAAACTCCTACGGGAGGCAGCAGTGGGGAATATTGCACAATGGACGGAAGTCTGATGCAGCAACGCCGCGTGCGGGATGACGGCCTTCGGGTTGTAAACCGCTTTCAATTGTGACGAAGCTTTTTGTGACGGTAGCAGTAGAAGAAGCACCGGCTAACTA
>GV2UCFN02H6GCH
GGTGAGTAACACGTGAGTAACCTGCCCTCATCTCTGGGATAACAGTCGGAAACGGTTGCTAATACTGGATATGAGCCTGCAAGGCATCTTGTGGGTTGGAAAGATTTTTTGGTTGGGGATGGACTCGCGGCCTATCAGCTTGTTGGTGAGGTAGTGGCTCACCAAGGCTTCGACGGGTAGCCGGCCTGAGAGGGCGACCGGCCACATTGGGACTGAGATACGGCCCAAACTCCTACGGGAGGCAGCAGTGGGGAATATTGCACAATGGACGGAAGTCTGATGCAGCAACGCCGCGTGCGGGATGACGGCCTTCGGGTTGTAAACCGCTTTCAATTGTGACGAAGCTTTTTGTGACGGTAGCAGTAGAAGAAGCACCGGCTAACTA
>GV2UCFN02GGTFC
GGTGAGTAACACGTGAGTAACCTGCCCTCATCTCTGGGATAACAGTCGGAAACGGTTGCTAATACTGGATATGAGCCTGCAAGGCATCTTGTGGGTTGGAAAGATTTTTTGGTTGGGGATGGACTCGCGGCCTATCAGCTTGTTGGTGAGGTAGTGGCTCACCAAGGCTTCGACGGGTAGCCGGCCTGAGAGGGCGACCGGCCACATTGGGACTGAGATACGGCCCAAACTCCTACGGGAGGCAGCAGTGGGGAATATTGCACAATGGACGGAAGTCTGATGCAGCAACGCCGCGTGCGGGATGACGGCCTTCGGGTTGTAAACCGCTTTCAATTGTGACGAAGCTTTTTGTGACGGTAGCAGTAGAAGAAGCACCGGCTAACTA
>GV2UCFN02HT4CZ
GGTGAGTAACACGTGAGTAACCTGCCCTCATCTCTGGGATAACAGTCGGAAACGGTTGCTAATACTGGATATGAGCCTGCAAGGCATCTTGTGGGTTGGAAAGATTTTTTGGTTGGGGATGGACTCGCGGCCTATCAGCTTGTTGGTGAGGTAGTGGCTCACCAAGGCTTCGACGGGTAGCCGGCCTGAGAGGGCGACCGGCCACATTGGGACTGAGATACGGCCCAAACTCCTACGGGAGGCAGCAGTGGGGAATATTGCACAATGGACGGAAGTCTGATGCAGCAACGCCGCGTGCGGGATGACGGCCTTCGGGTTGTAAACCGCTTTCAATTGTGACGAAGCTTTTTGTGACGGTAGCAGTAGAAGAAGCACCGGCTAACTA
>GV2UCFN02GVY5R
GGTGAGTAACACGTGAGTAACCTGCCCTCATCTCTGGGATAACAGTCGGAAACGGTTGCTAATACTGGATATGAGCCTGCAAGGCATCTTGTGGGTTGGAAAGATTTTTTGGTTGGGGATGGACTCGCGGCCTATCAGCTTGTTGGTGAGGTAGTGGCTCACCAAGGCTTCGACGGGTAGCCGGCCTGAGAGGGCGACCGGCCACATTGGGACTGAGATACGGCCCAAACTCCTACGGGAGGCAGCAGTGGGGAATATTGCACAATGGACGGAAGTCTGATGCAGCAACGCCGCGTGCGGGATGACGGCCTTCGGGTTGTAAACCGCTTTCAATTGTGACGAAGCTTTTTGTGACGGTAGCAGTAGAAGAAGCACCGGCTAACTA
>GV2UCFN02JK5YB
GGTGAGTAACACGTGAGTAACCTGCCCTCATCTCTGGGATAACAGTCGGAAACGGTTGCTAATACTGGATATGAGCCTGCAAGGCATCTTGTGGGTTGGAAAGATTTTTTGGTTGGGGATGGACTCGCGGCCTATCAGCTTGTTGGTGAGGTAGTGGCTCACCAAGGCTTCGACGGGTAGCCGGCCTGAGAGGGCGACCGGCCACATTGGGACTGAGATACGGCCCAAACTCCTACGGGAGGCAGCAGTGGGGAATATTGCACAATGGACGGAAGTCTGATGCAGCAACGCCGCGTGCGGGATGACGGCCTTCGGGTTGTAAACCGCTTTCAATTGTGACGAAGCTTTTTGTGACGGTAGCAGTAGAAGAAGCACCGGCTAACTA
>GV2UCFN02IZT08
GGTGAGTAACACGTGAGTAACCTGCCCTCATCTCTGGGATAACAGTCGGAAACGGTTGCTAATACTGGATATGAGCCTGCAAGGCATCTTGTGGGTTGGAAAGATTTTTTGGTTGGGGATGGACTCGCGGCCTATCAGCTTGTTGGTGAGGTAGTGGCTCACCAAGGCTTCGACGGGTAGCCGGCCTGAGAGGGCGACCGGCCACATTGGGACTGAGATACGGCCCAAACTCCTACGGGAGGCAGCAGTGGGGAATATTGCACAATGGACGGAAGTCTGATGCAGCAACGCCGCGTGCGGGATGACGGCCTTCGGGTTGTAAACCGCTTTCAATTGTGACGAAGCTTTTTGTGACGGTAGCAGTAGAAGAAGCACCGGCTAACTA
>GV2UCFN02GERKP
GGTGAGTAACACGTGAGTAACCTGCCCTCATCTCTGGGATAACAGTCGGAAACGGTTGCTAATACTGGATATGAGCCTGCAAGGCATCTTGTGGGTTGGAAAGATTTTTTGGTTGGGGATGGACTCGCGGCCTATCAGCTTGTTGGTGAGGTAGTGGCTCACCAAGGCTTCGACGGGTAGCCGGCCTGAGAGGGCGACCGGCCACATTGGGACTGAGATACGGCCCAAACTCCTACGGGAGGCAGCAGTGGGGAATATTGCACAATGGACGGAAGTCTGATGCAGCAACGCCGCGTGCGGGATGACGGCCTTCGGGTTGTAAACCGCTTTCAATTGTGACGAAGCTTTTTGTGACGGTAGCAGTAGAAGAAGCACCGGCTAACTA
>GV2UCFN02I64FD
GGTGAGTAACACGTGAGTAACCTGCCCTCATCTCTGGGATAACAGTCGGAAACGGTTGCTAATACTGGATATGAGCCTGCAAGGCATCTTGTGGGTTGGAAAGATTTTTTGGTTGGGGATGGACTCGCGGCCTATCAGCTTGTTGGTGAGGTAGTGGCTCACCAAGGCTTCGACGGGTAGCCGGCCTGAGAGGGCGACCGGCCACATTGGGACTGAGATACGGCCCAAACTCCTACGGGAGGCAGCAGTGGGGAATATTGCACAATGGACGGAAGTCTGATGCAGCAACGCCGCGTGCGGGATGACGGCCTTCGGGTTGTAAACCGCTTTCAATTGTGACGAAGCTTTTTGTGACGGTAGCAGTAGAAGAAGCACCGGCTAACTA
>GV2UCFN02HTW7S
GGTGAGTAACACGTGAGTAACCTGCCCTCATCTCTGGGATAACAGTCGGAAACGGTTGCTAATACTGGATATGAGCCTGCAAGGCATCTTGTGGGTTGGAAAGATTTTTTGGTTGGGGATGGACTCGCGGCCTATCAGCTTGTTGGTGAGGTAGTGGCTCACCAAGGCTTCGACGGGTAGCCGGCCTGAGAGGGCGACCGGCCACATTGGGACTGAGATACGGCCCAAACTCCTACGGGAGGCAGCAGTGGGGAATATTGCACAATGGACGGAAGTCTGATGCAGCAACGCCGCGTGCGGGATGACGGCCTTCGGGTTGTAAACCGCTTTCAATTGTGACGAAGCTTTTTGTGACGGTAGCAGTAGAAGAAGCACCGGCTAACTA
>GV2UCFN02GRL49
GGTGAGTAACACGTGAGTAACCTGCCCTCATCTCTGGGATAACAGTCGGAAACGGTTGCTAATACTGGATATGAGCCTGCAAGGCATCTTGTGGGTTGGAAAGATTTTTTGGTTGGGGATGGACTCGCGGCCTATCAGCTTGTTGGTGAGGTAGTGGCTCACCAAGGCTTCGACGGGTAGCCGGCCTGAGAGGGCGACCGGCCACATTGGGACTGAGATACGGCCCAAACTCCTACGGGAGGCAGCAGTGGGGAATATTGCACAATGGACGGAAGTCTGATGCAGCAACGCCGCGTGCGGGATGACGGCCTTCGGGTTGTAAACCGCTTTCAATTGTGACGAAGCTTTTTGTGACGGTAGCAGTAGAAGAAGCACCGGCTAACTA
>GV2UCFN02F2JPO
GGTGAGTAACACGTGAGTAACCTGCCCTCATCTCTGGGATAACAGTCGGAAACGGTTGCTAATACTGGATATGAGCCTGCAAGGCATCTTGTGGGTTGGAAAGATTTTTTGGTTGGGGATGGACTCGCGGCCTATCAGCTTGTTGGTGAGGTAGTGGCTCACCAAGGCTTCGACGGGTAGCCGGCCTGAGAGGGCGACCGGCCACATTGGGACTGAGATACGGCCCAAACTCCTACGGGAGGCAGCAGTGGGGAATATTGCACAATGGACGGAAGTCTGATGCAGCAACGCCGCGTGCGGGATGACGGCCTTCGGGTTGTAAACCGCTTTCAATTGTGACGAAGCTTTTTGTGACGGTAGCAGTAGAAGAAGCACCGGCTAACTA
>GV2UCFN02HXHOO
GGTGAGTAACACGTGAGTAACCTGCCCTCATCTCTGGGATAACAGTCGGAAACGGTTGCTAATACTGGATATGAGCCTGCAAGGCATCTTGTGGGTTGGAAAGATTTTTTGGTTGGGGATGGACTCGCGGCCTATCAGCTTGTTGGTGAGGTAGTGGCTCACCAAGGCTTCGACGGGTAGCCGGCCTGAGAGGGCGACCGGCCACATTGGGACTGAGATACGGCCCAAACTCCTACGGGAGGCAGCAGTGGGGAATATTGCACAATGGACGGAAGTCTGATGCAGCAACGCCGCGTGCGGGATGACGGCCTTCGGGTTGTAAACCGCTTTCAATTGTGACGAAGCTTTTTGTGACGGTAGCAGTAGAAGAAGCACCGGCTAACTA
>GV2UCFN02I6SF8
GGTGAGTAACACGTGAGTAACCTGCCCTCATCTCTGGGATAACAGTCGGAAACGGTTGCTAATACTGGATATGAGCCTGCAAGGCATCTTGTGGGTTGGAAAGATTTTTTGGTTGGGGATGGACTCGCGGCCTATCAGCTTGTTGGTGAGGTAGTGGCTCACCAAGGCTTCGACGGGTAGCCGGCCTGAGAGGGCGACCGGCCACATTGGGACTGAGATACGGCCCAAACTCCTACGGGAGGCAGCAGTGGGGAATATTGCACAATGGACGGAAGTCTGATGCAGCAACGCCGCGTGCGGGATGACGGCCTTCGGGTTGTAAACCGCTTTCAATTGTGACGAAGCTTTTTGTGACGGTAGCAGTAGAAGAAGCACCGGCTAACTA
>GV2UCFN02FW7G8
GGTGAGTAACACGTGAGTAACCTGCCCTCATCTCTGGGATAACAGTCGGAAACGGTTGCTAATACTGGATATGAGCCTGCAAGGCATCTTGTGGGTTGGAAAGATTTTTTGGTTGGGGATGGACTCGCGGCCTATCAGCTTGTTGGTGAGGTAGTGGCTCACCAAGGCTTCGACGGGTAGCCGGCCTGAGAGGGCGACCGGCCACATTGGGACTGAGATACGGCCCAAACTCCTACGGGAGGCAGCAGTGGGGAATATTGCACAATGGACGGAAGTCTGATGCAGCAACGCCGCGTGCGGGATGACGGCCTTCGGGTTGTAAACCGCTTTCAATTGTGACGAAGCTTTTTGTGACGGTAGCAGTAGAAGAAGCACCGGCTAACTA
>GV2UCFN02IUIP6
GGTGAGTAACACGTGAGTAACCTGCCCTCATCTCTGGGATAACAGTCGGAAACGGTTGCTAATACTGGATATGAGCCTGCAAGGCATCTTGTGGGTTGGAAAGATTTTTTGGTTGGGGATGGACTCGCGGCCTATCAGCTTGTTGGTGAGGTAGTGGCTCACCAAGGCTTCGACGGGTAGCCGGCCTGAGAGGGCGACCGGCCACATTGGGACTGAGATACGGCCCAAACTCCTACGGGAGGCAGCAGTGGGGAATATTGCACAATGGACGGAAGTCTGATGCAGCAACGCCGCGTGCGGGATGACGGCCTTCGGGTTGTAAACCGCTTTCAATTGTGACGAAGCTTTTTGTGACGGTAGCAGTAGAAGAAGCACCGGCTAACTA
>GV2UCFN02GPUKK
GGTGAGTAACACGTGAGTAACCTGCCCTCATCTCTGGGATAACAGTCGGAAACGGTTGCTAATACTGGATATGAGCCTGCAAGGCATCTTGTGGGTTGGAAAGATTTTTTGGTTGGGGATGGACTCGCGGCCTATCAGCTTGTTGGTGAGGTAGTGGCTCACCAAGGCTTCGACGGGTAGCCGGCCTGAGAGGGCGACCGGCCACATTGGGACTGAGATACGGCCCAAACTCCTACGGGAGGCAGCAGTGGGGAATATTGCACAATGGACGGAAGTCTGATGCAGCAACGCCGCGTGCGGGATGACGGCCTTCGGGTTGTAAACCGCTTTCAATTGTGACGAAGCTTTTTGTGACGGTAGCAGTAGAAGAAGCACCGGCTAACTA
>GV2UCFN02HNBEH
GGTGAGTAACACGTGAGTAACCTGCCCTCATCTCTGGGATAACAGTCGGAAACGGTTGCTAATACTGGATATGAGCCTGCAAGGCATCTTGTGGGTTGGAAAGATTTTTTGGTTGGGGATGGACTCGCGGCCTATCAGCTTGTTGGTGAGGTAGTGGCTCACCAAGGCTTCGACGGGTAGCCGGCCTGAGAGGGCGACCGGCCACATTGGGACTGAGATACGGCCCAAACTCCTACGGGAGGCAGCAGTGGGGAATATTGCACAATGGACGGAAGTCTGATGCAGCAACGCCGCGTGCGGGATGACGGCCTTCGGGTTGTAAACCGCTTTCAATTGTGACGAAGCTTTTTGTGACGGTAGCAGTAGAAGAAGCACCGGCTAACTA
>GV2UCFN02JFJWX
GGTGAGTAACACGTGAGTAACCTGCCCTCATCTCTGGGATAACAGTCGGAAACGGTTGCTAATACTGGATATGAGCCTGCAAGGCATCTTGTGGGTTGGAAAGATTTTTTGGTTGGGGATGGACTCGCGGCCTATCAGCTTGTTGGTGAGGTAGTGGCTCACCAAGGCTTCGACGGGTAGCCGGCCTGAGAGGGCGACCGGCCACATTGGGACTGAGATACGGCCCAAACTCCTACGGGAGGCAGCAGTGGGGAATATTGCACAATGGACGGAAGTCTGATGCAGCAACGCCGCGTGCGGGATGACGGCCTTCGGGTTGTAAACCGCTTTCAATTGTGACGAAGCTTTTTGTGACGGTAGCAGTAGAAGAAGCACCGGCTAACTA
>GV2UCFN02FQTDP
GGTGAGTAACACGTGAGTAACCTGCCCTCATCTCTGGGATAACAGTCGGAAACGGTTGCTAATACTGGATATGAGCCTGCAAGGCATCTTGTGGGTTGGAAAGATTTTTTGGTTGGGGATGGACTCGCGGCCTATCAGCTTGTTGGTGAGGTAGTGGCTCACCAAGGCTTCGACGGGTAGCCGGCCTGAGAGGGCGACCGGCCACATTGGGACTGAGATACGGCCCAAACTCCTACGGGAGGCAGCAGTGGGGAATATTGCACAATGGACGGAAGTCTGATGCAGCAACGCCGCGTGCGGGATGACGGCCTTCGGGTTGTAAACCGCTTTCAATTGTGACGAAGCTTTTTGTGACGGTAGCAGTAGAAGAAGCACCGGCTAACTA
>GV2UCFN02HHEU5
GGTGAGTAACACGTGAGTAACCTGCCCTCATCTCTGGGATAACAGTCGGAAACGGTTGCTAATACTGGATATGAGCCTGCAAGGCATCTTGTGGGTTGGAAAGATTTTTTGGTTGGGGATGGACTCGCGGCCTATCAGCTTGTTGGTGAGGTAGTGGCTCACCAAGGCTTCGACGGGTAGCCGGCCTGAGAGGGCGACCGGCCACATTGGGACTGAGATACGGCCCAAACTCCTACGGGAGGCAGCAGTGGGGAATATTGCACAATGGACGGAAGTCTGATGCAGCAACGCCGCGTGCGGGATGACGGCCTTCGGGTTGTAAACCGCTTTCAATTGTGACGAAGCTTTTTGTGACGGTAGCAGTAGAAGAAGCACCGGCTAACTA
>GV2UCFN02GOUUX
GGTGAGTAACACGTGAGTAACCTGCCCTCATCTCTGGGATAACAGTCGGAAACGGTTGCTAATACTGGATATGAGCCTGCAAGGCATCTTGTGGGTTGGAAAGATTTTTTGGTTGGGGATGGACTCGCGGCCTATCAGCTTGTTGGTGAGGTAGTGGCTCACCAAGGCTTCGACGGGTAGCCGGCCTGAGAGGGCGACCGGCCACATTGGGACTGAGATACGGCCCAAACTCCTACGGGAGGCAGCAGTGGGGAATATTGCACAATGGACGGAAGTCTGATGCAGCAACGCCGCGTGCGGGATGACGGCCTTCGGGTTGTAAACCGCTTTCAATTGTGACGAAGCTTTTTGTGACGGTAGCAGTAGAAGAAGCACCGGCTAACTA
>GV2UCFN02HF09R
GGTGAGTAACACGTGAGTAACCTGCCCTCATCTCTGGGATAACAGTCGGAAACGGTTGCTAATACTGGATATGAGCCTGCAAGGCATCTTGTGGGTTGGAAAGATTTTTTGGTTGGGGATGGACTCGCGGCCTATCAGCTTGTTGGTGAGGTAGTGGCTCACCAAGGCTTCGACGGGTAGCCGGCCTGAGAGGGCGACCGGCCACATTGGGACTGAGATACGGCCCAAACTCCTACGGGAGGCAGCAGTGGGGAATATTGCACAATGGACGGAAGTCTGATGCAGCAACGCCGCGTGCGGGATGACGGCCTTCGGGTTGTAAACCGCTTTCAATTGTGACGAAGCTTTTTGTGACGGTAGCAGTAGAAGAAGCACCGGCTAACTA
>GV2UCFN02JLE2W
GGTGAGTAACACGTGAGTAACCTGCCCTCATCTCTGGGATAACAGTCGGAAACGGTTGCTAATACTGGATATGAGCCTGCAAGGCATCTTGTGGGTTGGAAAGATTTTTTGGTTGGGGATGGACTCGCGGCCTATCAGCTTGTTGGTGAGGTAGTGGCTCACCAAGGCTTCGACGGGTAGCCGGCCTGAGAGGGCGACCGGCCACATTGGGACTGAGATACGGCCCAAACTCCTACGGGAGGCAGCAGTGGGGAATATTGCACAATGGACGGAAGTCTGATGCAGCAACGCCGCGTGCGGGATGACGGCCTTCGGGTTGTAAACCGCTTTCAATTGTGACGAAGCTTTTTGTGACGGTAGCAGTAGAAGAAGCACCGGCTAACTA
>GV2UCFN02HVG3H
GGTGAGTAACACGTGAGTAACCTGCCCTCATCTCTGGGATAACAGTCGGAAACGGTTGCTAATACTGGATATGAGCCTGCAAGGCATCTTGTGGGTTGGAAAGATTTTTTGGTTGGGGATGGACTCGCGGCCTATCAGCTTGTTGGTGAGGTAGTGGCTCACCAAGGCTTCGACGGGTAGCCGGCCTGAGAGGGCGACCGGCCACATTGGGACTGAGATACGGCCCAAACTCCTACGGGAGGCAGCAGTGGGGAATATTGCACAATGGACGGAAGTCTGATGCAGCAACGCCGCGTGCGGGATGACGGCCTTCGGGTTGTAAACCGCTTTCAATTGTGACGAAGCTTTTTGTGACGGTAGCAGTAGAAGAAGCACCGGCTAACTA
>GV2UCFN02GF4EL
GGTGAGTAACACGTGAGTAACCTGCCCTCATCTCTGGGATAACAGTCGGAAACGGTTGCTAATACTGGATATGAGCCTGCAAGGCATCTTGTGGGTTGGAAAGATTTTTTGGTTGGGGATGGACTCGCGGCCTATCAGCTTGTTGGTGAGGTAGTGGCTCACCAAGGCTTCGACGGGTAGCCGGCCTGAGAGGGCGACCGGCCACATTGGGACTGAGATACGGCCCAAACTCCTACGGGAGGCAGCAGTGGGGAATATTGCACAATGGACGGAAGTCTGATGCAGCAACGCCGCGTGCGGGATGACGGCCTTCGGGTTGTAAACCGCTTTCAATTGTGACGAAGCTTTTTGTGACGGTAGCAGTAGAAGAAGCACCGGCTAACTA
>GV2UCFN02FX23R
GGTGAGTAACACGTGAGTAACCTGCCCTCATCTCTGGGATAACAGTCGGAAACGGTTGCTAATACTGGATATGAGCCTGCAAGGCATCTTGTGGGTTGGAAAGATTTTTTGGTTGGGGATGGACTCGCGGCCTATCAGCTTGTTGGTGAGGTAGTGGCTCACCAAGGCTTCGACGGGTAGCCGGCCTGAGAGGGCGACCGGCCACATTGGGACTGAGATACGGCCCAAACTCCTACGGGAGGCAGCAGTGGGGAATATTGCACAATGGACGGAAGTCTGATGCAGCAACGCCGCGTGCGGGATGACGGCCTTCGGGTTGTAAACCGCTTTCAATTGTGACGAAGCTTTTTGTGACGGTAGCAGTAGAAGAAGCACCGGCTAACTA
>GV2UCFN02JS2MB
GGTGAGTAACACGTGAGTAACCTGCCCTCATCTCTGGGATAACAGTCGGAAACGGTTGCTAATACTGGATATGAGCCTGCAAGGCATCTTGTGGGTTGGAAAGATTTTTTGGTTGGGGATGGACTCGCGGCCTATCAGCTTGTTGGTGAGGTAGTGGCTCACCAAGGCTTCGACGGGTAGCCGGCCTGAGAGGGCGACCGGCCACATTGGGACTGAGATACGGCCCAAACTCCTACGGGAGGCAGCAGTGGGGAATATTGCACAATGGACGGAAGTCTGATGCAGCAACGCCGCGTGCGGGATGACGGCCTTCGGGTTGTAAACCGCTTTCAATTGTGACGAAGCTTTTTGTGACGGTAGCAGTAGAAGAAGCACCGGCTAACTA
>GV2UCFN02JSQX5
GGTGAGTAACACGTGAGTAACCTGCCCTCATCTCTGGGATAACAGTCGGAAACGGTTGCTAATACTGGATATGAGCCTGCAAGGCATCTTGTGGGTTGGAAAGATTTTTTGGTTGGGGATGGACTCGCGGCCTATCAGCTTGTTGGTGAGGTAGTGGCTCACCAAGGCTTCGACGGGTAGCCGGCCTGAGAGGGCGACCGGCCACATTGGGACTGAGATACGGCCCAAACTCCTACGGGAGGCAGCAGTGGGGAATATTGCACAATGGACGGAAGTCTGATGCAGCAACGCCGCGTGCGGGATGACGGCCTTCGGGTTGTAAACCGCTTTCAATTGTGACGAAGCTTTTTGTGACGGTAGCAGTAGAAGAAGCACCGGCTAACTA
>GV2UCFN02ILU9M
GGTGAGTAACACGTGAGTAACCTGCCCTCATCTCTGGGATAACAGTCGGAAACGGTTGCTAATACTGGATATGAGCCTGCAAGGCATCTTGTGGGTTGGAAAGATTTTTTGGTTGGGGATGGACTCGCGGCCTATCAGCTTGTTGGTGAGGTAGTGGCTCACCAAGGCTTCGACGGGTAGCCGGCCTGAGAGGGCGACCGGCCACATTGGGACTGAGATACGGCCCAAACTCCTACGGGAGGCAGCAGTGGGGAATATTGCACAATGGACGGAAGTCTGATGCAGCAACGCCGCGTGCGGGATGACGGCCTTCGGGTTGTAAACCGCTTTCAATTGTGACGAAGCTTTTTGTGACGGTAGCAGTAGAAGAAGCACCGGCTAACTA
>GV2UCFN02G8DLH
GGTGAGTAACACGTGAGTAACCTGCCCTCATCTCTGGGATAACAGTCGGAAACGGTTGCTAATACTGGATATGAGCCTGCAAGGCATCTTGTGGGTTGGAAAGATTTTTTGGTTGGGGATGGACTCGCGGCCTATCAGCTTGTTGGTGAGGTAGTGGCTCACCAAGGCTTCGACGGGTAGCCGGCCTGAGAGGGCGACCGGCCACATTGGGACTGAGATACGGCCCAAACTCCTACGGGAGGCAGCAGTGGGGAATATTGCACAATGGACGGAAGTCTGATGCAGCAACGCCGCGTGCGGGATGACGGCCTTCGGGTTGTAAACCGCTTTCAATTGTGACGAAGCTTTTTGTGACGGTAGCAGTAGAAGAAGCACCGGCTAACTA
>GV2UCFN02F115R
GGTGAGTAACACGTGAGTAACCTGCCCTCATCTCTGGGATAACAGTCGGAAACGGTTGCTAATACTGGATATGAGCCTGCAAGGCATCTTGTGGGTTGGAAAGATTTTTTGGTTGGGGATGGACTCGCGGCCTATCAGCTTGTTGGTGAGGTAGTGGCTCACCAAGGCTTCGACGGGTAGCCGGCCTGAGAGGGCGACCGGCCACATTGGGACTGAGATACGGCCCAAACTCCTACGGGAGGCAGCAGTGGGGAATATTGCACAATGGACGGAAGTCTGATGCAGCAACGCCGCGTGCGGGATGACGGCCTTCGGGTTGTAAACCGCTTTCAATTGTGACGAAGCTTTTTGTGACGGTAGCAGTAGAAGAAGCACCGGCTAACTA
>GV2UCFN02GMX25
GGTGAGTAACACGTGAGTAACCTGCCCTCATCTCTGGGATAACAGTCGGAAACGGTTGCTAATACTGGATATGAGCCTGCAAGGCATCTTGTGGGTTGGAAAGATTTTTTGGTTGGGGATGGACTCGCGGCCTATCAGCTTGTTGGTGAGGTAGTGGCTCACCAAGGCTTCGACGGGTAGCCGGCCTGAGAGGGCGACCGGCCACATTGGGACTGAGATACGGCCCAAACTCCTACGGGAGGCAGCAGTGGGGAATATTGCACAATGGACGGAAGTCTGATGCAGCAACGCCGCGTGCGGGATGACGGCCTTCGGGTTGTAAACCGCTTTCAATTGTGACGAAGCTTTTTGTGACGGTAGCAGTAGAAGAAGCACCGGCTAACTA
>GV2UCFN02F1Q2X
GGTGAGTAACACGTGAGTAACCTGCCCTCATCTCTGGGATAACAGTCGGAAACGGTTGCTAATACTGGATATGAGCCTGCAAGGCATCTTGTGGGTTGGAAAGATTTTTTGGTTGGGGATGGACTCGCGGCCTATCAGCTTGTTGGTGAGGTAGTGGCTCACCAAGGCTTCGACGGGTAGCCGGCCTGAGAGGGCGACCGGCCACATTGGGACTGAGATACGGCCCAAACTCCTACGGGAGGCAGCAGTGGGGAATATTGCACAATGGACGGAAGTCTGATGCAGCAACGCCGCGTGCGGGATGACGGCCTTCGGGTTGTAAACCGCTTTCAATTGTGACGAAGCTTTTTGTGACGGTAGCAGTAGAAGAAGCACCGGCTAACTA
>GV2UCFN02GDQIR
GGTGAGTAACACGTGAGTAACCTGCCCTCATCTCTGGGATAACAGTCGGAAACGGTTGCTAATACTGGATATGAGCCTGCAAGGCATCTTGTGGGTTGGAAAGATTTTTTGGTTGGGGATGGACTCGCGGCCTATCAGCTTGTTGGTGAGGTAGTGGCTCACCAAGGCTTCGACGGGTAGCCGGCCTGAGAGGGCGACCGGCCACATTGGGACTGAGATACGGCCCAAACTCCTACGGGAGGCAGCAGTGGGGAATATTGCACAATGGACGGAAGTCTGATGCAGCAACGCCGCGTGCGGGATGACGGCCTTCGGGTTGTAAACCGCTTTCAATTGTGACGAAGCTTTTTGTGACGGTAGCAGTAGAAGAAGCACCGGCTAACTA
>GV2UCFN02I95VB
GGTGAGTAACACGTGAGTAACCTGCCCTCATCTCTGGGATAACAGTCGGAAACGGTTGCTAATACTGGATATGAGCCTGCAAGGCATCTTGTGGGTTGGAAAGATTTTTTGGTTGGGGATGGACTCGCGGCCTATCAGCTTGTTGGTGAGGTAGTGGCTCACCAAGGCTTCGACGGGTAGCCGGCCTGAGAGGGCGACCGGCCACATTGGGACTGAGATACGGCCCAAACTCCTACGGGAGGCAGCAGTGGGGAATATTGCACAATGGACGGAAGTCTGATGCAGCAACGCCGCGTGCGGGATGACGGCCTTCGGGTTGTAAACCGCTTTCAATTGTGACGAAGCTTTTTGTGACGGTAGCAGTAGAAGAAGCACCGGCTAACTA
>GV2UCFN02I4VCI
GGTGAGTAACACGTGAGTAACCTGCCCTCATCTCTGGGATAACAGTCGGAAACGGTTGCTAATACTGGATATGAGCCTGCAAGGCATCTTGTGGGTTGGAAAGATTTTTTGGTTGGGGATGGACTCGCGGCCTATCAGCTTGTTGGTGAGGTAGTGGCTCACCAAGGCTTCGACGGGTAGCCGGCCTGAGAGGGCGACCGGCCACATTGGGACTGAGATACGGCCCAAACTCCTACGGGAGGCAGCAGTGGGGAATATTGCACAATGGACGGAAGTCTGATGCAGCAACGCCGCGTGCGGGATGACGGCCTTCGGGTTGTAAACCGCTTTCAATTGTGACGAAGCTTTTTGTGACGGTAGCAGTAGAAGAAGCACCGGCTAACTA
>GV2UCFN02G1YG1
GGTGAGTAACACGTGAGTAACCTGCCCTCATCTCTGGGATAACAGTCGGAAACGGTTGCTAATACTGGATATGAGCCTGCAAGGCATCTTGTGGGTTGGAAAGATTTTTTGGTTGGGGATGGACTCGCGGCCTATCAGCTTGTTGGTGAGGTAGTGGCTCACCAAGGCTTCGACGGGTAGCCGGCCTGAGAGGGCGACCGGCCACATTGGGACTGAGATACGGCCCAAACTCCTACGGGAGGCAGCAGTGGGGAATATTGCACAATGGACGGAAGTCTGATGCAGCAACGCCGCGTGCGGGATGACGGCCTTCGGGTTGTAAACCGCTTTCAATTGTGACGAAGCTTTTTGTGACGGTAGCAGTAGAAGAAGCACCGGCTAACTA
>GV2UCFN02H8NEM
GGTGAGTAACACGTGAGTAACCTGCCCTCATCTCTGGGATAACAGTCGGAAACGGTTGCTAATACTGGATATGAGCCTGCAAGGCATCTTGTGGGTTGGAAAGATTTTTTGGTTGGGGATGGACTCGCGGCCTATCAGCTTGTTGGTGAGGTAGTGGCTCACCAAGGCTTCGACGGGTAGCCGGCCTGAGAGGGCGACCGGCCACATTGGGACTGAGATACGGCCCAAACTCCTACGGGAGGCAGCAGTGGGGAATATTGCACAATGGACGGAAGTCTGATGCAGCAACGCCGCGTGCGGGATGACGGCCTTCGGGTTGTAAACCGCTTTCAATTGTGACGAAGCTTTTTGTGACGGTAGCAGTAGAAGAAGCACCGGCTAACTA
>GV2UCFN02FE6ZL
GGTGAGTAACACGTGAGTAACCTGCCCTCATCTCTGGGATAACAGTCGGAAACGGTTGCTAATACTGGATATGAGCCTGCAAGGCATCTTGTGGGTTGGAAAGATTTTTTGGTTGGGGATGGACTCGCGGCCTATCAGCTTGTTGGTGAGGTAGTGGCTCACCAAGGCTTCGACGGGTAGCCGGCCTGAGAGGGCGACCGGCCACATTGGGACTGAGATACGGCCCAAACTCCTACGGGAGGCAGCAGTGGGGAATATTGCACAATGGACGGAAGTCTGATGCAGCAACGCCGCGTGCGGGATGACGGCCTTCGGGTTGTAAACCGCTTTCAATTGTGACGAAGCTTTTTGTGACGGTAGCAGTAGAAGAAGCACCGGCTAACTA
>GV2UCFN02IO8XE
GGTGAGTAACACGTGAGTAACCTGCCCTCATCTCTGGGATAACAGTCGGAAACGGTTGCTAATACTGGATATGAGCCTGCAAGGCATCTTGTGGGTTGGAAAGATTTTTTGGTTGGGGATGGACTCGCGGCCTATCAGCTTGTTGGTGAGGTAGTGGCTCACCAAGGCTTCGACGGGTAGCCGGCCTGAGAGGGCGACCGGCCACATTGGGACTGAGATACGGCCCAAACTCCTACGGGAGGCAGCAGTGGGGAATATTGCACAATGGACGGAAGTCTGATGCAGCAACGCCGCGTGCGGGATGACGGCCTTCGGGTTGTAAACCGCTTTCAATTGTGACGAAGCTTTTTGTGACGGTAGCAGTAGAAGAAGCACCGGCTAACTA
>GV2UCFN02FXW9F
GGTGAGTAACACGTGAGTAACCTGCCCTCATCTCTGGGATAACAGTCGGAAACGGTTGCTAATACTGGATATGAGCCTGCAAGGCATCTTGTGGGTTGGAAAGATTTTTTGGTTGGGGATGGACTCGCGGCCTATCAGCTTGTTGGTGAGGTAGTGGCTCACCAAGGCTTCGACGGGTAGCCGGCCTGAGAGGGCGACCGGCCACATTGGGACTGAGATACGGCCCAAACTCCTACGGGAGGCAGCAGTGGGGAATATTGCACAATGGACGGAAGTCTGATGCAGCAACGCCGCGTGCGGGATGACGGCCTTCGGGTTGTAAACCGCTTTCAATTGTGACGAAGCTTTTTGTGACGGTAGCAGTAGAAGAAGCACCGGCTAACTA
>GV2UCFN02H08HW
GGTGAGTAACACGTGAGTAACCTGCCCTCATCTCTGGGATAACAGTCGGAAACGGTTGCTAATACTGGATATGAGCCTGCAAGGCATCTTGTGGGTTGGAAAGATTTTTTGGTTGGGGATGGACTCGCGGCCTATCAGCTTGTTGGTGAGGTAGTGGCTCACCAAGGCTTCGACGGGTAGCCGGCCTGAGAGGGCGACCGGCCACATTGGGACTGAGATACGGCCCAAACTCCTACGGGAGGCAGCAGTGGGGAATATTGCACAATGGACGGAAGTCTGATGCAGCAACGCCGCGTGCGGGATGACGGCCTTCGGGTTGTAAACCGCTTTCAATTGTGACGAAGCTTTTTGTGACGGTAGCAGTAGAAGAAGCACCGGCTAACTA
>GV2UCFN02HO8S0
GGTGAGTAACACGTGAGTAACCTGCCCTCATCTCTGGGATAACAGTCGGAAACGGTTGCTAATACTGGATATGAGCCTGCAAGGCATCTTGTGGGTTGGAAAGATTTTTTGGTTGGGGATGGACTCGCGGCCTATCAGCTTGTTGGTGAGGTAGTGGCTCACCAAGGCTTCGACGGGTAGCCGGCCTGAGAGGGCGACCGGCCACATTGGGACTGAGATACGGCCCAAACTCCTACGGGAGGCAGCAGTGGGGAATATTGCACAATGGACGGAAGTCTGATGCAGCAACGCCGCGTGCGGGATGACGGCCTTCGGGTTGTAAACCGCTTTCAATTGTGACGAAGCTTTTTGTGACGGTAGCAGTAGAAGAAGCACCGGCTAACTA
>GV2UCFN02G88HJ
GGTGAGTAACACGTGAGTAACCTGCCCTCATCTCTGGGATAACAGTCGGAAACGGTTGCTAATACTGGATATGAGCCTGCAAGGCATCTTGTGGGTTGGAAAGATTTTTTGGTTGGGGATGGACTCGCGGCCTATCAGCTTGTTGGTGAGGTAGTGGCTCACCAAGGCTTCGACGGGTAGCCGGCCTGAGAGGGCGACCGGCCACATTGGGACTGAGATACGGCCCAAACTCCTACGGGAGGCAGCAGTGGGGAATATTGCACAATGGACGGAAGTCTGATGCAGCAACGCCGCGTGCGGGATGACGGCCTTCGGGTTGTAAACCGCTTTCAATTGTGACGAAGCTTTTTGTGACGGTAGCAGTAGAAGAAGCACCGGCTAACTA
>GV2UCFN02IDGF1
GGTGAGTAACACGTGAGTAACCTGCCCTCATCTCTGGGATAACAGTCGGAAACGGTTGCTAATACTGGATATGAGCCTGCAAGGCATCTTGTGGGTTGGAAAGATTTTTTGGTTGGGGATGGACTCGCGGCCTATCAGCTTGTTGGTGAGGTAGTGGCTCACCAAGGCTTCGACGGGTAGCCGGCCTGAGAGGGCGACCGGCCACATTGGGACTGAGATACGGCCCAAACTCCTACGGGAGGCAGCAGTGGGGAATATTGCACAATGGACGGAAGTCTGATGCAGCAACGCCGCGTGCGGGATGACGGCCTTCGGGTTGTAAACCGCTTTCAATTGTGACGAAGCTTTTTGTGACGGTAGCAGTAGAAGAAGCACCGGCTAACTA
>GV2UCFN02IFJWQ
GGTGAGTAACACGTGAGTAACCTGCCCTCATCTCTGGGATAACAGTCGGAAACGGTTGCTAATACTGGATATGAGCCTGCAAGGCATCTTGTGGGTTGGAAAGATTTTTTGGTTGGGGATGGACTCGCGGCCTATCAGCTTGTTGGTGAGGTAGTGGCTCACCAAGGCTTCGACGGGTAGCCGGCCTGAGAGGGCGACCGGCCACATTGGGACTGAGATACGGCCCAAACTCCTACGGGAGGCAGCAGTGGGGAATATTGCACAATGGACGGAAGTCTGATGCAGCAACGCCGCGTGCGGGATGACGGCCTTCGGGTTGTAAACCGCTTTCAATTGTGACGAAGCTTTTTGTGACGGTAGCAGTAGAAGAAGCACCGGCTAACTA
>GV2UCFN02FFM51
GGTGAGTAACACGTGAGTAACCTGCCCTCATCTCTGGGATAACAGTCGGAAACGGTTGCTAATACTGGATATGAGCCTGCAAGGCATCTTGTGGGTTGGAAAGATTTTTTGGTTGGGGATGGACTCGCGGCCTATCAGCTTGTTGGTGAGGTAGTGGCTCACCAAGGCTTCGACGGGTAGCCGGCCTGAGAGGGCGACCGGCCACATTGGGACTGAGATACGGCCCAAACTCCTACGGGAGGCAGCAGTGGGGAATATTGCACAATGGACGGAAGTCTGATGCAGCAACGCCGCGTGCGGGATGACGGCCTTCGGGTTGTAAACCGCTTTCAATTGTGACGAAGCTTTTTGTGACGGTAGCAGTAGAAGAAGCACCGGCTAACTA
>GV2UCFN02FHDRF
GGTGAGTAACACGTGAGTAACCTGCCCTCATCTCTGGGATAACAGTCGGAAACGGTTGCTAATACTGGATATGAGCCTGCAAGGCATCTTGTGGGTTGGAAAGATTTTTTGGTTGGGGATGGACTCGCGGCCTATCAGCTTGTTGGTGAGGTAGTGGCTCACCAAGGCTTCGACGGGTAGCCGGCCTGAGAGGGCGACCGGCCACATTGGGACTGAGATACGGCCCAAACTCCTACGGGAGGCAGCAGTGGGGAATATTGCACAATGGACGGAAGTCTGATGCAGCAACGCCGCGTGCGGGATGACGGCCTTCGGGTTGTAAACCGCTTTCAATTGTGACGAAGCTTTTTGTGACGGTAGCAGTAGAAGAAGCACCGGCTAACTA
>GV2UCFN02HFUKI
GGTGAGTAACACGTGAGTAACCTGCCCTCATCTCTGGGATAACAGTCGGAAACGGTTGCTAATACTGGATATGAGCCTGCAAGGCATCTTGTGGGTTGGAAAGATTTTTTGGTTGGGGATGGACTCGCGGCCTATCAGCTTGTTGGTGAGGTAGTGGCTCACCAAGGCTTCGACGGGTAGCCGGCCTGAGAGGGCGACCGGCCACATTGGGACTGAGATACGGCCCAAACTCCTACGGGAGGCAGCAGTGGGGAATATTGCACAATGGACGGAAGTCTGATGCAGCAACGCCGCGTGCGGGATGACGGCCTTCGGGTTGTAAACCGCTTTCAATTGTGACGAAGCTTTTTGTGACGGTAGCAGTAGAAGAAGCACCGGCTAACTA
>GV2UCFN02HDYA6
GGTGAGTAACACGTGAGTAACCTGCCCTCATCTCTGGGATAACAGTCGGAAACGGTTGCTAATACTGGATATGAGCTTGCAAGGCATCTTGTGGGTTGGAAAGATATTTTTTGGTTGGGGATGGACTCGCGGCCTATCAGCTTGTTGGTGAGGTAGTGGCTCACCAAGGCTTCGACGGGTAGCCGGCCTGAGAGGGCGACCGGCCACATTGGGACTGAGATACGGCCCAAACTCCTACGGGAGGCAGCAGTGGGGAATATTGCACAATGGACGGAAGTCTGATGCAGCAACGCCGCGTGCGGGATGACGGCCTTCGGGTTGTAAACCGCTTTCAATTGTGACGAAGCTTTTTTGTGACGGTAGCAGTAGAAGAAGCACCGGCTAACTA
>GV2UCFN02G1QKU
GGTGAGTAACACGTGAGTAACCTGCCCTCATCTCTGGGATAACAGTCGGAAACGGTTGCTAATACTGGATATGAGCTTGCAAGGCATCTTGTGGGTTGGAAAGATATTTTTTGGTTGGGGATGGACTCGCGGCCTATCAGCTTGTTGGTGAGGTAGTGGCTCACCAAGGCTTCGACGGGTAGCCGGCCTGAGAGGGCGACCGGCCACATTGGGACTGAGATACGGCCCAAACTCCTACGGGAGGCAGCAGTGGGGAATATTGCACAATGGACGGAAGTCTGATGCAGCAACGCCGCGTGCGGGATGACGGCCTTCGGGTTGTAAACCGCTTTCAATTGTGACGAAGCTTTTTTGTGACGGTAGCAGTAGAAGAAGCACCGGCTAACTA
>GV2UCFN02H8VLW
GGTGAGTAACACGTGAGTAACCTGCCCTCATCTCTGGGATAACAGTCGGAAACGGTTGCTAATACTGGATATGAGCTTGCAAGGCATCTTGTGGGTTGGAAAGATATTTTTTGGTTGGGGATGGACTCGCGGCCTATCAGCTTGTTGGTGAGGTAGTGGCTCACCAAGGCTTCGACGGGTAGCCGGCCTGAGAGGGCGACCGGCCACATTGGGACTGAGATACGGCCCAAACTCCTACGGGAGGCAGCAGTGGGGAATATTGCACAATGGACGGAAGTCTGATGCAGCAACGCCGCGTGCGGGATGACGGCCTTCGGGTTGTAAACCGCTTTCAATTGTGACGAAGCTTTTTTGTGACGGTAGCAGTAGAAGAAGCACCGGCTAACTA
>GV2UCFN02GGZJ0
GGTGAGTAACACGTGAGTAACCTGCCCTCATCTCTGGGATAACAGTCGGAAACGGTTGCTAATACTGGATATGAGCTTGCAAGGCATCTTGTGGGTTGGAAAGATATTTTTTGGTTGGGGATGGACTCGCGGCCTATCAGCTTGTTGGTGAGGTAGTGGCTCACCAAGGCTTCGACGGGTAGCCGGCCTGAGAGGGCGACCGGCCACATTGGGACTGAGATACGGCCCAAACTCCTACGGGAGGCAGCAGTGGGGAATATTGCACAATGGACGGAAGTCTGATGCAGCAACGCCGCGTGCGGGATGACGGCCTTCGGGTTGTAAACCGCTTTCAATTGTGACGAAGCTTTTTTGTGACGGTAGCAGTAGAAGAAGCACCGGCTAACTA
>GV2UCFN02GAYR2
GGTGAGTAACACGTGAGTAACCTGCCCTCATCTCTGGGATAACAGTCGGAAACGGTTGCTAATACTGGATATGAGCTTGCAAGGCATCTTGTGGGTTGGAAAGATATTTTTTGGTTGGGGATGGACTCGCGGCCTATCAGCTTGTTGGTGAGGTAGTGGCTCACCAAGGCTTCGACGGGTAGCCGGCCTGAGAGGGCGACCGGCCACATTGGGACTGAGATACGGCCCAAACTCCTACGGGAGGCAGCAGTGGGGAATATTGCACAATGGACGGAAGTCTGATGCAGCAACGCCGCGTGCGGGATGACGGCCTTCGGGTTGTAAACCGCTTTCAATTGTGACGAAGCTTTTTTGTGACGGTAGCAGTAGAAGAAGCACCGGCTAACTA
>GV2UCFN02JNRBB
GGTGAGTAACACGTGAGTAACCTGCCCTCATCTCTGGGATAACAGTCGGAAACGGTTGCTAATACTGGATATGAGCTTGCAAGGCATCTTGTGGGTTGGAAAGATATTTTTTGGTTGGGGATGGACTCGCGGCCTATCAGCTTGTTGGTGAGGTAGTGGCTCACCAAGGCTTCGACGGGTAGCCGGCCTGAGAGGGCGACCGGCCACATTGGGACTGAGATACGGCCCAAACTCCTACGGGAGGCAGCAGTGGGGAATATTGCACAATGGACGGAAGTCTGATGCAGCAACGCCGCGTGCGGGATGACGGCCTTCGGGTTGTAAACCGCTTTCAATTGTGACGAAGCTTTTTTGTGACGGTAGCAGTAGAAGAAGCACCGGCTAACTA
>GV2UCFN02FJ607
GGTGAGTAACACGTGAGTAACCTGCCCTCATCTCTGGGATAACAGTCGGAAACGGTTGCTAATACTGGATATGAGCTTGCAAGGCATCTTGTGGGTTGGAAAGATATTTTTTGGTTGGGGATGGACTCGCGGCCTATCAGCTTGTTGGTGAGGTAGTGGCTCACCAAGGCTTCGACGGGTAGCCGGCCTGAGAGGGCGACCGGCCACATTGGGACTGAGATACGGCCCAAACTCCTACGGGAGGCAGCAGTGGGGAATATTGCACAATGGACGGAAGTCTGATGCAGCAACGCCGCGTGCGGGATGACGGCCTTCGGGTTGTAAACCGCTTTCAATTGTGACGAAGCTTTTTTGTGACGGTAGCAGTAGAAGAAGCACCGGCTAACTA
>GV2UCFN02JJBVD
GGTGAGTAACACGTGAGTAACCTGCCCTCATCTCTGGGATAACAGTCGGAAACGGTTGCTAATACTGGATATGAGCTTGCAAGGCATCTTGTGGGTTGGAAAGATATTTTTTGGTTGGGGATGGACTCGCGGCCTATCAGCTTGTTGGTGAGGTAGTGGCTCACCAAGGCTTCGACGGGTAGCCGGCCTGAGAGGGCGACCGGCCACATTGGGACTGAGATACGGCCCAAACTCCTACGGGAGGCAGCAGTGGGGAATATTGCACAATGGACGGAAGTCTGATGCAGCAACGCCGCGTGCGGGATGACGGCCTTCGGGTTGTAAACCGCTTTCAATTGTGACGAAGCTTTTTTGTGACGGTAGCAGTAGAAGAAGCACCGGCTAACTA
>GV2UCFN02HPQX6
GGTGAGTAACACGTGAGTAACCTGCCCTCATCTCTGGGATAACAGTCGGAAACGGTTGCTAATACTGGATATGAGCTTGCAAGGCATCTTGTGGGTTGGAAAGATATTTTTTGGTTGGGGATGGACTCGCGGCCTATCAGCTTGTTGGTGAGGTAGTGGCTCACCAAGGCTTCGACGGGTAGCCGGCCTGAGAGGGCGACCGGCCACATTGGGACTGAGATACGGCCCAAACTCCTACGGGAGGCAGCAGTGGGGAATATTGCACAATGGACGGAAGTCTGATGCAGCAACGCCGCGTGCGGGATGACGGCCTTCGGGTTGTAAACCGCTTTCAATTGTGACGAAGCTTTTTTGTGACGGTAGCAGTAGAAGAAGCACCGGCTAACTA
>G35JFLI02F4OWY
GGTGAGTAACACGTGAGTAACCTGCCCTCATCTCTGGGATAACAGTCGGAAACGGTTGCTAATACTGGATATGAGCTTGCAAGGCATCTTGTGGGTTGGAAAGATATTTTTTGGTTGGGGATGGACTCGCGGCCTATCAGCTTGTTGGTGAGGTAGTGGCTCACCAAGGCTTCGACGGGTAGCCGGCCTGAGAGGGCGACCGGCCACATTGGGACTGAGATACGGCCCAAACTCCTACGGGAGGCAGCAGTGGGGAATATTGCACAATGGACGGAAGTCTGATGCAGCAACGCCGCGTGCGGGATGACGGCCTTCGGGTTGTAAACCGCTTTCAATTGTGACGAAGCTTTTTTGTGACGGTAGCAGTAGAAGAAGCACCGGCTAACTA
>GV2UCFN02HQD03
GGTGAGTAACACGTGAGTAACCTGCCCTCATCTCTGGGATAACAGTCGGAAACGGTTGCTAATACTGGATATGAGCTTGCAAGGCATCTTGTGGGTTGGAAAGATATTTTTTGGTTGGGGATGGACTCGCGGCCTATCAGCTTGTTGGTGAGGTAGTGGCTCACCAAGGCTTCGACGGGTAGCCGGCCTGAGAGGGCGACCGGCCACATTGGGACTGAGATACGGCCCAAACTCCTACGGGAGGCAGCAGTGGGGAATATTGCACAATGGACGGAAGTCTGATGCAGCAACGCCGCGTGCGGGATGACGGCCTTCGGGTTGTAAACCGCTTTCAATTGTGACGAAGCTTTTTTGTGACGGTAGCAGTAGAAGAAGCACCGGCTAACTA
>GV2UCFN02H56A1
GGTGAGTAACACGTGAGTAACCTGCCCTCATCTCTGGGATAACAGTCGGAAACGGTTGCTAATACTGGATATGAGCTTGCAAGGCATCTTGTGGGTTGGAAAGATATTTTTTGGTTGGGGATGGACTCGCGGCCTATCAGCTTGTTGGTGAGGTAGTGGCTCACCAAGGCTTCGACGGGTAGCCGGCCTGAGAGGGCGACCGGCCACATTGGGACTGAGATACGGCCCAAACTCCTACGGGAGGCAGCAGTGGGGAATATTGCACAATGGACGGAAGTCTGATGCAGCAACGCCGCGTGCGGGATGACGGCCTTCGGGTTGTAAACCGCTTTCAATTGTGACGAAGCTTTTTTGTGACGGTAGCAGTAGAAGAAGCACCGGCTAACTA
>GV2UCFN02HUK8M
GGTGAGTAACACGTGAGTAACCTGCCCTCATCTCTGGGATAACAGTCGGAAACGGTTGCTAATACTGGATATGAGCTTGCAAGGCATCTTGTGGGTTGGAAAGATATTTTTTGGTTGGGGATGGACTCGCGGCCTATCAGCTTGTTGGTGAGGTAGTGGCTCACCAAGGCTTCGACGGGTAGCCGGCCTGAGAGGGCGACCGGCCACATTGGGACTGAGATACGGCCCAAACTCCTACGGGAGGCAGCAGTGGGGAATATTGCACAATGGACGGAAGTCTGATGCAGCAACGCCGCGTGCGGGATGACGGCCTTCGGGTTGTAAACCGCTTTCAATTGTGACGAAGCTTTTTTGTGACGGTAGCAGTAGAAGAAGCACCGGCTAACTA
>GV2UCFN02JED16
GGTGAGTAACACGTGAGTAACCTGCCCTCATCTCTGGGATAACAGTCGGAAACGGTTGCTAATACTGGATATGAGCTTGCAAGGCATCTTGTGGGTTGGAAAGATATTTTTTGGTTGGGGATGGACTCGCGGCCTATCAGCTTGTTGGTGAGGTAGTGGCTCACCAAGGCTTCGACGGGTAGCCGGCCTGAGAGGGCGACCGGCCACATTGGGACTGAGATACGGCCCAAACTCCTACGGGAGGCAGCAGTGGGGAATATTGCACAATGGACGGAAGTCTGATGCAGCAACGCCGCGTGCGGGATGACGGCCTTCGGGTTGTAAACCGCTTTCAATTGTGACGAAGCTTTTTTGTGACGGTAGCAGTAGAAGAAGCACCGGCTAACTA
>GV2UCFN02I76XY
GGTGAGTAACACGTGAGTAACCTGCCCTCATCTCTGGGATAACAGTCGGAAACGGTTGCTAATACTGGATATGAGCTTGCAAGGCATCTTGTGGGTTGGAAAGATATTTTTTGGTTGGGGATGGACTCGCGGCCTATCAGCTTGTTGGTGAGGTAGTGGCTCACCAAGGCTTCGACGGGTAGCCGGCCTGAGAGGGCGACCGGCCACATTGGGACTGAGATACGGCCCAAACTCCTACGGGAGGCAGCAGTGGGGAATATTGCACAATGGACGGAAGTCTGATGCAGCAACGCCGCGTGCGGGATGACGGCCTTCGGGTTGTAAACCGCTTTCAATTGTGACGAAGCTTTTTTGTGACGGTAGCAGTAGAAGAAGCACCGGCTAACTA
>GV2UCFN02GJ7S2
GGTGAGTAACACGTGAGTAACCTGCCCTCATCTCTGGGATAACAGTCGGAAACGGTTGCTAATACTGGATATGAGCTTGCAAGGCATCTTGTGGGTTGGAAAGATATTTTTTGGTTGGGGATGGACTCGCGGCCTATCAGCTTGTTGGTGAGGTAGTGGCTCACCAAGGCTTCGACGGGTAGCCGGCCTGAGAGGGCGACCGGCCACATTGGGACTGAGATACGGCCCAAACTCCTACGGGAGGCAGCAGTGGGGAATATTGCACAATGGACGGAAGTCTGATGCAGCAACGCCGCGTGCGGGATGACGGCCTTCGGGTTGTAAACCGCTTTCAATTGTGACGAAGCTTTTTTGTGACGGTAGCAGTAGAAGAAGCACCGGCTAACTA
>GV2UCFN02JGK9H
GGTGAGTAACACGTGAGTAACCTGCCCTCATCTCTGGGATAACAGTCGGAAACGGTTGCTAATACTGGATATGAGCTTGCAAGGCATCTTGTGGGTTGGAAAGATATTTTTTGGTTGGGGATGGACTCGCGGCCTATCAGCTTGTTGGTGAGGTAGTGGCTCACCAAGGCTTCGACGGGTAGCCGGCCTGAGAGGGCGACCGGCCACATTGGGACTGAGATACGGCCCAAACTCCTACGGGAGGCAGCAGTGGGGAATATTGCACAATGGACGGAAGTCTGATGCAGCAACGCCGCGTGCGGGATGACGGCCTTCGGGTTGTAAACCGCTTTCAATTGTGACGAAGCTTTTTTGTGACGGTAGCAGTAGAAGAAGCACCGGCTAACTA
>GV2UCFN02JAWXI
GGTGAGTAACACGTGAGTAACCTGCCCTCATCTCTGGGATAACAGTCGGAAACGGTTGCTAATACTGGATATGAGCTTGCAAGGCATCTTGTGGGTTGGAAAGATATTTTTTGGTTGGGGATGGACTCGCGGCCTATCAGCTTGTTGGTGAGGTAGTGGCTCACCAAGGCTTCGACGGGTAGCCGGCCTGAGAGGGCGACCGGCCACATTGGGACTGAGATACGGCCCAAACTCCTACGGGAGGCAGCAGTGGGGAATATTGCACAATGGACGGAAGTCTGATGCAGCAACGCCGCGTGCGGGATGACGGCCTTCGGGTTGTAAACCGCTTTCAATTGTGACGAAGCTTTTTTGTGACGGTAGCAGTAGAAGAAGCACCGGCTAACTA
>GV2UCFN02FJN6W
GGTGAGTAACACGTGAGTAACCTGCCCTCATCTCTGGGATAACAGTCGGAAACGGTTGCTAATACTGGATATGAGCTTGCAAGGCATCTTGTGGGTTGGAAAGATATTTTTTGGTTGGGGATGGACTCGCGGCCTATCAGCTTGGTTGGTGAGGTAGTGGCTCACCAAGGCTTCGACGGGTAGCCGGCCTGAGAGGGCGACCGGCCACATTGGGACTGAGATACGGCCCAAACTCCTACGGGAGGCAGCAGTGGGGAATATTGCACAATGGACGGAAGTCTGATGCAGCAACGCCGCGTGCGGGATGACGGCCTTCGGGTTGTAAACCGCTTTCAATTGTGACGAAGCTTTTTTGTGACGGTAGCAGTAGAAGAAGCACCGGCTAACTA
>GV2UCFN02GRR3J
GGTGAGTAACACGTGAGTAACCTGCCCTCATCTCTGGGATAACAGTCGGAAACGGTTGCTAATACTGGATATGAGCTTGCAAGGCATCTTGTGGGTTGGAAAGATATTTTTTGGTTGGGGATGGACTCGCGGCCTATCAGCTTGGTTGGTGAGGTAGTGGCTCACCAAGGCTTCGACGGGTAGCCGGCCTGAGAGGGCGACCGGCCACATTGGGACTGAGATACGGCCCAAACTCCTACGGGAGGCAGCAGTGGGGAATATTGCACAATGGACGGAAGTCTGATGCAGCAACGCCGCGTGCGGGATGACGGCCTTCGGGTTGTAAACCGCTTTCAATTGTGACGAAGCTTTTTTGTGACGGTAGCAGTAGAAGAAGCACCGGCTAACTA
>GV2UCFN02GV24O
GGTGAGTAACACGTGAGTAACCTGCCCTCATCTCTGGGATAACAGTCGGAAACGGTTGCTAATACTGGATATGAGCTTGCAAGGCATCTTGTGGGTTGGAAAGATATTTTTTGGTTGGGGATGGACTCGCGGCCTATCAGCTTGTTGGTGAGGTAGTGGCTCACCAAGGCTTCGACGGGTAGCCGGCCTGAGAGGGCGACCGGCCACATTGGGACTGAGATACGGCCCAAACTCCTACGGGAGGCAGCAGTGGGGAATATTGCACAATGGACGAAAGTCTGATGCAGCAACGCCGCGTGCGGGATGACGGCCTTCGGGTTGTAAACCGCTTTCAATTGTGACGAAGCTTTTTGTGACGGTAGCAGTAGAAGAAGCACCGGCTAACTA
>GV2UCFN02IJPGQ
GGTGAGTAACACGTGAGTAACCTGCCCTCATCTCTGGGATAACAGTCGGAAACGGTTGCTAATACTGGATATGAGCTTGCAAGGCATCTTGTGGGTTGGAAAGATATTTTTTGGTTGGGGATGGACTCGCGGCCTATCAGCTTGTTGGTGAGGTAGTGGCTCACCAAGGCTTCGACGGGTAGCCGGCCTGAGAGGGCGACCGGCCACATTGGGACTGAGATACGGCCCAAACTCCTACGGGAGGCAGCAGTGGGGAATATTGCACAATGGACGAAAGTCTGATGCAGCAACGCCGCGTGCGGGATGACGGCCTTCGGGTTGTAAACCGCTTTCAATTGTGACGAAGCTTTTTGTGACGGTAGCAGTAGAAGAAGCACCGGCTAACTA
>GV2UCFN02G3A2U
GGTGAGTAACACGTGAGTAACCTGCCCTCATCTCTGGGATAACAGTCGGAAACGGTTGCTAATACTGGATATGAGCTTGCAAGGCATCTTGTGGGTTGGAAAGATATTTTTTGGTTGGGGATGGACTCGCGGCCTATCAGCTTGTTGGTGAGGTAGTGGCTCACCAAGGCTTCGACGGGTAGCCGGCCTGAGAGGGCGACCGGCCACATTGGGACTGAGATACGGCCCAAACTCCTACGGGAGGCAGCAGTGGGGAATATTGCACAATGGACGAAAGTCTGATGCAGCAACGCCGCGTGCGGGATGACGGCCTTCGGGTTGTAAACCGCTTTCAATTGTGACGAAGCTTTTTGTGACGGTAGCAGTAGAAGAAGCACCGGCTAACTA
>GV2UCFN02HC2D4
GGTGAGTAACACGTGAGTAACCTGCCCTCATCTCTGGGATAACAGTCGGAAACGGTTGCTAATACTGGATATGAGCTTGCAAGGCATCTTGTGGGTTGGAAAGATATTTTTTGGTTGGGGATGGACTCGCGGCCTATCAGCTTGTTGGTGAGGTAGTGGCTCACCAAGGCTTCGACGGGTAGCCGGCCTGAGAGGGCGACCGGCCACATTGGGACTGAGATACGGCCCAAACTCCTACGGGAGGCAGCAGTGGGGAATATTGCACAATGGACGAAAGTCTGATGCAGCAACGCCGCGTGCGGGATGACGGCCTTCGGGTTGTAAACCGCTTTCAATTGTGACGAAGCTTTTTGTGACGGTAGCAGTAGAAGAAGCACCGGCTAACTA
>GV2UCFN02FMAVX
GGTGAGTAACACGTGAGTAACCTGCCCTCATCTCTGGGATAACAGTCGGAAACGGTTGCTAATACTGGATATGAGCTTGCAAGGCATCTTGTGGGTTGGAAAGATATTTTTTGGTTGGGGATGGACTCGCGGCCTATCAGCTTGTTGGTGAGGTAGTGGCTCACCAAGGCTTCGACGGGTAGCCGGCCTGAGAGGGCGACCGGCCACATTGGGACTGAGATACGGCCCAAACTCCTACGGGAGGCAGCAGTGGGGAATATTGCACAATGGACGAAAGTCTGATGCAGCAACGCCGCGTGCGGGATGACGGCCTTCGGGTTGTAAACCGCTTTCAATTGTGACGAAGCTTTTTGTGACGGTAGCAGTAGAAGAAGCACCGGCTAACTA
>GV2UCFN02F41N5
GGTGAGTAACACGTGAGTAACCTGCCCTCATCTCTGGGATAACAGTCGGAAACGGTTGCTAATACTGGATATGAGCTTGCAAGGCATCTTGTGGGTTGGAAAGATATTTTTTGGTTGGGGATGGACTCGCGGCCTATCAGCTTGTTGGTGAGGTAGTGGCTCACCAAGGCTTCGACGGGTAGCCGGCCTGAGAGGGCGACCGGCCACATTGGGACTGAGATACGGCCCAAACTCCTACGGGAGGCAGCAGTGGGGAATATTGCACAATGGACGAAAGTCTGATGCAGCAACGCCGCGTGCGGGATGACGGCCTTCGGGTTGTAAACCGCTTTCAATTGTGACGAAGCTTTTTGTGACGGTAGCAGTAGAAGAAGCACCGGCTAACTA
>GV2UCFN02ILAC6
GGTGAGTAACACGTGAGTAACCTGCCCTCATCTCTGGGATAACAGTCGGAAACGGTTGCTAATACTGGATATGAGCTTGCAAGGCATCTTGTGGGTTGGAAAGATATTTTTTGGTTGGGGATGGACTCGCGGCCTATCAGCTTGTTGGTGAGGTAGTGGCTCACCAAGGCTTCGACGGGTAGCCGGCCTGAGAGGGCGACCGGCCACATTGGGACTGAGATACGGCCCAAACTCCTACGGGAGGCAGCAGTGGGGAATATTGCACAATGGACGAAAGTCTGATGCAGCAACGCCGCGTGCGGGATGACGGCCTTCGGGTTGTAAACCGCTTTCAATTGTGACGAAGCTTTTTGTGACGGTAGCAGTAGAAGAAGCACCGGCTAACTA
>GV2UCFN02FEOEV
GGTGAGTAACACGTGAGTAACCTGCCCTCATCTCTGGGATAACAGTCGGAAACGGTTGCTAATACTGGATATGAGCTTGCAAGGCATCTTGTGGGTTGGAAAGATATTTTTTGGTTGGGGATGGACTCGCGGCCTATCAGCTTGTTGGTGAGGTAGTGGCTCACCAAGGCTTCGACGGGTAGCCGGCCTGAGAGGGCGACCGGCCACATTGGGACTGAGATACGGCCCAAACTCCTACGGGAGGCAGCAGTGGGGAATATTGCACAATGGACGAAAGTCTGATGCAGCAACGCCGCGTGCGGGATGACGGCCTTCGGGTTGTAAACCGCTTTCAATTGTGACGAAGCTTTTTGTGACGGTAGCAGTAGAAGAAGCACCGGCTAACTA
>G35JFLI02JEEA8
GGTGAGTAACACGTGAGTAACCTGCCCTCATCTCTGGGATAACAGTCGGAAACGGTTTGCTAATACTGGATATGAGCTTGCAAGGCATCTTGTGGGTTGGAAAGATATTTTTTGGTTGGGGATGGACTCGCGGCCTATCAGCTTGTTGGTGAGGTAGTGGCTCACCAAGGCTTCGACGGGTAGCCGGCCTGAGAGGGCGACCGGCCACATTGGGACTGAGATACGGCCCAAACTCCTACGGGAGGCAGCAGTGGGGAATATTGCACAATGGACGGAAGTCTGATGCAGCAACGCCGCGTGCGGGATGACGGCCTTCGGGTTGTAAACCGCTTTCAATTGTGACGAAGCTTTTTGTGACGGTAGCAGTAGAAGAAGCACCGGCTAACTA
>GV2UCFN02GH6WU
GGTGAGTAACACGTGAGTAACCTGCCCTCATCTCTGGGATAACAGTCGGAAACGGTTGCTAATACTGGATATGAGCTTGCAAGGCATCTTGTGGGTTGGAAAGATATTTTTTGGTTGGGGATGGACTCGCGGCCTATCAGCTTGTTGGTGAGGTAGTGGCTCACCAAGGCTTCGACGGGTAGCCGGCCTGAGAGGGCGACCGGCCACATTGGGACTGAGATACGGCCCAAACTCCTACGGGAGGCAGCAGTGGGGAATATTGCACAATGGACGGAAGTCTGATGCAGCAACGCCGCGTGCGGGATGACGGCCTTCGGGTTGTAAACCGCTTTCAATTGTGACGAAGCTTTTTGTGACGGTAGCAGTAGAAGAAGCACCGGCTAACTA
>GV2UCFN02G6U0F
GGTGAGTAACACGTGAGTAACCTGCCCTCATCTCTGGGATAACAGTCGGAAACGGTTGCTAATACTGGATATGAGCTTGCAAGGCATCTTGTGGGTTGGAAAGATATTTTTTGGTTGGGGATGGACTCGCGGCCTATCAGCTTGTTGGTGAGGTAGTGGCTCACCAAGGCTTCGACGGGTAGCCGGCCTGAGAGGGCGACCGGCCACATTGGGACTGAGATACGGCCCAAACTCCTACGGGAGGCAGCAGTGGGGAATATTGCACAATGGACGGAAGTCTGATGCAGCAACGCCGCGTGCGGGATGACGGCCTTCGGGTTGTAAACCGCTTTCAATTGTGACGAAGCTTTTTGTGACGGTAGCAGTAGAAGAAGCACCGGCTAACTA
>GV2UCFN02I3FOW
GGTGAGTAACACGTGAGTAACCTGCCCTCATCTCTGGGATAACAGTCGGAAACGGTTGCTAATACTGGATATGAGCTTGCAAGGCATCTTGTGGGTTGGAAAGATATTTTTTGGTTGGGGATGGACTCGCGGCCTATCAGCTTGTTGGTGAGGTAGTGGCTCACCAAGGCTTCGACGGGTAGCCGGCCTGAGAGGGCGACCGGCCACATTGGGACTGAGATACGGCCCAAACTCCTACGGGAGGCAGCAGTGGGGAATATTGCACAATGGACGGAAGTCTGATGCAGCAACGCCGCGTGCGGGATGACGGCCTTCGGGTTGTAAACCGCTTTCAATTGTGACGAAGCTTTTTGTGACGGTAGCAGTAGAAGAAGCACCGGCTAACTA
>GV2UCFN02IR3VP
GGTGAGTAACACGTGAGTAACCTGCCCTCATCTCTGGGATAACAGTCGGAAACGGTTGCTAATACTGGATATGAGCTTGCAAGGCATCTTGTGGGTTGGAAAGATATTTTTTGGTTGGGGATGGACTCGCGGCCTATCAGCTTGTTGGTGAGGTAGTGGCTCACCAAGGCTTCGACGGGTAGCCGGCCTGAGAGGGCGACCGGCCACATTGGGACTGAGATACGGCCCAAACTCCTACGGGAGGCAGCAGTGGGGAATATTGCACAATGGACGGAAGTCTGATGCAGCAACGCCGCGTGCGGGATGACGGCCTTCGGGTTGTAAACCGCTTTCAATTGTGACGAAGCTTTTTGTGACGGTAGCAGTAGAAGAAGCACCGGCTAACTA
>GV2UCFN02G9W6N
GGTGAGTAACACGTGAGTAACCTGCCCTCATCTCTGGGATAACAGTCGGAAACGGTTGCTAATACTGGATATGAGCTTGCAAGGCATCTTGTGGGTTGGAAAGATATTTTTTGGTTGGGGATGGACTCGCGGCCTATCAGCTTGTTGGTGAGGTAGTGGCTCACCAAGGCTTCGACGGGTAGCCGGCCTGAGAGGGCGACCGGCCACATTGGGACTGAGATACGGCCCAAACTCCTACGGGAGGCAGCAGTGGGGAATATTGCACAATGGACGGAAGTCTGATGCAGCAACGCCGCGTGCGGGATGACGGCCTTCGGGTTGTAAACCGCTTTCAATTGTGACGAAGCTTTTTGTGACGGTAGCAGTAGAAGAAGCACCGGCTAACTA
>GV2UCFN02I724A
GGTGAGTAACACGTGAGTAACCTGCCCTCATCTCTGGGATAACAGTCGGAAACGGTTGCTAATACTGGATATGAGCTTGCAAGGCATCTTGTGGGTTGGAAAGATATTTTTTGGTTGGGGATGGACTCGCGGCCTATCAGCTTGTTGGTGAGGTAGTGGCTCACCAAGGCTTCGACGGGTAGCCGGCCTGAGAGGGCGACCGGCCACATTGGGACTGAGATACGGCCCAAACTCCTACGGGAGGCAGCAGTGGGGAATATTGCACAATGGACGGAAGTCTGATGCAGCAACGCCGCGTGCGGGATGACGGCCTTCGGGTTGTAAACCGCTTTCAATTGTGACGAAGCTTTTTGTGACGGTAGCAGTAGAAGAAGCACCGGCTAACTA
>GV2UCFN02G57TU
GGTGAGTAACACGTGAGTAACCTGCCCTCATCTCTGGGATAACAGTCGGAAACGGTTGCTAATACTGGATATGAGCTTGCAAGGCATCTTGTGGGTTGGAAAGATATTTTTTGGTTGGGGATGGACTCGCGGCCTATCAGCTTGTTGGTGAGGTAGTGGCTCACCAAGGCTTCGACGGGTAGCCGGCCTGAGAGGGCGACCGGCCACATTGGGACTGAGATACGGCCCAAACTCCTACGGGAGGCAGCAGTGGGGAATATTGCACAATGGACGGAAGTCTGATGCAGCAACGCCGCGTGCGGGATGACGGCCTTCGGGTTGTAAACCGCTTTCAATTGTGACGAAGCTTTTTGTGACGGTAGCAGTAGAAGAAGCACCGGCTAACTA
>GV2UCFN02GDCSN
GGTGAGTAACACGTGAGTAACCTGCCCTCATCTCTGGGATAACAGTCGGAAACGGTTGCTAATACTGGATATGAGCTTGCAAGGCATCTTGTGGGTTGGAAAGATATTTTTTGGTTGGGGATGGACTCGCGGCCTATCAGCTTGTTGGTGAGGTAGTGGCTCACCAAGGCTTCGACGGGTAGCCGGCCTGAGAGGGCGACCGGCCACATTGGGACTGAGATACGGCCCAAACTCCTACGGGAGGCAGCAGTGGGGAATATTGCACAATGGACGGAAGTCTGATGCAGCAACGCCGCGTGCGGGATGACGGCCTTCGGGTTGTAAACCGCTTTCAATTGTGACGAAGCTTTTTGTGACGGTAGCAGTAGAAGAAGCACCGGCTAACTA
>GV2UCFN02HEH5L
GGTGAGTAACACGTGAGTAACCTGCCCTCATCTCTGGGATAACAGTCGGAAACGGTTGCTAATACTGGATATGAGCTTGCAAGGCATCTTGTGGGTTGGAAAGATATTTTTTGGTTGGGGATGGACTCGCGGCCTATCAGCTTGTTGGTGAGGTAGTGGCTCACCAAGGCTTCGACGGGTAGCCGGCCTGAGAGGGCGACCGGCCACATTGGGACTGAGATACGGCCCAAACTCCTACGGGAGGCAGCAGTGGGGAATATTGCACAATGGACGGAAGTCTGATGCAGCAACGCCGCGTGCGGGATGACGGCCTTCGGGTTGTAAACCGCTTTCAATTGTGACGAAGCTTTTTGTGACGGTAGCAGTAGAAGAAGCACCGGCTAACTA
>GV2UCFN02GZHPL
GGTGAGTAACACGTGAGTAACCTGCCCTCATCTCTGGGATAACAGTCGGAAACGGTTGCTAATACTGGATATGAGCTTGCAAGGCATCTTGTGGGTTGGAAAGATATTTTTTGGTTGGGGATGGACTCGCGGCCTATCAGCTTGTTGGTGAGGTAGTGGCTCACCAAGGCTTCGACGGGTAGCCGGCCTGAGAGGGCGACCGGCCACATTGGGACTGAGATACGGCCCAAACTCCTACGGGAGGCAGCAGTGGGGAATATTGCACAATGGACGGAAGTCTGATGCAGCAACGCCGCGTGCGGGATGACGGCCTTCGGGTTGTAAACCGCTTTCAATTGTGACGAAGCTTTTTGTGACGGTAGCAGTAGAAGAAGCACCGGCTAACTA
>GV2UCFN02IX3TM
GGTGAGTAACACGTGAGTAACCTGCCCTCATCTCTGGGATAACAGTCGGAAACGGTTGCTAATACTGGATATGAGCTTGCAAGGCATCTTGTGGGTTGGAAAGATATTTTTTGGTTGGGGATGGACTCGCGGCCTATCAGCTTGTTGGTGAGGTAGTGGCTCACCAAGGCTTCGACGGGTAGCCGGCCTGAGAGGGCGACCGGCCACATTGGGACTGAGATACGGCCCAAACTCCTACGGGAGGCAGCAGTGGGGAATATTGCACAATGGACGGAAGTCTGATGCAGCAACGCCGCGTGCGGGATGACGGCCTTCGGGTTGTAAACCGCTTTCAATTGTGACGAAGCTTTTTGTGACGGTAGCAGTAGAAGAAGCACCGGCTAACTA
>GV2UCFN02IE36K
GGTGAGTAACACGTGAGTAACCTGCCCTCATCTCTGGGATAACAGTCGGAAACGGTTGCTAATACTGGATATGAGCTTGCAAGGCATCTTGTGGGTTGGAAAGATATTTTTTGGTTGGGGATGGACTCGCGGCCTATCAGCTTGTTGGTGAGGTAGTGGCTCACCAAGGCTTCGACGGGTAGCCGGCCTGAGAGGGCGACCGGCCACATTGGGACTGAGATACGGCCCAAACTCCTACGGGAGGCAGCAGTGGGGAATATTGCACAATGGACGGAAGTCTGATGCAGCAACGCCGCGTGCGGGATGACGGCCTTCGGGTTGTAAACCGCTTTCAATTGTGACGAAGCTTTTTGTGACGGTAGCAGTAGAAGAAGCACCGGCTAACTA
>GV2UCFN02JCG0E
GGTGAGTAACACGTGAGTAACCTGCCCTCATCTCTGGGATAACAGTCGGAAACGGTTGCTAATACTGGATATGAGCTTGCAAGGCATCTTGTGGGTTGGAAAGATATTTTTTGGTTGGGGATGGACTCGCGGCCTATCAGCTTGTTGGTGAGGTAGTGGCTCACCAAGGCTTCGACGGGTAGCCGGCCTGAGAGGGCGACCGGCCACATTGGGACTGAGATACGGCCCAAACTCCTACGGGAGGCAGCAGTGGGGAATATTGCACAATGGACGGAAGTCTGATGCAGCAACGCCGCGTGCGGGATGACGGCCTTCGGGTTGTAAACCGCTTTCAATTGTGACGAAGCTTTTTGTGACGGTAGCAGTAGAAGAAGCACCGGCTAACTA
>GV2UCFN02GJ708
GGTGAGTAACACGTGAGTAACCTGCCCTCATCTCTGGGATAACAGTCGGAAACGGTTGCTAATACTGGATATGAGCTTGCAAGGCATCTTGTGGGTTGGAAAGATATTTTTTGGTTGGGGATGGACTCGCGGCCTATCAGCTTGTTGGTGAGGTAGTGGCTCACCAAGGCTTCGACGGGTAGCCGGCCTGAGAGGGCGACCGGCCACATTGGGACTGAGATACGGCCCAAACTCCTACGGGAGGCAGCAGTGGGGAATATTGCACAATGGACGGAAGTCTGATGCAGCAACGCCGCGTGCGGGATGACGGCCTTCGGGTTGTAAACCGCTTTCAATTGTGACGAAGCTTTTTGTGACGGTAGCAGTAGAAGAAGCACCGGCTAACTA
>GV2UCFN02IK3RJ
GGTGAGTAACACGTGAGTAACCTGCCCTCATCTCTGGGATAACAGTCGGAAACGGTTGCTAATACTGGATATGAGCTTGCAAGGCATCTTGTGGGTTGGAAAGATATTTTTTGGTTGGGGATGGACTCGCGGCCTATCAGCTTGTTGGTGAGGTAGTGGCTCACCAAGGCTTCGACGGGTAGCCGGCCTGAGAGGGCGACCGGCCACATTGGGACTGAGATACGGCCCAAACTCCTACGGGAGGCAGCAGTGGGGAATATTGCACAATGGACGGAAGTCTGATGCAGCAACGCCGCGTGCGGGATGACGGCCTTCGGGTTGTAAACCGCTTTCAATTGTGACGAAGCTTTTTGTGACGGTAGCAGTAGAAGAAGCACCGGCTAACTA
>GV2UCFN02I4ZR4
GGTGAGTAACACGTGAGTAACCTGCCCTCATCTCTGGGATAACAGTCGGAAACGGTTGCTAATACTGGATATGAGCTTGCAAGGCATCTTGTGGGTTGGAAAGATATTTTTTGGTTGGGGATGGACTCGCGGCCTATCAGCTTGTTGGTGAGGTAGTGGCTCACCAAGGCTTCGACGGGTAGCCGGCCTGAGAGGGCGACCGGCCACATTGGGACTGAGATACGGCCCAAACTCCTACGGGAGGCAGCAGTGGGGAATATTGCACAATGGACGGAAGTCTGATGCAGCAACGCCGCGTGCGGGATGACGGCCTTCGGGTTGTAAACCGCTTTCAATTGTGACGAAGCTTTTTGTGACGGTAGCAGTAGAAGAAGCACCGGCTAACTA
>GV2UCFN02I328B
GGTGAGTAACACGTGAGTAACCTGCCCTCATCTCTGGGATAACAGTCGGAAACGGTTGCTAATACTGGATATGAGCTTGCAAGGCATCTTGTGGGTTGGAAAGATATTTTTTGGTTGGGGATGGACTCGCGGCCTATCAGCTTGTTGGTGAGGTAGTGGCTCACCAAGGCTTCGACGGGTAGCCGGCCTGAGAGGGCGACCGGCCACATTGGGACTGAGATACGGCCCAAACTCCTACGGGAGGCAGCAGTGGGGAATATTGCACAATGGACGGAAGTCTGATGCAGCAACGCCGCGTGCGGGATGACGGCCTTCGGGTTGTAAACCGCTTTCAATTGTGACGAAGCTTTTTGTGACGGTAGCAGTAGAAGAAGCACCGGCTAACTA
>GV2UCFN02I5W7X
GGTGAGTAACACGTGAGTAACCTGCCCTCATCTCTGGGATAACAGTCGGAAACGGTTGCTAATACTGGATATGAGCTTGCAAGGCATCTTGTGGGTTGGAAAGATATTTTTTGGTTGGGGATGGACTCGCGGCCTATCAGCTTGTTGGTGAGGTAGTGGCTCACCAAGGCTTCGACGGGTAGCCGGCCTGAGAGGGCGACCGGCCACATTGGGACTGAGATACGGCCCAAACTCCTACGGGAGGCAGCAGTGGGGAATATTGCACAATGGACGGAAGTCTGATGCAGCAACGCCGCGTGCGGGATGACGGCCTTCGGGTTGTAAACCGCTTTCAATTGTGACGAAGCTTTTTGTGACGGTAGCAGTAGAAGAAGCACCGGCTAACTA
>GV2UCFN02JS6PC
GGTGAGTAACACGTGAGTAACCTGCCCTCATCTCTGGGATAACAGTCGGAAACGGTTGCTAATACTGGATATGAGCTTGCAAGGCATCTTGTGGGTTGGAAAGATATTTTTTGGTTGGGGATGGACTCGCGGCCTATCAGCTTGTTGGTGAGGTAGTGGCTCACCAAGGCTTCGACGGGTAGCCGGCCTGAGAGGGCGACCGGCCACATTGGGACTGAGATACGGCCCAAACTCCTACGGGAGGCAGCAGTGGGGAATATTGCACAATGGACGGAAGTCTGATGCAGCAACGCCGCGTGCGGGATGACGGCCTTCGGGTTGTAAACCGCTTTCAATTGTGACGAAGCTTTTTGTGACGGTAGCAGTAGAAGAAGCACCGGCTAACTA
>GV2UCFN02G4FUQ
GGTGAGTAACACGTGAGTAACCTGCCCTCATCTCTGGGATAACAGTCGGAAACGGTTGCTAATACTGGATATGAGCTTGCAAGGCATCTTGTGGGTTGGAAAGATATTTTTTGGTTGGGGATGGACTCGCGGCCTATCAGCTTGTTGGTGAGGTAGTGGCTCACCAAGGCTTCGACGGGTAGCCGGCCTGAGAGGGCGACCGGCCACATTGGGACTGAGATACGGCCCAAACTCCTACGGGAGGCAGCAGTGGGGAATATTGCACAATGGACGGAAGTCTGATGCAGCAACGCCGCGTGCGGGATGACGGCCTTCGGGTTGTAAACCGCTTTCAATTGTGACGAAGCTTTTTGTGACGGTAGCAGTAGAAGAAGCACCGGCTAACTA
>GV2UCFN02GDBJO
GGTGAGTAACACGTGAGTAACCTGCCCTCATCTCTGGGATAACAGTCGGAAACGGTTGCTAATACTGGATATGAGCTTGCAAGGCATCTTGTGGGTTGGAAAGATATTTTTTGGTTGGGGATGGACTCGCGGCCTATCAGCTTGTTGGTGAGGTAGTGGCTCACCAAGGCTTCGACGGGTAGCCGGCCTGAGAGGGCGACCGGCCACATTGGGACTGAGATACGGCCCAAACTCCTACGGGAGGCAGCAGTGGGGAATATTGCACAATGGACGGAAGTCTGATGCAGCAACGCCGCGTGCGGGATGACGGCCTTCGGGTTGTAAACCGCTTTCAATTGTGACGAAGCTTTTTGTGACGGTAGCAGTAGAAGAAGCACCGGCTAACTA
>GV2UCFN02I2JZF
GGTGAGTAACACGTGAGTAACCTGCCCTCATCTCTGGGATAACAGTCGGAAACGGTTGCTAATACTGGATATGAGCTTGCAAGGCATCTTGTGGGTTGGAAAGATATTTTTTGGTTGGGGATGGACTCGCGGCCTATCAGCTTGTTGGTGAGGTAGTGGCTCACCAAGGCTTCGACGGGTAGCCGGCCTGAGAGGGCGACCGGCCACATTGGGACTGAGATACGGCCCAAACTCCTACGGGAGGCAGCAGTGGGGAATATTGCACAATGGACGGAAGTCTGATGCAGCAACGCCGCGTGCGGGATGACGGCCTTCGGGTTGTAAACCGCTTTCAATTGTGACGAAGCTTTTTGTGACGGTAGCAGTAGAAGAAGCACCGGCTAACTA
>GV2UCFN02H0BRM
GGTGAGTAACACGTGAGTAACCTGCCCTCATCTCTGGGATAACAGTCGGAAACGGTTGCTAATACTGGATATGAGCTTGCAAGGCATCTTGTGGGTTGGAAAGATATTTTTTGGTTGGGGATGGACTCGCGGCCTATCAGCTTGTTGGTGAGGTAGTGGCTCACCAAGGCTTCGACGGGTAGCCGGCCTGAGAGGGCGACCGGCCACATTGGGACTGAGATACGGCCCAAACTCCTACGGGAGGCAGCAGTGGGGAATATTGCACAATGGACGGAAGTCTGATGCAGCAACGCCGCGTGCGGGATGACGGCCTTCGGGTTGTAAACCGCTTTCAATTGTGACGAAGCTTTTTGTGACGGTAGCAGTAGAAGAAGCACCGGCTAACTA
>GV2UCFN02JBVSA
GGTGAGTAACACGTGAGTAACCTGCCCTCATCTCTGGGATAACAGTCGGAAACGGTTGCTAATACTGGATATGAGCTTGCAAGGCATCTTGTGGGTTGGAAAGATATTTTTTGGTTGGGGATGGACTCGCGGCCTATCAGCTTGTTGGTGAGGTAGTGGCTCACCAAGGCTTCGACGGGTAGCCGGCCTGAGAGGGCGACCGGCCACATTGGGACTGAGATACGGCCCAAACTCCTACGGGAGGCAGCAGTGGGGAATATTGCACAATGGACGGAAGTCTGATGCAGCAACGCCGCGTGCGGGATGACGGCCTTCGGGTTGTAAACCGCTTTCAATTGTGACGAAGCTTTTTGTGACGGTAGCAGTAGAAGAAGCACCGGCTAACTA
>GV2UCFN02HNOXB
GGTGAGTAACACGTGAGTAACCTGCCCTCATCTCTGGGATAACAGTCGGAAACGGTTGCTAATACTGGATATGAGCTTGCAAGGCATCTTGTGGGTTGGAAAGATATTTTTTGGTTGGGGATGGACTCGCGGCCTATCAGCTTGTTGGTGAGGTAGTGGCTCACCAAGGCTTCGACGGGTAGCCGGCCTGAGAGGGCGACCGGCCACATTGGGACTGAGATACGGCCCAAACTCCTACGGGAGGCAGCAGTGGGGAATATTGCACAATGGACGGAAGTCTGATGCAGCAACGCCGCGTGCGGGATGACGGCCTTCGGGTTGTAAACCGCTTTCAATTGTGACGAAGCTTTTTGTGACGGTAGCAGTAGAAGAAGCACCGGCTAACTA
>GV2UCFN02GIG6T
GGTGAGTAACACGTGAGTAACCTGCCCTCATCTCTGGGATAACAGTCGGAAACGGTTGCTAATACTGGATATGAGCTTGCAAGGCATCTTGTGGGTTGGAAAGATATTTTTTGGTTGGGGATGGACTCGCGGCCTATCAGCTTGTTGGTGAGGTAGTGGCTCACCAAGGCTTCGACGGGTAGCCGGCCTGAGAGGGCGACCGGCCACATTGGGACTGAGATACGGCCCAAACTCCTACGGGAGGCAGCAGTGGGGAATATTGCACAATGGACGGAAGTCTGATGCAGCAACGCCGCGTGCGGGATGACGGCCTTCGGGTTGTAAACCGCTTTCAATTGTGACGAAGCTTTTTGTGACGGTAGCAGTAGAAGAAGCACCGGCTAACTA
>GV2UCFN02GSV5W
GGTGAGTAACACGTGAGTAACCTGCCCTCATCTCTGGGATAACAGTCGGAAACGGTTGCTAATACTGGATATGAGCTTGCAAGGCATCTTGTGGGTTGGAAAGATATTTTTTGGTTGGGGATGGACTCGCGGCCTATCAGCTTGTTGGTGAGGTAGTGGCTCACCAAGGCTTCGACGGGTAGCCGGCCTGAGAGGGCGACCGGCCACATTGGGACTGAGATACGGCCCAAACTCCTACGGGAGGCAGCAGTGGGGAATATTGCACAATGGACGGAAGTCTGATGCAGCAACGCCGCGTGCGGGATGACGGCCTTCGGGTTGTAAACCGCTTTCAATTGTGACGAAGCTTTTTGTGACGGTAGCAGTAGAAGAAGCACCGGCTAACTA
>GV2UCFN02H0HOB
GGTGAGTAACACGTGAGTAACCTGCCCTCATCTCTGGGATAACAGTCGGAAACGGTTGCTAATACTGGATATGAGCTTGCAAGGCATCTTGTGGGTTGGAAAGATATTTTTTGGTTGGGGATGGACTCGCGGCCTATCAGCTTGTTGGTGAGGTAGTGGCTCACCAAGGCTTCGACGGGTAGCCGGCCTGAGAGGGCGACCGGCCACATTGGGACTGAGATACGGCCCAAACTCCTACGGGAGGCAGCAGTGGGGAATATTGCACAATGGACGGAAGTCTGATGCAGCAACGCCGCGTGCGGGATGACGGCCTTCGGGTTGTAAACCGCTTTCAATTGTGACGAAGCTTTTTGTGACGGTAGCAGTAGAAGAAGCACCGGCTAACTA
>GV2UCFN02H1A3G
GGTGAGTAACACGTGAGTAACCTGCCCTCATCTCTGGGATAACAGTCGGAAACGGTTGCTAATACTGGATATGAGCTTGCAAGGCATCTTGTGGGTTGGAAAGATATTTTTTGGTTGGGGATGGACTCGCGGCCTATCAGCTTGTTGGTGAGGTAGTGGCTCACCAAGGCTTCGACGGGTAGCCGGCCTGAGAGGGCGACCGGCCACATTGGGACTGAGATACGGCCCAAACTCCTACGGGAGGCAGCAGTGGGGAATATTGCACAATGGACGGAAGTCTGATGCAGCAACGCCGCGTGCGGGATGACGGCCTTCGGGTTGTAAACCGCTTTCAATTGTGACGAAGCTTTTTGTGACGGTAGCAGTAGAAGAAGCACCGGCTAACTA
>GV2UCFN02HP2F5
GGTGAGTAACACGTGAGTAACCTGCCCTCATCTCTGGGATAACAGTCGGAAACGGTTGCTAATACTGGATATGAGCTTGCAAGGCATCTTGTGGGTTGGAAAGATATTTTTTGGTTGGGGATGGACTCGCGGCCTATCAGCTTGTTGGTGAGGTAGTGGCTCACCAAGGCTTCGACGGGTAGCCGGCCTGAGAGGGCGACCGGCCACATTGGGACTGAGATACGGCCCAAACTCCTACGGGAGGCAGCAGTGGGGAATATTGCACAATGGACGGAAGTCTGATGCAGCAACGCCGCGTGCGGGATGACGGCCTTCGGGTTGTAAACCGCTTTCAATTGTGACGAAGCTTTTTGTGACGGTAGCAGTAGAAGAAGCACCGGCTAACTA
>GV2UCFN02G1S3Q
GGTGAGTAACACGTGAGTAACCTGCCCTCATCTCTGGGATAACAGTCGGAAACGGTTGCTAATACTGGATATGAGCTTGCAAGGCATCTTGTGGGTTGGAAAGATATTTTTTGGTTGGGGATGGACTCGCGGCCTATCAGCTTGTTGGTGAGGTAGTGGCTCACCAAGGCTTCGACGGGTAGCCGGCCTGAGAGGGCGACCGGCCACATTGGGACTGAGATACGGCCCAAACTCCTACGGGAGGCAGCAGTGGGGAATATTGCACAATGGACGGAAGTCTGATGCAGCAACGCCGCGTGCGGGATGACGGCCTTCGGGTTGTAAACCGCTTTCAATTGTGACGAAGCTTTTTGTGACGGTAGCAGTAGAAGAAGCACCGGCTAACTA
>GV2UCFN02H2ZSI
GGTGAGTAACACGTGAGTAACCTGCCCTCATCTCTGGGATAACAGTCGGAAACGGTTGCTAATACTGGATATGAGCTTGCAAGGCATCTTGTGGGTTGGAAAGATATTTTTTGGTTGGGGATGGACTCGCGGCCTATCAGCTTGTTGGTGAGGTAGTGGCTCACCAAGGCTTCGACGGGTAGCCGGCCTGAGAGGGCGACCGGCCACATTGGGACTGAGATACGGCCCAAACTCCTACGGGAGGCAGCAGTGGGGAATATTGCACAATGGACGGAAGTCTGATGCAGCAACGCCGCGTGCGGGATGACGGCCTTCGGGTTGTAAACCGCTTTCAATTGTGACGAAGCTTTTTGTGACGGTAGCAGTAGAAGAAGCACCGGCTAACTA
>GV2UCFN02F6OG6
GGTGAGTAACACGTGAGTAACCTGCCCTCATCTCTGGGATAACAGTCGGAAACGGTTGCTAATACTGGATATGAGCTTGCAAGGCATCTTGTGGGTTGGAAAGATATTTTTTGGTTGGGGATGGACTCGCGGCCTATCAGCTTGTTGGTGAGGTAGTGGCTCACCAAGGCTTCGACGGGTAGCCGGCCTGAGAGGGCGACCGGCCACATTGGGACTGAGATACGGCCCAAACTCCTACGGGAGGCAGCAGTGGGGAATATTGCACAATGGACGGAAGTCTGATGCAGCAACGCCGCGTGCGGGATGACGGCCTTCGGGTTGTAAACCGCTTTCAATTGTGACGAAGCTTTTTGTGACGGTAGCAGTAGAAGAAGCACCGGCTAACTA
>GV2UCFN02IIJXD
GGTGAGTAACACGTGAGTAACCTGCCCTCATCTCTGGGATAACAGTCGGAAACGGTTGCTAATACTGGATATGAGCTTGCAAGGCATCTTGTGGGTTGGAAAGATATTTTTTGGTTGGGGATGGACTCGCGGCCTATCAGCTTGTTGGTGAGGTAGTGGCTCACCAAGGCTTCGACGGGTAGCCGGCCTGAGAGGGCGACCGGCCACATTGGGACTGAGATACGGCCCAAACTCCTACGGGAGGCAGCAGTGGGGAATATTGCACAATGGACGGAAGTCTGATGCAGCAACGCCGCGTGCGGGATGACGGCCTTCGGGTTGTAAACCGCTTTCAATTGTGACGAAGCTTTTTGTGACGGTAGCAGTAGAAGAAGCACCGGCTAACTA
>GV2UCFN02FWH5R
GGTGAGTAACACGTGAGTAACCTGCCCTCATCTCTGGGATAACAGTCGGAAACGGTTGCTAATACTGGATATGAGCTTGCAAGGCATCTTGTGGGTTGGAAAGATATTTTTTGGTTGGGGATGGACTCGCGGCCTATCAGCTTGTTGGTGAGGTAGTGGCTCACCAAGGCTTCGACGGGTAGCCGGCCTGAGAGGGCGACCGGCCACATTGGGACTGAGATACGGCCCAAACTCCTACGGGAGGCAGCAGTGGGGAATATTGCACAATGGACGGAAGTCTGATGCAGCAACGCCGCGTGCGGGATGACGGCCTTCGGGTTGTAAACCGCTTTCAATTGTGACGAAGCTTTTTGTGACGGTAGCAGTAGAAGAAGCACCGGCTAACTA
>GV2UCFN02JTEKB
GGTGAGTAACACGTGAGTAACCTGCCCTCATCTCTGGGATAACAGTCGGAAACGGTTGCTAATACTGGATATGAGCTTGCAAGGCATCTTGTGGGTTGGAAAGATATTTTTTGGTTGGGGATGGACTCGCGGCCTATCAGCTTGTTGGTGAGGTAGTGGCTCACCAAGGCTTCGACGGGTAGCCGGCCTGAGAGGGCGACCGGCCACATTGGGACTGAGATACGGCCCAAACTCCTACGGGAGGCAGCAGTGGGGAATATTGCACAATGGACGGAAGTCTGATGCAGCAACGCCGCGTGCGGGATGACGGCCTTCGGGTTGTAAACCGCTTTCAATTGTGACGAAGCTTTTTGTGACGGTAGCAGTAGAAGAAGCACCGGCTAACTA
>GV2UCFN02F6EIV
GGTGAGTAACACGTGAGTAACCTGCCCTCATCTCTGGGATAACAGTCGGAAACGGTTGCTAATACTGGATATGAGCTTGCAAGGCATCTTGTGGGTTGGAAAGATATTTTTTGGTTGGGGATGGACTCGCGGCCTATCAGCTTGTTGGTGAGGTAGTGGCTCACCAAGGCTTCGACGGGTAGCCGGCCTGAGAGGGCGACCGGCCACATTGGGACTGAGATACGGCCCAAACTCCTACGGGAGGCAGCAGTGGGGAATATTGCACAATGGACGGAAGTCTGATGCAGCAACGCCGCGTGCGGGATGACGGCCTTCGGGTTGTAAACCGCTTTCAATTGTGACGAAGCTTTTTGTGACGGTAGCAGTAGAAGAAGCACCGGCTAACTA
>GV2UCFN02FYQ85
GGTGAGTAACACGTGAGTAACCTGCCCTCATCTCTGGGATAACAGTCGGAAACGGTTGCTAATACTGGATATGAGCTTGCAAGGCATCTTGTGGGTTGGAAAGATATTTTTTGGTTGGGGATGGACTCGCGGCCTATCAGCTTGTTGGTGAGGTAGTGGCTCACCAAGGCTTCGACGGGTAGCCGGCCTGAGAGGGCGACCGGCCACATTGGGACTGAGATACGGCCCAAACTCCTACGGGAGGCAGCAGTGGGGAATATTGCACAATGGACGGAAGTCTGATGCAGCAACGCCGCGTGCGGGATGACGGCCTTCGGGTTGTAAACCGCTTTCAATTGTGACGAAGCTTTTTGTGACGGTAGCAGTAGAAGAAGCACCGGCTAACTA
>GV2UCFN02HES25
GGTGAGTAACACGTGAGTAACCTGCCCTCATCTCTGGGATAACAGTCGGAAACGGTTGCTAATACTGGATATGAGCTTGCAAGGCATCTTGTGGGTTGGAAAGATATTTTTTGGTTGGGGATGGACTCGCGGCCTATCAGCTTGTTGGTGAGGTAGTGGCTCACCAAGGCTTCGACGGGTAGCCGGCCTGAGAGGGCGACCGGCCACATTGGGACTGAGATACGGCCCAAACTCCTACGGGAGGCAGCAGTGGGGAATATTGCACAATGGACGGAAGTCTGATGCAGCAACGCCGCGTGCGGGATGACGGCCTTCGGGTTGTAAACCGCTTTCAATTGTGACGAAGCTTTTTGTGACGGTAGCAGTAGAAGAAGCACCGGCTAACTA
>GV2UCFN02FSPW5
GGTGAGTAACACGTGAGTAACCTGCCCTCATCTCTGGGATAACAGTCGGAAACGGTTGCTAATACTGGATATGAGCTTGCAAGGCATCTTGTGGGTTGGAAAGATATTTTTTGGTTGGGGATGGACTCGCGGCCTATCAGCTTGTTGGTGAGGTAGTGGCTCACCAAGGCTTCGACGGGTAGCCGGCCTGAGAGGGCGACCGGCCACATTGGGACTGAGATACGGCCCAAACTCCTACGGGAGGCAGCAGTGGGGAATATTGCACAATGGACGGAAGTCTGATGCAGCAACGCCGCGTGCGGGATGACGGCCTTCGGGTTGTAAACCGCTTTCAATTGTGACGAAGCTTTTTGTGACGGTAGCAGTAGAAGAAGCACCGGCTAACTA
>GV2UCFN02JLMHH
GGTGAGTAACACGTGAGTAACCTGCCCTCATCTCTGGGATAACAGTCGGAAACGGTTGCTAATACTGGATATGAGCTTGCAAGGCATCTTGTGGGTTGGAAAGATATTTTTTGGTTGGGGATGGACTCGCGGCCTATCAGCTTGTTGGTGAGGTAGTGGCTCACCAAGGCTTCGACGGGTAGCCGGCCTGAGAGGGCGACCGGCCACATTGGGACTGAGATACGGCCCAAACTCCTACGGGAGGCAGCAGTGGGGAATATTGCACAATGGACGGAAGTCTGATGCAGCAACGCCGCGTGCGGGATGACGGCCTTCGGGTTGTAAACCGCTTTCAATTGTGACGAAGCTTTTTGTGACGGTAGCAGTAGAAGAAGCACCGGCTAACTA
>GV2UCFN02FFWQJ
GGTGAGTAACACGTGAGTAACCTGCCCTCATCTCTGGGATAACAGTCGGAAACGGTTGCTAATACTGGATATGAGCTTGCAAGGCATCTTGTGGGTTGGAAAGATATTTTTTGGTTGGGGATGGACTCGCGGCCTATCAGCTTGTTGGTGAGGTAGTGGCTCACCAAGGCTTCGACGGGTAGCCGGCCTGAGAGGGCGACCGGCCACATTGGGACTGAGATACGGCCCAAACTCCTACGGGAGGCAGCAGTGGGGAATATTGCACAATGGACGGAAGTCTGATGCAGCAACGCCGCGTGCGGGATGACGGCCTTCGGGTTGTAAACCGCTTTCAATTGTGACGAAGCTTTTTGTGACGGTAGCAGTAGAAGAAGCACCGGCTAACTA
>GV2UCFN02FL2UE
GGTGAGTAACACGTGAGTAACCTGCCCTCATCTCTGGGATAACAGTCGGAAACGGTTGCTAATACTGGATATGAGCTTGCAAGGCATCTTGTGGGTTGGAAAGATATTTTTTGGTTGGGGATGGACTCGCGGCCTATCAGCTTGTTGGTGAGGTAGTGGCTCACCAAGGCTTCGACGGGTAGCCGGCCTGAGAGGGCGACCGGCCACATTGGGACTGAGATACGGCCCAAACTCCTACGGGAGGCAGCAGTGGGGAATATTGCACAATGGACGGAAGTCTGATGCAGCAACGCCGCGTGCGGGATGACGGCCTTCGGGTTGTAAACCGCTTTCAATTGTGACGAAGCTTTTTGTGACGGTAGCAGTAGAAGAAGCACCGGCTAACTA
>GV2UCFN02FROCM
GGTGAGTAACACGTGAGTAACCTGCCCTCATCTCTGGGATAACAGTCGGAAACGGTTGCTAATACTGGATATGAGCTTGCAAGGCATCTTGTGGGTTGGAAAGATATTTTTTGGTTGGGGATGGACTCGCGGCCTATCAGCTTGTTGGTGAGGTAGTGGCTCACCAAGGCTTCGACGGGTAGCCGGCCTGAGAGGGCGACCGGCCACATTGGGACTGAGATACGGCCCAAACTCCTACGGGAGGCAGCAGTGGGGAATATTGCACAATGGACGGAAGTCTGATGCAGCAACGCCGCGTGCGGGATGACGGCCTTCGGGTTGTAAACCGCTTTCAATTGTGACGAAGCTTTTTGTGACGGTAGCAGTAGAAGAAGCACCGGCTAACTA
>GV2UCFN02G23LQ
GGTGAGTAACACGTGAGTAACCTGCCCTCATCTCTGGGATAACAGTCGGAAACGGTTGCTAATACTGGATATGAGCTTGCAAGGCATCTTGTGGGTTGGAAAGATATTTTTTGGTTGGGGATGGACTCGCGGCCTATCAGCTTGTTGGTGAGGTAGTGGCTCACCAAGGCTTCGACGGGTAGCCGGCCTGAGAGGGCGACCGGCCACATTGGGACTGAGATACGGCCCAAACTCCTACGGGAGGCAGCAGTGGGGAATATTGCACAATGGACGGAAGTCTGATGCAGCAACGCCGCGTGCGGGATGACGGCCTTCGGGTTGTAAACCGCTTTCAATTGTGACGAAGCTTTTTGTGACGGTAGCAGTAGAAGAAGCACCGGCTAACTA
>GV2UCFN02HF3BD
GGTGAGTAACACGTGAGTAACCTGCCCTCATCTCTGGGATAACAGTCGGAAACGGTTGCTAATACTGGATATGAGCTTGCAAGGCATCTTGTGGGTTGGAAAGATATTTTTTGGTTGGGGATGGACTCGCGGCCTATCAGCTTGTTGGTGAGGTAGTGGCTCACCAAGGCTTCGACGGGTAGCCGGCCTGAGAGGGCGACCGGCCACATTGGGACTGAGATACGGCCCAAACTCCTACGGGAGGCAGCAGTGGGGAATATTGCACAATGGACGGAAGTCTGATGCAGCAACGCCGCGTGCGGGATGACGGCCTTCGGGTTGTAAACCGCTTTCAATTGTGACGAAGCTTTTTGTGACGGTAGCAGTAGAAGAAGCACCGGCTAACTA
>GV2UCFN02I6LAV
GGTGAGTAACACGTGAGTAACCTGCCCTCATCTCTGGGATAACAGTCGGAAACGGTTGCTAATACTGGATATGAGCTTGCAAGGCATCTTGTGGGTTGGAAAGATATTTTTTGGTTGGGGATGGACTCGCGGCCTATCAGCTTGTTGGTGAGGTAGTGGCTCACCAAGGCTTCGACGGGTAGCCGGCCTGAGAGGGCGACCGGCCACATTGGGACTGAGATACGGCCCAAACTCCTACGGGAGGCAGCAGTGGGGAATATTGCACAATGGACGGAAGTCTGATGCAGCAACGCCGCGTGCGGGATGACGGCCTTCGGGTTGTAAACCGCTTTCAATTGTGACGAAGCTTTTTGTGACGGTAGCAGTAGAAGAAGCACCGGCTAACTA
>GV2UCFN02IS3AF
GGTGAGTAACACGTGAGTAACCTGCCCTCATCTCTGGGATAACAGTCGGAAACGGTTGCTAATACTGGATATGAGCTTGCAAGGCATCTTGTGGGTTGGAAAGATATTTTTTGGTTGGGGATGGACTCGCGGCCTATCAGCTTGTTGGTGAGGTAGTGGCTCACCAAGGCTTCGACGGGTAGCCGGCCTGAGAGGGCGACCGGCCACATTGGGACTGAGATACGGCCCAAACTCCTACGGGAGGCAGCAGTGGGGAATATTGCACAATGGACGGAAGTCTGATGCAGCAACGCCGCGTGCGGGATGACGGCCTTCGGGTTGTAAACCGCTTTCAATTGTGACGAAGCTTTTTGTGACGGTAGCAGTAGAAGAAGCACCGGCTAACTA
>GV2UCFN02GSNTK
GGTGAGTAACACGTGAGTAACCTGCCCTCATCTCTGGGATAACAGTCGGAAACGGTTGCTAATACTGGATATGAGCTTGCAAGGCATCTTGTGGGTTGGAAAGATATTTTTTGGTTGGGGATGGACTCGCGGCCTATCAGCTTGTTGGTGAGGTAGTGGCTCACCAAGGCTTCGACGGGTAGCCGGCCTGAGAGGGCGACCGGCCACATTGGGACTGAGATACGGCCCAAACTCCTACGGGAGGCAGCAGTGGGGAATATTGCACAATGGACGGAAGTCTGATGCAGCAACGCCGCGTGCGGGATGACGGCCTTCGGGTTGTAAACCGCTTTCAATTGTGACGAAGCTTTTTGTGACGGTAGCAGTAGAAGAAGCACCGGCTAACTA
>GV2UCFN02JSCEG
GGTGAGTAACACGTGAGTAACCTGCCCTCATCTCTGGGATAACAGTCGGAAACGGTTGCTAATACTGGATATGAGCTTGCAAGGCATCTTGTGGGTTGGAAAGATATTTTTTGGTTGGGGATGGACTCGCGGCCTATCAGCTTGTTGGTGAGGTAGTGGCTCACCAAGGCTTCGACGGGTAGCCGGCCTGAGAGGGCGACCGGCCACATTGGGACTGAGATACGGCCCAAACTCCTACGGGAGGCAGCAGTGGGGAATATTGCACAATGGACGGAAGTCTGATGCAGCAACGCCGCGTGCGGGATGACGGCCTTCGGGTTGTAAACCGCTTTCAATTGTGACGAAGCTTTTTGTGACGGTAGCAGTAGAAGAAGCACCGGCTAACTA
>GV2UCFN02IGF87
GGTGAGTAACACGTGAGTAACCTGCCCTCATCTCTGGGATAACAGTCGGAAACGGTTGCTAATACTGGATATGAGCTTGCAAGGCATCTTGTGGGTTGGAAAGATATTTTTTGGTTGGGGATGGACTCGCGGCCTATCAGCTTGTTGGTGAGGTAGTGGCTCACCAAGGCTTCGACGGGTAGCCGGCCTGAGAGGGCGACCGGCCACATTGGGACTGAGATACGGCCCAAACTCCTACGGGAGGCAGCAGTGGGGAATATTGCACAATGGACGGAAGTCTGATGCAGCAACGCCGCGTGCGGGATGACGGCCTTCGGGTTGTAAACCGCTTTCAATTGTGACGAAGCTTTTTGTGACGGTAGCAGTAGAAGAAGCACCGGCTAACTA
>GV2UCFN02FV957
GGTGAGTAACACGTGAGTAACCTGCCCTCATCTCTGGGATAACAGTCGGAAACGGTTGCTAATACTGGATATGAGCTTGCAAGGCATCTTGTGGGTTGGAAAGATATTTTTTGGTTGGGGATGGACTCGCGGCCTATCAGCTTGTTGGTGAGGTAGTGGCTCACCAAGGCTTCGACGGGTAGCCGGCCTGAGAGGGCGACCGGCCACATTGGGACTGAGATACGGCCCAAACTCCTACGGGAGGCAGCAGTGGGGAATATTGCACAATGGACGGAAGTCTGATGCAGCAACGCCGCGTGCGGGATGACGGCCTTCGGGTTGTAAACCGCTTTCAATTGTGACGAAGCTTTTTGTGACGGTAGCAGTAGAAGAAGCACCGGCTAACTA
>GV2UCFN02INX9C
GGTGAGTAACACGTGAGTAACCTGCCCTCATCTCTGGGATAACAGTCGGAAACGGTTGCTAATACTGGATATGAGCTTGCAAGGCATCTTGTGGGTTGGAAAGATATTTTTTGGTTGGGGATGGACTCGCGGCCTATCAGCTTGTTGGTGAGGTAGTGGCTCACCAAGGCTTCGACGGGTAGCCGGCCTGAGAGGGCGACCGGCCACATTGGGACTGAGATACGGCCCAAACTCCTACGGGAGGCAGCAGTGGGGAATATTGCACAATGGACGGAAGTCTGATGCAGCAACGCCGCGTGCGGGATGACGGCCTTCGGGTTGTAAACCGCTTTCAATTGTGACGAAGCTTTTTGTGACGGTAGCAGTAGAAGAAGCACCGGCTAACTA
>GV2UCFN02H0IDU
GGTGAGTAACACGTGAGTAACCTGCCCTCATCTCTGGGATAACAGTCGGAAACGGTTGCTAATACTGGATATGAGCTTGCAAGGCATCTTGTGGGTTGGAAAGATATTTTTTGGTTGGGGATGGACTCGCGGCCTATCAGCTTGTTGGTGAGGTAGTGGCTCACCAAGGCTTCGACGGGTAGCCGGCCTGAGAGGGCGACCGGCCACATTGGGACTGAGATACGGCCCAAACTCCTACGGGAGGCAGCAGTGGGGAATATTGCACAATGGACGGAAGTCTGATGCAGCAACGCCGCGTGCGGGATGACGGCCTTCGGGTTGTAAACCGCTTTCAATTGTGACGAAGCTTTTTGTGACGGTAGCAGTAGAAGAAGCACCGGCTAACTA
>GV2UCFN02FM4C5
GGTGAGTAACACGTGAGTAACCTGCCCTCATCTCTGGGATAACAGTCGGAAACGGTTGCTAATACTGGATATGAGCTTGCAAGGCATCTTGTGGGTTGGAAAGATATTTTTTGGTTGGGGATGGACTCGCGGCCTATCAGCTTGTTGGTGAGGTAGTGGCTCACCAAGGCTTCGACGGGTAGCCGGCCTGAGAGGGCGACCGGCCACATTGGGACTGAGATACGGCCCAAACTCCTACGGGAGGCAGCAGTGGGGAATATTGCACAATGGACGGAAGTCTGATGCAGCAACGCCGCGTGCGGGATGACGGCCTTCGGGTTGTAAACCGCTTTCAATTGTGACGAAGCTTTTTGTGACGGTAGCAGTAGAAGAAGCACCGGCTAACTA
>GV2UCFN02FXG08
GGTGAGTAACACGTGAGTAACCTGCCCTCATCTCTGGGATAACAGTCGGAAACGGTTGCTAATACTGGATATGAGCTTGCAAGGCATCTTGTGGGTTGGAAAGATATTTTTTGGTTGGGGATGGACTCGCGGCCTATCAGCTTGTTGGTGAGGTAGTGGCTCACCAAGGCTTCGACGGGTAGCCGGCCTGAGAGGGCGACCGGCCACATTGGGACTGAGATACGGCCCAAACTCCTACGGGAGGCAGCAGTGGGGAATATTGCACAATGGACGGAAGTCTGATGCAGCAACGCCGCGTGCGGGATGACGGCCTTCGGGTTGTAAACCGCTTTCAATTGTGACGAAGCTTTTTGTGACGGTAGCAGTAGAAGAAGCACCGGCTAACTA
>GV2UCFN02IKQ53
GGTGAGTAACACGTGAGTAACCTGCCCTCATCTCTGGGATAACAGTCGGAAACGGTTGCTAATACTGGATATGAGCTTGCAAGGCATCTTGTGGGTTGGAAAGATATTTTTTGGTTGGGGATGGACTCGCGGCCTATCAGCTTGTTGGTGAGGTAGTGGCTCACCAAGGCTTCGACGGGTAGCCGGCCTGAGAGGGCGACCGGCCACATTGGGACTGAGATACGGCCCAAACTCCTACGGGAGGCAGCAGTGGGGAATATTGCACAATGGACGGAAGTCTGATGCAGCAACGCCGCGTGCGGGATGACGGCCTTCGGGTTGTAAACCGCTTTCAATTGTGACGAAGCTTTTTGTGACGGTAGCAGTAGAAGAAGCACCGGCTAACTA
>GV2UCFN02G3DTQ
GGTGAGTAACACGTGAGTAACCTGCCCTCATCTCTGGGATAACAGTCGGAAACGGTTGCTAATACTGGATATGAGCTTGCAAGGCATCTTGTGGGTTGGAAAGATATTTTTTGGTTGGGGATGGACTCGCGGCCTATCAGCTTGTTGGTGAGGTAGTGGCTCACCAAGGCTTCGACGGGTAGCCGGCCTGAGAGGGCGACCGGCCACATTGGGACTGAGATACGGCCCAAACTCCTACGGGAGGCAGCAGTGGGGAATATTGCACAATGGACGGAAGTCTGATGCAGCAACGCCGCGTGCGGGATGACGGCCTTCGGGTTGTAAACCGCTTTCAATTGTGACGAAGCTTTTTGTGACGGTAGCAGTAGAAGAAGCACCGGCTAACTA
>GV2UCFN02G9AA1
GGTGAGTAACACGTGAGTAACCTGCCCTCATCTCTGGGATAACAGTCGGAAACGGTTGCTAATACTGGATATGAGCTTGCAAGGCATCTTGTGGGTTGGAAAGATATTTTTTGGTTGGGGATGGACTCGCGGCCTATCAGCTTGTTGGTGAGGTAGTGGCTCACCAAGGCTTCGACGGGTAGCCGGCCTGAGAGGGCGACCGGCCACATTGGGACTGAGATACGGCCCAAACTCCTACGGGAGGCAGCAGTGGGGAATATTGCACAATGGACGGAAGTCTGATGCAGCAACGCCGCGTGCGGGATGACGGCCTTCGGGTTGTAAACCGCTTTCAATTGTGACGAAGCTTTTTGTGACGGTAGCAGTAGAAGAAGCACCGGCTAACTA
>GV2UCFN02FVI7P
GGTGAGTAACACGTGAGTAACCTGCCCTCATCTCTGGGATAACAGTCGGAAACGGTTGCTAATACTGGATATGAGCTTGCAAGGCATCTTGTGGGTTGGAAAGATATTTTTTGGTTGGGGATGGACTCGCGGCCTATCAGCTTGTTGGTGAGGTAGTGGCTCACCAAGGCTTCGACGGGTAGCCGGCCTGAGAGGGCGACCGGCCACATTGGGACTGAGATACGGCCCAAACTCCTACGGGAGGCAGCAGTGGGGAATATTGCACAATGGACGGAAGTCTGATGCAGCAACGCCGCGTGCGGGATGACGGCCTTCGGGTTGTAAACCGCTTTCAATTGTGACGAAGCTTTTTGTGACGGTAGCAGTAGAAGAAGCACCGGCTAACTA
>GV2UCFN02HOE38
GGTGAGTAACACGTGAGTAACCTGCCCTCATCTCTGGGATAACAGTCGGAAACGGTTGCTAATACTGGATATGAGCTTGCAAGGCATCTTGTGGGTTGGAAAGATATTTTTTGGTTGGGGATGGACTCGCGGCCTATCAGCTTGTTGGTGAGGTAGTGGCTCACCAAGGCTTCGACGGGTAGCCGGCCTGAGAGGGCGACCGGCCACATTGGGACTGAGATACGGCCCAAACTCCTACGGGAGGCAGCAGTGGGGAATATTGCACAATGGACGGAAGTCTGATGCAGCAACGCCGCGTGCGGGATGACGGCCTTCGGGTTGTAAACCGCTTTCAATTGTGACGAAGCTTTTTGTGACGGTAGCAGTAGAAGAAGCACCGGCTAACTA
>GV2UCFN02FIHFF
GGTGAGTAACACGTGAGTAACCTGCCCTCATCTCTGGGATAACAGTCGGAAACGGTTGCTAATACTGGATATGAGCTTGCAAGGCATCTTGTGGGTTGGAAAGATATTTTTTGGTTGGGGATGGACTCGCGGCCTATCAGCTTGTTGGTGAGGTAGTGGCTCACCAAGGCTTCGACGGGTAGCCGGCCTGAGAGGGCGACCGGCCACATTGGGACTGAGATACGGCCCAAACTCCTACGGGAGGCAGCAGTGGGGAATATTGCACAATGGACGGAAGTCTGATGCAGCAACGCCGCGTGCGGGATGACGGCCTTCGGGTTGTAAACCGCTTTCAATTGTGACGAAGCTTTTTGTGACGGTAGCAGTAGAAGAAGCACCGGCTAACTA
>GV2UCFN02GQGQO
GGTGAGTAACACGTGAGTAACCTGCCCTCATCTCTGGGATAACAGTCGGAAACGGTTGCTAATACTGGATATGAGCTTGCAAGGCATCTTGTGGGTTGGAAAGATATTTTTTGGTTGGGGATGGACTCGCGGCCTATCAGCTTGTTGGTGAGGTAGTGGCTCACCAAGGCTTCGACGGGTAGCCGGCCTGAGAGGGCGACCGGCCACATTGGGACTGAGATACGGCCCAAACTCCTACGGGAGGCAGCAGTGGGGAATATTGCACAATGGACGGAAGTCTGATGCAGCAACGCCGCGTGCGGGATGACGGCCTTCGGGTTGTAAACCGCTTTCAATTGTGACGAAGCTTTTTGTGACGGTAGCAGTAGAAGAAGCACCGGCTAACTA
>GV2UCFN02F36OC
GGTGAGTAACACGTGAGTAACCTGCCCTCATCTCTGGGATAACAGTCGGAAACGGTTGCTAATACTGGATATGAGCTTGCAAGGCATCTTGTGGGTTGGAAAGATATTTTTTGGTTGGGGATGGACTCGCGGCCTATCAGCTTGTTGGTGAGGTAGTGGCTCACCAAGGCTTCGACGGGTAGCCGGCCTGAGAGGGCGACCGGCCACATTGGGACTGAGATACGGCCCAAACTCCTACGGGAGGCAGCAGTGGGGAATATTGCACAATGGACGGAAGTCTGATGCAGCAACGCCGCGTGCGGGATGACGGCCTTCGGGTTGTAAACCGCTTTCAATTGTGACGAAGCTTTTTGTGACGGTAGCAGTAGAAGAAGCACCGGCTAACTA
>GV2UCFN02JV41B
GGTGAGTAACACGTGAGTAACCTGCCCTCATCTCTGGGATAACAGTCGGAAACGGTTGCTAATACTGGATATGAGCTTGCAAGGCATCTTGTGGGTTGGAAAGATATTTTTTGGTTGGGGATGGACTCGCGGCCTATCAGCTTGTTGGTGAGGTAGTGGCTCACCAAGGCTTCGACGGGTAGCCGGCCTGAGAGGGCGACCGGCCACATTGGGACTGAGATACGGCCCAAACTCCTACGGGAGGCAGCAGTGGGGAATATTGCACAATGGACGGAAGTCTGATGCAGCAACGCCGCGTGCGGGATGACGGCCTTCGGGTTGTAAACCGCTTTCAATTGTGACGAAGCTTTTTGTGACGGTAGCAGTAGAAGAAGCACCGGCTAACTA
>GV2UCFN02H7UBG
GGTGAGTAACACGTGAGTAACCTGCCCTCATCTCTGGGATAACAGTCGGAAACGGTTGCTAATACTGGATATGAGCTTGCAAGGCATCTTGTGGGTTGGAAAGATATTTTTTGGTTGGGGATGGACTCGCGGCCTATCAGCTTGTTGGTGAGGTAGTGGCTCACCAAGGCTTCGACGGGTAGCCGGCCTGAGAGGGCGACCGGCCACATTGGGACTGAGATACGGCCCAAACTCCTACGGGAGGCAGCAGTGGGGAATATTGCACAATGGACGGAAGTCTGATGCAGCAACGCCGCGTGCGGGATGACGGCCTTCGGGTTGTAAACCGCTTTCAATTGTGACGAAGCTTTTTGTGACGGTAGCAGTAGAAGAAGCACCGGCTAACTA
>GV2UCFN02HY6E5
GGTGAGTAACACGTGAGTAACCTGCCCTCATCTCTGGGATAACAGTCGGAAACGGTTGCTAATACTGGATATGAGCTTGCAAGGCATCTTGTGGGTTGGAAAGATATTTTTTGGTTGGGGATGGACTCGCGGCCTATCAGCTTGTTGGTGAGGTAGTGGCTCACCAAGGCTTCGACGGGTAGCCGGCCTGAGAGGGCGACCGGCCACATTGGGACTGAGATACGGCCCAAACTCCTACGGGAGGCAGCAGTGGGGAATATTGCACAATGGACGGAAGTCTGATGCAGCAACGCCGCGTGCGGGATGACGGCCTTCGGGTTGTAAACCGCTTTCAATTGTGACGAAGCTTTTTGTGACGGTAGCAGTAGAAGAAGCACCGGCTAACTA
>GV2UCFN02H9Y6T
GGTGAGTAACACGTGAGTAACCTGCCCTCATCTCTGGGATAACAGTCGGAAACGGTTGCTAATACTGGATATGAGCTTGCAAGGCATCTTGTGGGTTGGAAAGATATTTTTTGGTTGGGGATGGACTCGCGGCCTATCAGCTTGTTGGTGAGGTAGTGGCTCACCAAGGCTTCGACGGGTAGCCGGCCTGAGAGGGCGACCGGCCACATTGGGACTGAGATACGGCCCAAACTCCTACGGGAGGCAGCAGTGGGGAATATTGCACAATGGACGGAAGTCTGATGCAGCAACGCCGCGTGCGGGATGACGGCCTTCGGGTTGTAAACCGCTTTCAATTGTGACGAAGCTTTTTGTGACGGTAGCAGTAGAAGAAGCACCGGCTAACTA
>GV2UCFN02HOSTX
GGTGAGTAACACGTGAGTAACCTGCCCTCATCTCTGGGATAACAGTCGGAAACGGTTGCTAATACTGGATATGAGCTTGCAAGGCATCTTGTGGGTTGGAAAGATATTTTTTGGTTGGGGATGGACTCGCGGCCTATCAGCTTGTTGGTGAGGTAGTGGCTCACCAAGGCTTCGACGGGTAGCCGGCCTGAGAGGGCGACCGGCCACATTGGGACTGAGATACGGCCCAAACTCCTACGGGAGGCAGCAGTGGGGAATATTGCACAATGGACGGAAGTCTGATGCAGCAACGCCGCGTGCGGGATGACGGCCTTCGGGTTGTAAACCGCTTTCAATTGTGACGAAGCTTTTTGTGACGGTAGCAGTAGAAGAAGCACCGGCTAACTA
>GV2UCFN02IK2PX
GGTGAGTAACACGTGAGTAACCTGCCCTCATCTCTGGGATAACAGTCGGAAACGGTTGCTAATACTGGATATGAGCTTGCAAGGCATCTTGTGGGTTGGAAAGATATTTTTTGGTTGGGGATGGACTCGCGGCCTATCAGCTTGTTGGTGAGGTAGTGGCTCACCAAGGCTTCGACGGGTAGCCGGCCTGAGAGGGCGACCGGCCACATTGGGACTGAGATACGGCCCAAACTCCTACGGGAGGCAGCAGTGGGGAATATTGCACAATGGACGGAAGTCTGATGCAGCAACGCCGCGTGCGGGATGACGGCCTTCGGGTTGTAAACCGCTTTCAATTGTGACGAAGCTTTTTGTGACGGTAGCAGTAGAAGAAGCACCGGCTAACTA
>GV2UCFN02IFQ1Z
GGTGAGTAACACGTGAGTAACCTGCCCTCATCTCTGGGATAACAGTCGGAAACGGTTGCTAATACTGGATATGAGCTTGCAAGGCATCTTGTGGGTTGGAAAGATATTTTTTGGTTGGGGATGGACTCGCGGCCTATCAGCTTGTTGGTGAGGTAGTGGCTCACCAAGGCTTCGACGGGTAGCCGGCCTGAGAGGGCGACCGGCCACATTGGGACTGAGATACGGCCCAAACTCCTACGGGAGGCAGCAGTGGGGAATATTGCACAATGGACGGAAGTCTGATGCAGCAACGCCGCGTGCGGGATGACGGCCTTCGGGTTGTAAACCGCTTTCAATTGTGACGAAGCTTTTTGTGACGGTAGCAGTAGAAGAAGCACCGGCTAACTA
>GV2UCFN02GGP6L
GGTGAGTAACACGTGAGTAACCTGCCCTCATCTCTGGGATAACAGTCGGAAACGGTTGCTAATACTGGATATGAGCTTGCAAGGCATCTTGTGGGTTGGAAAGATATTTTTTGGTTGGGGATGGACTCGCGGCCTATCAGCTTGTTGGTGAGGTAGTGGCTCACCAAGGCTTCGACGGGTAGCCGGCCTGAGAGGGCGACCGGCCACATTGGGACTGAGATACGGCCCAAACTCCTACGGGAGGCAGCAGTGGGGAATATTGCACAATGGACGGAAGTCTGATGCAGCAACGCCGCGTGCGGGATGACGGCCTTCGGGTTGTAAACCGCTTTCAATTGTGACGAAGCTTTTTGTGACGGTAGCAGTAGAAGAAGCACCGGCTAACTA
>GV2UCFN02JVTCQ
GGTGAGTAACACGTGAGTAACCTGCCCTCATCTCTGGGATAACAGTCGGAAACGGTTGCTAATACTGGATATGAGCTTGCAAGGCATCTTGTGGGTTGGAAAGATATTTTTTGGTTGGGGATGGACTCGCGGCCTATCAGCTTGTTGGTGAGGTAGTGGCTCACCAAGGCTTCGACGGGTAGCCGGCCTGAGAGGGCGACCGGCCACATTGGGACTGAGATACGGCCCAAACTCCTACGGGAGGCAGCAGTGGGGAATATTGCACAATGGACGGAAGTCTGATGCAGCAACGCCGCGTGCGGGATGACGGCCTTCGGGTTGTAAACCGCTTTCAATTGTGACGAAGCTTTTTGTGACGGTAGCAGTAGAAGAAGCACCGGCTAACTA
>GV2UCFN02GQQFQ
GGTGAGTAACACGTGAGTAACCTGCCCTCATCTCTGGGATAACAGTCGGAAACGGTTGCTAATACTGGATATGAGCTTGCAAGGCATCTTGTGGGTTGGAAAGATATTTTTTGGTTGGGGATGGACTCGCGGCCTATCAGCTTGTTGGTGAGGTAGTGGCTCACCAAGGCTTCGACGGGTAGCCGGCCTGAGAGGGCGACCGGCCACATTGGGACTGAGATACGGCCCAAACTCCTACGGGAGGCAGCAGTGGGGAATATTGCACAATGGACGGAAGTCTGATGCAGCAACGCCGCGTGCGGGATGACGGCCTTCGGGTTGTAAACCGCTTTCAATTGTGACGAAGCTTTTTGTGACGGTAGCAGTAGAAGAAGCACCGGCTAACTA
>GV2UCFN02J08GK
GGTGAGTAACACGTGAGTAACCTGCCCTCATCTCTGGGATAACAGTCGGAAACGGTTGCTAATACTGGATATGAGCTTGCAAGGCATCTTGTGGGTTGGAAAGATATTTTTTGGTTGGGGATGGACTCGCGGCCTATCAGCTTGTTGGTGAGGTAGTGGCTCACCAAGGCTTCGACGGGTAGCCGGCCTGAGAGGGCGACCGGCCACATTGGGACTGAGATACGGCCCAAACTCCTACGGGAGGCAGCAGTGGGGAATATTGCACAATGGACGGAAGTCTGATGCAGCAACGCCGCGTGCGGGATGACGGCCTTCGGGTTGTAAACCGCTTTCAATTGTGACGAAGCTTTTTGTGACGGTAGCAGTAGAAGAAGCACCGGCTAACTA
>GV2UCFN02G6BVG
GGTGAGTAACACGTGAGTAACCTGCCCTCATCTCTGGGATAACAGTCGGAAACGGTTGCTAATACTGGATATGAGCTTGCAAGGCATCTTGTGGGTTGGAAAGATATTTTTTGGTTGGGGATGGACTCGCGGCCTATCAGCTTGTTGGTGAGGTAGTGGCTCACCAAGGCTTCGACGGGTAGCCGGCCTGAGAGGGCGACCGGCCACATTGGGACTGAGATACGGCCCAAACTCCTACGGGAGGCAGCAGTGGGGAATATTGCACAATGGACGGAAGTCTGATGCAGCAACGCCGCGTGCGGGATGACGGCCTTCGGGTTGTAAACCGCTTTCAATTGTGACGAAGCTTTTTGTGACGGTAGCAGTAGAAGAAGCACCGGCTAACTA
>GV2UCFN02FFBHF
GGTGAGTAACACGTGAGTAACCTGCCCTCATCTCTGGGATAACAGTCGGAAACGGTTGCTAATACTGGATATGAGCTTGCAAGGCATCTTGTGGGTTGGAAAGATATTTTTTGGTTGGGGATGGACTCGCGGCCTATCAGCTTGTTGGTGAGGTAGTGGCTCACCAAGGCTTCGACGGGTAGCCGGCCTGAGAGGGCGACCGGCCACATTGGGACTGAGATACGGCCCAAACTCCTACGGGAGGCAGCAGTGGGGAATATTGCACAATGGACGGAAGTCTGATGCAGCAACGCCGCGTGCGGGATGACGGCCTTCGGGTTGTAAACCGCTTTCAATTGTGACGAAGCTTTTTGTGACGGTAGCAGTAGAAGAAGCACCGGCTAACTA
>GV2UCFN02G4887
GGTGAGTAACACGTGAGTAACCTGCCCTCATCTCTGGGATAACAGTCGGAAACGGTTGCTAATACTGGATATGAGCTTGCAAGGCATCTTGTGGGTTGGAAAGATATTTTTTGGTTGGGGATGGACTCGCGGCCTATCAGCTTGTTGGTGAGGTAGTGGCTCACCAAGGCTTCGACGGGTAGCCGGCCTGAGAGGGCGACCGGCCACATTGGGACTGAGATACGGCCCAAACTCCTACGGGAGGCAGCAGTGGGGAATATTGCACAATGGACGGAAGTCTGATGCAGCAACGCCGCGTGCGGGATGACGGCCTTCGGGTTGTAAACCGCTTTCAATTGTGACGAAGCTTTTTGTGACGGTAGCAGTAGAAGAAGCACCGGCTAACTA
>GV2UCFN02IVA6K
GGTGAGTAACACGTGAGTAACCTGCCCTCATCTCTGGGATAACAGTCGGAAACGGTTGCTAATACTGGATATGAGCTTGCAAGGCATCTTGTGGGTTGGAAAGATATTTTTTGGTTGGGGATGGACTCGCGGCCTATCAGCTTGTTGGTGAGGTAGTGGCTCACCAAGGCTTCGACGGGTAGCCGGCCTGAGAGGGCGACCGGCCACATTGGGACTGAGATACGGCCCAAACTCCTACGGGAGGCAGCAGTGGGGAATATTGCACAATGGACGGAAGTCTGATGCAGCAACGCCGCGTGCGGGATGACGGCCTTCGGGTTGTAAACCGCTTTCAATTGTGACGAAGCTTTTTGTGACGGTAGCAGTAGAAGAAGCACCGGCTAACTA
>GV2UCFN02I1E77
GGTGAGTAACACGTGAGTAACCTGCCCTCATCTCTGGGATAACAGTCGGAAACGGTTGCTAATACTGGATATGAGCTTGCAAGGCATCTTGTGGGTTGGAAAGATATTTTTTGGTTGGGGATGGACTCGCGGCCTATCAGCTTGTTGGTGAGGTAGTGGCTCACCAAGGCTTCGACGGGTAGCCGGCCTGAGAGGGCGACCGGCCACATTGGGACTGAGATACGGCCCAAACTCCTACGGGAGGCAGCAGTGGGGAATATTGCACAATGGACGGAAGTCTGATGCAGCAACGCCGCGTGCGGGATGACGGCCTTCGGGTTGTAAACCGCTTTCAATTGTGACGAAGCTTTTTGTGACGGTAGCAGTAGAAGAAGCACCGGCTAACTA
>GV2UCFN02GXBRX
GGTGAGTAACACGTGAGTAACCTGCCCTCATCTCTGGGATAACAGTCGGAAACGGTTGCTAATACTGGATATGAGCTTGCAAGGCATCTTGTGGGTTGGAAAGATATTTTTTGGTTGGGGATGGACTCGCGGCCTATCAGCTTGTTGGTGAGGTAGTGGCTCACCAAGGCTTCGACGGGTAGCCGGCCTGAGAGGGCGACCGGCCACATTGGGACTGAGATACGGCCCAAACTCCTACGGGAGGCAGCAGTGGGGAATATTGCACAATGGACGGAAGTCTGATGCAGCAACGCCGCGTGCGGGATGACGGCCTTCGGGTTGTAAACCGCTTTCAATTGTGACGAAGCTTTTTGTGACGGTAGCAGTAGAAGAAGCACCGGCTAACTA
>GV2UCFN02I0F3X
GGTGAGTAACACGTGAGTAACCTGCCCTCATCTCTGGGATAACAGTCGGAAACGGTTGCTAATACTGGATATGAGCTTGCAAGGCATCTTGTGGGTTGGAAAGATATTTTTTGGTTGGGGATGGACTCGCGGCCTATCAGCTTGTTGGTGAGGTAGTGGCTCACCAAGGCTTCGACGGGTAGCCGGCCTGAGAGGGCGACCGGCCACATTGGGACTGAGATACGGCCCAAACTCCTACGGGAGGCAGCAGTGGGGAATATTGCACAATGGACGGAAGTCTGATGCAGCAACGCCGCGTGCGGGATGACGGCCTTCGGGTTGTAAACCGCTTTCAATTGTGACGAAGCTTTTTGTGACGGTAGCAGTAGAAGAAGCACCGGCTAACTA
>GV2UCFN02I6DNQ
GGTGAGTAACACGTGAGTAACCTGCCCTCATCTCTGGGATAACAGTCGGAAACGGTTGCTAATACTGGATATGAGCTTGCAAGGCATCTTGTGGGTTGGAAAGATATTTTTTGGTTGGGGATGGACTCGCGGCCTATCAGCTTGTTGGTGAGGTAGTGGCTCACCAAGGCTTCGACGGGTAGCCGGCCTGAGAGGGCGACCGGCCACATTGGGACTGAGATACGGCCCAAACTCCTACGGGAGGCAGCAGTGGGGAATATTGCACAATGGACGGAAGTCTGATGCAGCAACGCCGCGTGCGGGATGACGGCCTTCGGGTTGTAAACCGCTTTCAATTGTGACGAAGCTTTTTGTGACGGTAGCAGTAGAAGAAGCACCGGCTAACTA
>GV2UCFN02JD9M5
GGTGAGTAACACGTGAGTAACCTGCCCTCATCTCTGGGATAACAGTCGGAAACGGTTGCTAATACTGGATATGAGCTTGCAAGGCATCTTGTGGGTTGGAAAGATATTTTTTGGTTGGGGATGGACTCGCGGCCTATCAGCTTGTTGGTGAGGTAGTGGCTCACCAAGGCTTCGACGGGTAGCCGGCCTGAGAGGGCGACCGGCCACATTGGGACTGAGATACGGCCCAAACTCCTACGGGAGGCAGCAGTGGGGAATATTGCACAATGGACGGAAGTCTGATGCAGCAACGCCGCGTGCGGGATGACGGCCTTCGGGTTGTAAACCGCTTTCAATTGTGACGAAGCTTTTTGTGACGGTAGCAGTAGAAGAAGCACCGGCTAACTA
>GV2UCFN02JOP87
GGTGAGTAACACGTGAGTAACCTGCCCTCATCTCTGGGATAACAGTCGGAAACGGTTGCTAATACTGGATATGAGCTTGCAAGGCATCTTGTGGGTTGGAAAGATATTTTTTGGTTGGGGATGGACTCGCGGCCTATCAGCTTGTTGGTGAGGTAGTGGCTCACCAAGGCTTCGACGGGTAGCCGGCCTGAGAGGGCGACCGGCCACATTGGGACTGAGATACGGCCCAAACTCCTACGGGAGGCAGCAGTGGGGAATATTGCACAATGGACGGAAGTCTGATGCAGCAACGCCGCGTGCGGGATGACGGCCTTCGGGTTGTAAACCGCTTTCAATTGTGACGAAGCTTTTTGTGACGGTAGCAGTAGAAGAAGCACCGGCTAACTA
>GV2UCFN02ID824
GGTGAGTAACACGTGAGTAACCTGCCCTCATCTCTGGGATAACAGTCGGAAACGGTTGCTAATACTGGATATGAGCTTGCAAGGCATCTTGTGGGTTGGAAAGATATTTTTTGGTTGGGGATGGACTCGCGGCCTATCAGCTTGTTGGTGAGGTAGTGGCTCACCAAGGCTTCGACGGGTAGCCGGCCTGAGAGGGCGACCGGCCACATTGGGACTGAGATACGGCCCAAACTCCTACGGGAGGCAGCAGTGGGGAATATTGCACAATGGACGGAAGTCTGATGCAGCAACGCCGCGTGCGGGATGACGGCCTTCGGGTTGTAAACCGCTTTCAATTGTGACGAAGCTTTTTGTGACGGTAGCAGTAGAAGAAGCACCGGCTAACTA
>GV2UCFN02IS5NR
GGTGAGTAACACGTGAGTAACCTGCCCTCATCTCTGGGATAACAGTCGGAAACGGTTGCTAATACTGGATATGAGCTTGCAAGGCATCTTGTGGGTTGGAAAGATATTTTTTGGTTGGGGATGGACTCGCGGCCTATCAGCTTGTTGGTGAGGTAGTGGCTCACCAAGGCTTCGACGGGTAGCCGGCCTGAGAGGGCGACCGGCCACATTGGGACTGAGATACGGCCCAAACTCCTACGGGAGGCAGCAGTGGGGAATATTGCACAATGGACGGAAGTCTGATGCAGCAACGCCGCGTGCGGGATGACGGCCTTCGGGTTGTAAACCGCTTTCAATTGTGACGAAGCTTTTTGTGACGGTAGCAGTAGAAGAAGCACCGGCTAACTA
>GV2UCFN02FOH1Y
GGTGAGTAACACGTGAGTAACCTGCCCTCATCTCTGGGATAACAGTCGGAAACGGTTGCTAATACTGGATATGAGCTTGCAAGGCATCTTGTGGGTTGGAAAGATATTTTTTGGTTGGGGATGGACTCGCGGCCTATCAGCTTGTTGGTGAGGTAGTGGCTCACCAAGGCTTCGACGGGTAGCCGGCCTGAGAGGGCGACCGGCCACATTGGGACTGAGATACGGCCCAAACTCCTACGGGAGGCAGCAGTGGGGAATATTGCACAATGGACGGAAGTCTGATGCAGCAACGCCGCGTGCGGGATGACGGCCTTCGGGTTGTAAACCGCTTTCAATTGTGACGAAGCTTTTTGTGACGGTAGCAGTAGAAGAAGCACCGGCTAACTA
>GV2UCFN02IABNZ
GGTGAGTAACACGTGAGTAACCTGCCCTCATCTCTGGGATAACAGTCGGAAACGGTTGCTAATACTGGATATGAGCTTGCAAGGCATCTTGTGGGTTGGAAAGATATTTTTTGGTTGGGGATGGACTCGCGGCCTATCAGCTTGTTGGTGAGGTAGTGGCTCACCAAGGCTTCGACGGGTAGCCGGCCTGAGAGGGCGACCGGCCACATTGGGACTGAGATACGGCCCAAACTCCTACGGGAGGCAGCAGTGGGGAATATTGCACAATGGACGGAAGTCTGATGCAGCAACGCCGCGTGCGGGATGACGGCCTTCGGGTTGTAAACCGCTTTCAATTGTGACGAAGCTTTTTGTGACGGTAGCAGTAGAAGAAGCACCGGCTAACTA
>GV2UCFN02FQQ4H
GGTGAGTAACACGTGAGTAACCTGCCCTCATCTCTGGGATAACAGTCGGAAACGGTTGCTAATACTGGATATGAGCTTGCAAGGCATCTTGTGGGTTGGAAAGATATTTTTTGGTTGGGGATGGACTCGCGGCCTATCAGCTTGTTGGTGAGGTAGTGGCTCACCAAGGCTTCGACGGGTAGCCGGCCTGAGAGGGCGACCGGCCACATTGGGACTGAGATACGGCCCAAACTCCTACGGGAGGCAGCAGTGGGGAATATTGCACAATGGACGGAAGTCTGATGCAGCAACGCCGCGTGCGGGATGACGGCCTTCGGGTTGTAAACCGCTTTCAATTGTGACGAAGCTTTTTGTGACGGTAGCAGTAGAAGAAGCACCGGCTAACTA
>GV2UCFN02GI8GS
GGTGAGTAACACGTGAGTAACCTGCCCTCATCTCTGGGATAACAGTCGGAAACGGTTGCTAATACTGGATATGAGCTTGCAAGGCATCTTGTGGGTTGGAAAGATATTTTTTGGTTGGGGATGGACTCGCGGCCTATCAGCTTGTTGGTGAGGTAGTGGCTCACCAAGGCTTCGACGGGTAGCCGGCCTGAGAGGGCGACCGGCCACATTGGGACTGAGATACGGCCCAAACTCCTACGGGAGGCAGCAGTGGGGAATATTGCACAATGGACGGAAGTCTGATGCAGCAACGCCGCGTGCGGGATGACGGCCTTCGGGTTGTAAACCGCTTTCAATTGTGACGAAGCTTTTTGTGACGGTAGCAGTAGAAGAAGCACCGGCTAACTA
>GV2UCFN02G3GF9
GGTGAGTAACACGTGAGTAACCTGCCCTCATCTCTGGGATAACAGTCGGAAACGGTTGCTAATACTGGATATGAGCTTGCAAGGCATCTTGTGGGTTGGAAAGATATTTTTTGGTTGGGGATGGACTCGCGGCCTATCAGCTTGTTGGTGAGGTAGTGGCTCACCAAGGCTTCGACGGGTAGCCGGCCTGAGAGGGCGACCGGCCACATTGGGACTGAGATACGGCCCAAACTCCTACGGGAGGCAGCAGTGGGGAATATTGCACAATGGACGGAAGTCTGATGCAGCAACGCCGCGTGCGGGATGACGGCCTTCGGGTTGTAAACCGCTTTCAATTGTGACGAAGCTTTTTGTGACGGTAGCAGTAGAAGAAGCACCGGCTAACTA
>GV2UCFN02F6Q51
GGTGAGTAACACGTGAGTAACCTGCCCTCATCTCTGGGATAACAGTCGGAAACGGTTGCTAATACTGGATATGAGCTTGCAAGGCATCTTGTGGGTTGGAAAGATATTTTTTGGTTGGGGATGGACTCGCGGCCTATCAGCTTGTTGGTGAGGTAGTGGCTCACCAAGGCTTCGACGGGTAGCCGGCCTGAGAGGGCGACCGGCCACATTGGGACTGAGATACGGCCCAAACTCCTACGGGAGGCAGCAGTGGGGAATATTGCACAATGGACGGAAGTCTGATGCAGCAACGCCGCGTGCGGGATGACGGCCTTCGGGTTGTAAACCGCTTTCAATTGTGACGAAGCTTTTTGTGACGGTAGCAGTAGAAGAAGCACCGGCTAACTA
>GV2UCFN02GRN9U
GGTGAGTAACACGTGAGTAACCTGCCCTCATCTCTGGGATAACAGTCGGAAACGGTTGCTAATACTGGATATGAGCTTGCAAGGCATCTTGTGGGTTGGAAAGATATTTTTTGGTTGGGGATGGACTCGCGGCCTATCAGCTTGTTGGTGAGGTAGTGGCTCACCAAGGCTTCGACGGGTAGCCGGCCTGAGAGGGCGACCGGCCACATTGGGACTGAGATACGGCCCAAACTCCTACGGGAGGCAGCAGTGGGGAATATTGCACAATGGACGGAAGTCTGATGCAGCAACGCCGCGTGCGGGATGACGGCCTTCGGGTTGTAAACCGCTTTCAATTGTGACGAAGCTTTTTGTGACGGTAGCAGTAGAAGAAGCACCGGCTAACTA
>GV2UCFN02H3NTO
GGTGAGTAACACGTGAGTAACCTGCCCTCATCTCTGGGATAACAGTCGGAAACGGTTGCTAATACTGGATATGAGCTTGCAAGGCATCTTGTGGGTTGGAAAGATATTTTTTGGTTGGGGATGGACTCGCGGCCTATCAGCTTGTTGGTGAGGTAGTGGCTCACCAAGGCTTCGACGGGTAGCCGGCCTGAGAGGGCGACCGGCCACATTGGGACTGAGATACGGCCCAAACTCCTACGGGAGGCAGCAGTGGGGAATATTGCACAATGGACGGAAGTCTGATGCAGCAACGCCGCGTGCGGGATGACGGCCTTCGGGTTGTAAACCGCTTTCAATTGTGACGAAGCTTTTTGTGACGGTAGCAGTAGAAGAAGCACCGGCTAACTA
>GV2UCFN02GTUSM
GGTGAGTAACACGTGAGTAACCTGCCCTCATCTCTGGGATAACAGTCGGAAACGGTTGCTAATACTGGATATGAGCTTGCAAGGCATCTTGTGGGTTGGAAAGATATTTTTTGGTTGGGGATGGACTCGCGGCCTATCAGCTTGTTGGTGAGGTAGTGGCTCACCAAGGCTTCGACGGGTAGCCGGCCTGAGAGGGCGACCGGCCACATTGGGACTGAGATACGGCCCAAACTCCTACGGGAGGCAGCAGTGGGGAATATTGCACAATGGACGGAAGTCTGATGCAGCAACGCCGCGTGCGGGATGACGGCCTTCGGGTTGTAAACCGCTTTCAATTGTGACGAAGCTTTTTGTGACGGTAGCAGTAGAAGAAGCACCGGCTAACTA
>GV2UCFN02GLVV6
GGTGAGTAACACGTGAGTAACCTGCCCTCATCTCTGGGATAACAGTCGGAAACGGTTGCTAATACTGGATATGAGCTTGCAAGGCATCTTGTGGGTTGGAAAGATATTTTTTGGTTGGGGATGGACTCGCGGCCTATCAGCTTGTTGGTGAGGTAGTGGCTCACCAAGGCTTCGACGGGTAGCCGGCCTGAGAGGGCGACCGGCCACATTGGGACTGAGATACGGCCCAAACTCCTACGGGAGGCAGCAGTGGGGAATATTGCACAATGGACGGAAGTCTGATGCAGCAACGCCGCGTGCGGGATGACGGCCTTCGGGTTGTAAACCGCTTTCAATTGTGACGAAGCTTTTTGTGACGGTAGCAGTAGAAGAAGCACCGGCTAACTA
>GV2UCFN02G7994
GGTGAGTAACACGTGAGTAACCTGCCCTCATCTCTGGGATAACAGTCGGAAACGGTTGCTAATACTGGATATGAGCTTGCAAGGCATCTTGTGGGTTGGAAAGATATTTTTTGGTTGGGGATGGACTCGCGGCCTATCAGCTTGTTGGTGAGGTAGTGGCTCACCAAGGCTTCGACGGGTAGCCGGCCTGAGAGGGCGACCGGCCACATTGGGACTGAGATACGGCCCAAACTCCTACGGGAGGCAGCAGTGGGGAATATTGCACAATGGACGGAAGTCTGATGCAGCAACGCCGCGTGCGGGATGACGGCCTTCGGGTTGTAAACCGCTTTCAATTGTGACGAAGCTTTTTGTGACGGTAGCAGTAGAAGAAGCACCGGCTAACTA
>GV2UCFN02H6VXK
GGTGAGTAACACGTGAGTAACCTGCCCTCATCTCTGGGATAACAGTCGGAAACGGTTGCTAATACTGGATATGAGCTTGCAAGGCATCTTGTGGGTTGGAAAGATATTTTTTGGTTGGGGATGGACTCGCGGCCTATCAGCTTGTTGGTGAGGTAGTGGCTCACCAAGGCTTCGACGGGTAGCCGGCCTGAGAGGGCGACCGGCCACATTGGGACTGAGATACGGCCCAAACTCCTACGGGAGGCAGCAGTGGGGAATATTGCACAATGGACGGAAGTCTGATGCAGCAACGCCGCGTGCGGGATGACGGCCTTCGGGTTGTAAACCGCTTTCAATTGTGACGAAGCTTTTTGTGACGGTAGCAGTAGAAGAAGCACCGGCTAACTA
>GV2UCFN02JE13D
GGTGAGTAACACGTGAGTAACCTGCCCTCATCTCTGGGATAACAGTCGGAAACGGTTGCTAATACTGGATATGAGCTTGCAAGGCATCTTGTGGGTTGGAAAGATATTTTTTGGTTGGGGATGGACTCGCGGCCTATCAGCTTGTTGGTGAGGTAGTGGCTCACCAAGGCTTCGACGGGTAGCCGGCCTGAGAGGGCGACCGGCCACATTGGGACTGAGATACGGCCCAAACTCCTACGGGAGGCAGCAGTGGGGAATATTGCACAATGGACGGAAGTCTGATGCAGCAACGCCGCGTGCGGGATGACGGCCTTCGGGTTGTAAACCGCTTTCAATTGTGACGAAGCTTTTTGTGACGGTAGCAGTAGAAGAAGCACCGGCTAACTA
>GV2UCFN02JKG8Y
GGTGAGTAACACGTGAGTAACCTGCCCTCATCTCTGGGATAACAGTCGGAAACGGTTGCTAATACTGGATATGAGCTTGCAAGGCATCTTGTGGGTTGGAAAGATATTTTTTGGTTGGGGATGGACTCGCGGCCTATCAGCTTGTTGGTGAGGTAGTGGCTCACCAAGGCTTCGACGGGTAGCCGGCCTGAGAGGGCGACCGGCCACATTGGGACTGAGATACGGCCCAAACTCCTACGGGAGGCAGCAGTGGGGAATATTGCACAATGGACGGAAGTCTGATGCAGCAACGCCGCGTGCGGGATGACGGCCTTCGGGTTGTAAACCGCTTTCAATTGTGACGAAGCTTTTTGTGACGGTAGCAGTAGAAGAAGCACCGGCTAACTA
>GV2UCFN02G4J64
GGTGAGTAACACGTGAGTAACCTGCCCTCATCTCTGGGATAACAGTCGGAAACGGTTGCTAATACTGGATATGAGCTTGCAAGGCATCTTGTGGGTTGGAAAGATATTTTTTGGTTGGGGATGGACTCGCGGCCTATCAGCTTGTTGGTGAGGTAGTGGCTCACCAAGGCTTCGACGGGTAGCCGGCCTGAGAGGGCGACCGGCCACATTGGGACTGAGATACGGCCCAAACTCCTACGGGAGGCAGCAGTGGGGAATATTGCACAATGGACGGAAGTCTGATGCAGCAACGCCGCGTGCGGGATGACGGCCTTCGGGTTGTAAACCGCTTTCAATTGTGACGAAGCTTTTTGTGACGGTAGCAGTAGAAGAAGCACCGGCTAACTA
>GV2UCFN02JKHPD
GGTGAGTAACACGTGAGTAACCTGCCCTCATCTCTGGGATAACAGTCGGAAACGGTTGCTAATACTGGATATGAGCTTGCAAGGCATCTTGTGGGTTGGAAAGATATTTTTTGGTTGGGGATGGACTCGCGGCCTATCAGCTTGTTGGTGAGGTAGTGGCTCACCAAGGCTTCGACGGGTAGCCGGCCTGAGAGGGCGACCGGCCACATTGGGACTGAGATACGGCCCAAACTCCTACGGGAGGCAGCAGTGGGGAATATTGCACAATGGACGGAAGTCTGATGCAGCAACGCCGCGTGCGGGATGACGGCCTTCGGGTTGTAAACCGCTTTCAATTGTGACGAAGCTTTTTGTGACGGTAGCAGTAGAAGAAGCACCGGCTAACTA
>GV2UCFN02HLABP
GGTGAGTAACACGTGAGTAACCTGCCCTCATCTCTGGGATAACAGTCGGAAACGGTTGCTAATACTGGATATGAGCTTGCAAGGCATCTTGTGGGTTGGAAAGATATTTTTTGGTTGGGGATGGACTCGCGGCCTATCAGCTTGTTGGTGAGGTAGTGGCTCACCAAGGCTTCGACGGGTAGCCGGCCTGAGAGGGCGACCGGCCACATTGGGACTGAGATACGGCCCAAACTCCTACGGGAGGCAGCAGTGGGGAATATTGCACAATGGACGGAAGTCTGATGCAGCAACGCCGCGTGCGGGATGACGGCCTTCGGGTTGTAAACCGCTTTCAATTGTGACGAAGCTTTTTGTGACGGTAGCAGTAGAAGAAGCACCGGCTAACTA
>GV2UCFN02H62I9
GGTGAGTAACACGTGAGTAACCTGCCCTCATCTCTGGGATAACAGTCGGAAACGGTTGCTAATACTGGATATGAGCTTGCAAGGCATCTTGTGGGTTGGAAAGATATTTTTTGGTTGGGGATGGACTCGCGGCCTATCAGCTTGTTGGTGAGGTAGTGGCTCACCAAGGCTTCGACGGGTAGCCGGCCTGAGAGGGCGACCGGCCACATTGGGACTGAGATACGGCCCAAACTCCTACGGGAGGCAGCAGTGGGGAATATTGCACAATGGACGGAAGTCTGATGCAGCAACGCCGCGTGCGGGATGACGGCCTTCGGGTTGTAAACCGCTTTCAATTGTGACGAAGCTTTTTGTGACGGTAGCAGTAGAAGAAGCACCGGCTAACTA
>GV2UCFN02F342B
GGTGAGTAACACGTGAGTAACCTGCCCTCATCTCTGGGATAACAGTCGGAAACGGTTGCTAATACTGGATATGAGCTTGCAAGGCATCTTGTGGGTTGGAAAGATATTTTTTGGTTGGGGATGGACTCGCGGCCTATCAGCTTGTTGGTGAGGTAGTGGCTCACCAAGGCTTCGACGGGTAGCCGGCCTGAGAGGGCGACCGGCCACATTGGGACTGAGATACGGCCCAAACTCCTACGGGAGGCAGCAGTGGGGAATATTGCACAATGGACGGAAGTCTGATGCAGCAACGCCGCGTGCGGGATGACGGCCTTCGGGTTGTAAACCGCTTTCAATTGTGACGAAGCTTTTTGTGACGGTAGCAGTAGAAGAAGCACCGGCTAACTA
>GV2UCFN02G91BN
GGTGAGTAACACGTGAGTAACCTGCCCTCATCTCTGGGATAACAGTCGGAAACGGTTGCTAATACTGGATATGAGCTTGCAAGGCATCTTGTGGGTTGGAAAGATATTTTTTGGTTGGGGATGGACTCGCGGCCTATCAGCTTGTTGGTGAGGTAGTGGCTCACCAAGGCTTCGACGGGTAGCCGGCCTGAGAGGGCGACCGGCCACATTGGGACTGAGATACGGCCCAAACTCCTACGGGAGGCAGCAGTGGGGAATATTGCACAATGGACGGAAGTCTGATGCAGCAACGCCGCGTGCGGGATGACGGCCTTCGGGTTGTAAACCGCTTTCAATTGTGACGAAGCTTTTTGTGACGGTAGCAGTAGAAGAAGCACCGGCTAACTA
>GV2UCFN02J16SK
GGTGAGTAACACGTGAGTAACCTGCCCTCATCTCTGGGATAACAGTCGGAAACGGTTGCTAATACTGGATATGAGCTTGCAAGGCATCTTGTGGGTTGGAAAGATATTTTTTGGTTGGGGATGGACTCGCGGCCTATCAGCTTGTTGGTGAGGTAGTGGCTCACCAAGGCTTCGACGGGTAGCCGGCCTGAGAGGGCGACCGGCCACATTGGGACTGAGATACGGCCCAAACTCCTACGGGAGGCAGCAGTGGGGAATATTGCACAATGGACGGAAGTCTGATGCAGCAACGCCGCGTGCGGGATGACGGCCTTCGGGTTGTAAACCGCTTTCAATTGTGACGAAGCTTTTTGTGACGGTAGCAGTAGAAGAAGCACCGGCTAACTA
>GV2UCFN02HTHJL
GGTGAGTAACACGTGAGTAACCTGCCCTCATCTCTGGGATAACAGTCGGAAACGGTTGCTAATACTGGATATGAGCTTGCAAGGCATCTTGTGGGTTGGAAAGATATTTTTTGGTTGGGGATGGACTCGCGGCCTATCAGCTTGTTGGTGAGGTAGTGGCTCACCAAGGCTTCGACGGGTAGCCGGCCTGAGAGGGCGACCGGCCACATTGGGACTGAGATACGGCCCAAACTCCTACGGGAGGCAGCAGTGGGGAATATTGCACAATGGACGGAAGTCTGATGCAGCAACGCCGCGTGCGGGATGACGGCCTTCGGGTTGTAAACCGCTTTCAATTGTGACGAAGCTTTTTGTGACGGTAGCAGTAGAAGAAGCACCGGCTAACTA
>GV2UCFN02G05BX
GGTGAGTAACACGTGAGTAACCTGCCCTCATCTCTGGGATAACAGTCGGAAACGGTTGCTAATACTGGATATGAGCTTGCAAGGCATCTTGTGGGTTGGAAAGATATTTTTTGGTTGGGGATGGACTCGCGGCCTATCAGCTTGTTGGTGAGGTAGTGGCTCACCAAGGCTTCGACGGGTAGCCGGCCTGAGAGGGCGACCGGCCACATTGGGACTGAGATACGGCCCAAACTCCTACGGGAGGCAGCAGTGGGGAATATTGCACAATGGACGGAAGTCTGATGCAGCAACGCCGCGTGCGGGATGACGGCCTTCGGGTTGTAAACCGCTTTCAATTGTGACGAAGCTTTTTGTGACGGTAGCAGTAGAAGAAGCACCGGCTAACTA
>GV2UCFN02JAU3K
GGTGAGTAACACGTGAGTAACCTGCCCTCATCTCTGGGATAACAGTCGGAAACGGTTGCTAATACTGGATATGAGCTTGCAAGGCATCTTGTGGGTTGGAAAGATATTTTTTGGTTGGGGATGGACTCGCGGCCTATCAGCTTGTTGGTGAGGTAGTGGCTCACCAAGGCTTCGACGGGTAGCCGGCCTGAGAGGGCGACCGGCCACATTGGGACTGAGATACGGCCCAAACTCCTACGGGAGGCAGCAGTGGGGAATATTGCACAATGGACGGAAGTCTGATGCAGCAACGCCGCGTGCGGGATGACGGCCTTCGGGTTGTAAACCGCTTTCAATTGTGACGAAGCTTTTTGTGACGGTAGCAGTAGAAGAAGCACCGGCTAACTA
>GV2UCFN02IVWXW
GGTGAGTAACACGTGAGTAACCTGCCCTCATCTCTGGGATAACAGTCGGAAACGGTTGCTAATACTGGATATGAGCTTGCAAGGCATCTTGTGGGTTGGAAAGATATTTTTTGGTTGGGGATGGACTCGCGGCCTATCAGCTTGTTGGTGAGGTAGTGGCTCACCAAGGCTTCGACGGGTAGCCGGCCTGAGAGGGCGACCGGCCACATTGGGACTGAGATACGGCCCAAACTCCTACGGGAGGCAGCAGTGGGGAATATTGCACAATGGACGGAAGTCTGATGCAGCAACGCCGCGTGCGGGATGACGGCCTTCGGGTTGTAAACCGCTTTCAATTGTGACGAAGCTTTTTGTGACGGTAGCAGTAGAAGAAGCACCGGCTAACTA
>GV2UCFN02JAYHV
GGTGAGTAACACGTGAGTAACCTGCCCTCATCTCTGGGATAACAGTCGGAAACGGTTGCTAATACTGGATATGAGCTTGCAAGGCATCTTGTGGGTTGGAAAGATATTTTTTGGTTGGGGATGGACTCGCGGCCTATCAGCTTGTTGGTGAGGTAGTGGCTCACCAAGGCTTCGACGGGTAGCCGGCCTGAGAGGGCGACCGGCCACATTGGGACTGAGATACGGCCCAAACTCCTACGGGAGGCAGCAGTGGGGAATATTGCACAATGGACGGAAGTCTGATGCAGCAACGCCGCGTGCGGGATGACGGCCTTCGGGTTGTAAACCGCTTTCAATTGTGACGAAGCTTTTTGTGACGGTAGCAGTAGAAGAAGCACCGGCTAACTA
>GV2UCFN02GDZLD
GGTGAGTAACACGTGAGTAACCTGCCCTCATCTCTGGGATAACAGTCGGAAACGGTTGCTAATACTGGATATGAGCTTGCAAGGCATCTTGTGGGTTGGAAAGATATTTTTTGGTTGGGGATGGACTCGCGGCCTATCAGCTTGTTGGTGAGGTAGTGGCTCACCAAGGCTTCGACGGGTAGCCGGCCTGAGAGGGCGACCGGCCACATTGGGACTGAGATACGGCCCAAACTCCTACGGGAGGCAGCAGTGGGGAATATTGCACAATGGACGGAAGTCTGATGCAGCAACGCCGCGTGCGGGATGACGGCCTTCGGGTTGTAAACCGCTTTCAATTGTGACGAAGCTTTTTGTGACGGTAGCAGTAGAAGAAGCACCGGCTAACTA
>GV2UCFN02IGD6Y
GGTGAGTAACACGTGAGTAACCTGCCCTCATCTCTGGGATAACAGTCGGAAACGGTTGCTAATACTGGATATGAGCTTGCAAGGCATCTTGTGGGTTGGAAAGATATTTTTTGGTTGGGGATGGACTCGCGGCCTATCAGCTTGTTGGTGAGGTAGTGGCTCACCAAGGCTTCGACGGGTAGCCGGCCTGAGAGGGCGACCGGCCACATTGGGACTGAGATACGGCCCAAACTCCTACGGGAGGCAGCAGTGGGGAATATTGCACAATGGACGGAAGTCTGATGCAGCAACGCCGCGTGCGGGATGACGGCCTTCGGGTTGTAAACCGCTTTCAATTGTGACGAAGCTTTTTGTGACGGTAGCAGTAGAAGAAGCACCGGCTAACTA
>GV2UCFN02GN879
GGTGAGTAACACGTGAGTAACCTGCCCTCATCTCTGGGATAACAGTCGGAAACGGTTGCTAATACTGGATATGAGCTTGCAAGGCATCTTGTGGGTTGGAAAGATATTTTTTGGTTGGGGATGGACTCGCGGCCTATCAGCTTGTTGGTGAGGTAGTGGCTCACCAAGGCTTCGACGGGTAGCCGGCCTGAGAGGGCGACCGGCCACATTGGGACTGAGATACGGCCCAAACTCCTACGGGAGGCAGCAGTGGGGAATATTGCACAATGGACGGAAGTCTGATGCAGCAACGCCGCGTGCGGGATGACGGCCTTCGGGTTGTAAACCGCTTTCAATTGTGACGAAGCTTTTTGTGACGGTAGCAGTAGAAGAAGCACCGGCTAACTA
>GV2UCFN02IOFPI
GGTGAGTAACACGTGAGTAACCTGCCCTCATCTCTGGGATAACAGTCGGAAACGGTTGCTAATACTGGATATGAGCTTGCAAGGCATCTTGTGGGTTGGAAAGATATTTTTTGGTTGGGGATGGACTCGCGGCCTATCAGCTTGTTGGTGAGGTAGTGGCTCACCAAGGCTTCGACGGGTAGCCGGCCTGAGAGGGCGACCGGCCACATTGGGACTGAGATACGGCCCAAACTCCTACGGGAGGCAGCAGTGGGGAATATTGCACAATGGACGGAAGTCTGATGCAGCAACGCCGCGTGCGGGATGACGGCCTTCGGGTTGTAAACCGCTTTCAATTGTGACGAAGCTTTTTGTGACGGTAGCAGTAGAAGAAGCACCGGCTAACTA
>GV2UCFN02JYW2R
GGTGAGTAACACGTGAGTAACCTGCCCTCATCTCTGGGATAACAGTCGGAAACGGTTGCTAATACTGGATATGAGCTTGCAAGGCATCTTGTGGGTTGGAAAGATATTTTTTGGTTGGGGATGGACTCGCGGCCTATCAGCTTGTTGGTGAGGTAGTGGCTCACCAAGGCTTCGACGGGTAGCCGGCCTGAGAGGGCGACCGGCCACATTGGGACTGAGATACGGCCCAAACTCCTACGGGAGGCAGCAGTGGGGAATATTGCACAATGGACGGAAGTCTGATGCAGCAACGCCGCGTGCGGGATGACGGCCTTCGGGTTGTAAACCGCTTTCAATTGTGACGAAGCTTTTTGTGACGGTAGCAGTAGAAGAAGCACCGGCTAACTA
>GV2UCFN02JL13S
GGTGAGTAACACGTGAGTAACCTGCCCTCATCTCTGGGATAACAGTCGGAAACGGTTGCTAATACTGGATATGAGCTTGCAAGGCATCTTGTGGGTTGGAAAGATATTTTTTGGTTGGGGATGGACTCGCGGCCTATCAGCTTGTTGGTGAGGTAGTGGCTCACCAAGGCTTCGACGGGTAGCCGGCCTGAGAGGGCGACCGGCCACATTGGGACTGAGATACGGCCCAAACTCCTACGGGAGGCAGCAGTGGGGAATATTGCACAATGGACGGAAGTCTGATGCAGCAACGCCGCGTGCGGGATGACGGCCTTCGGGTTGTAAACCGCTTTCAATTGTGACGAAGCTTTTTGTGACGGTAGCAGTAGAAGAAGCACCGGCTAACTA
>GV2UCFN02F62RW
GGTGAGTAACACGTGAGTAACCTGCCCTCATCTCTGGGATAACAGTCGGAAACGGTTGCTAATACTGGATATGAGCTTGCAAGGCATCTTGTGGGTTGGAAAGATATTTTTTGGTTGGGGATGGACTCGCGGCCTATCAGCTTGTTGGTGAGGTAGTGGCTCACCAAGGCTTCGACGGGTAGCCGGCCTGAGAGGGCGACCGGCCACATTGGGACTGAGATACGGCCCAAACTCCTACGGGAGGCAGCAGTGGGGAATATTGCACAATGGACGGAAGTCTGATGCAGCAACGCCGCGTGCGGGATGACGGCCTTCGGGTTGTAAACCGCTTTCAATTGTGACGAAGCTTTTTGTGACGGTAGCAGTAGAAGAAGCACCGGCTAACTA
>GV2UCFN02GY6SY
GGTGAGTAACACGTGAGTAACCTGCCCTCATCTCTGGGATAACAGTCGGAAACGGTTGCTAATACTGGATATGAGCTTGCAAGGCATCTTGTGGGTTGGAAAGATATTTTTTGGTTGGGGATGGACTCGCGGCCTATCAGCTTGTTGGTGAGGTAGTGGCTCACCAAGGCTTCGACGGGTAGCCGGCCTGAGAGGGCGACCGGCCACATTGGGACTGAGATACGGCCCAAACTCCTACGGGAGGCAGCAGTGGGGAATATTGCACAATGGACGGAAGTCTGATGCAGCAACGCCGCGTGCGGGATGACGGCCTTCGGGTTGTAAACCGCTTTCAATTGTGACGAAGCTTTTTGTGACGGTAGCAGTAGAAGAAGCACCGGCTAACTA
>GV2UCFN02FJ424
GGTGAGTAACACGTGAGTAACCTGCCCTCATCTCTGGGATAACAGTCGGAAACGGTTGCTAATACTGGATATGAGCTTGCAAGGCATCTTGTGGGTTGGAAAGATATTTTTTGGTTGGGGATGGACTCGCGGCCTATCAGCTTGTTGGTGAGGTAGTGGCTCACCAAGGCTTCGACGGGTAGCCGGCCTGAGAGGGCGACCGGCCACATTGGGACTGAGATACGGCCCAAACTCCTACGGGAGGCAGCAGTGGGGAATATTGCACAATGGACGGAAGTCTGATGCAGCAACGCCGCGTGCGGGATGACGGCCTTCGGGTTGTAAACCGCTTTCAATTGTGACGAAGCTTTTTGTGACGGTAGCAGTAGAAGAAGCACCGGCTAACTA
>GV2UCFN02F6Y9V
GGTGAGTAACACGTGAGTAACCTGCCCTCATCTCTGGGATAACAGTCGGAAACGGTTGCTAATACTGGATATGAGCTTGCAAGGCATCTTGTGGGTTGGAAAGATATTTTTTGGTTGGGGATGGACTCGCGGCCTATCAGCTTGTTGGTGAGGTAGTGGCTCACCAAGGCTTCGACGGGTAGCCGGCCTGAGAGGGCGACCGGCCACATTGGGACTGAGATACGGCCCAAACTCCTACGGGAGGCAGCAGTGGGGAATATTGCACAATGGACGGAAGTCTGATGCAGCAACGCCGCGTGCGGGATGACGGCCTTCGGGTTGTAAACCGCTTTCAATTGTGACGAAGCTTTTTGTGACGGTAGCAGTAGAAGAAGCACCGGCTAACTA
>GV2UCFN02IVYR4
GGTGAGTAACACGTGAGTAACCTGCCCTCATCTCTGGGATAACAGTCGGAAACGGTTGCTAATACTGGATATGAGCTTGCAAGGCATCTTGTGGGTTGGAAAGATATTTTTTGGTTGGGGATGGACTCGCGGCCTATCAGCTTGTTGGTGAGGTAGTGGCTCACCAAGGCTTCGACGGGTAGCCGGCCTGAGAGGGCGACCGGCCACATTGGGACTGAGATACGGCCCAAACTCCTACGGGAGGCAGCAGTGGGGAATATTGCACAATGGACGGAAGTCTGATGCAGCAACGCCGCGTGCGGGATGACGGCCTTCGGGTTGTAAACCGCTTTCAATTGTGACGAAGCTTTTTGTGACGGTAGCAGTAGAAGAAGCACCGGCTAACTA
>GV2UCFN02H020D
GGTGAGTAACACGTGAGTAACCTGCCCTCATCTCTGGGATAACAGTCGGAAACGGTTGCTAATACTGGATATGAGCTTGCAAGGCATCTTGTGGGTTGGAAAGATATTTTTTGGTTGGGGATGGACTCGCGGCCTATCAGCTTGTTGGTGAGGTAGTGGCTCACCAAGGCTTCGACGGGTAGCCGGCCTGAGAGGGCGACCGGCCACATTGGGACTGAGATACGGCCCAAACTCCTACGGGAGGCAGCAGTGGGGAATATTGCACAATGGACGGAAGTCTGATGCAGCAACGCCGCGTGCGGGATGACGGCCTTCGGGTTGTAAACCGCTTTCAATTGTGACGAAGCTTTTTGTGACGGTAGCAGTAGAAGAAGCACCGGCTAACTA
>GV2UCFN02HIHL0
GGTGAGTAACACGTGAGTAACCTGCCCTCATCTCTGGGATAACAGTCGGAAACGGTTGCTAATACTGGATATGAGCTTGCAAGGCATCTTGTGGGTTGGAAAGATATTTTTTGGTTGGGGATGGACTCGCGGCCTATCAGCTTGTTGGTGAGGTAGTGGCTCACCAAGGCTTCGACGGGTAGCCGGCCTGAGAGGGCGACCGGCCACATTGGGACTGAGATACGGCCCAAACTCCTACGGGAGGCAGCAGTGGGGAATATTGCACAATGGACGGAAGTCTGATGCAGCAACGCCGCGTGCGGGATGACGGCCTTCGGGTTGTAAACCGCTTTCAATTGTGACGAAGCTTTTTGTGACGGTAGCAGTAGAAGAAGCACCGGCTAACTA
>GV2UCFN02HD5R6
GGTGAGTAACACGTGAGTAACCTGCCCTCATCTCTGGGATAACAGTCGGAAACGGTTGCTAATACTGGATATGAGCTTGCAAGGCATCTTGTGGGTTGGAAAGATATTTTTTGGTTGGGGATGGACTCGCGGCCTATCAGCTTGTTGGTGAGGTAGTGGCTCACCAAGGCTTCGACGGGTAGCCGGCCTGAGAGGGCGACCGGCCACATTGGGACTGAGATACGGCCCAAACTCCTACGGGAGGCAGCAGTGGGGAATATTGCACAATGGACGGAAGTCTGATGCAGCAACGCCGCGTGCGGGATGACGGCCTTCGGGTTGTAAACCGCTTTCAATTGTGACGAAGCTTTTTGTGACGGTAGCAGTAGAAGAAGCACCGGCTAACTA
>GV2UCFN02HVUMO
GGTGAGTAACACGTGAGTAACCTGCCCTCATCTCTGGGATAACAGTCGGAAACGGTTGCTAATACTGGATATGAGCTTGCAAGGCATCTTGTGGGTTGGAAAGATATTTTTTGGTTGGGGATGGACTCGCGGCCTATCAGCTTGTTGGTGAGGTAGTGGCTCACCAAGGCTTCGACGGGTAGCCGGCCTGAGAGGGCGACCGGCCACATTGGGACTGAGATACGGCCCAAACTCCTACGGGAGGCAGCAGTGGGGAATATTGCACAATGGACGGAAGTCTGATGCAGCAACGCCGCGTGCGGGATGACGGCCTTCGGGTTGTAAACCGCTTTCAATTGTGACGAAGCTTTTTGTGACGGTAGCAGTAGAAGAAGCACCGGCTAACTA
>GV2UCFN02I85WU
GGTGAGTAACACGTGAGTAACCTGCCCTCATCTCTGGGATAACAGTCGGAAACGGTTGCTAATACTGGATATGAGCTTGCAAGGCATCTTGTGGGTTGGAAAGATATTTTTTGGTTGGGGATGGACTCGCGGCCTATCAGCTTGTTGGTGAGGTAGTGGCTCACCAAGGCTTCGACGGGTAGCCGGCCTGAGAGGGCGACCGGCCACATTGGGACTGAGATACGGCCCAAACTCCTACGGGAGGCAGCAGTGGGGAATATTGCACAATGGACGGAAGTCTGATGCAGCAACGCCGCGTGCGGGATGACGGCCTTCGGGTTGTAAACCGCTTTCAATTGTGACGAAGCTTTTTGTGACGGTAGCAGTAGAAGAAGCACCGGCTAACTA
>GV2UCFN02JM29G
GGTGAGTAACACGTGAGTAACCTGCCCTCATCTCTGGGATAACAGTCGGAAACGGTTGCTAATACTGGATATGAGCTTGCAAGGCATCTTGTGGGTTGGAAAGATATTTTTTGGTTGGGGATGGACTCGCGGCCTATCAGCTTGTTGGTGAGGTAGTGGCTCACCAAGGCTTCGACGGGTAGCCGGCCTGAGAGGGCGACCGGCCACATTGGGACTGAGATACGGCCCAAACTCCTACGGGAGGCAGCAGTGGGGAATATTGCACAATGGACGGAAGTCTGATGCAGCAACGCCGCGTGCGGGATGACGGCCTTCGGGTTGTAAACCGCTTTCAATTGTGACGAAGCTTTTTGTGACGGTAGCAGTAGAAGAAGCACCGGCTAACTA
>GV2UCFN02GPZXV
GGTGAGTAACACGTGAGTAACCTGCCCTCATCTCTGGGATAACAGTCGGAAACGGTTGCTAATACTGGATATGAGCTTGCAAGGCATCTTGTGGGTTGGAAAGATATTTTTTGGTTGGGGATGGACTCGCGGCCTATCAGCTTGTTGGTGAGGTAGTGGCTCACCAAGGCTTCGACGGGTAGCCGGCCTGAGAGGGCGACCGGCCACATTGGGACTGAGATACGGCCCAAACTCCTACGGGAGGCAGCAGTGGGGAATATTGCACAATGGACGGAAGTCTGATGCAGCAACGCCGCGTGCGGGATGACGGCCTTCGGGTTGTAAACCGCTTTCAATTGTGACGAAGCTTTTTGTGACGGTAGCAGTAGAAGAAGCACCGGCTAACTA
>GV2UCFN02H9IFZ
GGTGAGTAACACGTGAGTAACCTGCCCTCATCTCTGGGATAACAGTCGGAAACGGTTGCTAATACTGGATATGAGCTTGCAAGGCATCTTGTGGGTTGGAAAGATATTTTTTGGTTGGGGATGGACTCGCGGCCTATCAGCTTGTTGGTGAGGTAGTGGCTCACCAAGGCTTCGACGGGTAGCCGGCCTGAGAGGGCGACCGGCCACATTGGGACTGAGATACGGCCCAAACTCCTACGGGAGGCAGCAGTGGGGAATATTGCACAATGGACGGAAGTCTGATGCAGCAACGCCGCGTGCGGGATGACGGCCTTCGGGTTGTAAACCGCTTTCAATTGTGACGAAGCTTTTTGTGACGGTAGCAGTAGAAGAAGCACCGGCTAACTA
>GV2UCFN02I7EUH
GGTGAGTAACACGTGAGTAACCTGCCCTCATCTCTGGGATAACAGTCGGAAACGGTTGCTAATACTGGATATGAGCTTGCAAGGCATCTTGTGGGTTGGAAAGATATTTTTTGGTTGGGGATGGACTCGCGGCCTATCAGCTTGTTGGTGAGGTAGTGGCTCACCAAGGCTTCGACGGGTAGCCGGCCTGAGAGGGCGACCGGCCACATTGGGACTGAGATACGGCCCAAACTCCTACGGGAGGCAGCAGTGGGGAATATTGCACAATGGACGGAAGTCTGATGCAGCAACGCCGCGTGCGGGATGACGGCCTTCGGGTTGTAAACCGCTTTCAATTGTGACGAAGCTTTTTGTGACGGTAGCAGTAGAAGAAGCACCGGCTAACTA
>GV2UCFN02GB9AJ
GGTGAGTAACACGTGAGTAACCTGCCCTCATCTCTGGGATAACAGTCGGAAACGGTTGCTAATACTGGATATGAGCTTGCAAGGCATCTTGTGGGTTGGAAAGATATTTTTTGGTTGGGGATGGACTCGCGGCCTATCAGCTTGTTGGTGAGGTAGTGGCTCACCAAGGCTTCGACGGGTAGCCGGCCTGAGAGGGCGACCGGCCACATTGGGACTGAGATACGGCCCAAACTCCTACGGGAGGCAGCAGTGGGGAATATTGCACAATGGACGGAAGTCTGATGCAGCAACGCCGCGTGCGGGATGACGGCCTTCGGGTTGTAAACCGCTTTCAATTGTGACGAAGCTTTTTGTGACGGTAGCAGTAGAAGAAGCACCGGCTAACTA
>GV2UCFN02JXGJ7
GGTGAGTAACACGTGAGTAACCTGCCCTCATCTCTGGGATAACAGTCGGAAACGGTTGCTAATACTGGATATGAGCTTGCAAGGCATCTTGTGGGTTGGAAAGATATTTTTTGGTTGGGGATGGACTCGCGGCCTATCAGCTTGTTGGTGAGGTAGTGGCTCACCAAGGCTTCGACGGGTAGCCGGCCTGAGAGGGCGACCGGCCACATTGGGACTGAGATACGGCCCAAACTCCTACGGGAGGCAGCAGTGGGGAATATTGCACAATGGACGGAAGTCTGATGCAGCAACGCCGCGTGCGGGATGACGGCCTTCGGGTTGTAAACCGCTTTCAATTGTGACGAAGCTTTTTGTGACGGTAGCAGTAGAAGAAGCACCGGCTAACTA
>GV2UCFN02JBJVI
GGTGAGTAACACGTGAGTAACCTGCCCTCATCTCTGGGATAACAGTCGGAAACGGTTGCTAATACTGGATATGAGCTTGCAAGGCATCTTGTGGGTTGGAAAGATATTTTTTGGTTGGGGATGGACTCGCGGCCTATCAGCTTGTTGGTGAGGTAGTGGCTCACCAAGGCTTCGACGGGTAGCCGGCCTGAGAGGGCGACCGGCCACATTGGGACTGAGATACGGCCCAAACTCCTACGGGAGGCAGCAGTGGGGAATATTGCACAATGGACGGAAGTCTGATGCAGCAACGCCGCGTGCGGGATGACGGCCTTCGGGTTGTAAACCGCTTTCAATTGTGACGAAGCTTTTTGTGACGGTAGCAGTAGAAGAAGCACCGGCTAACTA
>GV2UCFN02IYDNR
GGTGAGTAACACGTGAGTAACCTGCCCTCATCTCTGGGATAACAGTCGGAAACGGTTGCTAATACTGGATATGAGCTTGCAAGGCATCTTGTGGGTTGGAAAGATATTTTTTGGTTGGGGATGGACTCGCGGCCTATCAGCTTGTTGGTGAGGTAGTGGCTCACCAAGGCTTCGACGGGTAGCCGGCCTGAGAGGGCGACCGGCCACATTGGGACTGAGATACGGCCCAAACTCCTACGGGAGGCAGCAGTGGGGAATATTGCACAATGGACGGAAGTCTGATGCAGCAACGCCGCGTGCGGGATGACGGCCTTCGGGTTGTAAACCGCTTTCAATTGTGACGAAGCTTTTTGTGACGGTAGCAGTAGAAGAAGCACCGGCTAACTA
>GV2UCFN02GH218
GGTGAGTAACACGTGAGTAACCTGCCCTCATCTCTGGGATAACAGTCGGAAACGGTTGCTAATACTGGATATGAGCTTGCAAGGCATCTTGTGGGTTGGAAAGATATTTTTTGGTTGGGGATGGACTCGCGGCCTATCAGCTTGTTGGTGAGGTAGTGGCTCACCAAGGCTTCGACGGGTAGCCGGCCTGAGAGGGCGACCGGCCACATTGGGACTGAGATACGGCCCAAACTCCTACGGGAGGCAGCAGTGGGGAATATTGCACAATGGACGGAAGTCTGATGCAGCAACGCCGCGTGCGGGATGACGGCCTTCGGGTTGTAAACCGCTTTCAATTGTGACGAAGCTTTTTGTGACGGTAGCAGTAGAAGAAGCACCGGCTAACTA
>GV2UCFN02HMFNN
GGTGAGTAACACGTGAGTAACCTGCCCTCATCTCTGGGATAACAGTCGGAAACGGTTGCTAATACTGGATATGAGCTTGCAAGGCATCTTGTGGGTTGGAAAGATATTTTTTGGTTGGGGATGGACTCGCGGCCTATCAGCTTGTTGGTGAGGTAGTGGCTCACCAAGGCTTCGACGGGTAGCCGGCCTGAGAGGGCGACCGGCCACATTGGGACTGAGATACGGCCCAAACTCCTACGGGAGGCAGCAGTGGGGAATATTGCACAATGGACGGAAGTCTGATGCAGCAACGCCGCGTGCGGGATGACGGCCTTCGGGTTGTAAACCGCTTTCAATTGTGACGAAGCTTTTTGTGACGGTAGCAGTAGAAGAAGCACCGGCTAACTA
>GV2UCFN02FJXYG
GGTGAGTAACACGTGAGTAACCTGCCCTCATCTCTGGGATAACAGTCGGAAACGGTTGCTAATACTGGATATGAGCTTGCAAGGCATCTTGTGGGTTGGAAAGATATTTTTTGGTTGGGGATGGACTCGCGGCCTATCAGCTTGTTGGTGAGGTAGTGGCTCACCAAGGCTTCGACGGGTAGCCGGCCTGAGAGGGCGACCGGCCACATTGGGACTGAGATACGGCCCAAACTCCTACGGGAGGCAGCAGTGGGGAATATTGCACAATGGACGGAAGTCTGATGCAGCAACGCCGCGTGCGGGATGACGGCCTTCGGGTTGTAAACCGCTTTCAATTGTGACGAAGCTTTTTGTGACGGTAGCAGTAGAAGAAGCACCGGCTAACTA
>GV2UCFN02IXDUZ
GGTGAGTAACACGTGAGTAACCTGCCCTCATCTCTGGGATAACAGTCGGAAACGGTTGCTAATACTGGATATGAGCTTGCAAGGCATCTTGTGGGTTGGAAAGATATTTTTTGGTTGGGGATGGACTCGCGGCCTATCAGCTTGTTGGTGAGGTAGTGGCTCACCAAGGCTTCGACGGGTAGCCGGCCTGAGAGGGCGACCGGCCACATTGGGACTGAGATACGGCCCAAACTCCTACGGGAGGCAGCAGTGGGGAATATTGCACAATGGACGGAAGTCTGATGCAGCAACGCCGCGTGCGGGATGACGGCCTTCGGGTTGTAAACCGCTTTCAATTGTGACGAAGCTTTTTGTGACGGTAGCAGTAGAAGAAGCACCGGCTAACTA
>GV2UCFN02JSQ8K
GGTGAGTAACACGTGAGTAACCTGCCCTCATCTCTGGGATAACAGTCGGAAACGGTTGCTAATACTGGATATGAGCTTGCAAGGCATCTTGTGGGTTGGAAAGATATTTTTTGGTTGGGGATGGACTCGCGGCCTATCAGCTTGTTGGTGAGGTAGTGGCTCACCAAGGCTTCGACGGGTAGCCGGCCTGAGAGGGCGACCGGCCACATTGGGACTGAGATACGGCCCAAACTCCTACGGGAGGCAGCAGTGGGGAATATTGCACAATGGACGGAAGTCTGATGCAGCAACGCCGCGTGCGGGATGACGGCCTTCGGGTTGTAAACCGCTTTCAATTGTGACGAAGCTTTTTGTGACGGTAGCAGTAGAAGAAGCACCGGCTAACTA
>GV2UCFN02JFNUB
GGTGAGTAACACGTGAGTAACCTGCCCTCATCTCTGGGATAACAGTCGGAAACGGTTGCTAATACTGGATATGAGCTTGCAAGGCATCTTGTGGGTTGGAAAGATATTTTTTGGTTGGGGATGGACTCGCGGCCTATCAGCTTGTTGGTGAGGTAGTGGCTCACCAAGGCTTCGACGGGTAGCCGGCCTGAGAGGGCGACCGGCCACATTGGGACTGAGATACGGCCCAAACTCCTACGGGAGGCAGCAGTGGGGAATATTGCACAATGGACGGAAGTCTGATGCAGCAACGCCGCGTGCGGGATGACGGCCTTCGGGTTGTAAACCGCTTTCAATTGTGACGAAGCTTTTTGTGACGGTAGCAGTAGAAGAAGCACCGGCTAACTA
>GV2UCFN02JCGSB
GGTGAGTAACACGTGAGTAACCTGCCCTCATCTCTGGGATAACAGTCGGAAACGGTTGCTAATACTGGATATGAGCTTGCAAGGCATCTTGTGGGTTGGAAAGATATTTTTTGGTTGGGGATGGACTCGCGGCCTATCAGCTTGTTGGTGAGGTAGTGGCTCACCAAGGCTTCGACGGGTAGCCGGCCTGAGAGGGCGACCGGCCACATTGGGACTGAGATACGGCCCAAACTCCTACGGGAGGCAGCAGTGGGGAATATTGCACAATGGACGGAAGTCTGATGCAGCAACGCCGCGTGCGGGATGACGGCCTTCGGGTTGTAAACCGCTTTCAATTGTGACGAAGCTTTTTGTGACGGTAGCAGTAGAAGAAGCACCGGCTAACTA
>GV2UCFN02H0RU1
GGTGAGTAACACGTGAGTAACCTGCCCTCATCTCTGGGATAACAGTCGGAAACGGTTGCTAATACTGGATATGAGCTTGCAAGGCATCTTGTGGGTTGGAAAGATATTTTTTGGTTGGGGATGGACTCGCGGCCTATCAGCTTGTTGGTGAGGTAGTGGCTCACCAAGGCTTCGACGGGTAGCCGGCCTGAGAGGGCGACCGGCCACATTGGGACTGAGATACGGCCCAAACTCCTACGGGAGGCAGCAGTGGGGAATATTGCACAATGGACGGAAGTCTGATGCAGCAACGCCGCGTGCGGGATGACGGCCTTCGGGTTGTAAACCGCTTTCAATTGTGACGAAGCTTTTTGTGACGGTAGCAGTAGAAGAAGCACCGGCTAACTA
>GV2UCFN02JIJUD
GGTGAGTAACACGTGAGTAACCTGCCCTCATCTCTGGGATAACAGTCGGAAACGGTTGCTAATACTGGATATGAGCTTGCAAGGCATCTTGTGGGTTGGAAAGATATTTTTTGGTTGGGGATGGACTCGCGGCCTATCAGCTTGTTGGTGAGGTAGTGGCTCACCAAGGCTTCGACGGGTAGCCGGCCTGAGAGGGCGACCGGCCACATTGGGACTGAGATACGGCCCAAACTCCTACGGGAGGCAGCAGTGGGGAATATTGCACAATGGACGGAAGTCTGATGCAGCAACGCCGCGTGCGGGATGACGGCCTTCGGGTTGTAAACCGCTTTCAATTGTGACGAAGCTTTTTGTGACGGTAGCAGTAGAAGAAGCACCGGCTAACTA
>GV2UCFN02HVLJA
GGTGAGTAACACGTGAGTAACCTGCCCTCATCTCTGGGATAACAGTCGGAAACGGTTGCTAATACTGGATATGAGCTTGCAAGGCATCTTGTGGGTTGGAAAGATATTTTTTGGTTGGGGATGGACTCGCGGCCTATCAGCTTGTTGGTGAGGTAGTGGCTCACCAAGGCTTCGACGGGTAGCCGGCCTGAGAGGGCGACCGGCCACATTGGGACTGAGATACGGCCCAAACTCCTACGGGAGGCAGCAGTGGGGAATATTGCACAATGGACGGAAGTCTGATGCAGCAACGCCGCGTGCGGGATGACGGCCTTCGGGTTGTAAACCGCTTTCAATTGTGACGAAGCTTTTTGTGACGGTAGCAGTAGAAGAAGCACCGGCTAACTA
>GV2UCFN02FIFTL
GGTGAGTAACACGTGAGTAACCTGCCCTCATCTCTGGGATAACAGTCGGAAACGGTTGCTAATACTGGATATGAGCTTGCAAGGCATCTTGTGGGTTGGAAAGATATTTTTTGGTTGGGGATGGACTCGCGGCCTATCAGCTTGTTGGTGAGGTAGTGGCTCACCAAGGCTTCGACGGGTAGCCGGCCTGAGAGGGCGACCGGCCACATTGGGACTGAGATACGGCCCAAACTCCTACGGGAGGCAGCAGTGGGGAATATTGCACAATGGACGGAAGTCTGATGCAGCAACGCCGCGTGCGGGATGACGGCCTTCGGGTTGTAAACCGCTTTCAATTGTGACGAAGCTTTTTGTGACGGTAGCAGTAGAAGAAGCACCGGCTAACTA
>GV2UCFN02IV9EV
GGTGAGTAACACGTGAGTAACCTGCCCTCATCTCTGGGATAACAGTCGGAAACGGTTGCTAATACTGGATATGAGCTTGCAAGGCATCTTGTGGGTTGGAAAGATATTTTTTGGTTGGGGATGGACTCGCGGCCTATCAGCTTGTTGGTGAGGTAGTGGCTCACCAAGGCTTCGACGGGTAGCCGGCCTGAGAGGGCGACCGGCCACATTGGGACTGAGATACGGCCCAAACTCCTACGGGAGGCAGCAGTGGGGAATATTGCACAATGGACGGAAGTCTGATGCAGCAACGCCGCGTGCGGGATGACGGCCTTCGGGTTGTAAACCGCTTTCAATTGTGACGAAGCTTTTTGTGACGGTAGCAGTAGAAGAAGCACCGGCTAACTA
>GV2UCFN02H5JH6
GGTGAGTAACACGTGAGTAACCTGCCCTCATCTCTGGGATAACAGTCGGAAACGGTTGCTAATACTGGATATGAGCTTGCAAGGCATCTTGTGGGTTGGAAAGATATTTTTTGGTTGGGGATGGACTCGCGGCCTATCAGCTTGTTGGTGAGGTAGTGGCTCACCAAGGCTTCGACGGGTAGCCGGCCTGAGAGGGCGACCGGCCACATTGGGACTGAGATACGGCCCAAACTCCTACGGGAGGCAGCAGTGGGGAATATTGCACAATGGACGGAAGTCTGATGCAGCAACGCCGCGTGCGGGATGACGGCCTTCGGGTTGTAAACCGCTTTCAATTGTGACGAAGCTTTTTGTGACGGTAGCAGTAGAAGAAGCACCGGCTAACTA
>GV2UCFN02JHG22
GGTGAGTAACACGTGAGTAACCTGCCCTCATCTCTGGGATAACAGTCGGAAACGGTTGCTAATACTGGATATGAGCTTGCAAGGCATCTTGTGGGTTGGAAAGATATTTTTTGGTTGGGGATGGACTCGCGGCCTATCAGCTTGTTGGTGAGGTAGTGGCTCACCAAGGCTTCGACGGGTAGCCGGCCTGAGAGGGCGACCGGCCACATTGGGACTGAGATACGGCCCAAACTCCTACGGGAGGCAGCAGTGGGGAATATTGCACAATGGACGGAAGTCTGATGCAGCAACGCCGCGTGCGGGATGACGGCCTTCGGGTTGTAAACCGCTTTCAATTGTGACGAAGCTTTTTGTGACGGTAGCAGTAGAAGAAGCACCGGCTAACTA
>GV2UCFN02IGMKO
GGTGAGTAACACGTGAGTAACCTGCCCTCATCTCTGGGATAACAGTCGGAAACGGTTGCTAATACTGGATATGAGCTTGCAAGGCATCTTGTGGGTTGGAAAGATATTTTTTGGTTGGGGATGGACTCGCGGCCTATCAGCTTGTTGGTGAGGTAGTGGCTCACCAAGGCTTCGACGGGTAGCCGGCCTGAGAGGGCGACCGGCCACATTGGGACTGAGATACGGCCCAAACTCCTACGGGAGGCAGCAGTGGGGAATATTGCACAATGGACGGAAGTCTGATGCAGCAACGCCGCGTGCGGGATGACGGCCTTCGGGTTGTAAACCGCTTTCAATTGTGACGAAGCTTTTTGTGACGGTAGCAGTAGAAGAAGCACCGGCTAACTA
>GV2UCFN02I85AD
GGTGAGTAACACGTGAGTAACCTGCCCTCATCTCTGGGATAACAGTCGGAAACGGTTGCTAATACTGGATATGAGCTTGCAAGGCATCTTGTGGGTTGGAAAGATATTTTTTGGTTGGGGATGGACTCGCGGCCTATCAGCTTGTTGGTGAGGTAGTGGCTCACCAAGGCTTCGACGGGTAGCCGGCCTGAGAGGGCGACCGGCCACATTGGGACTGAGATACGGCCCAAACTCCTACGGGAGGCAGCAGTGGGGAATATTGCACAATGGACGGAAGTCTGATGCAGCAACGCCGCGTGCGGGATGACGGCCTTCGGGTTGTAAACCGCTTTCAATTGTGACGAAGCTTTTTGTGACGGTAGCAGTAGAAGAAGCACCGGCTAACTA
>GV2UCFN02FVD5D
GGTGAGTAACACGTGAGTAACCTGCCCTCATCTCTGGGATAACAGTCGGAAACGGTTGCTAATACTGGATATGAGCTTGCAAGGCATCTTGTGGGTTGGAAAGATATTTTTTGGTTGGGGATGGACTCGCGGCCTATCAGCTTGTTGGTGAGGTAGTGGCTCACCAAGGCTTCGACGGGTAGCCGGCCTGAGAGGGCGACCGGCCACATTGGGACTGAGATACGGCCCAAACTCCTACGGGAGGCAGCAGTGGGGAATATTGCACAATGGACGGAAGTCTGATGCAGCAACGCCGCGTGCGGGATGACGGCCTTCGGGTTGTAAACCGCTTTCAATTGTGACGAAGCTTTTTGTGACGGTAGCAGTAGAAGAAGCACCGGCTAACTA
>GV2UCFN02G60WV
GGTGAGTAACACGTGAGTAACCTGCCCTCATCTCTGGGATAACAGTCGGAAACGGTTGCTAATACTGGATATGAGCTTGCAAGGCATCTTGTGGGTTGGAAAGATATTTTTTGGTTGGGGATGGACTCGCGGCCTATCAGCTTGTTGGTGAGGTAGTGGCTCACCAAGGCTTCGACGGGTAGCCGGCCTGAGAGGGCGACCGGCCACATTGGGACTGAGATACGGCCCAAACTCCTACGGGAGGCAGCAGTGGGGAATATTGCACAATGGACGGAAGTCTGATGCAGCAACGCCGCGTGCGGGATGACGGCCTTCGGGTTGTAAACCGCTTTCAATTGTGACGAAGCTTTTTGTGACGGTAGCAGTAGAAGAAGCACCGGCTAACTA
>GV2UCFN02GCCMY
GGTGAGTAACACGTGAGTAACCTGCCCTCATCTCTGGGATAACAGTCGGAAACGGTTGCTAATACTGGATATGAGCTTGCAAGGCATCTTGTGGGTTGGAAAGATATTTTTTGGTTGGGGATGGACTCGCGGCCTATCAGCTTGTTGGTGAGGTAGTGGCTCACCAAGGCTTCGACGGGTAGCCGGCCTGAGAGGGCGACCGGCCACATTGGGACTGAGATACGGCCCAAACTCCTACGGGAGGCAGCAGTGGGGAATATTGCACAATGGACGGAAGTCTGATGCAGCAACGCCGCGTGCGGGATGACGGCCTTCGGGTTGTAAACCGCTTTCAATTGTGACGAAGCTTTTTGTGACGGTAGCAGTAGAAGAAGCACCGGCTAACTA
>GV2UCFN02JWHD2
GGTGAGTAACACGTGAGTAACCTGCCCTCATCTCTGGGATAACAGTCGGAAACGGTTGCTAATACTGGATATGAGCTTGCAAGGCATCTTGTGGGTTGGAAAGATATTTTTTGGTTGGGGATGGACTCGCGGCCTATCAGCTTGTTGGTGAGGTAGTGGCTCACCAAGGCTTCGACGGGTAGCCGGCCTGAGAGGGCGACCGGCCACATTGGGACTGAGATACGGCCCAAACTCCTACGGGAGGCAGCAGTGGGGAATATTGCACAATGGACGGAAGTCTGATGCAGCAACGCCGCGTGCGGGATGACGGCCTTCGGGTTGTAAACCGCTTTCAATTGTGACGAAGCTTTTTGTGACGGTAGCAGTAGAAGAAGCACCGGCTAACTA
>GV2UCFN02G178Q
GGTGAGTAACACGTGAGTAACCTGCCCTCATCTCTGGGATAACAGTCGGAAACGGTTGCTAATACTGGATATGAGCTTGCAAGGCATCTTGTGGGTTGGAAAGATATTTTTTGGTTGGGGATGGACTCGCGGCCTATCAGCTTGTTGGTGAGGTAGTGGCTCACCAAGGCTTCGACGGGTAGCCGGCCTGAGAGGGCGACCGGCCACATTGGGACTGAGATACGGCCCAAACTCCTACGGGAGGCAGCAGTGGGGAATATTGCACAATGGACGGAAGTCTGATGCAGCAACGCCGCGTGCGGGATGACGGCCTTCGGGTTGTAAACCGCTTTCAATTGTGACGAAGCTTTTTGTGACGGTAGCAGTAGAAGAAGCACCGGCTAACTA
>GV2UCFN02FR1GL
GGTGAGTAACACGTGAGTAACCTGCCCTCATCTCTGGGATAACAGTCGGAAACGGTTGCTAATACTGGATATGAGCTTGCAAGGCATCTTGTGGGTTGGAAAGATATTTTTTGGTTGGGGATGGACTCGCGGCCTATCAGCTTGTTGGTGAGGTAGTGGCTCACCAAGGCTTCGACGGGTAGCCGGCCTGAGAGGGCGACCGGCCACATTGGGACTGAGATACGGCCCAAACTCCTACGGGAGGCAGCAGTGGGGAATATTGCACAATGGACGGAAGTCTGATGCAGCAACGCCGCGTGCGGGATGACGGCCTTCGGGTTGTAAACCGCTTTCAATTGTGACGAAGCTTTTTGTGACGGTAGCAGTAGAAGAAGCACCGGCTAACTA
>GV2UCFN02I5ISL
GGTGAGTAACACGTGAGTAACCTGCCCTCATCTCTGGGATAACAGTCGGAAACGGTTGCTAATACTGGATATGAGCTTGCAAGGCATCTTGTGGGTTGGAAAGATATTTTTTGGTTGGGGATGGACTCGCGGCCTATCAGCTTGTTGGTGAGGTAGTGGCTCACCAAGGCTTCGACGGGTAGCCGGCCTGAGAGGGCGACCGGCCACATTGGGACTGAGATACGGCCCAAACTCCTACGGGAGGCAGCAGTGGGGAATATTGCACAATGGACGGAAGTCTGATGCAGCAACGCCGCGTGCGGGATGACGGCCTTCGGGTTGTAAACCGCTTTCAATTGTGACGAAGCTTTTTGTGACGGTAGCAGTAGAAGAAGCACCGGCTAACTA
>GV2UCFN02I4S5N
GGTGAGTAACACGTGAGTAACCTGCCCTCATCTCTGGGATAACAGTCGGAAACGGTTGCTAATACTGGATATGAGCTTGCAAGGCATCTTGTGGGTTGGAAAGATATTTTTTGGTTGGGGATGGACTCGCGGCCTATCAGCTTGTTGGTGAGGTAGTGGCTCACCAAGGCTTCGACGGGTAGCCGGCCTGAGAGGGCGACCGGCCACATTGGGACTGAGATACGGCCCAAACTCCTACGGGAGGCAGCAGTGGGGAATATTGCACAATGGACGGAAGTCTGATGCAGCAACGCCGCGTGCGGGATGACGGCCTTCGGGTTGTAAACCGCTTTCAATTGTGACGAAGCTTTTTGTGACGGTAGCAGTAGAAGAAGCACCGGCTAACTA
>GV2UCFN02IEKX4
GGTGAGTAACACGTGAGTAACCTGCCCTCATCTCTGGGATAACAGTCGGAAACGGTTGCTAATACTGGATATGAGCTTGCAAGGCATCTTGTGGGTTGGAAAGATATTTTTTGGTTGGGGATGGACTCGCGGCCTATCAGCTTGTTGGTGAGGTAGTGGCTCACCAAGGCTTCGACGGGTAGCCGGCCTGAGAGGGCGACCGGCCACATTGGGACTGAGATACGGCCCAAACTCCTACGGGAGGCAGCAGTGGGGAATATTGCACAATGGACGGAAGTCTGATGCAGCAACGCCGCGTGCGGGATGACGGCCTTCGGGTTGTAAACCGCTTTCAATTGTGACGAAGCTTTTTGTGACGGTAGCAGTAGAAGAAGCACCGGCTAACTA
>GV2UCFN02GBMAJ
GGTGAGTAACACGTGAGTAACCTGCCCTCATCTCTGGGATAACAGTCGGAAACGGTTGCTAATACTGGATATGAGCTTGCAAGGCATCTTGTGGGTTGGAAAGATATTTTTTGGTTGGGGATGGACTCGCGGCCTATCAGCTTGTTGGTGAGGTAGTGGCTCACCAAGGCTTCGACGGGTAGCCGGCCTGAGAGGGCGACCGGCCACATTGGGACTGAGATACGGCCCAAACTCCTACGGGAGGCAGCAGTGGGGAATATTGCACAATGGACGGAAGTCTGATGCAGCAACGCCGCGTGCGGGATGACGGCCTTCGGGTTGTAAACCGCTTTCAATTGTGACGAAGCTTTTTGTGACGGTAGCAGTAGAAGAAGCACCGGCTAACTA
>GV2UCFN02H0PMU
GGTGAGTAACACGTGAGTAACCTGCCCTCATCTCTGGGATAACAGTCGGAAACGGTTGCTAATACTGGATATGAGCTTGCAAGGCATCTTGTGGGTTGGAAAGATATTTTTTGGTTGGGGATGGACTCGCGGCCTATCAGCTTGTTGGTGAGGTAGTGGCTCACCAAGGCTTCGACGGGTAGCCGGCCTGAGAGGGCGACCGGCCACATTGGGACTGAGATACGGCCCAAACTCCTACGGGAGGCAGCAGTGGGGAATATTGCACAATGGACGGAAGTCTGATGCAGCAACGCCGCGTGCGGGATGACGGCCTTCGGGTTGTAAACCGCTTTCAATTGTGACGAAGCTTTTTGTGACGGTAGCAGTAGAAGAAGCACCGGCTAACTA
>GV2UCFN02I1V68
GGTGAGTAACACGTGAGTAACCTGCCCTCATCTCTGGGATAACAGTCGGAAACGGTTGCTAATACTGGATATGAGCTTGCAAGGCATCTTGTGGGTTGGAAAGATATTTTTTGGTTGGGGATGGACTCGCGGCCTATCAGCTTGTTGGTGAGGTAGTGGCTCACCAAGGCTTCGACGGGTAGCCGGCCTGAGAGGGCGACCGGCCACATTGGGACTGAGATACGGCCCAAACTCCTACGGGAGGCAGCAGTGGGGAATATTGCACAATGGACGGAAGTCTGATGCAGCAACGCCGCGTGCGGGATGACGGCCTTCGGGTTGTAAACCGCTTTCAATTGTGACGAAGCTTTTTGTGACGGTAGCAGTAGAAGAAGCACCGGCTAACTA
>GV2UCFN02F1DY9
GGTGAGTAACACGTGAGTAACCTGCCCTCATCTCTGGGATAACAGTCGGAAACGGTTGCTAATACTGGATATGAGCTTGCAAGGCATCTTGTGGGTTGGAAAGATATTTTTTGGTTGGGGATGGACTCGCGGCCTATCAGCTTGTTGGTGAGGTAGTGGCTCACCAAGGCTTCGACGGGTAGCCGGCCTGAGAGGGCGACCGGCCACATTGGGACTGAGATACGGCCCAAACTCCTACGGGAGGCAGCAGTGGGGAATATTGCACAATGGACGGAAGTCTGATGCAGCAACGCCGCGTGCGGGATGACGGCCTTCGGGTTGTAAACCGCTTTCAATTGTGACGAAGCTTTTTGTGACGGTAGCAGTAGAAGAAGCACCGGCTAACTA
>GV2UCFN02GL5VO
GGTGAGTAACACGTGAGTAACCTGCCCTCATCTCTGGGATAACAGTCGGAAACGGTTGCTAATACTGGATATGAGCTTGCAAGGCATCTTGTGGGTTGGAAAGATATTTTTTGGTTGGGGATGGACTCGCGGCCTATCAGCTTGTTGGTGAGGTAGTGGCTCACCAAGGCTTCGACGGGTAGCCGGCCTGAGAGGGCGACCGGCCACATTGGGACTGAGATACGGCCCAAACTCCTACGGGAGGCAGCAGTGGGGAATATTGCACAATGGACGGAAGTCTGATGCAGCAACGCCGCGTGCGGGATGACGGCCTTCGGGTTGTAAACCGCTTTCAATTGTGACGAAGCTTTTTGTGACGGTAGCAGTAGAAGAAGCACCGGCTAACTA
>GV2UCFN02JVNZD
GGTGAGTAACACGTGAGTAACCTGCCCTCATCTCTGGGATAACAGTCGGAAACGGTTGCTAATACTGGATATGAGCTTGCAAGGCATCTTGTGGGTTGGAAAGATATTTTTTGGTTGGGGATGGACTCGCGGCCTATCAGCTTGTTGGTGAGGTAGTGGCTCACCAAGGCTTCGACGGGTAGCCGGCCTGAGAGGGCGACCGGCCACATTGGGACTGAGATACGGCCCAAACTCCTACGGGAGGCAGCAGTGGGGAATATTGCACAATGGACGGAAGTCTGATGCAGCAACGCCGCGTGCGGGATGACGGCCTTCGGGTTGTAAACCGCTTTCAATTGTGACGAAGCTTTTTGTGACGGTAGCAGTAGAAGAAGCACCGGCTAACTA
>GV2UCFN02HG35E
GGTGAGTAACACGTGAGTAACCTGCCCTCATCTCTGGGATAACAGTCGGAAACGGTTGCTAATACTGGATATGAGCTTGCAAGGCATCTTGTGGGTTGGAAAGATATTTTTTGGTTGGGGATGGACTCGCGGCCTATCAGCTTGTTGGTGAGGTAGTGGCTCACCAAGGCTTCGACGGGTAGCCGGCCTGAGAGGGCGACCGGCCACATTGGGACTGAGATACGGCCCAAACTCCTACGGGAGGCAGCAGTGGGGAATATTGCACAATGGACGGAAGTCTGATGCAGCAACGCCGCGTGCGGGATGACGGCCTTCGGGTTGTAAACCGCTTTCAATTGTGACGAAGCTTTTTGTGACGGTAGCAGTAGAAGAAGCACCGGCTAACTA
>GV2UCFN02FM0GF
GGTGAGTAACACGTGAGTAACCTGCCCTCATCTCTGGGATAACAGTCGGAAACGGTTGCTAATACTGGATATGAGCTTGCAAGGCATCTTGTGGGTTGGAAAGATATTTTTTGGTTGGGGATGGACTCGCGGCCTATCAGCTTGTTGGTGAGGTAGTGGCTCACCAAGGCTTCGACGGGTAGCCGGCCTGAGAGGGCGACCGGCCACATTGGGACTGAGATACGGCCCAAACTCCTACGGGAGGCAGCAGTGGGGAATATTGCACAATGGACGGAAGTCTGATGCAGCAACGCCGCGTGCGGGATGACGGCCTTCGGGTTGTAAACCGCTTTCAATTGTGACGAAGCTTTTTGTGACGGTAGCAGTAGAAGAAGCACCGGCTAACTA
>GV2UCFN02IJJBB
GGTGAGTAACACGTGAGTAACCTGCCCTCATCTCTGGGATAACAGTCGGAAACGGTTGCTAATACTGGATATGAGCTTGCAAGGCATCTTGTGGGTTGGAAAGATATTTTTTGGTTGGGGATGGACTCGCGGCCTATCAGCTTGTTGGTGAGGTAGTGGCTCACCAAGGCTTCGACGGGTAGCCGGCCTGAGAGGGCGACCGGCCACATTGGGACTGAGATACGGCCCAAACTCCTACGGGAGGCAGCAGTGGGGAATATTGCACAATGGACGGAAGTCTGATGCAGCAACGCCGCGTGCGGGATGACGGCCTTCGGGTTGTAAACCGCTTTCAATTGTGACGAAGCTTTTTGTGACGGTAGCAGTAGAAGAAGCACCGGCTAACTA
>GV2UCFN02IFELI
GGTGAGTAACACGTGAGTAACCTGCCCTCATCTCTGGGATAACAGTCGGAAACGGTTGCTAATACTGGATATGAGCTTGCAAGGCATCTTGTGGGTTGGAAAGATATTTTTTGGTTGGGGATGGACTCGCGGCCTATCAGCTTGTTGGTGAGGTAGTGGCTCACCAAGGCTTCGACGGGTAGCCGGCCTGAGAGGGCGACCGGCCACATTGGGACTGAGATACGGCCCAAACTCCTACGGGAGGCAGCAGTGGGGAATATTGCACAATGGACGGAAGTCTGATGCAGCAACGCCGCGTGCGGGATGACGGCCTTCGGGTTGTAAACCGCTTTCAATTGTGACGAAGCTTTTTGTGACGGTAGCAGTAGAAGAAGCACCGGCTAACTA
>GV2UCFN02JQEXB
GGTGAGTAACACGTGAGTAACCTGCCCTCATCTCTGGGATAACAGTCGGAAACGGTTGCTAATACTGGATATGAGCTTGCAAGGCATCTTGTGGGTTGGAAAGATATTTTTTGGTTGGGGATGGACTCGCGGCCTATCAGCTTGTTGGTGAGGTAGTGGCTCACCAAGGCTTCGACGGGTAGCCGGCCTGAGAGGGCGACCGGCCACATTGGGACTGAGATACGGCCCAAACTCCTACGGGAGGCAGCAGTGGGGAATATTGCACAATGGACGGAAGTCTGATGCAGCAACGCCGCGTGCGGGATGACGGCCTTCGGGTTGTAAACCGCTTTCAATTGTGACGAAGCTTTTTGTGACGGTAGCAGTAGAAGAAGCACCGGCTAACTA
>GV2UCFN02FHUAF
GGTGAGTAACACGTGAGTAACCTGCCCTCATCTCTGGGATAACAGTCGGAAACGGTTGCTAATACTGGATATGAGCTTGCAAGGCATCTTGTGGGTTGGAAAGATATTTTTTGGTTGGGGATGGACTCGCGGCCTATCAGCTTGTTGGTGAGGTAGTGGCTCACCAAGGCTTCGACGGGTAGCCGGCCTGAGAGGGCGACCGGCCACATTGGGACTGAGATACGGCCCAAACTCCTACGGGAGGCAGCAGTGGGGAATATTGCACAATGGACGGAAGTCTGATGCAGCAACGCCGCGTGCGGGATGACGGCCTTCGGGTTGTAAACCGCTTTCAATTGTGACGAAGCTTTTTGTGACGGTAGCAGTAGAAGAAGCACCGGCTAACTA
>GV2UCFN02FU4WS
GGTGAGTAACACGTGAGTAACCTGCCCTCATCTCTGGGATAACAGTCGGAAACGGTTGCTAATACTGGATATGAGCTTGCAAGGCATCTTGTGGGTTGGAAAGATATTTTTTGGTTGGGGATGGACTCGCGGCCTATCAGCTTGTTGGTGAGGTAGTGGCTCACCAAGGCTTCGACGGGTAGCCGGCCTGAGAGGGCGACCGGCCACATTGGGACTGAGATACGGCCCAAACTCCTACGGGAGGCAGCAGTGGGGAATATTGCACAATGGACGGAAGTCTGATGCAGCAACGCCGCGTGCGGGATGACGGCCTTCGGGTTGTAAACCGCTTTCAATTGTGACGAAGCTTTTTGTGACGGTAGCAGTAGAAGAAGCACCGGCTAACTA
>GV2UCFN02JJYR4
GGTGAGTAACACGTGAGTAACCTGCCCTCATCTCTGGGATAACAGTCGGAAACGGTTGCTAATACTGGATATGAGCTTGCAAGGCATCTTGTGGGTTGGAAAGATATTTTTTGGTTGGGGATGGACTCGCGGCCTATCAGCTTGTTGGTGAGGTAGTGGCTCACCAAGGCTTCGACGGGTAGCCGGCCTGAGAGGGCGACCGGCCACATTGGGACTGAGATACGGCCCAAACTCCTACGGGAGGCAGCAGTGGGGAATATTGCACAATGGACGGAAGTCTGATGCAGCAACGCCGCGTGCGGGATGACGGCCTTCGGGTTGTAAACCGCTTTCAATTGTGACGAAGCTTTTTGTGACGGTAGCAGTAGAAGAAGCACCGGCTAACTA
>GV2UCFN02JJVH1
GGTGAGTAACACGTGAGTAACCTGCCCTCATCTCTGGGATAACAGTCGGAAACGGTTGCTAATACTGGATATGAGCTTGCAAGGCATCTTGTGGGTTGGAAAGATATTTTTTGGTTGGGGATGGACTCGCGGCCTATCAGCTTGTTGGTGAGGTAGTGGCTCACCAAGGCTTCGACGGGTAGCCGGCCTGAGAGGGCGACCGGCCACATTGGGACTGAGATACGGCCCAAACTCCTACGGGAGGCAGCAGTGGGGAATATTGCACAATGGACGGAAGTCTGATGCAGCAACGCCGCGTGCGGGATGACGGCCTTCGGGTTGTAAACCGCTTTCAATTGTGACGAAGCTTTTTGTGACGGTAGCAGTAGAAGAAGCACCGGCTAACTA
>GV2UCFN02HYNBG
GGTGAGTAACACGTGAGTAACCTGCCCTCATCTCTGGGATAACAGTCGGAAACGGTTGCTAATACTGGATATGAGCTTGCAAGGCATCTTGTGGGTTGGAAAGATATTTTTTGGTTGGGGATGGACTCGCGGCCTATCAGCTTGTTGGTGAGGTAGTGGCTCACCAAGGCTTCGACGGGTAGCCGGCCTGAGAGGGCGACCGGCCACATTGGGACTGAGATACGGCCCAAACTCCTACGGGAGGCAGCAGTGGGGAATATTGCACAATGGACGGAAGTCTGATGCAGCAACGCCGCGTGCGGGATGACGGCCTTCGGGTTGTAAACCGCTTTCAATTGTGACGAAGCTTTTTGTGACGGTAGCAGTAGAAGAAGCACCGGCTAACTA
>GV2UCFN02HW0UR
GGTGAGTAACACGTGAGTAACCTGCCCTCATCTCTGGGATAACAGTCGGAAACGGTTGCTAATACTGGATATGAGCTTGCAAGGCATCTTGTGGGTTGGAAAGATATTTTTTGGTTGGGGATGGACTCGCGGCCTATCAGCTTGTTGGTGAGGTAGTGGCTCACCAAGGCTTCGACGGGTAGCCGGCCTGAGAGGGCGACCGGCCACATTGGGACTGAGATACGGCCCAAACTCCTACGGGAGGCAGCAGTGGGGAATATTGCACAATGGACGGAAGTCTGATGCAGCAACGCCGCGTGCGGGATGACGGCCTTCGGGTTGTAAACCGCTTTCAATTGTGACGAAGCTTTTTGTGACGGTAGCAGTAGAAGAAGCACCGGCTAACTA
>GV2UCFN02I086E
GGTGAGTAACACGTGAGTAACCTGCCCTCATCTCTGGGATAACAGTCGGAAACGGTTGCTAATACTGGATATGAGCTTGCAAGGCATCTTGTGGGTTGGAAAGATATTTTTTGGTTGGGGATGGACTCGCGGCCTATCAGCTTGTTGGTGAGGTAGTGGCTCACCAAGGCTTCGACGGGTAGCCGGCCTGAGAGGGCGACCGGCCACATTGGGACTGAGATACGGCCCAAACTCCTACGGGAGGCAGCAGTGGGGAATATTGCACAATGGACGGAAGTCTGATGCAGCAACGCCGCGTGCGGGATGACGGCCTTCGGGTTGTAAACCGCTTTCAATTGTGACGAAGCTTTTTGTGACGGTAGCAGTAGAAGAAGCACCGGCTAACTA
>GV2UCFN02G1Z0P
GGTGAGTAACACGTGAGTAACCTGCCCTCATCTCTGGGATAACAGTCGGAAACGGTTGCTAATACTGGATATGAGCTTGCAAGGCATCTTGTGGGTTGGAAAGATATTTTTTGGTTGGGGATGGACTCGCGGCCTATCAGCTTGTTGGTGAGGTAGTGGCTCACCAAGGCTTCGACGGGTAGCCGGCCTGAGAGGGCGACCGGCCACATTGGGACTGAGATACGGCCCAAACTCCTACGGGAGGCAGCAGTGGGGAATATTGCACAATGGACGGAAGTCTGATGCAGCAACGCCGCGTGCGGGATGACGGCCTTCGGGTTGTAAACCGCTTTCAATTGTGACGAAGCTTTTTGTGACGGTAGCAGTAGAAGAAGCACCGGCTAACTA
>GV2UCFN02JDJI0
GGTGAGTAACACGTGAGTAACCTGCCCTCATCTCTGGGATAACAGTCGGAAACGGTTGCTAATACTGGATATGAGCTTGCAAGGCATCTTGTGGGTTGGAAAGATATTTTTTGGTTGGGGATGGACTCGCGGCCTATCAGCTTGTTGGTGAGGTAGTGGCTCACCAAGGCTTCGACGGGTAGCCGGCCTGAGAGGGCGACCGGCCACATTGGGACTGAGATACGGCCCAAACTCCTACGGGAGGCAGCAGTGGGGAATATTGCACAATGGACGGAAGTCTGATGCAGCAACGCCGCGTGCGGGATGACGGCCTTCGGGTTGTAAACCGCTTTCAATTGTGACGAAGCTTTTTGTGACGGTAGCAGTAGAAGAAGCACCGGCTAACTA
>GV2UCFN02GIR1K
GGTGAGTAACACGTGAGTAACCTGCCCTCATCTCTGGGATAACAGTCGGAAACGGTTGCTAATACTGGATATGAGCTTGCAAGGCATCTTGTGGGTTGGAAAGATATTTTTTGGTTGGGGATGGACTCGCGGCCTATCAGCTTGTTGGTGAGGTAGTGGCTCACCAAGGCTTCGACGGGTAGCCGGCCTGAGAGGGCGACCGGCCACATTGGGACTGAGATACGGCCCAAACTCCTACGGGAGGCAGCAGTGGGGAATATTGCACAATGGACGGAAGTCTGATGCAGCAACGCCGCGTGCGGGATGACGGCCTTCGGGTTGTAAACCGCTTTCAATTGTGACGAAGCTTTTTGTGACGGTAGCAGTAGAAGAAGCACCGGCTAACTA
>GV2UCFN02GEU3T
GGTGAGTAACACGTGAGTAACCTGCCCTCATCTCTGGGATAACAGTCGGAAACGGTTGCTAATACTGGATATGAGCTTGCAAGGCATCTTGTGGGTTGGAAAGATATTTTTTGGTTGGGGATGGACTCGCGGCCTATCAGCTTGTTGGTGAGGTAGTGGCTCACCAAGGCTTCGACGGGTAGCCGGCCTGAGAGGGCGACCGGCCACATTGGGACTGAGATACGGCCCAAACTCCTACGGGAGGCAGCAGTGGGGAATATTGCACAATGGACGGAAGTCTGATGCAGCAACGCCGCGTGCGGGATGACGGCCTTCGGGTTGTAAACCGCTTTCAATTGTGACGAAGCTTTTTGTGACGGTAGCAGTAGAAGAAGCACCGGCTAACTA
>G3BZQ8102I8D7D
GGTGAGTAACACGTGAGTAACCTGCCCTCATCTCTGGGATAACAGTCGGAAACGGTTGCTAATACTGGATATGAGCTTGCAAGGCATCTTGTGGGTTGGAAAGATATTTTTTGGTTGGGGATGGACTCGCGGCCTATCAGCTTGTTGGTGAGGTAGTGGCTCACCAAGGCTTCGACGGGTAGCCGGCCTGAGAGGGCGACCGGCCACATTGGGACTGAGATACGGCCCAAACTCCTACGGGAGGCAGCAGTGGGGAATATTGCACAATGGACGGAAGTCTGATGCAGCAACGCCGCGTGCGGGATGACGGCCTTCGGGTTGTAAACCGCTTTCAATTGTGACGAAGCTTTTTGTGACGGTAGCAGTAGAAGAAGCACCGGCTAACTA
>G3BZQ8102JJJPA
GGTGAGTAACACGTGAGTAACCTGCCCTCATCTCTGGGATAACAGTCGGAAACGGTTGCTAATACTGGATATGAGCTTGCAAGGCATCTTGTGGGTTGGAAAGATATTTTTTGGTTGGGGATGGACTCGCGGCCTATCAGCTTGTTGGTGAGGTAGTGGCTCACCAAGGCTTCGACGGGTAGCCGGCCTGAGAGGGCGACCGGCCACATTGGGACTGAGATACGGCCCAAACTCCTACGGGAGGCAGCAGTGGGGAATATTGCACAATGGACGGAAGTCTGATGCAGCAACGCCGCGTGCGGGATGACGGCCTTCGGGTTGTAAACCGCTTTCAATTGTGACGAAGCTTTTTGTGACGGTAGCAGTAGAAGAAGCACCGGCTAACTA
>G3BZQ8102ITMQX
GGTGAGTAACACGTGAGTAACCTGCCCTCATCTCTGGGATAACAGTCGGAAACGGTTGCTAATACTGGATATGAGCTTGCAAGGCATCTTGTGGGTTGGAAAGATATTTTTTGGTTGGGGATGGACTCGCGGCCTATCAGCTTGTTGGTGAGGTAGTGGCTCACCAAGGCTTCGACGGGTAGCCGGCCTGAGAGGGCGACCGGCCACATTGGGACTGAGATACGGCCCAAACTCCTACGGGAGGCAGCAGTGGGGAATATTGCACAATGGACGGAAGTCTGATGCAGCAACGCCGCGTGCGGGATGACGGCCTTCGGGTTGTAAACCGCTTTCAATTGTGACGAAGCTTTTTGTGACGGTAGCAGTAGAAGAAGCACCGGCTAACTA
>G3BZQ8102GSA6J
GGTGAGTAACACGTGAGTAACCTGCCCTCATCTCTGGGATAACAGTCGGAAACGGTTGCTAATACTGGATATGAGCTTGCAAGGCATCTTGTGGGTTGGAAAGATATTTTTTGGTTGGGGATGGACTCGCGGCCTATCAGCTTGTTGGTGAGGTAGTGGCTCACCAAGGCTTCGACGGGTAGCCGGCCTGAGAGGGCGACCGGCCACATTGGGACTGAGATACGGCCCAAACTCCTACGGGAGGCAGCAGTGGGGAATATTGCACAATGGACGGAAGTCTGATGCAGCAACGCCGCGTGCGGGATGACGGCCTTCGGGTTGTAAACCGCTTTCAATTGTGACGAAGCTTTTTGTGACGGTAGCAGTAGAAGAAGCACCGGCTAACTA
>G3BZQ8102JXAUA
GGTGAGTAACACGTGAGTAACCTGCCCTCATCTCTGGGATAACAGTCGGAAACGGTTGCTAATACTGGATATGAGCTTGCAAGGCATCTTGTGGGTTGGAAAGATATTTTTTGGTTGGGGATGGACTCGCGGCCTATCAGCTTGTTGGTGAGGTAGTGGCTCACCAAGGCTTCGACGGGTAGCCGGCCTGAGAGGGCGACCGGCCACATTGGGACTGAGATACGGCCCAAACTCCTACGGGAGGCAGCAGTGGGGAATATTGCACAATGGACGGAAGTCTGATGCAGCAACGCCGCGTGCGGGATGACGGCCTTCGGGTTGTAAACCGCTTTCAATTGTGACGAAGCTTTTTGTGACGGTAGCAGTAGAAGAAGCACCGGCTAACTA
>G3BZQ8102JN9EE
GGTGAGTAACACGTGAGTAACCTGCCCTCATCTCTGGGATAACAGTCGGAAACGGTTGCTAATACTGGATATGAGCTTGCAAGGCATCTTGTGGGTTGGAAAGATATTTTTTGGTTGGGGATGGACTCGCGGCCTATCAGCTTGTTGGTGAGGTAGTGGCTCACCAAGGCTTCGACGGGTAGCCGGCCTGAGAGGGCGACCGGCCACATTGGGACTGAGATACGGCCCAAACTCCTACGGGAGGCAGCAGTGGGGAATATTGCACAATGGACGGAAGTCTGATGCAGCAACGCCGCGTGCGGGATGACGGCCTTCGGGTTGTAAACCGCTTTCAATTGTGACGAAGCTTTTTGTGACGGTAGCAGTAGAAGAAGCACCGGCTAACTA
>G3BZQ8102IM2Z2
GGTGAGTAACACGTGAGTAACCTGCCCTCATCTCTGGGATAACAGTCGGAAACGGTTGCTAATACTGGATATGAGCTTGCAAGGCATCTTGTGGGTTGGAAAGATATTTTTTGGTTGGGGATGGACTCGCGGCCTATCAGCTTGTTGGTGAGGTAGTGGCTCACCAAGGCTTCGACGGGTAGCCGGCCTGAGAGGGCGACCGGCCACATTGGGACTGAGATACGGCCCAAACTCCTACGGGAGGCAGCAGTGGGGAATATTGCACAATGGACGGAAGTCTGATGCAGCAACGCCGCGTGCGGGATGACGGCCTTCGGGTTGTAAACCGCTTTCAATTGTGACGAAGCTTTTTGTGACGGTAGCAGTAGAAGAAGCACCGGCTAACTA
>G3BZQ8102HTNM0
GGTGAGTAACACGTGAGTAACCTGCCCTCATCTCTGGGATAACAGTCGGAAACGGTTGCTAATACTGGATATGAGCTTGCAAGGCATCTTGTGGGTTGGAAAGATATTTTTTGGTTGGGGATGGACTCGCGGCCTATCAGCTTGTTGGTGAGGTAGTGGCTCACCAAGGCTTCGACGGGTAGCCGGCCTGAGAGGGCGACCGGCCACATTGGGACTGAGATACGGCCCAAACTCCTACGGGAGGCAGCAGTGGGGAATATTGCACAATGGACGGAAGTCTGATGCAGCAACGCCGCGTGCGGGATGACGGCCTTCGGGTTGTAAACCGCTTTCAATTGTGACGAAGCTTTTTGTGACGGTAGCAGTAGAAGAAGCACCGGCTAACTA
>G3BZQ8102IL3H1
GGTGAGTAACACGTGAGTAACCTGCCCTCATCTCTGGGATAACAGTCGGAAACGGTTGCTAATACTGGATATGAGCTTGCAAGGCATCTTGTGGGTTGGAAAGATATTTTTTGGTTGGGGATGGACTCGCGGCCTATCAGCTTGTTGGTGAGGTAGTGGCTCACCAAGGCTTCGACGGGTAGCCGGCCTGAGAGGGCGACCGGCCACATTGGGACTGAGATACGGCCCAAACTCCTACGGGAGGCAGCAGTGGGGAATATTGCACAATGGACGGAAGTCTGATGCAGCAACGCCGCGTGCGGGATGACGGCCTTCGGGTTGTAAACCGCTTTCAATTGTGACGAAGCTTTTTGTGACGGTAGCAGTAGAAGAAGCACCGGCTAACTA
>G3BZQ8102G6JEI
GGTGAGTAACACGTGAGTAACCTGCCCTCATCTCTGGGATAACAGTCGGAAACGGTTGCTAATACTGGATATGAGCTTGCAAGGCATCTTGTGGGTTGGAAAGATATTTTTTGGTTGGGGATGGACTCGCGGCCTATCAGCTTGTTGGTGAGGTAGTGGCTCACCAAGGCTTCGACGGGTAGCCGGCCTGAGAGGGCGACCGGCCACATTGGGACTGAGATACGGCCCAAACTCCTACGGGAGGCAGCAGTGGGGAATATTGCACAATGGACGGAAGTCTGATGCAGCAACGCCGCGTGCGGGATGACGGCCTTCGGGTTGTAAACCGCTTTCAATTGTGACGAAGCTTTTTGTGACGGTAGCAGTAGAAGAAGCACCGGCTAACTA
>G3BZQ8102HPH9T
GGTGAGTAACACGTGAGTAACCTGCCCTCATCTCTGGGATAACAGTCGGAAACGGTTGCTAATACTGGATATGAGCTTGCAAGGCATCTTGTGGGTTGGAAAGATATTTTTTGGTTGGGGATGGACTCGCGGCCTATCAGCTTGTTGGTGAGGTAGTGGCTCACCAAGGCTTCGACGGGTAGCCGGCCTGAGAGGGCGACCGGCCACATTGGGACTGAGATACGGCCCAAACTCCTACGGGAGGCAGCAGTGGGGAATATTGCACAATGGACGGAAGTCTGATGCAGCAACGCCGCGTGCGGGATGACGGCCTTCGGGTTGTAAACCGCTTTCAATTGTGACGAAGCTTTTTGTGACGGTAGCAGTAGAAGAAGCACCGGCTAACTA
>G3BZQ8102FLA7C
GGTGAGTAACACGTGAGTAACCTGCCCTCATCTCTGGGATAACAGTCGGAAACGGTTGCTAATACTGGATATGAGCTTGCAAGGCATCTTGTGGGTTGGAAAGATATTTTTTGGTTGGGGATGGACTCGCGGCCTATCAGCTTGTTGGTGAGGTAGTGGCTCACCAAGGCTTCGACGGGTAGCCGGCCTGAGAGGGCGACCGGCCACATTGGGACTGAGATACGGCCCAAACTCCTACGGGAGGCAGCAGTGGGGAATATTGCACAATGGACGGAAGTCTGATGCAGCAACGCCGCGTGCGGGATGACGGCCTTCGGGTTGTAAACCGCTTTCAATTGTGACGAAGCTTTTTGTGACGGTAGCAGTAGAAGAAGCACCGGCTAACTA
>G3BZQ8102JOW6V
GGTGAGTAACACGTGAGTAACCTGCCCTCATCTCTGGGATAACAGTCGGAAACGGTTGCTAATACTGGATATGAGCTTGCAAGGCATCTTGTGGGTTGGAAAGATATTTTTTGGTTGGGGATGGACTCGCGGCCTATCAGCTTGTTGGTGAGGTAGTGGCTCACCAAGGCTTCGACGGGTAGCCGGCCTGAGAGGGCGACCGGCCACATTGGGACTGAGATACGGCCCAAACTCCTACGGGAGGCAGCAGTGGGGAATATTGCACAATGGACGGAAGTCTGATGCAGCAACGCCGCGTGCGGGATGACGGCCTTCGGGTTGTAAACCGCTTTCAATTGTGACGAAGCTTTTTGTGACGGTAGCAGTAGAAGAAGCACCGGCTAACTA
>G3BZQ8102I9DVB
GGTGAGTAACACGTGAGTAACCTGCCCTCATCTCTGGGATAACAGTCGGAAACGGTTGCTAATACTGGATATGAGCTTGCAAGGCATCTTGTGGGTTGGAAAGATATTTTTTGGTTGGGGATGGACTCGCGGCCTATCAGCTTGTTGGTGAGGTAGTGGCTCACCAAGGCTTCGACGGGTAGCCGGCCTGAGAGGGCGACCGGCCACATTGGGACTGAGATACGGCCCAAACTCCTACGGGAGGCAGCAGTGGGGAATATTGCACAATGGACGGAAGTCTGATGCAGCAACGCCGCGTGCGGGATGACGGCCTTCGGGTTGTAAACCGCTTTCAATTGTGACGAAGCTTTTTGTGACGGTAGCAGTAGAAGAAGCACCGGCTAACTA
>G3BZQ8102JYY58
GGTGAGTAACACGTGAGTAACCTGCCCTCATCTCTGGGATAACAGTCGGAAACGGTTGCTAATACTGGATATGAGCTTGCAAGGCATCTTGTGGGTTGGAAAGATATTTTTTGGTTGGGGATGGACTCGCGGCCTATCAGCTTGTTGGTGAGGTAGTGGCTCACCAAGGCTTCGACGGGTAGCCGGCCTGAGAGGGCGACCGGCCACATTGGGACTGAGATACGGCCCAAACTCCTACGGGAGGCAGCAGTGGGGAATATTGCACAATGGACGGAAGTCTGATGCAGCAACGCCGCGTGCGGGATGACGGCCTTCGGGTTGTAAACCGCTTTCAATTGTGACGAAGCTTTTTGTGACGGTAGCAGTAGAAGAAGCACCGGCTAACTA
>G35JFLI02IOR0W
GGTGAGTAACACGTGAGTAACCTGCCCTCATCTCTGGGATAACAGTCGGAAACGGTTGCTAATACTGGATATGAGCTTGCAAGGCATCTTGTGGGTTGGAAAGATATTTTTTGGTTGGGGATGGACTCGCGGCCTATCAGCTTGTTGGTGAGGTAGTGGCTCACCAAGGCTTCGACGGGTAGCCGGCCTGAGAGGGCGACCGGCCACATTGGGACTGAGATACGGCCCAAACTCCTACGGGAGGCAGCAGTGGGGAATATTGCACAATGGACGGAAGTCTGATGCAGCAACGCCGCGTGCGGGATGACGGCCTTCGGGTTGTAAACCGCTTTCAATTGTGACGAAGCTTTTTGTGACGGTAGCAGTAGAAGAAGCACCGGCTAACTA
>G35JFLI02FPCB0
GGTGAGTAACACGTGAGTAACCTGCCCTCATCTCTGGGATAACAGTCGGAAACGGTTGCTAATACTGGATATGAGCTTGCAAGGCATCTTGTGGGTTGGAAAGATATTTTTTGGTTGGGGATGGACTCGCGGCCTATCAGCTTGTTGGTGAGGTAGTGGCTCACCAAGGCTTCGACGGGTAGCCGGCCTGAGAGGGCGACCGGCCACATTGGGACTGAGATACGGCCCAAACTCCTACGGGAGGCAGCAGTGGGGAATATTGCACAATGGACGGAAGTCTGATGCAGCAACGCCGCGTGCGGGATGACGGCCTTCGGGTTGTAAACCGCTTTCAATTGTGACGAAGCTTTTTGTGACGGTAGCAGTAGAAGAAGCACCGGCTAACTA
>G35JFLI02HPWUJ
GGTGAGTAACACGTGAGTAACCTGCCCTCATCTCTGGGATAACAGTCGGAAACGGTTGCTAATACTGGATATGAGCTTGCAAGGCATCTTGTGGGTTGGAAAGATATTTTTTGGTTGGGGATGGACTCGCGGCCTATCAGCTTGTTGGTGAGGTAGTGGCTCACCAAGGCTTCGACGGGTAGCCGGCCTGAGAGGGCGACCGGCCACATTGGGACTGAGATACGGCCCAAACTCCTACGGGAGGCAGCAGTGGGGAATATTGCACAATGGACGGAAGTCTGATGCAGCAACGCCGCGTGCGGGATGACGGCCTTCGGGTTGTAAACCGCTTTCAATTGTGACGAAGCTTTTTGTGACGGTAGCAGTAGAAGAAGCACCGGCTAACTA
>G35JFLI02GTXT0
GGTGAGTAACACGTGAGTAACCTGCCCTCATCTCTGGGATAACAGTCGGAAACGGTTGCTAATACTGGATATGAGCTTGCAAGGCATCTTGTGGGTTGGAAAGATATTTTTTGGTTGGGGATGGACTCGCGGCCTATCAGCTTGTTGGTGAGGTAGTGGCTCACCAAGGCTTCGACGGGTAGCCGGCCTGAGAGGGCGACCGGCCACATTGGGACTGAGATACGGCCCAAACTCCTACGGGAGGCAGCAGTGGGGAATATTGCACAATGGACGGAAGTCTGATGCAGCAACGCCGCGTGCGGGATGACGGCCTTCGGGTTGTAAACCGCTTTCAATTGTGACGAAGCTTTTTGTGACGGTAGCAGTAGAAGAAGCACCGGCTAACTA
>G35JFLI02G0R7K
GGTGAGTAACACGTGAGTAACCTGCCCTCATCTCTGGGATAACAGTCGGAAACGGTTGCTAATACTGGATATGAGCTTGCAAGGCATCTTGTGGGTTGGAAAGATATTTTTTGGTTGGGGATGGACTCGCGGCCTATCAGCTTGTTGGTGAGGTAGTGGCTCACCAAGGCTTCGACGGGTAGCCGGCCTGAGAGGGCGACCGGCCACATTGGGACTGAGATACGGCCCAAACTCCTACGGGAGGCAGCAGTGGGGAATATTGCACAATGGACGGAAGTCTGATGCAGCAACGCCGCGTGCGGGATGACGGCCTTCGGGTTGTAAACCGCTTTCAATTGTGACGAAGCTTTTTGTGACGGTAGCAGTAGAAGAAGCACCGGCTAACTA
>G35JFLI02GC95T
GGTGAGTAACACGTGAGTAACCTGCCCTCATCTCTGGGATAACAGTCGGAAACGGTTGCTAATACTGGATATGAGCTTGCAAGGCATCTTGTGGGTTGGAAAGATATTTTTTGGTTGGGGATGGACTCGCGGCCTATCAGCTTGTTGGTGAGGTAGTGGCTCACCAAGGCTTCGACGGGTAGCCGGCCTGAGAGGGCGACCGGCCACATTGGGACTGAGATACGGCCCAAACTCCTACGGGAGGCAGCAGTGGGGAATATTGCACAATGGACGGAAGTCTGATGCAGCAACGCCGCGTGCGGGATGACGGCCTTCGGGTTGTAAACCGCTTTCAATTGTGACGAAGCTTTTTGTGACGGTAGCAGTAGAAGAAGCACCGGCTAACTA
>G35JFLI02HDJQQ
GGTGAGTAACACGTGAGTAACCTGCCCTCATCTCTGGGATAACAGTCGGAAACGGTTGCTAATACTGGATATGAGCTTGCAAGGCATCTTGTGGGTTGGAAAGATATTTTTTGGTTGGGGATGGACTCGCGGCCTATCAGCTTGTTGGTGAGGTAGTGGCTCACCAAGGCTTCGACGGGTAGCCGGCCTGAGAGGGCGACCGGCCACATTGGGACTGAGATACGGCCCAAACTCCTACGGGAGGCAGCAGTGGGGAATATTGCACAATGGACGGAAGTCTGATGCAGCAACGCCGCGTGCGGGATGACGGCCTTCGGGTTGTAAACCGCTTTCAATTGTGACGAAGCTTTTTGTGACGGTAGCAGTAGAAGAAGCACCGGCTAACTA
>G35JFLI02IL9WJ
GGTGAGTAACACGTGAGTAACCTGCCCTCATCTCTGGGATAACAGTCGGAAACGGTTGCTAATACTGGATATGAGCTTGCAAGGCATCTTGTGGGTTGGAAAGATATTTTTTGGTTGGGGATGGACTCGCGGCCTATCAGCTTGTTGGTGAGGTAGTGGCTCACCAAGGCTTCGACGGGTAGCCGGCCTGAGAGGGCGACCGGCCACATTGGGACTGAGATACGGCCCAAACTCCTACGGGAGGCAGCAGTGGGGAATATTGCACAATGGACGGAAGTCTGATGCAGCAACGCCGCGTGCGGGATGACGGCCTTCGGGTTGTAAACCGCTTTCAATTGTGACGAAGCTTTTTGTGACGGTAGCAGTAGAAGAAGCACCGGCTAACTA
>G35JFLI02HYDHI
GGTGAGTAACACGTGAGTAACCTGCCCTCATCTCTGGGATAACAGTCGGAAACGGTTGCTAATACTGGATATGAGCTTGCAAGGCATCTTGTGGGTTGGAAAGATATTTTTTGGTTGGGGATGGACTCGCGGCCTATCAGCTTGTTGGTGAGGTAGTGGCTCACCAAGGCTTCGACGGGTAGCCGGCCTGAGAGGGCGACCGGCCACATTGGGACTGAGATACGGCCCAAACTCCTACGGGAGGCAGCAGTGGGGAATATTGCACAATGGACGGAAGTCTGATGCAGCAACGCCGCGTGCGGGATGACGGCCTTCGGGTTGTAAACCGCTTTCAATTGTGACGAAGCTTTTTGTGACGGTAGCAGTAGAAGAAGCACCGGCTAACTA
>G35JFLI02IX7Z8
GGTGAGTAACACGTGAGTAACCTGCCCTCATCTCTGGGATAACAGTCGGAAACGGTTGCTAATACTGGATATGAGCTTGCAAGGCATCTTGTGGGTTGGAAAGATATTTTTTGGTTGGGGATGGACTCGCGGCCTATCAGCTTGTTGGTGAGGTAGTGGCTCACCAAGGCTTCGACGGGTAGCCGGCCTGAGAGGGCGACCGGCCACATTGGGACTGAGATACGGCCCAAACTCCTACGGGAGGCAGCAGTGGGGAATATTGCACAATGGACGGAAGTCTGATGCAGCAACGCCGCGTGCGGGATGACGGCCTTCGGGTTGTAAACCGCTTTCAATTGTGACGAAGCTTTTTGTGACGGTAGCAGTAGAAGAAGCACCGGCTAACTA
>G35JFLI02IRM2O
GGTGAGTAACACGTGAGTAACCTGCCCTCATCTCTGGGATAACAGTCGGAAACGGTTGCTAATACTGGATATGAGCTTGCAAGGCATCTTGTGGGTTGGAAAGATATTTTTTGGTTGGGGATGGACTCGCGGCCTATCAGCTTGTTGGTGAGGTAGTGGCTCACCAAGGCTTCGACGGGTAGCCGGCCTGAGAGGGCGACCGGCCACATTGGGACTGAGATACGGCCCAAACTCCTACGGGAGGCAGCAGTGGGGAATATTGCACAATGGACGGAAGTCTGATGCAGCAACGCCGCGTGCGGGATGACGGCCTTCGGGTTGTAAACCGCTTTCAATTGTGACGAAGCTTTTTGTGACGGTAGCAGTAGAAGAAGCACCGGCTAACTA
>G35JFLI02GBLU4
GGTGAGTAACACGTGAGTAACCTGCCCTCATCTCTGGGATAACAGTCGGAAACGGTTGCTAATACTGGATATGAGCTTGCAAGGCATCTTGTGGGTTGGAAAGATATTTTTTGGTTGGGGATGGACTCGCGGCCTATCAGCTTGTTGGTGAGGTAGTGGCTCACCAAGGCTTCGACGGGTAGCCGGCCTGAGAGGGCGACCGGCCACATTGGGACTGAGATACGGCCCAAACTCCTACGGGAGGCAGCAGTGGGGAATATTGCACAATGGACGGAAGTCTGATGCAGCAACGCCGCGTGCGGGATGACGGCCTTCGGGTTGTAAACCGCTTTCAATTGTGACGAAGCTTTTTGTGACGGTAGCAGTAGAAGAAGCACCGGCTAACTA
>G35JFLI02GKBNR
GGTGAGTAACACGTGAGTAACCTGCCCTCATCTCTGGGATAACAGTCGGAAACGGTTGCTAATACTGGATATGAGCTTGCAAGGCATCTTGTGGGTTGGAAAGATATTTTTTGGTTGGGGATGGACTCGCGGCCTATCAGCTTGTTGGTGAGGTAGTGGCTCACCAAGGCTTCGACGGGTAGCCGGCCTGAGAGGGCGACCGGCCACATTGGGACTGAGATACGGCCCAAACTCCTACGGGAGGCAGCAGTGGGGAATATTGCACAATGGACGGAAGTCTGATGCAGCAACGCCGCGTGCGGGATGACGGCCTTCGGGTTGTAAACCGCTTTCAATTGTGACGAAGCTTTTTGTGACGGTAGCAGTAGAAGAAGCACCGGCTAACTA
>G35JFLI02GV9KK
GGTGAGTAACACGTGAGTAACCTGCCCTCATCTCTGGGATAACAGTCGGAAACGGTTGCTAATACTGGATATGAGCTTGCAAGGCATCTTGTGGGTTGGAAAGATATTTTTTGGTTGGGGATGGACTCGCGGCCTATCAGCTTGTTGGTGAGGTAGTGGCTCACCAAGGCTTCGACGGGTAGCCGGCCTGAGAGGGCGACCGGCCACATTGGGACTGAGATACGGCCCAAACTCCTACGGGAGGCAGCAGTGGGGAATATTGCACAATGGACGGAAGTCTGATGCAGCAACGCCGCGTGCGGGATGACGGCCTTCGGGTTGTAAACCGCTTTCAATTGTGACGAAGCTTTTTGTGACGGTAGCAGTAGAAGAAGCACCGGCTAACTA
>G35JFLI02H6NNG
GGTGAGTAACACGTGAGTAACCTGCCCTCATCTCTGGGATAACAGTCGGAAACGGTTGCTAATACTGGATATGAGCTTGCAAGGCATCTTGTGGGTTGGAAAGATATTTTTTGGTTGGGGATGGACTCGCGGCCTATCAGCTTGTTGGTGAGGTAGTGGCTCACCAAGGCTTCGACGGGTAGCCGGCCTGAGAGGGCGACCGGCCACATTGGGACTGAGATACGGCCCAAACTCCTACGGGAGGCAGCAGTGGGGAATATTGCACAATGGACGGAAGTCTGATGCAGCAACGCCGCGTGCGGGATGACGGCCTTCGGGTTGTAAACCGCTTTCAATTGTGACGAAGCTTTTTGTGACGGTAGCAGTAGAAGAAGCACCGGCTAACTA
>G35JFLI02ILBTP
GGTGAGTAACACGTGAGTAACCTGCCCTCATCTCTGGGATAACAGTCGGAAACGGTTGCTAATACTGGATATGAGCTTGCAAGGCATCTTGTGGGTTGGAAAGATATTTTTTGGTTGGGGATGGACTCGCGGCCTATCAGCTTGTTGGTGAGGTAGTGGCTCACCAAGGCTTCGACGGGTAGCCGGCCTGAGAGGGCGACCGGCCACATTGGGACTGAGATACGGCCCAAACTCCTACGGGAGGCAGCAGTGGGGAATATTGCACAATGGACGGAAGTCTGATGCAGCAACGCCGCGTGCGGGATGACGGCCTTCGGGTTGTAAACCGCTTTCAATTGTGACGAAGCTTTTTGTGACGGTAGCAGTAGAAGAAGCACCGGCTAACTA
>G35JFLI02JQDG8
GGTGAGTAACACGTGAGTAACCTGCCCTCATCTCTGGGATAACAGTCGGAAACGGTTGCTAATACTGGATATGAGCTTGCAAGGCATCTTGTGGGTTGGAAAGATATTTTTTGGTTGGGGATGGACTCGCGGCCTATCAGCTTGTTGGTGAGGTAGTGGCTCACCAAGGCTTCGACGGGTAGCCGGCCTGAGAGGGCGACCGGCCACATTGGGACTGAGATACGGCCCAAACTCCTACGGGAGGCAGCAGTGGGGAATATTGCACAATGGACGGAAGTCTGATGCAGCAACGCCGCGTGCGGGATGACGGCCTTCGGGTTGTAAACCGCTTTCAATTGTGACGAAGCTTTTTGTGACGGTAGCAGTAGAAGAAGCACCGGCTAACTA
>G35JFLI02H3JKW
GGTGAGTAACACGTGAGTAACCTGCCCTCATCTCTGGGATAACAGTCGGAAACGGTTGCTAATACTGGATATGAGCTTGCAAGGCATCTTGTGGGTTGGAAAGATATTTTTTGGTTGGGGATGGACTCGCGGCCTATCAGCTTGTTGGTGAGGTAGTGGCTCACCAAGGCTTCGACGGGTAGCCGGCCTGAGAGGGCGACCGGCCACATTGGGACTGAGATACGGCCCAAACTCCTACGGGAGGCAGCAGTGGGGAATATTGCACAATGGACGGAAGTCTGATGCAGCAACGCCGCGTGCGGGATGACGGCCTTCGGGTTGTAAACCGCTTTCAATTGTGACGAAGCTTTTTGTGACGGTAGCAGTAGAAGAAGCACCGGCTAACTA
>G35JFLI02I3L0G
GGTGAGTAACACGTGAGTAACCTGCCCTCATCTCTGGGATAACAGTCGGAAACGGTTGCTAATACTGGATATGAGCTTGCAAGGCATCTTGTGGGTTGGAAAGATATTTTTTGGTTGGGGATGGACTCGCGGCCTATCAGCTTGTTGGTGAGGTAGTGGCTCACCAAGGCTTCGACGGGTAGCCGGCCTGAGAGGGCGACCGGCCACATTGGGACTGAGATACGGCCCAAACTCCTACGGGAGGCAGCAGTGGGGAATATTGCACAATGGACGGAAGTCTGATGCAGCAACGCCGCGTGCGGGATGACGGCCTTCGGGTTGTAAACCGCTTTCAATTGTGACGAAGCTTTTTGTGACGGTAGCAGTAGAAGAAGCACCGGCTAACTA
>G35JFLI02IB0YE
GGTGAGTAACACGTGAGTAACCTGCCCTCATCTCTGGGATAACAGTCGGAAACGGTTGCTAATACTGGATATGAGCTTGCAAGGCATCTTGTGGGTTGGAAAGATATTTTTTGGTTGGGGATGGACTCGCGGCCTATCAGCTTGTTGGTGAGGTAGTGGCTCACCAAGGCTTCGACGGGTAGCCGGCCTGAGAGGGCGACCGGCCACATTGGGACTGAGATACGGCCCAAACTCCTACGGGAGGCAGCAGTGGGGAATATTGCACAATGGACGGAAGTCTGATGCAGCAACGCCGCGTGCGGGATGACGGCCTTCGGGTTGTAAACCGCTTTCAATTGTGACGAAGCTTTTTGTGACGGTAGCAGTAGAAGAAGCACCGGCTAACTA
>G35JFLI02IT8JZ
GGTGAGTAACACGTGAGTAACCTGCCCTCATCTCTGGGATAACAGTCGGAAACGGTTGCTAATACTGGATATGAGCTTGCAAGGCATCTTGTGGGTTGGAAAGATATTTTTTGGTTGGGGATGGACTCGCGGCCTATCAGCTTGTTGGTGAGGTAGTGGCTCACCAAGGCTTCGACGGGTAGCCGGCCTGAGAGGGCGACCGGCCACATTGGGACTGAGATACGGCCCAAACTCCTACGGGAGGCAGCAGTGGGGAATATTGCACAATGGACGGAAGTCTGATGCAGCAACGCCGCGTGCGGGATGACGGCCTTCGGGTTGTAAACCGCTTTCAATTGTGACGAAGCTTTTTGTGACGGTAGCAGTAGAAGAAGCACCGGCTAACTA
>G35JFLI02I01QQ
GGTGAGTAACACGTGAGTAACCTGCCCTCATCTCTGGGATAACAGTCGGAAACGGTTGCTAATACTGGATATGAGCTTGCAAGGCATCTTGTGGGTTGGAAAGATATTTTTTGGTTGGGGATGGACTCGCGGCCTATCAGCTTGTTGGTGAGGTAGTGGCTCACCAAGGCTTCGACGGGTAGCCGGCCTGAGAGGGCGACCGGCCACATTGGGACTGAGATACGGCCCAAACTCCTACGGGAGGCAGCAGTGGGGAATATTGCACAATGGACGGAAGTCTGATGCAGCAACGCCGCGTGCGGGATGACGGCCTTCGGGTTGTAAACCGCTTTCAATTGTGACGAAGCTTTTTGTGACGGTAGCAGTAGAAGAAGCACCGGCTAACTA
>G35JFLI02G8GDV
GGTGAGTAACACGTGAGTAACCTGCCCTCATCTCTGGGATAACAGTCGGAAACGGTTGCTAATACTGGATATGAGCTTGCAAGGCATCTTGTGGGTTGGAAAGATATTTTTTGGTTGGGGATGGACTCGCGGCCTATCAGCTTGTTGGTGAGGTAGTGGCTCACCAAGGCTTCGACGGGTAGCCGGCCTGAGAGGGCGACCGGCCACATTGGGACTGAGATACGGCCCAAACTCCTACGGGAGGCAGCAGTGGGGAATATTGCACAATGGACGGAAGTCTGATGCAGCAACGCCGCGTGCGGGATGACGGCCTTCGGGTTGTAAACCGCTTTCAATTGTGACGAAGCTTTTTGTGACGGTAGCAGTAGAAGAAGCACCGGCTAACTA
>G35JFLI02G59LM
GGTGAGTAACACGTGAGTAACCTGCCCTCATCTCTGGGATAACAGTCGGAAACGGTTGCTAATACTGGATATGAGCTTGCAAGGCATCTTGTGGGTTGGAAAGATATTTTTTGGTTGGGGATGGACTCGCGGCCTATCAGCTTGTTGGTGAGGTAGTGGCTCACCAAGGCTTCGACGGGTAGCCGGCCTGAGAGGGCGACCGGCCACATTGGGACTGAGATACGGCCCAAACTCCTACGGGAGGCAGCAGTGGGGAATATTGCACAATGGACGGAAGTCTGATGCAGCAACGCCGCGTGCGGGATGACGGCCTTCGGGTTGTAAACCGCTTTCAATTGTGACGAAGCTTTTTGTGACGGTAGCAGTAGAAGAAGCACCGGCTAACTA
>G35JFLI02HZCKP
GGTGAGTAACACGTGAGTAACCTGCCCTCATCTCTGGGATAACAGTCGGAAACGGTTGCTAATACTGGATATGAGCTTGCAAGGCATCTTGTGGGTTGGAAAGATATTTTTTGGTTGGGGATGGACTCGCGGCCTATCAGCTTGTTGGTGAGGTAGTGGCTCACCAAGGCTTCGACGGGTAGCCGGCCTGAGAGGGCGACCGGCCACATTGGGACTGAGATACGGCCCAAACTCCTACGGGAGGCAGCAGTGGGGAATATTGCACAATGGACGGAAGTCTGATGCAGCAACGCCGCGTGCGGGATGACGGCCTTCGGGTTGTAAACCGCTTTCAATTGTGACGAAGCTTTTTGTGACGGTAGCAGTAGAAGAAGCACCGGCTAACTA
>G35JFLI02HKMUI
GGTGAGTAACACGTGAGTAACCTGCCCTCATCTCTGGGATAACAGTCGGAAACGGTTGCTAATACTGGATATGAGCTTGCAAGGCATCTTGTGGGTTGGAAAGATATTTTTTGGTTGGGGATGGACTCGCGGCCTATCAGCTTGTTGGTGAGGTAGTGGCTCACCAAGGCTTCGACGGGTAGCCGGCCTGAGAGGGCGACCGGCCACATTGGGACTGAGATACGGCCCAAACTCCTACGGGAGGCAGCAGTGGGGAATATTGCACAATGGACGGAAGTCTGATGCAGCAACGCCGCGTGCGGGATGACGGCCTTCGGGTTGTAAACCGCTTTCAATTGTGACGAAGCTTTTTGTGACGGTAGCAGTAGAAGAAGCACCGGCTAACTA
>G35JFLI02GSGJ1
GGTGAGTAACACGTGAGTAACCTGCCCTCATCTCTGGGATAACAGTCGGAAACGGTTGCTAATACTGGATATGAGCTTGCAAGGCATCTTGTGGGTTGGAAAGATATTTTTTGGTTGGGGATGGACTCGCGGCCTATCAGCTTGTTGGTGAGGTAGTGGCTCACCAAGGCTTCGACGGGTAGCCGGCCTGAGAGGGCGACCGGCCACATTGGGACTGAGATACGGCCCAAACTCCTACGGGAGGCAGCAGTGGGGAATATTGCACAATGGACGGAAGTCTGATGCAGCAACGCCGCGTGCGGGATGACGGCCTTCGGGTTGTAAACCGCTTTCAATTGTGACGAAGCTTTTTGTGACGGTAGCAGTAGAAGAAGCACCGGCTAACTA
>G35JFLI02JKBAY
GGTGAGTAACACGTGAGTAACCTGCCCTCATCTCTGGGATAACAGTCGGAAACGGTTGCTAATACTGGATATGAGCTTGCAAGGCATCTTGTGGGTTGGAAAGATATTTTTTGGTTGGGGATGGACTCGCGGCCTATCAGCTTGTTGGTGAGGTAGTGGCTCACCAAGGCTTCGACGGGTAGCCGGCCTGAGAGGGCGACCGGCCACATTGGGACTGAGATACGGCCCAAACTCCTACGGGAGGCAGCAGTGGGGAATATTGCACAATGGACGGAAGTCTGATGCAGCAACGCCGCGTGCGGGATGACGGCCTTCGGGTTGTAAACCGCTTTCAATTGTGACGAAGCTTTTTGTGACGGTAGCAGTAGAAGAAGCACCGGCTAACTA
>G35JFLI02IAURU
GGTGAGTAACACGTGAGTAACCTGCCCTCATCTCTGGGATAACAGTCGGAAACGGTTGCTAATACTGGATATGAGCTTGCAAGGCATCTTGTGGGTTGGAAAGATATTTTTTGGTTGGGGATGGACTCGCGGCCTATCAGCTTGTTGGTGAGGTAGTGGCTCACCAAGGCTTCGACGGGTAGCCGGCCTGAGAGGGCGACCGGCCACATTGGGACTGAGATACGGCCCAAACTCCTACGGGAGGCAGCAGTGGGGAATATTGCACAATGGACGGAAGTCTGATGCAGCAACGCCGCGTGCGGGATGACGGCCTTCGGGTTGTAAACCGCTTTCAATTGTGACGAAGCTTTTTGTGACGGTAGCAGTAGAAGAAGCACCGGCTAACTA
>G35JFLI02F7WDQ
GGTGAGTAACACGTGAGTAACCTGCCCTCATCTCTGGGATAACAGTCGGAAACGGTTGCTAATACTGGATATGAGCTTGCAAGGCATCTTGTGGGTTGGAAAGATATTTTTTGGTTGGGGATGGACTCGCGGCCTATCAGCTTGTTGGTGAGGTAGTGGCTCACCAAGGCTTCGACGGGTAGCCGGCCTGAGAGGGCGACCGGCCACATTGGGACTGAGATACGGCCCAAACTCCTACGGGAGGCAGCAGTGGGGAATATTGCACAATGGACGGAAGTCTGATGCAGCAACGCCGCGTGCGGGATGACGGCCTTCGGGTTGTAAACCGCTTTCAATTGTGACGAAGCTTTTTGTGACGGTAGCAGTAGAAGAAGCACCGGCTAACTA
>G35JFLI02FYKLH
GGTGAGTAACACGTGAGTAACCTGCCCTCATCTCTGGGATAACAGTCGGAAACGGTTGCTAATACTGGATATGAGCTTGCAAGGCATCTTGTGGGTTGGAAAGATATTTTTTGGTTGGGGATGGACTCGCGGCCTATCAGCTTGTTGGTGAGGTAGTGGCTCACCAAGGCTTCGACGGGTAGCCGGCCTGAGAGGGCGACCGGCCACATTGGGACTGAGATACGGCCCAAACTCCTACGGGAGGCAGCAGTGGGGAATATTGCACAATGGACGGAAGTCTGATGCAGCAACGCCGCGTGCGGGATGACGGCCTTCGGGTTGTAAACCGCTTTCAATTGTGACGAAGCTTTTTGTGACGGTAGCAGTAGAAGAAGCACCGGCTAACTA
>G35JFLI02I6W3P
GGTGAGTAACACGTGAGTAACCTGCCCTCATCTCTGGGATAACAGTCGGAAACGGTTGCTAATACTGGATATGAGCTTGCAAGGCATCTTGTGGGTTGGAAAGATATTTTTTGGTTGGGGATGGACTCGCGGCCTATCAGCTTGTTGGTGAGGTAGTGGCTCACCAAGGCTTCGACGGGTAGCCGGCCTGAGAGGGCGACCGGCCACATTGGGACTGAGATACGGCCCAAACTCCTACGGGAGGCAGCAGTGGGGAATATTGCACAATGGACGGAAGTCTGATGCAGCAACGCCGCGTGCGGGATGACGGCCTTCGGGTTGTAAACCGCTTTCAATTGTGACGAAGCTTTTTGTGACGGTAGCAGTAGAAGAAGCACCGGCTAACTA
>G35JFLI02ILRWH
GGTGAGTAACACGTGAGTAACCTGCCCTCATCTCTGGGATAACAGTCGGAAACGGTTGCTAATACTGGATATGAGCTTGCAAGGCATCTTGTGGGTTGGAAAGATATTTTTTGGTTGGGGATGGACTCGCGGCCTATCAGCTTGTTGGTGAGGTAGTGGCTCACCAAGGCTTCGACGGGTAGCCGGCCTGAGAGGGCGACCGGCCACATTGGGACTGAGATACGGCCCAAACTCCTACGGGAGGCAGCAGTGGGGAATATTGCACAATGGACGGAAGTCTGATGCAGCAACGCCGCGTGCGGGATGACGGCCTTCGGGTTGTAAACCGCTTTCAATTGTGACGAAGCTTTTTGTGACGGTAGCAGTAGAAGAAGCACCGGCTAACTA
>G35JFLI02GI1PZ
GGTGAGTAACACGTGAGTAACCTGCCCTCATCTCTGGGATAACAGTCGGAAACGGTTGCTAATACTGGATATGAGCTTGCAAGGCATCTTGTGGGTTGGAAAGATATTTTTTGGTTGGGGATGGACTCGCGGCCTATCAGCTTGTTGGTGAGGTAGTGGCTCACCAAGGCTTCGACGGGTAGCCGGCCTGAGAGGGCGACCGGCCACATTGGGACTGAGATACGGCCCAAACTCCTACGGGAGGCAGCAGTGGGGAATATTGCACAATGGACGGAAGTCTGATGCAGCAACGCCGCGTGCGGGATGACGGCCTTCGGGTTGTAAACCGCTTTCAATTGTGACGAAGCTTTTTGTGACGGTAGCAGTAGAAGAAGCACCGGCTAACTA
>G35JFLI02FS98V
GGTGAGTAACACGTGAGTAACCTGCCCTCATCTCTGGGATAACAGTCGGAAACGGTTGCTAATACTGGATATGAGCTTGCAAGGCATCTTGTGGGTTGGAAAGATATTTTTTGGTTGGGGATGGACTCGCGGCCTATCAGCTTGTTGGTGAGGTAGTGGCTCACCAAGGCTTCGACGGGTAGCCGGCCTGAGAGGGCGACCGGCCACATTGGGACTGAGATACGGCCCAAACTCCTACGGGAGGCAGCAGTGGGGAATATTGCACAATGGACGGAAGTCTGATGCAGCAACGCCGCGTGCGGGATGACGGCCTTCGGGTTGTAAACCGCTTTCAATTGTGACGAAGCTTTTTGTGACGGTAGCAGTAGAAGAAGCACCGGCTAACTA
>G35JFLI02JJ4JF
GGTGAGTAACACGTGAGTAACCTGCCCTCATCTCTGGGATAACAGTCGGAAACGGTTGCTAATACTGGATATGAGCTTGCAAGGCATCTTGTGGGTTGGAAAGATATTTTTTGGTTGGGGATGGACTCGCGGCCTATCAGCTTGTTGGTGAGGTAGTGGCTCACCAAGGCTTCGACGGGTAGCCGGCCTGAGAGGGCGACCGGCCACATTGGGACTGAGATACGGCCCAAACTCCTACGGGAGGCAGCAGTGGGGAATATTGCACAATGGACGGAAGTCTGATGCAGCAACGCCGCGTGCGGGATGACGGCCTTCGGGTTGTAAACCGCTTTCAATTGTGACGAAGCTTTTTGTGACGGTAGCAGTAGAAGAAGCACCGGCTAACTA
>G35JFLI02IBZJM
GGTGAGTAACACGTGAGTAACCTGCCCTCATCTCTGGGATAACAGTCGGAAACGGTTGCTAATACTGGATATGAGCTTGCAAGGCATCTTGTGGGTTGGAAAGATATTTTTTGGTTGGGGATGGACTCGCGGCCTATCAGCTTGTTGGTGAGGTAGTGGCTCACCAAGGCTTCGACGGGTAGCCGGCCTGAGAGGGCGACCGGCCACATTGGGACTGAGATACGGCCCAAACTCCTACGGGAGGCAGCAGTGGGGAATATTGCACAATGGACGGAAGTCTGATGCAGCAACGCCGCGTGCGGGATGACGGCCTTCGGGTTGTAAACCGCTTTCAATTGTGACGAAGCTTTTTGTGACGGTAGCAGTAGAAGAAGCACCGGCTAACTA
>G35JFLI02JBV8S
GGTGAGTAACACGTGAGTAACCTGCCCTCATCTCTGGGATAACAGTCGGAAACGGTTGCTAATACTGGATATGAGCTTGCAAGGCATCTTGTGGGTTGGAAAGATATTTTTTGGTTGGGGATGGACTCGCGGCCTATCAGCTTGTTGGTGAGGTAGTGGCTCACCAAGGCTTCGACGGGTAGCCGGCCTGAGAGGGCGACCGGCCACATTGGGACTGAGATACGGCCCAAACTCCTACGGGAGGCAGCAGTGGGGAATATTGCACAATGGACGGAAGTCTGATGCAGCAACGCCGCGTGCGGGATGACGGCCTTCGGGTTGTAAACCGCTTTCAATTGTGACGAAGCTTTTTGTGACGGTAGCAGTAGAAGAAGCACCGGCTAACTA
>G35JFLI02HW7XU
GGTGAGTAACACGTGAGTAACCTGCCCTCATCTCTGGGATAACAGTCGGAAACGGTTGCTAATACTGGATATGAGCTTGCAAGGCATCTTGTGGGTTGGAAAGATATTTTTTGGTTGGGGATGGACTCGCGGCCTATCAGCTTGTTGGTGAGGTAGTGGCTCACCAAGGCTTCGACGGGTAGCCGGCCTGAGAGGGCGACCGGCCACATTGGGACTGAGATACGGCCCAAACTCCTACGGGAGGCAGCAGTGGGGAATATTGCACAATGGACGGAAGTCTGATGCAGCAACGCCGCGTGCGGGATGACGGCCTTCGGGTTGTAAACCGCTTTCAATTGTGACGAAGCTTTTTGTGACGGTAGCAGTAGAAGAAGCACCGGCTAACTA
>G35JFLI02IJB9W
GGTGAGTAACACGTGAGTAACCTGCCCTCATCTCTGGGATAACAGTCGGAAACGGTTGCTAATACTGGATATGAGCTTGCAAGGCATCTTGTGGGTTGGAAAGATATTTTTTGGTTGGGGATGGACTCGCGGCCTATCAGCTTGTTGGTGAGGTAGTGGCTCACCAAGGCTTCGACGGGTAGCCGGCCTGAGAGGGCGACCGGCCACATTGGGACTGAGATACGGCCCAAACTCCTACGGGAGGCAGCAGTGGGGAATATTGCACAATGGACGGAAGTCTGATGCAGCAACGCCGCGTGCGGGATGACGGCCTTCGGGTTGTAAACCGCTTTCAATTGTGACGAAGCTTTTTGTGACGGTAGCAGTAGAAGAAGCACCGGCTAACTA
>G35JFLI02G5Z1N
GGTGAGTAACACGTGAGTAACCTGCCCTCATCTCTGGGATAACAGTCGGAAACGGTTGCTAATACTGGATATGAGCTTGCAAGGCATCTTGTGGGTTGGAAAGATATTTTTTGGTTGGGGATGGACTCGCGGCCTATCAGCTTGTTGGTGAGGTAGTGGCTCACCAAGGCTTCGACGGGTAGCCGGCCTGAGAGGGCGACCGGCCACATTGGGACTGAGATACGGCCCAAACTCCTACGGGAGGCAGCAGTGGGGAATATTGCACAATGGACGGAAGTCTGATGCAGCAACGCCGCGTGCGGGATGACGGCCTTCGGGTTGTAAACCGCTTTCAATTGTGACGAAGCTTTTTGTGACGGTAGCAGTAGAAGAAGCACCGGCTAACTA
>G35JFLI02IIP6C
GGTGAGTAACACGTGAGTAACCTGCCCTCATCTCTGGGATAACAGTCGGAAACGGTTGCTAATACTGGATATGAGCTTGCAAGGCATCTTGTGGGTTGGAAAGATATTTTTTGGTTGGGGATGGACTCGCGGCCTATCAGCTTGTTGGTGAGGTAGTGGCTCACCAAGGCTTCGACGGGTAGCCGGCCTGAGAGGGCGACCGGCCACATTGGGACTGAGATACGGCCCAAACTCCTACGGGAGGCAGCAGTGGGGAATATTGCACAATGGACGGAAGTCTGATGCAGCAACGCCGCGTGCGGGATGACGGCCTTCGGGTTGTAAACCGCTTTCAATTGTGACGAAGCTTTTTGTGACGGTAGCAGTAGAAGAAGCACCGGCTAACTA
>G35JFLI02HKBX8
GGTGAGTAACACGTGAGTAACCTGCCCTCATCTCTGGGATAACAGTCGGAAACGGTTGCTAATACTGGATATGAGCTTGCAAGGCATCTTGTGGGTTGGAAAGATATTTTTTGGTTGGGGATGGACTCGCGGCCTATCAGCTTGTTGGTGAGGTAGTGGCTCACCAAGGCTTCGACGGGTAGCCGGCCTGAGAGGGCGACCGGCCACATTGGGACTGAGATACGGCCCAAACTCCTACGGGAGGCAGCAGTGGGGAATATTGCACAATGGACGGAAGTCTGATGCAGCAACGCCGCGTGCGGGATGACGGCCTTCGGGTTGTAAACCGCTTTCAATTGTGACGAAGCTTTTTGTGACGGTAGCAGTAGAAGAAGCACCGGCTAACTA
>G3BZQ8102FL4LP
GGTGAGTAACACGTGAGTAACCTGCCCTCATCTCTGGGATAACAGTCGGAAACGGTTGCTAATACTGGATATGAGCTTGCAAGGCATCTTGTGGGTTGGAAAGATATTTTTTGGTTGGGGATGGACTCGCGGCCTATCAGCTTGTTGGTGAGGTAGTGGCTCACCAAGGCTTCGACGGGTAGCCGGCCTGAGAGGGCGACCGGCCACATTGGGACTGAGATACGGCCCAAACTCCTACGGGAGGCAGCAGTGGGGAATATTGCACAATGGACGGAAGTCTGATGCAGCAACGCCGCGTGCGGGATGACGGCCTTCGGGTTGTAAACCGCTTTCAATTGTGACGAAGCTTTTTGTGACGGTAGCAGTAGAAGAAGCACCGGCTAACTA
>G3BZQ8102GK10O
GGTGAGTAACACGTGAGTAACCTGCCCTCATCTCTGGGATAACAGTCGGAAACGGTTGCTAATACTGGATATGAGCTTGCAAGGCATCTTGTGGGTTGGAAAGATATTTTTTGGTTGGGGATGGACTCGCGGCCTATCAGCTTGTTGGTGAGGTAGTGGCTCACCAAGGCTTCGACGGGTAGCCGGCCTGAGAGGGCGACCGGCCACATTGGGACTGAGATACGGCCCAAACTCCTACGGGAGGCAGCAGTGGGGAATATTGCACAATGGACGGAAGTCTGATGCAGCAACGCCGCGTGCGGGATGACGGCCTTCGGGTTGTAAACCGCTTTCAATTGTGACGAAGCTTTTTGTGACGGTAGCAGTAGAAGAAGCACCGGCTAACTA
>G35JFLI02G8U40
GGTGAGTAACACGTGAGTAACCTGCCCTCATCTCTGGGATAACAGTCGGAAACGGTTGCTAATACTGGATATGAGCTTGCAAGGCATCTTGTGGGTTGGAAAGATATTTTTTGGTTGGGGATGGACTCGCGGCCTATCAGCTTGTTGGTGAGGTAGTGGCTCACCAAGGCTTCGACGGGTAGCCGGCCTGAGAGGGCGACCGGCCACATTGGGACTGAGATACGGCCCAAACTCCTACGGGAGGCAGCAGTGGGGAATATTGCACAATGGACGGAAGTCTGATGCAGCAACGCCGCGTGCGGGATGACGGCCTTCGGGTTGTAAACCGCTTTCAATTGTGACGAAGCTTTTTGTGACGGTAGCAGTAGAAGAAGCACCGGCTAACTA
>G35JFLI02IGKPF
GGTGAGTAACACGTGAGTAACCTGCCCTCATCTCTGGGATAACAGTCGGAAACGGTTGCTAATACTGGATATGAGCTTGCAAGGCATCTTGTGGGTTGGAAAGATATTTTTTGGTTGGGGATGGACTCGCGGCCTATCAGCTTGTTGGTGAGGTAGTGGCTCACCAAGGCTTCGACGGGTAGCCGGCCTGAGAGGGCGACCGGCCACATTGGGACTGAGATACGGCCCAAACTCCTACGGGAGGCAGCAGTGGGGAATATTGCACAATGGACGGAAGTCTGATGCAGCAACGCCGCGTGCGGGATGACGGCCTTCGGGTTGTAAACCGCTTTCAATTGTGACGAAGCTTTTTGTGACGGTAGCAGTAGAAGAAGCACCGGCTAACTA
>G35JFLI02I2HQL
GGTGAGTAACACGTGAGTAACCTGCCCTCATCTCTGGGATAACAGTCGGAAACGGTTGCTAATACTGGATATGAGCTTGCAAGGCATCTTGTGGGTTGGAAAGATATTTTTTGGTTGGGGATGGACTCGCGGCCTATCAGCTTGTTGGTGAGGTAGTGGCTCACCAAGGCTTCGACGGGTAGCCGGCCTGAGAGGGCGACCGGCCACATTGGGACTGAGATACGGCCCAAACTCCTACGGGAGGCAGCAGTGGGGAATATTGCACAATGGACGGAAGTCTGATGCAGCAACGCCGCGTGCGGGATGACGGCCTTCGGGTTGTAAACCGCTTTCAATTGTGACGAAGCTTTTTGTGACGGTAGCAGTAGAAGAAGCACCGGCTAACTA
>G35JFLI02F21GT
GGTGAGTAACACGTGAGTAACCTGCCCTCATCTCTGGGATAACAGTCGGAAACGGTTGCTAATACTGGATATGAGCTTGCAAGGCATCTTGTGGGTTGGAAAGATATTTTTTGGTTGGGGATGGACTCGCGGCCTATCAGCTTGTTGGTGAGGTAGTGGCTCACCAAGGCTTCGACGGGTAGCCGGCCTGAGAGGGCGACCGGCCACATTGGGACTGAGATACGGCCCAAACTCCTACGGGAGGCAGCAGTGGGGAATATTGCACAATGGACGGAAGTCTGATGCAGCAACGCCGCGTGCGGGATGACGGCCTTCGGGTTGTAAACCGCTTTCAATTGTGACGAAGCTTTTTGTGACGGTAGCAGTAGAAGAAGCACCGGCTAACTA
>G35JFLI02GPDEB
GGTGAGTAACACGTGAGTAACCTGCCCTCATCTCTGGGATAACAGTCGGAAACGGTTGCTAATACTGGATATGAGCTTGCAAGGCATCTTGTGGGTTGGAAAGATATTTTTTGGTTGGGGATGGACTCGCGGCCTATCAGCTTGTTGGTGAGGTAGTGGCTCACCAAGGCTTCGACGGGTAGCCGGCCTGAGAGGGCGACCGGCCACATTGGGACTGAGATACGGCCCAAACTCCTACGGGAGGCAGCAGTGGGGAATATTGCACAATGGACGGAAGTCTGATGCAGCAACGCCGCGTGCGGGATGACGGCCTTCGGGTTGTAAACCGCTTTCAATTGTGACGAAGCTTTTTGTGACGGTAGCAGTAGAAGAAGCACCGGCTAACTA
>G35JFLI02FHTFW
GGTGAGTAACACGTGAGTAACCTGCCCTCATCTCTGGGATAACAGTCGGAAACGGTTGCTAATACTGGATATGAGCTTGCAAGGCATCTTGTGGGTTGGAAAGATATTTTTTGGTTGGGGATGGACTCGCGGCCTATCAGCTTGTTGGTGAGGTAGTGGCTCACCAAGGCTTCGACGGGTAGCCGGCCTGAGAGGGCGACCGGCCACATTGGGACTGAGATACGGCCCAAACTCCTACGGGAGGCAGCAGTGGGGAATATTGCACAATGGACGGAAGTCTGATGCAGCAACGCCGCGTGCGGGATGACGGCCTTCGGGTTGTAAACCGCTTTCAATTGTGACGAAGCTTTTTGTGACGGTAGCAGTAGAAGAAGCACCGGCTAACTA
>G35JFLI02JCTBH
GGTGAGTAACACGTGAGTAACCTGCCCTCATCTCTGGGATAACAGTCGGAAACGGTTGCTAATACTGGATATGAGCTTGCAAGGCATCTTGTGGGTTGGAAAGATATTTTTTGGTTGGGGATGGACTCGCGGCCTATCAGCTTGTTGGTGAGGTAGTGGCTCACCAAGGCTTCGACGGGTAGCCGGCCTGAGAGGGCGACCGGCCACATTGGGACTGAGATACGGCCCAAACTCCTACGGGAGGCAGCAGTGGGGAATATTGCACAATGGACGGAAGTCTGATGCAGCAACGCCGCGTGCGGGATGACGGCCTTCGGGTTGTAAACCGCTTTCAATTGTGACGAAGCTTTTTGTGACGGTAGCAGTAGAAGAAGCACCGGCTAACTA
>G35JFLI02JK9FZ
GGTGAGTAACACGTGAGTAACCTGCCCTCATCTCTGGGATAACAGTCGGAAACGGTTGCTAATACTGGATATGAGCTTGCAAGGCATCTTGTGGGTTGGAAAGATATTTTTTGGTTGGGGATGGACTCGCGGCCTATCAGCTTGTTGGTGAGGTAGTGGCTCACCAAGGCTTCGACGGGTAGCCGGCCTGAGAGGGCGACCGGCCACATTGGGACTGAGATACGGCCCAAACTCCTACGGGAGGCAGCAGTGGGGAATATTGCACAATGGACGGAAGTCTGATGCAGCAACGCCGCGTGCGGGATGACGGCCTTCGGGTTGTAAACCGCTTTCAATTGTGACGAAGCTTTTTGTGACGGTAGCAGTAGAAGAAGCACCGGCTAACTA
>G35JFLI02HPRW5
GGTGAGTAACACGTGAGTAACCTGCCCTCATCTCTGGGATAACAGTCGGAAACGGTTGCTAATACTGGATATGAGCTTGCAAGGCATCTTGTGGGTTGGAAAGATATTTTTTGGTTGGGGATGGACTCGCGGCCTATCAGCTTGTTGGTGAGGTAGTGGCTCACCAAGGCTTCGACGGGTAGCCGGCCTGAGAGGGCGACCGGCCACATTGGGACTGAGATACGGCCCAAACTCCTACGGGAGGCAGCAGTGGGGAATATTGCACAATGGACGGAAGTCTGATGCAGCAACGCCGCGTGCGGGATGACGGCCTTCGGGTTGTAAACCGCTTTCAATTGTGACGAAGCTTTTTGTGACGGTAGCAGTAGAAGAAGCACCGGCTAACTA
>G3BZQ8102F0O50
GGTGAGTAACACGTGAGTAACCTGCCCTCATCTCTGGGATAACAGTCGGAAACGGTTGCTAATACTGGATATGAGCTTGCAAGGCATCTTGTGGGTTGGAAAGATATTTTTTGGTTGGGGATGGACTCGCGGCCTATCAGCTTGTTGGTGAGGTAGTGGCTCACCAAGGCTTCGACGGGTAGCCGGCCTGAGAGGGCGACCGGCCACATTGGGACTGAGATACGGCCCAAACTCCTACGGGAGGCAGCAGTGGGGAATATTGCACAATGGACGGAAGTCTGATGCAGCAACGCCGCGTGCGGGATGACGGCCTTCGGGTTGTAAACCGCTTTCAATTGTGACGAAGCTTTTTGTGACGGTAGCAGTAGAAGAAGCACCGGCTAACTA
