# Supplementary material for: Investigation of the Effect of Type 2 Diabetes Mellitus on Subgingival Plaque Microbiota by High-Throughput 16S rDNA Pyrosequencing
Source: PLoS One. 2013 Apr 22;8(4):e61516. doi: 10.1371/journal.pone.0061516 (PMC3632544; doi:10.1371/journal.pone.0061516)
Supplement: File S1 — FASTA-format sequences for all the OTUs. Sequences for each OTU are provided in a FASTA-format file. (ZIP) [file pone.0061516.s004.zip › OTU.allseq/Otu0017.fasta]

>GV2UCFN02G561Q
GGTGAGTAAAGCATGAGAATCTGTCCTGCCGAGGGGGATAACGTTCGGAAACGGACCCTAATACCCCATAGTCCGAGAGGTTAAAGCGGAGACGCGCGGCAGGAGGAGCTCGTGTCCTATCAGCTGGTTGGTGAGGTAATGGCTCACCAAGGCGACGACGGGTAGCCGGCCTGAGAGGGTGACCGGCCACACTGGAACTGAGAAACGGTCCAGACTCCTACGGGAGGCAGCAGTGGGGAATATTGGGCAATGGGAGGAATCCTGACCCAGCGACGCCGCGTGAACGAAGACGGCCTTCGGGTTGTAAAGTTCTTTTATGTGGGAAGAATTAAGTGACGGTACCACATGAATAAGCCCCGGCTAACTA
>GV2UCFN02HCNYA
GGTGAGTAAAGCATGAGAATCTGTCCTGCCGAGGGGGATAACGTTCGGAAACGGACCCTAATACCCCATAGTCCGAGAGGTTAAAGCGGAGACGCGCGGCAGGAGGAGCTCGTGTCCTATCAGCTGGTTGGTGAGGTAATGGCTCACCAAGGCGACGACGGGTAGCCGGCCTGAGAGGGTGACCGGCCACACTGGAACTGAGAAACGGTCCAGACTCCTACGGGAGGCAGCAGTGGGGAATATTGGGCAATGGGAGGAATCCTGACCCAGCGACGCCGCGTGAACGAAGACGGCCTTCGGGTTGTAAAGTTCTTTTATGTGGGAAGAATGAAGTGACGGTACCACATGAATAAGCCCCGGCTAACTA
>GV2UCFN02J2YNC
GGTGAGTAAAGCATGAGAATCTGTCCTGCCGAGGGGGATAACGTTCGGAAACGGACCCTAATACCCCATAGTCCGAGAGGTTAAAGCGGAGACGCGCGGCAGGAGGAGCTCGTGTCCTATCAGCTGGTTGGTGAGGTAATGGCTCACCAAGGCGACGACGGGTAGCCGGCCTGAGAGGGTGACCGGCCACACTGGAACTGAGATACGGTCCAGACTCCTACGGGAGGCAGCAGTGGGGAATATTGGGCAATGGGAGAAATCCTGACCCAGCGACGCCGCGTGAACGAAGACGGCCTTCGGGTTGTAAAGTTCTTTTATGTGGGAAGAATTAAGTGACGGTACCACATGAATAAGCCCCGGCTAACTA
>GV2UCFN02JQ6OR
GGTGAGTAAAGCATGAGAATCTGTCCTGCCGAGGGGGATAACGTTCGGAAACGGACCCTAATACCCCATAGTCCGAGAGGTTAAAGCGGAGACGCGCGGCAGGAGGAGCTCGTGTCCTATCAGCTGGTTGGTGAGGTAATGGCTCACCAAGGCGACGACGGGTAGCCGGCCTGAGAGGGTGACCGGCCACACTGGAACTGAGATACGGTCCAGACTCCTACGGGAGGCAGCAGTGGGGAATATTGGGCAATGGGAGAAATCCTGACCCAGCGACGCCGCGTGAACGAAGACGGCCTTCGGGTTGTAAAGTTCTTTTATGTGGGAAGAATTAAGTGACGGTACCACATGAATAAGCCCCGGCTAACTA
>G35JFLI02GFUDB
GGTGAGTAAAGCATGAGAATCTGTCCTGCCGAGGGGGATAACGTTCGGAAACGGACCCTAATACCCATAGTCCGAGAGGTTAAAGCGGAGACGCGCGGCAGGAGGAGCTCGTGTCCTATCAGCTAGTTGGTGAGGTAATGGCTCACCAAGGCTTCGACGGGTAGCCGGCCTGAGAGGGTGACCGGCCACACTGGAACTGAGAAACGGTCCAGACTCCTACGGGAGGCAGCAGTGGGGAATATTGGGCAATGGGAGGAATCCTGACCCAGCGACGCCGCGTGAACGAAGACGGCCTTCGGGTTGTAAAGTTCTTTTATGTGGGAAGAATTAAGTGACGGTACCACATGAATAAGCCCCGGCTAACTA
>G3BZQ8102IXAET
GGTGAGTAAAGCATGAGAATCTGTCCTGCCGAGGGGATAACGTTCGGAAACGGACCCTAATACCCCATAGTCCGAGAGGTTAAAGCGGAGACGCGCGGCAGGAGGAGCTCGTGTCCTATCAGCTGGTTGGTGAGGTAATGGCTCACCAAGGCTTCGACGGGTAGCCGGCCTGAGAGGGTGACCGGCCACACTGGAACTGAGAAACGGTCCAGACTCCTACGGGAGGCAGCAGTGGGGAATATTGGGCAATGGGAGGAATCCTGACCCAGCGACGCCGCGTGAACGAAGACGGCCTTCGGGTTGTAAAGTTCTTTTATGTGGGAAGAATTAAGTGACGGTACCACATGAATAAGCCCCGGCTAACTA
>G3BZQ8102FU91U
GGTGAGTAAAGCATGAGAATCTGTCCTGCCGAGGGGATAACGTTCGGAAACGGACCCTAATACCCCATAGTCCGAGAGGTTAAAGCGGAGACGCGCGGCAGGAGGAGCTCGTGTCCTATCAGCTGGTTGGTGAGGTAATGGCTCACCAAGGCTTCGACGGGTAGCCGGCCTGAGAGGGTGACCGGCCACACTGGAACTGAGAAACGGTCCAGACTCCTACGGGAGGCAGCAGTGGGGAATATTGGGCAATGGGAGGAATCCTGACCCAGCGACGCCGCGTGAACGAAGACGGCCTTCGGGTTGTAAAGTTCTTTTATGTGGGAAGAATTAAGTGACGGTACCACATGAATAAGCCCCGGCTAACTA
>G3BZQ8102IDCQR
GGTGAGTAAAGCATGAGAATCTGTCCTGCCGAGGGGATAACGTTCGGAAACGGACCCTAATACCCCATAGTCCGAGAGGTTAAAGCGGAGACGCGCGGCAGGAGGAGCTCGTGTCCTATCAGCTGGTTGGTGAGGTAATGGCTCACCAAGGCTTCGACGGGTAGCCGGCCTGAGAGGGTGACCGGCCACACTGGAACTGAGAAACGGTCCAGACTCCTACGGGAGGCAGCAGTGGGGAATATTGGGCAATGGGAGGAATCCTGACCCAGCGACGCCGCGTGAACGAAGACGGCCTTCGGGTTGTAAAGTTCTTTTATGTGGGAAGAATTAAGTGACGGTACCACATGAATAAGCCCCGGCTAACTA
>G3BZQ8102H0TXO
GGTGAGTAAAGCATGAGAATCTGTCCTGCCGAGGGGATAACGTTCGGAAACGGACCCTAATACCCCATAGTCCGAGAGGTTAAAGCGGAGACGCGCGGCAGGAGGAGCTCGTGTCCTATCAGCTGGTTGGTGAGGTAATGGCTCACCAAGGCTTCGACGGGTAGCCGGCCTGAGAGGGTGACCGGCCACACTGGAACTGAGAAACGGTCCAGACTCCTACGGGAGGCAGCAGTGGGGAATATTGGGCAATGGGAGGAATCCTGACCCAGCGACGCCGCGTGAACGAAGACGGCCTTCGGGTTGTAAAGTTCTTTTATGTGGGAAGAATTAAGTGACGGTACCACATGAATAAGCCCCGGCTAACTA
>G3BZQ8102H1EKJ
GGTGAGTAAAGCATGAGAATCTGTCCTGCCGAGGGGATAACGTTCGGAAACGGACCCTAATACCCCATAGTCCGAGAGGTTAAAGCGGAGACGCGCGGCAGGAGGAGCTCGTGTCCTATCAGCTGGTTGGTGAGGTAATGGCTCACCAAGGCTTCGACGGGTAGCCGGCCTGAGAGGGTGACCGGCCACACTGGAACTGAGAAACGGTCCAGACTCCTACGGGAGGCAGCAGTGGGGAATATTGGGCAATGGGAGGAATCCTGACCCAGCGACGCCGCGTGAACGAAGACGGCCTTCGGGTTGTAAAGTTCTTTTATGTGGGAAGAATTAAGTGACGGTACCACATGAATAAGCCCCGGCTAACTA
>G35JFLI02FHK3E
GGTGAGTAAAGCATGAGAATCTGTCCTGCCGAGGGGATAACGTTCGGAAACGGACCCTAATACCCCATAGTCCGAGAGGTTAAAGCGGAGACGCGCGGCAGGAGGAGCTCGTGTCCTATCAGCTGGTTGGTGAGGTAATGGCTCACCAAGGCTTCGACGGGTAGCCGGCCTGAGAGGGTGACCGGCCACACTGGAACTGAGAAACGGTCCAGACTCCTACGGGAGGCAGCAGTGGGGAATATTGGGCAATGGGAGGAATCCTGACCCAGCGACGCCGCGTGAACGAAGACGGCCTTCGGGTTGTAAAGTTCTTTTATGTGGGAAGAATTAAGTGACGGTACCACATGAATAAGCCCCGGCTAACTA
>GV2UCFN02GFA10
GGTGAGTAAAGCATGAGAATCTGTCCTGCCGAGGGGGATAACGTTCGGAAACGGACCCTAATACCCCATAGTCCGAGAGGTTAAAGCGGAGACGCGCGGCAGGAGGAGCTCGTGTCCTATCAGCTGGTTGGTGAGGTAATGGCTCACCAAGGCTTCGACGGGTAGCCGGCCTGAGAGGGTGACCGGCCACACTGGAACTGAGAAACGGTCCAGACTCCTACGGGAGGCAGCAGTGGGGAATATTGGGCAATGGGAGGAATCCTGACCCAGCGACGCCGCGTGAACGAAGACGGCCTTCGGGTTGTAAAGTTCTTTTATGTGGGAAGAATTAAGTGACGGTACCACATGAATAAGCCCCGGCTAACTA
>GV2UCFN02J1QWD
GGTGAGTAAAGCATGAGAATCTGTCCTGCCGAGGGGGATAACGTTCGGAAACGGACCCTAATACCCCATAGTCCGAGAGGTTAAAGCGGAGACGCGCGGCAGGAGGAGCTCGTGTCCTATCAGCTGGTTGGTGAGGTAATGGCTCACCAAGGCTTCGACGGGTAGCCGGCCTGAGAGGGTGACCGGCCACACTGGAACTGAGAAACGGTCCAGACTCCTACGGGAGGCAGCAGTGGGGAATATTGGGCAATGGGAGGAATCCTGACCCAGCGACGCCGCGTGAACGAAGACGGCCTTCGGGTTGTAAAGTTCTTTTATGTGGGAAGAATTAAGTGACGGTACCACATGAATAAGCCCCGGCTAACTA
>GV2UCFN02J5CZ7
GGTGAGTAAAGCATGAGAATCTGTCCTGCCGAGGGGGATAACGTTCGGAAACGGACCCTAATACCCCATAGTCCGAGAGGTTAAAGCGGAGACGCGCGGCAGGAGGAGCTCGTGTCCTATCAGCTGGTTGGTGAGGTAATGGCTCACCAAGGCTTCGACGGGTAGCCGGCCTGAGAGGGTGACCGGCCACACTGGAACTGAGAAACGGTCCAGACTCCTACGGGAGGCAGCAGTGGGGAATATTGGGCAATGGGAGGAATCCTGACCCAGCGACGCCGCGTGAACGAAGACGGCCTTCGGGTTGTAAAGTTCTTTTATGTGGGAAGAATTAAGTGACGGTACCACATGAATAAGCCCCGGCTAACTA
>GV2UCFN02HI2OQ
GGTGAGTAAAGCATGAGAATCTGTCCTGCCGAGGGGGATAACGTTCGGAAACGGACCCTAATACCCCATAGTCCGAGAGGTTAAAGCGGAGACGCGCGGCAGGAGGAGCTCGTGTCCTATCAGCTGGTTGGTGAGGTAAGGGCTCACCAAGGCTTCGACGGGTAGCCGGCCTGAGAGGGTGACCGGCCACACTGGAACTGAGATACGGTCCAGACTCCTACGGGAGGCAGCAGTGGGGAATATTGGGCAATGGGAGGAATCCTGACCCAGCGACGCCGCGTGAACGAAGACGGCCTTCGGGTTGTAAAGTTCTTTTATGTGGGAAGAATTAAGTGACGGTACCACATGAATAAGCCCCGGCTAACTA
>GV2UCFN02H7TLF
GGTGAGTAAAGCATGAGAATCTGTCCTGCCGAGGGGGATAACGTTCGGAAACGGACCCTAATACCCCATAGTCCGAGAGGTTAAAGCGGAGACGCGCGGCAGGAGGAGCTCGTGTCCTATCAGCTGGTTGGTGAGGTAAGGGCTCACCAAGGCTTCGACGGGTAGCCGGCCTGAGAGGGTGACCGGCCACACTGGAACTGAGATACGGTCCAGACTCCTACGGGAGGCAGCAGTGGGGAATATTGGGCAATGGGAGGAATCCTGACCCAGCGACGCCGCGTGAACGAAGACGGCCTTCGGGTTGTAAAGTTCTTTTATGTGGGAAGAATTAAGTGACGGTACCACATGAATAAGCCCCGGCTAACTA
>GV2UCFN02IO0EL
GGTGAGTAAAGCATGAGAATCTGTCCTGCCGAGGGGGATAACGTTCGGAAACGGACCCTAATACCCCATAGTCCGAGAGGTTAAAGCGGAGACGCGCGGCAGGAGGAGCTCGTGTCCTATCAGCTGGTTGGTGAGGTAAGGGCTCACCAAGGCTTCGACGGGTAGCCGGCCTGAGAGGGTGACCGGCCACACTGGAACTGAGATACGGTCCAGACTCCTACGGGAGGCAGCAGTGGGGAATATTGGGCAATGGGAGGAATCCTGACCCAGCGACGCCGCGTGAACGAAGACGGCCTTCGGGTTGTAAAGTTCTTTTATGTGGGAAGAATTAAGTGACGGTACCACATGAATAAGCCCCGGCTAACTA
>GV2UCFN02GUW50
GGTGAGTAAAGCATGAGAATCTGTCCTGCCGAGGGGGATAACGTTCGGAAACGGACCCTAATACCCCATAGTCCGAGAGGTTAAAGCGGAGACGCGCGGCAGGAGGAGCTCGTGTCCTATCAGCTGGTTGGTGAGGTAAGGGCTCACCAAGGCTTCGACGGGTAGCCGGCCTGAGAGGGTGACCGGCCACACTGGAACTGAGATACGGTCCAGACTCCTACGGGAGGCAGCAGTGGGGAATATTGGGCAATGGGAGGAATCCTGACCCAGCGACGCCGCGTGAACGAAGACGGCCTTCGGGTTGTAAAGTTCTTTTATGTGGGAAGAATTAAGTGACGGTACCACATGAATAAGCCCCGGCTAACTA
>GV2UCFN02JN7NV
GGTGAGTAAAGCATGAGAATCTGTCCTGCCGAGGGGGATAACGTTCGGAAACGGACCCTAATACCCCATAGTCCGAGAGGTTAAAGCGGAGACGCGCGGCAGGAGGAGCTCGTGTCCTATCAGCTGGTTGGTGAGGTAAGGGCTCACCAAGGCTTCGACGGGTAGCCGGCCTGAGAGGGTGACCGGCCACACTGGAACTGAGATACGGTCCAGACTCCTACGGGAGGCAGCAGTGGGGAATATTGGGCAATGGGAGGAATCCTGACCCAGCGACGCCGCGTGAACGAAGACGGCCTTCGGGTTGTAAAGTTCTTTTATGTGGGAAGAATTAAGTGACGGTACCACATGAATAAGCCCCGGCTAACTA
>GV2UCFN02I0TZW
GGTGAGTAAAGCATGAGAATCTGTCCTGCCGAGGGGGATAACGTTCGGAAACGGACCCTAATACCCCATAGTCCGAGAGGTTAAAGCGGAGACGCGCGGCAGGAGGAGCTCGTGTCCTATCAGCTGGTTGGTGAGGTAAGGGCTCACCAAGGCTTCGACGGGTAGCCGGCCTGAGAGGGTGACCGGCCACACTGGAACTGAGATACGGTCCAGACTCCTACGGGAGGCAGCAGTGGGGAATATTGGGCAATGGGAGGAATCCTGACCCAGCGACGCCGCGTGAACGAAGACGGCCTTCGGGTTGTAAAGTTCTTTTATGTGGGAAGAATTAAGTGACGGTACCACATGAATAAGCCCCGGCTAACTA
>GV2UCFN02JJOUE
GGTGAGTAAAGCATGAGAATCTGTCCTGCCGAGGGGGATAACGTTCGGAAACGGACCCTAATACCCCATAGTCCGAGAGGTTAAAGCGGAGACGCGCGGCAGGAGGAGCTCGTGTCCTATCAGCTGGTTGGTGAGGTAAGGGCTCACCAAGGCTTCGACGGGTAGCCGGCCTGAGAGGGTGACCGGCCACACTGGAACTGAGATACGGTCCAGACTCCTACGGGAGGCAGCAGTGGGGAATATTGGGCAATGGGAGGAATCCTGACCCAGCGACGCCGCGTGAACGAAGACGGCCTTCGGGTTGTAAAGTTCTTTTATGTGGGAAGAATTAAGTGACGGTACCACATGAATAAGCCCCGGCTAACTA
>G35JFLI02JERH4
GGTGAGTAAAGCATGAGAATCTGTCCTGCCGAGGGGGATAACGTTCGGAAACGGACCCTAATACCCCATAGTCCGAGAGGTTAAAGCGGAGACGCGCGGCAGGAGGAGCTCGTGTCCTATCAGCTGGTTGGTGAGGTAAGGGCTCACCAAGGCTTCGACGGGTAGCCGGCCTGAGAGGGTGACCGGCCACACTGGAACTGAGATACGGTCCAGACTCCTACGGGAGGCAGCAGTGGGGAATATTGGGCAATGGGAGGAATCCTGACCCAGCGACGCCGCGTGAACGAAGACGGCCTTCGGGTTGTAAAGTTCTTTTATGTGGGAAGAATTAAGTGACGGTACCACATGAATAAGCCCCGGCTAACTA
>G35JFLI02JL05S
GGTGAGTAAAGCATGAGAATCTGTCCTGCCGAGGGGGATAACGTTCGGAAACGGACCCTAATACCCCATAGTCCGAGAGGTTAAAGCGGAGACGCGCGGCAGGAGGAGCTCGTGTCCTATCAGCTGGTTGGTGAGGTAAGGGCTCACCAAGGCTTCGACGGGTAGCCGGCCTGAGAGGGTGACCGGCCACACTGGAACTGAGATACGGTCCAGACTCCTACGGGAGGCAGCAGTGGGGAATATTGGGCAATGGGAGGAATCCTGACCCAGCGACGCCGCGTGAACGAAGACGGCCTTCGGGTTGTAAAGTTCTTTTATGTGGGAAGAATTAAGTGACGGTACCACATGAATAAGCCCCGGCTAACTA
>GV2UCFN02FZYHI
GGTGAGTAAAGCATGAGAATCTGTCCTGTCGAGGGGGATAACGTTCGGAAACGGACCCTAATACCCCATAGTCCGAGAGGTTAAAGGCAGAGATGCGCGGCAGGAGGAGCTCGTGTCCTATCAGCTGGTTGGTGAGGTAACGGCTCACCAAGGCAACGACGGGTAGCCGGCCTGAGAGGGTGACCGGCCACACTGGAACTGAGAAACGGTCCAGACTCCTACGGGAGGCAGCAGTGGGGAATATTGGGCAATGGGAGGAATCCTGACCCAGCGACGCCGCGTGAACGATGAAGGCCTTAGGGTTGTAAAGTTCTTTTATGTGGGAAGAAGGAAGTGACGGTACCACATGAATAAGCCCCGGCTAACTA
>GV2UCFN02GG2TA
GGTGAGTAAAGCATGAGAATCTGTCCTGCCGAGGGGGATAACGTTCGGAAACGGACCCTAATACCCCATAGTCCGAGAGGTTAAAGGCAGCGATGTGCGGCAGGAGGAGCTCGTGTCCTATCAGCTAGTTGGTGAGGTAAGGGCTCACCAAGGCATCGACGGGTAGCCGGCCTGAGAGGGTGACCGGCCACACTGGAACTGAGATACGGTCCAGACTCCTACGGGAGGCAGCAGTGGGGAATATTGGGCAATGGGAGGAATCCTGACCCAGCGACGCCGCGTGAACGAAGACGGCCTTCGGGTTGTAAAGTTCTTTTATGTGGGAAGAATTAAGTGACGGTACCACATGAATAAGCCCCGGCTAACTA
>GV2UCFN02JMWR0
GGTGAGTAAAGCATGAGAATCTGTCCTGCCGAGGGGGATAACGTTCGGAAACGGACCCTAATACCCCATAGTCCGAGAGGTTAAATGCAGCGATGCGCGGCAGGAGGAGCTCGTGTCCTATCAGCTAGTTGGTGAGGTAAGGGCTCACCAAGGCATCGACGGGTAGCCGGCCTGAGAGGGTGACCGGCCACACTGGAACTGAGATACGGTCCAGACTCCTACGGGAGGCAGCAGTGGGGAATATTGGGCAATGGGAGGAATCCTGACCCAGCGACGCCGCGTGAACGAAGACGGCCTTCGGGTTGTAAAGTTCTTTTATGTGGGAAGAAGGAAGTGACGGTACCACATGAATAAGCCCCGGCTAACTA
>GV2UCFN02F6F8D
GGTGAGTAAAGCATGAGAATCTGTCCTGCCGAGGGGGATAACGTTCGGAAACGGACCCTAATACCCCATAGTCCGAGAGGTTAAATGCAGCGATGCGCGGCAGGAGGAGCTCGTGTCCTATCAGCTAGTTGGTGAGGTAAGGGCTCACCAAGGCATCGACGGGTAGCCGGCCTGAGAGGGTGACCGGCCACACTGGAACTGAGATACGGTCCAGACTCCTACGGGAGGCAGCAGTGGGGAATATTGGGCAATGGGAGGAATCCTGACCCAGCGACGCCGCGTGAACGAAGACGGCCTTCGGGTTGTAAAGTTCTTTTATGTGGGAAGAAGGAAGTGACGGTACCACATGAATAAGCCCCGGCTAACTA
>GV2UCFN02IZDHK
GGTGAGTAAAGCATGAGAATCTGTCCTGCCGAGGGGGATAACGTTCGGAAACGGACCCTAATACCCCATAGTCCGAGAGGTTAAATGCAGCGATGCGCGGCAGGAGGAGCTCGTGTCCTATCAGCTAGTTGGTGAGGTAAGGGCTCACCAAGGCATCGACGGGTAGCCGGCCTGAGAGGGTGACCGGCCACACTGGAACTGAGATACGGTCCAGACTCCTACGGGAGGCAGCAGTGGGGAATATTGGGCAATGGGAGGAATCCTGACCCAGCGACGCCGCGTGAACGAAGACGGCCTTCGGGTTGTAAAGTTCTTTTATGTGGGAAGAAGGAAGTGACGGTACCACATGAATAAGCCCCGGCTAACTA
>GV2UCFN02FI9YO
GGTGAGTAAAGCATGAGAATCTGTCCTGCCGAGGGGGATAACGTTCGGAAACGGACCCTAATACCCCATAGTCCGAGAGGTTAAATGCAGCGATGCGCGGCAGGAGGAGCTCGTGTCCTATCAGCTAGTTGGTGAGGTAAGGGCTCACCAAGGCATCGACGGGTAGCCGGCCTGAGAGGGTGACCGGCCACACTGGAACTGAGATACGGTCCAGACTCCTACGGGAGGCAGCAGTGGGGAATATTGGGCAATGGGAGGAATCCTGACCCAGCGACGCCGCGTGAACGAAGACGGCCTTCGGGTTGTAAAGTTCTTTTATGTGGGAAGAAGGAAGTGACGGTACCACATGAATAAGCCCCGGCTAACTA
>G3BZQ8102H96Z4
GGTGAGTAAAGCATGAGAATCTGTCCTGCCGAGGGGGATAACGTTCGGAAACGGACCCTAATACCCCATAGTCCGAGAGGTTAAAGGCAGCAATGCGCGGCAGGAGGAGCTCGTGTCCTATCAGCTGGTTGGTGAGGTAACGGCTCACCAAGGCGACGACGGGTAGCCGGCCTGAGAGGGTGACCGGCCACACTGGAACTGAGATACGGTCCAGACTCCTACGGGAGGCAGCAGTGGGGAATATTGGGCAATGGGAGGAATCCTGACCCAGCGACGCCGCGTGAACGAAGACGGCCTTCGGGTTGTAAAGTTCTTTTATGTGGGAAGAAGGAAGTGACGGTACCACATGAATAAGCCCCGGCTAACTA
>G3BZQ8102F5PTC
GGTGAGTAAAGCATGAGAATCTGTCCTGCCGAGGGGGATAACGTTCGGAAACGGACCCTAATACCCCATAGTCCGAGAGGTTAAAGGCAGCAATGCGCGGCAGGAGGAGCTCGTGTCCTATCAGCTGGTTGGTGAGGTAACGGCTCACCAAGGCGACGACGGGTAGCCGGCCTGAGAGGGTGACCGGCCACACTGGAACTGAGATACGGTCCAGACTCCTACGGGAGGCAGCAGTGGGGAATATTGGGCAATGGGAGGAATCCTGACCCAGCGACGCCGCGTGAACGAAGACGGCCTTCGGGTTGTAAAGTTCTTTTATGTGGGAAGAAGGAAGTGACGGTACCACATGAATAAGCCCCGGCTAACTA
>G35JFLI02GRZQM
GGTGAGTAAAGCATGAGAATCTGTCCTGCCGAGGGGGATAACGTTCGGAAACGGACCCTAATACCCCATAGTCCGAGAGGTTAAAGGCAGCAATGCGCGGCAGGAGGAGCTCGTGTCCTATCAGCTGGTTGGTGAGGTAACGGCTCACCAAGGCGACGACGGGTAGCCGGCCTGAGAGGGTGACCGGCCACACTGGAACTGAGATACGGTCCAGACTCCTACGGGAGGCAGCAGTGGGGAATATTGGGCAATGGGAGGAATCCTGACCCAGCGACGCCGCGTGAACGAAGACGGCCTTCGGGTTGTAAAGTTCTTTTATGTGGGAAGAAGGAAGTGACGGTACCACATGAATAAGCCCCGGCTAACTA
>G35JFLI02GAD69
GGTGAGTAAAGCATGAGAATCTGTCCTGCCGAGGGGGATAACGTTCGGAAACGGACCCTAATACCCCATAGTCCGAGAGGTTAAAGGCAGCAATGCGCGGCAGGAGGAGCTCGTGTCCTATCAGCTGGTTGGTGAGGTAACGGCTCACCAAGGCGACGACGGGTAGCCGGCCTGAGAGGGTGACCGGCCACACTGGAACTGAGATACGGTCCAGACTCCTACGGGAGGCAGCAGTGGGGAATATTGGGCAATGGGAGGAATCCTGACCCAGCGACGCCGCGTGAACGAAGACGGCCTTCGGGTTGTAAAGTTCTTTTATGTGGGAAGAAGGAAGTGACGGTACCACATGAATAAGCCCCGGCTAACTA
>G35JFLI02HVKPX
GGTGAGTAAAGCATGAGAATCTGTCCTGCCGAGGGGGATAACGTTCGGAAACGGACCCTAATACCCCATAGTCCGAGAGGTTAAAGGCAGCAATGCGCGGCAGGAGGAGCTCGTGTCCTATCAGCTGGTTGGTGAGGTAACGGCTCACCAAGGCGACGACGGGTAGCCGGCCTGAGAGGGTGACCGGCCACACTGGAACTGAGATACGGTCCAGACTCCTACGGGAGGCAGCAGTGGGGAATATTGGGCAATGGGAGGAATCCTGACCCAGCGACGCCGCGTGAACGAAGACGGCCTTCGGGTTGTAAAGTTCTTTTATGTGGGAAGAAGGAAGTGACGGTACCACATGAATAAGCCCCGGCTAACTA
>G35JFLI02GHTXB
GGTGAGTAAAGCATGAGAATCTGTCCTGCCGAGGGGGATAACGTTCGGAAACGGACCCTAATACCCCATAGTCCGAGAGGTTAAAGGCAGCAATGCGCGGCAGGAGGAGCTCGTGTCCTATCAGCTGGTTGGTGAGGTAACGGCTCACCAAGGCGACGACGGGTAGCCGGCCTGAGAGGGTGACCGGCCACACTGGAACTGAGATACGGTCCAGACTCCTACGGGAGGCAGCAGTGGGGAATATTGGGCAATGGGAGGAATCCTGACCCAGCGACGCCGCGTGAACGAAGACGGCCTTCGGGTTGTAAAGTTCTTTTATGTGGGAAGAAGGAAGTGACGGTACCACATGAATAAGCCCCGGCTAACTA
>G35JFLI02F5D8L
GGTGAGTAAAGCATGAGAATCTGTCCTGCCGAGGGGGATAACGTTCGGAAACGGACCCTAATACCCCATAGTCCGAGAGGTTAAAGGCAGCGATGCGCGGCAGGAGGAGCTCGTGTCCTATCAGCTAGTTGGTGAGGGTAATGGCTCACCAAGGCTTCGACGGGTAGCCGGCCTGAGAGGGTGACCGGCCACACTGGAACTGAGAAACGGTCCAGACTCCTACGGGAGGCAGCAGTGGGGAATATTGGGCAATGGGAGGAATCCTGACCCAGCGACGCCGCGTGAACGAAGACGGCCTTCGGGTTGTAAAGTTCTTTTATGTGGGAAGAATAAAGTGACGGTACCACATGAATAAGCCCCGGCTAACTA
>G35JFLI02G17TB
GGTGAGTAAAGCATGAGAATCTGTCCTGCCGAGGGGGATAACGTTTGGAAACGGACCCTAATACCCCATAGTCCGAGAGGTTAAAGGCAGCGATGCGCGGCAGGAGGAGCTCGTGTCCTATCAGCTGGTTGGTGAGGTAATGGCTCACCAAGGCTTCGACGGGTAGCCGGCCTGAGAGGGTGACCGGCCACACTGGAACTGAGAAACGGTCCAGACTCCTACGGGAGGCAGCAGTGGGGAATATTGGGCAATGGGAGGAATCCTGACCCAGCGACGCCGCGTGAACGAAGACGGCCTTCGGGTTGTAAAGTTCTTTTATGTGGGAAGAATTAAGTGACGGTACCACATGAATAAGCCCCGGCTAACTA
>G35JFLI02I6QOB
GGTGAGTAAAGCATGAGAATCTGTCCTGCCGAGGGGGATAACGTTTGGAAACGGACCCTAATACCCCATAGTCCGAGAGGTTAAAGGCAGCGATGCGCGGCAGGAGGAGCTCGTGTCCTATCAGCTGGTTGGTGAGGTAATGGCTCACCAAGGCTTCGACGGGTAGCCGGCCTGAGAGGGTGACCGGCCACACTGGAACTGAGAAACGGTCCAGACTCCTACGGGAGGCAGCAGTGGGGAATATTGGGCAATGGGAGGAATCCTGACCCAGCGACGCCGCGTGAACGAAGACGGCCTTCGGGTTGTAAAGTTCTTTTATGTGGGAAGAATTAAGTGACGGTACCACATGAATAAGCCCCGGCTAACTA
>G35JFLI02JWUWN
GGTGAGTAAAGCATGAGAATCTGTCCTGCCGAGGGGGATAACGTTTGGAAACGGACCCTAATACCCCATAGTCCGAGAGGTTAAAGGCAGCGATGCGCGGCAGGAGGAGCTCGTGTCCTATCAGCTGGTTGGTGAGGTAATGGCTCACCAAGGCTTCGACGGGTAGCCGGCCTGAGAGGGTGACCGGCCACACTGGAACTGAGAAACGGTCCAGACTCCTACGGGAGGCAGCAGTGGGGAATATTGGGCAATGGGAGGAATCCTGACCCAGCGACGCCGCGTGAACGAAGACGGCCTTCGGGTTGTAAAGTTCTTTTATGTGGGAAGAATTAAGTGACGGTACCACATGAATAAGCCCCGGCTAACTA
>G35JFLI02G9IL4
GGTGAGTAAAGCATGAGAATCTGTCCTGCCGAGGGGGATAACGTTCGGAAACGGACCCTAATACCCCATAGTCCGAGAGGTTAAAGGCAGCGATGCGCGACAGGAGGAGCTCGTGTCCTATCAGCTGGTTGGTGAGGTAACGGCTCACCAAGGCAACGACGGGTAGCCGGCCTGAGAGGGTGACCGGCCACACTGGAACTGAGAAACGGTCCAGACTCCTACGGGAGGCAGCAGTGGGGAATATTGGGCAATGGGAGGAATCCTGACCCAGCGACGCCGCGTGAACGAAGACGGCCTTCGGGTTGTAAAGTTCTTTTATGTGGGAAGAAGGAAGTGACGGTACCACATGAATAAGCCCCGGCTAACTA
>GV2UCFN02GQFM6
GGTGAGTAAAGCATGAGAATCTGTCCTGCCGAGGGGGATAACGTTCGGAAACGGACCCTAATACCCCATAGTCCGAGAGGTTAAAGGCAGCGATGCGCGACAGGAGGAGCTCGTGTCCTATCAGCTGGTTGGTGAGGTAACGGCTCACCAAGGCAACGACGGGTAGCCGGCCTGAGAGGGTGACCGGCCACACTGGAACTGAGAAACGGTCCAGACTCCTACGGGAGGCAGCAGTGGGGAATATTGGGCAATGGGAGGAATCCTGACCCAGCGACGCCGCGTGAACGAAGACGGCCTTCGGGTTGTAAAGTTCTTTTATGTGGGAAGAATGAAGTGACGGTACCACATGAATAAGCCCCGGCTAACTA
>GV2UCFN02HBHIF
GGTGAGTAAAGCATGAGAATCTGTCCTGCCGAGGGGGATAACGTTCGGAAACGGACCCTAATACCCCATAGTCCGAGAGGTTAAAGGCAGCGATGCGCGACAGGAGGAGCTCGTGTCCTATCAGCTGGTTGGTGAGGTAACGGCTCACCAAGGCAACGACGGGTAGCCGGCCTGAGAGGGTGACCGGCCACACTGGAACTGAGAAACGGTCCAGACTCCTACGGGAGGCAGCAGTGGGGAATATTGGGCAATGGGAGGAATCCTGACCCAGCGACGCCGCGTGAACGAAGACGGCCTTCGGGTTGTAAAGTTCTTTTATGTGGGAAGAATGAAGTGACGGTACCACATGAATAAGCCCCGGCTAACTA
>GV2UCFN02HU4HR
GGTGAGTAAAGCATGAGAATCTGTCCTGCCGAGGGGGATAACGTTCGGAAACGGACCCTAATACCCCATAGTCCGAGAGGTTAAAGGCAGCGATGCGCGACAGGAGGAGCTCGTGTCCTATCAGCTGGTTGGTGAGGTAACGGCTCACCAAGGCAACGACGGGTAGCCGGCCTGAGAGGGTGACCGGCCACACTGGAACTGAGAAACGGTCCAGACTCCTACGGGAGGCAGCAGTGGGGAATATTGGGCAATGGGAGGAATCCTGACCCAGCGACGCCGCGTGAACGAAGACGGCCTTCGGGTTGTAAAGTTCTTTTATGTGGGAAGAATGAAGTGACGGTACCACATGAATAAGCCCCGGCTAACTA
>GV2UCFN02FQVR0
GGTGAGTAAAGCATGAGAATCTGTCCTGCCGAGGGGGATAACGTTCGGAAACGGACCCTAATACCCCATAGTCCGAGAGGTTAAAGGCAGCGATGCGCGACAGGAGGAGCTCGTGTCCTATCAGCTGGTTGGTGAGGTAACGGCTCACCAAGGCAACGACGGGTAGCCGGCCTGAGAGGGTGACCGGCCACACTGGAACTGAGAAACGGTCCAGACTCCTACGGGAGGCAGCAGTGGGGAATATTGGGCAATGGGAGGAATCCTGACCCAGCGACGCCGCGTGAACGAAGACGGCCTTCGGGTTGTAAAGTTCTTTTATGTGGGAAGAATGAAGTGACGGTACCACATGAATAAGCCCCGGCTAACTA
>GV2UCFN02J1J74
GGTGAGTAAAGCATGAGAATCTGTCCTGCCGAGGGGGATAACGTTCGGAAACGGACCCTAATACCCCATAGTCCGAGAGGTTAAAGGCAGCGATGCGCGACAGGAGGAGCTCGTGTCCTATCAGCTGGTTGGTGAGGTAACGGCTCACCAAGGCAACGACGGGTAGCCGGCCTGAGAGGGTGACCGGCCACACTGGAACTGAGACACGGTCCAGACTCCTACGGGAGGCAGCAGTGGGGAATATTGGGCAATGGGAGAAATCCTGACCCAGCGACGCCGCGTGAACGAAGACGGCCTTCGGGTTGTAAAGTTCTTTTATGTGGGAAGAAGGAAGTGACGGTACCACATGAATAAGCCCCGGCTAACTA
>GV2UCFN02FNWN0
GGTGAGTAAAGCATGAGAATCTGTCCTGCCGAGGGGGATAACGTTCGGAAACGGACCCTAATACCCCATAGTCCGAGAGGTTAAAGGCAGCGATGCGCGACAGGAGGAGCTCGTGTCCTATCAGCTGGTTGGTGAGGTAACGGCTCACCAAGGCAACGACGGGTAGCCGGCCTGAGAGGGTGACCGGCCACACTGGAACTGAGACACGGTCCAGACTCCTACGGGAGGCAGCAGTGGGGAATATTGGGCAATGGGAGAAATCCTGACCCAGCGACGCCGCGTGAACGAAGACGGCCTTCGGGTTGTAAAGTTCTTTTATGTGGGAAGAAGGAAGTGACGGTACCACATGAATAAGCCCCGGCTAACTA
>GV2UCFN02IEQLQ
GGTGAGTAAAGCATGAGAATCTGTCCTGCCGAGGGGGATAACGTTCGGAAACGGACCCTAATACCCCATAGTCCGAGAGGTTAAAGGCAGCGATGCGCGACAGGAGGAGCTCGTGTCCTATCAGCTGGTTGGTGAGGTAACGGCTCACCAAGGCAACGACGGGTAGCCGGCCTGAGAGGGTGACCGGCCACACTGGAACTGAGACACGGTCCAGACTCCTACGGGAGGCAGCAGTGGGGAATATTGGGCAATGGGAGAAATCCTGACCCAGCGACGCCGCGTGAACGAAGACGGCCTTCGGGTTGTAAAGTTCTTTTATGTGGGAAGAAGGAAGTGACGGTACCACATGAATAAGCCCCGGCTAACTA
>GV2UCFN02GI6AJ
GGTGAGTAAAGCATGAGAATCTGTCCTGCCGAGGGGGATAACGTTCGGAAACGGACCCTAATACCCCATAGTCCGAGAGGTTAAAGGCAGCGATGCGCGACAGGAGGAGCTCGTGTCCTATCAGCTGGTTGGTGAGGTAACGGCTCACCAAGGCAACGACGGGTAGCCGGCCTGAGAGGGTGACCGGCCACACTGGAACTGAGACACGGTCCAGACTCCTACGGGAGGCAGCAGTGGGGAATATTGGGCAATGGGAGAAATCCTGACCCAGCGACGCCGCGTGAACGAAGACGGCCTTCGGGTTGTAAAGTTCTTTTATGTGGGAAGAAGGAAGTGACGGTACCACATGAATAAGCCCCGGCTAACTA
>G3BZQ8102HRUU0
GGTGAGTAAAGCATGAGAATCTGTCCTGTCGAGGGGGATAACGTTCGGAAACGGACCCTAATACCCCATAGTCCGAGAGGTTAAAGGCAGCGATGCGCGGCAGGAGGAGCTCGTGTCCTATCAGGCTGGTTGGTGAGGTAATGGCTCACCAAGGCAACGACGGGTAGCCGGCCTGAGAGGGTGACCGGCCACACTGGAACTGAGATACGGTCCAGACTCCTACGGGAGGCAGCAGTGGGGAATATTGGGCAATGGGAGGAATCCTGACCCAGCGACGCCGCGTGAACGAAGACGGCCTTCGGGTTGTAAAGTTCTTTTATGTGGGAAGAATTAAGTGACGGTACCACATGAATAAGCCCCGGCTAACTA
>G35JFLI02H51T7
GGTGAGTAAAGCATGAGAATCTGTCCTGTCGAGGGGGATAACGTTCGGAAACGGACCCTAATACCCCATAGTCCGAGAGGTTAAAGGCAGCGATGCGCGGCAGGAGGAGCTCGTGTCCTATCAGGCTGGTTGGTGAGGTAATGGCTCACCAAGGCAACGACGGGTAGCCGGCCTGAGAGGGTGACCGGCCACACTGGAACTGAGATACGGTCCAGACTCCTACGGGAGGCAGCAGTGGGGAATATTGGGCAATGGGAGGAATCCTGACCCAGCGACGCCGCGTGAACGAAGACGGCCTTCGGGTTGTAAAGTTCTTTTATGTGGGAAGAATTAAGTGACGGTACCACATGAATAAGCCCCGGCTAACTA
>G35JFLI02I6UYZ
GGTGAGTAAAGCATGAGAATCTGTCCTGTCGAGGGGGATAACGTTCGGAAACGGACCCTAATACCCCATAGTCCGAGAGGTTAAAGGCAGCGATGCGCGGCAGGAGGAGCTCGTGTCCTATCAGGCTGGTTGGTGAGGTAATGGCTCACCAAGGCAACGACGGGTAGCCGGCCTGAGAGGGTGACCGGCCACACTGGAACTGAGATACGGTCCAGACTCCTACGGGAGGCAGCAGTGGGGAATATTGGGCAATGGGAGGAATCCTGACCCAGCGACGCCGCGTGAACGAAGACGGCCTTCGGGTTGTAAAGTTCTTTTATGTGGGAAGAATTAAGTGACGGTACCACATGAATAAGCCCCGGCTAACTA
>GV2UCFN02FRCZ2
GGTGAGTAAAGCATGAGAATCTGTCCTGTCGAGGGGGATAACGTTCGGAAACGGACCCTAATACCCCATAGTCCGAGAGGTTAAAGGCAGCGATGCGCGGCAGGAGGAGCTCGTGTCCTATCAGCTGGTTGGTGAGGTAATGGCTCACCAAGGCGACGACGGGTAGCCGGCCTGAGAGGGTGACCGGCCACACTGGAACTGAGATACGGTCCAGACTCCTACGGGAGGCAGCAGTGGGGAATATTGGGCAATGGGAGAAATCCTGACCCAGCGACGCCGCGTGAACGAAGACGGCCTTCGGGTTGTAAAGTTCTTTTATGTGGGAAGAATTAAGTGACGGTACCACATGAATAAGCCCCGGCTAACTA
>GV2UCFN02FPWC8
GGTGAGTAAAGCATGAGAATCTGTCCTGTCGAGGGGGATAACGTTCGGAAACGGACCCTAATACCCCATAGTCCGAGAGGTTAAAGGCAGCGATGCGCGGCAGGAGGAGCTCGTGTCCTATCAGCTAGTTGGTGAGGTAACGGCTCACCAAGGCAACGACGGGTAGCCGGCCTGAGAGGGTGACCGGCCACACTGGAACTGAGAAACGGTCCAGACTCCTACGGGAGGCAGCAGTGGGGAATATTGGGCAATGGGAGGAATCCTGACCCAGCGACGCCGCGTGAACGAAGACGGCCTTCGGGTTGTAAAGTTCTTTTATGCGGAAAGAATAAAGTGACGGTACCACATGAATAAGCCCCGGCTAACTA
>GV2UCFN02FL4S4
GGTGAGTAAAGCATGAGAATCTGTCCTGTCGAGGGGGATAACGTTCGGAAACGGACCCTAATACCCCATAGTCCGAGAGGTTAAAGGCAGCGATGCGCGGCAGGAGGAGCTCGTGTCCTATCAGCTGGTTGGTGAGGTAAGGGCTCACCAAGGCAACGACGGGTAGCCGGCCTGAGAGGGTGACCGGCCACACTGGAACTGAGATACGGTCCAGACTCCTACGGGAGGCAGCAGTGGGGAATATTGGGCAATGGGAGGAATCCTGACCCAGCGACGCCGCGTGAACGAAGACGGCCTTCGGGTTGTAAAGTTCTTTTATGTGGGAAGAAGGAAGTGACGGTACCACATGAATAAGCCCCGGCTAACTA
>GV2UCFN02HIAHL
GGTGAGTAAAGCATGAGGATCTGTCCTGTCGAGGGGGATAACGTTCGGAAACGGACCCTAATACCCCATAGTCCGAGAGGTTAAAGGCAGAGATGCGCGGCAGGAGGAGCTCGTGTCCTATCAGCTGGTTGGTGAGGTAACGGCTCACCAAGGCAACGACGGGTAGCCGGCCTGAGAGGGTGACCGGCCACACTGGAACTGAGAAACGGTCCAGACTCCTACGGGAGGCAGCAGTGGGGAATATTGGGCAATGGGAGGAATCCTGACCCAGCGACGCCGCGTGAACGAAGACGGCCTTCGGGTTGTAAAGTTCTTTTATGTGGGAAGAATGAAGTGACGGTACCACATGAATAAGCCCCGGCTAACTA
>GV2UCFN02H7507
GGTGAGTAAAGCATGAGGATCTGTCCTGTCGAGGGGGATAACGTTCGGAAACGGACCCTAATACCCCATAGTCCGAGAGGTTAAAGGCAGAGATGCGCGGCAGGAGGAGCTCGTGTCCTATCAGCTGGTTGGTGAGGTAACGGCTCACCAAGGCAACGACGGGTAGCCGGCCTGAGAGGGTGACCGGCCACACTGGAACTGAGAAACGGTCCAGACTCCTACGGGAGGCAGCAGTGGGGAATATTGGGCAATGGGAGGAATCCTGACCCAGCGACGCCGCGTGAACGAAGACGGCCTTCGGGTTGTAAAGTTCTTTTATGTGGGAAGAATGAAGTGACGGTACCACATGAATAAGCCCCGGCTAACTA
>GV2UCFN02FMFBL
GGTGAGTAAAGCATGAGGATCTGTCCTGTCGAGGGGGATAACGTTCGGAAACGGACCCTAATACCCCATAGTCCGAGAGGTTAAAGGCAGAGATGCGCGGCAGGAGGAGCTCGTGTCCTATCAGCTGGTTGGTGAGGTAACGGCTCACCAAGGCAACGACGGGTAGCCGGCCTGAGAGGGTGACCGGCCACACTGGAACTGAGAAACGGTCCAGACTCCTACGGGAGGCAGCAGTGGGGAATATTGGGCAATGGGAGGAATCCTGACCCAGCGACGCCGCGTGAACGAAGACGGCCTTCGGGTTGTAAAGTTCTTTTATGTGGGAAGAATGAAGTGACGGTACCACATGAATAAGCCCCGGCTAACTA
>GV2UCFN02JA0VE
GGTGAGTAAAGCATGAGGATCTGTCCTGTCGAGGGGGATAACGTTCGGAAACGGACCCTAATACCCCATAGTCCGAGAGGTTAAAGGCAGAGATGCGCGGCAGGAGGAGCTCGTGTCCTATCAGCTGGTTGGTGAGGTAACGGCTCACCAAGGCAACGACGGGTAGCCGGCCTGAGAGGGTGACCGGCCACACTGGAACTGAGAAACGGTCCAGACTCCTACGGGAGGCAGCAGTGGGGAATATTGGGCAATGGGAGGAATCCTGACCCAGCGACGCCGCGTGAACGAAGACGGCCTTCGGGTTGTAAAGTTCTTTTATGTGGGAAGAATGAAGTGACGGTACCACATGAATAAGCCCCGGCTAACTA
>GV2UCFN02IBCG2
GGTGAGTAAAGCATGAGGATCTGTCCTGTCGAGGGGGATAACGTTCGGAAACGGACCCTAATACCCCATAGTCCGAGAGGTTAAAGGCAGAGATGCGCGGCAGGAGGAGCTCGTGTCCTATCAGCTGGTTGGTGAGGTAACGGCTCACCAAGGCAACGACGGGTAGCCGGCCTGAGAGGGTGACCGGCCACACTGGAACTGAGAAACGGTCCAGACTCCTACGGGAGGCAGCAGTGGGGAATATTGGGCAATGGGAGGAATCCTGACCCAGCGACGCCGCGTGAACGAAGACGGCCTTCGGGTTGTAAAGTTCTTTTATGTGGGAAGAATGAAGTGACGGTACCACATGAATAAGCCCCGGCTAACTA
>GV2UCFN02G3CU7
GGTGAGTAAAGCATGAGGATCTGTCCTGTCGAGGGGGATAACGTTCGGAAACGGACCCTAATACCCCATAGTCCGAGAGGTTAAAGGCAGAGATGCGCGGCAGGAGGAGCTCGTGTCCTATCAGCTGGTTGGTGAGGTAACGGCTCACCAAGGCAACGACGGGTAGCCGGCCTGAGAGGGTGACCGGCCACACTGGAACTGAGAAACGGTCCAGACTCCTACGGGAGGCAGCAGTGGGGAATATTGGGCAATGGGAGGAATCCTGACCCAGCGACGCCGCGTGAACGAAGACGGCCTTCGGGTTGTAAAGTTCTTTTATGTGGGAAGAATGAAGTGACGGTACCACATGAATAAGCCCCGGCTAACTA
>GV2UCFN02IBD4H
GGTGAGTAAAGCATGAGGATCTGTCCTGTCGAGGGGGATAACGTTCGGAAACGGACCCTAATACCCCATAGTCCGAGAGGTTAAAGGCAGAGATGCGCGGCAGGAGGAGCTCGTGTCCTATCAGCTGGTTGGTGAGGTAACGGCTCACCAAGGCAACGACGGGTAGCCGGCCTGAGAGGGTGACCGGCCACACTGGAACTGAGAAACGGTCCAGACTCCTACGGGAGGCAGCAGTGGGGAATATTGGGCAATGGGAGGAATCCTGACCCAGCGACGCCGCGTGAACGAAGACGGCCTTCGGGTTGTAAAGTTCTTTTATGTGGGAAGAATGAAGTGACGGTACCACATGAATAAGCCCCGGCTAACTA
>GV2UCFN02I3DEJ
GGTGAGTAAAGCATGAGGATCTGTCCTGTCGAGGGGGATAACGTTCGGAAACGGACCCTAATACCCCATAGTCCGAGAGGTTAAAGGCAGAGATGCGCGGCAGGAGGAGCTCGTGTCCTATCAGCTGGTTGGTGAGGTAACGGCTCACCAAGGCAACGACGGGTAGCCGGCCTGAGAGGGTGACCGGCCACACTGGAACTGAGAAACGGTCCAGACTCCTACGGGAGGCAGCAGTGGGGAATATTGGGCAATGGGAGGAATCCTGACCCAGCGACGCCGCGTGAACGAAGACGGCCTTCGGGTTGTAAAGTTCTTTTATGTGGGAAGAATGAAGTGACGGTACCACATGAATAAGCCCCGGCTAACTA
>GV2UCFN02FUD3U
GGTGAGTAAAGCATGAGGATCTGTCCTGTCGAGGGGGATAACGTTCGGAAACGGACCCTAATACCCCATAGTCCGAGAGGTTAAAGGCAGAGATGCGCGGCAGGAGGAGCTCGTGTCCTATCAGCTGGTTGGTGAGGTAACGGCTCACCAAGGCAACGACGGGTAGCCGGCCTGAGAGGGTGACCGGCCACACTGGAACTGAGAAACGGTCCAGACTCCTACGGGAGGCAGCAGTGGGGAATATTGGGCAATGGGAGGAATCCTGACCCAGCGACGCCGCGTGAACGAAGACGGCCTTCGGGTTGTAAAGTTCTTTTATGTGGGAAGAATGAAGTGACGGTACCACATGAATAAGCCCCGGCTAACTA
>GV2UCFN02F8T2Z
GGTGAGTAAAGCATGAGGATCTGTCCTGTCGAGGGGGATAACGTTCGGAAACGGACCCTAATACCCCATAGTCCGAGAGGTTAAAGGCAGAGATGCGCGGCAGGAGGAGCTCGTGTCCTATCAGCTGGTTGGTGAGGTAACGGCTCACCAAGGCAACGACGGGTAGCCGGCCTGAGAGGGTGACCGGCCACACTGGAACTGAGAAACGGTCCAGACTCCTACGGGAGGCAGCAGTGGGGAATATTGGGCAATGGGAGGAATCCTGACCCAGCGACGCCGCGTGAACGAAGACGGCCTTCGGGTTGTAAAGTTCTTTTATGTGGGAAGAATGAAGTGACGGTACCACATGAATAAGCCCCGGCTAACTA
>G35JFLI02H2KZF
GGTGAGTAAAGCATGAGAATCTGTCCTGTCGAGGGGGATAACGTTCGGAAACGGACCCTAATACCCCATAGTCCGAGAGGTTAAAGGCAGCGATGCGCGGCAGGAGGAGCTCGTGTCCTATCAGCTGGTTGGTGAGGTAACGGCTCACCAAGGCAACGACGGGTAGCCGGCCTGAGAGGGTGACCGGCCACACTGGAACTGAGAAACGGTCCAGACTCCTACGGGAGGCAGCAGTGGGGAATATTGGGCAATGGGAGGAATCCTGACCCAGCGACGCCGCGTGAACGAAGACGGCCTTCGGGTTGTAAAGTTCTTTTATGTGGGAAGAAGGAAGTGACGGTACCACATGAATAAGCCCCGGCTAACTA
>G35JFLI02HM2R6
GGTGAGTAAAGCATGAGAATCTGTCCTGTCGAGGGGGATAACGTTCGGAAACGGACCCTAATACCCCATAGTCCGAGAGGTTAAAGGCAGCGATGCGCGGCAGGAGGAGCTCGTGTCCTATCAGCTGGTTGGTGAGGTAACGGCTCACCAAGGCAACGACGGGTAGCCGGCCTGAGAGGGTGACCGGCCACACTGGAACTGAGAAACGGTCCAGACTCCTACGGGAGGCAGCAGTGGGGAATATTGGGCAATGGGAGGAATCCTGACCCAGCGACGCCGCGTGAACGAAGACGGCCTTCGGGTTGTAAAGTTCTTTTATGTGGGAAGAAGGAAGTGACGGTACCACATGAATAAGCCCCGGCTAACTA
>G35JFLI02JRN71
GGTGAGTAAAGCATGAGAATCTGTCCTGTCGAGGGGGATAACGTTCGGAAACGGACCCTAATACCCCATAGTCCGAGAGGTTAAAGGCAGCGATGCGCGGCAGGAGGAGCTCGTGTCCTATCAGCTGGTTGGTGAGGTAACGGCTCACCAAGGCAACGACGGGTAGCCGGCCTGAGAGGGTGACCGGCCACACTGGAACTGAGAAACGGTCCAGACTCCTACGGGAGGCAGCAGTGGGGAATATTGGGCAATGGGAGGAATCCTGACCCAGCGACGCCGCGTGAACGAAGACGGCCTTCGGGTTGTAAAGTTCTTTTATGTGGGAAGAAGGAAGTGACGGTACCACATGAATAAGCCCCGGCTAACTA
>G35JFLI02I1LMX
GGTGAGTAAAGCATGAGAATCTGTCCTGTCGAGGGGGATAACGTTCGGAAACGGACCCTAATACCCCATAGTCCGAGAGGTTAAAGGCAGCGATGCGCGGCAGGAGGAGCTCGTGTCCTATCAGCTGGTTGGTGAGGTAACGGCTCACCAAGGCAACGACGGGTAGCCGGCCTGAGAGGGTGACCGGCCACACTGGAACTGAGAAACGGTCCAGACTCCTACGGGAGGCAGCAGTGGGGAATATTGGGCAATGGGAGGAATCCTGACCCAGCGACGCCGCGTGAACGAAGACGGCCTTCGGGTTGTAAAGTTCTTTTATGTGGGAAGAAGGAAGTGACGGTACCACATGAATAAGCCCCGGCTAACTA
>G35JFLI02G3C8O
GGTGAGTAAAGCATGAGAATCTGTCCTGTCGAGGGGGATAACGTTCGGAAACGGACCCTAATACCCCATAGTCCGAGAGGTTAAAGGCAGCGATGCGCGGCAGGAGGAGCTCGTGTCCTATCAGCTGGTTGGTGAGGTAACGGCTCACCAAGGCAACGACGGGTAGCCGGCCTGAGAGGGTGACCGGCCACACTGGAACTGAGAAACGGTCCAGACTCCTACGGGAGGCAGCAGTGGGGAATATTGGGCAATGGGAGGAATCCTGACCCAGCGACGCCGCGTGAACGAAGACGGCCTTCGGGTTGTAAAGTTCTTTTATGTGGGAAGAAGGAAGTGACGGTACCACATGAATAAGCCCCGGCTAACTA
>G35JFLI02JDLW8
GGTGAGTAAAGCATGAGGATCTGTCCTGTCGAGGGGGATAACGTTCGGAAACGGACCCTAATACCCCATAGTCCGAGAGGTTAAAGGCAGCGATGCGCGGCAGGAGGAGCTCGTGTCCTATCAGCTGGTTGGTGAGGTAACGGCTCACCAAGGCAACGACGGGTAGCCGGCCTGAGAGGGTGACCGGCCACACTGGAACTGAGAAACGGTCCAGACTCCTACGGGAGGCAGCAGTGGGGAATATTGGGCAATGGGAGGAATCCTGACCCAGCGACGCCGCGTGAACGAAGACGGCCTTCGGGTTGTAAAGTTCTTTTATGTGGGAAGAAGGAAGTGACGGTACCACATGAATAAGCCCCGGCTAACTA
>G35JFLI02HQVZT
GGTGAGTAAAGCATGAGGATCTGTCCTGTCGAGGGGGATAACGTTCGGAAACGGACCCTAATACCCCATAGTCCGAGAGGTTAAAGGCAGCGATGCGCGGCAGGAGGAGCTCGTGTCCTATCAGCTGGTTGGTGAGGTAACGGCTCACCAAGGCAACGACGGGTAGCCGGCCTGAGAGGGTGACCGGCCACACTGGAACTGAGAAACGGTCCAGACTCCTACGGGAGGCAGCAGTGGGGAATATTGGGCAATGGGAGGAATCCTGACCCAGCGACGCCGCGTGAACGAAGACGGCCTTCGGGTTGTAAAGTTCTTTTATGTGGGAAGAAGGAAGTGACGGTACCACATGAATAAGCCCCGGCTAACTA
>GV2UCFN02GM1JP
GGTGAGTAAAGCATGAGAATCTGTCCTGTCGAGGGGGATAACGTTCGGAAACGGACCCTAATACCCCATAGTCCGAGAGGTTAAAGGCAGCGATGCGCGGCAGGAGGAGCTCGTGTCCTATCAGCTGGTTGGTGAGGTAACGGCTCACCAAGGCAACGACGGGTAGCCGGCCTGAGAGGGTGACCGGCCACACTGGAACTGAGAAACGGTCCAGACTCCTACGGGAGGCAGCAGTGGGGAATATTGGGCAATGGGAGGAATCCTGACCCAGCGACGCCGCGTGAACGAAGACGGCCTTCGGGTTGTAAAGTTCTTTTATGTGGGAAGAATTAAGTGACGGTACCACATGAATAAGCCCCGGCTAACTA
>GV2UCFN02GJ5CN
GGTGAGTAAAGCATGAGAATCTGTCCTGTCGAGGGGGATAACGTTCGGAAACGGACCCTAATACCCCATAGTCCGAGAGGTTAAAGGCAGCGATGCGCGGCAGGAGGAGCTCGTGTCCTATCAGCTGGTTGGTGAGGTAACGGCTCACCAAGGCAACGACGGGTAGCCGGCCTGAGAGGGTGACCGGCCACACTGGAACTGAGAAACGGTCCAGACTCCTACGGGAGGCAGCAGTGGGGAATATTGGGCAATGGGAGGAATCCTGACCCAGCGACGCCGCGTGAACGAAGACGGCCTTCGGGTTGTAAAGTTCTTTTATGTGGGAAGAATTAAGTGACGGTACCACATGAATAAGCCCCGGCTAACTA
>GV2UCFN02HGYGO
GGTGAGTAAAGCATGAGAATCTGTCCTGTCGAGGGGGATAACGTTCGGAAACGGACCCTAATACCCCATAGTCCGAGAGGTTAAAGGCAGCGATGCGCGGCAGGAGGAGCTCGTGTCCTATCAGCTGGTTGGTGAGGTAACGGCTCACCAAGGCAACGACGGGTAGCCGGCCTGAGAGGGTGACCGGCCACACTGGAACTGAGAAACGGTCCAGACTCCTACGGGAGGCAGCAGTGGGGAATATTGGGCAATGGGAGGAATCCTGACCCAGCGACGCCGCGTGAACGAAGACGGCCTTCGGGTTGTAAAGTTCTTTTATGTGGGAAGAATTAAGTGACGGTACCACATGAATAAGCCCCGGCTAACTA
>GV2UCFN02H14P9
GGTGAGTAAAGCATGAGAATCTGTCCTGTCGAGGGGGATAACGTTCGGAAACGGACCCTAATACCCCATAGTCCGAGAGGTTAAAGGCAGCGATGCGCGGCAGGAGGAGCTCGTGTCCTATCAGCTGGTTGGTGAGGTAACGGCTCACCAAGGCAACGACGGGTAGCCGGCCTGAGAGGGTGACCGGCCACACTGGAACTGAGAAACGGTCCAGACTCCTACGGGAGGCAGCAGTGGGGAATATTGGGCAATGGGAGGAATCCTGACCCAGCGACGCCGCGTGAACGAAGACGGCCTTCGGGTTGTAAAGTTCTTTTATGTGGGAAGAATTAAGTGACGGTACCACATGAATAAGCCCCGGCTAACTA
>GV2UCFN02I3ER1
GGTGAGTAAAGCATGAGAATCTGTCCTGTCGAGGGGGATAACGTTCGGAAACGGACCCTAATACCCCATAGTCCGAGAGGTTAAAGGCAGCGATGCGCGGCAGGAGGAGCTCGTGTCCTATCAGCTGGTTGGTGAGGTAACGGCTCACCAAGGCAACGACGGGTAGCCGGCCTGAGAGGGTGACCGGCCACACTGGAACTGAGAAACGGTCCAGACTCCTACGGGAGGCAGCAGTGGGGAATATTGGGCAATGGGAGGAATCCTGACCCAGCGACGCCGCGTGAACGAAGACGGCCTTCGGGTTGTAAAGTTCTTTTATGTGGGAAGAATTAAGTGACGGTACCACATGAATAAGCCCCGGCTAACTA
>GV2UCFN02JS3FE
GGTGAGTAAAGCATGAGAATCTGTCCTGTCGAGGGGGATAACGTTCGGAAACGGACCCTAATACCCCATAGTCCGAGAGGTTAAAGGCAGCGATGCGCGGCAGGAGGAGCTCGTGTCCTATCAGCTGGTTGGTGAGGTAACGGCTCACCAAGGCAACGACGGGTAGCCGGCCTGAGAGGGTGACCGGCCACACTGGAACTGAGAAACGGTCCAGACTCCTACGGGAGGCAGCAGTGGGGAATATTGGGCAATGGGAGGAATCCTGACCCAGCGACGCCGCGTGAACGAAGACGGCCTTCGGGTTGTAAAGTTCTTTTATGTGGGAAGAATTAAGTGACGGTACCACATGAATAAGCCCCGGCTAACTA
>GV2UCFN02IVU38
GGTGAGTAAAGCATGAGAATCTGTCCTGTCGAGGGGGATAACGTTCGGAAACGGACCCTAATACCCCATAGTCCGAGAGGTTAAAGGCAGCGATGCGCGGCAGGAGGAGCTCGTGTCCTATCAGCTGGTTGGTGAGGTAACGGCTCACCAAGGCAACGACGGGTAGCCGGCCTGAGAGGGTGACCGGCCACACTGGAACTGAGAAACGGTCCAGACTCCTACGGGAGGCAGCAGTGGGGAATATTGGGCAATGGGAGGAATCCTGACCCAGCGACGCCGCGTGAACGAAGACGGCCTTCGGGTTGTAAAGTTCTTTTATGTGGGAAGAATTAAGTGACGGTACCACATGAATAAGCCCCGGCTAACTA
>GV2UCFN02IVV0U
GGTGAGTAAAGCATGAGAATCTGTCCTGTCGAGGGGGATAACGTTCGGAAACGGACCCTAATACCCCATAGTCCGAGAGGTTAAAGGCAGCGATGCGCGGCAGGAGGAGCTCGTGTCCTATCAGCTGGTTGGTGAGGTAACGGCTCACCAAGGCAACGACGGGTAGCCGGCCTGAGAGGGTGACCGGCCACACTGGAACTGAGAAACGGTCCAGACTCCTACGGGAGGCAGCAGTGGGGAATATTGGGCAATGGGAGGAATCCTGACCCAGCGACGCCGCGTGAACGAAGACGGCCTTCGGGTTGTAAAGTTCTTTTATGTGGGAAGAATTAAGTGACGGTACCACATGAATAAGCCCCGGCTAACTA
>GV2UCFN02I9NHX
GGTGAGTAAAGCATGAGAATCTGTCCTGTCGAGGGGGATAACGTTCGGAAACGGACCCTAATACCCCATAGTCCGAGAGGTTAAAGGCAGCGATGCGCGGCAGGAGGAGCTCGTGTCCTATCAGCTGGTTGGTGAGGTAACGGCTCACCAAGGCAACGACGGGTAGCCGGCCTGAGAGGGTGACCGGCCACACTGGAACTGAGAAACGGTCCAGACTCCTACGGGAGGCAGCAGTGGGGAATATTGGGCAATGGGAGGAATCCTGACCCAGCGACGCCGCGTGAACGAAGACGGCCTTCGGGTTGTAAAGTTCTTTTATGTGGGAAGAATTAAGTGACGGTACCACATGAATAAGCCCCGGCTAACTA
>GV2UCFN02I9NPU
GGTGAGTAAAGCATGAGAATCTGTCCTGTCGAGGGGGATAACGTTCGGAAACGGACCCTAATACCCCATAGTCCGAGAGGTTAAAGGCAGCGATGCGCGGCAGGAGGAGCTCGTGTCCTATCAGCTGGTTGGTGAGGTAACGGCTCACCAAGGCAACGACGGGTAGCCGGCCTGAGAGGGTGACCGGCCACACTGGAACTGAGAAACGGTCCAGACTCCTACGGGAGGCAGCAGTGGGGAATATTGGGCAATGGGAGGAATCCTGACCCAGCGACGCCGCGTGAACGAAGACGGCCTTCGGGTTGTAAAGTTCTTTTATGTGGGAAGAATTAAGTGACGGTACCACATGAATAAGCCCCGGCTAACTA
>GV2UCFN02G11GV
GGTGAGTAAAGCATGAGAATCTGTCCTGTCGAGGGGGATAACGTTCGGAAACGGACCCTAATACCCCATAGTCCGAGAGGTTAAAGGCAGCGATGCGCGGCAGGAGGAGCTCGTGTCCTATCAGCTGGTTGGTGAGGTAACGGCTCACCAAGGCAACGACGGGTAGCCGGCCTGAGAGGGTGACCGGCCACACTGGAACTGAGAAACGGTCCAGACTCCTACGGGAGGCAGCAGTGGGGAATATTGGGCAATGGGAGGAATCCTGACCCAGCGACGCCGCGTGAACGAAGACGGCCTTCGGGTTGTAAAGTTCTTTTATGTGGGAAGAATTAAGTGACGGTACCACATGAATAAGCCCCGGCTAACTA
>GV2UCFN02FOO2O
GGTGAGTAAAGCATGAGAATCTGTCCTGTCGAGGGGGATAACGTTCGGAAACGGACCCTAATACCCCATAGTCCGAGAGGTTAAAGGCAGCGATGCGCGGCAGGAGGAGCTCGTGTCCTATCAGCTGGTTGGTGAGGTAACGGCTCACCAAGGCAACGACGGGTAGCCGGCCTGAGAGGGTGACCGGCCACACTGGAACTGAGAAACGGTCCAGACTCCTACGGGAGGCAGCAGTGGGGAATATTGGGCAATGGGAGGAATCCTGACCCAGCGACGCCGCGTGAACGAAGACGGCCTTCGGGTTGTAAAGTTCTTTTATGTGGGAAGAATTAAGTGACGGTACCACATGAATAAGCCCCGGCTAACTA
>GV2UCFN02HXPLO
GGTGAGTAAAGCATGAGAATCTGTCCTGTCGAGGGGGATAACGTTCGGAAACGGACCCTAATACCCCATAGTCCGAGAGGTTAAAGGCAGCGATGCGCGGCAGGAGGAGCTCGTGTCCTATCAGCTGGTTGGTGAGGTAACGGCTCACCAAGGCAACGACGGGTAGCCGGCCTGAGAGGGTGACCGGCCACACTGGAACTGAGAAACGGTCCAGACTCCTACGGGAGGCAGCAGTGGGGAATATTGGGCAATGGGAGGAATCCTGACCCAGCGACGCCGCGTGAACGAAGACGGCCTTCGGGTTGTAAAGTTCTTTTATGTGGGAAGAATTAAGTGACGGTACCACATGAATAAGCCCCGGCTAACTA
>GV2UCFN02GYJ28
GGTGAGTAAAGCATGAGAATCTGTCCTGTCGAGGGGGATAACGTTCGGAAACGGACCCTAATACCCCATAGTCCGAGAGGTTAAAGGCAGCGATGCGCGGCAGGAGGAGCTCGTGTCCTATCAGCTGGTTGGTGAGGTAACGGCTCACCAAGGCAACGACGGGTAGCCGGCCTGAGAGGGTGACCGGCCACACTGGAACTGAGAAACGGTCCAGACTCCTACGGGAGGCAGCAGTGGGGAATATTGGGCAATGGGAGGAATCCTGACCCAGCGACGCCGCGTGAACGAAGACGGCCTTCGGGTTGTAAAGTTCTTTTATGTGGGAAGAATTAAGTGACGGTACCACATGAATAAGCCCCGGCTAACTA
>GV2UCFN02GQPDF
GGTGAGTAAAGCATGAGAATCTGTCCTGTCGAGGGGGATAACGTTCGGAAACGGACCCTAATACCCCATAGTCCGAGAGGTTAAAGGCAGCGATGCGCGGCAGGAGGAGCTCGTGTCCTATCAGCTGGTTGGTGAGGTAACGGCTCACCAAGGCAACGACGGGTAGCCGGCCTGAGAGGGTGACCGGCCACACTGGAACTGAGAAACGGTCCAGACTCCTACGGGAGGCAGCAGTGGGGAATATTGGGCAATGGGAGGAATCCTGACCCAGCGACGCCGCGTGAACGAAGACGGCCTTCGGGTTGTAAAGTTCTTTTATGTGGGAAGAATTAAGTGACGGTACCACATGAATAAGCCCCGGCTAACTA
>GV2UCFN02IUTYX
GGTGAGTAAAGCATGAGAATCTGTCCTGTCGAGGGGGATAACGTTCGGAAACGGACCCTAATACCCCATAGTCCGAGAGGTTAAAGGCAGCGATGCGCGGCAGGAGGAGCTCGTGTCCTATCAGCTGGTTGGTGAGGTAACGGCTCACCAAGGCAACGACGGGTAGCCGGCCTGAGAGGGTGACCGGCCACACTGGAACTGAGAAACGGTCCAGACTCCTACGGGAGGCAGCAGTGGGGAATATTGGGCAATGGGAGGAATCCTGACCCAGCGACGCCGCGTGAACGAAGACGGCCTTCGGGTTGTAAAGTTCTTTTATGTGGGAAGAATTAAGTGACGGTACCACATGAATAAGCCCCGGCTAACTA
>GV2UCFN02IF9LE
GGTGAGTAAAGCATGAGAATCTGTCCTGTCGAGGGGGATAACGTTCGGAAACGGACCCTAATACCCCATAGTCCGAGAGGTTAAAGGCAGCGATGCGCGGCAGGAGGAGCTCGTGTCCTATCAGCTGGTTGGTGAGGTAACGGCTCACCAAGGCAACGACGGGTAGCCGGCCTGAGAGGGTGACCGGCCACACTGGAACTGAGAAACGGTCCAGACTCCTACGGGAGGCAGCAGTGGGGAATATTGGGCAATGGGAGGAATCCTGACCCAGCGACGCCGCGTGAACGAAGACGGCCTTCGGGTTGTAAAGTTCTTTTATGTGGGAAGAATTAAGTGACGGTACCACATGAATAAGCCCCGGCTAACTA
>GV2UCFN02JOMJI
GGTGAGTAAAGCATGAGAATCTGTCCTGTCGAGGGGGATAACGTTCGGAAACGGACCCTAATACCCCATAGTCCGAGAGGTTAAAGGCAGCGATGCGCGGCAGGAGGAGCTCGTGTCCTATCAGCTGGTTGGTGAGGTAACGGCTCACCAAGGCAACGACGGGTAGCCGGCCTGAGAGGGTGACCGGCCACACTGGAACTGAGAAACGGTCCAGACTCCTACGGGAGGCAGCAGTGGGGAATATTGGGCAATGGGAGGAATCCTGACCCAGCGACGCCGCGTGAACGAAGACGGCCTTCGGGTTGTAAAGTTCTTTTATGTGGGAAGAATTAAGTGACGGTACCACATGAATAAGCCCCGGCTAACTA
>GV2UCFN02JV3U9
GGTGAGTAAAGCATGAGAATCTGTCCTGTCGAGGGGGATAACGTTCGGAAACGGACCCTAATACCCCATAGTCCGAGAGGTTAAAGGCAGCGATGCGCGGCAGGAGGAGCTCGTGTCCTATCAGCTGGTTGGTGAGGTAACGGCTCACCAAGGCAACGACGGGTAGCCGGCCTGAGAGGGTGACCGGCCACACTGGAACTGAGAAACGGTCCAGACTCCTACGGGAGGCAGCAGTGGGGAATATTGGGCAATGGGAGGAATCCTGACCCAGCGACGCCGCGTGAACGAAGACGGCCTTCGGGTTGTAAAGTTCTTTTATGTGGGAAGAATTAAGTGACGGTACCACATGAATAAGCCCCGGCTAACTA
>GV2UCFN02GVS9A
GGTGAGTAAAGCATGAGAATCTGTCCTGTCGAGGGGGATAACGTTCGGAAACGGACCCTAATACCCCATAGTCCGAGAGGTTAAAGGCAGCGATGCGCGGCAGGAGGAGCTCGTGTCCTATCAGCTGGTTGGTGAGGTAACGGCTCACCAAGGCAACGACGGGTAGCCGGCCTGAGAGGGTGACCGGCCACACTGGAACTGAGAAACGGTCCAGACTCCTACGGGAGGCAGCAGTGGGGAATATTGGGCAATGGGAGGAATCCTGACCCAGCGACGCCGCGTGAACGAAGACGGCCTTCGGGTTGTAAAGTTCTTTTATGTGGGAAGAATTAAGTGACGGTACCACATGAATAAGCCCCGGCTAACTA
>GV2UCFN02H8GGU
GGTGAGTAAAGCATGAGAATCTGTCCTGTCGAGGGGGATAACGTTCGGAAACGGACCCTAATACCCCATAGTCCGAGAGGTTAAAGGCAGCGATGCGCGGCAGGAGGAGCTCGTGTCCTATCAGCTGGTTGGTGAGGTAACGGCTCACCAAGGCAACGACGGGTAGCCGGCCTGAGAGGGTGACCGGCCACACTGGAACTGAGAAACGGTCCAGACTCCTACGGGAGGCAGCAGTGGGGAATATTGGGCAATGGGAGGAATCCTGACCCAGCGACGCCGCGTGAACGAAGACGGCCTTCGGGTTGTAAAGTTCTTTTATGTGGGAAGAATTAAGTGACGGTACCACATGAATAAGCCCCGGCTAACTA
>GV2UCFN02IVBR2
GGTGAGTAAAGCATGAGAATCTGTCCTGTCGAGGGGGATAACGTTCGGAAACGGACCCTAATACCCCATAGTCCGAGAGGTTAAAGGCAGCGATGCGCGGCAGGAGGAGCTCGTGTCCTATCAGCTGGTTGGTGAGGTAACGGCTCACCAAGGCAACGACGGGTAGCCGGCCTGAGAGGGTGACCGGCCACACTGGAACTGAGAAACGGTCCAGACTCCTACGGGAGGCAGCAGTGGGGAATATTGGGCAATGGGAGGAATCCTGACCCAGCGACGCCGCGTGAACGAAGACGGCCTTCGGGTTGTAAAGTTCTTTTATGTGGGAAGAATTAAGTGACGGTACCACATGAATAAGCCCCGGCTAACTA
>GV2UCFN02JV38O
GGTGAGTAAAGCATGAGAATCTGTCCTGTCGAGGGGGATAACGTTCGGAAACGGACCCTAATACCCCATAGTCCGAGAGGTTAAAGGCAGCGATGCGCGGCAGGAGGAGCTCGTGTCCTATCAGCTGGTTGGTGAGGTAACGGCTCACCAAGGCAACGACGGGTAGCCGGCCTGAGAGGGTGACCGGCCACACTGGAACTGAGAAACGGTCCAGACTCCTACGGGAGGCAGCAGTGGGGAATATTGGGCAATGGGAGGAATCCTGACCCAGCGACGCCGCGTGAACGAAGACGGCCTTCGGGTTGTAAAGTTCTTTTATGTGGGAAGAATTAAGTGACGGTACCACATGAATAAGCCCCGGCTAACTA
>GV2UCFN02HEKQY
GGTGAGTAAAGCATGAGAATCTGTCCTGTCGAGGGGGATAACGTTCGGAAACGGACCCTAATACCCCATAGTCCGAGAGGTTAAAGGCAGCGATGCGCGGCAGGAGGAGCTCGTGTCCTATCAGCTGGTTGGTGAGGTAACGGCTCACCAAGGCAACGACGGGTAGCCGGCCTGAGAGGGTGACCGGCCACACTGGAACTGAGAAACGGTCCAGACTCCTACGGGAGGCAGCAGTGGGGAATATTGGGCAATGGGAGGAATCCTGACCCAGCGACGCCGCGTGAACGAAGACGGCCTTCGGGTTGTAAAGTTCTTTTATGTGGGAAGAATTAAGTGACGGTACCACATGAATAAGCCCCGGCTAACTA
>GV2UCFN02HPSLE
GGTGAGTAAAGCATGAGAATCTGTCCTGTCGAGGGGGATAACGTTCGGAAACGGACCCTAATACCCCATAGTCCGAGAGGTTAAAGGCAGCGATGCGCGGCAGGAGGAGCTCGTGTCCTATCAGCTGGTTGGTGAGGTAACGGCTCACCAAGGCAACGACGGGTAGCCGGCCTGAGAGGGTGACCGGCCACACTGGAACTGAGAAACGGTCCAGACTCCTACGGGAGGCAGCAGTGGGGAATATTGGGCAATGGGAGGAATCCTGACCCAGCGACGCCGCGTGAACGAAGACGGCCTTCGGGTTGTAAAGTTCTTTTATGTGGGAAGAATTAAGTGACGGTACCACATGAATAAGCCCCGGCTAACTA
>GV2UCFN02H110A
GGTGAGTAAAGCATGAGAATCTGTCCTGTCGAGGGGGATAACGTTCGGAAACGGACCCTAATACCCCATAGTCCGAGAGGTTAAAGGCAGCGATGCGCGGCAGGAGGAGCTCGTGTCCTATCAGCTGGTTGGTGAGGTAACGGCTCACCAAGGCAACGACGGGTAGCCGGCCTGAGAGGGTGACCGGCCACACTGGAACTGAGAAACGGTCCAGACTCCTACGGGAGGCAGCAGTGGGGAATATTGGGCAATGGGAGGAATCCTGACCCAGCGACGCCGCGTGAACGAAGACGGCCTTCGGGTTGTAAAGTTCTTTTATGTGGGAAGAATTAAGTGACGGTACCACATGAATAAGCCCCGGCTAACTA
>GV2UCFN02FZJ3R
GGTGAGTAAAGCATGAGAATCTGTCCTGTCGAGGGGGATAACGTTCGGAAACGGACCCTAATACCCCATAGTCCGAGAGGTTAAAGGCAGCGATGCGCGGCAGGAGGAGCTCGTGTCCTATCAGCTGGTTGGTGAGGTAACGGCTCACCAAGGCAACGACGGGTAGCCGGCCTGAGAGGGTGACCGGCCACACTGGAACTGAGAAACGGTCCAGACTCCTACGGGAGGCAGCAGTGGGGAATATTGGGCAATGGGAGGAATCCTGACCCAGCGACGCCGCGTGAACGAAGACGGCCTTCGGGTTGTAAAGTTCTTTTATGTGGGAAGAATTAAGTGACGGTACCACATGAATAAGCCCCGGCTAACTA
>GV2UCFN02G7YHA
GGTGAGTAAAGCATGAGAATCTGTCCTGTCGAGGGGGATAACGTTCGGAAACGGACCCTAATACCCCATAGTCCGAGAGGTTAAAGGCAGCGATGCGCGGCAGGAGGAGCTCGTGTCCTATCAGCTGGTTGGTGAGGTAACGGCTCACCAAGGCAACGACGGGTAGCCGGCCTGAGAGGGTGACCGGCCACACTGGAACTGAGAAACGGTCCAGACTCCTACGGGAGGCAGCAGTGGGGAATATTGGGCAATGGGAGGAATCCTGACCCAGCGACGCCGCGTGAACGAAGACGGCCTTCGGGTTGTAAAGTTCTTTTATGTGGGAAGAATTAAGTGACGGTACCACATGAATAAGCCCCGGCTAACTA
>GV2UCFN02GKXF0
GGTGAGTAAAGCATGAGAATCTGTCCTGTCGAGGGGGATAACGTTCGGAAACGGACCCTAATACCCCATAGTCCGAGAGGTTAAAGGCAGCGATGCGCGGCAGGAGGAGCTCGTGTCCTATCAGCTGGTTGGTGAGGTAACGGCTCACCAAGGCAACGACGGGTAGCCGGCCTGAGAGGGTGACCGGCCACACTGGAACTGAGAAACGGTCCAGACTCCTACGGGAGGCAGCAGTGGGGAATATTGGGCAATGGGAGGAATCCTGACCCAGCGACGCCGCGTGAACGAAGACGGCCTTCGGGTTGTAAAGTTCTTTTATGTGGGAAGAATTAAGTGACGGTACCACATGAATAAGCCCCGGCTAACTA
>GV2UCFN02I2G8N
GGTGAGTAAAGCATGAGAATCTGTCCTGTCGAGGGGGATAACGTTCGGAAACGGACCCTAATACCCCATAGTCCGAGAGGTTAAAGGCAGCGATGCGCGGCAGGAGGAGCTCGTGTCCTATCAGCTGGTTGGTGAGGTAACGGCTCACCAAGGCAACGACGGGTAGCCGGCCTGAGAGGGTGACCGGCCACACTGGAACTGAGAAACGGTCCAGACTCCTACGGGAGGCAGCAGTGGGGAATATTGGGCAATGGGAGGAATCCTGACCCAGCGACGCCGCGTGAACGAAGACGGCCTTCGGGTTGTAAAGTTCTTTTATGTGGGAAGAATTAAGTGACGGTACCACATGAATAAGCCCCGGCTAACTA
>GV2UCFN02IXUQO
GGTGAGTAAAGCATGAGAATCTGTCCTGTCGAGGGGGATAACGTTCGGAAACGGACCCTAATACCCCATAGTCCGAGAGGTTAAAGGCAGCGATGCGCGGCAGGAGGAGCTCGTGTCCTATCAGCTGGTTGGTGAGGTAACGGCTCACCAAGGCAACGACGGGTAGCCGGCCTGAGAGGGTGACCGGCCACACTGGAACTGAGAAACGGTCCAGACTCCTACGGGAGGCAGCAGTGGGGAATATTGGGCAATGGGAGGAATCCTGACCCAGCGACGCCGCGTGAACGAAGACGGCCTTCGGGTTGTAAAGTTCTTTTATGTGGGAAGAATTAAGTGACGGTACCACATGAATAAGCCCCGGCTAACTA
>GV2UCFN02I2SSE
GGTGAGTAAAGCATGAGAATCTGTCCTGTCGAGGGGGATAACGTTCGGAAACGGACCCTAATACCCCATAGTCCGAGAGGTTAAAGGCAGCGATGCGCGGCAGGAGGAGCTCGTGTCCTATCAGCTGGTTGGTGAGGTAACGGCTCACCAAGGCAACGACGGGTAGCCGGCCTGAGAGGGTGACCGGCCACACTGGAACTGAGAAACGGTCCAGACTCCTACGGGAGGCAGCAGTGGGGAATATTGGGCAATGGGAGGAATCCTGACCCAGCGACGCCGCGTGAACGAAGACGGCCTTCGGGTTGTAAAGTTCTTTTATGTGGGAAGAATTAAGTGACGGTACCACATGAATAAGCCCCGGCTAACTA
>GV2UCFN02HQV7R
GGTGAGTAAAGCATGAGAATCTGTCCTGTCGAGGGGGATAACGTTCGGAAACGGACCCTAATACCCCATAGTCCGAGAGGTTAAAGGCAGCGATGCGCGGCAGGAGGAGCTCGTGTCCTATCAGCTGGTTGGTGAGGTAACGGCTCACCAAGGCAACGACGGGTAGCCGGCCTGAGAGGGTGACCGGCCACACTGGAACTGAGAAACGGTCCAGACTCCTACGGGAGGCAGCAGTGGGGAATATTGGGCAATGGGAGGAATCCTGACCCAGCGACGCCGCGTGAACGAAGACGGCCTTCGGGTTGTAAAGTTCTTTTATGTGGGAAGAATTAAGTGACGGTACCACATGAATAAGCCCCGGCTAACTA
>GV2UCFN02H5L6Z
GGTGAGTAAAGCATGAGAATCTGTCCTGTCGAGGGGGATAACGTTCGGAAACGGACCCTAATACCCCATAGTCCGAGAGGTTAAAGGCAGCGATGCGCGGCAGGAGGAGCTCGTGTCCTATCAGCTGGTTGGTGAGGTAACGGCTCACCAAGGCAACGACGGGTAGCCGGCCTGAGAGGGTGACCGGCCACACTGGAACTGAGAAACGGTCCAGACTCCTACGGGAGGCAGCAGTGGGGAATATTGGGCAATGGGAGGAATCCTGACCCAGCGACGCCGCGTGAACGAAGACGGCCTTCGGGTTGTAAAGTTCTTTTATGTGGGAAGAATTAAGTGACGGTACCACATGAATAAGCCCCGGCTAACTA
>GV2UCFN02G06D1
GGTGAGTAAAGCATGAGAATCTGTCCTGTCGAGGGGGATAACGTTCGGAAACGGACCCTAATACCCCATAGTCCGAGAGGTTAAAGGCAGCGATGCGCGGCAGGAGGAGCTCGTGTCCTATCAGCTGGTTGGTGAGGTAACGGCTCACCAAGGCAACGACGGGTAGCCGGCCTGAGAGGGTGACCGGCCACACTGGAACTGAGAAACGGTCCAGACTCCTACGGGAGGCAGCAGTGGGGAATATTGGGCAATGGGAGGAATCCTGACCCAGCGACGCCGCGTGAACGAAGACGGCCTTCGGGTTGTAAAGTTCTTTTATGTGGGAAGAATTAAGTGACGGTACCACATGAATAAGCCCCGGCTAACTA
>GV2UCFN02H28I4
GGTGAGTAAAGCATGAGAATCTGTCCTGTCGAGGGGGATAACGTTCGGAAACGGACCCTAATACCCCATAGTCCGAGAGGTTAAAGGCAGCGATGCGCGGCAGGAGGAGCTCGTGTCCTATCAGCTGGTTGGTGAGGTAACGGCTCACCAAGGCAACGACGGGTAGCCGGCCTGAGAGGGTGACCGGCCACACTGGAACTGAGAAACGGTCCAGACTCCTACGGGAGGCAGCAGTGGGGAATATTGGGCAATGGGAGGAATCCTGACCCAGCGACGCCGCGTGAACGAAGACGGCCTTCGGGTTGTAAAGTTCTTTTATGTGGGAAGAATTAAGTGACGGTACCACATGAATAAGCCCCGGCTAACTA
>GV2UCFN02I3IWD
GGTGAGTAAAGCATGAGAATCTGTCCTGTCGAGGGGGATAACGTTCGGAAACGGACCCTAATACCCCATAGTCCGAGAGGTTAAAGGCAGCGATGCGCGGCAGGAGGAGCTCGTGTCCTATCAGCTGGTTGGTGAGGTAACGGCTCACCAAGGCAACGACGGGTAGCCGGCCTGAGAGGGTGACCGGCCACACTGGAACTGAGAAACGGTCCAGACTCCTACGGGAGGCAGCAGTGGGGAATATTGGGCAATGGGAGGAATCCTGACCCAGCGACGCCGCGTGAACGAAGACGGCCTTCGGGTTGTAAAGTTCTTTTATGTGGGAAGAATTAAGTGACGGTACCACATGAATAAGCCCCGGCTAACTA
>GV2UCFN02HOO2Z
GGTGAGTAAAGCATGAGAATCTGTCCTGTCGAGGGGGATAACGTTCGGAAACGGACCCTAATACCCCATAGTCCGAGAGGTTAAAGGCAGCGATGCGCGGCAGGAGGAGCTCGTGTCCTATCAGCTGGTTGGTGAGGTAACGGCTCACCAAGGCAACGACGGGTAGCCGGCCTGAGAGGGTGACCGGCCACACTGGAACTGAGAAACGGTCCAGACTCCTACGGGAGGCAGCAGTGGGGAATATTGGGCAATGGGAGGAATCCTGACCCAGCGACGCCGCGTGAACGAAGACGGCCTTCGGGTTGTAAAGTTCTTTTATGTGGGAAGAATTAAGTGACGGTACCACATGAATAAGCCCCGGCTAACTA
>GV2UCFN02IZUXU
GGTGAGTAAAGCATGAGAATCTGTCCTGTCGAGGGGGATAACGTTCGGAAACGGACCCTAATACCCCATAGTCCGAGAGGTTAAAGGCAGCGATGCGCGGCAGGAGGAGCTCGTGTCCTATCAGCTGGTTGGTGAGGTAACGGCTCACCAAGGCAACGACGGGTAGCCGGCCTGAGAGGGTGACCGGCCACACTGGAACTGAGAAACGGTCCAGACTCCTACGGGAGGCAGCAGTGGGGAATATTGGGCAATGGGAGGAATCCTGACCCAGCGACGCCGCGTGAACGAAGACGGCCTTCGGGTTGTAAAGTTCTTTTATGTGGGAAGAATTAAGTGACGGTACCACATGAATAAGCCCCGGCTAACTA
>GV2UCFN02G02JN
GGTGAGTAAAGCATGAGAATCTGTCCTGTCGAGGGGGATAACGTTCGGAAACGGACCCTAATACCCCATAGTCCGAGAGGTTAAAGGCAGCGATGCGCGGCAGGAGGAGCTCGTGTCCTATCAGCTGGTTGGTGAGGTAACGGCTCACCAAGGCAACGACGGGTAGCCGGCCTGAGAGGGTGACCGGCCACACTGGAACTGAGAAACGGTCCAGACTCCTACGGGAGGCAGCAGTGGGGAATATTGGGCAATGGGAGGAATCCTGACCCAGCGACGCCGCGTGAACGAAGACGGCCTTCGGGTTGTAAAGTTCTTTTATGTGGGAAGAATTAAGTGACGGTACCACATGAATAAGCCCCGGCTAACTA
>GV2UCFN02GDFXL
GGTGAGTAAAGCATGAGAATCTGTCCTGTCGAGGGGGATAACGTTCGGAAACGGACCCTAATACCCCATAGTCCGAGAGGTTAAAGGCAGCGATGCGCGGCAGGAGGAGCTCGTGTCCTATCAGCTGGTTGGTGAGGTAACGGCTCACCAAGGCAACGACGGGTAGCCGGCCTGAGAGGGTGACCGGCCACACTGGAACTGAGAAACGGTCCAGACTCCTACGGGAGGCAGCAGTGGGGAATATTGGGCAATGGGAGGAATCCTGACCCAGCGACGCCGCGTGAACGAAGACGGCCTTCGGGTTGTAAAGTTCTTTTATGTGGGAAGAATTAAGTGACGGTACCACATGAATAAGCCCCGGCTAACTA
>GV2UCFN02GJHDI
GGTGAGTAAAGCATGAGAATCTGTCCTGTCGAGGGGGATAACGTTCGGAAACGGACCCTAATACCCCATAGTCCGAGAGGTTAAAGGCAGCGATGCGCGGCAGGAGGAGCTCGTGTCCTATCAGCTGGTTGGTGAGGTAACGGCTCACCAAGGCAACGACGGGTAGCCGGCCTGAGAGGGTGACCGGCCACACTGGAACTGAGAAACGGTCCAGACTCCTACGGGAGGCAGCAGTGGGGAATATTGGGCAATGGGAGGAATCCTGACCCAGCGACGCCGCGTGAACGAAGACGGCCTTCGGGTTGTAAAGTTCTTTTATGTGGGAAGAATTAAGTGACGGTACCACATGAATAAGCCCCGGCTAACTA
>GV2UCFN02H82ZQ
GGTGAGTAAAGCATGAGAATCTGTCCTGTCGAGGGGGATAACGTTCGGAAACGGACCCTAATACCCCATAGTCCGAGAGGTTAAAGGCAGCGATGCGCGGCAGGAGGAGCTCGTGTCCTATCAGCTGGTTGGTGAGGTAACGGCTCACCAAGGCAACGACGGGTAGCCGGCCTGAGAGGGTGACCGGCCACACTGGAACTGAGAAACGGTCCAGACTCCTACGGGAGGCAGCAGTGGGGAATATTGGGCAATGGGAGGAATCCTGACCCAGCGACGCCGCGTGAACGAAGACGGCCTTCGGGTTGTAAAGTTCTTTTATGTGGGAAGAATTAAGTGACGGTACCACATGAATAAGCCCCGGCTAACTA
>GV2UCFN02G53SX
GGTGAGTAAAGCATGAGAATCTGTCCTGTCGAGGGGGATAACGTTCGGAAACGGACCCTAATACCCCATAGTCCGAGAGGTTAAAGGCAGCGATGCGCGGCAGGAGGAGCTCGTGTCCTATCAGCTGGTTGGTGAGGTAACGGCTCACCAAGGCAACGACGGGTAGCCGGCCTGAGAGGGTGACCGGCCACACTGGAACTGAGAAACGGTCCAGACTCCTACGGGAGGCAGCAGTGGGGAATATTGGGCAATGGGAGGAATCCTGACCCAGCGACGCCGCGTGAACGAAGACGGCCTTCGGGTTGTAAAGTTCTTTTATGTGGGAAGAATTAAGTGACGGTACCACATGAATAAGCCCCGGCTAACTA
>GV2UCFN02I1A7D
GGTGAGTAAAGCATGAGAATCTGTCCTGTCGAGGGGGATAACGTTCGGAAACGGACCCTAATACCCCATAGTCCGAGAGGTTAAAGGCAGCGATGCGCGGCAGGAGGAGCTCGTGTCCTATCAGCTGGTTGGTGAGGTAACGGCTCACCAAGGCAACGACGGGTAGCCGGCCTGAGAGGGTGACCGGCCACACTGGAACTGAGAAACGGTCCAGACTCCTACGGGAGGCAGCAGTGGGGAATATTGGGCAATGGGAGGAATCCTGACCCAGCGACGCCGCGTGAACGAAGACGGCCTTCGGGTTGTAAAGTTCTTTTATGTGGGAAGAATTAAGTGACGGTACCACATGAATAAGCCCCGGCTAACTA
>GV2UCFN02JLW32
GGTGAGTAAAGCATGAGAATCTGTCCTGTCGAGGGGGATAACGTTCGGAAACGGACCCTAATACCCCATAGTCCGAGAGGTTAAAGGCAGCGATGCGCGGCAGGAGGAGCTCGTGTCCTATCAGCTGGTTGGTGAGGTAACGGCTCACCAAGGCAACGACGGGTAGCCGGCCTGAGAGGGTGACCGGCCACACTGGAACTGAGAAACGGTCCAGACTCCTACGGGAGGCAGCAGTGGGGAATATTGGGCAATGGGAGGAATCCTGACCCAGCGACGCCGCGTGAACGAAGACGGCCTTCGGGTTGTAAAGTTCTTTTATGTGGGAAGAATTAAGTGACGGTACCACATGAATAAGCCCCGGCTAACTA
>GV2UCFN02HZES7
GGTGAGTAAAGCATGAGAATCTGTCCTGTCGAGGGGGATAACGTTCGGAAACGGACCCTAATACCCCATAGTCCGAGAGGTTAAAGGCAGCGATGCGCGGCAGGAGGAGCTCGTGTCCTATCAGCTGGTTGGTGAGGTAACGGCTCACCAAGGCAACGACGGGTAGCCGGCCTGAGAGGGTGACCGGCCACACTGGAACTGAGAAACGGTCCAGACTCCTACGGGAGGCAGCAGTGGGGAATATTGGGCAATGGGAGGAATCCTGACCCAGCGACGCCGCGTGAACGAAGACGGCCTTCGGGTTGTAAAGTTCTTTTATGTGGGAAGAATTAAGTGACGGTACCACATGAATAAGCCCCGGCTAACTA
>GV2UCFN02FVPQL
GGTGAGTAAAGCATGAGAATCTGTCCTGTCGAGGGGGATAACGTTCGGAAACGGACCCTAATACCCCATAGTCCGAGAGGTTAAAGGCAGCGATGCGCGGCAGGAGGAGCTCGTGTCCTATCAGCTGGTTGGTGAGGTAACGGCTCACCAAGGCAACGACGGGTAGCCGGCCTGAGAGGGTGACCGGCCACACTGGAACTGAGAAACGGTCCAGACTCCTACGGGAGGCAGCAGTGGGGAATATTGGGCAATGGGAGGAATCCTGACCCAGCGACGCCGCGTGAACGAAGACGGCCTTCGGGTTGTAAAGTTCTTTTATGTGGGAAGAATTAAGTGACGGTACCACATGAATAAGCCCCGGCTAACTA
>GV2UCFN02I3AX6
GGTGAGTAAAGCATGAGAATCTGTCCTGTCGAGGGGGATAACGTTCGGAAACGGACCCTAATACCCCATAGTCCGAGAGGTTAAAGGCAGCGATGCGCGGCAGGAGGAGCTCGTGTCCTATCAGCTGGTTGGTGAGGTAACGGCTCACCAAGGCAACGACGGGTAGCCGGCCTGAGAGGGTGACCGGCCACACTGGAACTGAGAAACGGTCCAGACTCCTACGGGAGGCAGCAGTGGGGAATATTGGGCAATGGGAGGAATCCTGACCCAGCGACGCCGCGTGAACGAAGACGGCCTTCGGGTTGTAAAGTTCTTTTATGTGGGAAGAATTAAGTGACGGTACCACATGAATAAGCCCCGGCTAACTA
>GV2UCFN02JFGR4
GGTGAGTAAAGCATGAGAATCTGTCCTGTCGAGGGGGATAACGTTCGGAAACGGACCCTAATACCCCATAGTCCGAGAGGTTAAAGGCAGCGATGCGCGGCAGGAGGAGCTCGTGTCCTATCAGCTGGTTGGTGAGGTAACGGCTCACCAAGGCAACGACGGGTAGCCGGCCTGAGAGGGTGACCGGCCACACTGGAACTGAGAAACGGTCCAGACTCCTACGGGAGGCAGCAGTGGGGAATATTGGGCAATGGGAGGAATCCTGACCCAGCGACGCCGCGTGAACGAAGACGGCCTTCGGGTTGTAAAGTTCTTTTATGTGGGAAGAATTAAGTGACGGTACCACATGAATAAGCCCCGGCTAACTA
>GV2UCFN02GRCG5
GGTGAGTAAAGCATGAGAATCTGTCCTGTCGAGGGGGATAACGTTCGGAAACGGACCCTAATACCCCATAGTCCGAGAGGTTAAAGGCAGCGATGCGCGGCAGGAGGAGCTCGTGTCCTATCAGCTGGTTGGTGAGGTAACGGCTCACCAAGGCAACGACGGGTAGCCGGCCTGAGAGGGTGACCGGCCACACTGGAACTGAGAAACGGTCCAGACTCCTACGGGAGGCAGCAGTGGGGAATATTGGGCAATGGGAGGAATCCTGACCCAGCGACGCCGCGTGAACGAAGACGGCCTTCGGGTTGTAAAGTTCTTTTATGTGGGAAGAATTAAGTGACGGTACCACATGAATAAGCCCCGGCTAACTA
>GV2UCFN02JSADK
GGTGAGTAAAGCATGAGAATCTGTCCTGTCGAGGGGGATAACGTTCGGAAACGGACCCTAATACCCCATAGTCCGAGAGGTTAAAGGCAGCGATGCGCGGCAGGAGGAGCTCGTGTCCTATCAGCTGGTTGGTGAGGTAACGGCTCACCAAGGCAACGACGGGTAGCCGGCCTGAGAGGGTGACCGGCCACACTGGAACTGAGAAACGGTCCAGACTCCTACGGGAGGCAGCAGTGGGGAATATTGGGCAATGGGAGGAATCCTGACCCAGCGACGCCGCGTGAACGAAGACGGCCTTCGGGTTGTAAAGTTCTTTTATGTGGGAAGAATTAAGTGACGGTACCACATGAATAAGCCCCGGCTAACTA
>GV2UCFN02HO9A7
GGTGAGTAAAGCATGAGAATCTGTCCTGTCGAGGGGGATAACGTTCGGAAACGGACCCTAATACCCCATAGTCCGAGAGGTTAAAGGCAGCGATGCGCGGCAGGAGGAGCTCGTGTCCTATCAGCTGGTTGGTGAGGTAACGGCTCACCAAGGCAACGACGGGTAGCCGGCCTGAGAGGGTGACCGGCCACACTGGAACTGAGAAACGGTCCAGACTCCTACGGGAGGCAGCAGTGGGGAATATTGGGCAATGGGAGGAATCCTGACCCAGCGACGCCGCGTGAACGAAGACGGCCTTCGGGTTGTAAAGTTCTTTTATGTGGGAAGAATTAAGTGACGGTACCACATGAATAAGCCCCGGCTAACTA
>GV2UCFN02H0JWK
GGTGAGTAAAGCATGAGAATCTGTCCTGTCGAGGGGGATAACGTTCGGAAACGGACCCTAATACCCCATAGTCCGAGAGGTTAAAGGCAGCGATGCGCGGCAGGAGGAGCTCGTGTCCTATCAGCTGGTTGGTGAGGTAACGGCTCACCAAGGCAACGACGGGTAGCCGGCCTGAGAGGGTGACCGGCCACACTGGAACTGAGAAACGGTCCAGACTCCTACGGGAGGCAGCAGTGGGGAATATTGGGCAATGGGAGGAATCCTGACCCAGCGACGCCGCGTGAACGAAGACGGCCTTCGGGTTGTAAAGTTCTTTTATGTGGGAAGAATTAAGTGACGGTACCACATGAATAAGCCCCGGCTAACTA
>GV2UCFN02GYTVT
GGTGAGTAAAGCATGAGAATCTGTCCTGTCGAGGGGGATAACGTTCGGAAACGGACCCTAATACCCCATAGTCCGAGAGGTTAAAGGCAGCGATGCGCGGCAGGAGGAGCTCGTGTCCTATCAGCTGGTTGGTGAGGTAACGGCTCACCAAGGCAACGACGGGTAGCCGGCCTGAGAGGGTGACCGGCCACACTGGAACTGAGAAACGGTCCAGACTCCTACGGGAGGCAGCAGTGGGGAATATTGGGCAATGGGAGGAATCCTGACCCAGCGACGCCGCGTGAACGAAGACGGCCTTCGGGTTGTAAAGTTCTTTTATGTGGGAAGAATTAAGTGACGGTACCACATGAATAAGCCCCGGCTAACTA
>GV2UCFN02GPTRB
GGTGAGTAAAGCATGAGAATCTGTCCTGTCGAGGGGGATAACGTTCGGAAACGGACCCTAATACCCCATAGTCCGAGAGGTTAAAGGCAGCGATGCGCGGCAGGAGGAGCTCGTGTCCTATCAGCTGGTTGGTGAGGTAACGGCTCACCAAGGCAACGACGGGTAGCCGGCCTGAGAGGGTGACCGGCCACACTGGAACTGAGAAACGGTCCAGACTCCTACGGGAGGCAGCAGTGGGGAATATTGGGCAATGGGAGGAATCCTGACCCAGCGACGCCGCGTGAACGAAGACGGCCTTCGGGTTGTAAAGTTCTTTTATGTGGGAAGAATTAAGTGACGGTACCACATGAATAAGCCCCGGCTAACTA
>GV2UCFN02IQNNB
GGTGAGTAAAGCATGAGAATCTGTCCTGTCGAGGGGGATAACGTTCGGAAACGGACCCTAATACCCCATAGTCCGAGAGGTTAAAGGCAGCGATGCGCGGCAGGAGGAGCTCGTGTCCTATCAGCTGGTTGGTGAGGTAACGGCTCACCAAGGCAACGACGGGTAGCCGGCCTGAGAGGGTGACCGGCCACACTGGAACTGAGAAACGGTCCAGACTCCTACGGGAGGCAGCAGTGGGGAATATTGGGCAATGGGAGGAATCCTGACCCAGCGACGCCGCGTGAACGAAGACGGCCTTCGGGTTGTAAAGTTCTTTTATGTGGGAAGAATTAAGTGACGGTACCACATGAATAAGCCCCGGCTAACTA
>GV2UCFN02FXA82
GGTGAGTAAAGCATGAGAATCTGTCCTGTCGAGGGGGATAACGTTCGGAAACGGACCCTAATACCCCATAGTCCGAGAGGTTAAAGGCAGCGATGCGCGGCAGGAGGAGCTCGTGTCCTATCAGCTGGTTGGTGAGGTAACGGCTCACCAAGGCAACGACGGGTAGCCGGCCTGAGAGGGTGACCGGCCACACTGGAACTGAGAAACGGTCCAGACTCCTACGGGAGGCAGCAGTGGGGAATATTGGGCAATGGGAGGAATCCTGACCCAGCGACGCCGCGTGAACGAAGACGGCCTTCGGGTTGTAAAGTTCTTTTATGTGGGAAGAATGAAGTGACGGTACCACATGAATAAGCCCCGGCTAACTA
>GV2UCFN02GQITE
GGTGAGTAAAGCATGAGAATCTGTCCTGTCGAGGGGGATAACGTTCGGAAACGGACCCTAATACCCCATAGTCCGAGAGGTTAAAGGCAGCGATGCGCGGCAGGAGGAGCTCGTGTCCTATCAGCTGGTTGGTGAGGTAACGGCTCACCAAGGCAACGACGGGTAGCCGGCCTGAGAGGGTGACCGGCCACACTGGAACTGAGAAACGGTCCAGACTCCTACGGGAGGCAGCAGTGGGGAATATTGGGCAATGGGAGGAATCCTGACCCAGCGACGCCGCGTGAACGAAGACGGCCTTCGGGTTGTAAAGTTCTTTTATGTGGGAAGAATGAAGTGACGGTACCACATGAATAAGCCCCGGCTAACTA
>GV2UCFN02HQ0LR
GGTGAGTAAAGCATGAGAATCTGTCCTGTCGAGGGGGATAACGTTCGGAAACGGACCCTAATACCCCATAGTCCGAGAGGTTAAAGGCAGCGATGCGCGGCAGGAGGAGCTCGTGTCCTATCAGCTGGTTGGTGAGGTAACGGCTCACCAAGGCAACGACGGGTAGCCGGCCTGAGAGGGTGACCGGCCACACTGGAACTGAGAAACGGTCCAGACTCCTACGGGAGGCAGCAGTGGGGAATATTGGGCAATGGGAGGAATCCTGACCCAGCGACGCCGCGTGAACGAAGACGGCCTTCGGGTTGTAAAGTTCTTTTATGTGGGAAGAATGAAGTGACGGTACCACATGAATAAGCCCCGGCTAACTA
>GV2UCFN02HAN72
GGTGAGTAAAGCATGAGAATCTGTCCTGTCGAGGGGGATAACGTTCGGAAACGGACCCTAATACCCCATAGTCCGAGAGGTTAAAGGCAGCGATGCGCGGCAGGAGGAGCTCGTGTCCTATCAGCTGGTTGGTGAGGTAACGGCTCACCAAGGCAACGACGGGTAGCCGGCCTGAGAGGGTGACCGGCCACACTGGAACTGAGAAACGGTCCAGACTCCTACGGGAGGCAGCAGTGGGGAATATTGGGCAATGGGAGGAATCCTGACCCAGCGACGCCGCGTGAACGAAGACGGCCTTCGGGTTGTAAAGTTCTTTTATGTGGGAAGAATGAAGTGACGGTACCACATGAATAAGCCCCGGCTAACTA
>GV2UCFN02GLGGP
GGTGAGTAAAGCATGAGAATCTGTCCTGTCGAGGGGGATAACGTTCGGAAACGGACCCTAATACCCCATAGTCCGAGAGGTTAAAGGCAGCGATGCGCGGCAGGAGGAGCTCGTGTCCTATCAGCTGGTTGGTGAGGTAACGGCTCACCAAGGCAACGACGGGTAGCCGGCCTGAGAGGGTGACCGGCCACACTGGAACTGAGAAACGGTCCAGACTCCTACGGGAGGCAGCAGTGGGGAATATTGGGCAATGGGAGGAATCCTGACCCAGCGACGCCGCGTGAACGAAGACGGCCTTCGGGTTGTAAAGTTCTTTTATGTGGGAAGAATGAAGTGACGGTACCACATGAATAAGCCCCGGCTAACTA
>GV2UCFN02HRQVG
GGTGAGTAAAGCATGAGAATCTGTCCTGTCGAGGGGGATAACGTTCGGAAACGGACCCTAATACCCCATAGTCCGAGAGGTTAAAGGCAGCGATGCGCGGCAGGAGGAGCTCGTGTCCTATCAGCTGGTTGGTGAGGTAACGGCTCACCAAGGCAACGACGGGTAGCCGGCCTGAGAGGGTGACCGGCCACACTGGAACTGAGAAACGGTCCAGACTCCTACGGGAGGCAGCAGTGGGGAATATTGGGCAATGGGAGGAATCCTGACCCAGCGACGCCGCGTGAACGAAGACGGCCTTCGGGTTGTAAAGTTCTTTTATGTGGGAAGAATGAAGTGACGGTACCACATGAATAAGCCCCGGCTAACTA
>GV2UCFN02HF1A2
GGTGAGTAAAGCATGAGAATCTGTCCTGTCGAGGGGGATAACGTTCGGAAACGGACCCTAATACCCCATAGTCCGAGAGGTTAAAGGCAGCGATGCGCGGCAGGAGGAGCTCGTGTCCTATCAGCTGGTTGGTGAGGTAACGGCTCACCAAGGCAACGACGGGTAGCCGGCCTGAGAGGGTGACCGGCCACACTGGAACTGAGAAACGGTCCAGACTCCTACGGGAGGCAGCAGTGGGGAATATTGGGCAATGGGAGGAATCCTGACCCAGCGACGCCGCGTGAACGAAGACGGCCTTCGGGTTGTAAAGTTCTTTTATGTGGGAAGAATGAAGTGACGGTACCACATGAATAAGCCCCGGCTAACTA
>GV2UCFN02FJOTZ
GGTGAGTAAAGCATGAGAATCTGTCCTGTCGAGGGGGATAACGTTCGGAAACGGACCCTAATACCCCATAGTCCGAGAGGTTAAAGGCAGCGATGCGCGGCAGGAGGAGCTCGTGTCCTATCAGCTGGTTGGTGAGGTAACGGCTCACCAAGGCAACGACGGGTAGCCGGCCTGAGAGGGTGACCGGCCACACTGGAACTGAGAAACGGTCCAGACTCCTACGGGAGGCAGCAGTGGGGAATATTGGGCAATGGGAGGAATCCTGACCCAGCGACGCCGCGTGAACGAAGACGGCCTTCGGGTTGTAAAGTTCTTTTATGTGGGAAGAATGAAGTGACGGTACCACATGAATAAGCCCCGGCTAACTA
>GV2UCFN02F6FCE
GGTGAGTAAAGCATGAGAATCTGTCCTGTCGAGGGGGATAACGTTCGGAAACGGACCCTAATACCCCATAGTCCGAGAGGTTAAAGGCAGCGATGCGCGGCAGGAGGAGCTCGTGTCCTATCAGCTGGTTGGTGAGGTAACGGCTCACCAAGGCAACGACGGGTAGCCGGCCTGAGAGGGTGACCGGCCACACTGGAACTGAGAAACGGTCCAGACTCCTACGGGAGGCAGCAGTGGGGAATATTGGGCAATGGGAGGAATCCTGACCCAGCGACGCCGCGTGAACGAAGACGGCCTTCGGGTTGTAAAGTTCTTTTATGTGGGAAGAATGAAGTGACGGTACCACATGAATAAGCCCCGGCTAACTA
>GV2UCFN02F2VSI
GGTGAGTAAAGCATGAGAATCTGTCCTGTCGAGGGGGATAACGTTCGGAAACGGACCCTAATACCCCATAGTCCGAGAGGTTAAAGGCAGCGATGCGCGGCAGGAGGAGCTCGTGTCCTATCAGCTGGTTGGTGAGGTAACGGCTCACCAAGGCAACGACGGGTAGCCGGCCTGAGAGGGTGACCGGCCACACTGGAACTGAGAAACGGTCCAGACTCCTACGGGAGGCAGCAGTGGGGAATATTGGGCAATGGGAGGAATCCTGACCCAGCGACGCCGCGTGAACGAAGACGGCCTTCGGGTTGTAAAGTTCTTTTATGTGGGAAGAATGAAGTGACGGTACCACATGAATAAGCCCCGGCTAACTA
>GV2UCFN02HZ5AH
GGTGAGTAAAGCATGAGAATCTGTCCTGTCGAGGGGGATAACGTTCGGAAACGGACCCTAATACCCCATAGTCCGAGAGGTTAAAGGCAGCGATGCGCGGCAGGAGGAGCTCGTGTCCTATCAGCTGGTTGGTGAGGTAACGGCTCACCAAGGCAACGACGGGTAGCCGGCCTGAGAGGGTGACCGGCCACACTGGAACTGAGAAACGGTCCAGACTCCTACGGGAGGCAGCAGTGGGGAATATTGGGCAATGGGAGGAATCCTGACCCAGCGACGCCGCGTGAACGAAGACGGCCTTCGGGTTGTAAAGTTCTTTTATGTGGGAAGAATGAAGTGACGGTACCACATGAATAAGCCCCGGCTAACTA
>GV2UCFN02I4SA2
GGTGAGTAAAGCATGAGAATCTGTCCTGTCGAGGGGGATAACGTTCGGAAACGGACCCTAATACCCCATAGTCCGAGAGGTTAAAGGCAGCGATGCGCGGCAGGAGGAGCTCGTGTCCTATCAGCTGGTTGGTGAGGTAACGGCTCACCAAGGCAACGACGGGTAGCCGGCCTGAGAGGGTGACCGGCCACACTGGAACTGAGAAACGGTCCAGACTCCTACGGGAGGCAGCAGTGGGGAATATTGGGCAATGGGAGGAATCCTGACCCAGCGACGCCGCGTGAACGAAGACGGCCTTCGGGTTGTAAAGTTCTTTTATGTGGGAAGAATGAAGTGACGGTACCACATGAATAAGCCCCGGCTAACTA
>GV2UCFN02JHZZW
GGTGAGTAAAGCATGAGAATCTGTCCTGTCGAGGGGGATAACGTTCGGAAACGGACCCTAATACCCCATAGTCCGAGAGGTTAAAGGCAGCGATGCGCGGCAGGAGGAGCTCGTGTCCTATCAGCTGGTTGGTGAGGTAACGGCTCACCAAGGCAACGACGGGTAGCCGGCCTGAGAGGGTGACCGGCCACACTGGAACTGAGAAACGGTCCAGACTCCTACGGGAGGCAGCAGTGGGGAATATTGGGCAATGGGAGGAATCCTGACCCAGCGACGCCGCGTGAACGAAGACGGCCTTCGGGTTGTAAAGTTCTTTTATGTGGGAAGAATGAAGTGACGGTACCACATGAATAAGCCCCGGCTAACTA
>GV2UCFN02H1IJB
GGTGAGTAAAGCATGAGAATCTGTCCTGTCGAGGGGGATAACGTTCGGAAACGGACCCTAATACCCCATAGTCCGAGAGGTTAAAGGCAGCGATGCGCGGCAGGAGGAGCTCGTGTCCTATCAGCTGGTTGGTGAGGTAACGGCTCACCAAGGCAACGACGGGTAGCCGGCCTGAGAGGGTGACCGGCCACACTGGAACTGAGAAACGGTCCAGACTCCTACGGGAGGCAGCAGTGGGGAATATTGGGCAATGGGAGGAATCCTGACCCAGCGACGCCGCGTGAACGAAGACGGCCTTCGGGTTGTAAAGTTCTTTTATGTGGGAAGAATGAAGTGACGGTACCACATGAATAAGCCCCGGCTAACTA
>GV2UCFN02GEB5U
GGTGAGTAAAGCATGAGAATCTGTCCTGTCGAGGGGGATAACGTTCGGAAACGGACCCTAATACCCCATAGTCCGAGAGGTTAAAGGCAGCGATGCGCGGCAGGAGGAGCTCGTGTCCTATCAGCTGGTTGGTGAGGTAACGGCTCACCAAGGCAACGACGGGTAGCCGGCCTGAGAGGGTGACCGGCCACACTGGAACTGAGAAACGGTCCAGACTCCTACGGGAGGCAGCAGTGGGGAATATTGGGCAATGGGAGGAATCCTGACCCAGCGACGCCGCGTGAACGAAGACGGCCTTCGGGTTGTAAAGTTCTTTTATGTGGGAAGAATGAAGTGACGGTACCACATGAATAAGCCCCGGCTAACTA
>GV2UCFN02GLMBU
GGTGAGTAAAGCATGAGAATCTGTCCTGTCGAGGGGGATAACGTTCGGAAACGGACCCTAATACCCCATAGTCCGAGAGGTTAAAGGCAGCGATGCGCGGCAGGAGGAGCTCGTGTCCTATCAGCTGGTTGGTGAGGTAACGGCTCACCAAGGCAACGACGGGTAGCCGGCCTGAGAGGGTGACCGGCCACACTGGAACTGAGAAACGGTCCAGACTCCTACGGGAGGCAGCAGTGGGGAATATTGGGCAATGGGAGGAATCCTGACCCAGCGACGCCGCGTGAACGAAGACGGCCTTCGGGTTGTAAAGTTCTTTTATGTGGGAAGAATGAAGTGACGGTACCACATGAATAAGCCCCGGCTAACTA
>G3BZQ8102GJEWI
GGTGAGTAAAGCATGAGAATCTGTCCTGTCGAGGGGGATAACGTTCGGAAACGGACCCTAATACCCCATAGTCCGAGAGGTTAAAGGCAGCGATGCGCGGCAGGAGGAGCTCGTGTCCTATCAGCTGGTTGGTGAGGTAACGGCTCACCAAGGCAACGACGGGTAGCCGGCCTGAGAGGGTGACCGGCCACACTGGAACTGAGAAACGGTCCAGACTCCTACGGGAGGCAGCAGTGGGGAATATTGGGCAATGGGAGGAATCCTGACCCAGCGACGCCGCGTGAACGAAGACGGCCTTCGGGTTGTAAAGTTCTTTTATGTGGGAAGAATGAAGTGACGGTACCACATGAATAAGCCCCGGCTAACTA
>G35JFLI02HXHNF
GGTGAGTAAAGCATGAGAATCTGTCCTGTCGAGGGGGATAACGTTCGGAAACGGACCCTAATACCCCATAGTCCGAGAGGTTAAAGGCAGCGATGCGCGGCAGGAGGAGCTCGTGTCCTATCAGCTGGTTGGTGAGGTAACGGCTCACCAAGGCAACGACGGGTAGCCGGCCTGAGAGGGTGACCGGCCACACTGGAACTGAGAAACGGTCCAGACTCCTACGGGAGGCAGCAGTGGGGAATATTGGGCAATGGGAGGAATCCTGACCCAGCGACGCCGCGTGAACGAAGACGGCCTTCGGGTTGTAAAGTTCTTTTATGTGGGAAGAATGAAGTGACGGTACCACATGAATAAGCCCCGGCTAACTA
>G35JFLI02JH8M4
GGTGAGTAAAGCATGAGAATCTGTCCTGTCGAGGGGGATAACGTTCGGAAACGGACCCTAATACCCCATAGTCCGAGAGGTTAAAGGCAGCGATGCGCGGCAGGAGGAGCTCGTGTCCTATCAGCTGGTTGGTGAGGTAACGGCTCACCAAGGCAACGACGGGTAGCCGGCCTGAGAGGGTGACCGGCCACACTGGAACTGAGAAACGGTCCAGACTCCTACGGGAGGCAGCAGTGGGGAATATTGGGCAATGGGAGGAATCCTGACCCAGCGACGCCGCGTGAACGAAGACGGCCTTCGGGTTGTAAAGTTCTTTTATGTGGGAAGAATGAAGTGACGGTACCACATGAATAAGCCCCGGCTAACTA
>G35JFLI02HKUNG
GGTGAGTAAAGCATGAGAATCTGTCCTGTCGAGGGGGATAACGTTCGGAAACGGACCCTAATACCCCATAGTCCGAGAGGTTAAAGGCAGCGATGCGCGGCAGGAGGAGCTCGTGTCCTATCAGCTGGTTGGTGAGGTAACGGCTCACCAAGGCAACGACGGGTAGCCGGCCTGAGAGGGTGACCGGCCACACTGGAACTGAGAAACGGTCCAGACTCCTACGGGAGGCAGCAGTGGGGAATATTGGGCAATGGGAGGAATCCTGACCCAGCGACGCCGCGTGAACGAAGACGGCCTTCGGGTTGTAAAGTTCTTTTATGTGGGAAGAATGAAGTGACGGTACCACATGAATAAGCCCCGGCTAACTA
>G35JFLI02JQXOV
GGTGAGTAAAGCATGAGAATCTGTCCTGTCGAGGGGGATAACGTTCGGAAACGGACCCTAATACCCCATAGTCCGAGAGGTTAAAGGCAGCGATGCGCGGCAGGAGGAGCTCGTGTCCTATCAGCTGGTTGGTGAGGTAACGGCTCACCAAGGCAACGACGGGTAGCCGGCCTGAGAGGGTGACCGGCCACACTGGAACTGAGAAACGGTCCAGACTCCTACGGGAGGCAGCAGTGGGGAATATTGGGCAATGGGAGGAATCCTGACCCAGCGACGCCGCGTGAACGAAGACGGCCTTCGGGTTGTAAAGTTCTTTTATGTGGGAAGAATGAAGTGACGGTACCACATGAATAAGCCCCGGCTAACTA
>G35JFLI02JMOHU
GGTGAGTAAAGCATGAGAATCTGTCCTGTCGAGGGGGATAACGTTCGGAAACGGACCCTAATACCCCATAGTCCGAGAGGTTAAAGGCAGCGATGCGCGGCAGGAGGAGCTCGTGTCCTATCAGCTGGTTGGTGAGGTAACGGCTCACCAAGGCAACGACGGGTAGCCGGCCTGAGAGGGTGACCGGCCACACTGGAACTGAGAAACGGTCCAGACTCCTACGGGAGGCAGCAGTGGGGAATATTGGGCAATGGGAGGAATCCTGACCCAGCGACGCCGCGTGAACGAAGACGGCCTTCGGGTTGTAAAGTTCTTTTATGTGGGAAGAATGAAGTGACGGTACCACATGAATAAGCCCCGGCTAACTA
>G35JFLI02I4V2T
GGTGAGTAAAGCATGAGAATCTGTCCTGTCGAGGGGGATAACGTTCGGAAACGGACCCTAATACCCCATAGTCCGAGAGGTTAAAGGCAGCGATGCGCGGCAGGAGGAGCTCGTGTCCTATCAGCTGGTTGGTGAGGTAACGGCTCACCAAGGCAACGACGGGTAGCCGGCCTGAGAGGGTGACCGGCCACACTGGAACTGAGAAACGGTCCAGACTCCTACGGGAGGCAGCAGTGGGGAATATTGGGCAATGGGAGGAATCCTGACCCAGCGACGCCGCGTGAACGAAGACGGCCTTCGGGTTGTAAAGTTCTTTTATGTGGGAAGAATGAAGTGACGGTACCACATGAATAAGCCCCGGCTAACTA
>G35JFLI02F6LN9
GGTGAGTAAAGCATGAGAATCTGTCCTGTCGAGGGGGATAACGTTCGGAAACGGACCCTAATACCCCATAGTCCGAGAGGTTAAAGGCAGCGATGCGCGGCAGGAGGAGCTCGTGTCCTATCAGCTGGTTGGTGAGGTAACGGCTCACCAAGGCAACGACGGGTAGCCGGCCTGAGAGGGTGACCGGCCACACTGGAACTGAGAAACGGTCCAGACTCCTACGGGAGGCAGCAGTGGGGAATATTGGGCAATGGGAGGAATCCTGACCCAGCGACGCCGCGTGAACGAAGACGGCCTTCGGGTTGTAAAGTTCTTTTATGTGGGAAGAATGAAGTGACGGTACCACATGAATAAGCCCCGGCTAACTA
>GV2UCFN02GF8QU
GGTGAGTAAAGCATGAGGATCTGTCCTGTCGAGGGGGATAACGTTCGGAAACGGACCCTAATACCCCATAGTCCGAGAGGTTAAAGGCAGCGATGCGCGGCAGGAGGAGCTCGTGTCCTATCAGCTGGTTGGTGAGGTAACGGCTCACCAAGGCAACGACGGGTAGCCGGCCTGAGAGGGTGACCGGCCACACTGGAACTGAGAAACGGTCCAGACTCCTACGGGAGGCAGCAGTGGGGAATATTGGGCAATGGGAGGAATCCTGACCCAGCGACGCCGCGTGAACGAAGACGGCCTTCGGGTTGTAAAGTTCTTTTATGTGGGAAGAATGAAGTGACGGTACCACATGAATAAGCCCCGGCTAACTA
>GV2UCFN02GW0MG
GGTGAGTAAAGCATGAGGATCTGTCCTGTCGAGGGGGATAACGTTCGGAAACGGACCCTAATACCCCATAGTCCGAGAGGTTAAAGGCAGCGATGCGCGGCAGGAGGAGCTCGTGTCCTATCAGCTGGTTGGTGAGGTAACGGCTCACCAAGGCAACGACGGGTAGCCGGCCTGAGAGGGTGACCGGCCACACTGGAACTGAGAAACGGTCCAGACTCCTACGGGAGGCAGCAGTGGGGAATATTGGGCAATGGGAGGAATCCTGACCCAGCGACGCCGCGTGAACGAAGACGGCCTTCGGGTTGTAAAGTTCTTTTATGTGGGAAGAATGAAGTGACGGTACCACATGAATAAGCCCCGGCTAACTA
>GV2UCFN02HL6H3
GGTGAGTAAAGCATGAGGATCTGTCCTGTCGAGGGGGATAACGTTCGGAAACGGACCCTAATACCCCATAGTCCGAGAGGTTAAAGGCAGCGATGCGCGGCAGGAGGAGCTCGTGTCCTATCAGCTGGTTGGTGAGGTAACGGCTCACCAAGGCAACGACGGGTAGCCGGCCTGAGAGGGTGACCGGCCACACTGGAACTGAGAAACGGTCCAGACTCCTACGGGAGGCAGCAGTGGGGAATATTGGGCAATGGGAGGAATCCTGACCCAGCGACGCCGCGTGAACGAAGACGGCCTTCGGGTTGTAAAGTTCTTTTATGTGGGAAGAATGAAGTGACGGTACCACATGAATAAGCCCCGGCTAACTA
>GV2UCFN02HGPCR
GGTGAGTAAAGCATGAGGATCTGTCCTGTCGAGGGGGATAACGTTCGGAAACGGACCCTAATACCCCATAGTCCGAGAGGTTAAAGGCAGCGATGCGCGGCAGGAGGAGCTCGTGTCCTATCAGCTGGTTGGTGAGGTAACGGCTCACCAAGGCAACGACGGGTAGCCGGCCTGAGAGGGTGACCGGCCACACTGGAACTGAGAAACGGTCCAGACTCCTACGGGAGGCAGCAGTGGGGAATATTGGGCAATGGGAGGAATCCTGACCCAGCGACGCCGCGTGAACGAAGACGGCCTTCGGGTTGTAAAGTTCTTTTATGTGGGAAGAATGAAGTGACGGTACCACATGAATAAGCCCCGGCTAACTA
>GV2UCFN02F32Q8
GGTGAGTAAAGCATGAGGATCTGTCCTGTCGAGGGGGATAACGTTCGGAAACGGACCCTAATACCCCATAGTCCGAGAGGTTAAAGGCAGCGATGCGCGGCAGGAGGAGCTCGTGTCCTATCAGCTGGTTGGTGAGGTAACGGCTCACCAAGGCAACGACGGGTAGCCGGCCTGAGAGGGTGACCGGCCACACTGGAACTGAGAAACGGTCCAGACTCCTACGGGAGGCAGCAGTGGGGAATATTGGGCAATGGGAGGAATCCTGACCCAGCGACGCCGCGTGAACGAAGACGGCCTTCGGGTTGTAAAGTTCTTTTATGTGGGAAGAATGAAGTGACGGTACCACATGAATAAGCCCCGGCTAACTA
>GV2UCFN02I11HW
GGTGAGTAAAGCATGAGGATCTGTCCTGTCGAGGGGGATAACGTTCGGAAACGGACCCTAATACCCCATAGTCCGAGAGGTTAAAGGCAGCGATGCGCGGCAGGAGGAGCTCGTGTCCTATCAGCTGGTTGGTGAGGTAACGGCTCACCAAGGCAACGACGGGTAGCCGGCCTGAGAGGGTGACCGGCCACACTGGAACTGAGAAACGGTCCAGACTCCTACGGGAGGCAGCAGTGGGGAATATTGGGCAATGGGAGGAATCCTGACCCAGCGACGCCGCGTGAACGAAGACGGCCTTCGGGTTGTAAAGTTCTTTTATGTGGGAAGAATGAAGTGACGGTACCACATGAATAAGCCCCGGCTAACTA
>GV2UCFN02HRI14
GGTGAGTAAAGCATGAGGATCTGTCCTGTCGAGGGGGATAACGTTCGGAAACGGACCCTAATACCCCATAGTCCGAGAGGTTAAAGGCAGCGATGCGCGGCAGGAGGAGCTCGTGTCCTATCAGCTGGTTGGTGAGGTAACGGCTCACCAAGGCAACGACGGGTAGCCGGCCTGAGAGGGTGACCGGCCACACTGGAACTGAGAAACGGTCCAGACTCCTACGGGAGGCAGCAGTGGGGAATATTGGGCAATGGGAGGAATCCTGACCCAGCGACGCCGCGTGAACGAAGACGGCCTTCGGGTTGTAAAGTTCTTTTATGTGGGAAGAATGAAGTGACGGTACCACATGAATAAGCCCCGGCTAACTA
>GV2UCFN02GFJW4
GGTGAGTAAAGCATGAGGATCTGTCCTGTCGAGGGGGATAACGTTCGGAAACGGACCCTAATACCCCATAGTCCGAGAGGTTAAAGGCAGCGATGCGCGGCAGGAGGAGCTCGTGTCCTATCAGCTGGTTGGTGAGGTAACGGCTCACCAAGGCAACGACGGGTAGCCGGCCTGAGAGGGTGACCGGCCACACTGGAACTGAGAAACGGTCCAGACTCCTACGGGAGGCAGCAGTGGGGAATATTGGGCAATGGGAGGAATCCTGACCCAGCGACGCCGCGTGAACGAAGACGGCCTTCGGGTTGTAAAGTTCTTTTATGTGGGAAGAATGAAGTGACGGTACCACATGAATAAGCCCCGGCTAACTA
>G35JFLI02I9OXZ
GGTGAGTAAAGCATGAGGATCTGTCCTGTCGAGGGGGATAACGTTCGGAAACGGACCCTAATACCCCATAGTCCGAGAGGTTAAAGGCAGCGATGCGCGGCAGGAGGAGCTCGTGTCCTATCAGCTGGTTGGTGAGGTAACGGCTCACCAAGGCAACGACGGGTAGCCGGCCTGAGAGGGTGACCGGCCACACTGGAACTGAGAAACGGTCCAGACTCCTACGGGAGGCAGCAGTGGGGAATATTGGGCAATGGGAGGAATCCTGACCCAGCGACGCCGCGTGAACGAAGACGGCCTTCGGGTTGTAAAGTTCTTTTATGTGGGAAGAATGAAGTGACGGTACCACATGAATAAGCCCCGGCTAACTA
>G35JFLI02JGIU7
GGTGAGTAAAGCATGAGGATCTGTCCTGTCGAGGGGGATAACGTTCGGAAACGGACCCTAATACCCCATAGTCCGAGAGGTTAAAGGCAGCGATGCGCGGCAGGAGGAGCTCGTGTCCTATCAGCTGGTTGGTGAGGTAACGGCTCACCAAGGCAACGACGGGTAGCCGGCCTGAGAGGGTGACCGGCCACACTGGAACTGAGAAACGGTCCAGACTCCTACGGGAGGCAGCAGTGGGGAATATTGGGCAATGGGAGGAATCCTGACCCAGCGACGCCGCGTGAACGAAGACGGCCTTCGGGTTGTAAAGTTCTTTTATGTGGGAAGAATGAAGTGACGGTACCACATGAATAAGCCCCGGCTAACTA
>G35JFLI02JX0OZ
GGTGAGTAAAGCATGAGGATCTGTCCTGTCGAGGGGGATAACGTTCGGAAACGGACCCTAATACCCCATAGTCCGAGAGGTTAAAGGCAGCGATGCGCGGCAGGAGGAGCTCGTGTCCTATCAGCTGGTTGGTGAGGTAACGGCTCACCAAGGCAACGACGGGTAGCCGGCCTGAGAGGGTGACCGGCCACACTGGAACTGAGAAACGGTCCAGACTCCTACGGGAGGCAGCAGTGGGGAATATTGGGCAATGGGAGGAATCCTGACCCAGCGACGCCGCGTGAACGAAGACGGCCTTCGGGTTGTAAAGTTCTTTTATGTGGGAAGAATGAAGTGACGGTACCACATGAATAAGCCCCGGCTAACTA
>GV2UCFN02GK16F
GGTGAGTAAAGCATGAGAATCTGTCCTGTCGAGGGGGATAACGTTCGGAAACGGACCCTAATACCCCATAGTCCGAGAGGTTAAAGGCAGCGATGCGCGGCAGGAGGAGCTCGTGTCCTATCAGCTAGTTGGTGAGGTAACGGCTCACCAAGGCAACGACGGGTAGCCGGCCTGAGAGGGTGACCGGCCACACTGGAACTGAGAAACGGTCCAGACTCCTACGGGAGGCAGCAGTGGGGAATATTGGGCAATGGGAGGAATCCTGACCCAGCGACGCCGCGTGAACGAAGACGGCCTTCGGGTTGTAAAGTTCTTTTATGTGGGAAGAATGAAGTGACGGTACCACATGAATAAGCCCCGGCTAACTA
>GV2UCFN02HM3AS
GGTGAGTAAAGCATGAGAATCTGTCCTGTCGAGGGGGATAACGTTCGGAAACGGACCCTAATACCCCATAGTCCGAGAGGTTAAAGGCAGCGATGCGCGGCAGGAGGAGCTCGTGTCCTATCAGCTAGTTGGTGAGGTAACGGCTCACCAAGGCAACGACGGGTAGCCGGCCTGAGAGGGTGACCGGCCACACTGGAACTGAGAAACGGTCCAGACTCCTACGGGAGGCAGCAGTGGGGAATATTGGGCAATGGGAGGAATCCTGACCCAGCGACGCCGCGTGAACGAAGACGGCCTTCGGGTTGTAAAGTTCTTTTATGTGGGAAGAATGAAGTGACGGTACCACATGAATAAGCCCCGGCTAACTA
>GV2UCFN02JCLKE
GGTGAGTAAAGCATGAGAATCTGTCCTGTCGAGGGGGATAACGTTCGGAAACGGACCCTAATACCCCATAGTCCGAGAGGTTAAAGGCAGCGATGCGCGGCAGGAGGAGCTCGTGTCCTATCAGCTAGTTGGTGAGGTAACGGCTCACCAAGGCAACGACGGGTAGCCGGCCTGAGAGGGTGACCGGCCACACTGGAACTGAGAAACGGTCCAGACTCCTACGGGAGGCAGCAGTGGGGAATATTGGGCAATGGGAGGAATCCTGACCCAGCGACGCCGCGTGAACGAAGACGGCCTTCGGGTTGTAAAGTTCTTTTATGTGGGAAGAATGAAGTGACGGTACCACATGAATAAGCCCCGGCTAACTA
>GV2UCFN02I5XC9
GGTGAGTAAAGCATGAGAATCTGTCCTGTCGAGGGGGATAACGTTCGGAAACGGACCCTAATACCCCATAGTCCGAGAGGTTAAAGGCAGCGATGCGCGGCAGGAGGAGCTCGTGTCCTATCAGCTAGTTGGTGAGGTAACGGCTCACCAAGGCAACGACGGGTAGCCGGCCTGAGAGGGTGACCGGCCACACTGGAACTGAGAAACGGTCCAGACTCCTACGGGAGGCAGCAGTGGGGAATATTGGGCAATGGGAGGAATCCTGACCCAGCGACGCCGCGTGAACGAAGACGGCCTTCGGGTTGTAAAGTTCTTTTATGTGGGAAGAATGAAGTGACGGTACCACATGAATAAGCCCCGGCTAACTA
>GV2UCFN02JCLKA
GGTGAGTAAAGCATGAGAATCTGTCCTGTCGAGGGGGATAACGTTCGGAAACGGACCCTAATACCCCATAGTCCGAGAGGTTAAAGGCAGCGATGCGCGGCAGGAGGAGCTCGTGTCCTATCAGCTAGTTGGTGAGGTAACGGCTCACCAAGGCAACGACGGGTAGCCGGCCTGAGAGGGTGACCGGCCACACTGGAACTGAGAAACGGTCCAGACTCCTACGGGAGGCAGCAGTGGGGAATATTGGGCAATGGGAGGAATCCTGACCCAGCGACGCCGCGTGAACGAAGACGGCCTTCGGGTTGTAAAGTTCTTTTATGTGGGAAGAATGAAGTGACGGTACCACATGAATAAGCCCCGGCTAACTA
>GV2UCFN02H0KLN
GGTGAGTAAAGCATGAGAATCTGTCCTGTCGAGGGGGATAACGTTCGGAAACGGACCCTAATACCCCATAGTCCGAGAGGTTAAAGGCAGCGATGCGCGGCAGGAGGAGCTCGTGTCCTATCAGCTAGTTGGTGAGGTAACGGCTCACCAAGGCAACGACGGGTAGCCGGCCTGAGAGGGTGACCGGCCACACTGGAACTGAGAAACGGTCCAGACTCCTACGGGAGGCAGCAGTGGGGAATATTGGGCAATGGGAGGAATCCTGACCCAGCGACGCCGCGTGAACGAAGACGGCCTTCGGGTTGTAAAGTTCTTTTATGTGGGAAGAATGAAGTGACGGTACCACATGAATAAGCCCCGGCTAACTA
>GV2UCFN02JTCOV
GGTGAGTAAAGCATGAGAATCTGTCCTGTCGAGGGGGATAACGTTCGGAAACGGACCCTAATACCCCATAGTCCGAGAGGTTAAAGGCAGCGATGCGCGGCAGGAGGAGCTCGTGTCCTATCAGCTAGTTGGTGAGGTAACGGCTCACCAAGGCAACGACGGGTAGCCGGCCTGAGAGGGTGACCGGCCACACTGGAACTGAGAAACGGTCCAGACTCCTACGGGAGGCAGCAGTGGGGAATATTGGGCAATGGGAGGAATCCTGACCCAGCGACGCCGCGTGAACGAAGACGGCCTTCGGGTTGTAAAGTTCTTTTATGTGGGAAGAATGAAGTGACGGTACCACATGAATAAGCCCCGGCTAACTA
>GV2UCFN02JJBBD
GGTGAGTAAAGCATGAGAATCTGTCCTGTCGAGGGGGATAACGTTCGGAAACGGACCCTAATACCCCATAGTCCGAGAGGTTAAAGGCAGCGATGCGCGGCAGGAGGAGCTCGTGTCCTATCAGCTAGTTGGTGAGGTAACGGCTCACCAAGGCAACGACGGGTAGCCGGCCTGAGAGGGTGACCGGCCACACTGGAACTGAGAAACGGTCCAGACTCCTACGGGAGGCAGCAGTGGGGAATATTGGGCAATGGGAGGAATCCTGACCCAGCGACGCCGCGTGAACGAAGACGGCCTTCGGGTTGTAAAGTTCTTTTATGTGGGAAGAATGAAGTGACGGTACCACATGAATAAGCCCCGGCTAACTA
>GV2UCFN02HK95Y
GGTGAGTAAAGCATGAGAATCTGTCCTGTCGAGGGGGATAACGTTCGGAAACGGACCCTAATACCCCATAGTCCGAGAGGTTAAAGGCAGCGATGCGCGGCAGGAGGAGCTCGTGTCCTATCAGCTAGTTGGTGAGGTAACGGCTCACCAAGGCAACGACGGGTAGCCGGCCTGAGAGGGTGACCGGCCACACTGGAACTGAGAAACGGTCCAGACTCCTACGGGAGGCAGCAGTGGGGAATATTGGGCAATGGGAGGAATCCTGACCCAGCGACGCCGCGTGAACGAAGACGGCCTTCGGGTTGTAAAGTTCTTTTATGTGGGAAGAATGAAGTGACGGTACCACATGAATAAGCCCCGGCTAACTA
>GV2UCFN02IGIG4
GGTGAGTAAAGCATGAGAATCTGTCCTGTCGAGGGGGATAACGTTCGGAAACGGACCCTAATACCCCATAGTCCGAGAGGTTAAAGGCAGCGATGCGCGGCAGGAGGAGCTCGTGTCCTATCAGCTAGTTGGTGAGGTAACGGCTCACCAAGGCAACGACGGGTAGCCGGCCTGAGAGGGTGACCGGCCACACTGGAACTGAGAAACGGTCCAGACTCCTACGGGAGGCAGCAGTGGGGAATATTGGGCAATGGGAGGAATCCTGACCCAGCGACGCCGCGTGAACGAAGACGGCCTTCGGGTTGTAAAGTTCTTTTATGTGGGAAGAATGAAGTGACGGTACCACATGAATAAGCCCCGGCTAACTA
>GV2UCFN02FNAI7
GGTGAGTAAAGCATGAGAATCTGTCCTGTCGAGGGGGATAACGTTCGGAAACGGACCCTAATACCCCATAGTCCGAGAGGTTAAAGGCAGCGATGCGCGGCAGGAGGAGCTCGTGTCCTATCAGCTAGTTGGTGAGGTAACGGCTCACCAAGGCAACGACGGGTAGCCGGCCTGAGAGGGTGACCGGCCACACTGGAACTGAGAAACGGTCCAGACTCCTACGGGAGGCAGCAGTGGGGAATATTGGGCAATGGGAGGAATCCTGACCCAGCGACGCCGCGTGAACGAAGACGGCCTTCGGGTTGTAAAGTTCTTTTATGTGGGAAGAATGAAGTGACGGTACCACATGAATAAGCCCCGGCTAACTA
>G35JFLI02JINCW
GGTGAGTAAAGCATGAGAATCTGTCCTGTCGAGGGGGATAACGTTCGGAAACGGACCCTAATACCCCATAGTCCGAGAGGTTAAAGGCAGCGATGCGCGGCAGGAGGAGCTCGTGTCCTATCAGCTAGTTGGTGAGGTAACGGCTCACCAAGGCAACGACGGGTAGCCGGCCTGAGAGGGTGACCGGCCACACTGGAACTGAGAAACGGTCCAGACTCCTACGGGAGGCAGCAGTGGGGAATATTGGGCAATGGGAGGAATCCTGACCCAGCGACGCCGCGTGAACGAAGACGGCCTTCGGGTTGTAAAGTTCTTTTATGTGGGAAGAATGAAGTGACGGTACCACATGAATAAGCCCCGGCTAACTA
>G35JFLI02GB5I8
GGTGAGTAAAGCATGAGAATCTGTCCTGTCGAGGGGGATAACGTTCGGAAACGGACCCTAATACCCCATAGTCCGAGAGGTTAAAGGCAGCGATGCGCGGCAGGAGGAGCTCGTGTCCTATCAGCTAGTTGGTGAGGTAACGGCTCACCAAGGCAACGACGGGTAGCCGGCCTGAGAGGGTGACCGGCCACACTGGAACTGAGAAACGGTCCAGACTCCTACGGGAGGCAGCAGTGGGGAATATTGGGCAATGGGAGGAATCCTGACCCAGCGACGCCGCGTGAACGAAGACGGCCTTCGGGTTGTAAAGTTCTTTTATGTGGGAAGAATGAAGTGACGGTACCACATGAATAAGCCCCGGCTAACTA
>G35JFLI02IY4YE
GGTGAGTAAAGCATGAGAATCTGTCCTGTCGAGGGGGATAACGTTCGGAAACGGACCCTAATACCCCATAGTCCGAGAGGTTAAAGGCAGCGATGCGCGGCAGGAGGAGCTCGTGTCCTATCAGCTAGTTGGTGAGGTAACGGCTCACCAAGGCAACGACGGGTAGCCGGCCTGAGAGGGTGACCGGCCACACTGGAACTGAGAAACGGTCCAGACTCCTACGGGAGGCAGCAGTGGGGAATATTGGGCAATGGGAGGAATCCTGACCCAGCGACGCCGCGTGAACGAAGACGGCCTTCGGGTTGTAAAGTTCTTTTATGTGGGAAGAATGAAGTGACGGTACCACATGAATAAGCCCCGGCTAACTA
>G35JFLI02JPA8N
GGTGAGTAAAGCATGAGAATCTGTCCTGTCGAGGGGGATAACGTTCGGAAACGGACCCTAATACCCCATAGTCCGAGAGGTTAAAGGCAGCGATGCGCGGCAGGAGGAGCTCGTGTCCTATCAGCTAGTTGGTGAGGTAACGGCTCACCAAGGCAACGACGGGTAGCCGGCCTGAGAGGGTGACCGGCCACACTGGAACTGAGAAACGGTCCAGACTCCTACGGGAGGCAGCAGTGGGGAATATTGGGCAATGGGAGGAATCCTGACCCAGCGACGCCGCGTGAACGAAGACGGCCTTCGGGTTGTAAAGTTCTTTTATGTGGGAAGAATGAAGTGACGGTACCACATGAATAAGCCCCGGCTAACTA
>GV2UCFN02HRYTV
GGTGAGTAAAGCATGAGAATCTGTCCTGTCGAGGGGGATAACGTTCGGAAACGGACCCTAATACCCCATAGTCCGAGAGGTTAAAGGCAGCGATGCGCGGCAGGAGGAGCTCGTGTCCTATCAGCTAGTTGGTGAGGTAACGGCTCACCAAGGCAACGACGGGTAGCCGGCCTGAGAGGGTGACCGGCCACACTGGAACTGAGAAACGGTCCAGACTCCTACGGGAGGCAGCAGTGGGGAATATTGGGCAATGGGAGGAATCCTGACCCAGCGACGCCGCGTGAACGAAGACGGCCTTCGGGTTGTAAAGTTCTTTTATGTGGGAAGAATTAAGTGACGGTACCACATGAATAAGCCCCGGCTAACTA
>GV2UCFN02I057Q
GGTGAGTAAAGCATGAGAATCTGTCCTGTCGAGGGGGATAACGTTCGGAAACGGACCCTAATACCCCATAGTCCGAGAGGTTAAAGGCAGCGATGCGCGGCAGGAGGAGCTCGTGTCCTATCAGCTAGTTGGTGAGGTAACGGCTCACCAAGGCAACGACGGGTAGCCGGCCTGAGAGGGTGACCGGCCACACTGGAACTGAGAAACGGTCCAGACTCCTACGGGAGGCAGCAGTGGGGAATATTGGGCAATGGGAGGAATCCTGACCCAGCGACGCCGCGTGAACGAAGACGGCCTTCGGGTTGTAAAGTTCTTTTATGTGGGAAGAATTAAGTGACGGTACCACATGAATAAGCCCCGGCTAACTA
>GV2UCFN02JKXUW
GGTGAGTAAAGCATGAGAATCTGTCCTGTCGAGGGGGATAACGTTCGGAAACGGACCCTAATACCCCATAGTCCGAGAGGTTAAAGGCAGCGATGCGCGGCAGGAGGAGCTCGTGTCCTATCAGCTAGTTGGTGAGGTAACGGCTCACCAAGGCAACGACGGGTAGCCGGCCTGAGAGGGTGACCGGCCACACTGGAACTGAGAAACGGTCCAGACTCCTACGGGAGGCAGCAGTGGGGAATATTGGGCAATGGGAGGAATCCTGACCCAGCGACGCCGCGTGAACGAAGACGGCCTTCGGGTTGTAAAGTTCTTTTATGTGGGAAGAATTAAGTGACGGTACCACATGAATAAGCCCCGGCTAACTA
>GV2UCFN02H4YC5
GGTGAGTAAAGCATGAGAATCTGTCCTGTCGAGGGGGATAACGTTCGGAAACGGACCCTAATACCCCATAGTCCGAGAGGTTAAAGGCAGCGATGCGCGGCAGGAGGAGCTCGTGTCCTATCAGCTAGTTGGTGAGGTAACGGCTCACCAAGGCAACGACGGGTAGCCGGCCTGAGAGGGTGACCGGCCACACTGGAACTGAGAAACGGTCCAGACTCCTACGGGAGGCAGCAGTGGGGAATATTGGGCAATGGGAGGAATCCTGACCCAGCGACGCCGCGTGAACGAAGACGGCCTTCGGGTTGTAAAGTTCTTTTATGTGGGAAGAATTAAGTGACGGTACCACATGAATAAGCCCCGGCTAACTA
>GV2UCFN02I62DD
GGTGAGTAAAGCATGAGAATCTGTCCTGTCGAGGGGGATAACGTTCGGAAACGGACCCTAATACCCCATAGTCCGAGAGGTTAAAGGCAGCGATGCGCGGCAGGAGGAGCTCGTGTCCTATCAGCTAGTTGGTGAGGTAACGGCTCACCAAGGCAACGACGGGTAGCCGGCCTGAGAGGGTGACCGGCCACACTGGAACTGAGAAACGGTCCAGACTCCTACGGGAGGCAGCAGTGGGGAATATTGGGCAATGGGAGGAATCCTGACCCAGCGACGCCGCGTGAACGAAGACGGCCTTCGGGTTGTAAAGTTCTTTTATGTGGGAAGAATTAAGTGACGGTACCACATGAATAAGCCCCGGCTAACTA
>GV2UCFN02FLAN8
GGTGAGTAAAGCATGAGAATCTGTCCTGTCGAGGGGGATAACGTTCGGAAACGGACCCTAATACCCCATAGTCCGAGAGGTTAAAGGCAGCGATGCGCGGCAGGAGGAGCTCGTGTCCTATCAGCTAGTTGGTGAGGTAACGGCTCACCAAGGCAACGACGGGTAGCCGGCCTGAGAGGGTGACCGGCCACACTGGAACTGAGAAACGGTCCAGACTCCTACGGGAGGCAGCAGTGGGGAATATTGGGCAATGGGAGGAATCCTGACCCAGCGACGCCGCGTGAACGAAGACGGCCTTCGGGTTGTAAAGTTCTTTTATGTGGGAAGAATTAAGTGACGGTACCACATGAATAAGCCCCGGCTAACTA
>GV2UCFN02I7OF7
GGTGAGTAAAGCATGAGAATCTGTCCTGTCGAGGGGGATAACGTTCGGAAACGGACCCTAATACCCCATAGTCCGAGAGGTTAAAGGCAGCGATGCGCGGCAGGAGGAGCTCGTGTCCTATCAGCTAGTTGGTGAGGTAACGGCTCACCAAGGCAACGACGGGTAGCCGGCCTGAGAGGGTGACCGGCCACACTGGAACTGAGAAACGGTCCAGACTCCTACGGGAGGCAGCAGTGGGGAATATTGGGCAATGGGAGGAATCCTGACCCAGCGACGCCGCGTGAACGAAGACGGCCTTCGGGTTGTAAAGTTCTTTTATGTGGGAAGAATTAAGTGACGGTACCACATGAATAAGCCCCGGCTAACTA
>GV2UCFN02GF99X
GGTGAGTAAAGCATGAGAATCTGTCCTGTCGAGGGGGATAACGTTCGGAAACGGACCCTAATACCCCATAGTCCGAGAGGTTAAAGGCAGCGATGCGCGGCAGGAGGAGCTCGTGTCCTATCAGCTAGTTGGTGAGGTAACGGCTCACCAAGGCAACGACGGGTAGCCGGCCTGAGAGGGTGACCGGCCACACTGGAACTGAGAAACGGTCCAGACTCCTACGGGAGGCAGCAGTGGGGAATATTGGGCAATGGGAGGAATCCTGACCCAGCGACGCCGCGTGAACGAAGACGGCCTTCGGGTTGTAAAGTTCTTTTATGTGGGAAGAATTAAGTGACGGTACCACATGAATAAGCCCCGGCTAACTA
>GV2UCFN02FX7B6
GGTGAGTAAAGCATGAGAATCTGTCCTGTCGAGGGGGATAACGTTCGGAAACGGACCCTAATACCCCATAGTCCGAGAGGTTAAAGGCAGCGATGCGCGGCAGGAGGAGCTCGTGTCCTATCAGCTAGTTGGTGAGGTAACGGCTCACCAAGGCAACGACGGGTAGCCGGCCTGAGAGGGTGACCGGCCACACTGGAACTGAGAAACGGTCCAGACTCCTACGGGAGGCAGCAGTGGGGAATATTGGGCAATGGGAGGAATCCTGACCCAGCGACGCCGCGTGAACGAAGACGGCCTTCGGGTTGTAAAGTTCTTTTATGTGGGAAGAATTAAGTGACGGTACCACATGAATAAGCCCCGGCTAACTA
>G3BZQ8102F5IHL
GGTGAGTAAAGCATGAGAATCTGTCCTGTCGAGGGGGATAACGTTCGGAAACGGACCCTAATACCCCATAGTCCGAGAGGTTAAAGGCAGCGATGTGCGACAGGAGGAGCTCGTGTCCTATCAGCTGGTTGGTGAGGTAACGGCTCACCAAGGCTTCGACGGGTAGCCGGCCTGAGAGGGTGACCGGCCACACTGGAACTGAGACACGGTCCAGACTCCTACGGGAGGCAGCAGTGGGGAATATTGGGCAATGGGAGAAATCCTGACCCAGCGACGCCGCGTGAACGAAGACGGCCTTCGGGTTGTAAAGTTCTTTTATGTGGGAAGAAGGAAGTGACGGTACCACATGAATAAGCCCCGGCTAACTA
>G3BZQ8102IFMB8
GGTGAGTAAAGCATGAGAATCTGTCCTGTCGAGGGGGATAACGTTCGGAAACGGACCCTAATACCCCATAGTCCGAGAGGTTAAAGGCAGCGATGTGCGACAGGAGGAGCTCGTGTCCTATCAGCTGGTTGGTGAGGTAACGGCTCACCAAGGCTTCGACGGGTAGCCGGCCTGAGAGGGTGACCGGCCACACTGGAACTGAGACACGGTCCAGACTCCTACGGGAGGCAGCAGTGGGGAATATTGGGCAATGGGAGAAATCCTGACCCAGCGACGCCGCGTGAACGAAGACGGCCTTCGGGTTGTAAAGTTCTTTTATGTGGGAAGAAGGAAGTGACGGTACCACATGAATAAGCCCCGGCTAACTA
>GV2UCFN02FICX1
GGTGAGTAAAGCATGAGAATCTGTCCTGTCGAGGGGGATAACGTTCGGAAACGGACCCTAATACCCCATAGTCCGAGAGGTTAAAGGCAGCGATGCGCGACAGGAGGAGCTCGTGTCCTATCAGCTGGTTGGTGAGGTAACGGCTCACCAAGGCTTCGACGGGTAGCCGGCCTGAGAGGGTGACCGGCCACACTGGAACTGAGACACGGTCCAGACTCCTACGGGAGGCAGCAGTGGGGAATATTGGGCAATGGGAGAAATCCTGACCCAGCGACGCCGCGTGAACGAAGACGGCCTTCGGGTTGTAAAGTTCTTTTATGTGGGAAGAAGGAAGTGACGGTACCACATGAATAAGCCCCGGCTAACTA
>GV2UCFN02FRDZA
GGTGAGTAAAGCATGAGAATCTGTCCTGTCGAGGGGGATAACGTTCGGAAACGGACCCTAATACCCCATAGTCCGAGAGGTTAAAGGCAGCGATGCGCGACAGGAGGAGCTCGTGTCCTATCAGCTGGTTGGTGAGGTAACGGCTCACCAAGGCTTCGACGGGTAGCCGGCCTGAGAGGGTGACCGGCCACACTGGAACTGAGACACGGTCCAGACTCCTACGGGAGGCAGCAGTGGGGAATATTGGGCAATGGGAGAAATCCTGACCCAGCGACGCCGCGTGAACGAAGACGGCCTTCGGGTTGTAAAGTTCTTTTATGTGGGAAGAAGGAAGTGACGGTACCACATGAATAAGCCCCGGCTAACTA
>GV2UCFN02HZNEE
GGTGAGTAAAGCATGAGAATCTGTCCTGTCGAGGGGGATAACGTTCGGAAACGGACCCTAATACCCCATAGTCCGAGAGGTTAAAGGCAGCGATGCGCGACAGGAGGAGCTCGTGTCCTATCAGCTGGTTGGTGAGGTAACGGCTCACCAAGGCTTCGACGGGTAGCCGGCCTGAGAGGGTGACCGGCCACACTGGAACTGAGACACGGTCCAGACTCCTACGGGAGGCAGCAGTGGGGAATATTGGGCAATGGGAGAAATCCTGACCCAGCGACGCCGCGTGAACGAAGACGGCCTTCGGGTTGTAAAGTTCTTTTATGTGGGAAGAAGGAAGTGACGGTACCACATGAATAAGCCCCGGCTAACTA
>GV2UCFN02IFODG
GGTGAGTAAAGCATGAGAATCTGTCCTGTCGAGGGGGATAACGTTCGGAAACGGACCCTAATACCCCATAGTCCGAGAGGTTAAAGGCAGCGATGCGCGACAGGAGGAGCTCGTGTCCTATCAGCTGGTTGGTGAGGTAACGGCTCACCAAGGCTTCGACGGGTAGCCGGCCTGAGAGGGTGACCGGCCACACTGGAACTGAGACACGGTCCAGACTCCTACGGGAGGCAGCAGTGGGGAATATTGGGCAATGGGAGAAATCCTGACCCAGCGACGCCGCGTGAACGAAGACGGCCTTCGGGTTGTAAAGTTCTTTTATGTGGGAAGAAGGAAGTGACGGTACCACATGAATAAGCCCCGGCTAACTA
>GV2UCFN02IL8SQ
GGTGAGTAAAGCATGAGAATCTGTCCTGTCGAGGGGGATAACGTTCGGAAACGGACCCTAATACCCCATAGTCCGAGAGGTTAAAGGCAGCGATGCGCGACAGGAGGAGCTCGTGTCCTATCAGCTGGTTGGTGAGGTAACGGCTCACCAAGGCTTCGACGGGTAGCCGGCCTGAGAGGGTGACCGGCCACACTGGAACTGAGACACGGTCCAGACTCCTACGGGAGGCAGCAGTGGGGAATATTGGGCAATGGGAGAAATCCTGACCCAGCGACGCCGCGTGAACGAAGACGGCCTTCGGGTTGTAAAGTTCTTTTATGTGGGAAGAAGGAAGTGACGGTACCACATGAATAAGCCCCGGCTAACTA
>GV2UCFN02IGSWM
GGTGAGTAAAGCATGAGAATCTGTCCTGTCGAGGGGGATAACGTTCGGAAACGGACCCTAATACCCCATAGTCCGAGAGGTTAAAGGCAGCGATGCGCGACAGGAGGAGCTCGTGTCCTATCAGCTGGTTGGTGAGGTAACGGCTCACCAAGGCTTCGACGGGTAGCCGGCCTGAGAGGGTGACCGGCCACACTGGAACTGAGACACGGTCCAGACTCCTACGGGAGGCAGCAGTGGGGAATATTGGGCAATGGGAGAAATCCTGACCCAGCGACGCCGCGTGAACGAAGACGGCCTTCGGGTTGTAAAGTTCTTTTATGTGGGAAGAAGGAAGTGACGGTACCACATGAATAAGCCCCGGCTAACTA
>GV2UCFN02GHYFF
GGTGAGTAAAGCATGAGAATCTGTCCTGTCGAGGGGGATAACGTTCGGAAACGGACCCTAATACCCCATAGTCCGAGAGGTTAAAGGCAGCGATGCGCGACAGGAGGAGCTCGTGTCCTATCAGCTGGTTGGTGAGGTAACGGCTCACCAAGGCTTCGACGGGTAGCCGGCCTGAGAGGGTGACCGGCCACACTGGAACTGAGACACGGTCCAGACTCCTACGGGAGGCAGCAGTGGGGAATATTGGGCAATGGGAGAAATCCTGACCCAGCGACGCCGCGTGAACGAAGACGGCCTTCGGGTTGTAAAGTTCTTTTATGTGGGAAGAAGGAAGTGACGGTACCACATGAATAAGCCCCGGCTAACTA
>G3BZQ8102IGA2L
GGTGAGTAAAGCATGAGAATCTGTCCTGTCGAGGGGGATAACGTTCGGAAACGGACCCTAATACCCCATAGTCCGAGAGGTTAAAGGCAGCGATGCGCGACAGGAGGAGCTCGTGTCCTATCAGCTAGTTGGTGAGGTAACGGCTCACCAAGGCTTCGACGGGTAGCCGGCCTGAGAGGGTGACCGGCCACACTGGAACTGAGACACGGTCCAGACTCCTACGGGAGGCAGCAGTGGGGAATATTGGGCAATGGGAGGAATCCTGACCCAGCGACGCCGCGTGAACGAAGACGGCCTTCGGGTTGTAAAGTTCTTTTATGTGGGAAGAATTAAGTGACGGTACCACATGAATAAGCCCCGGCTAACTA
>G3BZQ8102IDDOS
GGTGAGTAAAGCATGAGAATCTGTCCTGTCGAGGGGGATAACGTTCGGAAACGGACCCTAATACCCCATAGTCCGAGAGGTTAAAGGCAGCGATGCGCGACAGGAGGAGCTCGTGTCCTATCAGCTAGTTGGTGAGGTAACGGCTCACCAAGGCTTCGACGGGTAGCCGGCCTGAGAGGGTGACCGGCCACACTGGAACTGAGACACGGTCCAGACTCCTACGGGAGGCAGCAGTGGGGAATATTGGGCAATGGGAGGAATCCTGACCCAGCGACGCCGCGTGAACGAAGACGGCCTTCGGGTTGTAAAGTTCTTTTATGTGGGAAGAATTAAGTGACGGTACCACATGAATAAGCCCCGGCTAACTA
>G3BZQ8102FIJCL
GGTGAGTAAAGCATGAGAATCTGTCCTGTCGAGGGGGATAACGTTCGGAAACGGACCCTAATACCCCATAGTCCGAGAGGTTAAAGGCAGCGATGCGCGACAGGAGGAGCTCGTGTCCTATCAGCTAGTTGGTGAGGTAACGGCTCACCAAGGCTTCGACGGGTAGCCGGCCTGAGAGGGTGACCGGCCACACTGGAACTGAGACACGGTCCAGACTCCTACGGGAGGCAGCAGTGGGGAATATTGGGCAATGGGAGGAATCCTGACCCAGCGACGCCGCGTGAACGAAGACGGCCTTCGGGTTGTAAAGTTCTTTTATGTGGGAAGAATTAAGTGACGGTACCACATGAATAAGCCCCGGCTAACTA
>G35JFLI02JNR2W
GGTGAGTAAAGCATGAGAATCTGTCCTGTCGAGGGGGATAACGTTCGGAAACGGACCCTAATACCCCATAGTCCGAGAGGTTAAAGGCAGCGATGCGCGACAGGAGGAGCTCGTGTCCTATCAGCTAGTTGGTGAGGTAACGGCTCACCAAGGCTTCGACGGGTAGCCGGCCTGAGAGGGTGACCGGCCACACTGGAACTGAGACACGGTCCAGACTCCTACGGGAGGCAGCAGTGGGGAATATTGGGCAATGGGAGGAATCCTGACCCAGCGACGCCGCGTGAACGAAGACGGCCTTCGGGTTGTAAAGTTCTTTTATGTGGGAAGAATTAAGTGACGGTACCACATGAATAAGCCCCGGCTAACTA
>G35JFLI02FUW6T
GGTGAGTAAAGCATGAGAATCTGTCCTGTCGAGGGGGATAACGTTCGGAAACGGACCCTAATACCCCATAGTCCGAGAGGTTAAAGGCAGCGATGCGCGACAGGAGGAGCTCGTGTCCTATCAGCTAGTTGGTGAGGTAACGGCTCACCAAGGCTTCGACGGGTAGCCGGCCTGAGAGGGTGACCGGCCACACTGGAACTGAGACACGGTCCAGACTCCTACGGGAGGCAGCAGTGGGGAATATTGGGCAATGGGAGGAATCCTGACCCAGCGACGCCGCGTGAACGAAGACGGCCTTCGGGTTGTAAAGTTCTTTTATGTGGGAAGAATTAAGTGACGGTACCACATGAATAAGCCCCGGCTAACTA
>G35JFLI02FT2YY
GGTGAGTAAAGCATGAGAATCTGTCCTGTCGAGGGGGATAACGTTCGGAAACGGACCCTAATACCCCATAGTCCGAGAGGTTAAAGGCAGCGATGCGCGACAGGAGGAGCTCGTGTCCTATCAGCTAGTTGGTGAGGTAACGGCTCACCAAGGCTTCGACGGGTAGCCGGCCTGAGAGGGTGACCGGCCACACTGGAACTGAGACACGGTCCAGACTCCTACGGGAGGCAGCAGTGGGGAATATTGGGCAATGGGAGGAATCCTGACCCAGCGACGCCGCGTGAACGAAGACGGCCTTCGGGTTGTAAAGTTCTTTTATGTGGGAAGAATTAAGTGACGGTACCACATGAATAAGCCCCGGCTAACTA
>G35JFLI02FV559
GGTGAGTAAAGCATGAGAATCTGTCCTGTCGAGGGGGATAACGTTCGGAAACGGACCCTAATACCCCATAGTCCGAGAGGTTAAAGGCAGCGATGCGCGACAGGAGGAGCTCGTGTCCTATCAGCTAGTTGGTGAGGTAACGGCTCACCAAGGCTTCGACGGGTAGCCGGCCTGAGAGGGTGACCGGCCACACTGGAACTGAGACACGGTCCAGACTCCTACGGGAGGCAGCAGTGGGGAATATTGGGCAATGGGAGGAATCCTGACCCAGCGACGCCGCGTGAACGAAGACGGCCTTCGGGTTGTAAAGTTCTTTTATGTGGGAAGAATTAAGTGACGGTACCACATGAATAAGCCCCGGCTAACTA
>G35JFLI02GV1MV
GGTGAGTAAAGCATGAGAATCTGTCCTGTCGAGGGGGATAACGTTCGGAAACGGACCCTAATACCCCATAGTCCGAGAGGTTAAAGGCAGCGATGCGCGACAGGAGGAGCTCGTGTCCTATCAGCTAGTTGGTGAGGTAACGGCTCACCAAGGCTTCGACGGGTAGCCGGCCTGAGAGGGTGACCGGCCACACTGGAACTGAGACACGGTCCAGACTCCTACGGGAGGCAGCAGTGGGGAATATTGGGCAATGGGAGGAATCCTGACCCAGCGACGCCGCGTGAACGAAGACGGCCTTCGGGTTGTAAAGTTCTTTTATGTGGGAAGAATTAAGTGACGGTACCACATGAATAAGCCCCGGCTAACTA
>G35JFLI02GJ5GG
GGTGAGTAAAGCATGAGAATCTGTCCTGTCGAGGGGGATAACGTTCGGAAACGGACCCTAATACCCCATAGTCCGAGAGGTTAAAGGCAGCGATGCGCGACAGGAGGAGCTCGTGTCCTATCAGCTAGTTGGTGAGGTAACGGCTCACCAAGGCTTCGACGGGTAGCCGGCCTGAGAGGGTGACCGGCCACACTGGAACTGAGACACGGTCCAGACTCCTACGGGAGGCAGCAGTGGGGAATATTGGGCAATGGGAGGAATCCTGACCCAGCGACGCCGCGTGAACGAAGACGGCCTTCGGGTTGTAAAGTTCTTTTATGTGGGAAGAATTAAGTGACGGTACCACATGAATAAGCCCCGGCTAACTA
>G35JFLI02H6GIG
GGTGAGTAAAGCATGAGAATCTGTCCTGTCGAGGGGGATAACGTTCGGAAACGGACCCTAATACCCCATAGTCCGAGAGGTTAAAGGCAGCGATGCGCGACAGGAGGAGCTCGTGTCCTATCAGCTAGTTGGTGAGGTAACGGCTCACCAAGGCTTCGACGGGTAGCCGGCCTGAGAGGGTGACCGGCCACACTGGAACTGAGACACGGTCCAGACTCCTACGGGAGGCAGCAGTGGGGAATATTGGGCAATGGGAGGAATCCTGACCCAGCGACGCCGCGTGAACGAAGACGGCCTTCGGGTTGTAAAGTTCTTTTATGTGGGAAGAATTAAGTGACGGTACCACATGAATAAGCCCCGGCTAACTA
>G35JFLI02HDL42
GGTGAGTAAAGCATGAGAATCTGTCCTGTCGAGGGGGATAACGTTCGGAAACGGACCCTAATACCCCATAGTCCGAGAGGTTAAAGGCAGCGATGCGCGACAGGAGGAGCTCGTGTCCTATCAGCTAGTTGGTGAGGTAACGGCTCACCAAGGCTTCGACGGGTAGCCGGCCTGAGAGGGTGACCGGCCACACTGGAACTGAGACACGGTCCAGACTCCTACGGGAGGCAGCAGTGGGGAATATTGGGCAATGGGAGGAATCCTGACCCAGCGACGCCGCGTGAACGAAGACGGCCTTCGGGTTGTAAAGTTCTTTTATGTGGGAAGAATTAAGTGACGGTACCACATGAATAAGCCCCGGCTAACTA
>G35JFLI02IKXRE
GGTGAGTAAAGCATGAGAATCTGTCCTGTCGAGGGGGATAACGTTCGGAAACGGACCCTAATACCCCATAGTCCGAGAGGTTAAAGGCAGCGATGCGCGACAGGAGGAGCTCGTGTCCTATCAGCTAGTTGGTGAGGTAACGGCTCACCAAGGCTTCGACGGGTAGCCGGCCTGAGAGGGTGACCGGCCACACTGGAACTGAGACACGGTCCAGACTCCTACGGGAGGCAGCAGTGGGGAATATTGGGCAATGGGAGGAATCCTGACCCAGCGACGCCGCGTGAACGAAGACGGCCTTCGGGTTGTAAAGTTCTTTTATGTGGGAAGAATTAAGTGACGGTACCACATGAATAAGCCCCGGCTAACTA
>G35JFLI02HB1LH
GGTGAGTAAAGCATGAGAATCTGTCCTGTCGAGGGGGATAACGTTCGGAAACGGACCCTAATACCCCATAGTCCGAGAGGTTAAAGGCAGCGATGCGCGACAGGAGGAGCTCGTGTCCTATCAGCTAGTTGGTGAGGTAACGGCTCACCAAGGCTTCGACGGGTAGCCGGCCTGAGAGGGTGACCGGCCACACTGGAACTGAGACACGGTCCAGACTCCTACGGGAGGCAGCAGTGGGGAATATTGGGCAATGGGAGGAATCCTGACCCAGCGACGCCGCGTGAACGAAGACGGCCTTCGGGTTGTAAAGTTCTTTTATGTGGGAAGAATTAAGTGACGGTACCACATGAATAAGCCCCGGCTAACTA
>G35JFLI02IQVVQ
GGTGAGTAAAGCATGAGAATCTGTCCTGTCGAGGGGGATAACGTTCGGAAACGGACCCTAATACCCCATAGTCCGAGAGGTTAAAGGCAGCGATGCGCGACAGGAGGAGCTCGTGTCCTATCAGCTAGTTGGTGAGGTAACGGCTCACCAAGGCTTCGACGGGTAGCCGGCCTGAGAGGGTGACCGGCCACACTGGAACTGAGACACGGTCCAGACTCCTACGGGAGGCAGCAGTGGGGAATATTGGGCAATGGGAGGAATCCTGACCCAGCGACGCCGCGTGAACGAAGACGGCCTTCGGGTTGTAAAGTTCTTTTATGTGGGAAGAATTAAGTGACGGTACCACATGAATAAGCCCCGGCTAACTA
>G35JFLI02IDCNT
GGTGAGTAAAGCATGAGAATCTGTCCTGTCGAGGGGGATAACGTTCGGAAACGGACCCTAATACCCCATAGTCCGAGAGGTTAAAGGCAGCGATGCGCGACAGGAGGAGCTCGTGTCCTATCAGCTAGTTGGTGAGGTAACGGCTCACCAAGGCTTCGACGGGTAGCCGGCCTGAGAGGGTGACCGGCCACACTGGAACTGAGACACGGTCCAGACTCCTACGGGAGGCAGCAGTGGGGAATATTGGGCAATGGGAGGAATCCTGACCCAGCGACGCCGCGTGAACGAAGACGGCCTTCGGGTTGTAAAGTTCTTTTATGTGGGAAGAATTAAGTGACGGTACCACATGAATAAGCCCCGGCTAACTA
>GV2UCFN02FNJ0O
GGTGAGTAAAGCATGAGAATCTGTCCTGTCGAGGGGGATAACGTTCGGAAACGGACCCTAATACCCCATAGTCCGAGAGGTTAAAGGCAGCGATGCGCGGCAGGAGGAGCTCGTGTCCTATCAGCTGGTTGGTGAGGTAACGGCTCACCAAGGCTTCGACGGGTAGCCGGCCTGAGAGGGTGACCGGCCACACTGGAACTGAGAAACGGTCCAGACTCCTACGGGAGGCAGCAGTGGGGAATATTGGGCAATGGGAGGAATCCTGACCCAGCGACGCCGCGTGAACGAAGACGGCCTTCGGGTTGTAAAGTTCTTTTATGTGGGAAGAATAAAGTGACGGTACCACATGAATAAGCCCCGGCTAACTA
>GV2UCFN02IFQXC
GGTGAGTAAAGCATGAGAATCTGTCCTGTCGAGGGGGATAACGTTCGGAAACGGACCCTAATACCCCATAGTCCGAGAGGTTAAAGGCAGCGATGCGCGGCAGGAGGAGCTCGTGTCCTATCAGCTGGTTGGTGAGGTAACGGCTCACCAAGGCTTCGACGGGTAGCCGGCCTGAGAGGGTGACCGGCCACACTGGAACTGAGAAACGGTCCAGACTCCTACGGGAGGCAGCAGTGGGGAATATTGGGCAATGGGAGGAATCCTGACCCAGCGACGCCGCGTGAACGAAGACGGCCTTCGGGTTGTAAAGTTCTTTTATGTGGGAAGAATAAAGTGACGGTACCACATGAATAAGCCCCGGCTAACTA
>GV2UCFN02GG8VM
GGTGAGTAAAGCATGAGAATCTGTCCTGTCGAGGGGGATAACGTTCGGAAACGGACCCTAATACCCCATAGTCCGAGAGGTTAAAGGCAGCGATGCGCGGCAGGAGGAGCTCGTGTCCTATCAGCTGGTTGGTGAGGTAACGGCTCACCAAGGCTTCGACGGGTAGCCGGCCTGAGAGGGTGACCGGCCACACTGGAACTGAGAAACGGTCCAGACTCCTACGGGAGGCAGCAGTGGGGAATATTGGGCAATGGGAGGAATCCTGACCCAGCGACGCCGCGTGAACGAAGACGGCCTTCGGGTTGTAAAGTTCTTTTATGTGGGAAGAATAAAGTGACGGTACCACATGAATAAGCCCCGGCTAACTA
>GV2UCFN02FH36Q
GGTGAGTAAAGCATGAGAATCTGTCCTGTCGAGGGGGATAACGTTCGGAAACGGACCCTAATACCCCATAGTCCGAGAGGTTAAAGGCAGCGATGCGCGGCAGGAGGAGCTCGTGTCCTATCAGCTGGTTGGTGAGGTAACGGCTCACCAAGGCTTCGACGGGTAGCCGGCCTGAGAGGGTGACCGGCCACACTGGAACTGAGAAACGGTCCAGACTCCTACGGGAGGCAGCAGTGGGGAATATTGGGCAATGGGAGGAATCCTGACCCAGCGACGCCGCGTGAACGAAGACGGCCTTCGGGTTGTAAAGTTCTTTTATGTGGGAAGAATAAAGTGACGGTACCACATGAATAAGCCCCGGCTAACTA
>G3BZQ8102GWOIW
GGTGAGTAAAGCATGAGAATCTGTCCTGTCGAGGGGGATAACGTTCGGAAACGGACCCTAATACCCCATAGTCCGAGAGGTTAAAGGCAGCGATGCGCGGCAGGAGGAGCTCGTGTCCTATCAGCTAGTTGGTGAGGTAACGGCTCACCAAGGCTTCGACGGGTAGCCGGCCTGAGAGGGTGACCGGCCACACTGGAACTGAGAAACGGTCCAGACTCCTACGGGAGGCAGCAGTGGGGAATATTGGGCAATGGGAGGAATCCTGACCCAGCGACGCCGCGTGAACGAAGACGGCCTTCGGGTTGTAAAGTTCTTTTATGTGGGAAGAATAAAGTGACGGTACCACATGAATAAGCCCCGGCTAACTA
>G3BZQ8102GK0PF
GGTGAGTAAAGCATGAGAATCTGTCCTGTCGAGGGGGATAACGTTCGGAAACGGACCCTAATACCCCATAGTCCGAGAGGTTAAAGGCAGCGATGCGCGGCAGGAGGAGCTCGTGTCCTATCAGCTAGTTGGTGAGGTAACGGCTCACCAAGGCTTCGACGGGTAGCCGGCCTGAGAGGGTGACCGGCCACACTGGAACTGAGAAACGGTCCAGACTCCTACGGGAGGCAGCAGTGGGGAATATTGGGCAATGGGAGGAATCCTGACCCAGCGACGCCGCGTGAACGAAGACGGCCTTCGGGTTGTAAAGTTCTTTTATGTGGGAAGAATAAAGTGACGGTACCACATGAATAAGCCCCGGCTAACTA
>G3BZQ8102IGX3Y
GGTGAGTAAAGCATGAGAATCTGTCCTGTCGAGGGGGATAACGTTCGGAAACGGACCCTAATACCCCATAGTCCGAGAGGTTAAAGGCAGCGATGCGCGGCAGGAGGAGCTCGTGTCCTATCAGCTAGTTGGTGAGGTAACGGCTCACCAAGGCTTCGACGGGTAGCCGGCCTGAGAGGGTGACCGGCCACACTGGAACTGAGAAACGGTCCAGACTCCTACGGGAGGCAGCAGTGGGGAATATTGGGCAATGGGAGGAATCCTGACCCAGCGACGCCGCGTGAACGAAGACGGCCTTCGGGTTGTAAAGTTCTTTTATGTGGGAAGAATAAAGTGACGGTACCACATGAATAAGCCCCGGCTAACTA
>G3BZQ8102HD4PC
GGTGAGTAAAGCATGAGAATCTGTCCTGTCGAGGGGGATAACGTTCGGAAACGGACCCTAATACCCCATAGTCCGAGAGGTTAAAGGCAGCGATGCGCGGCAGGAGGAGCTCGTGTCCTATCAGCTAGTTGGTGAGGTAACGGCTCACCAAGGCTTCGACGGGTAGCCGGCCTGAGAGGGTGACCGGCCACACTGGAACTGAGAAACGGTCCAGACTCCTACGGGAGGCAGCAGTGGGGAATATTGGGCAATGGGAGGAATCCTGACCCAGCGACGCCGCGTGAACGAAGACGGCCTTCGGGTTGTAAAGTTCTTTTATGTGGGAAGAATAAAGTGACGGTACCACATGAATAAGCCCCGGCTAACTA
>G3BZQ8102GUARP
GGTGAGTAAAGCATGAGAATCTGTCCTGTCGAGGGGGATAACGTTCGGAAACGGACCCTAATACCCCATAGTCCGAGAGGTTAAAGGCAGCGATGCGCGGCAGGAGGAGCTCGTGTCCTATCAGCTAGTTGGTGAGGTAACGGCTCACCAAGGCTTCGACGGGTAGCCGGCCTGAGAGGGTGACCGGCCACACTGGAACTGAGAAACGGTCCAGACTCCTACGGGAGGCAGCAGTGGGGAATATTGGGCAATGGGAGGAATCCTGACCCAGCGACGCCGCGTGAACGAAGACGGCCTTCGGGTTGTAAAGTTCTTTTATGTGGGAAGAATAAAGTGACGGTACCACATGAATAAGCCCCGGCTAACTA
>G3BZQ8102G1OEB
GGTGAGTAAAGCATGAGAATCTGTCCTGTCGAGGGGGATAACGTTCGGAAACGGACCCTAATACCCCATAGTCCGAGAGGTTAAAGGCAGCGATGCGCGGCAGGAGGAGCTCGTGTCCTATCAGCTAGTTGGTGAGGTAACGGCTCACCAAGGCTTCGACGGGTAGCCGGCCTGAGAGGGTGACCGGCCACACTGGAACTGAGAAACGGTCCAGACTCCTACGGGAGGCAGCAGTGGGGAATATTGGGCAATGGGAGGAATCCTGACCCAGCGACGCCGCGTGAACGAAGACGGCCTTCGGGTTGTAAAGTTCTTTTATGTGGGAAGAATAAAGTGACGGTACCACATGAATAAGCCCCGGCTAACTA
>G35JFLI02JSCY2
GGTGAGTAAAGCATGAGAATCTGTCCTGTCGAGGGGGATAACGTTCGGAAACGGACCCTAATACCCCATAGTCCGAGAGGTTAAAGGCAGCGATGCGCGGCAGGAGGAGCTCGTGTCCTATCAGCTAGTTGGTGAGGTAACGGCTCACCAAGGCTTCGACGGGTAGCCGGCCTGAGAGGGTGACCGGCCACACTGGAACTGAGAAACGGTCCAGACTCCTACGGGAGGCAGCAGTGGGGAATATTGGGCAATGGGAGGAATCCTGACCCAGCGACGCCGCGTGAACGAAGACGGCCTTCGGGTTGTAAAGTTCTTTTATGTGGGAAGAATAAAGTGACGGTACCACATGAATAAGCCCCGGCTAACTA
>G35JFLI02I7PMU
GGTGAGTAAAGCATGAGAATCTGTCCTGTCGAGGGGGATAACGTTCGGAAACGGACCCTAATACCCCATAGTCCGAGAGGTTAAAGGCAGCGATGCGCGGCAGGAGGAGCTCGTGTCCTATCAGCTAGTTGGTGAGGTAACGGCTCACCAAGGCTTCGACGGGTAGCCGGCCTGAGAGGGTGACCGGCCACACTGGAACTGAGAAACGGTCCAGACTCCTACGGGAGGCAGCAGTGGGGAATATTGGGCAATGGGAGGAATCCTGACCCAGCGACGCCGCGTGAACGAAGACGGCCTTCGGGTTGTAAAGTTCTTTTATGTGGGAAGAATAAAGTGACGGTACCACATGAATAAGCCCCGGCTAACTA
>G3BZQ8102HJAZ8
GGTGAGTAAAGCATGAGAATCTGTCCTGTCGAGGGGGATAACGTTCGGAAACGGACCCTAATACCCCATAGTCCGAGAGGTTAAAGGCAGCGATGCGCGGCAGGAGGAGCTCGTGTCCTATCAGCTAGTTGGTGAGGTAACGGCTCACCAAGGCTTCGACGGGTAGCCGGCCTGAGAGGGTGACCGGCCACACTGGAACTGAGATACGGTCCAGACTCCTACGGGAGGCAGCAGTGGGGAATATTGGGCAATGGGAGGAATCCTGACCCAGCGACGCCGCGTGAACGAAGACGGCCTTCGGGTTGTAAAGTTCTTTTATGTGGGAAGAATAAAGTGACGGTACCACATGAATAAGCCCCGGCTAACTA
>G3BZQ8102FN9A4
GGTGAGTAAAGCATGAGAATCTGTCCTGTCGAGGGGGATAACGTTCGGAAACGGACCCTAATACCCCATAGTCCGAGAGGTTAAAGGCAGCGATGCGCGGCAGGAGGAGCTCGTGTCCTATCAGCTAGTTGGTGAGGTAACGGCTCACCAAGGCTTCGACGGGTAGCCGGCCTGAGAGGGTGACCGGCCACACTGGAACTGAGATACGGTCCAGACTCCTACGGGAGGCAGCAGTGGGGAATATTGGGCAATGGGAGGAATCCTGACCCAGCGACGCCGCGTGAACGAAGACGGCCTTCGGGTTGTAAAGTTCTTTTATGTGGGAAGAATAAAGTGACGGTACCACATGAATAAGCCCCGGCTAACTA
>G3BZQ8102IS0TO
GGTGAGTAAAGCATGAGAATCTGTCCTGTCGAGGGGGATAACGTTCGGAAACGGACCCTAATACCCCATAGTCCGAGAGGTTAAAGGCAGCGATGCGCGGCAGGAGGAGCTCGTGTCCTATCAGCTAGTTGGTGAGGTAACGGCTCACCAAGGCTTCGACGGGTAGCCGGCCTGAGAGGGTGACCGGCCACACTGGAACTGAGATACGGTCCAGACTCCTACGGGAGGCAGCAGTGGGGAATATTGGGCAATGGGAGGAATCCTGACCCAGCGACGCCGCGTGAACGAAGACGGCCTTCGGGTTGTAAAGTTCTTTTATGTGGGAAGAATAAAGTGACGGTACCACATGAATAAGCCCCGGCTAACTA
>G35JFLI02G4KFK
GGTGAGTAAAGCATGAGAATCTGTCCTGTCGAGGGGGATAACGTTCGGAAACGGACCCTAATACCCCATAGTCCGAGAGGTTAAAGGCAGCGATGCGCGGCAGGAGGAGCTCGTGTCCTATCAGCTAGTTGGTGAGGTAACGGCTCACCAAGGCTTCGACGGGTAGCCGGCCTGAGAGGGTGACCGGCCACACTGGAACTGAGATACGGTCCAGACTCCTACGGGAGGCAGCAGTGGGGAATATTGGGCAATGGGAGGAATCCTGACCCAGCGACGCCGCGTGAACGAAGACGGCCTTCGGGTTGTAAAGTTCTTTTATGTGGGAAGAATAAAGTGACGGTACCACATGAATAAGCCCCGGCTAACTA
>G35JFLI02JWAUW
GGTGAGTAAAGCATGAGAATCTGTCCTGTCGAGGGGGATAACGTTCGGAAACGGACCCTAATACCCCATAGTCCGAGAGGTTAAAGGCAGCGATGCGCGGCAGGAGGAGCTCGTGTCCTATCAGCTAGTTGGTGAGGTAACGGCTCACCAAGGCTTCGACGGGTAGCCGGCCTGAGAGGGTGACCGGCCACACTGGAACTGAGATACGGTCCAGACTCCTACGGGAGGCAGCAGTGGGGAATATTGGGCAATGGGAGGAATCCTGACCCAGCGACGCCGCGTGAACGAAGACGGCCTTCGGGTTGTAAAGTTCTTTTATGTGGGAAGAATAAAGTGACGGTACCACATGAATAAGCCCCGGCTAACTA
>G35JFLI02F9HOG
GGTGAGTAAAGCATGAGAATCTGTCCTGTCGAGGGGGATAACGTTCGGAAACGGACCCTAATACCCCATAGTCCGAGAGGTTAAAGGCAGCGATGCGCGGCAGGAGGAGCTCGTGTCCTATCAGCTAGTTGGTGAGGTAACGGCTCACCAAGGCTTCGACGGGTAGCCGGCCTGAGAGGGTGACCGGCCACACTGGAACTGAGATACGGTCCAGACTCCTACGGGAGGCAGCAGTGGGGAATATTGGGCAATGGGAGGAATCCTGACCCAGCGACGCCGCGTGAACGAAGACGGCCTTCGGGTTGTAAAGTTCTTTTATGTGGGAAGAATAAAGTGACGGTACCACATGAATAAGCCCCGGCTAACTA
>G35JFLI02GOSNP
GGTGAGTAAAGCATGAGAATCTGTCCTGTCGAGGGGGATAACGTTCGGAAACGGACCCTAATACCCCATAGTCCGAGAGGTTAAAGGCAGCGATGCGCGGCAGGAGGAGCTCGTGTCCTATCAGCTAGTTGGTGAGGTAACGGCTCACCAAGGCTTCGACGGGTAGCCGGCCTGAGAGGGTGACCGGCCACACTGGAACTGAGATACGGTCCAGACTCCTACGGGAGGCAGCAGTGGGGAATATTGGGCAATGGGAGGAATCCTGACCCAGCGACGCCGCGTGAACGAAGACGGCCTTCGGGTTGTAAAGTTCTTTTATGTGGGAAGAATAAAGTGACGGTACCACATGAATAAGCCCCGGCTAACTA
>G35JFLI02GFI5C
GGTGAGTAAAGCATGAGAATCTGTCCTGTCGAGGGGGATAACGTTCGGAAACGGACCCTAATACCCCATAGTCCGAGAGGTTAAAGGCAGCGATGCGCGGCAGGAGGAGCTCGTGTCCTATCAGCTAGTTGGTGAGGTAACGGCTCACCAAGGCTTCGACGGGTAGCCGGCCTGAGAGGGTGACCGGCCACACTGGAACTGAGATACGGTCCAGACTCCTACGGGAGGCAGCAGTGGGGAATATTGGGCAATGGGAGGAATCCTGACCCAGCGACGCCGCGTGAACGAAGACGGCCTTCGGGTTGTAAAGTTCTTTTATGTGGGAAGAATAAAGTGACGGTACCACATGAATAAGCCCCGGCTAACTA
>GV2UCFN02HZ67I
GGTGAGTAAAGCATGAGAATCTGTCCTGTCGAGGGGGATAACGTTCGGAAACGGACCCTAATACCCCATAGTCCGAGAGGTTAAAGGCAGCGATGCGCGGCAGGAGGAGCTCGTGTCCTATCAGCTAGTTGGTGAGGTAACGGCTCACCAAGGCTTCGACGGGTAGCCGGCCTGAGAGGGTGACCGGCCACACTGGAACTGAGACACGGTCCAGACTCCTACGGGAGGCAGCAGTGGGGAATATTGGGCAATGGGAGGAATCCTGACCCAGCGACGCCGCGTGAACGAAGACGGCCTTCGGGTTGTAAAGTTCTTTTATGTGGGAAGAATAAAGTGACGGTACCACATGAATAAGCCCCGGCTAACTA
>GV2UCFN02I465R
GGTGAGTAAAGCATGAGAATCTGTCCTGTCGAGGGGGATAACGTTCGGAAACGGACCCTAATACCCCATAGTCCGAGAGGTTAAAGGCAGCGATGCGCGGCAGGAGGAGCTCGTGTCCTATCAGCTAGTTGGTGAGGTAACGGCTCACCAAGGCTTCGACGGGTAGCCGGCCTGAGAGGGTGACCGGCCACACTGGAACTGAGACACGGTCCAGACTCCTACGGGAGGCAGCAGTGGGGAATATTGGGCAATGGGAGGAATCCTGACCCAGCGACGCCGCGTGAACGAAGACGGCCTTCGGGTTGTAAAGTTCTTTTATGTGGGAAGAATAAAGTGACGGTACCACATGAATAAGCCCCGGCTAACTA
>GV2UCFN02I73BT
GGTGAGTAAAGCATGAGAATCTGTCCTGTCGAGGGGGATAACGTTCGGAAACGGACCCTAATACCCCATAGTCCGAGAGGTTAAAGGCAGCGATGCGCGGCAGGAGGAGCTCGTGTCCTATCAGCTAGTTGGTGAGGTAACGGCTCACCAAGGCTTCGACGGGTAGCCGGCCTGAGAGGGTGACCGGCCACACTGGAACTGAGACACGGTCCAGACTCCTACGGGAGGCAGCAGTGGGGAATATTGGGCAATGGGAGGAATCCTGACCCAGCGACGCCGCGTGAACGAAGACGGCCTTCGGGTTGTAAAGTTCTTTTATGTGGGAAGAATAAAGTGACGGTACCACATGAATAAGCCCCGGCTAACTA
>GV2UCFN02HHHI2
GGTGAGTAAAGCATGAGAATCTGTCCTGTCGAGGGGGATAACGTTCGGAAACGGACCCTAATACCCCATAGTCCGAGAGGTTAAAGGCAGCGATGCGCGGCAGGAGGAGCTCGTGTCCTATCAGCTAGTTGGTGAGGTAACGGCTCACCAAGGCTTCGACGGGTAGCCGGCCTGAGAGGGTGACCGGCCACACTGGAACTGAGACACGGTCCAGACTCCTACGGGAGGCAGCAGTGGGGAATATTGGGCAATGGGAGGAATCCTGACCCAGCGACGCCGCGTGAACGAAGACGGCCTTCGGGTTGTAAAGTTCTTTTATGTGGGAAGAATAAAGTGACGGTACCACATGAATAAGCCCCGGCTAACTA
>GV2UCFN02FTM6L
GGTGAGTAAAGCATGAGAATCTGTCCTGTCGAGGGGGATAACGTTCGGAAACGGACCCTAATACCCCATAGTCCGAGAGGTTAAAGGCAGCGATGCGCGGCAGGAGGAGCTCGTGTCCTATCAGCTAGTTGGTGAGGTAACGGCTCACCAAGGCTTCGACGGGTAGCCGGCCTGAGAGGGTGACCGGCCACACTGGAACTGAGACACGGTCCAGACTCCTACGGGAGGCAGCAGTGGGGAATATTGGGCAATGGGAGGAATCCTGACCCAGCGACGCCGCGTGAACGAAGACGGCCTTCGGGTTGTAAAGTTCTTTTATGTGGGAAGAATAAAGTGACGGTACCACATGAATAAGCCCCGGCTAACTA
>GV2UCFN02HE9RC
GGTGAGTAAAGCATGAGAATCTGTCCTGTCGAGGGGGATAACGTTCGGAAACGGACCCTAATACCCCATAGTCCGAGAGGTTAAAGGCAGCGATGCGCGGCAGGAGGAGCTCGTGTCCTATCAGCTAGTTGGTGAGGTAACGGCTCACCAAGGCTTCGACGGGTAGCCGGCCTGAGAGGGTGACCGGCCACACTGGAACTGAGACACGGTCCAGACTCCTACGGGAGGCAGCAGTGGGGAATATTGGGCAATGGGAGGAATCCTGACCCAGCGACGCCGCGTGAACGAAGACGGCCTTCGGGTTGTAAAGTTCTTTTATGTGGGAAGAATAAAGTGACGGTACCACATGAATAAGCCCCGGCTAACTA
>GV2UCFN02FQFNN
GGTGAGTAAAGCATGAGAATCTGTCCTGTCGAGGGGGATAACGTTCGGAAACGGACCCTAATACCCCATAGTCCGAGAGGTTAAAGGCAGCGATGCGCGGCAGGAGGAGCTCGTGTCCTATCAGCTAGTTGGTGAGGTAACGGCTCACCAAGGCTTCGACGGGTAGCCGGCCTGAGAGGGTGACCGGCCACACTGGAACTGAGACACGGTCCAGACTCCTACGGGAGGCAGCAGTGGGGAATATTGGGCAATGGGAGGAATCCTGACCCAGCGACGCCGCGTGAACGAAGACGGCCTTCGGGTTGTAAAGTTCTTTTATGTGGGAAGAATAAAGTGACGGTACCACATGAATAAGCCCCGGCTAACTA
>GV2UCFN02GMXVQ
GGTGAGTAAAGCATGAGAATCTGTCCTGTCGAGGGGGATAACGTTCGGAAACGGACCCTAATACCCCATAGTCCGAGAGGTTAAAGGCAGCGATGCGCGGCAGGAGGAGCTCGTGTCCTATCAGCTAGTTGGTGAGGTAACGGCTCACCAAGGCTTCGACGGGTAGCCGGCCTGAGAGGGTGACCGGCCACACTGGAACTGAGACACGGTCCAGACTCCTACGGGAGGCAGCAGTGGGGAATATTGGGCAATGGGAGGAATCCTGACCCAGCGACGCCGCGTGAACGAAGACGGCCTTCGGGTTGTAAAGTTCTTTTATGTGGGAAGAATAAAGTGACGGTACCACATGAATAAGCCCCGGCTAACTA
>GV2UCFN02HBSWV
GGTGAGTAAAGCATGAGAATCTGTCCTGTCGAGGGGGATAACGTTCGGAAACGGACCCTAATACCCCATAGTCCGAGAGGTTAAAGGCAGCGATGCGCGGCAGGAGGAGCTCGTGTCCTATCAGCTAGTTGGTGAGGTAACGGCTCACCAAGGCTTCGACGGGTAGCCGGCCTGAGAGGGTGACCGGCCACACTGGAACTGAGACACGGTCCAGACTCCTACGGGAGGCAGCAGTGGGGAATATTGGGCAATGGGAGGAATCCTGACCCAGCGACGCCGCGTGAACGAAGACGGCCTTCGGGTTGTAAAGTTCTTTTATGTGGGAAGAATAAAGTGACGGTACCACATGAATAAGCCCCGGCTAACTA
>GV2UCFN02I7OKK
GGTGAGTAAAGCATGAGAATCTGTCCTGTCGAGGGGGATAACGTTCGGAAACGGACCCTAATACCCCATAGTCCGAGAGGTTAAAGGCAGCGATGCGCGGCAGGAGGAGCTCGTGTCCTATCAGCTAGTTGGTGAGGTAACGGCTCACCAAGGCTTCGACGGGTAGCCGGCCTGAGAGGGTGACCGGCCACACTGGAACTGAGACACGGTCCAGACTCCTACGGGAGGCAGCAGTGGGGAATATTGGGCAATGGGAGGAATCCTGACCCAGCGACGCCGCGTGAACGAAGACGGCCTTCGGGTTGTAAAGTTCTTTTATGTGGGAAGAATAAAGTGACGGTACCACATGAATAAGCCCCGGCTAACTA
>GV2UCFN02G4ZVA
GGTGAGTAAAGCATGAGAATCTGTCCTGTCGAGGGGGATAACGTTCGGAAACGGACCCTAATACCCCATAGTCCGAGAGGTTAAAGGCAGCGATGCGCGGCAGGAGGAGCTCGTGTCCTATCAGCTAGTTGGTGAGGTAACGGCTCACCAAGGCTTCGACGGGTAGCCGGCCTGAGAGGGTGACCGGCCACACTGGAACTGAGACACGGTCCAGACTCCTACGGGAGGCAGCAGTGGGGAATATTGGGCAATGGGAGGAATCCTGACCCAGCGACGCCGCGTGAACGAAGACGGCCTTCGGGTTGTAAAGTTCTTTTATGTGGGAAGAATAAAGTGACGGTACCACATGAATAAGCCCCGGCTAACTA
>GV2UCFN02I5SX1
GGTGAGTAAAGCATGAGAATCTGTCCTGTCGAGGGGGATAACGTTCGGAAACGGACCCTAATACCCCATAGTCCGAGAGGTTAAAGGCAGCGATGCGCGGCAGGAGGAGCTCGTGTCCTATCAGCTAGTTGGTGAGGTAACGGCTCACCAAGGCTTCGACGGGTAGCCGGCCTGAGAGGGTGACCGGCCACACTGGAACTGAGACACGGTCCAGACTCCTACGGGAGGCAGCAGTGGGGAATATTGGGCAATGGGAGGAATCCTGACCCAGCGACGCCGCGTGAACGAAGACGGCCTTCGGGTTGTAAAGTTCTTTTATGTGGGAAGAATAAAGTGACGGTACCACATGAATAAGCCCCGGCTAACTA
>GV2UCFN02HB7WI
GGTGAGTAAAGCATGAGAATCTGTCCTGCCGAGGGGGATAACGTTCGGAAACGGACCCTAATACCCCATAGTCCGAGAGGTTAAAGGCAGCGATGCGCGGCAGGAGGAGCTCGTGTCCTATCAGCTGGTTGGTGAGGTAACGGCTCACCAAGGCTTCGACGGGTAGCCGGCCTGAGAGGGTGACCGGCCACACTGGAACTGAGACACGGTCCAGACTCCTACGGGAGGCAGCAGTGGGGAATATTGGGCAATGGGAGGAATCCTGACCCAGCGACGCCGCGTGAACGAAGACGGCCTTCGGGTTGTAAAGTTCTTTTATGTGGGAAGAATAAAGTGACGGTACCACATGAATAAGCCCCGGCTAACTA
>GV2UCFN02HTELI
GGTGAGTAAAGCATGAGAATCTGTCCTGCCGAGGGGGATAACGTTCGGAAACGGACCCTAATACCCCATAGTCCGAGAGGTTAAAGGCAGCGATGCGCGGCAGGAGGAGCTCGTGTCCTATCAGCTGGTTGGTGAGGTAACGGCTCACCAAGGCTTCGACGGGTAGCCGGCCTGAGAGGGTGACCGGCCACACTGGAACTGAGACACGGTCCAGACTCCTACGGGAGGCAGCAGTGGGGAATATTGGGCAATGGGAGGAATCCTGACCCAGCGACGCCGCGTGAACGAAGACGGCCTTCGGGTTGTAAAGTTCTTTTATGTGGGAAGAATAAAGTGACGGTACCACATGAATAAGCCCCGGCTAACTA
>GV2UCFN02GEXH6
GGTGAGTAAAGCATGAGAATCTGTCCTGCCGAGGGGGATAACGTTCGGAAACGGACCCTAATACCCCATAGTCCGAGAGGTTAAAGGCAGCGATGCGCGGCAGGAGGAGCTCGTGTCCTATCAGCTGGTTGGTGAGGTAACGGCTCACCAAGGCTTCGACGGGTAGCCGGCCTGAGAGGGTGACCGGCCACACTGGAACTGAGACACGGTCCAGACTCCTACGGGAGGCAGCAGTGGGGAATATTGGGCAATGGGAGGAATCCTGACCCAGCGACGCCGCGTGAACGAAGACGGCCTTCGGGTTGTAAAGTTCTTTTATGTGGGAAGAATAAAGTGACGGTACCACATGAATAAGCCCCGGCTAACTA
>GV2UCFN02GHOSN
GGTGAGTAAAGCATGAGAATCTGTCCTGCCGAGGGGGATAACGTTCGGAAACGGACCCTAATACCCCATAGTCCGAGAGGTTAAAGGCAGCGATGCGCGGCAGGAGGAGCTCGTGTCCTATCAGCTGGTTGGTGAGGTAACGGCTCACCAAGGCTTCGACGGGTAGCCGGCCTGAGAGGGTGACCGGCCACACTGGAACTGAGACACGGTCCAGACTCCTACGGGAGGCAGCAGTGGGGAATATTGGGCAATGGGAGGAATCCTGACCCAGCGACGCCGCGTGAACGAAGACGGCCTTCGGGTTGTAAAGTTCTTTTATGTGGGAAGAATAAAGTGACGGTACCACATGAATAAGCCCCGGCTAACTA
>GV2UCFN02HJQGM
GGTGAGTAAAGCATGAGAATCTGTCCTGCCGAGGGGGATAACGTTCGGAAACGGACCCTAATACCCCATAGTCCGAGAGGTTAAAGGCAGCGATGCGCGGCAGGAGGAGCTCGTGTCCTATCAGCTGGTTGGTGAGGTAACGGCTCACCAAGGCTTCGACGGGTAGCCGGCCTGAGAGGGTGACCGGCCACACTGGAACTGAGACACGGTCCAGACTCCTACGGGAGGCAGCAGTGGGGAATATTGGGCAATGGGAGGAATCCTGACCCAGCGACGCCGCGTGAACGAAGACGGCCTTCGGGTTGTAAAGTTCTTTTATGTGGGAAGAATAAAGTGACGGTACCACATGAATAAGCCCCGGCTAACTA
>GV2UCFN02II1YD
GGTGAGTAAAGCATGAGAATCTGTCCTGCCGAGGGGGATAACGTTCGGAAACGGACCCTAATACCCCATAGTCCGAGAGGTTAAAGGCAGCGATGCGCGGCAGGAGGAGCTCGTGTCCTATCAGCTGGTTGGTGAGGTAACGGCTCACCAAGGCTTCGACGGGTAGCCGGCCTGAGAGGGTGACCGGCCACACTGGAACTGAGACACGGTCCAGACTCCTACGGGAGGCAGCAGTGGGGAATATTGGGCAATGGGAGGAATCCTGACCCAGCGACGCCGCGTGAACGAAGACGGCCTTCGGGTTGTAAAGTTCTTTTATGTGGGAAGAATAAAGTGACGGTACCACATGAATAAGCCCCGGCTAACTA
>GV2UCFN02HF2Q2
GGTGAGTAAAGCATGAGAATCTGTCCTGCCGAGGGGGATAACGTTCGGAAACGGACCCTAATACCCCATAGTCCGAGAGGTTAAAGGCAGCGATGCGCGGCAGGAGGAGCTCGTGTCCTATCAGCTGGTTGGTGAGGTAACGGCTCACCAAGGCTTCGACGGGTAGCCGGCCTGAGAGGGTGACCGGCCACACTGGAACTGAGACACGGTCCAGACTCCTACGGGAGGCAGCAGTGGGGAATATTGGGCAATGGGAGGAATCCTGACCCAGCGACGCCGCGTGAACGAAGACGGCCTTCGGGTTGTAAAGTTCTTTTATGTGGGAAGAATAAAGTGACGGTACCACATGAATAAGCCCCGGCTAACTA
>GV2UCFN02GKKWF
GGTGAGTAAAGCATGAGAATCTGTCCTGCCGAGGGGGATAACGTTCGGAAACGGACCCTAATACCCCATAGTCCGAGAGGTTAAAGGCAGCGATGCGCGGCAGGAGGAGCTCGTGTCCTATCAGCTGGTTGGTGAGGTAACGGCTCACCAAGGCTTCGACGGGTAGCCGGCCTGAGAGGGTGACCGGCCACACTGGAACTGAGACACGGTCCAGACTCCTACGGGAGGCAGCAGTGGGGAATATTGGGCAATGGGAGGAATCCTGACCCAGCGACGCCGCGTGAACGAAGACGGCCTTCGGGTTGTAAAGTTCTTTTATGTGGGAAGAATAAAGTGACGGTACCACATGAATAAGCCCCGGCTAACTA
>GV2UCFN02HP7GB
GGTGAGTAAAGCATGAGAATCTGTCCTGCCGAGGGGGATAACGTTCGGAAACGGACCCTAATACCCCATAGTCCGAGAGGTTAAAGGCAGCGATGCGCGGCAGGAGGAGCTCGTGTCCTATCAGCTGGTTGGTGAGGTAACGGCTCACCAAGGCTTCGACGGGTAGCCGGCCTGAGAGGGTGACCGGCCACACTGGAACTGAGACACGGTCCAGACTCCTACGGGAGGCAGCAGTGGGGAATATTGGGCAATGGGAGGAATCCTGACCCAGCGACGCCGCGTGAACGAAGACGGCCTTCGGGTTGTAAAGTTCTTTTATGTGGGAAGAATAAAGTGACGGTACCACATGAATAAGCCCCGGCTAACTA
>GV2UCFN02IU1W5
GGTGAGTAAAGCATGAGAATCTGTCCTGCCGAGGGGGATAACGTTCGGAAACGGACCCTAATACCCCATAGTCCGAGAGGTTAAAGGCAGCGATGCGCGGCAGGAGGAGCTCGTGTCCTATCAGCTGGTTGGTGAGGTAACGGCTCACCAAGGCTTCGACGGGTAGCCGGCCTGAGAGGGTGACCGGCCACACTGGAACTGAGACACGGTCCAGACTCCTACGGGAGGCAGCAGTGGGGAATATTGGGCAATGGGAGGAATCCTGACCCAGCGACGCCGCGTGAACGAAGACGGCCTTCGGGTTGTAAAGTTCTTTTATGTGGGAAGAATAAAGTGACGGTACCACATGAATAAGCCCCGGCTAACTA
>GV2UCFN02JWYRD
GGTGAGTAAAGCATGAGAATCTGTCCTGCCGAGGGGGATAACGTTCGGAAACGGACCCTAATACCCCATAGTCCGAGAGGTTAAAGGCAGCGATGCGCGGCAGGAGGAGCTCGTGTCCTATCAGCTGGTTGGTGAGGTAACGGCTCACCAAGGCTTCGACGGGTAGCCGGCCTGAGAGGGTGACCGGCCACACTGGAACTGAGACACGGTCCAGACTCCTACGGGAGGCAGCAGTGGGGAATATTGGGCAATGGGAGGAATCCTGACCCAGCGACGCCGCGTGAACGAAGACGGCCTTCGGGTTGTAAAGTTCTTTTATGTGGGAAGAATAAAGTGACGGTACCACATGAATAAGCCCCGGCTAACTA
>GV2UCFN02G070S
GGTGAGTAAAGCATGAGAATCTGTCCTGCCGAGGGGGATAACGTTCGGAAACGGACCCTAATACCCCATAGTCCGAGAGGTTAAAGGCAGCGATGCGCGGCAGGAGGAGCTCGTGTCCTATCAGCTGGTTGGTGAGGTAACGGCTCACCAAGGCTTCGACGGGTAGCCGGCCTGAGAGGGTGACCGGCCACACTGGAACTGAGACACGGTCCAGACTCCTACGGGAGGCAGCAGTGGGGAATATTGGGCAATGGGAGGAATCCTGACCCAGCGACGCCGCGTGAACGAAGACGGCCTTCGGGTTGTAAAGTTCTTTTATGTGGGAAGAATAAAGTGACGGTACCACATGAATAAGCCCCGGCTAACTA
>GV2UCFN02H868U
GGTGAGTAAAGCATGAGAATCTGTCCTGCCGAGGGGGATAACGTTCGGAAACGGACCCTAATACCCCATAGTCCGAGAGGTTAAAGGCAGCGATGCGCGGCAGGAGGAGCTCGTGTCCTATCAGCTGGTTGGTGAGGTAACGGCTCACCAAGGCTTCGACGGGTAGCCGGCCTGAGAGGGTGACCGGCCACACTGGAACTGAGACACGGTCCAGACTCCTACGGGAGGCAGCAGTGGGGAATATTGGGCAATGGGAGGAATCCTGACCCAGCGACGCCGCGTGAACGAAGACGGCCTTCGGGTTGTAAAGTTCTTTTATGTGGGAAGAATAAAGTGACGGTACCACATGAATAAGCCCCGGCTAACTA
>G3BZQ8102JP93E
GGTGAGTAAAGCATGAGAATCTGTCCTGCCGAGGGGGATAACGTTCGGAACGGACCCTAATACCCCATAGTCCGAGAGGTTAAAGGCAGCGATGCGCGGCAGGAGGAGCTCGTGTCCTATCAGCTGGTTGGTGAGGTAACGGCTCACCAAGGCTTCGACGGGTAGCCGGCCTGAGAGGGTGACCGGCCACACTGGAACTGAGAAACGGTCCAGACTCCTACGGGAGGCAGCAGTGGGGAATATTGGGCAATGGGAGGAATCCTGACCCAGCGACGCCGCGTGAACGAAGACGGCCTTCGGGTTGTAAAGTTCTTTTATGTGGGAAGAAGGAAGTGACGGTACCACATGAATAAGCCCCGGCTAACTA
>G35JFLI02IVOT3
GGTGAGTAAAGCATGAGAATCTGTCCTGCCGAGGGGGATAACGTTCGGAACGGACCCTAATACCCCATAGTCCGAGAGGTTAAAGGCAGCGATGCGCGGCAGGAGGAGCTCGTGTCCTATCAGCTGGTTGGTGAGGTAACGGCTCACCAAGGCTTCGACGGGTAGCCGGCCTGAGAGGGTGACCGGCCACACTGGAACTGAGAAACGGTCCAGACTCCTACGGGAGGCAGCAGTGGGGAATATTGGGCAATGGGAGGAATCCTGACCCAGCGACGCCGCGTGAACGAAGACGGCCTTCGGGTTGTAAAGTTCTTTTATGTGGGAAGAAGGAAGTGACGGTACCACATGAATAAGCCCCGGCTAACTA
>G35JFLI02FQ1FZ
GGTGAGTAAAGCATGAGAATCTGTCCTGCCGAGGGGGATAACGTTCGGAACGGACCCTAATACCCCATAGTCCGAGAGGTTAAAGGCAGCGATGCGCGGCAGGAGGAGCTCGTGTCCTATCAGCTGGTTGGTGAGGTAACGGCTCACCAAGGCTTCGACGGGTAGCCGGCCTGAGAGGGTGACCGGCCACACTGGAACTGAGAAACGGTCCAGACTCCTACGGGAGGCAGCAGTGGGGAATATTGGGCAATGGGAGGAATCCTGACCCAGCGACGCCGCGTGAACGAAGACGGCCTTCGGGTTGTAAAGTTCTTTTATGTGGGAAGAAGGAAGTGACGGTACCACATGAATAAGCCCCGGCTAACTA
>G35JFLI02I9U2Q
GGTGAGTAAAGCATGAGAATCTGTCCTGCCGAGGGGGATAACGTTCGGAACGGACCCTAATACCCCATAGTCCGAGAGGTTAAAGGCAGCGATGCGCGGCAGGAGGAGCTCGTGTCCTATCAGCTGGTTGGTGAGGTAACGGCTCACCAAGGCTTCGACGGGTAGCCGGCCTGAGAGGGTGACCGGCCACACTGGAACTGAGAAACGGTCCAGACTCCTACGGGAGGCAGCAGTGGGGAATATTGGGCAATGGGAGGAATCCTGACCCAGCGACGCCGCGTGAACGAAGACGGCCTTCGGGTTGTAAAGTTCTTTTATGTGGGAAGAAGGAAGTGACGGTACCACATGAATAAGCCCCGGCTAACTA
>G3BZQ8102H8MHG
GGTGAGTAAAGCATGAGAATCTGTCCTGCCGAGGGGGATAACGTTCGGAACGGACCCTAATACCCCATAGTCCGAGAGGTTAAAGGCAGCGATGCGCGGCAGGAGGAGCTCGTGTCCTATCAGCTGGTTGGTGAGGTAACGGCTCACCAAGGCTTCGACGGGTAGCCGGCCTGAGAGGGTGACCGGCCACACTGGAACTGAGAAACGGTCCAGACTCCTACGGGAGGCAGCAGTGGGGAATATTGGGCAATGGGAGGAATCCTGACCCAGCGACGCCGCGTGAACGAAGACGGCCTTCGGGTTGTAAAGTTCTTTTATGTGGGAAGAAGGAAGTGACGGTACCACATGAATAAGCCCCGGCTAACTA
>GV2UCFN02HBV2P
GGTGAGTAAAGCATGAGAATCTGTCCTGTCGAGGGGGATAACGTTCGGAAACGGACCCTAATACCCCATAGACCGAGAGGTTAAAGGCAGCGATGCGCGGCAGGAGGAGCTCGTGTCCTATCAGCTGGTTGGTGAGGTAACGGCTCACCAAGGCTTCGACGGGTAGCCGGCCTGAGAGGGTGACCGGCCACACTGGAACTGAGAAACGGTCCAGACTCCTACGGGAGGCAGCAGTGGGGAATATTGGGCAATGGGAGGAATCCTGACCCAGCGACGCCGCGTGAACGAAGACGGCCTTCGGGTTGTAAAGTTCTTTTATGTGGGAAGAATTAAGTGACGGTACCACATGAATAAGCCCCGGCTAACTA
>G35JFLI02I7GO0
GGTGAGTAAAGCATGAGAATCTGTCCTGTCGAGGGGGATAACGTTCGGAAACGGACCCTAATACCCCATAGTCCGAGAGGTTAAAGGCAGCGATGCGCGGCAGGAGGAGCTCGTGTCCTATCAGCTGGTTGGTGAGGTAACGGCTCACCAAGGCTTCGACGGGTAGCCGGCCTGAGAGGGTGACCGGCCACACTGGAACTGAGAAACGGTCCAGACTCCTACGGGAGGCAGCAGTGGGGAATATTGGGCAATGGGAGGAATCCTGACCCAGCGACGCCGCGTGAACGAAGACGGCCTTCGGGTTGTAAAGTTCTTTTATGTGGGAAGAAGGAAGTGACGGTACCACATGAATAAGCCCCGGCTAACTA
>GV2UCFN02IDQ8N
GGTGAGTAAAGCATGAGAATCTGTCCTGTCGAGGGGATAACGTTCGGAAACGGACCCTAATACCCCATAGACCGAGAGGTTAAAGGCAGCGATGCGCGGCAGGAGGAGCTCGTGTCCTATCAGCTGGTTGGTGAGGTAACGGCTCACCAAGGCTTCGACGGGTAGCCGGCCTGAGAGGGTGACCGGCCACACTGGAACTGAGAAACGGTCCAGACTCCTACGGGAGGCAGCAGTGGGGAATATTGGGCAATGGGAGGAATCCTGACCCAGCGACGCCGCGTGAACGAAGACGGCCTTCGGGTTGTAAAGTTCTTTTATGTGGGAAGAAGGAAGTGACGGTACCACATGAATAAGCCCCGGCTAACTA
>GV2UCFN02JLIPU
GGTGAGTAAAGCATGAGAATCTGTCCTGTCGAGGGGATAACGTTCGGAAACGGACCCTAATACCCCATAGACCGAGAGGTTAAAGGCAGCGATGCGCGGCAGGAGGAGCTCGTGTCCTATCAGCTGGTTGGTGAGGTAACGGCTCACCAAGGCTTCGACGGGTAGCCGGCCTGAGAGGGTGACCGGCCACACTGGAACTGAGAAACGGTCCAGACTCCTACGGGAGGCAGCAGTGGGGAATATTGGGCAATGGGAGGAATCCTGACCCAGCGACGCCGCGTGAACGAAGACGGCCTTCGGGTTGTAAAGTTCTTTTATGTGGGAAGAAGGAAGTGACGGTACCACATGAATAAGCCCCGGCTAACTA
>GV2UCFN02JDGOM
GGTGAGTAAAGCATGAGAATCTGTCCTGTCGAGGGGGATAACGTTCGGAAACGGACCCTAATACCCCATAGACCGAGAGGTTAAAGGCAGCGATGCGCGGCAGGAGGAGCTCGTGTCCTATCAGCTGGTTGGTGAGGTAACGGCTCACCAAGGCTTCGACGGGTAGCCGGCCTGAGAGGGTGACCGGCCACACTGGAACTGAGAAACGGTCCAGACTCCTACGGGAGGCAGCAGTGGGGAATATTGGGCAATGGGAGGAATCCTGACCCAGCGACGCCGCGTGAACGAAGACGGCCTTCGGGTTGTAAAGTTCTTTTATGTGGGAAGAATGAAGTGACGGTACCACATGAATAAGCCCCGGCTAACTA
>G35JFLI02IW08G
GGTGAGTAAAGCATGAGAATCTGTCCTGTCGAGGGGGATAACGTTCGGAAACGGACCCTAATACCCCATAGACCGAGAGGTTAAAGGCAGCGATGCGCGGCAGGAGGAGCTCGTGTCCTATCAGCTGGTTGGTGAGGTAACGGCTCACCAAGGCTTCGACGGGTAGCCGGCCTGAGAGGGTGACCGGCCACACTGGAACTGAGAAACGGTCCAGACTCCTACGGGAGGCAGCAGTGGGGAATATTGGGCAATGGGAGGAATCCTGACCCAGCGACGCCGCGTGAACGAAGACGGCCTTCGGGTTGTAAAGTTCTTTTATGTGGGAAGAATGAAGTGACGGTACCACATGAATAAGCCCCGGCTAACTA
>G35JFLI02JA8K6
GGTGAGTAAAGCATGAGAATCTGTCCTGTCGAGGGGGATAACGTTCGGAAACGGACCCTAATACCCCATAGACCGAGAGGTTAAAGGCAGCGATGCGCGGCAGGAGGAGCTCGTGTCCTATCAGCTGGTTGGTGAGGTAACGGCTCACCAAGGCTTCGACGGGTAGCCGGCCTGAGAGGGTGACCGGCCACACTGGAACTGAGAAACGGTCCAGACTCCTACGGGAGGCAGCAGTGGGGAATATTGGGCAATGGGAGGAATCCTGACCCAGCGACGCCGCGTGAACGAAGACGGCCTTCGGGTTGTAAAGTTCTTTTATGTGGGAAGAATGAAGTGACGGTACCACATGAATAAGCCCCGGCTAACTA
>G3BZQ8102HQSV1
GGTGAGTAAAGCATGAGAATCTGTCCTGTCGAGGGGGATAACGTTCGGAAACGGACCCTAATACCCCATAGACCGAGAGGTTAAAGGCAGCGATGCGCGGCAGGAGGAGCTCGTGTCCTATCAGCTGGTTGGTGAGGTAACGGCTCACCAAGGCTTCGACGGGTAGCCGGCCTGAGAGGGTGACCGGCCACACTGGAACTGAGAAACGGTCCAGACTCCTACGGGAGGCAGCAGTGGGGAATATTGGGCAATGGGAGGAATCCTGACCCAGCGACGCCGCGTGAACGAAGACGGCCTTCGGGTTGTAAAGTTCTTTTATGTGGGAAGAAGGAAGTGACGGTACCACATGAATAAGCCCCGGCTAACTA
>G3BZQ8102HV1UV
GGTGAGTAAAGCATGAGAATCTGTCCTGTCGAGGGGGATAACGTTCGGAAACGGACCCTAATACCCCATAGACCGAGAGGTTAAAGGCAGCGATGCGCGGCAGGAGGAGCTCGTGTCCTATCAGCTGGTTGGTGAGGTAACGGCTCACCAAGGCTTCGACGGGTAGCCGGCCTGAGAGGGTGACCGGCCACACTGGAACTGAGAAACGGTCCAGACTCCTACGGGAGGCAGCAGTGGGGAATATTGGGCAATGGGAGGAATCCTGACCCAGCGACGCCGCGTGAACGAAGACGGCCTTCGGGTTGTAAAGTTCTTTTATGTGGGAAGAAGGAAGTGACGGTACCACATGAATAAGCCCCGGCTAACTA
>G3BZQ8102JN1F9
GGTGAGTAAAGCATGAGAATCTGTCCTGTCGAGGGGGATAACGTTCGGAAACGGACCCTAATACCCCATAGACCGAGAGGTTAAAGGCAGCGATGCGCGGCAGGAGGAGCTCGTGTCCTATCAGCTGGTTGGTGAGGTAACGGCTCACCAAGGCTTCGACGGGTAGCCGGCCTGAGAGGGTGACCGGCCACACTGGAACTGAGAAACGGTCCAGACTCCTACGGGAGGCAGCAGTGGGGAATATTGGGCAATGGGAGGAATCCTGACCCAGCGACGCCGCGTGAACGAAGACGGCCTTCGGGTTGTAAAGTTCTTTTATGTGGGAAGAAGGAAGTGACGGTACCACATGAATAAGCCCCGGCTAACTA
>G3BZQ8102GZN4I
GGTGAGTAAAGCATGAGAATCTGTCCTGTCGAGGGGGATAACGTTCGGAAACGGACCCTAATACCCCATAGACCGAGAGGTTAAAGGCAGCGATGCGCGGCAGGAGGAGCTCGTGTCCTATCAGCTGGTTGGTGAGGTAACGGCTCACCAAGGCTTCGACGGGTAGCCGGCCTGAGAGGGTGACCGGCCACACTGGAACTGAGAAACGGTCCAGACTCCTACGGGAGGCAGCAGTGGGGAATATTGGGCAATGGGAGGAATCCTGACCCAGCGACGCCGCGTGAACGAAGACGGCCTTCGGGTTGTAAAGTTCTTTTATGTGGGAAGAAGGAAGTGACGGTACCACATGAATAAGCCCCGGCTAACTA
>G3BZQ8102F6O2P
GGTGAGTAAAGCATGAGAATCTGTCCTGTCGAGGGGGATAACGTTCGGAAACGGACCCTAATACCCCATAGACCGAGAGGTTAAAGGCAGCGATGCGCGGCAGGAGGAGCTCGTGTCCTATCAGCTGGTTGGTGAGGTAACGGCTCACCAAGGCTTCGACGGGTAGCCGGCCTGAGAGGGTGACCGGCCACACTGGAACTGAGAAACGGTCCAGACTCCTACGGGAGGCAGCAGTGGGGAATATTGGGCAATGGGAGGAATCCTGACCCAGCGACGCCGCGTGAACGAAGACGGCCTTCGGGTTGTAAAGTTCTTTTATGTGGGAAGAAGGAAGTGACGGTACCACATGAATAAGCCCCGGCTAACTA
>G3BZQ8102F09PH
GGTGAGTAAAGCATGAGAATCTGTCCTGTCGAGGGGGATAACGTTCGGAAACGGACCCTAATACCCCATAGACCGAGAGGTTAAAGGCAGCGATGCGCGGCAGGAGGAGCTCGTGTCCTATCAGCTGGTTGGTGAGGTAACGGCTCACCAAGGCTTCGACGGGTAGCCGGCCTGAGAGGGTGACCGGCCACACTGGAACTGAGAAACGGTCCAGACTCCTACGGGAGGCAGCAGTGGGGAATATTGGGCAATGGGAGGAATCCTGACCCAGCGACGCCGCGTGAACGAAGACGGCCTTCGGGTTGTAAAGTTCTTTTATGTGGGAAGAAGGAAGTGACGGTACCACATGAATAAGCCCCGGCTAACTA
>G3BZQ8102JO41L
GGTGAGTAAAGCATGAGAATCTGTCCTGTCGAGGGGGATAACGTTCGGAAACGGACCCTAATACCCCATAGACCGAGAGGTTAAAGGCAGCGATGCGCGGCAGGAGGAGCTCGTGTCCTATCAGCTGGTTGGTGAGGTAACGGCTCACCAAGGCTTCGACGGGTAGCCGGCCTGAGAGGGTGACCGGCCACACTGGAACTGAGAAACGGTCCAGACTCCTACGGGAGGCAGCAGTGGGGAATATTGGGCAATGGGAGGAATCCTGACCCAGCGACGCCGCGTGAACGAAGACGGCCTTCGGGTTGTAAAGTTCTTTTATGTGGGAAGAAGGAAGTGACGGTACCACATGAATAAGCCCCGGCTAACTA
>G3BZQ8102H5YBM
GGTGAGTAAAGCATGAGAATCTGTCCTGTCGAGGGGGATAACGTTCGGAAACGGACCCTAATACCCCATAGACCGAGAGGTTAAAGGCAGCGATGCGCGGCAGGAGGAGCTCGTGTCCTATCAGCTGGTTGGTGAGGTAACGGCTCACCAAGGCTTCGACGGGTAGCCGGCCTGAGAGGGTGACCGGCCACACTGGAACTGAGAAACGGTCCAGACTCCTACGGGAGGCAGCAGTGGGGAATATTGGGCAATGGGAGGAATCCTGACCCAGCGACGCCGCGTGAACGAAGACGGCCTTCGGGTTGTAAAGTTCTTTTATGTGGGAAGAAGGAAGTGACGGTACCACATGAATAAGCCCCGGCTAACTA
>G3BZQ8102H2A94
GGTGAGTAAAGCATGAGAATCTGTCCTGTCGAGGGGGATAACGTTCGGAAACGGACCCTAATACCCCATAGACCGAGAGGTTAAAGGCAGCGATGCGCGGCAGGAGGAGCTCGTGTCCTATCAGCTGGTTGGTGAGGTAACGGCTCACCAAGGCTTCGACGGGTAGCCGGCCTGAGAGGGTGACCGGCCACACTGGAACTGAGAAACGGTCCAGACTCCTACGGGAGGCAGCAGTGGGGAATATTGGGCAATGGGAGGAATCCTGACCCAGCGACGCCGCGTGAACGAAGACGGCCTTCGGGTTGTAAAGTTCTTTTATGTGGGAAGAAGGAAGTGACGGTACCACATGAATAAGCCCCGGCTAACTA
>G3BZQ8102GXTP5
GGTGAGTAAAGCATGAGAATCTGTCCTGTCGAGGGGGATAACGTTCGGAAACGGACCCTAATACCCCATAGACCGAGAGGTTAAAGGCAGCGATGCGCGGCAGGAGGAGCTCGTGTCCTATCAGCTGGTTGGTGAGGTAACGGCTCACCAAGGCTTCGACGGGTAGCCGGCCTGAGAGGGTGACCGGCCACACTGGAACTGAGAAACGGTCCAGACTCCTACGGGAGGCAGCAGTGGGGAATATTGGGCAATGGGAGGAATCCTGACCCAGCGACGCCGCGTGAACGAAGACGGCCTTCGGGTTGTAAAGTTCTTTTATGTGGGAAGAAGGAAGTGACGGTACCACATGAATAAGCCCCGGCTAACTA
>G35JFLI02GUPRP
GGTGAGTAAAGCATGAGAATCTGTCCTGTCGAGGGGGATAACGTTCGGAAACGGACCCTAATACCCCATAGACCGAGAGGTTAAAGGCAGCGATGCGCGGCAGGAGGAGCTCGTGTCCTATCAGCTGGTTGGTGAGGTAACGGCTCACCAAGGCTTCGACGGGTAGCCGGCCTGAGAGGGTGACCGGCCACACTGGAACTGAGAAACGGTCCAGACTCCTACGGGAGGCAGCAGTGGGGAATATTGGGCAATGGGAGGAATCCTGACCCAGCGACGCCGCGTGAACGAAGACGGCCTTCGGGTTGTAAAGTTCTTTTATGTGGGAAGAAGGAAGTGACGGTACCACATGAATAAGCCCCGGCTAACTA
>G35JFLI02I3ETU
GGTGAGTAAAGCATGAGAATCTGTCCTGTCGAGGGGGATAACGTTCGGAAACGGACCCTAATACCCCATAGACCGAGAGGTTAAAGGCAGCGATGCGCGGCAGGAGGAGCTCGTGTCCTATCAGCTGGTTGGTGAGGTAACGGCTCACCAAGGCTTCGACGGGTAGCCGGCCTGAGAGGGTGACCGGCCACACTGGAACTGAGAAACGGTCCAGACTCCTACGGGAGGCAGCAGTGGGGAATATTGGGCAATGGGAGGAATCCTGACCCAGCGACGCCGCGTGAACGAAGACGGCCTTCGGGTTGTAAAGTTCTTTTATGTGGGAAGAAGGAAGTGACGGTACCACATGAATAAGCCCCGGCTAACTA
>GV2UCFN02IAAMF
GGTGAGTAAAGCATGAGAATCTGTCCTGTCGAGGGGGATAACGTTCGGAAACGGACCCTAATACCCCATAGTCCGAGAGGTTAAAGGCAGCGATGCGCGGCAGGAGGAGCTCGTGTCCTATCAGCTAGTTGGTGAGGTAACGGCTCACCAAGGCTTCGACGGGTAGCCGGCCTGAGAGGGTGACCGGCCACACTGGAACTGAGAAACGGTCCAGACTCCTACGGGAGGCAGCAGTGGGGAATATTGGGCAATGGGAGGAATCCTGACCCAGCGACGCCGCGTGAACGAAGACGGCCTTCGGGTTGTAAAGTTCTTTTATGTGGGAAGAATGAAGTGACGGTACCACATGAATAAGCCCCGGCTAACTA
>GV2UCFN02GB8QW
GGTGAGTAAAGCATGAGAATCTGTCCTGTCGAGGGGGATAACGTTCGGAAACGGACCCTAATACCCCATAGTCCGAGAGGTTAAAGGCAGCGATGCGCGGCAGGAGGAGCTCGTGTCCTATCAGCTAGTTGGTGAGGTAACGGCTCACCAAGGCTTCGACGGGTAGCCGGCCTGAGAGGGTGACCGGCCACACTGGAACTGAGAAACGGTCCAGACTCCTACGGGAGGCAGCAGTGGGGAATATTGGGCAATGGGAGGAATCCTGACCCAGCGACGCCGCGTGAACGAAGACGGCCTTCGGGTTGTAAAGTTCTTTTATGTGGGAAGAATGAAGTGACGGTACCACATGAATAAGCCCCGGCTAACTA
>GV2UCFN02J0LKP
GGTGAGTAAAGCATGAGAATCTGTCCTGTCGAGGGGGATAACGTTCGGAAACGGACCCTAATACCCCATAGTCCGAGAGGTTAAAGGCAGCGATGCGCGGCAGGAGGAGCTCGTGTCCTATCAGCTAGTTGGTGAGGTAACGGCTCACCAAGGCTTCGACGGGTAGCCGGCCTGAGAGGGTGACCGGCCACACTGGAACTGAGAAACGGTCCAGACTCCTACGGGAGGCAGCAGTGGGGAATATTGGGCAATGGGAGGAATCCTGACCCAGCGACGCCGCGTGAACGAAGACGGCCTTCGGGTTGTAAAGTTCTTTTATGTGGGAAGAATGAAGTGACGGTACCACATGAATAAGCCCCGGCTAACTA
>GV2UCFN02JT5MN
GGTGAGTAAAGCATGAGAATCTGTCCTGTCGAGGGGGATAACGTTCGGAAACGGACCCTAATACCCCATAGTCCGAGAGGTTAAAGGCAGCGATGCGCGGCAGGAGGAGCTCGTGTCCTATCAGCTAGTTGGTGAGGTAACGGCTCACCAAGGCTTCGACGGGTAGCCGGCCTGAGAGGGTGACCGGCCACACTGGAACTGAGAAACGGTCCAGACTCCTACGGGAGGCAGCAGTGGGGAATATTGGGCAATGGGAGGAATCCTGACCCAGCGACGCCGCGTGAACGAAGACGGCCTTCGGGTTGTAAAGTTCTTTTATGTGGGAAGAATGAAGTGACGGTACCACATGAATAAGCCCCGGCTAACTA
>GV2UCFN02HE0SS
GGTGAGTAAAGCATGAGAATCTGTCCTGTCGAGGGGGATAACGTTCGGAAACGGACCCTAATACCCCATAGTCCGAGAGGTTAAAGGCAGCGATGCGCGGCAGGAGGAGCTCGTGTCCTATCAGCTAGTTGGTGAGGTAACGGCTCACCAAGGCTTCGACGGGTAGCCGGCCTGAGAGGGTGACCGGCCACACTGGAACTGAGAAACGGTCCAGACTCCTACGGGAGGCAGCAGTGGGGAATATTGGGCAATGGGAGGAATCCTGACCCAGCGACGCCGCGTGAACGAAGACGGCCTTCGGGTTGTAAAGTTCTTTTATGTGGGAAGAATGAAGTGACGGTACCACATGAATAAGCCCCGGCTAACTA
>GV2UCFN02IIC0A
GGTGAGTAAAGCATGAGAATCTGTCCTGTCGAGGGGGATAACGTTCGGAAACGGACCCTAATACCCCATAGTCCGAGAGGTTAAAGGCAGCGATGCGCGGCAGGAGGAGCTCGTGTCCTATCAGCTAGTTGGTGAGGTAACGGCTCACCAAGGCTTCGACGGGTAGCCGGCCTGAGAGGGTGACCGGCCACACTGGAACTGAGAAACGGTCCAGACTCCTACGGGAGGCAGCAGTGGGGAATATTGGGCAATGGGAGGAATCCTGACCCAGCGACGCCGCGTGAACGAAGACGGCCTTCGGGTTGTAAAGTTCTTTTATGTGGGAAGAATGAAGTGACGGTACCACATGAATAAGCCCCGGCTAACTA
>GV2UCFN02JHFPQ
GGTGAGTAAAGCATGAGAATCTGTCCTGCCGAGGGGGATAACGTTCGGAAACGGACCCTAATACCCCATAGTCCGAGAGGTTAAAGGCAGCGATGCGCGGCAGGAGGAGCTCGTGTCCTATCAGCTAGTTGGTGAGGTAACGGCTCACCAAGGCTTCGACGGGTAGCCGGCCTGAGAGGGTGACCGGCCACACTGGAACTGAGAAACGGTCCAGACTCCTACGGGAGGCAGCAGTGGGGAATATTGGGCAATGGGAGGAATCCTGACCCAGCGACGCCGCGTGAACGAAGACGGCCTTCGGGTTGTAAAGTTCTTTTATGTGGGAAGAAGGAAGTGACGGTACCACATGAATAAGCCCCGGCTAACTA
>GV2UCFN02HRACY
GGTGAGTAAAGCATGAGAATCTGTCCTGCCGAGGGGGATAACGTTCGGAAACGGACCCTAATACCCCATAGTCCGAGAGGTTAAAGGCAGCGATGCGCGGCAGGAGGAGCTCGTGTCCTATCAGCTAGTTGGTGAGGTAACGGCTCACCAAGGCTTCGACGGGTAGCCGGCCTGAGAGGGTGACCGGCCACACTGGAACTGAGAAACGGTCCAGACTCCTACGGGAGGCAGCAGTGGGGAATATTGGGCAATGGGAGGAATCCTGACCCAGCGACGCCGCGTGAACGAAGACGGCCTTCGGGTTGTAAAGTTCTTTTATGTGGGAAGAAGGAAGTGACGGTACCACATGAATAAGCCCCGGCTAACTA
>GV2UCFN02H2ESA
GGTGAGTAAAGCATGAGAATCTGTCCTGCCGAGGGGGATAACGTTCGGAAACGGACCCTAATACCCCATAGTCCGAGAGGTTAAAGGCAGCGATGCGCGGCAGGAGGAGCTCGTGTCCTATCAGCTAGTTGGTGAGGTAACGGCTCACCAAGGCTTCGACGGGTAGCCGGCCTGAGAGGGTGACCGGCCACACTGGAACTGAGAAACGGTCCAGACTCCTACGGGAGGCAGCAGTGGGGAATATTGGGCAATGGGAGGAATCCTGACCCAGCGACGCCGCGTGAACGAAGACGGCCTTCGGGTTGTAAAGTTCTTTTATGTGGGAAGAAGGAAGTGACGGTACCACATGAATAAGCCCCGGCTAACTA
>GV2UCFN02FZDHS
GGTGAGTAAAGCATGAGAATCTGTCCTGCCGAGGGGGATAACGTTCGGAAACGGACCCTAATACCCCATAGTCCGAGAGGTTAAAGGCAGCGATGCGCGGCAGGAGGAGCTCGTGTCCTATCAGCTAGTTGGTGAGGTAACGGCTCACCAAGGCTTCGACGGGTAGCCGGCCTGAGAGGGTGACCGGCCACACTGGAACTGAGAAACGGTCCAGACTCCTACGGGAGGCAGCAGTGGGGAATATTGGGCAATGGGAGGAATCCTGACCCAGCGACGCCGCGTGAACGAAGACGGCCTTCGGGTTGTAAAGTTCTTTTATGTGGGAAGAAGGAAGTGACGGTACCACATGAATAAGCCCCGGCTAACTA
>GV2UCFN02IVNEI
GGTGAGTAAAGCATGAGAATCTGTCCTGCCGAGGGGGATAACGTTCGGAAACGGACCCTAATACCCCATAGTCCGAGAGGTTAAAGGCAGCGATGCGCGGCAGGAGGAGCTCGTGTCCTATCAGCTAGTTGGTGAGGTAACGGCTCACCAAGGCTTCGACGGGTAGCCGGCCTGAGAGGGTGACCGGCCACACTGGAACTGAGAAACGGTCCAGACTCCTACGGGAGGCAGCAGTGGGGAATATTGGGCAATGGGAGGAATCCTGACCCAGCGACGCCGCGTGAACGAAGACGGCCTTCGGGTTGTAAAGTTCTTTTATGTGGGAAGAAGGAAGTGACGGTACCACATGAATAAGCCCCGGCTAACTA
>GV2UCFN02HAK00
GGTGAGTAAAGCATGAGAATCTGTCCTGCCGAGGGGGATAACGTTCGGAAACGGACCCTAATACCCCATAGTCCGAGAGGTTAAAGGCAGCGATGCGCGGCAGGAGGAGCTCGTGTCCTATCAGCTAGTTGGTGAGGTAACGGCTCACCAAGGCTTCGACGGGTAGCCGGCCTGAGAGGGTGACCGGCCACACTGGAACTGAGAAACGGTCCAGACTCCTACGGGAGGCAGCAGTGGGGAATATTGGGCAATGGGAGGAATCCTGACCCAGCGACGCCGCGTGAACGAAGACGGCCTTCGGGTTGTAAAGTTCTTTTATGTGGGAAGAAGGAAGTGACGGTACCACATGAATAAGCCCCGGCTAACTA
>GV2UCFN02IPEU0
GGTGAGTAAAGCATGAGAATCTGTCCTGCCGAGGGGGATAACGTTCGGAAACGGACCCTAATACCCCATAGTCCGAGAGGTTAAAGGCAGCGATGCGCGGCAGGAGGAGCTCGTGTCCTATCAGCTAGTTGGTGAGGTAACGGCTCACCAAGGCTTCGACGGGTAGCCGGCCTGAGAGGGTGACCGGCCACACTGGAACTGAGAAACGGTCCAGACTCCTACGGGAGGCAGCAGTGGGGAATATTGGGCAATGGGAGGAATCCTGACCCAGCGACGCCGCGTGAACGAAGACGGCCTTCGGGTTGTAAAGTTCTTTTATGTGGGAAGAAGGAAGTGACGGTACCACATGAATAAGCCCCGGCTAACTA
>GV2UCFN02HSHX0
GGTGAGTAAAGCATGAGAATCTGTCCTGCCGAGGGGGATAACGTTCGGAAACGGACCCTAATACCCCATAGTCCGAGAGGTTAAAGGCAGCGATGCGCGGCAGGAGGAGCTCGTGTCCTATCAGCTAGTTGGTGAGGTAACGGCTCACCAAGGCTTCGACGGGTAGCCGGCCTGAGAGGGTGACCGGCCACACTGGAACTGAGAAACGGTCCAGACTCCTACGGGAGGCAGCAGTGGGGAATATTGGGCAATGGGAGGAATCCTGACCCAGCGACGCCGCGTGAACGAAGACGGCCTTCGGGTTGTAAAGTTCTTTTATGTGGGAAGAAGGAAGTGACGGTACCACATGAATAAGCCCCGGCTAACTA
>GV2UCFN02GW9WS
GGTGAGTAAAGCATGAGAATCTGTCCTGCCGAGGGGGATAACGTTCGGAAACGGACCCTAATACCCCATAGTCCGAGAGGTTAAAGGCAGCGATGCGCGGCAGGAGGAGCTCGTGTCCTATCAGCTAGTTGGTGAGGTAACGGCTCACCAAGGCTTCGACGGGTAGCCGGCCTGAGAGGGTGACCGGCCACACTGGAACTGAGAAACGGTCCAGACTCCTACGGGAGGCAGCAGTGGGGAATATTGGGCAATGGGAGGAATCCTGACCCAGCGACGCCGCGTGAACGAAGACGGCCTTCGGGTTGTAAAGTTCTTTTATGTGGGAAGAAGGAAGTGACGGTACCACATGAATAAGCCCCGGCTAACTA
>GV2UCFN02GM03R
GGTGAGTAAAGCATGAGAATCTGTCCTGCCGAGGGGGATAACGTTCGGAAACGGACCCTAATACCCCATAGTCCGAGAGGTTAAAGGCAGCGATGCGCGGCAGGAGGAGCTCGTGTCCTATCAGCTAGTTGGTGAGGTAACGGCTCACCAAGGCTTCGACGGGTAGCCGGCCTGAGAGGGTGACCGGCCACACTGGAACTGAGAAACGGTCCAGACTCCTACGGGAGGCAGCAGTGGGGAATATTGGGCAATGGGAGGAATCCTGACCCAGCGACGCCGCGTGAACGAAGACGGCCTTCGGGTTGTAAAGTTCTTTTATGTGGGAAGAAGGAAGTGACGGTACCACATGAATAAGCCCCGGCTAACTA
>GV2UCFN02IUCLL
GGTGAGTAAAGCATGAGAATCTGTCCTGCCGAGGGGGATAACGTTCGGAAACGGACCCTAATACCCCATAGTCCGAGAGGTTAAAGGCAGCGATGCGCGGCAGGAGGAGCTCGTGTCCTATCAGCTAGTTGGTGAGGTAACGGCTCACCAAGGCTTCGACGGGTAGCCGGCCTGAGAGGGTGACCGGCCACACTGGAACTGAGAAACGGTCCAGACTCCTACGGGAGGCAGCAGTGGGGAATATTGGGCAATGGGAGGAATCCTGACCCAGCGACGCCGCGTGAACGAAGACGGCCTTCGGGTTGTAAAGTTCTTTTATGTGGGAAGAAGGAAGTGACGGTACCACATGAATAAGCCCCGGCTAACTA
>GV2UCFN02GJ6FQ
GGTGAGTAAAGCATGAGAATCTGTCCTGCCGAGGGGGATAACGTTCGGAAACGGACCCTAATACCCCATAGTCCGAGAGGTTAAAGGCAGCGATGCGCGGCAGGAGGAGCTCGTGTCCTATCAGCTAGTTGGTGAGGTAACGGCTCACCAAGGCTTCGACGGGTAGCCGGCCTGAGAGGGTGACCGGCCACACTGGAACTGAGAAACGGTCCAGACTCCTACGGGAGGCAGCAGTGGGGAATATTGGGCAATGGGAGGAATCCTGACCCAGCGACGCCGCGTGAACGAAGACGGCCTTCGGGTTGTAAAGTTCTTTTATGTGGGAAGAAGGAAGTGACGGTACCACATGAATAAGCCCCGGCTAACTA
>GV2UCFN02HZUP3
GGTGAGTAAAGCATGAGAATCTGTCCTGCCGAGGGGGATAACGTTCGGAAACGGACCCTAATACCCCATAGTCCGAGAGGTTAAAGGCAGCGATGCGCGGCAGGAGGAGCTCGTGTCCTATCAGCTAGTTGGTGAGGTAACGGCTCACCAAGGCTTCGACGGGTAGCCGGCCTGAGAGGGTGACCGGCCACACTGGAACTGAGAAACGGTCCAGACTCCTACGGGAGGCAGCAGTGGGGAATATTGGGCAATGGGAGGAATCCTGACCCAGCGACGCCGCGTGAACGAAGACGGCCTTCGGGTTGTAAAGTTCTTTTATGTGGGAAGAAGGAAGTGACGGTACCACATGAATAAGCCCCGGCTAACTA
>GV2UCFN02JQTI9
GGTGAGTAAAGCATGAGAATCTGTCCTGCCGAGGGGGATAACGTTCGGAAACGGACCCTAATACCCCATAGTCCGAGAGGTTAAAGGCAGCGATGCGCGGCAGGAGGAGCTCGTGTCCTATCAGCTAGTTGGTGAGGTAACGGCTCACCAAGGCTTCGACGGGTAGCCGGCCTGAGAGGGTGACCGGCCACACTGGAACTGAGAAACGGTCCAGACTCCTACGGGAGGCAGCAGTGGGGAATATTGGGCAATGGGAGGAATCCTGACCCAGCGACGCCGCGTGAACGAAGACGGCCTTCGGGTTGTAAAGTTCTTTTATGTGGGAAGAAGGAAGTGACGGTACCACATGAATAAGCCCCGGCTAACTA
>GV2UCFN02FUXNT
GGTGAGTAAAGCATGAGAATCTGTCCTGCCGAGGGGGATAACGTTCGGAAACGGACCCTAATACCCCATAGTCCGAGAGGTTAAAGGCAGCGATGCGCGGCAGGAGGAGCTCGTGTCCTATCAGCTAGTTGGTGAGGTAACGGCTCACCAAGGCTTCGACGGGTAGCCGGCCTGAGAGGGTGACCGGCCACACTGGAACTGAGAAACGGTCCAGACTCCTACGGGAGGCAGCAGTGGGGAATATTGGGCAATGGGAGGAATCCTGACCCAGCGACGCCGCGTGAACGAAGACGGCCTTCGGGTTGTAAAGTTCTTTTATGTGGGAAGAAGGAAGTGACGGTACCACATGAATAAGCCCCGGCTAACTA
>GV2UCFN02ILYSP
GGTGAGTAAAGCATGAGAATCTGTCCTGCCGAGGGGGATAACGTTCGGAAACGGACCCTAATACCCCATAGTCCGAGAGGTTAAAGGCAGCGATGCGCGGCAGGAGGAGCTCGTGTCCTATCAGCTAGTTGGTGAGGTAACGGCTCACCAAGGCTTCGACGGGTAGCCGGCCTGAGAGGGTGACCGGCCACACTGGAACTGAGAAACGGTCCAGACTCCTACGGGAGGCAGCAGTGGGGAATATTGGGCAATGGGAGGAATCCTGACCCAGCGACGCCGCGTGAACGAAGACGGCCTTCGGGTTGTAAAGTTCTTTTATGTGGGAAGAAGGAAGTGACGGTACCACATGAATAAGCCCCGGCTAACTA
>GV2UCFN02I206P
GGTGAGTAAAGCATGAGAATCTGTCCTGCCGAGGGGGATAACGTTCGGAAACGGACCCTAATACCCCATAGTCCGAGAGGTTAAAGGCAGCGATGCGCGGCAGGAGGAGCTCGTGTCCTATCAGCTAGTTGGTGAGGTAACGGCTCACCAAGGCTTCGACGGGTAGCCGGCCTGAGAGGGTGACCGGCCACACTGGAACTGAGAAACGGTCCAGACTCCTACGGGAGGCAGCAGTGGGGAATATTGGGCAATGGGAGGAATCCTGACCCAGCGACGCCGCGTGAACGAAGACGGCCTTCGGGTTGTAAAGTTCTTTTATGTGGGAAGAAGGAAGTGACGGTACCACATGAATAAGCCCCGGCTAACTA
>GV2UCFN02G8XOM
GGTGAGTAAAGCATGAGAATCTGTCCTGCCGAGGGGGATAACGTTCGGAAACGGACCCTAATACCCCATAGTCCGAGAGGTTAAAGGCAGCGATGCGCGGCAGGAGGAGCTCGTGTCCTATCAGCTAGTTGGTGAGGTAACGGCTCACCAAGGCTTCGACGGGTAGCCGGCCTGAGAGGGTGACCGGCCACACTGGAACTGAGAAACGGTCCAGACTCCTACGGGAGGCAGCAGTGGGGAATATTGGGCAATGGGAGGAATCCTGACCCAGCGACGCCGCGTGAACGAAGACGGCCTTCGGGTTGTAAAGTTCTTTTATGTGGGAAGAAGGAAGTGACGGTACCACATGAATAAGCCCCGGCTAACTA
>GV2UCFN02JFACZ
GGTGAGTAAAGCATGAGAATCTGTCCTGTCGAGGGGGATAACGTTCGGAAACGGACCCTAATACCCCATAGTCCGAGAGGTTAAAGGCAGCGATGCGCGGCAGGAGGAGCTCGTGTCCTATCAGCTAGTTGGTGAGGTAACGGCTCACCAAGGCTTCGACGGGTAGCCGGCCTGAGAGGGTGACCGGCCACACTGGAACTGAGAAACGGTCCAGACTCCTACGGGAGGCAGCAGTGGGGAATATTGGGCAATGGGAGGAATCCTGACCCAGCGACGCCGCGTGAACGAAGACGGCCTTCGGGTTGTAAAGTTCTTTTATGTGGGAAGAAGGAAGTGACGGTACCACATGAATAAGCCCCGGCTAACTA
>GV2UCFN02INYS5
GGTGAGTAAAGCATGAGAATCTGTCCTGTCGAGGGGGATAACGTTCGGAAACGGACCCTAATACCCCATAGTCCGAGAGGTTAAAGGCAGCGATGCGCGGCAGGAGGAGCTCGTGTCCTATCAGCTAGTTGGTGAGGTAACGGCTCACCAAGGCTTCGACGGGTAGCCGGCCTGAGAGGGTGACCGGCCACACTGGAACTGAGAAACGGTCCAGACTCCTACGGGAGGCAGCAGTGGGGAATATTGGGCAATGGGAGGAATCCTGACCCAGCGACGCCGCGTGAACGAAGACGGCCTTCGGGTTGTAAAGTTCTTTTATGTGGGAAGAAGGAAGTGACGGTACCACATGAATAAGCCCCGGCTAACTA
>GV2UCFN02HXY4S
GGTGAGTAAAGCATGAGAATCTGTCCTGTCGAGGGGGATAACGTTCGGAAACGGACCCTAATACCCCATAGTCCGAGAGGTTAAAGGCAGCGATGCGCGGCAGGAGGAGCTCGTGTCCTATCAGCTAGTTGGTGAGGTAACGGCTCACCAAGGCTTCGACGGGTAGCCGGCCTGAGAGGGTGACCGGCCACACTGGAACTGAGAAACGGTCCAGACTCCTACGGGAGGCAGCAGTGGGGAATATTGGGCAATGGGAGGAATCCTGACCCAGCGACGCCGCGTGAACGAAGACGGCCTTCGGGTTGTAAAGTTCTTTTATGTGGGAAGAAGGAAGTGACGGTACCACATGAATAAGCCCCGGCTAACTA
>GV2UCFN02FREVY
GGTGAGTAAAGCATGAGAATCTGTCCTGTCGAGGGGGATAACGTTCGGAAACGGACCCTAATACCCCATAGTCCGAGAGGTTAAAGGCAGCGATGCGCGGCAGGAGGAGCTCGTGTCCTATCAGCTAGTTGGTGAGGTAACGGCTCACCAAGGCTTCGACGGGTAGCCGGCCTGAGAGGGTGACCGGCCACACTGGAACTGAGAAACGGTCCAGACTCCTACGGGAGGCAGCAGTGGGGAATATTGGGCAATGGGAGGAATCCTGACCCAGCGACGCCGCGTGAACGAAGACGGCCTTCGGGTTGTAAAGTTCTTTTATGTGGGAAGAAGGAAGTGACGGTACCACATGAATAAGCCCCGGCTAACTA
>GV2UCFN02JVN5N
GGTGAGTAAAGCATGAGAATCTGTCCTGTCGAGGGGGATAACGTTCGGAAACGGACCCTAATACCCCATAGTCCGAGAGGTTAAAGGCAGCGATGCGCGGCAGGAGGAGCTCGTGTCCTATCAGCTAGTTGGTGAGGTAACGGCTCACCAAGGCTTCGACGGGTAGCCGGCCTGAGAGGGTGACCGGCCACACTGGAACTGAGAAACGGTCCAGACTCCTACGGGAGGCAGCAGTGGGGAATATTGGGCAATGGGAGGAATCCTGACCCAGCGACGCCGCGTGAACGAAGACGGCCTTCGGGTTGTAAAGTTCTTTTATGTGGGAAGAAGGAAGTGACGGTACCACATGAATAAGCCCCGGCTAACTA
>GV2UCFN02JLPCU
GGTGAGTAAAGCATGAGAATCTGTCCTGTCGAGGGGGATAACGTTCGGAAACGGACCCTAATACCCCATAGTCCGAGAGGTTAAAGGCAGCGATGCGCGGCAGGAGGAGCTCGTGTCCTATCAGCTAGTTGGTGAGGTAACGGCTCACCAAGGCTTCGACGGGTAGCCGGCCTGAGAGGGTGACCGGCCACACTGGAACTGAGAAACGGTCCAGACTCCTACGGGAGGCAGCAGTGGGGAATATTGGGCAATGGGAGGAATCCTGACCCAGCGACGCCGCGTGAACGAAGACGGCCTTCGGGTTGTAAAGTTCTTTTATGTGGGAAGAAGGAAGTGACGGTACCACATGAATAAGCCCCGGCTAACTA
>GV2UCFN02GQ7F3
GGTGAGTAAAGCATGAGAATCTGTCCTGTCGAGGGGGATAACGTTCGGAAACGGACCCTAATACCCCATAGTCCGAGAGGTTAAAGGCAGCGATGCGCGGCAGGAGGAGCTCGTGTCCTATCAGCTAGTTGGTGAGGTAACGGCTCACCAAGGCTTCGACGGGTAGCCGGCCTGAGAGGGTGACCGGCCACACTGGAACTGAGAAACGGTCCAGACTCCTACGGGAGGCAGCAGTGGGGAATATTGGGCAATGGGAGGAATCCTGACCCAGCGACGCCGCGTGAACGAAGACGGCCTTCGGGTTGTAAAGTTCTTTTATGTGGGAAGAAGGAAGTGACGGTACCACATGAATAAGCCCCGGCTAACTA
>GV2UCFN02GM775
GGTGAGTAAAGCATGAGAATCTGTCCTGTCGAGGGGGATAACGTTCGGAAACGGACCCTAATACCCCATAGTCCGAGAGGTTAAAGGCAGCGATGCGCGGCAGGAGGAGCTCGTGTCCTATCAGCTAGTTGGTGAGGTAACGGCTCACCAAGGCTTCGACGGGTAGCCGGCCTGAGAGGGTGACCGGCCACACTGGAACTGAGAAACGGTCCAGACTCCTACGGGAGGCAGCAGTGGGGAATATTGGGCAATGGGAGGAATCCTGACCCAGCGACGCCGCGTGAACGAAGACGGCCTTCGGGTTGTAAAGTTCTTTTATGTGGGAAGAAGGAAGTGACGGTACCACATGAATAAGCCCCGGCTAACTA
>GV2UCFN02F9ZPV
GGTGAGTAAAGCATGAGAATCTGTCCTGTCGAGGGGGATAACGTTCGGAAACGGACCCTAATACCCCATAGTCCGAGAGGTTAAAGGCAGCGATGCGCGGCAGGAGGAGCTCGTGTCCTATCAGCTAGTTGGTGAGGTAACGGCTCACCAAGGCTTCGACGGGTAGCCGGCCTGAGAGGGTGACCGGCCACACTGGAACTGAGAAACGGTCCAGACTCCTACGGGAGGCAGCAGTGGGGAATATTGGGCAATGGGAGGAATCCTGACCCAGCGACGCCGCGTGAACGAAGACGGCCTTCGGGTTGTAAAGTTCTTTTATGTGGGAAGAAGGAAGTGACGGTACCACATGAATAAGCCCCGGCTAACTA
>GV2UCFN02HSCR1
GGTGAGTAAAGCATGAGAATCTGTCCTGTCGAGGGGGATAACGTTCGGAAACGGACCCTAATACCCCATAGTCCGAGAGGTTAAAGGCAGCGATGCGCGGCAGGAGGAGCTCGTGTCCTATCAGCTAGTTGGTGAGGTAACGGCTCACCAAGGCTTCGACGGGTAGCCGGCCTGAGAGGGTGACCGGCCACACTGGAACTGAGAAACGGTCCAGACTCCTACGGGAGGCAGCAGTGGGGAATATTGGGCAATGGGAGGAATCCTGACCCAGCGACGCCGCGTGAACGAAGACGGCCTTCGGGTTGTAAAGTTCTTTTATGTGGGAAGAAGGAAGTGACGGTACCACATGAATAAGCCCCGGCTAACTA
>GV2UCFN02G97XN
GGTGAGTAAAGCATGAGAATCTGTCCTGTCGAGGGGGATAACGTTCGGAAACGGACCCTAATACCCCATAGTCCGAGAGGTTAAAGGCAGCGATGCGCGGCAGGAGGAGCTCGTGTCCTATCAGCTAGTTGGTGAGGTAACGGCTCACCAAGGCTTCGACGGGTAGCCGGCCTGAGAGGGTGACCGGCCACACTGGAACTGAGAAACGGTCCAGACTCCTACGGGAGGCAGCAGTGGGGAATATTGGGCAATGGGAGGAATCCTGACCCAGCGACGCCGCGTGAACGAAGACGGCCTTCGGGTTGTAAAGTTCTTTTATGTGGGAAGAAGGAAGTGACGGTACCACATGAATAAGCCCCGGCTAACTA
>GV2UCFN02GX07H
GGTGAGTAAAGCATGAGAATCTGTCCTGTCGAGGGGGATAACGTTCGGAAACGGACCCTAATACCCCATAGTCCGAGAGGTTAAAGGCAGCGATGCGCGGCAGGAGGAGCTCGTGTCCTATCAGCTAGTTGGTGAGGTAACGGCTCACCAAGGCTTCGACGGGTAGCCGGCCTGAGAGGGTGACCGGCCACACTGGAACTGAGAAACGGTCCAGACTCCTACGGGAGGCAGCAGTGGGGAATATTGGGCAATGGGAGGAATCCTGACCCAGCGACGCCGCGTGAACGAAGACGGCCTTCGGGTTGTAAAGTTCTTTTATGTGGGAAGAAGGAAGTGACGGTACCACATGAATAAGCCCCGGCTAACTA
>GV2UCFN02FS4GQ
GGTGAGTAAAGCATGAGAATCTGTCCTGTCGAGGGGGATAACGTTCGGAAACGGACCCTAATACCCCATAGTCCGAGAGGTTAAAGGCAGCGATGCGCGGCAGGAGGAGCTCGTGTCCTATCAGCTAGTTGGTGAGGTAACGGCTCACCAAGGCTTCGACGGGTAGCCGGCCTGAGAGGGTGACCGGCCACACTGGAACTGAGAAACGGTCCAGACTCCTACGGGAGGCAGCAGTGGGGAATATTGGGCAATGGGAGGAATCCTGACCCAGCGACGCCGCGTGAACGAAGACGGCCTTCGGGTTGTAAAGTTCTTTTATGTGGGAAGAAGGAAGTGACGGTACCACATGAATAAGCCCCGGCTAACTA
>GV2UCFN02FKVIC
GGTGAGTAAAGCATGAGAATCTGTCCTGTCGAGGGGGATAACGTTCGGAAACGGACCCTAATACCCCATAGTCCGAGAGGTTAAAGGCAGCGATGCGCGGCAGGAGGAGCTCGTGTCCTATCAGCTAGTTGGTGAGGTAACGGCTCACCAAGGCTTCGACGGGTAGCCGGCCTGAGAGGGTGACCGGCCACACTGGAACTGAGAAACGGTCCAGACTCCTACGGGAGGCAGCAGTGGGGAATATTGGGCAATGGGAGGAATCCTGACCCAGCGACGCCGCGTGAACGAAGACGGCCTTCGGGTTGTAAAGTTCTTTTATGTGGGAAGAAGGAAGTGACGGTACCACATGAATAAGCCCCGGCTAACTA
>GV2UCFN02G1T5C
GGTGAGTAAAGCATGAGAATCTGTCCTGTCGAGGGGGATAACGTTCGGAAACGGACCCTAATACCCCATAGTCCGAGAGGTTAAAGGCAGCGATGCGCGGCAGGAGGAGCTCGTGTCCTATCAGCTAGTTGGTGAGGTAACGGCTCACCAAGGCTTCGACGGGTAGCCGGCCTGAGAGGGTGACCGGCCACACTGGAACTGAGAAACGGTCCAGACTCCTACGGGAGGCAGCAGTGGGGAATATTGGGCAATGGGAGGAATCCTGACCCAGCGACGCCGCGTGAACGAAGACGGCCTTCGGGTTGTAAAGTTCTTTTATGTGGGAAGAAGGAAGTGACGGTACCACATGAATAAGCCCCGGCTAACTA
>GV2UCFN02F1D4H
GGTGAGTAAAGCATGAGAATCTGTCCTGTCGAGGGGGATAACGTTCGGAAACGGACCCTAATACCCCATAGTCCGAGAGGTTAAAGGCAGCGATGCGCGGCAGGAGGAGCTCGTGTCCTATCAGCTAGTTGGTGAGGTAACGGCTCACCAAGGCTTCGACGGGTAGCCGGCCTGAGAGGGTGACCGGCCACACTGGAACTGAGAAACGGTCCAGACTCCTACGGGAGGCAGCAGTGGGGAATATTGGGCAATGGGAGGAATCCTGACCCAGCGACGCCGCGTGAACGAAGACGGCCTTCGGGTTGTAAAGTTCTTTTATGTGGGAAGAAGGAAGTGACGGTACCACATGAATAAGCCCCGGCTAACTA
>GV2UCFN02JIE5O
GGTGAGTAAAGCATGAGAATCTGTCCTGTCGAGGGGGATAACGTTCGGAAACGGACCCTAATACCCCATAGTCCGAGAGGTTAAAGGCAGCGATGCGCGGCAGGAGGAGCTCGTGTCCTATCAGCTAGTTGGTGAGGTAACGGCTCACCAAGGCTTCGACGGGTAGCCGGCCTGAGAGGGTGACCGGCCACACTGGAACTGAGAAACGGTCCAGACTCCTACGGGAGGCAGCAGTGGGGAATATTGGGCAATGGGAGGAATCCTGACCCAGCGACGCCGCGTGAACGAAGACGGCCTTCGGGTTGTAAAGTTCTTTTATGTGGGAAGAAGGAAGTGACGGTACCACATGAATAAGCCCCGGCTAACTA
>GV2UCFN02JAZG8
GGTGAGTAAAGCATGAGAATCTGTCCTGTCGAGGGGGATAACGTTCGGAAACGGACCCTAATACCCCATAGTCCGAGAGGTTAAAGGCAGCGATGCGCGGCAGGAGGAGCTCGTGTCCTATCAGCTAGTTGGTGAGGTAACGGCTCACCAAGGCTTCGACGGGTAGCCGGCCTGAGAGGGTGACCGGCCACACTGGAACTGAGAAACGGTCCAGACTCCTACGGGAGGCAGCAGTGGGGAATATTGGGCAATGGGAGGAATCCTGACCCAGCGACGCCGCGTGAACGAAGACGGCCTTCGGGTTGTAAAGTTCTTTTATGTGGGAAGAAGGAAGTGACGGTACCACATGAATAAGCCCCGGCTAACTA
>GV2UCFN02JFYR7
GGTGAGTAAAGCATGAGAATCTGTCCTGTCGAGGGGGATAACGTTCGGAAACGGACCCTAATACCCCATAGTCCGAGAGGTTAAAGGCAGCGATGCGCGGCAGGAGGAGCTCGTGTCCTATCAGCTAGTTGGTGAGGTAACGGCTCACCAAGGCTTCGACGGGTAGCCGGCCTGAGAGGGTGACCGGCCACACTGGAACTGAGAAACGGTCCAGACTCCTACGGGAGGCAGCAGTGGGGAATATTGGGCAATGGGAGGAATCCTGACCCAGCGACGCCGCGTGAACGAAGACGGCCTTCGGGTTGTAAAGTTCTTTTATGTGGGAAGAAGGAAGTGACGGTACCACATGAATAAGCCCCGGCTAACTA
>GV2UCFN02GX3BC
GGTGAGTAAAGCATGAGAATCTGTCCTGTCGAGGGGGATAACGTTCGGAAACGGACCCTAATACCCCATAGTCCGAGAGGTTAAAGGCAGCGATGCGCGGCAGGAGGAGCTCGTGTCCTATCAGCTAGTTGGTGAGGTAACGGCTCACCAAGGCTTCGACGGGTAGCCGGCCTGAGAGGGTGACCGGCCACACTGGAACTGAGAAACGGTCCAGACTCCTACGGGAGGCAGCAGTGGGGAATATTGGGCAATGGGAGGAATCCTGACCCAGCGACGCCGCGTGAACGAAGACGGCCTTCGGGTTGTAAAGTTCTTTTATGTGGGAAGAAGGAAGTGACGGTACCACATGAATAAGCCCCGGCTAACTA
>GV2UCFN02JWQ9E
GGTGAGTAAAGCATGAGAATCTGTCCTGTCGAGGGGGATAACGTTCGGAAACGGACCCTAATACCCCATAGTCCGAGAGGTTAAAGGCAGCGATGCGCGGCAGGAGGAGCTCGTGTCCTATCAGCTAGTTGGTGAGGTAACGGCTCACCAAGGCTTCGACGGGTAGCCGGCCTGAGAGGGTGACCGGCCACACTGGAACTGAGAAACGGTCCAGACTCCTACGGGAGGCAGCAGTGGGGAATATTGGGCAATGGGAGGAATCCTGACCCAGCGACGCCGCGTGAACGAAGACGGCCTTCGGGTTGTAAAGTTCTTTTATGTGGGAAGAAGGAAGTGACGGTACCACATGAATAAGCCCCGGCTAACTA
>GV2UCFN02FQA9L
GGTGAGTAAAGCATGAGAATCTGTCCTGTCGAGGGGGATAACGTTCGGAAACGGACCCTAATACCCCATAGTCCGAGAGGTTAAAGGCAGCGATGCGCGGCAGGAGGAGCTCGTGTCCTATCAGCTAGTTGGTGAGGTAACGGCTCACCAAGGCTTCGACGGGTAGCCGGCCTGAGAGGGTGACCGGCCACACTGGAACTGAGAAACGGTCCAGACTCCTACGGGAGGCAGCAGTGGGGAATATTGGGCAATGGGAGGAATCCTGACCCAGCGACGCCGCGTGAACGAAGACGGCCTTCGGGTTGTAAAGTTCTTTTATGTGGGAAGAAGGAAGTGACGGTACCACATGAATAAGCCCCGGCTAACTA
>GV2UCFN02F6SO3
GGTGAGTAAAGCATGAGAATCTGTCCTGTCGAGGGGGATAACGTTCGGAAACGGACCCTAATACCCCATAGTCCGAGAGGTTAAAGGCAGCGATGCGCGGCAGGAGGAGCTCGTGTCCTATCAGCTAGTTGGTGAGGTAACGGCTCACCAAGGCTTCGACGGGTAGCCGGCCTGAGAGGGTGACCGGCCACACTGGAACTGAGAAACGGTCCAGACTCCTACGGGAGGCAGCAGTGGGGAATATTGGGCAATGGGAGGAATCCTGACCCAGCGACGCCGCGTGAACGAAGACGGCCTTCGGGTTGTAAAGTTCTTTTATGTGGGAAGAAGGAAGTGACGGTACCACATGAATAAGCCCCGGCTAACTA
>GV2UCFN02FN6CH
GGTGAGTAAAGCATGAGAATCTGTCCTGTCGAGGGGGATAACGTTCGGAAACGGACCCTAATACCCCATAGTCCGAGAGGTTAAAGGCAGCGATGCGCGGCAGGAGGAGCTCGTGTCCTATCAGCTAGTTGGTGAGGTAACGGCTCACCAAGGCTTCGACGGGTAGCCGGCCTGAGAGGGTGACCGGCCACACTGGAACTGAGAAACGGTCCAGACTCCTACGGGAGGCAGCAGTGGGGAATATTGGGCAATGGGAGGAATCCTGACCCAGCGACGCCGCGTGAACGAAGACGGCCTTCGGGTTGTAAAGTTCTTTTATGTGGGAAGAAGGAAGTGACGGTACCACATGAATAAGCCCCGGCTAACTA
>GV2UCFN02F2RQW
GGTGAGTAAAGCATGAGAATCTGTCCTGTCGAGGGGGATAACGTTCGGAAACGGACCCTAATACCCCATAGTCCGAGAGGTTAAAGGCAGCGATGCGCGGCAGGAGGAGCTCGTGTCCTATCAGCTAGTTGGTGAGGTAACGGCTCACCAAGGCTTCGACGGGTAGCCGGCCTGAGAGGGTGACCGGCCACACTGGAACTGAGAAACGGTCCAGACTCCTACGGGAGGCAGCAGTGGGGAATATTGGGCAATGGGAGGAATCCTGACCCAGCGACGCCGCGTGAACGAAGACGGCCTTCGGGTTGTAAAGTTCTTTTATGTGGGAAGAAGGAAGTGACGGTACCACATGAATAAGCCCCGGCTAACTA
>GV2UCFN02FU4IO
GGTGAGTAAAGCATGAGAATCTGTCCTGTCGAGGGGGATAACGTTCGGAAACGGACCCTAATACCCCATAGTCCGAGAGGTTAAAGGCAGCGATGCGCGGCAGGAGGAGCTCGTGTCCTATCAGCTAGTTGGTGAGGTAACGGCTCACCAAGGCTTCGACGGGTAGCCGGCCTGAGAGGGTGACCGGCCACACTGGAACTGAGAAACGGTCCAGACTCCTACGGGAGGCAGCAGTGGGGAATATTGGGCAATGGGAGGAATCCTGACCCAGCGACGCCGCGTGAACGAAGACGGCCTTCGGGTTGTAAAGTTCTTTTATGTGGGAAGAAGGAAGTGACGGTACCACATGAATAAGCCCCGGCTAACTA
>GV2UCFN02HN2U0
GGTGAGTAAAGCATGAGAATCTGTCCTGTCGAGGGGGATAACGTTCGGAAACGGACCCTAATACCCCATAGTCCGAGAGGTTAAAGGCAGCGATGCGCGGCAGGAGGAGCTCGTGTCCTATCAGCTAGTTGGTGAGGTAACGGCTCACCAAGGCTTCGACGGGTAGCCGGCCTGAGAGGGTGACCGGCCACACTGGAACTGAGAAACGGTCCAGACTCCTACGGGAGGCAGCAGTGGGGAATATTGGGCAATGGGAGGAATCCTGACCCAGCGACGCCGCGTGAACGAAGACGGCCTTCGGGTTGTAAAGTTCTTTTATGTGGGAAGAAGGAAGTGACGGTACCACATGAATAAGCCCCGGCTAACTA
>GV2UCFN02JTRH0
GGTGAGTAAAGCATGAGAATCTGTCCTGTCGAGGGGGATAACGTTCGGAAACGGACCCTAATACCCCATAGTCCGAGAGGTTAAAGGCAGCGATGCGCGGCAGGAGGAGCTCGTGTCCTATCAGCTAGTTGGTGAGGTAACGGCTCACCAAGGCTTCGACGGGTAGCCGGCCTGAGAGGGTGACCGGCCACACTGGAACTGAGAAACGGTCCAGACTCCTACGGGAGGCAGCAGTGGGGAATATTGGGCAATGGGAGGAATCCTGACCCAGCGACGCCGCGTGAACGAAGACGGCCTTCGGGTTGTAAAGTTCTTTTATGTGGGAAGAAGGAAGTGACGGTACCACATGAATAAGCCCCGGCTAACTA
>GV2UCFN02FMLIE
GGTGAGTAAAGCATGAGAATCTGTCCTGTCGAGGGGGATAACGTTCGGAAACGGACCCTAATACCCCATAGTCCGAGAGGTTAAAGGCAGCGATGCGCGGCAGGAGGAGCTCGTGTCCTATCAGCTAGTTGGTGAGGTAACGGCTCACCAAGGCTTCGACGGGTAGCCGGCCTGAGAGGGTGACCGGCCACACTGGAACTGAGAAACGGTCCAGACTCCTACGGGAGGCAGCAGTGGGGAATATTGGGCAATGGGAGGAATCCTGACCCAGCGACGCCGCGTGAACGAAGACGGCCTTCGGGTTGTAAAGTTCTTTTATGTGGGAAGAAGGAAGTGACGGTACCACATGAATAAGCCCCGGCTAACTA
>GV2UCFN02JQGEN
GGTGAGTAAAGCATGAGAATCTGTCCTGTCGAGGGGGATAACGTTCGGAAACGGACCCTAATACCCCATAGTCCGAGAGGTTAAAGGCAGCGATGCGCGGCAGGAGGAGCTCGTGTCCTATCAGCTAGTTGGTGAGGTAACGGCTCACCAAGGCTTCGACGGGTAGCCGGCCTGAGAGGGTGACCGGCCACACTGGAACTGAGAAACGGTCCAGACTCCTACGGGAGGCAGCAGTGGGGAATATTGGGCAATGGGAGGAATCCTGACCCAGCGACGCCGCGTGAACGAAGACGGCCTTCGGGTTGTAAAGTTCTTTTATGTGGGAAGAAGGAAGTGACGGTACCACATGAATAAGCCCCGGCTAACTA
>GV2UCFN02I54DZ
GGTGAGTAAAGCATGAGAATCTGTCCTGTCGAGGGGGATAACGTTCGGAAACGGACCCTAATACCCCATAGTCCGAGAGGTTAAAGGCAGCGATGCGCGGCAGGAGGAGCTCGTGTCCTATCAGCTAGTTGGTGAGGTAACGGCTCACCAAGGCTTCGACGGGTAGCCGGCCTGAGAGGGTGACCGGCCACACTGGAACTGAGAAACGGTCCAGACTCCTACGGGAGGCAGCAGTGGGGAATATTGGGCAATGGGAGGAATCCTGACCCAGCGACGCCGCGTGAACGAAGACGGCCTTCGGGTTGTAAAGTTCTTTTATGTGGGAAGAAGGAAGTGACGGTACCACATGAATAAGCCCCGGCTAACTA
>GV2UCFN02HCZJ7
GGTGAGTAAAGCATGAGAATCTGTCCTGTCGAGGGGGATAACGTTCGGAAACGGACCCTAATACCCCATAGTCCGAGAGGTTAAAGGCAGCGATGCGCGGCAGGAGGAGCTCGTGTCCTATCAGCTAGTTGGTGAGGTAACGGCTCACCAAGGCTTCGACGGGTAGCCGGCCTGAGAGGGTGACCGGCCACACTGGAACTGAGAAACGGTCCAGACTCCTACGGGAGGCAGCAGTGGGGAATATTGGGCAATGGGAGGAATCCTGACCCAGCGACGCCGCGTGAACGAAGACGGCCTTCGGGTTGTAAAGTTCTTTTATGTGGGAAGAAGGAAGTGACGGTACCACATGAATAAGCCCCGGCTAACTA
>GV2UCFN02FYSEQ
GGTGAGTAAAGCATGAGAATCTGTCCTGTCGAGGGGGATAACGTTCGGAAACGGACCCTAATACCCCATAGTCCGAGAGGTTAAAGGCAGCGATGCGCGGCAGGAGGAGCTCGTGTCCTATCAGCTAGTTGGTGAGGTAACGGCTCACCAAGGCTTCGACGGGTAGCCGGCCTGAGAGGGTGACCGGCCACACTGGAACTGAGAAACGGTCCAGACTCCTACGGGAGGCAGCAGTGGGGAATATTGGGCAATGGGAGGAATCCTGACCCAGCGACGCCGCGTGAACGAAGACGGCCTTCGGGTTGTAAAGTTCTTTTATGTGGGAAGAAGGAAGTGACGGTACCACATGAATAAGCCCCGGCTAACTA
>GV2UCFN02GB893
GGTGAGTAAAGCATGAGAATCTGTCCTGTCGAGGGGGATAACGTTCGGAAACGGACCCTAATACCCCATAGTCCGAGAGGTTAAAGGCAGCGATGCGCGGCAGGAGGAGCTCGTGTCCTATCAGCTAGTTGGTGAGGTAACGGCTCACCAAGGCTTCGACGGGTAGCCGGCCTGAGAGGGTGACCGGCCACACTGGAACTGAGAAACGGTCCAGACTCCTACGGGAGGCAGCAGTGGGGAATATTGGGCAATGGGAGGAATCCTGACCCAGCGACGCCGCGTGAACGAAGACGGCCTTCGGGTTGTAAAGTTCTTTTATGTGGGAAGAAGGAAGTGACGGTACCACATGAATAAGCCCCGGCTAACTA
>GV2UCFN02H6EH8
GGTGAGTAAAGCATGAGAATCTGTCCTGTCGAGGGGGATAACGTTCGGAAACGGACCCTAATACCCCATAGTCCGAGAGGTTAAAGGCAGCGATGCGCGGCAGGAGGAGCTCGTGTCCTATCAGCTAGTTGGTGAGGTAACGGCTCACCAAGGCTTCGACGGGTAGCCGGCCTGAGAGGGTGACCGGCCACACTGGAACTGAGAAACGGTCCAGACTCCTACGGGAGGCAGCAGTGGGGAATATTGGGCAATGGGAGGAATCCTGACCCAGCGACGCCGCGTGAACGAAGACGGCCTTCGGGTTGTAAAGTTCTTTTATGTGGGAAGAAGGAAGTGACGGTACCACATGAATAAGCCCCGGCTAACTA
>GV2UCFN02JH116
GGTGAGTAAAGCATGAGAATCTGTCCTGTCGAGGGGGATAACGTTCGGAAACGGACCCTAATACCCCATAGTCCGAGAGGTTAAAGGCAGCGATGCGCGGCAGGAGGAGCTCGTGTCCTATCAGCTAGTTGGTGAGGTAACGGCTCACCAAGGCTTCGACGGGTAGCCGGCCTGAGAGGGTGACCGGCCACACTGGAACTGAGAAACGGTCCAGACTCCTACGGGAGGCAGCAGTGGGGAATATTGGGCAATGGGAGGAATCCTGACCCAGCGACGCCGCGTGAACGAAGACGGCCTTCGGGTTGTAAAGTTCTTTTATGTGGGAAGAAGGAAGTGACGGTACCACATGAATAAGCCCCGGCTAACTA
>GV2UCFN02FJOWB
GGTGAGTAAAGCATGAGAATCTGTCCTGTCGAGGGGGATAACGTTCGGAAACGGACCCTAATACCCCATAGTCCGAGAGGTTAAAGGCAGCGATGCGCGGCAGGAGGAGCTCGTGTCCTATCAGCTAGTTGGTGAGGTAACGGCTCACCAAGGCTTCGACGGGTAGCCGGCCTGAGAGGGTGACCGGCCACACTGGAACTGAGAAACGGTCCAGACTCCTACGGGAGGCAGCAGTGGGGAATATTGGGCAATGGGAGGAATCCTGACCCAGCGACGCCGCGTGAACGAAGACGGCCTTCGGGTTGTAAAGTTCTTTTATGTGGGAAGAAGGAAGTGACGGTACCACATGAATAAGCCCCGGCTAACTA
>GV2UCFN02GUM2U
GGTGAGTAAAGCATGAGAATCTGTCCTGTCGAGGGGGATAACGTTCGGAAACGGACCCTAATACCCCATAGTCCGAGAGGTTAAAGGCAGCGATGCGCGGCAGGAGGAGCTCGTGTCCTATCAGCTAGTTGGTGAGGTAACGGCTCACCAAGGCTTCGACGGGTAGCCGGCCTGAGAGGGTGACCGGCCACACTGGAACTGAGAAACGGTCCAGACTCCTACGGGAGGCAGCAGTGGGGAATATTGGGCAATGGGAGGAATCCTGACCCAGCGACGCCGCGTGAACGAAGACGGCCTTCGGGTTGTAAAGTTCTTTTATGTGGGAAGAAGGAAGTGACGGTACCACATGAATAAGCCCCGGCTAACTA
>G3BZQ8102HDVB7
GGTGAGTAAAGCATGAGAATCTGTCCTGTCGAGGGGGATAACGTTCGGAAACGGACCCTAATACCCCATAGTCCGAGAGGTTAAAGGCAGAGATGCGCGGCAGGAGGAGCTCGTGTCCTATCAGCTGGTTGGTGAGGTAACGGCTCACCAAGGCTTCGACGGGTAGCCGGCCTGAGAGGGTGACCGGCCACACTGGAACTGAGAAACGGTCCAGACTCCTACGGGAGGCAGCAGTGGGGAATATTGGGCAATGGGAGGAATCCTGACCCAGCGACGCCGCGTGAACGAAGACGGCCTTCGGGTTGTAAAGTTCTTTTATGTGGGAAGAAGGAAGTGACGGTACCACATGAATAAGCCCCGGCTAACTA
>G3BZQ8102GZJE4
GGTGAGTAAAGCATGAGAATCTGTCCTGTCGAGGGGGATAACGTTCGGAAACGGACCCTAATACCCCATAGTCCGAGAGGTTAAAGGCAGAGATGCGCGGCAGGAGGAGCTCGTGTCCTATCAGCTGGTTGGTGAGGTAACGGCTCACCAAGGCTTCGACGGGTAGCCGGCCTGAGAGGGTGACCGGCCACACTGGAACTGAGAAACGGTCCAGACTCCTACGGGAGGCAGCAGTGGGGAATATTGGGCAATGGGAGGAATCCTGACCCAGCGACGCCGCGTGAACGAAGACGGCCTTCGGGTTGTAAAGTTCTTTTATGTGGGAAGAAGGAAGTGACGGTACCACATGAATAAGCCCCGGCTAACTA
>G35JFLI02F3FMG
GGTGAGTAAAGCATGAGAATCTGTCCTGTCGAGGGGGATAACGTTCGGAAACGGACCCTAATACCCCATAGTCCGAGAGGTTAAAGGCAGAGATGCGCGGCAGGAGGAGCTCGTGTCCTATCAGCTGGTTGGTGAGGTAACGGCTCACCAAGGCTTCGACGGGTAGCCGGCCTGAGAGGGTGACCGGCCACACTGGAACTGAGAAACGGTCCAGACTCCTACGGGAGGCAGCAGTGGGGAATATTGGGCAATGGGAGGAATCCTGACCCAGCGACGCCGCGTGAACGAAGACGGCCTTCGGGTTGTAAAGTTCTTTTATGTGGGAAGAAGGAAGTGACGGTACCACATGAATAAGCCCCGGCTAACTA
>G35JFLI02JCNAS
GGTGAGTAAAGCATGAGAATCTGTCCTGTCGAGGGGGATAACGTTCGGAAACGGACCCTAATACCCCATAGTCCGAGAGGTTAAAGGCAGAGATGCGCGGCAGGAGGAGCTCGTGTCCTATCAGCTGGTTGGTGAGGTAACGGCTCACCAAGGCTTCGACGGGTAGCCGGCCTGAGAGGGTGACCGGCCACACTGGAACTGAGAAACGGTCCAGACTCCTACGGGAGGCAGCAGTGGGGAATATTGGGCAATGGGAGGAATCCTGACCCAGCGACGCCGCGTGAACGAAGACGGCCTTCGGGTTGTAAAGTTCTTTTATGTGGGAAGAAGGAAGTGACGGTACCACATGAATAAGCCCCGGCTAACTA
>G35JFLI02GKIRR
GGTGAGTAAAGCATGAGAATCTGTCCTGTCGAGGGGGATAACGTTCGGAAACGGACCCTAATACCCCATAGTCCGAGAGGTTAAAGGCAGAGATGCGCGGCAGGAGGAGCTCGTGTCCTATCAGCTGGTTGGTGAGGTAACGGCTCACCAAGGCTTCGACGGGTAGCCGGCCTGAGAGGGTGACCGGCCACACTGGAACTGAGAAACGGTCCAGACTCCTACGGGAGGCAGCAGTGGGGAATATTGGGCAATGGGAGGAATCCTGACCCAGCGACGCCGCGTGAACGAAGACGGCCTTCGGGTTGTAAAGTTCTTTTATGTGGGAAGAAGGAAGTGACGGTACCACATGAATAAGCCCCGGCTAACTA
>G35JFLI02F3YD6
GGTGAGTAAAGCATGAGAATCTGTCCTGTCGAGGGGGATAACGTTCGGAAACGGACCCTAATACCCCATAGTCCGAGAGGTTAAAGGCAGAGATGCGCGGCAGGAGGAGCTCGTGTCCTATCAGCTGGTTGGTGAGGTAACGGCTCACCAAGGCTTCGACGGGTAGCCGGCCTGAGAGGGTGACCGGCCACACTGGAACTGAGAAACGGTCCAGACTCCTACGGGAGGCAGCAGTGGGGAATATTGGGCAATGGGAGGAATCCTGACCCAGCGACGCCGCGTGAACGAAGACGGCCTTCGGGTTGTAAAGTTCTTTTATGTGGGAAGAAGGAAGTGACGGTACCACATGAATAAGCCCCGGCTAACTA
>G35JFLI02FIDVL
GGTGAGTAAAGCATGAGAATCTGTCCTGTCGAGGGGGATAACGTTCGGAAACGGACCCTAATACCCCATAGTCCGAGAGGTTAAAGGCAGAGATGCGCGGCAGGAGGAGCTCGTGTCCTATCAGCTGGTTGGTGAGGTAACGGCTCACCAAGGCTTCGACGGGTAGCCGGCCTGAGAGGGTGACCGGCCACACTGGAACTGAGAAACGGTCCAGACTCCTACGGGAGGCAGCAGTGGGGAATATTGGGCAATGGGAGGAATCCTGACCCAGCGACGCCGCGTGAACGAAGACGGCCTTCGGGTTGTAAAGTTCTTTTATGTGGGAAGAAGGAAGTGACGGTACCACATGAATAAGCCCCGGCTAACTA
>G35JFLI02GR2BP
GGTGAGTAAAGCATGAGAATCTGTCCTGTCGAGGGGGATAACGTTCGGAAACGGACCCTAATACCCCATAGTCCGAGAGGTTAAAGGCAGAGATGCGCGGCAGGAGGAGCTCGTGTCCTATCAGCTGGTTGGTGAGGTAACGGCTCACCAAGGCTTCGACGGGTAGCCGGCCTGAGAGGGTGACCGGCCACACTGGAACTGAGAAACGGTCCAGACTCCTACGGGAGGCAGCAGTGGGGAATATTGGGCAATGGGAGGAATCCTGACCCAGCGACGCCGCGTGAACGAAGACGGCCTTCGGGTTGTAAAGTTCTTTTATGTGGGAAGAAGGAAGTGACGGTACCACATGAATAAGCCCCGGCTAACTA
>G3BZQ8102H1JV5
GGTGAGTAAAGCATGAGAATCTGTCCTGTCGAGGGGGATAACGTTCGGAAACGGACCCTAATACCCCATAGTCCGAGAGGTTAAAGGCAGAGATGCGCGGCAGGAGGAGCTCGTGTCCTATCAGCTGGTTGGTGAGGTAACGGCTCACCAAGGCTTCGACGGGTAGCCGGCCTGAGAGGGTGACCGGCCACACTGGAACTGAGAAACGGTCCAGACTCCTACGGGAGGCAGCAGTGGGGAATATTGGGCAATGGGAGGAATCCTGACCCAGCGACGCCGCGTGAACGAAGACGGCCTTCGGGTTGTAAAGTTCTTTTATGTGGGAAGAAGGAAGTGACGGTACCACATGAATAAGCCCCGGCTAACTA
>G3BZQ8102JI8QT
GGTGAGTAAAGCATGAGAATCTGTCCTGTCGAGGGGGATAACGTTCGGAAACGGACCCTAATACCCCATAGTCCGAGAGGTTAAAGGCAGAGATGCGCGGCAGGAGGAGCTCGTGTCCTATCAGCTGGTTGGTGAGGTAACGGCTCACCAAGGCTTCGACGGGTAGCCGGCCTGAGAGGGTGACCGGCCACACTGGAACTGAGAAACGGTCCAGACTCCTACGGGAGGCAGCAGTGGGGAATATTGGGCAATGGGAGGAATCCTGACCCAGCGACGCCGCGTGAACGAAGACGGCCTTCGGGTTGTAAAGTTCTTTTATGTGGGAAGAAGGAAGTGACGGTACCACATGAATAAGCCCCGGCTAACTA
>G3BZQ8102HPL36
GGTGAGTAAAGCATGAGAATCTGTCCTGTCGAGGGGGATAACGTTCGGAAACGGACCCTAATACCCCATAGTCCGAGAGGTTAAAGGCAGAGATGCGCGGCAGGAGGAGCTCGTGTCCTATCAGCTGGTTGGTGAGGTAACGGCTCACCAAGGCTTCGACGGGTAGCCGGCCTGAGAGGGTGACCGGCCACACTGGAACTGAGAAACGGTCCAGACTCCTACGGGAGGCAGCAGTGGGGAATATTGGGCAATGGGAGGAATCCTGACCCAGCGACGCCGCGTGAACGAAGACGGCCTTCGGGTTGTAAAGTTCTTTTATGTGGGAAGAAGGAAGTGACGGTACCACATGAATAAGCCCCGGCTAACTA
>G3BZQ8102FYWG7
GGTGAGTAAAGCATGAGAATCTGTCCTGTCGAGGGGGATAACGTTCGGAAACGGACCCTAATACCCCATAGTCCGAGAGGTTAAAGGCAGAGATGCGCGGCAGGAGGAGCTCGTGTCCTATCAGCTGGTTGGTGAGGTAACGGCTCACCAAGGCTTCGACGGGTAGCCGGCCTGAGAGGGTGACCGGCCACACTGGAACTGAGAAACGGTCCAGACTCCTACGGGAGGCAGCAGTGGGGAATATTGGGCAATGGGAGGAATCCTGACCCAGCGACGCCGCGTGAACGAAGACGGCCTTCGGGTTGTAAAGTTCTTTTATGTGGGAAGAAGGAAGTGACGGTACCACATGAATAAGCCCCGGCTAACTA
>G35JFLI02IY1GA
GGTGAGTAAAGCATGAGAATCTGTCCTGTCGAGGGGGATAACGTTCGGAAACGGACCCTAATACCCCATAGTCCGAGAGGTTAAAGGCAGAGATGCGCGGCAGGAGGAGCTCGTGTCCTATCAGCTGGTTGGTGAGGTAACGGCTCACCAAGGCTTCGACGGGTAGCCGGCCTGAGAGGGTGACCGGCCACACTGGAACTGAGAAACGGTCCAGACTCCTACGGGAGGCAGCAGTGGGGAATATTGGGCAATGGGAGGAATCCTGACCCAGCGACGCCGCGTGAACGAAGACGGCCTTCGGGTTGTAAAGTTCTTTTATGTGGGAAGAAGGAAGTGACGGTACCACATGAATAAGCCCCGGCTAACTA
>G35JFLI02JW72B
GGTGAGTAAAGCATGAGAATCTGTCCTGTCGAGGGGGATAACGTTCGGAAACGGACCCTAATACCCCATAGTCCGAGAGGTTAAAGGCAGAGATGCGCGGCAGGAGGAGCTCGTGTCCTATCAGCTGGTTGGTGAGGTAACGGCTCACCAAGGCTTCGACGGGTAGCCGGCCTGAGAGGGTGACCGGCCACACTGGAACTGAGAAACGGTCCAGACTCCTACGGGAGGCAGCAGTGGGGAATATTGGGCAATGGGAGGAATCCTGACCCAGCGACGCCGCGTGAACGAAGACGGCCTTCGGGTTGTAAAGTTCTTTTATGTGGGAAGAAGGAAGTGACGGTACCACATGAATAAGCCCCGGCTAACTA
>G35JFLI02GMCMB
GGTGAGTAAAGCATGAGAATCTGTCCTGTCGAGGGGGATAACGTTCGGAAACGGACCCTAATACCCCATAGTCCGAGAGGTTAAAGGCAGAGATGCGCGGCAGGAGGAGCTCGTGTCCTATCAGCTGGTTGGTGAGGTAACGGCTCACCAAGGCTTCGACGGGTAGCCGGCCTGAGAGGGTGACCGGCCACACTGGAACTGAGAAACGGTCCAGACTCCTACGGGAGGCAGCAGTGGGGAATATTGGGCAATGGGAGGAATCCTGACCCAGCGACGCCGCGTGAACGAAGACGGCCTTCGGGTTGTAAAGTTCTTTTATGTGGGAAGAAGGAAGTGACGGTACCACATGAATAAGCCCCGGCTAACTA
>G35JFLI02F4K96
GGTGAGTAAAGCATGAGAATCTGTCCTGTCGAGGGGGATAACGTTCGGAAACGGACCCTAATACCCCATAGTCCGAGAGGTTAAAGGCAGAGATGCGCGGCAGGAGGAGCTCGTGTCCTATCAGCTGGTTGGTGAGGTAACGGCTCACCAAGGCTTCGACGGGTAGCCGGCCTGAGAGGGTGACCGGCCACACTGGAACTGAGAAACGGTCCAGACTCCTACGGGAGGCAGCAGTGGGGAATATTGGGCAATGGGAGGAATCCTGACCCAGCGACGCCGCGTGAACGAAGACGGCCTTCGGGTTGTAAAGTTCTTTTATGTGGGAAGAAGGAAGTGACGGTACCACATGAATAAGCCCCGGCTAACTA
>GV2UCFN02G4KHT
GGTGAGTAAAGCATGAGAATCTGTCCTGTCGAGGGGGATAACGTTCGGAAACGGACCCTAATACCCCATAGTCCGAGAGGTTAAAGGCAGAGATGCGCGGCAGGAGGAGCTCGTGTCCTATCAGCTGGTTGGTGAGGTAACGGCTCACCAAGGCTTCGACGGGTAGCCGGCCTGAGAGGGTGACCGGCCACACTGGAACTGAGAAACGGTCCAGACTCCTACGGGAGGCAGCAGTGGGGAATATTGGGCAATGGGAGGAATCCTGACCCAGCGACGCCGCGTGAACGAAGACGGCCTTCGGGTTGTAAAGTTCTTTTATGTGGGAAGAAGGAAGTGACGGTACCACATGAATAAGCCCCGGCTAACTA
>GV2UCFN02FGRHB
GGTGAGTAAAGCATGAGAATCTGTCCTGTCGAGGGGGATAACGTTCGGAAACGGACCCTAATACCCCATAGTCCGAGAGGTTAAAGGCAGAGATGCGCGGCAGGAGGAGCTCGTGTCCTATCAGCTGGTTGGTGAGGTAACGGCTCACCAAGGCTTCGACGGGTAGCCGGCCTGAGAGGGTGACCGGCCACACTGGAACTGAGAAACGGTCCAGACTCCTACGGGAGGCAGCAGTGGGGAATATTGGGCAATGGGAGGAATCCTGACCCAGCGACGCCGCGTGAACGAAGACGGCCTTCGGGTTGTAAAGTTCTTTTATGTGGGAAGAAGGAAGTGACGGTACCACATGAATAAGCCCCGGCTAACTA
>GV2UCFN02H0ECO
GGTGAGTAAAGCATGAGAATCTGTCCTGTCGAGGGGGATAACGTTCGGAAACGGACCCTAATACCCCATAGTCCGAGAGGTTAAAGGCAGAGATGCGCGGCAGGAGGAGCTCGTGTCCTATCAGCTGGTTGGTGAGGTAACGGCTCACCAAGGCTTCGACGGGTAGCCGGCCTGAGAGGGTGACCGGCCACACTGGAACTGAGAAACGGTCCAGACTCCTACGGGAGGCAGCAGTGGGGAATATTGGGCAATGGGAGGAATCCTGACCCAGCGACGCCGCGTGAACGAAGACGGCCTTCGGGTTGTAAAGTTCTTTTATGTGGGAAGAAGGAAGTGACGGTACCACATGAATAAGCCCCGGCTAACTA
>GV2UCFN02HMKK1
GGTGAGTAAAGCATGAGAATCTGTCCTGTCGAGGGGGATAACGTTCGGAAACGGACCCTAATACCCCATAGTCCGAGAGGTTAAAGGCAGAGATGCGCGGCAGGAGGAGCTCGTGTCCTATCAGCTGGTTGGTGAGGTAACGGCTCACCAAGGCTTCGACGGGTAGCCGGCCTGAGAGGGTGACCGGCCACACTGGAACTGAGAAACGGTCCAGACTCCTACGGGAGGCAGCAGTGGGGAATATTGGGCAATGGGAGGAATCCTGACCCAGCGACGCCGCGTGAACGAAGACGGCCTTCGGGTTGTAAAGTTCTTTTATGTGGGAAGAAGGAAGTGACGGTACCACATGAATAAGCCCCGGCTAACTA
>G35JFLI02HZZ78
GGTGAGTAAAGCATGAGAATCTGTCCTGTCGAGGGGGATAACGTTCGGAAACGGACCCTAATACCCCATAGTCCGAGAGGTTAAAGGCAGAGATGCGCGGCAGGAGGAGCTCGTGTCCTATCAGCTGGTTGGTGAGGTAACGGCTCACCAAGGCTTCGACGGGTAGCCGGCCTGAGAGGGTGACCGGCCACACTGGAACTGAGAAACGGTCCAGACTCCTACGGGAGGCAGCAGTGGGGAATATTGGGCAATGGGAGGAATCCTGACCCAGCGACGCCGCGTGAACGAAGACGGCCTTCGGGTTGTAAAGTTCTTTTATGTGGGAAGAAGGAAGTGACGGTACCACATGAATAAGCCCCGGCTAACTA
>GV2UCFN02GNDS2
GGTGAGTAAAGCATGAGAATCTGTCCTGTCGAGGGGGATAACGTTCGGAAACGGACCCTAATACCCCATAGTCCGAGAGGTTAAAGGCAGAGATGCGCGGCAGGAGGAGCTCGTGTCCTATCAGCTAGTTGGTGAGGTAACGGCTCACCAAGGCTTCGACGGGTAGCCGGCCTGAGAGGGTGACCGGCCACACTGGAACTGAGAAACGGTCCAGACTCCTACGGGAGGCAGCAGTGGGGAATATTGGGCAATGGGAGGAATCCTGACCCAGCGACGCCGCGTGAACGAAGACGGCCTTCGGGTTGTAAAGTTCTTTTATGTGGGAAGAAGGAAGTGACGGTACCACATGAATAAGCCCCGGCTAACTA
>GV2UCFN02JCY9X
GGTGAGTAAAGCATGAGAATCTGTCCTGTCGAGGGGGATAACGTTCGGAAACGGACCCTAATACCCCATAGTCCGAGAGGTTAAAGGCAGAGATGCGCGGCAGGAGGAGCTCGTGTCCTATCAGCTAGTTGGTGAGGTAACGGCTCACCAAGGCTTCGACGGGTAGCCGGCCTGAGAGGGTGACCGGCCACACTGGAACTGAGAAACGGTCCAGACTCCTACGGGAGGCAGCAGTGGGGAATATTGGGCAATGGGAGGAATCCTGACCCAGCGACGCCGCGTGAACGAAGACGGCCTTCGGGTTGTAAAGTTCTTTTATGTGGGAAGAAGGAAGTGACGGTACCACATGAATAAGCCCCGGCTAACTA
>GV2UCFN02HWDR5
GGTGAGTAAAGCATGAGAATCTGTCCTGTCGAGGGGGATAACGTTCGGAAACGGACCCTAATACCCCATAGTCCGAGAGGTTAAAGGCAGAGATGCGCGGCAGGAGGAGCTCGTGTCCTATCAGCTAGTTGGTGAGGTAACGGCTCACCAAGGCTTCGACGGGTAGCCGGCCTGAGAGGGTGACCGGCCACACTGGAACTGAGAAACGGTCCAGACTCCTACGGGAGGCAGCAGTGGGGAATATTGGGCAATGGGAGGAATCCTGACCCAGCGACGCCGCGTGAACGAAGACGGCCTTCGGGTTGTAAAGTTCTTTTATGTGGGAAGAAGGAAGTGACGGTACCACATGAATAAGCCCCGGCTAACTA
>GV2UCFN02JAN0T
GGTGAGTAAAGCATGAGAATCTGTCCTGTCGAGGGGGATAACGTTCGGAAACGGACCCTAATACCCCATAGTCCGAGAGGTTAAAGGCAGAGATGCGCGGCAGGAGGAGCTCGTGTCCTATCAGCTAGTTGGTGAGGTAACGGCTCACCAAGGCTTCGACGGGTAGCCGGCCTGAGAGGGTGACCGGCCACACTGGAACTGAGAAACGGTCCAGACTCCTACGGGAGGCAGCAGTGGGGAATATTGGGCAATGGGAGGAATCCTGACCCAGCGACGCCGCGTGAACGAAGACGGCCTTCGGGTTGTAAAGTTCTTTTATGTGGGAAGAAGGAAGTGACGGTACCACATGAATAAGCCCCGGCTAACTA
>GV2UCFN02JVD9V
GGTGAGTAAAGCATGAGAATCTGTCCTGTCGAGGGGGATAACGTTCGGAAACGGACCCTAATACCCCATAGTCCGAGAGGTTAAAGGCAGAGATGCGCGGCAGGAGGAGCTCGTGTCCTATCAGCTAGTTGGTGAGGTAACGGCTCACCAAGGCTTCGACGGGTAGCCGGCCTGAGAGGGTGACCGGCCACACTGGAACTGAGAAACGGTCCAGACTCCTACGGGAGGCAGCAGTGGGGAATATTGGGCAATGGGAGGAATCCTGACCCAGCGACGCCGCGTGAACGAAGACGGCCTTCGGGTTGTAAAGTTCTTTTATGTGGGAAGAAGGAAGTGACGGTACCACATGAATAAGCCCCGGCTAACTA
>GV2UCFN02I7Z4L
GGTGAGTAAAGCATGAGAATCTGTCCTGTCGAGGGGGATAACGTTCGGAAACGGACCCTAATACCCCATAGTCCGAGAGGTTAAAGGCAGAGATGCGCGGCAGGAGGAGCTCGTGTCCTATCAGCTAGTTGGTGAGGTAACGGCTCACCAAGGCTTCGACGGGTAGCCGGCCTGAGAGGGTGACCGGCCACACTGGAACTGAGAAACGGTCCAGACTCCTACGGGAGGCAGCAGTGGGGAATATTGGGCAATGGGAGGAATCCTGACCCAGCGACGCCGCGTGAACGAAGACGGCCTTCGGGTTGTAAAGTTCTTTTATGTGGGAAGAAGGAAGTGACGGTACCACATGAATAAGCCCCGGCTAACTA
>GV2UCFN02IU2O8
GGTGAGTAAAGCATGAGAATCTGTCCTGTCGAGGGGGATAACGTTCGGAAACGGACCCTAATACCCCATAGTCCGAGAGGTTAAAGGCAGAGATGCGCGGCAGGAGGAGCTCGTGTCCTATCAGCTAGTTGGTGAGGTAACGGCTCACCAAGGCTTCGACGGGTAGCCGGCCTGAGAGGGTGACCGGCCACACTGGAACTGAGAAACGGTCCAGACTCCTACGGGAGGCAGCAGTGGGGAATATTGGGCAATGGGAGGAATCCTGACCCAGCGACGCCGCGTGAACGAAGACGGCCTTCGGGTTGTAAAGTTCTTTTATGTGGGAAGAAGGAAGTGACGGTACCACATGAATAAGCCCCGGCTAACTA
>GV2UCFN02JW968
GGTGAGTAAAGCATGAGAATCTGTCCTGTCGAGGGGGATAACGTTCGGAAACGGACCCTAATACCCCATAGTCCGAGAGGTTAAAGGCAGAGATGCGCGGCAGGAGGAGCTCGTGTCCTATCAGCTAGTTGGTGAGGTAACGGCTCACCAAGGCTTCGACGGGTAGCCGGCCTGAGAGGGTGACCGGCCACACTGGAACTGAGAAACGGTCCAGACTCCTACGGGAGGCAGCAGTGGGGAATATTGGGCAATGGGAGGAATCCTGACCCAGCGACGCCGCGTGAACGAAGACGGCCTTCGGGTTGTAAAGTTCTTTTATGTGGGAAGAAGGAAGTGACGGTACCACATGAATAAGCCCCGGCTAACTA
>GV2UCFN02F9NM9
GGTGAGTAAAGCATGAGAATCTGTCCTGTCGAGGGGGATAACGTTCGGAAACGGACCCTAATACCCCATAGTCCGAGAGGTTAAAGGCAGAGATGCGCGGCAGGAGGAGCTCGTGTCCTATCAGCTAGTTGGTGAGGTAACGGCTCACCAAGGCTTCGACGGGTAGCCGGCCTGAGAGGGTGACCGGCCACACTGGAACTGAGAAACGGTCCAGACTCCTACGGGAGGCAGCAGTGGGGAATATTGGGCAATGGGAGGAATCCTGACCCAGCGACGCCGCGTGAACGAAGACGGCCTTCGGGTTGTAAAGTTCTTTTATGTGGGAAGAAGGAAGTGACGGTACCACATGAATAAGCCCCGGCTAACTA
>GV2UCFN02JZPST
GGTGAGTAAAGCATGAGAATCTGTCCTGTCGAGGGGGATAACGTTCGGAAACGGACCCTAATACCCCATAGTCCGAGAGGTTAAAGGCAGAGATGCGCGGCAGGAGGAGCTCGTGTCCTATCAGCTAGTTGGTGAGGTAACGGCTCACCAAGGCTTCGACGGGTAGCCGGCCTGAGAGGGTGACCGGCCACACTGGAACTGAGAAACGGTCCAGACTCCTACGGGAGGCAGCAGTGGGGAATATTGGGCAATGGGAGGAATCCTGACCCAGCGACGCCGCGTGAACGAAGACGGCCTTCGGGTTGTAAAGTTCTTTTATGTGGGAAGAAGGAAGTGACGGTACCACATGAATAAGCCCCGGCTAACTA
>G3BZQ8102HO9WJ
GGTGAGTAAAGCATGAGAATCTGTCCTGTCGAGGGGGATAACGTTCGGAAACGGACCCTAATACCCCATAGTCCGAGAGGTTAAAGGCAGAGATGCGCGGCAGGAGGAGCTCGTGTCCTATCAGCTAGTTGGTGAGGTAACGGCTCACCAAGGCTTCGACGGGTAGCCGGCCTGAGAGGGTGACCGGCCACACTGGAACTGAGAAACGGTCCAGACTCCTACGGGAGGCAGCAGTGGGGAATATTGGGCAATGGGAGGAATCCTGACCCAGCGACGCCGCGTGAACGAAGACGGCCTTCGGGTTGTAAAGTTCTTTTATGTGGGAAGAAGGAAGTGACGGTACCACATGAATAAGCCCCGGCTAACTA
>G3BZQ8102ILMTK
GGTGAGTAAAGCATGAGAATCTGTCCTGTCGAGGGGGATAACGTTCGGAAACGGACCCTAATACCCCATAGTCCGAGAGGTTAAAGGCAGAGATGCGCGGCAGGAGGAGCTCGTGTCCTATCAGCTAGTTGGTGAGGTAACGGCTCACCAAGGCTTCGACGGGTAGCCGGCCTGAGAGGGTGACCGGCCACACTGGAACTGAGAAACGGTCCAGACTCCTACGGGAGGCAGCAGTGGGGAATATTGGGCAATGGGAGGAATCCTGACCCAGCGACGCCGCGTGAACGAAGACGGCCTTCGGGTTGTAAAGTTCTTTTATGTGGGAAGAAGGAAGTGACGGTACCACATGAATAAGCCCCGGCTAACTA
>G3BZQ8102IERWB
GGTGAGTAAAGCATGAGAATCTGTCCTGTCGAGGGGGATAACGTTCGGAAACGGACCCTAATACCCCATAGTCCGAGAGGTTAAAGGCAGAGATGCGCGGCAGGAGGAGCTCGTGTCCTATCAGCTAGTTGGTGAGGTAACGGCTCACCAAGGCTTCGACGGGTAGCCGGCCTGAGAGGGTGACCGGCCACACTGGAACTGAGAAACGGTCCAGACTCCTACGGGAGGCAGCAGTGGGGAATATTGGGCAATGGGAGGAATCCTGACCCAGCGACGCCGCGTGAACGAAGACGGCCTTCGGGTTGTAAAGTTCTTTTATGTGGGAAGAAGGAAGTGACGGTACCACATGAATAAGCCCCGGCTAACTA
>G3BZQ8102H9L83
GGTGAGTAAAGCATGAGAATCTGTCCTGTCGAGGGGGATAACGTTCGGAAACGGACCCTAATACCCCATAGTCCGAGAGGTTAAAGGCAGAGATGCGCGGCAGGAGGAGCTCGTGTCCTATCAGCTAGTTGGTGAGGTAACGGCTCACCAAGGCTTCGACGGGTAGCCGGCCTGAGAGGGTGACCGGCCACACTGGAACTGAGAAACGGTCCAGACTCCTACGGGAGGCAGCAGTGGGGAATATTGGGCAATGGGAGGAATCCTGACCCAGCGACGCCGCGTGAACGAAGACGGCCTTCGGGTTGTAAAGTTCTTTTATGTGGGAAGAAGGAAGTGACGGTACCACATGAATAAGCCCCGGCTAACTA
>G35JFLI02JFB0B
GGTGAGTAAAGCATGAGAATCTGTCCTGTCGAGGGGGATAACGTTCGGAAACGGACCCTAATACCCCATAGTCCGAGAGGTTAAAGGCAGAGATGCGCGGCAGGAGGAGCTCGTGTCCTATCAGCTAGTTGGTGAGGTAACGGCTCACCAAGGCTTCGACGGGTAGCCGGCCTGAGAGGGTGACCGGCCACACTGGAACTGAGAAACGGTCCAGACTCCTACGGGAGGCAGCAGTGGGGAATATTGGGCAATGGGAGGAATCCTGACCCAGCGACGCCGCGTGAACGAAGACGGCCTTCGGGTTGTAAAGTTCTTTTATGTGGGAAGAAGGAAGTGACGGTACCACATGAATAAGCCCCGGCTAACTA
>GV2UCFN02GIC8L
GGTGAGTAAAGCATGAGAATCTGTCCTGTCGAGGGGGATAACGTTCGGAAACGGACCCTAATACCCCATAGTCCGAGAGGTTAAAGGCAGAGATGCGCGGCAGGAGGAGCTCGTGTCCTATCAGCTGGTTGGTGAGGTAACGGCTCACCAAGGCTTCGACGGGTAGCCGGCCTGAGAGGGTGACCGGCCACACTGGAACTGAGAAACGGTCCAGACTCCTACGGGAGGCAGCAGTGGGGAATATTGGGCAATGGGAGGAATCCTGACCCAGCGACGCCGCGTGAACGAAGACGGCCTTCGGGTTGTAAAGTTCTTTTATGTGGGAAGAATGAAGTGACGGTACCACATGAATAAGCCCCGGCTAACTA
>GV2UCFN02J0U3K
GGTGAGTAAAGCATGAGAATCTGTCCTGTCGAGGGGGATAACGTTCGGAAACGGACCCTAATACCCCATAGTCCGAGAGGTTAAAGGCAGAGATGCGCGGCAGGAGGAGCTCGTGTCCTATCAGCTGGTTGGTGAGGTAACGGCTCACCAAGGCTTCGACGGGTAGCCGGCCTGAGAGGGTGACCGGCCACACTGGAACTGAGAAACGGTCCAGACTCCTACGGGAGGCAGCAGTGGGGAATATTGGGCAATGGGAGGAATCCTGACCCAGCGACGCCGCGTGAACGAAGACGGCCTTCGGGTTGTAAAGTTCTTTTATGTGGGAAGAATGAAGTGACGGTACCACATGAATAAGCCCCGGCTAACTA
>GV2UCFN02GRQ4U
GGTGAGTAAAGCATGAGAATCTGTCCTGTCGAGGGGGATAACGTTCGGAAACGGACCCTAATACCCCATAGTCCGAGAGGTTAAAGGCAGAGATGCGCGGCAGGAGGAGCTCGTGTCCTATCAGCTGGTTGGTGAGGTAACGGCTCACCAAGGCTTCGACGGGTAGCCGGCCTGAGAGGGTGACCGGCCACACTGGAACTGAGAAACGGTCCAGACTCCTACGGGAGGCAGCAGTGGGGAATATTGGGCAATGGGAGGAATCCTGACCCAGCGACGCCGCGTGAACGAAGACGGCCTTCGGGTTGTAAAGTTCTTTTATGTGGGAAGAATGAAGTGACGGTACCACATGAATAAGCCCCGGCTAACTA
>GV2UCFN02HRRE6
GGTGAGTAAAGCATGAGAATCTGTCCTGTCGAGGGGGATAACGTTCGGAAACGGACCCTAATACCCCATAGTCCGAGAGGTTAAAGGCAGAGATGCGCGGCAGGAGGAGCTCGTGTCCTATCAGCTGGTTGGTGAGGTAACGGCTCACCAAGGCTTCGACGGGTAGCCGGCCTGAGAGGGTGACCGGCCACACTGGAACTGAGAAACGGTCCAGACTCCTACGGGAGGCAGCAGTGGGGAATATTGGGCAATGGGAGGAATCCTGACCCAGCGACGCCGCGTGAACGAAGACGGCCTTCGGGTTGTAAAGTTCTTTTATGTGGGAAGAATGAAGTGACGGTACCACATGAATAAGCCCCGGCTAACTA
>GV2UCFN02IR926
GGTGAGTAAAGCATGAGAATCTGTCCTGTCGAGGGGGATAACGTTCGGAAACGGACCCTAATACCCCATAGTCCGAGAGGTTAAAGGCAGAGATGCGCGGCAGGAGGAGCTCGTGTCCTATCAGCTGGTTGGTGAGGTAACGGCTCACCAAGGCTTCGACGGGTAGCCGGCCTGAGAGGGTGACCGGCCACACTGGAACTGAGAAACGGTCCAGACTCCTACGGGAGGCAGCAGTGGGGAATATTGGGCAATGGGAGGAATCCTGACCCAGCGACGCCGCGTGAACGAAGACGGCCTTCGGGTTGTAAAGTTCTTTTATGTGGGAAGAATGAAGTGACGGTACCACATGAATAAGCCCCGGCTAACTA
>GV2UCFN02G7MK6
GGTGAGTAAAGCATGAGAATCTGTCCTGTCGAGGGGGATAACGTTCGGAAACGGACCCTAATACCCCATAGTCCGAGAGGTTAAAGGCAGAGATGCGCGGCAGGAGGAGCTCGTGTCCTATCAGCTGGTTGGTGAGGTAACGGCTCACCAAGGCTTCGACGGGTAGCCGGCCTGAGAGGGTGACCGGCCACACTGGAACTGAGAAACGGTCCAGACTCCTACGGGAGGCAGCAGTGGGGAATATTGGGCAATGGGAGGAATCCTGACCCAGCGACGCCGCGTGAACGAAGACGGCCTTCGGGTTGTAAAGTTCTTTTATGTGGGAAGAATGAAGTGACGGTACCACATGAATAAGCCCCGGCTAACTA
>GV2UCFN02HYRUF
GGTGAGTAAAGCATGAGAATCTGTCCTGTCGAGGGGGATAACGTTCGGAAACGGACCCTAATACCCCATAGTCCGAGAGGTTAAAGGCAGAGATGCGCGGCAGGAGGAGCTCGTGTCCTATCAGCTGGTTGGTGAGGTAACGGCTCACCAAGGCTTCGACGGGTAGCCGGCCTGAGAGGGTGACCGGCCACACTGGAACTGAGAAACGGTCCAGACTCCTACGGGAGGCAGCAGTGGGGAATATTGGGCAATGGGAGGAATCCTGACCCAGCGACGCCGCGTGAACGAAGACGGCCTTCGGGTTGTAAAGTTCTTTTATGTGGGAAGAATGAAGTGACGGTACCACATGAATAAGCCCCGGCTAACTA
>GV2UCFN02HFZG5
GGTGAGTAAAGCATGAGAATCTGTCCTGTCGAGGGGGATAACGTTCGGAAACGGACCCTAATACCCCATAGTCCGAGAGGTTAAAGGCAGAGATGCGCGGCAGGAGGAGCTCGTGTCCTATCAGCTGGTTGGTGAGGTAACGGCTCACCAAGGCTTCGACGGGTAGCCGGCCTGAGAGGGTGACCGGCCACACTGGAACTGAGAAACGGTCCAGACTCCTACGGGAGGCAGCAGTGGGGAATATTGGGCAATGGGAGGAATCCTGACCCAGCGACGCCGCGTGAACGAAGACGGCCTTCGGGTTGTAAAGTTCTTTTATGTGGGAAGAATGAAGTGACGGTACCACATGAATAAGCCCCGGCTAACTA
>GV2UCFN02IXPKZ
GGTGAGTAAAGCATGAGAATCTGTCCTGTCGAGGGGGATAACGTTCGGAAACGGACCCTAATACCCCATAGTCCGAGAGGTTAAAGGCAGAGATGCGCGGCAGGAGGAGCTCGTGTCCTATCAGCTGGTTGGTGAGGTAACGGCTCACCAAGGCTTCGACGGGTAGCCGGCCTGAGAGGGTGACCGGCCACACTGGAACTGAGAAACGGTCCAGACTCCTACGGGAGGCAGCAGTGGGGAATATTGGGCAATGGGAGGAATCCTGACCCAGCGACGCCGCGTGAACGAAGACGGCCTTCGGGTTGTAAAGTTCTTTTATGTGGGAAGAATGAAGTGACGGTACCACATGAATAAGCCCCGGCTAACTA
>GV2UCFN02F25ZD
GGTGAGTAAAGCATGAGAATCTGTCCTGTCGAGGGGGATAACGTTCGGAAACGGACCCTAATACCCCATAGTCCGAGAGGTTAAAGGCAGAGATGCGCGGCAGGAGGAGCTCGTGTCCTATCAGCTGGTTGGTGAGGTAACGGCTCACCAAGGCTTCGACGGGTAGCCGGCCTGAGAGGGTGACCGGCCACACTGGAACTGAGAAACGGTCCAGACTCCTACGGGAGGCAGCAGTGGGGAATATTGGGCAATGGGAGGAATCCTGACCCAGCGACGCCGCGTGAACGAAGACGGCCTTCGGGTTGTAAAGTTCTTTTATGTGGGAAGAATGAAGTGACGGTACCACATGAATAAGCCCCGGCTAACTA
>GV2UCFN02JX9VG
GGTGAGTAAAGCATGAGAATCTGTCCTGTCGAGGGGGATAACGTTCGGAAACGGACCCTAATACCCCATAGTCCGAGAGGTTAAAGGCAGAGATGCGCGGCAGGAGGAGCTCGTGTCCTATCAGCTGGTTGGTGAGGTAACGGCTCACCAAGGCTTCGACGGGTAGCCGGCCTGAGAGGGTGACCGGCCACACTGGAACTGAGAAACGGTCCAGACTCCTACGGGAGGCAGCAGTGGGGAATATTGGGCAATGGGAGGAATCCTGACCCAGCGACGCCGCGTGAACGAAGACGGCCTTCGGGTTGTAAAGTTCTTTTATGTGGGAAGAATGAAGTGACGGTACCACATGAATAAGCCCCGGCTAACTA
>GV2UCFN02IMMAN
GGTGAGTAAAGCATGAGAATCTGTCCTGTCGAGGGGGATAACGTTCGGAAACGGACCCTAATACCCCATAGTCCGAGAGGTTAAAGGCAGAGATGCGCGGCAGGAGGAGCTCGTGTCCTATCAGCTGGTTGGTGAGGTAACGGCTCACCAAGGCTTCGACGGGTAGCCGGCCTGAGAGGGTGACCGGCCACACTGGAACTGAGAAACGGTCCAGACTCCTACGGGAGGCAGCAGTGGGGAATATTGGGCAATGGGAGGAATCCTGACCCAGCGACGCCGCGTGAACGAAGACGGCCTTCGGGTTGTAAAGTTCTTTTATGTGGGAAGAATGAAGTGACGGTACCACATGAATAAGCCCCGGCTAACTA
>GV2UCFN02H2I69
GGTGAGTAAAGCATGAGAATCTGTCCTGTCGAGGGGGATAACGTTCGGAAACGGACCCTAATACCCCATAGTCCGAGAGGTTAAAGGCAGAGATGCGCGGCAGGAGGAGCTCGTGTCCTATCAGCTGGTTGGTGAGGTAACGGCTCACCAAGGCTTCGACGGGTAGCCGGCCTGAGAGGGTGACCGGCCACACTGGAACTGAGAAACGGTCCAGACTCCTACGGGAGGCAGCAGTGGGGAATATTGGGCAATGGGAGGAATCCTGACCCAGCGACGCCGCGTGAACGAAGACGGCCTTCGGGTTGTAAAGTTCTTTTATGTGGGAAGAATGAAGTGACGGTACCACATGAATAAGCCCCGGCTAACTA
>GV2UCFN02GGZP1
GGTGAGTAAAGCATGAGAATCTGTCCTGTCGAGGGGGATAACGTTCGGAAACGGACCCTAATACCCCATAGTCCGAGAGGTTAAAGGCAGAGATGCGCGGCAGGAGGAGCTCGTGTCCTATCAGCTGGTTGGTGAGGTAACGGCTCACCAAGGCTTCGACGGGTAGCCGGCCTGAGAGGGTGACCGGCCACACTGGAACTGAGAAACGGTCCAGACTCCTACGGGAGGCAGCAGTGGGGAATATTGGGCAATGGGAGGAATCCTGACCCAGCGACGCCGCGTGAACGAAGACGGCCTTCGGGTTGTAAAGTTCTTTTATGTGGGAAGAATGAAGTGACGGTACCACATGAATAAGCCCCGGCTAACTA
>GV2UCFN02GPYR8
GGTGAGTAAAGCATGAGAATCTGTCCTGTCGAGGGGGATAACGTTCGGAAACGGACCCTAATACCCCATAGTCCGAGAGGTTAAAGGCAGAGATGCGCGGCAGGAGGAGCTCGTGTCCTATCAGCTGGTTGGTGAGGTAACGGCTCACCAAGGCTTCGACGGGTAGCCGGCCTGAGAGGGTGACCGGCCACACTGGAACTGAGAAACGGTCCAGACTCCTACGGGAGGCAGCAGTGGGGAATATTGGGCAATGGGAGGAATCCTGACCCAGCGACGCCGCGTGAACGAAGACGGCCTTCGGGTTGTAAAGTTCTTTTATGTGGGAAGAATGAAGTGACGGTACCACATGAATAAGCCCCGGCTAACTA
>GV2UCFN02FTJOU
GGTGAGTAAAGCATGAGAATCTGTCCTGTCGAGGGGGATAACGTTCGGAAACGGACCCTAATACCCCATAGTCCGAGAGGTTAAAGGCAGAGATGCGCGGCAGGAGGAGCTCGTGTCCTATCAGCTGGTTGGTGAGGTAACGGCTCACCAAGGCTTCGACGGGTAGCCGGCCTGAGAGGGTGACCGGCCACACTGGAACTGAGAAACGGTCCAGACTCCTACGGGAGGCAGCAGTGGGGAATATTGGGCAATGGGAGGAATCCTGACCCAGCGACGCCGCGTGAACGAAGACGGCCTTCGGGTTGTAAAGTTCTTTTATGTGGGAAGAATGAAGTGACGGTACCACATGAATAAGCCCCGGCTAACTA
>GV2UCFN02HFUWV
GGTGAGTAAAGCATGAGAATCTGTCCTGTCGAGGGGGATAACGTTCGGAAACGGACCCTAATACCCCATAGTCCGAGAGGTTAAAGGCAGAGATGCGCGGCAGGAGGAGCTCGTGTCCTATCAGCTGGTTGGTGAGGTAACGGCTCACCAAGGCTTCGACGGGTAGCCGGCCTGAGAGGGTGACCGGCCACACTGGAACTGAGAAACGGTCCAGACTCCTACGGGAGGCAGCAGTGGGGAATATTGGGCAATGGGAGGAATCCTGACCCAGCGACGCCGCGTGAACGAAGACGGCCTTCGGGTTGTAAAGTTCTTTTATGTGGGAAGAATGAAGTGACGGTACCACATGAATAAGCCCCGGCTAACTA
>GV2UCFN02IJ1EK
GGTGAGTAAAGCATGAGAATCTGTCCTGTCGAGGGGGATAACGTTCGGAAACGGACCCTAATACCCCATAGTCCGAGAGGTTAAAGGCAGAGATGCGCGGCAGGAGGAGCTCGTGTCCTATCAGCTGGTTGGTGAGGTAACGGCTCACCAAGGCTTCGACGGGTAGCCGGCCTGAGAGGGTGACCGGCCACACTGGAACTGAGAAACGGTCCAGACTCCTACGGGAGGCAGCAGTGGGGAATATTGGGCAATGGGAGGAATCCTGACCCAGCGACGCCGCGTGAACGAAGACGGCCTTCGGGTTGTAAAGTTCTTTTATGTGGGAAGAATGAAGTGACGGTACCACATGAATAAGCCCCGGCTAACTA
>GV2UCFN02H3424
GGTGAGTAAAGCATGAGAATCTGTCCTGTCGAGGGGGATAACGTTCGGAAACGGACCCTAATACCCCATAGTCCGAGAGGTTAAAGGCAGAGATGCGCGGCAGGAGGAGCTCGTGTCCTATCAGCTGGTTGGTGAGGTAACGGCTCACCAAGGCTTCGACGGGTAGCCGGCCTGAGAGGGTGACCGGCCACACTGGAACTGAGAAACGGTCCAGACTCCTACGGGAGGCAGCAGTGGGGAATATTGGGCAATGGGAGGAATCCTGACCCAGCGACGCCGCGTGAACGAAGACGGCCTTCGGGTTGTAAAGTTCTTTTATGTGGGAAGAATGAAGTGACGGTACCACATGAATAAGCCCCGGCTAACTA
>GV2UCFN02GTZG9
GGTGAGTAAAGCATGAGAATCTGTCCTGTCGAGGGGGATAACGTTCGGAAACGGACCCTAATACCCCATAGTCCGAGAGGTTAAAGGCAGAGATGCGCGGCAGGAGGAGCTCGTGTCCTATCAGCTGGTTGGTGAGGTAACGGCTCACCAAGGCTTCGACGGGTAGCCGGCCTGAGAGGGTGACCGGCCACACTGGAACTGAGAAACGGTCCAGACTCCTACGGGAGGCAGCAGTGGGGAATATTGGGCAATGGGAGGAATCCTGACCCAGCGACGCCGCGTGAACGAAGACGGCCTTCGGGTTGTAAAGTTCTTTTATGTGGGAAGAATGAAGTGACGGTACCACATGAATAAGCCCCGGCTAACTA
>GV2UCFN02J0BOS
GGTGAGTAAAGCATGAGAATCTGTCCTGTCGAGGGGGATAACGTTCGGAAACGGACCCTAATACCCCATAGTCCGAGAGGTTAAAGGCAGAGATGCGCGGCAGGAGGAGCTCGTGTCCTATCAGCTGGTTGGTGAGGTAACGGCTCACCAAGGCTTCGACGGGTAGCCGGCCTGAGAGGGTGACCGGCCACACTGGAACTGAGAAACGGTCCAGACTCCTACGGGAGGCAGCAGTGGGGAATATTGGGCAATGGGAGGAATCCTGACCCAGCGACGCCGCGTGAACGAAGACGGCCTTCGGGTTGTAAAGTTCTTTTATGTGGGAAGAATGAAGTGACGGTACCACATGAATAAGCCCCGGCTAACTA
>GV2UCFN02I1FYE
GGTGAGTAAAGCATGAGAATCTGTCCTGTCGAGGGGGATAACGTTCGGAAACGGACCCTAATACCCCATAGTCCGAGAGGTTAAAGGCAGAGATGCGCGGCAGGAGGAGCTCGTGTCCTATCAGCTGGTTGGTGAGGTAACGGCTCACCAAGGCTTCGACGGGTAGCCGGCCTGAGAGGGTGACCGGCCACACTGGAACTGAGAAACGGTCCAGACTCCTACGGGAGGCAGCAGTGGGGAATATTGGGCAATGGGAGGAATCCTGACCCAGCGACGCCGCGTGAACGAAGACGGCCTTCGGGTTGTAAAGTTCTTTTATGTGGGAAGAATGAAGTGACGGTACCACATGAATAAGCCCCGGCTAACTA
>GV2UCFN02JAV7I
GGTGAGTAAAGCATGAGAATCTGTCCTGTCGAGGGGGATAACGTTCGGAAACGGACCCTAATACCCCATAGTCCGAGAGGTTAAAGGCAGAGATGCGCGGCAGGAGGAGCTCGTGTCCTATCAGCTGGTTGGTGAGGTAACGGCTCACCAAGGCTTCGACGGGTAGCCGGCCTGAGAGGGTGACCGGCCACACTGGAACTGAGAAACGGTCCAGACTCCTACGGGAGGCAGCAGTGGGGAATATTGGGCAATGGGAGGAATCCTGACCCAGCGACGCCGCGTGAACGAAGACGGCCTTCGGGTTGTAAAGTTCTTTTATGTGGGAAGAATGAAGTGACGGTACCACATGAATAAGCCCCGGCTAACTA
>GV2UCFN02GHLZQ
GGTGAGTAAAGCATGAGAATCTGTCCTGTCGAGGGGGATAACGTTCGGAAACGGACCCTAATACCCCATAGTCCGAGAGGTTAAAGGCAGAGATGCGCGGCAGGAGGAGCTCGTGTCCTATCAGCTGGTTGGTGAGGTAACGGCTCACCAAGGCTTCGACGGGTAGCCGGCCTGAGAGGGTGACCGGCCACACTGGAACTGAGAAACGGTCCAGACTCCTACGGGAGGCAGCAGTGGGGAATATTGGGCAATGGGAGGAATCCTGACCCAGCGACGCCGCGTGAACGAAGACGGCCTTCGGGTTGTAAAGTTCTTTTATGTGGGAAGAATGAAGTGACGGTACCACATGAATAAGCCCCGGCTAACTA
>GV2UCFN02IA1WU
GGTGAGTAAAGCATGAGAATCTGTCCTGTCGAGGGGGATAACGTTCGGAAACGGACCCTAATACCCCATAGTCCGAGAGGTTAAAGGCAGAGATGCGCGGCAGGAGGAGCTCGTGTCCTATCAGCTGGTTGGTGAGGTAACGGCTCACCAAGGCTTCGACGGGTAGCCGGCCTGAGAGGGTGACCGGCCACACTGGAACTGAGAAACGGTCCAGACTCCTACGGGAGGCAGCAGTGGGGAATATTGGGCAATGGGAGGAATCCTGACCCAGCGACGCCGCGTGAACGAAGACGGCCTTCGGGTTGTAAAGTTCTTTTATGTGGGAAGAATGAAGTGACGGTACCACATGAATAAGCCCCGGCTAACTA
>GV2UCFN02F5HEE
GGTGAGTAAAGCATGAGAATCTGTCCTGTCGAGGGGGATAACGTTCGGAAACGGACCCTAATACCCCATAGTCCGAGAGGTTAAAGGCAGAGATGCGCGGCAGGAGGAGCTCGTGTCCTATCAGCTGGTTGGTGAGGTAACGGCTCACCAAGGCTTCGACGGGTAGCCGGCCTGAGAGGGTGACCGGCCACACTGGAACTGAGAAACGGTCCAGACTCCTACGGGAGGCAGCAGTGGGGAATATTGGGCAATGGGAGGAATCCTGACCCAGCGACGCCGCGTGAACGAAGACGGCCTTCGGGTTGTAAAGTTCTTTTATGTGGGAAGAATGAAGTGACGGTACCACATGAATAAGCCCCGGCTAACTA
>GV2UCFN02HUGR2
GGTGAGTAAAGCATGAGAATCTGTCCTGTCGAGGGGGATAACGTTCGGAAACGGACCCTAATACCCCATAGTCCGAGAGGTTAAAGGCAGAGATGCGCGGCAGGAGGAGCTCGTGTCCTATCAGCTGGTTGGTGAGGTAACGGCTCACCAAGGCTTCGACGGGTAGCCGGCCTGAGAGGGTGACCGGCCACACTGGAACTGAGAAACGGTCCAGACTCCTACGGGAGGCAGCAGTGGGGAATATTGGGCAATGGGAGGAATCCTGACCCAGCGACGCCGCGTGAACGAAGACGGCCTTCGGGTTGTAAAGTTCTTTTATGTGGGAAGAATGAAGTGACGGTACCACATGAATAAGCCCCGGCTAACTA
>GV2UCFN02FVBDK
GGTGAGTAAAGCATGAGAATCTGTCCTGTCGAGGGGGATAACGTTCGGAAACGGACCCTAATACCCCATAGTCCGAGAGGTTAAAGGCAGAGATGCGCGGCAGGAGGAGCTCGTGTCCTATCAGCTGGTTGGTGAGGTAACGGCTCACCAAGGCTTCGACGGGTAGCCGGCCTGAGAGGGTGACCGGCCACACTGGAACTGAGAAACGGTCCAGACTCCTACGGGAGGCAGCAGTGGGGAATATTGGGCAATGGGAGGAATCCTGACCCAGCGACGCCGCGTGAACGAAGACGGCCTTCGGGTTGTAAAGTTCTTTTATGTGGGAAGAATGAAGTGACGGTACCACATGAATAAGCCCCGGCTAACTA
>GV2UCFN02IJ94O
GGTGAGTAAAGCATGAGAATCTGTCCTGTCGAGGGGGATAACGTTCGGAAACGGACCCTAATACCCCATAGTCCGAGAGGTTAAAGGCAGAGATGCGCGGCAGGAGGAGCTCGTGTCCTATCAGCTGGTTGGTGAGGTAACGGCTCACCAAGGCTTCGACGGGTAGCCGGCCTGAGAGGGTGACCGGCCACACTGGAACTGAGAAACGGTCCAGACTCCTACGGGAGGCAGCAGTGGGGAATATTGGGCAATGGGAGGAATCCTGACCCAGCGACGCCGCGTGAACGAAGACGGCCTTCGGGTTGTAAAGTTCTTTTATGTGGGAAGAATGAAGTGACGGTACCACATGAATAAGCCCCGGCTAACTA
>GV2UCFN02IXKQ1
GGTGAGTAAAGCATGAGAATCTGTCCTGTCGAGGGGGATAACGTTCGGAAACGGACCCTAATACCCCATAGTCCGAGAGGTTAAAGGCAGAGATGCGCGGCAGGAGGAGCTCGTGTCCTATCAGCTGGTTGGTGAGGTAACGGCTCACCAAGGCTTCGACGGGTAGCCGGCCTGAGAGGGTGACCGGCCACACTGGAACTGAGAAACGGTCCAGACTCCTACGGGAGGCAGCAGTGGGGAATATTGGGCAATGGGAGGAATCCTGACCCAGCGACGCCGCGTGAACGAAGACGGCCTTCGGGTTGTAAAGTTCTTTTATGTGGGAAGAATGAAGTGACGGTACCACATGAATAAGCCCCGGCTAACTA
>GV2UCFN02IVDR4
GGTGAGTAAAGCATGAGAATCTGTCCTGTCGAGGGGGATAACGTTCGGAAACGGACCCTAATACCCCATAGTCCGAGAGGTTAAAGGCAGAGATGCGCGGCAGGAGGAGCTCGTGTCCTATCAGCTGGTTGGTGAGGTAACGGCTCACCAAGGCTTCGACGGGTAGCCGGCCTGAGAGGGTGACCGGCCACACTGGAACTGAGAAACGGTCCAGACTCCTACGGGAGGCAGCAGTGGGGAATATTGGGCAATGGGAGGAATCCTGACCCAGCGACGCCGCGTGAACGAAGACGGCCTTCGGGTTGTAAAGTTCTTTTATGTGGGAAGAATGAAGTGACGGTACCACATGAATAAGCCCCGGCTAACTA
>GV2UCFN02FSE9A
GGTGAGTAAAGCATGAGAATCTGTCCTGTCGAGGGGGATAACGTTCGGAAACGGACCCTAATACCCCATAGTCCGAGAGGTTAAAGGCAGAGATGCGCGGCAGGAGGAGCTCGTGTCCTATCAGCTGGTTGGTGAGGTAACGGCTCACCAAGGCTTCGACGGGTAGCCGGCCTGAGAGGGTGACCGGCCACACTGGAACTGAGAAACGGTCCAGACTCCTACGGGAGGCAGCAGTGGGGAATATTGGGCAATGGGAGGAATCCTGACCCAGCGACGCCGCGTGAACGAAGACGGCCTTCGGGTTGTAAAGTTCTTTTATGTGGGAAGAATGAAGTGACGGTACCACATGAATAAGCCCCGGCTAACTA
>GV2UCFN02HS379
GGTGAGTAAAGCATGAGAATCTGTCCTGTCGAGGGGGATAACGTTCGGAAACGGACCCTAATACCCCATAGTCCGAGAGGTTAAAGGCAGAGATGCGCGGCAGGAGGAGCTCGTGTCCTATCAGCTGGTTGGTGAGGTAACGGCTCACCAAGGCTTCGACGGGTAGCCGGCCTGAGAGGGTGACCGGCCACACTGGAACTGAGAAACGGTCCAGACTCCTACGGGAGGCAGCAGTGGGGAATATTGGGCAATGGGAGGAATCCTGACCCAGCGACGCCGCGTGAACGAAGACGGCCTTCGGGTTGTAAAGTTCTTTTATGTGGGAAGAATGAAGTGACGGTACCACATGAATAAGCCCCGGCTAACTA
>GV2UCFN02GJSV0
GGTGAGTAAAGCATGAGAATCTGTCCTGTCGAGGGGGATAACGTTCGGAAACGGACCCTAATACCCCATAGTCCGAGAGGTTAAAGGCAGAGATGCGCGGCAGGAGGAGCTCGTGTCCTATCAGCTGGTTGGTGAGGTAACGGCTCACCAAGGCTTCGACGGGTAGCCGGCCTGAGAGGGTGACCGGCCACACTGGAACTGAGAAACGGTCCAGACTCCTACGGGAGGCAGCAGTGGGGAATATTGGGCAATGGGAGGAATCCTGACCCAGCGACGCCGCGTGAACGAAGACGGCCTTCGGGTTGTAAAGTTCTTTTATGTGGGAAGAATGAAGTGACGGTACCACATGAATAAGCCCCGGCTAACTA
>GV2UCFN02I4O2L
GGTGAGTAAAGCATGAGAATCTGTCCTGTCGAGGGGGATAACGTTCGGAAACGGACCCTAATACCCCATAGTCCGAGAGGTTAAAGGCAGAGATGCGCGGCAGGAGGAGCTCGTGTCCTATCAGCTGGTTGGTGAGGTAACGGCTCACCAAGGCTTCGACGGGTAGCCGGCCTGAGAGGGTGACCGGCCACACTGGAACTGAGAAACGGTCCAGACTCCTACGGGAGGCAGCAGTGGGGAATATTGGGCAATGGGAGGAATCCTGACCCAGCGACGCCGCGTGAACGAAGACGGCCTTCGGGTTGTAAAGTTCTTTTATGTGGGAAGAATGAAGTGACGGTACCACATGAATAAGCCCCGGCTAACTA
>GV2UCFN02GTULG
GGTGAGTAAAGCATGAGAATCTGTCCTGTCGAGGGGGATAACGTTCGGAAACGGACCCTAATACCCCATAGTCCGAGAGGTTAAAGGCAGAGATGCGCGGCAGGAGGAGCTCGTGTCCTATCAGCTGGTTGGTGAGGTAACGGCTCACCAAGGCTTCGACGGGTAGCCGGCCTGAGAGGGTGACCGGCCACACTGGAACTGAGAAACGGTCCAGACTCCTACGGGAGGCAGCAGTGGGGAATATTGGGCAATGGGAGGAATCCTGACCCAGCGACGCCGCGTGAACGAAGACGGCCTTCGGGTTGTAAAGTTCTTTTATGTGGGAAGAATGAAGTGACGGTACCACATGAATAAGCCCCGGCTAACTA
