# Supplementary material for: Investigation of the Effect of Type 2 Diabetes Mellitus on Subgingival Plaque Microbiota by High-Throughput 16S rDNA Pyrosequencing
Source: PLoS One. 2013 Apr 22;8(4):e61516. doi: 10.1371/journal.pone.0061516 (PMC3632544; doi:10.1371/journal.pone.0061516)
Supplement: File S1 — FASTA-format sequences for all the OTUs. Sequences for each OTU are provided in a FASTA-format file. (ZIP) [file pone.0061516.s004.zip › OTU.allseq/Otu0019.fasta]

>G35JFLI02IP2ET
GGTGAGTAATATATTGGAACGTACCGAGTAATGGGGGATAACCAATCGAAAGATTGGCTAATACCGCATACGCTCTGAGGAGGAAAGCAGGGGACCTTCGGGCCTTGCGTTATTCGAGCGGCCAATATCTGATTAGCTAGTTGGTGGGGTAAAGGCCTACCAAGGCGACGATCAGTAGCGGGTCTGAGAGGATGATCCGCCACACTGGGACTGAGACACGGCCCAGACTCCTACGGGAGGCAGCAGTGGGGAATTTTGGACAATGGGCGCAAGCCTGATCCAGCCATGCCGCGTGTCTGAAGAAGGCCTTCGGGTTGTAAAGGACTTTTGTCAGGGAAGAAAAGGGCGGGGTTAATACCTCTGTCTGATGACGGTACCTGAAGAATAAGCACCGGCTAACTA
>GV2UCFN02JQIYV
GGTGAGTAATATATTGGAACGTACCGAGTAATGGGGGATAACCAATCGAAAGATTGGCTAATACCGCATACGCTCTGAGGAGGAAAGCAGGGGACCTTCGGGCCTTGCGTTATTCGAGCGGCCAATATCTGATTAGCTAGTTGGTGGGGTAAAGGCCTACCAAGGCGACGATCAGTAGCGGGTCTGAGAGGATGATCCGCCACACTGGGACTGAGACACGGCCCAGACTCCTACGGGAGGCAGCAGTGGGGAATTTTGGACAATGGGCGCAAGCCTGATCCAGCCATGCCGCGTGTCTGAAGAAGGCCTTCGGGTTGTAAAGGACTTTTGTTAGGGAAGAAAAAGGAACGGTTAATACCCGTTTCTGCTGACGGTACCATAGAAGAAAGCCCCGGCTAACTA
>GV2UCFN02JQTBA
GGTGAGTAACATATTGGAATGTACCGAGTAGTGGGGGATAACCAATCGAAAGATTGGCTAATACCGCATACGCTCTGAGGAGGAAAGCAGGGGACCTTCGGGCCTTGCGTTATTCGAGCGGCCAATATCTGATTAGCTAGTTGGTGGGGTAAAGGCCTACCAAGGCGACGATCAGTAGCGGGTCTGAGAGGATGATCCGCCACACTGGGACTGAGACACGGCCCAGACTCCTACGGGAGGCAGCAGTGGGGAATTTTGGACAATGGGCGCAAGCCTGATCCAGCCATGCCGCGTGTCTGAAGAAGGCCTTCGGGTTGTAAAGGACTTTTGTTAGGGAAGAAAAAGGAGCGGTTAATACCCGTTTCTGCTGACGGTACCTAAAGAATAAGCACCGGCTAACTA
>G35JFLI02HW5IY
GGTGAGTAATATATTGGAACGTACCGAGTAATGGGGGATAACCAATCGAAAGATTGGCTAATACCGCATACGCTCTGAGGAGGAAAGCGGGGGACCTTCGGGCCTTGCGTTATTCGAGCGGCCAATATCTGATTAGCTAGTTGGTGGGGTAAAGGCCTACCAAGGCGACGATCAGTAGCGGGTCTGAGAGGATGATCCGCCACACTGGGACTGAGACACGGCCCAGACTCCTACGGGAGGCAGCAGTGGGGAATTTTGGACAATGGGCGCAAGCCTGATCCAGCCATGTCGCGTGTCTGAAGAAGGCCTTCGGGTTGTAAAGGACTTTTGTTAGGGAAGAAAAGGGAGCGGTTAATACCCGTTTCTGCTGACGGTACCTAAAGAATAAGCACCGGCTAACTA
>GV2UCFN02HDFLZ
GGTGAGTAATATATTGGAACGTACCGAGTAATGGGGGATAACCAATCGAAAGATTGGCTAATACCGCATACGCTCTGAGGAGGAAAGCAGGGGACCTTCGGGCCTTGCGTTATTCGAGCGGCCAATATCTGATTAGCTAGTTGGTGGGGTAAAGGCCTACCAAGGCGACGATCAGTAGCGGGTCTGAGAGGATGATCCGCCACACTGGGACTGAGACACGGCCCAGACTCCTACGGGAGGCAGCAGTGGGGAATTTTGGACAATGGGCGCAAGCCTGATCCAGCCATGCCGCGTGGCTGAAGAAGGCCTTCGGGTTGTAAAGGACTTTTGTTAGGGAAGAAAAGGAGCGGTTAATACCCGTTTCTGCTGACGGTACCTAAAGAATAAGCACCGGCTAACTA
>GV2UCFN02I7EMH
GGTGAGTAATATATTGGAACGTACCGGGGTAATGGGGGGATAACCAATCGAAAGATTGGCTAATACCGCATACGCTCTGAGGAGGAAAGCAGGGGACCTTCGGGCCTTGCGTTATTCGAGCGGCCAATATCTGATTAGCTAGTTGGTGGGGTAAAGGCCTACCAAGGCGACGATCAGTAGCGGGTCTGAGAGGATGATCCGCCACACTGGGACTGAGACACGGCCCAGACTCCTACGGGAGGCAGCAGTGGGGAATTTTGGACAATGGGCGCAAGCCTGATCCAGCCATGCCGCGTGTCTGAAGAAGGCCTTCGGGTTGTAAAGGACTTTTGTTAGGGAAGAAAAAGGAGCGGTTAATACCCGTTTCTGCTGACGGTACCTAAAGAATAAGCACCGGCTAACTA
>G3BZQ8102IM6A0
GGTGAGTAATATATTGGAACGTACCGGGTAATGGGGATAACCAATCGAAAGATTGGCTAATACCGCATACGCTCTGAGGAGGAAAGCAGGGGACCTTCGGGCCTTGCGTTATTCGAGCGGCCAATATCTGATTAGCTAGTTGGTGGGGTAAAGGCCTACCAAGGCGACGATCAGTAGCGGGTCTGAGAGGATGATCCGCCACACTGGGACTGAGACACGGCCCAGACTCCTACGGGAGGCAGCAGTGGGGGAATTTTGGACAATGGGCGCAAGCCTGATCCAGCCATGCCGCGTGTCTGAAGAAGGCCTTCGGGTTGTAAAGGACTTTTGTTAGGGAAGAAAAAGGAGCGGTTAATACCCGTTTCTGCTGACGGTACCTAAAGAATAAGCACCGGCTAACTA
>G35JFLI02FKSTB
GGTGAGTAATATATTGGAACGTACCGAGTAATGGGGGATAACCAATCGAAAGATTGGCTAATACCGCATACGCTCTGAGGAGGAAAGCAGGGGACCTTCGGGCCTTGCGTTATTCGAGCGGCCAATATCTGATTAGCTAGTTGGTGGGGTAAAGGCCTACCAAGGCGACGATCAGTAGCGGGTCTGAGAGGATGATCCGCCACACTGGGACTGAGACACGGCCCAGACTCCTACGGGAGGCAGCAGTGGGGAATTTTGGACAATGGGGGCAACCCTGATCCAGCCATGCCGCGTGTCTGAAGAAGGCCTTCGGGTTGTAAAGGACTTTTGTTAGGGAAGAAAAAGGAGCGGTTAATACCCGTTTCTGCTGACGGTACCTAAAGAATAAGCACCGGCTAACTA
>GV2UCFN02J1EUK
GGTGAGTAATATATTGGAACGTACCGGGTAATGGGGGATAACCAATCGAAAGATTGGCTAATACCGCATACGCTCTGAGGAGGAAAGCAGGGGACCTTCGGGCCTTGCGTTATTCGAGCGGCCAATATCTGATTAGCTAGTTGGTGGGGTAAGGGCCTACCAAGGCGACGATCAGTAGCGGGTCTGAGAGGATGATCCGCCACACTGGGACTGAGACACGGCCCAGACTCCTACGGGAGGCAGCAGTGGGGAATTTTGGACAATGGGCGCAAGCCTGATCCAGCCATGCCGCGTGTCTGAAGAAGGCCTTCGGGTTGTAAAGGACTTTTGTTAGGGAAGAAAAAGGAGCGGTTAATACCCGTTTCTGCTGACGGTACCTAAAGAATAAGCACCGGCTAACTA
>GV2UCFN02G22EL
GGTGAGTAATATATTGGAACGTACCGGGTAATGGGGGATAACCAATCGAAAGATTGGCTAATACCGCATACGCTCTGAGGAGGAAAGCAGGGGACCTTCGGGCCTTGCGTTATTCGAGCGGCCAATATCTGATTAGCTAGTTGGTGGGGTAAGGGCCTACCAAGGCGACGATCAGTAGCGGGTCTGAGAGGATGATCCGCCACACTGGGACTGAGACACGGCCCAGACTCCTACGGGAGGCAGCAGTGGGGAATTTTGGACAATGGGCGCAAGCCTGATCCAGCCATGCCGCGTGTCTGAAGAAGGCCTTCGGGTTGTAAAGGACTTTTGTTAGGGAAGAAAAAGGAGCGGTTAATACCCGTTTCTGCTGACGGTACCTAAAGAATAAGCACCGGCTAACTA
>GV2UCFN02GNJPG
GGTGAGTAATATATTGGAACGTACCGGGTAATGGGGGATAACCAATCGAAAGATTGGCTAATACCGCATACGCTCTGAGGAGGAAAGCAGGGGACCTTCGGGCCTTGCGTTATTCGAGCGGCCAATATCTGATTAGCTAGTTGGTGGGGTAAGGGCCTACCAAGGCGACGATCAGTAGCGGGTCTGAGAGGATGATCCGCCACACTGGGACTGAGACACGGCCCAGACTCCTACGGGAGGCAGCAGTGGGGAATTTTGGACAATGGGCGCAAGCCTGATCCAGCCATGCCGCGTGTCTGAAGAAGGCCTTCGGGTTGTAAAGGACTTTTGTTAGGGAAGAAAAAGGAGCGGTTAATACCCGTTTCTGCTGACGGTACCTAAAGAATAAGCACCGGCTAACTA
>GV2UCFN02IHLJM
GGTGAGTAATATATTGGAACGTACCGGGTAATGGGGGATAACCAATCGAAAGATTGGCTAATACCGCATACGCTCTGAGGAGGAAAGCAGGGGACCTTCGGGCCTTGCGTTATTCGAGCGGCCAATATCTGATTAGCTAGTTGGTGGGGTAAGGGCCTACCAAGGCGACGATCAGTAGCGGGTCTGAGAGGATGATCCGCCACACTGGGACTGAGACACGGCCCAGACTCCTACGGGAGGCAGCAGTGGGGAATTTTGGACAATGGGCGCAAGCCTGATCCAGCCATGCCGCGTGTCTGAAGAAGGCCTTCGGGTTGTAAAGGACTTTTGTTAGGGAAGAAAAAGGAGCGGTTAATACCCGTTTCTGCTGACGGTACCTAAAGAATAAGCACCGGCTAACTA
>GV2UCFN02JUANX
GGTGAGTAATATATTGGAACGTACCGGGTAATGGGGGATAACCAATCGAAAGATTGGCTAATACCGCATACGCTCTGAGGAGGAAAGCAGGGGACCTTCGGGCCTTGCGTTATTCGAGCGGCCAATATCTGATTAGCTGGTTGGTGGGGTAAAGGCCTACCAAGGCGACGATCAGTAGCGGGTCTGAGAGGATGATCCGCCACACTGGGACTGAGACACGGCCCAGACTCCTACGGGAGGCAGCAGTGGGGAATTTTGGACAATGGGCGCAAGCCTGATCCAGCCATGCCGCGTGTCTGAAGAAGGCCTTCGGGTTGTAAAGGACTTTTGTTAGGGAAGAAAAAGGAGCGGTTAATACCCGTTTCTGCTGACGGTACCTAAAGAATAAGCACCGGCTAACTA
>GV2UCFN02FQTZR
GGTGAGTAATATATTGGAACGTACCGGGTAATGGGGGATAACCAATCGAAAGATTGGCTAATACCGCATACGCTCTGAGGAGGAAAGCAGGGGACCTTCGGGCCTTGCGTTATTCGAGCGGCCAATATCTGATTAGCTGGTTGGTGGGGTAAAGGCCTACCAAGGCGACGATCAGTAGCGGGTCTGAGAGGATGATCCGCCACACTGGGACTGAGACACGGCCCAGACTCCTACGGGAGGCAGCAGTGGGGAATTTTGGACAATGGGCGCAAGCCTGATCCAGCCATGCCGCGTGTCTGAAGAAGGCCTTCGGGTTGTAAAGGACTTTTGTTAGGGAAGAAAAAGGAGCGGTTAATACCCGTTTCTGCTGACGGTACCTAAAGAATAAGCACCGGCTAACTA
>GV2UCFN02GMD7L
GGTGAGTAATATATTGGAACGTACCGGGTAATGGGGGATAACCAATCGAAAGATTGGCTAATACCGCATACGCTCTGAGGAGGAAAGCAGGGGACCTTCGGGCCTTGCGTTATTCGAGCGGCCAATATCTGATTAGCTGGTTGGTGGGGTAAAGGCCTACCAAGGCGACGATCAGTAGCGGGTCTGAGAGGATGATCCGCCACACTGGGACTGAGACACGGCCCAGACTCCTACGGGAGGCAGCAGTGGGGAATTTTGGACAATGGGCGCAAGCCTGATCCAGCCATGCCGCGTGTCTGAAGAAGGCCTTCGGGTTGTAAAGGACTTTTGTTAGGGAAGAAAAAGGAGCGGTTAATACCCGTTTCTGCTGACGGTACCTAAAGAATAAGCACCGGCTAACTA
>GV2UCFN02F6Y1J
GGTGAGTAATATATTGGAACGTACCGGGTAATGGGGGATAACCAATCGAAAGATTGGCTAATACCGCATACGCTCTGAGGAGGAAAGCAGGGGACCTTCGGGCCTTGCGTTATTCGAGCGGCCAATATCTGATTAGCTGGTTGGTGGGGTAAAGGCCTACCAAGGCGACGATCAGTAGCGGGTCTGAGAGGATGATCCGCCACACTGGGACTGAGACACGGCCCAGACTCCTACGGGAGGCAGCAGTGGGGAATTTTGGACAATGGGCGCAAGCCTGATCCAGCCATGCCGCGTGTCTGAAGAAGGCCTTCGGGTTGTAAAGGACTTTTGTTAGGGAAGAAAAAGGAGCGGTTAATACCCGTTTCTGCTGACGGTACCTAAAGAATAAGCACCGGCTAACTA
>GV2UCFN02FVHPF
GGTGAGTAATATATTGGAACGTACCGGGTAATGGGGGATAACCAATCGAAAGATTGGCTAATACCGCATACGCTCTGAGGAGGAAAGCAGGGGACCTTCGGGCCTTGCGTTATTCGAGCGGCCAATATCTGATTAGCTAGTTGGTGGGGTAAAGGCCTACCAAGGCGACGATCAGTAGCGGGTCTGAGAGGATGATCCGCCACACTGGGACTGAGACACGGCCCAGACTCCTACGGGAGGCAGCAGTGGGGAATTTTGGACAATGGGCGCAAGCCTGATCCAGCCATGCCGCGTGTCTGAAGAAGGCCTTCGGGTTGTAAAGGACTTTTGTTAGGGAAGAAAAAGGAGCGGTTAATACCCGTTTCTGCTGACGGTACCTAAAGAATAAGCACCGGCTAACTA
>GV2UCFN02INEUL
GGTGAGTAATATATTGGAACGTACCGGGTAATGGGGGATAACCAATCGAAAGATTGGCTAATACCGCATACGCTCTGAGGAGGAAAGCAGGGGACCTTCGGGCCTTGCGTTATTCGAGCGGCCAATATCTGATTAGCTAGTTGGTGGGGTAAAGGCCTACCAAGGCGACGATCAGTAGCGGGTCTGAGAGGATGATCCGCCACACTGGGACTGAGACACGGCCCAGACTCCTACGGGAGGCAGCAGTGGGGAATTTTGGACAATGGGCGCAAGCCTGATCCAGCCATGCCGCGTGTCTGAAGAAGGCCTTCGGGTTGTAAAGGACTTTTGTTAGGGAAGAAAAAGGAGCGGTTAATACCCGTTTCTGCTGACGGTACCTAAAGAATAAGCACCGGCTAACTA
>GV2UCFN02IAPOX
GGTGAGTAATATATTGGAACGTACCGGGTAATGGGGGATAACCAATCGAAAGATTGGCTAATACCGCATACGCTCTGAGGAGGAAAGCAGGGGACCTTCGGGCCTTGCGTTATTCGAGCGGCCAATATCTGATTAGCTAGTTGGTGGGGTAAAGGCCTACCAAGGCGACGATCAGTAGCGGGTCTGAGAGGATGATCCGCCACACTGGGACTGAGACACGGCCCAGACTCCTACGGGAGGCAGCAGTGGGGAATTTTGGACAATGGGCGCAAGCCTGATCCAGCCATGCCGCGTGTCTGAAGAAGGCCTTCGGGTTGTAAAGGACTTTTGTTAGGGAAGAAAAAGGAGCGGTTAATACCCGTTTCTGCTGACGGTACCTAAAGAATAAGCACCGGCTAACTA
>GV2UCFN02JRUCA
GGTGAGTAATATATTGGAACGTACCGGGTAATGGGGGATAACCAATCGAAAGATTGGCTAATACCGCATACGCTCTGAGGAGGAAAGCAGGGGACCTTCGGGCCTTGCGTTATTCGAGCGGCCAATATCTGATTAGCTAGTTGGTGGGGTAAAGGCCTACCAAGGCGACGATCAGTAGCGGGTCTGAGAGGATGATCCGCCACACTGGGACTGAGACACGGCCCAGACTCCTACGGGAGGCAGCAGTGGGGAATTTTGGACAATGGGCGCAAGCCTGATCCAGCCATGCCGCGTGTCTGAAGAAGGCCTTCGGGTTGTAAAGGACTTTTGTTAGGGAAGAAAAAGGAGCGGTTAATACCCGTTTCTGCTGACGGTACCTAAAGAATAAGCACCGGCTAACTA
>GV2UCFN02IYNQX
GGTGAGTAATATATTGGAACGTACCGGGTAATGGGGGATAACCAATCGAAAGATTGGCTAATACCGCATACGCTCTGAGGAGGAAAGCAGGGGACCTTCGGGCCTTGCGTTATTCGAGCGGCCAATATCTGATTAGCTAGTTGGTGGGGTAAAGGCCTACCAAGGCGACGATCAGTAGCGGGTCTGAGAGGATGATCCGCCACACTGGGACTGAGACACGGCCCAGACTCCTACGGGAGGCAGCAGTGGGGAATTTTGGACAATGGGCGCAAGCCTGATCCAGCCATGCCGCGTGTCTGAAGAAGGCCTTCGGGTTGTAAAGGACTTTTGTTAGGGAAGAAAAAGGAGCGGTTAATACCCGTTTCTGCTGACGGTACCTAAAGAATAAGCACCGGCTAACTA
>GV2UCFN02F3WXO
GGTGAGTAATATATTGGAACGTACCGGGTAATGGGGGATAACCAATCGAAAGATTGGCTAATACCGCATACGCTCTGAGGAGGAAAGCAGGGGACCTTCGGGCCTTGCGTTATTCGAGCGGCCAATATCTGATTAGCTAGTTGGTGGGGTAAAGGCCTACCAAGGCGACGATCAGTAGCGGGTCTGAGAGGATGATCCGCCACACTGGGACTGAGACACGGCCCAGACTCCTACGGGAGGCAGCAGTGGGGAATTTTGGACAATGGGCGCAAGCCTGATCCAGCCATGCCGCGTGTCTGAAGAAGGCCTTCGGGTTGTAAAGGACTTTTGTTAGGGAAGAAAAAGGAGCGGTTAATACCCGTTTCTGCTGACGGTACCTAAAGAATAAGCACCGGCTAACTA
>GV2UCFN02JW00S
GGTGAGTAATATATTGGAACGTACCGGGTAATGGGGGATAACCAATCGAAAGATTGGCTAATACCGCATACGCTCTGAGGAGGAAAGCAGGGGACCTTCGGGCCTTGCGTTATTCGAGCGGCCAATATCTGATTAGCTAGTTGGTGGGGTAAAGGCCTACCAAGGCGACGATCAGTAGCGGGTCTGAGAGGATGATCCGCCACACTGGGACTGAGACACGGCCCAGACTCCTACGGGAGGCAGCAGTGGGGAATTTTGGACAATGGGCGCAAGCCTGATCCAGCCATGCCGCGTGTCTGAAGAAGGCCTTCGGGTTGTAAAGGACTTTTGTTAGGGAAGAAAAAGGAGCGGTTAATACCCGTTTCTGCTGACGGTACCTAAAGAATAAGCACCGGCTAACTA
>GV2UCFN02GHBLC
GGTGAGTAATATATTGGAACGTACCGGGTAATGGGGGATAACCAATCGAAAGATTGGCTAATACCGCATACGCTCTGAGGAGGAAAGCAGGGGACCTTCGGGCCTTGCGTTATTCGAGCGGCCAATATCTGATTAGCTAGTTGGTGGGGTAAAGGCCTACCAAGGCGACGATCAGTAGCGGGTCTGAGAGGATGATCCGCCACACTGGGACTGAGACACGGCCCAGACTCCTACGGGAGGCAGCAGTGGGGAATTTTGGACAATGGGCGCAAGCCTGATCCAGCCATGCCGCGTGTCTGAAGAAGGCCTTCGGGTTGTAAAGGACTTTTGTTAGGGAAGAAAAAGGAGCGGTTAATACCCGTTTCTGCTGACGGTACCTAAAGAATAAGCACCGGCTAACTA
>GV2UCFN02FJ77Q
GGTGAGTAATATATTGGAACGTACCGGGTAATGGGGGATAACCAATCGAAAGATTGGCTAATACCGCATACGCTCTGAGGAGGAAAGCAGGGGACCTTCGGGCCTTGCGTTATTCGAGCGGCCAATATCTGATTAGCTAGTTGGTGGGGTAAAGGCCTACCAAGGCGACGATCAGTAGCGGGTCTGAGAGGATGATCCGCCACACTGGGACTGAGACACGGCCCAGACTCCTACGGGAGGCAGCAGTGGGGAATTTTGGACAATGGGCGCAAGCCTGATCCAGCCATGCCGCGTGTCTGAAGAAGGCCTTCGGGTTGTAAAGGACTTTTGTTAGGGAAGAAAAAGGAGCGGTTAATACCCGTTTCTGCTGACGGTACCTAAAGAATAAGCACCGGCTAACTA
>GV2UCFN02FM3YO
GGTGAGTAATATATTGGAACGTACCGGGTAATGGGGGATAACCAATCGAAAGATTGGCTAATACCGCATACGCTCTGAGGAGGAAAGCAGGGGACCTTCGGGCCTTGCGTTATTCGAGCGGCCAATATCTGATTAGCTAGTTGGTGGGGTAAAGGCCTACCAAGGCGACGATCAGTAGCGGGTCTGAGAGGATGATCCGCCACACTGGGACTGAGACACGGCCCAGACTCCTACGGGAGGCAGCAGTGGGGAATTTTGGACAATGGGCGCAAGCCTGATCCAGCCATGCCGCGTGTCTGAAGAAGGCCTTCGGGTTGTAAAGGACTTTTGTTAGGGAAGAAAAAGGAGCGGTTAATACCCGTTTCTGCTGACGGTACCTAAAGAATAAGCACCGGCTAACTA
>GV2UCFN02GWJXW
GGTGAGTAATATATTGGAACGTACCGGGTAATGGGGGATAACCAATCGAAAGATTGGCTAATACCGCATACGCTCTGAGGAGGAAAGCAGGGGACCTTCGGGCCTTGCGTTATTCGAGCGGCCAATATCTGATTAGCTAGTTGGTGGGGTAAAGGCCTACCAAGGCGACGATCAGTAGCGGGTCTGAGAGGATGATCCGCCACACTGGGACTGAGACACGGCCCAGACTCCTACGGGAGGCAGCAGTGGGGAATTTTGGACAATGGGCGCAAGCCTGATCCAGCCATGCCGCGTGTCTGAAGAAGGCCTTCGGGTTGTAAAGGACTTTTGTTAGGGAAGAAAAAGGAGCGGTTAATACCCGTTTCTGCTGACGGTACCTAAAGAATAAGCACCGGCTAACTA
>GV2UCFN02G5STR
GGTGAGTAATATATTGGAACGTACCGGGTAATGGGGGATAACCAATCGAAAGATTGGCTAATACCGCATACGCTCTGAGGAGGAAAGCAGGGGACCTTCGGGCCTTGCGTTATTCGAGCGGCCAATATCTGATTAGCTAGTTGGTGGGGTAAAGGCCTACCAAGGCGACGATCAGTAGCGGGTCTGAGAGGATGATCCGCCACACTGGGACTGAGACACGGCCCAGACTCCTACGGGAGGCAGCAGTGGGGAATTTTGGACAATGGGCGCAAGCCTGATCCAGCCATGCCGCGTGTCTGAAGAAGGCCTTCGGGTTGTAAAGGACTTTTGTTAGGGAAGAAAAAGGAGCGGTTAATACCCGTTTCTGCTGACGGTACCTAAAGAATAAGCACCGGCTAACTA
>GV2UCFN02FK255
GGTGAGTAATATATTGGAACGTACCGGGTAATGGGGGATAACCAATCGAAAGATTGGCTAATACCGCATACGCTCTGAGGAGGAAAGCAGGGGACCTTCGGGCCTTGCGTTATTCGAGCGGCCAATATCTGATTAGCTAGTTGGTGGGGTAAAGGCCTACCAAGGCGACGATCAGTAGCGGGTCTGAGAGGATGATCCGCCACACTGGGACTGAGACACGGCCCAGACTCCTACGGGAGGCAGCAGTGGGGAATTTTGGACAATGGGCGCAAGCCTGATCCAGCCATGCCGCGTGTCTGAAGAAGGCCTTCGGGTTGTAAAGGACTTTTGTTAGGGAAGAAAAAGGAGCGGTTAATACCCGTTTCTGCTGACGGTACCTAAAGAATAAGCACCGGCTAACTA
>GV2UCFN02JDECQ
GGTGAGTAATATATTGGAACGTACCGGGTAATGGGGGATAACCAATCGAAAGATTGGCTAATACCGCATACGCTCTGAGGAGGAAAGCAGGGGACCTTCGGGCCTTGCGTTATTCGAGCGGCCAATATCTGATTAGCTAGTTGGTGGGGTAAAGGCCTACCAAGGCGACGATCAGTAGCGGGTCTGAGAGGATGATCCGCCACACTGGGACTGAGACACGGCCCAGACTCCTACGGGAGGCAGCAGTGGGGAATTTTGGACAATGGGCGCAAGCCTGATCCAGCCATGCCGCGTGTCTGAAGAAGGCCTTCGGGTTGTAAAGGACTTTTGTTAGGGAAGAAAAAGGAGCGGTTAATACCCGTTTCTGCTGACGGTACCTAAAGAATAAGCACCGGCTAACTA
>GV2UCFN02IOTYN
GGTGAGTAATATATTGGAACGTACCGGGTAATGGGGGATAACCAATCGAAAGATTGGCTAATACCGCATACGCTCTGAGGAGGAAAGCAGGGGACCTTCGGGCCTTGCGTTATTCGAGCGGCCAATATCTGATTAGCTAGTTGGTGGGGTAAAGGCCTACCAAGGCGACGATCAGTAGCGGGTCTGAGAGGATGATCCGCCACACTGGGACTGAGACACGGCCCAGACTCCTACGGGAGGCAGCAGTGGGGAATTTTGGACAATGGGCGCAAGCCTGATCCAGCCATGCCGCGTGTCTGAAGAAGGCCTTCGGGTTGTAAAGGACTTTTGTTAGGGAAGAAAAAGGAGCGGTTAATACCCGTTTCTGCTGACGGTACCTAAAGAATAAGCACCGGCTAACTA
>GV2UCFN02GBZ6R
GGTGAGTAATATATTGGAACGTACCGGGTAATGGGGGATAACCAATCGAAAGATTGGCTAATACCGCATACGCTCTGAGGAGGAAAGCAGGGGACCTTCGGGCCTTGCGTTATTCGAGCGGCCAATATCTGATTAGCTAGTTGGTGGGGTAAAGGCCTACCAAGGCGACGATCAGTAGCGGGTCTGAGAGGATGATCCGCCACACTGGGACTGAGACACGGCCCAGACTCCTACGGGAGGCAGCAGTGGGGAATTTTGGACAATGGGCGCAAGCCTGATCCAGCCATGCCGCGTGTCTGAAGAAGGCCTTCGGGTTGTAAAGGACTTTTGTTAGGGAAGAAAAAGGAGCGGTTAATACCCGTTTCTGCTGACGGTACCTAAAGAATAAGCACCGGCTAACTA
>GV2UCFN02H4WN5
GGTGAGTAATATATTGGAACGTACCGGGTAATGGGGGATAACCAATCGAAAGATTGGCTAATACCGCATACGCTCTGAGGAGGAAAGCAGGGGACCTTCGGGCCTTGCGTTATTCGAGCGGCCAATATCTGATTAGCTAGTTGGTGGGGTAAAGGCCTACCAAGGCGACGATCAGTAGCGGGTCTGAGAGGATGATCCGCCACACTGGGACTGAGACACGGCCCAGACTCCTACGGGAGGCAGCAGTGGGGAATTTTGGACAATGGGCGCAAGCCTGATCCAGCCATGCCGCGTGTCTGAAGAAGGCCTTCGGGTTGTAAAGGACTTTTGTTAGGGAAGAAAAAGGAGCGGTTAATACCCGTTTCTGCTGACGGTACCTAAAGAATAAGCACCGGCTAACTA
>GV2UCFN02GIRQ7
GGTGAGTAATATATTGGAACGTACCGGGTAATGGGGGATAACCAATCGAAAGATTGGCTAATACCGCATACGCTCTGAGGAGGAAAGCAGGGGACCTTCGGGCCTTGCGTTATTCGAGCGGCCAATATCTGATTAGCTAGTTGGTGGGGTAAAGGCCTACCAAGGCGACGATCAGTAGCGGGTCTGAGAGGATGATCCGCCACACTGGGACTGAGACACGGCCCAGACTCCTACGGGAGGCAGCAGTGGGGAATTTTGGACAATGGGCGCAAGCCTGATCCAGCCATGCCGCGTGTCTGAAGAAGGCCTTCGGGTTGTAAAGGACTTTTGTTAGGGAAGAAAAAGGAGCGGTTAATACCCGTTTCTGCTGACGGTACCTAAAGAATAAGCACCGGCTAACTA
>GV2UCFN02IYYGZ
GGTGAGTAATATATTGGAACGTACCGGGTAATGGGGGATAACCAATCGAAAGATTGGCTAATACCGCATACGCTCTGAGGAGGAAAGCAGGGGACCTTCGGGCCTTGCGTTATTCGAGCGGCCAATATCTGATTAGCTAGTTGGTGGGGTAAAGGCCTACCAAGGCGACGATCAGTAGCGGGTCTGAGAGGATGATCCGCCACACTGGGACTGAGACACGGCCCAGACTCCTACGGGAGGCAGCAGTGGGGAATTTTGGACAATGGGCGCAAGCCTGATCCAGCCATGCCGCGTGTCTGAAGAAGGCCTTCGGGTTGTAAAGGACTTTTGTTAGGGAAGAAAAAGGAGCGGTTAATACCCGTTTCTGCTGACGGTACCTAAAGAATAAGCACCGGCTAACTA
>GV2UCFN02FHQE3
GGTGAGTAATATATTGGAACGTACCGGGTAATGGGGGATAACCAATCGAAAGATTGGCTAATACCGCATACGCTCTGAGGAGGAAAGCAGGGGACCTTCGGGCCTTGCGTTATTCGAGCGGCCAATATCTGATTAGCTAGTTGGTGGGGTAAAGGCCTACCAAGGCGACGATCAGTAGCGGGTCTGAGAGGATGATCCGCCACACTGGGACTGAGACACGGCCCAGACTCCTACGGGAGGCAGCAGTGGGGAATTTTGGACAATGGGCGCAAGCCTGATCCAGCCATGCCGCGTGTCTGAAGAAGGCCTTCGGGTTGTAAAGGACTTTTGTTAGGGAAGAAAAAGGAGCGGTTAATACCCGTTTCTGCTGACGGTACCTAAAGAATAAGCACCGGCTAACTA
>GV2UCFN02F8YQW
GGTGAGTAATATATTGGAACGTACCGGGTAATGGGGGATAACCAATCGAAAGATTGGCTAATACCGCATACGCTCTGAGGAGGAAAGCAGGGGACCTTCGGGCCTTGCGTTATTCGAGCGGCCAATATCTGATTAGCTAGTTGGTGGGGTAAAGGCCTACCAAGGCGACGATCAGTAGCGGGTCTGAGAGGATGATCCGCCACACTGGGACTGAGACACGGCCCAGACTCCTACGGGAGGCAGCAGTGGGGAATTTTGGACAATGGGCGCAAGCCTGATCCAGCCATGCCGCGTGTCTGAAGAAGGCCTTCGGGTTGTAAAGGACTTTTGTTAGGGAAGAAAAAGGAGCGGTTAATACCCGTTTCTGCTGACGGTACCTAAAGAATAAGCACCGGCTAACTA
>GV2UCFN02FGVT4
GGTGAGTAATATATTGGAACGTACCGGGTAATGGGGGATAACCAATCGAAAGATTGGCTAATACCGCATACGCTCTGAGGAGGAAAGCAGGGGACCTTCGGGCCTTGCGTTATTCGAGCGGCCAATATCTGATTAGCTAGTTGGTGGGGTAAAGGCCTACCAAGGCGACGATCAGTAGCGGGTCTGAGAGGATGATCCGCCACACTGGGACTGAGACACGGCCCAGACTCCTACGGGAGGCAGCAGTGGGGAATTTTGGACAATGGGCGCAAGCCTGATCCAGCCATGCCGCGTGTCTGAAGAAGGCCTTCGGGTTGTAAAGGACTTTTGTTAGGGAAGAAAAAGGAGCGGTTAATACCCGTTTCTGCTGACGGTACCTAAAGAATAAGCACCGGCTAACTA
>GV2UCFN02JNSV3
GGTGAGTAATATATTGGAACGTACCGGGTAATGGGGGATAACCAATCGAAAGATTGGCTAATACCGCATACGCTCTGAGGAGGAAAGCAGGGGACCTTCGGGCCTTGCGTTATTCGAGCGGCCAATATCTGATTAGCTAGTTGGTGGGGTAAAGGCCTACCAAGGCGACGATCAGTAGCGGGTCTGAGAGGATGATCCGCCACACTGGGACTGAGACACGGCCCAGACTCCTACGGGAGGCAGCAGTGGGGAATTTTGGACAATGGGCGCAAGCCTGATCCAGCCATGCCGCGTGTCTGAAGAAGGCCTTCGGGTTGTAAAGGACTTTTGTTAGGGAAGAAAAAGGAGCGGTTAATACCCGTTTCTGCTGACGGTACCTAAAGAATAAGCACCGGCTAACTA
>GV2UCFN02JR6NW
GGTGAGTAATATATTGGAACGTACCGGGTAATGGGGGATAACCAATCGAAAGATTGGCTAATACCGCATACGCTCTGAGGAGGAAAGCAGGGGACCTTCGGGCCTTGCGTTATTCGAGCGGCCAATATCTGATTAGCTAGTTGGTGGGGTAAAGGCCTACCAAGGCGACGATCAGTAGCGGGTCTGAGAGGATGATCCGCCACACTGGGACTGAGACACGGCCCAGACTCCTACGGGAGGCAGCAGTGGGGAATTTTGGACAATGGGCGCAAGCCTGATCCAGCCATGCCGCGTGTCTGAAGAAGGCCTTCGGGTTGTAAAGGACTTTTGTTAGGGAAGAAAAAGGAGCGGTTAATACCCGTTTCTGCTGACGGTACCTAAAGAATAAGCACCGGCTAACTA
>GV2UCFN02HH7ZL
GGTGAGTAATATATTGGAACGTACCGGGTAATGGGGGATAACCAATCGAAAGATTGGCTAATACCGCATACGCTCTGAGGAGGAAAGCAGGGGACCTTCGGGCCTTGCGTTATTCGAGCGGCCAATATCTGATTAGCTAGTTGGTGGGGTAAAGGCCTACCAAGGCGACGATCAGTAGCGGGTCTGAGAGGATGATCCGCCACACTGGGACTGAGACACGGCCCAGACTCCTACGGGAGGCAGCAGTGGGGAATTTTGGACAATGGGCGCAAGCCTGATCCAGCCATGCCGCGTGTCTGAAGAAGGCCTTCGGGTTGTAAAGGACTTTTGTTAGGGAAGAAAAAGGAGCGGTTAATACCCGTTTCTGCTGACGGTACCTAAAGAATAAGCACCGGCTAACTA
>GV2UCFN02G0TNE
GGTGAGTAATATATTGGAACGTACCGGGTAATGGGGGATAACCAATCGAAAGATTGGCTAATACCGCATACGCTCTGAGGAGGAAAGCAGGGGACCTTCGGGCCTTGCGTTATTCGAGCGGCCAATATCTGATTAGCTAGTTGGTGGGGTAAAGGCCTACCAAGGCGACGATCAGTAGCGGGTCTGAGAGGATGATCCGCCACACTGGGACTGAGACACGGCCCAGACTCCTACGGGAGGCAGCAGTGGGGAATTTTGGACAATGGGCGCAAGCCTGATCCAGCCATGCCGCGTGTCTGAAGAAGGCCTTCGGGTTGTAAAGGACTTTTGTTAGGGAAGAAAAAGGAGCGGTTAATACCCGTTTCTGCTGACGGTACCTAAAGAATAAGCACCGGCTAACTA
>GV2UCFN02JIY09
GGTGAGTAATATATTGGAACGTACCGGGTAATGGGGGATAACCAATCGAAAGATTGGCTAATACCGCATACGCTCTGAGGAGGAAAGCAGGGGACCTTCGGGCCTTGCGTTATTCGAGCGGCCAATATCTGATTAGCTAGTTGGTGGGGTAAAGGCCTACCAAGGCGACGATCAGTAGCGGGTCTGAGAGGATGATCCGCCACACTGGGACTGAGACACGGCCCAGACTCCTACGGGAGGCAGCAGTGGGGAATTTTGGACAATGGGCGCAAGCCTGATCCAGCCATGCCGCGTGTCTGAAGAAGGCCTTCGGGTTGTAAAGGACTTTTGTTAGGGAAGAAAAAGGAGCGGTTAATACCCGTTTCTGCTGACGGTACCTAAAGAATAAGCACCGGCTAACTA
>GV2UCFN02IRWJ3
GGTGAGTAATATATTGGAACGTACCGGGTAATGGGGGATAACCAATCGAAAGATTGGCTAATACCGCATACGCTCTGAGGAGGAAAGCAGGGGACCTTCGGGCCTTGCGTTATTCGAGCGGCCAATATCTGATTAGCTAGTTGGTGGGGTAAAGGCCTACCAAGGCGACGATCAGTAGCGGGTCTGAGAGGATGATCCGCCACACTGGGACTGAGACACGGCCCAGACTCCTACGGGAGGCAGCAGTGGGGAATTTTGGACAATGGGCGCAAGCCTGATCCAGCCATGCCGCGTGTCTGAAGAAGGCCTTCGGGTTGTAAAGGACTTTTGTTAGGGAAGAAAAAGGAGCGGTTAATACCCGTTTCTGCTGACGGTACCTAAAGAATAAGCACCGGCTAACTA
>GV2UCFN02JH82L
GGTGAGTAATATATTGGAACGTACCGGGTAATGGGGGATAACCAATCGAAAGATTGGCTAATACCGCATACGCTCTGAGGAGGAAAGCAGGGGACCTTCGGGCCTTGCGTTATTCGAGCGGCCAATATCTGATTAGCTAGTTGGTGGGGTAAAGGCCTACCAAGGCGACGATCAGTAGCGGGTCTGAGAGGATGATCCGCCACACTGGGACTGAGACACGGCCCAGACTCCTACGGGAGGCAGCAGTGGGGAATTTTGGACAATGGGCGCAAGCCTGATCCAGCCATGCCGCGTGTCTGAAGAAGGCCTTCGGGTTGTAAAGGACTTTTGTTAGGGAAGAAAAAGGAGCGGTTAATACCCGTTTCTGCTGACGGTACCTAAAGAATAAGCACCGGCTAACTA
>GV2UCFN02GJ4NF
GGTGAGTAATATATTGGAACGTACCGGGTAATGGGGGATAACCAATCGAAAGATTGGCTAATACCGCATACGCTCTGAGGAGGAAAGCAGGGGACCTTCGGGCCTTGCGTTATTCGAGCGGCCAATATCTGATTAGCTAGTTGGTGGGGTAAAGGCCTACCAAGGCGACGATCAGTAGCGGGTCTGAGAGGATGATCCGCCACACTGGGACTGAGACACGGCCCAGACTCCTACGGGAGGCAGCAGTGGGGAATTTTGGACAATGGGCGCAAGCCTGATCCAGCCATGCCGCGTGTCTGAAGAAGGCCTTCGGGTTGTAAAGGACTTTTGTTAGGGAAGAAAAAGGAGCGGTTAATACCCGTTTCTGCTGACGGTACCTAAAGAATAAGCACCGGCTAACTA
>GV2UCFN02J5CBN
GGTGAGTAATATATTGGAACGTACCGGGTAATGGGGGATAACCAATCGAAAGATTGGCTAATACCGCATACGCTCTGAGGAGGAAAGCAGGGGACCTTCGGGCCTTGCGTTATTCGAGCGGCCAATATCTGATTAGCTAGTTGGTGGGGTAAAGGCCTACCAAGGCGACGATCAGTAGCGGGTCTGAGAGGATGATCCGCCACACTGGGACTGAGACACGGCCCAGACTCCTACGGGAGGCAGCAGTGGGGAATTTTGGACAATGGGCGCAAGCCTGATCCAGCCATGCCGCGTGTCTGAAGAAGGCCTTCGGGTTGTAAAGGACTTTTGTTAGGGAAGAAAAAGGAGCGGTTAATACCCGTTTCTGCTGACGGTACCTAAAGAATAAGCACCGGCTAACTA
>GV2UCFN02JW9HY
GGTGAGTAATATATTGGAACGTACCGGGTAATGGGGGATAACCAATCGAAAGATTGGCTAATACCGCATACGCTCTGAGGAGGAAAGCAGGGGACCTTCGGGCCTTGCGTTATTCGAGCGGCCAATATCTGATTAGCTAGTTGGTGGGGTAAAGGCCTACCAAGGCGACGATCAGTAGCGGGTCTGAGAGGATGATCCGCCACACTGGGACTGAGACACGGCCCAGACTCCTACGGGAGGCAGCAGTGGGGAATTTTGGACAATGGGCGCAAGCCTGATCCAGCCATGCCGCGTGTCTGAAGAAGGCCTTCGGGTTGTAAAGGACTTTTGTTAGGGAAGAAAAAGGAGCGGTTAATACCCGTTTCTGCTGACGGTACCTAAAGAATAAGCACCGGCTAACTA
>GV2UCFN02JWQPV
GGTGAGTAATATATTGGAACGTACCGGGTAATGGGGGATAACCAATCGAAAGATTGGCTAATACCGCATACGCTCTGAGGAGGAAAGCAGGGGACCTTCGGGCCTTGCGTTATTCGAGCGGCCAATATCTGATTAGCTAGTTGGTGGGGTAAAGGCCTACCAAGGCGACGATCAGTAGCGGGTCTGAGAGGATGATCCGCCACACTGGGACTGAGACACGGCCCAGACTCCTACGGGAGGCAGCAGTGGGGAATTTTGGACAATGGGCGCAAGCCTGATCCAGCCATGCCGCGTGTCTGAAGAAGGCCTTCGGGTTGTAAAGGACTTTTGTTAGGGAAGAAAAAGGAGCGGTTAATACCCGTTTCTGCTGACGGTACCTAAAGAATAAGCACCGGCTAACTA
>GV2UCFN02GFOZS
GGTGAGTAATATATTGGAACGTACCGGGTAATGGGGGATAACCAATCGAAAGATTGGCTAATACCGCATACGCTCTGAGGAGGAAAGCAGGGGACCTTCGGGCCTTGCGTTATTCGAGCGGCCAATATCTGATTAGCTAGTTGGTGGGGTAAAGGCCTACCAAGGCGACGATCAGTAGCGGGTCTGAGAGGATGATCCGCCACACTGGGACTGAGACACGGCCCAGACTCCTACGGGAGGCAGCAGTGGGGAATTTTGGACAATGGGCGCAAGCCTGATCCAGCCATGCCGCGTGTCTGAAGAAGGCCTTCGGGTTGTAAAGGACTTTTGTTAGGGAAGAAAAAGGAGCGGTTAATACCCGTTTCTGCTGACGGTACCTAAAGAATAAGCACCGGCTAACTA
>GV2UCFN02GO616
GGTGAGTAATATATTGGAACGTACCGGGTAATGGGGGATAACCAATCGAAAGATTGGCTAATACCGCATACGCTCTGAGGAGGAAAGCAGGGGACCTTCGGGCCTTGCGTTATTCGAGCGGCCAATATCTGATTAGCTAGTTGGTGGGGTAAAGGCCTACCAAGGCGACGATCAGTAGCGGGTCTGAGAGGATGATCCGCCACACTGGGACTGAGACACGGCCCAGACTCCTACGGGAGGCAGCAGTGGGGAATTTTGGACAATGGGCGCAAGCCTGATCCAGCCATGCCGCGTGTCTGAAGAAGGCCTTCGGGTTGTAAAGGACTTTTGTTAGGGAAGAAAAAGGAGCGGTTAATACCCGTTTCTGCTGACGGTACCTAAAGAATAAGCACCGGCTAACTA
>GV2UCFN02IWZFX
GGTGAGTAATATATTGGAACGTACCGGGTAATGGGGGATAACCAATCGAAAGATTGGCTAATACCGCATACGCTCTGAGGAGGAAAGCAGGGGACCTTCGGGCCTTGCGTTATTCGAGCGGCCAATATCTGATTAGCTAGTTGGTGGGGTAAAGGCCTACCAAGGCGACGATCAGTAGCGGGTCTGAGAGGATGATCCGCCACACTGGGACTGAGACACGGCCCAGACTCCTACGGGAGGCAGCAGTGGGGAATTTTGGACAATGGGCGCAAGCCTGATCCAGCCATGCCGCGTGTCTGAAGAAGGCCTTCGGGTTGTAAAGGACTTTTGTTAGGGAAGAAAAAGGAGCGGTTAATACCCGTTTCTGCTGACGGTACCTAAAGAATAAGCACCGGCTAACTA
>GV2UCFN02GMMFO
GGTGAGTAATATATTGGAACGTACCGGGTAATGGGGGATAACCAATCGAAAGATTGGCTAATACCGCATACGCTCTGAGGAGGAAAGCAGGGGACCTTCGGGCCTTGCGTTATTCGAGCGGCCAATATCTGATTAGCTAGTTGGTGGGGTAAAGGCCTACCAAGGCGACGATCAGTAGCGGGTCTGAGAGGATGATCCGCCACACTGGGACTGAGACACGGCCCAGACTCCTACGGGAGGCAGCAGTGGGGAATTTTGGACAATGGGCGCAAGCCTGATCCAGCCATGCCGCGTGTCTGAAGAAGGCCTTCGGGTTGTAAAGGACTTTTGTTAGGGAAGAAAAAGGAGCGGTTAATACCCGTTTCTGCTGACGGTACCTAAAGAATAAGCACCGGCTAACTA
>GV2UCFN02IATMV
GGTGAGTAATATATTGGAACGTACCGGGTAATGGGGGATAACCAATCGAAAGATTGGCTAATACCGCATACGCTCTGAGGAGGAAAGCAGGGGACCTTCGGGCCTTGCGTTATTCGAGCGGCCAATATCTGATTAGCTAGTTGGTGGGGTAAAGGCCTACCAAGGCGACGATCAGTAGCGGGTCTGAGAGGATGATCCGCCACACTGGGACTGAGACACGGCCCAGACTCCTACGGGAGGCAGCAGTGGGGAATTTTGGACAATGGGCGCAAGCCTGATCCAGCCATGCCGCGTGTCTGAAGAAGGCCTTCGGGTTGTAAAGGACTTTTGTTAGGGAAGAAAAAGGAGCGGTTAATACCCGTTTCTGCTGACGGTACCTAAAGAATAAGCACCGGCTAACTA
>GV2UCFN02H503N
GGTGAGTAATATATTGGAACGTACCGGGTAATGGGGGATAACCAATCGAAAGATTGGCTAATACCGCATACGCTCTGAGGAGGAAAGCAGGGGACCTTCGGGCCTTGCGTTATTCGAGCGGCCAATATCTGATTAGCTAGTTGGTGGGGTAAAGGCCTACCAAGGCGACGATCAGTAGCGGGTCTGAGAGGATGATCCGCCACACTGGGACTGAGACACGGCCCAGACTCCTACGGGAGGCAGCAGTGGGGAATTTTGGACAATGGGCGCAAGCCTGATCCAGCCATGCCGCGTGTCTGAAGAAGGCCTTCGGGTTGTAAAGGACTTTTGTTAGGGAAGAAAAAGGAGCGGTTAATACCCGTTTCTGCTGACGGTACCTAAAGAATAAGCACCGGCTAACTA
>GV2UCFN02GMDOG
GGTGAGTAATATATTGGAACGTACCGGGTAATGGGGGATAACCAATCGAAAGATTGGCTAATACCGCATACGCTCTGAGGAGGAAAGCAGGGGACCTTCGGGCCTTGCGTTATTCGAGCGGCCAATATCTGATTAGCTAGTTGGTGGGGTAAAGGCCTACCAAGGCGACGATCAGTAGCGGGTCTGAGAGGATGATCCGCCACACTGGGACTGAGACACGGCCCAGACTCCTACGGGAGGCAGCAGTGGGGAATTTTGGACAATGGGCGCAAGCCTGATCCAGCCATGCCGCGTGTCTGAAGAAGGCCTTCGGGTTGTAAAGGACTTTTGTTAGGGAAGAAAAAGGAGCGGTTAATACCCGTTTCTGCTGACGGTACCTAAAGAATAAGCACCGGCTAACTA
>GV2UCFN02IBXUT
GGTGAGTAATATATTGGAACGTACCGGGTAATGGGGGATAACCAATCGAAAGATTGGCTAATACCGCATACGCTCTGAGGAGGAAAGCAGGGGACCTTCGGGCCTTGCGTTATTCGAGCGGCCAATATCTGATTAGCTAGTTGGTGGGGTAAAGGCCTACCAAGGCGACGATCAGTAGCGGGTCTGAGAGGATGATCCGCCACACTGGGACTGAGACACGGCCCAGACTCCTACGGGAGGCAGCAGTGGGGAATTTTGGACAATGGGCGCAAGCCTGATCCAGCCATGCCGCGTGTCTGAAGAAGGCCTTCGGGTTGTAAAGGACTTTTGTTAGGGAAGAAAAAGGAGCGGTTAATACCCGTTTCTGCTGACGGTACCTAAAGAATAAGCACCGGCTAACTA
>GV2UCFN02HKSYJ
GGTGAGTAATATATTGGAACGTACCGGGTAATGGGGGATAACCAATCGAAAGATTGGCTAATACCGCATACGCTCTGAGGAGGAAAGCAGGGGACCTTCGGGCCTTGCGTTATTCGAGCGGCCAATATCTGATTAGCTAGTTGGTGGGGTAAAGGCCTACCAAGGCGACGATCAGTAGCGGGTCTGAGAGGATGATCCGCCACACTGGGACTGAGACACGGCCCAGACTCCTACGGGAGGCAGCAGTGGGGAATTTTGGACAATGGGCGCAAGCCTGATCCAGCCATGCCGCGTGTCTGAAGAAGGCCTTCGGGTTGTAAAGGACTTTTGTTAGGGAAGAAAAAGGAGCGGTTAATACCCGTTTCTGCTGACGGTACCTAAAGAATAAGCACCGGCTAACTA
>GV2UCFN02HXU4C
GGTGAGTAATATATTGGAACGTACCGGGTAATGGGGGATAACCAATCGAAAGATTGGCTAATACCGCATACGCTCTGAGGAGGAAAGCAGGGGACCTTCGGGCCTTGCGTTATTCGAGCGGCCAATATCTGATTAGCTAGTTGGTGGGGTAAAGGCCTACCAAGGCGACGATCAGTAGCGGGTCTGAGAGGATGATCCGCCACACTGGGACTGAGACACGGCCCAGACTCCTACGGGAGGCAGCAGTGGGGAATTTTGGACAATGGGCGCAAGCCTGATCCAGCCATGCCGCGTGTCTGAAGAAGGCCTTCGGGTTGTAAAGGACTTTTGTTAGGGAAGAAAAAGGAGCGGTTAATACCCGTTTCTGCTGACGGTACCTAAAGAATAAGCACCGGCTAACTA
>GV2UCFN02ITJ41
GGTGAGTAATATATTGGAACGTACCGGGTAATGGGGGATAACCAATCGAAAGATTGGCTAATACCGCATACGCTCTGAGGAGGAAAGCAGGGGACCTTCGGGCCTTGCGTTATTCGAGCGGCCAATATCTGATTAGCTAGTTGGTGGGGTAAAGGCCTACCAAGGCGACGATCAGTAGCGGGTCTGAGAGGATGATCCGCCACACTGGGACTGAGACACGGCCCAGACTCCTACGGGAGGCAGCAGTGGGGAATTTTGGACAATGGGCGCAAGCCTGATCCAGCCATGCCGCGTGTCTGAAGAAGGCCTTCGGGTTGTAAAGGACTTTTGTTAGGGAAGAAAAAGGAGCGGTTAATACCCGTTTCTGCTGACGGTACCTAAAGAATAAGCACCGGCTAACTA
>GV2UCFN02H1A09
GGTGAGTAATATATTGGAACGTACCGGGTAATGGGGGATAACCAATCGAAAGATTGGCTAATACCGCATACGCTCTGAGGAGGAAAGCAGGGGACCTTCGGGCCTTGCGTTATTCGAGCGGCCAATATCTGATTAGCTAGTTGGTGGGGTAAAGGCCTACCAAGGCGACGATCAGTAGCGGGTCTGAGAGGATGATCCGCCACACTGGGACTGAGACACGGCCCAGACTCCTACGGGAGGCAGCAGTGGGGAATTTTGGACAATGGGCGCAAGCCTGATCCAGCCATGCCGCGTGTCTGAAGAAGGCCTTCGGGTTGTAAAGGACTTTTGTTAGGGAAGAAAAAGGAGCGGTTAATACCCGTTTCTGCTGACGGTACCTAAAGAATAAGCACCGGCTAACTA
>GV2UCFN02HL23E
GGTGAGTAATATATTGGAACGTACCGGGTAATGGGGGATAACCAATCGAAAGATTGGCTAATACCGCATACGCTCTGAGGAGGAAAGCAGGGGACCTTCGGGCCTTGCGTTATTCGAGCGGCCAATATCTGATTAGCTAGTTGGTGGGGTAAAGGCCTACCAAGGCGACGATCAGTAGCGGGTCTGAGAGGATGATCCGCCACACTGGGACTGAGACACGGCCCAGACTCCTACGGGAGGCAGCAGTGGGGAATTTTGGACAATGGGCGCAAGCCTGATCCAGCCATGCCGCGTGTCTGAAGAAGGCCTTCGGGTTGTAAAGGACTTTTGTTAGGGAAGAAAAAGGAGCGGTTAATACCCGTTTCTGCTGACGGTACCTAAAGAATAAGCACCGGCTAACTA
>GV2UCFN02GLY31
GGTGAGTAATATATTGGAACGTACCGGGTAATGGGGGATAACCAATCGAAAGATTGGCTAATACCGCATACGCTCTGAGGAGGAAAGCAGGGGACCTTCGGGCCTTGCGTTATTCGAGCGGCCAATATCTGATTAGCTAGTTGGTGGGGTAAAGGCCTACCAAGGCGACGATCAGTAGCGGGTCTGAGAGGATGATCCGCCACACTGGGACTGAGACACGGCCCAGACTCCTACGGGAGGCAGCAGTGGGGAATTTTGGACAATGGGCGCAAGCCTGATCCAGCCATGCCGCGTGTCTGAAGAAGGCCTTCGGGTTGTAAAGGACTTTTGTTAGGGAAGAAAAAGGAGCGGTTAATACCCGTTTCTGCTGACGGTACCTAAAGAATAAGCACCGGCTAACTA
>GV2UCFN02F3J9V
GGTGAGTAATATATTGGAACGTACCGGGTAATGGGGGATAACCAATCGAAAGATTGGCTAATACCGCATACGCTCTGAGGAGGAAAGCAGGGGACCTTCGGGCCTTGCGTTATTCGAGCGGCCAATATCTGATTAGCTAGTTGGTGGGGTAAAGGCCTACCAAGGCGACGATCAGTAGCGGGTCTGAGAGGATGATCCGCCACACTGGGACTGAGACACGGCCCAGACTCCTACGGGAGGCAGCAGTGGGGAATTTTGGACAATGGGCGCAAGCCTGATCCAGCCATGCCGCGTGTCTGAAGAAGGCCTTCGGGTTGTAAAGGACTTTTGTTAGGGAAGAAAAAGGAGCGGTTAATACCCGTTTCTGCTGACGGTACCTAAAGAATAAGCACCGGCTAACTA
>GV2UCFN02JCBBL
GGTGAGTAATATATTGGAACGTACCGGGTAATGGGGGATAACCAATCGAAAGATTGGCTAATACCGCATACGCTCTGAGGAGGAAAGCAGGGGACCTTCGGGCCTTGCGTTATTCGAGCGGCCAATATCTGATTAGCTAGTTGGTGGGGTAAAGGCCTACCAAGGCGACGATCAGTAGCGGGTCTGAGAGGATGATCCGCCACACTGGGACTGAGACACGGCCCAGACTCCTACGGGAGGCAGCAGTGGGGAATTTTGGACAATGGGCGCAAGCCTGATCCAGCCATGCCGCGTGTCTGAAGAAGGCCTTCGGGTTGTAAAGGACTTTTGTTAGGGAAGAAAAAGGAGCGGTTAATACCCGTTTCTGCTGACGGTACCTAAAGAATAAGCACCGGCTAACTA
>GV2UCFN02HSXVU
GGTGAGTAATATATTGGAACGTACCGGGTAATGGGGGATAACCAATCGAAAGATTGGCTAATACCGCATACGCTCTGAGGAGGAAAGCAGGGGACCTTCGGGCCTTGCGTTATTCGAGCGGCCAATATCTGATTAGCTAGTTGGTGGGGTAAAGGCCTACCAAGGCGACGATCAGTAGCGGGTCTGAGAGGATGATCCGCCACACTGGGACTGAGACACGGCCCAGACTCCTACGGGAGGCAGCAGTGGGGAATTTTGGACAATGGGCGCAAGCCTGATCCAGCCATGCCGCGTGTCTGAAGAAGGCCTTCGGGTTGTAAAGGACTTTTGTTAGGGAAGAAAAAGGAGCGGTTAATACCCGTTTCTGCTGACGGTACCTAAAGAATAAGCACCGGCTAACTA
>GV2UCFN02G7IHL
GGTGAGTAATATATTGGAACGTACCGGGTAATGGGGGATAACCAATCGAAAGATTGGCTAATACCGCATACGCTCTGAGGAGGAAAGCAGGGGACCTTCGGGCCTTGCGTTATTCGAGCGGCCAATATCTGATTAGCTAGTTGGTGGGGTAAAGGCCTACCAAGGCGACGATCAGTAGCGGGTCTGAGAGGATGATCCGCCACACTGGGACTGAGACACGGCCCAGACTCCTACGGGAGGCAGCAGTGGGGAATTTTGGACAATGGGCGCAAGCCTGATCCAGCCATGCCGCGTGTCTGAAGAAGGCCTTCGGGTTGTAAAGGACTTTTGTTAGGGAAGAAAAAGGAGCGGTTAATACCCGTTTCTGCTGACGGTACCTAAAGAATAAGCACCGGCTAACTA
>GV2UCFN02F96DH
GGTGAGTAATATATTGGAACGTACCGGGTAATGGGGGATAACCAATCGAAAGATTGGCTAATACCGCATACGCTCTGAGGAGGAAAGCAGGGGACCTTCGGGCCTTGCGTTATTCGAGCGGCCAATATCTGATTAGCTAGTTGGTGGGGTAAAGGCCTACCAAGGCGACGATCAGTAGCGGGTCTGAGAGGATGATCCGCCACACTGGGACTGAGACACGGCCCAGACTCCTACGGGAGGCAGCAGTGGGGAATTTTGGACAATGGGCGCAAGCCTGATCCAGCCATGCCGCGTGTCTGAAGAAGGCCTTCGGGTTGTAAAGGACTTTTGTTAGGGAAGAAAAAGGAGCGGTTAATACCCGTTTCTGCTGACGGTACCTAAAGAATAAGCACCGGCTAACTA
>GV2UCFN02GWY7B
GGTGAGTAATATATTGGAACGTACCGGGTAATGGGGGATAACCAATCGAAAGATTGGCTAATACCGCATACGCTCTGAGGAGGAAAGCAGGGGACCTTCGGGCCTTGCGTTATTCGAGCGGCCAATATCTGATTAGCTAGTTGGTGGGGTAAAGGCCTACCAAGGCGACGATCAGTAGCGGGTCTGAGAGGATGATCCGCCACACTGGGACTGAGACACGGCCCAGACTCCTACGGGAGGCAGCAGTGGGGAATTTTGGACAATGGGCGCAAGCCTGATCCAGCCATGCCGCGTGTCTGAAGAAGGCCTTCGGGTTGTAAAGGACTTTTGTTAGGGAAGAAAAAGGAGCGGTTAATACCCGTTTCTGCTGACGGTACCTAAAGAATAAGCACCGGCTAACTA
>GV2UCFN02GPAT9
GGTGAGTAATATATTGGAACGTACCGGGTAATGGGGGATAACCAATCGAAAGATTGGCTAATACCGCATACGCTCTGAGGAGGAAAGCAGGGGACCTTCGGGCCTTGCGTTATTCGAGCGGCCAATATCTGATTAGCTAGTTGGTGGGGTAAAGGCCTACCAAGGCGACGATCAGTAGCGGGTCTGAGAGGATGATCCGCCACACTGGGACTGAGACACGGCCCAGACTCCTACGGGAGGCAGCAGTGGGGAATTTTGGACAATGGGCGCAAGCCTGATCCAGCCATGCCGCGTGTCTGAAGAAGGCCTTCGGGTTGTAAAGGACTTTTGTTAGGGAAGAAAAAGGAGCGGTTAATACCCGTTTCTGCTGACGGTACCTAAAGAATAAGCACCGGCTAACTA
>GV2UCFN02FV3H5
GGTGAGTAATATATTGGAACGTACCGGGTAATGGGGGATAACCAATCGAAAGATTGGCTAATACCGCATACGCTCTGAGGAGGAAAGCAGGGGACCTTCGGGCCTTGCGTTATTCGAGCGGCCAATATCTGATTAGCTAGTTGGTGGGGTAAAGGCCTACCAAGGCGACGATCAGTAGCGGGTCTGAGAGGATGATCCGCCACACTGGGACTGAGACACGGCCCAGACTCCTACGGGAGGCAGCAGTGGGGAATTTTGGACAATGGGCGCAAGCCTGATCCAGCCATGCCGCGTGTCTGAAGAAGGCCTTCGGGTTGTAAAGGACTTTTGTTAGGGAAGAAAAAGGAGCGGTTAATACCCGTTTCTGCTGACGGTACCTAAAGAATAAGCACCGGCTAACTA
>GV2UCFN02F87RH
GGTGAGTAATATATTGGAACGTACCGGGTAATGGGGGATAACCAATCGAAAGATTGGCTAATACCGCATACGCTCTGAGGAGGAAAGCAGGGGACCTTCGGGCCTTGCGTTATTCGAGCGGCCAATATCTGATTAGCTAGTTGGTGGGGTAAAGGCCTACCAAGGCGACGATCAGTAGCGGGTCTGAGAGGATGATCCGCCACACTGGGACTGAGACACGGCCCAGACTCCTACGGGAGGCAGCAGTGGGGAATTTTGGACAATGGGCGCAAGCCTGATCCAGCCATGCCGCGTGTCTGAAGAAGGCCTTCGGGTTGTAAAGGACTTTTGTTAGGGAAGAAAAAGGAGCGGTTAATACCCGTTTCTGCTGACGGTACCTAAAGAATAAGCACCGGCTAACTA
>GV2UCFN02IZ92T
GGTGAGTAATATATTGGAACGTACCGGGTAATGGGGGATAACCAATCGAAAGATTGGCTAATACCGCATACGCTCTGAGGAGGAAAGCAGGGGACCTTCGGGCCTTGCGTTATTCGAGCGGCCAATATCTGATTAGCTAGTTGGTGGGGTAAAGGCCTACCAAGGCGACGATCAGTAGCGGGTCTGAGAGGATGATCCGCCACACTGGGACTGAGACACGGCCCAGACTCCTACGGGAGGCAGCAGTGGGGAATTTTGGACAATGGGCGCAAGCCTGATCCAGCCATGCCGCGTGTCTGAAGAAGGCCTTCGGGTTGTAAAGGACTTTTGTTAGGGAAGAAAAAGGAGCGGTTAATACCCGTTTCTGCTGACGGTACCTAAAGAATAAGCACCGGCTAACTA
>GV2UCFN02GY6FX
GGTGAGTAATATATTGGAACGTACCGGGTAATGGGGGATAACCAATCGAAAGATTGGCTAATACCGCATACGCTCTGAGGAGGAAAGCAGGGGACCTTCGGGCCTTGCGTTATTCGAGCGGCCAATATCTGATTAGCTAGTTGGTGGGGTAAAGGCCTACCAAGGCGACGATCAGTAGCGGGTCTGAGAGGATGATCCGCCACACTGGGACTGAGACACGGCCCAGACTCCTACGGGAGGCAGCAGTGGGGAATTTTGGACAATGGGCGCAAGCCTGATCCAGCCATGCCGCGTGTCTGAAGAAGGCCTTCGGGTTGTAAAGGACTTTTGTTAGGGAAGAAAAAGGAGCGGTTAATACCCGTTTCTGCTGACGGTACCTAAAGAATAAGCACCGGCTAACTA
>GV2UCFN02IS96H
GGTGAGTAATATATTGGAACGTACCGGGTAATGGGGGATAACCAATCGAAAGATTGGCTAATACCGCATACGCTCTGAGGAGGAAAGCAGGGGACCTTCGGGCCTTGCGTTATTCGAGCGGCCAATATCTGATTAGCTAGTTGGTGGGGTAAAGGCCTACCAAGGCGACGATCAGTAGCGGGTCTGAGAGGATGATCCGCCACACTGGGACTGAGACACGGCCCAGACTCCTACGGGAGGCAGCAGTGGGGAATTTTGGACAATGGGCGCAAGCCTGATCCAGCCATGCCGCGTGTCTGAAGAAGGCCTTCGGGTTGTAAAGGACTTTTGTTAGGGAAGAAAAAGGAGCGGTTAATACCCGTTTCTGCTGACGGTACCTAAAGAATAAGCACCGGCTAACTA
>G3BZQ8102JJ8U3
GGTGAGTAATATATTGGAACGTACCGAGTAATGGGGATAACCAATCGAAAGATTGGCTAATACCGCATACGCTCTGAGGAGGAAAGCAGGGGACCTTCGGGCCTTGCGTTATTCGAGCGGCCAATATCTGATTAGCTAGTTGGTGGGGTAAAGGCCTACCAAGGCGACGATCAGTAGCGGGTCTGAGAGGATGATCCGCCACACTGGGACTGAGACACGGCCCAGACTCCTACGGGAGGCAGCAGTGGGGAATTTTGGACAATGGGCGCAAGCCTGATCCAGCCATGCCGCGTGTCTGAAGAAGGCCTTCGGGTTGTAAAGGACTTTTGTTAGGGAAGAAAAAGGAGCGGTTAATACCCGTTTCTGCTGACGGTACCTAAAGAATAAGCACCGGCTAACTA
>G3BZQ8102FOZZV
GGTGAGTAATATATTGGAACGTACCGAGTAATGGGGATAACCAATCGAAAGATTGGCTAATACCGCATACGCTCTGAGGAGGAAAGCAGGGGACCTTCGGGCCTTGCGTTATTCGAGCGGCCAATATCTGATTAGCTAGTTGGTGGGGTAAAGGCCTACCAAGGCGACGATCAGTAGCGGGTCTGAGAGGATGATCCGCCACACTGGGACTGAGACACGGCCCAGACTCCTACGGGAGGCAGCAGTGGGGAATTTTGGACAATGGGCGCAAGCCTGATCCAGCCATGCCGCGTGTCTGAAGAAGGCCTTCGGGTTGTAAAGGACTTTTGTTAGGGAAGAAAAAGGAGCGGTTAATACCCGTTTCTGCTGACGGTACCTAAAGAATAAGCACCGGCTAACTA
>G3BZQ8102H6JCD
GGTGAGTAATATATTGGAACGTACCGAGTAATGGGGATAACCAATCGAAAGATTGGCTAATACCGCATACGCTCTGAGGAGGAAAGCAGGGGACCTTCGGGCCTTGCGTTATTCGAGCGGCCAATATCTGATTAGCTAGTTGGTGGGGTAAAGGCCTACCAAGGCGACGATCAGTAGCGGGTCTGAGAGGATGATCCGCCACACTGGGACTGAGACACGGCCCAGACTCCTACGGGAGGCAGCAGTGGGGAATTTTGGACAATGGGCGCAAGCCTGATCCAGCCATGCCGCGTGTCTGAAGAAGGCCTTCGGGTTGTAAAGGACTTTTGTTAGGGAAGAAAAAGGAGCGGTTAATACCCGTTTCTGCTGACGGTACCTAAAGAATAAGCACCGGCTAACTA
>G35JFLI02JJUI3
GGTGAGTAATATATTGGAACGTACCGAGTAATGGGGATAACCAATCGAAAGATTGGCTAATACCGCATACGCTCTGAGGAGGAAAGCAGGGGACCTTCGGGCCTTGCGTTATTCGAGCGGCCAATATCTGATTAGCTAGTTGGTGGGGTAAAGGCCTACCAAGGCGACGATCAGTAGCGGGTCTGAGAGGATGATCCGCCACACTGGGACTGAGACACGGCCCAGACTCCTACGGGAGGCAGCAGTGGGGAATTTTGGACAATGGGCGCAAGCCTGATCCAGCCATGCCGCGTGTCTGAAGAAGGCCTTCGGGTTGTAAAGGACTTTTGTTAGGGAAGAAAAAGGAGCGGTTAATACCCGTTTCTGCTGACGGTACCTAAAGAATAAGCACCGGCTAACTA
>G35JFLI02F7PPH
GGTGAGTAATATATTGGAACGTACCGAGTAATGGGGATAACCAATCGAAAGATTGGCTAATACCGCATACGCTCTGAGGAGGAAAGCAGGGGACCTTCGGGCCTTGCGTTATTCGAGCGGCCAATATCTGATTAGCTAGTTGGTGGGGTAAAGGCCTACCAAGGCGACGATCAGTAGCGGGTCTGAGAGGATGATCCGCCACACTGGGACTGAGACACGGCCCAGACTCCTACGGGAGGCAGCAGTGGGGAATTTTGGACAATGGGCGCAAGCCTGATCCAGCCATGCCGCGTGTCTGAAGAAGGCCTTCGGGTTGTAAAGGACTTTTGTTAGGGAAGAAAAAGGAGCGGTTAATACCCGTTTCTGCTGACGGTACCTAAAGAATAAGCACCGGCTAACTA
>G35JFLI02H3K51
GGTGAGTAATATATTGGAACGTACCGAGTAATGGGGATAACCAATCGAAAGATTGGCTAATACCGCATACGCTCTGAGGAGGAAAGCAGGGGACCTTCGGGCCTTGCGTTATTCGAGCGGCCAATATCTGATTAGCTAGTTGGTGGGGTAAAGGCCTACCAAGGCGACGATCAGTAGCGGGTCTGAGAGGATGATCCGCCACACTGGGACTGAGACACGGCCCAGACTCCTACGGGAGGCAGCAGTGGGGAATTTTGGACAATGGGCGCAAGCCTGATCCAGCCATGCCGCGTGTCTGAAGAAGGCCTTCGGGTTGTAAAGGACTTTTGTTAGGGAAGAAAAAGGAGCGGTTAATACCCGTTTCTGCTGACGGTACCTAAAGAATAAGCACCGGCTAACTA
>G35JFLI02HSVUW
GGTGAGTAATATATTGGAACGTACCGAGTAATGGGGATAACCAATCGAAAGATTGGCTAATACCGCATACGCTCTGAGGAGGAAAGCAGGGGACCTTCGGGCCTTGCGTTATTCGAGCGGCCAATATCTGATTAGCTAGTTGGTGGGGTAAAGGCCTACCAAGGCGACGATCAGTAGCGGGTCTGAGAGGATGATCCGCCACACTGGGACTGAGACACGGCCCAGACTCCTACGGGAGGCAGCAGTGGGGAATTTTGGACAATGGGCGCAAGCCTGATCCAGCCATGCCGCGTGTCTGAAGAAGGCCTTCGGGTTGTAAAGGACTTTTGTTAGGGAAGAAAAAGGAGCGGTTAATACCCGTTTCTGCTGACGGTACCTAAAGAATAAGCACCGGCTAACTA
>G35JFLI02JWBR8
GGTGAGTAATATATTGGAACGTACCGAGTAATGGGGATAACCAATCGAAAGATTGGCTAATACCGCATACGCTCTGAGGAGGAAAGCAGGGGACCTTCGGGCCTTGCGTTATTCGAGCGGCCAATATCTGATTAGCTAGTTGGTGGGGTAAAGGCCTACCAAGGCGACGATCAGTAGCGGGTCTGAGAGGATGATCCGCCACACTGGGACTGAGACACGGCCCAGACTCCTACGGGAGGCAGCAGTGGGGAATTTTGGACAATGGGCGCAAGCCTGATCCAGCCATGCCGCGTGTCTGAAGAAGGCCTTCGGGTTGTAAAGGACTTTTGTTAGGGAAGAAAAAGGAGCGGTTAATACCCGTTTCTGCTGACGGTACCTAAAGAATAAGCACCGGCTAACTA
>G35JFLI02IWU0Q
GGTGAGTAATATATTGGAACGTACCGAGTAATGGGGATAACCAATCGAAAGATTGGCTAATACCGCATACGCTCTGAGGAGGAAAGCAGGGGACCTTCGGGCCTTGCGTTATTCGAGCGGCCAATATCTGATTAGCTAGTTGGTGGGGTAAAGGCCTACCAAGGCGACGATCAGTAGCGGGTCTGAGAGGATGATCCGCCACACTGGGACTGAGACACGGCCCAGACTCCTACGGGAGGCAGCAGTGGGGAATTTTGGACAATGGGCGCAAGCCTGATCCAGCCATGCCGCGTGTCTGAAGAAGGCCTTCGGGTTGTAAAGGACTTTTGTTAGGGAAGAAAAAGGAGCGGTTAATACCCGTTTCTGCTGACGGTACCTAAAGAATAAGCACCGGCTAACTA
>G3BZQ8102GKSV6
GGTGAGTAATATATTGGAACGTACCGAGTAATGGGGATAACCAATCGAAAGATTGGCTAATACCGCATACGCTCTGAGGAGGAAAGCAGGGGACCTTCGGGCCTTGCGTTATTCGAGCGGCCAATATCTGATTAGCTAGTTGGTGGGGTAAAGGCCTACCAAGGCGACGATCAGTAGCGGGTCTGAGAGGATGATCCGCCACACTGGGACTGAGACACGGCCCAGACTCCTACGGGAGGCAGCAGTGGGGAATTTTGGACAATGGGCGCAAGCCTGATCCAGCCATGCCGCGTGTCTGAAGAAGGCCTTCGGGTTGTAAAGGACTTTTGTTAGGGAAGAAAAAGGAGCGGTTAATACCCGTTTCTGCTGACGGTACCTAAAGAATAAGCACCGGCTAACTA
>G35JFLI02INE49
GGTGAGTAATATATTGGAACGTACCGAGTAATGGGGATAACCAATCGAAAGATTGGCTAATACCGCATACGCTCTGAGGAGGAAAGCAGGGGACCTTCGGGCCTTGCGTTATTCGAGCGGCCAATATCTGATTAGCTAGTTGGTGGGGTAAAGGCCTACCAAGGCGACGATCAGTAGCGGGTCTGAGAGGATGATCCGCCACACTGGGACTGAGACACGGCCCAGACTCCTACGGGAGGCAGCAGTGGGGAATTTTGGACAATGGGCGCAAGCCTGATCCAGCCATGCCGCGTGTCTGAAGAAGGCCTTCGGGTTGTAAAGGACTTTTGTTAGGGAAGAAAAAGGAGCGGTTAATACCCGTTTCTGCTGACGGTACCTAAAGAATAAGCACCGGCTAACTA
>GV2UCFN02GFITE
GGTGAGTAATATATTGGAACGTACCGAGTAATGGGGGATAACCAATCGAAAGATTGGCTAATACCGCATACGCTCTGAGGAGGAAAGCAGGGGACCTTCGGGCCTTGCGTTATTCGAGCGGCCAATATCTGATTAGCTAGTTGGTGGGGTAAAGGCCTACCAAGGCGACGATCAGTAGCGGGTCTGAGAGGATGATCCGCCACACTGGGACTGAGACACGGCCCAGACTCCTACGGGAGGCAGCAGTGGGGAATTTTGGACAATGGGCGCAAGCCTGATCCAGCCATGCCGCGTGTCTGAAGAAGGCCTTCGGGTTGTAAAGGACTTTTGTTAGGGAAGAAAAAGGAACGGTTAATACCCGTTTCTGCTGACGGTACCTAAAGAATAAGCACCGGCTAACTA
>G3BZQ8102JB6KV
GGTGAGTAATATATTGGAACGTACCGAGTAATGGGGGATAACCAATCGAAAGATTGGCTAATACCGCATACGCTCTGAGGAGGAAAGCAGGGGACCTTCGGGCTTGCGTTATTCGAGCGGCCAATATCTGATTAGCTAGTTGGTGGGGTAAAGGCCTACCAAGGCGACGATCAGTAGCGGGTCTGAGAGGATGATCCGCCACACTGGGACTGAGACACGGCCCAGACTCCTACGGGAGGCAGCAGTGGGGAATTTTGGACAATGGGCGCAAGCCTGATCCAGCCATGCCGCGTGTCTGAAGAAGGCCTTCGGGTTGTAAAGGACTTTTGTTAGGGAAGAAAAAGGAGCGGTTAATACCCGTTTCTGCTGACGGTACCTAAAGAATAAGCACCGGCTAACTA
>G35JFLI02IRG0Q
GGTGAGTAATATATTGGAACGTACCGAGTAATGGGGGATAACCAATCGAAAGATTGGCTAATACCGCATACGCTCTGAGGAGGAAAGCAGGGGACCTTCGGGCTTGCGTTATTCGAGCGGCCAATATCTGATTAGCTAGTTGGTGGGGTAAAGGCCTACCAAGGCGACGATCAGTAGCGGGTCTGAGAGGATGATCCGCCACACTGGGACTGAGACACGGCCCAGACTCCTACGGGAGGCAGCAGTGGGGAATTTTGGACAATGGGCGCAAGCCTGATCCAGCCATGCCGCGTGTCTGAAGAAGGCCTTCGGGTTGTAAAGGACTTTTGTTAGGGAAGAAAAAGGAGCGGTTAATACCCGTTTCTGCTGACGGTACCTAAAGAATAAGCACCGGCTAACTA
>G35JFLI02GA0KV
GGTGAGTAATATATTGGAACGTACCGAGTAATGGGGGATAACCAATCGAAAGATTGGCTAATACCGCATACGCTCTGAGGAGGAAAGCAGGGGACCTTCGGGCTTGCGTTATTCGAGCGGCCAATATCTGATTAGCTAGTTGGTGGGGTAAAGGCCTACCAAGGCGACGATCAGTAGCGGGTCTGAGAGGATGATCCGCCACACTGGGACTGAGACACGGCCCAGACTCCTACGGGAGGCAGCAGTGGGGAATTTTGGACAATGGGCGCAAGCCTGATCCAGCCATGCCGCGTGTCTGAAGAAGGCCTTCGGGTTGTAAAGGACTTTTGTTAGGGAAGAAAAAGGAGCGGTTAATACCCGTTTCTGCTGACGGTACCTAAAGAATAAGCACCGGCTAACTA
>GV2UCFN02I6FBK
GGTGAGTAATATATTGGAACGTACCGAGTAATGGGGGATAACCAATCGAAAGATTGGCTAATACCGCATACGCTCTGAGGAGGAAAGCAGGGGACCTTCGGGCCTTGCGTTATTCGAGCGGCCAATATCTGATTAGCTAGTTGGTGGGGTAAAGGCCTACCAAGGCGACGATCAGTAGCGGGTCTGAGAGGATGATCCGCCACACTGGGACTGAGACACGGCCCAGACTCCTACGGGAGGCAGCAGTGGGGAATTTTGGACAATGGGCGCAAGCCTGATCCAGCCATGCCGCGTGTCTGAAGAAGGCCTTCGGGTTGTAAAGGACTTTTGTTAGGGAAGAAAAAGGAGCGGTTAATACCCGTTTCTGCTGACGGTACCTAAAGAATAAGCACCGGCTAACTA
>GV2UCFN02F3OHY
GGTGAGTAATATATTGGAACGTACCGAGTAATGGGGGATAACCAATCGAAAGATTGGCTAATACCGCATACGCTCTGAGGAGGAAAGCAGGGGACCTTCGGGCCTTGCGTTATTCGAGCGGCCAATATCTGATTAGCTAGTTGGTGGGGTAAAGGCCTACCAAGGCGACGATCAGTAGCGGGTCTGAGAGGATGATCCGCCACACTGGGACTGAGACACGGCCCAGACTCCTACGGGAGGCAGCAGTGGGGAATTTTGGACAATGGGCGCAAGCCTGATCCAGCCATGCCGCGTGTCTGAAGAAGGCCTTCGGGTTGTAAAGGACTTTTGTTAGGGAAGAAAAAGGAGCGGTTAATACCCGTTTCTGCTGACGGTACCTAAAGAATAAGCACCGGCTAACTA
>GV2UCFN02IFCA5
GGTGAGTAATATATTGGAACGTACCGAGTAATGGGGGATAACCAATCGAAAGATTGGCTAATACCGCATACGCTCTGAGGAGGAAAGCAGGGGACCTTCGGGCCTTGCGTTATTCGAGCGGCCAATATCTGATTAGCTAGTTGGTGGGGTAAAGGCCTACCAAGGCGACGATCAGTAGCGGGTCTGAGAGGATGATCCGCCACACTGGGACTGAGACACGGCCCAGACTCCTACGGGAGGCAGCAGTGGGGAATTTTGGACAATGGGCGCAAGCCTGATCCAGCCATGCCGCGTGTCTGAAGAAGGCCTTCGGGTTGTAAAGGACTTTTGTTAGGGAAGAAAAAGGAGCGGTTAATACCCGTTTCTGCTGACGGTACCTAAAGAATAAGCACCGGCTAACTA
>GV2UCFN02JZP50
GGTGAGTAATATATTGGAACGTACCGAGTAATGGGGGATAACCAATCGAAAGATTGGCTAATACCGCATACGCTCTGAGGAGGAAAGCAGGGGACCTTCGGGCCTTGCGTTATTCGAGCGGCCAATATCTGATTAGCTAGTTGGTGGGGTAAAGGCCTACCAAGGCGACGATCAGTAGCGGGTCTGAGAGGATGATCCGCCACACTGGGACTGAGACACGGCCCAGACTCCTACGGGAGGCAGCAGTGGGGAATTTTGGACAATGGGCGCAAGCCTGATCCAGCCATGCCGCGTGTCTGAAGAAGGCCTTCGGGTTGTAAAGGACTTTTGTTAGGGAAGAAAAAGGAGCGGTTAATACCCGTTTCTGCTGACGGTACCTAAAGAATAAGCACCGGCTAACTA
>GV2UCFN02GQ9MT
GGTGAGTAATATATTGGAACGTACCGAGTAATGGGGGATAACCAATCGAAAGATTGGCTAATACCGCATACGCTCTGAGGAGGAAAGCAGGGGACCTTCGGGCCTTGCGTTATTCGAGCGGCCAATATCTGATTAGCTAGTTGGTGGGGTAAAGGCCTACCAAGGCGACGATCAGTAGCGGGTCTGAGAGGATGATCCGCCACACTGGGACTGAGACACGGCCCAGACTCCTACGGGAGGCAGCAGTGGGGAATTTTGGACAATGGGCGCAAGCCTGATCCAGCCATGCCGCGTGTCTGAAGAAGGCCTTCGGGTTGTAAAGGACTTTTGTTAGGGAAGAAAAAGGAGCGGTTAATACCCGTTTCTGCTGACGGTACCTAAAGAATAAGCACCGGCTAACTA
>GV2UCFN02JT2B9
GGTGAGTAATATATTGGAACGTACCGAGTAATGGGGGATAACCAATCGAAAGATTGGCTAATACCGCATACGCTCTGAGGAGGAAAGCAGGGGACCTTCGGGCCTTGCGTTATTCGAGCGGCCAATATCTGATTAGCTAGTTGGTGGGGTAAAGGCCTACCAAGGCGACGATCAGTAGCGGGTCTGAGAGGATGATCCGCCACACTGGGACTGAGACACGGCCCAGACTCCTACGGGAGGCAGCAGTGGGGAATTTTGGACAATGGGCGCAAGCCTGATCCAGCCATGCCGCGTGTCTGAAGAAGGCCTTCGGGTTGTAAAGGACTTTTGTTAGGGAAGAAAAAGGAGCGGTTAATACCCGTTTCTGCTGACGGTACCTAAAGAATAAGCACCGGCTAACTA
>GV2UCFN02JALD0
GGTGAGTAATATATTGGAACGTACCGAGTAATGGGGGATAACCAATCGAAAGATTGGCTAATACCGCATACGCTCTGAGGAGGAAAGCAGGGGACCTTCGGGCCTTGCGTTATTCGAGCGGCCAATATCTGATTAGCTAGTTGGTGGGGTAAAGGCCTACCAAGGCGACGATCAGTAGCGGGTCTGAGAGGATGATCCGCCACACTGGGACTGAGACACGGCCCAGACTCCTACGGGAGGCAGCAGTGGGGAATTTTGGACAATGGGCGCAAGCCTGATCCAGCCATGCCGCGTGTCTGAAGAAGGCCTTCGGGTTGTAAAGGACTTTTGTTAGGGAAGAAAAAGGAGCGGTTAATACCCGTTTCTGCTGACGGTACCTAAAGAATAAGCACCGGCTAACTA
>GV2UCFN02HHU0A
GGTGAGTAATATATTGGAACGTACCGAGTAATGGGGGATAACCAATCGAAAGATTGGCTAATACCGCATACGCTCTGAGGAGGAAAGCAGGGGACCTTCGGGCCTTGCGTTATTCGAGCGGCCAATATCTGATTAGCTAGTTGGTGGGGTAAAGGCCTACCAAGGCGACGATCAGTAGCGGGTCTGAGAGGATGATCCGCCACACTGGGACTGAGACACGGCCCAGACTCCTACGGGAGGCAGCAGTGGGGAATTTTGGACAATGGGCGCAAGCCTGATCCAGCCATGCCGCGTGTCTGAAGAAGGCCTTCGGGTTGTAAAGGACTTTTGTTAGGGAAGAAAAAGGAGCGGTTAATACCCGTTTCTGCTGACGGTACCTAAAGAATAAGCACCGGCTAACTA
>GV2UCFN02FSHWB
GGTGAGTAATATATTGGAACGTACCGAGTAATGGGGGATAACCAATCGAAAGATTGGCTAATACCGCATACGCTCTGAGGAGGAAAGCAGGGGACCTTCGGGCCTTGCGTTATTCGAGCGGCCAATATCTGATTAGCTAGTTGGTGGGGTAAAGGCCTACCAAGGCGACGATCAGTAGCGGGTCTGAGAGGATGATCCGCCACACTGGGACTGAGACACGGCCCAGACTCCTACGGGAGGCAGCAGTGGGGAATTTTGGACAATGGGCGCAAGCCTGATCCAGCCATGCCGCGTGTCTGAAGAAGGCCTTCGGGTTGTAAAGGACTTTTGTTAGGGAAGAAAAAGGAGCGGTTAATACCCGTTTCTGCTGACGGTACCTAAAGAATAAGCACCGGCTAACTA
>GV2UCFN02F5G80
GGTGAGTAATATATTGGAACGTACCGAGTAATGGGGGATAACCAATCGAAAGATTGGCTAATACCGCATACGCTCTGAGGAGGAAAGCAGGGGACCTTCGGGCCTTGCGTTATTCGAGCGGCCAATATCTGATTAGCTAGTTGGTGGGGTAAAGGCCTACCAAGGCGACGATCAGTAGCGGGTCTGAGAGGATGATCCGCCACACTGGGACTGAGACACGGCCCAGACTCCTACGGGAGGCAGCAGTGGGGAATTTTGGACAATGGGCGCAAGCCTGATCCAGCCATGCCGCGTGTCTGAAGAAGGCCTTCGGGTTGTAAAGGACTTTTGTTAGGGAAGAAAAAGGAGCGGTTAATACCCGTTTCTGCTGACGGTACCTAAAGAATAAGCACCGGCTAACTA
>GV2UCFN02I5SC7
GGTGAGTAATATATTGGAACGTACCGAGTAATGGGGGATAACCAATCGAAAGATTGGCTAATACCGCATACGCTCTGAGGAGGAAAGCAGGGGACCTTCGGGCCTTGCGTTATTCGAGCGGCCAATATCTGATTAGCTAGTTGGTGGGGTAAAGGCCTACCAAGGCGACGATCAGTAGCGGGTCTGAGAGGATGATCCGCCACACTGGGACTGAGACACGGCCCAGACTCCTACGGGAGGCAGCAGTGGGGAATTTTGGACAATGGGCGCAAGCCTGATCCAGCCATGCCGCGTGTCTGAAGAAGGCCTTCGGGTTGTAAAGGACTTTTGTTAGGGAAGAAAAAGGAGCGGTTAATACCCGTTTCTGCTGACGGTACCTAAAGAATAAGCACCGGCTAACTA
>GV2UCFN02G52M8
GGTGAGTAATATATTGGAACGTACCGAGTAATGGGGGATAACCAATCGAAAGATTGGCTAATACCGCATACGCTCTGAGGAGGAAAGCAGGGGACCTTCGGGCCTTGCGTTATTCGAGCGGCCAATATCTGATTAGCTAGTTGGTGGGGTAAAGGCCTACCAAGGCGACGATCAGTAGCGGGTCTGAGAGGATGATCCGCCACACTGGGACTGAGACACGGCCCAGACTCCTACGGGAGGCAGCAGTGGGGAATTTTGGACAATGGGCGCAAGCCTGATCCAGCCATGCCGCGTGTCTGAAGAAGGCCTTCGGGTTGTAAAGGACTTTTGTTAGGGAAGAAAAAGGAGCGGTTAATACCCGTTTCTGCTGACGGTACCTAAAGAATAAGCACCGGCTAACTA
>GV2UCFN02IPHPT
GGTGAGTAATATATTGGAACGTACCGAGTAATGGGGGATAACCAATCGAAAGATTGGCTAATACCGCATACGCTCTGAGGAGGAAAGCAGGGGACCTTCGGGCCTTGCGTTATTCGAGCGGCCAATATCTGATTAGCTAGTTGGTGGGGTAAAGGCCTACCAAGGCGACGATCAGTAGCGGGTCTGAGAGGATGATCCGCCACACTGGGACTGAGACACGGCCCAGACTCCTACGGGAGGCAGCAGTGGGGAATTTTGGACAATGGGCGCAAGCCTGATCCAGCCATGCCGCGTGTCTGAAGAAGGCCTTCGGGTTGTAAAGGACTTTTGTTAGGGAAGAAAAAGGAGCGGTTAATACCCGTTTCTGCTGACGGTACCTAAAGAATAAGCACCGGCTAACTA
>GV2UCFN02FI0HW
GGTGAGTAATATATTGGAACGTACCGAGTAATGGGGGATAACCAATCGAAAGATTGGCTAATACCGCATACGCTCTGAGGAGGAAAGCAGGGGACCTTCGGGCCTTGCGTTATTCGAGCGGCCAATATCTGATTAGCTAGTTGGTGGGGTAAAGGCCTACCAAGGCGACGATCAGTAGCGGGTCTGAGAGGATGATCCGCCACACTGGGACTGAGACACGGCCCAGACTCCTACGGGAGGCAGCAGTGGGGAATTTTGGACAATGGGCGCAAGCCTGATCCAGCCATGCCGCGTGTCTGAAGAAGGCCTTCGGGTTGTAAAGGACTTTTGTTAGGGAAGAAAAAGGAGCGGTTAATACCCGTTTCTGCTGACGGTACCTAAAGAATAAGCACCGGCTAACTA
>GV2UCFN02IOFUB
GGTGAGTAATATATTGGAACGTACCGAGTAATGGGGGATAACCAATCGAAAGATTGGCTAATACCGCATACGCTCTGAGGAGGAAAGCAGGGGACCTTCGGGCCTTGCGTTATTCGAGCGGCCAATATCTGATTAGCTAGTTGGTGGGGTAAAGGCCTACCAAGGCGACGATCAGTAGCGGGTCTGAGAGGATGATCCGCCACACTGGGACTGAGACACGGCCCAGACTCCTACGGGAGGCAGCAGTGGGGAATTTTGGACAATGGGCGCAAGCCTGATCCAGCCATGCCGCGTGTCTGAAGAAGGCCTTCGGGTTGTAAAGGACTTTTGTTAGGGAAGAAAAAGGAGCGGTTAATACCCGTTTCTGCTGACGGTACCTAAAGAATAAGCACCGGCTAACTA
>GV2UCFN02HCO7M
GGTGAGTAATATATTGGAACGTACCGAGTAATGGGGGATAACCAATCGAAAGATTGGCTAATACCGCATACGCTCTGAGGAGGAAAGCAGGGGACCTTCGGGCCTTGCGTTATTCGAGCGGCCAATATCTGATTAGCTAGTTGGTGGGGTAAAGGCCTACCAAGGCGACGATCAGTAGCGGGTCTGAGAGGATGATCCGCCACACTGGGACTGAGACACGGCCCAGACTCCTACGGGAGGCAGCAGTGGGGAATTTTGGACAATGGGCGCAAGCCTGATCCAGCCATGCCGCGTGTCTGAAGAAGGCCTTCGGGTTGTAAAGGACTTTTGTTAGGGAAGAAAAAGGAGCGGTTAATACCCGTTTCTGCTGACGGTACCTAAAGAATAAGCACCGGCTAACTA
>GV2UCFN02FSFVD
GGTGAGTAATATATTGGAACGTACCGAGTAATGGGGGATAACCAATCGAAAGATTGGCTAATACCGCATACGCTCTGAGGAGGAAAGCAGGGGACCTTCGGGCCTTGCGTTATTCGAGCGGCCAATATCTGATTAGCTAGTTGGTGGGGTAAAGGCCTACCAAGGCGACGATCAGTAGCGGGTCTGAGAGGATGATCCGCCACACTGGGACTGAGACACGGCCCAGACTCCTACGGGAGGCAGCAGTGGGGAATTTTGGACAATGGGCGCAAGCCTGATCCAGCCATGCCGCGTGTCTGAAGAAGGCCTTCGGGTTGTAAAGGACTTTTGTTAGGGAAGAAAAAGGAGCGGTTAATACCCGTTTCTGCTGACGGTACCTAAAGAATAAGCACCGGCTAACTA
>GV2UCFN02HQCYW
GGTGAGTAATATATTGGAACGTACCGAGTAATGGGGGATAACCAATCGAAAGATTGGCTAATACCGCATACGCTCTGAGGAGGAAAGCAGGGGACCTTCGGGCCTTGCGTTATTCGAGCGGCCAATATCTGATTAGCTAGTTGGTGGGGTAAAGGCCTACCAAGGCGACGATCAGTAGCGGGTCTGAGAGGATGATCCGCCACACTGGGACTGAGACACGGCCCAGACTCCTACGGGAGGCAGCAGTGGGGAATTTTGGACAATGGGCGCAAGCCTGATCCAGCCATGCCGCGTGTCTGAAGAAGGCCTTCGGGTTGTAAAGGACTTTTGTTAGGGAAGAAAAAGGAGCGGTTAATACCCGTTTCTGCTGACGGTACCTAAAGAATAAGCACCGGCTAACTA
>GV2UCFN02I4PCR
GGTGAGTAATATATTGGAACGTACCGAGTAATGGGGGATAACCAATCGAAAGATTGGCTAATACCGCATACGCTCTGAGGAGGAAAGCAGGGGACCTTCGGGCCTTGCGTTATTCGAGCGGCCAATATCTGATTAGCTAGTTGGTGGGGTAAAGGCCTACCAAGGCGACGATCAGTAGCGGGTCTGAGAGGATGATCCGCCACACTGGGACTGAGACACGGCCCAGACTCCTACGGGAGGCAGCAGTGGGGAATTTTGGACAATGGGCGCAAGCCTGATCCAGCCATGCCGCGTGTCTGAAGAAGGCCTTCGGGTTGTAAAGGACTTTTGTTAGGGAAGAAAAAGGAGCGGTTAATACCCGTTTCTGCTGACGGTACCTAAAGAATAAGCACCGGCTAACTA
>GV2UCFN02GFMXN
GGTGAGTAATATATTGGAACGTACCGAGTAATGGGGGATAACCAATCGAAAGATTGGCTAATACCGCATACGCTCTGAGGAGGAAAGCAGGGGACCTTCGGGCCTTGCGTTATTCGAGCGGCCAATATCTGATTAGCTAGTTGGTGGGGTAAAGGCCTACCAAGGCGACGATCAGTAGCGGGTCTGAGAGGATGATCCGCCACACTGGGACTGAGACACGGCCCAGACTCCTACGGGAGGCAGCAGTGGGGAATTTTGGACAATGGGCGCAAGCCTGATCCAGCCATGCCGCGTGTCTGAAGAAGGCCTTCGGGTTGTAAAGGACTTTTGTTAGGGAAGAAAAAGGAGCGGTTAATACCCGTTTCTGCTGACGGTACCTAAAGAATAAGCACCGGCTAACTA
>GV2UCFN02JE5GL
GGTGAGTAATATATTGGAACGTACCGAGTAATGGGGGATAACCAATCGAAAGATTGGCTAATACCGCATACGCTCTGAGGAGGAAAGCAGGGGACCTTCGGGCCTTGCGTTATTCGAGCGGCCAATATCTGATTAGCTAGTTGGTGGGGTAAAGGCCTACCAAGGCGACGATCAGTAGCGGGTCTGAGAGGATGATCCGCCACACTGGGACTGAGACACGGCCCAGACTCCTACGGGAGGCAGCAGTGGGGAATTTTGGACAATGGGCGCAAGCCTGATCCAGCCATGCCGCGTGTCTGAAGAAGGCCTTCGGGTTGTAAAGGACTTTTGTTAGGGAAGAAAAAGGAGCGGTTAATACCCGTTTCTGCTGACGGTACCTAAAGAATAAGCACCGGCTAACTA
>GV2UCFN02I4LP4
GGTGAGTAATATATTGGAACGTACCGAGTAATGGGGGATAACCAATCGAAAGATTGGCTAATACCGCATACGCTCTGAGGAGGAAAGCAGGGGACCTTCGGGCCTTGCGTTATTCGAGCGGCCAATATCTGATTAGCTAGTTGGTGGGGTAAAGGCCTACCAAGGCGACGATCAGTAGCGGGTCTGAGAGGATGATCCGCCACACTGGGACTGAGACACGGCCCAGACTCCTACGGGAGGCAGCAGTGGGGAATTTTGGACAATGGGCGCAAGCCTGATCCAGCCATGCCGCGTGTCTGAAGAAGGCCTTCGGGTTGTAAAGGACTTTTGTTAGGGAAGAAAAAGGAGCGGTTAATACCCGTTTCTGCTGACGGTACCTAAAGAATAAGCACCGGCTAACTA
>GV2UCFN02H4DF4
GGTGAGTAATATATTGGAACGTACCGAGTAATGGGGGATAACCAATCGAAAGATTGGCTAATACCGCATACGCTCTGAGGAGGAAAGCAGGGGACCTTCGGGCCTTGCGTTATTCGAGCGGCCAATATCTGATTAGCTAGTTGGTGGGGTAAAGGCCTACCAAGGCGACGATCAGTAGCGGGTCTGAGAGGATGATCCGCCACACTGGGACTGAGACACGGCCCAGACTCCTACGGGAGGCAGCAGTGGGGAATTTTGGACAATGGGCGCAAGCCTGATCCAGCCATGCCGCGTGTCTGAAGAAGGCCTTCGGGTTGTAAAGGACTTTTGTTAGGGAAGAAAAAGGAGCGGTTAATACCCGTTTCTGCTGACGGTACCTAAAGAATAAGCACCGGCTAACTA
>GV2UCFN02G4XDJ
GGTGAGTAATATATTGGAACGTACCGAGTAATGGGGGATAACCAATCGAAAGATTGGCTAATACCGCATACGCTCTGAGGAGGAAAGCAGGGGACCTTCGGGCCTTGCGTTATTCGAGCGGCCAATATCTGATTAGCTAGTTGGTGGGGTAAAGGCCTACCAAGGCGACGATCAGTAGCGGGTCTGAGAGGATGATCCGCCACACTGGGACTGAGACACGGCCCAGACTCCTACGGGAGGCAGCAGTGGGGAATTTTGGACAATGGGCGCAAGCCTGATCCAGCCATGCCGCGTGTCTGAAGAAGGCCTTCGGGTTGTAAAGGACTTTTGTTAGGGAAGAAAAAGGAGCGGTTAATACCCGTTTCTGCTGACGGTACCTAAAGAATAAGCACCGGCTAACTA
>GV2UCFN02I6S3N
GGTGAGTAATATATTGGAACGTACCGAGTAATGGGGGATAACCAATCGAAAGATTGGCTAATACCGCATACGCTCTGAGGAGGAAAGCAGGGGACCTTCGGGCCTTGCGTTATTCGAGCGGCCAATATCTGATTAGCTAGTTGGTGGGGTAAAGGCCTACCAAGGCGACGATCAGTAGCGGGTCTGAGAGGATGATCCGCCACACTGGGACTGAGACACGGCCCAGACTCCTACGGGAGGCAGCAGTGGGGAATTTTGGACAATGGGCGCAAGCCTGATCCAGCCATGCCGCGTGTCTGAAGAAGGCCTTCGGGTTGTAAAGGACTTTTGTTAGGGAAGAAAAAGGAGCGGTTAATACCCGTTTCTGCTGACGGTACCTAAAGAATAAGCACCGGCTAACTA
>GV2UCFN02GHTMY
GGTGAGTAATATATTGGAACGTACCGAGTAATGGGGGATAACCAATCGAAAGATTGGCTAATACCGCATACGCTCTGAGGAGGAAAGCAGGGGACCTTCGGGCCTTGCGTTATTCGAGCGGCCAATATCTGATTAGCTAGTTGGTGGGGTAAAGGCCTACCAAGGCGACGATCAGTAGCGGGTCTGAGAGGATGATCCGCCACACTGGGACTGAGACACGGCCCAGACTCCTACGGGAGGCAGCAGTGGGGAATTTTGGACAATGGGCGCAAGCCTGATCCAGCCATGCCGCGTGTCTGAAGAAGGCCTTCGGGTTGTAAAGGACTTTTGTTAGGGAAGAAAAAGGAGCGGTTAATACCCGTTTCTGCTGACGGTACCTAAAGAATAAGCACCGGCTAACTA
>GV2UCFN02GPOE3
GGTGAGTAATATATTGGAACGTACCGAGTAATGGGGGATAACCAATCGAAAGATTGGCTAATACCGCATACGCTCTGAGGAGGAAAGCAGGGGACCTTCGGGCCTTGCGTTATTCGAGCGGCCAATATCTGATTAGCTAGTTGGTGGGGTAAAGGCCTACCAAGGCGACGATCAGTAGCGGGTCTGAGAGGATGATCCGCCACACTGGGACTGAGACACGGCCCAGACTCCTACGGGAGGCAGCAGTGGGGAATTTTGGACAATGGGCGCAAGCCTGATCCAGCCATGCCGCGTGTCTGAAGAAGGCCTTCGGGTTGTAAAGGACTTTTGTTAGGGAAGAAAAAGGAGCGGTTAATACCCGTTTCTGCTGACGGTACCTAAAGAATAAGCACCGGCTAACTA
>GV2UCFN02JMY4N
GGTGAGTAATATATTGGAACGTACCGAGTAATGGGGGATAACCAATCGAAAGATTGGCTAATACCGCATACGCTCTGAGGAGGAAAGCAGGGGACCTTCGGGCCTTGCGTTATTCGAGCGGCCAATATCTGATTAGCTAGTTGGTGGGGTAAAGGCCTACCAAGGCGACGATCAGTAGCGGGTCTGAGAGGATGATCCGCCACACTGGGACTGAGACACGGCCCAGACTCCTACGGGAGGCAGCAGTGGGGAATTTTGGACAATGGGCGCAAGCCTGATCCAGCCATGCCGCGTGTCTGAAGAAGGCCTTCGGGTTGTAAAGGACTTTTGTTAGGGAAGAAAAAGGAGCGGTTAATACCCGTTTCTGCTGACGGTACCTAAAGAATAAGCACCGGCTAACTA
>GV2UCFN02HWCUN
GGTGAGTAATATATTGGAACGTACCGAGTAATGGGGGATAACCAATCGAAAGATTGGCTAATACCGCATACGCTCTGAGGAGGAAAGCAGGGGACCTTCGGGCCTTGCGTTATTCGAGCGGCCAATATCTGATTAGCTAGTTGGTGGGGTAAAGGCCTACCAAGGCGACGATCAGTAGCGGGTCTGAGAGGATGATCCGCCACACTGGGACTGAGACACGGCCCAGACTCCTACGGGAGGCAGCAGTGGGGAATTTTGGACAATGGGCGCAAGCCTGATCCAGCCATGCCGCGTGTCTGAAGAAGGCCTTCGGGTTGTAAAGGACTTTTGTTAGGGAAGAAAAAGGAGCGGTTAATACCCGTTTCTGCTGACGGTACCTAAAGAATAAGCACCGGCTAACTA
>GV2UCFN02G0O76
GGTGAGTAATATATTGGAACGTACCGAGTAATGGGGGATAACCAATCGAAAGATTGGCTAATACCGCATACGCTCTGAGGAGGAAAGCAGGGGACCTTCGGGCCTTGCGTTATTCGAGCGGCCAATATCTGATTAGCTAGTTGGTGGGGTAAAGGCCTACCAAGGCGACGATCAGTAGCGGGTCTGAGAGGATGATCCGCCACACTGGGACTGAGACACGGCCCAGACTCCTACGGGAGGCAGCAGTGGGGAATTTTGGACAATGGGCGCAAGCCTGATCCAGCCATGCCGCGTGTCTGAAGAAGGCCTTCGGGTTGTAAAGGACTTTTGTTAGGGAAGAAAAAGGAGCGGTTAATACCCGTTTCTGCTGACGGTACCTAAAGAATAAGCACCGGCTAACTA
>GV2UCFN02J1Q4Z
GGTGAGTAATATATTGGAACGTACCGAGTAATGGGGGATAACCAATCGAAAGATTGGCTAATACCGCATACGCTCTGAGGAGGAAAGCAGGGGACCTTCGGGCCTTGCGTTATTCGAGCGGCCAATATCTGATTAGCTAGTTGGTGGGGTAAAGGCCTACCAAGGCGACGATCAGTAGCGGGTCTGAGAGGATGATCCGCCACACTGGGACTGAGACACGGCCCAGACTCCTACGGGAGGCAGCAGTGGGGAATTTTGGACAATGGGCGCAAGCCTGATCCAGCCATGCCGCGTGTCTGAAGAAGGCCTTCGGGTTGTAAAGGACTTTTGTTAGGGAAGAAAAAGGAGCGGTTAATACCCGTTTCTGCTGACGGTACCTAAAGAATAAGCACCGGCTAACTA
>GV2UCFN02GY42K
GGTGAGTAATATATTGGAACGTACCGAGTAATGGGGGATAACCAATCGAAAGATTGGCTAATACCGCATACGCTCTGAGGAGGAAAGCAGGGGACCTTCGGGCCTTGCGTTATTCGAGCGGCCAATATCTGATTAGCTAGTTGGTGGGGTAAAGGCCTACCAAGGCGACGATCAGTAGCGGGTCTGAGAGGATGATCCGCCACACTGGGACTGAGACACGGCCCAGACTCCTACGGGAGGCAGCAGTGGGGAATTTTGGACAATGGGCGCAAGCCTGATCCAGCCATGCCGCGTGTCTGAAGAAGGCCTTCGGGTTGTAAAGGACTTTTGTTAGGGAAGAAAAAGGAGCGGTTAATACCCGTTTCTGCTGACGGTACCTAAAGAATAAGCACCGGCTAACTA
>GV2UCFN02ICLF3
GGTGAGTAATATATTGGAACGTACCGAGTAATGGGGGATAACCAATCGAAAGATTGGCTAATACCGCATACGCTCTGAGGAGGAAAGCAGGGGACCTTCGGGCCTTGCGTTATTCGAGCGGCCAATATCTGATTAGCTAGTTGGTGGGGTAAAGGCCTACCAAGGCGACGATCAGTAGCGGGTCTGAGAGGATGATCCGCCACACTGGGACTGAGACACGGCCCAGACTCCTACGGGAGGCAGCAGTGGGGAATTTTGGACAATGGGCGCAAGCCTGATCCAGCCATGCCGCGTGTCTGAAGAAGGCCTTCGGGTTGTAAAGGACTTTTGTTAGGGAAGAAAAAGGAGCGGTTAATACCCGTTTCTGCTGACGGTACCTAAAGAATAAGCACCGGCTAACTA
>GV2UCFN02I6YWC
GGTGAGTAATATATTGGAACGTACCGAGTAATGGGGGATAACCAATCGAAAGATTGGCTAATACCGCATACGCTCTGAGGAGGAAAGCAGGGGACCTTCGGGCCTTGCGTTATTCGAGCGGCCAATATCTGATTAGCTAGTTGGTGGGGTAAAGGCCTACCAAGGCGACGATCAGTAGCGGGTCTGAGAGGATGATCCGCCACACTGGGACTGAGACACGGCCCAGACTCCTACGGGAGGCAGCAGTGGGGAATTTTGGACAATGGGCGCAAGCCTGATCCAGCCATGCCGCGTGTCTGAAGAAGGCCTTCGGGTTGTAAAGGACTTTTGTTAGGGAAGAAAAAGGAGCGGTTAATACCCGTTTCTGCTGACGGTACCTAAAGAATAAGCACCGGCTAACTA
>GV2UCFN02H0ZVP
GGTGAGTAATATATTGGAACGTACCGAGTAATGGGGGATAACCAATCGAAAGATTGGCTAATACCGCATACGCTCTGAGGAGGAAAGCAGGGGACCTTCGGGCCTTGCGTTATTCGAGCGGCCAATATCTGATTAGCTAGTTGGTGGGGTAAAGGCCTACCAAGGCGACGATCAGTAGCGGGTCTGAGAGGATGATCCGCCACACTGGGACTGAGACACGGCCCAGACTCCTACGGGAGGCAGCAGTGGGGAATTTTGGACAATGGGCGCAAGCCTGATCCAGCCATGCCGCGTGTCTGAAGAAGGCCTTCGGGTTGTAAAGGACTTTTGTTAGGGAAGAAAAAGGAGCGGTTAATACCCGTTTCTGCTGACGGTACCTAAAGAATAAGCACCGGCTAACTA
>GV2UCFN02FMM56
GGTGAGTAATATATTGGAACGTACCGAGTAATGGGGGATAACCAATCGAAAGATTGGCTAATACCGCATACGCTCTGAGGAGGAAAGCAGGGGACCTTCGGGCCTTGCGTTATTCGAGCGGCCAATATCTGATTAGCTAGTTGGTGGGGTAAAGGCCTACCAAGGCGACGATCAGTAGCGGGTCTGAGAGGATGATCCGCCACACTGGGACTGAGACACGGCCCAGACTCCTACGGGAGGCAGCAGTGGGGAATTTTGGACAATGGGCGCAAGCCTGATCCAGCCATGCCGCGTGTCTGAAGAAGGCCTTCGGGTTGTAAAGGACTTTTGTTAGGGAAGAAAAAGGAGCGGTTAATACCCGTTTCTGCTGACGGTACCTAAAGAATAAGCACCGGCTAACTA
>GV2UCFN02GY2WO
GGTGAGTAATATATTGGAACGTACCGAGTAATGGGGGATAACCAATCGAAAGATTGGCTAATACCGCATACGCTCTGAGGAGGAAAGCAGGGGACCTTCGGGCCTTGCGTTATTCGAGCGGCCAATATCTGATTAGCTAGTTGGTGGGGTAAAGGCCTACCAAGGCGACGATCAGTAGCGGGTCTGAGAGGATGATCCGCCACACTGGGACTGAGACACGGCCCAGACTCCTACGGGAGGCAGCAGTGGGGAATTTTGGACAATGGGCGCAAGCCTGATCCAGCCATGCCGCGTGTCTGAAGAAGGCCTTCGGGTTGTAAAGGACTTTTGTTAGGGAAGAAAAAGGAGCGGTTAATACCCGTTTCTGCTGACGGTACCTAAAGAATAAGCACCGGCTAACTA
>GV2UCFN02IE8CL
GGTGAGTAATATATTGGAACGTACCGAGTAATGGGGGATAACCAATCGAAAGATTGGCTAATACCGCATACGCTCTGAGGAGGAAAGCAGGGGACCTTCGGGCCTTGCGTTATTCGAGCGGCCAATATCTGATTAGCTAGTTGGTGGGGTAAAGGCCTACCAAGGCGACGATCAGTAGCGGGTCTGAGAGGATGATCCGCCACACTGGGACTGAGACACGGCCCAGACTCCTACGGGAGGCAGCAGTGGGGAATTTTGGACAATGGGCGCAAGCCTGATCCAGCCATGCCGCGTGTCTGAAGAAGGCCTTCGGGTTGTAAAGGACTTTTGTTAGGGAAGAAAAAGGAGCGGTTAATACCCGTTTCTGCTGACGGTACCTAAAGAATAAGCACCGGCTAACTA
>GV2UCFN02FQH41
GGTGAGTAATATATTGGAACGTACCGAGTAATGGGGGATAACCAATCGAAAGATTGGCTAATACCGCATACGCTCTGAGGAGGAAAGCAGGGGACCTTCGGGCCTTGCGTTATTCGAGCGGCCAATATCTGATTAGCTAGTTGGTGGGGTAAAGGCCTACCAAGGCGACGATCAGTAGCGGGTCTGAGAGGATGATCCGCCACACTGGGACTGAGACACGGCCCAGACTCCTACGGGAGGCAGCAGTGGGGAATTTTGGACAATGGGCGCAAGCCTGATCCAGCCATGCCGCGTGTCTGAAGAAGGCCTTCGGGTTGTAAAGGACTTTTGTTAGGGAAGAAAAAGGAGCGGTTAATACCCGTTTCTGCTGACGGTACCTAAAGAATAAGCACCGGCTAACTA
>GV2UCFN02FCDA9
GGTGAGTAATATATTGGAACGTACCGAGTAATGGGGGATAACCAATCGAAAGATTGGCTAATACCGCATACGCTCTGAGGAGGAAAGCAGGGGACCTTCGGGCCTTGCGTTATTCGAGCGGCCAATATCTGATTAGCTAGTTGGTGGGGTAAAGGCCTACCAAGGCGACGATCAGTAGCGGGTCTGAGAGGATGATCCGCCACACTGGGACTGAGACACGGCCCAGACTCCTACGGGAGGCAGCAGTGGGGAATTTTGGACAATGGGCGCAAGCCTGATCCAGCCATGCCGCGTGTCTGAAGAAGGCCTTCGGGTTGTAAAGGACTTTTGTTAGGGAAGAAAAAGGAGCGGTTAATACCCGTTTCTGCTGACGGTACCTAAAGAATAAGCACCGGCTAACTA
>GV2UCFN02GWSHB
GGTGAGTAATATATTGGAACGTACCGAGTAATGGGGGATAACCAATCGAAAGATTGGCTAATACCGCATACGCTCTGAGGAGGAAAGCAGGGGACCTTCGGGCCTTGCGTTATTCGAGCGGCCAATATCTGATTAGCTAGTTGGTGGGGTAAAGGCCTACCAAGGCGACGATCAGTAGCGGGTCTGAGAGGATGATCCGCCACACTGGGACTGAGACACGGCCCAGACTCCTACGGGAGGCAGCAGTGGGGAATTTTGGACAATGGGCGCAAGCCTGATCCAGCCATGCCGCGTGTCTGAAGAAGGCCTTCGGGTTGTAAAGGACTTTTGTTAGGGAAGAAAAAGGAGCGGTTAATACCCGTTTCTGCTGACGGTACCTAAAGAATAAGCACCGGCTAACTA
>GV2UCFN02G3KEH
GGTGAGTAATATATTGGAACGTACCGAGTAATGGGGGATAACCAATCGAAAGATTGGCTAATACCGCATACGCTCTGAGGAGGAAAGCAGGGGACCTTCGGGCCTTGCGTTATTCGAGCGGCCAATATCTGATTAGCTAGTTGGTGGGGTAAAGGCCTACCAAGGCGACGATCAGTAGCGGGTCTGAGAGGATGATCCGCCACACTGGGACTGAGACACGGCCCAGACTCCTACGGGAGGCAGCAGTGGGGAATTTTGGACAATGGGCGCAAGCCTGATCCAGCCATGCCGCGTGTCTGAAGAAGGCCTTCGGGTTGTAAAGGACTTTTGTTAGGGAAGAAAAAGGAGCGGTTAATACCCGTTTCTGCTGACGGTACCTAAAGAATAAGCACCGGCTAACTA
>GV2UCFN02GK4HO
GGTGAGTAATATATTGGAACGTACCGAGTAATGGGGGATAACCAATCGAAAGATTGGCTAATACCGCATACGCTCTGAGGAGGAAAGCAGGGGACCTTCGGGCCTTGCGTTATTCGAGCGGCCAATATCTGATTAGCTAGTTGGTGGGGTAAAGGCCTACCAAGGCGACGATCAGTAGCGGGTCTGAGAGGATGATCCGCCACACTGGGACTGAGACACGGCCCAGACTCCTACGGGAGGCAGCAGTGGGGAATTTTGGACAATGGGCGCAAGCCTGATCCAGCCATGCCGCGTGTCTGAAGAAGGCCTTCGGGTTGTAAAGGACTTTTGTTAGGGAAGAAAAAGGAGCGGTTAATACCCGTTTCTGCTGACGGTACCTAAAGAATAAGCACCGGCTAACTA
>GV2UCFN02IF3SL
GGTGAGTAATATATTGGAACGTACCGAGTAATGGGGGATAACCAATCGAAAGATTGGCTAATACCGCATACGCTCTGAGGAGGAAAGCAGGGGACCTTCGGGCCTTGCGTTATTCGAGCGGCCAATATCTGATTAGCTAGTTGGTGGGGTAAAGGCCTACCAAGGCGACGATCAGTAGCGGGTCTGAGAGGATGATCCGCCACACTGGGACTGAGACACGGCCCAGACTCCTACGGGAGGCAGCAGTGGGGAATTTTGGACAATGGGCGCAAGCCTGATCCAGCCATGCCGCGTGTCTGAAGAAGGCCTTCGGGTTGTAAAGGACTTTTGTTAGGGAAGAAAAAGGAGCGGTTAATACCCGTTTCTGCTGACGGTACCTAAAGAATAAGCACCGGCTAACTA
>GV2UCFN02GLD3O
GGTGAGTAATATATTGGAACGTACCGAGTAATGGGGGATAACCAATCGAAAGATTGGCTAATACCGCATACGCTCTGAGGAGGAAAGCAGGGGACCTTCGGGCCTTGCGTTATTCGAGCGGCCAATATCTGATTAGCTAGTTGGTGGGGTAAAGGCCTACCAAGGCGACGATCAGTAGCGGGTCTGAGAGGATGATCCGCCACACTGGGACTGAGACACGGCCCAGACTCCTACGGGAGGCAGCAGTGGGGAATTTTGGACAATGGGCGCAAGCCTGATCCAGCCATGCCGCGTGTCTGAAGAAGGCCTTCGGGTTGTAAAGGACTTTTGTTAGGGAAGAAAAAGGAGCGGTTAATACCCGTTTCTGCTGACGGTACCTAAAGAATAAGCACCGGCTAACTA
>GV2UCFN02I0GHJ
GGTGAGTAATATATTGGAACGTACCGAGTAATGGGGGATAACCAATCGAAAGATTGGCTAATACCGCATACGCTCTGAGGAGGAAAGCAGGGGACCTTCGGGCCTTGCGTTATTCGAGCGGCCAATATCTGATTAGCTAGTTGGTGGGGTAAAGGCCTACCAAGGCGACGATCAGTAGCGGGTCTGAGAGGATGATCCGCCACACTGGGACTGAGACACGGCCCAGACTCCTACGGGAGGCAGCAGTGGGGAATTTTGGACAATGGGCGCAAGCCTGATCCAGCCATGCCGCGTGTCTGAAGAAGGCCTTCGGGTTGTAAAGGACTTTTGTTAGGGAAGAAAAAGGAGCGGTTAATACCCGTTTCTGCTGACGGTACCTAAAGAATAAGCACCGGCTAACTA
>GV2UCFN02H9H2L
GGTGAGTAATATATTGGAACGTACCGAGTAATGGGGGATAACCAATCGAAAGATTGGCTAATACCGCATACGCTCTGAGGAGGAAAGCAGGGGACCTTCGGGCCTTGCGTTATTCGAGCGGCCAATATCTGATTAGCTAGTTGGTGGGGTAAAGGCCTACCAAGGCGACGATCAGTAGCGGGTCTGAGAGGATGATCCGCCACACTGGGACTGAGACACGGCCCAGACTCCTACGGGAGGCAGCAGTGGGGAATTTTGGACAATGGGCGCAAGCCTGATCCAGCCATGCCGCGTGTCTGAAGAAGGCCTTCGGGTTGTAAAGGACTTTTGTTAGGGAAGAAAAAGGAGCGGTTAATACCCGTTTCTGCTGACGGTACCTAAAGAATAAGCACCGGCTAACTA
>GV2UCFN02IOFGC
GGTGAGTAATATATTGGAACGTACCGAGTAATGGGGGATAACCAATCGAAAGATTGGCTAATACCGCATACGCTCTGAGGAGGAAAGCAGGGGACCTTCGGGCCTTGCGTTATTCGAGCGGCCAATATCTGATTAGCTAGTTGGTGGGGTAAAGGCCTACCAAGGCGACGATCAGTAGCGGGTCTGAGAGGATGATCCGCCACACTGGGACTGAGACACGGCCCAGACTCCTACGGGAGGCAGCAGTGGGGAATTTTGGACAATGGGCGCAAGCCTGATCCAGCCATGCCGCGTGTCTGAAGAAGGCCTTCGGGTTGTAAAGGACTTTTGTTAGGGAAGAAAAAGGAGCGGTTAATACCCGTTTCTGCTGACGGTACCTAAAGAATAAGCACCGGCTAACTA
>GV2UCFN02IIMAI
GGTGAGTAATATATTGGAACGTACCGAGTAATGGGGGATAACCAATCGAAAGATTGGCTAATACCGCATACGCTCTGAGGAGGAAAGCAGGGGACCTTCGGGCCTTGCGTTATTCGAGCGGCCAATATCTGATTAGCTAGTTGGTGGGGTAAAGGCCTACCAAGGCGACGATCAGTAGCGGGTCTGAGAGGATGATCCGCCACACTGGGACTGAGACACGGCCCAGACTCCTACGGGAGGCAGCAGTGGGGAATTTTGGACAATGGGCGCAAGCCTGATCCAGCCATGCCGCGTGTCTGAAGAAGGCCTTCGGGTTGTAAAGGACTTTTGTTAGGGAAGAAAAAGGAGCGGTTAATACCCGTTTCTGCTGACGGTACCTAAAGAATAAGCACCGGCTAACTA
>GV2UCFN02JV8ET
GGTGAGTAATATATTGGAACGTACCGAGTAATGGGGGATAACCAATCGAAAGATTGGCTAATACCGCATACGCTCTGAGGAGGAAAGCAGGGGACCTTCGGGCCTTGCGTTATTCGAGCGGCCAATATCTGATTAGCTAGTTGGTGGGGTAAAGGCCTACCAAGGCGACGATCAGTAGCGGGTCTGAGAGGATGATCCGCCACACTGGGACTGAGACACGGCCCAGACTCCTACGGGAGGCAGCAGTGGGGAATTTTGGACAATGGGCGCAAGCCTGATCCAGCCATGCCGCGTGTCTGAAGAAGGCCTTCGGGTTGTAAAGGACTTTTGTTAGGGAAGAAAAAGGAGCGGTTAATACCCGTTTCTGCTGACGGTACCTAAAGAATAAGCACCGGCTAACTA
>GV2UCFN02IPO27
GGTGAGTAATATATTGGAACGTACCGAGTAATGGGGGATAACCAATCGAAAGATTGGCTAATACCGCATACGCTCTGAGGAGGAAAGCAGGGGACCTTCGGGCCTTGCGTTATTCGAGCGGCCAATATCTGATTAGCTAGTTGGTGGGGTAAAGGCCTACCAAGGCGACGATCAGTAGCGGGTCTGAGAGGATGATCCGCCACACTGGGACTGAGACACGGCCCAGACTCCTACGGGAGGCAGCAGTGGGGAATTTTGGACAATGGGCGCAAGCCTGATCCAGCCATGCCGCGTGTCTGAAGAAGGCCTTCGGGTTGTAAAGGACTTTTGTTAGGGAAGAAAAAGGAGCGGTTAATACCCGTTTCTGCTGACGGTACCTAAAGAATAAGCACCGGCTAACTA
>GV2UCFN02JOR3J
GGTGAGTAATATATTGGAACGTACCGAGTAATGGGGGATAACCAATCGAAAGATTGGCTAATACCGCATACGCTCTGAGGAGGAAAGCAGGGGACCTTCGGGCCTTGCGTTATTCGAGCGGCCAATATCTGATTAGCTAGTTGGTGGGGTAAAGGCCTACCAAGGCGACGATCAGTAGCGGGTCTGAGAGGATGATCCGCCACACTGGGACTGAGACACGGCCCAGACTCCTACGGGAGGCAGCAGTGGGGAATTTTGGACAATGGGCGCAAGCCTGATCCAGCCATGCCGCGTGTCTGAAGAAGGCCTTCGGGTTGTAAAGGACTTTTGTTAGGGAAGAAAAAGGAGCGGTTAATACCCGTTTCTGCTGACGGTACCTAAAGAATAAGCACCGGCTAACTA
>GV2UCFN02JQ8DU
GGTGAGTAATATATTGGAACGTACCGAGTAATGGGGGATAACCAATCGAAAGATTGGCTAATACCGCATACGCTCTGAGGAGGAAAGCAGGGGACCTTCGGGCCTTGCGTTATTCGAGCGGCCAATATCTGATTAGCTAGTTGGTGGGGTAAAGGCCTACCAAGGCGACGATCAGTAGCGGGTCTGAGAGGATGATCCGCCACACTGGGACTGAGACACGGCCCAGACTCCTACGGGAGGCAGCAGTGGGGAATTTTGGACAATGGGCGCAAGCCTGATCCAGCCATGCCGCGTGTCTGAAGAAGGCCTTCGGGTTGTAAAGGACTTTTGTTAGGGAAGAAAAAGGAGCGGTTAATACCCGTTTCTGCTGACGGTACCTAAAGAATAAGCACCGGCTAACTA
>GV2UCFN02GI3E5
GGTGAGTAATATATTGGAACGTACCGAGTAATGGGGGATAACCAATCGAAAGATTGGCTAATACCGCATACGCTCTGAGGAGGAAAGCAGGGGACCTTCGGGCCTTGCGTTATTCGAGCGGCCAATATCTGATTAGCTAGTTGGTGGGGTAAAGGCCTACCAAGGCGACGATCAGTAGCGGGTCTGAGAGGATGATCCGCCACACTGGGACTGAGACACGGCCCAGACTCCTACGGGAGGCAGCAGTGGGGAATTTTGGACAATGGGCGCAAGCCTGATCCAGCCATGCCGCGTGTCTGAAGAAGGCCTTCGGGTTGTAAAGGACTTTTGTTAGGGAAGAAAAAGGAGCGGTTAATACCCGTTTCTGCTGACGGTACCTAAAGAATAAGCACCGGCTAACTA
>GV2UCFN02F3WOR
GGTGAGTAATATATTGGAACGTACCGAGTAATGGGGGATAACCAATCGAAAGATTGGCTAATACCGCATACGCTCTGAGGAGGAAAGCAGGGGACCTTCGGGCCTTGCGTTATTCGAGCGGCCAATATCTGATTAGCTAGTTGGTGGGGTAAAGGCCTACCAAGGCGACGATCAGTAGCGGGTCTGAGAGGATGATCCGCCACACTGGGACTGAGACACGGCCCAGACTCCTACGGGAGGCAGCAGTGGGGAATTTTGGACAATGGGCGCAAGCCTGATCCAGCCATGCCGCGTGTCTGAAGAAGGCCTTCGGGTTGTAAAGGACTTTTGTTAGGGAAGAAAAAGGAGCGGTTAATACCCGTTTCTGCTGACGGTACCTAAAGAATAAGCACCGGCTAACTA
>GV2UCFN02FK28C
GGTGAGTAATATATTGGAACGTACCGAGTAATGGGGGATAACCAATCGAAAGATTGGCTAATACCGCATACGCTCTGAGGAGGAAAGCAGGGGACCTTCGGGCCTTGCGTTATTCGAGCGGCCAATATCTGATTAGCTAGTTGGTGGGGTAAAGGCCTACCAAGGCGACGATCAGTAGCGGGTCTGAGAGGATGATCCGCCACACTGGGACTGAGACACGGCCCAGACTCCTACGGGAGGCAGCAGTGGGGAATTTTGGACAATGGGCGCAAGCCTGATCCAGCCATGCCGCGTGTCTGAAGAAGGCCTTCGGGTTGTAAAGGACTTTTGTTAGGGAAGAAAAAGGAGCGGTTAATACCCGTTTCTGCTGACGGTACCTAAAGAATAAGCACCGGCTAACTA
>GV2UCFN02I2V4J
GGTGAGTAATATATTGGAACGTACCGAGTAATGGGGGATAACCAATCGAAAGATTGGCTAATACCGCATACGCTCTGAGGAGGAAAGCAGGGGACCTTCGGGCCTTGCGTTATTCGAGCGGCCAATATCTGATTAGCTAGTTGGTGGGGTAAAGGCCTACCAAGGCGACGATCAGTAGCGGGTCTGAGAGGATGATCCGCCACACTGGGACTGAGACACGGCCCAGACTCCTACGGGAGGCAGCAGTGGGGAATTTTGGACAATGGGCGCAAGCCTGATCCAGCCATGCCGCGTGTCTGAAGAAGGCCTTCGGGTTGTAAAGGACTTTTGTTAGGGAAGAAAAAGGAGCGGTTAATACCCGTTTCTGCTGACGGTACCTAAAGAATAAGCACCGGCTAACTA
>GV2UCFN02F165L
GGTGAGTAATATATTGGAACGTACCGAGTAATGGGGGATAACCAATCGAAAGATTGGCTAATACCGCATACGCTCTGAGGAGGAAAGCAGGGGACCTTCGGGCCTTGCGTTATTCGAGCGGCCAATATCTGATTAGCTAGTTGGTGGGGTAAAGGCCTACCAAGGCGACGATCAGTAGCGGGTCTGAGAGGATGATCCGCCACACTGGGACTGAGACACGGCCCAGACTCCTACGGGAGGCAGCAGTGGGGAATTTTGGACAATGGGCGCAAGCCTGATCCAGCCATGCCGCGTGTCTGAAGAAGGCCTTCGGGTTGTAAAGGACTTTTGTTAGGGAAGAAAAAGGAGCGGTTAATACCCGTTTCTGCTGACGGTACCTAAAGAATAAGCACCGGCTAACTA
>GV2UCFN02F20FI
GGTGAGTAATATATTGGAACGTACCGAGTAATGGGGGATAACCAATCGAAAGATTGGCTAATACCGCATACGCTCTGAGGAGGAAAGCAGGGGACCTTCGGGCCTTGCGTTATTCGAGCGGCCAATATCTGATTAGCTAGTTGGTGGGGTAAAGGCCTACCAAGGCGACGATCAGTAGCGGGTCTGAGAGGATGATCCGCCACACTGGGACTGAGACACGGCCCAGACTCCTACGGGAGGCAGCAGTGGGGAATTTTGGACAATGGGCGCAAGCCTGATCCAGCCATGCCGCGTGTCTGAAGAAGGCCTTCGGGTTGTAAAGGACTTTTGTTAGGGAAGAAAAAGGAGCGGTTAATACCCGTTTCTGCTGACGGTACCTAAAGAATAAGCACCGGCTAACTA
>GV2UCFN02HF8UC
GGTGAGTAATATATTGGAACGTACCGAGTAATGGGGGATAACCAATCGAAAGATTGGCTAATACCGCATACGCTCTGAGGAGGAAAGCAGGGGACCTTCGGGCCTTGCGTTATTCGAGCGGCCAATATCTGATTAGCTAGTTGGTGGGGTAAAGGCCTACCAAGGCGACGATCAGTAGCGGGTCTGAGAGGATGATCCGCCACACTGGGACTGAGACACGGCCCAGACTCCTACGGGAGGCAGCAGTGGGGAATTTTGGACAATGGGCGCAAGCCTGATCCAGCCATGCCGCGTGTCTGAAGAAGGCCTTCGGGTTGTAAAGGACTTTTGTTAGGGAAGAAAAAGGAGCGGTTAATACCCGTTTCTGCTGACGGTACCTAAAGAATAAGCACCGGCTAACTA
>GV2UCFN02HVC4S
GGTGAGTAATATATTGGAACGTACCGAGTAATGGGGGATAACCAATCGAAAGATTGGCTAATACCGCATACGCTCTGAGGAGGAAAGCAGGGGACCTTCGGGCCTTGCGTTATTCGAGCGGCCAATATCTGATTAGCTAGTTGGTGGGGTAAAGGCCTACCAAGGCGACGATCAGTAGCGGGTCTGAGAGGATGATCCGCCACACTGGGACTGAGACACGGCCCAGACTCCTACGGGAGGCAGCAGTGGGGAATTTTGGACAATGGGCGCAAGCCTGATCCAGCCATGCCGCGTGTCTGAAGAAGGCCTTCGGGTTGTAAAGGACTTTTGTTAGGGAAGAAAAAGGAGCGGTTAATACCCGTTTCTGCTGACGGTACCTAAAGAATAAGCACCGGCTAACTA
>GV2UCFN02I1ALQ
GGTGAGTAATATATTGGAACGTACCGAGTAATGGGGGATAACCAATCGAAAGATTGGCTAATACCGCATACGCTCTGAGGAGGAAAGCAGGGGACCTTCGGGCCTTGCGTTATTCGAGCGGCCAATATCTGATTAGCTAGTTGGTGGGGTAAAGGCCTACCAAGGCGACGATCAGTAGCGGGTCTGAGAGGATGATCCGCCACACTGGGACTGAGACACGGCCCAGACTCCTACGGGAGGCAGCAGTGGGGAATTTTGGACAATGGGCGCAAGCCTGATCCAGCCATGCCGCGTGTCTGAAGAAGGCCTTCGGGTTGTAAAGGACTTTTGTTAGGGAAGAAAAAGGAGCGGTTAATACCCGTTTCTGCTGACGGTACCTAAAGAATAAGCACCGGCTAACTA
>GV2UCFN02IUOIS
GGTGAGTAATATATTGGAACGTACCGAGTAATGGGGGATAACCAATCGAAAGATTGGCTAATACCGCATACGCTCTGAGGAGGAAAGCAGGGGACCTTCGGGCCTTGCGTTATTCGAGCGGCCAATATCTGATTAGCTAGTTGGTGGGGTAAAGGCCTACCAAGGCGACGATCAGTAGCGGGTCTGAGAGGATGATCCGCCACACTGGGACTGAGACACGGCCCAGACTCCTACGGGAGGCAGCAGTGGGGAATTTTGGACAATGGGCGCAAGCCTGATCCAGCCATGCCGCGTGTCTGAAGAAGGCCTTCGGGTTGTAAAGGACTTTTGTTAGGGAAGAAAAAGGAGCGGTTAATACCCGTTTCTGCTGACGGTACCTAAAGAATAAGCACCGGCTAACTA
>GV2UCFN02HUFSE
GGTGAGTAATATATTGGAACGTACCGAGTAATGGGGGATAACCAATCGAAAGATTGGCTAATACCGCATACGCTCTGAGGAGGAAAGCAGGGGACCTTCGGGCCTTGCGTTATTCGAGCGGCCAATATCTGATTAGCTAGTTGGTGGGGTAAAGGCCTACCAAGGCGACGATCAGTAGCGGGTCTGAGAGGATGATCCGCCACACTGGGACTGAGACACGGCCCAGACTCCTACGGGAGGCAGCAGTGGGGAATTTTGGACAATGGGCGCAAGCCTGATCCAGCCATGCCGCGTGTCTGAAGAAGGCCTTCGGGTTGTAAAGGACTTTTGTTAGGGAAGAAAAAGGAGCGGTTAATACCCGTTTCTGCTGACGGTACCTAAAGAATAAGCACCGGCTAACTA
>GV2UCFN02JLMQ7
GGTGAGTAATATATTGGAACGTACCGAGTAATGGGGGATAACCAATCGAAAGATTGGCTAATACCGCATACGCTCTGAGGAGGAAAGCAGGGGACCTTCGGGCCTTGCGTTATTCGAGCGGCCAATATCTGATTAGCTAGTTGGTGGGGTAAAGGCCTACCAAGGCGACGATCAGTAGCGGGTCTGAGAGGATGATCCGCCACACTGGGACTGAGACACGGCCCAGACTCCTACGGGAGGCAGCAGTGGGGAATTTTGGACAATGGGCGCAAGCCTGATCCAGCCATGCCGCGTGTCTGAAGAAGGCCTTCGGGTTGTAAAGGACTTTTGTTAGGGAAGAAAAAGGAGCGGTTAATACCCGTTTCTGCTGACGGTACCTAAAGAATAAGCACCGGCTAACTA
>GV2UCFN02JC6HX
GGTGAGTAATATATTGGAACGTACCGAGTAATGGGGGATAACCAATCGAAAGATTGGCTAATACCGCATACGCTCTGAGGAGGAAAGCAGGGGACCTTCGGGCCTTGCGTTATTCGAGCGGCCAATATCTGATTAGCTAGTTGGTGGGGTAAAGGCCTACCAAGGCGACGATCAGTAGCGGGTCTGAGAGGATGATCCGCCACACTGGGACTGAGACACGGCCCAGACTCCTACGGGAGGCAGCAGTGGGGAATTTTGGACAATGGGCGCAAGCCTGATCCAGCCATGCCGCGTGTCTGAAGAAGGCCTTCGGGTTGTAAAGGACTTTTGTTAGGGAAGAAAAAGGAGCGGTTAATACCCGTTTCTGCTGACGGTACCTAAAGAATAAGCACCGGCTAACTA
>GV2UCFN02GJAAL
GGTGAGTAATATATTGGAACGTACCGAGTAATGGGGGATAACCAATCGAAAGATTGGCTAATACCGCATACGCTCTGAGGAGGAAAGCAGGGGACCTTCGGGCCTTGCGTTATTCGAGCGGCCAATATCTGATTAGCTAGTTGGTGGGGTAAAGGCCTACCAAGGCGACGATCAGTAGCGGGTCTGAGAGGATGATCCGCCACACTGGGACTGAGACACGGCCCAGACTCCTACGGGAGGCAGCAGTGGGGAATTTTGGACAATGGGCGCAAGCCTGATCCAGCCATGCCGCGTGTCTGAAGAAGGCCTTCGGGTTGTAAAGGACTTTTGTTAGGGAAGAAAAAGGAGCGGTTAATACCCGTTTCTGCTGACGGTACCTAAAGAATAAGCACCGGCTAACTA
>GV2UCFN02FNRDV
GGTGAGTAATATATTGGAACGTACCGAGTAATGGGGGATAACCAATCGAAAGATTGGCTAATACCGCATACGCTCTGAGGAGGAAAGCAGGGGACCTTCGGGCCTTGCGTTATTCGAGCGGCCAATATCTGATTAGCTAGTTGGTGGGGTAAAGGCCTACCAAGGCGACGATCAGTAGCGGGTCTGAGAGGATGATCCGCCACACTGGGACTGAGACACGGCCCAGACTCCTACGGGAGGCAGCAGTGGGGAATTTTGGACAATGGGCGCAAGCCTGATCCAGCCATGCCGCGTGTCTGAAGAAGGCCTTCGGGTTGTAAAGGACTTTTGTTAGGGAAGAAAAAGGAGCGGTTAATACCCGTTTCTGCTGACGGTACCTAAAGAATAAGCACCGGCTAACTA
>GV2UCFN02GRX8I
GGTGAGTAATATATTGGAACGTACCGAGTAATGGGGGATAACCAATCGAAAGATTGGCTAATACCGCATACGCTCTGAGGAGGAAAGCAGGGGACCTTCGGGCCTTGCGTTATTCGAGCGGCCAATATCTGATTAGCTAGTTGGTGGGGTAAAGGCCTACCAAGGCGACGATCAGTAGCGGGTCTGAGAGGATGATCCGCCACACTGGGACTGAGACACGGCCCAGACTCCTACGGGAGGCAGCAGTGGGGAATTTTGGACAATGGGCGCAAGCCTGATCCAGCCATGCCGCGTGTCTGAAGAAGGCCTTCGGGTTGTAAAGGACTTTTGTTAGGGAAGAAAAAGGAGCGGTTAATACCCGTTTCTGCTGACGGTACCTAAAGAATAAGCACCGGCTAACTA
>GV2UCFN02JENRS
GGTGAGTAATATATTGGAACGTACCGAGTAATGGGGGATAACCAATCGAAAGATTGGCTAATACCGCATACGCTCTGAGGAGGAAAGCAGGGGACCTTCGGGCCTTGCGTTATTCGAGCGGCCAATATCTGATTAGCTAGTTGGTGGGGTAAAGGCCTACCAAGGCGACGATCAGTAGCGGGTCTGAGAGGATGATCCGCCACACTGGGACTGAGACACGGCCCAGACTCCTACGGGAGGCAGCAGTGGGGAATTTTGGACAATGGGCGCAAGCCTGATCCAGCCATGCCGCGTGTCTGAAGAAGGCCTTCGGGTTGTAAAGGACTTTTGTTAGGGAAGAAAAAGGAGCGGTTAATACCCGTTTCTGCTGACGGTACCTAAAGAATAAGCACCGGCTAACTA
>GV2UCFN02GBKRH
GGTGAGTAATATATTGGAACGTACCGAGTAATGGGGGATAACCAATCGAAAGATTGGCTAATACCGCATACGCTCTGAGGAGGAAAGCAGGGGACCTTCGGGCCTTGCGTTATTCGAGCGGCCAATATCTGATTAGCTAGTTGGTGGGGTAAAGGCCTACCAAGGCGACGATCAGTAGCGGGTCTGAGAGGATGATCCGCCACACTGGGACTGAGACACGGCCCAGACTCCTACGGGAGGCAGCAGTGGGGAATTTTGGACAATGGGCGCAAGCCTGATCCAGCCATGCCGCGTGTCTGAAGAAGGCCTTCGGGTTGTAAAGGACTTTTGTTAGGGAAGAAAAAGGAGCGGTTAATACCCGTTTCTGCTGACGGTACCTAAAGAATAAGCACCGGCTAACTA
>GV2UCFN02FPO0S
GGTGAGTAATATATTGGAACGTACCGAGTAATGGGGGATAACCAATCGAAAGATTGGCTAATACCGCATACGCTCTGAGGAGGAAAGCAGGGGACCTTCGGGCCTTGCGTTATTCGAGCGGCCAATATCTGATTAGCTAGTTGGTGGGGTAAAGGCCTACCAAGGCGACGATCAGTAGCGGGTCTGAGAGGATGATCCGCCACACTGGGACTGAGACACGGCCCAGACTCCTACGGGAGGCAGCAGTGGGGAATTTTGGACAATGGGCGCAAGCCTGATCCAGCCATGCCGCGTGTCTGAAGAAGGCCTTCGGGTTGTAAAGGACTTTTGTTAGGGAAGAAAAAGGAGCGGTTAATACCCGTTTCTGCTGACGGTACCTAAAGAATAAGCACCGGCTAACTA
>GV2UCFN02FQLUS
GGTGAGTAATATATTGGAACGTACCGAGTAATGGGGGATAACCAATCGAAAGATTGGCTAATACCGCATACGCTCTGAGGAGGAAAGCAGGGGACCTTCGGGCCTTGCGTTATTCGAGCGGCCAATATCTGATTAGCTAGTTGGTGGGGTAAAGGCCTACCAAGGCGACGATCAGTAGCGGGTCTGAGAGGATGATCCGCCACACTGGGACTGAGACACGGCCCAGACTCCTACGGGAGGCAGCAGTGGGGAATTTTGGACAATGGGCGCAAGCCTGATCCAGCCATGCCGCGTGTCTGAAGAAGGCCTTCGGGTTGTAAAGGACTTTTGTTAGGGAAGAAAAAGGAGCGGTTAATACCCGTTTCTGCTGACGGTACCTAAAGAATAAGCACCGGCTAACTA
>GV2UCFN02GH356
GGTGAGTAATATATTGGAACGTACCGAGTAATGGGGGATAACCAATCGAAAGATTGGCTAATACCGCATACGCTCTGAGGAGGAAAGCAGGGGACCTTCGGGCCTTGCGTTATTCGAGCGGCCAATATCTGATTAGCTAGTTGGTGGGGTAAAGGCCTACCAAGGCGACGATCAGTAGCGGGTCTGAGAGGATGATCCGCCACACTGGGACTGAGACACGGCCCAGACTCCTACGGGAGGCAGCAGTGGGGAATTTTGGACAATGGGCGCAAGCCTGATCCAGCCATGCCGCGTGTCTGAAGAAGGCCTTCGGGTTGTAAAGGACTTTTGTTAGGGAAGAAAAAGGAGCGGTTAATACCCGTTTCTGCTGACGGTACCTAAAGAATAAGCACCGGCTAACTA
>GV2UCFN02F8IE1
GGTGAGTAATATATTGGAACGTACCGAGTAATGGGGGATAACCAATCGAAAGATTGGCTAATACCGCATACGCTCTGAGGAGGAAAGCAGGGGACCTTCGGGCCTTGCGTTATTCGAGCGGCCAATATCTGATTAGCTAGTTGGTGGGGTAAAGGCCTACCAAGGCGACGATCAGTAGCGGGTCTGAGAGGATGATCCGCCACACTGGGACTGAGACACGGCCCAGACTCCTACGGGAGGCAGCAGTGGGGAATTTTGGACAATGGGCGCAAGCCTGATCCAGCCATGCCGCGTGTCTGAAGAAGGCCTTCGGGTTGTAAAGGACTTTTGTTAGGGAAGAAAAAGGAGCGGTTAATACCCGTTTCTGCTGACGGTACCTAAAGAATAAGCACCGGCTAACTA
>GV2UCFN02GXFBT
GGTGAGTAATATATTGGAACGTACCGAGTAATGGGGGATAACCAATCGAAAGATTGGCTAATACCGCATACGCTCTGAGGAGGAAAGCAGGGGACCTTCGGGCCTTGCGTTATTCGAGCGGCCAATATCTGATTAGCTAGTTGGTGGGGTAAAGGCCTACCAAGGCGACGATCAGTAGCGGGTCTGAGAGGATGATCCGCCACACTGGGACTGAGACACGGCCCAGACTCCTACGGGAGGCAGCAGTGGGGAATTTTGGACAATGGGCGCAAGCCTGATCCAGCCATGCCGCGTGTCTGAAGAAGGCCTTCGGGTTGTAAAGGACTTTTGTTAGGGAAGAAAAAGGAGCGGTTAATACCCGTTTCTGCTGACGGTACCTAAAGAATAAGCACCGGCTAACTA
>GV2UCFN02JASJY
GGTGAGTAATATATTGGAACGTACCGAGTAATGGGGGATAACCAATCGAAAGATTGGCTAATACCGCATACGCTCTGAGGAGGAAAGCAGGGGACCTTCGGGCCTTGCGTTATTCGAGCGGCCAATATCTGATTAGCTAGTTGGTGGGGTAAAGGCCTACCAAGGCGACGATCAGTAGCGGGTCTGAGAGGATGATCCGCCACACTGGGACTGAGACACGGCCCAGACTCCTACGGGAGGCAGCAGTGGGGAATTTTGGACAATGGGCGCAAGCCTGATCCAGCCATGCCGCGTGTCTGAAGAAGGCCTTCGGGTTGTAAAGGACTTTTGTTAGGGAAGAAAAAGGAGCGGTTAATACCCGTTTCTGCTGACGGTACCTAAAGAATAAGCACCGGCTAACTA
>GV2UCFN02GPJSX
GGTGAGTAATATATTGGAACGTACCGAGTAATGGGGGATAACCAATCGAAAGATTGGCTAATACCGCATACGCTCTGAGGAGGAAAGCAGGGGACCTTCGGGCCTTGCGTTATTCGAGCGGCCAATATCTGATTAGCTAGTTGGTGGGGTAAAGGCCTACCAAGGCGACGATCAGTAGCGGGTCTGAGAGGATGATCCGCCACACTGGGACTGAGACACGGCCCAGACTCCTACGGGAGGCAGCAGTGGGGAATTTTGGACAATGGGCGCAAGCCTGATCCAGCCATGCCGCGTGTCTGAAGAAGGCCTTCGGGTTGTAAAGGACTTTTGTTAGGGAAGAAAAAGGAGCGGTTAATACCCGTTTCTGCTGACGGTACCTAAAGAATAAGCACCGGCTAACTA
>GV2UCFN02JIEPS
GGTGAGTAATATATTGGAACGTACCGAGTAATGGGGGATAACCAATCGAAAGATTGGCTAATACCGCATACGCTCTGAGGAGGAAAGCAGGGGACCTTCGGGCCTTGCGTTATTCGAGCGGCCAATATCTGATTAGCTAGTTGGTGGGGTAAAGGCCTACCAAGGCGACGATCAGTAGCGGGTCTGAGAGGATGATCCGCCACACTGGGACTGAGACACGGCCCAGACTCCTACGGGAGGCAGCAGTGGGGAATTTTGGACAATGGGCGCAAGCCTGATCCAGCCATGCCGCGTGTCTGAAGAAGGCCTTCGGGTTGTAAAGGACTTTTGTTAGGGAAGAAAAAGGAGCGGTTAATACCCGTTTCTGCTGACGGTACCTAAAGAATAAGCACCGGCTAACTA
>GV2UCFN02JZP3C
GGTGAGTAATATATTGGAACGTACCGAGTAATGGGGGATAACCAATCGAAAGATTGGCTAATACCGCATACGCTCTGAGGAGGAAAGCAGGGGACCTTCGGGCCTTGCGTTATTCGAGCGGCCAATATCTGATTAGCTAGTTGGTGGGGTAAAGGCCTACCAAGGCGACGATCAGTAGCGGGTCTGAGAGGATGATCCGCCACACTGGGACTGAGACACGGCCCAGACTCCTACGGGAGGCAGCAGTGGGGAATTTTGGACAATGGGCGCAAGCCTGATCCAGCCATGCCGCGTGTCTGAAGAAGGCCTTCGGGTTGTAAAGGACTTTTGTTAGGGAAGAAAAAGGAGCGGTTAATACCCGTTTCTGCTGACGGTACCTAAAGAATAAGCACCGGCTAACTA
>GV2UCFN02I72Z4
GGTGAGTAATATATTGGAACGTACCGAGTAATGGGGGATAACCAATCGAAAGATTGGCTAATACCGCATACGCTCTGAGGAGGAAAGCAGGGGACCTTCGGGCCTTGCGTTATTCGAGCGGCCAATATCTGATTAGCTAGTTGGTGGGGTAAAGGCCTACCAAGGCGACGATCAGTAGCGGGTCTGAGAGGATGATCCGCCACACTGGGACTGAGACACGGCCCAGACTCCTACGGGAGGCAGCAGTGGGGAATTTTGGACAATGGGCGCAAGCCTGATCCAGCCATGCCGCGTGTCTGAAGAAGGCCTTCGGGTTGTAAAGGACTTTTGTTAGGGAAGAAAAAGGAGCGGTTAATACCCGTTTCTGCTGACGGTACCTAAAGAATAAGCACCGGCTAACTA
>GV2UCFN02I0REL
GGTGAGTAATATATTGGAACGTACCGAGTAATGGGGGATAACCAATCGAAAGATTGGCTAATACCGCATACGCTCTGAGGAGGAAAGCAGGGGACCTTCGGGCCTTGCGTTATTCGAGCGGCCAATATCTGATTAGCTAGTTGGTGGGGTAAAGGCCTACCAAGGCGACGATCAGTAGCGGGTCTGAGAGGATGATCCGCCACACTGGGACTGAGACACGGCCCAGACTCCTACGGGAGGCAGCAGTGGGGAATTTTGGACAATGGGCGCAAGCCTGATCCAGCCATGCCGCGTGTCTGAAGAAGGCCTTCGGGTTGTAAAGGACTTTTGTTAGGGAAGAAAAAGGAGCGGTTAATACCCGTTTCTGCTGACGGTACCTAAAGAATAAGCACCGGCTAACTA
>GV2UCFN02JEOWF
GGTGAGTAATATATTGGAACGTACCGAGTAATGGGGGATAACCAATCGAAAGATTGGCTAATACCGCATACGCTCTGAGGAGGAAAGCAGGGGACCTTCGGGCCTTGCGTTATTCGAGCGGCCAATATCTGATTAGCTAGTTGGTGGGGTAAAGGCCTACCAAGGCGACGATCAGTAGCGGGTCTGAGAGGATGATCCGCCACACTGGGACTGAGACACGGCCCAGACTCCTACGGGAGGCAGCAGTGGGGAATTTTGGACAATGGGCGCAAGCCTGATCCAGCCATGCCGCGTGTCTGAAGAAGGCCTTCGGGTTGTAAAGGACTTTTGTTAGGGAAGAAAAAGGAGCGGTTAATACCCGTTTCTGCTGACGGTACCTAAAGAATAAGCACCGGCTAACTA
>GV2UCFN02JUNSV
GGTGAGTAATATATTGGAACGTACCGAGTAATGGGGGATAACCAATCGAAAGATTGGCTAATACCGCATACGCTCTGAGGAGGAAAGCAGGGGACCTTCGGGCCTTGCGTTATTCGAGCGGCCAATATCTGATTAGCTAGTTGGTGGGGTAAAGGCCTACCAAGGCGACGATCAGTAGCGGGTCTGAGAGGATGATCCGCCACACTGGGACTGAGACACGGCCCAGACTCCTACGGGAGGCAGCAGTGGGGAATTTTGGACAATGGGCGCAAGCCTGATCCAGCCATGCCGCGTGTCTGAAGAAGGCCTTCGGGTTGTAAAGGACTTTTGTTAGGGAAGAAAAAGGAGCGGTTAATACCCGTTTCTGCTGACGGTACCTAAAGAATAAGCACCGGCTAACTA
>GV2UCFN02IK8W5
GGTGAGTAATATATTGGAACGTACCGAGTAATGGGGGATAACCAATCGAAAGATTGGCTAATACCGCATACGCTCTGAGGAGGAAAGCAGGGGACCTTCGGGCCTTGCGTTATTCGAGCGGCCAATATCTGATTAGCTAGTTGGTGGGGTAAAGGCCTACCAAGGCGACGATCAGTAGCGGGTCTGAGAGGATGATCCGCCACACTGGGACTGAGACACGGCCCAGACTCCTACGGGAGGCAGCAGTGGGGAATTTTGGACAATGGGCGCAAGCCTGATCCAGCCATGCCGCGTGTCTGAAGAAGGCCTTCGGGTTGTAAAGGACTTTTGTTAGGGAAGAAAAAGGAGCGGTTAATACCCGTTTCTGCTGACGGTACCTAAAGAATAAGCACCGGCTAACTA
>GV2UCFN02ILVZF
GGTGAGTAATATATTGGAACGTACCGAGTAATGGGGGATAACCAATCGAAAGATTGGCTAATACCGCATACGCTCTGAGGAGGAAAGCAGGGGACCTTCGGGCCTTGCGTTATTCGAGCGGCCAATATCTGATTAGCTAGTTGGTGGGGTAAAGGCCTACCAAGGCGACGATCAGTAGCGGGTCTGAGAGGATGATCCGCCACACTGGGACTGAGACACGGCCCAGACTCCTACGGGAGGCAGCAGTGGGGAATTTTGGACAATGGGCGCAAGCCTGATCCAGCCATGCCGCGTGTCTGAAGAAGGCCTTCGGGTTGTAAAGGACTTTTGTTAGGGAAGAAAAAGGAGCGGTTAATACCCGTTTCTGCTGACGGTACCTAAAGAATAAGCACCGGCTAACTA
>GV2UCFN02IJIGV
GGTGAGTAATATATTGGAACGTACCGAGTAATGGGGGATAACCAATCGAAAGATTGGCTAATACCGCATACGCTCTGAGGAGGAAAGCAGGGGACCTTCGGGCCTTGCGTTATTCGAGCGGCCAATATCTGATTAGCTAGTTGGTGGGGTAAAGGCCTACCAAGGCGACGATCAGTAGCGGGTCTGAGAGGATGATCCGCCACACTGGGACTGAGACACGGCCCAGACTCCTACGGGAGGCAGCAGTGGGGAATTTTGGACAATGGGCGCAAGCCTGATCCAGCCATGCCGCGTGTCTGAAGAAGGCCTTCGGGTTGTAAAGGACTTTTGTTAGGGAAGAAAAAGGAGCGGTTAATACCCGTTTCTGCTGACGGTACCTAAAGAATAAGCACCGGCTAACTA
>GV2UCFN02JRV3O
GGTGAGTAATATATTGGAACGTACCGAGTAATGGGGGATAACCAATCGAAAGATTGGCTAATACCGCATACGCTCTGAGGAGGAAAGCAGGGGACCTTCGGGCCTTGCGTTATTCGAGCGGCCAATATCTGATTAGCTAGTTGGTGGGGTAAAGGCCTACCAAGGCGACGATCAGTAGCGGGTCTGAGAGGATGATCCGCCACACTGGGACTGAGACACGGCCCAGACTCCTACGGGAGGCAGCAGTGGGGAATTTTGGACAATGGGCGCAAGCCTGATCCAGCCATGCCGCGTGTCTGAAGAAGGCCTTCGGGTTGTAAAGGACTTTTGTTAGGGAAGAAAAAGGAGCGGTTAATACCCGTTTCTGCTGACGGTACCTAAAGAATAAGCACCGGCTAACTA
>GV2UCFN02FIWPO
GGTGAGTAATATATTGGAACGTACCGAGTAATGGGGGATAACCAATCGAAAGATTGGCTAATACCGCATACGCTCTGAGGAGGAAAGCAGGGGACCTTCGGGCCTTGCGTTATTCGAGCGGCCAATATCTGATTAGCTAGTTGGTGGGGTAAAGGCCTACCAAGGCGACGATCAGTAGCGGGTCTGAGAGGATGATCCGCCACACTGGGACTGAGACACGGCCCAGACTCCTACGGGAGGCAGCAGTGGGGAATTTTGGACAATGGGCGCAAGCCTGATCCAGCCATGCCGCGTGTCTGAAGAAGGCCTTCGGGTTGTAAAGGACTTTTGTTAGGGAAGAAAAAGGAGCGGTTAATACCCGTTTCTGCTGACGGTACCTAAAGAATAAGCACCGGCTAACTA
>GV2UCFN02HUN6A
GGTGAGTAATATATTGGAACGTACCGAGTAATGGGGGATAACCAATCGAAAGATTGGCTAATACCGCATACGCTCTGAGGAGGAAAGCAGGGGACCTTCGGGCCTTGCGTTATTCGAGCGGCCAATATCTGATTAGCTAGTTGGTGGGGTAAAGGCCTACCAAGGCGACGATCAGTAGCGGGTCTGAGAGGATGATCCGCCACACTGGGACTGAGACACGGCCCAGACTCCTACGGGAGGCAGCAGTGGGGAATTTTGGACAATGGGCGCAAGCCTGATCCAGCCATGCCGCGTGTCTGAAGAAGGCCTTCGGGTTGTAAAGGACTTTTGTTAGGGAAGAAAAAGGAGCGGTTAATACCCGTTTCTGCTGACGGTACCTAAAGAATAAGCACCGGCTAACTA
>GV2UCFN02H6JVB
GGTGAGTAATATATTGGAACGTACCGAGTAATGGGGGATAACCAATCGAAAGATTGGCTAATACCGCATACGCTCTGAGGAGGAAAGCAGGGGACCTTCGGGCCTTGCGTTATTCGAGCGGCCAATATCTGATTAGCTAGTTGGTGGGGTAAAGGCCTACCAAGGCGACGATCAGTAGCGGGTCTGAGAGGATGATCCGCCACACTGGGACTGAGACACGGCCCAGACTCCTACGGGAGGCAGCAGTGGGGAATTTTGGACAATGGGCGCAAGCCTGATCCAGCCATGCCGCGTGTCTGAAGAAGGCCTTCGGGTTGTAAAGGACTTTTGTTAGGGAAGAAAAAGGAGCGGTTAATACCCGTTTCTGCTGACGGTACCTAAAGAATAAGCACCGGCTAACTA
>GV2UCFN02HQFKV
GGTGAGTAATATATTGGAACGTACCGAGTAATGGGGGATAACCAATCGAAAGATTGGCTAATACCGCATACGCTCTGAGGAGGAAAGCAGGGGACCTTCGGGCCTTGCGTTATTCGAGCGGCCAATATCTGATTAGCTAGTTGGTGGGGTAAAGGCCTACCAAGGCGACGATCAGTAGCGGGTCTGAGAGGATGATCCGCCACACTGGGACTGAGACACGGCCCAGACTCCTACGGGAGGCAGCAGTGGGGAATTTTGGACAATGGGCGCAAGCCTGATCCAGCCATGCCGCGTGTCTGAAGAAGGCCTTCGGGTTGTAAAGGACTTTTGTTAGGGAAGAAAAAGGAGCGGTTAATACCCGTTTCTGCTGACGGTACCTAAAGAATAAGCACCGGCTAACTA
>GV2UCFN02H2WOC
GGTGAGTAATATATTGGAACGTACCGAGTAATGGGGGATAACCAATCGAAAGATTGGCTAATACCGCATACGCTCTGAGGAGGAAAGCAGGGGACCTTCGGGCCTTGCGTTATTCGAGCGGCCAATATCTGATTAGCTAGTTGGTGGGGTAAAGGCCTACCAAGGCGACGATCAGTAGCGGGTCTGAGAGGATGATCCGCCACACTGGGACTGAGACACGGCCCAGACTCCTACGGGAGGCAGCAGTGGGGAATTTTGGACAATGGGCGCAAGCCTGATCCAGCCATGCCGCGTGTCTGAAGAAGGCCTTCGGGTTGTAAAGGACTTTTGTTAGGGAAGAAAAAGGAGCGGTTAATACCCGTTTCTGCTGACGGTACCTAAAGAATAAGCACCGGCTAACTA
>GV2UCFN02IUT2N
GGTGAGTAATATATTGGAACGTACCGAGTAATGGGGGATAACCAATCGAAAGATTGGCTAATACCGCATACGCTCTGAGGAGGAAAGCAGGGGACCTTCGGGCCTTGCGTTATTCGAGCGGCCAATATCTGATTAGCTAGTTGGTGGGGTAAAGGCCTACCAAGGCGACGATCAGTAGCGGGTCTGAGAGGATGATCCGCCACACTGGGACTGAGACACGGCCCAGACTCCTACGGGAGGCAGCAGTGGGGAATTTTGGACAATGGGCGCAAGCCTGATCCAGCCATGCCGCGTGTCTGAAGAAGGCCTTCGGGTTGTAAAGGACTTTTGTTAGGGAAGAAAAAGGAGCGGTTAATACCCGTTTCTGCTGACGGTACCTAAAGAATAAGCACCGGCTAACTA
>GV2UCFN02HWSFC
GGTGAGTAATATATTGGAACGTACCGAGTAATGGGGGATAACCAATCGAAAGATTGGCTAATACCGCATACGCTCTGAGGAGGAAAGCAGGGGACCTTCGGGCCTTGCGTTATTCGAGCGGCCAATATCTGATTAGCTAGTTGGTGGGGTAAAGGCCTACCAAGGCGACGATCAGTAGCGGGTCTGAGAGGATGATCCGCCACACTGGGACTGAGACACGGCCCAGACTCCTACGGGAGGCAGCAGTGGGGAATTTTGGACAATGGGCGCAAGCCTGATCCAGCCATGCCGCGTGTCTGAAGAAGGCCTTCGGGTTGTAAAGGACTTTTGTTAGGGAAGAAAAAGGAGCGGTTAATACCCGTTTCTGCTGACGGTACCTAAAGAATAAGCACCGGCTAACTA
>GV2UCFN02F5W9C
GGTGAGTAATATATTGGAACGTACCGAGTAATGGGGGATAACCAATCGAAAGATTGGCTAATACCGCATACGCTCTGAGGAGGAAAGCAGGGGACCTTCGGGCCTTGCGTTATTCGAGCGGCCAATATCTGATTAGCTAGTTGGTGGGGTAAAGGCCTACCAAGGCGACGATCAGTAGCGGGTCTGAGAGGATGATCCGCCACACTGGGACTGAGACACGGCCCAGACTCCTACGGGAGGCAGCAGTGGGGAATTTTGGACAATGGGCGCAAGCCTGATCCAGCCATGCCGCGTGTCTGAAGAAGGCCTTCGGGTTGTAAAGGACTTTTGTTAGGGAAGAAAAAGGAGCGGTTAATACCCGTTTCTGCTGACGGTACCTAAAGAATAAGCACCGGCTAACTA
>GV2UCFN02IH51T
GGTGAGTAATATATTGGAACGTACCGAGTAATGGGGGATAACCAATCGAAAGATTGGCTAATACCGCATACGCTCTGAGGAGGAAAGCAGGGGACCTTCGGGCCTTGCGTTATTCGAGCGGCCAATATCTGATTAGCTAGTTGGTGGGGTAAAGGCCTACCAAGGCGACGATCAGTAGCGGGTCTGAGAGGATGATCCGCCACACTGGGACTGAGACACGGCCCAGACTCCTACGGGAGGCAGCAGTGGGGAATTTTGGACAATGGGCGCAAGCCTGATCCAGCCATGCCGCGTGTCTGAAGAAGGCCTTCGGGTTGTAAAGGACTTTTGTTAGGGAAGAAAAAGGAGCGGTTAATACCCGTTTCTGCTGACGGTACCTAAAGAATAAGCACCGGCTAACTA
>GV2UCFN02IWQHQ
GGTGAGTAATATATTGGAACGTACCGAGTAATGGGGGATAACCAATCGAAAGATTGGCTAATACCGCATACGCTCTGAGGAGGAAAGCAGGGGACCTTCGGGCCTTGCGTTATTCGAGCGGCCAATATCTGATTAGCTAGTTGGTGGGGTAAAGGCCTACCAAGGCGACGATCAGTAGCGGGTCTGAGAGGATGATCCGCCACACTGGGACTGAGACACGGCCCAGACTCCTACGGGAGGCAGCAGTGGGGAATTTTGGACAATGGGCGCAAGCCTGATCCAGCCATGCCGCGTGTCTGAAGAAGGCCTTCGGGTTGTAAAGGACTTTTGTTAGGGAAGAAAAAGGAGCGGTTAATACCCGTTTCTGCTGACGGTACCTAAAGAATAAGCACCGGCTAACTA
>GV2UCFN02F71HR
GGTGAGTAATATATTGGAACGTACCGAGTAATGGGGGATAACCAATCGAAAGATTGGCTAATACCGCATACGCTCTGAGGAGGAAAGCAGGGGACCTTCGGGCCTTGCGTTATTCGAGCGGCCAATATCTGATTAGCTAGTTGGTGGGGTAAAGGCCTACCAAGGCGACGATCAGTAGCGGGTCTGAGAGGATGATCCGCCACACTGGGACTGAGACACGGCCCAGACTCCTACGGGAGGCAGCAGTGGGGAATTTTGGACAATGGGCGCAAGCCTGATCCAGCCATGCCGCGTGTCTGAAGAAGGCCTTCGGGTTGTAAAGGACTTTTGTTAGGGAAGAAAAAGGAGCGGTTAATACCCGTTTCTGCTGACGGTACCTAAAGAATAAGCACCGGCTAACTA
>GV2UCFN02HXRS5
GGTGAGTAATATATTGGAACGTACCGAGTAATGGGGGATAACCAATCGAAAGATTGGCTAATACCGCATACGCTCTGAGGAGGAAAGCAGGGGACCTTCGGGCCTTGCGTTATTCGAGCGGCCAATATCTGATTAGCTAGTTGGTGGGGTAAAGGCCTACCAAGGCGACGATCAGTAGCGGGTCTGAGAGGATGATCCGCCACACTGGGACTGAGACACGGCCCAGACTCCTACGGGAGGCAGCAGTGGGGAATTTTGGACAATGGGCGCAAGCCTGATCCAGCCATGCCGCGTGTCTGAAGAAGGCCTTCGGGTTGTAAAGGACTTTTGTTAGGGAAGAAAAAGGAGCGGTTAATACCCGTTTCTGCTGACGGTACCTAAAGAATAAGCACCGGCTAACTA
>GV2UCFN02IZT2O
GGTGAGTAATATATTGGAACGTACCGAGTAATGGGGGATAACCAATCGAAAGATTGGCTAATACCGCATACGCTCTGAGGAGGAAAGCAGGGGACCTTCGGGCCTTGCGTTATTCGAGCGGCCAATATCTGATTAGCTAGTTGGTGGGGTAAAGGCCTACCAAGGCGACGATCAGTAGCGGGTCTGAGAGGATGATCCGCCACACTGGGACTGAGACACGGCCCAGACTCCTACGGGAGGCAGCAGTGGGGAATTTTGGACAATGGGCGCAAGCCTGATCCAGCCATGCCGCGTGTCTGAAGAAGGCCTTCGGGTTGTAAAGGACTTTTGTTAGGGAAGAAAAAGGAGCGGTTAATACCCGTTTCTGCTGACGGTACCTAAAGAATAAGCACCGGCTAACTA
>GV2UCFN02IYAWU
GGTGAGTAATATATTGGAACGTACCGAGTAATGGGGGATAACCAATCGAAAGATTGGCTAATACCGCATACGCTCTGAGGAGGAAAGCAGGGGACCTTCGGGCCTTGCGTTATTCGAGCGGCCAATATCTGATTAGCTAGTTGGTGGGGTAAAGGCCTACCAAGGCGACGATCAGTAGCGGGTCTGAGAGGATGATCCGCCACACTGGGACTGAGACACGGCCCAGACTCCTACGGGAGGCAGCAGTGGGGAATTTTGGACAATGGGCGCAAGCCTGATCCAGCCATGCCGCGTGTCTGAAGAAGGCCTTCGGGTTGTAAAGGACTTTTGTTAGGGAAGAAAAAGGAGCGGTTAATACCCGTTTCTGCTGACGGTACCTAAAGAATAAGCACCGGCTAACTA
>GV2UCFN02IG83Q
GGTGAGTAATATATTGGAACGTACCGAGTAATGGGGGATAACCAATCGAAAGATTGGCTAATACCGCATACGCTCTGAGGAGGAAAGCAGGGGACCTTCGGGCCTTGCGTTATTCGAGCGGCCAATATCTGATTAGCTAGTTGGTGGGGTAAAGGCCTACCAAGGCGACGATCAGTAGCGGGTCTGAGAGGATGATCCGCCACACTGGGACTGAGACACGGCCCAGACTCCTACGGGAGGCAGCAGTGGGGAATTTTGGACAATGGGCGCAAGCCTGATCCAGCCATGCCGCGTGTCTGAAGAAGGCCTTCGGGTTGTAAAGGACTTTTGTTAGGGAAGAAAAAGGAGCGGTTAATACCCGTTTCTGCTGACGGTACCTAAAGAATAAGCACCGGCTAACTA
>GV2UCFN02HFWFR
GGTGAGTAATATATTGGAACGTACCGAGTAATGGGGGATAACCAATCGAAAGATTGGCTAATACCGCATACGCTCTGAGGAGGAAAGCAGGGGACCTTCGGGCCTTGCGTTATTCGAGCGGCCAATATCTGATTAGCTAGTTGGTGGGGTAAAGGCCTACCAAGGCGACGATCAGTAGCGGGTCTGAGAGGATGATCCGCCACACTGGGACTGAGACACGGCCCAGACTCCTACGGGAGGCAGCAGTGGGGAATTTTGGACAATGGGCGCAAGCCTGATCCAGCCATGCCGCGTGTCTGAAGAAGGCCTTCGGGTTGTAAAGGACTTTTGTTAGGGAAGAAAAAGGAGCGGTTAATACCCGTTTCTGCTGACGGTACCTAAAGAATAAGCACCGGCTAACTA
>GV2UCFN02G6GF1
GGTGAGTAATATATTGGAACGTACCGAGTAATGGGGGATAACCAATCGAAAGATTGGCTAATACCGCATACGCTCTGAGGAGGAAAGCAGGGGACCTTCGGGCCTTGCGTTATTCGAGCGGCCAATATCTGATTAGCTAGTTGGTGGGGTAAAGGCCTACCAAGGCGACGATCAGTAGCGGGTCTGAGAGGATGATCCGCCACACTGGGACTGAGACACGGCCCAGACTCCTACGGGAGGCAGCAGTGGGGAATTTTGGACAATGGGCGCAAGCCTGATCCAGCCATGCCGCGTGTCTGAAGAAGGCCTTCGGGTTGTAAAGGACTTTTGTTAGGGAAGAAAAAGGAGCGGTTAATACCCGTTTCTGCTGACGGTACCTAAAGAATAAGCACCGGCTAACTA
>GV2UCFN02F6S02
GGTGAGTAATATATTGGAACGTACCGAGTAATGGGGGATAACCAATCGAAAGATTGGCTAATACCGCATACGCTCTGAGGAGGAAAGCAGGGGACCTTCGGGCCTTGCGTTATTCGAGCGGCCAATATCTGATTAGCTAGTTGGTGGGGTAAAGGCCTACCAAGGCGACGATCAGTAGCGGGTCTGAGAGGATGATCCGCCACACTGGGACTGAGACACGGCCCAGACTCCTACGGGAGGCAGCAGTGGGGAATTTTGGACAATGGGCGCAAGCCTGATCCAGCCATGCCGCGTGTCTGAAGAAGGCCTTCGGGTTGTAAAGGACTTTTGTTAGGGAAGAAAAAGGAGCGGTTAATACCCGTTTCTGCTGACGGTACCTAAAGAATAAGCACCGGCTAACTA
>GV2UCFN02JFJPM
GGTGAGTAATATATTGGAACGTACCGAGTAATGGGGGATAACCAATCGAAAGATTGGCTAATACCGCATACGCTCTGAGGAGGAAAGCAGGGGACCTTCGGGCCTTGCGTTATTCGAGCGGCCAATATCTGATTAGCTAGTTGGTGGGGTAAAGGCCTACCAAGGCGACGATCAGTAGCGGGTCTGAGAGGATGATCCGCCACACTGGGACTGAGACACGGCCCAGACTCCTACGGGAGGCAGCAGTGGGGAATTTTGGACAATGGGCGCAAGCCTGATCCAGCCATGCCGCGTGTCTGAAGAAGGCCTTCGGGTTGTAAAGGACTTTTGTTAGGGAAGAAAAAGGAGCGGTTAATACCCGTTTCTGCTGACGGTACCTAAAGAATAAGCACCGGCTAACTA
>GV2UCFN02JJZRL
GGTGAGTAATATATTGGAACGTACCGAGTAATGGGGGATAACCAATCGAAAGATTGGCTAATACCGCATACGCTCTGAGGAGGAAAGCAGGGGACCTTCGGGCCTTGCGTTATTCGAGCGGCCAATATCTGATTAGCTAGTTGGTGGGGTAAAGGCCTACCAAGGCGACGATCAGTAGCGGGTCTGAGAGGATGATCCGCCACACTGGGACTGAGACACGGCCCAGACTCCTACGGGAGGCAGCAGTGGGGAATTTTGGACAATGGGCGCAAGCCTGATCCAGCCATGCCGCGTGTCTGAAGAAGGCCTTCGGGTTGTAAAGGACTTTTGTTAGGGAAGAAAAAGGAGCGGTTAATACCCGTTTCTGCTGACGGTACCTAAAGAATAAGCACCGGCTAACTA
>GV2UCFN02HUGTN
GGTGAGTAATATATTGGAACGTACCGAGTAATGGGGGATAACCAATCGAAAGATTGGCTAATACCGCATACGCTCTGAGGAGGAAAGCAGGGGACCTTCGGGCCTTGCGTTATTCGAGCGGCCAATATCTGATTAGCTAGTTGGTGGGGTAAAGGCCTACCAAGGCGACGATCAGTAGCGGGTCTGAGAGGATGATCCGCCACACTGGGACTGAGACACGGCCCAGACTCCTACGGGAGGCAGCAGTGGGGAATTTTGGACAATGGGCGCAAGCCTGATCCAGCCATGCCGCGTGTCTGAAGAAGGCCTTCGGGTTGTAAAGGACTTTTGTTAGGGAAGAAAAAGGAGCGGTTAATACCCGTTTCTGCTGACGGTACCTAAAGAATAAGCACCGGCTAACTA
>GV2UCFN02GJKZ7
GGTGAGTAATATATTGGAACGTACCGAGTAATGGGGGATAACCAATCGAAAGATTGGCTAATACCGCATACGCTCTGAGGAGGAAAGCAGGGGACCTTCGGGCCTTGCGTTATTCGAGCGGCCAATATCTGATTAGCTAGTTGGTGGGGTAAAGGCCTACCAAGGCGACGATCAGTAGCGGGTCTGAGAGGATGATCCGCCACACTGGGACTGAGACACGGCCCAGACTCCTACGGGAGGCAGCAGTGGGGAATTTTGGACAATGGGCGCAAGCCTGATCCAGCCATGCCGCGTGTCTGAAGAAGGCCTTCGGGTTGTAAAGGACTTTTGTTAGGGAAGAAAAAGGAGCGGTTAATACCCGTTTCTGCTGACGGTACCTAAAGAATAAGCACCGGCTAACTA
>GV2UCFN02JKLX3
GGTGAGTAATATATTGGAACGTACCGAGTAATGGGGGATAACCAATCGAAAGATTGGCTAATACCGCATACGCTCTGAGGAGGAAAGCAGGGGACCTTCGGGCCTTGCGTTATTCGAGCGGCCAATATCTGATTAGCTAGTTGGTGGGGTAAAGGCCTACCAAGGCGACGATCAGTAGCGGGTCTGAGAGGATGATCCGCCACACTGGGACTGAGACACGGCCCAGACTCCTACGGGAGGCAGCAGTGGGGAATTTTGGACAATGGGCGCAAGCCTGATCCAGCCATGCCGCGTGTCTGAAGAAGGCCTTCGGGTTGTAAAGGACTTTTGTTAGGGAAGAAAAAGGAGCGGTTAATACCCGTTTCTGCTGACGGTACCTAAAGAATAAGCACCGGCTAACTA
>GV2UCFN02F7GW6
GGTGAGTAATATATTGGAACGTACCGAGTAATGGGGGATAACCAATCGAAAGATTGGCTAATACCGCATACGCTCTGAGGAGGAAAGCAGGGGACCTTCGGGCCTTGCGTTATTCGAGCGGCCAATATCTGATTAGCTAGTTGGTGGGGTAAAGGCCTACCAAGGCGACGATCAGTAGCGGGTCTGAGAGGATGATCCGCCACACTGGGACTGAGACACGGCCCAGACTCCTACGGGAGGCAGCAGTGGGGAATTTTGGACAATGGGCGCAAGCCTGATCCAGCCATGCCGCGTGTCTGAAGAAGGCCTTCGGGTTGTAAAGGACTTTTGTTAGGGAAGAAAAAGGAGCGGTTAATACCCGTTTCTGCTGACGGTACCTAAAGAATAAGCACCGGCTAACTA
>GV2UCFN02GKNTM
GGTGAGTAATATATTGGAACGTACCGAGTAATGGGGGATAACCAATCGAAAGATTGGCTAATACCGCATACGCTCTGAGGAGGAAAGCAGGGGACCTTCGGGCCTTGCGTTATTCGAGCGGCCAATATCTGATTAGCTAGTTGGTGGGGTAAAGGCCTACCAAGGCGACGATCAGTAGCGGGTCTGAGAGGATGATCCGCCACACTGGGACTGAGACACGGCCCAGACTCCTACGGGAGGCAGCAGTGGGGAATTTTGGACAATGGGCGCAAGCCTGATCCAGCCATGCCGCGTGTCTGAAGAAGGCCTTCGGGTTGTAAAGGACTTTTGTTAGGGAAGAAAAAGGAGCGGTTAATACCCGTTTCTGCTGACGGTACCTAAAGAATAAGCACCGGCTAACTA
>GV2UCFN02I61Y9
GGTGAGTAATATATTGGAACGTACCGAGTAATGGGGGATAACCAATCGAAAGATTGGCTAATACCGCATACGCTCTGAGGAGGAAAGCAGGGGACCTTCGGGCCTTGCGTTATTCGAGCGGCCAATATCTGATTAGCTAGTTGGTGGGGTAAAGGCCTACCAAGGCGACGATCAGTAGCGGGTCTGAGAGGATGATCCGCCACACTGGGACTGAGACACGGCCCAGACTCCTACGGGAGGCAGCAGTGGGGAATTTTGGACAATGGGCGCAAGCCTGATCCAGCCATGCCGCGTGTCTGAAGAAGGCCTTCGGGTTGTAAAGGACTTTTGTTAGGGAAGAAAAAGGAGCGGTTAATACCCGTTTCTGCTGACGGTACCTAAAGAATAAGCACCGGCTAACTA
>GV2UCFN02JGZCQ
GGTGAGTAATATATTGGAACGTACCGAGTAATGGGGGATAACCAATCGAAAGATTGGCTAATACCGCATACGCTCTGAGGAGGAAAGCAGGGGACCTTCGGGCCTTGCGTTATTCGAGCGGCCAATATCTGATTAGCTAGTTGGTGGGGTAAAGGCCTACCAAGGCGACGATCAGTAGCGGGTCTGAGAGGATGATCCGCCACACTGGGACTGAGACACGGCCCAGACTCCTACGGGAGGCAGCAGTGGGGAATTTTGGACAATGGGCGCAAGCCTGATCCAGCCATGCCGCGTGTCTGAAGAAGGCCTTCGGGTTGTAAAGGACTTTTGTTAGGGAAGAAAAAGGAGCGGTTAATACCCGTTTCTGCTGACGGTACCTAAAGAATAAGCACCGGCTAACTA
>GV2UCFN02JELSZ
GGTGAGTAATATATTGGAACGTACCGAGTAATGGGGGATAACCAATCGAAAGATTGGCTAATACCGCATACGCTCTGAGGAGGAAAGCAGGGGACCTTCGGGCCTTGCGTTATTCGAGCGGCCAATATCTGATTAGCTAGTTGGTGGGGTAAAGGCCTACCAAGGCGACGATCAGTAGCGGGTCTGAGAGGATGATCCGCCACACTGGGACTGAGACACGGCCCAGACTCCTACGGGAGGCAGCAGTGGGGAATTTTGGACAATGGGCGCAAGCCTGATCCAGCCATGCCGCGTGTCTGAAGAAGGCCTTCGGGTTGTAAAGGACTTTTGTTAGGGAAGAAAAAGGAGCGGTTAATACCCGTTTCTGCTGACGGTACCTAAAGAATAAGCACCGGCTAACTA
>GV2UCFN02HV9PX
GGTGAGTAATATATTGGAACGTACCGAGTAATGGGGGATAACCAATCGAAAGATTGGCTAATACCGCATACGCTCTGAGGAGGAAAGCAGGGGACCTTCGGGCCTTGCGTTATTCGAGCGGCCAATATCTGATTAGCTAGTTGGTGGGGTAAAGGCCTACCAAGGCGACGATCAGTAGCGGGTCTGAGAGGATGATCCGCCACACTGGGACTGAGACACGGCCCAGACTCCTACGGGAGGCAGCAGTGGGGAATTTTGGACAATGGGCGCAAGCCTGATCCAGCCATGCCGCGTGTCTGAAGAAGGCCTTCGGGTTGTAAAGGACTTTTGTTAGGGAAGAAAAAGGAGCGGTTAATACCCGTTTCTGCTGACGGTACCTAAAGAATAAGCACCGGCTAACTA
>GV2UCFN02HM2RH
GGTGAGTAATATATTGGAACGTACCGAGTAATGGGGGATAACCAATCGAAAGATTGGCTAATACCGCATACGCTCTGAGGAGGAAAGCAGGGGACCTTCGGGCCTTGCGTTATTCGAGCGGCCAATATCTGATTAGCTAGTTGGTGGGGTAAAGGCCTACCAAGGCGACGATCAGTAGCGGGTCTGAGAGGATGATCCGCCACACTGGGACTGAGACACGGCCCAGACTCCTACGGGAGGCAGCAGTGGGGAATTTTGGACAATGGGCGCAAGCCTGATCCAGCCATGCCGCGTGTCTGAAGAAGGCCTTCGGGTTGTAAAGGACTTTTGTTAGGGAAGAAAAAGGAGCGGTTAATACCCGTTTCTGCTGACGGTACCTAAAGAATAAGCACCGGCTAACTA
>GV2UCFN02GSH2A
GGTGAGTAATATATTGGAACGTACCGAGTAATGGGGGATAACCAATCGAAAGATTGGCTAATACCGCATACGCTCTGAGGAGGAAAGCAGGGGACCTTCGGGCCTTGCGTTATTCGAGCGGCCAATATCTGATTAGCTAGTTGGTGGGGTAAAGGCCTACCAAGGCGACGATCAGTAGCGGGTCTGAGAGGATGATCCGCCACACTGGGACTGAGACACGGCCCAGACTCCTACGGGAGGCAGCAGTGGGGAATTTTGGACAATGGGCGCAAGCCTGATCCAGCCATGCCGCGTGTCTGAAGAAGGCCTTCGGGTTGTAAAGGACTTTTGTTAGGGAAGAAAAAGGAGCGGTTAATACCCGTTTCTGCTGACGGTACCTAAAGAATAAGCACCGGCTAACTA
>GV2UCFN02G54YG
GGTGAGTAATATATTGGAACGTACCGAGTAATGGGGGATAACCAATCGAAAGATTGGCTAATACCGCATACGCTCTGAGGAGGAAAGCAGGGGACCTTCGGGCCTTGCGTTATTCGAGCGGCCAATATCTGATTAGCTAGTTGGTGGGGTAAAGGCCTACCAAGGCGACGATCAGTAGCGGGTCTGAGAGGATGATCCGCCACACTGGGACTGAGACACGGCCCAGACTCCTACGGGAGGCAGCAGTGGGGAATTTTGGACAATGGGCGCAAGCCTGATCCAGCCATGCCGCGTGTCTGAAGAAGGCCTTCGGGTTGTAAAGGACTTTTGTTAGGGAAGAAAAAGGAGCGGTTAATACCCGTTTCTGCTGACGGTACCTAAAGAATAAGCACCGGCTAACTA
>GV2UCFN02J1AUB
GGTGAGTAATATATTGGAACGTACCGAGTAATGGGGGATAACCAATCGAAAGATTGGCTAATACCGCATACGCTCTGAGGAGGAAAGCAGGGGACCTTCGGGCCTTGCGTTATTCGAGCGGCCAATATCTGATTAGCTAGTTGGTGGGGTAAAGGCCTACCAAGGCGACGATCAGTAGCGGGTCTGAGAGGATGATCCGCCACACTGGGACTGAGACACGGCCCAGACTCCTACGGGAGGCAGCAGTGGGGAATTTTGGACAATGGGCGCAAGCCTGATCCAGCCATGCCGCGTGTCTGAAGAAGGCCTTCGGGTTGTAAAGGACTTTTGTTAGGGAAGAAAAAGGAGCGGTTAATACCCGTTTCTGCTGACGGTACCTAAAGAATAAGCACCGGCTAACTA
>GV2UCFN02I43M2
GGTGAGTAATATATTGGAACGTACCGAGTAATGGGGGATAACCAATCGAAAGATTGGCTAATACCGCATACGCTCTGAGGAGGAAAGCAGGGGACCTTCGGGCCTTGCGTTATTCGAGCGGCCAATATCTGATTAGCTAGTTGGTGGGGTAAAGGCCTACCAAGGCGACGATCAGTAGCGGGTCTGAGAGGATGATCCGCCACACTGGGACTGAGACACGGCCCAGACTCCTACGGGAGGCAGCAGTGGGGAATTTTGGACAATGGGCGCAAGCCTGATCCAGCCATGCCGCGTGTCTGAAGAAGGCCTTCGGGTTGTAAAGGACTTTTGTTAGGGAAGAAAAAGGAGCGGTTAATACCCGTTTCTGCTGACGGTACCTAAAGAATAAGCACCGGCTAACTA
>GV2UCFN02HLLTU
GGTGAGTAATATATTGGAACGTACCGAGTAATGGGGGATAACCAATCGAAAGATTGGCTAATACCGCATACGCTCTGAGGAGGAAAGCAGGGGACCTTCGGGCCTTGCGTTATTCGAGCGGCCAATATCTGATTAGCTAGTTGGTGGGGTAAAGGCCTACCAAGGCGACGATCAGTAGCGGGTCTGAGAGGATGATCCGCCACACTGGGACTGAGACACGGCCCAGACTCCTACGGGAGGCAGCAGTGGGGAATTTTGGACAATGGGCGCAAGCCTGATCCAGCCATGCCGCGTGTCTGAAGAAGGCCTTCGGGTTGTAAAGGACTTTTGTTAGGGAAGAAAAAGGAGCGGTTAATACCCGTTTCTGCTGACGGTACCTAAAGAATAAGCACCGGCTAACTA
>GV2UCFN02GWY8H
GGTGAGTAATATATTGGAACGTACCGAGTAATGGGGGATAACCAATCGAAAGATTGGCTAATACCGCATACGCTCTGAGGAGGAAAGCAGGGGACCTTCGGGCCTTGCGTTATTCGAGCGGCCAATATCTGATTAGCTAGTTGGTGGGGTAAAGGCCTACCAAGGCGACGATCAGTAGCGGGTCTGAGAGGATGATCCGCCACACTGGGACTGAGACACGGCCCAGACTCCTACGGGAGGCAGCAGTGGGGAATTTTGGACAATGGGCGCAAGCCTGATCCAGCCATGCCGCGTGTCTGAAGAAGGCCTTCGGGTTGTAAAGGACTTTTGTTAGGGAAGAAAAAGGAGCGGTTAATACCCGTTTCTGCTGACGGTACCTAAAGAATAAGCACCGGCTAACTA
>GV2UCFN02F0VHW
GGTGAGTAATATATTGGAACGTACCGAGTAATGGGGGATAACCAATCGAAAGATTGGCTAATACCGCATACGCTCTGAGGAGGAAAGCAGGGGACCTTCGGGCCTTGCGTTATTCGAGCGGCCAATATCTGATTAGCTAGTTGGTGGGGTAAAGGCCTACCAAGGCGACGATCAGTAGCGGGTCTGAGAGGATGATCCGCCACACTGGGACTGAGACACGGCCCAGACTCCTACGGGAGGCAGCAGTGGGGAATTTTGGACAATGGGCGCAAGCCTGATCCAGCCATGCCGCGTGTCTGAAGAAGGCCTTCGGGTTGTAAAGGACTTTTGTTAGGGAAGAAAAAGGAGCGGTTAATACCCGTTTCTGCTGACGGTACCTAAAGAATAAGCACCGGCTAACTA
>GV2UCFN02HAS0R
GGTGAGTAATATATTGGAACGTACCGAGTAATGGGGGATAACCAATCGAAAGATTGGCTAATACCGCATACGCTCTGAGGAGGAAAGCAGGGGACCTTCGGGCCTTGCGTTATTCGAGCGGCCAATATCTGATTAGCTAGTTGGTGGGGTAAAGGCCTACCAAGGCGACGATCAGTAGCGGGTCTGAGAGGATGATCCGCCACACTGGGACTGAGACACGGCCCAGACTCCTACGGGAGGCAGCAGTGGGGAATTTTGGACAATGGGCGCAAGCCTGATCCAGCCATGCCGCGTGTCTGAAGAAGGCCTTCGGGTTGTAAAGGACTTTTGTTAGGGAAGAAAAAGGAGCGGTTAATACCCGTTTCTGCTGACGGTACCTAAAGAATAAGCACCGGCTAACTA
>GV2UCFN02JXPRB
GGTGAGTAATATATTGGAACGTACCGAGTAATGGGGGATAACCAATCGAAAGATTGGCTAATACCGCATACGCTCTGAGGAGGAAAGCAGGGGACCTTCGGGCCTTGCGTTATTCGAGCGGCCAATATCTGATTAGCTAGTTGGTGGGGTAAAGGCCTACCAAGGCGACGATCAGTAGCGGGTCTGAGAGGATGATCCGCCACACTGGGACTGAGACACGGCCCAGACTCCTACGGGAGGCAGCAGTGGGGAATTTTGGACAATGGGCGCAAGCCTGATCCAGCCATGCCGCGTGTCTGAAGAAGGCCTTCGGGTTGTAAAGGACTTTTGTTAGGGAAGAAAAAGGAGCGGTTAATACCCGTTTCTGCTGACGGTACCTAAAGAATAAGCACCGGCTAACTA
>GV2UCFN02H9IFS
GGTGAGTAATATATTGGAACGTACCGAGTAATGGGGGATAACCAATCGAAAGATTGGCTAATACCGCATACGCTCTGAGGAGGAAAGCAGGGGACCTTCGGGCCTTGCGTTATTCGAGCGGCCAATATCTGATTAGCTAGTTGGTGGGGTAAAGGCCTACCAAGGCGACGATCAGTAGCGGGTCTGAGAGGATGATCCGCCACACTGGGACTGAGACACGGCCCAGACTCCTACGGGAGGCAGCAGTGGGGAATTTTGGACAATGGGCGCAAGCCTGATCCAGCCATGCCGCGTGTCTGAAGAAGGCCTTCGGGTTGTAAAGGACTTTTGTTAGGGAAGAAAAAGGAGCGGTTAATACCCGTTTCTGCTGACGGTACCTAAAGAATAAGCACCGGCTAACTA
>GV2UCFN02H07X0
GGTGAGTAATATATTGGAACGTACCGAGTAATGGGGGATAACCAATCGAAAGATTGGCTAATACCGCATACGCTCTGAGGAGGAAAGCAGGGGACCTTCGGGCCTTGCGTTATTCGAGCGGCCAATATCTGATTAGCTAGTTGGTGGGGTAAAGGCCTACCAAGGCGACGATCAGTAGCGGGTCTGAGAGGATGATCCGCCACACTGGGACTGAGACACGGCCCAGACTCCTACGGGAGGCAGCAGTGGGGAATTTTGGACAATGGGCGCAAGCCTGATCCAGCCATGCCGCGTGTCTGAAGAAGGCCTTCGGGTTGTAAAGGACTTTTGTTAGGGAAGAAAAAGGAGCGGTTAATACCCGTTTCTGCTGACGGTACCTAAAGAATAAGCACCGGCTAACTA
>GV2UCFN02HPS8B
GGTGAGTAATATATTGGAACGTACCGAGTAATGGGGGATAACCAATCGAAAGATTGGCTAATACCGCATACGCTCTGAGGAGGAAAGCAGGGGACCTTCGGGCCTTGCGTTATTCGAGCGGCCAATATCTGATTAGCTAGTTGGTGGGGTAAAGGCCTACCAAGGCGACGATCAGTAGCGGGTCTGAGAGGATGATCCGCCACACTGGGACTGAGACACGGCCCAGACTCCTACGGGAGGCAGCAGTGGGGAATTTTGGACAATGGGCGCAAGCCTGATCCAGCCATGCCGCGTGTCTGAAGAAGGCCTTCGGGTTGTAAAGGACTTTTGTTAGGGAAGAAAAAGGAGCGGTTAATACCCGTTTCTGCTGACGGTACCTAAAGAATAAGCACCGGCTAACTA
>GV2UCFN02FLNER
GGTGAGTAATATATTGGAACGTACCGAGTAATGGGGGATAACCAATCGAAAGATTGGCTAATACCGCATACGCTCTGAGGAGGAAAGCAGGGGACCTTCGGGCCTTGCGTTATTCGAGCGGCCAATATCTGATTAGCTAGTTGGTGGGGTAAAGGCCTACCAAGGCGACGATCAGTAGCGGGTCTGAGAGGATGATCCGCCACACTGGGACTGAGACACGGCCCAGACTCCTACGGGAGGCAGCAGTGGGGAATTTTGGACAATGGGCGCAAGCCTGATCCAGCCATGCCGCGTGTCTGAAGAAGGCCTTCGGGTTGTAAAGGACTTTTGTTAGGGAAGAAAAAGGAGCGGTTAATACCCGTTTCTGCTGACGGTACCTAAAGAATAAGCACCGGCTAACTA
>GV2UCFN02FRU9M
GGTGAGTAATATATTGGAACGTACCGAGTAATGGGGGATAACCAATCGAAAGATTGGCTAATACCGCATACGCTCTGAGGAGGAAAGCAGGGGACCTTCGGGCCTTGCGTTATTCGAGCGGCCAATATCTGATTAGCTAGTTGGTGGGGTAAAGGCCTACCAAGGCGACGATCAGTAGCGGGTCTGAGAGGATGATCCGCCACACTGGGACTGAGACACGGCCCAGACTCCTACGGGAGGCAGCAGTGGGGAATTTTGGACAATGGGCGCAAGCCTGATCCAGCCATGCCGCGTGTCTGAAGAAGGCCTTCGGGTTGTAAAGGACTTTTGTTAGGGAAGAAAAAGGAGCGGTTAATACCCGTTTCTGCTGACGGTACCTAAAGAATAAGCACCGGCTAACTA
>GV2UCFN02GDO9E
GGTGAGTAATATATTGGAACGTACCGAGTAATGGGGGATAACCAATCGAAAGATTGGCTAATACCGCATACGCTCTGAGGAGGAAAGCAGGGGACCTTCGGGCCTTGCGTTATTCGAGCGGCCAATATCTGATTAGCTAGTTGGTGGGGTAAAGGCCTACCAAGGCGACGATCAGTAGCGGGTCTGAGAGGATGATCCGCCACACTGGGACTGAGACACGGCCCAGACTCCTACGGGAGGCAGCAGTGGGGAATTTTGGACAATGGGCGCAAGCCTGATCCAGCCATGCCGCGTGTCTGAAGAAGGCCTTCGGGTTGTAAAGGACTTTTGTTAGGGAAGAAAAAGGAGCGGTTAATACCCGTTTCTGCTGACGGTACCTAAAGAATAAGCACCGGCTAACTA
>GV2UCFN02FOGQN
GGTGAGTAATATATTGGAACGTACCGAGTAATGGGGGATAACCAATCGAAAGATTGGCTAATACCGCATACGCTCTGAGGAGGAAAGCAGGGGACCTTCGGGCCTTGCGTTATTCGAGCGGCCAATATCTGATTAGCTAGTTGGTGGGGTAAAGGCCTACCAAGGCGACGATCAGTAGCGGGTCTGAGAGGATGATCCGCCACACTGGGACTGAGACACGGCCCAGACTCCTACGGGAGGCAGCAGTGGGGAATTTTGGACAATGGGCGCAAGCCTGATCCAGCCATGCCGCGTGTCTGAAGAAGGCCTTCGGGTTGTAAAGGACTTTTGTTAGGGAAGAAAAAGGAGCGGTTAATACCCGTTTCTGCTGACGGTACCTAAAGAATAAGCACCGGCTAACTA
>GV2UCFN02HACOX
GGTGAGTAATATATTGGAACGTACCGAGTAATGGGGGATAACCAATCGAAAGATTGGCTAATACCGCATACGCTCTGAGGAGGAAAGCAGGGGACCTTCGGGCCTTGCGTTATTCGAGCGGCCAATATCTGATTAGCTAGTTGGTGGGGTAAAGGCCTACCAAGGCGACGATCAGTAGCGGGTCTGAGAGGATGATCCGCCACACTGGGACTGAGACACGGCCCAGACTCCTACGGGAGGCAGCAGTGGGGAATTTTGGACAATGGGCGCAAGCCTGATCCAGCCATGCCGCGTGTCTGAAGAAGGCCTTCGGGTTGTAAAGGACTTTTGTTAGGGAAGAAAAAGGAGCGGTTAATACCCGTTTCTGCTGACGGTACCTAAAGAATAAGCACCGGCTAACTA
>GV2UCFN02I9FW8
GGTGAGTAATATATTGGAACGTACCGAGTAATGGGGGATAACCAATCGAAAGATTGGCTAATACCGCATACGCTCTGAGGAGGAAAGCAGGGGACCTTCGGGCCTTGCGTTATTCGAGCGGCCAATATCTGATTAGCTAGTTGGTGGGGTAAAGGCCTACCAAGGCGACGATCAGTAGCGGGTCTGAGAGGATGATCCGCCACACTGGGACTGAGACACGGCCCAGACTCCTACGGGAGGCAGCAGTGGGGAATTTTGGACAATGGGCGCAAGCCTGATCCAGCCATGCCGCGTGTCTGAAGAAGGCCTTCGGGTTGTAAAGGACTTTTGTTAGGGAAGAAAAAGGAGCGGTTAATACCCGTTTCTGCTGACGGTACCTAAAGAATAAGCACCGGCTAACTA
>GV2UCFN02JG6MX
GGTGAGTAATATATTGGAACGTACCGAGTAATGGGGGATAACCAATCGAAAGATTGGCTAATACCGCATACGCTCTGAGGAGGAAAGCAGGGGACCTTCGGGCCTTGCGTTATTCGAGCGGCCAATATCTGATTAGCTAGTTGGTGGGGTAAAGGCCTACCAAGGCGACGATCAGTAGCGGGTCTGAGAGGATGATCCGCCACACTGGGACTGAGACACGGCCCAGACTCCTACGGGAGGCAGCAGTGGGGAATTTTGGACAATGGGCGCAAGCCTGATCCAGCCATGCCGCGTGTCTGAAGAAGGCCTTCGGGTTGTAAAGGACTTTTGTTAGGGAAGAAAAAGGAGCGGTTAATACCCGTTTCTGCTGACGGTACCTAAAGAATAAGCACCGGCTAACTA
>GV2UCFN02JX7IN
GGTGAGTAATATATTGGAACGTACCGAGTAATGGGGGATAACCAATCGAAAGATTGGCTAATACCGCATACGCTCTGAGGAGGAAAGCAGGGGACCTTCGGGCCTTGCGTTATTCGAGCGGCCAATATCTGATTAGCTAGTTGGTGGGGTAAAGGCCTACCAAGGCGACGATCAGTAGCGGGTCTGAGAGGATGATCCGCCACACTGGGACTGAGACACGGCCCAGACTCCTACGGGAGGCAGCAGTGGGGAATTTTGGACAATGGGCGCAAGCCTGATCCAGCCATGCCGCGTGTCTGAAGAAGGCCTTCGGGTTGTAAAGGACTTTTGTTAGGGAAGAAAAAGGAGCGGTTAATACCCGTTTCTGCTGACGGTACCTAAAGAATAAGCACCGGCTAACTA
>GV2UCFN02HAS15
GGTGAGTAATATATTGGAACGTACCGAGTAATGGGGGATAACCAATCGAAAGATTGGCTAATACCGCATACGCTCTGAGGAGGAAAGCAGGGGACCTTCGGGCCTTGCGTTATTCGAGCGGCCAATATCTGATTAGCTAGTTGGTGGGGTAAAGGCCTACCAAGGCGACGATCAGTAGCGGGTCTGAGAGGATGATCCGCCACACTGGGACTGAGACACGGCCCAGACTCCTACGGGAGGCAGCAGTGGGGAATTTTGGACAATGGGCGCAAGCCTGATCCAGCCATGCCGCGTGTCTGAAGAAGGCCTTCGGGTTGTAAAGGACTTTTGTTAGGGAAGAAAAAGGAGCGGTTAATACCCGTTTCTGCTGACGGTACCTAAAGAATAAGCACCGGCTAACTA
>GV2UCFN02JG9UZ
GGTGAGTAATATATTGGAACGTACCGAGTAATGGGGGATAACCAATCGAAAGATTGGCTAATACCGCATACGCTCTGAGGAGGAAAGCAGGGGACCTTCGGGCCTTGCGTTATTCGAGCGGCCAATATCTGATTAGCTAGTTGGTGGGGTAAAGGCCTACCAAGGCGACGATCAGTAGCGGGTCTGAGAGGATGATCCGCCACACTGGGACTGAGACACGGCCCAGACTCCTACGGGAGGCAGCAGTGGGGAATTTTGGACAATGGGCGCAAGCCTGATCCAGCCATGCCGCGTGTCTGAAGAAGGCCTTCGGGTTGTAAAGGACTTTTGTTAGGGAAGAAAAAGGAGCGGTTAATACCCGTTTCTGCTGACGGTACCTAAAGAATAAGCACCGGCTAACTA
>GV2UCFN02JIG07
GGTGAGTAATATATTGGAACGTACCGAGTAATGGGGGATAACCAATCGAAAGATTGGCTAATACCGCATACGCTCTGAGGAGGAAAGCAGGGGACCTTCGGGCCTTGCGTTATTCGAGCGGCCAATATCTGATTAGCTAGTTGGTGGGGTAAAGGCCTACCAAGGCGACGATCAGTAGCGGGTCTGAGAGGATGATCCGCCACACTGGGACTGAGACACGGCCCAGACTCCTACGGGAGGCAGCAGTGGGGAATTTTGGACAATGGGCGCAAGCCTGATCCAGCCATGCCGCGTGTCTGAAGAAGGCCTTCGGGTTGTAAAGGACTTTTGTTAGGGAAGAAAAAGGAGCGGTTAATACCCGTTTCTGCTGACGGTACCTAAAGAATAAGCACCGGCTAACTA
>GV2UCFN02JTMK9
GGTGAGTAATATATTGGAACGTACCGAGTAATGGGGGATAACCAATCGAAAGATTGGCTAATACCGCATACGCTCTGAGGAGGAAAGCAGGGGACCTTCGGGCCTTGCGTTATTCGAGCGGCCAATATCTGATTAGCTAGTTGGTGGGGTAAAGGCCTACCAAGGCGACGATCAGTAGCGGGTCTGAGAGGATGATCCGCCACACTGGGACTGAGACACGGCCCAGACTCCTACGGGAGGCAGCAGTGGGGAATTTTGGACAATGGGCGCAAGCCTGATCCAGCCATGCCGCGTGTCTGAAGAAGGCCTTCGGGTTGTAAAGGACTTTTGTTAGGGAAGAAAAAGGAGCGGTTAATACCCGTTTCTGCTGACGGTACCTAAAGAATAAGCACCGGCTAACTA
>GV2UCFN02H5M1W
GGTGAGTAATATATTGGAACGTACCGAGTAATGGGGGATAACCAATCGAAAGATTGGCTAATACCGCATACGCTCTGAGGAGGAAAGCAGGGGACCTTCGGGCCTTGCGTTATTCGAGCGGCCAATATCTGATTAGCTAGTTGGTGGGGTAAAGGCCTACCAAGGCGACGATCAGTAGCGGGTCTGAGAGGATGATCCGCCACACTGGGACTGAGACACGGCCCAGACTCCTACGGGAGGCAGCAGTGGGGAATTTTGGACAATGGGCGCAAGCCTGATCCAGCCATGCCGCGTGTCTGAAGAAGGCCTTCGGGTTGTAAAGGACTTTTGTTAGGGAAGAAAAAGGAGCGGTTAATACCCGTTTCTGCTGACGGTACCTAAAGAATAAGCACCGGCTAACTA
>GV2UCFN02HN0CP
GGTGAGTAATATATTGGAACGTACCGAGTAATGGGGGATAACCAATCGAAAGATTGGCTAATACCGCATACGCTCTGAGGAGGAAAGCAGGGGACCTTCGGGCCTTGCGTTATTCGAGCGGCCAATATCTGATTAGCTAGTTGGTGGGGTAAAGGCCTACCAAGGCGACGATCAGTAGCGGGTCTGAGAGGATGATCCGCCACACTGGGACTGAGACACGGCCCAGACTCCTACGGGAGGCAGCAGTGGGGAATTTTGGACAATGGGCGCAAGCCTGATCCAGCCATGCCGCGTGTCTGAAGAAGGCCTTCGGGTTGTAAAGGACTTTTGTTAGGGAAGAAAAAGGAGCGGTTAATACCCGTTTCTGCTGACGGTACCTAAAGAATAAGCACCGGCTAACTA
>GV2UCFN02FU7XW
GGTGAGTAATATATTGGAACGTACCGAGTAATGGGGGATAACCAATCGAAAGATTGGCTAATACCGCATACGCTCTGAGGAGGAAAGCAGGGGACCTTCGGGCCTTGCGTTATTCGAGCGGCCAATATCTGATTAGCTAGTTGGTGGGGTAAAGGCCTACCAAGGCGACGATCAGTAGCGGGTCTGAGAGGATGATCCGCCACACTGGGACTGAGACACGGCCCAGACTCCTACGGGAGGCAGCAGTGGGGAATTTTGGACAATGGGCGCAAGCCTGATCCAGCCATGCCGCGTGTCTGAAGAAGGCCTTCGGGTTGTAAAGGACTTTTGTTAGGGAAGAAAAAGGAGCGGTTAATACCCGTTTCTGCTGACGGTACCTAAAGAATAAGCACCGGCTAACTA
>GV2UCFN02FOV9G
GGTGAGTAATATATTGGAACGTACCGAGTAATGGGGGATAACCAATCGAAAGATTGGCTAATACCGCATACGCTCTGAGGAGGAAAGCAGGGGACCTTCGGGCCTTGCGTTATTCGAGCGGCCAATATCTGATTAGCTAGTTGGTGGGGTAAAGGCCTACCAAGGCGACGATCAGTAGCGGGTCTGAGAGGATGATCCGCCACACTGGGACTGAGACACGGCCCAGACTCCTACGGGAGGCAGCAGTGGGGAATTTTGGACAATGGGCGCAAGCCTGATCCAGCCATGCCGCGTGTCTGAAGAAGGCCTTCGGGTTGTAAAGGACTTTTGTTAGGGAAGAAAAAGGAGCGGTTAATACCCGTTTCTGCTGACGGTACCTAAAGAATAAGCACCGGCTAACTA
>GV2UCFN02G5UFX
GGTGAGTAATATATTGGAACGTACCGAGTAATGGGGGATAACCAATCGAAAGATTGGCTAATACCGCATACGCTCTGAGGAGGAAAGCAGGGGACCTTCGGGCCTTGCGTTATTCGAGCGGCCAATATCTGATTAGCTAGTTGGTGGGGTAAAGGCCTACCAAGGCGACGATCAGTAGCGGGTCTGAGAGGATGATCCGCCACACTGGGACTGAGACACGGCCCAGACTCCTACGGGAGGCAGCAGTGGGGAATTTTGGACAATGGGCGCAAGCCTGATCCAGCCATGCCGCGTGTCTGAAGAAGGCCTTCGGGTTGTAAAGGACTTTTGTTAGGGAAGAAAAAGGAGCGGTTAATACCCGTTTCTGCTGACGGTACCTAAAGAATAAGCACCGGCTAACTA
>GV2UCFN02FY9XM
GGTGAGTAATATATTGGAACGTACCGAGTAATGGGGGATAACCAATCGAAAGATTGGCTAATACCGCATACGCTCTGAGGAGGAAAGCAGGGGACCTTCGGGCCTTGCGTTATTCGAGCGGCCAATATCTGATTAGCTAGTTGGTGGGGTAAAGGCCTACCAAGGCGACGATCAGTAGCGGGTCTGAGAGGATGATCCGCCACACTGGGACTGAGACACGGCCCAGACTCCTACGGGAGGCAGCAGTGGGGAATTTTGGACAATGGGCGCAAGCCTGATCCAGCCATGCCGCGTGTCTGAAGAAGGCCTTCGGGTTGTAAAGGACTTTTGTTAGGGAAGAAAAAGGAGCGGTTAATACCCGTTTCTGCTGACGGTACCTAAAGAATAAGCACCGGCTAACTA
>GV2UCFN02I7Z13
GGTGAGTAATATATTGGAACGTACCGAGTAATGGGGGATAACCAATCGAAAGATTGGCTAATACCGCATACGCTCTGAGGAGGAAAGCAGGGGACCTTCGGGCCTTGCGTTATTCGAGCGGCCAATATCTGATTAGCTAGTTGGTGGGGTAAAGGCCTACCAAGGCGACGATCAGTAGCGGGTCTGAGAGGATGATCCGCCACACTGGGACTGAGACACGGCCCAGACTCCTACGGGAGGCAGCAGTGGGGAATTTTGGACAATGGGCGCAAGCCTGATCCAGCCATGCCGCGTGTCTGAAGAAGGCCTTCGGGTTGTAAAGGACTTTTGTTAGGGAAGAAAAAGGAGCGGTTAATACCCGTTTCTGCTGACGGTACCTAAAGAATAAGCACCGGCTAACTA
>GV2UCFN02G2G9K
GGTGAGTAATATATTGGAACGTACCGAGTAATGGGGGATAACCAATCGAAAGATTGGCTAATACCGCATACGCTCTGAGGAGGAAAGCAGGGGACCTTCGGGCCTTGCGTTATTCGAGCGGCCAATATCTGATTAGCTAGTTGGTGGGGTAAAGGCCTACCAAGGCGACGATCAGTAGCGGGTCTGAGAGGATGATCCGCCACACTGGGACTGAGACACGGCCCAGACTCCTACGGGAGGCAGCAGTGGGGAATTTTGGACAATGGGCGCAAGCCTGATCCAGCCATGCCGCGTGTCTGAAGAAGGCCTTCGGGTTGTAAAGGACTTTTGTTAGGGAAGAAAAAGGAGCGGTTAATACCCGTTTCTGCTGACGGTACCTAAAGAATAAGCACCGGCTAACTA
>GV2UCFN02F84FA
GGTGAGTAATATATTGGAACGTACCGAGTAATGGGGGATAACCAATCGAAAGATTGGCTAATACCGCATACGCTCTGAGGAGGAAAGCAGGGGACCTTCGGGCCTTGCGTTATTCGAGCGGCCAATATCTGATTAGCTAGTTGGTGGGGTAAAGGCCTACCAAGGCGACGATCAGTAGCGGGTCTGAGAGGATGATCCGCCACACTGGGACTGAGACACGGCCCAGACTCCTACGGGAGGCAGCAGTGGGGAATTTTGGACAATGGGCGCAAGCCTGATCCAGCCATGCCGCGTGTCTGAAGAAGGCCTTCGGGTTGTAAAGGACTTTTGTTAGGGAAGAAAAAGGAGCGGTTAATACCCGTTTCTGCTGACGGTACCTAAAGAATAAGCACCGGCTAACTA
>GV2UCFN02HQIO1
GGTGAGTAATATATTGGAACGTACCGAGTAATGGGGGATAACCAATCGAAAGATTGGCTAATACCGCATACGCTCTGAGGAGGAAAGCAGGGGACCTTCGGGCCTTGCGTTATTCGAGCGGCCAATATCTGATTAGCTAGTTGGTGGGGTAAAGGCCTACCAAGGCGACGATCAGTAGCGGGTCTGAGAGGATGATCCGCCACACTGGGACTGAGACACGGCCCAGACTCCTACGGGAGGCAGCAGTGGGGAATTTTGGACAATGGGCGCAAGCCTGATCCAGCCATGCCGCGTGTCTGAAGAAGGCCTTCGGGTTGTAAAGGACTTTTGTTAGGGAAGAAAAAGGAGCGGTTAATACCCGTTTCTGCTGACGGTACCTAAAGAATAAGCACCGGCTAACTA
>GV2UCFN02FQHMN
GGTGAGTAATATATTGGAACGTACCGAGTAATGGGGGATAACCAATCGAAAGATTGGCTAATACCGCATACGCTCTGAGGAGGAAAGCAGGGGACCTTCGGGCCTTGCGTTATTCGAGCGGCCAATATCTGATTAGCTAGTTGGTGGGGTAAAGGCCTACCAAGGCGACGATCAGTAGCGGGTCTGAGAGGATGATCCGCCACACTGGGACTGAGACACGGCCCAGACTCCTACGGGAGGCAGCAGTGGGGAATTTTGGACAATGGGCGCAAGCCTGATCCAGCCATGCCGCGTGTCTGAAGAAGGCCTTCGGGTTGTAAAGGACTTTTGTTAGGGAAGAAAAAGGAGCGGTTAATACCCGTTTCTGCTGACGGTACCTAAAGAATAAGCACCGGCTAACTA
>GV2UCFN02IRSJA
GGTGAGTAATATATTGGAACGTACCGAGTAATGGGGGATAACCAATCGAAAGATTGGCTAATACCGCATACGCTCTGAGGAGGAAAGCAGGGGACCTTCGGGCCTTGCGTTATTCGAGCGGCCAATATCTGATTAGCTAGTTGGTGGGGTAAAGGCCTACCAAGGCGACGATCAGTAGCGGGTCTGAGAGGATGATCCGCCACACTGGGACTGAGACACGGCCCAGACTCCTACGGGAGGCAGCAGTGGGGAATTTTGGACAATGGGCGCAAGCCTGATCCAGCCATGCCGCGTGTCTGAAGAAGGCCTTCGGGTTGTAAAGGACTTTTGTTAGGGAAGAAAAAGGAGCGGTTAATACCCGTTTCTGCTGACGGTACCTAAAGAATAAGCACCGGCTAACTA
>GV2UCFN02H14OX
GGTGAGTAATATATTGGAACGTACCGAGTAATGGGGGATAACCAATCGAAAGATTGGCTAATACCGCATACGCTCTGAGGAGGAAAGCAGGGGACCTTCGGGCCTTGCGTTATTCGAGCGGCCAATATCTGATTAGCTAGTTGGTGGGGTAAAGGCCTACCAAGGCGACGATCAGTAGCGGGTCTGAGAGGATGATCCGCCACACTGGGACTGAGACACGGCCCAGACTCCTACGGGAGGCAGCAGTGGGGAATTTTGGACAATGGGCGCAAGCCTGATCCAGCCATGCCGCGTGTCTGAAGAAGGCCTTCGGGTTGTAAAGGACTTTTGTTAGGGAAGAAAAAGGAGCGGTTAATACCCGTTTCTGCTGACGGTACCTAAAGAATAAGCACCGGCTAACTA
>GV2UCFN02HSMUB
GGTGAGTAATATATTGGAACGTACCGAGTAATGGGGGATAACCAATCGAAAGATTGGCTAATACCGCATACGCTCTGAGGAGGAAAGCAGGGGACCTTCGGGCCTTGCGTTATTCGAGCGGCCAATATCTGATTAGCTAGTTGGTGGGGTAAAGGCCTACCAAGGCGACGATCAGTAGCGGGTCTGAGAGGATGATCCGCCACACTGGGACTGAGACACGGCCCAGACTCCTACGGGAGGCAGCAGTGGGGAATTTTGGACAATGGGCGCAAGCCTGATCCAGCCATGCCGCGTGTCTGAAGAAGGCCTTCGGGTTGTAAAGGACTTTTGTTAGGGAAGAAAAAGGAGCGGTTAATACCCGTTTCTGCTGACGGTACCTAAAGAATAAGCACCGGCTAACTA
>GV2UCFN02H6IEP
GGTGAGTAATATATTGGAACGTACCGAGTAATGGGGGATAACCAATCGAAAGATTGGCTAATACCGCATACGCTCTGAGGAGGAAAGCAGGGGACCTTCGGGCCTTGCGTTATTCGAGCGGCCAATATCTGATTAGCTAGTTGGTGGGGTAAAGGCCTACCAAGGCGACGATCAGTAGCGGGTCTGAGAGGATGATCCGCCACACTGGGACTGAGACACGGCCCAGACTCCTACGGGAGGCAGCAGTGGGGAATTTTGGACAATGGGCGCAAGCCTGATCCAGCCATGCCGCGTGTCTGAAGAAGGCCTTCGGGTTGTAAAGGACTTTTGTTAGGGAAGAAAAAGGAGCGGTTAATACCCGTTTCTGCTGACGGTACCTAAAGAATAAGCACCGGCTAACTA
>GV2UCFN02GB332
GGTGAGTAATATATTGGAACGTACCGAGTAATGGGGGATAACCAATCGAAAGATTGGCTAATACCGCATACGCTCTGAGGAGGAAAGCAGGGGACCTTCGGGCCTTGCGTTATTCGAGCGGCCAATATCTGATTAGCTAGTTGGTGGGGTAAAGGCCTACCAAGGCGACGATCAGTAGCGGGTCTGAGAGGATGATCCGCCACACTGGGACTGAGACACGGCCCAGACTCCTACGGGAGGCAGCAGTGGGGAATTTTGGACAATGGGCGCAAGCCTGATCCAGCCATGCCGCGTGTCTGAAGAAGGCCTTCGGGTTGTAAAGGACTTTTGTTAGGGAAGAAAAAGGAGCGGTTAATACCCGTTTCTGCTGACGGTACCTAAAGAATAAGCACCGGCTAACTA
>GV2UCFN02I5EUL
GGTGAGTAATATATTGGAACGTACCGAGTAATGGGGGATAACCAATCGAAAGATTGGCTAATACCGCATACGCTCTGAGGAGGAAAGCAGGGGACCTTCGGGCCTTGCGTTATTCGAGCGGCCAATATCTGATTAGCTAGTTGGTGGGGTAAAGGCCTACCAAGGCGACGATCAGTAGCGGGTCTGAGAGGATGATCCGCCACACTGGGACTGAGACACGGCCCAGACTCCTACGGGAGGCAGCAGTGGGGAATTTTGGACAATGGGCGCAAGCCTGATCCAGCCATGCCGCGTGTCTGAAGAAGGCCTTCGGGTTGTAAAGGACTTTTGTTAGGGAAGAAAAAGGAGCGGTTAATACCCGTTTCTGCTGACGGTACCTAAAGAATAAGCACCGGCTAACTA
>GV2UCFN02HUR6Z
GGTGAGTAATATATTGGAACGTACCGAGTAATGGGGGATAACCAATCGAAAGATTGGCTAATACCGCATACGCTCTGAGGAGGAAAGCAGGGGACCTTCGGGCCTTGCGTTATTCGAGCGGCCAATATCTGATTAGCTAGTTGGTGGGGTAAAGGCCTACCAAGGCGACGATCAGTAGCGGGTCTGAGAGGATGATCCGCCACACTGGGACTGAGACACGGCCCAGACTCCTACGGGAGGCAGCAGTGGGGAATTTTGGACAATGGGCGCAAGCCTGATCCAGCCATGCCGCGTGTCTGAAGAAGGCCTTCGGGTTGTAAAGGACTTTTGTTAGGGAAGAAAAAGGAGCGGTTAATACCCGTTTCTGCTGACGGTACCTAAAGAATAAGCACCGGCTAACTA
>GV2UCFN02GDQMQ
GGTGAGTAATATATTGGAACGTACCGAGTAATGGGGGATAACCAATCGAAAGATTGGCTAATACCGCATACGCTCTGAGGAGGAAAGCAGGGGACCTTCGGGCCTTGCGTTATTCGAGCGGCCAATATCTGATTAGCTAGTTGGTGGGGTAAAGGCCTACCAAGGCGACGATCAGTAGCGGGTCTGAGAGGATGATCCGCCACACTGGGACTGAGACACGGCCCAGACTCCTACGGGAGGCAGCAGTGGGGAATTTTGGACAATGGGCGCAAGCCTGATCCAGCCATGCCGCGTGTCTGAAGAAGGCCTTCGGGTTGTAAAGGACTTTTGTTAGGGAAGAAAAAGGAGCGGTTAATACCCGTTTCTGCTGACGGTACCTAAAGAATAAGCACCGGCTAACTA
>GV2UCFN02H08LR
GGTGAGTAATATATTGGAACGTACCGAGTAATGGGGGATAACCAATCGAAAGATTGGCTAATACCGCATACGCTCTGAGGAGGAAAGCAGGGGACCTTCGGGCCTTGCGTTATTCGAGCGGCCAATATCTGATTAGCTAGTTGGTGGGGTAAAGGCCTACCAAGGCGACGATCAGTAGCGGGTCTGAGAGGATGATCCGCCACACTGGGACTGAGACACGGCCCAGACTCCTACGGGAGGCAGCAGTGGGGAATTTTGGACAATGGGCGCAAGCCTGATCCAGCCATGCCGCGTGTCTGAAGAAGGCCTTCGGGTTGTAAAGGACTTTTGTTAGGGAAGAAAAAGGAGCGGTTAATACCCGTTTCTGCTGACGGTACCTAAAGAATAAGCACCGGCTAACTA
>GV2UCFN02F92W2
GGTGAGTAATATATTGGAACGTACCGAGTAATGGGGGATAACCAATCGAAAGATTGGCTAATACCGCATACGCTCTGAGGAGGAAAGCAGGGGACCTTCGGGCCTTGCGTTATTCGAGCGGCCAATATCTGATTAGCTAGTTGGTGGGGTAAAGGCCTACCAAGGCGACGATCAGTAGCGGGTCTGAGAGGATGATCCGCCACACTGGGACTGAGACACGGCCCAGACTCCTACGGGAGGCAGCAGTGGGGAATTTTGGACAATGGGCGCAAGCCTGATCCAGCCATGCCGCGTGTCTGAAGAAGGCCTTCGGGTTGTAAAGGACTTTTGTTAGGGAAGAAAAAGGAGCGGTTAATACCCGTTTCTGCTGACGGTACCTAAAGAATAAGCACCGGCTAACTA
>GV2UCFN02FGMK9
GGTGAGTAATATATTGGAACGTACCGAGTAATGGGGGATAACCAATCGAAAGATTGGCTAATACCGCATACGCTCTGAGGAGGAAAGCAGGGGACCTTCGGGCCTTGCGTTATTCGAGCGGCCAATATCTGATTAGCTAGTTGGTGGGGTAAAGGCCTACCAAGGCGACGATCAGTAGCGGGTCTGAGAGGATGATCCGCCACACTGGGACTGAGACACGGCCCAGACTCCTACGGGAGGCAGCAGTGGGGAATTTTGGACAATGGGCGCAAGCCTGATCCAGCCATGCCGCGTGTCTGAAGAAGGCCTTCGGGTTGTAAAGGACTTTTGTTAGGGAAGAAAAAGGAGCGGTTAATACCCGTTTCTGCTGACGGTACCTAAAGAATAAGCACCGGCTAACTA
>GV2UCFN02FXKEL
GGTGAGTAATATATTGGAACGTACCGAGTAATGGGGGATAACCAATCGAAAGATTGGCTAATACCGCATACGCTCTGAGGAGGAAAGCAGGGGACCTTCGGGCCTTGCGTTATTCGAGCGGCCAATATCTGATTAGCTAGTTGGTGGGGTAAAGGCCTACCAAGGCGACGATCAGTAGCGGGTCTGAGAGGATGATCCGCCACACTGGGACTGAGACACGGCCCAGACTCCTACGGGAGGCAGCAGTGGGGAATTTTGGACAATGGGCGCAAGCCTGATCCAGCCATGCCGCGTGTCTGAAGAAGGCCTTCGGGTTGTAAAGGACTTTTGTTAGGGAAGAAAAAGGAGCGGTTAATACCCGTTTCTGCTGACGGTACCTAAAGAATAAGCACCGGCTAACTA
>GV2UCFN02GDKC8
GGTGAGTAATATATTGGAACGTACCGAGTAATGGGGGATAACCAATCGAAAGATTGGCTAATACCGCATACGCTCTGAGGAGGAAAGCAGGGGACCTTCGGGCCTTGCGTTATTCGAGCGGCCAATATCTGATTAGCTAGTTGGTGGGGTAAAGGCCTACCAAGGCGACGATCAGTAGCGGGTCTGAGAGGATGATCCGCCACACTGGGACTGAGACACGGCCCAGACTCCTACGGGAGGCAGCAGTGGGGAATTTTGGACAATGGGCGCAAGCCTGATCCAGCCATGCCGCGTGTCTGAAGAAGGCCTTCGGGTTGTAAAGGACTTTTGTTAGGGAAGAAAAAGGAGCGGTTAATACCCGTTTCTGCTGACGGTACCTAAAGAATAAGCACCGGCTAACTA
>GV2UCFN02J1W00
GGTGAGTAATATATTGGAACGTACCGAGTAATGGGGGATAACCAATCGAAAGATTGGCTAATACCGCATACGCTCTGAGGAGGAAAGCAGGGGACCTTCGGGCCTTGCGTTATTCGAGCGGCCAATATCTGATTAGCTAGTTGGTGGGGTAAAGGCCTACCAAGGCGACGATCAGTAGCGGGTCTGAGAGGATGATCCGCCACACTGGGACTGAGACACGGCCCAGACTCCTACGGGAGGCAGCAGTGGGGAATTTTGGACAATGGGCGCAAGCCTGATCCAGCCATGCCGCGTGTCTGAAGAAGGCCTTCGGGTTGTAAAGGACTTTTGTTAGGGAAGAAAAAGGAGCGGTTAATACCCGTTTCTGCTGACGGTACCTAAAGAATAAGCACCGGCTAACTA
>GV2UCFN02J1K0D
GGTGAGTAATATATTGGAACGTACCGAGTAATGGGGGATAACCAATCGAAAGATTGGCTAATACCGCATACGCTCTGAGGAGGAAAGCAGGGGACCTTCGGGCCTTGCGTTATTCGAGCGGCCAATATCTGATTAGCTAGTTGGTGGGGTAAAGGCCTACCAAGGCGACGATCAGTAGCGGGTCTGAGAGGATGATCCGCCACACTGGGACTGAGACACGGCCCAGACTCCTACGGGAGGCAGCAGTGGGGAATTTTGGACAATGGGCGCAAGCCTGATCCAGCCATGCCGCGTGTCTGAAGAAGGCCTTCGGGTTGTAAAGGACTTTTGTTAGGGAAGAAAAAGGAGCGGTTAATACCCGTTTCTGCTGACGGTACCTAAAGAATAAGCACCGGCTAACTA
>GV2UCFN02J4V4S
GGTGAGTAATATATTGGAACGTACCGAGTAATGGGGGATAACCAATCGAAAGATTGGCTAATACCGCATACGCTCTGAGGAGGAAAGCAGGGGACCTTCGGGCCTTGCGTTATTCGAGCGGCCAATATCTGATTAGCTAGTTGGTGGGGTAAAGGCCTACCAAGGCGACGATCAGTAGCGGGTCTGAGAGGATGATCCGCCACACTGGGACTGAGACACGGCCCAGACTCCTACGGGAGGCAGCAGTGGGGAATTTTGGACAATGGGCGCAAGCCTGATCCAGCCATGCCGCGTGTCTGAAGAAGGCCTTCGGGTTGTAAAGGACTTTTGTTAGGGAAGAAAAAGGAGCGGTTAATACCCGTTTCTGCTGACGGTACCTAAAGAATAAGCACCGGCTAACTA
>GV2UCFN02H76JP
GGTGAGTAATATATTGGAACGTACCGAGTAATGGGGGATAACCAATCGAAAGATTGGCTAATACCGCATACGCTCTGAGGAGGAAAGCAGGGGACCTTCGGGCCTTGCGTTATTCGAGCGGCCAATATCTGATTAGCTAGTTGGTGGGGTAAAGGCCTACCAAGGCGACGATCAGTAGCGGGTCTGAGAGGATGATCCGCCACACTGGGACTGAGACACGGCCCAGACTCCTACGGGAGGCAGCAGTGGGGAATTTTGGACAATGGGCGCAAGCCTGATCCAGCCATGCCGCGTGTCTGAAGAAGGCCTTCGGGTTGTAAAGGACTTTTGTTAGGGAAGAAAAAGGAGCGGTTAATACCCGTTTCTGCTGACGGTACCTAAAGAATAAGCACCGGCTAACTA
>GV2UCFN02JSE0L
GGTGAGTAATATATTGGAACGTACCGAGTAATGGGGGATAACCAATCGAAAGATTGGCTAATACCGCATACGCTCTGAGGAGGAAAGCAGGGGACCTTCGGGCCTTGCGTTATTCGAGCGGCCAATATCTGATTAGCTAGTTGGTGGGGTAAAGGCCTACCAAGGCGACGATCAGTAGCGGGTCTGAGAGGATGATCCGCCACACTGGGACTGAGACACGGCCCAGACTCCTACGGGAGGCAGCAGTGGGGAATTTTGGACAATGGGCGCAAGCCTGATCCAGCCATGCCGCGTGTCTGAAGAAGGCCTTCGGGTTGTAAAGGACTTTTGTTAGGGAAGAAAAAGGAGCGGTTAATACCCGTTTCTGCTGACGGTACCTAAAGAATAAGCACCGGCTAACTA
>GV2UCFN02HFPZK
GGTGAGTAATATATTGGAACGTACCGAGTAATGGGGGATAACCAATCGAAAGATTGGCTAATACCGCATACGCTCTGAGGAGGAAAGCAGGGGACCTTCGGGCCTTGCGTTATTCGAGCGGCCAATATCTGATTAGCTAGTTGGTGGGGTAAAGGCCTACCAAGGCGACGATCAGTAGCGGGTCTGAGAGGATGATCCGCCACACTGGGACTGAGACACGGCCCAGACTCCTACGGGAGGCAGCAGTGGGGAATTTTGGACAATGGGCGCAAGCCTGATCCAGCCATGCCGCGTGTCTGAAGAAGGCCTTCGGGTTGTAAAGGACTTTTGTTAGGGAAGAAAAAGGAGCGGTTAATACCCGTTTCTGCTGACGGTACCTAAAGAATAAGCACCGGCTAACTA
>GV2UCFN02ILHB9
GGTGAGTAATATATTGGAACGTACCGAGTAATGGGGGATAACCAATCGAAAGATTGGCTAATACCGCATACGCTCTGAGGAGGAAAGCAGGGGACCTTCGGGCCTTGCGTTATTCGAGCGGCCAATATCTGATTAGCTAGTTGGTGGGGTAAAGGCCTACCAAGGCGACGATCAGTAGCGGGTCTGAGAGGATGATCCGCCACACTGGGACTGAGACACGGCCCAGACTCCTACGGGAGGCAGCAGTGGGGAATTTTGGACAATGGGCGCAAGCCTGATCCAGCCATGCCGCGTGTCTGAAGAAGGCCTTCGGGTTGTAAAGGACTTTTGTTAGGGAAGAAAAAGGAGCGGTTAATACCCGTTTCTGCTGACGGTACCTAAAGAATAAGCACCGGCTAACTA
>GV2UCFN02JHHKB
GGTGAGTAATATATTGGAACGTACCGAGTAATGGGGGATAACCAATCGAAAGATTGGCTAATACCGCATACGCTCTGAGGAGGAAAGCAGGGGACCTTCGGGCCTTGCGTTATTCGAGCGGCCAATATCTGATTAGCTAGTTGGTGGGGTAAAGGCCTACCAAGGCGACGATCAGTAGCGGGTCTGAGAGGATGATCCGCCACACTGGGACTGAGACACGGCCCAGACTCCTACGGGAGGCAGCAGTGGGGAATTTTGGACAATGGGCGCAAGCCTGATCCAGCCATGCCGCGTGTCTGAAGAAGGCCTTCGGGTTGTAAAGGACTTTTGTTAGGGAAGAAAAAGGAGCGGTTAATACCCGTTTCTGCTGACGGTACCTAAAGAATAAGCACCGGCTAACTA
>GV2UCFN02G9IXX
GGTGAGTAATATATTGGAACGTACCGAGTAATGGGGGATAACCAATCGAAAGATTGGCTAATACCGCATACGCTCTGAGGAGGAAAGCAGGGGACCTTCGGGCCTTGCGTTATTCGAGCGGCCAATATCTGATTAGCTAGTTGGTGGGGTAAAGGCCTACCAAGGCGACGATCAGTAGCGGGTCTGAGAGGATGATCCGCCACACTGGGACTGAGACACGGCCCAGACTCCTACGGGAGGCAGCAGTGGGGAATTTTGGACAATGGGCGCAAGCCTGATCCAGCCATGCCGCGTGTCTGAAGAAGGCCTTCGGGTTGTAAAGGACTTTTGTTAGGGAAGAAAAAGGAGCGGTTAATACCCGTTTCTGCTGACGGTACCTAAAGAATAAGCACCGGCTAACTA
>GV2UCFN02JKOET
GGTGAGTAATATATTGGAACGTACCGAGTAATGGGGGATAACCAATCGAAAGATTGGCTAATACCGCATACGCTCTGAGGAGGAAAGCAGGGGACCTTCGGGCCTTGCGTTATTCGAGCGGCCAATATCTGATTAGCTAGTTGGTGGGGTAAAGGCCTACCAAGGCGACGATCAGTAGCGGGTCTGAGAGGATGATCCGCCACACTGGGACTGAGACACGGCCCAGACTCCTACGGGAGGCAGCAGTGGGGAATTTTGGACAATGGGCGCAAGCCTGATCCAGCCATGCCGCGTGTCTGAAGAAGGCCTTCGGGTTGTAAAGGACTTTTGTTAGGGAAGAAAAAGGAGCGGTTAATACCCGTTTCTGCTGACGGTACCTAAAGAATAAGCACCGGCTAACTA
>GV2UCFN02JIY8N
GGTGAGTAATATATTGGAACGTACCGAGTAATGGGGGATAACCAATCGAAAGATTGGCTAATACCGCATACGCTCTGAGGAGGAAAGCAGGGGACCTTCGGGCCTTGCGTTATTCGAGCGGCCAATATCTGATTAGCTAGTTGGTGGGGTAAAGGCCTACCAAGGCGACGATCAGTAGCGGGTCTGAGAGGATGATCCGCCACACTGGGACTGAGACACGGCCCAGACTCCTACGGGAGGCAGCAGTGGGGAATTTTGGACAATGGGCGCAAGCCTGATCCAGCCATGCCGCGTGTCTGAAGAAGGCCTTCGGGTTGTAAAGGACTTTTGTTAGGGAAGAAAAAGGAGCGGTTAATACCCGTTTCTGCTGACGGTACCTAAAGAATAAGCACCGGCTAACTA
>GV2UCFN02FS440
GGTGAGTAATATATTGGAACGTACCGAGTAATGGGGGATAACCAATCGAAAGATTGGCTAATACCGCATACGCTCTGAGGAGGAAAGCAGGGGACCTTCGGGCCTTGCGTTATTCGAGCGGCCAATATCTGATTAGCTAGTTGGTGGGGTAAAGGCCTACCAAGGCGACGATCAGTAGCGGGTCTGAGAGGATGATCCGCCACACTGGGACTGAGACACGGCCCAGACTCCTACGGGAGGCAGCAGTGGGGAATTTTGGACAATGGGCGCAAGCCTGATCCAGCCATGCCGCGTGTCTGAAGAAGGCCTTCGGGTTGTAAAGGACTTTTGTTAGGGAAGAAAAAGGAGCGGTTAATACCCGTTTCTGCTGACGGTACCTAAAGAATAAGCACCGGCTAACTA
>GV2UCFN02IUQZY
GGTGAGTAATATATTGGAACGTACCGAGTAATGGGGGATAACCAATCGAAAGATTGGCTAATACCGCATACGCTCTGAGGAGGAAAGCAGGGGACCTTCGGGCCTTGCGTTATTCGAGCGGCCAATATCTGATTAGCTAGTTGGTGGGGTAAAGGCCTACCAAGGCGACGATCAGTAGCGGGTCTGAGAGGATGATCCGCCACACTGGGACTGAGACACGGCCCAGACTCCTACGGGAGGCAGCAGTGGGGAATTTTGGACAATGGGCGCAAGCCTGATCCAGCCATGCCGCGTGTCTGAAGAAGGCCTTCGGGTTGTAAAGGACTTTTGTTAGGGAAGAAAAAGGAGCGGTTAATACCCGTTTCTGCTGACGGTACCTAAAGAATAAGCACCGGCTAACTA
>GV2UCFN02GLVI1
GGTGAGTAATATATTGGAACGTACCGAGTAATGGGGGATAACCAATCGAAAGATTGGCTAATACCGCATACGCTCTGAGGAGGAAAGCAGGGGACCTTCGGGCCTTGCGTTATTCGAGCGGCCAATATCTGATTAGCTAGTTGGTGGGGTAAAGGCCTACCAAGGCGACGATCAGTAGCGGGTCTGAGAGGATGATCCGCCACACTGGGACTGAGACACGGCCCAGACTCCTACGGGAGGCAGCAGTGGGGAATTTTGGACAATGGGCGCAAGCCTGATCCAGCCATGCCGCGTGTCTGAAGAAGGCCTTCGGGTTGTAAAGGACTTTTGTTAGGGAAGAAAAAGGAGCGGTTAATACCCGTTTCTGCTGACGGTACCTAAAGAATAAGCACCGGCTAACTA
>GV2UCFN02JCXHH
GGTGAGTAATATATTGGAACGTACCGAGTAATGGGGGATAACCAATCGAAAGATTGGCTAATACCGCATACGCTCTGAGGAGGAAAGCAGGGGACCTTCGGGCCTTGCGTTATTCGAGCGGCCAATATCTGATTAGCTAGTTGGTGGGGTAAAGGCCTACCAAGGCGACGATCAGTAGCGGGTCTGAGAGGATGATCCGCCACACTGGGACTGAGACACGGCCCAGACTCCTACGGGAGGCAGCAGTGGGGAATTTTGGACAATGGGCGCAAGCCTGATCCAGCCATGCCGCGTGTCTGAAGAAGGCCTTCGGGTTGTAAAGGACTTTTGTTAGGGAAGAAAAAGGAGCGGTTAATACCCGTTTCTGCTGACGGTACCTAAAGAATAAGCACCGGCTAACTA
>GV2UCFN02FN9Q9
GGTGAGTAATATATTGGAACGTACCGAGTAATGGGGGATAACCAATCGAAAGATTGGCTAATACCGCATACGCTCTGAGGAGGAAAGCAGGGGACCTTCGGGCCTTGCGTTATTCGAGCGGCCAATATCTGATTAGCTAGTTGGTGGGGTAAAGGCCTACCAAGGCGACGATCAGTAGCGGGTCTGAGAGGATGATCCGCCACACTGGGACTGAGACACGGCCCAGACTCCTACGGGAGGCAGCAGTGGGGAATTTTGGACAATGGGCGCAAGCCTGATCCAGCCATGCCGCGTGTCTGAAGAAGGCCTTCGGGTTGTAAAGGACTTTTGTTAGGGAAGAAAAAGGAGCGGTTAATACCCGTTTCTGCTGACGGTACCTAAAGAATAAGCACCGGCTAACTA
>GV2UCFN02G4NXU
GGTGAGTAATATATTGGAACGTACCGAGTAATGGGGGATAACCAATCGAAAGATTGGCTAATACCGCATACGCTCTGAGGAGGAAAGCAGGGGACCTTCGGGCCTTGCGTTATTCGAGCGGCCAATATCTGATTAGCTAGTTGGTGGGGTAAAGGCCTACCAAGGCGACGATCAGTAGCGGGTCTGAGAGGATGATCCGCCACACTGGGACTGAGACACGGCCCAGACTCCTACGGGAGGCAGCAGTGGGGAATTTTGGACAATGGGCGCAAGCCTGATCCAGCCATGCCGCGTGTCTGAAGAAGGCCTTCGGGTTGTAAAGGACTTTTGTTAGGGAAGAAAAAGGAGCGGTTAATACCCGTTTCTGCTGACGGTACCTAAAGAATAAGCACCGGCTAACTA
>GV2UCFN02JBE29
GGTGAGTAATATATTGGAACGTACCGAGTAATGGGGGATAACCAATCGAAAGATTGGCTAATACCGCATACGCTCTGAGGAGGAAAGCAGGGGACCTTCGGGCCTTGCGTTATTCGAGCGGCCAATATCTGATTAGCTAGTTGGTGGGGTAAAGGCCTACCAAGGCGACGATCAGTAGCGGGTCTGAGAGGATGATCCGCCACACTGGGACTGAGACACGGCCCAGACTCCTACGGGAGGCAGCAGTGGGGAATTTTGGACAATGGGCGCAAGCCTGATCCAGCCATGCCGCGTGTCTGAAGAAGGCCTTCGGGTTGTAAAGGACTTTTGTTAGGGAAGAAAAAGGAGCGGTTAATACCCGTTTCTGCTGACGGTACCTAAAGAATAAGCACCGGCTAACTA
>GV2UCFN02FDYTJ
GGTGAGTAATATATTGGAACGTACCGAGTAATGGGGGATAACCAATCGAAAGATTGGCTAATACCGCATACGCTCTGAGGAGGAAAGCAGGGGACCTTCGGGCCTTGCGTTATTCGAGCGGCCAATATCTGATTAGCTAGTTGGTGGGGTAAAGGCCTACCAAGGCGACGATCAGTAGCGGGTCTGAGAGGATGATCCGCCACACTGGGACTGAGACACGGCCCAGACTCCTACGGGAGGCAGCAGTGGGGAATTTTGGACAATGGGCGCAAGCCTGATCCAGCCATGCCGCGTGTCTGAAGAAGGCCTTCGGGTTGTAAAGGACTTTTGTTAGGGAAGAAAAAGGAGCGGTTAATACCCGTTTCTGCTGACGGTACCTAAAGAATAAGCACCGGCTAACTA
>GV2UCFN02GEEII
GGTGAGTAATATATTGGAACGTACCGAGTAATGGGGGATAACCAATCGAAAGATTGGCTAATACCGCATACGCTCTGAGGAGGAAAGCAGGGGACCTTCGGGCCTTGCGTTATTCGAGCGGCCAATATCTGATTAGCTAGTTGGTGGGGTAAAGGCCTACCAAGGCGACGATCAGTAGCGGGTCTGAGAGGATGATCCGCCACACTGGGACTGAGACACGGCCCAGACTCCTACGGGAGGCAGCAGTGGGGAATTTTGGACAATGGGCGCAAGCCTGATCCAGCCATGCCGCGTGTCTGAAGAAGGCCTTCGGGTTGTAAAGGACTTTTGTTAGGGAAGAAAAAGGAGCGGTTAATACCCGTTTCTGCTGACGGTACCTAAAGAATAAGCACCGGCTAACTA
>GV2UCFN02FH20S
GGTGAGTAATATATTGGAACGTACCGAGTAATGGGGGATAACCAATCGAAAGATTGGCTAATACCGCATACGCTCTGAGGAGGAAAGCAGGGGACCTTCGGGCCTTGCGTTATTCGAGCGGCCAATATCTGATTAGCTAGTTGGTGGGGTAAAGGCCTACCAAGGCGACGATCAGTAGCGGGTCTGAGAGGATGATCCGCCACACTGGGACTGAGACACGGCCCAGACTCCTACGGGAGGCAGCAGTGGGGAATTTTGGACAATGGGCGCAAGCCTGATCCAGCCATGCCGCGTGTCTGAAGAAGGCCTTCGGGTTGTAAAGGACTTTTGTTAGGGAAGAAAAAGGAGCGGTTAATACCCGTTTCTGCTGACGGTACCTAAAGAATAAGCACCGGCTAACTA
>GV2UCFN02ILA8Y
GGTGAGTAATATATTGGAACGTACCGAGTAATGGGGGATAACCAATCGAAAGATTGGCTAATACCGCATACGCTCTGAGGAGGAAAGCAGGGGACCTTCGGGCCTTGCGTTATTCGAGCGGCCAATATCTGATTAGCTAGTTGGTGGGGTAAAGGCCTACCAAGGCGACGATCAGTAGCGGGTCTGAGAGGATGATCCGCCACACTGGGACTGAGACACGGCCCAGACTCCTACGGGAGGCAGCAGTGGGGAATTTTGGACAATGGGCGCAAGCCTGATCCAGCCATGCCGCGTGTCTGAAGAAGGCCTTCGGGTTGTAAAGGACTTTTGTTAGGGAAGAAAAAGGAGCGGTTAATACCCGTTTCTGCTGACGGTACCTAAAGAATAAGCACCGGCTAACTA
>GV2UCFN02JXTLZ
GGTGAGTAATATATTGGAACGTACCGAGTAATGGGGGATAACCAATCGAAAGATTGGCTAATACCGCATACGCTCTGAGGAGGAAAGCAGGGGACCTTCGGGCCTTGCGTTATTCGAGCGGCCAATATCTGATTAGCTAGTTGGTGGGGTAAAGGCCTACCAAGGCGACGATCAGTAGCGGGTCTGAGAGGATGATCCGCCACACTGGGACTGAGACACGGCCCAGACTCCTACGGGAGGCAGCAGTGGGGAATTTTGGACAATGGGCGCAAGCCTGATCCAGCCATGCCGCGTGTCTGAAGAAGGCCTTCGGGTTGTAAAGGACTTTTGTTAGGGAAGAAAAAGGAGCGGTTAATACCCGTTTCTGCTGACGGTACCTAAAGAATAAGCACCGGCTAACTA
>GV2UCFN02F0RK1
GGTGAGTAATATATTGGAACGTACCGAGTAATGGGGGATAACCAATCGAAAGATTGGCTAATACCGCATACGCTCTGAGGAGGAAAGCAGGGGACCTTCGGGCCTTGCGTTATTCGAGCGGCCAATATCTGATTAGCTAGTTGGTGGGGTAAAGGCCTACCAAGGCGACGATCAGTAGCGGGTCTGAGAGGATGATCCGCCACACTGGGACTGAGACACGGCCCAGACTCCTACGGGAGGCAGCAGTGGGGAATTTTGGACAATGGGCGCAAGCCTGATCCAGCCATGCCGCGTGTCTGAAGAAGGCCTTCGGGTTGTAAAGGACTTTTGTTAGGGAAGAAAAAGGAGCGGTTAATACCCGTTTCTGCTGACGGTACCTAAAGAATAAGCACCGGCTAACTA
>GV2UCFN02IMQFU
GGTGAGTAATATATTGGAACGTACCGAGTAATGGGGGATAACCAATCGAAAGATTGGCTAATACCGCATACGCTCTGAGGAGGAAAGCAGGGGACCTTCGGGCCTTGCGTTATTCGAGCGGCCAATATCTGATTAGCTAGTTGGTGGGGTAAAGGCCTACCAAGGCGACGATCAGTAGCGGGTCTGAGAGGATGATCCGCCACACTGGGACTGAGACACGGCCCAGACTCCTACGGGAGGCAGCAGTGGGGAATTTTGGACAATGGGCGCAAGCCTGATCCAGCCATGCCGCGTGTCTGAAGAAGGCCTTCGGGTTGTAAAGGACTTTTGTTAGGGAAGAAAAAGGAGCGGTTAATACCCGTTTCTGCTGACGGTACCTAAAGAATAAGCACCGGCTAACTA
>GV2UCFN02IG2VM
GGTGAGTAATATATTGGAACGTACCGAGTAATGGGGGATAACCAATCGAAAGATTGGCTAATACCGCATACGCTCTGAGGAGGAAAGCAGGGGACCTTCGGGCCTTGCGTTATTCGAGCGGCCAATATCTGATTAGCTAGTTGGTGGGGTAAAGGCCTACCAAGGCGACGATCAGTAGCGGGTCTGAGAGGATGATCCGCCACACTGGGACTGAGACACGGCCCAGACTCCTACGGGAGGCAGCAGTGGGGAATTTTGGACAATGGGCGCAAGCCTGATCCAGCCATGCCGCGTGTCTGAAGAAGGCCTTCGGGTTGTAAAGGACTTTTGTTAGGGAAGAAAAAGGAGCGGTTAATACCCGTTTCTGCTGACGGTACCTAAAGAATAAGCACCGGCTAACTA
>GV2UCFN02G79N7
GGTGAGTAATATATTGGAACGTACCGAGTAATGGGGGATAACCAATCGAAAGATTGGCTAATACCGCATACGCTCTGAGGAGGAAAGCAGGGGACCTTCGGGCCTTGCGTTATTCGAGCGGCCAATATCTGATTAGCTAGTTGGTGGGGTAAAGGCCTACCAAGGCGACGATCAGTAGCGGGTCTGAGAGGATGATCCGCCACACTGGGACTGAGACACGGCCCAGACTCCTACGGGAGGCAGCAGTGGGGAATTTTGGACAATGGGCGCAAGCCTGATCCAGCCATGCCGCGTGTCTGAAGAAGGCCTTCGGGTTGTAAAGGACTTTTGTTAGGGAAGAAAAAGGAGCGGTTAATACCCGTTTCTGCTGACGGTACCTAAAGAATAAGCACCGGCTAACTA
>GV2UCFN02F0M88
GGTGAGTAATATATTGGAACGTACCGAGTAATGGGGGATAACCAATCGAAAGATTGGCTAATACCGCATACGCTCTGAGGAGGAAAGCAGGGGACCTTCGGGCCTTGCGTTATTCGAGCGGCCAATATCTGATTAGCTAGTTGGTGGGGTAAAGGCCTACCAAGGCGACGATCAGTAGCGGGTCTGAGAGGATGATCCGCCACACTGGGACTGAGACACGGCCCAGACTCCTACGGGAGGCAGCAGTGGGGAATTTTGGACAATGGGCGCAAGCCTGATCCAGCCATGCCGCGTGTCTGAAGAAGGCCTTCGGGTTGTAAAGGACTTTTGTTAGGGAAGAAAAAGGAGCGGTTAATACCCGTTTCTGCTGACGGTACCTAAAGAATAAGCACCGGCTAACTA
>GV2UCFN02HPBXD
GGTGAGTAATATATTGGAACGTACCGAGTAATGGGGGATAACCAATCGAAAGATTGGCTAATACCGCATACGCTCTGAGGAGGAAAGCAGGGGACCTTCGGGCCTTGCGTTATTCGAGCGGCCAATATCTGATTAGCTAGTTGGTGGGGTAAAGGCCTACCAAGGCGACGATCAGTAGCGGGTCTGAGAGGATGATCCGCCACACTGGGACTGAGACACGGCCCAGACTCCTACGGGAGGCAGCAGTGGGGAATTTTGGACAATGGGCGCAAGCCTGATCCAGCCATGCCGCGTGTCTGAAGAAGGCCTTCGGGTTGTAAAGGACTTTTGTTAGGGAAGAAAAAGGAGCGGTTAATACCCGTTTCTGCTGACGGTACCTAAAGAATAAGCACCGGCTAACTA
>GV2UCFN02IWTVM
GGTGAGTAATATATTGGAACGTACCGAGTAATGGGGGATAACCAATCGAAAGATTGGCTAATACCGCATACGCTCTGAGGAGGAAAGCAGGGGACCTTCGGGCCTTGCGTTATTCGAGCGGCCAATATCTGATTAGCTAGTTGGTGGGGTAAAGGCCTACCAAGGCGACGATCAGTAGCGGGTCTGAGAGGATGATCCGCCACACTGGGACTGAGACACGGCCCAGACTCCTACGGGAGGCAGCAGTGGGGAATTTTGGACAATGGGCGCAAGCCTGATCCAGCCATGCCGCGTGTCTGAAGAAGGCCTTCGGGTTGTAAAGGACTTTTGTTAGGGAAGAAAAAGGAGCGGTTAATACCCGTTTCTGCTGACGGTACCTAAAGAATAAGCACCGGCTAACTA
>GV2UCFN02I5SMF
GGTGAGTAATATATTGGAACGTACCGAGTAATGGGGGATAACCAATCGAAAGATTGGCTAATACCGCATACGCTCTGAGGAGGAAAGCAGGGGACCTTCGGGCCTTGCGTTATTCGAGCGGCCAATATCTGATTAGCTAGTTGGTGGGGTAAAGGCCTACCAAGGCGACGATCAGTAGCGGGTCTGAGAGGATGATCCGCCACACTGGGACTGAGACACGGCCCAGACTCCTACGGGAGGCAGCAGTGGGGAATTTTGGACAATGGGCGCAAGCCTGATCCAGCCATGCCGCGTGTCTGAAGAAGGCCTTCGGGTTGTAAAGGACTTTTGTTAGGGAAGAAAAAGGAGCGGTTAATACCCGTTTCTGCTGACGGTACCTAAAGAATAAGCACCGGCTAACTA
>GV2UCFN02GR5CE
GGTGAGTAATATATTGGAACGTACCGAGTAATGGGGGATAACCAATCGAAAGATTGGCTAATACCGCATACGCTCTGAGGAGGAAAGCAGGGGACCTTCGGGCCTTGCGTTATTCGAGCGGCCAATATCTGATTAGCTAGTTGGTGGGGTAAAGGCCTACCAAGGCGACGATCAGTAGCGGGTCTGAGAGGATGATCCGCCACACTGGGACTGAGACACGGCCCAGACTCCTACGGGAGGCAGCAGTGGGGAATTTTGGACAATGGGCGCAAGCCTGATCCAGCCATGCCGCGTGTCTGAAGAAGGCCTTCGGGTTGTAAAGGACTTTTGTTAGGGAAGAAAAAGGAGCGGTTAATACCCGTTTCTGCTGACGGTACCTAAAGAATAAGCACCGGCTAACTA
>GV2UCFN02JJCN0
GGTGAGTAATATATTGGAACGTACCGAGTAATGGGGGATAACCAATCGAAAGATTGGCTAATACCGCATACGCTCTGAGGAGGAAAGCAGGGGACCTTCGGGCCTTGCGTTATTCGAGCGGCCAATATCTGATTAGCTAGTTGGTGGGGTAAAGGCCTACCAAGGCGACGATCAGTAGCGGGTCTGAGAGGATGATCCGCCACACTGGGACTGAGACACGGCCCAGACTCCTACGGGAGGCAGCAGTGGGGAATTTTGGACAATGGGCGCAAGCCTGATCCAGCCATGCCGCGTGTCTGAAGAAGGCCTTCGGGTTGTAAAGGACTTTTGTTAGGGAAGAAAAAGGAGCGGTTAATACCCGTTTCTGCTGACGGTACCTAAAGAATAAGCACCGGCTAACTA
>GV2UCFN02ITEY1
GGTGAGTAATATATTGGAACGTACCGAGTAATGGGGGATAACCAATCGAAAGATTGGCTAATACCGCATACGCTCTGAGGAGGAAAGCAGGGGACCTTCGGGCCTTGCGTTATTCGAGCGGCCAATATCTGATTAGCTAGTTGGTGGGGTAAAGGCCTACCAAGGCGACGATCAGTAGCGGGTCTGAGAGGATGATCCGCCACACTGGGACTGAGACACGGCCCAGACTCCTACGGGAGGCAGCAGTGGGGAATTTTGGACAATGGGCGCAAGCCTGATCCAGCCATGCCGCGTGTCTGAAGAAGGCCTTCGGGTTGTAAAGGACTTTTGTTAGGGAAGAAAAAGGAGCGGTTAATACCCGTTTCTGCTGACGGTACCTAAAGAATAAGCACCGGCTAACTA
>GV2UCFN02I9Q2Y
GGTGAGTAATATATTGGAACGTACCGAGTAATGGGGGATAACCAATCGAAAGATTGGCTAATACCGCATACGCTCTGAGGAGGAAAGCAGGGGACCTTCGGGCCTTGCGTTATTCGAGCGGCCAATATCTGATTAGCTAGTTGGTGGGGTAAAGGCCTACCAAGGCGACGATCAGTAGCGGGTCTGAGAGGATGATCCGCCACACTGGGACTGAGACACGGCCCAGACTCCTACGGGAGGCAGCAGTGGGGAATTTTGGACAATGGGCGCAAGCCTGATCCAGCCATGCCGCGTGTCTGAAGAAGGCCTTCGGGTTGTAAAGGACTTTTGTTAGGGAAGAAAAAGGAGCGGTTAATACCCGTTTCTGCTGACGGTACCTAAAGAATAAGCACCGGCTAACTA
>GV2UCFN02JJTMI
GGTGAGTAATATATTGGAACGTACCGAGTAATGGGGGATAACCAATCGAAAGATTGGCTAATACCGCATACGCTCTGAGGAGGAAAGCAGGGGACCTTCGGGCCTTGCGTTATTCGAGCGGCCAATATCTGATTAGCTAGTTGGTGGGGTAAAGGCCTACCAAGGCGACGATCAGTAGCGGGTCTGAGAGGATGATCCGCCACACTGGGACTGAGACACGGCCCAGACTCCTACGGGAGGCAGCAGTGGGGAATTTTGGACAATGGGCGCAAGCCTGATCCAGCCATGCCGCGTGTCTGAAGAAGGCCTTCGGGTTGTAAAGGACTTTTGTTAGGGAAGAAAAAGGAGCGGTTAATACCCGTTTCTGCTGACGGTACCTAAAGAATAAGCACCGGCTAACTA
>GV2UCFN02JM63I
GGTGAGTAATATATTGGAACGTACCGAGTAATGGGGGATAACCAATCGAAAGATTGGCTAATACCGCATACGCTCTGAGGAGGAAAGCAGGGGACCTTCGGGCCTTGCGTTATTCGAGCGGCCAATATCTGATTAGCTAGTTGGTGGGGTAAAGGCCTACCAAGGCGACGATCAGTAGCGGGTCTGAGAGGATGATCCGCCACACTGGGACTGAGACACGGCCCAGACTCCTACGGGAGGCAGCAGTGGGGAATTTTGGACAATGGGCGCAAGCCTGATCCAGCCATGCCGCGTGTCTGAAGAAGGCCTTCGGGTTGTAAAGGACTTTTGTTAGGGAAGAAAAAGGAGCGGTTAATACCCGTTTCTGCTGACGGTACCTAAAGAATAAGCACCGGCTAACTA
>GV2UCFN02G3ZZN
GGTGAGTAATATATTGGAACGTACCGAGTAATGGGGGATAACCAATCGAAAGATTGGCTAATACCGCATACGCTCTGAGGAGGAAAGCAGGGGACCTTCGGGCCTTGCGTTATTCGAGCGGCCAATATCTGATTAGCTAGTTGGTGGGGTAAAGGCCTACCAAGGCGACGATCAGTAGCGGGTCTGAGAGGATGATCCGCCACACTGGGACTGAGACACGGCCCAGACTCCTACGGGAGGCAGCAGTGGGGAATTTTGGACAATGGGCGCAAGCCTGATCCAGCCATGCCGCGTGTCTGAAGAAGGCCTTCGGGTTGTAAAGGACTTTTGTTAGGGAAGAAAAAGGAGCGGTTAATACCCGTTTCTGCTGACGGTACCTAAAGAATAAGCACCGGCTAACTA
>GV2UCFN02IDIYU
GGTGAGTAATATATTGGAACGTACCGAGTAATGGGGGATAACCAATCGAAAGATTGGCTAATACCGCATACGCTCTGAGGAGGAAAGCAGGGGACCTTCGGGCCTTGCGTTATTCGAGCGGCCAATATCTGATTAGCTAGTTGGTGGGGTAAAGGCCTACCAAGGCGACGATCAGTAGCGGGTCTGAGAGGATGATCCGCCACACTGGGACTGAGACACGGCCCAGACTCCTACGGGAGGCAGCAGTGGGGAATTTTGGACAATGGGCGCAAGCCTGATCCAGCCATGCCGCGTGTCTGAAGAAGGCCTTCGGGTTGTAAAGGACTTTTGTTAGGGAAGAAAAAGGAGCGGTTAATACCCGTTTCTGCTGACGGTACCTAAAGAATAAGCACCGGCTAACTA
>GV2UCFN02G15VM
GGTGAGTAATATATTGGAACGTACCGAGTAATGGGGGATAACCAATCGAAAGATTGGCTAATACCGCATACGCTCTGAGGAGGAAAGCAGGGGACCTTCGGGCCTTGCGTTATTCGAGCGGCCAATATCTGATTAGCTAGTTGGTGGGGTAAAGGCCTACCAAGGCGACGATCAGTAGCGGGTCTGAGAGGATGATCCGCCACACTGGGACTGAGACACGGCCCAGACTCCTACGGGAGGCAGCAGTGGGGAATTTTGGACAATGGGCGCAAGCCTGATCCAGCCATGCCGCGTGTCTGAAGAAGGCCTTCGGGTTGTAAAGGACTTTTGTTAGGGAAGAAAAAGGAGCGGTTAATACCCGTTTCTGCTGACGGTACCTAAAGAATAAGCACCGGCTAACTA
>GV2UCFN02IY3QU
GGTGAGTAATATATTGGAACGTACCGAGTAATGGGGGATAACCAATCGAAAGATTGGCTAATACCGCATACGCTCTGAGGAGGAAAGCAGGGGACCTTCGGGCCTTGCGTTATTCGAGCGGCCAATATCTGATTAGCTAGTTGGTGGGGTAAAGGCCTACCAAGGCGACGATCAGTAGCGGGTCTGAGAGGATGATCCGCCACACTGGGACTGAGACACGGCCCAGACTCCTACGGGAGGCAGCAGTGGGGAATTTTGGACAATGGGCGCAAGCCTGATCCAGCCATGCCGCGTGTCTGAAGAAGGCCTTCGGGTTGTAAAGGACTTTTGTTAGGGAAGAAAAAGGAGCGGTTAATACCCGTTTCTGCTGACGGTACCTAAAGAATAAGCACCGGCTAACTA
>GV2UCFN02G3O2P
GGTGAGTAATATATTGGAACGTACCGAGTAATGGGGGATAACCAATCGAAAGATTGGCTAATACCGCATACGCTCTGAGGAGGAAAGCAGGGGACCTTCGGGCCTTGCGTTATTCGAGCGGCCAATATCTGATTAGCTAGTTGGTGGGGTAAAGGCCTACCAAGGCGACGATCAGTAGCGGGTCTGAGAGGATGATCCGCCACACTGGGACTGAGACACGGCCCAGACTCCTACGGGAGGCAGCAGTGGGGAATTTTGGACAATGGGCGCAAGCCTGATCCAGCCATGCCGCGTGTCTGAAGAAGGCCTTCGGGTTGTAAAGGACTTTTGTTAGGGAAGAAAAAGGAGCGGTTAATACCCGTTTCTGCTGACGGTACCTAAAGAATAAGCACCGGCTAACTA
>GV2UCFN02JH795
GGTGAGTAATATATTGGAACGTACCGAGTAATGGGGGATAACCAATCGAAAGATTGGCTAATACCGCATACGCTCTGAGGAGGAAAGCAGGGGACCTTCGGGCCTTGCGTTATTCGAGCGGCCAATATCTGATTAGCTAGTTGGTGGGGTAAAGGCCTACCAAGGCGACGATCAGTAGCGGGTCTGAGAGGATGATCCGCCACACTGGGACTGAGACACGGCCCAGACTCCTACGGGAGGCAGCAGTGGGGAATTTTGGACAATGGGCGCAAGCCTGATCCAGCCATGCCGCGTGTCTGAAGAAGGCCTTCGGGTTGTAAAGGACTTTTGTTAGGGAAGAAAAAGGAGCGGTTAATACCCGTTTCTGCTGACGGTACCTAAAGAATAAGCACCGGCTAACTA
>GV2UCFN02GPL4S
GGTGAGTAATATATTGGAACGTACCGAGTAATGGGGGATAACCAATCGAAAGATTGGCTAATACCGCATACGCTCTGAGGAGGAAAGCAGGGGACCTTCGGGCCTTGCGTTATTCGAGCGGCCAATATCTGATTAGCTAGTTGGTGGGGTAAAGGCCTACCAAGGCGACGATCAGTAGCGGGTCTGAGAGGATGATCCGCCACACTGGGACTGAGACACGGCCCAGACTCCTACGGGAGGCAGCAGTGGGGAATTTTGGACAATGGGCGCAAGCCTGATCCAGCCATGCCGCGTGTCTGAAGAAGGCCTTCGGGTTGTAAAGGACTTTTGTTAGGGAAGAAAAAGGAGCGGTTAATACCCGTTTCTGCTGACGGTACCTAAAGAATAAGCACCGGCTAACTA
>GV2UCFN02GXETO
GGTGAGTAATATATTGGAACGTACCGAGTAATGGGGGATAACCAATCGAAAGATTGGCTAATACCGCATACGCTCTGAGGAGGAAAGCAGGGGACCTTCGGGCCTTGCGTTATTCGAGCGGCCAATATCTGATTAGCTAGTTGGTGGGGTAAAGGCCTACCAAGGCGACGATCAGTAGCGGGTCTGAGAGGATGATCCGCCACACTGGGACTGAGACACGGCCCAGACTCCTACGGGAGGCAGCAGTGGGGAATTTTGGACAATGGGCGCAAGCCTGATCCAGCCATGCCGCGTGTCTGAAGAAGGCCTTCGGGTTGTAAAGGACTTTTGTTAGGGAAGAAAAAGGAGCGGTTAATACCCGTTTCTGCTGACGGTACCTAAAGAATAAGCACCGGCTAACTA
>GV2UCFN02F5R2A
GGTGAGTAATATATTGGAACGTACCGAGTAATGGGGGATAACCAATCGAAAGATTGGCTAATACCGCATACGCTCTGAGGAGGAAAGCAGGGGACCTTCGGGCCTTGCGTTATTCGAGCGGCCAATATCTGATTAGCTAGTTGGTGGGGTAAAGGCCTACCAAGGCGACGATCAGTAGCGGGTCTGAGAGGATGATCCGCCACACTGGGACTGAGACACGGCCCAGACTCCTACGGGAGGCAGCAGTGGGGAATTTTGGACAATGGGCGCAAGCCTGATCCAGCCATGCCGCGTGTCTGAAGAAGGCCTTCGGGTTGTAAAGGACTTTTGTTAGGGAAGAAAAAGGAGCGGTTAATACCCGTTTCTGCTGACGGTACCTAAAGAATAAGCACCGGCTAACTA
>GV2UCFN02F94JR
GGTGAGTAATATATTGGAACGTACCGAGTAATGGGGGATAACCAATCGAAAGATTGGCTAATACCGCATACGCTCTGAGGAGGAAAGCAGGGGACCTTCGGGCCTTGCGTTATTCGAGCGGCCAATATCTGATTAGCTAGTTGGTGGGGTAAAGGCCTACCAAGGCGACGATCAGTAGCGGGTCTGAGAGGATGATCCGCCACACTGGGACTGAGACACGGCCCAGACTCCTACGGGAGGCAGCAGTGGGGAATTTTGGACAATGGGCGCAAGCCTGATCCAGCCATGCCGCGTGTCTGAAGAAGGCCTTCGGGTTGTAAAGGACTTTTGTTAGGGAAGAAAAAGGAGCGGTTAATACCCGTTTCTGCTGACGGTACCTAAAGAATAAGCACCGGCTAACTA
>GV2UCFN02JFLEP
GGTGAGTAATATATTGGAACGTACCGAGTAATGGGGGATAACCAATCGAAAGATTGGCTAATACCGCATACGCTCTGAGGAGGAAAGCAGGGGACCTTCGGGCCTTGCGTTATTCGAGCGGCCAATATCTGATTAGCTAGTTGGTGGGGTAAAGGCCTACCAAGGCGACGATCAGTAGCGGGTCTGAGAGGATGATCCGCCACACTGGGACTGAGACACGGCCCAGACTCCTACGGGAGGCAGCAGTGGGGAATTTTGGACAATGGGCGCAAGCCTGATCCAGCCATGCCGCGTGTCTGAAGAAGGCCTTCGGGTTGTAAAGGACTTTTGTTAGGGAAGAAAAAGGAGCGGTTAATACCCGTTTCTGCTGACGGTACCTAAAGAATAAGCACCGGCTAACTA
>GV2UCFN02FM722
GGTGAGTAATATATTGGAACGTACCGAGTAATGGGGGATAACCAATCGAAAGATTGGCTAATACCGCATACGCTCTGAGGAGGAAAGCAGGGGACCTTCGGGCCTTGCGTTATTCGAGCGGCCAATATCTGATTAGCTAGTTGGTGGGGTAAAGGCCTACCAAGGCGACGATCAGTAGCGGGTCTGAGAGGATGATCCGCCACACTGGGACTGAGACACGGCCCAGACTCCTACGGGAGGCAGCAGTGGGGAATTTTGGACAATGGGCGCAAGCCTGATCCAGCCATGCCGCGTGTCTGAAGAAGGCCTTCGGGTTGTAAAGGACTTTTGTTAGGGAAGAAAAAGGAGCGGTTAATACCCGTTTCTGCTGACGGTACCTAAAGAATAAGCACCGGCTAACTA
>GV2UCFN02J0N2Q
GGTGAGTAATATATTGGAACGTACCGAGTAATGGGGGATAACCAATCGAAAGATTGGCTAATACCGCATACGCTCTGAGGAGGAAAGCAGGGGACCTTCGGGCCTTGCGTTATTCGAGCGGCCAATATCTGATTAGCTAGTTGGTGGGGTAAAGGCCTACCAAGGCGACGATCAGTAGCGGGTCTGAGAGGATGATCCGCCACACTGGGACTGAGACACGGCCCAGACTCCTACGGGAGGCAGCAGTGGGGAATTTTGGACAATGGGCGCAAGCCTGATCCAGCCATGCCGCGTGTCTGAAGAAGGCCTTCGGGTTGTAAAGGACTTTTGTTAGGGAAGAAAAAGGAGCGGTTAATACCCGTTTCTGCTGACGGTACCTAAAGAATAAGCACCGGCTAACTA
>GV2UCFN02HXYC5
GGTGAGTAATATATTGGAACGTACCGAGTAATGGGGGATAACCAATCGAAAGATTGGCTAATACCGCATACGCTCTGAGGAGGAAAGCAGGGGACCTTCGGGCCTTGCGTTATTCGAGCGGCCAATATCTGATTAGCTAGTTGGTGGGGTAAAGGCCTACCAAGGCGACGATCAGTAGCGGGTCTGAGAGGATGATCCGCCACACTGGGACTGAGACACGGCCCAGACTCCTACGGGAGGCAGCAGTGGGGAATTTTGGACAATGGGCGCAAGCCTGATCCAGCCATGCCGCGTGTCTGAAGAAGGCCTTCGGGTTGTAAAGGACTTTTGTTAGGGAAGAAAAAGGAGCGGTTAATACCCGTTTCTGCTGACGGTACCTAAAGAATAAGCACCGGCTAACTA
>GV2UCFN02H03MM
GGTGAGTAATATATTGGAACGTACCGAGTAATGGGGGATAACCAATCGAAAGATTGGCTAATACCGCATACGCTCTGAGGAGGAAAGCAGGGGACCTTCGGGCCTTGCGTTATTCGAGCGGCCAATATCTGATTAGCTAGTTGGTGGGGTAAAGGCCTACCAAGGCGACGATCAGTAGCGGGTCTGAGAGGATGATCCGCCACACTGGGACTGAGACACGGCCCAGACTCCTACGGGAGGCAGCAGTGGGGAATTTTGGACAATGGGCGCAAGCCTGATCCAGCCATGCCGCGTGTCTGAAGAAGGCCTTCGGGTTGTAAAGGACTTTTGTTAGGGAAGAAAAAGGAGCGGTTAATACCCGTTTCTGCTGACGGTACCTAAAGAATAAGCACCGGCTAACTA
>GV2UCFN02GBAX7
GGTGAGTAATATATTGGAACGTACCGAGTAATGGGGGATAACCAATCGAAAGATTGGCTAATACCGCATACGCTCTGAGGAGGAAAGCAGGGGACCTTCGGGCCTTGCGTTATTCGAGCGGCCAATATCTGATTAGCTAGTTGGTGGGGTAAAGGCCTACCAAGGCGACGATCAGTAGCGGGTCTGAGAGGATGATCCGCCACACTGGGACTGAGACACGGCCCAGACTCCTACGGGAGGCAGCAGTGGGGAATTTTGGACAATGGGCGCAAGCCTGATCCAGCCATGCCGCGTGTCTGAAGAAGGCCTTCGGGTTGTAAAGGACTTTTGTTAGGGAAGAAAAAGGAGCGGTTAATACCCGTTTCTGCTGACGGTACCTAAAGAATAAGCACCGGCTAACTA
>GV2UCFN02HIBKZ
GGTGAGTAATATATTGGAACGTACCGAGTAATGGGGGATAACCAATCGAAAGATTGGCTAATACCGCATACGCTCTGAGGAGGAAAGCAGGGGACCTTCGGGCCTTGCGTTATTCGAGCGGCCAATATCTGATTAGCTAGTTGGTGGGGTAAAGGCCTACCAAGGCGACGATCAGTAGCGGGTCTGAGAGGATGATCCGCCACACTGGGACTGAGACACGGCCCAGACTCCTACGGGAGGCAGCAGTGGGGAATTTTGGACAATGGGCGCAAGCCTGATCCAGCCATGCCGCGTGTCTGAAGAAGGCCTTCGGGTTGTAAAGGACTTTTGTTAGGGAAGAAAAAGGAGCGGTTAATACCCGTTTCTGCTGACGGTACCTAAAGAATAAGCACCGGCTAACTA
>GV2UCFN02IBASY
GGTGAGTAATATATTGGAACGTACCGAGTAATGGGGGATAACCAATCGAAAGATTGGCTAATACCGCATACGCTCTGAGGAGGAAAGCAGGGGACCTTCGGGCCTTGCGTTATTCGAGCGGCCAATATCTGATTAGCTAGTTGGTGGGGTAAAGGCCTACCAAGGCGACGATCAGTAGCGGGTCTGAGAGGATGATCCGCCACACTGGGACTGAGACACGGCCCAGACTCCTACGGGAGGCAGCAGTGGGGAATTTTGGACAATGGGCGCAAGCCTGATCCAGCCATGCCGCGTGTCTGAAGAAGGCCTTCGGGTTGTAAAGGACTTTTGTTAGGGAAGAAAAAGGAGCGGTTAATACCCGTTTCTGCTGACGGTACCTAAAGAATAAGCACCGGCTAACTA
>GV2UCFN02HX9LH
GGTGAGTAATATATTGGAACGTACCGAGTAATGGGGGATAACCAATCGAAAGATTGGCTAATACCGCATACGCTCTGAGGAGGAAAGCAGGGGACCTTCGGGCCTTGCGTTATTCGAGCGGCCAATATCTGATTAGCTAGTTGGTGGGGTAAAGGCCTACCAAGGCGACGATCAGTAGCGGGTCTGAGAGGATGATCCGCCACACTGGGACTGAGACACGGCCCAGACTCCTACGGGAGGCAGCAGTGGGGAATTTTGGACAATGGGCGCAAGCCTGATCCAGCCATGCCGCGTGTCTGAAGAAGGCCTTCGGGTTGTAAAGGACTTTTGTTAGGGAAGAAAAAGGAGCGGTTAATACCCGTTTCTGCTGACGGTACCTAAAGAATAAGCACCGGCTAACTA
>GV2UCFN02GJ6V1
GGTGAGTAATATATTGGAACGTACCGAGTAATGGGGGATAACCAATCGAAAGATTGGCTAATACCGCATACGCTCTGAGGAGGAAAGCAGGGGACCTTCGGGCCTTGCGTTATTCGAGCGGCCAATATCTGATTAGCTAGTTGGTGGGGTAAAGGCCTACCAAGGCGACGATCAGTAGCGGGTCTGAGAGGATGATCCGCCACACTGGGACTGAGACACGGCCCAGACTCCTACGGGAGGCAGCAGTGGGGAATTTTGGACAATGGGCGCAAGCCTGATCCAGCCATGCCGCGTGTCTGAAGAAGGCCTTCGGGTTGTAAAGGACTTTTGTTAGGGAAGAAAAAGGAGCGGTTAATACCCGTTTCTGCTGACGGTACCTAAAGAATAAGCACCGGCTAACTA
>GV2UCFN02J3LMA
GGTGAGTAATATATTGGAACGTACCGAGTAATGGGGGATAACCAATCGAAAGATTGGCTAATACCGCATACGCTCTGAGGAGGAAAGCAGGGGACCTTCGGGCCTTGCGTTATTCGAGCGGCCAATATCTGATTAGCTAGTTGGTGGGGTAAAGGCCTACCAAGGCGACGATCAGTAGCGGGTCTGAGAGGATGATCCGCCACACTGGGACTGAGACACGGCCCAGACTCCTACGGGAGGCAGCAGTGGGGAATTTTGGACAATGGGCGCAAGCCTGATCCAGCCATGCCGCGTGTCTGAAGAAGGCCTTCGGGTTGTAAAGGACTTTTGTTAGGGAAGAAAAAGGAGCGGTTAATACCCGTTTCTGCTGACGGTACCTAAAGAATAAGCACCGGCTAACTA
>GV2UCFN02H4FXS
GGTGAGTAATATATTGGAACGTACCGAGTAATGGGGGATAACCAATCGAAAGATTGGCTAATACCGCATACGCTCTGAGGAGGAAAGCAGGGGACCTTCGGGCCTTGCGTTATTCGAGCGGCCAATATCTGATTAGCTAGTTGGTGGGGTAAAGGCCTACCAAGGCGACGATCAGTAGCGGGTCTGAGAGGATGATCCGCCACACTGGGACTGAGACACGGCCCAGACTCCTACGGGAGGCAGCAGTGGGGAATTTTGGACAATGGGCGCAAGCCTGATCCAGCCATGCCGCGTGTCTGAAGAAGGCCTTCGGGTTGTAAAGGACTTTTGTTAGGGAAGAAAAAGGAGCGGTTAATACCCGTTTCTGCTGACGGTACCTAAAGAATAAGCACCGGCTAACTA
>GV2UCFN02HH5RO
GGTGAGTAATATATTGGAACGTACCGAGTAATGGGGGATAACCAATCGAAAGATTGGCTAATACCGCATACGCTCTGAGGAGGAAAGCAGGGGACCTTCGGGCCTTGCGTTATTCGAGCGGCCAATATCTGATTAGCTAGTTGGTGGGGTAAAGGCCTACCAAGGCGACGATCAGTAGCGGGTCTGAGAGGATGATCCGCCACACTGGGACTGAGACACGGCCCAGACTCCTACGGGAGGCAGCAGTGGGGAATTTTGGACAATGGGCGCAAGCCTGATCCAGCCATGCCGCGTGTCTGAAGAAGGCCTTCGGGTTGTAAAGGACTTTTGTTAGGGAAGAAAAAGGAGCGGTTAATACCCGTTTCTGCTGACGGTACCTAAAGAATAAGCACCGGCTAACTA
>GV2UCFN02HDH8A
GGTGAGTAATATATTGGAACGTACCGAGTAATGGGGGATAACCAATCGAAAGATTGGCTAATACCGCATACGCTCTGAGGAGGAAAGCAGGGGACCTTCGGGCCTTGCGTTATTCGAGCGGCCAATATCTGATTAGCTAGTTGGTGGGGTAAAGGCCTACCAAGGCGACGATCAGTAGCGGGTCTGAGAGGATGATCCGCCACACTGGGACTGAGACACGGCCCAGACTCCTACGGGAGGCAGCAGTGGGGAATTTTGGACAATGGGCGCAAGCCTGATCCAGCCATGCCGCGTGTCTGAAGAAGGCCTTCGGGTTGTAAAGGACTTTTGTTAGGGAAGAAAAAGGAGCGGTTAATACCCGTTTCTGCTGACGGTACCTAAAGAATAAGCACCGGCTAACTA
>GV2UCFN02IRT57
GGTGAGTAATATATTGGAACGTACCGAGTAATGGGGGATAACCAATCGAAAGATTGGCTAATACCGCATACGCTCTGAGGAGGAAAGCAGGGGACCTTCGGGCCTTGCGTTATTCGAGCGGCCAATATCTGATTAGCTAGTTGGTGGGGTAAAGGCCTACCAAGGCGACGATCAGTAGCGGGTCTGAGAGGATGATCCGCCACACTGGGACTGAGACACGGCCCAGACTCCTACGGGAGGCAGCAGTGGGGAATTTTGGACAATGGGCGCAAGCCTGATCCAGCCATGCCGCGTGTCTGAAGAAGGCCTTCGGGTTGTAAAGGACTTTTGTTAGGGAAGAAAAAGGAGCGGTTAATACCCGTTTCTGCTGACGGTACCTAAAGAATAAGCACCGGCTAACTA
>GV2UCFN02F43NY
GGTGAGTAATATATTGGAACGTACCGAGTAATGGGGGATAACCAATCGAAAGATTGGCTAATACCGCATACGCTCTGAGGAGGAAAGCAGGGGACCTTCGGGCCTTGCGTTATTCGAGCGGCCAATATCTGATTAGCTAGTTGGTGGGGTAAAGGCCTACCAAGGCGACGATCAGTAGCGGGTCTGAGAGGATGATCCGCCACACTGGGACTGAGACACGGCCCAGACTCCTACGGGAGGCAGCAGTGGGGAATTTTGGACAATGGGCGCAAGCCTGATCCAGCCATGCCGCGTGTCTGAAGAAGGCCTTCGGGTTGTAAAGGACTTTTGTTAGGGAAGAAAAAGGAGCGGTTAATACCCGTTTCTGCTGACGGTACCTAAAGAATAAGCACCGGCTAACTA
>GV2UCFN02G2LU5
GGTGAGTAATATATTGGAACGTACCGAGTAATGGGGGATAACCAATCGAAAGATTGGCTAATACCGCATACGCTCTGAGGAGGAAAGCAGGGGACCTTCGGGCCTTGCGTTATTCGAGCGGCCAATATCTGATTAGCTAGTTGGTGGGGTAAAGGCCTACCAAGGCGACGATCAGTAGCGGGTCTGAGAGGATGATCCGCCACACTGGGACTGAGACACGGCCCAGACTCCTACGGGAGGCAGCAGTGGGGAATTTTGGACAATGGGCGCAAGCCTGATCCAGCCATGCCGCGTGTCTGAAGAAGGCCTTCGGGTTGTAAAGGACTTTTGTTAGGGAAGAAAAAGGAGCGGTTAATACCCGTTTCTGCTGACGGTACCTAAAGAATAAGCACCGGCTAACTA
>GV2UCFN02IUBMG
GGTGAGTAATATATTGGAACGTACCGAGTAATGGGGGATAACCAATCGAAAGATTGGCTAATACCGCATACGCTCTGAGGAGGAAAGCAGGGGACCTTCGGGCCTTGCGTTATTCGAGCGGCCAATATCTGATTAGCTAGTTGGTGGGGTAAAGGCCTACCAAGGCGACGATCAGTAGCGGGTCTGAGAGGATGATCCGCCACACTGGGACTGAGACACGGCCCAGACTCCTACGGGAGGCAGCAGTGGGGAATTTTGGACAATGGGCGCAAGCCTGATCCAGCCATGCCGCGTGTCTGAAGAAGGCCTTCGGGTTGTAAAGGACTTTTGTTAGGGAAGAAAAAGGAGCGGTTAATACCCGTTTCTGCTGACGGTACCTAAAGAATAAGCACCGGCTAACTA
>GV2UCFN02IT12M
GGTGAGTAATATATTGGAACGTACCGAGTAATGGGGGATAACCAATCGAAAGATTGGCTAATACCGCATACGCTCTGAGGAGGAAAGCAGGGGACCTTCGGGCCTTGCGTTATTCGAGCGGCCAATATCTGATTAGCTAGTTGGTGGGGTAAAGGCCTACCAAGGCGACGATCAGTAGCGGGTCTGAGAGGATGATCCGCCACACTGGGACTGAGACACGGCCCAGACTCCTACGGGAGGCAGCAGTGGGGAATTTTGGACAATGGGCGCAAGCCTGATCCAGCCATGCCGCGTGTCTGAAGAAGGCCTTCGGGTTGTAAAGGACTTTTGTTAGGGAAGAAAAAGGAGCGGTTAATACCCGTTTCTGCTGACGGTACCTAAAGAATAAGCACCGGCTAACTA
>GV2UCFN02FR01H
GGTGAGTAATATATTGGAACGTACCGAGTAATGGGGGATAACCAATCGAAAGATTGGCTAATACCGCATACGCTCTGAGGAGGAAAGCAGGGGACCTTCGGGCCTTGCGTTATTCGAGCGGCCAATATCTGATTAGCTAGTTGGTGGGGTAAAGGCCTACCAAGGCGACGATCAGTAGCGGGTCTGAGAGGATGATCCGCCACACTGGGACTGAGACACGGCCCAGACTCCTACGGGAGGCAGCAGTGGGGAATTTTGGACAATGGGCGCAAGCCTGATCCAGCCATGCCGCGTGTCTGAAGAAGGCCTTCGGGTTGTAAAGGACTTTTGTTAGGGAAGAAAAAGGAGCGGTTAATACCCGTTTCTGCTGACGGTACCTAAAGAATAAGCACCGGCTAACTA
>GV2UCFN02HBA5P
GGTGAGTAATATATTGGAACGTACCGAGTAATGGGGGATAACCAATCGAAAGATTGGCTAATACCGCATACGCTCTGAGGAGGAAAGCAGGGGACCTTCGGGCCTTGCGTTATTCGAGCGGCCAATATCTGATTAGCTAGTTGGTGGGGTAAAGGCCTACCAAGGCGACGATCAGTAGCGGGTCTGAGAGGATGATCCGCCACACTGGGACTGAGACACGGCCCAGACTCCTACGGGAGGCAGCAGTGGGGAATTTTGGACAATGGGCGCAAGCCTGATCCAGCCATGCCGCGTGTCTGAAGAAGGCCTTCGGGTTGTAAAGGACTTTTGTTAGGGAAGAAAAAGGAGCGGTTAATACCCGTTTCTGCTGACGGTACCTAAAGAATAAGCACCGGCTAACTA
>GV2UCFN02G32YJ
GGTGAGTAATATATTGGAACGTACCGAGTAATGGGGGATAACCAATCGAAAGATTGGCTAATACCGCATACGCTCTGAGGAGGAAAGCAGGGGACCTTCGGGCCTTGCGTTATTCGAGCGGCCAATATCTGATTAGCTAGTTGGTGGGGTAAAGGCCTACCAAGGCGACGATCAGTAGCGGGTCTGAGAGGATGATCCGCCACACTGGGACTGAGACACGGCCCAGACTCCTACGGGAGGCAGCAGTGGGGAATTTTGGACAATGGGCGCAAGCCTGATCCAGCCATGCCGCGTGTCTGAAGAAGGCCTTCGGGTTGTAAAGGACTTTTGTTAGGGAAGAAAAAGGAGCGGTTAATACCCGTTTCTGCTGACGGTACCTAAAGAATAAGCACCGGCTAACTA
>GV2UCFN02HH1C7
GGTGAGTAATATATTGGAACGTACCGAGTAATGGGGGATAACCAATCGAAAGATTGGCTAATACCGCATACGCTCTGAGGAGGAAAGCAGGGGACCTTCGGGCCTTGCGTTATTCGAGCGGCCAATATCTGATTAGCTAGTTGGTGGGGTAAAGGCCTACCAAGGCGACGATCAGTAGCGGGTCTGAGAGGATGATCCGCCACACTGGGACTGAGACACGGCCCAGACTCCTACGGGAGGCAGCAGTGGGGAATTTTGGACAATGGGCGCAAGCCTGATCCAGCCATGCCGCGTGTCTGAAGAAGGCCTTCGGGTTGTAAAGGACTTTTGTTAGGGAAGAAAAAGGAGCGGTTAATACCCGTTTCTGCTGACGGTACCTAAAGAATAAGCACCGGCTAACTA
>GV2UCFN02FXHND
GGTGAGTAATATATTGGAACGTACCGAGTAATGGGGGATAACCAATCGAAAGATTGGCTAATACCGCATACGCTCTGAGGAGGAAAGCAGGGGACCTTCGGGCCTTGCGTTATTCGAGCGGCCAATATCTGATTAGCTAGTTGGTGGGGTAAAGGCCTACCAAGGCGACGATCAGTAGCGGGTCTGAGAGGATGATCCGCCACACTGGGACTGAGACACGGCCCAGACTCCTACGGGAGGCAGCAGTGGGGAATTTTGGACAATGGGCGCAAGCCTGATCCAGCCATGCCGCGTGTCTGAAGAAGGCCTTCGGGTTGTAAAGGACTTTTGTTAGGGAAGAAAAAGGAGCGGTTAATACCCGTTTCTGCTGACGGTACCTAAAGAATAAGCACCGGCTAACTA
>GV2UCFN02J3VA2
GGTGAGTAATATATTGGAACGTACCGAGTAATGGGGGATAACCAATCGAAAGATTGGCTAATACCGCATACGCTCTGAGGAGGAAAGCAGGGGACCTTCGGGCCTTGCGTTATTCGAGCGGCCAATATCTGATTAGCTAGTTGGTGGGGTAAAGGCCTACCAAGGCGACGATCAGTAGCGGGTCTGAGAGGATGATCCGCCACACTGGGACTGAGACACGGCCCAGACTCCTACGGGAGGCAGCAGTGGGGAATTTTGGACAATGGGCGCAAGCCTGATCCAGCCATGCCGCGTGTCTGAAGAAGGCCTTCGGGTTGTAAAGGACTTTTGTTAGGGAAGAAAAAGGAGCGGTTAATACCCGTTTCTGCTGACGGTACCTAAAGAATAAGCACCGGCTAACTA
>GV2UCFN02IQHS7
GGTGAGTAATATATTGGAACGTACCGAGTAATGGGGGATAACCAATCGAAAGATTGGCTAATACCGCATACGCTCTGAGGAGGAAAGCAGGGGACCTTCGGGCCTTGCGTTATTCGAGCGGCCAATATCTGATTAGCTAGTTGGTGGGGTAAAGGCCTACCAAGGCGACGATCAGTAGCGGGTCTGAGAGGATGATCCGCCACACTGGGACTGAGACACGGCCCAGACTCCTACGGGAGGCAGCAGTGGGGAATTTTGGACAATGGGCGCAAGCCTGATCCAGCCATGCCGCGTGTCTGAAGAAGGCCTTCGGGTTGTAAAGGACTTTTGTTAGGGAAGAAAAAGGAGCGGTTAATACCCGTTTCTGCTGACGGTACCTAAAGAATAAGCACCGGCTAACTA
>GV2UCFN02IOXCK
GGTGAGTAATATATTGGAACGTACCGAGTAATGGGGGATAACCAATCGAAAGATTGGCTAATACCGCATACGCTCTGAGGAGGAAAGCAGGGGACCTTCGGGCCTTGCGTTATTCGAGCGGCCAATATCTGATTAGCTAGTTGGTGGGGTAAAGGCCTACCAAGGCGACGATCAGTAGCGGGTCTGAGAGGATGATCCGCCACACTGGGACTGAGACACGGCCCAGACTCCTACGGGAGGCAGCAGTGGGGAATTTTGGACAATGGGCGCAAGCCTGATCCAGCCATGCCGCGTGTCTGAAGAAGGCCTTCGGGTTGTAAAGGACTTTTGTTAGGGAAGAAAAAGGAGCGGTTAATACCCGTTTCTGCTGACGGTACCTAAAGAATAAGCACCGGCTAACTA
>GV2UCFN02I384S
GGTGAGTAATATATTGGAACGTACCGAGTAATGGGGGATAACCAATCGAAAGATTGGCTAATACCGCATACGCTCTGAGGAGGAAAGCAGGGGACCTTCGGGCCTTGCGTTATTCGAGCGGCCAATATCTGATTAGCTAGTTGGTGGGGTAAAGGCCTACCAAGGCGACGATCAGTAGCGGGTCTGAGAGGATGATCCGCCACACTGGGACTGAGACACGGCCCAGACTCCTACGGGAGGCAGCAGTGGGGAATTTTGGACAATGGGCGCAAGCCTGATCCAGCCATGCCGCGTGTCTGAAGAAGGCCTTCGGGTTGTAAAGGACTTTTGTTAGGGAAGAAAAAGGAGCGGTTAATACCCGTTTCTGCTGACGGTACCTAAAGAATAAGCACCGGCTAACTA
>GV2UCFN02G94ZX
GGTGAGTAATATATTGGAACGTACCGAGTAATGGGGGATAACCAATCGAAAGATTGGCTAATACCGCATACGCTCTGAGGAGGAAAGCAGGGGACCTTCGGGCCTTGCGTTATTCGAGCGGCCAATATCTGATTAGCTAGTTGGTGGGGTAAAGGCCTACCAAGGCGACGATCAGTAGCGGGTCTGAGAGGATGATCCGCCACACTGGGACTGAGACACGGCCCAGACTCCTACGGGAGGCAGCAGTGGGGAATTTTGGACAATGGGCGCAAGCCTGATCCAGCCATGCCGCGTGTCTGAAGAAGGCCTTCGGGTTGTAAAGGACTTTTGTTAGGGAAGAAAAAGGAGCGGTTAATACCCGTTTCTGCTGACGGTACCTAAAGAATAAGCACCGGCTAACTA
>GV2UCFN02FDCP0
GGTGAGTAATATATTGGAACGTACCGAGTAATGGGGGATAACCAATCGAAAGATTGGCTAATACCGCATACGCTCTGAGGAGGAAAGCAGGGGACCTTCGGGCCTTGCGTTATTCGAGCGGCCAATATCTGATTAGCTAGTTGGTGGGGTAAAGGCCTACCAAGGCGACGATCAGTAGCGGGTCTGAGAGGATGATCCGCCACACTGGGACTGAGACACGGCCCAGACTCCTACGGGAGGCAGCAGTGGGGAATTTTGGACAATGGGCGCAAGCCTGATCCAGCCATGCCGCGTGTCTGAAGAAGGCCTTCGGGTTGTAAAGGACTTTTGTTAGGGAAGAAAAAGGAGCGGTTAATACCCGTTTCTGCTGACGGTACCTAAAGAATAAGCACCGGCTAACTA
>GV2UCFN02G5USM
GGTGAGTAATATATTGGAACGTACCGAGTAATGGGGGATAACCAATCGAAAGATTGGCTAATACCGCATACGCTCTGAGGAGGAAAGCAGGGGACCTTCGGGCCTTGCGTTATTCGAGCGGCCAATATCTGATTAGCTAGTTGGTGGGGTAAAGGCCTACCAAGGCGACGATCAGTAGCGGGTCTGAGAGGATGATCCGCCACACTGGGACTGAGACACGGCCCAGACTCCTACGGGAGGCAGCAGTGGGGAATTTTGGACAATGGGCGCAAGCCTGATCCAGCCATGCCGCGTGTCTGAAGAAGGCCTTCGGGTTGTAAAGGACTTTTGTTAGGGAAGAAAAAGGAGCGGTTAATACCCGTTTCTGCTGACGGTACCTAAAGAATAAGCACCGGCTAACTA
>GV2UCFN02HHMJD
GGTGAGTAATATATTGGAACGTACCGAGTAATGGGGGATAACCAATCGAAAGATTGGCTAATACCGCATACGCTCTGAGGAGGAAAGCAGGGGACCTTCGGGCCTTGCGTTATTCGAGCGGCCAATATCTGATTAGCTAGTTGGTGGGGTAAAGGCCTACCAAGGCGACGATCAGTAGCGGGTCTGAGAGGATGATCCGCCACACTGGGACTGAGACACGGCCCAGACTCCTACGGGAGGCAGCAGTGGGGAATTTTGGACAATGGGCGCAAGCCTGATCCAGCCATGCCGCGTGTCTGAAGAAGGCCTTCGGGTTGTAAAGGACTTTTGTTAGGGAAGAAAAAGGAGCGGTTAATACCCGTTTCTGCTGACGGTACCTAAAGAATAAGCACCGGCTAACTA
>GV2UCFN02F2SRI
GGTGAGTAATATATTGGAACGTACCGAGTAATGGGGGATAACCAATCGAAAGATTGGCTAATACCGCATACGCTCTGAGGAGGAAAGCAGGGGACCTTCGGGCCTTGCGTTATTCGAGCGGCCAATATCTGATTAGCTAGTTGGTGGGGTAAAGGCCTACCAAGGCGACGATCAGTAGCGGGTCTGAGAGGATGATCCGCCACACTGGGACTGAGACACGGCCCAGACTCCTACGGGAGGCAGCAGTGGGGAATTTTGGACAATGGGCGCAAGCCTGATCCAGCCATGCCGCGTGTCTGAAGAAGGCCTTCGGGTTGTAAAGGACTTTTGTTAGGGAAGAAAAAGGAGCGGTTAATACCCGTTTCTGCTGACGGTACCTAAAGAATAAGCACCGGCTAACTA
>GV2UCFN02J4SOT
GGTGAGTAATATATTGGAACGTACCGAGTAATGGGGGATAACCAATCGAAAGATTGGCTAATACCGCATACGCTCTGAGGAGGAAAGCAGGGGACCTTCGGGCCTTGCGTTATTCGAGCGGCCAATATCTGATTAGCTAGTTGGTGGGGTAAAGGCCTACCAAGGCGACGATCAGTAGCGGGTCTGAGAGGATGATCCGCCACACTGGGACTGAGACACGGCCCAGACTCCTACGGGAGGCAGCAGTGGGGAATTTTGGACAATGGGCGCAAGCCTGATCCAGCCATGCCGCGTGTCTGAAGAAGGCCTTCGGGTTGTAAAGGACTTTTGTTAGGGAAGAAAAAGGAGCGGTTAATACCCGTTTCTGCTGACGGTACCTAAAGAATAAGCACCGGCTAACTA
>GV2UCFN02H34Q2
GGTGAGTAATATATTGGAACGTACCGAGTAATGGGGGATAACCAATCGAAAGATTGGCTAATACCGCATACGCTCTGAGGAGGAAAGCAGGGGACCTTCGGGCCTTGCGTTATTCGAGCGGCCAATATCTGATTAGCTAGTTGGTGGGGTAAAGGCCTACCAAGGCGACGATCAGTAGCGGGTCTGAGAGGATGATCCGCCACACTGGGACTGAGACACGGCCCAGACTCCTACGGGAGGCAGCAGTGGGGAATTTTGGACAATGGGCGCAAGCCTGATCCAGCCATGCCGCGTGTCTGAAGAAGGCCTTCGGGTTGTAAAGGACTTTTGTTAGGGAAGAAAAAGGAGCGGTTAATACCCGTTTCTGCTGACGGTACCTAAAGAATAAGCACCGGCTAACTA
>GV2UCFN02GXDTD
GGTGAGTAATATATTGGAACGTACCGAGTAATGGGGGATAACCAATCGAAAGATTGGCTAATACCGCATACGCTCTGAGGAGGAAAGCAGGGGACCTTCGGGCCTTGCGTTATTCGAGCGGCCAATATCTGATTAGCTAGTTGGTGGGGTAAAGGCCTACCAAGGCGACGATCAGTAGCGGGTCTGAGAGGATGATCCGCCACACTGGGACTGAGACACGGCCCAGACTCCTACGGGAGGCAGCAGTGGGGAATTTTGGACAATGGGCGCAAGCCTGATCCAGCCATGCCGCGTGTCTGAAGAAGGCCTTCGGGTTGTAAAGGACTTTTGTTAGGGAAGAAAAAGGAGCGGTTAATACCCGTTTCTGCTGACGGTACCTAAAGAATAAGCACCGGCTAACTA
>GV2UCFN02I91AG
GGTGAGTAATATATTGGAACGTACCGAGTAATGGGGGATAACCAATCGAAAGATTGGCTAATACCGCATACGCTCTGAGGAGGAAAGCAGGGGACCTTCGGGCCTTGCGTTATTCGAGCGGCCAATATCTGATTAGCTAGTTGGTGGGGTAAAGGCCTACCAAGGCGACGATCAGTAGCGGGTCTGAGAGGATGATCCGCCACACTGGGACTGAGACACGGCCCAGACTCCTACGGGAGGCAGCAGTGGGGAATTTTGGACAATGGGCGCAAGCCTGATCCAGCCATGCCGCGTGTCTGAAGAAGGCCTTCGGGTTGTAAAGGACTTTTGTTAGGGAAGAAAAAGGAGCGGTTAATACCCGTTTCTGCTGACGGTACCTAAAGAATAAGCACCGGCTAACTA
>GV2UCFN02I9NN6
GGTGAGTAATATATTGGAACGTACCGAGTAATGGGGGATAACCAATCGAAAGATTGGCTAATACCGCATACGCTCTGAGGAGGAAAGCAGGGGACCTTCGGGCCTTGCGTTATTCGAGCGGCCAATATCTGATTAGCTAGTTGGTGGGGTAAAGGCCTACCAAGGCGACGATCAGTAGCGGGTCTGAGAGGATGATCCGCCACACTGGGACTGAGACACGGCCCAGACTCCTACGGGAGGCAGCAGTGGGGAATTTTGGACAATGGGCGCAAGCCTGATCCAGCCATGCCGCGTGTCTGAAGAAGGCCTTCGGGTTGTAAAGGACTTTTGTTAGGGAAGAAAAAGGAGCGGTTAATACCCGTTTCTGCTGACGGTACCTAAAGAATAAGCACCGGCTAACTA
>GV2UCFN02IPT4Z
GGTGAGTAATATATTGGAACGTACCGAGTAATGGGGGATAACCAATCGAAAGATTGGCTAATACCGCATACGCTCTGAGGAGGAAAGCAGGGGACCTTCGGGCCTTGCGTTATTCGAGCGGCCAATATCTGATTAGCTAGTTGGTGGGGTAAAGGCCTACCAAGGCGACGATCAGTAGCGGGTCTGAGAGGATGATCCGCCACACTGGGACTGAGACACGGCCCAGACTCCTACGGGAGGCAGCAGTGGGGAATTTTGGACAATGGGCGCAAGCCTGATCCAGCCATGCCGCGTGTCTGAAGAAGGCCTTCGGGTTGTAAAGGACTTTTGTTAGGGAAGAAAAAGGAGCGGTTAATACCCGTTTCTGCTGACGGTACCTAAAGAATAAGCACCGGCTAACTA
>GV2UCFN02FWQ1Z
GGTGAGTAATATATTGGAACGTACCGAGTAATGGGGGATAACCAATCGAAAGATTGGCTAATACCGCATACGCTCTGAGGAGGAAAGCAGGGGACCTTCGGGCCTTGCGTTATTCGAGCGGCCAATATCTGATTAGCTAGTTGGTGGGGTAAAGGCCTACCAAGGCGACGATCAGTAGCGGGTCTGAGAGGATGATCCGCCACACTGGGACTGAGACACGGCCCAGACTCCTACGGGAGGCAGCAGTGGGGAATTTTGGACAATGGGCGCAAGCCTGATCCAGCCATGCCGCGTGTCTGAAGAAGGCCTTCGGGTTGTAAAGGACTTTTGTTAGGGAAGAAAAAGGAGCGGTTAATACCCGTTTCTGCTGACGGTACCTAAAGAATAAGCACCGGCTAACTA
>GV2UCFN02F4LBS
GGTGAGTAATATATTGGAACGTACCGAGTAATGGGGGATAACCAATCGAAAGATTGGCTAATACCGCATACGCTCTGAGGAGGAAAGCAGGGGACCTTCGGGCCTTGCGTTATTCGAGCGGCCAATATCTGATTAGCTAGTTGGTGGGGTAAAGGCCTACCAAGGCGACGATCAGTAGCGGGTCTGAGAGGATGATCCGCCACACTGGGACTGAGACACGGCCCAGACTCCTACGGGAGGCAGCAGTGGGGAATTTTGGACAATGGGCGCAAGCCTGATCCAGCCATGCCGCGTGTCTGAAGAAGGCCTTCGGGTTGTAAAGGACTTTTGTTAGGGAAGAAAAAGGAGCGGTTAATACCCGTTTCTGCTGACGGTACCTAAAGAATAAGCACCGGCTAACTA
>GV2UCFN02JIPYU
GGTGAGTAATATATTGGAACGTACCGAGTAATGGGGGATAACCAATCGAAAGATTGGCTAATACCGCATACGCTCTGAGGAGGAAAGCAGGGGACCTTCGGGCCTTGCGTTATTCGAGCGGCCAATATCTGATTAGCTAGTTGGTGGGGTAAAGGCCTACCAAGGCGACGATCAGTAGCGGGTCTGAGAGGATGATCCGCCACACTGGGACTGAGACACGGCCCAGACTCCTACGGGAGGCAGCAGTGGGGAATTTTGGACAATGGGCGCAAGCCTGATCCAGCCATGCCGCGTGTCTGAAGAAGGCCTTCGGGTTGTAAAGGACTTTTGTTAGGGAAGAAAAAGGAGCGGTTAATACCCGTTTCTGCTGACGGTACCTAAAGAATAAGCACCGGCTAACTA
>GV2UCFN02IKQ49
GGTGAGTAATATATTGGAACGTACCGAGTAATGGGGGATAACCAATCGAAAGATTGGCTAATACCGCATACGCTCTGAGGAGGAAAGCAGGGGACCTTCGGGCCTTGCGTTATTCGAGCGGCCAATATCTGATTAGCTAGTTGGTGGGGTAAAGGCCTACCAAGGCGACGATCAGTAGCGGGTCTGAGAGGATGATCCGCCACACTGGGACTGAGACACGGCCCAGACTCCTACGGGAGGCAGCAGTGGGGAATTTTGGACAATGGGCGCAAGCCTGATCCAGCCATGCCGCGTGTCTGAAGAAGGCCTTCGGGTTGTAAAGGACTTTTGTTAGGGAAGAAAAAGGAGCGGTTAATACCCGTTTCTGCTGACGGTACCTAAAGAATAAGCACCGGCTAACTA
>GV2UCFN02HQEVU
GGTGAGTAATATATTGGAACGTACCGAGTAATGGGGGATAACCAATCGAAAGATTGGCTAATACCGCATACGCTCTGAGGAGGAAAGCAGGGGACCTTCGGGCCTTGCGTTATTCGAGCGGCCAATATCTGATTAGCTAGTTGGTGGGGTAAAGGCCTACCAAGGCGACGATCAGTAGCGGGTCTGAGAGGATGATCCGCCACACTGGGACTGAGACACGGCCCAGACTCCTACGGGAGGCAGCAGTGGGGAATTTTGGACAATGGGCGCAAGCCTGATCCAGCCATGCCGCGTGTCTGAAGAAGGCCTTCGGGTTGTAAAGGACTTTTGTTAGGGAAGAAAAAGGAGCGGTTAATACCCGTTTCTGCTGACGGTACCTAAAGAATAAGCACCGGCTAACTA
>GV2UCFN02H8850
GGTGAGTAATATATTGGAACGTACCGAGTAATGGGGGATAACCAATCGAAAGATTGGCTAATACCGCATACGCTCTGAGGAGGAAAGCAGGGGACCTTCGGGCCTTGCGTTATTCGAGCGGCCAATATCTGATTAGCTAGTTGGTGGGGTAAAGGCCTACCAAGGCGACGATCAGTAGCGGGTCTGAGAGGATGATCCGCCACACTGGGACTGAGACACGGCCCAGACTCCTACGGGAGGCAGCAGTGGGGAATTTTGGACAATGGGCGCAAGCCTGATCCAGCCATGCCGCGTGTCTGAAGAAGGCCTTCGGGTTGTAAAGGACTTTTGTTAGGGAAGAAAAAGGAGCGGTTAATACCCGTTTCTGCTGACGGTACCTAAAGAATAAGCACCGGCTAACTA
>GV2UCFN02FJLO2
GGTGAGTAATATATTGGAACGTACCGAGTAATGGGGGATAACCAATCGAAAGATTGGCTAATACCGCATACGCTCTGAGGAGGAAAGCAGGGGACCTTCGGGCCTTGCGTTATTCGAGCGGCCAATATCTGATTAGCTAGTTGGTGGGGTAAAGGCCTACCAAGGCGACGATCAGTAGCGGGTCTGAGAGGATGATCCGCCACACTGGGACTGAGACACGGCCCAGACTCCTACGGGAGGCAGCAGTGGGGAATTTTGGACAATGGGCGCAAGCCTGATCCAGCCATGCCGCGTGTCTGAAGAAGGCCTTCGGGTTGTAAAGGACTTTTGTTAGGGAAGAAAAAGGAGCGGTTAATACCCGTTTCTGCTGACGGTACCTAAAGAATAAGCACCGGCTAACTA
>GV2UCFN02IJMK7
GGTGAGTAATATATTGGAACGTACCGAGTAATGGGGGATAACCAATCGAAAGATTGGCTAATACCGCATACGCTCTGAGGAGGAAAGCAGGGGACCTTCGGGCCTTGCGTTATTCGAGCGGCCAATATCTGATTAGCTAGTTGGTGGGGTAAAGGCCTACCAAGGCGACGATCAGTAGCGGGTCTGAGAGGATGATCCGCCACACTGGGACTGAGACACGGCCCAGACTCCTACGGGAGGCAGCAGTGGGGAATTTTGGACAATGGGCGCAAGCCTGATCCAGCCATGCCGCGTGTCTGAAGAAGGCCTTCGGGTTGTAAAGGACTTTTGTTAGGGAAGAAAAAGGAGCGGTTAATACCCGTTTCTGCTGACGGTACCTAAAGAATAAGCACCGGCTAACTA
>GV2UCFN02FJESX
GGTGAGTAATATATTGGAACGTACCGAGTAATGGGGGATAACCAATCGAAAGATTGGCTAATACCGCATACGCTCTGAGGAGGAAAGCAGGGGACCTTCGGGCCTTGCGTTATTCGAGCGGCCAATATCTGATTAGCTAGTTGGTGGGGTAAAGGCCTACCAAGGCGACGATCAGTAGCGGGTCTGAGAGGATGATCCGCCACACTGGGACTGAGACACGGCCCAGACTCCTACGGGAGGCAGCAGTGGGGAATTTTGGACAATGGGCGCAAGCCTGATCCAGCCATGCCGCGTGTCTGAAGAAGGCCTTCGGGTTGTAAAGGACTTTTGTTAGGGAAGAAAAAGGAGCGGTTAATACCCGTTTCTGCTGACGGTACCTAAAGAATAAGCACCGGCTAACTA
>GV2UCFN02J2I77
GGTGAGTAATATATTGGAACGTACCGAGTAATGGGGGATAACCAATCGAAAGATTGGCTAATACCGCATACGCTCTGAGGAGGAAAGCAGGGGACCTTCGGGCCTTGCGTTATTCGAGCGGCCAATATCTGATTAGCTAGTTGGTGGGGTAAAGGCCTACCAAGGCGACGATCAGTAGCGGGTCTGAGAGGATGATCCGCCACACTGGGACTGAGACACGGCCCAGACTCCTACGGGAGGCAGCAGTGGGGAATTTTGGACAATGGGCGCAAGCCTGATCCAGCCATGCCGCGTGTCTGAAGAAGGCCTTCGGGTTGTAAAGGACTTTTGTTAGGGAAGAAAAAGGAGCGGTTAATACCCGTTTCTGCTGACGGTACCTAAAGAATAAGCACCGGCTAACTA
>GV2UCFN02JLH7G
GGTGAGTAATATATTGGAACGTACCGAGTAATGGGGGATAACCAATCGAAAGATTGGCTAATACCGCATACGCTCTGAGGAGGAAAGCAGGGGACCTTCGGGCCTTGCGTTATTCGAGCGGCCAATATCTGATTAGCTAGTTGGTGGGGTAAAGGCCTACCAAGGCGACGATCAGTAGCGGGTCTGAGAGGATGATCCGCCACACTGGGACTGAGACACGGCCCAGACTCCTACGGGAGGCAGCAGTGGGGAATTTTGGACAATGGGCGCAAGCCTGATCCAGCCATGCCGCGTGTCTGAAGAAGGCCTTCGGGTTGTAAAGGACTTTTGTTAGGGAAGAAAAAGGAGCGGTTAATACCCGTTTCTGCTGACGGTACCTAAAGAATAAGCACCGGCTAACTA
>GV2UCFN02H94AH
GGTGAGTAATATATTGGAACGTACCGAGTAATGGGGGATAACCAATCGAAAGATTGGCTAATACCGCATACGCTCTGAGGAGGAAAGCAGGGGACCTTCGGGCCTTGCGTTATTCGAGCGGCCAATATCTGATTAGCTAGTTGGTGGGGTAAAGGCCTACCAAGGCGACGATCAGTAGCGGGTCTGAGAGGATGATCCGCCACACTGGGACTGAGACACGGCCCAGACTCCTACGGGAGGCAGCAGTGGGGAATTTTGGACAATGGGCGCAAGCCTGATCCAGCCATGCCGCGTGTCTGAAGAAGGCCTTCGGGTTGTAAAGGACTTTTGTTAGGGAAGAAAAAGGAGCGGTTAATACCCGTTTCTGCTGACGGTACCTAAAGAATAAGCACCGGCTAACTA
>GV2UCFN02F7C18
GGTGAGTAATATATTGGAACGTACCGAGTAATGGGGGATAACCAATCGAAAGATTGGCTAATACCGCATACGCTCTGAGGAGGAAAGCAGGGGACCTTCGGGCCTTGCGTTATTCGAGCGGCCAATATCTGATTAGCTAGTTGGTGGGGTAAAGGCCTACCAAGGCGACGATCAGTAGCGGGTCTGAGAGGATGATCCGCCACACTGGGACTGAGACACGGCCCAGACTCCTACGGGAGGCAGCAGTGGGGAATTTTGGACAATGGGCGCAAGCCTGATCCAGCCATGCCGCGTGTCTGAAGAAGGCCTTCGGGTTGTAAAGGACTTTTGTTAGGGAAGAAAAAGGAGCGGTTAATACCCGTTTCTGCTGACGGTACCTAAAGAATAAGCACCGGCTAACTA
>GV2UCFN02IC8ZP
GGTGAGTAATATATTGGAACGTACCGAGTAATGGGGGATAACCAATCGAAAGATTGGCTAATACCGCATACGCTCTGAGGAGGAAAGCAGGGGACCTTCGGGCCTTGCGTTATTCGAGCGGCCAATATCTGATTAGCTAGTTGGTGGGGTAAAGGCCTACCAAGGCGACGATCAGTAGCGGGTCTGAGAGGATGATCCGCCACACTGGGACTGAGACACGGCCCAGACTCCTACGGGAGGCAGCAGTGGGGAATTTTGGACAATGGGCGCAAGCCTGATCCAGCCATGCCGCGTGTCTGAAGAAGGCCTTCGGGTTGTAAAGGACTTTTGTTAGGGAAGAAAAAGGAGCGGTTAATACCCGTTTCTGCTGACGGTACCTAAAGAATAAGCACCGGCTAACTA
>GV2UCFN02G6Q8G
GGTGAGTAATATATTGGAACGTACCGAGTAATGGGGGATAACCAATCGAAAGATTGGCTAATACCGCATACGCTCTGAGGAGGAAAGCAGGGGACCTTCGGGCCTTGCGTTATTCGAGCGGCCAATATCTGATTAGCTAGTTGGTGGGGTAAAGGCCTACCAAGGCGACGATCAGTAGCGGGTCTGAGAGGATGATCCGCCACACTGGGACTGAGACACGGCCCAGACTCCTACGGGAGGCAGCAGTGGGGAATTTTGGACAATGGGCGCAAGCCTGATCCAGCCATGCCGCGTGTCTGAAGAAGGCCTTCGGGTTGTAAAGGACTTTTGTTAGGGAAGAAAAAGGAGCGGTTAATACCCGTTTCTGCTGACGGTACCTAAAGAATAAGCACCGGCTAACTA
>GV2UCFN02FQN27
GGTGAGTAATATATTGGAACGTACCGAGTAATGGGGGATAACCAATCGAAAGATTGGCTAATACCGCATACGCTCTGAGGAGGAAAGCAGGGGACCTTCGGGCCTTGCGTTATTCGAGCGGCCAATATCTGATTAGCTAGTTGGTGGGGTAAAGGCCTACCAAGGCGACGATCAGTAGCGGGTCTGAGAGGATGATCCGCCACACTGGGACTGAGACACGGCCCAGACTCCTACGGGAGGCAGCAGTGGGGAATTTTGGACAATGGGCGCAAGCCTGATCCAGCCATGCCGCGTGTCTGAAGAAGGCCTTCGGGTTGTAAAGGACTTTTGTTAGGGAAGAAAAAGGAGCGGTTAATACCCGTTTCTGCTGACGGTACCTAAAGAATAAGCACCGGCTAACTA
>GV2UCFN02ICI69
GGTGAGTAATATATTGGAACGTACCGAGTAATGGGGGATAACCAATCGAAAGATTGGCTAATACCGCATACGCTCTGAGGAGGAAAGCAGGGGACCTTCGGGCCTTGCGTTATTCGAGCGGCCAATATCTGATTAGCTAGTTGGTGGGGTAAAGGCCTACCAAGGCGACGATCAGTAGCGGGTCTGAGAGGATGATCCGCCACACTGGGACTGAGACACGGCCCAGACTCCTACGGGAGGCAGCAGTGGGGAATTTTGGACAATGGGCGCAAGCCTGATCCAGCCATGCCGCGTGTCTGAAGAAGGCCTTCGGGTTGTAAAGGACTTTTGTTAGGGAAGAAAAAGGAGCGGTTAATACCCGTTTCTGCTGACGGTACCTAAAGAATAAGCACCGGCTAACTA
>GV2UCFN02I2R1N
GGTGAGTAATATATTGGAACGTACCGAGTAATGGGGGATAACCAATCGAAAGATTGGCTAATACCGCATACGCTCTGAGGAGGAAAGCAGGGGACCTTCGGGCCTTGCGTTATTCGAGCGGCCAATATCTGATTAGCTAGTTGGTGGGGTAAAGGCCTACCAAGGCGACGATCAGTAGCGGGTCTGAGAGGATGATCCGCCACACTGGGACTGAGACACGGCCCAGACTCCTACGGGAGGCAGCAGTGGGGAATTTTGGACAATGGGCGCAAGCCTGATCCAGCCATGCCGCGTGTCTGAAGAAGGCCTTCGGGTTGTAAAGGACTTTTGTTAGGGAAGAAAAAGGAGCGGTTAATACCCGTTTCTGCTGACGGTACCTAAAGAATAAGCACCGGCTAACTA
>GV2UCFN02IU2U7
GGTGAGTAATATATTGGAACGTACCGAGTAATGGGGGATAACCAATCGAAAGATTGGCTAATACCGCATACGCTCTGAGGAGGAAAGCAGGGGACCTTCGGGCCTTGCGTTATTCGAGCGGCCAATATCTGATTAGCTAGTTGGTGGGGTAAAGGCCTACCAAGGCGACGATCAGTAGCGGGTCTGAGAGGATGATCCGCCACACTGGGACTGAGACACGGCCCAGACTCCTACGGGAGGCAGCAGTGGGGAATTTTGGACAATGGGCGCAAGCCTGATCCAGCCATGCCGCGTGTCTGAAGAAGGCCTTCGGGTTGTAAAGGACTTTTGTTAGGGAAGAAAAAGGAGCGGTTAATACCCGTTTCTGCTGACGGTACCTAAAGAATAAGCACCGGCTAACTA
>GV2UCFN02GL4JC
GGTGAGTAATATATTGGAACGTACCGAGTAATGGGGGATAACCAATCGAAAGATTGGCTAATACCGCATACGCTCTGAGGAGGAAAGCAGGGGACCTTCGGGCCTTGCGTTATTCGAGCGGCCAATATCTGATTAGCTAGTTGGTGGGGTAAAGGCCTACCAAGGCGACGATCAGTAGCGGGTCTGAGAGGATGATCCGCCACACTGGGACTGAGACACGGCCCAGACTCCTACGGGAGGCAGCAGTGGGGAATTTTGGACAATGGGCGCAAGCCTGATCCAGCCATGCCGCGTGTCTGAAGAAGGCCTTCGGGTTGTAAAGGACTTTTGTTAGGGAAGAAAAAGGAGCGGTTAATACCCGTTTCTGCTGACGGTACCTAAAGAATAAGCACCGGCTAACTA
>GV2UCFN02F6S4A
GGTGAGTAATATATTGGAACGTACCGAGTAATGGGGGATAACCAATCGAAAGATTGGCTAATACCGCATACGCTCTGAGGAGGAAAGCAGGGGACCTTCGGGCCTTGCGTTATTCGAGCGGCCAATATCTGATTAGCTAGTTGGTGGGGTAAAGGCCTACCAAGGCGACGATCAGTAGCGGGTCTGAGAGGATGATCCGCCACACTGGGACTGAGACACGGCCCAGACTCCTACGGGAGGCAGCAGTGGGGAATTTTGGACAATGGGCGCAAGCCTGATCCAGCCATGCCGCGTGTCTGAAGAAGGCCTTCGGGTTGTAAAGGACTTTTGTTAGGGAAGAAAAAGGAGCGGTTAATACCCGTTTCTGCTGACGGTACCTAAAGAATAAGCACCGGCTAACTA
>GV2UCFN02ICHEW
GGTGAGTAATATATTGGAACGTACCGAGTAATGGGGGATAACCAATCGAAAGATTGGCTAATACCGCATACGCTCTGAGGAGGAAAGCAGGGGACCTTCGGGCCTTGCGTTATTCGAGCGGCCAATATCTGATTAGCTAGTTGGTGGGGTAAAGGCCTACCAAGGCGACGATCAGTAGCGGGTCTGAGAGGATGATCCGCCACACTGGGACTGAGACACGGCCCAGACTCCTACGGGAGGCAGCAGTGGGGAATTTTGGACAATGGGCGCAAGCCTGATCCAGCCATGCCGCGTGTCTGAAGAAGGCCTTCGGGTTGTAAAGGACTTTTGTTAGGGAAGAAAAAGGAGCGGTTAATACCCGTTTCTGCTGACGGTACCTAAAGAATAAGCACCGGCTAACTA
>GV2UCFN02IOJJ6
GGTGAGTAATATATTGGAACGTACCGAGTAATGGGGGATAACCAATCGAAAGATTGGCTAATACCGCATACGCTCTGAGGAGGAAAGCAGGGGACCTTCGGGCCTTGCGTTATTCGAGCGGCCAATATCTGATTAGCTAGTTGGTGGGGTAAAGGCCTACCAAGGCGACGATCAGTAGCGGGTCTGAGAGGATGATCCGCCACACTGGGACTGAGACACGGCCCAGACTCCTACGGGAGGCAGCAGTGGGGAATTTTGGACAATGGGCGCAAGCCTGATCCAGCCATGCCGCGTGTCTGAAGAAGGCCTTCGGGTTGTAAAGGACTTTTGTTAGGGAAGAAAAAGGAGCGGTTAATACCCGTTTCTGCTGACGGTACCTAAAGAATAAGCACCGGCTAACTA
>GV2UCFN02HJ1FQ
GGTGAGTAATATATTGGAACGTACCGAGTAATGGGGGATAACCAATCGAAAGATTGGCTAATACCGCATACGCTCTGAGGAGGAAAGCAGGGGACCTTCGGGCCTTGCGTTATTCGAGCGGCCAATATCTGATTAGCTAGTTGGTGGGGTAAAGGCCTACCAAGGCGACGATCAGTAGCGGGTCTGAGAGGATGATCCGCCACACTGGGACTGAGACACGGCCCAGACTCCTACGGGAGGCAGCAGTGGGGAATTTTGGACAATGGGCGCAAGCCTGATCCAGCCATGCCGCGTGTCTGAAGAAGGCCTTCGGGTTGTAAAGGACTTTTGTTAGGGAAGAAAAAGGAGCGGTTAATACCCGTTTCTGCTGACGGTACCTAAAGAATAAGCACCGGCTAACTA
>GV2UCFN02JDBUB
GGTGAGTAATATATTGGAACGTACCGAGTAATGGGGGATAACCAATCGAAAGATTGGCTAATACCGCATACGCTCTGAGGAGGAAAGCAGGGGACCTTCGGGCCTTGCGTTATTCGAGCGGCCAATATCTGATTAGCTAGTTGGTGGGGTAAAGGCCTACCAAGGCGACGATCAGTAGCGGGTCTGAGAGGATGATCCGCCACACTGGGACTGAGACACGGCCCAGACTCCTACGGGAGGCAGCAGTGGGGAATTTTGGACAATGGGCGCAAGCCTGATCCAGCCATGCCGCGTGTCTGAAGAAGGCCTTCGGGTTGTAAAGGACTTTTGTTAGGGAAGAAAAAGGAGCGGTTAATACCCGTTTCTGCTGACGGTACCTAAAGAATAAGCACCGGCTAACTA
>GV2UCFN02G1V65
GGTGAGTAATATATTGGAACGTACCGAGTAATGGGGGATAACCAATCGAAAGATTGGCTAATACCGCATACGCTCTGAGGAGGAAAGCAGGGGACCTTCGGGCCTTGCGTTATTCGAGCGGCCAATATCTGATTAGCTAGTTGGTGGGGTAAAGGCCTACCAAGGCGACGATCAGTAGCGGGTCTGAGAGGATGATCCGCCACACTGGGACTGAGACACGGCCCAGACTCCTACGGGAGGCAGCAGTGGGGAATTTTGGACAATGGGCGCAAGCCTGATCCAGCCATGCCGCGTGTCTGAAGAAGGCCTTCGGGTTGTAAAGGACTTTTGTTAGGGAAGAAAAAGGAGCGGTTAATACCCGTTTCTGCTGACGGTACCTAAAGAATAAGCACCGGCTAACTA
>GV2UCFN02FIJWH
GGTGAGTAATATATTGGAACGTACCGAGTAATGGGGGATAACCAATCGAAAGATTGGCTAATACCGCATACGCTCTGAGGAGGAAAGCAGGGGACCTTCGGGCCTTGCGTTATTCGAGCGGCCAATATCTGATTAGCTAGTTGGTGGGGTAAAGGCCTACCAAGGCGACGATCAGTAGCGGGTCTGAGAGGATGATCCGCCACACTGGGACTGAGACACGGCCCAGACTCCTACGGGAGGCAGCAGTGGGGAATTTTGGACAATGGGCGCAAGCCTGATCCAGCCATGCCGCGTGTCTGAAGAAGGCCTTCGGGTTGTAAAGGACTTTTGTTAGGGAAGAAAAAGGAGCGGTTAATACCCGTTTCTGCTGACGGTACCTAAAGAATAAGCACCGGCTAACTA
>GV2UCFN02IDK3X
GGTGAGTAATATATTGGAACGTACCGAGTAATGGGGGATAACCAATCGAAAGATTGGCTAATACCGCATACGCTCTGAGGAGGAAAGCAGGGGACCTTCGGGCCTTGCGTTATTCGAGCGGCCAATATCTGATTAGCTAGTTGGTGGGGTAAAGGCCTACCAAGGCGACGATCAGTAGCGGGTCTGAGAGGATGATCCGCCACACTGGGACTGAGACACGGCCCAGACTCCTACGGGAGGCAGCAGTGGGGAATTTTGGACAATGGGCGCAAGCCTGATCCAGCCATGCCGCGTGTCTGAAGAAGGCCTTCGGGTTGTAAAGGACTTTTGTTAGGGAAGAAAAAGGAGCGGTTAATACCCGTTTCTGCTGACGGTACCTAAAGAATAAGCACCGGCTAACTA
>G35JFLI02JQO9R
GGTGAGTAATATATTGGAACGTACCGAGTAATGGGGGATAACCAATCGAAAGATTGGCTAATACCGCATACGCTCTGAGGAGGAAAGCAGGGGACCTTCGGGCCTTGCGTTATTCGAGCGGCCAATATCTGATTAGCTAGTTGGTGGGGTAAAGGCCTACCAAGGCGACGATCAGTAGCGGGTCTGAGAGGATGATCCGCCACACTGGGACTGAGACACGGCCCAGACTCCTACGGGAGGCAGCAGTGGGGAATTTTGGACAATGGGCGCAAGCCTGATCCAGCCATGCCGCGTGTCTGAAGAAGGCCTTCGGGTTGTAAAGGACTTTTGTTAGGGAAGAAAAAGGAGCGGTTAATACCCGTTTCTGCTGACGGTACCTAAAGAATAAGCACCGGCTAACTA
>G35JFLI02FT4OU
GGTGAGTAATATATTGGAACGTACCGAGTAATGGGGGATAACCAATCGAAAGATTGGCTAATACCGCATACGCTCTGAGGAGGAAAGCAGGGGACCTTCGGGCCTTGCGTTATTCGAGCGGCCAATATCTGATTAGCTAGTTGGTGGGGTAAAGGCCTACCAAGGCGACGATCAGTAGCGGGTCTGAGAGGATGATCCGCCACACTGGGACTGAGACACGGCCCAGACTCCTACGGGAGGCAGCAGTGGGGAATTTTGGACAATGGGCGCAAGCCTGATCCAGCCATGCCGCGTGTCTGAAGAAGGCCTTCGGGTTGTAAAGGACTTTTGTTAGGGAAGAAAAAGGAGCGGTTAATACCCGTTTCTGCTGACGGTACCTAAAGAATAAGCACCGGCTAACTA
>G35JFLI02HUVFM
GGTGAGTAATATATTGGAACGTACCGAGTAATGGGGGATAACCAATCGAAAGATTGGCTAATACCGCATACGCTCTGAGGAGGAAAGCAGGGGACCTTCGGGCCTTGCGTTATTCGAGCGGCCAATATCTGATTAGCTAGTTGGTGGGGTAAAGGCCTACCAAGGCGACGATCAGTAGCGGGTCTGAGAGGATGATCCGCCACACTGGGACTGAGACACGGCCCAGACTCCTACGGGAGGCAGCAGTGGGGAATTTTGGACAATGGGCGCAAGCCTGATCCAGCCATGCCGCGTGTCTGAAGAAGGCCTTCGGGTTGTAAAGGACTTTTGTTAGGGAAGAAAAAGGAGCGGTTAATACCCGTTTCTGCTGACGGTACCTAAAGAATAAGCACCGGCTAACTA
>G35JFLI02F1LM6
GGTGAGTAATATATTGGAACGTACCGAGTAATGGGGGATAACCAATCGAAAGATTGGCTAATACCGCATACGCTCTGAGGAGGAAAGCAGGGGACCTTCGGGCCTTGCGTTATTCGAGCGGCCAATATCTGATTAGCTAGTTGGTGGGGTAAAGGCCTACCAAGGCGACGATCAGTAGCGGGTCTGAGAGGATGATCCGCCACACTGGGACTGAGACACGGCCCAGACTCCTACGGGAGGCAGCAGTGGGGAATTTTGGACAATGGGCGCAAGCCTGATCCAGCCATGCCGCGTGTCTGAAGAAGGCCTTCGGGTTGTAAAGGACTTTTGTTAGGGAAGAAAAAGGAGCGGTTAATACCCGTTTCTGCTGACGGTACCTAAAGAATAAGCACCGGCTAACTA
>G35JFLI02HME2O
GGTGAGTAATATATTGGAACGTACCGAGTAATGGGGGATAACCAATCGAAAGATTGGCTAATACCGCATACGCTCTGAGGAGGAAAGCAGGGGACCTTCGGGCCTTGCGTTATTCGAGCGGCCAATATCTGATTAGCTAGTTGGTGGGGTAAAGGCCTACCAAGGCGACGATCAGTAGCGGGTCTGAGAGGATGATCCGCCACACTGGGACTGAGACACGGCCCAGACTCCTACGGGAGGCAGCAGTGGGGAATTTTGGACAATGGGCGCAAGCCTGATCCAGCCATGCCGCGTGTCTGAAGAAGGCCTTCGGGTTGTAAAGGACTTTTGTTAGGGAAGAAAAAGGAGCGGTTAATACCCGTTTCTGCTGACGGTACCTAAAGAATAAGCACCGGCTAACTA
>G35JFLI02HCTY9
GGTGAGTAATATATTGGAACGTACCGAGTAATGGGGGATAACCAATCGAAAGATTGGCTAATACCGCATACGCTCTGAGGAGGAAAGCAGGGGACCTTCGGGCCTTGCGTTATTCGAGCGGCCAATATCTGATTAGCTAGTTGGTGGGGTAAAGGCCTACCAAGGCGACGATCAGTAGCGGGTCTGAGAGGATGATCCGCCACACTGGGACTGAGACACGGCCCAGACTCCTACGGGAGGCAGCAGTGGGGAATTTTGGACAATGGGCGCAAGCCTGATCCAGCCATGCCGCGTGTCTGAAGAAGGCCTTCGGGTTGTAAAGGACTTTTGTTAGGGAAGAAAAAGGAGCGGTTAATACCCGTTTCTGCTGACGGTACCTAAAGAATAAGCACCGGCTAACTA
>G35JFLI02G12P5
GGTGAGTAATATATTGGAACGTACCGAGTAATGGGGGATAACCAATCGAAAGATTGGCTAATACCGCATACGCTCTGAGGAGGAAAGCAGGGGACCTTCGGGCCTTGCGTTATTCGAGCGGCCAATATCTGATTAGCTAGTTGGTGGGGTAAAGGCCTACCAAGGCGACGATCAGTAGCGGGTCTGAGAGGATGATCCGCCACACTGGGACTGAGACACGGCCCAGACTCCTACGGGAGGCAGCAGTGGGGAATTTTGGACAATGGGCGCAAGCCTGATCCAGCCATGCCGCGTGTCTGAAGAAGGCCTTCGGGTTGTAAAGGACTTTTGTTAGGGAAGAAAAAGGAGCGGTTAATACCCGTTTCTGCTGACGGTACCTAAAGAATAAGCACCGGCTAACTA
>G35JFLI02FQ6YC
GGTGAGTAATATATTGGAACGTACCGAGTAATGGGGGATAACCAATCGAAAGATTGGCTAATACCGCATACGCTCTGAGGAGGAAAGCAGGGGACCTTCGGGCCTTGCGTTATTCGAGCGGCCAATATCTGATTAGCTAGTTGGTGGGGTAAAGGCCTACCAAGGCGACGATCAGTAGCGGGTCTGAGAGGATGATCCGCCACACTGGGACTGAGACACGGCCCAGACTCCTACGGGAGGCAGCAGTGGGGAATTTTGGACAATGGGCGCAAGCCTGATCCAGCCATGCCGCGTGTCTGAAGAAGGCCTTCGGGTTGTAAAGGACTTTTGTTAGGGAAGAAAAAGGAGCGGTTAATACCCGTTTCTGCTGACGGTACCTAAAGAATAAGCACCGGCTAACTA
>G35JFLI02H5RTH
GGTGAGTAATATATTGGAACGTACCGAGTAATGGGGGATAACCAATCGAAAGATTGGCTAATACCGCATACGCTCTGAGGAGGAAAGCAGGGGACCTTCGGGCCTTGCGTTATTCGAGCGGCCAATATCTGATTAGCTAGTTGGTGGGGTAAAGGCCTACCAAGGCGACGATCAGTAGCGGGTCTGAGAGGATGATCCGCCACACTGGGACTGAGACACGGCCCAGACTCCTACGGGAGGCAGCAGTGGGGAATTTTGGACAATGGGCGCAAGCCTGATCCAGCCATGCCGCGTGTCTGAAGAAGGCCTTCGGGTTGTAAAGGACTTTTGTTAGGGAAGAAAAAGGAGCGGTTAATACCCGTTTCTGCTGACGGTACCTAAAGAATAAGCACCGGCTAACTA
>G35JFLI02JGBN7
GGTGAGTAATATATTGGAACGTACCGAGTAATGGGGGATAACCAATCGAAAGATTGGCTAATACCGCATACGCTCTGAGGAGGAAAGCAGGGGACCTTCGGGCCTTGCGTTATTCGAGCGGCCAATATCTGATTAGCTAGTTGGTGGGGTAAAGGCCTACCAAGGCGACGATCAGTAGCGGGTCTGAGAGGATGATCCGCCACACTGGGACTGAGACACGGCCCAGACTCCTACGGGAGGCAGCAGTGGGGAATTTTGGACAATGGGCGCAAGCCTGATCCAGCCATGCCGCGTGTCTGAAGAAGGCCTTCGGGTTGTAAAGGACTTTTGTTAGGGAAGAAAAAGGAGCGGTTAATACCCGTTTCTGCTGACGGTACCTAAAGAATAAGCACCGGCTAACTA
>G35JFLI02HJDTE
GGTGAGTAATATATTGGAACGTACCGAGTAATGGGGGATAACCAATCGAAAGATTGGCTAATACCGCATACGCTCTGAGGAGGAAAGCAGGGGACCTTCGGGCCTTGCGTTATTCGAGCGGCCAATATCTGATTAGCTAGTTGGTGGGGTAAAGGCCTACCAAGGCGACGATCAGTAGCGGGTCTGAGAGGATGATCCGCCACACTGGGACTGAGACACGGCCCAGACTCCTACGGGAGGCAGCAGTGGGGAATTTTGGACAATGGGCGCAAGCCTGATCCAGCCATGCCGCGTGTCTGAAGAAGGCCTTCGGGTTGTAAAGGACTTTTGTTAGGGAAGAAAAAGGAGCGGTTAATACCCGTTTCTGCTGACGGTACCTAAAGAATAAGCACCGGCTAACTA
>G35JFLI02I0CZC
GGTGAGTAATATATTGGAACGTACCGAGTAATGGGGGATAACCAATCGAAAGATTGGCTAATACCGCATACGCTCTGAGGAGGAAAGCAGGGGACCTTCGGGCCTTGCGTTATTCGAGCGGCCAATATCTGATTAGCTAGTTGGTGGGGTAAAGGCCTACCAAGGCGACGATCAGTAGCGGGTCTGAGAGGATGATCCGCCACACTGGGACTGAGACACGGCCCAGACTCCTACGGGAGGCAGCAGTGGGGAATTTTGGACAATGGGCGCAAGCCTGATCCAGCCATGCCGCGTGTCTGAAGAAGGCCTTCGGGTTGTAAAGGACTTTTGTTAGGGAAGAAAAAGGAGCGGTTAATACCCGTTTCTGCTGACGGTACCTAAAGAATAAGCACCGGCTAACTA
>G35JFLI02HGHQ8
GGTGAGTAATATATTGGAACGTACCGAGTAATGGGGGATAACCAATCGAAAGATTGGCTAATACCGCATACGCTCTGAGGAGGAAAGCAGGGGACCTTCGGGCCTTGCGTTATTCGAGCGGCCAATATCTGATTAGCTAGTTGGTGGGGTAAAGGCCTACCAAGGCGACGATCAGTAGCGGGTCTGAGAGGATGATCCGCCACACTGGGACTGAGACACGGCCCAGACTCCTACGGGAGGCAGCAGTGGGGAATTTTGGACAATGGGCGCAAGCCTGATCCAGCCATGCCGCGTGTCTGAAGAAGGCCTTCGGGTTGTAAAGGACTTTTGTTAGGGAAGAAAAAGGAGCGGTTAATACCCGTTTCTGCTGACGGTACCTAAAGAATAAGCACCGGCTAACTA
>G35JFLI02FRMB2
GGTGAGTAATATATTGGAACGTACCGAGTAATGGGGGATAACCAATCGAAAGATTGGCTAATACCGCATACGCTCTGAGGAGGAAAGCAGGGGACCTTCGGGCCTTGCGTTATTCGAGCGGCCAATATCTGATTAGCTAGTTGGTGGGGTAAAGGCCTACCAAGGCGACGATCAGTAGCGGGTCTGAGAGGATGATCCGCCACACTGGGACTGAGACACGGCCCAGACTCCTACGGGAGGCAGCAGTGGGGAATTTTGGACAATGGGCGCAAGCCTGATCCAGCCATGCCGCGTGTCTGAAGAAGGCCTTCGGGTTGTAAAGGACTTTTGTTAGGGAAGAAAAAGGAGCGGTTAATACCCGTTTCTGCTGACGGTACCTAAAGAATAAGCACCGGCTAACTA
>G35JFLI02JBSRS
GGTGAGTAATATATTGGAACGTACCGAGTAATGGGGGATAACCAATCGAAAGATTGGCTAATACCGCATACGCTCTGAGGAGGAAAGCAGGGGACCTTCGGGCCTTGCGTTATTCGAGCGGCCAATATCTGATTAGCTAGTTGGTGGGGTAAAGGCCTACCAAGGCGACGATCAGTAGCGGGTCTGAGAGGATGATCCGCCACACTGGGACTGAGACACGGCCCAGACTCCTACGGGAGGCAGCAGTGGGGAATTTTGGACAATGGGCGCAAGCCTGATCCAGCCATGCCGCGTGTCTGAAGAAGGCCTTCGGGTTGTAAAGGACTTTTGTTAGGGAAGAAAAAGGAGCGGTTAATACCCGTTTCTGCTGACGGTACCTAAAGAATAAGCACCGGCTAACTA
>G3BZQ8102FOR97
GGTGAGTAATATATTGGAACGTACCGAGTAATGGGGGATAACCAATCGAAAGATTGGCTAATACCGCATACGCTCTGAGGAGGAAAGCAGGGGACCTTCGGGCCTTGCGTTATTCGAGCGGCCAATATCTGATTAGCTAGTTGGTGGGGTAAAGGCCTACCAAGGCGACGATCAGTAGCGGGTCTGAGAGGATGATCCGCCACACTGGGACTGAGACACGGCCCAGACTCCTACGGGAGGCAGCAGTGGGGAATTTTGGACAATGGGCGCAAGCCTGATCCAGCCATGCCGCGTGTCTGAAGAAGGCCTTCGGGTTGTAAAGGACTTTTGTTAGGGAAGAAAAAGGAGCGGTTAATACCCGTTTCTGCTGACGGTACCTAAAGAATAAGCACCGGCTAACTA
>G3BZQ8102JKT8E
GGTGAGTAATATATTGGAACGTACCGAGTAATGGGGGATAACCAATCGAAAGATTGGCTAATACCGCATACGCTCTGAGGAGGAAAGCAGGGGACCTTCGGGCCTTGCGTTATTCGAGCGGCCAATATCTGATTAGCTAGTTGGTGGGGTAAAGGCCTACCAAGGCGACGATCAGTAGCGGGTCTGAGAGGATGATCCGCCACACTGGGACTGAGACACGGCCCAGACTCCTACGGGAGGCAGCAGTGGGGAATTTTGGACAATGGGCGCAAGCCTGATCCAGCCATGCCGCGTGTCTGAAGAAGGCCTTCGGGTTGTAAAGGACTTTTGTTAGGGAAGAAAAAGGAGCGGTTAATACCCGTTTCTGCTGACGGTACCTAAAGAATAAGCACCGGCTAACTA
>G3BZQ8102JETAB
GGTGAGTAATATATTGGAACGTACCGAGTAATGGGGGATAACCAATCGAAAGATTGGCTAATACCGCATACGCTCTGAGGAGGAAAGCAGGGGACCTTCGGGCCTTGCGTTATTCGAGCGGCCAATATCTGATTAGCTAGTTGGTGGGGTAAAGGCCTACCAAGGCGACGATCAGTAGCGGGTCTGAGAGGATGATCCGCCACACTGGGACTGAGACACGGCCCAGACTCCTACGGGAGGCAGCAGTGGGGAATTTTGGACAATGGGCGCAAGCCTGATCCAGCCATGCCGCGTGTCTGAAGAAGGCCTTCGGGTTGTAAAGGACTTTTGTTAGGGAAGAAAAAGGAGCGGTTAATACCCGTTTCTGCTGACGGTACCTAAAGAATAAGCACCGGCTAACTA
>G35JFLI02G4T79
GGTGAGTAATATATTGGAACGTACCGAGTAATGGGGGATAACCAATCGAAAGATTGGCTAATACCGCATACGCTCTGAGGAGGAAAGCAGGGGACCTTCGGGCCTTGCGTTATTCGAGCGGCCAATATCTGATTAGCTAGTTGGTGGGGTAAAGGCCTACCAAGGCGACGATCAGTAGCGGGTCTGAGAGGATGATCCGCCACACTGGGACTGAGACACGGCCCAGACTCCTACGGGAGGCAGCAGTGGGGAATTTTGGACAATGGGCGCAAGCCTGATCCAGCCATGCCGCGTGTCTGAAGAAGGCCTTCGGGTTGTAAAGGACTTTTGTTAGGGAAGAAAAAGGAGCGGTTAATACCCGTTTCTGCTGACGGTACCTAAAGAATAAGCACCGGCTAACTA
>G35JFLI02F6EAA
GGTGAGTAATATATTGGAACGTACCGAGTAATGGGGGATAACCAATCGAAAGATTGGCTAATACCGCATACGCTCTGAGGAGGAAAGCAGGGGACCTTCGGGCCTTGCGTTATTCGAGCGGCCAATATCTGATTAGCTAGTTGGTGGGGTAAAGGCCTACCAAGGCGACGATCAGTAGCGGGTCTGAGAGGATGATCCGCCACACTGGGACTGAGACACGGCCCAGACTCCTACGGGAGGCAGCAGTGGGGAATTTTGGACAATGGGCGCAAGCCTGATCCAGCCATGCCGCGTGTCTGAAGAAGGCCTTCGGGTTGTAAAGGACTTTTGTTAGGGAAGAAAAAGGAGCGGTTAATACCCGTTTCTGCTGACGGTACCTAAAGAATAAGCACCGGCTAACTA
>G35JFLI02FSXPQ
GGTGAGTAATATATTGGAACGTACCGAGTAATGGGGGATAACCAATCGAAAGATTGGCTAATACCGCATACGCTCTGAGGAGGAAAGCAGGGGACCTTCGGGCCTTGCGTTATTCGAGCGGCCAATATCTGATTAGCTAGTTGGTGGGGTAAAGGCCTACCAAGGCGACGATCAGTAGCGGGTCTGAGAGGATGATCCGCCACACTGGGACTGAGACACGGCCCAGACTCCTACGGGAGGCAGCAGTGGGGAATTTTGGACAATGGGCGCAAGCCTGATCCAGCCATGCCGCGTGTCTGAAGAAGGCCTTCGGGTTGTAAAGGACTTTTGTTAGGGAAGAAAAAGGAGCGGTTAATACCCGTTTCTGCTGACGGTACCTAAAGAATAAGCACCGGCTAACTA
>G35JFLI02FWYB9
GGTGAGTAATATATTGGAACGTACCGAGTAATGGGGGATAACCAATCGAAAGATTGGCTAATACCGCATACGCTCTGAGGAGGAAAGCAGGGGACCTTCGGGCCTTGCGTTATTCGAGCGGCCAATATCTGATTAGCTAGTTGGTGGGGTAAAGGCCTACCAAGGCGACGATCAGTAGCGGGTCTGAGAGGATGATCCGCCACACTGGGACTGAGACACGGCCCAGACTCCTACGGGAGGCAGCAGTGGGGAATTTTGGACAATGGGCGCAAGCCTGATCCAGCCATGCCGCGTGTCTGAAGAAGGCCTTCGGGTTGTAAAGGACTTTTGTTAGGGAAGAAAAAGGAGCGGTTAATACCCGTTTCTGCTGACGGTACCTAAAGAATAAGCACCGGCTAACTA
>G35JFLI02G5JX7
GGTGAGTAATATATTGGAACGTACCGAGTAATGGGGGATAACCAATCGAAAGATTGGCTAATACCGCATACGCTCTGAGGAGGAAAGCAGGGGACCTTCGGGCCTTGCGTTATTCGAGCGGCCAATATCTGATTAGCTAGTTGGTGGGGTAAAGGCCTACCAAGGCGACGATCAGTAGCGGGTCTGAGAGGATGATCCGCCACACTGGGACTGAGACACGGCCCAGACTCCTACGGGAGGCAGCAGTGGGGAATTTTGGACAATGGGCGCAAGCCTGATCCAGCCATGCCGCGTGTCTGAAGAAGGCCTTCGGGTTGTAAAGGACTTTTGTTAGGGAAGAAAAAGGAGCGGTTAATACCCGTTTCTGCTGACGGTACCTAAAGAATAAGCACCGGCTAACTA
>G35JFLI02FLDDW
GGTGAGTAATATATTGGAACGTACCGAGTAATGGGGGATAACCAATCGAAAGATTGGCTAATACCGCATACGCTCTGAGGAGGAAAGCAGGGGACCTTCGGGCCTTGCGTTATTCGAGCGGCCAATATCTGATTAGCTAGTTGGTGGGGTAAAGGCCTACCAAGGCGACGATCAGTAGCGGGTCTGAGAGGATGATCCGCCACACTGGGACTGAGACACGGCCCAGACTCCTACGGGAGGCAGCAGTGGGGAATTTTGGACAATGGGCGCAAGCCTGATCCAGCCATGCCGCGTGTCTGAAGAAGGCCTTCGGGTTGTAAAGGACTTTTGTTAGGGAAGAAAAAGGAGCGGTTAATACCCGTTTCTGCTGACGGTACCTAAAGAATAAGCACCGGCTAACTA
>G35JFLI02FHKG2
GGTGAGTAATATATTGGAACGTACCGAGTAATGGGGGATAACCAATCGAAAGATTGGCTAATACCGCATACGCTCTGAGGAGGAAAGCAGGGGACCTTCGGGCCTTGCGTTATTCGAGCGGCCAATATCTGATTAGCTAGTTGGTGGGGTAAAGGCCTACCAAGGCGACGATCAGTAGCGGGTCTGAGAGGATGATCCGCCACACTGGGACTGAGACACGGCCCAGACTCCTACGGGAGGCAGCAGTGGGGAATTTTGGACAATGGGCGCAAGCCTGATCCAGCCATGCCGCGTGTCTGAAGAAGGCCTTCGGGTTGTAAAGGACTTTTGTTAGGGAAGAAAAAGGAGCGGTTAATACCCGTTTCTGCTGACGGTACCTAAAGAATAAGCACCGGCTAACTA
