# Supplementary material for: Investigation of the Effect of Type 2 Diabetes Mellitus on Subgingival Plaque Microbiota by High-Throughput 16S rDNA Pyrosequencing
Source: PLoS One. 2013 Apr 22;8(4):e61516. doi: 10.1371/journal.pone.0061516 (PMC3632544; doi:10.1371/journal.pone.0061516)
Supplement: File S1 — FASTA-format sequences for all the OTUs. Sequences for each OTU are provided in a FASTA-format file. (ZIP) [file pone.0061516.s004.zip › OTU.allseq/Otu0020.fasta]

>G35JFLI02HNMNR
GGTGAGTAACGCGTATCCAACCTGCCCTTCACCACGGGATAACCCGGCGAAAGTCGGACTAATACCGTATGTTGTCCATTGACGGCATCCGATTTGGACGAAGGCTTGGCGGTGAGGGATGGGGATGCGTCCGATTAGCTTGCCGGCGGGGTAACGGCCCACCGGGGGCTACGATCGGTAGGGGTTCTGAGAGGAAGGTCCCCCACACTGGAACTGAGACACGGTCCAGACTCCTACGGGAGGCAGCAGTGAGGAATATTGGTCAATGGGCGAAGGCCTGAACCAGCCAAGTAGCGTGCAGGATGACGGCCCTATGGGTTGTAAACTGCTTTTATGCGGGGATAAAGGATGCCACGTGTGGCTTTTTGCAGGTACCGCATGAATAAGGACCGGCTAATTC
>G35JFLI02GG8FZ
GGTGAGTAACGCGTATCCAACCTGCCCTTCACCACGGGATAACCCGGCGAAAGTCGGACTAATACCGTATGTTGTCCATTGACGGCATCCGATTTGGACGAAGGCTTGGCGGTGAGGGATGGGGATGCGTCCGATTAGCTTGCCGGCGGGGTAACGGCCCACCGGGGGCTACGATCGGTAGGGGTTCTGAGAGGAAGGTCCCCCACACTGGAACTGAGACACGGTCCAGACTCCTACGGGAGGCAGCAGTGAGGAATATTGGTCAATGGGCGAAGGCCTGAACCAGCCAAGTAGCGTGCAGGATGACGGCCCTATGGGTTGTAAACTGCTTTTATGCGGGGATAAAGGATGCCACGTGTGGCTTTTTGCAGGTACCGCATGAATAAGGACCGGCTAATTC
>GV2UCFN02JBAZQ
GGTGAGTAACGCGTATCCAACCTGCCCTTCACCACGGGATAACCCGGCGAAAGTCGGACTAATACCGTATGTTGTCCATTGACGGCATCCGATTTGGACGAAAGGCTTGGCGGTGAGGGATGGGGATGCGTCCGATTAGCTTGCCGGCGGGGTAACGGCCCACCGGGGCTACGATCGGTAGGGGTTCTGAGAGGAAGGTCCCCCACACTGGAACTGAGACACGGTCCAGACTCCTACGGGAGGCAGCAGTGAGGAATATTGGTCAATGGGCGTAAGCCTGAACCAGCCAAGTAGCGTGCAGGATGACGGCCCTATGGGTTGTAAACTGCTTTTATGCGGGGATAAAGGGAGCCACGTGTGGCTTTTTGCAGGTACCGCATGAATAAGGACCGGCTAATTC
>GV2UCFN02J2IF9
GGTGAGTAACGCGTATCCAACCTGCCCTTCACCACGGGATAACCCGGCGAAAGTCGGACTAATACCGTATGTTGTCCATTGACGGCATCCGATTTGGACGAAAGGCTTGGCGGTGAGGGATGGGGATGCGTCCGATTAGCTTGCCGGCGGGGTAACGGCCCACCGGGGCTACGATCGGTAGGGGTTCTGAGAGGAAGGTCCCCCACACTGGAACTGAGACACGGTCCAGACTCCTACGGGAGGCAGCAGTGAGGAATATTGGTCAATGGGCGTAAGCCTGAACCAGCCAAGTAGCGTGCAGGATGACGGCCCTATGGGTTGTAAACTGCTTTTATGCGGGGATAAAGGGAGCCACGTGTGGCTTTTTGCAGGTACCGCATGAATAAGGACCGGCTAATTC
>GV2UCFN02GM4JZ
GGTGAGTAACGCGTATCCAACCTGCCCTTCACCACGGGATAACCCGGCGAAAGTCGGACTAATACCGTATGTTGTCCATTGACGGCATCCGATTTGGACGAAAGGCTTGGCGGTGAGGGATGGGGATGCGTCCGATTAGCTTGCCGGCGGGGTAACGGCCCACCGGGGCTACGATCGGTAGGGGTTCTGAGAGGAAGGTCCCCCACACTGGAACTGAGACACGGTCCAGACTCCTACGGGAGGCAGCAGTGAGGAATATTGGTCAATGGGCGTAAGCCTGAACCAGCCAAGTAGCGTGCAGGATGACGGCCCTATGGGTTGTAAACTGCTTTTATGCGGGGATAAAGGGAGCCACGTGTGGCTTTTTGCAGGTACCGCATGAATAAGGACCGGCTAATTC
>GV2UCFN02GMJRO
GGTGAGTAACGCGTATCCAACCTGCCCTTCACCACGGGATAACCCGGCGAAAGTCGGACTAATACCGTATGTTGTCCATTGACGGCATCCGATTTGGACGAAAGGCTTGGCGGTGAGGGATGGGGATGCGTCCGATTAGCTTGCCGGCGGGGTAACGGCCCACCGGGGCTACGATCGGTAGGGGTTCTGAGAGGAAGGTCCCCCACACTGGAACTGAGACACGGTCCAGACTCCTACGGGAGGCAGCAGTGAGGAATATTGGTCAATGGGCGTAAGCCTGAACCAGCCAAGTAGCGTGCAGGATGACGGCCCTATGGGTTGTAAACTGCTTTTATGCGGGGATAAAGGGAGCCACGTGTGGCTTTTTGCAGGTACCGCATGAATAAGGACCGGCTAATTC
>GV2UCFN02IRYAD
GGTGAGTAACGCGTATCCAACCTGCCCTTCACCACGGGATAACCCGGCGAAAGTCGGACTAATACCGTATGTTGTCCATTGACGGCATCCGATTTGGACGAAAGGCTTGGCGGTGAGGGATGGGGATGCGTCCGATTAGCTTGCCGGCGGGGTAACGGCCCACCGGGGCTACGATCGGTAGGGGTTCTGAGAGGAAGGTCCCCCACACTGGAACTGAGACACGGTCCAGACTCCTACGGGAGGCAGCAGTGAGGAATATTGGTCAATGGGCGTAAGCCTGAACCAGCCAAGTAGCGTGCAGGATGACGGCCCTATGGGTTGTAAACTGCTTTTATGCGGGGATAAAGGGAGCCACGTGTGGCTTTTTGCAGGTACCGCATGAATAAGGACCGGCTAATTC
>GV2UCFN02ICCDL
GGTGAGTAACGCGTATCCAACCTGCCCTTCACCACGGGATAACCCGGCGAAAGTCGGACTAATACCGTATGTTGTCCATTGACGGCATCCGATTTGGACGAAAGGCTTGGCGGTGAGGGATGGGGATGCGTCCGATTAGCTTGCCGGCGGGGTAACGGCCCACCGGGGCTACGATCGGTAGGGGTTCTGAGAGGAAGGTCCCCCACACTGGAACTGAGACACGGTCCAGACTCCTACGGGAGGCAGCAGTGAGGAATATTGGTCAATGGGCGTAAGCCTGAACCAGCCAAGTAGCGTGCAGGATGACGGCCCTATGGGTTGTAAACTGCTTTTATGCGGGGATAAAGGGAGCCACGTGTGGCTTTTTGCAGGTACCGCATGAATAAGGACCGGCTAATTC
>GV2UCFN02HJF2U
GGTGAGTAACGCGTATCCAACCTGCCCTTCACCACGGGATAACCCGGCGAAAGTCGGACTAATACCGTATGTTGTCCATTGACGGCATCCGATTTGGACGAAAGGCTTGGCGGTGAGGGATGGGGATGCGTCCGATTAGCTTGCCGGCGGGGTAACGGCCCACCGGGGCTACGATCGGTAGGGGTTCTGAGAGGAAGGTCCCCCACACTGGAACTGAGACACGGTCCAGACTCCTACGGGAGGCAGCAGTGAGGAATATTGGTCAATGGGCGTAAGCCTGAACCAGCCAAGTAGCGTGCAGGATGACGGCCCTATGGGTTGTAAACTGCTTTTATGCGGGGATAAAGGGAGCCACGTGTGGCTTTTTGCAGGTACCGCATGAATAAGGACCGGCTAATTC
>GV2UCFN02HE5EP
GGTGAGTAACGCGTATCCAACCTGCCCTTCACCACGGGATAACCCGGCGAAAGTCGGACTAATACCGTATGTTGTCCATTGACGGCATCCGATTTGGACGAAAGGCTTGGCGGTGAGGGATGGGGATGCGTCCGATTAGCTTGCCGGCGGGGTAACGGCCCACCGGGGCTACGATCGGTAGGGGTTCTGAGAGGAAGGTCCCCCACACTGGAACTGAGACACGGTCCAGACTCCTACGGGAGGCAGCAGTGAGGAATATTGGTCAATGGGCGTAAGCCTGAACCAGCCAAGTAGCGTGCAGGATGACGGCCCTATGGGTTGTAAACTGCTTTTATGCGGGGATAAAGGGAGCCACGTGTGGCTTTTTGCAGGTACCGCATGAATAAGGACCGGCTAATTC
>GV2UCFN02JKAKN
GGTGAGTAACGCGTATCCAACCTGCCCTTCACCACGGGATAACCCGGCGAAAGTCGGACTAATACCGTATGTTGTCCATTGACGGCATCCGATTTGGACGAAAGGCTTGGCGGTGAGGGATGGGGATGCGTCCGATTAGCTTGCCGGCGGGGTAACGGCCCACCGGGGCTACGATCGGTAGGGGTTCTGAGAGGAAGGTCCCCCACACTGGAACTGAGACACGGTCCAGACTCCTACGGGAGGCAGCAGTGAGGAATATTGGTCAATGGGCGAAGGCCTGAACCAGCCAAGTAGCGTGCAGGATGACGGCCCTATGGGTTGTAAACTGCTTTTATGCGGGGATAAAGGGAGCCACGTGTGGCTTTTTGCAGGTACCGCATGAATAAGGACCGGCTGATTC
>G35JFLI02I6T96
GGTGAGTAACGCGTATCCAACCTGCCCTTCACCACGGGATAACCCGGCGAAAGTCGGACTAATACCGTATGTTGTCCATTGACGGCATCCGATTTGGACGAAAGGCTTAGCGGTGAGGGATGGGGATGCGTCCGATTAGCTCGACGGCGGGTAACGGCCCACCGTGGCAACGATCGGTAGGGGTTCTGAGAGGAAGGTCCCCCACACTGGAACTGAGACACGGTCCAGACTCCTACGGGAGGCAGCAGTGAGGAATATTGGTCAATGGGCGTAAGCCTGAACCAGCCAAGTAGCGTGCAGGATGACGGCCCTATGGGTTGTAAACTGCTTTTATGCGAGGATAAAGTCACCCACGTGTGGGTGTTTGCAGGTATTGCATGAATAAGGACCGGCTAATTC
>G35JFLI02H2M80
GGTGAGTAACGCGTATCCAACCTGCCCTTCACCACGGGATAACCCGGCGAAAGTCGGACTAATACCGTATGTTGTCCATTGACGGCATCCGATTTGGACGAAAGGCTTAGCGGTGAGGGATGGGGATGCGTCCGATTAGCTCGACGGCGGGTAACGGCCCACCGTGGCAACGATCGGTAGGGGTTCTGAGAGGAAGGTCCCCCACACTGGAACTGAGACACGGTCCAGACTCCTACGGGAGGCAGCAGTGAGGAATATTGGTCAATGGGCGTAAGCCTGAACCAGCCAAGTAGCGTGCAGGATGACGGCCCTATGGGTTGTAAACTGCTTTTATGCGAGGATAAAGTCACCCACGTGTGGGTGTTTGCAGGTATTGCATGAATAAGGACCGGCTAATTC
>GV2UCFN02GUFHQ
GGTGAGTATCGCGTATCCAACCTTCCCTCCACTCGGGGATAACCGGCGAAAGTCGGACTAATACCGTATGTTGTCCATTGACGGCATCCGATTTGGACGAAAGGCTTAGCGGTGAGGGATGGGGATGCGTCCGATTAGCTTGACGGCGGGGTAACGGCCCACCGTGGCTACGATCGGTAGGGGTTCTGAGAGGAAGGTCCCCCACACTGGAACTGAGACACGGTCCAGACTCCTACGGGAGGCAGCAGTGAGGAATATTGGTCAATGGGCGGAAGCCTGAACCAGCCAAGTAGCGTGCAGGATGACGGCCCTATGGGTTGTAAACTGCTTTTATGCGGGGATAAAGGGGCCCACGTGTGGGCTTTTGCAGGTACCGCATGAATAAGGACCGGCTAATTC
>GV2UCFN02JFV2J
GGTGAGTATCGCGTATCCAACCTTCCCTCCACTCGGGGATAACCGGCGAAAGTCGGACTAATACCGTATGTTGTCCATTGACGGCATCCGATTTGGACGAAAGGCTTAGCGGTGAGGGATGGGGATGCGTCCGATTAGCTTGACGGCGGGGTAACGGCCCACCGTGGCTACGATCGGTAGGGGTTCTGAGAGGAAGGTCCCCCACACTGGAACTGAGACACGGTCCAGACTCCTACGGGAGGCAGCAGTGAGGAATATTGGTCAATGGGCGGAAGCCTGAACCAGCCAAGTAGCGTGCAGGATGACGGCCCTATGGGTTGTAAACTGCTTTTATGCGGGGATAAAGGGGCCCACGTGTGGGCTTTTGCAGGTACCGCATGAATAAGGACCGGCTAATTC
>GV2UCFN02IUX3J
GGTGAGTATCGCGTATCCAACCTTCCCTCCACTCGGGGATAACCGGCGAAAGTCGGACTAATACCGTATGTTGTCCATTGACGGCATCCGATTTGGACGAAAGGCTTAGCGGTGAGGGATGGGGATGCGTCCGATTAGCTTGACGGCGGGGTAACGGCCCACCGTGGCTACGATCGGTAGGGGTTCTGAGAGGAAGGTCCCCCACACTGGAACTGAGACACGGTCCAGACTCCTACGGGAGGCAGCAGTGAGGAATATTGGTCAATGGGCGGAAGCCTGAACCAGCCAAGTAGCGTGCAGGATGACGGCCCTATGGGTTGTAAACTGCTTTTATGCGGGGATAAAGGGGCCCACGTGTGGGCTTTTGCAGGTACCGCATGAATAAGGACCGGCTAATTC
>GV2UCFN02FSQCA
GGTGAGTATCGCGTATCCAACCTTCCCTCCACTCGGGGATAACCGGCGAAAGTCGGACTAATACCGTATGTTGTCCATTGACGGCATCCGATTTGGACGAAAGGCTTAGCGGTGAGGGATGGGGATGCGTCCGATTAGCTTGACGGCGGGGTAACGGCCCACCGTGGCTACGATCGGTAGGGGTTCTGAGAGGAAGGTCCCCCACACTGGAACTGAGACACGGTCCAGACTCCTACGGGAGGCAGCAGTGAGGAATATTGGTCAATGGGCGGAAGCCTGAACCAGCCAAGTAGCGTGCAGGATGACGGCCCTATGGGTTGTAAACTGCTTTTATGCGGGGATAAAGGGGCCCACGTGTGGGCTTTTGCAGGTACCGCATGAATAAGGACCGGCTAATTC
>GV2UCFN02FKTW1
GGTGAGTATCGCGTATCCAACCTTCCCTCCACTCGGGGATAACCGGCGAAAGTCGGACTAATACCGTATGTTGTCCATTGACGGCATCCGATTTGGACGAAAGGCTTAGCGGTGAGGGATGGGGATGCGTCCGATTAGCTTGACGGCGGGGTAACGGCCCACCGTGGCTACGATCGGTAGGGGTTCTGAGAGGAAGGTCCCCCACACTGGAACTGAGACACGGTCCAGACTCCTACGGGAGGCAGCAGTGAGGAATATTGGTCAATGGGCGGAAGCCTGAACCAGCCAAGTAGCGTGCAGGATGACGGCCCTATGGGTTGTAAACTGCTTTTATGCGGGGATAAAGGGGCCCACGTGTGGGCTTTTGCAGGTACCGCATGAATAAGGACCGGCTAATTC
>G3BZQ8102FZLCI
GGTGAGTAACGCGTATCCAACCTGCCCTTCACCACGGGATAACCCGGCGAAAGTCGGACTAATACCGTATGTTGTCCATTGACGGCATCCGATTTGGACGAAAGGCTTTGCGGTGAAGGATGGGGATGCGTCCGATTAGCTTGACGGCGGGGTAACGGCCACCGTGGCGACGATCGGTAGGGGTTCTGAGAGGAAGGTCCCCCACACTGGAACTGAGACACGGTCCAGACTCCTACGGGAGGCAGCAGTGAGGAATATTGGTCAATGGGCGTAAGCCTGAACCAGCCAAGTAGCGTGCAGGACGACGGCCCTACGGGTTGTAAACTGCTTTTATGCGGGGATAAAGTTGCCCACGCGTGGGTTTTTGCAGGTACCGCATGAATAAGGACCGGCTAATTC
>G3BZQ8102F85YA
GGTGAGTAACGCGTATCCAACCTGCCCTTCACCACGGGATAACCCGGCGAAAGTCGGACTAATACCGTATGTTGTCCATTGACGGCATCCGATTTGGACGAAAGGCTTTGCGGTGAAGGATGGGGATGCGTCCGATTAGCTTGACGGCGGGGTAACGGCCACCGTGGCGACGATCGGTAGGGGTTCTGAGAGGAAGGTCCCCCACACTGGAACTGAGACACGGTCCAGACTCCTACGGGAGGCAGCAGTGAGGAATATTGGTCAATGGGCGTAAGCCTGAACCAGCCAAGTAGCGTGCAGGACGACGGCCCTACGGGTTGTAAACTGCTTTTATGCGGGGATAAAGTTGCCCACGCGTGGGTTTTTGCAGGTACCGCATGAATAAGGACCGGCTAATTC
>G3BZQ8102GBGJ2
GGTGAGTAACGCGTATCCAACCTGCCCTTCACCACGGGATAACCCGGCGAAAGTCGGACTAATACCGTATGTTGTCCATTGACGGCATCCGATTTGGACGAAAGGCTTTGCGGTGAAGGATGGGGATGCGTCCGATTAGCTTGACGGCGGGGTAACGGCCACCGTGGCGACGATCGGTAGGGGTTCTGAGAGGAAGGTCCCCCACACTGGAACTGAGACACGGTCCAGACTCCTACGGGAGGCAGCAGTGAGGAATATTGGTCAATGGGCGTAAGCCTGAACCAGCCAAGTAGCGTGCAGGACGACGGCCCTACGGGTTGTAAACTGCTTTTATGCGGGGATAAAGTTGCCCACGCGTGGGTTTTTGCAGGTACCGCATGAATAAGGACCGGCTAATTC
>GV2UCFN02JVXT3
GGTGAGTAACGCGTATCCAACCTGCCCTTCACCACGGGATAACCCGGCGAAAGTCGGACTAATACCGTATGTTGTCCATTGACGGCATCCGATTTGGACGAAAGGCTTGGCGGTGAGGGATGGGGATGCGTCCGATTAGCTTGCCGGCGGGTAACGGCCCACCGGGGCTACGATCGGTAGGGGTTCTGAGAGGAAGGTCCCCCACACTGGAACTGAGACACGGTCCAGACTCCTACGGGAGGCAGCAGTGAGGAATATTGGTCAATGGGCGGAGGCCTGAACCAGCCAAGTAGCGTGGAGGATGACTGCCCTATGGGTTGTAAACTGCTTTTATGCGGGGATAAAGGGGCCCACGTGTGGGCTTTTGCAGGTACCGCATGAATAAGGACCGGCTAATTC
>GV2UCFN02I5HKP
GGTGAGTAACGCGTATCCAACCTGCCCTTCACCACGGGATAACCCGGCGAAAGTCGGACTAATACCGTATGTTGTCCATTGACGGCATCCGATTTGGACGAAAGGCTTGGCGGTGAGGGATGGGGATGCGTCCGATTAGCTTGCCGGCGGGTAACGGCCCACCGGGGCTACGATCGGTAGGGGTTCTGAGAGGAAGGTCCCCCACACTGGAACTGAGACACGGTCCAGACTCCTACGGGAGGCAGCAGTGAGGAATATTGGTCAATGGGCGGAGGCCTGAACCAGCCAAGTAGCGTGGAGGATGACTGCCCTATGGGTTGTAAACTGCTTTTATGCGGGGATAAAGGGGCCCACGTGTGGGCTTTTGCAGGTACCGCATGAATAAGGACCGGCTAATTC
>GV2UCFN02HCN7B
GGTGAGTAACGCGTATCCAACCTGCCCTTCACCACGGGATAACCCGGCGAAAGTCGGACTAATACCGTATATTGTCCATTGACGGCATCCGATTTGGACGAAAGGCTTAGCGGTGAGGGATGGGGATGCGTCCGATTAGCTCGACGGCGGGGTAACGGCCCACCGTGGCAACGATCGGTAGGGGTTCTGAGAGGAAGGTCCCCCACACTGGAACTGAGACACGGTCCAGACTCCTACGGGAGGCAGCAGTGAGGAATATTGGTCAATGGGCGGAAGCCTGAACCAGCCAAGTAGCGTGCAGGATGACGGCCCTATGGGTTGTAAACTGCTTTTATGCGGGGATAAAGGGATTCACGTGTGGATTTTTGCAGGTACCGCATGAATAAGGACCGGCTAATTC
>GV2UCFN02GN5TE
GGTGAGTAACGCGTATCCAACCTGCCCTTCACCACGGGATAACCCGGCGAAAGTCGGACTAATACCGTATGTTGTCCATTGACGGCATCCGATTTGGACGAAAGGTTTGGCGGTGAAGGATGGGGATGCGTCCGATTAGCCAGACGGCGGGGTAACGGCCCACCGTGGCGACGATCGGTAGGGGTTCTGAGAGGAAGGTCCCCCACATTGGAACTGAGACACGGTCCAAACTCCTACGGGAGGCAGCAGTGAGGAATATTGGTCAATGGGCGGAAGCCTGAACCAGCCAAGTAGCGTGCAGGATGACGGCCCTATGGGTTGTAAACTGCTTTTATGCGGGGATAAAGGAGCCCACGTGTGGGTTTTTGCAGGTACCGCATGAATAAGGACCGGCTAATTC
>GV2UCFN02IU6O1
GGTGAGTAATGCGTATCCAACCTGCCCTTCACCACGGGATAACCCGGCGAAAGTCGGACTAATACCGTATGTTGTCCATTGACGGCATCCGATTTGGACGAAAGGTTTGGCGGTGAAGGATGGGGATGCGTCCGATTAGCCAGACGGCGGGGTAACGGCCCACCGTGGCTACGATCGGTAGGGGTTCTGAGAGGAAGGTCCCCCACACTGGAACTGAGACACGGTCCAGACTCCTACGGGAGGCAGCAGTGAGGAATATTGGTCAATGGGCGGAAGCCTGAACCAGCCAAGTAGCGTGCAGGATGACGGCCCTATGGGTTGTAAACTGCTTTTATGCGGGGATAAAGGGGCCCACGTGTGGGCTTTTGCAGGTACCGCATGAATAAGGACCGGCTAATTC
>GV2UCFN02GGG05
GGTGAGTAATGCGTATCCAACCTGCCCTTCACCACGGGATAACCCGGCGAAAGTCGGACTAATACCGTATGTTGTCCATTGACGGCATCCGATTTGGACGAAAGGTTTGGCGGTGAAGGATGGGGATGCGTCCGATTAGCCAGACGGCGGGGTAACGGCCCACCGTGGCTACGATCGGTAGGGGTTCTGAGAGGAAGGTCCCCCACACTGGAACTGAGACACGGTCCAGACTCCTACGGGAGGCAGCAGTGAGGAATATTGGTCAATGGGCGGAAGCCTGAACCAGCCAAGTAGCGTGCAGGATGACGGCCCTATGGGTTGTAAACTGCTTTTATGCGGGGATAAAGGGGCCCACGTGTGGGCTTTTGCAGGTACCGCATGAATAAGGACCGGCTAATTC
>GV2UCFN02G5P07
GGTGAGTAACGCGTATCCAACCTGCCCTTCACCACGGGATAACCCGGCGAAAGTCGGACTAATACCGTATGTTGTCCATTGACGGCATCCGATTTGGACGAAAGGTTTGGCGGTGAAGGATGGGGATGCGTCCGATTAGCCAGACGGCGGGGTAACGGCCCACCGTGGCTACGATCGGTAGGGGTTCTGAGAGGAAGGTCCCCCACACTGGAACTGAGACACGTTCCAGACTCCTACGGGAGGCAGCAGTGAGGAATATTGGTCAATGGGCGGAAGCCTGAACCAGCCAAGTAGCGTGCAGGATGACGGCCCTATGGGTTGTAAACTGCTTTTATGCGGGGATAAAGGAGCCCACGTGTGGGCTTTTGCAGGTACCGCATGAATAAGGACCGGCTAATTC
>GV2UCFN02FKL05
GGTGAGTAACGCGTATCCAACCTGCCCTTCACCACGGGATAACCCGGCGAAAGTCGGACTAATACCGTATGTTGTCCATTGACGGCATCCGATTTGGACGAAAGGTTTGGCGGTGAAGGATGGGGATGCGTCCGATTAGCCAGACGGCGGGGTAACGGCCCACCGTGGCTACGATCGGTAGGGGTTCTGAGAGGAAGGTCCCCCACACTGGAACTGAGACACGTTCCAGACTCCTACGGGAGGCAGCAGTGAGGAATATTGGTCAATGGGCGGAAGCCTGAACCAGCCAAGTAGCGTGCAGGATGACGGCCCTATGGGTTGTAAACTGCTTTTATGCGGGGATAAAGGAGCCCACGTGTGGGCTTTTGCAGGTACCGCATGAATAAGGACCGGCTAATTC
>GV2UCFN02I5M2J
GGTGAGTAACGCGTATCCAACCTGCCCTTCACCACGGGATAACCCGGCGAAAGTCGGACTAATACCGTATGTTGTCCATTGACGGCATCCGATTTGGACGAAAGGTTTGGCGGTGAAGGGATGGGGATGCGTCCGATTAGCTTGACGGCGGGTAACGGCCCACCGTGGCGACGATCGGTAGGGGTTCTGAGAGGAAGGTCCCCCACACTGGAACTGAGACACGGTCCAGACTCCTACGGGAGGCAGCAGTGAGGAATATTGGTCAATGGGCGTAAGCCTGAACCAGCCAAGTAGCGTGCAGGATGACGGCCCTATGGGTTGTAAACTGCTTTTTATGCGGGGATAAAGTGGCCCACGTGTGGGTTTTTGCAGGTACCGCATGAATAAGGACCGGCTAATTC
>GV2UCFN02HAXH7
GGTGAGTAACGCGTATCCAACCTGCCCTTCACCACGGGATAACCCGGCGAAAGTCGGACTAATACCGTATGTTGTCCATTGACGGCATCCGATTTGGACGAAAGGTTTGGCGGTGAGGGATGGGGATGCGTCCGATTAGCTGGACGGCGGGGTGACGGCCCACCGTGGCGACGATCGGTAGGGGTTCTGAGAGGAAGGTCCCCCACACTGGAACTGAGACACGGTCCAGACTCCTACGGGAGGCAGCAGTGAGGAATATTGGTCAATGGGCGTAAGCCTGAACCAGCCAAGTAGCGTGCAGGATGACGGCCCTATGGGTTGTAAACTGCTTTTATGCGGGGATAAAGTGGCCCACGTGTGGGTTTTTGCAGGTACCGCATGAATAAGGACCGGCTAATTC
>GV2UCFN02G58K5
GGTGAGTAACGCGTATCCAACCTGCCCTTCACCACGGGATAACCCGGCGAAAGTCGGACTAATACCGTATGTTGTCCATTGACGGCATCCGATTTGGACGAAAGGTTTGGCGGTGAGGGATGGGGATGCGTCCGATTAGCTGGACGGCGGGGTGACGGCCCACCGTGGCGACGATCGGTAGGGGTTCTGAGAGGAAGGTCCCCCACACTGGAACTGAGACACGGTCCAGACTCCTACGGGAGGCAGCAGTGAGGAATATTGGTCAATGGGCGTAAGCCTGAACCAGCCAAGTAGCGTGCAGGATGACGGCCCTATGGGTTGTAAACTGCTTTTATGCGGGGATAAAGTGGCCCACGTGTGGGTTTTTGCAGGTACCGCATGAATAAGGACCGGCTAATTC
>GV2UCFN02GUAZ2
GGTGAGTAACGCGTATCCAACCTGCCCTTCACCACGGGATAACCCGGCGAAAGTCGGACTAATACCGTATGTTGTCCATTGACGGCATCCGATTTGGACGAAAGGTTTGGCGGTGAGGGATGGGGATGCGTCCGATTAGCTGGACGGCGGGGTGACGGCCCACCGTGGCGACGATCGGTAGGGGTTCTGAGAGGAAGGTCCCCCACACTGGAACTGAGACACGGTCCAGACTCCTACGGGAGGCAGCAGTGAGGAATATTGGTCAATGGGCGTAAGCCTGAACCAGCCAAGTAGCGTGCAGGATGACGGCCCTATGGGTTGTAAACTGCTTTTATGCGGGGATAAAGTGGCCCACGTGTGGGTTTTTGCAGGTACCGCATGAATAAGGACCGGCTAATTC
>GV2UCFN02HTUZ1
GGTGAGTAACGCGTATCCAACCTGCCCTTCACCACGGGATAACCCGGCGAAAGTCGGACTAATACCGTATGTTGTCCATTGACGGCATCCGATTTGGACGAAAGGTTTGGCGGTGAGGGATGGGGATGCGTCCGATTAGCTGGACGGCGGGGTGACGGCCCACCGTGGCGACGATCGGTAGGGGTTCTGAGAGGAAGGTCCCCCACACTGGAACTGAGACACGGTCCAGACTCCTACGGGAGGCAGCAGTGAGGAATATTGGTCAATGGGCGTAAGCCTGAACCAGCCAAGTAGCGTGCAGGATGACGGCCCTATGGGTTGTAAACTGCTTTTATGCGGGGATAAAGTGGCCCACGTGTGGGTTTTTGCAGGTACCGCATGAATAAGGACCGGCTAATTC
>GV2UCFN02HQWJA
GGTGAGTAACGCGTATCCAACCTGCCCTTCACCACGGGATAACCCGGCGAAAGTCGGACTAATACCGTATGTTGTCCATTGACGGCATCCGATTTGGACGAAAGGTTTGGCGGTGAGGGATGGGGATGCGTCCGATTAGCTGGACGGCGGGGTGACGGCCCACCGTGGCGACGATCGGTAGGGGTTCTGAGAGGAAGGTCCCCCACACTGGAACTGAGACACGGTCCAGACTCCTACGGGAGGCAGCAGTGAGGAATATTGGTCAATGGGCGTAAGCCTGAACCAGCCAAGTAGCGTGCAGGATGACGGCCCTATGGGTTGTAAACTGCTTTTATGCGGGGATAAAGTGGCCCACGTGTGGGTTTTTGCAGGTACCGCATGAATAAGGACCGGCTAATTC
>GV2UCFN02J1HAU
GGTGAGTAACGCGTATCCAACCTGCCCTTCACCACGGGATAACCCGGCGAAAGTCGGACTAATACCGTATGTTGTCCATTGACGGCATCCGATTTGGACGAAAGGTTTGGCGGTGAGGGATGGGGATGCGTCCGATTAGCTGGACGGCGGGGTGACGGCCCACCGTGGCGACGATCGGTAGGGGTTCTGAGAGGAAGGTCCCCCACACTGGAACTGAGACACGGTCCAGACTCCTACGGGAGGCAGCAGTGAGGAATATTGGTCAATGGGCGTAAGCCTGAACCAGCCAAGTAGCGTGCAGGATGACGGCCCTATGGGTTGTAAACTGCTTTTATGCGGGGATAAAGTGGCCCACGTGTGGGTTTTTGCAGGTACCGCATGAATAAGGACCGGCTAATTC
>GV2UCFN02HVTGI
GGTGAGTAACGCGTATCCAACCTGCCCTTCACCACGGGATAACCCGGCGAAAGTCGGACTAATACCGTATGTTGTCCATTGACGGCATCCGATTTGGACGAAAGGCTTGGCGGTGAAGGATGGGGATGCGTCCGATTAGCTTGACGGCGGGGTAACGGCCCACCGTGGCTACGATCGGTAGGGGTTCTGAGAGGAAGGTCCCCCACACTGGAACTGAGACACGGTCCAGACTCCTACGGGAGGCAGCAGTGAGGAATATTGGTCAATGGGCGTAAGCCTGAACCAGCCAAGTAGCGTGCAGGATGACGGCCCTATGGGGTTGTAAACTGCTTTTATGCGGGGATAAAGTGGCCCACGTGTGGGTTTTTGCAGGTGCCTCATGAATAAGGACCGGCTAATTC
>GV2UCFN02HQ02X
GGTGAGTAACGCGTATCCAACCTGCCCTTCACCACGGGATAACCCGGCGAAAGTCGGACTAATACCGTATGTTGTCCATTGACGGCATCCGATTTTGGACGAAAGGTTTGGCGGTGAAGGATGGGGATGCGTCCGATTAGCTTGACGGCGGGGTAACGGCCCACCGTGGCGACGATCGGTAGGGTTCTGAGAGGAAGGTCCCCCACACTGGAACTGAGACACGGTCCAGACTCCTACGGGAGGCAGCAGTGAGGAATATTGGTCAATGGGCGTAAGCCTGAACCAGCCAAGTAGCGTGCAGGATGACGGCCCTATGGGTTGTAAACTGCTTTTATGCGGGGATAAAGTGGCCCACGTGTGGGTTTTTGCAGGTACCGCATGAATAAGGACCGGCTAATTC
>GV2UCFN02H4GN5
GGTGAGTAACGCGTATCCAACCTGCCCTTCACCACGGGATAACCCGGCGAAAGTCGGACTAATACCGTATGTTGTCCATTGACGGCATCCGATTTTGGACGAAAGGTTTGGCGGTGAAGGATGGGGATGCGTCCGATTAGCTTGACGGCGGGGTAACGGCCCACCGTGGCGACGATCGGTAGGGTTCTGAGAGGAAGGTCCCCCACACTGGAACTGAGACACGGTCCAGACTCCTACGGGAGGCAGCAGTGAGGAATATTGGTCAATGGGCGTAAGCCTGAACCAGCCAAGTAGCGTGCAGGATGACGGCCCTATGGGTTGTAAACTGCTTTTATGCGGGGATAAAGTGGCCCACGTGTGGGTTTTTGCAGGTACCGCATGAATAAGGACCGGCTAATTC
>GV2UCFN02ICMCE
GGTGAGTAACGCGTATCCAACCTGCCCTTCACCACGGGATAACCCGGCGAAAGTCGGACTAATACCGTATGTTGTCCATTGACGGCATCCGATTTGGACGAAAGGCTTTGCGGTGAGGGATGGGGATGCGTCCGATTAGCTTGACGGCGGGGTAACGGCCCACCGTGGCGACGATCGGTAGGGGTTCTGAGAGGAAGGTCCCCCACACTGGAACTGAGACACGGTCCAGACTCCTACGGGAGGCAGCAGTGAGGAATATTGGTCAATGGGCGTAAGCCTGAACCAGCCAAGTAGCGTGCAGGACGACGGCCCTATGGGTTGTAAACTGCTTTTATGCGGGGATAAAGTGGCCCACGTGTGGGTTTTTGCAGGTACCGCATGAATAAGGACCGGCTAATTC
>GV2UCFN02FKT3Q
GGTGAGTAACGCGTATCCAACCTGCCCTTCACCACGGGATAACCCGGCGAAAGTCGGACTAATACCGTATGTTGTCCATTGACGGCATCCGATTTGGACGAAAGGCTTTGCGGTGAGGGATGGGGATGCGTCCGATTAGCTTGACGGCGGGGTAACGGCCCACCGTGGCGACGATCGGTAGGGGTTCTGAGAGGAAGGTCCCCCACACTGGAACTGAGACACGGTCCAGACTCCTACGGGAGGCAGCAGTGAGGAATATTGGTCAATGGGCGTAAGCCTGAACCAGCCAAGTAGCGTGCAGGACGACGGCCCTATGGGTTGTAAACTGCTTTTATGCGGGGATAAAGTGGCCCACGTGTGGGTTTTTGCAGGTACCGCATGAATAAGGACCGGCTAATTC
>GV2UCFN02IAPJD
GGTGAGTAACGCGTATCCAACCTGCCCTTCACCACGGGATAACCCGGCGAAAGTCGGACTAATACCGTATGTTGTCCATTGACGGCATCCGATTTGGACGAAAGGCTTGGCGGTGAAGGATGGGGATGCGTCCGATTAGCTTGACGGCGGGGTAACGGCCCACCGTGGCTACGATCGGTAGGGGTTCTGAGAGGAAGGTCCCCCACACTGGAACTGAGACACGGTCCAGACTCCTACGGGAGGCAGCAGTGAGGAATATTGGTCAATGGGCGTAAGCCTGAACCAGCCAAGTAGCGTGCAGGATGACGGCCCTATGGGTTGTAAACTGCTTTTATGCGGGGATAAAGTGGCCCACGTGTGGGTTTTTGCAGGTGCCGCATGAATAAGGACCGGCTAATTC
>GV2UCFN02HLFDU
GGTGAGTAACGCGTATCCAACCTGCCCTTCACCACGGGATAACCCGGCGAAAGTCGGACTAATACCGTATGTTGTCCATTGACGGCATCCGATTTGGACGAAAGGCTTGGCGGTGAAGGATGGGGATGCGTCCGATTAGCTTGACGGCGGGGTAACGGCCCACCGTGGCTACGATCGGTAGGGGTTCTGAGAGGAAGGTCCCCCACACTGGAACTGAGACACGGTCCAGACTCCTACGGGAGGCAGCAGTGAGGAATATTGGTCAATGGGCGTAAGCCTGAACCAGCCAAGTAGCGTGCAGGATGACGGCCCTATGGGTTGTAAACTGCTTTTATGCGGGGATAAAGTGGCCCACGTGTGGGTTTTTGCAGGTGCCGCATGAATAAGGACCGGCTAATTC
>GV2UCFN02IB3AA
GGTGAGTAACGCGTATCCAACCTGCCCTTCACCACGGGATAACCCGGCGAAAGTCGGACTAATACCGTATGTTGTCCATTGACGGCATCCGATTTGGACGAAAGGCTTGGCGGTGAAGGATGGGGATGCGTCCGATTAGCTTGACGGCGGGGTAACGGCCCACCGTGGCTACGATCGGTAGGGGTTCTGAGAGGAAGGTCCCCCACACTGGAACTGAGACACGGTCCAGACTCCTACGGGAGGCAGCAGTGAGGAATATTGGTCAATGGGCGTAAGCCTGAACCAGCCAAGTAGCGTGCAGGATGACGGCCCTATGGGTTGTAAACTGCTTTTATGCGGGGATAAAGTGGCCCACGTGTGGGTTTTTGCAGGTGCCGCATGAATAAGGACCGGCTAATTC
>GV2UCFN02JTDJY
GGTGAGTAACGCGTATCCAACCTGCCCTTCACCACGGGATAACCCGGCGAAAGTCGGACTAATACCGTATGTTGTCCATTGACGGCATCCGATTTGGACGAAAGGCTTGGCGGTGAAGGATGGGGATGCGTCCGATTAGCTTGACGGCGGGGTAACGGCCCACCGTGGCTACGATCGGTAGGGGTTCTGAGAGGAAGGTCCCCCACACTGGAACTGAGACACGGTCCAGACTCCTACGGGAGGCAGCAGTGAGGAATATTGGTCAATGGGCGTAAGCCTGAACCAGCCAAGTAGCGTGCAGGATGACGGCCCTATGGGTTGTAAACTGCTTTTATGCGGGGATAAAGTGGCCCACGTGTGGGTTTTTGCAGGTGCCGCATGAATAAGGACCGGCTAATTC
>GV2UCFN02HPW9P
GGTGAGTAACGCGTATCCAACCTGCCCTTCACCACGGGATAACCCGGCGAAAGTCGGACTAATACCGTATGTTGTCCATTGACGGCATCCGATTTGGACGAAAGGCTTGGCGGTGAAGGATGGGGATGCGTCCGATTAGCTTGACGGCGGGGTAACGGCCCACCGTGGCTACGATCGGTAGGGGTTCTGAGAGGAAGGTCCCCCACACTGGAACTGAGACACGGTCCAGACTCCTACGGGAGGCAGCAGTGAGGAATATTGGTCAATGGGCGTAAGCCTGAACCAGCCAAGTAGCGTGCAGGATGACGGCCCTATGGGTTGTAAACTGCTTTTATGCGGGGATAAAGTGGCCCACGTGTGGGTTTTTGCAGGTGCCGCATGAATAAGGACCGGCTAATTC
>GV2UCFN02GXHNE
GGTGAGTAACGCGTATCCAACCTGCCCTTCACCACGGGATAACCCGGCGAAAGTCGGACTAATACCGTATGTTGTCCATTGACGGCATCCGATTTGGACGAAAGGCTTGGCGGTGAAGGATGGGGATGCGTCCGATTAGCTTGACGGCGGGGTAACGGCCCACCGTGGCTACGATCGGTAGGGGTTCTGAGAGGAAGGTCCCCCACACTGGAACTGAGACACGGTCCAGACTCCTACGGGAGGCAGCAGTGAGGAATATTGGTCAATGGGCGTAAGCCTGAACCAGCCAAGTAGCGTGCAGGATGACGGCCCTATGGGTTGTAAACTGCTTTTATGCGGGGATAAAGTGGCCCACGTGTGGGTTTTTGCAGGTGCCGCATGAATAAGGACCGGCTAATTC
>GV2UCFN02FWMTB
GGTGAGTAACGCGTATCCAACCTGCCCTTCACCACGGGATAACCCGGCGAAAGTCGGACTAATACCGTATGTTGTCCATTGACGGCATCCGATTTGGACGAAAGGCTTGGCGGTGAAGGATGGGGATGCGTCCGATTAGCTTGACGGCGGGGTAACGGCCCACCGTGGCTACGATCGGTAGGGGTTCTGAGAGGAAGGTCCCCCACACTGGAACTGAGACACGGTCCAGACTCCTACGGGAGGCAGCAGTGAGGAATATTGGTCAATGGGCGTAAGCCTGAACCAGCCAAGTAGCGTGCAGGATGACGGCCCTATGGGTTGTAAACTGCTTTTATGCGGGGATAAAGTGGCCCACGTGTGGGTTTTTGCAGGTGCCGCATGAATAAGGACCGGCTAATTC
>GV2UCFN02F7MIN
GGTGAGTAACGCGTATCCAACCTGCCCTTCACCACGGGATAACCCGGCGAAAGTCGGACTAATACCGTATGTTGTCCATTGACGGCATCCGATTTGGACGAAAGGCTTTGCGGTGAAGGATGGGGATGCGTCCGATTAGCTTGACGGCGGGGTAACGGCCCACCGTGGCTACGATCGGTAGGGGTTCTGAGAGGAAGGTCCCCCACACTGGAACTGAGACACGGTCCAGACTCCTACGGGAGGCAGCAGTGAGGAATATTGGTCAATGGGCGTAAGCCTGAACCAGCCAAGTAGCGTGCAGGATGACGGCCCTATGGGTTGTAAACTGCTTTTATGCGGGGATAAAGTGGCCCACGTGTGGGTTTTTGCAGGTACCGCATGAATAAGGACCGGCTAATTC
>GV2UCFN02GMD3N
GGTGAGTAACGCGTATCCAACCTGCCCTTCACCACGGGATAACCCGGCGAAAGTCGGACTAATACCGTATGTTGTCCATTGACGGCATCCGATTTGGACGAAAGGCTTTGCGGTGAAGGATGGGGATGCGTCCGATTAGCTTGACGGCGGGGTAACGGCCCACCGTGGCTACGATCGGTAGGGGTTCTGAGAGGAAGGTCCCCCACACTGGAACTGAGACACGGTCCAGACTCCTACGGGAGGCAGCAGTGAGGAATATTGGTCAATGGGCGTAAGCCTGAACCAGCCAAGTAGCGTGCAGGATGACGGCCCTATGGGTTGTAAACTGCTTTTATGCGGGGATAAAGTGGCCCACGTGTGGGTTTTTGCAGGTACCGCATGAATAAGGACCGGCTAATTC
>GV2UCFN02F67UZ
GGTGAGTAACGCGTATCCAACCTGCCCTTCACCACGGGATAACCCGGCGAAAGTCGGACTAATACCGTATGTTGTCCATTGACGGCATCCGATTTGGACGAAAGGCTTTGCGGTGAAGGATGGGGATGCGTCCGATTAGCTTGACGGCGGGGTAACGGCCCACCGTGGCTACGATCGGTAGGGGTTCTGAGAGGAAGGTCCCCCACACTGGAACTGAGACACGGTCCAGACTCCTACGGGAGGCAGCAGTGAGGAATATTGGTCAATGGGCGTAAGCCTGAACCAGCCAAGTAGCGTGCAGGATGACGGCCCTATGGGTTGTAAACTGCTTTTATGCGGGGATAAAGTGGCCCACGTGTGGGTTTTTGCAGGTACCGCATGAATAAGGACCGGCTAATTC
>GV2UCFN02H1V3I
GGTGAGTAACGCGTATCCAACCTGCCCTTCACCACGGGATAACCCGGCGAAAGTCGGACTAATACCGTATGTTGTCCATTGACGGCATCCGATTTGGACGAAAGGCTTTGCGGTGAAGGATGGGGATGCGTCCGATTAGCTTGACGGCGGGGTAACGGCCCACCGTGGCTACGATCGGTAGGGGTTCTGAGAGGAAGGTCCCCCACACTGGAACTGAGACACGGTCCAGACTCCTACGGGAGGCAGCAGTGAGGAATATTGGTCAATGGGCGTAAGCCTGAACCAGCCAAGTAGCGTGCAGGATGACGGCCCTATGGGTTGTAAACTGCTTTTATGCGGGGATAAAGTGGCCCACGTGTGGGTTTTTGCAGGTACCGCATGAATAAGGACCGGCTAATTC
>GV2UCFN02G708Q
GGTGAGTAACGCGTATCCAACCTGCCCTTCACCACGGGATAACCCGGCGAAAGTCGGACTAATACCGTATGTTGTCCATTGACGGCATCCGATTTGGACGAAAGGCTTTGCGGTGAAGGATGGGGATGCGTCCGATTAGCTTGACGGCGGGGTAACGGCCCACCGTGGCTACGATCGGTAGGGGTTCTGAGAGGAAGGTCCCCCACACTGGAACTGAGACACGGTCCAGACTCCTACGGGAGGCAGCAGTGAGGAATATTGGTCAATGGGCGTAAGCCTGAACCAGCCAAGTAGCGTGCAGGATGACGGCCCTATGGGTTGTAAACTGCTTTTATGCGGGGATAAAGTGGCCCACGTGTGGGTTTTTGCAGGTACCGCATGAATAAGGACCGGCTAATTC
>GV2UCFN02IFSMK
GGTGAGTAACGCGTATCCAACCTGCCCTTCACCACGGGATAACCCGGCGAAAGTCGGACTAATACCGTATGTTGTCCATTGACGGCATCCGATTTGGACGAAAGGCTTTGCGGTGAAGGATGGGGATGCGTCCGATTAGCTTGACGGCGGGGTAACGGCCCACCGTGGCTACGATCGGTAGGGGTTCTGAGAGGAAGGTCCCCCACACTGGAACTGAGACACGGTCCAGACTCCTACGGGAGGCAGCAGTGAGGAATATTGGTCAATGGGCGTAAGCCTGAACCAGCCAAGTAGCGTGCAGGATGACGGCCCTATGGGTTGTAAACTGCTTTTATGCGGGGATAAAGTGGCCCACGTGTGGGTTTTTGCAGGTACCGCATGAATAAGGACCGGCTAATTC
>GV2UCFN02HRU6B
GGTGAGTAACGCGTATCCAACCTGCCCTTCACCACGGGATAACCCGGCGAAAGTCGGACTAATACCGTATGTTGTCCATTGACGGCATCCGATTTGGACGAAAGGCTTTGCGGTGAAGGATGGGGATGCGTCCGATTAGCTTGACGGCGGGGTAACGGCCCACCGTGGCTACGATCGGTAGGGGTTCTGAGAGGAAGGTCCCCCACACTGGAACTGAGACACGGTCCAGACTCCTACGGGAGGCAGCAGTGAGGAATATTGGTCAATGGGCGTAAGCCTGAACCAGCCAAGTAGCGTGCAGGATGACGGCCCTATGGGTTGTAAACTGCTTTTATGCGGGGATAAAGTGGCCCACGTGTGGGTTTTTGCAGGTACCGCATGAATAAGGACCGGCTAATTC
>GV2UCFN02IH77N
GGTGAGTAACGCGTATCCAACCTGCCCTTCACCACGGGATAACCCGGCGAAAGTCGGACTAATACCGTATGTTGTCCATTGACGGCATCCGATTTGGACGAAAGGCTTTGCGGTGAAGGATGGGGATGCGTCCGATTAGCTTGACGGCGGGGTAACGGCCCACCGTGGCTACGATCGGTAGGGGTTCTGAGAGGAAGGTCCCCCACACTGGAACTGAGACACGGTCCAGACTCCTACGGGAGGCAGCAGTGAGGAATATTGGTCAATGGGCGTAAGCCTGAACCAGCCAAGTAGCGTGCAGGATGACGGCCCTATGGGTTGTAAACTGCTTTTATGCGGGGATAAAGTGGCCCACGTGTGGGTTTTTGCAGGTACCGCATGAATAAGGACCGGCTAATTC
>GV2UCFN02IN8RV
GGTGAGTAACGCGTATCCAACCTGCCCTTCACCACGGGATAACCCGGCGAAAGTCGGACTAATACCGTATGTTGTCCATTGACGGCATCCGATTTGGACGAAAGGCTTTGCGGTGAAGGATGGGGATGCGTCCGATTAGCTTGACGGCGGGGTAACGGCCCACCGTGGCTACGATCGGTAGGGGTTCTGAGAGGAAGGTCCCCCACACTGGAACTGAGACACGGTCCAGACTCCTACGGGAGGCAGCAGTGAGGAATATTGGTCAATGGGCGTAAGCCTGAACCAGCCAAGTAGCGTGCAGGACGACGGCCCTATGGGTTGTAAACTGCTTTTATGCGGGGATAAAGTGGCCCACGTGTGGGTTTTTGCAGGTACCGCATGAATAAGGACCGGCTAATTC
>GV2UCFN02FNKB8
GGTGAGTAACGCGTATCCAACCTGCCCTTCACCACGGGATAACCCGGCGAAAGTCGGACTAATACCGTATGTTGTCCATTGACGGCATCCGATTTGGACGAAAGGCTTTGCGGTGAAGGATGGGGATGCGTCCGATTAGCTTGACGGCGGGGTAACGGCCCACCGTGGCTACGATCGGTAGGGGTTCTGAGAGGAAGGTCCCCCACACTGGAACTGAGACACGGTCCAGACTCCTACGGGAGGCAGCAGTGAGGAATATTGGTCAATGGGCGTAAGCCTGAACCAGCCAAGTAGCGTGCAGGACGACGGCCCTATGGGTTGTAAACTGCTTTTATGCGGGGATAAAGTGGCCCACGTGTGGGTTTTTGCAGGTACCGCATGAATAAGGACCGGCTAATTC
>GV2UCFN02F6173
GGTGAGTAACGCGTATCCAACCTGCCCTTCACCACGGGATAACCCGGCGAAAGTCGGACTAATACCGTATGTTGTCCATTGACGGCATCCGATTTGGACGAAAGGCTTTGCGGTGAAGGATGGGGATGCGTCCGATTAGCTTGACGGCGGGGTAACGGCCCACCGTGGCTACGATCGGTAGGGGTTCTGAGAGGAAGGTCCCCCACACTGGAACTGAGACACGGTCCAGACTCCTACGGGAGGCAGCAGTGAGGAATATTGGTCAATGGGCGTAAGCCTGAACCAGCCAAGTAGCGTGCAGGATGACGGCCCTATGGGTTGTAAACTGCTTTTATGCGGGGATAAAGTGGCCCACGTGTGGGCTTTTGCAGGTACCGCATGAATAAGGACCGGCTAATTC
>GV2UCFN02FGL96
GGTGAGTAACGCGTATCCAACCTGCCCTTCACCACGGGATAACCCGGCGAAAGTCGGACTAATACCGTATGTTGTCCATTGACGGCATCCGATTTGGACGAAAGGCTTTGCGGTGAAGGATGGGGATGCGTCCGATTAGCTTGACGGCGGGGTAACGGCCCACCGTGGCTACGATCGGTAGGGGTTCTGAGAGGAAGGTCCCCCACACTGGAACTGAGACACGGTCCAGACTCCTACGGGAGGCAGCAGTGAGGAATATTGGTCAATGGGCGTAAGCCTGAACCAGCCAAGTAGCGTGCAGGATGACGGCCCTATGGGTTGTAAACTGCTTTTATGCGGGGATAAAGTGGCCCACGTGTGGGCTTTTGCAGGTACCGCATGAATAAGGACCGGCTAATTC
>GV2UCFN02GWPE2
GGTGAGTAACGCGTATCCAACCTGCCCTTCACCACGGGATAACCCGGCGAAAGTCGGACTAATACCGTATGTTGTCCATTGACGGCATCCGATTTGGACGAAAGGCTTTGCGGTGAAGGATGGGGATGCGTCCGATTAGCTTGACGGCGGGGTAACGGCCCACCGTGGCTACGATCGGTAGGGGTTCTGAGAGGAAGGTCCCCCACACTGGAACTGAGACACGGTCCAGACTCCTACGGGAGGCAGCAGTGAGGAATATTGGTCAATGGGCGTAAGCCTGAACCAGCCAAGTAGCGTGCAGGATGACGGCCCTATGGGTTGTAAACTGCTTTTATGCGGGGATAAAGTGGCCCACGTGTGGGCTTTTGCAGGTACCGCATGAATAAGGACCGGCTAATTC
>GV2UCFN02IUXAD
GGTGAGTAACGCGTATCCAACCTGCCCTTCACCACGGGATAACCCGGCGAAAGTCGGACTAATACCGTATGTTGTCCATTGACGGCATCCGATTTGGACGAAAGGCTTTGCGGTGAAGGATGGGGATGCGTCCGATTAGCTTGACGGCGGGGTAACGGCCCACCGTGGCTACGATCGGTAGGGGTTCTGAGAGGAAGGTCCCCCACACTGGAACTGAGACACGGTCCAGACTCCTACGGGAGGCAGCAGTGAGGAATATTGGTCAATGGGCGTAAGCCTGAACCAGCCAAGTAGCGTGCAGGATGACGGCCCTATGGGTTGTAAACTGCTTTTATGCGGGGATAAAGTGGCCCACGTGTGGGCTTTTGCAGGTACCGCATGAATAAGGACCGGCTAATTC
>GV2UCFN02GBYKB
GGTGAGTAACGCGTATCCAACCTGCCCTTCACCACGGGATAACCCGGCGAAAGTCGGACTAATACCGTATGTTGTCCATTGACGGCATCCGATTTGGACGAAAGGTTTGGCGGTGAAGGATGGGGATGCGTCCGATTAGCTTGACGGCGGGGTAACGGCCCACCGTGGCGACGATCGGTAGGGGTTCTGAGAGGAAGGTCCCCCACACTGGAACTGAGACACGGTCCAGACTCCTACGGGAGGCAGCAGTGAGGAATATTGGTCAATGGGCGTAAGCCTGAACCAGCCAAGTAGCGTGCAGGATGACGGCCCTATGGGTTGTAAACTGCTTTTATGCGGGGATAAAGTGGCCCACGTGTGGGTTTTGCAGGTACCGCATGAATAAGGACCGGCTAATTC
>GV2UCFN02H0NS5
GGTGAGTAACGCGTATCCAACCTGCCCTTCACCACGGGATAACCCGGCGAAAGTCGGACTAATACCGTATGTTGTCCATTGACGGCATCCGATTTGGACGAAAGGTTTGGCGGTGAAGGATGGGGATGCGTCCGATTAGCTTGACGGCGGGGTAACGGCCCACCGTGGCGACGATCGGTAGGGGTTCTGAGAGGAAGGTCCCCCACACTGGAACTGAGACACGGTCCAGACTCCTACGGGAGGCAGCAGTGAGGAATATTGGTCAATGGGCGTAAGCCTGAACCAGCCAAGTAGCGTGCAGGATGACGGCCCTATGGGTTGTAAACTGCTTTTATGCGGGGATAAAGTGGCCCACGTGTGGGTTTTGCAGGTACCGCATGAATAAGGACCGGCTAATTC
>G3BZQ8102JY2QE
GGTGAGTAACGCGTATCCAACCTGCCCTTCACCACGGGATAACCCGGCGAAAGTCGGACTAATACCGTATGTTGTCCATTGACGGCATCCGATTTGGACGAAAGGTTTGGCGGTGAAGGATGGGGATGCGTCCGATTAGCTTGACGGCGGGGTAACGGCCCACCGTGGCTACGATCGGTAGGGGTTCTGAGAGGAAGGTCCCCCACACTGGAACTGAGACACGGTCCAGACTCCTACGGGAGGCAGCAGTGAGGAATATTGGTCAATGGGCGTAAGCCTGAACCAGCCAAGTAGCGTGCAGGACGACGGCCCTATGGGTTGTAAACTGCTTTTATGCGGGGATAAAGTGGCCCACGTGTGGGCTTTTGCAGGTACCGCATGAATAAGGACCGGCTAATTC
>GV2UCFN02GM1JL
GGTGAGTAACGCGTATCCAACCTGCCCTTCACCACGGGATAACCCGGCGAAAGTCGGACTAATACCGTATGTTGTCCATTGACGGCATCCGATTTGGACGAAAGGTTTGGCGGTGAAGGATGGGGATGCGTCCGATTAGCTTGACGGCGGGGTAACGGCCCACCGTGGCTACGATCGGTAGGGGTTCTGAGAGGAAGGTCCCCCACACTGGAACTGAGACACGGTCCAGACTCCTACGGGAGGCAGCAGTGAGGAATATTGGTCAATGGGCGTAAGCCTGAACCAGCCAAGTAGCGTGCAGGATGACGGCCCTATGGGTTGTAAACTGCTTTTATGCGGGGATAAAGTGGCCCACGTGTGGGTTTTTGCAGGTACCGCATGAATAAGGACCGGCTAATTC
>GV2UCFN02FVKV1
GGTGAGTAACGCGTATCCAACCTGCCCTTCACCACGGGATAACCCGGCGAAAGTCGGACTAATACCGTATGTTGTCCATTGACGGCATCCGATTTGGACGAAAGGTTTGGCGGTGAAGGATGGGGATGCGTCCGATTAGCTTGACGGCGGGGTAACGGCCCACCGTGGCTACGATCGGTAGGGGTTCTGAGAGGAAGGTCCCCCACACTGGAACTGAGACACGGTCCAGACTCCTACGGGAGGCAGCAGTGAGGAATATTGGTCAATGGGCGTAAGCCTGAACCAGCCAAGTAGCGTGCAGGATGACGGCCCTATGGGTTGTAAACTGCTTTTATGCGGGGATAAAGTGGCCCACGTGTGGGTTTTTGCAGGTACCGCATGAATAAGGACCGGCTAATTC
>GV2UCFN02HUMU5
GGTGAGTAACGCGTATCCAACCTGCCCTTCACCACGGGATAACCCGGCGAAAGTCGGACTAATACCGTATGTTGTCCATTGACGGCATCCGATTTGGACGAAAGGTTTGGCGGTGAAGGATGGGGATGCGTCCGATTAGCTTGACGGCGGGGTAACGGCCCACCGTGGCTACGATCGGTAGGGGTTCTGAGAGGAAGGTCCCCCACACTGGAACTGAGACACGGTCCAGACTCCTACGGGAGGCAGCAGTGAGGAATATTGGTCAATGGGCGTAAGCCTGAACCAGCCAAGTAGCGTGCAGGATGACGGCCCTATGGGTTGTAAACTGCTTTTATGCGGGGATAAAGTGGCCCACGTGTGGGTTTTTGCAGGTACCGCATGAATAAGGACCGGCTAATTC
>GV2UCFN02JZGIW
GGTGAGTAACGCGTATCCAACCTGCCCTTCACCACGGGATAACCCGGCGAAAGTCGGACTAATACCGTATGTTGTCCATTGACGGCATCCGATTTGGACGAAAGGTTTGGCGGTGAAGGATGGGGATGCGTCCGATTAGCTTGACGGCGGGGTAACGGCCCACCGTGGCTACGATCGGTAGGGGTTCTGAGAGGAAGGTCCCCCACACTGGAACTGAGACACGGTCCAGACTCCTACGGGAGGCAGCAGTGAGGAATATTGGTCAATGGGCGTAAGCCTGAACCAGCCAAGTAGCGTGCAGGATGACGGCCCTATGGGTTGTAAACTGCTTTTATGCGGGGATAAAGTGGCCCACGTGTGGGTTTTTGCAGGTACCGCATGAATAAGGACCGGCTAATTC
>GV2UCFN02GWA8X
GGTGAGTAACGCGTATCCAACCTGCCCTTCACCACGGGATAACCCGGCGAAAGTCGGACTAATACCGTATGTTGTCCATTGACGGCATCCGATTTGGACGAAAGGTTTGGCGGTGAAGGATGGGGATGCGTCCGATTAGCTTGACGGCGGGGTAACGGCCCACCGTGGCTACGATCGGTAGGGGTTCTGAGAGGAAGGTCCCCCACACTGGAACTGAGACACGGTCCAGACTCCTACGGGAGGCAGCAGTGAGGAATATTGGTCAATGGGCGTAAGCCTGAACCAGCCAAGTAGCGTGCAGGATGACGGCCCTATGGGTTGTAAACTGCTTTTATGCGGGGATAAAGTGGCCCACGTGTGGGTTTTTGCAGGTACCGCATGAATAAGGACCGGCTAATTC
>GV2UCFN02HNS73
GGTGAGTAACGCGTATCCAACCTGCCCTTCACCACGGGATAACCCGGCGAAAGTCGGACTAATACCGTATGTTGTCCATTGACGGCATCCGATTTGGACGAAAGGTTTGGCGGTGAAGGATGGGGATGCGTCCGATTAGCTTGACGGCGGGGTAACGGCCCACCGTGGCTACGATCGGTAGGGGTTCTGAGAGGAAGGTCCCCCACACTGGAACTGAGACACGGTCCAGACTCCTACGGGAGGCAGCAGTGAGGAATATTGGTCAATGGGCGTAAGCCTGAACCAGCCAAGTAGCGTGCAGGATGACGGCCCTATGGGTTGTAAACTGCTTTTATGCGGGGATAAAGTGGCCCACGTGTGGGTTTTTGCAGGTACCGCATGAATAAGGACCGGCTAATTC
>GV2UCFN02ISEED
GGTGAGTAACGCGTATCCAACCTGCCCTTCACCACGGGATAACCCGGCGAAAGTCGGACTAATACCGTATGTTGTCCATTGACGGCATCCGATTTGGACGAAAGGTTTGGCGGTGAAGGATGGGGATGCGTCCGATTAGCTTGACGGCGGGGTAACGGCCCACCGTGGCTACGATCGGTAGGGGTTCTGAGAGGAAGGTCCCCCACACTGGAACTGAGACACGGTCCAGACTCCTACGGGAGGCAGCAGTGAGGAATATTGGTCAATGGGCGTAAGCCTGAACCAGCCAAGTAGCGTGCAGGATGACGGCCCTATGGGTTGTAAACTGCTTTTATGCGGGGATAAAGTGGCCCACGTGTGGGTTTTTGCAGGTACCGCATGAATAAGGACCGGCTAATTC
>G35JFLI02JG8T3
GGTGAGTAACGCGTATCCAACCTGCCCTTCACCACGGGATAACCCGGCGAAAGTCGGACTAATACCGTATGTTGTCCATTGACGGCATCCGATTTGGACGAAAGGTTTGGCGGTGAAGGATGGGGATGCGTCCGATTAGCCAGACGGCGGGGTAACGGCCCACCGTGGCGACGATCGGTAGGGGTTCTGAGAGGAAGGTCCCCCACACTGGAACTGAGACACGGTCCAGACTCCTACGGGAGGCAGCAGTGAGGAATATTGGTCAATGGGCGTAAGCCTGAACCAGCCAAGTAGCGTGCAGGATGACGGCCCTATGGGTTGTAAACTGCTTTTATGCGGGGATAAAGTGGCCCACGTGTGGGTTTTTGCAGGTACCGCATGAATAAGGACCGGCTAATTC
>G35JFLI02IY7YM
GGTGAGTAACGCGTATCCAACCTGCCCTTCACCACGGGATAACCCGGCGAAAGTCGGACTAATACCGTATGTTGTCCATTGACGGCATCCGATTTGGACGAAAGGTTTGGCGGTGAAGGATGGGGATGCGTCCGATTAGCCAGACGGCGGGGTAACGGCCCACCGTGGCGACGATCGGTAGGGGTTCTGAGAGGAAGGTCCCCCACACTGGAACTGAGACACGGTCCAGACTCCTACGGGAGGCAGCAGTGAGGAATATTGGTCAATGGGCGTAAGCCTGAACCAGCCAAGTAGCGTGCAGGATGACGGCCCTATGGGTTGTAAACTGCTTTTATGCGGGGATAAAGTGGCCCACGTGTGGGTTTTTGCAGGTACCGCATGAATAAGGACCGGCTAATTC
>GV2UCFN02JLK14
GGTGAGTAACGCGTATCCAACCTGCCCTTCACCACGGGATAACCCGGCGAAAGTCGGACTAATACCGTATGTTGTCCATTGACGGCATCCGATTTGGACGAAAGGTTTGGCGGTGAAGGATGGGGATGCGTCCGATTAGCCAGACGGCGGGGTAACGGCCCACCGTGGCGACGATCGGTAGGGGTTCTGAGAGGAAGGTCCCCCACACTGGAACTGAGACACGGTCCAGACTCCTACGGGAGGCAGCAGTGAGGAATATTGGTCAATGGGCGTAAGCCTGAACCAGCCAAGTAGCGTGCAGGACGACGGCCCTATGGGTTGTAAACTGCTTTTATGCGGGGATAAAGTGGCCCACGTGTGGGTTTTTGCAGGTACCGCATGAATAAGGACCGGCTAATTC
>GV2UCFN02HW0JL
GGTGAGTAACGCGTATCCAACCTGCCCTTCACCACGGGATAACCCGGCGAAAGTCGGACTAATACCGTATGTTGTCCATTGACGGCATCCGATTTGGACGAAAGGTTTGGCGGTGAAGGATGGGGATGCGTCCGATTAGCCAGACGGCGGGGTAACGGCCCACCGTGGCGACGATCGGTAGGGGTTCTGAGAGGAAGGTCCCCCACACTGGAACTGAGACACGGTCCAGACTCCTACGGGAGGCAGCAGTGAGGAATATTGGTCAATGGGCGTAAGCCTGAACCAGCCAAGTAGCGTGCAGGACGACGGCCCTATGGGTTGTAAACTGCTTTTATGCGGGGATAAAGTGGCCCACGTGTGGGTTTTTGCAGGTACCGCATGAATAAGGACCGGCTAATTC
>GV2UCFN02I574S
GGTGAGTAACGCGTATCCAACCTGCCCTTCACCACGGGATAACCCGGCGAAAGTCGGACTAATACCGTATGTTGTCCATTGACGGCATCCGATTTGGACGAAAGGTTTGGCGGTGAAGGATGGGGATGCGTCCGATTAGCCAGACGGCGGGGTAACGGCCCACCGTGGCGACGATCGGTAGGGGTTCTGAGAGGAAGGTCCCCCACACTGGAACTGAGACACGGTCCAGACTCCTACGGGAGGCAGCAGTGAGGAATATTGGTCAATGGGCGTAAGCCTGAACCAGCCAAGTAGCGTGCAGGACGACGGCCCTATGGGTTGTAAACTGCTTTTATGCGGGGATAAAGTGGCCCACGTGTGGGTTTTTGCAGGTACCGCATGAATAAGGACCGGCTAATTC
>GV2UCFN02FYGHN
GGTGAGTAACGCGTATCCAACCTGCCCTTCACCACGGGATAACCCGGCGAAAGTCGGACTAATACCGTATGTTGTCCATTGACGGCATCCGATTTGGACGAAAGGTTTGGCGGTGAAGGATGGGGATGCGTCCGATTAGCCAGACGGCGGGGTAACGGCCCACCGTGGCGACGATCGGTAGGGGTTCTGAGAGGAAGGTCCCCCACACTGGAACTGAGACACGGTCCAGACTCCTACGGGAGGCAGCAGTGAGGAATATTGGTCAATGGGCGTAAGCCTGAACCAGCCAAGTAGCGTGCAGGACGACGGCCCTATGGGTTGTAAACTGCTTTTATGCGGGGATAAAGTGGCCCACGTGTGGGTTTTTGCAGGTACCGCATGAATAAGGACCGGCTAATTC
>GV2UCFN02I39WA
GGTGAGTAACGCGTATCCAACCTGCCCTTCACCACGGGATAACCCGGCGAAAGTCGGACTAATACCGTATGTTGTCCATTGACGGCATCCGATTTGGACGAAAGGTTTGGCGGTGAAGGATGGGGATGCGTCCGATTAGCCAGACGGCGGGGTAACGGCCCACCGTGGCGACGATCGGTAGGGGTTCTGAGAGGAAGGTCCCCCACACTGGAACTGAGACACGGTCCAGACTCCTACGGGAGGCAGCAGTGAGGAATATTGGTCAATGGGCGTAAGCCTGAACCAGCCAAGTAGCGTGCAGGACGACGGCCCTATGGGTTGTAAACTGCTTTTATGCGGGGATAAAGTGGCCCACGTGTGGGTTTTTGCAGGTACCGCATGAATAAGGACCGGCTAATTC
>GV2UCFN02JEPXN
GGTGAGTAACGCGTATCCAACCTGCCCTTCACCACGGGATAACCCGGCGAAAGTCGGACTAATACCGTATGTTGTCCATTGACGGCATCCGATTTGGACGAAAGGTTTGGCGGTGAAGGATGGGGATGCGTCCGATTAGCCAGACGGCGGGGTAACGGCCCACCGTGGCGACGATCGGTAGGGGTTCTGAGAGGAAGGTCCCCCACACTGGAACTGAGACACGGTCCAGACTCCTACGGGAGGCAGCAGTGAGGAATATTGGTCAATGGGCGTAAGCCTGAACCAGCCAAGTAGCGTGCAGGACGACGGCCCTATGGGTTGTAAACTGCTTTTATGCGGGGATAAAGTGGCCCACGTGTGGGTTTTTGCAGGTACCGCATGAATAAGGACCGGCTAATTC
>GV2UCFN02FM3A8
GGTGAGTAACGCGTATCCAACCTGCCCTTCACCACGGGATAACCCGGCGAAAGTCGGACTAATACCGTATGTTGTCCATTGACGGCATCCGATTTGGACGAAAGGTTTGGCGGTGAAGGATGGGGATGCGTCCGATTAGCCAGACGGCGGGGTAACGGCCCACCGTGGCGACGATCGGTAGGGGTTCTGAGAGGAAGGTCCCCCACACTGGAACTGAGACACGGTCCAGACTCCTACGGGAGGCAGCAGTGAGGAATATTGGTCAATGGGCGTAAGCCTGAACCAGCCAAGTAGCGTGCAGGACGACGGCCCTATGGGTTGTAAACTGCTTTTATGCGGGGATAAAGTGGCCCACGTGTGGGTTTTTGCAGGTACCGCATGAATAAGGACCGGCTAATTC
>GV2UCFN02JQH33
GGTGAGTAACGCGTATCCAACCTGCCCTTCACCACGGGATAACCCGGCGAAAGTCGGACTAATACCGTATGTTGTCCATTGACGGCATCCGATTTGGACGAAAGGTTTGGCGGTGAAGGATGGGGATGCGTCCGATTAGCCAGACGGCGGGGTAACGGCCCACCGTGGCGACGATCGGTAGGGGTTCTGAGAGGAAGGTCCCCCACACTGGAACTGAGACACGGTCCAGACTCCTACGGGAGGCAGCAGTGAGGAATATTGGTCAATGGGCGTAAGCCTGAACCAGCCAAGTAGCGTGCAGGACGACGGCCCTATGGGTTGTAAACTGCTTTTATGCGGGGATAAAGTGGCCCACGTGTGGGTTTTTGCAGGTACCGCATGAATAAGGACCGGCTAATTC
>GV2UCFN02HHODP
GGTGAGTAACGCGTATCCAACCTGCCCTTCACCACGGGATAACCCGGCGAAAGTCGGACTAATACCGTATGTTGTCCATTGACGGCATCCGATTTGGACGAAAGGTTTGGCGGTGAAGGATGGGGATGCGTCCGATTAGCCAGACGGCGGGGTAACGGCCCACCGTGGCGACGATCGGTAGGGGTTCTGAGAGGAAGGTCCCCCACACTGGAACTGAGACACGGTCCAGACTCCTACGGGAGGCAGCAGTGAGGAATATTGGTCAATGGGCGTAAGCCTGAACCAGCCAAGTAGCGTGCAGGACGACGGCCCTATGGGTTGTAAACTGCTTTTATGCGGGGATAAAGTGGCCCACGTGTGGGTTTTTGCAGGTACCGCATGAATAAGGACCGGCTAATTC
>GV2UCFN02JTD6I
GGTGAGTAACGCGTATCCAACCTGCCCTTCACCACGGGATAACCCGGCGAAAGTCGGACTAATACCGTATGTTGTCCATTGACGGCATCCGATTTGGACGAAAGGTTTGGCGGTGAAGGATGGGGATGCGTCCGATTAGCCAGACGGCGGGGTAACGGCCCACCGTGGCGACGATCGGTAGGGGTTCTGAGAGGAAGGTCCCCCACACTGGAACTGAGACACGGTCCAGACTCCTACGGGAGGCAGCAGTGAGGAATATTGGTCAATGGGCGTAAGCCTGAACCAGCCAAGTAGCGTGCAGGACGACGGCCCTATGGGTTGTAAACTGCTTTTATGCGGGGATAAAGTGGCCCACGTGTGGGTTTTTGCAGGTACCGCATGAATAAGGACCGGCTAATTC
>GV2UCFN02JUNTD
GGTGAGTAACGCGTATCCAACCTGCCCTTCACCACGGGATAACCCGGCGAAAGTCGGACTAATACCGTATGTTGTCCATTGACGGCATCCGATTTGGACGAAAGGTTTGGCGGTGAAGGATGGGGATGCGTCCGATTAGCCAGACGGCGGGGTAACGGCCCACCGTGGCGACGATCGGTAGGGGTTCTGAGAGGAAGGTCCCCCACACTGGAACTGAGACACGGTCCAGACTCCTACGGGAGGCAGCAGTGAGGAATATTGGTCAATGGGCGTAAGCCTGAACCAGCCAAGTAGCGTGCAGGACGACGGCCCTATGGGTTGTAAACTGCTTTTATGCGGGGATAAAGTGGCCCACGTGTGGGTTTTTGCAGGTACCGCATGAATAAGGACCGGCTAATTC
>GV2UCFN02FTF2V
GGTGAGTAACGCGTATCCAACCTGCCCTTCACCACGGGATAACCCGGCGAAAGTCGGACTAATACCGTATGTTGTCCATTGACGGCATCCGATTTGGACGAAAGGTTTGGCGGTGAAGGATGGGGATGCGTCCGATTAGCCAGACGGCGGGGTAACGGCCCACCGTGGCGACGATCGGTAGGGGTTCTGAGAGGAAGGTCCCCCACACTGGAACTGAGACACGGTCCAGACTCCTACGGGAGGCAGCAGTGAGGAATATTGGTCAATGGGCGTAAGCCTGAACCAGCCAAGTAGCGTGCAGGACGACGGCCCTATGGGTTGTAAACTGCTTTTATGCGGGGATAAAGTGGCCCACGTGTGGGTTTTTGCAGGTACCGCATGAATAAGGACCGGCTAATTC
>GV2UCFN02FZJ6Q
GGTGAGTAACGCGTATCCAACCTGCCCTTCACCACGGGATAACCCGGCGAAAGTCGGACTAATACCGTATGTTGTCCATTGACGGCATCCGATTTGGACGAAAGGTTTGGCGGTGAAGGATGGGGATGCGTCCGATTAGCCAGACGGCGGGGTAACGGCCCACCGTGGCGACGATCGGTAGGGGTTCTGAGAGGAAGGTCCCCCACACTGGAACTGAGACACGGTCCAGACTCCTACGGGAGGCAGCAGTGAGGAATATTGGTCAATGGGCGTAAGCCTGAACCAGCCAAGTAGCGTGCAGGACGACGGCCCTATGGGTTGTAAACTGCTTTTATGCGGGGATAAAGTGGCCCACGTGTGGGTTTTTGCAGGTACCGCATGAATAAGGACCGGCTAATTC
>GV2UCFN02FYFCA
GGTGAGTAACGCGTATCCAACCTGCCCTTCACCACGGGATAACCCGGCGAAAGTCGGACTAATACCGTATGTTGTCCATTGACGGCATCCGATTTGGACGAAAGGTTTGGCGGTGAAGGATGGGGATGCGTCCGATTAGCCAGACGGCGGGGTAACGGCCCACCGTGGCGACGATCGGTAGGGGTTCTGAGAGGAAGGTCCCCCACACTGGAACTGAGACACGGTCCAGACTCCTACGGGAGGCAGCAGTGAGGAATATTGGTCAATGGGCGTAAGCCTGAACCAGCCAAGTAGCGTGCAGGACGACGGCCCTATGGGTTGTAAACTGCTTTTATGCGGGGATAAAGTGGCCCACGTGTGGGTTTTTGCAGGTACCGCATGAATAAGGACCGGCTAATTC
>GV2UCFN02GONVX
GGTGAGTAACGCGTATCCAACCTGCCCTTCACCACGGGATAACCCGGCGAAAGTCGGACTAATACCGTATGTTGTCCATTGACGGCATCCGATTTGGACGAAAGGTTTGGCGGTGAAGGATGGGGATGCGTCCGATTAGCCAGACGGCGGGGTAACGGCCCACCGTGGCGACGATCGGTAGGGGTTCTGAGAGGAAGGTCCCCCACACTGGAACTGAGACACGGTCCAGACTCCTACGGGAGGCAGCAGTGAGGAATATTGGTCAATGGGCGTAAGCCTGAACCAGCCAAGTAGCGTGCAGGACGACGGCCCTATGGGTTGTAAACTGCTTTTATGCGGGGATAAAGTGGCCCACGTGTGGGTTTTTGCAGGTACCGCATGAATAAGGACCGGCTAATTC
>GV2UCFN02H6AOJ
GGTGAGTAACGCGTATCCAACCTGCCCTTCACCACGGGATAACCCGGCGAAAGTCGGACTAATACCGTATGTTGTCCATTGACGGCATCCGATTTGGACGAAAGGTTTGGCGGTGAAGGATGGGGATGCGTCCGATTAGCCAGACGGCGGGGTAACGGCCCACCGTGGCGACGATCGGTAGGGGTTCTGAGAGGAAGGTCCCCCACACTGGAACTGAGACACGGTCCAGACTCCTACGGGAGGCAGCAGTGAGGAATATTGGTCAATGGGCGTAAGCCTGAACCAGCCAAGTAGCGTGCAGGACGACGGCCCTATGGGTTGTAAACTGCTTTTATGCGGGGATAAAGTGGCCCACGTGTGGGTTTTTGCAGGTACCGCATGAATAAGGACCGGCTAATTC
>GV2UCFN02GWW18
GGTGAGTAACGCGTATCCAACCTGCCCTTCACCACGGGATAACCCGGCGAAAGTCGGACTAATACCGTATGTTGTCCATTGACGGCATCCGATTTGGACGAAAGGTTTGGCGGTGAAGGATGGGGATGCGTCCGATTAGCCAGACGGCGGGGTAACGGCCCACCGTGGCGACGATCGGTAGGGGTTCTGAGAGGAAGGTCCCCCACACTGGAACTGAGACACGGTCCAGACTCCTACGGGAGGCAGCAGTGAGGAATATTGGTCAATGGGCGTAAGCCTGAACCAGCCAAGTAGCGTGCAGGACGACGGCCCTATGGGTTGTAAACTGCTTTTATGCGGGGATAAAGTGGCCCACGTGTGGGTTTTTGCAGGTACCGCATGAATAAGGACCGGCTAATTC
>GV2UCFN02GJI4E
GGTGAGTAACGCGTATCCAACCTGCCCTTCACCACGGGATAACCCGGCGAAAGTCGGACTAATACCGTATGTTGTCCATTGACGGCATCCGATTTGGACGAAAGGTTTGGCGGTGAAGGATGGGGATGCGTCCGATTAGCCAGACGGCGGGGTAACGGCCCACCGTGGCGACGATCGGTAGGGGTTCTGAGAGGAAGGTCCCCCACACTGGAACTGAGACACGGTCCAGACTCCTACGGGAGGCAGCAGTGAGGAATATTGGTCAATGGGCGTAAGCCTGAACCAGCCAAGTAGCGTGCAGGACGACGGCCCTATGGGTTGTAAACTGCTTTTATGCGGGGATAAAGTGGCCCACGTGTGGGTTTTTGCAGGTACCGCATGAATAAGGACCGGCTAATTC
>GV2UCFN02GLZGI
GGTGAGTAACGCGTATCCAACCTGCCCTTCACCACGGGATAACCCGGCGAAAGTCGGACTAATACCGTATGTTGTCCATTGACGGCATCCGATTTGGACGAAAGGTTTGGCGGTGAAGGATGGGGATGCGTCCGATTAGCCAGACGGCGGGGTAACGGCCCACCGTGGCGACGATCGGTAGGGGTTCTGAGAGGAAGGTCCCCCACACTGGAACTGAGACACGGTCCAGACTCCTACGGGAGGCAGCAGTGAGGAATATTGGTCAATGGGCGTAAGCCTGAACCAGCCAAGTAGCGTGCAGGACGACGGCCCTATGGGTTGTAAACTGCTTTTATGCGGGGATAAAGTGGCCCACGTGTGGGTTTTTGCAGGTACCGCATGAATAAGGACCGGCTAATTC
>GV2UCFN02GNKRD
GGTGAGTAACGCGTATCCAACCTGCCCTTCACCACGGGATAACCCGGCGAAAGTCGGACTAATACCGTATGTTGTCCATTGACGGCATCCGATTTGGACGAAAGGTTTGGCGGTGAAGGATGGGGATGCGTCCGATTAGCCAGACGGCGGGGTAACGGCCCACCGTGGCGACGATCGGTAGGGGTTCTGAGAGGAAGGTCCCCCACACTGGAACTGAGACACGGTCCAGACTCCTACGGGAGGCAGCAGTGAGGAATATTGGTCAATGGGCGTAAGCCTGAACCAGCCAAGTAGCGTGCAGGACGACGGCCCTATGGGTTGTAAACTGCTTTTATGCGGGGATAAAGTGGCCCACGTGTGGGTTTTTGCAGGTACCGCATGAATAAGGACCGGCTAATTC
>GV2UCFN02GMAGY
GGTGAGTAACGCGTATCCAACCTGCCCTTCACCACGGGATAACCCGGCGAAAGTCGGACTAATACCGTATGTTGTCCATTGACGGCATCCGATTTGGACGAAAGGTTTGGCGGTGAAGGATGGGGATGCGTCCGATTAGCCAGACGGCGGGGTAACGGCCCACCGTGGCGACGATCGGTAGGGGTTCTGAGAGGAAGGTCCCCCACACTGGAACTGAGACACGGTCCAGACTCCTACGGGAGGCAGCAGTGAGGAATATTGGTCAATGGGCGTAAGCCTGAACCAGCCAAGTAGCGTGCAGGACGACGGCCCTATGGGTTGTAAACTGCTTTTATGCGGGGATAAAGTGGCCCACGTGTGGGTTTTTGCAGGTACCGCATGAATAAGGACCGGCTAATTC
>GV2UCFN02GUK04
GGTGAGTAACGCGTATCCAACCTGCCCTTCACCACGGGATAACCCGGCGAAAGTCGGACTAATACCGTATGTTGTCCATTGACGGCATCCGATTTGGACGAAAGGTTTGGCGGTGAAGGATGGGGATGCGTCCGATTAGCCAGACGGCGGGGTAACGGCCCACCGTGGCGACGATCGGTAGGGGTTCTGAGAGGAAGGTCCCCCACACTGGAACTGAGACACGGTCCAGACTCCTACGGGAGGCAGCAGTGAGGAATATTGGTCAATGGGCGTAAGCCTGAACCAGCCAAGTAGCGTGCAGGACGACGGCCCTATGGGTTGTAAACTGCTTTTATGCGGGGATAAAGTGGCCCACGTGTGGGTTTTTGCAGGTACCGCATGAATAAGGACCGGCTAATTC
>GV2UCFN02G5L5A
GGTGAGTAACGCGTATCCAACCTGCCCTTCACCACGGGATAACCCGGCGAAAGTCGGACTAATACCGTATGTTGTCCATTGACGGCATCCGATTTGGACGAAAGGTTTGGCGGTGAAGGATGGGGATGCGTCCGATTAGCCAGACGGCGGGGTAACGGCCCACCGTGGCGACGATCGGTAGGGGTTCTGAGAGGAAGGTCCCCCACACTGGAACTGAGACACGGTCCAGACTCCTACGGGAGGCAGCAGTGAGGAATATTGGTCAATGGGCGTAAGCCTGAACCAGCCAAGTAGCGTGCAGGACGACGGCCCTATGGGTTGTAAACTGCTTTTATGCGGGGATAAAGTGGCCCACGTGTGGGTTTTTGCAGGTACCGCATGAATAAGGACCGGCTAATTC
>GV2UCFN02IEIN8
GGTGAGTAACGCGTATCCAACCTGCCCTTCACCACGGGATAACCCGGCGAAAGTCGGACTAATACCGTATGTTGTCCATTGACGGCATCCGATTTGGACGAAAGGTTTGGCGGTGAAGGATGGGGATGCGTCCGATTAGCCAGACGGCGGGGTAACGGCCCACCGTGGCGACGATCGGTAGGGGTTCTGAGAGGAAGGTCCCCCACACTGGAACTGAGACACGGTCCAGACTCCTACGGGAGGCAGCAGTGAGGAATATTGGTCAATGGGCGTAAGCCTGAACCAGCCAAGTAGCGTGCAGGACGACGGCCCTATGGGTTGTAAACTGCTTTTATGCGGGGATAAAGTGGCCCACGTGTGGGTTTTTGCAGGTACCGCATGAATAAGGACCGGCTAATTC
>GV2UCFN02H7FE2
GGTGAGTAACGCGTATCCAACCTGCCCTTCACCACGGGATAACCCGGCGAAAGTCGGACTAATACCGTATGTTGTCCATTGACGGCATCCGATTTGGACGAAAGGTTTGGCGGTGAAGGATGGGGATGCGTCCGATTAGCCAGACGGCGGGGTAACGGCCCACCGTGGCGACGATCGGTAGGGGTTCTGAGAGGAAGGTCCCCCACACTGGAACTGAGACACGGTCCAGACTCCTACGGGAGGCAGCAGTGAGGAATATTGGTCAATGGGCGTAAGCCTGAACCAGCCAAGTAGCGTGCAGGACGACGGCCCTATGGGTTGTAAACTGCTTTTATGCGGGGATAAAGTGGCCCACGTGTGGGTTTTTGCAGGTACCGCATGAATAAGGACCGGCTAATTC
>GV2UCFN02F2EIC
GGTGAGTAACGCGTATCCAACCTGCCCTTCACCACGGGATAACCCGGCGAAAGTCGGACTAATACCGTATGTTGTCCATTGACGGCATCCGATTTGGACGAAAGGTTTGGCGGTGAAGGATGGGGATGCGTCCGATTAGCCAGACGGCGGGGTAACGGCCCACCGTGGCGACGATCGGTAGGGGTTCTGAGAGGAAGGTCCCCCACACTGGAACTGAGACACGGTCCAGACTCCTACGGGAGGCAGCAGTGAGGAATATTGGTCAATGGGCGTAAGCCTGAACCAGCCAAGTAGCGTGCAGGACGACGGCCCTATGGGTTGTAAACTGCTTTTATGCGGGGATAAAGTGGCCCACGTGTGGGTTTTTGCAGGTACCGCATGAATAAGGACCGGCTAATTC
>GV2UCFN02GG27F
GGTGAGTAACGCGTATCCAACCTGCCCTTCACCACGGGATAACCCGGCGAAAGTCGGACTAATACCGTATGTTGTCCATTGACGGCATCCGATTTGGACGAAAGGTTTGGCGGTGAAGGATGGGGATGCGTCCGATTAGCCAGACGGCGGGGTAACGGCCCACCGTGGCGACGATCGGTAGGGGTTCTGAGAGGAAGGTCCCCCACACTGGAACTGAGACACGGTCCAGACTCCTACGGGAGGCAGCAGTGAGGAATATTGGTCAATGGGCGTAAGCCTGAACCAGCCAAGTAGCGTGCAGGACGACGGCCCTATGGGTTGTAAACTGCTTTTATGCGGGGATAAAGTGGCCCACGTGTGGGTTTTTGCAGGTACCGCATGAATAAGGACCGGCTAATTC
>GV2UCFN02H3TFU
GGTGAGTAACGCGTATCCAACCTGCCCTTCACCACGGGATAACCCGGCGAAAGTCGGACTAATACCGTATGTTGTCCATTGACGGCATCCGATTTGGACGAAAGGTTTGGCGGTGAAGGATGGGGATGCGTCCGATTAGCCAGACGGCGGGGTAACGGCCCACCGTGGCGACGATCGGTAGGGGTTCTGAGAGGAAGGTCCCCCACACTGGAACTGAGACACGGTCCAGACTCCTACGGGAGGCAGCAGTGAGGAATATTGGTCAATGGGCGTAAGCCTGAACCAGCCAAGTAGCGTGCAGGACGACGGCCCTATGGGTTGTAAACTGCTTTTATGCGGGGATAAAGTGGCCCACGTGTGGGTTTTTGCAGGTACCGCATGAATAAGGACCGGCTAATTC
>GV2UCFN02H42W5
GGTGAGTAACGCGTATCCAACCTGCCCTTCACCACGGGATAACCCGGCGAAAGTCGGACTAATACCGTATGTTGTCCATTGACGGCATCCGATTTGGACGAAAGGTTTGGCGGTGAAGGATGGGGATGCGTCCGATTAGCCAGACGGCGGGGTAACGGCCCACCGTGGCGACGATCGGTAGGGGTTCTGAGAGGAAGGTCCCCCACACTGGAACTGAGACACGGTCCAGACTCCTACGGGAGGCAGCAGTGAGGAATATTGGTCAATGGGCGTAAGCCTGAACCAGCCAAGTAGCGTGCAGGACGACGGCCCTATGGGTTGTAAACTGCTTTTATGCGGGGATAAAGTGGCCCACGTGTGGGTTTTTGCAGGTACCGCATGAATAAGGACCGGCTAATTC
>GV2UCFN02F8TDJ
GGTGAGTAACGCGTATCCAACCTGCCCTTCACCACGGGATAACCCGGCGAAAGTCGGACTAATACCGTATGTTGTCCATTGACGGCATCCGATTTGGACGAAAGGTTTGGCGGTGAAGGATGGGGATGCGTCCGATTAGCCAGACGGCGGGGTAACGGCCCACCGTGGCGACGATCGGTAGGGGTTCTGAGAGGAAGGTCCCCCACACTGGAACTGAGACACGGTCCAGACTCCTACGGGAGGCAGCAGTGAGGAATATTGGTCAATGGGCGTAAGCCTGAACCAGCCAAGTAGCGTGCAGGACGACGGCCCTATGGGTTGTAAACTGCTTTTATGCGGGGATAAAGTGGCCCACGTGTGGGTTTTTGCAGGTACCGCATGAATAAGGACCGGCTAATTC
>GV2UCFN02JDRH2
GGTGAGTAACGCGTATCCAACCTGCCCTTCACCACGGGATAACCCGGCGAAAGTCGGACTAATACCGTATGTTGTCCATTGACGGCATCCGATTTGGACGAAAGGTTTGGCGGTGAAGGATGGGGATGCGTCCGATTAGCCAGACGGCGGGGTAACGGCCCACCGTGGCGACGATCGGTAGGGGTTCTGAGAGGAAGGTCCCCCACACTGGAACTGAGACACGGTCCAGACTCCTACGGGAGGCAGCAGTGAGGAATATTGGTCAATGGGCGTAAGCCTGAACCAGCCAAGTAGCGTGCAGGACGACGGCCCTATGGGTTGTAAACTGCTTTTATGCGGGGATAAAGTGGCCCACGTGTGGGTTTTTGCAGGTACCGCATGAATAAGGACCGGCTAATTC
>GV2UCFN02I8KOV
GGTGAGTAACGCGTATCCAACCTGCCCTTCACCACGGGATAACCCGGCGAAAGTCGGACTAATACCGTATGTTGTCCATTGACGGCATCCGATTTGGACGAAAGGTTTGGCGGTGAAGGATGGGGATGCGTCCGATTAGCCAGACGGCGGGGTAACGGCCCACCGTGGCGACGATCGGTAGGGGTTCTGAGAGGAAGGTCCCCCACACTGGAACTGAGACACGGTCCAGACTCCTACGGGAGGCAGCAGTGAGGAATATTGGTCAATGGGCGTAAGCCTGAACCAGCCAAGTAGCGTGCAGGACGACGGCCCTATGGGTTGTAAACTGCTTTTATGCGGGGATAAAGTGGCCCACGTGTGGGTTTTTGCAGGTACCGCATGAATAAGGACCGGCTAATTC
>GV2UCFN02I0K0H
GGTGAGTAACGCGTATCCAACCTGCCCTTCACCACGGGATAACCCGGCGAAAGTCGGACTAATACCGTATGTTGTCCATTGACGGCATCCGATTTGGACGAAAGGTTTGGCGGTGAAGGATGGGGATGCGTCCGATTAGCCAGACGGCGGGGTAACGGCCCACCGTGGCGACGATCGGTAGGGGTTCTGAGAGGAAGGTCCCCCACACTGGAACTGAGACACGGTCCAGACTCCTACGGGAGGCAGCAGTGAGGAATATTGGTCAATGGGCGTAAGCCTGAACCAGCCAAGTAGCGTGCAGGACGACGGCCCTATGGGTTGTAAACTGCTTTTATGCGGGGATAAAGTGGCCCACGTGTGGGTTTTTGCAGGTACCGCATGAATAAGGACCGGCTAATTC
>GV2UCFN02F017O
GGTGAGTAACGCGTATCCAACCTGCCCTTCACCACGGGATAACCCGGCGAAAGTCGGACTAATACCGTATGTTGTCCATTGACGGCATCCGATTTGGACGAAAGGTTTGGCGGTGAAGGATGGGGATGCGTCCGATTAGCCAGACGGCGGGGTAACGGCCCACCGTGGCGACGATCGGTAGGGGTTCTGAGAGGAAGGTCCCCCACACTGGAACTGAGACACGGTCCAGACTCCTACGGGAGGCAGCAGTGAGGAATATTGGTCAATGGGCGTAAGCCTGAACCAGCCAAGTAGCGTGCAGGACGACGGCCCTATGGGTTGTAAACTGCTTTTATGCGGGGATAAAGTGGCCCACGTGTGGGTTTTTGCAGGTACCGCATGAATAAGGACCGGCTAATTC
>GV2UCFN02GA5XR
GGTGAGTAACGCGTATCCAACCTGCCCTTCACCACGGGATAACCCGGCGAAAGTCGGACTAATACCGTATGTTGTCCATTGACGGCATCCGATTTGGACGAAAGGTTTGGCGGTGAAGGATGGGGATGCGTCCGATTAGCCAGACGGCGGGGTAACGGCCCACCGTGGCGACGATCGGTAGGGGTTCTGAGAGGAAGGTCCCCCACACTGGAACTGAGACACGGTCCAGACTCCTACGGGAGGCAGCAGTGAGGAATATTGGTCAATGGGCGTAAGCCTGAACCAGCCAAGTAGCGTGCAGGACGACGGCCCTATGGGTTGTAAACTGCTTTTATGCGGGGATAAAGTGGCCCACGTGTGGGTTTTTGCAGGTACCGCATGAATAAGGACCGGCTAATTC
>GV2UCFN02JWYRZ
GGTGAGTAACGCGTATCCAACCTGCCCTTCACCACGGGATAACCCGGCGAAAGTCGGACTAATACCGTATGTTGTCCATTGACGGCATCCGATTTGGACGAAAGGTTTGGCGGTGAAGGATGGGGATGCGTCCGATTAGCCAGACGGCGGGGTAACGGCCCACCGTGGCGACGATCGGTAGGGGTTCTGAGAGGAAGGTCCCCCACACTGGAACTGAGACACGGTCCAGACTCCTACGGGAGGCAGCAGTGAGGAATATTGGTCAATGGGCGTAAGCCTGAACCAGCCAAGTAGCGTGCAGGACGACGGCCCTATGGGTTGTAAACTGCTTTTATGCGGGGATAAAGTGGCCCACGTGTGGGTTTTTGCAGGTACCGCATGAATAAGGACCGGCTAATTC
>GV2UCFN02FUB1Q
GGTGAGTAACGCGTATCCAACCTGCCCTTCACCACGGGATAACCCGGCGAAAGTCGGACTAATACCGTATGTTGTCCATTGACGGCATCCGATTTGGACGAAAGGTTTGGCGGTGAAGGATGGGGATGCGTCCGATTAGCCAGACGGCGGGGTAACGGCCCACCGTGGCGACGATCGGTAGGGGTTCTGAGAGGAAGGTCCCCCACACTGGAACTGAGACACGGTCCAGACTCCTACGGGAGGCAGCAGTGAGGAATATTGGTCAATGGGCGTAAGCCTGAACCAGCCAAGTAGCGTGCAGGACGACGGCCCTATGGGTTGTAAACTGCTTTTATGCGGGGATAAAGTGGCCCACGTGTGGGTTTTTGCAGGTACCGCATGAATAAGGACCGGCTAATTC
>GV2UCFN02JE933
GGTGAGTAACGCGTATCCAACCTGCCCTTCACCACGGGATAACCCGGCGAAAGTCGGACTAATACCGTATGTTGTCCATTGACGGCATCCGATTTGGACGAAAGGTTTGGCGGTGAAGGATGGGGATGCGTCCGATTAGCCAGACGGCGGGGTAACGGCCCACCGTGGCGACGATCGGTAGGGGTTCTGAGAGGAAGGTCCCCCACACTGGAACTGAGACACGGTCCAGACTCCTACGGGAGGCAGCAGTGAGGAATATTGGTCAATGGGCGTAAGCCTGAACCAGCCAAGTAGCGTGCAGGACGACGGCCCTATGGGTTGTAAACTGCTTTTATGCGGGGATAAAGTGGCCCACGTGTGGGTTTTTGCAGGTACCGCATGAATAAGGACCGGCTAATTC
>GV2UCFN02IJC4S
GGTGAGTAACGCGTATCCAACCTGCCCTTCACCACGGGATAACCCGGCGAAAGTCGGACTAATACCGTATGTTGTCCATTGACGGCATCCGATTTGGACGAAAGGTTTGGCGGTGAAGGATGGGGATGCGTCCGATTAGCCAGACGGCGGGGTAACGGCCCACCGTGGCGACGATCGGTAGGGGTTCTGAGAGGAAGGTCCCCCACACTGGAACTGAGACACGGTCCAGACTCCTACGGGAGGCAGCAGTGAGGAATATTGGTCAATGGGCGTAAGCCTGAACCAGCCAAGTAGCGTGCAGGACGACGGCCCTATGGGTTGTAAACTGCTTTTATGCGGGGATAAAGTGGCCCACGTGTGGGTTTTTGCAGGTACCGCATGAATAAGGACCGGCTAATTC
>GV2UCFN02J0LTW
GGTGAGTAACGCGTATCCAACCTGCCCTTCACCACGGGATAACCCGGCGAAAGTCGGACTAATACCGTATGTTGTCCATTGACGGCATCCGATTTGGACGAAAGGTTTGGCGGTGAAGGATGGGGATGCGTCCGATTAGCCAGACGGCGGGGTAACGGCCCACCGTGGCGACGATCGGTAGGGGTTCTGAGAGGAAGGTCCCCCACACTGGAACTGAGACACGGTCCAGACTCCTACGGGAGGCAGCAGTGAGGAATATTGGTCAATGGGCGTAAGCCTGAACCAGCCAAGTAGCGTGCAGGACGACGGCCCTATGGGTTGTAAACTGCTTTTATGCGGGGATAAAGTGGCCCACGTGTGGGTTTTTGCAGGTACCGCATGAATAAGGACCGGCTAATTC
>GV2UCFN02IBUNP
GGTGAGTAACGCGTATCCAACCTGCCCTTCACCACGGGATAACCCGGCGAAAGTCGGACTAATACCGTATGTTGTCCATTGACGGCATCCGATTTGGACGAAAGGCTTGGCGGTGAGGGATGGGGATGCGTCCGATTAGCCAGACGGCGGGGTAACGGCCCACCGTGGCTACGATCGGTAGGGGTTCTGAGAGGAAGGTCCCCCACACTGGAACTGAGACACGGTCCAGACTCCTACGGGAGGCAGCAGTGAGGAATATTGGTCAATGGGCGTAAGCCTGAACCAGCCAAGTAGCGTGCAGGATGACGGCCCTATGGGTTGTAAACTGCTTTTATGCGGGGATAAAGTGGCCCACGTGTGGGCTTTTGCAGGTACCGCATGAATAAGGACCGGCTAATTC
>GV2UCFN02HPDGZ
GGTGAGTAACGCGTATCCAACCTGCCCTTCACCACGGGATAACCCGGCGAAAGTCGGACTAATACCGTATGTTGTCCATTGACGGCATCCGATTTGGACGAAAGGCTTGGCGGTGAGGGATGGGGATGCGTCCGATTAGCCAGACGGCGGGGTAACGGCCCACCGTGGCTACGATCGGTAGGGGTTCTGAGAGGAAGGTCCCCCACACTGGAACTGAGACACGGTCCAGACTCCTACGGGAGGCAGCAGTGAGGAATATTGGTCAATGGGCGTAAGCCTGAACCAGCCAAGTAGCGTGCAGGATGACGGCCCTATGGGTTGTAAACTGCTTTTATGCGGGGATAAAGTGGCCCACGTGTGGGCTTTTGCAGGTACCGCATGAATAAGGACCGGCTAATTC
>GV2UCFN02FU31K
GGTGAGTAACGCGTATCCAACCTGCCCTTCACCACGGGATAACCCGGCGAAAGTCGGACTAATACCGTATGTTGTCCATTGACGGCATCCGATTTGGACGAAAGGTTTGGCGGTGAGGGATGGGGATGCGTCCGATTAGCCAGACGGCGGGGTAACGGCCCACCGTGGCTACGATCGGTAGGGGTTCTGAGAGGAAGGTCCCCCACACTGGAACTGAGACACGGTCCAGACTCCTACGGGAGGCAGCAGTGAGGAATATTGGTCAATGGGCGTAAGCCTGAACCAGCCAAGTAGCGTGCAGGATGACGGCCCTATGGGTTGTAAACTGCTTTTATGCGGGGATAAAGTGGCCCACGTGTGGGTTTTTGCAGGTACCGCATGAATAAGGACCGGCTAATTC
>GV2UCFN02G7QW1
GGTGAGTAACGCGTATCCAACCTGCCCTTCACCACGGGATAACCCGGCGAAAGTCGGACTAATACCGTATGTTGTCCATTGACGGCATCCGATTTGGACGAAAGGTTTGGCGGTGAGGGATGGGGATGCGTCCGATTAGCCAGACGGCGGGGTAACGGCCCACCGTGGCTACGATCGGTAGGGGTTCTGAGAGGAAGGTCCCCCACACTGGAACTGAGACACGGTCCAGACTCCTACGGGAGGCAGCAGTGAGGAATATTGGTCAATGGGCGTAAGCCTGAACCAGCCAAGTAGCGTGCAGGATGACGGCCCTATGGGTTGTAAACTGCTTTTATGCGGGGATAAAGTGGCCCACGTGTGGGTTTTTGCAGGTACCGCATGAATAAGGACCGGCTAATTC
>GV2UCFN02F7ZVA
GGTGAGTAACGCGTATCCAACCTGCCCTTCACCACGGGATAACCCGGCGAAAGTCGGACTAATACCGTATGTTGTCCATTGACGGCATCCGATTTGGACGAAAGGTTTGGCGGTGAGGGATGGGGATGCGTCCGATTAGCCAGACGGCGGGGTAACGGCCCACCGTGGCTACGATCGGTAGGGGTTCTGAGAGGAAGGTCCCCCACACTGGAACTGAGACACGGTCCAGACTCCTACGGGAGGCAGCAGTGAGGAATATTGGTCAATGGGCGTAAGCCTGAACCAGCCAAGTAGCGTGCAGGATGACGGCCCTATGGGTTGTAAACTGCTTTTATGCGGGGATAAAGTGGCCCACGTGTGGGTTTTTGCAGGTACCGCATGAATAAGGACCGGCTAATTC
>GV2UCFN02GWRA6
GGTGAGTAACGCGTATCCAACCTGCCCTTCACCACGGGATAACCCGGCGAAAGTCGGACTAATACCGTATGTTGTCCATTGACGGCATCCGATTTGGACGAAAGGTTTGGCGGTGAGGGATGGGGATGCGTCCGATTAGCCAGACGGCGGGGTAACGGCCCACCGTGGCTACGATCGGTAGGGGTTCTGAGAGGAAGGTCCCCCACACTGGAACTGAGACACGGTCCAGACTCCTACGGGAGGCAGCAGTGAGGAATATTGGTCAATGGGCGTAAGCCTGAACCAGCCAAGTAGCGTGCAGGATGACGGCCCTATGGGTTGTAAACTGCTTTTATGCGGGGATAAAGTGGCCCACGTGTGGGTTTTTGCAGGTACCGCATGAATAAGGACCGGCTAATTC
>GV2UCFN02IHXK2
GGTGAGTAACGCGTATCCAACCTGCCCTTCACCACGGGATAACCCGGCGAAAGTCGGACTAATACCGTATGTTGTCCATTGACGGCATCCGATTTGGACGAAAGGTTTGGCGGTGAGGGATGGGGATGCGTCCGATTAGCCAGACGGCGGGGTAACGGCCCACCGTGGCTACGATCGGTAGGGGTTCTGAGAGGAAGGTCCCCCACACTGGAACTGAGACACGGTCCAGACTCCTACGGGAGGCAGCAGTGAGGAATATTGGTCAATGGGCGTAAGCCTGAACCAGCCAAGTAGCGTGCAGGATGACGGCCCTATGGGTTGTAAACTGCTTTTATGCGGGGATAAAGTGGCCCACGTGTGGGTTTTTGCAGGTACCGCATGAATAAGGACCGGCTAATTC
>GV2UCFN02JFCX4
GGTGAGTAACGCGTATCCAACCTGCCCTTCACCACGGGATAACCCGGCGAAAGTCGGACTAATACCGTATGTTGTCCATTGACGGCATCCGATTTGGACGAAAGGTTTGGCGGTGAGGGATGGGGATGCGTCCGATTAGCCAGACGGCGGGGTAACGGCCCACCGTGGCTACGATCGGTAGGGGTTCTGAGAGGAAGGTCCCCCACACTGGAACTGAGACACGGTCCAGACTCCTACGGGAGGCAGCAGTGAGGAATATTGGTCAATGGGCGTAAGCCTGAACCAGCCAAGTAGCGTGCAGGATGACGGCCCTATGGGTTGTAAACTGCTTTTATGCGGGGATAAAGTGGCCCACGTGTGGGTTTTTGCAGGTACCGCATGAATAAGGACCGGCTAATTC
>GV2UCFN02I76RY
GGTGAGTAACGCGTATCCAACCTGCCCTTCACCACGGGATAACCCGGCGAAAGTCGGACTAATACCGTATGTTGTCCATTGACGGCATCCGATTTGGACGAAAGGTTTGGCGGTGAGGGATGGGGATGCGTCCGATTAGCCAGACGGCGGGGTAACGGCCCACCGTGGCTACGATCGGTAGGGGTTCTGAGAGGAAGGTCCCCCACACTGGAACTGAGACACGGTCCAGACTCCTACGGGAGGCAGCAGTGAGGAATATTGGTCAATGGGCGTAAGCCTGAACCAGCCAAGTAGCGTGCAGGATGACGGCCCTATGGGTTGTAAACTGCTTTTATGCGGGGATAAAGTGGCCCACGTGTGGGTTTTTGCAGGTACCGCATGAATAAGGACCGGCTAATTC
>GV2UCFN02F6AZC
GGTGAGTAACGCGTATCCAACCTGCCCTTCACCACGGGATAACCCGGCGAAAGTCGGACTAATACCGTATGTTGTCCATTGACGGCATCCGATTTGGACGAAAGGTTTGGCGGTGAGGGATGGGGATGCGTCCGATTAGCCAGACGGCGGGGTAACGGCCCACCGTGGCTACGATCGGTAGGGGTTCTGAGAGGAAGGTCCCCCACACTGGAACTGAGACACGGTCCAGACTCCTACGGGAGGCAGCAGTGAGGAATATTGGTCAATGGGCGTAAGCCTGAACCAGCCAAGTAGCGTGCAGGATGACGGCCCTATGGGTTGTAAACTGCTTTTATGCGGGGATAAAGTGGCCCACGTGTGGGTTTTTGCAGGTACCGCATGAATAAGGACCGGCTAATTC
>GV2UCFN02JE6BX
GGTGAGTAACGCGTATCCAACCTGCCCTTCACCACGGGATAACCCGGCGAAAGTCGGACTAATACCGTATGTTGTCCATTGACGGCATCCGATTTGGACGAAAGGTTTGGCGGTGAGGGATGGGGATGCGTCCGATTAGCCAGACGGCGGGGTAACGGCCCACCGTGGCTACGATCGGTAGGGGTTCTGAGAGGAAGGTCCCCCACACTGGAACTGAGACACGGTCCAGACTCCTACGGGAGGCAGCAGTGAGGAATATTGGTCAATGGGCGTAAGCCTGAACCAGCCAAGTAGCGTGCAGGATGACGGCCCTATGGGTTGTAAACTGCTTTTATGCGGGGATAAAGTGGCCCACGTGTGGGTTTTTGCAGGTACCGCATGAATAAGGACCGGCTAATTC
>GV2UCFN02IJOP2
GGTGAGTAACGCGTATCCAACCTGCCCTTCACCACGGGATAACCCGGCGAAAGTCGGACTAATACCGTATGTTGTCCATTGACGGCATCCGATTTGGACGAAAGGTTTGGCGGTGAGGGATGGGGATGCGTCCGATTAGCCAGACGGCGGGGTAACGGCCCACCGTGGCTACGATCGGTAGGGGTTCTGAGAGGAAGGTCCCCCACACTGGAACTGAGACACGGTCCAGACTCCTACGGGAGGCAGCAGTGAGGAATATTGGTCAATGGGCGTAAGCCTGAACCAGCCAAGTAGCGTGCAGGATGACGGCCCTATGGGTTGTAAACTGCTTTTATGCGGGGATAAAGTGGCCCACGTGTGGGTTTTTGCAGGTACCGCATGAATAAGGACCGGCTAATTC
>GV2UCFN02I4YZ9
GGTGAGTAACGCGTATCCAACCTGCCCTTCACCACGGGATAACCCGGCGAAAGTCGGACTAATACCGTATGTTGTCCATTGACGGCATCCGATTTGGACGAAAGGTTTGGCGGTGAGGGATGGGGATGCGTCCGATTAGCCAGACGGCGGGGTAACGGCCCACCGTGGCTACGATCGGTAGGGGTTCTGAGAGGAAGGTCCCCCACACTGGAACTGAGACACGGTCCAGACTCCTACGGGAGGCAGCAGTGAGGAATATTGGTCAATGGGCGTAAGCCTGAACCAGCCAAGTAGCGTGCAGGATGACGGCCCTATGGGTTGTAAACTGCTTTTATGCGGGGATAAAGTGGCCCACGTGTGGGTTTTTGCAGGTACCGCATGAATAAGGACCGGCTAATTC
>GV2UCFN02F2Q4C
GGTGAGTAACGCGTATCCAACCTGCCCTTCACCACGGGATAACCCGGCGAAAGTCGGACTAATACCGTATGTTGTCCATTGACGGCATCCGATTTGGACGAAAGGTTTGGCGGTGAGGGATGGGGATGCGTCCGATTAGCCAGACGGCGGGGTAACGGCCCACCGTGGCTACGATCGGTAGGGGTTCTGAGAGGAAGGTCCCCCACACTGGAACTGAGACACGGTCCAGACTCCTACGGGAGGCAGCAGTGAGGAATATTGGTCAATGGGCGTAAGCCTGAACCAGCCAAGTAGCGTGCAGGATGACGGCCCTATGGGTTGTAAACTGCTTTTATGCGGGGATAAAGTGGCCCACGTGTGGGTTTTTGCAGGTACCGCATGAATAAGGACCGGCTAATTC
>GV2UCFN02GCID5
GGTGAGTAACGCGTATCCAACCTGCCCTTCACCACGGGATAACCCGGCGAAAGTCGGACTAATACCGTATGTTGTCCATTGACGGCATCCGATTTGGACGAAAGGTTTGGCGGTGAGGGATGGGGATGCGTCCGATTAGCCAGACGGCGGGGTAACGGCCCACCGTGGCTACGATCGGTAGGGGTTCTGAGAGGAAGGTCCCCCACACTGGAACTGAGACACGGTCCAGACTCCTACGGGAGGCAGCAGTGAGGAATATTGGTCAATGGGCGTAAGCCTGAACCAGCCAAGTAGCGTGCAGGATGACGGCCCTATGGGTTGTAAACTGCTTTTATGCGGGGATAAAGTGGCCCACGTGTGGGTTTTTGCAGGTACCGCATGAATAAGGACCGGCTAATTC
>GV2UCFN02HGETN
GGTGAGTAACGCGTATCCAACCTGCCCTTCACCACGGGATAACCCGGCGAAAGTCGGACTAATACCGTATGTTGTCCATTGACGGCATCCGATTTGGACGAAAGGTTTGGCGGTGAGGGATGGGGATGCGTCCGATTAGCCAGACGGCGGGGTAACGGCCCACCGTGGCTACGATCGGTAGGGGTTCTGAGAGGAAGGTCCCCCACACTGGAACTGAGACACGGTCCAGACTCCTACGGGAGGCAGCAGTGAGGAATATTGGTCAATGGGCGTAAGCCTGAACCAGCCAAGTAGCGTGCAGGATGACGGCCCTATGGGTTGTAAACTGCTTTTATGCGGGGATAAAGTGGCCCACGTGTGGGTTTTTGCAGGTACCGCATGAATAAGGACCGGCTAATTC
>GV2UCFN02I3UFM
GGTGAGTAACGCGTATCCAACCTGCCCTTCACCACGGGATAACCCGGCGAAAGTCGGACTAATACCGTATGTTGTCCATTGACGGCATCCGATTTGGACGAAAGGTTTGGCGGTGAGGGATGGGGATGCGTCCGATTAGCCAGACGGCGGGGTAACGGCCCACCGTGGCTACGATCGGTAGGGGTTCTGAGAGGAAGGTCCCCCACACTGGAACTGAGACACGGTCCAGACTCCTACGGGAGGCAGCAGTGAGGAATATTGGTCAATGGGCGTAAGCCTGAACCAGCCAAGTAGCGTGCAGGATGACGGCCCTATGGGTTGTAAACTGCTTTTATGCGGGGATAAAGTGGCCCACGTGTGGGTTTTTGCAGGTACCGCATGAATAAGGACCGGCTAATTC
>GV2UCFN02IHAPZ
GGTGAGTAACGCGTATCCAACCTGCCCTTCACCACGGGATAACCCGGCGAAAGTCGGACTAATACCGTATGTTGTCCATTGACGGCATCCGATTTGGACGAAAGGTTTGGCGGTGAGGGATGGGGATGCGTCCGATTAGCCAGACGGCGGGGTAACGGCCCACCGTGGCTACGATCGGTAGGGGTTCTGAGAGGAAGGTCCCCCACACTGGAACTGAGACACGGTCCAGACTCCTACGGGAGGCAGCAGTGAGGAATATTGGTCAATGGGCGGAAGCCTGAACCAGCCAAGTAGCGTGCAGGATGACGGCCCTATGGGTTGTAAACTGCTTTTATGCGGGGATAAAGTGGCCCACGTGTGGGTTTTTGCAGGTACCGCATGAATAAGGACCGGCTAATTC
>GV2UCFN02J27RK
GGTGAGTAACGCGTATCCAACCTGCCCTTCACCACGGGATAACCCGGCGAAAGTCGGACTAATACCGTATGTTGTCCATTGACGGCATCCGATTTGGACGAAAGGTTTGGCGGTGAAGGATGGGGATGCGTCCGATTAGCCAGACGGCGGGGTAACGGCCCACCGTGGCTACGATCGGTAGGGGTTCTGAGAGGAAGGTCCCCCACACTGGAACTGAGACACGGTCCAGACTCCTACGGGAGGCAGCAGTGAGGAATATTGGTCAATGGGCGTAAGCCTGAACCAGCCAAGTAGCGTGCAGGATGACGGCCCTATGGGTTGTAAACTGCTTTTATGCGGGGATAAAGTGGCCCACGTGTGGGCTTTTGCAGGTACCGCATGAATAAGGACCGGCTAATTC
>GV2UCFN02J0HV6
GGTGAGTAACGCGTATCCAACCTGCCCTTCACCACGGGATAACCCGGCGAAAGTCGGACTAATACCGTATGTTGTCCATTGACGGCATCCGATTTGGACGAAAGGTTTGGCGGTGAAGGATGGGGATGCGTCCGATTAGCCAGACGGCGGGGTAACGGCCCACCGTGGCTACGATCGGTAGGGGTTCTGAGAGGAAGGTCCCCCACACTGGAACTGAGACACGGTCCAGACTCCTACGGGAGGCAGCAGTGAGGAATATTGGTCAATGGGCGTAAGCCTGAACCAGCCAAGTAGCGTGCAGGATGACGGCCCTATGGGTTGTAAACTGCTTTTATGCGGGGATAAAGTGGCCCACGTGTGGGCTTTTGCAGGTACCGCATGAATAAGGACCGGCTAATTC
>GV2UCFN02JPJ59
GGTGAGTAACGCGTATCCAACCTGCCCTTCACCACGGGATAACCCGGCGAAAGTCGGACTAATACCGTATGTTGTCCATTGACGGCATCCGATTTGGACGAAAGGTTTGGCGGTGAAGGATGGGGATGCGTCCGATTAGCCAGACGGCGGGGTAACGGCCCACCGTGGCTACGATCGGTAGGGGTTCTGAGAGGAAGGTCCCCCACACTGGAACTGAGACACGGTCCAGACTCCTACGGGAGGCAGCAGTGAGGAATATTGGTCAATGGGCGTAAGCCTGAACCAGCCAAGTAGCGTGCAGGATGACGGCCCTATGGGTTGTAAACTGCTTTTATGCGGGGATAAAGTGGCCCACGTGTGGGCTTTTGCAGGTACCGCATGAATAAGGACCGGCTAATTC
>GV2UCFN02JSVQ6
GGTGAGTAACGCGTATCCAACCTGCCCTTCACCACGGGATAACCCGGCGAAAGTCGGACTAATACCGTATGTTGTCCATTGACGGCATCCGATTTGGACGAAAGGTTTGGCGGTGAAGGATGGGGATGCGTCCGATTAGCCAGACGGCGGGGTAACGGCCCACCGTGGCTACGATCGGTAGGGGTTCTGAGAGGAAGGTCCCCCACACTGGAACTGAGACACGGTCCAGACTCCTACGGGAGGCAGCAGTGAGGAATATTGGTCAATGGGCGTAAGCCTGAACCAGCCAAGTAGCGTGCAGGATGACGGCCCTATGGGTTGTAAACTGCTTTTATGCGGGGATAAAGTGGCCCACGTGTGGGCTTTTGCAGGTACCGCATGAATAAGGACCGGCTAATTC
>GV2UCFN02GXF6D
GGTGAGTAACGCGTATCCAACCTGCCCTTCACCACGGGATAACCCGGCGAAAGTCGGACTAATACCGTATGTTGTCCATTGACGGCATCCGATTTGGACGAAAGGTTTGGCGGTGAAGGATGGGGATGCGTCCGATTAGCCAGACGGCGGGGTAACGGCCCACCGTGGCTACGATCGGTAGGGGTTCTGAGAGGAAGGTCCCCCACACTGGAACTGAGACACGGTCCAGACTCCTACGGGAGGCAGCAGTGAGGAATATTGGTCAATGGGCGTAAGCCTGAACCAGCCAAGTAGCGTGCAGGATGACGGCCCTATGGGTTGTAAACTGCTTTTATGCGGGGATAAAGTGGCCCACGTGTGGGCTTTTGCAGGTACCGCATGAATAAGGACCGGCTAATTC
>GV2UCFN02HC80A
GGTGAGTAACGCGTATCCAACCTGCCCTTCACCACGGGATAACCCGGCGAAAGTCGGACTAATACCGTATGTTGTCCATTGACGGCATCCGATTTGGACGAAAGGTTTGGCGGTGAAGGATGGGGATGCGTCCGATTAGCCAGACGGCGGGGTAACGGCCCACCGTGGCTACGATCGGTAGGGGTTCTGAGAGGAAGGTCCCCCACACTGGAACTGAGACACGGTCCAGACTCCTACGGGAGGCAGCAGTGAGGAATATTGGTCAATGGGCGTAAGCCTGAACCAGCCAAGTAGCGTGCAGGATGACGGCCCTATGGGTTGTAAACTGCTTTTATGCGGGGATAAAGTGGCCCACGTGTGGGCTTTTGCAGGTACCGCATGAATAAGGACCGGCTAATTC
>GV2UCFN02HZH36
GGTGAGTAACGCGTATCCAACCTGCCCTTCACCACGGGATAACCCGGCGAAAGTCGGACTAATACCGTATGTTGTCCATTGACGGCATCCGATTTGGACGAAAGGTTTGGCGGTGAAGGATGGGGATGCGTCCGATTAGCCAGACGGCGGGGTAACGGCCCACCGTGGCTACGATCGGTAGGGGTTCTGAGAGGAAGGTCCCCCACACTGGAACTGAGACACGGTCCAGACTCCTACGGGAGGCAGCAGTGAGGAATATTGGTCAATGGGCGTAAGCCTGAACCAGCCAAGTAGCGTGCAGGATGACGGCCCTATGGGTTGTAAACTGCTTTTATGCGGGGATAAAGTGGCCCACGTGTGGGCTTTTGCAGGTACCGCATGAATAAGGACCGGCTAATTC
>GV2UCFN02IHD4L
GGTGAGTAACGCGTATCCAACCTGCCCTTCACCACGGGATAACCCGGCGAAAGTCGGACTAATACCGTATGTTGTCCATTGACGGCATCCGATTTGGACGAAAGGTTTGGCGGTGAAGGATGGGGATGCGTCCGATTAGCCAGACGGCGGGGTAACGGCCCACCGTGGCTACGATCGGTAGGGGTTCTGAGAGGAAGGTCCCCCACACTGGAACTGAGACACGGTCCAGACTCCTACGGGAGGCAGCAGTGAGGAATATTGGTCAATGGGCGTAAGCCTGAACCAGCCAAGTAGCGTGCAGGATGACGGCCCTATGGGTTGTAAACTGCTTTTATGCGGGGATAAAGTGGCCCACGTGTGGGCTTTTGCAGGTACCGCATGAATAAGGACCGGCTAATTC
>GV2UCFN02GCE0V
GGTGAGTAACGCGTATCCAACCTGCCCTTCACCACGGGATAACCCGGCGAAAGTCGGACTAATACCGTATGTTGTCCATTGACGGCATCCGATTTGGACGAAAGGTTTGGCGGTGAAGGATGGGGATGCGTCCGATTAGCCAGACGGCGGGGTAACGGCCCACCGTGGCTACGATCGGTAGGGGTTCTGAGAGGAAGGTCCCCCACACTGGAACTGAGACACGGTCCAGACTCCTACGGGAGGCAGCAGTGAGGAATATTGGTCAATGGGCGTAAGCCTGAACCAGCCAAGTAGCGTGCAGGATGACGGCCCTATGGGTTGTAAACTGCTTTTATGCGGGGATAAAGTGGCCCACGTGTGGGCTTTTGCAGGTACCGCATGAATAAGGACCGGCTAATTC
>GV2UCFN02GKKG9
GGTGAGTAACGCGTATCCAACCTGCCCTTCACCACGGGATAACCCGGCGAAAGTCGGACTAATACCGTATGTTGTCCATTGACGGCATCCGATTTGGACGAAAGGTTTGGCGGTGAAGGATGGGGATGCGTCCGATTAGCCAGACGGCGGGGTAACGGCCCACCGTGGCTACGATCGGTAGGGGTTCTGAGAGGAAGGTCCCCCACACTGGAACTGAGACACGGTCCAGACTCCTACGGGAGGCAGCAGTGAGGAATATTGGTCAATGGGCGTAAGCCTGAACCAGCCAAGTAGCGTGCAGGATGACGGCCCTATGGGTTGTAAACTGCTTTTATGCGGGGATAAAGTGGCCCACGTGTGGGCTTTTGCAGGTACCGCATGAATAAGGACCGGCTAATTC
>GV2UCFN02I97HA
GGTGAGTAACGCGTATCCAACCTGCCCTTCACCACGGGATAACCCGGCGAAAGTCGGACTAATACCGTATGTTGTCCATTGACGGCATCCGATTTGGACGAAAGGTTTGGCGGTGAAGGATGGGGATGCGTCCGATTAGCCAGACGGCGGGGTAACGGCCCACCGTGGCTACGATCGGTAGGGGTTCTGAGAGGAAGGTCCCCCACACTGGAACTGAGACACGGTCCAGACTCCTACGGGAGGCAGCAGTGAGGAATATTGGTCAATGGGCGTAAGCCTGAACCAGCCAAGTAGCGTGCAGGATGACGGCCCTATGGGTTGTAAACTGCTTTTATGCGGGGATAAAGTGGCCCACGTGTGGGCTTTTGCAGGTACCGCATGAATAAGGACCGGCTAATTC
>GV2UCFN02GYQ2Z
GGTGAGTAACGCGTATCCAACCTGCCCTTCACCACGGGATAACCCGGCGAAAGTCGGACTAATACCGTATGTTGTCCATTGACGGCATCCGATTTGGACGAAAGGTTTGGCGGTGAAGGATGGGGATGCGTCCGATTAGCCAGACGGCGGGGTAACGGCCCACCGTGGCTACGATCGGTAGGGGTTCTGAGAGGAAGGTCCCCCACACTGGAACTGAGACACGGTCCAGACTCCTACGGGAGGCAGCAGTGAGGAATATTGGTCAATGGGCGTAAGCCTGAACCAGCCAAGTAGCGTGCAGGATGACGGCCCTATGGGTTGTAAACTGCTTTTTATGCGGGGATAAAGTGGCCCACGTGTGGGTTTTTGCAGGTACCGCATGAATAAGGACCGGCTAATTC
>GV2UCFN02F383N
GGTGAGTAACGCGTATCCAACCTGCCCTTCACCACGGGATAACCCGGCGAAAGTCGGACTAATACCGTATGTTGTCCATTGACGGCATCCGATTTGGACGAAAGGTTTGGCGGTGAAGGATGGGGATGCGTCCGATTAGCCAGACGGCGGGGTAACGGCCCACCGTGGCTACGATCGGTAGGGGTTCTGAGAGGAAGGTCCCCCACACTGGAACTGAGACACGGTCCAGACTCCTACGGGAGGCAGCAGTGAGGAATATTGGTCAATGGGCGTAAGCCTGAACCAGCCAAGTAGCGTGCAGGATGACGGCCCTATGGGTTGTAAACTGCTTTTTATGCGGGGATAAAGTGGCCCACGTGTGGGTTTTTGCAGGTACCGCATGAATAAGGACCGGCTAATTC
>GV2UCFN02FFZBO
GGTGAGTAACGCGTATCCAACCTGCCCTTCACCACGGGATAACCCGGCGAAAGTCGGACTAATACCGTATGTTGTCCATTGACGGCATCCGATTTGGACGAAAGGTTTGGCGGTGAAGGATGGGGATGCGTCCGATTAGCCAGACGGCGGGGTAACGGCCCACCGTGGCTACGATCGGTAGGGGTTCTGAGAGGAAGGTCCCCCACACTGGAACTGAGACACGGTCCAGACTCCTACGGGAGGCAGCAGTGAGGAATATTGGTCAATGGGCGTAAGCCTGAACCAGCCAAGTAGCGTGCAGGATGACGGCCCTATGGGTTGTAAACTGCTTTTTATGCGGGGATAAAGTGGCCCACGTGTGGGTTTTTGCAGGTACCGCATGAATAAGGACCGGCTAATTC
>GV2UCFN02GR8E4
GGTGAGTAACGCGTATCCAACCTGCCCTTCACCACGGGATAACCCGGCGAAAGTCGGACTAATACCGTATGTTGTCCATTGACGGCATCCGATTTGGACGAAAGGTTTGGCGGTGAAGGATGGGGATGCGTCCGATTAGCCAGACGGCGGGGTAACGGCCCACCGTGGCTACGATCGGTAGGGGTTCTGAGAGGAAGGTCCCCCACACTGGAACTGAGACACGGTCCAGACTCCTACGGGAGGCAGCAGTGAGGAATATTGGTCAATGGGCGTAAGCCTGAACCAGCCAAGTAGCGTGCAGGATGACGGCCCTATGGGTTGTAAACTGCTTTTTATGCGGGGATAAAGTGGCCCACGTGTGGGTTTTTGCAGGTACCGCATGAATAAGGACCGGCTAATTC
>GV2UCFN02IPS3M
GGTGAGTAACGCGTATCCAACCTGCCCTTCACCACGGGATAACCCGGCGAAAGTCGGACTAATACCGTATGTTGTCCATTGACGGCATCCGATTTGGACGAAAGGTTTGGCGGTGAAGGATGGGGATGCGTCCGATTAGCCAGACGGCGGGGTAACGGCCCACCGTGGCTACGATCGGTAGGGGTTCTGAGAGGAAGGTCCCCCACACTGGAACTGAGACACGGTCCAGACTCCTACGGGAGGCAGCAGTGAGGAATATTGGTCAATGGGCGTAAGCCTGAACCAGCCAAGTAGCGTGCAGGATGACGGCCCTATGGGTTGTAAACTGCTTTTTATGCGGGGATAAAGTGGCCCACGTGTGGGTTTTTGCAGGTACCGCATGAATAAGGACCGGCTAATTC
>GV2UCFN02G1A1S
GGTGAGTAACGCGTATCCAACCTGCCCTTCACCACGGGATAACCCGGCGAAAGTCGGACTAATACCGTATGTTGTCCATTGACGGCATCCGATTTGGACGAAAGGTTTGGCGGTGAAGGATGGGGATGCGTCCGATTAGCCAGACGGCGGGGTAACGGCCCACCGTGGCTACGATCGGTAGGGGTTCTGAGAGGAAGGTCCCCCACACTGGAACTGAGACACGGTCCAGACTCCTACGGGAGGCAGCAGTGAGGAATATTGGTCAATGGGCGTAAGCCTGAACCAGCCAAGTAGCGTGCAGGATGACGGCCCTATGGGTTGTAAACTGCTTTTTATGCGGGGATAAAGTGGCCCACGTGTGGGTTTTTGCAGGTACCGCATGAATAAGGACCGGCTAATTC
>GV2UCFN02H6S00
GGTGAGTAACGCGTATCCAACCTGCCCTTCACCACGGGATAACCCGGCGAAAGTCGGACTAATACCGTATGTTGTCCATTGACGGCATCCGATTTGGACGAAAGGTTTGGCGGTGAAGGATGGGGATGCGTCCGATTAGCCAGACGGCGGGGTAACGGCCCACCGTGGCTACGATCGGTAGGGGTTCTGAGAGGAAGGTCCCCCACACTGGAACTGAGACACGGTCCAGACTCCTACGGGAGGCAGCAGTGAGGAATATTGGTCAATGGGCGTAAGCCTGAACCAGCCAAGTAGCGTGCAGGATGACGGCCCTATGGGTTGTAAACTGCTTTTTATGCGGGGATAAAGTGGCCCACGTGTGGGTTTTTGCAGGTACCGCATGAATAAGGACCGGCTAATTC
>GV2UCFN02GH4ZL
GGTGAGTAACGCGTATCCAACCTGCCCTTCACCACGGGATAACCCGGCGAAAGTCGGACTAATACCGTATGTTGTCCATTGACGGCATCCGATTTGGACGAAAGGTTTGGCGGTGAAGGATGGGGATGCGTCCGATTAGCCAGACGGCGGGGTAACGGCCCACCGTGGCTACGATCGGTAGGGGTTCTGAGAGGAAGGTCCCCCACACTGGAACTGAGACACGGTCCAGACTCCTACGGGAGGCAGCAGTGAGGAATATTGGTCAATGGGCGTAAGCCTGAACCAGCCAAGTAGCGTGCAGGATGACGGCCCTATGGGTTGTAAACTGCTTTTTATGCGGGGATAAAGTGGCCCACGTGTGGGTTTTTGCAGGTACCGCATGAATAAGGACCGGCTAATTC
>GV2UCFN02FOGV4
GGTGAGTAACGCGTATCCAACCTGCCCTTCACCACGGGATAACCCGGCGAAAGTCGGACTAATACCGTATGTTGTCCATTGACGGCATCCGATTTGGACGAAAGGTTTGGCGGTGAAGGATGGGGATGCGTCCGATTAGCCAGACGGCGGGGTAACGGCCCACCGTGGCTACGATCGGTAGGGGTTCTGAGAGGAAGGTCCCCCACACTGGAACTGAGACACGGTCCAGACTCCTACGGGAGGCAGCAGTGAGGAATATTGGTCAATGGGCGTAAGCCTGAACCAGCCAAGTAGCGTGCAGGATGACGGCCCTATGGGTTGTAAACTGCTTTTTATGCGGGGATAAAGTGGCCCACGTGTGGGTTTTTGCAGGTACCGCATGAATAAGGACCGGCTAATTC
>GV2UCFN02FIOB6
GGTGAGTAACGCGTATCCAACCTGCCCTTCACCACGGGATAACCCGGCGAAAGTCGGACTAATACCGTATGTTGTCCATTGACGGCATCCGATTTGGACGAAAGGTTTGGCGGTGAAGGATGGGGATGCGTCCGATTAGCCAGACGGCGGGGTAACGGCCCACCGTGGCTACGATCGGTAGGGGTTCTGAGAGGAAGGTCCCCCACACTGGAACTGAGACACGGTCCAGACTCCTACGGGAGGCAGCAGTGAGGAATATTGGTCAATGGGCGTAAGCCTGAACCAGCCAAGTAGCGTGCAGGATGACGGCCCTATGGGTTGTAAACTGCTTTTTATGCGGGGATAAAGTGGCCCACGTGTGGGTTTTTGCAGGTACCGCATGAATAAGGACCGGCTAATTC
>GV2UCFN02F539L
GGTGAGTAACGCGTATCCAACCTGCCCTTCACCACGGGATAACCCGGCGAAAGTCGGACTAATACCGTATGTTGTCCATTGACGGCATCCGATTTGGACGAAAGGTTTGGCGGTGAAGGATGGGGATGCGTCCGATTAGCCAGACGGCGGGGTAACGGCCCACCGTGGCTACGATCGGTAGGGGTTCTGAGAGGAAGGTCCCCCACACTGGAACTGAGACACGGTCCAGACTCCTACGGGAGGCAGCAGTGAGGAATATTGGTCAATGGGCGTAAGCCTGAACCAGCCAAGTAGCGTGCAGGATGACGGCCCTATGGGTTGTAAACTGCTTTTTATGCGGGGATAAAGTGGCCCACGTGTGGGTTTTTGCAGGTACCGCATGAATAAGGACCGGCTAATTC
>GV2UCFN02GBNUM
GGTGAGTAACGCGTATCCAACCTGCCCTTCACCACGGGATAACCCGGCGAAAGTCGGACTAATACCGTATGTTGTCCATTGACGGCATCCGATTTGGACGAAAGGTTTGGCGGTGAAGGATGGGGATGCGTCCGATTAGCCAGACGGCGGGGTAACGGCCCACCGTGGCTACGATCGGTAGGGGTTCTGAGAGGAAGGTCCCCCACACTGGAACTGAGACACGGTCCAGACTCCTACGGGAGGCAGCAGTGAGGAATATTGGTCAATGGGCGTAAGCCTGAACCAGCCAAGTAGCGTGCAGGATGACGGCCCTATGGGTTGTAAACTGCTTTTTATGCGGGGATAAAGTGGCCCACGTGTGGGTTTTTGCAGGTACCGCATGAATAAGGACCGGCTAATTC
>GV2UCFN02F66NE
GGTGAGTAACGCGTATCCAACCTGCCCTTCACCACGGGATAACCCGGCGAAAGTCGGACTAATACCGTATGTTGTCCATTGACGGCATCCGATTTGGACGAAAGGTTTGGCGGTGAAGGATGGGGATGCGTCCGATTAGCCAGACGGCGGGGTAACGGCCCACCGTGGCTACGATCGGTAGGGGTTCTGAGAGGAAGGTCCCCCACACTGGAACTGAGACACGGTCCAGACTCCTACGGGAGGCAGCAGTGAGGAATATTGGTCAATGGGCGTAAGCCTGAACCAGCCAAGTAGCGTGCAGGATGACGGCCCTATGGGTTGTAAACTGCTTTTTATGCGGGGATAAAGTGGCCCACGTGTGGGTTTTTGCAGGTACCGCATGAATAAGGACCGGCTAATTC
>GV2UCFN02HP2MQ
GGTGAGTAACGCGTATCCAACCTGCCCTTCACCACGGGATAACCCGGCGAAAGTCGGACTAATACCGTATGTTGTCCATTGACGGCATCCGATTTGGACGAAAGGTTTGGCGGTGAAGGATGGGGATGCGTCCGATTAGCCAGACGGCGGGGTAACGGCCCACCGTGGCTACGATCGGTAGGGGTTCTGAGAGGAAGGTCCCCCACACTGGAACTGAGACACGGTCCAGACTCCTACGGGAGGCAGCAGTGAGGAATATTGGTCAATGGGCGTAAGCCTGAACCAGCCAAGTAGCGTGCAGGATGACGGCCCTATGGGTTGTAAACTGCTTTTTATGCGGGGATAAAGTGGCCCACGTGTGGGTTTTTGCAGGTACCGCATGAATAAGGACCGGCTAATTC
>GV2UCFN02JQACG
GGTGAGTAACGCGTATCCAACCTGCCCTTCACCACGGGATAACCCGGCGAAAGTCGGACTAATACCGTATGTTGTCCATTGACGGCATCCGATTTGGACGAAAGGTTTGGCGGTGAAGGATGGGGATGCGTCCGATTAGCCAGACGGCGGGGTAACGGCCCACCGTGGCTACGATCGGTAGGGGTTCTGAGAGGAAGGTCCCCCACACTGGAACTGAGACACGGTCCAGACTCCTACGGGAGGCAGCAGTGAGGAATATTGGTCAATGGGCGTAAGCCTGAACCAGCCAAGTAGCGTGCAGGATGACGGCCCTATGGGTTGTAAACTGCTTTTTATGCGGGGATAAAGTGGCCCACGTGTGGGTTTTTGCAGGTACCGCATGAATAAGGACCGGCTAATTC
>GV2UCFN02GO1XN
GGTGAGTAACGCGTATCCAACCTGCCCTTCACCACGGGATAACCCGGCGAAAGTCGGACTAATACCGTATGTTGTCCATTGACGGCATCCGATTTGGACGAAAGGTTTGGCGGTGAAGGATGGGGATGCGTCCGATTAGCCAGACGGCGGGGTAACGGCCCACCGTGGCTACGATCGGTAGGGGTTCTGAGAGGAAGGTCCCCCACACTGGAACTGAGACACGGTCCAGACTCCTACGGGAGGCAGCAGTGAGGAATATTGGTCAATGGGCGTAAGCCTGAACCAGCCAAGTAGCGTGCAGGATGACGGCCCTATGGGTTGTAAACTGCTTTTTATGCGGGGATAAAGTGGCCCACGTGTGGGTTTTTGCAGGTACCGCATGAATAAGGACCGGCTAATTC
>GV2UCFN02IMIYD
GGTGAGTAACGCGTATCCAACCTGCCCTTCACCACGGGATAACCCGGCGAAAGTCGGACTAATACCGTATGTTGTCCATTGACGGCATCCGATTTGGACGAAAGGTTTGGCGGTGAAGGATGGGGATGCGTCCGATTAGCCAGACGGCGGGGTAACGGCCCACCGTGGCTACGATCGGTAGGGGTTCTGAGAGGAAGGTCCCCCACACTGGAACTGAGACACGGTCCAGACTCCTACGGGAGGCAGCAGTGAGGAATATTGGTCAATGGGCGTAAGCCTGAACCAGCCAAGTAGCGTGCAGGATGACGGCCCTATGGGTTGTAAACTGCTTTTTATGCGGGGATAAAGTGGCCCACGTGTGGGTTTTTGCAGGTACCGCATGAATAAGGACCGGCTAATTC
>GV2UCFN02G0EY2
GGTGAGTAACGCGTATCCAACCTGCCCTTCACCACGGGATAACCCGGCGAAAGTCGGACTAATACCGTATGTTGTCCATTGACGGCATCCGATTTGGACGAAAGGCTTTGCGGTGAAGGATGGGGATGCGTCCGATTAGCTGGACGGCGGGGTAACGGCCCACCGTGGCGACGATCGGTAGGGGTTCTGAGAGGAAGGTCCCCCACACTGGAACTGAGACACGGTCCAGACTCCTACGGGAGGCAGCAGTGAGGAATATTGGTCAATGGGCGTAAGCCTGAACCAGCCAAGTAGCGTGCAGGATGACGGCCCTATGGGTTGTAAACTGCTTTTATGCGGGGATAAAGGAGCCCACGTGTGGGTTTTTGCAGGTACCGCATGAATAAGGACCGGCTAATTC
>GV2UCFN02GVLP4
GGTGAGTAACGCGTATCCAACCTGCCCTTCACCACGGGATAACCCGGCGAAAGTCGGACTAATACCGTATGTTGTCCATTGACGGCATCCGATTTGGACGAAAGGCTTTGCGGTGAAGGATGGGGATGCGTCCGATTAGCTGGACGGCGGGGTAACGGCCCACCGTGGCGACGATCGGTAGGGGTTCTGAGAGGAAGGTCCCCCACACTGGAACTGAGACACGGTCCAGACTCCTACGGGAGGCAGCAGTGAGGAATATTGGTCAATGGGCGTAAGCCTGAACCAGCCAAGTAGCGTGCAGGATGACGGCCCTATGGGTTGTAAACTGCTTTTATGCGGGGATAAAGGAGCCCACGTGTGGGTTTTTGCAGGTACCGCATGAATAAGGACCGGCTAATTC
>GV2UCFN02JQWDZ
GGTGAGTAACGCGTATCCAACCTGCCCTTCACCACGGGATAACCCGGCGAAAGTCGGACTAATACCGTATGTTGTCCATTGACGGCATCCGATTTGGACGAAAGGCTTTGCGGTGAAGGATGGGGATGCGTCCGATTAGCTGGACGGCGGGGTAACGGCCCACCGTGGCGACGATCGGTAGGGGTTCTGAGAGGAAGGTCCCCCACACTGGAACTGAGACACGGTCCAGACTCCTACGGGAGGCAGCAGTGAGGAATATTGGTCAATGGGCGTAAGCCTGAACCAGCCAAGTAGCGTGCAGGATGACGGCCCTATGGGTTGTAAACTGCTTTTATGCGGGGATAAAGGAGCCCACGTGTGGGTTTTTGCAGGTACCGCATGAATAAGGACCGGCTAATTC
>GV2UCFN02F8WBZ
GGTGAGTAACGCGTATCCAACCTGCCCTTCACCACGGGATAACCCGGCGAAAGTCGGACTAATACCGTATGTTGTCCATTGACGGCATCCGATTTGGACGAAAGGCTTTGCGGTGAAGGATGGGGATGCGTCCGATTAGCTGGACGGCGGGGTAACGGCCCACCGTGGCGACGATCGGTAGGGGTTCTGAGAGGAAGGTCCCCCACACTGGAACTGAGACACGGTCCAGACTCCTACGGGAGGCAGCAGTGAGGAATATTGGTCAATGGGCGTAAGCCTGAACCAGCCAAGTAGCGTGCAGGATGACGGCCCTATGGGTTGTAAACTGCTTTTATGCGGGGATAAAGGAGCCCACGTGTGGGTTTTTGCAGGTACCGCATGAATAAGGACCGGCTAATTC
>GV2UCFN02GUZA8
GGTGAGTAACGCGTATCCAACCTGCCCTTCACCACGGGATAACCCGGCGAAAGTCGGACTAATACCGTATGTTGTCCATTGACGGCATCCGATTTGGACGAAAGGCTTTGCGGTGAAGGATGGGGATGCGTCCGATTAGCTGGACGGCGGGGTAACGGCCCACCGTGGCGACGATCGGTAGGGGTTCTGAGAGGAAGGTCCCCCACACTGGAACTGAGACACGGTCCAGACTCCTACGGGAGGCAGCAGTGAGGAATATTGGTCAATGGGCGTAAGCCTGAACCAGCCAAGTAGCGTGCAGGATGACGGCCCTATGGGTTGTAAACTGCTTTTATGCGGGGATAAAGGAGCCCACGTGTGGGTTTTTGCAGGTACCGCATGAATAAGGACCGGCTAATTC
>GV2UCFN02FNJB1
GGTGAGTAACGCGTATCCAACCTGCCCTTCACCACGGGATAACCCGGCGAAAGTCGGACTAATACCGTATGTTGTCCATTGACGGCATCCGATTTGGACGAAAGGCTTGGCGGTGAAGGATGGGGATGCGTCCGATTAGCCAGACGGCGGGGTAACGGCCCACCGTGGCTACGATCGGTAGGGGTTCTGAGAGGAAGGTCCCCCACACTGGAACTGAGACACGGTCCAGACTCCTACGGGAGGCAGCAGTGAGGAATATTGGTCAATGGGCGTAAGCCTGAACCAGCCAAGTAGCGTGCAGGATGACGGCCCTATGGGTTGTAAACTGCTTTTATGCGGGGATAAAGGAGCCCACGTGTGGGTTTTTGCAGGTACCGCATGAATAAGGACCGGCTAATTC
>GV2UCFN02HJCAP
GGTGAGTAACGCGTATCCAACCTGCCCTTCACCACGGGATAACCCGGCGAAAGTCGGACTAATACCGTATGTTGTCCATTGACGGCATCCGATTTGGACGAAAGGCTTGGCGGTGAAGGATGGGGATGCGTCCGATTAGCCAGACGGCGGGGTAACGGCCCACCGTGGCTACGATCGGTAGGGGTTCTGAGAGGAAGGTCCCCCACACTGGAACTGAGACACGGTCCAGACTCCTACGGGAGGCAGCAGTGAGGAATATTGGTCAATGGGCGTAAGCCTGAACCAGCCAAGTAGCGTGCAGGATGACGGCCCTATGGGTTGTAAACTGCTTTTATGCGGGGATAAAGGAGCCCACGTGTGGGTTTTTGCAGGTACCGCATGAATAAGGACCGGCTAATTC
>GV2UCFN02J0HO1
GGTGAGTAACGCGTATCCAACCTGCCCTTCACCACGGGATAACCCGGCGAAAGTCGGACTAATACCGTATGTTGTCCATTGACGGCATCCGATTTGGACGAAAGGCTTGGCGGTGAAGGATGGGGATGCGTCCGATTAGCCAGACGGCGGGGTAACGGCCCACCGTGGCTACGATCGGTAGGGGTTCTGAGAGGAAGGTCCCCCACACTGGAACTGAGACACGGTCCAGACTCCTACGGGAGGCAGCAGTGAGGAATATTGGTCAATGGGCGTAAGCCTGAACCAGCCAAGTAGCGTGCAGGATGACGGCCCTATGGGTTGTAAACTGCTTTTATGCGGGGATAAAGGAGCCCACGTGTGGGTTTTTGCAGGTACCGCATGAATAAGGACCGGCTAATTC
>GV2UCFN02GMLOM
GGTGAGTAACGCGTATCCAACCTGCCCTTCACCACGGGATAACCCGGCGAAAGTCGGACTAATACCGTATGTTGTCCATTGACGGCATCCGATTTGGACGAAAGGCTTGGCGGTGAAGGATGGGGATGCGTCCGATTAGCCAGACGGCGGGGTAACGGCCCACCGTGGCTACGATCGGTAGGGGTTCTGAGAGGAAGGTCCCCCACACTGGAACTGAGACACGGTCCAGACTCCTACGGGAGGCAGCAGTGAGGAATATTGGTCAATGGGCGTAAGCCTGAACCAGCCAAGTAGCGTGCAGGATGACGGCCCTATGGGTTGTAAACTGCTTTTATGCGGGGATAAAGGAGCCCACGTGTGGGTTTTTGCAGGTACCGCATGAATAAGGACCGGCTAATTC
>GV2UCFN02FN0WB
GGTGAGTAACGCGTATCCAACCTGCCCTTCACCACGGGATAACCCGGCGAAAGTCGGACTAATACCGTATGTTGTCCATTGACGGCATCCGATTTGGACGAAAGGCTTGGCGGTGAAGGATGGGGATGCGTCCGATTAGCCAGACGGCGGGGTAACGGCCCACCGTGGCTACGATCGGTAGGGGTTCTGAGAGGAAGGTCCCCCACACTGGAACTGAGACACGGTCCAGACTCCTACGGGAGGCAGCAGTGAGGAATATTGGTCAATGGGCGTAAGCCTGAACCAGCCAAGTAGCGTGCAGGATGACGGCCCTATGGGTTGTAAACTGCTTTTATGCGGGGATAAAGGAGCCCACGTGTGGGTTTTTGCAGGTACCGCATGAATAAGGACCGGCTAATTC
>GV2UCFN02GHP1W
GGTGAGTAACGCGTATCCAACCTGCCCTTCACCACGGGATAACCCGGCGAAAGTCGGACTAATACCGTATGTTGTCCATTGACGGCATCCGATTTGGACGAAAGGCTTGGCGGTGAAGGATGGGGATGCGTCCGATTAGCCAGACGGCGGGGTAACGGCCCACCGTGGCTACGATCGGTAGGGGTTCTGAGAGGAAGGTCCCCCACACTGGAACTGAGACACGGTCCAGACTCCTACGGGAGGCAGCAGTGAGGAATATTGGTCAATGGGCGTAAGCCTGAACCAGCCAAGTAGCGTGCAGGATGACGGCCCTATGGGTTGTAAACTGCTTTTATGCGGGGATAAAGGAGCCCACGTGTGGGTTTTTGCAGGTACCGCATGAATAAGGACCGGCTAATTC
>GV2UCFN02JVT12
GGTGAGTAACGCGTATCCAACCTGCCCTTCACCACGGGATAACCCGGCGAAAGTCGGACTAATACCGTATGTTGTCCATTGACGGCATCCGATTTGGACGAAAGGCTTGGCGGTGAAGGATGGGGATGCGTCCGATTAGCCAGACGGCGGGGTAACGGCCCACCGTGGCTACGATCGGTAGGGGTTCTGAGAGGAAGGTCCCCCACACTGGAACTGAGACACGGTCCAGACTCCTACGGGAGGCAGCAGTGAGGAATATTGGTCAATGGGCGTAAGCCTGAACCAGCCAAGTAGCGTGCAGGATGACGGCCCTATGGGTTGTAAACTGCTTTTATGCGGGGATAAAGGAGCCCACGTGTGGGTTTTTGCAGGTACCGCATGAATAAGGACCGGCTAATTC
>GV2UCFN02G9G2V
GGTGAGTAACGCGTATCCAACCTGCCCTTCACCACGGGATAACCCGGCGAAAGTCGGACTAATACCGTATGTTGTCCATTGACGGCATCCGATTTGGACGAAAGGCTTGGCGGTGAAGGATGGGGATGCGTCCGATTAGCCAGACGGCGGGGTAACGGCCCACCGTGGCTACGATCGGTAGGGGTTCTGAGAGGAAGGTCCCCCACACTGGAACTGAGACACGGTCCAGACTCCTACGGGAGGCAGCAGTGAGGAATATTGGTCAATGGGCGTAAGCCTGAACCAGCCAAGTAGCGTGCAGGATGACGGCCCTATGGGTTGTAAACTGCTTTTATGCGGGGATAAAGGAGCCCACGTGTGGGTTTTTGCAGGTACCGCATGAATAAGGACCGGCTAATTC
>GV2UCFN02H5TKZ
GGTGAGTAACGCGTATCCAACCTGCCCTTCACCACGGGATAACCCGGCGAAAGTCGGACTAATACCGTATGTTGTCCATTGACGGCATCCGATTTGGACGAAAGGCTTGGCGGTGAAGGATGGGGATGCGTCCGATTAGCCAGACGGCGGGGTAACGGCCCACCGTGGCTACGATCGGTAGGGGTTCTGAGAGGAAGGTCCCCCACACTGGAACTGAGACACGGTCCAGACTCCTACGGGAGGCAGCAGTGAGGAATATTGGTCAATGGGCGTAAGCCTGAACCAGCCAAGTAGCGTGCAGGATGACGGCCCTATGGGTTGTAAACTGCTTTTATGCGGGGATAAAGGAGCCCACGTGTGGGTTTTTGCAGGTACCGCATGAATAAGGACCGGCTAATTC
>GV2UCFN02G49QS
GGTGAGTAACGCGTATCCAACCTGCCCTTCACCACGGGATAACCCGGCGAAAGTCGGACTAATACCGTATGTTGTCCATTGACGGCATCCGATTTGGACGAAAGGCTTGGCGGTGAAGGATGGGGATGCGTCCGATTAGCCAGACGGCGGGGTAACGGCCCACCGTGGCTACGATCGGTAGGGGTTCTGAGAGGAAGGTCCCCCACACTGGAACTGAGACACGGTCCAGACTCCTACGGGAGGCAGCAGTGAGGAATATTGGTCAATGGGCGTAAGCCTGAACCAGCCAAGTAGCGTGCAGGATGACGGCCCTATGGGTTGTAAACTGCTTTTATGCGGGGATAAAGGAGCCCACGTGTGGGTTTTTGCAGGTACCGCATGAATAAGGACCGGCTAATTC
>GV2UCFN02FH0L1
GGTGAGTAACGCGTATCCAACCTGCCCTTCACCACGGGATAACCCGGCGAAAGTCGGACTAATACCGTATGTTGTCCATTGACGGCATCCGATTTGGACGAAAGGCTTGGCGGTGAAGGATGGGGATGCGTCCGATTAGCCAGACGGCGGGGTAACGGCCCACCGTGGCTACGATCGGTAGGGGTTCTGAGAGGAAGGTCCCCCACACTGGAACTGAGACACGGTCCAGACTCCTACGGGAGGCAGCAGTGAGGAATATTGGTCAATGGGCGTAAGCCTGAACCAGCCAAGTAGCGTGCAGGATGACGGCCCTATGGGTTGTAAACTGCTTTTATGCGGGGATAAAGGAGCCCACGTGTGGGTTTTTGCAGGTACCGCATGAATAAGGACCGGCTAATTC
>GV2UCFN02JJ0VY
GGTGAGTAACGCGTATCCAACCTGCCCTTCACCACGGGATAACCCGGCGAAAGTCGGACTAATACCGTATGTTGTCCATTGACGGCATCCGATTTGGACGAAAGGCTTGGCGGTGAAGGATGGGGATGCGTCCGATTAGCCAGACGGCGGGGTAACGGCCCACCGTGGCTACGATCGGTAGGGGTTCTGAGAGGAAGGTCCCCCACACTGGAACTGAGACACGGTCCAGACTCCTACGGGAGGCAGCAGTGAGGAATATTGGTCAATGGGCGTAAGCCTGAACCAGCCAAGTAGCGTGCAGGATGACGGCCCTATGGGTTGTAAACTGCTTTTATGCGGGGATAAAGGAGCCCACGTGTGGGTTTTTGCAGGTACCGCATGAATAAGGACCGGCTAATTC
>GV2UCFN02IPH0H
GGTGAGTAACGCGTATCCAACCTGCCCTTCACCACGGGATAACCCGGCGAAAGTCGGACTAATACCGTATGTTGTCCATTGACGGCATCCGATTTGGACGAAAGGCTTGGCGGTGAAGGATGGGGATGCGTCCGATTAGCCAGACGGCGGGGTAACGGCCCACCGTGGCTACGATCGGTAGGGGTTCTGAGAGGAAGGTCCCCCACACTGGAACTGAGACACGGTCCAGACTCCTACGGGAGGCAGCAGTGAGGAATATTGGTCAATGGGCGTAAGCCTGAACCAGCCAAGTAGCGTGCAGGATGACGGCCCTATGGGTTGTAAACTGCTTTTATGCGGGGATAAAGGAGCCCACGTGTGGGTTTTTGCAGGTACCGCATGAATAAGGACCGGCTAATTC
>GV2UCFN02G7OHM
GGTGAGTAACGCGTATCCAACCTGCCCTTCACCACGGGATAACCCGGCGAAAGTCGGACTAATACCGTATGTTGTCCATTGACGGCATCCGATTTGGACGAAAGGCTTGGCGGTGAAGGATGGGGATGCGTCCGATTAGCCAGACGGCGGGGTAACGGCCCACCGTGGCTACGATCGGTAGGGGTTCTGAGAGGAAGGTCCCCCACACTGGAACTGAGACACGGTCCAGACTCCTACGGGAGGCAGCAGTGAGGAATATTGGTCAATGGGCGTAAGCCTGAACCAGCCAAGTAGCGTGCAGGATGACGGCCCTATGGGTTGTAAACTGCTTTTATGCGGGGATAAAGGAGCCCACGTGTGGGTTTTTGCAGGTACCGCATGAATAAGGACCGGCTAATTC
>GV2UCFN02F0Q5N
GGTGAGTAACGCGTATCCAACCTGCCCTTCACCACGGGATAACCCGGCGAAAGTCGGACTAATACCGTATGTTGTCCATTGACGGCATCCGATTTGGACGAAAGGCTTGGCGGTGAAGGATGGGGATGCGTCCGATTAGCCAGACGGCGGGGTAACGGCCCACCGTGGCTACGATCGGTAGGGGTTCTGAGAGGAAGGTCCCCCACACTGGAACTGAGACACGGTCCAGACTCCTACGGGAGGCAGCAGTGAGGAATATTGGTCAATGGGCGTAAGCCTGAACCAGCCAAGTAGCGTGCAGGATGACGGCCCTATGGGTTGTAAACTGCTTTTATGCGGGGATAAAGGAGCCCACGTGTGGGTTTTTGCAGGTACCGCATGAATAAGGACCGGCTAATTC
>GV2UCFN02I7IW4
GGTGAGTAACGCGTATCCAACCTGCCCTTCACCACGGGATAACCCGGCGAAAGTCGGACTAATACCGTATGTTGTCCATTGACGGCATCCGATTTGGACGAAAGGCTTGGCGGTGAAGGATGGGGATGCGTCCGATTAGCCAGACGGCGGGGTAACGGCCCACCGTGGCTACGATCGGTAGGGGTTCTGAGAGGAAGGTCCCCCACACTGGAACTGAGACACGGTCCAGACTCCTACGGGAGGCAGCAGTGAGGAATATTGGTCAATGGGCGTAAGCCTGAACCAGCCAAGTAGCGTGCAGGATGACGGCCCTATGGGTTGTAAACTGCTTTTATGCGGGGATAAAGGAGCCCACGTGTGGGTTTTTGCAGGTACCGCATGAATAAGGACCGGCTAATTC
>GV2UCFN02JF0WY
GGTGAGTAACGCGTATCCAACCTGCCCTTCACCACGGGATAACCCGGCGAAAGTCGGACTAATACCGTATGTTGTCCATTGACGGCATCCGATTTGGACGAAAGGCTTGGCGGTGAAGGATGGGGATGCGTCCGATTAGCCAGACGGCGGGGTAACGGCCCACCGTGGCTACGATCGGTAGGGGTTCTGAGAGGAAGGTCCCCCACACTGGAACTGAGACACGGTCCAGACTCCTACGGGAGGCAGCAGTGAGGAATATTGGTCAATGGGCGTAAGCCTGAACCAGCCAAGTAGCGTGCAGGATGACGGCCCTATGGGTTGTAAACTGCTTTTATGCGGGGATAAAGGAGCCCACGTGTGGGTTTTTGCAGGTACCGCATGAATAAGGACCGGCTAATTC
>GV2UCFN02FRAWP
GGTGAGTAACGCGTATCCAACCTGCCCTTCACCACGGGATAACCCGGCGAAAGTCGGACTAATACCGTATGTTGTCCATTGACGGCATCCGATTTGGACGAAAGGCTTGGCGGTGAAGGATGGGGATGCGTCCGATTAGCCAGACGGCGGGGTAACGGCCCACCGTGGCTACGATCGGTAGGGGTTCTGAGAGGAAGGTCCCCCACACTGGAACTGAGACACGGTCCAGACTCCTACGGGAGGCAGCAGTGAGGAATATTGGTCAATGGGCGTAAGCCTGAACCAGCCAAGTAGCGTGCAGGATGACGGCCCTATGGGTTGTAAACTGCTTTTATGCGGGGATAAAGGAGCCCACGTGTGGGTTTTTGCAGGTACCGCATGAATAAGGACCGGCTAATTC
>GV2UCFN02JR7T7
GGTGAGTAACGCGTATCCAACCTGCCCTTCACCACGGGATAACCCGGCGAAAGTCGGACTAATACCGTATGTTGTCCATTGACGGCATCCGATTTGGACGAAAGGCTTGGCGGTGAAGGATGGGGATGCGTCCGATTAGCCAGACGGCGGGGTAACGGCCCACCGTGGCTACGATCGGTAGGGGTTCTGAGAGGAAGGTCCCCCACACTGGAACTGAGACACGGTCCAGACTCCTACGGGAGGCAGCAGTGAGGAATATTGGTCAATGGGCGTAAGCCTGAACCAGCCAAGTAGCGTGCAGGATGACGGCCCTATGGGTTGTAAACTGCTTTTATGCGGGGATAAAGGAGCCCACGTGTGGGTTTTTGCAGGTACCGCATGAATAAGGACCGGCTAATTC
>GV2UCFN02IRRBH
GGTGAGTAACGCGTATCCAACCTGCCCTTCACCACGGGATAACCCGGCGAAAGTCGGACTAATACCGTATGTTGTCCATTGACGGCATCCGATTTGGACGAAAGGCTTGGCGGTGAAGGATGGGGATGCGTCCGATTAGCCAGACGGCGGGGTAACGGCCCACCGTGGCTACGATCGGTAGGGGTTCTGAGAGGAAGGTCCCCCACACTGGAACTGAGACACGGTCCAGACTCCTACGGGAGGCAGCAGTGAGGAATATTGGTCAATGGGCGTAAGCCTGAACCAGCCAAGTAGCGTGCAGGATGACGGCCCTATGGGTTGTAAACTGCTTTTATGCGGGGATAAAGGAGCCCACGTGTGGGTTTTTGCAGGTACCGCATGAATAAGGACCGGCTAATTC
>GV2UCFN02I2ETS
GGTGAGTAACGCGTATCCAACCTGCCCTTCACCACGGGATAACCCGGCGAAAGTCGGACTAATACCGTATGTTGTCCATTGACGGCATCCGATTTGGACGAAAGGCTTGGCGGTGAAGGATGGGGATGCGTCCGATTAGCCAGACGGCGGGGTAACGGCCCACCGTGGCTACGATCGGTAGGGGTTCTGAGAGGAAGGTCCCCCACACTGGAACTGAGACACGGTCCAGACTCCTACGGGAGGCAGCAGTGAGGAATATTGGTCAATGGGCGTAAGCCTGAACCAGCCAAGTAGCGTGCAGGATGACGGCCCTATGGGTTGTAAACTGCTTTTATGCGGGGATAAAGGAGCCCACGTGTGGGTTTTTGCAGGTACCGCATGAATAAGGACCGGCTAATTC
>GV2UCFN02F2BE2
GGTGAGTAACGCGTATCCAACCTGCCCTTCACCACGGGATAACCCGGCGAAAGTCGGACTAATACCGTATGTTGTCCATTGACGGCATCCGATTTGGACGAAAGGCTTGGCGGTGAAGGATGGGGATGCGTCCGATTAGCCAGACGGCGGGGTAACGGCCCACCGTGGCTACGATCGGTAGGGGTTCTGAGAGGAAGGTCCCCCACACTGGAACTGAGACACGGTCCAGACTCCTACGGGAGGCAGCAGTGAGGAATATTGGTCAATGGGCGTAAGCCTGAACCAGCCAAGTAGCGTGCAGGATGACGGCCCTATGGGTTGTAAACTGCTTTTATGCGGGGATAAAGGAGCCCACGTGTGGGTTTTTGCAGGTACCGCATGAATAAGGACCGGCTAATTC
>GV2UCFN02I0ZSK
GGTGAGTAACGCGTATCCAACCTGCCCTTCACCACGGGATAACCCGGCGAAAGTCGGACTAATACCGTATGTTGTCCATTGACGGCATCCGATTTGGACGAAAGGCTTGGCGGTGAAGGATGGGGATGCGTCCGATTAGCCAGACGGCGGGGTAACGGCCCACCGTGGCTACGATCGGTAGGGGTTCTGAGAGGAAGGTCCCCCACACTGGAACTGAGACACGGTCCAGACTCCTACGGGAGGCAGCAGTGAGGAATATTGGTCAATGGGCGTAAGCCTGAACCAGCCAAGTAGCGTGCAGGATGACGGCCCTATGGGTTGTAAACTGCTTTTATGCGGGGATAAAGGAGCCCACGTGTGGGTTTTTGCAGGTACCGCATGAATAAGGACCGGCTAATTC
>GV2UCFN02FJR3W
GGTGAGTAACGCGTATCCAACCTGCCCTTCACCACGGGATAACCCGGCGAAAGTCGGACTAATACCGTATGTTGTCCATTGACGGCATCCGATTTGGACGAAAGGCTTGGCGGTGAAGGATGGGGATGCGTCCGATTAGCCAGACGGCGGGGTAACGGCCCACCGTGGCTACGATCGGTAGGGGTTCTGAGAGGAAGGTCCCCCACACTGGAACTGAGACACGGTCCAGACTCCTACGGGAGGCAGCAGTGAGGAATATTGGTCAATGGGCGTAAGCCTGAACCAGCCAAGTAGCGTGCAGGATGACGGCCCTATGGGTTGTAAACTGCTTTTATGCGGGGATAAAGGAGCCCACGTGTGGGTTTTTGCAGGTACCGCATGAATAAGGACCGGCTAATTC
>GV2UCFN02I4EXZ
GGTGAGTAACGCGTATCCAACCTGCCCTTCACCACGGGATAACCCGGCGAAAGTCGGACTAATACCGTATGTTGTCCATTGACGGCATCCGATTTGGACGAAAGGCTTGGCGGTGAAGGATGGGGATGCGTCCGATTAGCCAGACGGCGGGGTAACGGCCCACCGTGGCTACGATCGGTAGGGGTTCTGAGAGGAAGGTCCCCCACACTGGAACTGAGACACGGTCCAGACTCCTACGGGAGGCAGCAGTGAGGAATATTGGTCAATGGGCGTAAGCCTGAACCAGCCAAGTAGCGTGCAGGATGACGGCCCTATGGGTTGTAAACTGCTTTTATGCGGGGATAAAGGAGCCCACGTGTGGGTTTTTGCAGGTACCGCATGAATAAGGACCGGCTAATTC
>GV2UCFN02JPA39
GGTGAGTAACGCGTATCCAACCTGCCCTTCACCACGGGATAACCCGGCGAAAGTCGGACTAATACCGTATGTTGTCCATTGACGGCATCCGATTTGGACGAAAGGCTTGGCGGTGAAGGATGGGGATGCGTCCGATTAGCCAGACGGCGGGGTAACGGCCCACCGTGGCTACGATCGGTAGGGGTTCTGAGAGGAAGGTCCCCCACACTGGAACTGAGACACGGTCCAGACTCCTACGGGAGGCAGCAGTGAGGAATATTGGTCAATGGGCGTAAGCCTGAACCAGCCAAGTAGCGTGCAGGATGACGGCCCTATGGGTTGTAAACTGCTTTTATGCGGGGATAAAGGAGCCCACGTGTGGGTTTTTGCAGGTACCGCATGAATAAGGACCGGCTAATTC
>GV2UCFN02IMEFE
GGTGAGTAACGCGTATCCAACCTGCCCTTCACCACGGGATAACCCGGCGAAAGTCGGACTAATACCGTATGTTGTCCATTGACGGCATCCGATTTGGACGAAAGGCTTGGCGGTGAAGGATGGGGATGCGTCCGATTAGCCAGACGGCGGGGTAACGGCCCACCGTGGCTACGATCGGTAGGGGTTCTGAGAGGAAGGTCCCCCACACTGGAACTGAGACACGGTCCAGACTCCTACGGGAGGCAGCAGTGAGGAATATTGGTCAATGGGCGTAAGCCTGAACCAGCCAAGTAGCGTGCAGGATGACGGCCCTATGGGTTGTAAACTGCTTTTATGCGGGGATAAAGGAGCCCACGTGTGGGTTTTTGCAGGTACCGCATGAATAAGGACCGGCTAATTC
>GV2UCFN02HEPIG
GGTGAGTAACGCGTATCCAACCTGCCCTTCACCACGGGATAACCCGGCGAAAGTCGGACTAATACCGTATGTTGTCCATTGACGGCATCCGATTTGGACGAAAGGCTTGGCGGTGAAGGATGGGGATGCGTCCGATTAGCCAGACGGCGGGGTAACGGCCCACCGTGGCTACGATCGGTAGGGGTTCTGAGAGGAAGGTCCCCCACACTGGAACTGAGACACGGTCCAGACTCCTACGGGAGGCAGCAGTGAGGAATATTGGTCAATGGGCGTAAGCCTGAACCAGCCAAGTAGCGTGCAGGATGACGGCCCTATGGGTTGTAAACTGCTTTTATGCGGGGATAAAGGAGCCCACGTGTGGGTTTTTGCAGGTACCGCATGAATAAGGACCGGCTAATTC
>GV2UCFN02FVNPZ
GGTGAGTAACGCGTATCCAACCTGCCCTTCACCACGGGATAACCCGGCGAAAGTCGGACTAATACCGTATGTTGTCCATTGACGGCATCCGATTTGGACGAAAGGCTTGGCGGTGAAGGATGGGGATGCGTCCGATTAGCCAGACGGCGGGGTAACGGCCCACCGTGGCTACGATCGGTAGGGGTTCTGAGAGGAAGGTCCCCCACACTGGAACTGAGACACGGTCCAGACTCCTACGGGAGGCAGCAGTGAGGAATATTGGTCAATGGGCGTAAGCCTGAACCAGCCAAGTAGCGTGCAGGATGACGGCCCTATGGGTTGTAAACTGCTTTTATGCGGGGATAAAGGAGCCCACGTGTGGGTTTTTGCAGGTACCGCATGAATAAGGACCGGCTAATTC
>GV2UCFN02GMOT5
GGTGAGTAACGCGTATCCAACCTGCCCTTCACCACGGGATAACCCGGCGAAAGTCGGACTAATACCGTATGTTGTCCATTGACGGCATCCGATTTGGACGAAAGGCTTGGCGGTGAAGGATGGGGATGCGTCCGATTAGCCAGACGGCGGGGTAACGGCCCACCGTGGCTACGATCGGTAGGGGTTCTGAGAGGAAGGTCCCCCACACTGGAACTGAGACACGGTCCAGACTCCTACGGGAGGCAGCAGTGAGGAATATTGGTCAATGGGCGTAAGCCTGAACCAGCCAAGTAGCGTGCAGGATGACGGCCCTATGGGTTGTAAACTGCTTTTATGCGGGGATAAAGGAGCCCACGTGTGGGTTTTTGCAGGTACCGCATGAATAAGGACCGGCTAATTC
>GV2UCFN02FQ7XV
GGTGAGTAACGCGTATCCAACCTGCCCTTCACCACGGGATAACCCGGCGAAAGTCGGACTAATACCGTATGTTGTCCATTGACGGCATCCGATTTGGACGAAAGGCTTGGCGGTGAAGGATGGGGATGCGTCCGATTAGCCAGACGGCGGGGTAACGGCCCACCGTGGCTACGATCGGTAGGGGTTCTGAGAGGAAGGTCCCCCACACTGGAACTGAGACACGGTCCAGACTCCTACGGGAGGCAGCAGTGAGGAATATTGGTCAATGGGCGTAAGCCTGAACCAGCCAAGTAGCGTGCAGGATGACGGCCCTATGGGTTGTAAACTGCTTTTATGCGGGGATAAAGGAGCCCACGTGTGGGTTTTTGCAGGTACCGCATGAATAAGGACCGGCTAATTC
>GV2UCFN02H7AR0
GGTGAGTAACGCGTATCCAACCTGCCCTTCACCACGGGATAACCCGGCGAAAGTCGGACTAATACCGTATGTTGTCCATTGACGGCATCCGATTTGGACGAAAGGCTTGGCGGTGAAGGATGGGGATGCGTCCGATTAGCCAGACGGCGGGGTAACGGCCCACCGTGGCTACGATCGGTAGGGGTTCTGAGAGGAAGGTCCCCCACACTGGAACTGAGACACGGTCCAGACTCCTACGGGAGGCAGCAGTGAGGAATATTGGTCAATGGGCGTAAGCCTGAACCAGCCAAGTAGCGTGCAGGATGACGGCCCTATGGGTTGTAAACTGCTTTTATGCGGGGATAAAGGAGCCCACGTGTGGGTTTTTGCAGGTACCGCATGAATAAGGACCGGCTAATTC
>GV2UCFN02HPJ8V
GGTGAGTAACGCGTATCCAACCTGCCCTTCACCACGGGATAACCCGGCGAAAGTCGGACTAATACCGTATGTTGTCCATTGACGGCATCCGATTTGGACGAAAGGCTTGGCGGTGAAGGATGGGGATGCGTCCGATTAGCCAGACGGCGGGGTAACGGCCCACCGTGGCTACGATCGGTAGGGGTTCTGAGAGGAAGGTCCCCCACACTGGAACTGAGACACGGTCCAGACTCCTACGGGAGGCAGCAGTGAGGAATATTGGTCAATGGGCGTAAGCCTGAACCAGCCAAGTAGCGTGCAGGATGACGGCCCTATGGGTTGTAAACTGCTTTTATGCGGGGATAAAGGAGCCCACGTGTGGGTTTTTGCAGGTACCGCATGAATAAGGACCGGCTAATTC
>GV2UCFN02I0301
GGTGAGTAACGCGTATCCAACCTGCCCTTCACCACGGGATAACCCGGCGAAAGTCGGACTAATACCGTATGTTGTCCATTGACGGCATCCGATTTGGACGAAAGGTTTGGCGGTGAAGGATGGGGATGCGTCCGATTAGCCAGACGGCGGGGTAACGGCCCACCGTGGCGACGATCGGTAGGGGTTCTGAGAGGAAGGTCCCCCACACTGGAACTGAGACACGGTCCAGACTCCTACGGGAGGCAGCAGTGAGGAATATTGGTCAATGGGCGTAAGCCTGAACCAGCCAAGTAGCGTGCAGGATGACGGCCCTATGGGTTGTAAACTGCTTTTATGCGGGGATAAAGGAGCCCACGTGTGGGTTTTTGCAGGTACCGCATGAATAAGGACCGGCTAATTC
>GV2UCFN02FKT73
GGTGAGTAACGCGTATCCAACCTGCCCTTCACCACGGGATAACCCGGCGAAAGTCGGACTAATACCGTATGTTGTCCATTGACGGCATCCGATTTGGACGAAAGGTTTGGCGGTGAAGGATGGGGATGCGTCCGATTAGCCAGACGGCGGGGTAACGGCCCACCGTGGCGACGATCGGTAGGGGTTCTGAGAGGAAGGTCCCCCACACTGGAACTGAGACACGGTCCAGACTCCTACGGGAGGCAGCAGTGAGGAATATTGGTCAATGGGCGTAAGCCTGAACCAGCCAAGTAGCGTGCAGGATGACGGCCCTATGGGTTGTAAACTGCTTTTATGCGGGGATAAAGGAGCCCACGTGTGGGTTTTTGCAGGTACCGCATGAATAAGGACCGGCTAATTC
>GV2UCFN02F6F2F
GGTGAGTAACGCGTATCCAACCTGCCCTTCACCACGGGATAACCCGGCGAAAGTCGGACTAATACCGTATGTTGTCCATTGACGGCATCCGATTTGGACGAAAGGTTTGGCGGTGAAGGATGGGGATGCGTCCGATTAGCTGGACGGCGGGGTAACGGCCCACCGTGGCTACGATCGGTAGGGGTTCTGAGAGGAAGGTCCCCCACACTGGAACTGAGACACGGTCCAGACTCCTACGGGAGGCAGCAGTGAGGAATATTGGTCAATGGGCGTAAGCCTGAACCAGCCAAGTAGCGTGCAGGATGACGGCCCTATGGGTTGTAAACTGCTTTTATGCGGGGATAAAGGAGCCCACGTGTGGGTTTTTGCAGGTACCGCATGAATAAGGACCGGCTAATTC
>G3BZQ8102JBANE
GGTGAGTAACGCGTATCCAACCTGCCCTTCACCACGGGATAACCCGGCGAAAAGTCGGACTAATACCGTATGTTGTCCATTGACGGCATCCGATTTGGACGAAAGGCTTAGCGGTGAGGGATGGGGATGCGTCCGATTAGCTCGACGGCGGGGTAACGGCCCACCGTGGCTACGATCGGTAGGGGTTCTGAGAGGAAGGTCCCCCACACTGGAACTGAGACACGGTCCAGACTCCTACGGGAGGCAGCAGTGAGGAATATTGGTCAATGGGCGGAAGCCTGAACCAGCCAAGTAGCGTGCAGGATGACGGCCCTATGGGTTGTAAACTGCTTTTATGCGGGGATAAAGGGACCCACGTTGTGGGTTTTTGCAGGTACCGCATGAATAAGGACCGGCTAATTC
>GV2UCFN02HOIXM
GGTGAGTAACGCGTATCCAACCTGCCCTTCACCACGGGATAACCCGGCGAAAGTCGGACTAATACCGTATGTTGTCCATTGACGGCATCCGATTTGGACGAAAGGCTTAGCGGTGAGGGATGGGGATGCGTCCGATTAGCTTGACGGCGGGGTAACGGCCCACCGTGGCAACGATCGGTAGGGGTTCTGAGAGGAAGGTCCCCCACACTGGAACTGAGACACGGTCCAGACTCCTACGGGAGGCAGCAGTGAGGAATATTGGTCAATGGGCGGAAGCCTGAACCAGCCAAGTAGCGTGCAGGATGACGGCCCTATGGGTTGTAAACTGCTTTTATGCGGGGATAAAGTGGCCCACGTGTGGGTTTTTGCAGGTACCGCATGAATAAGCATCGGCTAACTC
>GV2UCFN02FS3M0
GGTGAGTAACGCGTATCCAACCTGCCCTTCACCACGGGATAACCCGGCGAAAGTCGGACTAATACCGTATGTTGTCCATTGACGGCATCCGATTTGGACGAAAGGCTTGGCGGTGAGGGATGGGGATGCGTCCGATTAGCTCGACGGCGGGGTAACGGCCCACCGTGGCGACGATCGGTAGGGTTCTGAGAGGAACGGTCCCCCACACTGGAACTGAGACACGGTCCAGACCCCTACGGGAGGCAGCAGTGAGGAATATTGGTCAATGGGCGGAAGCCTGAACCAGCCAAGTAGCGTGCAGGATGACGGCCCTATGGGTTGTAAACTGCTTTTATGCGGGGATAAAGGGGCCCACGTGTGGGCTTTTGCAGGTACCGCATGAATAAGGACCGGCTAATTC
>GV2UCFN02IBPK2
GGTGAGTAACGCGTATCCAACCTGCCCTTCACCACGGGATAACCCGGCGAAAGTCGGACTAATACCGTATGTTGTCCATTGACGGCATCCGATTTGGACGAAAGGCTTAGCGGTGAGGGATGGGGATGCGTCCGATTAGCTCGACGGCGGGTAACGGCCCACCGTGGCAACGATCGGTAGGGGTTCTGAGAGGAAGGTCCCCCACACTGGAACTGAGACACGGTCCAGACTCCTACGGGAGGCAGCAGTGAGGAATATTGGTCAATGGGCGGAAGCCTGAACCAGCCAAGTAGCGTGCAGGATGACGGCCCTATGGGTTGTAAACTGCTTTTATGCGGGGATAAATTGGCCCACGTGTGGGTTTTTGCAGGTACCGCATGAATAAGGACCGGCTAATTC
>GV2UCFN02IY48L
GGTGAGTAACGCGTATCCAACCTGCCCTTCACCACGGGATAACCCGGCGAAAGTCGGACTAATACCGTATGTTGTCCATTGACGGCATCCGATTTGGACGAAAGGCTTAGCGGTGAGGGATGGGGATGCGTCCGATTAGCTCGACGGCGGGTAACGGCCCACCGTGGCAACGATCGGTAGGGGTTCTGAGAGGAAGGTCCCCCACACTGGAACTGAGACACGGTCCAGACTCCTACGGGAGGCAGCAGTGAGGAATATTGGTCAATGGGCGGAAGCCTGAACCAGCCAAGTAGCGTGCAGGATGACGGCCCTATGGGTTGTAAACTGCTTTTATGCGGGGATAAATTGGCCCACGTGTGGGTTTTTGCAGGTACCGCATGAATAAGGACCGGCTAATTC
>GV2UCFN02GXF9M
GGTGAGTAACGCGTATCCAACCTGCCCTTCACCACGGGATAACCCGGCGAAAGTCGGACTAATACCGTATGTTGTCCATTGACGGCATCCGATTTGGACGAAAGGCTTAGCGGTGAGGGATGGGGATGCGTCCGATTAGCTCGACGGCGGGTAACGGCCCACCGTGGCAACGATCGGTAGGGGTTCTGAGAGGAAGGTCCCCCACACTGGAACTGAGACACGGTCCAGACTCCTACGGGAGGCAGCAGTGAGGAATATTGGTCAATGGGCGGAAGCCTGAACCAGCCAAGTAGCGTGCAGGATGACGGCCCTATGGGTTGTAAACTGCTTTTATGCGGGGATAAATTGGCCCACGTGTGGGTTTTTGCAGGTACCGCATGAATAAGGACCGGCTAATTC
>GV2UCFN02JCLKO
GGTGAGTAACGCGTATCCAACCTGCCCTTCACCACGGGATAACCCGGCGAAAGTCGGACTAATACCGTATGTTGTCCATTGACGGCATCCGATTTGGACGAAAGGCTTAGCGGTGAGGGATGGGGATGCGTCCGATTAGCTCGACGGCGGGTAACGGCCCACCGTGGCAACGATCGGTAGGGGTTCTGAGAGGAAGGTCCCCCACACTGGAACTGAGACACGGTCCAGACTCCTACGGGAGGCAGCAGTGAGGAATATTGGTCAATGGGCGGAAGCCTGAACCAGCCAAGTAGCGTGCAGGATGACGGCCCTATGGGTTGTAAACTGCTTTTATGCGGGGATAAATTGGCCCACGTGTGGGTTTTTGCAGGTACCGCATGAATAAGGACCGGCTAATTC
>GV2UCFN02IXQ6E
GGTGAGTAACGCGTATCCAACCTGCCCTTCACCACGGGATAACCCGGCGAAAGTCGGACTAATACCGTATGTTGTCCATTGACGGCATCCGATTTGGACGAAAGGCTTAGCGGTGAGGGATGGGGATGCGTCCGATTAGCTCGACGGCGGGTAACGGCCCACCGTGGCAACGATCGGTAGGGGTTCTGAGAGGAAGGTCCCCCACACTGGAACTGAGACACGGTCCAGACTCCTACGGGAGGCAGCAGTGAGGAATATTGGTCAATGGGCGGAAGCCTGAACCAGCCAAGTAGCGTGCAGGATGACGGCCCTATGGGTTGTAAACTGCTTTTATGCGGGGATAAATTGGCCCACGTGTGGGTTTTTGCAGGTACCGCATGAATAAGGACCGGCTAATTC
>GV2UCFN02H9UGF
GGTGAGTAACGCGTATCCAACCTGCCCTTCACCACGGGATAACCCGGCGAAAGTCGGACTAATACCGTATGTTGTCCATTGACGGCATCCGATTTGGACGAAAGGCTTAGCGGTGAGGGATGGGGATGCGTCCGATTAGCTCGACGGCGGGTAACGGCCCACCGTGGCAACGATCGGTAGGGGTTCTGAGAGGAAGGTCCCCCACACTGGAACTGAGACACGGTCCAGACTCCTACGGGAGGCAGCAGTGAGGAATATTGGTCAATGGGCGGAAGCCTGAACCAGCCAAGTAGCGTGCAGGATGACGGCCTATGGGTTGTAAACTGCTTTTATGCGGGGATAAAGGGACCCACGTGTGGGTTTTTGCAGGTACCGCATGAATAAGGACCGGCTAATTC
>G35JFLI02GP49Z
GGTGAGTAACGCGTATCCAACCTGCCTTCACCACGGGATAACCCGGCGAAAGTCGGACTAATACCGTATGTTGTCCATTTGACGGCATCCGATTTGGACGAAAGGCTTAGCGGTGAGGGATGGGGATGCGTCCGATTAGCTCGACGGCGGGGTAACGGCCCACCGTGGCTACGATCGGTAGGGGTTCTGAGAGGAAGGTCCCCCACACTGGAACTGAGACACGGTCCAGACTCCTACGGGAGGCAGCAGTGAGGAATATTGGTCAATGGGCGGAAGCCTGAACCAGCCAAGTAGCGTGCAGGATGACGGCCCTATGGGTTGTAAACTGCTTTTATGCGGGGATAAAGGAGCCCACGTGTGGGCTTTTGCAGGTACCGCATGAATAAGGACCGGCTAATTC
>GV2UCFN02JDEPC
GGTGAGTAACGCGTATCCAACCTGCCCTTCACCACGGGATAACCCGGCGAAAGTCGGACTAATACCGTATGTTGTCCATTGACGGCATCCGATTTGGACGAAAGGCTTAGCGGTGAGGGATGGGGATGCGTCCGATTAGCTTGACGGCGGGTAACGGCCCACCGTGGCTACGATCGGTAGGGGTTCTGAGAGGAAGGTCCCCCACACTGGAACTGAGACACGGTCCAGACTCCTACGGGAGGCAGCAGTGAGGAATTATTGGTCAATGGGCGGAAGCCTGAACCAGCCAAGTAGCGTGCAGGATGACGGCCCTATGGGTTGTAAACTGCTTTTATGCGGGGATAAAGGGGCCCACGTGTGGGCTTTTGCAGGTACCGCATGAATAAGGACCGGCTAATTC
>GV2UCFN02JZ5XH
GGTGAGTAACGCGTATCCAACCTGCCCTTCACCACGGGATAACCCGGCGAAAGTCGGACTAATACCGTATGTTGTCCATTGACGGCATCCGATTTGGACGAAAGGCTTAGCGGTGAGGGATGGGGATGCGTCCGATTAGCTTGACGGCGGGTAACGGCCCACCGTGGCTACGATCGGTAGGGGTTCTGAGAGGAAGGTCCCCCACACTGGAACTGAGACACGGTCCAGACTCCTACGGGAGGCAGCAGTGAGGAATATTGGTCAATGGGCGGAAGGCCTGAACCAGCCAAGTAGCGTGCAGGATGACGGCCCTATGGGTTGTAAACTGCTTTTATGCGGGGATAAAGGGGCCCACGGTGTGGGCTTTTGCAGGTACCGCATGAATAAGGACCGGCTAATTC
>GV2UCFN02F9660
GGTGAGTAACGCGTATCCAACCTGCCCTTCACCACGGGATAACCCGGCGAAAGTCGGACTAATACCGTATGTTGTCCATTGACGGCATCCGATTTGGACGAAAGGCTTAGCGGTGAGGGATGGGGATGCGTCCGATTAGCTTGACGGCGGGTAACGGCCCACCGTGGCACGATCGGTAGGGGTTCTGAGAGGAAGGTCCCCCACACTGGAACTGAGACACGGTCCAGACTCCTACGGGAGGCAGCAGTGAGGAATATTGGTCAATGGGCGGAAGCCTGAACCAGCCAAGTAGCGTGCAGGATGACGGCCCTATGGGTTGTAAACTGCTTTTATGCGGGGATAAAGGAGCCCACGTGTGGGCTTTTGCAGGTACCGCATGAATAAGGACCGGCTAATTC
>GV2UCFN02GEWEZ
GGTGCGTAACGCGTATCCAACCTGCCCTTCACCACGGGATAACCCGGCGAAAGTCGGACTAATACCGTATGTTGTCCATTGACGGCATCCGATTTGGACGAAAGGCTTAGCGGTGAGGGATGGGGATGCGTCCGATTAGCTCGACGGCGGGGTAACGGCCCACCGTGGCAACGATCGGTAGGGGTTCTGAGAGGAAGGTCCCCCACACTGGAACTGAGACACGGTCCAGACTCCTACGGGAGGCAGCAGTGAGGAATATTGGTCAATGGGCGTAAGCCTGAACCAGCCAAGTAGCGTGCAGGATGACGGCCCTATGGGTTGTAAACTGCTTTTATGCGGGGATAAAGTGGCCCACGTGTGGGTTTTTGCAGGTACCGCATGAATAAGGACCGGCTAATTC
>GV2UCFN02JD1P8
GGTGCGTAACGCGTATCCAACCTGCCCTTCACCACGGGATAACCCGGCGAAAGTCGGACTAATACCGTATGTTGTCCATTGACGGCATCCGATTTGGACGAAAGGCTTAGCGGTGAGGGATGGGGATGCGTCCGATTAGCTCGACGGCGGGGTAACGGCCCACCGTGGCAACGATCGGTAGGGGTTCTGAGAGGAAGGTCCCCCACACTGGAACTGAGACACGGTCCAGACTCCTACGGGAGGCAGCAGTGAGGAATATTGGTCAATGGGCGTAAGCCTGAACCAGCCAAGTAGCGTGCAGGATGACGGCCCTATGGGTTGTAAACTGCTTTTATGCGGGGATAAAGTGGCCCACGTGTGGGTTTTTGCAGGTACCGCATGAATAAGGACCGGCTAATTC
>GV2UCFN02GLNLK
GGTGCGTAACGCGTATCCAACCTGCCCTTCACCACGGGATAACCCGGCGAAAGTCGGACTAATACCGTATGTTGTCCATTGACGGCATCCGATTTGGACGAAAGGCTTAGCGGTGAGGGATGGGGATGCGTCCGATTAGCTCGACGGCGGGGTAACGGCCCACCGTGGCAACGATCGGTAGGGGTTCTGAGAGGAAGGTCCCCCACACTGGAACTGAGACACGGTCCAGACTCCTACGGGAGGCAGCAGTGAGGAATATTGGTCAATGGGCGTAAGCCTGAACCAGCCAAGTAGCGTGCAGGATGACGGCCCTATGGGTTGTAAACTGCTTTTATGCGGGGATAAAGTGGCCCACGTGTGGGTTTTTGCAGGTACCGCATGAATAAGGACCGGCTAATTC
>GV2UCFN02FGZNN
GGTGCGTAACGCGTATCCAACCTGCCCTTCACCACGGGATAACCCGGCGAAAGTCGGACTAATACCGTATGTTGTCCATTGACGGCATCCGATTTGGACGAAAGGCTTAGCGGTGAGGGATGGGGATGCGTCCGATTAGCTCGACGGCGGGGTAACGGCCCACCGTGGCAACGATCGGTAGGGGTTCTGAGAGGAAGGTCCCCCACACTGGAACTGAGACACGGTCCAGACTCCTACGGGAGGCAGCAGTGAGGAATATTGGTCAATGGGCGTAAGCCTGAACCAGCCAAGTAGCGTGCAGGATGACGGCCCTATGGGTTGTAAACTGCTTTTATGCGGGGATAAAGTGGCCCACGTGTGGGTTTTTGCAGGTACCGCATGAATAAGGACCGGCTAATTC
>GV2UCFN02FM1IV
GGTGCGTAACGCGTATCCAACCTGCCCTTCACCACGGGATAACCCGGCGAAAGTCGGACTAATACCGTATGTTGTCCATTGACGGCATCCGATTTGGACGAAAGGCTTAGCGGTGAGGGATGGGGATGCGTCCGATTAGCTCGACGGCGGGGTAACGGCCCACCGTGGCAACGATCGGTAGGGGTTCTGAGAGGAAGGTCCCCCACACTGGAACTGAGACACGGTCCAGACTCCTACGGGAGGCAGCAGTGAGGAATATTGGTCAATGGGCGTAAGCCTGAACCAGCCAAGTAGCGTGCAGGATGACGGCCCTATGGGTTGTAAACTGCTTTTATGCGGGGATAAAGTGGCCCACGTGTGGGTTTTTGCAGGTACCGCATGAATAAGGACCGGCTAATTC
>GV2UCFN02G1ADO
GGTGCGTAACGCGTATCCAACCTGCCCTTCACCACGGGATAACCCGGCGAAAGTCGGACTAATACCGTATGTTGTCCATTGACGGCATCCGATTTGGACGAAAGGCTTAGCGGTGAGGGATGGGGATGCGTCCGATTAGCTCGACGGCGGGGTAACGGCCCACCGTGGCAACGATCGGTAGGGGTTCTGAGAGGAAGGTCCCCCACACTGGAACTGAGACACGGTCCAGACTCCTACGGGAGGCAGCAGTGAGGAATATTGGTCAATGGGCGTAAGCCTGAACCAGCCAAGTAGCGTGCAGGATGACGGCCCTATGGGTTGTAAACTGCTTTTATGCGGGGATAAAGTGGCCCACGTGTGGGTTTTTGCAGGTACCGCATGAATAAGGACCGGCTAATTC
>GV2UCFN02GIA6C
GGTGCGTAACGCGTATCCAACCTGCCCTTCACCACGGGATAACCCGGCGAAAGTCGGACTAATACCGTATGTTGTCCATTGACGGCATCCGATTTGGACGAAAGGCTTAGCGGTGAGGGATGGGGATGCGTCCGATTAGCTCGACGGCGGGGTAACGGCCCACCGTGGCGACGATCGGTAGGGGTTCTGAGAGGAAGGTCCCCCACACTGGAACTGAGACACGGTCCAGACTCCTACGGGAGGCAGCAGTGAGGAATATTGGTCAATGGGCGTAAGCCTGAACCAGCCAAGTAGCGTGCAGGATGACGGCCCTATGGGTTGTAAACTGCTTTTATGCGGGGATAAAGGGGCCCACGTGTGGGCTTTTGCAGGTACCGCATGAATAAGGACCGGCTAATTC
>GV2UCFN02HOA1U
GGTGCGTAACGCGTATCCAACCTGCCCTTCACCACGGGATAACCCGGCGAAAGTCGGACTAATACCGTATGTTGTCCATTGACGGCATCCGATTTGGACGAAAGGCTTAGCGGTGAGGGATGGGGATGCGTCCGATTAGCTCGACGGCGGGGTAACGGCCCACCGTGGCGACGATCGGTAGGGGTTCTGAGAGGAAGGTCCCCCACACTGGAACTGAGACACGGTCCAGACTCCTACGGGAGGCAGCAGTGAGGAATATTGGTCAATGGGCGTAAGCCTGAACCAGCCAAGTAGCGTGCAGGATGACGGCCCTATGGGTTGTAAACTGCTTTTATGCGGGGATAAAGGGGCCCACGTGTGGGCTTTTGCAGGTACCGCATGAATAAGGACCGGCTAATTC
>GV2UCFN02G93II
GGTGCGTAACGCGTATCCAACCTGCCCTTCACCACGGGATAACCCGGCGAAAGTCGGACTAATACCGTATGTTGTCCATTGACGGCATCCGATTTGGACGAAAGGCTTAGCGGTGAGGGATGGGGATGCGTCCGATTAGCTCGACGGCGGGGTAACGGCCCACCGTGGCGACGATCGGTAGGGGTTCTGAGAGGAAGGTCCCCCACACTGGAACTGAGACACGGTCCAGACTCCTACGGGAGGCAGCAGTGAGGAATATTGGTCAATGGGCGTAAGCCTGAACCAGCCAAGTAGCGTGCAGGATGACGGCCCTATGGGTTGTAAACTGCTTTTATGCGGGGATAAAGGGGCCCACGTGTGGGCTTTTGCAGGTACCGCATGAATAAGGACCGGCTAATTC
>GV2UCFN02I8YKI
GGTGAGTAACGCGTATCCAACCTGCCCTTCACCACGGGATAACCCGGCGAAAGTCGGACTAATACCGTATGTTGTCCATTGACGGCATCCGATTTGGACGAAAGGCTTTGCGGTGAAGGATGGGGATGCGTCCGATTAGCCAGACGGCGGGGTAACGGCCCACCGTGGCTACGATCGGTAGGGGTTCTGAGAGGAAGGTCCCCCACACTGGAACTGAGACACGGTCCAGACTCCTACGGGAGGCAGCAGTGAGGAATATTGGTCAATGGGCGGAAGCCTGAACCAGCCAAGTAGCGTGCAGGATGACGGCCCTATGGGTTGTAAACTGCTTTTATGCGGGGATAAAGTGGCCCACGTGTGGGTTTTTGCAGGTACCGCATGAATAAGGACCGGCTAATTC
>GV2UCFN02ITS7N
GGTGAGTAACGCGTATCCAACCTGCCCTTCACCACGGGATAACCCGGCGAAAGTCGGACTAATACCGTATGTTGTCCATTGACGGCATCCGATTTGGACGAAAGGCTTTGCGGTGAAGGATGGGGATGCGTCCGATTAGCCAGACGGCGGGGTAACGGCCCACCGTGGCTACGATCGGTAGGGGTTCTGAGAGGAAGGTCCCCCACACTGGAACTGAGACACGGTCCAGACTCCTACGGGAGGCAGCAGTGAGGAATATTGGTCAATGGGCGGAAGCCTGAACCAGCCAAGTAGCGTGCAGGATGACGGCCCTATGGGTTGTAAACTGCTTTTATGCGGGGATAAAGTGGCCCACGTGTGGGTTTTTGCAGGTACCGCATGAATAAGGACCGGCTAATTC
>GV2UCFN02GDHMK
GGTGAGTAACGCGTATCCAACCTGCCCTTCACCACGGGATAACCCGGCGAAAGTCGGACTAATACCGTATGTTGTCCATTGACGGCATCCGATTTGGACGAAAGGCTTTGCGGTGAAGGATGGGGATGCGTCCGATTAGCCAGACGGCGGGGTAACGGCCCACCGTGGCTACGATCGGTAGGGGTTCTGAGAGGAAGGTCCCCCACACTGGAACTGAGACACGGTCCAGACTCCTACGGGAGGCAGCAGTGAGGAATATTGGTCAATGGGCGGAAGCCTGAACCAGCCAAGTAGCGTGCAGGATGACGGCCCTATGGGTTGTAAACTGCTTTTATGCGGGGATAAAGTGGCCCACGTGTGGGTTTTTGCAGGTACCGCATGAATAAGGACCGGCTAATTC
>GV2UCFN02JDL48
GGTGAGTAACGCGTATCCAACCTGCCCTTCACCACGGGATAACCCGGCGAAAGTCGGACTAATACCGTATGTTGTCCATTGACGGCATCCGATTTGGACGAAAGGCTTTGCGGTGAGGGATGGGGATGCGTCCGATTAGCTTGACGGCGGGGTAACGGCCCACCGTGGCTACGATCGGTAGGGGTTCTGAGAGGAAGGTCCCCCACACTGGAACTGAGACACGGTCCAGACTCCTACGGGAGGCAGCAGTGAGGAATATTGGTCAATGGGCGGAAGCCTGAACCAGCCAAGTAGCGTGCAGGATGACGGCCCTATGGGTTGTAAACTGCTTTTATGCGGGGATAAATTGGCCCACGTGTGGGTTTTTGCAGGTACCGCATGAATAAGGACCGGCTAATTC
>GV2UCFN02GCRGU
GGTGAGTAACGCGTATCCAACCTGCCCTTCACCACGGGATAACCCGGCGAAAGTCGGACTAATACCGTATGTTGTCCATTGACGGCATCCGATTTGGACGAAAGGCTTTGCGGTGAGGGATGGGGATGCGTCCGATTAGCTTGACGGCGGGGTAACGGCCCACCGTGGCTACGATCGGTAGGGGTTCTGAGAGGAAGGTCCCCCACACTGGAACTGAGACACGGTCCAGACTCCTACGGGAGGCAGCAGTGAGGAATATTGGTCAATGGGCGGAAGCCTGAACCAGCCAAGTAGCGTGCAGGATGACGGCCCTATGGGTTGTAAACTGCTTTTATGCGGGGATAAATTGGCCCACGTGTGGGTTTTTGCAGGTACCGCATGAATAAGGACCGGCTAATTC
>GV2UCFN02JHIU5
GGTGAGTAACGCGTATCCAACCTGCCCTTCACCACGGGATAACCCGGCGAAAGTCGGACTAATACCGTATGTTGTCCATTGACGGCATCCGATTTGGACGAAAGGCTTTGCGGTGAGGGATGGGGATGCGTCCGATTAGCTTGACGGCGGGGTAACGGCCCACCGTGGCTACGATCGGTAGGGGTTCTGAGAGGAAGGTCCCCCACACTGGAACTGAGACACGGTCCAGACTCCTACGGGAGGCAGCAGTGAGGAATATTGGTCAATGGGCGGAAGCCTGAACCAGCCAAGTAGCGTGCAGGATGACGGCCCTATGGGTTGTAAACTGCTTTTATGCGGGGATAAATTGGCCCACGTGTGGGTTTTTGCAGGTACCGCATGAATAAGGACCGGCTAATTC
>GV2UCFN02G03RI
GGTGAGTAACGCGTATCCAACCTGCCCTTCACCACGGGATAACCCGGCGAAAGTCGGACTAATACCGTATGTTGTCCATTGACGGCATCCGATTTGGACGAAAGGCTTTGCGGTGAGGGATGGGGATGCGTCCGATTAGCTTGACGGCGGGGTAACGGCCCACCGTGGCTACGATCGGTAGGGGTTCTGAGAGGAAGGTCCCCCACACTGGAACTGAGACACGGTCCAGACTCCTACGGGAGGCAGCAGTGAGGAATATTGGTCAATGGGCGGAAGCCTGAACCAGCCAAGTAGCGTGCAGGATGACGGCCCTATGGGTTGTAAACTGCTTTTATGCGGGGATAAATTGGCCCACGTGTGGGTTTTTGCAGGTACCGCATGAATAAGGACCGGCTAATTC
>GV2UCFN02IZ5K6
GGTGAGTAACGCGTATCCAACCTGCCCTTCACCACGGGATAACCCGGCGAAAGTCGGACTAATACCGTATGTTGTCCATTGACGGCATCCGATTTGGACGAAAGGCTTTGCGGTGAGGGATGGGGATGCGTCCGATTAGCTTGACGGCGGGGTAACGGCCCACCGTGGCTACGATCGGTAGGGGTTCTGAGAGGAAGGTCCCCCACACTGGAACTGAGACACGGTCCAGACTCCTACGGGAGGCAGCAGTGAGGAATATTGGTCAATGGGCGGAAGCCTGAACCAGCCAAGTAGCGTGCAGGATGACGGCCCTATGGGTTGTAAACTGCTTTTATGCGGGGATAAATTGGCCCACGTGTGGGTTTTTGCAGGTACCGCATGAATAAGGACCGGCTAATTC
>GV2UCFN02HM9M9
GGTGAGTAACGCGTATCCAACCTGCCCTTCACCACGGGATAACCCGGCGAAAGTCGGACTAATACCGTATGTTGTCCATTGACGGCATCCGATTTGGACGAAAGGCTTTGCGGTGAGGGATGGGGATGCGTCCGATTAGCTTGACGGCGGGGTAACGGCCCACCGTGGCTACGATCGGTAGGGGTTCTGAGAGGAAGGTCCCCCACACTGGAACTGAGACACGGTCCAGACTCCTACGGGAGGCAGCAGTGAGGAATATTGGTCAATGGGCGGAAGCCTGAACCAGCCAAGTAGCGTGCAGGATGACGGCCCTATGGGTTGTAAACTGCTTTTATGCGGGGATAAATTGGCCCACGTGTGGGTTTTTGCAGGTACCGCATGAATAAGGACCGGCTAATTC
>GV2UCFN02IUX0B
GGTGAGTAACGCGTATCCAACCTGCCCTTCACCACGGGATAACCCGGCGAAAGTCGGACTAATACCGTATGTTGTCCATTGACGGCATCCGATTTGGACGAAAGGCTTTGCGGTGAGGGATGGGGATGCGTCCGATTAGCTTGACGGCGGGGTAACGGCCCACCGTGGCTACGATCGGTAGGGGTTCTGAGAGGAAGGTCCCCCACACTGGAACTGAGACACGGTCCAGACTCCTACGGGAGGCAGCAGTGAGGAATATTGGTCAATGGGCGGAAGCCTGAACCAGCCAAGTAGCGTGCAGGATGACGGCCCTATGGGTTGTAAACTGCTTTTATGCGGGGATAAATTGGCCCACGTGTGGGTTTTTGCAGGTACCGCATGAATAAGGACCGGCTAATTC
>GV2UCFN02FSC9W
GGTGAGTAACGCGTATCCAACCTGCCCTTCACCACGGGATAACCCGGCGAAAGTCGGACTAATACCGTATGTTGTCCATTGACGGCATCCGATTTGGACGAAAGGCTTTGCGGTGAGGGATGGGGATGCGTCCGATTAGCTTGACGGCGGGGTAACGGCCCACCGTGGCTACGATCGGTAGGGGTTCTGAGAGGAAGGTCCCCCACACTGGAACTGAGACACGGTCCAGACTCCTACGGGAGGCAGCAGTGAGGAATATTGGTCAATGGGCGGAAGCCTGAACCAGCCAAGTAGCGTGCAGGATGACGGCCCTATGGGTTGTAAACTGCTTTTATGCGGGGATAAATTGGCCCACGTGTGGGTTTTTGCAGGTACCGCATGAATAAGGACCGGCTAATTC
>GV2UCFN02HN1BJ
GGTGAGTAACGCGTATCCAACCTGCCCTTCACCACGGGATAACCCGGCGAAAGTCGGACTAATACCGTATGTTGTCCATTGACGGCATCCGATTTGGACGAAAGGCTTTGCGGTGAGGGATGGGGATGCGTCCGATTAGCTTGACGGCGGGGTAACGGCCCACCGTGGCTACGATCGGTAGGGGTTCTGAGAGGAAGGTCCCCCACACTGGAACTGAGACACGGTCCAGACTCCTACGGGAGGCAGCAGTGAGGAATATTGGTCAATGGGCGGAAGCCTGAACCAGCCAAGTAGCGTGCAGGATGACGGCCCTATGGGTTGTAAACTGCTTTTATGCGGGGATAAATTGGCCCACGTGTGGGTTTTTGCAGGTACCGCATGAATAAGGACCGGCTAATTC
>GV2UCFN02G53M4
GGTGAGTAACGCGTATCCAACCTGCCCTTCACCACGGGATAACCCGGCGAAAGTCGGACTAATACCGTATGTTGTCCATTGACGGCATCCGATTTGGACGAAAGGCTTTGCGGTGAGGGATGGGGATGCGTCCGATTAGCTTGACGGCGGGGTAACGGCCCACCGTGGCTACGATCGGTAGGGGTTCTGAGAGGAAGGTCCCCCACACTGGAACTGAGACACGGTCCAGACTCCTACGGGAGGCAGCAGTGAGGAATATTGGTCAATGGGCGGAAGCCTGAACCAGCCAAGTAGCGTGCAGGATGACGGCCCTATGGGTTGTAAACTGCTTTTATGCGGGGATAAATTGGCCCACGTGTGGGTTTTTGCAGGTACCGCATGAATAAGGACCGGCTAATTC
>GV2UCFN02GTC59
GGTGAGTAACGCGTATCCAACCTGCCCTTCACCACGGGATAACCCGGCGAAAGTCGGACTAATACCGTATGTTGTCCATTGACGGCATCCGATTTGGACGAAAGGCTTTGCGGTGAGGGATGGGGATGCGTCCGATTAGCTTGACGGCGGGGTAACGGCCCACCGTGGCTACGATCGGTAGGGGTTCTGAGAGGAAGGTCCCCCACACTGGAACTGAGACACGGTCCAGACTCCTACGGGAGGCAGCAGTGAGGAATATTGGTCAATGGGCGGAAGCCTGAACCAGCCAAGTAGCGTGCAGGATGACGGCCCTATGGGTTGTAAACTGCTTTTATGCGGGGATAAATTGGCCCACGTGTGGGTTTTTGCAGGTACCGCATGAATAAGGACCGGCTAATTC
>GV2UCFN02FPB9D
GGTGAGTAACGCGTATCCAACCTGCCCTTCACCACGGGATAACCCGGCGAAAGTCGGACTAATACCGTATGTTGTCCATTGACGGCATCCGATTTGGACGAAAGGCTTTGCGGTGAGGGATGGGGATGCGTCCGATTAGCTTGACGGCGGGGTAACGGCCCACCGTGGCTACGATCGGTAGGGGTTCTGAGAGGAAGGTCCCCCACACTGGAACTGAGACACGGTCCAGACTCCTACGGGAGGCAGCAGTGAGGAATATTGGTCAATGGGCGGAAGCCTGAACCAGCCAAGTAGCGTGCAGGATGACGGCCCTATGGGTTGTAAACTGCTTTTATGCGGGGATAAATTGGCCCACGTGTGGGTTTTTGCAGGTACCGCATGAATAAGGACCGGCTAATTC
>GV2UCFN02HR63B
GGTGAGTAACGCGTATCCAACCTGCCCTTCACCACGGGATAACCCGGCGAAAGTCGGACTAATACCGTATGTTGTCCATTGACGGCATCTGATTTGGACGAAAGGCTTTGCGGTGAGGGATGGGGATGCGTCCGATTAGCTCGACGGCGGGGTAACGGCCCACCGTGGCTACGATCGGTAGGGGTTCTGAGAGGAAGGTCCCCCACACTGGAACTGAGACACGGTCCAGACTCCTACGGGAGGCAGCAGTGAGGAATATTGGTCAATGGGCGGAAGCCTGAACCAGCCAAGTAGCGTGCAGGATGACGGCCCTATGGGTTGTAAACTGCTTTTATGCGGGGATAAAGTGGCCCACGTGTGGGTTTTTGCAGGTACCGCATGAATAAGGACCGGCTAATTC
>GV2UCFN02JPMCY
GGTGAGTAACGCGTATCCAACCTGCCCTTCACCACGGGATAACCCGGCGAAAGTCGGACTAATACCGTATGTTGTCCATTGACGGCATCTGATTTGGACGAAAGGCTTTGCGGTGAGGGATGGGGATGCGTCCGATTAGCTCGACGGCGGGGTAACGGCCCACCGTGGCTACGATCGGTAGGGGTTCTGAGAGGAAGGTCCCCCACACTGGAACTGAGACACGGTCCAGACTCCTACGGGAGGCAGCAGTGAGGAATATTGGTCAATGGGCGGAAGCCTGAACCAGCCAAGTAGCGTGCAGGATGACGGCCCTATGGGTTGTAAACTGCTTTTATGCGGGGATAAAGTGGCCCACGTGTGGGTTTTTGCAGGTACCGCATGAATAAGGACCGGCTAATTC
>GV2UCFN02JHZBA
GGTGAGTAACGCGTATCCAACCTGCCCTTCACCACGGGATAACCCGGCGAAAGTCGGACTAATACCGTATGTTGTCCATTGACGGCATCTGATTTGGACGAAAGGCTTTGCGGTGAGGGATGGGGATGCGTCCGATTAGCTCGACGGCGGGGTAACGGCCCACCGTGGCTACGATCGGTAGGGGTTCTGAGAGGAAGGTCCCCCACACTGGAACTGAGACACGGTCCAGACTCCTACGGGAGGCAGCAGTGAGGAATATTGGTCAATGGGCGGAAGCCTGAACCAGCCAAGTAGCGTGCAGGATGACGGCCCTATGGGTTGTAAACTGCTTTTATGCGGGGATAAAGTGGCCCACGTGTGGGTTTTTGCAGGTACCGCATGAATAAGGACCGGCTAATTC
>GV2UCFN02JK8P2
GGTGAGTAACGCGTATCCAACCTGCCCTTCACCACGGGATAACCCGGCGAAAGTCGGACTAATACCGTATGTTGTCCATTGACGGCATCTGATTTGGACGAAAGGCTTTGCGGTGAGGGATGGGGATGCGTCCGATTAGCTCGACGGCGGGGTAACGGCCCACCGTGGCTACGATCGGTAGGGGTTCTGAGAGGAAGGTCCCCCACACTGGAACTGAGACACGGTCCAGACTCCTACGGGAGGCAGCAGTGAGGAATATTGGTCAATGGGCGGAAGCCTGAACCAGCCAAGTAGCGTGCAGGATGACGGCCCTATGGGTTGTAAACTGCTTTTATGCGGGGATAAAGTGGCCCACGTGTGGGTTTTTGCAGGTACCGCATGAATAAGGACCGGCTAATTC
>GV2UCFN02FPIJR
GGTGAGTAACGCGTATCCAACCTGCCCTTCACCACGGGATAACCCGGCGAAAGTCGGACTAATACCGTATGTTGTCCATTGACGGCATCTGATTTGGACGAAAGGCTTTGCGGTGAGGGATGGGGATGCGTCCGATTAGCTCGACGGCGGGGTAACGGCCCACCGTGGCTACGATCGGTAGGGGTTCTGAGAGGAAGGTCCCCCACACTGGAACTGAGACACGGTCCAGACTCCTACGGGAGGCAGCAGTGAGGAATATTGGTCAATGGGCGGAAGCCTGAACCAGCCAAGTAGCGTGCAGGATGACGGCCCTATGGGTTGTAAACTGCTTTTATGCGGGGATAAAGTGGCCCACGTGTGGGTTTTTGCAGGTACCGCATGAATAAGGACCGGCTAATTC
>GV2UCFN02IZN6P
GGTGAGTAACGCGTATCCAACCTGCCCTTCACCACGGGATAACCCGGCGAAAGTCGGACTAATACCGTATGTTGTCCATTGACGGCATCTGATTTGGACGAAAGGCTTTGCGGTGAGGGATGGGGATGCGTCCGATTAGCTCGACGGCGGGGTAACGGCCCACCGTGGCTACGATCGGTAGGGGTTCTGAGAGGAAGGTCCCCCACACTGGAACTGAGACACGGTCCAGACTCCTACGGGAGGCAGCAGTGAGGAATATTGGTCAATGGGCGGAAGCCTGAACCAGCCAAGTAGCGTGCAGGATGACGGCCCTATGGGTTGTAAACTGCTTTTATGCGGGGATAAAGTGGCCCACGTGTGGGTTTTTGCAGGTACCGCATGAATAAGGACCGGCTAATTC
>GV2UCFN02IONI2
GGTGAGTAACGCGTATCCAACCTGCCCTTCACCACGGGATAACCCGGCGAAAGTCGGACTAATACCGTATGTTGTCCATTGACGGCATCTGATTTGGACGAAAGGCTTTGCGGTGAGGGATGGGGATGCGTCCGATTAGCTCGACGGCGGGGTAACGGCCCACCGTGGCTACGATCGGTAGGGGTTCTGAGAGGAAGGTCCCCCACACTGGAACTGAGACACGGTCCAGACTCCTACGGGAGGCAGCAGTGAGGAATATTGGTCAATGGGCGGAAGCCTGAACCAGCCAAGTAGCGTGCAGGATGACGGCCCTATGGGTTGTAAACTGCTTTTATGCGGGGATAAAGTGGCCCACGTGTGGGTTTTTGCAGGTACCGCATGAATAAGGACCGGCTAATTC
>GV2UCFN02GGZYE
GGTGAGTAACGCGTATCCAACCTGCCCTTCACCACGGGATAACCCGGCGAAAGTCGGACTAATACCGTATGTTGTCCATTGACGGCATCTGATTTGGACGAAAGGCTTTGCGGTGAGGGATGGGGATGCGTCCGATTAGCTCGACGGCGGGGTAACGGCCCACCGTGGCTACGATCGGTAGGGGTTCTGAGAGGAAGGTCCCCCACACTGGAACTGAGACACGGTCCAGACTCCTACGGGAGGCAGCAGTGAGGAATATTGGTCAATGGGCGGAAGCCTGAACCAGCCAAGTAGCGTGCAGGATGACGGCCCTATGGGTTGTAAACTGCTTTTATGCGGGGATAAAGTGGCCCACGTGTGGGTTTTTGCAGGTACCGCATGAATAAGGACCGGCTAATTC
>GV2UCFN02HND44
GGTGAGTAACGCGTATCCAACCTGCCCTTCACCACGGGATAACCCGGCGAAAGTCGGACTAATACCGTATGTTGTCCATTGACGGCATCTGATTTGGACGAAAGGCTTTGCGGTGAGGGATGGGGATGCGTCCGATTAGCTCGACGGCGGGGTAACGGCCCACCGTGGCTACGATCGGTAGGGGTTCTGAGAGGAAGGTCCCCCACACTGGAACTGAGACACGGTCCAGACTCCTACGGGAGGCAGCAGTGAGGAATATTGGTCAATGGGCGGAAGCCTGAACCAGCCAAGTAGCGTGCAGGATGACGGCCCTATGGGTTGTAAACTGCTTTTATGCGGGGATAAAGTGGCCCACGTGTGGGTTTTTGCAGGTACCGCATGAATAAGGACCGGCTAATTC
>GV2UCFN02H1IHH
GGTGAGTAACGCGTATCCAACCTGCCCTTCACCACGGGATAACCCGGCGAAAGTCGGACTAATACCGTATGTTGTCCATTGACGGCATCTGATTTGGACGAAAGGCTTTGCGGTGAGGGATGGGGATGCGTCCGATTAGCTCGACGGCGGGGTAACGGCCCACCGTGGCTACGATCGGTAGGGGTTCTGAGAGGAAGGTCCCCCACACTGGAACTGAGACACGGTCCAGACTCCTACGGGAGGCAGCAGTGAGGAATATTGGTCAATGGGCGGAAGCCTGAACCAGCCAAGTAGCGTGCAGGATGACGGCCCTATGGGTTGTAAACTGCTTTTATGCGGGGATAAAGTGGCCCACGTGTGGGTTTTTGCAGGTACCGCATGAATAAGGACCGGCTAATTC
>GV2UCFN02IK6SG
GGTGAGTAACGCGTATCCAACCTGCCCTTCACCACGGGATAACCCGGCGAAAGTCGGACTAATACCGTATGTTGTCCATTGACGGCATCTGATTTGGACGAAAGGCTTTGCGGTGAGGGATGGGGATGCGTCCGATTAGCTCGACGGCGGGGTAACGGCCCACCGTGGCTACGATCGGTAGGGGTTCTGAGAGGAAGGTCCCCCACACTGGAACTGAGACACGGTCCAGACTCCTACGGGAGGCAGCAGTGAGGAATATTGGTCAATGGGCGGAAGCCTGAACCAGCCAAGTAGCGTGCAGGATGACGGCCCTATGGGTTGTAAACTGCTTTTATGCGGGGATAAAGTGGCCCACGTGTGGGTTTTTGCAGGTACCGCATGAATAAGGACCGGCTAATTC
>GV2UCFN02GG9BA
GGTGAGTAACGCGTATCCAACCTGCCCTTCACCACGGGATAACCCGGCGAAAGTCGGACTAATACCGTATGTTGTCCATTGACGGCATCTGATTTGGACGAAAGGCTTTGCGGTGAGGGATGGGGATGCGTCCGATTAGCTCGACGGCGGGGTAACGGCCCACCGTGGCTACGATCGGTAGGGGTTCTGAGAGGAAGGTCCCCCACACTGGAACTGAGACACGGTCCAGACTCCTACGGGAGGCAGCAGTGAGGAATATTGGTCAATGGGCGGAAGCCTGAACCAGCCAAGTAGCGTGCAGGATGACGGCCCTATGGGTTGTAAACTGCTTTTATGCGGGGATAAAGTGGCCCACGTGTGGGTTTTTGCAGGTACCGCATGAATAAGGACCGGCTAATTC
>GV2UCFN02I6I4C
GGTGAGTAACGCGTATCCAACCTGCCCTTCACCACGGGATAACCCGGCGAAAGTCGGACTAATACCGTATGTTGTCCATTGACGGCATCCGATTTGGACGAAAGGCTTGGCGGTGAGGGATGGGGATGCGTCCGATTAGCTCGACGGCGGGGTAACGGCCCACCGTGGCTACGATCGGTAGGGGTTCTGAGAGGAAGGTCCCCCACACTGGAACTGAGACACGGTCCAGACTCCTACGGGAGGCAGCAGTGAGGAATATTGGTCAATGGGCGGAAGCCTGAACCAGCCAAGTAGCGTGCAGGATGACGGCCCTATGGGTTGTAAACTGCTTTTATGCGGGGATAAAGTGGCCCACGTGTGGGTTTTTGCAGGTACCACATGAATAAGGACCGGCTAATTC
>GV2UCFN02IRCIJ
GGTGAGTAACGCGTATCCAACCTGCCCTTCACCACGGGATAACCCGGCGAAAGTCGGACTAATACCGTATGTTGTCCATTGACGGCATCCGATTTGGACGAAAGGCTTGGCGGTGAGGGATGGGGATGCGTCCGATTAGCTCGACGGCGGGGTAACGGCCCACCGTGGCTACGATCGGTAGGGGTTCTGAGAGGAAGGTCCCCCACACTGGAACTGAGACACGGTCCAGACTCCTACGGGAGGCAGCAGTGAGGAATATTGGTCAATGGGCGGAAGCCTGAACCAGCCAAGTAGCGTGCAGGATGACGGCCCTATGGGTTGTAAACTGCTTTTATGCGGGGATAAAGTGGCCCACGTGTGGGTTTTTGCAGGTACCACATGAATAAGGACCGGCTAATTC
>GV2UCFN02IC3C0
GGTGAGTAACGCGTATCCAACCTGCCCTTCACCACGGGATAACCCGGCGAAAGTCGGACTAATACCGTATGTTGTCCATTGACGGCATCCGATTTGGACGAAAGGCTTTGCGGTGAGGGATGGGGATGCGTCCGATTAGCTTGACGGCGGGTAACGGCCCACCGTGGCGACGATCGGTAGGGGTTCTGAGAGGAAGGTCCCCCACACTGGAACTGAGACACGGTCCAGACTCCTACGGGAGGCAGCAGTGAGGAATATTGGTCAATGGGCGGAAGCCTGAACCAGCCAAGTAGCGTGCAGGATGACGGCCCTATGGGTTGTAAACTGCTTTTATGCGGGGATAAAGGGACCCACGTGTGGGTTTTTGCAGGTACCGCATGAATAAGGACCGGCTAATTC
>GV2UCFN02J5FCY
GGTGAGTAACGCGTATCCAACCTGCCCTTCACCACGGGATAACCCGGCGAAAGTCGGACTAATACCGTATGTTGTCCATTGACGGCATCCGATTTGGACGAAAGGCTTTGCGGTGAGGGATGGGGATGCGTCCGATTAGCTTGACGGCGGGTAACGGCCCACCGTGGCGACGATCGGTAGGGGTTCTGAGAGGAAGGTCCCCCACACTGGAACTGAGACACGGTCCAGACTCCTACGGGAGGCAGCAGTGAGGAATATTGGTCAATGGGCGGAAGCCTGAACCAGCCAAGTAGCGTGCAGGATGACGGCCCTATGGGTTGTAAACTGCTTTTATGCGGGGATAAAGGGACCCACGTGTGGGTTTTTGCAGGTACCGCATGAATAAGGACCGGCTAATTC
>GV2UCFN02J1TFK
GGTGAGTAACGCGTATCCAACCTGCCCTTCACCACGGGATAACCCGGCGAAAGTCGGACTAATACCGTATGTTGTCCATTGACGGCATCCGATTTGGACGAAAGGCTTGGCGGTGAGGGATGGGGATGCGTCCGATTAGCTTGACGGCGGGGTAACGGCCCACCGTGGCGACGATCGGTAGGGGTTCTGAGAGGAAGGTCCCCCACACTGGAACTGAGACACGGTCCAGACTCCTACGGGAGGCAGCAGTGAGGAATATTGGTCAATGGGCGGAAGCCTGAACCAGCCAAGTAGCGTGCAGGATGACGGCCCTATGGGTTGTAAACTGCTTTTATGCGGGGATAAAGGGACTCACGTGTGGGTTTTTGCAGGTACCGCATGAATAAGGACCGGCTAATTC
>GV2UCFN02GX1XT
GGTGAGTAACGCGTATCCAACCTGCCCTTCACCACGGGATAACCCGGCGAAAGTCGGACTAATACCGTATGTTGTCCATTGACGGCATCCGATTTGGACGAAAGGCTTGGCGGTGAGGGATGGGGATGCGTCCGATTAGCTTGACGGCGGGGTAACGGCCCACCGTGGCGACGATCGGTAGGGGTTCTGAGAGGAAGGTCCCCCACACTGGAACTGAGACACGGTCCAGACTCCTACGGGAGGCAGCAGTGAGGAATATTGGTCAATGGGCGGAAGCCTGAACCAGCCAAGTAGCGTGCAGGATGACGGCCCTATGGGTTGTAAACTGCTTTTATGCGGGGATAAAGGGACTCACGTGTGGGTTTTTGCAGGTACCGCATGAATAAGGACCGGCTAATTC
>GV2UCFN02HM7TD
GGTGAGTAACGCGTATCCAACCTGCCCTTCACCACGGGATAACCCGGCGAAAGTCGGACTAATACCGTATGTTGTCCATTGACGGCATCCGATTTGGACGAAAGGCTTGGCGGTGAGGGATGGGGATGCGTCCGATTAGCTTGACGGCGGGGTAACGGCCCACCGTGGCGACGATCGGTAGGGGTTCTGAGAGGAAGGTCCCCCACACTGGAACTGAGACACGGTCCAGACTCCTACGGGAGGCAGCAGTGAGGAATATTGGTCAATGGGCGGAAGCCTGAACCAGCCAAGTAGCGTGCAGGATGACGGCCCTATGGGTTGTAAACTGCTTTTATGCGGGGATAAAGGGACTCACGTGTGGGTTTTTGCAGGTACCGCATGAATAAGGACCGGCTAATTC
>GV2UCFN02FXK4O
GGTGAGTAACGCGTATCCAACCTGCCCTTCACCACGGGATAACCCGGCGAAAGTCGGACTAATACCGTATGTTGTCCATTGACGGCATCCGATTTGGACGAAAGGCTTGGCGGTGAGGGATGGGGATGCGTCCGATTAGCTTGACGGCGGGGTAACGGCCCACCGTGGCGACGATCGGTAGGGGTTCTGAGAGGAAGGTCCCCCACACTGGAACTGAGACACGGTCCAGACTCCTACGGGAGGCAGCAGTGAGGAATATTGGTCAATGGGCGGAAGCCTGAACCAGCCAAGTAGCGTGCAGGATGACGGCCCTATGGGTTGTAAACTGCTTTTATGCGGGGATAAAGGGACTCACGTGTGGGTTTTTGCAGGTACCGCATGAATAAGGACCGGCTAATTC
>GV2UCFN02HH4F9
GGTGAGTAACGCGTATCCAACCTGCCCTTCACCACGGGATAACCCGGCGAAAGTCGGACTAATACCGTATGTTGTCCATTGACGGCATCCGATTTGGACGAAAGGCTTGGCGGTGAGGGATGGGGATGCGTCCGATTAGCTTGACGGCGGGGTAACGGCCCACCGTGGCGACGATCGGTAGGGGTTCTGAGAGGAAGGTCCCCCACACTGGAACTGAGACACGGTCCAGACTCCTACGGGAGGCAGCAGTGAGGAATATTGGTCAATGGGCGGAAGCCTGAACCAGCCAAGTAGCGTGCAGGATGACGGCCCTATGGGTTGTAAACTGCTTTTATGCGGGGATAAAGGGACTCACGTGTGGGTTTTTGCAGGTACCGCATGAATAAGGACCGGCTAATTC
>GV2UCFN02IQB0L
GGTGAGTAACGCGTATCCAACCTGCCCTTCACCACGGGATAACCCGGCGAAAGTCGGACTAATACCGTATGTTGTCCATTGACGGCATCCGATTTGGACGAAAGGCTTGGCGGTGAGGGATGGGGATGCGTCCGATTAGCTTGACGGCGGGGTAACGGCCCACCGTGGCGACGATCGGTAGGGGTTCTGAGAGGAAGGTCCCCCACACTGGAACTGAGACACGGTCCAGACTCCTACGGGAGGCAGCAGTGAGGAATATTGGTCAATGGGCGGAAGCCTGAACCAGCCAAGTAGCGTGCAGGATGACGGCCCTATGGGTTGTAAACTGCTTTTATGCGGGGATAAAGGGACTCACGTGTGGGTTTTTGCAGGTACCGCATGAATAAGGACCGGCTAATTC
>GV2UCFN02GXSZA
GGTGAGTAACGCGTATCCAACCTGCCCTTCACCACGGGATAACCCGGCGAAAGTCGGACTAATACCGTATGTTGTCCATTGACGGCATCCGATTTGGACGAAAGGCTTGGCGGTGAGGGATGGGGATGCGTCCGATTAGCTTGACGGCGGGGTAACGGCCCACCGTGGCGACGATCGGTAGGGGTTCTGAGAGGAAGGTCCCCCACACTGGAACTGAGACACGGTCCAGACTCCTACGGGAGGCAGCAGTGAGGAATATTGGTCAATGGGCGGAAGCCTGAACCAGCCAAGTAGCGTGCAGGATGACGGCCCTATGGGTTGTAAACTGCTTTTATGCGGGGATAAAGGGACTCACGTGTGGGTTTTTGCAGGTACCGCATGAATAAGGACCGGCTAATTC
>GV2UCFN02IZ7MK
GGTGAGTAACGCGTATCCAACCTGCCCTTCACCACGGGATAACCCGGCGAAAGTCGGACTAATACCGTATGTTGTCCATTGACGGCATCCGATTTGGACGAAAGGCTTGGCGGTGAGGGATGGGGATGCGTCCGATTAGCTTGACGGCGGGGTAACGGCCCACCGTGGCGACGATCGGTAGGGGTTCTGAGAGGAAGGTCCCCCACACTGGAACTGAGACACGGTCCAGACTCCTACGGGAGGCAGCAGTGAGGAATATTGGTCAATGGGCGGAAGCCTGAACCAGCCAAGTAGCGTGCAGGATGACGGCCCTATGGGTTGTAAACTGCTTTTATGCGGGGATAAAGGGACTCACGTGTGGGTTTTTGCAGGTACCGCATGAATAAGGACCGGCTAATTC
>GV2UCFN02F39Q8
GGTGAGTAACGCGTATCCAACCTGCCCTTCACCACGGGATAACCCGGCGAAAGTCGGACTAATACCGTATGTTGTCCATTGACGGCATCCGATTTGGACGAAAGGCTTGGCGGTGAGGGATGGGGATGCGTCCGATTAGCTTGACGGCGGGGTAACGGCCCACCGTGGCGACGATCGGTAGGGGTTCTGAGAGGAAGGTCCCCCACACTGGAACTGAGACACGGTCCAGACTCCTACGGGAGGCAGCAGTGAGGAATATTGGTCAATGGGCGGAAGCCTGAACCAGCCAAGTAGCGTGCAGGATGACGGCCCTATGGGTTGTAAACTGCTTTTATGCGGGGATAAAGGGACTCACGTGTGGGTTTTTGCAGGTACCGCATGAATAAGGACCGGCTAATTC
>GV2UCFN02GOVTG
GGTGAGTAACGCGTATCCAACCTGCCCTTCACCACGGGATAACCCGGCGAAAGTCGGACTAATACCGTATGTTGTCCATTGACGGCATCCGATTTGGACGAAAGGCTTGGCGGTGAGGGATGGGGATGCGTCCGATTAGCTTGACGGCGGGGTAACGGCCCACCGTGGCGACGATCGGTAGGGGTTCTGAGAGGAAGGTCCCCCACACTGGAACTGAGACACGGTCCAGACTCCTACGGGAGGCAGCAGTGAGGAATATTGGTCAATGGGCGGAAGCCTGAACCAGCCAAGTAGCGTGCAGGATGACGGCCCTATGGGTTGTAAACTGCTTTTATGCGGGGATAAAGGGACTCACGTGTGGGTTTTTGCAGGTACCGCATGAATAAGGACCGGCTAATTC
>GV2UCFN02IHUWP
GGTGAGTAACGCGTATCCAACCTGCCCTTCACCACGGGATAACCCGGCGAAAGTCGGACTAATACCGTATGTTGTCCATTGACGGCATCCGATTTGGACGAAAGGCTTGGCGGTGAGGGATGGGGATGCGTCCGATTAGCTTGACGGCGGGGTAACGGCCCACCGTGGCGACGATCGGTAGGGGTTCTGAGAGGAAGGTCCCCCACACTGGAACTGAGACACGGTCCAGACTCCTACGGGAGGCAGCAGTGAGGAATATTGGTCAATGGGCGGAAGCCTGAACCAGCCAAGTAGCGTGCAGGATGACGGCCCTATGGGTTGTAAACTGCTTTTATGCGGGGATAAAGGGACTCACGTGTGGGTTTTTGCAGGTACCGCATGAATAAGGACCGGCTAATTC
>GV2UCFN02HTXK3
GGTGAGTAACGCGTATCCAACCTGCCCTTCACCACGGGATAACCCGGCGAAAGTCGGACTAATACCGTATGTTGTCCATTGACGGCATCCGATTTGGACGAAAGGCTTAGCGGTGAGGGATGGGGATGCGTCCGATTAGCTTGACGGCGGGGTAACGGCCCACCGTGGCAACGATCGGTAGGGGTTCTGAGAGGAAGGTCCCCCACACTGGAACTGAGACACGGTCCAGACTCCTACGGGAGGCAGCAGTGAGGAATATTGGTCAATGGGCGGAAGCCTGAACCAGCCAAGTAGCGTGCAGGATGACGGCCCTATGGGTTGTAAACTGCTTTTATGCGGGGATAAAGGGACCCACGTGTGGGTTTTTGCAGGTACCGCATGAATAAGGACCGGCTAATTC
>GV2UCFN02H0A5J
GGTGAGTAACGCGTATCCAACCTGCCCTTCACCACGGGATAACCCGGCGAAAGTCGGACTAATACCGTATGTTGTCCATTGACGGCATCCGATTTGGACGAAAGGCTTAGCGGTGAGGGATGGGGATGCGTCCGATTAGCTTGACGGCGGGGTAACGGCCCACCGTGGCAACGATCGGTAGGGGTTCTGAGAGGAAGGTCCCCCACACTGGAACTGAGACACGGTCCAGACTCCTACGGGAGGCAGCAGTGAGGAATATTGGTCAATGGGCGGAAGCCTGAACCAGCCAAGTAGCGTGCAGGATGACGGCCCTATGGGTTGTAAACTGCTTTTATGCGGGGATAAAGGGACCCACGTGTGGGTTTTTGCAGGTACCGCATGAATAAGGACCGGCTAATTC
>GV2UCFN02IKWE0
GGTGAGTAACGCGTATCCAACCTGCCCTTCACCACGGGATAACCCGGCGAAAGTCGGACTAATACCGTATGTTGTCCATTGACGGCATCCGATTTGGACGAAAGGCTTAGCGGTGAGGGATGGGGATGCGTCCGATTAGCTTGACGGCGGGGTAACGGCCCACCGTGGCAACGATCGGTAGGGGTTCTGAGAGGAAGGTCCCCCACACTGGAACTGAGACACGGTCCAGACTCCTACGGGAGGCAGCAGTGAGGAATATTGGTCAATGGGCGGAAGCCTGAACCAGCCAAGTAGCGTGCAGGATGACGGCCCTATGGGTTGTAAACTGCTTTTATGCGGGGATAAAGGGACCCACGTGTGGGTTTTTGCAGGTACCGCATGAATAAGGACCGGCTAATTC
>GV2UCFN02G4WIR
GGTGAGTAACGCGTATCCAACCTGCCCTTCACCACGGGATAACCCGGCGAAAGTCGGACTAATACCGTATGTTGTCCATTGACGGCATCCGATTTGGACGAAAGGCTTAGCGGTGAGGGATGGGGATGCGTCCGATTAGCTTGACGGCGGGGTAACGGCCCACCGTGGCAACGATCGGTAGGGGTTCTGAGAGGAAGGTCCCCCACACTGGAACTGAGACACGGTCCAGACTCCTACGGGAGGCAGCAGTGAGGAATATTGGTCAATGGGCGGAAGCCTGAACCAGCCAAGTAGCGTGCAGGATGACGGCCCTATGGGTTGTAAACTGCTTTTATGCGGGGATAAAGGGACCCACGTGTGGGTTTTTGCAGGTACCGCATGAATAAGGACCGGCTAATTC
>GV2UCFN02FZKA8
GGTGAGTAACGCGTATCCAACCTGCCCTTCACCACGGGATAACCCGGCGAAAGTCGGACTAATACCGTATGTTGTCCATTGACGGCATCCGATTTGGACGAAAGGCTTAGCGGTGAGGGATGGGGATGCGTCCGATTAGCTTGACGGCGGGGTAACGGCCCACCGTGGCAACGATCGGTAGGGGTTCTGAGAGGAAGGTCCCCCACACTGGAACTGAGACACGGTCCAGACTCCTACGGGAGGCAGCAGTGAGGAATATTGGTCAATGGGCGGAAGCCTGAACCAGCCAAGTAGCGTGCAGGATGACGGCCCTATGGGTTGTAAACTGCTTTTATGCGGGGATAAAGGGACTCACGTGTGGGTTTTTGCAGGTACCGCATGAATAAGGACCGGCTAATTC
>GV2UCFN02F2TQN
GGTGAGTAACGCGTATCCAACCTGCCCTTCACCACGGGATAACCCGGCGAAAGTCGGACTAATACCGTATGTTGTCCATTGACGGCATCCGATTTGGACGAAAGGCTTAGCGGTGAGGGATGGGGATGCGTCCGATTAGCTTGACGGCGGGGTAACGGCCCACCGTGGCAACGATCGGTAGGGGTTCTGAGAGGAAGGTCCCCCACACTGGAACTGAGACACGGTCCAGACTCCTACGGGAGGCAGCAGTGAGGAATATTGGTCAATGGGCGGAAGCCTGAACCAGCCAAGTAGCGTGCAGGATGACGGCCCTATGGGTTGTAAACTGCTTTTATGCGGGGATAAAGGGACTCACGTGTGGGTTTTTGCAGGTACCGCATGAATAAGGACCGGCTAATTC
>GV2UCFN02G0IDN
GGTGAGTAACGCGTATCCAACCTGCCCTTCACCACGGGATAACCCGGCGAAAGTCGGACTAATACCGTATGTTGTCCATTGACGGCATCCGATTTGGACGAAAGGCTTAGCGGTGAGGGATGGGGATGCGTCCGATTAGCTTGACGGCGGGGTAACGGCCCACCGTGGCAACGATCGGTAGGGGTTCTGAGAGGAAGGTCCCCCACACTGGAACTGAGACACGGTCCAGACTCCTACGGGAGGCAGCAGTGAGGAATATTGGTCAATGGGCGGAAGCCTGAACCAGCCAAGTAGCGTGCAGGATGACGGCCCTATGGGTTGTAAACTGCTTTTATGCGGGGATAAAGGGACTCACGTGTGGGTTTTTGCAGGTACCGCATGAATAAGGACCGGCTAATTC
>GV2UCFN02HWD4U
GGTGAGTAACGCGTATCCAACCTGCCCTTCACCACGGGATAACCCGGCGAAAGTCGGACTAATACCGTATGTTGTCCATTGACGGCATCCGATTTGGACGAAAGGCTTAGCGGTGAGGGATGGGGATGCGTCCGATTAGCTTGACGGCGGGGTAACGGCCCACCGTGGCAACGATCGGTAGGGGTTCTGAGAGGAAGGTCCCCCACACTGGAACTGAGACACGGTCCAGACTCCTACGGGAGGCAGCAGTGAGGAATATTGGTCAATGGGCGGAAGCCTGAACCAGCCAAGTAGCGTGCAGGATGACGGCCCTATGGGTTGTAAACTGCTTTTATGCGGGGATAAAGGGACTCACGTGTGGGTTTTTGCAGGTACCGCATGAATAAGGACCGGCTAATTC
>GV2UCFN02JA9EJ
GGTGAGTAACGCGTATCCAACCTGCCCTTCACCACGGGATAACCCGGCGAAAGTCGGACTAATACCGTATGTTGTCCATTGACGGCATCCGATTTGGACGAAAGGCTTAGCGGTGAGGGATGGGGATGCGTCCGATTAGCTTGACGGCGGGGTAACGGCCCACCGTGGCAACGATCGGTAGGGGTTCTGAGAGGAAGGTCCCCCACACTGGAACTGAGACACGGTCCAGACTCCTACGGGAGGCAGCAGTGAGGAATATTGGTCAATGGGCGGAAGCCTGAACCAGCCAAGTAGCGTGCAGGATGACGGCCCTATGGGTTGTAAACTGCTTTTATGCGGGGATAAAGGGACTCACGTGTGGGTTTTTGCAGGTACCGCATGAATAAGGACCGGCTAATTC
>GV2UCFN02FRXNV
GGTGAGTAACGCGTATCCAACCTGCCCTTCACCACGGGATAACCCGGCGAAAGTCGGACTAATACCGTATGTTGTCCATTGACGGCATCCGATTTGGACGAAAGGCTTAGCGGTGAGGGATGGGGATGCGTCCGATTAGCTTGACGGCGGGGTAACGGCCCACCGTGGCAACGATCGGTAGGGGTTCTGAGAGGAAGGTCCCCCACACTGGAACTGAGACACGGTCCAGACTCCTACGGGAGGCAGCAGTGAGGAATATTGGTCAATGGGCGGAAGCCTGAACCAGCCAAGTAGCGTGCAGGATGACGGCCCTATGGGTTGTAAACTGCTTTTATGCGGGGATAAAGGGACTCACGTGTGGGTTTTTGCAGGTACCGCATGAATAAGGACCGGCTAATTC
>GV2UCFN02IPFDR
GGTGAGTAACGCGTATCCAACCTGCCCTTCACCACGGGATAACCCGGCGAAAGTCGGACTAATACCGTATGTTGTCCATTGACGGCATCCGATTTGGACGAAAGGCTTAGCGGTGAGGGATGGGGATGCGTCCGATTAGCTTGACGGCGGGGTAACGGCCCACCGTGGCGACGATCGGTAGGGGTTCTGAGAGGAAGGTCCCCCACACTGGAACTGAGACACGGTCCAGACTCCTACGGGAGGCAGCAGTGAGGAATATTGGTCAATGGGCGGAAGCCTGAACCAGCCAAGTAGCGTGCAGGATGACGGCCCTATGGGTTGTAAACTGCTTTTATGCGGGGATAAAGGGACCCACGTGTGGGTTTTTGCAGGTACCGCATGAATAAGGACCGGCTAATTC
>GV2UCFN02GFFDN
GGTGAGTAACGCGTATCCAACCTGCCCTTCACCACGGGATAACCCGGCGAAAGTCGGACTAATACCGTATGTTGTCCATTGACGGCATCCGATTTGGACGAAAGGCTTAGCGGTGAGGGATGGGGATGCGTCCGATTAGCTTGACGGCGGGGTAACGGCCCACCGTGGCGACGATCGGTAGGGGTTCTGAGAGGAAGGTCCCCCACACTGGAACTGAGACACGGTCCAGACTCCTACGGGAGGCAGCAGTGAGGAATATTGGTCAATGGGCGGAAGCCTGAACCAGCCAAGTAGCGTGCAGGATGACGGCCCTATGGGTTGTAAACTGCTTTTATGCGGGGATAAAGGGACCCACGTGTGGGTTTTTGCAGGTACCGCATGAATAAGGACCGGCTAATTC
>GV2UCFN02JVBBJ
GGTGAGTAACGCGTATCCAACCTGCCCTTCACCACGGGATAACCCGGCGAAAGTCGGACTAATACCGTATGTTGTCCATTGACGGCATCCGATTTGGACGAAAGGCTTAGCGGTGAGGGGATGGGGATGCGTCCGATTAGCTGACGGCGGGGTAACGGCCCACCGTGGCTACGATCGGTAGGGGTTCTGAGAGGAAGGTCCCCCACACTGGAACTGAGACACGGTCCAGACTCCTACGGGAGGCAGCAGTGAGGAATATTGGTCAATGGGCGGAAGCCTGAACCAGCCAAGTAGCGTGCAGGATGACGGCCCTATGGGTTGTAAACTGCTTTTATGCGGGGATAAAGGAGCCCACGTGTGGGTTTTTGCAGGTACCGCATGAATAAGGACCGGCTAATTC
>G3BZQ8102FQ09Q
GGTGAGTAACGCGTATCAACCTGCCCTTCACCACGGGATAACCCGGCGAAAGTCGGACTAATACCGTATGTTGTCCATTGACGGCATCCGATTTGGACGAAAGGCTTTGCGGTGAGGGATGGGGATGCGTCCGATTAGCTTGACGGCGGGGTAACGGCCCACCGTGGCAACGATCGGTAGGGGTTCTGAGAGGAAGGTCCCCCACACTGGAACTGAGACACGGTCCAGACTCCTACGGGAGGCAGCAGTGAGGAATATTGGTCAATGGGCGGAAGCCTGAACCAGCCAAGTAGCGTGCAGGATGACGGCCCTATGGGTTGTAAACTGCTTTTATGCGGGGATAAAGGAGCCCACGTGTGGGTTTTTGCAGGTACCGCATGAATAAGGACCGGCTAATTC
>G3BZQ8102JN476
GGTGAGTAACGCGTATCAACCTGCCCTTCACCACGGGATAACCCGGCGAAAGTCGGACTAATACCGTATGTTGTCCATTGACGGCATCCGATTTGGACGAAAGGCTTTGCGGTGAGGGATGGGGATGCGTCCGATTAGCTTGACGGCGGGGTAACGGCCCACCGTGGCAACGATCGGTAGGGGTTCTGAGAGGAAGGTCCCCCACACTGGAACTGAGACACGGTCCAGACTCCTACGGGAGGCAGCAGTGAGGAATATTGGTCAATGGGCGGAAGCCTGAACCAGCCAAGTAGCGTGCAGGATGACGGCCCTATGGGTTGTAAACTGCTTTTATGCGGGGATAAAGGAGCCCACGTGTGGGTTTTTGCAGGTACCGCATGAATAAGGACCGGCTAATTC
>GV2UCFN02GDTBQ
GGTGAGTAACGCGTATCCAACCTGCCCTTCACCACGGGATAACCCGGCGAAAGTCGGACTAATACCGTATGTTGTCCATTGACGGCATCCGATTTGGACGAAAGGCTTTGCGGTGAAGGATGGGGATGCGTCCGATTAGCTTGACGGCGGGGTAACGGCCCACCGTGGCTACGATCGGTAGGGGTTCTGAGAGGAAGGTCCCCCACACTGGAACTGAGACACGGTCCAGACTCCTACGGGAGGCAGCAGTGAGGAATATTGGTCAATGGGCGGAAGCCTGAACCAGCCAAGTAGCGTGCAGGATGACGGCCCTATGGGTTGTAAACTGCTTTTATGCGGGGATAAAGGAGCCCACGTGTGGGCTTTTGCAGGTACCGCATGAATAAGGACCGGCTAATTC
>GV2UCFN02JHMIC
GGTGAGTAACGCGTATCCAACCTGCCCTTCACCACGGGATAACCCGGCGAAAGTCGGACTAATACCGTATGTTGTCCATTGACGGCATCCGATTTGGACGAAAGGCTTTGCGGTGAAGGATGGGGATGCGTCCGATTAGCTTGACGGCGGGGTAACGGCCCACCGTGGCTACGATCGGTAGGGGTTCTGAGAGGAAGGTCCCCCACACTGGAACTGAGACACGGTCCAGACTCCTACGGGAGGCAGCAGTGAGGAATATTGGTCAATGGGCGGAAGCCTGAACCAGCCAAGTAGCGTGCAGGATGACGGCCCTATGGGTTGTAAACTGCTTTTATGCGGGGATAAAGGAGCCCACGTGTGGGCTTTTGCAGGTACCGCATGAATAAGGACCGGCTAATTC
>GV2UCFN02GHHU4
GGTGAGTAACGCGTATCCAACCTGCCCTTCACCACGGGATAACCCGGCGAAAGTCGGACTAATACCGTATGTTGTCCATTGACGGCATCCGATTTGGACGAAAGGCTTTGCGGTGAAGGATGGGGATGCGTCCGATTAGCTTGACGGCGGGGTAACGGCCCACCGTGGCTACGATCGGTAGGGGTTCTGAGAGGAAGGTCCCCCACACTGGAACTGAGACACGGTCCAGACTCCTACGGGAGGCAGCAGTGAGGAATATTGGTCAATGGGCGGAAGCCTGAACCAGCCAAGTAGCGTGCAGGATGACGGCCCTATGGGTTGTAAACTGCTTTTATGCGGGGATAAAGGAGCCCACGTGTGGGCTTTTGCAGGTACCGCATGAATAAGGACCGGCTAATTC
>GV2UCFN02GTUMQ
GGTGAGTAACGCGTATCCAACCTGCCCTTCACCACGGGATAACCCGGCGAAAGTCGGACTAATACCGTATGTTGTCCATTGACGGCATCCGATTTGGACGAAAGGCTTTGCGGTGAAGGATGGGGATGCGTCCGATTAGCTTGACGGCGGGGTAACGGCCCACCGTGGCTACGATCGGTAGGGGTTCTGAGAGGAAGGTCCCCCACACTGGAACTGAGACACGGTCCAGACTCCTACGGGAGGCAGCAGTGAGGAATATTGGTCAATGGGCGGAAGCCTGAACCAGCCAAGTAGCGTGCAGGATGACGGCCCTATGGGTTGTAAACTGCTTTTATGCGGGGATAAAGGAGCCCACGTGTGGGCTTTTGCAGGTACCGCATGAATAAGGACCGGCTAATTC
>GV2UCFN02HDRYR
GGTGAGTAACGCGTATCCAACCTGCCCTTCACCACGGGATAACCCGGCGAAAGTCGGACTAATACCGTATGTTGTCCATTGACGGCATCCGATTTGGACGAAAGGCTTTGCGGTGAAGGATGGGGATGCGTCCGATTAGCTTGACGGCGGGGTAACGGCCCACCGTGGCTACGATCGGTAGGGGTTCTGAGAGGAAGGTCCCCCACACTGGAACTGAGACACGGTCCAGACTCCTACGGGAGGCAGCAGTGAGGAATATTGGTCAATGGGCGGAAGCCTGAACCAGCCAAGTAGCGTGCAGGATGACGGCCCTATGGGTTGTAAACTGCTTTTATGCGGGGATAAAGGAGCCCACGTGTGGGCTTTTGCAGGTACCGCATGAATAAGGACCGGCTAATTC
>GV2UCFN02G8EP7
GGTGAGTAACGCGTATCCAACCTGCCCTTCACCACGGGATAACCCGGCGAAAGTCGGACTAATACCGTATGTTGTCCATTGACGGCATCCGATTTGGACGAAAGGCTTTGCGGTGAAGGATGGGGATGCGTCCGATTAGCTTGACGGCGGGGTAACGGCCCACCGTGGCTACGATCGGTAGGGGTTCTGAGAGGAAGGTCCCCCACACTGGAACTGAGACACGGTCCAGACTCCTACGGGAGGCAGCAGTGAGGAATATTGGTCAATGGGCGGAAGCCTGAACCAGCCAAGTAGCGTGCAGGATGACGGCCCTATGGGTTGTAAACTGCTTTTATGCGGGGATAAAGGAGCCCACGTGTGGGCTTTTGCAGGTACCGCATGAATAAGGACCGGCTAATTC
>GV2UCFN02HU1TG
GGTGAGTAACGCGTATCCAACCTGCCCTTCACCACGGGATAACCCGGCGAAAGTCGGACTAATACCGTATGTTGTCCATTGACGGCATCCGATTTGGACGAAAGGCTTTGCGGTGAAGGATGGGGATGCGTCCGATTAGCTTGACGGCGGGGTAACGGCCCACCGTGGCTACGATCGGTAGGGGTTCTGAGAGGAAGGTCCCCCACACTGGAACTGAGACACGGTCCAGACTCCTACGGGAGGCAGCAGTGAGGAATATTGGTCAATGGGCGGAAGCCTGAACCAGCCAAGTAGCGTGCAGGATGACGGCCCTATGGGTTGTAAACTGCTTTTATGCGGGGATAAAGGAGCCCACGTGTGGGCTTTTGCAGGTACCGCATGAATAAGGACCGGCTAATTC
>GV2UCFN02IBK5Z
GGTGAGTAACGCGTATCCAACCTGCCCTTCACCACGGGATAACCCGGCGAAAGTCGGACTAATACCGTATGTTGTCCATTGACGGCATCCGATTTGGACGAAAGGCTTTGCGGTGAAGGATGGGGATGCGTCCGATTAGCTTGACGGCGGGGTAACGGCCCACCGTGGCTACGATCGGTAGGGGTTCTGAGAGGAAGGTCCCCCACACTGGAACTGAGACACGGTCCAGACTCCTACGGGAGGCAGCAGTGAGGAATATTGGTCAATGGGCGGAAGCCTGAACCAGCCAAGTAGCGTGCAGGATGACGGCCCTATGGGTTGTAAACTGCTTTTATGCGGGGATAAAGGAGCCCACGTGTGGGCTTTTGCAGGTACCGCATGAATAAGGACCGGCTAATTC
>GV2UCFN02ITJXI
GGTGAGTAACGCGTATCCAACCTGCCCTTCACCACGGGATAACCCGGCGAAAGTCGGACTAATACCGTATGTTGTCCATTGACGGCATCCGATTTGGACGAAAGGCTTTGCGGTGAAGGATGGGGATGCGTCCGATTAGCTTGACGGCGGGGTAACGGCCCACCGTGGCTACGATCGGTAGGGGTTCTGAGAGGAAGGTCCCCCACACTGGAACTGAGACACGGTCCAGACTCCTACGGGAGGCAGCAGTGAGGAATATTGGTCAATGGGCGGAAGCCTGAACCAGCCAAGTAGCGTGCAGGATGACGGCCCTATGGGTTGTAAACTGCTTTTATGCGGGGATAAAGGAGCCCACGTGTGGGCTTTTGCAGGTACCGCATGAATAAGGACCGGCTAATTC
>GV2UCFN02JHTE1
GGTGAGTAACGCGTATCCAACCTGCCCTTCACCACGGGATAACCCGGCGAAAGTCGGACTAATACCGTATGTTGTCCATTGACGGCATCCGATTTGGACGAAAGGCTTTGCGGTGAAGGATGGGGATGCGTCCGATTAGCTTGACGGCGGGGTAACGGCCCACCGTGGCTACGATCGGTAGGGGTTCTGAGAGGAAGGTCCCCCACACTGGAACTGAGACACGGTCCAGACTCCTACGGGAGGCAGCAGTGAGGAATATTGGTCAATGGGCGGAAGCCTGAACCAGCCAAGTAGCGTGCAGGATGACGGCCCTATGGGTTGTAAACTGCTTTTATGCGGGGATAAAGGAGCCCACGTGTGGGCTTTTGCAGGTACCGCATGAATAAGGACCGGCTAATTC
>GV2UCFN02HKQN7
GGTGAGTAACGCGTATCCAACCTGCCCTTCACCACGGGATAACCCGGCGAAAGTCGGACTAATACCGTATGTTGTCCATTGACGGCATCCGATTTGGACGAAAGGCTTTGCGGTGAAGGATGGGGATGCGTCCGATTAGCTTGACGGCGGGGTAACGGCCCACCGTGGCTACGATCGGTAGGGGTTCTGAGAGGAAGGTCCCCCACACTGGAACTGAGACACGGTCCAGACTCCTACGGGAGGCAGCAGTGAGGAATATTGGTCAATGGGCGGAAGCCTGAACCAGCCAAGTAGCGTGCAGGATGACGGCCCTATGGGTTGTAAACTGCTTTTATGCGGGGATAAAGGAGCCCACGTGTGGGCTTTTGCAGGTACCGCATGAATAAGGACCGGCTAATTC
>GV2UCFN02JMKQ0
GGTGAGTAACGCGTATCCAACCTGCCCTTCACCACGGGATAACCCGGCGAAAGTCGGACTAATACCGTATGTTGTCCATTGACGGCATCCGATTTGGACGAAAGGCTTTGCGGTGAAGGATGGGGATGCGTCCGATTAGCTTGACGGCGGGGTAACGGCCCACCGTGGCTACGATCGGTAGGGGTTCTGAGAGGAAGGTCCCCCACACTGGAACTGAGACACGGTCCAGACTCCTACGGGAGGCAGCAGTGAGGAATATTGGTCAATGGGCGGAAGCCTGAACCAGCCAAGTAGCGTGCAGGATGACGGCCCTATGGGTTGTAAACTGCTTTTATGCGGGGATAAAGGAGCCCACGTGTGGGCTTTTGCAGGTACCGCATGAATAAGGACCGGCTAATTC
>GV2UCFN02GH2T7
GGTGAGTAACGCGTATCCAACCTGCCCTTCACCACGGGATAACCCGGCGAAAGTCGGACTAATACCGTATGTTGTCCATTGACGGCATCCGATTTGGACGAAAGGCTTTGCGGTGAAGGATGGGGATGCGTCCGATTAGCTTGACGGCGGGGTAACGGCCCACCGTGGCTACGATCGGTAGGGGTTCTGAGAGGAAGGTCCCCCACACTGGAACTGAGACACGGTCCAGACTCCTACGGGAGGCAGCAGTGAGGAATATTGGTCAATGGGCGGAAGCCTGAACCAGCCAAGTAGCGTGCAGGATGACGGCCCTATGGGTTGTAAACTGCTTTTATGCGGGGATAAAGGAGCCCACGTGTGGGCTTTTGCAGGTACCGCATGAATAAGGACCGGCTAATTC
>GV2UCFN02G0IB5
GGTGAGTAACGCGTATCCAACCTGCCCTTCACCACGGGATAACCCGGCGAAAGTCGGACTAATACCGTATGTTGTCCATTGACGGCATCCGATTTGGACGAAAGGCTTTGCGGTGAAGGATGGGGATGCGTCCGATTAGCTTGACGGCGGGGTAACGGCCCACCGTGGCTACGATCGGTAGGGGTTCTGAGAGGAAGGTCCCCCACACTGGAACTGAGACACGGTCCAGACTCCTACGGGAGGCAGCAGTGAGGAATATTGGTCAATGGGCGGAAGCCTGAACCAGCCAAGTAGCGTGCAGGATGACGGCCCTATGGGTTGTAAACTGCTTTTATGCGGGGATAAAGGAGCCCACGTGTGGGCTTTTGCAGGTACCGCATGAATAAGGACCGGCTAATTC
>GV2UCFN02I021P
GGTGAGTAACGCGTATCCAACCTGCCCTTCACCACGGGATAACCCGGCGAAAGTCGGACTAATACCGTATGTTGTCCATTGACGGCATCCGATTTGGACGAAAGGCTTTGCGGTGAAGGATGGGGATGCGTCCGATTAGCTTGACGGCGGGGTAACGGCCCACCGTGGCTACGATCGGTAGGGGTTCTGAGAGGAAGGTCCCCCACACTGGAACTGAGACACGGTCCAGACTCCTACGGGAGGCAGCAGTGAGGAATATTGGTCAATGGGCGGAAGCCTGAACCAGCCAAGTAGCGTGCAGGATGACGGCCCTATGGGTTGTAAACTGCTTTTATGCGGGGATAAAGGAGCCCACGTGTGGGCTTTTGCAGGTACCGCATGAATAAGGACCGGCTAATTC
>GV2UCFN02HOK0N
GGTGAGTAACGCGTATCCAACCTGCCCTTCACCACGGGATAACCCGGCGAAAGTCGGACTAATACCGTATGTTGTCCATTGACGGCATCCGATTTGGACGAAAGGCTTTGCGGTGAAGGATGGGGATGCGTCCGATTAGCTTGACGGCGGGGTAACGGCCCACCGTGGCTACGATCGGTAGGGGTTCTGAGAGGAAGGTCCCCCACACTGGAACTGAGACACGGTCCAGACTCCTACGGGAGGCAGCAGTGAGGAATATTGGTCAATGGGCGGAAGCCTGAACCAGCCAAGTAGCGTGCAGGATGACGGCCCTATGGGTTGTAAACTGCTTTTATGCGGGGATAAAGGAGCCCACGTGTGGGCTTTTGCAGGTACCGCATGAATAAGGACCGGCTAATTC
>GV2UCFN02JSOE6
GGTGAGTAACGCGTATCCAACCTGCCCTTCACCACGGGATAACCCGGCGAAAGTCGGACTAATACCGTATGTTGTCCATTGACGGCATCCGATTTGGACGAAAGGCTTTGCGGTGAGGGATGGGGATGCGTCCGATTAGCTTGACGGCGGGGTAACGGCCCACCGTGGCTACGATCGGTAGGGGTTCTGAGAGGAAGGTCCCCCACACTGGAACTGAGACACGGTCCAGACTCCTACGGGAGGCAGCAGTGAGGAATATTGGTCAATGGGCGGAAGCCTGAACCAGCCAAGTAGCGTGCAGGATGACGGCCCTATGGGTTGTAAACTGCTTTTATGCGGGGATAAAAGAGCCCACGTGTGGGCTTTTGCAGGTACCGCATGAATAAGGACCGGCTAATTC
>GV2UCFN02IOWN5
GGTGAGTAACGCGTATCCAACCTGCCCTTCACCACGGGATAACCCGGCGAAAGTCGGACTAATACCGTATGTTGTCCATTGACGGCATCCGATTTGGACGAAAGGCTTTGCGGTGAGGGATGGGGATGCGTCCGATTAGCTTGACGGCGGGGTAACGGCCCACCGTGGCTACGATCGGTAGGGGTTCTGAGAGGAAGGTCCCCCACACTGGAACTGAGACACGGTCCAGACTCCTACGGGAGGCAGCAGTGAGGAATATTGGTCAATGGGCGGAAGCCTGAACCAGCCAAGTAGCGTGCAGGATGACGGCCCTATGGGTTGTAAACTGCTTTTATGCGGGGATAAAAGAGCCCACGTGTGGGCTTTTGCAGGTACCGCATGAATAAGGACCGGCTAATTC
>GV2UCFN02JLYF6
GGTGAGTAACGCGTATCCAACCTGCCCTTCACCACGGGATAACCCGGCGAAAGTCGGACTAATACCGTATGTTGTCCATTGACGGCATCCGATTTGGACGAAAGGCTTTGCGGTGAGGGATGGGGATGCGTCCGATTAGCTTGACGGCGGGGTAACGGCCCACCGTGGCTACGATCGGTAGGGGTTCTGAGAGGAAGGTCCCCCACACTGGAACTGAGACACGGTCCAGACTCCTACGGGAGGCAGCAGTGAGGAATATTGGTCAATGGGCGGAAGCCTGAACCAGCCAAGTAGCGTGCAGGATGACGGCCCTATGGGTTGTAAACTGCTTTTATGCGGGGATAAAAGAGCCCACGTGTGGGCTTTTGCAGGTACCGCATGAATAAGGACCGGCTAATTC
>GV2UCFN02H5XTG
GGTGAGTAACGCGTATCCAACCTGCCCTTCACCACGGGATAACCCGGCGAAAGTCGGACTAATACCGTATGTTGTCCATTGACGGCATCCGATTTGGACGAAAGGCTTTGCGGTGAGGGATGGGGATGCGTCCGATTAGCTTGACGGCGGGGTAACGGCCCACCGTGGCTACGATCGGTAGGGGTTCTGAGAGGAAGGTCCCCCACACTGGAACTGAGACACGGTCCAGACTCCTACGGGAGGCAGCAGTGAGGAATATTGGTCAATGGGCGGAAGCCTGAACCAGCCAAGTAGCGTGCAGGATGACGGCCCTATGGGTTGTAAACTGCTTTTATGCGGGGATAAAAGAGCCCACGTGTGGGCTTTTGCAGGTACCGCATGAATAAGGACCGGCTAATTC
>GV2UCFN02HWTA8
GGTGAGTAACGCGTATCCAACCTGCCCTTCACCACGGGATAACCCGGCGAAAGTCGGACTAATACCGTATGTTGTCCATTGACGGCATCCGATTTGGACGAAAGGCTTTGCGGTGAGGGATGGGGATGCGTCCGATTAGCTTGACGGCGGGGTAACGGCCCACCGTGGCTACGATCGGTAGGGGTTCTGAGAGGAAGGTCCCCCACACTGGAACTGAGACACGGTCCAGACTCCTACGGGAGGCAGCAGTGAGGAATATTGGTCAATGGGCGGAAGCCTGAACCAGCCAAGTAGCGTGCAGGATGACGGCCCTATGGGTTGTAAACTGCTTTTATGCGGGGATAAAAGAGCCCACGTGTGGGCTTTTGCAGGTACCGCATGAATAAGGACCGGCTAATTC
>GV2UCFN02JLM5H
GGTGAGTAACGCGTATCCAACCTGCCCTTCACCACGGGATAACCCGGCGAAAGTCGGACTAATACCGTATGTTGTCCATTGACGGCATCCGATTTGGACGAAAGGCTTTGCGGTGAGGGATGGGGATGCGTCCGATTAGCTTGACGGCGGGGTAACGGCCCACCGTGGCTACGATCGGTAGGGGTTCTGAGAGGAAGGTCCCCCACACTGGAACTGAGACACGGTCCAGACTCCTACGGGAGGCAGCAGTGAGGAATATTGGTCAATGGGCGGAAGCCTGAACCAGCCAAGTAGCGTGCAGGATGACGGCCCTATGGGTTGTAAACTGCTTTTATGCGGGGATAAAAGAGCCCACGTGTGGGCTTTTGCAGGTACCGCATGAATAAGGACCGGCTAATTC
>GV2UCFN02H351M
GGTGAGTAACGCGTATCCAACCTGCCCTTCACCACGGGATAACCCGGCGAAAGTCGGACTAATACCGTATGTTGTCCATTGACGGCATCCGATTTGGACGAAAGGCTTTGCGGTGAGGGATGGGGATGCGTCCGATTAGCTTGACGGCGGGGTAACGGCCCACCGTGGCTACGATCGGTAGGGGTTCTGAGAGGAAGGTCCCCCACACTGGAACTGAGACACGGTCCAGACTCCTACGGGAGGCAGCAGTGAGGAATATTGGTCAATGGGCGGAAGCCTGAACCAGCCAAGTAGCGTGCAGGATGACGGCCCTATGGGTTGTAAACTGCTTTTATGCGGGGATAAAGGAGCCCACGTGTGGGTTTTTGCAGGTACCGCATGAATAAGGACCGGCTAATTC
>GV2UCFN02GMIC9
GGTGAGTAACGCGTATCCAACCTGCCCTTCACCACGGGATAACCCGGCGAAAGTCGGACTAATACCGTATGTTGTCCATTGACGGCATCCGATTTGGACGAAAGGCTTTGCGGTGAGGGATGGGGATGCGTCCGATTAGCTTGACGGCGGGGTAACGGCCCACCGTGGCTACGATCGGTAGGGGTTCTGAGAGGAAGGTCCCCCACACTGGAACTGAGACACGGTCCAGACTCCTACGGGAGGCAGCAGTGAGGAATATTGGTCAATGGGCGGAAGCCTGAACCAGCCAAGTAGCGTGCAGGATGACGGCCCTATGGGTTGTAAACTGCTTTTATGCGGGGATAAAGGAGCCCACGTGTGGGTTTTTGCAGGTACCGCATGAATAAGGACCGGCTAATTC
>GV2UCFN02HQ3HX
GGTGAGTAACGCGTATCCAACCTGCCCTTCACCACGGGATAACCCGGCGAAAGTCGGACTAATACCGTATGTTGTCCATTGACGGCATCCGATTTGGACGAAAGGCTTTGCGGTGAGGGATGGGGATGCGTCCGATTAGCTTGACGGCGGGGTAACGGCCCACCGTGGCTACGATCGGTAGGGGTTCTGAGAGGAAGGTCCCCCACACTGGAACTGAGACACGGTCCAGACTCCTACGGGAGGCAGCAGTGAGGAATATTGGTCAATGGGCGGAAGCCTGAACCAGCCAAGTAGCGTGCAGGATGACGGCCCTATGGGTTGTAAACTGCTTTTATGCGGGGATAAAGGAGCCCACGTGTGGGTTTTTGCAGGTACCGCATGAATAAGGACCGGCTAATTC
>GV2UCFN02IJV1R
GGTGAGTAACGCGTATCCAACCTGCCCTTCACCACGGGATAACCCGGCGAAAGTCGGACTAATACCGTATGTTGTCCATTGACGGCATCCGATTTGGACGAAAGGCTTTGCGGTGAGGGATGGGGATGCGTCCGATTAGCTTGACGGCGGGGTAACGGCCCACCGTGGCTACGATCGGTAGGGGTTCTGAGAGGAAGGTCCCCCACACTGGAACTGAGACACGGTCCAGACTCCTACGGGAGGCAGCAGTGAGGAATATTGGTCAATGGGCGGAAGCCTGAACCAGCCAAGTAGCGTGCAGGATGACGGCCCTATGGGTTGTAAACTGCTTTTATGCGGGGATAAAGGAGCCCACGTGTGGGTTTTTGCAGGTACCGCATGAATAAGGACCGGCTAATTC
>GV2UCFN02J2IE1
GGTGAGTAACGCGTATCCAACCTGCCCTTCACCACGGGATAACCCGGCGAAAGTCGGACTAATACCGTATGTTGTCCATTGACGGCATCCGATTTGGACGAAAGGCTTTGCGGTGAGGGATGGGGATGCGTCCGATTAGCTTGACGGCGGGGTAACGGCCCACCGTGGCTACGATCGGTAGGGGTTCTGAGAGGAAGGTCCCCCACACTGGAACTGAGACACGGTCCAGACTCCTACGGGAGGCAGCAGTGAGGAATATTGGTCAATGGGCGGAAGCCTGAACCAGCCAAGTAGCGTGCAGGATGACGGCCCTATGGGTTGTAAACTGCTTTTATGCGGGGATAAAGGAGCCCACGTGTGGGTTTTTGCAGGTACCGCATGAATAAGGACCGGCTAATTC
>GV2UCFN02FNQSQ
GGTGAGTAACGCGTATCCAACCTGCCCTTCACCACGGGATAACCCGGCGAAAGTCGGACTAATACCGTATGTTGTCCATTGACGGCATCCGATTTGGACGAAAGGCTTTGCGGTGAGGGATGGGGATGCGTCCGATTAGCTTGACGGCGGGGTAACGGCCCACCGTGGCTACGATCGGTAGGGGTTCTGAGAGGAAGGTCCCCCACACTGGAACTGAGACACGGTCCAGACTCCTACGGGAGGCAGCAGTGAGGAATATTGGTCAATGGGCGGAAGCCTGAACCAGCCAAGTAGCGTGCAGGATGACGGCCCTATGGGTTGTAAACTGCTTTTATGCGGGGATAAAGGAGCCCACGTGTGGGTTTTTGCAGGTACCGCATGAATAAGGACCGGCTAATTC
>GV2UCFN02JBSCN
GGTGAGTAACGCGTATCCAACCTGCCCTTCACCACGGGATAACCCGGCGAAAGTCGGACTAATACCGTATGTTGTCCATTGACGGCATCCGATTTGGACGAAAGGCTTTGCGGTGAGGGATGGGGATGCGTCCGATTAGCTTGACGGCGGGGTAACGGCCCACCGTGGCTACGATCGGTAGGGGTTCTGAGAGGAAGGTCCCCCACACTGGAACTGAGACACGGTCCAGACTCCTACGGGAGGCAGCAGTGAGGAATATTGGTCAATGGGCGGAAGCCTGAACCAGCCAAGTAGCGTGCAGGATGACGGCCCTATGGGTTGTAAACTGCTTTTATGCGGGGATAAAGGAGCCCACGTGTGGGTTTTTGCAGGTACCGCATGAATAAGGACCGGCTAATTC
>GV2UCFN02JG77V
GGTGAGTAACGCGTATCCAACCTGCCCTTCACCACGGGATAACCCGGCGAAAGTCGGACTAATACCGTATGTTGTCCATTGACGGCATCCGATTTGGACGAAAGGCTTTGCGGTGAGGGATGGGGATGCGTCCGATTAGCTTGACGGCGGGGTAACGGCCCACCGTGGCTACGATCGGTAGGGGTTCTGAGAGGAAGGTCCCCCACACTGGAACTGAGACACGGTCCAGACTCCTACGGGAGGCAGCAGTGAGGAATATTGGTCAATGGGCGGAAGCCTGAACCAGCCAAGTAGCGTGCAGGATGACGGCCCTATGGGTTGTAAACTGCTTTTATGCGGGGATAAAGGAGCCCACGTGTGGGTTTTTGCAGGTACCGCATGAATAAGGACCGGCTAATTC
>GV2UCFN02JQO7M
GGTGAGTAACGCGTATCCAACCTGCCCTTCACCACGGGATAACCCGGCGAAAGTCGGACTAATACCGTATGTTGTCCATTGACGGCATCCGATTTGGACGAAAGGCTTTGCGGTGAGGGATGGGGATGCGTCCGATTAGCTTGACGGCGGGGTAACGGCCCACCGTGGCTACGATCGGTAGGGGTTCTGAGAGGAAGGTCCCCCACACTGGAACTGAGACACGGTCCAGACTCCTACGGGAGGCAGCAGTGAGGAATATTGGTCAATGGGCGGAAGCCTGAACCAGCCAAGTAGCGTGCAGGATGACGGCCCTATGGGTTGTAAACTGCTTTTATGCGGGGATAAAGGAGCCCACGTGTGGGTTTTTGCAGGTACCGCATGAATAAGGACCGGCTAATTC
>GV2UCFN02JI19Z
GGTGAGTAACGCGTATCCAACCTGCCCTTCACCACGGGATAACCCGGCGAAAGTCGGACTAATACCGTATGTTGTCCATTGACGGCATCCGATTTGGACGAAAGGCTTTGCGGTGAGGGATGGGGATGCGTCCGATTAGCTTGACGGCGGGGTAACGGCCCACCGTGGCTACGATCGGTAGGGGTTCTGAGAGGAAGGTCCCCCACACTGGAACTGAGACACGGTCCAGACTCCTACGGGAGGCAGCAGTGAGGAATATTGGTCAATGGGCGGAAGCCTGAACCAGCCAAGTAGCGTGCAGGATGACGGCCCTATGGGTTGTAAACTGCTTTTATGCGGGGATAAAGGAGCCCACGTGTGGGTTTTTGCAGGTACCGCATGAATAAGGACCGGCTAATTC
>GV2UCFN02G2VQS
GGTGAGTAACGCGTATCCAACCTGCCCTTCACCACGGGATAACCCGGCGAAAGTCGGACTAATACCGTATGTTGTCCATTGACGGCATCCGATTTGGACGAAAGGCTTTGCGGTGAGGGATGGGGATGCGTCCGATTAGCTTGACGGCGGGGTAACGGCCCACCGTGGCTACGATCGGTAGGGGTTCTGAGAGGAAGGTCCCCCACACTGGAACTGAGACACGGTCCAGACTCCTACGGGAGGCAGCAGTGAGGAATATTGGTCAATGGGCGGAAGCCTGAACCAGCCAAGTAGCGTGCAGGATGACGGCCCTATGGGTTGTAAACTGCTTTTATGCGGGGATAAAGGAGCCCACGTGTGGGTTTTTGCAGGTACCGCATGAATAAGGACCGGCTAATTC
>GV2UCFN02IQJTF
GGTGAGTAACGCGTATCCAACCTGCCCTTCACCACGGGATAACCCGGCGAAAGTCGGACTAATACCGTATGTTGTCCATTGACGGCATCCGATTTGGACGAAAGGCTTTGCGGTGAGGGATGGGGATGCGTCCGATTAGCTTGACGGCGGGGTAACGGCCCACCGTGGCTACGATCGGTAGGGGTTCTGAGAGGAAGGTCCCCCACACTGGAACTGAGACACGGTCCAGACTCCTACGGGAGGCAGCAGTGAGGAATATTGGTCAATGGGCGGAAGCCTGAACCAGCCAAGTAGCGTGCAGGATGACGGCCCTATGGGTTGTAAACTGCTTTTATGCGGGGATAAAGGAGCCCACGTGTGGGTTTTTGCAGGTACCGCATGAATAAGGACCGGCTAATTC
>GV2UCFN02GDZFX
GGTGAGTAACGCGTATCCAACCTGCCCTTCACCACGGGATAACCCGGCGAAAGTCGGACTAATACCGTATGTTGTCCATTGACGGCATCCGATTTGGACGAAAGGCTTTGCGGTGAGGGATGGGGATGCGTCCGATTAGCTTGACGGCGGGGTAACGGCCCACCGTGGCTACGATCGGTAGGGGTTCTGAGAGGAAGGTCCCCCACACTGGAACTGAGACACGGTCCAGACTCCTACGGGAGGCAGCAGTGAGGAATATTGGTCAATGGGCGGAAGCCTGAACCAGCCAAGTAGCGTGCAGGATGACGGCCCTATGGGTTGTAAACTGCTTTTATGCGGGGATAAAGGAGCCCACGTGTGGGTTTTTGCAGGTACCGCATGAATAAGGACCGGCTAATTC
>GV2UCFN02HZ3ZI
GGTGAGTAACGCGTATCCAACCTGCCCTTCACCACGGGATAACCCGGCGAAAGTCGGACTAATACCGTATGTTGTCCATTGACGGCATCCGATTTGGACGAAAGGCTTTGCGGTGAGGGATGGGGATGCGTCCGATTAGCTTGACGGCGGGGTAACGGCCCACCGTGGCTACGATCGGTAGGGGTTCTGAGAGGAAGGTCCCCCACACTGGAACTGAGACACGGTCCAGACTCCTACGGGAGGCAGCAGTGAGGAATATTGGTCAATGGGCGGAAGCCTGAACCAGCCAAGTAGCGTGCAGGATGACGGCCCTATGGGTTGTAAACTGCTTTTATGCGGGGATAAAGGAGCCCACGTGTGGGTTTTTGCAGGTACCGCATGAATAAGGACCGGCTAATTC
>GV2UCFN02GT9LD
GGTGAGTAACGCGTATCCAACCTGCCCTTCACCACGGGATAACCCGGCGAAAGTCGGACTAATACCGTATGTTGTCCATTGACGGCATCCGATTTGGACGAAAGGCTTTGCGGTGAGGGATGGGGATGCGTCCGATTAGCTTGACGGCGGGGTAACGGCCCACCGTGGCTACGATCGGTAGGGGTTCTGAGAGGAAGGTCCCCCACACTGGAACTGAGACACGGTCCAGACTCCTACGGGAGGCAGCAGTGAGGAATATTGGTCAATGGGCGGAAGCCTGAACCAGCCAAGTAGCGTGCAGGATGACGGCCCTATGGGTTGTAAACTGCTTTTATGCGGGGATAAAGGAGCCCACGTGTGGGTTTTTGCAGGTACCGCATGAATAAGGACCGGCTAATTC
>GV2UCFN02GD8VG
GGTGAGTAACGCGTATCCAACCTGCCCTTCACCACGGGATAACCCGGCGAAAGTCGGACTAATACCGTATGTTGTCCATTGACGGCATCCGATTTGGACGAAAGGCTTTGCGGTGAGGGATGGGGATGCGTCCGATTAGCTTGACGGCGGGGTAACGGCCCACCGTGGCTACGATCGGTAGGGGTTCTGAGAGGAAGGTCCCCCACACTGGAACTGAGACACGGTCCAGACTCCTACGGGAGGCAGCAGTGAGGAATATTGGTCAATGGGCGGAAGCCTGAACCAGCCAAGTAGCGTGCAGGATGACGGCCCTATGGGTTGTAAACTGCTTTTATGCGGGGATAAAGGAGCCCACGTGTGGGTTTTTGCAGGTACCGCATGAATAAGGACCGGCTAATTC
>GV2UCFN02HWP3K
GGTGAGTAACGCGTATCCAACCTGCCCTTCACCACGGGATAACCCGGCGAAAGTCGGACTAATACCGTATGTTGTCCATTGACGGCATCCGATTTGGACGAAAGGCTTTGCGGTGAGGGATGGGGATGCGTCCGATTAGCTTGACGGCGGGGTAACGGCCCACCGTGGCTACGATCGGTAGGGGTTCTGAGAGGAAGGTCCCCCACACTGGAACTGAGACACGGTCCAGACTCCTACGGGAGGCAGCAGTGAGGAATATTGGTCAATGGGCGGAAGCCTGAACCAGCCAAGTAGCGTGCAGGATGACGGCCCTATGGGTTGTAAACTGCTTTTATGCGGGGATAAAGGAGCCCACGTGTGGGTTTTTGCAGGTACCGCATGAATAAGGACCGGCTAATTC
>GV2UCFN02GEPLZ
GGTGAGTAACGCGTATCCAACCTGCCCTTCACCACGGGATAACCCGGCGAAAGTCGGACTAATACCGTATGTTGTCCATTGACGGCATCCGATTTGGACGAAAGGCTTTGCGGTGAGGGATGGGGATGCGTCCGATTAGCTTGACGGCGGGGTAACGGCCCACCGTGGCTACGATCGGTAGGGGTTCTGAGAGGAAGGTCCCCCACACTGGAACTGAGACACGGTCCAGACTCCTACGGGAGGCAGCAGTGAGGAATATTGGTCAATGGGCGGAAGCCTGAACCAGCCAAGTAGCGTGCAGGATGACGGCCCTATGGGTTGTAAACTGCTTTTATGCGGGGATAAAGGAGCCCACGTGTGGGTTTTTGCAGGTACCGCATGAATAAGGACCGGCTAATTC
>GV2UCFN02JG1LS
GGTGAGTAACGCGTATCCAACCTGCCCTTCACCACGGGATAACCCGGCGAAAGTCGGACTAATACCGTATGTTGTCCATTGACGGCATCCGATTTGGACGAAAGGCTTTGCGGTGAGGGATGGGGATGCGTCCGATTAGCTTGACGGCGGGGTAACGGCCCACCGTGGCTACGATCGGTAGGGGTTCTGAGAGGAAGGTCCCCCACACTGGAACTGAGACACGGTCCAGACTCCTACGGGAGGCAGCAGTGAGGAATATTGGTCAATGGGCGGAAGCCTGAACCAGCCAAGTAGCGTGCAGGATGACGGCCCTATGGGTTGTAAACTGCTTTTATGCGGGGATAAAGGAGCCCACGTGTGGGTTTTTGCAGGTACCGCATGAATAAGGACCGGCTAATTC
>GV2UCFN02GJXA9
GGTGAGTAACGCGTATCCAACCTGCCCTTCACCACGGGATAACCCGGCGAAAGTCGGACTAATACCGTATGTTGTCCATTGACGGCATCCGATTTGGACGAAAGGCTTTGCGGTGAGGGATGGGGATGCGTCCGATTAGCTTGACGGCGGGGTAACGGCCCACCGTGGCTACGATCGGTAGGGGTTCTGAGAGGAAGGTCCCCCACACTGGAACTGAGACACGGTCCAGACTCCTACGGGAGGCAGCAGTGAGGAATATTGGTCAATGGGCGGAAGCCTGAACCAGCCAAGTAGCGTGCAGGATGACGGCCCTATGGGTTGTAAACTGCTTTTATGCGGGGATAAAGGAGCCCACGTGTGGGTTTTTGCAGGTACCGCATGAATAAGGACCGGCTAATTC
>GV2UCFN02F5OXK
GGTGAGTAACGCGTATCCAACCTGCCCTTCACCACGGGATAACCCGGCGAAAGTCGGACTAATACCGTATGTTGTCCATTGACGGCATCCGATTTGGACGAAAGGCTTTGCGGTGAGGGATGGGGATGCGTCCGATTAGCTTGACGGCGGGGTAACGGCCCACCGTGGCTACGATCGGTAGGGGTTCTGAGAGGAAGGTCCCCCACACTGGAACTGAGACACGGTCCAGACTCCTACGGGAGGCAGCAGTGAGGAATATTGGTCAATGGGCGGAAGCCTGAACCAGCCAAGTAGCGTGCAGGATGACGGCCCTATGGGTTGTAAACTGCTTTTATGCGGGGATAAAGGAGCCCACGTGTGGGTTTTTGCAGGTACCGCATGAATAAGGACCGGCTAATTC
>GV2UCFN02GNA2S
GGTGAGTAACGCGTATCCAACCTGCCCTTCACCACGGGATAACCCGGCGAAAGTCGGACTAATACCGTATGTTGTCCATTGACGGCATCCGATTTGGACGAAAGGCTTAGCGGTGAGGGATGGGGATGCGTCCGATTAGCTTGACGGCGGGGTAACGGCCCACCGTGGCTACGATCGGTAGGGGTTCTGAGAGGAAGGTCCCCCACACTGGAACTGAGACACGGTCCAGACTCCTACGGGAGGCAGCAGTGAGGAATATTGGTCAATGGGCGGAAGCCTGAACCAGCCAAGTAGCGTGCAGGATGACGGCCCTATGGGTTGTAAACTGCTTTTATGCGGGGATAAAGGAGCCCACGTGTGGGTTTTTGCAGGTACCGCATGAATAAGGACCGGCTAATTC
>GV2UCFN02F9KEW
GGTGAGTAACGCGTATCCAACCTGCCCTTCACCACGGGATAACCCGGCGAAAGTCGGACTAATACCGTATGTTGTCCATTGACGGCATCCGATTTGGACGAAAGGCTTAGCGGTGAGGGATGGGGATGCGTCCGATTAGCTTGACGGCGGGGTAACGGCCCACCGTGGCTACGATCGGTAGGGGTTCTGAGAGGAAGGTCCCCCACACTGGAACTGAGACACGGTCCAGACTCCTACGGGAGGCAGCAGTGAGGAATATTGGTCAATGGGCGGAAGCCTGAACCAGCCAAGTAGCGTGCAGGATGACGGCCCTATGGGTTGTAAACTGCTTTTATGCGGGGATAAAGGAGCCCACGTGTGGGTTTTTGCAGGTACCGCATGAATAAGGACCGGCTAATTC
>GV2UCFN02IOZ5E
GGTGAGTAACGCGTATCCAACCTGCCCTTCACCACGGGATAACCCGGCGAAAGTCGGACTAATACCGTATGTTGTCCATTGACGGCATCCGATTTGGACGAAAGGCTTAGCGGTGAGGGATGGGGATGCGTCCGATTAGCTCGACGGCGGGGTAACGGCCCACCGTGGCTACGATCGGTAGGGGTTCTGAGAGGAAGGTCCCCCACACTGGAACTGAGACACGGTCCAGACTCCTACGGGAGGCAGCAGTGAGGAATATTGGTCAATGGGCGGAAGCCTGAACCAGCCAAGTAGCGTGCAGGATGACGGCCCTATGGGTTGTAAACTGCTTTTATGCGGGGATAAAGGAGCCCACGTGTGGGTTTTTGCAGGTACCGCATGAATAAGGACCGGCTAATTC
>GV2UCFN02GKTNE
GGTGAGTAACGCGTATCCAACCTGCCCTTCACCACGGGATAACCCGGCGAAAGTCGGACTAATACCGTATGTTGTCCATTGACGGCATCCGATTTGGACGAAAGGCTTAGCGGTGAGGGATGGGGATGCGTCCGATTAGCTCGACGGCGGGGTAACGGCCCACCGTGGCTACGATCGGTAGGGGTTCTGAGAGGAAGGTCCCCCACACTGGAACTGAGACACGGTCCAGACTCCTACGGGAGGCAGCAGTGAGGAATATTGGTCAATGGGCGGAAGCCTGAACCAGCCAAGTAGCGTGCAGGATGACGGCCCTATGGGTTGTAAACTGCTTTTATGCGGGGATAAAGGAGCCCACGTGTGGGTTTTTGCAGGTACCGCATGAATAAGGACCGGCTAATTC
>GV2UCFN02I1Y9B
GGTGAGTAACGCGTATCCAACCTGCCCTTCACCACGGGATAACCCGGCGAAAGTCGGACTAATACCGTATGTTGTCCATTGACGGCATCCGATTTGGACGAAAGGCTTAGCGGTGAGGGATGGGGATGCGTCCGATTAGCTCGACGGCGGGGTAACGGCCCACCGTGGCTACGATCGGTAGGGGTTCTGAGAGGAAGGTCCCCCACACTGGAACTGAGACACGGTCCAGACTCCTACGGGAGGCAGCAGTGAGGAATATTGGTCAATGGGCGGAAGCCTGAACCAGCCAAGTAGCGTGCAGGATGACGGCCCTATGGGTTGTAAACTGCTTTTATGCGGGGATAAAGGAGCCCACGTGTGGGTTTTTGCAGGTACCGCATGAATAAGGACCGGCTAATTC
>GV2UCFN02H4FW8
GGTGAGTAACGCGTATCCAACCTGCCCTTCACCACGGGATAACCCGGCGAAAGTCGGACTAATACCGTATGTTGTCCATTGACGGCATCCGATTTGGACGAAAGGCTTAGCGGTGAGGGATGGGGATGCGTCCGATTAGCTCGACGGCGGGGTAACGGCCCACCGTGGCTACGATCGGTAGGGGTTCTGAGAGGAAGGTCCCCCACACTGGAACTGAGACACGGTCCAGACTCCTACGGGAGGCAGCAGTGAGGAATATTGGTCAATGGGCGGAAGCCTGAACCAGCCAAGTAGCGTGCAGGATGACGGCCCTATGGGTTGTAAACTGCTTTTATGCGGGGATAAAGGAGCCCACGTGTGGGTTTTTGCAGGTACCGCATGAATAAGGACCGGCTAATTC
>GV2UCFN02GP55F
GGTGAGTAACGCGTATCCAACCTGCCCTTCACCACGGGATAACCCGGCGAAAGTCGGACTAATACCGTATGTTGTCCATTGACGGCATCCGATTTGGACGAAAGGCTTAGCGGTGAGGGATGGGGATGCGTCCGATTAGCTCGACGGCGGGGTAACGGCCCACCGTGGCTACGATCGGTAGGGGTTCTGAGAGGAAGGTCCCCCACACTGGAACTGAGACACGGTCCAGACTCCTACGGGAGGCAGCAGTGAGGAATATTGGTCAATGGGCGGAAGCCTGAACCAGCCAAGTAGCGTGCAGGATGACGGCCCTATGGGTTGTAAACTGCTTTTATGCGGGGATAAAGGAGCCCACGTGTGGGCTTTTGCAGGTACCGCATGAATAAGGACCGGCTAATTC
>GV2UCFN02F56IJ
GGTGAGTAACGCGTATCCAACCTGCCCTTCACCACGGGATAACCCGGCGAAAGTCGGACTAATACCGTATGTTGTCCATTGACGGCATCCGATTTGGACGAAAGGCTTAGCGGTGAGGGATGGGGATGCGTCCGATTAGCTCGACGGCGGGGTAACGGCCCACCGTGGCTACGATCGGTAGGGGTTCTGAGAGGAAGGTCCCCCACACTGGAACTGAGACACGGTCCAGACTCCTACGGGAGGCAGCAGTGAGGAATATTGGTCAATGGGCGGAAGCCTGAACCAGCCAAGTAGCGTGCAGGATGACGGCCCTATGGGTTGTAAACTGCTTTTATGCGGGGATAAAGGAGCCCACGTGTGGGCTTTTGCAGGTACCGCATGAATAAGGACCGGCTAATTC
>GV2UCFN02JENUC
GGTGAGTAACGCGTATCCAACCTGCCCTTCACCACGGGATAACCCGGCGAAAGTCGGACTAATACCGTATGTTGTCCATTGACGGCATCCGATTTGGACGAAAGGCTTAGCGGTGAGGGATGGGGATGCGTCCGATTAGCTCGACGGCGGGGTAACGGCCCACCGTGGCTACGATCGGTAGGGGTTCTGAGAGGAAGGTCCCCCACACTGGAACTGAGACACGGTCCAGACTCCTACGGGAGGCAGCAGTGAGGAATATTGGTCAATGGGCGGAAGCCTGAACCAGCCAAGTAGCGTGCAGGATGACGGCCCTATGGGTTGTAAACTGCTTTTATGCGGGGATAAAGGAGCCCACGTGTGGGCTTTTGCAGGTACCGCATGAATAAGGACCGGCTAATTC
>GV2UCFN02GW6K6
GGTGAGTAACGCGTATCCAACCTGCCCTTCACCACGGGATAACCCGGCGAAAGTCGGACTAATACCGTATGTTGTCCATTGACGGCATCCGATTTGGACGAAAGGCTTGGCGGTGAGGGATGGGGATGCGTCCGATTAGCTCGACGGCGGGGTAACGGCCCACCGTGGCTACGATCGGTAGGGGTTCTGAGAGGAAGGTCCCCCACACTGGAACTGAGACACGGTCCAGACTCCTACGGGAGGCAGCAGTGAGGAATATTGGTCAATGGGCGGAAGCCTGAACCAGCCAAGTAGCGTGCAGGATGACGGCCCTATGGGTTGTAAACTGCTTTTATGCGGGGATAAAGGAGCCCACGTGTGGGTTTTTGCAGGTACCGCATGAATAAGGACCGGCTAATTC
>GV2UCFN02IPVTL
GGTGAGTAACGCGTATCCAACCTGCCCTTCACCACGGGATAACCCGGCGAAAGTCGGACTAATACCGTATGTTGTCCATTGACGGCATCCGATTTGGACGAAAGGCTTGGCGGTGAGGGATGGGGATGCGTCCGATTAGCTCGACGGCGGGGTAACGGCCCACCGTGGCTACGATCGGTAGGGGTTCTGAGAGGAAGGTCCCCCACACTGGAACTGAGACACGGTCCAGACTCCTACGGGAGGCAGCAGTGAGGAATATTGGTCAATGGGCGGAAGCCTGAACCAGCCAAGTAGCGTGCAGGATGACGGCCCTATGGGTTGTAAACTGCTTTTATGCGGGGATAAAGGAGCCCACGTGTGGGTTTTTGCAGGTACCGCATGAATAAGGACCGGCTAATTC
>GV2UCFN02HYMAZ
GGTGAGTAACGCGTATCCAACCTGCCCTTCACCACGGGATAACCCGGCGAAAGTCGGACTAATACCGTATGTTGTCCATTGACGGCATCCGATTTGGACGAAAGGCTTGGCGGTGAGGGATGGGGATGCGTCCGATTAGCTCGACGGCGGGGTAACGGCCCACCGTGGCTACGATCGGTAGGGGTTCTGAGAGGAAGGTCCCCCACACTGGAACTGAGACACGGTCCAGACTCCTACGGGAGGCAGCAGTGAGGAATATTGGTCAATGGGCGGAAGCCTGAACCAGCCAAGTAGCGTGCAGGATGACGGCCCTATGGGTTGTAAACTGCTTTTATGCGGGGATAAAGGAGCCCACGTGTGGGTTTTTGCAGGTACCGCATGAATAAGGACCGGCTAATTC
>GV2UCFN02G3VCE
GGTGAGTAACGCGTATCCAACCTGCCCTTCACCACGGGATAACCCGGCGAAAGTCGGACTAATACCGTATGTTGTCCATTGACGGCATCCGATTTGGACGAAAGGCTTGGCGGTGAGGGATGGGGATGCGTCCGATTAGCTCGACGGCGGGGTAACGGCCCACCGTGGCTACGATCGGTAGGGGTTCTGAGAGGAAGGTCCCCCACACTGGAACTGAGACACGGTCCAGACTCCTACGGGAGGCAGCAGTGAGGAATATTGGTCAATGGGCGGAAGCCTGAACCAGCCAAGTAGCGTGCAGGATGACGGCCCTATGGGTTGTAAACTGCTTTTATGCGGGGATAAAGGAGCCCACGTGTGGGTTTTTGCAGGTACCGCATGAATAAGGACCGGCTAATTC
>GV2UCFN02GBFSG
GGTGAGTAACGCGTATCCAACCTGCCCTTCACCACGGGATAACCCGGCGAAAGTCGGACTAATACCGTATGTTGTCCATTGACGGCATCCGATTTGGACGAAAGGCTTGGCGGTGAGGGATGGGGATGCGTCCGATTAGCTCGACGGCGGGGTAACGGCCCACCGTGGCTACGATCGGTAGGGGTTCTGAGAGGAAGGTCCCCCACACTGGAACTGAGACACGGTCCAGACTCCTACGGGAGGCAGCAGTGAGGAATATTGGTCAATGGGCGGAAGCCTGAACCAGCCAAGTAGCGTGCAGGATGACGGCCCTATGGGTTGTAAACTGCTTTTATGCGGGGATAAAGGAGCCCACGTGTGGGTTTTTGCAGGTACCGCATGAATAAGGACCGGCTAATTC
>GV2UCFN02H7K6F
GGTGAGTAACGCGTATCCAACCTGCCCTTCACCACGGGATAACCCGGCGAAAGTCGGACTAATACCGTATGTTGTCCATTGACGGCATCCGATTTGGACGAAAGGCTTGGCGGTGAGGGATGGGGATGCGTCCGATTAGCTCGACGGCGGGGTAACGGCCCACCGTGGCTACGATCGGTAGGGGTTCTGAGAGGAAGGTCCCCCACACTGGAACTGAGACACGGTCCAGACTCCTACGGGAGGCAGCAGTGAGGAATATTGGTCAATGGGCGGAAGCCTGAACCAGCCAAGTAGCGTGCAGGATGACGGCCCTATGGGTTGTAAACTGCTTTTATGCGGGGATAAAGGAGCCCACGTGTGGGTTTTTGCAGGTACCGCATGAATAAGGACCGGCTAATTC
>GV2UCFN02GXA4O
GGTGAGTAACGCGTATCCAACCTGCCCTTCACCACGGGATAACCCGGCGAAAGTCGGACTAATACCGTATGTTGTCCATTGACGGCATCCGATTTGGACGAAAGGCTTGGCGGTGAGGGATGGGGATGCGTCCGATTAGCTCGACGGCGGGGTAACGGCCCACCGTGGCTACGATCGGTAGGGGTTCTGAGAGGAAGGTCCCCCACACTGGAACTGAGACACGGTCCAGACTCCTACGGGAGGCAGCAGTGAGGAATATTGGTCAATGGGCGGAAGCCTGAACCAGCCAAGTAGCGTGCAGGATGACGGCCCTATGGGTTGTAAACTGCTTTTATGCGGGGATAAAGGAGCCCACGTGTGGGTTTTTGCAGGTACCGCATGAATAAGGACCGGCTAATTC
>GV2UCFN02GXAMZ
GGTGAGTAACGCGTATCCAACCTGCCCTTCACCACGGGATAACCCGGCGAAAGTCGGACTAATACCGTATGTTGTCCATTGACGGCATCCGATTTGGACGAAAGGCTTGGCGGTGAGGGATGGGGATGCGTCCGATTAGCTCGACGGCGGGGTAACGGCCCACCGTGGCTACGATCGGTAGGGGTTCTGAGAGGAAGGTCCCCCACACTGGAACTGAGACACGGTCCAGACTCCTACGGGAGGCAGCAGTGAGGAATATTGGTCAATGGGCGGAAGCCTGAACCAGCCAAGTAGCGTGCAGGATGACGGCCCTATGGGTTGTAAACTGCTTTTATGCGGGGATAAAGGAGCCCACGTGTGGGTTTTTGCAGGTACCGCATGAATAAGGACCGGCTAATTC
>GV2UCFN02IR1A1
GGTGAGTAACGCGTATCCAACCTGCCCTTCACCACGGGATAACCCGGCGAAAGTCGGACTAATACCGTATGTTGTCCATTGACGGCATCCGATTTGGACGAAAGGCTTGGCGGTGAGGGATGGGGATGCGTCCGATTAGCTCGACGGCGGGGTAACGGCCCACCGTGGCTACGATCGGTAGGGGTTCTGAGAGGAAGGTCCCCCACACTGGAACTGAGACACGGTCCAGACTCCTACGGGAGGCAGCAGTGAGGAATATTGGTCAATGGGCGGAAGCCTGAACCAGCCAAGTAGCGTGCAGGATGACGGCCCTATGGGTTGTAAACTGCTTTTATGCGGGGATAAAGGAGCCCACGTGTGGGTTTTTGCAGGTACCGCATGAATAAGGACCGGCTAATTC
>GV2UCFN02JJA79
GGTGAGTAACGCGTATCCAACCTGCCCTTCACCACGGGATAACCCGGCGAAAGTCGGACTAATACCGTATGTTGTCCATTGACGGCATCCGATTTGGACGAAAGGCTTGGCGGTGAGGGATGGGGATGCGTCCGATTAGCTCGACGGCGGGGTAACGGCCCACCGTGGCTACGATCGGTAGGGGTTCTGAGAGGAAGGTCCCCCACACTGGAACTGAGACACGGTCCAGACTCCTACGGGAGGCAGCAGTGAGGAATATTGGTCAATGGGCGGAAGCCTGAACCAGCCAAGTAGCGTGCAGGATGACGGCCCTATGGGTTGTAAACTGCTTTTATGCGGGGATAAAGGAGCCCACGTGTGGGTTTTTGCAGGTACCGCATGAATAAGGACCGGCTAATTC
>GV2UCFN02IP2GZ
GGTGAGTAACGCGTATCCAACCTGCCCTTCACCACGGGATAACCCGGCGAAAGTCGGACTAATACCGTATGTTGTCCATTGACGGCATCCGATTTGGACGAAAGGCTTGGCGGTGAGGGATGGGGATGCGTCCGATTAGCTCGACGGCGGGGTAACGGCCCACCGTGGCTACGATCGGTAGGGGTTCTGAGAGGAAGGTCCCCCACACTGGAACTGAGACACGGTCCAGACTCCTACGGGAGGCAGCAGTGAGGAATATTGGTCAATGGGCGGAAGCCTGAACCAGCCAAGTAGCGTGCAGGATGACGGCCCTATGGGTTGTAAACTGCTTTTATGCGGGGATAAAGGAGCCCACGTGTGGGTTTTTGCAGGTACCGCATGAATAAGGACCGGCTAATTC
>GV2UCFN02HH8MQ
GGTGAGTAACGCGTATCCAACCTGCCCTTCACCACGGGATAACCCGGCGAAAGTCGGACTAATACCGTATGTTGTCCATTGACGGCATCCGATTTGGACGAAAGGCTTGGCGGTGAGGGATGGGGATGCGTCCGATTAGCTCGACGGCGGGGTAACGGCCCACCGTGGCTACGATCGGTAGGGGTTCTGAGAGGAAGGTCCCCCACACTGGAACTGAGACACGGTCCAGACTCCTACGGGAGGCAGCAGTGAGGAATATTGGTCAATGGGCGGAAGCCTGAACCAGCCAAGTAGCGTGCAGGATGACGGCCCTATGGGTTGTAAACTGCTTTTATGCGGGGATAAAGGAGCCCACGTGTGGGTTTTTGCAGGTACCGCATGAATAAGGACCGGCTAATTC
>GV2UCFN02G9JVX
GGTGAGTAACGCGTATCCAACCTGCCCTTCACCACGGGATAACCCGGCGAAAGTCGGACTAATACCGTATGTTGTCCATTGACGGCATCCGATTTGGACGAAAGGCTTGGCGGTGAGGGATGGGGATGCGTCCGATTAGCTCGACGGCGGGGTAACGGCCCACCGTGGCTACGATCGGTAGGGGTTCTGAGAGGAAGGTCCCCCACACTGGAACTGAGACACGGTCCAGACTCCTACGGGAGGCAGCAGTGAGGAATATTGGTCAATGGGCGGAAGCCTGAACCAGCCAAGTAGCGTGCAGGATGACGGCCCTATGGGTTGTAAACTGCTTTTATGCGGGGATAAAGGAGCCCACGTGTGGGTTTTTGCAGGTACCGCATGAATAAGGACCGGCTAATTC
>GV2UCFN02JJHWE
GGTGAGTAACGCGTATCCAACCTGCCCTTCACCACGGGATAACCCGGCGAAAGTCGGACTAATACCGTATGTTGTCCATTGACGGCATCCGATTTGGACGAAAGGCTTGGCGGTGAGGGATGGGGATGCGTCCGATTAGCTCGACGGCGGGGTAACGGCCCACCGTGGCTACGATCGGTAGGGGTTCTGAGAGGAAGGTCCCCCACACTGGAACTGAGACACGGTCCAGACTCCTACGGGAGGCAGCAGTGAGGAATATTGGTCAATGGGCGGAAGCCTGAACCAGCCAAGTAGCGTGCAGGATGACGGCCCTATGGGTTGTAAACTGCTTTTATGCGGGGATAAAGGAGCCCACGTGTGGGTTTTTGCAGGTACCGCATGAATAAGGACCGGCTAATTC
>GV2UCFN02GN9LG
GGTGAGTAACGCGTATCCAACCTGCCCTTCACCACGGGATAACCCGGCGAAAGTCGGACTAATACCGTATGTTGTCCATTGACGGCATCCGATTTGGACGAAAGGCTTGGCGGTGAGGGATGGGGATGCGTCCGATTAGCTCGACGGCGGGGTAACGGCCCACCGTGGCTACGATCGGTAGGGGTTCTGAGAGGAAGGTCCCCCACACTGGAACTGAGACACGGTCCAGACTCCTACGGGAGGCAGCAGTGAGGAATATTGGTCAATGGGCGGAAGCCTGAACCAGCCAAGTAGCGTGCAGGATGACGGCCCTATGGGTTGTAAACTGCTTTTATGCGGGGATAAAGGAGCCCACGTGTGGGTTTTTGCAGGTACCGCATGAATAAGGACCGGCTAATTC
>GV2UCFN02FFST4
GGTGAGTAACGCGTATCCAACCTGCCCTTCACCACGGGATAACCCGGCGAAAGTCGGACTAATACCGTATGTTGTCCATTGACGGCATCCGATTTGGACGAAAGGCTTGGCGGTGAGGGATGGGGATGCGTCCGATTAGCTCGACGGCGGGGTAACGGCCCACCGTGGCTACGATCGGTAGGGGTTCTGAGAGGAAGGTCCCCCACACTGGAACTGAGACACGGTCCAGACTCCTACGGGAGGCAGCAGTGAGGAATATTGGTCAATGGGCGGAAGCCTGAACCAGCCAAGTAGCGTGCAGGATGACGGCCCTATGGGTTGTAAACTGCTTTTATGCGGGGATAAAGGAGCCCACGTGTGGGTTTTTGCAGGTACCGCATGAATAAGGACCGGCTAATTC
>GV2UCFN02F1BTA
GGTGAGTAACGCGTATCCAACCTGCCCTTCACCACGGGATAACCCGGCGAAAGTCGGACTAATACCGTATGTTGTCCATTGACGGCATCCGATTTGGACGAAAGGCTTGGCGGTGAGGGATGGGGATGCGTCCGATTAGCTCGACGGCGGGGTAACGGCCCACCGTGGCTACGATCGGTAGGGGTTCTGAGAGGAAGGTCCCCCACACTGGAACTGAGACACGGTCCAGACTCCTACGGGAGGCAGCAGTGAGGAATATTGGTCAATGGGCGGAAGCCTGAACCAGCCAAGTAGCGTGCAGGATGACGGCCCTATGGGTTGTAAACTGCTTTTATGCGGGGATAAAGGAGCCCACGTGTGGGTTTTTGCAGGTACCGCATGAATAAGGACCGGCTAATTC
>GV2UCFN02I15AO
GGTGAGTAACGCGTATCCAACCTGCCCTTCACCACGGGATAACCCGGCGAAAGTCGGACTAATACCGTATGTTGTCCATTGACGGCATCCGATTTGGACGAAAGGCTTGGCGGTGAGGGATGGGGATGCGTCCGATTAGCTCGACGGCGGGGTAACGGCCCACCGTGGCTACGATCGGTAGGGGTTCTGAGAGGAAGGTCCCCCACACTGGAACTGAGACACGGTCCAGACTCCTACGGGAGGCAGCAGTGAGGAATATTGGTCAATGGGCGGAAGCCTGAACCAGCCAAGTAGCGTGCAGGATGACGGCCCTATGGGTTGTAAACTGCTTTTATGCGGGGATAAAGGAGCCCACGTGTGGGTTTTTGCAGGTACCGCATGAATAAGGACCGGCTAATTC
>GV2UCFN02IJCIE
GGTGAGTAACGCGTATCCAACCTGCCCTTCACCACGGGATAACCCGGCGAAAGTCGGACTAATACCGTATGTTGTCCATTGACGGCATCCGATTTGGACGAAAGGCTTGGCGGTGAGGGATGGGGATGCGTCCGATTAGCTCGACGGCGGGGTAACGGCCCACCGTGGCTACGATCGGTAGGGGTTCTGAGAGGAAGGTCCCCCACACTGGAACTGAGACACGGTCCAGACTCCTACGGGAGGCAGCAGTGAGGAATATTGGTCAATGGGCGGAAGCCTGAACCAGCCAAGTAGCGTGCAGGATGACGGCCCTATGGGTTGTAAACTGCTTTTATGCGGGGATAAAGGAGCCCACGTGTGGGTTTTTGCAGGTACCGCATGAATAAGGACCGGCTAATTC
>GV2UCFN02H3Z3Q
GGTGAGTAACGCGTATCCAACCTGCCCTTCACCACGGGATAACCCGGCGAAAGTCGGACTAATACCGTATGTTGTCCATTGACGGCATCCGATTTGGACGAAAGGCTTGGCGGTGAGGGATGGGGATGCGTCCGATTAGCTCGACGGCGGGGTAACGGCCCACCGTGGCTACGATCGGTAGGGGTTCTGAGAGGAAGGTCCCCCACACTGGAACTGAGACACGGTCCAGACTCCTACGGGAGGCAGCAGTGAGGAATATTGGTCAATGGGCGGAAGCCTGAACCAGCCAAGTAGCGTGCAGGATGACGGCCCTATGGGTTGTAAACTGCTTTTATGCGGGGATAAAGGAGCCCACGTGTGGGTTTTTGCAGGTACCGCATGAATAAGGACCGGCTAATTC
>GV2UCFN02FLMN4
GGTGAGTAACGCGTATCCAACCTGCCCTTCACCACGGGATAACCCGGCGAAAGTCGGACTAATACCGTATGTTGTCCATTGACGGCATCCGATTTGGACGAAAGGCTTGGCGGTGAGGGATGGGGATGCGTCCGATTAGCTCGACGGCGGGGTAACGGCCCACCGTGGCTACGATCGGTAGGGGTTCTGAGAGGAAGGTCCCCCACACTGGAACTGAGACACGGTCCAGACTCCTACGGGAGGCAGCAGTGAGGAATATTGGTCAATGGGCGGAAGCCTGAACCAGCCAAGTAGCGTGCAGGATGACGGCCCTATGGGTTGTAAACTGCTTTTATGCGGGGATAAAGGAGCCCACGTGTGGGTTTTTGCAGGTACCGCATGAATAAGGACCGGCTAATTC
>GV2UCFN02IKC9P
GGTGAGTAACGCGTATCCAACCTGCCCTTCACCACGGGATAACCCGGCGAAAGTCGGACTAATACCGTATGTTGTCCATTGACGGCATCCGATTTGGACGAAAGGCTTGGCGGTGAGGGATGGGGATGCGTCCGATTAGCTCGACGGCGGGGTAACGGCCCACCGTGGCTACGATCGGTAGGGGTTCTGAGAGGAAGGTCCCCCACACTGGAACTGAGACACGGTCCAGACTCCTACGGGAGGCAGCAGTGAGGAATATTGGTCAATGGGCGGAAGCCTGAACCAGCCAAGTAGCGTGCAGGATGACGGCCCTATGGGTTGTAAACTGCTTTTATGCGGGGATAAAGGAGCCCACGTGTGGGTTTTTGCAGGTACCGCATGAATAAGGACCGGCTAATTC
>GV2UCFN02F8G9Y
GGTGAGTAACGCGTATCCAACCTGCCCTTCACCACGGGATAACCCGGCGAAAGTCGGACTAATACCGTATGTTGTCCATTGACGGCATCCGATTTGGACGAAAGGCTTGGCGGTGAGGGATGGGGATGCGTCCGATTAGCTCGACGGCGGGGTAACGGCCCACCGTGGCTACGATCGGTAGGGGTTCTGAGAGGAAGGTCCCCCACACTGGAACTGAGACACGGTCCAGACTCCTACGGGAGGCAGCAGTGAGGAATATTGGTCAATGGGCGGAAGCCTGAACCAGCCAAGTAGCGTGCAGGATGACGGCCCTATGGGTTGTAAACTGCTTTTATGCGGGGATAAAGGAGCCCACGTGTGGGTTTTTGCAGGTACCGCATGAATAAGGACCGGCTAATTC
>GV2UCFN02H6H4J
GGTGAGTAACGCGTATCCAACCTGCCCTTCACCACGGGATAACCCGGCGAAAGTCGGACTAATACCGTATGTTGTCCATTGACGGCATCCGATTTGGACGAAAGGCTTGGCGGTGAGGGATGGGGATGCGTCCGATTAGCTCGACGGCGGGGTAACGGCCCACCGTGGCTACGATCGGTAGGGGTTCTGAGAGGAAGGTCCCCCACACTGGAACTGAGACACGGTCCAGACTCCTACGGGAGGCAGCAGTGAGGAATATTGGTCAATGGGCGGAAGCCTGAACCAGCCAAGTAGCGTGCAGGATGACGGCCCTATGGGTTGTAAACTGCTTTTATGCGGGGATAAAGGAGCCCACGTGTGGGTTTTTGCAGGTACCGCATGAATAAGGACCGGCTAATTC
>GV2UCFN02HDSR3
GGTGAGTAACGCGTATCCAACCTGCCCTTCACCACGGGATAACCCGGCGAAAGTCGGACTAATACCGTATGTTGTCCATTGACGGCATCCGATTTGGACGAAAGGCTTGGCGGTGAGGGATGGGGATGCGTCCGATTAGCTCGACGGCGGGGTAACGGCCCACCGTGGCTACGATCGGTAGGGGTTCTGAGAGGAAGGTCCCCCACACTGGAACTGAGACACGGTCCAGACTCCTACGGGAGGCAGCAGTGAGGAATATTGGTCAATGGGCGGAAGCCTGAACCAGCCAAGTAGCGTGCAGGATGACGGCCCTATGGGTTGTAAACTGCTTTTATGCGGGGATAAAGGAGCCCACGTGTGGGTTTTTGCAGGTACCGCATGAATAAGGACCGGCTAATTC
>GV2UCFN02JM30G
GGTGAGTAACGCGTATCCAACCTGCCCTTCACCACGGGATAACCCGGCGAAAGTCGGACTAATACCGTATGTTGTCCATTGACGGCATCCGATTTGGACGAAAGGCTTGGCGGTGAGGGATGGGGATGCGTCCGATTAGCTCGACGGCGGGGTAACGGCCCACCGTGGCTACGATCGGTAGGGGTTCTGAGAGGAAGGTCCCCCACACTGGAACTGAGACACGGTCCAGACTCCTACGGGAGGCAGCAGTGAGGAATATTGGTCAATGGGCGGAAGCCTGAACCAGCCAAGTAGCGTGCAGGATGACGGCCCTATGGGTTGTAAACTGCTTTTATGCGGGGATAAAGGAGCCCACGTGTGGGTTTTTGCAGGTACCGCATGAATAAGGACCGGCTAATTC
>GV2UCFN02IOGHT
GGTGAGTAACGCGTATCCAACCTGCCCTTCACCACGGGATAACCCGGCGAAAGTCGGACTAATACCGTATGTTGTCCATTGACGGCATCCGATTTGGACGAAAGGCTTGGCGGTGAGGGATGGGGATGCGTCCGATTAGCTCGACGGCGGGGTAACGGCCCACCGTGGCTACGATCGGTAGGGGTTCTGAGAGGAAGGTCCCCCACACTGGAACTGAGACACGGTCCAGACTCCTACGGGAGGCAGCAGTGAGGAATATTGGTCAATGGGCGGAAGCCTGAACCAGCCAAGTAGCGTGCAGGATGACGGCCCTATGGGTTGTAAACTGCTTTTATGCGGGGATAAAGGAGCCCACGTGTGGGTTTTTGCAGGTACCGCATGAATAAGGACCGGCTAATTC
>GV2UCFN02G1IZI
GGTGAGTAACGCGTATCCAACCTGCCCTTCACCACGGGATAACCCGGCGAAAGTCGGACTAATACCGTATGTTGTCCATTGACGGCATCCGATTTGGACGAAAGGCTTGGCGGTGAGGGATGGGGATGCGTCCGATTAGCTCGACGGCGGGGTAACGGCCCACCGTGGCTACGATCGGTAGGGGTTCTGAGAGGAAGGTCCCCCACACTGGAACTGAGACACGGTCCAGACTCCTACGGGAGGCAGCAGTGAGGAATATTGGTCAATGGGCGGAAGCCTGAACCAGCCAAGTAGCGTGCAGGATGACGGCCCTATGGGTTGTAAACTGCTTTTATGCGGGGATAAAGGAGCCCACGTGTGGGTTTTTGCAGGTACCGCATGAATAAGGACCGGCTAATTC
>GV2UCFN02I53C1
GGTGAGTAACGCGTATCCAACCTGCCCTTCACCACGGGATAACCCGGCGAAAGTCGGACTAATACCGTATGTTGTCCATTGACGGCATCCGATTTGGACGAAAGGCTTGGCGGTGAGGGATGGGGATGCGTCCGATTAGCTCGACGGCGGGGTAACGGCCCACCGTGGCTACGATCGGTAGGGGTTCTGAGAGGAAGGTCCCCCACACTGGAACTGAGACACGGTCCAGACTCCTACGGGAGGCAGCAGTGAGGAATATTGGTCAATGGGCGGAAGCCTGAACCAGCCAAGTAGCGTGCAGGATGACGGCCCTATGGGTTGTAAACTGCTTTTATGCGGGGATAAAGGAGCCCACGTGTGGGTTTTTGCAGGTACCGCATGAATAAGGACCGGCTAATTC
>GV2UCFN02HYS2X
GGTGAGTAACGCGTATCCAACCTGCCCTTCACCACGGGATAACCCGGCGAAAGTCGGACTAATACCGTATGTTGTCCATTGACGGCATCCGATTTGGACGAAAGGCTTGGCGGTGAGGGATGGGGATGCGTCCGATTAGCTCGACGGCGGGGTAACGGCCCACCGTGGCTACGATCGGTAGGGGTTCTGAGAGGAAGGTCCCCCACACTGGAACTGAGACACGGTCCAGACTCCTACGGGAGGCAGCAGTGAGGAATATTGGTCAATGGGCGGAAGCCTGAACCAGCCAAGTAGCGTGCAGGATGACGGCCCTATGGGTTGTAAACTGCTTTTATGCGGGGATAAAGGAGCCCACGTGTGGGTTTTTGCAGGTACCGCATGAATAAGGACCGGCTAATTC
>GV2UCFN02FRPKZ
GGTGAGTAACGCGTATCCAACCTGCCCTTCACCACGGGATAACCCGGCGAAAGTCGGACTAATACCGTATGTTGTCCATTGACGGCATCCGATTTGGACGAAAGGCTTGGCGGTGAGGGATGGGGATGCGTCCGATTAGCTCGACGGCGGGGTAACGGCCCACCGTGGCTACGATCGGTAGGGGTTCTGAGAGGAAGGTCCCCCACACTGGAACTGAGACACGGTCCAGACTCCTACGGGAGGCAGCAGTGAGGAATATTGGTCAATGGGCGGAAGCCTGAACCAGCCAAGTAGCGTGCAGGATGACGGCCCTATGGGTTGTAAACTGCTTTTATGCGGGGATAAAGGAGCCCACGTGTGGGTTTTTGCAGGTACCGCATGAATAAGGACCGGCTAATTC
>GV2UCFN02GOQNO
GGTGAGTAACGCGTATCCAACCTGCCCTTCACCACGGGATAACCCGGCGAAAGTCGGACTAATACCGTATGTTGTCCATTGACGGCATCCGATTTGGACGAAAGGCTTGGCGGTGAGGGATGGGGATGCGTCCGATTAGCTCGACGGCGGGGTAACGGCCCACCGTGGCTACGATCGGTAGGGGTTCTGAGAGGAAGGTCCCCCACACTGGAACTGAGACACGGTCCAGACTCCTACGGGAGGCAGCAGTGAGGAATATTGGTCAATGGGCGGAAGCCTGAACCAGCCAAGTAGCGTGCAGGATGACGGCCCTATGGGTTGTAAACTGCTTTTATGCGGGGATAAAGGAGCCCACGTGTGGGTTTTTGCAGGTACCGCATGAATAAGGACCGGCTAATTC
>GV2UCFN02IP4M9
GGTGAGTAACGCGTATCCAACCTGCCCTTCACCACGGGATAACCCGGCGAAAGTCGGACTAATACCGTATGTTGTCCATTGACGGCATCCGATTTGGACGAAAGGCTTGGCGGTGAGGGATGGGGATGCGTCCGATTAGCTCGACGGCGGGGTAACGGCCCACCGTGGCTACGATCGGTAGGGGTTCTGAGAGGAAGGTCCCCCACACTGGAACTGAGACACGGTCCAGACTCCTACGGGAGGCAGCAGTGAGGAATATTGGTCAATGGGCGGAAGCCTGAACCAGCCAAGTAGCGTGCAGGATGACGGCCCTATGGGTTGTAAACTGCTTTTATGCGGGGATAAAGGAGCCCACGTGTGGGTTTTTGCAGGTACCGCATGAATAAGGACCGGCTAATTC
>GV2UCFN02GS9HD
GGTGAGTAACGCGTATCCAACCTGCCCTTCACCACGGGATAACCCGGCGAAAGTCGGACTAATACCGTATGTTGTCCATTGACGGCATCCGATTTGGACGAAAGGCTTGGCGGTGAGGGATGGGGATGCGTCCGATTAGCTCGACGGCGGGGTAACGGCCCACCGTGGCTACGATCGGTAGGGGTTCTGAGAGGAAGGTCCCCCACACTGGAACTGAGACACGGTCCAGACTCCTACGGGAGGCAGCAGTGAGGAATATTGGTCAATGGGCGGAAGCCTGAACCAGCCAAGTAGCGTGCAGGATGACGGCCCTATGGGTTGTAAACTGCTTTTATGCGGGGATAAAGGAGCCCACGTGTGGGTTTTTGCAGGTACCGCATGAATAAGGACCGGCTAATTC
>GV2UCFN02HZS8R
GGTGAGTAACGCGTATCCAACCTGCCCTTCACCACGGGATAACCCGGCGAAAGTCGGACTAATACCGTATGTTGTCCATTGACGGCATCCGATTTGGACGAAAGGCTTGGCGGTGAGGGATGGGGATGCGTCCGATTAGCTCGACGGCGGGGTAACGGCCCACCGTGGCTACGATCGGTAGGGGTTCTGAGAGGAAGGTCCCCCACACTGGAACTGAGACACGGTCCAGACTCCTACGGGAGGCAGCAGTGAGGAATATTGGTCAATGGGCGGAAGCCTGAACCAGCCAAGTAGCGTGCAGGATGACGGCCCTATGGGTTGTAAACTGCTTTTATGCGGGGATAAAGGAGCCCACGTGTGGGTTTTTGCAGGTACCGCATGAATAAGGACCGGCTAATTC
>GV2UCFN02IGBL2
GGTGAGTAACGCGTATCCAACCTGCCCTTCACCACGGGATAACCCGGCGAAAGTCGGACTAATACCGTATGTTGTCCATTGACGGCATCCGATTTGGACGAAAGGCTTGGCGGTGAGGGATGGGGATGCGTCCGATTAGCTCGACGGCGGGGTAACGGCCCACCGTGGCTACGATCGGTAGGGGTTCTGAGAGGAAGGTCCCCCACACTGGAACTGAGACACGGTCCAGACTCCTACGGGAGGCAGCAGTGAGGAATATTGGTCAATGGGCGGAAGCCTGAACCAGCCAAGTAGCGTGCAGGATGACGGCCCTATGGGTTGTAAACTGCTTTTATGCGGGGATAAAGGAGCCCACGTGTGGGTTTTTGCAGGTACCGCATGAATAAGGACCGGCTAATTC
>GV2UCFN02GOHS6
GGTGAGTAACGCGTATCCAACCTGCCCTTCACCACGGGATAACCCGGCGAAAGTCGGACTAATACCGTATGTTGTCCATTGACGGCATCCGATTTGGACGAAAGGCTTGGCGGTGAGGGATGGGGATGCGTCCGATTAGCTCGACGGCGGGGTAACGGCCCACCGTGGCTACGATCGGTAGGGGTTCTGAGAGGAAGGTCCCCCACACTGGAACTGAGACACGGTCCAGACTCCTACGGGAGGCAGCAGTGAGGAATATTGGTCAATGGGCGGAAGCCTGAACCAGCCAAGTAGCGTGCAGGATGACGGCCCTATGGGTTGTAAACTGCTTTTATGCGGGGATAAAGGAGCCCACGTGTGGGTTTTTGCAGGTACCGCATGAATAAGGACCGGCTAATTC
>GV2UCFN02G3IZH
GGTGAGTAACGCGTATCCAACCTGCCCTTCACCACGGGATAACCCGGCGAAAGTCGGACTAATACCGTATGTTGTCCATTGACGGCATCCGATTTGGACGAAAGGCTTGGCGGTGAGGGATGGGGATGCGTCCGATTAGCTCGACGGCGGGGTAACGGCCCACCGTGGCTACGATCGGTAGGGGTTCTGAGAGGAAGGTCCCCCACACTGGAACTGAGACACGGTCCAGACTCCTACGGGAGGCAGCAGTGAGGAATATTGGTCAATGGGCGGAAGCCTGAACCAGCCAAGTAGCGTGCAGGATGACGGCCCTATGGGTTGTAAACTGCTTTTATGCGGGGATAAAGGAGCCCACGTGTGGGTTTTTGCAGGTACCGCATGAATAAGGACCGGCTAATTC
>GV2UCFN02FUCLD
GGTGAGTAACGCGTATCCAACCTGCCCTTCACCACGGGATAACCCGGCGAAAGTCGGACTAATACCGTATGTTGTCCATTGACGGCATCCGATTTGGACGAAAGGCTTGGCGGTGAGGGATGGGGATGCGTCCGATTAGCTCGACGGCGGGGTAACGGCCCACCGTGGCTACGATCGGTAGGGGTTCTGAGAGGAAGGTCCCCCACACTGGAACTGAGACACGGTCCAGACTCCTACGGGAGGCAGCAGTGAGGAATATTGGTCAATGGGCGGAAGCCTGAACCAGCCAAGTAGCGTGCAGGATGACGGCCCTATGGGTTGTAAACTGCTTTTATGCGGGGATAAAGGAGCCCACGTGTGGGTTTTTGCAGGTACCGCATGAATAAGGACCGGCTAATTC
>GV2UCFN02G22H8
GGTGAGTAACGCGTATCCAACCTGCCCTTCACCACGGGATAACCCGGCGAAAGTCGGACTAATACCGTATGTTGTCCATTGACGGCATCCGATTTGGACGAAAGGCTTGGCGGTGAGGGATGGGGATGCGTCCGATTAGCTCGACGGCGGGGTAACGGCCCACCGTGGCTACGATCGGTAGGGGTTCTGAGAGGAAGGTCCCCCACACTGGAACTGAGACACGGTCCAGACTCCTACGGGAGGCAGCAGTGAGGAATATTGGTCAATGGGCGGAAGCCTGAACCAGCCAAGTAGCGTGCAGGATGACGGCCCTATGGGTTGTAAACTGCTTTTATGCGGGGATAAAGGAGCCCACGTGTGGGTTTTTGCAGGTACCGCATGAATAAGGACCGGCTAATTC
>GV2UCFN02HQAAE
GGTGAGTAACGCGTATCCAACCTGCCCTTCACCACGGGATAACCCGGCGAAAGTCGGACTAATACCGTATGTTGTCCATTGACGGCATCCGATTTGGACGAAAGGCTTGGCGGTGAGGGATGGGGATGCGTCCGATTAGCTCGACGGCGGGGTAACGGCCCACCGTGGCTACGATCGGTAGGGGTTCTGAGAGGAAGGTCCCCCACACTGGAACTGAGACACGGTCCAGACTCCTACGGGAGGCAGCAGTGAGGAATATTGGTCAATGGGCGGAAGCCTGAACCAGCCAAGTAGCGTGCAGGATGACGGCCCTATGGGTTGTAAACTGCTTTTATGCGGGGATAAAGGAGCCCACGTGTGGGTTTTTGCAGGTACCGCATGAATAAGGACCGGCTAATTC
>GV2UCFN02JAV1L
GGTGAGTAACGCGTATCCAACCTGCCCTTCACCACGGGATAACCCGGCGAAAGTCGGACTAATACCGTATGTTGTCCATTGACGGCATCCGATTTGGACGAAAGGCTTGGCGGTGAGGGATGGGGATGCGTCCGATTAGCTCGACGGCGGGGTAACGGCCCACCGTGGCTACGATCGGTAGGGGTTCTGAGAGGAAGGTCCCCCACACTGGAACTGAGACACGGTCCAGACTCCTACGGGAGGCAGCAGTGAGGAATATTGGTCAATGGGCGGAAGCCTGAACCAGCCAAGTAGCGTGCAGGATGACGGCCCTATGGGTTGTAAACTGCTTTTATGCGGGGATAAAGGAGCCCACGTGTGGGTTTTTGCAGGTACCGCATGAATAAGGACCGGCTAATTC
>GV2UCFN02I2993
GGTGAGTAACGCGTATCCAACCTGCCCTTCACCACGGGATAACCCGGCGAAAGTCGGACTAATACCGTATGTTGTCCATTGACGGCATCCGATTTGGACGAAAGGCTTGGCGGTGAGGGATGGGGATGCGTCCGATTAGCTCGACGGCGGGGTAACGGCCCACCGTGGCTACGATCGGTAGGGGTTCTGAGAGGAAGGTCCCCCACACTGGAACTGAGACACGGTCCAGACTCCTACGGGAGGCAGCAGTGAGGAATATTGGTCAATGGGCGGAAGCCTGAACCAGCCAAGTAGCGTGCAGGATGACGGCCCTATGGGTTGTAAACTGCTTTTATGCGGGGATAAAGGAGCCCACGTGTGGGTTTTTGCAGGTACCGCATGAATAAGGACCGGCTAATTC
>GV2UCFN02GRQZZ
GGTGAGTAACGCGTATCCAACCTGCCCTTCACCACGGGATAACCCGGCGAAAGTCGGACTAATACCGTATGTTGTCCATTGACGGCATCCGATTTGGACGAAAGGCTTGGCGGTGAGGGATGGGGATGCGTCCGATTAGCTCGACGGCGGGGTAACGGCCCACCGTGGCTACGATCGGTAGGGGTTCTGAGAGGAAGGTCCCCCACACTGGAACTGAGACACGGTCCAGACTCCTACGGGAGGCAGCAGTGAGGAATATTGGTCAATGGGCGGAAGCCTGAACCAGCCAAGTAGCGTGCAGGATGACGGCCCTATGGGTTGTAAACTGCTTTTATGCGGGGATAAAGGAGCCCACGTGTGGGTTTTTGCAGGTACCGCATGAATAAGGACCGGCTAATTC
>GV2UCFN02GRYLE
GGTGAGTAACGCGTATCCAACCTGCCCTTCACCACGGGATAACCCGGCGAAAGTCGGACTAATACCGTATGTTGTCCATTGACGGCATCCGATTTGGACGAAAGGCTTGGCGGTGAGGGATGGGGATGCGTCCGATTAGCTCGACGGCGGGGTAACGGCCCACCGTGGCTACGATCGGTAGGGGTTCTGAGAGGAAGGTCCCCCACACTGGAACTGAGACACGGTCCAGACTCCTACGGGAGGCAGCAGTGAGGAATATTGGTCAATGGGCGGAAGCCTGAACCAGCCAAGTAGCGTGCAGGATGACGGCCCTATGGGTTGTAAACTGCTTTTATGCGGGGATAAAGGAGCCCACGTGTGGGTTTTTGCAGGTACCGCATGAATAAGGACCGGCTAATTC
>GV2UCFN02INH09
GGTGAGTAACGCGTATCCAACCTGCCCTTCACCACGGGATAACCCGGCGAAAGTCGGACTAATACCGTATGTTGTCCATTGACGGCATCCGATTTGGACGAAAGGCTTGGCGGTGAGGGATGGGGATGCGTCCGATTAGCTCGACGGCGGGGTAACGGCCCACCGTGGCTACGATCGGTAGGGGTTCTGAGAGGAAGGTCCCCCACACTGGAACTGAGACACGGTCCAGACTCCTACGGGAGGCAGCAGTGAGGAATATTGGTCAATGGGCGGAAGCCTGAACCAGCCAAGTAGCGTGCAGGATGACGGCCCTATGGGTTGTAAACTGCTTTTATGCGGGGATAAAGGAGCCCACGTGTGGGTTTTTGCAGGTACCGCATGAATAAGGACCGGCTAATTC
>GV2UCFN02IFJXE
GGTGAGTAACGCGTATCCAACCTGCCCTTCACCACGGGATAACCCGGCGAAAGTCGGACTAATACCGTATGTTGTCCATTGACGGCATCCGATTTGGACGAAAGGCTTGGCGGTGAGGGATGGGGATGCGTCCGATTAGCTCGACGGCGGGGTAACGGCCCACCGTGGCTACGATCGGTAGGGGTTCTGAGAGGAAGGTCCCCCACACTGGAACTGAGACACGGTCCAGACTCCTACGGGAGGCAGCAGTGAGGAATATTGGTCAATGGGCGGAAGCCTGAACCAGCCAAGTAGCGTGCAGGATGACGGCCCTATGGGTTGTAAACTGCTTTTATGCGGGGATAAAGGAGCCCACGTGTGGGTTTTTGCAGGTACCGCATGAATAAGGACCGGCTAATTC
>GV2UCFN02JC126
GGTGAGTAACGCGTATCCAACCTGCCCTTCACCACGGGATAACCCGGCGAAAGTCGGACTAATACCGTATGTTGTCCATTGACGGCATCCGATTTGGACGAAAGGCTTGGCGGTGAGGGATGGGGATGCGTCCGATTAGCTCGACGGCGGGGTAACGGCCCACCGTGGCTACGATCGGTAGGGGTTCTGAGAGGAAGGTCCCCCACACTGGAACTGAGACACGGTCCAGACTCCTACGGGAGGCAGCAGTGAGGAATATTGGTCAATGGGCGGAAGCCTGAACCAGCCAAGTAGCGTGCAGGATGACGGCCCTATGGGTTGTAAACTGCTTTTATGCGGGGATAAAGGAGCCCACGTGTGGGTTTTTGCAGGTACCGCATGAATAAGGACCGGCTAATTC
>GV2UCFN02GYIC4
GGTGAGTAACGCGTATCCAACCTGCCCTTCACCACGGGATAACCCGGCGAAAGTCGGACTAATACCGTATGTTGTCCATTGACGGCATCCGATTTGGACGAAAGGCTTGGCGGTGAGGGATGGGGATGCGTCCGATTAGCTCGACGGCGGGGTAACGGCCCACCGTGGCTACGATCGGTAGGGGTTCTGAGAGGAAGGTCCCCCACACTGGAACTGAGACACGGTCCAGACTCCTACGGGAGGCAGCAGTGAGGAATATTGGTCAATGGGCGGAAGCCTGAACCAGCCAAGTAGCGTGCAGGATGACGGCCCTATGGGTTGTAAACTGCTTTTATGCGGGGATAAAGGAGCCCACGTGTGGGTTTTTGCAGGTACCGCATGAATAAGGACCGGCTAATTC
>GV2UCFN02H9HJI
GGTGAGTAACGCGTATCCAACCTGCCCTTCACCACGGGATAACCCGGCGAAAGTCGGACTAATACCGTATGTTGTCCATTGACGGCATCCGATTTGGACGAAAGGCTTGGCGGTGAGGGATGGGGATGCGTCCGATTAGCTCGACGGCGGGGTAACGGCCCACCGTGGCTACGATCGGTAGGGGTTCTGAGAGGAAGGTCCCCCACACTGGAACTGAGACACGGTCCAGACTCCTACGGGAGGCAGCAGTGAGGAATATTGGTCAATGGGCGGAAGCCTGAACCAGCCAAGTAGCGTGCAGGATGACGGCCCTATGGGTTGTAAACTGCTTTTATGCGGGGATAAAGGAGCCCACGTGTGGGTTTTTGCAGGTACCGCATGAATAAGGACCGGCTAATTC
>GV2UCFN02GK2VO
GGTGAGTAACGCGTATCCAACCTGCCCTTCACCACGGGATAACCCGGCGAAAGTCGGACTAATACCGTATGTTGTCCATTGACGGCATCCGATTTGGACGAAAGGCTTGGCGGTGAGGGATGGGGATGCGTCCGATTAGCTCGACGGCGGGGTAACGGCCCACCGTGGCTACGATCGGTAGGGGTTCTGAGAGGAAGGTCCCCCACACTGGAACTGAGACACGGTCCAGACTCCTACGGGAGGCAGCAGTGAGGAATATTGGTCAATGGGCGGAAGCCTGAACCAGCCAAGTAGCGTGCAGGATGACGGCCCTATGGGTTGTAAACTGCTTTTATGCGGGGATAAAGGAGCCCACGTGTGGGTTTTTGCAGGTACCGCATGAATAAGGACCGGCTAATTC
>GV2UCFN02F7XAE
GGTGAGTAACGCGTATCCAACCTGCCCTTCACCACGGGATAACCCGGCGAAAGTCGGACTAATACCGTATGTTGTCCATTGACGGCATCCGATTTGGACGAAAGGCTTGGCGGTGAGGGATGGGGATGCGTCCGATTAGCTCGACGGCGGGGTAACGGCCCACCGTGGCTACGATCGGTAGGGGTTCTGAGAGGAAGGTCCCCCACACTGGAACTGAGACACGGTCCAGACTCCTACGGGAGGCAGCAGTGAGGAATATTGGTCAATGGGCGGAAGCCTGAACCAGCCAAGTAGCGTGCAGGATGACGGCCCTATGGGTTGTAAACTGCTTTTATGCGGGGATAAAGGAGCCCACGTGTGGGTTTTTGCAGGTACCGCATGAATAAGGACCGGCTAATTC
>GV2UCFN02JAZ99
GGTGAGTAACGCGTATCCAACCTGCCCTTCACCACGGGATAACCCGGCGAAAGTCGGACTAATACCGTATGTTGTCCATTGACGGCATCCGATTTGGACGAAAGGCTTGGCGGTGAGGGATGGGGATGCGTCCGATTAGCTCGACGGCGGGGTAACGGCCCACCGTGGCTACGATCGGTAGGGGTTCTGAGAGGAAGGTCCCCCACACTGGAACTGAGACACGGTCCAGACTCCTACGGGAGGCAGCAGTGAGGAATATTGGTCAATGGGCGGAAGCCTGAACCAGCCAAGTAGCGTGCAGGATGACGGCCCTATGGGTTGTAAACTGCTTTTATGCGGGGATAAAGGAGCCCACGTGTGGGTTTTTGCAGGTACCGCATGAATAAGGACCGGCTAATTC
>GV2UCFN02GFEBX
GGTGAGTAACGCGTATCCAACCTGCCCTTCACCACGGGATAACCCGGCGAAAGTCGGACTAATACCGTATGTTGTCCATTGACGGCATCCGATTTGGACGAAAGGCTTGGCGGTGAGGGATGGGGATGCGTCCGATTAGCTCGACGGCGGGGTAACGGCCCACCGTGGCTACGATCGGTAGGGGTTCTGAGAGGAAGGTCCCCCACACTGGAACTGAGACACGGTCCAGACTCCTACGGGAGGCAGCAGTGAGGAATATTGGTCAATGGGCGGAAGCCTGAACCAGCCAAGTAGCGTGCAGGATGACGGCCCTATGGGTTGTAAACTGCTTTTATGCGGGGATAAAGGAGCCCACGTGTGGGTTTTTGCAGGTACCGCATGAATAAGGACCGGCTAATTC
>G3BZQ8102HF94S
GGTGAGTAACGCGTATCCAACCTGCCCTTCACCACGGGATAACCCGGCGAAAGTCGGACTAATACCGTATGTTGTCCATTGACGGCATCCGATTTGGACGAAAGGCTTAGCGGTGAGGGATGGGGATGCGTCCGATTAGCTTGACGGCGGGGTAACGGCCCACCGTGGCAACGATCGGTAGGGGTTCTGAGAGGAAGGTCCCCCACACTGGAACTGAGACACGGTCCAGACTCCTACGGGAGGCAGCAGTGAGGAATATTGGTCAATGGGCGGAAGCCTGAACCAGCCAAGTAGCGTGCAGGATGACGGCCCTATGGGTTGTAAACTGCTTTTTATGCGGGGATAAATGAGCCCACGTGTGGGTTTTTGCAGGTACCGCATGAATAAGGACCGGCTAATTC
>G3BZQ8102IVEYN
GGTGAGTAACGCGTATCCAACCTGCCCTTCACCACGGGATAACCCGGCGAAAGTCGGACTAATACCGTATGTTGTCCATTGACGGCATCCGATTTGGACGAAAGGCTTAGCGGTGAGGGATGGGGATGCGTCCGATTAGCTTGACGGCGGGGTAACGGCCCACCGTGGCAACGATCGGTAGGGGTTCTGAGAGGAAGGTCCCCCACACTGGAACTGAGACACGGTCCAGACTCCTACGGGAGGCAGCAGTGAGGAATATTGGTCAATGGGCGGAAGCCTGAACCAGCCAAGTAGCGTGCAGGATGACGGCCCTATGGGTTGTAAACTGCTTTTTATGCGGGGATAAATGAGCCCACGTGTGGGTTTTTGCAGGTACCGCATGAATAAGGACCGGCTAATTC
>G35JFLI02IF1X5
GGTGAGTAACGCGTATCCAACCTGCCCTTCACCACGGGATAACCCGGCGAAAGTCGGACTAATACCGTATGTTGTCCATTGACGGCATCCGATTTGGACGAAAGGCTTAGCGGTGAGGGATGGGGATGCGTCCGATTAGCTTGACGGCGGGGTAACGGCCCACCGTGGCAACGATCGGTAGGGGTTCTGAGAGGAAGGTCCCCCACACTGGAACTGAGACACGGTCCAGACTCCTACGGGAGGCAGCAGTGAGGAATATTGGTCAATGGGCGGAAGCCTGAACCAGCCAAGTAGCGTGCAGGATGACGGCCCTATGGGTTGTAAACTGCTTTTTATGCGGGGATAAATGAGCCCACGTGTGGGTTTTTGCAGGTACCGCATGAATAAGGACCGGCTAATTC
>G35JFLI02I70GF
GGTGAGTAACGCGTATCCAACCTGCCCTTCACCACGGGATAACCCGGCGAAAGTCGGACTAATACCGTATGTTGTCCATTGACGGCATCCGATTTGGACGAAAGGCTTAGCGGTGAGGGATGGGGATGCGTCCGATTAGCTTGACGGCGGGGTAACGGCCCACCGTGGCAACGATCGGTAGGGGTTCTGAGAGGAAGGTCCCCCACACTGGAACTGAGACACGGTCCAGACTCCTACGGGAGGCAGCAGTGAGGAATATTGGTCAATGGGCGGAAGCCTGAACCAGCCAAGTAGCGTGCAGGATGACGGCCCTATGGGTTGTAAACTGCTTTTTATGCGGGGATAAATGAGCCCACGTGTGGGTTTTTGCAGGTACCGCATGAATAAGGACCGGCTAATTC
>G35JFLI02F85M1
GGTGAGTAACGCGTATCCAACCTGCCCTTCACCACGGGATAACCCGGCGAAAGTCGGACTAATACCGTATGTTGTCCATTGACGGCATCCGATTTGGACGAAAGGCTTAGCGGTGAGGGATGGGGATGCGTCCGATTAGCTTGACGGCGGGGTAACGGCCCACCGTGGCAACGATCGGTAGGGGTTCTGAGAGGAAGGTCCCCCACACTGGAACTGAGACACGGTCCAGACTCCTACGGGAGGCAGCAGTGAGGAATATTGGTCAATGGGCGGAAGCCTGAACCAGCCAAGTAGCGTGCAGGATGACGGCCCTATGGGTTGTAAACTGCTTTTTATGCGGGGATAAATGAGCCCACGTGTGGGTTTTTGCAGGTACCGCATGAATAAGGACCGGCTAATTC
>G35JFLI02FLOB7
GGTGAGTAACGCGTATCCAACCTGCCCTTCACCACGGGATAACCCGGCGAAAGTCGGACTAATACCGTATGTTGTCCATTGACGGCATCCGATTTGGACGAAAGGCTTAGCGGTGAGGGATGGGGATGCGTCCGATTAGCTTGACGGCGGGGTAACGGCCCACCGTGGCAACGATCGGTAGGGGTTCTGAGAGGAAGGTCCCCCACACTGGAACTGAGACACGGTCCAGACTCCTACGGGAGGCAGCAGTGAGGAATATTGGTCAATGGGCGGAAGCCTGAACCAGCCAAGTAGCGTGCAGGATGACGGCCCTATGGGTTGTAAACTGCTTTTTATGCGGGGATAAATGAGCCCACGTGTGGGTTTTTGCAGGTACCGCATGAATAAGGACCGGCTAATTC
>GV2UCFN02F58C3
GGTGAGTAACGCGTATCCAACCTGCCCTTCACCACGGGATAACCCGGCGAAAGTCGGACTAATACCGTATGTTGTCCATTGACGGCATCCGATTTGGACGAAAGGCTTAGCGGTGAGGGATGGGGATGCGTCCGATTAGCTCGACGGCGGGGTAACGGCCCACCGTGGCAACGATCGGTAGGGGTTCTGAGAGGAAGGTCCCCCACACTGGAACTGAGACACGGTCCAGACTCCTACGGGAGGCAGCAGTGAGGAATATTGGTCAATGGGCGGAAGCCTGAACCAGCCAAGTAGCGTGCAGGATGACGGCCCTATGGGTTGTAAACTGCTTTTATGCGGGGATAAAATGGCCCACGTGTGGGTTTTTGCAGGTACCGCATGAATAAGGACCGGCTAATTC
>GV2UCFN02GU9JA
GGTGAGTAACGCGTATCCAACCTGCCCTTCACCACGGGATAACCCGGCGAAAGTCGGACTAATACCGTATGTTGTCCATTGACGGCATCCGATTTGGACGAAAGGCTTAGCGGTGAGGGATGGGGATGCGTCCGATTAGCTCGACGGCGGGGTAACGGCCCACCGTGGCAACGATCGGTAGGGGTTCTGAGAGGAAGGTCCCCCACACTGGAACTGAGACACGGTCCAGACTCCTACGGGAGGCAGCAGTGAGGAATATTGGTCAATGGGCGGAAGCCTGAACCAGCCAAGTAGCGTGCAGGATGACGGCCCTATGGGTTGTAAACTGCTTTTATGCGGGGATAAAAGAGCCCACGTGTGGGTTTTTGCAGGTACCGCATGAATAAGGACCGGCTAATTC
>GV2UCFN02GQE4F
GGTGAGTAACGCGTATCCAACCTGCCCTTCACCACGGGATAACCCGGCGAAAGTCGGACTAATACCGTATGTTGTCCATTGACGGCATCCGATTTGGACGAAAGGCTTAGCGGTGAGGGATGGGGATGCGTCCGATTAGCTCGACGGCGGGGTAACGGCCCACCGTGGCAACGATCGGTAGGGGTTCTGAGAGGAAGGTCCCCCACACTGGAACTGAGACACGGTCCAGACTCCTACGGGAGGCAGCAGTGAGGAATATTGGTCAATGGGCGGAAGCCTGAACCAGCCAAGTAGCGTGCAGGATGACGGCCCTATGGGTTGTAAACTGCTTTTATGCGGGGATAAAAGAGCCCACGTGTGGGTTTTTGCAGGTACCGCATGAATAAGGACCGGCTAATTC
>GV2UCFN02GCDB8
GGTGAGTAACGCGTATCCAACCTGCCCTTCACCACGGGATAACCCGGCGAAAGTCGGACTAATACCGTATGTTGTCCATTGACGGCATCCGATTTGGACGAAAGGCTTAGCGGTGAGGGATGGGGATGCGTCCGATTAGCTCGACGGCGGGGTAACGGCCCACCGTGGCAACGATCGGTAGGGGTTCTGAGAGGAAGGTCCCCCACACTGGAACTGAGACACGGTCCAGACTCCTACGGGAGGCAGCAGTGAGGAATATTGGTCAATGGGCGGAAGCCTGAACCAGCCAAGTAGCGTGCAGGATGACGGCCCTATGGGTTGTAAACTGCTTTTATGCGGGGATAAAAGAGCCCACGTGTGGGTTTTTGCAGGTACCGCATGAATAAGGACCGGCTAATTC
>GV2UCFN02IBDZD
GGTGAGTAACGCGTATCCAACCTGCCCTTCACCACGGGATAACCCGGCGAAAGTCGGACTAATACCGTATGTTGTCCATTGACGGCATCCGATTTGGACGAAAGGCTTAGCGGTGAGGGATGGGGATGCGTCCGATTAGCTCGACGGCGGGGTAACGGCCCACCGTGGCAACGATCGGTAGGGGTTCTGAGAGGAAGGTCCCCCACACTGGAACTGAGACACGGTCCAGACTCCTACGGGAGGCAGCAGTGAGGAATATTGGTCAATGGGCGGAAGCCTGAACCAGCCAAGTAGCGTGCAGGATGACGGCCCTATGGGTTGTAAACTGCTTTTATGCGGGGATAAAAGAGCCCACGTGTGGGTTTTTGCAGGTACCGCATGAATAAGGACCGGCTAATTC
>GV2UCFN02IIKDI
GGTGAGTAACGCGTATCCAACCTGCCCTTCACCACGGGATAACCCGGCGAAAGTCGGACTAATACCGTATGTTGTCCATTGACGGCATCCGATTTGGACGAAAGGCTTAGCGGTGAGGGATGGGGATGCGTCCGATTAGCTCGACGGCGGGGTAACGGCCCACCGTGGCAACGATCGGTAGGGGTTCTGAGAGGAAGGTCCCCCACACTGGAACTGAGACACGGTCCAGACTCCTACGGGAGGCAGCAGTGAGGAATATTGGTCAATGGGCGGAAGCCTGAACCAGCCAAGTAGCGTGCAGGATGACGGCCCTATGGGTTGTAAACTGCTTTTATGCGGGGATAAAAGAGCCCACGTGTGGGTTTTTGCAGGTACCGCATGAATAAGGACCGGCTAATTC
>G35JFLI02FX9E9
GGTGAGTAACGCGTATCCAACCTGCCTTCACCACGGGATAACCCGGCGAAAGTCGGACTAATACCGTATGTTGTCCATTGACGGCATCCGATTTGGACGAAAGGCTTAGCGGTGAGGGATGGGGATGCGTCCGATTAGCTTGACGGCGGGGTAACGGCCCACCGTGGCTACGATCGGTAGGGGTTCTGAGAGGAAGGTCCCCCACACTGGAACTGAGACACGGTCCAGACTCCTACGGGAGGCAGCAGTGAGGAATATTGGTCAATGGGCGGAAGCCTGAACCAGCCAAGTAGCGTGCAGGATGACGGCCCTATGGGTTGTAAACTGCTTTTATGCGGGGATAAAGTGGCCCACGTGTGGGCTTTTGCAGGTACCGCATGAATAAGGACCGGCTAATTC
>GV2UCFN02H9JXS
GGTGAGTAACGCGTATCCAACCTGCCCTTCACCACGGGATAACCCGGCGAAAGTCGGACTAATACCGTATGTTGTCCATTGACGGCATCCGATTTGGACGAAAGGCTTAGCGGTGAGGGATGGGGATGCGTCCGATTAGCTTGACGGCGGGGTAACGGCCCACCGTGGCAACGATCGGTAGGGGTTCTGAGAGGAAGGTCCCCCACACTGGAACTGAGACACGGTCCAGACTCCTACGGGAGGCAGCAGTGAGGAATATTGGTCAATGGGCGGAAGCCTGAACCAGCCAAGTAGCGTGCAGGATGACGGCCCTATGGGTTGTAAACTGCTTTTATGCGGGGATAAATTGGCCCACGTGTGGGTTTTTGCAGGTACCGCATGAATAAGGACCGGCTAATTC
>GV2UCFN02GYR0W
GGTGAGTAACGCGTATCCAACCTGCCCTTCACCACGGGATAACCCGGCGAAAGTCGGACTAATACCGTATGTTGTCCATTGACGGCATCCGATTTGGACGAAAGGCTTAGCGGTGAGGGATGGGGATGCGTCCGATTAGCTTGACGGCGGGGTAACGGCCCACCGTGGCAACGATCGGTAGGGGTTCTGAGAGGAAGGTCCCCCACACTGGAACTGAGACACGGTCCAGACTCCTACGGGAGGCAGCAGTGAGGAATATTGGTCAATGGGCGGAAGCCTGAACCAGCCAAGTAGCGTGCAGGATGACGGCCCTATGGGTTGTAAACTGCTTTTATGCGGGGATAAATTGGCCCACGTGTGGGTTTTTGCAGGTACCGCATGAATAAGGACCGGCTAATTC
>GV2UCFN02JH6UP
GGTGAGTAACGCGTATCCAACCTGCCCTTCACCACGGGATAACCCGGCGAAAGTCGGACTAATACCGTATGTTGTCCATTGACGGCATCCGATTTGGACGAAAGGCTTAGCGGTGAGGGATGGGGATGCGTCCGATTAGCTTGACGGCGGGGTAACGGCCCACCGTGGCAACGATCGGTAGGGGTTCTGAGAGGAAGGTCCCCCACACTGGAACTGAGACACGGTCCAGACTCCTACGGGAGGCAGCAGTGAGGAATATTGGTCAATGGGCGGAAGCCTGAACCAGCCAAGTAGCGTGCAGGATGACGGCCCTATGGGTTGTAAACTGCTTTTATGCGGGGATAAATTGGCCCACGTGTGGGTTTTTGCAGGTACCGCATGAATAAGGACCGGCTAATTC
>GV2UCFN02JPPLZ
GGTGAGTAACGCGTATCCAACCTGCCCTTCACCACGGGATAACCCGGCGAAAGTCGGACTAATACCGTATGTTGTCCATTGACGGCATCCGATTTGGACGAAAGGCTTAGCGGTGAGGGATGGGGATGCGTCCGATTAGCTTGACGGCGGGGTAACGGCCCACCGTGGCGACGATCGGTAGGGGTTCTGAGAGGAAGGTCCCCCACACTGGAACTGAGACACGGTCCAGACTCCTACGGGAGGCAGCAGTGAGGAATATTGGTCAATGGGCGGAAGCCTGAACCAGCCAAGTAGCGTGCAGGATGACGGCCCTATGGGTTGTAAACTGCTTTTATGCGGGGATAAATTGGCCCACGTGTGGGTTTTTGCAGGTACCGCATGAATAAGGACCGGCTAATTC
>GV2UCFN02G18VU
GGTGAGTAACGCGTATCCAACCTGCCCTTCACCACGGGATAACCCGGCGAAAGTCGGACTAATACCGTATGTTGTCCATTGACGGCATCCGATTTGGACGAAAGGCTTAGCGGTGAGGGATGGGGATGCGTCCGATTAGCTTGACGGCGGGGTAACGGCCCACCGTGGCGACGATCGGTAGGGGTTCTGAGAGGAAGGTCCCCCACACTGGAACTGAGACACGGTCCAGACTCCTACGGGAGGCAGCAGTGAGGAATATTGGTCAATGGGCGGAAGCCTGAACCAGCCAAGTAGCGTGCAGGATGACGGCCCTATGGGTTGTAAACTGCTTTTATGCGGGGATAAATTGGCCCACGTGTGGGTTTTTGCAGGTACCGCATGAATAAGGACCGGCTAATTC
>GV2UCFN02HHEEQ
GGTGAGTAACGCGTATCCAACCTGCCCTTCACCACGGGATAACCCGGCGAAAGTCGGACTAATACCGTATGTTGTCCATTGACGGCATCCGATTTGGACGAAAGGCTTAGCGGTGAGGGATGGGGATGCGTCCGATTAGCTTGACGGCGGGGTAACGGCCCACCGTGGCGACGATCGGTAGGGGTTCTGAGAGGAAGGTCCCCCACACTGGAACTGAGACACGGTCCAGACTCCTACGGGAGGCAGCAGTGAGGAATATTGGTCAATGGGCGGAAGCCTGAACCAGCCAAGTAGCGTGCAGGATGACGGCCCTATGGGTTGTAAACTGCTTTTATGCGGGGATAAATTGGCCCACGTGTGGGTTTTTGCAGGTACCGCATGAATAAGGACCGGCTAATTC
>GV2UCFN02GQZQJ
GGTGAGTAACGCGTATCCAACCTGCCCTTCACCACGGGATAACCCGGCGAAAGTCGGACTAATACCGTATGTTGTCCATTGACGGCATCCGATTTGGACGAAAGGCTTAGCGGTGAGGGATGGGGATGCGTCCGATTAGCTTGACGGCGGGGTAACGGCCCACCGTGGCGACGATCGGTAGGGGTTCTGAGAGGAAGGTCCCCCACACTGGAACTGAGACACGGTCCAGACTCCTACGGGAGGCAGCAGTGAGGAATATTGGTCAATGGGCGGAAGCCTGAACCAGCCAAGTAGCGTGCAGGATGACGGCCCTATGGGTTGTAAACTGCTTTTATGCGGGGATAAAGTGGCCCACGTGTGGGTTTTTGCAGGTACCGCATGAATAAGGACCGGCTAATTC
>GV2UCFN02J1AVN
GGTGAGTAACGCGTATCCAACCTGCCCTTCACCACGGGATAACCCGGCGAAAGTCGGACTAATACCGTATGTTGTCCATTGACGGCATCCGATTTGGACGAAAGGCTTAGCGGTGAGGGATGGGGATGCGTCCGATTAGCTTGACGGCGGGGTAACGGCCCACCGTGGCGACGATCGGTAGGGGTTCTGAGAGGAAGGTCCCCCACACTGGAACTGAGACACGGTCCAGACTCCTACGGGAGGCAGCAGTGAGGAATATTGGTCAATGGGCGGAAGCCTGAACCAGCCAAGTAGCGTGCAGGATGACGGCCCTATGGGTTGTAAACTGCTTTTATGCGGGGATAAAGTGGCCCACGTGTGGGTTTTTGCAGGTACCGCATGAATAAGGACCGGCTAATTC
>GV2UCFN02JR5RT
GGTGAGTAACGCGTATCCAACCTGCCCTTCACCACGGGATAACCCGGCGAAAGTCGGACTAATACCGTATGTTGTCCATTGACGGCATCCGATTTGGACGAAAGGCTTAGCGGTGAGGGATGGGGATGCGTCCGATTAGCTTGACGGCGGGGTAACGGCCCACCGTGGCGACGATCGGTAGGGGTTCTGAGAGGAAGGTCCCCCACACTGGAACTGAGACACGGTCCAGACTCCTACGGGAGGCAGCAGTGAGGAATATTGGTCAATGGGCGGAAGCCTGAACCAGCCAAGTAGCGTGCAGGATGACGGCCCTATGGGTTGTAAACTGCTTTTATGCGGGGATAAAGTGGCCCACGTGTGGGTTTTTGCAGGTACCGCATGAATAAGGACCGGCTAATTC
>GV2UCFN02G7S9G
GGTGAGTAACGCGTATCCAACCTGCCCTTCACCACGGGATAACCCGGCGAAAGTCGGACTAATACCGTATGTTGTCCATTGACGGCATCCGATTTGGACGAAAGGCTTAGCGGTGAGGGATGGGGATGCGTCCGATTAGCTTGACGGCGGGGTAACGGCCCACCGTGGCGACGATCGGTAGGGGTTCTGAGAGGAAGGTCCCCCACACTGGAACTGAGACACGGTCCAGACTCCTACGGGAGGCAGCAGTGAGGAATATTGGTCAATGGGCGGAAGCCTGAACCAGCCAAGTAGCGTGCAGGATGACGGCCCTATGGGTTGTAAACTGCTTTTATGCGGGGATAAAGTGGCCCACGTGTGGGTTTTTGCAGGTACCGCATGAATAAGGACCGGCTAATTC
>GV2UCFN02HWPHV
GGTGAGTAACGCGTATCCAACCTGCCCTTCACCACGGGATAACCCGGCGAAAGTCGGACTAATACCGTATGTTGTCCATTGACGGCATCCGATTTGGACGAAAGGCTTAGCGGTGAGGGATGGGGATGCGTCCGATTAGCTTGACGGCGGGGTAACGGCCCACCGTGGCGACGATCGGTAGGGGTTCTGAGAGGAAGGTCCCCCACACTGGAACTGAGACACGGTCCAGACTCCTACGGGAGGCAGCAGTGAGGAATATTGGTCAATGGGCGGAAGCCTGAACCAGCCAAGTAGCGTGCAGGATGACGGCCCTATGGGTTGTAAACTGCTTTTATGCGGGGATAAAGTGGCCCACGTGTGGGTTTTTGCAGGTACCGCATGAATAAGGACCGGCTAATTC
>GV2UCFN02GACE2
GGTGAGTAACGCGTATCCAACCTGCCCTTCACCACGGGATAACCCGGCGAAAGTCGGACTAATACCGTATGTTGTCCATTGACGGCATCCGATTTGGACGAAAGGCTTAGCGGTGAGGGATGGGGATGCGTCCGATTAGCTTGACGGCGGGGTAACGGCCCACCGTGGCGACGATCGGTAGGGGTTCTGAGAGGAAGGTCCCCCACACTGGAACTGAGACACGGTCCAGACTCCTACGGGAGGCAGCAGTGAGGAATATTGGTCAATGGGCGGAAGCCTGAACCAGCCAAGTAGCGTGCAGGATGACGGCCCTATGGGTTGTAAACTGCTTTTATGCGGGGATAAAGTGGCCCACGTGTGGGTTTTTGCAGGTACCGCATGAATAAGGACCGGCTAATTC
>GV2UCFN02JAI0K
GGTGAGTAACGCGTATCCAACCTGCCCTTCACCACGGGATAACCCGGCGAAAGTCGGACTAATACCGTATGTTGTCCATTGACGGCATCCGATTTGGACGAAAGGCTTAGCGGTGAGGGATGGGGATGCGTCCGATTAGCTTGACGGCGGGGTAACGGCCCACCGTGGCGACGATCGGTAGGGGTTCTGAGAGGAAGGTCCCCCACACTGGAACTGAGACACGGTCCAGACTCCTACGGGAGGCAGCAGTGAGGAATATTGGTCAATGGGCGGAAGCCTGAACCAGCCAAGTAGCGTGCAGGATGACGGCCCTATGGGTTGTAAACTGCTTTTATGCGGGGATAAAGTGGCCCACGTGTGGGTTTTTGCAGGTACCGCATGAATAAGGACCGGCTAATTC
>GV2UCFN02HSU0L
GGTGAGTAACGCGTATCCAACCTGCCCTTCACCACGGGATAACCCGGCGAAAGTCGGACTAATACCGTATGTTGTCCATTGACGGCATCCGATTTGGACGAAAGGCTTAGCGGTGAGGGATGGGGATGCGTCCGATTAGCTTGACGGCGGGGTAACGGCCCACCGTGGCGACGATCGGTAGGGGTTCTGAGAGGAAGGTCCCCCACACTGGAACTGAGACACGGTCCAGACTCCTACGGGAGGCAGCAGTGAGGAATATTGGTCAATGGGCGGAAGCCTGAACCAGCCAAGTAGCGTGCAGGATGACGGCCCTATGGGTTGTAAACTGCTTTTATGCGGGGATAAAGTGGCCCACGTGTGGGTTTTTGCAGGTACCGCATGAATAAGGACCGGCTAATTC
>GV2UCFN02H35YX
GGTGAGTAACGCGTATCCAACCTGCCCTTCACCACGGGATAACCCGGCGAAAGTCGGACTAATACCGTATGTTGTCCATTGACGGCATCCGATTTGGACGAAAGGCTTAGCGGTGAGGGATGGGGATGCGTCCGATTAGCTTGACGGCGGGGTAACGGCCCACCGTGGCGACGATCGGTAGGGGTTCTGAGAGGAAGGTCCCCCACACTGGAACTGAGACACGGTCCAGACTCCTACGGGAGGCAGCAGTGAGGAATATTGGTCAATGGGCGGAAGCCTGAACCAGCCAAGTAGCGTGCAGGATGACGGCCCTATGGGTTGTAAACTGCTTTTATGCGGGGATAAAGTGGCCCACGTGTGGGTTTTTGCAGGTACCGCATGAATAAGGACCGGCTAATTC
>GV2UCFN02IV5LI
GGTGAGTAACGCGTATCCAACCTGCCCTTCACCACGGGATAACCCGGCGAAAGTCGGACTAATACCGTATGTTGTCCATTGACGGCATCCGATTTGGACGAAAGGCTTAGCGGTGAGGGATGGGGATGCGTCCGATTAGCTTGACGGCGGGGTAACGGCCCACCGTGGCGACGATCGGTAGGGGTTCTGAGAGGAAGGTCCCCCACACTGGAACTGAGACACGGTCCAGACTCCTACGGGAGGCAGCAGTGAGGAATATTGGTCAATGGGCGGAAGCCTGAACCAGCCAAGTAGCGTGCAGGATGACGGCCCTATGGGTTGTAAACTGCTTTTATGCGGGGATAAAGTGGCCCACGTGTGGGTTTTTGCAGGTACCGCATGAATAAGGACCGGCTAATTC
>GV2UCFN02GVWMC
GGTGAGTAACGCGTATCCAACCTGCCCTTCACCACGGGATAACCCGGCGAAAGTCGGACTAATACCGTATGTTGTCCATTGACGGCATCCGATTTGGACGAAAGGCTTAGCGGTGAGGGATGGGGATGCGTCCGATTAGCTTGACGGCGGGGTAACGGCCCACCGTGGCGACGATCGGTAGGGGTTCTGAGAGGAAGGTCCCCCACACTGGAACTGAGACACGGTCCAGACTCCTACGGGAGGCAGCAGTGAGGAATATTGGTCAATGGGCGGAAGCCTGAACCAGCCAAGTAGCGTGCAGGATGACGGCCCTATGGGTTGTAAACTGCTTTTATGCGGGGATAAAGTGGCCCACGTGTGGGTTTTTGCAGGTACCGCATGAATAAGGACCGGCTAATTC
>GV2UCFN02HTQEX
GGTGAGTAACGCGTATCCAACCTGCCCTTCACCACGGGATAACCCGGCGAAAGTCGGACTAATACCGTATGTTGTCCATTGACGGCATCCGATTTGGACGAAAGGCTTAGCGGTGAGGGATGGGGATGCGTCCGATTAGCTTGACGGCGGGGTAACGGCCCACCGTGGCGACGATCGGTAGGGGTTCTGAGAGGAAGGTCCCCCACACTGGAACTGAGACACGGTCCAGACTCCTACGGGAGGCAGCAGTGAGGAATATTGGTCAATGGGCGGAAGCCTGAACCAGCCAAGTAGCGTGCAGGATGACGGCCCTATGGGTTGTAAACTGCTTTTATGCGGGGATAAAGTGGCCCACGTGTGGGTTTTTGCAGGTACCGCATGAATAAGGACCGGCTAATTC
>GV2UCFN02HWR97
GGTGAGTAACGCGTATCCAACCTGCCCTTCACCACGGGATAACCCGGCGAAAGTCGGACTAATACCGTATGTTGTCCATTGACGGCATCCGATTTGGACGAAAGGCTTAGCGGTGAGGGATGGGGATGCGTCCGATTAGCTTGACGGCGGGGTAACGGCCCACCGTGGCGACGATCGGTAGGGGTTCTGAGAGGAAGGTCCCCCACACTGGAACTGAGACACGGTCCAGACTCCTACGGGAGGCAGCAGTGAGGAATATTGGTCAATGGGCGGAAGCCTGAACCAGCCAAGTAGCGTGCAGGATGACGGCCCTATGGGTTGTAAACTGCTTTTATGCGGGGATAAAGTGGCCCACGTGTGGGTTTTTGCAGGTACCGCATGAATAAGGACCGGCTAATTC
>GV2UCFN02JT5DQ
GGTGAGTAACGCGTATCCAACCTGCCCTTCACCACGGGATAACCCGGCGAAAGTCGGACTAATACCGTATGTTGTCCATTGACGGCATCCGATTTGGACGAAAGGCTTAGCGGTGAGGGATGGGGATGCGTCCGATTAGCTTGACGGCGGGGTAACGGCCCACCGTGGCGACGATCGGTAGGGGTTCTGAGAGGAAGGTCCCCCACACTGGAACTGAGACACGGTCCAGACTCCTACGGGAGGCAGCAGTGAGGAATATTGGTCAATGGGCGGAAGCCTGAACCAGCCAAGTAGCGTGCAGGATGACGGCCCTATGGGTTGTAAACTGCTTTTATGCGGGGATAAAGTGGCCCACGTGTGGGTTTTTGCAGGTACCGCATGAATAAGGACCGGCTAATTC
>GV2UCFN02HP8GF
GGTGAGTAACGCGTATCCAACCTGCCCTTCACCACGGGATAACCCGGCGAAAGTCGGACTAATACCGTATGTTGTCCATTGACGGCATCCGATTTGGACGAAAGGCTTAGCGGTGAGGGATGGGGATGCGTCCGATTAGCTTGACGGCGGGGTAACGGCCCACCGTGGCGACGATCGGTAGGGGTTCTGAGAGGAAGGTCCCCCACACTGGAACTGAGACACGGTCCAGACTCCTACGGGAGGCAGCAGTGAGGAATATTGGTCAATGGGCGGAAGCCTGAACCAGCCAAGTAGCGTGCAGGATGACGGCCCTATGGGTTGTAAACTGCTTTTATGCGGGGATAAAGTGGCCCACGTGTGGGTTTTTGCAGGTACCGCATGAATAAGGACCGGCTAATTC
>GV2UCFN02IL1CE
GGTGAGTAACGCGTATCCAACCTGCCCTTCACCACGGGATAACCCGGCGAAAGTCGGACTAATACCGTATGTTGTCCATTGACGGCATCCGATTTGGACGAAAGGCTTAGCGGTGAGGGATGGGGATGCGTCCGATTAGCTTGACGGCGGGGTAACGGCCCACCGTGGCGACGATCGGTAGGGGTTCTGAGAGGAAGGTCCCCCACACTGGAACTGAGACACGGTCCAGACTCCTACGGGAGGCAGCAGTGAGGAATATTGGTCAATGGGCGGAAGCCTGAACCAGCCAAGTAGCGTGCAGGATGACGGCCCTATGGGTTGTAAACTGCTTTTATGCGGGGATAAAGTGGCCCACGTGTGGGTTTTTGCAGGTACCGCATGAATAAGGACCGGCTAATTC
>GV2UCFN02HVA0R
GGTGAGTAACGCGTATCCAACCTGCCCTTCACCACGGGATAACCCGGCGAAAGTCGGACTAATACCGTATGTTGTCCATTGACGGCATCCGATTTGGACGAAAGGCTTAGCGGTGAGGGATGGGGATGCGTCCGATTAGCTTGACGGCGGGGTAACGGCCCACCGTGGCGACGATCGGTAGGGGTTCTGAGAGGAAGGTCCCCCACACTGGAACTGAGACACGGTCCAGACTCCTACGGGAGGCAGCAGTGAGGAATATTGGTCAATGGGCGGAAGCCTGAACCAGCCAAGTAGCGTGCAGGATGACGGCCCTATGGGTTGTAAACTGCTTTTATGCGGGGATAAAGTGGCCCACGTGTGGGTTTTTGCAGGTACCGCATGAATAAGGACCGGCTAATTC
>GV2UCFN02HB7D7
GGTGAGTAACGCGTATCCAACCTGCCCTTCACCACGGGATAACCCGGCGAAAGTCGGACTAATACCGTATGTTGTCCATTGACGGCATCCGATTTGGACGAAAGGCTTAGCGGTGAGGGATGGGGATGCGTCCGATTAGCTTGACGGCGGGGTAACGGCCCACCGTGGCGACGATCGGTAGGGGTTCTGAGAGGAAGGTCCCCCACACTGGAACTGAGACACGGTCCAGACTCCTACGGGAGGCAGCAGTGAGGAATATTGGTCAATGGGCGGAAGCCTGAACCAGCCAAGTAGCGTGCAGGATGACGGCCCTATGGGTTGTAAACTGCTTTTATGCGGGGATAAAGTGGCCCACGTGTGGGTTTTTGCAGGTACCGCATGAATAAGGACCGGCTAATTC
>GV2UCFN02JGRKQ
GGTGAGTAACGCGTATCCAACCTGCCCTTCACCACGGGATAACCCGGCGAAAGTCGGACTAATACCGTATGTTGTCCATTGACGGCATCCGATTTGGACGAAAGGCTTAGCGGTGAGGGATGGGGATGCGTCCGATTAGCTTGACGGCGGGGTAACGGCCCACCGTGGCGACGATCGGTAGGGGTTCTGAGAGGAAGGTCCCCCACACTGGAACTGAGACACGGTCCAGACTCCTACGGGAGGCAGCAGTGAGGAATATTGGTCAATGGGCGGAAGCCTGAACCAGCCAAGTAGCGTGCAGGATGACGGCCCTATGGGTTGTAAACTGCTTTTATGCGGGGATAAAGTGGCCCACGTGTGGGTTTTTGCAGGTACCGCATGAATAAGGACCGGCTAATTC
>GV2UCFN02FVVMK
GGTGAGTAACGCGTATCCAACCTGCCCTTCACCACGGGATAACCCGGCGAAAGTCGGACTAATACCGTATGTTGTCCATTGACGGCATCCGATTTGGACGAAAGGCTTAGCGGTGAGGGATGGGGATGCGTCCGATTAGCTTGACGGCGGGGTAACGGCCCACCGTGGCGACGATCGGTAGGGGTTCTGAGAGGAAGGTCCCCCACACTGGAACTGAGACACGGTCCAGACTCCTACGGGAGGCAGCAGTGAGGAATATTGGTCAATGGGCGGAAGCCTGAACCAGCCAAGTAGCGTGCAGGATGACGGCCCTATGGGTTGTAAACTGCTTTTATGCGGGGATAAAGTGGCCCACGTGTGGGTTTTTGCAGGTACCGCATGAATAAGGACCGGCTAATTC
>GV2UCFN02INDXZ
GGTGAGTAACGCGTATCCAACCTGCCCTTCACCACGGGATAACCCGGCGAAAGTCGGACTAATACCGTATGTTGTCCATTGACGGCATCCGATTTGGACGAAAGGCTTAGCGGTGAGGGATGGGGATGCGTCCGATTAGCTTGACGGCGGGGTAACGGCCCACCGTGGCGACGATCGGTAGGGGTTCTGAGAGGAAGGTCCCCCACACTGGAACTGAGACACGGTCCAGACTCCTACGGGAGGCAGCAGTGAGGAATATTGGTCAATGGGCGGAAGCCTGAACCAGCCAAGTAGCGTGCAGGATGACGGCCCTATGGGTTGTAAACTGCTTTTATGCGGGGATAAAGTGGCCCACGTGTGGGTTTTTGCAGGTACCGCATGAATAAGGACCGGCTAATTC
>GV2UCFN02JP4CE
GGTGAGTAACGCGTATCCAACCTGCCCTTCACCACGGGATAACCCGGCGAAAGTCGGACTAATACCGTATGTTGTCCATTGACGGCATCCGATTTGGACGAAAGGCTTAGCGGTGAGGGATGGGGATGCGTCCGATTAGCTTGACGGCGGGGTAACGGCCCACCGTGGCGACGATCGGTAGGGGTTCTGAGAGGAAGGTCCCCCACACTGGAACTGAGACACGGTCCAGACTCCTACGGGAGGCAGCAGTGAGGAATATTGGTCAATGGGCGGAAGCCTGAACCAGCCAAGTAGCGTGCAGGATGACGGCCCTATGGGTTGTAAACTGCTTTTATGCGGGGATAAAGTGGCCCACGTGTGGGTTTTTGCAGGTACCGCATGAATAAGGACCGGCTAATTC
>GV2UCFN02IMD6C
GGTGAGTAACGCGTATCCAACCTGCCCTTCACCACGGGATAACCCGGCGAAAGTCGGACTAATACCGTATGTTGTCCATTGACGGCATCCGATTTGGACGAAAGGCTTAGCGGTGAGGGATGGGGATGCGTCCGATTAGCTTGACGGCGGGGTAACGGCCCACCGTGGCGACGATCGGTAGGGGTTCTGAGAGGAAGGTCCCCCACACTGGAACTGAGACACGGTCCAGACTCCTACGGGAGGCAGCAGTGAGGAATATTGGTCAATGGGCGGAAGCCTGAACCAGCCAAGTAGCGTGCAGGATGACGGCCCTATGGGTTGTAAACTGCTTTTATGCGGGGATAAAGTGGCCCACGTGTGGGTTTTTGCAGGTACCGCATGAATAAGGACCGGCTAATTC
>GV2UCFN02I38B7
GGTGAGTAACGCGTATCCAACCTGCCCTTCACCACGGGATAACCCGGCGAAAGTCGGACTAATACCGTATGTTGTCCATTGACGGCATCCGATTTGGACGAAAGGCTTAGCGGTGAGGGATGGGGATGCGTCCGATTAGCTTGACGGCGGGGTAACGGCCCACCGTGGCGACGATCGGTAGGGGTTCTGAGAGGAAGGTCCCCCACACTGGAACTGAGACACGGTCCAGACTCCTACGGGAGGCAGCAGTGAGGAATATTGGTCAATGGGCGGAAGCCTGAACCAGCCAAGTAGCGTGCAGGATGACGGCCCTATGGGTTGTAAACTGCTTTTATGCGGGGATAAAGTGGCCCACGTGTGGGTTTTTGCAGGTACCGCATGAATAAGGACCGGCTAATTC
>GV2UCFN02GIZ6M
GGTGAGTAACGCGTATCCAACCTGCCCTTCACCACGGGATAACCCGGCGAAAGTCGGACTAATACCGTATGTTGTCCATTGACGGCATCCGATTTGGACGAAAGGCTTAGCGGTGAGGGATGGGGATGCGTCCGATTAGCTTGACGGCGGGGTAACGGCCCACCGTGGCGACGATCGGTAGGGGTTCTGAGAGGAAGGTCCCCCACACTGGAACTGAGACACGGTCCAGACTCCTACGGGAGGCAGCAGTGAGGAATATTGGTCAATGGGCGGAAGCCTGAACCAGCCAAGTAGCGTGCAGGATGACGGCCCTATGGGTTGTAAACTGCTTTTATGCGGGGATAAAGTGGCCCACGTGTGGGTTTTTGCAGGTACCGCATGAATAAGGACCGGCTAATTC
>GV2UCFN02HAZQU
GGTGAGTAACGCGTATCCAACCTGCCCTTCACCACGGGATAACCCGGCGAAAGTCGGACTAATACCGTATGTTGTCCATTGACGGCATCCGATTTGGACGAAAGGCTTAGCGGTGAGGGATGGGGATGCGTCCGATTAGCTTGACGGCGGGGTAACGGCCCACCGTGGCGACGATCGGTAGGGGTTCTGAGAGGAAGGTCCCCCACACTGGAACTGAGACACGGTCCAGACTCCTACGGGAGGCAGCAGTGAGGAATATTGGTCAATGGGCGGAAGCCTGAACCAGCCAAGTAGCGTGCAGGATGACGGCCCTATGGGTTGTAAACTGCTTTTATGCGGGGATAAAGTGGCCCACGTGTGGGTTTTTGCAGGTACCGCATGAATAAGGACCGGCTAATTC
>GV2UCFN02G4H19
GGTGAGTAACGCGTATCCAACCTGCCCTTCACCACGGGATAACCCGGCGAAAGTCGGACTAATACCGTATGTTGTCCATTGACGGCATCCGATTTGGACGAAAGGCTTAGCGGTGAGGGATGGGGATGCGTCCGATTAGCTTGACGGCGGGGTAACGGCCCACCGTGGCGACGATCGGTAGGGGTTCTGAGAGGAAGGTCCCCCACACTGGAACTGAGACACGGTCCAGACTCCTACGGGAGGCAGCAGTGAGGAATATTGGTCAATGGGCGGAAGCCTGAACCAGCCAAGTAGCGTGCAGGATGACGGCCCTATGGGTTGTAAACTGCTTTTATGCGGGGATAAAGTGGCCCACGTGTGGGTTTTTGCAGGTACCGCATGAATAAGGACCGGCTAATTC
>GV2UCFN02GC1UP
GGTGAGTAACGCGTATCCAACCTGCCCTTCACCACGGGATAACCCGGCGAAAGTCGGACTAATACCGTATGTTGTCCATTGACGGCATCCGATTTGGACGAAAGGCTTAGCGGTGAGGGATGGGGATGCGTCCGATTAGCTTGACGGCGGGGTAACGGCCCACCGTGGCGACGATCGGTAGGGGTTCTGAGAGGAAGGTCCCCCACACTGGAACTGAGACACGGTCCAGACTCCTACGGGAGGCAGCAGTGAGGAATATTGGTCAATGGGCGGAAGCCTGAACCAGCCAAGTAGCGTGCAGGATGACGGCCCTATGGGTTGTAAACTGCTTTTATGCGGGGATAAAGTGGCCCACGTGTGGGTTTTTGCAGGTACCGCATGAATAAGGACCGGCTAATTC
>GV2UCFN02ISE1C
GGTGAGTAACGCGTATCCAACCTGCCCTTCACCACGGGATAACCCGGCGAAAGTCGGACTAATACCGTATGTTGTCCATTGACGGCATCCGATTTGGACGAAAGGCTTAGCGGTGAGGGATGGGGATGCGTCCGATTAGCTTGACGGCGGGGTAACGGCCCACCGTGGCGACGATCGGTAGGGGTTCTGAGAGGAAGGTCCCCCACACTGGAACTGAGACACGGTCCAGACTCCTACGGGAGGCAGCAGTGAGGAATATTGGTCAATGGGCGGAAGCCTGAACCAGCCAAGTAGCGTGCAGGATGACGGCCCTATGGGTTGTAAACTGCTTTTATGCGGGGATAAAGTGGCCCACGTGTGGGTTTTTGCAGGTACCGCATGAATAAGGACCGGCTAATTC
>GV2UCFN02I4ML2
GGTGAGTAACGCGTATCCAACCTGCCCTTCACCACGGGATAACCCGGCGAAAGTCGGACTAATACCGTATGTTGTCCATTGACGGCATCCGATTTGGACGAAAGGCTTAGCGGTGAGGGATGGGGATGCGTCCGATTAGCTTGACGGCGGGGTAACGGCCCACCGTGGCGACGATCGGTAGGGGTTCTGAGAGGAAGGTCCCCCACACTGGAACTGAGACACGGTCCAGACTCCTACGGGAGGCAGCAGTGAGGAATATTGGTCAATGGGCGGAAGCCTGAACCAGCCAAGTAGCGTGCAGGATGACGGCCCTATGGGTTGTAAACTGCTTTTATGCGGGGATAAAGTGGCCCACGTGTGGGTTTTTGCAGGTACCGCATGAATAAGGACCGGCTAATTC
>GV2UCFN02GL163
GGTGAGTAACGCGTATCCAACCTGCCCTTCACCACGGGATAACCCGGCGAAAGTCGGACTAATACCGTATGTTGTCCATTGACGGCATCCGATTTGGACGAAAGGCTTAGCGGTGAGGGATGGGGATGCGTCCGATTAGCTTGACGGCGGGGTAACGGCCCACCGTGGCGACGATCGGTAGGGGTTCTGAGAGGAAGGTCCCCCACACTGGAACTGAGACACGGTCCAGACTCCTACGGGAGGCAGCAGTGAGGAATATTGGTCAATGGGCGGAAGCCTGAACCAGCCAAGTAGCGTGCAGGATGACGGCCCTATGGGTTGTAAACTGCTTTTATGCGGGGATAAAGTGGCCCACGTGTGGGTTTTTGCAGGTACCGCATGAATAAGGACCGGCTAATTC
>GV2UCFN02HS0DE
GGTGAGTAACGCGTATCCAACCTGCCCTTCACCACGGGATAACCCGGCGAAAGTCGGACTAATACCGTATGTTGTCCATTGACGGCATCCGATTTGGACGAAAGGCTTAGCGGTGAGGGATGGGGATGCGTCCGATTAGCTTGACGGCGGGGTAACGGCCCACCGTGGCGACGATCGGTAGGGGTTCTGAGAGGAAGGTCCCCCACACTGGAACTGAGACACGGTCCAGACTCCTACGGGAGGCAGCAGTGAGGAATATTGGTCAATGGGCGGAAGCCTGAACCAGCCAAGTAGCGTGCAGGATGACGGCCCTATGGGTTGTAAACTGCTTTTATGCGGGGATAAAGTGGCCCACGTGTGGGTTTTTGCAGGTACCGCATGAATAAGGACCGGCTAATTC
>GV2UCFN02F2JNN
GGTGAGTAACGCGTATCCAACCTGCCCTTCACCACGGGATAACCCGGCGAAAGTCGGACTAATACCGTATGTTGTCCATTGACGGCATCCGATTTGGACGAAAGGCTTAGCGGTGAGGGATGGGGATGCGTCCGATTAGCTTGACGGCGGGGTAACGGCCCACCGTGGCGACGATCGGTAGGGGTTCTGAGAGGAAGGTCCCCCACACTGGAACTGAGACACGGTCCAGACTCCTACGGGAGGCAGCAGTGAGGAATATTGGTCAATGGGCGGAAGCCTGAACCAGCCAAGTAGCGTGCAGGATGACGGCCCTATGGGTTGTAAACTGCTTTTATGCGGGGATAAAGTGGCCCACGTGTGGGTTTTTGCAGGTACCGCATGAATAAGGACCGGCTAATTC
>GV2UCFN02HR7XG
GGTGAGTAACGCGTATCCAACCTGCCCTTCACCACGGGATAACCCGGCGAAAGTCGGACTAATACCGTATGTTGTCCATTGACGGCATCCGATTTGGACGAAAGGCTTAGCGGTGAGGGATGGGGATGCGTCCGATTAGCTTGACGGCGGGGTAACGGCCCACCGTGGCGACGATCGGTAGGGGTTCTGAGAGGAAGGTCCCCCACACTGGAACTGAGACACGGTCCAGACTCCTACGGGAGGCAGCAGTGAGGAATATTGGTCAATGGGCGGAAGCCTGAACCAGCCAAGTAGCGTGCAGGATGACGGCCCTATGGGTTGTAAACTGCTTTTATGCGGGGATAAAGTGGCCCACGTGTGGGTTTTTGCAGGTACCGCATGAATAAGGACCGGCTAATTC
>GV2UCFN02F5G3G
GGTGAGTAACGCGTATCCAACCTGCCCTTCACCACGGGATAACCCGGCGAAAGTCGGACTAATACCGTATGTTGTCCATTGACGGCATCCGATTTGGACGAAAGGCTTAGCGGTGAGGGATGGGGATGCGTCCGATTAGCTTGACGGCGGGGTAACGGCCCACCGTGGCGACGATCGGTAGGGGTTCTGAGAGGAAGGTCCCCCACACTGGAACTGAGACACGGTCCAGACTCCTACGGGAGGCAGCAGTGAGGAATATTGGTCAATGGGCGGAAGCCTGAACCAGCCAAGTAGCGTGCAGGATGACGGCCCTATGGGTTGTAAACTGCTTTTATGCGGGGATAAAGTGGCCCACGTGTGGGTTTTTGCAGGTACCGCATGAATAAGGACCGGCTAATTC
>GV2UCFN02FG5C4
GGTGAGTAACGCGTATCCAACCTGCCCTTCACCACGGGATAACCCGGCGAAAGTCGGACTAATACCGTATGTTGTCCATTGACGGCATCCGATTTGGACGAAAGGCTTAGCGGTGAGGGATGGGGATGCGTCCGATTAGCTTGACGGCGGGGTAACGGCCCACCGTGGCGACGATCGGTAGGGGTTCTGAGAGGAAGGTCCCCCACACTGGAACTGAGACACGGTCCAGACTCCTACGGGAGGCAGCAGTGAGGAATATTGGTCAATGGGCGGAAGCCTGAACCAGCCAAGTAGCGTGCAGGATGACGGCCCTATGGGTTGTAAACTGCTTTTATGCGGGGATAAAGTGGCCCACGTGTGGGTTTTTGCAGGTACCGCATGAATAAGGACCGGCTAATTC
>GV2UCFN02J4ZB9
GGTGAGTAACGCGTATCCAACCTGCCCTTCACCACGGGATAACCCGGCGAAAGTCGGACTAATACCGTATGTTGTCCATTGACGGCATCCGATTTGGACGAAAGGCTTAGCGGTGAGGGATGGGGATGCGTCCGATTAGCTTGACGGCGGGGTAACGGCCCACCGTGGCAACGATCGGTAGGGGTTCTGAGAGGAAGGTCCCCCACACTGGAACTGAGACACGGTCCAGACTCCTACGGGAGGCAGCAGTGAGGAATATTGGTCAATGGGCGGAAGCCTGAACCAGCCAAGTAGCGTGCAGGATGACGGCCCTATGGGTTGTAAACTGCTTTTATGCGGGGATAAAGTGGCCCACGTGTGGGTTTTTGCAGGTACCGCATGAATAAGGACCGGCTAATTC
>GV2UCFN02GFZV3
GGTGAGTAACGCGTATCCAACCTGCCCTTCACCACGGGATAACCCGGCGAAAGTCGGACTAATACCGTATGTTGTCCATTGACGGCATCCGATTTGGACGAAAGGCTTAGCGGTGAGGGATGGGGATGCGTCCGATTAGCTTGACGGCGGGGTAACGGCCCACCGTGGCAACGATCGGTAGGGGTTCTGAGAGGAAGGTCCCCCACACTGGAACTGAGACACGGTCCAGACTCCTACGGGAGGCAGCAGTGAGGAATATTGGTCAATGGGCGGAAGCCTGAACCAGCCAAGTAGCGTGCAGGATGACGGCCCTATGGGTTGTAAACTGCTTTTATGCGGGGATAAAGTGGCCCACGTGTGGGTTTTTGCAGGTACCGCATGAATAAGGACCGGCTAATTC
>GV2UCFN02FPSS9
GGTGAGTAACGCGTATCCAACCTGCCCTTCACCACGGGATAACCCGGCGAAAGTCGGACTAATACCGTATGTTGTCCATTGACGGCATCCGATTTGGACGAAAGGCTTAGCGGTGAGGGATGGGGATGCGTCCGATTAGCTTGACGGCGGGGTAACGGCCCACCGTGGCAACGATCGGTAGGGGTTCTGAGAGGAAGGTCCCCCACACTGGAACTGAGACACGGTCCAGACTCCTACGGGAGGCAGCAGTGAGGAATATTGGTCAATGGGCGGAAGCCTGAACCAGCCAAGTAGCGTGCAGGATGACGGCCCTATGGGTTGTAAACTGCTTTTATGCGGGGATAAAGTGGCCCACGTGTGGGTTTTTGCAGGTACCGCATGAATAAGGACCGGCTAATTC
>GV2UCFN02HNULM
GGTGAGTAACGCGTATCCAACCTGCCCTTCACCACGGGATAACCCGGCGAAAGTCGGACTAATACCGTATGTTGTCCATTGACGGCATCCGATTTGGACGAAAGGCTTAGCGGTGAGGGATGGGGATGCGTCCGATTAGCTTGACGGCGGGGTAACGGCCCACCGTGGCAACGATCGGTAGGGGTTCTGAGAGGAAGGTCCCCCACACTGGAACTGAGACACGGTCCAGACTCCTACGGGAGGCAGCAGTGAGGAATATTGGTCAATGGGCGGAAGCCTGAACCAGCCAAGTAGCGTGCAGGATGACGGCCCTATGGGTTGTAAACTGCTTTTATGCGGGGATAAAGTGGCCCACGTGTGGGTTTTTGCAGGTACCGCATGAATAAGGACCGGCTAATTC
>GV2UCFN02G0PCA
GGTGAGTAACGCGTATCCAACCTGCCCTTCACCACGGGATAACCCGGCGAAAGTCGGACTAATACCGTATGTTGTCCATTGACGGCATCCGATTTGGACGAAAGGCTTAGCGGTGAGGGATGGGGATGCGTCCGATTAGCTTGACGGCGGGGTAACGGCCCACCGTGGCAACGATCGGTAGGGGTTCTGAGAGGAAGGTCCCCCACACTGGAACTGAGACACGGTCCAGACTCCTACGGGAGGCAGCAGTGAGGAATATTGGTCAATGGGCGGAAGCCTGAACCAGCCAAGTAGCGTGCAGGATGACGGCCCTATGGGTTGTAAACTGCTTTTATGCGGGGATAAAGTGGCCCACGTGTGGGTTTTTGCAGGTACCGCATGAATAAGGACCGGCTAATTC
>GV2UCFN02FUWPP
GGTGAGTAACGCGTATCCAACCTGCCCTTCACCACGGGATAACCCGGCGAAAGTCGGACTAATACCGTATGTTGTCCATTGACGGCATCCGATTTGGACGAAAGGCTTAGCGGTGAGGGATGGGGATGCGTCCGATTAGCTTGACGGCGGGGTAACGGCCCACCGTGGCAACGATCGGTAGGGGTTCTGAGAGGAAGGTCCCCCACACTGGAACTGAGACACGGTCCAGACTCCTACGGGAGGCAGCAGTGAGGAATATTGGTCAATGGGCGGAAGCCTGAACCAGCCAAGTAGCGTGCAGGATGACGGCCCTATGGGTTGTAAACTGCTTTTATGCGGGGATAAAGTGGCCCACGTGTGGGTTTTTGCAGGTACCGCATGAATAAGGACCGGCTAATTC
>GV2UCFN02GKZVS
GGTGAGTAACGCGTATCCAACCTGCCCTTCACCACGGGATAACCCGGCGAAAGTCGGACTAATACCGTATGTTGTCCATTGACGGCATCCGATTTGGACGAAAGGCTTAGCGGTGAGGGATGGGGATGCGTCCGATTAGCTTGACGGCGGGGTAACGGCCCACCGTGGCAACGATCGGTAGGGGTTCTGAGAGGAAGGTCCCCCACACTGGAACTGAGACACGGTCCAGACTCCTACGGGAGGCAGCAGTGAGGAATATTGGTCAATGGGCGGAAGCCTGAACCAGCCAAGTAGCGTGCAGGATGACGGCCCTATGGGTTGTAAACTGCTTTTATGCGGGGATAAAGTGGCCCACGTGTGGGTTTTTGCAGGTACCGCATGAATAAGGACCGGCTAATTC
>GV2UCFN02JK3SA
GGTGAGTAACGCGTATCCAACCTGCCCTTCACCACGGGATAACCCGGCGAAAGTCGGACTAATACCGTATGTTGTCCATTGACGGCATCCGATTTGGACGAAAGGCTTAGCGGTGAGGGATGGGGATGCGTCCGATTAGCTTGACGGCGGGGTAACGGCCCACCGTGGCAACGATCGGTAGGGGTTCTGAGAGGAAGGTCCCCCACACTGGAACTGAGACACGGTCCAGACTCCTACGGGAGGCAGCAGTGAGGAATATTGGTCAATGGGCGGAAGCCTGAACCAGCCAAGTAGCGTGCAGGATGACGGCCCTATGGGTTGTAAACTGCTTTTATGCGGGGATAAAGTGGCCCACGTGTGGGTTTTTGCAGGTACCGCATGAATAAGGACCGGCTAATTC
>GV2UCFN02FJ7R7
GGTGAGTAACGCGTATCCAACCTGCCCTTCACCACGGGATAACCCGGCGAAAGTCGGACTAATACCGTATGTTGTCCATTGACGGCATCCGATTTGGACGAAAGGCTTAGCGGTGAGGGATGGGGATGCGTCCGATTAGCTTGACGGCGGGGTAACGGCCCACCGTGGCAACGATCGGTAGGGGTTCTGAGAGGAAGGTCCCCCACACTGGAACTGAGACACGGTCCAGACTCCTACGGGAGGCAGCAGTGAGGAATATTGGTCAATGGGCGGAAGCCTGAACCAGCCAAGTAGCGTGCAGGATGACGGCCCTATGGGTTGTAAACTGCTTTTATGCGGGGATAAAGTGGCCCACGTGTGGGTTTTTGCAGGTACCGCATGAATAAGGACCGGCTAATTC
>GV2UCFN02FZKYS
GGTGAGTAACGCGTATCCAACCTGCCCTTCACCACGGGATAACCCGGCGAAAGTCGGACTAATACCGTATGTTGTCCATTGACGGCATCCGATTTGGACGAAAGGCTTAGCGGTGAGGGATGGGGATGCGTCCGATTAGCTTGACGGCGGGGTAACGGCCCACCGTGGCAACGATCGGTAGGGGTTCTGAGAGGAAGGTCCCCCACACTGGAACTGAGACACGGTCCAGACTCCTACGGGAGGCAGCAGTGAGGAATATTGGTCAATGGGCGGAAGCCTGAACCAGCCAAGTAGCGTGCAGGATGACGGCCCTATGGGTTGTAAACTGCTTTTATGCGGGGATAAAGTGGCCCACGTGTGGGTTTTTGCAGGTACCGCATGAATAAGGACCGGCTAATTC
>GV2UCFN02JGFL0
GGTGAGTAACGCGTATCCAACCTGCCCTTCACCACGGGATAACCCGGCGAAAGTCGGACTAATACCGTATGTTGTCCATTGACGGCATCCGATTTGGACGAAAGGCTTAGCGGTGAGGGATGGGGATGCGTCCGATTAGCTTGACGGCGGGGTAACGGCCCACCGTGGCAACGATCGGTAGGGGTTCTGAGAGGAAGGTCCCCCACACTGGAACTGAGACACGGTCCAGACTCCTACGGGAGGCAGCAGTGAGGAATATTGGTCAATGGGCGGAAGCCTGAACCAGCCAAGTAGCGTGCAGGATGACGGCCCTATGGGTTGTAAACTGCTTTTATGCGGGGATAAAGTGGCCCACGTGTGGGTTTTTGCAGGTACCGCATGAATAAGGACCGGCTAATTC
>GV2UCFN02IFJPN
GGTGAGTAACGCGTATCCAACCTGCCCTTCACCACGGGATAACCCGGCGAAAGTCGGACTAATACCGTATGTTGTCCATTGACGGCATCCGATTTGGACGAAAGGCTTAGCGGTGAGGGATGGGGATGCGTCCGATTAGCTTGACGGCGGGGTAACGGCCCACCGTGGCAACGATCGGTAGGGGTTCTGAGAGGAAGGTCCCCCACACTGGAACTGAGACACGGTCCAGACTCCTACGGGAGGCAGCAGTGAGGAATATTGGTCAATGGGCGGAAGCCTGAACCAGCCAAGTAGCGTGCAGGATGACGGCCCTATGGGTTGTAAACTGCTTTTATGCGGGGATAAAGTGGCCCACGTGTGGGTTTTTGCAGGTACCGCATGAATAAGGACCGGCTAATTC
>GV2UCFN02FNUGN
GGTGAGTAACGCGTATCCAACCTGCCCTTCACCACGGGATAACCCGGCGAAAGTCGGACTAATACCGTATGTTGTCCATTGACGGCATCCGATTTGGACGAAAGGCTTAGCGGTGAGGGATGGGGATGCGTCCGATTAGCTTGACGGCGGGGTAACGGCCCACCGTGGCAACGATCGGTAGGGGTTCTGAGAGGAAGGTCCCCCACACTGGAACTGAGACACGGTCCAGACTCCTACGGGAGGCAGCAGTGAGGAATATTGGTCAATGGGCGGAAGCCTGAACCAGCCAAGTAGCGTGCAGGATGACGGCCCTATGGGTTGTAAACTGCTTTTATGCGGGGATAAAGTGGCCCACGTGTGGGTTTTTGCAGGTACCGCATGAATAAGGACCGGCTAATTC
>GV2UCFN02HZGY0
GGTGAGTAACGCGTATCCAACCTGCCCTTCACCACGGGATAACCCGGCGAAAGTCGGACTAATACCGTATGTTGTCCATTGACGGCATCCGATTTGGACGAAAGGCTTAGCGGTGAGGGATGGGGATGCGTCCGATTAGCTTGACGGCGGGGTAACGGCCCACCGTGGCAACGATCGGTAGGGGTTCTGAGAGGAAGGTCCCCCACACTGGAACTGAGACACGGTCCAGACTCCTACGGGAGGCAGCAGTGAGGAATATTGGTCAATGGGCGGAAGCCTGAACCAGCCAAGTAGCGTGCAGGATGACGGCCCTATGGGTTGTAAACTGCTTTTATGCGGGGATAAAGTGGCCCACGTGTGGGTTTTTGCAGGTACCGCATGAATAAGGACCGGCTAATTC
>GV2UCFN02JJR5I
GGTGAGTAACGCGTATCCAACCTGCCCTTCACCACGGGATAACCCGGCGAAAGTCGGACTAATACCGTATGTTGTCCATTGACGGCATCCGATTTGGACGAAAGGCTTAGCGGTGAGGGATGGGGATGCGTCCGATTAGCTTGACGGCGGGGTAACGGCCCACCGTGGCAACGATCGGTAGGGGTTCTGAGAGGAAGGTCCCCCACACTGGAACTGAGACACGGTCCAGACTCCTACGGGAGGCAGCAGTGAGGAATATTGGTCAATGGGCGGAAGCCTGAACCAGCCAAGTAGCGTGCAGGATGACGGCCCTATGGGTTGTAAACTGCTTTTATGCGGGGATAAAGTGGCCCACGTGTGGGTTTTTGCAGGTACCGCATGAATAAGGACCGGCTAATTC
>GV2UCFN02GIZHD
GGTGAGTAACGCGTATCCAACCTGCCCTTCACCACGGGATAACCCGGCGAAAGTCGGACTAATACCGTATGTTGTCCATTGACGGCATCCGATTTGGACGAAAGGCTTAGCGGTGAGGGATGGGGATGCGTCCGATTAGCTTGACGGCGGGGTAACGGCCCACCGTGGCAACGATCGGTAGGGGTTCTGAGAGGAAGGTCCCCCACACTGGAACTGAGACACGGTCCAGACTCCTACGGGAGGCAGCAGTGAGGAATATTGGTCAATGGGCGGAAGCCTGAACCAGCCAAGTAGCGTGCAGGATGACGGCCCTATGGGTTGTAAACTGCTTTTATGCGGGGATAAAGTGGCCCACGTGTGGGTTTTTGCAGGTACCGCATGAATAAGGACCGGCTAATTC
>GV2UCFN02F52KR
GGTGAGTAACGCGTATCCAACCTGCCCTTCACCACGGGATAACCCGGCGAAAGTCGGACTAATACCGTATGTTGTCCATTGACGGCATCCGATTTGGACGAAAGGCTTAGCGGTGAGGGATGGGGATGCGTCCGATTAGCTTGACGGCGGGGTAACGGCCCACCGTGGCAACGATCGGTAGGGGTTCTGAGAGGAAGGTCCCCCACACTGGAACTGAGACACGGTCCAGACTCCTACGGGAGGCAGCAGTGAGGAATATTGGTCAATGGGCGGAAGCCTGAACCAGCCAAGTAGCGTGCAGGATGACGGCCCTATGGGTTGTAAACTGCTTTTATGCGGGGATAAAGTGGCCCACGTGTGGGTTTTTGCAGGTACCGCATGAATAAGGACCGGCTAATTC
>GV2UCFN02GSH5R
GGTGAGTAACGCGTATCCAACCTGCCCTTCACCACGGGATAACCCGGCGAAAGTCGGACTAATACCGTATGTTGTCCATTGACGGCATCCGATTTGGACGAAAGGCTTAGCGGTGAGGGATGGGGATGCGTCCGATTAGCTTGACGGCGGGGTAACGGCCCACCGTGGCTACGATCGGTAGGGGTTCTGAGAGGAAGGTCCCCCACACTGGAACTGAGACACGGTCCAGACTCCTACGGGAGGCAGCAGTGAGGAATATTGGTCAATGGGCGGAAGCCTGAACCAGCCAAGTAGCGTGCAGGATGACGGCCCTATGGGTTGTAAACTGCTTTTATGCGGGGATAAAGTGGCCCACGTGTGGGTTTTTGCAGGTACCGCATGAATAAGGACCGGCTAATTC
>GV2UCFN02JVGOK
GGTGAGTAACGCGTATCCAACCTGCCCTTCACCACGGGATAACCCGGCGAAAGTCGGACTAATACCGTATGTTGTCCATTGACGGCATCCGATTTGGACGAAAGGCTTAGCGGTGAGGGATGGGGATGCGTCCGATTAGCTTGACGGCGGGGTAACGGCCCACCGTGGCTACGATCGGTAGGGGTTCTGAGAGGAAGGTCCCCCACACTGGAACTGAGACACGGTCCAGACTCCTACGGGAGGCAGCAGTGAGGAATATTGGTCAATGGGCGGAAGCCTGAACCAGCCAAGTAGCGTGCAGGATGACGGCCCTATGGGTTGTAAACTGCTTTTATGCGGGGATAAAGTGGCCCACGTGTGGGTTTTTGCAGGTACCGCATGAATAAGGACCGGCTAATTC
>GV2UCFN02GWI36
GGTGAGTAACGCGTATCCAACCTGCCCTTCACCACGGGATAACCCGGCGAAAGTCGGACTAATACCGTATGTTGTCCATTGACGGCATCCGATTTGGACGAAAGGCTTAGCGGTGAGGGATGGGGATGCGTCCGATTAGCTTGACGGCGGGGTAACGGCCCACCGTGGCTACGATCGGTAGGGGTTCTGAGAGGAAGGTCCCCCACACTGGAACTGAGACACGGTCCAGACTCCTACGGGAGGCAGCAGTGAGGAATATTGGTCAATGGGCGGAAGCCTGAACCAGCCAAGTAGCGTGCAGGATGACGGCCCTATGGGTTGTAAACTGCTTTTATGCGGGGATAAAGTGGCCCACGTGTGGGTTTTTGCAGGTACCGCATGAATAAGGACCGGCTAATTC
>GV2UCFN02IQO7N
GGTGAGTAACGCGTATCCAACCTGCCCTTCACCACGGGATAACCCGGCGAAAGTCGGACTAATACCGTATGTTGTCCATTGACGGCATCCGATTTGGACGAAAGGCTTAGCGGTGAGGGATGGGGATGCGTCCGATTAGCTTGACGGCGGGGTAACGGCCCACCGTGGCTACGATCGGTAGGGGTTCTGAGAGGAAGGTCCCCCACACTGGAACTGAGACACGGTCCAGACTCCTACGGGAGGCAGCAGTGAGGAATATTGGTCAATGGGCGGAAGCCTGAACCAGCCAAGTAGCGTGCAGGATGACGGCCCTATGGGTTGTAAACTGCTTTTATGCGGGGATAAAGTGGCCCACGTGTGGGTTTTTGCAGGTACCGCATGAATAAGGACCGGCTAATTC
>GV2UCFN02JINM6
GGTGAGTAACGCGTATCCAACCTGCCCTTCACCACGGGATAACCCGGCGAAAGTCGGACTAATACCGTATGTTGTCCATTGACGGCATCCGATTTGGACGAAAGGCTTAGCGGTGAGGGATGGGGATGCGTCCGATTAGCTTGACGGCGGGGTAACGGCCCACCGTGGCTACGATCGGTAGGGGTTCTGAGAGGAAGGTCCCCCACACTGGAACTGAGACACGGTCCAGACTCCTACGGGAGGCAGCAGTGAGGAATATTGGTCAATGGGCGGAAGCCTGAACCAGCCAAGTAGCGTGCAGGATGACGGCCCTATGGGTTGTAAACTGCTTTTATGCGGGGATAAAGTGGCCCACGTGTGGGTTTTTGCAGGTACCGCATGAATAAGGACCGGCTAATTC
>GV2UCFN02HWGR3
GGTGAGTAACGCGTATCCAACCTGCCCTTCACCACGGGATAACCCGGCGAAAGTCGGACTAATACCGTATGTTGTCCATTGACGGCATCCGATTTGGACGAAAGGCTTAGCGGTGAGGGATGGGGATGCGTCCGATTAGCTTGACGGCGGGGTAACGGCCCACCGTGGCTACGATCGGTAGGGGTTCTGAGAGGAAGGTCCCCCACACTGGAACTGAGACACGGTCCAGACTCCTACGGGAGGCAGCAGTGAGGAATATTGGTCAATGGGCGGAAGCCTGAACCAGCCAAGTAGCGTGCAGGATGACGGCCCTATGGGTTGTAAACTGCTTTTATGCGGGGATAAAGTGGCCCACGTGTGGGTTTTTGCAGGTACCGCATGAATAAGGACCGGCTAATTC
>GV2UCFN02IWTAR
GGTGAGTAACGCGTATCCAACCTGCCCTTCACCACGGGATAACCCGGCGAAAGTCGGACTAATACCGTATGTTGTCCATTGACGGCATCCGATTTGGACGAAAGGCTTAGCGGTGAGGGATGGGGATGCGTCCGATTAGCTTGACGGCGGGGTAACGGCCCACCGTGGCTACGATCGGTAGGGGTTCTGAGAGGAAGGTCCCCCACACTGGAACTGAGACACGGTCCAGACTCCTACGGGAGGCAGCAGTGAGGAATATTGGTCAATGGGCGGAAGCCTGAACCAGCCAAGTAGCGTGCAGGATGACGGCCCTATGGGTTGTAAACTGCTTTTATGCGGGGATAAAGTGGCCCACGTGTGGGTTTTTGCAGGTACCGCATGAATAAGGACCGGCTAATTC
>GV2UCFN02GYJJF
GGTGAGTAACGCGTATCCAACCTGCCCTTCACCACGGGATAACCCGGCGAAAGTCGGACTAATACCGTATGTTGTCCATTGACGGCATCCGATTTGGACGAAAGGCTTAGCGGTGAGGGATGGGGATGCGTCCGATTAGCTTGACGGCGGGGTAACGGCCCACCGTGGCTACGATCGGTAGGGGTTCTGAGAGGAAGGTCCCCCACACTGGAACTGAGACACGGTCCAGACTCCTACGGGAGGCAGCAGTGAGGAATATTGGTCAATGGGCGGAAGCCTGAACCAGCCAAGTAGCGTGCAGGATGACGGCCCTATGGGTTGTAAACTGCTTTTATGCGGGGATAAAGTGGCCCACGTGTGGGTTTTTGCAGGTACCGCATGAATAAGGACCGGCTAATTC
>GV2UCFN02ISTBA
GGTGAGTAACGCGTATCCAACCTGCCCTTCACCACGGGATAACCCGGCGAAAGTCGGACTAATACCGTATGTTGTCCATTGACGGCATCCGATTTGGACGAAAGGCTTAGCGGTGAGGGATGGGGATGCGTCCGATTAGCTTGACGGCGGGGTAACGGCCCACCGTGGCTACGATCGGTAGGGGTTCTGAGAGGAAGGTCCCCCACACTGGAACTGAGACACGGTCCAGACTCCTACGGGAGGCAGCAGTGAGGAATATTGGTCAATGGGCGGAAGCCTGAACCAGCCAAGTAGCGTGCAGGATGACGGCCCTATGGGTTGTAAACTGCTTTTATGCGGGGATAAAGTGGCCCACGTGTGGGTTTTTGCAGGTACCGCATGAATAAGGACCGGCTAATTC
>GV2UCFN02JRN6Y
GGTGAGTAACGCGTATCCAACCTGCCCTTCACCACGGGATAACCCGGCGAAAGTCGGACTAATACCGTATGTTGTCCATTGACGGCATCCGATTTGGACGAAAGGCTTAGCGGTGAGGGATGGGGATGCGTCCGATTAGCTTGACGGCGGGGTAACGGCCCACCGTGGCTACGATCGGTAGGGGTTCTGAGAGGAAGGTCCCCCACACTGGAACTGAGACACGGTCCAGACTCCTACGGGAGGCAGCAGTGAGGAATATTGGTCAATGGGCGGAAGCCTGAACCAGCCAAGTAGCGTGCAGGATGACGGCCCTATGGGTTGTAAACTGCTTTTATGCGGGGATAAAGTGGCCCACGTGTGGGTTTTTGCAGGTACCGCATGAATAAGGACCGGCTAATTC
>GV2UCFN02FJOLA
GGTGAGTAACGCGTATCCAACCTGCCCTTCACCACGGGATAACCCGGCGAAAGTCGGACTAATACCGTATGTTGTCCATTGACGGCATCCGATTTGGACGAAAGGCTTAGCGGTGAGGGATGGGGATGCGTCCGATTAGCTTGACGGCGGGGTAACGGCCCACCGTGGCTACGATCGGTAGGGGTTCTGAGAGGAAGGTCCCCCACACTGGAACTGAGACACGGTCCAGACTCCTACGGGAGGCAGCAGTGAGGAATATTGGTCAATGGGCGGAAGCCTGAACCAGCCAAGTAGCGTGCAGGATGACGGCCCTATGGGTTGTAAACTGCTTTTATGCGGGGATAAAGTGGCCCACGTGTGGGTTTTTGCAGGTACCGCATGAATAAGGACCGGCTAATTC
>GV2UCFN02IK01B
GGTGAGTAACGCGTATCCAACCTGCCCTTCACCACGGGATAACCCGGCGAAAGTCGGACTAATACCGTATGTTGTCCATTGACGGCATCCGATTTGGACGAAAGGCTTAGCGGTGAGGGATGGGGATGCGTCCGATTAGCTTGACGGCGGGGTAACGGCCCACCGTGGCTACGATCGGTAGGGGTTCTGAGAGGAAGGTCCCCCACACTGGAACTGAGACACGGTCCAGACTCCTACGGGAGGCAGCAGTGAGGAATATTGGTCAATGGGCGGAAGCCTGAACCAGCCAAGTAGCGTGCAGGATGACGGCCCTATGGGTTGTAAACTGCTTTTATGCGGGGATAAAGTGGCCCACGTGTGGGTTTTTGCAGGTACCGCATGAATAAGGACCGGCTAATTC
>GV2UCFN02J4L8O
GGTGAGTAACGCGTATCCAACCTGCCCTTCACCACGGGATAACCCGGCGAAAGTCGGACTAATACCGTATGTTGTCCATTGACGGCATCCGATTTGGACGAAAGGCTTAGCGGTGAGGGATGGGGATGCGTCCGATTAGCTTGACGGCGGGTAACGGCCCACCGTGGCAACGATCGGTAGGGGTTCTGAGAGGAAGGTCCCCCACACTGGAACTGAGACACGGTCCAGACTCCTACGGGAGGCAGCAGTGAGGAATATTGGTCAATGGGCGGAAGCCTGAACCAGCCAAGTAGCGTGCAGGATGACGGCCCTATGGGTTGTAAACTGCTTTTATGCGGGGATAAAGGGGCCCACGTGTGGGTTTTTGCAGGTACCGCATGAATAAGGACCGGCTAATTC
>GV2UCFN02JSLP7
GGTGAGTAACGCGTATCCAACCTGCCCTTCACCACGGGATAACCCGGCGAAAGTCGGACTAATACCGTATGTTGTCCATTGACGGCATCCGATTTGGACGAAAGGCTTAGCGGTGAGGGATGGGGATGCGTCCGATTAGCTTGACGGCGGGTAACGGCCCACCGTGGCAACGATCGGTAGGGGTTCTGAGAGGAAGGTCCCCCACACTGGAACTGAGACACGGTCCAGACTCCTACGGGAGGCAGCAGTGAGGAATATTGGTCAATGGGCGGAAGCCTGAACCAGCCAAGTAGCGTGCAGGATGACGGCCCTATGGGTTGTAAACTGCTTTTATGCGGGGATAAAGGGGCCCACGTGTGGGTTTTTGCAGGTACCGCATGAATAAGGACCGGCTAATTC
>GV2UCFN02F24N3
GGTGAGTAACGCGTATCCAACCTGCCCTTCACCACGGGATAACCCGGCGAAAGTCGGACTAATACCGTATGTTGTCCATTGACGGCATCCGATTTGGACGAAAGGCTTAGCGGTGAGGGATGGGGATGCGTCCGATTAGCTTGACGGCGGGGTAACGGCCCACCGTGGCAACGATCGGTAGGGGTTCTGAGAGGAAGATCCCCCACACTGGAACTGAGACACGGTCCAGACTCCTACGGGAGGCAGCAGTGAGGAATATTGGTCAATGGGCGGAAGCCTGAACCAGCCAAGTAGCGTGCAGGATGACGGCCCTATGGGTTGTAAACTGCTTTTATGCGGGGATAAAGGGGCCCACGTGTGGGTTTTTGCAGGTACCGCATGAATAAGGACCGGCTAATTC
>GV2UCFN02F8XL9
GGTGAGTAACGCGTATCCAACCTGCCCTTCACCACGGGATAACCCGGCGAAAGTCGGACTAATACCGTATGTTGTCCATTGACGGCATCCGATTTGGACGAAAGGCTTAGCGGTGAGGGATGGGGATGCGTCCGATTAGCTTGACGGCGGGGTAACGGCCCACCGTGGCAACGATCGGTAGGGGTTCTGAGAGGAAGATCCCCCACACTGGAACTGAGACACGGTCCAGACTCCTACGGGAGGCAGCAGTGAGGAATATTGGTCAATGGGCGGAAGCCTGAACCAGCCAAGTAGCGTGCAGGATGACGGCCCTATGGGTTGTAAACTGCTTTTATGCGGGGATAAAGGGGCCCACGTGTGGGTTTTTGCAGGTACCGCATGAATAAGGACCGGCTAATTC
>GV2UCFN02ISJC8
GGTGAGTAACGCGTATCCAACCTGCCCTTCACCACGGGATAACCCGGCGAAAGTCGGACTAATACCGTATGTTGTCCATTGACGGCATCCGATTTGGACGAAAGGCTTAGCGGTGAGGGATGGGGATGCGTCCGATTAGCTTGACGGCGGGGTAACGGCCCACCGTGGCAACGATCGGTAGGGGTTCTGAGAGGAAGATCCCCCACACTGGAACTGAGACACGGTCCAGACTCCTACGGGAGGCAGCAGTGAGGAATATTGGTCAATGGGCGGAAGCCTGAACCAGCCAAGTAGCGTGCAGGATGACGGCCCTATGGGTTGTAAACTGCTTTTATGCGGGGATAAAGGGGCCCACGTGTGGGTTTTTGCAGGTACCGCATGAATAAGGACCGGCTAATTC
>GV2UCFN02FR4DH
GGTGAGTAACGCGTATCCAACCTGCCCTTCACCACGGGATAACCCGGCGAAAGTCGGACTAATACCGTATGTTGTCCATTGACGGCATCCGATTTGGACGAAAGGCTTAGCGGTGAGGGATGGGGATGCGTCCGATTAGCTTGACGGCGGGGTAACGGCCCACCGTGGCAACGATCGGTAGGGGTTCTGAGAGGAAGATCCCCCACACTGGAACTGAGACACGGTCCAGACTCCTACGGGAGGCAGCAGTGAGGAATATTGGTCAATGGGCGGAAGCCTGAACCAGCCAAGTAGCGTGCAGGATGACGGCCCTATGGGTTGTAAACTGCTTTTATGCGGGGATAAAGGGGCCCACGTGTGGGTTTTTGCAGGTACCGCATGAATAAGGACCGGCTAATTC
>GV2UCFN02I4XDH
GGTGAGTAACGCGTATCCAACCTGCCCTTCACCACGGGATAACCCGGCGAAAGTCGGACTAATACCGTATGTTGTCCATTGACGGCATCCGATTTGGACGAAAGGCTTAGCGGTGAGGGATGGGGATGCGTCCGATTAGCTTGACGGCGGGGTAACGGCCCACCGTGGCAACGATCGGTAGGGGTTCTGAGAGGAAGATCCCCCACACTGGAACTGAGACACGGTCCAGACTCCTACGGGAGGCAGCAGTGAGGAATATTGGTCAATGGGCGGAAGCCTGAACCAGCCAAGTAGCGTGCAGGATGACGGCCCTATGGGTTGTAAACTGCTTTTATGCGGGGATAAAGGGGCCCACGTGTGGGTTTTTGCAGGTACCGCATGAATAAGGACCGGCTAATTC
>G3BZQ8102FK2EW
GGTGAGTAACGCGTATCCAACCTGCCCTTCACCACGGGATAACCCGGCGAAAGTCGGACTAATACCGTATGTTGTCCATTGACGGCATCCGATTTGGACGAAAGGCTTAGCGGTGAGGGATGGGGATGCGTCCGATTAGCTCGACGGCGGGGTAACGGCCCACCGTGGCAACGATCGGTAGGGGTTCTGAGAGGAAGGTCCCCCACACTGGAACTGAGACACGGTCCAGACTCCTACGGGAGGCAGCAGTGAGGAATATTGGTCAATGGGCGGAAGCCTGAACCAGCCAAGTAGCGTGCAGGATGACGGCCCTATGGGTTGTAAACTGCTTTTATGCGGGGATAAAGGGGCCCACGTGTGGGTTTTTGCAGGTACCGCATGAATAAGGACCGGCTAATTC
>G3BZQ8102F05RS
GGTGAGTAACGCGTATCCAACCTGCCCTTCACCACGGGATAACCCGGCGAAAGTCGGACTAATACCGTATGTTGTCCATTGACGGCATCCGATTTGGACGAAAGGCTTAGCGGTGAGGGATGGGGATGCGTCCGATTAGCTCGACGGCGGGGTAACGGCCCACCGTGGCAACGATCGGTAGGGGTTCTGAGAGGAAGGTCCCCCACACTGGAACTGAGACACGGTCCAGACTCCTACGGGAGGCAGCAGTGAGGAATATTGGTCAATGGGCGGAAGCCTGAACCAGCCAAGTAGCGTGCAGGATGACGGCCCTATGGGTTGTAAACTGCTTTTATGCGGGGATAAAGGGGCCCACGTGTGGGTTTTTGCAGGTACCGCATGAATAAGGACCGGCTAATTC
>GV2UCFN02GK5VY
GGTGAGTAACGCGTATCCAACCTGCCCTTCACCACGGGATAACCCGGCGAAAGTCGGACTAATACCGTATGTTGTCCATTGACGGCATCCGATTTGGACGAAAGGCTTAGCGGTGAGGGATGGGGATGCGTCCGATTAGCTTGACGGCGGGGTAACGGCCCACCGTGGCAACGATCGGTAGGGGTTCTGAGAGGAAGGTCCCCCACACTGGAACTGAGACACGGTCCAGACTCCTACGGGAGGCAGCAGTGAGGAATATTGGTCAATGGGCGGAAGCCTGAACCAGCCAAGTAGCGTGCAGGATGACGGCCCTATGGGTTGTAAACTGCTTTTATGCGGGGATAAAGGGGCCCACGTGTGGGTTTTTGCAGGTACCGCATGAATAAGGACCGGCTAATTC
>GV2UCFN02IGFVI
GGTGAGTAACGCGTATCCAACCTGCCCTTCACCACGGGATAACCCGGCGAAAGTCGGACTAATACCGTATGTTGTCCATTGACGGCATCCGATTTGGACGAAAGGCTTAGCGGTGAGGGATGGGGATGCGTCCGATTAGCTTGACGGCGGGGTAACGGCCCACCGTGGCAACGATCGGTAGGGGTTCTGAGAGGAAGGTCCCCCACACTGGAACTGAGACACGGTCCAGACTCCTACGGGAGGCAGCAGTGAGGAATATTGGTCAATGGGCGGAAGCCTGAACCAGCCAAGTAGCGTGCAGGATGACGGCCCTATGGGTTGTAAACTGCTTTTATGCGGGGATAAAGGGGCCCACGTGTGGGTTTTTGCAGGTACCGCATGAATAAGGACCGGCTAATTC
>GV2UCFN02I6ANA
GGTGAGTAACGCGTATCCAACCTGCCCTTCACCACGGGATAACCCGGCGAAAGTCGGACTAATACCGTATGTTGTCCATTGACGGCATCCGATTTGGACGAAAGGCTTAGCGGTGAGGGATGGGGATGCGTCCGATTAGCTTGACGGCGGGGTAACGGCCCACCGTGGCAACGATCGGTAGGGGTTCTGAGAGGAAGGTCCCCCACACTGGAACTGAGACACGGTCCAGACTCCTACGGGAGGCAGCAGTGAGGAATATTGGTCAATGGGCGGAAGCCTGAACCAGCCAAGTAGCGTGCAGGATGACGGCCCTATGGGTTGTAAACTGCTTTTATGCGGGGATAAAGGGGCCCACGTGTGGGTTTTTGCAGGTACCGCATGAATAAGGACCGGCTAATTC
>GV2UCFN02JDGN8
GGTGAGTAACGCGTATCCAACCTGCCCTTCACCACGGGATAACCCGGCGAAAGTCGGACTAATACCGTATGTTGTCCATTGACGGCATCCGATTTGGACGAAAGGCTTAGCGGTGAGGGATGGGGATGCGTCCGATTAGCTTGACGGCGGGGTAACGGCCCACCGTGGCAACGATCGGTAGGGGTTCTGAGAGGAAGGTCCCCCACACTGGAACTGAGACACGGTCCAGACTCCTACGGGAGGCAGCAGTGAGGAATATTGGTCAATGGGCGGAAGCCTGAACCAGCCAAGTAGCGTGCAGGATGACGGCCCTATGGGTTGTAAACTGCTTTTATGCGGGGATAAAGGGGCCCACGTGTGGGTTTTTGCAGGTACCGCATGAATAAGGACCGGCTAATTC
>GV2UCFN02JH52C
GGTGAGTAACGCGTATCCAACCTGCCCTTCACCACGGGATAACCCGGCGAAAGTCGGACTAATACCGTATGTTGTCCATTGACGGCATCCGATTTGGACGAAAGGCTTAGCGGTGAGGGATGGGGATGCGTCCGATTAGCTTGACGGCGGGGTAACGGCCCACCGTGGCAACGATCGGTAGGGGTTCTGAGAGGAAGGTCCCCCACACTGGAACTGAGACACGGTCCAGACTCCTACGGGAGGCAGCAGTGAGGAATATTGGTCAATGGGCGGAAGCCTGAACCAGCCAAGTAGCGTGCAGGATGACGGCCCTATGGGTTGTAAACTGCTTTTATGCGGGGATAAAGGGGCCCACGTGTGGGTTTTTGCAGGTACCGCATGAATAAGGACCGGCTAATTC
>GV2UCFN02JT2I5
GGTGAGTAACGCGTATCCAACCTGCCCTTCACCACGGGATAACCCGGCGAAAGTCGGACTAATACCGTATGTTGTCCATTGACGGCATCCGATTTGGACGAAAGGCTTAGCGGTGAGGGATGGGGATGCGTCCGATTAGCTTGACGGCGGGGTAACGGCCCACCGTGGCAACGATCGGTAGGGGTTCTGAGAGGAAGGTCCCCCACACTGGAACTGAGACACGGTCCAGACTCCTACGGGAGGCAGCAGTGAGGAATATTGGTCAATGGGCGGAAGCCTGAACCAGCCAAGTAGCGTGCAGGATGACGGCCCTATGGGTTGTAAACTGCTTTTATGCGGGGATAAAGGGGCCCACGTGTGGGTTTTTGCAGGTACCGCATGAATAAGGACCGGCTAATTC
>GV2UCFN02IRUGT
GGTGAGTAACGCGTATCCAACCTGCCCTTCACCACGGGATAACCCGGCGAAAGTCGGACTAATACCGTATGTTGTCCATTGACGGCATCCGATTTGGACGAAAGGCTTAGCGGTGAGGGATGGGGATGCGTCCGATTAGCTTGACGGCGGGGTAACGGCCCACCGTGGCAACGATCGGTAGGGGTTCTGAGAGGAAGGTCCCCCACACTGGAACTGAGACACGGTCCAGACTCCTACGGGAGGCAGCAGTGAGGAATATTGGTCAATGGGCGGAAGCCTGAACCAGCCAAGTAGCGTGCAGGATGACGGCCCTATGGGTTGTAAACTGCTTTTATGCGGGGATAAAGGGGCCCACGTGTGGGTTTTTGCAGGTACCGCATGAATAAGGACCGGCTAATTC
>GV2UCFN02GP1OS
GGTGAGTAACGCGTATCCAACCTGCCCTTCACCACGGGATAACCCGGCGAAAGTCGGACTAATACCGTATGTTGTCCATTGACGGCATCCGATTTGGACGAAAGGCTTAGCGGTGAGGGATGGGGATGCGTCCGATTAGCTTGACGGCGGGGTAACGGCCCACCGTGGCAACGATCGGTAGGGGTTCTGAGAGGAAGGTCCCCCACACTGGAACTGAGACACGGTCCAGACTCCTACGGGAGGCAGCAGTGAGGAATATTGGTCAATGGGCGGAAGCCTGAACCAGCCAAGTAGCGTGCAGGATGACGGCCCTATGGGTTGTAAACTGCTTTTATGCGGGGATAAAGGGGCCCACGTGTGGGTTTTTGCAGGTACCGCATGAATAAGGACCGGCTAATTC
>GV2UCFN02JNSSZ
GGTGAGTAACGCGTATCCAACCTGCCCTTCACCACGGGATAACCCGGCGAAAGTCGGACTAATACCGTATGTTGTCCATTGACGGCATCCGATTTGGACGAAAGGCTTAGCGGTGAGGGATGGGGATGCGTCCGATTAGCTTGACGGCGGGGTAACGGCCCACCGTGGCAACGATCGGTAGGGGTTCTGAGAGGAAGGTCCCCCACACTGGAACTGAGACACGGTCCAGACTCCTACGGGAGGCAGCAGTGAGGAATATTGGTCAATGGGCGGAAGCCTGAACCAGCCAAGTAGCGTGCAGGATGACGGCCCTATGGGTTGTAAACTGCTTTTATGCGGGGATAAAGGGGCCCACGTGTGGGTTTTTGCAGGTACCGCATGAATAAGGACCGGCTAATTC
>GV2UCFN02JHET6
GGTGAGTAACGCGTATCCAACCTGCCCTTCACCACGGGATAACCCGGCGAAAGTCGGACTAATACCGTATGTTGTCCATTGACGGCATCCGATTTGGACGAAAGGCTTAGCGGTGAGGGATGGGGATGCGTCCGATTAGCTTGACGGCGGGGTAACGGCCCACCGTGGCAACGATCGGTAGGGGTTCTGAGAGGAAGGTCCCCCACACTGGAACTGAGACACGGTCCAGACTCCTACGGGAGGCAGCAGTGAGGAATATTGGTCAATGGGCGGAAGCCTGAACCAGCCAAGTAGCGTGCAGGATGACGGCCCTATGGGTTGTAAACTGCTTTTATGCGGGGATAAAGGGGCCCACGTGTGGGTTTTTGCAGGTACCGCATGAATAAGGACCGGCTAATTC
>GV2UCFN02JC8G0
GGTGAGTAACGCGTATCCAACCTGCCCTTCACCACGGGATAACCCGGCGAAAGTCGGACTAATACCGTATGTTGTCCATTGACGGCATCCGATTTGGACGAAAGGCTTAGCGGTGAGGGATGGGGATGCGTCCGATTAGCTTGACGGCGGGGTAACGGCCCACCGTGGCAACGATCGGTAGGGGTTCTGAGAGGAAGGTCCCCCACACTGGAACTGAGACACGGTCCAGACTCCTACGGGAGGCAGCAGTGAGGAATATTGGTCAATGGGCGGAAGCCTGAACCAGCCAAGTAGCGTGCAGGATGACGGCCCTATGGGTTGTAAACTGCTTTTATGCGGGGATAAAGGGGCCCACGTGTGGGTTTTTGCAGGTACCGCATGAATAAGGACCGGCTAATTC
>GV2UCFN02HUSQE
GGTGAGTAACGCGTATCCAACCTGCCCTTCACCACGGGATAACCCGGCGAAAGTCGGACTAATACCGTATGTTGTCCATTGACGGCATCCGATTTGGACGAAAGGCTTAGCGGTGAGGGATGGGGATGCGTCCGATTAGCTTGACGGCGGGGTAACGGCCCACCGTGGCAACGATCGGTAGGGGTTCTGAGAGGAAGGTCCCCCACACTGGAACTGAGACACGGTCCAGACTCCTACGGGAGGCAGCAGTGAGGAATATTGGTCAATGGGCGGAAGCCTGAACCAGCCAAGTAGCGTGCAGGATGACGGCCCTATGGGTTGTAAACTGCTTTTATGCGGGGATAAAGGGGCCCACGTGTGGGTTTTTGCAGGTACCGCATGAATAAGGACCGGCTAATTC
>GV2UCFN02F5G99
GGTGAGTAACGCGTATCCAACCTGCCCTTCACCACGGGATAACCCGGCGAAAGTCGGACTAATACCGTATGTTGTCCATTGACGGCATCCGATTTGGACGAAAGGCTTAGCGGTGAGGGATGGGGATGCGTCCGATTAGCTTGACGGCGGGGTAACGGCCCACCGTGGCAACGATCGGTAGGGGTTCTGAGAGGAAGGTCCCCCACACTGGAACTGAGACACGGTCCAGACTCCTACGGGAGGCAGCAGTGAGGAATATTGGTCAATGGGCGGAAGCCTGAACCAGCCAAGTAGCGTGCAGGATGACGGCCCTATGGGTTGTAAACTGCTTTTATGCGGGGATAAAGGGGCCCACGTGTGGGTTTTTGCAGGTACCGCATGAATAAGGACCGGCTAATTC
>GV2UCFN02JV1SR
GGTGAGTAACGCGTATCCAACCTGCCCTTCACCACGGGATAACCCGGCGAAAGTCGGACTAATACCGTATGTTGTCCATTGACGGCATCCGATTTGGACGAAAGGCTTAGCGGTGAGGGATGGGGATGCGTCCGATTAGCTTGACGGCGGGGTAACGGCCCACCGTGGCAACGATCGGTAGGGGTTCTGAGAGGAAGGTCCCCCACACTGGAACTGAGACACGGTCCAGACTCCTACGGGAGGCAGCAGTGAGGAATATTGGTCAATGGGCGGAAGCCTGAACCAGCCAAGTAGCGTGCAGGATGACGGCCCTATGGGTTGTAAACTGCTTTTATGCGGGGATAAAGGGGCCCACGTGTGGGTTTTTGCAGGTACCGCATGAATAAGGACCGGCTAATTC
>GV2UCFN02I9T1Z
GGTGAGTAACGCGTATCCAACCTGCCCTTCACCACGGGATAACCCGGCGAAAGTCGGACTAATACCGTATGTTGTCCATTGACGGCATCCGATTTGGACGAAAGGCTTAGCGGTGAGGGATGGGGATGCGTCCGATTAGCTTGACGGCGGGGTAACGGCCCACCGTGGCAACGATCGGTAGGGGTTCTGAGAGGAAGGTCCCCCACACTGGAACTGAGACACGGTCCAGACTCCTACGGGAGGCAGCAGTGAGGAATATTGGTCAATGGGCGGAAGCCTGAACCAGCCAAGTAGCGTGCAGGATGACGGCCCTATGGGTTGTAAACTGCTTTTATGCGGGGATAAAGGGGCCCACGTGTGGGTTTTTGCAGGTACCGCATGAATAAGGACCGGCTAATTC
>GV2UCFN02IGS26
GGTGAGTAACGCGTATCCAACCTGCCCTTCACCACGGGATAACCCGGCGAAAGTCGGACTAATACCGTATGTTGTCCATTGACGGCATCCGATTTGGACGAAAGGCTTAGCGGTGAGGGATGGGGATGCGTCCGATTAGCTTGACGGCGGGGTAACGGCCCACCGTGGCAACGATCGGTAGGGGTTCTGAGAGGAAGGTCCCCCACACTGGAACTGAGACACGGTCCAGACTCCTACGGGAGGCAGCAGTGAGGAATATTGGTCAATGGGCGGAAGCCTGAACCAGCCAAGTAGCGTGCAGGATGACGGCCCTATGGGTTGTAAACTGCTTTTATGCGGGGATAAAGGGGCCCACGTGTGGGTTTTTGCAGGTACCGCATGAATAAGGACCGGCTAATTC
>GV2UCFN02INW0O
GGTGAGTAACGCGTATCCAACCTGCCCTTCACCACGGGATAACCCGGCGAAAGTCGGACTAATACCGTATGTTGTCCATTGACGGCATCCGATTTGGACGAAAGGCTTAGCGGTGAGGGATGGGGATGCGTCCGATTAGCTTGACGGCGGGGTAACGGCCCACCGTGGCAACGATCGGTAGGGGTTCTGAGAGGAAGGTCCCCCACACTGGAACTGAGACACGGTCCAGACTCCTACGGGAGGCAGCAGTGAGGAATATTGGTCAATGGGCGGAAGCCTGAACCAGCCAAGTAGCGTGCAGGATGACGGCCCTATGGGTTGTAAACTGCTTTTATGCGGGGATAAAGGGGCCCACGTGTGGGTTTTTGCAGGTACCGCATGAATAAGGACCGGCTAATTC
>GV2UCFN02FMI1K
GGTGAGTAACGCGTATCCAACCTGCCCTTCACCACGGGATAACCCGGCGAAAGTCGGACTAATACCGTATGTTGTCCATTGACGGCATCCGATTTGGACGAAAGGCTTAGCGGTGAGGGATGGGGATGCGTCCGATTAGCTTGACGGCGGGGTAACGGCCCACCGTGGCAACGATCGGTAGGGGTTCTGAGAGGAAGGTCCCCCACACTGGAACTGAGACACGGTCCAGACTCCTACGGGAGGCAGCAGTGAGGAATATTGGTCAATGGGCGGAAGCCTGAACCAGCCAAGTAGCGTGCAGGATGACGGCCCTATGGGTTGTAAACTGCTTTTATGCGGGGATAAAGGGGCCCACGTGTGGGTTTTTGCAGGTACCGCATGAATAAGGACCGGCTAATTC
>GV2UCFN02I7RVL
GGTGAGTAACGCGTATCCAACCTGCCCTTCACCACGGGATAACCCGGCGAAAGTCGGACTAATACCGTATGTTGTCCATTGACGGCATCCGATTTGGACGAAAGGCTTAGCGGTGAGGGATGGGGATGCGTCCGATTAGCTTGACGGCGGGGTAACGGCCCACCGTGGCAACGATCGGTAGGGGTTCTGAGAGGAAGGTCCCCCACACTGGAACTGAGACACGGTCCAGACTCCTACGGGAGGCAGCAGTGAGGAATATTGGTCAATGGGCGGAAGCCTGAACCAGCCAAGTAGCGTGCAGGATGACGGCCCTATGGGTTGTAAACTGCTTTTATGCGGGGATAAAGGGGCCCACGTGTGGGTTTTTGCAGGTACCGCATGAATAAGGACCGGCTAATTC
>GV2UCFN02GB8T4
GGTGAGTAACGCGTATCCAACCTGCCCTTCACCACGGGATAACCCGGCGAAAGTCGGACTAATACCGTATGTTGTCCATTGACGGCATCCGATTTGGACGAAAGGCTTAGCGGTGAGGGATGGGGATGCGTCCGATTAGCTTGACGGCGGGGTAACGGCCCACCGTGGCAACGATCGGTAGGGGTTCTGAGAGGAAGGTCCCCCACACTGGAACTGAGACACGGTCCAGACTCCTACGGGAGGCAGCAGTGAGGAATATTGGTCAATGGGCGGAAGCCTGAACCAGCCAAGTAGCGTGCAGGATGACGGCCCTATGGGTTGTAAACTGCTTTTATGCGGGGATAAAGGGGCCCACGTGTGGGTTTTTGCAGGTACCGCATGAATAAGGACCGGCTAATTC
>GV2UCFN02FMD8V
GGTGAGTAACGCGTATCCAACCTGCCCTTCACCACGGGATAACCCGGCGAAAGTCGGACTAATACCGTATGTTGTCCATTGACGGCATCCGATTTGGACGAAAGGCTTAGCGGTGAGGGATGGGGATGCGTCCGATTAGCTTGACGGCGGGGTAACGGCCCACCGTGGCAACGATCGGTAGGGGTTCTGAGAGGAAGGTCCCCCACACTGGAACTGAGACACGGTCCAGACTCCTACGGGAGGCAGCAGTGAGGAATATTGGTCAATGGGCGGAAGCCTGAACCAGCCAAGTAGCGTGCAGGATGACGGCCCTATGGGTTGTAAACTGCTTTTATGCGGGGATAAAGGGGCCCACGTGTGGGTTTTTGCAGGTACCGCATGAATAAGGACCGGCTAATTC
>GV2UCFN02HSU65
GGTGAGTAACGCGTATCCAACCTGCCCTTCACCACGGGATAACCCGGCGAAAGTCGGACTAATACCGTATGTTGTCCATTGACGGCATCCGATTTGGACGAAAGGCTTAGCGGTGAGGGATGGGGATGCGTCCGATTAGCTTGACGGCGGGGTAACGGCCCACCGTGGCAACGATCGGTAGGGGTTCTGAGAGGAAGGTCCCCCACACTGGAACTGAGACACGGTCCAGACTCCTACGGGAGGCAGCAGTGAGGAATATTGGTCAATGGGCGGAAGCCTGAACCAGCCAAGTAGCGTGCAGGATGACGGCCCTATGGGTTGTAAACTGCTTTTATGCGGGGATAAAGGGGCCCACGTGTGGGTTTTTGCAGGTACCGCATGAATAAGGACCGGCTAATTC
>GV2UCFN02HXC87
GGTGAGTAACGCGTATCCAACCTGCCCTTCACCACGGGATAACCCGGCGAAAGTCGGACTAATACCGTATGTTGTCCATTGACGGCATCCGATTTGGACGAAAGGCTTAGCGGTGAGGGATGGGGATGCGTCCGATTAGCTTGACGGCGGGGTAACGGCCCACCGTGGCAACGATCGGTAGGGGTTCTGAGAGGAAGGTCCCCCACACTGGAACTGAGACACGGTCCAGACTCCTACGGGAGGCAGCAGTGAGGAATATTGGTCAATGGGCGGAAGCCTGAACCAGCCAAGTAGCGTGCAGGATGACGGCCCTATGGGTTGTAAACTGCTTTTATGCGGGGATAAAGGGGCCCACGTGTGGGTTTTTGCAGGTACCGCATGAATAAGGACCGGCTAATTC
>GV2UCFN02J36UW
GGTGAGTAACGCGTATCCAACCTGCCCTTCACCACGGGATAACCCGGCGAAAGTCGGACTAATACCGTATGTTGTCCATTGACGGCATCCGATTTGGACGAAAGGCTTAGCGGTGAGGGATGGGGATGCGTCCGATTAGCTTGACGGCGGGGTAACGGCCCACCGTGGCAACGATCGGTAGGGGTTCTGAGAGGAAGGTCCCCCACACTGGAACTGAGACACGGTCCAGACTCCTACGGGAGGCAGCAGTGAGGAATATTGGTCAATGGGCGGAAGCCTGAACCAGCCAAGTAGCGTGCAGGATGACGGCCCTATGGGTTGTAAACTGCTTTTATGCGGGGATAAAGGGGCCCACGTGTGGGTTTTTGCAGGTACCGCATGAATAAGGACCGGCTAATTC
>GV2UCFN02HU04T
GGTGAGTAACGCGTATCCAACCTGCCCTTCACCACGGGATAACCCGGCGAAAGTCGGACTAATACCGTATGTTGTCCATTGACGGCATCCGATTTGGACGAAAGGCTTAGCGGTGAGGGATGGGGATGCGTCCGATTAGCTTGACGGCGGGGTAACGGCCCACCGTGGCAACGATCGGTAGGGGTTCTGAGAGGAAGGTCCCCCACACTGGAACTGAGACACGGTCCAGACTCCTACGGGAGGCAGCAGTGAGGAATATTGGTCAATGGGCGGAAGCCTGAACCAGCCAAGTAGCGTGCAGGATGACGGCCCTATGGGTTGTAAACTGCTTTTATGCGGGGATAAAGGGGCCCACGTGTGGGTTTTTGCAGGTACCGCATGAATAAGGACCGGCTAATTC
>GV2UCFN02GKTJL
GGTGAGTAACGCGTATCCAACCTGCCCTTCACCACGGGATAACCCGGCGAAAGTCGGACTAATACCGTATGTTGTCCATTGACGGCATCCGATTTGGACGAAAGGCTTAGCGGTGAGGGATGGGGATGCGTCCGATTAGCTTGACGGCGGGGTAACGGCCCACCGTGGCAACGATCGGTAGGGGTTCTGAGAGGAAGGTCCCCCACACTGGAACTGAGACACGGTCCAGACTCCTACGGGAGGCAGCAGTGAGGAATATTGGTCAATGGGCGGAAGCCTGAACCAGCCAAGTAGCGTGCAGGATGACGGCCCTATGGGTTGTAAACTGCTTTTATGCGGGGATAAAGGGGCCCACGTGTGGGTTTTTGCAGGTACCGCATGAATAAGGACCGGCTAATTC
>GV2UCFN02GLHUN
GGTGAGTAACGCGTATCCAACCTGCCCTTCACCACGGGATAACCCGGCGAAAGTCGGACTAATACCGTATGTTGTCCATTGACGGCATCCGATTTGGACGAAAGGCTTAGCGGTGAGGGATGGGGATGCGTCCGATTAGCTTGACGGCGGGGTAACGGCCCACCGTGGCAACGATCGGTAGGGGTTCTGAGAGGAAGGTCCCCCACACTGGAACTGAGACACGGTCCAGACTCCTACGGGAGGCAGCAGTGAGGAATATTGGTCAATGGGCGGAAGCCTGAACCAGCCAAGTAGCGTGCAGGATGACGGCCCTATGGGTTGTAAACTGCTTTTATGCGGGGATAAAGGGGCCCACGTGTGGGTTTTTGCAGGTACCGCATGAATAAGGACCGGCTAATTC
>GV2UCFN02GIQ0R
GGTGAGTAACGCGTATCCAACCTGCCCTTCACCACGGGATAACCCGGCGAAAGTCGGACTAATACCGTATGTTGTCCATTGACGGCATCCGATTTGGACGAAAGGCTTAGCGGTGAGGGATGGGGATGCGTCCGATTAGCTTGACGGCGGGGTAACGGCCCACCGTGGCAACGATCGGTAGGGGTTCTGAGAGGAAGGTCCCCCACACTGGAACTGAGACACGGTCCAGACTCCTACGGGAGGCAGCAGTGAGGAATATTGGTCAATGGGCGGAAGCCTGAACCAGCCAAGTAGCGTGCAGGATGACGGCCCTATGGGTTGTAAACTGCTTTTATGCGGGGATAAAGGGGCCCACGTGTGGGTTTTTGCAGGTACCGCATGAATAAGGACCGGCTAATTC
>GV2UCFN02G44WW
GGTGAGTAACGCGTATCCAACCTGCCCTTCACCACGGGATAACCCGGCGAAAGTCGGACTAATACCGTATGTTGTCCATTGACGGCATCCGATTTGGACGAAAGGCTTAGCGGTGAGGGATGGGGATGCGTCCGATTAGCTTGACGGCGGGGTAACGGCCCACCGTGGCAACGATCGGTAGGGGTTCTGAGAGGAAGGTCCCCCACACTGGAACTGAGACACGGTCCAGACTCCTACGGGAGGCAGCAGTGAGGAATATTGGTCAATGGGCGGAAGCCTGAACCAGCCAAGTAGCGTGCAGGATGACGGCCCTATGGGTTGTAAACTGCTTTTATGCGGGGATAAAGGGGCCCACGTGTGGGTTTTTGCAGGTACCGCATGAATAAGGACCGGCTAATTC
>GV2UCFN02GDZSF
GGTGAGTAACGCGTATCCAACCTGCCCTTCACCACGGGATAACCCGGCGAAAGTCGGACTAATACCGTATGTTGTCCATTGACGGCATCCGATTTGGACGAAAGGCTTAGCGGTGAGGGATGGGGATGCGTCCGATTAGCTTGACGGCGGGGTAACGGCCCACCGTGGCAACGATCGGTAGGGGTTCTGAGAGGAAGGTCCCCCACACTGGAACTGAGACACGGTCCAGACTCCTACGGGAGGCAGCAGTGAGGAATATTGGTCAATGGGCGGAAGCCTGAACCAGCCAAGTAGCGTGCAGGATGACGGCCCTATGGGTTGTAAACTGCTTTTATGCGGGGATAAAGGGGCCCACGTGTGGGTTTTTGCAGGTACCGCATGAATAAGGACCGGCTAATTC
>GV2UCFN02JTRZX
GGTGAGTAACGCGTATCCAACCTGCCCTTCACCACGGGATAACCCGGCGAAAGTCGGACTAATACCGTATGTTGTCCATTGACGGCATCCGATTTGGACGAAAGGCTTAGCGGTGAGGGATGGGGATGCGTCCGATTAGCTTGACGGCGGGGTAACGGCCCACCGTGGCAACGATCGGTAGGGGTTCTGAGAGGAAGGTCCCCCACACTGGAACTGAGACACGGTCCAGACTCCTACGGGAGGCAGCAGTGAGGAATATTGGTCAATGGGCGGAAGCCTGAACCAGCCAAGTAGCGTGCAGGATGACGGCCCTATGGGTTGTAAACTGCTTTTATGCGGGGATAAAGGAGCCCACGTGTGGGTTTTTGCAGGTACCGCATGAATAAGGACCGGCTAATTC
>GV2UCFN02JWX9E
GGTGAGTAACGCGTATCCAACCTGCCCTTCACCACGGGATAACCCGGCGAAAGTCGGACTAATACCGTATGTTGTCCATTGACGGCATCCGATTTGGACGAAAGGCTTAGCGGTGAGGGATGGGGATGCGTCCGATTAGCTTGACGGCGGGGTAACGGCCCACCGTGGCAACGATCGGTAGGGGTTCTGAGAGGAAGGTCCCCCACACTGGAACTGAGACACGGTCCAGACTCCTACGGGAGGCAGCAGTGAGGAATATTGGTCAATGGGCGGAAGCCTGAACCAGCCAAGTAGCGTGCAGGATGACGGCCCTATGGGTTGTAAACTGCTTTTATGCGGGGATAAAGGAGCCCACGTGTGGGTTTTTGCAGGTACCGCATGAATAAGGACCGGCTAATTC
>GV2UCFN02GD3Q0
GGTGAGTAACGCGTATCCAACCTGCCCTTCACCACGGGATAACCCGGCGAAAGTCGGACTAATACCGTATGTTGTCCATTGACGGCATCCGATTTGGACGAAAGGCTTAGCGGTGAGGGATGGGGATGCGTCCGATTAGCTTGACGGCGGGGTAACGGCCCACCGTGGCAACGATCGGTAGGGGTTCTGAGAGGAAGGTCCCCCACACTGGAACTGAGACACGGTCCAGACTCCTACGGGAGGCAGCAGTGAGGAATATTGGTCAATGGGCGGAAGCCTGAACCAGCCAAGTAGCGTGCAGGATGACGGCCCTATGGGTTGTAAACTGCTTTTATGCGGGGATAAAGGAGCCCACGTGTGGGTTTTTGCAGGTACCGCATGAATAAGGACCGGCTAATTC
>GV2UCFN02GQSV2
GGTGAGTAACGCGTATCCAACCTGCCCTTCACCACGGGATAACCCGGCGAAAGTCGGACTAATACCGTATGTTGTCCATTGACGGCATCCGATTTGGACGAAAGGCTTAGCGGTGAGGGATGGGGATGCGTCCGATTAGCTTGACGGCGGGGTAACGGCCCACCGTGGCAACGATCGGTAGGGGTTCTGAGAGGAAGGTCCCCCACACTGGAACTGAGACACGGTCCAGACTCCTACGGGAGGCAGCAGTGAGGAATATTGGTCAATGGGCGGAAGCCTGAACCAGCCAAGTAGCGTGCAGGATGACGGCCCTATGGGTTGTAAACTGCTTTTATGCGGGGATAAAGGAGCCCACGTGTGGGTTTTTGCAGGTACCGCATGAATAAGGACCGGCTAATTC
>GV2UCFN02I9ASN
GGTGAGTAACGCGTATCCAACCTGCCCTTCACCACGGGATAACCCGGCGAAAGTCGGACTAATACCGTATGTTGTCCATTGACGGCATCCGATTTGGACGAAAGGCTTAGCGGTGAGGGATGGGGATGCGTCCGATTAGCTTGACGGCGGGGTAACGGCCCACCGTGGCAACGATCGGTAGGGGTTCTGAGAGGAAGGTCCCCCACACTGGAACTGAGACACGGTCCAGACTCCTACGGGAGGCAGCAGTGAGGAATATTGGTCAATGGGCGGAAGCCTGAACCAGCCAAGTAGCGTGCAGGATGACGGCCCTATGGGTTGTAAACTGCTTTTATGCGGGGATAAAGGAGCCCACGTGTGGGTTTTTGCAGGTACCGCATGAATAAGGACCGGCTAATTC
>GV2UCFN02GRVYS
GGTGAGTAACGCGTATCCAACCTGCCCTTCACCACGGGATAACCCGGCGAAAGTCGGACTAATACCGTATGTTGTCCATTGACGGCATCCGATTTGGACGAAAGGCTTAGCGGTGAGGGATGGGGATGCGTCCGATTAGCTTGACGGCGGGGTAACGGCCCACCGTGGCAACGATCGGTAGGGGTTCTGAGAGGAAGGTCCCCCACACTGGAACTGAGACACGGTCCAGACTCCTACGGGAGGCAGCAGTGAGGAATATTGGTCAATGGGCGGAAGCCTGAACCAGCCAAGTAGCGTGCAGGATGACGGCCCTATGGGTTGTAAACTGCTTTTATGCGGGGATAAAGGAGCCCACGTGTGGGTTTTTGCAGGTACCGCATGAATAAGGACCGGCTAATTC
>GV2UCFN02IQFFV
GGTGAGTAACGCGTATCCAACCTGCCCTTCACCACGGGATAACCCGGCGAAAGTCGGACTAATACCGTATGTTGTCCATTGACGGCATCCGATTTGGACGAAAGGCTTAGCGGTGAGGGATGGGGATGCGTCCGATTAGCTTGACGGCGGGGTAACGGCCCACCGTGGCAACGATCGGTAGGGGTTCTGAGAGGAAGGTCCCCCACACTGGAACTGAGACACGGTCCAGACTCCTACGGGAGGCAGCAGTGAGGAATATTGGTCAATGGGCGGAAGCCTGAACCAGCCAAGTAGCGTGCAGGATGACGGCCCTATGGGTTGTAAACTGCTTTTATGCGGGGATAAAGGAGCCCACGTGTGGGTTTTTGCAGGTACCGCATGAATAAGGACCGGCTAATTC
>GV2UCFN02IWBDY
GGTGAGTAACGCGTATCCAACCTGCCCTTCACCACGGGATAACCCGGCGAAAGTCGGACTAATACCGTATGTTGTCCATTGACGGCATCCGATTTGGACGAAAGGCTTAGCGGTGAGGGATGGGGATGCGTCCGATTAGCTTGACGGCGGGGTAACGGCCCACCGTGGCAACGATCGGTAGGGGTTCTGAGAGGAAGGTCCCCCACACTGGAACTGAGACACGGTCCAGACTCCTACGGGAGGCAGCAGTGAGGAATATTGGTCAATGGGCGGAAGCCTGAACCAGCCAAGTAGCGTGCAGGATGACGGCCCTATGGGTTGTAAACTGCTTTTATGCGGGGATAAAGGAGCCCACGTGTGGGTTTTTGCAGGTACCGCATGAATAAGGACCGGCTAATTC
>GV2UCFN02F8IRD
GGTGAGTAACGCGTATCCAACCTGCCCTTCACCACGGGATAACCCGGCGAAAGTCGGACTAATACCGTATGTTGTCCATTGACGGCATCCGATTTGGACGAAAGGCTTAGCGGTGAGGGATGGGGATGCGTCCGATTAGCTTGACGGCGGGGTAACGGCCCACCGTGGCAACGATCGGTAGGGGTTCTGAGAGGAAGGTCCCCCACACTGGAACTGAGACACGGTCCAGACTCCTACGGGAGGCAGCAGTGAGGAATATTGGTCAATGGGCGGAAGCCTGAACCAGCCAAGTAGCGTGCAGGATGACGGCCCTATGGGTTGTAAACTGCTTTTATGCGGGGATAAAGGAGCCCACGTGTGGGTTTTTGCAGGTACCGCATGAATAAGGACCGGCTAATTC
>GV2UCFN02IQGHL
GGTGAGTAACGCGTATCCAACCTGCCCTTCACCACGGGATAACCCGGCGAAAGTCGGACTAATACCGTATGTTGTCCATTGACGGCATCCGATTTGGACGAAAGGCTTAGCGGTGAGGGATGGGGATGCGTCCGATTAGCTTGACGGCGGGGTAACGGCCCACCGTGGCAACGATCGGTAGGGGTTCTGAGAGGAAGGTCCCCCACACTGGAACTGAGACACGGTCCAGACTCCTACGGGAGGCAGCAGTGAGGAATATTGGTCAATGGGCGGAAGCCTGAACCAGCCAAGTAGCGTGCAGGATGACGGCCCTATGGGTTGTAAACTGCTTTTATGCGGGGATAAAGGAGCCCACGTGTGGGTTTTTGCAGGTACCGCATGAATAAGGACCGGCTAATTC
>GV2UCFN02FKJ33
GGTGAGTAACGCGTATCCAACCTGCCCTTCACCACGGGATAACCCGGCGAAAGTCGGACTAATACCGTATGTTGTCCATTGACGGCATCCGATTTGGACGAAAGGCTTAGCGGTGAGGGATGGGGATGCGTCCGATTAGCTTGACGGCGGGGTAACGGCCCACCGTGGCAACGATCGGTAGGGGTTCTGAGAGGAAGGTCCCCCACACTGGAACTGAGACACGGTCCAGACTCCTACGGGAGGCAGCAGTGAGGAATATTGGTCAATGGGCGGAAGCCTGAACCAGCCAAGTAGCGTGCAGGATGACGGCCCTATGGGTTGTAAACTGCTTTTATGCGGGGATAAAGGAGCCCACGTGTGGGTTTTTGCAGGTACCGCATGAATAAGGACCGGCTAATTC
>GV2UCFN02ICQEL
GGTGAGTAACGCGTATCCAACCTGCCCTTCACCACGGGATAACCCGGCGAAAGTCGGACTAATACCGTATGTTGTCCATTGACGGCATCCGATTTGGACGAAAGGCTTAGCGGTGAGGGATGGGGATGCGTCCGATTAGCTTGACGGCGGGGTAACGGCCCACCGTGGCAACGATCGGTAGGGGTTCTGAGAGGAAGGTCCCCCACACTGGAACTGAGACACGGTCCAGACTCCTACGGGAGGCAGCAGTGAGGAATATTGGTCAATGGGCGGAAGCCTGAACCAGCCAAGTAGCGTGCAGGATGACGGCCCTATGGGTTGTAAACTGCTTTTATGCGGGGATAAAGGAGCCCACGTGTGGGTTTTTGCAGGTACCGCATGAATAAGGACCGGCTAATTC
>GV2UCFN02GUNI3
GGTGAGTAACGCGTATCCAACCTGCCCTTCACCACGGGATAACCCGGCGAAAGTCGGACTAATACCGTATGTTGTCCATTGACGGCATCCGATTTGGACGAAAGGCTTAGCGGTGAGGGATGGGGATGCGTCCGATTAGCTTGACGGCGGGGTAACGGCCCACCGTGGCAACGATCGGTAGGGGTTCTGAGAGGAAGGTCCCCCACACTGGAACTGAGACACGGTCCAGACTCCTACGGGAGGCAGCAGTGAGGAATATTGGTCAATGGGCGGAAGCCTGAACCAGCCAAGTAGCGTGCAGGATGACGGCCCTATGGGTTGTAAACTGCTTTTATGCGGGGATAAAGGAGCCCACGTGTGGGTTTTTGCAGGTACCGCATGAATAAGGACCGGCTAATTC
>GV2UCFN02H3GT2
GGTGAGTAACGCGTATCCAACCTGCCCTTCACCACGGGATAACCCGGCGAAAGTCGGACTAATACCGTATGTTGTCCATTGACGGCATCCGATTTGGACGAAAGGCTTAGCGGTGAGGGATGGGGATGCGTCCGATTAGCTTGACGGCGGGGTAACGGCCCACCGTGGCAACGATCGGTAGGGGTTCTGAGAGGAAGGTCCCCCACACTGGAACTGAGACACGGTCCAGACTCCTACGGGAGGCAGCAGTGAGGAATATTGGTCAATGGGCGGAAGCCTGAACCAGCCAAGTAGCGTGCAGGATGACGGCCCTATGGGTTGTAAACTGCTTTTATGCGGGGATAAAGGAGCCCACGTGTGGGTTTTTGCAGGTACCGCATGAATAAGGACCGGCTAATTC
>GV2UCFN02JJ2N4
GGTGAGTAACGCGTATCCAACCTGCCCTTCACCACGGGATAACCCGGCGAAAGTCGGACTAATACCGTATGTTGTCCATTGACGGCATCCGATTTGGACGAAAGGCTTAGCGGTGAGGGATGGGGATGCGTCCGATTAGCTTGACGGCGGGGTAACGGCCCACCGTGGCAACGATCGGTAGGGGTTCTGAGAGGAAGGTCCCCCACACTGGAACTGAGACACGGTCCAGACTCCTACGGGAGGCAGCAGTGAGGAATATTGGTCAATGGGCGGAAGCCTGAACCAGCCAAGTAGCGTGCAGGATGACGGCCCTATGGGTTGTAAACTGCTTTTATGCGGGGATAAAGGAGCCCACGTGTGGGTTTTTGCAGGTACCGCATGAATAAGGACCGGCTAATTC
>GV2UCFN02GEIU2
GGTGAGTAACGCGTATCCAACCTGCCCTTCACCACGGGATAACCCGGCGAAAGTCGGACTAATACCGTATGTTGTCCATTGACGGCATCCGATTTGGACGAAAGGCTTAGCGGTGAGGGATGGGGATGCGTCCGATTAGCTTGACGGCGGGGTAACGGCCCACCGTGGCAACGATCGGTAGGGGTTCTGAGAGGAAGGTCCCCCACACTGGAACTGAGACACGGTCCAGACTCCTACGGGAGGCAGCAGTGAGGAATATTGGTCAATGGGCGGAAGCCTGAACCAGCCAAGTAGCGTGCAGGATGACGGCCCTATGGGTTGTAAACTGCTTTTATGCGGGGATAAAGGAGCCCACGTGTGGGTTTTTGCAGGTACCGCATGAATAAGGACCGGCTAATTC
>GV2UCFN02IVKK2
GGTGAGTAACGCGTATCCAACCTGCCCTTCACCACGGGATAACCCGGCGAAAGTCGGACTAATACCGTATGTTGTCCATTGACGGCATCCGATTTGGACGAAAGGCTTAGCGGTGAGGGATGGGGATGCGTCCGATTAGCTTGACGGCGGGGTAACGGCCCACCGTGGCAACGATCGGTAGGGGTTCTGAGAGGAAGGTCCCCCACACTGGAACTGAGACACGGTCCAGACTCCTACGGGAGGCAGCAGTGAGGAATATTGGTCAATGGGCGGAAGCCTGAACCAGCCAAGTAGCGTGCAGGATGACGGCCCTATGGGTTGTAAACTGCTTTTATGCGGGGATAAAGGAGCCCACGTGTGGGTTTTTGCAGGTACCGCATGAATAAGGACCGGCTAATTC
>GV2UCFN02FZVUI
GGTGAGTAACGCGTATCCAACCTGCCCTTCACCACGGGATAACCCGGCGAAAGTCGGACTAATACCGTATGTTGTCCATTGACGGCATCCGATTTGGACGAAAGGCTTAGCGGTGAGGGATGGGGATGCGTCCGATTAGCTTGACGGCGGGGTAACGGCCCACCGTGGCAACGATCGGTAGGGGTTCTGAGAGGAAGGTCCCCCACACTGGAACTGAGACACGGTCCAGACTCCTACGGGAGGCAGCAGTGAGGAATATTGGTCAATGGGCGGAAGCCTGAACCAGCCAAGTAGCGTGCAGGATGACGGCCCTATGGGTTGTAAACTGCTTTTATGCGGGGATAAAGGAGCCCACGTGTGGGTTTTTGCAGGTACCGCATGAATAAGGACCGGCTAATTC
>GV2UCFN02JLW40
GGTGAGTAACGCGTATCCAACCTGCCCTTCACCACGGGATAACCCGGCGAAAGTCGGACTAATACCGTATGTTGTCCATTGACGGCATCCGATTTGGACGAAAGGCTTAGCGGTGAGGGATGGGGATGCGTCCGATTAGCTTGACGGCGGGGTAACGGCCCACCGTGGCAACGATCGGTAGGGGTTCTGAGAGGAAGGTCCCCCACACTGGAACTGAGACACGGTCCAGACTCCTACGGGAGGCAGCAGTGAGGAATATTGGTCAATGGGCGGAAGCCTGAACCAGCCAAGTAGCGTGCAGGATGACGGCCCTATGGGTTGTAAACTGCTTTTATGCGGGGATAAAGGAGCCCACGTGTGGGTTTTTGCAGGTACCGCATGAATAAGGACCGGCTAATTC
>GV2UCFN02HQPJC
GGTGAGTAACGCGTATCCAACCTGCCCTTCACCACGGGATAACCCGGCGAAAGTCGGACTAATACCGTATGTTGTCCATTGACGGCATCCGATTTGGACGAAAGGCTTAGCGGTGAGGGATGGGGATGCGTCCGATTAGCTTGACGGCGGGGTAACGGCCCACCGTGGCAACGATCGGTAGGGGTTCTGAGAGGAAGGTCCCCCACACTGGAACTGAGACACGGTCCAGACTCCTACGGGAGGCAGCAGTGAGGAATATTGGTCAATGGGCGGAAGCCTGAACCAGCCAAGTAGCGTGCAGGATGACGGCCCTATGGGTTGTAAACTGCTTTTATGCGGGGATAAAGGAGCCCACGTGTGGGTTTTTGCAGGTACCGCATGAATAAGGACCGGCTAATTC
>GV2UCFN02II3C9
GGTGAGTAACGCGTATCCAACCTGCCCTTCACCACGGGATAACCCGGCGAAAGTCGGACTAATACCGTATGTTGTCCATTGACGGCATCCGATTTGGACGAAAGGCTTAGCGGTGAGGGATGGGGATGCGTCCGATTAGCTTGACGGCGGGGTAACGGCCCACCGTGGCAACGATCGGTAGGGGTTCTGAGAGGAAGGTCCCCCACACTGGAACTGAGACACGGTCCAGACTCCTACGGGAGGCAGCAGTGAGGAATATTGGTCAATGGGCGGAAGCCTGAACCAGCCAAGTAGCGTGCAGGATGACGGCCCTATGGGTTGTAAACTGCTTTTATGCGGGGATAAAGGAGCCCACGTGTGGGTTTTTGCAGGTACCGCATGAATAAGGACCGGCTAATTC
>GV2UCFN02IKXMQ
GGTGAGTAACGCGTATCCAACCTGCCCTTCACCACGGGATAACCCGGCGAAAGTCGGACTAATACCGTATGTTGTCCATTGACGGCATCCGATTTGGACGAAAGGCTTAGCGGTGAGGGATGGGGATGCGTCCGATTAGCTTGACGGCGGGGTAACGGCCCACCGTGGCAACGATCGGTAGGGGTTCTGAGAGGAAGGTCCCCCACACTGGAACTGAGACACGGTCCAGACTCCTACGGGAGGCAGCAGTGAGGAATATTGGTCAATGGGCGGAAGCCTGAACCAGCCAAGTAGCGTGCAGGATGACGGCCCTATGGGTTGTAAACTGCTTTTATGCGGGGATAAAGGAGCCCACGTGTGGGTTTTTGCAGGTACCGCATGAATAAGGACCGGCTAATTC
>GV2UCFN02GVDW9
GGTGAGTAACGCGTATCCAACCTGCCCTTCACCACGGGATAACCCGGCGAAAGTCGGACTAATACCGTATGTTGTCCATTGACGGCATCCGATTTGGACGAAAGGCTTAGCGGTGAGGGATGGGGATGCGTCCGATTAGCTTGACGGCGGGGTAACGGCCCACCGTGGCAACGATCGGTAGGGGTTCTGAGAGGAAGGTCCCCCACACTGGAACTGAGACACGGTCCAGACTCCTACGGGAGGCAGCAGTGAGGAATATTGGTCAATGGGCGGAAGCCTGAACCAGCCAAGTAGCGTGCAGGATGACGGCCCTATGGGTTGTAAACTGCTTTTATGCGGGGATAAAGGAGCCCACGTGTGGGTTTTTGCAGGTACCGCATGAATAAGGACCGGCTAATTC
>GV2UCFN02ITDGL
GGTGAGTAACGCGTATCCAACCTGCCCTTCACCACGGGATAACCCGGCGAAAGTCGGACTAATACCGTATGTTGTCCATTGACGGCATCCGATTTGGACGAAAGGCTTAGCGGTGAGGGATGGGGATGCGTCCGATTAGCTCGACGGCGGGGTAACGGCCCACCGTGGCAACGATCGGTAGGGGTTCTGAGAGGAAGGTCCCCCACACTGGAACTGAGACACGGTCCAGACTCCTACGGGAGGCAGCAGTGAGGAATATTGGTCAATGGGCGGAAGCCTGAACCAGCCAAGTAGCGTGCAGGATGACGGCCCTATGGGTTGTAAACTGCTTTTATGCGGGGATAAAGGAGCCCACGTGTGGGCTTTTGCAGGTACCGCATGAATAAGGACCGGCTAATTC
>GV2UCFN02GV85G
GGTGAGTAACGCGTATCCAACCTGCCCTTCACCACGGGATAACCCGGCGAAAGTCGGACTAATACCGTATGTTGTCCATTGACGGCATCCGATTTGGACGAAAGGCTTAGCGGTGAGGGATGGGGATGCGTCCGATTAGCTCGACGGCGGGGTAACGGCCCACCGTGGCAACGATCGGTAGGGGTTCTGAGAGGAAGGTCCCCCACACTGGAACTGAGACACGGTCCAGACTCCTACGGGAGGCAGCAGTGAGGAATATTGGTCAATGGGCGGAAGCCTGAACCAGCCAAGTAGCGTGCAGGATGACGGCCCTATGGGTTGTAAACTGCTTTTATGCGGGGATAAAGGAGCCCACGTGTGGGCTTTTGCAGGTACCGCATGAATAAGGACCGGCTAATTC
>GV2UCFN02G0UHN
GGTGAGTAACGCGTATCCAACCTGCCCTTCACCACGGGATAACCCGGCGAAAGTCGGACTAATACCGTATGTTGTCCATTGACGGCATCCGATTTGGACGAAAGGCTTAGCGGTGAGGGATGGGGATGCGTCCGATTAGCTCGACGGCGGGGTAACGGCCCACCGTGGCAACGATCGGTAGGGGTTCTGAGAGGAAGGTCCCCCACACTGGAACTGAGACACGGTCCAGACTCCTACGGGAGGCAGCAGTGAGGAATATTGGTCAATGGGCGGAAGCCTGAACCAGCCAAGTAGCGTGCAGGATGACGGCCCTATGGGTTGTAAACTGCTTTTATGCGGGGATAAAGGAGCCCACGTGTGGGCTTTTGCAGGTACCGCATGAATAAGGACCGGCTAATTC
>GV2UCFN02H0U6G
GGTGAGTAACGCGTATCCAACCTGCCCTTCACCACGGGATAACCCGGCGAAAGTCGGACTAATACCGTATGTTGTCCATTGACGGCATCCGATTTGGACGAAAGGCTTAGCGGTGAGGGATGGGGATGCGTCCGATTAGCTCGACGGCGGGGTAACGGCCCACCGTGGCAACGATCGGTAGGGGTTCTGAGAGGAAGGTCCCCCACACTGGAACTGAGACACGGTCCAGACTCCTACGGGAGGCAGCAGTGAGGAATATTGGTCAATGGGCGGAAGCCTGAACCAGCCAAGTAGCGTGCAGGATGACGGCCCTATGGGTTGTAAACTGCTTTTATGCGGGGATAAAGGAGCCCACGTGTGGGCTTTTGCAGGTACCGCATGAATAAGGACCGGCTAATTC
>GV2UCFN02GFXL7
GGTGAGTAACGCGTATCCAACCTGCCCTTCACCACGGGATAACCCGGCGAAAGTCGGACTAATACCGTATGTTGTCCATTGACGGCATCCGATTTGGACGAAAGGCTTAGCGGTGAGGGATGGGGATGCGTCCGATTAGCTCGACGGCGGGGTAACGGCCCACCGTGGCAACGATCGGTAGGGGTTCTGAGAGGAAGGTCCCCCACACTGGAACTGAGACACGGTCCAGACTCCTACGGGAGGCAGCAGTGAGGAATATTGGTCAATGGGCGGAAGCCTGAACCAGCCAAGTAGCGTGCAGGATGACGGCCCTATGGGTTGTAAACTGCTTTTATGCGGGGATAAAGGAGCCCACGTGTGGGCTTTTGCAGGTACCGCATGAATAAGGACCGGCTAATTC
>GV2UCFN02I9J1E
GGTGAGTAACGCGTATCCAACCTGCCCTTCACCACGGGATAACCCGGCGAAAGTCGGACTAATACCGTATGTTGTCCATTGACGGCATCCGATTTGGACGAAAGGCTTAGCGGTGAGGGATGGGGATGCGTCCGATTAGCTCGACGGCGGGGTAACGGCCCACCGTGGCAACGATCGGTAGGGGTTCTGAGAGGAAGGTCCCCCACACTGGAACTGAGACACGGTCCAGACTCCTACGGGAGGCAGCAGTGAGGAATATTGGTCAATGGGCGGAAGCCTGAACCAGCCAAGTAGCGTGCAGGATGACGGCCCTATGGGTTGTAAACTGCTTTTATGCGGGGATAAAGGAGCCCACGTGTGGGCTTTTGCAGGTACCGCATGAATAAGGACCGGCTAATTC
>GV2UCFN02FWVEG
GGTGAGTAACGCGTATCCAACCTGCCCTTCACCACGGGATAACCCGGCGAAAGTCGGACTAATACCGTATGTTGTCCATTGACGGCATCCGATTTGGACGAAAGGCTTAGCGGTGAGGGATGGGGATGCGTCCGATTAGCTTGACGGCGGGGTAACGGCCCACCGTGGCAACGATCGGTAGGGGTTCTGAGAGGAAGGTCCCCCACACTGGAACTGAGACACGGTCCAGACTCCTACGGGAGGCAGCAGTGAGGAATATTGGTCAATGGGCGGAAGCCTGAACCAGCCAAGTAGCGTGCAGGATGACGGCCCTATGGGTTGTAAACTGCTTTTATGCGGGGATAAAGGAGCCCACGTGTGGGCTTTTGCAGGTACCGCATGAATAAGGACCGGCTAATTC
>GV2UCFN02H8J49
GGTGAGTAACGCGTATCCAACCTGCCCTTCACCACGGGATAACCCGGCGAAAGTCGGACTAATACCGTATGTTGTCCATTGACGGCATCCGATTTGGACGAAAGGCTTAGCGGTGAGGGATGGGGATGCGTCCGATTAGCTTGACGGCGGGGTAACGGCCCACCGTGGCAACGATCGGTAGGGGTTCTGAGAGGAAGGTCCCCCACACTGGAACTGAGACACGGTCCAGACTCCTACGGGAGGCAGCAGTGAGGAATATTGGTCAATGGGCGGAAGCCTGAACCAGCCAAGTAGCGTGCAGGATGACGGCCCTATGGGTTGTAAACTGCTTTTATGCGGGGATAAAGGAGCCCACGTGTGGGCTTTTGCAGGTACCGCATGAATAAGGACCGGCTAATTC
>G3BZQ8102GZ1Q9
GGTGAGTAACGCGTATCCAACCTGCCCTTCACCACGGGATAACCCGGCGAAAGTCGGACTAATACCGTATGTTGTCCATTGACGGCATCCGATTTGGACGAAAGGCTTAGCGGTGAGGGATGGGGATGCGTCCGATTAGCTTGACGGCGGGGTAACGGCCCACCGTGGCAACGATCGGTAGGGGTTCTGAGAGGAAGGTCCCCCACACTGGAACTGAGACACGGTCCAGACTCCTACGGGAGGCAGCAGTGAGGAATATTGGTCAATGGGCGGAAGCCTGAACCAGCCAAGTAGCGTGCAGGATGACGGCCCTATGGGTTGTAAACTGCTTTTATGCGGGGATAAAGGAGCCCACGTGTGGGCTTTTGCAGGTACCGCATGAATAAGGACCGGCTAATTC
>G3BZQ8102GIBEB
GGTGAGTAACGCGTATCCAACCTGCCCTTCACCACGGGATAACCCGGCGAAAGTCGGACTAATACCGTATGTTGTCCATTGACGGCATCCGATTTGGACGAAAGGCTTAGCGGTGAGGGATGGGGATGCGTCCGATTAGCTTGACGGCGGGGTAACGGCCCACCGTGGCAACGATCGGTAGGGGTTCTGAGAGGAAGGTCCCCCACACTGGAACTGAGACACGGTCCAGACTCCTACGGGAGGCAGCAGTGAGGAATATTGGTCAATGGGCGGAAGCCTGAACCAGCCAAGTAGCGTGCAGGATGACGGCCCTATGGGTTGTAAACTGCTTTTATGCGGGGATAAAGGAGCCCACGTGTGGGCTTTTGCAGGTACCGCATGAATAAGGACCGGCTAATTC
>G35JFLI02G40M3
GGTGAGTAACGCGTATCCAACCTGCCCTTCACCACGGGATAACCCGGCGAAAGTCGGACTAATACCGTATGTTGTCCATTGACGGCATCCGATTTGGACGAAAGGCTTAGCGGTGAGGGATGGGGATGCGTCCGATTAGCTTGACGGCGGGGTAACGGCCCACCGTGGCAACGATCGGTAGGGGTTCTGAGAGGAAGGTCCCCCACACTGGAACTGAGACACGGTCCAGACTCCTACGGGAGGCAGCAGTGAGGAATATTGGTCAATGGGCGGAAGCCTGAACCAGCCAAGTAGCGTGCAGGATGACGGCCCTATGGGTTGTAAACTGCTTTTATGCGGGGATAAAGGAGCCCACGTGTGGGCTTTTGCAGGTACCGCATGAATAAGGACCGGCTAATTC
>G3BZQ8102IBED5
GGTGAGTAACGCGTATCCAACCTGCCCTTCACCACGGGATAACCCGGCGAAAGTCGGACTAATACCGTATGTTGTCCATTGACGGCATCCGATTTGGACGAAAGGCTTAGCGGTGAGGGATGGGGATGCGTCCGATTAGCTTGACGGCGGGGTAACGGCCCACCGTGGCAACGATCGGTAGGGGTTCTGAGAGGAAGGTCCCCCACACTGGAACTGAGACACGGTCCAGACTCCTACGGGAGGCAGCAGTGAGGAATATTGGTCAATGGGCGGAAGCCTGAACCAGCCAAGTAGCGTGCAGGATGACGGCCCTATGGGTTGTAAACTGCTTTTATGCGGGGATAAAGGAGCCCACGTGTGGGCTTTTGCAGGTACCGCATGAATAAGGACCGGCTAATTC
>G3BZQ8102I6U1L
GGTGAGTAACGCGTATCCAACCTGCCCTTCACCACGGGATAACCCGGCGAAAGTCGGACTAATACCGTATGTTGTCCATTGACGGCATCCGATTTGGACGAAAGGCTTAGCGGTGAGGGGATGGGGATGCGTCCGATTAGCTTGACGGCGGGGTAACGGCCCACCGTGGCTACGATCGGTAGGGGTTCTGAGAGGAAGGTCCCCCACACTGGAACTGAGACACGGTCCAGACTCCTACGGGAGGCAGCAGTGAGGAATATTGGTCAATGGGCGGAAGCCTGAACCAGCCAAGTAGCGTGCAGGATGACGGCCCTATGGGTTGTAAACTGCTTTTATGCGGGGATAAAGGGGCCCACGTGTGGGCTTTTGCAGGTACCGCATGAATAAGGACCGGCTAATTC
>GV2UCFN02IS7JG
GGTGAGTAACGCGTATCCAACCTGCCCTTCACCACGGGATAACCCGGCGAAAGTCGGACTAATACCGTATGTTGTCCATTGACGGCATCCGATTTGGACGAAAGGCTTAGCGGTGAGGGATGGGGATGCGTCCGATTAGCTTGACGGCGGGGTAACGGCCCACCGTGGCTACGATCGGTAGGGGTTCTGAGAGGAAGGTCCCCCACACTGGAACTGAGACACGGTCCAGACTCCTACGGGAGGCAGCAGTGAGGAATATTGGTCAATGGGCGGAAGCCTGAACCAGCCAAGTAGCGTGCAGGATGACGGCCCTATGGGTTGTAAACTGCTTTTATGCGGGGATAAAGGGGCCCACGTGTGGGCTTTTGCAGGTACCGCATGAATAAGGACCGGCTAATTC
>GV2UCFN02GFP37
GGTGAGTAACGCGTATCCAACCTGCCCTTCACCACGGGATAACCCGGCGAAAGTCGGACTAATACCGTATGTTGTCCATTGACGGCATCCGATTTGGACGAAAGGCTTAGCGGTGAGGGATGGGGATGCGTCCGATTAGCTTGACGGCGGGGTAACGGCCCACCGTGGCTACGATCGGTAGGGGTTCTGAGAGGAAGGTCCCCCACACTGGAACTGAGACACGGTCCAGACTCCTACGGGAGGCAGCAGTGAGGAATATTGGTCAATGGGCGGAAGCCTGAACCAGCCAAGTAGCGTGCAGGATGACGGCCCTATGGGTTGTAAACTGCTTTTATGCGGGGATAAAGGGGCCCACGTGTGGGCTTTTGCAGGTACCGCATGAATAAGGACCGGCTAATTC
>GV2UCFN02IU3BQ
GGTGAGTAACGCGTATCCAACCTGCCCTTCACCACGGGATAACCCGGCGAAAGTCGGACTAATACCGTATGTTGTCCATTGACGGCATCCGATTTGGACGAAAGGCTTAGCGGTGAGGGATGGGGATGCGTCCGATTAGCTTGACGGCGGGGTAACGGCCCACCGTGGCTACGATCGGTAGGGGTTCTGAGAGGAAGGTCCCCCACACTGGAACTGAGACACGGTCCAGACTCCTACGGGAGGCAGCAGTGAGGAATATTGGTCAATGGGCGGAAGCCTGAACCAGCCAAGTAGCGTGCAGGATGACGGCCCTATGGGTTGTAAACTGCTTTTATGCGGGGATAAAGGGGCCCACGTGTGGGCTTTTGCAGGTACCGCATGAATAAGGACCGGCTAATTC
>GV2UCFN02HHRMU
GGTGAGTAACGCGTATCCAACCTGCCCTTCACCACGGGATAACCCGGCGAAAGTCGGACTAATACCGTATGTTGTCCATTGACGGCATCCGATTTGGACGAAAGGCTTAGCGGTGAGGGATGGGGATGCGTCCGATTAGCTTGACGGCGGGGTAACGGCCCACCGTGGCGACGATCGGTAGGGGTTCTGAGAGGAAGGTCCCCCACACTGGAACTGAGACACGGTCCAGACTCCTACGGGAGGCAGCAGTGAGGAATATTGGTCAATGGGCGGAAGCCTGAACCAGCCAAGTAGCGTGCAGGATGACGGCCCTATGGGTTGTAAACTGCTTTTATGCGGGGATAAAGGGGCCCACGTGTGGGCTTTTGCAGGTACCGCATGAATAAGGACCGGCTAATTC
>GV2UCFN02JAE1I
GGTGAGTAACGCGTATCCAACCTGCCCTTCACCACGGGATAACCCGGCGAAAGTCGGACTAATACCGTATGTTGTCCATTGACGGCATCCGATTTGGACGAAAGGCTTAGCGGTGAGGGATGGGGATGCGTCCGATTAGCTTGACGGCGGGGTAACGGCCCACCGTGGCAACGATCGGTAGGGGTTCTGAGAGGAAGGTCCCCCACACTGGAACTGAGACACGGTCCAGACTCCTACGGGAGGCAGCAGTGAGGAATATTGGTCAATGGGCGGAAGCCTGAACCAGCCAAGTAGCGTGCAGGATGACGGCCCTATGGGTTGTAAACTGCTTTTATGCGGGGATAAAGGGGCCCACGTGTGGGCTTTTGCAGGTACCGCATGAATAAGGACCGGCTAATTC
>GV2UCFN02G2WG4
GGTGAGTAACGCGTATCCAACCTGCCCTTCACCACGGGATAACCCGGCGAAAGTCGGACTAATACCGTATGTTGTCCATTGACGGCATCCGATTTGGACGAAAGGCTTAGCGGTGAGGGATGGGGATGCGTCCGATTAGCTTGACGGCGGGGTAACGGCCCACCGTGGCAACGATCGGTAGGGGTTCTGAGAGGAAGGTCCCCCACACTGGAACTGAGACACGGTCCAGACTCCTACGGGAGGCAGCAGTGAGGAATATTGGTCAATGGGCGGAAGCCTGAACCAGCCAAGTAGCGTGCAGGATGACGGCCCTATGGGTTGTAAACTGCTTTTATGCGGGGATAAAGGGGCCCACGTGTGGGCTTTTGCAGGTACCGCATGAATAAGGACCGGCTAATTC
>GV2UCFN02HUSQ0
GGTGAGTAACGCGTATCCAACCTGCCCTTCACCACGGGATAACCCGGCGAAAGTCGGACTAATACCGTATGTTGTCCATTGACGGCATCCGATTTGGACGAAAGGCTTAGCGGTGAGGGATGGGGATGCGTCCGATTAGCTTGACGGCGGGGTAACGGCCCACCGTGGCAACGATCGGTAGGGGTTCTGAGAGGAAGGTCCCCCACACTGGAACTGAGACACGGTCCAGACTCCTACGGGAGGCAGCAGTGAGGAATATTGGTCAATGGGCGGAAGCCTGAACCAGCCAAGTAGCGTGCAGGATGACGGCCCTATGGGTTGTAAACTGCTTTTATGCGGGGATAAAGGGGCCCACGTGTGGGCTTTTGCAGGTACCGCATGAATAAGGACCGGCTAATTC
>GV2UCFN02GKWLP
GGTGAGTAACGCGTATCCAACCTGCCCTTCACCACGGGATAACCCGGCGAAAGTCGGACTAATACCGTATGTTGTCCATTGACGGCATCCGATTTGGACGAAAGGCTTAGCGGTGAGGGATGGGGATGCGTCCGATTAGCTTGACGGCGGGGTAACGGCCCACCGTGGCAACGATCGGTAGGGGTTCTGAGAGGAAGGTCCCCCACACTGGAACTGAGACACGGTCCAGACTCCTACGGGAGGCAGCAGTGAGGAATATTGGTCAATGGGCGGAAGCCTGAACCAGCCAAGTAGCGTGCAGGATGACGGCCCTATGGGTTGTAAACTGCTTTTATGCGGGGATAAAGGGGCCCACGTGTGGGCTTTTGCAGGTACCGCATGAATAAGGACCGGCTAATTC
>GV2UCFN02FT1JV
GGTGAGTAACGCGTATCCAACCTGCCCTTCACCACGGGATAACCCGGCGAAAGTCGGACTAATACCGTATGTTGTCCATTGACGGCATCCGATTTGGACGAAAGGCTTAGCGGTGAGGGATGGGGATGCGTCCGATTAGCTTGACGGCGGGGTAACGGCCCACCGTGGCAACGATCGGTAGGGGTTCTGAGAGGAAGGTCCCCCACACTGGAACTGAGACACGGTCCAGACTCCTACGGGAGGCAGCAGTGAGGAATATTGGTCAATGGGCGGAAGCCTGAACCAGCCAAGTAGCGTGCAGGATGACGGCCCTATGGGTTGTAAACTGCTTTTATGCGGGGATAAAGGGGCCCACGTGTGGGCTTTTGCAGGTACCGCATGAATAAGGACCGGCTAATTC
>GV2UCFN02H2359
GGTGAGTAACGCGTATCCAACCTGCCCTTCACCACGGGATAACCCGGCGAAAGTCGGACTAATACCGTATGTTGTCCATTGACGGCATCCGATTTGGACGAAAGGCTTAGCGGTGAGGGATGGGGATGCGTCCGATTAGCTTGACGGCGGGGTAACGGCCCACCGTGGCAACGATCGGTAGGGGTTCTGAGAGGAAGGTCCCCCACACTGGAACTGAGACACGGTCCAGACTCCTACGGGAGGCAGCAGTGAGGAATATTGGTCAATGGGCGGAAGCCTGAACCAGCCAAGTAGCGTGCAGGATGACGGCCCTATGGGTTGTAAACTGCTTTTATGCGGGGATAAAGGGGCCCACGTGTGGGCTTTTGCAGGTACCGCATGAATAAGGACCGGCTAATTC
>GV2UCFN02JT2AR
GGTGAGTAACGCGTATCCAACCTGCCCTTCACCACGGGATAACCCGGCGAAAGTCGGACTAATACCGTATGTTGTCCATTGACGGCATCCGATTTGGACGAAAGGCTTAGCGGTGAGGGATGGGGATGCGTCCGATTAGCTTGACGGCGGGGTAACGGCCCACCGTGGCAACGATCGGTAGGGGTTCTGAGAGGAAGGTCCCCCACACTGGAACTGAGACACGGTCCAGACTCCTACGGGAGGCAGCAGTGAGGAATATTGGTCAATGGGCGGAAGCCTGAACCAGCCAAGTAGCGTGCAGGATGACGGCCCTATGGGTTGTAAACTGCTTTTATGCGGGGATAAAGGGGCCCACGTGTGGGCTTTTGCAGGTACCGCATGAATAAGGACCGGCTAATTC
>GV2UCFN02FVJNN
GGTGAGTAACGCGTATCCAACCTGCCCTTCACCACGGGATAACCCGGCGAAAGTCGGACTAATACCGTATGTTGTCCATTGACGGCATCCGATTTGGACGAAAGGCTTAGCGGTGAGGGATGGGGATGCGTCCGATTAGCTTGACGGCGGGGTAACGGCCCACCGTGGCAACGATCGGTAGGGGTTCTGAGAGGAAGGTCCCCCACACTGGAACTGAGACACGGTCCAGACTCCTACGGGAGGCAGCAGTGAGGAATATTGGTCAATGGGCGGAAGCCTGAACCAGCCAAGTAGCGTGCAGGATGACGGCCCTATGGGTTGTAAACTGCTTTTATGCGGGGATAAAGGGGCCCACGTGTGGGCTTTTGCAGGTACCGCATGAATAAGGACCGGCTAATTC
>GV2UCFN02G1OGQ
GGTGAGTAACGCGTATCCAACCTGCCCTTCACCACGGGATAACCCGGCGAAAGTCGGACTAATACCGTATGTTGTCCATTGACGGCATCCGATTTGGACGAAAGGCTTAGCGGTGAGGGATGGGGATGCGTCCGATTAGCTTGACGGCGGGGTAACGGCCCACCGTGGCAACGATCGGTAGGGGTTCTGAGAGGAAGGTCCCCCACACTGGAACTGAGACACGGTCCAGACTCCTACGGGAGGCAGCAGTGAGGAATATTGGTCAATGGGCGGAAGCCTGAACCAGCCAAGTAGCGTGCAGGATGACGGCCCTATGGGTTGTAAACTGCTTTTATGCGGGGATAAAGGGGCCCACGTGTGGGCTTTTGCAGGTACCGCATGAATAAGGACCGGCTAATTC
>GV2UCFN02GISL3
GGTGAGTAACGCGTATCCAACCTGCCCTTCACCACGGGATAACCCGGCGAAAGTCGGACTAATACCGTATGTTGTCCATTGACGGCATCCGATTTGGACGAAAGGCTTAGCGGTGAGGGATGGGGATGCGTCCGATTAGCTTGACGGCGGGGTAACGGCCCACCGTGGCAACGATCGGTAGGGGTTCTGAGAGGAAGGTCCCCCACACTGGAACTGAGACACGGTCCAGACTCCTACGGGAGGCAGCAGTGAGGAATATTGGTCAATGGGCGGAAGCCTGAACCAGCCAAGTAGCGTGCAGGATGACGGCCCTATGGGTTGTAAACTGCTTTTATGCGGGGATAAAGGGGCCCACGTGTGGGCTTTTGCAGGTACCGCATGAATAAGGACCGGCTAATTC
>GV2UCFN02JXUXK
GGTGAGTAACGCGTATCCAACCTGCCCTTCACCACGGGATAACCCGGCGAAAGTCGGACTAATACCGTATGTTGTCCATTGACGGCATCCGATTTGGACGAAAGGCTTAGCGGTGAGGGATGGGGATGCGTCCGATTAGCTTGACGGCGGGGTAACGGCCCACCGTGGCAACGATCGGTAGGGGTTCTGAGAGGAAGGTCCCCCACACTGGAACTGAGACACGGTCCAGACTCCTACGGGAGGCAGCAGTGAGGAATATTGGTCAATGGGCGGAAGCCTGAACCAGCCAAGTAGCGTGCAGGATGACGGCCCTATGGGTTGTAAACTGCTTTTATGCGGGGATAAAGGGGCCCACGTGTGGGCTTTTGCAGGTACCGCATGAATAAGGACCGGCTAATTC
>GV2UCFN02F06OC
GGTGAGTAACGCGTATCCAACCTGCCCTTCACCACGGGATAACCCGGCGAAAGTCGGACTAATACCGTATGTTGTCCATTGACGGCATCCGATTTGGACGAAAGGCTTAGCGGTGAGGGATGGGGATGCGTCCGATTAGCTTGACGGCGGGGTAACGGCCCACCGTGGCAACGATCGGTAGGGGTTCTGAGAGGAAGGTCCCCCACACTGGAACTGAGACACGGTCCAGACTCCTACGGGAGGCAGCAGTGAGGAATATTGGTCAATGGGCGGAAGCCTGAACCAGCCAAGTAGCGTGCAGGATGACGGCCCTATGGGTTGTAAACTGCTTTTATGCGGGGATAAAGGGGCCCACGTGTGGGCTTTTGCAGGTACCGCATGAATAAGGACCGGCTAATTC
>GV2UCFN02F5JVW
GGTGAGTAACGCGTATCCAACCTGCCCTTCACCACGGGATAACCCGGCGAAAGTCGGACTAATACCGTATGTTGTCCATTGACGGCATCCGATTTGGACGAAAGGCTTAGCGGTGAGGGATGGGGATGCGTCCGATTAGCTTGACGGCGGGGTAACGGCCCACCGTGGCAACGATCGGTAGGGGTTCTGAGAGGAAGGTCCCCCACACTGGAACTGAGACACGGTCCAGACTCCTACGGGAGGCAGCAGTGAGGAATATTGGTCAATGGGCGGAAGCCTGAACCAGCCAAGTAGCGTGCAGGATGACGGCCCTATGGGTTGTAAACTGCTTTTATGCGGGGATAAAGGGGCCCACGTGTGGGCTTTTGCAGGTACCGCATGAATAAGGACCGGCTAATTC
>GV2UCFN02GYDNZ
GGTGAGTAACGCGTATCCAACCTGCCCTTCACCACGGGATAACCCGGCGAAAGTCGGACTAATACCGTATGTTGTCCATTGACGGCATCCGATTTGGACGAAAGGCTTAGCGGTGAGGGATGGGGATGCGTCCGATTAGCTTGACGGCGGGGTAACGGCCCACCGTGGCAACGATCGGTAGGGGTTCTGAGAGGAAGGTCCCCCACACTGGAACTGAGACACGGTCCAGACTCCTACGGGAGGCAGCAGTGAGGAATATTGGTCAATGGGCGGAAGCCTGAACCAGCCAAGTAGCGTGCAGGATGACGGCCCTATGGGTTGTAAACTGCTTTTATGCGGGGATAAAGGGGCCCACGTGTGGGCTTTTGCAGGTACCGCATGAATAAGGACCGGCTAATTC
>GV2UCFN02GXV2C
GGTGAGTAACGCGTATCCAACCTGCCCTTCACCACGGGATAACCCGGCGAAAGTCGGACTAATACCGTATGTTGTCCATTGACGGCATCCGATTTGGACGAAAGGCTTAGCGGTGAGGGATGGGGATGCGTCCGATTAGCTTGACGGCGGGGTAACGGCCCACCGTGGCAACGATCGGTAGGGGTTCTGAGAGGAAGGTCCCCCACACTGGAACTGAGACACGGTCCAGACTCCTACGGGAGGCAGCAGTGAGGAATATTGGTCAATGGGCGGAAGCCTGAACCAGCCAAGTAGCGTGCAGGATGACGGCCCTATGGGTTGTAAACTGCTTTTATGCGGGGATAAAGGGGCCCACGTGTGGGCTTTTGCAGGTACCGCATGAATAAGGACCGGCTAATTC
>GV2UCFN02GWUT0
GGTGAGTAACGCGTATCCAACCTGCCCTTCACCACGGGATAACCCGGCGAAAGTCGGACTAATACCGTATGTTGTCCATTGACGGCATCCGATTTGGACGAAAGGCTTAGCGGTGAGGGATGGGGATGCGTCCGATTAGCTTGACGGCGGGGTAACGGCCCACCGTGGCAACGATCGGTAGGGGTTCTGAGAGGAAGGTCCCCCACACTGGAACTGAGACACGGTCCAGACTCCTACGGGAGGCAGCAGTGAGGAATATTGGTCAATGGGCGGAAGCCTGAACCAGCCAAGTAGCGTGCAGGATGACGGCCCTATGGGTTGTAAACTGCTTTTATGCGGGGATAAAGGGGCCCACGTGTGGGCTTTTGCAGGTACCGCATGAATAAGGACCGGCTAATTC
>GV2UCFN02G7UAZ
GGTGAGTAACGCGTATCCAACCTGCCCTTCACCACGGGATAACCCGGCGAAAGTCGGACTAATACCGTATGTTGTCCATTGACGGCATCCGATTTGGACGAAAGGCTTAGCGGTGAGGGATGGGGATGCGTCCGATTAGCTTGACGGCGGGGTAACGGCCCACCGTGGCAACGATCGGTAGGGGTTCTGAGAGGAAGGTCCCCCACACTGGAACTGAGACACGGTCCAGACTCCTACGGGAGGCAGCAGTGAGGAATATTGGTCAATGGGCGGAAGCCTGAACCAGCCAAGTAGCGTGCAGGATGACGGCCCTATGGGTTGTAAACTGCTTTTATGCGGGGATAAAGGGGCCCACGTGTGGGCTTTTGCAGGTACCGCATGAATAAGGACCGGCTAATTC
>GV2UCFN02IF308
GGTGAGTAACGCGTATCCAACCTGCCCTTCACCACGGGATAACCCGGCGAAAGTCGGACTAATACCGTATGTTGTCCATTGACGGCATCCGATTTGGACGAAAGGCTTTGCGGTGAGGGATGGGGATGCGTCCGATTAGCTCGACGGCGGGGTAACGGCCCACCGTGGCGACGATCGGTAGGGGTTCTGAGAGGAAGGTCCCCCACACTGGAACTGAGACACGGTCCAGACTCCTACGGGAGGCAGCAGTGAGGAATATTGGTCAATGGGCGGAAGCCTGAACCAGCCAAGTAGCGTGCAGGATGACGGCCCTATGGGTTGTAAACTGCTTTTATGCGGGGATAAAGGGGCCCACGTGTGGGCTTTTGCAGGTACCGCATGAATAAGGACCGGCTAACTA
>GV2UCFN02JUDU0
GGTGAGTAACGCGTATCCAACCTGCCCTTCACCACGGGATAACCCGGCGAAAGTCGGACTAATACCGTATGTTGTCCATTGACGGCATCCGATTTGGACGAAAGGCTTGGCGGTGAGGGATGGGGATGCGTCCGATTAGCTCGACGGCGGGGTAACGGCCCACCGTGGCAACGATCGGTAGGGGTTCTGAGAGGAAGGTCCCCCACACTGGAACTGAGACACGGTCCAGACTCCTACGGGAGGCAGCAGTGAGGAATATTGGTCAATGGGCGGAAGCCTGAACCAGCCAAGTAGCGTGCAGGATGACGGCCCTATGGGTTGTAAACTGCTTTTTATGCGGGGATAAAGGGGCCCACGTGTGGGCTTTTTGCAGGTACCGCATGAATAAGGACCGGCTAATTC
>GV2UCFN02F6DT9
GGTGAGTAACGCGTATCCAACCTGCCCTTCACCACGGGATAACCCGGCGAAAGTCGGACTAATACCGTATGTTGTCCATTGACGGCATCCGATTTGGACGAAAGGCTTAGCGGTGAGGGATGGGGATGCGTCCGATTAGCTCGACGGCGGGGTAACGGCCCACCGTGGCTACGATCGGTAGGGGTTCTGAGAGGAAGGTCCCCCACACTGGAACTGAGACACGGTCCAGACTCCTACGGGAGGCAGCAGTGAGGAATATTGGTCAATGGGCGGAAGCCTGAACCAGCCAAGTAGCGTGCAGGATGACGGCCCTATGGGTTGTAAACTGCTTTTATGCGGGGATAAAGGGGCTCACGTGTGGGCTTTTGCAGGTACCGCATGAATAAGGACCGGCTAATTC
>GV2UCFN02HNAIM
GGTGAGTAACGCGTATCCAACCTGCCCTTCACCACGGGATAACCCGGCGAAAGTCGGACTAATACCGTATGTTGTCCATTGACGGCATCCGATTTGGACGAAAGGCTTAGCGGTGAGGGATGGGGATGCGTCCGATTAGCTCGACGGCGGGGTAACGGCCCACCGTGGCTACGATCGGTAGGGGTTCTGAGAGGAAGGTCCCCCACACTGGAACTGAGACACGGTCCAGACTCCTACGGGAGGCAGCAGTGAGGAATATTGGTCAATGGGCGGAAGCCTGAACCAGCCAAGTAGCGTGCAGGATGACGGCCCTATGGGTTGTAAACTGCTTTTATGCGGGGATAAAGGGGCTCACGTGTGGGCTTTTGCAGGTACCGCATGAATAAGGACCGGCTAATTC
>GV2UCFN02FXRQ3
GGTGAGTAACGCGTATCCAACCTGCCCTTCACCACGGGATAACCCGGCGAAAGTCGGACTAATACCGTATGTTGTCCATTGACGGCATCCGATTTGGACGAAAGGCTTAGCGGTGAGGGATGGGGATGCGTCCGATTAGCTCGACGGCGGGGTAACGGCCCACCGTGGCTACGATCGGTAGGGGTTCTGAGAGGAAGGTCCCCCACACTGGAACTGAGACACGGTCCAGACTCCTACGGGAGGCAGCAGTGAGGAATATTGGTCAATGGGCGGAAGCCTGAACCAGCCAAGTAGCGTGCAGGATGACGGCCCTATGGGTTGTAAACTGCTTTTATGCGGGGATAAAGGGGCTCACGTGTGGGCTTTTGCAGGTACCGCATGAATAAGGACCGGCTAATTC
>GV2UCFN02JJQP5
GGTGAGTAACGCGTATCCAACCTGCCCTTCACCACGGGATAACCCGGCGAAAGTCGGACTAATACCGTATGTTGTCCATTGACGGCATCCGATTTGGACGAAAGGCTTAGCGGTGAGGGATGGGGATGCGTCCGATTAGCTCGACGGCGGGGTAACGGCCCACCGTGGCTACGATCGGTAGGGGTTCTGAGAGGAAGGTCCCCCACACTGGAACTGAGACACGGTCCAGACTCCTACGGGAGGCAGCAGTGAGGAATATTGGTCAATGGGCGGAAGCCTGAACCAGCCAAGTAGCGTGCAGGATGACGGCCCTATGGGTTGTAAACTGCTTTTATGCGGGGATAAAGGGGCTCACGTGTGGGCTTTTGCAGGTACCGCATGAATAAGGACCGGCTAATTC
>GV2UCFN02I4A3K
GGTGAGTAACGCGTATCCAACCTGCCCTTCACCACGGGATAACCCGGCGAAAGTCGGACTAATACCGTATGTTGTCCATTGACGGCATCCGATTTGGACGAAAGGCTTAGCGGTGAGGGATGGGGATGCGTCCGATTAGCTCGACGGCGGGGTAACGGCCCACCGTGGCTACGATCGGTAGGGGTTCTGAGAGGAAGGTCCCCCACACTGGAACTGAGACACGGTCCAGACTCCTACGGGAGGCAGCAGTGAGGAATATTGGTCAATGGGCGGAAGCCTGAACCAGCCAAGTAGCGTGCAGGATGACGGCCCTATGGGTTGTAAACTGCTTTTATGCGGGGATAAAGGGGCTCACGTGTGGGCTTTTGCAGGTACCGCATGAATAAGGACCGGCTAATTC
>GV2UCFN02HTXC4
GGTGAGTAACGCGTATCCAACCTGCCCTTCACCACGGGATAACCCGGCGAAAGTCGGACTAATACCGTATGTTGTCCATTGACGGCATCCGATTTGGACGAAAGGCTTAGCGGTGAGGGATGGGGATGCGTCCGATTAGCTCGACGGCGGGGTAACGGCCCACCGTGGCTACGATCGGTAGGGGTTCTGAGAGGAAGGTCCCCCACACTGGAACTGAGACACGGTCCAGACTCCTACGGGAGGCAGCAGTGAGGAATATTGGTCAATGGGCGGAAGCCTGAACCAGCCAAGTAGCGTGCAGGATGACGGCCCTATGGGTTGTAAACTGCTTTTATGCGGGGATAAAGGGGCTCACGTGTGGGCTTTTGCAGGTACCGCATGAATAAGGACCGGCTAATTC
>GV2UCFN02IH4OM
GGTGAGTAACGCGTATCCAACCTGCCCTTCACCACGGGATAACCCGGCGAAAGTCGGACTAATACCGTATGTTGTCCATTGACGGCATCCGATTTGGACGAAAGGCTTAGCGGTGAGGGATGGGGATGCGTCCGATTAGCTCGACGGCGGGGTAACGGCCCACCGTGGCTACGATCGGTAGGGGTTCTGAGAGGAAGGTCCCCCACACTGGAACTGAGACACGGTCCAGACTCCTACGGGAGGCAGCAGTGAGGAATATTGGTCAATGGGCGGAAGCCTGAACCAGCCAAGTAGCGTGCAGGATGACGGCCCTATGGGTTGTAAACTGCTTTTATGCGGGGATAAAGGGGCCCACGTGTGGGCTTTTGCAGGTACCGCATGAATAAGGACCGGCTAATTC
>GV2UCFN02G5NV7
GGTGAGTAACGCGTATCCAACCTGCCCTTCACCACGGGATAACCCGGCGAAAGTCGGACTAATACCGTATGTTGTCCATTGACGGCATCCGATTTGGACGAAAGGCTTAGCGGTGAGGGATGGGGATGCGTCCGATTAGCTCGACGGCGGGGTAACGGCCCACCGTGGCTACGATCGGTAGGGGTTCTGAGAGGAAGGTCCCCCACACTGGAACTGAGACACGGTCCAGACTCCTACGGGAGGCAGCAGTGAGGAATATTGGTCAATGGGCGGAAGCCTGAACCAGCCAAGTAGCGTGCAGGATGACGGCCCTATGGGTTGTAAACTGCTTTTATGCGGGGATAAAGGGGCCCACGTGTGGGCTTTTGCAGGTACCGCATGAATAAGGACCGGCTAATTC
>GV2UCFN02FHWRC
GGTGAGTAACGCGTATCCAACCTGCCCTTCACCACGGGATAACCCGGCGAAAGTCGGACTAATACCGTATGTTGTCCATTGACGGCATCCGATTTGGACGAAAGGCTTAGCGGTGAGGGATGGGGATGCGTCCGATTAGCTCGACGGCGGGGTAACGGCCCACCGTGGCTACGATCGGTAGGGGTTCTGAGAGGAAGGTCCCCCACACTGGAACTGAGACACGGTCCAGACTCCTACGGGAGGCAGCAGTGAGGAATATTGGTCAATGGGCGGAAGCCTGAACCAGCCAAGTAGCGTGCAGGATGACGGCCCTATGGGTTGTAAACTGCTTTTATGCGGGGATAAAGGGGCCCACGTGTGGGCTTTTGCAGGTACCGCATGAATAAGGACCGGCTAATTC
>GV2UCFN02GFL2H
GGTGAGTAACGCGTATCCAACCTGCCCTTCACCACGGGATAACCCGGCGAAAGTCGGACTAATACCGTATGTTGTCCATTGACGGCATCCGATTTGGACGAAAGGCTTAGCGGTGAGGGATGGGGATGCGTCCGATTAGCTCGACGGCGGGGTAACGGCCCACCGTGGCTACGATCGGTAGGGGTTCTGAGAGGAAGGTCCCCCACACTGGAACTGAGACACGGTCCAGACTCCTACGGGAGGCAGCAGTGAGGAATATTGGTCAATGGGCGGAAGCCTGAACCAGCCAAGTAGCGTGCAGGATGACGGCCCTATGGGTTGTAAACTGCTTTTATGCGGGGATAAAGGGGCCCACGTGTGGGCTTTTGCAGGTACCGCATGAATAAGGACCGGCTAATTC
>GV2UCFN02F6WQZ
GGTGAGTAACGCGTATCCAACCTGCCCTTCACCACGGGATAACCCGGCGAAAGTCGGACTAATACCGTATGTTGTCCATTGACGGCATCCGATTTGGACGAAAGGCTTAGCGGTGAGGGATGGGGATGCGTCCGATTAGCTCGACGGCGGGGTAACGGCCCACCGTGGCTACGATCGGTAGGGGTTCTGAGAGGAAGGTCCCCCACACTGGAACTGAGACACGGTCCAGACTCCTACGGGAGGCAGCAGTGAGGAATATTGGTCAATGGGCGGAAGCCTGAACCAGCCAAGTAGCGTGCAGGATGACGGCCCTATGGGTTGTAAACTGCTTTTATGCGGGGATAAAGGGGCCCACGTGTGGGCTTTTGCAGGTACCGCATGAATAAGGACCGGCTAATTC
>GV2UCFN02HJHIR
GGTGAGTAACGCGTATCCAACCTGCCCTTCACCACGGGATAACCCGGCGAAAGTCGGACTAATACCGTATGTTGTCCATTGACGGCATCCGATTTGGACGAAAGGCTTAGCGGTGAGGGATGGGGATGCGTCCGATTAGCTCGACGGCGGGGTAACGGCCCACCGTGGCTACGATCGGTAGGGGTTCTGAGAGGAAGGTCCCCCACACTGGAACTGAGACACGGTCCAGACTCCTACGGGAGGCAGCAGTGAGGAATATTGGTCAATGGGCGGAAGCCTGAACCAGCCAAGTAGCGTGCAGGATGACGGCCCTATGGGTTGTAAACTGCTTTTATGCGGGGATAAAGGGGCCCACGTGTGGGCTTTTGCAGGTACCGCATGAATAAGGACCGGCTAATTC
>GV2UCFN02IHLH8
GGTGAGTAACGCGTATCCAACCTGCCCTTCACCACGGGATAACCCGGCGAAAGTCGGACTAATACCGTATGTTGTCCATTGACGGCATCCGATTTGGACGAAAGGCTTAGCGGTGAGGGATGGGGATGCGTCCGATTAGCTCGACGGCGGGGTAACGGCCCACCGTGGCTACGATCGGTAGGGGTTCTGAGAGGAAGGTCCCCCACACTGGAACTGAGACACGGTCCAGACTCCTACGGGAGGCAGCAGTGAGGAATATTGGTCAATGGGCGGAAGCCTGAACCAGCCAAGTAGCGTGCAGGATGACGGCCCTATGGGTTGTAAACTGCTTTTATGCGGGGATAAAGGGGCCCACGTGTGGGCTTTTGCAGGTACCGCATGAATAAGGACCGGCTAATTC
>GV2UCFN02HO55K
GGTGAGTAACGCGTATCCAACCTGCCCTTCACCACGGGATAACCCGGCGAAAGTCGGACTAATACCGTATGTTGTCCATTGACGGCATCCGATTTGGACGAAAGGCTTAGCGGTGAGGGATGGGGATGCGTCCGATTAGCTCGACGGCGGGGTAACGGCCCACCGTGGCTACGATCGGTAGGGGTTCTGAGAGGAAGGTCCCCCACACTGGAACTGAGACACGGTCCAGACTCCTACGGGAGGCAGCAGTGAGGAATATTGGTCAATGGGCGGAAGCCTGAACCAGCCAAGTAGCGTGCAGGATGACGGCCCTATGGGTTGTAAACTGCTTTTATGCGGGGATAAAGGGGCCCACGTGTGGGCTTTTGCAGGTACCGCATGAATAAGGACCGGCTAATTC
>GV2UCFN02HW1KD
GGTGAGTAACGCGTATCCAACCTGCCCTTCACCACGGGATAACCCGGCGAAAGTCGGACTAATACCGTATGTTGTCCATTGACGGCATCCGATTTGGACGAAAGGCTTAGCGGTGAGGGATGGGGATGCGTCCGATTAGCTCGACGGCGGGGTAACGGCCCACCGTGGCTACGATCGGTAGGGGTTCTGAGAGGAAGGTCCCCCACACTGGAACTGAGACACGGTCCAGACTCCTACGGGAGGCAGCAGTGAGGAATATTGGTCAATGGGCGGAAGCCTGAACCAGCCAAGTAGCGTGCAGGATGACGGCCCTATGGGTTGTAAACTGCTTTTATGCGGGGATAAAGGGGCCCACGTGTGGGCTTTTGCAGGTACCGCATGAATAAGGACCGGCTAATTC
>GV2UCFN02FDSSI
GGTGAGTAACGCGTATCCAACCTGCCCTTCACCACGGGATAACCCGGCGAAAGTCGGACTAATACCGTATGTTGTCCATTGACGGCATCCGATTTGGACGAAAGGCTTAGCGGTGAGGGATGGGGATGCGTCCGATTAGCTCGACGGCGGGGTAACGGCCCACCGTGGCTACGATCGGTAGGGGTTCTGAGAGGAAGGTCCCCCACACTGGAACTGAGACACGGTCCAGACTCCTACGGGAGGCAGCAGTGAGGAATATTGGTCAATGGGCGGAAGCCTGAACCAGCCAAGTAGCGTGCAGGATGACGGCCCTATGGGTTGTAAACTGCTTTTATGCGGGGATAAAGGGGCCCACGTGTGGGCTTTTGCAGGTACCGCATGAATAAGGACCGGCTAATTC
>GV2UCFN02HCJAK
GGTGAGTAACGCGTATCCAACCTGCCCTTCACCACGGGATAACCCGGCGAAAGTCGGACTAATACCGTATGTTGTCCATTGACGGCATCCGATTTGGACGAAAGGCTTAGCGGTGAGGGATGGGGATGCGTCCGATTAGCTCGACGGCGGGGTAACGGCCCACCGTGGCTACGATCGGTAGGGGTTCTGAGAGGAAGGTCCCCCACACTGGAACTGAGACACGGTCCAGACTCCTACGGGAGGCAGCAGTGAGGAATATTGGTCAATGGGCGGAAGCCTGAACCAGCCAAGTAGCGTGCAGGATGACGGCCCTATGGGTTGTAAACTGCTTTTATGCGGGGATAAAGGGGCCCACGTGTGGGCTTTTGCAGGTACCGCATGAATAAGGACCGGCTAATTC
>GV2UCFN02HTQMB
GGTGAGTAACGCGTATCCAACCTGCCCTTCACCACGGGATAACCCGGCGAAAGTCGGACTAATACCGTATGTTGTCCATTGACGGCATCCGATTTGGACGAAAGGCTTAGCGGTGAGGGATGGGGATGCGTCCGATTAGCTCGACGGCGGGGTAACGGCCCACCGTGGCTACGATCGGTAGGGGTTCTGAGAGGAAGGTCCCCCACACTGGAACTGAGACACGGTCCAGACTCCTACGGGAGGCAGCAGTGAGGAATATTGGTCAATGGGCGGAAGCCTGAACCAGCCAAGTAGCGTGCAGGATGACGGCCCTATGGGTTGTAAACTGCTTTTATGCGGGGATAAAGGGGCCCACGTGTGGGCTTTTGCAGGTACCGCATGAATAAGGACCGGCTAATTC
>GV2UCFN02FVIJO
GGTGAGTAACGCGTATCCAACCTGCCCTTCACCACGGGATAACCCGGCGAAAGTCGGACTAATACCGTATGTTGTCCATTGACGGCATCCGATTTGGACGAAAGGCTTAGCGGTGAGGGATGGGGATGCGTCCGATTAGCTCGACGGCGGGGTAACGGCCCACCGTGGCTACGATCGGTAGGGGTTCTGAGAGGAAGGTCCCCCACACTGGAACTGAGACACGGTCCAGACTCCTACGGGAGGCAGCAGTGAGGAATATTGGTCAATGGGCGGAAGCCTGAACCAGCCAAGTAGCGTGCAGGATGACGGCCCTATGGGTTGTAAACTGCTTTTATGCGGGGATAAAGGGGCCCACGTGTGGGCTTTTGCAGGTACCGCATGAATAAGGACCGGCTAATTC
>GV2UCFN02I8HVY
GGTGAGTAACGCGTATCCAACCTGCCCTTCACCACGGGATAACCCGGCGAAAGTCGGACTAATACCGTATGTTGTCCATTGACGGCATCCGATTTGGACGAAAGGCTTAGCGGTGAGGGATGGGGATGCGTCCGATTAGCTCGACGGCGGGGTAACGGCCCACCGTGGCTACGATCGGTAGGGGTTCTGAGAGGAAGGTCCCCCACACTGGAACTGAGACACGGTCCAGACTCCTACGGGAGGCAGCAGTGAGGAATATTGGTCAATGGGCGGAAGCCTGAACCAGCCAAGTAGCGTGCAGGATGACGGCCCTATGGGTTGTAAACTGCTTTTATGCGGGGATAAAGGGGCCCACGTGTGGGCTTTTGCAGGTACCGCATGAATAAGGACCGGCTAATTC
>GV2UCFN02F1BR2
GGTGAGTAACGCGTATCCAACCTGCCCTTCACCACGGGATAACCCGGCGAAAGTCGGACTAATACCGTATGTTGTCCATTGACGGCATCCGATTTGGACGAAAGGCTTAGCGGTGAGGGATGGGGATGCGTCCGATTAGCTCGACGGCGGGGTAACGGCCCACCGTGGCTACGATCGGTAGGGGTTCTGAGAGGAAGGTCCCCCACACTGGAACTGAGACACGGTCCAGACTCCTACGGGAGGCAGCAGTGAGGAATATTGGTCAATGGGCGGAAGCCTGAACCAGCCAAGTAGCGTGCAGGATGACGGCCCTATGGGTTGTAAACTGCTTTTATGCGGGGATAAAGGGGCCCACGTGTGGGCTTTTGCAGGTACCGCATGAATAAGGACCGGCTAATTC
>GV2UCFN02G9BB2
GGTGAGTAACGCGTATCCAACCTGCCCTTCACCACGGGATAACCCGGCGAAAGTCGGACTAATACCGTATGTTGTCCATTGACGGCATCCGATTTGGACGAAAGGCTTAGCGGTGAGGGATGGGGATGCGTCCGATTAGCTCGACGGCGGGGTAACGGCCCACCGTGGCTACGATCGGTAGGGGTTCTGAGAGGAAGGTCCCCCACACTGGAACTGAGACACGGTCCAGACTCCTACGGGAGGCAGCAGTGAGGAATATTGGTCAATGGGCGGAAGCCTGAACCAGCCAAGTAGCGTGCAGGATGACGGCCCTATGGGTTGTAAACTGCTTTTATGCGGGGATAAAGGGGCCCACGTGTGGGCTTTTGCAGGTACCGCATGAATAAGGACCGGCTAATTC
>GV2UCFN02FIHRD
GGTGAGTAACGCGTATCCAACCTGCCCTTCACCACGGGATAACCCGGCGAAAGTCGGACTAATACCGTATGTTGTCCATTGACGGCATCCGATTTGGACGAAAGGCTTAGCGGTGAGGGATGGGGATGCGTCCGATTAGCTCGACGGCGGGGTAACGGCCCACCGTGGCTACGATCGGTAGGGGTTCTGAGAGGAAGGTCCCCCACACTGGAACTGAGACACGGTCCAGACTCCTACGGGAGGCAGCAGTGAGGAATATTGGTCAATGGGCGGAAGCCTGAACCAGCCAAGTAGCGTGCAGGATGACGGCCCTATGGGTTGTAAACTGCTTTTATGCGGGGATAAAGGGGCCCACGTGTGGGCTTTTGCAGGTACCGCATGAATAAGGACCGGCTAATTC
>GV2UCFN02GBWSF
GGTGAGTAACGCGTATCCAACCTGCCCTTCACCACGGGATAACCCGGCGAAAGTCGGACTAATACCGTATGTTGTCCATTGACGGCATCCGATTTGGACGAAAGGCTTAGCGGTGAGGGATGGGGATGCGTCCGATTAGCTCGACGGCGGGGTAACGGCCCACCGTGGCTACGATCGGTAGGGGTTCTGAGAGGAAGGTCCCCCACACTGGAACTGAGACACGGTCCAGACTCCTACGGGAGGCAGCAGTGAGGAATATTGGTCAATGGGCGGAAGCCTGAACCAGCCAAGTAGCGTGCAGGATGACGGCCCTATGGGTTGTAAACTGCTTTTATGCGGGGATAAAGGGGCCCACGTGTGGGCTTTTGCAGGTACCGCATGAATAAGGACCGGCTAATTC
>GV2UCFN02H71WO
GGTGAGTAACGCGTATCCAACCTGCCCTTCACCACGGGATAACCCGGCGAAAGTCGGACTAATACCGTATGTTGTCCATTGACGGCATCCGATTTGGACGAAAGGCTTAGCGGTGAGGGATGGGGATGCGTCCGATTAGCTCGACGGCGGGGTAACGGCCCACCGTGGCTACGATCGGTAGGGGTTCTGAGAGGAAGGTCCCCCACACTGGAACTGAGACACGGTCCAGACTCCTACGGGAGGCAGCAGTGAGGAATATTGGTCAATGGGCGGAAGCCTGAACCAGCCAAGTAGCGTGCAGGATGACGGCCCTATGGGTTGTAAACTGCTTTTATGCGGGGATAAAGGGGCCCACGTGTGGGCTTTTGCAGGTACCGCATGAATAAGGACCGGCTAATTC
>GV2UCFN02FWLLT
GGTGAGTAACGCGTATCCAACCTGCCCTTCACCACGGGATAACCCGGCGAAAGTCGGACTAATACCGTATGTTGTCCATTGACGGCATCCGATTTGGACGAAAGGCTTAGCGGTGAGGGATGGGGATGCGTCCGATTAGCTCGACGGCGGGGTAACGGCCCACCGTGGCTACGATCGGTAGGGGTTCTGAGAGGAAGGTCCCCCACACTGGAACTGAGACACGGTCCAGACTCCTACGGGAGGCAGCAGTGAGGAATATTGGTCAATGGGCGGAAGCCTGAACCAGCCAAGTAGCGTGCAGGATGACGGCCCTATGGGTTGTAAACTGCTTTTATGCGGGGATAAAGGGGCCCACGTGTGGGCTTTTGCAGGTACCGCATGAATAAGGACCGGCTAATTC
>GV2UCFN02II5SC
GGTGAGTAACGCGTATCCAACCTGCCCTTCACCACGGGATAACCCGGCGAAAGTCGGACTAATACCGTATGTTGTCCATTGACGGCATCCGATTTGGACGAAAGGCTTAGCGGTGAGGGATGGGGATGCGTCCGATTAGCTCGACGGCGGGGTAACGGCCCACCGTGGCTACGATCGGTAGGGGTTCTGAGAGGAAGGTCCCCCACACTGGAACTGAGACACGGTCCAGACTCCTACGGGAGGCAGCAGTGAGGAATATTGGTCAATGGGCGGAAGCCTGAACCAGCCAAGTAGCGTGCAGGATGACGGCCCTATGGGTTGTAAACTGCTTTTATGCGGGGATAAAGGGGCCCACGTGTGGGCTTTTGCAGGTACCGCATGAATAAGGACCGGCTAATTC
>GV2UCFN02FZ9I8
GGTGAGTAACGCGTATCCAACCTGCCCTTCACCACGGGATAACCCGGCGAAAGTCGGACTAATACCGTATGTTGTCCATTGACGGCATCCGATTTGGACGAAAGGCTTAGCGGTGAGGGATGGGGATGCGTCCGATTAGCTCGACGGCGGGGTAACGGCCCACCGTGGCAACGATCGGTAGGGGTTCTGAGAGGAAGGTCCCCCACACTGGAACTGAGACACGGTCCAGACTCCTACGGGAGGCAGCAGTGAGGAATATTGGTCAATGGGCGGAAGCCTGAACCAGCCAAGTAGCGTGCAGGATGACGGCCCTATGGGTTGTAAACTGCTTTTATGCGGGGATAAAGGGGCCCACGTGTGGGCTTTTGCAGGTACCGCATGAATAAGGACCGGCTAATTC
>GV2UCFN02HX95X
GGTGAGTAACGCGTATCCAACCTGCCCTTCACCACGGGATAACCCGGCGAAAGTCGGACTAATACCGTATGTTGTCCATTGACGGCATCCGATTTGGACGAAAGGCTTAGCGGTGAGGGATGGGGATGCGTCCGATTAGCTCGACGGCGGGGTAACGGCCCACCGTGGCAACGATCGGTAGGGGTTCTGAGAGGAAGGTCCCCCACACTGGAACTGAGACACGGTCCAGACTCCTACGGGAGGCAGCAGTGAGGAATATTGGTCAATGGGCGGAAGCCTGAACCAGCCAAGTAGCGTGCAGGATGACGGCCCTATGGGTTGTAAACTGCTTTTATGCGGGGATAAAGGGGCCCACGTGTGGGCTTTTGCAGGTACCGCATGAATAAGGACCGGCTAATTC
>GV2UCFN02I5OTQ
GGTGAGTAACGCGTATCCAACCTGCCCTTCACCACGGGATAACCCGGCGAAAGTCGGACTAATACCGTATGTTGTCCATTGACGGCATCCGATTTGGACGAAAGGCTTAGCGGTGAGGGGATGGGGATGCGTCCGATTAGCTCGACGGCGGGGTAACGGCCCACCGTGGCAACGATCGGTAGGGGTTCTGAGAGGAAGGTCCCCCACACTGGAACTGAGACACGGTCCAGACTCCTACGGGAGGCAGCAGTGAGGAATATTGGTCAATGGGCGGAAGCCTGAACCAGCCAAGTAGCGTGCAGGATGACGGCCCTATGGGTTGTAAACTGCTTTTATGCGGGGATAAAGGGGCCCACGTGTGGGCTTTTGCAGGTACCGCATGAATAAGGACCGGCTAATTC
>GV2UCFN02FO267
GGTGAGTAACGCGTATCCAACCTGCCCTTCACCACGGGATAACCCGGCGAAAGTCGGACTAATACCGTATGTTGTCCATTGACGGCATCCGATTTGGACGAAAGGCTTAGCGGTGAGGGGATGGGGATGCGTCCGATTAGCTCGACGGCGGGGTAACGGCCCACCGTGGCAACGATCGGTAGGGGTTCTGAGAGGAAGGTCCCCCACACTGGAACTGAGACACGGTCCAGACTCCTACGGGAGGCAGCAGTGAGGAATATTGGTCAATGGGCGGAAGCCTGAACCAGCCAAGTAGCGTGCAGGATGACGGCCCTATGGGTTGTAAACTGCTTTTATGCGGGGATAAAGGGGCCCACGTGTGGGCTTTTGCAGGTACCGCATGAATAAGGACCGGCTAATTC
>GV2UCFN02I3CPY
GGTGAGTAACGCGTATCCAACCTGCCCTTCACCACGGGATAACCCGGCGAAAGTCGGACTAATACCGTATGTTGTCCATTGACGGCATCCGATTTGGACGAAAGGCTTGGCGGTGAGGGATGGGGATGCGTCCGATTAGCTCGACGGCGGGGTAACGGCCCACCGTGGCAACGATCGGTAGGGGTTCTGAGAGGAAGGTCCCCCACACTGGAACTGAGACACGGTCCAGACTCCTACGGGAGGCAGCAGTGAGGAATATTGGTCAATGGGCGGAAGCCTGAACCAGCCAAGTAGCGTGCAGGATGACGGCCCTATGGGTTGTAAACTGCTTTTATGCGGGGATAAAGTGGCCCACGTGTGGGCTTTTGCAGGTACCGCATGAATAAGGACCGGCTAATTC
>GV2UCFN02FQ744
GGTGAGTAACGCGTATCCAACCTGCCCTTCACCACGGGATAACCCGGCGAAAGTCGGACTAATACCGTATGTTGTCCATTGACGGCATCCGATTTGGACGAAAGGCTTGGCGGTGAGGGATGGGGATGCGTCCGATTAGCTCGACGGCGGGGTAACGGCCCACCGTGGCAACGATCGGTAGGGGTTCTGAGAGGAAGGTCCCCCACACTGGAACTGAGACACGGTCCAGACTCCTACGGGAGGCAGCAGTGAGGAATATTGGTCAATGGGCGGAAGCCTGAACCAGCCAAGTAGCGTGCAGGATGACGGCCCTATGGGTTGTAAACTGCTTTTATGCGGGGATAAAGTGGCCCACGTGTGGGCTTTTGCAGGTACCGCATGAATAAGGACCGGCTAATTC
>GV2UCFN02IT4FV
GGTGAGTAACGCGTATCCAACCTGCCCTTCACCACGGGATAACCCGGCGAAAGTCGGACTAATACCGTATGTTGTCCATTGACGGCATCCGATTTGGACGAAAGGCTTGGCGGTGAGGGATGGGGATGCGTCCGATTAGCTCGACGGCGGGGTAACGGCCCACCGTGGCAACGATCGGTAGGGGTTCTGAGAGGAAGGTCCCCCACACTGGAACTGAGACACGGTCCAGACTCCTACGGGAGGCAGCAGTGAGGAATATTGGTCAATGGGCGGAAGCCTGAACCAGCCAAGTAGCGTGCAGGATGACGGCCCTATGGGTTGTAAACTGCTTTTATGCGGGGATAAAGTGGCCCACGTGTGGGCTTTTGCAGGTACCGCATGAATAAGGACCGGCTAATTC
>GV2UCFN02IL2WG
GGTGAGTAACGCGTATCCAACCTGCCCTTCACCACGGGATAACCCGGCGAAAGTCGGACTAATACCGTATGTTGTCCATTGACGGCATCCGATTTGGACGAAAGGCTTGGCGGTGAGGGATGGGGATGCGTCCGATTAGCTCGACGGCGGGGTAACGGCCCACCGTGGCAACGATCGGTAGGGGTTCTGAGAGGAAGGTCCCCCACACTGGAACTGAGACACGGTCCAGACTCCTACGGGAGGCAGCAGTGAGGAATATTGGTCAATGGGCGGAAGCCTGAACCAGCCAAGTAGCGTGCAGGATGACGGCCCTATGGGTTGTAAACTGCTTTTATGCGGGGATAAAGTGGCCCACGTGTGGGCTTTTGCAGGTACCGCATGAATAAGGACCGGCTAATTC
>GV2UCFN02IJOFM
GGTGAGTAACGCGTATCCAACCTGCCCTTCACCACGGGATAACCCGGCGAAAGTCGGACTAATACCGTATGTTGTCCATTGACGGCATCCGATTTGGACGAAAGGCTTGGCGGTGAGGGATGGGGATGCGTCCGATTAGCTCGACGGCGGGGTAACGGCCCACCGTGGCAACGATCGGTAGGGGTTCTGAGAGGAAGGTCCCCCACACTGGAACTGAGACACGGTCCAGACTCCTACGGGAGGCAGCAGTGAGGAATATTGGTCAATGGGCGGAAGCCTGAACCAGCCAAGTAGCGTGCAGGATGACGGCCCTATGGGTTGTAAACTGCTTTTATGCGGGGATAAAGTGGCCCACGTGTGGGCTTTTGCAGGTACCGCATGAATAAGGACCGGCTAATTC
>GV2UCFN02JXB5R
GGTGAGTAACGCGTATCCAACCTGCCCTTCACCACGGGATAACCCGGCGAAAGTCGGACTAATACCGTATGTTGTCCATTGACGGCATCCGATTTGGACGAAAGGCTTGGCGGTGAGGGATGGGGATGCGTCCGATTAGCTCGACGGCGGGGTAACGGCCCACCGTGGCAACGATCGGTAGGGGTTCTGAGAGGAAGGTCCCCCACACTGGAACTGAGACACGGTCCAGACTCCTACGGGAGGCAGCAGTGAGGAATATTGGTCAATGGGCGGAAGCCTGAACCAGCCAAGTAGCGTGCAGGATGACGGCCCTATGGGTTGTAAACTGCTTTTATGCGGGGATAAAGTGGCCCACGTGTGGGCTTTTGCAGGTACCGCATGAATAAGGACCGGCTAATTC
>GV2UCFN02I4NQN
GGTGAGTAACGCGTATCCAACCTGCCCTTCACCACGGGATAACCCGGCGAAAGTCGGACTAATACCGTATGTTGTCCATTGACGGCATCCGATTTGGACGAAAGGCTTGGCGGTGAGGGATGGGGATGCGTCCGATTAGCTCGACGGCGGGGTAACGGCCCACCGTGGCAACGATCGGTAGGGGTTCTGAGAGGAAGGTCCCCCACACTGGAACTGAGACACGGTCCAGACTCCTACGGGAGGCAGCAGTGAGGAATATTGGTCAATGGGCGGAAGCCTGAACCAGCCAAGTAGCGTGCAGGATGACGGCCCTATGGGTTGTAAACTGCTTTTATGCGGGGATAAAGTGGCCCACGTGTGGGCTTTTGCAGGTACCGCATGAATAAGGACCGGCTAATTC
>GV2UCFN02JRCPM
GGTGAGTAACGCGTATCCAACCTGCCCTTCACCACGGGATAACCCGGCGAAAGTCGGACTAATACCGTATGTTGTCCATTGACGGCATCCGATTTGGACGAAAGGCTTGGCGGTGAGGGATGGGGATGCGTCCGATTAGCTCGACGGCGGGGTAACGGCCCACCGTGGCAACGATCGGTAGGGGTTCTGAGAGGAAGGTCCCCCACACTGGAACTGAGACACGGTCCAGACTCCTACGGGAGGCAGCAGTGAGGAATATTGGTCAATGGGCGGAAGCCTGAACCAGCCAAGTAGCGTGCAGGATGACGGCCCTATGGGTTGTAAACTGCTTTTATGCGGGGATAAAGTGGCCCACGTGTGGGCTTTTGCAGGTACCGCATGAATAAGGACCGGCTAATTC
>GV2UCFN02GAHL9
GGTGAGTAACGCGTATCCAACCTGCCCTTCACCACGGGATAACCCGGCGAAAGTCGGACTAATACCGTATGTTGTCCATTGACGGCATCCGATTTGGACGAAAGGCTTGGCGGTGAGGGATGGGGATGCGTCCGATTAGCTCGACGGCGGGGTAACGGCCCACCGTGGCAACGATCGGTAGGGGTTCTGAGAGGAAGGTCCCCCACACTGGAACTGAGACACGGTCCAGACTCCTACGGGAGGCAGCAGTGAGGAATATTGGTCAATGGGCGGAAGCCTGAACCAGCCAAGTAGCGTGCAGGATGACGGCCCTATGGGTTGTAAACTGCTTTTATGCGGGGATAAAGTGGCCCACGTGTGGGCTTTTGCAGGTACCGCATGAATAAGGACCGGCTAATTC
>GV2UCFN02I5DN6
GGTGAGTAACGCGTATCCAACCTGCCCTTCACCACGGGATAACCCGGCGAAAGTCGGACTAATACCGTATGTTGTCCATTGACGGCATCCGATTTGGACGAAAGGCTTGGCGGTGAGGGATGGGGATGCGTCCGATTAGCTCGACGGCGGGGTAACGGCCCACCGTGGCAACGATCGGTAGGGGTTCTGAGAGGAAGGTCCCCCACACTGGAACTGAGACACGGTCCAGACTCCTACGGGAGGCAGCAGTGAGGAATATTGGTCAATGGGCGGAAGCCTGAACCAGCCAAGTAGCGTGCAGGATGACGGCCCTATGGGTTGTAAACTGCTTTTATGCGGGGATAAAGTGGCCCACGTGTGGGCTTTTGCAGGTACCGCATGAATAAGGACCGGCTAATTC
>GV2UCFN02GBJ8I
GGTGAGTAACGCGTATCCAACCTGCCCTTCACCACGGGATAACCCGGCGAAAGTCGGACTAATACCGTATGTTGTCCATTGACGGCATCCGATTTGGACGAAAGGCTTGGCGGTGAGGGATGGGGATGCGTCCGATTAGCTCGACGGCGGGGTAACGGCCCACCGTGGCAACGATCGGTAGGGGTTCTGAGAGGAAGGTCCCCCACACTGGAACTGAGACACGGTCCAGACTCCTACGGGAGGCAGCAGTGAGGAATATTGGTCAATGGGCGGAAGCCTGAACCAGCCAAGTAGCGTGCAGGATGACGGCCCTATGGGTTGTAAACTGCTTTTATGCGGGGATAAAGTGGCCCACGTGTGGGCTTTTGCAGGTACCGCATGAATAAGGACCGGCTAATTC
>GV2UCFN02IW7RK
GGTGAGTAACGCGTATCCAACCTGCCCTTCACCACGGGATAACCCGGCGAAAGTCGGACTAATACCGTATGTTGTCCATTGACGGCATCCGATTTGGACGAAAGGCTTGGCGGTGAGGGATGGGGATGCGTCCGATTAGCTCGACGGCGGGGTAACGGCCCACCGTGGCAACGATCGGTAGGGGTTCTGAGAGGAAGGTCCCCCACACTGGAACTGAGACACGGTCCAGACTCCTACGGGAGGCAGCAGTGAGGAATATTGGTCAATGGGCGGAAGCCTGAACCAGCCAAGTAGCGTGCAGGATGACGGCCCTATGGGTTGTAAACTGCTTTTATGCGGGGATAAAGTGGCCCACGTGTGGGCTTTTGCAGGTACCGCATGAATAAGGACCGGCTAATTC
>GV2UCFN02HQQZG
GGTGAGTAACGCGTATCCAACCTGCCCTTCACCACGGGATAACCCGGCGAAAGTCGGACTAATACCGTATGTTGTCCATTGACGGCATCCGATTTGGACGAAAGGCTTGGCGGTGAGGGATGGGGATGCGTCCGATTAGCTCGACGGCGGGGTAACGGCCCACCGTGGCAACGATCGGTAGGGGTTCTGAGAGGAAGGTCCCCCACACTGGAACTGAGACACGGTCCAGACTCCTACGGGAGGCAGCAGTGAGGAATATTGGTCAATGGGCGGAAGCCTGAACCAGCCAAGTAGCGTGCAGGATGACGGCCCTATGGGTTGTAAACTGCTTTTATGCGGGGATAAAGTGGCCCACGTGTGGGCTTTTGCAGGTACCGCATGAATAAGGACCGGCTAATTC
>GV2UCFN02FIXDN
GGTGAGTAACGCGTATCCAACCTGCCCTTCACCACGGGATAACCCGGCGAAAGTCGGACTAATACCGTATGTTGTCCATTGACGGCATCCGATTTGGACGAAAGGCTTGGCGGTGAGGGATGGGGATGCGTCCGATTAGCTCGACGGCGGGGTAACGGCCCACCGTGGCAACGATCGGTAGGGGTTCTGAGAGGAAGGTCCCCCACACTGGAACTGAGACACGGTCCAGACTCCTACGGGAGGCAGCAGTGAGGAATATTGGTCAATGGGCGGAAGCCTGAACCAGCCAAGTAGCGTGCAGGATGACGGCCCTATGGGTTGTAAACTGCTTTTATGCGGGGATAAAGTGGCCCACGTGTGGGCTTTTGCAGGTACCGCATGAATAAGGACCGGCTAATTC
>GV2UCFN02G5N93
GGTGAGTAACGCGTATCCAACCTGCCCTTCACCACGGGATAACCCGGCGAAAGTCGGACTAATACCGTATGTTGTCCATTGACGGCATCCGATTTGGACGAAAGGCTTGGCGGTGAGGGATGGGGATGCGTCCGATTAGCTCGACGGCGGGGTAACGGCCCACCGTGGCAACGATCGGTAGGGGTTCTGAGAGGAAGGTCCCCCACACTGGAACTGAGACACGGTCCAGACTCCTACGGGAGGCAGCAGTGAGGAATATTGGTCAATGGGCGGAAGCCTGAACCAGCCAAGTAGCGTGCAGGATGACGGCCCTATGGGTTGTAAACTGCTTTTATGCGGGGATAAAGTGGCCCACGTGTGGGCTTTTGCAGGTACCGCATGAATAAGGACCGGCTAATTC
>GV2UCFN02FJKQP
GGTGAGTAACGCGTATCCAACCTGCCCTTCACCACGGGATAACCCGGCGAAAGTCGGACTAATACCGTATGTTGTCCATTGACGGCATCCGATTTGGACGAAAGGCTTGGCGGTGAGGGATGGGGATGCGTCCGATTAGCTCGACGGCGGGGTAACGGCCCACCGTGGCAACGATCGGTAGGGGTTCTGAGAGGAAGGTCCCCCACACTGGAACTGAGACACGGTCCAGACTCCTACGGGAGGCAGCAGTGAGGAATATTGGTCAATGGGCGGAAGCCTGAACCAGCCAAGTAGCGTGCAGGATGACGGCCCTATGGGTTGTAAACTGCTTTTATGCGGGGATAAAGTGGCCCACGTGTGGGCTTTTGCAGGTACCGCATGAATAAGGACCGGCTAATTC
>GV2UCFN02JJ2ZH
GGTGAGTAACGCGTATCCAACCTGCCCTTCACCACGGGATAACCCGGCGAAAGTCGGACTAATACCGTATGTTGTCCATTGACGGCATCCGATTTGGACGAAAGGCTTAGCGGTGAGGGATGGGGATGCGTCCGATTAGCTCGACGGCGGGGTAACGGCCCACCGTGGCAACGATCGGTAGGGGTTCTGAGAGGAAGGTCCCCCACACTGGAACTGAGACACGGTCCAGACTCCTACGGGAGGCAGCAGTGAGGAATATTGGTCAATGGGCGGAAGCCTGAACCAGCCAAGTAGCGTGCAGGATGACGGCCCTATGGGTTGTAAACTGCTTTTATGCGGGGATAAAGTGGCCCACGTGTGGGCTTTTGCAGGTACCGCATGAATAAGGACCGGCTAATTC
>GV2UCFN02HV9F2
GGTGAGTAACGCGTATCCAACCTGCCCTTCACCACGGGATAACCCGGCGAAAGTCGGACTAATACCGTATGTTGTCCATTGACGGCATCCGATTTGGACGAAAGGCTTAGCGGTGAGGGATGGGGATGCGTCCGATTAGCTCGACGGCGGGGTAACGGCCCACCGTGGCAACGATCGGTAGGGGTTCTGAGAGGAAGGTCCCCCACACTGGAACTGAGACACGGTCCAGACTCCTACGGGAGGCAGCAGTGAGGAATATTGGTCAATGGGCGGAAGCCTGAACCAGCCAAGTAGCGTGCAGGATGACGGCCCTATGGGTTGTAAACTGCTTTTATGCGGGGATAAAGTGGCCCACGTGTGGGCTTTTGCAGGTACCGCATGAATAAGGACCGGCTAATTC
>GV2UCFN02FQ7G3
GGTGAGTAACGCGTATCCAACCTGCCCTTCACCACGGGATAACCCGGCGAAAGTCGGACTAATACCGTATGTTGTCCATTGACGGCATCCGATTTGGACGAAAGGCTTAGCGGTGAGGGATGGGGATGCGTCCGATTAGCTCGACGGCGGGGTAACGGCCCACCGTGGCAACGATCGGTAGGGGTTCTGAGAGGAAGGTCCCCCACACTGGAACTGAGACACGGTCCAGACTCCTACGGGAGGCAGCAGTGAGGAATATTGGTCAATGGGCGGAAGCCTGAACCAGCCAAGTAGCGTGCAGGATGACGGCCCTATGGGTTGTAAACTGCTTTTATGCGGGGATAAAGTGGCCCACGTGTGGGCTTTTGCAGGTACCGCATGAATAAGGACCGGCTAATTC
>GV2UCFN02F4WXO
GGTGAGTAACGCGTATCCAACCTGCCCTTCACCACGGGATAACCCGGCGAAAGTCGGACTAATACCGTATGTTGTCCATTGACGGCATCCGATTTGGACGAAAGGCTTAGCGGTGAGGGATGGGGATGCGTCCGATTAGCTCGACGGCGGGGTAACGGCCCACCGTGGCAACGATCGGTAGGGGTTCTGAGAGGAAGGTCCCCCACACTGGAACTGAGACACGGTCCAGACTCCTACGGGAGGCAGCAGTGAGGAATATTGGTCAATGGGCGGAAGCCTGAACCAGCCAAGTAGCGTGCAGGATGACGGCCCTATGGGTTGTAAACTGCTTTTATGCGGGGATAAAGTGGCCCACGTGTGGGCTTTTGCAGGTACCGCATGAATAAGGACCGGCTAATTC
>GV2UCFN02JX1AE
GGTGAGTAACGCGTATCCAACCTGCCCTTCACCACGGGATAACCCGGCGAAAGTCGGACTAATACCGTATGTTGTCCATTGACGGCATCCGATTTGGACGAAAGGCTTAGCGGTGAGGGATGGGGATGCGTCCGATTAGCTCGACGGCGGGGTAACGGCCCACCGTGGCAACGATCGGTAGGGGTTCTGAGAGGAAGGTCCCCCACACTGGAACTGAGACACGGTCCAGACTCCTACGGGAGGCAGCAGTGAGGAATATTGGTCAATGGGCGGAAGCCTGAACCAGCCAAGTAGCGTGCAGGATGACGGCCCTATGGGTTGTAAACTGCTTTTATGCGGGGATAAAGTGGCCCACGTGTGGGCTTTTGCAGGTACCGCATGAATAAGGACCGGCTAATTC
>GV2UCFN02IQFRC
GGTGAGTAACGCGTATCCAACCTGCCCTTCACCACGGGATAACCCGGCGAAAGTCGGACTAATACCGTATGTTGTCCATTGACGGCATCCGATTTGGACGAAAGGCTTAGCGGTGAGGGATGGGGATGCGTCCGATTAGCTCGACGGCGGGGTAACGGCCCACCGTGGCAACGATCGGTAGGGGTTCTGAGAGGAAGGTCCCCCACACTGGAACTGAGACACGGTCCAGACTCCTACGGGAGGCAGCAGTGAGGAATATTGGTCAATGGGCGGAAGCCTGAACCAGCCAAGTAGCGTGCAGGATGACGGCCCTATGGGTTGTAAACTGCTTTTATGCGGGGATAAAGTGGCCCACGTGTGGGCTTTTGCAGGTACCGCATGAATAAGGACCGGCTAATTC
>GV2UCFN02JI7AK
GGTGAGTAACGCGTATCCAACCTGCCCTTCACCACGGGATAACCCGGCGAAAGTCGGACTAATACCGTATGTTGTCCATTGACGGCATCCGATTTGGACGAAAGGCTTAGCGGTGAGGGATGGGGATGCGTCCGATTAGCTCGACGGCGGGGTAACGGCCCACCGTGGCAACGATCGGTAGGGGTTCTGAGAGGAAGGTCCCCCACACTGGAACTGAGACACGGTCCAGACTCCTACGGGAGGCAGCAGTGAGGAATATTGGTCAATGGGCGGAAGCCTGAACCAGCCAAGTAGCGTGCAGGATGACGGCCCTATGGGTTGTAAACTGCTTTTATGCGGGGATAAAGTGGCCCACGTGTGGGCTTTTGCAGGTACCGCATGAATAAGGACCGGCTAATTC
>GV2UCFN02GN74P
GGTGAGTAACGCGTATCCAACCTGCCCTTCACCACGGGATAACCCGGCGAAAGTCGGACTAATACCGTATGTTGTCCATTGACGGCATCCGATTTGGACGAAAGGCTTAGCGGTGAGGGATGGGGATGCGTCCGATTAGCTCGACGGCGGGGTAACGGCCCACCGTGGCAACGATCGGTAGGGGTTCTGAGAGGAAGGTCCCCCACACTGGAACTGAGACACGGTCCAGACTCCTACGGGAGGCAGCAGTGAGGAATATTGGTCAATGGGCGGAAGCCTGAACCAGCCAAGTAGCGTGCAGGATGACGGCCCTATGGGTTGTAAACTGCTTTTATGCGGGGATAAAGTGGCCCACGTGTGGGCTTTTGCAGGTACCGCATGAATAAGGACCGGCTAATTC
>GV2UCFN02IXJMT
GGTGAGTAACGCGTATCCAACCTGCCCTTCACCACGGGATAACCCGGCGAAAGTCGGACTAATACCGTATGTTGTCCATTGACGGCATCCGATTTGGACGAAAGGCTTAGCGGTGAGGGATGGGGATGCGTCCGATTAGCTCGACGGCGGGGTAACGGCCCACCGTGGCAACGATCGGTAGGGGTTCTGAGAGGAAGGTCCCCCACACTGGAACTGAGACACGGTCCAGACTCCTACGGGAGGCAGCAGTGAGGAATATTGGTCAATGGGCGGAAGCCTGAACCAGCCAAGTAGCGTGCAGGATGACGGCCCTATGGGTTGTAAACTGCTTTTATGCGGGGATAAAGTGGCCCACGTGTGGGCTTTTGCAGGTACCGCATGAATAAGGACCGGCTAATTC
>GV2UCFN02FNTHC
GGTGAGTAACGCGTATCCAACCTGCCCTTCACCACGGGATAACCCGGCGAAAGTCGGACTAATACCGTATGTTGTCCATTGACGGCATCCGATTTGGACGAAAGGCTTAGCGGTGAGGGATGGGGATGCGTCCGATTAGCTCGACGGCGGGGTAACGGCCCACCGTGGCAACGATCGGTAGGGGTTCTGAGAGGAAGGTCCCCCACACTGGAACTGAGACACGGTCCAGACTCCTACGGGAGGCAGCAGTGAGGAATATTGGTCAATGGGCGGAAGCCTGAACCAGCCAAGTAGCGTGCAGGATGACGGCCCTATGGGTTGTAAACTGCTTTTATGCGGGGATAAAGTGGCCCACGTGTGGGCTTTTGCAGGTACCGCATGAATAAGGACCGGCTAATTC
>GV2UCFN02I0C21
GGTGAGTAACGCGTATCCAACCTGCCCTTCACCACGGGATAACCCGGCGAAAGTCGGACTAATACCGTATGTTGTCCATTGACGGCATCCGATTTGGACGAAAGGCTTAGCGGTGAGGGATGGGGATGCGTCCGATTAGCTCGACGGCGGGGTAACGGCCCACCGTGGCAACGATCGGTAGGGGTTCTGAGAGGAAGGTCCCCCACACTGGAACTGAGACACGGTCCAGACTCCTACGGGAGGCAGCAGTGAGGAATATTGGTCAATGGGCGGAAGCCTGAACCAGCCAAGTAGCGTGCAGGATGACGGCCCTATGGGTTGTAAACTGCTTTTATGCGGGGATAAAGTGGCCCACGTGTGGGCTTTTGCAGGTACCGCATGAATAAGGACCGGCTAATTC
>GV2UCFN02JPJNT
GGTGAGTAACGCGTATCCAACCTGCCCTTCACCACGGGATAACCCGGCGAAAGTCGGACTAATACCGTATGTTGTCCATTGACGGCATCCGATTTGGACGAAAGGCTTAGCGGTGAGGGATGGGGATGCGTCCGATTAGCTCGACGGCGGGGTAACGGCCCACCGTGGCAACGATCGGTAGGGGTTCTGAGAGGAAGGTCCCCCACACTGGAACTGAGACACGGTCCAGACTCCTACGGGAGGCAGCAGTGAGGAATATTGGTCAATGGGCGGAAGCCTGAACCAGCCAAGTAGCGTGCAGGATGACGGCCCTATGGGTTGTAAACTGCTTTTATGCGGGGATAAAGTGGCCCACGTGTGGGCTTTTGCAGGTACCGCATGAATAAGGACCGGCTAATTC
>GV2UCFN02FIWF7
GGTGAGTAACGCGTATCCAACCTGCCCTTCACCACGGGATAACCCGGCGAAAGTCGGACTAATACCGTATGTTGTCCATTGACGGCATCCGATTTGGACGAAAGGCTTAGCGGTGAGGGATGGGGATGCGTCCGATTAGCTCGACGGCGGGGTAACGGCCCACCGTGGCAACGATCGGTAGGGGTTCTGAGAGGAAGGTCCCCCACACTGGAACTGAGACACGGTCCAGACTCCTACGGGAGGCAGCAGTGAGGAATATTGGTCAATGGGCGGAAGCCTGAACCAGCCAAGTAGCGTGCAGGATGACGGCCCTATGGGTTGTAAACTGCTTTTATGCGGGGATAAAGTGGCCCACGTGTGGGCTTTTGCAGGTACCGCATGAATAAGGACCGGCTAATTC
>GV2UCFN02JN41R
GGTGAGTAACGCGTATCCAACCTGCCCTTCACCACGGGATAACCCGGCGAAAGTCGGACTAATACCGTATGTTGTCCATTGACGGCATCCGATTTGGACGAAAGGCTTAGCGGTGAGGGATGGGGATGCGTCCGATTAGCTCGACGGCGGGGTAACGGCCCACCGTGGCAACGATCGGTAGGGGTTCTGAGAGGAAGGTCCCCCACACTGGAACTGAGACACGGTCCAGACTCCTACGGGAGGCAGCAGTGAGGAATATTGGTCAATGGGCGGAAGCCTGAACCAGCCAAGTAGCGTGCAGGATGACGGCCCTATGGGTTGTAAACTGCTTTTATGCGGGGATAAAGTGGCCCACGTGTGGGCTTTTGCAGGTACCGCATGAATAAGGACCGGCTAATTC
>GV2UCFN02IVG6Q
GGTGAGTAACGCGTATCCAACCTGCCCTTCACCACGGGATAACCCGGCGAAAGTCGGACTAATACCGTATGTTGTCCATTGACGGCATCCGATTTGGACGAAAGGCTTAGCGGTGAGGGATGGGGATGCGTCCGATTAGCTCGACGGCGGGGTAACGGCCCACCGTGGCAACGATCGGTAGGGGTTCTGAGAGGAAGGTCCCCCACACTGGAACTGAGACACGGTCCAGACTCCTACGGGAGGCAGCAGTGAGGAATATTGGTCAATGGGCGGAAGCCTGAACCAGCCAAGTAGCGTGCAGGATGACGGCCCTATGGGTTGTAAACTGCTTTTATGCGGGGATAAAGTGGCCCACGTGTGGGCTTTTGCAGGTACCGCATGAATAAGGACCGGCTAATTC
>GV2UCFN02IWDXV
GGTGAGTAACGCGTATCCAACCTGCCCTTCACCACGGGATAACCCGGCGAAAGTCGGACTAATACCGTATGTTGTCCATTGACGGCATCCGATTTGGACGAAAGGCTTAGCGGTGAGGGATGGGGATGCGTCCGATTAGCTCGACGGCGGGGTAACGGCCCACCGTGGCAACGATCGGTAGGGGTTCTGAGAGGAAGGTCCCCCACACTGGAACTGAGACACGGTCCAGACTCCTACGGGAGGCAGCAGTGAGGAATATTGGTCAATGGGCGGAAGCCTGAACCAGCCAAGTAGCGTGCAGGATGACGGCCCTATGGGTTGTAAACTGCTTTTATGCGGGGATAAAGTGGCCCACGTGTGGGCTTTTGCAGGTACCGCATGAATAAGGACCGGCTAATTC
>GV2UCFN02IJRWD
GGTGAGTAACGCGTATCCAACCTGCCCTTCACCACGGGATAACCCGGCGAAAGTCGGACTAATACCGTATGTTGTCCATTGACGGCATCCGATTTGGACGAAAGGCTTAGCGGTGAGGGATGGGGATGCGTCCGATTAGCTCGACGGCGGGGTAACGGCCCACCGTGGCAACGATCGGTAGGGGTTCTGAGAGGAAGGTCCCCCACACTGGAACTGAGACACGGTCCAGACTCCTACGGGAGGCAGCAGTGAGGAATATTGGTCAATGGGCGGAAGCCTGAACCAGCCAAGTAGCGTGCAGGATGACGGCCCTATGGGTTGTAAACTGCTTTTATGCGGGGATAAAGTGGCCCACGTGTGGGCTTTTGCAGGTACCGCATGAATAAGGACCGGCTAATTC
>GV2UCFN02HX01D
GGTGAGTAACGCGTATCCAACCTGCCCTTCACCACGGGATAACCCGGCGAAAGTCGGACTAATACCGTATGTTGTCCATTGACGGCATCCGATTTGGACGAAAGGCTTAGCGGTGAGGGATGGGGATGCGTCCGATTAGCTCGACGGCGGGGTAACGGCCCACCGTGGCAACGATCGGTAGGGGTTCTGAGAGGAAGGTCCCCCACACTGGAACTGAGACACGGTCCAGACTCCTACGGGAGGCAGCAGTGAGGAATATTGGTCAATGGGCGGAAGCCTGAACCAGCCAAGTAGCGTGCAGGATGACGGCCCTATGGGTTGTAAACTGCTTTTATGCGGGGATAAAGTGGCCCACGTGTGGGCTTTTGCAGGTACCGCATGAATAAGGACCGGCTAATTC
>GV2UCFN02G5B3J
GGTGAGTAACGCGTATCCAACCTGCCCTTCACCACGGGATAACCCGGCGAAAGTCGGACTAATACCGTATGTTGTCCATTGACGGCATCCGATTTGGACGAAAGGCTTAGCGGTGAGGGATGGGGATGCGTCCGATTAGCTCGACGGCGGGGTAACGGCCCACCGTGGCAACGATCGGTAGGGGTTCTGAGAGGAAGGTCCCCCACACTGGAACTGAGACACGGTCCAGACTCCTACGGGAGGCAGCAGTGAGGAATATTGGTCAATGGGCGGAAGCCTGAACCAGCCAAGTAGCGTGCAGGATGACGGCCCTATGGGTTGTAAACTGCTTTTATGCGGGGATAAAGTGGCCCACGTGTGGGCTTTTGCAGGTACCGCATGAATAAGGACCGGCTAATTC
>GV2UCFN02IHT3S
GGTGAGTAACGCGTATCCAACCTGCCCTTCACCACGGGATAACCCGGCGAAAGTCGGACTAATACCGTATGTTGTCCATTGACGGCATCCGATTTGGACGAAAGGCTTAGCGGTGAGGGATGGGGATGCGTCCGATTAGCTCGACGGCGGGGTAACGGCCCACCGTGGCAACGATCGGTAGGGGTTCTGAGAGGAAGGTCCCCCACACTGGAACTGAGACACGGTCCAGACTCCTACGGGAGGCAGCAGTGAGGAATATTGGTCAATGGGCGGAAGCCTGAACCAGCCAAGTAGCGTGCAGGATGACGGCCCTATGGGTTGTAAACTGCTTTTATGCGGGGATAAAGTGGCCCACGTGTGGGCTTTTGCAGGTACCGCATGAATAAGGACCGGCTAATTC
>GV2UCFN02GPRDL
GGTGAGTAACGCGTATCCAACCTGCCCTTCACCACGGGATAACCCGGCGAAAGTCGGACTAATACCGTATGTTGTCCATTGACGGCATCCGATTTGGACGAAAGGCTTAGCGGTGAGGGATGGGGATGCGTCCGATTAGCTCGACGGCGGGGTAACGGCCCACCGTGGCAACGATCGGTAGGGGTTCTGAGAGGAAGGTCCCCCACACTGGAACTGAGACACGGTCCAGACTCCTACGGGAGGCAGCAGTGAGGAATATTGGTCAATGGGCGGAAGCCTGAACCAGCCAAGTAGCGTGCAGGATGACGGCCCTATGGGTTGTAAACTGCTTTTATGCGGGGATAAAGTGGCCCACGTGTGGGCTTTTGCAGGTACCGCATGAATAAGGACCGGCTAATTC
>GV2UCFN02GH119
GGTGAGTAACGCGTATCCAACCTGCCCTTCACCACGGGATAACCCGGCGAAAGTCGGACTAATACCGTATGTTGTCCATTGACGGCATCCGATTTGGACGAAAGGCTTAGCGGTGAGGGATGGGGATGCGTCCGATTAGCTCGACGGCGGGGTAACGGCCCACCGTGGCAACGATCGGTAGGGGTTCTGAGAGGAAGGTCCCCCACACTGGAACTGAGACACGGTCCAGACTCCTACGGGAGGCAGCAGTGAGGAATATTGGTCAATGGGCGGAAGCCTGAACCAGCCAAGTAGCGTGCAGGATGACGGCCCTATGGGTTGTAAACTGCTTTTATGCGGGGATAAAGTGGCCCACGTGTGGGCTTTTGCAGGTACCGCATGAATAAGGACCGGCTAATTC
>GV2UCFN02HCRW9
GGTGAGTAACGCGTATCCAACCTGCCCTTCACCACGGGATAACCCGGCGAAAGTCGGACTAATACCGTATGTTGTCCATTGACGGCATCCGATTTGGACGAAAGGCTTAGCGGTGAGGGATGGGGATGCGTCCGATTAGCTCGACGGCGGGGTAACGGCCCACCGTGGCAACGATCGGTAGGGGTTCTGAGAGGAAGGTCCCCCACACTGGAACTGAGACACGGTCCAGACTCCTACGGGAGGCAGCAGTGAGGAATATTGGTCAATGGGCGGAAGCCTGAACCAGCCAAGTAGCGTGCAGGATGACGGCCCTATGGGTTGTAAACTGCTTTTATGCGGGGATAAAGTGGCCCACGTGTGGGCTTTTGCAGGTACCGCATGAATAAGGACCGGCTAATTC
>GV2UCFN02HEQY7
GGTGAGTAACGCGTATCCAACCTGCCCTTCACCACGGGATAACCCGGCGAAAGTCGGACTAATACCGTATGTTGTCCATTGACGGCATCCGATTTGGACGAAAGGCTTAGCGGTGAGGGATGGGGATGCGTCCGATTAGCTCGACGGCGGGGTAACGGCCCACCGTGGCAACGATCGGTAGGGGTTCTGAGAGGAAGGTCCCCCACACTGGAACTGAGACACGGTCCAGACTCCTACGGGAGGCAGCAGTGAGGAATATTGGTCAATGGGCGGAAGCCTGAACCAGCCAAGTAGCGTGCAGGATGACGGCCCTATGGGTTGTAAACTGCTTTTATGCGGGGATAAAGTGGCCCACGTGTGGGCTTTTGCAGGTACCGCATGAATAAGGACCGGCTAATTC
>GV2UCFN02H53MM
GGTGAGTAACGCGTATCCAACCTGCCCTTCACCACGGGATAACCCGGCGAAAGTCGGACTAATACCGTATGTTGTCCATTGACGGCATCCGATTTGGACGAAAGGCTTAGCGGTGAGGGATGGGGATGCGTCCGATTAGCTCGACGGCGGGGTAACGGCCCACCGTGGCAACGATCGGTAGGGGTTCTGAGAGGAAGGTCCCCCACACTGGAACTGAGACACGGTCCAGACTCCTACGGGAGGCAGCAGTGAGGAATATTGGTCAATGGGCGGAAGCCTGAACCAGCCAAGTAGCGTGCAGGATGACGGCCCTATGGGTTGTAAACTGCTTTTATGCGGGGATAAAGTGGCCCACGTGTGGGCTTTTGCAGGTACCGCATGAATAAGGACCGGCTAATTC
>GV2UCFN02I3ITJ
GGTGAGTAACGCGTATCCAACCTGCCCTTCACCACGGGATAACCCGGCGAAAGTCGGACTAATACCGTATGTTGTCCATTGACGGCATCCGATTTGGACGAAAGGCTTAGCGGTGAGGGATGGGGATGCGTCCGATTAGCTCGACGGCGGGGTAACGGCCCACCGTGGCAACGATCGGTAGGGGTTCTGAGAGGAAGGTCCCCCACACTGGAACTGAGACACGGTCCAGACTCCTACGGGAGGCAGCAGTGAGGAATATTGGTCAATGGGCGGAAGCCTGAACCAGCCAAGTAGCGTGCAGGATGACGGCCCTATGGGTTGTAAACTGCTTTTATGCGGGGATAAAGTGGCCCACGTGTGGGCTTTTGCAGGTACCGCATGAATAAGGACCGGCTAATTC
>GV2UCFN02IH0QI
GGTGAGTAACGCGTATCCAACCTGCCCTTCACCACGGGATAACCCGGCGAAAGTCGGACTAATACCGTATGTTGTCCATTGACGGCATCCGATTTGGACGAAAGGCTTAGCGGTGAGGGATGGGGATGCGTCCGATTAGCTCGACGGCGGGGTAACGGCCCACCGTGGCAACGATCGGTAGGGGTTCTGAGAGGAAGGTCCCCCACACTGGAACTGAGACACGGTCCAGACTCCTACGGGAGGCAGCAGTGAGGAATATTGGTCAATGGGCGGAAGCCTGAACCAGCCAAGTAGCGTGCAGGATGACGGCCCTATGGGTTGTAAACTGCTTTTATGCGGGGATAAAGTGGCCCACGTGTGGGCTTTTGCAGGTACCGCATGAATAAGGACCGGCTAATTC
>GV2UCFN02FXG3E
GGTGAGTAACGCGTATCCAACCTGCCCTTCACCACGGGATAACCCGGCGAAAGTCGGACTAATACCGTATGTTGTCCATTGACGGCATCCGATTTGGACGAAAGGCTTAGCGGTGAGGGATGGGGATGCGTCCGATTAGCTCGACGGCGGGGTAACGGCCCACCGTGGCAACGATCGGTAGGGGTTCTGAGAGGAAGGTCCCCCACACTGGAACTGAGACACGGTCCAGACTCCTACGGGAGGCAGCAGTGAGGAATATTGGTCAATGGGCGGAAGCCTGAACCAGCCAAGTAGCGTGCAGGATGACGGCCCTATGGGTTGTAAACTGCTTTTATGCGGGGATAAAGTGGCCCACGTGTGGGCTTTTGCAGGTACCGCATGAATAAGGACCGGCTAATTC
>GV2UCFN02F8HDR
GGTGAGTAACGCGTATCCAACCTGCCCTTCACCACGGGATAACCCGGCGAAAGTCGGACTAATACCGTATGTTGTCCATTGACGGCATCCGATTTGGACGAAAGGCTTAGCGGTGAGGGATGGGGATGCGTCCGATTAGCTCGACGGCGGGGTAACGGCCCACCGTGGCAACGATCGGTAGGGGTTCTGAGAGGAAGGTCCCCCACACTGGAACTGAGACACGGTCCAGACTCCTACGGGAGGCAGCAGTGAGGAATATTGGTCAATGGGCGGAAGCCTGAACCAGCCAAGTAGCGTGCAGGATGACGGCCCTATGGGTTGTAAACTGCTTTTATGCGGGGATAAAGTGGCCCACGTGTGGGCTTTTGCAGGTACCGCATGAATAAGGACCGGCTAATTC
>GV2UCFN02F56DZ
GGTGAGTAACGCGTATCCAACCTGCCCTTCACCACGGGATAACCCGGCGAAAGTCGGACTAATACCGTATGTTGTCCATTGACGGCATCCGATTTGGACGAAAGGCTTAGCGGTGAGGGATGGGGATGCGTCCGATTAGCTCGACGGCGGGGTAACGGCCCACCGTGGCAACGATCGGTAGGGGTTCTGAGAGGAAGGTCCCCCACACTGGAACTGAGACACGGTCCAGACTCCTACGGGAGGCAGCAGTGAGGAATATTGGTCAATGGGCGGAAGCCTGAACCAGCCAAGTAGCGTGCAGGATGACGGCCCTATGGGTTGTAAACTGCTTTTATGCGGGGATAAAGTGGCCCACGTGTGGGCTTTTGCAGGTACCGCATGAATAAGGACCGGCTAATTC
>GV2UCFN02JQJ7A
GGTGAGTAACGCGTATCCAACCTGCCCTTCACCACGGGATAACCCGGCGAAAGTCGGACTAATACCGTATGTTGTCCATTGACGGCATCCGATTTGGACGAAAGGCTTAGCGGTGAGGGATGGGGATGCGTCCGATTAGCTCGACGGCGGGGTAACGGCCCACCGTGGCAACGATCGGTAGGGGTTCTGAGAGGAAGGTCCCCCACACTGGAACTGAGACACGGTCCAGACTCCTACGGGAGGCAGCAGTGAGGAATATTGGTCAATGGGCGGAAGCCTGAACCAGCCAAGTAGCGTGCAGGATGACGGCCCTATGGGTTGTAAACTGCTTTTATGCGGGGATAAAGTGGCCCACGTGTGGGCTTTTGCAGGTACCGCATGAATAAGGACCGGCTAATTC
>GV2UCFN02IT18F
GGTGAGTAACGCGTATCCAACCTGCCCTTCACCACGGGATAACCCGGCGAAAGTCGGACTAATACCGTATGTTGTCCATTGACGGCATCCGATTTGGACGAAAGGCTTAGCGGTGAGGGATGGGGATGCGTCCGATTAGCTCGACGGCGGGGTAACGGCCCACCGTGGCAACGATCGGTAGGGGTTCTGAGAGGAAGGTCCCCCACACTGGAACTGAGACACGGTCCAGACTCCTACGGGAGGCAGCAGTGAGGAATATTGGTCAATGGGCGGAAGCCTGAACCAGCCAAGTAGCGTGCAGGATGACGGCCCTATGGGTTGTAAACTGCTTTTATGCGGGGATAAAGTGGCCCACGTGTGGGCTTTTGCAGGTACCGCATGAATAAGGACCGGCTAATTC
>GV2UCFN02F64I6
GGTGAGTAACGCGTATCCAACCTGCCCTTCACCACGGGATAACCCGGCGAAAGTCGGACTAATACCGTATGTTGTCCATTGACGGCATCCGATTTGGACGAAAGGCTTAGCGGTGAGGGATGGGGATGCGTCCGATTAGCTCGACGGCGGGGTAACGGCCCACCGTGGCAACGATCGGTAGGGGTTCTGAGAGGAAGGTCCCCCACACTGGAACTGAGACACGGTCCAGACTCCTACGGGAGGCAGCAGTGAGGAATATTGGTCAATGGGCGGAAGCCTGAACCAGCCAAGTAGCGTGCAGGATGACGGCCCTATGGGTTGTAAACTGCTTTTATGCGGGGATAAAGTGGCCCACGTGTGGGCTTTTGCAGGTACCGCATGAATAAGGACCGGCTAATTC
>GV2UCFN02HSS9S
GGTGAGTAACGCGTATCCAACCTGCCCTTCACCACGGGATAACCCGGCGAAAGTCGGACTAATACCGTATGTTGTCCATTGACGGCATCCGATTTGGACGAAAGGCTTAGCGGTGAGGGATGGGGATGCGTCCGATTAGCTCGACGGCGGGGTAACGGCCCACCGTGGCAACGATCGGTAGGGGTTCTGAGAGGAAGGTCCCCCACACTGGAACTGAGACACGGTCCAGACTCCTACGGGAGGCAGCAGTGAGGAATATTGGTCAATGGGCGGAAGCCTGAACCAGCCAAGTAGCGTGCAGGATGACGGCCCTATGGGTTGTAAACTGCTTTTATGCGGGGATAAAGTGGCCCACGTGTGGGCTTTTGCAGGTACCGCATGAATAAGGACCGGCTAATTC
>GV2UCFN02JF0RC
GGTGAGTAACGCGTATCCAACCTGCCCTTCACCACGGGATAACCCGGCGAAAGTCGGACTAATACCGTATGTTGTCCATTGACGGCATCCGATTTGGACGAAAGGCTTAGCGGTGAGGGATGGGGATGCGTCCGATTAGCTCGACGGCGGGGTAACGGCCCACCGTGGCAACGATCGGTAGGGGTTCTGAGAGGAAGGTCCCCCACACTGGAACTGAGACACGGTCCAGACTCCTACGGGAGGCAGCAGTGAGGAATATTGGTCAATGGGCGGAAGCCTGAACCAGCCAAGTAGCGTGCAGGATGACGGCCCTATGGGTTGTAAACTGCTTTTATGCGGGGATAAAGTGGCCCACGTGTGGGCTTTTGCAGGTACCGCATGAATAAGGACCGGCTAATTC
>GV2UCFN02IN5YK
GGTGAGTAACGCGTATCCAACCTGCCCTTCACCACGGGATAACCCGGCGAAAGTCGGACTAATACCGTATGTTGTCCATTGACGGCATCCGATTTGGACGAAAGGCTTAGCGGTGAGGGATGGGGATGCGTCCGATTAGCTCGACGGCGGGGTAACGGCCCACCGTGGCAACGATCGGTAGGGGTTCTGAGAGGAAGGTCCCCCACACTGGAACTGAGACACGGTCCAGACTCCTACGGGAGGCAGCAGTGAGGAATATTGGTCAATGGGCGGAAGCCTGAACCAGCCAAGTAGCGTGCAGGATGACGGCCCTATGGGTTGTAAACTGCTTTTATGCGGGGATAAAGTGGCCCACGTGTGGGCTTTTGCAGGTACCGCATGAATAAGGACCGGCTAATTC
>GV2UCFN02G6MFF
GGTGAGTAACGCGTATCCAACCTGCCCTTCACCACGGGATAACCCGGCGAAAGTCGGACTAATACCGTATGTTGTCCATTGACGGCATCCGATTTGGACGAAAGGCTTAGCGGTGAGGGATGGGGATGCGTCCGATTAGCTCGACGGCGGGGTAACGGCCCACCGTGGCAACGATCGGTAGGGGTTCTGAGAGGAAGGTCCCCCACACTGGAACTGAGACACGGTCCAGACTCCTACGGGAGGCAGCAGTGAGGAATATTGGTCAATGGGCGGAAGCCTGAACCAGCCAAGTAGCGTGCAGGATGACGGCCCTATGGGTTGTAAACTGCTTTTATGCGGGGATAAAGTGGCCCACGTGTGGGCTTTTGCAGGTACCGCATGAATAAGGACCGGCTAATTC
>GV2UCFN02HEOE9
GGTGAGTAACGCGTATCCAACCTGCCCTTCACCACGGGATAACCCGGCGAAAGTCGGACTAATACCGTATGTTGTCCATTGACGGCATCCGATTTGGACGAAAGGCTTAGCGGTGAGGGATGGGGATGCGTCCGATTAGCTCGACGGCGGGGTAACGGCCCACCGTGGCAACGATCGGTAGGGGTTCTGAGAGGAAGGTCCCCCACACTGGAACTGAGACACGGTCCAGACTCCTACGGGAGGCAGCAGTGAGGAATATTGGTCAATGGGCGGAAGCCTGAACCAGCCAAGTAGCGTGCAGGATGACGGCCCTATGGGTTGTAAACTGCTTTTATGCGGGGATAAAGTGGCCCACGTGTGGGCTTTTGCAGGTACCGCATGAATAAGGACCGGCTAATTC
>GV2UCFN02GE5RB
GGTGAGTAACGCGTATCCAACCTGCCCTTCACCACGGGATAACCCGGCGAAAGTCGGACTAATACCGTATGTTGTCCATTGACGGCATCCGATTTGGACGAAAGGCTTAGCGGTGAGGGATGGGGATGCGTCCGATTAGCTCGACGGCGGGGTAACGGCCCACCGTGGCAACGATCGGTAGGGGTTCTGAGAGGAAGGTCCCCCACACTGGAACTGAGACACGGTCCAGACTCCTACGGGAGGCAGCAGTGAGGAATATTGGTCAATGGGCGGAAGCCTGAACCAGCCAAGTAGCGTGCAGGATGACGGCCCTATGGGTTGTAAACTGCTTTTATGCGGGGATAAAGTGGCCCACGTGTGGGCTTTTGCAGGTACCGCATGAATAAGGACCGGCTAATTC
>GV2UCFN02HNFYC
GGTGAGTAACGCGTATCCAACCTGCCCTTCACCACGGGATAACCCGGCGAAAGTCGGACTAATACCGTATGTTGTCCATTGACGGCATCCGATTTGGACGAAAGGCTTAGCGGTGAGGGATGGGGATGCGTCCGATTAGCTCGACGGCGGGGTAACGGCCCACCGTGGCAACGATCGGTAGGGGTTCTGAGAGGAAGGTCCCCCACACTGGAACTGAGACACGGTCCAGACTCCTACGGGAGGCAGCAGTGAGGAATATTGGTCAATGGGCGGAAGCCTGAACCAGCCAAGTAGCGTGCAGGATGACGGCCCTATGGGTTGTAAACTGCTTTTATGCGGGGATAAAGTGGCCCACGTGTGGGCTTTTGCAGGTACCGCATGAATAAGGACCGGCTAATTC
>GV2UCFN02H1AGZ
GGTGAGTAACGCGTATCCAACCTGCCCTTCACCACGGGATAACCCGGCGAAAGTCGGACTAATACCGTATGTTGTCCATTGACGGCATCCGATTTGGACGAAAGGCTTAGCGGTGAGGGATGGGGATGCGTCCGATTAGCTCGACGGCGGGGTAACGGCCCACCGTGGCAACGATCGGTAGGGGTTCTGAGAGGAAGGTCCCCCACACTGGAACTGAGACACGGTCCAGACTCCTACGGGAGGCAGCAGTGAGGAATATTGGTCAATGGGCGGAAGCCTGAACCAGCCAAGTAGCGTGCAGGATGACGGCCCTATGGGTTGTAAACTGCTTTTATGCGGGGATAAAGTGGCCCACGTGTGGGCTTTTGCAGGTACCGCATGAATAAGGACCGGCTAATTC
>GV2UCFN02GHPXR
GGTGAGTAACGCGTATCCAACCTGCCCTTCACCACGGGATAACCCGGCGAAAGTCGGACTAATACCGTATGTTGTCCATTGACGGCATCCGATTTGGACGAAAGGCTTAGCGGTGAGGGATGGGGATGCGTCCGATTAGCTCGACGGCGGGGTAACGGCCCACCGTGGCAACGATCGGTAGGGGTTCTGAGAGGAAGGTCCCCCACACTGGAACTGAGACACGGTCCAGACTCCTACGGGAGGCAGCAGTGAGGAATATTGGTCAATGGGCGGAAGCCTGAACCAGCCAAGTAGCGTGCAGGATGACGGCCCTATGGGTTGTAAACTGCTTTTATGCGGGGATAAAGTGGCCCACGTGTGGGCTTTTGCAGGTACCGCATGAATAAGGACCGGCTAATTC
>GV2UCFN02FHBJW
GGTGAGTAACGCGTATCCAACCTGCCCTTCACCACGGGATAACCCGGCGAAAGTCGGACTAATACCGTATGTTGTCCATTGACGGCATCCGATTTGGACGAAAGGCTTAGCGGTGAGGGATGGGGATGCGTCCGATTAGCTCGACGGCGGGGTAACGGCCCACCGTGGCAACGATCGGTAGGGGTTCTGAGAGGAAGGTCCCCCACACTGGAACTGAGACACGGTCCAGACTCCTACGGGAGGCAGCAGTGAGGAATATTGGTCAATGGGCGGAAGCCTGAACCAGCCAAGTAGCGTGCAGGATGACGGCCCTATGGGTTGTAAACTGCTTTTATGCGGGGATAAAGTGGCCCACGTGTGGGCTTTTGCAGGTACCGCATGAATAAGGACCGGCTAATTC
>GV2UCFN02JUDFK
GGTGAGTAACGCGTATCCAACCTGCCCTTCACCACGGGATAACCCGGCGAAAGTCGGACTAATACCGTATGTTGTCCATTGACGGCATCCGATTTGGACGAAAGGCTTAGCGGTGAGGGATGGGGATGCGTCCGATTAGCTCGACGGCGGGGTAACGGCCCACCGTGGCAACGATCGGTAGGGGTTCTGAGAGGAAGGTCCCCCACACTGGAACTGAGACACGGTCCAGACTCCTACGGGAGGCAGCAGTGAGGAATATTGGTCAATGGGCGGAAGCCTGAACCAGCCAAGTAGCGTGCAGGATGACGGCCCTATGGGTTGTAAACTGCTTTTATGCGGGGATAAAGTGGCCCACGTGTGGGCTTTTGCAGGTACCGCATGAATAAGGACCGGCTAATTC
>GV2UCFN02HD4KJ
GGTGAGTAACGCGTATCCAACCTGCCCTTCACCACGGGATAACCCGGCGAAAGTCGGACTAATACCGTATGTTGTCCATTGACGGCATCCGATTTGGACGAAAGGCTTAGCGGTGAGGGATGGGGATGCGTCCGATTAGCTCGACGGCGGGGTAACGGCCCACCGTGGCAACGATCGGTAGGGGTTCTGAGAGGAAGGTCCCCCACACTGGAACTGAGACACGGTCCAGACTCCTACGGGAGGCAGCAGTGAGGAATATTGGTCAATGGGCGGAAGCCTGAACCAGCCAAGTAGCGTGCAGGATGACGGCCCTATGGGTTGTAAACTGCTTTTATGCGGGGATAAAGTGGCCCACGTGTGGGCTTTTGCAGGTACCGCATGAATAAGGACCGGCTAATTC
>GV2UCFN02FFY7B
GGTGAGTAACGCGTATCCAACCTGCCCTTCACCACGGGATAACCCGGCGAAAGTCGGACTAATACCGTATGTTGTCCATTGACGGCATCCGATTTGGACGAAAGGCTTAGCGGTGAGGGATGGGGATGCGTCCGATTAGCTCGACGGCGGGGTAACGGCCCACCGTGGCAACGATCGGTAGGGGTTCTGAGAGGAAGGTCCCCCACACTGGAACTGAGACACGGTCCAGACTCCTACGGGAGGCAGCAGTGAGGAATATTGGTCAATGGGCGGAAGCCTGAACCAGCCAAGTAGCGTGCAGGATGACGGCCCTATGGGTTGTAAACTGCTTTTATGCGGGGATAAAGTGGCCCACGTGTGGGCTTTTGCAGGTACCGCATGAATAAGGACCGGCTAATTC
>GV2UCFN02ISXCO
GGTGAGTAACGCGTATCCAACCTGCCCTTCACCACGGGATAACCCGGCGAAAGTCGGACTAATACCGTATGTTGTCCATTGACGGCATCCGATTTGGACGAAAGGCTTAGCGGTGAGGGATGGGGATGCGTCCGATTAGCTCGACGGCGGGGTAACGGCCCACCGTGGCAACGATCGGTAGGGGTTCTGAGAGGAAGGTCCCCCACACTGGAACTGAGACACGGTCCAGACTCCTACGGGAGGCAGCAGTGAGGAATATTGGTCAATGGGCGGAAGCCTGAACCAGCCAAGTAGCGTGCAGGATGACGGCCCTATGGGTTGTAAACTGCTTTTATGCGGGGATAAAGTGGCCCACGTGTGGGCTTTTGCAGGTACCGCATGAATAAGGACCGGCTAATTC
>GV2UCFN02JFOEC
GGTGAGTAACGCGTATCCAACCTGCCCTTCACCACGGGATAACCCGGCGAAAGTCGGACTAATACCGTATGTTGTCCATTGACGGCATCCGATTTGGACGAAAGGCTTAGCGGTGAGGGATGGGGATGCGTCCGATTAGCTCGACGGCGGGGTAACGGCCCACCGTGGCAACGATCGGTAGGGGTTCTGAGAGGAAGGTCCCCCACACTGGAACTGAGACACGGTCCAGACTCCTACGGGAGGCAGCAGTGAGGAATATTGGTCAATGGGCGGAAGCCTGAACCAGCCAAGTAGCGTGCAGGATGACGGCCCTATGGGTTGTAAACTGCTTTTATGCGGGGATAAAGTGGCCCACGTGTGGGCTTTTGCAGGTACCGCATGAATAAGGACCGGCTAATTC
>GV2UCFN02HOS1U
GGTGAGTAACGCGTATCCAACCTGCCCTTCACCACGGGATAACCCGGCGAAAGTCGGACTAATACCGTATGTTGTCCATTGACGGCATCCGATTTGGACGAAAGGCTTAGCGGTGAGGGATGGGGATGCGTCCGATTAGCTCGACGGCGGGGTAACGGCCCACCGTGGCAACGATCGGTAGGGGTTCTGAGAGGAAGGTCCCCCACACTGGAACTGAGACACGGTCCAGACTCCTACGGGAGGCAGCAGTGAGGAATATTGGTCAATGGGCGGAAGCCTGAACCAGCCAAGTAGCGTGCAGGATGACGGCCCTATGGGTTGTAAACTGCTTTTATGCGGGGATAAAGTGGCCCACGTGTGGGCTTTTGCAGGTACCGCATGAATAAGGACCGGCTAATTC
>GV2UCFN02GAW50
GGTGAGTAACGCGTATCCAACCTGCCCTTCACCACGGGATAACCCGGCGAAAGTCGGACTAATACCGTATGTTGTCCATTGACGGCATCCGATTTGGACGAAAGGCTTAGCGGTGAGGGATGGGGATGCGTCCGATTAGCTCGACGGCGGGGTAACGGCCCACCGTGGCAACGATCGGTAGGGGTTCTGAGAGGAAGGTCCCCCACACTGGAACTGAGACACGGTCCAGACTCCTACGGGAGGCAGCAGTGAGGAATATTGGTCAATGGGCGGAAGCCTGAACCAGCCAAGTAGCGTGCAGGATGACGGCCCTATGGGTTGTAAACTGCTTTTATGCGGGGATAAAGTGGCCCACGTGTGGGCTTTTGCAGGTACCGCATGAATAAGGACCGGCTAATTC
>GV2UCFN02JAJWO
GGTGAGTAACGCGTATCCAACCTGCCCTTCACCACGGGATAACCCGGCGAAAGTCGGACTAATACCGTATGTTGTCCATTGACGGCATCCGATTTGGACGAAAGGCTTAGCGGTGAGGGATGGGGATGCGTCCGATTAGCTCGACGGCGGGGTAACGGCCCACCGTGGCAACGATCGGTAGGGGTTCTGAGAGGAAGGTCCCCCACACTGGAACTGAGACACGGTCCAGACTCCTACGGGAGGCAGCAGTGAGGAATATTGGTCAATGGGCGGAAGCCTGAACCAGCCAAGTAGCGTGCAGGATGACGGCCCTATGGGTTGTAAACTGCTTTTATGCGGGGATAAAGTGGCCCACGTGTGGGCTTTTGCAGGTACCGCATGAATAAGGACCGGCTAATTC
>GV2UCFN02GV4KX
GGTGAGTAACGCGTATCCAACCTGCCCTTCACCACGGGATAACCCGGCGAAAGTCGGACTAATACCGTATGTTGTCCATTGACGGCATCCGATTTGGACGAAAGGCTTAGCGGTGAGGGATGGGGATGCGTCCGATTAGCTCGACGGCGGGGTAACGGCCCACCGTGGCAACGATCGGTAGGGGTTCTGAGAGGAAGGTCCCCCACACTGGAACTGAGACACGGTCCAGACTCCTACGGGAGGCAGCAGTGAGGAATATTGGTCAATGGGCGGAAGCCTGAACCAGCCAAGTAGCGTGCAGGATGACGGCCCTATGGGTTGTAAACTGCTTTTATGCGGGGATAAAGTGGCCCACGTGTGGGCTTTTGCAGGTACCGCATGAATAAGGACCGGCTAATTC
>GV2UCFN02I0ZY3
GGTGAGTAACGCGTATCCAACCTGCCCTTCACCACGGGATAACCCGGCGAAAGTCGGACTAATACCGTATGTTGTCCATTGACGGCATCCGATTTGGACGAAAGGCTTAGCGGTGAGGGATGGGGATGCGTCCGATTAGCTCGACGGCGGGGTAACGGCCCACCGTGGCAACGATCGGTAGGGGTTCTGAGAGGAAGGTCCCCCACACTGGAACTGAGACACGGTCCAGACTCCTACGGGAGGCAGCAGTGAGGAATATTGGTCAATGGGCGGAAGCCTGAACCAGCCAAGTAGCGTGCAGGATGACGGCCCTATGGGTTGTAAACTGCTTTTATGCGGGGATAAAGTGGCCCACGTGTGGGCTTTTGCAGGTACCGCATGAATAAGGACCGGCTAATTC
>GV2UCFN02IRC7A
GGTGAGTAACGCGTATCCAACCTGCCCTTCACCACGGGATAACCCGGCGAAAGTCGGACTAATACCGTATGTTGTCCATTGACGGCATCCGATTTGGACGAAAGGCTTAGCGGTGAGGGATGGGGATGCGTCCGATTAGCTCGACGGCGGGGTAACGGCCCACCGTGGCAACGATCGGTAGGGGTTCTGAGAGGAAGGTCCCCCACACTGGAACTGAGACACGGTCCAGACTCCTACGGGAGGCAGCAGTGAGGAATATTGGTCAATGGGCGGAAGCCTGAACCAGCCAAGTAGCGTGCAGGATGACGGCCCTATGGGTTGTAAACTGCTTTTATGCGGGGATAAAGTGGCCCACGTGTGGGCTTTTGCAGGTACCGCATGAATAAGGACCGGCTAATTC
>GV2UCFN02F9HW3
GGTGAGTAACGCGTATCCAACCTGCCCTTCACCACGGGATAACCCGGCGAAAGTCGGACTAATACCGTATGTTGTCCATTGACGGCATCCGATTTGGACGAAAGGCTTAGCGGTGAGGGATGGGGATGCGTCCGATTAGCTCGACGGCGGGGTAACGGCCCACCGTGGCAACGATCGGTAGGGGTTCTGAGAGGAAGGTCCCCCACACTGGAACTGAGACACGGTCCAGACTCCTACGGGAGGCAGCAGTGAGGAATATTGGTCAATGGGCGGAAGCCTGAACCAGCCAAGTAGCGTGCAGGATGACGGCCCTATGGGTTGTAAACTGCTTTTATGCGGGGATAAAGTGGCCCACGTGTGGGCTTTTGCAGGTACCGCATGAATAAGGACCGGCTAATTC
>GV2UCFN02JCXZM
GGTGAGTAACGCGTATCCAACCTGCCCTTCACCACGGGATAACCCGGCGAAAGTCGGACTAATACCGTATGTTGTCCATTGACGGCATCCGATTTGGACGAAAGGCTTAGCGGTGAGGGATGGGGATGCGTCCGATTAGCTCGACGGCGGGGTAACGGCCCACCGTGGCAACGATCGGTAGGGGTTCTGAGAGGAAGGTCCCCCACACTGGAACTGAGACACGGTCCAGACTCCTACGGGAGGCAGCAGTGAGGAATATTGGTCAATGGGCGGAAGCCTGAACCAGCCAAGTAGCGTGCAGGATGACGGCCCTATGGGTTGTAAACTGCTTTTATGCGGGGATAAAGTGGCCCACGTGTGGGCTTTTGCAGGTACCGCATGAATAAGGACCGGCTAATTC
>GV2UCFN02I48TV
GGTGAGTAACGCGTATCCAACCTGCCCTTCACCACGGGATAACCCGGCGAAAGTCGGACTAATACCGTATGTTGTCCATTGACGGCATCCGATTTGGACGAAAGGCTTAGCGGTGAGGGATGGGGATGCGTCCGATTAGCTCGACGGCGGGGTAACGGCCCACCGTGGCAACGATCGGTAGGGGTTCTGAGAGGAAGGTCCCCCACACTGGAACTGAGACACGGTCCAGACTCCTACGGGAGGCAGCAGTGAGGAATATTGGTCAATGGGCGGAAGCCTGAACCAGCCAAGTAGCGTGCAGGATGACGGCCCTATGGGTTGTAAACTGCTTTTATGCGGGGATAAAGTGGCCCACGTGTGGGCTTTTGCAGGTACCGCATGAATAAGGACCGGCTAATTC
>GV2UCFN02I0E7J
GGTGAGTAACGCGTATCCAACCTGCCCTTCACCACGGGATAACCCGGCGAAAGTCGGACTAATACCGTATGTTGTCCATTGACGGCATCCGATTTGGACGAAAGGCTTAGCGGTGAGGGATGGGGATGCGTCCGATTAGCTCGACGGCGGGGTAACGGCCCACCGTGGCAACGATCGGTAGGGGTTCTGAGAGGAAGGTCCCCCACACTGGAACTGAGACACGGTCCAGACTCCTACGGGAGGCAGCAGTGAGGAATATTGGTCAATGGGCGGAAGCCTGAACCAGCCAAGTAGCGTGCAGGATGACGGCCCTATGGGTTGTAAACTGCTTTTATGCGGGGATAAAGTGGCCCACGTGTGGGCTTTTGCAGGTACCGCATGAATAAGGACCGGCTAATTC
>GV2UCFN02HW9RJ
GGTGAGTAACGCGTATCCAACCTGCCCTTCACCACGGGATAACCCGGCGAAAGTCGGACTAATACCGTATGTTGTCCATTGACGGCATCCGATTTGGACGAAAGGCTTAGCGGTGAGGGATGGGGATGCGTCCGATTAGCTCGACGGCGGGGTAACGGCCCACCGTGGCAACGATCGGTAGGGGTTCTGAGAGGAAGGTCCCCCACACTGGAACTGAGACACGGTCCAGACTCCTACGGGAGGCAGCAGTGAGGAATATTGGTCAATGGGCGGAAGCCTGAACCAGCCAAGTAGCGTGCAGGATGACGGCCCTATGGGTTGTAAACTGCTTTTATGCGGGGATAAAGTGGCCCACGTGTGGGCTTTTGCAGGTACCGCATGAATAAGGACCGGCTAATTC
>GV2UCFN02IWILS
GGTGAGTAACGCGTATCCAACCTGCCCTTCACCACGGGATAACCCGGCGAAAGTCGGACTAATACCGTATGTTGTCCATTGACGGCATCCGATTTGGACGAAAGGCTTAGCGGTGAGGGATGGGGATGCGTCCGATTAGCTCGACGGCGGGGTAACGGCCCACCGTGGCAACGATCGGTAGGGGTTCTGAGAGGAAGGTCCCCCACACTGGAACTGAGACACGGTCCAGACTCCTACGGGAGGCAGCAGTGAGGAATATTGGTCAATGGGCGGAAGCCTGAACCAGCCAAGTAGCGTGCAGGATGACGGCCCTATGGGTTGTAAACTGCTTTTATGCGGGGATAAAGTGGCCCACGTGTGGGCTTTTGCAGGTACCGCATGAATAAGGACCGGCTAATTC
>GV2UCFN02IEPJN
GGTGAGTAACGCGTATCCAACCTGCCCTTCACCACGGGATAACCCGGCGAAAGTCGGACTAATACCGTATGTTGTCCATTGACGGCATCCGATTTGGACGAAAGGCTTAGCGGTGAGGGATGGGGATGCGTCCGATTAGCTCGACGGCGGGGTAACGGCCCACCGTGGCAACGATCGGTAGGGGTTCTGAGAGGAAGGTCCCCCACACTGGAACTGAGACACGGTCCAGACTCCTACGGGAGGCAGCAGTGAGGAATATTGGTCAATGGGCGGAAGCCTGAACCAGCCAAGTAGCGTGCAGGATGACGGCCCTATGGGTTGTAAACTGCTTTTATGCGGGGATAAAGTGGCCCACGTGTGGGCTTTTGCAGGTACCGCATGAATAAGGACCGGCTAATTC
>GV2UCFN02HTN7B
GGTGAGTAACGCGTATCCAACCTGCCCTTCACCACGGGATAACCCGGCGAAAGTCGGACTAATACCGTATGTTGTCCATTGACGGCATCCGATTTGGACGAAAGGCTTAGCGGTGAGGGATGGGGATGCGTCCGATTAGCTCGACGGCGGGGTAACGGCCCACCGTGGCAACGATCGGTAGGGGTTCTGAGAGGAAGGTCCCCCACACTGGAACTGAGACACGGTCCAGACTCCTACGGGAGGCAGCAGTGAGGAATATTGGTCAATGGGCGGAAGCCTGAACCAGCCAAGTAGCGTGCAGGATGACGGCCCTATGGGTTGTAAACTGCTTTTATGCGGGGATAAAGTGGCCCACGTGTGGGCTTTTGCAGGTACCGCATGAATAAGGACCGGCTAATTC
>GV2UCFN02JXUY5
GGTGAGTAACGCGTATCCAACCTGCCCTTCACCACGGGATAACCCGGCGAAAGTCGGACTAATACCGTATGTTGTCCATTGACGGCATCCGATTTGGACGAAAGGCTTAGCGGTGAGGGATGGGGATGCGTCCGATTAGCTCGACGGCGGGGTAACGGCCCACCGTGGCAACGATCGGTAGGGGTTCTGAGAGGAAGGTCCCCCACACTGGAACTGAGACACGGTCCAGACTCCTACGGGAGGCAGCAGTGAGGAATATTGGTCAATGGGCGGAAGCCTGAACCAGCCAAGTAGCGTGCAGGATGACGGCCCTATGGGTTGTAAACTGCTTTTATGCGGGGATAAAGTGGCCCACGTGTGGGCTTTTGCAGGTACCGCATGAATAAGGACCGGCTAATTC
>GV2UCFN02HWZXZ
GGTGAGTAACGCGTATCCAACCTGCCCTTCACCACGGGATAACCCGGCGAAAGTCGGACTAATACCGTATGTTGTCCATTGACGGCATCCGATTTGGACGAAAGGCTTAGCGGTGAGGGATGGGGATGCGTCCGATTAGCTCGACGGCGGGGTAACGGCCCACCGTGGCAACGATCGGTAGGGGTTCTGAGAGGAAGGTCCCCCACACTGGAACTGAGACACGGTCCAGACTCCTACGGGAGGCAGCAGTGAGGAATATTGGTCAATGGGCGGAAGCCTGAACCAGCCAAGTAGCGTGCAGGATGACGGCCCTATGGGTTGTAAACTGCTTTTATGCGGGGATAAAGTGGCCCACGTGTGGGCTTTTGCAGGTACCGCATGAATAAGGACCGGCTAATTC
>GV2UCFN02GXXPS
GGTGAGTAACGCGTATCCAACCTGCCCTTCACCACGGGATAACCCGGCGAAAGTCGGACTAATACCGTATGTTGTCCATTGACGGCATCCGATTTGGACGAAAGGCTTAGCGGTGAGGGATGGGGATGCGTCCGATTAGCTCGACGGCGGGGTAACGGCCCACCGTGGCAACGATCGGTAGGGGTTCTGAGAGGAAGGTCCCCCACACTGGAACTGAGACACGGTCCAGACTCCTACGGGAGGCAGCAGTGAGGAATATTGGTCAATGGGCGGAAGCCTGAACCAGCCAAGTAGCGTGCAGGATGACGGCCCTATGGGTTGTAAACTGCTTTTATGCGGGGATAAAGTGGCCCACGTGTGGGCTTTTGCAGGTACCGCATGAATAAGGACCGGCTAATTC
>GV2UCFN02F9WXC
GGTGAGTAACGCGTATCCAACCTGCCCTTCACCACGGGATAACCCGGCGAAAGTCGGACTAATACCGTATGTTGTCCATTGACGGCATCCGATTTGGACGAAAGGCTTAGCGGTGAGGGATGGGGATGCGTCCGATTAGCTCGACGGCGGGGTAACGGCCCACCGTGGCAACGATCGGTAGGGGTTCTGAGAGGAAGGTCCCCCACACTGGAACTGAGACACGGTCCAGACTCCTACGGGAGGCAGCAGTGAGGAATATTGGTCAATGGGCGGAAGCCTGAACCAGCCAAGTAGCGTGCAGGATGACGGCCCTATGGGTTGTAAACTGCTTTTATGCGGGGATAAAGTGGCCCACGTGTGGGCTTTTGCAGGTACCGCATGAATAAGGACCGGCTAATTC
>GV2UCFN02JE0G3
GGTGAGTAACGCGTATCCAACCTGCCCTTCACCACGGGATAACCCGGCGAAAGTCGGACTAATACCGTATGTTGTCCATTGACGGCATCCGATTTGGACGAAAGGCTTAGCGGTGAGGGATGGGGATGCGTCCGATTAGCTCGACGGCGGGGTAACGGCCCACCGTGGCAACGATCGGTAGGGGTTCTGAGAGGAAGGTCCCCCACACTGGAACTGAGACACGGTCCAGACTCCTACGGGAGGCAGCAGTGAGGAATATTGGTCAATGGGCGGAAGCCTGAACCAGCCAAGTAGCGTGCAGGATGACGGCCCTATGGGTTGTAAACTGCTTTTATGCGGGGATAAAGTGGCCCACGTGTGGGCTTTTGCAGGTACCGCATGAATAAGGACCGGCTAATTC
>GV2UCFN02H42HV
GGTGAGTAACGCGTATCCAACCTGCCCTTCACCACGGGATAACCCGGCGAAAGTCGGACTAATACCGTATGTTGTCCATTGACGGCATCCGATTTGGACGAAAGGCTTAGCGGTGAGGGATGGGGATGCGTCCGATTAGCTCGACGGCGGGGTAACGGCCCACCGTGGCAACGATCGGTAGGGGTTCTGAGAGGAAGGTCCCCCACACTGGAACTGAGACACGGTCCAGACTCCTACGGGAGGCAGCAGTGAGGAATATTGGTCAATGGGCGGAAGCCTGAACCAGCCAAGTAGCGTGCAGGATGACGGCCCTATGGGTTGTAAACTGCTTTTATGCGGGGATAAAGTGGCCCACGTGTGGGCTTTTGCAGGTACCGCATGAATAAGGACCGGCTAATTC
>GV2UCFN02F39V3
GGTGAGTAACGCGTATCCAACCTGCCCTTCACCACGGGATAACCCGGCGAAAGTCGGACTAATACCGTATGTTGTCCATTGACGGCATCCGATTTGGACGAAAGGCTTAGCGGTGAGGGATGGGGATGCGTCCGATTAGCTCGACGGCGGGGTAACGGCCCACCGTGGCAACGATCGGTAGGGGTTCTGAGAGGAAGGTCCCCCACACTGGAACTGAGACACGGTCCAGACTCCTACGGGAGGCAGCAGTGAGGAATATTGGTCAATGGGCGGAAGCCTGAACCAGCCAAGTAGCGTGCAGGATGACGGCCCTATGGGTTGTAAACTGCTTTTATGCGGGGATAAAGTGGCCCACGTGTGGGCTTTTGCAGGTACCGCATGAATAAGGACCGGCTAATTC
>GV2UCFN02JHMY1
GGTGAGTAACGCGTATCCAACCTGCCCTTCACCACGGGATAACCCGGCGAAAGTCGGACTAATACCGTATGTTGTCCATTGACGGCATCCGATTTGGACGAAAGGCTTAGCGGTGAGGGATGGGGATGCGTCCGATTAGCTCGACGGCGGGGTAACGGCCCACCGTGGCAACGATCGGTAGGGGTTCTGAGAGGAAGGTCCCCCACACTGGAACTGAGACACGGTCCAGACTCCTACGGGAGGCAGCAGTGAGGAATATTGGTCAATGGGCGGAAGCCTGAACCAGCCAAGTAGCGTGCAGGATGACGGCCCTATGGGTTGTAAACTGCTTTTATGCGGGGATAAAGTGGCCCACGTGTGGGCTTTTGCAGGTACCGCATGAATAAGGACCGGCTAATTC
>GV2UCFN02GNSVQ
GGTGAGTAACGCGTATCCAACCTGCCCTTCACCACGGGATAACCCGGCGAAAGTCGGACTAATACCGTATGTTGTCCATTGACGGCATCCGATTTGGACGAAAGGCTTAGCGGTGAGGGATGGGGATGCGTCCGATTAGCTCGACGGCGGGGTAACGGCCCACCGTGGCGACGATCGGTAGGGGTTCTGAGAGGAAGGTCCCCCACACTGGAACTGAGACACGGTCCAGACTCCTACGGGAGGCAGCAGTGAGGAATATTGGTCAATGGGCGGAAGCCTGAACCAGCCAAGTAGCGTGCAGGATGACGGCCCTATGGGTTGTAAACTGCTTTTATGCGGGGATAAAGGAGCCCACGTGTGGGCTTTTGCAGGTACCGCATGAATAAGGACCGGCTAATTC
>GV2UCFN02I9BGX
GGTGAGTAACGCGTATCCAACCTGCCCTTCACCACGGGATAACCCGGCGAAAGTCGGACTAATACCGTATGTTGTCCATTGACGGCATCCGATTTGGACGAAAGGCTTAGCGGTGAGGGATGGGGATGCGTCCGATTAGCTCGACGGCGGGGTAACGGCCCACCGTGGCGACGATCGGTAGGGGTTCTGAGAGGAAGGTCCCCCACACTGGAACTGAGACACGGTCCAGACTCCTACGGGAGGCAGCAGTGAGGAATATTGGTCAATGGGCGGAAGCCTGAACCAGCCAAGTAGCGTGCAGGATGACGGCCCTATGGGTTGTAAACTGCTTTTATGCGGGGATAAAGGAGCCTACGTGTGGGCTTTTGCAGGTACCGCATGAATAAGGACCGGCTAATTC
>GV2UCFN02IJIT4
GGTGAGTAACGCGTATCCAACCTGCCCTTCACCACGGGATAACCCGGCGAAAGTCGGACTAATACCGTATGTTGTCCATTGACGGCATCCGATTTGGACGAAAGGCTTAGCGGTGAGGGATGGGGATGCGTCCGATTAGCTCGACGGCGGGGTAACGGCCCACCGTGGCGACGATCGGTAGGGGTTCTGAGAGGAAGGTCCCCCACACTGGAACTGAGACACGGTCCAGACTCCTACGGGAGGCAGCAGTGAGGAATATTGGTCAATGGGCGGAAGCCTGAACCAGCCAAGTAGCGTGCAGGATGACGGCCCTATGGGTTGTAAACTGCTTTTATGCGGGGATAAAGGAGCCTACGTGTGGGCTTTTGCAGGTACCGCATGAATAAGGACCGGCTAATTC
>GV2UCFN02JY9KD
GGTGAGTAACGCGTATCCAACCTGCCCTTCACCACGGGATAACCCGGCGAAAGTCGGACTAATACCGTATGTTGTCCATTGACGGCATCCGATTTGGACGAAAGGCTTTGCGGTGAGGGATGGGGATGCGTCCGATTAGCTTGACGGCGGGGTAACGGCCCACCGTGGCGACGATCGGTAGGGGTTCTGAGAGGAAGGTCCCCCACACTGGAACTGAGACACGGTCCAGACTCCTACGGGAGGCAGCAGTGAGGAATATTGGTCAATGGGCGGAAGCCTGAACCAGCCAAGTAGCGTGCAGGATGACGGCCCTATGGGTTGTAAACTGCTTTTATGCGGGGATAAAGGGGCCCACGTGTGGGTTTTTGCAGGTACCGCATGAATAAGGACCGGCTAATTC
>GV2UCFN02IM3ID
GGTGAGTAACGCGTATCCAACCTGCCCTTCACCACGGGATAACCCGGCGAAAGTCGGACTAATACCGTATGTTGTCCATTGACGGCATCCGATTTGGACGAAAGGCTTTGCGGTGAGGGATGGGGATGCGTCCGATTAGCTTGACGGCGGGGTAACGGCCCACCGTGGCGACGATCGGTAGGGGTTCTGAGAGGAAGGTCCCCCACACTGGAACTGAGACACGGTCCAGACTCCTACGGGAGGCAGCAGTGAGGAATATTGGTCAATGGGCGGAAGCCTGAACCAGCCAAGTAGCGTGCAGGATGACGGCCCTATGGGTTGTAAACTGCTTTTATGCGGGGATAAAGGGGCCCACGTGTGGGTTTTTGCAGGTACCGCATGAATAAGGACCGGCTAATTC
>GV2UCFN02H1OZZ
GGTGAGTAACGCGTATCCAACCTGCCCTTCACCACGGGATAACCCGGCGAAAGTCGGACTAATACCGTATGTTGTCCATTGACGGCATCCGATTTGGACGAAAGGCTTTGCGGTGAGGGATGGGGATGCGTCCGATTAGCTCGACGGCGGGGTAACGGCCCACCGTGGCGACGATCGGTAGGGGTTCTGAGAGGAAGGTCCCCCACACTGGAACTGAGACACGGTCCAGACTCCTACGGGAGGCAGCAGTGAGGAATATTGGTCAATGGGCGGAAGCCTGAACCAGCCAAGTAGCGTGCAGGATGACGGCCCTATGGGTTGTAAACTGCTTTTATGCGGGGATAAAGGGGCTCACGTGTGGGTTTTTGCAGGTACCGCATGAATAAGGACCGGCTAATTC
>GV2UCFN02FRCLT
GGTGAGTAACGCGTATCCAACCTGCCCTTCACCACGGGATAACCCGGCGAAAGTCGGACTAATACCGTATGTTGTCCATTGACGGCATCCGATTTGGACGAAAGGCTTTGCGGTGAGGGATGGGGATGCGTCCGATTAGCTCGACGGCGGGGTAACGGCCCACCGTGGCGACGATCGGTAGGGGTTCTGAGAGGAAGGTCCCCCACACTGGAACTGAGACACGGTCCAGACTCCTACGGGAGGCAGCAGTGAGGAATATTGGTCAATGGGCGGAAGCCTGAACCAGCCAAGTAGCGTGCAGGATGACGGCCCTATGGGTTGTAAACTGCTTTTATGCGGGGATAAAGGGGCTCACGTGTGGGTTTTTGCAGGTACCGCATGAATAAGGACCGGCTAATTC
>GV2UCFN02JJAC8
GGTGAGTAACGCGTATCCAACCTGCCCTTCACCACGGGATAACCCGGCGAAAGTCGGACTAATACCGTATGTTGTCCATTGACGGCATCCGATTTGGACGAAAGGCTTTGCGGTGAGGGATGGGGATGCGTCCGATTAGCTCGACGGCGGGGTAACGGCCCACCGTGGCGACGATCGGTAGGGGTTCTGAGAGGAAGGTCCCCCACACTGGAACTGAGACACGGTCCAGACTCCTACGGGAGGCAGCAGTGAGGAATATTGGTCAATGGGCGGAAGCCTGAACCAGCCAAGTAGCGTGCAGGATGACGGCCCTATGGGTTGTAAACTGCTTTTATGCGGGGATAAAGGGGCTCACGTGTGGGTTTTTGCAGGTACCGCATGAATAAGGACCGGCTAATTC
>GV2UCFN02IUGBX
GGTGAGTAACGCGTATCCAACCTGCCCTTCACCACGGGATAACCCGGCGAAAGTCGGACTAATACCGTATGTTGTCCATTGACGGCATCCGATTTGGACGAAAGGCTTAGCGGTGAGGGATGGGGATGCGTCCGATTAGCTCGACGGCGGGGTAACGGCCCACCGTGGCGACGATCGGTAGGGGTTCTGAGAGGAAGGTCCCCCACACTGGAACTGAGACACGGTCCAGACTCCTACGGGAGGCAGCAGTGAGGAATATTGGTCAATGGGCGGAAGCCTGAACCAGCCAAGTAGCGTGCAGGATGACGGCCCTATGGGTTGTAAACTGCTTTTATGCGGGGATAAAGGGGCCCACGTGTGGGTTTTTGCAGGTACCGCATGAATAAGGACCGGCTAATTC
>GV2UCFN02IS5GV
GGTGAGTAACGCGTATCCAACCTGCCCTTCACCACGGGATAACCCGGCGAAAGTCGGACTAATACCGTATGTTGTCCATTGACGGCATCCGATTTGGACGAAAGGCTTAGCGGTGAGGGATGGGGATGCGTCCGATTAGCTCGACGGCGGGGTAACGGCCCACCGTGGCGACGATCGGTAGGGGTTCTGAGAGGAAGGTCCCCCACACTGGAACTGAGACACGGTCCAGACTCCTACGGGAGGCAGCAGTGAGGAATATTGGTCAATGGGCGGAAGCCTGAACCAGCCAAGTAGCGTGCAGGATGACGGCCCTATGGGTTGTAAACTGCTTTTATGCGGGGATAAAGGGGCCCACGTGTGGGTTTTTGCAGGTACCGCATGAATAAGGACCGGCTAATTC
>GV2UCFN02JVBNJ
GGTGAGTAACGCGTATCCAACCTGCCCTTCACCACGGGATAACCCGGCGAAAGTCGGACTAATACCGTATGTTGTCCATTGACGGCATCCGATTTGGACGAAAGGCTTAGCGGTGAGGGATGGGGATGCGTCCGATTAGCTCGACGGCGGGGTAACGGCCCACCGTGGCGACGATCGGTAGGGGTTCTGAGAGGAAGGTCCCCCACACTGGAACTGAGACACGGTCCAGACTCCTACGGGAGGCAGCAGTGAGGAATATTGGTCAATGGGCGGAAGCCTGAACCAGCCAAGTAGCGTGCAGGATGACGGCCCTATGGGTTGTAAACTGCTTTTATGCGGGGATAAAGGGGCCCACGTGTGGGTTTTTGCAGGTACCGCATGAATAAGGACCGGCTAATTC
>GV2UCFN02HRFYE
GGTGAGTAACGCGTATCCAACCTGCCCTTCACCACGGGATAACCCGGCGAAAGTCGGACTAATACCGTATGTTGTCCATTGACGGCATCCGATTTGGACGAAAGGCTTAGCGGTGAGGGATGGGGATGCGTCCGATTAGCTCGACGGCGGGGTAACGGCCCACCGTGGCGACGATCGGTAGGGGTTCTGAGAGGAAGGTCCCCCACACTGGAACTGAGACACGGTCCAGACTCCTACGGGAGGCAGCAGTGAGGAATATTGGTCAATGGGCGGAAGCCTGAACCAGCCAAGTAGCGTGCAGGATGACGGCCCTATGGGTTGTAAACTGCTTTTATGCGGGGATAAAGGGGCCCACGTGTGGGTTTTTGCAGGTACCGCATGAATAAGGACCGGCTAATTC
>GV2UCFN02HWV4H
GGTGAGTAACGCGTATCCAACCTGCCCTTCACCACGGGATAACCCGGCGAAAGTCGGACTAATACCGTATGTTGTCCATTGACGGCATCCGATTTGGACGAAAGGCTTAGCGGTGAGGGATGGGGATGCGTCCGATTAGCTCGACGGCGGGGTAACGGCCCACCGTGGCGACGATCGGTAGGGGTTCTGAGAGGAAGGTCCCCCACACTGGAACTGAGACACGGTCCAGACTCCTACGGGAGGCAGCAGTGAGGAATATTGGTCAATGGGCGGAAGCCTGAACCAGCCAAGTAGCGTGCAGGATGACGGCCCTATGGGTTGTAAACTGCTTTTATGCGGGGATAAAGGGGCCCACGTGTGGGTTTTTGCAGGTACCGCATGAATAAGGACCGGCTAATTC
>GV2UCFN02JRNOK
GGTGAGTAACGCGTATCCAACCTGCCCTTCACCACGGGATAACCCGGCGAAAGTCGGACTAATACCGTATGTTGTCCATTGACGGCATCCGATTTGGACGAAAGGCTTAGCGGTGAGGGATGGGGATGCGTCCGATTAGCTCGACGGCGGGGTAACGGCCCACCGTGGCGACGATCGGTAGGGGTTCTGAGAGGAAGGTCCCCCACACTGGAACTGAGACACGGTCCAGACTCCTACGGGAGGCAGCAGTGAGGAATATTGGTCAATGGGCGGAAGCCTGAACCAGCCAAGTAGCGTGCAGGATGACGGCCCTATGGGTTGTAAACTGCTTTTATGCGGGGATAAAGGGGCCCACGTGTGGGTTTTTGCAGGTACCGCATGAATAAGGACCGGCTAATTC
>GV2UCFN02FV0BZ
GGTGAGTAACGCGTATCCAACCTGCCCTTCACCACGGGATAACCCGGCGAAAGTCGGACTAATACCGTATGTTGTCCATTGACGGCATCCGATTTGGACGAAAGGCTTAGCGGTGAGGGATGGGGATGCGTCCGATTAGCTCGACGGCGGGGTAACGGCCCACCGTGGCGACGATCGGTAGGGGTTCTGAGAGGAAGGTCCCCCACACTGGAACTGAGACACGGTCCAGACTCCTACGGGAGGCAGCAGTGAGGAATATTGGTCAATGGGCGGAAGCCTGAACCAGCCAAGTAGCGTGCAGGATGACGGCCCTATGGGTTGTAAACTGCTTTTATGCGGGGATAAAGGGGCCCACGTGTGGGTTTTTGCAGGTACCGCATGAATAAGGACCGGCTAATTC
>GV2UCFN02FWK1O
GGTGAGTAACGCGTATCCAACCTGCCCTTCACCACGGGATAACCCGGCGAAAGTCGGACTAATACCGTATGTTGTCCATTGACGGCATCCGATTTGGACGAAAGGCTTAGCGGTGAGGGATGGGGATGCGTCCGATTAGCTCGACGGCGGGGTAACGGCCCACCGTGGCGACGATCGGTAGGGGTTCTGAGAGGAAGGTCCCCCACACTGGAACTGAGACACGGTCCAGACTCCTACGGGAGGCAGCAGTGAGGAATATTGGTCAATGGGCGGAAGCCTGAACCAGCCAAGTAGCGTGCAGGATGACGGCCCTATGGGTTGTAAACTGCTTTTATGCGGGGATAAAGGGGCCCACGTGTGGGTTTTTGCAGGTACCGCATGAATAAGGACCGGCTAATTC
>GV2UCFN02GPMJ8
GGTGAGTAACGCGTATCCAACCTGCCCTTCACCACGGGATAACCCGGCGAAAGTCGGACTAATACCGTATGTTGTCCATTGACGGCATCCGATTTGGACGAAAGGCTTAGCGGTGAGGGATGGGGATGCGTCCGATTAGCTCGACGGCGGGGTAACGGCCCACCGTGGCGACGATCGGTAGGGGTTCTGAGAGGAAGGTCCCCCACACTGGAACTGAGACACGGTCCAGACTCCTACGGGAGGCAGCAGTGAGGAATATTGGTCAATGGGCGGAAGCCTGAACCAGCCAAGTAGCGTGCAGGATGACGGCCCTATGGGTTGTAAACTGCTTTTATGCGGGGATAAAGGGGCCCACGTGTGGGTTTTTGCAGGTACCGCATGAATAAGGACCGGCTAATTC
>GV2UCFN02I1O61
GGTGAGTAACGCGTATCCAACCTGCCCTTCACCACGGGATAACCCGGCGAAAGTCGGACTAATACCGTATGTTGTCCATTGACGGCATCCGATTTGGACGAAAGGCTTAGCGGTGAGGGATGGGGATGCGTCCGATTAGCTCGACGGCGGGGTAACGGCCCACCGTGGCGACGATCGGTAGGGGTTCTGAGAGGAAGGTCCCCCACACTGGAACTGAGACACGGTCCAGACTCCTACGGGAGGCAGCAGTGAGGAATATTGGTCAATGGGCGGAAGCCTGAACCAGCCAAGTAGCGTGCAGGATGACGGCCCTATGGGTTGTAAACTGCTTTTATGCGGGGATAAAGGGGCCCACGTGTGGGTTTTTGCAGGTACCGCATGAATAAGGACCGGCTAATTC
>GV2UCFN02ISV5K
GGTGAGTAACGCGTATCCAACCTGCCCTTCACCACGGGATAACCCGGCGAAAGTCGGACTAATACCGTATGTTGTCCATTGACGGCATCCGATTTGGACGAAAGGCTTAGCGGTGAGGGATGGGGATGCGTCCGATTAGCTCGACGGCGGGGTAACGGCCCACCGTGGCGACGATCGGTAGGGGTTCTGAGAGGAAGGTCCCCCACACTGGAACTGAGACACGGTCCAGACTCCTACGGGAGGCAGCAGTGAGGAATATTGGTCAATGGGCGGAAGCCTGAACCAGCCAAGTAGCGTGCAGGATGACGGCCCTATGGGTTGTAAACTGCTTTTATGCGGGGATAAAGGGGCCCACGTGTGGGTTTTTGCAGGTACCGCATGAATAAGGACCGGCTAATTC
>GV2UCFN02JPQ02
GGTGAGTAACGCGTATCCAACCTGCCCTTCACCACGGGATAACCCGGCGAAAGTCGGACTAATACCGTATGTTGTCCATTGACGGCATCCGATTTGGACGAAAGGCTTAGCGGTGAGGGATGGGGATGCGTCCGATTAGCTCGACGGCGGGGTAACGGCCCACCGTGGCGACGATCGGTAGGGGTTCTGAGAGGAAGGTCCCCCACACTGGAACTGAGACACGGTCCAGACTCCTACGGGAGGCAGCAGTGAGGAATATTGGTCAATGGGCGGAAGCCTGAACCAGCCAAGTAGCGTGCAGGATGACGGCCCTATGGGTTGTAAACTGCTTTTATGCGGGGATAAAGGGGCCCACGTGTGGGTTTTTGCAGGTACCGCATGAATAAGGACCGGCTAATTC
>GV2UCFN02JJKU5
GGTGAGTAACGCGTATCCAACCTGCCCTTCACCACGGGATAACCCGGCGAAAGTCGGACTAATACCGTATGTTGTCCATTGACGGCATCCGATTTGGACGAAAGGCTTAGCGGTGAGGGATGGGGATGCGTCCGATTAGCTCGACGGCGGGGTAACGGCCCACCGTGGCGACGATCGGTAGGGGTTCTGAGAGGAAGGTCCCCCACACTGGAACTGAGACACGGTCCAGACTCCTACGGGAGGCAGCAGTGAGGAATATTGGTCAATGGGCGGAAGCCTGAACCAGCCAAGTAGCGTGCAGGATGACGGCCCTATGGGTTGTAAACTGCTTTTATGCGGGGATAAAGGGGCCCACGTGTGGGTTTTTGCAGGTACCGCATGAATAAGGACCGGCTAATTC
>GV2UCFN02IMMA8
GGTGAGTAACGCGTATCCAACCTGCCCTTCACCACGGGATAACCCGGCGAAAGTCGGACTAATACCGTATGTTGTCCATTGACGGCATCCGATTTGGACGAAAGGCTTAGCGGTGAGGGATGGGGATGCGTCCGATTAGCTCGACGGCGGGGTAACGGCCCACCGTGGCGACGATCGGTAGGGGTTCTGAGAGGAAGGTCCCCCACACTGGAACTGAGACACGGTCCAGACTCCTACGGGAGGCAGCAGTGAGGAATATTGGTCAATGGGCGGAAGCCTGAACCAGCCAAGTAGCGTGCAGGATGACGGCCCTATGGGTTGTAAACTGCTTTTATGCGGGGATAAAGGGGCCCACGTGTGGGTTTTTGCAGGTACCGCATGAATAAGGACCGGCTAATTC
>GV2UCFN02HA4SR
GGTGAGTAACGCGTATCCAACCTGCCCTTCACCACGGGATAACCCGGCGAAAGTCGGACTAATACCGTATGTTGTCCATTGACGGCATCCGATTTGGACGAAAGGCTTTGCGGTGAGGGATGGGGATGCGTCCGATTAGCTCGACGGCGGGGTAACGGCCCACCGTGGCGACGATCGGTAGGGGTTCTGAGAGGAAGGTCCCCCACACTGGAACTGAGACACGGTCCAGACTCCTACGGGAGGCAGCAGTGAGGAATATTGGTCAATGGGCGGAAGCCTGAACCAGCCAAGTAGCGTGCAGGATGACGGCCCTATGGGTTGTAAACTGCTTTTATGCGGGGATAAAGGGGCCCACGTGTGGGTTTTTGCAGGTACCGCATGAATAAGGACCGGCTAATTC
>GV2UCFN02HCEUV
GGTGAGTAACGCGTATCCAACCTGCCCTTCACCACGGGATAACCCGGCGAAAGTCGGACTAATACCGTATGTTGTCCATTGACGGCATCCGATTTGGACGAAAGGCTTTGCGGTGAGGGATGGGGATGCGTCCGATTAGCTCGACGGCGGGGTAACGGCCCACCGTGGCGACGATCGGTAGGGGTTCTGAGAGGAAGGTCCCCCACACTGGAACTGAGACACGGTCCAGACTCCTACGGGAGGCAGCAGTGAGGAATATTGGTCAATGGGCGGAAGCCTGAACCAGCCAAGTAGCGTGCAGGATGACGGCCCTATGGGTTGTAAACTGCTTTTATGCGGGGATAAAGGGGCCCACGTGTGGGTTTTTGCAGGTACCGCATGAATAAGGACCGGCTAATTC
>GV2UCFN02JSXQ6
GGTGAGTAACGCGTATCCAACCTGCCCTTCACCACGGGATAACCCGGCGAAAGTCGGACTAATACCGTATGTTGTCCATTGACGGCATCCGATTTGGACGAAAGGCTTGGCGGTGAGGGATGGGGATGCGTCCGATTAGCTCGACGGCGGGGTAACGGCCCACCGTGGCGACGATCGGTAGGGGTTCTGAGAGGAAGGTCCCCCACACTGGAACTGAGACACGGTCCAGACTCCTACGGGAGGCAGCAGTGAGGAATATTGGTCAATGGGCGGAAGCCTGAACCAGCCAAGTAGCGTGCAGGATGACGGCCCTATGGGTTGTAAACTGCTTTTATGCGGGGATAAAGGGGCCCACGTGTGGGCTTTTGCAGGTACCGCATGAATAAGGACCGGCTAATTC
>GV2UCFN02H34G4
GGTGAGTAACGCGTATCCAACCTGCCCTTCACCACGGGATAACCCGGCGAAAGTCGGACTAATACCGTATGTTGTCCATTGACGGCATCCGATTTGGACGAAAGGCTTGGCGGTGAGGGATGGGGATGCGTCCGATTAGCTCGACGGCGGGGTAACGGCCCACCGTGGCGACGATCGGTAGGGGTTCTGAGAGGAAGGTCCCCCACACTGGAACTGAGACACGGTCCAGACTCCTACGGGAGGCAGCAGTGAGGAATATTGGTCAATGGGCGGAAGCCTGAACCAGCCAAGTAGCGTGCAGGATGACGGCCCTATGGGTTGTAAACTGCTTTTATGCGGGGATAAAGGGGCCCACGTGTGGGCTTTTGCAGGTACCGCATGAATAAGGACCGGCTAATTC
>GV2UCFN02G69VG
GGTGAGTAACGCGTATCCAACCTGCCCTTCACCACGGGATAACCCGGCGAAAGTCGGACTAATACCGTATGTTGTCCATTGACGGCATCCGATTTGGACGAAAGGCTTGGCGGTGAGGGATGGGGATGCGTCCGATTAGCTCGACGGCGGGGTAACGGCCCACCGTGGCGACGATCGGTAGGGGTTCTGAGAGGAAGGTCCCCCACACTGGAACTGAGACACGGTCCAGACTCCTACGGGAGGCAGCAGTGAGGAATATTGGTCAATGGGCGGAAGCCTGAACCAGCCAAGTAGCGTGCAGGATGACGGCCCTATGGGTTGTAAACTGCTTTTATGCGGGGATAAAGGGGCCCACGTGTGGGCTTTTGCAGGTACCGCATGAATAAGGACCGGCTAATTC
>GV2UCFN02GM0ET
GGTGAGTAACGCGTATCCAACCTGCCCTTCACCACGGGATAACCCGGCGAAAGTCGGACTAATACCGTATGTTGTCCATTGACGGCATCCGATTTGGACGAAAGGCTTGGCGGTGAGGGATGGGGATGCGTCCGATTAGCTCGACGGCGGGGTAACGGCCCACCGTGGCGACGATCGGTAGGGGTTCTGAGAGGAAGGTCCCCCACACTGGAACTGAGACACGGTCCAGACTCCTACGGGAGGCAGCAGTGAGGAATATTGGTCAATGGGCGGAAGCCTGAACCAGCCAAGTAGCGTGCAGGATGACGGCCCTATGGGTTGTAAACTGCTTTTATGCGGGGATAAAGGGGCCCACGTGTGGGCTTTTGCAGGTACCGCATGAATAAGGACCGGCTAATTC
>GV2UCFN02I5YCZ
GGTGAGTAACGCGTATCCAACCTGCCCTTCACCACGGGATAACCCGGCGAAAGTCGGACTAATACCGTATGTTGTCCATTGACGGCATCCGATTTGGACGAAAGGCTTGGCGGTGAGGGATGGGGATGCGTCCGATTAGCTCGACGGCGGGGTAACGGCCCACCGTGGCGACGATCGGTAGGGGTTCTGAGAGGAAGGTCCCCCACACTGGAACTGAGACACGGTCCAGACTCCTACGGGAGGCAGCAGTGAGGAATATTGGTCAATGGGCGGAAGCCTGAACCAGCCAAGTAGCGTGCAGGATGACGGCCCTATGGGTTGTAAACTGCTTTTATGCGGGGATAAAGGGGCCCACGTGTGGGCTTTTGCAGGTACCGCATGAATAAGGACCGGCTAATTC
>GV2UCFN02I7NXC
GGTGAGTAACGCGTATCCAACCTGCCCTTCACCACGGGATAACCCGGCGAAAGTCGGACTAATACCGTATGTTGTCCATTGACGGCATCCGATTTGGACGAAAGGCTTGGCGGTGAGGGATGGGGATGCGTCCGATTAGCTCGACGGCGGGGTAACGGCCCACCGTGGCGACGATCGGTAGGGGTTCTGAGAGGAAGGTCCCCCACACTGGAACTGAGACACGGTCCAGACTCCTACGGGAGGCAGCAGTGAGGAATATTGGTCAATGGGCGGAAGCCTGAACCAGCCAAGTAGCGTGCAGGATGACGGCCCTATGGGTTGTAAACTGCTTTTATGCGGGGATAAAGGGGCCCACGTGTGGGCTTTTGCAGGTACCGCATGAATAAGGACCGGCTAATTC
>GV2UCFN02HR04S
GGTGAGTAACGCGTATCCAACCTGCCCTTCACCACGGGATAACCCGGCGAAAGTCGGACTAATACCGTATGTTGTCCATTGACGGCATCCGATTTGGACGAAAGGCTTGGCGGTGAGGGATGGGGATGCGTCCGATTAGCTCGACGGCGGGGTAACGGCCCACCGTGGCGACGATCGGTAGGGGTTCTGAGAGGAAGGTCCCCCACACTGGAACTGAGACACGGTCCAGACTCCTACGGGAGGCAGCAGTGAGGAATATTGGTCAATGGGCGGAAGCCTGAACCAGCCAAGTAGCGTGCAGGATGACGGCCCTATGGGTTGTAAACTGCTTTTATGCGGGGATAAAGGGGCCCACGTGTGGGCTTTTGCAGGTACCGCATGAATAAGGACCGGCTAATTC
>GV2UCFN02GYBAZ
GGTGAGTAACGCGTATCCAACCTGCCCTTCACCACGGGATAACCCGGCGAAAGTCGGACTAATACCGTATGTTGTCCATTGACGGCATCCGATTTGGACGAAAGGCTTGGCGGTGAGGGATGGGGATGCGTCCGATTAGCTCGACGGCGGGGTAACGGCCCACCGTGGCGACGATCGGTAGGGGTTCTGAGAGGAAGGTCCCCCACACTGGAACTGAGACACGGTCCAGACTCCTACGGGAGGCAGCAGTGAGGAATATTGGTCAATGGGCGGAAGCCTGAACCAGCCAAGTAGCGTGCAGGATGACGGCCCTATGGGTTGTAAACTGCTTTTATGCGGGGATAAAGGGGCCCACGTGTGGGCTTTTGCAGGTACCGCATGAATAAGGACCGGCTAATTC
>GV2UCFN02HTZFY
GGTGAGTAACGCGTATCCAACCTGCCCTTCACCACGGGATAACCCGGCGAAAGTCGGACTAATACCGTATGTTGTCCATTGACGGCATCCGATTTGGACGAAAGGCTTGGCGGTGAGGGATGGGGATGCGTCCGATTAGCTCGACGGCGGGGTAACGGCCCACCGTGGCGACGATCGGTAGGGGTTCTGAGAGGAAGGTCCCCCACACTGGAACTGAGACACGGTCCAGACTCCTACGGGAGGCAGCAGTGAGGAATATTGGTCAATGGGCGGAAGCCTGAACCAGCCAAGTAGCGTGCAGGATGACGGCCCTATGGGTTGTAAACTGCTTTTATGCGGGGATAAAGGGGCCCACGTGTGGGCTTTTGCAGGTACCGCATGAATAAGGACCGGCTAATTC
>GV2UCFN02H6TXT
GGTGAGTAACGCGTATCCAACCTGCCCTTCACCACGGGATAACCCGGCGAAAGTCGGACTAATACCGTATGTTGTCCATTGACGGCATCCGATTTGGACGAAAGGCTTGGCGGTGAGGGATGGGGATGCGTCCGATTAGCTCGACGGCGGGGTAACGGCCCACCGTGGCGACGATCGGTAGGGGTTCTGAGAGGAAGGTCCCCCACACTGGAACTGAGACACGGTCCAGACTCCTACGGGAGGCAGCAGTGAGGAATATTGGTCAATGGGCGGAAGCCTGAACCAGCCAAGTAGCGTGCAGGATGACGGCCCTATGGGTTGTAAACTGCTTTTATGCGGGGATAAAGGGGCCCACGTGTGGGCTTTTGCAGGTACCGCATGAATAAGGACCGGCTAATTC
>GV2UCFN02JK5CX
GGTGAGTAACGCGTATCCAACCTGCCCTTCACCACGGGATAACCCGGCGAAAGTCGGACTAATACCGTATGTTGTCCATTGACGGCATCCGATTTGGACGAAAGGCTTGGCGGTGAGGGATGGGGATGCGTCCGATTAGCTCGACGGCGGGGTAACGGCCCACCGTGGCGACGATCGGTAGGGGTTCTGAGAGGAAGGTCCCCCACACTGGAACTGAGACACGGTCCAGACTCCTACGGGAGGCAGCAGTGAGGAATATTGGTCAATGGGCGGAAGCCTGAACCAGCCAAGTAGCGTGCAGGATGACGGCCCTATGGGTTGTAAACTGCTTTTATGCGGGGATAAAGGGGCCCACGTGTGGGCTTTTGCAGGTACCGCATGAATAAGGACCGGCTAATTC
>GV2UCFN02GNHB3
GGTGAGTAACGCGTATCCAACCTGCCCTTCACCACGGGATAACCCGGCGAAAGTCGGACTAATACCGTATGTTGTCCATTGACGGCATCCGATTTGGACGAAAGGCTTGGCGGTGAGGGATGGGGATGCGTCCGATTAGCTCGACGGCGGGGTAACGGCCCACCGTGGCGACGATCGGTAGGGGTTCTGAGAGGAAGGTCCCCCACACTGGAACTGAGACACGGTCCAGACTCCTACGGGAGGCAGCAGTGAGGAATATTGGTCAATGGGCGGAAGCCTGAACCAGCCAAGTAGCGTGCAGGATGACGGCCCTATGGGTTGTAAACTGCTTTTATGCGGGGATAAAGGGGCCCACGTGTGGGCTTTTGCAGGTACCGCATGAATAAGGACCGGCTAATTC
>GV2UCFN02FQ1AC
GGTGAGTAACGCGTATCCAACCTGCCCTTCACCACGGGATAACCCGGCGAAAGTCGGACTAATACCGTATGTTGTCCATTGACGGCATCCGATTTGGACGAAAGGCTTGGCGGTGAGGGATGGGGATGCGTCCGATTAGCTCGACGGCGGGGTAACGGCCCACCGTGGCGACGATCGGTAGGGGTTCTGAGAGGAAGGTCCCCCACACTGGAACTGAGACACGGTCCAGACTCCTACGGGAGGCAGCAGTGAGGAATATTGGTCAATGGGCGGAAGCCTGAACCAGCCAAGTAGCGTGCAGGATGACGGCCCTATGGGTTGTAAACTGCTTTTATGCGGGGATAAAGGGGCCCACGTGTGGGCTTTTGCAGGTACCGCATGAATAAGGACCGGCTAATTC
>GV2UCFN02JA5IH
GGTGAGTAACGCGTATCCAACCTGCCCTTCACCACGGGATAACCCGGCGAAAGTCGGACTAATACCGTATGTTGTCCATTGACGGCATCCGATTTGGACGAAAGGCTTGGCGGTGAGGGATGGGGATGCGTCCGATTAGCTCGACGGCGGGGTAACGGCCCACCGTGGCGACGATCGGTAGGGGTTCTGAGAGGAAGGTCCCCCACACTGGAACTGAGACACGGTCCAGACTCCTACGGGAGGCAGCAGTGAGGAATATTGGTCAATGGGCGGAAGCCTGAACCAGCCAAGTAGCGTGCAGGATGACGGCCCTATGGGTTGTAAACTGCTTTTATGCGGGGATAAAGGGGCCCACGTGTGGGCTTTTGCAGGTACCGCATGAATAAGGACCGGCTAATTC
>GV2UCFN02GA44J
GGTGAGTAACGCGTATCCAACCTGCCCTTCACCACGGGATAACCCGGCGAAAGTCGGACTAATACCGTATGTTGTCCATTGACGGCATCCGATTTGGACGAAAGGCTTGGCGGTGAGGGATGGGGATGCGTCCGATTAGCTCGACGGCGGGGTAACGGCCCACCGTGGCGACGATCGGTAGGGGTTCTGAGAGGAAGGTCCCCCACACTGGAACTGAGACACGGTCCAGACTCCTACGGGAGGCAGCAGTGAGGAATATTGGTCAATGGGCGGAAGCCTGAACCAGCCAAGTAGCGTGCAGGATGACGGCCCTATGGGTTGTAAACTGCTTTTATGCGGGGATAAAGGGGCCCACGTGTGGGCTTTTGCAGGTACCGCATGAATAAGGACCGGCTAATTC
>GV2UCFN02IR0UJ
GGTGAGTAACGCGTATCCAACCTGCCCTTCACCACGGGATAACCCGGCGAAAGTCGGACTAATACCGTATGTTGTCCATTGACGGCATCCGATTTGGACGAAAGGCTTGGCGGTGAGGGATGGGGATGCGTCCGATTAGCTCGACGGCGGGGTAACGGCCCACCGTGGCGACGATCGGTAGGGGTTCTGAGAGGAAGGTCCCCCACACTGGAACTGAGACACGGTCCAGACTCCTACGGGAGGCAGCAGTGAGGAATATTGGTCAATGGGCGGAAGCCTGAACCAGCCAAGTAGCGTGCAGGATGACGGCCCTATGGGTTGTAAACTGCTTTTATGCGGGGATAAAGGGGCCCACGTGTGGGCTTTTGCAGGTACCGCATGAATAAGGACCGGCTAATTC
>GV2UCFN02IE83H
GGTGAGTAACGCGTATCCAACCTGCCCTTCACCACGGGATAACCCGGCGAAAGTCGGACTAATACCGTATGTTGTCCATTGACGGCATCCGATTTGGACGAAAGGCTTGGCGGTGAGGGATGGGGATGCGTCCGATTAGCTCGACGGCGGGGTAACGGCCCACCGTGGCGACGATCGGTAGGGGTTCTGAGAGGAAGGTCCCCCACACTGGAACTGAGACACGGTCCAGACTCCTACGGGAGGCAGCAGTGAGGAATATTGGTCAATGGGCGGAAGCCTGAACCAGCCAAGTAGCGTGCAGGATGACGGCCCTATGGGTTGTAAACTGCTTTTATGCGGGGATAAAGGGGCCCACGTGTGGGCTTTTGCAGGTACCGCATGAATAAGGACCGGCTAATTC
>GV2UCFN02HBJWE
GGTGAGTAACGCGTATCCAACCTGCCCTTCACCACGGGATAACCCGGCGAAAGTCGGACTAATACCGTATGTTGTCCATTGACGGCATCCGATTTGGACGAAAGGCTTGGCGGTGAGGGATGGGGATGCGTCCGATTAGCTCGACGGCGGGGTAACGGCCCACCGTGGCGACGATCGGTAGGGGTTCTGAGAGGAAGGTCCCCCACACTGGAACTGAGACACGGTCCAGACTCCTACGGGAGGCAGCAGTGAGGAATATTGGTCAATGGGCGGAAGCCTGAACCAGCCAAGTAGCGTGCAGGATGACGGCCCTATGGGTTGTAAACTGCTTTTATGCGGGGATAAAGGGGCCCACGTGTGGGCTTTTGCAGGTACCGCATGAATAAGGACCGGCTAATTC
>GV2UCFN02JNACT
GGTGAGTAACGCGTATCCAACCTGCCCTTCACCACGGGATAACCCGGCGAAAGTCGGACTAATACCGTATGTTGTCCATTGACGGCATCCGATTTGGACGAAAGGCTTGGCGGTGAGGGATGGGGATGCGTCCGATTAGCTCGACGGCGGGGTAACGGCCCACCGTGGCGACGATCGGTAGGGGTTCTGAGAGGAAGGTCCCCCACACTGGAACTGAGACACGGTCCAGACTCCTACGGGAGGCAGCAGTGAGGAATATTGGTCAATGGGCGGAAGCCTGAACCAGCCAAGTAGCGTGCAGGATGACGGCCCTATGGGTTGTAAACTGCTTTTATGCGGGGATAAAGGGGCCCACGTGTGGGCTTTTGCAGGTACCGCATGAATAAGGACCGGCTAATTC
>GV2UCFN02HLHAI
GGTGAGTAACGCGTATCCAACCTGCCCTTCACCACGGGATAACCCGGCGAAAGTCGGACTAATACCGTATGTTGTCCATTGACGGCATCCGATTTGGACGAAAGGCTTGGCGGTGAGGGATGGGGATGCGTCCGATTAGCTCGACGGCGGGGTAACGGCCCACCGTGGCGACGATCGGTAGGGGTTCTGAGAGGAAGGTCCCCCACACTGGAACTGAGACACGGTCCAGACTCCTACGGGAGGCAGCAGTGAGGAATATTGGTCAATGGGCGGAAGCCTGAACCAGCCAAGTAGCGTGCAGGATGACGGCCCTATGGGTTGTAAACTGCTTTTATGCGGGGATAAAGGGGCCCACGTGTGGGCTTTTGCAGGTACCGCATGAATAAGGACCGGCTAATTC
>GV2UCFN02JB9MF
GGTGAGTAACGCGTATCCAACCTGCCCTTCACCACGGGATAACCCGGCGAAAGTCGGACTAATACCGTATGTTGTCCATTGACGGCATCCGATTTGGACGAAAGGCTTGGCGGTGAGGGATGGGGATGCGTCCGATTAGCTCGACGGCGGGGTAACGGCCCACCGTGGCGACGATCGGTAGGGGTTCTGAGAGGAAGGTCCCCCACACTGGAACTGAGACACGGTCCAGACTCCTACGGGAGGCAGCAGTGAGGAATATTGGTCAATGGGCGGAAGCCTGAACCAGCCAAGTAGCGTGCAGGATGACGGCCCTATGGGTTGTAAACTGCTTTTATGCGGGGATAAAGGGGCCCACGTGTGGGCTTTTGCAGGTACCGCATGAATAAGGACCGGCTAATTC
>GV2UCFN02GQ8UH
GGTGAGTAACGCGTATCCAACCTGCCCTTCACCACGGGATAACCCGGCGAAAGTCGGACTAATACCGTATGTTGTCCATTGACGGCATCCGATTTGGACGAAAGGCTTGGCGGTGAGGGATGGGGATGCGTCCGATTAGCTCGACGGCGGGGTAACGGCCCACCGTGGCGACGATCGGTAGGGGTTCTGAGAGGAAGGTCCCCCACACTGGAACTGAGACACGGTCCAGACTCCTACGGGAGGCAGCAGTGAGGAATATTGGTCAATGGGCGGAAGCCTGAACCAGCCAAGTAGCGTGCAGGATGACGGCCCTATGGGTTGTAAACTGCTTTTATGCGGGGATAAAGGGGCCCACGTGTGGGCTTTTGCAGGTACCGCATGAATAAGGACCGGCTAATTC
>GV2UCFN02GWU1B
GGTGAGTAACGCGTATCCAACCTGCCCTTCACCACGGGATAACCCGGCGAAAGTCGGACTAATACCGTATGTTGTCCATTGACGGCATCCGATTTGGACGAAAGGCTTGGCGGTGAGGGATGGGGATGCGTCCGATTAGCTCGACGGCGGGGTAACGGCCCACCGTGGCGACGATCGGTAGGGGTTCTGAGAGGAAGGTCCCCCACACTGGAACTGAGACACGGTCCAGACTCCTACGGGAGGCAGCAGTGAGGAATATTGGTCAATGGGCGGAAGCCTGAACCAGCCAAGTAGCGTGCAGGATGACGGCCCTATGGGTTGTAAACTGCTTTTATGCGGGGATAAAGGGGCCCACGTGTGGGCTTTTGCAGGTACCGCATGAATAAGGACCGGCTAATTC
>GV2UCFN02HNJFN
GGTGAGTAACGCGTATCCAACCTGCCCTTCACCACGGGATAACCCGGCGAAAGTCGGACTAATACCGTATGTTGTCCATTGACGGCATCCGATTTGGACGAAAGGCTTGGCGGTGAGGGATGGGGATGCGTCCGATTAGCTCGACGGCGGGGTAACGGCCCACCGTGGCGACGATCGGTAGGGGTTCTGAGAGGAAGGTCCCCCACACTGGAACTGAGACACGGTCCAGACTCCTACGGGAGGCAGCAGTGAGGAATATTGGTCAATGGGCGGAAGCCTGAACCAGCCAAGTAGCGTGCAGGATGACGGCCCTATGGGTTGTAAACTGCTTTTATGCGGGGATAAAGGGGCCCACGTGTGGGCTTTTGCAGGTACCGCATGAATAAGGACCGGCTAATTC
>GV2UCFN02JDYJ9
GGTGAGTAACGCGTATCCAACCTGCCCTTCACCACGGGATAACCCGGCGAAAGTCGGACTAATACCGTATGTTGTCCATTGACGGCATCCGATTTGGACGAAAGGCTTGGCGGTGAGGGATGGGGATGCGTCCGATTAGCTCGACGGCGGGGTAACGGCCCACCGTGGCGACGATCGGTAGGGGTTCTGAGAGGAAGGTCCCCCACACTGGAACTGAGACACGGTCCAGACTCCTACGGGAGGCAGCAGTGAGGAATATTGGTCAATGGGCGGAAGCCTGAACCAGCCAAGTAGCGTGCAGGATGACGGCCCTATGGGTTGTAAACTGCTTTTATGCGGGGATAAAGGGGCCCACGTGTGGGCTTTTGCAGGTACCGCATGAATAAGGACCGGCTAATTC
>GV2UCFN02HIAQQ
GGTGAGTAACGCGTATCCAACCTGCCCTTCACCACGGGATAACCCGGCGAAAGTCGGACTAATACCGTATGTTGTCCATTGACGGCATCCGATTTGGACGAAAGGCTTGGCGGTGAGGGATGGGGATGCGTCCGATTAGCTCGACGGCGGGGTAACGGCCCACCGTGGCGACGATCGGTAGGGGTTCTGAGAGGAAGGTCCCCCACACTGGAACTGAGACACGGTCCAGACTCCTACGGGAGGCAGCAGTGAGGAATATTGGTCAATGGGCGGAAGCCTGAACCAGCCAAGTAGCGTGCAGGATGACGGCCCTATGGGTTGTAAACTGCTTTTATGCGGGGATAAAGGGGCCCACGTGTGGGCTTTTGCAGGTACCGCATGAATAAGGACCGGCTAATTC
>GV2UCFN02I1368
GGTGAGTAACGCGTATCCAACCTGCCCTTCACCACGGGATAACCCGGCGAAAGTCGGACTAATACCGTATGTTGTCCATTGACGGCATCCGATTTGGACGAAAGGCTTGGCGGTGAGGGATGGGGATGCGTCCGATTAGCTCGACGGCGGGGTAACGGCCCACCGTGGCGACGATCGGTAGGGGTTCTGAGAGGAAGGTCCCCCACACTGGAACTGAGACACGGTCCAGACTCCTACGGGAGGCAGCAGTGAGGAATATTGGTCAATGGGCGGAAGCCTGAACCAGCCAAGTAGCGTGCAGGATGACGGCCCTATGGGTTGTAAACTGCTTTTATGCGGGGATAAAGGGGCCCACGTGTGGGCTTTTGCAGGTACCGCATGAATAAGGACCGGCTAATTC
>GV2UCFN02I1B8R
GGTGAGTAACGCGTATCCAACCTGCCCTTCACCACGGGATAACCCGGCGAAAGTCGGACTAATACCGTATGTTGTCCATTGACGGCATCCGATTTGGACGAAAGGCTTGGCGGTGAGGGATGGGGATGCGTCCGATTAGCTCGACGGCGGGGTAACGGCCCACCGTGGCGACGATCGGTAGGGGTTCTGAGAGGAAGGTCCCCCACACTGGAACTGAGACACGGTCCAGACTCCTACGGGAGGCAGCAGTGAGGAATATTGGTCAATGGGCGGAAGCCTGAACCAGCCAAGTAGCGTGCAGGATGACGGCCCTATGGGTTGTAAACTGCTTTTATGCGGGGATAAAGGGGCCCACGTGTGGGCTTTTGCAGGTACCGCATGAATAAGGACCGGCTAATTC
>GV2UCFN02JCMGK
GGTGAGTAACGCGTATCCAACCTGCCCTTCACCACGGGATAACCCGGCGAAAGTCGGACTAATACCGTATGTTGTCCATTGACGGCATCCGATTTGGACGAAAGGCTTGGCGGTGAGGGATGGGGATGCGTCCGATTAGCTCGACGGCGGGGTAACGGCCCACCGTGGCGACGATCGGTAGGGGTTCTGAGAGGAAGGTCCCCCACACTGGAACTGAGACACGGTCCAGACTCCTACGGGAGGCAGCAGTGAGGAATATTGGTCAATGGGCGGAAGCCTGAACCAGCCAAGTAGCGTGCAGGATGACGGCCCTATGGGTTGTAAACTGCTTTTATGCGGGGATAAAGGGGCCCACGTGTGGGCTTTTGCAGGTACCGCATGAATAAGGACCGGCTAATTC
>GV2UCFN02I7SW6
GGTGAGTAACGCGTATCCAACCTGCCCTTCACCACGGGATAACCCGGCGAAAGTCGGACTAATACCGTATGTTGTCCATTGACGGCATCCGATTTGGACGAAAGGCTTGGCGGTGAGGGATGGGGATGCGTCCGATTAGCTCGACGGCGGGGTAACGGCCCACCGTGGCGACGATCGGTAGGGGTTCTGAGAGGAAGGTCCCCCACACTGGAACTGAGACACGGTCCAGACTCCTACGGGAGGCAGCAGTGAGGAATATTGGTCAATGGGCGGAAGCCTGAACCAGCCAAGTAGCGTGCAGGATGACGGCCCTATGGGTTGTAAACTGCTTTTATGCGGGGATAAAGGGGCCCACGTGTGGGCTTTTGCAGGTACCGCATGAATAAGGACCGGCTAATTC
>GV2UCFN02JSSZ1
GGTGAGTAACGCGTATCCAACCTGCCCTTCACCACGGGATAACCCGGCGAAAGTCGGACTAATACCGTATGTTGTCCATTGACGGCATCCGATTTGGACGAAAGGCTTGGCGGTGAGGGATGGGGATGCGTCCGATTAGCTCGACGGCGGGGTAACGGCCCACCGTGGCGACGATCGGTAGGGGTTCTGAGAGGAAGGTCCCCCACACTGGAACTGAGACACGGTCCAGACTCCTACGGGAGGCAGCAGTGAGGAATATTGGTCAATGGGCGGAAGCCTGAACCAGCCAAGTAGCGTGCAGGATGACGGCCCTATGGGTTGTAAACTGCTTTTATGCGGGGATAAAGGGGCCCACGTGTGGGCTTTTGCAGGTACCGCATGAATAAGGACCGGCTAATTC
>GV2UCFN02IFL4K
GGTGAGTAACGCGTATCCAACCTGCCCTTCACCACGGGATAACCCGGCGAAAGTCGGACTAATACCGTATGTTGTCCATTGACGGCATCCGATTTGGACGAAAGGCTTGGCGGTGAGGGATGGGGATGCGTCCGATTAGCTCGACGGCGGGGTAACGGCCCACCGTGGCGACGATCGGTAGGGGTTCTGAGAGGAAGGTCCCCCACACTGGAACTGAGACACGGTCCAGACTCCTACGGGAGGCAGCAGTGAGGAATATTGGTCAATGGGCGGAAGCCTGAACCAGCCAAGTAGCGTGCAGGATGACGGCCCTATGGGTTGTAAACTGCTTTTATGCGGGGATAAAGGGGCCCACGTGTGGGCTTTTGCAGGTACCGCATGAATAAGGACCGGCTAATTC
>GV2UCFN02FC9I9
GGTGAGTAACGCGTATCCAACCTGCCCTTCACCACGGGATAACCCGGCGAAAGTCGGACTAATACCGTATGTTGTCCATTGACGGCATCCGATTTGGACGAAAGGCTTGGCGGTGAGGGATGGGGATGCGTCCGATTAGCTCGACGGCGGGGTAACGGCCCACCGTGGCGACGATCGGTAGGGGTTCTGAGAGGAAGGTCCCCCACACTGGAACTGAGACACGGTCCAGACTCCTACGGGAGGCAGCAGTGAGGAATATTGGTCAATGGGCGGAAGCCTGAACCAGCCAAGTAGCGTGCAGGATGACGGCCCTATGGGTTGTAAACTGCTTTTATGCGGGGATAAAGGGGCCCACGTGTGGGCTTTTGCAGGTACCGCATGAATAAGGACCGGCTAATTC
>GV2UCFN02HOFOE
GGTGAGTAACGCGTATCCAACCTGCCCTTCACCACGGGATAACCCGGCGAAAGTCGGACTAATACCGTATGTTGTCCATTGACGGCATCCGATTTGGACGAAAGGCTTGGCGGTGAGGGATGGGGATGCGTCCGATTAGCTCGACGGCGGGGTAACGGCCCACCGTGGCGACGATCGGTAGGGGTTCTGAGAGGAAGGTCCCCCACACTGGAACTGAGACACGGTCCAGACTCCTACGGGAGGCAGCAGTGAGGAATATTGGTCAATGGGCGGAAGCCTGAACCAGCCAAGTAGCGTGCAGGATGACGGCCCTATGGGTTGTAAACTGCTTTTATGCGGGGATAAAGGGGCCCACGTGTGGGCTTTTGCAGGTACCGCATGAATAAGGACCGGCTAATTC
>GV2UCFN02IYJXX
GGTGAGTAACGCGTATCCAACCTGCCCTTCACCACGGGATAACCCGGCGAAAGTCGGACTAATACCGTATGTTGTCCATTGACGGCATCCGATTTGGACGAAAGGCTTGGCGGTGAGGGATGGGGATGCGTCCGATTAGCTCGACGGCGGGGTAACGGCCCACCGTGGCGACGATCGGTAGGGGTTCTGAGAGGAAGGTCCCCCACACTGGAACTGAGACACGGTCCAGACTCCTACGGGAGGCAGCAGTGAGGAATATTGGTCAATGGGCGGAAGCCTGAACCAGCCAAGTAGCGTGCAGGATGACGGCCCTATGGGTTGTAAACTGCTTTTATGCGGGGATAAAGGGGCCCACGTGTGGGCTTTTGCAGGTACCGCATGAATAAGGACCGGCTAATTC
>GV2UCFN02JKO7Y
GGTGAGTAACGCGTATCCAACCTGCCCTTCACCACGGGATAACCCGGCGAAAGTCGGACTAATACCGTATGTTGTCCATTGACGGCATCCGATTTGGACGAAAGGCTTGGCGGTGAGGGATGGGGATGCGTCCGATTAGCTCGACGGCGGGGTAACGGCCCACCGTGGCGACGATCGGTAGGGGTTCTGAGAGGAAGGTCCCCCACACTGGAACTGAGACACGGTCCAGACTCCTACGGGAGGCAGCAGTGAGGAATATTGGTCAATGGGCGGAAGCCTGAACCAGCCAAGTAGCGTGCAGGATGACGGCCCTATGGGTTGTAAACTGCTTTTATGCGGGGATAAAGGGGCCCACGTGTGGGCTTTTGCAGGTACCGCATGAATAAGGACCGGCTAATTC
>GV2UCFN02H3O06
GGTGAGTAACGCGTATCCAACCTGCCCTTCACCACGGGATAACCCGGCGAAAGTCGGACTAATACCGTATGTTGTCCATTGACGGCATCCGATTTGGACGAAAGGCTTGGCGGTGAGGGATGGGGATGCGTCCGATTAGCTCGACGGCGGGGTAACGGCCCACCGTGGCGACGATCGGTAGGGGTTCTGAGAGGAAGGTCCCCCACACTGGAACTGAGACACGGTCCAGACTCCTACGGGAGGCAGCAGTGAGGAATATTGGTCAATGGGCGGAAGCCTGAACCAGCCAAGTAGCGTGCAGGATGACGGCCCTATGGGTTGTAAACTGCTTTTATGCGGGGATAAAGGGGCCCACGTGTGGGCTTTTGCAGGTACCGCATGAATAAGGACCGGCTAATTC
>GV2UCFN02JQEXT
GGTGAGTAACGCGTATCCAACCTGCCCTTCACCACGGGATAACCCGGCGAAAGTCGGACTAATACCGTATGTTGTCCATTGACGGCATCCGATTTGGACGAAAGGCTTGGCGGTGAGGGATGGGGATGCGTCCGATTAGCTCGACGGCGGGGTAACGGCCCACCGTGGCGACGATCGGTAGGGGTTCTGAGAGGAAGGTCCCCCACACTGGAACTGAGACACGGTCCAGACTCCTACGGGAGGCAGCAGTGAGGAATATTGGTCAATGGGCGGAAGCCTGAACCAGCCAAGTAGCGTGCAGGATGACGGCCCTATGGGTTGTAAACTGCTTTTATGCGGGGATAAAGGGGCCCACGTGTGGGCTTTTGCAGGTACCGCATGAATAAGGACCGGCTAATTC
>GV2UCFN02GAHC4
GGTGAGTAACGCGTATCCAACCTGCCCTTCACCACGGGATAACCCGGCGAAAGTCGGACTAATACCGTATGTTGTCCATTGACGGCATCCGATTTGGACGAAAGGCTTGGCGGTGAGGGATGGGGATGCGTCCGATTAGCTCGACGGCGGGGTAACGGCCCACCGTGGCGACGATCGGTAGGGGTTCTGAGAGGAAGGTCCCCCACACTGGAACTGAGACACGGTCCAGACTCCTACGGGAGGCAGCAGTGAGGAATATTGGTCAATGGGCGGAAGCCTGAACCAGCCAAGTAGCGTGCAGGATGACGGCCCTATGGGTTGTAAACTGCTTTTATGCGGGGATAAAGGGGCCCACGTGTGGGCTTTTGCAGGTACCGCATGAATAAGGACCGGCTAATTC
>GV2UCFN02GKP7V
GGTGAGTAACGCGTATCCAACCTGCCCTTCACCACGGGATAACCCGGCGAAAGTCGGACTAATACCGTATGTTGTCCATTGACGGCATCCGATTTGGACGAAAGGCTTGGCGGTGAGGGATGGGGATGCGTCCGATTAGCTCGACGGCGGGGTAACGGCCCACCGTGGCGACGATCGGTAGGGGTTCTGAGAGGAAGGTCCCCCACACTGGAACTGAGACACGGTCCAGACTCCTACGGGAGGCAGCAGTGAGGAATATTGGTCAATGGGCGGAAGCCTGAACCAGCCAAGTAGCGTGCAGGATGACGGCCCTATGGGTTGTAAACTGCTTTTATGCGGGGATAAAGGGGCCCACGTGTGGGCTTTTGCAGGTACCGCATGAATAAGGACCGGCTAATTC
>GV2UCFN02HVBRL
GGTGAGTAACGCGTATCCAACCTGCCCTTCACCACGGGATAACCCGGCGAAAGTCGGACTAATACCGTATGTTGTCCATTGACGGCATCCGATTTGGACGAAAGGCTTGGCGGTGAGGGATGGGGATGCGTCCGATTAGCTCGACGGCGGGGTAACGGCCCACCGTGGCGACGATCGGTAGGGGTTCTGAGAGGAAGGTCCCCCACACTGGAACTGAGACACGGTCCAGACTCCTACGGGAGGCAGCAGTGAGGAATATTGGTCAATGGGCGGAAGCCTGAACCAGCCAAGTAGCGTGCAGGATGACGGCCCTATGGGTTGTAAACTGCTTTTATGCGGGGATAAAGGGGCCCACGTGTGGGCTTTTGCAGGTACCGCATGAATAAGGACCGGCTAATTC
>GV2UCFN02GNEXF
GGTGAGTAACGCGTATCCAACCTGCCCTTCACCACGGGATAACCCGGCGAAAGTCGGACTAATACCGTATGTTGTCCATTGACGGCATCCGATTTGGACGAAAGGCTTGGCGGTGAGGGATGGGGATGCGTCCGATTAGCTCGACGGCGGGGTAACGGCCCACCGTGGCGACGATCGGTAGGGGTTCTGAGAGGAAGGTCCCCCACACTGGAACTGAGACACGGTCCAGACTCCTACGGGAGGCAGCAGTGAGGAATATTGGTCAATGGGCGGAAGCCTGAACCAGCCAAGTAGCGTGCAGGATGACGGCCCTATGGGTTGTAAACTGCTTTTATGCGGGGATAAAGGGGCCCACGTGTGGGCTTTTGCAGGTACCGCATGAATAAGGACCGGCTAATTC
>GV2UCFN02IBZRE
GGTGAGTAACGCGTATCCAACCTGCCCTTCACCACGGGATAACCCGGCGAAAGTCGGACTAATACCGTATGTTGTCCATTGACGGCATCCGATTTGGACGAAAGGCTTGGCGGTGAGGGATGGGGATGCGTCCGATTAGCTCGACGGCGGGGTAACGGCCCACCGTGGCGACGATCGGTAGGGGTTCTGAGAGGAAGGTCCCCCACACTGGAACTGAGACACGGTCCAGACTCCTACGGGAGGCAGCAGTGAGGAATATTGGTCAATGGGCGGAAGCCTGAACCAGCCAAGTAGCGTGCAGGATGACGGCCCTATGGGTTGTAAACTGCTTTTATGCGGGGATAAAGGGGCCCACGTGTGGGCTTTTGCAGGTACCGCATGAATAAGGACCGGCTAATTC
>GV2UCFN02HQP7V
GGTGAGTAACGCGTATCCAACCTGCCCTTCACCACGGGATAACCCGGCGAAAGTCGGACTAATACCGTATGTTGTCCATTGACGGCATCCGATTTGGACGAAAGGCTTGGCGGTGAGGGATGGGGATGCGTCCGATTAGCTCGACGGCGGGGTAACGGCCCACCGTGGCGACGATCGGTAGGGGTTCTGAGAGGAAGGTCCCCCACACTGGAACTGAGACACGGTCCAGACTCCTACGGGAGGCAGCAGTGAGGAATATTGGTCAATGGGCGGAAGCCTGAACCAGCCAAGTAGCGTGCAGGATGACGGCCCTATGGGTTGTAAACTGCTTTTATGCGGGGATAAAGGGGCCCACGTGTGGGCTTTTGCAGGTACCGCATGAATAAGGACCGGCTAATTC
>GV2UCFN02GODSB
GGTGAGTAACGCGTATCCAACCTGCCCTTCACCACGGGATAACCCGGCGAAAGTCGGACTAATACCGTATGTTGTCCATTGACGGCATCCGATTTGGACGAAAGGCTTGGCGGTGAGGGATGGGGATGCGTCCGATTAGCTCGACGGCGGGGTAACGGCCCACCGTGGCGACGATCGGTAGGGGTTCTGAGAGGAAGGTCCCCCACACTGGAACTGAGACACGGTCCAGACTCCTACGGGAGGCAGCAGTGAGGAATATTGGTCAATGGGCGGAAGCCTGAACCAGCCAAGTAGCGTGCAGGATGACGGCCCTATGGGTTGTAAACTGCTTTTATGCGGGGATAAAGGGGCCCACGTGTGGGCTTTTGCAGGTACCGCATGAATAAGGACCGGCTAATTC
>GV2UCFN02HL0WN
GGTGAGTAACGCGTATCCAACCTGCCCTTCACCACGGGATAACCCGGCGAAAGTCGGACTAATACCGTATGTTGTCCATTGACGGCATCCGATTTGGACGAAAGGCTTGGCGGTGAGGGATGGGGATGCGTCCGATTAGCTCGACGGCGGGGTAACGGCCCACCGTGGCGACGATCGGTAGGGGTTCTGAGAGGAAGGTCCCCCACACTGGAACTGAGACACGGTCCAGACTCCTACGGGAGGCAGCAGTGAGGAATATTGGTCAATGGGCGGAAGCCTGAACCAGCCAAGTAGCGTGCAGGATGACGGCCCTATGGGTTGTAAACTGCTTTTATGCGGGGATAAAGGGGCCCACGTGTGGGCTTTTGCAGGTACCGCATGAATAAGGACCGGCTAATTC
>GV2UCFN02GHUV0
GGTGAGTAACGCGTATCCAACCTGCCCTTCACCACGGGATAACCCGGCGAAAGTCGGACTAATACCGTATGTTGTCCATTGACGGCATCCGATTTGGACGAAAGGCTTGGCGGTGAGGGATGGGGATGCGTCCGATTAGCTCGACGGCGGGGTAACGGCCCACCGTGGCGACGATCGGTAGGGGTTCTGAGAGGAAGGTCCCCCACACTGGAACTGAGACACGGTCCAGACTCCTACGGGAGGCAGCAGTGAGGAATATTGGTCAATGGGCGGAAGCCTGAACCAGCCAAGTAGCGTGCAGGATGACGGCCCTATGGGTTGTAAACTGCTTTTATGCGGGGATAAAGGGGCCCACGTGTGGGCTTTTGCAGGTACCGCATGAATAAGGACCGGCTAATTC
>GV2UCFN02H9LWU
GGTGAGTAACGCGTATCCAACCTGCCCTTCACCACGGGATAACCCGGCGAAAGTCGGACTAATACCGTATGTTGTCCATTGACGGCATCCGATTTGGACGAAAGGCTTGGCGGTGAGGGATGGGGATGCGTCCGATTAGCTCGACGGCGGGGTAACGGCCCACCGTGGCGACGATCGGTAGGGGTTCTGAGAGGAAGGTCCCCCACACTGGAACTGAGACACGGTCCAGACTCCTACGGGAGGCAGCAGTGAGGAATATTGGTCAATGGGCGGAAGCCTGAACCAGCCAAGTAGCGTGCAGGATGACGGCCCTATGGGTTGTAAACTGCTTTTATGCGGGGATAAAGGGGCCCACGTGTGGGCTTTTGCAGGTACCGCATGAATAAGGACCGGCTAATTC
>GV2UCFN02GFNF7
GGTGAGTAACGCGTATCCAACCTGCCCTTCACCACGGGATAACCCGGCGAAAGTCGGACTAATACCGTATGTTGTCCATTGACGGCATCCGATTTGGACGAAAGGCTTGGCGGTGAGGGATGGGGATGCGTCCGATTAGCTCGACGGCGGGGTAACGGCCCACCGTGGCGACGATCGGTAGGGGTTCTGAGAGGAAGGTCCCCCACACTGGAACTGAGACACGGTCCAGACTCCTACGGGAGGCAGCAGTGAGGAATATTGGTCAATGGGCGGAAGCCTGAACCAGCCAAGTAGCGTGCAGGATGACGGCCCTATGGGTTGTAAACTGCTTTTATGCGGGGATAAAGGGGCCCACGTGTGGGCTTTTGCAGGTACCGCATGAATAAGGACCGGCTAATTC
>GV2UCFN02I99AE
GGTGAGTAACGCGTATCCAACCTGCCCTTCACCACGGGATAACCCGGCGAAAGTCGGACTAATACCGTATGTTGTCCATTGACGGCATCCGATTTGGACGAAAGGCTTGGCGGTGAGGGATGGGGATGCGTCCGATTAGCTCGACGGCGGGGTAACGGCCCACCGTGGCGACGATCGGTAGGGGTTCTGAGAGGAAGGTCCCCCACACTGGAACTGAGACACGGTCCAGACTCCTACGGGAGGCAGCAGTGAGGAATATTGGTCAATGGGCGGAAGCCTGAACCAGCCAAGTAGCGTGCAGGATGACGGCCCTATGGGTTGTAAACTGCTTTTATGCGGGGATAAAGGGGCCCACGTGTGGGCTTTTGCAGGTACCGCATGAATAAGGACCGGCTAATTC
>GV2UCFN02FH4N8
GGTGAGTAACGCGTATCCAACCTGCCCTTCACCACGGGATAACCCGGCGAAAGTCGGACTAATACCGTATGTTGTCCATTGACGGCATCCGATTTGGACGAAAGGCTTGGCGGTGAGGGATGGGGATGCGTCCGATTAGCTCGACGGCGGGGTAACGGCCCACCGTGGCGACGATCGGTAGGGGTTCTGAGAGGAAGGTCCCCCACACTGGAACTGAGACACGGTCCAGACTCCTACGGGAGGCAGCAGTGAGGAATATTGGTCAATGGGCGGAAGCCTGAACCAGCCAAGTAGCGTGCAGGATGACGGCCCTATGGGTTGTAAACTGCTTTTATGCGGGGATAAAGGGGCCCACGTGTGGGCTTTTGCAGGTACCGCATGAATAAGGACCGGCTAATTC
>GV2UCFN02HTGG8
GGTGAGTAACGCGTATCCAACCTGCCCTTCACCACGGGATAACCCGGCGAAAGTCGGACTAATACCGTATGTTGTCCATTGACGGCATCCGATTTGGACGAAAGGCTTGGCGGTGAGGGATGGGGATGCGTCCGATTAGCTCGACGGCGGGGTAACGGCCCACCGTGGCGACGATCGGTAGGGGTTCTGAGAGGAAGGTCCCCCACACTGGAACTGAGACACGGTCCAGACTCCTACGGGAGGCAGCAGTGAGGAATATTGGTCAATGGGCGGAAGCCTGAACCAGCCAAGTAGCGTGCAGGATGACGGCCCTATGGGTTGTAAACTGCTTTTATGCGGGGATAAAGGGGCCCACGTGTGGGCTTTTGCAGGTACCGCATGAATAAGGACCGGCTAATTC
>GV2UCFN02IAKE2
GGTGAGTAACGCGTATCCAACCTGCCCTTCACCACGGGATAACCCGGCGAAAGTCGGACTAATACCGTATGTTGTCCATTGACGGCATCCGATTTGGACGAAAGGCTTGGCGGTGAGGGATGGGGATGCGTCCGATTAGCTCGACGGCGGGGTAACGGCCCACCGTGGCGACGATCGGTAGGGGTTCTGAGAGGAAGGTCCCCCACACTGGAACTGAGACACGGTCCAGACTCCTACGGGAGGCAGCAGTGAGGAATATTGGTCAATGGGCGGAAGCCTGAACCAGCCAAGTAGCGTGCAGGATGACGGCCCTATGGGTTGTAAACTGCTTTTATGCGGGGATAAAGGGGCCCACGTGTGGGCTTTTGCAGGTACCGCATGAATAAGGACCGGCTAATTC
>GV2UCFN02JQPBK
GGTGAGTAACGCGTATCCAACCTGCCCTTCACCACGGGATAACCCGGCGAAAGTCGGACTAATACCGTATGTTGTCCATTGACGGCATCCGATTTGGACGAAAGGCTTGGCGGTGAGGGATGGGGATGCGTCCGATTAGCTCGACGGCGGGGTAACGGCCCACCGTGGCGACGATCGGTAGGGGTTCTGAGAGGAAGGTCCCCCACACTGGAACTGAGACACGGTCCAGACTCCTACGGGAGGCAGCAGTGAGGAATATTGGTCAATGGGCGGAAGCCTGAACCAGCCAAGTAGCGTGCAGGATGACGGCCCTATGGGTTGTAAACTGCTTTTATGCGGGGATAAAGGGGCCCACGTGTGGGCTTTTGCAGGTACCGCATGAATAAGGACCGGCTAATTC
>GV2UCFN02FMUTB
GGTGAGTAACGCGTATCCAACCTGCCCTTCACCACGGGATAACCCGGCGAAAGTCGGACTAATACCGTATGTTGTCCATTGACGGCATCCGATTTGGACGAAAGGCTTGGCGGTGAGGGATGGGGATGCGTCCGATTAGCTCGACGGCGGGGTAACGGCCCACCGTGGCGACGATCGGTAGGGGTTCTGAGAGGAAGGTCCCCCACACTGGAACTGAGACACGGTCCAGACTCCTACGGGAGGCAGCAGTGAGGAATATTGGTCAATGGGCGGAAGCCTGAACCAGCCAAGTAGCGTGCAGGATGACGGCCCTATGGGTTGTAAACTGCTTTTATGCGGGGATAAAGGGGCCCACGTGTGGGCTTTTGCAGGTACCGCATGAATAAGGACCGGCTAATTC
>GV2UCFN02JLU5D
GGTGAGTAACGCGTATCCAACCTGCCCTTCACCACGGGATAACCCGGCGAAAGTCGGACTAATACCGTATGTTGTCCATTGACGGCATCCGATTTGGACGAAAGGCTTGGCGGTGAGGGATGGGGATGCGTCCGATTAGCTCGACGGCGGGGTAACGGCCCACCGTGGCGACGATCGGTAGGGGTTCTGAGAGGAAGGTCCCCCACACTGGAACTGAGACACGGTCCAGACTCCTACGGGAGGCAGCAGTGAGGAATATTGGTCAATGGGCGGAAGCCTGAACCAGCCAAGTAGCGTGCAGGATGACGGCCCTATGGGTTGTAAACTGCTTTTATGCGGGGATAAAGGGGCCCACGTGTGGGCTTTTGCAGGTACCGCATGAATAAGGACCGGCTAATTC
>GV2UCFN02IO7VE
GGTGAGTAACGCGTATCCAACCTGCCCTTCACCACGGGATAACCCGGCGAAAGTCGGACTAATACCGTATGTTGTCCATTGACGGCATCCGATTTGGACGAAAGGCTTGGCGGTGAGGGATGGGGATGCGTCCGATTAGCTCGACGGCGGGGTAACGGCCCACCGTGGCGACGATCGGTAGGGGTTCTGAGAGGAAGGTCCCCCACACTGGAACTGAGACACGGTCCAGACTCCTACGGGAGGCAGCAGTGAGGAATATTGGTCAATGGGCGGAAGCCTGAACCAGCCAAGTAGCGTGCAGGATGACGGCCCTATGGGTTGTAAACTGCTTTTATGCGGGGATAAAGGGGCCCACGTGTGGGCTTTTGCAGGTACCGCATGAATAAGGACCGGCTAATTC
>GV2UCFN02GJYQZ
GGTGAGTAACGCGTATCCAACCTGCCCTTCACCACGGGATAACCCGGCGAAAGTCGGACTAATACCGTATGTTGTCCATTGACGGCATCCGATTTGGACGAAAGGCTTGGCGGTGAGGGATGGGGATGCGTCCGATTAGCTCGACGGCGGGGTAACGGCCCACCGTGGCGACGATCGGTAGGGGTTCTGAGAGGAAGGTCCCCCACACTGGAACTGAGACACGGTCCAGACTCCTACGGGAGGCAGCAGTGAGGAATATTGGTCAATGGGCGGAAGCCTGAACCAGCCAAGTAGCGTGCAGGATGACGGCCCTATGGGTTGTAAACTGCTTTTATGCGGGGATAAAGGGGCCCACGTGTGGGCTTTTGCAGGTACCGCATGAATAAGGACCGGCTAATTC
>GV2UCFN02GMJXP
GGTGAGTAACGCGTATCCAACCTGCCCTTCACCACGGGATAACCCGGCGAAAGTCGGACTAATACCGTATGTTGTCCATTGACGGCATCCGATTTGGACGAAAGGCTTGGCGGTGAGGGATGGGGATGCGTCCGATTAGCTCGACGGCGGGGTAACGGCCCACCGTGGCGACGATCGGTAGGGGTTCTGAGAGGAAGGTCCCCCACACTGGAACTGAGACACGGTCCAGACTCCTACGGGAGGCAGCAGTGAGGAATATTGGTCAATGGGCGGAAGCCTGAACCAGCCAAGTAGCGTGCAGGATGACGGCCCTATGGGTTGTAAACTGCTTTTATGCGGGGATAAAGGGGCCCACGTGTGGGCTTTTGCAGGTACCGCATGAATAAGGACCGGCTAATTC
>GV2UCFN02H7P6I
GGTGAGTAACGCGTATCCAACCTGCCCTTCACCACGGGATAACCCGGCGAAAGTCGGACTAATACCGTATGTTGTCCATTGACGGCATCCGATTTGGACGAAAGGCTTGGCGGTGAGGGATGGGGATGCGTCCGATTAGCTCGACGGCGGGGTAACGGCCCACCGTGGCGACGATCGGTAGGGGTTCTGAGAGGAAGGTCCCCCACACTGGAACTGAGACACGGTCCAGACTCCTACGGGAGGCAGCAGTGAGGAATATTGGTCAATGGGCGGAAGCCTGAACCAGCCAAGTAGCGTGCAGGATGACGGCCCTATGGGTTGTAAACTGCTTTTATGCGGGGATAAAGGGGCCCACGTGTGGGCTTTTGCAGGTACCGCATGAATAAGGACCGGCTAATTC
>GV2UCFN02FRDAS
GGTGAGTAACGCGTATCCAACCTGCCCTTCACCACGGGATAACCCGGCGAAAGTCGGACTAATACCGTATGTTGTCCATTGACGGCATCCGATTTGGACGAAAGGCTTGGCGGTGAGGGATGGGGATGCGTCCGATTAGCTCGACGGCGGGGTAACGGCCCACCGTGGCGACGATCGGTAGGGGTTCTGAGAGGAAGGTCCCCCACACTGGAACTGAGACACGGTCCAGACTCCTACGGGAGGCAGCAGTGAGGAATATTGGTCAATGGGCGGAAGCCTGAACCAGCCAAGTAGCGTGCAGGATGACGGCCCTATGGGTTGTAAACTGCTTTTATGCGGGGATAAAGGGGCCCACGTGTGGGCTTTTGCAGGTACCGCATGAATAAGGACCGGCTAATTC
>GV2UCFN02GFT2A
GGTGAGTAACGCGTATCCAACCTGCCCTTCACCACGGGATAACCCGGCGAAAGTCGGACTAATACCGTATGTTGTCCATTGACGGCATCCGATTTGGACGAAAGGCTTGGCGGTGAGGGATGGGGATGCGTCCGATTAGCTCGACGGCGGGGTAACGGCCCACCGTGGCGACGATCGGTAGGGGTTCTGAGAGGAAGGTCCCCCACACTGGAACTGAGACACGGTCCAGACTCCTACGGGAGGCAGCAGTGAGGAATATTGGTCAATGGGCGGAAGCCTGAACCAGCCAAGTAGCGTGCAGGATGACGGCCCTATGGGTTGTAAACTGCTTTTATGCGGGGATAAAGGGGCCCACGTGTGGGCTTTTGCAGGTACCGCATGAATAAGGACCGGCTAATTC
>GV2UCFN02HALQP
GGTGAGTAACGCGTATCCAACCTGCCCTTCACCACGGGATAACCCGGCGAAAGTCGGACTAATACCGTATGTTGTCCATTGACGGCATCCGATTTGGACGAAAGGCTTGGCGGTGAGGGATGGGGATGCGTCCGATTAGCTCGACGGCGGGGTAACGGCCCACCGTGGCGACGATCGGTAGGGGTTCTGAGAGGAAGGTCCCCCACACTGGAACTGAGACACGGTCCAGACTCCTACGGGAGGCAGCAGTGAGGAATATTGGTCAATGGGCGGAAGCCTGAACCAGCCAAGTAGCGTGCAGGATGACGGCCCTATGGGTTGTAAACTGCTTTTATGCGGGGATAAAGGGGCCCACGTGTGGGCTTTTGCAGGTACCGCATGAATAAGGACCGGCTAATTC
>GV2UCFN02GL6GH
GGTGAGTAACGCGTATCCAACCTGCCCTTCACCACGGGATAACCCGGCGAAAGTCGGACTAATACCGTATGTTGTCCATTGACGGCATCCGATTTGGACGAAAGGCTTGGCGGTGAGGGATGGGGATGCGTCCGATTAGCTCGACGGCGGGGTAACGGCCCACCGTGGCGACGATCGGTAGGGGTTCTGAGAGGAAGGTCCCCCACACTGGAACTGAGACACGGTCCAGACTCCTACGGGAGGCAGCAGTGAGGAATATTGGTCAATGGGCGGAAGCCTGAACCAGCCAAGTAGCGTGCAGGATGACGGCCCTATGGGTTGTAAACTGCTTTTATGCGGGGATAAAGGGGCCCACGTGTGGGCTTTTGCAGGTACCGCATGAATAAGGACCGGCTAATTC
>GV2UCFN02F08SU
GGTGAGTAACGCGTATCCAACCTGCCCTTCACCACGGGATAACCCGGCGAAAGTCGGACTAATACCGTATGTTGTCCATTGACGGCATCCGATTTGGACGAAAGGCTTGGCGGTGAGGGATGGGGATGCGTCCGATTAGCTCGACGGCGGGGTAACGGCCCACCGTGGCGACGATCGGTAGGGGTTCTGAGAGGAAGGTCCCCCACACTGGAACTGAGACACGGTCCAGACTCCTACGGGAGGCAGCAGTGAGGAATATTGGTCAATGGGCGGAAGCCTGAACCAGCCAAGTAGCGTGCAGGATGACGGCCCTATGGGTTGTAAACTGCTTTTATGCGGGGATAAAGGGGCCCACGTGTGGGCTTTTGCAGGTACCGCATGAATAAGGACCGGCTAATTC
>GV2UCFN02JPCZT
GGTGAGTAACGCGTATCCAACCTGCCCTTCACCACGGGATAACCCGGCGAAAGTCGGACTAATACCGTATGTTGTCCATTGACGGCATCCGATTTGGACGAAAGGCTTGGCGGTGAGGGATGGGGATGCGTCCGATTAGCTCGACGGCGGGGTAACGGCCCACCGTGGCGACGATCGGTAGGGGTTCTGAGAGGAAGGTCCCCCACACTGGAACTGAGACACGGTCCAGACTCCTACGGGAGGCAGCAGTGAGGAATATTGGTCAATGGGCGGAAGCCTGAACCAGCCAAGTAGCGTGCAGGATGACGGCCCTATGGGTTGTAAACTGCTTTTATGCGGGGATAAAGGGGCCCACGTGTGGGCTTTTGCAGGTACCGCATGAATAAGGACCGGCTAATTC
>GV2UCFN02JJIW2
GGTGAGTAACGCGTATCCAACCTGCCCTTCACCACGGGATAACCCGGCGAAAGTCGGACTAATACCGTATGTTGTCCATTGACGGCATCCGATTTGGACGAAAGGCTTGGCGGTGAGGGATGGGGATGCGTCCGATTAGCTCGACGGCGGGGTAACGGCCCACCGTGGCGACGATCGGTAGGGGTTCTGAGAGGAAGGTCCCCCACACTGGAACTGAGACACGGTCCAGACTCCTACGGGAGGCAGCAGTGAGGAATATTGGTCAATGGGCGGAAGCCTGAACCAGCCAAGTAGCGTGCAGGATGACGGCCCTATGGGTTGTAAACTGCTTTTATGCGGGGATAAAGGGGCCCACGTGTGGGCTTTTGCAGGTACCGCATGAATAAGGACCGGCTAATTC
>GV2UCFN02JURMK
GGTGAGTAACGCGTATCCAACCTGCCCTTCACCACGGGATAACCCGGCGAAAGTCGGACTAATACCGTATGTTGTCCATTGACGGCATCCGATTTGGACGAAAGGCTTGGCGGTGAGGGATGGGGATGCGTCCGATTAGCTCGACGGCGGGGTAACGGCCCACCGTGGCGACGATCGGTAGGGGTTCTGAGAGGAAGGTCCCCCACACTGGAACTGAGACACGGTCCAGACTCCTACGGGAGGCAGCAGTGAGGAATATTGGTCAATGGGCGGAAGCCTGAACCAGCCAAGTAGCGTGCAGGATGACGGCCCTATGGGTTGTAAACTGCTTTTATGCGGGGATAAAGGGGCCCACGTGTGGGCTTTTGCAGGTACCGCATGAATAAGGACCGGCTAATTC
>GV2UCFN02FHTMW
GGTGAGTAACGCGTATCCAACCTGCCCTTCACCACGGGATAACCCGGCGAAAGTCGGACTAATACCGTATGTTGTCCATTGACGGCATCCGATTTGGACGAAAGGCTTGGCGGTGAGGGATGGGGATGCGTCCGATTAGCTCGACGGCGGGGTAACGGCCCACCGTGGCGACGATCGGTAGGGGTTCTGAGAGGAAGGTCCCCCACACTGGAACTGAGACACGGTCCAGACTCCTACGGGAGGCAGCAGTGAGGAATATTGGTCAATGGGCGGAAGCCTGAACCAGCCAAGTAGCGTGCAGGATGACGGCCCTATGGGTTGTAAACTGCTTTTATGCGGGGATAAAGGGGCCCACGTGTGGGCTTTTGCAGGTACCGCATGAATAAGGACCGGCTAATTC
>GV2UCFN02GKR7O
GGTGAGTAACGCGTATCCAACCTGCCCTTCACCACGGGATAACCCGGCGAAAGTCGGACTAATACCGTATGTTGTCCATTGACGGCATCCGATTTGGACGAAAGGCTTGGCGGTGAGGGATGGGGATGCGTCCGATTAGCTCGACGGCGGGGTAACGGCCCACCGTGGCGACGATCGGTAGGGGTTCTGAGAGGAAGGTCCCCCACACTGGAACTGAGACACGGTCCAGACTCCTACGGGAGGCAGCAGTGAGGAATATTGGTCAATGGGCGGAAGCCTGAACCAGCCAAGTAGCGTGCAGGATGACGGCCCTATGGGTTGTAAACTGCTTTTATGCGGGGATAAAGGGGCCCACGTGTGGGCTTTTGCAGGTACCGCATGAATAAGGACCGGCTAATTC
>GV2UCFN02GRZ99
GGTGAGTAACGCGTATCCAACCTGCCCTTCACCACGGGATAACCCGGCGAAAGTCGGACTAATACCGTATGTTGTCCATTGACGGCATCCGATTTGGACGAAAGGCTTGGCGGTGAGGGATGGGGATGCGTCCGATTAGCTCGACGGCGGGGTAACGGCCCACCGTGGCGACGATCGGTAGGGGTTCTGAGAGGAAGGTCCCCCACACTGGAACTGAGACACGGTCCAGACTCCTACGGGAGGCAGCAGTGAGGAATATTGGTCAATGGGCGGAAGCCTGAACCAGCCAAGTAGCGTGCAGGATGACGGCCCTATGGGTTGTAAACTGCTTTTATGCGGGGATAAAGGGGCCCACGTGTGGGCTTTTGCAGGTACCGCATGAATAAGGACCGGCTAATTC
>GV2UCFN02HSXRF
GGTGAGTAACGCGTATCCAACCTGCCCTTCACCACGGGATAACCCGGCGAAAGTCGGACTAATACCGTATGTTGTCCATTGACGGCATCCGATTTGGACGAAAGGCTTGGCGGTGAGGGATGGGGATGCGTCCGATTAGCTCGACGGCGGGGTAACGGCCCACCGTGGCGACGATCGGTAGGGGTTCTGAGAGGAAGGTCCCCCACACTGGAACTGAGACACGGTCCAGACTCCTACGGGAGGCAGCAGTGAGGAATATTGGTCAATGGGCGGAAGCCTGAACCAGCCAAGTAGCGTGCAGGATGACGGCCCTATGGGTTGTAAACTGCTTTTATGCGGGGATAAAGGGGCCCACGTGTGGGCTTTTGCAGGTACCGCATGAATAAGGACCGGCTAATTC
>GV2UCFN02I3SPY
GGTGAGTAACGCGTATCCAACCTGCCCTTCACCACGGGATAACCCGGCGAAAGTCGGACTAATACCGTATGTTGTCCATTGACGGCATCCGATTTGGACGAAAGGCTTGGCGGTGAGGGATGGGGATGCGTCCGATTAGCTCGACGGCGGGGTAACGGCCCACCGTGGCGACGATCGGTAGGGGTTCTGAGAGGAAGGTCCCCCACACTGGAACTGAGACACGGTCCAGACTCCTACGGGAGGCAGCAGTGAGGAATATTGGTCAATGGGCGGAAGCCTGAACCAGCCAAGTAGCGTGCAGGATGACGGCCCTATGGGTTGTAAACTGCTTTTATGCGGGGATAAAGGGGCCCACGTGTGGGCTTTTGCAGGTACCGCATGAATAAGGACCGGCTAATTC
>GV2UCFN02JB215
GGTGAGTAACGCGTATCCAACCTGCCCTTCACCACGGGATAACCCGGCGAAAGTCGGACTAATACCGTATGTTGTCCATTGACGGCATCCGATTTGGACGAAAGGCTTGGCGGTGAGGGATGGGGATGCGTCCGATTAGCTCGACGGCGGGGTAACGGCCCACCGTGGCGACGATCGGTAGGGGTTCTGAGAGGAAGGTCCCCCACACTGGAACTGAGACACGGTCCAGACTCCTACGGGAGGCAGCAGTGAGGAATATTGGTCAATGGGCGGAAGCCTGAACCAGCCAAGTAGCGTGCAGGATGACGGCCCTATGGGTTGTAAACTGCTTTTATGCGGGGATAAAGGGGCCCACGTGTGGGCTTTTGCAGGTACCGCATGAATAAGGACCGGCTAATTC
>GV2UCFN02JNNEL
GGTGAGTAACGCGTATCCAACCTGCCCTTCACCACGGGATAACCCGGCGAAAGTCGGACTAATACCGTATGTTGTCCATTGACGGCATCCGATTTGGACGAAAGGCTTGGCGGTGAGGGATGGGGATGCGTCCGATTAGCTCGACGGCGGGGTAACGGCCCACCGTGGCGACGATCGGTAGGGGTTCTGAGAGGAAGGTCCCCCACACTGGAACTGAGACACGGTCCAGACTCCTACGGGAGGCAGCAGTGAGGAATATTGGTCAATGGGCGGAAGCCTGAACCAGCCAAGTAGCGTGCAGGATGACGGCCCTATGGGTTGTAAACTGCTTTTATGCGGGGATAAAGGGGCCCACGTGTGGGCTTTTGCAGGTACCGCATGAATAAGGACCGGCTAATTC
>GV2UCFN02JKL5T
GGTGAGTAACGCGTATCCAACCTGCCCTTCACCACGGGATAACCCGGCGAAAGTCGGACTAATACCGTATGTTGTCCATTGACGGCATCCGATTTGGACGAAAGGCTTGGCGGTGAGGGATGGGGATGCGTCCGATTAGCTCGACGGCGGGGTAACGGCCCACCGTGGCGACGATCGGTAGGGGTTCTGAGAGGAAGGTCCCCCACACTGGAACTGAGACACGGTCCAGACTCCTACGGGAGGCAGCAGTGAGGAATATTGGTCAATGGGCGGAAGCCTGAACCAGCCAAGTAGCGTGCAGGATGACGGCCCTATGGGTTGTAAACTGCTTTTATGCGGGGATAAAGGGGCCCACGTGTGGGCTTTTGCAGGTACCGCATGAATAAGGACCGGCTAATTC
>GV2UCFN02F769U
GGTGAGTAACGCGTATCCAACCTGCCCTTCACCACGGGATAACCCGGCGAAAGTCGGACTAATACCGTATGTTGTCCATTGACGGCATCCGATTTGGACGAAAGGCTTGGCGGTGAGGGATGGGGATGCGTCCGATTAGCTCGACGGCGGGGTAACGGCCCACCGTGGCGACGATCGGTAGGGGTTCTGAGAGGAAGGTCCCCCACACTGGAACTGAGACACGGTCCAGACTCCTACGGGAGGCAGCAGTGAGGAATATTGGTCAATGGGCGGAAGCCTGAACCAGCCAAGTAGCGTGCAGGATGACGGCCCTATGGGTTGTAAACTGCTTTTATGCGGGGATAAAGGGGCCCACGTGTGGGCTTTTGCAGGTACCGCATGAATAAGGACCGGCTAATTC
>GV2UCFN02JE4W0
GGTGAGTAACGCGTATCCAACCTGCCCTTCACCACGGGATAACCCGGCGAAAGTCGGACTAATACCGTATGTTGTCCATTGACGGCATCCGATTTGGACGAAAGGCTTGGCGGTGAGGGATGGGGATGCGTCCGATTAGCTCGACGGCGGGGTAACGGCCCACCGTGGCGACGATCGGTAGGGGTTCTGAGAGGAAGGTCCCCCACACTGGAACTGAGACACGGTCCAGACTCCTACGGGAGGCAGCAGTGAGGAATATTGGTCAATGGGCGGAAGCCTGAACCAGCCAAGTAGCGTGCAGGATGACGGCCCTATGGGTTGTAAACTGCTTTTATGCGGGGATAAAGGGGCCCACGTGTGGGCTTTTGCAGGTACCGCATGAATAAGGACCGGCTAATTC
>GV2UCFN02GIDKP
GGTGAGTAACGCGTATCCAACCTGCCCTTCACCACGGGATAACCCGGCGAAAGTCGGACTAATACCGTATGTTGTCCATTGACGGCATCCGATTTGGACGAAAGGCTTGGCGGTGAGGGATGGGGATGCGTCCGATTAGCTCGACGGCGGGGTAACGGCCCACCGTGGCGACGATCGGTAGGGGTTCTGAGAGGAAGGTCCCCCACACTGGAACTGAGACACGGTCCAGACTCCTACGGGAGGCAGCAGTGAGGAATATTGGTCAATGGGCGGAAGCCTGAACCAGCCAAGTAGCGTGCAGGATGACGGCCCTATGGGTTGTAAACTGCTTTTATGCGGGGATAAAGGGGCCCACGTGTGGGCTTTTGCAGGTACCGCATGAATAAGGACCGGCTAATTC
>GV2UCFN02HDVUC
GGTGAGTAACGCGTATCCAACCTGCCCTTCACCACGGGATAACCCGGCGAAAGTCGGACTAATACCGTATGTTGTCCATTGACGGCATCCGATTTGGACGAAAGGCTTGGCGGTGAGGGATGGGGATGCGTCCGATTAGCTCGACGGCGGGGTAACGGCCCACCGTGGCGACGATCGGTAGGGGTTCTGAGAGGAAGGTCCCCCACACTGGAACTGAGACACGGTCCAGACTCCTACGGGAGGCAGCAGTGAGGAATATTGGTCAATGGGCGGAAGCCTGAACCAGCCAAGTAGCGTGCAGGATGACGGCCCTATGGGTTGTAAACTGCTTTTATGCGGGGATAAAGGGGCCCACGTGTGGGCTTTTGCAGGTACCGCATGAATAAGGACCGGCTAATTC
>GV2UCFN02GJ8SI
GGTGAGTAACGCGTATCCAACCTGCCCTTCACCACGGGATAACCCGGCGAAAGTCGGACTAATACCGTATGTTGTCCATTGACGGCATCCGATTTGGACGAAAGGCTTGGCGGTGAGGGATGGGGATGCGTCCGATTAGCTCGACGGCGGGGTAACGGCCCACCGTGGCGACGATCGGTAGGGGTTCTGAGAGGAAGGTCCCCCACACTGGAACTGAGACACGGTCCAGACTCCTACGGGAGGCAGCAGTGAGGAATATTGGTCAATGGGCGGAAGCCTGAACCAGCCAAGTAGCGTGCAGGATGACGGCCCTATGGGTTGTAAACTGCTTTTATGCGGGGATAAAGGGGCCCACGTGTGGGCTTTTGCAGGTACCGCATGAATAAGGACCGGCTAATTC
>GV2UCFN02FOVYP
GGTGAGTAACGCGTATCCAACCTGCCCTTCACCACGGGATAACCCGGCGAAAGTCGGACTAATACCGTATGTTGTCCATTGACGGCATCCGATTTGGACGAAAGGCTTGGCGGTGAGGGATGGGGATGCGTCCGATTAGCTCGACGGCGGGGTAACGGCCCACCGTGGCGACGATCGGTAGGGGTTCTGAGAGGAAGGTCCCCCACACTGGAACTGAGACACGGTCCAGACTCCTACGGGAGGCAGCAGTGAGGAATATTGGTCAATGGGCGGAAGCCTGAACCAGCCAAGTAGCGTGCAGGATGACGGCCCTATGGGTTGTAAACTGCTTTTATGCGGGGATAAAGGGGCCCACGTGTGGGCTTTTGCAGGTACCGCATGAATAAGGACCGGCTAATTC
>GV2UCFN02JGKD1
GGTGAGTAACGCGTATCCAACCTGCCCTTCACCACGGGATAACCCGGCGAAAGTCGGACTAATACCGTATGTTGTCCATTGACGGCATCCGATTTGGACGAAAGGCTTGGCGGTGAGGGATGGGGATGCGTCCGATTAGCTCGACGGCGGGGTAACGGCCCACCGTGGCGACGATCGGTAGGGGTTCTGAGAGGAAGGTCCCCCACACTGGAACTGAGACACGGTCCAGACTCCTACGGGAGGCAGCAGTGAGGAATATTGGTCAATGGGCGGAAGCCTGAACCAGCCAAGTAGCGTGCAGGATGACGGCCCTATGGGTTGTAAACTGCTTTTATGCGGGGATAAAGGGGCCCACGTGTGGGCTTTTGCAGGTACCGCATGAATAAGGACCGGCTAATTC
>GV2UCFN02FLB1E
GGTGAGTAACGCGTATCCAACCTGCCCTTCACCACGGGATAACCCGGCGAAAGTCGGACTAATACCGTATGTTGTCCATTGACGGCATCCGATTTGGACGAAAGGCTTGGCGGTGAGGGATGGGGATGCGTCCGATTAGCTCGACGGCGGGGTAACGGCCCACCGTGGCGACGATCGGTAGGGGTTCTGAGAGGAAGGTCCCCCACACTGGAACTGAGACACGGTCCAGACTCCTACGGGAGGCAGCAGTGAGGAATATTGGTCAATGGGCGGAAGCCTGAACCAGCCAAGTAGCGTGCAGGATGACGGCCCTATGGGTTGTAAACTGCTTTTATGCGGGGATAAAGGGGCCCACGTGTGGGCTTTTGCAGGTACCGCATGAATAAGGACCGGCTAATTC
>GV2UCFN02INWOV
GGTGAGTAACGCGTATCCAACCTGCCCTTCACCACGGGATAACCCGGCGAAAGTCGGACTAATACCGTATGTTGTCCATTGACGGCATCCGATTTGGACGAAAGGCTTGGCGGTGAGGGATGGGGATGCGTCCGATTAGCTCGACGGCGGGGTAACGGCCCACCGTGGCGACGATCGGTAGGGGTTCTGAGAGGAAGGTCCCCCACACTGGAACTGAGACACGGTCCAGACTCCTACGGGAGGCAGCAGTGAGGAATATTGGTCAATGGGCGGAAGCCTGAACCAGCCAAGTAGCGTGCAGGATGACGGCCCTATGGGTTGTAAACTGCTTTTATGCGGGGATAAAGGGGCCCACGTGTGGGCTTTTGCAGGTACCGCATGAATAAGGACCGGCTAATTC
>GV2UCFN02JYAKD
GGTGAGTAACGCGTATCCAACCTGCCCTTCACCACGGGATAACCCGGCGAAAGTCGGACTAATACCGTATGTTGTCCATTGACGGCATCCGATTTGGACGAAAGGCTTGGCGGTGAGGGATGGGGATGCGTCCGATTAGCTCGACGGCGGGGTAACGGCCCACCGTGGCGACGATCGGTAGGGGTTCTGAGAGGAAGGTCCCCCACACTGGAACTGAGACACGGTCCAGACTCCTACGGGAGGCAGCAGTGAGGAATATTGGTCAATGGGCGGAAGCCTGAACCAGCCAAGTAGCGTGCAGGATGACGGCCCTATGGGTTGTAAACTGCTTTTATGCGGGGATAAAGGGGCCCACGTGTGGGCTTTTGCAGGTACCGCATGAATAAGGACCGGCTAATTC
>GV2UCFN02F4GKF
GGTGAGTAACGCGTATCCAACCTGCCCTTCACCACGGGATAACCCGGCGAAAGTCGGACTAATACCGTATGTTGTCCATTGACGGCATCCGATTTGGACGAAAGGCTTGGCGGTGAGGGATGGGGATGCGTCCGATTAGCTCGACGGCGGGGTAACGGCCCACCGTGGCGACGATCGGTAGGGGTTCTGAGAGGAAGGTCCCCCACACTGGAACTGAGACACGGTCCAGACTCCTACGGGAGGCAGCAGTGAGGAATATTGGTCAATGGGCGGAAGCCTGAACCAGCCAAGTAGCGTGCAGGATGACGGCCCTATGGGTTGTAAACTGCTTTTATGCGGGGATAAAGGGGCCCACGTGTGGGCTTTTGCAGGTACCGCATGAATAAGGACCGGCTAATTC
>GV2UCFN02FLYAE
GGTGAGTAACGCGTATCCAACCTGCCCTTCACCACGGGATAACCCGGCGAAAGTCGGACTAATACCGTATGTTGTCCATTGACGGCATCCGATTTGGACGAAAGGCTTGGCGGTGAGGGATGGGGATGCGTCCGATTAGCTCGACGGCGGGGTAACGGCCCACCGTGGCGACGATCGGTAGGGGTTCTGAGAGGAAGGTCCCCCACACTGGAACTGAGACACGGTCCAGACTCCTACGGGAGGCAGCAGTGAGGAATATTGGTCAATGGGCGGAAGCCTGAACCAGCCAAGTAGCGTGCAGGATGACGGCCCTATGGGTTGTAAACTGCTTTTATGCGGGGATAAAGGGGCCCACGTGTGGGCTTTTGCAGGTACCGCATGAATAAGGACCGGCTAATTC
>GV2UCFN02G5E72
GGTGAGTAACGCGTATCCAACCTGCCCTTCACCACGGGATAACCCGGCGAAAGTCGGACTAATACCGTATGTTGTCCATTGACGGCATCCGATTTGGACGAAAGGCTTGGCGGTGAGGGATGGGGATGCGTCCGATTAGCTCGACGGCGGGGTAACGGCCCACCGTGGCGACGATCGGTAGGGGTTCTGAGAGGAAGGTCCCCCACACTGGAACTGAGACACGGTCCAGACTCCTACGGGAGGCAGCAGTGAGGAATATTGGTCAATGGGCGGAAGCCTGAACCAGCCAAGTAGCGTGCAGGATGACGGCCCTATGGGTTGTAAACTGCTTTTATGCGGGGATAAAGGGGCCCACGTGTGGGCTTTTGCAGGTACCGCATGAATAAGGACCGGCTAATTC
>GV2UCFN02GPHHO
GGTGAGTAACGCGTATCCAACCTGCCCTTCACCACGGGATAACCCGGCGAAAGTCGGACTAATACCGTATGTTGTCCATTGACGGCATCCGATTTGGACGAAAGGCTTGGCGGTGAGGGATGGGGATGCGTCCGATTAGCTCGACGGCGGGGTAACGGCCCACCGTGGCGACGATCGGTAGGGGTTCTGAGAGGAAGGTCCCCCACACTGGAACTGAGACACGGTCCAGACTCCTACGGGAGGCAGCAGTGAGGAATATTGGTCAATGGGCGGAAGCCTGAACCAGCCAAGTAGCGTGCAGGATGACGGCCCTATGGGTTGTAAACTGCTTTTATGCGGGGATAAAGGGGCCCACGTGTGGGCTTTTGCAGGTACCGCATGAATAAGGACCGGCTAATTC
>GV2UCFN02IDSN5
GGTGAGTAACGCGTATCCAACCTGCCCTTCACCACGGGATAACCCGGCGAAAGTCGGACTAATACCGTATGTTGTCCATTGACGGCATCCGATTTGGACGAAAGGCTTGGCGGTGAGGGATGGGGATGCGTCCGATTAGCTCGACGGCGGGGTAACGGCCCACCGTGGCGACGATCGGTAGGGGTTCTGAGAGGAAGGTCCCCCACACTGGAACTGAGACACGGTCCAGACTCCTACGGGAGGCAGCAGTGAGGAATATTGGTCAATGGGCGGAAGCCTGAACCAGCCAAGTAGCGTGCAGGATGACGGCCCTATGGGTTGTAAACTGCTTTTATGCGGGGATAAAGGGGCCCACGTGTGGGCTTTTGCAGGTACCGCATGAATAAGGACCGGCTAATTC
>GV2UCFN02G403A
GGTGAGTAACGCGTATCCAACCTGCCCTTCACCACGGGATAACCCGGCGAAAGTCGGACTAATACCGTATGTTGTCCATTGACGGCATCCGATTTGGACGAAAGGCTTGGCGGTGAGGGATGGGGATGCGTCCGATTAGCTCGACGGCGGGGTAACGGCCCACCGTGGCGACGATCGGTAGGGGTTCTGAGAGGAAGGTCCCCCACACTGGAACTGAGACACGGTCCAGACTCCTACGGGAGGCAGCAGTGAGGAATATTGGTCAATGGGCGGAAGCCTGAACCAGCCAAGTAGCGTGCAGGATGACGGCCCTATGGGTTGTAAACTGCTTTTATGCGGGGATAAAGGGGCCCACGTGTGGGCTTTTGCAGGTACCGCATGAATAAGGACCGGCTAATTC
>GV2UCFN02HK32T
GGTGAGTAACGCGTATCCAACCTGCCCTTCACCACGGGATAACCCGGCGAAAGTCGGACTAATACCGTATGTTGTCCATTGACGGCATCCGATTTGGACGAAAGGCTTGGCGGTGAGGGATGGGGATGCGTCCGATTAGCTCGACGGCGGGGTAACGGCCCACCGTGGCGACGATCGGTAGGGGTTCTGAGAGGAAGGTCCCCCACACTGGAACTGAGACACGGTCCAGACTCCTACGGGAGGCAGCAGTGAGGAATATTGGTCAATGGGCGGAAGCCTGAACCAGCCAAGTAGCGTGCAGGATGACGGCCCTATGGGTTGTAAACTGCTTTTATGCGGGGATAAAGGGGCCCACGTGTGGGCTTTTGCAGGTACCGCATGAATAAGGACCGGCTAATTC
>GV2UCFN02GW3GF
GGTGAGTAACGCGTATCCAACCTGCCCTTCACCACGGGATAACCCGGCGAAAGTCGGACTAATACCGTATGTTGTCCATTGACGGCATCCGATTTGGACGAAAGGCTTGGCGGTGAGGGATGGGGATGCGTCCGATTAGCTCGACGGCGGGGTAACGGCCCACCGTGGCGACGATCGGTAGGGGTTCTGAGAGGAAGGTCCCCCACACTGGAACTGAGACACGGTCCAGACTCCTACGGGAGGCAGCAGTGAGGAATATTGGTCAATGGGCGGAAGCCTGAACCAGCCAAGTAGCGTGCAGGATGACGGCCCTATGGGTTGTAAACTGCTTTTATGCGGGGATAAAGGGGCCCACGTGTGGGCTTTTGCAGGTACCGCATGAATAAGGACCGGCTAATTC
>GV2UCFN02HD8Z3
GGTGAGTAACGCGTATCCAACCTGCCCTTCACCACGGGATAACCCGGCGAAAGTCGGACTAATACCGTATGTTGTCCATTGACGGCATCCGATTTGGACGAAAGGCTTGGCGGTGAGGGATGGGGATGCGTCCGATTAGCTCGACGGCGGGGTAACGGCCCACCGTGGCGACGATCGGTAGGGGTTCTGAGAGGAAGGTCCCCCACACTGGAACTGAGACACGGTCCAGACTCCTACGGGAGGCAGCAGTGAGGAATATTGGTCAATGGGCGGAAGCCTGAACCAGCCAAGTAGCGTGCAGGATGACGGCCCTATGGGTTGTAAACTGCTTTTATGCGGGGATAAAGGGGCCCACGTGTGGGCTTTTGCAGGTACCGCATGAATAAGGACCGGCTAATTC
>GV2UCFN02F6JZC
GGTGAGTAACGCGTATCCAACCTGCCCTTCACCACGGGATAACCCGGCGAAAGTCGGACTAATACCGTATGTTGTCCATTGACGGCATCCGATTTGGACGAAAGGCTTGGCGGTGAGGGATGGGGATGCGTCCGATTAGCTCGACGGCGGGGTAACGGCCCACCGTGGCGACGATCGGTAGGGGTTCTGAGAGGAAGGTCCCCCACACTGGAACTGAGACACGGTCCAGACTCCTACGGGAGGCAGCAGTGAGGAATATTGGTCAATGGGCGGAAGCCTGAACCAGCCAAGTAGCGTGCAGGATGACGGCCCTATGGGTTGTAAACTGCTTTTATGCGGGGATAAAGGGGCCCACGTGTGGGCTTTTGCAGGTACCGCATGAATAAGGACCGGCTAATTC
>GV2UCFN02IT252
GGTGAGTAACGCGTATCCAACCTGCCCTTCACCACGGGATAACCCGGCGAAAGTCGGACTAATACCGTATGTTGTCCATTGACGGCATCCGATTTGGACGAAAGGCTTGGCGGTGAGGGATGGGGATGCGTCCGATTAGCTCGACGGCGGGGTAACGGCCCACCGTGGCGACGATCGGTAGGGGTTCTGAGAGGAAGGTCCCCCACACTGGAACTGAGACACGGTCCAGACTCCTACGGGAGGCAGCAGTGAGGAATATTGGTCAATGGGCGGAAGCCTGAACCAGCCAAGTAGCGTGCAGGATGACGGCCCTATGGGTTGTAAACTGCTTTTATGCGGGGATAAAGGGGCCCACGTGTGGGCTTTTGCAGGTACCGCATGAATAAGGACCGGCTAATTC
>GV2UCFN02JVXUZ
GGTGAGTAACGCGTATCCAACCTGCCCTTCACCACGGGATAACCCGGCGAAAGTCGGACTAATACCGTATGTTGTCCATTGACGGCATCCGATTTGGACGAAAGGCTTGGCGGTGAGGGATGGGGATGCGTCCGATTAGCTCGACGGCGGGGTAACGGCCCACCGTGGCGACGATCGGTAGGGGTTCTGAGAGGAAGGTCCCCCACACTGGAACTGAGACACGGTCCAGACTCCTACGGGAGGCAGCAGTGAGGAATATTGGTCAATGGGCGGAAGCCTGAACCAGCCAAGTAGCGTGCAGGATGACGGCCCTATGGGTTGTAAACTGCTTTTATGCGGGGATAAAGGGGCCCACGTGTGGGCTTTTGCAGGTACCGCATGAATAAGGACCGGCTAATTC
>GV2UCFN02JN2B7
GGTGAGTAACGCGTATCCAACCTGCCCTTCACCACGGGATAACCCGGCGAAAGTCGGACTAATACCGTATGTTGTCCATTGACGGCATCCGATTTGGACGAAAGGCTTGGCGGTGAGGGATGGGGATGCGTCCGATTAGCTCGACGGCGGGGTAACGGCCCACCGTGGCGACGATCGGTAGGGGTTCTGAGAGGAAGGTCCCCCACACTGGAACTGAGACACGGTCCAGACTCCTACGGGAGGCAGCAGTGAGGAATATTGGTCAATGGGCGGAAGCCTGAACCAGCCAAGTAGCGTGCAGGATGACGGCCCTATGGGTTGTAAACTGCTTTTATGCGGGGATAAAGGGGCCCACGTGTGGGCTTTTGCAGGTACCGCATGAATAAGGACCGGCTAATTC
>GV2UCFN02FV6FU
GGTGAGTAACGCGTATCCAACCTGCCCTTCACCACGGGATAACCCGGCGAAAGTCGGACTAATACCGTATGTTGTCCATTGACGGCATCCGATTTGGACGAAAGGCTTGGCGGTGAGGGATGGGGATGCGTCCGATTAGCTCGACGGCGGGGTAACGGCCCACCGTGGCGACGATCGGTAGGGGTTCTGAGAGGAAGGTCCCCCACACTGGAACTGAGACACGGTCCAGACTCCTACGGGAGGCAGCAGTGAGGAATATTGGTCAATGGGCGGAAGCCTGAACCAGCCAAGTAGCGTGCAGGATGACGGCCCTATGGGTTGTAAACTGCTTTTATGCGGGGATAAAGGGGCCCACGTGTGGGCTTTTGCAGGTACCGCATGAATAAGGACCGGCTAATTC
>GV2UCFN02G28EI
GGTGAGTAACGCGTATCCAACCTGCCCTTCACCACGGGATAACCCGGCGAAAGTCGGACTAATACCGTATGTTGTCCATTGACGGCATCCGATTTGGACGAAAGGCTTGGCGGTGAGGGATGGGGATGCGTCCGATTAGCTCGACGGCGGGGTAACGGCCCACCGTGGCGACGATCGGTAGGGGTTCTGAGAGGAAGGTCCCCCACACTGGAACTGAGACACGGTCCAGACTCCTACGGGAGGCAGCAGTGAGGAATATTGGTCAATGGGCGGAAGCCTGAACCAGCCAAGTAGCGTGCAGGATGACGGCCCTATGGGTTGTAAACTGCTTTTATGCGGGGATAAAGGGGCCCACGTGTGGGCTTTTGCAGGTACCGCATGAATAAGGACCGGCTAATTC
>GV2UCFN02IDHUC
GGTGAGTAACGCGTATCCAACCTGCCCTTCACCACGGGATAACCCGGCGAAAGTCGGACTAATACCGTATGTTGTCCATTGACGGCATCCGATTTGGACGAAAGGCTTGGCGGTGAGGGATGGGGATGCGTCCGATTAGCTCGACGGCGGGGTAACGGCCCACCGTGGCGACGATCGGTAGGGGTTCTGAGAGGAAGGTCCCCCACACTGGAACTGAGACACGGTCCAGACTCCTACGGGAGGCAGCAGTGAGGAATATTGGTCAATGGGCGGAAGCCTGAACCAGCCAAGTAGCGTGCAGGATGACGGCCCTATGGGTTGTAAACTGCTTTTATGCGGGGATAAAGGGGCCCACGTGTGGGCTTTTGCAGGTACCGCATGAATAAGGACCGGCTAATTC
>GV2UCFN02F97YM
GGTGAGTAACGCGTATCCAACCTGCCCTTCACCACGGGATAACCCGGCGAAAGTCGGACTAATACCGTATGTTGTCCATTGACGGCATCCGATTTGGACGAAAGGCTTGGCGGTGAGGGATGGGGATGCGTCCGATTAGCTCGACGGCGGGGTAACGGCCCACCGTGGCGACGATCGGTAGGGGTTCTGAGAGGAAGGTCCCCCACACTGGAACTGAGACACGGTCCAGACTCCTACGGGAGGCAGCAGTGAGGAATATTGGTCAATGGGCGGAAGCCTGAACCAGCCAAGTAGCGTGCAGGATGACGGCCCTATGGGTTGTAAACTGCTTTTATGCGGGGATAAAGGGGCCCACGTGTGGGCTTTTGCAGGTACCGCATGAATAAGGACCGGCTAATTC
>GV2UCFN02JQHNI
GGTGAGTAACGCGTATCCAACCTGCCCTTCACCACGGGATAACCCGGCGAAAGTCGGACTAATACCGTATGTTGTCCATTGACGGCATCCGATTTGGACGAAAGGCTTGGCGGTGAGGGATGGGGATGCGTCCGATTAGCTCGACGGCGGGGTAACGGCCCACCGTGGCGACGATCGGTAGGGGTTCTGAGAGGAAGGTCCCCCACACTGGAACTGAGACACGGTCCAGACTCCTACGGGAGGCAGCAGTGAGGAATATTGGTCAATGGGCGGAAGCCTGAACCAGCCAAGTAGCGTGCAGGATGACGGCCCTATGGGTTGTAAACTGCTTTTATGCGGGGATAAAGGGGCCCACGTGTGGGCTTTTGCAGGTACCGCATGAATAAGGACCGGCTAATTC
>GV2UCFN02F0NX3
GGTGAGTAACGCGTATCCAACCTGCCCTTCACCACGGGATAACCCGGCGAAAGTCGGACTAATACCGTATGTTGTCCATTGACGGCATCCGATTTGGACGAAAGGCTTGGCGGTGAGGGATGGGGATGCGTCCGATTAGCTCGACGGCGGGGTAACGGCCCACCGTGGCGACGATCGGTAGGGGTTCTGAGAGGAAGGTCCCCCACACTGGAACTGAGACACGGTCCAGACTCCTACGGGAGGCAGCAGTGAGGAATATTGGTCAATGGGCGGAAGCCTGAACCAGCCAAGTAGCGTGCAGGATGACGGCCCTATGGGTTGTAAACTGCTTTTATGCGGGGATAAAGGGGCCCACGTGTGGGCTTTTGCAGGTACCGCATGAATAAGGACCGGCTAATTC
>GV2UCFN02FHH8S
GGTGAGTAACGCGTATCCAACCTGCCCTTCACCACGGGATAACCCGGCGAAAGTCGGACTAATACCGTATGTTGTCCATTGACGGCATCCGATTTGGACGAAAGGCTTGGCGGTGAGGGATGGGGATGCGTCCGATTAGCTCGACGGCGGGGTAACGGCCCACCGTGGCGACGATCGGTAGGGGTTCTGAGAGGAAGGTCCCCCACACTGGAACTGAGACACGGTCCAGACTCCTACGGGAGGCAGCAGTGAGGAATATTGGTCAATGGGCGGAAGCCTGAACCAGCCAAGTAGCGTGCAGGATGACGGCCCTATGGGTTGTAAACTGCTTTTATGCGGGGATAAAGGGGCCCACGTGTGGGCTTTTGCAGGTACCGCATGAATAAGGACCGGCTAATTC
>GV2UCFN02IB2YX
GGTGAGTAACGCGTATCCAACCTGCCCTTCACCACGGGATAACCCGGCGAAAGTCGGACTAATACCGTATGTTGTCCATTGACGGCATCCGATTTGGACGAAAGGCTTGGCGGTGAGGGATGGGGATGCGTCCGATTAGCTCGACGGCGGGGTAACGGCCCACCGTGGCGACGATCGGTAGGGGTTCTGAGAGGAAGGTCCCCCACACTGGAACTGAGACACGGTCCAGACTCCTACGGGAGGCAGCAGTGAGGAATATTGGTCAATGGGCGGAAGCCTGAACCAGCCAAGTAGCGTGCAGGATGACGGCCCTATGGGTTGTAAACTGCTTTTATGCGGGGATAAAGGGGCCCACGTGTGGGCTTTTGCAGGTACCGCATGAATAAGGACCGGCTAATTC
>GV2UCFN02HS8HE
GGTGAGTAACGCGTATCCAACCTGCCCTTCACCACGGGATAACCCGGCGAAAGTCGGACTAATACCGTATGTTGTCCATTGACGGCATCCGATTTGGACGAAAGGCTTGGCGGTGAGGGATGGGGATGCGTCCGATTAGCTCGACGGCGGGGTAACGGCCCACCGTGGCGACGATCGGTAGGGGTTCTGAGAGGAAGGTCCCCCACACTGGAACTGAGACACGGTCCAGACTCCTACGGGAGGCAGCAGTGAGGAATATTGGTCAATGGGCGGAAGCCTGAACCAGCCAAGTAGCGTGCAGGATGACGGCCCTATGGGTTGTAAACTGCTTTTATGCGGGGATAAAGGGGCCCACGTGTGGGCTTTTGCAGGTACCGCATGAATAAGGACCGGCTAATTC
>GV2UCFN02G7IOC
GGTGAGTAACGCGTATCCAACCTGCCCTTCACCACGGGATAACCCGGCGAAAGTCGGACTAATACCGTATGTTGTCCATTGACGGCATCCGATTTGGACGAAAGGCTTGGCGGTGAGGGATGGGGATGCGTCCGATTAGCTCGACGGCGGGGTAACGGCCCACCGTGGCGACGATCGGTAGGGGTTCTGAGAGGAAGGTCCCCCACACTGGAACTGAGACACGGTCCAGACTCCTACGGGAGGCAGCAGTGAGGAATATTGGTCAATGGGCGGAAGCCTGAACCAGCCAAGTAGCGTGCAGGATGACGGCCCTATGGGTTGTAAACTGCTTTTATGCGGGGATAAAGGGGCCCACGTGTGGGCTTTTGCAGGTACCGCATGAATAAGGACCGGCTAATTC
>GV2UCFN02G2CDK
GGTGAGTAACGCGTATCCAACCTGCCCTTCACCACGGGATAACCCGGCGAAAGTCGGACTAATACCGTATGTTGTCCATTGACGGCATCCGATTTGGACGAAAGGCTTGGCGGTGAGGGATGGGGATGCGTCCGATTAGCTCGACGGCGGGGTAACGGCCCACCGTGGCGACGATCGGTAGGGGTTCTGAGAGGAAGGTCCCCCACACTGGAACTGAGACACGGTCCAGACTCCTACGGGAGGCAGCAGTGAGGAATATTGGTCAATGGGCGGAAGCCTGAACCAGCCAAGTAGCGTGCAGGATGACGGCCCTATGGGTTGTAAACTGCTTTTATGCGGGGATAAAGGGGCCCACGTGTGGGCTTTTGCAGGTACCGCATGAATAAGGACCGGCTAATTC
>GV2UCFN02H08MK
GGTGAGTAACGCGTATCCAACCTGCCCTTCACCACGGGATAACCCGGCGAAAGTCGGACTAATACCGTATGTTGTCCATTGACGGCATCCGATTTGGACGAAAGGCTTGGCGGTGAGGGATGGGGATGCGTCCGATTAGCTCGACGGCGGGGTAACGGCCCACCGTGGCGACGATCGGTAGGGGTTCTGAGAGGAAGGTCCCCCACACTGGAACTGAGACACGGTCCAGACTCCTACGGGAGGCAGCAGTGAGGAATATTGGTCAATGGGCGGAAGCCTGAACCAGCCAAGTAGCGTGCAGGATGACGGCCCTATGGGTTGTAAACTGCTTTTATGCGGGGATAAAGGGGCCCACGTGTGGGCTTTTGCAGGTACCGCATGAATAAGGACCGGCTAATTC
>GV2UCFN02G7EXR
GGTGAGTAACGCGTATCCAACCTGCCCTTCACCACGGGATAACCCGGCGAAAGTCGGACTAATACCGTATGTTGTCCATTGACGGCATCCGATTTGGACGAAAGGCTTGGCGGTGAGGGATGGGGATGCGTCCGATTAGCTCGACGGCGGGGTAACGGCCCACCGTGGCGACGATCGGTAGGGGTTCTGAGAGGAAGGTCCCCCACACTGGAACTGAGACACGGTCCAGACTCCTACGGGAGGCAGCAGTGAGGAATATTGGTCAATGGGCGGAAGCCTGAACCAGCCAAGTAGCGTGCAGGATGACGGCCCTATGGGTTGTAAACTGCTTTTATGCGGGGATAAAGGGGCCCACGTGTGGGCTTTTGCAGGTACCGCATGAATAAGGACCGGCTAATTC
>GV2UCFN02F2FFJ
GGTGAGTAACGCGTATCCAACCTGCCCTTCACCACGGGATAACCCGGCGAAAGTCGGACTAATACCGTATGTTGTCCATTGACGGCATCCGATTTGGACGAAAGGCTTGGCGGTGAGGGATGGGGATGCGTCCGATTAGCTCGACGGCGGGGTAACGGCCCACCGTGGCGACGATCGGTAGGGGTTCTGAGAGGAAGGTCCCCCACACTGGAACTGAGACACGGTCCAGACTCCTACGGGAGGCAGCAGTGAGGAATATTGGTCAATGGGCGGAAGCCTGAACCAGCCAAGTAGCGTGCAGGATGACGGCCCTATGGGTTGTAAACTGCTTTTATGCGGGGATAAAGGGGCCCACGTGTGGGCTTTTGCAGGTACCGCATGAATAAGGACCGGCTAATTC
>GV2UCFN02GH3RR
GGTGAGTAACGCGTATCCAACCTGCCCTTCACCACGGGATAACCCGGCGAAAGTCGGACTAATACCGTATGTTGTCCATTGACGGCATCCGATTTGGACGAAAGGCTTGGCGGTGAGGGATGGGGATGCGTCCGATTAGCTCGACGGCGGGGTAACGGCCCACCGTGGCGACGATCGGTAGGGGTTCTGAGAGGAAGGTCCCCCACACTGGAACTGAGACACGGTCCAGACTCCTACGGGAGGCAGCAGTGAGGAATATTGGTCAATGGGCGGAAGCCTGAACCAGCCAAGTAGCGTGCAGGATGACGGCCCTATGGGTTGTAAACTGCTTTTATGCGGGGATAAAGGGGCCCACGTGTGGGCTTTTGCAGGTACCGCATGAATAAGGACCGGCTAATTC
>GV2UCFN02JN2L1
GGTGAGTAACGCGTATCCAACCTGCCCTTCACCACGGGATAACCCGGCGAAAGTCGGACTAATACCGTATGTTGTCCATTGACGGCATCCGATTTGGACGAAAGGCTTGGCGGTGAGGGATGGGGATGCGTCCGATTAGCTCGACGGCGGGGTAACGGCCCACCGTGGCGACGATCGGTAGGGGTTCTGAGAGGAAGGTCCCCCACACTGGAACTGAGACACGGTCCAGACTCCTACGGGAGGCAGCAGTGAGGAATATTGGTCAATGGGCGGAAGCCTGAACCAGCCAAGTAGCGTGCAGGATGACGGCCCTATGGGTTGTAAACTGCTTTTATGCGGGGATAAAGGGGCCCACGTGTGGGCTTTTGCAGGTACCGCATGAATAAGGACCGGCTAATTC
>GV2UCFN02IMD80
GGTGAGTAACGCGTATCCAACCTGCCCTTCACCACGGGATAACCCGGCGAAAGTCGGACTAATACCGTATGTTGTCCATTGACGGCATCCGATTTGGACGAAAGGCTTGGCGGTGAGGGATGGGGATGCGTCCGATTAGCTCGACGGCGGGGTAACGGCCCACCGTGGCGACGATCGGTAGGGGTTCTGAGAGGAAGGTCCCCCACACTGGAACTGAGACACGGTCCAGACTCCTACGGGAGGCAGCAGTGAGGAATATTGGTCAATGGGCGGAAGCCTGAACCAGCCAAGTAGCGTGCAGGATGACGGCCCTATGGGTTGTAAACTGCTTTTATGCGGGGATAAAGGGGCCCACGTGTGGGCTTTTGCAGGTACCGCATGAATAAGGACCGGCTAATTC
>GV2UCFN02IY4JW
GGTGAGTAACGCGTATCCAACCTGCCCTTCACCACGGGATAACCCGGCGAAAGTCGGACTAATACCGTATGTTGTCCATTGACGGCATCCGATTTGGACGAAAGGCTTGGCGGTGAGGGATGGGGATGCGTCCGATTAGCTCGACGGCGGGGTAACGGCCCACCGTGGCGACGATCGGTAGGGGTTCTGAGAGGAAGGTCCCCCACACTGGAACTGAGACACGGTCCAGACTCCTACGGGAGGCAGCAGTGAGGAATATTGGTCAATGGGCGGAAGCCTGAACCAGCCAAGTAGCGTGCAGGATGACGGCCCTATGGGTTGTAAACTGCTTTTATGCGGGGATAAAGGGGCCCACGTGTGGGCTTTTGCAGGTACCGCATGAATAAGGACCGGCTAATTC
>GV2UCFN02I8Y7O
GGTGAGTAACGCGTATCCAACCTGCCCTTCACCACGGGATAACCCGGCGAAAGTCGGACTAATACCGTATGTTGTCCATTGACGGCATCCGATTTGGACGAAAGGCTTGGCGGTGAGGGATGGGGATGCGTCCGATTAGCTCGACGGCGGGGTAACGGCCCACCGTGGCGACGATCGGTAGGGGTTCTGAGAGGAAGGTCCCCCACACTGGAACTGAGACACGGTCCAGACTCCTACGGGAGGCAGCAGTGAGGAATATTGGTCAATGGGCGGAAGCCTGAACCAGCCAAGTAGCGTGCAGGATGACGGCCCTATGGGTTGTAAACTGCTTTTATGCGGGGATAAAGGGGCCCACGTGTGGGCTTTTGCAGGTACCGCATGAATAAGGACCGGCTAATTC
>GV2UCFN02IUMQU
GGTGAGTAACGCGTATCCAACCTGCCCTTCACCACGGGATAACCCGGCGAAAGTCGGACTAATACCGTATGTTGTCCATTGACGGCATCCGATTTGGACGAAAGGCTTGGCGGTGAGGGATGGGGATGCGTCCGATTAGCTCGACGGCGGGGTAACGGCCCACCGTGGCGACGATCGGTAGGGGTTCTGAGAGGAAGGTCCCCCACACTGGAACTGAGACACGGTCCAGACTCCTACGGGAGGCAGCAGTGAGGAATATTGGTCAATGGGCGGAAGCCTGAACCAGCCAAGTAGCGTGCAGGATGACGGCCCTATGGGTTGTAAACTGCTTTTATGCGGGGATAAAGGGGCCCACGTGTGGGCTTTTGCAGGTACCGCATGAATAAGGACCGGCTAATTC
>GV2UCFN02GT7VQ
GGTGAGTAACGCGTATCCAACCTGCCCTTCACCACGGGATAACCCGGCGAAAGTCGGACTAATACCGTATGTTGTCCATTGACGGCATCCGATTTGGACGAAAGGCTTGGCGGTGAGGGATGGGGATGCGTCCGATTAGCTCGACGGCGGGGTAACGGCCCACCGTGGCGACGATCGGTAGGGGTTCTGAGAGGAAGGTCCCCCACACTGGAACTGAGACACGGTCCAGACTCCTACGGGAGGCAGCAGTGAGGAATATTGGTCAATGGGCGGAAGCCTGAACCAGCCAAGTAGCGTGCAGGATGACGGCCCTATGGGTTGTAAACTGCTTTTATGCGGGGATAAAGGGGCCCACGTGTGGGCTTTTGCAGGTACCGCATGAATAAGGACCGGCTAATTC
>GV2UCFN02GGVMT
GGTGAGTAACGCGTATCCAACCTGCCCTTCACCACGGGATAACCCGGCGAAAGTCGGACTAATACCGTATGTTGTCCATTGACGGCATCCGATTTGGACGAAAGGCTTGGCGGTGAGGGATGGGGATGCGTCCGATTAGCTCGACGGCGGGGTAACGGCCCACCGTGGCGACGATCGGTAGGGGTTCTGAGAGGAAGGTCCCCCACACTGGAACTGAGACACGGTCCAGACTCCTACGGGAGGCAGCAGTGAGGAATATTGGTCAATGGGCGGAAGCCTGAACCAGCCAAGTAGCGTGCAGGATGACGGCCCTATGGGTTGTAAACTGCTTTTATGCGGGGATAAAGGGGCCCACGTGTGGGCTTTTGCAGGTACCGCATGAATAAGGACCGGCTAATTC
>GV2UCFN02JQ3MV
GGTGAGTAACGCGTATCCAACCTGCCCTTCACCACGGGATAACCCGGCGAAAGTCGGACTAATACCGTATGTTGTCCATTGACGGCATCCGATTTGGACGAAAGGCTTGGCGGTGAGGGATGGGGATGCGTCCGATTAGCTCGACGGCGGGGTAACGGCCCACCGTGGCGACGATCGGTAGGGGTTCTGAGAGGAAGGTCCCCCACACTGGAACTGAGACACGGTCCAGACTCCTACGGGAGGCAGCAGTGAGGAATATTGGTCAATGGGCGGAAGCCTGAACCAGCCAAGTAGCGTGCAGGATGACGGCCCTATGGGTTGTAAACTGCTTTTATGCGGGGATAAAGGGGCCCACGTGTGGGCTTTTGCAGGTACCGCATGAATAAGGACCGGCTAATTC
>GV2UCFN02IJ7JP
GGTGAGTAACGCGTATCCAACCTGCCCTTCACCACGGGATAACCCGGCGAAAGTCGGACTAATACCGTATGTTGTCCATTGACGGCATCCGATTTGGACGAAAGGCTTGGCGGTGAGGGATGGGGATGCGTCCGATTAGCTCGACGGCGGGGTAACGGCCCACCGTGGCGACGATCGGTAGGGGTTCTGAGAGGAAGGTCCCCCACACTGGAACTGAGACACGGTCCAGACTCCTACGGGAGGCAGCAGTGAGGAATATTGGTCAATGGGCGGAAGCCTGAACCAGCCAAGTAGCGTGCAGGATGACGGCCCTATGGGTTGTAAACTGCTTTTATGCGGGGATAAAGGGGCCCACGTGTGGGCTTTTGCAGGTACCGCATGAATAAGGACCGGCTAATTC
>GV2UCFN02IV9PC
GGTGAGTAACGCGTATCCAACCTGCCCTTCACCACGGGATAACCCGGCGAAAGTCGGACTAATACCGTATGTTGTCCATTGACGGCATCCGATTTGGACGAAAGGCTTGGCGGTGAGGGATGGGGATGCGTCCGATTAGCTCGACGGCGGGGTAACGGCCCACCGTGGCGACGATCGGTAGGGGTTCTGAGAGGAAGGTCCCCCACACTGGAACTGAGACACGGTCCAGACTCCTACGGGAGGCAGCAGTGAGGAATATTGGTCAATGGGCGGAAGCCTGAACCAGCCAAGTAGCGTGCAGGATGACGGCCCTATGGGTTGTAAACTGCTTTTATGCGGGGATAAAGGGGCCCACGTGTGGGCTTTTGCAGGTACCGCATGAATAAGGACCGGCTAATTC
>GV2UCFN02H26C4
GGTGAGTAACGCGTATCCAACCTGCCCTTCACCACGGGATAACCCGGCGAAAGTCGGACTAATACCGTATGTTGTCCATTGACGGCATCCGATTTGGACGAAAGGCTTGGCGGTGAGGGATGGGGATGCGTCCGATTAGCTCGACGGCGGGGTAACGGCCCACCGTGGCGACGATCGGTAGGGGTTCTGAGAGGAAGGTCCCCCACACTGGAACTGAGACACGGTCCAGACTCCTACGGGAGGCAGCAGTGAGGAATATTGGTCAATGGGCGGAAGCCTGAACCAGCCAAGTAGCGTGCAGGATGACGGCCCTATGGGTTGTAAACTGCTTTTATGCGGGGATAAAGGGGCCCACGTGTGGGCTTTTGCAGGTACCGCATGAATAAGGACCGGCTAATTC
>GV2UCFN02IQ8ZM
GGTGAGTAACGCGTATCCAACCTGCCCTTCACCACGGGATAACCCGGCGAAAGTCGGACTAATACCGTATGTTGTCCATTGACGGCATCCGATTTGGACGAAAGGCTTGGCGGTGAGGGATGGGGATGCGTCCGATTAGCTCGACGGCGGGGTAACGGCCCACCGTGGCGACGATCGGTAGGGGTTCTGAGAGGAAGGTCCCCCACACTGGAACTGAGACACGGTCCAGACTCCTACGGGAGGCAGCAGTGAGGAATATTGGTCAATGGGCGGAAGCCTGAACCAGCCAAGTAGCGTGCAGGATGACGGCCCTATGGGTTGTAAACTGCTTTTATGCGGGGATAAAGGGGCCCACGTGTGGGCTTTTGCAGGTACCGCATGAATAAGGACCGGCTAATTC
>GV2UCFN02HHIQP
GGTGAGTAACGCGTATCCAACCTGCCCTTCACCACGGGATAACCCGGCGAAAGTCGGACTAATACCGTATGTTGTCCATTGACGGCATCCGATTTGGACGAAAGGCTTGGCGGTGAGGGATGGGGATGCGTCCGATTAGCTCGACGGCGGGGTAACGGCCCACCGTGGCGACGATCGGTAGGGGTTCTGAGAGGAAGGTCCCCCACACTGGAACTGAGACACGGTCCAGACTCCTACGGGAGGCAGCAGTGAGGAATATTGGTCAATGGGCGGAAGCCTGAACCAGCCAAGTAGCGTGCAGGATGACGGCCCTATGGGTTGTAAACTGCTTTTATGCGGGGATAAAGGGGCCCACGTGTGGGCTTTTGCAGGTACCGCATGAATAAGGACCGGCTAATTC
>GV2UCFN02HDG4G
GGTGAGTAACGCGTATCCAACCTGCCCTTCACCACGGGATAACCCGGCGAAAGTCGGACTAATACCGTATGTTGTCCATTGACGGCATCCGATTTGGACGAAAGGCTTGGCGGTGAGGGATGGGGATGCGTCCGATTAGCTCGACGGCGGGGTAACGGCCCACCGTGGCGACGATCGGTAGGGGTTCTGAGAGGAAGGTCCCCCACACTGGAACTGAGACACGGTCCAGACTCCTACGGGAGGCAGCAGTGAGGAATATTGGTCAATGGGCGGAAGCCTGAACCAGCCAAGTAGCGTGCAGGATGACGGCCCTATGGGTTGTAAACTGCTTTTATGCGGGGATAAAGGGGCCCACGTGTGGGCTTTTGCAGGTACCGCATGAATAAGGACCGGCTAATTC
>GV2UCFN02GBLDF
GGTGAGTAACGCGTATCCAACCTGCCCTTCACCACGGGATAACCCGGCGAAAGTCGGACTAATACCGTATGTTGTCCATTGACGGCATCCGATTTGGACGAAAGGCTTGGCGGTGAGGGATGGGGATGCGTCCGATTAGCTCGACGGCGGGGTAACGGCCCACCGTGGCGACGATCGGTAGGGGTTCTGAGAGGAAGGTCCCCCACACTGGAACTGAGACACGGTCCAGACTCCTACGGGAGGCAGCAGTGAGGAATATTGGTCAATGGGCGGAAGCCTGAACCAGCCAAGTAGCGTGCAGGATGACGGCCCTATGGGTTGTAAACTGCTTTTATGCGGGGATAAAGGGGCCCACGTGTGGGCTTTTGCAGGTACCGCATGAATAAGGACCGGCTAATTC
>GV2UCFN02FE4DD
GGTGAGTAACGCGTATCCAACCTGCCCTTCACCACGGGATAACCCGGCGAAAGTCGGACTAATACCGTATGTTGTCCATTGACGGCATCCGATTTGGACGAAAGGCTTGGCGGTGAGGGATGGGGATGCGTCCGATTAGCTCGACGGCGGGGTAACGGCCCACCGTGGCGACGATCGGTAGGGGTTCTGAGAGGAAGGTCCCCCACACTGGAACTGAGACACGGTCCAGACTCCTACGGGAGGCAGCAGTGAGGAATATTGGTCAATGGGCGGAAGCCTGAACCAGCCAAGTAGCGTGCAGGATGACGGCCCTATGGGTTGTAAACTGCTTTTATGCGGGGATAAAGGGGCCCACGTGTGGGCTTTTGCAGGTACCGCATGAATAAGGACCGGCTAATTC
>GV2UCFN02HDF7L
GGTGAGTAACGCGTATCCAACCTGCCCTTCACCACGGGATAACCCGGCGAAAGTCGGACTAATACCGTATGTTGTCCATTGACGGCATCCGATTTGGACGAAAGGCTTGGCGGTGAGGGATGGGGATGCGTCCGATTAGCTCGACGGCGGGGTAACGGCCCACCGTGGCGACGATCGGTAGGGGTTCTGAGAGGAAGGTCCCCCACACTGGAACTGAGACACGGTCCAGACTCCTACGGGAGGCAGCAGTGAGGAATATTGGTCAATGGGCGGAAGCCTGAACCAGCCAAGTAGCGTGCAGGATGACGGCCCTATGGGTTGTAAACTGCTTTTATGCGGGGATAAAGGGGCCCACGTGTGGGCTTTTGCAGGTACCGCATGAATAAGGACCGGCTAATTC
>GV2UCFN02JC138
GGTGAGTAACGCGTATCCAACCTGCCCTTCACCACGGGATAACCCGGCGAAAGTCGGACTAATACCGTATGTTGTCCATTGACGGCATCCGATTTGGACGAAAGGCTTGGCGGTGAGGGATGGGGATGCGTCCGATTAGCTCGACGGCGGGGTAACGGCCCACCGTGGCGACGATCGGTAGGGGTTCTGAGAGGAAGGTCCCCCACACTGGAACTGAGACACGGTCCAGACTCCTACGGGAGGCAGCAGTGAGGAATATTGGTCAATGGGCGGAAGCCTGAACCAGCCAAGTAGCGTGCAGGATGACGGCCCTATGGGTTGTAAACTGCTTTTATGCGGGGATAAAGGGGCCCACGTGTGGGCTTTTGCAGGTACCGCATGAATAAGGACCGGCTAATTC
>GV2UCFN02F68W2
GGTGAGTAACGCGTATCCAACCTGCCCTTCACCACGGGATAACCCGGCGAAAGTCGGACTAATACCGTATGTTGTCCATTGACGGCATCCGATTTGGACGAAAGGCTTGGCGGTGAGGGATGGGGATGCGTCCGATTAGCTCGACGGCGGGGTAACGGCCCACCGTGGCGACGATCGGTAGGGGTTCTGAGAGGAAGGTCCCCCACACTGGAACTGAGACACGGTCCAGACTCCTACGGGAGGCAGCAGTGAGGAATATTGGTCAATGGGCGGAAGCCTGAACCAGCCAAGTAGCGTGCAGGATGACGGCCCTATGGGTTGTAAACTGCTTTTATGCGGGGATAAAGGGGCCCACGTGTGGGCTTTTGCAGGTACCGCATGAATAAGGACCGGCTAATTC
>GV2UCFN02IFFNC
GGTGAGTAACGCGTATCCAACCTGCCCTTCACCACGGGATAACCCGGCGAAAGTCGGACTAATACCGTATGTTGTCCATTGACGGCATCCGATTTGGACGAAAGGCTTGGCGGTGAGGGATGGGGATGCGTCCGATTAGCTCGACGGCGGGGTAACGGCCCACCGTGGCGACGATCGGTAGGGGTTCTGAGAGGAAGGTCCCCCACACTGGAACTGAGACACGGTCCAGACTCCTACGGGAGGCAGCAGTGAGGAATATTGGTCAATGGGCGGAAGCCTGAACCAGCCAAGTAGCGTGCAGGATGACGGCCCTATGGGTTGTAAACTGCTTTTATGCGGGGATAAAGGGGCCCACGTGTGGGCTTTTGCAGGTACCGCATGAATAAGGACCGGCTAATTC
>GV2UCFN02FU6B9
GGTGAGTAACGCGTATCCAACCTGCCCTTCACCACGGGATAACCCGGCGAAAGTCGGACTAATACCGTATGTTGTCCATTGACGGCATCCGATTTGGACGAAAGGCTTGGCGGTGAGGGATGGGGATGCGTCCGATTAGCTCGACGGCGGGGTAACGGCCCACCGTGGCGACGATCGGTAGGGGTTCTGAGAGGAAGGTCCCCCACACTGGAACTGAGACACGGTCCAGACTCCTACGGGAGGCAGCAGTGAGGAATATTGGTCAATGGGCGGAAGCCTGAACCAGCCAAGTAGCGTGCAGGATGACGGCCCTATGGGTTGTAAACTGCTTTTATGCGGGGATAAAGGGGCCCACGTGTGGGCTTTTGCAGGTACCGCATGAATAAGGACCGGCTAATTC
>GV2UCFN02HW5JA
GGTGAGTAACGCGTATCCAACCTGCCCTTCACCACGGGATAACCCGGCGAAAGTCGGACTAATACCGTATGTTGTCCATTGACGGCATCCGATTTGGACGAAAGGCTTGGCGGTGAGGGATGGGGATGCGTCCGATTAGCTCGACGGCGGGGTAACGGCCCACCGTGGCGACGATCGGTAGGGGTTCTGAGAGGAAGGTCCCCCACACTGGAACTGAGACACGGTCCAGACTCCTACGGGAGGCAGCAGTGAGGAATATTGGTCAATGGGCGGAAGCCTGAACCAGCCAAGTAGCGTGCAGGATGACGGCCCTATGGGTTGTAAACTGCTTTTATGCGGGGATAAAGGGGCCCACGTGTGGGCTTTTGCAGGTACCGCATGAATAAGGACCGGCTAATTC
>GV2UCFN02GMMDC
GGTGAGTAACGCGTATCCAACCTGCCCTTCACCACGGGATAACCCGGCGAAAGTCGGACTAATACCGTATGTTGTCCATTGACGGCATCCGATTTGGACGAAAGGCTTGGCGGTGAGGGATGGGGATGCGTCCGATTAGCTCGACGGCGGGGTAACGGCCCACCGTGGCGACGATCGGTAGGGGTTCTGAGAGGAAGGTCCCCCACACTGGAACTGAGACACGGTCCAGACTCCTACGGGAGGCAGCAGTGAGGAATATTGGTCAATGGGCGGAAGCCTGAACCAGCCAAGTAGCGTGCAGGATGACGGCCCTATGGGTTGTAAACTGCTTTTATGCGGGGATAAAGGGGCCCACGTGTGGGCTTTTGCAGGTACCGCATGAATAAGGACCGGCTAATTC
>GV2UCFN02F6IZU
GGTGAGTAACGCGTATCCAACCTGCCCTTCACCACGGGATAACCCGGCGAAAGTCGGACTAATACCGTATGTTGTCCATTGACGGCATCCGATTTGGACGAAAGGCTTGGCGGTGAGGGATGGGGATGCGTCCGATTAGCTCGACGGCGGGGTAACGGCCCACCGTGGCGACGATCGGTAGGGGTTCTGAGAGGAAGGTCCCCCACACTGGAACTGAGACACGGTCCAGACTCCTACGGGAGGCAGCAGTGAGGAATATTGGTCAATGGGCGGAAGCCTGAACCAGCCAAGTAGCGTGCAGGATGACGGCCCTATGGGTTGTAAACTGCTTTTATGCGGGGATAAAGGGGCCCACGTGTGGGCTTTTGCAGGTACCGCATGAATAAGGACCGGCTAATTC
>GV2UCFN02GYZA6
GGTGAGTAACGCGTATCCAACCTGCCCTTCACCACGGGATAACCCGGCGAAAGTCGGACTAATACCGTATGTTGTCCATTGACGGCATCCGATTTGGACGAAAGGCTTGGCGGTGAGGGATGGGGATGCGTCCGATTAGCTCGACGGCGGGGTAACGGCCCACCGTGGCGACGATCGGTAGGGGTTCTGAGAGGAAGGTCCCCCACACTGGAACTGAGACACGGTCCAGACTCCTACGGGAGGCAGCAGTGAGGAATATTGGTCAATGGGCGGAAGCCTGAACCAGCCAAGTAGCGTGCAGGATGACGGCCCTATGGGTTGTAAACTGCTTTTATGCGGGGATAAAGGGGCCCACGTGTGGGCTTTTGCAGGTACCGCATGAATAAGGACCGGCTAATTC
>GV2UCFN02FLKMH
GGTGAGTAACGCGTATCCAACCTGCCCTTCACCACGGGATAACCCGGCGAAAGTCGGACTAATACCGTATGTTGTCCATTGACGGCATCCGATTTGGACGAAAGGCTTGGCGGTGAGGGATGGGGATGCGTCCGATTAGCTCGACGGCGGGGTAACGGCCCACCGTGGCGACGATCGGTAGGGGTTCTGAGAGGAAGGTCCCCCACACTGGAACTGAGACACGGTCCAGACTCCTACGGGAGGCAGCAGTGAGGAATATTGGTCAATGGGCGGAAGCCTGAACCAGCCAAGTAGCGTGCAGGATGACGGCCCTATGGGTTGTAAACTGCTTTTATGCGGGGATAAAGGGGCCCACGTGTGGGCTTTTGCAGGTACCGCATGAATAAGGACCGGCTAATTC
>GV2UCFN02HF7L3
GGTGAGTAACGCGTATCCAACCTGCCCTTCACCACGGGATAACCCGGCGAAAGTCGGACTAATACCGTATGTTGTCCATTGACGGCATCCGATTTGGACGAAAGGCTTGGCGGTGAGGGATGGGGATGCGTCCGATTAGCTCGACGGCGGGGTAACGGCCCACCGTGGCGACGATCGGTAGGGGTTCTGAGAGGAAGGTCCCCCACACTGGAACTGAGACACGGTCCAGACTCCTACGGGAGGCAGCAGTGAGGAATATTGGTCAATGGGCGGAAGCCTGAACCAGCCAAGTAGCGTGCAGGATGACGGCCCTATGGGTTGTAAACTGCTTTTATGCGGGGATAAAGGGGCCCACGTGTGGGCTTTTGCAGGTACCGCATGAATAAGGACCGGCTAATTC
>GV2UCFN02F0TGZ
GGTGAGTAACGCGTATCCAACCTGCCCTTCACCACGGGATAACCCGGCGAAAGTCGGACTAATACCGTATGTTGTCCATTGACGGCATCCGATTTGGACGAAAGGCTTGGCGGTGAGGGATGGGGATGCGTCCGATTAGCTCGACGGCGGGGTAACGGCCCACCGTGGCGACGATCGGTAGGGGTTCTGAGAGGAAGGTCCCCCACACTGGAACTGAGACACGGTCCAGACTCCTACGGGAGGCAGCAGTGAGGAATATTGGTCAATGGGCGGAAGCCTGAACCAGCCAAGTAGCGTGCAGGATGACGGCCCTATGGGTTGTAAACTGCTTTTATGCGGGGATAAAGGGGCCCACGTGTGGGCTTTTGCAGGTACCGCATGAATAAGGACCGGCTAATTC
>GV2UCFN02GU1NP
GGTGAGTAACGCGTATCCAACCTGCCCTTCACCACGGGATAACCCGGCGAAAGTCGGACTAATACCGTATGTTGTCCATTGACGGCATCCGATTTGGACGAAAGGCTTGGCGGTGAGGGATGGGGATGCGTCCGATTAGCTCGACGGCGGGGTAACGGCCCACCGTGGCGACGATCGGTAGGGGTTCTGAGAGGAAGGTCCCCCACACTGGAACTGAGACACGGTCCAGACTCCTACGGGAGGCAGCAGTGAGGAATATTGGTCAATGGGCGGAAGCCTGAACCAGCCAAGTAGCGTGCAGGATGACGGCCCTATGGGTTGTAAACTGCTTTTATGCGGGGATAAAGGGGCCCACGTGTGGGCTTTTGCAGGTACCGCATGAATAAGGACCGGCTAATTC
>GV2UCFN02HXQ6R
GGTGAGTAACGCGTATCCAACCTGCCCTTCACCACGGGATAACCCGGCGAAAGTCGGACTAATACCGTATGTTGTCCATTGACGGCATCCGATTTGGACGAAAGGCTTGGCGGTGAGGGATGGGGATGCGTCCGATTAGCTCGACGGCGGGGTAACGGCCCACCGTGGCGACGATCGGTAGGGGTTCTGAGAGGAAGGTCCCCCACACTGGAACTGAGACACGGTCCAGACTCCTACGGGAGGCAGCAGTGAGGAATATTGGTCAATGGGCGGAAGCCTGAACCAGCCAAGTAGCGTGCAGGATGACGGCCCTATGGGTTGTAAACTGCTTTTATGCGGGGATAAAGGGGCCCACGTGTGGGCTTTTGCAGGTACCGCATGAATAAGGACCGGCTAATTC
>GV2UCFN02HSP76
GGTGAGTAACGCGTATCCAACCTGCCCTTCACCACGGGATAACCCGGCGAAAGTCGGACTAATACCGTATGTTGTCCATTGACGGCATCCGATTTGGACGAAAGGCTTGGCGGTGAGGGATGGGGATGCGTCCGATTAGCTCGACGGCGGGGTAACGGCCCACCGTGGCGACGATCGGTAGGGGTTCTGAGAGGAAGGTCCCCCACACTGGAACTGAGACACGGTCCAGACTCCTACGGGAGGCAGCAGTGAGGAATATTGGTCAATGGGCGGAAGCCTGAACCAGCCAAGTAGCGTGCAGGATGACGGCCCTATGGGTTGTAAACTGCTTTTATGCGGGGATAAAGGGGCCCACGTGTGGGCTTTTGCAGGTACCGCATGAATAAGGACCGGCTAATTC
>GV2UCFN02HHP9U
GGTGAGTAACGCGTATCCAACCTGCCCTTCACCACGGGATAACCCGGCGAAAGTCGGACTAATACCGTATGTTGTCCATTGACGGCATCCGATTTGGACGAAAGGCTTGGCGGTGAGGGATGGGGATGCGTCCGATTAGCTCGACGGCGGGGTAACGGCCCACCGTGGCGACGATCGGTAGGGGTTCTGAGAGGAAGGTCCCCCACACTGGAACTGAGACACGGTCCAGACTCCTACGGGAGGCAGCAGTGAGGAATATTGGTCAATGGGCGGAAGCCTGAACCAGCCAAGTAGCGTGCAGGATGACGGCCCTATGGGTTGTAAACTGCTTTTATGCGGGGATAAAGGGGCCCACGTGTGGGCTTTTGCAGGTACCGCATGAATAAGGACCGGCTAATTC
>GV2UCFN02G1P2N
GGTGAGTAACGCGTATCCAACCTGCCCTTCACCACGGGATAACCCGGCGAAAGTCGGACTAATACCGTATGTTGTCCATTGACGGCATCCGATTTGGACGAAAGGCTTGGCGGTGAGGGATGGGGATGCGTCCGATTAGCTCGACGGCGGGGTAACGGCCCACCGTGGCGACGATCGGTAGGGGTTCTGAGAGGAAGGTCCCCCACACTGGAACTGAGACACGGTCCAGACTCCTACGGGAGGCAGCAGTGAGGAATATTGGTCAATGGGCGGAAGCCTGAACCAGCCAAGTAGCGTGCAGGATGACGGCCCTATGGGTTGTAAACTGCTTTTATGCGGGGATAAAGGGGCCCACGTGTGGGCTTTTGCAGGTACCGCATGAATAAGGACCGGCTAATTC
>GV2UCFN02HO7BV
GGTGAGTAACGCGTATCCAACCTGCCCTTCACCACGGGATAACCCGGCGAAAGTCGGACTAATACCGTATGTTGTCCATTGACGGCATCCGATTTGGACGAAAGGCTTGGCGGTGAGGGATGGGGATGCGTCCGATTAGCTCGACGGCGGGGTAACGGCCCACCGTGGCGACGATCGGTAGGGGTTCTGAGAGGAAGGTCCCCCACACTGGAACTGAGACACGGTCCAGACTCCTACGGGAGGCAGCAGTGAGGAATATTGGTCAATGGGCGGAAGCCTGAACCAGCCAAGTAGCGTGCAGGATGACGGCCCTATGGGTTGTAAACTGCTTTTATGCGGGGATAAAGGGGCCCACGTGTGGGCTTTTGCAGGTACCGCATGAATAAGGACCGGCTAATTC
>GV2UCFN02J08BI
GGTGAGTAACGCGTATCCAACCTGCCCTTCACCACGGGATAACCCGGCGAAAGTCGGACTAATACCGTATGTTGTCCATTGACGGCATCCGATTTGGACGAAAGGCTTGGCGGTGAGGGATGGGGATGCGTCCGATTAGCTCGACGGCGGGGTAACGGCCCACCGTGGCGACGATCGGTAGGGGTTCTGAGAGGAAGGTCCCCCACACTGGAACTGAGACACGGTCCAGACTCCTACGGGAGGCAGCAGTGAGGAATATTGGTCAATGGGCGGAAGCCTGAACCAGCCAAGTAGCGTGCAGGATGACGGCCCTATGGGTTGTAAACTGCTTTTATGCGGGGATAAAGGGGCCCACGTGTGGGCTTTTGCAGGTACCGCATGAATAAGGACCGGCTAATTC
>GV2UCFN02GTFNP
GGTGAGTAACGCGTATCCAACCTGCCCTTCACCACGGGATAACCCGGCGAAAGTCGGACTAATACCGTATGTTGTCCATTGACGGCATCCGATTTGGACGAAAGGCTTGGCGGTGAGGGATGGGGATGCGTCCGATTAGCTCGACGGCGGGGTAACGGCCCACCGTGGCGACGATCGGTAGGGGTTCTGAGAGGAAGGTCCCCCACACTGGAACTGAGACACGGTCCAGACTCCTACGGGAGGCAGCAGTGAGGAATATTGGTCAATGGGCGGAAGCCTGAACCAGCCAAGTAGCGTGCAGGATGACGGCCCTATGGGTTGTAAACTGCTTTTATGCGGGGATAAAGGGGCCCACGTGTGGGCTTTTGCAGGTACCGCATGAATAAGGACCGGCTAATTC
>GV2UCFN02F9HSH
GGTGAGTAACGCGTATCCAACCTGCCCTTCACCACGGGATAACCCGGCGAAAGTCGGACTAATACCGTATGTTGTCCATTGACGGCATCCGATTTGGACGAAAGGCTTGGCGGTGAGGGATGGGGATGCGTCCGATTAGCTCGACGGCGGGGTAACGGCCCACCGTGGCGACGATCGGTAGGGGTTCTGAGAGGAAGGTCCCCCACACTGGAACTGAGACACGGTCCAGACTCCTACGGGAGGCAGCAGTGAGGAATATTGGTCAATGGGCGGAAGCCTGAACCAGCCAAGTAGCGTGCAGGATGACGGCCCTATGGGTTGTAAACTGCTTTTATGCGGGGATAAAGGGGCCCACGTGTGGGCTTTTGCAGGTACCGCATGAATAAGGACCGGCTAATTC
>GV2UCFN02HJBPG
GGTGAGTAACGCGTATCCAACCTGCCCTTCACCACGGGATAACCCGGCGAAAGTCGGACTAATACCGTATGTTGTCCATTGACGGCATCCGATTTGGACGAAAGGCTTGGCGGTGAGGGATGGGGATGCGTCCGATTAGCTCGACGGCGGGGTAACGGCCCACCGTGGCGACGATCGGTAGGGGTTCTGAGAGGAAGGTCCCCCACACTGGAACTGAGACACGGTCCAGACTCCTACGGGAGGCAGCAGTGAGGAATATTGGTCAATGGGCGGAAGCCTGAACCAGCCAAGTAGCGTGCAGGATGACGGCCCTATGGGTTGTAAACTGCTTTTATGCGGGGATAAAGGGGCCCACGTGTGGGCTTTTGCAGGTACCGCATGAATAAGGACCGGCTAATTC
>GV2UCFN02F0OZU
GGTGAGTAACGCGTATCCAACCTGCCCTTCACCACGGGATAACCCGGCGAAAGTCGGACTAATACCGTATGTTGTCCATTGACGGCATCCGATTTGGACGAAAGGCTTGGCGGTGAGGGATGGGGATGCGTCCGATTAGCTCGACGGCGGGGTAACGGCCCACCGTGGCGACGATCGGTAGGGGTTCTGAGAGGAAGGTCCCCCACACTGGAACTGAGACACGGTCCAGACTCCTACGGGAGGCAGCAGTGAGGAATATTGGTCAATGGGCGGAAGCCTGAACCAGCCAAGTAGCGTGCAGGATGACGGCCCTATGGGTTGTAAACTGCTTTTATGCGGGGATAAAGGGGCCCACGTGTGGGCTTTTGCAGGTACCGCATGAATAAGGACCGGCTAATTC
>GV2UCFN02JZHFV
GGTGAGTAACGCGTATCCAACCTGCCCTTCACCACGGGATAACCCGGCGAAAGTCGGACTAATACCGTATGTTGTCCATTGACGGCATCCGATTTGGACGAAAGGCTTGGCGGTGAGGGATGGGGATGCGTCCGATTAGCTCGACGGCGGGGTAACGGCCCACCGTGGCGACGATCGGTAGGGGTTCTGAGAGGAAGGTCCCCCACACTGGAACTGAGACACGGTCCAGACTCCTACGGGAGGCAGCAGTGAGGAATATTGGTCAATGGGCGGAAGCCTGAACCAGCCAAGTAGCGTGCAGGATGACGGCCCTATGGGTTGTAAACTGCTTTTATGCGGGGATAAAGGGGCCCACGTGTGGGCTTTTGCAGGTACCGCATGAATAAGGACCGGCTAATTC
>GV2UCFN02HI0AY
GGTGAGTAACGCGTATCCAACCTGCCCTTCACCACGGGATAACCCGGCGAAAGTCGGACTAATACCGTATGTTGTCCATTGACGGCATCCGATTTGGACGAAAGGCTTGGCGGTGAGGGATGGGGATGCGTCCGATTAGCTCGACGGCGGGGTAACGGCCCACCGTGGCGACGATCGGTAGGGGTTCTGAGAGGAAGGTCCCCCACACTGGAACTGAGACACGGTCCAGACTCCTACGGGAGGCAGCAGTGAGGAATATTGGTCAATGGGCGGAAGCCTGAACCAGCCAAGTAGCGTGCAGGATGACGGCCCTATGGGTTGTAAACTGCTTTTATGCGGGGATAAAGGGGCCCACGTGTGGGCTTTTGCAGGTACCGCATGAATAAGGACCGGCTAATTC
>GV2UCFN02GT7T0
GGTGAGTAACGCGTATCCAACCTGCCCTTCACCACGGGATAACCCGGCGAAAGTCGGACTAATACCGTATGTTGTCCATTGACGGCATCCGATTTGGACGAAAGGCTTGGCGGTGAGGGATGGGGATGCGTCCGATTAGCTCGACGGCGGGGTAACGGCCCACCGTGGCGACGATCGGTAGGGGTTCTGAGAGGAAGGTCCCCCACACTGGAACTGAGACACGGTCCAGACTCCTACGGGAGGCAGCAGTGAGGAATATTGGTCAATGGGCGGAAGCCTGAACCAGCCAAGTAGCGTGCAGGATGACGGCCCTATGGGTTGTAAACTGCTTTTATGCGGGGATAAAGGGGCCCACGTGTGGGCTTTTGCAGGTACCGCATGAATAAGGACCGGCTAATTC
>GV2UCFN02F1I6L
GGTGAGTAACGCGTATCCAACCTGCCCTTCACCACGGGATAACCCGGCGAAAGTCGGACTAATACCGTATGTTGTCCATTGACGGCATCCGATTTGGACGAAAGGCTTGGCGGTGAGGGATGGGGATGCGTCCGATTAGCTCGACGGCGGGGTAACGGCCCACCGTGGCGACGATCGGTAGGGGTTCTGAGAGGAAGGTCCCCCACACTGGAACTGAGACACGGTCCAGACTCCTACGGGAGGCAGCAGTGAGGAATATTGGTCAATGGGCGGAAGCCTGAACCAGCCAAGTAGCGTGCAGGATGACGGCCCTATGGGTTGTAAACTGCTTTTATGCGGGGATAAAGGGGCCCACGTGTGGGCTTTTGCAGGTACCGCATGAATAAGGACCGGCTAATTC
>GV2UCFN02FS55R
GGTGAGTAACGCGTATCCAACCTGCCCTTCACCACGGGATAACCCGGCGAAAGTCGGACTAATACCGTATGTTGTCCATTGACGGCATCCGATTTGGACGAAAGGCTTGGCGGTGAGGGATGGGGATGCGTCCGATTAGCTCGACGGCGGGGTAACGGCCCACCGTGGCGACGATCGGTAGGGGTTCTGAGAGGAAGGTCCCCCACACTGGAACTGAGACACGGTCCAGACTCCTACGGGAGGCAGCAGTGAGGAATATTGGTCAATGGGCGGAAGCCTGAACCAGCCAAGTAGCGTGCAGGATGACGGCCCTATGGGTTGTAAACTGCTTTTATGCGGGGATAAAGGGGCCCACGTGTGGGCTTTTGCAGGTACCGCATGAATAAGGACCGGCTAATTC
>GV2UCFN02F8BZS
GGTGAGTAACGCGTATCCAACCTGCCCTTCACCACGGGATAACCCGGCGAAAGTCGGACTAATACCGTATGTTGTCCATTGACGGCATCCGATTTGGACGAAAGGCTTGGCGGTGAGGGATGGGGATGCGTCCGATTAGCTCGACGGCGGGGTAACGGCCCACCGTGGCGACGATCGGTAGGGGTTCTGAGAGGAAGGTCCCCCACACTGGAACTGAGACACGGTCCAGACTCCTACGGGAGGCAGCAGTGAGGAATATTGGTCAATGGGCGGAAGCCTGAACCAGCCAAGTAGCGTGCAGGATGACGGCCCTATGGGTTGTAAACTGCTTTTATGCGGGGATAAAGGGGCCCACGTGTGGGCTTTTGCAGGTACCGCATGAATAAGGACCGGCTAATTC
>GV2UCFN02I8W7C
GGTGAGTAACGCGTATCCAACCTGCCCTTCACCACGGGATAACCCGGCGAAAGTCGGACTAATACCGTATGTTGTCCATTGACGGCATCCGATTTGGACGAAAGGCTTGGCGGTGAGGGATGGGGATGCGTCCGATTAGCTCGACGGCGGGGTAACGGCCCACCGTGGCGACGATCGGTAGGGGTTCTGAGAGGAAGGTCCCCCACACTGGAACTGAGACACGGTCCAGACTCCTACGGGAGGCAGCAGTGAGGAATATTGGTCAATGGGCGGAAGCCTGAACCAGCCAAGTAGCGTGCAGGATGACGGCCCTATGGGTTGTAAACTGCTTTTATGCGGGGATAAAGGGGCCCACGTGTGGGCTTTTGCAGGTACCGCATGAATAAGGACCGGCTAATTC
>GV2UCFN02H69TZ
GGTGAGTAACGCGTATCCAACCTGCCCTTCACCACGGGATAACCCGGCGAAAGTCGGACTAATACCGTATGTTGTCCATTGACGGCATCCGATTTGGACGAAAGGCTTGGCGGTGAGGGATGGGGATGCGTCCGATTAGCTCGACGGCGGGGTAACGGCCCACCGTGGCGACGATCGGTAGGGGTTCTGAGAGGAAGGTCCCCCACACTGGAACTGAGACACGGTCCAGACTCCTACGGGAGGCAGCAGTGAGGAATATTGGTCAATGGGCGGAAGCCTGAACCAGCCAAGTAGCGTGCAGGATGACGGCCCTATGGGTTGTAAACTGCTTTTATGCGGGGATAAAGGGGCCCACGTGTGGGCTTTTGCAGGTACCGCATGAATAAGGACCGGCTAATTC
>GV2UCFN02HFUJD
GGTGAGTAACGCGTATCCAACCTGCCCTTCACCACGGGATAACCCGGCGAAAGTCGGACTAATACCGTATGTTGTCCATTGACGGCATCCGATTTGGACGAAAGGCTTGGCGGTGAGGGATGGGGATGCGTCCGATTAGCTCGACGGCGGGGTAACGGCCCACCGTGGCGACGATCGGTAGGGGTTCTGAGAGGAAGGTCCCCCACACTGGAACTGAGACACGGTCCAGACTCCTACGGGAGGCAGCAGTGAGGAATATTGGTCAATGGGCGGAAGCCTGAACCAGCCAAGTAGCGTGCAGGATGACGGCCCTATGGGTTGTAAACTGCTTTTATGCGGGGATAAAGGGGCCCACGTGTGGGCTTTTGCAGGTACCGCATGAATAAGGACCGGCTAATTC
>GV2UCFN02JBIEA
GGTGAGTAACGCGTATCCAACCTGCCCTTCACCACGGGATAACCCGGCGAAAGTCGGACTAATACCGTATGTTGTCCATTGACGGCATCCGATTTGGACGAAAGGCTTGGCGGTGAGGGATGGGGATGCGTCCGATTAGCTCGACGGCGGGGTAACGGCCCACCGTGGCGACGATCGGTAGGGGTTCTGAGAGGAAGGTCCCCCACACTGGAACTGAGACACGGTCCAGACTCCTACGGGAGGCAGCAGTGAGGAATATTGGTCAATGGGCGGAAGCCTGAACCAGCCAAGTAGCGTGCAGGATGACGGCCCTATGGGTTGTAAACTGCTTTTATGCGGGGATAAAGGGGCCCACGTGTGGGCTTTTGCAGGTACCGCATGAATAAGGACCGGCTAATTC
>GV2UCFN02F4FK8
GGTGAGTAACGCGTATCCAACCTGCCCTTCACCACGGGATAACCCGGCGAAAGTCGGACTAATACCGTATGTTGTCCATTGACGGCATCCGATTTGGACGAAAGGCTTGGCGGTGAGGGATGGGGATGCGTCCGATTAGCTCGACGGCGGGGTAACGGCCCACCGTGGCGACGATCGGTAGGGGTTCTGAGAGGAAGGTCCCCCACACTGGAACTGAGACACGGTCCAGACTCCTACGGGAGGCAGCAGTGAGGAATATTGGTCAATGGGCGGAAGCCTGAACCAGCCAAGTAGCGTGCAGGATGACGGCCCTATGGGTTGTAAACTGCTTTTATGCGGGGATAAAGGGGCCCACGTGTGGGCTTTTGCAGGTACCGCATGAATAAGGACCGGCTAATTC
>GV2UCFN02IE8K2
GGTGAGTAACGCGTATCCAACCTGCCCTTCACCACGGGATAACCCGGCGAAAGTCGGACTAATACCGTATGTTGTCCATTGACGGCATCCGATTTGGACGAAAGGCTTGGCGGTGAGGGATGGGGATGCGTCCGATTAGCTCGACGGCGGGGTAACGGCCCACCGTGGCGACGATCGGTAGGGGTTCTGAGAGGAAGGTCCCCCACACTGGAACTGAGACACGGTCCAGACTCCTACGGGAGGCAGCAGTGAGGAATATTGGTCAATGGGCGGAAGCCTGAACCAGCCAAGTAGCGTGCAGGATGACGGCCCTATGGGTTGTAAACTGCTTTTATGCGGGGATAAAGGGGCCCACGTGTGGGCTTTTGCAGGTACCGCATGAATAAGGACCGGCTAATTC
>GV2UCFN02JR7D3
GGTGAGTAACGCGTATCCAACCTGCCCTTCACCACGGGATAACCCGGCGAAAGTCGGACTAATACCGTATGTTGTCCATTGACGGCATCCGATTTGGACGAAAGGCTTGGCGGTGAGGGATGGGGATGCGTCCGATTAGCTCGACGGCGGGGTAACGGCCCACCGTGGCGACGATCGGTAGGGGTTCTGAGAGGAAGGTCCCCCACACTGGAACTGAGACACGGTCCAGACTCCTACGGGAGGCAGCAGTGAGGAATATTGGTCAATGGGCGGAAGCCTGAACCAGCCAAGTAGCGTGCAGGATGACGGCCCTATGGGTTGTAAACTGCTTTTATGCGGGGATAAAGGGGCCCACGTGTGGGCTTTTGCAGGTACCGCATGAATAAGGACCGGCTAATTC
>GV2UCFN02H3JI1
GGTGAGTAACGCGTATCCAACCTGCCCTTCACCACGGGATAACCCGGCGAAAGTCGGACTAATACCGTATGTTGTCCATTGACGGCATCCGATTTGGACGAAAGGCTTGGCGGTGAGGGATGGGGATGCGTCCGATTAGCTCGACGGCGGGGTAACGGCCCACCGTGGCGACGATCGGTAGGGGTTCTGAGAGGAAGGTCCCCCACACTGGAACTGAGACACGGTCCAGACTCCTACGGGAGGCAGCAGTGAGGAATATTGGTCAATGGGCGGAAGCCTGAACCAGCCAAGTAGCGTGCAGGATGACGGCCCTATGGGTTGTAAACTGCTTTTATGCGGGGATAAAGGGGCCCACGTGTGGGCTTTTGCAGGTACCGCATGAATAAGGACCGGCTAATTC
>GV2UCFN02G3V2G
GGTGAGTAACGCGTATCCAACCTGCCCTTCACCACGGGATAACCCGGCGAAAGTCGGACTAATACCGTATGTTGTCCATTGACGGCATCCGATTTGGACGAAAGGCTTGGCGGTGAGGGATGGGGATGCGTCCGATTAGCTCGACGGCGGGGTAACGGCCCACCGTGGCGACGATCGGTAGGGGTTCTGAGAGGAAGGTCCCCCACACTGGAACTGAGACACGGTCCAGACTCCTACGGGAGGCAGCAGTGAGGAATATTGGTCAATGGGCGGAAGCCTGAACCAGCCAAGTAGCGTGCAGGATGACGGCCCTATGGGTTGTAAACTGCTTTTATGCGGGGATAAAGGGGCCCACGTGTGGGCTTTTGCAGGTACCGCATGAATAAGGACCGGCTAATTC
>GV2UCFN02JQW2A
GGTGAGTAACGCGTATCCAACCTGCCCTTCACCACGGGATAACCCGGCGAAAGTCGGACTAATACCGTATGTTGTCCATTGACGGCATCCGATTTGGACGAAAGGCTTGGCGGTGAGGGATGGGGATGCGTCCGATTAGCTCGACGGCGGGGTAACGGCCCACCGTGGCGACGATCGGTAGGGGTTCTGAGAGGAAGGTCCCCCACACTGGAACTGAGACACGGTCCAGACTCCTACGGGAGGCAGCAGTGAGGAATATTGGTCAATGGGCGGAAGCCTGAACCAGCCAAGTAGCGTGCAGGATGACGGCCCTATGGGTTGTAAACTGCTTTTATGCGGGGATAAAGGGGCCCACGTGTGGGCTTTTGCAGGTACCGCATGAATAAGGACCGGCTAATTC
>GV2UCFN02JDZJW
GGTGAGTAACGCGTATCCAACCTGCCCTTCACCACGGGATAACCCGGCGAAAGTCGGACTAATACCGTATGTTGTCCATTGACGGCATCCGATTTGGACGAAAGGCTTGGCGGTGAGGGATGGGGATGCGTCCGATTAGCTCGACGGCGGGGTAACGGCCCACCGTGGCGACGATCGGTAGGGGTTCTGAGAGGAAGGTCCCCCACACTGGAACTGAGACACGGTCCAGACTCCTACGGGAGGCAGCAGTGAGGAATATTGGTCAATGGGCGGAAGCCTGAACCAGCCAAGTAGCGTGCAGGATGACGGCCCTATGGGTTGTAAACTGCTTTTATGCGGGGATAAAGGGGCCCACGTGTGGGCTTTTGCAGGTACCGCATGAATAAGGACCGGCTAATTC
>GV2UCFN02FMG0Z
GGTGAGTAACGCGTATCCAACCTGCCCTTCACCACGGGATAACCCGGCGAAAGTCGGACTAATACCGTATGTTGTCCATTGACGGCATCCGATTTGGACGAAAGGCTTGGCGGTGAGGGATGGGGATGCGTCCGATTAGCTCGACGGCGGGGTAACGGCCCACCGTGGCGACGATCGGTAGGGGTTCTGAGAGGAAGGTCCCCCACACTGGAACTGAGACACGGTCCAGACTCCTACGGGAGGCAGCAGTGAGGAATATTGGTCAATGGGCGGAAGCCTGAACCAGCCAAGTAGCGTGCAGGATGACGGCCCTATGGGTTGTAAACTGCTTTTATGCGGGGATAAAGGGGCCCACGTGTGGGCTTTTGCAGGTACCGCATGAATAAGGACCGGCTAATTC
>GV2UCFN02JR3NY
GGTGAGTAACGCGTATCCAACCTGCCCTTCACCACGGGATAACCCGGCGAAAGTCGGACTAATACCGTATGTTGTCCATTGACGGCATCCGATTTGGACGAAAGGCTTGGCGGTGAGGGATGGGGATGCGTCCGATTAGCTCGACGGCGGGGTAACGGCCCACCGTGGCGACGATCGGTAGGGGTTCTGAGAGGAAGGTCCCCCACACTGGAACTGAGACACGGTCCAGACTCCTACGGGAGGCAGCAGTGAGGAATATTGGTCAATGGGCGGAAGCCTGAACCAGCCAAGTAGCGTGCAGGATGACGGCCCTATGGGTTGTAAACTGCTTTTATGCGGGGATAAAGGGGCCCACGTGTGGGCTTTTGCAGGTACCGCATGAATAAGGACCGGCTAATTC
>GV2UCFN02G72EV
GGTGAGTAACGCGTATCCAACCTGCCCTTCACCACGGGATAACCCGGCGAAAGTCGGACTAATACCGTATGTTGTCCATTGACGGCATCCGATTTGGACGAAAGGCTTGGCGGTGAGGGATGGGGATGCGTCCGATTAGCTCGACGGCGGGGTAACGGCCCACCGTGGCGACGATCGGTAGGGGTTCTGAGAGGAAGGTCCCCCACACTGGAACTGAGACACGGTCCAGACTCCTACGGGAGGCAGCAGTGAGGAATATTGGTCAATGGGCGGAAGCCTGAACCAGCCAAGTAGCGTGCAGGATGACGGCCCTATGGGTTGTAAACTGCTTTTATGCGGGGATAAAGGGGCCCACGTGTGGGCTTTTGCAGGTACCGCATGAATAAGGACCGGCTAATTC
>GV2UCFN02F1IBX
GGTGAGTAACGCGTATCCAACCTGCCCTTCACCACGGGATAACCCGGCGAAAGTCGGACTAATACCGTATGTTGTCCATTGACGGCATCCGATTTGGACGAAAGGCTTGGCGGTGAGGGATGGGGATGCGTCCGATTAGCTCGACGGCGGGGTAACGGCCCACCGTGGCGACGATCGGTAGGGGTTCTGAGAGGAAGGTCCCCCACACTGGAACTGAGACACGGTCCAGACTCCTACGGGAGGCAGCAGTGAGGAATATTGGTCAATGGGCGGAAGCCTGAACCAGCCAAGTAGCGTGCAGGATGACGGCCCTATGGGTTGTAAACTGCTTTTATGCGGGGATAAAGGGGCCCACGTGTGGGCTTTTGCAGGTACCGCATGAATAAGGACCGGCTAATTC
>GV2UCFN02GHKQ0
GGTGAGTAACGCGTATCCAACCTGCCCTTCACCACGGGATAACCCGGCGAAAGTCGGACTAATACCGTATGTTGTCCATTGACGGCATCCGATTTGGACGAAAGGCTTGGCGGTGAGGGATGGGGATGCGTCCGATTAGCTCGACGGCGGGGTAACGGCCCACCGTGGCGACGATCGGTAGGGGTTCTGAGAGGAAGGTCCCCCACACTGGAACTGAGACACGGTCCAGACTCCTACGGGAGGCAGCAGTGAGGAATATTGGTCAATGGGCGGAAGCCTGAACCAGCCAAGTAGCGTGCAGGATGACGGCCCTATGGGTTGTAAACTGCTTTTATGCGGGGATAAAGGGGCCCACGTGTGGGCTTTTGCAGGTACCGCATGAATAAGGACCGGCTAATTC
>GV2UCFN02FO4U3
GGTGAGTAACGCGTATCCAACCTGCCCTTCACCACGGGATAACCCGGCGAAAGTCGGACTAATACCGTATGTTGTCCATTGACGGCATCCGATTTGGACGAAAGGCTTGGCGGTGAGGGATGGGGATGCGTCCGATTAGCTCGACGGCGGGGTAACGGCCCACCGTGGCGACGATCGGTAGGGGTTCTGAGAGGAAGGTCCCCCACACTGGAACTGAGACACGGTCCAGACTCCTACGGGAGGCAGCAGTGAGGAATATTGGTCAATGGGCGGAAGCCTGAACCAGCCAAGTAGCGTGCAGGATGACGGCCCTATGGGTTGTAAACTGCTTTTATGCGGGGATAAAGGGGCCCACGTGTGGGCTTTTGCAGGTACCGCATGAATAAGGACCGGCTAATTC
>GV2UCFN02IQ52M
GGTGAGTAACGCGTATCCAACCTGCCCTTCACCACGGGATAACCCGGCGAAAGTCGGACTAATACCGTATGTTGTCCATTGACGGCATCCGATTTGGACGAAAGGCTTGGCGGTGAGGGATGGGGATGCGTCCGATTAGCTCGACGGCGGGGTAACGGCCCACCGTGGCGACGATCGGTAGGGGTTCTGAGAGGAAGGTCCCCCACACTGGAACTGAGACACGGTCCAGACTCCTACGGGAGGCAGCAGTGAGGAATATTGGTCAATGGGCGGAAGCCTGAACCAGCCAAGTAGCGTGCAGGATGACGGCCCTATGGGTTGTAAACTGCTTTTATGCGGGGATAAAGGGGCCCACGTGTGGGCTTTTGCAGGTACCGCATGAATAAGGACCGGCTAATTC
>GV2UCFN02FL546
GGTGAGTAACGCGTATCCAACCTGCCCTTCACCACGGGATAACCCGGCGAAAGTCGGACTAATACCGTATGTTGTCCATTGACGGCATCCGATTTGGACGAAAGGCTTGGCGGTGAGGGATGGGGATGCGTCCGATTAGCTCGACGGCGGGGTAACGGCCCACCGTGGCGACGATCGGTAGGGGTTCTGAGAGGAAGGTCCCCCACACTGGAACTGAGACACGGTCCAGACTCCTACGGGAGGCAGCAGTGAGGAATATTGGTCAATGGGCGGAAGCCTGAACCAGCCAAGTAGCGTGCAGGATGACGGCCCTATGGGTTGTAAACTGCTTTTATGCGGGGATAAAGGGGCCCACGTGTGGGCTTTTGCAGGTACCGCATGAATAAGGACCGGCTAATTC
>GV2UCFN02FFTF2
GGTGAGTAACGCGTATCCAACCTGCCCTTCACCACGGGATAACCCGGCGAAAGTCGGACTAATACCGTATGTTGTCCATTGACGGCATCCGATTTGGACGAAAGGCTTGGCGGTGAGGGATGGGGATGCGTCCGATTAGCTCGACGGCGGGGTAACGGCCCACCGTGGCGACGATCGGTAGGGGTTCTGAGAGGAAGGTCCCCCACACTGGAACTGAGACACGGTCCAGACTCCTACGGGAGGCAGCAGTGAGGAATATTGGTCAATGGGCGGAAGCCTGAACCAGCCAAGTAGCGTGCAGGATGACGGCCCTATGGGTTGTAAACTGCTTTTATGCGGGGATAAAGGGGCCCACGTGTGGGCTTTTGCAGGTACCGCATGAATAAGGACCGGCTAATTC
>GV2UCFN02FLJ2O
GGTGAGTAACGCGTATCCAACCTGCCCTTCACCACGGGATAACCCGGCGAAAGTCGGACTAATACCGTATGTTGTCCATTGACGGCATCCGATTTGGACGAAAGGCTTGGCGGTGAGGGATGGGGATGCGTCCGATTAGCTCGACGGCGGGGTAACGGCCCACCGTGGCGACGATCGGTAGGGGTTCTGAGAGGAAGGTCCCCCACACTGGAACTGAGACACGGTCCAGACTCCTACGGGAGGCAGCAGTGAGGAATATTGGTCAATGGGCGGAAGCCTGAACCAGCCAAGTAGCGTGCAGGATGACGGCCCTATGGGTTGTAAACTGCTTTTATGCGGGGATAAAGGGGCCCACGTGTGGGCTTTTGCAGGTACCGCATGAATAAGGACCGGCTAATTC
>GV2UCFN02IBCFA
GGTGAGTAACGCGTATCCAACCTGCCCTTCACCACGGGATAACCCGGCGAAAGTCGGACTAATACCGTATGTTGTCCATTGACGGCATCCGATTTGGACGAAAGGCTTGGCGGTGAGGGATGGGGATGCGTCCGATTAGCTCGACGGCGGGGTAACGGCCCACCGTGGCGACGATCGGTAGGGGTTCTGAGAGGAAGGTCCCCCACACTGGAACTGAGACACGGTCCAGACTCCTACGGGAGGCAGCAGTGAGGAATATTGGTCAATGGGCGGAAGCCTGAACCAGCCAAGTAGCGTGCAGGATGACGGCCCTATGGGTTGTAAACTGCTTTTATGCGGGGATAAAGGGGCCCACGTGTGGGCTTTTGCAGGTACCGCATGAATAAGGACCGGCTAATTC
>GV2UCFN02FVSR1
GGTGAGTAACGCGTATCCAACCTGCCCTTCACCACGGGATAACCCGGCGAAAGTCGGACTAATACCGTATGTTGTCCATTGACGGCATCCGATTTGGACGAAAGGCTTGGCGGTGAGGGATGGGGATGCGTCCGATTAGCTCGACGGCGGGGTAACGGCCCACCGTGGCGACGATCGGTAGGGGTTCTGAGAGGAAGGTCCCCCACACTGGAACTGAGACACGGTCCAGACTCCTACGGGAGGCAGCAGTGAGGAATATTGGTCAATGGGCGGAAGCCTGAACCAGCCAAGTAGCGTGCAGGATGACGGCCCTATGGGTTGTAAACTGCTTTTATGCGGGGATAAAGGGGCCCACGTGTGGGCTTTTGCAGGTACCGCATGAATAAGGACCGGCTAATTC
>GV2UCFN02IIJJ7
GGTGAGTAACGCGTATCCAACCTGCCCTTCACCACGGGATAACCCGGCGAAAGTCGGACTAATACCGTATGTTGTCCATTGACGGCATCCGATTTGGACGAAAGGCTTGGCGGTGAGGGATGGGGATGCGTCCGATTAGCTCGACGGCGGGGTAACGGCCCACCGTGGCGACGATCGGTAGGGGTTCTGAGAGGAAGGTCCCCCACACTGGAACTGAGACACGGTCCAGACTCCTACGGGAGGCAGCAGTGAGGAATATTGGTCAATGGGCGGAAGCCTGAACCAGCCAAGTAGCGTGCAGGATGACGGCCCTATGGGTTGTAAACTGCTTTTATGCGGGGATAAAGGGGCCCACGTGTGGGCTTTTGCAGGTACCGCATGAATAAGGACCGGCTAATTC
>GV2UCFN02IZYGW
GGTGAGTAACGCGTATCCAACCTGCCCTTCACCACGGGATAACCCGGCGAAAGTCGGACTAATACCGTATGTTGTCCATTGACGGCATCCGATTTGGACGAAAGGCTTGGCGGTGAGGGATGGGGATGCGTCCGATTAGCTCGACGGCGGGGTAACGGCCCACCGTGGCGACGATCGGTAGGGGTTCTGAGAGGAAGGTCCCCCACACTGGAACTGAGACACGGTCCAGACTCCTACGGGAGGCAGCAGTGAGGAATATTGGTCAATGGGCGGAAGCCTGAACCAGCCAAGTAGCGTGCAGGATGACGGCCCTATGGGTTGTAAACTGCTTTTATGCGGGGATAAAGGGGCCCACGTGTGGGCTTTTGCAGGTACCGCATGAATAAGGACCGGCTAATTC
>GV2UCFN02HMGAC
GGTGAGTAACGCGTATCCAACCTGCCCTTCACCACGGGATAACCCGGCGAAAGTCGGACTAATACCGTATGTTGTCCATTGACGGCATCCGATTTGGACGAAAGGCTTGGCGGTGAGGGATGGGGATGCGTCCGATTAGCTCGACGGCGGGGTAACGGCCCACCGTGGCGACGATCGGTAGGGGTTCTGAGAGGAAGGTCCCCCACACTGGAACTGAGACACGGTCCAGACTCCTACGGGAGGCAGCAGTGAGGAATATTGGTCAATGGGCGGAAGCCTGAACCAGCCAAGTAGCGTGCAGGATGACGGCCCTATGGGTTGTAAACTGCTTTTATGCGGGGATAAAGGGGCCCACGTGTGGGCTTTTGCAGGTACCGCATGAATAAGGACCGGCTAATTC
>GV2UCFN02GQ3Q0
GGTGAGTAACGCGTATCCAACCTGCCCTTCACCACGGGATAACCCGGCGAAAGTCGGACTAATACCGTATGTTGTCCATTGACGGCATCCGATTTGGACGAAAGGCTTGGCGGTGAGGGATGGGGATGCGTCCGATTAGCTCGACGGCGGGGTAACGGCCCACCGTGGCGACGATCGGTAGGGGTTCTGAGAGGAAGGTCCCCCACACTGGAACTGAGACACGGTCCAGACTCCTACGGGAGGCAGCAGTGAGGAATATTGGTCAATGGGCGGAAGCCTGAACCAGCCAAGTAGCGTGCAGGATGACGGCCCTATGGGTTGTAAACTGCTTTTATGCGGGGATAAAGGGGCCCACGTGTGGGCTTTTGCAGGTACCGCATGAATAAGGACCGGCTAATTC
>GV2UCFN02FMQ89
GGTGAGTAACGCGTATCCAACCTGCCCTTCACCACGGGATAACCCGGCGAAAGTCGGACTAATACCGTATGTTGTCCATTGACGGCATCCGATTTGGACGAAAGGCTTGGCGGTGAGGGATGGGGATGCGTCCGATTAGCTCGACGGCGGGGTAACGGCCCACCGTGGCGACGATCGGTAGGGGTTCTGAGAGGAAGGTCCCCCACACTGGAACTGAGACACGGTCCAGACTCCTACGGGAGGCAGCAGTGAGGAATATTGGTCAATGGGCGGAAGCCTGAACCAGCCAAGTAGCGTGCAGGATGACGGCCCTATGGGTTGTAAACTGCTTTTATGCGGGGATAAAGGGGCCCACGTGTGGGCTTTTGCAGGTACCGCATGAATAAGGACCGGCTAATTC
>GV2UCFN02ISN1T
GGTGAGTAACGCGTATCCAACCTGCCCTTCACCACGGGATAACCCGGCGAAAGTCGGACTAATACCGTATGTTGTCCATTGACGGCATCCGATTTGGACGAAAGGCTTGGCGGTGAGGGATGGGGATGCGTCCGATTAGCTCGACGGCGGGGTAACGGCCCACCGTGGCGACGATCGGTAGGGGTTCTGAGAGGAAGGTCCCCCACACTGGAACTGAGACACGGTCCAGACTCCTACGGGAGGCAGCAGTGAGGAATATTGGTCAATGGGCGGAAGCCTGAACCAGCCAAGTAGCGTGCAGGATGACGGCCCTATGGGTTGTAAACTGCTTTTATGCGGGGATAAAGGGGCCCACGTGTGGGCTTTTGCAGGTACCGCATGAATAAGGACCGGCTAATTC
>GV2UCFN02ILDGW
GGTGAGTAACGCGTATCCAACCTGCCCTTCACCACGGGATAACCCGGCGAAAGTCGGACTAATACCGTATGTTGTCCATTGACGGCATCCGATTTGGACGAAAGGCTTGGCGGTGAGGGATGGGGATGCGTCCGATTAGCTCGACGGCGGGGTAACGGCCCACCGTGGCGACGATCGGTAGGGGTTCTGAGAGGAAGGTCCCCCACACTGGAACTGAGACACGGTCCAGACTCCTACGGGAGGCAGCAGTGAGGAATATTGGTCAATGGGCGGAAGCCTGAACCAGCCAAGTAGCGTGCAGGATGACGGCCCTATGGGTTGTAAACTGCTTTTATGCGGGGATAAAGGGGCCCACGTGTGGGCTTTTGCAGGTACCGCATGAATAAGGACCGGCTAATTC
>GV2UCFN02H9HQY
GGTGAGTAACGCGTATCCAACCTGCCCTTCACCACGGGATAACCCGGCGAAAGTCGGACTAATACCGTATGTTGTCCATTGACGGCATCCGATTTGGACGAAAGGCTTGGCGGTGAGGGATGGGGATGCGTCCGATTAGCTCGACGGCGGGGTAACGGCCCACCGTGGCGACGATCGGTAGGGGTTCTGAGAGGAAGGTCCCCCACACTGGAACTGAGACACGGTCCAGACTCCTACGGGAGGCAGCAGTGAGGAATATTGGTCAATGGGCGGAAGCCTGAACCAGCCAAGTAGCGTGCAGGATGACGGCCCTATGGGTTGTAAACTGCTTTTATGCGGGGATAAAGGGGCCCACGTGTGGGCTTTTGCAGGTACCGCATGAATAAGGACCGGCTAATTC
>GV2UCFN02H7HNJ
GGTGAGTAACGCGTATCCAACCTGCCCTTCACCACGGGATAACCCGGCGAAAGTCGGACTAATACCGTATGTTGTCCATTGACGGCATCCGATTTGGACGAAAGGCTTGGCGGTGAGGGATGGGGATGCGTCCGATTAGCTCGACGGCGGGGTAACGGCCCACCGTGGCGACGATCGGTAGGGGTTCTGAGAGGAAGGTCCCCCACACTGGAACTGAGACACGGTCCAGACTCCTACGGGAGGCAGCAGTGAGGAATATTGGTCAATGGGCGGAAGCCTGAACCAGCCAAGTAGCGTGCAGGATGACGGCCCTATGGGTTGTAAACTGCTTTTATGCGGGGATAAAGGGGCCCACGTGTGGGCTTTTGCAGGTACCGCATGAATAAGGACCGGCTAATTC
>GV2UCFN02G85RI
GGTGAGTAACGCGTATCCAACCTGCCCTTCACCACGGGATAACCCGGCGAAAGTCGGACTAATACCGTATGTTGTCCATTGACGGCATCCGATTTGGACGAAAGGCTTGGCGGTGAGGGATGGGGATGCGTCCGATTAGCTCGACGGCGGGGTAACGGCCCACCGTGGCGACGATCGGTAGGGGTTCTGAGAGGAAGGTCCCCCACACTGGAACTGAGACACGGTCCAGACTCCTACGGGAGGCAGCAGTGAGGAATATTGGTCAATGGGCGGAAGCCTGAACCAGCCAAGTAGCGTGCAGGATGACGGCCCTATGGGTTGTAAACTGCTTTTATGCGGGGATAAAGGGGCCCACGTGTGGGCTTTTGCAGGTACCGCATGAATAAGGACCGGCTAATTC
>GV2UCFN02JURP7
GGTGAGTAACGCGTATCCAACCTGCCCTTCACCACGGGATAACCCGGCGAAAGTCGGACTAATACCGTATGTTGTCCATTGACGGCATCCGATTTGGACGAAAGGCTTGGCGGTGAGGGATGGGGATGCGTCCGATTAGCTCGACGGCGGGGTAACGGCCCACCGTGGCGACGATCGGTAGGGGTTCTGAGAGGAAGGTCCCCCACACTGGAACTGAGACACGGTCCAGACTCCTACGGGAGGCAGCAGTGAGGAATATTGGTCAATGGGCGGAAGCCTGAACCAGCCAAGTAGCGTGCAGGATGACGGCCCTATGGGTTGTAAACTGCTTTTATGCGGGGATAAAGGGGCCCACGTGTGGGCTTTTGCAGGTACCGCATGAATAAGGACCGGCTAATTC
>GV2UCFN02FWJQJ
GGTGAGTAACGCGTATCCAACCTGCCCTTCACCACGGGATAACCCGGCGAAAGTCGGACTAATACCGTATGTTGTCCATTGACGGCATCCGATTTGGACGAAAGGCTTGGCGGTGAGGGATGGGGATGCGTCCGATTAGCTCGACGGCGGGGTAACGGCCCACCGTGGCGACGATCGGTAGGGGTTCTGAGAGGAAGGTCCCCCACACTGGAACTGAGACACGGTCCAGACTCCTACGGGAGGCAGCAGTGAGGAATATTGGTCAATGGGCGGAAGCCTGAACCAGCCAAGTAGCGTGCAGGATGACGGCCCTATGGGTTGTAAACTGCTTTTATGCGGGGATAAAGGGGCCCACGTGTGGGCTTTTGCAGGTACCGCATGAATAAGGACCGGCTAATTC
>GV2UCFN02IYGQP
GGTGAGTAACGCGTATCCAACCTGCCCTTCACCACGGGATAACCCGGCGAAAGTCGGACTAATACCGTATGTTGTCCATTGACGGCATCCGATTTGGACGAAAGGCTTGGCGGTGAGGGATGGGGATGCGTCCGATTAGCTCGACGGCGGGGTAACGGCCCACCGTGGCGACGATCGGTAGGGGTTCTGAGAGGAAGGTCCCCCACACTGGAACTGAGACACGGTCCAGACTCCTACGGGAGGCAGCAGTGAGGAATATTGGTCAATGGGCGGAAGCCTGAACCAGCCAAGTAGCGTGCAGGATGACGGCCCTATGGGTTGTAAACTGCTTTTATGCGGGGATAAAGGGGCCCACGTGTGGGCTTTTGCAGGTACCGCATGAATAAGGACCGGCTAATTC
>GV2UCFN02F7CCY
GGTGAGTAACGCGTATCCAACCTGCCCTTCACCACGGGATAACCCGGCGAAAGTCGGACTAATACCGTATGTTGTCCATTGACGGCATCCGATTTGGACGAAAGGCTTGGCGGTGAGGGATGGGGATGCGTCCGATTAGCTCGACGGCGGGGTAACGGCCCACCGTGGCGACGATCGGTAGGGGTTCTGAGAGGAAGGTCCCCCACACTGGAACTGAGACACGGTCCAGACTCCTACGGGAGGCAGCAGTGAGGAATATTGGTCAATGGGCGGAAGCCTGAACCAGCCAAGTAGCGTGCAGGATGACGGCCCTATGGGTTGTAAACTGCTTTTATGCGGGGATAAAGGGGCCCACGTGTGGGCTTTTGCAGGTACCGCATGAATAAGGACCGGCTAATTC
>GV2UCFN02IWEEF
GGTGAGTAACGCGTATCCAACCTGCCCTTCACCACGGGATAACCCGGCGAAAGTCGGACTAATACCGTATGTTGTCCATTGACGGCATCCGATTTGGACGAAAGGCTTGGCGGTGAGGGATGGGGATGCGTCCGATTAGCTCGACGGCGGGGTAACGGCCCACCGTGGCGACGATCGGTAGGGGTTCTGAGAGGAAGGTCCCCCACACTGGAACTGAGACACGGTCCAGACTCCTACGGGAGGCAGCAGTGAGGAATATTGGTCAATGGGCGGAAGCCTGAACCAGCCAAGTAGCGTGCAGGATGACGGCCCTATGGGTTGTAAACTGCTTTTATGCGGGGATAAAGGGGCCCACGTGTGGGCTTTTGCAGGTACCGCATGAATAAGGACCGGCTAATTC
>GV2UCFN02GEJFY
GGTGAGTAACGCGTATCCAACCTGCCCTTCACCACGGGATAACCCGGCGAAAGTCGGACTAATACCGTATGTTGTCCATTGACGGCATCCGATTTGGACGAAAGGCTTGGCGGTGAGGGATGGGGATGCGTCCGATTAGCTCGACGGCGGGGTAACGGCCCACCGTGGCGACGATCGGTAGGGGTTCTGAGAGGAAGGTCCCCCACACTGGAACTGAGACACGGTCCAGACTCCTACGGGAGGCAGCAGTGAGGAATATTGGTCAATGGGCGGAAGCCTGAACCAGCCAAGTAGCGTGCAGGATGACGGCCCTATGGGTTGTAAACTGCTTTTATGCGGGGATAAAGGGGCCCACGTGTGGGCTTTTGCAGGTACCGCATGAATAAGGACCGGCTAATTC
>GV2UCFN02F7IYZ
GGTGAGTAACGCGTATCCAACCTGCCCTTCACCACGGGATAACCCGGCGAAAGTCGGACTAATACCGTATGTTGTCCATTGACGGCATCCGATTTGGACGAAAGGCTTGGCGGTGAGGGATGGGGATGCGTCCGATTAGCTCGACGGCGGGGTAACGGCCCACCGTGGCGACGATCGGTAGGGGTTCTGAGAGGAAGGTCCCCCACACTGGAACTGAGACACGGTCCAGACTCCTACGGGAGGCAGCAGTGAGGAATATTGGTCAATGGGCGGAAGCCTGAACCAGCCAAGTAGCGTGCAGGATGACGGCCCTATGGGTTGTAAACTGCTTTTATGCGGGGATAAAGGGGCCCACGTGTGGGCTTTTGCAGGTACCGCATGAATAAGGACCGGCTAATTC
>GV2UCFN02JZX1I
GGTGAGTAACGCGTATCCAACCTGCCCTTCACCACGGGATAACCCGGCGAAAGTCGGACTAATACCGTATGTTGTCCATTGACGGCATCCGATTTGGACGAAAGGCTTGGCGGTGAGGGATGGGGATGCGTCCGATTAGCTCGACGGCGGGGTAACGGCCCACCGTGGCGACGATCGGTAGGGGTTCTGAGAGGAAGGTCCCCCACACTGGAACTGAGACACGGTCCAGACTCCTACGGGAGGCAGCAGTGAGGAATATTGGTCAATGGGCGGAAGCCTGAACCAGCCAAGTAGCGTGCAGGATGACGGCCCTATGGGTTGTAAACTGCTTTTATGCGGGGATAAAGGGGCCCACGTGTGGGCTTTTGCAGGTACCGCATGAATAAGGACCGGCTAATTC
>GV2UCFN02JI3YE
GGTGAGTAACGCGTATCCAACCTGCCCTTCACCACGGGATAACCCGGCGAAAGTCGGACTAATACCGTATGTTGTCCATTGACGGCATCCGATTTGGACGAAAGGCTTGGCGGTGAGGGATGGGGATGCGTCCGATTAGCTCGACGGCGGGGTAACGGCCCACCGTGGCGACGATCGGTAGGGGTTCTGAGAGGAAGGTCCCCCACACTGGAACTGAGACACGGTCCAGACTCCTACGGGAGGCAGCAGTGAGGAATATTGGTCAATGGGCGGAAGCCTGAACCAGCCAAGTAGCGTGCAGGATGACGGCCCTATGGGTTGTAAACTGCTTTTATGCGGGGATAAAGGGGCCCACGTGTGGGCTTTTGCAGGTACCGCATGAATAAGGACCGGCTAATTC
>G35JFLI02IDOR8
GGTGAGTAACGCGTATCCAACCTGCCCTTCACCACGGGATAACCCGGCGAAAGTCGGACTAATACCGTATGTTGTCCATTGACGGCATCCGATTTGGACGAAAGGCTTGGCGGTGAGGGATGGGGATGCGTCCGATTAGCTTGACGGCGGGGTAACGGCCCACCGTGGCAACGATCGGTAGGGGTTCTGAGAGGAAGGTCCCCCACACTGGAACTGAGACACGGTCCAGACTCCTACGGGAGGCAGCAGTGAGGAATATTGGTCAATGGGCGGAAGCCTGAACCAGCCAAGTAGCGTGCAGGATGACGGCCCTATGGGTTGTAAACTGCTTTTATGCGGGGATAAAGGAGCCCACGTGTGGGCTTTTGCAGGTACCGCATGAATAAGGACCGGCTAATTC
>G35JFLI02JW9J2
GGTGAGTAACGCGTATCCAACCTGCCCTTCACCACGGGATAACCCGGCGAAAGTCGGACTAATACCGTATGTTGTCCATTGACGGCATCCGATTTGGACGAAAGGCTTGGCGGTGAGGGATGGGGATGCGTCCGATTAGCTTGACGGCGGGGTAACGGCCCACCGTGGCAACGATCGGTAGGGGTTCTGAGAGGAAGGTCCCCCACACTGGAACTGAGACACGGTCCAGACTCCTACGGGAGGCAGCAGTGAGGAATATTGGTCAATGGGCGGAAGCCTGAACCAGCCAAGTAGCGTGCAGGATGACGGCCCTATGGGTTGTAAACTGCTTTTATGCGGGGATAAAGGAGCCCACGTGTGGGCTTTTGCAGGTACCGCATGAATAAGGACCGGCTAATTC
>G35JFLI02IBZPN
GGTGAGTAACGCGTATCCAACCTGCCCTTCACCACGGGATAACCCGGCGAAAGTCGGACTAATACCGTATGTTGTCCATTGACGGCATCCGATTTGGACGAAAGGCTTGGCGGTGAGGGATGGGGATGCGTCCGATTAGCTTGACGGCGGGGTAACGGCCCACCGTGGCAACGATCGGTAGGGGTTCTGAGAGGAAGGTCCCCCACACTGGAACTGAGACACGGTCCAGACTCCTACGGGAGGCAGCAGTGAGGAATATTGGTCAATGGGCGGAAGCCTGAACCAGCCAAGTAGCGTGCAGGATGACGGCCCTATGGGTTGTAAACTGCTTTTATGCGGGGATAAAGGAGCCCACGTGTGGGCTTTTGCAGGTACCGCATGAATAAGGACCGGCTAATTC
>GV2UCFN02G61QK
GGTGAGTAACGCGTATCCAACCTGCCCTTCACCACGGGATAACCCGGCGAAAGTCGGACTAATACCGTATGTTGTCCATTGACGGCATCCGATTTGGACGAAAGGCTTGGCGGTGAGGGATGGGGATGCGTCCGATTAGCTTGACGGCGGGGTAACGGCCCACCGTGGCGACGATCGGTAGGGGTTCTGAGAGGAAGGTCCCCCACACTGGAACTGAGACACGGTCCAGACTCCTACGGGAGGCAGCAGTGAGGAATATTGGTCAATGGGCGGAAGCCTGAACCAGCCAAGTAGCGTGCAGGATGACGGCCCTATGGGTTGTAAACTGCTTTTATGCGGGGATAAAGGAGCCCACGTGTGGGCTTTTGCAGGTACCGCATGAATAAGGACCGGCTAATTC
>GV2UCFN02HGFDV
GGTGAGTAACGCGTATCCAACCTGCCCTTCACCACGGGATAACCCGGCGAAAGTCGGACTAATACCGTATGTTGTCCATTGACGGCATCCGATTTGGACGAAAGGCTTGGCGGTGAGGGATGGGGATGCGTCCGATTAGCTTGACGGCGGGGTAACGGCCCACCGTGGCGACGATCGGTAGGGGTTCTGAGAGGAAGGTCCCCCACACTGGAACTGAGACACGGTCCAGACTCCTACGGGAGGCAGCAGTGAGGAATATTGGTCAATGGGCGGAAGCCTGAACCAGCCAAGTAGCGTGCAGGATGACGGCCCTATGGGTTGTAAACTGCTTTTATGCGGGGATAAAGGAGCCCACGTGTGGGCTTTTGCAGGTACCGCATGAATAAGGACCGGCTAATTC
>GV2UCFN02GPADK
GGTGAGTAACGCGTATCCAACCTGCCCTTCACCACGGGATAACCCGGCGAAAGTCGGACTAATACCGTATGTTGTCCATTGACGGCATCCGATTTGGACGAAAGGCTTGGCGGTGAGGGATGGGGATGCGTCCGATTAGCTTGACGGCGGGGTAACGGCCCACCGTGGCGACGATCGGTAGGGGTTCTGAGAGGAAGGTCCCCCACACTGGAACTGAGACACGGTCCAGACTCCTACGGGAGGCAGCAGTGAGGAATATTGGTCAATGGGCGGAAGCCTGAACCAGCCAAGTAGCGTGCAGGATGACGGCCCTATGGGTTGTAAACTGCTTTTATGCGGGGATAAAGGAGCCCACGTGTGGGCTTTTGCAGGTACCGCATGAATAAGGACCGGCTAATTC
>GV2UCFN02JDT67
GGTGAGTAACGCGTATCCAACCTGCCCTTCACCACGGGATAACCCGGCGAAAGTCGGACTAATACCGTATGTTGTCCATTGACGGCATCCGATTTGGACGAAAGGCTTGGCGGTGAGGGATGGGGATGCGTCCGATTAGCTTGACGGCGGGGTAACGGCCCACCGTGGCGACGATCGGTAGGGGTTCTGAGAGGAAGGTCCCCCACACTGGAACTGAGACACGGTCCAGACTCCTACGGGAGGCAGCAGTGAGGAATATTGGTCAATGGGCGGAAGCCTGAACCAGCCAAGTAGCGTGCAGGATGACGGCCCTATGGGTTGTAAACTGCTTTTATGCGGGGATAAAGGAGCCCACGTGTGGGCTTTTGCAGGTACCGCATGAATAAGGACCGGCTAATTC
>GV2UCFN02G3PU2
GGTGAGTAACGCGTATCCAACCTGCCCTTCACCACGGGATAACCCGGCGAAAGTCGGACTAATACCGTATGTTGTCCATTGACGGCATCCGATTTGGACGAAAGGCTTGGCGGTGAGGGATGGGGATGCGTCCGATTAGCTTGACGGCGGGGTAACGGCCCACCGTGGCGACGATCGGTAGGGGTTCTGAGAGGAAGGTCCCCCACACTGGAACTGAGACACGGTCCAGACTCCTACGGGAGGCAGCAGTGAGGAATATTGGTCAATGGGCGGAAGCCTGAACCAGCCAAGTAGCGTGCAGGATGACGGCCCTATGGGTTGTAAACTGCTTTTATGCGGGGATAAAGGAGCCCACGTGTGGGCTTTTGCAGGTACCGCATGAATAAGGACCGGCTAATTC
>GV2UCFN02JE2TU
GGTGAGTAACGCGTATCCAACCTGCCCTTCACCACGGGATAACCCGGCGAAAGTCGGACTAATACCGTATGTTGTCCATTGACGGCATCCGATTTGGACGAAAGGCTTGGCGGTGAGGGATGGGGATGCGTCCGATTAGCTTGACGGCGGGGTAACGGCCCACCGTGGCGACGATCGGTAGGGGTTCTGAGAGGAAGGTCCCCCACACTGGAACTGAGACACGGTCCAGACTCCTACGGGAGGCAGCAGTGAGGAATATTGGTCAATGGGCGGAAGCCTGAACCAGCCAAGTAGCGTGCAGGATGACGGCCCTATGGGTTGTAAACTGCTTTTATGCGGGGATAAAGGAGCCCACGTGTGGGCTTTTGCAGGTACCGCATGAATAAGGACCGGCTAATTC
>GV2UCFN02JWJ03
GGTGAGTAACGCGTATCCAACCTGCCCTTCACCACGGGATAACCCGGCGAAAGTCGGACTAATACCGTATGTTGTCCATTGACGGCATCCGATTTGGACGAAAGGCTTGGCGGTGAGGGATGGGGATGCGTCCGATTAGCTTGACGGCGGGGTAACGGCCCACCGTGGCGACGATCGGTAGGGGTTCTGAGAGGAAGGTCCCCCACACTGGAACTGAGACACGGTCCAGACTCCTACGGGAGGCAGCAGTGAGGAATATTGGTCAATGGGCGGAAGCCTGAACCAGCCAAGTAGCGTGCAGGATGACGGCCCTATGGGTTGTAAACTGCTTTTATGCGGGGATAAAGGAGCCCACGTGTGGGCTTTTGCAGGTACCGCATGAATAAGGACCGGCTAATTC
>GV2UCFN02GQDHK
GGTGAGTAACGCGTATCCAACCTGCCCTTCACCACGGGATAACCCGGCGAAAGTCGGACTAATACCGTATGTTGTCCATTGACGGCATCCGATTTGGACGAAAGGCTTGGCGGTGAGGGATGGGGATGCGTCCGATTAGCTTGACGGCGGGGTAACGGCCCACCGTGGCGACGATCGGTAGGGGTTCTGAGAGGAAGGTCCCCCACACTGGAACTGAGACACGGTCCAGACTCCTACGGGAGGCAGCAGTGAGGAATATTGGTCAATGGGCGGAAGCCTGAACCAGCCAAGTAGCGTGCAGGATGACGGCCCTATGGGTTGTAAACTGCTTTTATGCGGGGATAAAGGAGCCCACGTGTGGGCTTTTGCAGGTACCGCATGAATAAGGACCGGCTAATTC
>GV2UCFN02IH9N5
GGTGAGTAACGCGTATCCAACCTGCCCTTCACCACGGGATAACCCGGCGAAAGTCGGACTAATACCGTATGTTGTCCATTGACGGCATCCGATTTGGACGAAAGGCTTGGCGGTGAGGGATGGGGATGCGTCCGATTAGCTTGACGGCGGGGTAACGGCCCACCGTGGCGACGATCGGTAGGGGTTCTGAGAGGAAGGTCCCCCACACTGGAACTGAGACACGGTCCAGACTCCTACGGGAGGCAGCAGTGAGGAATATTGGTCAATGGGCGGAAGCCTGAACCAGCCAAGTAGCGTGCAGGATGACGGCCCTATGGGTTGTAAACTGCTTTTATGCGGGGATAAAGGAGCCCACGTGTGGGCTTTTGCAGGTACCGCATGAATAAGGACCGGCTAATTC
>GV2UCFN02JBCDT
GGTGAGTAACGCGTATCCAACCTGCCCTTCACCACGGGATAACCCGGCGAAAGTCGGACTAATACCGTATGTTGTCCATTGACGGCATCCGATTTGGACGAAAGGCTTGGCGGTGAGGGATGGGGATGCGTCCGATTAGCTTGACGGCGGGGTAACGGCCCACCGTGGCGACGATCGGTAGGGGTTCTGAGAGGAAGGTCCCCCACACTGGAACTGAGACACGGTCCAGACTCCTACGGGAGGCAGCAGTGAGGAATATTGGTCAATGGGCGGAAGCCTGAACCAGCCAAGTAGCGTGCAGGATGACGGCCCTATGGGTTGTAAACTGCTTTTATGCGGGGATAAAGGAGCCCACGTGTGGGCTTTTGCAGGTACCGCATGAATAAGGACCGGCTAATTC
>GV2UCFN02HYUSI
GGTGAGTAACGCGTATCCAACCTGCCCTTCACCACGGGATAACCCGGCGAAAGTCGGACTAATACCGTATGTTGTCCATTGACGGCATCCGATTTGGACGAAAGGCTTGGCGGTGAGGGATGGGGATGCGTCCGATTAGCTTGACGGCGGGGTAACGGCCCACCGTGGCGACGATCGGTAGGGGTTCTGAGAGGAAGGTCCCCCACACTGGAACTGAGACACGGTCCAGACTCCTACGGGAGGCAGCAGTGAGGAATATTGGTCAATGGGCGGAAGCCTGAACCAGCCAAGTAGCGTGCAGGATGACGGCCCTATGGGTTGTAAACTGCTTTTATGCGGGGATAAAGGAGCCCACGTGTGGGCTTTTGCAGGTACCGCATGAATAAGGACCGGCTAATTC
>GV2UCFN02JCVQ1
GGTGAGTAACGCGTATCCAACCTGCCCTTCACCACGGGATAACCCGGCGAAAGTCGGACTAATACCGTATGTTGTCCATTGACGGCATCCGATTTGGACGAAAGGCTTGGCGGTGAGGGATGGGGATGCGTCCGATTAGCTTGACGGCGGGGTAACGGCCCACCGTGGCGACGATCGGTAGGGGTTCTGAGAGGAAGGTCCCCCACACTGGAACTGAGACACGGTCCAGACTCCTACGGGAGGCAGCAGTGAGGAATATTGGTCAATGGGCGGAAGCCTGAACCAGCCAAGTAGCGTGCAGGATGACGGCCCTATGGGTTGTAAACTGCTTTTATGCGGGGATAAAGGAGCCCACGTGTGGGCTTTTGCAGGTACCGCATGAATAAGGACCGGCTAATTC
>GV2UCFN02HH5RT
GGTGAGTAACGCGTATCCAACCTGCCCTTCACCACGGGATAACCCGGCGAAAGTCGGACTAATACCGTATGTTGTCCATTGACGGCATCCGATTTGGACGAAAGGCTTGGCGGTGAGGGATGGGGATGCGTCCGATTAGCTTGACGGCGGGGTAACGGCCCACCGTGGCGACGATCGGTAGGGGTTCTGAGAGGAAGGTCCCCCACACTGGAACTGAGACACGGTCCAGACTCCTACGGGAGGCAGCAGTGAGGAATATTGGTCAATGGGCGGAAGCCTGAACCAGCCAAGTAGCGTGCAGGATGACGGCCCTATGGGTTGTAAACTGCTTTTATGCGGGGATAAAGGAGCCCACGTGTGGGCTTTTGCAGGTACCGCATGAATAAGGACCGGCTAATTC
>GV2UCFN02IG7LM
GGTGAGTAACGCGTATCCAACCTGCCCTTCACCACGGGATAACCCGGCGAAAGTCGGACTAATACCGTATGTTGTCCATTGACGGCATCCGATTTGGACGAAAGGCTTGGCGGTGAGGGATGGGGATGCGTCCGATTAGCTTGACGGCGGGGTAACGGCCCACCGTGGCGACGATCGGTAGGGGTTCTGAGAGGAAGGTCCCCCACACTGGAACTGAGACACGGTCCAGACTCCTACGGGAGGCAGCAGTGAGGAATATTGGTCAATGGGCGGAAGCCTGAACCAGCCAAGTAGCGTGCAGGATGACGGCCCTATGGGTTGTAAACTGCTTTTATGCGGGGATAAAGGAGCCCACGTGTGGGCTTTTGCAGGTACCGCATGAATAAGGACCGGCTAATTC
>GV2UCFN02FZ2XW
GGTGAGTAACGCGTATCCAACCTGCCCTTCACCACGGGATAACCCGGCGAAAGTCGGACTAATACCGTATGTTGTCCATTGACGGCATCCGATTTGGACGAAAGGCTTGGCGGTGAGGGATGGGGATGCGTCCGATTAGCTTGACGGCGGGGTAACGGCCCACCGTGGCGACGATCGGTAGGGGTTCTGAGAGGAAGGTCCCCCACACTGGAACTGAGACACGGTCCAGACTCCTACGGGAGGCAGCAGTGAGGAATATTGGTCAATGGGCGGAAGCCTGAACCAGCCAAGTAGCGTGCAGGATGACGGCCCTATGGGTTGTAAACTGCTTTTATGCGGGGATAAAGGAGCCCACGTGTGGGCTTTTGCAGGTACCGCATGAATAAGGACCGGCTAATTC
>GV2UCFN02HQ5X4
GGTGAGTAACGCGTATCCAACCTGCCCTTCACCACGGGATAACCCGGCGAAAGTCGGACTAATACCGTATGTTGTCCATTGACGGCATCCGATTTGGACGAAAGGCTTGGCGGTGAGGGATGGGGATGCGTCCGATTAGCTTGACGGCGGGGTAACGGCCCACCGTGGCGACGATCGGTAGGGGTTCTGAGAGGAAGGTCCCCCACACTGGAACTGAGACACGGTCCAGACTCCTACGGGAGGCAGCAGTGAGGAATATTGGTCAATGGGCGGAAGCCTGAACCAGCCAAGTAGCGTGCAGGATGACGGCCCTATGGGTTGTAAACTGCTTTTATGCGGGGATAAAGGAGCCCACGTGTGGGCTTTTGCAGGTACCGCATGAATAAGGACCGGCTAATTC
>GV2UCFN02IEWXH
GGTGAGTAACGCGTATCCAACCTGCCCTTCACCACGGGATAACCCGGCGAAAGTCGGACTAATACCGTATGTTGTCCATTGACGGCATCCGATTTGGACGAAAGGCTTGGCGGTGAGGGATGGGGATGCGTCCGATTAGCTTGACGGCGGGGTAACGGCCCACCGTGGCGACGATCGGTAGGGGTTCTGAGAGGAAGGTCCCCCACACTGGAACTGAGACACGGTCCAGACTCCTACGGGAGGCAGCAGTGAGGAATATTGGTCAATGGGCGGAAGCCTGAACCAGCCAAGTAGCGTGCAGGATGACGGCCCTATGGGTTGTAAACTGCTTTTATGCGGGGATAAAGGAGCCCACGTGTGGGCTTTTGCAGGTACCGCATGAATAAGGACCGGCTAATTC
>GV2UCFN02IGTBI
GGTGAGTAACGCGTATCCAACCTGCCCTTCACCACGGGATAACCCGGCGAAAGTCGGACTAATACCGTATGTTGTCCATTGACGGCATCCGATTTGGACGAAAGGCTTGGCGGTGAGGGATGGGGATGCGTCCGATTAGCTTGACGGCGGGGTAACGGCCCACCGTGGCGACGATCGGTAGGGGTTCTGAGAGGAAGGTCCCCCACACTGGAACTGAGACACGGTCCAGACTCCTACGGGAGGCAGCAGTGAGGAATATTGGTCAATGGGCGGAAGCCTGAACCAGCCAAGTAGCGTGCAGGATGACGGCCCTATGGGTTGTAAACTGCTTTTATGCGGGGATAAAGGAGCCCACGTGTGGGCTTTTGCAGGTACCGCATGAATAAGGACCGGCTAATTC
>GV2UCFN02JO8DN
GGTGAGTAACGCGTATCCAACCTGCCCTTCACCACGGGATAACCCGGCGAAAGTCGGACTAATACCGTATGTTGTCCATTGACGGCATCCGATTTGGACGAAAGGCTTGGCGGTGAGGGATGGGGATGCGTCCGATTAGCTTGACGGCGGGGTAACGGCCCACCGTGGCGACGATCGGTAGGGGTTCTGAGAGGAAGGTCCCCCACACTGGAACTGAGACACGGTCCAGACTCCTACGGGAGGCAGCAGTGAGGAATATTGGTCAATGGGCGGAAGCCTGAACCAGCCAAGTAGCGTGCAGGATGACGGCCCTATGGGTTGTAAACTGCTTTTATGCGGGGATAAAGGAGCCCACGTGTGGGCTTTTGCAGGTACCGCATGAATAAGGACCGGCTAATTC
>GV2UCFN02FIA7P
GGTGAGTAACGCGTATCCAACCTGCCCTTCACCACGGGATAACCCGGCGAAAGTCGGACTAATACCGTATGTTGTCCATTGACGGCATCCGATTTGGACGAAAGGCTTGGCGGTGAGGGATGGGGATGCGTCCGATTAGCTTGACGGCGGGGTAACGGCCCACCGTGGCGACGATCGGTAGGGGTTCTGAGAGGAAGGTCCCCCACACTGGAACTGAGACACGGTCCAGACTCCTACGGGAGGCAGCAGTGAGGAATATTGGTCAATGGGCGGAAGCCTGAACCAGCCAAGTAGCGTGCAGGATGACGGCCCTATGGGTTGTAAACTGCTTTTATGCGGGGATAAAGGAGCCCACGTGTGGGCTTTTGCAGGTACCGCATGAATAAGGACCGGCTAATTC
>GV2UCFN02JQ68E
GGTGAGTAACGCGTATCCAACCTGCCCTTCACCACGGGATAACCCGGCGAAAGTCGGACTAATACCGTATGTTGTCCATTGACGGCATCCGATTTGGACGAAAGGCTTGGCGGTGAGGGATGGGGATGCGTCCGATTAGCTTGACGGCGGGGTAACGGCCCACCGTGGCGACGATCGGTAGGGGTTCTGAGAGGAAGGTCCCCCACACTGGAACTGAGACACGGTCCAGACTCCTACGGGAGGCAGCAGTGAGGAATATTGGTCAATGGGCGGAAGCCTGAACCAGCCAAGTAGCGTGCAGGATGACGGCCCTATGGGTTGTAAACTGCTTTTATGCGGGGATAAAGGAGCCCACGTGTGGGCTTTTGCAGGTACCGCATGAATAAGGACCGGCTAATTC
>GV2UCFN02FRYJ1
GGTGAGTAACGCGTATCCAACCTGCCCTTCACCACGGGATAACCCGGCGAAAGTCGGACTAATACCGTATGTTGTCCATTGACGGCATCCGATTTGGACGAAAGGCTTGGCGGTGAGGGATGGGGATGCGTCCGATTAGCTTGACGGCGGGGTAACGGCCCACCGTGGCGACGATCGGTAGGGGTTCTGAGAGGAAGGTCCCCCACACTGGAACTGAGACACGGTCCAGACTCCTACGGGAGGCAGCAGTGAGGAATATTGGTCAATGGGCGGAAGCCTGAACCAGCCAAGTAGCGTGCAGGATGACGGCCCTATGGGTTGTAAACTGCTTTTATGCGGGGATAAAGGAGCCCACGTGTGGGCTTTTGCAGGTACCGCATGAATAAGGACCGGCTAATTC
>GV2UCFN02HOPY5
GGTGAGTAACGCGTATCCAACCTGCCCTTCACCACGGGATAACCCGGCGAAAGTCGGACTAATACCGTATGTTGTCCATTGACGGCATCCGATTTGGACGAAAGGCTTGGCGGTGAGGGATGGGGATGCGTCCGATTAGCTTGACGGCGGGGTAACGGCCCACCGTGGCGACGATCGGTAGGGGTTCTGAGAGGAAGGTCCCCCACACTGGAACTGAGACACGGTCCAGACTCCTACGGGAGGCAGCAGTGAGGAATATTGGTCAATGGGCGGAAGCCTGAACCAGCCAAGTAGCGTGCAGGATGACGGCCCTATGGGTTGTAAACTGCTTTTATGCGGGGATAAAGGAGCCCACGTGTGGGCTTTTGCAGGTACCGCATGAATAAGGACCGGCTAATTC
>GV2UCFN02JBUPS
GGTGAGTAACGCGTATCCAACCTGCCCTTCACCACGGGATAACCCGGCGAAAGTCGGACTAATACCGTATGTTGTCCATTGACGGCATCCGATTTGGACGAAAGGCTTGGCGGTGAGGGATGGGGATGCGTCCGATTAGCTTGACGGCGGGGTAACGGCCCACCGTGGCGACGATCGGTAGGGGTTCTGAGAGGAAGGTCCCCCACACTGGAACTGAGACACGGTCCAGACTCCTACGGGAGGCAGCAGTGAGGAATATTGGTCAATGGGCGGAAGCCTGAACCAGCCAAGTAGCGTGCAGGATGACGGCCCTATGGGTTGTAAACTGCTTTTATGCGGGGATAAAGGAGCCCACGTGTGGGCTTTTGCAGGTACCGCATGAATAAGGACCGGCTAATTC
