# Supplementary material for: Investigation of the Effect of Type 2 Diabetes Mellitus on Subgingival Plaque Microbiota by High-Throughput 16S rDNA Pyrosequencing
Source: PLoS One. 2013 Apr 22;8(4):e61516. doi: 10.1371/journal.pone.0061516 (PMC3632544; doi:10.1371/journal.pone.0061516)
Supplement: File S1 — FASTA-format sequences for all the OTUs. Sequences for each OTU are provided in a FASTA-format file. (ZIP) [file pone.0061516.s004.zip › OTU.allseq/Otu0022.fasta]

>GV2UCFN02JCK2R
GGTGAGTAACGCGTGAGTAATCTGCCCATAAGCGGGGGATACCAAATGGAAACATTTGCTAATACCGCAACGGTTGCAGCTGCGCAGGCAGCAGCAATGAAAGACGGCCTCTCGAAGAAGCTGCCACTTATGGATGAGCTCGCGTCTGATTAGCTGGTTGGCAGGGTAAAGGCCTACCAAGGCAACGATCAGTAGCCGGCCTGAGAGGGTGACCGGCCACACTGGGACTGAGACACGGCCCAGACTCCTACGGGAGGCAGCAGTGGGGAATATTGCGCAATGGGGGAAACCCTGACGCAGCGACGCCGCGTGAGCGAAGAAGGCCTTAGGGTTGTAAAGCTCTGTTTTAAGGGACGAAGATGTAGATAAGTAACTGTATATACATAGACGGTACCTTAAGAGGAAGCCCCGGCTAACTA
>GV2UCFN02JXXY7
GGTGAGTAACGCGTGAGTAATCTGCCCATAAGCGGGGGATACCAAATGGAAACATTTGCTAATACCGCAACGGTTGCAGCTGCGCAGGCAGCAGCAATGAAAGACGGCCTCTCGAAGAAGCTGCCACTTATGGATGAGCTCGCGTCTGATTAGCTGGTTGGCAGGGTAAAGGCCTACCAAGGCAACGATCAGTAGCCGGCCTGAGAGGGTGACCGGCCACACTGGGACTGAGACACGGCCCAGACTCCTACGGGAGGCAGCAGTGGGGAATATTGCGCAATGGGGGAAACCCTGACGCAGCGACGCCGCGTGAGCGAAGAAGGCCTTAGGGTTGTAAAGCTCTGTTTTAAGGGACGAAGATGTAGATAAGTAACTGTATATACATAGACGGTACCTTAAGAGGAAGCCCCGGCTAACTA
>GV2UCFN02IBCMF
GGTGAGTAACGCGTGAGTAATCTGCCCATAAGCGGGGGATACCAAATGGAAACATTTGCTAATACCGCAACGGTTGCAGCTGCGCAGGCAGCAGCAATGAAAGACGGCCTCTCGAAGAAGCTGCCACTTATGGATGAGCTCGCGTCTGATTAGCTGGTTGGCAGGGTAAAGGCCTACCAAGGCAACGATCAGTAGCCGGCCTGAGAGGGTGACCGGCCACACTGGGACTGAGACACGGCCCAGACTCCTACGGGAGGCAGCAGTGGGGAATATTGCGCAATGGGGGAAACCCTGACGCAGCGACGCCGCGTGAGCGAAGAAGGCCTTAGGGTTGTAAAGCTCTGTTTTAAGGGACGAAGATGTAGATAAGTAACTGTATATACATAGACGGTACCTTAAGAGGAAGCCCCGGCTAACTA
>GV2UCFN02H9E3Y
GGTGAGTAACGCGTGAGTAATCTGCCCATAAGCGGGGGATACCAAATGGAAACATTTGCTAATACCGCAACGGTTGCAGCTGCGCAGGCAGCAGCAATGAAAGACGGCCTCTCGAAGAAGCTGCCACTTATGGATGAGCTCGCGTCTGATTAGCTGGTTGGCAGGGTAAAGGCCTACCAAGGCAACGATCAGTAGCCGGCCTGAGAGGGTGACCGGCCACACTGGGACTGAGACACGGCCCAGACTCCTACGGGAGGCAGCAGTGGGGAATATTGCGCAATGGGGGAAACCCTGACGCAGCGACGCCGCGTGAGCGAAGAAGGCCTTAGGGTTGTAAAGCTCTGTTTTAAGGGACGAAGATGTAGATAAGTAACTGTATATACATAGACGGTACCTTAAGAGGAAGCCCCGGCTAACTA
>GV2UCFN02H82XZ
GGTGAGTAACGCGTGAGTAATCTGCCCATAAGCGGGGGATACCAAATGGAAACATTTGCTAATACCGCAACGGTTGCAGCTGCGCAGGCAGCAGCAATGAAAGACGGCCTCTCGAAGAAGCTGCCACTTATGGATGAGCTCGCGTCTGATTAGCTGGTTGGCAGGGTAAAGGCCTACCAAGGCAACGATCAGTAGCCGGCCTGAGAGGGTGACCGGCCACACTGGGACTGAGACACGGCCCAGACTCCTACGGGAGGCAGCAGTGGGGAATATTGCGCAATGGGGGAAACCCTGACGCAGCGACGCCGCGTGAGCGAAGAAGGCCTTAGGGTTGTAAAGCTCTGTTTTAAGGGACGAAGATGTAGATAAGTAACTGTATATACATAGACGGTACCTTAAGAGGAAGCCCCGGCTAACTA
>GV2UCFN02I8U7F
GGTGAGTAACGCGTGAGTAATCTGCCCATAAGCGGGGGATACCAAATGGAAACATTTGCTAATACCGCAACGGTTGCAGCTGCGCAGGCAGCAGCAATGAAAGACGGCCTCTCGAAGAAGCTGCCACTTATGGATGAGCTCGCGTCTGATTAGCTGGTTGGCAGGGTAAAGGCCTACCAAGGCAACGATCAGTAGCCGGCCTGAGAGGGTGACCGGCCACACTGGGACTGAGACACGGCCCAGACTCCTACGGGAGGCAGCAGTGGGGAATATTGCGCAATGGGGGAAACCCTGACGCAGCGACGCCGCGTGAGCGAAGAAGGCCTTAGGGTTGTAAAGCTCTGTTTTAAGGGACGAAGATGTAGATAAGTAACTGTATATACATAGACGGTACCTTAAGAGGAAGCCCCGGCTAACTA
>GV2UCFN02IXF3G
GGTGAGTAACGCGTGAGTAATCTGCCCATAAGCGGGGGATACCAAATGGAAACATTTGCTAATACCGCAACGGTTGCAGCTGCGCAGGCAGCAGCAATGAAAGACGGCCTCTCGAAGAAGCTGCCACTTATGGATGAGCTCGCGTCTGATTAGCTGGTTGGCAGGGTAAAGGCCTACCAAGGCAACGATCAGTAGCCGGCCTGAGAGGGTGACCGGCCACACTGGGACTGAGACACGGCCCAGACTCCTACGGGAGGCAGCAGTGGGGAATATTGCGCAATGGGGGAAACCCTGACGCAGCGACGCCGCGTGAGCGAAGAAGGCCTTAGGGTTGTAAAGCTCTGTTTTAAGGGACGAAGATGTAGATAAGTAACTGTATATACATAGACGGTACCTTAAGAGGAAGCCCCGGCTAACTA
>GV2UCFN02GGAFB
GGTGAGTAACGCGTGAGTAATCTGCCCATAAGCGGGGGATACCAAATGGAAACATTTGCTAATACCGCAACGGTTGCAGCTGCGCAGGCAGCAGCAATGAAAGACGGCCTCTCGAAGAAGCTGCCACTTATGGATGAGCTCGCGTCTGATTAGCTGGTTGGCAGGGTAAAGGCCTACCAAGGCAACGATCAGTAGCCGGCCTGAGAGGGTGACCGGCCACACTGGGACTGAGACACGGCCCAGACTCCTACGGGAGGCAGCAGTGGGGAATATTGCGCAATGGGGGAAACCCTGACGCAGCGACGCCGCGTGAGCGAAGAAGGCCTTAGGGTTGTAAAGCTCTGTTTTAAGGGACGAAGATGTAGATAAGTAACTGTATATACATAGACGGTACCTTAAGAGGAAGCCCCGGCTAACTA
>GV2UCFN02GBS1J
GGTGAGTAACGCGTGAGTAATCTGCCCATAAGCGGGGGATACCAAATGGAAACATTTGCTAATACCGCAACGGTTGCAGCTGCGCAGGCAGCAGCAATGAAAGACGGCCTCTCGAAGAAGCTGCCACTTATGGATGAGCTCGCGTCTGATTAGCTGGTTGGCAGGGTAAAGGCCTACCAAGGCAACGATCAGTAGCCGGCCTGAGAGGGTGACCGGCCACACTGGGACTGAGACACGGCCCAGACTCCTACGGGAGGCAGCAGTGGGGAATATTGCGCAATGGGGGAAACCCTGACGCAGCGACGCCGCGTGAGCGAAGAAGGCCTTAGGGTTGTAAAGCTCTGTTTTAAGGGACGAAGATGTAGATAAGTAACTGTATATACATAGACGGTACCTTAAGAGGAAGCCCCGGCTAACTA
>GV2UCFN02JRHGT
GGTGAGTAACGCGTGAGTAATCTGCCCATAAGCGGGGGATACCAAATGGAAACATTTGCTAATACCGCAACGGTTGCAGCTGCGCAGGCAGCAGCAATGAAAGACGGCCTCTCGAAGAAGCTGCCACTTATGGATGAGCTCGCGTCTGATTAGCTGGTTGGCAGGGTAAAGGCCTACCAAGGCAACGATCAGTAGCCGGCCTGAGAGGGTGACCGGCCACACTGGGACTGAGACACGGCCCAGACTCCTACGGGAGGCAGCAGTGGGGAATATTGCGCAATGGGGGAAACCCTGACGCAGCGACGCCGCGTGAGCGAAGAAGGCCTTAGGGTTGTAAAGCTCTGTTTTAAGGGACGAAGATGTAGATAAGTAACTGTATATACATAGACGGTACCTTAAGAGGAAGCCCCGGCTAACTA
>GV2UCFN02ILC8H
GGTGAGTAACGCGTGAGTAATCTGCCCATAAGCGGGGGATACCAAATGGAAACATTTGCTAATACCGCAACGGTTGCAGCTGCGCAGGCAGCAGCAATGAAAGACGGCCTCTCGAAGAAGCTGCCACTTATGGATGAGCTCGCGTCTGATTAGCTGGTTGGCAGGGTAAAGGCCTACCAAGGCAACGATCAGTAGCCGGCCTGAGAGGGTGACCGGCCACACTGGGACTGAGACACGGCCCAGACTCCTACGGGAGGCAGCAGTGGGGAATATTGCGCAATGGGGGAAACCCTGACGCAGCGACGCCGCGTGAGCGAAGAAGGCCTTAGGGTTGTAAAGCTCTGTTTTAAGGGACGAAGATGTAGATAAGTAACTGTATATACATAGACGGTACCTTAAGAGGAAGCCCCGGCTAACTA
>GV2UCFN02I6CU0
GGTGAGTAACGCGTGAGTAATCTGCCCATAAGCGGGGGATACCAAATGGAAACATTTGCTAATACCGCAACGGTTGCAGCTGCGCAGGCAGCAGCAATGAAAGACGGCCTCTCGAAGAAGCTGCCACTTATGGATGAGCTCGCGTCTGATTAGCTGGTTGGCAGGGTAAAGGCCTACCAAGGCAACGATCAGTAGCCGGCCTGAGAGGGTGACCGGCCACACTGGGACTGAGACACGGCCCAGACTCCTACGGGAGGCAGCAGTGGGGAATATTGCGCAATGGGGGAAACCCTGACGCAGCGACGCCGCGTGAGCGAAGAAGGCCTTAGGGTTGTAAAGCTCTGTTTTAAGGGACGAAGATGTAGATAAGTAACTGTATATACATAGACGGTACCTTAAGAGGAAGCCCCGGCTAACTA
>GV2UCFN02HKZGX
GGTGAGTAACGCGTGAGTAATCTGCCCATAAGCGGGGGATACCAAATGGAAACATTTGCTAATACCGCATACGGTTGCAGCTGCGCAGGCAGCAGCAATGAAAGACGGCCTCTCGAAGAAGCTGCCACTTATGGATGAGCTCGCGTCTGATTAGCTGGTTGGCAGGGTAAAGGCCTACCAAGGCAACGATCAGTAGCCGGCCTGAGAGGGTGACCGGCCACACTGGGACTGAGACACGGCCCAGACTCCTACGGGAGGCAGCAGTGGGGAATATTGCGCAATGGGGGAAACCCTGACGCAGCGACGCCGCGTGAGCGAAGAAGGCCTTAGGGTTGTAAAGCTCTGTTTTAAGGGACGAAGATGTAGATAAGTAACTGTATATACATAGACGGTACCTTAAGAGGAAGCCCCGGCTAACTA
>GV2UCFN02GT8HV
GGTGAGTAACGCGTGAGTAATCTGCCCATAAGCGGGGGATACCAAATGGAAACATTTGCTAATACCGCATACGGTTGCAGCTGCGCAGGCAGCAGCAATGAAAGACGGCCTCTCGAAGAAGCTGCCACTTATGGATGAGCTCGCGTCTGATTAGCTGGTTGGCAGGGTAAAGGCCTACCAAGGCAACGATCAGTAGCCGGCCTGAGAGGGTGACCGGCCACACTGGGACTGAGACACGGCCCAGACTCCTACGGGAGGCAGCAGTGGGGAATATTGCGCAATGGGGGAAACCCTGACGCAGCGACGCCGCGTGAGCGAAGAAGGCCTTAGGGTTGTAAAGCTCTGTTTTAAGGGACGAAGATGTAGATAAGTAACTGTATATACATAGACGGTACCTTAAGAGGAAGCCCCGGCTAACTA
>GV2UCFN02J1KS0
GGTGAGTAACGCGTGAGTAATCTGCCCATAAGCGGGGGATACCAAATGGAAACATTTGCTAATACCGCATACGGTTGCAGCTGCGCAGGCAGCAGCAATGAAAGACGGCCTCTCGAAGAAGCTGCCACTTATGGATGAGCTCGCGTCTGATTAGCTGGTTGGCAGGGTAAAGGCCTACCAAGGCAACGATCAGTAGCCGGCCTGAGAGGGTGACCGGCCACACTGGGACTGAGACACGGCCCAGACTCCTACGGGAGGCAGCAGTGGGGAATATTGCGCAATGGGGGAAACCCTGACGCAGCGACGCCGCGTGAGCGAAGAAGGCCTTAGGGTTGTAAAGCTCTGTTTTAAGGGACGAAGATGTAGATAAGTAACTGTATATACATAGACGGTACCTTAAGAGGAAGCCCCGGCTAACTA
>GV2UCFN02GM598
GGTGAGTAACGCGTGAGTAATCTGCCCATAAGCGGGGGATACCAAATGGAAACATTTGCTAATACCGCATACGGTTGCAGCTGCGCAGGCAGCAGCAATGAAAGACGGCCTCTCGAAGAAGCTGCCACTTATGGATGAGCTCGCGTCTGATTAGCTGGTTGGCAGGGTAAAGGCCTACCAAGGCAACGATCAGTAGCCGGCCTGAGAGGGTGACCGGCCACACTGGGACTGAGACACGGCCCAGACTCCTACGGGAGGCAGCAGTGGGGAATATTGCGCAATGGGGGAAACCCTGACGCAGCGACGCCGCGTGAGCGAAGAAGGCCTTAGGGTTGTAAAGCTCTGTTTTAAGGGACGAAGATGTAGATAAGTAACTGTATATACATAGACGGTACCTTAAGAGGAAGCCCCGGCTAACTA
>GV2UCFN02HM6S6
GGTGAGTAACGCGTGAGTAATCTGCCCATAAGCGGGGGATACCAAATGGAAACATTTGCTAATACCGCATACGGTTGCAGCTGCGCAGGCAGCAGCAATGAAAGACGGCCTCTCGAAGAAGCTGCCACTTATGGATGAGCTCGCGTCTGATTAGCTGGTTGGCAGGGTAAAGGCCTACCAAGGCAACGATCAGTAGCCGGCCTGAGAGGGTGACCGGCCACACTGGGACTGAGACACGGCCCAGACTCCTACGGGAGGCAGCAGTGGGGAATATTGCGCAATGGGGGAAACCCTGACGCAGCGACGCCGCGTGAGCGAAGAAGGCCTTAGGGTTGTAAAGCTCTGTTTTAAGGGACGAAGATGTAGATAAGTAACTGTATATACATAGACGGTACCTTAAGAGGAAGCCCCGGCTAACTA
>GV2UCFN02H5AY1
GGTGAGTAACGCGTGAGTAATCTGCCCATAAGCGGGGGATACCAAATGGAAACATTTGCTAATACCGCATACGGTTGCAGCTGCGCAGGCAGCAGCAATGAAAGACGGCCTCTCGAAGAAGCTGCCACTTATGGATGAGCTCGCGTCTGATTAGCTGGTTGGCAGGGTAAAGGCCTACCAAGGCAACGATCAGTAGCCGGCCTGAGAGGGTGACCGGCCACACTGGGACTGAGACACGGCCCAGACTCCTACGGGAGGCAGCAGTGGGGAATATTGCGCAATGGGGGAAACCCTGACGCAGCGACGCCGCGTGAGCGAAGAAGGCCTTAGGGTTGTAAAGCTCTGTTTTAAGGGACGAAGATGTAGATAAGTAACTGTATATACATAGACGGTACCTTAAGAGGAAGCCCCGGCTAACTA
>GV2UCFN02HY8SI
GGTGAGTAACGCGTGAGTAATCTGCCCATAAGCGGGGGATACCAAATGGAAACATTTGCTAATACCGCATACGGTTGCAGCTGCGCAGGCAGCAGCAATGAAAGACGGCCTCTCGAAGAAGCTGCCACTTATGGATGAGCTCGCGTCTGATTAGCTGGTTGGCAGGGTAAAGGCCTACCAAGGCAACGATCAGTAGCCGGCCTGAGAGGGTGACCGGCCACACTGGGACTGAGACACGGCCCAGACTCCTACGGGAGGCAGCAGTGGGGAATATTGCGCAATGGGGGAAACCCTGACGCAGCGACGCCGCGTGAGCGAAGAAGGCCTTAGGGTTGTAAAGCTCTGTTTTAAGGGACGAAGATGTAGATAAGTAACTGTATATACATAGACGGTACCTTAAGAGGAAGCCCCGGCTAACTA
>GV2UCFN02JFER0
GGTGAGTAACGCGTGAGTAATCTGCCCATAAGCGGGGGATACCAAATGGAAACATTTGCTAATACCGCATACGGTTGCAGCTGCGCAGGCAGCAGCAATGAAAGACGGCCTCTCGAAGAAGCTGCCACTTATGGATGAGCTCGCGTCTGATTAGCTGGTTGGCAGGGTAAAGGCCTACCAAGGCAACGATCAGTAGCCGGCCTGAGAGGGTGACCGGCCACACTGGGACTGAGACACGGCCCAGACTCCTACGGGAGGCAGCAGTGGGGAATATTGCGCAATGGGGGAAACCCTGACGCAGCGACGCCGCGTGAGCGAAGAAGGCCTTAGGGTTGTAAAGCTCTGTTTTAAGGGACGAAGATGTAGATAAGTAACTGTATATACATAGACGGTACCTTAAGAGGAAGCCCCGGCTAACTA
>GV2UCFN02FS27B
GGTGAGTAACGCGTGAGTAATCTGCCCATAAGCGGGGGATACCAAATGGAAACATTTGCTAATACCGCATACGGTTGCAGCTGCGCAGGCAGCAGCAATGAAAGACGGCCTCTCGAAGAAGCTGCCACTTATGGATGAGCTCGCGTCTGATTAGCTGGTTGGCAGGGTAAAGGCCTACCAAGGCAACGATCAGTAGCCGGCCTGAGAGGGTGACCGGCCACACTGGGACTGAGACACGGCCCAGACTCCTACGGGAGGCAGCAGTGGGGAATATTGCGCAATGGGGGAAACCCTGACGCAGCGACGCCGCGTGAGCGAAGAAGGCCTTAGGGTTGTAAAGCTCTGTTTTAAGGGACGAAGATGTAGATAAGTAACTGTATATACATAGACGGTACCTTAAGAGGAAGCCCCGGCTAACTA
>GV2UCFN02FVX0Q
GGTGAGTAACGCGTGAGTAATCTGCCCATAAGCGGGGGATACCAAATGGAAACATTTGCTAATACCGCATACGGTTGCAGCTGCGCAGGCAGCAGCAATGAAAGACGGCCTCTCGAAGAAGCTGCCACTTATGGATGAGCTCGCGTCTGATTAGCTGGTTGGCAGGGTAAAGGCCTACCAAGGCAACGATCAGTAGCCGGCCTGAGAGGGTGACCGGCCACACTGGGACTGAGACACGGCCCAGACTCCTACGGGAGGCAGCAGTGGGGAATATTGCGCAATGGGGGAAACCCTGACGCAGCGACGCCGCGTGAGCGAAGAAGGCCTTAGGGTTGTAAAGCTCTGTTTTAAGGGACGAAGATGTAGATAAGTAACTGTATATACATAGACGGTACCTTAAGAGGAAGCCCCGGCTAACTA
>GV2UCFN02GLCQQ
GGTGAGTAACGCGTGAGTAATCTGCCCATAAGCGGGGGATACCAAATGGAAACATTTGCTAATACCGCATACGGTTGCAGCTGCGCAGGCAGCAGCAATGAAAGACGGCCTCTCGAAGAAGCTGCCACTTATGGATGAGCTCGCGTCTGATTAGCTGGTTGGCAGGGTAAAGGCCTACCAAGGCAACGATCAGTAGCCGGCCTGAGAGGGTGACCGGCCACACTGGGACTGAGACACGGCCCAGACTCCTACGGGAGGCAGCAGTGGGGAATATTGCGCAATGGGGGAAACCCTGACGCAGCGACGCCGCGTGAGCGAAGAAGGCCTTAGGGTTGTAAAGCTCTGTTTTAAGGGACGAAGATGTAGATAAGTAACTGTATATACATAGACGGTACCTTAAGAGGAAGCCCCGGCTAACTA
>GV2UCFN02G7ZJQ
GGTGAGTAACGCGTGAGTAATCTGCCCATAAGCGGGGGATACCAAATGGAAACATTTGCTAATACCGCATACGGTTGCAGCTGCGCAGGCAGCAGCAATGAAAGACGGCCTCTCGAAGAAGCTGCCACTTATGGATGAGCTCGCGTCTGATTAGCTGGTTGGCAGGGTAAAGGCCTACCAAGGCAACGATCAGTAGCCGGCCTGAGAGGGTGACCGGCCACACTGGGACTGAGACACGGCCCAGACTCCTACGGGAGGCAGCAGTGGGGAATATTGCGCAATGGGGGAAACCCTGACGCAGCGACGCCGCGTGAGCGAAGAAGGCCTTAGGGTTGTAAAGCTCTGTTTTAAGGGACGAAGATGTAGATAAGTAACTGTATATACATAGACGGTACCTTAAGAGGAAGCCCCGGCTAACTA
>GV2UCFN02GPN0O
GGTGAGTAACGCGTGAGTAATCTGCCCATAAGCGGGGGATACCAAATGGAAACATTTGCTAATACCGCATACGGTTGCAGCTGCGCAGGCAGCAGCAATGAAAGACGGCCTCTCGAAGAAGCTGCCACTTATGGATGAGCTCGCGTCTGATTAGCTGGTTGGCAGGGTAAAGGCCTACCAAGGCAACGATCAGTAGCCGGCCTGAGAGGGTGACCGGCCACACTGGGACTGAGACACGGCCCAGACTCCTACGGGAGGCAGCAGTGGGGAATATTGCGCAATGGGGGAAACCCTGACGCAGCGACGCCGCGTGAGCGAAGAAGGCCTTAGGGTTGTAAAGCTCTGTTTTAAGGGACGAAGATGTAGATAAGTAACTGTATATACATAGACGGTACCTTAAGAGGAAGCCCCGGCTAACTA
>GV2UCFN02IU2H0
GGTGAGTAACGCGTGAGTAATCTGCCCATAAGCGGGGGATACCAAATGGAAACATTTGCTAATACCGCATACGGTTGCAGCTGCGCAGGCAGCAGCAATGAAAGACGGCCTCTCGAAGAAGCTGCCACTTATGGATGAGCTCGCGTCTGATTAGCTGGTTGGCAGGGTAAAGGCCTACCAAGGCAACGATCAGTAGCCGGCCTGAGAGGGTGACCGGCCACACTGGGACTGAGACACGGCCCAGACTCCTACGGGAGGCAGCAGTGGGGAATATTGCGCAATGGGGGAAACCCTGACGCAGCGACGCCGCGTGAGCGAAGAAGGCCTTAGGGTTGTAAAGCTCTGTTTTAAGGGACGAAGATGTAGATAAGTAACTGTATATACATAGACGGTACCTTAAGAGGAAGCCCCGGCTAACTA
>GV2UCFN02HN1J4
GGTGAGTAACGCGTGAGTAATCTGCCCATAAGCGGGGGATACCAAATGGAAACATTTGCTAATACCGCATACGGTTGCAGCTGCGCAGGCAGCAGCAATGAAAGACGGCCTCTCGAAGAAGCTGCCACTTATGGATGAGCTCGCGTCTGATTAGCTGGTTGGCAGGGTAAAGGCCTACCAAGGCAACGATCAGTAGCCGGCCTGAGAGGGTGACCGGCCACACTGGGACTGAGACACGGCCCAGACTCCTACGGGAGGCAGCAGTGGGGAATATTGCGCAATGGGGGAAACCCTGACGCAGCGACGCCGCGTGAGCGAAGAAGGCCTTAGGGTTGTAAAGCTCTGTTTTAAGGGACGAAGATGTAGATAAGTAACTGTATATACATAGACGGTACCTTAAGAGGAAGCCCCGGCTAACTA
>GV2UCFN02IMD6N
GGTGAGTAACGCGTGAGTAATCTGCCCATAAGCGGGGGATACCAAATGGAAACATTTGCTAATACCGCATACGGTTGCAGCTGCGCAGGCAGCAGCAATGAAAGACGGCCTCTCGAAGAAGCTGCCACTTATGGATGAGCTCGCGTCTGATTAGCTGGTTGGCAGGGTAAAGGCCTACCAAGGCAACGATCAGTAGCCGGCCTGAGAGGGTGACCGGCCACACTGGGACTGAGACACGGCCCAGACTCCTACGGGAGGCAGCAGTGGGGAATATTGCGCAATGGGGGAAACCCTGACGCAGCGACGCCGCGTGAGCGAAGAAGGCCTTAGGGTTGTAAAGCTCTGTTTTAAGGGACGAAGATGTAGATAAGTAACTGTATATACATAGACGGTACCTTAAGAGGAAGCCCCGGCTAACTA
>GV2UCFN02JFAH4
GGTGAGTAACGCGTGAGTAATCTGCCCATAAGCGGGGGATACCAAATGGAAACATTTGCTAATACCGCATACGGTTGCAGCTGCGCAGGCAGCAGCAATGAAAGACGGCCTCTCGAAGAAGCTGCCACTTATGGATGAGCTCGCGTCTGATTAGCTGGTTGGCAGGGTAAAGGCCTACCAAGGCAACGATCAGTAGCCGGCCTGAGAGGGTGACCGGCCACACTGGGACTGAGACACGGCCCAGACTCCTACGGGAGGCAGCAGTGGGGAATATTGCGCAATGGGGGAAACCCTGACGCAGCGACGCCGCGTGAGCGAAGAAGGCCTTAGGGTTGTAAAGCTCTGTTTTAAGGGACGAAGATGTAGATAAGTAACTGTATATACATAGACGGTACCTTAAGAGGAAGCCCCGGCTAACTA
>GV2UCFN02JKKY6
GGTGAGTAACGCGTGAGTAATCTGCCCATAAGCGGGGGATACCAAATGGAAACATTTGCTAATACCGCATACGGTTGCAGCTGCGCAGGCAGCAGCAATGAAAGACGGCCTCTCGAAGAAGCTGCCACTTATGGATGAGCTCGCGTCTGATTAGCTGGTTGGCAGGGTAAAGGCCTACCAAGGCAACGATCAGTAGCCGGCCTGAGAGGGTGACCGGCCACACTGGGACTGAGACACGGCCCAGACTCCTACGGGAGGCAGCAGTGGGGAATATTGCGCAATGGGGGAAACCCTGACGCAGCGACGCCGCGTGAGCGAAGAAGGCCTTAGGGTTGTAAAGCTCTGTTTTAAGGGACGAAGATGTAGATAAGTAACTGTATATACATAGACGGTACCTTAAGAGGAAGCCCCGGCTAACTA
>GV2UCFN02IZAP3
GGTGAGTAACGCGTGAGTAATCTGCCCATAAGCGGGGGATACCAAATGGAAACATTTGCTAATACCGCATACGGTTGCAGCTGCGCAGGCAGCAGCAATGAAAGACGGCCTCTCGAAGAAGCTGCCACTTATGGATGAGCTCGCGTCTGATTAGCTGGTTGGCAGGGTAAAGGCCTACCAAGGCAACGATCAGTAGCCGGCCTGAGAGGGTGACCGGCCACACTGGGACTGAGACACGGCCCAGACTCCTACGGGAGGCAGCAGTGGGGAATATTGCGCAATGGGGGAAACCCTGACGCAGCGACGCCGCGTGAGCGAAGAAGGCCTTAGGGTTGTAAAGCTCTGTTTTAAGGGACGAAGATGTAGATAAGTAACTGTATATACATAGACGGTACCTTAAGAGGAAGCCCCGGCTAACTA
>GV2UCFN02F8TO1
GGTGAGTAACGCGTGAGTAATCTGCCCATAAGCGGGGGATACCAAATGGAAACATTTGCTAATACCGCATACGGTTGCAGCTGCGCAGGCAGCAGCAATGAAAGACGGCCTCTCGAAGAAGCTGCCACTTATGGATGAGCTCGCGTCTGATTAGCTGGTTGGCAGGGTAAAGGCCTACCAAGGCAACGATCAGTAGCCGGCCTGAGAGGGTGACCGGCCACACTGGGACTGAGACACGGCCCAGACTCCTACGGGAGGCAGCAGTGGGGAATATTGCGCAATGGGGGAAACCCTGACGCAGCGACGCCGCGTGAGCGAAGAAGGCCTTAGGGTTGTAAAGCTCTGTTTTAAGGGACGAAGATGTAGATAAGTAACTGTATATACATAGACGGTACCTTAAGAGGAAGCCCCGGCTAACTA
>GV2UCFN02HROFV
GGTGAGTAACGCGTGAGTAATCTGCCCATAAGCGGGGGATACCAAATGGAAACATTTGCTAATACCGCATACGGTTGCAGCTGCGCAGGCAGCAGCAATGAAAGACGGCCTCTCGAAGAAGCTGCCACTTATGGATGAGCTCGCGTCTGATTAGCTGGTTGGCAGGGTAAAGGCCTACCAAGGCAACGATCAGTAGCCGGCCTGAGAGGGTGACCGGCCACACTGGGACTGAGACACGGCCCAGACTCCTACGGGAGGCAGCAGTGGGGAATATTGCGCAATGGGGGAAACCCTGACGCAGCGACGCCGCGTGAGCGAAGAAGGCCTTAGGGTTGTAAAGCTCTGTTTTAAGGGACGAAGATGTAGATAAGTAACTGTATATACATAGACGGTACCTTAAGAGGAAGCCCCGGCTAACTA
>GV2UCFN02FQU5S
GGTGAGTAACGCGTGAGTAATCTGCCCATAAGCGGGGGATACCAAATGGAAACATTTGCTAATACCGCATACGGTTGCAGCTGCGCAGGCAGCAGCAATGAAAGACGGCCTCTCGAAGAAGCTGCCACTTATGGATGAGCTCGCGTCTGATTAGCTGGTTGGCAGGGTAAAGGCCTACCAAGGCAACGATCAGTAGCCGGCCTGAGAGGGTGACCGGCCACACTGGGACTGAGACACGGCCCAGACTCCTACGGGAGGCAGCAGTGGGGAATATTGCGCAATGGGGGAAACCCTGACGCAGCGACGCCGCGTGAGCGAAGAAGGCCTTAGGGTTGTAAAGCTCTGTTTTAAGGGACGAAGATGTAGATAAGTAACTGTATATACATAGACGGTACCTTAAGAGGAAGCCCCGGCTAACTA
>GV2UCFN02J0UX1
GGTGAGTAACGCGTGAGTAATCTGCCCATAAGCGGGGGATACCAAATGGAAACATTTGCTAATACCGCATACGGTTGCAGCTGCGCAGGCAGCAGCAATGAAAGACGGCCTCTCGAAGAAGCTGCCACTTATGGATGAGCTCGCGTCTGATTAGCTGGTTGGCAGGGTAAAGGCCTACCAAGGCAACGATCAGTAGCCGGCCTGAGAGGGTGACCGGCCACACTGGGACTGAGACACGGCCCAGACTCCTACGGGAGGCAGCAGTGGGGAATATTGCGCAATGGGGGAAACCCTGACGCAGCGACGCCGCGTGAGCGAAGAAGGCCTTAGGGTTGTAAAGCTCTGTTTTAAGGGACGAAGATGTAGATAAGTAACTGTATATACATAGACGGTACCTTAAGAGGAAGCCCCGGCTAACTA
>GV2UCFN02JEBPN
GGTGAGTAACGCGTGAGTAATCTGCCCATAAGCGGGGGATACCAAATGGAAACATTTGCTAATACCGCATACGGTTGCAGCTGCGCAGGCAGCAGCAATGAAAGACGGCCTCTCGAAGAAGCTGCCACTTATGGATGAGCTCGCGTCTGATTAGCTGGTTGGCAGGGTAAAGGCCTACCAAGGCAACGATCAGTAGCCGGCCTGAGAGGGTGACCGGCCACACTGGGACTGAGACACGGCCCAGACTCCTACGGGAGGCAGCAGTGGGGAATATTGCGCAATGGGGGAAACCCTGACGCAGCGACGCCGCGTGAGCGAAGAAGGCCTTAGGGTTGTAAAGCTCTGTTTTAAGGGACGAAGATGTAGATAAGTAACTGTATATACATAGACGGTACCTTAAGAGGAAGCCCCGGCTAACTA
>GV2UCFN02JJ6T7
GGTGAGTAACGCGTGAGTAATCTGCCCATAAGCGGGGGATACCAAATGGAAACATTTGCTAATACCGCATACGGTTGCAGCTGCGCAGGCAGCAGCAATGAAAGACGGCCTCTCGAAGAAGCTGCCACTTATGGATGAGCTCGCGTCTGATTAGCTGGTTGGCAGGGTAAAGGCCTACCAAGGCAACGATCAGTAGCCGGCCTGAGAGGGTGACCGGCCACACTGGGACTGAGACACGGCCCAGACTCCTACGGGAGGCAGCAGTGGGGAATATTGCGCAATGGGGGAAACCCTGACGCAGCGACGCCGCGTGAGCGAAGAAGGCCTTAGGGTTGTAAAGCTCTGTTTTAAGGGACGAAGATGTAGATAAGTAACTGTATATACATAGACGGTACCTTAAGAGGAAGCCCCGGCTAACTA
>GV2UCFN02JM3LJ
GGTGAGTAACGCGTGAGTAATCTGCCCATAAGCGGGGGATACCAAATGGAAACATTTGCTAATACCGCATACGGTTGCAGCTGCGCAGGCAGCAGCAATGAAAGACGGCCTCTCGAAGAAGCTGCCACTTATGGATGAGCTCGCGTCTGATTAGCTGGTTGGCAGGGTAAAGGCCTACCAAGGCAACGATCAGTAGCCGGCCTGAGAGGGTGACCGGCCACACTGGGACTGAGACACGGCCCAGACTCCTACGGGAGGCAGCAGTGGGGAATATTGCGCAATGGGGGAAACCCTGACGCAGCGACGCCGCGTGAGCGAAGAAGGCCTTAGGGTTGTAAAGCTCTGTTTTAAGGGACGAAGATGTAGATAAGTAACTGTATATACATAGACGGTACCTTAAGAGGAAGCCCCGGCTAACTA
>GV2UCFN02I7NG6
GGTGAGTAACGCGTGAGTAATCTGCCCATAAGCGGGGGATACCAAATGGAAACATTTGCTAATACCGCATACGGTTGCAGCTGCGCAGGCAGCAGCAATGAAAGACGGCCTCTCGAAGAAGCTGCCACTTATGGATGAGCTCGCGTCTGATTAGCTGGTTGGCAGGGTAAAGGCCTACCAAGGCAACGATCAGTAGCCGGCCTGAGAGGGTGACCGGCCACACTGGGACTGAGACACGGCCCAGACTCCTACGGGAGGCAGCAGTGGGGAATATTGCGCAATGGGGGAAACCCTGACGCAGCGACGCCGCGTGAGCGAAGAAGGCCTTAGGGTTGTAAAGCTCTGTTTTAAGGGACGAAGATGTAGATAAGTAACTGTATATACATAGACGGTACCTTAAGAGGAAGCCCCGGCTAACTA
>GV2UCFN02H4TDP
GGTGAGTAACGCGTGAGTAATCTGCCCATAAGCGGGGGATACCAAATGGAAACATTTGCTAATACCGCATACGGTTGCAGCTGCGCAGGCAGCAGCAATGAAAGACGGCCTCTCGAAGAAGCTGCCACTTATGGATGAGCTCGCGTCTGATTAGCTGGTTGGCAGGGTAAAGGCCTACCAAGGCAACGATCAGTAGCCGGCCTGAGAGGGTGACCGGCCACACTGGGACTGAGACACGGCCCAGACTCCTACGGGAGGCAGCAGTGGGGAATATTGCGCAATGGGGGAAACCCTGACGCAGCGACGCCGCGTGAGCGAAGAAGGCCTTAGGGTTGTAAAGCTCTGTTTTAAGGGACGAAGATGTAGATAAGTAACTGTATATACATAGACGGTACCTTAAGAGGAAGCCCCGGCTAACTA
>GV2UCFN02JNPMP
GGTGAGTAACGCGTGAGTAATCTGCCCATAAGCGGGGGATACCAAATGGAAACATTTGCTAATACCGCATACGGTTGCAGCTGCGCAGGCAGCAGCAATGAAAGACGGCCTCTCGAAGAAGCTGCCACTTATGGATGAGCTCGCGTCTGATTAGCTGGTTGGCAGGGTAAAGGCCTACCAAGGCAACGATCAGTAGCCGGCCTGAGAGGGTGACCGGCCACACTGGGACTGAGACACGGCCCAGACTCCTACGGGAGGCAGCAGTGGGGAATATTGCGCAATGGGGGAAACCCTGACGCAGCGACGCCGCGTGAGCGAAGAAGGCCTTAGGGTTGTAAAGCTCTGTTTTAAGGGACGAAGATGTAGATAAGTAACTGTATATACATAGACGGTACCTTAAGAGGAAGCCCCGGCTAACTA
>GV2UCFN02FZ1D9
GGTGAGTAACGCGTGAGTAATCTGCCCATAAGCGGGGGATACCAAATGGAAACATTTGCTAATACCGCATACGGTTGCAGCTGCGCAGGCAGCAGCAATGAAAGACGGCCTCTCGAAGAAGCTGCCACTTATGGATGAGCTCGCGTCTGATTAGCTGGTTGGCAGGGTAAAGGCCTACCAAGGCAACGATCAGTAGCCGGCCTGAGAGGGTGACCGGCCACACTGGGACTGAGACACGGCCCAGACTCCTACGGGAGGCAGCAGTGGGGAATATTGCGCAATGGGGGAAACCCTGACGCAGCGACGCCGCGTGAGCGAAGAAGGCCTTAGGGTTGTAAAGCTCTGTTTTAAGGGACGAAGATGTAGATAAGTAACTGTATATACATAGACGGTACCTTAAGAGGAAGCCCCGGCTAACTA
>GV2UCFN02F98ZJ
GGTGAGTAACGCGTGAGTAATCTGCCCATAAGCGGGGGATACCAAATGGAAACATTTGCTAATACCGCATACGGTTGCAGCTGCGCAGGCAGCAGCAATGAAAGACGGCCTCTCGAAGAAGCTGCCACTTATGGATGAGCTCGCGTCTGATTAGCTGGTTGGCAGGGTAAAGGCCTACCAAGGCAACGATCAGTAGCCGGCCTGAGAGGGTGACCGGCCACACTGGGACTGAGACACGGCCCAGACTCCTACGGGAGGCAGCAGTGGGGAATATTGCGCAATGGGGGAAACCCTGACGCAGCGACGCCGCGTGAGCGAAGAAGGCCTTAGGGTTGTAAAGCTCTGTTTTAAGGGACGAAGATGTAGATAAGTAACTGTATATACATAGACGGTACCTTAAGAGGAAGCCCCGGCTAACTA
>GV2UCFN02JX95A
GGTGAGTAACGCGTGAGTAATCTGCCCATAAGCGGGGGATACCAAATGGAAACATTTGCTAATACCGCATACGGTTGCAGCTGCGCAGGCAGCAGCAATGAAAGACGGCCTCTCGAAGAAGCTGCCACTTATGGATGAGCTCGCGTCTGATTAGCTGGTTGGCAGGGTAAAGGCCTACCAAGGCAACGATCAGTAGCCGGCCTGAGAGGGTGACCGGCCACACTGGGACTGAGACACGGCCCAGACTCCTACGGGAGGCAGCAGTGGGGAATATTGCGCAATGGGGGAAACCCTGACGCAGCGACGCCGCGTGAGCGAAGAAGGCCTTAGGGTTGTAAAGCTCTGTTTTAAGGGACGAAGATGTAGATAAGTAACTGTATATACATAGACGGTACCTTAAGAGGAAGCCCCGGCTAACTA
>GV2UCFN02H9CGY
GGTGAGTAACGCGTGAGTAATCTGCCCATAAGCGGGGGATACCAAATGGAAACATTTGCTAATACCGCATACGGTTGCAGCTGCGCAGGCAGCAGCAATGAAAGACGGCCTCTCGAAGAAGCTGCCACTTATGGATGAGCTCGCGTCTGATTAGCTGGTTGGCAGGGTAAAGGCCTACCAAGGCAACGATCAGTAGCCGGCCTGAGAGGGTGACCGGCCACACTGGGACTGAGACACGGCCCAGACTCCTACGGGAGGCAGCAGTGGGGAATATTGCGCAATGGGGGAAACCCTGACGCAGCGACGCCGCGTGAGCGAAGAAGGCCTTAGGGTTGTAAAGCTCTGTTTTAAGGGACGAAGATGTAGATAAGTAACTGTATATACATAGACGGTACCTTAAGAGGAAGCCCCGGCTAACTA
>GV2UCFN02IP83Y
GGTGAGTAACGCGTGAGTAATCTGCCCATAAGCGGGGGATACCAAATGGAAACATTTGCTAATACCGCATACGGTTGCAGCTGCGCAGGCAGCAGCAATGAAAGACGGCCTCTCGAAGAAGCTGCCACTTATGGATGAGCTCGCGTCTGATTAGCTGGTTGGCAGGGTAAAGGCCTACCAAGGCAACGATCAGTAGCCGGCCTGAGAGGGTGACCGGCCACACTGGGACTGAGACACGGCCCAGACTCCTACGGGAGGCAGCAGTGGGGAATATTGCGCAATGGGGGAAACCCTGACGCAGCGACGCCGCGTGAGCGAAGAAGGCCTTAGGGTTGTAAAGCTCTGTTTTAAGGGACGAAGATGTAGATAAGTAACTGTATATACATAGACGGTACCTTAAGAGGAAGCCCCGGCTAACTA
>GV2UCFN02G6VM8
GGTGAGTAACGCGTGAGTAATCTGCCCATAAGCGGGGGATACCAAATGGAAACATTTGCTAATACCGCATACGGTTGCAGCTGCGCAGGCAGCAGCAATGAAAGACGGCCTCTCGAAGAAGCTGCCACTTATGGATGAGCTCGCGTCTGATTAGCTGGTTGGCAGGGTAAAGGCCTACCAAGGCAACGATCAGTAGCCGGCCTGAGAGGGTGACCGGCCACACTGGGACTGAGACACGGCCCAGACTCCTACGGGAGGCAGCAGTGGGGAATATTGCGCAATGGGGGAAACCCTGACGCAGCGACGCCGCGTGAGCGAAGAAGGCCTTAGGGTTGTAAAGCTCTGTTTTAAGGGACGAAGATGTAGATAAGTAACTGTATATACATAGACGGTACCTTAAGAGGAAGCCCCGGCTAACTA
>GV2UCFN02IP03D
GGTGAGTAACGCGTGAGTAATCTGCCCATAAGCGGGGGATACCAAATGGAAACATTTGCTAATACCGCATACGGTTGCAGCTGCGCAGGCAGCAGCAATGAAAGACGGCCTCTCGAAGAAGCTGCCACTTATGGATGAGCTCGCGTCTGATTAGCTGGTTGGCAGGGTAAAGGCCTACCAAGGCAACGATCAGTAGCCGGCCTGAGAGGGTGACCGGCCACACTGGGACTGAGACACGGCCCAGACTCCTACGGGAGGCAGCAGTGGGGAATATTGCGCAATGGGGGAAACCCTGACGCAGCGACGCCGCGTGAGCGAAGAAGGCCTTAGGGTTGTAAAGCTCTGTTTTAAGGGACGAAGATGTAGATAAGTAACTGTATATACATAGACGGTACCTTAAGAGGAAGCCCCGGCTAACTA
>GV2UCFN02GAY8K
GGTGAGTAACGCGTGAGTAATCTGCCCATAAGCGGGGGATACCAAATGGAAACATTTGCTAATACCGCATACGGTTGCAGCTGCGCAGGCAGCAGCAATGAAAGACGGCCTCTCGAAGAAGCTGCCACTTATGGATGAGCTCGCGTCTGATTAGCTGGTTGGCAGGGTAAAGGCCTACCAAGGCAACGATCAGTAGCCGGCCTGAGAGGGTGACCGGCCACACTGGGACTGAGACACGGCCCAGACTCCTACGGGAGGCAGCAGTGGGGAATATTGCGCAATGGGGGAAACCCTGACGCAGCGACGCCGCGTGAGCGAAGAAGGCCTTAGGGTTGTAAAGCTCTGTTTTAAGGGACGAAGATGTAGATAAGTAACTGTATATACATAGACGGTACCTTAAGAGGAAGCCCCGGCTAACTA
>GV2UCFN02HUDG5
GGTGAGTAACGCGTGAGTAATCTGCCCATAAGCGGGGGATACCAAATGGAAACATTTGCTAATACCGCATACGGTTGCAGCTGCGCAGGCAGCAGCAATGAAAGACGGCCTCTCGAAGAAGCTGCCACTTATGGATGAGCTCGCGTCTGATTAGCTGGTTGGCAGGGTAAAGGCCTACCAAGGCAACGATCAGTAGCCGGCCTGAGAGGGTGACCGGCCACACTGGGACTGAGACACGGCCCAGACTCCTACGGGAGGCAGCAGTGGGGAATATTGCGCAATGGGGGAAACCCTGACGCAGCGACGCCGCGTGAGCGAAGAAGGCCTTAGGGTTGTAAAGCTCTGTTTTAAGGGACGAAGATGTAGATAAGTAACTGTATATACATAGACGGTACCTTAAGAGGAAGCCCCGGCTAACTA
>GV2UCFN02FM8ST
GGTGAGTAACGCGTGAGTAATCTGCCCATAAGCGGGGGATACCAAATGGAAACATTTGCTAATACCGCATACGGTTGCAGCTGCGCAGGCAGCAGCAATGAAAGACGGCCTCTCGAAGAAGCTGCCACTTATGGATGAGCTCGCGTCTGATTAGCTGGTTGGCAGGGTAAAGGCCTACCAAGGCAACGATCAGTAGCCGGCCTGAGAGGGTGACCGGCCACACTGGGACTGAGACACGGCCCAGACTCCTACGGGAGGCAGCAGTGGGGAATATTGCGCAATGGGGGAAACCCTGACGCAGCGACGCCGCGTGAGCGAAGAAGGCCTTAGGGTTGTAAAGCTCTGTTTTAAGGGACGAAGATGTAGATAAGTAACTGTATATACATAGACGGTACCTTAAGAGGAAGCCCCGGCTAACTA
>G3BZQ8102GSNYE
GGTGAGTAACGCGTGAGTAATCTGCCCATAAGCGGGGGATACCAAATGGAAACATTTGCTAATACCGCATACGGTTGCAGCTGCGCAGGCAGCAGCAATGAAAGACGGCCTCTCGAAGAAGCTGCCACTTATGGATGAGCTCGCGTCTGATTAGCTGGTTGGCAGGGTAAAGGCCTACCAAGGCAACGATCAGTAGCCGGCCTGAGAGGGTGACCGGCCACACTGGGACTGAGACACGGCCCAGACTCCTACGGGAGGCAGCAGTGGGGAATATTGCGCAATGGGGGAAACCCTGACGCAGCGACGCCGCGTGAGCGAAGAAGGCCTTAGGGTTGTAAAGCTCTGTTTTAAGGGACGAAGATGTAGATAAGTAACTGTATATACATAGACGGTACCTTAAGAGGAAGCCCCGGCTAACTA
>G3BZQ8102GQDA4
GGTGAGTAACGCGTGAGTAATCTGCCCATAAGCGGGGGATACCAAATGGAAACATTTGCTAATACCGCATACGGTTGCAGCTGCGCAGGCAGCAGCAATGAAAGACGGCCTCTCGAAGAAGCTGCCACTTATGGATGAGCTCGCGTCTGATTAGCTGGTTGGCAGGGTAAAGGCCTACCAAGGCAACGATCAGTAGCCGGCCTGAGAGGGTGACCGGCCACACTGGGACTGAGACACGGCCCAGACTCCTACGGGAGGCAGCAGTGGGGAATATTGCGCAATGGGGGAAACCCTGACGCAGCGACGCCGCGTGAGCGAAGAAGGCCTTAGGGTTGTAAAGCTCTGTTTTAAGGGACGAAGATGTAGATAAGTAACTGTATATACATAGACGGTACCTTAAGAGGAAGCCCCGGCTAACTA
>G3BZQ8102JA8JH
GGTGAGTAACGCGTGAGTAATCTGCCCATAAGCGGGGGATACCAAATGGAAACATTTGCTAATACCGCATACGGTTGCAGCTGCGCAGGCAGCAGCAATGAAAGACGGCCTCTCGAAGAAGCTGCCACTTATGGATGAGCTCGCGTCTGATTAGCTGGTTGGCAGGGTAAAGGCCTACCAAGGCAACGATCAGTAGCCGGCCTGAGAGGGTGACCGGCCACACTGGGACTGAGACACGGCCCAGACTCCTACGGGAGGCAGCAGTGGGGAATATTGCGCAATGGGGGAAACCCTGACGCAGCGACGCCGCGTGAGCGAAGAAGGCCTTAGGGTTGTAAAGCTCTGTTTTAAGGGACGAAGATGTAGATAAGTAACTGTATATACATAGACGGTACCTTAAGAGGAAGCCCCGGCTAACTA
>G3BZQ8102JJTTW
GGTGAGTAACGCGTGAGTAATCTGCCCATAAGCGGGGGATACCAAATGGAAACATTTGCTAATACCGCATACGGTTGCAGCTGCGCAGGCAGCAGCAATGAAAGACGGCCTCTCGAAGAAGCTGCCACTTATGGATGAGCTCGCGTCTGATTAGCTGGTTGGCAGGGTAAAGGCCTACCAAGGCAACGATCAGTAGCCGGCCTGAGAGGGTGACCGGCCACACTGGGACTGAGACACGGCCCAGACTCCTACGGGAGGCAGCAGTGGGGAATATTGCGCAATGGGGGAAACCCTGACGCAGCGACGCCGCGTGAGCGAAGAAGGCCTTAGGGTTGTAAAGCTCTGTTTTAAGGGACGAAGATGTAGATAAGTAACTGTATATACATAGACGGTACCTTAAGAGGAAGCCCCGGCTAACTA
>G3BZQ8102HQL56
GGTGAGTAACGCGTGAGTAATCTGCCCATAAGCGGGGGATACCAAATGGAAACATTTGCTAATACCGCATACGGTTGCAGCTGCGCAGGCAGCAGCAATGAAAGACGGCCTCTCGAAGAAGCTGCCACTTATGGATGAGCTCGCGTCTGATTAGCTGGTTGGCAGGGTAAAGGCCTACCAAGGCAACGATCAGTAGCCGGCCTGAGAGGGTGACCGGCCACACTGGGACTGAGACACGGCCCAGACTCCTACGGGAGGCAGCAGTGGGGAATATTGCGCAATGGGGGAAACCCTGACGCAGCGACGCCGCGTGAGCGAAGAAGGCCTTAGGGTTGTAAAGCTCTGTTTTAAGGGACGAAGATGTAGATAAGTAACTGTATATACATAGACGGTACCTTAAGAGGAAGCCCCGGCTAACTA
>G3BZQ8102FP91I
GGTGAGTAACGCGTGAGTAATCTGCCCATAAGCGGGGGATACCAAATGGAAACATTTGCTAATACCGCATACGGTTGCAGCTGCGCAGGCAGCAGCAATGAAAGACGGCCTCTCGAAGAAGCTGCCACTTATGGATGAGCTCGCGTCTGATTAGCTGGTTGGCAGGGTAAAGGCCTACCAAGGCAACGATCAGTAGCCGGCCTGAGAGGGTGACCGGCCACACTGGGACTGAGACACGGCCCAGACTCCTACGGGAGGCAGCAGTGGGGAATATTGCGCAATGGGGGAAACCCTGACGCAGCGACGCCGCGTGAGCGAAGAAGGCCTTAGGGTTGTAAAGCTCTGTTTTAAGGGACGAAGATGTAGATAAGTAACTGTATATACATAGACGGTACCTTAAGAGGAAGCCCCGGCTAACTA
>G3BZQ8102GZEJI
GGTGAGTAACGCGTGAGTAATCTGCCCATAAGCGGGGGATACCAAATGGAAACATTTGCTAATACCGCATACGGTTGCAGCTGCGCAGGCAGCAGCAATGAAAGACGGCCTCTCGAAGAAGCTGCCACTTATGGATGAGCTCGCGTCTGATTAGCTGGTTGGCAGGGTAAAGGCCTACCAAGGCAACGATCAGTAGCCGGCCTGAGAGGGTGACCGGCCACACTGGGACTGAGACACGGCCCAGACTCCTACGGGAGGCAGCAGTGGGGAATATTGCGCAATGGGGGAAACCCTGACGCAGCGACGCCGCGTGAGCGAAGAAGGCCTTAGGGTTGTAAAGCTCTGTTTTAAGGGACGAAGATGTAGATAAGTAACTGTATATACATAGACGGTACCTTAAGAGGAAGCCCCGGCTAACTA
>G3BZQ8102JTRM2
GGTGAGTAACGCGTGAGTAATCTGCCCATAAGCGGGGGATACCAAATGGAAACATTTGCTAATACCGCATACGGTTGCAGCTGCGCAGGCAGCAGCAATGAAAGACGGCCTCTCGAAGAAGCTGCCACTTATGGATGAGCTCGCGTCTGATTAGCTGGTTGGCAGGGTAAAGGCCTACCAAGGCAACGATCAGTAGCCGGCCTGAGAGGGTGACCGGCCACACTGGGACTGAGACACGGCCCAGACTCCTACGGGAGGCAGCAGTGGGGAATATTGCGCAATGGGGGAAACCCTGACGCAGCGACGCCGCGTGAGCGAAGAAGGCCTTAGGGTTGTAAAGCTCTGTTTTAAGGGACGAAGATGTAGATAAGTAACTGTATATACATAGACGGTACCTTAAGAGGAAGCCCCGGCTAACTA
>G3BZQ8102H4GPA
GGTGAGTAACGCGTGAGTAATCTGCCCATAAGCGGGGGATACCAAATGGAAACATTTGCTAATACCGCATACGGTTGCAGCTGCGCAGGCAGCAGCAATGAAAGACGGCCTCTCGAAGAAGCTGCCACTTATGGATGAGCTCGCGTCTGATTAGCTGGTTGGCAGGGTAAAGGCCTACCAAGGCAACGATCAGTAGCCGGCCTGAGAGGGTGACCGGCCACACTGGGACTGAGACACGGCCCAGACTCCTACGGGAGGCAGCAGTGGGGAATATTGCGCAATGGGGGAAACCCTGACGCAGCGACGCCGCGTGAGCGAAGAAGGCCTTAGGGTTGTAAAGCTCTGTTTTAAGGGACGAAGATGTAGATAAGTAACTGTATATACATAGACGGTACCTTAAGAGGAAGCCCCGGCTAACTA
>G3BZQ8102F2AOV
GGTGAGTAACGCGTGAGTAATCTGCCCATAAGCGGGGGATACCAAATGGAAACATTTGCTAATACCGCATACGGTTGCAGCTGCGCAGGCAGCAGCAATGAAAGACGGCCTCTCGAAGAAGCTGCCACTTATGGATGAGCTCGCGTCTGATTAGCTGGTTGGCAGGGTAAAGGCCTACCAAGGCAACGATCAGTAGCCGGCCTGAGAGGGTGACCGGCCACACTGGGACTGAGACACGGCCCAGACTCCTACGGGAGGCAGCAGTGGGGAATATTGCGCAATGGGGGAAACCCTGACGCAGCGACGCCGCGTGAGCGAAGAAGGCCTTAGGGTTGTAAAGCTCTGTTTTAAGGGACGAAGATGTAGATAAGTAACTGTATATACATAGACGGTACCTTAAGAGGAAGCCCCGGCTAACTA
>G3BZQ8102HVHXF
GGTGAGTAACGCGTGAGTAATCTGCCCATAAGCGGGGGATACCAAATGGAAACATTTGCTAATACCGCATACGGTTGCAGCTGCGCAGGCAGCAGCAATGAAAGACGGCCTCTCGAAGAAGCTGCCACTTATGGATGAGCTCGCGTCTGATTAGCTGGTTGGCAGGGTAAAGGCCTACCAAGGCAACGATCAGTAGCCGGCCTGAGAGGGTGACCGGCCACACTGGGACTGAGACACGGCCCAGACTCCTACGGGAGGCAGCAGTGGGGAATATTGCGCAATGGGGGAAACCCTGACGCAGCGACGCCGCGTGAGCGAAGAAGGCCTTAGGGTTGTAAAGCTCTGTTTTAAGGGACGAAGATGTAGATAAGTAACTGTATATACATAGACGGTACCTTAAGAGGAAGCCCCGGCTAACTA
>G3BZQ8102ICRVI
GGTGAGTAACGCGTGAGTAATCTGCCCATAAGCGGGGGATACCAAATGGAAACATTTGCTAATACCGCATACGGTTGCAGCTGCGCAGGCAGCAGCAATGAAAGACGGCCTCTCGAAGAAGCTGCCACTTATGGATGAGCTCGCGTCTGATTAGCTGGTTGGCAGGGTAAAGGCCTACCAAGGCAACGATCAGTAGCCGGCCTGAGAGGGTGACCGGCCACACTGGGACTGAGACACGGCCCAGACTCCTACGGGAGGCAGCAGTGGGGAATATTGCGCAATGGGGGAAACCCTGACGCAGCGACGCCGCGTGAGCGAAGAAGGCCTTAGGGTTGTAAAGCTCTGTTTTAAGGGACGAAGATGTAGATAAGTAACTGTATATACATAGACGGTACCTTAAGAGGAAGCCCCGGCTAACTA
>G3BZQ8102IU936
GGTGAGTAACGCGTGAGTAATCTGCCCATAAGCGGGGGATACCAAATGGAAACATTTGCTAATACCGCATACGGTTGCAGCTGCGCAGGCAGCAGCAATGAAAGACGGCCTCTCGAAGAAGCTGCCACTTATGGATGAGCTCGCGTCTGATTAGCTGGTTGGCAGGGTAAAGGCCTACCAAGGCAACGATCAGTAGCCGGCCTGAGAGGGTGACCGGCCACACTGGGACTGAGACACGGCCCAGACTCCTACGGGAGGCAGCAGTGGGGAATATTGCGCAATGGGGGAAACCCTGACGCAGCGACGCCGCGTGAGCGAAGAAGGCCTTAGGGTTGTAAAGCTCTGTTTTAAGGGACGAAGATGTAGATAAGTAACTGTATATACATAGACGGTACCTTAAGAGGAAGCCCCGGCTAACTA
>G3BZQ8102IKGXZ
GGTGAGTAACGCGTGAGTAATCTGCCCATAAGCGGGGGATACCAAATGGAAACATTTGCTAATACCGCATACGGTTGCAGCTGCGCAGGCAGCAGCAATGAAAGACGGCCTCTCGAAGAAGCTGCCACTTATGGATGAGCTCGCGTCTGATTAGCTGGTTGGCAGGGTAAAGGCCTACCAAGGCAACGATCAGTAGCCGGCCTGAGAGGGTGACCGGCCACACTGGGACTGAGACACGGCCCAGACTCCTACGGGAGGCAGCAGTGGGGAATATTGCGCAATGGGGGAAACCCTGACGCAGCGACGCCGCGTGAGCGAAGAAGGCCTTAGGGTTGTAAAGCTCTGTTTTAAGGGACGAAGATGTAGATAAGTAACTGTATATACATAGACGGTACCTTAAGAGGAAGCCCCGGCTAACTA
>G3BZQ8102GGKXY
GGTGAGTAACGCGTGAGTAATCTGCCCATAAGCGGGGGATACCAAATGGAAACATTTGCTAATACCGCATACGGTTGCAGCTGCGCAGGCAGCAGCAATGAAAGACGGCCTCTCGAAGAAGCTGCCACTTATGGATGAGCTCGCGTCTGATTAGCTGGTTGGCAGGGTAAAGGCCTACCAAGGCAACGATCAGTAGCCGGCCTGAGAGGGTGACCGGCCACACTGGGACTGAGACACGGCCCAGACTCCTACGGGAGGCAGCAGTGGGGAATATTGCGCAATGGGGGAAACCCTGACGCAGCGACGCCGCGTGAGCGAAGAAGGCCTTAGGGTTGTAAAGCTCTGTTTTAAGGGACGAAGATGTAGATAAGTAACTGTATATACATAGACGGTACCTTAAGAGGAAGCCCCGGCTAACTA
>G3BZQ8102IGZSZ
GGTGAGTAACGCGTGAGTAATCTGCCCATAAGCGGGGGATACCAAATGGAAACATTTGCTAATACCGCATACGGTTGCAGCTGCGCAGGCAGCAGCAATGAAAGACGGCCTCTCGAAGAAGCTGCCACTTATGGATGAGCTCGCGTCTGATTAGCTGGTTGGCAGGGTAAAGGCCTACCAAGGCAACGATCAGTAGCCGGCCTGAGAGGGTGACCGGCCACACTGGGACTGAGACACGGCCCAGACTCCTACGGGAGGCAGCAGTGGGGAATATTGCGCAATGGGGGAAACCCTGACGCAGCGACGCCGCGTGAGCGAAGAAGGCCTTAGGGTTGTAAAGCTCTGTTTTAAGGGACGAAGATGTAGATAAGTAACTGTATATACATAGACGGTACCTTAAGAGGAAGCCCCGGCTAACTA
>G3BZQ8102I03N1
GGTGAGTAACGCGTGAGTAATCTGCCCATAAGCGGGGGATACCAAATGGAAACATTTGCTAATACCGCATACGGTTGCAGCTGCGCAGGCAGCAGCAATGAAAGACGGCCTCTCGAAGAAGCTGCCACTTATGGATGAGCTCGCGTCTGATTAGCTGGTTGGCAGGGTAAAGGCCTACCAAGGCAACGATCAGTAGCCGGCCTGAGAGGGTGACCGGCCACACTGGGACTGAGACACGGCCCAGACTCCTACGGGAGGCAGCAGTGGGGAATATTGCGCAATGGGGGAAACCCTGACGCAGCGACGCCGCGTGAGCGAAGAAGGCCTTAGGGTTGTAAAGCTCTGTTTTAAGGGACGAAGATGTAGATAAGTAACTGTATATACATAGACGGTACCTTAAGAGGAAGCCCCGGCTAACTA
>G3BZQ8102JUTNH
GGTGAGTAACGCGTGAGTAATCTGCCCATAAGCGGGGGATACCAAATGGAAACATTTGCTAATACCGCATACGGTTGCAGCTGCGCAGGCAGCAGCAATGAAAGACGGCCTCTCGAAGAAGCTGCCACTTATGGATGAGCTCGCGTCTGATTAGCTGGTTGGCAGGGTAAAGGCCTACCAAGGCAACGATCAGTAGCCGGCCTGAGAGGGTGACCGGCCACACTGGGACTGAGACACGGCCCAGACTCCTACGGGAGGCAGCAGTGGGGAATATTGCGCAATGGGGGAAACCCTGACGCAGCGACGCCGCGTGAGCGAAGAAGGCCTTAGGGTTGTAAAGCTCTGTTTTAAGGGACGAAGATGTAGATAAGTAACTGTATATACATAGACGGTACCTTAAGAGGAAGCCCCGGCTAACTA
>G35JFLI02IG6MN
GGTGAGTAACGCGTGAGTAATCTGCCCATAAGCGGGGGATACCAAATGGAAACATTTGCTAATACCGCATACGGTTGCAGCTGCGCAGGCAGCAGCAATGAAAGACGGCCTCTCGAAGAAGCTGCCACTTATGGATGAGCTCGCGTCTGATTAGCTGGTTGGCAGGGTAAAGGCCTACCAAGGCAACGATCAGTAGCCGGCCTGAGAGGGTGACCGGCCACACTGGGACTGAGACACGGCCCAGACTCCTACGGGAGGCAGCAGTGGGGAATATTGCGCAATGGGGGAAACCCTGACGCAGCGACGCCGCGTGAGCGAAGAAGGCCTTAGGGTTGTAAAGCTCTGTTTTAAGGGACGAAGATGTAGATAAGTAACTGTATATACATAGACGGTACCTTAAGAGGAAGCCCCGGCTAACTA
>G35JFLI02JS418
GGTGAGTAACGCGTGAGTAATCTGCCCATAAGCGGGGGATACCAAATGGAAACATTTGCTAATACCGCATACGGTTGCAGCTGCGCAGGCAGCAGCAATGAAAGACGGCCTCTCGAAGAAGCTGCCACTTATGGATGAGCTCGCGTCTGATTAGCTGGTTGGCAGGGTAAAGGCCTACCAAGGCAACGATCAGTAGCCGGCCTGAGAGGGTGACCGGCCACACTGGGACTGAGACACGGCCCAGACTCCTACGGGAGGCAGCAGTGGGGAATATTGCGCAATGGGGGAAACCCTGACGCAGCGACGCCGCGTGAGCGAAGAAGGCCTTAGGGTTGTAAAGCTCTGTTTTAAGGGACGAAGATGTAGATAAGTAACTGTATATACATAGACGGTACCTTAAGAGGAAGCCCCGGCTAACTA
>G35JFLI02HYQ02
GGTGAGTAACGCGTGAGTAATCTGCCCATAAGCGGGGGATACCAAATGGAAACATTTGCTAATACCGCATACGGTTGCAGCTGCGCAGGCAGCAGCAATGAAAGACGGCCTCTCGAAGAAGCTGCCACTTATGGATGAGCTCGCGTCTGATTAGCTGGTTGGCAGGGTAAAGGCCTACCAAGGCAACGATCAGTAGCCGGCCTGAGAGGGTGACCGGCCACACTGGGACTGAGACACGGCCCAGACTCCTACGGGAGGCAGCAGTGGGGAATATTGCGCAATGGGGGAAACCCTGACGCAGCGACGCCGCGTGAGCGAAGAAGGCCTTAGGGTTGTAAAGCTCTGTTTTAAGGGACGAAGATGTAGATAAGTAACTGTATATACATAGACGGTACCTTAAGAGGAAGCCCCGGCTAACTA
>G35JFLI02HK0IU
GGTGAGTAACGCGTGAGTAATCTGCCCATAAGCGGGGGATACCAAATGGAAACATTTGCTAATACCGCATACGGTTGCAGCTGCGCAGGCAGCAGCAATGAAAGACGGCCTCTCGAAGAAGCTGCCACTTATGGATGAGCTCGCGTCTGATTAGCTGGTTGGCAGGGTAAAGGCCTACCAAGGCAACGATCAGTAGCCGGCCTGAGAGGGTGACCGGCCACACTGGGACTGAGACACGGCCCAGACTCCTACGGGAGGCAGCAGTGGGGAATATTGCGCAATGGGGGAAACCCTGACGCAGCGACGCCGCGTGAGCGAAGAAGGCCTTAGGGTTGTAAAGCTCTGTTTTAAGGGACGAAGATGTAGATAAGTAACTGTATATACATAGACGGTACCTTAAGAGGAAGCCCCGGCTAACTA
>G35JFLI02F8HTU
GGTGAGTAACGCGTGAGTAATCTGCCCATAAGCGGGGGATACCAAATGGAAACATTTGCTAATACCGCATACGGTTGCAGCTGCGCAGGCAGCAGCAATGAAAGACGGCCTCTCGAAGAAGCTGCCACTTATGGATGAGCTCGCGTCTGATTAGCTGGTTGGCAGGGTAAAGGCCTACCAAGGCAACGATCAGTAGCCGGCCTGAGAGGGTGACCGGCCACACTGGGACTGAGACACGGCCCAGACTCCTACGGGAGGCAGCAGTGGGGAATATTGCGCAATGGGGGAAACCCTGACGCAGCGACGCCGCGTGAGCGAAGAAGGCCTTAGGGTTGTAAAGCTCTGTTTTAAGGGACGAAGATGTAGATAAGTAACTGTATATACATAGACGGTACCTTAAGAGGAAGCCCCGGCTAACTA
>G35JFLI02I7WWF
GGTGAGTAACGCGTGAGTAATCTGCCCATAAGCGGGGGATACCAAATGGAAACATTTGCTAATACCGCATACGGTTGCAGCTGCGCAGGCAGCAGCAATGAAAGACGGCCTCTCGAAGAAGCTGCCACTTATGGATGAGCTCGCGTCTGATTAGCTGGTTGGCAGGGTAAAGGCCTACCAAGGCAACGATCAGTAGCCGGCCTGAGAGGGTGACCGGCCACACTGGGACTGAGACACGGCCCAGACTCCTACGGGAGGCAGCAGTGGGGAATATTGCGCAATGGGGGAAACCCTGACGCAGCGACGCCGCGTGAGCGAAGAAGGCCTTAGGGTTGTAAAGCTCTGTTTTAAGGGACGAAGATGTAGATAAGTAACTGTATATACATAGACGGTACCTTAAGAGGAAGCCCCGGCTAACTA
>G35JFLI02F7L35
GGTGAGTAACGCGTGAGTAATCTGCCCATAAGCGGGGGATACCAAATGGAAACATTTGCTAATACCGCATACGGTTGCAGCTGCGCAGGCAGCAGCAATGAAAGACGGCCTCTCGAAGAAGCTGCCACTTATGGATGAGCTCGCGTCTGATTAGCTGGTTGGCAGGGTAAAGGCCTACCAAGGCAACGATCAGTAGCCGGCCTGAGAGGGTGACCGGCCACACTGGGACTGAGACACGGCCCAGACTCCTACGGGAGGCAGCAGTGGGGAATATTGCGCAATGGGGGAAACCCTGACGCAGCGACGCCGCGTGAGCGAAGAAGGCCTTAGGGTTGTAAAGCTCTGTTTTAAGGGACGAAGATGTAGATAAGTAACTGTATATACATAGACGGTACCTTAAGAGGAAGCCCCGGCTAACTA
>G35JFLI02HV5Q3
GGTGAGTAACGCGTGAGTAATCTGCCCATAAGCGGGGGATACCAAATGGAAACATTTGCTAATACCGCATACGGTTGCAGCTGCGCAGGCAGCAGCAATGAAAGACGGCCTCTCGAAGAAGCTGCCACTTATGGATGAGCTCGCGTCTGATTAGCTGGTTGGCAGGGTAAAGGCCTACCAAGGCAACGATCAGTAGCCGGCCTGAGAGGGTGACCGGCCACACTGGGACTGAGACACGGCCCAGACTCCTACGGGAGGCAGCAGTGGGGAATATTGCGCAATGGGGGAAACCCTGACGCAGCGACGCCGCGTGAGCGAAGAAGGCCTTAGGGTTGTAAAGCTCTGTTTTAAGGGACGAAGATGTAGATAAGTAACTGTATATACATAGACGGTACCTTAAGAGGAAGCCCCGGCTAACTA
>G35JFLI02H20OK
GGTGAGTAACGCGTGAGTAATCTGCCCATAAGCGGGGGATACCAAATGGAAACATTTGCTAATACCGCATACGGTTGCAGCTGCGCAGGCAGCAGCAATGAAAGACGGCCTCTCGAAGAAGCTGCCACTTATGGATGAGCTCGCGTCTGATTAGCTGGTTGGCAGGGTAAAGGCCTACCAAGGCAACGATCAGTAGCCGGCCTGAGAGGGTGACCGGCCACACTGGGACTGAGACACGGCCCAGACTCCTACGGGAGGCAGCAGTGGGGAATATTGCGCAATGGGGGAAACCCTGACGCAGCGACGCCGCGTGAGCGAAGAAGGCCTTAGGGTTGTAAAGCTCTGTTTTAAGGGACGAAGATGTAGATAAGTAACTGTATATACATAGACGGTACCTTAAGAGGAAGCCCCGGCTAACTA
>G35JFLI02I32UG
GGTGAGTAACGCGTGAGTAATCTGCCCATAAGCGGGGGATACCAAATGGAAACATTTGCTAATACCGCATACGGTTGCAGCTGCGCAGGCAGCAGCAATGAAAGACGGCCTCTCGAAGAAGCTGCCACTTATGGATGAGCTCGCGTCTGATTAGCTGGTTGGCAGGGTAAAGGCCTACCAAGGCAACGATCAGTAGCCGGCCTGAGAGGGTGACCGGCCACACTGGGACTGAGACACGGCCCAGACTCCTACGGGAGGCAGCAGTGGGGAATATTGCGCAATGGGGGAAACCCTGACGCAGCGACGCCGCGTGAGCGAAGAAGGCCTTAGGGTTGTAAAGCTCTGTTTTAAGGGACGAAGATGTAGATAAGTAACTGTATATACATAGACGGTACCTTAAGAGGAAGCCCCGGCTAACTA
