# Supplementary material for: Investigation of the Effect of Type 2 Diabetes Mellitus on Subgingival Plaque Microbiota by High-Throughput 16S rDNA Pyrosequencing
Source: PLoS One. 2013 Apr 22;8(4):e61516. doi: 10.1371/journal.pone.0061516 (PMC3632544; doi:10.1371/journal.pone.0061516)
Supplement: File S1 — FASTA-format sequences for all the OTUs. Sequences for each OTU are provided in a FASTA-format file. (ZIP) [file pone.0061516.s004.zip › OTU.allseq/Otu0025.fasta]

>G35JFLI02GYA8Z
GGTGAGTAATGCTTGGGAATCTGGCTTAGTGGAGGGGGATAACGACGGGAAACTGTCGCTAATACCGCGTAGAGTCGAGAGACGAAAGTGCGGGACCGCAAGGCCGCATGCCATGAGATGAGCCCAAGTGGGATTAGGTAGTTGGTGGGGTAAAAAGCCTACCAAGCCCGACGATCTCTAGCTGGTCTGAGAGGATGACCAGCCACACCGGGACTGAGACACGGCCCGGACTCCTACGGGAGGCAGCAGTGGGGAATATTGCGCAATGGGGGCAACCCTGACGCAGCCATGCCGCGTGAATGAAGAAGGCCTTCGGGTTGTAAAGTTCTTTCGGTGACGAGGAAGGTTGTTGTGTTAATAGCGCAACAAATTGACGTTAATCACAGAAGAAGCACCGGCTAACTC
>GV2UCFN02HYHTD
GGTGAGTAATGCTTGGGAATCTGGCTTATGGAGGGGGATAACGACGGGAAACTGTCGCTAATACCGCGTAGTGTCGAGAGACGAAAGTGCGGGACCTTCGGGCCGCATGCCATAGGATGAGCCCAAGTGGGATTAGGTAGTTGGTGGGGTAAAGGCCTACCAAGCCGACGATCTCTAGCTGGTCTGAGAGGATGGCCAGCCACACCGGGACTGAGACACGGCCCGGACTCCTACGGGAGGCAGCAGTGGGGAATATTGCGCAATGGGGGCAACCCTGACGCAGCCATGCCGCGTGAATGAAGAAGGCCTTCGGGTTGTAAAGTTCTTTCGGTGACGAGGAAGGTTGTTGTGTGAATAGCACAACAAATTGACGTTAATCACAGAAGAAGCACCGGCTAACTC
>GV2UCFN02FTP1W
GGTGAGTAATGCTTGGGAATCTGGCTTATGGAGGGGGATAACGACGGGAAACTGTCGCTAATACCGCGTAGTGTCGAGAGACGAAAGTGCGGGACCTTCGGGCCGCATGCCATAGGATGAGCCCAAGTGGGATTAGGTAGTTGGTGGGGTAAAGGCCTACCAAGCCGACGATCTCTAGCTGGTCTGAGAGGATGGCCAGCCACACCGGGACTGAGACACGGCCCGGACTCCTACGGGAGGCAGCAGTGGGGAATATTGCGCAATGGGGGCAACCCTGACGCAGCCATGCCGCGTGAATGAAGAAGGCCTTCGGGTTGTAAAGTTCTTTCGGTGACGAGGAAGGTTGTTGTGTGAATAGCACAACAAATTGACGTTAATCACAGAAGAAGCACCGGCTAACTC
>GV2UCFN02JSK5M
GGTGAGTAATGCTTGGGAATCTGGCTTATGGAGGGGGATAACGACGGGAAACTGTCGCTAATACCGCGTAGAGTCGAGAGACGAAAGTGCGGGACCTTCGGGCCGCATGCCATAGGATGAGCCCAAGTGGGATTAGGTAGTTGGTGGGGTAAAGGCCTACCAAGCCGACGATCTCTAGCTGGTCTGAGAGGATGACCAGCCACACCGGGACTGAGACACGGCCCGGACTCCTACGGGAGGCAGCAGTGGGGAATATTGCGCAATGGGGGCAACCCTGACGCAGCCATGCCGCGTGAATGAAGAAGGCCTTCGGGTTGTAAAGTTCTTTCTGTGACGAGGAAGGTTGTTGTGTTAATAGCGCAACAAATTGACGTTAATCACAGAAGAAGCACCGGCTAACTC
>GV2UCFN02JIBQU
GGTGAGTAATGCTTGGGAATCTGGCTTATGGAGGGGGATAACGACGGGAAACTGTCGCTAATACCGCGTAGAGTCGAGAGACGAAAGTGCGGGACCTTCGGGCCGCATGCCATAGGATGAGCCCAAGTGGGATTAGGTAGTTGGTGGGGTAAAGGCCTACCAAGCCGACGATCTCTAGCTGGTCTGAGAGGATGACCAGCCACACCGGGACTGAGACACGGCCCGGACTCCTACGGGAGGCAGCAGTGGGGAATATTGCGCAATGGGGGCAACCCTGACGCAGCCATGCCGCGTGAATGAAGAAGGCCTTCGGGTTGTAAAGTTCTTTCTGTGACGAGGAAGGTTGTTGTGTTAATAGCGCAACAAATTGACGTTAATCACAGAAGAAGCACCGGCTAACTC
>G3BZQ8102IBSKG
GGTGAGTAATGCTTGGGAATCTGGCTTATGGAGGGGGATAACGACGGGAAACTGTCGCTAATACCGCGTAGAGTCGAGAGACGAAAGTGCGGGACCTTCGGGCCGCATGCCATAGGATGAGCCCAAGTGGGATTAGGTAGTTGGTGGGGTAAAGGCCTACCAAGCCGACGATCTCTAGCTGGTCTGAGAGGATGACCAGCCACACCGGGACTGAGACACGGCCCGGACTCCTACGGGAGGCAGCAGTGGGGAATATTGCGCAATGGGGGGCAACCCTGACGCAGCCATGCCGCGTGAATGAAGAAGGCCTTCGGGTTGTAAAGTTCTTTCGGTGACGAGGAAGGTTGTTGTGTTAATAGCGCAACAAATTGACGTTAATCACAGAAGAAGCACCGGCTAACTC
>G3BZQ8102JVFDT
GGTGAGTAATGCTTGGGAATCTGGCTTATGGAGGGGGATAACGACGGGAAACTGTCGCTAATACCGCGTAGAGTCGAGAGACGAAAGTGCGGGACCTTCGGGCCGCATGCCATAGGATGAGCCCAAGTGGGATTAGGTAGTTGGTGGGGTAAAGGCCTACCAAGCCGACGATCTCTAGCTGGTCTGAGAGGATGACCAGCCACACCGGGACTGAGACACGGCCCGGACTCCTACGGGAGGCAGCAGTGGGGAATATTGCGCAATGGGGGGCAACCCTGACGCAGCCATGCCGCGTGAATGAAGAAGGCCTTCGGGTTGTAAAGTTCTTTCGGTGACGAGGAAGGTTGTTGTGTTAATAGCGCAACAAATTGACGTTAATCACAGAAGAAGCACCGGCTAACTC
>GV2UCFN02JPOUW
GGTGAGTAATGCTTGGGAATCTGGCTTATGGAGGGGGATAACGACGGGAAACTGTCGCTAATACCGCGTAGTGTCGAGAGACGAAAGTGCGGGACCTTCGGGCCGCATGCCATGAGATGAGCCCAAGTGGGATTAGGTAGTTGGTGGGGTAAAGGCCTACCAAGCCGACGATCTCTAGCTGGTCTGAGAGGATGACCAGCCACACCGGGACTGAGACACGGCCCGGACTCCTACGGGAGGCAGCAGTGGGGAATATTGCGCAATGGGGGCAACCCTGACGCAGCCATGCCGCGTGAATGAAGAAGGCCTTCGGGTTGTAAAGTTCTTTCGGTGACGAGGAAGGTTGTTGTGTTAATAGCGCAACAAATTGACGTTAATCACAGAAGAAGCACCGGCTAACTC
>GV2UCFN02GMQ9U
GGTGAGTAATGCTTGGGAATCTGGCTTATGGAGGGGGATAACGACGGGAAACTGTCGCTAATACCGCGTAGTGTCGAGAGACGAAAGTGCGGGACCTTCGGGCCGCATGCCATGAGATGAGCCCAAGTGGGATTAGGTAGTTGGTGGGGTAAAGGCCTACCAAGCCGACGATCTCTAGCTGGTCTGAGAGGATGACCAGCCACACCGGGACTGAGACACGGCCCGGACTCCTACGGGAGGCAGCAGTGGGGAATATTGCGCAATGGGGGCAACCCTGACGCAGCCATGCCGCGTGAATGAAGAAGGCCTTCGGGTTGTAAAGTTCTTTCGGTGACGAGGAAGGTTGTTGTGTTAATAGCGCAACAAATTGACGTTAATCACAGAAGAAGCACCGGCTAACTC
>GV2UCFN02IS0A2
GGTGAGTAATGCTTGGGAATCTGGCTTATGGAGGGGGATAACGACGGGAAACTGTCGCTAATACCGCGTAGTGTCGAGAGACGAAAGTGCGGGACCTTCGGGCCGCATGCCATGAGATGAGCCCAAGTGGGATTAGGTAGTTGGTGGGGTAAAGGCCTACCAAGCCGACGATCTCTAGCTGGTCTGAGAGGATGACCAGCCACACCGGGACTGAGACACGGCCCGGACTCCTACGGGAGGCAGCAGTGGGGAATATTGCGCAATGGGGGCAACCCTGACGCAGCCATGCCGCGTGAATGAAGAAGGCCTTCGGGTTGTAAAGTTCTTTCGGTGACGAGGAAGGTTGTTGTGTTAATAGCGCAACAAATTGACGTTAATCACAGAAGAAGCACCGGCTAACTC
>GV2UCFN02H87XJ
GGTGAGTAATGCTTGGGAATCTGGCTTATGGAGGGGGATAACGACGGGAAACTGTCGCTAATACCGCGTAGTGTCGAGAGACGAAAGTGCGGGACCTTCGGGCCGCATGCCATGAGATGAGCCCAAGTGGGATTAGGTAGTTGGTGGGGTAAAGGCCTACCAAGCCGACGATCTCTAGCTGGTCTGAGAGGATGACCAGCCACACCGGGACTGAGACACGGCCCGGACTCCTACGGGAGGCAGCAGTGGGGAATATTGCGCAATGGGGGCAACCCTGACGCAGCCATGCCGCGTGAATGAAGAAGGCCTTCGGGTTGTAAAGTTCTTTCGGTGACGAGGAAGGTTGTTGTGTTAATAGCGCAACAAATTGACGTTAATCACAGAAGAAGCACCGGCTAACTC
>GV2UCFN02JWL01
GGTGAGTAATGCTTGGGAATCTGGCTTATGGAGGGGGATAACGACGGGAAACTGTCGCTAATACCGCGTAGTGTCGAGAGACGAAAGTGCGGGACCTTCGGGCCGCATGCCATGAGATGAGCCCAAGTGGGATTAGGTAGTTGGTGGGGTAAAGGCCTACCAAGCCGACGATCTCTAGCTGGTCTGAGAGGATGACCAGCCACACCGGGACTGAGACACGGCCCGGACTCCTACGGGAGGCAGCAGTGGGGAATATTGCGCAATGGGGGCAACCCTGACGCAGCCATGCCGCGTGAATGAAGAAGGCCTTCGGGTTGTAAAGTTCTTTCGGTGACGAGGAAGGTTGTTGTGTTAATAGCGCAACAAATTGACGTTAATCACAGAAGAAGCACCGGCTAACTC
>GV2UCFN02F25GH
GGTGAGTAATGCTTGGGAATCTGGCTTATGGAGGGGGATAACGACGGGAAACTGTCGCTAATACCGCGTAGTGTCGAGAGACGAAAGTGCGGGACCTTCGGGCCGCATGCCATGAGATGAGCCCAAGTGGGATTAGGTAGTTGGTGGGGTAAAGGCCTACCAAGCCGACGATCTCTAGCTGGTCTGAGAGGATGACCAGCCACACCGGGACTGAGACACGGCCCGGACTCCTACGGGAGGCAGCAGTGGGGAATATTGCGCAATGGGGGCAACCCTGACGCAGCCATGCCGCGTGAATGAAGAAGGCCTTCGGGTTGTAAAGTTCTTTCGGTGACGAGGAAGGTTGTTGTGTTAATAGCGCAACAAATTGACGTTAATCACAGAAGAAGCACCGGCTAACTC
>G3BZQ8102F3BNP
GGTGAGTAATGCTTGGGAATCTGGCTTATGGAGGGGGATAACGACGGGAAACTGTCGCTAATACCGCGTAGTGTCGAGAGACGAAAGTGCGGGACCTTCGGGCCGCATGCCATGAGATGAGCCCAAGTGGGATTAGGTAGTTGGTGGGGTAAAGGCCTACCAAGCCGACGATCTCTAGCTGGTCTGAGAGGATGACCAGCCACACCGGGACTGAGACACGGCCCGGACTCCTACGGGAGGCAGCAGTGGGGAATATTGCGCAATGGGGGCAACCCTGACGCAGCCATGCCGCGTGAATGAAGAAGGCCTTCGGGTTGTAAAGTTCTTTCGGTGACGAGGAAGGTTGTTGTGTTAATAGCGCAACAAATTGACGTTAATCACAGAAGAAGCACCGGCTAACTC
>G3BZQ8102J57C3
GGTGAGTAATGCTTGGGAATCTGGCTTATGGAGGGGGATAACGACGGGAAACTGTCGCTAATACCGCGTAGTGTCGAGAGACGAAAGTGCGGGACCTTCGGGCCGCATGCCATGAGATGAGCCCAAGTGGGATTAGGTAGTTGGTGGGGTAAAGGCCTACCAAGCCGACGATCTCTAGCTGGTCTGAGAGGATGACCAGCCACACCGGGACTGAGACACGGCCCGGACTCCTACGGGAGGCAGCAGTGGGGAATATTGCGCAATGGGGGCAACCCTGACGCAGCCATGCCGCGTGAATGAAGAAGGCCTTCGGGTTGTAAAGTTCTTTCGGTGACGAGGAAGGTTGTTGTGTTAATAGCGCAACAAATTGACGTTAATCACAGAAGAAGCACCGGCTAACTC
>G3BZQ8102HJGLG
GGTGAGTAATGCTTGGGAATCTGGCTTATGGAGGGGGATAACGACGGGAAACTGTCGCTAATACCGCGTAGTGTCGAGAGACGAAAGTGCGGGACCTTCGGGCCGCATGCCATGAGATGAGCCCAAGTGGGATTAGGTAGTTGGTGGGGTAAAGGCCTACCAAGCCGACGATCTCTAGCTGGTCTGAGAGGATGACCAGCCACACCGGGACTGAGACACGGCCCGGACTCCTACGGGAGGCAGCAGTGGGGAATATTGCGCAATGGGGGCAACCCTGACGCAGCCATGCCGCGTGAATGAAGAAGGCCTTCGGGTTGTAAAGTTCTTTCGGTGACGAGGAAGGTTGTTGTGTTAATAGCGCAACAAATTGACGTTAATCACAGAAGAAGCACCGGCTAACTC
>G3BZQ8102GHYXQ
GGTGAGTAATGCTTGGGAATCTGGCTTATGGAGGGGGATAACGACGGGAAACTGTCGCTAATACCGCGTAGTGTCGAGAGACGAAAGTGCGGGACCTTCGGGCCGCATGCCATGAGATGAGCCCAAGTGGGATTAGGTAGTTGGTGGGGTAAAGGCCTACCAAGCCGACGATCTCTAGCTGGTCTGAGAGGATGACCAGCCACACCGGGACTGAGACACGGCCCGGACTCCTACGGGAGGCAGCAGTGGGGAATATTGCGCAATGGGGGCAACCCTGACGCAGCCATGCCGCGTGAATGAAGAAGGCCTTCGGGTTGTAAAGTTCTTTCGGTGACGAGGAAGGTTGTTGTGTTAATAGCGCAACAAATTGACGTTAATCACAGAAGAAGCACCGGCTAACTC
>G3BZQ8102I3WSB
GGTGAGTAATGCTTGGGAATCTGGCTTATGGAGGGGGATAACGACGGGAAACTGTCGCTAATACCGCGTAGTGTCGAGAGACGAAAGTGCGGGACCTTCGGGCCGCATGCCATGAGATGAGCCCAAGTGGGATTAGGTAGTTGGTGGGGTAAAGGCCTACCAAGCCGACGATCTCTAGCTGGTCTGAGAGGATGACCAGCCACACCGGGACTGAGACACGGCCCGGACTCCTACGGGAGGCAGCAGTGGGGAATATTGCGCAATGGGGGCAACCCTGACGCAGCCATGCCGCGTGAATGAAGAAGGCCTTCGGGTTGTAAAGTTCTTTCGGTGACGAGGAAGGTTGTTGTGTTAATAGCGCAACAAATTGACGTTAATCACAGAAGAAGCACCGGCTAACTC
>G3BZQ8102I2T4K
GGTGAGTAATGCTTGGGAATCTGGCTTATGGAGGGGGATAACGACGGGAAACTGTCGCTAATACCGCGTAGTGTCGAGAGACGAAAGTGCGGGACCTTCGGGCCGCATGCCATGAGATGAGCCCAAGTGGGATTAGGTAGTTGGTGGGGTAAAGGCCTACCAAGCCGACGATCTCTAGCTGGTCTGAGAGGATGACCAGCCACACCGGGACTGAGACACGGCCCGGACTCCTACGGGAGGCAGCAGTGGGGAATATTGCGCAATGGGGGCAACCCTGACGCAGCCATGCCGCGTGAATGAAGAAGGCCTTCGGGTTGTAAAGTTCTTTCGGTGACGAGGAAGGTTGTTGTGTTAATAGCGCAACAAATTGACGTTAATCACAGAAGAAGCACCGGCTAACTC
>G3BZQ8102H2HNL
GGTGAGTAATGCTTGGGAATCTGGCTTATGGAGGGGGATAACGACGGGAAACTGTCGCTAATACCGCGTAGTGTCGAGAGACGAAAGTGCGGGACCTTCGGGCCGCATGCCATGAGATGAGCCCAAGTGGGATTAGGTAGTTGGTGGGGTAAAGGCCTACCAAGCCGACGATCTCTAGCTGGTCTGAGAGGATGACCAGCCACACCGGGACTGAGACACGGCCCGGACTCCTACGGGAGGCAGCAGTGGGGAATATTGCGCAATGGGGGCAACCCTGACGCAGCCATGCCGCGTGAATGAAGAAGGCCTTCGGGTTGTAAAGTTCTTTCGGTGACGAGGAAGGTTGTTGTGTTAATAGCGCAACAAATTGACGTTAATCACAGAAGAAGCACCGGCTAACTC
>GV2UCFN02IOPYK
GGTGAGTAATGCTTGGGAATCTGGCTTATGGAGGGGGATAACGACGGGAAACTGTCGCTAATACCGCGTAGTGTCGAGAGACGAAAGTGCGGGACCTTCGGGCCGCATGCCATGAGATGAGCCCAAGTGGGATTAGGTAGTTGGTGGGGTAAAGGCCTACCAAGCCGACGATCTCTAGCTGGTCTGAGAGGATGACCAGCCACACCGGGACTGAGACACGGCCCGGACTCCTACGGGAGGCAGCAGTGGGGAATATTGCGCAATGGGGGCAACCCTGACGCAGCCATGCCGCGTGAATGAAGAAGGCCTTCGGGTTGTAAAGTTCTTTCGGTGACGAGGAAGGTTGTTGTGTTAATAGCGCAACAAATTGACGTTAATCACAGAAGAAGCACCGGCTAACTC
>GV2UCFN02FSQKB
GGTGAGTAATGCTTGGGAATCTGGCTTATGGAGGGGGATAACGACGGGAAACTGTCGCTAATACCGCGTAGTGTCGAGAGACGAAAGTGCGGGACCTTCGGGCCGCATGCCATGAGATGAGCCCAAGTGGGATTAGGTAGTTGGTGGGGTAAAGGCCTACCAAGCCGACGATCTCTAGCTGGTCTGAGAGGATGACCAGCCACACCGGGACTGAGACACGGCCCGGACTCCTACGGGAGGCAGCAGTGGGGAATATTGCGCAATGGGGGCAACCCTGACGCAGCCATGCCGCGTGAATGAAGAAGGCCTTCGGGTTGTAAAGTTCTTTCGGTGACGAGGAAGGTTGTTGTGTTAATAGCGCAACAAATTGACGTTAATCACAGAAGAAGCACCGGCTAACTC
>GV2UCFN02H1W7W
GGTGAGTAATGCTTGGGAATCTGGCTTATGGAGGGGGATAACGACGGGAAACTGTCGCTAATACCGCGTAGTGTCGAGAGACGAAAGTGCGGGACCTTCGGGCCGCATGCCATGAGATGAGCCCAAGTGGGATTAGGTAGTTGGTGGGGTAAAGGCCTACCAAGCCGACGATCTCTAGCTGGTCTGAGAGGATGACCAGCCACACCGGGACTGAGACACGGCCCGGACTCCTACGGGAGGCAGCAGTGGGGAATATTGCGCAATGGGGGCAACCCTGACGCAGCCATGCCGCGTGAATGAAGAAGGCCTTCGGGTTGTAAAGTTCTTTCGGTGACGAGGAAGGTTGTTGTGTTAATAGCGCAACAAATTGACGTTAATCACAGAAGAAGCACCGGCTAACTC
>GV2UCFN02HYA9G
GGTGAGTAATGCTTGGGAATCTGGCTTATGGAGGGGGATAACGACGGGAAACTGTCGCTAATACCGCGTAGTGTCGAGAGACGAAAGTGCGGGACCTTCGGGCCGCATGCCATGAGATGAGCCCAAGTGGGATTAGGTAGTTGGTGGGGTAAAGGCCTACCAAGCCGACGATCTCTAGCTGGTCTGAGAGGATGACCAGCCACACCGGGACTGAGACACGGCCCGGACTCCTACGGGAGGCAGCAGTGGGGAATATTGCGCAATGGGGGCAACCCTGACGCAGCCATGCCGCGTGAATGAAGAAGGCCTTCGGGTTGTAAAGTTCTTTCGGTGACGAGGAAGGTTGTTGTGTTAATAGCGCAACAAATTGACGTTAATCACAGAAGAAGCACCGGCTAACTC
>GV2UCFN02ISKPT
GGTGAGTAATGCTTGGGAATCTGGCTTATGGAGGGGGATAACGACGGGAAACTGTCGCTAATACCGCGTAGTGTCGAGAGACGAAAGTGCGGGACCTTCGGGCCGCATGCCATGAGATGAGCCCAAGTGGGATTAGGTAGTTGGTGGGGTAAAGGCCTACCAAGCCGACGATCTCTAGCTGGTCTGAGAGGATGACCAGCCACACCGGGACTGAGACACGGCCCGGACTCCTACGGGAGGCAGCAGTGGGGAATATTGCGCAATGGGGGCAACCCTGACGCAGCCATGCCGCGTGAATGAAGAAGGCCTTCGGGTTGTAAAGTTCTTTCGGTGACGAGGAAGGTTGTTGTGTTAATAGCGCAACAAATTGACGTTAATCACAGAAGAAGCACCGGCTAACTC
>GV2UCFN02G6CU6
GGTGAGTAATGCTTGGGAATCTGGCTTATGGAGGGGGATAACGACGGGAAACTGTCGCTAATACCGCGTAGTGTCGAGAGACGAAAGTGCGGGACCTTCGGGCCGCATGCCATGAGATGAGCCCAAGTGGGATTAGGTAGTTGGTGGGGTAAAGGCCTACCAAGCCGACGATCTCTAGCTGGTCTGAGAGGATGACCAGCCACACCGGGACTGAGACACGGCCCGGACTCCTACGGGAGGCAGCAGTGGGGAATATTGCGCAATGGGGGCAACCCTGACGCAGCCATGCCGCGTGAATGAAGAAGGCCTTCGGGTTGTAAAGTTCTTTCGGTGACGAGGAAGGTTGTTGTGTTAATAGCGCAACAAATTGACGTTAATCACAGAAGAAGCACCGGCTAACTC
>GV2UCFN02I23FA
GGTGAGTAATGCTTGGGAATCTGGCTTATGGAGGGGGATAACGACGGGAAACTGTCGCTAATACCGCGTAGTGTCGAGAGACGAAAGTGCGGGACCTTCGGGCCGCATGCCATGAGATGAGCCCAAGTGGGATTAGGTAGTTGGTGGGGTAAAGGCCTACCAAGCCGACGATCTCTAGCTGGTCTGAGAGGATGACCAGCCACACCGGGACTGAGACACGGCCCGGACTCCTACGGGAGGCAGCAGTGGGGAATATTGCGCAATGGGGGCAACCCTGACGCAGCCATGCCGCGTGAATGAAGAAGGCCTTCGGGTTGTAAAGTTCTTTCGGTGACGAGGAAGGTTGTTGTGTTAATAGCGCAACAAATTGACGTTAATCACAGAAGAAGCACCGGCTAACTC
>GV2UCFN02IWIQ3
GGTGAGTAATGCTTGGGAATCTGGCTTATGGAGGGGGATAACGACGGGAAACTGTCGCTAATACCGCGTAGTGTCGAGAGACGAAAGTGCGGGACCTTCGGGCCGCATGCCATGAGATGAGCCCAAGTGGGATTAGGTAGTTGGTGGGGTAAAGGCCTACCAAGCCGACGATCTCTAGCTGGTCTGAGAGGATGACCAGCCACACCGGGACTGAGACACGGCCCGGACTCCTACGGGAGGCAGCAGTGGGGAATATTGCGCAATGGGGGCAACCCTGACGCAGCCATGCCGCGTGAATGAAGAAGGCCTTCGGGTTGTAAAGTTCTTTCGGTGACGAGGAAGGTTGTTGTGTTAATAGCGCAACAAATTGACGTTAATCACAGAAGAAGCACCGGCTAACTC
>GV2UCFN02FOR63
GGTGAGTAATGCTTGGGAATCTGGCTTATGGAGGGGGATAACGACGGGAAACTGTCGCTAATACCGCGTAGAGTCGAGAGACGAAAGTGCGGGACCTTCGGGCCGCATGCCATGAGATGAGCCCAAGTGGGATTAGGTAGTTGGTGGGGTAAAGGCCTACCAAGCCGACGATCTCTAGCTGGTCTGAGAGGATGACCAGCCACACCGGGACTGAGACACGGCCCGGACTCCTACGGGAGGCAGCAGTGGGGAATATTGCGCAATGGGGGCAACCCTGACGCAGCCATGCCGCGTGAATGAAGAAGGCCTTCGGGTTGTAAAGTTCTTTCGGTGACGAGGAAGGTTGTTGTGTTAATAGCGCAACAAATTGACGTTAATCACAGAAGAAGCACCGGCTAACTC
>GV2UCFN02I73KN
GGTGAGTAATGCTTGGGAATCTGGCTTATGGAGGGGGATAACGACGGGAAACTGTCGCTAATACCGCGTAGAGTCGAGAGACGAAAGTGCGGGACCTTCGGGCCGCATGCCATGAGATGAGCCCAAGTGGGATTAGGTAGTTGGTGGGGTAAAGGCCTACCAAGCCGACGATCTCTAGCTGGTCTGAGAGGATGACCAGCCACACCGGGACTGAGACACGGCCCGGACTCCTACGGGAGGCAGCAGTGGGGAATATTGCGCAATGGGGGCAACCCTGACGCAGCCATGCCGCGTGAATGAAGAAGGCCTTCGGGTTGTAAAGTTCTTTCGGTGACGAGGAAGGTTGTTGTGTTAATAGCGCAACAAATTGACGTTAATCACAGAAGAAGCACCGGCTAACTC
>GV2UCFN02JHGL4
GGTGAGTAATGCTTGGGAATCTGGCTTATGGAGGGGGATAACGACGGGAAACTGTCGCTAATACCGCGTAGAGTCGAGAGACGAAAGTGCGGGACCTTCGGGCCGCATGCCATGAGATGAGCCCAAGTGGGATTAGGTAGTTGGTGGGGTAAAGGCCTACCAAGCCGACGATCTCTAGCTGGTCTGAGAGGATGACCAGCCACACCGGGACTGAGACACGGCCCGGACTCCTACGGGAGGCAGCAGTGGGGAATATTGCGCAATGGGGGCAACCCTGACGCAGCCATGCCGCGTGAATGAAGAAGGCCTTCGGGTTGTAAAGTTCTTTCGGTGACGAGGAAGGTTGTTGTGTTAATAGCGCAACAAATTGACGTTAATCACAGAAGAAGCACCGGCTAACTC
>GV2UCFN02GWLF7
GGTGAGTAATGCTTGGGAATCTGGCTTATGGAGGGGGATAACGACGGGAAACTGTCGCTAATACCGCGTAGAGTCGAGAGACGAAAGTGCGGGACCTTCGGGCCGCATGCCATGAGATGAGCCCAAGTGGGATTAGGTAGTTGGTGGGGTAAAGGCCTACCAAGCCGACGATCTCTAGCTGGTCTGAGAGGATGACCAGCCACACCGGGACTGAGACACGGCCCGGACTCCTACGGGAGGCAGCAGTGGGGAATATTGCGCAATGGGGGCAACCCTGACGCAGCCATGCCGCGTGAATGAAGAAGGCCTTCGGGTTGTAAAGTTCTTTCGGTGACGAGGAAGGTTGTTGTGTTAATAGCGCAACAAATTGACGTTAATCACAGAAGAAGCACCGGCTAACTC
>GV2UCFN02I9P8C
GGTGAGTAATGCTTGGGAATCTGGCTTATGGAGGGGGATAACGACGGGAAACTGTCGCTAATACCGCGTAGAGTCGAGAGACGAAAGTGCGGGACCTTCGGGCCGCATGCCATGAGATGAGCCCAAGTGGGATTAGGTAGTTGGTGGGGTAAAGGCCTACCAAGCCGACGATCTCTAGCTGGTCTGAGAGGATGACCAGCCACACCGGGACTGAGACACGGCCCGGACTCCTACGGGAGGCAGCAGTGGGGAATATTGCGCAATGGGGGCAACCCTGACGCAGCCATGCCGCGTGAATGAAGAAGGCCTTCGGGTTGTAAAGTTCTTTCGGTGACGAGGAAGGTTGTTGTGTTAATAGCGCAACAAATTGACGTTAATCACAGAAGAAGCACCGGCTAACTC
>GV2UCFN02JVNFB
GGTGAGTAATGCTTGGGAATCTGGCTTATGGAGGGGGATAACGACGGGAAACTGTCGCTAATACCGCGTAGAGTCGAGAGACGAAAGTGCGGGACCTTCGGGCCGCATGCCATGAGATGAGCCCAAGTGGGATTAGGTAGTTGGTGGGGTAAAGGCCTACCAAGCCGACGATCTCTAGCTGGTCTGAGAGGATGACCAGCCACACCGGGACTGAGACACGGCCCGGACTCCTACGGGAGGCAGCAGTGGGGAATATTGCGCAATGGGGGCAACCCTGACGCAGCCATGCCGCGTGAATGAAGAAGGCCTTCGGGTTGTAAAGTTCTTTCGGTGACGAGGAAGGTTGTTGTGTTAATAGCGCAACAAATTGACGTTAATCACAGAAGAAGCACCGGCTAACTC
>GV2UCFN02GY92E
GGTGAGTAATGCTTGGGAATCTGGCTTATGGAGGGGGATAACGACGGGAAACTGTCGCTAATACCGCGTAGAGTCGAGAGACGAAAGTGCGGGACCTTCGGGCCGCATGCCATGAGATGAGCCCAAGTGGGATTAGGTAGTTGGTGGGGTAAAGGCCTACCAAGCCGACGATCTCTAGCTGGTCTGAGAGGATGACCAGCCACACCGGGACTGAGACACGGCCCGGACTCCTACGGGAGGCAGCAGTGGGGAATATTGCGCAATGGGGGCAACCCTGACGCAGCCATGCCGCGTGAATGAAGAAGGCCTTCGGGTTGTAAAGTTCTTTCGGTGACGAGGAAGGTTGTTGTGTTAATAGCGCAACAAATTGACGTTAATCACAGAAGAAGCACCGGCTAACTC
>GV2UCFN02J0YJR
GGTGAGTAATGCTTGGGAATCTGGCTTATGGAGGGGGATAACGACGGGAAACTGTCGCTAATACCGCGTAGAGTCGAGAGACGAAAGTGCGGGACCTTCGGGCCGCATGCCATGAGATGAGCCCAAGTGGGATTAGGTAGTTGGTGGGGTAAAGGCCTACCAAGCCGACGATCTCTAGCTGGTCTGAGAGGATGACCAGCCACACCGGGACTGAGACACGGCCCGGACTCCTACGGGAGGCAGCAGTGGGGAATATTGCGCAATGGGGGCAACCCTGACGCAGCCATGCCGCGTGAATGAAGAAGGCCTTCGGGTTGTAAAGTTCTTTCGGTGACGAGGAAGGTTGTTGTGTTAATAGCGCAACAAATTGACGTTAATCACAGAAGAAGCACCGGCTAACTC
>GV2UCFN02HHXKI
GGTGAGTAATGCTTGGGAATCTGGCTTATGGAGGGGGATAACGACGGGAAACTGTCGCTAATACCGCGTAGAGTCGAGAGACGAAAGTGCGGGACCTTCGGGCCGCATGCCATGAGATGAGCCCAAGTGGGATTAGGTAGTTGGTGGGGTAAAGGCCTACCAAGCCGACGATCTCTAGCTGGTCTGAGAGGATGACCAGCCACACCGGGACTGAGACACGGCCCGGACTCCTACGGGAGGCAGCAGTGGGGAATATTGCGCAATGGGGGCAACCCTGACGCAGCCATGCCGCGTGAATGAAGAAGGCCTTCGGGTTGTAAAGTTCTTTCGGTGACGAGGAAGGTTGTTGTGTTAATAGCGCAACAAATTGACGTTAATCACAGAAGAAGCACCGGCTAACTC
>GV2UCFN02HWG0N
GGTGAGTAATGCTTGGGAATCTGGCTTATGGAGGGGGATAACGACGGGAAACTGTCGCTAATACCGCGTAGAGTCGAGAGACGAAAGTGCGGGACCTTCGGGCCGCATGCCATGAGATGAGCCCAAGTGGGATTAGGTAGTTGGTGGGGTAAAGGCCTACCAAGCCGACGATCTCTAGCTGGTCTGAGAGGATGACCAGCCACACCGGGACTGAGACACGGCCCGGACTCCTACGGGAGGCAGCAGTGGGGAATATTGCGCAATGGGGGCAACCCTGACGCAGCCATGCCGCGTGAATGAAGAAGGCCTTCGGGTTGTAAAGTTCTTTCGGTGACGAGGAAGGTTGTTGTGTTAATAGCGCAACAAATTGACGTTAATCACAGAAGAAGCACCGGCTAACTC
>GV2UCFN02GXARO
GGTGAGTAATGCTTGGGAATCTGGCTTATGGAGGGGGATAACGACGGGAAACTGTCGCTAATACCGCGTAGAGTCGAGAGACGAAAGTGCGGGACCTTCGGGCCGCATGCCATGAGATGAGCCCAAGTGGGATTAGGTAGTTGGTGGGGTAAAGGCCTACCAAGCCGACGATCTCTAGCTGGTCTGAGAGGATGACCAGCCACACCGGGACTGAGACACGGCCCGGACTCCTACGGGAGGCAGCAGTGGGGAATATTGCGCAATGGGGGCAACCCTGACGCAGCCATGCCGCGTGAATGAAGAAGGCCTTCGGGTTGTAAAGTTCTTTCGGTGACGAGGAAGGTTGTTGTGTTAATAGCGCAACAAATTGACGTTAATCACAGAAGAAGCACCGGCTAACTC
>GV2UCFN02HC4ZQ
GGTGAGTAATGCTTGGGAATCTGGCTTATGGAGGGGGATAACGACGGGAAACTGTCGCTAATACCGCGTAGAGTCGAGAGACGAAAGTGCGGGACCTTCGGGCCGCATGCCATGAGATGAGCCCAAGTGGGATTAGGTAGTTGGTGGGGTAAAGGCCTACCAAGCCGACGATCTCTAGCTGGTCTGAGAGGATGACCAGCCACACCGGGACTGAGACACGGCCCGGACTCCTACGGGAGGCAGCAGTGGGGAATATTGCGCAATGGGGGCAACCCTGACGCAGCCATGCCGCGTGAATGAAGAAGGCCTTCGGGTTGTAAAGTTCTTTCGGTGACGAGGAAGGTTGTTGTGTTAATAGCGCAACAAATTGACGTTAATCACAGAAGAAGCACCGGCTAACTC
>GV2UCFN02GL8KS
GGTGAGTAATGCTTGGGAATCTGGCTTATGGAGGGGGATAACGACGGGAAACTGTCGCTAATACCGCGTAGAGTCGAGAGACGAAAGTGCGGGACCTTCGGGCCGCATGCCATGAGATGAGCCCAAGTGGGATTAGGTAGTTGGTGGGGTAAAGGCCTACCAAGCCGACGATCTCTAGCTGGTCTGAGAGGATGACCAGCCACACCGGGACTGAGACACGGCCCGGACTCCTACGGGAGGCAGCAGTGGGGAATATTGCGCAATGGGGGCAACCCTGACGCAGCCATGCCGCGTGAATGAAGAAGGCCTTCGGGTTGTAAAGTTCTTTCGGTGACGAGGAAGGTTGTTGTGTTAATAGCGCAACAAATTGACGTTAATCACAGAAGAAGCACCGGCTAACTC
>GV2UCFN02IPT96
GGTGAGTAATGCTTGGGAATCTGGCTTATGGAGGGGGATAACGACGGGAAACTGTCGCTAATACCGCGTAGAGTCGAGAGACGAAAGTGCGGGACCTTCGGGCCGCATGCCATGAGATGAGCCCAAGTGGGATTAGGTAGTTGGTGGGGTAAAGGCCTACCAAGCCGACGATCTCTAGCTGGTCTGAGAGGATGACCAGCCACACCGGGACTGAGACACGGCCCGGACTCCTACGGGAGGCAGCAGTGGGGAATATTGCGCAATGGGGGCAACCCTGACGCAGCCATGCCGCGTGAATGAAGAAGGCCTTCGGGTTGTAAAGTTCTTTCGGTGACGAGGAAGGTTGTTGTGTTAATAGCGCAACAAATTGACGTTAATCACAGAAGAAGCACCGGCTAACTC
>GV2UCFN02HWIOO
GGTGAGTAATGCTTGGGAATCTGGCTTATGGAGGGGGATAACGACGGGAAACTGTCGCTAATACCGCGTAGAGTCGAGAGACGAAAGTGCGGGACCTTCGGGCCGCATGCCATGAGATGAGCCCAAGTGGGATTAGGTAGTTGGTGGGGTAAAGGCCTACCAAGCCGACGATCTCTAGCTGGTCTGAGAGGATGACCAGCCACACCGGGACTGAGACACGGCCCGGACTCCTACGGGAGGCAGCAGTGGGGAATATTGCGCAATGGGGGCAACCCTGACGCAGCCATGCCGCGTGAATGAAGAAGGCCTTCGGGTTGTAAAGTTCTTTCGGTGACGAGGAAGGTTGTTGTGTTAATAGCGCAACAAATTGACGTTAATCACAGAAGAAGCACCGGCTAACTC
>GV2UCFN02HQ3FH
GGTGAGTAATGCTTGGGAATCTGGCTTATGGAGGGGGATAACGACGGGAAACTGTCGCTAATACCGCGTAGAGTCGAGAGACGAAAGTGCGGGACCTTCGGGCCGCATGCCATGAGATGAGCCCAAGTGGGATTAGGTAGTTGGTGGGGTAAAGGCCTACCAAGCCGACGATCTCTAGCTGGTCTGAGAGGATGACCAGCCACACCGGGACTGAGACACGGCCCGGACTCCTACGGGAGGCAGCAGTGGGGAATATTGCGCAATGGGGGCAACCCTGACGCAGCCATGCCGCGTGAATGAAGAAGGCCTTCGGGTTGTAAAGTTCTTTCGGTGACGAGGAAGGTTGTTGTGTTAATAGCGCAACAAATTGACGTTAATCACAGAAGAAGCACCGGCTAACTC
>GV2UCFN02HBU0P
GGTGAGTAATGCTTGGGAATCTGGCTTATGGAGGGGGATAACGACGGGAAACTGTCGCTAATACCGCGTAGAGTCGAGAGACGAAAGTGCGGGACCTTCGGGCCGCATGCCATGAGATGAGCCCAAGTGGGATTAGGTAGTTGGTGGGGTAAAGGCCTACCAAGCCGACGATCTCTAGCTGGTCTGAGAGGATGACCAGCCACACCGGGACTGAGACACGGCCCGGACTCCTACGGGAGGCAGCAGTGGGGAATATTGCGCAATGGGGGCAACCCTGACGCAGCCATGCCGCGTGAATGAAGAAGGCCTTCGGGTTGTAAAGTTCTTTCGGTGACGAGGAAGGTTGTTGTGTTAATAGCGCAACAAATTGACGTTAATCACAGAAGAAGCACCGGCTAACTC
>GV2UCFN02HTNE3
GGTGAGTAATGCTTGGGAATCTGGCTTATGGAGGGGGATAACGACGGGAAACTGTCGCTAATACCGCGTAGAGTCGAGAGACGAAAGTGCGGGACCTTCGGGCCGCATGCCATGAGATGAGCCCAAGTGGGATTAGGTAGTTGGTGGGGTAAAGGCCTACCAAGCCGACGATCTCTAGCTGGTCTGAGAGGATGACCAGCCACACCGGGACTGAGACACGGCCCGGACTCCTACGGGAGGCAGCAGTGGGGAATATTGCGCAATGGGGGCAACCCTGACGCAGCCATGCCGCGTGAATGAAGAAGGCCTTCGGGTTGTAAAGTTCTTTCGGTGACGAGGAAGGTTGTTGTGTTAATAGCGCAACAAATTGACGTTAATCACAGAAGAAGCACCGGCTAACTC
>GV2UCFN02F5OFA
GGTGAGTAATGCTTGGGAATCTGGCTTATGGAGGGGGATAACGACGGGAAACTGTCGCTAATACCGCGTAGAGTCGAGAGACGAAAGTGCGGGACCTTCGGGCCGCATGCCATGAGATGAGCCCAAGTGGGATTAGGTAGTTGGTGGGGTAAAGGCCTACCAAGCCGACGATCTCTAGCTGGTCTGAGAGGATGACCAGCCACACCGGGACTGAGACACGGCCCGGACTCCTACGGGAGGCAGCAGTGGGGAATATTGCGCAATGGGGGCAACCCTGACGCAGCCATGCCGCGTGAATGAAGAAGGCCTTCGGGTTGTAAAGTTCTTTCGGTGACGAGGAAGGTTGTTGTGTTAATAGCGCAACAAATTGACGTTAATCACAGAAGAAGCACCGGCTAACTC
>GV2UCFN02IVPCD
GGTGAGTAATGCTTGGGAATCTGGCTTATGGAGGGGGATAACGACGGGAAACTGTCGCTAATACCGCGTAGAGTCGAGAGACGAAAGTGCGGGACCTTCGGGCCGCATGCCATGAGATGAGCCCAAGTGGGATTAGGTAGTTGGTGGGGTAAAGGCCTACCAAGCCGACGATCTCTAGCTGGTCTGAGAGGATGACCAGCCACACCGGGACTGAGACACGGCCCGGACTCCTACGGGAGGCAGCAGTGGGGAATATTGCGCAATGGGGGCAACCCTGACGCAGCCATGCCGCGTGAATGAAGAAGGCCTTCGGGTTGTAAAGTTCTTTCGGTGACGAGGAAGGTTGTTGTGTTAATAGCGCAACAAATTGACGTTAATCACAGAAGAAGCACCGGCTAACTC
>GV2UCFN02GIPUC
GGTGAGTAATGCTTGGGAATCTGGCTTATGGAGGGGGATAACGACGGGAAACTGTCGCTAATACCGCGTAGAGTCGAGAGACGAAAGTGCGGGACCTTCGGGCCGCATGCCATGAGATGAGCCCAAGTGGGATTAGGTAGTTGGTGGGGTAAAGGCCTACCAAGCCGACGATCTCTAGCTGGTCTGAGAGGATGACCAGCCACACCGGGACTGAGACACGGCCCGGACTCCTACGGGAGGCAGCAGTGGGGAATATTGCGCAATGGGGGCAACCCTGACGCAGCCATGCCGCGTGAATGAAGAAGGCCTTCGGGTTGTAAAGTTCTTTCGGTGACGAGGAAGGTTGTTGTGTTAATAGCGCAACAAATTGACGTTAATCACAGAAGAAGCACCGGCTAACTC
>GV2UCFN02GLETL
GGTGAGTAATGCTTGGGAATCTGGCTTATGGAGGGGGATAACGACGGGAAACTGTCGCTAATACCGCGTAGAGTCGAGAGACGAAAGTGCGGGACCTTCGGGCCGCATGCCATGAGATGAGCCCAAGTGGGATTAGGTAGTTGGTGGGGTAAAGGCCTACCAAGCCGACGATCTCTAGCTGGTCTGAGAGGATGACCAGCCACACCGGGACTGAGACACGGCCCGGACTCCTACGGGAGGCAGCAGTGGGGAATATTGCGCAATGGGGGCAACCCTGACGCAGCCATGCCGCGTGAATGAAGAAGGCCTTCGGGTTGTAAAGTTCTTTCGGTGACGAGGAAGGTTGTTGTGTTAATAGCGCAACAAATTGACGTTAATCACAGAAGAAGCACCGGCTAACTC
>GV2UCFN02I2H81
GGTGAGTAATGCTTGGGAATCTGGCTTATGGAGGGGGATAACGACGGGAAACTGTCGCTAATACCGCGTAGAGTCGAGAGACGAAAGTGCGGGACCTTCGGGCCGCATGCCATGAGATGAGCCCAAGTGGGATTAGGTAGTTGGTGGGGTAAAGGCCTACCAAGCCGACGATCTCTAGCTGGTCTGAGAGGATGACCAGCCACACCGGGACTGAGACACGGCCCGGACTCCTACGGGAGGCAGCAGTGGGGAATATTGCGCAATGGGGGCAACCCTGACGCAGCCATGCCGCGTGAATGAAGAAGGCCTTCGGGTTGTAAAGTTCTTTCGGTGACGAGGAAGGTTGTTGTGTTAATAGCGCAACAAATTGACGTTAATCACAGAAGAAGCACCGGCTAACTC
>GV2UCFN02JKAD5
GGTGAGTAATGCTTGGGAATCTGGCTTATGGAGGGGGATAACGACGGGAAACTGTCGCTAATACCGCGTAGAGTCGAGAGACGAAAGTGCGGGACCTTCGGGCCGCATGCCATGAGATGAGCCCAAGTGGGATTAGGTAGTTGGTGGGGTAAAGGCCTACCAAGCCGACGATCTCTAGCTGGTCTGAGAGGATGACCAGCCACACCGGGACTGAGACACGGCCCGGACTCCTACGGGAGGCAGCAGTGGGGAATATTGCGCAATGGGGGCAACCCTGACGCAGCCATGCCGCGTGAATGAAGAAGGCCTTCGGGTTGTAAAGTTCTTTCGGTGACGAGGAAGGTTGTTGTGTTAATAGCGCAACAAATTGACGTTAATCACAGAAGAAGCACCGGCTAACTC
>GV2UCFN02FWE3K
GGTGAGTAATGCTTGGGAATCTGGCTTATGGAGGGGGATAACGACGGGAAACTGTCGCTAATACCGCGTAGAGTCGAGAGACGAAAGTGCGGGACCTTCGGGCCGCATGCCATGAGATGAGCCCAAGTGGGATTAGGTAGTTGGTGGGGTAAAGGCCTACCAAGCCGACGATCTCTAGCTGGTCTGAGAGGATGACCAGCCACACCGGGACTGAGACACGGCCCGGACTCCTACGGGAGGCAGCAGTGGGGAATATTGCGCAATGGGGGCAACCCTGACGCAGCCATGCCGCGTGAATGAAGAAGGCCTTCGGGTTGTAAAGTTCTTTCGGTGACGAGGAAGGTTGTTGTGTTAATAGCGCAACAAATTGACGTTAATCACAGAAGAAGCACCGGCTAACTC
>GV2UCFN02ICGWJ
GGTGAGTAATGCTTGGGAATCTGGCTTATGGAGGGGGATAACGACGGGAAACTGTCGCTAATACCGCGTAGAGTCGAGAGACGAAAGTGCGGGACCTTCGGGCCGCATGCCATGAGATGAGCCCAAGTGGGATTAGGTAGTTGGTGGGGTAAAGGCCTACCAAGCCGACGATCTCTAGCTGGTCTGAGAGGATGACCAGCCACACCGGGACTGAGACACGGCCCGGACTCCTACGGGAGGCAGCAGTGGGGAATATTGCGCAATGGGGGCAACCCTGACGCAGCCATGCCGCGTGAATGAAGAAGGCCTTCGGGTTGTAAAGTTCTTTCGGTGACGAGGAAGGTTGTTGTGTTAATAGCGCAACAAATTGACGTTAATCACAGAAGAAGCACCGGCTAACTC
>GV2UCFN02IYZDE
GGTGAGTAATGCTTGGGAATCTGGCTTATGGAGGGGGATAACGACGGGAAACTGTCGCTAATACCGCGTAGAGTCGAGAGACGAAAGTGCGGGACCTTCGGGCCGCATGCCATGAGATGAGCCCAAGTGGGATTAGGTAGTTGGTGGGGTAAAGGCCTACCAAGCCGACGATCTCTAGCTGGTCTGAGAGGATGACCAGCCACACCGGGACTGAGACACGGCCCGGACTCCTACGGGAGGCAGCAGTGGGGAATATTGCGCAATGGGGGCAACCCTGACGCAGCCATGCCGCGTGAATGAAGAAGGCCTTCGGGTTGTAAAGTTCTTTCGGTGACGAGGAAGGTTGTTGTGTTAATAGCGCAACAAATTGACGTTAATCACAGAAGAAGCACCGGCTAACTC
>GV2UCFN02JWS0M
GGTGAGTAATGCTTGGGAATCTGGCTTATGGAGGGGGATAACGACGGGAAACTGTCGCTAATACCGCGTAGAGTCGAGAGACGAAAGTGCGGGACCTTCGGGCCGCATGCCATGAGATGAGCCCAAGTGGGATTAGGTAGTTGGTGGGGTAAAGGCCTACCAAGCCGACGATCTCTAGCTGGTCTGAGAGGATGACCAGCCACACCGGGACTGAGACACGGCCCGGACTCCTACGGGAGGCAGCAGTGGGGAATATTGCGCAATGGGGGCAACCCTGACGCAGCCATGCCGCGTGAATGAAGAAGGCCTTCGGGTTGTAAAGTTCTTTCGGTGACGAGGAAGGTTGTTGTGTTAATAGCGCAACAAATTGACGTTAATCACAGAAGAAGCACCGGCTAACTC
>GV2UCFN02I1DHT
GGTGAGTAATGCTTGGGAATCTGGCTTATGGAGGGGGATAACGACGGGAAACTGTCGCTAATACCGCGTAGAGTCGAGAGACGAAAGTGCGGGACCTTCGGGCCGCATGCCATGAGATGAGCCCAAGTGGGATTAGGTAGTTGGTGGGGTAAAGGCCTACCAAGCCGACGATCTCTAGCTGGTCTGAGAGGATGACCAGCCACACCGGGACTGAGACACGGCCCGGACTCCTACGGGAGGCAGCAGTGGGGAATATTGCGCAATGGGGGCAACCCTGACGCAGCCATGCCGCGTGAATGAAGAAGGCCTTCGGGTTGTAAAGTTCTTTCGGTGACGAGGAAGGTTGTTGTGTTAATAGCGCAACAAATTGACGTTAATCACAGAAGAAGCACCGGCTAACTC
>GV2UCFN02HX6ZC
GGTGAGTAATGCTTGGGAATCTGGCTTATGGAGGGGGATAACGACGGGAAACTGTCGCTAATACCGCGTAGAGTCGAGAGACGAAAGTGCGGGACCTTCGGGCCGCATGCCATGAGATGAGCCCAAGTGGGATTAGGTAGTTGGTGGGGTAAAGGCCTACCAAGCCGACGATCTCTAGCTGGTCTGAGAGGATGACCAGCCACACCGGGACTGAGACACGGCCCGGACTCCTACGGGAGGCAGCAGTGGGGAATATTGCGCAATGGGGGCAACCCTGACGCAGCCATGCCGCGTGAATGAAGAAGGCCTTCGGGTTGTAAAGTTCTTTCGGTGACGAGGAAGGTTGTTGTGTTAATAGCGCAACAAATTGACGTTAATCACAGAAGAAGCACCGGCTAACTC
>GV2UCFN02HFKKT
GGTGAGTAATGCTTGGGAATCTGGCTTATGGAGGGGGATAACGACGGGAAACTGTCGCTAATACCGCGTAGAGTCGAGAGACGAAAGTGCGGGACCTTCGGGCCGCATGCCATGAGATGAGCCCAAGTGGGATTAGGTAGTTGGTGGGGTAAAGGCCTACCAAGCCGACGATCTCTAGCTGGTCTGAGAGGATGACCAGCCACACCGGGACTGAGACACGGCCCGGACTCCTACGGGAGGCAGCAGTGGGGAATATTGCGCAATGGGGGCAACCCTGACGCAGCCATGCCGCGTGAATGAAGAAGGCCTTCGGGTTGTAAAGTTCTTTCGGTGACGAGGAAGGTTGTTGTGTTAATAGCGCAACAAATTGACGTTAATCACAGAAGAAGCACCGGCTAACTC
>GV2UCFN02FOGI7
GGTGAGTAATGCTTGGGAATCTGGCTTATGGAGGGGGATAACGACGGGAAACTGTCGCTAATACCGCGTAGAGTCGAGAGACGAAAGTGCGGGACCTTCGGGCCGCATGCCATGAGATGAGCCCAAGTGGGATTAGGTAGTTGGTGGGGTAAAGGCCTACCAAGCCGACGATCTCTAGCTGGTCTGAGAGGATGACCAGCCACACCGGGACTGAGACACGGCCCGGACTCCTACGGGAGGCAGCAGTGGGGAATATTGCGCAATGGGGGCAACCCTGACGCAGCCATGCCGCGTGAATGAAGAAGGCCTTCGGGTTGTAAAGTTCTTTCGGTGACGAGGAAGGTTGTTGTGTTAATAGCGCAACAAATTGACGTTAATCACAGAAGAAGCACCGGCTAACTC
>GV2UCFN02FOR4W
GGTGAGTAATGCTTGGGAATCTGGCTTATGGAGGGGGATAACGACGGGAAACTGTCGCTAATACCGCGTAGAGTCGAGAGACGAAAGTGCGGGACCTTCGGGCCGCATGCCATGAGATGAGCCCAAGTGGGATTAGGTAGTTGGTGGGGTAAAGGCCTACCAAGCCGACGATCTCTAGCTGGTCTGAGAGGATGACCAGCCACACCGGGACTGAGACACGGCCCGGACTCCTACGGGAGGCAGCAGTGGGGAATATTGCGCAATGGGGGCAACCCTGACGCAGCCATGCCGCGTGAATGAAGAAGGCCTTCGGGTTGTAAAGTTCTTTCGGTGACGAGGAAGGTTGTTGTGTTAATAGCGCAACAAATTGACGTTAATCACAGAAGAAGCACCGGCTAACTC
>GV2UCFN02FLSK1
GGTGAGTAATGCTTGGGAATCTGGCTTATGGAGGGGGATAACGACGGGAAACTGTCGCTAATACCGCGTAGAGTCGAGAGACGAAAGTGCGGGACCTTCGGGCCGCATGCCATGAGATGAGCCCAAGTGGGATTAGGTAGTTGGTGGGGTAAAGGCCTACCAAGCCGACGATCTCTAGCTGGTCTGAGAGGATGACCAGCCACACCGGGACTGAGACACGGCCCGGACTCCTACGGGAGGCAGCAGTGGGGAATATTGCGCAATGGGGGCAACCCTGACGCAGCCATGCCGCGTGAATGAAGAAGGCCTTCGGGTTGTAAAGTTCTTTCGGTGACGAGGAAGGTTGTTGTGTTAATAGCGCAACAAATTGACGTTAATCACAGAAGAAGCACCGGCTAACTC
>GV2UCFN02HSU8T
GGTGAGTAATGCTTGGGAATCTGGCTTATGGAGGGGGATAACGACGGGAAACTGTCGCTAATACCGCGTAGAGTCGAGAGACGAAAGTGCGGGACCTTCGGGCCGCATGCCATGAGATGAGCCCAAGTGGGATTAGGTAGTTGGTGGGGTAAAGGCCTACCAAGCCGACGATCTCTAGCTGGTCTGAGAGGATGACCAGCCACACCGGGACTGAGACACGGCCCGGACTCCTACGGGAGGCAGCAGTGGGGAATATTGCGCAATGGGGGCAACCCTGACGCAGCCATGCCGCGTGAATGAAGAAGGCCTTCGGGTTGTAAAGTTCTTTCGGTGACGAGGAAGGTTGTTGTGTTAATAGCGCAACAAATTGACGTTAATCACAGAAGAAGCACCGGCTAACTC
>GV2UCFN02G3DBX
GGTGAGTAATGCTTGGGAATCTGGCTTATGGAGGGGGATAACGACGGGAAACTGTCGCTAATACCGCGTAGAGTCGAGAGACGAAAGTGCGGGACCTTCGGGCCGCATGCCATGAGATGAGCCCAAGTGGGATTAGGTAGTTGGTGGGGTAAAGGCCTACCAAGCCGACGATCTCTAGCTGGTCTGAGAGGATGACCAGCCACACCGGGACTGAGACACGGCCCGGACTCCTACGGGAGGCAGCAGTGGGGAATATTGCGCAATGGGGGCAACCCTGACGCAGCCATGCCGCGTGAATGAAGAAGGCCTTCGGGTTGTAAAGTTCTTTCGGTGACGAGGAAGGTTGTTGTGTTAATAGCGCAACAAATTGACGTTAATCACAGAAGAAGCACCGGCTAACTC
>GV2UCFN02J1810
GGTGAGTAATGCTTGGGAATCTGGCTTATGGAGGGGGATAACGACGGGAAACTGTCGCTAATACCGCGTAGAGTCGAGAGACGAAAGTGCGGGACCTTCGGGCCGCATGCCATGAGATGAGCCCAAGTGGGATTAGGTAGTTGGTGGGGTAAAGGCCTACCAAGCCGACGATCTCTAGCTGGTCTGAGAGGATGACCAGCCACACCGGGACTGAGACACGGCCCGGACTCCTACGGGAGGCAGCAGTGGGGAATATTGCGCAATGGGGGCAACCCTGACGCAGCCATGCCGCGTGAATGAAGAAGGCCTTCGGGTTGTAAAGTTCTTTCGGTGACGAGGAAGGTTGTTGTGTTAATAGCGCAACAAATTGACGTTAATCACAGAAGAAGCACCGGCTAACTC
>GV2UCFN02HIGZP
GGTGAGTAATGCTTGGGAATCTGGCTTATGGAGGGGGATAACGACGGGAAACTGTCGCTAATACCGCGTAGAGTCGAGAGACGAAAGTGCGGGACCTTCGGGCCGCATGCCATGAGATGAGCCCAAGTGGGATTAGGTAGTTGGTGGGGTAAAGGCCTACCAAGCCGACGATCTCTAGCTGGTCTGAGAGGATGACCAGCCACACCGGGACTGAGACACGGCCCGGACTCCTACGGGAGGCAGCAGTGGGGAATATTGCGCAATGGGGGCAACCCTGACGCAGCCATGCCGCGTGAATGAAGAAGGCCTTCGGGTTGTAAAGTTCTTTCGGTGACGAGGAAGGTTGTTGTGTTAATAGCGCAACAAATTGACGTTAATCACAGAAGAAGCACCGGCTAACTC
>GV2UCFN02JFO2J
GGTGAGTAATGCTTGGGAATCTGGCTTATGGAGGGGGATAACGACGGGAAACTGTCGCTAATACCGCGTAGAGTCGAGAGACGAAAGTGCGGGACCTTCGGGCCGCATGCCATGAGATGAGCCCAAGTGGGATTAGGTAGTTGGTGGGGTAAAGGCCTACCAAGCCGACGATCTCTAGCTGGTCTGAGAGGATGACCAGCCACACCGGGACTGAGACACGGCCCGGACTCCTACGGGAGGCAGCAGTGGGGAATATTGCGCAATGGGGGCAACCCTGACGCAGCCATGCCGCGTGAATGAAGAAGGCCTTCGGGTTGTAAAGTTCTTTCGGTGACGAGGAAGGTTGTTGTGTTAATAGCGCAACAAATTGACGTTAATCACAGAAGAAGCACCGGCTAACTC
>GV2UCFN02F5BHD
GGTGAGTAATGCTTGGGAATCTGGCTTATGGAGGGGGATAACGACGGGAAACTGTCGCTAATACCGCGTAGAGTCGAGAGACGAAAGTGCGGGACCTTCGGGCCGCATGCCATGAGATGAGCCCAAGTGGGATTAGGTAGTTGGTGGGGTAAAGGCCTACCAAGCCGACGATCTCTAGCTGGTCTGAGAGGATGACCAGCCACACCGGGACTGAGACACGGCCCGGACTCCTACGGGAGGCAGCAGTGGGGAATATTGCGCAATGGGGGCAACCCTGACGCAGCCATGCCGCGTGAATGAAGAAGGCCTTCGGGTTGTAAAGTTCTTTCGGTGACGAGGAAGGTTGTTGTGTTAATAGCGCAACAAATTGACGTTAATCACAGAAGAAGCACCGGCTAACTC
>GV2UCFN02H9OJZ
GGTGAGTAATGCTTGGGAATCTGGCTTATGGAGGGGGATAACGACGGGAAACTGTCGCTAATACCGCGTAGAGTCGAGAGACGAAAGTGCGGGACCTTCGGGCCGCATGCCATGAGATGAGCCCAAGTGGGATTAGGTAGTTGGTGGGGTAAAGGCCTACCAAGCCGACGATCTCTAGCTGGTCTGAGAGGATGACCAGCCACACCGGGACTGAGACACGGCCCGGACTCCTACGGGAGGCAGCAGTGGGGAATATTGCGCAATGGGGGCAACCCTGACGCAGCCATGCCGCGTGAATGAAGAAGGCCTTCGGGTTGTAAAGTTCTTTCGGTGACGAGGAAGGTTGTTGTGTTAATAGCGCAACAAATTGACGTTAATCACAGAAGAAGCACCGGCTAACTC
>GV2UCFN02IC1V6
GGTGAGTAATGCTTGGGAATCTGGCTTATGGAGGGGGATAACGACGGGAAACTGTCGCTAATACCGCGTAGAGTCGAGAGACGAAAGTGCGGGACCTTCGGGCCGCATGCCATGAGATGAGCCCAAGTGGGATTAGGTAGTTGGTGGGGTAAAGGCCTACCAAGCCGACGATCTCTAGCTGGTCTGAGAGGATGACCAGCCACACCGGGACTGAGACACGGCCCGGACTCCTACGGGAGGCAGCAGTGGGGAATATTGCGCAATGGGGGCAACCCTGACGCAGCCATGCCGCGTGAATGAAGAAGGCCTTCGGGTTGTAAAGTTCTTTCGGTGACGAGGAAGGTTGTTGTGTTAATAGCGCAACAAATTGACGTTAATCACAGAAGAAGCACCGGCTAACTC
>GV2UCFN02GDHHE
GGTGAGTAATGCTTGGGAATCTGGCTTATGGAGGGGGATAACGACGGGAAACTGTCGCTAATACCGCGTAGAGTCGAGAGACGAAAGTGCGGGACCTTCGGGCCGCATGCCATGAGATGAGCCCAAGTGGGATTAGGTAGTTGGTGGGGTAAAGGCCTACCAAGCCGACGATCTCTAGCTGGTCTGAGAGGATGACCAGCCACACCGGGACTGAGACACGGCCCGGACTCCTACGGGAGGCAGCAGTGGGGAATATTGCGCAATGGGGGCAACCCTGACGCAGCCATGCCGCGTGAATGAAGAAGGCCTTCGGGTTGTAAAGTTCTTTCGGTGACGAGGAAGGTTGTTGTGTTAATAGCGCAACAAATTGACGTTAATCACAGAAGAAGCACCGGCTAACTC
>GV2UCFN02F9302
GGTGAGTAATGCTTGGGAATCTGGCTTATGGAGGGGGATAACGACGGGAAACTGTCGCTAATACCGCGTAGAGTCGAGAGACGAAAGTGCGGGACCTTCGGGCCGCATGCCATGAGATGAGCCCAAGTGGGATTAGGTAGTTGGTGGGGTAAAGGCCTACCAAGCCGACGATCTCTAGCTGGTCTGAGAGGATGACCAGCCACACCGGGACTGAGACACGGCCCGGACTCCTACGGGAGGCAGCAGTGGGGAATATTGCGCAATGGGGGCAACCCTGACGCAGCCATGCCGCGTGAATGAAGAAGGCCTTCGGGTTGTAAAGTTCTTTCGGTGACGAGGAAGGTTGTTGTGTTAATAGCGCAACAAATTGACGTTAATCACAGAAGAAGCACCGGCTAACTC
>GV2UCFN02FJ4OP
GGTGAGTAATGCTTGGGAATCTGGCTTATGGAGGGGGATAACGACGGGAAACTGTCGCTAATACCGCGTAGAGTCGAGAGACGAAAGTGCGGGACCTTCGGGCCGCATGCCATGAGATGAGCCCAAGTGGGATTAGGTAGTTGGTGGGGTAAAGGCCTACCAAGCCGACGATCTCTAGCTGGTCTGAGAGGATGACCAGCCACACCGGGACTGAGACACGGCCCGGACTCCTACGGGAGGCAGCAGTGGGGAATATTGCGCAATGGGGGCAACCCTGACGCAGCCATGCCGCGTGAATGAAGAAGGCCTTCGGGTTGTAAAGTTCTTTCGGTGACGAGGAAGGTTGTTGTGTTAATAGCGCAACAAATTGACGTTAATCACAGAAGAAGCACCGGCTAACTC
>GV2UCFN02H89O8
GGTGAGTAATGCTTGGGAATCTGGCTTATGGAGGGGGATAACGACGGGAAACTGTCGCTAATACCGCGTAGAGTCGAGAGACGAAAGTGCGGGACCTTCGGGCCGCATGCCATGAGATGAGCCCAAGTGGGATTAGGTAGTTGGTGGGGTAAAGGCCTACCAAGCCGACGATCTCTAGCTGGTCTGAGAGGATGACCAGCCACACCGGGACTGAGACACGGCCCGGACTCCTACGGGAGGCAGCAGTGGGGAATATTGCGCAATGGGGGCAACCCTGACGCAGCCATGCCGCGTGAATGAAGAAGGCCTTCGGGTTGTAAAGTTCTTTCGGTGACGAGGAAGGTTGTTGTGTTAATAGCGCAACAAATTGACGTTAATCACAGAAGAAGCACCGGCTAACTC
>GV2UCFN02H6ZLW
GGTGAGTAATGCTTGGGAATCTGGCTTATGGAGGGGGATAACGACGGGAAACTGTCGCTAATACCGCGTAGAGTCGAGAGACGAAAGTGCGGGACCTTCGGGCCGCATGCCATGAGATGAGCCCAAGTGGGATTAGGTAGTTGGTGGGGTAAAGGCCTACCAAGCCGACGATCTCTAGCTGGTCTGAGAGGATGACCAGCCACACCGGGACTGAGACACGGCCCGGACTCCTACGGGAGGCAGCAGTGGGGAATATTGCGCAATGGGGGCAACCCTGACGCAGCCATGCCGCGTGAATGAAGAAGGCCTTCGGGTTGTAAAGTTCTTTCGGTGACGAGGAAGGTTGTTGTGTTAATAGCGCAACAAATTGACGTTAATCACAGAAGAAGCACCGGCTAACTC
>GV2UCFN02JEXEL
GGTGAGTAATGCTTGGGAATCTGGCTTATGGAGGGGGATAACGACGGGAAACTGTCGCTAATACCGCGTAGAGTCGAGAGACGAAAGTGCGGGACCTTCGGGCCGCATGCCATGAGATGAGCCCAAGTGGGATTAGGTAGTTGGTGGGGTAAAGGCCTACCAAGCCGACGATCTCTAGCTGGTCTGAGAGGATGACCAGCCACACCGGGACTGAGACACGGCCCGGACTCCTACGGGAGGCAGCAGTGGGGAATATTGCGCAATGGGGGCAACCCTGACGCAGCCATGCCGCGTGAATGAAGAAGGCCTTCGGGTTGTAAAGTTCTTTCGGTGACGAGGAAGGTTGTTGTGTTAATAGCGCAACAAATTGACGTTAATCACAGAAGAAGCACCGGCTAACTC
>GV2UCFN02JBXRT
GGTGAGTAATGCTTGGGAATCTGGCTTATGGAGGGGGATAACGACGGGAAACTGTCGCTAATACCGCGTAGAGTCGAGAGACGAAAGTGCGGGACCTTCGGGCCGCATGCCATGAGATGAGCCCAAGTGGGATTAGGTAGTTGGTGGGGTAAAGGCCTACCAAGCCGACGATCTCTAGCTGGTCTGAGAGGATGACCAGCCACACCGGGACTGAGACACGGCCCGGACTCCTACGGGAGGCAGCAGTGGGGAATATTGCGCAATGGGGGCAACCCTGACGCAGCCATGCCGCGTGAATGAAGAAGGCCTTCGGGTTGTAAAGTTCTTTCGGTGACGAGGAAGGTTGTTGTGTTAATAGCGCAACAAATTGACGTTAATCACAGAAGAAGCACCGGCTAACTC
>GV2UCFN02IN654
GGTGAGTAATGCTTGGGAATCTGGCTTATGGAGGGGGATAACGACGGGAAACTGTCGCTAATACCGCGTAGAGTCGAGAGACGAAAGTGCGGGACCTTCGGGCCGCATGCCATGAGATGAGCCCAAGTGGGATTAGGTAGTTGGTGGGGTAAAGGCCTACCAAGCCGACGATCTCTAGCTGGTCTGAGAGGATGACCAGCCACACCGGGACTGAGACACGGCCCGGACTCCTACGGGAGGCAGCAGTGGGGAATATTGCGCAATGGGGGCAACCCTGACGCAGCCATGCCGCGTGAATGAAGAAGGCCTTCGGGTTGTAAAGTTCTTTCGGTGACGAGGAAGGTTGTTGTGTTAATAGCGCAACAAATTGACGTTAATCACAGAAGAAGCACCGGCTAACTC
>GV2UCFN02FO96Z
GGTGAGTAATGCTTGGGAATCTGGCTTATGGAGGGGGATAACGACGGGAAACTGTCGCTAATACCGCGTAGAGTCGAGAGACGAAAGTGCGGGACCTTCGGGCCGCATGCCATGAGATGAGCCCAAGTGGGATTAGGTAGTTGGTGGGGTAAAGGCCTACCAAGCCGACGATCTCTAGCTGGTCTGAGAGGATGACCAGCCACACCGGGACTGAGACACGGCCCGGACTCCTACGGGAGGCAGCAGTGGGGAATATTGCGCAATGGGGGCAACCCTGACGCAGCCATGCCGCGTGAATGAAGAAGGCCTTCGGGTTGTAAAGTTCTTTCGGTGACGAGGAAGGTTGTTGTGTTAATAGCGCAACAAATTGACGTTAATCACAGAAGAAGCACCGGCTAACTC
>GV2UCFN02H1S5H
GGTGAGTAATGCTTGGGAATCTGGCTTATGGAGGGGGATAACGACGGGAAACTGTCGCTAATACCGCGTAGAGTCGAGAGACGAAAGTGCGGGACCTTCGGGCCGCATGCCATGAGATGAGCCCAAGTGGGATTAGGTAGTTGGTGGGGTAAAGGCCTACCAAGCCGACGATCTCTAGCTGGTCTGAGAGGATGACCAGCCACACCGGGACTGAGACACGGCCCGGACTCCTACGGGAGGCAGCAGTGGGGAATATTGCGCAATGGGGGCAACCCTGACGCAGCCATGCCGCGTGAATGAAGAAGGCCTTCGGGTTGTAAAGTTCTTTCGGTGACGAGGAAGGTTGTTGTGTTAATAGCGCAACAAATTGACGTTAATCACAGAAGAAGCACCGGCTAACTC
>GV2UCFN02GHHVI
GGTGAGTAATGCTTGGGAATCTGGCTTATGGAGGGGGATAACGACGGGAAACTGTCGCTAATACCGCGTAGAGTCGAGAGACGAAAGTGCGGGACCTTCGGGCCGCATGCCATGAGATGAGCCCAAGTGGGATTAGGTAGTTGGTGGGGTAAAGGCCTACCAAGCCGACGATCTCTAGCTGGTCTGAGAGGATGACCAGCCACACCGGGACTGAGACACGGCCCGGACTCCTACGGGAGGCAGCAGTGGGGAATATTGCGCAATGGGGGCAACCCTGACGCAGCCATGCCGCGTGAATGAAGAAGGCCTTCGGGTTGTAAAGTTCTTTCGGTGACGAGGAAGGTTGTTGTGTTAATAGCGCAACAAATTGACGTTAATCACAGAAGAAGCACCGGCTAACTC
>GV2UCFN02JWU55
GGTGAGTAATGCTTGGGAATCTGGCTTATGGAGGGGGATAACGACGGGAAACTGTCGCTAATACCGCGTAGAGTCGAGAGACGAAAGTGCGGGACCTTCGGGCCGCATGCCATGAGATGAGCCCAAGTGGGATTAGGTAGTTGGTGGGGTAAAGGCCTACCAAGCCGACGATCTCTAGCTGGTCTGAGAGGATGACCAGCCACACCGGGACTGAGACACGGCCCGGACTCCTACGGGAGGCAGCAGTGGGGAATATTGCGCAATGGGGGCAACCCTGACGCAGCCATGCCGCGTGAATGAAGAAGGCCTTCGGGTTGTAAAGTTCTTTCGGTGACGAGGAAGGTTGTTGTGTTAATAGCACAACAAATTGACGTTAATCACAGAAGAAGCACCGGCTAACTC
>GV2UCFN02HIME6
GGTGAGTAATGCTTGGGAATCTGGCTTATGGAGGGGGATAACGACGGGAAACTGTCGCTAATACCGCGTAGAGTCGAGAGACGAAAGTGCGGGACCTTCGGGCCGCATGCCATGAGATGAGCCCAAGTGGGATTAGGTAGTTGGTGGGGTAAAGGCCTACCAAGCCGACGATCTCTAGCTGGTCTGAGAGGATGACCAGCCACACCGGGACTGAGACACGGCCCGGACTCCTACGGGAGGCAGCAGTGGGGAATATTGCGCAATGGGGGCAACCCTGACGCAGCCATGCCGCGTGAATGAAGAAGGCCTTCGGGTTGTAAAGTTCTTTCGGTGACGAGGAAGGTTGTTGTGTTAATAGCACAACAAATTGACGTTAATCACAGAAGAAGCACCGGCTAACTC
>GV2UCFN02HA555
GGTGAGTAATGCTTGGGAATCTGGCTTATGGAGGGGGATAACGACGGGAAACTGTCGCTAATACCGCGTAGAGTCGAGAGACGAAAGTGCGGGACCTTCGGGCCGCATGCCATGAGATGAGCCCAAGTGGGATTAGGTAGTTGGTGGGGTAAAGGCCTACCAAGCCGACGATCTCTAGCTGGTCTGAGAGGATGACCAGCCACACCGGGACTGAGACACGGCCCGGACTCCTACGGGAGGCAGCAGTGGGGAATATTGCGCAATGGGGGCAACCCTGACGCAGCCATGCCGCGTGAATGAAGAAGGCCTTCGGGTTGTAAAGTTCTTTCGGTGACGAGGAAGGTTGTTGTGTTAATAGCACAACAAATTGACGTTAATCACAGAAGAAGCACCGGCTAACTC
>GV2UCFN02I3A5T
GGTGAGTAATGCTTGGGAATCTGGCTTATGGAGGGGGATAACGACGGGAAACTGTCGCTAATACCGCGTAGAGTCGAGAGACGAAAGTGCGGGACCTTCGGGCCGCATGCCATGAGATGAGCCCAAGTGGGATTAGGTAGTTGGTGGGGTAAAGGCCTACCAAGCCGACGATCTCTAGCTGGTCTGAGAGGATGACCAGCCACACCGGGACTGAGACACGGCCCGGACTCCTACGGGAGGCAGCAGTGGGGAATATTGCGCAATGGGGGCAACCCTGACGCAGCCATGCCGCGTGAATGAAGAAGGCCTTCGGGTTGTAAAGTTCTTTCGGTGACGAGGAAGGTTGTTGTGTTAATAGCACAACAAATTGACGTTAATCACAGAAGAAGCACCGGCTAACTC
>GV2UCFN02JQA30
GGTGAGTAATGCTTGGGAATCTGGCTTATGGAGGGGGATAACGACGGGAAACTGTCGCTAATACCGCGTAGAGTCGAGAGACGAAAGTGCGGGACCTTCGGGCCGCATGCCATGAGATGAGCCCAAGTGGGATTAGGTAGTTGGTGGGGTAAAGGCCTACCAAGCCGACGATCTCTAGCTGGTCTGAGAGGATGACCAGCCACACCGGGACTGAGACACGGCCCGGACTCCTACGGGAGGCAGCAGTGGGGAATATTGCGCAATGGGGGCAACCCTGACGCAGCCATGCCGCGTGAATGAAGAAGGCCTTCGGGTTGTAAAGTTCTTTCGGTGACGAGGAAGGTTGTTGTGTTAATAGCACAACAAATTGACGTTAATCACAGAAGAAGCACCGGCTAACTC
>GV2UCFN02HMR5N
GGTGAGTAATGCTTGGGAATCTGGCTTATGGAGGGGGATAACGACGGGAAACTGTCGCTAATACCGCGTAGAGTCGAGAGACGAAAGTGCGGGACCTTCGGGCCGCATGCCATGAGATGAGCCCAAGTGGGATTAGGTAGTTGGTGGGGTAAAGGCCTACCAAGCCGACGATCTCTAGCTGGTCTGAGAGGATGACCAGCCACACCGGGACTGAGACACGGCCCGGACTCCTACGGGAGGCAGCAGTGGGGAATATTGCGCAATGGGGGCAACCCTGACGCAGCCATGCCGCGTGAATGAAGAAGGCCTTCGGGTTGTAAAGTTCTTTCGGTGACGAGGAAGGTTGTTGTGTTAATAGCACAACAAATTGACGTTAATCACAGAAGAAGCACCGGCTAACTC
>GV2UCFN02F1J3U
GGTGAGTAATGCTTGGGAATCTGGCTTATGGAGGGGGATAACGACGGGAAACTGTCGCTAATACCGCGTAGAGTCGAGAGACGAAAGTGCGGGACCTTCGGGCCGCATGCCATGAGATGAGCCCAAGTGGGATTAGGTAGTTGGTGGGGTAAAGGCCTACCAAGCCGACGATCTCTAGCTGGTCTGAGAGGATGACCAGCCACACCGGGACTGAGACACGGCCCGGACTCCTACGGGAGGCAGCAGTGGGGAATATTGCGCAATGGGGGCAACCCTGACGCAGCCATGCCGCGTGAATGAAGAAGGCCTTCGGGTTGTAAAGTTCTTTCGGTGACGAGGAAGGTTGTTGTGTTAATAGCACAACAAATTGACGTTAATCACAGAAGAAGCACCGGCTAACTC
>GV2UCFN02H9P18
GGTGAGTAATGCTTGGGAATCTGGCTTATGGAGGGGGATAACGACGGGAAACTGTCGCTAATACCGCGTAGAGTCGAGAGACGAAAGTGCGGGACCTTCGGGCCGCATGCCATGAGATGAGCCCAAGTGGGATTAGGTAGTTGGTGGGGTAAAGGCCTACCAAGCCGACGATCTCTAGCTGGTCTGAGAGGATGACCAGCCACACCGGGACTGAGACACGGCCCGGACTCCTACGGGAGGCAGCAGTGGGGAATATTGCGCAATGGGGGCAACCCTGACGCAGCCATGCCGCGTGAATGAAGAAGGCCTTCGGGTTGTAAAGTTCTTTCGGTGACGAGGAAGGTTGTTGTGTTAATAGCACAACAAATTGACGTTAATCACAGAAGAAGCACCGGCTAACTC
>GV2UCFN02H5F83
GGTGAGTAATGCTTGGGAATCTGGCTTATGGAGGGGGATAACGACGGGAAACTGTCGCTAATACCGCGTAGAGTCGAGAGACGAAAGTGCGGGACCTTCGGGCCGCATGCCATGAGATGAGCCCAAGTGGGATTAGGTAGTTGGTGGGGTAAAGGCCTACCAAGCCGACGATCTCTAGCTGGTCTGAGAGGATGACCAGCCACACCGGGACTGAGACACGGCCCGGACTCCTACGGGAGGCAGCAGTGGGGAATATTGCGCAATGGGGGCAACCCTGACGCAGCCATGCCGCGTGAATGAAGAAGGCCTTCGGGTTGTAAAGTTCTTTCGGTGACGAGGAAGGTTGTTGTGTTAATAGCACAACAAATTGACGTTAATCACAGAAGAAGCACCGGCTAACTC
>GV2UCFN02F31YN
GGTGAGTAATGCTTGGGAATCTGGCTTATGGAGGGGGATAACGACGGGAAACTGTCGCTAATACCGCGTAGAGTCGAGAGACGAAAGTGCGGGACCTTCGGGCCGCATGCCATGAGATGAGCCCAAGTGGGATTAGGTAGTTGGTGGGGTAAAGGCCTACCAAGCCGACGATCTCTAGCTGGTCTGAGAGGATGACCAGCCACACCGGGACTGAGACACGGCCCGGACTCCTACGGGAGGCAGCAGTGGGGAATATTGCGCAATGGGGGCAACCCTGACGCAGCCATGCCGCGTGAATGAAGAAGGCCTTCGGGTTGTAAAGTTCTTTCGGTGACGAGGAAGGTTGTTGTGTTAATAGCACAACAAATTGACGTTAATCACAGAAGAAGCACCGGCTAACTC
>GV2UCFN02GJ79T
GGTGAGTAATGCTTGGGAATCTGGCTTATGGAGGGGGATAACGACGGGAAACTGTCGCTAATACCGCGTAGAGTCGAGAGACGAAAGTGCGGGACCTTCGGGCCGCATGCCATGAGATGAGCCCAAGTGGGATTAGGTAGTTGGTGGGGTAAAGGCCTACCAAGCCGACGATCTCTAGCTGGTCTGAGAGGATGACCAGCCACACCGGGACTGAGACACGGCCCGGACTCCTACGGGAGGCAGCAGTGGGGAATATTGCGCAATGGGGGCAACCCTGACGCAGCCATGCCGCGTGAATGAAGAAGGCCTTCGGGTTGTAAAGTTCTTTCGGTGACGAGGAAGGTTGTTGTGTTAATAGCACAACAAATTGACGTTAATCACAGAAGAAGCACCGGCTAACTC
>GV2UCFN02IEN2P
GGTGAGTAATGCTTGGGAATCTGGCTTATGGAGGGGGATAACGACGGGAAACTGTCGCTAATACCGCGTAGAGTCGAGAGACGAAAGTGCGGGACCTTCGGGCCGCATGCCATGAGATGAGCCCAAGTGGGATTAGGTAGTTGGTGGGGTAAAGGCCTACCAAGCCGACGATCTCTAGCTGGTCTGAGAGGATGACCAGCCACACCGGGACTGAGACACGGCCCGGACTCCTACGGGAGGCAGCAGTGGGGAATATTGCGCAATGGGGGCAACCCTGACGCAGCCATGCCGCGTGAATGAAGAAGGCCTTCGGGTTGTAAAGTTCTTTCGGTGACGAGGAAGGTTGTTGTGTTAATAGCACAACAAATTGACGTTAATCACAGAAGAAGCACCGGCTAACTC
>GV2UCFN02F0XUA
GGTGAGTAATGCTTGGGAATCTGGCTTATGGAGGGGGATAACGACGGGAAACTGTCGCTAATACCGCGTAGAGTCGAGAGACGAAAGTGCGGGACCTTCGGGCCGCATGCCATGAGATGAGCCCAAGTGGGATTAGGTAGTTGGTGGGGTAAAGGCCTACCAAGCCGACGATCTCTAGCTGGTCTGAGAGGATGACCAGCCACACCGGGACTGAGACACGGCCCGGACTCCTACGGGAGGCAGCAGTGGGGAATATTGCGCAATGGGGGCAACCCTGACGCAGCCATGCCGCGTGAATGAAGAAGGCCTTCGGGTTGTAAAGTTCTTTCGGTGACGAGGAAGGTTGTTGTGTTAATAGCACAACAAATTGACGTTAATCACAGAAGAAGCACCGGCTAACTC
>GV2UCFN02JVP9U
GGTGAGTAATGCTTGGGAATCTGGCTTATGGAGGGGGATAACGACGGGAAACTGTCGCTAATACCGCGTAGAGTCGAGAGACGAAAGTGCGGGACCTTCGGGCCGCATGCCATGAGATGAGCCCAAGTGGGATTAGGTAGTTGGTGGGGTAAAGGCCTACCAAGCCGACGATCTCTAGCTGGTCTGAGAGGATGACCAGCCACACCGGGACTGAGACACGGCCCGGACTCCTACGGGAGGCAGCAGTGGGGAATATTGCGCAATGGGGGCAACCCTGACGCAGCCATGCCGCGTGAATGAAGAAGGCCTTCGGGTTGTAAAGTTCTTTCGGTGACGAGGAAGGTTGTTGTGTTAATAGCACAACAAATTGACGTTAATCACAGAAGAAGCACCGGCTAACTC
>GV2UCFN02ICFET
GGTGAGTAATGCTTGGGAATCTGGCTTATGGAGGGGGATAACGACGGGAAACTGTCGCTAATACCGCGTAGAGTCGAGAGACGAAAGTGCGGGACCTTCGGGCCGCATGCCATGAGATGAGCCCAAGTGGGATTAGGTAGTTGGTGGGGTAAAGGCCTACCAAGCCGACGATCTCTAGCTGGTCTGAGAGGATGACCAGCCACACCGGGACTGAGACACGGCCCGGACTCCTACGGGAGGCAGCAGTGGGGAATATTGCGCAATGGGGGCAACCCTGACGCAGCCATGCCGCGTGAATGAAGAAGGCCTTCGGGTTGTAAAGTTCTTTCGGTGACGAGGAAGGTTGTTGTGTTAATAGCACAACAAATTGACGTTAATCACAGAAGAAGCACCGGCTAACTC
>GV2UCFN02I591H
GGTGAGTAATGCTTGGGAATCTGGCTTATGGAGGGGGATAACGACGGGAAACTGTCGCTAATACCGCGTAGAGTCGAGAGACGAAAGTGCGGGACCTTCGGGCCGCATGCCATGAGATGAGCCCAAGTGGGATTAGGTAGTTGGTGGGGTAAAGGCCTACCAAGCCGACGATCTCTAGCTGGTCTGAGAGGATGACCAGCCACACCGGGACTGAGACACGGCCCGGACTCCTACGGGAGGCAGCAGTGGGGAATATTGCGCAATGGGGGCAACCCTGACGCAGCCATGCCGCGTGAATGAAGAAGGCCTTCGGGTTGTAAAGTTCTTTCGGTGACGAGGAAGGTTGTTGTGTTAATAGCACAACAAATTGACGTTAATCACAGAAGAAGCACCGGCTAACTC
>GV2UCFN02JONJ5
GGTGAGTAATGCTTGGGAATCTGGCTTATGGAGGGGGATAACGACGGGAAACTGTCGCTAATACCGCGTAGAGTCGAGAGACGAAAGTGCGGGACCTTCGGGCCGCATGCCATGAGATGAGCCCAAGTGGGATTAGGTAGTTGGTGGGGTAAAGGCCTACCAAGCCGACGATCTCTAGCTGGTCTGAGAGGATGACCAGCCACACCGGGACTGAGACACGGCCCGGACTCCTACGGGAGGCAGCAGTGGGGAATATTGCGCAATGGGGGCAACCCTGACGCAGCCATGCCGCGTGAATGAAGAAGGCCTTCGGGTTGTAAAGTTCTTTCGGTGACGAGGAAGGTTGTTGTGTTAATAGCACAACAAATTGACGTTAATCACAGAAGAAGCACCGGCTAACTC
>GV2UCFN02G995A
GGTGAGTAATGCTTGGGAATCTGGCTTATGGAGGGGGATAACGACGGGAAACTGTCGCTAATACCGCGTAGAGTCGAGAGACGAAAGTGCGGGACCTTCGGGCCGCATGCCATGAGATGAGCCCAAGTGGGATTAGGTAGTTGGTGGGGTAAAGGCCTACCAAGCCGACGATCTCTAGCTGGTCTGAGAGGATGACCAGCCACACCGGGACTGAGACACGGCCCGGACTCCTACGGGAGGCAGCAGTGGGGAATATTGCGCAATGGGGGCAACCCTGACGCAGCCATGCCGCGTGAATGAAGAAGGCCTTCGGGTTGTAAAGTTCTTTCGGTGACGAGGAAGGTTGTTGTGTTAATAGCACAACAAATTGACGTTAATCACAGAAGAAGCACCGGCTAACTC
>G3BZQ8102IQ5DL
GGTGAGTAATGCTTGGGAATCTGGCTTATGGAGGGGGATAACGACGGGAAACTGTCGCTAATACCGCGTAGAATCGAGAGATGAAAGTGCGGGACTGCAAGGCCGCATGCCATAGGATGAGCCCAAGTGGGATTAGGTAGTTGGTGGGGTAAAGGCCTACCAAGCCGACGATCTCTAGCTGGTCTGAGAGGATGACCAGCCACACCGGGACTGAGACACGGCCCGGACTCCTACGGGAGGCAGCAGTGGGGAATATTGCGCAATGGGGGCAACCCTGACGCAGCCATGCCGCGTGAATGAAGAAGGCCTTCGGGTTGTAAAGTTCTTTCGGTGACGAGGAAGGTTGTTGTGTTAATAGCGCAACAAATTGACGTTAATCACAGAAGAAGCACCGGCTAACTC
>G3BZQ8102HBE6Y
GGTGAGTAATGCTTGGGAATCTGGCTTATGGAGGGGGATAACGACGGGAAACTGTCGCTAATACCGCGTAGAATCGAGAGATGAAAGTGCGGGACTGCAAGGCCGCATGCCATAGGATGAGCCCAAGTGGGATTAGGTAGTTGGTGGGGTAAAGGCCTACCAAGCCGACGATCTCTAGCTGGTCTGAGAGGATGACCAGCCACACCGGGACTGAGACACGGCCCGGACTCCTACGGGAGGCAGCAGTGGGGAATATTGCGCAATGGGGGCAACCCTGACGCAGCCATGCCGCGTGAATGAAGAAGGCCTTCGGGTTGTAAAGTTCTTTCGGTGACGAGGAAGGTTGTTGTGTTAATAGCGCAACAAATTGACGTTAATCACAGAAGAAGCACCGGCTAACTC
>G35JFLI02GFBXA
GGTGAGTAATGCTTGGGAATCTGGCTTATGGAGGGGGATAACGACGGGAAACTGTCGCTAATACCGCGTAGAATCGAGAGATGAAAGTGCGGGACTGCAAGGCCGCATGCCATAGGATGAGCCCAAGTGGGATTAGGTAGTTGGTGGGGTAAAGGCCTACCAAGCCGACGATCTCTAGCTGGTCTGAGAGGATGACCAGCCACACCGGGACTGAGACACGGCCCGGACTCCTACGGGAGGCAGCAGTGGGGAATATTGCGCAATGGGGGCAACCCTGACGCAGCCATGCCGCGTGAATGAAGAAGGCCTTCGGGTTGTAAAGTTCTTTCGGTGACGAGGAAGGTTGTTGTGTTAATAGCGCAACAAATTGACGTTAATCACAGAAGAAGCACCGGCTAACTC
>G35JFLI02HO36U
GGTGAGTAATGCTTGGGAATCTGGCTTATGGAGGGGGATAACGACGGGAAACTGTCGCTAATACCGCGTAGAATCGAGAGATGAAAGTGCGGGACTGCAAGGCCGCATGCCATAGGATGAGCCCAAGTGGGATTAGGTAGTTGGTGGGGTAAAGGCCTACCAAGCCGACGATCTCTAGCTGGTCTGAGAGGATGACCAGCCACACCGGGACTGAGACACGGCCCGGACTCCTACGGGAGGCAGCAGTGGGGAATATTGCGCAATGGGGGCAACCCTGACGCAGCCATGCCGCGTGAATGAAGAAGGCCTTCGGGTTGTAAAGTTCTTTCGGTGACGAGGAAGGTTGTTGTGTTAATAGCGCAACAAATTGACGTTAATCACAGAAGAAGCACCGGCTAACTC
>G35JFLI02FL1ZX
GGTGAGTAATGCTTGGGAATCTGGCTTATGGAGGGGGATAACGACGGGAAACTGTCGCTAATACCGCGTAGAATCGAGAGATGAAAGTGCGGGACTGCAAGGCCGCATGCCATAGGATGAGCCCAAGTGGGATTAGGTAGTTGGTGGGGTAAAGGCCTACCAAGCCGACGATCTCTAGCTGGTCTGAGAGGATGACCAGCCACACCGGGACTGAGACACGGCCCGGACTCCTACGGGAGGCAGCAGTGGGGAATATTGCGCAATGGGGGCAACCCTGACGCAGCCATGCCGCGTGAATGAAGAAGGCCTTCGGGTTGTAAAGTTCTTTCGGTGACGAGGAAGGTTGTTGTGTTAATAGCGCAACAAATTGACGTTAATCACAGAAGAAGCACCGGCTAACTC
>GV2UCFN02JARUW
GGTGAGTAATGCTTGGGAATCTGGCTTATGGAGGGGGATAACGACGGGAAACTGTCGCTAATACCGCGTAGTGTCGAGAGACGAAAGTGCGGGACCGTAAGGCCGCATGCCATAGGATGAGCCCAAGTGGGATTAGGTAGTTGGTGGGGTAAAGGCCTACCAAGCCGACGATCTCTAGCTGGTCTGAGAGGATGACCAGCCACACCGGGACTGAGACACGGCCCGGACTCCTACGGGAGGCAGCAGTGGGGAATATTGCGCAATGGGGGCAACCCTGACGCAGCCATGCCGCGTGAATGAAGAAGGCCTTCGGGTTGTAAAGTTCTTTCGGTGACGAGGAAGGTTGTTGTGTTAATAGCACAACAAATTGACGTTAATCACAGAAGAAGCACCGGCTAACTC
>GV2UCFN02HNG04
GGTGAGTAATGCTTGGGAATCTGGCTTATGGAGGGGGATAACGACGGGAAACTGTCGCTAATACCGCGTAGTGTCGAGAGACGAAAGTGCGGGACCGTAAGGCCGCATGCCATAGGATGAGCCCAAGTGGGATTAGGTAGTTGGTGGGGTAAAGGCCTACCAAGCCGACGATCTCTAGCTGGTCTGAGAGGATGACCAGCCACACCGGGACTGAGACACGGCCCGGACTCCTACGGGAGGCAGCAGTGGGGAATATTGCGCAATGGGGGCAACCCTGACGCAGCCATGCCGCGTGAATGAAGAAGGCCTTCGGGTTGTAAAGTTCTTTCGGTGACGAGGAAGGTTGTTGTGTTAATAGCACAACAAATTGACGTTAATCACAGAAGAAGCACCGGCTAACTC
>GV2UCFN02IQVSL
GGTGAGTAATGCTTGGGAATCTGGCTTATGGAGGGGGATAACGACGGGAAACTGTCGCTAATACCGCGTAGAGTCGAGAGACGAAAGTGCGGGACCGCAAGGCCGCATGCCATAGGATGAGCCCAAGTGGGATTAGGTAGTTGGTGGGGTAAAGGCCTACCAAGCCGACGATCTCTAGCTGGTCTGAGAGGATGACCAGCCACACCGGGACTGAGACACGGCCCGGACTCCTACGGGAGGCAGCAGTGGGGAATATTGCGCAATGGGGGCAACCCTGACGCAGCCATGCCGCGTGAATGAAGAAGGCCTTCGGGTTGTAAAGTTCTTTCGGTGACGAGGAAGGTTGTTGTGTTAATAGCGCAACAAATTGACGTTAATCACAGAAGAAGCACCGGCTAACTC
>GV2UCFN02F6VAI
GGTGAGTAATGCTTGGGAATCTGGCTTATGGAGGGGGATAACGACGGGAAACTGTCGCTAATACCGCGTAGAATCGAGAGACGAAAGTGCGGGACCGCAAGGCCGCATGCCATAGGATGAGCCCAAGTGGGATTAGGTAGTTGGTGGGGTAAAGGCCTACCAAGCCGACGATCTCTAGCTGGTCTGAGAGGATGACCAGCCACACCGGGACTGAGACACGGCCCGGACTCCTACGGGAGGCAGCAGTGGGGAATATTGCGCAATGGGGGCAACCCTGACGCAGCCATGCCGCGTGAATGAAGAAGGCCTTCGGGTTGTAAAGTTCTTTCGGTGACGAGGAAGGTTGTTGTGTTAATAGCACAACAAATTGACGTTAATCACAGAAGAAGCACCGGCTAACTC
>GV2UCFN02IZRVY
GGTGAGTAATGCTTGGGAATCTGGCTTATGGAGGGGGATAACGACGGGAAACTGTCGCTAATACCGCGTAGAATCGAGAGACGAAAGTGCGGGACCGCAAGGCCGCATGCCATAGGATGAGCCCAAGTGGGATTAGGTAGTTGGTGGGGTAAAGGCCTACCAAGCCGACGATCTCTAGCTGGTCTGAGAGGATGACCAGCCACACCGGGACTGAGACACGGCCCGGACTCCTACGGGAGGCAGCAGTGGGGAATATTGCGCAATGGGGGCAACCCTGACGCAGCCATGCCGCGTGAATGAAGAAGGCCTTCGGGTTGTAAAGTTCTTTCGGTGACGAGGAAGGTTGTTGTGTTAATAGCACAACAAATTGACGTTAATCACAGAAGAAGCACCGGCTAACTC
>GV2UCFN02G3N77
GGTGAGTAATGCTTGGGAATCTGGCTTATGGAGGGGGATAACGACGGGAAACTGTCGCTAATACCGCGTAGAATCGAGAGACGAAAGTGCGGGACCGCAAGGCCGCATGCCATAGGATGAGCCCAAGTGGGATTAGGTAGTTGGTGGGGTAAAGGCCTACCAAGCCGACGATCTCTAGCTGGTCTGAGAGGATGACCAGCCACACCGGGACTGAGACACGGCCCGGACTCCTACGGGAGGCAGCAGTGGGGAATATTGCGCAATGGGGGCAACCCTGACGCAGCCATGCCGCGTGAATGAAGAAGGCCTTCGGGTTGTAAAGTTCTTTCGGTGACGAGGAAGGTTGTTGTGTTAATAGCACAACAAATTGACGTTAATCACAGAAGAAGCACCGGCTAACTC
>GV2UCFN02IXT0I
GGTGAGTAATGCTTGGGAATCTGGCTTATGGAGGGGGATAACGACGGGAAACTGTCGCTAATACCGCGTAGAGTCGAGAGACGAAAGTGCGGGACCGCAAGGCCGCATGCCATGAGATGAGCCCAAGTGGGATTAGGTAGTTGGTGGGGTAAAGGCCTACCAAGCCGACGATCTCTAGCTGGTCTGAGAGGATGACCAGCCACACCGGGACTGAGACACGGCCCGGACTCCTACGGGAGGCAGCAGTGGGGAATATTGCGCAATGGGGGCAACCCTGACGCAGCCATGCCGCGTGAATGAAGAAGGCCTTCGGGTTGTAAAGTTCTTTCGGTGACGAGGAAGGTTGTTGTGTTAATAGCGCAACAAATTGACGTTAATCACAGAAGAAGCACCGGCTAACTC
>GV2UCFN02FQ6JN
GGTGAGTAATGCTTGGGAATCTGGCTTATGGAGGGGGATAACGACGGGAAACTGTCGCTAATACCGCGTAGAGTCGAGAGACGAAAGTGCGGGACCGCAAGGCCGCATGCCATGAGATGAGCCCAAGTGGGATTAGGTAGTTGGTGGGGTAAAGGCCTACCAAGCCGACGATCTCTAGCTGGTCTGAGAGGATGACCAGCCACACCGGGACTGAGACACGGCCCGGACTCCTACGGGAGGCAGCAGTGGGGAATATTGCGCAATGGGGGCAACCCTGACGCAGCCATGCCGCGTGAATGAAGAAGGCCTTCGGGTTGTAAAGTTCTTTCGGTGACGAGGAAGGTTGTTGTGTTAATAGCGCAACAAATTGACGTTAATCACAGAAGAAGCACCGGCTAACTC
>GV2UCFN02JS73U
GGTGAGTAATGCTTGGGAATCTGGCTTATGGAGGGGGATAACGACGGGAAACTGTCGCTAATACCGCGTAGAGTCGAGAGACGAAAGTGCGGGACCGCAAGGCCGCATGCCATGAGATGAGCCCAAGTGGGATTAGGTAGTTGGTGGGGTAAAGGCCTACCAAGCCGACGATCTCTAGCTGGTCTGAGAGGATGACCAGCCACACCGGGACTGAGACACGGCCCGGACTCCTACGGGAGGCAGCAGTGGGGAATATTGCGCAATGGGGGCAACCCTGACGCAGCCATGCCGCGTGAATGAAGAAGGCCTTCGGGTTGTAAAGTTCTTTCGGTGACGAGGAAGGTTGTTGTGTTAATAGCGCAACAAATTGACGTTAATCACAGAAGAAGCACCGGCTAACTC
>GV2UCFN02FPBOP
GGTGAGTAATGCTTGGGAATCTGGCTTATGGAGGGGGATAACGACGGGAAACTGTCGCTAATACCGCGTAGAGTCGAGAGACGAAAGTGCGGGACCGCAAGGCCGCATGCCATGAGATGAGCCCAAGTGGGATTAGGTAGTTGGTGGGGTAAAGGCCTACCAAGCCGACGATCTCTAGCTGGTCTGAGAGGATGACCAGCCACACCGGGACTGAGACACGGCCCGGACTCCTACGGGAGGCAGCAGTGGGGAATATTGCGCAATGGGGGCAACCCTGACGCAGCCATGCCGCGTGAATGAAGAAGGCCTTCGGGTTGTAAAGTTCTTTCGGTGACGAGGAAGGTTGTTGTGTTAATAGCGCAACAAATTGACGTTAATCACAGAAGAAGCACCGGCTAACTC
>GV2UCFN02H5RYA
GGTGAGTAATGCTTGGGAATCTGGCTTATGGAGGGGGATAACGACGGGAAACTGTCGCTAATACCGCGTAGAGTCGAGAGACGAAAGTGCGGGACCGCAAGGCCGCATGCCATGAGATGAGCCCAAGTGGGATTAGGTAGTTGGTGGGGTAAAGGCCTACCAAGCCGACGATCTCTAGCTGGTCTGAGAGGATGACCAGCCACACCGGGACTGAGACACGGCCCGGACTCCTACGGGAGGCAGCAGTGGGGAATATTGCGCAATGGGGGCAACCCTGACGCAGCCATGCCGCGTGAATGAAGAAGGCCTTCGGGTTGTAAAGTTCTTTCGGTGACGAGGAAGGTTGTTGTGTTAATAGCGCAACAAATTGACGTTAATCACAGAAGAAGCACCGGCTAACTC
>GV2UCFN02JDNYD
GGTGAGTAATGCTTGGGAATCTGGCTTATGGAGGGGGATAACGACGGGAAACTGTCGCTAATACCGCGTAGAGTCGAGAGACGAAAGTGCGGGACCGCAAGGCCGCATGCCATGAGATGAGCCCAAGTGGGATTAGGTAGTTGGTGGGGTAAAGGCCTACCAAGCCGACGATCTCTAGCTGGTCTGAGAGGATGACCAGCCACACCGGGACTGAGACACGGCCCGGACTCCTACGGGAGGCAGCAGTGGGGAATATTGCGCAATGGGGGCAACCCTGACGCAGCCATGCCGCGTGAATGAAGAAGGCCTTCGGGTTGTAAAGTTCTTTCGGTGACGAGGAAGGTTGTTGTGTTAATAGCGCAACAAATTGACGTTAATCACAGAAGAAGCACCGGCTAACTC
>GV2UCFN02IXP07
GGTGAGTAATGCTTGGGAATCTGGCTTATGGAGGGGGATAACGACGGGAAACTGTCGCTAATACCGCGTAGAGTCGAGAGACGAAAGTGCGGGACCGCAAGGCCGCATGCCATGAGATGAGCCCAAGTGGGATTAGGTAGTTGGTGGGGTAAAGGCCTACCAAGCCGACGATCTCTAGCTGGTCTGAGAGGATGACCAGCCACACCGGGACTGAGACACGGCCCGGACTCCTACGGGAGGCAGCAGTGGGGAATATTGCGCAATGGGGGCAACCCTGACGCAGCCATGCCGCGTGAATGAAGAAGGCCTTCGGGTTGTAAAGTTCTTTCGGTGACGAGGAAGGTTGTTGTGTTAATAGCGCAACAAATTGACGTTAATCACAGAAGAAGCACCGGCTAACTC
>GV2UCFN02F6NTD
GGTGAGTAATGCTTGGGAATCTGGCTTATGGAGGGGGATAACGACGGGAAACTGTCGCTAATACCGCGTAGAGTCGAGAGACGAAAGTGCGGGACCGCAAGGCCGCATGCCATGAGATGAGCCCAAGTGGGATTAGGTAGTTGGTGGGGTAAAGGCCTACCAAGCCGACGATCTCTAGCTGGTCTGAGAGGATGACCAGCCACACCGGGACTGAGACACGGCCCGGACTCCTACGGGAGGCAGCAGTGGGGAATATTGCGCAATGGGGGCAACCCTGACGCAGCCATGCCGCGTGAATGAAGAAGGCCTTCGGGTTGTAAAGTTCTTTCGGTGACGAGGAAGGTTGTTGTGTTAATAGCGCAACAAATTGACGTTAATCACAGAAGAAGCACCGGCTAACTC
>GV2UCFN02H19O8
GGTGAGTAATGCTTGGGAATCTGGCTTATGGAGGGGGATAACGACGGGAAACTGTCGCTAATACCGCGTAGAGTCGAGAGACGAAAGTGCGGGACCGCAAGGCCGCATGCCATGAGATGAGCCCAAGTGGGATTAGGTAGTTGGTGGGGTAAAGGCCTACCAAGCCGACGATCTCTAGCTGGTCTGAGAGGATGACCAGCCACACCGGGACTGAGACACGGCCCGGACTCCTACGGGAGGCAGCAGTGGGGAATATTGCGCAATGGGGGCAACCCTGACGCAGCCATGCCGCGTGAATGAAGAAGGCCTTCGGGTTGTAAAGTTCTTTCGGTGACGAGGAAGGTTGTTGTGTTAATAGCGCAACAAATTGACGTTAATCACAGAAGAAGCACCGGCTAACTC
>GV2UCFN02HISP0
GGTGAGTAATGCTTGGGAATCTGGCTTATGGAGGGGGATAACGACGGGAAACTGTCGCTAATACCGCGTAGAGTCGAGAGACGAAAGTGCGGGACCGCAAGGCCGCATGCCATGAGATGAGCCCAAGTGGGATTAGGTAGTTGGTGGGGTAAAGGCCTACCAAGCCGACGATCTCTAGCTGGTCTGAGAGGATGACCAGCCACACCGGGACTGAGACACGGCCCGGACTCCTACGGGAGGCAGCAGTGGGGAATATTGCGCAATGGGGGCAACCCTGACGCAGCCATGCCGCGTGAATGAAGAAGGCCTTCGGGTTGTAAAGTTCTTTCGGTGACGAGGAAGGTTGTTGTGTTAATAGCGCAACAAATTGACGTTAATCACAGAAGAAGCACCGGCTAACTC
>GV2UCFN02HA1YW
GGTGAGTAATGCTTGGGAATCTGGCTTATGGAGGGGGATAACGACGGGAAACTGTCGCTAATACCGCGTAGAGTCGAGAGACGAAAGTGCGGGACCGCAAGGCCGCATGCCATGAGATGAGCCCAAGTGGGATTAGGTAGTTGGTGGGGTAAAGGCCTACCAAGCCGACGATCTCTAGCTGGTCTGAGAGGATGACCAGCCACACCGGGACTGAGACACGGCCCGGACTCCTACGGGAGGCAGCAGTGGGGAATATTGCGCAATGGGGGCAACCCTGACGCAGCCATGCCGCGTGAATGAAGAAGGCCTTCGGGTTGTAAAGTTCTTTCGGTGACGAGGAAGGTTGTTGTGTTAATAGCGCAACAAATTGACGTTAATCACAGAAGAAGCACCGGCTAACTC
>GV2UCFN02GIEA9
GGTGAGTAATGCTTGGGAATCTGGCTTATGGAGGGGGATAACGACGGGAAACTGTCGCTAATACCGCGTAGAGTCGAGAGACGAAAGTGCGGGACCGCAAGGCCGCATGCCATGAGATGAGCCCAAGTGGGATTAGGTAGTTGGTGGGGTAAAGGCCTACCAAGCCGACGATCTCTAGCTGGTCTGAGAGGATGACCAGCCACACCGGGACTGAGACACGGCCCGGACTCCTACGGGAGGCAGCAGTGGGGAATATTGCGCAATGGGGGCAACCCTGACGCAGCCATGCCGCGTGAATGAAGAAGGCCTTCGGGTTGTAAAGTTCTTTCGGTGACGAGGAAGGTTGTTGTGTTAATAGCGCAACAAATTGACGTTAATCACAGAAGAAGCACCGGCTAACTC
>GV2UCFN02JXEFB
GGTGAGTAATGCTTGGGAATCTGGCTTATGGAGGGGGATAACGACGGGAAACTGTCGCTAATACCGCGTAGAGTCGAGAGACGAAAGTGCGGGACCGCAAGGCCGCATGCCATGAGATGAGCCCAAGTGGGATTAGGTAGTTGGTGGGGTAAAGGCCTACCAAGCCGACGATCTCTAGCTGGTCTGAGAGGATGACCAGCCACACCGGGACTGAGACACGGCCCGGACTCCTACGGGAGGCAGCAGTGGGGAATATTGCGCAATGGGGGCAACCCTGACGCAGCCATGCCGCGTGAATGAAGAAGGCCTTCGGGTTGTAAAGTTCTTTCGGTGACGAGGAAGGTTGTTGTGTTAATAGCGCAACAAATTGACGTTAATCACAGAAGAAGCACCGGCTAACTC
>GV2UCFN02JSGNS
GGTGAGTAATGCTTGGGGATCTGGCTTATGGAGGGGGATAACGACGGGAAACTGTCGCTAATACCGCGTAGAATCGAGAGATGAAAGTGTGGGACCTTCGGGCCACATGCCATAGGATGAGCCCAAGTGGGATTAGGTAGTTGGTGGGGTAATGGCCTACCAAGCCGACGATCTCTAGCTGGTCTGAGAGGATGACCAGCCACACCGGGACTGAGACACGGCCCGGACTCCTACGGGAGGCAGCAGTGGGGAATATTGCGCAATGGGGGCAACCCTGACGCAGCCATGCCGCGTGAATGAAGAAGGCCTTCGGGTTGTAAAGTTCTTTCGGTGACGAGGAAGGTTGTTGTGTTAATAGCGCAACAAATTGACGTTAATCACAGAAGAAGCACCGGCTAACTC
>GV2UCFN02HJUAN
GGTGAGTAATGCTTGGGGATCTGGCTTATGGAGGGGGATAACGACGGGAAACTGTCGCTAATACCGCGTAGAATCGAGAGATGAAAGTGTGGGACCTTCGGGCCACATGCCATAGGATGAGCCCAAGTGGGATTAGGTAGTTGGTGGGGTAATGGCCTACCAAGCCGACGATCTCTAGCTGGTCTGAGAGGATGACCAGCCACACCGGGACTGAGACACGGCCCGGACTCCTACGGGAGGCAGCAGTGGGGAATATTGCGCAATGGGGGCAACCCTGACGCAGCCATGCCGCGTGAATGAAGAAGGCCTTCGGGTTGTAAAGTTCTTTCGGTGACGAGGAAGGTTGTTGTGTTAATAGCGCAACAAATTGACGTTAATCACAGAAGAAGCACCGGCTAACTC
>GV2UCFN02GSW1K
GGTGAGTAATGCTTGGGGATCTGGCTTATGGAGGGGGATAACGACGGGAAACTGTCGCTAATACCGCGTAGAATCGAGAGATGAAAGTGTGGGACCTTCGGGCCACATGCCATAGGATGAGCCCAAGTGGGATTAGGTAGTTGGTGGGGTAATGGCCTACCAAGCCGACGATCTCTAGCTGGTCTGAGAGGATGACCAGCCACACCGGGACTGAGACACGGCCCGGACTCCTACGGGAGGCAGCAGTGGGGAATATTGCGCAATGGGGGCAACCCTGACGCAGCCATGCCGCGTGAATGAAGAAGGCCTTCGGGTTGTAAAGTTCTTTCGGTGACGAGGAAGGTTGTTGTGTTAATAGCGCAACAAATTGACGTTAATCACAGAAGAAGCACCGGCTAACTC
>GV2UCFN02IXZEP
GGTGAGTAATGCTTGGGGATCTGGCTTATGGAGGGGGATAACGACGGGAAACTGTCGCTAATACCGCGTAGAATCGAGAGATGAAAGTGTGGGACCTTCGGGCCACATGCCATAGGATGAGCCCAAGTGGGATTAGGTAGTTGGTGGGGTAATGGCCTACCAAGCCGACGATCTCTAGCTGGTCTGAGAGGATGACCAGCCACACCGGGACTGAGACACGGCCCGGACTCCTACGGGAGGCAGCAGTGGGGAATATTGCGCAATGGGGGCAACCCTGACGCAGCCATGCCGCGTGAATGAAGAAGGCCTTCGGGTTGTAAAGTTCTTTCGGTGACGAGGAAGGTTGTTGTGTTAATAGCGCAACAAATTGACGTTAATCACAGAAGAAGCACCGGCTAACTC
>GV2UCFN02IR7UE
GGTGAGTAATGCTTGGGGATCTGGCTTATGGAGGGGGATAACGACGGGAAACTGTCGCTAATACCGCGTAGAATCGAGAGATGAAAGTGTGGGACCTTCGGGCCACATGCCATAGGATGAGCCCAAGTGGGATTAGGTAGTTGGTGGGGTAATGGCCTACCAAGCCGACGATCTCTAGCTGGTCTGAGAGGATGACCAGCCACACCGGGACTGAGACACGGCCCGGACTCCTACGGGAGGCAGCAGTGGGGAATATTGCGCAATGGGGGCAACCCTGACGCAGCCATGCCGCGTGAATGAAGAAGGCCTTCGGGTTGTAAAGTTCTTTCGGTGACGAGGAAGGTTGTTGTGTTAATAGCGCAACAAATTGACGTTAATCACAGAAGAAGCACCGGCTAACTC
>GV2UCFN02HY20Q
GGTGAGTAATGCTTGGGGATCTGGCTTATGGAGGGGGATAACGACGGGAAACTGTCGCTAATACCGCGTAGAATCGAGAGATGAAAGTGTGGGACCTTCGGGCCACATGCCATAGGATGAGCCCAAGTGGGATTAGGTAGTTGGTGGGGTAATGGCCTACCAAGCCGACGATCTCTAGCTGGTCTGAGAGGATGACCAGCCACACCGGGACTGAGACACGGCCCGGACTCCTACGGGAGGCAGCAGTGGGGAATATTGCGCAATGGGGGCAACCCTGACGCAGCCATGCCGCGTGAATGAAGAAGGCCTTCGGGTTGTAAAGTTCTTTCGGTGACGAGGAAGGTTGTTGTGTTAATAGCGCAACAAATTGACGTTAATCACAGAAGAAGCACCGGCTAACTC
>GV2UCFN02FIS8G
GGTGAGTAATGCTTGGGGATCTGGCTTATGGAGGGGGATAACGACGGGAAACTGTCGCTAATACCGCGTAGAATCGAGAGATGAAAGTGTGGGACCTTCGGGCCACATGCCATAGGATGAACCCAAGTGGGATTAGGTAGTTGGTAGGGTAATGGCCTACCAAGCCGACGATCCCTAGCTGGTCTGAGAGGATGACCAGCCACACCGGGACTGAGACACGGCCCGGACTCCTACGGGAGGCAGCAGTGGGGAATATTGCGCAATGGGGGCAACCCTGACGCAGCCATGCCGCGTGAATGAAGAAGGCCTTCGGGTTGTAAAGTTCTTTCGGTGACGAGGAAGGTTGTTGTGTTAATAGCGCAACAAATTGACGTTAATCACAGAAGAAGCACCGGCTAACTC
>GV2UCFN02GXSTD
GGTGAGTAATGCTTGGGGATCTGGCTTATGGAGGGGGATAACGACGGGAAACTGTCGCTAATACCGCGTAGAATCGAGAGATGAAAGTGTGGGACCTTCGGGCCACATGCCATAGGATGAACCCAAGTGGGATTAGGTAGTTGGTGGGGTAATGGCCTACCAAGCCGACGATCTCTAGCTGGTCTGAGAGGATGACCAGCCACACCGGGACTGAGACACGGCCCGGACTCCTACGGGAGGCAGCAGTGGGGAATATTGCGCAATGGGGGCAACCCTGACGCAGCCATGCCGCGTGAATGAAGAAGGCCTTCGGGTTGTAAAGTTCTTTCGGTGACGAGGAAGGTTGTTGTGTGAATAGCACAACAAATTGACGTTAATCACAGAAGAAGCACCGGCTAACTC
>GV2UCFN02I74SF
GGTGAGTAATGCTTGGGGATCTGGCTTATGGAGGGGGATAACGACGGGAAACTGTCGCTAATACCGCGTAGAATCGAGAGATGAAAGTGTGGGACCTTCGGGCCACATGCCATAGGATGAACCCAAGTGGGATTAGGTAGTTGGTGGGGTAATGGCCTACCAAGCCGACGATCTCTAGCTGGTCTGAGAGGATGACCAGCCACACCGGGACTGAGACACGGCCCGGACTCCTACGGGAGGCAGCAGTGGGGAATATTGCGCAATGGGGGCAACCCTGACGCAGCCATGCCGCGTGAATGAAGAAGGCCTTCGGGTTGTAAAGTTCTTTCGGTGACGAGGAAGGTTGTTGTGTGAATAGCACAACAAATTGACGTTAATCACAGAAGAAGCACCGGCTAACTC
>GV2UCFN02ISFH1
GGTGAGTAATGCTTGGGGATCTGGCTTATGGAGGGGGATAACGACGGGAAACTGTCGCTAATACCGCGTAGAATCGAGAGATGAAAGTGTGGGACCTTCGGGCCACATGCCATAGGATGAACCCAAGTGGGATTAGGTAGTTGGTGGGGTAATGGCCTACCAAGCCGACGATCTCTAGCTGGTCTGAGAGGATGACCAGCCACACCGGGACTGAGACACGGCCCGGACTCCTACGGGAGGCAGCAGTGGGGAATATTGCGCAATGGGGGCAACCCTGACGCAGCCATGCCGCGTGAATGAAGAAGGCCTTCGGGTTGTAAAGTTCTTTCGGTGACGAGGAAGGTTGTTGTGTGAATAGCACAACAAATTGACGTTAATCACAGAAGAAGCACCGGCTAACTC
>GV2UCFN02FPS7P
GGTGAGTAATGCTTGGGGATCTGGCTTATGGAGGGGGATAACGACGGGAAACTGTCGCTAATACCGCGTAGAATCGAGAGATGAAAGTGTGGGACCTTCGGGCCACATGCCATAGGATGAACCCAAGTGGGATTAGGTAGTTGGTGGGGTAATGGCCTACCAAGCCGACGATCTCTAGCTGGTCTGAGAGGATGACCAGCCACACCGGGACTGAGACACGGCCCGGACTCCTACGGGAGGCAGCAGTGGGGAATATTGCGCAATGGGGGCAACCCTGACGCAGCCATGCCGCGTGAATGAAGAAGGCCTTCGGGTTGTAAAGTTCTTTCGGTGACGAGGAAGGTTGTTGTGTGAATAGCACAACAAATTGACGTTAATCACAGAAGAAGCACCGGCTAACTC
>GV2UCFN02I9IZL
GGTGAGTAATGCTTGGGGATCTGGCTTATGGAGGGGGATAACGACGGGAAACTGTCGCTAATACCGCGTAGAATCGAGAGATGAAAGTGTGGGACCTTCGGGCCACATGCCATAGGATGAACCCAAGTGGGATTAGGTAGTTGGTGGGGTAATGGCCTACCAAGCCGACGATCTCTAGCTGGTCTGAGAGGATGACCAGCCACACCGGGACTGAGACACGGCCCGGACTCCTACGGGAGGCAGCAGTGGGGAATATTGCGCAATGGGGGCAACCCTGACGCAGCCATGCCGCGTGAATGAAGAAGGCCTTCGGGTTGTAAAGTTCTTTCGGTGACGAGGAAGGTTGTTGTGTGAATAGCACAACAAATTGACGTTAATCACAGAAGAAGCACCGGCTAACTC
>GV2UCFN02HWOID
GGTGAGTAATGCTTGGGGATCTGGCTTATGGAGGGGGATAACGACGGGAAACTGTCGCTAATACCGCGTAGAATCGAGAGATGAAAGTGTGGGACCTTCGGGCCACATGCCATAGGATGAACCCAAGTGGGATTAGGTAGTTGGTGGGGTAATGGCCTACCAAGCCGACGATCTCTAGCTGGTCTGAGAGGATGACCAGCCACACCGGGACTGAGACACGGCCCGGACTCCTACGGGAGGCAGCAGTGGGGAATATTGCGCAATGGGGGCAACCCTGACGCAGCCATGCCGCGTGAATGAAGAAGGCCTTCGGGTTGTAAAGTTCTTTCGGTGACGAGGAAGGTTGTTGTGTGAATAGCACAACAAATTGACGTTAATCACAGAAGAAGCACCGGCTAACTC
>GV2UCFN02IAVFB
GGTGAGTAATGCTTGGGGATCTGGCTTATGGAGGGGGATAACGACGGGAAACTGTCGCTAATACCGCGTAGAATCGAGAGATGAAAGTGTGGGACCTTCGGGCCACATGCCATAGGATGAACCCAAGTGGGATTAGGTAGTTGGTGGGGTAATGGCCTACCAAGCCGACGATCTCTAGCTGGTCTGAGAGGATGACCAGCCACACCGGGACTGAGACACGGCCCGGACTCCTACGGGAGGCAGCAGTGGGGAATATTGCGCAATGGGGGCAACCCTGACGCAGCCATGCCGCGTGAATGAAGAAGGCCTTCGGGTTGTAAAGTTCTTTCGGTGACGAGGAAGGTTGTTGTGTGAATAGCACAACAAATTGACGTTAATCACAGAAGAAGCACCGGCTAACTC
>GV2UCFN02FR384
GGTGAGTAATGCTTGGGGATCTGGCTTATGGAGGGGGATAACGACGGGAAACTGTCGCTAATACCGCGTAGAATCGAGAGATGAAAGTGTGGGACCTTCGGGCCACATGCCATAGGATGAACCCAAGTGGGATTAGGTAGTTGGTGGGGTAATGGCCTACCAAGCCGACGATCTCTAGCTGGTCTGAGAGGATGACCAGCCACACCGGGACTGAGACACGGCCCGGACTCCTACGGGAGGCAGCAGTGGGGAATATTGCGCAATGGGGGCAACCCTGACGCAGCCATGCCGCGTGAATGAAGAAGGCCTTCGGGTTGTAAAGTTCTTTCGGTGACGAGGAAGGTTGTTGTGTGAATAGCACAACAAATTGACGTTAATCACAGAAGAAGCACCGGCTAACTC
>GV2UCFN02GHZYE
GGTGAGTAATGCTTGGGGATCTGGCTTATGGAGGGGGATAACGACGGGAAACTGTCGCTAATACCGCGTAGAATCGAGAGATGAAAGTGTGGGACCTTCGGGCCACATGCCATAGGATGAACCCAAGTGGGATTAGGTAGTTGGTGGGGTAATGGCCTACCAAGCCGACGATCTCTAGCTGGTCTGAGAGGATGACCAGCCACACCGGGACTGAGACACGGCCCGGACTCCTACGGGAGGCAGCAGTGGGGAATATTGCGCAATGGGGGCAACCCTGACGCAGCCATGCCGCGTGAATGAAGAAGGCCTTCGGGTTGTAAAGTTCTTTCGGTGACGAGGAAGGTTGTTGTGTGAATAGCACAACAAATTGACGTTAATCACAGAAGAAGCACCGGCTAACTC
>GV2UCFN02G3EQU
GGTGAGTAATGCTTGGGGATCTGGCTTATGGAGGGGGATAACGACGGGAAACTGTCGCTAATACCGCGTAGAATCGAGAGATGAAAGTGTGGGACCTTCGGGCCACATGCCATAGGATGAACCCAAGTGGGATTAGGTAGTTGGTGGGGTAATGGCCTACCAAGCCGACGATCTCTAGCTGGTCTGAGAGGATGACCAGCCACACCGGGACTGAGACACGGCCCGGACTCCTACGGGAGGCAGCAGTGGGGAATATTGCGCAATGGGGGCAACCCTGACGCAGCCATGCCGCGTGAATGAAGAAGGCCTTCGGGTTGTAAAGTTCTTTCGGTGACGAGGAAGGTTGTTGTGTGAATAGCACAACAAATTGACGTTAATCACAGAAGAAGCACCGGCTAACTC
>GV2UCFN02IN2E8
GGTGAGTAATGCTTGGGGATCTGGCTTATGGAGGGGGATAACGACGGGAAACTGTCGCTAATACCGCGTAGAATCGAGAGATGAAAGTGTGGGACCTTCGGGCCACATGCCATAGGATGAACCCAAGTGGGATTAGGTAGTTGGTGGGGTAATGGCCTACCAAGCCGACGATCTCTAGCTGGTCTGAGAGGATGACCAGCCACACCGGGACTGAGACACGGCCCGGACTCCTACGGGAGGCAGCAGTGGGGAATATTGCGCAATGGGGGCAACCCTGACGCAGCCATGCCGCGTGAATGAAGAAGGCCTTCGGGTTGTAAAGTTCTTTCGGTGACGAGGAAGGTTGTTGTGTGAATAGCACAACAAATTGACGTTAATCACAGAAGAAGCACCGGCTAACTC
>GV2UCFN02JVMKI
GGTGAGTAATGCTTGGGGATCTGGCTTATGGAGGGGGATAACGACGGGAAACTGTCGCTAATACCGCGTAGAATCGAGAGATGAAAGTGTGGGACCTTCGGGCCACATGCCATAGGATGAACCCAAGTGGGATTAGGTAGTTGGTGGGGTAATGGCCTACCAAGCCGACGATCTCTAGCTGGTCTGAGAGGATGACCAGCCACACCGGGACTGAGACACGGCCCGGACTCCTACGGGAGGCAGCAGTGGGGAATATTGCGCAATGGGGGCAACCCTGACGCAGCCATGCCGCGTGAATGAAGAAGGCCTTCGGGTTGTAAAGTTCTTTCGGTGACGAGGAAGGTTGTTGTGTGAATAGCACAACAAATTGACGTTAATCACAGAAGAAGCACCGGCTAACTC
>GV2UCFN02GWOYX
GGTGAGTAATGCTTGGGGATCTGGCTTATGGAGGGGGATAACGACGGGAAACTGTCGCTAATACCGCGTAGAATCGAGAGATGAAAGTGTGGGACCTTCGGGCCACATGCCATAGGATGAACCCAAGTGGGATTAGGTAGTTGGTGGGGTAATGGCCTACCAAGCCGACGATCTCTAGCTGGTCTGAGAGGATGACCAGCCACACCGGGACTGAGACACGGCCCGGACTCCTACGGGAGGCAGCAGTGGGGAATATTGCGCAATGGGGGCAACCCTGACGCAGCCATGCCGCGTGAATGAAGAAGGCCTTCGGGTTGTAAAGTTCTTTCGGTGACGAGGAAGGTTGTTGTGTGAATAGCACAACAAATTGACGTTAATCACAGAAGAAGCACCGGCTAACTC
>GV2UCFN02IQ0FC
GGTGAGTAATGCTTGGGGATCTGGCTTATGGAGGGGGATAACGACGGGAAACTGTCGCTAATACCGCGTAGAATCGAGAGATGAAAGTGTGGGACCTTCGGGCCACATGCCATAGGATGAACCCAAGTGGGATTAGGTAGTTGGTGGGGTAATGGCCTACCAAGCCGACGATCTCTAGCTGGTCTGAGAGGATGACCAGCCACACCGGGACTGAGACACGGCCCGGACTCCTACGGGAGGCAGCAGTGGGGAATATTGCGCAATGGGGGCAACCCTGACGCAGCCATGCCGCGTGAATGAAGAAGGCCTTCGGGTTGTAAAGTTCTTTCGGTGACGAGGAAGGTTGTTGTGTGAATAGCACAACAAATTGACGTTAATCACAGAAGAAGCACCGGCTAACTC
>GV2UCFN02GSB0Q
GGTGAGTAATGCTTGGGGATCTGGCTTATGGAGGGGGATAACGACGGGAAACTGTCGCTAATACCGCGTAGAATCGAGAGATGAAAGTGTGGGACCTTCGGGCCACATGCCATAGGATGAACCCAAGTGGGATTAGGTAGTTGGTGGGGTAATGGCCTACCAAGCCGACGATCTCTAGCTGGTCTGAGAGGATGACCAGCCACACCGGGACTGAGACACGGCCCGGACTCCTACGGGAGGCAGCAGTGGGGAATATTGCGCAATGGGGGCAACCCTGACGCAGCCATGCCGCGTGAATGAAGAAGGCCTTCGGGTTGTAAAGTTCTTTCGGTGACGAGGAAGGTTGTTGTGTGAATAGCACAACAAATTGACGTTAATCACAGAAGAAGCACCGGCTAACTC
>GV2UCFN02HY0VI
GGTGAGTAATGCTTGGGGATCTGGCTTATGGAGGGGGATAACGACGGGAAACTGTCGCTAATACCGCGTAGAATCGAGAGATGAAAGTGTGGGACCTTCGGGCCACATGCCATAGGATGAACCCAAGTGGGATTAGGTAGTTGGTGGGGTAATGGCCTACCAAGCCGACGATCTCTAGCTGGTCTGAGAGGATGACCAGCCACACCGGGACTGAGACACGGCCCGGACTCCTACGGGAGGCAGCAGTGGGGAATATTGCGCAATGGGGGCAACCCTGACGCAGCCATGCCGCGTGAATGAAGAAGGCCTTCGGGTTGTAAAGTTCTTTCGGTGACGAGGAAGGTTGTTGTGTGAATAGCACAACAAATTGACGTTAATCACAGAAGAAGCACCGGCTAACTC
>GV2UCFN02HGUSX
GGTGAGTAATGCTTGGGGATCTGGCTTATGGAGGGGGATAACGACGGGAAACTGTCGCTAATACCGCGTAGAATCGAGAGATGAAAGTGTGGGACCTTCGGGCCACATGCCATAGGATGAACCCAAGTGGGATTAGGTAGTTGGTGGGGTAATGGCCTACCAAGCCGACGATCTCTAGCTGGTCTGAGAGGATGACCAGCCACACCGGGACTGAGACACGGCCCGGACTCCTACGGGAGGCAGCAGTGGGGAATATTGCGCAATGGGGGCAACCCTGACGCAGCCATGCCGCGTGAATGAAGAAGGCCTTCGGGTTGTAAAGTTCTTTCGGTGACGAGGAAGGTTGTTGTGTGAATAGCACAACAAATTGACGTTAATCACAGAAGAAGCACCGGCTAACTC
>GV2UCFN02JKML0
GGTGAGTAATGCTTGGGGATCTGGCTTATGGAGGGGGATAACGACGGGAAACTGTCGCTAATACCGCGTAGAATCGAGAGATGAAAGTGTGGGACCTTCGGGCCACATGCCATAGGATGAACCCAAGTGGGATTAGGTAGTTGGTGGGGTAATGGCCTACCAAGCCGACGATCTCTAGCTGGTCTGAGAGGATGACCAGCCACACCGGGACTGAGACACGGCCCGGACTCCTACGGGAGGCAGCAGTGGGGAATATTGCGCAATGGGGGCAACCCTGACGCAGCCATGCCGCGTGAATGAAGAAGGCCTTCGGGTTGTAAAGTTCTTTCGGTGACGAGGAAGGTTGTTGTGTGAATAGCACAACAAATTGACGTTAATCACAGAAGAAGCACCGGCTAACTC
>GV2UCFN02G03WA
GGTGAGTAATGCTTGGGGATCTGGCTTATGGAGGGGGATAACGACGGGAAACTGTCGCTAATACCGCGTAGAATCGAGAGATGAAAGTGTGGGACCTTCGGGCCACATGCCATAGGATGAACCCAAGTGGGATTAGGTAGTTGGTGGGGTAATGGCCTACCAAGCCGACGATCTCTAGCTGGTCTGAGAGGATGACCAGCCACACCGGGACTGAGACACGGCCCGGACTCCTACGGGAGGCAGCAGTGGGGAATATTGCGCAATGGGGGCAACCCTGACGCAGCCATGCCGCGTGAATGAAGAAGGCCTTCGGGTTGTAAAGTTCTTTCGGTGACGAGGAAGGTTGTTGTGTGAATAGCACAACAAATTGACGTTAATCACAGAAGAAGCACCGGCTAACTC
>GV2UCFN02IU94W
GGTGAGTAATGCTTGGGGATCTGGCTTATGGAGGGGGATAACGACGGGAAACTGTCGCTAATACCGCGTAGAATCGAGAGATGAAAGTGTGGGACCTTCGGGCCACATGCCATAGGATGAACCCAAGTGGGATTAGGTAGTTGGTGGGGTAATGGCCTACCAAGCCGACGATCTCTAGCTGGTCTGAGAGGATGACCAGCCACACCGGGACTGAGACACGGCCCGGACTCCTACGGGAGGCAGCAGTGGGGAATATTGCGCAATGGGGGCAACCCTGACGCAGCCATGCCGCGTGAATGAAGAAGGCCTTCGGGTTGTAAAGTTCTTTCGGTGACGAGGAAGGTTGTTGTGTGAATAGCACAACAAATTGACGTTAATCACAGAAGAAGCACCGGCTAACTC
>GV2UCFN02FTBBI
GGTGAGTAATGCTTGGGGATCTGGCTTATGGAGGGGGATAACGACGGGAAACTGTCGCTAATACCGCGTAGAATCGAGAGATGAAAGTGTGGGACCTTCGGGCCACATGCCATAGGATGAACCCAAGTGGGATTAGGTAGTTGGTGGGGTAATGGCCTACCAAGCCGACGATCTCTAGCTGGTCTGAGAGGATGACCAGCCACACCGGGACTGAGACACGGCCCGGACTCCTACGGGAGGCAGCAGTGGGGAATATTGCGCAATGGGGGCAACCCTGACGCAGCCATGCCGCGTGAATGAAGAAGGCCTTCGGGTTGTAAAGTTCTTTCGGTGACGAGGAAGGTTGTTGTGTGAATAGCACAACAAATTGACGTTAATCACAGAAGAAGCACCGGCTAACTC
>GV2UCFN02IF7OC
GGTGAGTAATGCTTGGGGATCTGGCTTATGGAGGGGGATAACGACGGGAAACTGTCGCTAATACCGCGTAGAATCGAGAGATGAAAGTGTGGGACCTTCGGGCCACATGCCATAGGATGAACCCAAGTGGGATTAGGTAGTTGGTGGGGTAATGGCCTACCAAGCCGACGATCTCTAGCTGGTCTGAGAGGATGACCAGCCACACCGGGACTGAGACACGGCCCGGACTCCTACGGGAGGCAGCAGTGGGGAATATTGCGCAATGGGGGCAACCCTGACGCAGCCATGCCGCGTGAATGAAGAAGGCCTTCGGGTTGTAAAGTTCTTTCGGTGACGAGGAAGGTTGTTGTGTGAATAGCACAACAAATTGACGTTAATCACAGAAGAAGCACCGGCTAACTC
>GV2UCFN02GT7MT
GGTGAGTAATGCTTGGGGATCTGGCTTATGGAGGGGGATAACGACGGGAAACTGTCGCTAATACCGCGTAGAATCGAGAGATGAAAGTGTGGGACCTTCGGGCCACATGCCATAGGATGAACCCAAGTGGGATTAGGTAGTTGGTGGGGTAATGGCCTACCAAGCCGACGATCTCTAGCTGGTCTGAGAGGATGACCAGCCACACCGGGACTGAGACACGGCCCGGACTCCTACGGGAGGCAGCAGTGGGGAATATTGCGCAATGGGGGCAACCCTGACGCAGCCATGCCGCGTGAATGAAGAAGGCCTTCGGGTTGTAAAGTTCTTTCGGTGACGAGGAAGGTTGTTGTGTGAATAGCACAACAAATTGACGTTAATCACAGAAGAAGCACCGGCTAACTC
>GV2UCFN02GEQ5K
GGTGAGTAATGCTTGGGGATCTGGCTTATGGAGGGGGATAACGACGGGAAACTGTCGCTAATACCGCGTAGAATCGAGAGATGAAAGTGTGGGACCTTCGGGCCACATGCCATAGGATGAACCCAAGTGGGATTAGGTAGTTGGTGGGGTAATGGCCTACCAAGCCGACGATCTCTAGCTGGTCTGAGAGGATGACCAGCCACACCGGGACTGAGACACGGCCCGGACTCCTACGGGAGGCAGCAGTGGGGAATATTGCGCAATGGGGGCAACCCTGACGCAGCCATGCCGCGTGAATGAAGAAGGCCTTCGGGTTGTAAAGTTCTTTCGGTGACGAGGAAGGTTGTTGTGTGAATAGCACAACAAATTGACGTTAATCACAGAAGAAGCACCGGCTAACTC
>GV2UCFN02J3ELA
GGTGAGTAATGCTTGGGGATCTGGCTTATGGAGGGGGATAACGACGGGAAACTGTCGCTAATACCGCGTAGAATCGAGAGATGAAAGTGTGGGACCTTCGGGCCACATGCCATAGGATGAACCCAAGTGGGATTAGGTAGTTGGTGGGGTAATGGCCTACCAAGCCGACGATCTCTAGCTGGTCTGAGAGGATGACCAGCCACACCGGGACTGAGACACGGCCCGGACTCCTACGGGAGGCAGCAGTGGGGAATATTGCGCAATGGGGGCAACCCTGACGCAGCCATGCCGCGTGAATGAAGAAGGCCTTCGGGTTGTAAAGTTCTTTCGGTGACGAGGAAGGTTGTTGTGTGAATAGCACAACAAATTGACGTTAATCACAGAAGAAGCACCGGCTAACTC
>GV2UCFN02ISKLD
GGTGAGTAATGCTTGGGGATCTGGCTTATGGAGGGGGATAACGACGGGAAACTGTCGCTAATACCGCGTAGAATCGAGAGATGAAAGTGTGGGACCTTCGGGCCACATGCCATAGGATGAACCCAAGTGGGATTAGGTAGTTGGTGGGGTAATGGCCTACCAAGCCGACGATCTCTAGCTGGTCTGAGAGGATGACCAGCCACACCGGGACTGAGACACGGCCCGGACTCCTACGGGAGGCAGCAGTGGGGAATATTGCGCAATGGGGGCAACCCTGACGCAGCCATGCCGCGTGAATGAAGAAGGCCTTCGGGTTGTAAAGTTCTTTCGGTGACGAGGAAGGTTGTTGTGTGAATAGCACAACAAATTGACGTTAATCACAGAAGAAGCACCGGCTAACTC
>GV2UCFN02FIDVK
GGTGAGTAATGCTTGGGGATCTGGCTTATGGAGGGGGATAACGACGGGAAACTGTCGCTAATACCGCGTAGAATCGAGAGATGAAAGTGTGGGACCTTCGGGCCACATGCCATAGGATGAACCCAAGTGGGATTAGGTAGTTGGTGGGGTAATGGCCTACCAAGCCGACGATCTCTAGCTGGTCTGAGAGGATGACCAGCCACACCGGGACTGAGACACGGCCCGGACTCCTACGGGAGGCAGCAGTGGGGAATATTGCGCAATGGGGGCAACCCTGACGCAGCCATGCCGCGTGAATGAAGAAGGCCTTCGGGTTGTAAAGTTCTTTCGGTGACGAGGAAGGTTGTTGTGTGAATAGCACAACAAATTGACGTTAATCACAGAAGAAGCACCGGCTAACTC
>GV2UCFN02FXC6W
GGTGAGTAATGCTTGGGGATCTGGCTTATGGAGGGGGATAACGACGGGAAACTGTCGCTAATACCGCGTAGAATCGAGAGATGAAAGTGTGGGACCTTCGGGCCACATGCCATAGGATGAACCCAAGTGGGATTAGGTAGTTGGTGGGGTAATGGCCTACCAAGCCGACGATCTCTAGCTGGTCTGAGAGGATGACCAGCCACACCGGGACTGAGACACGGCCCGGACTCCTACGGGAGGCAGCAGTGGGGAATATTGCGCAATGGGGGCAACCCTGACGCAGCCATGCCGCGTGAATGAAGAAGGCCTTCGGGTTGTAAAGTTCTTTCGGTGACGAGGAAGGTTGTTGTGTGAATAGCGCAACAAATTGACGTTAATCACAGAAGAAGCACCGGCTAACTC
>GV2UCFN02IH0CX
GGTGAGTAATGCTTGGGGATCTGGCTTATGGAGGGGGATAACGACGGGAAACTGTCGCTAATACCGCGTAGAATCGAGAGATGAAAGTGTGGGACCTTCGGGCCACATGCCATAGGATGAACCCAAGTGGGATTAGGTAGTTGGTGGGGTAATGGCCTACCAAGCCGACGATCTCTAGCTGGTCTGAGAGGATGACCAGCCACACCGGGACTGAGACACGGCCCGGACTCCTACGGGAGGCAGCAGTGGGGAATATTGCGCAATGGGGGCAACCCTGACGCAGCCATGCCGCGTGAATGAAGAAGGCCCTCGGGTTGTAAAGTTCTTTCGGTGACGAGGAAGGTTGTTGTGTTAATAGCACAACAAATTGACGTTAATCACAGAAGAAGCACCGGCTAACTC
>GV2UCFN02IWMQ2
GGTGAGTAATGCTTGGGGATCTGGCTTATGGAGGGGGATAACGACGGGAAACTGTCGCTAATACCGCGTAGAATCGAGAGATGAAAGTGTGGGACCTTCGGGCCACATGCCATAGGATGAACCCAAGTGGGATTAGGTAGTTGGTGGGGTAATGGCCTACCAAGCCGACGATCTCTAGCTGGTCTGAGAGGATGACCAGCCACACCGGGACTGAGACACGGCCCGGACTCCTACGGGAGGCAGCAGTGGGGAATATTGCGCAATGGGGGCAACCCTGACGCAGCCATGCCGCGTGAATGAAGAAGGCCCTCGGGTTGTAAAGTTCTTTCGGTGACGAGGAAGGTTGTTGTGTTAATAGCACAACAAATTGACGTTAATCACAGAAGAAGCACCGGCTAACTC
>GV2UCFN02GNR6G
GGTGAGTAATGCTTGGGGATCTGGCTTATGGAGGGGGATAACGACGGGAAACTGTCGCTAATACCGCGTAGAATCGAGAGATGAAAGTGTGGGACCTTCGGGCCACATGCCATAGGATGAACCCAAGTGGGATTAGGTAGTTGGTGGGGTAATGGCCTACCAAGCCGACGATCTCTAGCTGGTCTGAGAGGATGACCAGCCACACCGGGACTGAGACACGGCCCGGACTCCTACGGGAGGCAGCAGTGGGGAATATTGCGCAATGGGGGCAACCCTGACGCAGCCATGCCGCGTGAATGAAGAAGGCCCTCGGGTTGTAAAGTTCTTTCGGTGACGAGGAAGGTTGTTGTGTTAATAGCACAACAAATTGACGTTAATCACAGAAGAAGCACCGGCTAACTC
>GV2UCFN02IWA57
GGTGAGTAATGCTTGGGGATCTGGCTTATGGAGGGGGATAACGACGGGAAACTGTCGCTAATACCGCGTAGAATCGAGAGATGAAAGTGTGGGACCTTCGGGCCACATGCCATAGGATGAACCCAAGTGGGATTAGGTAGTTGGTGGGGTAATGGCCTACCAAGCCGACGATCTCTAGCTGGTCTGAGAGGATGACCAGCCACACCGGGACTGAGACACGGCCCGGACTCCTACGGGAGGCAGCAGTGGGGAATATTGCGCAATGGGGGCAACCCTGACGCAGCCATGCCGCGTGAATGAAGAAGGCCCTCGGGTTGTAAAGTTCTTTCGGTGACGAGGAAGGTTGTTGTGTTAATAGCACAACAAATTGACGTTAATCACAGAAGAAGCACCGGCTAACTC
>GV2UCFN02HI6NN
GGTGAGTAATGCTTGGGGATCTGGCTTATGGAGGGGGATAACGACGGGAAACTGTCGCTAATACCGCGTAGAATCGAGAGATGAAAGTGTGGGACCTTCGGGCCACATGCCATAGGATGAACCCAAGTGGGATTAGGTAGTTGGTGGGGTAATGGCCTACCAAGCCGACGATCTCTAGCTGGTCTGAGAGGATGACCAGCCACACCGGGACTGAGACACGGCCCGGACTCCTACGGGAGGCAGCAGTGGGGAATATTGCGCAATGGGGGCAACCCTGACGCAGCCATGCCGCGTGAATGAAGAAGGCCCTCGGGTTGTAAAGTTCTTTCGGTGACGAGGAAGGTTGTTGTGTTAATAGCACAACAAATTGACGTTAATCACAGAAGAAGCACCGGCTAACTC
>GV2UCFN02FK0CB
GGTGAGTAATGCTTGGGGATCTGGCTTATGGAGGGGGATAACGACGGGAAACTGTCGCTAATACCGCGTAGAATCGAGAGATGAAAGTGTGGGACCTTCGGGCCACATGCCATAGGATGAACCCAAGTGGGATTAGGTAGTTGGTGGGGTAATGGCCTACCAAGCCGACGATCTCTAGCTGGTCTGAGAGGATGACCAGCCACACCGGGACTGAGACACGGCCCGGACTCCTACGGGAGGCAGCAGTGGGGAATATTGCGCAATGGGGGCAACCCTGACGCAGCCATGCCGCGTGAATGAAGAAGGCCCTCGGGTTGTAAAGTTCTTTCGGTGACGAGGAAGGTTGTTGTGTTAATAGCACAACAAATTGACGTTAATCACAGAAGAAGCACCGGCTAACTC
>GV2UCFN02JQXOS
GGTGAGTAATGCTTGGGGATCTGGCTTATGGAGGGGGATAACGACGGGAAACTGTCGCTAATACCGCGTAGAATCGAGAGATGAAAGTGTGGGACCTTCGGGCCACATGCCATAGGATGAACCCAAGTGGGATTAGGTAGTTGGTGGGGTAATGGCCTACCAAGCCGACGATCTCTAGCTGGTCTGAGAGGATGACCAGCCACACCGGGACTGAGACACGGCCCGGACTCCTACGGGAGGCAGCAGTGGGGAATATTGCGCAATGGGGGCAACCCTGACGCAGCCATGCCGCGTGAATGAAGAAGGCCCTCGGGTTGTAAAGTTCTTTCGGTGACGAGGAAGGTTGTTGTGTGAATAGCACAACAAATTGACGTTAATCACAGAAGAAGCACCGGCTAACTC
>GV2UCFN02GMD44
GGTGAGTAATGCTTGGGGATCTGGCTTATGGAGGGGGATAACGACGGGAAACTGTCGCTAATACCGCGTAGAATCGAGAGATGAAAGTGTGGGACCTTCGGGCCACATGCCATAGGATGAACCCAAGTGGGATTAGGTAGTTGGTGGGGTAATGGCCTACCAAGCCGACGATCTCTAGCTGGTCTGAGAGGATGACCAGCCACACCGGGACTGAGACACGGCCCGGACTCCTACGGGAGGCAGCAGTGGGGAATATTGCGCAATGGGGGCAACCCTGACGCAGCCATGCCGCGTGAATGAAGAAGGCCCTCGGGTTGTAAAGTTCTTTCGGTGACGAGGAAGGTTGTTGTGTGAATAGCACAACAAATTGACGTTAATCACAGAAGAAGCACCGGCTAACTC
>GV2UCFN02GXHW3
GGTGAGTAATGCTTGGGGATCTGGCTTATGGAGGGGGATAACGACGGGAAACTGTCGCTAATACCGCGTAGAATCGAGAGATGAAAGTGTGGGACCTTCGGGCCACATGCCATAGGATGAACCCAAGTGGGATTAGGTAGTTGGTGGGGTAATGGCCTACCAAGCCGACGATCTCTAGCTGGTCTGAGAGGATGACCAGCCACACCGGGACTGAGACACGGCCCGGACTCCTACGGGAGGCAGCAGTGGGGAATATTGCGCAATGGGGGCAACCCTGACGCAGCCATGCCGCGTGAATGAAGAAGGCCCTCGGGTTGTAAAGTTCTTTCGGTGACGAGGAAGGTTGTTGTGTGAATAGCACAACAAATTGACGTTAATCACAGAAGAAGCACCGGCTAACTC
>GV2UCFN02FWM1K
GGTGAGTAATGCTTGGGGATCTGGCTTATGGAGGGGGATAACGACGGGAAACTGTCGCTAATACCGCGTAGAATCGAGAGATGAAAGTGTGGGACCTTCGGGCCACATGCCATAGGATGAACCCAAGTGGGATTAGGTAGTTGGTGGGGTAATGGCCTACCAAGCCGACGATCTCTAGCTGGTCTGAGAGGATGACCAGCCACACCGGGACTGAGACACGGCCCGGACTCCTACGGGAGGCAGCAGTGGGGAATATTGCGCAATGGGGGCAACCCTGACGCAGCCATGCCGCGTGAATGAAGAAGGCCCTCGGGTTGTAAAGTTCTTTCGGTGACGAGGAAGGTTGTTGTGTGAATAGCACAACAAATTGACGTTAATCACAGAAGAAGCACCGGCTAACTC
>GV2UCFN02GW15F
GGTGAGTAATGCTTGGGGATCTGGCTTATGGAGGGGGATAACGACGGGAAACTGTCGCTAATACCGCGTAGAATCGAGAGATGAAAGTGTGGGACCTTCGGGCCACATGCCATAGGATGAACCCAAGTGGGATTAGGTAGTTGGTGGGGTAATGGCCTACCAAGCCGACGATCTCTAGCTGGTCTGAGAGGATGACCAGCCACACCGGGACTGAGACACGGCCCGGACTCCTACGGGAGGCAGCAGTGGGGAATATTGCGCAATGGGGGCAACCCTGACGCAGCCATGCCGCGTGAATGAAGAAGGCCCTCGGGTTGTAAAGTTCTTTCGGTGACGAGGAAGGTTGTTGTGTGAATAGCACAACAAATTGACGTTAATCACAGAAGAAGCACCGGCTAACTC
>GV2UCFN02GPW40
GGTGAGTAATGCTTGGGGATCTGGCTTATGGAGGGGGATAACGACGGGAAACTGTCGCTAATACCGCGTAGAATCGAGAGATGAAAGTGTGGGACCTTCGGGCCACATGCCATAGGATGAACCCAAGTGGGATTAGGTAGTTGGTGGGGTAATGGCCTACCAAGCCGACGATCTCTAGCTGGTCTGAGAGGATGACCAGCCACACCGGGACTGAGACACGGCCCGGACTCCTACGGGAGGCAGCAGTGGGGAATATTGCGCAATGGGGGCAACCCTGACGCAGCCATGCCGCGTGAATGAAGAAGGCCCTCGGGTTGTAAAGTTCTTTCGGTGACGAGGAAGGTTGTTGTGTGAATAGCACAACAAATTGACGTTAATCACAGAAGAAGCACCGGCTAACTC
>GV2UCFN02G2MBQ
GGTGAGTAATGCTTGGGGATCTGGCTTATGGAGGGGGATAACGACGGGAAACTGTCGCTAATACCGCGTAGAATCGAGAGATGAAAGTGTGGGACCTTCGGGCCACATGCCATAGGATGAACCCAAGTGGGATTAGGTAGTTGGTGGGGTAATGGCCTACCAAGCCGACGATCTCTAGCTGGTCTGAGAGGATGACCAGCCACACCGGGACTGAGACACGGCCCGGACTCCTACGGGAGGCAGCAGTGGGGAATATTGCGCAATGGGGGCAACCCTGACGCAGCCATGCCGCGTGAATGAAGAAGGCCCTCGGGTTGTAAAGTTCTTTCGGTGACGAGGAAGGTTGTTGTGTGAATAGCACAACAAATTGACGTTAATCACAGAAGAAGCACCGGCTAACTC
>GV2UCFN02GWEQZ
GGTGAGTAATGCTTGGGGATCTGGCTTATGGAGGGGGATAACGACGGGAAACTGTCGCTAATACCGCGTAGAATCGAGAGATGAAAGTGTGGGACCTTCGGGCCACATGCCATAGGATGAACCCAAGTGGGATTAGGTAGTTGGTGGGGTAATGGCCTACCAAGCCGACGATCTCTAGCTGGTCTGAGAGGATGACCAGCCACACCGGGACTGAGACACGGCCCGGACTCCTACGGGAGGCAGCAGTGGGGAATATTGCGCAATGGGGGCAACCCTGACGCAGCCATGCCGCGTGAATGAAGAAGGCCCTCGGGTTGTAAAGTTCTTTCGGTGACGAGGAAGGTTGTTGTGTGAATAGCACAACAAATTGACGTTAATCACAGAAGAAGCACCGGCTAACTC
>GV2UCFN02GPOE0
GGTGAGTAATGCTTGGGGATCTGGCTTATGGAGGGGGATAACGACGGGAAACTGTCGCTAATACCGCGTAGAATCGAGAGATGAAAGTGTGGGACCTTCGGGCCACATGCCATAGGATGAACCCAAGTGGGATTAGGTAGTTGGTGGGGTAATGGCCTACCAAGCCGACGATCTCTAGCTGGTCTGAGAGGATGACCAGCCACACCGGGACTGAGACACGGCCCGGACTCCTACGGGAGGCAGCAGTGGGGAATATTGCGCAATGGGGGCAACCCTGACGCAGCCATGCCGCGTGAATGAAGAAGGCCCTCGGGTTGTAAAGTTCTTTCGGTGACGAGGAAGGTTGTTGTGTGAATAGCACAACAAATTGACGTTAATCACAGAAGAAGCACCGGCTAACTC
>GV2UCFN02I38W4
GGTGAGTAATGCTTGGGGATCTGGCTTATGGAGGGGGATAACGACGGGAAACTGTCGCTAATACCGCGTAGAATCGAGAGATGAAAGTGTGGGACCTTCGGGCCACATGCCATAGGATGAACCCAAGTGGGATTAGGTAGTTGGTGGGGTAATGGCCTACCAAGCCGACGATCTCTAGCTGGTCTGAGAGGATGACCAGCCACACCGGGACTGAGACACGGCCCGGACTCCTACGGGAGGCAGCAGTGGGGAATATTGCGCAATGGGGGCAACCCTGACGCAGCCATGCCGCGTGAATGAAGAAGGCCCTCGGGTTGTAAAGTTCTTTCGGTGACGAGGAAGGTTGTTGTGTGAATAGCACAACAAATTGACGTTAATCACAGAAGAAGCACCGGCTAACTC
>GV2UCFN02IE1TI
GGTGAGTAATGCTTGGGGATCTGGCTTATGGAGGGGGATAACGACGGGAAACTGTCGCTAATACCGCGTAGAATCGAGAGATGAAAGTGTGGGACCTTCGGGCCACATGCCATAGGATGAACCCAAGTGGGATTAGGTAGTTGGTGGGGTAATGGCCTACCAAGCCGACGATCTCTAGCTGGTCTGAGAGGATGACCAGCCACACCGGGACTGAGACACGGCCCGGACTCCTACGGGAGGCAGCAGTGGGGAATATTGCGCAATGGGGGCAACCCTGACGCAGCCATGCCGCGTGAATGAAGAAGGCCCTCGGGTTGTAAAGTTCTTTCGGTGACGAGGAAGGTTGTTGTGTGAATAGCACAACAAATTGACGTTAATCACAGAAGAAGCACCGGCTAACTC
>GV2UCFN02G7MM5
GGTGAGTAATGCTTGGGGATCTGGCTTATGGAGGGGGATAACGACGGGAAACTGTCGCTAATACCGCGTAGAATCGAGAGATGAAAGTGTGGGACCTTCGGGCCACATGCCATAGGATGAACCCAAGTGGGATTAGGTAGTTGGTGGGGTAATGGCCTACCAAGCCGACGATCTCTAGCTGGTCTGAGAGGATGACCAGCCACACCGGGACTGAGACACGGCCCGGACTCCTACGGGAGGCAGCAGTGGGGAATATTGCGCAATGGGGGCAACCCTGACGCAGCCATGCCGCGTGAATGAAGAAGGCCCTCGGGTTGTAAAGTTCTTTCGGTGACGAGGAAGGTTGTTGTGTGAATAGCACAACAAATTGACGTTAATCACAGAAGAAGCACCGGCTAACTC
>GV2UCFN02GO4UN
GGTGAGTAATGCTTGGGGATCTGGCTTATGGAGGGGGATAACGACGGGAAACTGTCGCTAATACCGCGTAGAATCGAGAGATGAAAGTGTGGGACCTTCGGGCCACATGCCATAGGATGAACCCAAGTGGGATTAGGTAGTTGGTGGGGTAATGGCCTACCAAGCCGACGATCTCTAGCTGGTCTGAGAGGATGACCAGCCACACCGGGACTGAGACACGGCCCGGACTCCTACGGGAGGCAGCAGTGGGGAATATTGCGCAATGGGGGCAACCCTGACGCAGCCATGCCGCGTGAATGAAGAAGGCCCTCGGGTTGTAAAGTTCTTTCGGTGACGAGGAAGGTTGTTGTGTGAATAGCACAACAAATTGACGTTAATCACAGAAGAAGCACCGGCTAACTC
>GV2UCFN02JKIWI
GGTGAGTAATGCTTGGGGATCTGGCTTATGGAGGGGGATAACGACGGGAAACTGTCGCTAATACCGCGTAGAATCGAGAGATGAAAGTGTGGGACCTTCGGGCCACATGCCATAGGATGAACCCAAGTGGGATTAGGTAGTTGGTGGGGTAATGGCCTACCAAGCCGACGATCTCTAGCTGGTCTGAGAGGATGACCAGCCACACCGGGACTGAGACACGGCCCGGACTCCTACGGGAGGCAGCAGTGGGGAATATTGCGCAATGGGGGCAACCCTGACGCAGCCATGCCGCGTGAATGAAGAAGGCCCTCGGGTTGTAAAGTTCTTTCGGTGACGAGGAAGGTTGTTGTGTGAATAGCACAACAAATTGACGTTAATCACAGAAGAAGCACCGGCTAACTC
>GV2UCFN02JHXIP
GGTGAGTAATGCTTGGGGATCTGGCTTATGGAGGGGGATAACGACGGGAAACTGTCGCTAATACCGCGTAGAATCGAGAGATGAAAGTGTGGGACCTTCGGGCCACATGCCATAGGATGAACCCAAGTGGGATTAGGTAGTTGGTGGGGTAATGGCCTACCAAGCCGACGATCTCTAGCTGGTCTGAGAGGATGACCAGCCACACCGGGACTGAGACACGGCCCGGACTCCTACGGGAGGCAGCAGTGGGGAATATTGCGCAATGGGGGCAACCCTGACGCAGCCATGCCGCGTGAATGAAGAAGGCCCTCGGGTTGTAAAGTTCTTTCGGTGACGAGGAAGGTTGTTGTGTGAATAGCACAACAAATTGACGTTAATCACAGAAGAAGCACCGGCTAACTC
>GV2UCFN02GSEHO
GGTGAGTAATGCTTGGGGATCTGGCTTATGGAGGGGGATAACGACGGGAAACTGTCGCTAATACCGCGTAGAATCGAGAGATGAAAGTGTGGGACCTTCGGGCCACATGCCATAGGATGAACCCAAGTGGGATTAGGTAGTTGGTGGGGTAATGGCCTACCAAGCCGACGATCTCTAGCTGGTCTGAGAGGATGACCAGCCACACCGGGACTGAGACACGGCCCGGACTCCTACGGGAGGCAGCAGTGGGGAATATTGCGCAATGGGGGCAACCCTGACGCAGCCATGCCGCGTGAATGAAGAAGGCCCTCGGGTTGTAAAGTTCTTTCGGTGACGAGGAAGGTTGTTGTGTGAATAGCACAACAAATTGACGTTAATCACAGAAGAAGCACCGGCTAACTC
