# Supplementary material for: Investigation of the Effect of Type 2 Diabetes Mellitus on Subgingival Plaque Microbiota by High-Throughput 16S rDNA Pyrosequencing
Source: PLoS One. 2013 Apr 22;8(4):e61516. doi: 10.1371/journal.pone.0061516 (PMC3632544; doi:10.1371/journal.pone.0061516)
Supplement: File S1 — FASTA-format sequences for all the OTUs. Sequences for each OTU are provided in a FASTA-format file. (ZIP) [file pone.0061516.s004.zip › OTU.allseq/Otu0029.fasta]

>GV2UCFN02I2XYK
GGTGCGTAACGCGTATGCAACCTACCTTTCACAGGGGGATAGCCCGGAGAAATTTGGATTAATATCCCATAATATTGTTGGATGGCATCATTTGGCAATTAAAGTTACGATGGTGGAAGATGGGCATGCGTCCTATTAGCTAGTTGGCGAGGTAACGGCTCGCCAAGGCGACGATAGGTAGGGGTCCTGAGAGGGAGATCCCCCACACTGGTACTGAGACAGGGACCAGACTCCTACGGGAGGCAGCAGTGAGGAATATTGGTCAATGGTCGGAAGACTGAACCAGCCATGCCGCGTGCAGGAAGGCGGCCTTATGGGTTGTAAACTGCTTTTATATGGGAAGAATAAGGAGTACGTGTACTTTGATGACGGTACCATATGAATAAGCATCGGCTAACTC
>GV2UCFN02HK0BO
GGTGCGTAACGCGTATGCAACCTACCTTTCACAGGGGGATAGCCCGGAGAAATTTGGATTAATATCCCATAATATTGTTGGATGGCATCATTTGGCAATTAAAGTTACGATGGTGGAAGATGGGCATGCGTCCTATTAGCTAGTTGGCGAGGTAACGGCTCGCCAAGGCGACGATAGGTAGGGGTCCTGAGAGGGAGATCCCCCACACTGGTACTGAGACAGGGACCAGACTCCTACGGGAGGCAGCAGTGAGGAATATTGGTCAATGGTCGGAAGACTGAACCAGCCATGCCGCGTGCAGGAAGGCGGCCTTATGGGTTGTAAACTGCTTTTATATGGGAAGAATAAGGAGTACGTGTACTTTGATGACGGTACCATATGAATAAGCATCGGCTAACTC
>GV2UCFN02HPW9H
GGTGCGTAACGCGTATGCAACCTACCTTTCACAGGGGGATAGCCCGGAGAAATTTGGATTAATATCCCATAATATTGTTGGATGGCATCATTTGGCAATTAAAGTTACGATGGTGGAAGATGGGCATGCGTCCTATTAGCTAGTTGGCGAGGTAACGGCTCGCCAAGGCGACGATAGGTAGGGGTCCTGAGAGGGAGATCCCCCACACTGGTACTGAGACAGGGACCAGACTCCTACGGGAGGCAGCAGTGAGGAATATTGGTCAATGGTCGGAAGACTGAACCAGCCATGCCGCGTGCAGGAAGGCGGCCTTATGGGTTGTAAACTGCTTTTATATGGGAAGAATAAGGAGTACGTGTACTTTGATGACGGTACCATATGAATAAGCATCGGCTAACTC
>GV2UCFN02IWV53
GGTGCGTAACGCGTATGCAACCTACCTTTCACAGGGGGATAGCCCGGAGAAATTTGGATTAATATCCCATAATATTGTTGGATGGCATCATTTGGCAATTAAAGTTACGATGGTGGAAGATGGGCATGCGTCCTATTAGCTAGTTGGCGAGGTAACGGCTCGCCAAGGCGACGATAGGTAGGGGTCCTGAGAGGGAGATCCCCCACACTGGTACTGAGACAGGGACCAGACTCCTACGGGAGGCAGCAGTGAGGAATATTGGTCAATGGTCGGAAGACTGAACCAGCCATGCCGCGTGCAGGAAGGCGGCCTTATGGGTTGTAAACTGCTTTTATATGGGAAGAATAAGGAGTACGTGTACTTTGATGACGGTACCATATGAATAAGCATCGGCTAACTC
>GV2UCFN02IYV86
GGTGCGTAACGCGTATGCAACCTACCTTTCACAGGGGGATAGCCCGGAGAAATTTGGATTAATATCCCATAATATTGTTGGATGGCATCATTTGGCAATTAAAGTTACGATGGTGGAAGATGGGCATGCGTCCTATTAGCTAGTTGGCGAGGTAACGGCTCGCCAAGGCGACGATAGGTAGGGGTCCTGAGAGGGAGATCCCCCACACTGGTACTGAGACAGGGACCAGACTCCTACGGGAGGCAGCAGTGAGGAATATTGGTCAATGGTCGGAAGACTGAACCAGCCATGCCGCGTGCAGGAAGGCGGCCTTATGGGTTGTAAACTGCTTTTATATGGGAAGAATAAGGAGTACGTGTACTTTGATGACGGTACCATATGAATAAGCATCGGCTAACTC
>GV2UCFN02HWMZ0
GGTGCGTAACGCGTATGCAACCTACCTTTCACAGGGGGATAGCCCGGAGAAATTTGGATTAATATCCCATAATATTGTTGGATGGCATCATTTGGCAATTAAAGTTACGATGGTGGAAGATGGGCATGCGTCCTATTAGCTAGTTGGCGAGGTAACGGCTCGCCAAGGCGACGATAGGTAGGGGTCCTGAGAGGGAGATCCCCCACACTGGTACTGAGACAGGGACCAGACTCCTACGGGAGGCAGCAGTGAGGAATATTGGTCAATGGTCGGAAGACTGAACCAGCCATGCCGCGTGCAGGAAGGCGGCCTTATGGGTTGTAAACTGCTTTTATATGGGAAGAATAAGGGGTACGTGTACTTTGATGACGGTACCATATGAATAAGCATCGGCTAACTC
>GV2UCFN02IQ9BP
GGTGCGTAACGCGTATGCAACCTACCTTTCACAGGGGGATAGCCCGGAGAAATTTGGATTAATATCCCATAATATTGTTGGATGGCATCATTTGGCAATTAAAGTTACGATGGTGGAAGATGGGCATGCGTCCTATTAGCTAGTTGGCGAGGTAACGGCTCGCCAAGGCGACGATAGGTAGGGGTCCTGAGAGGGAGATCCCCCACACTGGTACTGAGACAGGGACCAGACTCCTACGGGAGGCAGCAGTGAGGAATATTGGTCAATGGTCGGAAGACTGAACCAGCCATGCCGCGTGCAGGAAGGCGGCCTTATGGGTTGTAAACTGCTTTTATATGGGAAGAATAAGGGGTACGTGTACTTTGATGACGGTACCATATGAATAAGCATCGGCTAACTC
>GV2UCFN02I8QWK
GGTGCGTAACGCGTATGCAACCTACCTTTCACAGGGGGATAGCCCGGAGAAATTTGGATTAATATCCCATAATATTGTTGGATGGCATCATTTGGCAATTAAAGTTACGATGGTGGAAGATGGGCATGCGTCCTATTAGCTAGTTGGCGAGGTAACGGCTCGCCAAGGCGACGATAGGTAGGGGTCCTGAGAGGGAGATCCCCCACACTGGTACTGAGACAGGGACCAGACTCCTACGGGAGGCAGCAGTGAGGAATATTGGTCAATGGTCGGAAGACTGAACCAGCCATGCCGCGTGCAGGAAGGCGGCCTTATGGGTTGTAAACTGCTTTTATATGGGAAGAATAAGGGGTACGTGTACTTTGATGACGGTACCATATGAATAAGCATCGGCTAACTC
>GV2UCFN02HNUM6
GGTGCGTAACGCGTATGCAACCTACCTTTCACAGGGGGATAGCCCGGAGAAATTTGGATTAATATCCCATAATATTGTTGGATGGCATCATTTGGCAATTAAAGTTACGATGGTGGAAGATGGGCATGCGTCCTATTAGCTAGTTGGCGAGGTAACGGCTCGCCAAGGCGACGATAGGTAGGGGTCCTGAGAGGGAGATCCCCCACACTGGTACTGAGACAGGGACCAGACTCCTACGGGAGGCAGCAGTGAGGAATATTGGTCAATGGTCGGAAGACTGAACCAGCCATGCCGCGTGCAGGAAGGCGGCCTTATGGGTTGTAAACTGCTTTTATATGGGAAGAATAAGGGGTACGTGTACTTTGATGACGGTACCATATGAATAAGCATCGGCTAACTC
>GV2UCFN02HSR6U
GGTGCGTAACGCGTATGCAACCTACCTTTCACAGGGGGATAGCCCGGAGAAATTTGGATTAATATCCCATAATATTGTTGGATGGCATCATTTGGCAATTAAAGTTACGATGGTGGAAGATGGGCATGCGTCCTATTAGCTAGTTGGCGAGGTAACGGCTCGCCAAGGCGACGATAGGTAGGGGTCCTGAGAGGGAGATCCCCCACACTGGTACTGAGACAGGGACCAGACTCCTACGGGAGGCAGCAGTGAGGAATATTGGTCAATGGTCGGAAGACTGAACCAGCCATGCCGCGTGCAGGAAGGCGGCCTTATGGGTTGTAAACTGCTTTTATATGGGAAGAATAAGGGGTACGTGTACTTTGATGACGGTACCATATGAATAAGCATCGGCTAACTC
>GV2UCFN02GUQBK
GGTGCGTAACGCGTATGCAACCTACCTTTCACAGGGGGATAGCCCGGAGAAATTTGGATTAATATCCCATAATATTGTTGGATGGCATCATTTGGCAATTAAAGTTACGATGGTGGAAGATGGGCATGCGTCCTATTAGCTAGTTGGCGAGGTAACGGCTCGCCAAGGCGACGATAGGTAGGGGTCCTGAGAGGGAGATCCCCCACACTGGTACTGAGACAGGGACCAGACTCCTACGGGAGGCAGCAGTGAGGAATATTGGTCAATGGTCGGAAGACTGAACCAGCCATGCCGCGTGCAGGAAGGCGGCCTTATGGGTTGTAAACTGCTTTTATATGGGAAGAATAAGGGGTACGTGTACTTTGATGACGGTACCATATGAATAAGCATCGGCTAACTC
>GV2UCFN02G831X
GGTGCGTAACGCGTATGCAACCTACCTTTCACAGGGGGATAGCCCGGAGAAATTTGGATTAATATCCCATAATATTGTTGGATGGCATCATTTGGCAATTAAAGTTACGATGGTGGAAGATGGGCATGCGTCCTATTAGCTAGTTGGCGAGGTAACGGCTCGCCAAGGCGACGATAGGTAGGGGTCCTGAGAGGGAGATCCCCCACACTGGTACTGAGACAGGGACCAGACTCCTACGGGAGGCAGCAGTGAGGAATATTGGTCAATGGTCGGAAGACTGAACCAGCCATGCCGCGTGCAGGAAGGCGGCCTTATGGGTTGTAAACTGCTTTTATATGGGAAGAATAAGGGGTACGTGTACTTTGATGACGGTACCATATGAATAAGCATCGGCTAACTC
>GV2UCFN02H43G1
GGTGCGTAACGCGTATGCAACCTACCTTTCACAGGGGGATAGCCCGGAGAAATTTGGATTAATATCCCATAATATTGTTGGATGGCATCATTTGGCAATTAAAGTTACGATGGTGGAAGATGGGCATGCGTCCTATTAGCTAGTTGGCGAGGTAACGGCTCGCCAAGGCGACGATAGGTAGGGGTCCTGAGAGGGAGATCCCCCACACTGGTACTGAGACAGGGACCAGACTCCTACGGGAGGCAGCAGTGAGGAATATTGGTCAATGGTCGGAAGACTGAACCAGCCATGCCGCGTGCAGGAAGGCGGCCTTATGGGTTGTAAACTGCTTTTATATGGGAAGAATAAGGGGTACGTGTACTTTGATGACGGTACCATATGAATAAGCATCGGCTAACTC
>GV2UCFN02GOUO7
GGTGCGTAACGCGTATGCAACCTACCTTTCACAGGGGGATAGCCCGGAGAAATTTGGATTAATATCCCATAATATTGTTGGATGGCATCATTTGGCAATTAAAGTTACGATGGTGGAAGATGGGCATGCGTCCTATTAGCTAGTTGGCGAGGTAACGGCTCGCCAAGGCGACGATAGGTAGGGGTCCTGAGAGGGAGATCCCCCACACTGGTACTGAGACAGGGACCAGACTCCTACGGGAGGCAGCAGTGAGGAATATTGGTCAATGGTCGGAAGACTGAACCAGCCATGCCGCGTGCAGGAAGGCGGCCTTATGGGTTGTAAACTGCTTTTATATGGGAAGAATAAGGGGTACGTGTACTTTGATGACGGTACCATATGAATAAGCATCGGCTAACTC
>GV2UCFN02IDSTO
GGTGCGTAACGCGTATGCAACCTACCTTTCACAGGGGGATAGCCCGGAGAAATTTGGATTAATATCCCATAATATTGTTGGATGGCATCATTTGGCAATTAAAGTTACGATGGTGGAAGATGGGCATGCGTCCTATTAGCTAGTTGGCGAGGTAACGGCTCGCCAAGGCGACGATAGGTAGGGGTCCTGAGAGGGAGATCCCCCACACTGGTACTGAGACAGGGACCAGACTCCTACGGGAGGCAGCAGTGAGGAATATTGGTCAATGGTCGGAAGACTGAACCAGCCATGCCGCGTGCAGGAAGGCGGCCTTATGGGTTGTAAACTGCTTTTATATGGGAAGAATAAGGGGTACGTGTACTTTGATGACGGTACCATATGAATAAGCATCGGCTAACTC
>GV2UCFN02FK6OG
GGTGCGTAACGCGTATGCAACCTACCTTTCACAGGGGGATAGCCCGGAGAAATTTGGATTAATATCCCATAATATTGTTGGATGGCATCATTTGGCAATTAAAGTTACGATGGTGGAAGATGGGCATGCGTCCTATTAGCTAGTTGGCGAGGTAACGGCTCGCCAAGGCGACGATAGGTAGGGGTCCTGAGAGGGAGATCCCCCACACTGGTACTGAGACAGGGACCAGACTCCTACGGGAGGCAGCAGTGAGGAATATTGGTCAATGGTCGGAAGACTGAACCAGCCATGCCGCGTGCAGGAAGGCGGCCTTATGGGTTGTAAACTGCTTTTATATGGGAAGAATAAGGGGTACGTGTACTTTGATGACGGTACCATATGAATAAGCATCGGCTAACTC
>GV2UCFN02JGOEB
GGTGCGTAACGCGTATGCAACCTACCTTTCACAGGGGGATAGCCCGGAGAAATTTGGATTAATATCCCATAATATTGTTGGATGGCATCATTTGGCAATTAAAGTTACGATGGTGGAAGATGGGCATGCGTCCTATTAGCTAGTTGGCGAGGTAACGGCTCGCCAAGGCGACGATAGGTAGGGGTCCTGAGAGGGAGATCCCCCACACTGGTACTGAGACAGGGACCAGACTCCTACGGGAGGCAGCAGTGAGGAATATTGGTCAATGGTCGGAAGACTGAACCAGCCATGCCGCGTGCAGGAAGGCGGCCTTATGGGTTGTAAACTGCTTTTATATGGGAAGAATAAGGGGTACGTGTACTTTGATGACGGTACCATATGAATAAGCATCGGCTAACTC
>GV2UCFN02G9ZK7
GGTGCGTAACGCGTATGCAACCTACCTTTCACAGGGGGATAGCCCGGAGAAATTTGGATTAATATCCCATAATATTGTTGGATGGCATCATTTGGCAATTAAAGTTACGATGGTGGAAGATGGGCATGCGTCCTATTAGCTAGTTGGCGAGGTAACGGCTCGCCAAGGCGACGATAGGTAGGGGTCCTGAGAGGGAGATCCCCCACACTGGTACTGAGACAGGGACCAGACTCCTACGGGAGGCAGCAGTGAGGAATATTGGTCAATGGTCGGAAGACTGAACCAGCCATGCCGCGTGCAGGAAGGCGGCCTTATGGGTTGTAAACTGCTTTTATATGGGAAGAATAAGGGGTACGTGTACTTTGATGACGGTACCATATGAATAAGCATCGGCTAACTC
