# Supplementary material for: Investigation of the Effect of Type 2 Diabetes Mellitus on Subgingival Plaque Microbiota by High-Throughput 16S rDNA Pyrosequencing
Source: PLoS One. 2013 Apr 22;8(4):e61516. doi: 10.1371/journal.pone.0061516 (PMC3632544; doi:10.1371/journal.pone.0061516)
Supplement: File S1 — FASTA-format sequences for all the OTUs. Sequences for each OTU are provided in a FASTA-format file. (ZIP) [file pone.0061516.s004.zip › OTU.allseq/Otu0030.fasta]

>GV2UCFN02G4CHR
GGTGAGTAACACGTTGGTGACCTGCCCCAAAGAGGGGAATACCGCTTGGAAACGAGCGACAAAACCGCATAAGCTACCGAGAGTCAGAGAGGCGGTAGTAAAAGAGGAATCTACTTTGGGAGGGGCCTGCGGCCCATCAGCTAGTTGGAGAGGTAACGGCTCACCAAGGCGAAGACGGGTAGGGGACCTGAGAGGGTGATCCCCCACAATGGAACTGAAACACGGTCCATACACCTACGGGTGGCAGCAGTAGGGAATATTGCTAAATGGGCGAAAGCCTGAAGCAGCAACGCCGCGTGAACGAAGAAGGCCTTCGGGTCGTAAAGTTCTTTTACGTGGGAAGAGGAAGGACAGTACCACGGGAATAAGTCTCGGCTAACTA
>GV2UCFN02I2ORJ
GGTGAGTAACACGTTGGTGACCTGCCCCAAAGAGGGGAATACCGCTTGGAAACGAGCGACAAAACCGCATAAGCTACCGAGAGTCAGAGAGGCGGTAGTAAAAGAGGAATCTACTTTGGGAGGGGCCTGCGGCCCATCAGCTAGTTGGAGAGGTAACGGCTCACCAAGGCGAAGACGGGTAGGGGACCTGAGAGGGTGATCCCCCACAATGGAACTGAAACACGGTCCATACACCTACGGGTGGCAGCAGTAGGGAATATTGCTAAATGGGCGAAAGCCTGAAGCAGCAACGCCGCGTGAACGAAGAAGGCCTTCGGGTCGTAAAGTTCTTTTACGTGGGAAGAGGAAGGACAGTACCACGGGAATAAGTCTCGGCTAACTA
>GV2UCFN02HRNWE
GGTGAGTAACACGTTGGTGACCTGCCCCAAAGAGGGGAATACCGCTTGGAAACGAGCGACAAAACCGCATAAGCTACCGAGAGTCAGAGAGGCGGTAGTAAAAGAGGAATCTACTTTGGGAGGGGCCTGCGGCCCATCAGCTAGTTGGAGAGGTAACGGCTCACCAAGGCGAAGACGGGTAGGGGACCTGAGAGGGTGATCCCCCACAATGGAACTGAAACACGGTCCATACACCTACGGGTGGCAGCAGTAGGGAATATTGCTAAATGGGCGAAAGCCTGAAGCAGCAACGCCGCGTGAACGAAGAAGGCCTTCGGGTCGTAAAGTTCTTTTACGTGGGAAGAGGAAGGACAGTACCACGGGAATAAGTCTCGGCTAACTA
>GV2UCFN02FJI4G
GGTGAGTAACACGTTGGTGACCTGCCCCAAAGAGGGGAATACCGCTTGGAAACGAGCGACAAAACCGCATAAGCTACCGAGAGTCAGAGAGGCGGTAGTAAAAGAGGAATCTACTTTGGGAGGGGCCTGCGGCCCATCAGCTAGTTGGAGAGGTAACGGCTCACCAAGGCGAAGACGGGTAGGGGACCTGAGAGGGTGATCCCCCACAATGGAACTGAAACACGGTCCATACACCTACGGGTGGCAGCAGTAGGGAATATTGCTAAATGGGCGAAAGCCTGAAGCAGCAACGCCGCGTGAACGAAGAAGGCCTTCGGGTCGTAAAGTTCTTTTACGTGGGAAGAGGAAGGACAGTACCACGGGAATAAGTCTCGGCTAACTA
>GV2UCFN02I7109
GGTGAGTAACACGTTGGTGACCTGCCCCAAAGAGGGGAATACCGCTTGGAAACGAGCGACAAAACCGCATAAGCTACCGAGAGTCAGAGAGGCGGTAGTAAAAGAGGAATCTACTTTGGGAGGGGCCTGCGGCCCATCAGCTAGTTGGAGAGGTAACGGCTCACCAAGGCGAAGACGGGTAGGGGACCTGAGAGGGTGATCCCCCACAATGGAACTGAAACACGGTCCATACACCTACGGGTGGCAGCAGTAGGGAATATTGCTAAATGGGCGAAAGCCTGAAGCAGCAACGCCGCGTGAACGAAGAAGGCCTTCGGGTCGTAAAGTTCTTTTACGTGGGAAGAGGAAGGACAGTACCACGGGAATAAGTCTCGGCTAACTA
>GV2UCFN02IC5MQ
GGTGAGTAACACGTTGGTGACCTGCCCCAAAGAGGGGAATACCGCTTGGAAACGAGCGACAAAACCGCATAAGCTACCGAGAGTCAGAGAGGCGGTAGTAAAAGAGGAATCTACTTTGGGAGGGGCCTGCGGCCCATCAGCTAGTTGGAGAGGTAACGGCTCACCAAGGCGAAGACGGGTAGGGGACCTGAGAGGGTGATCCCCCACAATGGAACTGAAACACGGTCCATACACCTACGGGTGGCAGCAGTAGGGAATATTGCTAAATGGGCGAAAGCCTGAAGCAGCAACGCCGCGTGAACGAAGAAGGCCTTCGGGTCGTAAAGTTCTTTTACGTGGGAAGAGGAAGGACAGTACCACGGGAATAAGTCTCGGCTAACTA
>GV2UCFN02IKSEQ
GGTGAGTAACACGTTGGTGACCTGCCCCAAAGAGGGGAATACCGCTTGGAAACGAGCGACAAAACCGCATAAGCTACCGAGAGTCAGAGAGGCGGTAGTAAAAGAGGAATCTACTTTGGGAGGGGCCTGCGGCCCATCAGCTAGTTGGAGAGGTAACGGCTCACCAAGGCGAAGACGGGTAGGGGACCTGAGAGGGTGATCCCCCACAATGGAACTGAAACACGGTCCATACACCTACGGGTGGCAGCAGTAGGGAATATTGCTAAATGGGCGAAAGCCTGAAGCAGCAACGCCGCGTGAACGAAGAAGGCCTTCGGGTCGTAAAGTTCTTTTACGTGGGAAGAGGAAGGACAGTACCACGGGAATAAGTCTCGGCTAACTA
>GV2UCFN02FPQBY
GGTGAGTAACACGTTGGTGACCTGCCCCAAAGAGGGGAATACCGCTTGGAAACGAGCGACAAAACCGCATAAGCTACCGAGAGTCAGAGAGGCGGTAGTAAAAGAGGAATCTACTTTGGGAGGGGCCTGCGGCCCATCAGCTAGTTGGAGAGGTAACGGCTCACCAAGGCGAAGACGGGTAGGGGACCTGAGAGGGTGATCCCCCACAATGGAACTGAAACACGGTCCATACACCTACGGGTGGCAGCAGTAGGGAATATTGCTAAATGGGCGAAAGCCTGAAGCAGCAACGCCGCGTGAACGAAGAAGGCCTTCGGGTCGTAAAGTTCTTTTACGTGGGAAGAGGAAGGACAGTACCACGGGAATAAGTCTCGGCTAACTA
>GV2UCFN02H099B
GGTGAGTAACACGTTGGTGACCTGCCCCAAAGAGGGGAATACCGCTTGGAAACGAGCGACAAAACCGCATAAGCTACCGAGAGTCAGAGAGGCGGTAGTAAAAGAGGAATCTACTTTGGGAGGGGCCTGCGGCCCATCAGCTAGTTGGAGAGGTAACGGCTCACCAAGGCGAAGACGGGTAGGGGACCTGAGAGGGTGATCCCCCACAATGGAACTGAAACACGGTCCATACACCTACGGGTGGCAGCAGTAGGGAATATTGCTAAATGGGCGAAAGCCTGAAGCAGCAACGCCGCGTGAACGAAGAAGGCCTTCGGGTCGTAAAGTTCTTTTACGTGGGAAGAGGAAGGACAGTACCACGGGAATAAGTCTCGGCTAACTA
>G3BZQ8102G8X6J
GGTGAGTAACACGTTGGTGACCTGCCCCAAAGAGGGGAATACCGCTTGGAAACGAGCGACAAAACCGCATAAGCTACCGAGAGTCAGAGAGGCGGTAGTAAAAGAGGAATCTACTTTGGGAGGGGCCTGCGGCCCATCAGCTAGTTGGAGAGGTAACGGCTCACCAAGGCGAAGACGGGTAGGGGACCTGAGAGGGTGATCCCCCACAATGGAACTGAAACACGGTCCATACACCTACGGGTGGCAGCAGTAGGGAATATTGCTAAATGGGCGAAAGCCTGAAGCAGCAACGCCGCGTGAACGAAGAAGGCCTTCGGGTCGTAAAGTTCTTTTACGTGGGAAGAGGAAGGACAGTACCACGGGAATAAGTCTCGGCTAACTA
>G3BZQ8102H4PO0
GGTGAGTAACACGTTGGTGACCTGCCCCAAAGAGGGGAATACCGCTTGGAAACGAGCGACAAAACCGCATAAGCTACCGAGAGTCAGAGAGGCGGTAGTAAAAGAGGAATCTACTTTGGGAGGGGCCTGCGGCCCATCAGCTAGTTGGAGAGGTAACGGCTCACCAAGGCGAAGACGGGTAGGGGACCTGAGAGGGTGATCCCCCACAATGGAACTGAAACACGGTCCATACACCTACGGGTGGCAGCAGTAGGGAATATTGCTAAATGGGCGAAAGCCTGAAGCAGCAACGCCGCGTGAACGAAGAAGGCCTTCGGGTCGTAAAGTTCTTTTACGTGGGAAGAGGAAGGACAGTACCACGGGAATAAGTCTCGGCTAACTA
>G3BZQ8102JEOBB
GGTGAGTAACACGTTGGTGACCTGCCCCAAAGAGGGGAATACCGCTTGGAAACGAGCGACAAAACCGCATAAGCTACCGAGAGTCAGAGAGGCGGTAGTAAAAGAGGAATCTACTTTGGGAGGGGCCTGCGGCCCATCAGCTAGTTGGAGAGGTAACGGCTCACCAAGGCGAAGACGGGTAGGGGACCTGAGAGGGTGATCCCCCACAATGGAACTGAAACACGGTCCATACACCTACGGGTGGCAGCAGTAGGGAATATTGCTAAATGGGCGAAAGCCTGAAGCAGCAACGCCGCGTGAACGAAGAAGGCCTTCGGGTCGTAAAGTTCTTTTACGTGGGAAGAGGAAGGACAGTACCACGGGAATAAGTCTCGGCTAACTA
>G3BZQ8102JFW77
GGTGAGTAACACGTTGGTGACCTGCCCCAAAGAGGGGAATACCGCTTGGAAACGAGCGACAAAACCGCATAAGCTACCGAGAGTCAGAGAGGCGGTAGTAAAAGAGGAATCTACTTTGGGAGGGGCCTGCGGCCCATCAGCTAGTTGGAGAGGTAACGGCTCACCAAGGCGAAGACGGGTAGGGGACCTGAGAGGGTGATCCCCCACAATGGAACTGAAACACGGTCCATACACCTACGGGTGGCAGCAGTAGGGAATATTGCTAAATGGGCGAAAGCCTGAAGCAGCAACGCCGCGTGAACGAAGAAGGCCTTCGGGTCGTAAAGTTCTTTTACGTGGGAAGAGGAAGGACAGTACCACGGGAATAAGTCTCGGCTAACTA
>G3BZQ8102GZUR6
GGTGAGTAACACGTTGGTGACCTGCCCCAAAGAGGGGAATACCGCTTGGAAACGAGCGACAAAACCGCATAAGCTACCGAGAGTCAGAGAGGCGGTAGTAAAAGAGGAATCTACTTTGGGAGGGGCCTGCGGCCCATCAGCTAGTTGGAGAGGTAACGGCTCACCAAGGCGAAGACGGGTAGGGGACCTGAGAGGGTGATCCCCCACAATGGAACTGAAACACGGTCCATACACCTACGGGTGGCAGCAGTAGGGAATATTGCTAAATGGGCGAAAGCCTGAAGCAGCAACGCCGCGTGAACGAAGAAGGCCTTCGGGTCGTAAAGTTCTTTTACGTGGGAAGAGGAAGGACAGTACCACGGGAATAAGTCTCGGCTAACTA
>G3BZQ8102GHKDS
GGTGAGTAACACGTTGGTGACCTGCCCCAAAGAGGGGAATACCGCTTGGAAACGAGCGACAAAACCGCATAAGCTACCGAGAGTCAGAGAGGCGGTAGTAAAAGAGGAATCTACTTTGGGAGGGGCCTGCGGCCCATCAGCTAGTTGGAGAGGTAACGGCTCACCAAGGCGAAGACGGGTAGGGGACCTGAGAGGGTGATCCCCCACAATGGAACTGAAACACGGTCCATACACCTACGGGTGGCAGCAGTAGGGAATATTGCTAAATGGGCGAAAGCCTGAAGCAGCAACGCCGCGTGAACGAAGAAGGCCTTCGGGTCGTAAAGTTCTTTTACGTGGGAAGAGGAAGGACAGTACCACGGGAATAAGTCTCGGCTAACTA
>G3BZQ8102JWQE0
GGTGAGTAACACGTTGGTGACCTGCCCCAAAGAGGGGAATACCGCTTGGAAACGAGCGACAAAACCGCATAAGCTACCGAGAGTCAGAGAGGCGGTAGTAAAAGAGGAATCTACTTTGGGAGGGGCCTGCGGCCCATCAGCTAGTTGGAGAGGTAACGGCTCACCAAGGCGAAGACGGGTAGGGGACCTGAGAGGGTGATCCCCCACAATGGAACTGAAACACGGTCCATACACCTACGGGTGGCAGCAGTAGGGAATATTGCTAAATGGGCGAAAGCCTGAAGCAGCAACGCCGCGTGAACGAAGAAGGCCTTCGGGTCGTAAAGTTCTTTTACGTGGGAAGAGGAAGGACAGTACCACGGGAATAAGTCTCGGCTAACTA
>G35JFLI02H7ODS
GGTGAGTAACACGTTGGTGACCTGCCCCAAAGAGGGGAATACCGCTTGGAAACGAGCGACAAAACCGCATAAGCTACCGAGAGTCAGAGAGGCGGTAGTAAAAGAGGAATCTACTTTGGGAGGGGCCTGCGGCCCATCAGCTAGTTGGAGAGGTAACGGCTCACCAAGGCGAAGACGGGTAGGGGACCTGAGAGGGTGATCCCCCACAATGGAACTGAAACACGGTCCATACACCTACGGGTGGCAGCAGTAGGGAATATTGCTAAATGGGCGAAAGCCTGAAGCAGCAACGCCGCGTGAACGAAGAAGGCCTTCGGGTCGTAAAGTTCTTTTACGTGGGAAGAGGAAGGACAGTACCACGGGAATAAGTCTCGGCTAACTA
>G35JFLI02GU9JZ
GGTGAGTAACACGTTGGTGACCTGCCCCAAAGAGGGGAATACCGCTTGGAAACGAGCGACAAAACCGCATAAGCTACCGAGAGTCAGAGAGGCGGTAGTAAAAGAGGAATCTACTTTGGGAGGGGCCTGCGGCCCATCAGCTAGTTGGAGAGGTAACGGCTCACCAAGGCGAAGACGGGTAGGGGACCTGAGAGGGTGATCCCCCACAATGGAACTGAAACACGGTCCATACACCTACGGGTGGCAGCAGTAGGGAATATTGCTAAATGGGCGAAAGCCTGAAGCAGCAACGCCGCGTGAACGAAGAAGGCCTTCGGGTCGTAAAGTTCTTTTACGTGGGAAGAGGAAGGACAGTACCACGGGAATAAGTCTCGGCTAACTA
>G35JFLI02IY0SO
GGTGAGTAACACGTTGGTGACCTGCCCCAAAGAGGGGAATACCGCTTGGAAACGAGCGACAAAACCGCATAAGCTACCGAGAGTCAGAGAGGCGGTAGTAAAAGAGGAATCTACTTTGGGAGGGGCCTGCGGCCCATCAGCTAGTTGGAGAGGTAACGGCTCACCAAGGCGAAGACGGGTAGGGGACCTGAGAGGGTGATCCCCCACAATGGAACTGAAACACGGTCCATACACCTACGGGTGGCAGCAGTAGGGAATATTGCTAAATGGGCGAAAGCCTGAAGCAGCAACGCCGCGTGAACGAAGAAGGCCTTCGGGTCGTAAAGTTCTTTTACGTGGGAAGAGGAAGGACAGTACCACGGGAATAAGTCTCGGCTAACTA
>G35JFLI02G8E10
GGTGAGTAACACGTTGGTGACCTGCCCCAAAGAGGGGAATACCGCTTGGAAACGAGCGACAAAACCGCATAAGCTACCGAGAGTCAGAGAGGCGGTAGTAAAAGAGGAATCTACTTTGGGAGGGGCCTGCGGCCCATCAGCTAGTTGGAGAGGTAACGGCTCACCAAGGCGAAGACGGGTAGGGGACCTGAGAGGGTGATCCCCCACAATGGAACTGAAACACGGTCCATACACCTACGGGTGGCAGCAGTAGGGAATATTGCTAAATGGGCGAAAGCCTGAAGCAGCAACGCCGCGTGAACGAAGAAGGCCTTCGGGTCGTAAAGTTCTTTTACGTGGGAAGAGGAAGGACAGTACCACGGGAATAAGTCTCGGCTAACTA
>GV2UCFN02JNJ1R
GGTGAGTAACACGTTGGTGACCTGCCCCAAAGAGGGGAATACCGCTTGGAAACGAGCGACAAAACCGCATAAGCTATCGGGAGTCAGAGAGCCGATAGTAAAAGAGGAATCTACTTTGGGAGGGGCCTGCGGCCCATCAGCTAGTTGGAGAGGTAATGGCTCACCAAGGCAAAGACGGGTAGGGGACCTGAGAGGGTGATCCCCCACAATGGAACTGAAACACGGTCCATACACCTACGGGTGGCAGCAGTAGGGAATATTGCTAAATGGGCGAAAGCCTGAAGCAGCAACGCCGCGTGAACGAAGAAGGCCTTCGGGTCGTAAAGTTCTTTTACGTGGGAAGAGGAAGGACAGTACCACGGGAATAAGTCTCGGCTAACTA
>GV2UCFN02H2T0N
GGTGAGTAACACGTTGGTGACCTGCCCCAAAGAGGGGAATACCGCTTGGAAACGAGCGACAAAACCGCATAAGCTATCGGGAGTCAGAGAGCCGATAGTAAAAGAGGAATCTACTTTGGGAGGGGCCTGCGGCCCATCAGCTAGTTGGAGAGGTAATGGCTCACCAAGGCAAAGACGGGTAGGGGACCTGAGAGGGTGATCCCCCACAATGGAACTGAAACACGGTCCATACACCTACGGGTGGCAGCAGTAGGGAATATTGCTAAATGGGCGAAAGCCTGAAGCAGCAACGCCGCGTGAACGAAGAAGGCCTTCGGGTCGTAAAGTTCTTTTACGTGGGAAGAGGAAGGACAGTACCACGGGAATAAGTCTCGGCTAACTA
>G35JFLI02GBQ4X
GGTGAGTAACACGTTGGTGACCTGCCCCAAAGAGGGAATACCGCTTGGAAACGAGCGACAAAACCGCATAAGCTATCGGGAGTCAGAGAGCCGATAGTAAAAGAGGAATCTACTTTGGGAGGGGCCTGCGGCCCATCAGCTAGTTGGAGAGGTAACGGCTCACCAAGGCGAAGACGGGTAGGGGACCTGAGAGGGTGATCCCCCACAATGGAACTGAAACACGGTCCATACACCTACGGGTGGCAGCAGTAGGGAATATTGCTAAATGGGCGAAAGCCTGAAGCAGCAACGCCGCGTGAACGAAGAAGGCCTTCGGGTCGTAAAGTTCTTTTACGTGGGAAGAGGAAGGACAGTACCACGGGAATAAGTCTCGGCTAACTA
>G35JFLI02I46E4
GGTGAGTAACACGTTGGTGACCTGCCCCAAAGAGGGAATACCGCTTGGAAACGAGCGACAAAACCGCATAAGCTATCGGGAGTCAGAGAGCCGATAGTAAAAGAGGAATCTACTTTGGGAGGGGCCTGCGGCCCATCAGCTAGTTGGAGAGGTAACGGCTCACCAAGGCGAAGACGGGTAGGGGACCTGAGAGGGTGATCCCCCACAATGGAACTGAAACACGGTCCATACACCTACGGGTGGCAGCAGTAGGGAATATTGCTAAATGGGCGAAAGCCTGAAGCAGCAACGCCGCGTGAACGAAGAAGGCCTTCGGGTCGTAAAGTTCTTTTACGTGGGAAGAGGAAGGACAGTACCACGGGAATAAGTCTCGGCTAACTA
>G35JFLI02FUYF1
GGTGAGTAACACGTTGGTGACCTGCCCCAAAGAGGGAATACCGCTTGGAAACGAGCGACAAAACCGCATAAGCTATCGGGAGTCAGAGAGCCGATAGTAAAAGAGGAATCTACTTTGGGAGGGGCCTGCGGCCCATCAGCTAGTTGGAGAGGTAACGGCTCACCAAGGCGAAGACGGGTAGGGGACCTGAGAGGGTGATCCCCCACAATGGAACTGAAACACGGTCCATACACCTACGGGTGGCAGCAGTAGGGAATATTGCTAAATGGGCGAAAGCCTGAAGCAGCAACGCCGCGTGAACGAAGAAGGCCTTCGGGTCGTAAAGTTCTTTTACGTGGGAAGAGGAAGGACAGTACCACGGGAATAAGTCTCGGCTAACTA
>GV2UCFN02ILXS2
GGTGAGTAACACGTTGGTGACCTGCCCCAAAGAGGGGAATACCGCTTGGAAACGAGCGACAAAACCGCATAAGCTATCGGGAGTCAGAGAGCCGATAGTAAAAGAGGAATCTACTTTGGGAGGGGCCTGCGGCCCATCAGCTGGTTGGAGAGGTAACGGCTCACCAAGGCGAAGACGGGTAGGGGACCTGAGAGGGTGATCCCCCACAATGGAACTGAAACACGGTCCATACACCTACGGGTGGCAGCAGTAGGGAATATTGCTAAATGGGCGAAAGCCTGAAGCAGCAACGCCGCGTGAACGAAGAAGGCCTTCGGGTCGTAAAGTTCTTTTACGTGGGAAGAGGAAGGACAGTACCACGGGAATAAGTCTCGGCTAACTA
>GV2UCFN02HIPPS
GGTGAGTAACACGTTGGTGACCTGCCCCAAAGAGGGGAATACCGCTTGGAAACGAGCGACAAAACCGCATAAGCTATCGGGAGTCAGAGAGCCGATAGTAAAAGAGGAATCTACTTTGGGAGGGGCCTGCGGCCCATCAGCTGGTTGGAGAGGTAACGGCTCACCAAGGCGAAGACGGGTAGGGGACCTGAGAGGGTGATCCCCCACAATGGAACTGAAACACGGTCCATACACCTACGGGTGGCAGCAGTAGGGAATATTGCTAAATGGGCGAAAGCCTGAAGCAGCAACGCCGCGTGAACGAAGAAGGCCTTCGGGTCGTAAAGTTCTTTTACGTGGGAAGAGGAAGGACAGTACCACGGGAATAAGTCTCGGCTAACTA
>GV2UCFN02I7Z7W
GGTGAGTAACACGTTGGTGACCTGCCCCAAAGAGGGGAATACCGCTTGGAAACGAGCGACAAAACCGCATAAGCTATCGGGAGTCAGAGAGCCGATAGTAAAAGAGGAATCTACTTTGGGAGGGGCCTGCGGCCCATCAGCTGGTTGGAGAGGTAACGGCTCACCAAGGCGAAGACGGGTAGGGGACCTGAGAGGGTGATCCCCCACAATGGAACTGAAACACGGTCCATACACCTACGGGTGGCAGCAGTAGGGAATATTGCTAAATGGGCGAAAGCCTGAAGCAGCAACGCCGCGTGAACGAAGAAGGCCTTCGGGTCGTAAAGTTCTTTTACGTGGGAAGAGGAAGGACAGTACCACGGGAATAAGTCTCGGCTAACTA
>GV2UCFN02HQOH0
GGTGAGTAACACGTTGGTGACCTGCCCCAAAGAGGGGAATACCGCTTGGAAACGAGCGACAAAACCGCATAAGCTATCGGGAGTCAGAGAGCCGATAGTAAAAGAGGAATCTACTTTGGGAGGGGCCTGCGGCCCATCAGCTGGTTGGAGAGGTAACGGCTCACCAAGGCGAAGACGGGTAGGGGACCTGAGAGGGTGATCCCCCACAATGGAACTGAAACACGGTCCATACACCTACGGGTGGCAGCAGTAGGGAATATTGCTAAATGGGCGAAAGCCTGAAGCAGCAACGCCGCGTGAACGAAGAAGGCCTTCGGGTCGTAAAGTTCTTTTACGTGGGAAGAGGAAGGACAGTACCACGGGAATAAGTCTCGGCTAACTA
>GV2UCFN02GVJT7
GGTGAGTAACACGTTGGTGACCTGCCCCAAAGAGGGGAATACCGCTTGGAAACGAGCGACAAAACCGCATAAGCTATCGGGAGTCAGAGAGCCGATAGTAAAAGAGGAATCTACTTTGGGAGGGGCCTGCGGCCCATCAGCTGGTTGGAGAGGTAACGGCTCACCAAGGCGAAGACGGGTAGGGGACCTGAGAGGGTGATCCCCCACAATGGAACTGAAACACGGTCCATACACCTACGGGTGGCAGCAGTAGGGAATATTGCTAAATGGGCGAAAGCCTGAAGCAGCAACGCCGCGTGAACGAAGAAGGCCTTCGGGTCGTAAAGTTCTTTTACGTGGGAAGAGGAAGGACAGTACCACGGGAATAAGTCTCGGCTAACTA
>GV2UCFN02FQ3EU
GGTGAGTAACACGTTGGTGACCTGCCCCAAAGAGGGGAATACCGCTTGGAAACGAGCGACAAAACCGCATAAGCTATCGGGAGTCAGAGAGCCGATAGTAAAAGAGGAATCTACTTTGGGAGGGGCCTGCGGCCCATCAGCTGGTTGGAGAGGTAACGGCTCACCAAGGCGAAGACGGGTAGGGGACCTGAGAGGGTGATCCCCCACAATGGAACTGAAACACGGTCCATACACCTACGGGTGGCAGCAGTAGGGAATATTGCTAAATGGGCGAAAGCCTGAAGCAGCAACGCCGCGTGAACGAAGAAGGCCTTCGGGTCGTAAAGTTCTTTTACGTGGGAAGAGGAAGGACAGTACCACGGGAATAAGTCTCGGCTAACTA
>GV2UCFN02GQV2T
GGTGAGTAACACGTTGGTGACCTGCCCCAAAGAGGGGAATACCGCTTGGAAACGAGCGACAAAACCGCATAAGCTATCGGGAGTCAGAGAGCCGATAGTAAAAGAGGAATCTACTTTGGGAGGGGCCTGCGGCCCATCAGCTGGTTGGAGAGGTAACGGCTCACCAAGGCGAAGACGGGTAGGGGACCTGAGAGGGTGATCCCCCACAATGGAACTGAAACACGGTCCATACACCTACGGGTGGCAGCAGTAGGGAATATTGCTAAATGGGCGAAAGCCTGAAGCAGCAACGCCGCGTGAACGAAGAAGGCCTTCGGGTCGTAAAGTTCTTTTACGTGGGAAGAGGAAGGACAGTACCACGGGAATAAGTCTCGGCTAACTA
>GV2UCFN02HP88M
GGTGAGTAACACGTTGGTGACCTGCCCCAAAGAGGGGAATACCGCTTGGAAACGAGCGACAAAACCGCATAAGCTATCGGGAGTCAGAGAGCCGATAGTAAAAGAGGAATCTACTTTGGGAGGGGCCTGCGGCCCATCAGCTGGTTGGAGAGGTAACGGCTCACCAAGGCGAAGACGGGTAGGGGACCTGAGAGGGTGATCCCCCACAATGGAACTGAAACACGGTCCATACACCTACGGGTGGCAGCAGTAGGGAATATTGCTAAATGGGCGAAAGCCTGAAGCAGCAACGCCGCGTGAACGAAGAAGGCCTTCGGGTCGTAAAGTTCTTTTACGTGGGAAGAGGAAGGACAGTACCACGGGAATAAGTCTCGGCTAACTA
>G35JFLI02I0MOX
GGTGAGTAACACGTTGGTGACCTGCCCCAAAGAGGGGAATACCGCTTGGAAACGAGCGACAAAACCGCATAAGCTATCGGGAGTCAGAGAGCCGATAGTAAAAGAGGAATCTACTTTGGGAGGGGCCTGCGGGCCCATCAGCTAGTTGGAGAGGTAACGGCTCACCAAGGCGAAGACGGGTAGGGGACCTGAGAGGGTGATCCCCCACAATGGAACTGAAACACGGTCCATACACCTACGGGTGGCAGCAGTAGGGAATATTGCTAAATGGGCGAAAGCCTGAAGCAGCAACGCCGCGTGAACGAAGAAGGCCTTCGGGTCGTAAAGTTCTTTTACGTGGGAAGAGGAAGGACAGTACCACGGGAATAAGTCTCGGCTAACTA
>G35JFLI02JBI9P
GGTGAGTAACACGTTGGTGACCTGCCCCAAAGAGGGGAATACCGCTTGGAAACGAGCGACAAAACCGCATAAGCTATCGGGAGTCAGAGAGCCGATAGTAAAAGAGGAATCTACTTTGGGAGGGGCCTGCGGGCCCATCAGCTAGTTGGAGAGGTAACGGCTCACCAAGGCGAAGACGGGTAGGGGACCTGAGAGGGTGATCCCCCACAATGGAACTGAAACACGGTCCATACACCTACGGGTGGCAGCAGTAGGGAATATTGCTAAATGGGCGAAAGCCTGAAGCAGCAACGCCGCGTGAACGAAGAAGGCCTTCGGGTCGTAAAGTTCTTTTACGTGGGAAGAGGAAGGACAGTACCACGGGAATAAGTCTCGGCTAACTA
>GV2UCFN02IZTS9
GGTGAGTAACACGTTGGTGACCTGCCCCAAAGAGGGGAATACCGCTTGGAAACGAGCGACAAAACCGCATAAGCTATCGGGAGTCAGAGAGCCGATAGTAAAAGAGGAATCTACTTTGGGAGGGGCCTGCGGCCCATCAGCTAGTTGGAGAGGTAACGGCTCACCAAGGCGAAGACGGGTAGGGGACCTGAGAGGGTGATCCCCCACAATGGAACTGAAACACGGTCCATACACCTACGGGTGGCAGCAGTAGGGAATATTGCTAAATGGGCGAAAGCCTGAAGCAGCAACGCCGCGTGAACGAAGAAGGCCTTCGGGTCGTAAAGTTCTTTTACGTGGGAAGAGGAAGGACAGTACCACGGGAATAAGTCTCGGCTAACTA
>GV2UCFN02HXHUA
GGTGAGTAACACGTTGGTGACCTGCCCCAAAGAGGGGAATACCGCTTGGAAACGAGCGACAAAACCGCATAAGCTATCGGGAGTCAGAGAGCCGATAGTAAAAGAGGAATCTACTTTGGGAGGGGCCTGCGGCCCATCAGCTAGTTGGAGAGGTAACGGCTCACCAAGGCGAAGACGGGTAGGGGACCTGAGAGGGTGATCCCCCACAATGGAACTGAAACACGGTCCATACACCTACGGGTGGCAGCAGTAGGGAATATTGCTAAATGGGCGAAAGCCTGAAGCAGCAACGCCGCGTGAACGAAGAAGGCCTTCGGGTCGTAAAGTTCTTTTACGTGGGAAGAGGAAGGACAGTACCACGGGAATAAGTCTCGGCTAACTA
>GV2UCFN02JHMAH
GGTGAGTAACACGTTGGTGACCTGCCCCAAAGAGGGGAATACCGCTTGGAAACGAGCGACAAAACCGCATAAGCTATCGGGAGTCAGAGAGCCGATAGTAAAAGAGGAATCTACTTTGGGAGGGGCCTGCGGCCCATCAGCTAGTTGGAGAGGTAACGGCTCACCAAGGCGAAGACGGGTAGGGGACCTGAGAGGGTGATCCCCCACAATGGAACTGAAACACGGTCCATACACCTACGGGTGGCAGCAGTAGGGAATATTGCTAAATGGGCGAAAGCCTGAAGCAGCAACGCCGCGTGAACGAAGAAGGCCTTCGGGTCGTAAAGTTCTTTTACGTGGGAAGAGGAAGGACAGTACCACGGGAATAAGTCTCGGCTAACTA
>GV2UCFN02GK5WW
GGTGAGTAACACGTTGGTGACCTGCCCCAAAGAGGGGAATACCGCTTGGAAACGAGCGACAAAACCGCATAAGCTATCGGGAGTCAGAGAGCCGATAGTAAAAGAGGAATCTACTTTGGGAGGGGCCTGCGGCCCATCAGCTAGTTGGAGAGGTAACGGCTCACCAAGGCGAAGACGGGTAGGGGACCTGAGAGGGTGATCCCCCACAATGGAACTGAAACACGGTCCATACACCTACGGGTGGCAGCAGTAGGGAATATTGCTAAATGGGCGAAAGCCTGAAGCAGCAACGCCGCGTGAACGAAGAAGGCCTTCGGGTCGTAAAGTTCTTTTACGTGGGAAGAGGAAGGACAGTACCACGGGAATAAGTCTCGGCTAACTA
>GV2UCFN02HPI4R
GGTGAGTAACACGTTGGTGACCTGCCCCAAAGAGGGGAATACCGCTTGGAAACGAGCGACAAAACCGCATAAGCTATCGGGAGTCAGAGAGCCGATAGTAAAAGAGGAATCTACTTTGGGAGGGGCCTGCGGCCCATCAGCTAGTTGGAGAGGTAACGGCTCACCAAGGCGAAGACGGGTAGGGGACCTGAGAGGGTGATCCCCCACAATGGAACTGAAACACGGTCCATACACCTACGGGTGGCAGCAGTAGGGAATATTGCTAAATGGGCGAAAGCCTGAAGCAGCAACGCCGCGTGAACGAAGAAGGCCTTCGGGTCGTAAAGTTCTTTTACGTGGGAAGAGGAAGGACAGTACCACGGGAATAAGTCTCGGCTAACTA
>GV2UCFN02ICH7B
GGTGAGTAACACGTTGGTGACCTGCCCCAAAGAGGGGAATACCGCTTGGAAACGAGCGACAAAACCGCATAAGCTATCGGGAGTCAGAGAGCCGATAGTAAAAGAGGAATCTACTTTGGGAGGGGCCTGCGGCCCATCAGCTAGTTGGAGAGGTAACGGCTCACCAAGGCGAAGACGGGTAGGGGACCTGAGAGGGTGATCCCCCACAATGGAACTGAAACACGGTCCATACACCTACGGGTGGCAGCAGTAGGGAATATTGCTAAATGGGCGAAAGCCTGAAGCAGCAACGCCGCGTGAACGAAGAAGGCCTTCGGGTCGTAAAGTTCTTTTACGTGGGAAGAGGAAGGACAGTACCACGGGAATAAGTCTCGGCTAACTA
>GV2UCFN02IRTP0
GGTGAGTAACACGTTGGTGACCTGCCCCAAAGAGGGGAATACCGCTTGGAAACGAGCGACAAAACCGCATAAGCTATCGGGAGTCAGAGAGCCGATAGTAAAAGAGGAATCTACTTTGGGAGGGGCCTGCGGCCCATCAGCTAGTTGGAGAGGTAACGGCTCACCAAGGCGAAGACGGGTAGGGGACCTGAGAGGGTGATCCCCCACAATGGAACTGAAACACGGTCCATACACCTACGGGTGGCAGCAGTAGGGAATATTGCTAAATGGGCGAAAGCCTGAAGCAGCAACGCCGCGTGAACGAAGAAGGCCTTCGGGTCGTAAAGTTCTTTTACGTGGGAAGAGGAAGGACAGTACCACGGGAATAAGTCTCGGCTAACTA
>GV2UCFN02JW8ZD
GGTGAGTAACACGTTGGTGACCTGCCCCAAAGAGGGGAATACCGCTTGGAAACGAGCGACAAAACCGCATAAGCTATCGGGAGTCAGAGAGCCGATAGTAAAAGAGGAATCTACTTTGGGAGGGGCCTGCGGCCCATCAGCTAGTTGGAGAGGTAACGGCTCACCAAGGCGAAGACGGGTAGGGGACCTGAGAGGGTGATCCCCCACAATGGAACTGAAACACGGTCCATACACCTACGGGTGGCAGCAGTAGGGAATATTGCTAAATGGGCGAAAGCCTGAAGCAGCAACGCCGCGTGAACGAAGAAGGCCTTCGGGTCGTAAAGTTCTTTTACGTGGGAAGAGGAAGGACAGTACCACGGGAATAAGTCTCGGCTAACTA
>GV2UCFN02I8LFS
GGTGAGTAACACGTTGGTGACCTGCCCCAAAGAGGGGAATACCGCTTGGAAACGAGCGACAAAACCGCATAAGCTATCGGGAGTCAGAGAGCCGATAGTAAAAGAGGAATCTACTTTGGGAGGGGCCTGCGGCCCATCAGCTAGTTGGAGAGGTAACGGCTCACCAAGGCGAAGACGGGTAGGGGACCTGAGAGGGTGATCCCCCACAATGGAACTGAAACACGGTCCATACACCTACGGGTGGCAGCAGTAGGGAATATTGCTAAATGGGCGAAAGCCTGAAGCAGCAACGCCGCGTGAACGAAGAAGGCCTTCGGGTCGTAAAGTTCTTTTACGTGGGAAGAGGAAGGACAGTACCACGGGAATAAGTCTCGGCTAACTA
>GV2UCFN02FIEL9
GGTGAGTAACACGTTGGTGACCTGCCCCAAAGAGGGGAATACCGCTTGGAAACGAGCGACAAAACCGCATAAGCTATCGGGAGTCAGAGAGCCGATAGTAAAAGAGGAATCTACTTTGGGAGGGGCCTGCGGCCCATCAGCTAGTTGGAGAGGTAACGGCTCACCAAGGCGAAGACGGGTAGGGGACCTGAGAGGGTGATCCCCCACAATGGAACTGAAACACGGTCCATACACCTACGGGTGGCAGCAGTAGGGAATATTGCTAAATGGGCGAAAGCCTGAAGCAGCAACGCCGCGTGAACGAAGAAGGCCTTCGGGTCGTAAAGTTCTTTTACGTGGGAAGAGGAAGGACAGTACCACGGGAATAAGTCTCGGCTAACTA
>GV2UCFN02IFX0R
GGTGAGTAACACGTTGGTGACCTGCCCCAAAGAGGGGAATACCGCTTGGAAACGAGCGACAAAACCGCATAAGCTATCGGGAGTCAGAGAGCCGATAGTAAAAGAGGAATCTACTTTGGGAGGGGCCTGCGGCCCATCAGCTAGTTGGAGAGGTAACGGCTCACCAAGGCGAAGACGGGTAGGGGACCTGAGAGGGTGATCCCCCACAATGGAACTGAAACACGGTCCATACACCTACGGGTGGCAGCAGTAGGGAATATTGCTAAATGGGCGAAAGCCTGAAGCAGCAACGCCGCGTGAACGAAGAAGGCCTTCGGGTCGTAAAGTTCTTTTACGTGGGAAGAGGAAGGACAGTACCACGGGAATAAGTCTCGGCTAACTA
>GV2UCFN02H632E
GGTGAGTAACACGTTGGTGACCTGCCCCAAAGAGGGGAATACCGCTTGGAAACGAGCGACAAAACCGCATAAGCTATCGGGAGTCAGAGAGCCGATAGTAAAAGAGGAATCTACTTTGGGAGGGGCCTGCGGCCCATCAGCTAGTTGGAGAGGTAACGGCTCACCAAGGCGAAGACGGGTAGGGGACCTGAGAGGGTGATCCCCCACAATGGAACTGAAACACGGTCCATACACCTACGGGTGGCAGCAGTAGGGAATATTGCTAAATGGGCGAAAGCCTGAAGCAGCAACGCCGCGTGAACGAAGAAGGCCTTCGGGTCGTAAAGTTCTTTTACGTGGGAAGAGGAAGGACAGTACCACGGGAATAAGTCTCGGCTAACTA
>GV2UCFN02FN176
GGTGAGTAACACGTTGGTGACCTGCCCCAAAGAGGGGAATACCGCTTGGAAACGAGCGACAAAACCGCATAAGCTATCGGGAGTCAGAGAGCCGATAGTAAAAGAGGAATCTACTTTGGGAGGGGCCTGCGGCCCATCAGCTAGTTGGAGAGGTAACGGCTCACCAAGGCGAAGACGGGTAGGGGACCTGAGAGGGTGATCCCCCACAATGGAACTGAAACACGGTCCATACACCTACGGGTGGCAGCAGTAGGGAATATTGCTAAATGGGCGAAAGCCTGAAGCAGCAACGCCGCGTGAACGAAGAAGGCCTTCGGGTCGTAAAGTTCTTTTACGTGGGAAGAGGAAGGACAGTACCACGGGAATAAGTCTCGGCTAACTA
>GV2UCFN02G902D
GGTGAGTAACACGTTGGTGACCTGCCCCAAAGAGGGGAATACCGCTTGGAAACGAGCGACAAAACCGCATAAGCTATCGGGAGTCAGAGAGCCGATAGTAAAAGAGGAATCTACTTTGGGAGGGGCCTGCGGCCCATCAGCTAGTTGGAGAGGTAACGGCTCACCAAGGCGAAGACGGGTAGGGGACCTGAGAGGGTGATCCCCCACAATGGAACTGAAACACGGTCCATACACCTACGGGTGGCAGCAGTAGGGAATATTGCTAAATGGGCGAAAGCCTGAAGCAGCAACGCCGCGTGAACGAAGAAGGCCTTCGGGTCGTAAAGTTCTTTTACGTGGGAAGAGGAAGGACAGTACCACGGGAATAAGTCTCGGCTAACTA
>GV2UCFN02IZVEX
GGTGAGTAACACGTTGGTGACCTGCCCCAAAGAGGGGAATACCGCTTGGAAACGAGCGACAAAACCGCATAAGCTATCGGGAGTCAGAGAGCCGATAGTAAAAGAGGAATCTACTTTGGGAGGGGCCTGCGGCCCATCAGCTAGTTGGAGAGGTAACGGCTCACCAAGGCGAAGACGGGTAGGGGACCTGAGAGGGTGATCCCCCACAATGGAACTGAAACACGGTCCATACACCTACGGGTGGCAGCAGTAGGGAATATTGCTAAATGGGCGAAAGCCTGAAGCAGCAACGCCGCGTGAACGAAGAAGGCCTTCGGGTCGTAAAGTTCTTTTACGTGGGAAGAGGAAGGACAGTACCACGGGAATAAGTCTCGGCTAACTA
>GV2UCFN02HG4O5
GGTGAGTAACACGTTGGTGACCTGCCCCAAAGAGGGGAATACCGCTTGGAAACGAGCGACAAAACCGCATAAGCTATCGGGAGTCAGAGAGCCGATAGTAAAAGAGGAATCTACTTTGGGAGGGGCCTGCGGCCCATCAGCTAGTTGGAGAGGTAACGGCTCACCAAGGCGAAGACGGGTAGGGGACCTGAGAGGGTGATCCCCCACAATGGAACTGAAACACGGTCCATACACCTACGGGTGGCAGCAGTAGGGAATATTGCTAAATGGGCGAAAGCCTGAAGCAGCAACGCCGCGTGAACGAAGAAGGCCTTCGGGTCGTAAAGTTCTTTTACGTGGGAAGAGGAAGGACAGTACCACGGGAATAAGTCTCGGCTAACTA
>GV2UCFN02JJWPZ
GGTGAGTAACACGTTGGTGACCTGCCCCAAAGAGGGGAATACCGCTTGGAAACGAGCGACAAAACCGCATAAGCTATCGGGAGTCAGAGAGCCGATAGTAAAAGAGGAATCTACTTTGGGAGGGGCCTGCGGCCCATCAGCTAGTTGGAGAGGTAACGGCTCACCAAGGCGAAGACGGGTAGGGGACCTGAGAGGGTGATCCCCCACAATGGAACTGAAACACGGTCCATACACCTACGGGTGGCAGCAGTAGGGAATATTGCTAAATGGGCGAAAGCCTGAAGCAGCAACGCCGCGTGAACGAAGAAGGCCTTCGGGTCGTAAAGTTCTTTTACGTGGGAAGAGGAAGGACAGTACCACGGGAATAAGTCTCGGCTAACTA
>GV2UCFN02HR0FV
GGTGAGTAACACGTTGGTGACCTGCCCCAAAGAGGGGAATACCGCTTGGAAACGAGCGACAAAACCGCATAAGCTATCGGGAGTCAGAGAGCCGATAGTAAAAGAGGAATCTACTTTGGGAGGGGCCTGCGGCCCATCAGCTAGTTGGAGAGGTAACGGCTCACCAAGGCGAAGACGGGTAGGGGACCTGAGAGGGTGATCCCCCACAATGGAACTGAAACACGGTCCATACACCTACGGGTGGCAGCAGTAGGGAATATTGCTAAATGGGCGAAAGCCTGAAGCAGCAACGCCGCGTGAACGAAGAAGGCCTTCGGGTCGTAAAGTTCTTTTACGTGGGAAGAGGAAGGACAGTACCACGGGAATAAGTCTCGGCTAACTA
>GV2UCFN02F90RQ
GGTGAGTAACACGTTGGTGACCTGCCCCAAAGAGGGGAATACCGCTTGGAAACGAGCGACAAAACCGCATAAGCTATCGGGAGTCAGAGAGCCGATAGTAAAAGAGGAATCTACTTTGGGAGGGGCCTGCGGCCCATCAGCTAGTTGGAGAGGTAACGGCTCACCAAGGCGAAGACGGGTAGGGGACCTGAGAGGGTGATCCCCCACAATGGAACTGAAACACGGTCCATACACCTACGGGTGGCAGCAGTAGGGAATATTGCTAAATGGGCGAAAGCCTGAAGCAGCAACGCCGCGTGAACGAAGAAGGCCTTCGGGTCGTAAAGTTCTTTTACGTGGGAAGAGGAAGGACAGTACCACGGGAATAAGTCTCGGCTAACTA
>GV2UCFN02GS6KE
GGTGAGTAACACGTTGGTGACCTGCCCCAAAGAGGGGAATACCGCTTGGAAACGAGCGACAAAACCGCATAAGCTATCGGGAGTCAGAGAGCCGATAGTAAAAGAGGAATCTACTTTGGGAGGGGCCTGCGGCCCATCAGCTAGTTGGAGAGGTAACGGCTCACCAAGGCGAAGACGGGTAGGGGACCTGAGAGGGTGATCCCCCACAATGGAACTGAAACACGGTCCATACACCTACGGGTGGCAGCAGTAGGGAATATTGCTAAATGGGCGAAAGCCTGAAGCAGCAACGCCGCGTGAACGAAGAAGGCCTTCGGGTCGTAAAGTTCTTTTACGTGGGAAGAGGAAGGACAGTACCACGGGAATAAGTCTCGGCTAACTA
>GV2UCFN02JHQYP
GGTGAGTAACACGTTGGTGACCTGCCCCAAAGAGGGGAATACCGCTTGGAAACGAGCGACAAAACCGCATAAGCTATCGGGAGTCAGAGAGCCGATAGTAAAAGAGGAATCTACTTTGGGAGGGGCCTGCGGCCCATCAGCTAGTTGGAGAGGTAACGGCTCACCAAGGCGAAGACGGGTAGGGGACCTGAGAGGGTGATCCCCCACAATGGAACTGAAACACGGTCCATACACCTACGGGTGGCAGCAGTAGGGAATATTGCTAAATGGGCGAAAGCCTGAAGCAGCAACGCCGCGTGAACGAAGAAGGCCTTCGGGTCGTAAAGTTCTTTTACGTGGGAAGAGGAAGGACAGTACCACGGGAATAAGTCTCGGCTAACTA
>GV2UCFN02FM9MP
GGTGAGTAACACGTTGGTGACCTGCCCCAAAGAGGGGAATACCGCTTGGAAACGAGCGACAAAACCGCATAAGCTATCGGGAGTCAGAGAGCCGATAGTAAAAGAGGAATCTACTTTGGGAGGGGCCTGCGGCCCATCAGCTAGTTGGAGAGGTAACGGCTCACCAAGGCGAAGACGGGTAGGGGACCTGAGAGGGTGATCCCCCACAATGGAACTGAAACACGGTCCATACACCTACGGGTGGCAGCAGTAGGGAATATTGCTAAATGGGCGAAAGCCTGAAGCAGCAACGCCGCGTGAACGAAGAAGGCCTTCGGGTCGTAAAGTTCTTTTACGTGGGAAGAGGAAGGACAGTACCACGGGAATAAGTCTCGGCTAACTA
>GV2UCFN02H63R7
GGTGAGTAACACGTTGGTGACCTGCCCCAAAGAGGGGAATACCGCTTGGAAACGAGCGACAAAACCGCATAAGCTATCGGGAGTCAGAGAGCCGATAGTAAAAGAGGAATCTACTTTGGGAGGGGCCTGCGGCCCATCAGCTAGTTGGAGAGGTAACGGCTCACCAAGGCGAAGACGGGTAGGGGACCTGAGAGGGTGATCCCCCACAATGGAACTGAAACACGGTCCATACACCTACGGGTGGCAGCAGTAGGGAATATTGCTAAATGGGCGAAAGCCTGAAGCAGCAACGCCGCGTGAACGAAGAAGGCCTTCGGGTCGTAAAGTTCTTTTACGTGGGAAGAGGAAGGACAGTACCACGGGAATAAGTCTCGGCTAACTA
>GV2UCFN02H5G06
GGTGAGTAACACGTTGGTGACCTGCCCCAAAGAGGGGAATACCGCTTGGAAACGAGCGACAAAACCGCATAAGCTATCGGGAGTCAGAGAGCCGATAGTAAAAGAGGAATCTACTTTGGGAGGGGCCTGCGGCCCATCAGCTAGTTGGAGAGGTAACGGCTCACCAAGGCGAAGACGGGTAGGGGACCTGAGAGGGTGATCCCCCACAATGGAACTGAAACACGGTCCATACACCTACGGGTGGCAGCAGTAGGGAATATTGCTAAATGGGCGAAAGCCTGAAGCAGCAACGCCGCGTGAACGAAGAAGGCCTTCGGGTCGTAAAGTTCTTTTACGTGGGAAGAGGAAGGACAGTACCACGGGAATAAGTCTCGGCTAACTA
>GV2UCFN02JPCR6
GGTGAGTAACACGTTGGTGACCTGCCCCAAAGAGGGGAATACCGCTTGGAAACGAGCGACAAAACCGCATAAGCTATCGGGAGTCAGAGAGCCGATAGTAAAAGAGGAATCTACTTTGGGAGGGGCCTGCGGCCCATCAGCTAGTTGGAGAGGTAACGGCTCACCAAGGCGAAGACGGGTAGGGGACCTGAGAGGGTGATCCCCCACAATGGAACTGAAACACGGTCCATACACCTACGGGTGGCAGCAGTAGGGAATATTGCTAAATGGGCGAAAGCCTGAAGCAGCAACGCCGCGTGAACGAAGAAGGCCTTCGGGTCGTAAAGTTCTTTTACGTGGGAAGAGGAAGGACAGTACCACGGGAATAAGTCTCGGCTAACTA
>GV2UCFN02GX7CC
GGTGAGTAACACGTTGGTGACCTGCCCCAAAGAGGGGAATACCGCTTGGAAACGAGCGACAAAACCGCATAAGCTATCGGGAGTCAGAGAGCCGATAGTAAAAGAGGAATCTACTTTGGGAGGGGCCTGCGGCCCATCAGCTAGTTGGAGAGGTAACGGCTCACCAAGGCGAAGACGGGTAGGGGACCTGAGAGGGTGATCCCCCACAATGGAACTGAAACACGGTCCATACACCTACGGGTGGCAGCAGTAGGGAATATTGCTAAATGGGCGAAAGCCTGAAGCAGCAACGCCGCGTGAACGAAGAAGGCCTTCGGGTCGTAAAGTTCTTTTACGTGGGAAGAGGAAGGACAGTACCACGGGAATAAGTCTCGGCTAACTA
>GV2UCFN02ICNQY
GGTGAGTAACACGTTGGTGACCTGCCCCAAAGAGGGGAATACCGCTTGGAAACGAGCGACAAAACCGCATAAGCTATCGGGAGTCAGAGAGCCGATAGTAAAAGAGGAATCTACTTTGGGAGGGGCCTGCGGCCCATCAGCTAGTTGGAGAGGTAACGGCTCACCAAGGCGAAGACGGGTAGGGGACCTGAGAGGGTGATCCCCCACAATGGAACTGAAACACGGTCCATACACCTACGGGTGGCAGCAGTAGGGAATATTGCTAAATGGGCGAAAGCCTGAAGCAGCAACGCCGCGTGAACGAAGAAGGCCTTCGGGTCGTAAAGTTCTTTTACGTGGGAAGAGGAAGGACAGTACCACGGGAATAAGTCTCGGCTAACTA
>GV2UCFN02JPXUF
GGTGAGTAACACGTTGGTGACCTGCCCCAAAGAGGGGAATACCGCTTGGAAACGAGCGACAAAACCGCATAAGCTATCGGGAGTCAGAGAGCCGATAGTAAAAGAGGAATCTACTTTGGGAGGGGCCTGCGGCCCATCAGCTAGTTGGAGAGGTAACGGCTCACCAAGGCGAAGACGGGTAGGGGACCTGAGAGGGTGATCCCCCACAATGGAACTGAAACACGGTCCATACACCTACGGGTGGCAGCAGTAGGGAATATTGCTAAATGGGCGAAAGCCTGAAGCAGCAACGCCGCGTGAACGAAGAAGGCCTTCGGGTCGTAAAGTTCTTTTACGTGGGAAGAGGAAGGACAGTACCACGGGAATAAGTCTCGGCTAACTA
>GV2UCFN02I26H5
GGTGAGTAACACGTTGGTGACCTGCCCCAAAGAGGGGAATACCGCTTGGAAACGAGCGACAAAACCGCATAAGCTATCGGGAGTCAGAGAGCCGATAGTAAAAGAGGAATCTACTTTGGGAGGGGCCTGCGGCCCATCAGCTAGTTGGAGAGGTAACGGCTCACCAAGGCGAAGACGGGTAGGGGACCTGAGAGGGTGATCCCCCACAATGGAACTGAAACACGGTCCATACACCTACGGGTGGCAGCAGTAGGGAATATTGCTAAATGGGCGAAAGCCTGAAGCAGCAACGCCGCGTGAACGAAGAAGGCCTTCGGGTCGTAAAGTTCTTTTACGTGGGAAGAGGAAGGACAGTACCACGGGAATAAGTCTCGGCTAACTA
>GV2UCFN02IT9NN
GGTGAGTAACACGTTGGTGACCTGCCCCAAAGAGGGGAATACCGCTTGGAAACGAGCGACAAAACCGCATAAGCTATCGGGAGTCAGAGAGCCGATAGTAAAAGAGGAATCTACTTTGGGAGGGGCCTGCGGCCCATCAGCTAGTTGGAGAGGTAACGGCTCACCAAGGCGAAGACGGGTAGGGGACCTGAGAGGGTGATCCCCCACAATGGAACTGAAACACGGTCCATACACCTACGGGTGGCAGCAGTAGGGAATATTGCTAAATGGGCGAAAGCCTGAAGCAGCAACGCCGCGTGAACGAAGAAGGCCTTCGGGTCGTAAAGTTCTTTTACGTGGGAAGAGGAAGGACAGTACCACGGGAATAAGTCTCGGCTAACTA
>GV2UCFN02JZUAN
GGTGAGTAACACGTTGGTGACCTGCCCCAAAGAGGGGAATACCGCTTGGAAACGAGCGACAAAACCGCATAAGCTATCGGGAGTCAGAGAGCCGATAGTAAAAGAGGAATCTACTTTGGGAGGGGCCTGCGGCCCATCAGCTAGTTGGAGAGGTAACGGCTCACCAAGGCGAAGACGGGTAGGGGACCTGAGAGGGTGATCCCCCACAATGGAACTGAAACACGGTCCATACACCTACGGGTGGCAGCAGTAGGGAATATTGCTAAATGGGCGAAAGCCTGAAGCAGCAACGCCGCGTGAACGAAGAAGGCCTTCGGGTCGTAAAGTTCTTTTACGTGGGAAGAGGAAGGACAGTACCACGGGAATAAGTCTCGGCTAACTA
>GV2UCFN02HACH7
GGTGAGTAACACGTTGGTGACCTGCCCCAAAGAGGGGAATACCGCTTGGAAACGAGCGACAAAACCGCATAAGCTATCGGGAGTCAGAGAGCCGATAGTAAAAGAGGAATCTACTTTGGGAGGGGCCTGCGGCCCATCAGCTAGTTGGAGAGGTAACGGCTCACCAAGGCGAAGACGGGTAGGGGACCTGAGAGGGTGATCCCCCACAATGGAACTGAAACACGGTCCATACACCTACGGGTGGCAGCAGTAGGGAATATTGCTAAATGGGCGAAAGCCTGAAGCAGCAACGCCGCGTGAACGAAGAAGGCCTTCGGGTCGTAAAGTTCTTTTACGTGGGAAGAGGAAGGACAGTACCACGGGAATAAGTCTCGGCTAACTA
>GV2UCFN02FU8A5
GGTGAGTAACACGTTGGTGACCTGCCCCAAAGAGGGGAATACCGCTTGGAAACGAGCGACAAAACCGCATAAGCTATCGGGAGTCAGAGAGCCGATAGTAAAAGAGGAATCTACTTTGGGAGGGGCCTGCGGCCCATCAGCTAGTTGGAGAGGTAACGGCTCACCAAGGCGAAGACGGGTAGGGGACCTGAGAGGGTGATCCCCCACAATGGAACTGAAACACGGTCCATACACCTACGGGTGGCAGCAGTAGGGAATATTGCTAAATGGGCGAAAGCCTGAAGCAGCAACGCCGCGTGAACGAAGAAGGCCTTCGGGTCGTAAAGTTCTTTTACGTGGGAAGAGGAAGGACAGTACCACGGGAATAAGTCTCGGCTAACTA
>GV2UCFN02GALCI
GGTGAGTAACACGTTGGTGACCTGCCCCAAAGAGGGGAATACCGCTTGGAAACGAGCGACAAAACCGCATAAGCTATCGGGAGTCAGAGAGCCGATAGTAAAAGAGGAATCTACTTTGGGAGGGGCCTGCGGCCCATCAGCTAGTTGGAGAGGTAACGGCTCACCAAGGCGAAGACGGGTAGGGGACCTGAGAGGGTGATCCCCCACAATGGAACTGAAACACGGTCCATACACCTACGGGTGGCAGCAGTAGGGAATATTGCTAAATGGGCGAAAGCCTGAAGCAGCAACGCCGCGTGAACGAAGAAGGCCTTCGGGTCGTAAAGTTCTTTTACGTGGGAAGAGGAAGGACAGTACCACGGGAATAAGTCTCGGCTAACTA
>GV2UCFN02I5EU0
GGTGAGTAACACGTTGGTGACCTGCCCCAAAGAGGGGAATACCGCTTGGAAACGAGCGACAAAACCGCATAAGCTATCGGGAGTCAGAGAGCCGATAGTAAAAGAGGAATCTACTTTGGGAGGGGCCTGCGGCCCATCAGCTAGTTGGAGAGGTAACGGCTCACCAAGGCGAAGACGGGTAGGGGACCTGAGAGGGTGATCCCCCACAATGGAACTGAAACACGGTCCATACACCTACGGGTGGCAGCAGTAGGGAATATTGCTAAATGGGCGAAAGCCTGAAGCAGCAACGCCGCGTGAACGAAGAAGGCCTTCGGGTCGTAAAGTTCTTTTACGTGGGAAGAGGAAGGACAGTACCACGGGAATAAGTCTCGGCTAACTA
>GV2UCFN02FX5H7
GGTGAGTAACACGTTGGTGACCTGCCCCAAAGAGGGGAATACCGCTTGGAAACGAGCGACAAAACCGCATAAGCTATCGGGAGTCAGAGAGCCGATAGTAAAAGAGGAATCTACTTTGGGAGGGGCCTGCGGCCCATCAGCTAGTTGGAGAGGTAACGGCTCACCAAGGCGAAGACGGGTAGGGGACCTGAGAGGGTGATCCCCCACAATGGAACTGAAACACGGTCCATACACCTACGGGTGGCAGCAGTAGGGAATATTGCTAAATGGGCGAAAGCCTGAAGCAGCAACGCCGCGTGAACGAAGAAGGCCTTCGGGTCGTAAAGTTCTTTTACGTGGGAAGAGGAAGGACAGTACCACGGGAATAAGTCTCGGCTAACTA
>GV2UCFN02FWA7H
GGTGAGTAACACGTTGGTGACCTGCCCCAAAGAGGGGAATACCGCTTGGAAACGAGCGACAAAACCGCATAAGCTATCGGGAGTCAGAGAGCCGATAGTAAAAGAGGAATCTACTTTGGGAGGGGCCTGCGGCCCATCAGCTAGTTGGAGAGGTAACGGCTCACCAAGGCGAAGACGGGTAGGGGACCTGAGAGGGTGATCCCCCACAATGGAACTGAAACACGGTCCATACACCTACGGGTGGCAGCAGTAGGGAATATTGCTAAATGGGCGAAAGCCTGAAGCAGCAACGCCGCGTGAACGAAGAAGGCCTTCGGGTCGTAAAGTTCTTTTACGTGGGAAGAGGAAGGACAGTACCACGGGAATAAGTCTCGGCTAACTA
>GV2UCFN02HUT1G
GGTGAGTAACACGTTGGTGACCTGCCCCAAAGAGGGGAATACCGCTTGGAAACGAGCGACAAAACCGCATAAGCTATCGGGAGTCAGAGAGCCGATAGTAAAAGAGGAATCTACTTTGGGAGGGGCCTGCGGCCCATCAGCTAGTTGGAGAGGTAACGGCTCACCAAGGCGAAGACGGGTAGGGGACCTGAGAGGGTGATCCCCCACAATGGAACTGAAACACGGTCCATACACCTACGGGTGGCAGCAGTAGGGAATATTGCTAAATGGGCGAAAGCCTGAAGCAGCAACGCCGCGTGAACGAAGAAGGCCTTCGGGTCGTAAAGTTCTTTTACGTGGGAAGAGGAAGGACAGTACCACGGGAATAAGTCTCGGCTAACTA
>GV2UCFN02GGAD8
GGTGAGTAACACGTTGGTGACCTGCCCCAAAGAGGGGAATACCGCTTGGAAACGAGCGACAAAACCGCATAAGCTATCGGGAGTCAGAGAGCCGATAGTAAAAGAGGAATCTACTTTGGGAGGGGCCTGCGGCCCATCAGCTAGTTGGAGAGGTAACGGCTCACCAAGGCGAAGACGGGTAGGGGACCTGAGAGGGTGATCCCCCACAATGGAACTGAAACACGGTCCATACACCTACGGGTGGCAGCAGTAGGGAATATTGCTAAATGGGCGAAAGCCTGAAGCAGCAACGCCGCGTGAACGAAGAAGGCCTTCGGGTCGTAAAGTTCTTTTACGTGGGAAGAGGAAGGACAGTACCACGGGAATAAGTCTCGGCTAACTA
>GV2UCFN02GGBGJ
GGTGAGTAACACGTTGGTGACCTGCCCCAAAGAGGGGAATACCGCTTGGAAACGAGCGACAAAACCGCATAAGCTATCGGGAGTCAGAGAGCCGATAGTAAAAGAGGAATCTACTTTGGGAGGGGCCTGCGGCCCATCAGCTAGTTGGAGAGGTAACGGCTCACCAAGGCGAAGACGGGTAGGGGACCTGAGAGGGTGATCCCCCACAATGGAACTGAAACACGGTCCATACACCTACGGGTGGCAGCAGTAGGGAATATTGCTAAATGGGCGAAAGCCTGAAGCAGCAACGCCGCGTGAACGAAGAAGGCCTTCGGGTCGTAAAGTTCTTTTACGTGGGAAGAGGAAGGACAGTACCACGGGAATAAGTCTCGGCTAACTA
>GV2UCFN02JX1U0
GGTGAGTAACACGTTGGTGACCTGCCCCAAAGAGGGGAATACCGCTTGGAAACGAGCGACAAAACCGCATAAGCTATCGGGAGTCAGAGAGCCGATAGTAAAAGAGGAATCTACTTTGGGAGGGGCCTGCGGCCCATCAGCTAGTTGGAGAGGTAACGGCTCACCAAGGCGAAGACGGGTAGGGGACCTGAGAGGGTGATCCCCCACAATGGAACTGAAACACGGTCCATACACCTACGGGTGGCAGCAGTAGGGAATATTGCTAAATGGGCGAAAGCCTGAAGCAGCAACGCCGCGTGAACGAAGAAGGCCTTCGGGTCGTAAAGTTCTTTTACGTGGGAAGAGGAAGGACAGTACCACGGGAATAAGTCTCGGCTAACTA
>GV2UCFN02F71XL
GGTGAGTAACACGTTGGTGACCTGCCCCAAAGAGGGGAATACCGCTTGGAAACGAGCGACAAAACCGCATAAGCTATCGGGAGTCAGAGAGCCGATAGTAAAAGAGGAATCTACTTTGGGAGGGGCCTGCGGCCCATCAGCTAGTTGGAGAGGTAACGGCTCACCAAGGCGAAGACGGGTAGGGGACCTGAGAGGGTGATCCCCCACAATGGAACTGAAACACGGTCCATACACCTACGGGTGGCAGCAGTAGGGAATATTGCTAAATGGGCGAAAGCCTGAAGCAGCAACGCCGCGTGAACGAAGAAGGCCTTCGGGTCGTAAAGTTCTTTTACGTGGGAAGAGGAAGGACAGTACCACGGGAATAAGTCTCGGCTAACTA
>GV2UCFN02HUTS4
GGTGAGTAACACGTTGGTGACCTGCCCCAAAGAGGGGAATACCGCTTGGAAACGAGCGACAAAACCGCATAAGCTATCGGGAGTCAGAGAGCCGATAGTAAAAGAGGAATCTACTTTGGGAGGGGCCTGCGGCCCATCAGCTAGTTGGAGAGGTAACGGCTCACCAAGGCGAAGACGGGTAGGGGACCTGAGAGGGTGATCCCCCACAATGGAACTGAAACACGGTCCATACACCTACGGGTGGCAGCAGTAGGGAATATTGCTAAATGGGCGAAAGCCTGAAGCAGCAACGCCGCGTGAACGAAGAAGGCCTTCGGGTCGTAAAGTTCTTTTACGTGGGAAGAGGAAGGACAGTACCACGGGAATAAGTCTCGGCTAACTA
>GV2UCFN02I57MN
GGTGAGTAACACGTTGGTGACCTGCCCCAAAGAGGGGAATACCGCTTGGAAACGAGCGACAAAACCGCATAAGCTATCGGGAGTCAGAGAGCCGATAGTAAAAGAGGAATCTACTTTGGGAGGGGCCTGCGGCCCATCAGCTAGTTGGAGAGGTAACGGCTCACCAAGGCGAAGACGGGTAGGGGACCTGAGAGGGTGATCCCCCACAATGGAACTGAAACACGGTCCATACACCTACGGGTGGCAGCAGTAGGGAATATTGCTAAATGGGCGAAAGCCTGAAGCAGCAACGCCGCGTGAACGAAGAAGGCCTTCGGGTCGTAAAGTTCTTTTACGTGGGAAGAGGAAGGACAGTACCACGGGAATAAGTCTCGGCTAACTA
>GV2UCFN02GGWPS
GGTGAGTAACACGTTGGTGACCTGCCCCAAAGAGGGGAATACCGCTTGGAAACGAGCGACAAAACCGCATAAGCTATCGGGAGTCAGAGAGCCGATAGTAAAAGAGGAATCTACTTTGGGAGGGGCCTGCGGCCCATCAGCTAGTTGGAGAGGTAACGGCTCACCAAGGCGAAGACGGGTAGGGGACCTGAGAGGGTGATCCCCCACAATGGAACTGAAACACGGTCCATACACCTACGGGTGGCAGCAGTAGGGAATATTGCTAAATGGGCGAAAGCCTGAAGCAGCAACGCCGCGTGAACGAAGAAGGCCTTCGGGTCGTAAAGTTCTTTTACGTGGGAAGAGGAAGGACAGTACCACGGGAATAAGTCTCGGCTAACTA
>G3BZQ8102G1ICR
GGTGAGTAACACGTTGGTGACCTGCCCCAAAGAGGGGAATACCGCTTGGAAACGAGCGACAAAACCGCATAAGCTATCGGGAGTCAGAGAGCCGATAGTAAAAGAGGAATCTACTTTGGGAGGGGCCTGCGGCCCATCAGCTAGTTGGAGAGGTAACGGCTCACCAAGGCGAAGACGGGTAGGGGACCTGAGAGGGTGATCCCCCACAATGGAACTGAAACACGGTCCATACACCTACGGGTGGCAGCAGTAGGGAATATTGCTAAATGGGCGAAAGCCTGAAGCAGCAACGCCGCGTGAACGAAGAAGGCCTTCGGGTCGTAAAGTTCTTTTACGTGGGAAGAGGAAGGACAGTACCACGGGAATAAGTCTCGGCTAACTA
>G3BZQ8102HOOI9
GGTGAGTAACACGTTGGTGACCTGCCCCAAAGAGGGGAATACCGCTTGGAAACGAGCGACAAAACCGCATAAGCTATCGGGAGTCAGAGAGCCGATAGTAAAAGAGGAATCTACTTTGGGAGGGGCCTGCGGCCCATCAGCTAGTTGGAGAGGTAACGGCTCACCAAGGCGAAGACGGGTAGGGGACCTGAGAGGGTGATCCCCCACAATGGAACTGAAACACGGTCCATACACCTACGGGTGGCAGCAGTAGGGAATATTGCTAAATGGGCGAAAGCCTGAAGCAGCAACGCCGCGTGAACGAAGAAGGCCTTCGGGTCGTAAAGTTCTTTTACGTGGGAAGAGGAAGGACAGTACCACGGGAATAAGTCTCGGCTAACTA
>G3BZQ8102JJDJY
GGTGAGTAACACGTTGGTGACCTGCCCCAAAGAGGGGAATACCGCTTGGAAACGAGCGACAAAACCGCATAAGCTATCGGGAGTCAGAGAGCCGATAGTAAAAGAGGAATCTACTTTGGGAGGGGCCTGCGGCCCATCAGCTAGTTGGAGAGGTAACGGCTCACCAAGGCGAAGACGGGTAGGGGACCTGAGAGGGTGATCCCCCACAATGGAACTGAAACACGGTCCATACACCTACGGGTGGCAGCAGTAGGGAATATTGCTAAATGGGCGAAAGCCTGAAGCAGCAACGCCGCGTGAACGAAGAAGGCCTTCGGGTCGTAAAGTTCTTTTACGTGGGAAGAGGAAGGACAGTACCACGGGAATAAGTCTCGGCTAACTA
>G35JFLI02IYFY1
GGTGAGTAACACGTTGGTGACCTGCCCCAAAGAGGGGAATACCGCTTGGAAACGAGCGACAAAACCGCATAAGCTATCGGGAGTCAGAGAGCCGATAGTAAAAGAGGAATCTACTTTGGGAGGGGCCTGCGGCCCATCAGCTAGTTGGAGAGGTAACGGCTCACCAAGGCGAAGACGGGTAGGGGACCTGAGAGGGTGATCCCCCACAATGGAACTGAAACACGGTCCATACACCTACGGGTGGCAGCAGTAGGGAATATTGCTAAATGGGCGAAAGCCTGAAGCAGCAACGCCGCGTGAACGAAGAAGGCCTTCGGGTCGTAAAGTTCTTTTACGTGGGAAGAGGAAGGACAGTACCACGGGAATAAGTCTCGGCTAACTA
>G35JFLI02GPMZT
GGTGAGTAACACGTTGGTGACCTGCCCCAAAGAGGGGAATACCGCTTGGAAACGAGCGACAAAACCGCATAAGCTATCGGGAGTCAGAGAGCCGATAGTAAAAGAGGAATCTACTTTGGGAGGGGCCTGCGGCCCATCAGCTAGTTGGAGAGGTAACGGCTCACCAAGGCGAAGACGGGTAGGGGACCTGAGAGGGTGATCCCCCACAATGGAACTGAAACACGGTCCATACACCTACGGGTGGCAGCAGTAGGGAATATTGCTAAATGGGCGAAAGCCTGAAGCAGCAACGCCGCGTGAACGAAGAAGGCCTTCGGGTCGTAAAGTTCTTTTACGTGGGAAGAGGAAGGACAGTACCACGGGAATAAGTCTCGGCTAACTA
>G35JFLI02GU7ZZ
GGTGAGTAACACGTTGGTGACCTGCCCCAAAGAGGGGAATACCGCTTGGAAACGAGCGACAAAACCGCATAAGCTATCGGGAGTCAGAGAGCCGATAGTAAAAGAGGAATCTACTTTGGGAGGGGCCTGCGGCCCATCAGCTAGTTGGAGAGGTAACGGCTCACCAAGGCGAAGACGGGTAGGGGACCTGAGAGGGTGATCCCCCACAATGGAACTGAAACACGGTCCATACACCTACGGGTGGCAGCAGTAGGGAATATTGCTAAATGGGCGAAAGCCTGAAGCAGCAACGCCGCGTGAACGAAGAAGGCCTTCGGGTCGTAAAGTTCTTTTACGTGGGAAGAGGAAGGACAGTACCACGGGAATAAGTCTCGGCTAACTA
>G35JFLI02GUVYP
GGTGAGTAACACGTTGGTGACCTGCCCCAAAGAGGGGAATACCGCTTGGAAACGAGCGACAAAACCGCATAAGCTATCGGGAGTCAGAGAGCCGATAGTAAAAGAGGAATCTACTTTGGGAGGGGCCTGCGGCCCATCAGCTAGTTGGAGAGGTAACGGCTCACCAAGGCGAAGACGGGTAGGGGACCTGAGAGGGTGATCCCCCACAATGGAACTGAAACACGGTCCATACACCTACGGGTGGCAGCAGTAGGGAATATTGCTAAATGGGCGAAAGCCTGAAGCAGCAACGCCGCGTGAACGAAGAAGGCCTTCGGGTCGTAAAGTTCTTTTACGTGGGAAGAGGAAGGACAGTACCACGGGAATAAGTCTCGGCTAACTA
>G35JFLI02FOM4I
GGTGAGTAACACGTTGGTGACCTGCCCCAAAGAGGGGAATACCGCTTGGAAACGAGCGACAAAACCGCATAAGCTATCGGGAGTCAGAGAGCCGATAGTAAAAGAGGAATCTACTTTGGGAGGGGCCTGCGGCCCATCAGCTAGTTGGAGAGGTAACGGCTCACCAAGGCGAAGACGGGTAGGGGACCTGAGAGGGTGATCCCCCACAATGGAACTGAAACACGGTCCATACACCTACGGGTGGCAGCAGTAGGGAATATTGCTAAATGGGCGAAAGCCTGAAGCAGCAACGCCGCGTGAACGAAGAAGGCCTTCGGGTCGTAAAGTTCTTTTACGTGGGAAGAGGAAGGACAGTACCACGGGAATAAGTCTCGGCTAACTA
>G35JFLI02H4L7T
GGTGAGTAACACGTTGGTGACCTGCCCCAAAGAGGGGAATACCGCTTGGAAACGAGCGACAAAACCGCATAAGCTATCGGGAGTCAGAGAGCCGATAGTAAAAGAGGAATCTACTTTGGGAGGGGCCTGCGGCCCATCAGCTAGTTGGAGAGGTAACGGCTCACCAAGGCGAAGACGGGTAGGGGACCTGAGAGGGTGATCCCCCACAATGGAACTGAAACACGGTCCATACACCTACGGGTGGCAGCAGTAGGGAATATTGCTAAATGGGCGAAAGCCTGAAGCAGCAACGCCGCGTGAACGAAGAAGGCCTTCGGGTCGTAAAGTTCTTTTACGTGGGAAGAGGAAGGACAGTACCACGGGAATAAGTCTCGGCTAACTA
>G35JFLI02JAIDJ
GGTGAGTAACACGTTGGTGACCTGCCCCAAAGAGGGGAATACCGCTTGGAAACGAGCGACAAAACCGCATAAGCTATCGGGAGTCAGAGAGCCGATAGTAAAAGAGGAATCTACTTTGGGAGGGGCCTGCGGCCCATCAGCTAGTTGGAGAGGTAACGGCTCACCAAGGCGAAGACGGGTAGGGGACCTGAGAGGGTGATCCCCCACAATGGAACTGAAACACGGTCCATACACCTACGGGTGGCAGCAGTAGGGAATATTGCTAAATGGGCGAAAGCCTGAAGCAGCAACGCCGCGTGAACGAAGAAGGCCTTCGGGTCGTAAAGTTCTTTTACGTGGGAAGAGGAAGGACAGTACCACGGGAATAAGTCTCGGCTAACTA
>G3BZQ8102JWS54
GGTGAGTAACACGTTGGTGACCTGCCCCAAAGAGGGGAATACCGCTTGGAAACGAGCGACAAAACCGCATAAGCTATCGGGAGTCAGAGAGCCGATAGTAAAAGAGGAATCTACTTTGGGAGGGGCCTGCGGCCCATCAGCTAGTTGGAGAGGTAACGGCTCACCAAGGCGAAGACGGGTAGGGGACCTGAGAGGGTGATCCCCCACAATGGAACTGAAACACGGTCCATACACCTACGGGTGGCAGCAGTAGGGAATATTGCTAAATGGGCGAAAGCCTGAAGCAGCAACGCCGCGTGAACGAAGAAGGCCTTCGGGTCGTAAAGTTCTTTTACGTGGGAAGAGGAAGGACAGTACCACGGGAATAAGTCTCGGCTAACTA
>G35JFLI02FJODU
GGTGAGTAACACGTTGGTGACCTGCCCCAAAGAGGGGAATACCGCTTGGAAACGAGCGACAAAACCGCATAAGCTATCGGGAGTCAGAGAGCCGATAGTAAAAGAGGAATCTACTTTGGGAGGGGCCTGCGGCCCATCAGCTAGTTGGAGAGGTAACGGCTCACCAAGGCGAAGACGGGTAGGGGACCTGAGAGGGTGATCCCCCACAATGGAACTGAAACACGGTCCATACACCTACGGGTGGCAGCAGTAGGGAATATTGCTAAATGGGCGAAAGCCTGAAGCAGCAACGCCGCGTGAACGAAGAAGGCCTTCGGGTCGTAAAGTTCTTTTACGTGGGAAGAGGAAGGACAGTACCACGGGAATAAGTCTCGGCTAACTA
>G35JFLI02J21OI
GGTGAGTAACACGTTGGTGACCTGCCCCAAAGAGGGGAATACCGCTTGGAAACGAGCGACAAAACCGCATAAGCTATCGGGAGTCAGAGAGCCGATAGTAAAAGAGGAATCTACTTTGGGAGGGGCCTGCGGCCCATCAGCTAGTTGGAGAGGTAACGGCTCACCAAGGCGAAGACGGGTAGGGGACCTGAGAGGGTGATCCCCCACAATGGAACTGAAACACGGTCCATACACCTACGGGTGGCAGCAGTAGGGAATATTGCTAAATGGGCGAAAGCCTGAAGCAGCAACGCCGCGTGAACGAAGAAGGCCTTCGGGTCGTAAAGTTCTTTTACGTGGGAAGAGGAAGGACAGTACCACGGGAATAAGTCTCGGCTAACTA
>G35JFLI02HHTA2
GGTGAGTAACACGTTGGTGACCTGCCCCAAAGAGGGGAATACCGCTTGGAAACGAGCGACAAAACCGCATAAGCTATCGGGAGTCAGAGAGCCGATAGTAAAAGAGGAATCTACTTTGGGAGGGGCCTGCGGCCCATCAGCTAGTTGGAGAGGTAACGGCTCACCAAGGCGAAGACGGGTAGGGGACCTGAGAGGGTGATCCCCCACAATGGAACTGAAACACGGTCCATACACCTACGGGTGGCAGCAGTAGGGAATATTGCTAAATGGGCGAAAGCCTGAAGCAGCAACGCCGCGTGAACGAAGAAGGCCTTCGGGTCGTAAAGTTCTTTTACGTGGGAAGAGGAAGGACAGTACCACGGGAATAAGTCTCGGCTAACTA
>G35JFLI02HJZCV
GGTGAGTAACACGTTGGTGACCTGCCCCAAAGAGGGGAATACCGCTTGGAAACGAGCGACAAAACCGCATAAGCTATCGGGAGTCAGAGAGCCGATAGTAAAAGAGGAATCTACTTTGGGAGGGGCCTGCGGCCCATCAGCTAGTTGGAGAGGTAACGGCTCACCAAGGCGAAGACGGGTAGGGGACCTGAGAGGGTGATCCCCCACAATGGAACTGAAACACGGTCCATACACCTACGGGTGGCAGCAGTAGGGAATATTGCTAAATGGGCGAAAGCCTGAAGCAGCAACGCCGCGTGAACGAAGAAGGCCTTCGGGTCGTAAAGTTCTTTTACGTGGGAAGAGGAAGGACAGTACCACGGGAATAAGTCTCGGCTAACTA
>G35JFLI02JK4V4
GGTGAGTAACACGTTGGTGACCTGCCCCAAAGAGGGGAATACCGCTTGGAAACGAGCGACAAAACCGCATAAGCTATCGGGAGTCAGAGAGCCGATAGTAAAAGAGGAATCTACTTTGGGAGGGGCCTGCGGCCCATCAGCTAGTTGGAGAGGTAACGGCTCACCAAGGCGAAGACGGGTAGGGGACCTGAGAGGGTGATCCCCCACAATGGAACTGAAACACGGTCCATACACCTACGGGTGGCAGCAGTAGGGAATATTGCTAAATGGGCGAAAGCCTGAAGCAGCAACGCCGCGTGAACGAAGAAGGCCTTCGGGTCGTAAAGTTCTTTTACGTGGGAAGAGGAAGGACAGTACCACGGGAATAAGTCTCGGCTAACTA
>G35JFLI02I69X9
GGTGAGTAACACGTTGGTGACCTGCCCCAAAGAGGGGAATACCGCTTGGAAACGAGCGACAAAACCGCATAAGCTATCGGGAGTCAGAGAGCCGATAGTAAAAGAGGAATCTACTTTGGGAGGGGCCTGCGGCCCATCAGCTAGTTGGAGAGGTAACGGCTCACCAAGGCGAAGACGGGTAGGGGACCTGAGAGGGTGATCCCCCACAATGGAACTGAAACACGGTCCATACACCTACGGGTGGCAGCAGTAGGGAATATTGCTAAATGGGCGAAAGCCTGAAGCAGCAACGCCGCGTGAACGAAGAAGGCCTTCGGGTCGTAAAGTTCTTTTACGTGGGAAGAGGAAGGACAGTACCACGGGAATAAGTCTCGGCTAACTA
>G35JFLI02G077L
GGTGAGTAACACGTTGGTGACCTGCCCCAAAGAGGGGAATACCGCTTGGAAACGAGCGACAAAACCGCATAAGCTATCGGGAGTCAGAGAGCCGATAGTAAAAGAGGAATCTACTTTGGGAGGGGCCTGCGGCCCATCAGCTAGTTGGAGAGGTAACGGCTCACCAAGGCGAAGACGGGTAGGGGACCTGAGAGGGTGATCCCCCACAATGGAACTGAAACACGGTCCATACACCTACGGGTGGCAGCAGTAGGGAATATTGCTAAATGGGCGAAAGCCTGAAGCAGCAACGCCGCGTGAACGAAGAAGGCCTTCGGGTCGTAAAGTTCTTTTACGTGGGAAGAGGAAGGACAGTACCACGGGAATAAGTCTCGGCTAACTA
>G35JFLI02HG2MN
GGTGAGTAACACGTTGGTGACCTGCCCCAAAGAGGGGAATACCGCTTGGAAACGAGCGACAAAACCGCATAAGCTATCGGGAGTCAGAGAGCCGATAGTAAAAGAGGAATCTACTTTGGGAGGGGCCTGCGGCCCATCAGCTAGTTGGAGAGGTAACGGCTCACCAAGGCGAAGACGGGTAGGGGACCTGAGAGGGTGATCCCCCACAATGGAACTGAAACACGGTCCATACACCTACGGGTGGCAGCAGTAGGGAATATTGCTAAATGGGCGAAAGCCTGAAGCAGCAACGCCGCGTGAACGAAGAAGGCCTTCGGGTCGTAAAGTTCTTTTACGTGGGAAGAGGAAGGACAGTACCACGGGAATAAGTCTCGGCTAACTA
>GV2UCFN02FUE7U
GGTGAGTAACACGTTGGTGACCTGCCCCAAAGAGGGGAATACCGCTTGGAAACGAGCGACAAAACCGCATAAGCTATCGGGAGTCAGAGAGCCGATAGTAAAAGAGGAATCTACTTTGGGAGGGGCCTGCGGCCCATCAGCTAGTTGGAGAGGTAACGGCTCACCAAGGCGAAGACGGGTAGGGGACCTGAGAGGGTGATCCCCCACAATGGAACTGAAACACGGTCCATACACCTACGGGTGGCAGCAGTAGGGAATATTGCTAAATGGGCGAAAGCCTGAAGCAGCAACGCCGCGTGAACGAAGAAGGCCTTCGGGTCGTAAAGTTCTTTTACGTGGGAAGAGGAAGGACAGTACCACGGGAATAAGTCTCGGCTAACTA
>GV2UCFN02HWRKM
GGTGAGTAACACGTTGGTGACCTGCCCCAAAGAGGGGAATACCGCTTGGAAACGAGCGACAAAACCGCATAAGCTATCGGGAGTCAGAGAGCCGATAGTAAAAGAGGAATCTACTTTGGGAGGGGCCTGCGGCCCATCAGCTAGTTGGAGAGGTAACGGCTCACCAAGGCGAAGACGGGTAGGGGACCTGAGAGGGTGATCCCCCACAATGGAACTGAAACACGGTCCATACACCTACGGGTGGCAGCAGTAGGGAATATTGCTAAATGGGCGAAAGCCTGAAGCAGCAACGCCGCGTGAACGAAGAAGGCCTTCGGGTCGTAAAGTTCTTTTACGTGGGAAGAGGAAGGACAGTACCACGGGAATAAGTCTCGGCTAACTA
>GV2UCFN02HIJ05
GGTGAGTAACACGTTGGTGACCTGCCCCAAAGAGGGGAATACCGCTTGGAAACGAGCGACAAAACCGCATAAGCTATCGGGAGTCAGAGAGCCGATAGTAAAAGAGGAATCTACTTTGGGAGGGGCCTGCGGCCCATCAGCTAGTTGGAGAGGTAACGGCTCACCAAGGCGAAGACGGGTAGGGGACCTGAGAGGGTGATCCCCCACAATGGAACTGAAACACGGTCCATACACCTACGGGTGGCAGCAGTAGGGAATATTGCTAAATGGGCGAAAGCCTGAAGCAGCAACGCCGCGTGAACGAAGAAGGCCTTCGGGTCGTAAAGTTCTTTTACGTGGGAAGAGGAAGGACAGTACCACGGGAATAAGTCTCGGCTAACTA
>GV2UCFN02IT3SX
GGTGAGTAACACGTTGGTGACCTGCCCCAAAGAGGGGAATACCGCTTGGAAACGAGCGACAAAACCGCATAAGCTATCGGGAGTCAGAGAGCCGATAGTAAAAGAGGAATCTACTTTGGGAGGGGCCTGCGGCCCATCAGCTAGTTGGAGAGGTAACGGCTCACCAAGGCGAAGACGGGTAGGGGACCTGAGAGGGTGATCCCCCACAATGGAACTGAAACACGGTCCATACACCTACGGGTGGCAGCAGTAGGGAATATTGCTAAATGGGCGAAAGCCTGAAGCAGCAACGCCGCGTGAACGAAGAAGGCCTTCGGGTCGTAAAGTTCTTTTACGTGGGAAGAGGAAGGACAGTACCACGGGAATAAGTCTCGGCTAACTA
>GV2UCFN02IZYC1
GGTGAGTAACACGTTGGTGACCTGCCCCAAAGAGGGGAATACCGCTTGGAAACGAGCGACAAAACCGCATAAGCTATCGGGAGTCAGAGAGCCGATAGTAAAAGAGGAATCTACTTTGGGAGGGGCCTGCGGCCCATCAGCTAGTTGGAGAGGTAACGGCTCACCAAGGCGAAGACGGGTAGGGGACCTGAGAGGGTGATCCCCCACAATGGAACTGAAACACGGTCCATACACCTACGGGTGGCAGCAGTAGGGAATATTGCTAAATGGGCGAAAGCCTGAAGCAGCAACGCCGCGTGAACGAAGAAGGCCTTCGGGTCGTAAAGTTCTTTTACGTGGGAAGAGGAAGGACAGTACCACGGGAATAAGTCTCGGCTAACTA
>GV2UCFN02HNLNX
GGTGAGTAACACGTTGGTGACCTGCCCCAAAGAGGGGAATACCGCTTGGAAACGAGCGACAAAACCGCATAAGCTATCGGGAGTCAGAGAGCCGATAGTAAAAGAGGAATCTACTTTGGGAGGGGCCTGCGGCCCATCAGCTAGTTGGAGAGGTAACGGCTCACCAAGGCGAAGACGGGTAGGGGACCTGAGAGGGTGATCCCCCACAATGGAACTGAAACACGGTCCATACACCTACGGGTGGCAGCAGTAGGGAATATTGCTAAATGGGCGAAAGCCTGAAGCAGCAACGCCGCGTGAACGAAGAAGGCCTTCGGGTCGTAAAGTTCTTTTACGTGGGAAGAGGAAGGACAGTACCACGGGAATAAGTCTCGGCTAACTA
>GV2UCFN02F4OGA
GGTGAGTAACACGTTGGTGACCTGCCCCAAAGAGGGGAATACCGCTTGGAAACGAGCGACAAAACCGCATAAGCTATCGGGAGTCAGAGAGCCGATAGTAAAAGAGGAATCTACTTTGGGAGGGGCCTGCGGCCCATCAGCTAGTTGGAGAGGTAACGGCTCACCAAGGCGAAGACGGGTAGGGGACCTGAGAGGGTGATCCCCCACAATGGAACTGAAACACGGTCCATACACCTACGGGTGGCAGCAGTAGGGAATATTGCTAAATGGGCGAAAGCCTGAAGCAGCAACGCCGCGTGAACGAAGAAGGCCTTCGGGTCGTAAAGTTCTTTTACGTGGGAAGAGGAAGGACAGTACCACGGGAATAAGTCTCGGCTAACTA
>GV2UCFN02IWJCF
GGTGAGTAACACGTTGGTGACCTGCCCCAAAGAGGGGAATACCGCTTGGAAACGAGCGACAAAACCGCATAAGCTATCGGGAGTCAGAGAGCCGATAGTAAAAGAGGAATCTACTTTGGGAGGGGCCTGCGGCCCATCAGCTAGTTGGAGAGGTAACGGCTCACCAAGGCGAAGACGGGTAGGGGACCTGAGAGGGTGATCCCCCACAATGGAACTGAAACACGGTCCATACACCTACGGGTGGCAGCAGTAGGGAATATTGCTAAATGGGCGAAAGCCTGAAGCAGCAACGCCGCGTGAACGAAGAAGGCCTTCGGGTCGTAAAGTTCTTTTACGTGGGAAGAGGAAGGACAGTACCACGGGAATAAGTCTCGGCTAACTA
>G35JFLI02HAEVU
GGTGAGTAACACGTTGGTGACCTGCCCCAAAGAGGGGAATACCGCTTGGAAACGAGCGACAAAACCGCATAAGCTATCGGGAGTCAGAGAGCCGATAGTAAAAGAGGAATCTACTTTGGGAGGGGCCTGCGGCCCATCAGCTAGTTGGAGAGGTAACGGCTCACCAAGGCGAAGACGGGTAGGGGACCTGAGAGGGTGATCCCCCACAATGGAACTGAAACACGGTCCATACACCTACGGGTGGCAGCAGTAGGGAATATTGCTAAATGGGCGAAAGCCTGAAGCAGCAACGCCGCGTGAACGAAGAAGGCCTTCGGGTCGTAAAGTTCTTTTACGTGGGAAGAGGAAGGACAGTACCACGGGAATAAGTCTCGGCTAACTA
>G35JFLI02J0FT5
GGTGAGTAACACGTTGGTGACCTGCCCCAAAGAGGGGAATACCGCTTGGAAACGAGCGACAAAACCGCATAAGCTATCGGGAGTCAGAGAGCCGATAGTAAAAGAGGAATCTACTTTGGGAGGGGCCTGCGGCCCATCAGCTAGTTGGAGAGGTAACGGCTCACCAAGGCGAAGACGGGTAGGGGACCTGAGAGGGTGATCCCCCACAATGGAACTGAAACACGGTCCATACACCTACGGGTGGCAGCAGTAGGGAATATTGCTAAATGGGCGAAAGCCTGAAGCAGCAACGCCGCGTGAACGAAGAAGGCCTTCGGGTCGTAAAGTTCTTTTACGTGGGAAGAGGAAGGACAGTACCACGGGAATAAGTCTCGGCTAACTA
>G3BZQ8102J57JA
GGTGAGTAACACGTTGGTGACCTGCCCCAAAGAGGGGAATACCGCTTGGAAACGAGCGACAAAACCGCATAAGCTATCGGGAGTCAGAGAGCCGATAGTAAAAGAGGAATCTACTTTGGGAGGGGCCTGCGGCCCATCAGCTAGTTGGAGAGGTAACGGCTCACCAAGGCGAAGACGGGTAGGGGACCTGAGAGGGTGATCCCCCACAATGGAACTGAAACACGGTCCATACACCTACGGGTGGCAGCAGTAGGGAATATTGCTAAATGGGCGAAAGCCTGAAGCAGCAACGCCGCGTGAACGAAGAAGGCCTTCGGGTCGTAAAGTTCTTTTACGTGGGAAGAGGAAGGACAGTACCACGGGAATAAGTCTCGGCTAACTA
>G35JFLI02IUGWS
GGTGAGTAACACGTTGGTGACCTGCCCCAAAGAGGGGAATACCGCTTGGAAACGAGCGACAAAACCGCATAAGCTATCGGGAGTCAGAGAGCCGATAGTAAAAGAGGAATCTACTTTGGGAGGGGCCTGCGGCCCATCAGCTAGTTGGAGAGGTAACGGCTCACCAAGGCGAAGACGGGTAGGGGACCTGAGAGGGTGATCCCCCACAATGGAACTGAAACACGGTCCATACACCTACGGGTGGCAGCAGTAGGGAATATTGCTAAATGGGCGAAAGCCTGAAGCAGCAACGCCGCGTGAACGAAGAAGGCCTTCGGGTCGTAAAGTTCTTTTACGTGGGAAGAGGAAGGACAGTACCACGGGAATAAGTCTCGGCTAACTA
>G3BZQ8102F1XGA
GGTGAGTAACACGTTGGTGACCTGCCCCAAAGAGGGGAATACCGCTTGGAAACGAGCGACAAAACCGCATAAGCTATCGGGAGTCAGAGAGCCGATAGTAAAAGAGGAATCTACTTTGGGAGGGGCCTGCGGCCCATCAGCTAGTTGGAGAGGTAACGGCTCACCAAGGCGAAGACGGGTAGGGGACCTGAGAGGGTGATCCCCCACAATGGAACTGAAACACGGTCCATACACCTACGGGTGGCAGCAGTAGGGAATATTGCTAAATGGGCGAAAGCCTGAAGCAGCAACGCCGCGTGAACGAAGAAGGCCTTCGGGTCGTAAAGTTCTTTTACGTGGGAAGAGGAAGGACAGTACCACGGGAATAAGTCTCGGCTAACTA
>G3BZQ8102JJLF5
GGTGAGTAACACGTTGGTGACCTGCCCCAAAGAGGGGAATACCGCTTGGAAACGAGCGACAAAACCGCATAAGCTATCGGGAGTCAGAGAGCCGATAGTAAAAGAGGAATCTACTTTGGGAGGGGCCTGCGGCCCATCAGCTAGTTGGAGAGGTAACGGCTCACCAAGGCGAAGACGGGTAGGGGACCTGAGAGGGTGATCCCCCACAATGGAACTGAAACACGGTCCATACACCTACGGGTGGCAGCAGTAGGGAATATTGCTAAATGGGCGAAAGCCTGAAGCAGCAACGCCGCGTGAACGAAGAAGGCCTTCGGGTCGTAAAGTTCTTTTACGTGGGAAGAGGAAGGACAGTACCACGGGAATAAGTCTCGGCTAACTA
>G3BZQ8102JCDK2
GGTGAGTAACACGTTGGTGACCTGCCCCAAAGAGGGGAATACCGCTTGGAAACGAGCGACAAAACCGCATAAGCTATCGGGAGTCAGAGAGCCGATAGTAAAAGAGGAATCTACTTTGGGAGGGGCCTGCGGCCCATCAGCTAGTTGGAGAGGTAACGGCTCACCAAGGCGAAGACGGGTAGGGGACCTGAGAGGGTGATCCCCCACAATGGAACTGAAACACGGTCCATACACCTACGGGTGGCAGCAGTAGGGAATATTGCTAAATGGGCGAAAGCCTGAAGCAGCAACGCCGCGTGAACGAAGAAGGCCTTCGGGTCGTAAAGTTCTTTTACGTGGGAAGAGGAAGGACAGTACCACGGGAATAAGTCTCGGCTAACTA
>G35JFLI02FMB8W
GGTGAGTAACACGTTGGTGACCTGCCCCAAAGAGGGGAATACCGCTTGGAAACGAGCGACAAAACCGCATAAGCTATCGGGAGTCAGAGAGCCGATAGTAAAAGAGGAATCTACTTTGGGAGGGGCCTGCGGCCCATCAGCTAGTTGGAGAGGTAACGGCTCACCAAGGCGAAGACGGGTAGGGGACCTGAGAGGGTGATCCCCCACAATGGAACTGAAACACGGTCCATACACCTACGGGTGGCAGCAGTAGGGAATATTGCTAAATGGGCGAAAGCCTGAAGCAGCAACGCCGCGTGAACGAAGAAGGCCTTCGGGTCGTAAAGTTCTTTTACGTGGGAAGAGGAAGGACAGTACCACGGGAATAAGTCTCGGCTAACTA
>G35JFLI02GEUT5
GGTGAGTAACACGTTGGTGACCTGCCCCAAAGAGGGGAATACCGCTTGGAAACGAGCGACAAAACCGCATAAGCTATCGGGAGTCAGAGAGCCGATAGTAAAAGAGGAATCTACTTTGGGAGGGGCCTGCGGCCCATCAGCTAGTTGGAGAGGTAACGGCTCACCAAGGCGAAGACGGGTAGGGGACCTGAGAGGGTGATCCCCCACAATGGAACTGAAACACGGTCCATACACCTACGGGTGGCAGCAGTAGGGAATATTGCTAAATGGGCGAAAGCCTGAAGCAGCAACGCCGCGTGAACGAAGAAGGCCTTCGGGTCGTAAAGTTCTTTTACGTGGGAAGAGGAAGGACAGTACCACGGGAATAAGTCTCGGCTAACTA
>G35JFLI02JBSC3
GGTGAGTAACACGTTGGTGACCTGCCCCAAAGAGGGGAATACCGCTTGGAAACGAGCGACAAAACCGCATAAGCTATCGGGAGTCAGAGAGCCGATAGTAAAAGAGGAATCTACTTTGGGAGGGGCCTGCGGCCCATCAGCTAGTTGGAGAGGTAACGGCTCACCAAGGCGAAGACGGGTAGGGGACCTGAGAGGGTGATCCCCCACAATGGAACTGAAACACGGTCCATACACCTACGGGTGGCAGCAGTAGGGAATATTGCTAAATGGGCGAAAGCCTGAAGCAGCAACGCCGCGTGAACGAAGAAGGCCTTCGGGTCGTAAAGTTCTTTTACGTGGGAAGAGGAAGGACAGTACCACGGGAATAAGTCTCGGCTAACTA
