# Supplementary material for: Investigation of the Effect of Type 2 Diabetes Mellitus on Subgingival Plaque Microbiota by High-Throughput 16S rDNA Pyrosequencing
Source: PLoS One. 2013 Apr 22;8(4):e61516. doi: 10.1371/journal.pone.0061516 (PMC3632544; doi:10.1371/journal.pone.0061516)
Supplement: File S1 — FASTA-format sequences for all the OTUs. Sequences for each OTU are provided in a FASTA-format file. (ZIP) [file pone.0061516.s004.zip › OTU.allseq/Otu0032.fasta]

>G3BZQ8102GAT8D
GGTGAGTAACGCGTGGGCAACCTGCCTTTCACAGCGGGATAACAGAGGGAAGCTTCTGCTAATACCGCATATACCTTTATAACGCATGTTAGGAGGGGAAAGAATTATCGGTGAGAGATGGGCCCGCGTCCGATTAGATAGTTGGTGGGGTAACAGCCTACCAAGTCAACGATCGGTAGCCGGCTTGAGAGAGTGAACGGCCACATTGGGACTGAGACACGGCCCAAACTCCTACGGGAGGCAGCAGTGGGGGATATTGGACAATGGGGGCAACCCTGATCCAGCGACGCCGCGTGAGTGAAGAAGTATTTCGGTACGTAAAGCTCTATCAGCAGGGAAGAAAGAAGACGGTACCTGACTAAGAAGCCCCGGCTAACTA
>G3BZQ8102HQC4Q
GGTGAGTAACGCGTGGGCAACCTGCCTTTCACAGCGGGATAACAGAGGGAAGCTTCTGCTAATACCGCATATACCTTTATAACGCATGTTAGGAGGGGAAAGAATTATCGGTGAGAGATGGGCCCGCGTCCGATTAGATAGTTGGTGGGGTAACAGCCTACCAAGTCAACGATCGGTAGCCGGCTTGAGAGAGTGAACGGCCACATTGGGACTGAGACACGGCCCAAACTCCTACGGGAGGCAGCAGTGGGGGATATTGGACAATGGGGGCAACCCTGATCCAGCGACGCCGCGTGAGTGAAGAAGTATTTCGGTACGTAAAGCTCTATCAGCAGGGAAGAAAGAAGACGGTACCTGACTAAGAAGCCCCGGCTAACTA
>G3BZQ8102GV443
GGTGAGTAACGCGTGGGCAACCTGCCTTTCACAGCGGGATAACAGAGGGAAGCTTCTGCTAATACCGCATATACCTTTATAACGCATGTTAGGAGGGGAAAGAATTATCGGTGAGAGATGGGCCCGCGTCCGATTAGATAGTTGGTGGGGTAACAGCCTACCAAGTCAACGATCGGTAGCCGGCTTGAGAGAGTGAACGGCCACATTGGGACTGAGACACGGCCCAAACTCCTACGGGAGGCAGCAGTGGGGGATATTGGACAATGGGGGCAACCCTGATCCAGCGACGCCGCGTGAGTGAAGAAGTATTTCGGTACGTAAAGCTCTATCAGCAGGGAAGAAAGAAGACGGTACCTGACTAAGAAGCCCCGGCTAACTA
>G3BZQ8102IJAA0
GGTGAGTAACGCGTGGGCAACCTGCCTTTCACAGCGGGATAACAGAGGGAAGCTTCTGCTAATACCGCATATACCTTTATAACGCATGTTAGGAGGGGAAAGAATTATCGGTGAGAGATGGGCCCGCGTCCGATTAGATAGTTGGTGGGGTAACAGCCTACCAAGTCAACGATCGGTAGCCGGCTTGAGAGAGTGAACGGCCACATTGGGACTGAGACACGGCCCAAACTCCTACGGGAGGCAGCAGTGGGGGATATTGGACAATGGGGGCAACCCTGATCCAGCGACGCCGCGTGAGTGAAGAAGTATTTCGGTACGTAAAGCTCTATCAGCAGGGAAGAAAGAAGACGGTACCTGACTAAGAAGCCCCGGCTAACTA
>G3BZQ8102H567Z
GGTGAGTAACGCGTGGGCAACCTGCCTTTCACAGCGGGATAACAGAGGGAAGCTTCTGCTAATACCGCATATACCTTTATAACGCATGTTAGGAGGGGAAAGAATTATCGGTGAGAGATGGGCCCGCGTCCGATTAGATAGTTGGTGGGGTAACAGCCTACCAAGTCAACGATCGGTAGCCGGCTTGAGAGAGTGAACGGCCACATTGGGACTGAGACACGGCCCAAACTCCTACGGGAGGCAGCAGTGGGGGATATTGGACAATGGGGGCAACCCTGATCCAGCGACGCCGCGTGAGTGAAGAAGTATTTCGGTACGTAAAGCTCTATCAGCAGGGAAGAAAGAAGACGGTACCTGACTAAGAAGCCCCGGCTAACTA
>G35JFLI02GGEK7
GGTGAGTAACGCGTGGGCAACCTGCCTTTCACAGCGGGATAACAGAGGGAAGCTTCTGCTAATACCGCATATACCTTTATAACGCATGTTAGGAGGGGAAAGAATTATCGGTGAGAGATGGGCCCGCGTCCGATTAGATAGTTGGTGGGGTAACAGCCTACCAAGTCAACGATCGGTAGCCGGCTTGAGAGAGTGAACGGCCACATTGGGACTGAGACACGGCCCAAACTCCTACGGGAGGCAGCAGTGGGGGATATTGGACAATGGGGGCAACCCTGATCCAGCGACGCCGCGTGAGTGAAGAAGTATTTCGGTACGTAAAGCTCTATCAGCAGGGAAGAAAGAAGACGGTACCTGACTAAGAAGCCCCGGCTAACTA
>G35JFLI02HD54L
GGTGAGTAACGCGTGGGCAACCTGCCTTTCACAGCGGGATAACAGAGGGAAGCTTCTGCTAATACCGCATATACCTTTATAACGCATGTTAGGAGGGGAAAGAATTATCGGTGAGAGATGGGCCCGCGTCCGATTAGATAGTTGGTGGGGTAACAGCCTACCAAGTCAACGATCGGTAGCCGGCTTGAGAGAGTGAACGGCCACATTGGGACTGAGACACGGCCCAAACTCCTACGGGAGGCAGCAGTGGGGGATATTGGACAATGGGGGCAACCCTGATCCAGCGACGCCGCGTGAGTGAAGAAGTATTTCGGTACGTAAAGCTCTATCAGCAGGGAAGAAAGAAGACGGTACCTGACTAAGAAGCCCCGGCTAACTA
>G35JFLI02F80N2
GGTGAGTAACGCGTGGGCAACCTGCCTTTCACAGCGGGATAACAGAGGGAAGCTTCTGCTAATACCGCATATACCTTTATAACGCATGTTAGGAGGGGAAAGAATTATCGGTGAGAGATGGGCCCGCGTCCGATTAGATAGTTGGTGGGGTAACAGCCTACCAAGTCAACGATCGGTAGCCGGCTTGAGAGAGTGAACGGCCACATTGGGACTGAGACACGGCCCAAACTCCTACGGGAGGCAGCAGTGGGGGATATTGGACAATGGGGGCAACCCTGATCCAGCGACGCCGCGTGAGTGAAGAAGTATTTCGGTACGTAAAGCTCTATCAGCAGGGAAGAAAGAAGACGGTACCTGACTAAGAAGCCCCGGCTAACTA
>G35JFLI02FUOVS
GGTGAGTAACGCGTGGGCAACCTGCCTTTCACAGCGGGATAACAGAGGGAAGCTTCTGCTAATACCGCATATACCTTTATAACGCATGTTAGGAGGGGAAAGAATTATCGGTGAGAGATGGGCCCGCGTCCGATTAGATAGTTGGTGGGGTAACAGCCTACCAAGTCAACGATCGGTAGCCGGCTTGAGAGAGTGAACGGCCACATTGGGACTGAGACACGGCCCAAACTCCTACGGGAGGCAGCAGTGGGGGATATTGGACAATGGGGGCAACCCTGATCCAGCGACGCCGCGTGAGTGAAGAAGTATTTCGGTACGTAAAGCTCTATCAGCAGGGAAGAAAGAAGACGGTACCTGACTAAGAAGCCCCGGCTAACTA
>GV2UCFN02HOGKU
GGTGAGTAACGCGTGGGCAACCTACCTTTCACAGCGGGATAACAGAGGGAAGCTTCTGCTAATACCGCATATACCTTTATAACGCATGTTAGGGAGGGGAAAGAGCTATCGGTGAGAGATGGGCCCGCGTCCGATTAGATAGTTGGTGGGGTAACAGCCTACCAAGTCAACGATCGGTAGCCGGCTTGAGAGAGTGAACGGCCACATTGGGACTGAGACACGGCCCAAACTCCTACGGGAGGCAGCAGTGGGGGATATTGGACAATGGGGGCAACCCTGATCCAGCGACGCCGCGTGAGTGAAGAAGTATTTCGGTACGTAAAGCTCTATCAGCAGGGAAGAAAGAAGACGGTACCTGACTAAGAAGCCCCGGCTAACTA
>GV2UCFN02F8GWN
GGTGAGTAACGCGTGGGCAACCTACCTTTCACAGCGGGATAACAGAGGGAAGCTTCTGCTAATACCGCATATACCTTTATAACGCATGTTAGGGAGGGGAAAGAGCTATCGGTGAGAGATGGGCCCGCGTCCGATTAGATAGTTGGTGGGGTAACAGCCTACCAAGTCAACGATCGGTAGCCGGCTTGAGAGAGTGAACGGCCACATTGGGACTGAGACACGGCCCAAACTCCTACGGGAGGCAGCAGTGGGGGATATTGGACAATGGGGGCAACCCTGATCCAGCGACGCCGCGTGAGTGAAGAAGTATTTCGGTACGTAAAGCTCTATCAGCAGGGAAGAAAGAAGACGGTACCTGACTAAGAAGCCCCGGCTAACTA
>GV2UCFN02JLK8O
GGTGAGTAACGCGTGGGCAACCTACCTTTCACAGCGGGATAACAGAGGGAAGCTTCTGCTAATACCGCATATACCTTTATAACGCATGTTAGGGAGGGGAAAGAGCTATCGGTGAGAGATGGGCCCGCGTCCGATTAGATAGTTGGTGGGGTAACAGCCTACCAAGTCAACGATCGGTAGCCGGCTTGAGAGAGTGAACGGCCACATTGGGACTGAGACACGGCCCAAACTCCTACGGGAGGCAGCAGTGGGGGATATTGGACAATGGGGGCAACCCTGATCCAGCGACGCCGCGTGAGTGAAGAAGTATTTCGGTACGTAAAGCTCTATCAGCAGGGAAGAAAGAAGACGGTACCTGACTAAGAAGCCCCGGCTAACTA
>GV2UCFN02I2AP3
GGTGAGTAACGCGTGGGCAACCTACCTTTCACAGCGGGATAACAGAGGGAAGCTTCTGCTAATACCGCATATACCTTTATAACGCATGTTAGGGAGGGGAAAGAGCTATCGGTGAGAGATGGGCCCGCGTCCGATTAGATAGTTGGTGGGGTAACAGCCTACCAAGTCAACGATCGGTAGCCGGCTTGAGAGAGTGAACGGCCACATTGGGACTGAGACACGGCCCAAACTCCTACGGGAGGCAGCAGTGGGGGATATTGGACAATGGGGGCAACCCTGATCCAGCGACGCCGCGTGAGTGAAGAAGTATTTCGGTACGTAAAGCTCTATCAGCAGGGAAGAAAGAAGACGGTACCTGACTAAGAAGCCCCGGCTAACTA
>GV2UCFN02IBFXU
GGTGAGTAACGCGTGGGCAACCTGCCTTTCACAGCGGGATAACAGAGGGAAGCTTCTGCTAATACCGCATATACCTTTATAACGCATGTTAGGGAGGGGAAAGAATTATCGGTGAGAGATGGGCCCGCGTCCGATTAGATAGTTGGTGGGGTAACAGCCTACCAAGTCAACGATCGGTAGCCGGCTTGAGAGAGTGAACGGCCACATTGGGACTGAGACACGGCCCAAACTCCTACGGGAGGCAGCAGTGGGGGATATTGGACAATGGGGGCAACCCTGATCCAGCGACGCCGCGTGAGTGAAGAAGTATTTCGGTACGTAAAGCTCTATCAGCAGGGAAGAAAGAAGACGGTACCTGACTAAGAAGCCCCGGCTAACTA
>GV2UCFN02IQAUS
GGTGAGTAACGCGTGGGCAACCTGCCTTTCACAGCGGGATAACAGAGGGAAGCTTCTGCTAATACCGCATATACCTTTATAACGCATGTTAGGGAGGGGAAAGAATTATCGGTGAGAGATGGGCCCGCGTCCGATTAGATAGTTGGTGGGGTAACAGCCTACCAAGTCAACGATCGGTAGCCGGCTTGAGAGAGTGAACGGCCACATTGGGACTGAGACACGGCCCAAACTCCTACGGGAGGCAGCAGTGGGGGATATTGGACAATGGGGGCAACCCTGATCCAGCGACGCCGCGTGAGTGAAGAAGTATTTCGGTACGTAAAGCTCTATCAGCAGGGAAGAAAGAAGACGGTACCTGACTAAGAAGCCCCGGCTAACTA
>GV2UCFN02JJAA2
GGTGAGTAACGCGTGGGCAACCTGCCTTTCACAGCGGGATAACAGAGGGAAGCTTCTGCTAATACCGCATATACCTTTATAACGCATGTTAGGGAGGGGAAAGAATTATCGGTGAGAGATGGGCCCGCGTCCGATTAGATAGTTGGTGGGGTAACAGCCTACCAAGTCAACGATCGGTAGCCGGCTTGAGAGAGTGAACGGCCACATTGGGACTGAGACACGGCCCAAACTCCTACGGGAGGCAGCAGTGGGGGATATTGGACAATGGGGGCAACCCTGATCCAGCGACGCCGCGTGAGTGAAGAAGTATTTCGGTACGTAAAGCTCTATCAGCAGGGAAGAAAGAAGACGGTACCTGACTAAGAAGCCCCGGCTAACTA
>GV2UCFN02GRQBK
GGTGAGTAACGCGTGGGCAACCTGCCTTTCACAGCGGGATAACAGAGGGAAGCTTCTGCTAATACCGCATATACCTTTATAACGCATGTTAGGGAGGGGAAAGAATTATCGGTGAGAGATGGGCCCGCGTCCGATTAGATAGTTGGTGGGGTAACAGCCTACCAAGTCAACGATCGGTAGCCGGCTTGAGAGAGTGAACGGCCACATTGGGACTGAGACACGGCCCAAACTCCTACGGGAGGCAGCAGTGGGGGATATTGGACAATGGGGGCAACCCTGATCCAGCGACGCCGCGTGAGTGAAGAAGTATTTCGGTACGTAAAGCTCTATCAGCAGGGAAGAAAGAAGACGGTACCTGACTAAGAAGCCCCGGCTAACTA
>GV2UCFN02ID41T
GGTGAGTAACGCGTGGGCAACCTGCCTTTCACAGCGGGATAACAGAGGGAAGCTTCTGCTAATACCGCATATACCTTTATAACGCATGTTAGGGAGGGGAAAGAATTATCGGTGAGAGATGGGCCCGCGTCCGATTAGATAGTTGGTGGGGTAACAGCCTACCAAGTCAACGATCGGTAGCCGGCTTGAGAGAGTGAACGGCCACATTGGGACTGAGACACGGCCCAAACTCCTACGGGAGGCAGCAGTGGGGGATATTGGACAATGGGGGCAACCCTGATCCAGCGACGCCGCGTGAGTGAAGAAGTATTTCGGTACGTAAAGCTCTATCAGCAGGGAAGAAAGAAGACGGTACCTGACTAAGAAGCCCCGGCTAACTA
>GV2UCFN02IY1XR
GGTGAGTAACGCGTGGGCAACCTGCCTTTCACAGCGGGATAACAGAGGGAAGCTTCTGCTAATACCGCATATACCTTTATAACGCATGTTAGGGAGGGGAAAGAATTATCGGTGAGAGATGGGCCCGCGTCCGATTAGATAGTTGGTGGGGTAACAGCCTACCAAGTCAACGATCGGTAGCCGGCTTGAGAGAGTGAACGGCCACATTGGGACTGAGACACGGCCCAAACTCCTACGGGAGGCAGCAGTGGGGGATATTGGACAATGGGGGCAACCCTGATCCAGCGACGCCGCGTGAGTGAAGAAGTATTTCGGTACGTAAAGCTCTATCAGCAGGGAAGAAAGAAGACGGTACCTGACTAAGAAGCCCCGGCTAACTA
>GV2UCFN02FTYSI
GGTGAGTAACGCGTGGGCAACCTGCCTTTCACAGCGGGATAACAGAGGGAAGCTTCTGCTAATACCGCATATACCTTTATAACGCATGTTAGGGAGGGGAAAGAATTATCGGTGAGAGATGGGCCCGCGTCCGATTAGATAGTTGGTGGGGTAACAGCCTACCAAGTCAACGATCGGTAGCCGGCTTGAGAGAGTGAACGGCCACATTGGGACTGAGACACGGCCCAAACTCCTACGGGAGGCAGCAGTGGGGGATATTGGACAATGGGGGCAACCCTGATCCAGCGACGCCGCGTGAGTGAAGAAGTATTTCGGTACGTAAAGCTCTATCAGCAGGGAAGAAAGAAGACGGTACCTGACTAAGAAGCCCCGGCTAACTA
>GV2UCFN02HUVC0
GGTGAGTAACGCGTGGGCAACCTGCCTTTCACAGCGGGATAACAGAGGGAAGCTTCTGCTAATACCGCATATACCTTTATAACGCATGTTAGGGAGGGGAAAGAATTATCGGTGAGAGATGGGCCCGCGTCCGATTAGATAGTTGGTGGGGTAACAGCCTACCAAGTCAACGATCGGTAGCCGGCTTGAGAGAGTGAACGGCCACATTGGGACTGAGACACGGCCCAAACTCCTACGGGAGGCAGCAGTGGGGGATATTGGACAATGGGGGCAACCCTGATCCAGCGACGCCGCGTGAGTGAAGAAGTATTTCGGTACGTAAAGCTCTATCAGCAGGGAAGAAAGAAGACGGTACCTGACTAAGAAGCCCCGGCTAACTA
>GV2UCFN02ILUNL
GGTGAGTAACGCGTGGGCAACCTGCCTTTCACAGCGGGATAACAGAGGGAAGCTTCTGCTAATACCGCATATACCTTTATAACGCATGTTAGGGAGGGGAAAGAATTATCGGTGAGAGATGGGCCCGCGTCCGATTAGATAGTTGGTGGGGTAACAGCCTACCAAGTCAACGATCGGTAGCCGGCTTGAGAGAGTGAACGGCCACATTGGGACTGAGACACGGCCCAAACTCCTACGGGAGGCAGCAGTGGGGGATATTGGACAATGGGGGCAACCCTGATCCAGCGACGCCGCGTGAGTGAAGAAGTATTTCGGTACGTAAAGCTCTATCAGCAGGGAAGAAAGAAGACGGTACCTGACTAAGAAGCCCCGGCTAACTA
>GV2UCFN02H8C96
GGTGAGTAACGCGTGGGCAACCTGCCTTTCACAGCGGGATAACAGAGGGAAGCTTCTGCTAATACCGCATATACCTTTATAACGCATGTTAGGGAGGGGAAAGAATTATCGGTGAGAGATGGGCCCGCGTCCGATTAGATAGTTGGTGGGGTAACAGCCTACCAAGTCAACGATCGGTAGCCGGCTTGAGAGAGTGAACGGCCACATTGGGACTGAGACACGGCCCAAACTCCTACGGGAGGCAGCAGTGGGGGATATTGGACAATGGGGGCAACCCTGATCCAGCGACGCCGCGTGAGTGAAGAAGTATTTCGGTACGTAAAGCTCTATCAGCAGGGAAGAAAGAAGACGGTACCTGACTAAGAAGCCCCGGCTAACTA
>GV2UCFN02I68UZ
GGTGAGTAACGCGTGGGCAACCTGCCTTTCACAGCGGGATAACAGAGGGAAGCTTCTGCTAATACCGCATATACCTTTATAACGCATGTTAGGGAGGGGAAAGAATTATCGGTGAGAGATGGGCCCGCGTCCGATTAGATAGTTGGTGGGGTAACAGCCTACCAAGTCAACGATCGGTAGCCGGCTTGAGAGAGTGAACGGCCACATTGGGACTGAGACACGGCCCAAACTCCTACGGGAGGCAGCAGTGGGGGATATTGGACAATGGGGGCAACCCTGATCCAGCGACGCCGCGTGAGTGAAGAAGTATTTCGGTACGTAAAGCTCTATCAGCAGGGAAGAAAGAAGACGGTACCTGACTAAGAAGCCCCGGCTAACTA
>GV2UCFN02HMKQ5
GGTGAGTAACGCGTGGGCAACCTGCCTTTCACAGCGGGATAACAGAGGGAAGCTTCTGCTAATACCGCATATACCTTTATAACGCATGTTAGGGAGGGGAAAGAATTATCGGTGAGAGATGGGCCCGCGTCCGATTAGATAGTTGGTGGGGTAACAGCCTACCAAGTCAACGATCGGTAGCCGGCTTGAGAGAGTGAACGGCCACATTGGGACTGAGACACGGCCCAAACTCCTACGGGAGGCAGCAGTGGGGGATATTGGACAATGGGGGCAACCCTGATCCAGCGACGCCGCGTGAGTGAAGAAGTATTTCGGTACGTAAAGCTCTATCAGCAGGGAAGAAAGAAGACGGTACCTGACTAAGAAGCCCCGGCTAACTA
>GV2UCFN02IGDB8
GGTGAGTAACGCGTGGGCAACCTGCCTTTCACAGCGGGATAACAGAGGGAAGCTTCTGCTAATACCGCATATACCTTTATAACGCATGTTAGGGAGGGGAAAGAATTATCGGTGAGAGATGGGCCCGCGTCCGATTAGATAGTTGGTGGGGTAACAGCCTACCAAGTCAACGATCGGTAGCCGGCTTGAGAGAGTGAACGGCCACATTGGGACTGAGACACGGCCCAAACTCCTACGGGAGGCAGCAGTGGGGGATATTGGACAATGGGGGCAACCCTGATCCAGCGACGCCGCGTGAGTGAAGAAGTATTTCGGTACGTAAAGCTCTATCAGCAGGGAAGAAAGAAGACGGTACCTGACTAAGAAGCCCCGGCTAACTA
>GV2UCFN02JXY87
GGTGAGTAACGCGTGGGCAACCTGCCTTTCACAGCGGGATAACAGAGGGAAGCTTCTGCTAATACCGCATATACCTTTATAACGCATGTTAGGGAGGGGAAAGAATTATCGGTGAGAGATGGGCCCGCGTCCGATTAGATAGTTGGTGGGGTAACAGCCTACCAAGTCAACGATCGGTAGCCGGCTTGAGAGAGTGAACGGCCACATTGGGACTGAGACACGGCCCAAACTCCTACGGGAGGCAGCAGTGGGGGATATTGGACAATGGGGGCAACCCTGATCCAGCGACGCCGCGTGAGTGAAGAAGTATTTCGGTACGTAAAGCTCTATCAGCAGGGAAGAAAGAAGACGGTACCTGACTAAGAAGCCCCGGCTAACTA
>GV2UCFN02INXM0
GGTGAGTAACGCGTGGGCAACCTGCCTTTCACAGCGGGATAACAGAGGGAAGCTTCTGCTAATACCGCATATACCTTTATAACGCATGTTAGGGAGGGGAAAGAATTATCGGTGAGAGATGGGCCCGCGTCCGATTAGATAGTTGGTGGGGTAACAGCCTACCAAGTCAACGATCGGTAGCCGGCTTGAGAGAGTGAACGGCCACATTGGGACTGAGACACGGCCCAAACTCCTACGGGAGGCAGCAGTGGGGGATATTGGACAATGGGGGCAACCCTGATCCAGCGACGCCGCGTGAGTGAAGAAGTATTTCGGTACGTAAAGCTCTATCAGCAGGGAAGAAAGAAGACGGTACCTGACTAAGAAGCCCCGGCTAACTA
>GV2UCFN02I7FEY
GGTGAGTAACGCGTGGGCAACCTGCCTTTCACAGCGGGATAACAGAGGGAAGCTTCTGCTAATACCGCATATACCTTTATAACGCATGTTAGGGAGGGGAAAGAATTATCGGTGAGAGATGGGCCCGCGTCCGATTAGATAGTTGGTGGGGTAACAGCCTACCAAGTCAACGATCGGTAGCCGGCTTGAGAGAGTGAACGGCCACATTGGGACTGAGACACGGCCCAAACTCCTACGGGAGGCAGCAGTGGGGGATATTGGACAATGGGGGCAACCCTGATCCAGCGACGCCGCGTGAGTGAAGAAGTATTTCGGTACGTAAAGCTCTATCAGCAGGGAAGAAAGAAGACGGTACCTGACTAAGAAGCCCCGGCTAACTA
>GV2UCFN02GWOH9
GGTGAGTAACGCGTGGGCAACCTGCCTTTCACAGCGGGATAACAGAGGGAAGCTTCTGCTAATACCGCATATACCTTTATAACGCATGTTAGGGAGGGGAAAGAATTATCGGTGAGAGATGGGCCCGCGTCCGATTAGATAGTTGGTGGGGTAACAGCCTACCAAGTCAACGATCGGTAGCCGGCTTGAGAGAGTGAACGGCCACATTGGGACTGAGACACGGCCCAAACTCCTACGGGAGGCAGCAGTGGGGGATATTGGACAATGGGGGCAACCCTGATCCAGCGACGCCGCGTGAGTGAAGAAGTATTTCGGTACGTAAAGCTCTATCAGCAGGGAAGAAAGAAGACGGTACCTGACTAAGAAGCCCCGGCTAACTA
>GV2UCFN02H9RMR
GGTGAGTAACGCGTGGGCAACCTGCCTTTCACAGCGGGATAACAGAGGGAAGCTTCTGCTAATACCGCATATACCTTTATAACGCATGTTAGGGAGGGGAAAGAATTATCGGTGAGAGATGGGCCCGCGTCCGATTAGATAGTTGGTGGGGTAACAGCCTACCAAGTCAACGATCGGTAGCCGGCTTGAGAGAGTGAACGGCCACATTGGGACTGAGACACGGCCCAAACTCCTACGGGAGGCAGCAGTGGGGGATATTGGACAATGGGGGCAACCCTGATCCAGCGACGCCGCGTGAGTGAAGAAGTATTTCGGTACGTAAAGCTCTATCAGCAGGGAAGAAAGAAGACGGTACCTGACTAAGAAGCCCCGGCTAACTA
>GV2UCFN02JUG1C
GGTGAGTAACGCGTGGGCAACCTGCCTTTCACAGCGGGATAACAGAGGGAAGCTTCTGCTAATACCGCATATACCTTTATAACGCATGTTAGGGAGGGGAAAGAATTATCGGTGAGAGATGGGCCCGCGTCCGATTAGATAGTTGGTGGGGTAACAGCCTACCAAGTCAACGATCGGTAGCCGGCTTGAGAGAGTGAACGGCCACATTGGGACTGAGACACGGCCCAAACTCCTACGGGAGGCAGCAGTGGGGGATATTGGACAATGGGGGCAACCCTGATCCAGCGACGCCGCGTGAGTGAAGAAGTATTTCGGTACGTAAAGCTCTATCAGCAGGGAAGAAAGAAGACGGTACCTGACTAAGAAGCCCCGGCTAACTA
>GV2UCFN02ICZZG
GGTGAGTAACGCGTGGGCAACCTGCCTTTCACAGCGGGATAACAGAGGGAAGCTTCTGCTAATACCGCATATACCTTTATAACGCATGTTAGGGAGGGGAAAGAATTATCGGTGAGAGATGGGCCCGCGTCCGATTAGATAGTTGGTGGGGTAACAGCCTACCAAGTCAACGATCGGTAGCCGGCTTGAGAGAGTGAACGGCCACATTGGGACTGAGACACGGCCCAAACTCCTACGGGAGGCAGCAGTGGGGGATATTGGACAATGGGGGCAACCCTGATCCAGCGACGCCGCGTGAGTGAAGAAGTATTTCGGTACGTAAAGCTCTATCAGCAGGGAAGAAAGAAGACGGTACCTGACTAAGAAGCCCCGGCTAACTA
>GV2UCFN02JL06O
GGTGAGTAACGCGTGGGCAACCTGCCTTTCACAGCGGGATAACAGAGGGAAGCTTCTGCTAATACCGCATATACCTTTATAACGCATGTTAGGGAGGGGAAAGAATTATCGGTGAGAGATGGGCCCGCGTCCGATTAGATAGTTGGTGGGGTAACAGCCTACCAAGTCAACGATCGGTAGCCGGCTTGAGAGAGTGAACGGCCACATTGGGACTGAGACACGGCCCAAACTCCTACGGGAGGCAGCAGTGGGGGATATTGGACAATGGGGGCAACCCTGATCCAGCGACGCCGCGTGAGTGAAGAAGTATTTCGGTACGTAAAGCTCTATCAGCAGGGAAGAAAGAAGACGGTACCTGACTAAGAAGCCCCGGCTAACTA
>GV2UCFN02INBDJ
GGTGAGTAACGCGTGGGCAACCTGCCTTTCACAGCGGGATAACAGAGGGAAGCTTCTGCTAATACCGCATATACCTTTATAACGCATGTTAGGGAGGGGAAAGAATTATCGGTGAGAGATGGGCCCGCGTCCGATTAGATAGTTGGTGGGGTAACAGCCTACCAAGTCAACGATCGGTAGCCGGCTTGAGAGAGTGAACGGCCACATTGGGACTGAGACACGGCCCAAACTCCTACGGGAGGCAGCAGTGGGGGATATTGGACAATGGGGGCAACCCTGATCCAGCGACGCCGCGTGAGTGAAGAAGTATTTCGGTACGTAAAGCTCTATCAGCAGGGAAGAAAGAAGACGGTACCTGACTAAGAAGCCCCGGCTAACTA
>GV2UCFN02HJKUP
GGTGAGTAACGCGTGGGCAACCTGCCTTTCACAGCGGGATAACAGAGGGAAGCTTCTGCTAATACCGCATATACCTTTATAACGCATGTTAGGGAGGGGAAAGAATTATCGGTGAGAGATGGGCCCGCGTCCGATTAGATAGTTGGTGGGGTAACAGCCTACCAAGTCAACGATCGGTAGCCGGCTTGAGAGAGTGAACGGCCACATTGGGACTGAGACACGGCCCAAACTCCTACGGGAGGCAGCAGTGGGGGATATTGGACAATGGGGGCAACCCTGATCCAGCGACGCCGCGTGAGTGAAGAAGTATTTCGGTACGTAAAGCTCTATCAGCAGGGAAGAAAGAAGACGGTACCTGACTAAGAAGCCCCGGCTAACTA
>GV2UCFN02H8XYL
GGTGAGTAACGCGTGGGCAACCTGCCTTTCACAGCGGGATAACAGAGGGAAGCTTCTGCTAATACCGCATATACCTTTATAACGCATGTTAGGGAGGGGAAAGAATTATCGGTGAGAGATGGGCCCGCGTCCGATTAGATAGTTGGTGGGGTAACAGCCTACCAAGTCAACGATCGGTAGCCGGCTTGAGAGAGTGAACGGCCACATTGGGACTGAGACACGGCCCAAACTCCTACGGGAGGCAGCAGTGGGGGATATTGGACAATGGGGGCAACCCTGATCCAGCGACGCCGCGTGAGTGAAGAAGTATTTCGGTACGTAAAGCTCTATCAGCAGGGAAGAAAGAAGACGGTACCTGACTAAGAAGCCCCGGCTAACTA
>GV2UCFN02HC5A2
GGTGAGTAACGCGTGGGCAACCTGCCTTTCACAGCGGGATAACAGAGGGAAGCTTCTGCTAATACCGCATATACCTTTATAACGCATGTTAGGGAGGGGAAAGAATTATCGGTGAGAGATGGGCCCGCGTCCGATTAGATAGTTGGTGGGGTAACAGCCTACCAAGTCAACGATCGGTAGCCGGCTTGAGAGAGTGAACGGCCACATTGGGACTGAGACACGGCCCAAACTCCTACGGGAGGCAGCAGTGGGGGATATTGGACAATGGGGGCAACCCTGATCCAGCGACGCCGCGTGAGTGAAGAAGTATTTCGGTACGTAAAGCTCTATCAGCAGGGAAGAAAGAAGACGGTACCTGACTAAGAAGCCCCGGCTAACTA
>GV2UCFN02FRFJ4
GGTGAGTAACGCGTGGGCAACCTGCCTTTCACAGCGGGATAACAGAGGGAAGCTTCTGCTAATACCGCATATACCTTTATAACGCATGTTAGGGAGGGGAAAGAATTATCGGTGAGAGATGGGCCCGCGTCCGATTAGATAGTTGGTGGGGTAACAGCCTACCAAGTCAACGATCGGTAGCCGGCTTGAGAGAGTGAACGGCCACATTGGGACTGAGACACGGCCCAAACTCCTACGGGAGGCAGCAGTGGGGGATATTGGACAATGGGGGCAACCCTGATCCAGCGACGCCGCGTGAGTGAAGAAGTATTTCGGTACGTAAAGCTCTATCAGCAGGGAAGAAAGAAGACGGTACCTGACTAAGAAGCCCCGGCTAACTA
>GV2UCFN02J0L5N
GGTGAGTAACGCGTGGGCAACCTGCCTTTCACAGCGGGATAACAGAGGGAAGCTTCTGCTAATACCGCATATACCTTTATAACGCATGTTAGGGAGGGGAAAGAATTATCGGTGAGAGATGGGCCCGCGTCCGATTAGATAGTTGGTGGGGTAACAGCCTACCAAGTCAACGATCGGTAGCCGGCTTGAGAGAGTGAACGGCCACATTGGGACTGAGACACGGCCCAAACTCCTACGGGAGGCAGCAGTGGGGGATATTGGACAATGGGGGCAACCCTGATCCAGCGACGCCGCGTGAGTGAAGAAGTATTTCGGTACGTAAAGCTCTATCAGCAGGGAAGAAAGAAGACGGTACCTGACTAAGAAGCCCCGGCTAACTA
>GV2UCFN02G8T0W
GGTGAGTAACGCGTGGGCAACCTGCCTTTCACAGCGGGATAACAGAGGGAAGCTTCTGCTAATACCGCATATACCTTTATAACGCATGTTAGGGAGGGGAAAGAATTATCGGTGAGAGATGGGCCCGCGTCCGATTAGATAGTTGGTGGGGTAACAGCCTACCAAGTCAACGATCGGTAGCCGGCTTGAGAGAGTGAACGGCCACATTGGGACTGAGACACGGCCCAAACTCCTACGGGAGGCAGCAGTGGGGGATATTGGACAATGGGGGCAACCCTGATCCAGCGACGCCGCGTGAGTGAAGAAGTATTTCGGTACGTAAAGCTCTATCAGCAGGGAAGAAAGAAGACGGTACCTGACTAAGAAGCCCCGGCTAACTA
>GV2UCFN02JANZT
GGTGAGTAACGCGTGGGCAACCTGCCTTTCACAGCGGGATAACAGAGGGAAGCTTCTGCTAATACCGCATATACCTTTATAACGCATGTTAGGGAGGGGAAAGAATTATCGGTGAGAGATGGGCCCGCGTCCGATTAGATAGTTGGTGGGGTAACAGCCTACCAAGTCAACGATCGGTAGCCGGCTTGAGAGAGTGAACGGCCACATTGGGACTGAGACACGGCCCAAACTCCTACGGGAGGCAGCAGTGGGGGATATTGGACAATGGGGGCAACCCTGATCCAGCGACGCCGCGTGAGTGAAGAAGTATTTCGGTACGTAAAGCTCTATCAGCAGGGAAGAAAGAAGACGGTACCTGACTAAGAAGCCCCGGCTAACTA
>GV2UCFN02HV0FV
GGTGAGTAACGCGTGGGCAACCTGCCTTTCACAGCGGGATAACAGAGGGAAGCTTCTGCTAATACCGCATATACCTTTATAACGCATGTTAGGGAGGGGAAAGAATTATCGGTGAGAGATGGGCCCGCGTCCGATTAGATAGTTGGTGGGGTAACAGCCTACCAAGTCAACGATCGGTAGCCGGCTTGAGAGAGTGAACGGCCACATTGGGACTGAGACACGGCCCAAACTCCTACGGGAGGCAGCAGTGGGGGATATTGGACAATGGGGGCAACCCTGATCCAGCGACGCCGCGTGAGTGAAGAAGTATTTCGGTACGTAAAGCTCTATCAGCAGGGAAGAAAGAAGACGGTACCTGACTAAGAAGCCCCGGCTAACTA
>GV2UCFN02HB002
GGTGAGTAACGCGTGGGCAACCTGCCTTTCACAGCGGGATAACAGAGGGAAGCTTCTGCTAATACCGCATATACCTTTATAACGCATGTTAGGGAGGGGAAAGAATTATCGGTGAGAGATGGGCCCGCGTCCGATTAGATAGTTGGTGGGGTAACAGCCTACCAAGTCAACGATCGGTAGCCGGCTTGAGAGAGTGAACGGCCACATTGGGACTGAGACACGGCCCAAACTCCTACGGGAGGCAGCAGTGGGGGATATTGGACAATGGGGGCAACCCTGATCCAGCGACGCCGCGTGAGTGAAGAAGTATTTCGGTACGTAAAGCTCTATCAGCAGGGAAGAAAGAAGACGGTACCTGACTAAGAAGCCCCGGCTAACTA
>GV2UCFN02I51KJ
GGTGAGTAACGCGTGGGCAACCTGCCTTTCACAGCGGGATAACAGAGGGAAGCTTCTGCTAATACCGCATATACCTTTATAACGCATGTTAGGGAGGGGAAAGAATTATCGGTGAGAGATGGGCCCGCGTCCGATTAGATAGTTGGTGGGGTAACAGCCTACCAAGTCAACGATCGGTAGCCGGCTTGAGAGAGTGAACGGCCACATTGGGACTGAGACACGGCCCAAACTCCTACGGGAGGCAGCAGTGGGGGATATTGGACAATGGGGGCAACCCTGATCCAGCGACGCCGCGTGAGTGAAGAAGTATTTCGGTACGTAAAGCTCTATCAGCAGGGAAGAAAGAAGACGGTACCTGACTAAGAAGCCCCGGCTAACTA
>GV2UCFN02I06C0
GGTGAGTAACGCGTGGGCAACCTGCCTTTCACAGCGGGATAACAGAGGGAAGCTTCTGCTAATACCGCATATACCTTTATAACGCATGTTAGGGAGGGGAAAGAATTATCGGTGAGAGATGGGCCCGCGTCCGATTAGATAGTTGGTGGGGTAACAGCCTACCAAGTCAACGATCGGTAGCCGGCTTGAGAGAGTGAACGGCCACATTGGGACTGAGACACGGCCCAAACTCCTACGGGAGGCAGCAGTGGGGGATATTGGACAATGGGGGCAACCCTGATCCAGCGACGCCGCGTGAGTGAAGAAGTATTTCGGTACGTAAAGCTCTATCAGCAGGGAAGAAAGAAGACGGTACCTGACTAAGAAGCCCCGGCTAACTA
>GV2UCFN02ISUDS
GGTGAGTAACGCGTGGGCAACCTGCCTTTCACAGCGGGATAACAGAGGGAAGCTTCTGCTAATACCGCATATACCTTTATAACGCATGTTAGGGAGGGGAAAGAATTATCGGTGAGAGATGGGCCCGCGTCCGATTAGATAGTTGGTGGGGTAACAGCCTACCAAGTCAACGATCGGTAGCCGGCTTGAGAGAGTGAACGGCCACATTGGGACTGAGACACGGCCCAAACTCCTACGGGAGGCAGCAGTGGGGGATATTGGACAATGGGGGCAACCCTGATCCAGCGACGCCGCGTGAGTGAAGAAGTATTTCGGTACGTAAAGCTCTATCAGCAGGGAAGAAAGAAGACGGTACCTGACTAAGAAGCCCCGGCTAACTA
>G35JFLI02JI8NV
GGTGAGTAACGCGTGGGCAACCTGCCTTTCACAGCGGGATAACAGAGGGAAGCTTCTGCTAATACCGCATATACCTTTATAACGCATGTTAGGGAGGGGAAAGAATTATCGGTGAGAGATGGGCCCGCGTCCGATTAGATAGTTGGTGGGGTAACAGCCTACCAAGTCAACGATCGGTAGCCGGCTTGAGAGAGTGAACGGCCACATTGGGACTGAGACACGGCCCAAACTCCTACGGGAGGCAGCAGTGGGGGATATTGGACAATGGGGGCAACCCTGATCCAGCGACGCCGCGTGAGTGAAGAAGTATTTCGGTACGTAAAGCTCTATCAGCAGGGAAGAAAGAAGACGGTACCTGACTAAGAAGCCCCGGCTAACTA
>G35JFLI02IV7O5
GGTGAGTAACGCGTGGGCAACCTGCCTTTCACAGCGGGATAACAGAGGGAAGCTTCTGCTAATACCGCATATACCTTTATAACGCATGTTAGGGAGGGGAAAGAATTATCGGTGAGAGATGGGCCCGCGTCCGATTAGATAGTTGGTGGGGTAACAGCCTACCAAGTCAACGATCGGTAGCCGGCTTGAGAGAGTGAACGGCCACATTGGGACTGAGACACGGCCCAAACTCCTACGGGAGGCAGCAGTGGGGGATATTGGACAATGGGGGCAACCCTGATCCAGCGACGCCGCGTGAGTGAAGAAGTATTTCGGTACGTAAAGCTCTATCAGCAGGGAAGAAAGAAGACGGTACCTGACTAAGAAGCCCCGGCTAACTA
>G35JFLI02H7DQN
GGTGAGTAACGCGTGGGCAACCTGCCTTTCACAGCGGGATAACAGAGGGAAGCTTCTGCTAATACCGCATATACCTTTATAACGCATGTTAGGGAGGGGAAAGAATTATCGGTGAGAGATGGGCCCGCGTCCGATTAGATAGTTGGTGGGGTAACAGCCTACCAAGTCAACGATCGGTAGCCGGCTTGAGAGAGTGAACGGCCACATTGGGACTGAGACACGGCCCAAACTCCTACGGGAGGCAGCAGTGGGGGATATTGGACAATGGGGGCAACCCTGATCCAGCGACGCCGCGTGAGTGAAGAAGTATTTCGGTACGTAAAGCTCTATCAGCAGGGAAGAAAGAAGACGGTACCTGACTAAGAAGCCCCGGCTAACTA
>G35JFLI02HJGW4
GGTGAGTAACGCGTGGGCAACCTGCCTTTCACAGCGGGATAACAGAGGGAAGCTTCTGCTAATACCGCATATACCTTTATAACGCATGTTAGGGAGGGGAAAGAATTATCGGTGAGAGATGGGCCCGCGTCCGATTAGATAGTTGGTGGGGTAACAGCCTACCAAGTCAACGATCGGTAGCCGGCTTGAGAGAGTGAACGGCCACATTGGGACTGAGACACGGCCCAAACTCCTACGGGAGGCAGCAGTGGGGGATATTGGACAATGGGGGCAACCCTGATCCAGCGACGCCGCGTGAGTGAAGAAGTATTTCGGTACGTAAAGCTCTATCAGCAGGGAAGAAAGAAGACGGTACCTGACTAAGAAGCCCCGGCTAACTA
>G35JFLI02FL91B
GGTGAGTAACGCGTGGGCAACCTGCCTTTCACAGCGGGATAACAGAGGGAAGCTTCTGCTAATACCGCATATACCTTTATAACGCATGTTAGGGAGGGGAAAGAATTATCGGTGAGAGATGGGCCCGCGTCCGATTAGATAGTTGGTGGGGTAACAGCCTACCAAGTCAACGATCGGTAGCCGGCTTGAGAGAGTGAACGGCCACATTGGGACTGAGACACGGCCCAAACTCCTACGGGAGGCAGCAGTGGGGGATATTGGACAATGGGGGCAACCCTGATCCAGCGACGCCGCGTGAGTGAAGAAGTATTTCGGTACGTAAAGCTCTATCAGCAGGGAAGAAAGAAGACGGTACCTGACTAAGAAGCCCCGGCTAACTA
>G35JFLI02F8WR8
GGTGAGTAACGCGTGGGCAACCTGCCTTTCACAGCGGGATAACAGAGGGAAGCTTCTGCTAATACCGCATATACCTTTATAACGCATGTTAGGGAGGGGAAAGAATTATCGGTGAGAGATGGGCCCGCGTCCGATTAGATAGTTGGTGGGGTAACAGCCTACCAAGTCAACGATCGGTAGCCGGCTTGAGAGAGTGAACGGCCACATTGGGACTGAGACACGGCCCAAACTCCTACGGGAGGCAGCAGTGGGGGATATTGGACAATGGGGGCAACCCTGATCCAGCGACGCCGCGTGAGTGAAGAAGTATTTCGGTACGTAAAGCTCTATCAGCAGGGAAGAAAGAAGACGGTACCTGACTAAGAAGCCCCGGCTAACTA
>G35JFLI02H91ER
GGTGAGTAACGCGTGGGCAACCTGCCTTTCACAGCGGGATAACAGAGGGAAGCTTCTGCTAATACCGCATATACCTTTATAACGCATGTTAGGGAGGGGAAAGAATTATCGGTGAGAGATGGGCCCGCGTCCGATTAGATAGTTGGTGGGGTAACAGCCTACCAAGTCAACGATCGGTAGCCGGCTTGAGAGAGTGAACGGCCACATTGGGACTGAGACACGGCCCAAACTCCTACGGGAGGCAGCAGTGGGGGATATTGGACAATGGGGGCAACCCTGATCCAGCGACGCCGCGTGAGTGAAGAAGTATTTCGGTACGTAAAGCTCTATCAGCAGGGAAGAAAGAAGACGGTACCTGACTAAGAAGCCCCGGCTAACTA
>G35JFLI02H3DG8
GGTGAGTAACGCGTGGGCAACCTGCCTTTCACAGCGGGATAACAGAGGGAAGCTTCTGCTAATACCGCATATACCTTTATAACGCATGTTAGGGAGGGGAAAGAATTATCGGTGAGAGATGGGCCCGCGTCCGATTAGATAGTTGGTGGGGTAACAGCCTACCAAGTCAACGATCGGTAGCCGGCTTGAGAGAGTGAACGGCCACATTGGGACTGAGACACGGCCCAAACTCCTACGGGAGGCAGCAGTGGGGGATATTGGACAATGGGGGCAACCCTGATCCAGCGACGCCGCGTGAGTGAAGAAGTATTTCGGTACGTAAAGCTCTATCAGCAGGGAAGAAAGAAGACGGTACCTGACTAAGAAGCCCCGGCTAACTA
>GV2UCFN02JGQ3M
GGTGAGTAACGCGTGGGCAACCTGCCTTTCACAGCGGGATAACAGAGGGAAGCTTCTGCTAATACCGCATATACCTTTATAACGCATGTTAGGGAGGGGAAAGAATTATCGGTGAGAGATGGGCCCGCGTCCGATTAGATAGTTGGTGGGGTAACAGCCTACCAAGTCAACGATCGGTAGCCGGCTTGAGAGAGTGAACGGCCACATTGGGACTGAGACACGGCCCAAACTCCTACGGGAGGCAGCAGTGGGGGATATTGGACAATGGGGGCAACCCTGATCCAGCGACGCCGCGTGAGTGAAGAAGTATTTCGGTACGTAAAGCTCTATCAGCAGGGAAGAAAGAAGACGGTACCTGACTAAGAAGCCCCGGCTAACTA
>G3BZQ8102ISXRF
GGTGAGTAACGCGTGGGCAACCTGCCTTTCACAGCGGGATAACAGAGGGAAGCTTCTGCTAATACCGCATATACCTTTATAACGCATGTTAGGGAGGGGAAAGAATTATCGGTGAGAGATGGGCCCGCGTCCGATTAGATAGTTGGTGGGGTAACAGCCTACCAAGTCAACGATCGGTAGCCGGCTTGAGAGAGTGAACGGCCACATTGGGACTGAGACACGGCCCAAACTCCTACGGGAGGCAGCAGTGGGGGATATTGGACAATGGGGGCAACCCTGATCCAGCGACGCCGCGTGAGTGAAGAAGTATTTCGGTACGTAAAGCTCTATCAGCAGGGAAGAAAGAAGACGGTACCTGACTAAGAAGCCCCGGCTAACTA
>G3BZQ8102F8I8A
GGTGAGTAACGCGTGGGCAACCTGCCTTTCACAGCGGGATAACAGAGGGAAGCTTCTGCTAATACCGCATATACCTTTATAACGCATGTTAGGGAGGGGAAAGAATTATCGGTGAGAGATGGGCCCGCGTCCGATTAGATAGTTGGTGGGGTAACAGCCTACCAAGTCAACGATCGGTAGCCGGCTTGAGAGAGTGAACGGCCACATTGGGACTGAGACACGGCCCAAACTCCTACGGGAGGCAGCAGTGGGGGATATTGGACAATGGGGGCAACCCTGATCCAGCGACGCCGCGTGAGTGAAGAAGTATTTCGGTACGTAAAGCTCTATCAGCAGGGAAGAAAGAAGACGGTACCTGACTAAGAAGCCCCGGCTAACTA
>G3BZQ8102ICTQI
GGTGAGTAACGCGTGGGCAACCTGCCTTTCACAGCGGGATAACAGAGGGAAGCTTCTGCTAATACCGCATATACCTTTATAACGCATGTTAGGGAGGGGAAAGAATTATCGGTGAGAGATGGGCCCGCGTCCGATTAGATAGTTGGTGGGGTAACAGCCTACCAAGTCAACGATCGGTAGCCGGCTTGAGAGAGTGAACGGCCACATTGGGACTGAGACACGGCCCAAACTCCTACGGGAGGCAGCAGTGGGGGATATTGGACAATGGGGGCAACCCTGATCCAGCGACGCCGCGTGAGTGAAGAAGTATTTCGGTACGTAAAGCTCTATCAGCAGGGAAGAAAGAAGACGGTACCTGACTAAGAAGCCCCGGCTAACTA
>G3BZQ8102ILOVV
GGTGAGTAACGCGTGGGCAACCTGCCTTTCACAGCGGGATAACAGAGGGAAGCTTCTGCTAATACCGCATATACCTTTATAACGCATGTTAGGGAGGGGAAAGAATTATCGGTGAGAGATGGGCCCGCGTCCGATTAGATAGTTGGTGGGGTAACAGCCTACCAAGTCAACGATCGGTAGCCGGCTTGAGAGAGTGAACGGCCACATTGGGACTGAGACACGGCCCAAACTCCTACGGGAGGCAGCAGTGGGGGATATTGGACAATGGGGGCAACCCTGATCCAGCGACGCCGCGTGAGTGAAGAAGTATTTCGGTACGTAAAGCTCTATCAGCAGGGAAGAAAGAAGACGGTACCTGACTAAGAAGCCCCGGCTAACTA
>G3BZQ8102I8FDQ
GGTGAGTAACGCGTGGGCAACCTGCCTTTCACAGCGGGATAACAGAGGGAAGCTTCTGCTAATACCGCATATACCTTTATAACGCATGTTAGGGAGGGGAAAGAATTATCGGTGAGAGATGGGCCCGCGTCCGATTAGATAGTTGGTGGGGTAACAGCCTACCAAGTCAACGATCGGTAGCCGGCTTGAGAGAGTGAACGGCCACATTGGGACTGAGACACGGCCCAAACTCCTACGGGAGGCAGCAGTGGGGGATATTGGACAATGGGGGCAACCCTGATCCAGCGACGCCGCGTGAGTGAAGAAGTATTTCGGTACGTAAAGCTCTATCAGCAGGGAAGAAAGAAGACGGTACCTGACTAAGAAGCCCCGGCTAACTA
>G3BZQ8102F8EAB
GGTGAGTAACGCGTGGGCAACCTGCCTTTCACAGCGGGATAACAGAGGGAAGCTTCTGCTAATACCGCATATACCTTTATAACGCATGTTAGGGAGGGGAAAGAATTATCGGTGAGAGATGGGCCCGCGTCCGATTAGATAGTTGGTGGGGTAACAGCCTACCAAGTCAACGATCGGTAGCCGGCTTGAGAGAGTGAACGGCCACATTGGGACTGAGACACGGCCCAAACTCCTACGGGAGGCAGCAGTGGGGGATATTGGACAATGGGGGCAACCCTGATCCAGCGACGCCGCGTGAGTGAAGAAGTATTTCGGTACGTAAAGCTCTATCAGCAGGGAAGAAAGAAGACGGTACCTGACTAAGAAGCCCCGGCTAACTA
>G35JFLI02F4EEC
GGTGAGTAACGCGTGGGCAACCTGCCTTTCACAGCGGGATAACAGAGGGAAGCTTCTGCTAATACCGCATATACCTTTATAACGCATGTTAGGGAGGGGAAAGAATTATCGGTGAGAGATGGGCCCGCGTCCGATTAGATAGTTGGTGGGGTAACAGCCTACCAAGTCAACGATCGGTAGCCGGCTTGAGAGAGTGAACGGCCACATTGGGACTGAGACACGGCCCAAACTCCTACGGGAGGCAGCAGTGGGGGATATTGGACAATGGGGGCAACCCTGATCCAGCGACGCCGCGTGAGTGAAGAAGTATTTCGGTACGTAAAGCTCTATCAGCAGGGAAGAAAGAAGACGGTACCTGACTAAGAAGCCCCGGCTAACTA
>G35JFLI02F5C3U
GGTGAGTAACGCGTGGGCAACCTGCCTTTCACAGCGGGATAACAGAGGGAAGCTTCTGCTAATACCGCATATACCTTTATAACGCATGTTAGGGAGGGGAAAGAATTATCGGTGAGAGATGGGCCCGCGTCCGATTAGATAGTTGGTGGGGTAACAGCCTACCAAGTCAACGATCGGTAGCCGGCTTGAGAGAGTGAACGGCCACATTGGGACTGAGACACGGCCCAAACTCCTACGGGAGGCAGCAGTGGGGGATATTGGACAATGGGGGCAACCCTGATCCAGCGACGCCGCGTGAGTGAAGAAGTATTTCGGTACGTAAAGCTCTATCAGCAGGGAAGAAAGAAGACGGTACCTGACTAAGAAGCCCCGGCTAACTA
>G35JFLI02F7BCQ
GGTGAGTAACGCGTGGGCAACCTGCCTTTCACAGCGGGATAACAGAGGGAAGCTTCTGCTAATACCGCATATACCTTTATAACGCATGTTAGGGAGGGGAAAGAATTATCGGTGAGAGATGGGCCCGCGTCCGATTAGATAGTTGGTGGGGTAACAGCCTACCAAGTCAACGATCGGTAGCCGGCTTGAGAGAGTGAACGGCCACATTGGGACTGAGACACGGCCCAAACTCCTACGGGAGGCAGCAGTGGGGGATATTGGACAATGGGGGCAACCCTGATCCAGCGACGCCGCGTGAGTGAAGAAGTATTTCGGTACGTAAAGCTCTATCAGCAGGGAAGAAAGAAGACGGTACCTGACTAAGAAGCCCCGGCTAACTA
>G35JFLI02FT4ZR
GGTGAGTAACGCGTGGGCAACCTGCCTTTCACAGCGGGATAACAGAGGGAAGCTTCTGCTAATACCGCATATACCTTTATAACGCATGTTAGGGAGGGGAAAGAATTATCGGTGAGAGATGGGCCCGCGTCCGATTAGATAGTTGGTGGGGTAACAGCCTACCAAGTCAACGATCGGTAGCCGGCTTGAGAGAGTGAACGGCCACATTGGGACTGAGACACGGCCCAAACTCCTACGGGAGGCAGCAGTGGGGGATATTGGACAATGGGGGCAACCCTGATCCAGCGACGCCGCGTGAGTGAAGAAGTATTTCGGTACGTAAAGCTCTATCAGCAGGGAAGAAAGAAGACGGTACCTGACTAAGAAGCCCCGGCTAACTA
>G35JFLI02IN11R
GGTGAGTAACGCGTGGGCAACCTGCCTTTCACAGCGGGATAACAGAGGGAAGCTTCTGCTAATACCGCATATACCTTTATAACGCATGTTAGGGAGGGGAAAGAATTATCGGTGAGAGATGGGCCCGCGTCCGATTAGATAGTTGGTGGGGTAACAGCCTACCAAGTCAACGATCGGTAGCCGGCTTGAGAGAGTGAACGGCCACATTGGGACTGAGACACGGCCCAAACTCCTACGGGAGGCAGCAGTGGGGGATATTGGACAATGGGGGCAACCCTGATCCAGCGACGCCGCGTGAGTGAAGAAGTATTTCGGTACGTAAAGCTCTATCAGCAGGGAAGAAAGAAGACGGTACCTGACTAAGAAGCCCCGGCTAACTA
>G35JFLI02F3S9W
GGTGAGTAACGCGTGGGCAACCTGCCTTTCACAGCGGGATAACAGAGGGAAGCTTCTGCTAATACCGCATATACCTTTATAACGCATGTTAGGGAGGGGAAAGAATTATCGGTGAGAGATGGGCCCGCGTCCGATTAGATAGTTGGTGGGGTAACAGCCTACCAAGTCAACGATCGGTAGCCGGCTTGAGAGAGTGAACGGCCACATTGGGACTGAGACACGGCCCAAACTCCTACGGGAGGCAGCAGTGGGGGATATTGGACAATGGGGGCAACCCTGATCCAGCGACGCCGCGTGAGTGAAGAAGTATTTCGGTACGTAAAGCTCTATCAGCAGGGAAGAAAGAAGACGGTACCTGACTAAGAAGCCCCGGCTAACTA
>G35JFLI02H3F1B
GGTGAGTAACGCGTGGGCAACCTGCCTTTCACAGCGGGATAACAGAGGGAAGCTTCTGCTAATACCGCATATACCTTTATAACGCATGTTAGGGAGGGGAAAGAATTATCGGTGAGAGATGGGCCCGCGTCCGATTAGATAGTTGGTGGGGTAACAGCCTACCAAGTCAACGATCGGTAGCCGGCTTGAGAGAGTGAACGGCCACATTGGGACTGAGACACGGCCCAAACTCCTACGGGAGGCAGCAGTGGGGGATATTGGACAATGGGGGCAACCCTGATCCAGCGACGCCGCGTGAGTGAAGAAGTATTTCGGTACGTAAAGCTCTATCAGCAGGGAAGAAAGAAGACGGTACCTGACTAAGAAGCCCCGGCTAACTA
>G35JFLI02IB0NE
GGTGAGTAACGCGTGGGCAACCTGCCTTTCACAGCGGGATAACAGAGGGAAGCTTCTGCTAATACCGCATATACCTTTATAACGCATGTTAGGGAGGGGAAAGAATTATCGGTGAGAGATGGGCCCGCGTCCGATTAGATAGTTGGTGGGGTAACAGCCTACCAAGTCAACGATCGGTAGCCGGCTTGAGAGAGTGAACGGCCACATTGGGACTGAGACACGGCCCAAACTCCTACGGGAGGCAGCAGTGGGGGATATTGGACAATGGGGGCAACCCTGATCCAGCGACGCCGCGTGAGTGAAGAAGTATTTCGGTACGTAAAGCTCTATCAGCAGGGAAGAAAGAAGACGGTACCTGACTAAGAAGCCCCGGCTAACTA
