# Supplementary material for: Investigation of the Effect of Type 2 Diabetes Mellitus on Subgingival Plaque Microbiota by High-Throughput 16S rDNA Pyrosequencing
Source: PLoS One. 2013 Apr 22;8(4):e61516. doi: 10.1371/journal.pone.0061516 (PMC3632544; doi:10.1371/journal.pone.0061516)
Supplement: File S1 — FASTA-format sequences for all the OTUs. Sequences for each OTU are provided in a FASTA-format file. (ZIP) [file pone.0061516.s004.zip › OTU.allseq/Otu0033.fasta]

>GV2UCFN02HLA2F
GGTGAGTAACACGTAAACAACCTGCCTTCAGGATGGGGACAACAGACGGAAACGACTGCTAATACCGAATACGCTCCTCTTAGCGCATGGTAAGAGGAAGAAAGGGTGGCCTCTGGAACAAGCTACCGCTGTGGAGGGGTTTGCGTCTGATTAGCTGGTTGGAGGGGTAACGGCCCACCAAGGCGACGATCAGTAGCCGGTCTGAGAGGATGAACGGCCACATTGGAACTGAGACACGGTCCAGACTCCTACGGGAGGCAGCAGTGGGGAATCTTCCGCAATGGGCGAAAGCCTGACGGAGCAACGCCGCGTGAGTGAAGACGGCCTTCGGGTTGTAAAGCTCTGTTATAGGGGACGAACGGCCGGGTAGCGAAGAGGTAGCCGGCATGACGGTACCGTAAGAGAAAGCCACGGCTAACTA
>GV2UCFN02GPES8
GGTGAGTAACGCGTAAAACAACCTGCCCCGCAGATGGGGACAACAGCTAGGAAACGGCTGCTAATACCGAATACGCTCCTCTTAGCGCATGGTAAGAGGAAGAAAGGGTGGCCTCTGGAACAAGGGGCTACCGCTGTGGGAGGGGTTTGCGTCTGATTAGCTGGTTGGAGGGTAACGGCCACCAAGGCGACGATCAGTAGCCGGTCTGAGAGGACGAACGGCCACATTGGAACTGAGACACGGTCCAGACTCCTACGGGAGGCAGCAGTGGGGAATCTTCCGCAATGGGCGAAAGCCTGACGGAGCAACGCCGCGTGAGTGAAGACGGCCTTCGGGTTGTAAAGCTCTGTTATAGGGGACGAACGGCCGGGTAGCGAAGAGGTACCCGGCATGACGGTACCGTAAGAGAAAGCCACGGCTAACTA
>GV2UCFN02GX1DC
GGTGAGTAACGCGTAAACAACCTGCCCCGCAGATGGGGACAACAGCTGGAAACGGCTGCTAATACCGAATACGGTCCTCTTAGCGCATGGTAAGAGGAAGAAAGGGTGGCCTCTGGAACAAGCTACCGCTGTGGGAGGGGTTTGCGTTTGATTAGCTGGTTGGAGGGGTAACGGCCCACCAAGGCGACGATCAGTAGCCGGTCTGAGAGGATGAACGGCCACATTGGAACTGAGACACGGTCCAGACTCCTACGGGAGGCAGCAGTGGGGAATCTTCCGCAATGGGCGAAAGCCTGACGGAGCAACGCCGCGTGAGTGAAGACGGCCTTCGGGTTGTAAAGCTCTGTTATAGGGGACGAACGGCCGGGTAGCGAACAGGTACCCGGCATGACGGTACCGTAAGAGAAAGCCACGGCTAACTA
>GV2UCFN02GBULB
GGTGAGTAACGCGTAAACAACCTGCCCCGCAGATGGGGACAACAGCTGGAAACGGCTGCTAATACCGAATACGGTCCTCTTAGCGCATGGTAAGAGGAAGAAAGGGTGGCCTCTGGAACAAGCTACCGCTGTGGGAGGGGTTTGCGTTTGATTAGCTGGTTGGAGGGGTAACGGCCCACCAAGGCGACGATCAGTAGCCGGTCTGAGAGGATGAACGGCCACATTGGAACTGAGACACGGTCCAGACTCCTACGGGAGGCAGCAGTGGGGAATCTTCCGCAATGGGCGAAAGCCTGACGGAGCAACGCCGCGTGAGTGAAGACGGCCTTCGGGTTGTAAAGCTCTGTTATAGGGGACGAACGGCCGGGTAGCGAACAGGTACCCGGCATGACGGTACCGTAAGAGAAAGCCACGGCTAACTA
>GV2UCFN02JAF4J
GGTGAGTAACGCGTAAACAACCTGCCCCGCAGATGGGGACAACAGCTGGAAACGGCTGCTAATACCGAATACGCTCCTCTTAGCGCATGGTAAGAGGAAGAAAGGGTGGCCTCTGGAACAAGCTACCGCTGTGGGAGGGGTTTGCGTCTGATTAGCTGGTTGGAGGGGTAACGGCCCACCAAGGCGACGATCAGTAGCCGGTCTGAGAGGATGAACGGCCACATTGGAACTGAGACACGGTCCAGACTCCTACGGGAGGCAGCAGTGGGGAATCTTCCGCAATGGGCGAAAGCCTGACGGAGCAACGCCGCGTGAGTGAAGACGGCCTTCGGGTTGTAAAGCTCTGTTATAGGGGACGAACGGCCGGGTAGCGAAGAGGTACCCGGCATGACGGTACCGTAAGAGAAAGCCACGGCTAACTA
>GV2UCFN02JTYFO
GGTGAGTAACGCGTAAACAACCTGCCCCGCAGATGGGGACAACAGCTGGAAACGGCTGCTAATACCGAATACGCTCCTCTTAGCGCATGGTAAGAGGAAGAAAGGGTGGCCTCTGGAACAAGCTACCGCTGTGGGAGGGGTTTGCGTCTGATTAGCTGGTTGGAGGGGTAACGGCCCACCAAGGCGACGATCAGTAGCCGGTCTGAGAGGATGAACGGCCACATTGGAACTGAGACACGGTCCAGACTCCTACGGGAGGCAGCAGTGGGGAATCTTCCGCAATGGGCGAAAGCCTGACGGAGCAACGCCGCGTGAGTGAAGACGGCCTTCGGGTTGTAAAGCTCTGTTATAGGGGACGAACGGCCGGGTAGCGAAGAGGTACCCGGCATGACGGTACCGTAAGAGAAAGCCACGGCTAACTA
>GV2UCFN02GJUSY
GGTGAGTAACGCGTAAACAACCTGCCCCGCAGATGGGGACAACAGCTGGAAACGGCTGCTAATACCGAATACGCTCCTCTTAGCGCATGGTAAGAGGAAGAAAGGGTGGCCTCTGGAACAAGCTACCGCTGTGGGAGGGGTTTGCGTCTGATTAGCTGGTTGGAGGGGTAACGGCCCACCAAGGCGACGATCAGTAGCCGGTCTGAGAGGATGAACGGCCACATTGGAACTGAGACACGGTCCAGACTCCTACGGGAGGCAGCAGTGGGGAATCTTCCGCAATGGGCGAAAGCCTGACGGAGCAACGCCGCGTGAGTGAAGACGGCCTTCGGGTTGTAAAGCTCTGTTATAGGGGACGAACGGCCGGGTAGCGAAGAGGTACCCGGCATGACGGTACCGTAAGAGAAAGCCACGGCTAACTA
>GV2UCFN02GFC0N
GGTGAGTAACGCGTAAACAACCTGCCCCGCAGATGGGGACAACAGCTGGAAACGGCTGCTAATACCGAATACGCTCCTCTTAGCGCATGGTAAGAGGAAGAAAGGGTGGCCTCTGGAACAAGCTACCGCTGTGGGAGGGGTTTGCGTCTGATTAGCTGGTTGGAGGGGTAACGGCCCACCAAGGCGACGATCAGTAGCCGGTCTGAGAGGATGAACGGCCACATTGGAACTGAGACACGGTCCAGACTCCTACGGGAGGCAGCAGTGGGGAATCTTCCGCAATGGGCGAAAGCCTGACGGAGCAACGCCGCGTGAGTGAAGACGGCCTTCGGGTTGTAAAGCTCTGTTATAGGGGACGAACGGCCGGGTAGCGAAGAGGTACCCGGCATGACGGTACCGTAAGAGAAAGCCACGGCTAACTA
>GV2UCFN02HHT3X
GGTGAGTAACGCGTAAACAACCTGCCCCGCAGATGGGGACAACAGCTGGAAACGGCTGCTAATACCGAATACGCTCCTCTTAGCGCATGGTAAGAGGAAGAAAGGGTGGCCTCTGGAACAAGCTACCGCTGTGGGAGGGGTTTGCGTCTGATTAGCTGGTTGGAGGGGTAACGGCCCACCAAGGCGACGATCAGTAGCCGGTCTGAGAGGATGAACGGCCACATTGGAACTGAGACACGGTCCAGACTCCTACGGGAGGCAGCAGTGGGGAATCTTCCGCAATGGGCGAAAGCCTGACGGAGCAACGCCGCGTGAGTGAAGACGGCCTTCGGGTTGTAAAGCTCTGTTATAGGGGACGAACGGCCGGGTAGCGAAGAGGTAGCCGGCATGACGGTACCGTAAGAGAAAGCCACGGCTAACTA
>GV2UCFN02JAZTH
GGTGAGTAACGCGTAAACAACCTGCCCCGCAGATGGGGACAACAGCTGGAAACGGCTGCTAATACCGAATACGCTCCTCTTAGCGCATGGTAAGAGGAAGAAAGGGTGGCCTCTGGAACAAGCTACCGCTGTGGGAGGGGTTTGCGTCTGATTAGCTGGTTGGAGGGGTAACGGCCCACCAAGGCGACGATCAGTAGCCGGTCTGAGAGGATGAACGGCCACATTGGAACTGAGACACGGTCCAGACTCCTACGGGAGGCAGCAGTGGGGAATCTTCCGCAATGGGCGAAAGCCTGACGGAGCAACGCCGCGTGAGTGAAGACGGCCTTCGGGTTGTAAAGCTCTGTTATAGGGGACGAACGGCCGGGTAGCGAAGAGGTAGCCGGCATGACGGTACCGTAAGAGAAAGCCACGGCTAACTA
>GV2UCFN02HIZV1
GGTGAGTAACGCGTAAACAACCTGCCCCGCAGATGGGGACAACAGCTGGAAACGGCTGCTAATACCGAATACGGTCCTCTTAGCGCATGGTAAGAGGAAGAAAGGGTGGCCTCTGGAACAAGCTACCGCTGTGGAGGGGTTTGCGTCTGATTAGCTGGTTGGAGGGGTAACGGCCCACCAAGGCGACGATCAGTAGCCGGTCTGAGAGGATGAACGGCCACATTGGAACTGAGACACGGTCCAGACTCCTACGGGAGGCAGCAGTGGGGAATCTTCCGCAATGGGCGAAAGCCTGACGGAGCAACGCCGCGTGAGTGAAGACGGCCTTCGGGTTGTAAAGCTCTGTTATAGGGGACGAACGGCCGGGTAGCGAAGAGGTAGCCGGCATGACGGTACCGTAAGAGAAAGCCACGGCTAACTA
>GV2UCFN02IAC1B
GGTGAGTAACGCGTAAACAACCTGCCCCGCAGATGGGGACAACAGCTGGAAACGGCTGCTAATACCGAATACGGTCCTCTTAGCGCATGGTAAGAGGAAGAAAGGGTGGCCTCTGGAACAAGCTACCGCTGTGGAGGGGTTTGCGTCTGATTAGCTGGTTGGAGGGGTAACGGCCCACCAAGGCGACGATCAGTAGCCGGTCTGAGAGGATGAACGGCCACATTGGAACTGAGACACGGTCCAGACTCCTACGGGAGGCAGCAGTGGGGAATCTTCCGCAATGGGCGAAAGCCTGACGGAGCAACGCCGCGTGAGTGAAGACGGCCTTCGGGTTGTAAAGCTCTGTTATAGGGGACGAACGGCCGGGTAGCGAAGAGGTAGCCGGCATGACGGTACCGTAAGAGAAAGCCACGGCTAACTA
>G3BZQ8102FJYIU
GGTGAGTAACGCGTAAACAACCTGCCCCGCAGATGGGGACAACAGCTGGAAACGGCTGCTAATACCGAATACGGTCCTCTTAGCGCATGGTAAGAGGAAGAAAGGGTGGCCTCTGGAACAAGCTACCGCTGCGGGAGGGGTTTGCGTCTGATTAGCTGGTTGGAGGGTAACGGCCCACCAAGGCGACGATCAGTAGCCGGTCTGAGAGGATGAACGGCCACATTGGAACTGAGACACGGTCCAGACTCCTACGGGAGGCAGCAGTGGGGAATCTTCCGCAATGGGCGAAAGCCTGACGGAGCAACGCCGCGTGAGTGAAGACGGCCTTCGGGTTGTAAAGCTCTGTTATAGGGGACGAACGGCCGGGTAGCGAAGAGGTAGCCGGCATGACGGTACCGTAAGAGAAAGCCACGGCTAACTA
>G3BZQ8102HCEH3
GGTGAGTAACGCGTAAACAACCTGCCCCGCAGATGGGGACAACAGCTGGAAACGGCTGCTAATACCGAATACGGTCCTCTTAGCGCATGGTAAGAGGAAGAAAGGGTGGCCTCTGGAACAAGCTACCGCTGCGGGAGGGGTTTGCGTCTGATTAGCTGGTTGGAGGGTAACGGCCCACCAAGGCGACGATCAGTAGCCGGTCTGAGAGGATGAACGGCCACATTGGAACTGAGACACGGTCCAGACTCCTACGGGAGGCAGCAGTGGGGAATCTTCCGCAATGGGCGAAAGCCTGACGGAGCAACGCCGCGTGAGTGAAGACGGCCTTCGGGTTGTAAAGCTCTGTTATAGGGGACGAACGGCCGGGTAGCGAAGAGGTAGCCGGCATGACGGTACCGTAAGAGAAAGCCACGGCTAACTA
>G3BZQ8102H4M2E
GGTGAGTAACGCGTAAACAACCTGCCCCGCAGATGGGGACAACAGCTGGAAACGGCTGCTAATACCGAATACGGTCCTCTTAGCGCATGGTAAGAGGAAGAAAGGGTGGCCTCTGGAACAAGCTACCGCTGCGGGAGGGGTTTGCGTCTGATTAGCTGGTTGGAGGGTAACGGCCCACCAAGGCGACGATCAGTAGCCGGTCTGAGAGGATGAACGGCCACATTGGAACTGAGACACGGTCCAGACTCCTACGGGAGGCAGCAGTGGGGAATCTTCCGCAATGGGCGAAAGCCTGACGGAGCAACGCCGCGTGAGTGAAGACGGCCTTCGGGTTGTAAAGCTCTGTTATAGGGGACGAACGGCCGGGTAGCGAAGAGGTAGCCGGCATGACGGTACCGTAAGAGAAAGCCACGGCTAACTA
>G3BZQ8102F9J1O
GGTGAGTAACGCGTAAACAACCTGCCCCGCAGATGGGGACAACAGCTGGAAACGGCTGCTAATACCGAATACGGTCCTCTTAGCGCATGGTAAGAGGAAGAAAGGGTGGCCTCTGGAACAAGCTACCGCTGCGGGAGGGGTTTGCGTCTGATTAGCTGGTTGGAGGGTAACGGCCCACCAAGGCGACGATCAGTAGCCGGTCTGAGAGGATGAACGGCCACATTGGAACTGAGACACGGTCCAGACTCCTACGGGAGGCAGCAGTGGGGAATCTTCCGCAATGGGCGAAAGCCTGACGGAGCAACGCCGCGTGAGTGAAGACGGCCTTCGGGTTGTAAAGCTCTGTTATAGGGGACGAACGGCCGGGTAGCGAAGAGGTAGCCGGCATGACGGTACCGTAAGAGAAAGCCACGGCTAACTA
>G3BZQ8102GDDZC
GGTGAGTAACGCGTAAACAACCTGCCCCGCAGATGGGGACAACAGCTGGAAACGGCTGCTAATACCGAATACGGTCCTCTTAGCGCATGGTAAGAGGAAGAAAGGGTGGCCTCTGGAACAAGCTACCGCTGCGGGAGGGGTTTGCGTCTGATTAGCTGGTTGGAGGGTAACGGCCCACCAAGGCGACGATCAGTAGCCGGTCTGAGAGGATGAACGGCCACATTGGAACTGAGACACGGTCCAGACTCCTACGGGAGGCAGCAGTGGGGAATCTTCCGCAATGGGCGAAAGCCTGACGGAGCAACGCCGCGTGAGTGAAGACGGCCTTCGGGTTGTAAAGCTCTGTTATAGGGGACGAACGGCCGGGTAGCGAAGAGGTAGCCGGCATGACGGTACCGTAAGAGAAAGCCACGGCTAACTA
>G3BZQ8102HJ7NH
GGTGAGTAACGCGTAAACAACCTGCCCCGCAGATGGGGACAACAGCTGGAAACGGCTGCTAATACCGAATACGGTCCTCTTAGCGCATGGTAAGAGGAAGAAAGGGTGGCCTCTGGAACAAGCTACCGCTGCGGGAGGGGTTTGCGTCTGATTAGCTGGTTGGAGGGTAACGGCCCACCAAGGCGACGATCAGTAGCCGGTCTGAGAGGATGAACGGCCACATTGGAACTGAGACACGGTCCAGACTCCTACGGGAGGCAGCAGTGGGGAATCTTCCGCAATGGGCGAAAGCCTGACGGAGCAACGCCGCGTGAGTGAAGACGGCCTTCGGGTTGTAAAGCTCTGTTATAGGGGACGAACGGCCGGGTAGCGAAGAGGTAGCCGGCATGACGGTACCGTAAGAGAAAGCCACGGCTAACTA
>G3BZQ8102GH9VH
GGTGAGTAACGCGTAAACAACCTGCCCCGCAGATGGGGACAACAGCTGGAAACGGCTGCTAATACCGAATACGGTCCTCTTAGCGCATGGTAAGAGGAAGAAAGGGTGGCCTCTGGAACAAGCTACCGCTGCGGGAGGGGTTTGCGTCTGATTAGCTGGTTGGAGGGTAACGGCCCACCAAGGCGACGATCAGTAGCCGGTCTGAGAGGATGAACGGCCACATTGGAACTGAGACACGGTCCAGACTCCTACGGGAGGCAGCAGTGGGGAATCTTCCGCAATGGGCGAAAGCCTGACGGAGCAACGCCGCGTGAGTGAAGACGGCCTTCGGGTTGTAAAGCTCTGTTATAGGGGACGAACGGCCGGGTAGCGAAGAGGTAGCCGGCATGACGGTACCGTAAGAGAAAGCCACGGCTAACTA
>G3BZQ8102HA54O
GGTGAGTAACGCGTAAACAACCTGCCCCGCAGATGGGGACAACAGCTGGAAACGGCTGCTAATACCGAATACGGTCCTCTTAGCGCATGGTAAGAGGAAGAAAGGGTGGCCTCTGGAACAAGCTACCGCTGCGGGAGGGGTTTGCGTCTGATTAGCTGGTTGGAGGGTAACGGCCCACCAAGGCGACGATCAGTAGCCGGTCTGAGAGGATGAACGGCCACATTGGAACTGAGACACGGTCCAGACTCCTACGGGAGGCAGCAGTGGGGAATCTTCCGCAATGGGCGAAAGCCTGACGGAGCAACGCCGCGTGAGTGAAGACGGCCTTCGGGTTGTAAAGCTCTGTTATAGGGGACGAACGGCCGGGTAGCGAAGAGGTAGCCGGCATGACGGTACCGTAAGAGAAAGCCACGGCTAACTA
>G35JFLI02HYN4G
GGTGAGTAACGCGTAAACAACCTGCCCCGCAGATGGGGACAACAGCTGGAAACGGCTGCTAATACCGAATACGGTCCTCTTAGCGCATGGTAAGAGGAAGAAAGGGTGGCCTCTGGAACAAGCTACCGCTGCGGGAGGGGTTTGCGTCTGATTAGCTGGTTGGAGGGTAACGGCCCACCAAGGCGACGATCAGTAGCCGGTCTGAGAGGATGAACGGCCACATTGGAACTGAGACACGGTCCAGACTCCTACGGGAGGCAGCAGTGGGGAATCTTCCGCAATGGGCGAAAGCCTGACGGAGCAACGCCGCGTGAGTGAAGACGGCCTTCGGGTTGTAAAGCTCTGTTATAGGGGACGAACGGCCGGGTAGCGAAGAGGTAGCCGGCATGACGGTACCGTAAGAGAAAGCCACGGCTAACTA
>G35JFLI02H497E
GGTGAGTAACGCGTAAACAACCTGCCCCGCAGATGGGGACAACAGCTGGAAACGGCTGCTAATACCGAATACGGTCCTCTTAGCGCATGGTAAGAGGAAGAAAGGGTGGCCTCTGGAACAAGCTACCGCTGCGGGAGGGGTTTGCGTCTGATTAGCTGGTTGGAGGGTAACGGCCCACCAAGGCGACGATCAGTAGCCGGTCTGAGAGGATGAACGGCCACATTGGAACTGAGACACGGTCCAGACTCCTACGGGAGGCAGCAGTGGGGAATCTTCCGCAATGGGCGAAAGCCTGACGGAGCAACGCCGCGTGAGTGAAGACGGCCTTCGGGTTGTAAAGCTCTGTTATAGGGGACGAACGGCCGGGTAGCGAAGAGGTAGCCGGCATGACGGTACCGTAAGAGAAAGCCACGGCTAACTA
>G35JFLI02IMMFJ
GGTGAGTAACGCGTAAACAACCTGCCCCGCAGATGGGGACAACAGCTGGAAACGGCTGCTAATACCGAATACGGTCCTCTTAGCGCATGGTAAGAGGAAGAAAGGGTGGCCTCTGGAACAAGCTACCGCTGCGGGAGGGGTTTGCGTCTGATTAGCTGGTTGGAGGGTAACGGCCCACCAAGGCGACGATCAGTAGCCGGTCTGAGAGGATGAACGGCCACATTGGAACTGAGACACGGTCCAGACTCCTACGGGAGGCAGCAGTGGGGAATCTTCCGCAATGGGCGAAAGCCTGACGGAGCAACGCCGCGTGAGTGAAGACGGCCTTCGGGTTGTAAAGCTCTGTTATAGGGGACGAACGGCCGGGTAGCGAAGAGGTAGCCGGCATGACGGTACCGTAAGAGAAAGCCACGGCTAACTA
>G35JFLI02HIAWK
GGTGAGTAACGCGTAAACAACCTGCCCCGCAGATGGGGACAACAGCTGGAAACGGCTGCTAATACCGAATACGGTCCTCTTAGCGCATGGTAAGAGGAAGAAAGGGTGGCCTCTGGAACAAGCTACCGCTGCGGGAGGGGTTTGCGTCTGATTAGCTGGTTGGAGGGTAACGGCCCACCAAGGCGACGATCAGTAGCCGGTCTGAGAGGATGAACGGCCACATTGGAACTGAGACACGGTCCAGACTCCTACGGGAGGCAGCAGTGGGGAATCTTCCGCAATGGGCGAAAGCCTGACGGAGCAACGCCGCGTGAGTGAAGACGGCCTTCGGGTTGTAAAGCTCTGTTATAGGGGACGAACGGCCGGGTAGCGAAGAGGTAGCCGGCATGACGGTACCGTAAGAGAAAGCCACGGCTAACTA
>G35JFLI02ITTQN
GGTGAGTAACGCGTAAACAACCTGCCCCGCAGATGGGGACAACAGCTGGAAACGGCTGCTAATACCGAATACGGTCCTCTTAGCGCATGGTAAGAGGAAGAAAGGGTGGCCTCTGGAACAAGCTACCGCTGCGGGAGGGGTTTGCGTCTGATTAGCTGGTTGGAGGGTAACGGCCCACCAAGGCGACGATCAGTAGCCGGTCTGAGAGGATGAACGGCCACATTGGAACTGAGACACGGTCCAGACTCCTACGGGAGGCAGCAGTGGGGAATCTTCCGCAATGGGCGAAAGCCTGACGGAGCAACGCCGCGTGAGTGAAGACGGCCTTCGGGTTGTAAAGCTCTGTTATAGGGGACGAACGGCCGGGTAGCGAAGAGGTAGCCGGCATGACGGTACCGTAAGAGAAAGCCACGGCTAACTA
>G35JFLI02G97SI
GGTGAGTAACGCGTAAACAACCTGCCCCGCAGATGGGGACAACAGCTGGAAACGGCTGCTAATACCGAATACGGTCCTCTTAGCGCATGGTAAGAGGAAGAAAGGGTGGCCTCTGGAACAAGCTACCGCTGCGGGAGGGGTTTGCGTCTGATTAGCTGGTTGGAGGGTAACGGCCCACCAAGGCGACGATCAGTAGCCGGTCTGAGAGGATGAACGGCCACATTGGAACTGAGACACGGTCCAGACTCCTACGGGAGGCAGCAGTGGGGAATCTTCCGCAATGGGCGAAAGCCTGACGGAGCAACGCCGCGTGAGTGAAGACGGCCTTCGGGTTGTAAAGCTCTGTTATAGGGGACGAACGGCCGGGTAGCGAAGAGGTAGCCGGCATGACGGTACCGTAAGAGAAAGCCACGGCTAACTA
>G35JFLI02JSFFY
GGTGAGTAACGCGTAAACAACCTGCCCCGCAGATGGGGACAACAGCTGGAAACGGCTGCTAATACCGAATACGGTCCTCTTAGCGCATGGTAAGAGGAAGAAAGGGTGGCCTCTGGAACAAGCTACCGCTGCGGGAGGGGTTTGCGTCTGATTAGCTGGTTGGAGGGTAACGGCCCACCAAGGCGACGATCAGTAGCCGGTCTGAGAGGATGAACGGCCACATTGGAACTGAGACACGGTCCAGACTCCTACGGGAGGCAGCAGTGGGGAATCTTCCGCAATGGGCGAAAGCCTGACGGAGCAACGCCGCGTGAGTGAAGACGGCCTTCGGGTTGTAAAGCTCTGTTATAGGGGACGAACGGCCGGGTAGCGAAGAGGTAGCCGGCATGACGGTACCGTAAGAGAAAGCCACGGCTAACTA
>G35JFLI02HPECR
GGTGAGTAACGCGTAAACAACCTGCCCCGCAGATGGGGACAACAGCTGGAAACGGCTGCTAATACCGAATACGGTCCTCTTAGCGCATGGTAAGAGGAAGAAAGGGTGGCCTCTGGAACAAGCTACCGCTGCGGGAGGGGTTTGCGTCTGATTAGCTGGTTGGAGGGTAACGGCCCACCAAGGCGACGATCAGTAGCCGGTCTGAGAGGATGAACGGCCACATTGGAACTGAGACACGGTCCAGACTCCTACGGGAGGCAGCAGTGGGGAATCTTCCGCAATGGGCGAAAGCCTGACGGAGCAACGCCGCGTGAGTGAAGACGGCCTTCGGGTTGTAAAGCTCTGTTATAGGGGACGAACGGCCGGGTAGCGAAGAGGTAGCCGGCATGACGGTACCGTAAGAGAAAGCCACGGCTAACTA
>G35JFLI02HG0V9
GGTGAGTAACGCGTAAACAACCTGCCCCGCAGATGGGGACAACAGCTGGAAACGGCTGCTAATACCGAATACGGTCCTCTTAGCGCATGGTAAGAGGAAGAAAGGGTGGCCTCTGGAACAAGCTACCGCTGCGGGAGGGGTTTGCGTCTGATTAGCTGGTTGGAGGGTAACGGCCCACCAAGGCGACGATCAGTAGCCGGTCTGAGAGGATGAACGGCCACATTGGAACTGAGACACGGTCCAGACTCCTACGGGAGGCAGCAGTGGGGAATCTTCCGCAATGGGCGAAAGCCTGACGGAGCAACGCCGCGTGAGTGAAGACGGCCTTCGGGTTGTAAAGCTCTGTTATAGGGGACGAACGGCCGGGTAGCGAAGAGGTAGCCGGCATGACGGTACCGTAAGAGAAAGCCACGGCTAACTA
>G35JFLI02G3F6R
GGTGAGTAACGCGTAAACAACCTGCCCCGCAGATGGGGACAACAGCTGGAAACGGCTGCTAATACCGAATACGGTCCTCTTAGCGCATGGTAAGAGGAAGAAAGGGTGGCCTCTGGAACAAGCTACCGCTGCGGGAGGGGTTTGCGTCTGATTAGCTGGTTGGAGGGTAACGGCCCACCAAGGCGACGATCAGTAGCCGGTCTGAGAGGATGAACGGCCACATTGGAACTGAGACACGGTCCAGACTCCTACGGGAGGCAGCAGTGGGGAATCTTCCGCAATGGGCGAAAGCCTGACGGAGCAACGCCGCGTGAGTGAAGACGGCCTTCGGGTTGTAAAGCTCTGTTATAGGGGACGAACGGCCGGGTAGCGAAGAGGTAGCCGGCATGACGGTACCGTAAGAGAAAGCCACGGCTAACTA
>G35JFLI02FZQ2I
GGTGAGTAACGCGTAAACAACCTGCCCCGCAGATGGGGACAACAGCTGGAAACGGCTGCTAATACCGAATACGGTCCTCTTAGCGCATGGTAAGAGGAAGAAAGGGTGGCCTCTGGAACAAGCTACCGCTGCGGGAGGGGTTTGCGTCTGATTAGCTGGTTGGAGGGTAACGGCCCACCAAGGCGACGATCAGTAGCCGGTCTGAGAGGATGAACGGCCACATTGGAACTGAGACACGGTCCAGACTCCTACGGGAGGCAGCAGTGGGGAATCTTCCGCAATGGGCGAAAGCCTGACGGAGCAACGCCGCGTGAGTGAAGACGGCCTTCGGGTTGTAAAGCTCTGTTATAGGGGACGAACGGCCGGGTAGCGAAGAGGTAGCCGGCATGACGGTACCGTAAGAGAAAGCCACGGCTAACTA
>G35JFLI02JBSSL
GGTGAGTAACGCGTAAACAACCTGCCCCGCAGATGGGGACAACAGCTGGAAACGGCTGCTAATACCGAATACGGTCCTCTTAGCGCATGGTAAGAGGAAGAAAGGGTGGCCTCTGGAACAAGCTACCGCTGCGGGAGGGGTTTGCGTCTGATTAGCTGGTTGGAGGGTAACGGCCCACCAAGGCGACGATCAGTAGCCGGTCTGAGAGGATGAACGGCCACATTGGAACTGAGACACGGTCCAGACTCCTACGGGAGGCAGCAGTGGGGAATCTTCCGCAATGGGCGAAAGCCTGACGGAGCAACGCCGCGTGAGTGAAGACGGCCTTCGGGTTGTAAAGCTCTGTTATAGGGGACGAACGGCCGGGTAGCGAAGAGGTAGCCGGCATGACGGTACCGTAAGAGAAAGCCACGGCTAACTA
>G35JFLI02HF0F8
GGTGAGTAACGCGTAAACAACCTGCCCCGCAGATGGGGACAACAGCTGGAAACGGCTGCTAATACCGAATACGGTCCTCTTAGCGCATGGTAAGAGGAAGAAAGGGTGGCCTCTGGAACAAGCTACCGCTGCGGGAGGGGTTTGCGTCTGATTAGCTGGTTGGAGGGTAACGGCCCACCAAGGCGACGATCAGTAGCCGGTCTGAGAGGATGAACGGCCACATTGGAACTGAGACACGGTCCAGACTCCTACGGGAGGCAGCAGTGGGGAATCTTCCGCAATGGGCGAAAGCCTGACGGAGCAACGCCGCGTGAGTGAAGACGGCCTTCGGGTTGTAAAGCTCTGTTATAGGGGACGAACGGCCGGGTAGCGAAGAGGTAGCCGGCATGACGGTACCGTAAGAGAAAGCCACGGCTAACTA
>G35JFLI02GNXU0
GGTGAGTAACGCGTAAACAACCTGCCCCGCAGATGGGGACAACAGCTGGAAACGGCTGCTAATACCGAATACGGTCCTCTTAGCGCATGGTAAGAGGAAGAAAGGGTGGCCTCTGGAACAAGCTACCGCTGCGGGAGGGGTTTGCGTCTGATTAGCTGGTTGGAGGGTAACGGCCCACCAAGGCGACGATCAGTAGCCGGTCTGAGAGGATGAACGGCCACATTGGAACTGAGACACGGTCCAGACTCCTACGGGAGGCAGCAGTGGGGAATCTTCCGCAATGGGCGAAAGCCTGACGGAGCAACGCCGCGTGAGTGAAGACGGCCTTCGGGTTGTAAAGCTCTGTTATAGGGGACGAACGGCCGGGTAGCGAAGAGGTAGCCGGCATGACGGTACCGTAAGAGAAAGCCACGGCTAACTA
>GV2UCFN02FKTQH
GGTGAGTAACGCGTAAACAACCTGCCCCGCAGATGGGGACAACAGCTGGAAACGGCTGCTAATACCGAATACGGTCCTCTTAGCGCATGGTAAGAGGAAGAAAGGGTGGCCTCTGGAACAAGCTACCGCTGCGGGAGGGGTTTGCGTCTGATTAGCTGGTTGGAGGGGTAACGGCCCACCAAGGCGACGATCAGTAGCCGGTCTGAGAGGATGAACGGCCACATTGGAACTGAGACACGGTCCAGACTCCTACGGGAGGCAGCAGTGGGGAATCTTCCGCAATGGGCGAAAGCCTGACGGAGCAACGCCGCGTGAGTGAAGACGGCCTTCGGGTTGTAAAGCTCTGTTATAGGGGACGAACGGCCGGGTAGCGAAGAGGTACCCGGCATGACGGTACCGTAAGAGAAAGCCACGGCTAACTA
>GV2UCFN02ILJHM
GGTGAGTAACGCGTAAACAACCTGCCCCGCAGATGGGGACAACAGCTGGAAACGGCTGCTAATACCGAATACGGTCCTCTTAGCGCATGGTAAGAGGAAGAAAGGGTGGCCTCTGGAACAAGCTACCGCTGCGGGAGGGGTTTGCGTCTGATTAGCTGGTTGGAGGGGTAACGGCCCACCAAGGCGACGATCAGTAGCCGGTCTGAGAGGATGAACGGCCACATTGGAACTGAGACACGGTCCAGACTCCTACGGGAGGCAGCAGTGGGGAATCTTCCGCAATGGGCGAAAGCCTGACGGAGCAACGCCGCGTGAGTGAAGACGGCCTTCGGGTTGTAAAGCTCTGTTATAGGGGACGAACGGCCGGGTAGCGAAGAGGTACCCGGCATGACGGTACCGTAAGAGAAAGCCACGGCTAACTA
>GV2UCFN02HIV8S
GGTGAGTAACGCGTAAACAACCTGCCCCGCAGATGGGGACAACAGCTGGAAACGGCTGCTAATACCGAATACGGTCCTCTTAGCGCATGGTAAGAGGAAGAAAGGGTGGCCTCTGGGACAAGCTACCGCTGCGGGAGGGGTTTGCGTCTGATTAGCTGGTTGGAGGGGTAACGGCCCACCAAGGCGACGATCAGTAGCCGGTCTGAGAGGATGAACGGCCACATTGGAACTGAGACACGGTCCAGACTCCTACGGGAGGCAGCAGTGGGGAATCTTCCGCAATGGGCGAAAGCCTGACGGAGCAACGCCGCGTGAGTGAAGACGGCCTTCGGGTTGTAAAGCTCTGTTATAGGGGACGAACGGCCGGGTAGCGAAGAGGTAGCCGGCATGACGGTACCGTAAGAGAAAGCCACGGCTAACTA
>GV2UCFN02FD5FU
GGTGAGTAACGCGTAAACAACCTGCCCCGCAGATGGGGACAACAGCTGGAAACGGCTGCTAATACCGAATACGGTCCTCTTAGCGCATGGTAAGAGGAAGAAAGGGTGGCCTCTGGGACAAGCTACCGCTGCGGGAGGGGTTTGCGTCTGATTAGCTGGTTGGAGGGGTAACGGCCCACCAAGGCGACGATCAGTAGCCGGTCTGAGAGGATGAACGGCCACATTGGAACTGAGACACGGTCCAGACTCCTACGGGAGGCAGCAGTGGGGAATCTTCCGCAATGGGCGAAAGCCTGACGGAGCAACGCCGCGTGAGTGAAGACGGCCTTCGGGTTGTAAAGCTCTGTTATAGGGGACGAACGGCCGGGTAGCGAAGAGGTAGCCGGCATGACGGTACCGTAAGAGAAAGCCACGGCTAACTA
>G35JFLI02F7VGK
GGTGAGTAACGCGTAAACAACCTGCCCCGCAGATGGGGACAACAGCTGGAAACGGCTGCTAATACCGAATACGGTCCTCTTAGCGCATGGTAAGAGGAAGAAAGGGTGGCCTCTGGAACAAGCTACCGCTGTGGGAGGGGTTTGCGTCTGATTAGCTGGTTGGAGGGGTAACGGCCCACCAAGGCGACGATCAGTAGCCGGTCTGAGAGGATGAACGGCCACATTGGAACTGAGACACGGTCCAGACTCCTACGGGAGGCAGCAGTGGGGAATCTTCCGCAATGGGCGAAAGCCTGACGGAGCAACGCCGCGTGAGTGAAGACGGCCTTCGGGTTGTAAAGCTCTGTTATAGGGGACGAACGGCCGGGTAGCGAAGAGGTAGCCGGCATGACGGTACCGTAAGAGAAAGCCACGGCTAACTA
>G35JFLI02G870X
GGTGAGTAACGCGTAAACAACCTGCCCCGCAGATGGGGACAACAGCTGGAAACGGCTGCTAATACCGAATACGGTCCTCTTAGCGCATGGTAAGAGGAAGAAAGGGTGGCCTCTGGAACAAGCTACCGCTGTGGGAGGGGTTTGCGTCTGATTAGCTGGTTGGAGGGGTAACGGCCCACCAAGGCGACGATCAGTAGCCGGTCTGAGAGGATGAACGGCCACATTGGAACTGAGACACGGTCCAGACTCCTACGGGAGGCAGCAGTGGGGAATCTTCCGCAATGGGCGAAAGCCTGACGGAGCAACGCCGCGTGAGTGAAGACGGCCTTCGGGTTGTAAAGCTCTGTTATAGGGGACGAACGGCCGGGTAGCGAAGAGGTAGCCGGCATGACGGTACCGTAAGAGAAAGCCACGGCTAACTA
>GV2UCFN02HTX9R
GGTGAGTAACGCGTAAACAACCTGCCCCGCAGATGGGGACAACAGCTGGAAACGGCTGCTAATACCGAATACGGTCCTCTTAGCGCATGGTAAGAGGAAGAAAGGGTGGCCTCTGGAACAAGCTACCGCTGCGGGAGGGGTTTGCGTCTGATTAGCTGGTTGGAGGGGTAACGGCCCACCAAGGCGACGATCAGTAGCCGGTCTGAGAGGATGAACGGCCACATTGGAACTGAGACACGGTCCAGACTCCTACGGGAGGCAGCAGTGGGGAATCTTCCGCAATGGGCGAAAGCCTGACGGAGCAACGCCGCGTGAGTGAAGACGGCCTTCGGGTTGTAAAGCTCTGTTATAGGGGACGAACGGCCGGGTAGCGAAGAGGTAGCCGGCATGACGGTACCGTAAGAGAAAGCCACGGCTAACTA
>GV2UCFN02JILEP
GGTGAGTAACGCGTAAACAACCTGCCCCGCAGATGGGGACAACAGCTGGAAACGGCTGCTAATACCGAATACGGTCCTCTTAGCGCATGGTAAGAGGAAGAAAGGGTGGCCTCTGGAACAAGCTACCGCTGCGGGAGGGGTTTGCGTCTGATTAGCTGGTTGGAGGGGTAACGGCCCACCAAGGCGACGATCAGTAGCCGGTCTGAGAGGATGAACGGCCACATTGGAACTGAGACACGGTCCAGACTCCTACGGGAGGCAGCAGTGGGGAATCTTCCGCAATGGGCGAAAGCCTGACGGAGCAACGCCGCGTGAGTGAAGACGGCCTTCGGGTTGTAAAGCTCTGTTATAGGGGACGAACGGCCGGGTAGCGAAGAGGTAGCCGGCATGACGGTACCGTAAGAGAAAGCCACGGCTAACTA
>GV2UCFN02ITX3G
GGTGAGTAACGCGTAAACAACCTGCCCCGCAGATGGGGACAACAGCTGGAAACGGCTGCTAATACCGAATACGGTCCTCTTAGCGCATGGTAAGAGGAAGAAAGGGTGGCCTCTGGAACAAGCTACCGCTGCGGGAGGGGTTTGCGTCTGATTAGCTGGTTGGAGGGGTAACGGCCCACCAAGGCGACGATCAGTAGCCGGTCTGAGAGGATGAACGGCCACATTGGAACTGAGACACGGTCCAGACTCCTACGGGAGGCAGCAGTGGGGAATCTTCCGCAATGGGCGAAAGCCTGACGGAGCAACGCCGCGTGAGTGAAGACGGCCTTCGGGTTGTAAAGCTCTGTTATAGGGGACGAACGGCCGGGTAGCGAAGAGGTAGCCGGCATGACGGTACCGTAAGAGAAAGCCACGGCTAACTA
>GV2UCFN02IWCQH
GGTGAGTAACGCGTAAACAACCTGCCCCGCAGATGGGGACAACAGCTGGAAACGGCTGCTAATACCGAATACGGTCCTCTTAGCGCATGGTAAGAGGAAGAAAGGGTGGCCTCTGGAACAAGCTACCGCTGCGGGAGGGGTTTGCGTCTGATTAGCTGGTTGGAGGGGTAACGGCCCACCAAGGCGACGATCAGTAGCCGGTCTGAGAGGATGAACGGCCACATTGGAACTGAGACACGGTCCAGACTCCTACGGGAGGCAGCAGTGGGGAATCTTCCGCAATGGGCGAAAGCCTGACGGAGCAACGCCGCGTGAGTGAAGACGGCCTTCGGGTTGTAAAGCTCTGTTATAGGGGACGAACGGCCGGGTAGCGAAGAGGTAGCCGGCATGACGGTACCGTAAGAGAAAGCCACGGCTAACTA
>GV2UCFN02FPNU8
GGTGAGTAACGCGTAAACAACCTGCCCCGCAGATGGGGACAACAGCTGGAAACGGCTGCTAATACCGAATACGGTCCTCTTAGCGCATGGTAAGAGGAAGAAAGGGTGGCCTCTGGAACAAGCTACCGCTGCGGGAGGGGTTTGCGTCTGATTAGCTGGTTGGAGGGGTAACGGCCCACCAAGGCGACGATCAGTAGCCGGTCTGAGAGGATGAACGGCCACATTGGAACTGAGACACGGTCCAGACTCCTACGGGAGGCAGCAGTGGGGAATCTTCCGCAATGGGCGAAAGCCTGACGGAGCAACGCCGCGTGAGTGAAGACGGCCTTCGGGTTGTAAAGCTCTGTTATAGGGGACGAACGGCCGGGTAGCGAAGAGGTAGCCGGCATGACGGTACCGTAAGAGAAAGCCACGGCTAACTA
>GV2UCFN02GYCD5
GGTGAGTAACGCGTAAACAACCTGCCCCGCAGATGGGGACAACAGCTGGAAACGGCTGCTAATACCGAATACGGTCCTCTTAGCGCATGGTAAGAGGAAGAAAGGGTGGCCTCTGGAACAAGCTACCGCTGCGGGAGGGGTTTGCGTCTGATTAGCTGGTTGGAGGGGTAACGGCCCACCAAGGCGACGATCAGTAGCCGGTCTGAGAGGATGAACGGCCACATTGGAACTGAGACACGGTCCAGACTCCTACGGGAGGCAGCAGTGGGGAATCTTCCGCAATGGGCGAAAGCCTGACGGAGCAACGCCGCGTGAGTGAAGACGGCCTTCGGGTTGTAAAGCTCTGTTATAGGGGACGAACGGCCGGGTAGCGAAGAGGTAGCCGGCATGACGGTACCGTAAGAGAAAGCCACGGCTAACTA
>GV2UCFN02GEVS4
GGTGAGTAACGCGTAAACAACCTGCCCCGCAGATGGGGACAACAGCTGGAAACGGCTGCTAATACCGAATACGGTCCTCTTAGCGCATGGTAAGAGGAAGAAAGGGTGGCCTCTGGAACAAGCTACCGCTGCGGGAGGGGTTTGCGTCTGATTAGCTGGTTGGAGGGGTAACGGCCCACCAAGGCGACGATCAGTAGCCGGTCTGAGAGGATGAACGGCCACATTGGAACTGAGACACGGTCCAGACTCCTACGGGAGGCAGCAGTGGGGAATCTTCCGCAATGGGCGAAAGCCTGACGGAGCAACGCCGCGTGAGTGAAGACGGCCTTCGGGTTGTAAAGCTCTGTTATAGGGGACGAACGGCCGGGTAGCGAAGAGGTAGCCGGCATGACGGTACCGTAAGAGAAAGCCACGGCTAACTA
>GV2UCFN02GZOBR
GGTGAGTAACGCGTAAACAACCTGCCCCGCAGATGGGGACAACAGCTGGAAACGGCTGCTAATACCGAATACGGTCCTCTTAGCGCATGGTAAGAGGAAGAAAGGGTGGCCTCTGGAACAAGCTACCGCTGCGGGAGGGGTTTGCGTCTGATTAGCTGGTTGGAGGGGTAACGGCCCACCAAGGCGACGATCAGTAGCCGGTCTGAGAGGATGAACGGCCACATTGGAACTGAGACACGGTCCAGACTCCTACGGGAGGCAGCAGTGGGGAATCTTCCGCAATGGGCGAAAGCCTGACGGAGCAACGCCGCGTGAGTGAAGACGGCCTTCGGGTTGTAAAGCTCTGTTATAGGGGACGAACGGCCGGGTAGCGAAGAGGTAGCCGGCATGACGGTACCGTAAGAGAAAGCCACGGCTAACTA
>GV2UCFN02HYL7D
GGTGAGTAACGCGTAAACAACCTGCCCCGCAGATGGGGACAACAGCTGGAAACGGCTGCTAATACCGAATACGGTCCTCTTAGCGCATGGTAAGAGGAAGAAAGGGTGGCCTCTGGAACAAGCTACCGCTGCGGGAGGGGTTTGCGTCTGATTAGCTGGTTGGAGGGGTAACGGCCCACCAAGGCGACGATCAGTAGCCGGTCTGAGAGGATGAACGGCCACATTGGAACTGAGACACGGTCCAGACTCCTACGGGAGGCAGCAGTGGGGAATCTTCCGCAATGGGCGAAAGCCTGACGGAGCAACGCCGCGTGAGTGAAGACGGCCTTCGGGTTGTAAAGCTCTGTTATAGGGGACGAACGGCCGGGTAGCGAAGAGGTAGCCGGCATGACGGTACCGTAAGAGAAAGCCACGGCTAACTA
>GV2UCFN02IT23E
GGTGAGTAACGCGTAAACAACCTGCCCCGCAGATGGGGACAACAGCTGGAAACGGCTGCTAATACCGAATACGGTCCTCTTAGCGCATGGTAAGAGGAAGAAAGGGTGGCCTCTGGAACAAGCTACCGCTGCGGGAGGGGTTTGCGTCTGATTAGCTGGTTGGAGGGGTAACGGCCCACCAAGGCGACGATCAGTAGCCGGTCTGAGAGGATGAACGGCCACATTGGAACTGAGACACGGTCCAGACTCCTACGGGAGGCAGCAGTGGGGAATCTTCCGCAATGGGCGAAAGCCTGACGGAGCAACGCCGCGTGAGTGAAGACGGCCTTCGGGTTGTAAAGCTCTGTTATAGGGGACGAACGGCCGGGTAGCGAAGAGGTAGCCGGCATGACGGTACCGTAAGAGAAAGCCACGGCTAACTA
>GV2UCFN02GSIMO
GGTGAGTAACGCGTAAACAACCTGCCCCGCAGATGGGGACAACAGCTGGAAACGGCTGCTAATACCGAATACGGTCCTCTTAGCGCATGGTAAGAGGAAGAAAGGGTGGCCTCTGGAACAAGCTACCGCTGCGGGAGGGGTTTGCGTCTGATTAGCTGGTTGGAGGGGTAACGGCCCACCAAGGCGACGATCAGTAGCCGGTCTGAGAGGATGAACGGCCACATTGGAACTGAGACACGGTCCAGACTCCTACGGGAGGCAGCAGTGGGGAATCTTCCGCAATGGGCGAAAGCCTGACGGAGCAACGCCGCGTGAGTGAAGACGGCCTTCGGGTTGTAAAGCTCTGTTATAGGGGACGAACGGCCGGGTAGCGAAGAGGTAGCCGGCATGACGGTACCGTAAGAGAAAGCCACGGCTAACTA
>GV2UCFN02I2AOM
GGTGAGTAACGCGTAAACAACCTGCCCCGCAGATGGGGACAACAGCTGGAAACGGCTGCTAATACCGAATACGGTCCTCTTAGCGCATGGTAAGAGGAAGAAAGGGTGGCCTCTGGAACAAGCTACCGCTGCGGGAGGGGTTTGCGTCTGATTAGCTGGTTGGAGGGGTAACGGCCCACCAAGGCGACGATCAGTAGCCGGTCTGAGAGGATGAACGGCCACATTGGAACTGAGACACGGTCCAGACTCCTACGGGAGGCAGCAGTGGGGAATCTTCCGCAATGGGCGAAAGCCTGACGGAGCAACGCCGCGTGAGTGAAGACGGCCTTCGGGTTGTAAAGCTCTGTTATAGGGGACGAACGGCCGGGTAGCGAAGAGGTAGCCGGCATGACGGTACCGTAAGAGAAAGCCACGGCTAACTA
>GV2UCFN02IF5VO
GGTGAGTAACGCGTAAACAACCTGCCCCGCAGATGGGGACAACAGCTGGAAACGGCTGCTAATACCGAATACGGTCCTCTTAGCGCATGGTAAGAGGAAGAAAGGGTGGCCTCTGGAACAAGCTACCGCTGCGGGAGGGGTTTGCGTCTGATTAGCTGGTTGGAGGGGTAACGGCCCACCAAGGCGACGATCAGTAGCCGGTCTGAGAGGATGAACGGCCACATTGGAACTGAGACACGGTCCAGACTCCTACGGGAGGCAGCAGTGGGGAATCTTCCGCAATGGGCGAAAGCCTGACGGAGCAACGCCGCGTGAGTGAAGACGGCCTTCGGGTTGTAAAGCTCTGTTATAGGGGACGAACGGCCGGGTAGCGAAGAGGTAGCCGGCATGACGGTACCGTAAGAGAAAGCCACGGCTAACTA
>GV2UCFN02JL7CI
GGTGAGTAACGCGTAAACAACCTGCCCCGCAGATGGGGACAACAGCTGGAAACGGCTGCTAATACCGAATACGGTCCTCTTAGCGCATGGTAAGAGGAAGAAAGGGTGGCCTCTGGAACAAGCTACCGCTGCGGGAGGGGTTTGCGTCTGATTAGCTGGTTGGAGGGGTAACGGCCCACCAAGGCGACGATCAGTAGCCGGTCTGAGAGGATGAACGGCCACATTGGAACTGAGACACGGTCCAGACTCCTACGGGAGGCAGCAGTGGGGAATCTTCCGCAATGGGCGAAAGCCTGACGGAGCAACGCCGCGTGAGTGAAGACGGCCTTCGGGTTGTAAAGCTCTGTTATAGGGGACGAACGGCCGGGTAGCGAAGAGGTAGCCGGCATGACGGTACCGTAAGAGAAAGCCACGGCTAACTA
>GV2UCFN02JGLRB
GGTGAGTAACGCGTAAACAACCTGCCCCGCAGATGGGGACAACAGCTGGAAACGGCTGCTAATACCGAATACGGTCCTCTTAGCGCATGGTAAGAGGAAGAAAGGGTGGCCTCTGGAACAAGCTACCGCTGCGGGAGGGGTTTGCGTCTGATTAGCTGGTTGGAGGGGTAACGGCCCACCAAGGCGACGATCAGTAGCCGGTCTGAGAGGATGAACGGCCACATTGGAACTGAGACACGGTCCAGACTCCTACGGGAGGCAGCAGTGGGGAATCTTCCGCAATGGGCGAAAGCCTGACGGAGCAACGCCGCGTGAGTGAAGACGGCCTTCGGGTTGTAAAGCTCTGTTATAGGGGACGAACGGCCGGGTAGCGAAGAGGTAGCCGGCATGACGGTACCGTAAGAGAAAGCCACGGCTAACTA
>GV2UCFN02FV6CQ
GGTGAGTAACGCGTAAACAACCTGCCCCGCAGATGGGGACAACAGCTGGAAACGGCTGCTAATACCGAATACGGTCCTCTTAGCGCATGGTAAGAGGAAGAAAGGGTGGCCTCTGGAACAAGCTACCGCTGCGGGAGGGGTTTGCGTCTGATTAGCTGGTTGGAGGGGTAACGGCCCACCAAGGCGACGATCAGTAGCCGGTCTGAGAGGATGAACGGCCACATTGGAACTGAGACACGGTCCAGACTCCTACGGGAGGCAGCAGTGGGGAATCTTCCGCAATGGGCGAAAGCCTGACGGAGCAACGCCGCGTGAGTGAAGACGGCCTTCGGGTTGTAAAGCTCTGTTATAGGGGACGAACGGCCGGGTAGCGAAGAGGTAGCCGGCATGACGGTACCGTAAGAGAAAGCCACGGCTAACTA
>GV2UCFN02H4FYS
GGTGAGTAACGCGTAAACAACCTGCCCCGCAGATGGGGACAACAGCTGGAAACGGCTGCTAATACCGAATACGGTCCTCTTAGCGCATGGTAAGAGGAAGAAAGGGTGGCCTCTGGAACAAGCTACCGCTGCGGGAGGGGTTTGCGTCTGATTAGCTGGTTGGAGGGGTAACGGCCCACCAAGGCGACGATCAGTAGCCGGTCTGAGAGGATGAACGGCCACATTGGAACTGAGACACGGTCCAGACTCCTACGGGAGGCAGCAGTGGGGAATCTTCCGCAATGGGCGAAAGCCTGACGGAGCAACGCCGCGTGAGTGAAGACGGCCTTCGGGTTGTAAAGCTCTGTTATAGGGGACGAACGGCCGGGTAGCGAAGAGGTAGCCGGCATGACGGTACCGTAAGAGAAAGCCACGGCTAACTA
>GV2UCFN02JZMRL
GGTGAGTAACGCGTAAACAACCTGCCCCGCAGATGGGGACAACAGCTGGAAACGGCTGCTAATACCGAATACGGTCCTCTTAGCGCATGGTAAGAGGAAGAAAGGGTGGCCTCTGGAACAAGCTACCGCTGCGGGAGGGGTTTGCGTCTGATTAGCTGGTTGGAGGGGTAACGGCCCACCAAGGCGACGATCAGTAGCCGGTCTGAGAGGATGAACGGCCACATTGGAACTGAGACACGGTCCAGACTCCTACGGGAGGCAGCAGTGGGGAATCTTCCGCAATGGGCGAAAGCCTGACGGAGCAACGCCGCGTGAGTGAAGACGGCCTTCGGGTTGTAAAGCTCTGTTATAGGGGACGAACGGCCGGGTAGCGAAGAGGTAGCCGGCATGACGGTACCGTAAGAGAAAGCCACGGCTAACTA
>GV2UCFN02HG7DO
GGTGAGTAACGCGTAAACAACCTGCCCCGCAGATGGGGACAACAGCTGGAAACGGCTGCTAATACCGAATACGGTCCTCTTAGCGCATGGTAAGAGGAAGAAAGGGTGGCCTCTGGAACAAGCTACCGCTGCGGGAGGGGTTTGCGTCTGATTAGCTGGTTGGAGGGGTAACGGCCCACCAAGGCGACGATCAGTAGCCGGTCTGAGAGGATGAACGGCCACATTGGAACTGAGACACGGTCCAGACTCCTACGGGAGGCAGCAGTGGGGAATCTTCCGCAATGGGCGAAAGCCTGACGGAGCAACGCCGCGTGAGTGAAGACGGCCTTCGGGTTGTAAAGCTCTGTTATAGGGGACGAACGGCCGGGTAGCGAAGAGGTAGCCGGCATGACGGTACCGTAAGAGAAAGCCACGGCTAACTA
>GV2UCFN02FGP13
GGTGAGTAACGCGTAAACAACCTGCCCCGCAGATGGGGACAACAGCTGGAAACGGCTGCTAATACCGAATACGGTCCTCTTAGCGCATGGTAAGAGGAAGAAAGGGTGGCCTCTGGAACAAGCTACCGCTGCGGGAGGGGTTTGCGTCTGATTAGCTGGTTGGAGGGGTAACGGCCCACCAAGGCGACGATCAGTAGCCGGTCTGAGAGGATGAACGGCCACATTGGAACTGAGACACGGTCCAGACTCCTACGGGAGGCAGCAGTGGGGAATCTTCCGCAATGGGCGAAAGCCTGACGGAGCAACGCCGCGTGAGTGAAGACGGCCTTCGGGTTGTAAAGCTCTGTTATAGGGGACGAACGGCCGGGTAGCGAAGAGGTAGCCGGCATGACGGTACCGTAAGAGAAAGCCACGGCTAACTA
>GV2UCFN02F0TVT
GGTGAGTAACGCGTAAACAACCTGCCCCGCAGATGGGGACAACAGCTGGAAACGGCTGCTAATACCGAATACGGTCCTCTTAGCGCATGGTAAGAGGAAGAAAGGGTGGCCTCTGGAACAAGCTACCGCTGCGGGAGGGGTTTGCGTCTGATTAGCTGGTTGGAGGGGTAACGGCCCACCAAGGCGACGATCAGTAGCCGGTCTGAGAGGATGAACGGCCACATTGGAACTGAGACACGGTCCAGACTCCTACGGGAGGCAGCAGTGGGGAATCTTCCGCAATGGGCGAAAGCCTGACGGAGCAACGCCGCGTGAGTGAAGACGGCCTTCGGGTTGTAAAGCTCTGTTATAGGGGACGAACGGCCGGGTAGCGAAGAGGTAGCCGGCATGACGGTACCGTAAGAGAAAGCCACGGCTAACTA
>GV2UCFN02IQUQ1
GGTGAGTAACGCGTAAACAACCTGCCCCGCAGATGGGGACAACAGCTGGAAACGGCTGCTAATACCGAATACGGTCCTCTTAGCGCATGGTAAGAGGAAGAAAGGGTGGCCTCTGGAACAAGCTACCGCTGCGGGAGGGGTTTGCGTCTGATTAGCTGGTTGGAGGGGTAACGGCCCACCAAGGCGACGATCAGTAGCCGGTCTGAGAGGATGAACGGCCACATTGGAACTGAGACACGGTCCAGACTCCTACGGGAGGCAGCAGTGGGGAATCTTCCGCAATGGGCGAAAGCCTGACGGAGCAACGCCGCGTGAGTGAAGACGGCCTTCGGGTTGTAAAGCTCTGTTATAGGGGACGAACGGCCGGGTAGCGAAGAGGTAGCCGGCATGACGGTACCGTAAGAGAAAGCCACGGCTAACTA
>GV2UCFN02IG456
GGTGAGTAACGCGTAAACAACCTGCCCCGCAGATGGGGACAACAGCTGGAAACGGCTGCTAATACCGAATACGGTCCTCTTAGCGCATGGTAAGAGGAAGAAAGGGTGGCCTCTGGAACAAGCTACCGCTGCGGGAGGGGTTTGCGTCTGATTAGCTGGTTGGAGGGGTAACGGCCCACCAAGGCGACGATCAGTAGCCGGTCTGAGAGGATGAACGGCCACATTGGAACTGAGACACGGTCCAGACTCCTACGGGAGGCAGCAGTGGGGAATCTTCCGCAATGGGCGAAAGCCTGACGGAGCAACGCCGCGTGAGTGAAGACGGCCTTCGGGTTGTAAAGCTCTGTTATAGGGGACGAACGGCCGGGTAGCGAAGAGGTAGCCGGCATGACGGTACCGTAAGAGAAAGCCACGGCTAACTA
>GV2UCFN02G2J4L
GGTGAGTAACGCGTAAACAACCTGCCCCGCAGATGGGGACAACAGCTGGAAACGGCTGCTAATACCGAATACGGTCCTCTTAGCGCATGGTAAGAGGAAGAAAGGGTGGCCTCTGGAACAAGCTACCGCTGCGGGAGGGGTTTGCGTCTGATTAGCTGGTTGGAGGGGTAACGGCCCACCAAGGCGACGATCAGTAGCCGGTCTGAGAGGATGAACGGCCACATTGGAACTGAGACACGGTCCAGACTCCTACGGGAGGCAGCAGTGGGGAATCTTCCGCAATGGGCGAAAGCCTGACGGAGCAACGCCGCGTGAGTGAAGACGGCCTTCGGGTTGTAAAGCTCTGTTATAGGGGACGAACGGCCGGGTAGCGAAGAGGTAGCCGGCATGACGGTACCGTAAGAGAAAGCCACGGCTAACTA
>GV2UCFN02GXNIU
GGTGAGTAACGCGTAAACAACCTGCCCCGCAGATGGGGACAACAGCTGGAAACGGCTGCTAATACCGAATACGGTCCTCTTAGCGCATGGTAAGAGGAAGAAAGGGTGGCCTCTGGAACAAGCTACCGCTGCGGGAGGGGTTTGCGTCTGATTAGCTGGTTGGAGGGGTAACGGCCCACCAAGGCGACGATCAGTAGCCGGTCTGAGAGGATGAACGGCCACATTGGAACTGAGACACGGTCCAGACTCCTACGGGAGGCAGCAGTGGGGAATCTTCCGCAATGGGCGAAAGCCTGACGGAGCAACGCCGCGTGAGTGAAGACGGCCTTCGGGTTGTAAAGCTCTGTTATAGGGGACGAACGGCCGGGTAGCGAAGAGGTAGCCGGCATGACGGTACCGTAAGAGAAAGCCACGGCTAACTA
>GV2UCFN02GZ86S
GGTGAGTAACGCGTAAACAACCTGCCCCGCAGATGGGGACAACAGCTGGAAACGGCTGCTAATACCGAATACGGTCCTCTTAGCGCATGGTAAGAGGAAGAAAGGGTGGCCTCTGGAACAAGCTACCGCTGCGGGAGGGGTTTGCGTCTGATTAGCTGGTTGGAGGGGTAACGGCCCACCAAGGCGACGATCAGTAGCCGGTCTGAGAGGATGAACGGCCACATTGGAACTGAGACACGGTCCAGACTCCTACGGGAGGCAGCAGTGGGGAATCTTCCGCAATGGGCGAAAGCCTGACGGAGCAACGCCGCGTGAGTGAAGACGGCCTTCGGGTTGTAAAGCTCTGTTATAGGGGACGAACGGCCGGGTAGCGAAGAGGTAGCCGGCATGACGGTACCGTAAGAGAAAGCCACGGCTAACTA
>GV2UCFN02IOOX1
GGTGAGTAACGCGTAAACAACCTGCCCCGCAGATGGGGACAACAGCTGGAAACGGCTGCTAATACCGAATACGGTCCTCTTAGCGCATGGTAAGAGGAAGAAAGGGTGGCCTCTGGAACAAGCTACCGCTGCGGGAGGGGTTTGCGTCTGATTAGCTGGTTGGAGGGGTAACGGCCCACCAAGGCGACGATCAGTAGCCGGTCTGAGAGGATGAACGGCCACATTGGAACTGAGACACGGTCCAGACTCCTACGGGAGGCAGCAGTGGGGAATCTTCCGCAATGGGCGAAAGCCTGACGGAGCAACGCCGCGTGAGTGAAGACGGCCTTCGGGTTGTAAAGCTCTGTTATAGGGGACGAACGGCCGGGTAGCGAAGAGGTAGCCGGCATGACGGTACCGTAAGAGAAAGCCACGGCTAACTA
>GV2UCFN02GD50E
GGTGAGTAACGCGTAAACAACCTGCCCCGCAGATGGGGACAACAGCTGGAAACGGCTGCTAATACCGAATACGGTCCTCTTAGCGCATGGTAAGAGGAAGAAAGGGTGGCCTCTGGAACAAGCTACCGCTGCGGGAGGGGTTTGCGTCTGATTAGCTGGTTGGAGGGGTAACGGCCCACCAAGGCGACGATCAGTAGCCGGTCTGAGAGGATGAACGGCCACATTGGAACTGAGACACGGTCCAGACTCCTACGGGAGGCAGCAGTGGGGAATCTTCCGCAATGGGCGAAAGCCTGACGGAGCAACGCCGCGTGAGTGAAGACGGCCTTCGGGTTGTAAAGCTCTGTTATAGGGGACGAACGGCCGGGTAGCGAAGAGGTAGCCGGCATGACGGTACCGTAAGAGAAAGCCACGGCTAACTA
>GV2UCFN02GMD0V
GGTGAGTAACGCGTAAACAACCTGCCCCGCAGATGGGGACAACAGCTGGAAACGGCTGCTAATACCGAATACGGTCCTCTTAGCGCATGGTAAGAGGAAGAAAGGGTGGCCTCTGGAACAAGCTACCGCTGCGGGAGGGGTTTGCGTCTGATTAGCTGGTTGGAGGGGTAACGGCCCACCAAGGCGACGATCAGTAGCCGGTCTGAGAGGATGAACGGCCACATTGGAACTGAGACACGGTCCAGACTCCTACGGGAGGCAGCAGTGGGGAATCTTCCGCAATGGGCGAAAGCCTGACGGAGCAACGCCGCGTGAGTGAAGACGGCCTTCGGGTTGTAAAGCTCTGTTATAGGGGACGAACGGCCGGGTAGCGAAGAGGTAGCCGGCATGACGGTACCGTAAGAGAAAGCCACGGCTAACTA
>GV2UCFN02G2KDZ
GGTGAGTAACGCGTAAACAACCTGCCCCGCAGATGGGGACAACAGCTGGAAACGGCTGCTAATACCGAATACGGTCCTCTTAGCGCATGGTAAGAGGAAGAAAGGGTGGCCTCTGGAACAAGCTACCGCTGCGGGAGGGGTTTGCGTCTGATTAGCTGGTTGGAGGGGTAACGGCCCACCAAGGCGACGATCAGTAGCCGGTCTGAGAGGATGAACGGCCACATTGGAACTGAGACACGGTCCAGACTCCTACGGGAGGCAGCAGTGGGGAATCTTCCGCAATGGGCGAAAGCCTGACGGAGCAACGCCGCGTGAGTGAAGACGGCCTTCGGGTTGTAAAGCTCTGTTATAGGGGACGAACGGCCGGGTAGCGAAGAGGTAGCCGGCATGACGGTACCGTAAGAGAAAGCCACGGCTAACTA
>GV2UCFN02HD69L
GGTGAGTAACGCGTAAACAACCTGCCCCGCAGATGGGGACAACAGCTGGAAACGGCTGCTAATACCGAATACGGTCCTCTTAGCGCATGGTAAGAGGAAGAAAGGGTGGCCTCTGGAACAAGCTACCGCTGCGGGAGGGGTTTGCGTCTGATTAGCTGGTTGGAGGGGTAACGGCCCACCAAGGCGACGATCAGTAGCCGGTCTGAGAGGATGAACGGCCACATTGGAACTGAGACACGGTCCAGACTCCTACGGGAGGCAGCAGTGGGGAATCTTCCGCAATGGGCGAAAGCCTGACGGAGCAACGCCGCGTGAGTGAAGACGGCCTTCGGGTTGTAAAGCTCTGTTATAGGGGACGAACGGCCGGGTAGCGAAGAGGTAGCCGGCATGACGGTACCGTAAGAGAAAGCCACGGCTAACTA
>GV2UCFN02GEF35
GGTGAGTAACGCGTAAACAACCTGCCCCGCAGATGGGGACAACAGCTGGAAACGGCTGCTAATACCGAATACGGTCCTCTTAGCGCATGGTAAGAGGAAGAAAGGGTGGCCTCTGGAACAAGCTACCGCTGCGGGAGGGGTTTGCGTCTGATTAGCTGGTTGGAGGGGTAACGGCCCACCAAGGCGACGATCAGTAGCCGGTCTGAGAGGATGAACGGCCACATTGGAACTGAGACACGGTCCAGACTCCTACGGGAGGCAGCAGTGGGGAATCTTCCGCAATGGGCGAAAGCCTGACGGAGCAACGCCGCGTGAGTGAAGACGGCCTTCGGGTTGTAAAGCTCTGTTATAGGGGACGAACGGCCGGGTAGCGAAGAGGTAGCCGGCATGACGGTACCGTAAGAGAAAGCCACGGCTAACTA
>GV2UCFN02FL1D3
GGTGAGTAACGCGTAAACAACCTGCCCCGCAGATGGGGACAACAGCTGGAAACGGCTGCTAATACCGAATACGGTCCTCTTAGCGCATGGTAAGAGGAAGAAAGGGTGGCCTCTGGAACAAGCTACCGCTGCGGGAGGGGTTTGCGTCTGATTAGCTGGTTGGAGGGGTAACGGCCCACCAAGGCGACGATCAGTAGCCGGTCTGAGAGGATGAACGGCCACATTGGAACTGAGACACGGTCCAGACTCCTACGGGAGGCAGCAGTGGGGAATCTTCCGCAATGGGCGAAAGCCTGACGGAGCAACGCCGCGTGAGTGAAGACGGCCTTCGGGTTGTAAAGCTCTGTTATAGGGGACGAACGGCCGGGTAGCGAAGAGGTAGCCGGCATGACGGTACCGTAAGAGAAAGCCACGGCTAACTA
>GV2UCFN02IAWX2
GGTGAGTAACGCGTAAACAACCTGCCCCGCAGATGGGGACAACAGCTGGAAACGGCTGCTAATACCGAATACGGTCCTCTTAGCGCATGGTAAGAGGAAGAAAGGGTGGCCTCTGGAACAAGCTACCGCTGCGGGAGGGGTTTGCGTCTGATTAGCTGGTTGGAGGGGTAACGGCCCACCAAGGCGACGATCAGTAGCCGGTCTGAGAGGATGAACGGCCACATTGGAACTGAGACACGGTCCAGACTCCTACGGGAGGCAGCAGTGGGGAATCTTCCGCAATGGGCGAAAGCCTGACGGAGCAACGCCGCGTGAGTGAAGACGGCCTTCGGGTTGTAAAGCTCTGTTATAGGGGACGAACGGCCGGGTAGCGAAGAGGTAGCCGGCATGACGGTACCGTAAGAGAAAGCCACGGCTAACTA
>GV2UCFN02HNYD7
GGTGAGTAACGCGTAAACAACCTGCCCCGCAGATGGGGACAACAGCTGGAAACGGCTGCTAATACCGAATACGGTCCTCTTAGCGCATGGTAAGAGGAAGAAAGGGTGGCCTCTGGAACAAGCTACCGCTGCGGGAGGGGTTTGCGTCTGATTAGCTGGTTGGAGGGGTAACGGCCCACCAAGGCGACGATCAGTAGCCGGTCTGAGAGGATGAACGGCCACATTGGAACTGAGACACGGTCCAGACTCCTACGGGAGGCAGCAGTGGGGAATCTTCCGCAATGGGCGAAAGCCTGACGGAGCAACGCCGCGTGAGTGAAGACGGCCTTCGGGTTGTAAAGCTCTGTTATAGGGGACGAACGGCCGGGTAGCGAAGAGGTAGCCGGCATGACGGTACCGTAAGAGAAAGCCACGGCTAACTA
>GV2UCFN02JXKLZ
GGTGAGTAACGCGTAAACAACCTGCCCCGCAGATGGGGACAACAGCTGGAAACGGCTGCTAATACCGAATACGGTCCTCTTAGCGCATGGTAAGAGGAAGAAAGGGTGGCCTCTGGAACAAGCTACCGCTGCGGGAGGGGTTTGCGTCTGATTAGCTGGTTGGAGGGGTAACGGCCCACCAAGGCGACGATCAGTAGCCGGTCTGAGAGGATGAACGGCCACATTGGAACTGAGACACGGTCCAGACTCCTACGGGAGGCAGCAGTGGGGAATCTTCCGCAATGGGCGAAAGCCTGACGGAGCAACGCCGCGTGAGTGAAGACGGCCTTCGGGTTGTAAAGCTCTGTTATAGGGGACGAACGGCCGGGTAGCGAAGAGGTAGCCGGCATGACGGTACCGTAAGAGAAAGCCACGGCTAACTA
