# Supplementary material for: Investigation of the Effect of Type 2 Diabetes Mellitus on Subgingival Plaque Microbiota by High-Throughput 16S rDNA Pyrosequencing
Source: PLoS One. 2013 Apr 22;8(4):e61516. doi: 10.1371/journal.pone.0061516 (PMC3632544; doi:10.1371/journal.pone.0061516)
Supplement: File S1 — FASTA-format sequences for all the OTUs. Sequences for each OTU are provided in a FASTA-format file. (ZIP) [file pone.0061516.s004.zip › OTU.allseq/Otu0034.fasta]

>GV2UCFN02IED5M
GGTGAGTAACACGTGGATAAGTACCCCCGATGTCTGGGACAGCCTGTAGAAATAGAGGGTAATACCGGATAGATCACGTTTACGGAAGGTAGACAGCGGGAAAGGAGCTTCGGCTCCGCATCGGGCACGGTCTGCGGCCCATCAGCTAGACGGCGGGTAAGGGCCCGCCGTGGCGAGGACGGGTATCCGGCCTGAGAGGGCGGACGGACACATTGGGACTGAGATACGGCCCAGACTCCTACGGGAGGCAGCAGGTAAGAATATTCCGCAATGGGGGGAACCCTGACGGAGCGACGCCGCGTGAACGAAGAAGGCCGGAAGGTTGTAAAGTTCTTTTCTGTCCGAGGAATAAGTGTAGGAGGAAATGCCTGCATGGTGACGGTAGGGCAGGAATAAGCACCGGCTAATTA
>G3BZQ8102GMZOW
GGTGAGTAACACGTGGATAACGTACCCCGATGTCTGGGACAGCCTGTAGAAATAGAGGGTAATACCGGATAGATCACTGTTTTACGGAAGGTAGACAGCGGGAAAGGAGCTTCGGCTCCGCATTGGGCACGGTCTGCGGCCCATCAGCTAGACGGCGGGGTAAGGGCCCGCCGTGGCGAGGACGGGTATCCGGCCTGAGAGGGCGGACGGACACATTGGGACTGAGATACGGCCCAGACTCCTACGGGAGGCAGCAGGTAAGAATATTCCGCAATGGGGGGAACCCTGACGGAGCGACGCCGCGTGAACGAAGAAGGCCGGAAGGTTGTAAAGTTCTTTTCTGTCCGAGGAATAAGTGTAGGAGGAAATGCCTGCATGGTGACGGTAGGGCAGGAATAAGCACCGGCTAATTA
>G35JFLI02H80TV
GGTGAGTAACACGTGGATAACGTACCCCGATGTCTGGGACAGCCTGTAGAAATAGAGGGTAATACCGGATAGATCACTGTTTTACGGAAGGTAGACAGCGGGAAAGGAGCTTCGGCTCCGCATTGGGCACGGTCTGCGGCCCATCAGCTAGACGGCGGGGTAAGGGCCCGCCGTGGCGAGGACGGGTATCCGGCCTGAGAGGGCGGACGGACACATTGGGACTGAGATACGGCCCAGACTCCTACGGGAGGCAGCAGGTAAGAATATTCCGCAATGGGGGGAACCCTGACGGAGCGACGCCGCGTGAACGAAGAAGGCCGGAAGGTTGTAAAGTTCTTTTCTGTCCGAGGAATAAGTGTAGGAGGAAATGCCTGCATGGTGACGGTAGGGCAGGAATAAGCACCGGCTAATTA
>G35JFLI02GLEOF
GGTGAGTAACACGTGGATAAGTACCCCGATGTCCGGGACAGCCTGTAGAAATAGAGGGTAATACCGGATAGATCACTGTTTACGGAAGGTAGACAGCGGGAAAGGAGCTTCGGCTCCGCATCGGGCACGGTCTGCGGCCCATCAGCTAGACGGCGGGGTAAGGGCCCGCCGTGGCGAGGACGGGTATCCGGCCTGAGAGGGCGGACGGACACATTGGGACTGAGATACGGCCCAGACTCCTACGGGAGGCAGCAGGTAAGAATATTCCGCAATGGGGGGAACCCTGACGGAGCGACGCCGCGTGAACGAAGAAGGCCGGAAGGTTGTAAAGTTCTTTTCTGTCCGAGGAATAAGTGTAGGAGGAAATGCCTGCATGGTGACGGTAGGGCAGGAATAAGCACCGGCTAATTA
>GV2UCFN02F29D6
GGTGAGTAACACGTGGATAACGTACCCCGATGTCCGGGACAGCCTGTAGAAATAGAGGGTAATACCGGATAGATCACTGTTTACGGAAGGTAGACAGCGGGAAAGGAGCTTCGGCTCCGCATCGGGCACGGTCTGCGGCCCATCAGCTAGACGGCGGGGTAAGGGCCCGCCGTGGCGAGGACGGGTATCCGGCCTGAGAGGGCGGACGGACACATTGGGACTGAGATACGGCCCAGACTCCTACGGGAGGCAGCAGGTAAGAATATTCCGCAATGGGGGGAACCCTGACGGAGCGACGCCGCGTGAACGAAGAAGGCCGGAAGGTTGTAAAGTTCTTTTCTGTCCGAGGAATAAGTGTAGGAGGAAATGCCTGCATGGTGACGGTAGGGCAGGAATAAGCACCGGCTAATTA
>GV2UCFN02FMK6J
GGTGAGTAACACGTGGATAACGTACCCCGATGTCCGGGACAGCCTGTAGAAATAGAGGGTAATACCGGATAGATCACTGTTTACGGAAGGTAGACAGCGGGAAAGGAGCTTCGGCTCCGCATCGGGCACGGTCTGCGGCCCATCAGCTAGACGGCGGGGTAAGGGCCCGCCGTGGCGAGGACGGGTATCCGGCCTGAGAGGGCGGACGGACACATTGGGACTGAGATACGGCCCAGACTCCTACGGGAGGCAGCAGGTAAGAATATTCCGCAATGGGGGGAACCCTGACGGAGCGACGCCGCGTGAACGAAGAAGGCCGGAAGGTTGTAAAGTTCTTTTCTGTCCGAGGAATAAGTGTAGGAGGAAATGCCTGCATGGTGACGGTAGGGCAGGAATAAGCACCGGCTAATTA
>GV2UCFN02GRC55
GGTGAGTAACACGTGGATAACGTACCCCGATGTCCGGGACAGCCTGTAGAAATAGAGGGTAATACCGGATAGATCACTGTTTACGGAAGGTAGACAGCGGGAAAGGAGCTTCGGCTCCGCATCGGGCACGGTCTGCGGCCCATCAGCTAGACGGCGGGGTAAGGGCCCGCCGTGGCGAGGACGGGTATCCGGCCTGAGAGGGCGGACGGACACATTGGGACTGAGATACGGCCCAGACTCCTACGGGAGGCAGCAGGTAAGAATATTCCGCAATGGGGGGAACCCTGACGGAGCGACGCCGCGTGAACGAAGAAGGCCGGAAGGTTGTAAAGTTCTTTTCTGTCCGAGGAATAAGTGTAGGAGGAAATGCCTGCATGGTGACGGTAGGGCAGGAATAAGCACCGGCTAATTA
>GV2UCFN02F0G5C
GGTGAGTAACACGTGGATAACGTACCCCGATGTCCGGGACAGCCTGTAGAAATAGAGGGTAATACCGGATAGATCACTGTTTACGGAAGGTAGACAGCGGGAAAGGAGCTTCGGCTCCGCATCGGGCACGGTCTGCGGCCCATCAGCTAGACGGCGGGGTAAGGGCCCGCCGTGGCGAGGACGGGTATCCGGCCTGAGAGGGCGGACGGACACATTGGGACTGAGATACGGCCCAGACTCCTACGGGAGGCAGCAGGTAAGAATATTCCGCAATGGGGGGAACCCTGACGGAGCGACGCCGCGTGAACGAAGAAGGCCGGAAGGTTGTAAAGTTCTTTTCTGTCCGAGGAATAAGTGTAGGAGGAAATGCCTGCATGGTGACGGTAGGGCAGGAATAAGCACCGGCTAATTA
>GV2UCFN02HFZGI
GGTGAGTAACACGTGGATAACGTACCCCGATGTCCGGGACAGCCTGTAGAAATAGAGGGTAATACCGGATAGATCACTGTTTACGGAAGGTAGACAGCGGGAAAGGAGCTTCGGCTCCGCATCGGGCACGGTCTGCGGCCCATCAGCTAGACGGCGGGGTAAGGGCCCGCCGTGGCGAGGACGGGTATCCGGCCTGAGAGGGCGGACGGACACATTGGGACTGAGATACGGCCCAGACTCCTACGGGAGGCAGCAGGTAAGAATATTCCGCAATGGGGGGAACCCTGACGGAGCGACGCCGCGTGAACGAAGAAGGCCGGAAGGTTGTAAAGTTCTTTTCTGTCCGAGGAATAAGTGTAGGAGGAAATGCCTGCATGGTGACGGTAGGGCAGGAATAAGCACCGGCTAATTA
>GV2UCFN02JQMPR
GGTGAGTAACACGTGGATAACGTACCCCGATGTCCGGGACAGCCTGTAGAAATAGAGGGTAATACCGGATAGATCACTGTTTACGGAAGGTAGACAGCGGGAAAGGAGCTTCGGCTCCGCATCGGGCACGGTCTGCGGCCCATCAGCTAGACGGCGGGGTAAGGGCCCGCCGTGGCGAGGACGGGTATCCGGCCTGAGAGGGCGGACGGACACATTGGGACTGAGATACGGCCCAGACTCCTACGGGAGGCAGCAGGTAAGAATATTCCGCAATGGGGGGAACCCTGACGGAGCGACGCCGCGTGAACGAAGAAGGCCGGAAGGTTGTAAAGTTCTTTTCTGTCCGAGGAATAAGTGTAGGAGGAAATGCCTGCATGGTGACGGTAGGGCAGGAATAAGCACCGGCTAATTA
>G35JFLI02JUM66
GGTGAGTAACACGTGGATAACGTACCCCGATGTCTGGGACAGCCTGTAGAAATAGAGGGTAATACCGGATAGATCACTGTTTACGTGAGGTAGACAGCGGGAAAGGAGCTTCGGCTCCGCGCCGGGAACGGTCTGCGGCCCATCAGCTAGACGGCGGGGTAAGTGCCCGCCGTGGCGAGGACGGGTATCCGGCCTGAGAGGGCGGACGGACACATTGGGACTGAGATACGGCCCAGACTCCTACGGGAGGCAGCAGGTAAGAATATTCCGCAATGGGGGGAACCCTGACGGAGCGACGCCGCGTGAACGAAGAAGGCCGGAAGGTTGTAAAGTTCTTTTCTGTTCGAGGAATAAGTTTCGGAGGAAATGCCGGGACGGTGACGGTAGGGCAGGAATAAGCACCGGCTAATTA
>GV2UCFN02JPDLG
GGTGAGTAACACGTGGATAACGTACCCCGATGTCTGGGACAGCCTGTAGAAATAGAGGGTAATACCGGATAGATCACTGTTTACGTGAGGTAGACAGCGGGAAAGGAGCTTCGGCTCCGCGCCGGGAACGGTCTGCGGCCCATCAGCTAGACGGCGGGGTAAGTGCCCGCCGTGGCGAGGACGGGTATCCGGCCTGAGAGGGCGGACGGACACATTGGGACTGAGATACGGCCCAGACTCCTACGGGAGGCAGCAGGTAAGAATATTCCGCAATGGGGGAAACCCTGACGGAGCGACGCCGCGTGAACGAAGAAGGCCGGAAGGTTGTAAAGTTCTTTTCTGTCCGAGGAATAAGTGTTGGAGGAAATGCCGACATGGTGACGGTAGGGCAGGAATAAGCACCGGCTAATTA
>G3BZQ8102HORS3
GGTGAGTAACACGTGGATAACGTACCCCCGATGTCCGGGACAGCCTGTAGAAATAGAGGGTAATACCGGATAGATCACTGTTTACGTGAGGTAGACAGCGGGAAAGGAGCTTCGGCTCCGCGCCGGGAACGGTCTGCGGCCCATCAGCTAGACGGCGGGGTAAGTGCCCGCCGTGGCGAGGACGGGTATCCGGCCTGAGAGGGCGGACGGACACATTGGGACTGAGATACGGCCCAGACTCCTACGGGAGGCAGCAGGTAAGAATATTCCGCAATGGGGGGAACCCTGACGGAGCGACGCCGCGTGAACGAAGAAGGCCGGAAGGTTGTAAAGTTCTTTTCTGTTCGAGGAATAAGTGTAGGAGGAAATGCCTGCATGGTGACGGTAGGGCAGGAATAAGCACCGGCTAATTA
>G3BZQ8102H9FI1
GGTGAGTAACACGTGGATAACGTACCCCCGATGTCCGGGACAGCCTGTAGAAATAGAGGGTAATACCGGATAGATCACTGTTTACGTGAGGTAGACAGCGGGAAAGGAGCTTCGGCTCCGCGCCGGGAACGGTCTGCGGCCCATCAGCTAGACGGCGGGGTAAGTGCCCGCCGTGGCGAGGACGGGTATCCGGCCTGAGAGGGCGGACGGACACATTGGGACTGAGATACGGCCCAGACTCCTACGGGAGGCAGCAGGTAAGAATATTCCGCAATGGGGGGAACCCTGACGGAGCGACGCCGCGTGAACGAAGAAGGCCGGAAGGTTGTAAAGTTCTTTTCTGTTCGAGGAATAAGTGTAGGAGGAAATGCCTGCATGGTGACGGTAGGGCAGGAATAAGCACCGGCTAATTA
>G35JFLI02H6IYQ
GGTGAGTAACACGTGGATAACGTACCCCCGATGTCCGGGACAGCCTGTAGAAATAGAGGGTAATACCGGATAGATCACTGTTTACGTGAGGTAGACAGCGGGAAAGGAGCTTCGGCTCCGCGCCGGGAACGGTCTGCGGCCCATCAGCTAGACGGCGGGGTAAGTGCCCGCCGTGGCGAGGACGGGTATCCGGCCTGAGAGGGCGGACGGACACATTGGGACTGAGATACGGCCCAGACTCCTACGGGAGGCAGCAGGTAAGAATATTCCGCAATGGGGGGAACCCTGACGGAGCGACGCCGCGTGAACGAAGAAGGCCGGAAGGTTGTAAAGTTCTTTTCTGTTCGAGGAATAAGTGTAGGAGGAAATGCCTGCATGGTGACGGTAGGGCAGGAATAAGCACCGGCTAATTA
>G35JFLI02I3A77
GGTGAGTAACACGTGGATAACGTACCCCCGATGTCCGGGACAGCCTGTAGAAATAGAGGGTAATACCGGATAGATCACTGTTTACGTGAGGTAGACAGCGGGAAAGGAGCTTCGGCTCCGCGCCGGGAACGGTCTGCGGCCCATCAGCTAGACGGCGGGGTAAGTGCCCGCCGTGGCGAGGACGGGTATCCGGCCTGAGAGGGCGGACGGACACATTGGGACTGAGATACGGCCCAGACTCCTACGGGAGGCAGCAGGTAAGAATATTCCGCAATGGGGGGAACCCTGACGGAGCGACGCCGCGTGAACGAAGAAGGCCGGAAGGTTGTAAAGTTCTTTTCTGTTCGAGGAATAAGTGTAGGAGGAAATGCCTGCATGGTGACGGTAGGGCAGGAATAAGCACCGGCTAATTA
>G3BZQ8102FUZVG
GGTGAGTAACACGTGGATAACGAACCCCGATGTCCGGGACAGCCTGTAGAAATAGAGGGTAATACCGGATAGATCACTGTTTACGTGAGGTAGACAGCGGGAAAGGAGCTTCGGCTCCGCGCCGGGAACGGTCTGCGGCCCATCAGCTAGACGGCGGGGTAGTGCCCGCCGTGGCGAGGACGGGTATCCGGCCTGAGAGGGCGGACGGACACATTGGGACTGAGATACGGCCCAGACTCCTACGGGAGGCAGCAGGTAAGAATATTCCGCAATGGGGGGAACCCTGACGGAGCGACGCCGCGTGAACGAAGAAGGCCGGAAGGTTGTAAAGTTCTTTTCTGTTCGAGGAATAAGTGTAGGAGGAAATGCCTGCATGGTGACGGTAGGGCAGGAATAAGCACCGGCTAATTA
>G35JFLI02HJ8PE
GGTGAGTAACACGTGGATAACGAACCCCGATGTCCGGGACAGCCTGTAGAAATAGAGGGTAATACCGGATAGATCACTGTTTACGTGAGGTAGACAGCGGGAAAGGAGCTTCGGCTCCGCGCCGGGAACGGTCTGCGGCCCATCAGCTAGACGGCGGGGTAGTGCCCGCCGTGGCGAGGACGGGTATCCGGCCTGAGAGGGCGGACGGACACATTGGGACTGAGATACGGCCCAGACTCCTACGGGAGGCAGCAGGTAAGAATATTCCGCAATGGGGGGAACCCTGACGGAGCGACGCCGCGTGAACGAAGAAGGCCGGAAGGTTGTAAAGTTCTTTTCTGTTCGAGGAATAAGTGTAGGAGGAAATGCCTGCATGGTGACGGTAGGGCAGGAATAAGCACCGGCTAATTA
>G35JFLI02HYL0W
GGTGAGTAACACGTGGATAACGAACCCCGATGTCCGGGACAGCCTGTAGAAATAGAGGGTAATACCGGATAGATCACTGTTTACGTGAGGTAGACAGCGGGAAAGGAGCTTCGGCTCCGCGCCGGGAACGGTCTGCGGCCCATCAGCTAGACGGCGGGGTAGTGCCCGCCGTGGCGAGGACGGGTATCCGGCCTGAGAGGGCGGACGGACACATTGGGACTGAGATACGGCCCAGACTCCTACGGGAGGCAGCAGGTAAGAATATTCCGCAATGGGGGGAACCCTGACGGAGCGACGCCGCGTGAACGAAGAAGGCCGGAAGGTTGTAAAGTTCTTTTCTGTTCGAGGAATAAGTGTAGGAGGAAATGCCTGCATGGTGACGGTAGGGCAGGAATAAGCACCGGCTAATTA
>GV2UCFN02J0U88
GGTGAGTAACACGTGGATAACGTACCCCGATGTCTGGGACAGCCTGTAGAAATAGAGGGTAATACCGGATAGATCACTGTTTACGTGAGGTAGACAGCGGGAAAGGAGCTTCGGCTCCGCGCCGGGAACGGTCTGCGGCCCATCAGCTAGACGGCGGGGTAAGTGCCCGCCGTGGCGAGGACGGGTATCCGGCCTGAGAGGGCGGACGGACACATTGGGACTGAGATACGGCCCAGACTCCTACGGGAGGCAGCAGGTAAGAATATTCCGCAATGGGGGGAACCCTGACGGAGCGACGCCGCGTGAACGAAGAAGGCCGGAAGGTTGTAAAGTTCTTTTCTGTTCGAGGAATAAGTGTAGGAGGAAATGCCTGCATGGTGACGGTAGGGCAGGAATAAGCACCGGCTAATTA
>GV2UCFN02GUBA0
GGTGAGTAACACGTGGATAACGTACCCCGATGTCTGGGACAGCCTGTAGAAATAGAGGGTAATACCGGATAGATCACTGTTTACGTGAGGTAGACAGCGGGAAAGGAGCTTCGGCTCCGCGCCGGGAACGGTCTGCGGCCCATCAGCTAGACGGCGGGGTAAGTGCCCGCCGTGGCGAGGACGGGTATCCGGCCTGAGAGGGCGGACGGACACATTGGGACTGAGATACGGCCCAGACTCCTACGGGAGGCAGCAGGTAAGAATATTCCGCAATGGGGGGAACCCTGACGGAGCGACGCCGCGTGAACGAAGAAGGCCGGAAGGTTGTAAAGTTCTTTTCTGTTCGAGGAATAAGTGTAGGAGGAAATGCCTGCATGGTGACGGTAGGGCAGGAATAAGCACCGGCTAATTA
>GV2UCFN02GGGGS
GGTGAGTAACACGTGGATAACGTACCCCGATGTCTGGGACAGCCTGTAGAAATAGAGGGTAATACCGGATAGATCACTGTTTACGTGAGGTAGACAGCGGGAAAGGAGCTTCGGCTCCGCGCCGGGAACGGTCTGCGGCCCATCAGCTAGACGGCGGGGTAAGTGCCCGCCGTGGCGAGGACGGGTATCCGGCCTGAGAGGGCGGACGGACACATTGGGACTGAGATACGGCCCAGACTCCTACGGGAGGCAGCAGGTAAGAATATTCCGCAATGGGGGGAACCCTGACGGAGCGACGCCGCGTGAACGAAGAAGGCCGGAAGGTTGTAAAGTTCTTTTCTGTTCGAGGAATAAGTGTAGGAGGAAATGCCTGCATGGTGACGGTAGGGCAGGAATAAGCACCGGCTAATTA
>GV2UCFN02H3V2R
GGTGAGTAACACGTGGATAACGTACCCCGATGTCTGGGACAGCCTGTAGAAATAGAGGGTAATACCGGATAGATCACTGTTTACGTGAGGTAGACAGCGGGAAAGGAGCTTCGGCTCCGCGCCGGGAACGGTCTGCGGCCCATCAGCTAGACGGCGGGGTAAGTGCCCGCCGTGGCGAGGACGGGTATCCGGCCTGAGAGGGCGGACGGACACATTGGGACTGAGATACGGCCCAGACTCCTACGGGAGGCAGCAGGTAAGAATATTCCGCAATGGGGGGAACCCTGACGGAGCGACGCCGCGTGAACGAAGAAGGCCGGAAGGTTGTAAAGTTCTTTTCTGTTCGAGGAATAAGTGTAGGAGGAAATGCCTGCATGGTGACGGTAGGGCAGGAATAAGCACCGGCTAATTA
>GV2UCFN02JK9VT
GGTGAGTAACACGTGGATAACGTACCCCGATGTCTGGGACAGCCTGTAGAAATAGAGGGTAATACCGGATAGATCACTGTTTACGTGAGGTAGACAGCGGGAAAGGAGCTTCGGCTCCGCGCCGGGAACGGTCTGCGGCCCATCAGCTAGACGGCGGGGTAAGTGCCCGCCGTGGCGAGGACGGGTATCCGGCCTGAGAGGGCGGACGGACACATTGGGACTGAGATACGGCCCAGACTCCTACGGGAGGCAGCAGGTAAGAATATTCCGCAATGGGGGGAACCCTGACGGAGCGACGCCGCGTGAACGAAGAAGGCCGGAAGGTTGTAAAGTTCTTTTCTGTTCGAGGAATAAGTGTAGGAGGAAATGCCTGCATGGTGACGGTAGGGCAGGAATAAGCACCGGCTAATTA
>GV2UCFN02I4FFC
GGTGAGTAACACGTGGATAACGTACCCCGATGTCTGGGACAGCCTGTAGAAATAGAGGGTAATACCGGATAGATCACTGTTTACGTGAGGTAGACAGCGGGAAAGGAGCTTCGGCTCCGCGCCGGGAACGGTCTGCGGCCCATCAGCTAGACGGCGGGGTAAGTGCCCGCCGTGGCGAGGACGGGTATCCGGCCTGAGAGGGCGGACGGACACATTGGGACTGAGATACGGCCCAGACTCCTACGGGAGGCAGCAGGTAAGAATATTCCGCAATGGGGGGAACCCTGACGGAGCGACGCCGCGTGAACGAAGAAGGCCGGAAGGTTGTAAAGTTCTTTTCTGTTCGAGGAATAAGTGTAGGAGGAAATGCCTGCATGGTGACGGTAGGGCAGGAATAAGCACCGGCTAATTA
>GV2UCFN02HJBZV
GGTGAGTAACACGTGGATAACGTACCCCGATGTCTGGGACAGCCTGTAGAAATAGAGGGTAATACCGGATAGATCACTGTTTACGTGAGGTAGACAGCGGGAAAGGAGCTTCGGCTCCGCGCCGGGAACGGTCTGCGGCCCATCAGCTAGACGGCGGGGTAAGTGCCCGCCGTGGCGAGGACGGGTATCCGGCCTGAGAGGGCGGACGGACACATTGGGACTGAGATACGGCCCAGACTCCTACGGGAGGCAGCAGGTAAGAATATTCCGCAATGGGGGGAACCCTGACGGAGCGACGCCGCGTGAACGAAGAAGGCCGGAAGGTTGTAAAGTTCTTTTCTGTTCGAGGAATAAGTGTAGGAGGAAATGCCTGCATGGTGACGGTAGGGCAGGAATAAGCACCGGCTAATTA
>GV2UCFN02JUMYS
GGTGAGTAACACGTGGATAACGTACCCCGATGTCTGGGACAGCCTGTAGAAATAGAGGGTAATACCGGATAGATCACTGTTTACGTGAGGTAGACAGCGGGAAAGGAGCTTCGGCTCCGCGCCGGGAACGGTCTGCGGCCCATCAGCTAGACGGCGGGGTAAGTGCCCGCCGTGGCGAGGACGGGTATCCGGCCTGAGAGGGCGGACGGACACATTGGGACTGAGATACGGCCCAGACTCCTACGGGAGGCAGCAGGTAAGAATATTCCGCAATGGGGGGAACCCTGACGGAGCGACGCCGCGTGAACGAAGAAGGCCGGAAGGTTGTAAAGTTCTTTTCTGTTCGAGGAATAAGTGTAGGAGGAAATGCCTGCATGGTGACGGTAGGGCAGGAATAAGCACCGGCTAATTA
>GV2UCFN02GDYJX
GGTGAGTAACACGTGGATAACGTACCCCGATGTCTGGGACAGCCTGTAGAAATAGAGGGTAATACCGGATAGATCACTGTTTACGTGAGGTAGACAGCGGGAAAGGAGCTTCGGCTCCGCGCCGGGAACGGTCTGCGGCCCATCAGCTAGACGGCGGGGTAAGTGCCCGCCGTGGCGAGGACGGGTATCCGGCCTGAGAGGGCGGACGGACACATTGGGACTGAGATACGGCCCAGACTCCTACGGGAGGCAGCAGGTAAGAATATTCCGCAATGGGGGGAACCCTGACGGAGCGACGCCGCGTGAACGAAGAAGGCCGGAAGGTTGTAAAGTTCTTTTCTGTTCGAGGAATAAGTGTAGGAGGAAATGCCTGCATGGTGACGGTAGGGCAGGAATAAGCACCGGCTAATTA
>GV2UCFN02FM57I
GGTGAGTAACACGTGGATAACGTACCCCGATGTCTGGGACAGCCTGTAGAAATAGAGGGTAATACCGGATAGATCACTGTTTACGTGAGGTAGACAGCGGGAAAGGAGCTTCGGCTCCGCGCCGGGAACGGTCTGCGGCCCATCAGCTAGACGGCGGGGTAAGTGCCCGCCGTGGCGAGGACGGGTATCCGGCCTGAGAGGGCGGACGGACACATTGGGACTGAGATACGGCCCAGACTCCTACGGGAGGCAGCAGGTAAGAATATTCCGCAATGGGGGGAACCCTGACGGAGCGACGCCGCGTGAACGAAGAAGGCCGGAAGGTTGTAAAGTTCTTTTCTGTTCGAGGAATAAGTGTAGGAGGAAATGCCTGCATGGTGACGGTAGGGCAGGAATAAGCACCGGCTAATTA
>G3BZQ8102HMNZN
GGTGAGTAACACGTGGATAACGTACCCCGATGTCTGGGACAGCCTGTAGAAATAGAGGGTAATACCGGATAGATCACTGTTTACGTGAGGTAGACAGCGGGAAAGGAGCTTCGGCTCCGCGCCGGGAACGGTCTGCGGCCCATCAGCTGGACGGCGGGGTAAAGGCCCGCCGTGGCGAGGACGGGTATCCGGCCTGAGAGGGCGGACGGACACATTGGGACTGAGATACGGCCCAGACTCCTACGGGAGGCAGCAGGTAAGAATATTCCGCAATGGGGGGAACCCTGACGGAGCGACGCCGCGTGAACGAAGAAGGCCGGAAGGTTGTAAAGTTCTTTTCTGTTCGAGGAATAAGTGTAGGAGGAAATGCCTACATGGTGACGGTAGGGCAGGAATAAGCACCGGCTAATTA
>G3BZQ8102GQMAO
GGTGAGTAACACGTGGATAACGTACCCCGATGTCTGGGACAGCCTGTAGAAATAGAGGGTAATACCGGATAGATCACTGTTTACGTGAGGTAGACAGCGGGAAAGGAGCTTCGGCTCCGCGCCGGGAACGGTCTGCGGCCCATCAGCTGGACGGCGGGGTAAAGGCCCGCCGTGGCGAGGACGGGTATCCGGCCTGAGAGGGCGGACGGACACATTGGGACTGAGATACGGCCCAGACTCCTACGGGAGGCAGCAGGTAAGAATATTCCGCAATGGGGGGAACCCTGACGGAGCGACGCCGCGTGAACGAAGAAGGCCGGAAGGTTGTAAAGTTCTTTTCTGTTCGAGGAATAAGTGTAGGAGGAAATGCCTACATGGTGACGGTAGGGCAGGAATAAGCACCGGCTAATTA
>G35JFLI02JN30W
GGTGAGTAACACGTGGATAACGTACCCCGATGTCTGGGACAGCCTGTAGAAATAGAGGGTAATACCGGATAGATCACTGTTTACGTGAGGTAGACAGCGGGAAAGGAGCTTCGGCTCCGCGCCGGGAACGGTCTGCGGCCCATCAGCTGGACGGCGGGGTAAAGGCCCGCCGTGGCGAGGACGGGTATCCGGCCTGAGAGGGCGGACGGACACATTGGGACTGAGATACGGCCCAGACTCCTACGGGAGGCAGCAGGTAAGAATATTCCGCAATGGGGGGAACCCTGACGGAGCGACGCCGCGTGAACGAAGAAGGCCGGAAGGTTGTAAAGTTCTTTTCTGTTCGAGGAATAAGTGTAGGAGGAAATGCCTACATGGTGACGGTAGGGCAGGAATAAGCACCGGCTAATTA
>G35JFLI02IADSR
GGTGAGTAACACGTGGATAACGTACCCCGATGTCTGGGACAGCCTGTAGAAATAGAGGGTAATACCGGATAGATCACTGTTTACGTGAGGTAGACAGCGGGAAAGGAGCTTCGGCTCCGCGCCGGGAACGGTCTGCGGCCCATCAGCTGGACGGCGGGGTAAAGGCCCGCCGTGGCGAGGACGGGTATCCGGCCTGAGAGGGCGGACGGACACATTGGGACTGAGATACGGCCCAGACTCCTACGGGAGGCAGCAGGTAAGAATATTCCGCAATGGGGGGAACCCTGACGGAGCGACGCCGCGTGAACGAAGAAGGCCGGAAGGTTGTAAAGTTCTTTTCTGTTCGAGGAATAAGTGTAGGAGGAAATGCCTACATGGTGACGGTAGGGCAGGAATAAGCACCGGCTAATTA
>G35JFLI02H508Z
GGTGAGTAACACGTGGATAACGTACCCCGATGTCTGGGACAGCCTGTAGAAATAGAGGGTAATACCGGATAGATCACTGTTTACGTGAGGTAGACAGCGGGAAAGGAGCTTCGGCTCCGCGCCGGGAACGGTCTGCGGCCCATCAGCTGGACGGCGGGGTAAAGGCCCGCCGTGGCGAGGACGGGTATCCGGCCTGAGAGGGCGGACGGACACATTGGGACTGAGATACGGCCCAGACTCCTACGGGAGGCAGCAGGTAAGAATATTCCGCAATGGGGGGAACCCTGACGGAGCGACGCCGCGTGAACGAAGAAGGCCGGAAGGTTGTAAAGTTCTTTTCTGTTCGAGGAATAAGTGTAGGAGGAAATGCCTACATGGTGACGGTAGGGCAGGAATAAGCACCGGCTAATTA
>G35JFLI02I7XEK
GGTGAGTAACACGTGGATAACGTACCCCGATGTCTGGGACAGCCTGTAGAAATAGAGGGTAATACCGGATAGATCACTGTTTACGTGAGGTAGACAGCGGGAAAGGAGCTTCGGCTCCGCGCCGGGAACGGTCTGCGGCCCATCAGCTGGACGGCGGGGTAAAGGCCCGCCGTGGCGAGGACGGGTATCCGGCCTGAGAGGGCGGACGGACACATTGGGACTGAGATACGGCCCAGACTCCTACGGGAGGCAGCAGGTAAGAATATTCCGCAATGGGGGGAACCCTGACGGAGCGACGCCGCGTGAACGAAGAAGGCCGGAAGGTTGTAAAGTTCTTTTCTGTTCGAGGAATAAGTGTAGGAGGAAATGCCTACATGGTGACGGTAGGGCAGGAATAAGCACCGGCTAATTA
>G35JFLI02GSOML
GGTGAGTAACACGTGGATAACGTACCCCGATGTCTGGGACAGCCTGTAGAAATAGAGGGTAATACCGGATAGATCACTGTTTACGTGAGGTAGACAGCGGGAAAGGAGCTTCGGCTCCGCGCCGGGAACGGTCTGCGGCCCATCAGCTGGACGGCGGGGTAAAGGCCCGCCGTGGCGAGGACGGGTATCCGGCCTGAGAGGGCGGACGGACACATTGGGACTGAGATACGGCCCAGACTCCTACGGGAGGCAGCAGGTAAGAATATTCCGCAATGGGGGGAACCCTGACGGAGCGACGCCGCGTGAACGAAGAAGGCCGGAAGGTTGTAAAGTTCTTTTCTGTTCGAGGAATAAGTGTAGGAGGAAATGCCTACATGGTGACGGTAGGGCAGGAATAAGCACCGGCTAATTA
>G35JFLI02H9DET
GGTGAGTAACACGTGGATAACGTACCCCGATGTCTGGGACAGCCTGTAGAAATAGAGGGTAATACCGGATAGATCACTGTTTACGTGAGGTAGACAGCGGGAAAGGAGCTTCGGCTCCGCGCCGGGAACGGTCTGCGGCCCATCAGCTGGACGGCGGGGTAAAGGCCCGCCGTGGCGAGGACGGGTATCCGGCCTGAGAGGGCGGACGGACACATTGGGACTGAGATACGGCCCAGACTCCTACGGGAGGCAGCAGGTAAGAATATTCCGCAATGGGGGGAACCCTGACGGAGCGACGCCGCGTGAACGAAGAAGGCCGGAAGGTTGTAAAGTTCTTTTCTGTTCGAGGAATAAGTGTAGGAGGAAATGCCTACATGGTGACGGTAGGGCAGGAATAAGCACCGGCTAATTA
>G35JFLI02FMLEE
GGTGAGTAACACGTGGATAACGTACCCCGATGTCTGGGACAGCCTGTAGAAATAGAGGGTAATACCGGATAGATCACTGTTTACGTGAGGTAGACAGCGGGAAAGGAGCTTCGGCTCCGCGCCGGGAACGGTCTGCGGCCCATCAGCTGGACGGCGGGGTAAAGGCCCGCCGTGGCGAGGACGGGTATCCGGCCTGAGAGGGCGGACGGACACATTGGGACTGAGATACGGCCCAGACTCCTACGGGAGGCAGCAGGTAAGAATATTCCGCAATGGGGGGAACCCTGACGGAGCGACGCCGCGTGAACGAAGAAGGCCGGAAGGTTGTAAAGTTCTTTTCTGTTCGAGGAATAAGTGTAGGAGGAAATGCCTACATGGTGACGGTAGGGCAGGAATAAGCACCGGCTAATTA
>GV2UCFN02HMIZ8
GGTGAGTAACACGTGGATAACGTACCCCGATGTCCGGGACAGCCTGTAGAAATAGAGGGTAATACCGGATAGATCACTGTTTACGTGAGGTAGACAGCGGGAAAGGAGCTTCGGCTCCGCGCCGGGATCGGTCTGCGGCCCATCAGCTGGACGGCGGGGTAAAGGCCCGCCGTGGCGAGGACGGGTATCCGGCCTGAGAGGGCGGACGGACACATTGGGACTGAGATACGGCCCAGACTCCTACGGGAGGCAGCAGGTAAGAATATTCCGCAATGGGGGGAACCCTGACGGAGCGACGCCGCGTGAACGAAGAAGGCCGGAAGGTTGTAAAGTTCTTTTCTGTCCGAGGAATAAGTGTAGGAGGAAATGCCTGCATGGTGACGGTAGGGCAGGAATAAGCACCGGCTAATTA
>GV2UCFN02JGT09
GGTGAGTAACACGTGGATAACGTACCCCGATGTCCGGGACAGCCTGTAGAAATAGAGGGTAATACCGGATAGATCACTGTTTACGTGAGGTAGACAGCGGGAAAGGAGCTTCGGCTCCGCGCCGGGATCGGTCTGCGGCCCATCAGCTGGACGGCGGGGTAAAGGCCCGCCGTGGCGAGGACGGGTATCCGGCCTGAGAGGGCGGACGGACACATTGGGACTGAGATACGGCCCAGACTCCTACGGGAGGCAGCAGGTAAGAATATTCCGCAATGGGGGGAACCCTGACGGAGCGACGCCGCGTGAACGAAGAAGGCCGGAAGGTTGTAAAGTTCTTTTCTGTCCGAGGAATAAGTGTAGGAGGAAATGCCTGCATGGTGACGGTAGGGCAGGAATAAGCACCGGCTAATTA
>GV2UCFN02F96RP
GGTGAGTAACACGTGGATAACGTACCCCGATGTCCGGGACAGCCTGTAGAAATAGAGGGTAATACCGGATAGATCACTGTTTACGTGAGGTAGACAGCGGGAAAGGAGCTTCGGCTCCGCGCCGGGAACGGTCTGCGGCCCATCAGCTGGACGGCGGGGTAACGGCCCGCCGTGGCGAGGACGGGTATCCGGCCTGAGAGGGCGGACGGACACATTGGGACTGAGATACGGCCCAGACTCCTACGGGAGGCAGCAGGTAAGAATATTCCGCAATGGGGGGAACCCTGACGGAGCGACGCCGCGTGAACGAAGAAGGCCGGAAGGTTGTAAAGTTCTTTTCTGTCCGAGGAATAAGTGTAGGAGGAAATGCCTGCATGGTGACGGTAGGGCAGGAATAAGCACCGGCTAATTA
>GV2UCFN02I2LUF
GGTGAGTAACACGTGGATAACGTACCCCGATGTCCGGGACAGCCTGTAGAAATAGAGGGTAATACCGGATAGATCACTGTTTACGTGAGGTAGACAGCGGGAAAGGAGCTTCGGCTCCGCGCCGGGAACGGTCTGCGGCCCATCAGCTGGACGGCGGGGTAACGGCCCGCCGTGGCGAGGACGGGTATCCGGCCTGAGAGGGCGGACGGACACATTGGGACTGAGATACGGCCCAGACTCCTACGGGAGGCAGCAGGTAAGAATATTCCGCAATGGGGGGAACCCTGACGGAGCGACGCCGCGTGAACGAAGAAGGCCGGAAGGTTGTAAAGTTCTTTTCTGTCCGAGGAATAAGTGTAGGAGGAAATGCCTGCATGGTGACGGTAGGGCAGGAATAAGCACCGGCTAATTA
>GV2UCFN02ING2S
GGTGAGTAACACGTGGATAACGTACCCCGATGTCCGGGACAGCCTGTAGAAATAGAGGGTAATACCGGATAGATCACTGTTTACGTGAGGTAGACAGCGGGAAAGGAGCTTCGGCTCCGCGCCGGGAACGGTCTGCGGCCCATCAGCTGGACGGCGGGGTAACGGCCCGCCGTGGCGAGGACGGGTATCCGGCCTGAGAGGGCGGACGGACACATTGGGACTGAGATACGGCCCAGACTCCTACGGGAGGCAGCAGGTAAGAATATTCCGCAATGGGGGGAACCCTGACGGAGCGACGCCGCGTGAACGAAGAAGGCCGGAAGGTTGTAAAGTTCTTTTCTGTCCGAGGAATAAGTGTAGGAGGAAATGCCTGCATGGTGACGGTAGGGCAGGAATAAGCACCGGCTAATTA
>GV2UCFN02IU49M
GGTGAGTAACACGTGGATAACGTACCCCGATGTCCGGGACAGCCTGTAGAAATAGAGGGTAATACCGGATAGATCACTGTTTACGTGAGGTAGACAGCGGGAAAGGAGCTTCGGCTCCGCGCCGGGAACGGTCTGCGGCCCATCAGCTGGACGGCGGGGTAACGGCCCGCCGTGGCGAGGACGGGTATCCGGCCTGAGAGGGCGGACGGACACATTGGGACTGAGATACGGCCCAGACTCCTACGGGAGGCAGCAGGTAAGAATATTCCGCAATGGGGGGAACCCTGACGGAGCGACGCCGCGTGAACGAAGAAGGCCGGAAGGTTGTAAAGTTCTTTTCTGTCCGAGGAATAAGTGTAGGAGGAAATGCCTGCATGGTGACGGTAGGGCAGGAATAAGCACCGGCTAATTA
>GV2UCFN02HLYZ2
GGTGAGTAACACGTGGATAACGTACCCCGATGTCCGGGACAGCCTGTAGAAATAGAGGGTAATACCGGATAGATCACTGTTTACGTGAGGTAGACAGCGGGAAAGGAGCTTCGGCTCCGCGCCGGGAACGGTCTGCGGCCCATCAGCTGGACGGCGGGGTAACGGCCCGCCGTGGCGAGGACGGGTATCCGGCCTGAGAGGGCGGACGGACACATTGGGACTGAGATACGGCCCAGACTCCTACGGGAGGCAGCAGGTAAGAATATTCCGCAATGGGGGGAACCCTGACGGAGCGACGCCGCGTGAACGAAGAAGGCCGGAAGGTTGTAAAGTTCTTTTCTGTCCGAGGAATAAGTGTAGGAGGAAATGCCTGCATGGTGACGGTAGGGCAGGAATAAGCACCGGCTAATTA
>GV2UCFN02HAUB2
GGTGAGTAACACGTGGATAACGTACCCCGATGTCCGGGACAGCCTGTAGAAATAGAGGGTAATACCGGATAGATCACTGTTTACGTGAGGTAGACAGCGGGAAAGGAGCTTCGGCTCCGCGCCGGGAACGGTCTGCGGCCCATCAGCTGGACGGCGGGGTAACGGCCCGCCGTGGCGAGGACGGGTATCCGGCCTGAGAGGGCGGACGGACACATTGGGACTGAGATACGGCCCAGACTCCTACGGGAGGCAGCAGGTAAGAATATTCCGCAATGGGGGGAACCCTGACGGAGCGACGCCGCGTGAACGAAGAAGGCCGGAAGGTTGTAAAGTTCTTTTCTGTCCGAGGAATAAGTGTAGGAGGAAATGCCTGCATGGTGACGGTAGGGCAGGAATAAGCACCGGCTAATTA
>GV2UCFN02HXZCI
GGTGAGTAACACGTGGATAACGTACCCCGATGTCCGGGACAGCCTGTAGAAATAGAGGGTAATACCGGATAGATCACTGTTTACGTGAGGTAGACAGCGGGAAAGGAGCTTCGGCTCCGCGCCGGGAACGGTCTGCGGCCCATCAGCTGGACGGCGGGGTAACGGCCCGCCGTGGCGAGGACGGGTATCCGGCCTGAGAGGGCGGACGGACACATTGGGACTGAGATACGGCCCAGACTCCTACGGGAGGCAGCAGGTAAGAATATTCCGCAATGGGGGGAACCCTGACGGAGCGACGCCGCGTGAACGAAGAAGGCCGGAAGGTTGTAAAGTTCTTTTCTGTCCGAGGAATAAGTGTAGGAGGAAATGCCTGCATGGTGACGGTAGGGCAGGAATAAGCACCGGCTAATTA
>GV2UCFN02I1D9U
GGTGAGTAACACGTGGATAACGTACCCCGATGTCCGGGACAGCCTGTAGAAATAGAGGGTAATACCGGATAGATCACTGTTTACGTGAGGTAGACAGCGGGAAAGGAGCTTCGGCTCCGCGCCGGGAACGGTCTGCGGCCCATCAGCTGGACGGCGGGGTAACGGCCCGCCGTGGCGAGGACGGGTATCCGGCCTGAGAGGGCGGACGGACACATTGGGACTGAGATACGGCCCAGACTCCTACGGGAGGCAGCAGGTAAGAATATTCCGCAATGGGGGGAACCCTGACGGAGCGACGCCGCGTGAACGAAGAAGGCCGGAAGGTTGTAAAGTTCTTTTCTGTCCGAGGAATAAGTGTAGGAGGAAATGCCTGCATGGTGACGGTAGGGCAGGAATAAGCACCGGCTAATTA
>G3BZQ8102JG5FB
GGTGAGTAACACGTGGATAACGAACCCCGATGTCCGGGACAGCCTGTAGAAATAGAGGGTAATACCGGATAGATCACTGTTTACGGAAGGTAGACAGCGGGAAAGGAGCTTCGGCTCCGCGCCGGGATCGGTCTGCGGCCCATCAGCTAGACGGCGGGGTAAGGGCCCGCCGTGGCGAGGACGGGTATCCGGCCTGAGAGGGCGGACGGACACATTGGGACTGAGATACGGCCCAGACTCCTACGGGAGGCAGCAGGTAAGAATATTCCGCAATGGGGGGAACCCTGACGGAGCGACGCCGCGTGAACGAAGAAGGCCGGAAGGTTGTAAAGTTCTTTTCTGTCCGAGGAATAAGTGTAGGAGGAAATGCCTGCATGGTGACGGTAGGGCAGGAATAAGCACCGGCTAATTA
>GV2UCFN02IHOAI
GGTGAGTAACACGTGGATAACGAACCCCGATGCCCGGGACAGCCTGTAGAAATAGAGGGTAATACCGGATAGATCACTGTTTACGGAAGGTAGACAGCGGGAAAGGAGCTTCGGCTCCGCGCCGGGATCGGTCTGCGGCCCATCAGCTGGACGGCGGGGTAACGGCCCGCCGTGGCGAGGACGGGTATCCGGCCTGAGAGGGCGGACGGACACATTGGGACTGAGATACGGCCCAGACTCCTACGGGAGGCAGCAGGTAAGAATATTCCGCAATGGGGGGAACCCTGACGGAGCGACGCCGCGTGAACGAAGAAGGCCGGAAGGTTGTAAAGTTCTTTTCTGTCCGAGGAATAAGTGTAGGAGGAAATGCCTGCATGGTGACGGTAGGGCAGGAATAAGCACCGGCTAACTA
>GV2UCFN02FN21P
GGTGAGTAACACGTGGATAACGAACCCCGATGCCCGGGACAGCCTGTAGAAATAGAGGGTAATACCGGATAGATCACTGTTTACGGAAGGTAGACAGCGGGAAAGGAGCTTCGGCTCCGCGCCGGGATCGGTCTGCGGCCCATCAGCTGGACGGCGGGGTAAGGGCCCGCCGTGGCGAGGACGGGTATCCGGCCTGAGAGGGCGGACGGACACATTGGGACTGAGATACGGCCCAGACTCCTACGGGAGGCAGCAGGTAAGAATATTCCGCAATGGGGGGAACCCTGACGGAGCGACGCCGCGTGAACGAAGAAGGCCGGAAGGTTGTAAAGTTCTTTTCTGTCCGAGGAATAAGTGTAGGAGGAAATGCCTGCATGGTGACGGTAGGGCAGGAATAAGCACCGGCTAATTA
>GV2UCFN02IOP8F
GGTGAGTAACACGTGGATAACGAACCCCGATGCCCGGGACAGCCTGTAGAAATAGAGGGTAATACCGGATAGATCACTGTTTTACGGAAGGTAGACAGCGGGAAAGGAGCTTCGGCTCCGCGCCGGGATCGGTCTGCGGCCCATCAGCTGGACGGCGGGTAAGGGCCCGCCGTGGCGAGGACGGGTATCCGGCCTGAGAGGGCGGACGGACACATTGGGACTGAGATACGGCCCAGACTCCTACGGGAGGCAGCAGGTAAGAATATTCCGCAATGGGGGGAACCCTGACGGAGCGACGCCGCGTGAACGAAGAAGGCCGGAAGGTTGTAAAGTTCTTTTCTGTCCGAGGAATAAGTGTAGGAGGAAATGCCTGCATGGTGACGGTAGGGCAGGAATAAGCACCGGCTAATTA
>G35JFLI02HK5YT
GGTGAGTAACACGTGGATAACGTACCCCGATGCCCGGGACAGCCTGTAGAAATAGAGGGTGATACCGGATAGATCACTGTTTACGGAAGGTAGACAGCGGGAAAGGAGCTTCGGCTCCGCGCCGGGAACGGTCTGCGGCCCATCAGCTGGACGGCGGGGTAACGGCCCGCCGTGGCGAGGACGGGTATCCGGCCTGAGAGGGCGGACGGACACATTGGGACTGAGATACGGCCCAGACTCCTACGGGAGGCAGCAGGTAAGAATATTCCGCAATGGGGGGAACCCTGACGGAGCGACGCCGCGTGAACGAAGAAGGCCGGAAGGTTGTAAAGTTCTTTTCTGTCCGAGGAATAAGTGTTGGAGGAAATGCCAAGATGGTGACGGTAGGGCAGGAATAAGCACCGGCTAATTA
>G35JFLI02HBQTG
GGTGAGTAACACGTGGATAACGTACCCCGATGCCCGGGACAGCCTGTAGAAATAGAGGGTGATACCGGATAGATCACTGTTTACGGAAGGTAGACAGCGGGAAAGGAGCTTCGGCTCCGCGCCGGGAACGGTCTGCGGCCCATCAGCTGGACGGCGGGGTAACGGCCCGCCGTGGCGAGGACGGGTATCCGGCCTGAGAGGGCGGACGGACACATTGGGACTGAGATACGGCCCAGACTCCTACGGGAGGCAGCAGGTAAGAATATTCCGCAATGGGGGGAACCCTGACGGAGCGACGCCGCGTGAACGAAGAAGGCCGGAAGGTTGTAAAGTTCTTTTCTGTCCGAGGAATAAGTGTTGGAGGAAATGCCAAGATGGTGACGGTAGGGCAGGAATAAGCACCGGCTAATTA
>GV2UCFN02JJ23A
GGTGAGTAACACGTGGATAACGTACCCCGATGCCCGGGACAGCCTGTAGAAATAGAGGGTGATACCGGATAGATCACTGTTTACGGAAGGTAGACAGCGGGAAAGGAGCTTCGGCTCCGCGCCGGGAACGGTCTGCGGCCCATCAGCTGGACGGCGGGTAAAGGCCCGCCGTGGCGAGGACGGGTATCCGGCCTGAGAGGGCGGACGGACACATTGGGACTGAGATACGGCCCAGACTCCTACGGGAGGCAGCAGGTAAGAATATTCCGCAATGGGGGGAACCCTGACGGAGCGACGCCGCGTGAACGAAGAAGGCCGGAAGGTTGTAAAGTTCTTTTCTGTCCGAGGAATAAGTGTAGGAGGAAATGCCTGCATGGTGACGGTAGGGCAGGAATAAGCACCGGCTAATTA
>GV2UCFN02JIK90
GGTGAGTAACACGTGGATAACGTACCCCGATGCCCGGGACAGCCTGTAGAAATAGAGGGTGATACCGGATAGATCACTGTTTACGGAAGGTAGACAGCGGGAAAGGAGCTTCGGCTCCGCGCCGGGAACGGTCTGCGGCCCATCAGCTGGACGGCGGGTAAAGGCCCGCCGTGGCGAGGACGGGTATCCGGCCTGAGAGGGCGGACGGACACATTGGGACTGAGATACGGCCCAGACTCCTACGGGAGGCAGCAGGTAAGAATATTCCGCAATGGGGGGAACCCTGACGGAGCGACGCCGCGTGAACGAAGAAGGCCGGAAGGTTGTAAAGTTCTTTTCTGTCCGAGGAATAAGTGTAGGAGGAAATGCCTGCATGGTGACGGTAGGGCAGGAATAAGCACCGGCTAATTA
>G3BZQ8102IRV3N
GGTGAGTAACACGTGGATAAGTACCCCGATGCCGGGACAGCCTGTAGAAATAGAGGGTGATACCGGATAGATCACTGTATACGGAAGGTAGACAGCGGGAAAGGAGCTTCGGCTCCGCGCCGGGAACGGTCTGCGGCCCATCAGCTGGACGGCGGGTAACGGCCCGCCGTGGCGAGGACGGGTATCCGGCCTGAGAGGGCGGACGGACACATTGGGACTGAGATACGGCCCAGACTCCTACGGGAGGCAGCAGGTAAGAATATTCCGCAATGGGGGGAACCCTGACGGAGCGACGCCGCGTGAACGAAGAAGGCCGGAAGGTTGTAAAGTTCTTTTCTGTCCGAGGAATAAGTGTAGGAGGAAATGCCTGCATGGTGACGGTAGGGCAGGAATAAGCACCGGCTAATTA
>G35JFLI02IFQQZ
GGTGAGTAACACGTGGATAAGTACCCCGATGCCGGGACAGCCTGTAGAAATAGAGGGTGATACCGGATAGATCACTGTATACGGAAGGTAGACAGCGGGAAAGGAGCTTCGGCTCCGCGCCGGGAACGGTCTGCGGCCCATCAGCTGGACGGCGGGTAACGGCCCGCCGTGGCGAGGACGGGTATCCGGCCTGAGAGGGCGGACGGACACATTGGGACTGAGATACGGCCCAGACTCCTACGGGAGGCAGCAGGTAAGAATATTCCGCAATGGGGGGAACCCTGACGGAGCGACGCCGCGTGAACGAAGAAGGCCGGAAGGTTGTAAAGTTCTTTTCTGTCCGAGGAATAAGTGTAGGAGGAAATGCCTGCATGGTGACGGTAGGGCAGGAATAAGCACCGGCTAATTA
>GV2UCFN02IWM7S
GGTGAGTAACACGTGGATAACGTACCCCGATGCCCGGGACAGCCTGTAGAAATAGAGGGTGATACCGGATAGATCACTGTATACGGAAGGTAGACAGCGGGAAAGGAGCTTCGGCTCCGCGCCGGGAACGGTCTGCGGCCCATCAGCTGGACGGCGGGTAACGGCCCGCCGTGGCGAGGACGGGTATCCGGCCTGAGAGGGCGGACGGACACATTGGGACTGAGATACGGCCCAGACTCCTACGGGAGGCAGCAGGTAAGAATATTCCGCAATGGGGGGAACCCTGACGGAGCGACGCCGCGTGAACGAAGAAGGCCGGAAGGTTGTAAAGTTCTTTTCTGTCCGAGGAATAAGTGTAGGAGGAAATGCCTGCATGGTGACGGTAGGGCAGGAATAAGCACCGGCTAATTA
>GV2UCFN02JKLJB
GGTGAGTAACACGTGGATAACGTACCCCGATGCCCGGGACAGCCTGTAGAAATAGAGGGTGATACCGGATAGATCACTGTATACGGAAGGTAGACAGCGGGAAAGGAGCTTCGGCTCCGCGCCGGGAACGGTCTGCGGCCCATCAGCTGGACGGCGGGTAACGGCCCGCCGTGGCGAGGACGGGTATCCGGCCTGAGAGGGCGGACGGACACATTGGGACTGAGATACGGCCCAGACTCCTACGGGAGGCAGCAGGTAAGAATATTCCGCAATGGGGGGAACCCTGACGGAGCGACGCCGCGTGAACGAAGAAGGCCGGAAGGTTGTAAAGTTCTTTTCTGTCCGAGGAATAAGTGTAGGAGGAAATGCCTGCATGGTGACGGTAGGGCAGGAATAAGCACCGGCTAATTA
>GV2UCFN02IJPHI
GGTGAGTAACACGTGGATAACGTACCCCGATGCCCGGGACAGCCTGTAGAAATAGAGGGTGATACCGGATAGATCACTGTATACGGAAGGTAGACAGCGGGAAAGGAGCTTCGGCTCCGCGCCGGGAACGGTCTGCGGCCCATCAGCTGGACGGCGGGTAACGGCCCGCCGTGGCGAGGACGGGTATCCGGCCTGAGAGGGCGGACGGACACATTGGGACTGAGATACGGCCCAGACTCCTACGGGAGGCAGCAGGTAAGAATATTCCGCAATGGGGGGAACCCTGACGGAGCGACGCCGCGTGAACGAAGAAGGCCGGAAGGTTGTAAAGTTCTTTTCTGTCCGAGGAATAAGTGTAGGAGGAAATGCCTGCATGGTGACGGTAGGGCAGGAATAAGCACCGGCTAATTA
>GV2UCFN02HL6X7
GGTGAGTAACACGTGGATAACGTACCCCGATGCCCGGGACAGCCTGTAGAAATAGAGGGTGATACCGGATAGATCACTGTATACGGAAGGTAGACAGCGGGAAAGGAGCTTCGGCTCCGCGCCGGGAACGGTCTGCGGCCCATCAGCTGGACGGCGGGTAACGGCCCGCCGTGGCGAGGACGGGTATCCGGCCTGAGAGGGCGGACGGACACATTGGGACTGAGATACGGCCCAGACTCCTACGGGAGGCAGCAGGTAAGAATATTCCGCAATGGGGGGAACCCTGACGGAGCGACGCCGCGTGAACGAAGAAGGCCGGAAGGTTGTAAAGTTCTTTTCTGTCCGAGGAATAAGTGTAGGAGGAAATGCCTGCATGGTGACGGTAGGGCAGGAATAAGCACCGGCTAATTA
>GV2UCFN02JO0IJ
GGTGAGTAACACGTGGATAACGTACCCCGATGCCCGGGACAGCCTGTAGAAATAGAGGGTGATACCGGATAGATCACTGTATACGGAAGGTAGACAGCGGGAAAGGAGCTTCGGCTCCGCGCCGGGAACGGTCTGCGGCCCATCAGCTGGACGGCGGGTAACGGCCCGCCGTGGCGAGGACGGGTATCCGGCCTGAGAGGGCGGACGGACACATTGGGACTGAGATACGGCCCAGACTCCTACGGGAGGCAGCAGGTAAGAATATTCCGCAATGGGGGGAACCCTGACGGAGCGACGCCGCGTGAACGAAGAAGGCCGGAAGGTTGTAAAGTTCTTTTCTGTCCGAGGAATAAGTGTAGGAGGAAATGCCTGCATGGTGACGGTAGGGCAGGAATAAGCACCGGCTAATTA
>GV2UCFN02G6QXP
GGTGAGTAACACGTGGATAACGTACCCCGATGCCCGGGACAGCCTGTAGAAATAGAGGGTGATACCGGATAGATCACTGTATACGGAAGGTAGACAGCGGGAAAGGAGCTTCGGCTCCGCGCCGGGAACGGTCTGCGGCCCATCAGCTGGACGGCGGGTAACGGCCCGCCGTGGCGAGGACGGGTATCCGGCCTGAGAGGGCGGACGGACACATTGGGACTGAGATACGGCCCAGACTCCTACGGGAGGCAGCAGGTAAGAATATTCCGCAATGGGGGGAACCCTGACGGAGCGACGCCGCGTGAACGAAGAAGGCCGGAAGGTTGTAAAGTTCTTTTCTGTCCGAGGAATAAGTGTAGGAGGAAATGCCTGCATGGTGACGGTAGGGCAGGAATAAGCACCGGCTAATTA
>GV2UCFN02HJ41Q
GGTGAGTAACACGTGGATAACGTACCCCGATGCCCGGGACAGCCTGTAGAAATAGAGGGTGATACCGGATAGATCACTGTATACGGAAGGTAGACAGCGGGAAAGGAGCTTCGGCTCCGCGCCGGGAACGGTCTGCGGCCCATCAGCTGGACGGCGGGTAACGGCCCGCCGTGGCGAGGACGGGTATCCGGCCTGAGAGGGCGGACGGACACATTGGGACTGAGATACGGCCCAGACTCCTACGGGAGGCAGCAGGTAAGAATATTCCGCAATGGGGGGAACCCTGACGGAGCGACGCCGCGTGAACGAAGAAGGCCGGAAGGTTGTAAAGTTCTTTTCTGTCCGAGGAATAAGTGTAGGAGGAAATGCCTGCATGGTGACGGTAGGGCAGGAATAAGCACCGGCTAATTA
>GV2UCFN02HNL4Y
GGTGAGTAACACGTGGATAACGTACCCCGATGCCCGGGACAGCCTGTAGAAATAGAGGGTGATACCGGATAGATCACTGTATACGGAAGGTAGACAGCGGGAAAGGAGCTTCGGCTCCGCGCCGGGAACGGTCTGCGGCCCATCAGCTGGACGGCGGGTAACGGCCCGCCGTGGCGAGGACGGGTATCCGGCCTGAGAGGGCGGACGGACACATTGGGACTGAGATACGGCCCAGACTCCTACGGGAGGCAGCAGGTAAGAATATTCCGCAATGGGGGGAACCCTGACGGAGCGACGCCGCGTGAACGAAGAAGGCCGGAAGGTTGTAAAGTTCTTTTCTGTCCGAGGAATAAGTGTAGGAGGAAATGCCTGCATGGTGACGGTAGGGCAGGAATAAGCACCGGCTAATTA
>GV2UCFN02IAAEL
GGTGAGTAACACGTGGATAACGTACCCCCGATGCCCGGGACAGCCTGTAGAAATAGAGGGTGATACCGGATAGATCACTGTATACGGAAGGTAGACAGCGGGAAAGGAGCTTCGGCTCCGCGCCGGGAACGGTCTGCGGCCCATCAGCTGGACGGCGGGGTAACGGCCCGCCGTGGCGAGGACGGGTATCCGGCCTGAGAGGGCGGACGGACACATTGGGACTGAGATACGGCCCAGACTCCTACGGGAGGCAGCAGGTAAGAATATTCCGCAATGGGGGGAACCCTGACGGAGCGACGCCGCGTGAACGAAGAAGGCCGGAAGGTTGTAAAGTTCTTTTCTGTCCGAGGAATAAGTGTAGGAGGAAATGCCTGCATGGTGACGGTAGGGCAGGAATAAGCACCGGCTAATTA
>GV2UCFN02JMXMV
GGTGAGTAACACGTGGATAACGTACCCCCGATGCCCGGGACAGCCTGTAGAAATAGAGGGTGATACCGGATAGATCACTGTATACGGAAGGTAGACAGCGGGAAAGGAGCTTCGGCTCCGCGCCGGGAACGGTCTGCGGCCCATCAGCTGGACGGCGGGGTAACGGCCCGCCGTGGCGAGGACGGGTATCCGGCCTGAGAGGGCGGACGGACACATTGGGACTGAGATACGGCCCAGACTCCTACGGGAGGCAGCAGGTAAGAATATTCCGCAATGGGGGGAACCCTGACGGAGCGACGCCGCGTGAACGAAGAAGGCCGGAAGGTTGTAAAGTTCTTTTCTGTCCGAGGAATAAGTGTAGGAGGAAATGCCTGCATGGTGACGGTAGGGCAGGAATAAGCACCGGCTAATTA
>GV2UCFN02IS8CO
GGTGAGTAACACGTGGATAACGTACCCCCGATGCCCGGGACAGCCTGTAGAAATAGAGGGTGATACCGGATAGATCACTGTATACGGAAGGTAGACAGCGGGAAAGGAGCTTCGGCTCCGCGCCGGGAACGGTCTGCGGCCCATCAGCTGGACGGCGGGGTAACGGCCCGCCGTGGCGAGGACGGGTATCCGGCCTGAGAGGGCGGACGGACACATTGGGACTGAGATACGGCCCAGACTCCTACGGGAGGCAGCAGGTAAGAATATTCCGCAATGGGGGGAACCCTGACGGAGCGACGCCGCGTGAACGAAGAAGGCCGGAAGGTTGTAAAGTTCTTTTCTGTCCGAGGAATAAGTGTAGGAGGAAATGCCTGCATGGTGACGGTAGGGCAGGAATAAGCACCGGCTAATTA
>GV2UCFN02I48W7
GGTGAGTAACACGTGGATAACGTACCCCCGATGCCCGGGACAGCCTGTAGAAATAGAGGGTGATACCGGATAGATCACTGTATACGGAAGGTAGACAGCGGGAAAGGAGCTTCGGCTCCGCGCCGGGAACGGTCTGCGGCCCATCAGCTGGACGGCGGGGTAACGGCCCGCCGTGGCGAGGACGGGTATCCGGCCTGAGAGGGCGGACGGACACATTGGGACTGAGATACGGCCCAGACTCCTACGGGAGGCAGCAGGTAAGAATATTCCGCAATGGGGGGAACCCTGACGGAGCGACGCCGCGTGAACGAAGAAGGCCGGAAGGTTGTAAAGTTCTTTTCTGTCCGAGGAATAAGTGTAGGAGGAAATGCCTGCATGGTGACGGTAGGGCAGGAATAAGCACCGGCTAATTA
>GV2UCFN02I3AVH
GGTGAGTAACACGTGGATAACGTACCCCCGATGCCCGGGACAGCCTGTAGAAATAGAGGGTGATACCGGATAGATCACTGTATACGGAAGGTAGACAGCGGGAAAGGAGCTTCGGCTCCGCGCCGGGAACGGTCTGCGGCCCATCAGCTGGACGGCGGGGTAACGGCCCGCCGTGGCGAGGACGGGTATCCGGCCTGAGAGGGCGGACGGACACATTGGGACTGAGATACGGCCCAGACTCCTACGGGAGGCAGCAGGTAAGAATATTCCGCAATGGGGGGAACCCTGACGGAGCGACGCCGCGTGAACGAAGAAGGCCGGAAGGTTGTAAAGTTCTTTTCTGTCCGAGGAATAAGTGTAGGAGGAAATGCCTGCATGGTGACGGTAGGGCAGGAATAAGCACCGGCTAATTA
>GV2UCFN02I02PV
GGTGAGTAACACGTGGATAACGTACCCCCGATGCCCGGGACAGCCTGTAGAAATAGAGGGTGATACCGGATAGATCACTGTATACGGAAGGTAGACAGCGGGAAAGGAGCTTCGGCTCCGCGCCGGGAACGGTCTGCGGCCCATCAGCTGGACGGCGGGGTAACGGCCCGCCGTGGCGAGGACGGGTATCCGGCCTGAGAGGGCGGACGGACACATTGGGACTGAGATACGGCCCAGACTCCTACGGGAGGCAGCAGGTAAGAATATTCCGCAATGGGGGGAACCCTGACGGAGCGACGCCGCGTGAACGAAGAAGGCCGGAAGGTTGTAAAGTTCTTTTCTGTCCGAGGAATAAGTGTAGGAGGAAATGCCTGCATGGTGACGGTAGGGCAGGAATAAGCACCGGCTAATTA
>GV2UCFN02I8N1O
GGTGAGTAACACGTGGATAACGTACCCCCGATGCCCGGGACAGCCTGTAGAAATAGAGGGTGATACCGGATAGATCACTGTATACGGAAGGTAGACAGCGGGAAAGGAGCTTCGGCTCCGCGCCGGGAACGGTCTGCGGCCCATCAGCTGGACGGCGGGGTAACGGCCCGCCGTGGCGAGGACGGGTATCCGGCCTGAGAGGGCGGACGGACACATTGGGACTGAGATACGGCCCAGACTCCTACGGGAGGCAGCAGGTAAGAATATTCCGCAATGGGGGGAACCCTGACGGAGCGACGCCGCGTGAACGAAGAAGGCCGGAAGGTTGTAAAGTTCTTTTCTGTCCGAGGAATAAGTGTAGGAGGAAATGCCTGCATGGTGACGGTAGGGCAGGAATAAGCACCGGCTAATTA
>GV2UCFN02G4BM3
GGTGAGTAACACGTGGATAACGTACCCCCGATGCCCGGGACAGCCTGTAGAAATAGAGGGTGATACCGGATAGATCACTGTATACGGAAGGTAGACAGCGGGAAAGGAGCTTCGGCTCCGCGCCGGGAACGGTCTGCGGCCCATCAGCTGGACGGCGGGGTAACGGCCCGCCGTGGCGAGGACGGGTATCCGGCCTGAGAGGGCGGACGGACACATTGGGACTGAGATACGGCCCAGACTCCTACGGGAGGCAGCAGGTAAGAATATTCCGCAATGGGGGGAACCCTGACGGAGCGACGCCGCGTGAACGAAGAAGGCCGGAAGGTTGTAAAGTTCTTTTCTGTCCGAGGAATAAGTGTAGGAGGAAATGCCTGCATGGTGACGGTAGGGCAGGAATAAGCACCGGCTAATTA
>GV2UCFN02G0RHH
GGTGAGTAACACGTGGATAACGTACCCCCGATGCCCGGGACAGCCTGTAGAAATAGAGGGTGATACCGGATAGATCACTGTATACGGAAGGTAGACAGCGGGAAAGGAGCTTCGGCTCCGCGCCGGGAACGGTCTGCGGCCCATCAGCTGGACGGCGGGGTAACGGCCCGCCGTGGCGAGGACGGGTATCCGGCCTGAGAGGGCGGACGGACACATTGGGACTGAGATACGGCCCAGACTCCTACGGGAGGCAGCAGGTAAGAATATTCCGCAATGGGGGGAACCCTGACGGAGCGACGCCGCGTGAACGAAGAAGGCCGGAAGGTTGTAAAGTTCTTTTCTGTCCGAGGAATAAGTGTAGGAGGAAATGCCTGCATGGTGACGGTAGGGCAGGAATAAGCACCGGCTAATTA
>GV2UCFN02FSUW0
GGTGAGTAACACGTGGATAACGTACCCCCGATGCCCGGGACAGCCTGTAGAAATAGAGGGTGATACCGGATAGATCACTGTATACGGAAGGTAGACAGCGGGAAAGGAGCTTCGGCTCCGCGCCGGGAACGGTCTGCGGCCCATCAGCTGGACGGCGGGGTAACGGCCCGCCGTGGCGAGGACGGGTATCCGGCCTGAGAGGGCGGACGGACACATTGGGACTGAGATACGGCCCAGACTCCTACGGGAGGCAGCAGGTAAGAATATTCCGCAATGGGGGGAACCCTGACGGAGCGACGCCGCGTGAACGAAGAAGGCCGGAAGGTTGTAAAGTTCTTTTCTGTCCGAGGAATAAGTGTAGGAGGAAATGCCTGCATGGTGACGGTAGGGCAGGAATAAGCACCGGCTAATTA
>GV2UCFN02I7P0B
GGTGAGTAACACGTGGATAACGTACCCCCGATGCCCGGGACAGCCTGTAGAAATAGAGGGTGATACCGGATAGATCACTGTATACGGAAGGTAGACAGCGGGAAAGGAGCTTCGGCTCCGCGCCGGGAACGGTCTGCGGCCCATCAGCTGGACGGCGGGGTAACGGCCCGCCGTGGCGAGGACGGGTATCCGGCCTGAGAGGGCGGACGGACACATTGGGACTGAGATACGGCCCAGACTCCTACGGGAGGCAGCAGGTAAGAATATTCCGCAATGGGGGGAACCCTGACGGAGCGACGCCGCGTGAACGAAGAAGGCCGGAAGGTTGTAAAGTTCTTTTCTGTCCGAGGAATAAGTGTAGGAGGAAATGCCTGCATGGTGACGGTAGGGCAGGAATAAGCACCGGCTAATTA
>GV2UCFN02IFJSQ
GGTGAGTAACACGTGGATAACGTACCCCCGATGCCCGGGACAGCCTGTAGAAATAGAGGGTGATACCGGATAGATCACTGTATACGGAAGGTAGACAGCGGGAAAGGAGCTTCGGCTCCGCGCCGGGAACGGTCTGCGGCCCATCAGCTGGACGGCGGGGTAACGGCCCGCCGTGGCGAGGACGGGTATCCGGCCTGAGAGGGCGGACGGACACATTGGGACTGAGATACGGCCCAGACTCCTACGGGAGGCAGCAGGTAAGAATATTCCGCAATGGGGGGAACCCTGACGGAGCGACGCCGCGTGAACGAAGAAGGCCGGAAGGTTGTAAAGTTCTTTTCTGTCCGAGGAATAAGTGTAGGAGGAAATGCCTGCATGGTGACGGTAGGGCAGGAATAAGCACCGGCTAATTA
>GV2UCFN02IT0NG
GGTGAGTAACACGTGGATAACGTACCCCGATGCCCGGGACAGCCTGTAGAAATAGAGGGTGATACCGGATAGATCACTGTATACGGAAGGTAGACAGCGGGAAAGGAGCTTCGGCTCCGCGCCGGGAACGGTCTGCGGCCCATCAGCTGGACGGCGGGGTAACGGCCCGCCGTGGCGAGGACGGGTATCCGGCCTGAGAGGGCGGACGGACACATTGGGACTGAGATACGGCCCAGACTCCTACGGGAGGCAGCAGGTAAGAATATTCCGCAATGGGGGGAACCCTGACGGAGCGACGCCGCGTGAACGAAGAAGGCCGGAAGGTTGTAAAGTTCTTTTCTGTCCGAGGAATAAGTGTAGGAGGAAATGCCTGCATGGTGACGGTAGGGCAGGAATAAGCACCGGCTAATTA
>GV2UCFN02FLHIS
GGTGAGTAACACGTGGATAACGTACCCCGATGCCCGGGACAGCCTGTAGAAATAGAGGGTGATACCGGATAGATCACTGTATACGGAAGGTAGACAGCGGGAAAGGAGCTTCGGCTCCGCGCCGGGAACGGTCTGCGGCCCATCAGCTGGACGGCGGGGTAACGGCCCGCCGTGGCGAGGACGGGTATCCGGCCTGAGAGGGCGGACGGACACATTGGGACTGAGATACGGCCCAGACTCCTACGGGAGGCAGCAGGTAAGAATATTCCGCAATGGGGGGAACCCTGACGGAGCGACGCCGCGTGAACGAAGAAGGCCGGAAGGTTGTAAAGTTCTTTTCTGTCCGAGGAATAAGTGTAGGAGGAAATGCCTGCATGGTGACGGTAGGGCAGGAATAAGCACCGGCTAATTA
>GV2UCFN02F640F
GGTGAGTAACACGTGGATAACGTACCCCGATGCCCGGGACAGCCTGTAGAAATAGAGGGTGATACCGGATAGATCACTGTATACGGAAGGTAGACAGCGGGAAAGGAGCTTCGGCTCCGCGCCGGGAACGGTCTGCGGCCCATCAGCTGGACGGCGGGGTAACGGCCCGCCGTGGCGAGGACGGGTATCCGGCCTGAGAGGGCGGACGGACACATTGGGACTGAGATACGGCCCAGACTCCTACGGGAGGCAGCAGGTAAGAATATTCCGCAATGGGGGGAACCCTGACGGAGCGACGCCGCGTGAACGAAGAAGGCCGGAAGGTTGTAAAGTTCTTTTCTGTCCGAGGAATAAGTGTAGGAGGAAATGCCTGCATGGTGACGGTAGGGCAGGAATAAGCACCGGCTAATTA
>GV2UCFN02GMSJ0
GGTGAGTAACACGTGGATAACGTACCCCGATGCCCGGGACAGCCTGTAGAAATAGAGGGTGATACCGGATAGATCACTGTATACGGAAGGTAGACAGCGGGAAAGGAGCTTCGGCTCCGCGCCGGGAACGGTCTGCGGCCCATCAGCTGGACGGCGGGGTAACGGCCCGCCGTGGCGAGGACGGGTATCCGGCCTGAGAGGGCGGACGGACACATTGGGACTGAGATACGGCCCAGACTCCTACGGGAGGCAGCAGGTAAGAATATTCCGCAATGGGGGGAACCCTGACGGAGCGACGCCGCGTGAACGAAGAAGGCCGGAAGGTTGTAAAGTTCTTTTCTGTCCGAGGAATAAGTGTAGGAGGAAATGCCTGCATGGTGACGGTAGGGCAGGAATAAGCACCGGCTAATTA
>GV2UCFN02F0DQN
GGTGAGTAACACGTGGATAACGTACCCCGATGCCCGGGACAGCCTGTAGAAATAGAGGGTGATACCGGATAGATCACTGTATACGGAAGGTAGACAGCGGGAAAGGAGCTTCGGCTCCGCGCCGGGAACGGTCTGCGGCCCATCAGCTGGACGGCGGGGTAACGGCCCGCCGTGGCGAGGACGGGTATCCGGCCTGAGAGGGCGGACGGACACATTGGGACTGAGATACGGCCCAGACTCCTACGGGAGGCAGCAGGTAAGAATATTCCGCAATGGGGGGAACCCTGACGGAGCGACGCCGCGTGAACGAAGAAGGCCGGAAGGTTGTAAAGTTCTTTTCTGTCCGAGGAATAAGTGTAGGAGGAAATGCCTGCATGGTGACGGTAGGGCAGGAATAAGCACCGGCTAATTA
>GV2UCFN02HMQ9X
GGTGAGTAACACGTGGATAACGTACCCCGATGCCCGGGACAGCCTGTAGAAATAGAGGGTGATACCGGATAGATCACTGTATACGGAAGGTAGACAGCGGGAAAGGAGCTTCGGCTCCGCGCCGGGAACGGTCTGCGGCCCATCAGCTGGACGGCGGGGTAACGGCCCGCCGTGGCGAGGACGGGTATCCGGCCTGAGAGGGCGGACGGACACATTGGGACTGAGATACGGCCCAGACTCCTACGGGAGGCAGCAGGTAAGAATATTCCGCAATGGGGGGAACCCTGACGGAGCGACGCCGCGTGAACGAAGAAGGCCGGAAGGTTGTAAAGTTCTTTTCTGTCCGAGGAATAAGTGTAGGAGGAAATGCCTGCATGGTGACGGTAGGGCAGGAATAAGCACCGGCTAATTA
>GV2UCFN02JYK4N
GGTGAGTAACACGTGGATAACGTACCCCGATGCCCGGGACAGCCTGTAGAAATAGAGGGTGATACCGGATAGATCACTGTATACGGAAGGTAGACAGCGGGAAAGGAGCTTCGGCTCCGCGCCGGGAACGGTCTGCGGCCCATCAGCTGGACGGCGGGGTAACGGCCCGCCGTGGCGAGGACGGGTATCCGGCCTGAGAGGGCGGACGGACACATTGGGACTGAGATACGGCCCAGACTCCTACGGGAGGCAGCAGGTAAGAATATTCCGCAATGGGGGGAACCCTGACGGAGCGACGCCGCGTGAACGAAGAAGGCCGGAAGGTTGTAAAGTTCTTTTCTGTCCGAGGAATAAGTGTAGGAGGAAATGCCTGCATGGTGACGGTAGGGCAGGAATAAGCACCGGCTAATTA
>GV2UCFN02FRTJZ
GGTGAGTAACACGTGGATAACGTACCCCGATGCCCGGGACAGCCTGTAGAAATAGAGGGTGATACCGGATAGATCACTGTATACGGAAGGTAGACAGCGGGAAAGGAGCTTCGGCTCCGCGCCGGGAACGGTCTGCGGCCCATCAGCTGGACGGCGGGGTAACGGCCCGCCGTGGCGAGGACGGGTATCCGGCCTGAGAGGGCGGACGGACACATTGGGACTGAGATACGGCCCAGACTCCTACGGGAGGCAGCAGGTAAGAATATTCCGCAATGGGGGGAACCCTGACGGAGCGACGCCGCGTGAACGAAGAAGGCCGGAAGGTTGTAAAGTTCTTTTCTGTCCGAGGAATAAGTGTAGGAGGAAATGCCTGCATGGTGACGGTAGGGCAGGAATAAGCACCGGCTAATTA
>GV2UCFN02IOQ8R
GGTGAGTAACACGTGGATAACGTACCCCGATGCCCGGGACAGCCTGTAGAAATAGAGGGTGATACCGGATAGATCACTGTATACGGAAGGTAGACAGCGGGAAAGGAGCTTCGGCTCCGCGCCGGGAACGGTCTGCGGCCCATCAGCTGGACGGCGGGGTAACGGCCCGCCGTGGCGAGGACGGGTATCCGGCCTGAGAGGGCGGACGGACACATTGGGACTGAGATACGGCCCAGACTCCTACGGGAGGCAGCAGGTAAGAATATTCCGCAATGGGGGGAACCCTGACGGAGCGACGCCGCGTGAACGAAGAAGGCCGGAAGGTTGTAAAGTTCTTTTCTGTCCGAGGAATAAGTGTAGGAGGAAATGCCTGCATGGTGACGGTAGGGCAGGAATAAGCACCGGCTAATTA
>GV2UCFN02F6G0E
GGTGAGTAACACGTGGATAACGTACCCCGATGCCCGGGACAGCCTGTAGAAATAGAGGGTGATACCGGATAGATCACTGTATACGGAAGGTAGACAGCGGGAAAGGAGCTTCGGCTCCGCGCCGGGAACGGTCTGCGGCCCATCAGCTGGACGGCGGGGTAACGGCCCGCCGTGGCGAGGACGGGTATCCGGCCTGAGAGGGCGGACGGACACATTGGGACTGAGATACGGCCCAGACTCCTACGGGAGGCAGCAGGTAAGAATATTCCGCAATGGGGGGAACCCTGACGGAGCGACGCCGCGTGAACGAAGAAGGCCGGAAGGTTGTAAAGTTCTTTTCTGTCCGAGGAATAAGTGTAGGAGGAAATGCCTGCATGGTGACGGTAGGGCAGGAATAAGCACCGGCTAATTA
>GV2UCFN02F9UFY
GGTGAGTAACACGTGGATAACGTACCCCGATGCCCGGGACAGCCTGTAGAAATAGAGGGTGATACCGGATAGATCACTGTATACGGAAGGTAGACAGCGGGAAAGGAGCTTCGGCTCCGCGCCGGGAACGGTCTGCGGCCCATCAGCTGGACGGCGGGGTAACGGCCCGCCGTGGCGAGGACGGGTATCCGGCCTGAGAGGGCGGACGGACACATTGGGACTGAGATACGGCCCAGACTCCTACGGGAGGCAGCAGGTAAGAATATTCCGCAATGGGGGGAACCCTGACGGAGCGACGCCGCGTGAACGAAGAAGGCCGGAAGGTTGTAAAGTTCTTTTCTGTCCGAGGAATAAGTGTAGGAGGAAATGCCTGCATGGTGACGGTAGGGCAGGAATAAGCACCGGCTAATTA
>GV2UCFN02FMYXT
GGTGAGTAACACGTGGATAACGTACCCCGATGCCCGGGACAGCCTGTAGAAATAGAGGGTGATACCGGATAGATCACTGTATACGGAAGGTAGACAGCGGGAAAGGAGCTTCGGCTCCGCGCCGGGAACGGTCTGCGGCCCATCAGCTGGACGGCGGGGTAACGGCCCGCCGTGGCGAGGACGGGTATCCGGCCTGAGAGGGCGGACGGACACATTGGGACTGAGATACGGCCCAGACTCCTACGGGAGGCAGCAGGTAAGAATATTCCGCAATGGGGGGAACCCTGACGGAGCGACGCCGCGTGAACGAAGAAGGCCGGAAGGTTGTAAAGTTCTTTTCTGTCCGAGGAATAAGTGTAGGAGGAAATGCCTGCATGGTGACGGTAGGGCAGGAATAAGCACCGGCTAATTA
>GV2UCFN02FW68Q
GGTGAGTAACACGTGGATAACGTACCCCGATGCCCGGGACAGCCTGTAGAAATAGAGGGTGATACCGGATAGATCACTGTATACGGAAGGTAGACAGCGGGAAAGGAGCTTCGGCTCCGCGCCGGGAACGGTCTGCGGCCCATCAGCTGGACGGCGGGGTAACGGCCCGCCGTGGCGAGGACGGGTATCCGGCCTGAGAGGGCGGACGGACACATTGGGACTGAGATACGGCCCAGACTCCTACGGGAGGCAGCAGGTAAGAATATTCCGCAATGGGGGGAACCCTGACGGAGCGACGCCGCGTGAACGAAGAAGGCCGGAAGGTTGTAAAGTTCTTTTCTGTCCGAGGAATAAGTGTAGGAGGAAATGCCTGCATGGTGACGGTAGGGCAGGAATAAGCACCGGCTAATTA
>GV2UCFN02JLE7U
GGTGAGTAACACGTGGATAACGTACCCCGATGCCCGGGACAGCCTGTAGAAATAGAGGGTGATACCGGATAGATCACTGTATACGGAAGGTAGACAGCGGGAAAGGAGCTTCGGCTCCGCGCCGGGAACGGTCTGCGGCCCATCAGCTGGACGGCGGGGTAACGGCCCGCCGTGGCGAGGACGGGTATCCGGCCTGAGAGGGCGGACGGACACATTGGGACTGAGATACGGCCCAGACTCCTACGGGAGGCAGCAGGTAAGAATATTCCGCAATGGGGGGAACCCTGACGGAGCGACGCCGCGTGAACGAAGAAGGCCGGAAGGTTGTAAAGTTCTTTTCTGTCCGAGGAATAAGTGTAGGAGGAAATGCCTGCATGGTGACGGTAGGGCAGGAATAAGCACCGGCTAATTA
>GV2UCFN02IGJMF
GGTGAGTAACACGTGGATAACGTACCCCGATGCCCGGGACAGCCTGTAGAAATAGAGGGTGATACCGGATAGATCACTGTATACGGAAGGTAGACAGCGGGAAAGGAGCTTCGGCTCCGCGCCGGGAACGGTCTGCGGCCCATCAGCTGGACGGCGGGGTAACGGCCCGCCGTGGCGAGGACGGGTATCCGGCCTGAGAGGGCGGACGGACACATTGGGACTGAGATACGGCCCAGACTCCTACGGGAGGCAGCAGGTAAGAATATTCCGCAATGGGGGGAACCCTGACGGAGCGACGCCGCGTGAACGAAGAAGGCCGGAAGGTTGTAAAGTTCTTTTCTGTCCGAGGAATAAGTGTAGGAGGAAATGCCTGCATGGTGACGGTAGGGCAGGAATAAGCACCGGCTAATTA
>GV2UCFN02JXA0E
GGTGAGTAACACGTGGATAACGTACCCCGATGCCCGGGACAGCCTGTAGAAATAGAGGGTGATACCGGATAGATCACTGTATACGGAAGGTAGACAGCGGGAAAGGAGCTTCGGCTCCGCGCCGGGAACGGTCTGCGGCCCATCAGCTGGACGGCGGGGTAACGGCCCGCCGTGGCGAGGACGGGTATCCGGCCTGAGAGGGCGGACGGACACATTGGGACTGAGATACGGCCCAGACTCCTACGGGAGGCAGCAGGTAAGAATATTCCGCAATGGGGGGAACCCTGACGGAGCGACGCCGCGTGAACGAAGAAGGCCGGAAGGTTGTAAAGTTCTTTTCTGTCCGAGGAATAAGTGTAGGAGGAAATGCCTGCATGGTGACGGTAGGGCAGGAATAAGCACCGGCTAATTA
>GV2UCFN02JNJOX
GGTGAGTAACACGTGGATAACGTACCCCGATGCCCGGGACAGCCTGTAGAAATAGAGGGTGATACCGGATAGATCACTGTATACGGAAGGTAGACAGCGGGAAAGGAGCTTCGGCTCCGCGCCGGGAACGGTCTGCGGCCCATCAGCTGGACGGCGGGGTAACGGCCCGCCGTGGCGAGGACGGGTATCCGGCCTGAGAGGGCGGACGGACACATTGGGACTGAGATACGGCCCAGACTCCTACGGGAGGCAGCAGGTAAGAATATTCCGCAATGGGGGGAACCCTGACGGAGCGACGCCGCGTGAACGAAGAAGGCCGGAAGGTTGTAAAGTTCTTTTCTGTCCGAGGAATAAGTGTAGGAGGAAATGCCTGCATGGTGACGGTAGGGCAGGAATAAGCACCGGCTAATTA
>GV2UCFN02HK4Q6
GGTGAGTAACACGTGGATAACGTACCCCGATGCCCGGGACAGCCTGTAGAAATAGAGGGTGATACCGGATAGATCACTGTATACGGAAGGTAGACAGCGGGAAAGGAGCTTCGGCTCCGCGCCGGGAACGGTCTGCGGCCCATCAGCTGGACGGCGGGGTAACGGCCCGCCGTGGCGAGGACGGGTATCCGGCCTGAGAGGGCGGACGGACACATTGGGACTGAGATACGGCCCAGACTCCTACGGGAGGCAGCAGGTAAGAATATTCCGCAATGGGGGGAACCCTGACGGAGCGACGCCGCGTGAACGAAGAAGGCCGGAAGGTTGTAAAGTTCTTTTCTGTCCGAGGAATAAGTGTAGGAGGAAATGCCTGCATGGTGACGGTAGGGCAGGAATAAGCACCGGCTAATTA
>GV2UCFN02HGN89
GGTGAGTAACACGTGGATAACGTACCCCGATGCCCGGGACAGCCTGTAGAAATAGAGGGTGATACCGGATAGATCACTGTATACGGAAGGTAGACAGCGGGAAAGGAGCTTCGGCTCCGCGCCGGGAACGGTCTGCGGCCCATCAGCTGGACGGCGGGGTAACGGCCCGCCGTGGCGAGGACGGGTATCCGGCCTGAGAGGGCGGACGGACACATTGGGACTGAGATACGGCCCAGACTCCTACGGGAGGCAGCAGGTAAGAATATTCCGCAATGGGGGGAACCCTGACGGAGCGACGCCGCGTGAACGAAGAAGGCCGGAAGGTTGTAAAGTTCTTTTCTGTCCGAGGAATAAGTGTAGGAGGAAATGCCTGCATGGTGACGGTAGGGCAGGAATAAGCACCGGCTAATTA
>GV2UCFN02H0D13
GGTGAGTAACACGTGGATAACGTACCCCGATGCCCGGGACAGCCTGTAGAAATAGAGGGTGATACCGGATAGATCACTGTATACGGAAGGTAGACAGCGGGAAAGGAGCTTCGGCTCCGCGCCGGGAACGGTCTGCGGCCCATCAGCTGGACGGCGGGGTAACGGCCCGCCGTGGCGAGGACGGGTATCCGGCCTGAGAGGGCGGACGGACACATTGGGACTGAGATACGGCCCAGACTCCTACGGGAGGCAGCAGGTAAGAATATTCCGCAATGGGGGGAACCCTGACGGAGCGACGCCGCGTGAACGAAGAAGGCCGGAAGGTTGTAAAGTTCTTTTCTGTCCGAGGAATAAGTGTAGGAGGAAATGCCTGCATGGTGACGGTAGGGCAGGAATAAGCACCGGCTAATTA
