# Supplementary material for: Investigation of the Effect of Type 2 Diabetes Mellitus on Subgingival Plaque Microbiota by High-Throughput 16S rDNA Pyrosequencing
Source: PLoS One. 2013 Apr 22;8(4):e61516. doi: 10.1371/journal.pone.0061516 (PMC3632544; doi:10.1371/journal.pone.0061516)
Supplement: File S1 — FASTA-format sequences for all the OTUs. Sequences for each OTU are provided in a FASTA-format file. (ZIP) [file pone.0061516.s004.zip › OTU.allseq/Otu0037.fasta]

>G35JFLI02GNGMM
GGTGAGTAACGCGTATGCAACCTTCCTCACACCGAGAAAAAGTCGACTGAAAAGTTGAATAAAAGTCTCGTGGTGTGCATTTCTCGCATGAGAGATGTATGATAGAAGCAATTTGGTGTGAGATGGGCATGCGTATCATTAGCTAGTTGGTAAGGTAACGGCTTACCAAGGCGACGATGATTAGGGGGCCTGAGAGGGTGGTCCCCCACACTGGGACTGAGACACGGCCCAGACTCCTACGGGAGGCAGCAGTAGGGAATATTGGTCAATGGGCGGAAGCCTGAACCAGCCATGCCGCGTGATGGATGACGGCCTTAGGGTTGTAAACATCTTTTCTGCTAGAGGAATATAGTTCACGCGTGGACAGACGACTGTATAGCAGGAATAACGGATCGGCTAACTC
>GV2UCFN02H4M3N
GGTGAGTAACGCGTATGCAACCTTCCTCACACCGAGAAAAAGTCGACTGAAAAGTTGAATAAAGTCTCGTGGTGTGCATTTCTCGCATGAGAGATGTATGATAGAAGCAATTTGGTGTGAGATGGGCATGCGTATCATTAGCTAGTTGGTAAGGTAACGGCTTACCAAGGCGACGATGATTAGGGGGCCTGAGAGGGTGGTCCCCCACACTGGGACTGAGACACGGCCCAGACTCCTACGGGAGGCAGCAGTAGGGAATATTGGTCAATGGGCGGAAGCCTGAACCAGCCATGCCGCGTGATGGATGACGGCCTTAGGGTTGTAAACATCTTTTCTGCTAGAGGAATATAGTTCACGCGTGGACAGACGACTGTATAGCAGGAATAAGGATCGGCTAACTC
>GV2UCFN02IJW6U
GGTGAGTAACGCGTATGCAACCTTCCTCACACCGAGAAAAAGTCGACTGAAAAGTTGAATAAAGTCTCGTGGTGTGCATTTCTCGCATGAGAGATGTATGATAGAAGCAATTTGGTGTGAGATGGGCATGCGTATCATTAGCTAGTTGGTAAGGTAACGGCTTACCAAGGCGACGATGATTAGGGGGCCTGAGAGGGTGGTCCCCCACACTGGGACTGAGACACGGCCCAGACTCCTACGGGAGGCAGCAGTAGGGAATATTGGTCAATGGGCGGAAGCCTGAACCAGCCATGCCGCGTGATGGATGACGGCCTTAGGGTTGTAAACATCTTTTCTGCTAGAGGAATATAGTTCACGCGTGGACAGACGACTGTATAGCAGGAATAAGGATCGGCTAACTC
>GV2UCFN02FZYLN
GGTGAGTAACGCGTATGCAACCTTCCTCACACCGAGAAAAAGTCGACTGAAAAGTTGAATAAAGTCTCGTGGTGTGCATTTCTCGCATGAGAGATGTATGATAGAAGCAATTTGGTGTGAGATGGGCATGCGTATCATTAGCTAGTTGGTAAGGTAACGGCTTACCAAGGCGACGATGATTAGGGGGCCTGAGAGGGTGGTCCCCCACACTGGGACTGAGACACGGCCCAGACTCCTACGGGAGGCAGCAGTAGGGAATATTGGTCAATGGGCGGAAGCCTGAACCAGCCATGCCGCGTGATGGATGACGGCCTTAGGGTTGTAAACATCTTTTCTGCTAGAGGAATATAGTTCACGCGTGGACAGACGACTGTATAGCAGGAATAAGGATCGGCTAACTC
>GV2UCFN02JYPQ4
GGTGAGTAACGCGTATGCAACCTTCCTCACACCGAGAAAAAGTCGACTGAAAAGTTGAATAAAGTCTCGTGGTGTGCATTTCTCGCATGAGAGATGTATGATAGAAGCAATTTGGTGTGAGATGGGCATGCGTATCATTAGCTAGTTGGTAAGGTAACGGCTTACCAAGGCGACGATGATTAGGGGGCCTGAGAGGGTGGTCCCCCACACTGGGACTGAGACACGGCCCAGACTCCTACGGGAGGCAGCAGTAGGGAATATTGGTCAATGGGCGGAAGCCTGAACCAGCCATGCCGCGTGATGGATGACGGCCTTAGGGTTGTAAACATCTTTTCTGCTAGAGGAATATAGTTCACGCGTGGACAGACGACTGTATAGCAGGAATAAGGATCGGCTAACTC
>GV2UCFN02FF985
GGTGAGTAACGCGTATGCAACCTTCCTCACACCGAGAAAAAGTCGACTGAAAAGTTGAATAAAGTCTCGTGGTGTGCATTTCTCGCATGAGAGATGTATGATAGAAGCAATTTGGTGTGAGATGGGCATGCGTATCATTAGCTAGTTGGTAAGGTAACGGCTTACCAAGGCGACGATGATTAGGGGGCCTGAGAGGGTGGTCCCCCACACTGGGACTGAGACACGGCCCAGACTCCTACGGGAGGCAGCAGTAGGGAATATTGGTCAATGGGCGGAAGCCTGAACCAGCCATGCCGCGTGATGGATGACGGCCTTAGGGTTGTAAACATCTTTTCTGCTAGAGGAATATAGTTCACGCGTGGACAGACGACTGTATAGCAGGAATAAGGATCGGCTAACTC
>GV2UCFN02IE7GD
GGTGAGTAACGCGTATGCAACCTTCCTCACACCGAGAAAAAGTCGACTGAAAAGTTGAATAAAGTCTCGTGGTGTGCATTTCTCGCATGAGAGATGTATGATAGAAGCAATTTGGTGTGAGATGGGCATGCGTATCATTAGCTAGTTGGTAAGGTAACGGCTTACCAAGGCGACGATGATTAGGGGGCCTGAGAGGGTGGTCCCCCACACTGGGACTGAGACACGGCCCAGACTCCTACGGGAGGCAGCAGTAGGGAATATTGGTCAATGGGCGGAAGCCTGAACCAGCCATGCCGCGTGATGGATGACGGCCTTAGGGTTGTAAACATCTTTTCTGCTAGAGGAATATAGTTCACGCGTGGACAGACGACTGTATAGCAGGAATAAGGATCGGCTAACTC
>GV2UCFN02JBJVX
GGTGAGTAACGCGTATGCAACCTTCCTCACACCGAGAAAAAGTCGACTGAAAAGTTGAATAAAGTCTCGTGGTGTGCATTTCTCGCATGAGAGATGTATGATAGAAGCAATTTGGTGTGAGATGGGCATGCGTATCATTAGCTAGTTGGTAAGGTAACGGCTTACCAAGGCGACGATGATTAGGGGGCCTGAGAGGGTGGTCCCCCACACTGGGACTGAGACACGGCCCAGACTCCTACGGGAGGCAGCAGTAGGGAATATTGGTCAATGGGCGGAAGCCTGAACCAGCCATGCCGCGTGATGGATGACGGCCTTAGGGTTGTAAACATCTTTTCTGCTAGAGGAATATAGTTCACGCGTGGACAGACGACTGTATAGCAGGAATAAGGATCGGCTAACTC
>GV2UCFN02GJX7Y
GGTGAGTAACGCGTATGCAACCTTCCTCACACCGAGAAAAAGTCGACTGAAAAGTTGAATAAAGTCTCGTGGTGTGCATTTCTCGCATGAGAGATGTATGATAGAAGCAATTTGGTGTGAGATGGGCATGCGTATCATTAGCTAGTTGGTAAGGTAACGGCTTACCAAGGCGACGATGATTAGGGGGCCTGAGAGGGTGGTCCCCCACACTGGGACTGAGACACGGCCCAGACTCCTACGGGAGGCAGCAGTAGGGAATATTGGTCAATGGGCGGAAGCCTGAACCAGCCATGCCGCGTGATGGATGACGGCCTTAGGGTTGTAAACATCTTTTCTGCTAGAGGAATATAGTTCACGTGTGGACAGACGACTGTATAGCAGGAATAAGGATCGGCTAACTC
>GV2UCFN02JTFON
GGTGAGTAACGCGTATGCAACCTTCCTCACACCGAGAAAAAGTCGACTGAAAAGTTGAATAAAGTCTCGTGGTGTGCATTTCTCGCATGAGAGATGTATGATAGAAGCAATTTGGTGTGAGATGGGCATGCGTATCATTAGCTAGTTGGTAAGGTAACGGCTTACCAAGGCGACGATGATTAGGGGGCCTGAGAGGGTGGTCCCCCACACTGGGACTGAGACACGGCCCAGACTCCTACGGGAGGCAGCAGTAGGGAATATTGGTCAATGGGCGGAAGCCTGAACCAGCCATGCCGCGTGATGGATGACGGCCTTAGGGTTGTAAACATCTTTTCTGCTAGAGGAATATAGTTCACGTGTGGACAGACGACTGTATAGCAGGAATAAGGATCGGCTAACTC
>GV2UCFN02G8893
GGTGAGTAACGCGTATGCAACCTTCCTCACACCGAGAAAAAGTCGACTGAAAAGTTGAATAAAGTCTCGTGGTGTGCATTTCTCGCATGAGAGATGTATGATAGAAGCAATTTGGTGTGAGATGGGCATGCGTATCATTAGCTAGTTGGTAAGGTAACGGCTTACCAAGGCGACGATGATTAGGGGGCCTGAGAGGGTGGTCCCCCACACTGGGACTGAGACACGGCCCAGACTCCTACGGGAGGCAGCAGTAGGGAATATTGGTCAATGGGCGGAAGCCTGAACCAGCCATGCCGCGTGATGGATGACGGCCTTAGGGTTGTAAACATCTTTTCTGCTAGAGGAATATAGTTCACGTGTGGACAGACGACTGTATAGCAGGAATAAGGATCGGCTAACTC
>GV2UCFN02G24NW
GGTGAGTAACGCGTATGCAACCTTCCTCACACCGAGAAAAAGTCGACTGAAAAGTTGAATAAAGTCTCGTGGTGTGCATTTCTCGCATGAGAGATGTATGATAGAAGCAATTTGGTGTGAGATGGGCATGCGTATCATTAGCTAGTTGGTAAGGTAACGGCTTACCAAGGCGACGATGATTAGGGGGCCTGAGAGGGTGGTCCCCCACACTGGGACTGAGACACGGCCCAGACTCCTACGGGAGGCAGCAGTAGGGAATATTGGTCAATGGGCGGAAGCCTGAACCAGCCATGCCGCGTGATGGATGACGGCCTTAGGGTTGTAAACATCTTTTCTGCTAGAGGAATATAGTTCACGTGTGGACAGACGACTGTATAGCAGGAATAAGGATCGGCTAACTC
>GV2UCFN02FW570
GGTGAGTAACGCGTATGCAACCTTCCTCACACCGAGAAAAAGTCGACTGAAAAGTTGAATAAAGTCTCGTGGTGTGCATTTCTCGCATGAGAGATGTATGATAGAAGCAATTTGGTGTGAGATGGGCATGCGTATCATTAGCTAGTTGGTAAGGTAACGGCTTACCAAGGCGACGATGATTAGGGGGCCTGAGAGGGTGGTCCCCCACACTGGGACTGAGACACGGCCCAGACTCCTACGGGAGGCAGCAGTAGGGAATATTGGTCAATGGGCGGAAGCCTGAACCAGCCATGCCGCGTGATGGATGACGGCCTTAGGGTTGTAAACATCTTTTCTGCTAGAGGAATATAGTTCACGTGTGGACAGACGACTGTATAGCAGGAATAAGGATCGGCTAACTC
>GV2UCFN02ITBLI
GGTGAGTAACGCGTATGCAACCTTCCTCACACCGAGAAAAAGTCGACTGAAAAGTTGAATAAAGTCTCGTGGTGTGCATTTTTCGCATGAGAGATGTATGATAGAAGCAATTTGGTGTGAGATGGGCATGCGTATCATTAGCTAGTTGGTAAGGTAACGGCTTACCAAGGCGACGATGATTAGGGGGCCTGAGAGGGTGGTCCCCCACACTGGGACTGAGACACGGCCCAGACTCCTACGGGAGGCAGCAGTAGGGAATATTGGTCAATGGGCGGAAGCCTGAACCAGCCATGCCGCGTGATGGATGACGGCCTTAGGGTTGTAAACATCTTTTCTGCTAGAGGAATATAGTTCACGCGTGGACAGACGACTGTATAGCAGGAATAAGGATCGGCTAACTC
>GV2UCFN02JAHTR
GGTGAGTAACGCGTATGCAACCTTCCTCACACCGAGAAAAAGTCGACTGAAAAGTTGAATAAAGTCTCGTGGTGTGCATTTTTCGCATGAGAGATGTATGATAGAAGCAATTTGGTGTGAGATGGGCATGCGTATCATTAGCTAGTTGGTAAGGTAACGGCTTACCAAGGCGACGATGATTAGGGGGCCTGAGAGGGTGGTCCCCCACACTGGGACTGAGACACGGCCCAGACTCCTACGGGAGGCAGCAGTAGGGAATATTGGTCAATGGGCGGAAGCCTGAACCAGCCATGCCGCGTGATGGATGACGGCCTTAGGGTTGTAAACATCTTTTCTGCTAGAGGAATATAGTTCACGCGTGGACAGACGACTGTATAGCAGGAATAAGGATCGGCTAACTC
>GV2UCFN02J4MGM
GGTGAGTAACGCGTATGCAACCTTCCTCACACCGAGAAAAAGTCGACTGAAAAGTTGAATAAAGTCTCGTGGTGTGCATTTCTCGCATGAGAGATGTATGATAGAAGCAATTTGGTGTGAGATGGGCATGCGTATCATTAGCTAGTTGGTAAGGTAACGGCTTACCAAGGCGACGATGATTAGGGGGCCTGAGAGGGTGGTCCCCCACACTGGGACTGAGACACGGCCCAGACTCCTACGGGAGGCAGCAGTAGGGAATATTGGTCAATGGGCGGAAGCCTGAACCAGCCATGCCGCGTGATGGATGACGGCCTTAGGGTTGTAAACATCTTTTCTGCTAGAGGAATAGGGTTCACGTGTGGACAGACGACTGTATAGCAGGAATAAGGATCGGCTAACTC
>GV2UCFN02IKPTN
GGTGAGTAACGCGTATGCAACCTTCCTCACACCGAGAAAAAGTCGACTGAAAAGTTGAATAAAGTCTCGTGGTGTGCATTTCTCGCATGAGAGATGTATGATAGAAGCAATTTGGTGTGAGATGGGCATGCGTATCATTAGCTAGTTGGTAAGGTAACGGCTTACCAAGGCGACGATGATTAGGGGGCCTGAGAGGGTGGTCCCCCACACTGGGACTGAGACACGGCCCAGACTCCTACGGGAGGCAGCAGTAGGGAATATTGGTCAATGGGCGGAAGCCTGAACCAGCCATGCCGCGTGATGGATGACGGCCTTAGGGTTGTAAACATCTTTTCTGCTAGAGGAATAGGGTTCACGTGTGGACAGACGACTGTATAGCAGGAATAAGGATCGGCTAACTC
>GV2UCFN02FQU2G
GGTGAGTAACGCGTATGCAACCTTCCTCACACCGAGAAAAAGTCGACTGAAAAGTTGAATAAAGTCTCGTGGTGTGCATTTCTCGCATGAGAGATGTATGATAGAAGCAATTTGGTGTGAGATGGGCATGCGTATCATTAGCTAGTTGGTAAGGTAACGGCTTACCAAGGCGACGATGATTAGGGGGCCTGAGAGGGTGGTCCCCCACACTGGGACTGAGACACGGCCCAGACTCCTACGGGAGGCAGCAGTAGGGAATATTGGTCAATGGGCGGAAGCCTGAACCAGCCATGCCGCGTGATGGATGACGGCCTTAGGGTTGTAAACATCTTTTCTGCTAGAGGAATAGGGTTCACGTGTGGACAGACGACTGTATAGCAGGAATAAGGATCGGCTAACTC
>GV2UCFN02HNMOJ
GGTGAGTAACGCGTATGCAACCTTCCTCACACCGAGAAAAAGTCGACTGAAAAGTTGAATAAAGTCTCGTGGTGTGCATTTCTCGCATGAGAGATGTATGATAGAAGCAATTTGGTGTGAGATGGGCATGCGTATCATTAGCTAGTTGGTAAGGTAACGGCTTACCAAGGCGACGATGATTAGGGGGCCTGAGAGGGTGGTCCCCCACACTGGGACTGAGACACGGCCCAGACTCCTACGGGAGGCAGCAGTAGGGAATATTGGTCAATGGGCGGAAGCCTGAACCAGCCATGCCGCGTGATGGATGACGGCCTTAGGGTTGTAAACATCTTTTCTGCTAGAGGAATAGGGTTCACGTGTGGACAGACGACTGTATAGCAGGAATAAGGATCGGCTAACTC
>GV2UCFN02GTL5M
GGTGAGTAACGCGTATGCAACCTTCCTCACACCGAGAAAAAGTCGACTGAAAAGTTGAATAAAGTCTCGTGGTGTGCATTTCTCGCATGAGAGATGTATGATAGAAGCAATTTGGTGTGAGATGGGCATGCGTATCATTAGCTAGTTGGTAAGGTAACGGCTTACCAAGGCGACGATGATTAGGGGGCCTGAGAGGGTGGTCCCCCACACTGGGACTGAGACACGGCCCAGACTCCTACGGGAGGCAGCAGTAGGGAATATTGGTCAATGGGCGGAAGCCTGAACCAGCCATGCCGCGTGATGGATGACGGCCTTAGGGTTGTAAACATCTTTTCTGCTAGAGGAATAGGGTTCACGTGTGGACAGACGACTGTATAGCAGGAATAAGGATCGGCTAACTC
>GV2UCFN02J34S9
GGTGAGTAACGCGTATGCAACCTTCCTCACACCGAGAAAAAGTCGACTGAAAAGTTGAATAAAGTCTCGTGGTGTGCATTTCTCGCATGAGAGATGTATGATAGAAGCAATTTGGTGTGAGATGGGCATGCGTATCATTAGCTAGTTGGTAAGGTAACGGCTTACCAAGGCGACGATGATTAGGGGGCCTGAGAGGGTGGTCCCCCACACTGGGACTGAGACACGGCCCAGACTCCTACGGGAGGCAGCAGTAGGGAATATTGGTCAATGGGCGGAAGCCTGAACCAGCCATGCCGCGTGATGGATGACGGCCTTAGGGTTGTAAACATCTTTTCTGCTAGAGGAATAGGGTTCACGTGTGGACAGACGACTGTATAGCAGGAATAAGGATCGGCTAACTC
>GV2UCFN02IE11K
GGTGAGTAACGCGTATGCAACCTTCCTCACACCGAGAAAAAGTCGACTGAAAAGTTGAATAAAGTCTCGTGGTGTGCATTTCTCGCATGAGAGATGTATGATAGAAGCAATTTGGTGTGAGATGGGCATGCGTATCATTAGCTAGTTGGTAAGGTAACGGCTTACCAAGGCGACGATGATTAGGGGGCCTGAGAGGGTGGTCCCCCACACTGGGACTGAGACACGGCCCAGACTCCTACGGGAGGCAGCAGTAGGGAATATTGGTCAATGGGCGGAAGCCTGAACCAGCCATGCCGCGTGATGGATGACGGCCTTAGGGTTGTAAACATCTTTTCTGCTAGAGGAATAGGGTTCACGTGTGGACAGACGACTGTATAGCAGGAATAAGGATCGGCTAACTC
>GV2UCFN02HCBKA
GGTGAGTAACGCGTATGCAACCTTCCTCACACCGAGAAAAAGTCGACTGAAAAGTTGAATAAAGTCTCGTGGTGTGCATTTCTCGCATGAGAGATGTATGATAGAAGCAATTTGGTGTGAGATGGGCATGCGTATCATTAGCTAGTTGGTAAGGTAACGGCTTACCAAGGCGACGATGATTAGGGGGCCTGAGAGGGTGGTCCCCCACACTGGGACTGAGACACGGCCCAGACTCCTACGGGAGGCAGCAGTAGGGAATATTGGTCAATGGGCGGAAGCCTGAACCAGCCATGCCGCGTGATGGATGACGGCCTTAGGGTTGTAAACATCTTTTCTGCTAGAGGAATAGGGTTCACGTGTGGACAGACGACTGTATAGCAGGAATAAGGATCGGCTAACTC
>GV2UCFN02IYCSX
GGTGAGTAACGCGTATGCAACCTTCCTCACACCGAGAAAAAGTCGACTGAAAAGTTGAATAAAGTCTCGTGGTGTGCATTTCTCGCATGAGAGATGTATGATAGAAGCAATTTGGTGTGAGATGGGCATGCGTATCATTAGCTAGTTGGTAAGGTAACGGCTTACCAAGGCGACGATGATTAGGGGGCCTGAGAGGGTGGTCCCCCACACTGGGACTGAGACACGGCCCAGACTCCTACGGGAGGCAGCAGTAGGGAATATTGGTCAATGGGCGGAAGCCTGAACCAGCCATGCCGCGTGATGGATGACGGCCTTAGGGTTGTAAACATCTTTTCTGCTAGAGGAATAGGGTTCACGTGTGGACAGACGACTGTATAGCAGGAATAAGGATCGGCTAACTC
>GV2UCFN02JY9HD
GGTGAGTAACGCGTATGCAACCTTCCTCACACCGAGAAAAAGTCGACTGAAAAGTTGAATAAAGTCTCGTGGTGTGCATTTCTCGCATGAGAGATGTATGATAGAAGCAATTTGGTGTGAGATGGGCATGCGTATCATTAGCTAGTTGGTAAGGTAACGGCTTACCAAGGCGACGATGATTAGGGGGCCTGAGAGGGTGGTCCCCCACACTGGGACTGAGACACGGCCCAGACTCCTACGGGAGGCAGCAGTAGGGAATATTGGTCAATGGGCGGAAGCCTGAACCAGCCATGCCGCGTGATGGATGACGGCCTTAGGGTTGTAAACATCTTTTCTGCTAGAGGAATAGGGTTCACGTGTGGACAGACGACTGTATAGCAGGAATAAGGATCGGCTAACTC
>GV2UCFN02H7Y5H
GGTGAGTAACGCGTATGCAACCTTCCTCACACCGAGAAAAAGTCGACTGAAAAGTTGAATAAAGTCTCGTGGTGTGCATTTCTCGCATGAGAGATGTATGATAGAAGCAATTTGGTGTGAGATGGGCATGCGTATCATTAGCTAGTTGGTAAGGTAACGGCTTACCAAGGCGACGATGATTAGGGGGCCTGAGAGGGTGGTCCCCCACACTGGGACTGAGACACGGCCCAGACTCCTACGGGAGGCAGCAGTAGGGAATATTGGTCAATGGGCGGAAGCCTGAACCAGCCATGCCGCGTGATGGATGACGGCCTTAGGGTTGTAAACATCTTTTCTGCTAGAGGAATAGGGTTCACGTGTGGACAGACGACTGTATAGCAGGAATAAGGATCGGCTAACTC
>GV2UCFN02FDF5S
GGTGAGTAACGCGTATGCAACCTTCCTCACACCGAGAAAAAGTCGACTGAAAAGTTGAATAAAGTCTCGTGGTGTGCATTTCTCGCATGAGAGATGTATGATAGAAGCAATTTGGTGTGAGATGGGCATGCGTATCATTAGCTAGTTGGTAAGGTAACGGCTTACCAAGGCGACGATGATTAGGGGGCCTGAGAGGGTGGTCCCCCACACTGGGACTGAGACACGGCCCAGACTCCTACGGGAGGCAGCAGTAGGGAATATTGGTCAATGGGCGGAAGCCTGAACCAGCCATGCCGCGTGATGGATGACGGCCTTAGGGTTGTAAACATCTTTTCTGCTAGAGGAATAGGGTTCACGTGTGGACAGACGACTGTATAGCAGGAATAAGGATCGGCTAACTC
>GV2UCFN02JUC5U
GGTGAGTAACGCGTATGCAACCTTCCTCACACCGAGAAAAAGTCGACTGAAAAGTTGAATAAAGTCTCGTGGTGTGCATTTCTCGCATGAGAGATGTATGATAGAAGCAATTTGGTGTGAGATGGGCATGCGTATCATTAGCTAGTTGGTAAGGTAACGGCTTACCAAGGCGACGATGATTAGGGGGCCTGAGAGGGTGGTCCCCCACACTGGGACTGAGACACGGCCCAGACTCCTACGGGAGGCAGCAGTAGGGAATATTGGTCAATGGGCGGAAGCCTGAACCAGCCATGCCGCGTGATGGATGACGGCCTTAGGGTTGTAAACATCTTTTCTGCTAGAGGAATAGGGTTCACGTGTGGACAGACGACTGTATAGCAGGAATAAGGATCGGCTAACTC
>GV2UCFN02F6CBI
GGTGAGTAACGCGTATGCAACCTTCCTCACACCGAGAAAAAGTCGACTGAAAAGTTGAATAAAGTCTCGTGGTGTGCATTTCTCGCATGAGAGATGTATGATAGAAGCAATTTGGTGTGAGATGGGCATGCGTATCATTAGCTAGTTGGTAAGGTAACGGCTTACCAAGGCGACGATGATTAGGGGGCCTGAGAGGGTGGTCCCCCACACTGGGACTGAGACACGGCCCAGACTCCTACGGGAGGCAGCAGTAGGGAATATTGGTCAATGGGCGGAAGCCTGAACCAGCCATGCCGCGTGATGGATGACGGCCTTAGGGTTGTAAACATCTTTTCTGCTAGAGGAATAGGGTTCACGTGTGGACAGACGACTGTATAGCAGGAATAAGGATCGGCTAACTC
>GV2UCFN02H5947
GGTGAGTAACGCGTATGCAACCTTCCTCACACCGAGAAAAAGTCGACTGAAAAGTTGAATAAAGTCTCGTGGTGTGCATTTCTCGCATGAGAGATGTATGATAGAAGCAATTTGGTGTGAGATGGGCATGCGTATCATTAGCTAGTTGGTAAGGTAACGGCTTACCAAGGCGACGATGATTAGGGGGCCTGAGAGGGTGGTCCCCCACACTGGGACTGAGACACGGCCCAGACTCCTACGGGAGGCAGCAGTAGGGAATATTGGTCAATGGGCGGAAGCCTGAACCAGCCATGCCGCGTGATGGATGACGGCCTTAGGGTTGTAAACATCTTTTCTGCTAGAGGAATAGGGTTCACGTGTGGACAGACGACTGTATAGCAGGAATAAGGATCGGCTAACTC
>GV2UCFN02I5HX8
GGTGAGTAACGCGTATGCAACCTTCCTCACACCGAGAAAAAGTCGACTGAAAAGTTGAATAAAGTCTCGTGGTGTGCATTTCTCGCATGAGAGATGTATGATAGAAGCAATTTGGTGTGAGATGGGCATGCGTATCATTAGCTAGTTGGTAAGGTAACGGCTTACCAAGGCGACGATGATTAGGGGGCCTGAGAGGGTGGTCCCCCACACTGGGACTGAGACACGGCCCAGACTCCTACGGGAGGCAGCAGTAGGGAATATTGGTCAATGGGCGGAAGCCTGAACCAGCCATGCCGCGTGATGGATGACGGCCTTAGGGTTGTAAACATCTTTTCTGCTAGAGGAATAGGGTTCACGTGTGGACAGACGACTGTATAGCAGGAATAAGGATCGGCTAACTC
>GV2UCFN02F4IPH
GGTGAGTAACGCGTATGCAACCTTCCTCACACCGAGAAAAAGTCGACTGAAAAGTTGAATAAAGTCTCGTGGTGTGCATTTCTCGCATGAGAGATGTATGATAGAAGCAATTTGGTGTGAGATGGGCATGCGTATCATTAGCTAGTTGGTAAGGTAACGGCTTACCAAGGCGACGATGATTAGGGGGCCTGAGAGGGTGGTCCCCCACACTGGGACTGAGACACGGCCCAGACTCCTACGGGAGGCAGCAGTAGGGAATATTGGTCAATGGGCGGAAGCCTGAACCAGCCATGCCGCGTGATGGATGACGGCCTTAGGGTTGTAAACATCTTTTCTGCTAGAGGAATAGGGTTCACGTGTGGACAGACGACTGTATAGCAGGAATAAGGATCGGCTAACTC
>GV2UCFN02HUFVY
GGTGAGTAACGCGTATGCAACCTTCCTCACACCGAGAAAAAGTCGACTGAAAAGTTGAATAAAGTCTCGTGGTGTGCATTTCTCGCATGAGAGATGTATGATAGAAGCAATTTGGTGTGAGATGGGCATGCGTATCATTAGCTAGTTGGTAAGGTAACGGCTTACCAAGGCGACGATGATTAGGGGGCCTGAGAGGGTGGTCCCCCACACTGGGACTGAGACACGGCCCAGACTCCTACGGGAGGCAGCAGTAGGGAATATTGGTCAATGGGCGGAAGCCTGAACCAGCCATGCCGCGTGATGGATGACGGCCTTAGGGTTGTAAACATCTTTTCTGCTAGAGGAATAGGGTTCACGTGTGGACAGACGACTGTATAGCAGGAATAAGGATCGGCTAACTC
>GV2UCFN02IODMB
GGTGAGTAACGCGTATGCAACCTTCCTCACACCGAGAAAAAGTCGACTGAAAAGTTGAATAAAGTCTCGTGGTGTGCATTTCTCGCATGAGAGATGTATGATAGAAGCAATTTGGTGTGAGATGGGCATGCGTATCATTAGCTAGTTGGTAAGGTAACGGCTTACCAAGGCGACGATGATTAGGGGGCCTGAGAGGGTGGTCCCCCACACTGGGACTGAGACACGGCCCAGACTCCTACGGGAGGCAGCAGTAGGGAATATTGGTCAATGGGCGGAAGCCTGAACCAGCCATGCCGCGTGATGGATGACGGCCTTAGGGTTGTAAACATCTTTTCTGCTAGAGGAATAGGGTTCACGTGTGGACAGACGACTGTATAGCAGGAATAAGGATCGGCTAACTC
>GV2UCFN02HHLA2
GGTGAGTAACGCGTATGCAACCTTCCTCACACCGAGAAAAAGTCGACTGAAAAGTTGAATAAAGTCTCGTGGTGTGCATTTCTCGCATGAGAGATGTATGATAGAAGCAATTTGGTGTGAGATGGGCATGCGTATCATTAGCTAGTTGGTAAGGTAACGGCTTACCAAGGCGACGATGATTAGGGGGCCTGAGAGGGTGGTCCCCCACACTGGGACTGAGACACGGCCCAGACTCCTACGGGAGGCAGCAGTAGGGAATATTGGTCAATGGGCGGAAGCCTGAACCAGCCATGCCGCGTGATGGATGACGGCCTTAGGGTTGTAAACATCTTTTCTGCTAGAGGAATAGGGTTCACGTGTGGACAGACGACTGTATAGCAGGAATAAGGATCGGCTAACTC
>GV2UCFN02IGA1W
GGTGAGTAACGCGTATGCAACCTTCCTCACACCGAGAAAAAGTCGACTGAAAAGTTGAATAAAGTCTCGTGGTGTGCATTTCTCGCATGAGAGATGTATGATAGAAGCAATTTGGTGTGAGATGGGCATGCGTATCATTAGCTAGTTGGTAAGGTAACGGCTTACCAAGGCGACGATGATTAGGGGGCCTGAGAGGGTGGTCCCCCACACTGGGACTGAGACACGGCCCAGACTCCTACGGGAGGCAGCAGTAGGGAATATTGGTCAATGGGCGGAAGCCTGAACCAGCCATGCCGCGTGATGGATGACGGCCTTAGGGTTGTAAACATCTTTTCTGCTAGAGGAATAGGGTTCACGTGTGGACAGACGACTGTATAGCAGGAATAAGGATCGGCTAACTC
>GV2UCFN02IZVMZ
GGTGAGTAACGCGTATGCAACCTTCCTCACACCGAGAAAAAGTCGACTGAAAAGTTGAATAAAGTCTCGTGGTGTGCATTTCTCGCATGAGAGATGTATGATAGAAGCAATTTGGTGTGAGATGGGCATGCGTATCATTAGCTAGTTGGTAAGGTAACGGCTTACCAAGGCGACGATGATTAGGGGGCCTGAGAGGGTGGTCCCCCACACTGGGACTGAGACACGGCCCAGACTCCTACGGGAGGCAGCAGTAGGGAATATTGGTCAATGGGCGGAAGCCTGAACCAGCCATGCCGCGTGATGGATGACGGCCTTAGGGTTGTAAACATCTTTTCTGCTAGAGGAATAGGGTTCACGTGTGGACAGACGACTGTATAGCAGGAATAAGGATCGGCTAACTC
>GV2UCFN02GKAKA
GGTGAGTAACGCGTATGCAACCTTCCTCACACCGAGAAAAAGTCGACTGAAAAGTTGAATAAAGTCTCGTGGTGTGCATTTCTCGCATGAGAGATGTATGATAGAAGCAATTTGGTGTGAGATGGGCATGCGTATCATTAGCTAGTTGGTAAGGTAACGGCTTACCAAGGCGACGATGATTAGGGGGCCTGAGAGGGTGGTCCCCCACACTGGGACTGAGACACGGCCCAGACTCCTACGGGAGGCAGCAGTAGGGAATATTGGTCAATGGGCGGAAGCCTGAACCAGCCATGCCGCGTGATGGATGACGGCCTTAGGGTTGTAAACATCTTTTCTGCTAGAGGAATAGGGTTCACGTGTGGACAGACGACTGTATAGCAGGAATAAGGATCGGCTAACTC
>GV2UCFN02I3I6U
GGTGAGTAACGCGTATGCAACCTTCCTCACACCGAGAAAAAGTCGACTGAAAAGTTGAATAAAGTCTCGTGGTGTGCATTTCTCGCATGAGAGATGTATGATAGAAGCAATTTGGTGTGAGATGGGCATGCGTATCATTAGCTAGTTGGTAAGGTAACGGCTTACCAAGGCGACGATGATTAGGGGGCCTGAGAGGGTGGTCCCCCACACTGGGACTGAGACACGGCCCAGACTCCTACGGGAGGCAGCAGTAGGGAATATTGGTCAATGGGCGGAAGCCTGAACCAGCCATGCCGCGTGATGGATGACGGCCTTAGGGTTGTAAACATCTTTTCTGCTAGAGGAATAGGGTTCACGTGTGGACAGACGACTGTATAGCAGGAATAAGGATCGGCTAACTC
>GV2UCFN02IA7WR
GGTGAGTAACGCGTATGCAACCTTCCTCACACCGAGAAAAAGTCGACTGAAAAGTTGAATAAAGTCTCGTGGTGTGCATTTCTCGCATGAGAGATGTATGATAGAAGCAATTTGGTGTGAGATGGGCATGCGTATCATTAGCTAGTTGGTAAGGTAACGGCTTACCAAGGCGACGATGATTAGGGGGCCTGAGAGGGTGGTCCCCCACACTGGGACTGAGACACGGCCCAGACTCCTACGGGAGGCAGCAGTAGGGAATATTGGTCAATGGGCGGAAGCCTGAACCAGCCATGCCGCGTGATGGATGACGGCCTTAGGGTTGTAAACATCTTTTCTGCTAGAGGAATAGGGTTCACGTGTGGACAGACGACTGTATAGCAGGAATAAGGATCGGCTAACTC
>GV2UCFN02GD337
GGTGAGTAACGCGTATGCAACCTTCCTCACACCGAGAAAAAGTCGACTGAAAAGTTGAATAAAGTCTCGTGGTGTGCATTTCTCGCATGAGAGATGTATGATAGAAGCAATTTGGTGTGAGATGGGCATGCGTATCATTAGCTAGTTGGTAAGGTAACGGCTTACCAAGGCGACGATGATTAGGGGGCCTGAGAGGGTGGTCCCCCACACTGGGACTGAGACACGGCCCAGACTCCTACGGGAGGCAGCAGTAGGGAATATTGGTCAATGGGCGGAAGCCTGAACCAGCCATGCCGCGTGATGGATGACGGCCTTAGGGTTGTAAACATCTTTTCTGCTAGAGGAATAGGGTTCACGTGTGGACAGACGACTGTATAGCAGGAATAAGGATCGGCTAACTC
>GV2UCFN02J33AZ
GGTGAGTAACGCGTATGCAACCTTCCTCACACCGAGAAAAAGTCGACTGAAAAGTTGAATAAAGTCTCGTGGTGTGCATTTCTCGCATGAGAGATGTATGATAGAAGCAATTTGGTGTGAGATGGGCATGCGTATCATTAGCTAGTTGGTAAGGTAACGGCTTACCAAGGCGACGATGATTAGGGGGCCTGAGAGGGTGGTCCCCCACACTGGGACTGAGACACGGCCCAGACTCCTACGGGAGGCAGCAGTAGGGAATATTGGTCAATGGGCGGAAGCCTGAACCAGCCATGCCGCGTGATGGATGACGGCCTTAGGGTTGTAAACATCTTTTCTGCTAGAGGAATAGGGTTCACGTGTGGACAGACGACTGTATAGCAGGAATAAGGATCGGCTAACTC
>GV2UCFN02H3QFO
GGTGAGTAACGCGTATGCAACCTTCCTCACACCGAGAAAAAGTCGACTGAAAAGTTGAATAAAGTCTCGTGGTGTGCATTTCTCGCATGAGAGATGTATGATAGAAGCAATTTGGTGTGAGATGGGCATGCGTATCATTAGCTAGTTGGTAAGGTAACGGCTTACCAAGGCGACGATGATTAGGGGGCCTGAGAGGGTGGTCCCCCACACTGGGACTGAGACACGGCCCAGACTCCTACGGGAGGCAGCAGTAGGGAATATTGGTCAATGGGCGGAAGCCTGAACCAGCCATGCCGCGTGATGGATGACGGCCTTAGGGTTGTAAACATCTTTTCTGCTAGAGGAATAGGGTTCACGTGTGGACAGACGACTGTATAGCAGGAATAAGGATCGGCTAACTC
>GV2UCFN02F8MXK
GGTGAGTAACGCGTATGCAACCTTCCTCACACCGAGAAAAAGTCGACTGAAAAGTTGAATAAAGTCTCGTGGTGTGCATTTCTCGCATGAGAGATGTATGATAGAAGCAATTTGGTGTGAGATGGGCATGCGTATCATTAGCTAGTTGGTAAGGTAACGGCTTACCAAGGCGACGATGATTAGGGGGCCTGAGAGGGTGGTCCCCCACACTGGGACTGAGACACGGCCCAGACTCCTACGGGAGGCAGCAGTAGGGAATATTGGTCAATGGGCGGAAGCCTGAACCAGCCATGCCGCGTGATGGATGACGGCCTTAGGGTTGTAAACATCTTTTCTGCTAGAGGAATAGGGTTCACGTGTGGACAGACGACTGTATAGCAGGAATAAGGATCGGCTAACTC
>GV2UCFN02JO0TY
GGTGAGTAACGCGTATGCAACCTTCCTCACACCGAGAAAAAGTCGACTGAAAAGTTGAATAAAGTCTCGTGGTGTGCATTTCTCGCATGAGAGATGTATGATAGAAGCAATTTGGTGTGAGATGGGCATGCGTATCATTAGCTAGTTGGTAAGGTAACGGCTTACCAAGGCGACGATGATTAGGGGGCCTGAGAGGGTGGTCCCCCACACTGGGACTGAGACACGGCCCAGACTCCTACGGGAGGCAGCAGTAGGGAATATTGGTCAATGGGCGGAAGCCTGAACCAGCCATGCCGCGTGATGGATGACGGCCTTAGGGTTGTAAACATCTTTTCTGCTAGAGGAATAGGGTTCACGTGTGGACAGACGACTGTATAGCAGGAATAAGGATCGGCTAACTC
>GV2UCFN02I05QV
GGTGAGTAACGCGTATGCAACCTTCCTCACACCGAGAAAAAGTCGACTGAAAAGTTGAATAAAGTCTCGTGGTGTGCATTTCTCGCATGAGAGATGTATGATAGAAGCAATTTGGTGTGAGATGGGCATGCGTATCATTAGCTAGTTGGTAAGGTAACGGCTTACCAAGGCGACGATGATTAGGGGGCCTGAGAGGGTGGTCCCCCACACTGGGACTGAGACACGGCCCAGACTCCTACGGGAGGCAGCAGTAGGGAATATTGGTCAATGGGCGGAAGCCTGAACCAGCCATGCCGCGTGATGGATGACGGCCTTAGGGTTGTAAACATCTTTTCTGCTAGAGGAATAGGGTTCACGTGTGGACAGACGACTGTATAGCAGGAATAAGGATCGGCTAACTC
>GV2UCFN02JTURV
GGTGAGTAACGCGTATGCAACCTTCCTCACACCGAGAAAAAGTCGACTGAAAAGTTGAATAAAGTCTCGTGGTGTGCATTTCTCGCATGAGAGATGTATGATAGAAGCAATTTGGTGTGAGATGGGCATGCGTATCATTAGCTAGTTGGTAAGGTAACGGCTTACCAAGGCGACGATGATTAGGGGGCCTGAGAGGGTGGTCCCCCACACTGGGACTGAGACACGGCCCAGACTCCTACGGGAGGCAGCAGTAGGGAATATTGGTCAATGGGCGGAAGCCTGAACCAGCCATGCCGCGTGATGGATGACGGCCTTAGGGTTGTAAACATCTTTTCTGCTAGAGGAATAGGGTTCACGTGTGGACAGACGACTGTATAGCAGGAATAAGGATCGGCTAACTC
>GV2UCFN02HHWX4
GGTGAGTAACGCGTATGCAACCTTCCTCACACCGAGAAAAAGTCGACTGAAAAGTTGAATAAAGTCTCGTGGTGTGCATTTCTCGCATGAGAGATGTATGATAGAAGCAATTTGGTGTGAGATGGGCATGCGTATCATTAGCTAGTTGGTAAGGTAACGGCTTACCAAGGCGACGATGATTAGGGGGCCTGAGAGGGTGGTCCCCCACACTGGGACTGAGACACGGCCCAGACTCCTACGGGAGGCAGCAGTAGGGAATATTGGTCAATGGGCGGAAGCCTGAACCAGCCATGCCGCGTGATGGATGACGGCCTTAGGGTTGTAAACATCTTTTCTGCTAGAGGAATAGGGTTCACGTGTGGACAGACGACTGTATAGCAGGAATAAGGATCGGCTAACTC
>GV2UCFN02F48JP
GGTGAGTAACGCGTATGCAACCTTCCTCACACCGAGAAAAAGTCGACTGAAAAGTTGAATAAAGTCTCGTGGTGTGCATTTCTCGCATGAGAGATGTATGATAGAAGCAATTTGGTGTGAGATGGGCATGCGTATCATTAGCTAGTTGGTAAGGTAACGGCTTACCAAGGCGACGATGATTAGGGGGCCTGAGAGGGTGGTCCCCCACACTGGGACTGAGACACGGCCCAGACTCCTACGGGAGGCAGCAGTAGGGAATATTGGTCAATGGGCGGAAGCCTGAACCAGCCATGCCGCGTGATGGATGACGGCCTTAGGGTTGTAAACATCTTTTCTGCTAGAGGAATAGGGTTCACGTGTGGACAGACGACTGTATAGCAGGAATAAGGATCGGCTAACTC
>GV2UCFN02FTIZF
GGTGAGTAACGCGTATGCAACCTTCCTCACACCGAGAAAAAGTCGACTGAAAAGTTGAATAAAGTCTCGTGGTGTGCATTTCTCGCATGAGAGATGTATGATAGAAGCAATTTGGTGTGAGATGGGCATGCGTATCATTAGCTAGTTGGTAAGGTAACGGCTTACCAAGGCGACGATGATTAGGGGGCCTGAGAGGGTGGTCCCCCACACTGGGACTGAGACACGGCCCAGACTCCTACGGGAGGCAGCAGTAGGGAATATTGGTCAATGGGCGGAAGCCTGAACCAGCCATGCCGCGTGATGGAAGACGGCCTTAGGGTTGTAAACATCTTTTCTGCTAGAGGAATAGAGTTCACGTGTGGACAGACGACTGTATAGTAGGAATAAGGATCGGCTAACTC
>GV2UCFN02GA754
GGTGAGTAACGCGTATGCAACCTTCCTCACACCGAGAAAAAGTCGACTGAAAAGTTGAATAAAGTCTCGTGGTGTGCATTTCTCGCATGAGAGATGTATGATAGAAGCAATTTGGTGTGAGATGGGCATGCGTATCATTAGCTAGTTGGTAAGGTAACGGCTTACCAAGGCGACGATGATTAGGGGGCCTGAGAGGGTGGTCCCCCACACTGGGACTGAGACACGGCCCAGACTCCTACGGGAGGCAGCAGTAGGGAATATTGGTCAATGGGCGGAAGCCTGAACCAGCCATGCCGCGTGATGGAAGACGGCCTTAGGGTTGTAAACATCTTTTCTGCTAGAGGAATAGAGTTCACGTGTGGACAGACGACTGTATAGTAGGAATAAGGATCGGCTAACTC
>GV2UCFN02FF5E9
GGTGAGTAACGCGTATGCAACCTTCCTCACACCGAGAAAAAGTCGACTGAAAAGTTGAATAAAGTCTCGTGGTGTGCATTTCTCGCATGAGAGATGTATGATAGAAGCAATTTGGTGTGAGATGGGCATGCGTATCATTAGCTAGTTGGTAAGGTAACGGCTTACCAAGGCGACGATGATTAGGGGGCCTGAGAGGGTGGTCCCCCACACTGGGACTGAGACACGGCCCAGACTCCTACGGGAGGCAGCAGTAGGGAATATTGGTCAATGGGCGGAAGCCTGAACCAGCCATGCCGCGTGATGGAAGACGGCCTTAGGGTTGTAAACATCTTTTCTGCTAGAGGAATAGAGTTCACGTGTGGACAGACGACTGTATAGTAGGAATAAGGATCGGCTAACTC
>GV2UCFN02HAUXZ
GGTGAGTAACGCGTATGCAACCTTCCTCACACCGAGAAAAAGTCGACTGAAAAGTTGAATAAAGTCTCGTGGTGTGCATTTCTCGCATGAGAGATGTATGATAGAAGCAATTTGGTGTGAGATGGGCATGCGTATCATTAGCTAGTTGGTAAGGTAACGGCTTACCAAGGCGACGATGATTAGGGGGCCTGAGAGGGTGGTCCCCCACACTGGGACTGAGACACGGCCCAGACTCCTACGGGAGGCAGCAGTAGGGAATATTGGTCAATGGGCGGAAGCCTGAACCAGCCATGCCGCGTGATGGAAGACGGCCTTAGGGTTGTAAACATCTTTTCTGCTAGAGGAATAGAGTTCACGTGTGGACAGACGACTGTATAGTAGGAATAAGGATCGGCTAACTC
>GV2UCFN02G6TTK
GGTGAGTAACGCGTATGCAACCTTCCTCACACCGAGAAAAAGTCGACTGAAAAGTTGAATAAAGTCTCGTGGTGTGCATTTCTCGCATGAGAGATGTATGATAGAAGCAATTTGGTGTGAGATGGGCATGCGTATCATTAGCTAGTTGGTAAGGTAACGGCTTACCAAGGCGACGATGATTAGGGGGCCTGAGAGGGTGGTCCCCCACACTGGGACTGAGACACGGCCCAGACTCCTACGGGAGGCAGCAGTAGGGAATATTGGTCAATGGGCGGAAGCCTGAACCAGCCATGCCGCGTGATGGAAGACGGCCTTAGGGTTGTAAACATCTTTTCTGCTAGAGGAATAGAGTTCACGTGTGGACAGACGACTGTATAGTAGGAATAAGGATCGGCTAACTC
>G3BZQ8102JQ62V
GGTGAGTAACGCGTATGCAACCTTCCTCACACCGAGAAAAAGTCGACTGAAAAGTTGAATAAAGTCTCGTGGTGTGCATTTCTCGCATGAGAGATGTATGATAGAAGCAATTTGGTGTGAGATGGGCATGCGTATCATTAGCTAGTTGGTAGGGTAACGGCTTACCAAGGCGACGATGATTAGGGGGCCTGAGAGGGTGGTCCCCCACACTGGGACTGAGACACGGCCCAGACTCCTACGGGAGGCAGCAGTAGGGAATATTGGTCAATGGGCGGAAGCCTGAACCAGCCATGCCGCGTGATGGATGACGGCCTTAGGGTTGTAAACATCTTTTCTGCTAGAGGAATAGAGTTCACGCGTGGACAGACGACTGTATAGCAGGAATAAGGATCGGCTAACTC
>G3BZQ8102JL3IM
GGTGAGTAACGCGTATGCAACCTTCCTCACACCGAGAAAAAGTCGACTGAAAAGTTGAATAAAGTCTCGTGGTGTGCATTTCTCGCATGAGAGATGTATGATAGAAGCAATTTGGTGTGAGATGGGCATGCGTATCATTAGCTAGTTGGTAGGGTAACGGCTTACCAAGGCGACGATGATTAGGGGGCCTGAGAGGGTGGTCCCCCACACTGGGACTGAGACACGGCCCAGACTCCTACGGGAGGCAGCAGTAGGGAATATTGGTCAATGGGCGGAAGCCTGAACCAGCCATGCCGCGTGATGGATGACGGCCTTAGGGTTGTAAACATCTTTTCTGCTAGAGGAATAGAGTTCACGCGTGGACAGACGACTGTATAGCAGGAATAAGGATCGGCTAACTC
>G3BZQ8102FZB0W
GGTGAGTAACGCGTATGCAACCTTCCTCACACCGAGAAAAAGTCGACTGAAAAGTTGAATAAAGTCTCGTGGTGTGCATTTCTCGCATGAGAGATGTATGATAGAAGCAATTTGGTGTGAGATGGGCATGCGTATCATTAGCTAGTTGGTAGGGTAACGGCTTACCAAGGCGACGATGATTAGGGGGCCTGAGAGGGTGGTCCCCCACACTGGGACTGAGACACGGCCCAGACTCCTACGGGAGGCAGCAGTAGGGAATATTGGTCAATGGGCGGAAGCCTGAACCAGCCATGCCGCGTGATGGATGACGGCCTTAGGGTTGTAAACATCTTTTCTGCTAGAGGAATAGAGTTCACGCGTGGACAGACGACTGTATAGCAGGAATAAGGATCGGCTAACTC
>G3BZQ8102HE9J2
GGTGAGTAACGCGTATGCAACCTTCCTCACACCGAGAAAAAGTCGACTGAAAAGTTGAATAAAGTCTCGTGGTGTGCATTTCTCGCATGAGAGATGTATGATAGAAGCAATTTGGTGTGAGATGGGCATGCGTATCATTAGCTAGTTGGTAGGGTAACGGCTTACCAAGGCGACGATGATTAGGGGGCCTGAGAGGGTGGTCCCCCACACTGGGACTGAGACACGGCCCAGACTCCTACGGGAGGCAGCAGTAGGGAATATTGGTCAATGGGCGGAAGCCTGAACCAGCCATGCCGCGTGATGGATGACGGCCTTAGGGTTGTAAACATCTTTTCTGCTAGAGGAATAGAGTTCACGCGTGGACAGACGACTGTATAGCAGGAATAAGGATCGGCTAACTC
>G3BZQ8102ILVNN
GGTGAGTAACGCGTATGCAACCTTCCTCACACCGAGAAAAAGTCGACTGAAAAGTTGAATAAAGTCTCGTGGTGTGCATTTCTCGCATGAGAGATGTATGATAGAAGCAATTTGGTGTGAGATGGGCATGCGTATCATTAGCTAGTTGGTAGGGTAACGGCTTACCAAGGCGACGATGATTAGGGGGCCTGAGAGGGTGGTCCCCCACACTGGGACTGAGACACGGCCCAGACTCCTACGGGAGGCAGCAGTAGGGAATATTGGTCAATGGGCGGAAGCCTGAACCAGCCATGCCGCGTGATGGATGACGGCCTTAGGGTTGTAAACATCTTTTCTGCTAGAGGAATAGAGTTCACGCGTGGACAGACGACTGTATAGCAGGAATAAGGATCGGCTAACTC
>G3BZQ8102JD7W0
GGTGAGTAACGCGTATGCAACCTTCCTCACACCGAGAAAAAGTCGACTGAAAAGTTGAATAAAGTCTCGTGGTGTGCATTTCTCGCATGAGAGATGTATGATAGAAGCAATTTGGTGTGAGATGGGCATGCGTATCATTAGCTAGTTGGTAGGGTAACGGCTTACCAAGGCGACGATGATTAGGGGGCCTGAGAGGGTGGTCCCCCACACTGGGACTGAGACACGGCCCAGACTCCTACGGGAGGCAGCAGTAGGGAATATTGGTCAATGGGCGGAAGCCTGAACCAGCCATGCCGCGTGATGGATGACGGCCTTAGGGTTGTAAACATCTTTTCTGCTAGAGGAATAGAGTTCACGCGTGGACAGACGACTGTATAGCAGGAATAAGGATCGGCTAACTC
>G3BZQ8102GIRZI
GGTGAGTAACGCGTATGCAACCTTCCTCACACCGAGAAAAAGTCGACTGAAAAGTTGAATAAAGTCTCGTGGTGTGCATTTCTCGCATGAGAGATGTATGATAGAAGCAATTTGGTGTGAGATGGGCATGCGTATCATTAGCTAGTTGGTAGGGTAACGGCTTACCAAGGCGACGATGATTAGGGGGCCTGAGAGGGTGGTCCCCCACACTGGGACTGAGACACGGCCCAGACTCCTACGGGAGGCAGCAGTAGGGAATATTGGTCAATGGGCGGAAGCCTGAACCAGCCATGCCGCGTGATGGATGACGGCCTTAGGGTTGTAAACATCTTTTCTGCTAGAGGAATAGAGTTCACGCGTGGACAGACGACTGTATAGCAGGAATAAGGATCGGCTAACTC
>G3BZQ8102HN8QF
GGTGAGTAACGCGTATGCAACCTTCCTCACACCGAGAAAAAGTCGACTGAAAAGTTGAATAAAGTCTCGTGGTGTGCATTTCTCGCATGAGAGATGTATGATAGAAGCAATTTGGTGTGAGATGGGCATGCGTATCATTAGCTAGTTGGTAGGGTAACGGCTTACCAAGGCGACGATGATTAGGGGGCCTGAGAGGGTGGTCCCCCACACTGGGACTGAGACACGGCCCAGACTCCTACGGGAGGCAGCAGTAGGGAATATTGGTCAATGGGCGGAAGCCTGAACCAGCCATGCCGCGTGATGGATGACGGCCTTAGGGTTGTAAACATCTTTTCTGCTAGAGGAATAGAGTTCACGCGTGGACAGACGACTGTATAGCAGGAATAAGGATCGGCTAACTC
>G3BZQ8102G0JKD
GGTGAGTAACGCGTATGCAACCTTCCTCACACCGAGAAAAAGTCGACTGAAAAGTTGAATAAAGTCTCGTGGTGTGCATTTCTCGCATGAGAGATGTATGATAGAAGCAATTTGGTGTGAGATGGGCATGCGTATCATTAGCTAGTTGGTAGGGTAACGGCTTACCAAGGCGACGATGATTAGGGGGCCTGAGAGGGTGGTCCCCCACACTGGGACTGAGACACGGCCCAGACTCCTACGGGAGGCAGCAGTAGGGAATATTGGTCAATGGGCGGAAGCCTGAACCAGCCATGCCGCGTGATGGATGACGGCCTTAGGGTTGTAAACATCTTTTCTGCTAGAGGAATAGAGTTCACGCGTGGACAGACGACTGTATAGCAGGAATAAGGATCGGCTAACTC
>G3BZQ8102G30W5
GGTGAGTAACGCGTATGCAACCTTCCTCACACCGAGAAAAAGTCGACTGAAAAGTTGAATAAAGTCTCGTGGTGTGCATTTCTCGCATGAGAGATGTATGATAGAAGCAATTTGGTGTGAGATGGGCATGCGTATCATTAGCTAGTTGGTAGGGTAACGGCTTACCAAGGCGACGATGATTAGGGGGCCTGAGAGGGTGGTCCCCCACACTGGGACTGAGACACGGCCCAGACTCCTACGGGAGGCAGCAGTAGGGAATATTGGTCAATGGGCGGAAGCCTGAACCAGCCATGCCGCGTGATGGATGACGGCCTTAGGGTTGTAAACATCTTTTCTGCTAGAGGAATAGAGTTCACGCGTGGACAGACGACTGTATAGCAGGAATAAGGATCGGCTAACTC
>G3BZQ8102H8FSH
GGTGAGTAACGCGTATGCAACCTTCCTCACACCGAGAAAAAGTCGACTGAAAAGTTGAATAAAGTCTCGTGGTGTGCATTTCTCGCATGAGAGATGTATGATAGAAGCAATTTGGTGTGAGATGGGCATGCGTATCATTAGCTAGTTGGTAGGGTAACGGCTTACCAAGGCGACGATGATTAGGGGGCCTGAGAGGGTGGTCCCCCACACTGGGACTGAGACACGGCCCAGACTCCTACGGGAGGCAGCAGTAGGGAATATTGGTCAATGGGCGGAAGCCTGAACCAGCCATGCCGCGTGATGGATGACGGCCTTAGGGTTGTAAACATCTTTTCTGCTAGAGGAATAGAGTTCACGCGTGGACAGACGACTGTATAGCAGGAATAAGGATCGGCTAACTC
>G3BZQ8102IK2ZA
GGTGAGTAACGCGTATGCAACCTTCCTCACACCGAGAAAAAGTCGACTGAAAAGTTGAATAAAGTCTCGTGGTGTGCATTTCTCGCATGAGAGATGTATGATAGAAGCAATTTGGTGTGAGATGGGCATGCGTATCATTAGCTAGTTGGTAGGGTAACGGCTTACCAAGGCGACGATGATTAGGGGGCCTGAGAGGGTGGTCCCCCACACTGGGACTGAGACACGGCCCAGACTCCTACGGGAGGCAGCAGTAGGGAATATTGGTCAATGGGCGGAAGCCTGAACCAGCCATGCCGCGTGATGGATGACGGCCTTAGGGTTGTAAACATCTTTTCTGCTAGAGGAATAGAGTTCACGCGTGGACAGACGACTGTATAGCAGGAATAAGGATCGGCTAACTC
>G3BZQ8102IQL0P
GGTGAGTAACGCGTATGCAACCTTCCTCACACCGAGAAAAAGTCGACTGAAAAGTTGAATAAAGTCTCGTGGTGTGCATTTCTCGCATGAGAGATGTATGATAGAAGCAATTTGGTGTGAGATGGGCATGCGTATCATTAGCTAGTTGGTAGGGTAACGGCTTACCAAGGCGACGATGATTAGGGGGCCTGAGAGGGTGGTCCCCCACACTGGGACTGAGACACGGCCCAGACTCCTACGGGAGGCAGCAGTAGGGAATATTGGTCAATGGGCGGAAGCCTGAACCAGCCATGCCGCGTGATGGATGACGGCCTTAGGGTTGTAAACATCTTTTCTGCTAGAGGAATAGAGTTCACGCGTGGACAGACGACTGTATAGCAGGAATAAGGATCGGCTAACTC
>G3BZQ8102GB8W0
GGTGAGTAACGCGTATGCAACCTTCCTCACACCGAGAAAAAGTCGACTGAAAAGTTGAATAAAGTCTCGTGGTGTGCATTTCTCGCATGAGAGATGTATGATAGAAGCAATTTGGTGTGAGATGGGCATGCGTATCATTAGCTAGTTGGTAGGGTAACGGCTTACCAAGGCGACGATGATTAGGGGGCCTGAGAGGGTGGTCCCCCACACTGGGACTGAGACACGGCCCAGACTCCTACGGGAGGCAGCAGTAGGGAATATTGGTCAATGGGCGGAAGCCTGAACCAGCCATGCCGCGTGATGGATGACGGCCTTAGGGTTGTAAACATCTTTTCTGCTAGAGGAATAGAGTTCACGCGTGGACAGACGACTGTATAGCAGGAATAAGGATCGGCTAACTC
>G3BZQ8102HTZ3G
GGTGAGTAACGCGTATGCAACCTTCCTCACACCGAGAAAAAGTCGACTGAAAAGTTGAATAAAGTCTCGTGGTGTGCATTTCTCGCATGAGAGATGTATGATAGAAGCAATTTGGTGTGAGATGGGCATGCGTATCATTAGCTAGTTGGTAGGGTAACGGCTTACCAAGGCGACGATGATTAGGGGGCCTGAGAGGGTGGTCCCCCACACTGGGACTGAGACACGGCCCAGACTCCTACGGGAGGCAGCAGTAGGGAATATTGGTCAATGGGCGGAAGCCTGAACCAGCCATGCCGCGTGATGGATGACGGCCTTAGGGTTGTAAACATCTTTTCTGCTAGAGGAATAGAGTTCACGCGTGGACAGACGACTGTATAGCAGGAATAAGGATCGGCTAACTC
>G3BZQ8102ISEB2
GGTGAGTAACGCGTATGCAACCTTCCTCACACCGAGAAAAAGTCGACTGAAAAGTTGAATAAAGTCTCGTGGTGTGCATTTCTCGCATGAGAGATGTATGATAGAAGCAATTTGGTGTGAGATGGGCATGCGTATCATTAGCTAGTTGGTAGGGTAACGGCTTACCAAGGCGACGATGATTAGGGGGCCTGAGAGGGTGGTCCCCCACACTGGGACTGAGACACGGCCCAGACTCCTACGGGAGGCAGCAGTAGGGAATATTGGTCAATGGGCGGAAGCCTGAACCAGCCATGCCGCGTGATGGATGACGGCCTTAGGGTTGTAAACATCTTTTCTGCTAGAGGAATAGAGTTCACGCGTGGACAGACGACTGTATAGCAGGAATAAGGATCGGCTAACTC
>G3BZQ8102FQ09X
GGTGAGTAACGCGTATGCAACCTTCCTCACACCGAGAAAAAGTCGACTGAAAAGTTGAATAAAGTCTCGTGGTGTGCATTTCTCGCATGAGAGATGTATGATAGAAGCAATTTGGTGTGAGATGGGCATGCGTATCATTAGCTAGTTGGTAGGGTAACGGCTTACCAAGGCGACGATGATTAGGGGGCCTGAGAGGGTGGTCCCCCACACTGGGACTGAGACACGGCCCAGACTCCTACGGGAGGCAGCAGTAGGGAATATTGGTCAATGGGCGGAAGCCTGAACCAGCCATGCCGCGTGATGGATGACGGCCTTAGGGTTGTAAACATCTTTTCTGCTAGAGGAATAGAGTTCACGCGTGGACAGACGACTGTATAGCAGGAATAAGGATCGGCTAACTC
>G3BZQ8102IS9FE
GGTGAGTAACGCGTATGCAACCTTCCTCACACCGAGAAAAAGTCGACTGAAAAGTTGAATAAAGTCTCGTGGTGTGCATTTCTCGCATGAGAGATGTATGATAGAAGCAATTTGGTGTGAGATGGGCATGCGTATCATTAGCTAGTTGGTAGGGTAACGGCTTACCAAGGCGACGATGATTAGGGGGCCTGAGAGGGTGGTCCCCCACACTGGGACTGAGACACGGCCCAGACTCCTACGGGAGGCAGCAGTAGGGAATATTGGTCAATGGGCGGAAGCCTGAACCAGCCATGCCGCGTGATGGATGACGGCCTTAGGGTTGTAAACATCTTTTCTGCTAGAGGAATAGAGTTCACGCGTGGACAGACGACTGTATAGCAGGAATAAGGATCGGCTAACTC
>G3BZQ8102J5B6Y
GGTGAGTAACGCGTATGCAACCTTCCTCACACCGAGAAAAAGTCGACTGAAAAGTTGAATAAAGTCTCGTGGTGTGCATTTCTCGCATGAGAGATGTATGATAGAAGCAATTTGGTGTGAGATGGGCATGCGTATCATTAGCTAGTTGGTAGGGTAACGGCTTACCAAGGCGACGATGATTAGGGGGCCTGAGAGGGTGGTCCCCCACACTGGGACTGAGACACGGCCCAGACTCCTACGGGAGGCAGCAGTAGGGAATATTGGTCAATGGGCGGAAGCCTGAACCAGCCATGCCGCGTGATGGATGACGGCCTTAGGGTTGTAAACATCTTTTCTGCTAGAGGAATAGAGTTCACGCGTGGACAGACGACTGTATAGCAGGAATAAGGATCGGCTAACTC
>G3BZQ8102HI75Q
GGTGAGTAACGCGTATGCAACCTTCCTCACACCGAGAAAAAGTCGACTGAAAAGTTGAATAAAGTCTCGTGGTGTGCATTTCTCGCATGAGAGATGTATGATAGAAGCAATTTGGTGTGAGATGGGCATGCGTATCATTAGCTAGTTGGTAGGGTAACGGCTTACCAAGGCGACGATGATTAGGGGGCCTGAGAGGGTGGTCCCCCACACTGGGACTGAGACACGGCCCAGACTCCTACGGGAGGCAGCAGTAGGGAATATTGGTCAATGGGCGGAAGCCTGAACCAGCCATGCCGCGTGATGGATGACGGCCTTAGGGTTGTAAACATCTTTTCTGCTAGAGGAATAGAGTTCACGCGTGGACAGACGACTGTATAGCAGGAATAAGGATCGGCTAACTC
>G3BZQ8102FLLVZ
GGTGAGTAACGCGTATGCAACCTTCCTCACACCGAGAAAAAGTCGACTGAAAAGTTGAATAAAGTCTCGTGGTGTGCATTTCTCGCATGAGAGATGTATGATAGAAGCAATTTGGTGTGAGATGGGCATGCGTATCATTAGCTAGTTGGTAGGGTAACGGCTTACCAAGGCGACGATGATTAGGGGGCCTGAGAGGGTGGTCCCCCACACTGGGACTGAGACACGGCCCAGACTCCTACGGGAGGCAGCAGTAGGGAATATTGGTCAATGGGCGGAAGCCTGAACCAGCCATGCCGCGTGATGGATGACGGCCTTAGGGTTGTAAACATCTTTTCTGCTAGAGGAATAGAGTTCACGCGTGGACAGACGACTGTATAGCAGGAATAAGGATCGGCTAACTC
>G3BZQ8102JUDS3
GGTGAGTAACGCGTATGCAACCTTCCTCACACCGAGAAAAAGTCGACTGAAAAGTTGAATAAAGTCTCGTGGTGTGCATTTCTCGCATGAGAGATGTATGATAGAAGCAATTTGGTGTGAGATGGGCATGCGTATCATTAGCTAGTTGGTAGGGTAACGGCTTACCAAGGCGACGATGATTAGGGGGCCTGAGAGGGTGGTCCCCCACACTGGGACTGAGACACGGCCCAGACTCCTACGGGAGGCAGCAGTAGGGAATATTGGTCAATGGGCGGAAGCCTGAACCAGCCATGCCGCGTGATGGATGACGGCCTTAGGGTTGTAAACATCTTTTCTGCTAGAGGAATAGAGTTCACGCGTGGACAGACGACTGTATAGCAGGAATAAGGATCGGCTAACTC
>G3BZQ8102JZRE3
GGTGAGTAACGCGTATGCAACCTTCCTCACACCGAGAAAAAGTCGACTGAAAAGTTGAATAAAGTCTCGTGGTGTGCATTTCTCGCATGAGAGATGTATGATAGAAGCAATTTGGTGTGAGATGGGCATGCGTATCATTAGCTAGTTGGTAGGGTAACGGCTTACCAAGGCGACGATGATTAGGGGGCCTGAGAGGGTGGTCCCCCACACTGGGACTGAGACACGGCCCAGACTCCTACGGGAGGCAGCAGTAGGGAATATTGGTCAATGGGCGGAAGCCTGAACCAGCCATGCCGCGTGATGGATGACGGCCTTAGGGTTGTAAACATCTTTTCTGCTAGAGGAATAGAGTTCACGCGTGGACAGACGACTGTATAGCAGGAATAAGGATCGGCTAACTC
>G3BZQ8102I8Z24
GGTGAGTAACGCGTATGCAACCTTCCTCACACCGAGAAAAAGTCGACTGAAAAGTTGAATAAAGTCTCGTGGTGTGCATTTCTCGCATGAGAGATGTATGATAGAAGCAATTTGGTGTGAGATGGGCATGCGTATCATTAGCTAGTTGGTAGGGTAACGGCTTACCAAGGCGACGATGATTAGGGGGCCTGAGAGGGTGGTCCCCCACACTGGGACTGAGACACGGCCCAGACTCCTACGGGAGGCAGCAGTAGGGAATATTGGTCAATGGGCGGAAGCCTGAACCAGCCATGCCGCGTGATGGATGACGGCCTTAGGGTTGTAAACATCTTTTCTGCTAGAGGAATAGAGTTCACGCGTGGACAGACGACTGTATAGCAGGAATAAGGATCGGCTAACTC
>G3BZQ8102I29HW
GGTGAGTAACGCGTATGCAACCTTCCTCACACCGAGAAAAAGTCGACTGAAAAGTTGAATAAAGTCTCGTGGTGTGCATTTCTCGCATGAGAGATGTATGATAGAAGCAATTTGGTGTGAGATGGGCATGCGTATCATTAGCTAGTTGGTAGGGTAACGGCTTACCAAGGCGACGATGATTAGGGGGCCTGAGAGGGTGGTCCCCCACACTGGGACTGAGACACGGCCCAGACTCCTACGGGAGGCAGCAGTAGGGAATATTGGTCAATGGGCGGAAGCCTGAACCAGCCATGCCGCGTGATGGATGACGGCCTTAGGGTTGTAAACATCTTTTCTGCTAGAGGAATAGAGTTCACGCGTGGACAGACGACTGTATAGCAGGAATAAGGATCGGCTAACTC
>G3BZQ8102JGIYH
GGTGAGTAACGCGTATGCAACCTTCCTCACACCGAGAAAAAGTCGACTGAAAAGTTGAATAAAGTCTCGTGGTGTGCATTTCTCGCATGAGAGATGTATGATAGAAGCAATTTGGTGTGAGATGGGCATGCGTATCATTAGCTAGTTGGTAGGGTAACGGCTTACCAAGGCGACGATGATTAGGGGGCCTGAGAGGGTGGTCCCCCACACTGGGACTGAGACACGGCCCAGACTCCTACGGGAGGCAGCAGTAGGGAATATTGGTCAATGGGCGGAAGCCTGAACCAGCCATGCCGCGTGATGGATGACGGCCTTAGGGTTGTAAACATCTTTTCTGCTAGAGGAATAGAGTTCACGCGTGGACAGACGACTGTATAGCAGGAATAAGGATCGGCTAACTC
>G3BZQ8102GO5KB
GGTGAGTAACGCGTATGCAACCTTCCTCACACCGAGAAAAAGTCGACTGAAAAGTTGAATAAAGTCTCGTGGTGTGCATTTCTCGCATGAGAGATGTATGATAGAAGCAATTTGGTGTGAGATGGGCATGCGTATCATTAGCTAGTTGGTAGGGTAACGGCTTACCAAGGCGACGATGATTAGGGGGCCTGAGAGGGTGGTCCCCCACACTGGGACTGAGACACGGCCCAGACTCCTACGGGAGGCAGCAGTAGGGAATATTGGTCAATGGGCGGAAGCCTGAACCAGCCATGCCGCGTGATGGATGACGGCCTTAGGGTTGTAAACATCTTTTCTGCTAGAGGAATAGAGTTCACGCGTGGACAGACGACTGTATAGCAGGAATAAGGATCGGCTAACTC
>G3BZQ8102G9770
GGTGAGTAACGCGTATGCAACCTTCCTCACACCGAGAAAAAGTCGACTGAAAAGTTGAATAAAGTCTCGTGGTGTGCATTTCTCGCATGAGAGATGTATGATAGAAGCAATTTGGTGTGAGATGGGCATGCGTATCATTAGCTAGTTGGTAGGGTAACGGCTTACCAAGGCGACGATGATTAGGGGGCCTGAGAGGGTGGTCCCCCACACTGGGACTGAGACACGGCCCAGACTCCTACGGGAGGCAGCAGTAGGGAATATTGGTCAATGGGCGGAAGCCTGAACCAGCCATGCCGCGTGATGGATGACGGCCTTAGGGTTGTAAACATCTTTTCTGCTAGAGGAATAGAGTTCACGCGTGGACAGACGACTGTATAGCAGGAATAAGGATCGGCTAACTC
>G35JFLI02HOQ2A
GGTGAGTAACGCGTATGCAACCTTCCTCACACCGAGAAAAAGTCGACTGAAAAGTTGAATAAAGTCTCGTGGTGTGCATTTCTCGCATGAGAGATGTATGATAGAAGCAATTTGGTGTGAGATGGGCATGCGTATCATTAGCTAGTTGGTAGGGTAACGGCTTACCAAGGCGACGATGATTAGGGGGCCTGAGAGGGTGGTCCCCCACACTGGGACTGAGACACGGCCCAGACTCCTACGGGAGGCAGCAGTAGGGAATATTGGTCAATGGGCGGAAGCCTGAACCAGCCATGCCGCGTGATGGATGACGGCCTTAGGGTTGTAAACATCTTTTCTGCTAGAGGAATAGAGTTCACGCGTGGACAGACGACTGTATAGCAGGAATAAGGATCGGCTAACTC
>G35JFLI02GJ0EM
GGTGAGTAACGCGTATGCAACCTTCCTCACACCGAGAAAAAGTCGACTGAAAAGTTGAATAAAGTCTCGTGGTGTGCATTTCTCGCATGAGAGATGTATGATAGAAGCAATTTGGTGTGAGATGGGCATGCGTATCATTAGCTAGTTGGTAGGGTAACGGCTTACCAAGGCGACGATGATTAGGGGGCCTGAGAGGGTGGTCCCCCACACTGGGACTGAGACACGGCCCAGACTCCTACGGGAGGCAGCAGTAGGGAATATTGGTCAATGGGCGGAAGCCTGAACCAGCCATGCCGCGTGATGGATGACGGCCTTAGGGTTGTAAACATCTTTTCTGCTAGAGGAATAGAGTTCACGCGTGGACAGACGACTGTATAGCAGGAATAAGGATCGGCTAACTC
>G35JFLI02IO3HH
GGTGAGTAACGCGTATGCAACCTTCCTCACACCGAGAAAAAGTCGACTGAAAAGTTGAATAAAGTCTCGTGGTGTGCATTTCTCGCATGAGAGATGTATGATAGAAGCAATTTGGTGTGAGATGGGCATGCGTATCATTAGCTAGTTGGTAGGGTAACGGCTTACCAAGGCGACGATGATTAGGGGGCCTGAGAGGGTGGTCCCCCACACTGGGACTGAGACACGGCCCAGACTCCTACGGGAGGCAGCAGTAGGGAATATTGGTCAATGGGCGGAAGCCTGAACCAGCCATGCCGCGTGATGGATGACGGCCTTAGGGTTGTAAACATCTTTTCTGCTAGAGGAATAGAGTTCACGCGTGGACAGACGACTGTATAGCAGGAATAAGGATCGGCTAACTC
>G35JFLI02H3K4U
GGTGAGTAACGCGTATGCAACCTTCCTCACACCGAGAAAAAGTCGACTGAAAAGTTGAATAAAGTCTCGTGGTGTGCATTTCTCGCATGAGAGATGTATGATAGAAGCAATTTGGTGTGAGATGGGCATGCGTATCATTAGCTAGTTGGTAGGGTAACGGCTTACCAAGGCGACGATGATTAGGGGGCCTGAGAGGGTGGTCCCCCACACTGGGACTGAGACACGGCCCAGACTCCTACGGGAGGCAGCAGTAGGGAATATTGGTCAATGGGCGGAAGCCTGAACCAGCCATGCCGCGTGATGGATGACGGCCTTAGGGTTGTAAACATCTTTTCTGCTAGAGGAATAGAGTTCACGCGTGGACAGACGACTGTATAGCAGGAATAAGGATCGGCTAACTC
>G35JFLI02HBPIE
GGTGAGTAACGCGTATGCAACCTTCCTCACACCGAGAAAAAGTCGACTGAAAAGTTGAATAAAGTCTCGTGGTGTGCATTTCTCGCATGAGAGATGTATGATAGAAGCAATTTGGTGTGAGATGGGCATGCGTATCATTAGCTAGTTGGTAGGGTAACGGCTTACCAAGGCGACGATGATTAGGGGGCCTGAGAGGGTGGTCCCCCACACTGGGACTGAGACACGGCCCAGACTCCTACGGGAGGCAGCAGTAGGGAATATTGGTCAATGGGCGGAAGCCTGAACCAGCCATGCCGCGTGATGGATGACGGCCTTAGGGTTGTAAACATCTTTTCTGCTAGAGGAATAGAGTTCACGCGTGGACAGACGACTGTATAGCAGGAATAAGGATCGGCTAACTC
>G35JFLI02JQBDN
GGTGAGTAACGCGTATGCAACCTTCCTCACACCGAGAAAAAGTCGACTGAAAAGTTGAATAAAGTCTCGTGGTGTGCATTTCTCGCATGAGAGATGTATGATAGAAGCAATTTGGTGTGAGATGGGCATGCGTATCATTAGCTAGTTGGTAGGGTAACGGCTTACCAAGGCGACGATGATTAGGGGGCCTGAGAGGGTGGTCCCCCACACTGGGACTGAGACACGGCCCAGACTCCTACGGGAGGCAGCAGTAGGGAATATTGGTCAATGGGCGGAAGCCTGAACCAGCCATGCCGCGTGATGGATGACGGCCTTAGGGTTGTAAACATCTTTTCTGCTAGAGGAATAGAGTTCACGCGTGGACAGACGACTGTATAGCAGGAATAAGGATCGGCTAACTC
>G35JFLI02JKC06
GGTGAGTAACGCGTATGCAACCTTCCTCACACCGAGAAAAAGTCGACTGAAAAGTTGAATAAAGTCTCGTGGTGTGCATTTCTCGCATGAGAGATGTATGATAGAAGCAATTTGGTGTGAGATGGGCATGCGTATCATTAGCTAGTTGGTAGGGTAACGGCTTACCAAGGCGACGATGATTAGGGGGCCTGAGAGGGTGGTCCCCCACACTGGGACTGAGACACGGCCCAGACTCCTACGGGAGGCAGCAGTAGGGAATATTGGTCAATGGGCGGAAGCCTGAACCAGCCATGCCGCGTGATGGATGACGGCCTTAGGGTTGTAAACATCTTTTCTGCTAGAGGAATAGAGTTCACGCGTGGACAGACGACTGTATAGCAGGAATAAGGATCGGCTAACTC
>G35JFLI02IGHDA
GGTGAGTAACGCGTATGCAACCTTCCTCACACCGAGAAAAAGTCGACTGAAAAGTTGAATAAAGTCTCGTGGTGTGCATTTCTCGCATGAGAGATGTATGATAGAAGCAATTTGGTGTGAGATGGGCATGCGTATCATTAGCTAGTTGGTAGGGTAACGGCTTACCAAGGCGACGATGATTAGGGGGCCTGAGAGGGTGGTCCCCCACACTGGGACTGAGACACGGCCCAGACTCCTACGGGAGGCAGCAGTAGGGAATATTGGTCAATGGGCGGAAGCCTGAACCAGCCATGCCGCGTGATGGATGACGGCCTTAGGGTTGTAAACATCTTTTCTGCTAGAGGAATAGAGTTCACGCGTGGACAGACGACTGTATAGCAGGAATAAGGATCGGCTAACTC
>G35JFLI02JHH40
GGTGAGTAACGCGTATGCAACCTTCCTCACACCGAGAAAAAGTCGACTGAAAAGTTGAATAAAGTCTCGTGGTGTGCATTTCTCGCATGAGAGATGTATGATAGAAGCAATTTGGTGTGAGATGGGCATGCGTATCATTAGCTAGTTGGTAGGGTAACGGCTTACCAAGGCGACGATGATTAGGGGGCCTGAGAGGGTGGTCCCCCACACTGGGACTGAGACACGGCCCAGACTCCTACGGGAGGCAGCAGTAGGGAATATTGGTCAATGGGCGGAAGCCTGAACCAGCCATGCCGCGTGATGGATGACGGCCTTAGGGTTGTAAACATCTTTTCTGCTAGAGGAATAGAGTTCACGCGTGGACAGACGACTGTATAGCAGGAATAAGGATCGGCTAACTC
>G35JFLI02GBPYV
GGTGAGTAACGCGTATGCAACCTTCCTCACACCGAGAAAAAGTCGACTGAAAAGTTGAATAAAGTCTCGTGGTGTGCATTTCTCGCATGAGAGATGTATGATAGAAGCAATTTGGTGTGAGATGGGCATGCGTATCATTAGCTAGTTGGTAGGGTAACGGCTTACCAAGGCGACGATGATTAGGGGGCCTGAGAGGGTGGTCCCCCACACTGGGACTGAGACACGGCCCAGACTCCTACGGGAGGCAGCAGTAGGGAATATTGGTCAATGGGCGGAAGCCTGAACCAGCCATGCCGCGTGATGGATGACGGCCTTAGGGTTGTAAACATCTTTTCTGCTAGAGGAATAGAGTTCACGCGTGGACAGACGACTGTATAGCAGGAATAAGGATCGGCTAACTC
>G35JFLI02I4F4I
GGTGAGTAACGCGTATGCAACCTTCCTCACACCGAGAAAAAGTCGACTGAAAAGTTGAATAAAGTCTCGTGGTGTGCATTTCTCGCATGAGAGATGTATGATAGAAGCAATTTGGTGTGAGATGGGCATGCGTATCATTAGCTAGTTGGTAGGGTAACGGCTTACCAAGGCGACGATGATTAGGGGGCCTGAGAGGGTGGTCCCCCACACTGGGACTGAGACACGGCCCAGACTCCTACGGGAGGCAGCAGTAGGGAATATTGGTCAATGGGCGGAAGCCTGAACCAGCCATGCCGCGTGATGGATGACGGCCTTAGGGTTGTAAACATCTTTTCTGCTAGAGGAATAGAGTTCACGCGTGGACAGACGACTGTATAGCAGGAATAAGGATCGGCTAACTC
>G35JFLI02IF77E
GGTGAGTAACGCGTATGCAACCTTCCTCACACCGAGAAAAAGTCGACTGAAAAGTTGAATAAAGTCTCGTGGTGTGCATTTCTCGCATGAGAGATGTATGATAGAAGCAATTTGGTGTGAGATGGGCATGCGTATCATTAGCTAGTTGGTAGGGTAACGGCTTACCAAGGCGACGATGATTAGGGGGCCTGAGAGGGTGGTCCCCCACACTGGGACTGAGACACGGCCCAGACTCCTACGGGAGGCAGCAGTAGGGAATATTGGTCAATGGGCGGAAGCCTGAACCAGCCATGCCGCGTGATGGATGACGGCCTTAGGGTTGTAAACATCTTTTCTGCTAGAGGAATAGAGTTCACGCGTGGACAGACGACTGTATAGCAGGAATAAGGATCGGCTAACTC
>G35JFLI02FK0FO
GGTGAGTAACGCGTATGCAACCTTCCTCACACCGAGAAAAAGTCGACTGAAAAGTTGAATAAAGTCTCGTGGTGTGCATTTCTCGCATGAGAGATGTATGATAGAAGCAATTTGGTGTGAGATGGGCATGCGTATCATTAGCTAGTTGGTAGGGTAACGGCTTACCAAGGCGACGATGATTAGGGGGCCTGAGAGGGTGGTCCCCCACACTGGGACTGAGACACGGCCCAGACTCCTACGGGAGGCAGCAGTAGGGAATATTGGTCAATGGGCGGAAGCCTGAACCAGCCATGCCGCGTGATGGATGACGGCCTTAGGGTTGTAAACATCTTTTCTGCTAGAGGAATAGAGTTCACGCGTGGACAGACGACTGTATAGCAGGAATAAGGATCGGCTAACTC
>G35JFLI02IT5GC
GGTGAGTAACGCGTATGCAACCTTCCTCACACCGAGAAAAAGTCGACTGAAAAGTTGAATAAAGTCTCGTGGTGTGCATTTCTCGCATGAGAGATGTATGATAGAAGCAATTTGGTGTGAGATGGGCATGCGTATCATTAGCTAGTTGGTAGGGTAACGGCTTACCAAGGCGACGATGATTAGGGGGCCTGAGAGGGTGGTCCCCCACACTGGGACTGAGACACGGCCCAGACTCCTACGGGAGGCAGCAGTAGGGAATATTGGTCAATGGGCGGAAGCCTGAACCAGCCATGCCGCGTGATGGATGACGGCCTTAGGGTTGTAAACATCTTTTCTGCTAGAGGAATAGAGTTCACGCGTGGACAGACGACTGTATAGCAGGAATAAGGATCGGCTAACTC
>G35JFLI02FNJ6U
GGTGAGTAACGCGTATGCAACCTTCCTCACACCGAGAAAAAGTCGACTGAAAAGTTGAATAAAGTCTCGTGGTGTGCATTTCTCGCATGAGAGATGTATGATAGAAGCAATTTGGTGTGAGATGGGCATGCGTATCATTAGCTAGTTGGTAGGGTAACGGCTTACCAAGGCGACGATGATTAGGGGGCCTGAGAGGGTGGTCCCCCACACTGGGACTGAGACACGGCCCAGACTCCTACGGGAGGCAGCAGTAGGGAATATTGGTCAATGGGCGGAAGCCTGAACCAGCCATGCCGCGTGATGGATGACGGCCTTAGGGTTGTAAACATCTTTTCTGCTAGAGGAATAGAGTTCACGCGTGGACAGACGACTGTATAGCAGGAATAAGGATCGGCTAACTC
>G35JFLI02G73KZ
GGTGAGTAACGCGTATGCAACCTTCCTCACACCGAGAAAAAGTCGACTGAAAAGTTGAATAAAGTCTCGTGGTGTGCATTTCTCGCATGAGAGATGTATGATAGAAGCAATTTGGTGTGAGATGGGCATGCGTATCATTAGCTAGTTGGTAGGGTAACGGCTTACCAAGGCGACGATGATTAGGGGGCCTGAGAGGGTGGTCCCCCACACTGGGACTGAGACACGGCCCAGACTCCTACGGGAGGCAGCAGTAGGGAATATTGGTCAATGGGCGGAAGCCTGAACCAGCCATGCCGCGTGATGGATGACGGCCTTAGGGTTGTAAACATCTTTTCTGCTAGAGGAATAGAGTTCACGCGTGGACAGACGACTGTATAGCAGGAATAAGGATCGGCTAACTC
>G35JFLI02HE0ML
GGTGAGTAACGCGTATGCAACCTTCCTCACACCGAGAAAAAGTCGACTGAAAAGTTGAATAAAGTCTCGTGGTGTGCATTTCTCGCATGAGAGATGTATGATAGAAGCAATTTGGTGTGAGATGGGCATGCGTATCATTAGCTAGTTGGTAGGGTAACGGCTTACCAAGGCGACGATGATTAGGGGGCCTGAGAGGGTGGTCCCCCACACTGGGACTGAGACACGGCCCAGACTCCTACGGGAGGCAGCAGTAGGGAATATTGGTCAATGGGCGGAAGCCTGAACCAGCCATGCCGCGTGATGGATGACGGCCTTAGGGTTGTAAACATCTTTTCTGCTAGAGGAATAGAGTTCACGCGTGGACAGACGACTGTATAGCAGGAATAAGGATCGGCTAACTC
>G35JFLI02H1JBX
GGTGAGTAACGCGTATGCAACCTTCCTCACACCGAGAAAAAGTCGACTGAAAAGTTGAATAAAGTCTCGTGGTGTGCATTTCTCGCATGAGAGATGTATGATAGAAGCAATTTGGTGTGAGATGGGCATGCGTATCATTAGCTAGTTGGTAGGGTAACGGCTTACCAAGGCGACGATGATTAGGGGGCCTGAGAGGGTGGTCCCCCACACTGGGACTGAGACACGGCCCAGACTCCTACGGGAGGCAGCAGTAGGGAATATTGGTCAATGGGCGGAAGCCTGAACCAGCCATGCCGCGTGATGGATGACGGCCTTAGGGTTGTAAACATCTTTTCTGCTAGAGGAATAGAGTTCACGCGTGGACAGACGACTGTATAGCAGGAATAAGGATCGGCTAACTC
>G35JFLI02IQ010
GGTGAGTAACGCGTATGCAACCTTCCTCACACCGAGAAAAAGTCGACTGAAAAGTTGAATAAAGTCTCGTGGTGTGCATTTCTCGCATGAGAGATGTATGATAGAAGCAATTTGGTGTGAGATGGGCATGCGTATCATTAGCTAGTTGGTAGGGTAACGGCTTACCAAGGCGACGATGATTAGGGGGCCTGAGAGGGTGGTCCCCCACACTGGGACTGAGACACGGCCCAGACTCCTACGGGAGGCAGCAGTAGGGAATATTGGTCAATGGGCGGAAGCCTGAACCAGCCATGCCGCGTGATGGATGACGGCCTTAGGGTTGTAAACATCTTTTCTGCTAGAGGAATAGAGTTCACGCGTGGACAGACGACTGTATAGCAGGAATAAGGATCGGCTAACTC
>G35JFLI02ITHSG
GGTGAGTAACGCGTATGCAACCTTCCTCACACCGAGAAAAAGTCGACTGAAAAGTTGAATAAAGTCTCGTGGTGTGCATTTCTCGCATGAGAGATGTATGATAGAAGCAATTTGGTGTGAGATGGGCATGCGTATCATTAGCTAGTTGGTAGGGTAACGGCTTACCAAGGCGACGATGATTAGGGGGCCTGAGAGGGTGGTCCCCCACACTGGGACTGAGACACGGCCCAGACTCCTACGGGAGGCAGCAGTAGGGAATATTGGTCAATGGGCGGAAGCCTGAACCAGCCATGCCGCGTGATGGATGACGGCCTTAGGGTTGTAAACATCTTTTCTGCTAGAGGAATAGAGTTCACGCGTGGACAGACGACTGTATAGCAGGAATAAGGATCGGCTAACTC
>G35JFLI02GH0AU
GGTGAGTAACGCGTATGCAACCTTCCTCACACCGAGAAAAAGTCGACTGAAAAGTTGAATAAAGTCTCGTGGTGTGCATTTCTCGCATGAGAGATGTATGATAGAAGCAATTTGGTGTGAGATGGGCATGCGTATCATTAGCTAGTTGGTAGGGTAACGGCTTACCAAGGCGACGATGATTAGGGGGCCTGAGAGGGTGGTCCCCCACACTGGGACTGAGACACGGCCCAGACTCCTACGGGAGGCAGCAGTAGGGAATATTGGTCAATGGGCGGAAGCCTGAACCAGCCATGCCGCGTGATGGATGACGGCCTTAGGGTTGTAAACATCTTTTCTGCTAGAGGAATAGAGTTCACGCGTGGACAGACGACTGTATAGCAGGAATAAGGATCGGCTAACTC
>G35JFLI02G1WXV
GGTGAGTAACGCGTATGCAACCTTCCTCACACCGAGAAAAAGTCGACTGAAAAGTTGAATAAAGTCTCGTGGTGTGCATTTCTCGCATGAGAGATGTATGATAGAAGCAATTTGGTGTGAGATGGGCATGCGTATCATTAGCTAGTTGGTAGGGTAACGGCTTACCAAGGCGACGATGATTAGGGGGCCTGAGAGGGTGGTCCCCCACACTGGGACTGAGACACGGCCCAGACTCCTACGGGAGGCAGCAGTAGGGAATATTGGTCAATGGGCGGAAGCCTGAACCAGCCATGCCGCGTGATGGATGACGGCCTTAGGGTTGTAAACATCTTTTCTGCTAGAGGAATAGAGTTCACGCGTGGACAGACGACTGTATAGCAGGAATAAGGATCGGCTAACTC
>G35JFLI02JXC6U
GGTGAGTAACGCGTATGCAACCTTCCTCACACCGAGAAAAAGTCGACTGAAAAGTTGAATAAAGTCTCGTGGTGTGCATTTCTCGCATGAGAGATGTATGATAGAAGCAATTTGGTGTGAGATGGGCATGCGTATCATTAGCTAGTTGGTAGGGTAACGGCTTACCAAGGCGACGATGATTAGGGGGCCTGAGAGGGTGGTCCCCCACACTGGGACTGAGACACGGCCCAGACTCCTACGGGAGGCAGCAGTAGGGAATATTGGTCAATGGGCGGAAGCCTGAACCAGCCATGCCGCGTGATGGATGACGGCCTTAGGGTTGTAAACATCTTTTCTGCTAGAGGAATAGAGTTCACGCGTGGACAGACGACTGTATAGCAGGAATAAGGATCGGCTAACTC
>G35JFLI02H4HJX
GGTGAGTAACGCGTATGCAACCTTCCTCACACCGAGAAAAAGTCGACTGAAAAGTTGAATAAAGTCTCGTGGTGTGCATTTCTCGCATGAGAGATGTATGATAGAAGCAATTTGGTGTGAGATGGGCATGCGTATCATTAGCTAGTTGGTAGGGTAACGGCTTACCAAGGCGACGATGATTAGGGGGCCTGAGAGGGTGGTCCCCCACACTGGGACTGAGACACGGCCCAGACTCCTACGGGAGGCAGCAGTAGGGAATATTGGTCAATGGGCGGAAGCCTGAACCAGCCATGCCGCGTGATGGATGACGGCCTTAGGGTTGTAAACATCTTTTCTGCTAGAGGAATAGAGTTCACGCGTGGACAGACGACTGTATAGCAGGAATAAGGATCGGCTAACTC
>G35JFLI02H6J4L
GGTGAGTAACGCGTATGCAACCTTCCTCACACCGAGAAAAAGTCGACTGAAAAGTTGAATAAAGTCTCGTGGTGTGCATTTCTCGCATGAGAGATGTATGATAGAAGCAATTTGGTGTGAGATGGGCATGCGTATCATTAGCTAGTTGGTAGGGTAACGGCTTACCAAGGCGACGATGATTAGGGGGCCTGAGAGGGTGGTCCCCCACACTGGGACTGAGACACGGCCCAGACTCCTACGGGAGGCAGCAGTAGGGAATATTGGTCAATGGGCGGAAGCCTGAACCAGCCATGCCGCGTGATGGATGACGGCCTTAGGGTTGTAAACATCTTTTCTGCTAGAGGAATAGAGTTCACGCGTGGACAGACGACTGTATAGCAGGAATAAGGATCGGCTAACTC
>G35JFLI02HJXF8
GGTGAGTAACGCGTATGCAACCTTCCTCACACCGAGAAAAAGTCGACTGAAAAGTTGAATAAAGTCTCGTGGTGTGCATTTCTCGCATGAGAGATGTATGATAGAAGCAATTTGGTGTGAGATGGGCATGCGTATCATTAGCTAGTTGGTAGGGTAACGGCTTACCAAGGCGACGATGATTAGGGGGCCTGAGAGGGTGGTCCCCCACACTGGGACTGAGACACGGCCCAGACTCCTACGGGAGGCAGCAGTAGGGAATATTGGTCAATGGGCGGAAGCCTGAACCAGCCATGCCGCGTGATGGATGACGGCCTTAGGGTTGTAAACATCTTTTCTGCTAGAGGAATAGAGTTCACGCGTGGACAGACGACTGTATAGCAGGAATAAGGATCGGCTAACTC
>G35JFLI02IDID6
GGTGAGTAACGCGTATGCAACCTTCCTCACACCGAGAAAAAGTCGACTGAAAAGTTGAATAAAGTCTCGTGGTGTGCATTTCTCGCATGAGAGATGTATGATAGAAGCAATTTGGTGTGAGATGGGCATGCGTATCATTAGCTAGTTGGTAGGGTAACGGCTTACCAAGGCGACGATGATTAGGGGGCCTGAGAGGGTGGTCCCCCACACTGGGACTGAGACACGGCCCAGACTCCTACGGGAGGCAGCAGTAGGGAATATTGGTCAATGGGCGGAAGCCTGAACCAGCCATGCCGCGTGATGGATGACGGCCTTAGGGTTGTAAACATCTTTTCTGCTAGAGGAATAGAGTTCACGCGTGGACAGACGACTGTATAGCAGGAATAAGGATCGGCTAACTC
>G35JFLI02F3VG2
GGTGAGTAACGCGTATGCAACCTTCCTCACACCGAGAAAAAGTCGACTGAAAAGTTGAATAAAGTCTCGTGGTGTGCATTTCTCGCATGAGAGATGTATGATAGAAGCAATTTGGTGTGAGATGGGCATGCGTATCATTAGCTAGTTGGTAGGGTAACGGCTTACCAAGGCGACGATGATTAGGGGGCCTGAGAGGGTGGTCCCCCACACTGGGACTGAGACACGGCCCAGACTCCTACGGGAGGCAGCAGTAGGGAATATTGGTCAATGGGCGGAAGCCTGAACCAGCCATGCCGCGTGATGGATGACGGCCTTAGGGTTGTAAACATCTTTTCTGCTAGAGGAATAGAGTTCACGCGTGGACAGACGACTGTATAGCAGGAATAAGGATCGGCTAACTC
>G35JFLI02J1JUG
GGTGAGTAACGCGTATGCAACCTTCCTCACACCGAGAAAAAGTCGACTGAAAAGTTGAATAAAGTCTCGTGGTGTGCATTTCTCGCATGAGAGATGTATGATAGAAGCAATTTGGTGTGAGATGGGCATGCGTATCATTAGCTAGTTGGTAGGGTAACGGCTTACCAAGGCGACGATGATTAGGGGGCCTGAGAGGGTGGTCCCCCACACTGGGACTGAGACACGGCCCAGACTCCTACGGGAGGCAGCAGTAGGGAATATTGGTCAATGGGCGGAAGCCTGAACCAGCCATGCCGCGTGATGGATGACGGCCTTAGGGTTGTAAACATCTTTTCTGCTAGAGGAATAGAGTTCACGCGTGGACAGACGACTGTATAGCAGGAATAAGGATCGGCTAACTC
>G35JFLI02IO5CV
GGTGAGTAACGCGTATGCAACCTTCCTCACACCGAGAAAAAGTCGACTGAAAAGTTGAATAAAGTCTCGTGGTGTGCATTTCTCGCATGAGAGATGTATGATAGAAGCAATTTGGTGTGAGATGGGCATGCGTATCATTAGCTAGTTGGTAGGGTAACGGCTTACCAAGGCGACGATGATTAGGGGGCCTGAGAGGGTGGTCCCCCACACTGGGACTGAGACACGGCCCAGACTCCTACGGGAGGCAGCAGTAGGGAATATTGGTCAATGGGCGGAAGCCTGAACCAGCCATGCCGCGTGATGGATGACGGCCTTAGGGTTGTAAACATCTTTTCTGCTAGAGGAATAGAGTTCACGCGTGGACAGACGACTGTATAGCAGGAATAAGGATCGGCTAACTC
>G35JFLI02HWBJZ
GGTGAGTAACGCGTATGCAACCTTCCTCACACCGAGAAAAAGTCGACTGAAAAGTTGAATAAAGTCTCGTGGTGTGCATTTCTCGCATGAGAGATGTATGATAGAAGCAATTTGGTGTGAGATGGGCATGCGTATCATTAGCTAGTTGGTAGGGTAACGGCTTACCAAGGCGACGATGATTAGGGGGCCTGAGAGGGTGGTCCCCCACACTGGGACTGAGACACGGCCCAGACTCCTACGGGAGGCAGCAGTAGGGAATATTGGTCAATGGGCGGAAGCCTGAACCAGCCATGCCGCGTGATGGATGACGGCCTTAGGGTTGTAAACATCTTTTCTGCTAGAGGAATAGAGTTCACGCGTGGACAGACGACTGTATAGCAGGAATAAGGATCGGCTAACTC
>G35JFLI02HEUOG
GGTGAGTAACGCGTATGCAACCTTCCTCACACCGAGAAAAAGTCGACTGAAAAGTTGAATAAAGTCTCGTGGTGTGCATTTCTCGCATGAGAGATGTATGATAGAAGCAATTTGGTGTGAGATGGGCATGCGTATCATTAGCTAGTTGGTAGGGTAACGGCTTACCAAGGCGACGATGATTAGGGGGCCTGAGAGGGTGGTCCCCCACACTGGGACTGAGACACGGCCCAGACTCCTACGGGAGGCAGCAGTAGGGAATATTGGTCAATGGGCGGAAGCCTGAACCAGCCATGCCGCGTGATGGATGACGGCCTTAGGGTTGTAAACATCTTTTCTGCTAGAGGAATAGAGTTCACGCGTGGACAGACGACTGTATAGCAGGAATAAGGATCGGCTAACTC
>G35JFLI02IIZWP
GGTGAGTAACGCGTATGCAACCTTCCTCACACCGAGAAAAAGTCGACTGAAAAGTTGAATAAAGTCTCGTGGTGTGCATTTCTCGCATGAGAGATGTATGATAGAAGCAATTTGGTGTGAGATGGGCATGCGTATCATTAGCTAGTTGGTAGGGTAACGGCTTACCAAGGCGACGATGATTAGGGGGCCTGAGAGGGTGGTCCCCCACACTGGGACTGAGACACGGCCCAGACTCCTACGGGAGGCAGCAGTAGGGAATATTGGTCAATGGGCGGAAGCCTGAACCAGCCATGCCGCGTGATGGATGACGGCCTTAGGGTTGTAAACATCTTTTCTGCTAGAGGAATAGAGTTCACGCGTGGACAGACGACTGTATAGCAGGAATAAGGATCGGCTAACTC
>G35JFLI02JJ9WG
GGTGAGTAACGCGTATGCAACCTTCCTCACACCGAGAAAAAGTCGACTGAAAAGTTGAATAAAGTCTCGTGGTGTGCATTTCTCGCATGAGAGATGTATGATAGAAGCAATTTGGTGTGAGATGGGCATGCGTATCATTAGCTAGTTGGTAGGGTAACGGCTTACCAAGGCGACGATGATTAGGGGGCCTGAGAGGGTGGTCCCCCACACTGGGACTGAGACACGGCCCAGACTCCTACGGGAGGCAGCAGTAGGGAATATTGGTCAATGGGCGGAAGCCTGAACCAGCCATGCCGCGTGATGGATGACGGCCTTAGGGTTGTAAACATCTTTTCTGCTAGAGGAATAGAGTTCACGCGTGGACAGACGACTGTATAGCAGGAATAAGGATCGGCTAACTC
>G35JFLI02IE3T5
GGTGAGTAACGCGTATGCAACCTTCCTCACACCGAGAAAAAGTCGACTGAAAAGTTGAATAAAGTCTCGTGGTGTGCATTTCTCGCATGAGAGATGTATGATAGAAGCAATTTGGTGTGAGATGGGCATGCGTATCATTAGCTAGTTGGTAGGGTAACGGCTTACCAAGGCGACGATGATTAGGGGGCCTGAGAGGGTGGTCCCCCACACTGGGACTGAGACACGGCCCAGACTCCTACGGGAGGCAGCAGTAGGGAATATTGGTCAATGGGCGGAAGCCTGAACCAGCCATGCCGCGTGATGGATGACGGCCTTAGGGTTGTAAACATCTTTTCTGCTAGAGGAATAGAGTTCACGCGTGGACAGACGACTGTATAGCAGGAATAAGGATCGGCTAACTC
>G35JFLI02H65S7
GGTGAGTAACGCGTATGCAACCTTCCTCACACCGAGAAAAAGTCGACTGAAAAGTTGAATAAAGTCTCGTGGTGTGCATTTCTCGCATGAGAGATGTATGATAGAAGCAATTTGGTGTGAGATGGGCATGCGTATCATTAGCTAGTTGGTAGGGTAACGGCTTACCAAGGCGACGATGATTAGGGGGCCTGAGAGGGTGGTCCCCCACACTGGGACTGAGACACGGCCCAGACTCCTACGGGAGGCAGCAGTAGGGAATATTGGTCAATGGGCGGAAGCCTGAACCAGCCATGCCGCGTGATGGATGACGGCCTTAGGGTTGTAAACATCTTTTCTGCTAGAGGAATAGAGTTCACGCGTGGACAGACGACTGTATAGCAGGAATAAGGATCGGCTAACTC
>G35JFLI02I60MP
GGTGAGTAACGCGTATGCAACCTTCCTCACACCGAGAAAAAGTCGACTGAAAAGTTGAATAAAGTCTCGTGGTGTGCATTTCTCGCATGAGAGATGTATGATAGAAGCAATTTGGTGTGAGATGGGCATGCGTATCATTAGCTAGTTGGTAGGGTAACGGCTTACCAAGGCGACGATGATTAGGGGGCCTGAGAGGGTGGTCCCCCACACTGGGACTGAGACACGGCCCAGACTCCTACGGGAGGCAGCAGTAGGGAATATTGGTCAATGGGCGGAAGCCTGAACCAGCCATGCCGCGTGATGGATGACGGCCTTAGGGTTGTAAACATCTTTTCTGCTAGAGGAATAGAGTTCACGCGTGGACAGACGACTGTATAGCAGGAATAAGGATCGGCTAACTC
>G35JFLI02HYUWE
GGTGAGTAACGCGTATGCAACCTTCCTCACACCGAGAAAAAGTCGACTGAAAAGTTGAATAAAGTCTCGTGGTGTGCATTTCTCGCATGAGAGATGTATGATAGAAGCAATTTGGTGTGAGATGGGCATGCGTATCATTAGCTAGTTGGTAGGGTAACGGCTTACCAAGGCGACGATGATTAGGGGGCCTGAGAGGGTGGTCCCCCACACTGGGACTGAGACACGGCCCAGACTCCTACGGGAGGCAGCAGTAGGGAATATTGGTCAATGGGCGGAAGCCTGAACCAGCCATGCCGCGTGATGGATGACGGCCTTAGGGTTGTAAACATCTTTTCTGCTAGAGGAATAGAGTTCACGCGTGGACAGACGACTGTATAGCAGGAATAAGGATCGGCTAACTC
>G35JFLI02IF6AT
GGTGAGTAACGCGTATGCAACCTTCCTCACACCGAGAAAAAGTCGACTGAAAAGTTGAATAAAGTCTCGTGGTGTGCATTTCTCGCATGAGAGATGTATGATAGAAGCAATTTGGTGTGAGATGGGCATGCGTATCATTAGCTAGTTGGTAGGGTAACGGCTTACCAAGGCGACGATGATTAGGGGGCCTGAGAGGGTGGTCCCCCACACTGGGACTGAGACACGGCCCAGACTCCTACGGGAGGCAGCAGTAGGGAATATTGGTCAATGGGCGGAAGCCTGAACCAGCCATGCCGCGTGATGGATGACGGCCTTAGGGTTGTAAACATCTTTTCTGCTAGAGGAATAGAGTTCACGCGTGGACAGACGACTGTATAGCAGGAATAAGGATCGGCTAACTC
>G35JFLI02H2IMM
GGTGAGTAACGCGTATGCAACCTTCCTCACACCGAGAAAAAGTCGACTGAAAAGTTGAATAAAGTCTCGTGGTGTGCATTTCTCGCATGAGAGATGTATGATAGAAGCAATTTGGTGTGAGATGGGCATGCGTATCATTAGCTAGTTGGTAGGGTAACGGCTTACCAAGGCGACGATGATTAGGGGGCCTGAGAGGGTGGTCCCCCACACTGGGACTGAGACACGGCCCAGACTCCTACGGGAGGCAGCAGTAGGGAATATTGGTCAATGGGCGGAAGCCTGAACCAGCCATGCCGCGTGATGGATGACGGCCTTAGGGTTGTAAACATCTTTTCTGCTAGAGGAATAGAGTTCACGCGTGGACAGACGACTGTATAGCAGGAATAAGGATCGGCTAACTC
>G35JFLI02IWZZG
GGTGAGTAACGCGTATGCAACCTTCCTCACACCGAGAAAAAGTCGACTGAAAAGTTGAATAAAGTCTCGTGGTGTGCATTTCTCGCATGAGAGATGTATGATAGAAGCAATTTGGTGTGAGATGGGCATGCGTATCATTAGCTAGTTGGTAGGGTAACGGCTTACCAAGGCGACGATGATTAGGGGGCCTGAGAGGGTGGTCCCCCACACTGGGACTGAGACACGGCCCAGACTCCTACGGGAGGCAGCAGTAGGGAATATTGGTCAATGGGCGGAAGCCTGAACCAGCCATGCCGCGTGATGGATGACGGCCTTAGGGTTGTAAACATCTTTTCTGCTAGAGGAATAGAGTTCACGCGTGGACAGACGACTGTATAGCAGGAATAAGGATCGGCTAACTC
>G35JFLI02H05VF
GGTGAGTAACGCGTATGCAACCTTCCTCACACCGAGAAAAAGTCGACTGAAAAGTTGAATAAAGTCTCGTGGTGTGCATTTCTCGCATGAGAGATGTATGATAGAAGCAATTTGGTGTGAGATGGGCATGCGTATCATTAGCTAGTTGGTAGGGTAACGGCTTACCAAGGCGACGATGATTAGGGGGCCTGAGAGGGTGGTCCCCCACACTGGGACTGAGACACGGCCCAGACTCCTACGGGAGGCAGCAGTAGGGAATATTGGTCAATGGGCGGAAGCCTGAACCAGCCATGCCGCGTGATGGATGACGGCCTTAGGGTTGTAAACATCTTTTCTGCTAGAGGAATAGAGTTCACGCGTGGACAGACGACTGTATAGCAGGAATAAGGATCGGCTAACTC
>G35JFLI02HE0CB
GGTGAGTAACGCGTATGCAACCTTCCTCACACCGAGAAAAAGTCGACTGAAAAGTTGAATAAAGTCTCGTGGTGTGCATTTCTCGCATGAGAGATGTATGATAGAAGCAATTTGGTGTGAGATGGGCATGCGTATCATTAGCTAGTTGGTAGGGTAACGGCTTACCAAGGCGACGATGATTAGGGGGCCTGAGAGGGTGGTCCCCCACACTGGGACTGAGACACGGCCCAGACTCCTACGGGAGGCAGCAGTAGGGAATATTGGTCAATGGGCGGAAGCCTGAACCAGCCATGCCGCGTGATGGATGACGGCCTTAGGGTTGTAAACATCTTTTCTGCTAGAGGAATAGAGTTCACGCGTGGACAGACGACTGTATAGCAGGAATAAGGATCGGCTAACTC
>G35JFLI02JVWU1
GGTGAGTAACGCGTATGCAACCTTCCTCACACCGAGAAAAAGTCGACTGAAAAGTTGAATAAAGTCTCGTGGTGTGCATTTCTCGCATGAGAGATGTATGATAGAAGCAATTTGGTGTGAGATGGGCATGCGTATCATTAGCTAGTTGGTAGGGTAACGGCTTACCAAGGCGACGATGATTAGGGGGCCTGAGAGGGTGGTCCCCCACACTGGGACTGAGACACGGCCCAGACTCCTACGGGAGGCAGCAGTAGGGAATATTGGTCAATGGGCGGAAGCCTGAACCAGCCATGCCGCGTGATGGATGACGGCCTTAGGGTTGTAAACATCTTTTCTGCTAGAGGAATAGAGTTCACGCGTGGACAGACGACTGTATAGCAGGAATAAGGATCGGCTAACTC
>G35JFLI02I9828
GGTGAGTAACGCGTATGCAACCTTCCTCACACCGAGAAAAAGTCGACTGAAAAGTTGAATAAAGTCTCGTGGTGTGCATTTCTCGCATGAGAGATGTATGATAGAAGCAATTTGGTGTGAGATGGGCATGCGTATCATTAGCTAGTTGGTAGGGTAACGGCTTACCAAGGCGACGATGATTAGGGGGCCTGAGAGGGTGGTCCCCCACACTGGGACTGAGACACGGCCCAGACTCCTACGGGAGGCAGCAGTAGGGAATATTGGTCAATGGGCGGAAGCCTGAACCAGCCATGCCGCGTGATGGATGACGGCCTTAGGGTTGTAAACATCTTTTCTGCTAGAGGAATAGAGTTCACGCGTGGACAGACGACTGTATAGCAGGAATAAGGATCGGCTAACTC
>G35JFLI02GP7ZI
GGTGAGTAACGCGTATGCAACCTTCCTCACACCGAGAAAAAGTCGACTGAAAAGTTGAATAAAGTCTCGTGGTGTGCATTTCTCGCATGAGAGATGTATGATAGAAGCAATTTGGTGTGAGATGGGCATGCGTATCATTAGCTAGTTGGTAGGGTAACGGCTTACCAAGGCGACGATGATTAGGGGGCCTGAGAGGGTGGTCCCCCACACTGGGACTGAGACACGGCCCAGACTCCTACGGGAGGCAGCAGTAGGGAATATTGGTCAATGGGCGGAAGCCTGAACCAGCCATGCCGCGTGATGGATGACGGCCTTAGGGTTGTAAACATCTTTTCTGCTAGAGGAATAGAGTTCACGCGTGGACAGACGACTGTATAGCAGGAATAAGGATCGGCTAACTC
>G35JFLI02H6WAJ
GGTGAGTAACGCGTATGCAACCTTCCTCACACCGAGAAAAAGTCGACTGAAAAGTTGAATAAAGTCTCGTGGTGTGCATTTCTCGCATGAGAGATGTATGATAGAAGCAATTTGGTGTGAGATGGGCATGCGTATCATTAGCTAGTTGGTAGGGTAACGGCTTACCAAGGCGACGATGATTAGGGGGCCTGAGAGGGTGGTCCCCCACACTGGGACTGAGACACGGCCCAGACTCCTACGGGAGGCAGCAGTAGGGAATATTGGTCAATGGGCGGAAGCCTGAACCAGCCATGCCGCGTGATGGATGACGGCCTTAGGGTTGTAAACATCTTTTCTGCTAGAGGAATAGAGTTCACGCGTGGACAGACGACTGTATAGCAGGAATAAGGATCGGCTAACTC
>G35JFLI02IYHJI
GGTGAGTAACGCGTATGCAACCTTCCTCACACCGAGAAAAAGTCGACTGAAAAGTTGAATAAAGTCTCGTGGTGTGCATTTCTCGCATGAGAGATGTATGATAGAAGCAATTTGGTGTGAGATGGGCATGCGTATCATTAGCTAGTTGGTAGGGTAACGGCTTACCAAGGCGACGATGATTAGGGGGCCTGAGAGGGTGGTCCCCCACACTGGGACTGAGACACGGCCCAGACTCCTACGGGAGGCAGCAGTAGGGAATATTGGTCAATGGGCGGAAGCCTGAACCAGCCATGCCGCGTGATGGATGACGGCCTTAGGGTTGTAAACATCTTTTCTGCTAGAGGAATAGAGTTCACGCGTGGACAGACGACTGTATAGCAGGAATAAGGATCGGCTAACTC
>G35JFLI02HBIZ1
GGTGAGTAACGCGTATGCAACCTTCCTCACACCGAGAAAAAGTCGACTGAAAAGTTGAATAAAGTCTCGTGGTGTGCATTTCTCGCATGAGAGATGTATGATAGAAGCAATTTGGTGTGAGATGGGCATGCGTATCATTAGCTAGTTGGTAGGGTAACGGCTTACCAAGGCGACGATGATTAGGGGGCCTGAGAGGGTGGTCCCCCACACTGGGACTGAGACACGGCCCAGACTCCTACGGGAGGCAGCAGTAGGGAATATTGGTCAATGGGCGGAAGCCTGAACCAGCCATGCCGCGTGATGGATGACGGCCTTAGGGTTGTAAACATCTTTTCTGCTAGAGGAATAGAGTTCACGCGTGGACAGACGACTGTATAGCAGGAATAAGGATCGGCTAACTC
>G35JFLI02HEB59
GGTGAGTAACGCGTATGCAACCTTCCTCACACCGAGAAAAAGTCGACTGAAAAGTTGAATAAAGTCTCGTGGTGTGCATTTCTCGCATGAGAGATGTATGATAGAAGCAATTTGGTGTGAGATGGGCATGCGTATCATTAGCTAGTTGGTAGGGTAACGGCTTACCAAGGCGACGATGATTAGGGGGCCTGAGAGGGTGGTCCCCCACACTGGGACTGAGACACGGCCCAGACTCCTACGGGAGGCAGCAGTAGGGAATATTGGTCAATGGGCGGAAGCCTGAACCAGCCATGCCGCGTGATGGATGACGGCCTTAGGGTTGTAAACATCTTTTCTGCTAGAGGAATAGAGTTCACGCGTGGACAGACGACTGTATAGCAGGAATAAGGATCGGCTAACTC
>G35JFLI02GK3MD
GGTGAGTAACGCGTATGCAACCTTCCTCACACCGAGAAAAAGTCGACTGAAAAGTTGAATAAAGTCTCGTGGTGTGCATTTCTCGCATGAGAGATGTATGATAGAAGCAATTTGGTGTGAGATGGGCATGCGTATCATTAGCTAGTTGGTAGGGTAACGGCTTACCAAGGCGACGATGATTAGGGGGCCTGAGAGGGTGGTCCCCCACACTGGGACTGAGACACGGCCCAGACTCCTACGGGAGGCAGCAGTAGGGAATATTGGTCAATGGGCGGAAGCCTGAACCAGCCATGCCGCGTGATGGATGACGGCCTTAGGGTTGTAAACATCTTTTCTGCTAGAGGAATAGAGTTCACGCGTGGACAGACGACTGTATAGCAGGAATAAGGATCGGCTAACTC
>G35JFLI02IWQ1J
GGTGAGTAACGCGTATGCAACCTTCCTCACACCGAGAAAAAGTCGACTGAAAAGTTGAATAAAGTCTCGTGGTGTGCATTTCTCGCATGAGAGATGTATGATAGAAGCAATTTGGTGTGAGATGGGCATGCGTATCATTAGCTAGTTGGTAGGGTAACGGCTTACCAAGGCGACGATGATTAGGGGGCCTGAGAGGGTGGTCCCCCACACTGGGACTGAGACACGGCCCAGACTCCTACGGGAGGCAGCAGTAGGGAATATTGGTCAATGGGCGGAAGCCTGAACCAGCCATGCCGCGTGATGGATGACGGCCTTAGGGTTGTAAACATCTTTTCTGCTAGAGGAATAGAGTTCACGCGTGGACAGACGACTGTATAGCAGGAATAAGGATCGGCTAACTC
>G35JFLI02F4HRJ
GGTGAGTAACGCGTATGCAACCTTCCTCACACCGAGAAAAAGTCGACTGAAAAGTTGAATAAAGTCTCGTGGTGTGCATTTCTCGCATGAGAGATGTATGATAGAAGCAATTTGGTGTGAGATGGGCATGCGTATCATTAGCTAGTTGGTAGGGTAACGGCTTACCAAGGCGACGATGATTAGGGGGCCTGAGAGGGTGGTCCCCCACACTGGGACTGAGACACGGCCCAGACTCCTACGGGAGGCAGCAGTAGGGAATATTGGTCAATGGGCGGAAGCCTGAACCAGCCATGCCGCGTGATGGATGACGGCCTTAGGGTTGTAAACATCTTTTCTGCTAGAGGAATAGAGTTCACGCGTGGACAGACGACTGTATAGCAGGAATAAGGATCGGCTAACTC
>G35JFLI02G2KQ7
GGTGAGTAACGCGTATGCAACCTTCCTCACACCGAGAAAAAGTCGACTGAAAAGTTGAATAAAGTCTCGTGGTGTGCATTTCTCGCATGAGAGATGTATGATAGAAGCAATTTGGTGTGAGATGGGCATGCGTATCATTAGCTAGTTGGTAGGGTAACGGCTTACCAAGGCGACGATGATTAGGGGGCCTGAGAGGGTGGTCCCCCACACTGGGACTGAGACACGGCCCAGACTCCTACGGGAGGCAGCAGTAGGGAATATTGGTCAATGGGCGGAAGCCTGAACCAGCCATGCCGCGTGATGGATGACGGCCTTAGGGTTGTAAACATCTTTTCTGCTAGAGGAATAGAGTTCACGCGTGGACAGACGACTGTATAGCAGGAATAAGGATCGGCTAACTC
>G35JFLI02H4LZW
GGTGAGTAACGCGTATGCAACCTTCCTCACACCGAGAAAAAGTCGACTGAAAAGTTGAATAAAGTCTCGTGGTGTGCATTTCTCGCATGAGAGATGTATGATAGAAGCAATTTGGTGTGAGATGGGCATGCGTATCATTAGCTAGTTGGTAGGGTAACGGCTTACCAAGGCGACGATGATTAGGGGGCCTGAGAGGGTGGTCCCCCACACTGGGACTGAGACACGGCCCAGACTCCTACGGGAGGCAGCAGTAGGGAATATTGGTCAATGGGCGGAAGCCTGAACCAGCCATGCCGCGTGATGGATGACGGCCTTAGGGTTGTAAACATCTTTTCTGCTAGAGGAATAGAGTTCACGCGTGGACAGACGACTGTATAGCAGGAATAAGGATCGGCTAACTC
>G35JFLI02GFCVP
GGTGAGTAACGCGTATGCAACCTTCCTCACACCGAGAAAAAGTCGACTGAAAAGTTGAATAAAGTCTCGTGGTGTGCATTTCTCGCATGAGAGATGTATGATAGAAGCAATTTGGTGTGAGATGGGCATGCGTATCATTAGCTAGTTGGTAGGGTAACGGCTTACCAAGGCGACGATGATTAGGGGGCCTGAGAGGGTGGTCCCCCACACTGGGACTGAGACACGGCCCAGACTCCTACGGGAGGCAGCAGTAGGGAATATTGGTCAATGGGCGGAAGCCTGAACCAGCCATGCCGCGTGATGGATGACGGCCTTAGGGTTGTAAACATCTTTTCTGCTAGAGGAATAGAGTTCACGCGTGGACAGACGACTGTATAGCAGGAATAAGGATCGGCTAACTC
>G35JFLI02G2425
GGTGAGTAACGCGTATGCAACCTTCCTCACACCGAGAAAAAGTCGACTGAAAAGTTGAATAAAGTCTCGTGGTGTGCATTTCTCGCATGAGAGATGTATGATAGAAGCAATTTGGTGTGAGATGGGCATGCGTATCATTAGCTAGTTGGTAGGGTAACGGCTTACCAAGGCGACGATGATTAGGGGGCCTGAGAGGGTGGTCCCCCACACTGGGACTGAGACACGGCCCAGACTCCTACGGGAGGCAGCAGTAGGGAATATTGGTCAATGGGCGGAAGCCTGAACCAGCCATGCCGCGTGATGGATGACGGCCTTAGGGTTGTAAACATCTTTTCTGCTAGAGGAATAGAGTTCACGCGTGGACAGACGACTGTATAGCAGGAATAAGGATCGGCTAACTC
>G35JFLI02FJOZH
GGTGAGTAACGCGTATGCAACCTTCCTCACACCGAGAAAAAGTCGACTGAAAAGTTGAATAAAGTCTCGTGGTGTGCATTTCTCGCATGAGAGATGTATGATAGAAGCAATTTGGTGTGAGATGGGCATGCGTATCATTAGCTAGTTGGTAGGGTAACGGCTTACCAAGGCGACGATGATTAGGGGGCCTGAGAGGGTGGTCCCCCACACTGGGACTGAGACACGGCCCAGACTCCTACGGGAGGCAGCAGTAGGGAATATTGGTCAATGGGCGGAAGCCTGAACCAGCCATGCCGCGTGATGGATGACGGCCTTAGGGTTGTAAACATCTTTTCTGCTAGAGGAATAGAGTTCACGCGTGGACAGACGACTGTATAGCAGGAATAAGGATCGGCTAACTC
>G35JFLI02GSEQC
GGTGAGTAACGCGTATGCAACCTTCCTCACACCGAGAAAAAGTCGACTGAAAAGTTGAATAAAGTCTCGTGGTGTGCATTTCTCGCATGAGAGATGTATGATAGAAGCAATTTGGTGTGAGATGGGCATGCGTATCATTAGCTAGTTGGTAGGGTAACGGCTTACCAAGGCGACGATGATTAGGGGGCCTGAGAGGGTGGTCCCCCACACTGGGACTGAGACACGGCCCAGACTCCTACGGGAGGCAGCAGTAGGGAATATTGGTCAATGGGCGGAAGCCTGAACCAGCCATGCCGCGTGATGGATGACGGCCTTAGGGTTGTAAACATCTTTTCTGCTAGAGGAATAGAGTTCACGCGTGGACAGACGACTGTATAGCAGGAATAAGGATCGGCTAACTC
>G35JFLI02GA31J
GGTGAGTAACGCGTATGCAACCTTCCTCACACCGAGAAAAAGTCGACTGAAAAGTTGAATAAAGTCTCGTGGTGTGCATTTCTCGCATGAGAGATGTATGATAGAAGCAATTTGGTGTGAGATGGGCATGCGTATCATTAGCTAGTTGGTAGGGTAACGGCTTACCAAGGCGACGATGATTAGGGGGCCTGAGAGGGTGGTCCCCCACACTGGGACTGAGACACGGCCCAGACTCCTACGGGAGGCAGCAGTAGGGAATATTGGTCAATGGGCGGAAGCCTGAACCAGCCATGCCGCGTGATGGATGACGGCCTTAGGGTTGTAAACATCTTTTCTGCTAGAGGAATAGAGTTCACGCGTGGACAGACGACTGTATAGCAGGAATAAGGATCGGCTAACTC
>G35JFLI02JF644
GGTGAGTAACGCGTATGCAACCTTCCTCACACCGAGAAAAAGTCGACTGAAAAGTTGAATAAAGTCTCGTGGTGTGCATTTCTCGCATGAGAGATGTATGATAGAAGCAATTTGGTGTGAGATGGGCATGCGTATCATTAGCTAGTTGGTAGGGTAACGGCTTACCAAGGCGACGATGATTAGGGGGCCTGAGAGGGTGGTCCCCCACACTGGGACTGAGACACGGCCCAGACTCCTACGGGAGGCAGCAGTAGGGAATATTGGTCAATGGGCGGAAGCCTGAACCAGCCATGCCGCGTGATGGATGACGGCCTTAGGGTTGTAAACATCTTTTCTGCTAGAGGAATAGAGTTCACGCGTGGACAGACGACTGTATAGCAGGAATAAGGATCGGCTAACTC
>G35JFLI02IHU3G
GGTGAGTAACGCGTATGCAACCTTCCTCACACCGAGAAAAAGTCGACTGAAAAGTTGAATAAAGTCTCGTGGTGTGCATTTCTCGCATGAGAGATGTATGATAGAAGCAATTTGGTGTGAGATGGGCATGCGTATCATTAGCTAGTTGGTAGGGTAACGGCTTACCAAGGCGACGATGATTAGGGGGCCTGAGAGGGTGGTCCCCCACACTGGGACTGAGACACGGCCCAGACTCCTACGGGAGGCAGCAGTAGGGAATATTGGTCAATGGGCGGAAGCCTGAACCAGCCATGCCGCGTGATGGATGACGGCCTTAGGGTTGTAAACATCTTTTCTGCTAGAGGAATAGAGTTCACGCGTGGACAGACGACTGTATAGCAGGAATAAGGATCGGCTAACTC
>G35JFLI02H9PHY
GGTGAGTAACGCGTATGCAACCTTCCTCACACCGAGAAAAAGTCGACTGAAAAGTTGAATAAAGTCTCGTGGTGTGCATTTCTCGCATGAGAGATGTATGATAGAAGCAATTTGGTGTGAGATGGGCATGCGTATCATTAGCTAGTTGGTAGGGTAACGGCTTACCAAGGCGACGATGATTAGGGGGCCTGAGAGGGTGGTCCCCCACACTGGGACTGAGACACGGCCCAGACTCCTACGGGAGGCAGCAGTAGGGAATATTGGTCAATGGGCGGAAGCCTGAACCAGCCATGCCGCGTGATGGATGACGGCCTTAGGGTTGTAAACATCTTTTCTGCTAGAGGAATAGAGTTCACGCGTGGACAGACGACTGTATAGCAGGAATAAGGATCGGCTAACTC
>GV2UCFN02IWWDJ
GGTGAGTAACGCGTATGCAACCTTCCTCACACCGAGAAAAAGTCGACTGAAAAGTTGAATAAAGTCTCGTGGTGTGCATTTCTCGCATGAGAGATGTATGATAGAAGCAATTTGGTGTGAGATGGGCATGCGTATCATTAGCTAGTTGGTAAGGTAACGGCTTACCAAGGCGACGATGATTAGGGGGCCTGAGAGGGTGGTCCCCCACACTGGGACTGAGACACGGCCCAGACTCCTACGGGAGGCAGCAGTAGGGAATATTGGTCAATGGGCGGAAGCCTGAACCAGCCATGCCGCGTGATGGATGACGGCCTTAGGGTTGTAAACATCTTTTCTGCTAGAGGAATAGAGTTCACGCGTGGACAGACGACTGTATAGCAGGAATAAGGATCGGCTAACTC
>GV2UCFN02GU3OT
GGTGAGTAACGCGTATGCAACCTTCCTCACACCGAGAAAAAGTCGACTGAAAAGTTGAATAAAGTCTCGTGGTGTGCATTTCTCGCATGAGAGATGTATGATAGAAGCAATTTGGTGTGAGATGGGCATGCGTATCATTAGCTAGTTGGTAAGGTAACGGCTTACCAAGGCGACGATGATTAGGGGGCCTGAGAGGGTGGTCCCCCACACTGGGACTGAGACACGGCCCAGACTCCTACGGGAGGCAGCAGTAGGGAATATTGGTCAATGGGCGGAAGCCTGAACCAGCCATGCCGCGTGATGGATGACGGCCTTAGGGTTGTAAACATCTTTTCTGCTAGAGGAATAGAGTTCACGCGTGGACAGACGACTGTATAGCAGGAATAAGGATCGGCTAACTC
>GV2UCFN02HU2LE
GGTGAGTAACGCGTATGCAACCTTCCTCACACCGAGAAAAAGTCGACTGAAAAGTTGAATAAAGTCTCGTGGTGTGCATTTCTCGCATGAGAGATGTATGATAGAAGCAATTTGGTGTGAGATGGGCATGCGTATCATTAGCTAGTTGGTAAGGTAACGGCTTACCAAGGCGACGATGATTAGGGGGCCTGAGAGGGTGGTCCCCCACACTGGGACTGAGACACGGCCCAGACTCCTACGGGAGGCAGCAGTAGGGAATATTGGTCAATGGGCGGAAGCCTGAACCAGCCATGCCGCGTGATGGATGACGGCCTTAGGGTTGTAAACATCTTTTCTGCTAGAGGAATAGAGTTCACGCGTGGACAGACGACTGTATAGCAGGAATAAGGATCGGCTAACTC
>GV2UCFN02FRQ9Y
GGTGAGTAACGCGTATGCAACCTTCCTCACACCGAGAAAAAGTCGACTGAAAAGTTGAATAAAGTCTCGTGGTGTGCATTTCTCGCATGAGAGATGTATGATAGAAGCAATTTGGTGTGAGATGGGCATGCGTATCATTAGCTAGTTGGTAAGGTAACGGCTTACCAAGGCGACGATGATTAGGGGGCCTGAGAGGGTGGTCCCCCACACTGGGACTGAGACACGGCCCAGACTCCTACGGGAGGCAGCAGTAGGGAATATTGGTCAATGGGCGGAAGCCTGAACCAGCCATGCCGCGTGATGGATGACGGCCTTAGGGTTGTAAACATCTTTTCTGCTAGAGGAATAGAGTTCACGCGTGGACAGACGACTGTATAGCAGGAATAAGGATCGGCTAACTC
>GV2UCFN02GGI36
GGTGAGTAACGCGTATGCAACCTTCCTCACACCGAGAAAAAGTCGACTGAAAAGTTGAATAAAGTCTCGTGGTGTGCATTTCTCGCATGAGAGATGTATGATAGAAGCAATTTGGTGTGAGATGGGCATGCGTATCATTAGCTAGTTGGTAAGGTAACGGCTTACCAAGGCGACGATGATTAGGGGGCCTGAGAGGGTGGTCCCCCACACTGGGACTGAGACACGGCCCAGACTCCTACGGGAGGCAGCAGTAGGGAATATTGGTCAATGGGCGGAAGCCTGAACCAGCCATGCCGCGTGATGGATGACGGCCTTAGGGTTGTAAACATCTTTTCTGCTAGAGGAATAGAGTTCACGCGTGGACAGACGACTGTATAGCAGGAATAAGGATCGGCTAACTC
>GV2UCFN02GS46Y
GGTGAGTAACGCGTATGCAACCTTCCTCACACCGAGAAAAAGTCGACTGAAAAGTTGAATAAAGTCTCGTGGTGTGCATTTCTCGCATGAGAGATGTATGATAGAAGCAATTTGGTGTGAGATGGGCATGCGTATCATTAGCTAGTTGGTAAGGTAACGGCTTACCAAGGCGACGATGATTAGGGGGCCTGAGAGGGTGGTCCCCCACACTGGGACTGAGACACGGCCCAGACTCCTACGGGAGGCAGCAGTAGGGAATATTGGTCAATGGGCGGAAGCCTGAACCAGCCATGCCGCGTGATGGATGACGGCCTTAGGGTTGTAAACATCTTTTCTGCTAGAGGAATAGAGTTCACGCGTGGACAGACGACTGTATAGCAGGAATAAGGATCGGCTAACTC
>GV2UCFN02HCJVY
GGTGAGTAACGCGTATGCAACCTTCCTCACACCGAGAAAAAGTCGACTGAAAAGTTGAATAAAGTCTCGTGGTGTGCATTTCTCGCATGAGAGATGTATGATAGAAGCAATTTGGTGTGAGATGGGCATGCGTATCATTAGCTAGTTGGTAAGGTAACGGCTTACCAAGGCGACGATGATTAGGGGGCCTGAGAGGGTGGTCCCCCACACTGGGACTGAGACACGGCCCAGACTCCTACGGGAGGCAGCAGTAGGGAATATTGGTCAATGGGCGGAAGCCTGAACCAGCCATGCCGCGTGATGGATGACGGCCTTAGGGTTGTAAACATCTTTTCTGCTAGAGGAATAGAGTTCACGCGTGGACAGACGACTGTATAGCAGGAATAAGGATCGGCTAACTC
>GV2UCFN02GLNNX
GGTGAGTAACGCGTATGCAACCTTCCTCACACCGAGAAAAAGTCGACTGAAAAGTTGAATAAAGTCTCGTGGTGTGCATTTCTCGCATGAGAGATGTATGATAGAAGCAATTTGGTGTGAGATGGGCATGCGTATCATTAGCTAGTTGGTAAGGTAACGGCTTACCAAGGCGACGATGATTAGGGGGCCTGAGAGGGTGGTCCCCCACACTGGGACTGAGACACGGCCCAGACTCCTACGGGAGGCAGCAGTAGGGAATATTGGTCAATGGGCGGAAGCCTGAACCAGCCATGCCGCGTGATGGATGACGGCCTTAGGGTTGTAAACATCTTTTCTGCTAGAGGAATAGAGTTCACGCGTGGACAGACGACTGTATAGCAGGAATAAGGATCGGCTAACTC
>GV2UCFN02G09I7
GGTGAGTAACGCGTATGCAACCTTCCTCACACCGAGAAAAAGTCGACTGAAAAGTTGAATAAAGTCTCGTGGTGTGCATTTCTCGCATGAGAGATGTATGATAGAAGCAATTTGGTGTGAGATGGGCATGCGTATCATTAGCTAGTTGGTAAGGTAACGGCTTACCAAGGCGACGATGATTAGGGGGCCTGAGAGGGTGGTCCCCCACACTGGGACTGAGACACGGCCCAGACTCCTACGGGAGGCAGCAGTAGGGAATATTGGTCAATGGGCGGAAGCCTGAACCAGCCATGCCGCGTGATGGATGACGGCCTTAGGGTTGTAAACATCTTTTCTGCTAGAGGAATAGAGTTCACGCGTGGACAGACGACTGTATAGCAGGAATAAGGATCGGCTAACTC
>GV2UCFN02F9C69
GGTGAGTAACGCGTATGCAACCTTCCTCACACCGAGAAAAAGTCGACTGAAAAGTTGAATAAAGTCTCGTGGTGTGCATTTCTCGCATGAGAGATGTATGATAGAAGCAATTTGGTGTGAGATGGGCATGCGTATCATTAGCTAGTTGGTAAGGTAACGGCTTACCAAGGCGACGATGATTAGGGGGCCTGAGAGGGTGGTCCCCCACACTGGGACTGAGACACGGCCCAGACTCCTACGGGAGGCAGCAGTAGGGAATATTGGTCAATGGGCGGAAGCCTGAACCAGCCATGCCGCGTGATGGATGACGGCCTTAGGGTTGTAAACATCTTTTCTGCTAGAGGAATAGAGTTCACGCGTGGACAGACGACTGTATAGCAGGAATAAGGATCGGCTAACTC
>GV2UCFN02HYB33
GGTGAGTAACGCGTATGCAACCTTCCTCACACCGAGAAAAAGTCGACTGAAAAGTTGAATAAAGTCTCGTGGTGTGCATTTCTCGCATGAGAGATGTATGATAGAAGCAATTTGGTGTGAGATGGGCATGCGTATCATTAGCTAGTTGGTAAGGTAACGGCTTACCAAGGCGACGATGATTAGGGGGCCTGAGAGGGTGGTCCCCCACACTGGGACTGAGACACGGCCCAGACTCCTACGGGAGGCAGCAGTAGGGAATATTGGTCAATGGGCGGAAGCCTGAACCAGCCATGCCGCGTGATGGATGACGGCCTTAGGGTTGTAAACATCTTTTCTGCTAGAGGAATAGAGTTCACGCGTGGACAGACGACTGTATAGCAGGAATAAGGATCGGCTAACTC
>GV2UCFN02GN8M7
GGTGAGTAACGCGTATGCAACCTTCCTCACACCGAGAAAAAGTCGACTGAAAAGTTGAATAAAGTCTCGTGGTGTGCATTTTTCGCATGAGAGATGTATGATAGAAGCAATTTGGTGTGAGATGGGCATGCGTATCATTAGCTAGTTGGTAAGGTAACGGCTTACCAAGGCGACGATGATTAGGGGGCCTGAGAGGGTGGTCCCCCACACTGGGACTGAGACACGGCCCAGACTCCTACGGGAGGCAGCAGTAGGGAATATTGGTCAATGGGCGGAAGCCTGAACCAGCCATGCCGCGTGATGGATGACGGCCTTAGGGTTGTAAACATCTTTTCTGCTAGAGGAATAGAGTTCACGCGTGGACAGACGACTGTATAGCAGGAATAAGGATCGGCTAACTC
>GV2UCFN02JXCBJ
GGTGAGTAACGCGTATGCAACCTTCCTCACACCGAGAAAAAGTCGACTGAAAAGTTGAATAAAGTCTCGTGGTGTGCATTTTTCGCATGAGAGATGTATGATAGAAGCAATTTGGTGTGAGATGGGCATGCGTATCATTAGCTAGTTGGTAAGGTAACGGCTTACCAAGGCGACGATGATTAGGGGGCCTGAGAGGGTGGTCCCCCACACTGGGACTGAGACACGGCCCAGACTCCTACGGGAGGCAGCAGTAGGGAATATTGGTCAATGGGCGGAAGCCTGAACCAGCCATGCCGCGTGATGGATGACGGCCTTAGGGTTGTAAACATCTTTTCTGCTAGAGGAATAGAGTTCACGCGTGGACAGACGACTGTATAGCAGGAATAAGGATCGGCTAACTC
>GV2UCFN02GRL66
GGTGAGTAACGCGTATGCAACCTTCCTCACACCGAGAAAAAGTCGACTGAAAAGTTGAATAAAGTCTCGTGGTGTGCATTTTTCGCATGAGAGATGTATGATAGAAGCAATTTGGTGTGAGATGGGCATGCGTATCATTAGCTAGTTGGTAAGGTAACGGCTTACCAAGGCGACGATGATTAGGGGGCCTGAGAGGGTGGTCCCCCACACTGGGACTGAGACACGGCCCAGACTCCTACGGGAGGCAGCAGTAGGGAATATTGGTCAATGGGCGGAAGCCTGAACCAGCCATGCCGCGTGATGGATGACGGCCTTAGGGTTGTAAACATCTTTTCTGCTAGAGGAATAGAGTTCACGCGTGGACAGACGACTGTATAGCAGGAATAAGGATCGGCTAACTC
>GV2UCFN02F0QJ9
GGTGAGTAACGCGTATGCAACCTTCCTCACACCGAGAAAAAGTCGACTGAAAAGTTGAATAAAGTCTCGTGGTGTGCATTTTTCGCATGAGAGATGTATGATAGAAGCAATTTGGTGTGAGATGGGCATGCGTATCATTAGCTAGTTGGTAAGGTAACGGCTTACCAAGGCGACGATGATTAGGGGGCCTGAGAGGGTGGTCCCCCACACTGGGACTGAGACACGGCCCAGACTCCTACGGGAGGCAGCAGTAGGGAATATTGGTCAATGGGCGGAAGCCTGAACCAGCCATGCCGCGTGATGGATGACGGCCTTAGGGTTGTAAACATCTTTTCTGCTAGAGGAATAGAGTTCACGCGTGGACAGACGACTGTATAGCAGGAATAAGGATCGGCTAACTC
>GV2UCFN02GK7L4
GGTGAGTAACGCGTATGCAACCTTCCTCACACCGAGAAAAAGTCGACTGAAAAGTTGAATAAAGTCTCGTGGTGTGCATTTTTCGCATGAGAGATGTATGATAGAAGCAATTTGGTGTGAGATGGGCATGCGTATCATTAGCTAGTTGGTAAGGTAACGGCTTACCAAGGCGACGATGATTAGGGGGCCTGAGAGGGTGGTCCCCCACACTGGGACTGAGACACGGCCCAGACTCCTACGGGAGGCAGCAGTAGGGAATATTGGTCAATGGGCGGAAGCCTGAACCAGCCATGCCGCGTGATGGATGACGGCCTTAGGGTTGTAAACATCTTTTCTGCTAGAGGAATAGAGTTCACGCGTGGACAGACGACTGTATAGCAGGAATAAGGATCGGCTAACTC
>GV2UCFN02H3GJ3
GGTGAGTAACGCGTATGCAACCTTCCTCACACCGAGAAAAAGTCGACTGAAAAGTTGAATAAAGTCTCGTGGTGTGCATTTTTCGCATGAGAGATGTATGATAGAAGCAATTTGGTGTGAGATGGGCATGCGTATCATTAGCTAGTTGGTAAGGTAACGGCTTACCAAGGCGACGATGATTAGGGGGCCTGAGAGGGTGGTCCCCCACACTGGGACTGAGACACGGCCCAGACTCCTACGGGAGGCAGCAGTAGGGAATATTGGTCAATGGGCGGAAGCCTGAACCAGCCATGCCGCGTGATGGATGACGGCCTTAGGGTTGTAAACATCTTTTCTGCTAGAGGAATAGAGTTCACGCGTGGACAGACGACTGTATAGCAGGAATAAGGATCGGCTAACTC
>GV2UCFN02GGEG9
GGTGAGTAACGCGTATGCAACCTTCCTCACACCGAGAAAAAGTCGACTGAAAAGTTGAATAAAGTCTCGTGGTGTGCATTTTTCGCATGAGAGATGTATGATAGAAGCAATTTGGTGTGAGATGGGCATGCGTATCATTAGCTAGTTGGTAAGGTAACGGCTTACCAAGGCGACGATGATTAGGGGGCCTGAGAGGGTGGTCCCCCACACTGGGACTGAGACACGGCCCAGACTCCTACGGGAGGCAGCAGTAGGGAATATTGGTCAATGGGCGGAAGCCTGAACCAGCCATGCCGCGTGATGGATGACGGCCTTAGGGTTGTAAACATCTTTTCTGCTAGAGGAATAGAGTTCACGCGTGGACAGACGACTGTATAGCAGGAATAAGGATCGGCTAACTC
>GV2UCFN02I8GRK
GGTGAGTAACGCGTATGCAACCTTCCTCACACCGAGAAAAAGTCGACTGAAAAGTTGAATAAAGTCTCGTGGTGTGCATTTTTCGCATGAGAGATGTATGATAGAAGCAATTTGGTGTGAGATGGGCATGCGTATCATTAGCTAGTTGGTAAGGTAACGGCTTACCAAGGCGACGATGATTAGGGGGCCTGAGAGGGTGGTCCCCCACACTGGGACTGAGACACGGCCCAGACTCCTACGGGAGGCAGCAGTAGGGAATATTGGTCAATGGGCGGAAGCCTGAACCAGCCATGCCGCGTGATGGATGACGGCCTTAGGGTTGTAAACATCTTTTCTGCTAGAGGAATAGAGTTCACGCGTGGACAGACGACTGTATAGCAGGAATAAGGATCGGCTAACTC
>GV2UCFN02ILVXC
GGTGAGTAACGCGTATGCAACCTTCCTCACACCGAGAAAAAGTCGACTGAAAAGTTGAATAAAGTCTCGTGGTGTGCATTTTTCGCATGAGAGATGTATGATAGAAGCAATTTGGTGTGAGATGGGCATGCGTATCATTAGCTAGTTGGTAAGGTAACGGCTTACCAAGGCGACGATGATTAGGGGGCCTGAGAGGGTGGTCCCCCACACTGGGACTGAGACACGGCCCAGACTCCTACGGGAGGCAGCAGTAGGGAATATTGGTCAATGGGCGGAAGCCTGAACCAGCCATGCCGCGTGATGGATGACGGCCTTAGGGTTGTAAACATCTTTTCTGCTAGAGGAATAGAGTTCACGCGTGGACAGACGACTGTATAGCAGGAATAAGGATCGGCTAACTC
>GV2UCFN02ITFK4
GGTGAGTAACGCGTATGCAACCTTCCTCACACCGAGAAAAAGTCGACTGAAAAGTTGAATAAAGTCTCGTGGTGTGCATTTTTCGCATGAGAGATGTATGATAGAAGCAATTTGGTGTGAGATGGGCATGCGTATCATTAGCTAGTTGGTAAGGTAACGGCTTACCAAGGCGACGATGATTAGGGGGCCTGAGAGGGTGGTCCCCCACACTGGGACTGAGACACGGCCCAGACTCCTACGGGAGGCAGCAGTAGGGAATATTGGTCAATGGGCGGAAGCCTGAACCAGCCATGCCGCGTGATGGATGACGGCCTTAGGGTTGTAAACATCTTTTCTGCTAGAGGAATAGAGTTCACGCGTGGACAGACGACTGTATAGCAGGAATAAGGATCGGCTAACTC
>GV2UCFN02H8J1E
GGTGAGTAACGCGTATGCAACCTTCCTCACACCGAGAAAAAGTCGACTGAAAAGTTGAATAAAGTCTCGTGGTGTGCATTTTTCGCATGAGAGATGTATGATAGAAGCAATTTGGTGTGAGATGGGCATGCGTATCATTAGCTAGTTGGTAAGGTAACGGCTTACCAAGGCGACGATGATTAGGGGGCCTGAGAGGGTGGTCCCCCACACTGGGACTGAGACACGGCCCAGACTCCTACGGGAGGCAGCAGTAGGGAATATTGGTCAATGGGCGGAAGCCTGAACCAGCCATGCCGCGTGATGGATGACGGCCTTAGGGTTGTAAACATCTTTTCTGCTAGAGGAATAGAGTTCACGCGTGGACAGACGACTGTATAGCAGGAATAAGGATCGGCTAACTC
>GV2UCFN02JLSM2
GGTGAGTAACGCGTATGCAACCTTCCTCACACCGAGAAAAAGTCGACTGAAAAGTTGAATAAAGTCTCGTGGTGTGCATTTTTCGCATGAGAGATGTATGATAGAAGCAATTTGGTGTGAGATGGGCATGCGTATCATTAGCTAGTTGGTAAGGTAACGGCTTACCAAGGCGACGATGATTAGGGGGCCTGAGAGGGTGGTCCCCCACACTGGGACTGAGACACGGCCCAGACTCCTACGGGAGGCAGCAGTAGGGAATATTGGTCAATGGGCGGAAGCCTGAACCAGCCATGCCGCGTGATGGATGACGGCCTTAGGGTTGTAAACATCTTTTCTGCTAGAGGAATAGAGTTCACGCGTGGACAGACGACTGTATAGCAGGAATAAGGATCGGCTAACTC
>GV2UCFN02H4KOV
GGTGAGTAACGCGTATGCAACCTTCCTCACACCGAGAAAAAGTCGACTGAAAAGTTGAATAAAGTCTCGTGGTGTGCATTTTTCGCATGAGAGATGTATGATAGAAGCAATTTGGTGTGAGATGGGCATGCGTATCATTAGCTAGTTGGTAAGGTAACGGCTTACCAAGGCGACGATGATTAGGGGGCCTGAGAGGGTGGTCCCCCACACTGGGACTGAGACACGGCCCAGACTCCTACGGGAGGCAGCAGTAGGGAATATTGGTCAATGGGCGGAAGCCTGAACCAGCCATGCCGCGTGATGGATGACGGCCTTAGGGTTGTAAACATCTTTTCTGCTAGAGGAATAGAGTTCACGCGTGGACAGACGACTGTATAGCAGGAATAAGGATCGGCTAACTC
>GV2UCFN02HINRB
GGTGAGTAACGCGTATGCAACCTTCCTCACACCGAGAAAAAGTCGACTGAAAAGTTGAATAAAGTCTCGTGGTGTGCATTTTTCGCATGAGAGATGTATGATAGAAGCAATTTGGTGTGAGATGGGCATGCGTATCATTAGCTAGTTGGTAAGGTAACGGCTTACCAAGGCGACGATGATTAGGGGGCCTGAGAGGGTGGTCCCCCACACTGGGACTGAGACACGGCCCAGACTCCTACGGGAGGCAGCAGTAGGGAATATTGGTCAATGGGCGGAAGCCTGAACCAGCCATGCCGCGTGATGGATGACGGCCTTAGGGTTGTAAACATCTTTTCTGCTAGAGGAATAGAGTTCACGCGTGGACAGACGACTGTATAGCAGGAATAAGGATCGGCTAACTC
>GV2UCFN02H3MIV
GGTGAGTAACGCGTATGCAACCTTCCTCACACCGAGAAAAAGTCGACTGAAAAGTTGAATAAAGTCTCGTGGTGTGCATTTTTCGCATGAGAGATGTATGATAGAAGCAATTTGGTGTGAGATGGGCATGCGTATCATTAGCTAGTTGGTAAGGTAACGGCTTACCAAGGCGACGATGATTAGGGGGCCTGAGAGGGTGGTCCCCCACACTGGGACTGAGACACGGCCCAGACTCCTACGGGAGGCAGCAGTAGGGAATATTGGTCAATGGGCGGAAGCCTGAACCAGCCATGCCGCGTGATGGATGACGGCCTTAGGGTTGTAAACATCTTTTCTGCTAGAGGAATAGAGTTCACGCGTGGACAGACGACTGTATAGCAGGAATAAGGATCGGCTAACTC
>GV2UCFN02I31K5
GGTGAGTAACGCGTATGCAACCTTCCTCACACCGAGAAAAAGTCGACTGAAAAGTTGAATAAAGTCTCGTGGTGTGCATTTTTCGCATGAGAGATGTATGATAGAAGCAATTTGGTGTGAGATGGGCATGCGTATCATTAGCTAGTTGGTAAGGTAACGGCTTACCAAGGCGACGATGATTAGGGGGCCTGAGAGGGTGGTCCCCCACACTGGGACTGAGACACGGCCCAGACTCCTACGGGAGGCAGCAGTAGGGAATATTGGTCAATGGGCGGAAGCCTGAACCAGCCATGCCGCGTGATGGATGACGGCCTTAGGGTTGTAAACATCTTTTCTGCTAGAGGAATAGAGTTCACGCGTGGACAGACGACTGTATAGCAGGAATAAGGATCGGCTAACTC
>GV2UCFN02G66E3
GGTGAGTAACGCGTATGCAACCTTCCTCACACCGAGAAAAAGTCGACTGAAAAGTTGAATAAAGTCTCGTGGTGTGCATTTTTCGCATGAGAGATGTATGATAGAAGCAATTTGGTGTGAGATGGGCATGCGTATCATTAGCTAGTTGGTAAGGTAACGGCTTACCAAGGCGACGATGATTAGGGGGCCTGAGAGGGTGGTCCCCCACACTGGGACTGAGACACGGCCCAGACTCCTACGGGAGGCAGCAGTAGGGAATATTGGTCAATGGGCGGAAGCCTGAACCAGCCATGCCGCGTGATGGATGACGGCCTTAGGGTTGTAAACATCTTTTCTGCTAGAGGAATAGAGTTCACGCGTGGACAGACGACTGTATAGCAGGAATAAGGATCGGCTAACTC
>GV2UCFN02JKOUL
GGTGAGTAACGCGTATGCAACCTTCCTCACACCGAGAAAAAGTCGACTGAAAAGTTGAATAAAGTCTCGTGGTGTGCATTTTTCGCATGAGAGATGTATGATAGAAGCAATTTGGTGTGAGATGGGCATGCGTATCATTAGCTAGTTGGTAAGGTAACGGCTTACCAAGGCGACGATGATTAGGGGGCCTGAGAGGGTGGTCCCCCACACTGGGACTGAGACACGGCCCAGACTCCTACGGGAGGCAGCAGTAGGGAATATTGGTCAATGGGCGGAAGCCTGAACCAGCCATGCCGCGTGATGGATGACGGCCTTAGGGTTGTAAACATCTTTTCTGCTAGAGGAATAGAGTTCACGCGTGGACAGACGACTGTATAGCAGGAATAAGGATCGGCTAACTC
>GV2UCFN02IZ4YA
GGTGAGTAACGCGTATGCAACCTTCCTCACACCGAGAAAAAGTCGACTGAAAAGTTGAATAAAGTCTCGTGGTGTGCATTTTTCGCATGAGAGATGTATGATAGAAGCAATTTGGTGTGAGATGGGCATGCGTATCATTAGCTAGTTGGTAAGGTAACGGCTTACCAAGGCGACGATGATTAGGGGGCCTGAGAGGGTGGTCCCCCACACTGGGACTGAGACACGGCCCAGACTCCTACGGGAGGCAGCAGTAGGGAATATTGGTCAATGGGCGGAAGCCTGAACCAGCCATGCCGCGTGATGGATGACGGCCTTAGGGTTGTAAACATCTTTTCTGCTAGAGGAATAGAGTTCACGCGTGGACAGACGACTGTATAGCAGGAATAAGGATCGGCTAACTC
>GV2UCFN02IBVK5
GGTGAGTAACGCGTATGCAACCTTCCTCACACCGAGAAAAAGTCGACTGAAAAGTTGAATAAAGTCTCGTGGTGTGCATTTTTCGCATGAGAGATGTATGATAGAAGCAATTTGGTGTGAGATGGGCATGCGTATCATTAGCTAGTTGGTAAGGTAACGGCTTACCAAGGCGACGATGATTAGGGGGCCTGAGAGGGTGGTCCCCCACACTGGGACTGAGACACGGCCCAGACTCCTACGGGAGGCAGCAGTAGGGAATATTGGTCAATGGGCGGAAGCCTGAACCAGCCATGCCGCGTGATGGATGACGGCCTTAGGGTTGTAAACATCTTTTCTGCTAGAGGAATAGAGTTCACGCGTGGACAGACGACTGTATAGCAGGAATAAGGATCGGCTAACTC
>GV2UCFN02F5JDT
GGTGAGTAACGCGTATGCAACCTTCCTCACACCGAGAAAAAGTCGACTGAAAAGTTGAATAAAGTCTCGTGGTGTGCATTTTTCGCATGAGAGATGTATGATAGAAGCAATTTGGTGTGAGATGGGCATGCGTATCATTAGCTAGTTGGTAAGGTAACGGCTTACCAAGGCGACGATGATTAGGGGGCCTGAGAGGGTGGTCCCCCACACTGGGACTGAGACACGGCCCAGACTCCTACGGGAGGCAGCAGTAGGGAATATTGGTCAATGGGCGGAAGCCTGAACCAGCCATGCCGCGTGATGGATGACGGCCTTAGGGTTGTAAACATCTTTTCTGCTAGAGGAATAGAGTTCACGCGTGGACAGACGACTGTATAGCAGGAATAAGGATCGGCTAACTC
>GV2UCFN02HTYL3
GGTGAGTAACGCGTATGCAACCTTCCTCACACCGAGAAAAAGTCGACTGAAAAGTTGAATAAAGTCTCGTGGTGTGCATTTTTCGCATGAGAGATGTATGATAGAAGCAATTTGGTGTGAGATGGGCATGCGTATCATTAGCTAGTTGGTAAGGTAACGGCTTACCAAGGCGACGATGATTAGGGGGCCTGAGAGGGTGGTCCCCCACACTGGGACTGAGACACGGCCCAGACTCCTACGGGAGGCAGCAGTAGGGAATATTGGTCAATGGGCGGAAGCCTGAACCAGCCATGCCGCGTGATGGATGACGGCCTTAGGGTTGTAAACATCTTTTCTGCTAGAGGAATAGAGTTCACGCGTGGACAGACGACTGTATAGCAGGAATAAGGATCGGCTAACTC
>GV2UCFN02F7L5X
GGTGAGTAACGCGTATGCAACCTTCCTCACACCGAGAAAAAGTCGACTGAAAAGTTGAATAAAGTCTCGTGGTGTGCATTTTTCGCATGAGAGATGTATGATAGAAGCAATTTGGTGTGAGATGGGCATGCGTATCATTAGCTAGTTGGTAAGGTAACGGCTTACCAAGGCGACGATGATTAGGGGGCCTGAGAGGGTGGTCCCCCACACTGGGACTGAGACACGGCCCAGACTCCTACGGGAGGCAGCAGTAGGGAATATTGGTCAATGGGCGGAAGCCTGAACCAGCCATGCCGCGTGATGGATGACGGCCTTAGGGTTGTAAACATCTTTTCTGCTAGAGGAATAGAGTTCACGCGTGGACAGACGACTGTATAGCAGGAATAAGGATCGGCTAACTC
>GV2UCFN02GO0KQ
GGTGAGTAACGCGTATGCAACCTTCCTCACACCGAGAAAAAGTCGACTGAAAAGTTGAATAAAGTCTCGTGGTGTGCATTTTTCGCATGAGAGATGTATGATAGAAGCAATTTGGTGTGAGATGGGCATGCGTATCATTAGCTAGTTGGTAAGGTAACGGCTTACCAAGGCGACGATGATTAGGGGGCCTGAGAGGGTGGTCCCCCACACTGGGACTGAGACACGGCCCAGACTCCTACGGGAGGCAGCAGTAGGGAATATTGGTCAATGGGCGGAAGCCTGAACCAGCCATGCCGCGTGATGGATGACGGCCTTAGGGTTGTAAACATCTTTTCTGCTAGAGGAATAGAGTTCACGCGTGGACAGACGACTGTATAGCAGGAATAAGGATCGGCTAACTC
>GV2UCFN02HA6HY
GGTGAGTAACGCGTATGCAACCTTCCTCACACCGAGAAAAAGTCGACTGAAAAGTTGAATAAAGTCTCGTGGTGTGCATTTTTCGCATGAGAGATGTATGATAGAAGCAATTTGGTGTGAGATGGGCATGCGTATCATTAGCTAGTTGGTAAGGTAACGGCTTACCAAGGCGACGATGATTAGGGGGCCTGAGAGGGTGGTCCCCCACACTGGGACTGAGACACGGCCCAGACTCCTACGGGAGGCAGCAGTAGGGAATATTGGTCAATGGGCGGAAGCCTGAACCAGCCATGCCGCGTGATGGATGACGGCCTTAGGGTTGTAAACATCTTTTCTGCTAGAGGAATAGAGTTCACGCGTGGACAGACGACTGTATAGCAGGAATAAGGATCGGCTAACTC
>GV2UCFN02IYS8R
GGTGAGTAACGCGTATGCAACCTTCCTCACACCGAGAAAAAGTCGACTGAAAAGTTGAATAAAGTCTCGTGGTGTGCATTTTTCGCATGAGAGATGTATGATAGAAGCAATTTGGTGTGAGATGGGCATGCGTATCATTAGCTAGTTGGTAAGGTAACGGCTTACCAAGGCGACGATGATTAGGGGGCCTGAGAGGGTGGTCCCCCACACTGGGACTGAGACACGGCCCAGACTCCTACGGGAGGCAGCAGTAGGGAATATTGGTCAATGGGCGGAAGCCTGAACCAGCCATGCCGCGTGATGGATGACGGCCTTAGGGTTGTAAACATCTTTTCTGCTAGAGGAATAGAGTTCACGCGTGGACAGACGACTGTATAGCAGGAATAAGGATCGGCTAACTC
>GV2UCFN02I2L7M
GGTGAGTAACGCGTATGCAACCTTCCTCACACCGAGAAAAAGTCGACTGAAAAGTTGAATAAAGTCTCGTGGTGTGCATTTTTCGCATGAGAGATGTATGATAGAAGCAATTTGGTGTGAGATGGGCATGCGTATCATTAGCTAGTTGGTAAGGTAACGGCTTACCAAGGCGACGATGATTAGGGGGCCTGAGAGGGTGGTCCCCCACACTGGGACTGAGACACGGCCCAGACTCCTACGGGAGGCAGCAGTAGGGAATATTGGTCAATGGGCGGAAGCCTGAACCAGCCATGCCGCGTGATGGATGACGGCCTTAGGGTTGTAAACATCTTTTCTGCTAGAGGAATAGAGTTCACGCGTGGACAGACGACTGTATAGCAGGAATAAGGATCGGCTAACTC
>GV2UCFN02FWV5K
GGTGAGTAACGCGTATGCAACCTTCCTCACACCGAGAAAAAGTCGACTGAAAAGTTGAATAAAGTCTCGTGGTGTGCATTTTTCGCATGAGAGATGTATGATAGAAGCAATTTGGTGTGAGATGGGCATGCGTATCATTAGCTAGTTGGTAAGGTAACGGCTTACCAAGGCGACGATGATTAGGGGGCCTGAGAGGGTGGTCCCCCACACTGGGACTGAGACACGGCCCAGACTCCTACGGGAGGCAGCAGTAGGGAATATTGGTCAATGGGCGGAAGCCTGAACCAGCCATGCCGCGTGATGGATGACGGCCTTAGGGTTGTAAACATCTTTTCTGCTAGAGGAATAGAGTTCACGCGTGGACAGACGACTGTATAGCAGGAATAAGGATCGGCTAACTC
>GV2UCFN02HXMQD
GGTGAGTAACGCGTATGCAACCTTCCTCACACCGAGAAAAAGTCGACTGAAAAGTTGAATAAAGTCTCGTGGTGTGCATTTTTCGCATGAGAGATGTATGATAGAAGCAATTTGGTGTGAGATGGGCATGCGTATCATTAGCTAGTTGGTAAGGTAACGGCTTACCAAGGCGACGATGATTAGGGGGCCTGAGAGGGTGGTCCCCCACACTGGGACTGAGACACGGCCCAGACTCCTACGGGAGGCAGCAGTAGGGAATATTGGTCAATGGGCGGAAGCCTGAACCAGCCATGCCGCGTGATGGATGACGGCCTTAGGGTTGTAAACATCTTTTCTGCTAGAGGAATAGAGTTCACGCGTGGACAGACGACTGTATAGCAGGAATAAGGATCGGCTAACTC
>G3BZQ8102GM9QP
GGTGAGTAACGCGTATGCAACCTTCCTCACACCGAGAAAAAGTCGACTGAAAAGTTGAATAAAGTCTCGTGGTGTGCATTTTTCGCATGAGAGATGTATGATAGAAGCAATTTGGTGTGAGATGGGCATGCGTATCATTAGCTAGTTGGTAAGGTAACGGCTTACCAAGGCGACGATGATTAGGGGGCCTGAGAGGGTGGTCCCCCACACTGGGACTGAGACACGGCCCAGACTCCTACGGGAGGCAGCAGTAGGGAATATTGGTCAATGGGCGGAAGCCTGAACCAGCCATGCCGCGTGATGGATGACGGCCTTAGGGTTGTAAACATCTTTTCTGCTAGAGGAATAGAGTTCACGCGTGGACAGACGACTGTATAGCAGGAATAAGGATCGGCTAACTC
>G3BZQ8102H0IRE
GGTGAGTAACGCGTATGCAACCTTCCTCACACCGAGAAAAAGTCGACTGAAAAGTTGAATAAAGTCTCGTGGTGTGCATTTTTCGCATGAGAGATGTATGATAGAAGCAATTTGGTGTGAGATGGGCATGCGTATCATTAGCTAGTTGGTAAGGTAACGGCTTACCAAGGCGACGATGATTAGGGGGCCTGAGAGGGTGGTCCCCCACACTGGGACTGAGACACGGCCCAGACTCCTACGGGAGGCAGCAGTAGGGAATATTGGTCAATGGGCGGAAGCCTGAACCAGCCATGCCGCGTGATGGATGACGGCCTTAGGGTTGTAAACATCTTTTCTGCTAGAGGAATAGAGTTCACGCGTGGACAGACGACTGTATAGCAGGAATAAGGATCGGCTAACTC
>G3BZQ8102I7ZGZ
GGTGAGTAACGCGTATGCAACCTTCCTCACACCGAGAAAAAGTCGACTGAAAAGTTGAATAAAGTCTCGTGGTGTGCATTTTTCGCATGAGAGATGTATGATAGAAGCAATTTGGTGTGAGATGGGCATGCGTATCATTAGCTAGTTGGTAAGGTAACGGCTTACCAAGGCGACGATGATTAGGGGGCCTGAGAGGGTGGTCCCCCACACTGGGACTGAGACACGGCCCAGACTCCTACGGGAGGCAGCAGTAGGGAATATTGGTCAATGGGCGGAAGCCTGAACCAGCCATGCCGCGTGATGGATGACGGCCTTAGGGTTGTAAACATCTTTTCTGCTAGAGGAATAGAGTTCACGCGTGGACAGACGACTGTATAGCAGGAATAAGGATCGGCTAACTC
>G3BZQ8102JPMBU
GGTGAGTAACGCGTATGCAACCTTCCTCACACCGAGAAAAAGTCGACTGAAAAGTTGAATAAAGTCTCGTGGTGTGCATTTTTCGCATGAGAGATGTATGATAGAAGCAATTTGGTGTGAGATGGGCATGCGTATCATTAGCTAGTTGGTAAGGTAACGGCTTACCAAGGCGACGATGATTAGGGGGCCTGAGAGGGTGGTCCCCCACACTGGGACTGAGACACGGCCCAGACTCCTACGGGAGGCAGCAGTAGGGAATATTGGTCAATGGGCGGAAGCCTGAACCAGCCATGCCGCGTGATGGATGACGGCCTTAGGGTTGTAAACATCTTTTCTGCTAGAGGAATAGAGTTCACGCGTGGACAGACGACTGTATAGCAGGAATAAGGATCGGCTAACTC
>G3BZQ8102JHCRP
GGTGAGTAACGCGTATGCAACCTTCCTCACACCGAGAAAAAGTCGACTGAAAAGTTGAATAAAGTCTCGTGGTGTGCATTTTTCGCATGAGAGATGTATGATAGAAGCAATTTGGTGTGAGATGGGCATGCGTATCATTAGCTAGTTGGTAAGGTAACGGCTTACCAAGGCGACGATGATTAGGGGGCCTGAGAGGGTGGTCCCCCACACTGGGACTGAGACACGGCCCAGACTCCTACGGGAGGCAGCAGTAGGGAATATTGGTCAATGGGCGGAAGCCTGAACCAGCCATGCCGCGTGATGGATGACGGCCTTAGGGTTGTAAACATCTTTTCTGCTAGAGGAATAGAGTTCACGCGTGGACAGACGACTGTATAGCAGGAATAAGGATCGGCTAACTC
>G3BZQ8102F7ANA
GGTGAGTAACGCGTATGCAACCTTCCTCACACCGAGAAAAAGTCGACTGAAAAGTTGAATAAAGTCTCGTGGTGTGCATTTTTCGCATGAGAGATGTATGATAGAAGCAATTTGGTGTGAGATGGGCATGCGTATCATTAGCTAGTTGGTAAGGTAACGGCTTACCAAGGCGACGATGATTAGGGGGCCTGAGAGGGTGGTCCCCCACACTGGGACTGAGACACGGCCCAGACTCCTACGGGAGGCAGCAGTAGGGAATATTGGTCAATGGGCGGAAGCCTGAACCAGCCATGCCGCGTGATGGATGACGGCCTTAGGGTTGTAAACATCTTTTCTGCTAGAGGAATAGAGTTCACGCGTGGACAGACGACTGTATAGCAGGAATAAGGATCGGCTAACTC
>G3BZQ8102I2LSZ
GGTGAGTAACGCGTATGCAACCTTCCTCACACCGAGAAAAAGTCGACTGAAAAGTTGAATAAAGTCTCGTGGTGTGCATTTTTCGCATGAGAGATGTATGATAGAAGCAATTTGGTGTGAGATGGGCATGCGTATCATTAGCTAGTTGGTAAGGTAACGGCTTACCAAGGCGACGATGATTAGGGGGCCTGAGAGGGTGGTCCCCCACACTGGGACTGAGACACGGCCCAGACTCCTACGGGAGGCAGCAGTAGGGAATATTGGTCAATGGGCGGAAGCCTGAACCAGCCATGCCGCGTGATGGATGACGGCCTTAGGGTTGTAAACATCTTTTCTGCTAGAGGAATAGAGTTCACGCGTGGACAGACGACTGTATAGCAGGAATAAGGATCGGCTAACTC
>G3BZQ8102ISDJU
GGTGAGTAACGCGTATGCAACCTTCCTCACACCGAGAAAAAGTCGACTGAAAAGTTGAATAAAGTCTCGTGGTGTGCATTTTTCGCATGAGAGATGTATGATAGAAGCAATTTGGTGTGAGATGGGCATGCGTATCATTAGCTAGTTGGTAAGGTAACGGCTTACCAAGGCGACGATGATTAGGGGGCCTGAGAGGGTGGTCCCCCACACTGGGACTGAGACACGGCCCAGACTCCTACGGGAGGCAGCAGTAGGGAATATTGGTCAATGGGCGGAAGCCTGAACCAGCCATGCCGCGTGATGGATGACGGCCTTAGGGTTGTAAACATCTTTTCTGCTAGAGGAATAGAGTTCACGCGTGGACAGACGACTGTATAGCAGGAATAAGGATCGGCTAACTC
>G3BZQ8102GR09T
GGTGAGTAACGCGTATGCAACCTTCCTCACACCGAGAAAAAGTCGACTGAAAAGTTGAATAAAGTCTCGTGGTGTGCATTTTTCGCATGAGAGATGTATGATAGAAGCAATTTGGTGTGAGATGGGCATGCGTATCATTAGCTAGTTGGTAAGGTAACGGCTTACCAAGGCGACGATGATTAGGGGGCCTGAGAGGGTGGTCCCCCACACTGGGACTGAGACACGGCCCAGACTCCTACGGGAGGCAGCAGTAGGGAATATTGGTCAATGGGCGGAAGCCTGAACCAGCCATGCCGCGTGATGGATGACGGCCTTAGGGTTGTAAACATCTTTTCTGCTAGAGGAATAGAGTTCACGCGTGGACAGACGACTGTATAGCAGGAATAAGGATCGGCTAACTC
>G3BZQ8102IUEY2
GGTGAGTAACGCGTATGCAACCTTCCTCACACCGAGAAAAAGTCGACTGAAAAGTTGAATAAAGTCTCGTGGTGTGCATTTTTCGCATGAGAGATGTATGATAGAAGCAATTTGGTGTGAGATGGGCATGCGTATCATTAGCTAGTTGGTAAGGTAACGGCTTACCAAGGCGACGATGATTAGGGGGCCTGAGAGGGTGGTCCCCCACACTGGGACTGAGACACGGCCCAGACTCCTACGGGAGGCAGCAGTAGGGAATATTGGTCAATGGGCGGAAGCCTGAACCAGCCATGCCGCGTGATGGATGACGGCCTTAGGGTTGTAAACATCTTTTCTGCTAGAGGAATAGAGTTCACGCGTGGACAGACGACTGTATAGCAGGAATAAGGATCGGCTAACTC
>G3BZQ8102GLRSA
GGTGAGTAACGCGTATGCAACCTTCCTCACACCGAGAAAAAGTCGACTGAAAAGTTGAATAAAGTCTCGTGGTGTGCATTTTTCGCATGAGAGATGTATGATAGAAGCAATTTGGTGTGAGATGGGCATGCGTATCATTAGCTAGTTGGTAAGGTAACGGCTTACCAAGGCGACGATGATTAGGGGGCCTGAGAGGGTGGTCCCCCACACTGGGACTGAGACACGGCCCAGACTCCTACGGGAGGCAGCAGTAGGGAATATTGGTCAATGGGCGGAAGCCTGAACCAGCCATGCCGCGTGATGGATGACGGCCTTAGGGTTGTAAACATCTTTTCTGCTAGAGGAATAGAGTTCACGCGTGGACAGACGACTGTATAGCAGGAATAAGGATCGGCTAACTC
>G3BZQ8102F8434
GGTGAGTAACGCGTATGCAACCTTCCTCACACCGAGAAAAAGTCGACTGAAAAGTTGAATAAAGTCTCGTGGTGTGCATTTTTCGCATGAGAGATGTATGATAGAAGCAATTTGGTGTGAGATGGGCATGCGTATCATTAGCTAGTTGGTAAGGTAACGGCTTACCAAGGCGACGATGATTAGGGGGCCTGAGAGGGTGGTCCCCCACACTGGGACTGAGACACGGCCCAGACTCCTACGGGAGGCAGCAGTAGGGAATATTGGTCAATGGGCGGAAGCCTGAACCAGCCATGCCGCGTGATGGATGACGGCCTTAGGGTTGTAAACATCTTTTCTGCTAGAGGAATAGAGTTCACGCGTGGACAGACGACTGTATAGCAGGAATAAGGATCGGCTAACTC
>G3BZQ8102GN6G6
GGTGAGTAACGCGTATGCAACCTTCCTCACACCGAGAAAAAGTCGACTGAAAAGTTGAATAAAGTCTCGTGGTGTGCATTTTTCGCATGAGAGATGTATGATAGAAGCAATTTGGTGTGAGATGGGCATGCGTATCATTAGCTAGTTGGTAAGGTAACGGCTTACCAAGGCGACGATGATTAGGGGGCCTGAGAGGGTGGTCCCCCACACTGGGACTGAGACACGGCCCAGACTCCTACGGGAGGCAGCAGTAGGGAATATTGGTCAATGGGCGGAAGCCTGAACCAGCCATGCCGCGTGATGGATGACGGCCTTAGGGTTGTAAACATCTTTTCTGCTAGAGGAATAGAGTTCACGCGTGGACAGACGACTGTATAGCAGGAATAAGGATCGGCTAACTC
>G3BZQ8102HN9ZX
GGTGAGTAACGCGTATGCAACCTTCCTCACACCGAGAAAAAGTCGACTGAAAAGTTGAATAAAGTCTCGTGGTGTGCATTTTTCGCATGAGAGATGTATGATAGAAGCAATTTGGTGTGAGATGGGCATGCGTATCATTAGCTAGTTGGTAAGGTAACGGCTTACCAAGGCGACGATGATTAGGGGGCCTGAGAGGGTGGTCCCCCACACTGGGACTGAGACACGGCCCAGACTCCTACGGGAGGCAGCAGTAGGGAATATTGGTCAATGGGCGGAAGCCTGAACCAGCCATGCCGCGTGATGGATGACGGCCTTAGGGTTGTAAACATCTTTTCTGCTAGAGGAATAGAGTTCACGCGTGGACAGACGACTGTATAGCAGGAATAAGGATCGGCTAACTC
>G3BZQ8102GW0J0
GGTGAGTAACGCGTATGCAACCTTCCTCACACCGAGAAAAAGTCGACTGAAAAGTTGAATAAAGTCTCGTGGTGTGCATTTTTCGCATGAGAGATGTATGATAGAAGCAATTTGGTGTGAGATGGGCATGCGTATCATTAGCTAGTTGGTAAGGTAACGGCTTACCAAGGCGACGATGATTAGGGGGCCTGAGAGGGTGGTCCCCCACACTGGGACTGAGACACGGCCCAGACTCCTACGGGAGGCAGCAGTAGGGAATATTGGTCAATGGGCGGAAGCCTGAACCAGCCATGCCGCGTGATGGATGACGGCCTTAGGGTTGTAAACATCTTTTCTGCTAGAGGAATAGAGTTCACGCGTGGACAGACGACTGTATAGCAGGAATAAGGATCGGCTAACTC
>G3BZQ8102IA7IK
GGTGAGTAACGCGTATGCAACCTTCCTCACACCGAGAAAAAGTCGACTGAAAAGTTGAATAAAGTCTCGTGGTGTGCATTTTTCGCATGAGAGATGTATGATAGAAGCAATTTGGTGTGAGATGGGCATGCGTATCATTAGCTAGTTGGTAAGGTAACGGCTTACCAAGGCGACGATGATTAGGGGGCCTGAGAGGGTGGTCCCCCACACTGGGACTGAGACACGGCCCAGACTCCTACGGGAGGCAGCAGTAGGGAATATTGGTCAATGGGCGGAAGCCTGAACCAGCCATGCCGCGTGATGGATGACGGCCTTAGGGTTGTAAACATCTTTTCTGCTAGAGGAATAGAGTTCACGCGTGGACAGACGACTGTATAGCAGGAATAAGGATCGGCTAACTC
>G3BZQ8102J164R
GGTGAGTAACGCGTATGCAACCTTCCTCACACCGAGAAAAAGTCGACTGAAAAGTTGAATAAAGTCTCGTGGTGTGCATTTTTCGCATGAGAGATGTATGATAGAAGCAATTTGGTGTGAGATGGGCATGCGTATCATTAGCTAGTTGGTAAGGTAACGGCTTACCAAGGCGACGATGATTAGGGGGCCTGAGAGGGTGGTCCCCCACACTGGGACTGAGACACGGCCCAGACTCCTACGGGAGGCAGCAGTAGGGAATATTGGTCAATGGGCGGAAGCCTGAACCAGCCATGCCGCGTGATGGATGACGGCCTTAGGGTTGTAAACATCTTTTCTGCTAGAGGAATAGAGTTCACGCGTGGACAGACGACTGTATAGCAGGAATAAGGATCGGCTAACTC
>G3BZQ8102G30ZW
GGTGAGTAACGCGTATGCAACCTTCCTCACACCGAGAAAAAGTCGACTGAAAAGTTGAATAAAGTCTCGTGGTGTGCATTTTTCGCATGAGAGATGTATGATAGAAGCAATTTGGTGTGAGATGGGCATGCGTATCATTAGCTAGTTGGTAAGGTAACGGCTTACCAAGGCGACGATGATTAGGGGGCCTGAGAGGGTGGTCCCCCACACTGGGACTGAGACACGGCCCAGACTCCTACGGGAGGCAGCAGTAGGGAATATTGGTCAATGGGCGGAAGCCTGAACCAGCCATGCCGCGTGATGGATGACGGCCTTAGGGTTGTAAACATCTTTTCTGCTAGAGGAATAGAGTTCACGCGTGGACAGACGACTGTATAGCAGGAATAAGGATCGGCTAACTC
>G3BZQ8102I2DWA
GGTGAGTAACGCGTATGCAACCTTCCTCACACCGAGAAAAAGTCGACTGAAAAGTTGAATAAAGTCTCGTGGTGTGCATTTTTCGCATGAGAGATGTATGATAGAAGCAATTTGGTGTGAGATGGGCATGCGTATCATTAGCTAGTTGGTAAGGTAACGGCTTACCAAGGCGACGATGATTAGGGGGCCTGAGAGGGTGGTCCCCCACACTGGGACTGAGACACGGCCCAGACTCCTACGGGAGGCAGCAGTAGGGAATATTGGTCAATGGGCGGAAGCCTGAACCAGCCATGCCGCGTGATGGATGACGGCCTTAGGGTTGTAAACATCTTTTCTGCTAGAGGAATAGAGTTCACGCGTGGACAGACGACTGTATAGCAGGAATAAGGATCGGCTAACTC
>G3BZQ8102II12S
GGTGAGTAACGCGTATGCAACCTTCCTCACACCGAGAAAAAGTCGACTGAAAAGTTGAATAAAGTCTCGTGGTGTGCATTTTTCGCATGAGAGATGTATGATAGAAGCAATTTGGTGTGAGATGGGCATGCGTATCATTAGCTAGTTGGTAAGGTAACGGCTTACCAAGGCGACGATGATTAGGGGGCCTGAGAGGGTGGTCCCCCACACTGGGACTGAGACACGGCCCAGACTCCTACGGGAGGCAGCAGTAGGGAATATTGGTCAATGGGCGGAAGCCTGAACCAGCCATGCCGCGTGATGGATGACGGCCTTAGGGTTGTAAACATCTTTTCTGCTAGAGGAATAGAGTTCACGCGTGGACAGACGACTGTATAGCAGGAATAAGGATCGGCTAACTC
>G3BZQ8102F50B8
GGTGAGTAACGCGTATGCAACCTTCCTCACACCGAGAAAAAGTCGACTGAAAAGTTGAATAAAGTCTCGTGGTGTGCATTTTTCGCATGAGAGATGTATGATAGAAGCAATTTGGTGTGAGATGGGCATGCGTATCATTAGCTAGTTGGTAAGGTAACGGCTTACCAAGGCGACGATGATTAGGGGGCCTGAGAGGGTGGTCCCCCACACTGGGACTGAGACACGGCCCAGACTCCTACGGGAGGCAGCAGTAGGGAATATTGGTCAATGGGCGGAAGCCTGAACCAGCCATGCCGCGTGATGGATGACGGCCTTAGGGTTGTAAACATCTTTTCTGCTAGAGGAATAGAGTTCACGCGTGGACAGACGACTGTATAGCAGGAATAAGGATCGGCTAACTC
>G35JFLI02HNGIR
GGTGAGTAACGCGTATGCAACCTTCCTCACACCGAGAAAAAGTCGACTGAAAAGTTGAATAAAGTCTCGTGGTGTGCATTTTTCGCATGAGAGATGTATGATAGAAGCAATTTGGTGTGAGATGGGCATGCGTATCATTAGCTAGTTGGTAAGGTAACGGCTTACCAAGGCGACGATGATTAGGGGGCCTGAGAGGGTGGTCCCCCACACTGGGACTGAGACACGGCCCAGACTCCTACGGGAGGCAGCAGTAGGGAATATTGGTCAATGGGCGGAAGCCTGAACCAGCCATGCCGCGTGATGGATGACGGCCTTAGGGTTGTAAACATCTTTTCTGCTAGAGGAATAGAGTTCACGCGTGGACAGACGACTGTATAGCAGGAATAAGGATCGGCTAACTC
>G35JFLI02G76ES
GGTGAGTAACGCGTATGCAACCTTCCTCACACCGAGAAAAAGTCGACTGAAAAGTTGAATAAAGTCTCGTGGTGTGCATTTTTCGCATGAGAGATGTATGATAGAAGCAATTTGGTGTGAGATGGGCATGCGTATCATTAGCTAGTTGGTAAGGTAACGGCTTACCAAGGCGACGATGATTAGGGGGCCTGAGAGGGTGGTCCCCCACACTGGGACTGAGACACGGCCCAGACTCCTACGGGAGGCAGCAGTAGGGAATATTGGTCAATGGGCGGAAGCCTGAACCAGCCATGCCGCGTGATGGATGACGGCCTTAGGGTTGTAAACATCTTTTCTGCTAGAGGAATAGAGTTCACGCGTGGACAGACGACTGTATAGCAGGAATAAGGATCGGCTAACTC
>G35JFLI02IMAXP
GGTGAGTAACGCGTATGCAACCTTCCTCACACCGAGAAAAAGTCGACTGAAAAGTTGAATAAAGTCTCGTGGTGTGCATTTTTCGCATGAGAGATGTATGATAGAAGCAATTTGGTGTGAGATGGGCATGCGTATCATTAGCTAGTTGGTAAGGTAACGGCTTACCAAGGCGACGATGATTAGGGGGCCTGAGAGGGTGGTCCCCCACACTGGGACTGAGACACGGCCCAGACTCCTACGGGAGGCAGCAGTAGGGAATATTGGTCAATGGGCGGAAGCCTGAACCAGCCATGCCGCGTGATGGATGACGGCCTTAGGGTTGTAAACATCTTTTCTGCTAGAGGAATAGAGTTCACGCGTGGACAGACGACTGTATAGCAGGAATAAGGATCGGCTAACTC
>G35JFLI02GJKSN
GGTGAGTAACGCGTATGCAACCTTCCTCACACCGAGAAAAAGTCGACTGAAAAGTTGAATAAAGTCTCGTGGTGTGCATTTTTCGCATGAGAGATGTATGATAGAAGCAATTTGGTGTGAGATGGGCATGCGTATCATTAGCTAGTTGGTAAGGTAACGGCTTACCAAGGCGACGATGATTAGGGGGCCTGAGAGGGTGGTCCCCCACACTGGGACTGAGACACGGCCCAGACTCCTACGGGAGGCAGCAGTAGGGAATATTGGTCAATGGGCGGAAGCCTGAACCAGCCATGCCGCGTGATGGATGACGGCCTTAGGGTTGTAAACATCTTTTCTGCTAGAGGAATAGAGTTCACGCGTGGACAGACGACTGTATAGCAGGAATAAGGATCGGCTAACTC
>G35JFLI02HHNZ6
GGTGAGTAACGCGTATGCAACCTTCCTCACACCGAGAAAAAGTCGACTGAAAAGTTGAATAAAGTCTCGTGGTGTGCATTTTTCGCATGAGAGATGTATGATAGAAGCAATTTGGTGTGAGATGGGCATGCGTATCATTAGCTAGTTGGTAAGGTAACGGCTTACCAAGGCGACGATGATTAGGGGGCCTGAGAGGGTGGTCCCCCACACTGGGACTGAGACACGGCCCAGACTCCTACGGGAGGCAGCAGTAGGGAATATTGGTCAATGGGCGGAAGCCTGAACCAGCCATGCCGCGTGATGGATGACGGCCTTAGGGTTGTAAACATCTTTTCTGCTAGAGGAATAGAGTTCACGCGTGGACAGACGACTGTATAGCAGGAATAAGGATCGGCTAACTC
>G35JFLI02GX10E
GGTGAGTAACGCGTATGCAACCTTCCTCACACCGAGAAAAAGTCGACTGAAAAGTTGAATAAAGTCTCGTGGTGTGCATTTTTCGCATGAGAGATGTATGATAGAAGCAATTTGGTGTGAGATGGGCATGCGTATCATTAGCTAGTTGGTAAGGTAACGGCTTACCAAGGCGACGATGATTAGGGGGCCTGAGAGGGTGGTCCCCCACACTGGGACTGAGACACGGCCCAGACTCCTACGGGAGGCAGCAGTAGGGAATATTGGTCAATGGGCGGAAGCCTGAACCAGCCATGCCGCGTGATGGATGACGGCCTTAGGGTTGTAAACATCTTTTCTGCTAGAGGAATAGAGTTCACGCGTGGACAGACGACTGTATAGCAGGAATAAGGATCGGCTAACTC
>G35JFLI02H4OF3
GGTGAGTAACGCGTATGCAACCTTCCTCACACCGAGAAAAAGTCGACTGAAAAGTTGAATAAAGTCTCGTGGTGTGCATTTTTCGCATGAGAGATGTATGATAGAAGCAATTTGGTGTGAGATGGGCATGCGTATCATTAGCTAGTTGGTAAGGTAACGGCTTACCAAGGCGACGATGATTAGGGGGCCTGAGAGGGTGGTCCCCCACACTGGGACTGAGACACGGCCCAGACTCCTACGGGAGGCAGCAGTAGGGAATATTGGTCAATGGGCGGAAGCCTGAACCAGCCATGCCGCGTGATGGATGACGGCCTTAGGGTTGTAAACATCTTTTCTGCTAGAGGAATAGAGTTCACGCGTGGACAGACGACTGTATAGCAGGAATAAGGATCGGCTAACTC
>G35JFLI02H1MEC
GGTGAGTAACGCGTATGCAACCTTCCTCACACCGAGAAAAAGTCGACTGAAAAGTTGAATAAAGTCTCGTGGTGTGCATTTTTCGCATGAGAGATGTATGATAGAAGCAATTTGGTGTGAGATGGGCATGCGTATCATTAGCTAGTTGGTAAGGTAACGGCTTACCAAGGCGACGATGATTAGGGGGCCTGAGAGGGTGGTCCCCCACACTGGGACTGAGACACGGCCCAGACTCCTACGGGAGGCAGCAGTAGGGAATATTGGTCAATGGGCGGAAGCCTGAACCAGCCATGCCGCGTGATGGATGACGGCCTTAGGGTTGTAAACATCTTTTCTGCTAGAGGAATAGAGTTCACGCGTGGACAGACGACTGTATAGCAGGAATAAGGATCGGCTAACTC
>G35JFLI02FU1Y3
GGTGAGTAACGCGTATGCAACCTTCCTCACACCGAGAAAAAGTCGACTGAAAAGTTGAATAAAGTCTCGTGGTGTGCATTTTTCGCATGAGAGATGTATGATAGAAGCAATTTGGTGTGAGATGGGCATGCGTATCATTAGCTAGTTGGTAAGGTAACGGCTTACCAAGGCGACGATGATTAGGGGGCCTGAGAGGGTGGTCCCCCACACTGGGACTGAGACACGGCCCAGACTCCTACGGGAGGCAGCAGTAGGGAATATTGGTCAATGGGCGGAAGCCTGAACCAGCCATGCCGCGTGATGGATGACGGCCTTAGGGTTGTAAACATCTTTTCTGCTAGAGGAATAGAGTTCACGCGTGGACAGACGACTGTATAGCAGGAATAAGGATCGGCTAACTC
>G35JFLI02JBCUV
GGTGAGTAACGCGTATGCAACCTTCCTCACACCGAGAAAAAGTCGACTGAAAAGTTGAATAAAGTCTCGTGGTGTGCATTTTTCGCATGAGAGATGTATGATAGAAGCAATTTGGTGTGAGATGGGCATGCGTATCATTAGCTAGTTGGTAAGGTAACGGCTTACCAAGGCGACGATGATTAGGGGGCCTGAGAGGGTGGTCCCCCACACTGGGACTGAGACACGGCCCAGACTCCTACGGGAGGCAGCAGTAGGGAATATTGGTCAATGGGCGGAAGCCTGAACCAGCCATGCCGCGTGATGGATGACGGCCTTAGGGTTGTAAACATCTTTTCTGCTAGAGGAATAGAGTTCACGCGTGGACAGACGACTGTATAGCAGGAATAAGGATCGGCTAACTC
>G35JFLI02HG6G0
GGTGAGTAACGCGTATGCAACCTTCCTCACACCGAGAAAAAGTCGACTGAAAAGTTGAATAAAGTCTCGTGGTGTGCATTTTTCGCATGAGAGATGTATGATAGAAGCAATTTGGTGTGAGATGGGCATGCGTATCATTAGCTAGTTGGTAAGGTAACGGCTTACCAAGGCGACGATGATTAGGGGGCCTGAGAGGGTGGTCCCCCACACTGGGACTGAGACACGGCCCAGACTCCTACGGGAGGCAGCAGTAGGGAATATTGGTCAATGGGCGGAAGCCTGAACCAGCCATGCCGCGTGATGGATGACGGCCTTAGGGTTGTAAACATCTTTTCTGCTAGAGGAATAGAGTTCACGCGTGGACAGACGACTGTATAGCAGGAATAAGGATCGGCTAACTC
>G35JFLI02HS0TA
GGTGAGTAACGCGTATGCAACCTTCCTCACACCGAGAAAAAGTCGACTGAAAAGTTGAATAAAGTCTCGTGGTGTGCATTTTTCGCATGAGAGATGTATGATAGAAGCAATTTGGTGTGAGATGGGCATGCGTATCATTAGCTAGTTGGTAAGGTAACGGCTTACCAAGGCGACGATGATTAGGGGGCCTGAGAGGGTGGTCCCCCACACTGGGACTGAGACACGGCCCAGACTCCTACGGGAGGCAGCAGTAGGGAATATTGGTCAATGGGCGGAAGCCTGAACCAGCCATGCCGCGTGATGGATGACGGCCTTAGGGTTGTAAACATCTTTTCTGCTAGAGGAATAGAGTTCACGCGTGGACAGACGACTGTATAGCAGGAATAAGGATCGGCTAACTC
>G35JFLI02HKFUJ
GGTGAGTAACGCGTATGCAACCTTCCTCACACCGAGAAAAAGTCGACTGAAAAGTTGAATAAAGTCTCGTGGTGTGCATTTTTCGCATGAGAGATGTATGATAGAAGCAATTTGGTGTGAGATGGGCATGCGTATCATTAGCTAGTTGGTAAGGTAACGGCTTACCAAGGCGACGATGATTAGGGGGCCTGAGAGGGTGGTCCCCCACACTGGGACTGAGACACGGCCCAGACTCCTACGGGAGGCAGCAGTAGGGAATATTGGTCAATGGGCGGAAGCCTGAACCAGCCATGCCGCGTGATGGATGACGGCCTTAGGGTTGTAAACATCTTTTCTGCTAGAGGAATAGAGTTCACGCGTGGACAGACGACTGTATAGCAGGAATAAGGATCGGCTAACTC
>G35JFLI02GCAGL
GGTGAGTAACGCGTATGCAACCTTCCTCACACCGAGAAAAAGTCGACTGAAAAGTTGAATAAAGTCTCGTGGTGTGCATTTTTCGCATGAGAGATGTATGATAGAAGCAATTTGGTGTGAGATGGGCATGCGTATCATTAGCTAGTTGGTAAGGTAACGGCTTACCAAGGCGACGATGATTAGGGGGCCTGAGAGGGTGGTCCCCCACACTGGGACTGAGACACGGCCCAGACTCCTACGGGAGGCAGCAGTAGGGAATATTGGTCAATGGGCGGAAGCCTGAACCAGCCATGCCGCGTGATGGATGACGGCCTTAGGGTTGTAAACATCTTTTCTGCTAGAGGAATAGAGTTCACGCGTGGACAGACGACTGTATAGCAGGAATAAGGATCGGCTAACTC
>G35JFLI02JAAB0
GGTGAGTAACGCGTATGCAACCTTCCTCACACCGAGAAAAAGTCGACTGAAAAGTTGAATAAAGTCTCGTGGTGTGCATTTTTCGCATGAGAGATGTATGATAGAAGCAATTTGGTGTGAGATGGGCATGCGTATCATTAGCTAGTTGGTAAGGTAACGGCTTACCAAGGCGACGATGATTAGGGGGCCTGAGAGGGTGGTCCCCCACACTGGGACTGAGACACGGCCCAGACTCCTACGGGAGGCAGCAGTAGGGAATATTGGTCAATGGGCGGAAGCCTGAACCAGCCATGCCGCGTGATGGATGACGGCCTTAGGGTTGTAAACATCTTTTCTGCTAGAGGAATAGAGTTCACGCGTGGACAGACGACTGTATAGCAGGAATAAGGATCGGCTAACTC
>G35JFLI02HKE1U
GGTGAGTAACGCGTATGCAACCTTCCTCACACCGAGAAAAAGTCGACTGAAAAGTTGAATAAAGTCTCGTGGTGTGCATTTTTCGCATGAGAGATGTATGATAGAAGCAATTTGGTGTGAGATGGGCATGCGTATCATTAGCTAGTTGGTAAGGTAACGGCTTACCAAGGCGACGATGATTAGGGGGCCTGAGAGGGTGGTCCCCCACACTGGGACTGAGACACGGCCCAGACTCCTACGGGAGGCAGCAGTAGGGAATATTGGTCAATGGGCGGAAGCCTGAACCAGCCATGCCGCGTGATGGATGACGGCCTTAGGGTTGTAAACATCTTTTCTGCTAGAGGAATAGAGTTCACGCGTGGACAGACGACTGTATAGCAGGAATAAGGATCGGCTAACTC
>G35JFLI02FOJRT
GGTGAGTAACGCGTATGCAACCTTCCTCACACCGAGAAAAAGTCGACTGAAAAGTTGAATAAAGTCTCGTGGTGTGCATTTTTCGCATGAGAGATGTATGATAGAAGCAATTTGGTGTGAGATGGGCATGCGTATCATTAGCTAGTTGGTAAGGTAACGGCTTACCAAGGCGACGATGATTAGGGGGCCTGAGAGGGTGGTCCCCCACACTGGGACTGAGACACGGCCCAGACTCCTACGGGAGGCAGCAGTAGGGAATATTGGTCAATGGGCGGAAGCCTGAACCAGCCATGCCGCGTGATGGATGACGGCCTTAGGGTTGTAAACATCTTTTCTGCTAGAGGAATAGAGTTCACGCGTGGACAGACGACTGTATAGCAGGAATAAGGATCGGCTAACTC
>G35JFLI02G9C3L
GGTGAGTAACGCGTATGCAACCTTCCTCACACCGAGAAAAAGTCGACTGAAAAGTTGAATAAAGTCTCGTGGTGTGCATTTTTCGCATGAGAGATGTATGATAGAAGCAATTTGGTGTGAGATGGGCATGCGTATCATTAGCTAGTTGGTAAGGTAACGGCTTACCAAGGCGACGATGATTAGGGGGCCTGAGAGGGTGGTCCCCCACACTGGGACTGAGACACGGCCCAGACTCCTACGGGAGGCAGCAGTAGGGAATATTGGTCAATGGGCGGAAGCCTGAACCAGCCATGCCGCGTGATGGATGACGGCCTTAGGGTTGTAAACATCTTTTCTGCTAGAGGAATAGAGTTCACGCGTGGACAGACGACTGTATAGCAGGAATAAGGATCGGCTAACTC
>G35JFLI02FYEL3
GGTGAGTAACGCGTATGCAACCTTCCTCACACCGAGAAAAAGTCGACTGAAAAGTTGAATAAAGTCTCGTGGTGTGCATTTTTCGCATGAGAGATGTATGATAGAAGCAATTTGGTGTGAGATGGGCATGCGTATCATTAGCTAGTTGGTAAGGTAACGGCTTACCAAGGCGACGATGATTAGGGGGCCTGAGAGGGTGGTCCCCCACACTGGGACTGAGACACGGCCCAGACTCCTACGGGAGGCAGCAGTAGGGAATATTGGTCAATGGGCGGAAGCCTGAACCAGCCATGCCGCGTGATGGATGACGGCCTTAGGGTTGTAAACATCTTTTCTGCTAGAGGAATAGAGTTCACGCGTGGACAGACGACTGTATAGCAGGAATAAGGATCGGCTAACTC
>G35JFLI02F545X
GGTGAGTAACGCGTATGCAACCTTCCTCACACCGAGAAAAAGTCGACTGAAAAGTTGAATAAAGTCTCGTGGTGTGCATTTTTCGCATGAGAGATGTATGATAGAAGCAATTTGGTGTGAGATGGGCATGCGTATCATTAGCTAGTTGGTAAGGTAACGGCTTACCAAGGCGACGATGATTAGGGGGCCTGAGAGGGTGGTCCCCCACACTGGGACTGAGACACGGCCCAGACTCCTACGGGAGGCAGCAGTAGGGAATATTGGTCAATGGGCGGAAGCCTGAACCAGCCATGCCGCGTGATGGATGACGGCCTTAGGGTTGTAAACATCTTTTCTGCTAGAGGAATAGAGTTCACGCGTGGACAGACGACTGTATAGCAGGAATAAGGATCGGCTAACTC
>G35JFLI02JHGB2
GGTGAGTAACGCGTATGCAACCTTCCTCACACCGAGAAAAAGTCGACTGAAAAGTTGAATAAAGTCTCGTGGTGTGCATTTTTCGCATGAGAGATGTATGATAGAAGCAATTTGGTGTGAGATGGGCATGCGTATCATTAGCTAGTTGGTAAGGTAACGGCTTACCAAGGCGACGATGATTAGGGGGCCTGAGAGGGTGGTCCCCCACACTGGGACTGAGACACGGCCCAGACTCCTACGGGAGGCAGCAGTAGGGAATATTGGTCAATGGGCGGAAGCCTGAACCAGCCATGCCGCGTGATGGATGACGGCCTTAGGGTTGTAAACATCTTTTCTGCTAGAGGAATAGAGTTCACGCGTGGACAGACGACTGTATAGCAGGAATAAGGATCGGCTAACTC
>GV2UCFN02IG0US
GGTGAGTAACGCGTATGCAACCTTCCTCACACCGAGAAAAAGTCGACTGAAAAGTTGAATAAAGTCTCGTGGTGTGCATTTTTTCGCATGAGAGATGTATGATAGAAGCAATTTGGTGTGAGATGGGCATGCGTATCATTAGCTAGTTGGTAAGGTAACGGCTTACCAAGGCGACGATGATTAGGGGGCCTGAGAGGGTGGTCCCCCACACTGGGACTGAGACACGGCCCAGACTCCTACGGGAGGCAGCAGTAGGGAATATTGGTCAATGGGCGGAAGCCTGAACCAGCCATGCCGCGTGATGGATGACGGCCTTAGGGTTGTAAACATCTTTTCTGCTAGAGGAATAGAGTTCACGCGTGGACAGACGACTGTATAGCAGGAATAAGGATCGGCTAACTC
>GV2UCFN02HEAQV
GGTGAGTAACGCGTATGCAACCTTCCTCACACCGAGAAAAAGTCGACTGAAAAGTTGAATAAAGTCTCGTGGTGTGCATTTTTCGCATGAGAGATGTATGATAGAAGCAATTTGGTGTGAGATGGGCATGCGTATCATTAGCTAGTTGGTAAGGTAACGGCTTACCAAGGCGACGATGATTAGGGGGCCTGAGAGGGTGGTCCCCCACACTGGGACTGAGACACGGCCCAGACTCCTACGGGAGGCAGCAGTAGGGAATATTGGTCAATGGGCGGAAGCCTGAACCAGCCATGCCGCGTGATGGATGACGGCCTTAGGGTTGTAAACATCTTTTCTGCTAGAGGAATAGAGTTCACGTGTGGACAGACGACTGTATAGCAGGAATAAGGATCGGCTAACTC
>GV2UCFN02FNERU
GGTGAGTAACGCGTATGCAACCTTCCTCACACCGAGAAAAAGTCGACTGAAAAGTTGAATAAAGTCTCGTGGTGTGCATTTTTCGCATGAGAGATGTATGATAGAAGCAATTTGGTGTGAGATGGGCATGCGTATCATTAGCTAGTTGGTAAGGTAACGGCTTACCAAGGCGACGATGATTAGGGGGCCTGAGAGGGTGGTCCCCCACACTGGGACTGAGACACGGCCCAGACTCCTACGGGAGGCAGCAGTAGGGAATATTGGTCAATGGGCGGAAGCCTGAACCAGCCATGCCGCGTGATGGATGACGGCCTTAGGGTTGTAAACATCTTTTCTGCTAGAGGAATAGAGTTCACGTGTGGACAGACGACTGTATAGCAGGAATAAGGATCGGCTAACTC
>GV2UCFN02IJZAH
GGTGAGTAACGCGTATGCAACCTTCCTCACACCGAGAAAAAGTCGACTGAAAAGTTGAATAAAGTCTCGTGGTGTGCATTTTTCGCATGAGAGATGTATGATAGAAGCAATTTGGTGTGAGATGGGCATGCGTATCATTAGCTAGTTGGTAAGGTAACGGCTTACCAAGGCGACGATGATTAGGGGGCCTGAGAGGGTGGTCCCCCACACTGGGACTGAGACACGGCCCAGACTCCTACGGGAGGCAGCAGTAGGGAATATTGGTCAATGGGCGGAAGCCTGAACCAGCCATGCCGCGTGATGGATGACGGCCTTAGGGTTGTAAACATCTTTTCTGCTAGAGGAATAGAGTTCACGTGTGGACAGACGACTGTATAGCAGGAATAAGGATCGGCTAACTC
>GV2UCFN02F31MU
GGTGAGTAACGCGTATGCAACCTTCCTCACACCGAGAAAAAGTCGACTGAAAAGTTGAATAAAGTCTCGTGGTGTGCATTTTTCGCATGAGAGATGTATGATAGAAGCAATTTGGTGTGAGATGGGCATGCGTATCATTAGCTAGTTGGTAAGGTAACGGCTTACCAAGGCGACGATGATTAGGGGGCCTGAGAGGGTGGTCCCCCACACTGGGACTGAGACACGGCCCAGACTCCTACGGGAGGCAGCAGTAGGGAATATTGGTCAATGGGCGGAAGCCTGAACCAGCCATGCCGCGTGATGGATGACGGCCTTAGGGTTGTAAACATCTTTTCTGCTAGAGGAATAGAGTTCACGTGTGGACAGACGACTGTATAGCAGGAATAAGGATCGGCTAACTC
>GV2UCFN02JFR5U
GGTGAGTAACGCGTATGCAACCTTCCTCACACCGAGAAAAAGTCGACTGAAAAGTTGAATAAAGTCTCGTGGTGTGCATTTTTCGCATGAGAGATGTATGATAGAAGCAATTTGGTGTGAGATGGGCATGCGTATCATTAGCTAGTTGGTAAGGTAACGGCTTACCAAGGCGACGATGATTAGGGGGCCTGAGAGGGTGGTCCCCCACACTGGGACTGAGACACGGCCCAGACTCCTACGGGAGGCAGCAGTAGGGAATATTGGTCAATGGGCGGAAGCCTGAACCAGCCATGCCGCGTGATGGATGACGGCCTTAGGGTTGTAAACATCTTTTCTGCTAGAGGAATAGAGTTCACGTGTGGACAGACGACTGTATAGCAGGAATAAGGATCGGCTAACTC
>GV2UCFN02FYKAK
GGTGAGTAACGCGTATGCAACCTTCCTCACACCGAGAAAAAGTCGACTGAAAAGTTGAATAAAGTCTCGTGGTGTGCATTTTTCGCATGAGAGATGTATGATAGAAGCAATTTGGTGTGAGATGGGCATGCGTATCATTAGCTAGTTGGTAAGGTAACGGCTTACCAAGGCGACGATGATTAGGGGGCCTGAGAGGGTGGTCCCCCACACTGGGACTGAGACACGGCCCAGACTCCTACGGGAGGCAGCAGTAGGGAATATTGGTCAATGGGCGGAAGCCTGAACCAGCCATGCCGCGTGATGGATGACGGCCTTAGGGTTGTAAACATCTTTTCTGCTAGAGGAATAGAGTTCACGTGTGGACAGACGACTGTATAGCAGGAATAAGGATCGGCTAACTC
>GV2UCFN02HC8BR
GGTGAGTAACGCGTATGCAACCTTCCTCACACCGAGAAAAAGTCGACTGAAAAGTTGAATAAAGTCTCGTGGTGTGCATTTTTCGCATGAGAGATGTATGATAGAAGCAATTTGGTGTGAGATGGGCATGCGTATCATTAGCTAGTTGGTAAGGTAACGGCTTACCAAGGCGACGATGATTAGGGGGCCTGAGAGGGTGGTCCCCCACACTGGGACTGAGACACGGCCCAGACTCCTACGGGAGGCAGCAGTAGGGAATATTGGTCAATGGGCGGAAGCCTGAACCAGCCATGCCGCGTGATGGATGACGGCCTTAGGGTTGTAAACATCTTTTCTGCTAGAGGAATAGAGTTCACGTGTGGACAGACGACTGTATAGCAGGAATAAGGATCGGCTAACTC
>GV2UCFN02H4O8W
GGTGAGTAACGCGTATGCAACCTTCCTCACACCGAGAAAAAGTCGACTGAAAAGTTGAATAAAGTCTCGTGGTGTGCATTTCTCGCATGAGAGATGTATGATAGAAGCAATTTGGTGTGAGATGGGCATGCGTATCATTAGCTAGTTGGTAAGGTAACGGCTTACCAAGGCGACGATGATTAGGGGGCCTGAGAGGGTGGTCCCCCACACTGGGACTGAGACACGGCCCAGACTCCTACGGGAGGCAGCAGTAGGGAATATTGGTCAATGGGCGGAAGCCTGAACCAGCCATGCCGCGTGATGGATGACGGCCTTAGGGTTGTAAACATCTTTTCTGCTAGAGGAATAGAGTTCACGTGTGGACAGACGACTGTATAGCAGGAATAAGGATCGGCTAACTC
>GV2UCFN02JBR5S
GGTGAGTAACGCGTATGCAACCTTCCTCACACCGAGAAAAAGTCGACTGAAAAGTTGAATAAAGTCTCGTGGTGTGCATTTCTCGCATGAGAGATGTATGATAGAAGCAATTTGGTGTGAGATGGGCATGCGTATCATTAGCTAGTTGGTAAGGTAACGGCTTACCAAGGCGACGATGATTAGGGGGCCTGAGAGGGTGGTCCCCCACACTGGGACTGAGACACGGCCCAGACTCCTACGGGAGGCAGCAGTAGGGAATATTGGTCAATGGGCGGAAGCCTGAACCAGCCATGCCGCGTGATGGATGACGGCCTTAGGGTTGTAAACATCTTTTCTGCTAGAGGAATAGAGTTCACGTGTGGACAGACGACTGTATAGCAGGAATAAGGATCGGCTAACTC
>GV2UCFN02FUJQM
GGTGAGTAACGCGTATGCAACCTTCCTCACACCGAGAAAAAGTCGACTGAAAAGTTGAATAAAGTCTCGTGGTGTGCATTTCTCGCATGAGAGATGTATGATAGAAGCAATTTGGTGTGAGATGGGCATGCGTATCATTAGCTAGTTGGTAAGGTAACGGCTTACCAAGGCGACGATGATTAGGGGGCCTGAGAGGGTGGTCCCCCACACTGGGACTGAGACACGGCCCAGACTCCTACGGGAGGCAGCAGTAGGGAATATTGGTCAATGGGCGGAAGCCTGAACCAGCCATGCCGCGTGATGGATGACGGCCTTAGGGTTGTAAACATCTTTTCTGCTAGAGGAATAGAGTTCACGTGTGGACAGACGACTGTATAGCAGGAATAAGGATCGGCTAACTC
>GV2UCFN02F5S5I
GGTGAGTAACGCGTATGCAACCTTCCTCACACCGAGAAAAAGTCGACTGAAAAGTTGAATAAAGTCTCGTGGTGTGCATTTCTCGCATGAGAGATGTATGATAGAAGCAATTTGGTGTGAGATGGGCATGCGTATCATTAGCTAGTTGGTAAGGTAACGGCTTACCAAGGCGACGATGATTAGGGGGCCTGAGAGGGTGGTCCCCCACACTGGGACTGAGACACGGCCCAGACTCCTACGGGAGGCAGCAGTAGGGAATATTGGTCAATGGGCGGAAGCCTGAACCAGCCATGCCGCGTGATGGATGACGGCCTTAGGGTTGTAAACATCTTTTCTGCTAGAGGAATAGAGTTCACGTGTGGACAGACGACTGTATAGCAGGAATAAGGATCGGCTAACTC
>GV2UCFN02FYOWB
GGTGAGTAACGCGTATGCAACCTTCCTCACACCGAGAAAAAGTCGACTGAAAAGTTGAATAAAGTCTCGTGGTGTGCATTTCTCGCATGAGAGATGTATGATAGAAGCAATTTGGTGTGAGATGGGCATGCGTATCATTAGCTAGTTGGTAAGGTAACGGCTTACCAAGGCGACGATGATTAGGGGGCCTGAGAGGGTGGTCCCCCACACTGGGACTGAGACACGGCCCAGACTCCTACGGGAGGCAGCAGTAGGGAATATTGGTCAATGGGCGGAAGCCTGAACCAGCCATGCCGCGTGATGGATGACGGCCTTAGGGTTGTAAACATCTTTTCTGCTAGAGGAATAGAGTTCACGTGTGGACAGACGACTGTATAGCAGGAATAAGGATCGGCTAACTC
>GV2UCFN02GX2HE
GGTGAGTAACGCGTATGCAACCTTCCTCACACCGAGAAAAAGTCGACTGAAAAGTTGAATAAAGTCTCGTGGTGTGCATTTCTCGCATGAGAGATGTATGATAGAAGCAATTTGGTGTGAGATGGGCATGCGTATCATTAGCTAGTTGGTAAGGTAACGGCTTACCAAGGCGACGATGATTAGGGGGCCTGAGAGGGTGGTCCCCCACACTGGGACTGAGACACGGCCCAGACTCCTACGGGAGGCAGCAGTAGGGAATATTGGTCAATGGGCGGAAGCCTGAACCAGCCATGCCGCGTGATGGATGACGGCCTTAGGGTTGTAAACATCTTTTCTGCTAGAGGAATAGAGTTCACGTGTGGACAGACGACTGTATAGCAGGAATAAGGATCGGCTAACTC
>GV2UCFN02IWOZ1
GGTGAGTAACGCGTATGCAACCTTCCTCACACCGAGAAAAAGTCGACTGAAAAGTTGAATAAAGTCTCGTGGTGTGCATTTCTCGCATGAGAGATGTATGATAGAAGCAATTTGGTGTGAGATGGGCATGCGTATCATTAGCTAGTTGGTAAGGTAACGGCTTACCAAGGCGACGATGATTAGGGGGCCTGAGAGGGTGGTCCCCCACACTGGGACTGAGACACGGCCCAGACTCCTACGGGAGGCAGCAGTAGGGAATATTGGTCAATGGGCGGAAGCCTGAACCAGCCATGCCGCGTGATGGATGACGGCCTTAGGGTTGTAAACATCTTTTCTGCTAGAGGAATAGAGTTCACGTGTGGACAGACGACTGTATAGCAGGAATAAGGATCGGCTAACTC
>GV2UCFN02GTXPA
GGTGAGTAACGCGTATGCAACCTTCCTCACACCGAGAAAAAGTCGACTGAAAAGTTGAATAAAGTCTCGTGGTGTGCATTTCTCGCATGAGAGATGTATGATAGAAGCAATTTGGTGTGAGATGGGCATGCGTATCATTAGCTAGTTGGTAAGGTAACGGCTTACCAAGGCGACGATGATTAGGGGGCCTGAGAGGGTGGTCCCCCACACTGGGACTGAGACACGGCCCAGACTCCTACGGGAGGCAGCAGTAGGGAATATTGGTCAATGGGCGGAAGCCTGAACCAGCCATGCCGCGTGATGGATGACGGCCTTAGGGTTGTAAACATCTTTTCTGCTAGAGGAATAGAGTTCACGTGTGGACAGACGACTGTATAGCAGGAATAAGGATCGGCTAACTC
>GV2UCFN02H7RDX
GGTGAGTAACGCGTATGCAACCTTCCTCACACCGAGAAAAAGTCGACTGAAAAGTTGAATAAAGTCTCGTGGTGTGCATTTCTCGCATGAGAGATGTATGATAGAAGCAATTTGGTGTGAGATGGGCATGCGTATCATTAGCTAGTTGGTAAGGTAACGGCTTACCAAGGCGACGATGATTAGGGGGCCTGAGAGGGTGGTCCCCCACACTGGGACTGAGACACGGCCCAGACTCCTACGGGAGGCAGCAGTAGGGAATATTGGTCAATGGGCGGAAGCCTGAACCAGCCATGCCGCGTGATGGATGACGGCCTTAGGGTTGTAAACATCTTTTCTGCTAGAGGAATAGAGTTCACGTGTGGACAGACGACTGTATAGCAGGAATAAGGATCGGCTAACTC
>GV2UCFN02F4XOO
GGTGAGTAACGCGTATGCAACCTTCCTCACACCGAGAAAAAGTCGACTGAAAAGTTGAATAAAGTCTCGTGGTGTGCATTTCTCGCATGAGAGATGTATGATAGAAGCAATTTGGTGTGAGATGGGCATGCGTATCATTAGCTAGTTGGTAAGGTAACGGCTTACCAAGGCGACGATGATTAGGGGGCCTGAGAGGGTGGTCCCCCACACTGGGACTGAGACACGGCCCAGACTCCTACGGGAGGCAGCAGTAGGGAATATTGGTCAATGGGCGGAAGCCTGAACCAGCCATGCCGCGTGATGGATGACGGCCTTAGGGTTGTAAACATCTTTTCTGCTAGAGGAATAGAGTTCACGTGTGGACAGACGACTGTATAGCAGGAATAAGGATCGGCTAACTC
>GV2UCFN02HOWUX
GGTGAGTAACGCGTATGCAACCTTCCTCACACCGAGAAAAAGTCGACTGAAAAGTTGAATAAAGTCTCGTGGTGTGCATTTCTCGCATGAGAGATGTATGATAGAAGCAATTTGGTGTGAGATGGGCATGCGTATCATTAGCTAGTTGGTAAGGTAACGGCTTACCAAGGCGACGATGATTAGGGGGCCTGAGAGGGTGGTCCCCCACACTGGGACTGAGACACGGCCCAGACTCCTACGGGAGGCAGCAGTAGGGAATATTGGTCAATGGGCGGAAGCCTGAACCAGCCATGCCGCGTGATGGATGACGGCCTTAGGGTTGTAAACATCTTTTCTGCTAGAGGAATAGAGTTCACGTGTGGACAGACGACTGTATAGCAGGAATAAGGATCGGCTAACTC
>GV2UCFN02F8ZEC
GGTGAGTAACGCGTATGCAACCTTCCTCACACCGAGAAAAAGTCGACTGAAAAGTTGAATAAAGTCTCGTGGTGTGCATTTCTCGCATGAGAGATGTATGATAGAAGCAATTTGGTGTGAGATGGGCATGCGTATCATTAGCTAGTTGGTAAGGTAACGGCTTACCAAGGCGACGATGATTAGGGGGCCTGAGAGGGTGGTCCCCCACACTGGGACTGAGACACGGCCCAGACTCCTACGGGAGGCAGCAGTAGGGAATATTGGTCAATGGGCGGAAGCCTGAACCAGCCATGCCGCGTGATGGATGACGGCCTTAGGGTTGTAAACATCTTTTCTGCTAGAGGAATAGAGTTCACGTGTGGACAGACGACTGTATAGCAGGAATAAGGATCGGCTAACTC
>GV2UCFN02JCMSB
GGTGAGTAACGCGTATGCAACCTTCCTCACACCGAGAAAAAGTCGACTGAAAAGTTGAATAAAGTCTCGTGGTGTGCATTTCTCGCATGAGAGATGTATGATAGAAGCAATTTGGTGTGAGATGGGCATGCGTATCATTAGCTAGTTGGTAAGGTAACGGCTTACCAAGGCGACGATGATTAGGGGGCCTGAGAGGGTGGTCCCCCACACTGGGACTGAGACACGGCCCAGACTCCTACGGGAGGCAGCAGTAGGGAATATTGGTCAATGGGCGGAAGCCTGAACCAGCCATGCCGCGTGATGGATGACGGCCTTAGGGTTGTAAACATCTTTTCTGCTAGAGGAATAGAGTTCACGTGTGGACAGACGACTGTATAGCAGGAATAAGGATCGGCTAACTC
>GV2UCFN02FPKXC
GGTGAGTAACGCGTATGCAACCTTCCTCACACCGAGAAAAAGTCGACTGAAAAGTTGAATAAAGTCTCGTGGTGTGCATTTCTCGCATGAGAGATGTATGATAGAAGCAATTTGGTGTGAGATGGGCATGCGTATCATTAGCTAGTTGGTAAGGTAACGGCTTACCAAGGCGACGATGATTAGGGGGCCTGAGAGGGTGGTCCCCCACACTGGGACTGAGACACGGCCCAGACTCCTACGGGAGGCAGCAGTAGGGAATATTGGTCAATGGGCGGAAGCCTGAACCAGCCATGCCGCGTGATGGATGACGGCCTTAGGGTTGTAAACATCTTTTCTGCTAGAGGAATAGAGTTCACGTGTGGACAGACGACTGTATAGCAGGAATAAGGATCGGCTAACTC
>GV2UCFN02JY0CW
GGTGAGTAACGCGTATGCAACCTTCCTCACACCGAGAAAAAGTCGACTGAAAAGTTGAATAAAGTCTCGTGGTGTGCATTTCTCGCATGAGAGATGTATGATAGAAGCAATTTGGTGTGAGATGGGCATGCGTATCATTAGCTAGTTGGTAAGGTAACGGCTTACCAAGGCGACGATGATTAGGGGGCCTGAGAGGGTGGTCCCCCACACTGGGACTGAGACACGGCCCAGACTCCTACGGGAGGCAGCAGTAGGGAATATTGGTCAATGGGCGGAAGCCTGAACCAGCCATGCCGCGTGATGGATGACGGCCTTAGGGTTGTAAACATCTTTTCTGCTAGAGGAATAGAGTTCACGTGTGGACAGACGACTGTATAGCAGGAATAAGGATCGGCTAACTC
>GV2UCFN02FZVKW
GGTGAGTAACGCGTATGCAACCTTCCTCACACCGAGAAAAAGTCGACTGAAAAGTTGAATAAAGTCTCGTGGTGTGCATTTCTCGCATGAGAGATGTATGATAGAAGCAATTTGGTGTGAGATGGGCATGCGTATCATTAGCTAGTTGGTAAGGTAACGGCTTACCAAGGCGACGATGATTAGGGGGCCTGAGAGGGTGGTCCCCCACACTGGGACTGAGACACGGCCCAGACTCCTACGGGAGGCAGCAGTAGGGAATATTGGTCAATGGGCGGAAGCCTGAACCAGCCATGCCGCGTGATGGATGACGGCCTTAGGGTTGTAAACATCTTTTCTGCTAGAGGAATAGAGTTCACGTGTGGACAGACGACTGTATAGCAGGAATAAGGATCGGCTAACTC
>GV2UCFN02JORM3
GGTGAGTAACGCGTATGCAACCTTCCTCACACCGAGAAAAAGTCGACTGAAAAGTTGAATAAAGTCTCGTGGTGTGCATTTCTCGCATGAGAGATGTATGATAGAAGCAATTTGGTGTGAGATGGGCATGCGTATCATTAGCTAGTTGGTAAGGTAACGGCTTACCAAGGCGACGATGATTAGGGGGCCTGAGAGGGTGGTCCCCCACACTGGGACTGAGACACGGCCCAGACTCCTACGGGAGGCAGCAGTAGGGAATATTGGTCAATGGGCGGAAGCCTGAACCAGCCATGCCGCGTGATGGATGACGGCCTTAGGGTTGTAAACATCTTTTCTGCTAGAGGAATAGAGTTCACGTGTGGACAGACGACTGTATAGCAGGAATAAGGATCGGCTAACTC
>GV2UCFN02JX3G4
GGTGAGTAACGCGTATGCAACCTTCCTCACACCGAGAAAAAGTCGACTGAAAAGTTGAATAAAGTCTCGTGGTGTGCATTTCTCGCATGAGAGATGTATGATAGAAGCAATTTGGTGTGAGATGGGCATGCGTATCATTAGCTAGTTGGTAAGGTAACGGCTTACCAAGGCGACGATGATTAGGGGGCCTGAGAGGGTGGTCCCCCACACTGGGACTGAGACACGGCCCAGACTCCTACGGGAGGCAGCAGTAGGGAATATTGGTCAATGGGCGGAAGCCTGAACCAGCCATGCCGCGTGATGGATGACGGCCTTAGGGTTGTAAACATCTTTTCTGCTAGAGGAATAGAGTTCACGTGTGGACAGACGACTGTATAGCAGGAATAAGGATCGGCTAACTC
>GV2UCFN02IBXY8
GGTGAGTAACGCGTATGCAACCTTCCTCACACCGAGAAAAAGTCGACTGAAAAGTTGAATAAAGTCTCGTGGTGTGCATTTCTCGCATGAGAGATGTATGATAGAAGCAATTTGGTGTGAGATGGGCATGCGTATCATTAGCTAGTTGGTAAGGTAACGGCTTACCAAGGCGACGATGATTAGGGGGCCTGAGAGGGTGGTCCCCCACACTGGGACTGAGACACGGCCCAGACTCCTACGGGAGGCAGCAGTAGGGAATATTGGTCAATGGGCGGAAGCCTGAACCAGCCATGCCGCGTGATGGATGACGGCCTTAGGGTTGTAAACATCTTTTCTGCTAGAGGAATAGAGTTCACGTGTGGACAGACGACTGTATAGCAGGAATAAGGATCGGCTAACTC
>GV2UCFN02FXDQ7
GGTGAGTAACGCGTATGCAACCTTCCTCACACCGAGAAAAAGTCGACTGAAAAGTTGAATAAAGTCTCGTGGTGTGCATTTCTCGCATGAGAGATGTATGATAGAAGCAATTTGGTGTGAGATGGGCATGCGTATCATTAGCTAGTTGGTAAGGTAACGGCTTACCAAGGCGACGATGATTAGGGGGCCTGAGAGGGTGGTCCCCCACACTGGGACTGAGACACGGCCCAGACTCCTACGGGAGGCAGCAGTAGGGAATATTGGTCAATGGGCGGAAGCCTGAACCAGCCATGCCGCGTGATGGATGACGGCCTTAGGGTTGTAAACATCTTTTCTGCTAGAGGAATAGAGTTCACGTGTGGACAGACGACTGTATAGCAGGAATAAGGATCGGCTAACTC
>GV2UCFN02F1S3G
GGTGAGTAACGCGTATGCAACCTTCCTCACACCGAGAAAAAGTCGACTGAAAAGTTGAATAAAGTCTCGTGGTGTGCATTTCTCGCATGAGAGATGTATGATAGAAGCAATTTGGTGTGAGATGGGCATGCGTATCATTAGCTAGTTGGTAAGGTAACGGCTTACCAAGGCGACGATGATTAGGGGGCCTGAGAGGGTGGTCCCCCACACTGGGACTGAGACACGGCCCAGACTCCTACGGGAGGCAGCAGTAGGGAATATTGGTCAATGGGCGGAAGCCTGAACCAGCCATGCCGCGTGATGGATGACGGCCTTAGGGTTGTAAACATCTTTTCTGCTAGAGGAATAGAGTTCACGTGTGGACAGACGACTGTATAGCAGGAATAAGGATCGGCTAACTC
>GV2UCFN02GFIMM
GGTGAGTAACGCGTATGCAACCTTCCTCACACCGAGAAAAAGTCGACTGAAAAGTTGAATAAAGTCTCGTGGTGTGCATTTCTCGCATGAGAGATGTATGATAGAAGCAATTTGGTGTGAGATGGGCATGCGTATCATTAGCTAGTTGGTAAGGTAACGGCTTACCAAGGCGACGATGATTAGGGGGCCTGAGAGGGTGGTCCCCCACACTGGGACTGAGACACGGCCCAGACTCCTACGGGAGGCAGCAGTAGGGAATATTGGTCAATGGGCGGAAGCCTGAACCAGCCATGCCGCGTGATGGATGACGGCCTTAGGGTTGTAAACATCTTTTCTGCTAGAGGAATAGAGTTCACGTGTGGACAGACGACTGTATAGCAGGAATAAGGATCGGCTAACTC
>GV2UCFN02GNM7C
GGTGAGTAACGCGTATGCAACCTTCCTCACACCGAGAAAAAGTCGACTGAAAAGTTGAATAAAGTCTCGTGGTGTGCATTTCTCGCATGAGAGATGTATGATAGAAGCAATTTGGTGTGAGATGGGCATGCGTATCATTAGCTAGTTGGTAAGGTAACGGCTTACCAAGGCGACGATGATTAGGGGGCCTGAGAGGGTGGTCCCCCACACTGGGACTGAGACACGGCCCAGACTCCTACGGGAGGCAGCAGTAGGGAATATTGGTCAATGGGCGGAAGCCTGAACCAGCCATGCCGCGTGATGGATGACGGCCTTAGGGTTGTAAACATCTTTTCTGCTAGAGGAATAGAGTTCACGTGTGGACAGACGACTGTATAGCAGGAATAAGGATCGGCTAACTC
