# Supplementary material for: Investigation of the Effect of Type 2 Diabetes Mellitus on Subgingival Plaque Microbiota by High-Throughput 16S rDNA Pyrosequencing
Source: PLoS One. 2013 Apr 22;8(4):e61516. doi: 10.1371/journal.pone.0061516 (PMC3632544; doi:10.1371/journal.pone.0061516)
Supplement: File S1 — FASTA-format sequences for all the OTUs. Sequences for each OTU are provided in a FASTA-format file. (ZIP) [file pone.0061516.s004.zip › OTU.allseq/Otu0038.fasta]

>G35JFLI02I2B90
GGTGCGTAACGCGTGAGCGACATGCCCGGACCGGGGGACAACCGATGGAAACGTCGACTAATCCCCCATGTGACGTTGGGCCTTTTTGTCCATCGTTGAAAGCTCCGGCGGTTCCGGATTGGCTCGCGTCCCATTAGCTAGTCGGCGGGTAACGGCCCACCGAGGCGACGATGGGTAGGGGTTCTGAGAGGAAGGTCCCCCACAATGGAACTGAGACACGGTCCATACTCCTACGGGAGGCAGCAGTGAGGAATATTGGTCAATGGGCGGAAGCCTGAACCAGCCATGCCGCGTGCGGGAAGGAGGCCCTACGGGCCGTGAACCGCTTTTGCGGGGGGGCAATAAGGGGGTTTCGTACCCCCGACGAGCGTACCCCCGCGAATAAGCATCGGCTAACTC
>G3BZQ8102FZDFM
GGTGCGTAACGCGTGAGCGACATGCCCGGGACCGGGGACAACCGATGGAAACGTCGACTAATCCCCCATGTGACGTTGGGCCTTTTTGTCCATCGTTGAAAGCTCCGGCGGTTCCGGATTGGCTCGCGTCCCATTAGCTAGTCGGCGGGTAACGGCCCACCGAGGCGACGATGGGTAGGGGTTCTGAGAGGAAGGTCCCCCACAATGGAACTGAGACACGGTCCATACTCCTACGGGAGGCAGCAGTGAGGAATATTGGTCAATGGGCGGAAGCCTGAACCAGCCATGCCGCGTGCGGGAAGGAGGCCCTACGGGCCGTGAACCGCTTTTGCGGGGGGGCAATAAGGGGGTTTCGTACCCCCGACGAGCGTACCCCGCGAATAAGCATCGGCTAACTC
>G3BZQ8102III6B
GGTGCGTAACGCGTGAGCGACATGCCCGGGACCGGGGACAACCGATGGAAACGTCGACTAATCCCCCATGTGACGTTGGGCCTTTTTGTCCATCGTTGAAAGCTCCGGCGGTTCCGGATTGGCTCGCGTCCCATTAGCTAGTCGGCGGGTAACGGCCCACCGAGGCGACGATGGGTAGGGGTTCTGAGAGGAAGGTCCCCCACAATGGAACTGAGACACGGTCCATACTCCTACGGGAGGCAGCAGTGAGGAATATTGGTCAATGGGCGGAAGCCTGAACCAGCCATGCCGCGTGCGGGAAGGAGGCCCTACGGGCCGTGAACCGCTTTTGCGGGGGGGCAATAAGGGGGTTTCGTACCCCCGACGAGCGTACCCCGCGAATAAGCATCGGCTAACTC
>G3BZQ8102G44SR
GGTGCGTAACGCGTGAGCGACATGCCCGGGACCGGGGACAACCGATGGAAACGTCGACTAATCCCCCATGTGACGTTGGGCCTTTTTGTCCATCGTTGAAAGCTCCGGCGGTTCCGGATTGGCTCGCGTCCCATTAGCTAGTCGGCGGGTAACGGCCCACCGAGGCGACGATGGGTAGGGGTTCTGAGAGGAAGGTCCCCCACAATGGAACTGAGACACGGTCCATACTCCTACGGGAGGCAGCAGTGAGGAATATTGGTCAATGGGCGGAAGCCTGAACCAGCCATGCCGCGTGCGGGAAGGAGGCCCTACGGGCCGTGAACCGCTTTTGCGGGGGGGCAATAAGGGGGTTTCGTACCCCCGACGAGCGTACCCCGCGAATAAGCATCGGCTAACTC
>G3BZQ8102F1NI3
GGTGCGTAACGCGTGAGCGACATGCCCGGGACCGGGGACAACCGATGGAAACGTCGACTAATCCCCCATGTGACGTTGGGCCTTTTTGTCCATCGTTGAAAGCTCCGGCGGTTCCGGATTGGCTCGCGTCCCATTAGCTAGTCGGCGGGTAACGGCCCACCGAGGCGACGATGGGTAGGGGTTCTGAGAGGAAGGTCCCCCACAATGGAACTGAGACACGGTCCATACTCCTACGGGAGGCAGCAGTGAGGAATATTGGTCAATGGGCGGAAGCCTGAACCAGCCATGCCGCGTGCGGGAAGGAGGCCCTACGGGCCGTGAACCGCTTTTGCGGGGGGGCAATAAGGGGGTTTCGTACCCCCGACGAGCGTACCCCGCGAATAAGCATCGGCTAACTC
>G3BZQ8102HA259
GGTGCGTAACGCGTGAGCGACATGCCCGGGACCGGGGACAACCGATGGAAACGTCGACTAATCCCCCATGTGACGTTGGGCCTTTTTGTCCATCGTTGAAAGCTCCGGCGGTTCCGGATTGGCTCGCGTCCCATTAGCTAGTCGGCGGGTAACGGCCCACCGAGGCGACGATGGGTAGGGGTTCTGAGAGGAAGGTCCCCCACAATGGAACTGAGACACGGTCCATACTCCTACGGGAGGCAGCAGTGAGGAATATTGGTCAATGGGCGGAAGCCTGAACCAGCCATGCCGCGTGCGGGAAGGAGGCCCTACGGGCCGTGAACCGCTTTTGCGGGGGGGCAATAAGGGGGTTTCGTACCCCCGACGAGCGTACCCCGCGAATAAGCATCGGCTAACTC
>G3BZQ8102JASHL
GGTGCGTAACGCGTGAGCGACATGCCCGGGACCGGGGACAACCGATGGAAACGTCGACTAATCCCCCATGTGACGTTGGGCCTTTTTGTCCATCGTTGAAAGCTCCGGCGGTTCCGGATTGGCTCGCGTCCCATTAGCTAGTCGGCGGGTAACGGCCCACCGAGGCGACGATGGGTAGGGGTTCTGAGAGGAAGGTCCCCCACAATGGAACTGAGACACGGTCCATACTCCTACGGGAGGCAGCAGTGAGGAATATTGGTCAATGGGCGGAAGCCTGAACCAGCCATGCCGCGTGCGGGAAGGAGGCCCTACGGGCCGTGAACCGCTTTTGCGGGGGGGCAATAAGGGGGTTTCGTACCCCCGACGAGCGTACCCCGCGAATAAGCATCGGCTAACTC
>G3BZQ8102GA640
GGTGCGTAACGCGTGAGCGACATGCCCGGGACCGGGGACAACCGATGGAAACGTCGACTAATCCCCCATGTGACGTTGGGCCTTTTTGTCCATCGTTGAAAGCTCCGGCGGTTCCGGATTGGCTCGCGTCCCATTAGCTAGTCGGCGGGTAACGGCCCACCGAGGCGACGATGGGTAGGGGTTCTGAGAGGAAGGTCCCCCACAATGGAACTGAGACACGGTCCATACTCCTACGGGAGGCAGCAGTGAGGAATATTGGTCAATGGGCGGAAGCCTGAACCAGCCATGCCGCGTGCGGGAAGGAGGCCCTACGGGCCGTGAACCGCTTTTGCGGGGGGGCAATAAGGGGGTTTCGTACCCCCGACGAGCGTACCCCGCGAATAAGCATCGGCTAACTC
>G35JFLI02HUWGM
GGTGCGTAACGCGTGAGCGACATGCCCGGGACCGGGGACAACCGATGGAAACGTCGACTAATCCCCCATGTGACGTTGGGCCTTTTTGTCCATCGTTGAAAGCTCCGGCGGTTCCGGATTGGCTCGCGTCCCATTAGCTAGTCGGCGGGTAACGGCCCACCGAGGCGACGATGGGTAGGGGTTCTGAGAGGAAGGTCCCCCACAATGGAACTGAGACACGGTCCATACTCCTACGGGAGGCAGCAGTGAGGAATATTGGTCAATGGGCGGAAGCCTGAACCAGCCATGCCGCGTGCGGGAAGGAGGCCCTACGGGCCGTGAACCGCTTTTGCGGGGGGGCAATAAGGGGGTTTCGTACCCCCGACGAGCGTACCCCGCGAATAAGCATCGGCTAACTC
>G35JFLI02H050Q
GGTGCGTAACGCGTGAGCGACATGCCCGGGACCGGGGACAACCGATGGAAACGTCGACTAATCCCCCATGTGACGTTGGGCCTTTTTGTCCATCGTTGAAAGCTCCGGCGGTTCCGGATTGGCTCGCGTCCCATTAGCTAGTCGGCGGGTAACGGCCCACCGAGGCGACGATGGGTAGGGGTTCTGAGAGGAAGGTCCCCCACAATGGAACTGAGACACGGTCCATACTCCTACGGGAGGCAGCAGTGAGGAATATTGGTCAATGGGCGGAAGCCTGAACCAGCCATGCCGCGTGCGGGAAGGAGGCCCTACGGGCCGTGAACCGCTTTTGCGGGGGGGCAATAAGGGGGTTTCGTACCCCCGACGAGCGTACCCCGCGAATAAGCATCGGCTAACTC
>G35JFLI02I8FL8
GGTGCGTAACGCGTGAGCGACATGCCCGGGACCGGGGACAACCGATGGAAACGTCGACTAATCCCCCATGTGACGTTGGGCCTTTTTGTCCATCGTTGAAAGCTCCGGCGGTTCCGGATTGGCTCGCGTCCCATTAGCTAGTCGGCGGGTAACGGCCCACCGAGGCGACGATGGGTAGGGGTTCTGAGAGGAAGGTCCCCCACAATGGAACTGAGACACGGTCCATACTCCTACGGGAGGCAGCAGTGAGGAATATTGGTCAATGGGCGGAAGCCTGAACCAGCCATGCCGCGTGCGGGAAGGAGGCCCTACGGGCCGTGAACCGCTTTTGCGGGGGGGCAATAAGGGGGTTTCGTACCCCCGACGAGCGTACCCCGCGAATAAGCATCGGCTAACTC
>G35JFLI02G3VBI
GGTGCGTAACGCGTGAGCGACATGCCCGGGACCGGGGACAACCGATGGAAACGTCGACTAATCCCCCATGTGACGTTGGGCCTTTTTGTCCATCGTTGAAAGCTCCGGCGGTTCCGGATTGGCTCGCGTCCCATTAGCTAGTCGGCGGGTAACGGCCCACCGAGGCGACGATGGGTAGGGGTTCTGAGAGGAAGGTCCCCCACAATGGAACTGAGACACGGTCCATACTCCTACGGGAGGCAGCAGTGAGGAATATTGGTCAATGGGCGGAAGCCTGAACCAGCCATGCCGCGTGCGGGAAGGAGGCCCTACGGGCCGTGAACCGCTTTTGCGGGGGGGCAATAAGGGGGTTTCGTACCCCCGACGAGCGTACCCCGCGAATAAGCATCGGCTAACTC
>G35JFLI02H4W1W
GGTGCGTAACGCGTGAGCGACATGCCCGGGACCGGGGACAACCGATGGAAACGTCGACTAATCCCCCATGTGACGTTGGGCCTTTTTGTCCATCGTTGAAAGCTCCGGCGGTTCCGGATTGGCTCGCGTCCCATTAGCTAGTCGGCGGGTAACGGCCCACCGAGGCGACGATGGGTAGGGGTTCTGAGAGGAAGGTCCCCCACAATGGAACTGAGACACGGTCCATACTCCTACGGGAGGCAGCAGTGAGGAATATTGGTCAATGGGCGGAAGCCTGAACCAGCCATGCCGCGTGCGGGAAGGAGGCCCTACGGGCCGTGAACCGCTTTTGCGGGGGGGCAATAAGGGGGTTTCGTACCCCCGACGAGCGTACCCCGCGAATAAGCATCGGCTAACTC
>G35JFLI02FQGUG
GGTGCGTAACGCGTGAGCGACATGCCCGGGACCGGGGACAACCGATGGAAACGTCGACTAATCCCCCATGTGACGTTGGGCCTTTTTGTCCATCGTTGAAAGCTCCGGCGGTTCCGGATTGGCTCGCGTCCCATTAGCTAGTCGGCGGGTAACGGCCCACCGAGGCGACGATGGGTAGGGGTTCTGAGAGGAAGGTCCCCCACAATGGAACTGAGACACGGTCCATACTCCTACGGGAGGCAGCAGTGAGGAATATTGGTCAATGGGCGGAAGCCTGAACCAGCCATGCCGCGTGCGGGAAGGAGGCCCTACGGGCCGTGAACCGCTTTTGCGGGGGGGCAATAAGGGGGTTTCGTACCCCCGACGAGCGTACCCCGCGAATAAGCATCGGCTAACTC
>G35JFLI02GSEBL
GGTGCGTAACGCGTGAGCGACATGCCCGGGACCGGGGACAACCGATGGAAACGTCGACTAATCCCCCATGTGACGTTGGGCCTTTTTGTCCATCGTTGAAAGCTCCGGCGGTTCCGGATTGGCTCGCGTCCCATTAGCTAGTCGGCGGGTAACGGCCCACCGAGGCGACGATGGGTAGGGGTTCTGAGAGGAAGGTCCCCCACAATGGAACTGAGACACGGTCCATACTCCTACGGGAGGCAGCAGTGAGGAATATTGGTCAATGGGCGGAAGCCTGAACCAGCCATGCCGCGTGCGGGAAGGAGGCCCTACGGGCCGTGAACCGCTTTTGCGGGGGGGCAATAAGGGGGTTTCGTACCCCCGACGAGCGTACCCCGCGAATAAGCATCGGCTAACTC
>G35JFLI02GJPN3
GGTGCGTAACGCGTGAGCGACATGCCCGGGACCGGGGACAACCGATGGAAACGTCGACTAATCCCCCATGTGACGTTGGGCCTTTTTGTCCATCGTTGAAAGCTCCGGCGGTTCCGGATTGGCTCGCGTCCCATTAGCTAGTCGGCGGGTAACGGCCCACCGAGGCGACGATGGGTAGGGGTTCTGAGAGGAAGGTCCCCCACAATGGAACTGAGACACGGTCCATACTCCTACGGGAGGCAGCAGTGAGGAATATTGGTCAATGGGCGGAAGCCTGAACCAGCCATGCCGCGTGCGGGAAGGAGGCCCTACGGGCCGTGAACCGCTTTTGCGGGGGGGCAATAAGGGGGTTTCGTACCCCCGACGAGCGTACCCCGCGAATAAGCATCGGCTAACTC
>G35JFLI02FY2S2
GGTGCGTAACGCGTGAGCGACATGCCCGGGACCGGGGACAACCGATGGAAACGTCGACTAATCCCCCATGTGACGTTGGGCCTTTTTGTCCATCGTTGAAAGCTCCGGCGGTTCCGGATTGGCTCGCGTCCCATTAGCTAGTCGGCGGGTAACGGCCCACCGAGGCGACGATGGGTAGGGGTTCTGAGAGGAAGGTCCCCCACAATGGAACTGAGACACGGTCCATACTCCTACGGGAGGCAGCAGTGAGGAATATTGGTCAATGGGCGGAAGCCTGAACCAGCCATGCCGCGTGCGGGAAGGAGGCCCTACGGGCCGTGAACCGCTTTTGCGGGGGGGCAATAAGGGGGTTTCGTACCCCCGACGAGCGTACCCCGCGAATAAGCATCGGCTAACTC
>G35JFLI02HZ1QL
GGTGCGTAACGCGTGAGCGACATGCCCGGGACCGGGGACAACCGATGGAAACGTCGACTAATCCCCCATGTGACGTTGGGCCTTTTTGTCCATCGTTGAAAGCTCCGGCGGTTCCGGATTGGCTCGCGTCCCATTAGCTAGTCGGCGGGTAACGGCCCACCGAGGCGACGATGGGTAGGGGTTCTGAGAGGAAGGTCCCCCACAATGGAACTGAGACACGGTCCATACTCCTACGGGAGGCAGCAGTGAGGAATATTGGTCAATGGGCGGAAGCCTGAACCAGCCATGCCGCGTGCGGGAAGGAGGCCCTACGGGCCGTGAACCGCTTTTGCGGGGGGGCAATAAGGGGGTTTCGTACCCCCGACGAGCGTACCCCGCGAATAAGCATCGGCTAACTC
>G35JFLI02IJPCP
GGTGCGTAACGCGTGAGCGACATGCCCGGGACCGGGGACAACCGATGGAAACGTCGACTAATCCCCCATGTGACGTTGGGCCTTTTTGTCCATCGTTGAAAGCTCCGGCGGTTCCGGATTGGCTCGCGTCCCATTAGCTAGTCGGCGGGTAACGGCCCACCGAGGCGACGATGGGTAGGGGTTCTGAGAGGAAGGTCCCCCACAATGGAACTGAGACACGGTCCATACTCCTACGGGAGGCAGCAGTGAGGAATATTGGTCAATGGGCGGAAGCCTGAACCAGCCATGCCGCGTGCGGGAAGGAGGCCCTACGGGCCGTGAACCGCTTTTGCGGGGGGGCAATAAGGGGGTTTCGTACCCCCGACGAGCGTACCCCGCGAATAAGCATCGGCTAACTC
>GV2UCFN02GMSRZ
GGTGCGTAACGCGTGAGCGACATGCCCGGGACCGGGGGACAACCGATGGAAACGTCGACTAATCCCCCATGTGACGTTGGGCCTTTTTGTCCATCGTTGAAAGCTCCGGCGGTTCCGGATTGGCTCGCGTCCCATTAGCTAGTCGGCGGGGTAACGGCCCACCGAGGCGACGATGGGTAGGGGTTCTGAGAGGAAGGTCCCCCACAATGGAACTGAGACACGGTCCATACTCCTACGGGAGGCAGCAGTGAGGAATATTGGTCAATGGGCGGAAGCCTGAACCAGCCATGCCGCGTGCGGGAAGGAGGCCCTACGGGCCGTGAACCGCTTTTGCGGGGGGGCAATAAGGGGGTTTCGTACCCCCGACGAGCGTACCCCGCGAATAAGCATCGGCTAACTC
>GV2UCFN02GIVGL
GGTGCGTAACGCGTGAGCGACATGCCCGGGACCGGGGGACAACCGATGGAAACGTCGACTAATCCCCCATGTGACGTTGGGCCTTTTTGTCCATCGTTGAAAGCTCCGGCGGTTCCGGATTGGCTCGCGTCCCATTAGCTAGTCGGCGGGGTAACGGCCCACCGAGGCGACGATGGGTAGGGGTTCTGAGAGGAAGGTCCCCCACAATGGAACTGAGACACGGTCCATACTCCTACGGGAGGCAGCAGTGAGGAATATTGGTCAATGGGCGGAAGCCTGAACCAGCCATGCCGCGTGCGGGAAGGAGGCCCTACGGGCCGTGAACCGCTTTTGCGGGGGGGCAATAAGGGGGTTTCGTACCCCCGACGAGCGTACCCCGCGAATAAGCATCGGCTAACTC
>GV2UCFN02GU24L
GGTGCGTAACGCGTGAGCGACATGCCCGGGACCGGGGGACAACCGATGGAAACGTCGACTAATCCCCCATGTGACGTTGGGCCTTTTTGTCCATCGTTGAAAGCTCCGGCGGTTCCGGATTGGCTCGCGTCCCATTAGCTAGTCGGCGGGGTAACGGCCCACCGAGGCGACGATGGGTAGGGGTTCTGAGAGGAAGGTCCCCCACAATGGAACTGAGACACGGTCCATACTCCTACGGGAGGCAGCAGTGAGGAATATTGGTCAATGGGCGGAAGCCTGAACCAGCCATGCCGCGTGCGGGAAGGAGGCCCTACGGGCCGTGAACCGCTTTTGCGGGGGGGCAATAAGGGGGTTTCGTACCCCCGACGAGCGTACCCCGCGAATAAGCATCGGCTAACTC
>GV2UCFN02ITO1K
GGTGCGTAACGCGTGAGCGACATGCCCGGGACCGGGGGACAACCGATGGAAACGTCGACTAATCCCCCATGTGACGTTGGGCCTTTTTGTCCATCGTTGAAAGCTCCGGCGGTTCCGGATTGGCTCGCGTCCCATTAGCTAGTCGGCGGGGTAACGGCCCACCGAGGCGACGATGGGTAGGGGTTCTGAGAGGAAGGTCCCCCACAATGGAACTGAGACACGGTCCATACTCCTACGGGAGGCAGCAGTGAGGAATATTGGTCAATGGGCGGAAGCCTGAACCAGCCATGCCGCGTGCGGGAAGGAGGCCCTACGGGCCGTGAACCGCTTTTGCGGGGGGGCAATAAGGGGGTTTCGTACCCCCGACGAGCGTACCCCGCGAATAAGCATCGGCTAACTC
>GV2UCFN02FX7SU
GGTGCGTAACGCGTGAGCGACATGCCCGGGACCGGGGGACAACCGATGGAAACGTCGACTAATCCCCCATGTGACGTTGGGCCTTTTTGTCCATCGTTGAAAGCTCCGGCGGTTCCGGATTGGCTCGCGTCCCATTAGCTAGTCGGCGGGGTAACGGCCCACCGAGGCGACGATGGGTAGGGGTTCTGAGAGGAAGGTCCCCCACAATGGAACTGAGACACGGTCCATACTCCTACGGGAGGCAGCAGTGAGGAATATTGGTCAATGGGCGGAAGCCTGAACCAGCCATGCCGCGTGCGGGAAGGAGGCCCTACGGGCCGTGAACCGCTTTTGCGGGGGGGCAATAAGGGGGTTTCGTACCCCCGACGAGCGTACCCCGCGAATAAGCATCGGCTAACTC
>GV2UCFN02GOV25
GGTGCGTAACGCGTGAGCGACATGCCCGGGACCGGGGGACAACCGATGGAAACGTCGACTAATCCCCCATGTGACGTTGGGCCTTTTTGTCCATCGTTGAAAGCTCCGGCGGTTCCGGATTGGCTCGCGTCCCATTAGCTAGTCGGCGGGGTAACGGCCCACCGAGGCGACGATGGGTAGGGGTTCTGAGAGGAAGGTCCCCCACAATGGAACTGAGACACGGTCCATACTCCTACGGGAGGCAGCAGTGAGGAATATTGGTCAATGGGCGGAAGCCTGAACCAGCCATGCCGCGTGCGGGAAGGAGGCCCTACGGGCCGTGAACCGCTTTTGCGGGGGGGCAATAAGGGGGTTTCGTACCCCCGACGAGCGTACCCCGCGAATAAGCATCGGCTAACTC
>GV2UCFN02HRB2W
GGTGCGTAACGCGTGAGCGACATGCCCGGGACCGGGGGACAACCGATGGAAACGTCGACTAATCCCCCATGTGACGTTGGGCCTTTTTGTCCATCGTTGAAAGCTCCGGCGGTTCCGGATTGGCTCGCGTCCCATTAGCTAGTCGGCGGGGTAACGGCCCACCGAGGCGACGATGGGTAGGGGTTCTGAGAGGAAGGTCCCCCACAATGGAACTGAGACACGGTCCATACTCCTACGGGAGGCAGCAGTGAGGAATATTGGTCAATGGGCGGAAGCCTGAACCAGCCATGCCGCGTGCGGGAAGGAGGCCCTACGGGCCGTGAACCGCTTTTGCGGGGGGGCAATAAGGGGGTTTCGTACCCCCGACGAGCGTACCCCGCGAATAAGCATCGGCTAACTC
>GV2UCFN02FXX7Q
GGTGCGTAACGCGTGAGCGACATGCCCGGGACCGGGGGACAACCGATGGAAACGTCGACTAATCCCCCATGTGACGTTGGGCCTTTTTGTCCATCGTTGAAAGCTCCGGCGGTTCCGGATTGGCTCGCGTCCCATTAGCTAGTCGGCGGGGTAACGGCCCACCGAGGCGACGATGGGTAGGGGTTCTGAGAGGAAGGTCCCCCACAATGGAACTGAGACACGGTCCATACTCCTACGGGAGGCAGCAGTGAGGAATATTGGTCAATGGGCGGAAGCCTGAACCAGCCATGCCGCGTGCGGGAAGGAGGCCCTACGGGCCGTGAACCGCTTTTGCGGGGGGGCAATAAGGGGGTTTCGTACCCCCGACGAGCGTACCCCGCGAATAAGCATCGGCTAACTC
>GV2UCFN02GA0VC
GGTGCGTAACGCGTGAGCGACATGCCCGGGACCGGGGGACAACCGATGGAAACGTCGACTAATCCCCCATGTGACGTTGGGCCTTTTTGTCCATCGTTGAAAGCTCCGGCGGTTCCGGATTGGCTCGCGTCCCATTAGCTAGTCGGCGGGGTAACGGCCCACCGAGGCGACGATGGGTAGGGGTTCTGAGAGGAAGGTCCCCCACAATGGAACTGAGACACGGTCCATACTCCTACGGGAGGCAGCAGTGAGGAATATTGGTCAATGGGCGGAAGCCTGAACCAGCCATGCCGCGTGCGGGAAGGAGGCCCTACGGGCCGTGAACCGCTTTTGCGGGGGGGCAATAAGGGGGTTTCGTACCCCCGACGAGCGTACCCCGCGAATAAGCATCGGCTAACTC
>GV2UCFN02I04PY
GGTGCGTAACGCGTGAGCGACATGCCCGGGACCGGGGGACAACCGATGGAAACGTCGACTAATCCCCCATGTGACGTTGGGCCTTTTTGTCCATCGTTGAAAGCTCCGGCGGTTCCGGATTGGCTCGCGTCCCATTAGCTAGTCGGCGGGGTAACGGCCCACCGAGGCGACGATGGGTAGGGGTTCTGAGAGGAAGGTCCCCCACAATGGAACTGAGACACGGTCCATACTCCTACGGGAGGCAGCAGTGAGGAATATTGGTCAATGGGCGGAAGCCTGAACCAGCCATGCCGCGTGCGGGAAGGAGGCCCTACGGGCCGTGAACCGCTTTTGCGGGGGGGCAATAAGGGGGTTTCGTACCCCCGACGAGCGTACCCCGCGAATAAGCATCGGCTAACTC
>GV2UCFN02I7WTU
GGTGCGTAACGCGTGAGCGACATGCCCGGGACCGGGGGACAACCGATGGAAACGTCGACTAATCCCCCATGTGACGTTGGGCCTTTTTGTCCATCGTTGAAAGCTCCGGCGGTTCCGGATTGGCTCGCGTCCCATTAGCTAGTCGGCGGGGTAACGGCCCACCGAGGCGACGATGGGTAGGGGTTCTGAGAGGAAGGTCCCCCACAATGGAACTGAGACACGGTCCATACTCCTACGGGAGGCAGCAGTGAGGAATATTGGTCAATGGGCGGAAGCCTGAACCAGCCATGCCGCGTGCGGGAAGGAGGCCCTACGGGCCGTGAACCGCTTTTGCGGGGGGGCAATAAGGGGGTTTCGTACCCCCGACGAGCGTACCCCGCGAATAAGCATCGGCTAACTC
