# Supplementary material for: Investigation of the Effect of Type 2 Diabetes Mellitus on Subgingival Plaque Microbiota by High-Throughput 16S rDNA Pyrosequencing
Source: PLoS One. 2013 Apr 22;8(4):e61516. doi: 10.1371/journal.pone.0061516 (PMC3632544; doi:10.1371/journal.pone.0061516)
Supplement: File S1 — FASTA-format sequences for all the OTUs. Sequences for each OTU are provided in a FASTA-format file. (ZIP) [file pone.0061516.s004.zip › OTU.allseq/Otu0039.fasta]

>G3BZQ8102JHUFF
GGTGAGTAACGCGTATCCAACTTCCCGCTGCAGGGGGATAACCCGGTGAAAGCCGGACTAATACCCCCATAATCCCCGTTGACGGCATCCGATTCGGGGCAAAGTTTTTTTTCGGCAGCGGATGGGGATGCGTCCGATTAGTTAGTTGGTGAGGTAACGGCTCACCAAGGCTTTGATCGGTAGGGGTTCTGAGAGGAAGGCCCCCCACATTGGGACTGAGACACGGCCCAAACTCCTACGGGAGGCAGCAGTGAGGAATATTGGTCAATGGGCGCAAGCCTGAACCAGCCAAGTAGCGTGGAGGACGACTGCCCTATGGGTTGTAAACTCCTTTTATGCGGGGATAAAATGTTTCACGTGTGAGATATTGCAGGTACCGCATGAATAAGGACCGGCTAATTC
>G35JFLI02IRUWM
GGTGAGTAACGCGTATCCAACTTCCCGCTGCAGGGGGATAACCCGGTGAAAGCCGGACTAATACCCCCATAATCCCCGTTGACGGCATCCGATTCGGGGCAAAGTTTTTTTTCGGCAGCGGATGGGGATGCGTCCGATTAGTTAGTTGGTGAGGTAACGGCTCACCAAGGCTTTGATCGGTAGGGGTTCTGAGAGGAAGGCCCCCCACATTGGGACTGAGACACGGCCCAAACTCCTACGGGAGGCAGCAGTGAGGAATATTGGTCAATGGGCGCAAGCCTGAACCAGCCAAGTAGCGTGGAGGACGACTGCCCTATGGGTTGTAAACTCCTTTTATGCGGGGATAAAATGTTTCACGTGTGAGATATTGCAGGTACCGCATGAATAAGGACCGGCTAATTC
>G35JFLI02HZLLO
GGTGAGTAACGCGTATCCAACTTCCCGCTGCAGGGGGATAACCCGGTGAAAGCCGGACTAATACCCCCATAATCCCCGTTGACGGCATCCGATTCGGGGCAAAGTTTTTTTTCGGCAGCGGATGGGGATGCGTCCGATTAGTTAGTTGGTGAGGTAACGGCTCACCAAGGCTTTGATCGGTAGGGGTTCTGAGAGGAAGGCCCCCCACATTGGGACTGAGACACGGCCCAAACTCCTACGGGAGGCAGCAGTGAGGAATATTGGTCAATGGGCGCAAGCCTGAACCAGCCAAGTAGCGTGGAGGACGACTGCCCTATGGGTTGTAAACTCCTTTTATGCGGGGATAAAATGTTTCACGTGTGAGATATTGCAGGTACCGCATGAATAAGGACCGGCTAATTC
>G35JFLI02HF5QP
GGTGAGTAACGCGTATCCAACTTCCCGCTGCAGGGGGATAACCCGGTGAAAGCCGGACTAATACCCCCATAATCCCCGTTGACGGCATCCGATTCGGGGCAAAGTTTTTTTTCGGCAGCGGATGGGGATGCGTCCGATTAGTTAGTTGGTGAGGTAACGGCTCACCAAGGCTTTGATCGGTAGGGGTTCTGAGAGGAAGGCCCCCCACATTGGGACTGAGACACGGCCCAAACTCCTACGGGAGGCAGCAGTGAGGAATATTGGTCAATGGGCGCAAGCCTGAACCAGCCAAGTAGCGTGGAGGACGACTGCCCTATGGGTTGTAAACTCCTTTTATGCGGGGATAAAATGTTTCACGTGTGAGATATTGCAGGTACCGCATGAATAAGGACCGGCTAATTC
>G35JFLI02I4WY7
GGTGAGTAACGCGTATCCAACTTCCCGCTGCAGGGGGATAACCCGGTGAAAGCCGGACTAATACCCCCATAATCCCCGTTGACGGCATCCGATTCGGGGCAAAGTTTTTTTTCGGCAGCGGATGGGGATGCGTCCGATTAGTTAGTTGGTGAGGTAACGGCTCACCAAGGCTTTGATCGGTAGGGGTTCTGAGAGGAAGGCCCCCCACATTGGGACTGAGACACGGCCCAAACTCCTACGGGAGGCAGCAGTGAGGAATATTGGTCAATGGGCGCAAGCCTGAACCAGCCAAGTAGCGTGGAGGACGACTGCCCTATGGGTTGTAAACTCCTTTTATGCGGGGATAAAATGTTTCACGTGTGAGATATTGCAGGTACCGCATGAATAAGGACCGGCTAATTC
>G35JFLI02F6U7H
GGTGAGTAACGCGTATCCAACTTCCCGCTGCAGGGGGATAACCCGGTGAAAGCCGGACTAATACCCCCATAATCCCCGTTGACGGCATCCGATTCGGGGCAAAGTTTTTTTTCGGCAGCGGATGGGGATGCGTCCGATTAGTTAGTTGGTGAGGTAACGGCTCACCAAGGCTTTGATCGGTAGGGGTTCTGAGAGGAAGGCCCCCCACATTGGGACTGAGACACGGCCCAAACTCCTACGGGAGGCAGCAGTGAGGAATATTGGTCAATGGGCGCAAGCCTGAACCAGCCAAGTAGCGTGGAGGACGACTGCCCTATGGGTTGTAAACTCCTTTTATGCGGGGATAAAATGTTTCACGTGTGAGATATTGCAGGTACCGCATGAATAAGGACCGGCTAATTC
>G35JFLI02GXCDW
GGTGAGTAACGCGTATCCAACTTCCCGCTGCAGGGGGATAACCCGGTGAAAGCCGGACTAATACCCCCATAATCCCCGTTGACGGCATCCGATTCGGGGCAAAGTTTTTTTTCGGCAGCGGATGGGGATGCGTCCGATTAGTTAGTTGGTGAGGTAACGGCTCACCAAGGCTTTGATCGGTAGGGGTTCTGAGAGGAAGGCCCCCCACATTGGGACTGAGACACGGCCCAAACTCCTACGGGAGGCAGCAGTGAGGAATATTGGTCAATGGGCGCAAGCCTGAACCAGCCAAGTAGCGTGGAGGACGACTGCCCTATGGGTTGTAAACTCCTTTTATGCGGGGATAAAATGTTTCACGTGTGAGATATTGCAGGTACCGCATGAATAAGGACCGGCTAATTC
>G3BZQ8102GAN2M
GGTGAGTAACGCGTATCCGAACTTCCCGCTGCTGGGGATAACCCGGTGAAAGCCGGACTAATACCCCATAATCCCCGTTGACGGCATCCGATTCGGGGCAAAGTTTTTTTTCGGCAGCGGATGGGGATGCGTCCGATTAGTTAGTTGGTGAGGTAACGGCTCACCAAGGCTTTGATCGGTAGGGGTTCTGAGAGGAAGGCCCCCCACATTGGGACTGAGACACGGCCCAAACTCCTACGGGAGGCAGCAGTGAGGAATATTGGTCAATGGGCGCAAGCCTGAACCAGCCAAGTAGCGTGGAGGATGACTGCCCTATGGGTTGTAAACTCCTTTTATGCGGGGATAAAATGTTTCACGTGTGAGATATTGCAGGTACCGCATGAATAAGGACCGGCTAATTC
>GV2UCFN02HBXWC
GGTGAGTAACGCGTATCCAACCTTCCCGCTGCAGGGGGATAACCCGGTGAAAGCCGGACTAATACCCCATAATCCCCGTTGACGGCATCCGATTCGGGGCAAAGTTTTTATTTCGGCAGCGGATGGGGATGCGTCCGATTAGTTTGTTGGTGAGGTAACGGCTCACCAAGGCTTTGATCGGTAGGGGTTCTGAGAGGAAGGCCCCCCACATTGGGACTGAGACACGGCCCAAACTCCTACGGGAGGCAGCAGTGAGGAATATTGGTCAATGGGCGCAAGCCTGAACCAGCCAAGTAGCGTGGAGGACGACTGCCCTATGGGTTGTAAACTCCTTTTATGCGGGGATAAAATGTTTCACGTGTGAGATATTGCAGGTACCGCATGAATAAGGACCGGCTAATTC
>GV2UCFN02JUOLU
GGTGAGTAACGCGTATCCAACCTTCCCGCTGCAGGGGGATAACCCGGTGAAAGCCGGACTAATACCCCATAATCCCCGTTGACGGCATCCGATTCGGGGCAAAGTTTTTATTTCGGCAGCGGATGGGGATGCGTCCGATTAGTTTGTTGGTGAGGTAACGGCTCACCAAGGCTTTGATCGGTAGGGGTTCTGAGAGGAAGGCCCCCCACATTGGGACTGAGACACGGCCCAAACTCCTACGGGAGGCAGCAGTGAGGAATATTGGTCAATGGGCGCAAGCCTGAACCAGCCAAGTAGCGTGGAGGACGACTGCCCTATGGGTTGTAAACTCCTTTTATGCGGGGATAAAATGTTTCACGTGTGAGATATTGCAGGTACCGCATGAATAAGGACCGGCTAATTC
>GV2UCFN02GL2RU
GGTGAGTAACGCGTATCCAACCTTCCCGCTGCAGGGGGATAACCCGGTGAAAGCCGGACTAATACCCCATAATCCCCGTTGACGGCATCCGATTCGGGGCAAAGTTTTTATTTCGGCAGCGGATGGGGATGCGTCCGATTAGTTTGTTGGTGAGGTAACGGCTCACCAAGGCTTTGATCGGTAGGGGTTCTGAGAGGAAGGCCCCCCACATTGGGACTGAGACACGGCCCAAACTCCTACGGGAGGCAGCAGTGAGGAATATTGGTCAATGGGCGCAAGCCTGAACCAGCCAAGTAGCGTGGAGGACGACTGCCCTATGGGTTGTAAACTCCTTTTATGCGGGGATAAAATGTTTCACGTGTGAGATATTGCAGGTACCGCATGAATAAGGACCGGCTAATTC
>GV2UCFN02HKVHV
GGTGAGTAACGCGTATCCAACCTTCCCGCTGCAGGGGGATAACCCGGTGAAAGCCGGACTAATACCCCATAATCCCCGTTGACGGCATCCGATTCGGGGCAAAGTTTTTATTTCGGCAGCGGATGGGGATGCGTCCGATTAGTTTGTTGGTGAGGTAACGGCTCACCAAGGCTTTGATCGGTAGGGGTTCTGAGAGGAAGGCCCCCCACATTGGGACTGAGACACGGCCCAAACTCCTACGGGAGGCAGCAGTGAGGAATATTGGTCAATGGGCGCAAGCCTGAACCAGCCAAGTAGCGTGGAGGACGACTGCCCTATGGGTTGTAAACTCCTTTTATGCGGGGATAAAATGTTTCACGTGTGAGATATTGCAGGTACCGCATGAATAAGGACCGGCTAATTC
>GV2UCFN02I6QZ2
GGTGAGTAACGCGTATCCAACCTTCCCGCTGCAGGGGGATAACCCGGTGAAAGCCGGACTAATACCCCATAATCCCCGTTGACGGCATCCGATTCGGGGCAAAGTTTTTATTTCGGCAGCGGATGGGGATGCGTCCGATTAGTTTGTTGGTGAGGTAACGGCTCACCAAGGCTTTGATCGGTAGGGGTTCTGAGAGGAAGGCCCCCCACATTGGGACTGAGACACGGCCCAAACTCCTACGGGAGGCAGCAGTGAGGAATATTGGTCAATGGGCGCAAGCCTGAACCAGCCAAGTAGCGTGGAGGACGACTGCCCTATGGGTTGTAAACTCCTTTTATGCGGGGATAAAATGTTTCACGTGTGAGATATTGCAGGTACCGCATGAATAAGGACCGGCTAATTC
>GV2UCFN02GO61K
GGTGAGTAACGCGTATCCAACCTTCCCGCTGCAGGGGGATAACCCGGTGAAAGCCGGACTAATACCCCATAATCCCCGTTGACGGCATCCGATTCGGGGCAAAGTTTTTATTTCGGCAGCGGATGGGGATGCGTCCGATTAGTTTGTTGGTGAGGTAACGGCTCACCAAGGCTTTGATCGGTAGGGGTTCTGAGAGGAAGGCCCCCCACATTGGGACTGAGACACGGCCCAAACTCCTACGGGAGGCAGCAGTGAGGAATATTGGTCAATGGGCGCAAGCCTGAACCAGCCAAGTAGCGTGGAGGACGACTGCCCTATGGGTTGTAAACTCCTTTTATGCGGGGATAAAATGTTTCACGTGTGAGATATTGCAGGTACCGCATGAATAAGGACCGGCTAATTC
>GV2UCFN02JK5RI
GGTGAGTAACGCGTATCCAACCTTCCCGCTGCAGGGGGATAACCCGGTGAAAGCCGGACTAATACCCCATAATCCCCGTTGACGGCATCCGATTCGGGGCAAAGTTTTTATTTCGGCAGCGGATGGGGATGCGTCCGATTAGTTTGTTGGTGAGGTAACGGCTCACCAAGGCTTTGATCGGTAGGGGTTCTGAGAGGAAGGCCCCCCACATTGGGACTGAGACACGGCCCAAACTCCTACGGGAGGCAGCAGTGAGGAATATTGGTCAATGGGCGCAAGCCTGAACCAGCCAAGTAGCGTGGAGGACGACTGCCCTATGGGTTGTAAACTCCTTTTATGCGGGGATAAAATGTTTCACGTGTGAGATATTGCAGGTACCGCATGAATAAGGACCGGCTAATTC
>GV2UCFN02H0BAM
GGTGAGTAACGCGTATCCAACCTTCCCGCTGCAGGGGGATAACCCGGTGAAAGCCGGACTAATACCCCATAATCCCCGTTGACGGCATCCGATTCGGGGCAAAGTTTTTATTTCGGCAGCGGATGGGGATGCGTCCGATTAGTTTGTTGGTGAGGTAACGGCTCACCAAGGCTTTGATCGGTAGGGGTTCTGAGAGGAAGGCCCCCCACATTGGGACTGAGACACGGCCCAAACTCCTACGGGAGGCAGCAGTGAGGAATATTGGTCAATGGGCGCAAGCCTGAACCAGCCAAGTAGCGTGGAGGACGACTGCCCTATGGGTTGTAAACTCCTTTTATGCGGGGATAAAATGTTTCACGTGTGAGATATTGCAGGTACCGCATGAATAAGGACCGGCTAATTC
>GV2UCFN02G6OAR
GGTGAGTAACGCGTATCCAACCTTCCCGCTGCAGGGGGATAACCCGGTGAAAGCCGGACTAATACCCCATAATCCCCGTTGACGGCATCCGATTCGGGGCAAAGTTTTTATTTCGGCAGCGGATGGGGATGCGTCCGATTAGTTTGTTGGTGAGGTAACGGCTCACCAAGGCTTTGATCGGTAGGGGTTCTGAGAGGAAGGCCCCCCACATTGGGACTGAGACACGGCCCAAACTCCTACGGGAGGCAGCAGTGAGGAATATTGGTCAATGGGCGCAAGCCTGAACCAGCCAAGTAGCGTGGAGGACGACTGCCCTATGGGTTGTAAACTCCTTTTATGCGGGGATAAAATGTTTCACGTGTGAGATATTGCAGGTACCGCATGAATAAGGACCGGCTAATTC
>GV2UCFN02GU4RL
GGTGAGTAACGCGTATCCAACCTTCCCGCTGCAGGGGGATAACCCGGTGAAAGCCGGACTAATACCCCATAATCCCCGTTGACGGCATCCGATTCGGGGCAAAGTTTTTATTTCGGCAGCGGATGGGGATGCGTCCGATTAGTTTGTTGGTGAGGTAACGGCTCACCAAGGCTTTGATCGGTAGGGGTTCTGAGAGGAAGGCCCCCCACATTGGGACTGAGACACGGCCCAAACTCCTACGGGAGGCAGCAGTGAGGAATATTGGTCAATGGGCGCAAGCCTGAACCAGCCAAGTAGCGTGGAGGACGACTGCCCTATGGGTTGTAAACTCCTTTTATGCGGGGATAAAATGTTTCACGTGTGAGATATTGCAGGTACCGCATGAATAAGGACCGGCTAATTC
>GV2UCFN02IU4YL
GGTGAGTAACGCGTATCCAACCTTCCCGCTGCAGGGGGATAACCCGGTGAAAGCCGGACTAATACCCCATAATCCCCGTTGACGGCATCCGATTCGGGGCAAAGTTTTTATTTCGGCAGCGGATGGGGATGCGTCCGATTAGTTTGTTGGTGAGGTAACGGCTCACCAAGGCTTTGATCGGTAGGGGTTCTGAGAGGAAGGCCCCCCACATTGGGACTGAGACACGGCCCAAACTCCTACGGGAGGCAGCAGTGAGGAATATTGGTCAATGGGCGCAAGCCTGAACCAGCCAAGTAGCGTGGAGGACGACTGCCCTATGGGTTGTAAACTCCTTTTATGCGGGGATAAAATGTTTCACGTGTGAGATATTGCAGGTACCGCATGAATAAGGACCGGCTAATTC
