# Supplementary material for: Investigation of the Effect of Type 2 Diabetes Mellitus on Subgingival Plaque Microbiota by High-Throughput 16S rDNA Pyrosequencing
Source: PLoS One. 2013 Apr 22;8(4):e61516. doi: 10.1371/journal.pone.0061516 (PMC3632544; doi:10.1371/journal.pone.0061516)
Supplement: File S1 — FASTA-format sequences for all the OTUs. Sequences for each OTU are provided in a FASTA-format file. (ZIP) [file pone.0061516.s004.zip › OTU.allseq/Otu0042.fasta]

>GV2UCFN02FT97J
GGTGAGTAACGCGTGGGGAACCTGCCTCACACCGGGGGATAGCAGTTGGAAACGACTGGTAATACCGCATAAGCGCACAGTATCGCATGATACAGTGTGAAAAACTCCGGTGGTGTGAGATGGCCCCGCGTCTGATTAGCTGGTTGGTAGAGTAAAAGCCTACCAAGGCGACGATCAGTAGCCGGGTTGAGAGACCGGACGGCCACATTGGGACTGAGACACGGCCCAGACTCCTACGGGAGGCAGCAGTGGGGGATATTGCACAATGGAGGAAACTCTGATGCAGCGACGCCGCGTGAGTGAAGAAGTATTTCGGTATGTAAAGCTCTATCAGCAGGGAAGAAAGACTCGAAAGAGAGATGACGGTACCTGACTAAGAAGCCACGGCTAACTA
>GV2UCFN02GOPAL
GGTGAGTAACGCGTGGGGAACCTGCCTCACACCGGGGGATAGCAGTTGGAAACGACTGGTAATACCGCATAAGCGCACAGTATCGCATGATACAGTGTGAAAAACTCCGGTGGTGTGAGATGGCCCCGCGTCTGATTAGCTGGTTGGTAGAGTAAAAGCCTACCAAGGCGACGATCAGTAGCCGGGTTGAGAGACCGGACGGCCACATTGGGACTGAGACACGGCCCAGACTCCTACGGGAGGCAGCAGTGGGGGATATTGCACAATGGAGGAAACTCTGATGCAGCGACGCCGCGTGAGTGAAGAAGTATTTCGGTATGTAAAGCTCTATCAGCAGGGAAGAAAGACTCGAAAGAGAGATGACGGTACCTGACTAAGAAGCCACGGCTAACTA
>GV2UCFN02IM7TV
GGTGAGTAACGCGTGGGGAACCTGCCTCACACCGGGGGATAGCAGTTGGAAACGACTGGTAATACCGCATAAGCGCACAGTATCGCATGATACAGTGTGAAAAACTCCGGTGGTGTGAGATGGCCCCGCGTCTGATTAGCTGGTTGGTAGAGTAAAAGCCTACCAAGGCGACGATCAGTAGCCGGGTTGAGAGACCGGACGGCCACATTGGGACTGAGACACGGCCCAGACTCCTACGGGAGGCAGCAGTGGGGGATATTGCACAATGGAGGAAACTCTGATGCAGCGACGCCGCGTGAGTGAAGAAGTATTTCGGTATGTAAAGCTCTATCAGCAGGGAAGAAAGACTCGAAAGAGAGATGACGGTACCTGACTAAGAAGCTCCGGCTAAATA
>GV2UCFN02GCGR7
GGTGAGTAACGCGTGGGGAACCTGCCTCACACCGGGGGATAGCAGTTGGAAACGACTGGTAATACCGCATAAGCGCACAGTATCGCATGATACAGTGTGAAAAACTCCGGTGGTGTGAGATGGCCCCGCGTCTGATTAGCTGGTTGGTAGAGTAAAAGCCTACCAAGGCGACGATCAGTAGCCGGGTTGAGAGACCGGACGGCCACATTGGGACTGAGACACGGCCCAGACTCCTACGGGAGGCAGCAGTGGGGGATATTGCACAATGGAGGAAACTCTGATGCAGCGACGCCGCGTGAGTGAAGAAGTATTTCGGTATGTAAAGCTCTATCAGCAGGGAAGAAAGACTCGAAAGAGAGATGACGGTACCTGACTAAGAAGCTCCGGCTAAATA
>GV2UCFN02JBF9J
GGTGAGTAACGCGTGGGGAACCTGCCTCACACCGGGGGATAGCAGTTGGAAACGACTGGTAATACCGCATAAGCGCACAGTATCGCATGATACAGTGTGAAAAACTCCGGTGGTGTGAGATGGCCCCGCGTCTGATTAGCTGGTTGGTAGAGTAAAAGCCTACCAAGGCGACGATCAGTAGCCGGGTTGAGAGACCGGACGGCCACATTGGGACTGAGACACGGCCCAGACTCCTACGGGAGGCAGCAGTGGGGGATATTGCACAATGGAGGAAACTCTGATGCAGCGACGCCGCGTGAGTGAAGAAGTATTTCGGTATGTAAAGCTCTATCAGCAGGGAAGAAAGACTCGAAAGAGAGATGACGGTACCTGACTAAGAAGCTCCGGCTAAATA
>GV2UCFN02GCAF9
GGTGAGTAACGCGTGGGGAACCTGCCTCACACCGGGGGATAGCAGTTGGAAACGACTGGTAATACCGCATAAGCGCACAGTATCGCATGATACAGTGTGAAAAACTCCGGTGGTGTGAGATGGCCCCGCGTCTGATTAGCTGGTTGGTAGAGTAAAAGCCTACCAAGGCGACGATCAGTAGCCGGGTTGAGAGACCGGACGGCCACATTGGGACTGAGACACGGCCCAGACTCCTACGGGAGGCAGCAGTGGGGGATATTGCACAATGGAGGAAACTCTGATGCAGCGACGCCGCGTGAGTGAAGAAGTATTTCGGTATGTAAAGCTCTATCAGCAGGGAAGAAAGACTCGAAAGAGAGATGACGGTACCTGACTAAGAAGCTCCGGCTAAATA
>GV2UCFN02JFCRL
GGTGAGTAACGCGTGGGGAACCTGCCTCACACCGGGGGATAGCAGTTGGAAACGACTGGTAATACCGCATAAGCGCACAGTATCGCATGATACAGTGTGAAAAACTCCGGTGGTGTGAGATGGCCCCGCGTCTGATTAGCTGGTTGGTAGAGTAAAAGCCTACCAAGGCGACGATCAGTAGCCGGGTTGAGAGACCGGACGGCCACATTGGGACTGAGACACGGCCCAGACTCCTACGGGAGGCAGCAGTGGGGGATATTGCACAATGGAGGAAACTCTGATGCAGCGACGCCGCGTGAGTGAAGAAGTATTTCGGTATGTAAAGCTCTATCAGCAGGGAAGAAAGACTCGAAAGAGAGATGACGGTACCTGACTAAGAAGCTCCGGCTAAATA
>GV2UCFN02G1GH2
GGTGAGTAACGCGTGGGGAACCTGCCTCACACCGGGGGATAGCAGTTGGAAACGACTGGTAATACCGCATAAGCGCACAGTATCGCATGATACAGTGTGAAAAACTCCGGTGGTGTGAGATGGCCCCGCGTCTGATTAGCTGGTTGGTAGAGTAAAAGCCTACCAAGGCGACGATCAGTAGCCGGGTTGAGAGACCGGACGGCCACATTGGGACTGAGACACGGCCCAGACTCCTACGGGAGGCAGCAGTGGGGGATATTGCACAATGGAGGAAACTCTGATGCAGCGACGCCGCGTGAGTGAAGAAGTATTTCGGTATGTAAAGCTCTATCAGCAGGGAAGAAAGACTCGAAAGAGAGATGACGGTACCTGACTAAGAAGCTCCGGCTAAATA
>GV2UCFN02JLJ32
GGTGAGTAACGCGTGGGGAACCTGCCTCACACCGGGGGATAGCAGTTGGAAACGACTGGTAATACCGCATAAGCGCACAGTATCGCATGATACAGTGTGAAAAACTCCGGTGGTGTGAGATGGCCCCGCGTCTGATTAGCTGGTTGGTAGAGTAAAAGCCTACCAAGGCGACGATCAGTAGCCGGGTTGAGAGACCGGACGGCCACATTGGGACTGAGACACGGCCCAGACTCCTACGGGAGGCAGCAGTGGGGGATATTGCACAATGGAGGAAACTCTGATGCAGCGACGCCGCGTGAGTGAAGAAGTATTTCGGTATGTAAAGCTCTATCAGCAGGGAAGAAAGACTCGAAAGAGAGATGACGGTACCTGACTAAGAAGCTCCGGCTAAATA
>GV2UCFN02JD0UL
GGTGAGTAACGCGTGGGGAACCTGCCTCACACCGGGGGATAGCAGTTGGAAACGACTGGTAATACCGCATAAGCGCACAGTATCGCATGATACAGTGTGAAAAACTCCGGTGGTGTGAGATGGCCCCGCGTCTGATTAGCTGGTTGGTAGAGTAAAAGCCTACCAAGGCGACGATCAGTAGCCGGGTTGAGAGACCGGACGGCCACATTGGGACTGAGACACGGCCCAGACTCCTACGGGAGGCAGCAGTGGGGGATATTGCACAATGGAGGAAACTCTGATGCAGCGACGCCGCGTGAGTGAAGAAGTATTTCGGTATGTAAAGCTCTATCAGCAGGGAAGAAAGACTCGAAAGAGAGATGACGGTACCTGACTAAGAAGCTCCGGCTAAATA
>GV2UCFN02IJGWT
GGTGAGTAACGCGTGGGGAACCTGCCTCACACCGGGGGATAGCAGTTGGAAACGACTGGTAATACCGCATAAGCGCACAGTATCGCATGATACAGTGTGAAAAACTCCGGTGGTGTGAGATGGCCCCGCGTCTGATTAGCTGGTTGGTAGAGTAAAAGCCTACCAAGGCGACGATCAGTAGCCGGGTTGAGAGACCGGACGGCCACATTGGGACTGAGACACGGCCCAGACTCCTACGGGAGGCAGCAGTGGGGGATATTGCACAATGGAGGAAACTCTGATGCAGCGACGCCGCGTGAGTGAAGAAGTATTTCGGTATGTAAAGCTCTATCAGCAGGGAAGAAAGACTCGAAAGAGAGATGACGGTACCTGACTAAGAAGCTCCGGCTAAATA
>GV2UCFN02I8LVI
GGTGAGTAACGCGTGGGGAACCTGCCTCACACCGGGGGATAGCAGTTGGAAACGACTGGTAATACCGCATAAGCGCACAGTATCGCATGATACAGTGTGAAAAACTCCGGTGGTGTGAGATGGCCCCGCGTCTGATTAGCTGGTTGGTAGAGTAAAAGCCTACCAAGGCGACGATCAGTAGCCGGGTTGAGAGACCGGACGGCCACATTGGGACTGAGACACGGCCCAGACTCCTACGGGAGGCAGCAGTGGGGGATATTGCACAATGGAGGAAACTCTGATGCAGCGACGCCGCGTGAGTGAAGAAGTATTTCGGTATGTAAAGCTCTATCAGCAGGGAAGAAAGACTCGAAAGAGAGATGACGGTACCTGACTAAGAAGCTCCGGCTAAATA
>GV2UCFN02JA4LP
GGTGAGTAACGCGTGGGGAACCTGCCTCACACCGGGGGATAGCAGTTGGAAACGACTGGTAATACCGCATAAGCGCACAGTATCGCATGATACAGTGTGAAAAACTCCGGTGGTGTGAGATGGCCCCGCGTCTGATTAGCTGGTTGGTAGAGTAAAAGCCTACCAAGGCGACGATCAGTAGCCGGGTTGAGAGACCGGACGGCCACATTGGGACTGAGACACGGCCCAGACTCCTACGGGAGGCAGCAGTGGGGGATATTGCACAATGGAGGAAACTCTGATGCAGCGACGCCGCGTGAGTGAAGAAGTATTTCGGTATGTAAAGCTCTATCAGCAGGGAAGAAAGACTCGAAAGAGAGATGACGGTACCTGACTAAGAAGCTCCGGCTAAATA
>GV2UCFN02HCBE8
GGTGAGTAACGCGTGGGGAACCTGCCTCACACCGGGGGATAGCAGTTGGAAACGACTGGTAATACCGCATAAGCGCACAGTATCGCATGATACAGTGTGAAAAACTCCGGTGGTGTGAGATGGCCCCGCGTCTGATTAGCTGGTTGGTAGAGTAAAAGCCTACCAAGGCGACGATCAGTAGCCGGGTTGAGAGACCGGACGGCCACATTGGGACTGAGACACGGCCCAGACTCCTACGGGAGGCAGCAGTGGGGGATATTGCACAATGGAGGAAACTCTGATGCAGCGACGCCGCGTGAGTGAAGAAGTATTTCGGTATGTAAAGCTCTATCAGCAGGGAAGAAAGACTCGAAAGAGAGATGACGGTACCTGACTAAGAAGCTCCGGCTAAATA
>GV2UCFN02ITM8H
GGTGAGTAACGCGTGGGGAACCTGCCTCACACCGGGGGATAGCAGTTGGAAACGACTGGTAATACCGCATAAGCGCACAGTATCGCATGATACAGTGTGAAAAACTCCGGTGGTGTGAGATGGCCCCGCGTCTGATTAGCTGGTTGGTAGAGTAAAAGCCTACCAAGGCGACGATCAGTAGCCGGGTTGAGAGACCGGACGGCCACATTGGGACTGAGACACGGCCCAGACTCCTACGGGAGGCAGCAGTGGGGGATATTGCACAATGGAGGAAACTCTGATGCAGCGACGCCGCGTGAGTGAAGAAGTATTTCGGTATGTAAAGCTCTATCAGCAGGGAAGAAAGACTCGAAAGAGAGATGACGGTACCTGACTAAGAAGCTCCGGCTAAATA
>GV2UCFN02G53HX
GGTGAGTAACGCGTGGGGAACCTGCCTCACACCGGGGGATAGCAGTTGGAAACGACTGGTAATACCGCATAAGCGCACAGTATCGCATGATACAGTGTGAAAAACTCCGGTGGTGTGAGATGGCCCCGCGTCTGATTAGCTGGTTGGTAGAGTAAAAGCCTACCAAGGCGACGATCAGTAGCCGGGTTGAGAGACCGGACGGCCACATTGGGACTGAGACACGGCCCAGACTCCTACGGGAGGCAGCAGTGGGGGATATTGCACAATGGAGGAAACTCTGATGCAGCGACGCCGCGTGAGTGAAGAAGTATTTCGGTATGTAAAGCTCTATCAGCAGGGAAGAAAGACTCGAAAGAGAGATGACGGTACCTGACTAAGAAGCTCCGGCTAAATA
>GV2UCFN02I68E9
GGTGAGTAACGCGTGGGGAACCTGCCTCACACCGGGGGATAGCAGTTGGAAACGACTGGTAATACCGCATAAGCGCACAGTATCGCATGATACAGTGTGAAAAACTCCGGTGGTGTGAGATGGCCCCGCGTCTGATTAGCTGGTTGGTAGAGTAAAAGCCTACCAAGGCGACGATCAGTAGCCGGGTTGAGAGACCGGACGGCCACATTGGGACTGAGACACGGCCCAGACTCCTACGGGAGGCAGCAGTGGGGGATATTGCACAATGGAGGAAACTCTGATGCAGCGACGCCGCGTGAGTGAAGAAGTATTTCGGTATGTAAAGCTCTATCAGCAGGGAAGAAAGACTCGAAAGAGAGATGACGGTACCTGACTAAGAAGCTCCGGCTAAATA
>GV2UCFN02G2LIY
GGTGAGTAACGCGTGGGGAACCTGCCTCACACCGGGGGATAGCAGTTGGAAACGACTGGTAATACCGCATAAGCGCACAGTATCGCATGATACAGTGTGAAAAACTCCGGTGGTGTGAGATGGCCCCGCGTCTGATTAGCTGGTTGGTAGAGTAAAAGCCTACCAAGGCGACGATCAGTAGCCGGGTTGAGAGACCGGACGGCCACATTGGGACTGAGACACGGCCCAGACTCCTACGGGAGGCAGCAGTGGGGGATATTGCACAATGGAGGAAACTCTGATGCAGCGACGCCGCGTGAGTGAAGAAGTATTTCGGTATGTAAAGCTCTATCAGCAGGGAAGAAAGACTCGAAAGAGAGATGACGGTACCTGACTAAGAAGCTCCGGCTAAATA
>GV2UCFN02IUVT0
GGTGAGTAACGCGTGGGGAACCTGCCTCACACCGGGGGATAGCAGTTGGAAACGACTGGTAATACCGCATAAGCGCACAGTATCGCATGATACAGTGTGAAAAACTCCGGTGGTGTGAGATGGCCCCGCGTCTGATTAGCTGGTTGGTAGAGTAAAAGCCTACCAAGGCGACGATCAGTAGCCGGGTTGAGAGACCGGACGGCCACATTGGGACTGAGACACGGCCCAGACTCCTACGGGAGGCAGCAGTGGGGGATATTGCACAATGGAGGAAACTCTGATGCAGCGACGCCGCGTGAGTGAAGAAGTATTTCGGTATGTAAAGCTCTATCAGCAGGGAAGAAAGACTCGAAAGAGAGATGACGGTACCTGACTAAGAAGCTCCGGCTAAATA
>GV2UCFN02IJSRN
GGTGAGTAACGCGTGGGGAACCTGCCTCACACCGGGGGATAGCAGTTGGAAACGACTGGTAATACCGCATAAGCGCACAGTATCGCATGATACAGTGTGAAAAACTCCGGTGGTGTGAGATGGCCCCGCGTCTGATTAGCTGGTTGGTAGAGTAAAAGCCTACCAAGGCGACGATCAGTAGCCGGGTTGAGAGACCGGACGGCCACATTGGGACTGAGACACGGCCCAGACTCCTACGGGAGGCAGCAGTGGGGGATATTGCACAATGGAGGAAACTCTGATGCAGCGACGCCGCGTGAGTGAAGAAGTATTTCGGTATGTAAAGCTCTATCAGCAGGGAAGAAAGACTCGAAAGAGAGATGACGGTACCTGACTAAGAAGCTCCGGCTAAATA
>GV2UCFN02GQG7S
GGTGAGTAACGCGTGGGGAACCTGCCTCACACCGGGGGATAGCAGTTGGAAACGACTGGTAATACCGCATAAGCGCACAGTATCGCATGATACAGTGTGAAAAACTCCGGTGGTGTGAGATGGCCCCGCGTCTGATTAGCTGGTTGGTAGAGTAAAAGCCTACCAAGGCGACGATCAGTAGCCGGGTTGAGAGACCGGACGGCCACATTGGGACTGAGACACGGCCCAGACTCCTACGGGAGGCAGCAGTGGGGGATATTGCACAATGGAGGAAACTCTGATGCAGCGACGCCGCGTGAGTGAAGAAGTATTTCGGTATGTAAAGCTCTATCAGCAGGGAAGAAAGACTCGAAAGAGAGATGACGGTACCTGACTAAGAAGCTCCGGCTAAATA
>GV2UCFN02H9BIG
GGTGAGTAACGCGTGGGGAACCTGCCTCACACCGGGGGATAGCAGTTGGAAACGACTGGTAATACCGCATAAGCGCACAGTATCGCATGATACAGTGTGAAAAACTCCGGTGGTGTGAGATGGCCCCGCGTCTGATTAGCTGGTTGGTAGAGTAAAAGCCTACCAAGGCGACGATCAGTAGCCGGGTTGAGAGACCGGACGGCCACATTGGGACTGAGACACGGCCCAGACTCCTACGGGAGGCAGCAGTGGGGGATATTGCACAATGGAGGAAACTCTGATGCAGCGACGCCGCGTGAGTGAAGAAGTATTTCGGTATGTAAAGCTCTATCAGCAGGGAAGAAAGACTCGAAAGAGAGATGACGGTACCTGACTAAGAAGCTCCGGCTAAATA
>GV2UCFN02GLKLC
GGTGAGTAACGCGTGGGGAACCTGCCTCACACCGGGGGATAGCAGTTGGAAACGACTGGTAATACCGCATAAGCGCACAGTATCGCATGATACAGTGTGAAAAACTCCGGTGGTGTGAGATGGCCCCGCGTCTGATTAGCTGGTTGGTAGAGTAAAAGCCTACCAAGGCGACGATCAGTAGCCGGGTTGAGAGACCGGACGGCCACATTGGGACTGAGACACGGCCCAGACTCCTACGGGAGGCAGCAGTGGGGGATATTGCACAATGGAGGAAACTCTGATGCAGCGACGCCGCGTGAGTGAAGAAGTATTTCGGTATGTAAAGCTCTATCAGCAGGGAAGAAAGACTCGAAAGAGAGATGACGGTACCTGACTAAGAAGCTCCGGCTAAATA
>GV2UCFN02HFDJA
GGTGAGTAACGCGTGGGGAACCTGCCTCACACCGGGGGATAGCAGTTGGAAACGACTGGTAATACCGCATAAGCGCACAGTATCGCATGATACAGTGTGAAAAACTCCGGTGGTGTGAGATGGCCCCGCGTCTGATTAGCTGGTTGGTAGAGTAAAAGCCTACCAAGGCGACGATCAGTAGCCGGGTTGAGAGACCGGACGGCCACATTGGGACTGAGACACGGCCCAGACTCCTACGGGAGGCAGCAGTGGGGGATATTGCACAATGGAGGAAACTCTGATGCAGCGACGCCGCGTGAGTGAAGAAGTATTTCGGTATGTAAAGCTCTATCAGCAGGGAAGAAAGACTCGAAAGAGAGATGACGGTACCTGACTAAGAAGCTCCGGCTAAATA
>GV2UCFN02IVQFG
GGTGAGTAACGCGTGGGGAACCTGCCTCACACCGGGGGATAGCAGTTGGAAACGACTGGTAATACCGCATAAGCGCACAGTATCGCATGATACAGTGTGAAAAACTCCGGTGGTGTGAGATGGCCCCGCGTCTGATTAGCTGGTTGGTAGAGTAAAAGCCTACCAAGGCGACGATCAGTAGCCGGGTTGAGAGACCGGACGGCCACATTGGGACTGAGACACGGCCCAGACTCCTACGGGAGGCAGCAGTGGGGGATATTGCACAATGGAGGAAACTCTGATGCAGCGACGCCGCGTGAGTGAAGAAGTATTTCGGTATGTAAAGCTCTATCAGCAGGGAAGAAAGACTCGAAAGAGAGATGACGGTACCTGACTAAGAAGCTCCGGCTAAATA
>GV2UCFN02JR7C5
GGTGAGTAACGCGTGGGGAACCTGCCTCACACCGGGGGATAGCAGTTGGAAACGACTGGTAATACCGCATAAGCGCACAGTATCGCATGATACAGTGTGAAAAACTCCGGTGGTGTGAGATGGCCCCGCGTCTGATTAGCTGGTTGGTAGAGTAAAAGCCTACCAAGGCGACGATCAGTAGCCGGGTTGAGAGACCGGACGGCCACATTGGGACTGAGACACGGCCCAGACTCCTACGGGAGGCAGCAGTGGGGGATATTGCACAATGGAGGAAACTCTGATGCAGCGACGCCGCGTGAGTGAAGAAGTATTTCGGTATGTAAAGCTCTATCAGCAGGGAAGAAAGACTCGAAAGAGAGATGACGGTACCTGACTAAGAAGCTCCGGCTAAATA
>GV2UCFN02JJ1G2
GGTGAGTAACGCGTGGGGAACCTGCCTCACACCGGGGGATAGCAGTTGGAAACGACTGGTAATACCGCATAAGCGCACAGTATCGCATGATACAGTGTGAAAAACTCCGGTGGTGTGAGATGGCCCCGCGTCTGATTAGCTGGTTGGTAGAGTAAAAGCCTACCAAGGCGACGATCAGTAGCCGGGTTGAGAGACCGGACGGCCACATTGGGACTGAGACACGGCCCAGACTCCTACGGGAGGCAGCAGTGGGGGATATTGCACAATGGAGGAAACTCTGATGCAGCGACGCCGCGTGAGTGAAGAAGTATTTCGGTATGTAAAGCTCTATCAGCAGGGAAGAAAGACTCGAAAGAGAGATGACGGTACCTGACTAAGAAGCTCCGGCTAAATA
>GV2UCFN02HWNH0
GGTGAGTAACGCGTGGGGAACCTGCCTCACACCGGGGGATAGCAGTTGGAAACGACTGGTAATACCGCATAAGCGCACAGTATCGCATGATACAGTGTGAAAAACTCCGGTGGTGTGAGATGGCCCCGCGTCTGATTAGCTGGTTGGTAGAGTAAAAGCCTACCAAGGCGACGATCAGTAGCCGGGTTGAGAGACCGGACGGCCACATTGGGACTGAGACACGGCCCAGACTCCTACGGGAGGCAGCAGTGGGGGATATTGCACAATGGAGGAAACTCTGATGCAGCGACGCCGCGTGAGTGAAGAAGTATTTCGGTATGTAAAGCTCTATCAGCAGGGAAGAAAGACTCGAAAGAGAGATGACGGTACCTGACTAAGAAGCTCCGGCTAAATA
>GV2UCFN02H8G2R
GGTGAGTAACGCGTGGGGAACCTGCCTCACACCGGGGGATAGCAGTTGGAAACGACTGGTAATACCGCATAAGCGCACAGTATCGCATGATACAGTGTGAAAAACTCCGGTGGTGTGAGATGGCCCCGCGTCTGATTAGCTGGTTGGTAGAGTAAAAGCCTACCAAGGCGACGATCAGTAGCCGGGTTGAGAGACCGGACGGCCACATTGGGACTGAGACACGGCCCAGACTCCTACGGGAGGCAGCAGTGGGGGATATTGCACAATGGAGGAAACTCTGATGCAGCGACGCCGCGTGAGTGAAGAAGTATTTCGGTATGTAAAGCTCTATCAGCAGGGAAGAAAGACTCGAAAGAGAGATGACGGTACCTGACTAAGAAGCTCCGGCTAAATA
>GV2UCFN02FWPTP
GGTGAGTAACGCGTGGGGAACCTGCCTCACACCGGGGGATAGCAGTTGGAAACGACTGGTAATACCGCATAAGCGCACAGTATCGCATGATACAGTGTGAAAAACTCCGGTGGTGTGAGATGGCCCCGCGTCTGATTAGCTGGTTGGTAGAGTAAAAGCCTACCAAGGCGACGATCAGTAGCCGGGTTGAGAGACCGGACGGCCACATTGGGACTGAGACACGGCCCAGACTCCTACGGGAGGCAGCAGTGGGGGATATTGCACAATGGAGGAAACTCTGATGCAGCGACGCCGCGTGAGTGAAGAAGTATTTCGGTATGTAAAGCTCTATCAGCAGGGAAGAAAGACTCGAAAGAGAGATGACGGTACCTGACTAAGAAGCTCCGGCTAAATA
>G3BZQ8102JCB2Q
GGTGAGTAACGCGTGGGGAACCTGCCTCACACCGGGGGATAGCAGTTGGAAACGACTGGTAATACCGCATAAGCGCACAGTATCGCATGATACAGTGTGAAAAACTCCGGTGGTGTGAGATGGCCCCGCGTCTGATTAGCTGGTTGGTAGAGTAAAAGCCTACCAAGGCGACGATCAGTAGCCGGGTTGAGAGACCGGACGGCCACATTGGGACTGAGACACGGCCCAGACTCCTACGGGAGGCAGCAGTGGGGGATATTGCACAATGGAGGAAACTCTGATGCAGCGACGCCGCGTGAGTGAAGAAGTATTTCGGTATGTAAAGCTCTATCAGCAGGGAAGAAAGACTCGAAAGAGAGATGACGGTACCTGACTAAGAAGCTCCGGCTAAATA
>G3BZQ8102JU5YG
GGTGAGTAACGCGTGGGGAACCTGCCTCACACCGGGGGATAGCAGTTGGAAACGACTGGTAATACCGCATAAGCGCACAGTATCGCATGATACAGTGTGAAAAACTCCGGTGGTGTGAGATGGCCCCGCGTCTGATTAGCTGGTTGGTAGAGTAAAAGCCTACCAAGGCGACGATCAGTAGCCGGGTTGAGAGACCGGACGGCCACATTGGGACTGAGACACGGCCCAGACTCCTACGGGAGGCAGCAGTGGGGGATATTGCACAATGGAGGAAACTCTGATGCAGCGACGCCGCGTGAGTGAAGAAGTATTTCGGTATGTAAAGCTCTATCAGCAGGGAAGAAAGACTCGAAAGAGAGATGACGGTACCTGACTAAGAAGCTCCGGCTAAATA
>G3BZQ8102HH827
GGTGAGTAACGCGTGGGGAACCTGCCTCACACCGGGGGATAGCAGTTGGAAACGACTGGTAATACCGCATAAGCGCACAGTATCGCATGATACAGTGTGAAAAACTCCGGTGGTGTGAGATGGCCCCGCGTCTGATTAGCTGGTTGGTAGAGTAAAAGCCTACCAAGGCGACGATCAGTAGCCGGGTTGAGAGACCGGACGGCCACATTGGGACTGAGACACGGCCCAGACTCCTACGGGAGGCAGCAGTGGGGGATATTGCACAATGGAGGAAACTCTGATGCAGCGACGCCGCGTGAGTGAAGAAGTATTTCGGTATGTAAAGCTCTATCAGCAGGGAAGAAAGACTCGAAAGAGAGATGACGGTACCTGACTAAGAAGCTCCGGCTAAATA
>G3BZQ8102FO6TH
GGTGAGTAACGCGTGGGGAACCTGCCTCACACCGGGGGATAGCAGTTGGAAACGACTGGTAATACCGCATAAGCGCACAGTATCGCATGATACAGTGTGAAAAACTCCGGTGGTGTGAGATGGCCCCGCGTCTGATTAGCTGGTTGGTAGAGTAAAAGCCTACCAAGGCGACGATCAGTAGCCGGGTTGAGAGACCGGACGGCCACATTGGGACTGAGACACGGCCCAGACTCCTACGGGAGGCAGCAGTGGGGGATATTGCACAATGGAGGAAACTCTGATGCAGCGACGCCGCGTGAGTGAAGAAGTATTTCGGTATGTAAAGCTCTATCAGCAGGGAAGAAAGACTCGAAAGAGAGATGACGGTACCTGACTAAGAAGCTCCGGCTAAATA
>G35JFLI02G2ERJ
GGTGAGTAACGCGTGGGGAACCTGCCTCACACCGGGGGATAGCAGTTGGAAACGACTGGTAATACCGCATAAGCGCACAGTATCGCATGATACAGTGTGAAAAACTCCGGTGGTGTGAGATGGCCCCGCGTCTGATTAGCTGGTTGGTAGAGTAAAAGCCTACCAAGGCGACGATCAGTAGCCGGGTTGAGAGACCGGACGGCCACATTGGGACTGAGACACGGCCCAGACTCCTACGGGAGGCAGCAGTGGGGGATATTGCACAATGGAGGAAACTCTGATGCAGCGACGCCGCGTGAGTGAAGAAGTATTTCGGTATGTAAAGCTCTATCAGCAGGGAAGAAAGACTCGAAAGAGAGATGACGGTACCTGACTAAGAAGCTCCGGCTAAATA
