# Supplementary material for: Investigation of the Effect of Type 2 Diabetes Mellitus on Subgingival Plaque Microbiota by High-Throughput 16S rDNA Pyrosequencing
Source: PLoS One. 2013 Apr 22;8(4):e61516. doi: 10.1371/journal.pone.0061516 (PMC3632544; doi:10.1371/journal.pone.0061516)
Supplement: File S1 — FASTA-format sequences for all the OTUs. Sequences for each OTU are provided in a FASTA-format file. (ZIP) [file pone.0061516.s004.zip › OTU.allseq/Otu0048.fasta]

>GV2UCFN02I9JTS
GCTGAGTAACGCGTAGGAACACACCCTGCAGTGAGGGATAAGACACCGAAAGGTGTTCTAATACCGCATACGGTCTTCGGATTAAAGCATTTATGCGCTGAAGGAGTGGCCTGCGTCATATTAGATAGTTGGTGAGGTAACGGCTCACCAAGTCGATGATGTGTAGCTGGTCTGAGAGGATGATCAGCCAGACTGGAACTGAGACACGGTCCAGACTCCTACGGGAGGCAGCAGTGAGGAATATTTCACAATGAGCGAAAGCTTGATGGAGCAATGCCGCGTGCAGGATGAAGGCCCTCGGGTTGTAAACTGCTTTTATAAGAGAAGATTATGACGGTAACTTATGAATAAGGGACGGCTAACTA
>GV2UCFN02H0E0V
GCTGAGTAACGCGTAGGAACACACCCTGCAGTGAGGGATAAGACACCGAAAGGTGTTCTAATACCGCATACGGTCTTCGGATTAAAGCATTTATGCGCTGAAGGAGTGGCCTGCGTCATATTAGATAGTTGGTGAGGTAACGGCTCACCAAGTCGATGATGTGTAGCTGGTCTGAGAGGATGATCAGCCAGACTGGAACTGAGACACGGTCCAGACTCCTACGGGAGGCAGCAGTGAGGAATATTTCACAATGAGCGAAAGCTTGATGGAGCAATGCCGCGTGCAGGATGAAGGCCCTCGGGTTGTAAACTGCTTTTATAAGAGAAGATTATGACGGTAACTTATGAATAAGGGACGGCTAACTA
>GV2UCFN02FROYI
GCTGAGTAACGCGTAGGAACACACCCTGCAGTGAGGGATAAGACACCGAAAGGTGTTCTAATACCGCATACGGTCTTCGGATTAAAGCATTTATGCGCTGAAGGAGTGGCCTGCGTCATATTAGATAGTTGGTGAGGTAACGGCTCACCAAGTCGATGATGTGTAGCTGGTCTGAGAGGATGATCAGCCAGACTGGAACTGAGACACGGTCCAGACTCCTACGGGAGGCAGCAGTGAGGAATATTTCACAATGAGCGAAAGCTTGATGGAGCAATGCCGCGTGCAGGATGAAGGCCCTCGGGTTGTAAACTGCTTTTATAAGAGAAGATTATGACGGTAACTTATGAATAAGGGACGGCTAACTA
>GV2UCFN02FQQME
GCTGAGTAACGCGTAGGAACACACCCTGCAGTGAGGGATAAGACACCGAAAGGTGTTCTAATACCGCATACGGTCTTCGGATTAAAGCATTTATGCGCTGAAGGAGTGGCCTGCGTCATATTAGATAGTTGGTGAGGTAACGGCTCACCAAGTCGATGATGTGTAGCTGGTCTGAGAGGATGATCAGCCAGACTGGAACTGAGACACGGTCCAGACTCCTACGGGAGGCAGCAGTGAGGAATATTTCACAATGAGCGAAAGCTTGATGGAGCAATGCCGCGTGCAGGATGAAGGCCCTCGGGTTGTAAACTGCTTTTATAAGAGAAGATTATGACGGTAACTTATGAATAAGGGACGGCTAACTA
>GV2UCFN02GGWY1
GCTGAGTAACGCGTAGGAACACACCCTGCAGTGAGGGATAAGACACCGAAAGGTGTTCTAATACCGCATACGGTCTTCGGATTAAAGCATTTATGCGCTGAAGGAGTGGCCTGCGTCATATTAGATAGTTGGTGAGGTAACGGCTCACCAAGTCGATGATGTGTAGCTGGTCTGAGAGGATGATCAGCCAGACTGGAACTGAGACACGGTCCAGACTCCTACGGGAGGCAGCAGTGAGGAATATTTCACAATGAGCGAAAGCTTGATGGAGCAATGCCGCGTGCAGGATGAAGGCCCTCGGGTTGTAAACTGCTTTTATAAGAGAAGATTATGACGGTAACTTATGAATAAGGGACGGCTAACTA
>GV2UCFN02JG3OE
GCTGAGTAACGCGTAGGAACACACCCTGCAGTGAGGGATAAGACACCGAAAGGTGTTCTAATACCGCATACGGTCTTCGGATTAAAGCATTTATGCGCTGAAGGAGTGGCCTGCGTCATATTAGATAGTTGGTGAGGTAACGGCTCACCAAGTCGATGATGTGTAGCTGGTCTGAGAGGATGATCAGCCAGACTGGAACTGAGACACGGTCCAGACTCCTACGGGAGGCAGCAGTGAGGAATATTTCACAATGAGCGAAAGCTTGATGGAGCAATGCCGCGTGCAGGATGAAGGCCCTCGGGTTGTAAACTGCTTTTATAAGAGAAGATTATGACGGTAACTTATGAATAAGGGACGGCTAACTA
>GV2UCFN02F7N9H
GCTGAGTAACGCGTAGGAACACACCCTGCAGTGAGGGATAAGACACCGAAAGGTGTTCTAATACCGCATACGGTCTTCGGATTAAAGCATTTATGCGCTGAAGGAGTGGCCTGCGTCATATTAGATAGTTGGTGAGGTAACGGCTCACCAAGTCGATGATGTGTAGCTGGTCTGAGAGGATGATCAGCCAGACTGGAACTGAGACACGGTCCAGACTCCTACGGGAGGCAGCAGTGAGGAATATTTCACAATGAGCGAAAGCTTGATGGAGCAATGCCGCGTGCAGGATGAAGGCCCTCGGGTTGTAAACTGCTTTTATAAGAGAAGATTATGACGGTAACTTATGAATAAGGGACGGCTAACTA
>GV2UCFN02GDRZ3
GCTGAGTAACGCGTAGGAACACACCCTGCAGTGAGGGATAAGACACCGAAAGGTGTTCTAATACCGCATACGGTCTTCGGATTAAAGCATTTATGCGCTGAAGGAGTGGCCTGCGTCATATTAGATAGTTGGTGAGGTAACGGCTCACCAAGTCGATGATGTGTAGCTGGTCTGAGAGGATGATCAGCCAGACTGGAACTGAGACACGGTCCAGACTCCTACGGGAGGCAGCAGTGAGGAATATTTCACAATGAGCGAAAGCTTGATGGAGCAATGCCGCGTGCAGGATGAAGGCCCTCGGGTTGTAAACTGCTTTTATAAGAGAAGATTATGACGGTAACTTATGAATAAGGGACGGCTAACTA
>GV2UCFN02JAA1S
GCTGAGTAACGCGTAGGAACACACCCTGCAGTGAGGGATAAGACACCGAAAGGTGTTCTAATACCGCATACGGTCTTCGGATTAAAGCATTTATGCGCTGAAGGAGTGGCCTGCGTCATATTAGATAGTTGGTGAGGTAACGGCTCACCAAGTCGATGATGTGTAGCTGGTCTGAGAGGATGATCAGCCAGACTGGAACTGAGACACGGTCCAGACTCCTACGGGAGGCAGCAGTGAGGAATATTTCACAATGAGCGAAAGCTTGATGGAGCAATGCCGCGTGCAGGATGAAGGCCCTCGGGTTGTAAACTGCTTTTATAAGAGAAGATTATGACGGTAACTTATGAATAAGGGACGGCTAACTA
>GV2UCFN02FZAO2
GCTGAGTAACGCGTAGGAACACACCCTGCAGTGAGGGATAAGACACCGAAAGGTGTTCTAATACCGCATACGGTCTTCGGATTAAAGCATTTATGCGCTGAAGGAGTGGCCTGCGTCATATTAGATAGTTGGTGAGGTAACGGCTCACCAAGTCGATGATGTGTAGCTGGTCTGAGAGGATGATCAGCCAGACTGGAACTGAGACACGGTCCAGACTCCTACGGGAGGCAGCAGTGAGGAATATTTCACAATGAGCGAAAGCTTGATGGAGCAATGCCGCGTGCAGGATGAAGGCCCTCGGGTTGTAAACTGCTTTTATAAGAGAAGATTATGACGGTAACTTATGAATAAGGGACGGCTAACTA
>GV2UCFN02HXLZF
GCTGAGTAACGCGTAGGAACACACCCTGCAGTGAGGGATAAGACACCGAAAGGTGTTCTAATACCGCATACGGTCTTCGGATTAAAGCATTTATGCGCTGAAGGAGTGGCCTGCGTCATATTAGATAGTTGGTGAGGTAACGGCTCACCAAGTCGATGATGTGTAGCTGGTCTGAGAGGATGATCAGCCAGACTGGAACTGAGACACGGTCCAGACTCCTACGGGAGGCAGCAGTGAGGAATATTTCACAATGAGCGAAAGCTTGATGGAGCAATGCCGCGTGCAGGATGAAGGCCCTCGGGTTGTAAACTGCTTTTATAAGAGAAGATTATGACGGTAACTTATGAATAAGGGACGGCTAACTA
>GV2UCFN02JK872
GCTGAGTAACGCGTAGGAACACACCCTGCAGTGAGGGATAAGACACCGAAAGGTGTTCTAATACCGCATACGGTCTTCGGATTAAAGCATTTATGCGCTGAAGGAGTGGCCTGCGTCATATTAGATAGTTGGTGAGGTAACGGCTCACCAAGTCGATGATGTGTAGCTGGTCTGAGAGGATGATCAGCCAGACTGGAACTGAGACACGGTCCAGACTCCTACGGGAGGCAGCAGTGAGGAATATTTCACAATGAGCGAAAGCTTGATGGAGCAATGCCGCGTGCAGGATGAAGGCCCTCGGGTTGTAAACTGCTTTTATAAGAGAAGATTATGACGGTAACTTATGAATAAGGGACGGCTAACTA
>GV2UCFN02IBTT5
GCTGAGTAACGCGTAGGAACACACCCTGCAGTGAGGGATAAGACACCGAAAGGTGTTCTAATACCGCATACGGTCTTCGGATTAAAGCATTTATGCGCTGAAGGAGTGGCCTGCGTCATATTAGATAGTTGGTGAGGTAACGGCTCACCAAGTCGATGATGTGTAGCTGGTCTGAGAGGATGATCAGCCAGACTGGAACTGAGACACGGTCCAGACTCCTACGGGAGGCAGCAGTGAGGAATATTTCACAATGAGCGAAAGCTTGATGGAGCAATGCCGCGTGCAGGATGAAGGCCCTCGGGTTGTAAACTGCTTTTATAAGAGAAGATTATGACGGTAACTTATGAATAAGGGACGGCTAACTA
>GV2UCFN02F9URV
GCTGAGTAACGCGTAGGAACACACCCTGCAGTGAGGGATAAGACACCGAAAGGTGTTCTAATACCGCATACGGTCTTCGGATTAAAGCATTTATGCGCTGAAGGAGTGGCCTGCGTCATATTAGATAGTTGGTGAGGTAACGGCTCACCAAGTCGATGATGTGTAGCTGGTCTGAGAGGATGATCAGCCAGACTGGAACTGAGACACGGTCCAGACTCCTACGGGAGGCAGCAGTGAGGAATATTTCACAATGAGCGAAAGCTTGATGGAGCAATGCCGCGTGCAGGATGAAGGCCCTCGGGTTGTAAACTGCTTTTATAAGAGAAGATTATGACGGTAACTTATGAATAAGGGACGGCTAACTA
>GV2UCFN02FZRJP
GCTGAGTAACGCGTAGGAACACACCCTGCAGTGAGGGATAAGACACCGAAAGGTGTTCTAATACCGCATACGGTCTTCGGATTAAAGCATTTATGCGCTGAAGGAGTGGCCTGCGTCATATTAGATAGTTGGTGAGGTAACGGCTCACCAAGTCGATGATGTGTAGCTGGTCTGAGAGGATGATCAGCCAGACTGGAACTGAGACACGGTCCAGACTCCTACGGGAGGCAGCAGTGAGGAATATTTCACAATGAGCGAAAGCTTGATGGAGCAATGCCGCGTGCAGGATGAAGGCCCTCGGGTTGTAAACTGCTTTTATAAGAGAAGATTATGACGGTAACTTATGAATAAGGGACGGCTAACTA
>GV2UCFN02I340D
GCTGAGTAACGCGTAGGAACACACCCTGCAGTGAGGGATAAGACACCGAAAGGTGTTCTAATACCGCATACGGTCTTCGGATTAAAGCATTTATGCGCTGAAGGAGTGGCCTGCGTCATATTAGATAGTTGGTGAGGTAACGGCTCACCAAGTCGATGATGTGTAGCTGGTCTGAGAGGATGATCAGCCAGACTGGAACTGAGACACGGTCCAGACTCCTACGGGAGGCAGCAGTGAGGAATATTTCACAATGAGCGAAAGCTTGATGGAGCAATGCCGCGTGCAGGATGAAGGCCCTCGGGTTGTAAACTGCTTTTATAAGAGAAGATTATGACGGTAACTTATGAATAAGGGACGGCTAACTA
>GV2UCFN02JRXUO
GCTGAGTAACGCGTAGGAACACACCCTGCAGTGAGGGATAAGACACCGAAAGGTGTTCTAATACCGCATACGGTCTTCGGATTAAAGCATTTATGCGCTGAAGGAGTGGCCTGCGTCATATTAGATAGTTGGTGAGGTAACGGCTCACCAAGTCGATGATGTGTAGCTGGTCTGAGAGGATGATCAGCCAGACTGGAACTGAGACACGGTCCAGACTCCTACGGGAGGCAGCAGTGAGGAATATTTCACAATGAGCGAAAGCTTGATGGAGCAATGCCGCGTGCAGGATGAAGGCCCTCGGGTTGTAAACTGCTTTTATAAGAGAAGATTATGACGGTAACTTATGAATAAGGGACGGCTAACTA
>GV2UCFN02IZI01
GCTGAGTAACGCGTAGGAACACACCCTGCAGTGAGGGATAAGACACCGAAAGGTGTTCTAATACCGCATACGGTCTTCGGATTAAAGCATTTATGCGCTGAAGGAGTGGCCTGCGTCATATTAGATAGTTGGTGAGGTAACGGCTCACCAAGTCGATGATGTGTAGCTGGTCTGAGAGGATGATCAGCCAGACTGGAACTGAGACACGGTCCAGACTCCTACGGGAGGCAGCAGTGAGGAATATTTCACAATGAGCGAAAGCTTGATGGAGCAATGCCGCGTGCAGGATGAAGGCCCTCGGGTTGTAAACTGCTTTTATAAGAGAAGATTATGACGGTAACTTATGAATAAGGGACGGCTAACTA
>GV2UCFN02JMF23
GCTGAGTAACGCGTAGGAACACACCCTGCAGTGAGGGATAAGACACCGAAAGGTGTTCTAATACCGCATACGGTCTTCGGATTAAAGCATTTATGCGCTGAAGGAGTGGCCTGCGTCATATTAGATAGTTGGTGAGGTAACGGCTCACCAAGTCGATGATGTGTAGCTGGTCTGAGAGGATGATCAGCCAGACTGGAACTGAGACACGGTCCAGACTCCTACGGGAGGCAGCAGTGAGGAATATTTCACAATGAGCGAAAGCTTGATGGAGCAATGCCGCGTGCAGGATGAAGGCCCTCGGGTTGTAAACTGCTTTTATAAGAGAAGATTATGACGGTAACTTATGAATAAGGGACGGCTAACTA
>GV2UCFN02IFPVC
GCTGAGTAACGCGTAGGAACACACCCTGCAGTGAGGGATAAGACACCGAAAGGTGTTCTAATACCGCATACGGTCTTCGGATTAAAGCATTTATGCGCTGAAGGAGTGGCCTGCGTCATATTAGATAGTTGGTGAGGTAACGGCTCACCAAGTCGATGATGTGTAGCTGGTCTGAGAGGATGATCAGCCAGACTGGAACTGAGACACGGTCCAGACTCCTACGGGAGGCAGCAGTGAGGAATATTTCACAATGAGCGAAAGCTTGATGGAGCAATGCCGCGTGCAGGATGAAGGCCCTCGGGTTGTAAACTGCTTTTATAAGAGAAGATTATGACGGTAACTTATGAATAAGGGACGGCTAACTA
>GV2UCFN02H1POZ
GCTGAGTAACGCGTAGGAACACACCCTGCAGTGAGGGATAAGACACCGAAAGGTGTTCTAATACCGCATACGGTCTTCGGATTAAAGCATTTATGCGCTGAAGGAGTGGCCTGCGTCATATTAGATAGTTGGTGAGGTAACGGCTCACCAAGTCGATGATGTGTAGCTGGTCTGAGAGGATGATCAGCCAGACTGGAACTGAGACACGGTCCAGACTCCTACGGGAGGCAGCAGTGAGGAATATTTCACAATGAGCGAAAGCTTGATGGAGCAATGCCGCGTGCAGGATGAAGGCCCTCGGGTTGTAAACTGCTTTTATAAGAGAAGATTATGACGGTAACTTATGAATAAGGGACGGCTAACTA
>GV2UCFN02IROC5
GCTGAGTAACGCGTAGGAACACACCCTGCAGTGAGGGATAAGACACCGAAAGGTGTTCTAATACCGCATACGGTCTTCGGATTAAAGCATTTATGCGCTGAAGGAGTGGCCTGCGTCATATTAGATAGTTGGTGAGGTAACGGCTCACCAAGTCGATGATGTGTAGCTGGTCTGAGAGGATGATCAGCCAGACTGGAACTGAGACACGGTCCAGACTCCTACGGGAGGCAGCAGTGAGGAATATTTCACAATGAGCGAAAGCTTGATGGAGCAATGCCGCGTGCAGGATGAAGGCCCTCGGGTTGTAAACTGCTTTTATAAGAGAAGATTATGACGGTAACTTATGAATAAGGGACGGCTAACTA
>GV2UCFN02HWX29
GCTGAGTAACGCGTAGGAACACACCCTGCAGTGAGGGATAAGACACCGAAAGGTGTTCTAATACCGCATACGGTCTTCGGATTAAAGCATTTATGCGCTGAAGGAGTGGCCTGCGTCATATTAGATAGTTGGTGAGGTAACGGCTCACCAAGTCGATGATGTGTAGCTGGTCTGAGAGGATGATCAGCCAGACTGGAACTGAGACACGGTCCAGACTCCTACGGGAGGCAGCAGTGAGGAATATTTCACAATGAGCGAAAGCTTGATGGAGCAATGCCGCGTGCAGGATGAAGGCCCTCGGGTTGTAAACTGCTTTTATAAGAGAAGATTATGACGGTAACTTATGAATAAGGGACGGCTAACTA
>GV2UCFN02HB52D
GCTGAGTAACGCGTAGGAACACACCCTGCAGTGAGGGATAAGACACCGAAAGGTGTTCTAATACCGCATACGGTCTTCGGATTAAAGCATTTATGCGCTGAAGGAGTGGCCTGCGTCATATTAGATAGTTGGTGAGGTAACGGCTCACCAAGTCGATGATGTGTAGCTGGTCTGAGAGGATGATCAGCCAGACTGGAACTGAGACACGGTCCAGACTCCTACGGGAGGCAGCAGTGAGGAATATTTCACAATGAGCGAAAGCTTGATGGAGCAATGCCGCGTGCAGGATGAAGGCCCTCGGGTTGTAAACTGCTTTTATAAGAGAAGATTATGACGGTAACTTATGAATAAGGGACGGCTAACTA
>GV2UCFN02GQ6RW
GCTGAGTAACGCGTAGGAACACACCCTGCAGTGAGGGATAAGACACCGAAAGGTGTTCTAATACCGCATACGGTCTTCGGATTAAAGCATTTATGCGCTGAAGGAGTGGCCTGCGTCATATTAGATAGTTGGTGAGGTAACGGCTCACCAAGTCGATGATGTGTAGCTGGTCTGAGAGGATGATCAGCCAGACTGGAACTGAGACACGGTCCAGACTCCTACGGGAGGCAGCAGTGAGGAATATTTCACAATGAGCGAAAGCTTGATGGAGCAATGCCGCGTGCAGGATGAAGGCCCTCGGGTTGTAAACTGCTTTTATAAGAGAAGATTATGACGGTAACTTATGAATAAGGGACGGCTAACTA
>GV2UCFN02JK2D5
GCTGAGTAACGCGTAGGAACACACCCTGCAGTGAGGGATAAGACACCGAAAGGTGTTCTAATACCGCATACGGTCTTCGGATTAAAGCATTTATGCGCTGAAGGAGTGGCCTGCGTCATATTAGATAGTTGGTGAGGTAACGGCTCACCAAGTCGATGATGTGTAGCTGGTCTGAGAGGATGATCAGCCAGACTGGAACTGAGACACGGTCCAGACTCCTACGGGAGGCAGCAGTGAGGAATATTTCACAATGAGCGAAAGCTTGATGGAGCAATGCCGCGTGCAGGATGAAGGCCCTCGGGTTGTAAACTGCTTTTATAAGAGAAGATTATGACGGTAACTTATGAATAAGGGACGGCTAACTA
>GV2UCFN02HGJMH
GCTGAGTAACGCGTAGGAACACACCCTGCAGTGAGGGATAAGACACCGAAAGGTGTTCTAATACCGCATACGGTCTTCGGATTAAAGCATTTATGCGCTGAAGGAGTGGCCTGCGTCATATTAGATAGTTGGTGAGGTAACGGCTCACCAAGTCGATGATGTGTAGCTGGTCTGAGAGGATGATCAGCCAGACTGGAACTGAGACACGGTCCAGACTCCTACGGGAGGCAGCAGTGAGGAATATTTCACAATGAGCGAAAGCTTGATGGAGCAATGCCGCGTGCAGGATGAAGGCCCTCGGGTTGTAAACTGCTTTTATAAGAGAAGATTATGACGGTAACTTATGAATAAGGGACGGCTAACTA
>GV2UCFN02FYG50
GCTGAGTAACGCGTAGGAACACACCCTGCAGTGAGGGATAAGACACCGAAAGGTGTTCTAATACCGCATACGGTCTTCGGATTAAAGCATTTATGCGCTGAAGGAGTGGCCTGCGTCATATTAGATAGTTGGTGAGGTAACGGCTCACCAAGTCGATGATGTGTAGCTGGTCTGAGAGGATGATCAGCCAGACTGGAACTGAGACACGGTCCAGACTCCTACGGGAGGCAGCAGTGAGGAATATTTCACAATGAGCGAAAGCTTGATGGAGCAATGCCGCGTGCAGGATGAAGGCCCTCGGGTTGTAAACTGCTTTTATAAGAGAAGATTATGACGGTAACTTATGAATAAGGGACGGCTAACTA
>GV2UCFN02F2D5G
GCTGAGTAACGCGTAGGAACACACCCTGCAGTGAGGGATAAGACACCGAAAGGTGTTCTAATACCGCATACGGTCTTCGGATTAAAGCATTTATGCGCTGAAGGAGTGGCCTGCGTCATATTAGATAGTTGGTGAGGTAATGGCTCACCAAGTCGATGATGTGTAGCTGGTCTGAGAGGATGATCAGCCAGACTGGAACTGAGATACGGTCCAGACTCCTACGGGAGGCAGCAGTGAGGAATATTTCACAATGAGCGAAAGCTTGATGGAGCAATGCCGCGTGCAGGATGAAGGCCCTCGGGTTGTAAACTGCTTTTATAAGAGAAGATTATGACGGTAACTTATGAATAAGGGACGGCTAACTA
>GV2UCFN02I83HA
GCTGAGTAACGCGTAGGAACACACCCTGCAGTGAGGGATAAGACACCGAAAGGTGTTCTAATACCGCATACGGTCTTCGGATTAAAGCATTTATGCGCTGAAGGAGTGGCCTGCGTCATATTAGATAGTTGGTGAGGTAATGGCTCACCAAGTCGATGATGTGTAGCTGGTCTGAGAGGATGATCAGCCAGACTGGAACTGAGATACGGTCCAGACTCCTACGGGAGGCAGCAGTGAGGAATATTTCACAATGAGCGAAAGCTTGATGGAGCAATGCCGCGTGCAGGATGAAGGCCCTCGGGTTGTAAACTGCTTTTATAAGAGAAGATTATGACGGTAACTTATGAATAAGGGACGGCTAACTA
>GV2UCFN02G304G
GCTGAGTAACGCGTAGGAACACACCCTGCAGTGAGGGATAAGACACCGAAAGGTGTTCTAATACCGCATACGGTCTTCGGATTAAAGCATTTATGCGCTGAAGGAGTGGCCTGCGTCATATTAGATAGTTGGTGAGGTAATGGCTCACCAAGTCGATGATGTGTAGCTGGTCTGAGAGGATGATCAGCCAGACTGGAACTGAGATACGGTCCAGACTCCTACGGGAGGCAGCAGTGAGGAATATTTCACAATGAGCGAAAGCTTGATGGAGCAATGCCGCGTGCAGGATGAAGGCCCTCGGGTTGTAAACTGCTTTTATAAGAGAAGATTATGACGGTAACTTATGAATAAGGGACGGCTAACTA
>GV2UCFN02JW6Y5
GCTGAGTAACGCGTAGGAACACACCCTGCAGTGAGGGATAAGACACCGAAAGGTGTTCTAATACCGCATACGGTCTTCGGATTAAAGCATTTATGCGCTGAAGGAGTGGCCTGCGTCATATTAGATAGTTGGTGAGGTAATGGCTCACCAAGTCGATGATGTGTAGCTGGTCTGAGAGGATGATCAGCCAGACTGGAACTGAGATACGGTCCAGACTCCTACGGGAGGCAGCAGTGAGGAATATTTCACAATGAGCGAAAGCTTGATGGAGCAATGCCGCGTGCAGGATGAAGGCCCTCGGGTTGTAAACTGCTTTTATAAGAGAAGATTATGACGGTAACTTATGAATAAGGGACGGCTAACTA
>GV2UCFN02GFDM8
GCTGAGTAACGCGTAGGAACACACCCTGCAGTGAGGGATAAGACACCGAAAGGTGTTCTAATACCGCATACGGTCTTCGGATTAAAGCATTTATGCGCTGAAGGAGTGGCCTGCGTCATATTAGATAGTTGGTGAGGTAATGGCTCACCAAGTCGATGATGTGTAGCTGGTCTGAGAGGATGATCAGCCAGACTGGAACTGAGATACGGTCCAGACTCCTACGGGAGGCAGCAGTGAGGAATATTTCACAATGAGCGAAAGCTTGATGGAGCAATGCCGCGTGCAGGATGAAGGCCCTCGGGTTGTAAACTGCTTTTATAAGAGAAGATTATGACGGTAACTTATGAATAAGGGACGGCTAACTA
>GV2UCFN02HPFE6
GCTGAGTAACGCGTAGGAACACACCCTGCAGTGAGGGATAAGACACCGAAAGGTGTTCTAATACCGCATACGGTCTTCGGATTAAAGCATTTATGCGCTGAAGGAGTGGCCTGCGTCATATTAGATAGTTGGTGAGGTAATGGCTCACCAAGTCGATGATGTGTAGCTGGTCTGAGAGGATGATCAGCCAGACTGGAACTGAGATACGGTCCAGACTCCTACGGGAGGCAGCAGTGAGGAATATTTCACAATGAGCGAAAGCTTGATGGAGCAATGCCGCGTGCAGGATGAAGGCCCTCGGGTTGTAAACTGCTTTTATAAGAGAAGATTATGACGGTAACTTATGAATAAGGGACGGCTAACTA
>GV2UCFN02H390Z
GCTGAGTAACGCGTAGGAACACACCCTGCAGTGAGGGATAAGACACCGAAAGGTGTTCTAATACCGCATACGGTCTTCGGATTAAAGCATTTATGCGCTGAAGGAGTGGCCTGCGTCATATTAGATAGTTGGTGAGGTAATGGCTCACCAAGTCGATGATGTGTAGCTGGTCTGAGAGGATGATCAGCCAGACTGGAACTGAGATACGGTCCAGACTCCTACGGGAGGCAGCAGTGAGGAATATTTCACAATGAGCGAAAGCTTGATGGAGCAATGCCGCGTGCAGGATGAAGGCCCTCGGGTTGTAAACTGCTTTTATAAGAGAAGATTATGACGGTAACTTATGAATAAGGGACGGCTAACTA
>GV2UCFN02GVOBG
GCTGAGTAACGCGTAGGAACACACCCTGCAGTGAGGGATAAGACACCGAAAGGTGTTCTAATACCGCATACGGTCTTCGGATTAAAGCATTTATGCGCTGAAGGAGTGGCCTGCGTCATATTAGATAGTTGGTGAGGTAATGGCTCACCAAGTCGATGATGTGTAGCTGGTCTGAGAGGATGATCAGCCAGACTGGAACTGAGATACGGTCCAGACTCCTACGGGAGGCAGCAGTGAGGAATATTTCACAATGAGCGAAAGCTTGATGGAGCAATGCCGCGTGCAGGATGAAGGCCCTCGGGTTGTAAACTGCTTTTATAAGAGAAGATTATGACGGTAACTTATGAATAAGGGACGGCTAACTA
>GV2UCFN02JLYZG
GCTGAGTAACGCGTAGGAACACACCCTGCAGTGAGGGATAAGACACCGAAAGGTGTTCTAATACCGCATACGGTCTTCGGATTAAAGCATTTATGCGCTGAAGGAGTGGCCTGCGTCATATTAGATAGTTGGTGAGGTAATGGCTCACCAAGTCGATGATGTGTAGCTGGTCTGAGAGGATGATCAGCCAGACTGGAACTGAGATACGGTCCAGACTCCTACGGGAGGCAGCAGTGAGGAATATTTCACAATGAGCGAAAGCTTGATGGAGCAATGCCGCGTGCAGGATGAAGGCCCTCGGGTTGTAAACTGCTTTTATAAGAGAAGATTATGACGGTAACTTATGAATAAGGGACGGCTAACTA
>GV2UCFN02GCJ35
GCTGAGTAACGCGTAGGAACACACCCTGCAGTGAGGGATAAGACACCGAAAGGTGTTCTAATACCGCATACGGTCTTCGGATTAAAGCATTTATGCGCTGAAGGAGTGGCCTGCGTCATATTAGATAGTTGGTGAGGTAATGGCTCACCAAGTCGATGATGTGTAGCTGGTCTGAGAGGATGATCAGCCAGACTGGAACTGAGATACGGTCCAGACTCCTACGGGAGGCAGCAGTGAGGAATATTTCACAATGAGCGAAAGCTTGATGGAGCAATGCCGCGTGCAGGATGAAGGCCCTCGGGTTGTAAACTGCTTTTATAAGAGAAGATTATGACGGTAACTTATGAATAAGGGACGGCTAACTA
>GV2UCFN02HZZFM
GCTGAGTAACGCGTAGGAACACACCCTGCAGTGAGGGATAAGACACCGAAAGGTGTTCTAATACCGCATACGGTCTTCGGATTAAAGCATTTATGCGCTGAAGGAGTGGCCTGCGTCATATTAGATAGTTGGTGAGGTAATGGCTCACCAAGTCGATGATGTGTAGCTGGTCTGAGAGGATGATCAGCCAGACTGGAACTGAGATACGGTCCAGACTCCTACGGGAGGCAGCAGTGAGGAATATTTCACAATGAGCGAAAGCTTGATGGAGCAATGCCGCGTGCAGGATGAAGGCCCTCGGGTTGTAAACTGCTTTTATAAGAGAAGATTATGACGGTAACTTATGAATAAGGGACGGCTAACTA
>GV2UCFN02H2HQJ
GCTGAGTAACGCGTAGGAACACACCCTGCAGTGAGGGATAAGACACCGAAAGGTGTTCTAATACCGCATACGGTCTTCGGATTAAAGCATTTATGCGCTGAAGGAGTGGCCTGCGTCATATTAGATAGTTGGTGAGGTAATGGCTCACCAAGTCGATGATGTGTAGCTGGTCTGAGAGGATGATCAGCCAGACTGGAACTGAGATACGGTCCAGACTCCTACGGGAGGCAGCAGTGAGGAATATTTCACAATGAGCGAAAGCTTGATGGAGCAATGCCGCGTGCAGGATGAAGGCCCTCGGGTTGTAAACTGCTTTTATAAGAGAAGATTATGACGGTAACTTATGAATAAGGGACGGCTAACTA
>GV2UCFN02JIZ2G
GCTGAGTAACGCGTAGGAACACACCCTGCAGTGAGGGATAAGACACCGAAAGGTGTTCTAATACCGCATACGGTCTTCGGATTAAAGCATTTATGCGCTGAAGGAGTGGCCTGCGTCATATTAGATAGTTGGTGAGGTAATGGCTCACCAAGTCGATGATGTGTAGCTGGTCTGAGAGGATGATCAGCCAGACTGGAACTGAGATACGGTCCAGACTCCTACGGGAGGCAGCAGTGAGGAATATTTCACAATGAGCGAAAGCTTGATGGAGCAATGCCGCGTGCAGGATGAAGGCCCTCGGGTTGTAAACTGCTTTTATAAGAGAAGATTATGACGGTAACTTATGAATAAGGGACGGCTAACTA
>GV2UCFN02H2IC0
GCTGAGTAACGCGTAGGAACACACCCTGCAGTGAGGGATAAGACACCGAAAGGTGTTCTAATACCGCATACGGTCTTCGGATTAAAGCATTTATGCGCTGAAGGAGTGGCCTGCGTCATATTAGATAGTTGGTGAGGTAATGGCTCACCAAGTCGATGATGTGTAGCTGGTCTGAGAGGATGATCAGCCAGACTGGAACTGAGATACGGTCCAGACTCCTACGGGAGGCAGCAGTGAGGAATATTTCACAATGAGCGAAAGCTTGATGGAGCAATGCCGCGTGCAGGATGAAGGCCCTCGGGTTGTAAACTGCTTTTATAAGAGAAGATTATGACGGTAACTTATGAATAAGGGACGGCTAACTA
>GV2UCFN02IV9WY
GCTGAGTAACGCGTAGGAACACACCCTGCAGTGAGGGATAAGACACCGAAAGGTGTTCTAATACCGCATACGGTCTTCGGATTAAAGCATTTATGCGCTGAAGGAGTGGCCTGCGTCATATTAGATAGTTGGTGAGGTAATGGCTCACCAAGTCGATGATGTGTAGCTGGTCTGAGAGGATGATCAGCCAGACTGGAACTGAGATACGGTCCAGACTCCTACGGGAGGCAGCAGTGAGGAATATTTCACAATGAGCGAAAGCTTGATGGAGCAATGCCGCGTGCAGGATGAAGGCCCTCGGGTTGTAAACTGCTTTTATAAGAGAAGATTATGACGGTAACTTATGAATAAGGGACGGCTAACTA
>GV2UCFN02JDQQ0
GCTGAGTAACGCGTAGGAACACACCCTGCAGTGAGGGATAAGACACCGAAAGGTGTTCTAATACCGCATACGGTCTTCGGATTAAAGCATTTATGCGCTGAAGGAGTGGCCTGCGTCATATTAGATAGTTGGTGAGGTAATGGCTCACCAAGTCGATGATGTGTAGCTGGTCTGAGAGGATGATCAGCCAGACTGGAACTGAGATACGGTCCAGACTCCTACGGGAGGCAGCAGTGAGGAATATTTCACAATGAGCGAAAGCTTGATGGAGCAATGCCGCGTGCAGGATGAAGGCCCTCGGGTTGTAAACTGCTTTTATAAGAGAAGATTATGACGGTAACTTATGAATAAGGGACGGCTAACTA
>GV2UCFN02FUN03
GCTGAGTAACGCGTAGGAACACACCCTGCAGTGAGGGATAAGACACCGAAAGGTGTTCTAATACCGCATACGGTCTTCGGATTAAAGCATTTATGCGCTGAAGGAGTGGCCTGCGTCATATTAGATAGTTGGTGAGGTAATGGCTCACCAAGTCGATGATGTGTAGCTGGTCTGAGAGGATGATCAGCCAGACTGGAACTGAGATACGGTCCAGACTCCTACGGGAGGCAGCAGTGAGGAATATTTCACAATGAGCGAAAGCTTGATGGAGCAATGCCGCGTGCAGGATGAAGGCCCTCGGGTTGTAAACTGCTTTTATAAGAGAAGATTATGACGGTAACTTATGAATAAGGGACGGCTAACTA
>GV2UCFN02FMDIK
GCTGAGTAACGCGTAGGAACACACCCTGCAGTGAGGGATAAGACACCGAAAGGTGTTCTAATACCGCATACGGTCTTCGGATTAAAGCATTTATGCGCTGAAGGAGTGGCCTGCGTCATATTAGATAGTTGGTGAGGTAATGGCTCACCAAGTCGATGATGTGTAGCTGGTCTGAGAGGATGATCAGCCAGACTGGAACTGAGATACGGTCCAGACTCCTACGGGAGGCAGCAGTGAGGAATATTTCACAATGAGCGAAAGCTTGATGGAGCAATGCCGCGTGCAGGATGAAGGCCCTCGGGTTGTAAACTGCTTTTATAAGAGAAGATTATGACGGTAACTTATGAATAAGGGACGGCTAACTA
>GV2UCFN02FU49B
GCTGAGTAACGCGTAGGAACACACCCTGCAGTGAGGGATAAGACACCGAAAGGTGTTCTAATACCGCATACGGTCTTCGGATTAAAGCATTTATGCGCTGAAGGAGTGGCCTGCGTCATATTAGATAGTTGGTGAGGTAATGGCTCACCAAGTCGATGATGTGTAGCTGGTCTGAGAGGATGATCAGCCAGACTGGAACTGAGATACGGTCCAGACTCCTACGGGAGGCAGCAGTGAGGAATATTTCACAATGAGCGAAAGCTTGATGGAGCAATGCCGCGTGCAGGATGAAGGCCCTCGGGTTGTAAACTGCTTTTATAAGAGAAGATTATGACGGTAACTTATGAATAAGGGACGGCTAACTA
>GV2UCFN02GJCTH
GCTGAGTAACGCGTAGGAACACACCCTGCAGTGAGGGATAAGACACCGAAAGGTGTTCTAATACCGCATACGGTCTTCGGATTAAAGCATTTATGCGCTGAAGGAGTGGCCTGCGTCATATTAGATAGTTGGTGAGGTAATGGCTCACCAAGTCGATGATGTGTAGCTGGTCTGAGAGGATGATCAGCCAGACTGGAACTGAGATACGGTCCAGACTCCTACGGGAGGCAGCAGTGAGGAATATTTCACAATGAGCGAAAGCTTGATGGAGCAATGCCGCGTGCAGGATGAAGGCCCTCGGGTTGTAAACTGCTTTTATAAGAGAAGATTATGACGGTAACTTATGAATAAGGGACGGCTAACTA
>GV2UCFN02FSL1Q
GCTGAGTAACGCGTAGGAACACACCCTGCAGTGAGGGATAAGACACCGAAAGGTGTTCTAATACCGCATACGGTCTTCGGATTAAAGCATTTATGCGCTGAAGGAGTGGCCTGCGTCATATTAGATAGTTGGTGAGGTAATGGCTCACCAAGTCGATGATGTGTAGCTGGTCTGAGAGGATGATCAGCCAGACTGGAACTGAGATACGGTCCAGACTCCTACGGGAGGCAGCAGTGAGGAATATTTCACAATGAGCGAAAGCTTGATGGAGCAATGCCGCGTGCAGGATGAAGGCCCTCGGGTTGTAAACTGCTTTTATAAGAGAAGATTATGACGGTAACTTATGAATAAGGGACGGCTAACTA
>GV2UCFN02FG5JH
GCTGAGTAACGCGTAGGAACACACCCTGCAGTGAGGGATAAGACACCGAAAGGTGTTCTAATACCGCATACGGTCTTCGGATTAAAGCATTTATGCGCTGAAGGAGTGGCCTGCGTCATATTAGATAGTTGGTGAGGTAATGGCTCACCAAGTCGATGATGTGTAGCTGGTCTGAGAGGATGATCAGCCAGACTGGAACTGAGATACGGTCCAGACTCCTACGGGAGGCAGCAGTGAGGAATATTTCACAATGAGCGAAAGCTTGATGGAGCAATGCCGCGTGCAGGATGAAGGCCCTCGGGTTGTAAACTGCTTTTATAAGAGAAGATTATGACGGTAACTTATGAATAAGGGACGGCTAACTA
>GV2UCFN02G3G58
GCTGAGTAACGCGTAGGAACACACCCTGCAGTGAGGGATAAGACACCGAAAGGTGTTCTAATACCGCATACGGTCTTCGGATTAAAGCATTTATGCGCTGAAGGAGTGGCCTGCGTCATATTAGATAGTTGGTGAGGTAATGGCTCACCAAGTCGATGATGTGTAGCTGGTCTGAGAGGATGATCAGCCAGACTGGAACTGAGATACGGTCCAGACTCCTACGGGAGGCAGCAGTGAGGAATATTTCACAATGAGCGAAAGCTTGATGGAGCAATGCCGCGTGCAGGATGAAGGCCCTCGGGTTGTAAACTGCTTTTATAAGAGAAGATTATGACGGTAACTTATGAATAAGGGACGGCTAACTA
>GV2UCFN02I4XQV
GCTGAGTAACGCGTAGGAACACACCCTGCAGTGAGGGATAAGACACCGAAAGGTGTTCTAATACCGCATACGGTCTTCGGATTAAAGCATTTATGCGCTGAAGGAGTGGCCTGCGTCATATTAGATAGTTGGTGAGGTAATGGCTCACCAAGTCGATGATGTGTAGCTGGTCTGAGAGGATGATCAGCCAGACTGGAACTGAGATACGGTCCAGACTCCTACGGGAGGCAGCAGTGAGGAATATTTCACAATGAGCGAAAGCTTGATGGAGCAATGCCGCGTGCAGGATGAAGGCCCTCGGGTTGTAAACTGCTTTTATAAGAGAAGATTATGACGGTAACTTATGAATAAGGGACGGCTAACTA
>GV2UCFN02FMHV6
GCTGAGTAACGCGTAGGAACACACCCTGCAGTGAGGGATAAGACACCGAAAGGTGTTCTAATACCGCATACGGTCTTCGGATTAAAGCATTTATGCGCTGAAGGAGTGGCCTGCGTCATATTAGATAGTTGGTGAGGTAATGGCTCACCAAGTCGATGATGTGTAGCTGGTCTGAGAGGATGATCAGCCAGACTGGAACTGAGATACGGTCCAGACTCCTACGGGAGGCAGCAGTGAGGAATATTTCACAATGAGCGAAAGCTTGATGGAGCAATGCCGCGTGCAGGATGAAGGCCCTCGGGTTGTAAACTGCTTTTATAAGAGAAGATTATGACGGTAACTTATGAATAAGGGACGGCTAACTA
>GV2UCFN02FK6DL
GCTGAGTAACGCGTAGGAACACACCCTGCAGTGAGGGATAAGACACCGAAAGGTGTTCTAATACCGCATACGGTCTTCGGATTAAAGCATTTATGCGCTGAAGGAGTGGCCTGCGTCATATTAGATAGTTGGTGAGGTAATGGCTCACCAAGTCGATGATGTGTAGCTGGTCTGAGAGGATGATCAGCCAGACTGGAACTGAGATACGGTCCAGACTCCTACGGGAGGCAGCAGTGAGGAATATTTCACAATGAGCGAAAGCTTGATGGAGCAATGCCGCGTGCAGGATGAAGGCCCTCGGGTTGTAAACTGCTTTTATAAGAGAAGATTATGACGGTAACTTATGAATAAGGGACGGCTAACTA
>GV2UCFN02J0NBN
GCTGAGTAACGCGTAGGAACACACCCTGCAGTGAGGGATAAGACACCGAAAGGTGTTCTAATACCGCATACGGTCTTCGGATTAAAGCATTTATGCGCTGAAGGAGTGGCCTGCGTCATATTAGATAGTTGGTGAGGTAATGGCTCACCAAGTCGATGATGTGTAGCTGGTCTGAGAGGATGATCAGCCAGACTGGAACTGAGATACGGTCCAGACTCCTACGGGAGGCAGCAGTGAGGAATATTTCACAATGAGCGAAAGCTTGATGGAGCAATGCCGCGTGCAGGATGAAGGCCCTCGGGTTGTAAACTGCTTTTATAAGAGAAGATTATGACGGTAACTTATGAATAAGGGACGGCTAACTA
>GV2UCFN02I8P1B
GCTGAGTAACGCGTAGGAACACACCCTGCAGTGAGGGATAAGACACCGAAAGGTGTTCTAATACCGCATACGGTCTTCGGATTAAAGCATTTATGCGCTGAAGGAGTGGCCTGCGTCATATTAGATAGTTGGTGAGGTAATGGCTCACCAAGTCGATGATGTGTAGCTGGTCTGAGAGGATGATCAGCCAGACTGGAACTGAGATACGGTCCAGACTCCTACGGGAGGCAGCAGTGAGGAATATTTCACAATGAGCGAAAGCTTGATGGAGCAATGCCGCGTGCAGGATGAAGGCCCTCGGGTTGTAAACTGCTTTTATAAGAGAAGATTATGACGGTAACTTATGAATAAGGGACGGCTAACTA
>GV2UCFN02HV8MB
GCTGAGTAACGCGTAGGAACACACCCTGCAGTGAGGGATAAGACACCGAAAGGTGTTCTAATACCGCATACGGTCTTCGGATTAAAGCATTTATGCGCTGAAGGAGTGGCCTGCGTCATATTAGATAGTTGGTGAGGTAATGGCTCACCAAGTCGATGATGTGTAGCTGGTCTGAGAGGATGATCAGCCAGACTGGAACTGAGATACGGTCCAGACTCCTACGGGAGGCAGCAGTGAGGAATATTTCACAATGAGCGAAAGCTTGATGGAGCAATGCCGCGTGCAGGATGAAGGCCCTCGGGTTGTAAACTGCTTTTATAAGAGAAGATTATGACGGTAACTTATGAATAAGGGACGGCTAACTA
>GV2UCFN02IV8V6
GCTGAGTAACGCGTAGGAACACACCCTGCAGTGAGGGATAAGACACCGAAAGGTGTTCTAATACCGCATACGGTCTTCGGATTAAAGCATTTATGCGCTGAAGGAGTGGCCTGCGTCATATTAGATAGTTGGTGAGGTAATGGCTCACCAAGTCGATGATGTGTAGCTGGTCTGAGAGGATGATCAGCCAGACTGGAACTGAGATACGGTCCAGACTCCTACGGGAGGCAGCAGTGAGGAATATTTCACAATGAGCGAAAGCTTGATGGAGCAATGCCGCGTGCAGGATGAAGGCCCTCGGGTTGTAAACTGCTTTTATAAGAGAAGATTATGACGGTAACTTATGAATAAGGGACGGCTAACTA
>GV2UCFN02J2SJZ
GCTGAGTAACGCGTAGGAACACACCCTGCAGTGAGGGATAAGACACCGAAAGGTGTTCTAATACCGCATACGGTCTTCGGATTAAAGCATTTATGCGCTGAAGGAGTGGCCTGCGTCATATTAGATAGTTGGTGAGGTAATGGCTCACCAAGTCGATGATGTGTAGCTGGTCTGAGAGGATGATCAGCCAGACTGGAACTGAGATACGGTCCAGACTCCTACGGGAGGCAGCAGTGAGGAATATTTCACAATGAGCGAAAGCTTGATGGAGCAATGCCGCGTGCAGGATGAAGGCCCTCGGGTTGTAAACTGCTTTTATAAGAGAAGATTATGACGGTAACTTATGAATAAGGGACGGCTAACTA
>GV2UCFN02F5YHE
GCTGAGTAACGCGTAGGAACACACCCTGCAGTGAGGGATAAGACACCGAAAGGTGTTCTAATACCGCATACGGTCTTCGGATTAAAGCATTTATGCGCTGAAGGAGTGGCCTGCGTCATATTAGATAGTTGGTGAGGTAATGGCTCACCAAGTCGATGATGTGTAGCTGGTCTGAGAGGATGATCAGCCAGACTGGAACTGAGATACGGTCCAGACTCCTACGGGAGGCAGCAGTGAGGAATATTTCACAATGAGCGAAAGCTTGATGGAGCAATGCCGCGTGCAGGATGAAGGCCCTCGGGTTGTAAACTGCTTTTATAAGAGAAGATTATGACGGTAACTTATGAATAAGGGACGGCTAACTA
>GV2UCFN02ICARV
GCTGAGTAACGCGTAGGAACACACCCTGCAGTGAGGGATAAGACACCGAAAGGTGTTCTAATACCGCATACGGTCTTCGGATTAAAGCATTTATGCGCTGAAGGAGTGGCCTGCGTCATATTAGATAGTTGGTGAGGTAATGGCTCACCAAGTCGATGATGTGTAGCTGGTCTGAGAGGATGATCAGCCAGACTGGAACTGAGATACGGTCCAGACTCCTACGGGAGGCAGCAGTGAGGAATATTTCACAATGAGCGAAAGCTTGATGGAGCAATGCCGCGTGCAGGATGAAGGCCCTCGGGTTGTAAACTGCTTTTATAAGAGAAGATTATGACGGTAACTTATGAATAAGGGACGGCTAACTA
>GV2UCFN02HAOAG
GCTGAGTAACGCGTAGGAACACACCCTGCAGTGAGGGATAAGACACCGAAAGGTGTTCTAATACCGCATACGGTCTTCGGATTAAAGCATTTATGCGCTGAAGGAGTGGCCTGCGTCATATTAGATAGTTGGTGAGGTAATGGCTCACCAAGTCGATGATGTGTAGCTGGTCTGAGAGGATGATCAGCCAGACTGGAACTGAGATACGGTCCAGACTCCTACGGGAGGCAGCAGTGAGGAATATTTCACAATGAGCGAAAGCTTGATGGAGCAATGCCGCGTGCAGGATGAAGGCCCTCGGGTTGTAAACTGCTTTTATAAGAGAAGATTATGACGGTAACTTATGAATAAGGGACGGCTAACTA
>GV2UCFN02GFTJ6
GCTGAGTAACGCGTAGGAACACACCCTGCAGTGAGGGATAAGACACCGAAAGGTGTTCTAATACCGCATACGGTCTTCGGATTAAAGCATTTATGCGCTGAAGGAGTGGCCTGCGTCATATTAGATAGTTGGTGAGGTAATGGCTCACCAAGTCGATGATGTGTAGCTGGTCTGAGAGGATGATCAGCCAGACTGGAACTGAGATACGGTCCAGACTCCTACGGGAGGCAGCAGTGAGGAATATTTCACAATGAGCGAAAGCTTGATGGAGCAATGCCGCGTGCAGGATGAAGGCCCTCGGGTTGTAAACTGCTTTTATAAGAGAAGATTATGACGGTAACTTATGAATAAGGGACGGCTAACTA
>GV2UCFN02F4ODK
GCTGAGTAACGCGTAGGAACACACCCTGCAGTGAGGGATAAGACACCGAAAGGTGTTCTAATACCGCATACGGTCTTCGGATTAAAGCATTTATGCGCTGAAGGAGTGGCCTGCGTCATATTAGATAGTTGGTGAGGTAATGGCTCACCAAGTCGATGATGTGTAGCTGGTCTGAGAGGATGATCAGCCAGACTGGAACTGAGATACGGTCCAGACTCCTACGGGAGGCAGCAGTGAGGAATATTTCACAATGAGCGAAAGCTTGATGGAGCAATGCCGCGTGCAGGATGAAGGCCCTCGGGTTGTAAACTGCTTTTATAAGAGAAGATTATGACGGTAACTTATGAATAAGGGACGGCTAACTA
>GV2UCFN02HGV1P
GCTGAGTAACGCGTAGGAACACACCCTGCAGTGAGGGATAAGACACCGAAAGGTGTTCTAATACCGCATACGGTCTTCGGATTAAAGCATTTATGCGCTGAAGGAGTGGCCTGCGTCATATTAGATAGTTGGTGAGGTAATGGCTCACCAAGTCGATGATGTGTAGCTGGTCTGAGAGGATGATCAGCCAGACTGGAACTGAGATACGGTCCAGACTCCTACGGGAGGCAGCAGTGAGGAATATTTCACAATGAGCGAAAGCTTGATGGAGCAATGCCGCGTGCAGGATGAAGGCCCTCGGGTTGTAAACTGCTTTTATAAGAGAAGATTATGACGGTAACTTATGAATAAGGGACGGCTAACTA
>GV2UCFN02JCSW9
GCTGAGTAACGCGTAGGAACACACCCTGCAGTGAGGGATAAGACACCGAAAGGTGTTCTAATACCGCATACGGTCTTCGGATTAAAGCATTTATGCGCTGAAGGAGTGGCCTGCGTCATATTAGATAGTTGGTGAGGTAATGGCTCACCAAGTCGATGATGTGTAGCTGGTCTGAGAGGATGATCAGCCAGACTGGAACTGAGATACGGTCCAGACTCCTACGGGAGGCAGCAGTGAGGAATATTTCACAATGAGCGAAAGCTTGATGGAGCAATGCCGCGTGCAGGATGAAGGCCCTCGGGTTGTAAACTGCTTTTATAAGAGAAGATTATGACGGTAACTTATGAATAAGGGACGGCTAACTA
>GV2UCFN02GE09Z
GCTGAGTAACGCGTAGGAACACACCCTGCAGTGAGGGATAAGACACCGAAAGGTGTTCTAATACCGCATACGGTCTTCGGATTAAAGCATTTATGCGCTGAAGGAGTGGCCTGCGTCATATTAGATAGTTGGTGAGGTAATGGCTCACCAAGTCGATGATGTGTAGCTGGTCTGAGAGGATGATCAGCCAGACTGGAACTGAGATACGGTCCAGACTCCTACGGGAGGCAGCAGTGAGGAATATTTCACAATGAGCGAAAGCTTGATGGAGCAATGCCGCGTGCAGGATGAAGGCCCTCGGGTTGTAAACTGCTTTTATAAGAGAAGATTATGACGGTAACTTATGAATAAGGGACGGCTAACTA
>GV2UCFN02IQC12
GCTGAGTAACGCGTAGGAACACACCCTGCAGTGAGGGATAAGACACCGAAAGGTGTTCTAATACCGCATACGGTCTTCGGATTAAAGCATTTATGCGCTGAAGGAGTGGCCTGCGTCATATTAGATAGTTGGTGAGGTAATGGCTCACCAAGTCGATGATGTGTAGCTGGTCTGAGAGGATGATCAGCCAGACTGGAACTGAGATACGGTCCAGACTCCTACGGGAGGCAGCAGTGAGGAATATTTCACAATGAGCGAAAGCTTGATGGAGCAATGCCGCGTGCAGGATGAAGGCCCTCGGGTTGTAAACTGCTTTTATAAGAGAAGATTATGACGGTAACTTATGAATAAGGGACGGCTAACTA
>GV2UCFN02FZ53I
GCTGAGTAACGCGTAGGAACACACCCTGCAGTGAGGGATAAGACACCGAAAGGTGTTCTAATACCGCATACGGTCTTCGGATTAAAGCATTTATGCGCTGAAGGAGTGGCCTGCGTCATATTAGATAGTTGGTGAGGTAATGGCTCACCAAGTCGATGATGTGTAGCTGGTCTGAGAGGATGATCAGCCAGACTGGAACTGAGATACGGTCCAGACTCCTACGGGAGGCAGCAGTGAGGAATATTTCACAATGAGCGAAAGCTTGATGGAGCAATGCCGCGTGCAGGATGAAGGCCCTCGGGTTGTAAACTGCTTTTATAAGAGAAGATTATGACGGTAACTTATGAATAAGGGACGGCTAACTA
>GV2UCFN02GA62Q
GCTGAGTAACGCGTAGGAACACACCCTGCAGTGAGGGATAAGACACCGAAAGGTGTTCTAATACCGCATACGGTCTTCGGATTAAAGCATTTATGCGCTGAAGGAGTGGCCTGCGTCATATTAGATAGTTGGTGAGGTAATGGCTTACCAAGTCGATGATGTGTAGCTGGTCTGAGAGGATGATCAGCCAGACTGGAACTGAGACACGGTCCAGACTCCTACGGGAGGCAGCAGTGAGGAATATTTCACAATGAGCGAAAGCTTGATGGAGCAATGCCGCGTGCAGGATGAAGGCCCTCGGGTTGTAAACTGCTTTTATAAGAGAAGATTATGACGGTAACTTATGAATAAGGGACGGCTAACTA
>GV2UCFN02FQ02T
GCTGAGTAACGCGTAGGAACACACCCTGCAGTGAGGGATAAGACACCGAAAGGTGTTCTAATACCGCATACGGTCTTCGGATTAAAGCATTTATGCGCTGAAGGAGTGGCCTGCGTCATATTAGATAGTTGGTGAGGTAATGGCTTACCAAGTCGATGATGTGTAGCTGGTCTGAGAGGATGATCAGCCAGACTGGAACTGAGACACGGTCCAGACTCCTACGGGAGGCAGCAGTGAGGAATATTTCACAATGAGCGAAAGCTTGATGGAGCAATGCCGCGTGCAGGATGAAGGCCCTCGGGTTGTAAACTGCTTTTATAAGAGAAGATTATGACGGTAACTTATGAATAAGGGACGGCTAACTA
>GV2UCFN02FNENS
GCTGAGTAACGCGTAGGAACACACCCTGCAGTGAGGGATAAGACACCGAAAGGTGTTCTAATACCGCATACGGTCTTCGGATTAAAGCATTTATGCGCTGAAGGAGTGGCCTGCGTCATATTAGATAGTTGGTGAGGTAATGGCTTACCAAGTCGATGATGTGTAGCTGGTCTGAGAGGATGATCAGCCAGACTGGAACTGAGACACGGTCCAGACTCCTACGGGAGGCAGCAGTGAGGAATATTTCACAATGAGCGAAAGCTTGATGGAGCAATGCCGCGTGCAGGATGAAGGCCCTCGGGTTGTAAACTGCTTTTATAAGAGAAGATTATGACGGTAACTTATGAATAAGGGACGGCTAACTA
>GV2UCFN02I1H0W
GCTGAGTAACGCGTAGGAACACACCCTGCAGTGAGGGATAAGACACCGAAAGGTGTTCTAATACCGCATACGGTCTTCGGATTAAAGCATTTATGCGCTGAAGGAGTGGCCTGCGTCATATTAGATAGTTGGTGAGGTAATGGCTTACCAAGTCGATGATGTGTAGCTGGTCTGAGAGGATGATCAGCCAGACTGGAACTGAGACACGGTCCAGACTCCTACGGGAGGCAGCAGTGAGGAATATTTCACAATGAGCGAAAGCTTGATGGAGCAATGCCGCGTGCAGGATGAAGGCCCTCGGGTTGTAAACTGCTTTTATAAGAGAAGATTATGACGGTAACTTATGAATAAGGGACGGCTAACTA
>GV2UCFN02I7ZLO
GCTGAGTAACGCGTAGGAACACACCCTGCAGTGAGGGATAAGACACCGAAAGGTGTTCTAATACCGCATACGGTCTTCGGATTAAAGCATTTATGCGCTGAAGGAGTGGCCTGCGTCATATTAGATAGTTGGTGAGGTAATGGCTTACCAAGTCGATGATGTGTAGCTGGTCTGAGAGGATGATCAGCCAGACTGGAACTGAGACACGGTCCAGACTCCTACGGGAGGCAGCAGTGAGGAATATTTCACAATGAGCGAAAGCTTGATGGAGCAATGCCGCGTGCAGGATGAAGGCCCTCGGGTTGTAAACTGCTTTTATAAGAGAAGATTATGACGGTAACTTATGAATAAGGGACGGCTAACTA
>GV2UCFN02JCQLW
GCTGAGTAACGCGTAGGAACACACCCTGCAGTGAGGGATAAGACACCGAAAGGTGTTCTAATACCGCATACGGTCTTCGGATTAAAGCATTTATGCGCTGAAGGAGTGGCCTGCGTCATATTAGATAGTTGGTGAGGTAATGGCTTACCAAGTCGATGATGTGTAGCTGGTCTGAGAGGATGATCAGCCAGACTGGAACTGAGACACGGTCCAGACTCCTACGGGAGGCAGCAGTGAGGAATATTTCACAATGAGCGAAAGCTTGATGGAGCAATGCCGCGTGCAGGATGAAGGCCCTCGGGTTGTAAACTGCTTTTATAAGAGAAGATTATGACGGTAACTTATGAATAAGGGACGGCTAACTA
>GV2UCFN02GCYUZ
GCTGAGTAACGCGTAGGAACACACCCTGCAGTGAGGGATAAGACACCGAAAGGTGTTCTAATACCGCATACGGTCTTCGGATTAAAGCATTTATGCGCTGAAGGAGTGGCCTGCGTCATATTAGATAGTTGGTGAGGTAATGGCTTACCAAGTCGATGATGTGTAGCTGGTCTGAGAGGATGATCAGCCAGACTGGAACTGAGACACGGTCCAGACTCCTACGGGAGGCAGCAGTGAGGAATATTTCACAATGAGCGAAAGCTTGATGGAGCAATGCCGCGTGCAGGATGAAGGCCCTCGGGTTGTAAACTGCTTTTATAAGAGAAGATTATGACGGTAACTTATGAATAAGGGACGGCTAACTA
>GV2UCFN02H4W21
GCTGAGTAACGCGTAGGAACACACCCTGCAGTGAGGGATAAGACACCGAAAGGTGTTCTAATACCGCATACGGTCTTCGGATTAAAGCATTTATGCGCTGAAGGAGTGGCCTGCGTCATATTAGATAGTTGGTGAGGTAATGGCTTACCAAGTCGATGATGTGTAGCTGGTCTGAGAGGATGATCAGCCAGACTGGAACTGAGACACGGTCCAGACTCCTACGGGAGGCAGCAGTGAGGAATATTTCACAATGAGCGAAAGCTTGATGGAGCAATGCCGCGTGCAGGATGAAGGCCCTCGGGTTGTAAACTGCTTTTATAAGAGAAGATTATGACGGTAACTTATGAATAAGGGACGGCTAACTA
>GV2UCFN02FU5NX
GCTGAGTAACGCGTAGGAACACACCCTGCAGTGAGGGATAAGACACCGAAAGGTGTTCTAATACCGCATACGGTCTTCGGATTAAAGCATTTATGCGCTGAAGGAGTGGCCTGCGTCATATTAGATAGTTGGTGAGGTAATGGCTTACCAAGTCGATGATGTGTAGCTGGTCTGAGAGGATGATCAGCCAGACTGGAACTGAGACACGGTCCAGACTCCTACGGGAGGCAGCAGTGAGGAATATTTCACAATGAGCGAAAGCTTGATGGAGCAATGCCGCGTGCAGGATGAAGGCCCTCGGGTTGTAAACTGCTTTTATAAGAGAAGATTATGACGGTAACTTATGAATAAGGGACGGCTAACTA
>GV2UCFN02IWZ32
GCTGAGTAACGCGTAGGAACACACCCTGCAGTGAGGGATAAGACACCGAAAGGTGTTCTAATACCGCATACGGTCTTCGGATTAAAGCATTTATGCGCTGAAGGAGTGGCCTGCGTCATATTAGATAGTTGGTGAGGTAATGGCTTACCAAGTCGATGATGTGTAGCTGGTCTGAGAGGATGATCAGCCAGACTGGAACTGAGACACGGTCCAGACTCCTACGGGAGGCAGCAGTGAGGAATATTTCACAATGAGCGAAAGCTTGATGGAGCAATGCCGCGTGCAGGATGAAGGCCCTCGGGTTGTAAACTGCTTTTATAAGAGAAGATTATGACGGTAACTTATGAATAAGGGACGGCTAACTA
>GV2UCFN02JZRBE
GCTGAGTAACGCGTAGGAACACACCCTGCAGTGAGGGATAAGACACCGAAAGGTGTTCTAATACCGCATACGGTCTTCGGATTAAAGCATTTATGCGCTGAAGGAGTGGCCTGCGTCATATTAGATAGTTGGTGAGGTAATGGCTTACCAAGTCGATGATGTGTAGCTGGTCTGAGAGGATGATCAGCCAGACTGGAACTGAGACACGGTCCAGACTCCTACGGGAGGCAGCAGTGAGGAATATTTCACAATGAGCGAAAGCTTGATGGAGCAATGCCGCGTGCAGGATGAAGGCCCTCGGGTTGTAAACTGCTTTTATAAGAGAAGATTATGACGGTAACTTATGAATAAGGGACGGCTAACTA
>GV2UCFN02GWIL2
GCTGAGTAACGCGTAGGAACACACCCTGCAGTGAGGGATAAGACACCGAAAGGTGTTCTAATACCGCATACGGTCTTCGGATTAAAGCATTTATGCGCTGAAGGAGTGGCCTGCGTCATATTAGATAGTTGGTGAGGTAATGGCTTACCAAGTCGATGATGTGTAGCTGGTCTGAGAGGATGATCAGCCAGACTGGAACTGAGACACGGTCCAGACTCCTACGGGAGGCAGCAGTGAGGAATATTTCACAATGAGCGAAAGCTTGATGGAGCAATGCCGCGTGCAGGATGAAGGCCCTCGGGTTGTAAACTGCTTTTATAAGAGAAGATTATGACGGTAACTTATGAATAAGGGACGGCTAACTA
>GV2UCFN02JX559
GCTGAGTAACGCGTAGGAACACACCCTGCAGTGAGGGATAAGACACCGAAAGGTGTTCTAATACCGCATACGGTCTTCGGATTAAAGCATTTATGCGCTGAAGGAGTGGCCTGCGTCATATTAGATAGTTGGTGAGGTAATGGCTTACCAAGTCGATGATGTGTAGCTGGTCTGAGAGGATGATCAGCCAGACTGGAACTGAGACACGGTCCAGACTCCTACGGGAGGCAGCAGTGAGGAATATTTCACAATGAGCGAAAGCTTGATGGAGCAATGCCGCGTGCAGGATGAAGGCCCTCGGGTTGTAAACTGCTTTTATAAGAGAAGATTATGACGGTAACTTATGAATAAGGGACGGCTAACTA
>GV2UCFN02H8JB2
GCTGAGTAACGCGTAGGAACACACCCTGCAGTGAGGGATAAGACACCGAAAGGTGTTCTAATACCGCATACGGTCTTCGGATTAAAGCATTTATGCGCTGAAGGAGTGGCCTGCGTCATATTAGATAGTTGGTGAGGTAATGGCTTACCAAGTCGATGATGTGTAGCTGGTCTGAGAGGATGATCAGCCAGACTGGAACTGAGACACGGTCCAGACTCCTACGGGAGGCAGCAGTGAGGAATATTTCACAATGAGCGAAAGCTTGATGGAGCAATGCCGCGTGCAGGATGAAGGCCCTCGGGTTGTAAACTGCTTTTATAAGAGAAGATTATGACGGTAACTTATGAATAAGGGACGGCTAACTA
>GV2UCFN02HK4RY
GCTGAGTAACGCGTAGGAACACACCCTGCAGTGAGGGATAAGACACCGAAAGGTGTTCTAATACCGCATACGGTCTTCGGATTAAAGCATTTATGCGCTGAAGGAGTGGCCTGCGTCATATTAGATAGTTGGTGAGGTAATGGCTTACCAAGTCGATGATGTGTAGCTGGTCTGAGAGGATGATCAGCCAGACTGGAACTGAGACACGGTCCAGACTCCTACGGGAGGCAGCAGTGAGGAATATTTCACAATGAGCGAAAGCTTGATGGAGCAATGCCGCGTGCAGGATGAAGGCCCTCGGGTTGTAAACTGCTTTTATAAGAGAAGATTATGACGGTAACTTATGAATAAGGGACGGCTAACTA
>GV2UCFN02I1SKH
GCTGAGTAACGCGTAGGAACACACCCTGCAGTGAGGGATAAGACACCGAAAGGTGTTCTAATACCGCATACGGTCTTCGGATTAAAGCATTTATGCGCTGAAGGAGTGGCCTGCGTCATATTAGATAGTTGGTGAGGTAATGGCTTACCAAGTCGATGATGTGTAGCTGGTCTGAGAGGATGATCAGCCAGACTGGAACTGAGACACGGTCCAGACTCCTACGGGAGGCAGCAGTGAGGAATATTTCACAATGAGCGAAAGCTTGATGGAGCAATGCCGCGTGCAGGATGAAGGCCCTCGGGTTGTAAACTGCTTTTATAAGAGAAGATTATGACGGTAACTTATGAATAAGGGACGGCTAACTA
>GV2UCFN02J0WOQ
GCTGAGTAACGCGTAGGAACACACCCTGCAGTGAGGGATAAGACACCGAAAGGTGTTCTAATACCGCATACGGTCTTCGGATTAAAGCATTTATGCGCTGAAGGAGTGGCCTGCGTCATATTAGATAGTTGGTGAGGTAATGGCTTACCAAGTCGATGATGTGTAGCTGGTCTGAGAGGATGATCAGCCAGACTGGAACTGAGACACGGTCCAGACTCCTACGGGAGGCAGCAGTGAGGAATATTTCACAATGAGCGAAAGCTTGATGGAGCAATGCCGCGTGCAGGATGAAGGCCCTCGGGTTGTAAACTGCTTTTATAAGAGAAGATTATGACGGTAACTTATGAATAAGGGACGGCTAACTA
>GV2UCFN02HAT1P
GCTGAGTAACGCGTAGGAACACACCCTGCAGTGAGGGATAAGACACCGAAAGGTGTTCTAATACCGCATACGGTCTTCGGATTAAAGCATTTATGCGCTGAAGGAGTGGCCTGCGTCATATTAGATAGTTGGTGAGGTAATGGCTTACCAAGTCGATGATGTGTAGCTGGTCTGAGAGGATGATCAGCCAGACTGGAACTGAGACACGGTCCAGACTCCTACGGGAGGCAGCAGTGAGGAATATTTCACAATGAGCGAAAGCTTGATGGAGCAATGCCGCGTGCAGGATGAAGGCCCTCGGGTTGTAAACTGCTTTTATAAGAGAAGATTATGACGGTAACTTATGAATAAGGGACGGCTAACTA
>GV2UCFN02IH76W
GCTGAGTAACGCGTAGGAACACACCCTGCAGTGAGGGATAAGACACCGAAAGGTGTTCTAATACCGCATACGGTCTTCGGATTAAAGCATTTATGCGCTGAAGGAGTGGCCTGCGTCATATTAGATAGTTGGTGAGGTAATGGCTTACCAAGTCGATGATGTGTAGCTGGTCTGAGAGGATGATCAGCCAGACTGGAACTGAGACACGGTCCAGACTCCTACGGGAGGCAGCAGTGAGGAATATTTCACAATGAGCGAAAGCTTGATGGAGCAATGCCGCGTGCAGGATGAAGGCCCTCGGGTTGTAAACTGCTTTTATAAGAGAAGATTATGACGGTAACTTATGAATAAGGGACGGCTAACTA
>GV2UCFN02HXCYT
GCTGAGTAACGCGTAGGAACACACCCTGCAGTGAGGGATAAGACACCGAAAGGTGTTCTAATACCGCATACGGTCTTCGGATTAAAGCATTTATGCGCTGAAGGAGTGGCCTGCGTCATATTAGATAGTTGGTGAGGTAATGGCTTACCAAGTCGATGATGTGTAGCTGGTCTGAGAGGATGATCAGCCAGACTGGAACTGAGACACGGTCCAGACTCCTACGGGAGGCAGCAGTGAGGAATATTTCACAATGAGCGAAAGCTTGATGGAGCAATGCCGCGTGCAGGATGAAGGCCCTCGGGTTGTAAACTGCTTTTATAAGAGAAGATTATGACGGTAACTTATGAATAAGGGACGGCTAACTA
>GV2UCFN02IUG2A
GCTGAGTAACGCGTAGGAACACACCCTGCAGTGAGGGATAAGACACCGAAAGGTGTTCTAATACCGCATACGGTCTTCGGATTAAAGCATTTATGCGCTGAAGGAGTGGCCTGCGTCATATTAGATAGTTGGTGAGGTAATGGCTTACCAAGTCGATGATGTGTAGCTGGTCTGAGAGGATGATCAGCCAGACTGGAACTGAGACACGGTCCAGACTCCTACGGGAGGCAGCAGTGAGGAATATTTCACAATGAGCGAAAGCTTGATGGAGCAATGCCGCGTGCAGGATGAAGGCCCTCGGGTTGTAAACTGCTTTTATAAGAGAAGATTATGACGGTAACTTATGAATAAGGGACGGCTAACTA
>GV2UCFN02JYWEO
GCTGAGTAACGCGTAGGAACACACCCTGCAGTGAGGGATAAGACACCGAAAGGTGTTCTAATACCGCATACGGTCTTCGGATTAAAGCATTTATGCGCTGAAGGAGTGGCCTGCGTCATATTAGATAGTTGGTGAGGTAATGGCTTACCAAGTCGATGATGTGTAGCTGGTCTGAGAGGATGATCAGCCAGACTGGAACTGAGACACGGTCCAGACTCCTACGGGAGGCAGCAGTGAGGAATATTTCACAATGAGCGAAAGCTTGATGGAGCAATGCCGCGTGCAGGATGAAGGCCCTCGGGTTGTAAACTGCTTTTATAAGAGAAGATTATGACGGTAACTTATGAATAAGGGACGGCTAACTA
>GV2UCFN02IKW4S
GCTGAGTAACGCGTAGGAACACACCCTGCAGTGAGGGATAAGACACCGAAAGGTGTTCTAATACCGCATACGGTCTTCGGATTAAAGCATTTATGCGCTGAAGGAGTGGCCTGCGTCATATTAGATAGTTGGTGAGGTAATGGCTTACCAAGTCGATGATGTGTAGCTGGTCTGAGAGGATGATCAGCCAGACTGGAACTGAGACACGGTCCAGACTCCTACGGGAGGCAGCAGTGAGGAATATTTCACAATGAGCGAAAGCTTGATGGAGCAATGCCGCGTGCAGGATGAAGGCCCTCGGGTTGTAAACTGCTTTTATAAGAGAAGATTATGACGGTAACTTATGAATAAGGGACGGCTAACTA
>GV2UCFN02IK9T3
GCTGAGTAACGCGTAGGAACACACCCTGCAGTGAGGGATAAGACACCGAAAGGTGTTCTAATACCGCATACGGTCTTCGGATTAAAGCATTTATGCGCTGAAGGAGTGGCCTGCGTCATATTAGATAGTTGGTGAGGTAATGGCTTACCAAGTCGATGATGTGTAGCTGGTCTGAGAGGATGATCAGCCAGACTGGAACTGAGACACGGTCCAGACTCCTACGGGAGGCAGCAGTGAGGAATATTTCACAATGAGCGAAAGCTTGATGGAGCAATGCCGCGTGCAGGATGAAGGCCCTCGGGTTGTAAACTGCTTTTATAAGAGAAGATTATGACGGTAACTTATGAATAAGGGACGGCTAACTA
>GV2UCFN02IV873
GCTGAGTAACGCGTAGGAACACACCCTGCAGTGAGGGATAAGACACCGAAAGGTGTTCTAATACCGCATACGGTCTTCGGATTAAAGCATTTATGCGCTGAAGGAGTGGCCTGCGTCATATTAGATAGTTGGTGAGGTAATGGCTTACCAAGTCGATGATGTGTAGCTGGTCTGAGAGGATGATCAGCCAGACTGGAACTGAGACACGGTCCAGACTCCTACGGGAGGCAGCAGTGAGGAATATTTCACAATGAGCGAAAGCTTGATGGAGCAATGCCGCGTGCAGGATGAAGGCCCTCGGGTTGTAAACTGCTTTTATAAGAGAAGATTATGACGGTAACTTATGAATAAGGGACGGCTAACTA
>GV2UCFN02ID5YQ
GCTGAGTAACGCGTAGGAACACACCCTGCAGTGAGGGATAAGACACCGAAAGGTGTTCTAATACCGCATACGGTCTTCGGATTAAAGCATTTATGCGCTGAAGGAGTGGCCTGCGTCATATTAGATAGTTGGTGAGGTAATGGCTTACCAAGTCGATGATGTGTAGCTGGTCTGAGAGGATGATCAGCCAGACTGGAACTGAGACACGGTCCAGACTCCTACGGGAGGCAGCAGTGAGGAATATTTCACAATGAGCGAAAGCTTGATGGAGCAATGCCGCGTGCAGGATGAAGGCCCTCGGGTTGTAAACTGCTTTTATAAGAGAAGATTATGACGGTAACTTATGAATAAGGGACGGCTAACTA
>GV2UCFN02IYD7S
GCTGAGTAACGCGTAGGAACACACCCTGCAGTGAGGGATAAGACACCGAAAGGTGTTCTAATACCGCATACGGTCTTCGGATTAAAGCATTTATGCGCTGAAGGAGTGGCCTGCGTCATATTAGATAGTTGGTGAGGTAATGGCTTACCAAGTCGATGATGTGTAGCTGGTCTGAGAGGATGATCAGCCAGACTGGAACTGAGACACGGTCCAGACTCCTACGGGAGGCAGCAGTGAGGAATATTTCACAATGAGCGAAAGCTTGATGGAGCAATGCCGCGTGCAGGATGAAGGCCCTCGGGTTGTAAACTGCTTTTATAAGAGAAGATTATGACGGTAACTTATGAATAAGGGACGGCTAACTA
>GV2UCFN02F9GP1
GCTGAGTAACGCGTAGGAACACACCCTGCAGTGAGGGATAAGACACCGAAAGGTGTTCTAATACCGCATACGGTCTTCGGATTAAAGCATTTATGCGCTGAAGGAGTGGCCTGCGTCATATTAGATAGTTGGTGAGGTAATGGCTTACCAAGTCGATGATGTGTAGCTGGTCTGAGAGGATGATCAGCCAGACTGGAACTGAGACACGGTCCAGACTCCTACGGGAGGCAGCAGTGAGGAATATTTCACAATGAGCGAAAGCTTGATGGAGCAATGCCGCGTGCAGGATGAAGGCCCTCGGGTTGTAAACTGCTTTTATAAGAGAAGATTATGACGGTAACTTATGAATAAGGGACGGCTAACTA
>GV2UCFN02I8091
GCTGAGTAACGCGTAGGAACACACCCTGCAGTGAGGGATAAGACACCGAAAGGTGTTCTAATACCGCATACGGTCTTCGGATTAAAGCATTTATGCGCTGAAGGAGTGGCCTGCGTCATATTAGATAGTTGGTGAGGTAATGGCTTACCAAGTCGATGATGTGTAGCTGGTCTGAGAGGATGATCAGCCAGACTGGAACTGAGACACGGTCCAGACTCCTACGGGAGGCAGCAGTGAGGAATATTTCACAATGAGCGAAAGCTTGATGGAGCAATGCCGCGTGCAGGATGAAGGCCCTCGGGTTGTAAACTGCTTTTATAAGAGAAGATTATGACGGTAACTTATGAATAAGGGACGGCTAACTA
>GV2UCFN02HW6MR
GCTGAGTAACGCGTAGGAACACACCCTGCAGTGAGGGATAAGACACCGAAAGGTGTTCTAATACCGCATACGGTCTTCGGATTAAAGCATTTATGCGCTGAAGGAGTGGCCTGCGTCATATTAGATAGTTGGTGAGGTAATGGCTTACCAAGTCGATGATGTGTAGCTGGTCTGAGAGGATGATCAGCCAGACTGGAACTGAGACACGGTCCAGACTCCTACGGGAGGCAGCAGTGAGGAATATTTCACAATGAGCGAAAGCTTGATGGAGCAATGCCGCGTGCAGGATGAAGGCCCTCGGGTTGTAAACTGCTTTTATAAGAGAAGATTATGACGGTAACTTATGAATAAGGGACGGCTAACTA
>GV2UCFN02H889M
GCTGAGTAACGCGTAGGAACACACCCTGCAGTGAGGGATAAGACACCGAAAGGTGTTCTAATACCGCATACGGTCTTCGGATTAAAGCATTTATGCGCTGAAGGAGTGGCCTGCGTCATATTAGATAGTTGGTGAGGTAATGGCTTACCAAGTCGATGATGTGTAGCTGGTCTGAGAGGATGATCAGCCAGACTGGAACTGAGACACGGTCCAGACTCCTACGGGAGGCAGCAGTGAGGAATATTTCACAATGAGCGAAAGCTTGATGGAGCAATGCCGCGTGCAGGATGAAGGCCCTCGGGTTGTAAACTGCTTTTATAAGAGAAGATTATGACGGTAACTTATGAATAAGGGACGGCTAACTA
>GV2UCFN02JF5ZE
GCTGAGTAACGCGTAGGAACACACCCTGCAGTGAGGGATAAGACACCGAAAGGTGTTCTAATACCGCATACGGTCTTCGGATTAAAGCATTTATGCGCTGAAGGAGTGGCCTGCGTCATATTAGATAGTTGGTGAGGTAATGGCTTACCAAGTCGATGATGTGTAGCTGGTCTGAGAGGATGATCAGCCAGACTGGAACTGAGACACGGTCCAGACTCCTACGGGAGGCAGCAGTGAGGAATATTTCACAATGAGCGAAAGCTTGATGGAGCAATGCCGCGTGCAGGATGAAGGCCCTCGGGTTGTAAACTGCTTTTATAAGAGAAGATTATGACGGTAACTTATGAATAAGGGACGGCTAACTA
>G3BZQ8102IZFCT
GCTGAGTAACGCGTAGGAACACACCCTGCAGTGAGGGATAAGACACCGAAAGGTGTTCTAATACCGCATACGGTCTTCGGATTAAAGCATTTATGCGCTGAAGGAGTGGCCTGCGTCATATTAGATAGTTGGTGAGGTAATGGCTTACCAAGTCGATGATGTGTAGCTGGTCTGAGAGGATGATCAGCCAGACTGGAACTGAGACACGGTCCAGACTCCTACGGGAGGCAGCAGTGAGGAATATTTCACAATGAGCGAAAGCTTGATGGAGCAATGCCGCGTGCAGGATGAAGGCCCTCGGGTTGTAAACTGCTTTTATAAGAGAAGATTATGACGGTAACTTATGAATAAGGGACGGCTAACTA
>G3BZQ8102JOMZ9
GCTGAGTAACGCGTAGGAACACACCCTGCAGTGAGGGATAAGACACCGAAAGGTGTTCTAATACCGCATACGGTCTTCGGATTAAAGCATTTATGCGCTGAAGGAGTGGCCTGCGTCATATTAGATAGTTGGTGAGGTAATGGCTTACCAAGTCGATGATGTGTAGCTGGTCTGAGAGGATGATCAGCCAGACTGGAACTGAGACACGGTCCAGACTCCTACGGGAGGCAGCAGTGAGGAATATTTCACAATGAGCGAAAGCTTGATGGAGCAATGCCGCGTGCAGGATGAAGGCCCTCGGGTTGTAAACTGCTTTTATAAGAGAAGATTATGACGGTAACTTATGAATAAGGGACGGCTAACTA
>G3BZQ8102J11TF
GCTGAGTAACGCGTAGGAACACACCCTGCAGTGAGGGATAAGACACCGAAAGGTGTTCTAATACCGCATACGGTCTTCGGATTAAAGCATTTATGCGCTGAAGGAGTGGCCTGCGTCATATTAGATAGTTGGTGAGGTAATGGCTTACCAAGTCGATGATGTGTAGCTGGTCTGAGAGGATGATCAGCCAGACTGGAACTGAGACACGGTCCAGACTCCTACGGGAGGCAGCAGTGAGGAATATTTCACAATGAGCGAAAGCTTGATGGAGCAATGCCGCGTGCAGGATGAAGGCCCTCGGGTTGTAAACTGCTTTTATAAGAGAAGATTATGACGGTAACTTATGAATAAGGGACGGCTAACTA
>G3BZQ8102JU1ZF
GCTGAGTAACGCGTAGGAACACACCCTGCAGTGAGGGATAAGACACCGAAAGGTGTTCTAATACCGCATACGGTCTTCGGATTAAAGCATTTATGCGCTGAAGGAGTGGCCTGCGTCATATTAGATAGTTGGTGAGGTAATGGCTTACCAAGTCGATGATGTGTAGCTGGTCTGAGAGGATGATCAGCCAGACTGGAACTGAGACACGGTCCAGACTCCTACGGGAGGCAGCAGTGAGGAATATTTCACAATGAGCGAAAGCTTGATGGAGCAATGCCGCGTGCAGGATGAAGGCCCTCGGGTTGTAAACTGCTTTTATAAGAGAAGATTATGACGGTAACTTATGAATAAGGGACGGCTAACTA
>G3BZQ8102J0XZZ
GCTGAGTAACGCGTAGGAACACACCCTGCAGTGAGGGATAAGACACCGAAAGGTGTTCTAATACCGCATACGGTCTTCGGATTAAAGCATTTATGCGCTGAAGGAGTGGCCTGCGTCATATTAGATAGTTGGTGAGGTAATGGCTTACCAAGTCGATGATGTGTAGCTGGTCTGAGAGGATGATCAGCCAGACTGGAACTGAGACACGGTCCAGACTCCTACGGGAGGCAGCAGTGAGGAATATTTCACAATGAGCGAAAGCTTGATGGAGCAATGCCGCGTGCAGGATGAAGGCCCTCGGGTTGTAAACTGCTTTTATAAGAGAAGATTATGACGGTAACTTATGAATAAGGGACGGCTAACTA
>G3BZQ8102G2EDN
GCTGAGTAACGCGTAGGAACACACCCTGCAGTGAGGGATAAGACACCGAAAGGTGTTCTAATACCGCATACGGTCTTCGGATTAAAGCATTTATGCGCTGAAGGAGTGGCCTGCGTCATATTAGATAGTTGGTGAGGTAATGGCTTACCAAGTCGATGATGTGTAGCTGGTCTGAGAGGATGATCAGCCAGACTGGAACTGAGACACGGTCCAGACTCCTACGGGAGGCAGCAGTGAGGAATATTTCACAATGAGCGAAAGCTTGATGGAGCAATGCCGCGTGCAGGATGAAGGCCCTCGGGTTGTAAACTGCTTTTATAAGAGAAGATTATGACGGTAACTTATGAATAAGGGACGGCTAACTA
>G3BZQ8102H22UG
GCTGAGTAACGCGTAGGAACACACCCTGCAGTGAGGGATAAGACACCGAAAGGTGTTCTAATACCGCATACGGTCTTCGGATTAAAGCATTTATGCGCTGAAGGAGTGGCCTGCGTCATATTAGATAGTTGGTGAGGTAATGGCTTACCAAGTCGATGATGTGTAGCTGGTCTGAGAGGATGATCAGCCAGACTGGAACTGAGACACGGTCCAGACTCCTACGGGAGGCAGCAGTGAGGAATATTTCACAATGAGCGAAAGCTTGATGGAGCAATGCCGCGTGCAGGATGAAGGCCCTCGGGTTGTAAACTGCTTTTATAAGAGAAGATTATGACGGTAACTTATGAATAAGGGACGGCTAACTA
>G35JFLI02J12QD
GCTGAGTAACGCGTAGGAACACACCCTGCAGTGAGGGATAAGACACCGAAAGGTGTTCTAATACCGCATACGGTCTTCGGATTAAAGCATTTATGCGCTGAAGGAGTGGCCTGCGTCATATTAGATAGTTGGTGAGGTAATGGCTTACCAAGTCGATGATGTGTAGCTGGTCTGAGAGGATGATCAGCCAGACTGGAACTGAGACACGGTCCAGACTCCTACGGGAGGCAGCAGTGAGGAATATTTCACAATGAGCGAAAGCTTGATGGAGCAATGCCGCGTGCAGGATGAAGGCCCTCGGGTTGTAAACTGCTTTTATAAGAGAAGATTATGACGGTAACTTATGAATAAGGGACGGCTAACTA
