# Supplementary material for: Investigation of the Effect of Type 2 Diabetes Mellitus on Subgingival Plaque Microbiota by High-Throughput 16S rDNA Pyrosequencing
Source: PLoS One. 2013 Apr 22;8(4):e61516. doi: 10.1371/journal.pone.0061516 (PMC3632544; doi:10.1371/journal.pone.0061516)
Supplement: File S1 — FASTA-format sequences for all the OTUs. Sequences for each OTU are provided in a FASTA-format file. (ZIP) [file pone.0061516.s004.zip › OTU.allseq/Otu0049.fasta]

>G3BZQ8102JXFLP
GGTGAGTAACACGTGGGCAACCTGGCTCATAGAGGGGGATAACAGAGAGAAATTTCTGCTAATACCGCATAAGCACACACTGCCGCATGGCAGAGGGTGAAAAGAGAATCGCTATGAGATGGACCCGCGTCTGATTAGCCAGTTGGCAGGGTAAGAGCCTACCAAAGCGACGATCAGTAGCCGATCTGAGAGGATGAACGGCCACATTGGGACTGAGACACGGCCCAAACTCCTACGGGAGGCAGCAGTGGGGGATATTGCACAATGGGGGGAACCCTGATGCAGCGACGCCGCGTGAGTGAAGAAGTATTTCGGTATGTAAAGCTCTATCAGCAGGGAAGATGATGACGGTACCTGACTAAGAAGCCCCGGCTAACTA
>GV2UCFN02IS81G
GGTGAGTAACACGTGGGCAACCTGGCTCATAGAGGGGGATAACAGAGAGAAATTTCTGCTAATACCGCATAAGCACACACTGCCGCATGGCAGAGGGTGAAAAGAGAATCGCTATGAGATGGACCCGCGTCTGATTAGCCAGTTGGCAGGGTAAGAGCCTACCAAAGCGACGATCAGTAGCCGATCTGAGAGGATGAACGGCCACATTGGGACTGAGACACGGCCCAAACTCCTACGGGAGGCAGCAGTGGGGGATATTGCACAATGGGGGGAACCCTGATGCAGCGACGCCGCGTGAGTGAAGAAGTATTTCGGTATGTAAAGCTCTATCAGCAGGGAAGAAAATGACGGTACCTGACTAAGAAGCCCCGGCTAACTA
>GV2UCFN02GHKU0
GGTGAGTAACACGTGGGCAACCTGGCTCATAGAGGGGGATAACAGAGAGAAATTTCTGCTAATACCGCATAAGCACACACTGCCGCATGGCAGAGGGTGAAAAGAGAATCGCTATGAGATGGACCCGCGTCTGATTAGCCAGTTGGCAGGGTAAGAGCCTACCAAAGCGACGATCAGTAGCCGATCTGAGAGGATGAACGGCCACATTGGGACTGAGACACGGCCCAAACTCCTACGGGAGGCAGCAGTGGGGGATATTGCACAATGGGGGGAACCCTGATGCAGCGACGCCGCGTGAGTGAAGAAGTATTTCGGTATGTAAAGCTCTATCAGCAGGGAAGATAATGACAGTACCTGAATAAGAAGCCCCGGCTAACTA
>GV2UCFN02HIZW0
GGTGAGTAACACGTGGGCAACCTGGCTCATAGAGGGGGATAACAGAGAGAAATTTCTGCTAATACCGCATAAGCACACACTGCCGCATGGCAGAGGGTGAAAAGAGAATCGCTATGAGATGGACCCGCGTCTGATTAGCCAGTTGGCAGGGTAAGAGCCTACCAAAGCGACGATCAGTAGCCGATCTGAGAGGATGAACGGCCACATTGGGACTGAGACACGGCCCAAACTCCTACGGGAGGCAGCAGTGGGGGATATTGCACAATGGGGGGAACCCTGATGCAGCGACGCCGCGTGAGTGAAGAAGTATTTCGGTATGTAAAGCTCTATCAGCAGGGAAGATAATGACAGTACCTGAATAAGAAGCCCCGGCTAACTA
>GV2UCFN02FTNXW
GGTGAGTAACACGTGGGCAACCTGGCTCATAGAGGGGGATAACAGAGAGAAATTTCTGCTAATACCGCATAAGCACACACTGCCGCATGGCAGAGGGTGAAAAGAGAATCGCTATGAGATGGACCCGCGTCTGATTAGCCAGTTGGCAGGGTAAGAGCCTACCAAAGCGACGATCAGTAGCCGATCTGAGAGGATGAACGGCCACATTGGGACTGAGACACGGCCCAAACTCCTACGGGAGGCAGCAGTGGGGGATATTGCACAATGGGGGGAACCCTGATGCAGCGACGCCGCGTGAGTGAAGAAGTATTTCGGTATGTAAAGCTCTATCAGCAGGGAAGATAATGACAGTACCTGAATAAGAAGCCCCGGCTAACTA
>GV2UCFN02F4N66
GGTGAGTAACACGTGGGCAACCTGGCTCATAGAGGGGGATAACAGAGAGAAATTTCTGCTAATACCGCATAAGCACACACTGCCGCATGGCAGAGGGTGAAAAGAGAATCGCTATGAGATGGACCCGCGTCTGATTAGCCAGTTGGCAGGGTAAGAGCCTACCAAAGCGACGATCAGTAGCCGATCTGAGAGGATGAACGGCCACATTGGGACTGAGACACGGCCCAAACTCCTACGGGAGGCAGCAGTGGGGGATATTGCACAATGGGGGGAACCCTGATGCAGCGACGCCGCGTGAGTGAAGAAGTATTTCGGTATGTAAAGCTCTATCAGCAGGGAAGATAATGACAGTACCTGAATAAGAAGCCCCGGCTAACTA
>GV2UCFN02I0UPL
GGTGAGTAACACGTGGGCAACCTGGCTCATAGAGGGGGATAACAGAGAGAAATTTCTGCTAATACCGCATAAGCACACACTGCCGCATGGCAGAGGGTGAAAAGAGAATCGCTATGAGATGGACCCGCGTCTGATTAGCCAGTTGGCAGGGTAAGAGCCTACCAAAGCGACGATCAGTAGCCGATCTGAGAGGATGAACGGCCACATTGGGACTGAGACACGGCCCAAACTCCTACGGGAGGCAGCAGTGGGGGATATTGCACAATGGGGGGAACCCTGATGCAGCGACGCCGCGTGAGTGAAGAAGTATTTCGGTATGTAAAGCTCTATCAGCAGGGAAGATAATGACAGTACCTGAATAAGAAGCCCCGGCTAACTA
>GV2UCFN02FTJ46
GGTGAGTAACACGTGGGCAACCTGGCTCATAGAGGGGGATAACAGAGAGAAATTTCTGCTAATACCGCATAAGCACACACTGCCGCATGGCAGAGGGTGAAAAGAGAATCGCTATGAGATGGACCCGCGTCTGATTAGCCAGTTGGCAGGGTAAGAGCCTACCAAAGCGACGATCAGTAGCCGATCTGAGAGGATGAACGGCCACATTGGGACTGAGACACGGCCCAAACTCCTACGGGAGGCAGCAGTGGGGGATATTGCACAATGGGGGGAACCCTGATGCAGCGACGCCGCGTGAGTGAAGAAGTATTTCGGTATGTAAAGCTCTATCAGCAGGGAAGATAATGACAGTACCTGAATAAGAAGCCCCGGCTAACTA
>GV2UCFN02F327I
GGTGAGTAACACGTGGGCAACCTGGCTCATAGAGGGGGATAACAGAGAGAAATTTCTGCTAATACCGCATAAGCACACACTGCCGCATGGCAGAGGGTGAAAAGAGAATCGCTATGAGATGGACCCGCGTCTGATTAGCCAGTTGGCAGGGTAAGAGCCTACCAAAGCGACGATCAGTAGCCGATCTGAGAGGATGAACGGCCACATTGGGACTGAGACACGGCCCAAACTCCTACGGGAGGCAGCAGTGGGGGATATTGCACAATGGGGGGAACCCTGATGCAGCGACGCCGCGTGAGTGAAGAAGTATTTCGGTATGTAAAGCTCTATCAGCAGGGAAGATAATGACAGTACCTGAATAAGAAGCCCCGGCTAACTA
>GV2UCFN02FT1CX
GGTGAGTAACACGTGGGCAACCTGGCTCATAGAGGGGGATAACAGAGAGAAATTTCTGCTAATACCGCATAAGCACACACTGCCGCATGGCAGAGGGTGAAAAGAGAATCGCTATGAGATGGACCCGCGTCTGATTAGCCAGTTGGCAGGGTAAGAGCCTACCAAAGCGACGATCAGTAGCCGATCTGAGAGGATGAACGGCCACATTGGGACTGAGACACGGCCCAAACTCCTACGGGAGGCAGCAGTGGGGGATATTGCACAATGGGGGGAACCCTGATGCAGCGACGCCGCGTGAGTGAAGAAGTATTTCGGTATGTAAAGCTCTATCAGCAGGGAAGATAATGACAGTACCTGAATAAGAAGCCCCGGCTAACTA
>GV2UCFN02GUJRC
GGTGAGTAACACGTGGGCAACCTGGCTCATAGAGGGGGATAACAGAGAGAAATTTCTGCTAATACCGCATAAGCACACACTGCCGCATGGCAGAGGGTGAAAAGAGAATCGCTATGAGATGGACCCGCGTCTGATTAGCCAGTTGGCAGGGTAAGAGCCTACCAAAGCGACGATCAGTAGCCGATCTGAGAGGATGAACGGCCACATTGGGACTGAGACACGGCCCAAACTCCTACGGGAGGCAGCAGTGGGGGATATTGCACAATGGGGGGAACCCTGATGCAGCGACGCCGCGTGAGTGAAGAAGTATTTCGGTATGTAAAGCTCTATCAGCAGGGAAGATAATGACAGTACCTGAATAAGAAGCCCCGGCTAACTA
>GV2UCFN02FFDFE
GGTGAGTAACACGTGGGCAACCTGGCTCATAGAGGGGGATAACAGAGAGAAATTTCTGCTAATACCGCATAAGCACACACTGCCGCATGGCAGAGGGTGAAAAGAGAATCGCTATGAGATGGACCCGCGTCTGATTAGCCAGTTGGCAGGGTAAGAGCCTACCAAAGCGACGATCAGTAGCCGATCTGAGAGGATGAACGGCCACATTGGGACTGAGACACGGCCCAAACTCCTACGGGAGGCAGCAGTGGGGGATATTGCACAATGGGGGGAACCCTGATGCAGCGACGCCGCGTGAGTGAAGAAGTATTTCGGTATGTAAAGCTCTATCAGCAGGGAAGATAATGACAGTACCTGAATAAGAAGCCCCGGCTAACTA
>GV2UCFN02FH8FZ
GGTGAGTAACACGTGGGCAACCTGGCTCATAGAGGGGGATAACAGAGAGAAATTTCTGCTAATACCGCATAAGCACACACTGCCGCATGGCAGAGGGTGAAAAGAGAATCGCTATGAGATGGACCCGCGTCTGATTAGCCAGTTGGCAGGGTAAGAGCCTACCAAAGCGACGATCAGTAGCCGATCTGAGAGGATGAACGGCCACATTGGGACTGAGACACGGCCCAAACTCCTACGGGAGGCAGCAGTGGGGGATATTGCACAATGGGGGGAACCCTGATGCAGCGACGCCGCGTGAGTGAAGAAGTATTTCGGTATGTAAAGCTCTATCAGCAGGGAAGATAATGACAGTACCTGAATAAGAAGCCCCGGCTAACTA
>GV2UCFN02H41BV
GGTGAGTAACACGTGGGCAACCTGGCTCATAGAGGGGGATAACAGAGAGAAATTTCTGCTAATACCGCATAAGCACACACTGCCGCATGGCAGAGGGTGAAAAGAGAATCGCTATGAGATGGACCCGCGTCTGATTAGCCAGTTGGCAGGGTAAGAGCCTACCAAAGCGACGATCAGTAGCCGATCTGAGAGGATGAACGGCCACATTGGGACTGAGACACGGCCCAAACTCCTACGGGAGGCAGCAGTGGGGGATATTGCACAATGGGGGGAACCCTGATGCAGCGACGCCGCGTGAGTGAAGAAGTATTTCGGTATGTAAAGCTCTATCAGCAGGGAAGATAATGACAGTACCTGAATAAGAAGCCCCGGCTAACTA
>GV2UCFN02JP4S1
GGTGAGTAACACGTGGGCAACCTGGCTCATAGAGGGGGATAACAGAGAGAAATTTCTGCTAATACCGCATAAGCACACACTGCCGCATGGCAGAGGGTGAAAAGAGAATCGCTATGAGATGGACCCGCGTCTGATTAGCCAGTTGGCAGGGTAAGAGCCTACCAAAGCGACGATCAGTAGCCGATCTGAGAGGATGAACGGCCACATTGGGACTGAGACACGGCCCAAACTCCTACGGGAGGCAGCAGTGGGGGATATTGCACAATGGGGGGAACCCTGATGCAGCGACGCCGCGTGAGTGAAGAAGTATTTCGGTATGTAAAGCTCTATCAGCAGGGAAGATAATGACAGTACCTGAATAAGAAGCCCCGGCTAACTA
>GV2UCFN02JDE8X
GGTGAGTAACACGTGGGCAACCTGGCTCATAGAGGGGGATAACAGAGAGAAATTTCTGCTAATACCGCATAAGCACACACTGCCGCATGGCAGAGGGTGAAAAGAGAATCGCTATGAGATGGACCCGCGTCTGATTAGCCAGTTGGCAGGGTAAGAGCCTACCAAAGCGACGATCAGTAGCCGATCTGAGAGGATGAACGGCCACATTGGGACTGAGACACGGCCCAAACTCCTACGGGAGGCAGCAGTGGGGGATATTGCACAATGGGGGGAACCCTGATGCAGCGACGCCGCGTGAGTGAAGAAGTATTTCGGTATGTAAAGCTCTATCAGCAGGGAAGATAATGACAGTACCTGAATAAGAAGCCCCGGCTAACTA
>GV2UCFN02GECIV
GGTGAGTAACACGTGGGCAACCTGGCTCATAGAGGGGGATAACAGAGAGAAATTTCTGCTAATACCGCATAAGCACACACTGCCGCATGGCAGAGGGTGAAAAGAGAATCGCTATGAGATGGACCCGCGTCTGATTAGCCAGTTGGCAGGGTAAGAGCCTACCAAAGCGACGATCAGTAGCCGATCTGAGAGGATGAACGGCCACATTGGGACTGAGACACGGCCCAAACTCCTACGGGAGGCAGCAGTGGGGGATATTGCACAATGGGGGGAACCCTGATGCAGCGACGCCGCGTGAGTGAAGAAGTATTTCGGTATGTAAAGCTCTATCAGCAGGGAAGATAATGACAGTACCTGAATAAGAAGCCCCGGCTAACTA
>GV2UCFN02FZ078
GGTGAGTAACACGTGGGCAACCTGGCTCATAGAGGGGGATAACAGAGAGAAATTTCTGCTAATACCGCATAAGCACACACTGCCGCATGGCAGAGGGTGAAAAGAGAATCGCTATGAGATGGACCCGCGTCTGATTAGCCAGTTGGCAGGGTAAGAGCCTACCAAAGCGACGATCAGTAGCCGATCTGAGAGGATGAACGGCCACATTGGGACTGAGACACGGCCCAAACTCCTACGGGAGGCAGCAGTGGGGGATATTGCACAATGGGGGGAACCCTGATGCAGCGACGCCGCGTGAGTGAAGAAGTATTTCGGTATGTAAAGCTCTATCAGCAGGGAAGATAATGACAGTACCTGAATAAGAAGCCCCGGCTAACTA
>GV2UCFN02F8BVY
GGTGAGTAACACGTGGGCAACCTGGCTCATAGAGGGGGATAACAGAGAGAAATTTCTGCTAATACCGCATAAGCACACACTGCCGCATGGCAGAGGGTGAAAAGAGAATCGCTATGAGATGGACCCGCGTCTGATTAGCCAGTTGGCAGGGTAAGAGCCTACCAAAGCGACGATCAGTAGCCGATCTGAGAGGATGAACGGCCACATTGGGACTGAGACACGGCCCAAACTCCTACGGGAGGCAGCAGTGGGGGATATTGCACAATGGGGGGAACCCTGATGCAGCGACGCCGCGTGAGTGAAGAAGTATTTCGGTATGTAAAGCTCTATCAGCAGGGAAGATAATGACAGTACCTGAATAAGAAGCCCCGGCTAACTA
>GV2UCFN02G2K0X
GGTGAGTAACACGTGGGCAACCTGGCTCATAGAGGGGGATAACAGAGAGAAATTTCTGCTAATACCGCATAAGCACACACTGCCGCATGGCAGAGGGTGAAAAGAGAATCGCTATGAGATGGACCCGCGTCTGATTAGCCAGTTGGCAGGGTAAGAGCCTACCAAAGCGACGATCAGTAGCCGATCTGAGAGGATGAACGGCCACATTGGGACTGAGACACGGCCCAAACTCCTACGGGAGGCAGCAGTGGGGGATATTGCACAATGGGGGGAACCCTGATGCAGCGACGCCGCGTGAGTGAAGAAGTATTTCGGTATGTAAAGCTCTATCAGCAGGGAAGATAATGACAGTACCTGAATAAGAAGCCCCGGCTAACTA
>GV2UCFN02H4VGP
GGTGAGTAACACGTGGGCAACCTGGCTCATAGAGGGGGATAACAGAGAGAAATTTCTGCTAATACCGCATAAGCACACACTGCCGCATGGCAGAGGGTGAAAAGAGAATCGCTATGAGATGGACCCGCGTCTGATTAGCCAGTTGGCAGGGTAAGAGCCTACCAAAGCGACGATCAGTAGCCGATCTGAGAGGATGAACGGCCACATTGGGACTGAGACACGGCCCAAACTCCTACGGGAGGCAGCAGTGGGGGATATTGCACAATGGGGGGAACCCTGATGCAGCGACGCCGCGTGAGTGAAGAAGTATTTCGGTATGTAAAGCTCTATCAGCAGGGAAGATAATGACAGTACCTGAATAAGAAGCCCCGGCTAACTA
>GV2UCFN02G5KDA
GGTGAGTAACACGTGGGCAACCTGGCTCATAGAGGGGGATAACAGAGAGAAATTTCTGCTAATACCGCATAAGCACACACTGCCGCATGGCAGAGGGTGAAAAGAGAATCGCTATGAGATGGACCCGCGTCTGATTAGCCAGTTGGCAGGGTAAGAGCCTACCAAAGCGACGATCAGTAGCCGATCTGAGAGGATGAACGGCCACATTGGGACTGAGACACGGCCCAAACTCCTACGGGAGGCAGCAGTGGGGGATATTGCACAATGGGGGGAACCCTGATGCAGCGACGCCGCGTGAGTGAAGAAGTATTTCGGTATGTAAAGCTCTATCAGCAGGGAAGATAATGACAGTACCTGAATAAGAAGCCCCGGCTAACTA
>GV2UCFN02GE6TZ
GGTGAGTAACACGTGGGCAACCTGGCTCATAGAGGGGGATAACAGAGAGAAATTTCTGCTAATACCGCATAAGCACACACTGCCGCATGGCAGAGGGTGAAAAGAGAATCGCTATGAGATGGACCCGCGTCTGATTAGCCAGTTGGCAGGGTAAGAGCCTACCAAAGCGACGATCAGTAGCCGATCTGAGAGGATGAACGGCCACATTGGGACTGAGACACGGCCCAAACTCCTACGGGAGGCAGCAGTGGGGGATATTGCACAATGGGGGGAACCCTGATGCAGCGACGCCGCGTGAGTGAAGAAGTATTTCGGTATGTAAAGCTCTATCAGCAGGGAAGATAATGACAGTACCTGAATAAGAAGCCCCGGCTAACTA
>GV2UCFN02GX3JO
GGTGAGTAACACGTGGGCAACCTGGCTCATAGAGGGGGATAACAGAGAGAAATTTCTGCTAATACCGCATAAGCACACACTGCCGCATGGCAGAGGGTGAAAAGAGAATCGCTATGAGATGGACCCGCGTCTGATTAGCCAGTTGGCAGGGTAAGAGCCTACCAAAGCGACGATCAGTAGCCGATCTGAGAGGATGAACGGCCACATTGGGACTGAGACACGGCCCAAACTCCTACGGGAGGCAGCAGTGGGGGATATTGCACAATGGGGGGAACCCTGATGCAGCGACGCCGCGTGAGTGAAGAAGTATTTCGGTATGTAAAGCTCTATCAGCAGGGAAGATAATGACAGTACCTGAATAAGAAGCCCCGGCTAACTA
>G35JFLI02IMXWC
GGTGAGTAACACGTGGGCAACCTGGCTCATAGAGGGGGATAACAGAGAGAAATTTCTGCTAATACCGCATAAGCACACACTGCCGCATGGCAGAGGGTGAAAAGAGAATCGCTATGAGATGGACCCGCGTCTGATTAGCCAGTTGGCAGGGTAAGAGCCTACCAAAGCGACGATCAGTAGCCGATCTGAGAGGATGAACGGCCACATTGGGACTGAGACACGGCCCAAACTCCTACGGGAGGCAGCAGTGGGGGATATTGCACAATGGGGGGAACCCTGATGCAGCGACGCCGCGTGAGTGAAGAAGTATTTCGGTATGTAAAGCTCTATCAGCAGGGAAGATAATGACAGTACCTGAATAAGAAGCCCCGGCTAACTA
