# Supplementary material for: Investigation of the Effect of Type 2 Diabetes Mellitus on Subgingival Plaque Microbiota by High-Throughput 16S rDNA Pyrosequencing
Source: PLoS One. 2013 Apr 22;8(4):e61516. doi: 10.1371/journal.pone.0061516 (PMC3632544; doi:10.1371/journal.pone.0061516)
Supplement: File S1 — FASTA-format sequences for all the OTUs. Sequences for each OTU are provided in a FASTA-format file. (ZIP) [file pone.0061516.s004.zip › OTU.allseq/Otu0051.fasta]

>G35JFLI02F40LG
GGTGAGTAACGCGTAGGCAACCTGCCCTCAGGATGGGGACAACGGCTCGAAAGAGCCGCTAATACCGAATGAGGTAACTTTCCACATGGAAGAGATACTAAAGATGGGTCAAACCATCGCTGAGGATGGGCCTGCGTCTGATTAGCCAGTTGGTGAGGTAACGGCTCACCAAAGCGACGATCAGTAGCCGGTCTGAGAGGATGAACGGCCACAATGGGACTGAGACACGGCCCATACTCCTACGGGAGGCAGCAGTGGGGAATCTTCCGCAATGGGCGAAAGCCTGACGGAGCAACGCCGCGTGAGTGAAGAAGGTCTTCGGATCGTAAAGCTCTGTTGTCGGGGACGAAAGGCAAGGGGAGGCAATGCCCCTTTTAAGACGGTACCCCGACGAGGAAGCCACGGCTAACTA
>G3BZQ8102HF9C7
GGTGAGTAACGCGTAGGCAACCTACCCTCAGGGATGGGGACAACGGCTCGAAAGAGCCGCTAATACCGAATGACGTAACTTTTCCACATGGAAGAGATACTAAAGATGGGTCAAACCATCGCCTAAGGATGGGCCTGCGTCTGATTAGCCAGTTGGTGAGGTAACGGCTCACCAAAGCAACGATCAGTAGCCGGTCTGAGAGGATGAACGGCCACAATGGGACTGAGACACGGCCCATACTCCTACGGGAGGCAGCAGTGGGGAATCTTCCGCAATGGGCGAAAGCCTGACGGAGCAACGCCGCGTGAGTGAAGAAGGTCTTCGGATCGTAAAGCTCTGTTGTCGGGGACGAAAGGAAAGGGGGAGGCAATGCCCTTTTTAAGACGGTACCCGACGAGGAAGCCACGGCTAACTA
>G35JFLI02GWQYG
GGTGAGTAACGCGTAGGCAACCTACCCTCAGGGATGGGGACAACGGCTCGAAAGAGCCGCTAATACCGAATGACGTAACTTTTCCACATGGAAGAGATACTAAAGATGGGTCAAACCATCGCCTAAGGATGGGCCTGCGTCTGATTAGCCAGTTGGTGAGGTAACGGCTCACCAAAGCAACGATCAGTAGCCGGTCTGAGAGGATGAACGGCCACAATGGGACTGAGACACGGCCCATACTCCTACGGGAGGCAGCAGTGGGGAATCTTCCGCAATGGGCGAAAGCCTGACGGAGCAACGCCGCGTGAGTGAAGAAGGTCTTCGGATCGTAAAGCTCTGTTGTCGGGGACGAAAGGAAAGGGGGAGGCAATGCCCTTTTTAAGACGGTACCCGACGAGGAAGCCACGGCTAACTA
>GV2UCFN02FU1Q5
GGTGAGTAACGCGTAGGCAACCTGCCCTCAGGATGGGGACAACGGCTCGAAAGAGCCGCTAATACCGAATGAGGTAACTTTTCCACATGGAAGAGATACTAAAGATGGGTCAAACCATCGCCTAAGGATGGGCCTGCGTCTGATTAGCCAGTTGGTGAGGTAACGGCTCACCAAAGCGACGATCAGTAGCCGGTCTGAGAGGATGAACGGCCACAATGGGACTGAGACACGGCCCATACTCCTACGGGAGGCAGCAGTGGGGAATCTTCCGCAATGGGCGAAAGCCTGACGGAGCAACGCCGCGTGAGTGAAGAAGGTCTTCGGATCGTAAAGCTCTGTTGTCGGGGACGAAAGGAAAGGGGAGGCAATGCCCTTTTCAAGACGGTACCCGACGAGGAAGCCACGGCTAACTA
>GV2UCFN02F6AHJ
GGTGAGTAACGCGTAGGCAACCTGCCCTCAGGATGGGGACAACGGCTCGAAAGAGCCGCTAATACCGAATGAGGTAACTTTTCCACATGGAAGAGATACTAAAGATGGGTCAAACCATCGCCTAAGGATGGGCCTGCGTCTGATTAGCCAGTTGGTGAGGTAACGGCTCACCAAAGCGACGATCAGTAGCCGGTCTGAGAGGATGAACGGCCACAATGGGACTGAGACACGGCCCATACTCCTACGGGAGGCAGCAGTGGGGAATCTTCCGCAATGGGCGAAAGCCTGACGGAGCAACGCCGCGTGAGTGAAGAAGGTCTTCGGATCGTAAAGCTCTGTTGTCGGGGACGAAAGGAAAGGGGAGGCAATGCCCTTTTCAAGACGGTACCCGACGAGGAAGCCACGGCTAACTA
>GV2UCFN02HGBYD
GGTGAGTAACGCGTAGGCAACCTGCCCTCAGGATGGGGACAACGGCTCGAAAGAGCCGCTAATACCGAATGAGGTAACTTTTCCACATGGAAGAGATACTAAAGATGGGTCAAACCATCGCCTAAGGATGGGCCTGCGTCTGATTAGCCAGTTGGTGAGGTAACGGCTCACCAAAGCGACGATCAGTAGCCGGTCTGAGAGGATGAACGGCCACAATGGGACTGAGACACGGCCCATACTCCTACGGGAGGCAGCAGTGGGGAATCTTCCGCAATGGGCGAAAGCCTGACGGAGCAACGCCGCGTGAGTGAAGAAGGTCTTCGGATCGTAAAGCTCTGTTGTCGGGGACGAAAGGAAAGGGGAGGCAATGCCCTTTTCAAGACGGTACCCGACGAGGAAGCCACGGCTAACTA
>GV2UCFN02HU6E5
GGTGAGTAACGCGTAGGCAACCTGCCCTCAGGATGGGGACAACGGCTCGAAAGAGCCGCTAATACCGAATGAGGTAACTTTTCCACATGGAAGAGATACTAAAGATGGGTCAAACCATCGCCTAAGGATGGGCCTGCGTCTGATTAGCCAGTTGGTGAGGTAACGGCTCACCAAAGCGACGATCAGTAGCCGGTCTGAGAGGATGAACGGCCACAATGGGACTGAGACACGGCCCATACTCCTACGGGAGGCAGCAGTGGGGAATCTTCCGCAATGGGCGAAAGCCTGACGGAGCAACGCCGCGTGAGTGAAGAAGGTCTTCGGATCGTAAAGCTCTGTTGTCGGGGACGAAAGGAAAGGGGAGGCAATGCCCTTTTCAAGACGGTACCCGACGAGGAAGCCACGGCTAACTA
>G35JFLI02GWF49
GGTGAGTAACGCGTAGGCAACCTGCCCTCAGGATGGGGACAACGGCTCGAAAGAGCCGCTAATACCGAATGACGTAACTCTTCCACATGGAAGAGATACTAAAGATGGGTCAAACCATCGCCTAAGGATGGGCCTGCGTCTGATTAGCCAGTTGGTGAGGTAACGGCTCACCAAAGCAACGATCAGTAGCCGGTCTGAGAGGATGAACGGCCACAATGGGACTGAGACACGGCCCATACTCCTACGGGAGGCAGCAGTGGGGAATCTTCCGCAATGGGCGAAAGCCTGACGGAGCAACGCCGCGTGAGTGAAGAAGGTCTTCGGATCGTAAAGCTCTGTTGTCGGGGACGAAAGGAAAGGGGAGGTAATGCCCTTTTCAAGACGGTACCCGACGAGGAAGCCACGGCTAACTA
>GV2UCFN02JHND8
GGTGAGTAACGCGTAGGCAACCTGCCCTCAGGATGGGGACAACGGCTCGAAAGAGCCGCTAATACCGAATGACGTAACTCTTCCACATGGAAGAGATACTAAAGATGGGTCAAACCATCGCCTAAGGATGGGCCTGCGTCTGATTAGCCAGTTGGTGAGGTAACGGCTCACCAAAGCGACGATCAGTAGCCGGTCTGAGAGGATGAACGGCCACAATGGGACTGAGACACGGCCCATACTCCTACGGGAGGCAGCAGTGGGGAATCTTCCGCAATGGGCGAAAGCCTGACGGAGCAACGCCGCGTGAGTGAAGAAGGTCTTCGGATCGTAAAGCTCTGTTGTCGGGGACGAAAGGAAAGGGGAGGCAATGCCCCTTTCAAGACGGTACCCGACGAGGAAGCCACGGCTAACTA
>GV2UCFN02JGGUM
GGTGAGTAACGCGTAGGCAACCTGCCCTCAGGATGGGGACAACGGCTCGAAAGAGCCGCTAATACCGAATGACGTAACTCTTCCACATGGAAGAGATACTAAAGATGGGTCAAACCATCGCCTAAGGATGGGCCTGCGTCTGATTAGCCAGTTGGTGAGGTAACGGCTCACCAAAGCGACGATCAGTAGCCGGTCTGAGAGGATGAACGGCCACAATGGGACTGAGACACGGCCCATACTCCTACGGGAGGCAGCAGTGGGGAATCTTCCGCAATGGGCGAAAGCCTGACGGAGCAACGCCGCGTGAGTGAAGAAGGTCTTCGGATCGTAAAGCTCTGTTGTCGGGGACGAAAGGAAAGGGGAGGCAATGCCCCTTTCAAGACGGTACCCGACGAGGAAGCCACGGCTAACTA
>GV2UCFN02HV57S
GGTGAGTAACGCGTAGGCAACCTGCCCTCAGGATGGGGACAACGGCTCGAAAGAGCCGCTAATACCGAATGACGTAACTCTTCCACATGGAAGAGATACTAAAGATGGGTCAAACCATCGCCTAAGGATGGGCCTGCGTCTGATTAGCCAGTTGGTGAGGTAACGGCTCACCAAAGCGACGATCAGTAGCCGGTCTGAGAGGATGAACGGCCACAATGGGACTGAGACACGGCCCATACTCCTACGGGAGGCAGCAGTGGGGAATCTTCCGCAATGGGCGAAAGCCTGACGGAGCAACGCCGCGTGAGTGAAGAAGGTCTTCGGATCGTAAAGCTCTGTTGTCGGGGACGAAAGGAAAGGGGAGGCAATGCCCTTTCAAGACGGTACCCGACGAGGAAGCCACGGCTAACTA
>G35JFLI02H608L
GGTGAGTAACGCGTAGGCAACCTGCCCTCAGGATGGGGACAACGGCTCGAAAGAGCCGCTAATACCGAATGACGTATCCTTTCCACATGGAAGAGATACTAAAGATGGGTCAAACCATCGCCCGAGGATGGGCCTGCGTCTGATTAGCCAGTTGGTGAGGTAACGGCTCACCAAAGCAACGATCAGTAGCCGGTCTGAGAGGATGAACGGCCACAATGGGACTGAGACACGGCCCATACTCCTACGGGAGGCAGCAGTGGGGAATCTTCCGCAATGGGCGAAAGCCTGACGGAGCAACGCCGCGTGAGTGAAGAAGGTCTTCGGATCGTAAAGCTCTGTTGTCGGGGACGAAAGGAAAGGGGAGGCAATGCCCTTTTTAAGACGGTACCCGACGAGGAAGCCACGGCTAACTA
>G35JFLI02IRGMQ
GGTGAGTAACGCGTAGGCAACCTGCCCTCAGGATGGGGACAACGGCTCGAAAGAGCCGCTAATACCGAATGACGTATCCTTTCCACATGGAAGAGATACTAAAGATGGGTCAAACCATCGCCCGAGGATGGGCCTGCGTCTGATTAGCCAGTTGGTGAGGTAACGGCTCACCAAAGCAACGATCAGTAGCCGGTCTGAGAGGATGAACGGCCACAATGGGACTGAGACACGGCCCATACTCCTACGGGAGGCAGCAGTGGGGAATCTTCCGCAATGGGCGAAAGCCTGACGGAGCAACGCCGCGTGAGTGAAGAAGGTCTTCGGATCGTAAAGCTCTGTTGTCGGGGACGAAAGGAAAGGGGAGGCAATGCCCTTTTTAAGACGGTACCCGACGAGGAAGCCACGGCTAACTA
>G35JFLI02HXHXO
GGTGAGTAACGCGTAGGCAACCTGCCCTCAGGATGGGGACAACGGCTCGAAAGAGCCGCTAATACCGAATGACGTATCCTTTCCACATGGAAGAGATACTAAAGATGGGTCAAACCATCGCCCGAGGATGGGCCTGCGTCTGATTAGCCAGTTGGTGAGGTAACGGCTCACCAAAGCAACGATCAGTAGCCGGTCTGAGAGGATGAACGGCCACAATGGGACTGAGACACGGCCCATACTCCTACGGGAGGCAGCAGTGGGGAATCTTCCGCAATGGGCGAAAGCCTGACGGAGCAACGCCGCGTGAGTGAAGAAGGTCTTCGGATCGTAAAGCTCTGTTGTCGGGGACGAAAGGAAAGGGGAGGCAATGCCCTTTTTAAGACGGTACCCGACGAGGAAGCCACGGCTAACTA
>G3BZQ8102FT8FB
GGTGAGTAACGCGTAGGCAACCTGCCCTCAGGATGGGGACAACGGCTCGAAAGAGCCGCTAATACCGAATGACGTATCCTTTCCACATGGAAGAGATACTAAAGATGGGTCAAACCATCGCCCGAGGATGGGCCTGCGTCTGATTAGCCAGTTGGTGAGGTAACGGCTCACCAAAGCGACGATCAGTAGCCGGTCTGAGAGGATGAACGGCCACAATGGGACTGAGACACGGCCCATACTCCTACGGGAGGCAGCAGTGGGGAATCTTCCGCAATGGGCGCAAGCCTGACGGAGCAAACGCCGCGTGAGTGAAGAAGGTCTTCGGATCGTAAAGCTCTGTTGTCGGGGACGAAAGGAAAGGGGAGGCAATGCCCTTTTTAAGACGGTACCCGACGAGGAAGCCACGGCTAACTA
>G35JFLI02FLAZ1
GGTGAGTAACGCGTAGGCAACCTGCCCTCAGGATGGGGACAACGGCTCGAAAGAGCCGCTAATACCGAATGACGTATCCTTTCCACATGGAAGAGATACTAAAGATGGGTCAAACCATCGCCCGAGGATGGGCCTGCGTCTGATTAGCCAGTTGGTGAGGTAACGGCTCACCAAAGCGACGATCAGTAGCCGGTCTGAGAGGATGAACGGCCACAATGGGACTGAGACACGGCCCATACTCCTACGGGAGGCAGCAGTGGGGAATCTTCCGCAATGGGCGCAAGCCTGACGGAGCAAACGCCGCGTGAGTGAAGAAGGTCTTCGGATCGTAAAGCTCTGTTGTCGGGGACGAAAGGAAAGGGGAGGCAATGCCCTTTTTAAGACGGTACCCGACGAGGAAGCCACGGCTAACTA
>G35JFLI02JRTHH
GGTGAGTAACGCGTAGGCAACCTGCCCTCGGGATGGGGACAACGGCTCGAAAGAGCCGCTAATACCGAATGACGTAACTTTTCACATGGAAGAGATACTAAAGATGGGTCAAACCATCGCCTGAGGATGGGCCTGCGTCTGATTAGCCAGTTGGTGAGGTAACGGCTCACCAAAGCAACGATCAGTAGCCGGTCTGAGAGGATGAACGGCCACAATGGGACTGAGACACGGCCCATACTCCTACGGGAGGCAGCAGTGGGGAATCTTCCGCAATGGGCGCAAGCCTGACGGAGCAACGCCGCGTGAGTGAAGAAGGTCTTCGGATCGTAAAGCTCTGTTGTCGGGGACGAAAGGAAAGGGGAGGCAATGCCCCTTTTAAGACGGTACCCGACGAGGAAGCCACGGCTAACTA
>GV2UCFN02ILX7N
GGTGAGTAACGCGTAGGCAACCTGCCCTCGGGATGGGGACAACGGCTCGAAAGAGCCGCTAATACCGAATGACGTAACTTTTTTCACATGGAAGAGATACTAAAGATGGGTCAAACCATCGCCCGAGGATGGGCCTGCGTCTGATTAGCCAGTTGGTGAGGTAACGGCTCACCAAAGCGACGATCAGTAGCCGGTCTGAGAGGATGAACGGCCACAATGGGACTGAGACACGGCCCATACTCCTACGGGAGGCAGCAGTGGGGAATCTTCCGCAATGGGCGCAAGCCTGACGGAGCAACGCCGCGTGAGTGAAGAAGGTCTTCGGATCGTAAAGCTCTGTTGTCGGGGACGAAAGGAAAGGGGAGGCAATGCCCTTTTTAAGACGGTACCCGACGAGGAAGCCACGGCTAACTA
>GV2UCFN02H9WDX
GGTGAGTAACGCGTAGGCAACCTGCCCTCGGGATGGGGACAACGGCTCGAAAGAGCCGCTAATACCGAATGACGTAACTTTTTTCACATGGAAGAGATACTAAAGATGGGTCAAACCATCGCCCGAGGATGGGCCTGCGTCTGATTAGCCAGTTGGTGAGGTAACGGCTCACCAAAGCGACGATCAGTAGCCGGTCTGAGAGGATGAACGGCCACAATGGGACTGAGACACGGCCCATACTCCTACGGGAGGCAGCAGTGGGGAATCTTCCGCAATGGGCGCAAGCCTGACGGAGCAACGCCGCGTGAGTGAAGAAGGTCTTCGGATCGTAAAGCTCTGTTGTCGGGGACGAAAGGAAAGGGGAGGCAATGCCCTTTTTAAGACGGTACCCGACGAGGAAGCCACGGCTAACTA
>GV2UCFN02F50Y7
GGTGAGTAACGCGTAGGCAACCTGCCCTCGGGATGGGGACAACGGCTCGAAAGAGCCGCTAATACCGAATGACGTATCCCTCTCACATGGGAGAGATACTAAAGATGGGTCAAACCATCGCCCGAGGATGGGCCTGCGTCTGATTAGCCAGTTGGTGAGGTAACGGCTCACCAAAGCAACGATCAGTAGCCGGTCTGAGAGGATGAACGGCCACAATGGGACTGAGACACGGCTCATACTCCTACGGGAGGCAGCAGTGGGGAATCTTCCGCAATGGGCGAAAGCCTGACGGAGCAACGCCGCGTGAGTGAAGAAGGTCTTCGGATCGTAAAGCTCTGTTGTCGGGGACGAAAGGAAAGGGGAGGCAATGCCCCTTTTAAGACGGTACCCGACGAGGAAGCCACGGCTAACTA
>GV2UCFN02HZR0D
GGTGAGTAACGCGTAGGCAACCTGCCCTCGGGATGGGGACAACGGCTCGAAAGAGCCGCTAATACCGAATGACGTATCCCTCTCACATGGGAGAGATACTAAAGATGGGTCAAACCATCGCCCGAGGATGGGCCTGCGTCTGATTAGCCAGTTGGTGAGGTAACGGCTCACCAAAGCAACGATCAGTAGCCGGTCTGAGAGGATGAACGGCCACAATGGGACTGAGACACGGCTCATACTCCTACGGGAGGCAGCAGTGGGGAATCTTCCGCAATGGGCGAAAGCCTGACGGAGCAACGCCGCGTGAGTGAAGAAGGTCTTCGGATCGTAAAGCTCTGTTGTCGGGGACGAAAGGAAAGGGGAGGCAATGCCCCTTTTAAGACGGTACCCGACGAGGAAGCCACGGCTAACTA
>GV2UCFN02IVKJS
GGTGAGTAACGCGTAGGCAACCTGCCCTCGGGATGGGGACAACGGCTCGAAAGAGCCGCTAATACCGAATGACGTATCCCTCTCACATGGGAGAGATACTAAAGATGGGTCAAACCATCGCCCGAGGATGGGCCTGCGTCTGATTAGCCAGTTGGTGAGGTAACGGCTCACCAAAGCAACGATCAGTAGCCGGTCTGAGAGGATGAACGGCCACAATGGGACTGAGACACGGCTCATACTCCTACGGGAGGCAGCAGTGGGGAATCTTCCGCAATGGGCGAAAGCCTGACGGAGCAACGCCGCGTGAGTGAAGAAGGTCTTCGGATCGTAAAGCTCTGTTGTCGGGGACGAAAGGAAAGGGGAGGCAATGCCCCTTTTAAGACGGTACCCGACGAGGAAGCCACGGCTAACTA
>GV2UCFN02H1PFZ
GGTGAGTAACGCGTAGGCAACCTGCCCTCAGGATGGGGACAACGGCTCGAAAGAGCCGCTAATACCGAATGACGTATCTTTCTCACATGGGGAGGATACTAAAGATGGGTCAAACCATCGCCCGAGGATGGGCCTGCGTCTGATTAGCCAGTTGGTGAGGTAACGGCTCACCAAAGCAACGATCAGTAGCCGGTCTGAGAGGATGAACGGCCACAATGGGACTGAGACACGGCCCATACTCCTACGGGAGGCAGCAGTGGGGAATCTTCCGCAATGGGCGCAAGCCTGACGGAGCAACGCCGCGTGAGTGAAGAAGGTCTTCGGATCGTAAAGCTCTGTTGTCGGGGACGAAAGGAAAGGGGAGGCAATGCCCCTTTTAAGACGGTACCCGACGAGGAAGCCACGGCTAACTA
>GV2UCFN02JCBDA
GGTGAGTAACGCGTAGGCAACCTGCCCTCAGGATGGGGACAACGGCTCGAAAGAGCCGCTAATACCGAATGACGTATCTCTCTCTCATGGGAGAGATACTAAAGATGGGTCAAACCATCGCCTGAGGATGGGCCTGCGTCTGATTAGCCAGTTGGTGAGGTAACGGCTCACCAAAGCAACGATCAGTAGCCGGTCTGAGAGGATGAACGGCCACAATGGGACTGAGACACGGCCCATACTCCTACGGGAGGCAGCAGTGGGGAATCTTCCGCAATGGGCGCAAGCCTGACGGAGCAACGCCGCGTGAGTGAAGAAGGTCTTCGGATCGTAAAGCTCTGTTGTCGGGGACGAAAGGAAAGGGGAGGCAATGCCCTTTTAAGACGGTACCCGACGAGGAAGCCACGGCTAACTA
>GV2UCFN02FOQ6K
GGTGAGTAACGCGTAGGCAACCTGCCCTCAGGATGGGGACAACGGCTCGAAAGAGCCGCTAATACCGAATGACGTATCCTTCTCACATGGGAGAGATACTAAAGATGGGTCAAACCATCGCCTGAGGATGGGCCTGCGTCTGATTAGCCAGTTGGTGAGGTAACGGCTCACCAAAGCAACGATCAGTAGCCGGTCTGAGAGGATGAACGGCCACAATGGGACTGAGACACGGCCCATACTCCTACGGGAGGCAGCAGTGGGGAATCTTCCGCAATGGGCGAAAGCCTGACGGAGCAACGCCGCGTGAGTGAAGAAGGTCTTCGGATCGTAAAGCTCTGTTGTCGGGGACGAAAGGAAAGGGGAGGCAATGCCCTTTTTAAGACGGTACCCGACGAGGAAGCCACGGCTAACTA
>GV2UCFN02IV17F
GGTGAGTAACGCGTAGGCAACCTGCCCTCAGGATGGGGACAACGGCTCGAAAGAGCCGCTAATACCGAATGACGTATCCTTCTCACATGGGAGAGATACTAAAGATGGGTCAAACCATCGCCTGAGGATGGGCCTGCGTCTGATTAGCCAGTTGGTGAGGTAACGGCTCACCAAAGCAACGATCAGTAGCCGGTCTGAGAGGATGAACGGCCACAATGGGACTGAGACACGGCCCATACTCCTACGGGAGGCAGCAGTGGGGAATCTTCCGCAATGGGCGAAAGCCTGACGGAGCAACGCCGCGTGAGTGAAGAAGGTCTTCGGATCGTAAAGCTCTGTTGTCGGGGACGAAAGGAAAGGGGAGGCAATGCCCTTTTTAAGACGGTACCCGACGAGGAAGCCACGGCTAACTA
>GV2UCFN02JROXO
GGTGAGTAACGCGTAGGCAACCTGCCCTCAGGATGGGGACAACGGCTCGAAAGAGCCGCTAATACCGAATGACGTATCCTTCTCACATGGGAGAGATACTAAAGATGGGTCAAACCATCGCCTGAGGATGGGCCTGCGTCTGATTAGCCAGTTGGTGAGGTAACGGCTCACCAAAGCAACGATCAGTAGCCGGTCTGAGAGGATGAACGGCCACAATGGGACTGAGACACGGCCCATACTCCTACGGGAGGCAGCAGTGGGGAATCTTCCGCAATGGGCGAAAGCCTGACGGAGCAACGCCGCGTGAGTGAAGAAGGTCTTCGGATCGTAAAGCTCTGTTGTCGGGGACGAAAGGAAAGGGGAGGCAATGCCCTTTTTAAGACGGTACCCGACGAGGAAGCCACGGCTAACTA
>GV2UCFN02FPG6H
GGTGAGTAACGCGTAGGCAACCTGCCCTCAGGATGGGGACAACGGCTCGAAAGAGCCGCTAATACCGAATGACGTATCCTTCTCACATGGGAGAGATACTAAAGATGGGTCAAACCATCGCCTGAGGATGGGCCTGCGTCTGATTAGCCAGTTGGTGAGGTAACGGCTCACCAAAGCAACGATCAGTAGCCGGTCTGAGAGGATGAACGGCCACAATGGGACTGAGACACGGCCCATACTCCTACGGGAGGCAGCAGTGGGGAATCTTCCGCAATGGGCGAAAGCCTGACGGAGCAACGCCGCGTGAGTGAAGAAGGTCTTCGGATCGTAAAGCTCTGTTGTCGGGGACGAAAGGAAAGGGGAGGCAATGCCCTTTTTAAGACGGTACCCGACGAGGAAGCCACGGCTAACTA
>GV2UCFN02GXV4W
GGTGAGTAACGCGTAGGCAACCTGCCCTCAGGATGGGGACAACGGCTCGAAAGAGCCGCTAATACCGAATGACGTATCCTTCTCACATGGGAGAGATACTAAAGATGGGTCAAACCATCGCCTGAGGATGGGCCTGCGTCTGATTAGCCAGTTGGTGAGGTAACGGCTCACCAAAGCAACGATCAGTAGCCGGTCTGAGAGGATGAACGGCCACAATGGGACTGAGACACGGCCCATACTCCTACGGGAGGCAGCAGTGGGGAATCTTCCGCAATGGGCGAAAGCCTGACGGAGCAACGCCGCGTGAGTGAAGAAGGTCTTCGGATCGTAAAGCTCTGTTGTCGGGGACGAAAGGAAAGGGGAGGCAATGCCCTTTTTAAGACGGTACCCGACGAGGAAGCCACGGCTAACTA
>G3BZQ8102IY08N
GGTGAGTAACGCGTAGGCAACCTGCCCTCAGGATGGGGACAACGGCTCGAAAGAGCCGCTAATACCGAATGACGTATCTTTCTCACATGGGAGAGATACTAAAGATGGGTCAAACCATCGCCTGAGGATGGGCCTGCGTCTGATTAGCCAGTTGGTGAGGTAACGGCTCACCAAAGCAACGATCAGTAGCCGGTCTGAGAGGATGAACGGCCACAATGGGACTGAGACACGGCCCATACTCCTACGGGAGGCAGCAGTGGGGAATCTTCCGCAATGGGCGCAAGCCTGACGGAGCAAACGCCGCGTGAGTGAAGAAGGTCTTCGGATCGTAAAGCTCTGTTGTCGGGGACGAAAGGAAAGGGGAGGCAATGCCCTTTTTAAGACGGTACCCGACGAGGAAGCCACGGCTAACTA
>G3BZQ8102IE2PK
GGTGAGTAACGCGTAGGCAACCTGCCCTCAGGATGGGGACAACGGCTCGAAAGAGCCGCTAATACCGAATGACGTATCTTTCTCACATGGGAGAGATACTAAAGATGGGTCAAACCATCGCCTGAGGATGGGCCTGCGTCTGATTAGCCAGTTGGTGAGGTAACGGCTCACCAAAGCAACGATCAGTAGCCGGTCTGAGAGGATGAACGGCCACAATGGGACTGAGACACGGCCCATACTCCTACGGGAGGCAGCAGTGGGGAATCTTCCGCAATGGGCGCAAGCCTGACGGAGCAAACGCCGCGTGAGTGAAGAAGGTCTTCGGATCGTAAAGCTCTGTTGTCGGGGACGAAAGGAAAGGGGAGGCAATGCCCTTTTTAAGACGGTACCCGACGAGGAAGCCACGGCTAACTA
>G35JFLI02IIN5I
GGTGAGTAACGCGTAGGCAACCTGCCCTCAGGATGGGGACAACGGCTCGAAAGAGCCGCTAATACCGAATGACGTATCTTTCTCACATGGGAGAGATACTAAAGATGGGTCAAACCATCGCCTGAGGATGGGCCTGCGTCTGATTAGCCAGTTGGTGAGGTAACGGCTCACCAAAGCAACGATCAGTAGCCGGTCTGAGAGGATGAACGGCCACAATGGGACTGAGACACGGCCCATACTCCTACGGGAGGCAGCAGTGGGGAATCTTCCGCAATGGGCGCAAGCCTGACGGAGCAAACGCCGCGTGAGTGAAGAAGGTCTTCGGATCGTAAAGCTCTGTTGTCGGGGACGAAAGGAAAGGGGAGGCAATGCCCTTTTTAAGACGGTACCCGACGAGGAAGCCACGGCTAACTA
>G35JFLI02GPO68
GGTGAGTAACGCGTAGGCAACCTGCCCTCAGGATGGGGACAACGGCTCGAAAGAGCCGCTAATACCGAATGACGTATCTTTCTCACATGGGAGAGATACTAAAGATGGGTCAAACCATCGCCTGAGGATGGGCCTGCGTCTGATTAGCCAGTTGGTGAGGTAACGGCTCACCAAAGCAACGATCAGTAGCCGGTCTGAGAGGATGAACGGCCACAATGGGACTGAGACACGGCCCATACTCCTACGGGAGGCAGCAGTGGGGAATCTTCCGCAATGGGCGCAAGCCTGACGGAGCAAACGCCGCGTGAGTGAAGAAGGTCTTCGGATCGTAAAGCTCTGTTGTCGGGGACGAAAGGAAAGGGGAGGCAATGCCCTTTTTAAGACGGTACCCGACGAGGAAGCCACGGCTAACTA
>G3BZQ8102JVCYB
GGTGAGTAACGCGTAGGCAACCTGCCCTCAGGATGGGGACAACGGCTCGAAAGAGCCGCTAATACCGAATGACGTATCTCTCTCACATGGGAGAGATACTAAAGATGGGTCAAACCATCGCCTGAGGATGGGCCTGCGTCTGATTAGCCAGTTGGTGAGGTAACGGCTCACCAAAGCAACGATCAGTAGCCGGTCTGAGAGGATGAACGGCCACAATGGGACTGAGACACGGCCCATACTCCTACGGGAGGCAGCAGTGGGGAATCTTCCGCAATGGGCGCAAGCCTGACGGAGCAACGCCGCGTGAGTGAAGAAGGTCTTCGGATCGTAAAGCTCTGTTGTCGGGGACGAAAGGAAAGGGGAGGCAATGCCCCTATTAAGACGGTACCCGACGAGGAAGCCACGGCTAACTA
>G35JFLI02GK7QO
GGTGAGTAACGCGTAGGCAACCTGCCCTCAGGATGGGGACAACGGCTCGAAAGAGCCGCTAATACCGAATGACGTATCTCTCTCACATGGGAGAGATACTAAAGATGGGTCAAACCATCGCCTGAGGATGGGCCTGCGTCTGATTAGCCAGTTGGTGAGGTAACGGCTCACCAAAGCAACGATCAGTAGCCGGTCTGAGAGGATGAACGGCCACAATGGGACTGAGACACGGCCCATACTCCTACGGGAGGCAGCAGTGGGGAATCTTCCGCAATGGGCGCAAGCCTGACGGAGCAACGCCGCGTGAGTGAAGAAGGTCTTCGGATCGTAAAGCTCTGTTGTCGGGGACGAAAGGAAAGGGGAGGCAATGCCCCTATTAAGACGGTACCCGACGAGGAAGCCACGGCTAACTA
>GV2UCFN02G9FKQ
GGTGAGTAACGCGTAGGCAACCTGCCCTCAGGATGGGGACAACGGCTCGAAAGAGCCGCTAATACCGAATGACGTATCTTTCTCACATGGGAGAGATACTAAAGATGGGTCAAACCATCGCCTGAGGATGGGCCTGCGTCTGATTAGCCAGTTGGTGAGGTAACGGCTCACCAAAGCAACGATCAGTAGCCGGTCTGAGAGGATGAACGGCCACAATGGGACTGAGACACGGCCCATACTCCTACGGGAGGCAGCAGTGGGGAATCTTCCGCAATGGGCGCAAGCCTGACGGAGCAACGCCGCGTGAGTGAAGAAGGTCTTCGGATCGTAAAGCTCTGTTGTCGGGGACGAAAGGCAAGGGGAGGCAATGCCCCTTTTAAGACGGTACCCGACGAGGAAGCCACGGCTAACTA
>GV2UCFN02JX5TO
GGTGAGTAACGCGTAGGCAACCTGCCCTCAGGATGGGGACAACGGCTCGAAAGAGCCGCTAATACCGAATGACGTATCTTTCTCACATGGGAGAGATACTAAAGATGGGTCAAACCATCGCCTGAGGATGGGCCTGCGTCTGATTAGCCAGTTGGTGAGGTAACGGCTCACCAAAGCAACGATCAGTAGCCGGTCTGAGAGGATGAACGGCCACAATGGGACTGAGACACGGCCCATACTCCTACGGGAGGCAGCAGTGGGGAATCTTCCGCAATGGGCGCAAGCCTGACGGAGCAACGCCGCGTGAGTGAAGAAGGTCTTCGGATCGTAAAGCTCTGTTGTCGGGGACGAAAGGCAAGGGGAGGCAATGCCCCTTTTAAGACGGTACCCGACGAGGAAGCCACGGCTAACTA
>GV2UCFN02HQVPH
GGTGAGTAACGCGTAGGCAACCTGCCCTCAGGATGGGGACAACGGCTCGAAAGAGCCGCTAATACCGAATGACGTATCTTTCTCACATGGGAGAGATACTAAAGATGGGTCAAACCATCGCCTGAGGATGGGCCTGCGTCTGATTAGCCAGTTGGTGAGGTAACGGCTCACCAAAGCAACGATCAGTAGCCGGTCTGAGAGGATGAACGGCCACAATGGGACTGAGACACGGCCCATACTCCTACGGGAGGCAGCAGTGGGGAATCTTCCGCAATGGGCGCAAGCCTGACGGAGCAACGCCGCGTGAGTGAAGAAGGTCTTCGGATCGTAAAGCTCTGTTGTCGGGGACGAAAGGCAAGGGGAGGCAATGCCCCTTTTAAGACGGTACCCGACGAGGAAGCCACGGCTAACTA
>GV2UCFN02HYCHX
GGTGAGTAACGCGTAGGCAACCTGCCCTCAGGATGGGGACAACGGCTCGAAAGAGCCGCTAATACCGAATGACGTATCTTTCTCACATGGGAGAGATACTAAAGATGGGTCAAACCATCGCCTGAGGATGGGCCTGCGTCTGATTAGCCAGTTGGTGAGGTAACGGCTCACCAAAGCAACGATCAGTAGCCGGTCTGAGAGGATGAACGGCCACAATGGGACTGAGACACGGCCCATACTCCTACGGGAGGCAGCAGTGGGGAATCTTCCGCAATGGGCGCAAGCCTGACGGAGCAACGCCGCGTGAGTGAAGAAGGTCTTCGGATCGTAAAGCTCTGTTGTCGGGGACGAAAGGCAAGGGGAGGCAATGCCCCTTTTAAGACGGTACCCGACGAGGAAGCCACGGCTAACTA
>GV2UCFN02HT1AX
GGTGAGTAACGCGTAGGCAACCTGCCCTCAGGATGGGGACAACGGCTCGAAAGAGCCGCTAATACCGAATGACGTATCTTTCTCACATGGGAGAGATACTAAAGATGGGTCAAACCATCGCCTGAGGATGGGCCTGCGTCTGATTAGCCAGTTGGTGAGGTAACGGCTCACCAAAGCAACGATCAGTAGCCGGTCTGAGAGGATGAACGGCCACAATGGGACTGAGACACGGCCCATACTCCTACGGGAGGCAGCAGTGGGGAATCTTCCGCAATGGGCGCAAGCCTGACGGAGCAACGCCGCGTGAGTGAAGAAGGTCTTCGGATCGTAAAGCTCTGTTGTCGGGGACGAAAGGCAAGGGGAGGCAATGCCCCTTTTAAGACGGTACCCGACGAGGAAGCCACGGCTAACTA
>GV2UCFN02GU8YE
GGTGAGTAACGCGTAGGCAACCTGCCCTCAGGATGGGGACAACGGCTCGAAAGAGCCGCTAATACCGAATGACGTATCTTTCTCACATGGGAGAGATACTAAAGATGGGTCAAACCATCGCCTGAGGATGGGCCTGCGTCTGATTAGCCAGTTGGTGAGGTAACGGCTCACCAAAGCAACGATCAGTAGCCGGTCTGAGAGGATGAACGGCCACAATGGGACTGAGACACGGCCCATACTCCTACGGGAGGCAGCAGTGGGGAATCTTCCGCAATGGGCGCAAGCCTGACGGAGCAACGCCGCGTGAGTGAAGAAGGTCTTCGGATCGTAAAGCTCTGTTGTCGGGGACGAAAGGCAAGGGGAGGCAATGCCCCTTTTAAGACGGTACCCGACGAGGAAGCCACGGCTAACTA
>GV2UCFN02GVPN1
GGTGAGTAACGCGTAGGCAACCTGCCCTCAGGATGGGGACAACGGCTCGAAAGAGCCGCTAATACCGAATGACGTATCTTTCTCACATGGGAGAGATACTAAAGATGGGTCAAACCATCGCCTGAGGATGGGCCTGCGTCTGATTAGCCAGTTGGTGAGGTAACGGCTCACCAAAGCAACGATCAGTAGCCGGTCTGAGAGGATGAACGGCCACAATGGGACTGAGACACGGCCCATACTCCTACGGGAGGCAGCAGTGGGGAATCTTCCGCAATGGGCGCAAGCCTGACGGAGCAACGCCGCGTGAGTGAAGAAGGTCTTCGGATCGTAAAGCTCTGTTGTCGGGGACGAAAGGCAAGGGGAGGCAATGCCCCTTTTAAGACGGTACCCGACGAGGAAGCCACGGCTAACTA
>GV2UCFN02INKNL
GGTGAGTAACGCGTAGGCAACCTGCCCTCAGGATGGGGACAACGGCTCGAAAGAGCCGCTAATACCGAATGACGTATCTTTCTCACATGGGAGAGATACTAAAGATGGGTCAAACCATCGCCTGAGGATGGGCCTGCGTCTGATTAGCCAGTTGGTGAGGTAACGGCTCACCAAAGCAACGATCAGTAGCCGGTCTGAGAGGATGAACGGCCACAATGGGACTGAGACACGGCCCATACTCCTACGGGAGGCAGCAGTGGGGAATCTTCCGCAATGGGCGCAAGCCTGACGGAGCAACGCCGCGTGAGTGAAGAAGGTCTTCGGATCGTAAAGCTCTGTTGTCGGGGACGAAAGGCAAGGGGAGGCAATGCCCCTTTTAAGACGGTACCCGACGAGGAAGCCACGGCTAACTA
>GV2UCFN02JHOUZ
GGTGAGTAACGCGTAGGCAACCTGCCCTCAGGATGGGGACAACGGCTCGAAAGAGCCGCTAATACCGAATGACGTATCTTTCTCACATGGGAGAGATACTAAAGATGGGTCAAACCATCGCCTGAGGATGGGCCTGCGTCTGATTAGCCAGTTGGTGAGGTAACGGCTCACCAAAGCAACGATCAGTAGCCGGTCTGAGAGGATGAACGGCCACAATGGGACTGAGACACGGCCCATACTCCTACGGGAGGCAGCAGTGGGGAATCTTCCGCAATGGGCGCAAGCCTGACGGAGCAACGCCGCGTGAGTGAAGAAGGTCTTCGGATCGTAAAGCTCTGTTGTCGGGGACGAAAGGCAAGGGGAGGCAATGCCCCTTTTAAGACGGTACCCGACGAGGAAGCCACGGCTAACTA
>G3BZQ8102HT0V3
GGTGAGTAACGCGTAGGCAACCTGCCCTCAGGATGGGGACAACGGCTCGAAAGAGCCGCTAATACCGAATGACGTATCTTTCTCACATGGGAGAGATACTAAAGATGGGTCAAACCATCGCCTGAGGATGGGCCTGCGTCTGATTAGCCAGTTGGTGAGGTAACGGCTCACCAAAGCAACGATCAGTAGCCGGTCTGAGAGGATGAACGGCCACAATGGGACTGAGACACGGCCCATACTCCTACGGGAGGCAGCAGTGGGGAATCTTCCGCAATGGGCGCAAGCCTGACGGAGCAACGCCGCGTGAGTGAAGAAGGTCTTCGGATCGTAAAGCTCTGTTGTCGGGGACGAAAGGCAAGGGGAGGCAATGCCCCTTTTAAGACGGTACCCGACGAGGAAGCCACGGCTAACTA
>G35JFLI02JBAWM
GGTGAGTAACGCGTAGGCAACCTGCCCTCAGGATGGGGACAACGGCTCGAAAGAGCCGCTAATACCGAATGACGTATCTTTCTCACATGGGAGAGATACTAAAGATGGGTCAAACCATCGCCTGAGGATGGGCCTGCGTCTGATTAGCCAGTTGGTGAGGTAACGGCTCACCAAAGCAACGATCAGTAGCCGGTCTGAGAGGATGAACGGCCACAATGGGACTGAGACACGGCCCATACTCCTACGGGAGGCAGCAGTGGGGAATCTTCCGCAATGGGCGCAAGCCTGACGGAGCAACGCCGCGTGAGTGAAGAAGGTCTTCGGATCGTAAAGCTCTGTTGTCGGGGACGAAAGGCAAGGGGAGGCAATGCCCCTTTTAAGACGGTACCCGACGAGGAAGCCACGGCTAACTA
>G35JFLI02GQBUL
GGTGAGTAACGCGTAGGCAACCTGCCCTCAGGATGGGGACAACGGCTCGAAAGAGCCGCTAATACCGAATGACGTATCTTTCTCACATGGGAGAGATACTAAAGATGGGTCAAACCATCGCCTGAGGATGGGCCTGCGTCTGATTAGCCAGTTGGTGAGGTAACGGCTCACCAAAGCAACGATCAGTAGCCGGTCTGAGAGGATGAACGGCCACAATGGGACTGAGACACGGCCCATACTCCTACGGGAGGCAGCAGTGGGGAATCTTCCGCAATGGGCGCAAGCCTGACGGAGCAACGCCGCGTGAGTGAAGAAGGTCTTCGGATCGTAAAGCTCTGTTGTCGGGGACGAAAGGCAAGGGGAGGCAATGCCCCTTTTAAGACGGTACCCGACGAGGAAGCCACGGCTAACTA
>G35JFLI02HARPT
GGTGAGTAACGCGTAGGCAACCTGCCCTCAGGATGGGGACAACGGCTCGAAAGAGCCGCTAATACCGAATGACGTATCTTTCTCACATGGGAGAGATACTAAAGATGGGTCAAACCATCGCCTGAGGATGGGCCTGCGTCTGATTAGCCAGTTGGTGAGGTAACGGCTCACCAAAGCAACGATCAGTAGCCGGTCTGAGAGGATGAACGGCCACAATGGGACTGAGACACGGCCCATACTCCTACGGGAGGCAGCAGTGGGGAATCTTCCGCAATGGGCGCAAGCCTGACGGAGCAACGCCGCGTGAGTGAAGAAGGTCTTCGGATCGTAAAGCTCTGTTGTCGGGGACGAAAGGCAAGGGGAGGCAATGCCCCTTTTAAGACGGTACCCGACGAGGAAGCCACGGCTAACTA
>G35JFLI02F42YT
GGTGAGTAACGCGTAGGCAACCTGCCCTCAGGATGGGGACAACGGCTCGAAAGAGCCGCTAATACCGAATGACGTATCTTTCTCACATGGGAGAGATACTAAAGATGGGTCAAACCATCGCCTGAGGATGGGCCTGCGTCTGATTAGCCAGTTGGTGAGGTAACGGCTCACCAAAGCAACGATCAGTAGCCGGTCTGAGAGGATGAACGGCCACAATGGGACTGAGACACGGCCCATACTCCTACGGGAGGCAGCAGTGGGGAATCTTCCGCAATGGGCGCAAGCCTGACGGAGCAACGCCGCGTGAGTGAAGAAGGTCTTCGGATCGTAAAGCTCTGTTGTCGGGGACGAAAGGCAAGGGGAGGCAATGCCCCTTTTAAGACGGTACCCGACGAGGAAGCCACGGCTAACTA
>G35JFLI02HSEYD
GGTGAGTAACGCGTAGGCAACCTGCCCTCAGGATGGGGACAACGGCTCGAAAGAGCCGCTAATACCGAATGACGTATCTTTCTCACATGGGAGAGATACTAAAGATGGGTCAAACCATCGCCTGAGGATGGGCCTGCGTCTGATTAGCCAGTTGGTGAGGTAACGGCTCACCAAAGCAACGATCAGTAGCCGGTCTGAGAGGATGAACGGCCACAATGGGACTGAGACACGGCCCATACTCCTACGGGAGGCAGCAGTGGGGAATCTTCCGCAATGGGCGCAAGCCTGACGGAGCAACGCCGCGTGAGTGAAGAAGGTCTTCGGATCGTAAAGCTCTGTTGTCGGGGACGAAAGGCAAGGGGAGGCAATGCCCCTTTTAAGACGGTACCCGACGAGGAAGCCACGGCTAACTA
