# Supplementary material for: Investigation of the Effect of Type 2 Diabetes Mellitus on Subgingival Plaque Microbiota by High-Throughput 16S rDNA Pyrosequencing
Source: PLoS One. 2013 Apr 22;8(4):e61516. doi: 10.1371/journal.pone.0061516 (PMC3632544; doi:10.1371/journal.pone.0061516)
Supplement: File S1 — FASTA-format sequences for all the OTUs. Sequences for each OTU are provided in a FASTA-format file. (ZIP) [file pone.0061516.s004.zip › OTU.allseq/Otu0055.fasta]

>GV2UCFN02FUGKQ
GGTGAGGAACACGTGGGTAATCTACCCTTAAGATGGGGATAGCCGCTAGAAATAGCGGGTAATACCGAATAGGCTCGGCATTTTCATAAGAGGTGTTGAGGAAAGGAGGCTACGGCCTCGCTTGAGGATGAGCTTGCGTCCCATTAGCTAGTTGGTGAGGTAAAGGCCCACCAAGGCAACGATGGGTATCCGGCCTGAGAGGGTGATCGGACACATTGGGACTGAGATACGGCCCAAACTCCTACGGGAGGCAGCAGCTAAGAATATTCCGCAATGGACGGAAGTCTGACGGAGCGACGCCGCGTGGATGAAGAAGGCTGAAAAGTTGTAAAATCCTTTTGTTGATGAAGAATAAGGGTGAGAGGGAATGCTCATCTGATGACGGTAATCGACGAATAAGCCCCGGCTAATTA
>GV2UCFN02IDRGV
GGTGAGGAACACGTGGGTAATCTACCCTTAAGATGGGGATAGCCGCTAGAAATAGCGGGTAATACCGAATAGGCTCGGCATTTCATAAGAGGTGTTGAGGAAAGGAGGCTACGGCCTCGCTTGAGGATGAGCTTGCGTCCCATTAGCTAGTTGGTGAGGTAAAGGCCCACCAAGGCGACGATGGGTATCCGGCCTGAGAGGGTGATCGGACACATTGGGACTGAGATACGGCCCAAACTCCTACGGGAGGCAGCAGCTAAGAATATTCCGCAATGGACGAAAGTCTGACGGAGCGACGCCGCGTGGATGAAGAAGGCTGAAAAGTTGTAAAATCCTTTTGTTGATGAAGAATAAGGGGAAGAGGGAATGCTTCTCTGATGACGGTAATCAGCGAATAAGCCCCGGCTAATTA
>GV2UCFN02I2TGK
GGTGAGGAACACGTGGGTAATCTACCCTTAAGATGGGGATAGCCGCTAGAAATAGCGGGTAATACCGAATAGGCTCGGCATTTCATAAGAGGTGTTGAGGAAAGGAGGCTACGGCTCGCTTGAGGATGAGCTTGCGTCCCATTAGCTAGTTGGTGAGGTAAAGGCCCACCAAGGCGACGATGGGTATCCGGCCTGAGAGGGTGATCGGACACATTGGGACTGAGATACGGCCCAAACTCCTACGGGAGGCAGCAGCTAAGAATATTCCGCAATGGACGGAAGTCTGACGGAGCGACGCCGCGTGGATGAAGAAGGCTGAAAAGTTGTAAAATCCTTTTGTTGATGAAGAATAAGGGGAAGAGGGAATGCTTCTCTGATGACGGTAATCAGCGAATAAGCCCCGGCTAATTA
>GV2UCFN02I0UJI
GGTGAGGAACACGTGGGTAATCTACCCTTAAGATGGGGATAGCCGCTAGAAATAGCGGGTAATACCGAATAGGCTCGGCATTTCATAAGAGATGTTGAGGAAAGGAGGCTACGGCCTCGCTTGAGGATGAGCTTGCGTCCCATTAGCTAGTTGGTGAGGTAAAGGCCCACCAAGGCGACGATGGGTATCCGGCCTGAGAGGGTGATCGGACACATTGGGACTGAGATACGGCCCAAACTCCTACGGGAGGCAGCAGCTAAGAATATTCCGCAATGGACGGAAGTCTGACGGAGCGACGCCGCGTGGATGAAGAAGGCTGAAAAGTTGTAAAATCCTTTTGTTGATGAAGAATAACGGTAAGAGGGAATGCTTATCGGATGACGGTAATCGACGAATAAGCCCCGGCTAATTA
>GV2UCFN02G17P1
GGTGAGGAACACGTGGGTAATCTACCCTTAAGATGGGGATAGCCGCTAGAAATAGCGGGTAATACCGAATAGGCTCGGCATTTCATAAGAGATGTTGAGGAAAGGAGGCTACGGCCTCGCTTGAGGATGAGCTTGCGTCCCATTAGCTAGTTGGTGAGGTAAAGGCCCACCAAGGCGACGATGGGTATCCGGCCTGAGAGGGTGATCGGACACATTGGGACTGAGATACGGCCCAAACTCCTACGGGAGGCAGCAGCTAAGAATATTCCGCAATGGACGGAAGTCTGACGGAGCGACGCCGCGTGGATGAAGAAGGCTGAAAAGTTGTAAAATCCTTTTGTTGATGAAGAATAACGGTAAGAGGGAATGCTTATCGGATGACGGTAATCGACGAATAAGCCCCGGCTAATTA
>GV2UCFN02G9NPK
GGTGAGGAACACGTGGGTAATCTACCCTTAAGATGGGGATAGCCGCTAGAAATAGCGGGTAATACCGAATAGGCTCGGCATTTCATAAGAGATGTTGAGGAAAGGAGGCTACGGCCTCGCTTGAGGATGAGCTTGCGTCCCATTAGCTAGTTGGTGAGGTAAAGGCCCACCAAGGCGACGATGGGTATCCGGCCTGAGAGGGTGATCGGACACATTGGGACTGAGATACGGCCCAAACTCCTACGGGAGGCAGCAGCTAAGAATATTCCGCAATGGACGGAAGTCTGACGGAGCGACGCCGCGTGGATGAAGAAGGCTGAAAAGTTGTAAAATCCTTTTGTTGATGAAGAATAACGGTAAGAGGGAATGCTTATCGGATGACGGTAATCGACGAATAAGCCCCGGCTAATTA
>G35JFLI02HBA6Y
GGTGAGGAACACGTGGGTAATCTACCCTTAAGATGGGGATAGCCGCTAGAAATAGCGGGTAATACCGAATAGGCTCGGCATTTCATAAGAGGTGTTGAGGAAAGGAGGCTACGGCCTCGCTTGAGGATGAGCTTGCGTCCCATTAGCTAGTTGGTGAGTAAAGGCCCACCAAGGCGACGATGGGTATCCGGCCTGAGAGGGTGATCGGACACATTGGGACTGAGATACGGCCCAAACTCCTACGGGAGGCAGCAGCTAAGAATATTCCGCAATGGACGGAAGTCTGACGGAGCGACGCCGCGTGGATGAAGAAGGCTGAAAAGTTGTAAAATCCTTTTGTTGATGAAGAATAACGGTAAGAGGGAATGCTTATCGGATGACGGTAATCGACGAATAAGCCCCGGCTAATTA
>G35JFLI02IW7DS
GGTGAGGAACACGTGGGTAATCTACCCTTAAGATGGGGATAGCCGCTAGAAATAGCGGGTAATACCGAATAGGCTCGGCATTTCATAAGAGGTGTTGAGGAAAGGAGGCTACGGCCTCGCTTGAGGATGAGCTTGCGTCCCATTAGCTAGTTGGTGAGTAAAGGCCCACCAAGGCGACGATGGGTATCCGGCCTGAGAGGGTGATCGGACACATTGGGACTGAGATACGGCCCAAACTCCTACGGGAGGCAGCAGCTAAGAATATTCCGCAATGGACGGAAGTCTGACGGAGCGACGCCGCGTGGATGAAGAAGGCTGAAAAGTTGTAAAATCCTTTTGTTGATGAAGAATAACGGTAAGAGGGAATGCTTATCGGATGACGGTAATCGACGAATAAGCCCCGGCTAATTA
>G35JFLI02FZQ0X
GGTGAGGAACACGTGGGTAATCTACCCTTAAGATGGGGATAGCCGCTAGAAATAGCGGGTAATACCGAATAGGCTCGGCATTTCATAAGAGGTGTTGAGGAAAGGAGGCTACGGCCTCGCTTGAGGATGAGCTTGCGTCCCATTAGCTAGTTGGTGAGTAAAGGCCCACCAAGGCGACGATGGGTATCCGGCCTGAGAGGGTGATCGGACACATTGGGACTGAGATACGGCCCAAACTCCTACGGGAGGCAGCAGCTAAGAATATTCCGCAATGGACGGAAGTCTGACGGAGCGACGCCGCGTGGATGAAGAAGGCTGAAAAGTTGTAAAATCCTTTTGTTGATGAAGAATAACGGTAAGAGGGAATGCTTATCGGATGACGGTAATCGACGAATAAGCCCCGGCTAATTA
>G35JFLI02HBYCD
GGTGAGGAACACGTGGGTAATCTACCCTTAAGATGGGGATAGCCGCTAGAAATAGCGGGTAATACCGAATAGGCTCGGCATTTCATAAGAGGTGTTGAGGAAAGGAGGCTACGGCCTCGCTTGAGGATGAGCTTGCGTCCCATTAGCTAGTTGGTGAGTAAAGGCCCACCAAGGCGACGATGGGTATCCGGCCTGAGAGGGTGATCGGACACATTGGGACTGAGATACGGCCCAAACTCCTACGGGAGGCAGCAGCTAAGAATATTCCGCAATGGACGGAAGTCTGACGGAGCGACGCCGCGTGGATGAAGAAGGCTGAAAAGTTGTAAAATCCTTTTGTTGATGAAGAATAACGGTAAGAGGGAATGCTTATCGGATGACGGTAATCGACGAATAAGCCCCGGCTAATTA
>G35JFLI02HV0HE
GGTGAGGAACACGTGGGTAATCTACCCTTAAGATGGGGATAGCCGCTAGAAATAGCGGGTAATACCGAATAGGCTCGGCATTTCATAAGAGGTGTTGAGGAAAGGAGGCTACGGCCTCGCTTGAGGATGAGCTTGCGTCCCATTAGCTAGTTGGTGAGTAAAGGCCCACCAAGGCGACGATGGGTATCCGGCCTGAGAGGGTGATCGGACACATTGGGACTGAGATACGGCCCAAACTCCTACGGGAGGCAGCAGCTAAGAATATTCCGCAATGGACGGAAGTCTGACGGAGCGACGCCGCGTGGATGAAGAAGGCTGAAAAGTTGTAAAATCCTTTTGTTGATGAAGAATAACGGTAAGAGGGAATGCTTATCGGATGACGGTAATCGACGAATAAGCCCCGGCTAATTA
>G35JFLI02JI2EO
GGTGAGGAACACGTGGGTAATCTACCCTTAAGATGGGGATAGCCGCTAGAAATAGCGGGTAATACCGAATAGGCTCGGCATTTCATAAGAGGTGTTGAGGAAAGGAGGCTACGGCCTCGCTTGAGGATGAGCTTGCGTCCCATTAGCTAGTTGGTGAGTAAAGGCCCACCAAGGCGACGATGGGTATCCGGCCTGAGAGGGTGATCGGACACATTGGGACTGAGATACGGCCCAAACTCCTACGGGAGGCAGCAGCTAAGAATATTCCGCAATGGACGGAAGTCTGACGGAGCGACGCCGCGTGGATGAAGAAGGCTGAAAAGTTGTAAAATCCTTTTGTTGATGAAGAATAACGGTAAGAGGGAATGCTTATCGGATGACGGTAATCGACGAATAAGCCCCGGCTAATTA
>G35JFLI02GBGED
GGTGAGGAACACGTGGGTAATCTACCCTTAAGATGGGGATAGCCGCTAGAAATAGCGGGTAATACCGAATAGGCTCGGCATTTCATAAGAGGTGTTGAGGAAAGGAGGCTACGGCCTCGCTTGAGGATGAGCTTGCGTCCCATTAGCTAGTTGGTGAGTAAAGGCCCACCAAGGCGACGATGGGTATCCGGCCTGAGAGGGTGATCGGACACATTGGGACTGAGATACGGCCCAAACTCCTACGGGAGGCAGCAGCTAAGAATATTCCGCAATGGACGGAAGTCTGACGGAGCGACGCCGCGTGGATGAAGAAGGCTGAAAAGTTGTAAAATCCTTTTGTTGATGAAGAATAACGGTAAGAGGGAATGCTTATCGGATGACGGTAATCGACGAATAAGCCCCGGCTAATTA
>G35JFLI02I2CVC
GGTGAGGAACACGTGGGTAATCTACCCTTAAGATGGGGATAGCCGCTAGAAATAGCGGGTAATACCGAATAGGCTCGGCATTTCATAAGAGGTGTTGAGGAAAGGAGGCTACGGCCTCGCTTGAGGATGAGCTTGCGTCCCATTAGCTAGTTGGTGAGTAAAGGCCCACCAAGGCGACGATGGGTATCCGGCCTGAGAGGGTGATCGGACACATTGGGACTGAGATACGGCCCAAACTCCTACGGGAGGCAGCAGCTAAGAATATTCCGCAATGGACGGAAGTCTGACGGAGCGACGCCGCGTGGATGAAGAAGGCTGAAAAGTTGTAAAATCCTTTTGTTGATGAAGAATAACGGTAAGAGGGAATGCTTATCGGATGACGGTAATCGACGAATAAGCCCCGGCTAATTA
>GV2UCFN02H0CBJ
GGTGAGGAACACGTGGGTAATCTACCCTTAAGATGGGGATAGCCGCTAGAAATAGCGGGTAATACCGAATAGGCTCGGCATTTCATAAGAGGTGTTGAGGAAAGGAGGCTACGGCCTCGCTTGAGGATGAGCTTGCGTCCCATTAGCTAGTTGGTGAGGTAAAGGCCCACCAAGGCGACGATGGGTATCCGGCCTGAGAGGGTGATCGGACACATTGGGACTGAGATACGGCCCAAACTCCTACGGGAGGCAGCAGCTAAGAATATTCCGCAATGGACGGAAGTCTGACGGAGCGACGCCGCGTGGATGAAGAAGGCTGAAAAGTTGTAAAATCCTTTTGTTGATGAAGAATAACGGTAAGAGGGAATGCTTATCGGATGACGGTAATCGACGAATAAGCCCCGGCTAATTA
>GV2UCFN02H6HCP
GGTGAGGAACACGTGGGTAATCTACCCTTAAGATGGGGATAGCCGCTAGAAATAGCGGGTAATACCGAATAGGCTCGGCATTTCATAAGAGGTGTTGAGGAAAGGAGGCTACGGCCTCGCTTGAGGATGAGCTTGCGTCCCATTAGCTAGTTGGTGAGGTAAAGGCCCACCAAGGCGACGATGGGTATCCGGCCTGAGAGGGTGATCGGACACATTGGGACTGAGATACGGCCCAAACTCCTACGGGAGGCAGCAGCTAAGAATATTCCGCAATGGACGGAAGTCTGACGGAGCGACGCCGCGTGGATGAAGAAGGCTGAAAAGTTGTAAAATCCTTTTGTTGATGAAGAATAACGGTAAGAGGGAATGCTTATCGGATGACGGTAATCGACGAATAAGCCCCGGCTAATTA
>GV2UCFN02IE0WW
GGTGAGGAACACGTGGGTAATCTACCCTTAAGATGGGGATAGCCGCTAGAAATAGCGGGTAATACCGAATAGGCTCGGCATTTCATAAGAGGTGTTGAGGAAAGGAGGCTACGGCCTCGCTTGAGGATGAGCTTGCGTCCCATTAGCTAGTTGGTGAGGTAAAGGCCCACCAAGGCGACGATGGGTATCCGGCCTGAGAGGGTGATCGGACACATTGGGACTGAGATACGGCCCAAACTCCTACGGGAGGCAGCAGCTAAGAATATTCCGCAATGGACGGAAGTCTGACGGAGCGACGCCGCGTGGATGAAGAAGGCTGAAAAGTTGTAAAATCCTTTTGTTGATGAAGAATAACGGTAAGAGGGAATGCTTATCGGATGACGGTAATCGACGAATAAGCCCCGGCTAATTA
>GV2UCFN02H6S2Z
GGTGAGGAACACGTGGGTAATCTACCCTTAAGATGGGGATAGCCGCTAGAAATAGCGGGTAATACCGAATAGGCTCGGCATTTCATAAGAGGTGTTGAGGAAAGGAGGCTACGGCCTCGCTTGAGGATGAGCTTGCGTCCCATTAGCTAGTTGGTGAGGTAAAGGCCCACCAAGGCGACGATGGGTATCCGGCCTGAGAGGGTGATCGGACACATTGGGACTGAGATACGGCCCAAACTCCTACGGGAGGCAGCAGCTAAGAATATTCCGCAATGGACGGAAGTCTGACGGAGCGACGCCGCGTGGATGAAGAAGGCTGAAAAGTTGTAAAATCCTTTTGTTGATGAAGAATAACGGTAAGAGGGAATGCTTATCGGATGACGGTAATCGACGAATAAGCCCCGGCTAATTA
>GV2UCFN02I1TSA
GGTGAGGAACACGTGGGTAATCTACCCTTAAGATGGGGATAGCCGCTAGAAATAGCGGGTAATACCGAATAGGCTCGGCATTTCATAAGAGGTGTTGAGGAAAGGAGGCTACGGCCTCGCTTGAGGATGAGCTTGCGTCCCATTAGCTAGTTGGTGAGGTAAAGGCCCACCAAGGCGACGATGGGTATCCGGCCTGAGAGGGTGATCGGACACATTGGGACTGAGATACGGCCCAAACTCCTACGGGAGGCAGCAGCTAAGAATATTCCGCAATGGACGGAAGTCTGACGGAGCGACGCCGCGTGGATGAAGAAGGCTGAAAAGTTGTAAAATCCTTTTGTTGATGAAGAATAACGGTAAGAGGGAATGCTTATCGGATGACGGTAATCGACGAATAAGCCCCGGCTAATTA
>GV2UCFN02FV10J
GGTGAGGAACACGTGGGTAATCTACCCTTAAGATGGGGATAGCCGCTAGAAATAGCGGGTAATACCGAATAGGCTCGGCATTTCATAAGAGGTGTTGAGGAAAGGAGGCTACGGCCTCGCTTGAGGATGAGCTTGCGTCCCATTAGCTAGTTGGTGAGGTAAAGGCCCACCAAGGCGACGATGGGTATCCGGCCTGAGAGGGTGATCGGACACATTGGGACTGAGATACGGCCCAAACTCCTACGGGAGGCAGCAGCTAAGAATATTCCGCAATGGACGGAAGTCTGACGGAGCGACGCCGCGTGGATGAAGAAGGCTGAAAAGTTGTAAAATCCTTTTGTTGATGAAGAATAACGGTAAGAGGGAATGCTTATCGGATGACGGTAATCGACGAATAAGCCCCGGCTAATTA
>GV2UCFN02IKG0V
GGTGAGGAACACGTGGGTAATCTACCCTTAAGATGGGGATAGCCGCTAGAAATAGCGGGTAATACCGAATAGGCTCGGCATTTCATAAGAGGTGTTGAGGAAAGGAGGCTACGGCCTCGCTTGAGGATGAGCTTGCGTCCCATTAGCTAGTTGGTGAGGTAAAGGCCCACCAAGGCGACGATGGGTATCCGGCCTGAGAGGGTGATCGGACACATTGGGACTGAGATACGGCCCAAACTCCTACGGGAGGCAGCAGCTAAGAATATTCCGCAATGGACGGAAGTCTGACGGAGCGACGCCGCGTGGATGAAGAAGGCTGAAAAGTTGTAAAATCCTTTTGTTGATGAAGAATAACGGTAAGAGGGAATGCTTATCGGATGACGGTAATCGACGAATAAGCCCCGGCTAATTA
>GV2UCFN02GMULD
GGTGAGGAACACGTGGGTAATCTACCCTTAAGATGGGGATAGCCGCTAGAAATAGCGGGTAATACCGAATAGGCTCGGCATTTCATAAGAGGTGTTGAGGAAAGGAGGCTACGGCCTCGCTTGAGGATGAGCTTGCGTCCCATTAGCTAGTTGGTGAGGTAAAGGCCCACCAAGGCGACGATGGGTATCCGGCCTGAGAGGGTGATCGGACACATTGGGACTGAGATACGGCCCAAACTCCTACGGGAGGCAGCAGCTAAGAATATTCCGCAATGGACGGAAGTCTGACGGAGCGACGCCGCGTGGATGAAGAAGGCTGAAAAGTTGTAAAATCCTTTTGTTGATGAAGAATAACGGTAAGAGGGAATGCTTATCGGATGACGGTAATCGACGAATAAGCCCCGGCTAATTA
>GV2UCFN02GAMC0
GGTGAGGAACACGTGGGTAATCTACCCTTAAGATGGGGATAGCCGCTAGAAATAGCGGGTAATACCGAATAGGCTCGGCATTTCATAAGAGGTGTTGAGGAAAGGAGGCTACGGCCTCGCTTGAGGATGAGCTTGCGTCCCATTAGCTAGTTGGTGAGGTAAAGGCCCACCAAGGCGACGATGGGTATCCGGCCTGAGAGGGTGATCGGACACATTGGGACTGAGATACGGCCCAAACTCCTACGGGAGGCAGCAGCTAAGAATATTCCGCAATGGACGGAAGTCTGACGGAGCGACGCCGCGTGGATGAAGAAGGCTGAAAAGTTGTAAAATCCTTTTGTTGATGAAGAATAACGGTAAGAGGGAATGCTTATCGGATGACGGTAATCGACGAATAAGCCCCGGCTAATTA
>GV2UCFN02F706I
GGTGAGGAACACGTGGGTAATCTACCCTTAAGATGGGGATAGCCGCTAGAAATAGCGGGTAATACCGAATAGGCTCGGCATTTCATAAGAGGTGTTGAGGAAAGGAGGCTACGGCCTCGCTTGAGGATGAGCTTGCGTCCCATTAGCTAGTTGGTGAGGTAAAGGCCCACCAAGGCGACGATGGGTATCCGGCCTGAGAGGGTGATCGGACACATTGGGACTGAGATACGGCCCAAACTCCTACGGGAGGCAGCAGCTAAGAATATTCCGCAATGGACGGAAGTCTGACGGAGCGACGCCGCGTGGATGAAGAAGGCTGAAAAGTTGTAAAATCCTTTTGTTGATGAAGAATAACGGTAAGAGGGAATGCTTATCGGATGACGGTAATCGACGAATAAGCCCCGGCTAATTA
>GV2UCFN02I7B3B
GGTGAGGAACACGTGGGTAATCTACCCTTAAGATGGGGATAGCCGCTAGAAATAGCGGGTAATACCGAATAGGCTCGGCATTTCATAAGAGGTGTTGAGGAAAGGAGGCTACGGCCTCGCTTGAGGATGAGCTTGCGTCCCATTAGCTAGTTGGTGAGGTAAAGGCCCACCAAGGCGACGATGGGTATCCGGCCTGAGAGGGTGATCGGACACATTGGGACTGAGATACGGCCCAAACTCCTACGGGAGGCAGCAGCTAAGAATATTCCGCAATGGACGGAAGTCTGACGGAGCGACGCCGCGTGGATGAAGAAGGCTGAAAAGTTGTAAAATCCTTTTGTTGATGAAGAATAACGGTAAGAGGGAATGCTTATCGGATGACGGTAATCGACGAATAAGCCCCGGCTAATTA
>GV2UCFN02GGYAS
GGTGAGGAACACGTGGGTAATCTACCCTTAAGATGGGGATAGCCGCTAGAAATAGCGGGTAATACCGAATAGGCTCGGCATTTCATAAGAGGTGTTGAGGAAAGGAGGCTACGGCCTCGCTTGAGGATGAGCTTGCGTCCCATTAGCTAGTTGGTGAGGTAAAGGCCCACCAAGGCGACGATGGGTATCCGGCCTGAGAGGGTGATCGGACACATTGGGACTGAGATACGGCCCAAACTCCTACGGGAGGCAGCAGCTAAGAATATTCCGCAATGGACGGAAGTCTGACGGAGCGACGCCGCGTGGATGAAGAAGGCTGAAAAGTTGTAAAATCCTTTTGTTGATGAAGAATAACGGTAAGAGGGAATGCTTATCGGATGACGGTAATCGACGAATAAGCCCCGGCTAATTA
>GV2UCFN02HQWN5
GGTGAGGAACACGTGGGTAATCTACCCTTAAGATGGGGATAGCCGCTAGAAATAGCGGGTAATACCGAATAGGCTCGGCATTTCATAAGAGGTGTTGAGGAAAGGAGGCTACGGCCTCGCTTGAGGATGAGCTTGCGTCCCATTAGCTAGTTGGTGAGGTAAAGGCCCACCAAGGCGACGATGGGTATCCGGCCTGAGAGGGTGATCGGACACATTGGGACTGAGATACGGCCCAAACTCCTACGGGAGGCAGCAGCTAAGAATATTCCGCAATGGACGGAAGTCTGACGGAGCGACGCCGCGTGGATGAAGAAGGCTGAAAAGTTGTAAAATCCTTTTGTTGATGAAGAATAACGGTAAGAGGGAATGCTTATCGGATGACGGTAATCGACGAATAAGCCCCGGCTAATTA
>GV2UCFN02HZ1T4
GGTGAGGAACACGTGGGTAATCTACCCTTAAGATGGGGATAGCCGCTAGAAATAGCGGGTAATACCGAATAGGCTCGGCATTTCATAAGAGGTGTTGAGGAAAGGAGGCTACGGCCTCGCTTGAGGATGAGCTTGCGTCCCATTAGCTAGTTGGTGAGGTAAAGGCCCACCAAGGCGACGATGGGTATCCGGCCTGAGAGGGTGATCGGACACATTGGGACTGAGATACGGCCCAAACTCCTACGGGAGGCAGCAGCTAAGAATATTCCGCAATGGACGGAAGTCTGACGGAGCGACGCCGCGTGGATGAAGAAGGCTGAAAAGTTGTAAAATCCTTTTGTTGATGAAGAATAACGGTAAGAGGGAATGCTTATCGGATGACGGTAATCGACGAATAAGCCCCGGCTAATTA
>GV2UCFN02JFXF3
GGTGAGGAACACGTGGGTAATCTACCCTTAAGATGGGGATAGCCGCTAGAAATAGCGGGTAATACCGAATAGGCTCGGCATTTCATAAGAGGTGTTGAGGAAAGGAGGCTACGGCCTCGCTTGAGGATGAGCTTGCGTCCCATTAGCTAGTTGGTGAGGTAAAGGCCCACCAAGGCGACGATGGGTATCCGGCCTGAGAGGGTGATCGGACACATTGGGACTGAGATACGGCCCAAACTCCTACGGGAGGCAGCAGCTAAGAATATTCCGCAATGGACGGAAGTCTGACGGAGCGACGCCGCGTGGATGAAGAAGGCTGAAAAGTTGTAAAATCCTTTTGTTGATGAAGAATAACGGTAAGAGGGAATGCTTATCGGATGACGGTAATCGACGAATAAGCCCCGGCTAATTA
>GV2UCFN02GXTFX
GGTGAGGAACACGTGGGTAATCTACCCTTAAGATGGGGATAGCCGCTAGAAATAGCGGGTAATACCGAATAGGCTCGGCATTTCATAAGAGGTGTTGAGGAAAGGAGGCTACGGCCTCGCTTGAGGATGAGCTTGCGTCCCATTAGCTAGTTGGTGAGGTAAAGGCCCACCAAGGCGACGATGGGTATCCGGCCTGAGAGGGTGATCGGACACATTGGGACTGAGATACGGCCCAAACTCCTACGGGAGGCAGCAGCTAAGAATATTCCGCAATGGACGGAAGTCTGACGGAGCGACGCCGCGTGGATGAAGAAGGCTGAAAAGTTGTAAAATCCTTTTGTTGATGAAGAATAACGGTAAGAGGGAATGCTTATCGGATGACGGTAATCGACGAATAAGCCCCGGCTAATTA
>GV2UCFN02HDH2T
GGTGAGGAACACGTGGGTAATCTACCCTTAAGATGGGGATAGCCGCTAGAAATAGCGGGTAATACCGAATAGGCTCGGCATTTCATAAGAGGTGTTGAGGAAAGGAGGCTACGGCCTCGCTTGAGGATGAGCTTGCGTCCCATTAGCTAGTTGGTGAGGTAAAGGCCCACCAAGGCGACGATGGGTATCCGGCCTGAGAGGGTGATCGGACACATTGGGACTGAGATACGGCCCAAACTCCTACGGGAGGCAGCAGCTAAGAATATTCCGCAATGGACGGAAGTCTGACGGAGCGACGCCGCGTGGATGAAGAAGGCTGAAAAGTTGTAAAATCCTTTTGTTGATGAAGAATAACGGTAAGAGGGAATGCTTATCGGATGACGGTAATCGACGAATAAGCCCCGGCTAATTA
>G3BZQ8102II2SM
GGTGAGGAACACGTGGGTAATCTACCCTTAAGATGGGGATAGCCGCTAGAAATAGCGGGTAATACCGAATAGGCTCGGCATTTCATAAGAGGTGTTGAGGAAAGGAGGCTACGGCCTCGCTTGAGGATGAGCTTGCGTCCCATTAGCTAGTTGGTGAGGTAAAGGCCCACCAAGGCGACGATGGGTATCCGGCCTGAGAGGGTGATCGGACACATTGGGACTGAGATACGGCCCAAACTCCTACGGGAGGCAGCAGCTAAGAATATTCCGCAATGGACGGAAGTCTGACGGAGCGACGCCGCGTGGATGAAGAAGGCTGAAAAGTTGTAAAATCCTTTTGTTGATGAAGAATAACGGTAAGAGGGAATGCTTATCGGATGACGGTAATCGACGAATAAGCCCCGGCTAATTA
>G3BZQ8102G534H
GGTGAGGAACACGTGGGTAATCTACCCTTAAGATGGGGATAGCCGCTAGAAATAGCGGGTAATACCGAATAGGCTCGGCATTTCATAAGAGGTGTTGAGGAAAGGAGGCTACGGCCTCGCTTGAGGATGAGCTTGCGTCCCATTAGCTAGTTGGTGAGGTAAAGGCCCACCAAGGCGACGATGGGTATCCGGCCTGAGAGGGTGATCGGACACATTGGGACTGAGATACGGCCCAAACTCCTACGGGAGGCAGCAGCTAAGAATATTCCGCAATGGACGGAAGTCTGACGGAGCGACGCCGCGTGGATGAAGAAGGCTGAAAAGTTGTAAAATCCTTTTGTTGATGAAGAATAACGGTAAGAGGGAATGCTTATCGGATGACGGTAATCGACGAATAAGCCCCGGCTAATTA
>G3BZQ8102JEBK4
GGTGAGGAACACGTGGGTAATCTACCCTTAAGATGGGGATAGCCGCTAGAAATAGCGGGTAATACCGAATAGGCTCGGCATTTCATAAGAGGTGTTGAGGAAAGGAGGCTACGGCCTCGCTTGAGGATGAGCTTGCGTCCCATTAGCTAGTTGGTGAGGTAAAGGCCCACCAAGGCGACGATGGGTATCCGGCCTGAGAGGGTGATCGGACACATTGGGACTGAGATACGGCCCAAACTCCTACGGGAGGCAGCAGCTAAGAATATTCCGCAATGGACGGAAGTCTGACGGAGCGACGCCGCGTGGATGAAGAAGGCTGAAAAGTTGTAAAATCCTTTTGTTGATGAAGAATAACGGTAAGAGGGAATGCTTATCGGATGACGGTAATCGACGAATAAGCCCCGGCTAATTA
>G35JFLI02IB1AK
GGTGAGGAACACGTGGGTAATCTACCCTTAAGATGGGGATAGCCGCTAGAAATAGCGGGTAATACCGAATAGGCTCGGCATTTCATAAGAGGTGTTGAGGAAAGGAGGCTACGGCCTCGCTTGAGGATGAGCTTGCGTCCCATTAGCTAGTTGGTGAGGTAAAGGCCCACCAAGGCGACGATGGGTATCCGGCCTGAGAGGGTGATCGGACACATTGGGACTGAGATACGGCCCAAACTCCTACGGGAGGCAGCAGCTAAGAATATTCCGCAATGGACGGAAGTCTGACGGAGCGACGCCGCGTGGATGAAGAAGGCTGAAAAGTTGTAAAATCCTTTTGTTGATGAAGAATAACGGTAAGAGGGAATGCTTATCGGATGACGGTAATCGACGAATAAGCCCCGGCTAATTA
>G35JFLI02GECJ3
GGTGAGGAACACGTGGGTAATCTACCCTTAAGATGGGGATAGCCGCTAGAAATAGCGGGTAATACCGAATAGGCTCGGCATTTCATAAGAGGTGTTGAGGAAAGGAGGCTACGGCCTCGCTTGAGGATGAGCTTGCGTCCCATTAGCTAGTTGGTGAGGTAAAGGCCCACCAAGGCGACGATGGGTATCCGGCCTGAGAGGGTGATCGGACACATTGGGACTGAGATACGGCCCAAACTCCTACGGGAGGCAGCAGCTAAGAATATTCCGCAATGGACGGAAGTCTGACGGAGCGACGCCGCGTGGATGAAGAAGGCTGAAAAGTTGTAAAATCCTTTTGTTGATGAAGAATAACGGTAAGAGGGAATGCTTATCGGATGACGGTAATCGACGAATAAGCCCCGGCTAATTA
>G35JFLI02IXYB3
GGTGAGGAACACGTGGGTAATCTACCCTTAAGATGGGGATAGCCGCTAGAAATAGCGGGTAATACCGAATAGGCTCGGCATTTCATAAGAGGTGTTGAGGAAAGGAGGCTACGGCCTCGCTTGAGGATGAGCTTGCGTCCCATTAGCTAGTTGGTGAGGTAAAGGCCCACCAAGGCGACGATGGGTATCCGGCCTGAGAGGGTGATCGGACACATTGGGACTGAGATACGGCCCAAACTCCTACGGGAGGCAGCAGCTAAGAATATTCCGCAATGGACGGAAGTCTGACGGAGCGACGCCGCGTGGATGAAGAAGGCTGAAAAGTTGTAAAATCCTTTTGTTGATGAAGAATAACGGTAAGAGGGAATGCTTATCGGATGACGGTAATCGACGAATAAGCCCCGGCTAATTA
>GV2UCFN02HSSES
GGTGAGGAACACGTGGGTAATCTACCCTTAAGATGGGGATAGCCGCTAGAAATAGCGGGTAATACCGAATAGGCTCGGCATTTCATAAGAGGTGTTGAGGAAAGGAGGCTACGGCCTCGCTTGAGGATGAGCTTGCGTCCCATTAGCTAGTTGGTGAGGTAAAGGCCCACCAAGGCAACGATGGGTATCCGGCCTGAGAGGGTGATCGGACACATTGGGACTGAGATACGGCCCAAACTCCTACGGGAGGCAGCAGCTAAGAATATTCCGCAATGGACGGAAGTCTGACGGAGCGACGCCGCGTGGATGAAGAAGGCTGAAAAGTTGTAAAATCCTTTTGTTGATGAAGAATAACGGTAAGAGGGAATGCTTATCGGATGACGGTAATCGACGAATAAGCCCCGGCTAATTA
>GV2UCFN02JPD9Z
GGTGAGGAACACGTGGGTAATCTACCCTTAAGATGGGGATAGCCGCTAGAAATAGCGGGTAATACCGAATAGGCTCGGCATTTCATAAGAGGTGTTGAGGAAAGGAGGCTACGGCCTCGCTTGAGGATGAGCTTGCGTCCCATTAGCTAGTTGGTGAGGTAAAGGCCCACCAAGGCAACGATGGGTATCCGGCCTGAGAGGGTGATCGGACACATTGGGACTGAGATACGGCCCAAACTCCTACGGGAGGCAGCAGCTAAGAATATTCCGCAATGGACGGAAGTCTGACGGAGCGACGCCGCGTGGATGAAGAAGGCTGAAAAGTTGTAAAATCCTTTTGTTGATGAAGAATAACGGTAAGAGGGAATGCTTATCGGATGACGGTAATCGACGAATAAGCCCCGGCTAATTA
>GV2UCFN02FZPNY
GGTGAGGAACACGTGGGTAATCTACCCTTAAGATGGGGATAGCCGCTAGAAATAGCGGGTAATACCGAATAGGCTCGGCATTTCATAAGAGGTGTTGAGGAAAGGAGGCTACGGCCTCGCTTGAGGATGAGCTTGCGTCCCATTAGCTAGTTGGTGAGGTAAAGGCCCACCAAGGCAACGATGGGTATCCGGCCTGAGAGGGTGATCGGACACATTGGGACTGAGATACGGCCCAAACTCCTACGGGAGGCAGCAGCTAAGAATATTCCGCAATGGACGGAAGTCTGACGGAGCGACGCCGCGTGGATGAAGAAGGCTGAAAAGTTGTAAAATCCTTTTGTTGATGAAGAATAACGGTAAGAGGGAATGCTTATCGGATGACGGTAATCGACGAATAAGCCCCGGCTAATTA
>GV2UCFN02F9ZU3
GGTGAGGAACACGTGGGTAATCTACCCTTAAGATGGGGATAGCCGCTAGAAATAGCGGGTAATACCGAATAGGCTCGGCATTTCATAAGAGGTGTTGAGGAAAGGAGGCTACGGCCTCGCTTGAGGATGAGCTTGCGTCCCATTAGCTAGTTGGTGAGGTAAAGGCCCACCAAGGCAACGATGGGTATCCGGCCTGAGAGGGTGATCGGACACATTGGGACTGAGATACGGCCCAAACTCCTACGGGAGGCAGCAGCTAAGAATATTCCGCAATGGACGGAAGTCTGACGGAGCGACGCCGCGTGGATGAAGAAGGCTGAAAAGTTGTAAAATCCTTTTGTTGATGAAGAATAACGGTAAGAGGGAATGCTTATCGGATGACGGTAATCGACGAATAAGCCCCGGCTAATTA
>GV2UCFN02IOQ91
GGTGAGGAACACGTGGGTAATCTACCCTTAAGATGGGGATAGCCGCTAGAAATAGCGGGTAATACCGAATAGGCTCGGCATTTCATAAGAGGTGTTGAGGAAAGGAGGCTACGGCCTCGCTTGAGGATGAGCTTGCGTCCCATTAGCTAGTTGGTGAGGTAAAGGCCCACCAAGGCAACGATGGGTATCCGGCCTGAGAGGGTGATCGGACACATTGGGACTGAGATACGGCCCAAACTCCTACGGGAGGCAGCAGCTAAGAATATTCCGCAATGGACGGAAGTCTGACGGAGCGACGCCGCGTGGATGAAGAAGGCTGAAAAGTTGTAAAATCCTTTTGTTGATGAAGAATAACGGTAAGAGGGAATGCTTATCGGATGACGGTAATCGACGAATAAGCCCCGGCTAATTA
>GV2UCFN02H6MNX
GGTGAGGAACACGTGGGTAATCTACCCTTAAGATGGGGATAGCCGCTAGAAATAGCGGGTAATACCGAATAGGCTCGGCATTTCATAAGAGGTGTTGAGGAAAGGAGGCTACGGCCTCGCTTGAGGATGAGCTTGCGTCCCATTAGCTAGTTGGTGAGGTAAAGGCCCACCAAGGCAACGATGGGTATCCGGCCTGAGAGGGTGATCGGACACATTGGGACTGAGATACGGCCCAAACTCCTACGGGAGGCAGCAGCTAAGAATATTCCGCAATGGACGGAAGTCTGACGGAGCGACGCCGCGTGGATGAAGAAGGCTGAAAAGTTGTAAAATCCTTTTGTTGATGAAGAATAACGGTAAGAGGGAATGCTTATCGGATGACGGTAATCGACGAATAAGCCCCGGCTAATTA
>GV2UCFN02HM1XZ
GGTGAGGAACACGTGGGTAATCTACCCTTAAGATGGGGATAGCCGCTAGAAATAGCGGGTAATACCGAATAGGCTCGGCATTTCATAAGAGGTGTTGAGGAAAGGAGGCTACGGCCTCGCTTGAGGATGAGCTTGCGTCCCATTAGCTAGTTGGTGAGGTAAAGGCCCACCAAGGCAACGATGGGTATCCGGCCTGAGAGGGTGATCGGACACATTGGGACTGAGATACGGCCCAAACTCCTACGGGAGGCAGCAGCTAAGAATATTCCGCAATGGACGGAAGTCTGACGGAGCGACGCCGCGTGGATGAAGAAGGCTGAAAAGTTGTAAAATCCTTTTGTTGATGAAGAATAACGGTAAGAGGGAATGCTTATCGGATGACGGTAATCGACGAATAAGCCCCGGCTAATTA
>GV2UCFN02HQZZ5
GGTGAGGAACACGTGGGTAATCTACCCTTAAGATGGGGATAGCCGCTAGAAATAGCGGGTAATACCGAATAGGCTCGGCATTTCATAAGAGGTGTTGAGGAAAGGAGGCTACGGCCTCGCTTGAGGATGAGCTTGCGTCCCATTAGCTAGTTGGTGAGGTAAAGGCCCACCAAGGCAACGATGGGTATCCGGCCTGAGAGGGTGATCGGACACATTGGGACTGAGATACGGCCCAAACTCCTACGGGAGGCAGCAGCTAAGAATATTCCGCAATGGACGGAAGTCTGACGGAGCGACGCCGCGTGGATGAAGAAGGCTGAAAAGTTGTAAAATCCTTTTGTTGATGAAGAATAACGGTAAGAGGGAATGCTTATCGGATGACGGTAATCGACGAATAAGCCCCGGCTAATTA
>GV2UCFN02HJ1Q5
GGTGAGGAACACGTGGGTAATCTACCCTTAAGATGGGGATAGCCGCTAGAAATAGCGGGTAATACCGAATAGGCTCGGCATTTCATAAGAGGTGTTGAGGAAAGGAGGCTACGGCCTCGCTTGAGGATGAGCTTGCGTCCCATTAGCTAGTTGGTGAGGTAAAGGCCCACCAAGGCAACGATGGGTATCCGGCCTGAGAGGGTGATCGGACACATTGGGACTGAGATACGGCCCAAACTCCTACGGGAGGCAGCAGCTAAGAATATTCCGCAATGGACGGAAGTCTGACGGAGCGACGCCGCGTGGATGAAGAAGGCTGAAAAGTTGTAAAATCCTTTTGTTGATGAAGAATAACGGTAAGAGGGAATGCTTATCGGATGACGGTAATCGACGAATAAGCCCCGGCTAATTA
>GV2UCFN02I0I3F
GGTGAGGAACACGTGGGTAATCTACCCTTAAGATGGGGATAGCCGCTAGAAATAGCGGGTAATACCGAATAGGCTCGGCATTTCATAAGAGGTGTTGAGGAAAGGAGGCTACGGCCTCGCTTGAGGATGAGCTTGCGTCCCATTAGCTAGTTGGTGAGGTAAAGGCCCACCAAGGCAACGATGGGTATCCGGCCTGAGAGGGTGATCGGACACATTGGGACTGAGATACGGCCCAAACTCCTACGGGAGGCAGCAGCTAAGAATATTCCGCAATGGACGGAAGTCTGACGGAGCGACGCCGCGTGGATGAAGAAGGCTGAAAAGTTGTAAAATCCTTTTGTTGATGAAGAATAACGGTAAGAGGGAATGCTTATCGGATGACGGTAATCGACGAATAAGCCCCGGCTAATTA
>GV2UCFN02IDDXI
GGTGAGGAACACGTGGGTAATCTACCCTTAAGATGGGGATAGCCGCTAGAAATAGCGGGTAATACCGAATAGGCTCGGCATTTCATAAGAGGTGTTGAGGAAAGGAGGCTACGGCCTCGCTTGAGGATGAGCTTGCGTCCCATTAGCTAGTTGGTGAGGTAAAGGCCCACCAAGGCAACGATGGGTATCCGGCCTGAGAGGGTGATCGGACACATTGGGACTGAGATACGGCCCAAACTCCTACGGGAGGCAGCAGCTAAGAATATTCCGCAATGGACGGAAGTCTGACGGAGCGACGCCGCGTGGATGAAGAAGGCTGAAAAGTTGTAAAATCCTTTTGTTGATGAAGAATAACGGTAAGAGGGAATGCTTATCGGATGACGGTAATCGACGAATAAGCCCCGGCTAATTA
>G3BZQ8102I85XJ
GGTGAGGAACACGTGGGTAATCTACCCTTAAGATGGGGATAGCCGCTAGAAATAGCGGGTAATACCGAATAGGCTCGGCATTTCATAAGAGGTGTTGAGGAAAGGAGGCTACGGCCTCGCTTGAGGATGAGCTTGCGTCCCATTAGCTAGTTGGTGAGGTAAAGGCCCACCAAGGCAACGATGGGTATCCGGCCTGAGAGGGTGATCGGACACATTGGGACTGAGATACGGCCCAAACTCCTACGGGAGGCAGCAGCTAAGAATATTCCGCAATGGACGGAAGTCTGACGGAGCGACGCCGCGTGGATGAAGAAGGCTGAAAAGTTGTAAAATCCTTTTGTTGATGAAGAATAACGGTAAGAGGGAATGCTTATCGGATGACGGTAATCGACGAATAAGCCCCGGCTAATTA
>G35JFLI02GP3PZ
GGTGAGGAACACGTGGGTAATCTACCCTTAAGATGGGGATAGCCGCTAGAAATAGCGGGTAATACCGAATAGGCTCGGCATTTCATAAGAGGTGTTGAGGAAAGGAGGCTACGGCCTCGCTTGAGGATGAGCTTGCGTCCCATTAGCTAGTTGGTGAGGTAAAGGCCCACCAAGGCAACGATGGGTATCCGGCCTGAGAGGGTGATCGGACACATTGGGACTGAGATACGGCCCAAACTCCTACGGGAGGCAGCAGCTAAGAATATTCCGCAATGGACGGAAGTCTGACGGAGCGACGCCGCGTGGATGAAGAAGGCTGAAAAGTTGTAAAATCCTTTTGTTGATGAAGAATAACGGTAAGAGGGAATGCTTATCGGATGACGGTAATCGACGAATAAGCCCCGGCTAATTA
>G35JFLI02HA6WN
GGTGAGGAACACGTGGGTAATCTACCCTTAAGATGGGGATAGCCGCTAGAAATAGCGGGTAATACCGAATAGGCTCGGCATTTCATAAGAGGTGTTGAGGAAAGGAGGCTACGGCCTCGCTTGAGGATGAGCTTGCGTCCCATTAGCTAGTTGGTGAGGTAAAGGCCCACCAAGGCAACGATGGGTATCCGGCCTGAGAGGGTGATCGGACACATTGGGACTGAGATACGGCCCAAACTCCTACGGGAGGCAGCAGCTAAGAATATTCCGCAATGGACGGAAGTCTGACGGAGCGACGCCGCGTGGATGAAGAAGGCTGAAAAGTTGTAAAATCCTTTTGTTGATGAAGAATAACGGTAAGAGGGAATGCTTATCGGATGACGGTAATCGACGAATAAGCCCCGGCTAATTA
