# Supplementary material for: Investigation of the Effect of Type 2 Diabetes Mellitus on Subgingival Plaque Microbiota by High-Throughput 16S rDNA Pyrosequencing
Source: PLoS One. 2013 Apr 22;8(4):e61516. doi: 10.1371/journal.pone.0061516 (PMC3632544; doi:10.1371/journal.pone.0061516)
Supplement: File S1 — FASTA-format sequences for all the OTUs. Sequences for each OTU are provided in a FASTA-format file. (ZIP) [file pone.0061516.s004.zip › OTU.allseq/Otu0056.fasta]

>G35JFLI02GLCRP
GGTGAGTAAAGCATGAGAAGCTGTCCTACGGAGGGGGATAACGTTCGGAAACGGACCCTAATACCCCATAGGCCGAGAGGTTAAAGGCAGAGATGCGCGACAGGAGGTACTCGTGTCCTATCAGCTAGTTGGTGAGGTAAGGGCTCACCAAGGCGACGACGGGTAGCCGGCCTGAGAGGGTGACCGGCCACACTGGAACTGAGATACGGTCCAGACTCCTACGGGAGGCAGCAGTGGGGAATATTGGGCAATGGGAGGAATCCTGACCCAGCGACGCCGCGTGAACGAAGACGGCCTTCGGGTTGTAAAGTTCTTTTATGTGGGAAGAAGGAAGTGACGGTACCACATGAATAAGCCCCGGCTAACTA
>GV2UCFN02HS9M5
GGTGAGTAATACATGAGGAGCTGTCCTGTTGAGGGGGATAACGTACGGAAACGGACCCTAATACCCCATAGGCCGAGAGGTTAAAGGCAGCGATGCGCGACAGGAGGTACTCGTGTCCTATCAGCTAGTTGGTGAGGTAAGGGCTCACCAAGGCGACGACGGGTAGCCGGCCTGAGAGGGTGACCGGCCACACTGGAACTGAGATACGGTCCAGACTCCTACGGGAGGCAGCAGTGGGGAATATTGGGCAATGGGAGGAATCCTGACCCAGCGACGCCGCGTGAACGAAGACGGCCTTCGGGTTGTAAAGTTCTTTTATGTGGGAAGAAGGAAGTGACGGTACCACATGAATAAGCCCCGGCTAACTA
>G35JFLI02GLHAU
GGTGAGTAATACATGAGGAGCTGTCCTGTTGAGGGGGATAACGTACGGAAACGGACCCTAATACCCCATAGGCCGAGAGGTTAAAGGCAGAGATGCGCGACAGGAGGTACTCGTGTCCTATCAGCTAGTTGGTGAGGTAAGGGCTCACCAAGGCGACGACGGGTAGCCGGCCTGAGAGGGTGACCGGCCACACTGGAACTGAGATACGGTCCAGACTCCTACGGGAGGCAGCAGTGGGGAATATTGGGCAATGGGAGGAATCCTGACCCAGCGACGCCGCGTGAACGAAGACGGCCTTCGGGTTGTAAAGTTCTTTTATGTGGGAAGAAGAAAGTGACGGTACCACATGAATAAGCCCCGGCTAACTA
>G3BZQ8102HJ4I4
GGTGAGTAATACATGAGGAGCTGTCCTGTTGAGGGGGATAACGTACGGAAACGGACCCTAATACCCCATAGGCCGAGAGGTTAAAGGCAGAGATGCGCGACAGGAGGTACTCGTGTCCTATCAGCTAGTTGGTGAGGTAAGGGCTCACCAAGGCGACGACGGGTAGCCGGCCTGAGAGGGTGACCGGCCACACTGGAACTGAGATACGGTCCAGACTCCTACGGGAGGCAGCAGTGGGGAATATTGGGCAATGGGAGGAATCCTGACCCCAGCGACGCCGCGTGAACGAAGACGGCCTTCGGGTTGTAAAGTTCTTTTATGTGGGAAGAAGGAAGTGACGGTACCACATGAATAAGCCCCGGCTAACTA
>GV2UCFN02I5CJ9
GGTGAGTAATACATGAGGAGCTGTCCTGTTGAGGGGGATAACGTACGGAAACGGACCCTAATACCCCATAGGCCGAGAGGTTAAAGGCAGAGATGCGCGACAGGAGGTACTCGTGTCCTATCAGCTAGTTGGTGAGGTAAGGGCTCACCAAGGCGACGACGGGTAGCCGGCCTGAGAGGGTGACCGGCCACACTGGAACTGAGATACGGTCCAGACTCCTACGGGAGGCAGCAGTGGGGAATATTGGGCAATGGGAGGAATCCTGACCCAGCGACGCCGCGTGAACGAAGACGGCCTTCGGGTTGTAAAGTTCTTTTATGTGGGAAGAAGGAAGTGACGGTACCACATGAATAAGCCCCGGCTAACTA
>GV2UCFN02FJ4YA
GGTGAGTAATACATGAGGAGCTGTCCTGTTGAGGGGGATAACGTACGGAAACGGACCCTAATACCCCATAGGCCGAGAGGTTAAAGGCAGAGATGCGCGACAGGAGGTACTCGTGTCCTATCAGCTAGTTGGTGAGGTAAGGGCTCACCAAGGCGACGACGGGTAGCCGGCCTGAGAGGGTGACCGGCCACACTGGAACTGAGATACGGTCCAGACTCCTACGGGAGGCAGCAGTGGGGAATATTGGGCAATGGGAGGAATCCTGACCCAGCGACGCCGCGTGAACGAAGACGGCCTTCGGGTTGTAAAGTTCTTTTATGTGGGAAGAAGGAAGTGACGGTACCACATGAATAAGCCCCGGCTAACTA
>GV2UCFN02HE231
GGTGAGTAATACATGAGGAGCTGTCCTGTTGAGGGGGATAACGTACGGAAACGGACCCTAATACCCCATAGGCCGAGAGGTTAAAGGCAGAGATGCGCGACAGGAGGTACTCGTGTCCTATCAGCTAGTTGGTGAGGTAAGGGCTCACCAAGGCGACGACGGGTAGCCGGCCTGAGAGGGTGACCGGCCACACTGGAACTGAGATACGGTCCAGACTCCTACGGGAGGCAGCAGTGGGGAATATTGGGCAATGGGAGGAATCCTGACCCAGCGACGCCGCGTGAACGAAGACGGCCTTCGGGTTGTAAAGTTCTTTTATGTGGGAAGAAGGAAGTGACGGTACCACATGAATAAGCCCCGGCTAACTA
>G3BZQ8102IRLQF
GGTGAGTAAAGCATGAGGAGCTGTCCTGTCGAGGGGATAACGTTCGGAAACGGACCCTAATACCCATAGTCCGAGAGGTTAAAGGCAGAGATGCGCGACAGGAGGTACTCGTGTCCTATCAGCTGGTTGGTGAGGTAACGGCTCACCAAGGCAACGACGGGTAGCCGGCCTGAGAGGGTGACCGGCCACACTGGAACTGAGAAACGGTCCAGACTCCTACGGGAGGCAGCAGTGGGGAATATTGGGCAATGGGAGGAATCCTGACCCAGCGACGCCGCGTGAACGAAGACGGCCTTCGGGTTGTAAAGTTCTTTTATGTGGGAAGAAGGAAGTGACGGTACCACATGAATAAGCCCCGGCTAACTA
>G3BZQ8102F56OS
GGTGAGTAAAGCATGAGGAGCTGTCCTGTCGAGGGGATAACGTTCGGAAACGGACCCTAATACCCATAGTCCGAGAGGTTAAAGGCAGAGATGCGCGACAGGAGGTACTCGTGTCCTATCAGCTGGTTGGTGAGGTAACGGCTCACCAAGGCAACGACGGGTAGCCGGCCTGAGAGGGTGACCGGCCACACTGGAACTGAGAAACGGTCCAGACTCCTACGGGAGGCAGCAGTGGGGAATATTGGGCAATGGGAGGAATCCTGACCCAGCGACGCCGCGTGAACGAAGACGGCCTTCGGGTTGTAAAGTTCTTTTATGTGGGAAGAAGGAAGTGACGGTACCACATGAATAAGCCCCGGCTAACTA
>G3BZQ8102JTJDD
GGTGAGTAAAGCATGAGGAGCTGTCCTGTCGAGGGGGATAACGTTCGGAAACGGACCCTAATACCCATAGTCCGAGAGGTTAAAGGCAGAGATGCGCGACAGGAGGTACTCGTGTCCTATCAGCTGGTTGGTGAGGTAACGGCTCACCAAGGCAACGACGGGTAGCCGGCCTGAGAGGGTGACCGGCCACACTGGAACTGAGAAACGGTCCAGACTCCTACGGGAGGCAGCAGTGGGGAATATTGGGCAATGGGAGGAATCCTGACCCAGCGACGCCGCGTGAACGAAGACGGCCTTCGGGTTGTAAAGTTCTTTTATGTGGGAAGAATTAAGTGACGGTACCACATGAATAAGCCCCGGCTAACTA
>G35JFLI02JDFM2
GGTGAGTAAAGCATGAGGAGCTGTCCTGTCGAGGGGGATAACGTTCGGAAACGGACCCTAATACCCATAGTCCGAGAGGTTAAAGGCAGAGATGCGCGACAGGAGGTACTCGTGTCCTATCAGCTGGTTGGTGAGGTAACGGCTCACCAAGGCAACGACGGGTAGCCGGCCTGAGAGGGTGACCGGCCACACTGGAACTGAGAAACGGTCCAGACTCCTACGGGAGGCAGCAGTGGGGAATATTGGGCAATGGGAGGAATCCTGACCCAGCGACGCCGCGTGAACGAAGACGGCCTTCGGGTTGTAAAGTTCTTTTATGTGGGAAGAATTAAGTGACGGTACCACATGAATAAGCCCCGGCTAACTA
>G35JFLI02HET75
GGTGAGTAAAGCATGAGGAGCTGTCCTGTCGAGGGGGATAACGTTCGGAAACGGACCCTAATACCCATAGTCCGAGAGGTTAAAGGCAGAGATGCGCGACAGGAGGTACTCGTGTCCTATCAGCTGGTTGGTGAGGTAACGGCTCACCAAGGCAACGACGGGTAGCCGGCCTGAGAGGGTGACCGGCCACACTGGAACTGAGAAACGGTCCAGACTCCTACGGGAGGCAGCAGTGGGGAATATTGGGCAATGGGAGGAATCCTGACCCAGCGACGCCGCGTGAACGAAGACGGCCTTCGGGTTGTAAAGTTCTTTTATGTGGGAAGAATTAAGTGACGGTACCACATGAATAAGCCCCGGCTAACTA
>GV2UCFN02H2N66
GGTGAGTAAAGCATGAGGAGCTGTCCTGTCGAGGGGGATAACGTTCGGAAACGGACCCTAATACCCCATAGTCCGAGAGGTTAAAGGCAGAGATGCGCGACAGGAGGTACTCGTGTCCTATCAGCTGGTTGGTGAGGTAACGGCTCACCAAGGCGACGACGGGTAGCCGGCCTGAGAGGGTGACCGGCCACACTGGAACTGAGAAACGGTCCAGACTCCTACGGGAGGCAGCAGTGGGGAATATTGGGCAATGGGAGGAATCCTGACCCAGCGACGCCGCGTGAACGAAGACGGCCTTCGGGTTGTAAAGTTCTTTTATGTGGGAAGAATTAAGTGACGGTACCACATGAATAAGCCCCGGCTAACTA
>G35JFLI02GGYJ4
GGTGAGTAAAGCATGAGGAGCTGTCCTGTCGAGGGGGATAACGTTCGGAAACGGACCCTAATACCCCATAGTCCGAGAGGTTAAAGGCAGAGATGCGCGACAGGAGGTACTCGTGTCCTATCAGCTGGTTGGTGAGGTAACGGCTCACCAAGGCGACGACGGGTAGCCGGCCTGAGAGGGTGACCGGCCACACTGGAACTGAGATACGGTCCAGACTCCTACGGGAGGCAGCAGTGGGGAATATTGGGCAATGGGAGGAATCCTGACCCAGCGACGCCGCGTGAACGAAGACGGCCTTCGGGTTGTAAAGTTCTTTTATGTGGGAAGAATTAAGTGACGGTACCACATGAATAAGCCCCGGCTAACTA
>G35JFLI02HD9BN
GGTGAGTAAAGCATGAGGAGCTGTCCTGTCGAGGGGGATAACGTTCGGAAACGGACCCTAATACCCCATAGTCCGAGAGGTTAAAGGCAGAGATGCGCGACAGGAGGTACTCGTGTCCTATCAGCTGGTTGGTGAGGTAACGGCTCACCAAGGCGACGACGGGTAGCCGGCCTGAGAGGGTGACCGGCCACACTGGAACTGAGATACGGTCCAGACTCCTACGGGAGGCAGCAGTGGGGAATATTGGGCAATGGGAGGAATCCTGACCCAGCGACGCCGCGTGAACGAAGACGGCCTTCGGGTTGTAAAGTTCTTTTATGTGGGAAGAATTAAGTGACGGTACCACATGAATAAGCCCCGGCTAACTA
>G35JFLI02HGUJ8
GGTGAGTAAAGCATGAGGAGCTGTCCTGTCGAGGGGGATAACGTTCGGAAACGGACCCTAATACCCCATAGTCCGAGAGGTTAAAGGCAGAGATGCGCGACAGGAGGTACTCGTGTCCTATCAGCTGGTTGGTGAGGTAACGGCTCACCAAGGCGACGACGGGTAGCCGGCCTGAGAGGGTGACCGGCCACACTGGAACTGAGATACGGTCCAGACTCCTACGGGAGGCAGCAGTGGGGAATATTGGGCAATGGGAGGAATCCTGACCCAGCGACGCCGCGTGAACGAAGACGGCCTTCGGGTTGTAAAGTTCTTTTATGTGGGAAGAATTAAGTGACGGTACCACATGAATAAGCCCCGGCTAACTA
>G35JFLI02IFITG
GGTGAGTAAAGCATGAGGAGCTGTCCTGTCGAGGGGGATAACGTTCGGAAACGGACCCTAATACCCCATAGTCCGAGAGGTTAAAGGCAGAGATGCGCGACAGGAGGTACTCGTGTCCTATCAGCTGGTTGGTGAGGTAACGGCTCACCAAGGCGACGACGGGTAGCCGGCCTGAGAGGGTGACCGGCCACACTGGAACTGAGATACGGTCCAGACTCCTACGGGAGGCAGCAGTGGGGAATATTGGGCAATGGGAGGAATCCTGACCCAGCGACGCCGCGTGAACGAAGACGGCCTTCGGGTTGTAAAGTTCTTTTATGTGGGAAGAATTAAGTGACGGTACCACATGAATAAGCCCCGGCTAACTA
>GV2UCFN02JQ78Y
GGTGAGTAAAGCATGAGGAGCTGTCCTGTCGAGGGGGATAACGTTCGGAAACGGACCCTAATACCCCATAGTCCGAGAGGTTAAAGGCAGAGATGCGCGACAGGAGGTACTCGTGTCCTATCAGCTGGTTGGTGAGGTAACGGCTCACCAAGGCTTCGACGGGTAGCCGGCCTGAGAGGGTGACCGGCCACACTGGAACTGAGAAACGGTCCAGACTCCTACGGGAGGCAGCAGTGGGGAATATTGGGCAATGGGAGGAATCCTGACCCAGCGACGCCGCGTGAACGAAGACGGCCTTCGGGTTGTAAAGTTCTTTTATGTGGGAAGAATTAAGTGACGGTACCACATGAATAAGCCCCGGCTAACTA
>GV2UCFN02HQ2QE
GGTGAGTAAAGCATGAGGAGCTGTCCTGTCGAGGGGGATAACGTTCGGAAACGGACCCTAATACCCCATAGTCCGAGAGGTTAAAGGCAGAGATGCGCGACAGGAGGTACTCGTGTCCTATCAGCTGGTTGGTGAGGTAACGGCTCACCAAGGCTTCGACGGGTAGCCGGCCTGAGAGGGTGACCGGCCACACTGGAACTGAGAAACGGTCCAGACTCCTACGGGAGGCAGCAGTGGGGAATATTGGGCAATGGGAGGAATCCTGACCCAGCGACGCCGCGTGAACGAAGACGGCCTTCGGGTTGTAAAGTTCTTTTATGTGGGAAGAATTAAGTGACGGTACCACATGAATAAGCCCCGGCTAACTA
>GV2UCFN02FPR48
GGTGAGTAAAGCATGAGGAGCTGTCCTGTCGAGGGGGATAACGTTCGGAAACGGACCCTAATACCCCATAGTCCGAGAGGTTAAAGGCAGAGATGCGCGACAGGAGGTACTCGTGTCCTATCAGCTGGTTGGTGAGGTAACGGCTCACCAAGGCTTCGACGGGTAGCCGGCCTGAGAGGGTGACCGGCCACACTGGAACTGAGAAACGGTCCAGACTCCTACGGGAGGCAGCAGTGGGGAATATTGGGCAATGGGAGGAATCCTGACCCAGCGACGCCGCGTGAACGAAGACGGCCTTCGGGTTGTAAAGTTCTTTTATGTGGGAAGAATTAAGTGACGGTACCACATGAATAAGCCCCGGCTAACTA
>GV2UCFN02HU2CQ
GGTGAGTAAAGCATGAGGAGCTGTCCTGTCGAGGGGGATAACGTTCGGAAACGGACCCTAATACCCCATAGTCCGAGAGGTTAAAGGCAGAGATGCGCGACAGGAGGTACTCGTGTCCTATCAGCTGGTTGGTGAGGTAACGGCTCACCAAGGCTTCGACGGGTAGCCGGCCTGAGAGGGTGACCGGCCACACTGGAACTGAGACACGGTCCAGACTCCTACGGGAGGCAGCAGTGGGGAATATTGGGCAATGGGAGGAATCCTGACCCAGCGACGCCGCGTGAACGAAGACGGCCTTCGGGTTGTAAAGTTCTTTTATGTGGGAAGAATTAAGTGACGGTACCACATGAATAAGCCCCGGCTAACTA
>G3BZQ8102JPLGH
GGTGAGTAAAGCATGAGGAGCTGTCCTGTTGAGGGGATAACGTTCGGAAACGGACCCTAATACCCCATAGGCCGAGAGGTTAAAGGCAGAGATGCGCGACAGGAGGTACTCGTGTCCTATCAGCTAGTTGGTGAGGTAACGGCTCACCAAGGCAACGACGGGTAGCCGGCCTGAGAGGGTGACCGGCCACACTGGAACTGAGACACGGTCCAGACTCCTACGGGAGGCAGCAGTGGGGAATATTGGGCAATGGGAGAAATCCTGACCCAGCGACGCCGCGTGAACGAAGACGGCCTTCGGGTTGTAAAGTTCTTTTATGTGGGAAGAATTAAGTGACGGTACCACATGAATAAGCCCCGGCTAACTA
>G3BZQ8102H1DS6
GGTGAGTAAAGCATGAGGAGCTGTCCTGTTGAGGGGATAACGTTCGGAAACGGACCCTAATACCCCATAGGCCGAGAGGTTAAAGGCAGAGATGCGCGACAGGAGGTACTCGTGTCCTATCAGCTAGTTGGTGAGGTAACGGCTCACCAAGGCAACGACGGGTAGCCGGCCTGAGAGGGTGACCGGCCACACTGGAACTGAGACACGGTCCAGACTCCTACGGGAGGCAGCAGTGGGGAATATTGGGCAATGGGAGAAATCCTGACCCAGCGACGCCGCGTGAACGAAGACGGCCTTCGGGTTGTAAAGTTCTTTTATGTGGGAAGAATTAAGTGACGGTACCACATGAATAAGCCCCGGCTAACTA
>G3BZQ8102IV17O
GGTGAGTAAAGCATGAGGAGCTGTCCTGTTGAGGGGATAACGTTCGGAAACGGACCCTAATACCCCATAGGCCGAGAGGTTAAAGGCAGAGATGCGCGACAGGAGGTACTCGTGTCCTATCAGCTAGTTGGTGAGGTAACGGCTCACCAAGGCAACGACGGGTAGCCGGCCTGAGAGGGTGACCGGCCACACTGGAACTGAGACACGGTCCAGACTCCTACGGGAGGCAGCAGTGGGGAATATTGGGCAATGGGAGAAATCCTGACCCAGCGACGCCGCGTGAACGAAGACGGCCTTCGGGTTGTAAAGTTCTTTTATGTGGGAAGAATTAAGTGACGGTACCACATGAATAAGCCCCGGCTAACTA
>G3BZQ8102GSV22
GGTGAGTAAAGCATGAGGAGCTGTCCTGTGAGGGGGATAACGTTCGGAACGGACCCTAATACCCATAGGCCGAGAGGTTAAAGGCAGAGATGCGCGACAGGAGGTACTCGTGTCCTATCAGCTGGTTGGTGAGGTAACGGCTCACCAAGGCGACGACGGGTAGCCGGCCTGAGAGGGTGACCGGCCACACTGGAACTGAGACACGGTCCAGACTCCTACGGGAGGCAGCAGTGGGGAATATTGGGCAATGGGAGGAATCCTGACCCAGCGACGCCGCGTGAACGAAGACGGCCTTCGGGTTGTAAAGTTCTTTTATGTGGGAAGAATTAAGTGACGGTACCACATGAATAAGCCCCGGCTAACTA
>G35JFLI02FT93P
GGTGAGTAAAGCATGAGGAGCTGTCCTGTGAGGGGGATAACGTTCGGAACGGACCCTAATACCCATAGGCCGAGAGGTTAAAGGCAGAGATGCGCGACAGGAGGTACTCGTGTCCTATCAGCTGGTTGGTGAGGTAACGGCTCACCAAGGCGACGACGGGTAGCCGGCCTGAGAGGGTGACCGGCCACACTGGAACTGAGACACGGTCCAGACTCCTACGGGAGGCAGCAGTGGGGAATATTGGGCAATGGGAGGAATCCTGACCCAGCGACGCCGCGTGAACGAAGACGGCCTTCGGGTTGTAAAGTTCTTTTATGTGGGAAGAATTAAGTGACGGTACCACATGAATAAGCCCCGGCTAACTA
>G35JFLI02JHIJJ
GGTGAGTAAAGCATGAGGAGCTGTCCTGTGAGGGGGATAACGTTCGGAACGGACCCTAATACCCATAGGCCGAGAGGTTAAAGGCAGAGATGCGCGACAGGAGGTACTCGTGTCCTATCAGCTGGTTGGTGAGGTAACGGCTCACCAAGGCGACGACGGGTAGCCGGCCTGAGAGGGTGACCGGCCACACTGGAACTGAGACACGGTCCAGACTCCTACGGGAGGCAGCAGTGGGGAATATTGGGCAATGGGAGGAATCCTGACCCAGCGACGCCGCGTGAACGAAGACGGCCTTCGGGTTGTAAAGTTCTTTTATGTGGGAAGAATTAAGTGACGGTACCACATGAATAAGCCCCGGCTAACTA
>GV2UCFN02I3AKQ
GGTGAGTAAAGCATGAGGAGCTGTCCTGTTGAGGGGGATAACGTTCGGAAACGGACCCTAATACCCCATAGGCCGAGAGGTTAAAGGCAGAGATGCGCGACAGGAGGTACTCGTGTCCTATCAGCTAGTTGGTGAGGTAACGGCTCACCAAGGCTTCGACGGGTAGCCGGCCTGAGAGGGTGACCGGCCACACTGGAACTGAGACACGGTCCAGACTCCTACGGGAGGCAGCAGTGGGGAATATTGGGCAATGGGAGGAATCCTGACCCAGCGACGCCGCGTGAACGAAGACGGCCTTCGGGTTGTAAAGTTCTTTTATGTGGGAAGAATTAAGTGACGGTACCACATGAATAAGCCCCGGCTAACTA
>GV2UCFN02GW96I
GGTGAGTAAAGCATGAGGAGCTGTCCTGTTGAGGGGGATAACGTTCGGAAACGGACCCTAATACCCCATAGGCAGAGAGGTTAAAGGCAGAGATGCGCGACAGGAGGTACTCGTGTCCTATCAGCTGGTTGGTGAGGTAACGGCTCACCAAGGCGACGACGGGTAGCCGGCCTGAGAGGGTGACCGGCCACACTGGAACTGAGACACGGTCCAGACTCCTACGGGAGGCAGCAGTGGGGAATATTGGGCAATGGGAGGAATCCTGACCCAGCGACGCCGCGTGAACGAAGACGGCCTTCGGGTTGTAAAGTTCTTTTATGTGGGAAGAATTAAGTGACGGTACCACATGAATAAGCCCCGGCTAACTA
>GV2UCFN02FLCVP
GGTGAGTAAAGCATGAGGAGCTGTCCTGTTGAGGGGGATAACGTTCGGAAACGGACCCTAATACCCCATAGGCAGAGAGGTTAAAGGCAGAGATGCGCGACAGGAGGTACTCGTGTCCTATCAGCTGGTTGGTGAGGTAACGGCTCACCAAGGCGACGACGGGTAGCCGGCCTGAGAGGGTGACCGGCCACACTGGAACTGAGACACGGTCCAGACTCCTACGGGAGGCAGCAGTGGGGAATATTGGGCAATGGGAGGAATCCTGACCCAGCGACGCCGCGTGAACGAAGACGGCCTTCGGGTTGTAAAGTTCTTTTATGTGGGAAGAATTAAGTGACGGTACCACATGAATAAGCCCCGGCTAACTA
>G3BZQ8102H06P2
GGTGAGTAAAGCATGAGGAGCTGTCCTGTTGAGGGGGATAACGTTCGGAAACGGACCCTAATACCCCATAGGCCGAGAGGTTAAAGGCAGAGATGCGCGACAGGAGGTACTCGTGTCCTATCAGCTAGTTGGTGAGGTAACGGCTCACCAAGGCGACGACGGGTAGCCGGCCTGAGAGGGTGACCGGCCACACTGGAACTGAGACACGGTCCAGACTCCTACGGGAGGCAGCAGTGGGGAATATTGGGCAATGGGAGGAATCCTGACCCAGCGACGCCGCGTGAACGAAGACGGCCTTCGGGTTGTAAAGTTCTTTTATGTGGGAAGAATTAAGTGACGGTACCACATGAATAAGCCCCGGCTAACTA
>G35JFLI02GA0KH
GGTGAGTAAAGCATGAGGAGCTGTCCTGTTGAGGGGGATAACGTTCGGAAACGGACCCTAATACCCCATAGGCCGAGAGGTTAAAGGCAGAGATGCGCGACAGGAGGTACTCGTGTCCTATCAGCTAGTTGGTGAGGTAACGGCTCACCAAGGCGACGACGGGTAGCCGGCCTGAGAGGGTGACCGGCCACACTGGAACTGAGACACGGTCCAGACTCCTACGGGAGGCAGCAGTGGGGAATATTGGGCAATGGGAGGAATCCTGACCCAGCGACGCCGCGTGAACGAAGACGGCCTTCGGGTTGTAAAGTTCTTTTATGTGGGAAGAATTAAGTGACGGTACCACATGAATAAGCCCCGGCTAACTA
>G35JFLI02H606O
GGTGAGTAAAGCATGAGGAGCTGTCCTGTTGAGGGGGATAACGTTCGGAAACGGACCCTAATACCCCATAGGCCGAGAGGTTAAAGGCAGAGATGCGCGACAGGAGGTACTCGTGTCCTATCAGCTAGTTGGTGAGGTAACGGCTCACCAAGGCGACGACGGGTAGCCGGCCTGAGAGGGTGACCGGCCACACTGGAACTGAGACACGGTCCAGACTCCTACGGGAGGCAGCAGTGGGGAATATTGGGCAATGGGAGGAATCCTGACCCAGCGACGCCGCGTGAACGAAGACGGCCTTCGGGTTGTAAAGTTCTTTTATGTGGGAAGAATTAAGTGACGGTACCACATGAATAAGCCCCGGCTAACTA
>G35JFLI02GOYIM
GGTGAGTAAAGCATGAGGAGCTGTCCTGTTGAGGGGGATAACGTTCGGAAACGGACCCTAATACCCCATAGGCCGAGAGGTTAAAGGCAGAGATGCGCGACAGGAGGTACTCGTGTCCTATCAGCTGGTTGGTGAGGTAACGGCTCACCAAGGCGACGACGGGTAGCCGGCCTGAGAGGGTGACCGGCCACACTGGAACTGAGACACGGTCCAGACTCCTACGGGAGGCAGCAGTGGGGAATATTGGGCAATGGGAGGAATCCTGACCCAGCGACGCCGCGTGAACGAAGACGGCCTTCGGGTTGTAAAGTTCTTTTTATGTGGGAAGAATTAAGTGACGGTACCACATGAATAAGCCCCGGCTAACTA
>G35JFLI02FJCMX
GGTGAGTAAAGCATGAGGAGCTGTCCTGTTGAGGGGGATAACGTTCGGAAACGGACCCTAATACCCCATAGGCCGAGAGGTTAAAGGCAGAGATGCGCGACAGGAGGTACTCGTGTCCTATCAGCTGGTTGGTGAGGTAACGGCTCACCAAGGCGACGACGGGTAGCCGGCCTGAGAGGGTGACCGGCCACACTGGAACTGAGACACGGTCCAGACTCCTACGGGAGGCAGCAGTGGGGAATATTGGGCAATGGGAGGAATCCTGACCCAGCGACGCCGCGTGAACGAAGACGGCCTTCGGGTTGTAAAGTTCTTTTTATGTGGGAAGAATTAAGTGACGGTACCACATGAATAAGCCCCGGCTAACTA
>GV2UCFN02H8BI5
GGTGAGTAAAGCATGAGGAGCTGTCCTGTTGAGGGGGATAACGTTCGGAAACGGACCCTAATACCCCATAGGCCGAGAGGTTAAAGGCAGAGATGCGCGACAGGAGGTACTCGTGTCCTATCAGCTGGTTGGTGAGGTAACGGCTCACCAAGGCGACGACGGGTAGCCGGCCTGAGAGGGTGACCGGCCACACTGGAACTGAGACACGGTCCAGACTCCTACGGGAGGCAGCAGTGGGGAATATTGGGCAATGGGAGGAATCCTGACCCAGCGACGCCGCGTGAACGAAGACGGCCTTCGGGTTGTAAAGTTCTTTTATGTGGGAAGAATTAAGTGACGGTACCACATGAATAAGCCCCGGCTAACTA
>GV2UCFN02IEFPL
GGTGAGTAAAGCATGAGGAGCTGTCCTGTTGAGGGGGATAACGTTCGGAAACGGACCCTAATACCCCATAGGCCGAGAGGTTAAAGGCAGAGATGCGCGACAGGAGGTACTCGTGTCCTATCAGCTGGTTGGTGAGGTAACGGCTCACCAAGGCGACGACGGGTAGCCGGCCTGAGAGGGTGACCGGCCACACTGGAACTGAGACACGGTCCAGACTCCTACGGGAGGCAGCAGTGGGGAATATTGGGCAATGGGAGGAATCCTGACCCAGCGACGCCGCGTGAACGAAGACGGCCTTCGGGTTGTAAAGTTCTTTTATGTGGGAAGAATTAAGTGACGGTACCACATGAATAAGCCCCGGCTAACTA
>GV2UCFN02FZ7TL
GGTGAGTAAAGCATGAGGAGCTGTCCTGTTGAGGGGGATAACGTTCGGAAACGGACCCTAATACCCCATAGGCCGAGAGGTTAAAGGCAGAGATGCGCGACAGGAGGTACTCGTGTCCTATCAGCTGGTTGGTGAGGTAACGGCTCACCAAGGCGACGACGGGTAGCCGGCCTGAGAGGGTGACCGGCCACACTGGAACTGAGACACGGTCCAGACTCCTACGGGAGGCAGCAGTGGGGAATATTGGGCAATGGGAGGAATCCTGACCCAGCGACGCCGCGTGAACGAAGACGGCCTTCGGGTTGTAAAGTTCTTTTATGTGGGAAGAATTAAGTGACGGTACCACATGAATAAGCCCCGGCTAACTA
>GV2UCFN02G559N
GGTGAGTAAAGCATGAGGAGCTGTCCTGTTGAGGGGGATAACGTTCGGAAACGGACCCTAATACCCCATAGGCCGAGAGGTTAAAGGCAGAGATGCGCGACAGGAGGTACTCGTGTCCTATCAGCTGGTTGGTGAGGTAACGGCTCACCAAGGCGACGACGGGTAGCCGGCCTGAGAGGGTGACCGGCCACACTGGAACTGAGACACGGTCCAGACTCCTACGGGAGGCAGCAGTGGGGAATATTGGGCAATGGGAGGAATCCTGACCCAGCGACGCCGCGTGAACGAAGACGGCCTTCGGGTTGTAAAGTTCTTTTATGTGGGAAGAATTAAGTGACGGTACCACATGAATAAGCCCCGGCTAACTA
>GV2UCFN02IF12K
GGTGAGTAAAGCATGAGGAGCTGTCCTGTTGAGGGGGATAACGTTCGGAAACGGACCCTAATACCCCATAGGCCGAGAGGTTAAAGGCAGAGATGCGCGACAGGAGGTACTCGTGTCCTATCAGCTGGTTGGTGAGGTAACGGCTCACCAAGGCGACGACGGGTAGCCGGCCTGAGAGGGTGACCGGCCACACTGGAACTGAGACACGGTCCAGACTCCTACGGGAGGCAGCAGTGGGGAATATTGGGCAATGGGAGGAATCCTGACCCAGCGACGCCGCGTGAACGAAGACGGCCTTCGGGTTGTAAAGTTCTTTTATGTGGGAAGAATTAAGTGACGGTACCACATGAATAAGCCCCGGCTAACTA
>GV2UCFN02GZ0DG
GGTGAGTAAAGCATGAGGAGCTGTCCTGTTGAGGGGGATAACGTTCGGAAACGGACCCTAATACCCCATAGGCCGAGAGGTTAAAGGCAGAGATGCGCGACAGGAGGTACTCGTGTCCTATCAGCTGGTTGGTGAGGTAACGGCTCACCAAGGCGACGACGGGTAGCCGGCCTGAGAGGGTGACCGGCCACACTGGAACTGAGACACGGTCCAGACTCCTACGGGAGGCAGCAGTGGGGAATATTGGGCAATGGGAGGAATCCTGACCCAGCGACGCCGCGTGAACGAAGACGGCCTTCGGGTTGTAAAGTTCTTTTATGTGGGAAGAATTAAGTGACGGTACCACATGAATAAGCCCCGGCTAACTA
>GV2UCFN02FWDB9
GGTGAGTAAAGCATGAGGAGCTGTCCTGTTGAGGGGGATAACGTTCGGAAACGGACCCTAATACCCCATAGGCCGAGAGGTTAAAGGCAGAGATGCGCGACAGGAGGTACTCGTGTCCTATCAGCTGGTTGGTGAGGTAACGGCTCACCAAGGCGACGACGGGTAGCCGGCCTGAGAGGGTGACCGGCCACACTGGAACTGAGACACGGTCCAGACTCCTACGGGAGGCAGCAGTGGGGAATATTGGGCAATGGGAGGAATCCTGACCCAGCGACGCCGCGTGAACGAAGACGGCCTTCGGGTTGTAAAGTTCTTTTATGTGGGAAGAATTAAGTGACGGTACCACATGAATAAGCCCCGGCTAACTA
>GV2UCFN02JC0TG
GGTGAGTAAAGCATGAGGAGCTGTCCTGTTGAGGGGGATAACGTTCGGAAACGGACCCTAATACCCCATAGGCCGAGAGGTTAAAGGCAGAGATGCGCGACAGGAGGTACTCGTGTCCTATCAGCTGGTTGGTGAGGTAACGGCTCACCAAGGCGACGACGGGTAGCCGGCCTGAGAGGGTGACCGGCCACACTGGAACTGAGACACGGTCCAGACTCCTACGGGAGGCAGCAGTGGGGAATATTGGGCAATGGGAGGAATCCTGACCCAGCGACGCCGCGTGAACGAAGACGGCCTTCGGGTTGTAAAGTTCTTTTATGTGGGAAGAATTAAGTGACGGTACCACATGAATAAGCCCCGGCTAACTA
>GV2UCFN02G52SI
GGTGAGTAAAGCATGAGGAGCTGTCCTGTTGAGGGGGATAACGTTCGGAAACGGACCCTAATACCCCATAGGCCGAGAGGTTAAAGGCAGAGATGCGCGACAGGAGGTACTCGTGTCCTATCAGCTGGTTGGTGAGGTAACGGCTCACCAAGGCGACGACGGGTAGCCGGCCTGAGAGGGTGACCGGCCACACTGGAACTGAGACACGGTCCAGACTCCTACGGGAGGCAGCAGTGGGGAATATTGGGCAATGGGAGGAATCCTGACCCAGCGACGCCGCGTGAACGAAGACGGCCTTCGGGTTGTAAAGTTCTTTTATGTGGGAAGAATTAAGTGACGGTACCACATGAATAAGCCCCGGCTAACTA
>GV2UCFN02H0K73
GGTGAGTAAAGCATGAGGAGCTGTCCTGTTGAGGGGGATAACGTTCGGAAACGGACCCTAATACCCCATAGGCCGAGAGGTTAAAGGCAGAGATGCGCGACAGGAGGTACTCGTGTCCTATCAGCTGGTTGGTGAGGTAACGGCTCACCAAGGCGACGACGGGTAGCCGGCCTGAGAGGGTGACCGGCCACACTGGAACTGAGACACGGTCCAGACTCCTACGGGAGGCAGCAGTGGGGAATATTGGGCAATGGGAGGAATCCTGACCCAGCGACGCCGCGTGAACGAAGACGGCCTTCGGGTTGTAAAGTTCTTTTATGTGGGAAGAATTAAGTGACGGTACCACATGAATAAGCCCCGGCTAACTA
>GV2UCFN02G5WPU
GGTGAGTAAAGCATGAGGAGCTGTCCTGTTGAGGGGGATAACGTTCGGAAACGGACCCTAATACCCCATAGGCCGAGAGGTTAAAGGCAGAGATGCGCGACAGGAGGTACTCGTGTCCTATCAGCTGGTTGGTGAGGTAACGGCTCACCAAGGCGACGACGGGTAGCCGGCCTGAGAGGGTGACCGGCCACACTGGAACTGAGACACGGTCCAGACTCCTACGGGAGGCAGCAGTGGGGAATATTGGGCAATGGGAGGAATCCTGACCCAGCGACGCCGCGTGAACGAAGACGGCCTTCGGGTTGTAAAGTTCTTTTATGTGGGAAGAATTAAGTGACGGTACCACATGAATAAGCCCCGGCTAACTA
>GV2UCFN02GQM4K
GGTGAGTAAAGCATGAGGAGCTGTCCTGTTGAGGGGGATAACGTTCGGAAACGGACCCTAATACCCCATAGGCCGAGAGGTTAAAGGCAGAGATGCGCGACAGGAGGTACTCGTGTCCTATCAGCTGGTTGGTGAGGTAACGGCTCACCAAGGCGACGACGGGTAGCCGGCCTGAGAGGGTGACCGGCCACACTGGAACTGAGACACGGTCCAGACTCCTACGGGAGGCAGCAGTGGGGAATATTGGGCAATGGGAGGAATCCTGACCCAGCGACGCCGCGTGAACGAAGACGGCCTTCGGGTTGTAAAGTTCTTTTATGTGGGAAGAATTAAGTGACGGTACCACATGAATAAGCCCCGGCTAACTA
>GV2UCFN02H1ONH
GGTGAGTAAAGCATGAGGAGCTGTCCTGTTGAGGGGGATAACGTTCGGAAACGGACCCTAATACCCCATAGGCCGAGAGGTTAAAGGCAGAGATGCGCGACAGGAGGTACTCGTGTCCTATCAGCTGGTTGGTGAGGTAACGGCTCACCAAGGCGACGACGGGTAGCCGGCCTGAGAGGGTGACCGGCCACACTGGAACTGAGACACGGTCCAGACTCCTACGGGAGGCAGCAGTGGGGAATATTGGGCAATGGGAGGAATCCTGACCCAGCGACGCCGCGTGAACGAAGACGGCCTTCGGGTTGTAAAGTTCTTTTATGTGGGAAGAATTAAGTGACGGTACCACATGAATAAGCCCCGGCTAACTA
>GV2UCFN02G32GW
GGTGAGTAAAGCATGAGGAGCTGTCCTGTTGAGGGGGATAACGTTCGGAAACGGACCCTAATACCCCATAGGCCGAGAGGTTAAAGGCAGAGATGCGCGACAGGAGGTACTCGTGTCCTATCAGCTGGTTGGTGAGGTAACGGCTCACCAAGGCGACGACGGGTAGCCGGCCTGAGAGGGTGACCGGCCACACTGGAACTGAGACACGGTCCAGACTCCTACGGGAGGCAGCAGTGGGGAATATTGGGCAATGGGAGGAATCCTGACCCAGCGACGCCGCGTGAACGAAGACGGCCTTCGGGTTGTAAAGTTCTTTTATGTGGGAAGAATTAAGTGACGGTACCACATGAATAAGCCCCGGCTAACTA
>GV2UCFN02IJEF5
GGTGAGTAAAGCATGAGGAGCTGTCCTGTTGAGGGGGATAACGTTCGGAAACGGACCCTAATACCCCATAGGCCGAGAGGTTAAAGGCAGAGATGCGCGACAGGAGGTACTCGTGTCCTATCAGCTGGTTGGTGAGGTAACGGCTCACCAAGGCGACGACGGGTAGCCGGCCTGAGAGGGTGACCGGCCACACTGGAACTGAGACACGGTCCAGACTCCTACGGGAGGCAGCAGTGGGGAATATTGGGCAATGGGAGGAATCCTGACCCAGCGACGCCGCGTGAACGAAGACGGCCTTCGGGTTGTAAAGTTCTTTTATGTGGGAAGAATTAAGTGACGGTACCACATGAATAAGCCCCGGCTAACTA
>GV2UCFN02JLCQC
GGTGAGTAAAGCATGAGGAGCTGTCCTGTTGAGGGGGATAACGTTCGGAAACGGACCCTAATACCCCATAGGCCGAGAGGTTAAAGGCAGAGATGCGCGACAGGAGGTACTCGTGTCCTATCAGCTGGTTGGTGAGGTAACGGCTCACCAAGGCGACGACGGGTAGCCGGCCTGAGAGGGTGACCGGCCACACTGGAACTGAGACACGGTCCAGACTCCTACGGGAGGCAGCAGTGGGGAATATTGGGCAATGGGAGGAATCCTGACCCAGCGACGCCGCGTGAACGAAGACGGCCTTCGGGTTGTAAAGTTCTTTTATGTGGGAAGAATTAAGTGACGGTACCACATGAATAAGCCCCGGCTAACTA
>GV2UCFN02HGRMH
GGTGAGTAAAGCATGAGGAGCTGTCCTGTTGAGGGGGATAACGTTCGGAAACGGACCCTAATACCCCATAGGCCGAGAGGTTAAAGGCAGAGATGCGCGACAGGAGGTACTCGTGTCCTATCAGCTGGTTGGTGAGGTAACGGCTCACCAAGGCGACGACGGGTAGCCGGCCTGAGAGGGTGACCGGCCACACTGGAACTGAGACACGGTCCAGACTCCTACGGGAGGCAGCAGTGGGGAATATTGGGCAATGGGAGGAATCCTGACCCAGCGACGCCGCGTGAACGAAGACGGCCTTCGGGTTGTAAAGTTCTTTTATGTGGGAAGAATTAAGTGACGGTACCACATGAATAAGCCCCGGCTAACTA
>GV2UCFN02JDP86
GGTGAGTAAAGCATGAGGAGCTGTCCTGTTGAGGGGGATAACGTTCGGAAACGGACCCTAATACCCCATAGGCCGAGAGGTTAAAGGCAGAGATGCGCGACAGGAGGTACTCGTGTCCTATCAGCTGGTTGGTGAGGTAACGGCTCACCAAGGCGACGACGGGTAGCCGGCCTGAGAGGGTGACCGGCCACACTGGAACTGAGACACGGTCCAGACTCCTACGGGAGGCAGCAGTGGGGAATATTGGGCAATGGGAGGAATCCTGACCCAGCGACGCCGCGTGAACGAAGACGGCCTTCGGGTTGTAAAGTTCTTTTATGTGGGAAGAATTAAGTGACGGTACCACATGAATAAGCCCCGGCTAACTA
>GV2UCFN02ITLCA
GGTGAGTAAAGCATGAGGAGCTGTCCTGTTGAGGGGGATAACGTTCGGAAACGGACCCTAATACCCCATAGGCCGAGAGGTTAAAGGCAGAGATGCGCGACAGGAGGTACTCGTGTCCTATCAGCTGGTTGGTGAGGTAACGGCTCACCAAGGCGACGACGGGTAGCCGGCCTGAGAGGGTGACCGGCCACACTGGAACTGAGACACGGTCCAGACTCCTACGGGAGGCAGCAGTGGGGAATATTGGGCAATGGGAGGAATCCTGACCCAGCGACGCCGCGTGAACGAAGACGGCCTTCGGGTTGTAAAGTTCTTTTATGTGGGAAGAATTAAGTGACGGTACCACATGAATAAGCCCCGGCTAACTA
>GV2UCFN02IW70V
GGTGAGTAAAGCATGAGGAGCTGTCCTGTTGAGGGGGATAACGTTCGGAAACGGACCCTAATACCCCATAGGCCGAGAGGTTAAAGGCAGAGATGCGCGACAGGAGGTACTCGTGTCCTATCAGCTGGTTGGTGAGGTAACGGCTCACCAAGGCGACGACGGGTAGCCGGCCTGAGAGGGTGACCGGCCACACTGGAACTGAGACACGGTCCAGACTCCTACGGGAGGCAGCAGTGGGGAATATTGGGCAATGGGAGGAATCCTGACCCAGCGACGCCGCGTGAACGAAGACGGCCTTCGGGTTGTAAAGTTCTTTTATGTGGGAAGAATTAAGTGACGGTACCACATGAATAAGCCCCGGCTAACTA
>GV2UCFN02FM3Z5
GGTGAGTAAAGCATGAGGAGCTGTCCTGTTGAGGGGGATAACGTTCGGAAACGGACCCTAATACCCCATAGGCCGAGAGGTTAAAGGCAGAGATGCGCGACAGGAGGTACTCGTGTCCTATCAGCTGGTTGGTGAGGTAACGGCTCACCAAGGCGACGACGGGTAGCCGGCCTGAGAGGGTGACCGGCCACACTGGAACTGAGACACGGTCCAGACTCCTACGGGAGGCAGCAGTGGGGAATATTGGGCAATGGGAGGAATCCTGACCCAGCGACGCCGCGTGAACGAAGACGGCCTTCGGGTTGTAAAGTTCTTTTATGTGGGAAGAATTAAGTGACGGTACCACATGAATAAGCCCCGGCTAACTA
>GV2UCFN02JU1U4
GGTGAGTAAAGCATGAGGAGCTGTCCTGTTGAGGGGGATAACGTTCGGAAACGGACCCTAATACCCCATAGGCCGAGAGGTTAAAGGCAGAGATGCGCGACAGGAGGTACTCGTGTCCTATCAGCTGGTTGGTGAGGTAACGGCTCACCAAGGCGACGACGGGTAGCCGGCCTGAGAGGGTGACCGGCCACACTGGAACTGAGACACGGTCCAGACTCCTACGGGAGGCAGCAGTGGGGAATATTGGGCAATGGGAGGAATCCTGACCCAGCGACGCCGCGTGAACGAAGACGGCCTTCGGGTTGTAAAGTTCTTTTATGTGGGAAGAATTAAGTGACGGTACCACATGAATAAGCCCCGGCTAACTA
>GV2UCFN02FXRR8
GGTGAGTAAAGCATGAGGAGCTGTCCTGTTGAGGGGGATAACGTTCGGAAACGGACCCTAATACCCCATAGGCCGAGAGGTTAAAGGCAGAGATGCGCGACAGGAGGTACTCGTGTCCTATCAGCTGGTTGGTGAGGTAACGGCTCACCAAGGCGACGACGGGTAGCCGGCCTGAGAGGGTGACCGGCCACACTGGAACTGAGACACGGTCCAGACTCCTACGGGAGGCAGCAGTGGGGAATATTGGGCAATGGGAGGAATCCTGACCCAGCGACGCCGCGTGAACGAAGACGGCCTTCGGGTTGTAAAGTTCTTTTATGTGGGAAGAATTAAGTGACGGTACCACATGAATAAGCCCCGGCTAACTA
>GV2UCFN02IJ92A
GGTGAGTAAAGCATGAGGAGCTGTCCTGTTGAGGGGGATAACGTTCGGAAACGGACCCTAATACCCCATAGGCCGAGAGGTTAAAGGCAGAGATGCGCGACAGGAGGTACTCGTGTCCTATCAGCTGGTTGGTGAGGTAACGGCTCACCAAGGCGACGACGGGTAGCCGGCCTGAGAGGGTGACCGGCCACACTGGAACTGAGACACGGTCCAGACTCCTACGGGAGGCAGCAGTGGGGAATATTGGGCAATGGGAGGAATCCTGACCCAGCGACGCCGCGTGAACGAAGACGGCCTTCGGGTTGTAAAGTTCTTTTATGTGGGAAGAATTAAGTGACGGTACCACATGAATAAGCCCCGGCTAACTA
>GV2UCFN02GI42J
GGTGAGTAAAGCATGAGGAGCTGTCCTGTTGAGGGGGATAACGTTCGGAAACGGACCCTAATACCCCATAGGCCGAGAGGTTAAAGGCAGAGATGCGCGACAGGAGGTACTCGTGTCCTATCAGCTGGTTGGTGAGGTAACGGCTCACCAAGGCGACGACGGGTAGCCGGCCTGAGAGGGTGACCGGCCACACTGGAACTGAGACACGGTCCAGACTCCTACGGGAGGCAGCAGTGGGGAATATTGGGCAATGGGAGGAATCCTGACCCAGCGACGCCGCGTGAACGAAGACGGCCTTCGGGTTGTAAAGTTCTTTTATGTGGGAAGAATTAAGTGACGGTACCACATGAATAAGCCCCGGCTAACTA
>GV2UCFN02HTU5X
GGTGAGTAAAGCATGAGGAGCTGTCCTGTTGAGGGGGATAACGTTCGGAAACGGACCCTAATACCCCATAGGCCGAGAGGTTAAAGGCAGAGATGCGCGACAGGAGGTACTCGTGTCCTATCAGCTGGTTGGTGAGGTAACGGCTCACCAAGGCGACGACGGGTAGCCGGCCTGAGAGGGTGACCGGCCACACTGGAACTGAGACACGGTCCAGACTCCTACGGGAGGCAGCAGTGGGGAATATTGGGCAATGGGAGGAATCCTGACCCAGCGACGCCGCGTGAACGAAGACGGCCTTCGGGTTGTAAAGTTCTTTTATGTGGGAAGAATTAAGTGACGGTACCACATGAATAAGCCCCGGCTAACTA
>GV2UCFN02GVUAQ
GGTGAGTAAAGCATGAGGAGCTGTCCTGTTGAGGGGGATAACGTTCGGAAACGGACCCTAATACCCCATAGGCCGAGAGGTTAAAGGCAGAGATGCGCGACAGGAGGTACTCGTGTCCTATCAGCTGGTTGGTGAGGTAACGGCTCACCAAGGCGACGACGGGTAGCCGGCCTGAGAGGGTGACCGGCCACACTGGAACTGAGACACGGTCCAGACTCCTACGGGAGGCAGCAGTGGGGAATATTGGGCAATGGGAGGAATCCTGACCCAGCGACGCCGCGTGAACGAAGACGGCCTTCGGGTTGTAAAGTTCTTTTATGTGGGAAGAATTAAGTGACGGTACCACATGAATAAGCCCCGGCTAACTA
>GV2UCFN02H6OWC
GGTGAGTAAAGCATGAGGAGCTGTCCTGTTGAGGGGGATAACGTTCGGAAACGGACCCTAATACCCCATAGGCCGAGAGGTTAAAGGCAGAGATGCGCGACAGGAGGTACTCGTGTCCTATCAGCTGGTTGGTGAGGTAACGGCTCACCAAGGCGACGACGGGTAGCCGGCCTGAGAGGGTGACCGGCCACACTGGAACTGAGACACGGTCCAGACTCCTACGGGAGGCAGCAGTGGGGAATATTGGGCAATGGGAGGAATCCTGACCCAGCGACGCCGCGTGAACGAAGACGGCCTTCGGGTTGTAAAGTTCTTTTATGTGGGAAGAATTAAGTGACGGTACCACATGAATAAGCCCCGGCTAACTA
>GV2UCFN02JI9I1
GGTGAGTAAAGCATGAGGAGCTGTCCTGTTGAGGGGGATAACGTTCGGAAACGGACCCTAATACCCCATAGGCCGAGAGGTTAAAGGCAGAGATGCGCGACAGGAGGTACTCGTGTCCTATCAGCTGGTTGGTGAGGTAACGGCTCACCAAGGCGACGACGGGTAGCCGGCCTGAGAGGGTGACCGGCCACACTGGAACTGAGACACGGTCCAGACTCCTACGGGAGGCAGCAGTGGGGAATATTGGGCAATGGGAGGAATCCTGACCCAGCGACGCCGCGTGAACGAAGACGGCCTTCGGGTTGTAAAGTTCTTTTATGTGGGAAGAATTAAGTGACGGTACCACATGAATAAGCCCCGGCTAACTA
>GV2UCFN02F4OPH
GGTGAGTAAAGCATGAGGAGCTGTCCTGTTGAGGGGGATAACGTTCGGAAACGGACCCTAATACCCCATAGGCCGAGAGGTTAAAGGCAGAGATGCGCGACAGGAGGTACTCGTGTCCTATCAGCTGGTTGGTGAGGTAACGGCTCACCAAGGCGACGACGGGTAGCCGGCCTGAGAGGGTGACCGGCCACACTGGAACTGAGACACGGTCCAGACTCCTACGGGAGGCAGCAGTGGGGAATATTGGGCAATGGGAGGAATCCTGACCCAGCGACGCCGCGTGAACGAAGACGGCCTTCGGGTTGTAAAGTTCTTTTATGTGGGAAGAATTAAGTGACGGTACCACATGAATAAGCCCCGGCTAACTA
>GV2UCFN02JSZ7D
GGTGAGTAAAGCATGAGGAGCTGTCCTGTTGAGGGGGATAACGTTCGGAAACGGACCCTAATACCCCATAGGCCGAGAGGTTAAAGGCAGAGATGCGCGACAGGAGGTACTCGTGTCCTATCAGCTGGTTGGTGAGGTAACGGCTCACCAAGGCGACGACGGGTAGCCGGCCTGAGAGGGTGACCGGCCACACTGGAACTGAGACACGGTCCAGACTCCTACGGGAGGCAGCAGTGGGGAATATTGGGCAATGGGAGGAATCCTGACCCAGCGACGCCGCGTGAACGAAGACGGCCTTCGGGTTGTAAAGTTCTTTTATGTGGGAAGAATTAAGTGACGGTACCACATGAATAAGCCCCGGCTAACTA
>GV2UCFN02I2PAX
GGTGAGTAAAGCATGAGGAGCTGTCCTGTTGAGGGGGATAACGTTCGGAAACGGACCCTAATACCCCATAGGCCGAGAGGTTAAAGGCAGAGATGCGCGACAGGAGGTACTCGTGTCCTATCAGCTGGTTGGTGAGGTAACGGCTCACCAAGGCGACGACGGGTAGCCGGCCTGAGAGGGTGACCGGCCACACTGGAACTGAGACACGGTCCAGACTCCTACGGGAGGCAGCAGTGGGGAATATTGGGCAATGGGAGGAATCCTGACCCAGCGACGCCGCGTGAACGAAGACGGCCTTCGGGTTGTAAAGTTCTTTTATGTGGGAAGAATTAAGTGACGGTACCACATGAATAAGCCCCGGCTAACTA
>GV2UCFN02GF2ZM
GGTGAGTAAAGCATGAGGAGCTGTCCTGTTGAGGGGGATAACGTTCGGAAACGGACCCTAATACCCCATAGGCCGAGAGGTTAAAGGCAGAGATGCGCGACAGGAGGTACTCGTGTCCTATCAGCTGGTTGGTGAGGTAACGGCTCACCAAGGCGACGACGGGTAGCCGGCCTGAGAGGGTGACCGGCCACACTGGAACTGAGACACGGTCCAGACTCCTACGGGAGGCAGCAGTGGGGAATATTGGGCAATGGGAGGAATCCTGACCCAGCGACGCCGCGTGAACGAAGACGGCCTTCGGGTTGTAAAGTTCTTTTATGTGGGAAGAATTAAGTGACGGTACCACATGAATAAGCCCCGGCTAACTA
>GV2UCFN02GV7ZC
GGTGAGTAAAGCATGAGGAGCTGTCCTGTTGAGGGGGATAACGTTCGGAAACGGACCCTAATACCCCATAGGCCGAGAGGTTAAAGGCAGAGATGCGCGACAGGAGGTACTCGTGTCCTATCAGCTGGTTGGTGAGGTAACGGCTCACCAAGGCGACGACGGGTAGCCGGCCTGAGAGGGTGACCGGCCACACTGGAACTGAGACACGGTCCAGACTCCTACGGGAGGCAGCAGTGGGGAATATTGGGCAATGGGAGGAATCCTGACCCAGCGACGCCGCGTGAACGAAGACGGCCTTCGGGTTGTAAAGTTCTTTTATGTGGGAAGAATTAAGTGACGGTACCACATGAATAAGCCCCGGCTAACTA
>GV2UCFN02FFQOG
GGTGAGTAAAGCATGAGGAGCTGTCCTGTTGAGGGGGATAACGTTCGGAAACGGACCCTAATACCCCATAGGCCGAGAGGTTAAAGGCAGAGATGCGCGACAGGAGGTACTCGTGTCCTATCAGCTGGTTGGTGAGGTAACGGCTCACCAAGGCGACGACGGGTAGCCGGCCTGAGAGGGTGACCGGCCACACTGGAACTGAGACACGGTCCAGACTCCTACGGGAGGCAGCAGTGGGGAATATTGGGCAATGGGAGGAATCCTGACCCAGCGACGCCGCGTGAACGAAGACGGCCTTCGGGTTGTAAAGTTCTTTTATGTGGGAAGAATTAAGTGACGGTACCACATGAATAAGCCCCGGCTAACTA
>GV2UCFN02I8ACT
GGTGAGTAAAGCATGAGGAGCTGTCCTGTTGAGGGGGATAACGTTCGGAAACGGACCCTAATACCCCATAGGCCGAGAGGTTAAAGGCAGAGATGCGCGACAGGAGGTACTCGTGTCCTATCAGCTGGTTGGTGAGGTAACGGCTCACCAAGGCGACGACGGGTAGCCGGCCTGAGAGGGTGACCGGCCACACTGGAACTGAGACACGGTCCAGACTCCTACGGGAGGCAGCAGTGGGGAATATTGGGCAATGGGAGGAATCCTGACCCAGCGACGCCGCGTGAACGAAGACGGCCTTCGGGTTGTAAAGTTCTTTTATGTGGGAAGAATTAAGTGACGGTACCACATGAATAAGCCCCGGCTAACTA
>GV2UCFN02GEZMX
GGTGAGTAAAGCATGAGGAGCTGTCCTGTTGAGGGGGATAACGTTCGGAAACGGACCCTAATACCCCATAGGCCGAGAGGTTAAAGGCAGAGATGCGCGACAGGAGGTACTCGTGTCCTATCAGCTGGTTGGTGAGGTAACGGCTCACCAAGGCGACGACGGGTAGCCGGCCTGAGAGGGTGACCGGCCACACTGGAACTGAGACACGGTCCAGACTCCTACGGGAGGCAGCAGTGGGGAATATTGGGCAATGGGAGGAATCCTGACCCAGCGACGCCGCGTGAACGAAGACGGCCTTCGGGTTGTAAAGTTCTTTTATGTGGGAAGAATTAAGTGACGGTACCACATGAATAAGCCCCGGCTAACTA
>GV2UCFN02I5OZ9
GGTGAGTAAAGCATGAGGAGCTGTCCTGTTGAGGGGGATAACGTTCGGAAACGGACCCTAATACCCCATAGGCCGAGAGGTTAAAGGCAGAGATGCGCGACAGGAGGTACTCGTGTCCTATCAGCTGGTTGGTGAGGTAACGGCTCACCAAGGCGACGACGGGTAGCCGGCCTGAGAGGGTGACCGGCCACACTGGAACTGAGACACGGTCCAGACTCCTACGGGAGGCAGCAGTGGGGAATATTGGGCAATGGGAGGAATCCTGACCCAGCGACGCCGCGTGAACGAAGACGGCCTTCGGGTTGTAAAGTTCTTTTATGTGGGAAGAATTAAGTGACGGTACCACATGAATAAGCCCCGGCTAACTA
>GV2UCFN02GH6IS
GGTGAGTAAAGCATGAGGAGCTGTCCTGTTGAGGGGGATAACGTTCGGAAACGGACCCTAATACCCCATAGGCCGAGAGGTTAAAGGCAGAGATGCGCGACAGGAGGTACTCGTGTCCTATCAGCTGGTTGGTGAGGTAACGGCTCACCAAGGCGACGACGGGTAGCCGGCCTGAGAGGGTGACCGGCCACACTGGAACTGAGACACGGTCCAGACTCCTACGGGAGGCAGCAGTGGGGAATATTGGGCAATGGGAGGAATCCTGACCCAGCGACGCCGCGTGAACGAAGACGGCCTTCGGGTTGTAAAGTTCTTTTATGTGGGAAGAATTAAGTGACGGTACCACATGAATAAGCCCCGGCTAACTA
>GV2UCFN02GTSWC
GGTGAGTAAAGCATGAGGAGCTGTCCTGTTGAGGGGGATAACGTTCGGAAACGGACCCTAATACCCCATAGGCCGAGAGGTTAAAGGCAGAGATGCGCGACAGGAGGTACTCGTGTCCTATCAGCTGGTTGGTGAGGTAACGGCTCACCAAGGCGACGACGGGTAGCCGGCCTGAGAGGGTGACCGGCCACACTGGAACTGAGACACGGTCCAGACTCCTACGGGAGGCAGCAGTGGGGAATATTGGGCAATGGGAGGAATCCTGACCCAGCGACGCCGCGTGAACGAAGACGGCCTTCGGGTTGTAAAGTTCTTTTATGTGGGAAGAATTAAGTGACGGTACCACATGAATAAGCCCCGGCTAACTA
>GV2UCFN02FY5PO
GGTGAGTAAAGCATGAGGAGCTGTCCTGTTGAGGGGGATAACGTTCGGAAACGGACCCTAATACCCCATAGGCCGAGAGGTTAAAGGCAGAGATGCGCGACAGGAGGTACTCGTGTCCTATCAGCTGGTTGGTGAGGTAACGGCTCACCAAGGCGACGACGGGTAGCCGGCCTGAGAGGGTGACCGGCCACACTGGAACTGAGACACGGTCCAGACTCCTACGGGAGGCAGCAGTGGGGAATATTGGGCAATGGGAGGAATCCTGACCCAGCGACGCCGCGTGAACGAAGACGGCCTTCGGGTTGTAAAGTTCTTTTATGTGGGAAGAATTAAGTGACGGTACCACATGAATAAGCCCCGGCTAACTA
>G35JFLI02HFVHC
GGTGAGTAAAGCATGAGGAGCTGTCCTGTTGAGGGGATAACGTTCGGAAACGGACCCTAATACCCCATAGGCCGAGAGGTTAAAGGCAGAGATGCGCGACAGGAGGTACTCGTGTCCTATCAGCTAGTTGGTGAGGTAACGGCTCACCAAGGCGACGACGGGTAGCCGGCCTGAGAGGGTGACCGGCCACACTGGAACTGAGACACGGTCCAGACTCCTACGGGAGGCAGCAGTGGGGAATATTGGGCAATGGGAGGAATCCTGACCCAGCGACGCCGCGTGAACGAAGACGGCCTTCGGGTTGTAAAGTTCTTTTATGTGGGAAGAAGGAAGTGACGGTACCACATGAATAAGCCCCGGCTAACTA
>GV2UCFN02IMK1L
GGTGAGTAAAGCATGAGGAGCTGTCCTGTTGAGGGGGATAACGTTCGGAAACGGACCCTAATACCCCATAGGCCGAGAGGTTAAAGGCAGAGATGCGCGACAGGAGGTACTCGTGTCCTATCAGCTAGTTGGTGAGGTAACGGCTCACCAAGGCGACGACGGGTAGCCGGCCTGAGAGGGTGACCGGCCACACTGGAACTGAGACACGGTCCAGACTCCTACGGGAGGCAGCAGTGGGGAATATTGGGCAATGGGAGGAATCCTGACCCAGCGACGCCGCGTGAACGAAGACGGCCTTCGGGTTGTAAAGTTCTTTTATGTGGGAAGAAGGAAGTGACGGTACCACATGAATAAGCCCCGGCTAACTA
>GV2UCFN02JW6XV
GGTGAGTAAAGCATGAGGAGCTGTCCTGTTGAGGGGGATAACGTTCGGAAACGGACCCTAATACCCCATAGGCCGAGAGGTTAAAGGCAGAGATGCGCGACAGGAGGTACTCGTGTCCTATCAGCTAGTTGGTGAGGTAACGGCTCACCAAGGCGACGACGGGTAGCCGGCCTGAGAGGGTGACCGGCCACACTGGAACTGAGACACGGTCCAGACTCCTACGGGAGGCAGCAGTGGGGAATATTGGGCAATGGGAGGAATCCTGACCCAGCGACGCCGCGTGAACGAAGACGGCCTTCGGGTTGTAAAGTTCTTTTATGTGGGAAGAAGGAAGTGACGGTACCACATGAATAAGCCCCGGCTAACTA
>G3BZQ8102FG7J6
GGTGAGTAAAGCATGAGGAGCTGTCCTGTTGAGGGGGATAACGTTCGGAAACGGACCCTAATACCCCATAGGCCGAGAGGTTAAAGGCAGAGATGCGCGACAGGAGGTACTCGTGTCCTATCAGCTGGTTGGTGAGGTAACGGCTCACCAAGGCAACGACGGGTAGCCGGCCTGAGAGGGTGACCGGCCACACTGGAACTGAGACACGGTCCAGACTCCTACGGGAGGCAGCAGTGGGGAATATTGGGCAATGGGAGGAATCCTGACCCAGCGACGCCGCGTGAACGAAGACGGCCTTCGGGTTGTAAAGTTCTTTTATGTGGGAAGAAGGAAGTGACGGTACCACATGAATAAGCCCCGGCTAACTA
>G3BZQ8102IRFEV
GGTGAGTAAAGCATGAGGAGCTGTCCTGTTGAGGGGGATAACGTTCGGAAACGGACCCTAATACCCCATAGGCCGAGAGGTTAAAGGCAGAGATGCGCGACAGGAGGTACTCGTGTCCTATCAGCTGGTTGGTGAGGTAACGGCTCACCAAGGCAACGACGGGTAGCCGGCCTGAGAGGGTGACCGGCCACACTGGAACTGAGACACGGTCCAGACTCCTACGGGAGGCAGCAGTGGGGAATATTGGGCAATGGGAGGAATCCTGACCCAGCGACGCCGCGTGAACGAAGACGGCCTTCGGGTTGTAAAGTTCTTTTATGTGGGAAGAAGGAAGTGACGGTACCACATGAATAAGCCCCGGCTAACTA
>G35JFLI02IUKAX
GGTGAGTAAAGCATGAGGAGCTGTCCTGTTGAGGGGGATAACGTTCGGAAACGGACCCTAATACCCCATAGGCCGAGAGGTTAAAGGCAGAGATGCGCGACAGGAGGTACTCGTGTCCTATCAGCTGGTTGGTGAGGTAACGGCTCACCAAGGCAACGACGGGTAGCCGGCCTGAGAGGGTGACCGGCCACACTGGAACTGAGACACGGTCCAGACTCCTACGGGAGGCAGCAGTGGGGAATATTGGGCAATGGGAGGAATCCTGACCCAGCGACGCCGCGTGAACGAAGACGGCCTTCGGGTTGTAAAGTTCTTTTATGTGGGAAGAAGGAAGTGACGGTACCACATGAATAAGCCCCGGCTAACTA
>G35JFLI02I0RFS
GGTGAGTAAAGCATGAGGAGCTGTCCTGTTGAGGGGGATAACGTTCGGAAACGGACCCTAATACCCCATAGGCCGAGAGGTTAAAGGCAGAGATGCGCGACAGGAGGTACTCGTGTCCTATCAGCTGGTTGGTGAGGTAACGGCTCACCAAGGCAACGACGGGTAGCCGGCCTGAGAGGGTGACCGGCCACACTGGAACTGAGACACGGTCCAGACTCCTACGGGAGGCAGCAGTGGGGAATATTGGGCAATGGGAGGAATCCTGACCCAGCGACGCCGCGTGAACGAAGACGGCCTTCGGGTTGTAAAGTTCTTTTATGTGGGAAGAAGGAAGTGACGGTACCACATGAATAAGCCCCGGCTAACTA
>G35JFLI02IQU20
GGTGAGTAAAGCATGAGGAGCTGTCCTGTTGAGGGGGATAACGTTCGGAAACGGACCCTAATACCCCATAGGCCGAGAGGTTAAAGGCAGAGATGCGCGACAGGAGGTACTCGTGTCCTATCAGCTGGTTGGTGAGGTAACGGCTCACCAAGGCAACGACGGGTAGCCGGCCTGAGAGGGTGACCGGCCACACTGGAACTGAGACACGGTCCAGACTCCTACGGGAGGCAGCAGTGGGGAATATTGGGCAATGGGAGGAATCCTGACCCAGCGACGCCGCGTGAACGAAGACGGCCTTCGGGTTGTAAAGTTCTTTTATGTGGGAAGAAGGAAGTGACGGTACCACATGAATAAGCCCCGGCTAACTA
>G35JFLI02H7STD
GGTGAGTAAAGCATGAGGAGCTGTCCTGTTGAGGGGGATAACGTTCGGAAACGGACCCTAATACCCCATAGGCCGAGAGGTTAAAGGCAGAGATGCGCGACAGGAGGTACTCGTGTCCTATCAGCTGGTTGGTGAGGTAACGGCTCACCAAGGCAACGACGGGTAGCCGGCCTGAGAGGGTGACCGGCCACACTGGAACTGAGACACGGTCCAGACTCCTACGGGAGGCAGCAGTGGGGAATATTGGGCAATGGGAGGAATCCTGACCCAGCGACGCCGCGTGAACGAAGACGGCCTTCGGGTTGTAAAGTTCTTTTATGTGGGAAGAAGGAAGTGACGGTACCACATGAATAAGCCCCGGCTAACTA
>G35JFLI02GBK24
GGTGAGTAAAGCATGAGGAGCTGTCCTGTTGAGGGGGATAACGTTCGGAAACGGACCCTAATACCCCATAGGCCGAGAGGTTAAAGGCAGAGATGCGCGACAGGAGGTACTCGTGTCCTATCAGCTGGTTGGTGAGGTAACGGCTCACCAAGGCAACGACGGGTAGCCGGCCTGAGAGGGTGACCGGCCACACTGGAACTGAGACACGGTCCAGACTCCTACGGGAGGCAGCAGTGGGGAATATTGGGCAATGGGAGGAATCCTGACCCAGCGACGCCGCGTGAACGAAGACGGCCTTCGGGTTGTAAAGTTCTTTTATGTGGGAAGAAGGAAGTGACGGTACCACATGAATAAGCCCCGGCTAACTA
>G35JFLI02FLVAU
GGTGAGTAAAGCATGAGGAGCTGTCCTGTTGAGGGGGATAACGTTCGGAAACGGACCCTAATACCCCATAGGCCGAGAGGTTAAAGGCAGAGATGCGCGACAGGAGGTACTCGTGTCCTATCAGCTGGTTGGTGAGGTAACGGCTCACCAAGGCAACGACGGGTAGCCGGCCTGAGAGGGTGACCGGCCACACTGGAACTGAGACACGGTCCAGACTCCTACGGGAGGCAGCAGTGGGGAATATTGGGCAATGGGAGGAATCCTGACCCAGCGACGCCGCGTGAACGAAGACGGCCTTCGGGTTGTAAAGTTCTTTTATGTGGGAAGAAGGAAGTGACGGTACCACATGAATAAGCCCCGGCTAACTA
>G35JFLI02HXXHE
GGTGAGTAAAGCATGAGGAGCTGTCCTGTTGAGGGGGATAACGTTCGGAAACGGACCCTAATACCCCATAGGCCGAGAGGTTAAAGGCAGAGATGCGCGACAGGAGGTACTCGTGTCCTATCAGCTGGTTGGTGAGGTAACGGCTCACCAAGGCAACGACGGGTAGCCGGCCTGAGAGGGTGACCGGCCACACTGGAACTGAGACACGGTCCAGACTCCTACGGGAGGCAGCAGTGGGGAATATTGGGCAATGGGAGGAATCCTGACCCAGCGACGCCGCGTGAACGAAGACGGCCTTCGGGTTGTAAAGTTCTTTTATGTGGGAAGAAGGAAGTGACGGTACCACATGAATAAGCCCCGGCTAACTA
>G35JFLI02GATV2
GGTGAGTAAAGCATGAGGAGCTGTCCTGTTGAGGGGGATAACGTTCGGAAACGGACCCTAATACCCCATAGGCCGAGAGGTTAAAGGCAGAGATGCGCGACAGGAGGTACTCGTGTCCTATCAGCTGGTTGGTGAGGTAACGGCTCACCAAGGCAACGACGGGTAGCCGGCCTGAGAGGGTGACCGGCCACACTGGAACTGAGACACGGTCCAGACTCCTACGGGAGGCAGCAGTGGGGAATATTGGGCAATGGGAGGAATCCTGACCCAGCGACGCCGCGTGAACGAAGACGGCCTTCGGGTTGTAAAGTTCTTTTATGTGGGAAGAAGGAAGTGACGGTACCACATGAATAAGCCCCGGCTAACTA
>GV2UCFN02H5TIS
GGTGAGTAAAGCATGAGGAGCTGTCCTGTTGAGGGGGATAACGTTCGGAAACGGACCCTAATACCCCATAGGCCGAGAGGTTAAAGGCAGAGATGCGCGACAGGAGGTACTCGTGTCCTATCAGCTGGTTGGTGAGGTAACGGCTCACCAAGGCAACGACGGGTAGCCGGCCTGAGAGGGTGACCGGCCACACTGGAACTGAGACACGGTCCAGACTCCTACGGGAGGCAGCAGTGGGGAATATTGGGCAATGGGAGGAATCCTGACCCAGCGACGCCGCGTGAACGAAGACGGCCTTCGGGTTGTAAAGTTCTTTTATGTGGGAAGAATGAAGTGACGGTACCACATGAATAAGCCCCGGCTAACTA
>GV2UCFN02GGPMD
GGTGAGTAAAGCATGAGGAGCTGTCCTGTTGAGGGGGATAACGTTCGGAAACGGACCCTAATACCCCATAGGCCGAGAGGTTAAAGGCAGAGATGCGCGACAGGAGGTACTCGTGTCCTATCAGCTGGTTGGTGAGGTAACGGCTCACCAAGGCAACGACGGGTAGCCGGCCTGAGAGGGTGACCGGCCACACTGGAACTGAGACACGGTCCAGACTCCTACGGGAGGCAGCAGTGGGGAATATTGGGCAATGGGAGGAATCCTGACCCAGCGACGCCGCGTGAACGAAGACGGCCTTCGGGTTGTAAAGTTCTTTTATGTGGGAAGAATGAAGTGACGGTACCACATGAATAAGCCCCGGCTAACTA
>GV2UCFN02IKP2G
GGTGAGTAAAGCATGAGGAGCTGTCCTGTTGAGGGGGATAACGTTCGGAAACGGACCCTAATACCCCATAGGCCGAGAGGTTAAAGGCAGAGATGCGCGACAGGAGGTACTCGTGTCCTATCAGCTGGTTGGTGAGGTAACGGCTCACCAAGGCAACGACGGGTAGCCGGCCTGAGAGGGTGACCGGCCACACTGGAACTGAGACACGGTCCAGACTCCTACGGGAGGCAGCAGTGGGGAATATTGGGCAATGGGAGGAATCCTGACCCAGCGACGCCGCGTGAACGAAGACGGCCTTCGGGTTGTAAAGTTCTTTTATGTGGGAAGAATGAAGTGACGGTACCACATGAATAAGCCCCGGCTAACTA
>GV2UCFN02GJN0Z
GGTGAGTAAAGCATGAGGAGCTGTCCTGTTGAGGGGGATAACGTTCGGAAACGGACCCTAATACCCCATAGGCCGAGAGGTTAAAGGCAGAGATGCGCGACAGGAGGTACTCGTGTCCTATCAGCTGGTTGGTGAGGTAATGGCTCACCAAGGCAACGACGGGTAGCCGGCCTGAGAGGGTGACCGGCCACACTGGAACTGAGACACGGTCCAGACTCCTACGGGAGGCAGCAGTGGGGAATATTGGGCAATGGGAGAAATCCTGACCCAGCGACGCCGCGTGAACGAAGACGGCCTTCGGGTTGTAAAGTTCTTTTATGTGGGAAGAAGGAAGTGACGGTACCACATGAATAAGCCCCGGCTAACTA
>GV2UCFN02F7H9D
GGTGAGTAAAGCATGAGGAGCTGTCCTGTTGAGGGGGATAACGTTCGGAAACGGACCCTAATACCCCATAGGCCGAGAGGTTAAAGGCAGAGATGCGCGACAGGAGGTACTCGTGTCCTATCAGCTGGTTGGTGAGGTAATGGCTCACCAAGGCAACGACGGGTAGCCGGCCTGAGAGGGTGACCGGCCACACTGGAACTGAGACACGGTCCAGACTCCTACGGGAGGCAGCAGTGGGGAATATTGGGCAATGGGAGAAATCCTGACCCAGCGACGCCGCGTGAACGAAGACGGCCTTCGGGTTGTAAAGTTCTTTTATGTGGGAAGAAGGAAGTGACGGTACCACATGAATAAGCCCCGGCTAACTA
>GV2UCFN02FXUGW
GGTGAGTAAAGCATGAGGAGCTGTCCTGTTGAGGGGGATAACGTTCGGAAACGGACCCTAATACCCCATAGGCCGAGAGGTTAAAGGCAGAGATGCGCGACAGGAGGTACTCGTGTCCTATCAGCTGGTTGGTGAGGTAATGGCTCACCAAGGCAACGACGGGTAGCCGGCCTGAGAGGGTGACCGGCCACACTGGAACTGAGACACGGTCCAGACTCCTACGGGAGGCAGCAGTGGGGAATATTGGGCAATGGGAGAAATCCTGACCCAGCGACGCCGCGTGAACGAAGACGGCCTTCGGGTTGTAAAGTTCTTTTATGTGGGAAGAAGGAAGTGACGGTACCACATGAATAAGCCCCGGCTAACTA
>GV2UCFN02F6OH0
GGTGAGTAAAGCATGAGGAGCTGTCCTGTTGAGGGGGATAACGTTCGGAAACGGACCCTAATACCCCATAGGCCGAGAGGTTAAAGGCAGAGATGCGCGACAGGAGGTACTCGTGTCCTATCAGCTGGTTGGTGAGGTAATGGCTCACCAAGGCAACGACGGGTAGCCGGCCTGAGAGGGTGACCGGCCACACTGGAACTGAGACACGGTCCAGACTCCTACGGGAGGCAGCAGTGGGGAATATTGGGCAATGGGAGAAATCCTGACCCAGCGACGCCGCGTGAACGAAGACGGCCTTCGGGTTGTAAAGTTCTTTTATGTGGGAAGAAGGAAGTGACGGTACCACATGAATAAGCCCCGGCTAACTA
>GV2UCFN02HGLU0
GGTGAGTAAAGCATGAGGAGCTGTCCTGTTGAGGGGGATAACGTTCGGAAACGGACCCTAATACCCCATAGGCCGAGAGGTTAAAGGCAGAGATGCGCGACAGGAGGTACTCGTGTCCTATCAGCTGGTTGGTGAGGTAATGGCTCACCAAGGCAACGACGGGTAGCCGGCCTGAGAGGGTGACCGGCCACACTGGAACTGAGACACGGTCCAGACTCCTACGGGAGGCAGCAGTGGGGAATATTGGGCAATGGGAGAAATCCTGACCCAGCGACGCCGCGTGAACGAAGACGGCCTTCGGGTTGTAAAGTTCTTTTATGTGGGAAGAAGGAAGTGACGGTACCACATGAATAAGCCCCGGCTAACTA
>GV2UCFN02IPFYS
GGTGAGTAAAGCATGAGGAGCTGTCCTGTTGAGGGGGATAACGTTCGGAAACGGACCCTAATACCCCATAGGCCGAGAGGTTAAAGGCAGAGATGCGCGACAGGAGGTACTCGTGTCCTATCAGCTGGTTGGTGAGGTAATGGCTCACCAAGGCAACGACGGGTAGCCGGCCTGAGAGGGTGACCGGCCACACTGGAACTGAGACACGGTCCAGACTCCTACGGGAGGCAGCAGTGGGGAATATTGGGCAATGGGAGAAATCCTGACCCAGCGACGCCGCGTGAACGAAGACGGCCTTCGGGTTGTAAAGTTCTTTTATGTGGGAAGAAGGAAGTGACGGTACCACATGAATAAGCCCCGGCTAACTA
>GV2UCFN02HUIPA
GGTGAGTAAAGCATGAGGAGCTGTCCTGTTGAGGGGGATAACGTTCGGAAACGGACCCTAATACCCCATAGGCCGAGAGGTTAAAGGCAGAGATGCGCGACAGGAGGTACTCGTGTCCTATCAGCTGGTTGGTGAGGTAATGGCTCACCAAGGCAACGACGGGTAGCCGGCCTGAGAGGGTGACCGGCCACACTGGAACTGAGACACGGTCCAGACTCCTACGGGAGGCAGCAGTGGGGAATATTGGGCAATGGGAGAAATCCTGACCCAGCGACGCCGCGTGAACGAAGACGGCCTTCGGGTTGTAAAGTTCTTTTATGTGGGAAGAAGGAAGTGACGGTACCACATGAATAAGCCCCGGCTAACTA
>GV2UCFN02INNRB
GGTGAGTAAAGCATGAGGAGCTGTCCTGTTGAGGGGGATAACGTTCGGAAACGGACCCTAATACCCCATAGGCCGAGAGGTTAAAGGCAGAGATGCGCGACAGGAGGTACTCGTGTCCTATCAGCTGGTTGGTGAGGTAATGGCTCACCAAGGCAACGACGGGTAGCCGGCCTGAGAGGGTGACCGGCCACACTGGAACTGAGACACGGTCCAGACTCCTACGGGAGGCAGCAGTGGGGAATATTGGGCAATGGGAGAAATCCTGACCCAGCGACGCCGCGTGAACGAAGACGGCCTTCGGGTTGTAAAGTTCTTTTATGTGGGAAGAAGGAAGTGACGGTACCACATGAATAAGCCCCGGCTAACTA
>GV2UCFN02I7HJ6
GGTGAGTAAAGCATGAGGAGCTGTCCTGTTGAGGGGGATAACGTTCGGAAACGGACCCTAATACCCCATAGGCCGAGAGGTTAAAGGCAGAGATGCGCGACAGGAGGTACTCGTGTCCTATCAGCTGGTTGGTGAGGTAATGGCTCACCAAGGCAACGACGGGTAGCCGGCCTGAGAGGGTGACCGGCCACACTGGAACTGAGACACGGTCCAGACTCCTACGGGAGGCAGCAGTGGGGAATATTGGGCAATGGGAGAAATCCTGACCCAGCGACGCCGCGTGAACGAAGACGGCCTTCGGGTTGTAAAGTTCTTTTATGTGGGAAGAAGGAAGTGACGGTACCACATGAATAAGCCCCGGCTAACTA
>GV2UCFN02FNB1U
GGTGAGTAAAGCATGAGGAGCTGTCCTGTTGAGGGGGATAACGTTCGGAAACGGACCCTAATACCCCATAGGCCGAGAGGTTAAAGGCAGAGATGCGCGACAGGAGGTACTCGTGTCCTATCAGCTGGTTGGTGAGGTAATGGCTCACCAAGGCAACGACGGGTAGCCGGCCTGAGAGGGTGACCGGCCACACTGGAACTGAGACACGGTCCAGACTCCTACGGGAGGCAGCAGTGGGGAATATTGGGCAATGGGAGAAATCCTGACCCAGCGACGCCGCGTGAACGAAGACGGCCTTCGGGTTGTAAAGTTCTTTTATGTGGGAAGAAGGAAGTGACGGTACCACATGAATAAGCCCCGGCTAACTA
>GV2UCFN02GUZVA
GGTGAGTAAAGCATGAGGAGCTGTCCTGTTGAGGGGGATAACGTTCGGAAACGGACCCTAATACCCCATAGGCCGAGAGGTTAAAGGCAGAGATGCGCGACAGGAGGTACTCGTGTCCTATCAGCTGGTTGGTGAGGTAATGGCTCACCAAGGCAACGACGGGTAGCCGGCCTGAGAGGGTGACCGGCCACACTGGAACTGAGACACGGTCCAGACTCCTACGGGAGGCAGCAGTGGGGAATATTGGGCAATGGGAGAAATCCTGACCCAGCGACGCCGCGTGAACGAAGACGGCCTTCGGGTTGTAAAGTTCTTTTATGTGGGAAGAAGGAAGTGACGGTACCACATGAATAAGCCCCGGCTAACTA
>GV2UCFN02IYFTP
GGTGAGTAAAGCATGAGGAGCTGTCCTGTTGAGGGGGATAACGTTCGGAAACGGACCCTAATACCCCATAGGCCGAGAGGTTAAAGGCAGAGATGCGCGACAGGAGGTACTCGTGTCCTATCAGCTGGTTGGTGAGGTAATGGCTCACCAAGGCAACGACGGGTAGCCGGCCTGAGAGGGTGACCGGCCACACTGGAACTGAGACACGGTCCAGACTCCTACGGGAGGCAGCAGTGGGGAATATTGGGCAATGGGAGAAATCCTGACCCAGCGACGCCGCGTGAACGAAGACGGCCTTCGGGTTGTAAAGTTCTTTTATGTGGGAAGAAGGAAGTGACGGTACCACATGAATAAGCCCCGGCTAACTA
>GV2UCFN02FF8WJ
GGTGAGTAAAGCATGAGGAGCTGTCCTGTTGAGGGGGATAACGTTCGGAAACGGACCCTAATACCCCATAGGCCGAGAGGTTAAAGGCAGAGATGCGCGACAGGAGGTACTCGTGTCCTATCAGCTGGTTGGTGAGGTAATGGCTCACCAAGGCAACGACGGGTAGCCGGCCTGAGAGGGTGACCGGCCACACTGGAACTGAGACACGGTCCAGACTCCTACGGGAGGCAGCAGTGGGGAATATTGGGCAATGGGAGAAATCCTGACCCAGCGACGCCGCGTGAACGAAGACGGCCTTCGGGTTGTAAAGTTCTTTTATGTGGGAAGAAGGAAGTGACGGTACCACATGAATAAGCCCCGGCTAACTA
>GV2UCFN02JMKYP
GGTGAGTAAAGCATGAGGAGCTGTCCTGTTGAGGGGGATAACGTTCGGAAACGGACCCTAATACCCCATAGGCCGAGAGGTTAAAGGCAGAGATGCGCGACAGGAGGTACTCGTGTCCTATCAGCTGGTTGGTGAGGTAATGGCTCACCAAGGCAACGACGGGTAGCCGGCCTGAGAGGGTGACCGGCCACACTGGAACTGAGACACGGTCCAGACTCCTACGGGAGGCAGCAGTGGGGAATATTGGGCAATGGGAGAAATCCTGACCCAGCGACGCCGCGTGAACGAAGACGGCCTTCGGGTTGTAAAGTTCTTTTATGTGGGAAGAAGGAAGTGACGGTACCACATGAATAAGCCCCGGCTAACTA
>GV2UCFN02G5R1Z
GGTGAGTAAAGCATGAGGAGCTGTCCTGTTGAGGGGGATAACGTTCGGAAACGGACCCTAATACCCCATAGGCCGAGAGGTTAAAGGCAGAGATGCGCGACAGGAGGTACTCGTGTCCTATCAGCTGGTTGGTGAGGTAATGGCTCACCAAGGCAACGACGGGTAGCCGGCCTGAGAGGGTGACCGGCCACACTGGAACTGAGACACGGTCCAGACTCCTACGGGAGGCAGCAGTGGGGAATATTGGGCAATGGGAGAAATCCTGACCCAGCGACGCCGCGTGAACGAAGACGGCCTTCGGGTTGTAAAGTTCTTTTATGTGGGAAGAAGGAAGTGACGGTACCACATGAATAAGCCCCGGCTAACTA
>GV2UCFN02ILADM
GGTGAGTAAAGCATGAGGAGCTGTCCTGTTGAGGGGGATAACGTTCGGAAACGGACCCTAATACCCCATAGGCCGAGAGGTTAAAGGCAGAGATGCGCGACAGGAGGTACTCGTGTCCTATCAGCTGGTTGGTGAGGTAATGGCTCACCAAGGCAACGACGGGTAGCCGGCCTGAGAGGGTGACCGGCCACACTGGAACTGAGACACGGTCCAGACTCCTACGGGAGGCAGCAGTGGGGAATATTGGGCAATGGGAGAAATCCTGACCCAGCGACGCCGCGTGAACGAAGACGGCCTTCGGGTTGTAAAGTTCTTTTATGTGGGAAGAAGGAAGTGACGGTACCACATGAATAAGCCCCGGCTAACTA
>GV2UCFN02GM7IN
GGTGAGTAAAGCATGAGGAGCTGTCCTGTTGAGGGGGATAACGTTCGGAAACGGACCCTAATACCCCATAGGCCGAGAGGTTAAAGGCAGAGATGCGCGACAGGAGGTACTCGTGTCCTATCAGCTGGTTGGTGAGGTAATGGCTCACCAAGGCAACGACGGGTAGCCGGCCTGAGAGGGTGACCGGCCACACTGGAACTGAGACACGGTCCAGACTCCTACGGGAGGCAGCAGTGGGGAATATTGGGCAATGGGAGAAATCCTGACCCAGCGACGCCGCGTGAACGAAGACGGCCTTCGGGTTGTAAAGTTCTTTTATGTGGGAAGAAGGAAGTGACGGTACCACATGAATAAGCCCCGGCTAACTA
>GV2UCFN02H3QNF
GGTGAGTAAAGCATGAGGAGCTGTCCTGTTGAGGGGGATAACGTTCGGAAACGGACCCTAATACCCCATAGGCCGAGAGGTTAAAGGCAGAGATGCGCGACAGGAGGTACTCGTGTCCTATCAGCTGGTTGGTGAGGTAATGGCTCACCAAGGCAACGACGGGTAGCCGGCCTGAGAGGGTGACCGGCCACACTGGAACTGAGACACGGTCCAGACTCCTACGGGAGGCAGCAGTGGGGAATATTGGGCAATGGGAGAAATCCTGACCCAGCGACGCCGCGTGAACGAAGACGGCCTTCGGGTTGTAAAGTTCTTTTATGTGGGAAGAAGGAAGTGACGGTACCACATGAATAAGCCCCGGCTAACTA
>GV2UCFN02IELXD
GGTGAGTAAAGCATGAGGAGCTGTCCTGTTGAGGGGGATAACGTTCGGAAACGGACCCTAATACCCCATAGGCCGAGAGGTTAAAGGCAGAGATGCGCGACAGGAGGTACTCGTGTCCTATCAGCTGGTTGGTGAGGTAATGGCTCACCAAGGCAACGACGGGTAGCCGGCCTGAGAGGGTGACCGGCCACACTGGAACTGAGACACGGTCCAGACTCCTACGGGAGGCAGCAGTGGGGAATATTGGGCAATGGGAGAAATCCTGACCCAGCGACGCCGCGTGAACGAAGACGGCCTTCGGGTTGTAAAGTTCTTTTATGTGGGAAGAAGGAAGTGACGGTACCACATGAATAAGCCCCGGCTAACTA
>GV2UCFN02GF62R
GGTGAGTAAAGCATGAGGAGCTGTCCTGTTGAGGGGGATAACGTTCGGAAACGGACCCTAATACCCCATAGGCCGAGAGGTTAAAGGCAGAGATGCGCGACAGGAGGTACTCGTGTCCTATCAGCTGGTTGGTGAGGTAATGGCTCACCAAGGCAACGACGGGTAGCCGGCCTGAGAGGGTGACCGGCCACACTGGAACTGAGACACGGTCCAGACTCCTACGGGAGGCAGCAGTGGGGAATATTGGGCAATGGGAGAAATCCTGACCCAGCGACGCCGCGTGAACGAAGACGGCCTTCGGGTTGTAAAGTTCTTTTATGTGGGAAGAAGGAAGTGACGGTACCACATGAATAAGCCCCGGCTAACTA
>GV2UCFN02FTWKU
GGTGAGTAAAGCATGAGGAGCTGTCCTGTTGAGGGGGATAACGTTCGGAAACGGACCCTAATACCCCATAGGCCGAGAGGTTAAAGGCAGAGATGCGCGACAGGAGGTACTCGTGTCCTATCAGCTGGTTGGTGAGGTAATGGCTCACCAAGGCAACGACGGGTAGCCGGCCTGAGAGGGTGACCGGCCACACTGGAACTGAGACACGGTCCAGACTCCTACGGGAGGCAGCAGTGGGGAATATTGGGCAATGGGAGAAATCCTGACCCAGCGACGCCGCGTGAACGAAGACGGCCTTCGGGTTGTAAAGTTCTTTTATGTGGGAAGAAGGAAGTGACGGTACCACATGAATAAGCCCCGGCTAACTA
>GV2UCFN02HAF0B
GGTGAGTAAAGCATGAGGAGCTGTCCTGTTGAGGGGGATAACGTTCGGAAACGGACCCTAATACCCCATAGGCCGAGAGGTTAAAGGCAGAGATGCGCGACAGGAGGTACTCGTGTCCTATCAGCTGGTTGGTGAGGTAATGGCTCACCAAGGCAACGACGGGTAGCCGGCCTGAGAGGGTGACCGGCCACACTGGAACTGAGACACGGTCCAGACTCCTACGGGAGGCAGCAGTGGGGAATATTGGGCAATGGGAGAAATCCTGACCCAGCGACGCCGCGTGAACGAAGACGGCCTTCGGGTTGTAAAGTTCTTTTATGTGGGAAGAAGGAAGTGACGGTACCACATGAATAAGCCCCGGCTAACTA
>GV2UCFN02J0CW0
GGTGAGTAAAGCATGAGGAGCTGTCCTGTTGAGGGGGATAACGTTCGGAAACGGACCCTAATACCCCATAGGCCGAGAGGTTAAAGGCAGAGATGCGCGACAGGAGGTACTCGTGTCCTATCAGCTGGTTGGTGAGGTAATGGCTCACCAAGGCAACGACGGGTAGCCGGCCTGAGAGGGTGACCGGCCACACTGGAACTGAGACACGGTCCAGACTCCTACGGGAGGCAGCAGTGGGGAATATTGGGCAATGGGAGAAATCCTGACCCAGCGACGCCGCGTGAACGAAGACGGCCTTCGGGTTGTAAAGTTCTTTTATGTGGGAAGAAGGAAGTGACGGTACCACATGAATAAGCCCCGGCTAACTA
>GV2UCFN02GW7ZC
GGTGAGTAAAGCATGAGGAGCTGTCCTGTTGAGGGGGATAACGTTCGGAAACGGACCCTAATACCCCATAGGCCGAGAGGTTAAAGGCAGAGATGCGCGACAGGAGGTACTCGTGTCCTATCAGCTGGTTGGTGAGGTAATGGCTCACCAAGGCAACGACGGGTAGCCGGCCTGAGAGGGTGACCGGCCACACTGGAACTGAGACACGGTCCAGACTCCTACGGGAGGCAGCAGTGGGGAATATTGGGCAATGGGAGAAATCCTGACCCAGCGACGCCGCGTGAACGAAGACGGCCTTCGGGTTGTAAAGTTCTTTTATGTGGGAAGAAGGAAGTGACGGTACCACATGAATAAGCCCCGGCTAACTA
>GV2UCFN02FWGX1
GGTGAGTAAAGCATGAGGAGCTGTCCTGTTGAGGGGGATAACGTTCGGAAACGGACCCTAATACCCCATAGGCCGAGAGGTTAAAGGCAGAGATGCGCGACAGGAGGTACTCGTGTCCTATCAGCTGGTTGGTGAGGTAATGGCTCACCAAGGCAACGACGGGTAGCCGGCCTGAGAGGGTGACCGGCCACACTGGAACTGAGACACGGTCCAGACTCCTACGGGAGGCAGCAGTGGGGAATATTGGGCAATGGGAGAAATCCTGACCCAGCGACGCCGCGTGAACGAAGACGGCCTTCGGGTTGTAAAGTTCTTTTATGTGGGAAGAAGGAAGTGACGGTACCACATGAATAAGCCCCGGCTAACTA
>GV2UCFN02IZTIC
GGTGAGTAAAGCATGAGGAGCTGTCCTGTTGAGGGGGATAACGTTCGGAAACGGACCCTAATACCCCATAGGCCGAGAGGTTAAAGGCAGAGATGCGCGACAGGAGGTACTCGTGTCCTATCAGCTGGTTGGTGAGGTAATGGCTCACCAAGGCAACGACGGGTAGCCGGCCTGAGAGGGTGACCGGCCACACTGGAACTGAGACACGGTCCAGACTCCTACGGGAGGCAGCAGTGGGGAATATTGGGCAATGGGAGAAATCCTGACCCAGCGACGCCGCGTGAACGAAGACGGCCTTCGGGTTGTAAAGTTCTTTTATGTGGGAAGAAGGAAGTGACGGTACCACATGAATAAGCCCCGGCTAACTA
>GV2UCFN02JA24X
GGTGAGTAAAGCATGAGGAGCTGTCCTGTTGAGGGGGATAACGTTCGGAAACGGACCCTAATACCCCATAGGCCGAGAGGTTAAAGGCAGAGATGCGCGACAGGAGGTACTCGTGTCCTATCAGCTGGTTGGTGAGGTAATGGCTCACCAAGGCAACGACGGGTAGCCGGCCTGAGAGGGTGACCGGCCACACTGGAACTGAGACACGGTCCAGACTCCTACGGGAGGCAGCAGTGGGGAATATTGGGCAATGGGAGAAATCCTGACCCAGCGACGCCGCGTGAACGAAGACGGCCTTCGGGTTGTAAAGTTCTTTTATGTGGGAAGAAGGAAGTGACGGTACCACATGAATAAGCCCCGGCTAACTA
>G3BZQ8102HMQZF
GGTGAGTAAAGCATGAGGAGCTGTCCTGTTGAGGGGGATAACGTTCGGAAACGGACCCTAATACCCCATAGGCCGAGAGGTTAAAGGCAGAGATGCGCGACAGGAGGTACTCGTGTCCTATCAGCTGGTTGGTGAGGTAACGGCTCACCAAGGCAACGACGGGTAGCCGGCCTGAGAGGGTGACCGGCCACACTGGAACTGAGACACGGTCCAGACTCCTACGGGAGGCAGCAGTGGGGAATATTGGGCAATGGGAGAAATCCTGACCCAGCGACGCCGCGTGAACGAAGACGGCCTTCGGGTTGTAAAGTTCTTTTATGTGGGAAGAAGGAAGTGACGGTACCACATGAATAAGCCCCGGCTAACTA
>G3BZQ8102ISWB0
GGTGAGTAAAGCATGAGGAGCTGTCCTGTTGAGGGGGATAACGTTCGGAAACGGACCCTAATACCCCATAGGCCGAGAGGTTAAAGGCAGAGATGCGCGACAGGAGGTACTCGTGTCCTATCAGCTGGTTGGTGAGGTAACGGCTCACCAAGGCAACGACGGGTAGCCGGCCTGAGAGGGTGACCGGCCACACTGGAACTGAGACACGGTCCAGACTCCTACGGGAGGCAGCAGTGGGGAATATTGGGCAATGGGAGAAATCCTGACCCAGCGACGCCGCGTGAACGAAGACGGCCTTCGGGTTGTAAAGTTCTTTTATGTGGGAAGAAGGAAGTGACGGTACCACATGAATAAGCCCCGGCTAACTA
>G3BZQ8102F4RWJ
GGTGAGTAAAGCATGAGGAGCTGTCCTGTTGAGGGGGATAACGTTCGGAAACGGACCCTAATACCCCATAGGCCGAGAGGTTAAAGGCAGAGATGCGCGACAGGAGGTACTCGTGTCCTATCAGCTGGTTGGTGAGGTAACGGCTCACCAAGGCAACGACGGGTAGCCGGCCTGAGAGGGTGACCGGCCACACTGGAACTGAGACACGGTCCAGACTCCTACGGGAGGCAGCAGTGGGGAATATTGGGCAATGGGAGAAATCCTGACCCAGCGACGCCGCGTGAACGAAGACGGCCTTCGGGTTGTAAAGTTCTTTTATGTGGGAAGAAGGAAGTGACGGTACCACATGAATAAGCCCCGGCTAACTA
>G3BZQ8102IN8EY
GGTGAGTAAAGCATGAGGAGCTGTCCTGTTGAGGGGGATAACGTTCGGAAACGGACCCTAATACCCCATAGGCCGAGAGGTTAAAGGCAGAGATGCGCGACAGGAGGTACTCGTGTCCTATCAGCTGGTTGGTGAGGTAACGGCTCACCAAGGCAACGACGGGTAGCCGGCCTGAGAGGGTGACCGGCCACACTGGAACTGAGACACGGTCCAGACTCCTACGGGAGGCAGCAGTGGGGAATATTGGGCAATGGGAGAAATCCTGACCCAGCGACGCCGCGTGAACGAAGACGGCCTTCGGGTTGTAAAGTTCTTTTATGTGGGAAGAAGGAAGTGACGGTACCACATGAATAAGCCCCGGCTAACTA
>G3BZQ8102J1BOY
GGTGAGTAAAGCATGAGGAGCTGTCCTGTTGAGGGGGATAACGTTCGGAAACGGACCCTAATACCCCATAGGCCGAGAGGTTAAAGGCAGAGATGCGCGACAGGAGGTACTCGTGTCCTATCAGCTGGTTGGTGAGGTAACGGCTCACCAAGGCAACGACGGGTAGCCGGCCTGAGAGGGTGACCGGCCACACTGGAACTGAGACACGGTCCAGACTCCTACGGGAGGCAGCAGTGGGGAATATTGGGCAATGGGAGAAATCCTGACCCAGCGACGCCGCGTGAACGAAGACGGCCTTCGGGTTGTAAAGTTCTTTTATGTGGGAAGAAGGAAGTGACGGTACCACATGAATAAGCCCCGGCTAACTA
>G35JFLI02HC2HU
GGTGAGTAAAGCATGAGGAGCTGTCCTGTTGAGGGGGATAACGTTCGGAAACGGACCCTAATACCCCATAGGCCGAGAGGTTAAAGGCAGAGATGCGCGACAGGAGGTACTCGTGTCCTATCAGCTGGTTGGTGAGGTAACGGCTCACCAAGGCAACGACGGGTAGCCGGCCTGAGAGGGTGACCGGCCACACTGGAACTGAGACACGGTCCAGACTCCTACGGGAGGCAGCAGTGGGGAATATTGGGCAATGGGAGAAATCCTGACCCAGCGACGCCGCGTGAACGAAGACGGCCTTCGGGTTGTAAAGTTCTTTTATGTGGGAAGAAGGAAGTGACGGTACCACATGAATAAGCCCCGGCTAACTA
>G35JFLI02IZ8EO
GGTGAGTAAAGCATGAGGAGCTGTCCTGTTGAGGGGGATAACGTTCGGAAACGGACCCTAATACCCCATAGGCCGAGAGGTTAAAGGCAGAGATGCGCGACAGGAGGTACTCGTGTCCTATCAGCTGGTTGGTGAGGTAACGGCTCACCAAGGCAACGACGGGTAGCCGGCCTGAGAGGGTGACCGGCCACACTGGAACTGAGACACGGTCCAGACTCCTACGGGAGGCAGCAGTGGGGAATATTGGGCAATGGGAGAAATCCTGACCCAGCGACGCCGCGTGAACGAAGACGGCCTTCGGGTTGTAAAGTTCTTTTATGTGGGAAGAAGGAAGTGACGGTACCACATGAATAAGCCCCGGCTAACTA
>G35JFLI02JIUYY
GGTGAGTAAAGCATGAGGAGCTGTCCTGTTGAGGGGGATAACGTTCGGAAACGGACCCTAATACCCCATAGGCCGAGAGGTTAAAGGCAGAGATGCGCGACAGGAGGTACTCGTGTCCTATCAGCTGGTTGGTGAGGTAACGGCTCACCAAGGCAACGACGGGTAGCCGGCCTGAGAGGGTGACCGGCCACACTGGAACTGAGACACGGTCCAGACTCCTACGGGAGGCAGCAGTGGGGAATATTGGGCAATGGGAGAAATCCTGACCCAGCGACGCCGCGTGAACGAAGACGGCCTTCGGGTTGTAAAGTTCTTTTATGTGGGAAGAAGGAAGTGACGGTACCACATGAATAAGCCCCGGCTAACTA
>G35JFLI02HBSYG
GGTGAGTAAAGCATGAGGAGCTGTCCTGTTGAGGGGGATAACGTTCGGAAACGGACCCTAATACCCCATAGGCCGAGAGGTTAAAGGCAGAGATGCGCGACAGGAGGTACTCGTGTCCTATCAGCTGGTTGGTGAGGTAACGGCTCACCAAGGCAACGACGGGTAGCCGGCCTGAGAGGGTGACCGGCCACACTGGAACTGAGACACGGTCCAGACTCCTACGGGAGGCAGCAGTGGGGAATATTGGGCAATGGGAGAAATCCTGACCCAGCGACGCCGCGTGAACGAAGACGGCCTTCGGGTTGTAAAGTTCTTTTATGTGGGAAGAAGGAAGTGACGGTACCACATGAATAAGCCCCGGCTAACTA
>G35JFLI02HTFEZ
GGTGAGTAAAGCATGAGGAGCTGTCCTGTTGAGGGGGATAACGTTCGGAAACGGACCCTAATACCCCATAGGCCGAGAGGTTAAAGGCAGAGATGCGCGACAGGAGGTACTCGTGTCCTATCAGCTGGTTGGTGAGGTAACGGCTCACCAAGGCAACGACGGGTAGCCGGCCTGAGAGGGTGACCGGCCACACTGGAACTGAGACACGGTCCAGACTCCTACGGGAGGCAGCAGTGGGGAATATTGGGCAATGGGAGAAATCCTGACCCAGCGACGCCGCGTGAACGAAGACGGCCTTCGGGTTGTAAAGTTCTTTTATGTGGGAAGAAGGAAGTGACGGTACCACATGAATAAGCCCCGGCTAACTA
>G35JFLI02GAOIN
GGTGAGTAAAGCATGAGGAGCTGTCCTGTTGAGGGGGATAACGTTCGGAAACGGACCCTAATACCCCATAGGCCGAGAGGTTAAAGGCAGAGATGCGCGACAGGAGGTACTCGTGTCCTATCAGCTGGTTGGTGAGGTAACGGCTCACCAAGGCAACGACGGGTAGCCGGCCTGAGAGGGTGACCGGCCACACTGGAACTGAGACACGGTCCAGACTCCTACGGGAGGCAGCAGTGGGGAATATTGGGCAATGGGAGAAATCCTGACCCAGCGACGCCGCGTGAACGAAGACGGCCTTCGGGTTGTAAAGTTCTTTTATGTGGGAAGAAGGAAGTGACGGTACCACATGAATAAGCCCCGGCTAACTA
>G35JFLI02HU40A
GGTGAGTAAAGCATGAGGAGCTGTCCTGTTGAGGGGGATAACGTTCGGAAACGGACCCTAATACCCCATAGGCCGAGAGGTTAAAGGCAGAGATGCGCGACAGGAGGTACTCGTGTCCTATCAGCTGGTTGGTGAGGTAACGGCTCACCAAGGCAACGACGGGTAGCCGGCCTGAGAGGGTGACCGGCCACACTGGAACTGAGACACGGTCCAGACTCCTACGGGAGGCAGCAGTGGGGAATATTGGGCAATGGGAGAAATCCTGACCCAGCGACGCCGCGTGAACGAAGACGGCCTTCGGGTTGTAAAGTTCTTTTATGTGGGAAGAAGGAAGTGACGGTACCACATGAATAAGCCCCGGCTAACTA
>G35JFLI02G6WQH
GGTGAGTAAAGCATGAGGAGCTGTCCTGTTGAGGGGGATAACGTTCGGAAACGGACCCTAATACCCCATAGGCCGAGAGGTTAAAGGCAGAGATGCGCGACAGGAGGTACTCGTGTCCTATCAGCTGGTTGGTGAGGTAACGGCTCACCAAGGCAACGACGGGTAGCCGGCCTGAGAGGGTGACCGGCCACACTGGAACTGAGACACGGTCCAGACTCCTACGGGAGGCAGCAGTGGGGAATATTGGGCAATGGGAGAAATCCTGACCCAGCGACGCCGCGTGAACGAAGACGGCCTTCGGGTTGTAAAGTTCTTTTATGTGGGAAGAAGGAAGTGACGGTACCACATGAATAAGCCCCGGCTAACTA
>G35JFLI02FI35S
GGTGAGTAAAGCATGAGGAGCTGTCCTGTTGAGGGGGATAACGTTCGGAAACGGACCCTAATACCCCATAGGCCGAGAGGTTAAAGGCAGAGATGCGCGACAGGAGGTACTCGTGTCCTATCAGCTGGTTGGTGAGGTAACGGCTCACCAAGGCAACGACGGGTAGCCGGCCTGAGAGGGTGACCGGCCACACTGGAACTGAGACACGGTCCAGACTCCTACGGGAGGCAGCAGTGGGGAATATTGGGCAATGGGAGAAATCCTGACCCAGCGACGCCGCGTGAACGAAGACGGCCTTCGGGTTGTAAAGTTCTTTTATGTGGGAAGAAGGAAGTGACGGTACCACATGAATAAGCCCCGGCTAACTA
>G35JFLI02G9S2Q
GGTGAGTAAAGCATGAGGAGCTGTCCTGTTGAGGGGGATAACGTTCGGAAACGGACCCTAATACCCCATAGGCCGAGAGGTTAAAGGCAGAGATGCGCGACAGGAGGTACTCGTGTCCTATCAGCTGGTTGGTGAGGTAACGGCTCACCAAGGCAACGACGGGTAGCCGGCCTGAGAGGGTGACCGGCCACACTGGAACTGAGACACGGTCCAGACTCCTACGGGAGGCAGCAGTGGGGAATATTGGGCAATGGGAGAAATCCTGACCCAGCGACGCCGCGTGAACGAAGACGGCCTTCGGGTTGTAAAGTTCTTTTATGTGGGAAGAAGGAAGTGACGGTACCACATGAATAAGCCCCGGCTAACTA
>G35JFLI02JHR3C
GGTGAGTAAAGCATGAGGAGCTGTCCTGTTGAGGGGGATAACGTTCGGAAACGGACCCTAATACCCCATAGGCCGAGAGGTTAAAGGCAGAGATGCGCGACAGGAGGTACTCGTGTCCTATCAGCTGGTTGGTGAGGTAACGGCTCACCAAGGCAACGACGGGTAGCCGGCCTGAGAGGGTGACCGGCCACACTGGAACTGAGACACGGTCCAGACTCCTACGGGAGGCAGCAGTGGGGAATATTGGGCAATGGGAGAAATCCTGACCCAGCGACGCCGCGTGAACGAAGACGGCCTTCGGGTTGTAAAGTTCTTTTATGTGGGAAGAAGGAAGTGACGGTACCACATGAATAAGCCCCGGCTAACTA
>G35JFLI02G8QYM
GGTGAGTAAAGCATGAGGAGCTGTCCTGTTGAGGGGGATAACGTTCGGAAACGGACCCTAATACCCCATAGGCCGAGAGGTTAAAGGCAGAGATGCGCGACAGGAGGTACTCGTGTCCTATCAGCTGGTTGGTGAGGTAACGGCTCACCAAGGCAACGACGGGTAGCCGGCCTGAGAGGGTGACCGGCCACACTGGAACTGAGACACGGTCCAGACTCCTACGGGAGGCAGCAGTGGGGAATATTGGGCAATGGGAGAAATCCTGACCCAGCGACGCCGCGTGAACGAAGACGGCCTTCGGGTTGTAAAGTTCTTTTATGTGGGAAGAAGGAAGTGACGGTACCACATGAATAAGCCCCGGCTAACTA
>G35JFLI02F1EJC
GGTGAGTAAAGCATGAGGAGCTGTCCTGTTGAGGGGGATAACGTTCGGAAACGGACCCTAATACCCCATAGGCCGAGAGGTTAAAGGCAGAGATGCGCGACAGGAGGTACTCGTGTCCTATCAGCTGGTTGGTGAGGTAACGGCTCACCAAGGCAACGACGGGTAGCCGGCCTGAGAGGGTGACCGGCCACACTGGAACTGAGACACGGTCCAGACTCCTACGGGAGGCAGCAGTGGGGAATATTGGGCAATGGGAGAAATCCTGACCCAGCGACGCCGCGTGAACGAAGACGGCCTTCGGGTTGTAAAGTTCTTTTATGTGGGAAGAAGGAAGTGACGGTACCACATGAATAAGCCCCGGCTAACTA
>G3BZQ8102IPA4G
GGTGAGTAAAGCATGAGGAGCTGTCCTGTTGAGGGGGATAACGTTCGGAAACGGACCCTAATACCCCATAGGCCGAGAGGTTAAAGGCAGAGATGCGCGACAGGAGGTACTCGTGTCCTATCAGCTGGTTGGTGAGGTAACGGCTCACCAAGGCAACGACGGGTAGCCGGCCTGAGAGGGTGACCGGCCACACTGGAACTGAGACACGGTCCAGACTCCTACGGGAGGCAGCAGTGGGGAATATTGGGCAATGGGAGAAATCCTGACCCAGCGACGCCGCGTGAACGAAGACGGCCTTCGGGTTGTAAAGTTCTTTTATGTGGGAAGAAGGAAGTGACGGTACCACATGAATAAGCCCCGGCTAACTA
>G3BZQ8102ID9YS
GGTGAGTAAAGCATGAGGAGCTGTCCTGTTGAGGGGGATAACGTTCGGAAACGGACCCTAATACCCCATAGGCCGAGAGGTTAAAGGCAGAGATGCGCGACAGGAGGTACTCGTGTCCTATCAGCTGGTTGGTGAGGTAACGGCTCACCAAGGCAACGACGGGTAGCCGGCCTGAGAGGGTGACCGGCCACACTGGAACTGAGACACGGTCCAGACTCCTACGGGAGGCAGCAGTGGGGAATATTGGGCAATGGGAGAAATCCTGACCCAGCGACGCCGCGTGAACGAAGACGGCCTTCGGGTTGTAAAGTTCTTTTATGTGGGAAGAAGGAAGTGACGGTACCACATGAATAAGCCCCGGCTAACTA
>G3BZQ8102HIYTD
GGTGAGTAAAGCATGAGGAGCTGTCCTGTTGAGGGGGATAACGTTCGGAAACGGACCCTAATACCCCATAGGCCGAGAGGTTAAAGGCAGAGATGCGCGACAGGAGGTACTCGTGTCCTATCAGCTGGTTGGTGAGGTAACGGCTCACCAAGGCAACGACGGGTAGCCGGCCTGAGAGGGTGACCGGCCACACTGGAACTGAGACACGGTCCAGACTCCTACGGGAGGCAGCAGTGGGGAATATTGGGCAATGGGAGAAATCCTGACCCAGCGACGCCGCGTGAACGAAGACGGCCTTCGGGTTGTAAAGTTCTTTTATGTGGGAAGAAGGAAGTGACGGTACCACATGAATAAGCCCCGGCTAACTA
>G35JFLI02GH09T
GGTGAGTAAAGCATGAGGAGCTGTCCTGTTGAGGGGGATAACGTTCGGAAACGGACCCTAATACCCCATAGGCCGAGAGGTTAAAGGCAGAGATGCGCGACAGGAGGTACTCGTGTCCTATCAGCTGGTTGGTGAGGTAACGGCTCACCAAGGCAACGACGGGTAGCCGGCCTGAGAGGGTGACCGGCCACACTGGAACTGAGACACGGTCCAGACTCCTACGGGAGGCAGCAGTGGGGAATATTGGGCAATGGGAGAAATCCTGACCCAGCGACGCCGCGTGAACGAAGACGGCCTTCGGGTTGTAAAGTTCTTTTATGTGGGAAGAAGGAAGTGACGGTACCACATGAATAAGCCCCGGCTAACTA
>G35JFLI02GXP7S
GGTGAGTAAAGCATGAGGAGCTGTCCTGTTGAGGGGGATAACGTTCGGAAACGGACCCTAATACCCCATAGGCCGAGAGGTTAAAGGCAGAGATGCGCGACAGGAGGTACTCGTGTCCTATCAGCTGGTTGGTGAGGTAACGGCTCACCAAGGCAACGACGGGTAGCCGGCCTGAGAGGGTGACCGGCCACACTGGAACTGAGACACGGTCCAGACTCCTACGGGAGGCAGCAGTGGGGAATATTGGGCAATGGGAGAAATCCTGACCCAGCGACGCCGCGTGAACGAAGACGGCCTTCGGGTTGTAAAGTTCTTTTATGTGGGAAGAAGGAAGTGACGGTACCACATGAATAAGCCCCGGCTAACTA
>G35JFLI02JBQUP
GGTGAGTAAAGCATGAGGAGCTGTCCTGTTGAGGGGGATAACGTTCGGAAACGGACCCTAATACCCCATAGGCCGAGAGGTTAAAGGCAGAGATGCGCGACAGGAGGTACTCGTGTCCTATCAGCTGGTTGGTGAGGTAACGGCTCACCAAGGCAACGACGGGTAGCCGGCCTGAGAGGGTGACCGGCCACACTGGAACTGAGACACGGTCCAGACTCCTACGGGAGGCAGCAGTGGGGAATATTGGGCAATGGGAGAAATCCTGACCCAGCGACGCCGCGTGAACGAAGACGGCCTTCGGGTTGTAAAGTTCTTTTATGTGGGAAGAAGGAAGTGACGGTACCACATGAATAAGCCCCGGCTAACTA
>G35JFLI02JMZ2J
GGTGAGTAAAGCATGAGGAGCTGTCCTGTTGAGGGGGATAACGTTCGGAAACGGACCCTAATACCCCATAGGCCGAGAGGTTAAAGGCAGAGATGCGCGACAGGAGGTACTCGTGTCCTATCAGCTGGTTGGTGAGGTAACGGCTCACCAAGGCAACGACGGGTAGCCGGCCTGAGAGGGTGACCGGCCACACTGGAACTGAGACACGGTCCAGACTCCTACGGGAGGCAGCAGTGGGGAATATTGGGCAATGGGAGAAATCCTGACCCAGCGACGCCGCGTGAACGAAGACGGCCTTCGGGTTGTAAAGTTCTTTTATGTGGGAAGAAGGAAGTGACGGTACCACATGAATAAGCCCCGGCTAACTA
>G35JFLI02GQBXG
GGTGAGTAAAGCATGAGGAGCTGTCCTGTTGAGGGGGATAACGTTCGGAAACGGACCCTAATACCCCATAGGCCGAGAGGTTAAAGGCAGAGATGCGCGACAGGAGGTACTCGTGTCCTATCAGCTGGTTGGTGAGGTAACGGCTCACCAAGGCAACGACGGGTAGCCGGCCTGAGAGGGTGACCGGCCACACTGGAACTGAGACACGGTCCAGACTCCTACGGGAGGCAGCAGTGGGGAATATTGGGCAATGGGAGAAATCCTGACCCAGCGACGCCGCGTGAACGAAGACGGCCTTCGGGTTGTAAAGTTCTTTTATGTGGGAAGAAGGAAGTGACGGTACCACATGAATAAGCCCCGGCTAACTA
>G35JFLI02FZBDX
GGTGAGTAAAGCATGAGGAGCTGTCCTGTTGAGGGGGATAACGTTCGGAAACGGACCCTAATACCCCATAGGCCGAGAGGTTAAAGGCAGAGATGCGCGACAGGAGGTACTCGTGTCCTATCAGCTGGTTGGTGAGGTAACGGCTCACCAAGGCAACGACGGGTAGCCGGCCTGAGAGGGTGACCGGCCACACTGGAACTGAGACACGGTCCAGACTCCTACGGGAGGCAGCAGTGGGGAATATTGGGCAATGGGAGAAATCCTGACCCAGCGACGCCGCGTGAACGAAGACGGCCTTCGGGTTGTAAAGTTCTTTTATGTGGGAAGAAGGAAGTGACGGTACCACATGAATAAGCCCCGGCTAACTA
>G35JFLI02G15UD
GGTGAGTAAAGCATGAGGAGCTGTCCTGTTGAGGGGGATAACGTTCGGAAACGGACCCTAATACCCCATAGGCCGAGAGGTTAAAGGCAGAGATGCGCGACAGGAGGTACTCGTGTCCTATCAGCTGGTTGGTGAGGTAACGGCTCACCAAGGCAACGACGGGTAGCCGGCCTGAGAGGGTGACCGGCCACACTGGAACTGAGACACGGTCCAGACTCCTACGGGAGGCAGCAGTGGGGAATATTGGGCAATGGGAGAAATCCTGACCCAGCGACGCCGCGTGAACGAAGACGGCCTTCGGGTTGTAAAGTTCTTTTATGTGGGAAGAAGGAAGTGACGGTACCACATGAATAAGCCCCGGCTAACTA
>G35JFLI02JYJLY
GGTGAGTAAAGCATGAGGAGCTGTCCTGTTGAGGGGGATAACGTTCGGAAACGGACCCTAATACCCCATAGGCCGAGAGGTTAAAGGCAGAGATGCGCGACAGGAGGTACTCGTGTCCTATCAGCTGGTTGGTGAGGTAACGGCTCACCAAGGCAACGACGGGTAGCCGGCCTGAGAGGGTGACCGGCCACACTGGAACTGAGACACGGTCCAGACTCCTACGGGAGGCAGCAGTGGGGAATATTGGGCAATGGGAGAAATCCTGACCCAGCGACGCCGCGTGAACGAAGACGGCCTTCGGGTTGTAAAGTTCTTTTATGTGGGAAGAAGGAAGTGACGGTACCACATGAATAAGCCCCGGCTAACTA
>G35JFLI02H5BOR
GGTGAGTAAAGCATGAGGAGCTGTCCTGTTGAGGGGGATAACGTTCGGAAACGGACCCTAATACCCCATAGGCCGAGAGGTTAAAGGCAGAGATGCGCGACAGGAGGTACTCGTGTCCTATCAGCTGGTTGGTGAGGTAACGGCTCACCAAGGCAACGACGGGTAGCCGGCCTGAGAGGGTGACCGGCCACACTGGAACTGAGACACGGTCCAGACTCCTACGGGAGGCAGCAGTGGGGAATATTGGGCAATGGGAGAAATCCTGACCCAGCGACGCCGCGTGAACGAAGACGGCCTTCGGGTTGTAAAGTTCTTTTATGTGGGAAGAAGGAAGTGACGGTACCACATGAATAAGCCCCGGCTAACTA
>G35JFLI02IQAGH
GGTGAGTAAAGCATGAGGAGCTGTCCTGTTGAGGGGGATAACGTTCGGAAACGGACCCTAATACCCCATAGGCCGAGAGGTTAAAGGCAGAGATGCGCGACAGGAGGTACTCGTGTCCTATCAGCTGGTTGGTGAGGTAACGGCTCACCAAGGCAACGACGGGTAGCCGGCCTGAGAGGGTGACCGGCCACACTGGAACTGAGACACGGTCCAGACTCCTACGGGAGGCAGCAGTGGGGAATATTGGGCAATGGGAGAAATCCTGACCCAGCGACGCCGCGTGAACGAAGACGGCCTTCGGGTTGTAAAGTTCTTTTATGTGGGAAGAAGGAAGTGACGGTACCACATGAATAAGCCCCGGCTAACTA
>G35JFLI02HVUQ4
GGTGAGTAAAGCATGAGGAGCTGTCCTGTTGAGGGGGATAACGTTCGGAAACGGACCCTAATACCCCATAGGCCGAGAGGTTAAAGGCAGAGATGCGCGACAGGAGGTACTCGTGTCCTATCAGCTGGTTGGTGAGGTAACGGCTCACCAAGGCAACGACGGGTAGCCGGCCTGAGAGGGTGACCGGCCACACTGGAACTGAGACACGGTCCAGACTCCTACGGGAGGCAGCAGTGGGGAATATTGGGCAATGGGAGAAATCCTGACCCAGCGACGCCGCGTGAACGAAGACGGCCTTCGGGTTGTAAAGTTCTTTTATGTGGGAAGAAGGAAGTGACGGTACCACATGAATAAGCCCCGGCTAACTA
>G35JFLI02GT4ZM
GGTGAGTAAAGCATGAGGAGCTGTCCTGTTGAGGGGGATAACGTTCGGAAACGGACCCTAATACCCCATAGGCCGAGAGGTTAAAGGCAGAGATGCGCGACAGGAGGTACTCGTGTCCTATCAGCTGGTTGGTGAGGTAACGGCTCACCAAGGCAACGACGGGTAGCCGGCCTGAGAGGGTGACCGGCCACACTGGAACTGAGACACGGTCCAGACTCCTACGGGAGGCAGCAGTGGGGAATATTGGGCAATGGGAGAAATCCTGACCCAGCGACGCCGCGTGAACGAAGACGGCCTTCGGGTTGTAAAGTTCTTTTATGTGGGAAGAAGGAAGTGACGGTACCACATGAATAAGCCCCGGCTAACTA
>G35JFLI02I7991
GGTGAGTAAAGCATGAGGAGCTGTCCTGTTGAGGGGGATAACGTTCGGAAACGGACCCTAATACCCCATAGGCCGAGAGGTTAAAGGCAGAGATGCGCGACAGGAGGTACTCGTGTCCTATCAGCTGGTTGGTGAGGTAACGGCTCACCAAGGCAACGACGGGTAGCCGGCCTGAGAGGGTGACCGGCCACACTGGAACTGAGACACGGTCCAGACTCCTACGGGAGGCAGCAGTGGGGAATATTGGGCAATGGGAGAAATCCTGACCCAGCGACGCCGCGTGAACGAAGACGGCCTTCGGGTTGTAAAGTTCTTTTATGTGGGAAGAAGGAAGTGACGGTACCACATGAATAAGCCCCGGCTAACTA
>GV2UCFN02FQB05
GGTGAGTAAAGCATGAGGAGCTGTCCTGTTGAGGGGGATAACGTTCGGAAACGGACCCTAATACCCCATAGGCCGAGAGGTTAAAGGCAGAGATGCGCGACAGGAGGTACTCGTGTCCTATCAGCTGGTTGGTGAGGTAACGGCTCACCAAGGCGACGACGGGTAGCCGGCCTGAGAGGGTGACCGGCCACACTGGAACTGAGACACGGTCCAGACTCCTACGGGAGGCAGCAGTGGGGAATATTGGGCAATGGGAGAAATCCTGACCCAGCGACGCCGCGTGAACGAAGACGGCCTTCGGGTTGTAAAGTTCTTTTATGTGGGAAGAAGGAAGTGACGGTACCACATGAATAAGCCCCGGCTAACTA
>GV2UCFN02JXE2F
GGTGAGTAAAGCATGAGGAGCTGTCCTGTTGAGGGGGATAACGTTCGGAAACGGACCCTAATACCCCATAGGCCGAGAGGTTAAAGGCAGAGATGCGCGACAGGAGGTACTCGTGTCCTATCAGCTGGTTGGTGAGGTAACGGCTCACCAAGGCGACGACGGGTAGCCGGCCTGAGAGGGTGACCGGCCACACTGGAACTGAGACACGGTCCAGACTCCTACGGGAGGCAGCAGTGGGGAATATTGGGCAATGGGAGAAATCCTGACCCAGCGACGCCGCGTGAACGAAGACGGCCTTCGGGTTGTAAAGTTCTTTTATGTGGGAAGAAGGAAGTGACGGTACCACATGAATAAGCCCCGGCTAACTA
>GV2UCFN02GCRL2
GGTGAGTAAAGCATGAGGAGCTGTCCTGTTGAGGGGGATAACGTTCGGAAACGGACCCTAATACCCCATAGGCCGAGAGGTTAAAGGCAGAGATGCGCGACAGGAGGTACTCGTGTCCTATCAGCTGGTTGGTGAGGTAACGGCTCACCAAGGCGACGACGGGTAGCCGGCCTGAGAGGGTGACCGGCCACACTGGAACTGAGACACGGTCCAGACTCCTACGGGAGGCAGCAGTGGGGAATATTGGGCAATGGGAGAAATCCTGACCCAGCGACGCCGCGTGAACGAAGACGGCCTTCGGGTTGTAAAGTTCTTTTATGTGGGAAGAAGGAAGTGACGGTACCACATGAATAAGCCCCGGCTAACTA
>GV2UCFN02HPF7D
GGTGAGTAAAGCATGAGGAGCTGTCCTGTTGAGGGGGATAACGTTCGGAAACGGACCCTAATACCCCATAGGCCGAGAGGTTAAAGGCAGAGATGCGCGACAGGAGGTACTCGTGTCCTATCAGCTGGTTGGTGAGGTAACGGCTCACCAAGGCGACGACGGGTAGCCGGCCTGAGAGGGTGACCGGCCACACTGGAACTGAGACACGGTCCAGACTCCTACGGGAGGCAGCAGTGGGGAATATTGGGCAATGGGAGAAATCCTGACCCAGCGACGCCGCGTGAACGAAGACGGCCTTCGGGTTGTAAAGTTCTTTTATGTGGGAAGAAGGAAGTGACGGTACCACATGAATAAGCCCCGGCTAACTA
>GV2UCFN02HUHE6
GGTGAGTAAAGCATGAGGAGCTGTCCTGTTGAGGGGGATAACGTTCGGAAACGGACCCTAATACCCCATAGGCCGAGAGGTTAAAGGCAGAGATGCGCGACAGGAGGTACTCGTGTCCTATCAGCTGGTTGGTGAGGTAACGGCTCACCAAGGCGACGACGGGTAGCCGGCCTGAGAGGGTGACCGGCCACACTGGAACTGAGACACGGTCCAGACTCCTACGGGAGGCAGCAGTGGGGAATATTGGGCAATGGGAGAAATCCTGACCCAGCGACGCCGCGTGAACGAAGACGGCCTTCGGGTTGTAAAGTTCTTTTATGTGGGAAGAAGGAAGTGACGGTACCACATGAATAAGCCCCGGCTAACTA
>GV2UCFN02GQB5A
GGTGAGTAAAGCATGAGGAGCTGTCCTGTTGAGGGGGATAACGTTCGGAAACGGACCCTAATACCCCATAGGCCGAGAGGTTAAAGGCAGAGATGCGCGACAGGAGGTACTCGTGTCCTATCAGCTGGTTGGTGAGGTAACGGCTCACCAAGGCGACGACGGGTAGCCGGCCTGAGAGGGTGACCGGCCACACTGGAACTGAGACACGGTCCAGACTCCTACGGGAGGCAGCAGTGGGGAATATTGGGCAATGGGAGAAATCCTGACCCAGCGACGCCGCGTGAACGAAGACGGCCTTCGGGTTGTAAAGTTCTTTTATGTGGGAAGAAGGAAGTGACGGTACCACATGAATAAGCCCCGGCTAACTA
>G3BZQ8102FE9S7
GGTGAGTAAGCATGAGGAGCTGTCCTGTCGAGGGGGATAACGTTCGGAAACGGACCCTAATACCCCATAGGCTGAGAGGTTAAAGGCAGAGATGCGCGACGGGAGGTACTCGTGTCCTATCAGCTTGTTGGTGAGGTAACGGCTCACCAAGGCGACGACGGGTAGCCGGCCTGAGAGGGTGACCGGCCACACTGGAACTGAGATACGGTCCAGACTCCTACGGGAGGCAGCAGTGGGGAATATTGGGCAATGGGAGGAATCCTGACCCAGCGACGCCGCGTGAACGAAGACGGCCTTCGGGTTGTAAAGTTCTTTTATGTGGGAAGAAGGAAGTGACGGTACCACATGAATAAGCCCCGGCTAACTA
>G35JFLI02FH3MQ
GGTGAGTAAGCATGAGGAGCTGTCCTGTCGAGGGGGATAACGTTCGGAAACGGACCCTAATACCCCATAGGCTGAGAGGTTAAAGGCAGAGATGCGCGACGGGAGGTACTCGTGTCCTATCAGCTTGTTGGTGAGGTAACGGCTCACCAAGGCGACGACGGGTAGCCGGCCTGAGAGGGTGACCGGCCACACTGGAACTGAGATACGGTCCAGACTCCTACGGGAGGCAGCAGTGGGGAATATTGGGCAATGGGAGGAATCCTGACCCAGCGACGCCGCGTGAACGAAGACGGCCTTCGGGTTGTAAAGTTCTTTTATGTGGGAAGAAGGAAGTGACGGTACCACATGAATAAGCCCCGGCTAACTA
>GV2UCFN02IZHFP
GGTGAGTAAAGCATGAGAATCTGTCCTGCCGAGGGGGATAACGTTCGGAAACGGACCCTAATACCCCATAGTCCGAGAGGTTAAAGGCAGAGATGCGCGACGGGAGGTACTCGTGTCCTATCAGCTAGTTGGTGAGGTAACGGCTCACCAAGGCGACGACGGGTAGCCGGCCTGAGAGGGTGACCGGCCACACTGGAACTGAGATACGGTCCAGACTCCTACGGGAGGCAGCAGTGGGGAATATTGGGCAATGGGAGGAATCCTGACCCAGCGACGCCGCGTGAACGAAGACGGCCTTCGGGTTGTAAAGTTCTTTTATGTGGGAAGAAGGAAGTGACGGTACCACATGAATAAGCCCCGGCTAACTA
>G35JFLI02JQXT0
GGTGAGTAAAGCATGAGGAGCTGTCCTGTCGAGGGGGATAACGTTCGGAAACGGACCCTAATACCCATAGTCCGAGAGGTTAAGGCAGAGATGCGCGACGGGAGGTACTCGTGTCCTATCAGCTGGTTGGTGAGGTAACGGCTCACCAAGGCGACGACGGGTAGCCGGCCTGAGAGGGTGACCGGCCACACTGGAACTGAGACACGGTCCAGACTCCTACGGGAGGCAGCAGTGGGGAATATTGGGCAATGGGAGGAATCCTGACCCAGCGACGCCGCGTGAACGAAGACGGCCTTCGGGTTGTAAAGTTCTTTTATGTGGGAAGAAGGAAGTGACGGTACCACATGAATAAGCCCCGGCTAACTA
>G35JFLI02HCHWC
GGTGAGTAAAGCATGAGGAGCTGTCCTGTCGAGGGGGATAACGTTCGGAAACGGACCCTAATACCCATAGTCCGAGAGGTTAAAGGCAGAGATGCGCGACGGGAGGTACTCGTGTCCTATCAGCTGGTTGGTGAGGTAACGGCTCACCAAGGCGACGACGGGTAGCCGGCCTGAGAGGGTGACCGGCCACACTGGAACTGAGATACGGTCCAGACTCCTACGGGAGGCAGCAGTGGGGAATATTGGGCAATGGGAGGAATCCTGACCCAGCGACGCCGCGTGAACGAAGACGGCCTTCGGGTCGTAAAGTTCTTTTATGTGGGAAGAAGGAAGTGACGGTACCACATGAATAAGCCCCGGCTAACTA
>G3BZQ8102IPL9O
GGTGAGTAAAGCATGAGGAGCTGTCCTGTCGAGGGGGATAACGTTCGGAAACGGACCCTAATACCCATAGTCCGAGAGGTTAAAGGCAGAGATGCGCGACGGGAGGTACTCGTGTCCTATCAGCTAGTTGGTGAGGTAACGGCTCACCAAGGCTTCGACGGGTAGCCGGCCTGAGAGGGTGACCGGCCACACTGGAACTGAGATACGGTCCAGACTCCTACGGGAGGCAGCAGTGGGGAATATTGGGCAATGGGAGGAATCCTGACCCAGCGACGCCGCGTGAACGAAGACGGCCTTCGGGTTGTAAAGTTCTTTTATGTGGGAAGAAGGAAGTGACGGTACCACATGAATAAGCCCCGGCTAACTA
>G3BZQ8102INOE0
GGTGAGTAAAGCATGAGGAGCTGTCCTGTCGAGGGGGATAACGTTCGGAAACGGACCCTAATACCCATAGTCCGAGAGGTTAAAGGCAGAGATGCGCGACGGGAGGTACTCGTGTCCTATCAGCTAGTTGGTGAGGTAACGGCTCACCAAGGCTTCGACGGGTAGCCGGCCTGAGAGGGTGACCGGCCACACTGGAACTGAGATACGGTCCAGACTCCTACGGGAGGCAGCAGTGGGGAATATTGGGCAATGGGAGGAATCCTGACCCAGCGACGCCGCGTGAACGAAGACGGCCTTCGGGTTGTAAAGTTCTTTTATGTGGGAAGAAGGAAGTGACGGTACCACATGAATAAGCCCCGGCTAACTA
>G3BZQ8102HU1JY
GGTGAGTAAAGCATGAGGAGCTGTCCTGTCGAGGGGGATAACGTTCGGAAACGGACCCTAATACCCATAGTCCGAGAGGTTAAAGGCAGAGATGCGCGACGGGAGGTACTCGTGTCCTATCAGCTAGTTGGTGAGGTAACGGCTCACCAAGGCTTCGACGGGTAGCCGGCCTGAGAGGGTGACCGGCCACACTGGAACTGAGATACGGTCCAGACTCCTACGGGAGGCAGCAGTGGGGAATATTGGGCAATGGGAGGAATCCTGACCCAGCGACGCCGCGTGAACGAAGACGGCCTTCGGGTTGTAAAGTTCTTTTATGTGGGAAGAAGGAAGTGACGGTACCACATGAATAAGCCCCGGCTAACTA
>G3BZQ8102GEYKW
GGTGAGTAAAGCATGAGGAGCTGTCCTGTCGAGGGGGATAACGTTCGGAAACGGACCCTAATACCCATAGTCCGAGAGGTTAAAGGCAGAGATGCGCGACGGGAGGTACTCGTGTCCTATCAGCTAGTTGGTGAGGTAACGGCTCACCAAGGCTTCGACGGGTAGCCGGCCTGAGAGGGTGACCGGCCACACTGGAACTGAGATACGGTCCAGACTCCTACGGGAGGCAGCAGTGGGGAATATTGGGCAATGGGAGGAATCCTGACCCAGCGACGCCGCGTGAACGAAGACGGCCTTCGGGTTGTAAAGTTCTTTTATGTGGGAAGAAGGAAGTGACGGTACCACATGAATAAGCCCCGGCTAACTA
>G3BZQ8102HJJM9
GGTGAGTAAAGCATGAGGAGCTGTCCTGTCGAGGGGGATAACGTTCGGAAACGGACCCTAATACCCATAGTCCGAGAGGTTAAAGGCAGAGATGCGCGACGGGAGGTACTCGTGTCCTATCAGCTAGTTGGTGAGGTAACGGCTCACCAAGGCTTCGACGGGTAGCCGGCCTGAGAGGGTGACCGGCCACACTGGAACTGAGATACGGTCCAGACTCCTACGGGAGGCAGCAGTGGGGAATATTGGGCAATGGGAGGAATCCTGACCCAGCGACGCCGCGTGAACGAAGACGGCCTTCGGGTTGTAAAGTTCTTTTATGTGGGAAGAAGGAAGTGACGGTACCACATGAATAAGCCCCGGCTAACTA
>G3BZQ8102FOMIA
GGTGAGTAAAGCATGAGGAGCTGTCCTGTCGAGGGGGATAACGTTCGGAAACGGACCCTAATACCCATAGTCCGAGAGGTTAAAGGCAGAGATGCGCGACGGGAGGTACTCGTGTCCTATCAGCTAGTTGGTGAGGTAACGGCTCACCAAGGCTTCGACGGGTAGCCGGCCTGAGAGGGTGACCGGCCACACTGGAACTGAGATACGGTCCAGACTCCTACGGGAGGCAGCAGTGGGGAATATTGGGCAATGGGAGGAATCCTGACCCAGCGACGCCGCGTGAACGAAGACGGCCTTCGGGTTGTAAAGTTCTTTTATGTGGGAAGAAGGAAGTGACGGTACCACATGAATAAGCCCCGGCTAACTA
>G35JFLI02JBJ1R
GGTGAGTAAAGCATGAGGAGCTGTCCTGTCGAGGGGGATAACGTTCGGAAACGGACCCTAATACCCATAGTCCGAGAGGTTAAAGGCAGAGATGCGCGACGGGAGGTACTCGTGTCCTATCAGCTAGTTGGTGAGGTAACGGCTCACCAAGGCTTCGACGGGTAGCCGGCCTGAGAGGGTGACCGGCCACACTGGAACTGAGATACGGTCCAGACTCCTACGGGAGGCAGCAGTGGGGAATATTGGGCAATGGGAGGAATCCTGACCCAGCGACGCCGCGTGAACGAAGACGGCCTTCGGGTTGTAAAGTTCTTTTATGTGGGAAGAAGGAAGTGACGGTACCACATGAATAAGCCCCGGCTAACTA
>G35JFLI02IS2JH
GGTGAGTAAAGCATGAGGAGCTGTCCTGTCGAGGGGGATAACGTTCGGAAACGGACCCTAATACCCATAGTCCGAGAGGTTAAAGGCAGAGATGCGCGACGGGAGGTACTCGTGTCCTATCAGCTAGTTGGTGAGGTAACGGCTCACCAAGGCTTCGACGGGTAGCCGGCCTGAGAGGGTGACCGGCCACACTGGAACTGAGATACGGTCCAGACTCCTACGGGAGGCAGCAGTGGGGAATATTGGGCAATGGGAGGAATCCTGACCCAGCGACGCCGCGTGAACGAAGACGGCCTTCGGGTTGTAAAGTTCTTTTATGTGGGAAGAAGGAAGTGACGGTACCACATGAATAAGCCCCGGCTAACTA
>G35JFLI02GM3D8
GGTGAGTAAAGCATGAGGAGCTGTCCTGTCGAGGGGGATAACGTTCGGAAACGGACCCTAATACCCATAGTCCGAGAGGTTAAAGGCAGAGATGCGCGACGGGAGGTACTCGTGTCCTATCAGCTAGTTGGTGAGGTAACGGCTCACCAAGGCTTCGACGGGTAGCCGGCCTGAGAGGGTGACCGGCCACACTGGAACTGAGATACGGTCCAGACTCCTACGGGAGGCAGCAGTGGGGAATATTGGGCAATGGGAGGAATCCTGACCCAGCGACGCCGCGTGAACGAAGACGGCCTTCGGGTTGTAAAGTTCTTTTATGTGGGAAGAAGGAAGTGACGGTACCACATGAATAAGCCCCGGCTAACTA
>G35JFLI02GGV49
GGTGAGTAAAGCATGAGGAGCTGTCCTGTCGAGGGGGATAACGTTCGGAAACGGACCCTAATACCCATAGTCCGAGAGGTTAAAGGCAGAGATGCGCGACGGGAGGTACTCGTGTCCTATCAGCTAGTTGGTGAGGTAACGGCTCACCAAGGCTTCGACGGGTAGCCGGCCTGAGAGGGTGACCGGCCACACTGGAACTGAGATACGGTCCAGACTCCTACGGGAGGCAGCAGTGGGGAATATTGGGCAATGGGAGGAATCCTGACCCAGCGACGCCGCGTGAACGAAGACGGCCTTCGGGTTGTAAAGTTCTTTTATGTGGGAAGAAGGAAGTGACGGTACCACATGAATAAGCCCCGGCTAACTA
>G35JFLI02GW2CJ
GGTGAGTAAAGCATGAGGAGCTGTCCTGTCGAGGGGGATAACGTTCGGAAACGGACCCTAATACCCATAGTCCGAGAGGTTAAAGGCAGAGATGCGCGACGGGAGGTACTCGTGTCCTATCAGCTAGTTGGTGAGGTAACGGCTCACCAAGGCTTCGACGGGTAGCCGGCCTGAGAGGGTGACCGGCCACACTGGAACTGAGATACGGTCCAGACTCCTACGGGAGGCAGCAGTGGGGAATATTGGGCAATGGGAGGAATCCTGACCCAGCGACGCCGCGTGAACGAAGACGGCCTTCGGGTTGTAAAGTTCTTTTATGTGGGAAGAAGGAAGTGACGGTACCACATGAATAAGCCCCGGCTAACTA
>G35JFLI02HOH1V
GGTGAGTAAAGCATGAGGAGCTGTCCTGTCGAGGGGGATAACGTTCGGAAACGGACCCTAATACCCATAGTCCGAGAGGTTAAAGGCAGAGATGCGCGACGGGAGGTACTCGTGTCCTATCAGCTAGTTGGTGAGGTAACGGCTCACCAAGGCTTCGACGGGTAGCCGGCCTGAGAGGGTGACCGGCCACACTGGAACTGAGATACGGTCCAGACTCCTACGGGAGGCAGCAGTGGGGAATATTGGGCAATGGGAGGAATCCTGACCCAGCGACGCCGCGTGAACGAAGACGGCCTTCGGGTTGTAAAGTTCTTTTATGTGGGAAGAAGGAAGTGACGGTACCACATGAATAAGCCCCGGCTAACTA
>G35JFLI02JN521
GGTGAGTAAAGCATGAGGAGCTGTCCTGTCGAGGGGGATAACGTTCGGAAACGGACCCTAATACCCATAGTCCGAGAGGTTAAAGGCAGAGATGCGCGACGGGAGGTACTCGTGTCCTATCAGCTAGTTGGTGAGGTAACGGCTCACCAAGGCTTCGACGGGTAGCCGGCCTGAGAGGGTGACCGGCCACACTGGAACTGAGATACGGTCCAGACTCCTACGGGAGGCAGCAGTGGGGAATATTGGGCAATGGGAGGAATCCTGACCCAGCGACGCCGCGTGAACGAAGACGGCCTTCGGGTTGTAAAGTTCTTTTATGTGGGAAGAAGGAAGTGACGGTACCACATGAATAAGCCCCGGCTAACTA
>G35JFLI02F1I34
GGTGAGTAAAGCATGAGGAGCTGTCCTGTCGAGGGGGATAACGTTCGGAAACGGACCCTAATACCCATAGTCCGAGAGGTTAAAGGCAGAGATGCGCGACGGGAGGTACTCGTGTCCTATCAGCTAGTTGGTGAGGTAACGGCTCACCAAGGCTTCGACGGGTAGCCGGCCTGAGAGGGTGACCGGCCACACTGGAACTGAGATACGGTCCAGACTCCTACGGGAGGCAGCAGTGGGGAATATTGGGCAATGGGAGGAATCCTGACCCAGCGACGCCGCGTGAACGAAGACGGCCTTCGGGTTGTAAAGTTCTTTTATGTGGGAAGAAGGAAGTGACGGTACCACATGAATAAGCCCCGGCTAACTA
>G35JFLI02G1J9S
GGTGAGTAAAGCATGAGGAGCTGTCCTGTCGAGGGGGATAACGTTCGGAAACGGACCCTAATACCCATAGTCCGAGAGGTTAAAGGCAGAGATGCGCGACGGGAGGTACTCGTGTCCTATCAGCTAGTTGGTGAGGTAACGGCTCACCAAGGCTTCGACGGGTAGCCGGCCTGAGAGGGTGACCGGCCACACTGGAACTGAGATACGGTCCAGACTCCTACGGGAGGCAGCAGTGGGGAATATTGGGCAATGGGAGGAATCCTGACCCAGCGACGCCGCGTGAACGAAGACGGCCTTCGGGTTGTAAAGTTCTTTTATGTGGGAAGAAGGAAGTGACGGTACCACATGAATAAGCCCCGGCTAACTA
>G35JFLI02HKX0X
GGTGAGTAAAGCATGAGGAGCTGTCCTGTCGAGGGGGATAACGTTCGGAAACGGACCCTAATACCCATAGTCCGAGAGGTTAAAGGCAGAGATGCGCGACGGGAGGTACTCGTGTCCTATCAGCTAGTTGGTGAGGTAACGGCTCACCAAGGCTTCGACGGGTAGCCGGCCTGAGAGGGTGACCGGCCACACTGGAACTGAGATACGGTCCAGACTCCTACGGGAGGCAGCAGTGGGGAATATTGGGCAATGGGAGGAATCCTGACCCAGCGACGCCGCGTGAACGAAGACGGCCTTCGGGTTGTAAAGTTCTTTTATGTGGGAAGAAGGAAGTGACGGTACCACATGAATAAGCCCCGGCTAACTA
>G35JFLI02IIYV9
GGTGAGTAAAGCATGAGGAGCTGTCCTGTCGAGGGGGATAACGTTCGGAAACGGACCCTAATACCCATAGTCCGAGAGGTTAAAGGCAGAGATGCGCGACGGGAGGTACTCGTGTCCTATCAGCTAGTTGGTGAGGTAACGGCTCACCAAGGCTTCGACGGGTAGCCGGCCTGAGAGGGTGACCGGCCACACTGGAACTGAGATACGGTCCAGACTCCTACGGGAGGCAGCAGTGGGGAATATTGGGCAATGGGAGGAATCCTGACCCAGCGACGCCGCGTGAACGAAGACGGCCTTCGGGTTGTAAAGTTCTTTTATGTGGGAAGAAGGAAGTGACGGTACCACATGAATAAGCCCCGGCTAACTA
>G3BZQ8102FXELD
GGTGAGTAAAGCATGAGGAGCTGTCCTGTCGAGGGGATAACGTTCGGAAACGGACCCTAATACCCATAGTCCGAGAGGTTAAGGCAGAGATGCGCGACGGGAGGTACTCGTGTCCTATCAGCTAGTTGGTGAGGTAACGGCTCACCAAGGCGACGACGGGTAGCCGGCCTGAGAGGGTGACCGGCCACACTGGAACTGAGATACGGTCCAGACTCCTACGGGAGGCAGCAGTGGGGAATATTGGGCAATGGGAGGAATCCTGACCCAGCGACGCCGCGTGAACGAAGACGGCCTTCGGGTTGTAAAGTTCTTTTATGTGGGAAGAAGGAAGTGACGGTACCACATGAATAAGCCCCGGCTAACTA
>G3BZQ8102IXEKQ
GGTGAGTAAAGCATGAGGAGCTGTCCTGTCGAGGGGATAACGTTCGGAAACGGACCCTAATACCCATAGTCCGAGAGGTTAAGGCAGAGATGCGCGACGGGAGGTACTCGTGTCCTATCAGCTAGTTGGTGAGGTAACGGCTCACCAAGGCGACGACGGGTAGCCGGCCTGAGAGGGTGACCGGCCACACTGGAACTGAGATACGGTCCAGACTCCTACGGGAGGCAGCAGTGGGGAATATTGGGCAATGGGAGGAATCCTGACCCAGCGACGCCGCGTGAACGAAGACGGCCTTCGGGTTGTAAAGTTCTTTTATGTGGGAAGAAGGAAGTGACGGTACCACATGAATAAGCCCCGGCTAACTA
>G3BZQ8102GHV6L
GGTGAGTAAAGCATGAGGAGCTGTCCTGTCGAGGGGATAACGTTCGGAAACGGACCCTAATACCCATAGTCCGAGAGGTTAAGGCAGAGATGCGCGACGGGAGGTACTCGTGTCCTATCAGCTAGTTGGTGAGGTAACGGCTCACCAAGGCGACGACGGGTAGCCGGCCTGAGAGGGTGACCGGCCACACTGGAACTGAGATACGGTCCAGACTCCTACGGGAGGCAGCAGTGGGGAATATTGGGCAATGGGAGGAATCCTGACCCAGCGACGCCGCGTGAACGAAGACGGCCTTCGGGTTGTAAAGTTCTTTTATGTGGGAAGAAGGAAGTGACGGTACCACATGAATAAGCCCCGGCTAACTA
>G3BZQ8102FOCUM
GGTGAGTAAAGCATGAGGAGCTGTCCTGTCGAGGGGATAACGTTCGGAAACGGACCCTAATACCCATAGTCCGAGAGGTTAAGGCAGAGATGCGCGACGGGAGGTACTCGTGTCCTATCAGCTAGTTGGTGAGGTAACGGCTCACCAAGGCGACGACGGGTAGCCGGCCTGAGAGGGTGACCGGCCACACTGGAACTGAGATACGGTCCAGACTCCTACGGGAGGCAGCAGTGGGGAATATTGGGCAATGGGAGGAATCCTGACCCAGCGACGCCGCGTGAACGAAGACGGCCTTCGGGTTGTAAAGTTCTTTTATGTGGGAAGAAGGAAGTGACGGTACCACATGAATAAGCCCCGGCTAACTA
>G3BZQ8102HA99L
GGTGAGTAAAGCATGAGGAGCTGTCCTGTCGAGGGGATAACGTTCGGAAACGGACCCTAATACCCATAGTCCGAGAGGTTAAGGCAGAGATGCGCGACGGGAGGTACTCGTGTCCTATCAGCTAGTTGGTGAGGTAACGGCTCACCAAGGCGACGACGGGTAGCCGGCCTGAGAGGGTGACCGGCCACACTGGAACTGAGATACGGTCCAGACTCCTACGGGAGGCAGCAGTGGGGAATATTGGGCAATGGGAGGAATCCTGACCCAGCGACGCCGCGTGAACGAAGACGGCCTTCGGGTTGTAAAGTTCTTTTATGTGGGAAGAAGGAAGTGACGGTACCACATGAATAAGCCCCGGCTAACTA
>G35JFLI02JO33S
GGTGAGTAAAGCATGAGGAGCTGTCCTGTCGAGGGGATAACGTTCGGAAACGGACCCTAATACCCATAGTCCGAGAGGTTAAGGCAGAGATGCGCGACGGGAGGTACTCGTGTCCTATCAGCTAGTTGGTGAGGTAACGGCTCACCAAGGCGACGACGGGTAGCCGGCCTGAGAGGGTGACCGGCCACACTGGAACTGAGATACGGTCCAGACTCCTACGGGAGGCAGCAGTGGGGAATATTGGGCAATGGGAGGAATCCTGACCCAGCGACGCCGCGTGAACGAAGACGGCCTTCGGGTTGTAAAGTTCTTTTATGTGGGAAGAAGGAAGTGACGGTACCACATGAATAAGCCCCGGCTAACTA
>G35JFLI02FX5FO
GGTGAGTAAAGCATGAGGAGCTGTCCTGTCGAGGGGATAACGTTCGGAAACGGACCCTAATACCCATAGTCCGAGAGGTTAAGGCAGAGATGCGCGACGGGAGGTACTCGTGTCCTATCAGCTAGTTGGTGAGGTAACGGCTCACCAAGGCGACGACGGGTAGCCGGCCTGAGAGGGTGACCGGCCACACTGGAACTGAGATACGGTCCAGACTCCTACGGGAGGCAGCAGTGGGGAATATTGGGCAATGGGAGGAATCCTGACCCAGCGACGCCGCGTGAACGAAGACGGCCTTCGGGTTGTAAAGTTCTTTTATGTGGGAAGAAGGAAGTGACGGTACCACATGAATAAGCCCCGGCTAACTA
>G35JFLI02JIIWE
GGTGAGTAAAGCATGAGGAGCTGTCCTGTCGAGGGGATAACGTTCGGAAACGGACCCTAATACCCATAGTCCGAGAGGTTAAGGCAGAGATGCGCGACGGGAGGTACTCGTGTCCTATCAGCTAGTTGGTGAGGTAACGGCTCACCAAGGCGACGACGGGTAGCCGGCCTGAGAGGGTGACCGGCCACACTGGAACTGAGATACGGTCCAGACTCCTACGGGAGGCAGCAGTGGGGAATATTGGGCAATGGGAGGAATCCTGACCCAGCGACGCCGCGTGAACGAAGACGGCCTTCGGGTTGTAAAGTTCTTTTATGTGGGAAGAAGGAAGTGACGGTACCACATGAATAAGCCCCGGCTAACTA
>G35JFLI02JYEFG
GGTGAGTAAAGCATGAGGAGCTGTCCTGTCGAGGGGATAACGTTCGGAAACGGACCCTAATACCCATAGTCCGAGAGGTTAAGGCAGAGATGCGCGACGGGAGGTACTCGTGTCCTATCAGCTAGTTGGTGAGGTAACGGCTCACCAAGGCGACGACGGGTAGCCGGCCTGAGAGGGTGACCGGCCACACTGGAACTGAGATACGGTCCAGACTCCTACGGGAGGCAGCAGTGGGGAATATTGGGCAATGGGAGGAATCCTGACCCAGCGACGCCGCGTGAACGAAGACGGCCTTCGGGTTGTAAAGTTCTTTTATGTGGGAAGAAGGAAGTGACGGTACCACATGAATAAGCCCCGGCTAACTA
>G35JFLI02HWDLE
GGTGAGTAAAGCATGAGGAGCTGTCCTGTCGAGGGGATAACGTTCGGAAACGGACCCTAATACCCATAGTCCGAGAGGTTAAGGCAGAGATGCGCGACGGGAGGTACTCGTGTCCTATCAGCTAGTTGGTGAGGTAACGGCTCACCAAGGCGACGACGGGTAGCCGGCCTGAGAGGGTGACCGGCCACACTGGAACTGAGATACGGTCCAGACTCCTACGGGAGGCAGCAGTGGGGAATATTGGGCAATGGGAGGAATCCTGACCCAGCGACGCCGCGTGAACGAAGACGGCCTTCGGGTTGTAAAGTTCTTTTATGTGGGAAGAAGGAAGTGACGGTACCACATGAATAAGCCCCGGCTAACTA
>G35JFLI02J2IP8
GGTGAGTAAAGCATGAGGAGCTGTCCTGTCGAGGGGATAACGTTCGGAAACGGACCCTAATACCCATAGTCCGAGAGGTTAAGGCAGAGATGCGCGACGGGAGGTACTCGTGTCCTATCAGCTAGTTGGTGAGGTAACGGCTCACCAAGGCGACGACGGGTAGCCGGCCTGAGAGGGTGACCGGCCACACTGGAACTGAGATACGGTCCAGACTCCTACGGGAGGCAGCAGTGGGGAATATTGGGCAATGGGAGGAATCCTGACCCAGCGACGCCGCGTGAACGAAGACGGCCTTCGGGTTGTAAAGTTCTTTTATGTGGGAAGAAGGAAGTGACGGTACCACATGAATAAGCCCCGGCTAACTA
>G35JFLI02GRLBY
GGTGAGTAAAGCATGAGGAGCTGTCCTGTCGAGGGGATAACGTTCGGAAACGGACCCTAATACCCATAGTCCGAGAGGTTAAGGCAGAGATGCGCGACGGGAGGTACTCGTGTCCTATCAGCTAGTTGGTGAGGTAACGGCTCACCAAGGCGACGACGGGTAGCCGGCCTGAGAGGGTGACCGGCCACACTGGAACTGAGATACGGTCCAGACTCCTACGGGAGGCAGCAGTGGGGAATATTGGGCAATGGGAGGAATCCTGACCCAGCGACGCCGCGTGAACGAAGACGGCCTTCGGGTTGTAAAGTTCTTTTATGTGGGAAGAAGGAAGTGACGGTACCACATGAATAAGCCCCGGCTAACTA
>G35JFLI02HLIRH
GGTGAGTAAAGCATGAGGAGCTGTCCTGTCGAGGGGATAACGTTCGGAAACGGACCCTAATACCCATAGTCCGAGAGGTTAAGGCAGAGATGCGCGACGGGAGGTACTCGTGTCCTATCAGCTAGTTGGTGAGGTAACGGCTCACCAAGGCGACGACGGGTAGCCGGCCTGAGAGGGTGACCGGCCACACTGGAACTGAGATACGGTCCAGACTCCTACGGGAGGCAGCAGTGGGGAATATTGGGCAATGGGAGGAATCCTGACCCAGCGACGCCGCGTGAACGAAGACGGCCTTCGGGTTGTAAAGTTCTTTTATGTGGGAAGAAGGAAGTGACGGTACCACATGAATAAGCCCCGGCTAACTA
>G35JFLI02I29BS
GGTGAGTAAAGCATGAGGAGCTGTCCTGTCGAGGGGATAACGTTCGGAAACGGACCCTAATACCCATAGTCCGAGAGGTTAAGGCAGAGATGCGCGACGGGAGGTACTCGTGTCCTATCAGCTAGTTGGTGAGGTAACGGCTCACCAAGGCGACGACGGGTAGCCGGCCTGAGAGGGTGACCGGCCACACTGGAACTGAGATACGGTCCAGACTCCTACGGGAGGCAGCAGTGGGGAATATTGGGCAATGGGAGGAATCCTGACCCAGCGACGCCGCGTGAACGAAGACGGCCTTCGGGTTGTAAAGTTCTTTTATGTGGGAAGAAGGAAGTGACGGTACCACATGAATAAGCCCCGGCTAACTA
>G35JFLI02FPJ41
GGTGAGTAAAGCATGAGGAGCTGTCCTGTCGAGGGGATAACGTTCGGAAACGGACCCTAATACCCATAGTCCGAGAGGTTAAGGCAGAGATGCGCGACGGGAGGTACTCGTGTCCTATCAGCTAGTTGGTGAGGTAACGGCTCACCAAGGCGACGACGGGTAGCCGGCCTGAGAGGGTGACCGGCCACACTGGAACTGAGATACGGTCCAGACTCCTACGGGAGGCAGCAGTGGGGAATATTGGGCAATGGGAGGAATCCTGACCCAGCGACGCCGCGTGAACGAAGACGGCCTTCGGGTTGTAAAGTTCTTTTATGTGGGAAGAAGGAAGTGACGGTACCACATGAATAAGCCCCGGCTAACTA
>G35JFLI02JGNNE
GGTGAGTAAAGCATGAGGAGCTGTCCTGTCGAGGGGATAACGTTCGGAAACGGACCCTAATACCCATAGTCCGAGAGGTTAAGGCAGAGATGCGCGACGGGAGGTACTCGTGTCCTATCAGCTAGTTGGTGAGGTAACGGCTCACCAAGGCGACGACGGGTAGCCGGCCTGAGAGGGTGACCGGCCACACTGGAACTGAGATACGGTCCAGACTCCTACGGGAGGCAGCAGTGGGGAATATTGGGCAATGGGAGGAATCCTGACCCAGCGACGCCGCGTGAACGAAGACGGCCTTCGGGTTGTAAAGTTCTTTTATGTGGGAAGAAGGAAGTGACGGTACCACATGAATAAGCCCCGGCTAACTA
>G35JFLI02G42MZ
GGTGAGTAAAGCATGAGGAGCTGTCCTGTCGAGGGGATAACGTTCGGAAACGGACCCTAATACCCATAGTCCGAGAGGTTAAGGCAGAGATGCGCGACGGGAGGTACTCGTGTCCTATCAGCTAGTTGGTGAGGTAACGGCTCACCAAGGCGACGACGGGTAGCCGGCCTGAGAGGGTGACCGGCCACACTGGAACTGAGATACGGTCCAGACTCCTACGGGAGGCAGCAGTGGGGAATATTGGGCAATGGGAGGAATCCTGACCCAGCGACGCCGCGTGAACGAAGACGGCCTTCGGGTTGTAAAGTTCTTTTATGTGGGAAGAAGGAAGTGACGGTACCACATGAATAAGCCCCGGCTAACTA
>G3BZQ8102GOZ80
GGTGAGTAAAGCATGAGGAGCTGTCCTGTCGAGGGGATAACGTTCGGAAACGGACCCTAATACCCATAGTCCGAGAGGTTAAGGCAGAGATGCGCGACGGGAGGTACTCGTGTCCTATCAGCTAGTTGGTGAGGTAACGGCTCACCAAGGCGACGACGGGTAGCCGGCCTGAGAGGGTGACCGGCCACACTGGAACTGAGATACGGTCCAGACTCCTACGGGAGGCAGCAGTGGGGAATATTGGGCAATGGGAGGAATCCTGACCCAGCGACGCCGCGTGAACGAAGACGGCCTTCGGGTTGTAAAGTTCTTTTATGTGGGAAGAAGGAAGTGACGGTACCACATGAATAAGCCCCGGCTAACTA
>G35JFLI02G1O75
GGTGAGTAAAGCATGAGGAGCTGTCCTGTCGAGGGGGATAACGTTCGGAAACGGACCCTAATACCCATAGTCCGAGAGGTTAAAGGCAGAGATGCGCGACGGGAGGTACTCGTGTCCTATCAGCTAGTTGGTGAGGTAACGGCTCACCAAGGCGACGACGGGTAGCCGGCCTGAGAGGGTGACCGGCCACACTGGAACTGAGATACGGTCCAGACTCCTACGGGAGGCAGCAGTGGGGAATATTGGGCAATGGGAGGAATCCTGACCCAGCGACGCCGCGTGAACGAAGACGGCCTTCGGGTTGTAAAGTTCTTTTATGTGGGAAGAAGGAAGTGACGGTACCACATGAATAAGCCCCGGCTAACTA
>G35JFLI02JIDX5
GGTGAGTAAAGCATGAGGAGCTGTCCTGTCGAGGGGGATAACGTTCGGAAACGGACCCTAATACCCATAGTCCGAGAGGTTAAAGGCAGAGATGCGCGACGGGAGGTACTCGTGTCCTATCAGCTAGTTGGTGAGGTAACGGCTCACCAAGGCGACGACGGGTAGCCGGCCTGAGAGGGTGACCGGCCACACTGGAACTGAGATACGGTCCAGACTCCTACGGGAGGCAGCAGTGGGGAATATTGGGCAATGGGAGGAATCCTGACCCAGCGACGCCGCGTGAACGAAGACGGCCTTCGGGTTGTAAAGTTCTTTTATGTGGGAAGAAGGAAGTGACGGTACCACATGAATAAGCCCCGGCTAACTA
>G35JFLI02JE13X
GGTGAGTAAAGCATGAGGAGCTGTCCTGTCGAGGGGGATAACGTTCGGAAACGGACCCTAATACCCATAGTCCGAGAGGTTAAAGGCAGAGATGCGCGACGGGAGGTACTCGTGTCCTATCAGCTAGTTGGTGAGGTAACGGCTCACCAAGGCGACGACGGGTAGCCGGCCTGAGAGGGTGACCGGCCACACTGGAACTGAGATACGGTCCAGACTCCTACGGGAGGCAGCAGTGGGGAATATTGGGCAATGGGAGGAATCCTGACCCAGCGACGCCGCGTGAACGAAGACGGCCTTCGGGTTGTAAAGTTCTTTTATGTGGGAAGAAGGAAGTGACGGTACCACATGAATAAGCCCCGGCTAACTA
>G35JFLI02HAEOP
GGTGAGTAAAGCATGAGGAGCTGTCCTGTCGAGGGGGATAACGTTCGGAAACGGACCCTAATACCCATAGTCCGAGAGGTTAAAGGCAGAGATGCGCGACGGGAGGTACTCGTGTCCTATCAGCTAGTTGGTGAGGTAACGGCTCACCAAGGCGACGACGGGTAGCCGGCCTGAGAGGGTGACCGGCCACACTGGAACTGAGATACGGTCCAGACTCCTACGGGAGGCAGCAGTGGGGAATATTGGGCAATGGGAGGAATCCTGACCCAGCGACGCCGCGTGAACGAAGACGGCCTTCGGGTTGTAAAGTTCTTTTATGTGGGAAGAAGGAAGTGACGGTACCACATGAATAAGCCCCGGCTAACTA
>G35JFLI02HOQOJ
GGTGAGTAAAGCATGAGGAGCTGTCCTGTCGAGGGGGATAACGTTCGGAAACGGACCCTAATACCCATAGTCCGAGAGGTTAAAGGCAGAGATGCGCGACGGGAGGTACTCGTGTCCTATCAGCTAGTTGGTGAGGTAACGGCTCACCAAGGCGACGACGGGTAGCCGGCCTGAGAGGGTGACCGGCCACACTGGAACTGAGATACGGTCCAGACTCCTACGGGAGGCAGCAGTGGGGAATATTGGGCAATGGGAGGAATCCTGACCCAGCGACGCCGCGTGAACGAAGACGGCCTTCGGGTTGTAAAGTTCTTTTATGTGGGAAGAAGGAAGTGACGGTACCACATGAATAAGCCCCGGCTAACTA
>G3BZQ8102H20PV
GGTGAGTAAAGCATGAGGAGCTGTCCTGTCGAGGGGGATAACGTTCGGAAACGGACCCTAATACCCATAGTCCGAGAGGTTAAAGGCAGAGATGCGCGACGGGAGGTACTCGTGTCCTATCAGCTAGTTGGTGAGGTAACGGCTCACCAAGGCGACGACGGGTAGCCGGCCTGAGAGGGTGACCGGCCACACTGGAACTGAGATACGGTCCAGACTCCTACGGGAGGCAGCAGTGGGGAATATTGGGCAATGGGAGGAATCCTGACCCAGCGACGCCGCGTGAACGAAGACGGCCTTCGGGTTGTAAAGTTCTTTTATGTGGGAAGAAGGAAGTGACGGTACCACATGAATAAGCCCCGGCTAACTA
>G3BZQ8102JR8YY
GGTGAGTAAAGCATGAGGAGCTGTCCTGTCGAGGGGGATAACGTTCGGAAACGGACCCTAATACCCATAGTCCGAGAGGTTAAAGGCAGAGATGCGCGACGGGAGGTACTCGTGTCCTATCAGCTAGTTGGTGAGGTAACGGCTCACCAAGGCGACGACGGGTAGCCGGCCTGAGAGGGTGACCGGCCACACTGGAACTGAGATACGGTCCAGACTCCTACGGGAGGCAGCAGTGGGGAATATTGGGCAATGGGAGGAATCCTGACCCAGCGACGCCGCGTGAACGAAGACGGCCTTCGGGTTGTAAAGTTCTTTTATGTGGGAAGAAGGAAGTGACGGTACCACATGAATAAGCCCCGGCTAACTA
>G35JFLI02IJWO4
GGTGAGTAAAGCATGAGGAGCTGTCCTGTCGAGGGGGATAACGTTCGGAAACGGACCCTAATACCCATAGTCCGAGAGGTTAAAGGCAGAGATGCGCGACGGGAGGTACTCGTGTCCTATCAGCTAGTTGGTGAGGTAACGGCTCACCAAGGCGACGACGGGTAGCCGGCCTGAGAGGGTGACCGGCCACACTGGAACTGAGATACGGTCCAGACTCCTACGGGAGGCAGCAGTGGGGAATATTGGGCAATGGGAGGAATCCTGACCCAGCGACGCCGCGTGAACGAAGACGGCCTTCGGGTTGTAAAGTTCTTTTATGTGGGAAGAAGGAAGTGACGGTACCACATGAATAAGCCCCGGCTAACTA
>G35JFLI02F9ZA5
GGTGAGTAAAGCATGAGGAGCTGTCCTGTCGAGGGGGATAACGTTCGGAAACGGACCCTAATACCCATAGTCCGAGAGGTTAAAGGCAGAGATGCGCGACGGGAGGTACTCGTGTCCTATCAGCTAGTTGGTGAGGTAACGGCTCACCAAGGCGACGACGGGTAGCCGGCCTGAGAGGGTGACCGGCCACACTGGAACTGAGATACGGTCCAGACTCCTACGGGAGGCAGCAGTGGGGAATATTGGGCAATGGGAGGAATCCTGACCCAGCGACGCCGCGTGAACGAAGACGGCCTTCGGGTTGTAAAGTTCTTTTATGTGGGAAGAAGGAAGTGACGGTACCACATGAATAAGCCCCGGCTAACTA
>G35JFLI02FG710
GGTGAGTAAAGCATGAGGAGCTGTCCTGTCGAGGGGGATAACGTTCGGAAACGGACCCTAATACCCATAGTCCGAGAGGTTAAAGGCAGAGATGCGCGACGGGAGGTACTCGTGTCCTATCAGCTAGTTGGTGAGGTAACGGCTCACCAAGGCGACGACGGGTAGCCGGCCTGAGAGGGTGACCGGCCACACTGGAACTGAGATACGGTCCAGACTCCTACGGGAGGCAGCAGTGGGGAATATTGGGCAATGGGAGGAATCCTGACCCAGCGACGCCGCGTGAACGAAGACGGCCTTCGGGTTGTAAAGTTCTTTTATGTGGGAAGAAGGAAGTGACGGTACCACATGAATAAGCCCCGGCTAACTA
>G35JFLI02GNXFO
GGTGAGTAAAGCATGAGGAGCTGTCCTGTCGAGGGGGATAACGTTCGGAAACGGACCCTAATACCCATAGTCCGAGAGGTTAAAGGCAGAGATGCGCGACGGGAGGTACTCGTGTCCTATCAGCTAGTTGGTGAGGTAACGGCTCACCAAGGCGACGACGGGTAGCCGGCCTGAGAGGGTGACCGGCCACACTGGAACTGAGATACGGTCCAGACTCCTACGGGAGGCAGCAGTGGGGAATATTGGGCAATGGGAGGAATCCTGACCCAGCGACGCCGCGTGAACGAAGACGGCCTTCGGGTTGTAAAGTTCTTTTATGTGGGAAGAAGGAAGTGACGGTACCACATGAATAAGCCCCGGCTAACTA
>G35JFLI02F8F72
GGTGAGTAAAGCATGAGGAGCTGTCCTGTCGAGGGGGATAACGTTCGGAAACGGACCCTAATACCCATAGTCCGAGAGGTTAAAGGCAGAGATGCGCGACGGGAGGTACTCGTGTCCTATCAGCTAGTTGGTGAGGTAACGGCTCACCAAGGCGACGACGGGTAGCCGGCCTGAGAGGGTGACCGGCCACACTGGAACTGAGATACGGTCCAGACTCCTACGGGAGGCAGCAGTGGGGAATATTGGGCAATGGGAGGAATCCTGACCCAGCGACGCCGCGTGAACGAAGACGGCCTTCGGGTTGTAAAGTTCTTTTATGTGGGAAGAAGGAAGTGACGGTACCACATGAATAAGCCCCGGCTAACTA
>G35JFLI02H8OQD
GGTGAGTAAAGCATGAGGAGCTGTCCTGTCGAGGGGGATAACGTTCGGAAACGGACCCTAATACCCATAGTCCGAGAGGTTAAAGGCAGAGATGCGCGACGGGAGGTACTCGTGTCCTATCAGCTAGTTGGTGAGGTAACGGCTCACCAAGGCGACGACGGGTAGCCGGCCTGAGAGGGTGACCGGCCACACTGGAACTGAGATACGGTCCAGACTCCTACGGGAGGCAGCAGTGGGGAATATTGGGCAATGGGAGGAATCCTGACCCAGCGACGCCGCGTGAACGAAGACGGCCTTCGGGTTGTAAAGTTCTTTTATGTGGGAAGAAGGAAGTGACGGTACCACATGAATAAGCCCCGGCTAACTA
>G35JFLI02H3MYQ
GGTGAGTAAAGCATGAGGAGCTGTCCTGTCGAGGGGGATAACGTTCGGAAACGGACCCTAATACCCATAGTCCGAGAGGTTAAAGGCAGAGATGCGCGACGGGAGGTACTCGTGTCCTATCAGCTAGTTGGTGAGGTAACGGCTCACCAAGGCGACGACGGGTAGCCGGCCTGAGAGGGTGACCGGCCACACTGGAACTGAGATACGGTCCAGACTCCTACGGGAGGCAGCAGTGGGGAATATTGGGCAATGGGAGGAATCCTGACCCAGCGACGCCGCGTGAACGAAGACGGCCTTCGGGTTGTAAAGTTCTTTTATGTGGGAAGAAGGAAGTGACGGTACCACATGAATAAGCCCCGGCTAACTA
>G35JFLI02G6ISF
GGTGAGTAAAGCATGAGGAGCTGTCCTGTCGAGGGGGATAACGTTCGGAAACGGACCCTAATACCCATAGTCCGAGAGGTTAAAGGCAGAGATGCGCGACGGGAGGTACTCGTGTCCTATCAGCTAGTTGGTGAGGTAACGGCTCACCAAGGCGACGACGGGTAGCCGGCCTGAGAGGGTGACCGGCCACACTGGAACTGAGATACGGTCCAGACTCCTACGGGAGGCAGCAGTGGGGAATATTGGGCAATGGGAGGAATCCTGACCCAGCGACGCCGCGTGAACGAAGACGGCCTTCGGGTTGTAAAGTTCTTTTATGTGGGAAGAAGGAAGTGACGGTACCACATGAATAAGCCCCGGCTAACTA
>G35JFLI02HG5B9
GGTGAGTAAAGCATGAGGAGCTGTCCTGTCGAGGGGGATAACGTTCGGAAACGGACCCTAATACCCATAGTCCGAGAGGTTAAAGGCAGAGATGCGCGACGGGAGGTACTCGTGTCCTATCAGCTAGTTGGTGAGGTAACGGCTCACCAAGGCGACGACGGGTAGCCGGCCTGAGAGGGTGACCGGCCACACTGGAACTGAGATACGGTCCAGACTCCTACGGGAGGCAGCAGTGGGGAATATTGGGCAATGGGAGGAATCCTGACCCAGCGACGCCGCGTGAACGAAGACGGCCTTCGGGTTGTAAAGTTCTTTTATGTGGGAAGAAGGAAGTGACGGTACCACATGAATAAGCCCCGGCTAACTA
>G3BZQ8102JTRSK
GGTGAGTAAAGCATGAGGAGCTGTCCTGTCGAGGGGATAACGTTCGGAAACGGACCCTAATACCCATAGTCCGAGAGGTTAAAGGCAGAGATGCGCGACGGGAGGTACTCGTGTCCTATCAGCTAGTTGGTGAGGTAACGGCTCACCAAGGCGACGACGGGTAGCCGGCCTGAGAGGGTGACCGGCCACACTGGAACTGAGATACGGTCCAGACTCCTACGGGAGGCAGCAGTGGGGAATATTGGGCAATGGGAGGAATCCTGACCCAGCGACGCCGCGTGAACGAAGACGGCCTTCGGGTTGTAAAGTTCTTTTATGTGGGAAGAAGGAAGTGACGGTACCACATGAATAAGCCCCGGCTAACTA
>G35JFLI02GPR0B
GGTGAGTAAAGCATGAGGAGCTGTCCTGTCGAGGGGATAACGTTCGGAAACGGACCCTAATACCCATAGTCCGAGAGGTTAAAGGCAGAGATGCGCGACGGGAGGTACTCGTGTCCTATCAGCTAGTTGGTGAGGTAACGGCTCACCAAGGCGACGACGGGTAGCCGGCCTGAGAGGGTGACCGGCCACACTGGAACTGAGATACGGTCCAGACTCCTACGGGAGGCAGCAGTGGGGAATATTGGGCAATGGGAGGAATCCTGACCCAGCGACGCCGCGTGAACGAAGACGGCCTTCGGGTTGTAAAGTTCTTTTATGTGGGAAGAAGGAAGTGACGGTACCACATGAATAAGCCCCGGCTAACTA
>G3BZQ8102HDXV5
GGTGAGTAAAGCATGAGGAGCTGTCCTGTCGAGGGGATAACGTTCGGAAACGGACCCTAATACCCATAGTCCGAGAGGTTAAAGGCAGAGATGCGCGACGGGAGGTACTCGTGTCCTATCAGCTAGTTGGTGAGGTAACGGCTCACCAAGGCGACGACGGGTAGCCGGCCTGAGAGGGTGACCGGCCACACTGGAACTGAGATACGGTCCAGACTCCTACGGGAGGCAGCAGTGGGGAATATTGGGCAATGGGAGGAATCCTGACCCAGCGACGCCGCGTGAACGAAGACGGCCTTCGGGTTGTAAAGTTCTTTTATGTGGGAAGAAGGAAGTGACGGTACCACATGAATAAGCCCCGGCTAACTA
>G3BZQ8102ICI4K
GGTGAGTAAAGCATGAGGAGCTGTCCTGTCGAGGGGATAACGTTCGGAAACGGACCCTAATACCCATAGTCCGAGAGGTTAAAGGCAGAGATGCGCGACGGGAGGTACTCGTGTCCTATCAGCTAGTTGGTGAGGTAACGGCTCACCAAGGCGACGACGGGTAGCCGGCCTGAGAGGGTGACCGGCCACACTGGAACTGAGATACGGTCCAGACTCCTACGGGAGGCAGCAGTGGGGAATATTGGGCAATGGGAGGAATCCTGACCCAGCGACGCCGCGTGAACGAAGACGGCCTTCGGGTTGTAAAGTTCTTTTATGTGGGAAGAAGGAAGTGACGGTACCACATGAATAAGCCCCGGCTAACTA
>G3BZQ8102GY5AP
GGTGAGTAAAGCATGAGGAGCTGTCCTGTCGAGGGGATAACGTTCGGAAACGGACCCTAATACCCATAGTCCGAGAGGTTAAAGGCAGAGATGCGCGACGGGAGGTACTCGTGTCCTATCAGCTAGTTGGTGAGGTAACGGCTCACCAAGGCGACGACGGGTAGCCGGCCTGAGAGGGTGACCGGCCACACTGGAACTGAGATACGGTCCAGACTCCTACGGGAGGCAGCAGTGGGGAATATTGGGCAATGGGAGGAATCCTGACCCAGCGACGCCGCGTGAACGAAGACGGCCTTCGGGTTGTAAAGTTCTTTTATGTGGGAAGAAGGAAGTGACGGTACCACATGAATAAGCCCCGGCTAACTA
>G3BZQ8102GF06M
GGTGAGTAAAGCATGAGGAGCTGTCCTGTCGAGGGGATAACGTTCGGAAACGGACCCTAATACCCATAGTCCGAGAGGTTAAAGGCAGAGATGCGCGACGGGAGGTACTCGTGTCCTATCAGCTAGTTGGTGAGGTAACGGCTCACCAAGGCGACGACGGGTAGCCGGCCTGAGAGGGTGACCGGCCACACTGGAACTGAGATACGGTCCAGACTCCTACGGGAGGCAGCAGTGGGGAATATTGGGCAATGGGAGGAATCCTGACCCAGCGACGCCGCGTGAACGAAGACGGCCTTCGGGTTGTAAAGTTCTTTTATGTGGGAAGAAGGAAGTGACGGTACCACATGAATAAGCCCCGGCTAACTA
>G35JFLI02JJQLW
GGTGAGTAAAGCATGAGGAGCTGTCCTGTCGAGGGGATAACGTTCGGAAACGGACCCTAATACCCATAGTCCGAGAGGTTAAAGGCAGAGATGCGCGACGGGAGGTACTCGTGTCCTATCAGCTAGTTGGTGAGGTAACGGCTCACCAAGGCGACGACGGGTAGCCGGCCTGAGAGGGTGACCGGCCACACTGGAACTGAGATACGGTCCAGACTCCTACGGGAGGCAGCAGTGGGGAATATTGGGCAATGGGAGGAATCCTGACCCAGCGACGCCGCGTGAACGAAGACGGCCTTCGGGTTGTAAAGTTCTTTTATGTGGGAAGAAGGAAGTGACGGTACCACATGAATAAGCCCCGGCTAACTA
>G35JFLI02HNSEB
GGTGAGTAAAGCATGAGGAGCTGTCCTGTCGAGGGGATAACGTTCGGAAACGGACCCTAATACCCATAGTCCGAGAGGTTAAAGGCAGAGATGCGCGACGGGAGGTACTCGTGTCCTATCAGCTAGTTGGTGAGGTAACGGCTCACCAAGGCGACGACGGGTAGCCGGCCTGAGAGGGTGACCGGCCACACTGGAACTGAGATACGGTCCAGACTCCTACGGGAGGCAGCAGTGGGGAATATTGGGCAATGGGAGGAATCCTGACCCAGCGACGCCGCGTGAACGAAGACGGCCTTCGGGTTGTAAAGTTCTTTTATGTGGGAAGAAGGAAGTGACGGTACCACATGAATAAGCCCCGGCTAACTA
>G35JFLI02ISVG3
GGTGAGTAAAGCATGAGGAGCTGTCCTGTCGAGGGGATAACGTTCGGAAACGGACCCTAATACCCATAGTCCGAGAGGTTAAAGGCAGAGATGCGCGACGGGAGGTACTCGTGTCCTATCAGCTAGTTGGTGAGGTAACGGCTCACCAAGGCGACGACGGGTAGCCGGCCTGAGAGGGTGACCGGCCACACTGGAACTGAGATACGGTCCAGACTCCTACGGGAGGCAGCAGTGGGGAATATTGGGCAATGGGAGGAATCCTGACCCAGCGACGCCGCGTGAACGAAGACGGCCTTCGGGTTGTAAAGTTCTTTTATGTGGGAAGAAGGAAGTGACGGTACCACATGAATAAGCCCCGGCTAACTA
>G35JFLI02IHNO3
GGTGAGTAAAGCATGAGGAGCTGTCCTGTCGAGGGGATAACGTTCGGAAACGGACCCTAATACCCATAGTCCGAGAGGTTAAAGGCAGAGATGCGCGACGGGAGGTACTCGTGTCCTATCAGCTAGTTGGTGAGGTAACGGCTCACCAAGGCGACGACGGGTAGCCGGCCTGAGAGGGTGACCGGCCACACTGGAACTGAGATACGGTCCAGACTCCTACGGGAGGCAGCAGTGGGGAATATTGGGCAATGGGAGGAATCCTGACCCAGCGACGCCGCGTGAACGAAGACGGCCTTCGGGTTGTAAAGTTCTTTTATGTGGGAAGAAGGAAGTGACGGTACCACATGAATAAGCCCCGGCTAACTA
>G35JFLI02GMBZJ
GGTGAGTAAAGCATGAGGAGCTGTCCTGTCGAGGGGATAACGTTCGGAAACGGACCCTAATACCCATAGTCCGAGAGGTTAAAGGCAGAGATGCGCGACGGGAGGTACTCGTGTCCTATCAGCTAGTTGGTGAGGTAACGGCTCACCAAGGCGACGACGGGTAGCCGGCCTGAGAGGGTGACCGGCCACACTGGAACTGAGATACGGTCCAGACTCCTACGGGAGGCAGCAGTGGGGAATATTGGGCAATGGGAGGAATCCTGACCCAGCGACGCCGCGTGAACGAAGACGGCCTTCGGGTTGTAAAGTTCTTTTATGTGGGAAGAAGGAAGTGACGGTACCACATGAATAAGCCCCGGCTAACTA
>G35JFLI02IOGMJ
GGTGAGTAAAGCATGAGGAGCTGTCCTGTCGAGGGGATAACGTTCGGAAACGGACCCTAATACCCATAGTCCGAGAGGTTAAAGGCAGAGATGCGCGACGGGAGGTACTCGTGTCCTATCAGCTAGTTGGTGAGGTAACGGCTCACCAAGGCGACGACGGGTAGCCGGCCTGAGAGGGTGACCGGCCACACTGGAACTGAGATACGGTCCAGACTCCTACGGGAGGCAGCAGTGGGGAATATTGGGCAATGGGAGGAATCCTGACCCAGCGACGCCGCGTGAACGAAGACGGCCTTCGGGTTGTAAAGTTCTTTTATGTGGGAAGAAGGAAGTGACGGTACCACATGAATAAGCCCCGGCTAACTA
>G35JFLI02IRMSC
GGTGAGTAAAGCATGAGGAGCTGTCCTGTCGAGGGGATAACGTTCGGAAACGGACCCTAATACCCATAGTCCGAGAGGTTAAAGGCAGAGATGCGCGACGGGAGGTACTCGTGTCCTATCAGCTAGTTGGTGAGGTAACGGCTCACCAAGGCGACGACGGGTAGCCGGCCTGAGAGGGTGACCGGCCACACTGGAACTGAGATACGGTCCAGACTCCTACGGGAGGCAGCAGTGGGGAATATTGGGCAATGGGAGGAATCCTGACCCAGCGACGCCGCGTGAACGAAGACGGCCTTCGGGTTGTAAAGTTCTTTTATGTGGGAAGAAGGAAGTGACGGTACCACATGAATAAGCCCCGGCTAACTA
>G35JFLI02I0SNI
GGTGAGTAAAGCATGAGGAGCTGTCCTGTCGAGGGGATAACGTTCGGAAACGGACCCTAATACCCATAGTCCGAGAGGTTAAAGGCAGAGATGCGCGACGGGAGGTACTCGTGTCCTATCAGCTAGTTGGTGAGGTAACGGCTCACCAAGGCGACGACGGGTAGCCGGCCTGAGAGGGTGACCGGCCACACTGGAACTGAGATACGGTCCAGACTCCTACGGGAGGCAGCAGTGGGGAATATTGGGCAATGGGAGGAATCCTGACCCAGCGACGCCGCGTGAACGAAGACGGCCTTCGGGTTGTAAAGTTCTTTTATGTGGGAAGAAGGAAGTGACGGTACCACATGAATAAGCCCCGGCTAACTA
>G35JFLI02GBH2T
GGTGAGTAAAGCATGAGGAGCTGTCCTGTCGAGGGGATAACGTTCGGAAACGGACCCTAATACCCATAGTCCGAGAGGTTAAAGGCAGAGATGCGCGACGGGAGGTACTCGTGTCCTATCAGCTAGTTGGTGAGGTAACGGCTCACCAAGGCGACGACGGGTAGCCGGCCTGAGAGGGTGACCGGCCACACTGGAACTGAGATACGGTCCAGACTCCTACGGGAGGCAGCAGTGGGGAATATTGGGCAATGGGAGGAATCCTGACCCAGCGACGCCGCGTGAACGAAGACGGCCTTCGGGTTGTAAAGTTCTTTTATGTGGGAAGAAGGAAGTGACGGTACCACATGAATAAGCCCCGGCTAACTA
>G35JFLI02I9GRJ
GGTGAGTAAAGCATGAGGAGCTGTCCTGTCGAGGGGATAACGTTCGGAAACGGACCCTAATACCCATAGTCCGAGAGGTTAAAGGCAGAGATGCGCGACGGGAGGTACTCGTGTCCTATCAGCTAGTTGGTGAGGTAACGGCTCACCAAGGCGACGACGGGTAGCCGGCCTGAGAGGGTGACCGGCCACACTGGAACTGAGATACGGTCCAGACTCCTACGGGAGGCAGCAGTGGGGAATATTGGGCAATGGGAGGAATCCTGACCCAGCGACGCCGCGTGAACGAAGACGGCCTTCGGGTTGTAAAGTTCTTTTATGTGGGAAGAAGGAAGTGACGGTACCACATGAATAAGCCCCGGCTAACTA
>G35JFLI02HOVNS
GGTGAGTAAAGCATGAGGAGCTGTCCTGTCGAGGGGATAACGTTCGGAAACGGACCCTAATACCCATAGTCCGAGAGGTTAAAGGCAGAGATGCGCGACGGGAGGTACTCGTGTCCTATCAGCTAGTTGGTGAGGTAACGGCTCACCAAGGCGACGACGGGTAGCCGGCCTGAGAGGGTGACCGGCCACACTGGAACTGAGATACGGTCCAGACTCCTACGGGAGGCAGCAGTGGGGAATATTGGGCAATGGGAGGAATCCTGACCCAGCGACGCCGCGTGAACGAAGACGGCCTTCGGGTTGTAAAGTTCTTTTATGTGGGAAGAAGGAAGTGACGGTACCACATGAATAAGCCCCGGCTAACTA
>G35JFLI02F2EU4
GGTGAGTAAAGCATGAGGAGCTGTCCTGTCGAGGGGATAACGTTCGGAAACGGACCCTAATACCCATAGTCCGAGAGGTTAAAGGCAGAGATGCGCGACGGGAGGTACTCGTGTCCTATCAGCTAGTTGGTGAGGTAACGGCTCACCAAGGCGACGACGGGTAGCCGGCCTGAGAGGGTGACCGGCCACACTGGAACTGAGATACGGTCCAGACTCCTACGGGAGGCAGCAGTGGGGAATATTGGGCAATGGGAGGAATCCTGACCCAGCGACGCCGCGTGAACGAAGACGGCCTTCGGGTTGTAAAGTTCTTTTATGTGGGAAGAAGGAAGTGACGGTACCACATGAATAAGCCCCGGCTAACTA
>G35JFLI02GE9FS
GGTGAGTAAAGCATGAGGAGCTGTCCTGTCGAGGGGATAACGTTCGGAAACGGACCCTAATACCCATAGTCCGAGAGGTTAAAGGCAGAGATGCGCGACGGGAGGTACTCGTGTCCTATCAGCTAGTTGGTGAGGTAACGGCTCACCAAGGCGACGACGGGTAGCCGGCCTGAGAGGGTGACCGGCCACACTGGAACTGAGATACGGTCCAGACTCCTACGGGAGGCAGCAGTGGGGAATATTGGGCAATGGGAGGAATCCTGACCCAGCGACGCCGCGTGAACGAAGACGGCCTTCGGGTTGTAAAGTTCTTTTATGTGGGAAGAAGGAAGTGACGGTACCACATGAATAAGCCCCGGCTAACTA
>GV2UCFN02HTIGC
GGTGAGTAAAGCATGAGGAGCTGTCCTGTCGAGGGGGATAACGTTCGGAAACGGACCCTAATACCCCATAGTCCGAGAGGTTAAAGGCAGAGATGCGCGACGGGAGGTACTCGTGTCCTATCAGCTAGTTGGTGAGGTAACGGCTCACCAAGGCGACGACGGGTAGCCGGCCTGAGAGGGTGACCGGCCACACTGGAACTGAGATACGGTCCAGACTCCTACGGGAGGCAGCAGTGGGGAATATTGGGCAATGGGAGGAATCCTGACCCAGCGACGCCGCGTGAACGAAGACGGTCTTCGGGTTGTAAAGTTCTTTTATGTGGGAAGAAGGAAGTGACGGTACCACATGAATAAGCCCCGGCTAACTA
>GV2UCFN02ILFAP
GGTGAGTAAAGCATGAGGAGCTGTCCTGTCGAGGGGGATAACGTTCGGAAACGGACCCTAATACCCCATAGTCCGAGAGGTTAAAGGCAGAGATGCGCGACGGGAGGTACTCGTGTCCTATCAGCTAGTTGGTGAGGTAACGGCTCACCAAGGCGACGACGGGTAGCCGGCCTGAGAGGGTGACCGGCCACACTGGAACTGAGATACGGTCCAGACTCCTACGGGAGGCAGCAGTGGGGAATATTGGGCAATGGGAGGAATCCTGACCCAGCGACGCCGCGTGAACGAAGACGGTCTTCGGGTTGTAAAGTTCTTTTATGTGGGAAGAAGGAAGTGACGGTACCACATGAATAAGCCCCGGCTAACTA
>GV2UCFN02HPGP0
GGTGAGTAAAGCATGAGGAGCTGTCCTGTCGAGGGGGATAACGTTCGGAAACGGACCCTAATACCCCATAGTCCGAGAGGTTAAAGGCAGAGATGCGCGACGGGAGGTACTCGTGTCCTATCAGCTAGTTGGTGAGGTAACGGCTCACCAAGGCGACGACGGGTAGCCGGCCTGAGAGGGTGACCGGCCACACTGGAACTGAGATACGGTCCAGACTCCTACGGGAGGCAGCAGTGGGGAATATTGGGCAATGGGAGGAATCCTGACCCAGCGACGCCGCGTGAACGAAGACGGCCTTCGGGTTGTAAAGTTCTTTTATGTGGGAAGAAGGAAGTGACGGTACCACATGAATAAGCCCCGGCTAACTA
>GV2UCFN02FODGF
GGTGAGTAAAGCATGAGGAGCTGTCCTGTCGAGGGGGATAACGTTCGGAAACGGACCCTAATACCCCATAGTCCGAGAGGTTAAAGGCAGAGATGCGCGACGGGAGGTACTCGTGTCCTATCAGCTAGTTGGTGAGGTAACGGCTCACCAAGGCGACGACGGGTAGCCGGCCTGAGAGGGTGACCGGCCACACTGGAACTGAGATACGGTCCAGACTCCTACGGGAGGCAGCAGTGGGGAATATTGGGCAATGGGAGGAATCCTGACCCAGCGACGCCGCGTGAACGAAGACGGCCTTCGGGTTGTAAAGTTCTTTTATGTGGGAAGAAGGAAGTGACGGTACCACATGAATAAGCCCCGGCTAACTA
>GV2UCFN02IVMQO
GGTGAGTAAAGCATGAGGAGCTGTCCTGTCGAGGGGGATAACGTTCGGAAACGGACCCTAATACCCCATAGTCCGAGAGGTTAAAGGCAGAGATGCGCGACGGGAGGTACTCGTGTCCTATCAGCTAGTTGGTGAGGTAACGGCTCACCAAGGCGACGACGGGTAGCCGGCCTGAGAGGGTGACCGGCCACACTGGAACTGAGATACGGTCCAGACTCCTACGGGAGGCAGCAGTGGGGAATATTGGGCAATGGGAGGAATCCTGACCCAGCGACGCCGCGTGAACGAAGACGGCCTTCGGGTTGTAAAGTTCTTTTATGTGGGAAGAAGGAAGTGACGGTACCACATGAATAAGCCCCGGCTAACTA
>GV2UCFN02I1Z37
GGTGAGTAAAGCATGAGGAGCTGTCCTGTCGAGGGGGATAACGTTCGGAAACGGACCCTAATACCCCATAGTCCGAGAGGTTAAAGGCAGAGATGCGCGACGGGAGGTACTCGTGTCCTATCAGCTAGTTGGTGAGGTAACGGCTCACCAAGGCGACGACGGGTAGCCGGCCTGAGAGGGTGACCGGCCACACTGGAACTGAGATACGGTCCAGACTCCTACGGGAGGCAGCAGTGGGGAATATTGGGCAATGGGAGGAATCCTGACCCAGCGACGCCGCGTGAACGAAGACGGCCTTCGGGTTGTAAAGTTCTTTTATGTGGGAAGAAGGAAGTGACGGTACCACATGAATAAGCCCCGGCTAACTA
>GV2UCFN02JSM22
GGTGAGTAAAGCATGAGGAGCTGTCCTGTCGAGGGGGATAACGTTCGGAAACGGACCCTAATACCCCATAGTCCGAGAGGTTAAAGGCAGAGATGCGCGACGGGAGGTACTCGTGTCCTATCAGCTAGTTGGTGAGGTAACGGCTCACCAAGGCGACGACGGGTAGCCGGCCTGAGAGGGTGACCGGCCACACTGGAACTGAGATACGGTCCAGACTCCTACGGGAGGCAGCAGTGGGGAATATTGGGCAATGGGAGGAATCCTGACCCAGCGACGCCGCGTGAACGAAGACGGCCTTCGGGTTGTAAAGTTCTTTTATGTGGGAAGAAGGAAGTGACGGTACCACATGAATAAGCCCCGGCTAACTA
>GV2UCFN02HATB1
GGTGAGTAAAGCATGAGGAGCTGTCCTGTCGAGGGGGATAACGTTCGGAAACGGACCCTAATACCCCATAGTCCGAGAGGTTAAAGGCAGAGATGCGCGACGGGAGGTACTCGTGTCCTATCAGCTAGTTGGTGAGGTAACGGCTCACCAAGGCGACGACGGGTAGCCGGCCTGAGAGGGTGACCGGCCACACTGGAACTGAGATACGGTCCAGACTCCTACGGGAGGCAGCAGTGGGGAATATTGGGCAATGGGAGGAATCCTGACCCAGCGACGCCGCGTGAACGAAGACGGCCTTCGGGTTGTAAAGTTCTTTTATGTGGGAAGAAGGAAGTGACGGTACCACATGAATAAGCCCCGGCTAACTA
>GV2UCFN02IKGRC
GGTGAGTAAAGCATGAGGAGCTGTCCTGTCGAGGGGGATAACGTTCGGAAACGGACCCTAATACCCCATAGTCCGAGAGGTTAAAGGCAGAGATGCGCGACGGGAGGTACTCGTGTCCTATCAGCTAGTTGGTGAGGTAACGGCTCACCAAGGCGACGACGGGTAGCCGGCCTGAGAGGGTGACCGGCCACACTGGAACTGAGATACGGTCCAGACTCCTACGGGAGGCAGCAGTGGGGAATATTGGGCAATGGGAGGAATCCTGACCCAGCGACGCCGCGTGAACGAAGACGGCCTTCGGGTTGTAAAGTTCTTTTATGTGGGAAGAAGGAAGTGACGGTACCACATGAATAAGCCCCGGCTAACTA
>GV2UCFN02I46ZH
GGTGAGTAAAGCATGAGGAGCTGTCCTGTCGAGGGGGATAACGTTCGGAAACGGACCCTAATACCCCATAGTCCGAGAGGTTAAAGGCAGAGATGCGCGACGGGAGGTACTCGTGTCCTATCAGCTAGTTGGTGAGGTAACGGCTCACCAAGGCGACGACGGGTAGCCGGCCTGAGAGGGTGACCGGCCACACTGGAACTGAGATACGGTCCAGACTCCTACGGGAGGCAGCAGTGGGGAATATTGGGCAATGGGAGGAATCCTGACCCAGCGACGCCGCGTGAACGAAGACGGCCTTCGGGTTGTAAAGTTCTTTTATGTGGGAAGAAGGAAGTGACGGTACCACATGAATAAGCCCCGGCTAACTA
>GV2UCFN02GQAN9
GGTGAGTAAAGCATGAGGAGCTGTCCTGTCGAGGGGGATAACGTTCGGAAACGGACCCTAATACCCCATAGTCCGAGAGGTTAAAGGCAGAGATGCGCGACGGGAGGTACTCGTGTCCTATCAGCTAGTTGGTGAGGTAACGGCTCACCAAGGCGACGACGGGTAGCCGGCCTGAGAGGGTGACCGGCCACACTGGAACTGAGATACGGTCCAGACTCCTACGGGAGGCAGCAGTGGGGAATATTGGGCAATGGGAGGAATCCTGACCCAGCGACGCCGCGTGAACGAAGACGGCCTTCGGGTTGTAAAGTTCTTTTATGTGGGAAGAAGGAAGTGACGGTACCACATGAATAAGCCCCGGCTAACTA
>GV2UCFN02G6CN1
GGTGAGTAAAGCATGAGGAGCTGTCCTGTCGAGGGGGATAACGTTCGGAAACGGACCCTAATACCCCATAGTCCGAGAGGTTAAAGGCAGAGATGCGCGACGGGAGGTACTCGTGTCCTATCAGCTAGTTGGTGAGGTAACGGCTCACCAAGGCGACGACGGGTAGCCGGCCTGAGAGGGTGACCGGCCACACTGGAACTGAGATACGGTCCAGACTCCTACGGGAGGCAGCAGTGGGGAATATTGGGCAATGGGAGGAATCCTGACCCAGCGACGCCGCGTGAACGAAGACGGCCTTCGGGTTGTAAAGTTCTTTTATGTGGGAAGAAGGAAGTGACGGTACCACATGAATAAGCCCCGGCTAACTA
>GV2UCFN02G8LW7
GGTGAGTAAAGCATGAGGAGCTGTCCTGTCGAGGGGGATAACGTTCGGAAACGGACCCTAATACCCCATAGTCCGAGAGGTTAAAGGCAGAGATGCGCGACGGGAGGTACTCGTGTCCTATCAGCTAGTTGGTGAGGTAACGGCTCACCAAGGCGACGACGGGTAGCCGGCCTGAGAGGGTGACCGGCCACACTGGAACTGAGATACGGTCCAGACTCCTACGGGAGGCAGCAGTGGGGAATATTGGGCAATGGGAGGAATCCTGACCCAGCGACGCCGCGTGAACGAAGACGGCCTTCGGGTTGTAAAGTTCTTTTATGTGGGAAGAAGGAAGTGACGGTACCACATGAATAAGCCCCGGCTAACTA
>GV2UCFN02H7EQO
GGTGAGTAAAGCATGAGGAGCTGTCCTGTCGAGGGGGATAACGTTCGGAAACGGACCCTAATACCCCATAGTCCGAGAGGTTAAAGGCAGAGATGCGCGACGGGAGGTACTCGTGTCCTATCAGCTAGTTGGTGAGGTAACGGCTCACCAAGGCGACGACGGGTAGCCGGCCTGAGAGGGTGACCGGCCACACTGGAACTGAGATACGGTCCAGACTCCTACGGGAGGCAGCAGTGGGGAATATTGGGCAATGGGAGGAATCCTGACCCAGCGACGCCGCGTGAACGAAGACGGCCTTCGGGTTGTAAAGTTCTTTTATGTGGGAAGAAGGAAGTGACGGTACCACATGAATAAGCCCCGGCTAACTA
>GV2UCFN02GLGAH
GGTGAGTAAAGCATGAGGAGCTGTCCTGTCGAGGGGGATAACGTTCGGAAACGGACCCTAATACCCCATAGTCCGAGAGGTTAAAGGCAGAGATGCGCGACGGGAGGTACTCGTGTCCTATCAGCTAGTTGGTGAGGTAACGGCTCACCAAGGCGACGACGGGTAGCCGGCCTGAGAGGGTGACCGGCCACACTGGAACTGAGATACGGTCCAGACTCCTACGGGAGGCAGCAGTGGGGAATATTGGGCAATGGGAGGAATCCTGACCCAGCGACGCCGCGTGAACGAAGACGGCCTTCGGGTTGTAAAGTTCTTTTATGTGGGAAGAAGGAAGTGACGGTACCACATGAATAAGCCCCGGCTAACTA
>GV2UCFN02IQ0XD
GGTGAGTAAAGCATGAGGAGCTGTCCTGTCGAGGGGGATAACGTTCGGAAACGGACCCTAATACCCCATAGTCCGAGAGGTTAAAGGCAGAGATGCGCGACGGGAGGTACTCGTGTCCTATCAGCTAGTTGGTGAGGTAACGGCTCACCAAGGCGACGACGGGTAGCCGGCCTGAGAGGGTGACCGGCCACACTGGAACTGAGATACGGTCCAGACTCCTACGGGAGGCAGCAGTGGGGAATATTGGGCAATGGGAGGAATCCTGACCCAGCGACGCCGCGTGAACGAAGACGGCCTTCGGGTTGTAAAGTTCTTTTATGTGGGAAGAAGGAAGTGACGGTACCACATGAATAAGCCCCGGCTAACTA
>GV2UCFN02GAPPA
GGTGAGTAAAGCATGAGGAGCTGTCCTGTCGAGGGGGATAACGTTCGGAAACGGACCCTAATACCCCATAGTCCGAGAGGTTAAAGGCAGAGATGCGCGACGGGAGGTACTCGTGTCCTATCAGCTAGTTGGTGAGGTAACGGCTCACCAAGGCGACGACGGGTAGCCGGCCTGAGAGGGTGACCGGCCACACTGGAACTGAGATACGGTCCAGACTCCTACGGGAGGCAGCAGTGGGGAATATTGGGCAATGGGAGGAATCCTGACCCAGCGACGCCGCGTGAACGAAGACGGCCTTCGGGTTGTAAAGTTCTTTTATGTGGGAAGAAGGAAGTGACGGTACCACATGAATAAGCCCCGGCTAACTA
>GV2UCFN02F8LDP
GGTGAGTAAAGCATGAGGAGCTGTCCTGTCGAGGGGGATAACGTTCGGAAACGGACCCTAATACCCCATAGTCCGAGAGGTTAAAGGCAGAGATGCGCGACGGGAGGTACTCGTGTCCTATCAGCTAGTTGGTGAGGTAACGGCTCACCAAGGCGACGACGGGTAGCCGGCCTGAGAGGGTGACCGGCCACACTGGAACTGAGATACGGTCCAGACTCCTACGGGAGGCAGCAGTGGGGAATATTGGGCAATGGGAGGAATCCTGACCCAGCGACGCCGCGTGAACGAAGACGGCCTTCGGGTTGTAAAGTTCTTTTATGTGGGAAGAAGGAAGTGACGGTACCACATGAATAAGCCCCGGCTAACTA
>GV2UCFN02HW0B5
GGTGAGTAAAGCATGAGGAGCTGTCCTGTCGAGGGGGATAACGTTCGGAAACGGACCCTAATACCCCATAGTCCGAGAGGTTAAAGGCAGAGATGCGCGACGGGAGGTACTCGTGTCCTATCAGCTAGTTGGTGAGGTAACGGCTCACCAAGGCGACGACGGGTAGCCGGCCTGAGAGGGTGACCGGCCACACTGGAACTGAGATACGGTCCAGACTCCTACGGGAGGCAGCAGTGGGGAATATTGGGCAATGGGAGGAATCCTGACCCAGCGACGCCGCGTGAACGAAGACGGCCTTCGGGTTGTAAAGTTCTTTTATGTGGGAAGAAGGAAGTGACGGTACCACATGAATAAGCCCCGGCTAACTA
>GV2UCFN02JBAYL
GGTGAGTAAAGCATGAGGAGCTGTCCTGTCGAGGGGGATAACGTTCGGAAACGGACCCTAATACCCCATAGTCCGAGAGGTTAAAGGCAGAGATGCGCGACGGGAGGTACTCGTGTCCTATCAGCTAGTTGGTGAGGTAACGGCTCACCAAGGCGACGACGGGTAGCCGGCCTGAGAGGGTGACCGGCCACACTGGAACTGAGATACGGTCCAGACTCCTACGGGAGGCAGCAGTGGGGAATATTGGGCAATGGGAGGAATCCTGACCCAGCGACGCCGCGTGAACGAAGACGGCCTTCGGGTTGTAAAGTTCTTTTATGTGGGAAGAAGGAAGTGACGGTACCACATGAATAAGCCCCGGCTAACTA
>GV2UCFN02FLZIK
GGTGAGTAAAGCATGAGGAGCTGTCCTGTCGAGGGGGATAACGTTCGGAAACGGACCCTAATACCCCATAGTCCGAGAGGTTAAAGGCAGAGATGCGCGACGGGAGGTACTCGTGTCCTATCAGCTAGTTGGTGAGGTAACGGCTCACCAAGGCGACGACGGGTAGCCGGCCTGAGAGGGTGACCGGCCACACTGGAACTGAGATACGGTCCAGACTCCTACGGGAGGCAGCAGTGGGGAATATTGGGCAATGGGAGGAATCCTGACCCAGCGACGCCGCGTGAACGAAGACGGCCTTCGGGTTGTAAAGTTCTTTTATGTGGGAAGAAGGAAGTGACGGTACCACATGAATAAGCCCCGGCTAACTA
>GV2UCFN02J3RDE
GGTGAGTAAAGCATGAGGAGCTGTCCTGTCGAGGGGGATAACGTTCGGAAACGGACCCTAATACCCCATAGTCCGAGAGGTTAAAGGCAGAGATGCGCGACGGGAGGTACTCGTGTCCTATCAGCTAGTTGGTGAGGTAACGGCTCACCAAGGCGACGACGGGTAGCCGGCCTGAGAGGGTGACCGGCCACACTGGAACTGAGATACGGTCCAGACTCCTACGGGAGGCAGCAGTGGGGAATATTGGGCAATGGGAGGAATCCTGACCCAGCGACGCCGCGTGAACGAAGACGGCCTTCGGGTTGTAAAGTTCTTTTATGTGGGAAGAAGGAAGTGACGGTACCACATGAATAAGCCCCGGCTAACTA
>GV2UCFN02FTV9Z
GGTGAGTAAAGCATGAGGAGCTGTCCTGTCGAGGGGGATAACGTTCGGAAACGGACCCTAATACCCCATAGTCCGAGAGGTTAAAGGCAGAGATGCGCGACGGGAGGTACTCGTGTCCTATCAGCTAGTTGGTGAGGTAACGGCTCACCAAGGCGACGACGGGTAGCCGGCCTGAGAGGGTGACCGGCCACACTGGAACTGAGATACGGTCCAGACTCCTACGGGAGGCAGCAGTGGGGAATATTGGGCAATGGGAGGAATCCTGACCCAGCGACGCCGCGTGAACGAAGACGGCCTTCGGGTTGTAAAGTTCTTTTATGTGGGAAGAAGGAAGTGACGGTACCACATGAATAAGCCCCGGCTAACTA
>GV2UCFN02HY1CN
GGTGAGTAAAGCATGAGGAGCTGTCCTGTCGAGGGGGATAACGTTCGGAAACGGACCCTAATACCCCATAGTCCGAGAGGTTAAAGGCAGAGATGCGCGACGGGAGGTACTCGTGTCCTATCAGCTAGTTGGTGAGGTAACGGCTCACCAAGGCGACGACGGGTAGCCGGCCTGAGAGGGTGACCGGCCACACTGGAACTGAGATACGGTCCAGACTCCTACGGGAGGCAGCAGTGGGGAATATTGGGCAATGGGAGGAATCCTGACCCAGCGACGCCGCGTGAACGAAGACGGCCTTCGGGTTGTAAAGTTCTTTTATGTGGGAAGAAGGAAGTGACGGTACCACATGAATAAGCCCCGGCTAACTA
>GV2UCFN02FX18U
GGTGAGTAAAGCATGAGGAGCTGTCCTGTCGAGGGGGATAACGTTCGGAAACGGACCCTAATACCCCATAGTCCGAGAGGTTAAAGGCAGAGATGCGCGACGGGAGGTACTCGTGTCCTATCAGCTAGTTGGTGAGGTAACGGCTCACCAAGGCGACGACGGGTAGCCGGCCTGAGAGGGTGACCGGCCACACTGGAACTGAGATACGGTCCAGACTCCTACGGGAGGCAGCAGTGGGGAATATTGGGCAATGGGAGGAATCCTGACCCAGCGACGCCGCGTGAACGAAGACGGCCTTCGGGTTGTAAAGTTCTTTTATGTGGGAAGAAGGAAGTGACGGTACCACATGAATAAGCCCCGGCTAACTA
>GV2UCFN02H2TXY
GGTGAGTAAAGCATGAGGAGCTGTCCTGTCGAGGGGGATAACGTTCGGAAACGGACCCTAATACCCCATAGTCCGAGAGGTTAAAGGCAGAGATGCGCGACGGGAGGTACTCGTGTCCTATCAGCTAGTTGGTGAGGTAACGGCTCACCAAGGCGACGACGGGTAGCCGGCCTGAGAGGGTGACCGGCCACACTGGAACTGAGATACGGTCCAGACTCCTACGGGAGGCAGCAGTGGGGAATATTGGGCAATGGGAGGAATCCTGACCCAGCGACGCCGCGTGAACGAAGACGGCCTTCGGGTTGTAAAGTTCTTTTATGTGGGAAGAAGGAAGTGACGGTACCACATGAATAAGCCCCGGCTAACTA
>GV2UCFN02F5DFK
GGTGAGTAAAGCATGAGGAGCTGTCCTGTCGAGGGGGATAACGTTCGGAAACGGACCCTAATACCCCATAGTCCGAGAGGTTAAAGGCAGAGATGCGCGACGGGAGGTACTCGTGTCCTATCAGCTAGTTGGTGAGGTAACGGCTCACCAAGGCGACGACGGGTAGCCGGCCTGAGAGGGTGACCGGCCACACTGGAACTGAGATACGGTCCAGACTCCTACGGGAGGCAGCAGTGGGGAATATTGGGCAATGGGAGGAATCCTGACCCAGCGACGCCGCGTGAACGAAGACGGCCTTCGGGTTGTAAAGTTCTTTTATGTGGGAAGAAGGAAGTGACGGTACCACATGAATAAGCCCCGGCTAACTA
>GV2UCFN02IUF6B
GGTGAGTAAAGCATGAGGAGCTGTCCTGTCGAGGGGGATAACGTTCGGAAACGGACCCTAATACCCCATAGTCCGAGAGGTTAAAGGCAGAGATGCGCGACGGGAGGTACTCGTGTCCTATCAGCTAGTTGGTGAGGTAACGGCTCACCAAGGCGACGACGGGTAGCCGGCCTGAGAGGGTGACCGGCCACACTGGAACTGAGATACGGTCCAGACTCCTACGGGAGGCAGCAGTGGGGAATATTGGGCAATGGGAGGAATCCTGACCCAGCGACGCCGCGTGAACGAAGACGGCCTTCGGGTTGTAAAGTTCTTTTATGTGGGAAGAAGGAAGTGACGGTACCACATGAATAAGCCCCGGCTAACTA
>GV2UCFN02IOHHE
GGTGAGTAAAGCATGAGGAGCTGTCCTGTCGAGGGGGATAACGTTCGGAAACGGACCCTAATACCCCATAGTCCGAGAGGTTAAAGGCAGAGATGCGCGACGGGAGGTACTCGTGTCCTATCAGCTAGTTGGTGAGGTAACGGCTCACCAAGGCGACGACGGGTAGCCGGCCTGAGAGGGTGACCGGCCACACTGGAACTGAGATACGGTCCAGACTCCTACGGGAGGCAGCAGTGGGGAATATTGGGCAATGGGAGGAATCCTGACCCAGCGACGCCGCGTGAACGAAGACGGCCTTCGGGTTGTAAAGTTCTTTTATGTGGGAAGAAGGAAGTGACGGTACCACATGAATAAGCCCCGGCTAACTA
>GV2UCFN02I02RR
GGTGAGTAAAGCATGAGGAGCTGTCCTGTCGAGGGGGATAACGTTCGGAAACGGACCCTAATACCCCATAGTCCGAGAGGTTAAAGGCAGAGATGCGCGACGGGAGGTACTCGTGTCCTATCAGCTAGTTGGTGAGGTAACGGCTCACCAAGGCGACGACGGGTAGCCGGCCTGAGAGGGTGACCGGCCACACTGGAACTGAGATACGGTCCAGACTCCTACGGGAGGCAGCAGTGGGGAATATTGGGCAATGGGAGGAATCCTGACCCAGCGACGCCGCGTGAACGAAGACGGCCTTCGGGTTGTAAAGTTCTTTTATGTGGGAAGAAGGAAGTGACGGTACCACATGAATAAGCCCCGGCTAACTA
>GV2UCFN02ISS71
GGTGAGTAAAGCATGAGGAGCTGTCCTGTCGAGGGGGATAACGTTCGGAAACGGACCCTAATACCCCATAGTCCGAGAGGTTAAAGGCAGAGATGCGCGACGGGAGGTACTCGTGTCCTATCAGCTAGTTGGTGAGGTAACGGCTCACCAAGGCGACGACGGGTAGCCGGCCTGAGAGGGTGACCGGCCACACTGGAACTGAGATACGGTCCAGACTCCTACGGGAGGCAGCAGTGGGGAATATTGGGCAATGGGAGGAATCCTGACCCAGCGACGCCGCGTGAACGAAGACGGCCTTCGGGTTGTAAAGTTCTTTTATGTGGGAAGAAGGAAGTGACGGTACCACATGAATAAGCCCCGGCTAACTA
>GV2UCFN02HJ77R
GGTGAGTAAAGCATGAGGAGCTGTCCTGTCGAGGGGGATAACGTTCGGAAACGGACCCTAATACCCCATAGTCCGAGAGGTTAAAGGCAGAGATGCGCGACGGGAGGTACTCGTGTCCTATCAGCTAGTTGGTGAGGTAACGGCTCACCAAGGCGACGACGGGTAGCCGGCCTGAGAGGGTGACCGGCCACACTGGAACTGAGATACGGTCCAGACTCCTACGGGAGGCAGCAGTGGGGAATATTGGGCAATGGGAGGAATCCTGACCCAGCGACGCCGCGTGAACGAAGACGGCCTTCGGGTTGTAAAGTTCTTTTATGTGGGAAGAAGGAAGTGACGGTACCACATGAATAAGCCCCGGCTAACTA
>GV2UCFN02G9KGV
GGTGAGTAAAGCATGAGGAGCTGTCCTGTCGAGGGGGATAACGTTCGGAAACGGACCCTAATACCCCATAGTCCGAGAGGTTAAAGGCAGAGATGCGCGACGGGAGGTACTCGTGTCCTATCAGCTAGTTGGTGAGGTAACGGCTCACCAAGGCGACGACGGGTAGCCGGCCTGAGAGGGTGACCGGCCACACTGGAACTGAGATACGGTCCAGACTCCTACGGGAGGCAGCAGTGGGGAATATTGGGCAATGGGAGGAATCCTGACCCAGCGACGCCGCGTGAACGAAGACGGCCTTCGGGTTGTAAAGTTCTTTTATGTGGGAAGAAGGAAGTGACGGTACCACATGAATAAGCCCCGGCTAACTA
>GV2UCFN02I7MU7
GGTGAGTAAAGCATGAGGAGCTGTCCTGTCGAGGGGGATAACGTTCGGAAACGGACCCTAATACCCCATAGTCCGAGAGGTTAAAGGCAGAGATGCGCGACGGGAGGTACTCGTGTCCTATCAGCTAGTTGGTGAGGTAACGGCTCACCAAGGCGACGACGGGTAGCCGGCCTGAGAGGGTGACCGGCCACACTGGAACTGAGATACGGTCCAGACTCCTACGGGAGGCAGCAGTGGGGAATATTGGGCAATGGGAGGAATCCTGACCCAGCGACGCCGCGTGAACGAAGACGGCCTTCGGGTTGTAAAGTTCTTTTATGTGGGAAGAAGGAAGTGACGGTACCACATGAATAAGCCCCGGCTAACTA
>GV2UCFN02IB6A5
GGTGAGTAAAGCATGAGGAGCTGTCCTGTCGAGGGGGATAACGTTCGGAAACGGACCCTAATACCCCATAGTCCGAGAGGTTAAAGGCAGAGATGCGCGACGGGAGGTACTCGTGTCCTATCAGCTAGTTGGTGAGGTAACGGCTCACCAAGGCGACGACGGGTAGCCGGCCTGAGAGGGTGACCGGCCACACTGGAACTGAGATACGGTCCAGACTCCTACGGGAGGCAGCAGTGGGGAATATTGGGCAATGGGAGGAATCCTGACCCAGCGACGCCGCGTGAACGAAGACGGCCTTCGGGTTGTAAAGTTCTTTTATGTGGGAAGAAGGAAGTGACGGTACCACATGAATAAGCCCCGGCTAACTA
>GV2UCFN02IPIDN
GGTGAGTAAAGCATGAGGAGCTGTCCTGTCGAGGGGGATAACGTTCGGAAACGGACCCTAATACCCCATAGTCCGAGAGGTTAAAGGCAGAGATGCGCGACGGGAGGTACTCGTGTCCTATCAGCTAGTTGGTGAGGTAACGGCTCACCAAGGCGACGACGGGTAGCCGGCCTGAGAGGGTGACCGGCCACACTGGAACTGAGATACGGTCCAGACTCCTACGGGAGGCAGCAGTGGGGAATATTGGGCAATGGGAGGAATCCTGACCCAGCGACGCCGCGTGAACGAAGACGGCCTTCGGGTTGTAAAGTTCTTTTATGTGGGAAGAAGGAAGTGACGGTACCACATGAATAAGCCCCGGCTAACTA
>GV2UCFN02IPX1V
GGTGAGTAAAGCATGAGGAGCTGTCCTGTCGAGGGGGATAACGTTCGGAAACGGACCCTAATACCCCATAGTCCGAGAGGTTAAAGGCAGAGATGCGCGACGGGAGGTACTCGTGTCCTATCAGCTAGTTGGTGAGGTAACGGCTCACCAAGGCGACGACGGGTAGCCGGCCTGAGAGGGTGACCGGCCACACTGGAACTGAGATACGGTCCAGACTCCTACGGGAGGCAGCAGTGGGGAATATTGGGCAATGGGAGGAATCCTGACCCAGCGACGCCGCGTGAACGAAGACGGCCTTCGGGTTGTAAAGTTCTTTTATGTGGGAAGAAGGAAGTGACGGTACCACATGAATAAGCCCCGGCTAACTA
>GV2UCFN02GIM9J
GGTGAGTAAAGCATGAGGAGCTGTCCTGTCGAGGGGGATAACGTTCGGAAACGGACCCTAATACCCCATAGTCCGAGAGGTTAAAGGCAGAGATGCGCGACGGGAGGTACTCGTGTCCTATCAGCTAGTTGGTGAGGTAACGGCTCACCAAGGCGACGACGGGTAGCCGGCCTGAGAGGGTGACCGGCCACACTGGAACTGAGATACGGTCCAGACTCCTACGGGAGGCAGCAGTGGGGAATATTGGGCAATGGGAGGAATCCTGACCCAGCGACGCCGCGTGAACGAAGACGGCCTTCGGGTTGTAAAGTTCTTTTATGTGGGAAGAAGGAAGTGACGGTACCACATGAATAAGCCCCGGCTAACTA
>GV2UCFN02II0LF
GGTGAGTAAAGCATGAGGAGCTGTCCTGTCGAGGGGGATAACGTTCGGAAACGGACCCTAATACCCCATAGTCCGAGAGGTTAAAGGCAGAGATGCGCGACGGGAGGTACTCGTGTCCTATCAGCTAGTTGGTGAGGTAACGGCTCACCAAGGCGACGACGGGTAGCCGGCCTGAGAGGGTGACCGGCCACACTGGAACTGAGATACGGTCCAGACTCCTACGGGAGGCAGCAGTGGGGAATATTGGGCAATGGGAGGAATCCTGACCCAGCGACGCCGCGTGAACGAAGACGGCCTTCGGGTTGTAAAGTTCTTTTATGTGGGAAGAAGGAAGTGACGGTACCACATGAATAAGCCCCGGCTAACTA
>GV2UCFN02JCBTB
GGTGAGTAAAGCATGAGGAGCTGTCCTGTCGAGGGGGATAACGTTCGGAAACGGACCCTAATACCCCATAGTCCGAGAGGTTAAAGGCAGAGATGCGCGACGGGAGGTACTCGTGTCCTATCAGCTAGTTGGTGAGGTAACGGCTCACCAAGGCGACGACGGGTAGCCGGCCTGAGAGGGTGACCGGCCACACTGGAACTGAGATACGGTCCAGACTCCTACGGGAGGCAGCAGTGGGGAATATTGGGCAATGGGAGGAATCCTGACCCAGCGACGCCGCGTGAACGAAGACGGCCTTCGGGTTGTAAAGTTCTTTTATGTGGGAAGAAGGAAGTGACGGTACCACATGAATAAGCCCCGGCTAACTA
>GV2UCFN02ISFDW
GGTGAGTAAAGCATGAGGAGCTGTCCTGTCGAGGGGGATAACGTTCGGAAACGGACCCTAATACCCCATAGTCCGAGAGGTTAAAGGCAGAGATGCGCGACGGGAGGTACTCGTGTCCTATCAGCTAGTTGGTGAGGTAACGGCTCACCAAGGCGACGACGGGTAGCCGGCCTGAGAGGGTGACCGGCCACACTGGAACTGAGATACGGTCCAGACTCCTACGGGAGGCAGCAGTGGGGAATATTGGGCAATGGGAGGAATCCTGACCCAGCGACGCCGCGTGAACGAAGACGGCCTTCGGGTTGTAAAGTTCTTTTATGTGGGAAGAAGGAAGTGACGGTACCACATGAATAAGCCCCGGCTAACTA
>GV2UCFN02IHCIO
GGTGAGTAAAGCATGAGGAGCTGTCCTGTCGAGGGGGATAACGTTCGGAAACGGACCCTAATACCCCATAGTCCGAGAGGTTAAAGGCAGAGATGCGCGACGGGAGGTACTCGTGTCCTATCAGCTAGTTGGTGAGGTAACGGCTCACCAAGGCGACGACGGGTAGCCGGCCTGAGAGGGTGACCGGCCACACTGGAACTGAGATACGGTCCAGACTCCTACGGGAGGCAGCAGTGGGGAATATTGGGCAATGGGAGGAATCCTGACCCAGCGACGCCGCGTGAACGAAGACGGCCTTCGGGTTGTAAAGTTCTTTTATGTGGGAAGAAGGAAGTGACGGTACCACATGAATAAGCCCCGGCTAACTA
>GV2UCFN02HIFIF
GGTGAGTAAAGCATGAGGAGCTGTCCTGTCGAGGGGGATAACGTTCGGAAACGGACCCTAATACCCCATAGTCCGAGAGGTTAAAGGCAGAGATGCGCGACGGGAGGTACTCGTGTCCTATCAGCTAGTTGGTGAGGTAACGGCTCACCAAGGCGACGACGGGTAGCCGGCCTGAGAGGGTGACCGGCCACACTGGAACTGAGATACGGTCCAGACTCCTACGGGAGGCAGCAGTGGGGAATATTGGGCAATGGGAGGAATCCTGACCCAGCGACGCCGCGTGAACGAAGACGGCCTTCGGGTTGTAAAGTTCTTTTATGTGGGAAGAAGGAAGTGACGGTACCACATGAATAAGCCCCGGCTAACTA
>GV2UCFN02HQCIV
GGTGAGTAAAGCATGAGGAGCTGTCCTGTCGAGGGGGATAACGTTCGGAAACGGACCCTAATACCCCATAGTCCGAGAGGTTAAAGGCAGAGATGCGCGACGGGAGGTACTCGTGTCCTATCAGCTAGTTGGTGAGGTAACGGCTCACCAAGGCGACGACGGGTAGCCGGCCTGAGAGGGTGACCGGCCACACTGGAACTGAGATACGGTCCAGACTCCTACGGGAGGCAGCAGTGGGGAATATTGGGCAATGGGAGGAATCCTGACCCAGCGACGCCGCGTGAACGAAGACGGCCTTCGGGTTGTAAAGTTCTTTTATGTGGGAAGAAGGAAGTGACGGTACCACATGAATAAGCCCCGGCTAACTA
>GV2UCFN02HPN9G
GGTGAGTAAAGCATGAGGAGCTGTCCTGTCGAGGGGGATAACGTTCGGAAACGGACCCTAATACCCCATAGTCCGAGAGGTTAAAGGCAGAGATGCGCGACGGGAGGTACTCGTGTCCTATCAGCTAGTTGGTGAGGTAACGGCTCACCAAGGCGACGACGGGTAGCCGGCCTGAGAGGGTGACCGGCCACACTGGAACTGAGATACGGTCCAGACTCCTACGGGAGGCAGCAGTGGGGAATATTGGGCAATGGGAGGAATCCTGACCCAGCGACGCCGCGTGAACGAAGACGGCCTTCGGGTTGTAAAGTTCTTTTATGTGGGAAGAAGGAAGTGACGGTACCACATGAATAAGCCCCGGCTAACTA
>GV2UCFN02GWWWP
GGTGAGTAAAGCATGAGGAGCTGTCCTGTCGAGGGGGATAACGTTCGGAAACGGACCCTAATACCCCATAGTCCGAGAGGTTAAAGGCAGAGATGCGCGACGGGAGGTACTCGTGTCCTATCAGCTAGTTGGTGAGGTAACGGCTCACCAAGGCGACGACGGGTAGCCGGCCTGAGAGGGTGACCGGCCACACTGGAACTGAGATACGGTCCAGACTCCTACGGGAGGCAGCAGTGGGGAATATTGGGCAATGGGAGGAATCCTGACCCAGCGACGCCGCGTGAACGAAGACGGCCTTCGGGTTGTAAAGTTCTTTTATGTGGGAAGAAGGAAGTGACGGTACCACATGAATAAGCCCCGGCTAACTA
>GV2UCFN02JSJ8N
GGTGAGTAAAGCATGAGGAGCTGTCCTGTCGAGGGGGATAACGTTCGGAAACGGACCCTAATACCCCATAGTCCGAGAGGTTAAAGGCAGAGATGCGCGACGGGAGGTACTCGTGTCCTATCAGCTAGTTGGTGAGGTAACGGCTCACCAAGGCGACGACGGGTAGCCGGCCTGAGAGGGTGACCGGCCACACTGGAACTGAGATACGGTCCAGACTCCTACGGGAGGCAGCAGTGGGGAATATTGGGCAATGGGAGGAATCCTGACCCAGCGACGCCGCGTGAACGAAGACGGCCTTCGGGTTGTAAAGTTCTTTTATGTGGGAAGAAGGAAGTGACGGTACCACATGAATAAGCCCCGGCTAACTA
>GV2UCFN02IMA1B
GGTGAGTAAAGCATGAGGAGCTGTCCTGTCGAGGGGGATAACGTTCGGAAACGGACCCTAATACCCCATAGTCCGAGAGGTTAAAGGCAGAGATGCGCGACGGGAGGTACTCGTGTCCTATCAGCTAGTTGGTGAGGTAACGGCTCACCAAGGCGACGACGGGTAGCCGGCCTGAGAGGGTGACCGGCCACACTGGAACTGAGATACGGTCCAGACTCCTACGGGAGGCAGCAGTGGGGAATATTGGGCAATGGGAGGAATCCTGACCCAGCGACGCCGCGTGAACGAAGACGGCCTTCGGGTTGTAAAGTTCTTTTATGTGGGAAGAAGGAAGTGACGGTACCACATGAATAAGCCCCGGCTAACTA
>GV2UCFN02GBLXD
GGTGAGTAAAGCATGAGGAGCTGTCCTGTCGAGGGGGATAACGTTCGGAAACGGACCCTAATACCCCATAGTCCGAGAGGTTAAAGGCAGAGATGCGCGACGGGAGGTACTCGTGTCCTATCAGCTAGTTGGTGAGGTAACGGCTCACCAAGGCGACGACGGGTAGCCGGCCTGAGAGGGTGACCGGCCACACTGGAACTGAGATACGGTCCAGACTCCTACGGGAGGCAGCAGTGGGGAATATTGGGCAATGGGAGGAATCCTGACCCAGCGACGCCGCGTGAACGAAGACGGCCTTCGGGTTGTAAAGTTCTTTTATGTGGGAAGAAGGAAGTGACGGTACCACATGAATAAGCCCCGGCTAACTA
>GV2UCFN02F5RIR
GGTGAGTAAAGCATGAGGAGCTGTCCTGTCGAGGGGGATAACGTTCGGAAACGGACCCTAATACCCCATAGTCCGAGAGGTTAAAGGCAGAGATGCGCGACGGGAGGTACTCGTGTCCTATCAGCTAGTTGGTGAGGTAACGGCTCACCAAGGCGACGACGGGTAGCCGGCCTGAGAGGGTGACCGGCCACACTGGAACTGAGATACGGTCCAGACTCCTACGGGAGGCAGCAGTGGGGAATATTGGGCAATGGGAGGAATCCTGACCCAGCGACGCCGCGTGAACGAAGACGGCCTTCGGGTTGTAAAGTTCTTTTATGTGGGAAGAAGGAAGTGACGGTACCACATGAATAAGCCCCGGCTAACTA
>GV2UCFN02IS1QE
GGTGAGTAAAGCATGAGGAGCTGTCCTGTCGAGGGGGATAACGTTCGGAAACGGACCCTAATACCCCATAGTCCGAGAGGTTAAAGGCAGAGATGCGCGACGGGAGGTACTCGTGTCCTATCAGCTAGTTGGTGAGGTAACGGCTCACCAAGGCGACGACGGGTAGCCGGCCTGAGAGGGTGACCGGCCACACTGGAACTGAGATACGGTCCAGACTCCTACGGGAGGCAGCAGTGGGGAATATTGGGCAATGGGAGGAATCCTGACCCAGCGACGCCGCGTGAACGAAGACGGCCTTCGGGTTGTAAAGTTCTTTTATGTGGGAAGAAGGAAGTGACGGTACCACATGAATAAGCCCCGGCTAACTA
>GV2UCFN02HAH95
GGTGAGTAAAGCATGAGGAGCTGTCCTGTCGAGGGGGATAACGTTCGGAAACGGACCCTAATACCCCATAGTCCGAGAGGTTAAAGGCAGAGATGCGCGACGGGAGGTACTCGTGTCCTATCAGCTAGTTGGTGAGGTAACGGCTCACCAAGGCGACGACGGGTAGCCGGCCTGAGAGGGTGACCGGCCACACTGGAACTGAGATACGGTCCAGACTCCTACGGGAGGCAGCAGTGGGGAATATTGGGCAATGGGAGGAATCCTGACCCAGCGACGCCGCGTGAACGAAGACGGCCTTCGGGTTGTAAAGTTCTTTTATGTGGGAAGAAGGAAGTGACGGTACCACATGAATAAGCCCCGGCTAACTA
>GV2UCFN02GPCEX
GGTGAGTAAAGCATGAGGAGCTGTCCTGTCGAGGGGGATAACGTTCGGAAACGGACCCTAATACCCCATAGTCCGAGAGGTTAAAGGCAGAGATGCGCGACGGGAGGTACTCGTGTCCTATCAGCTAGTTGGTGAGGTAACGGCTCACCAAGGCGACGACGGGTAGCCGGCCTGAGAGGGTGACCGGCCACACTGGAACTGAGATACGGTCCAGACTCCTACGGGAGGCAGCAGTGGGGAATATTGGGCAATGGGAGGAATCCTGACCCAGCGACGCCGCGTGAACGAAGACGGCCTTCGGGTTGTAAAGTTCTTTTATGTGGGAAGAAGGAAGTGACGGTACCACATGAATAAGCCCCGGCTAACTA
>GV2UCFN02F7PWV
GGTGAGTAAAGCATGAGGAGCTGTCCTGTCGAGGGGGATAACGTTCGGAAACGGACCCTAATACCCCATAGTCCGAGAGGTTAAAGGCAGAGATGCGCGACGGGAGGTACTCGTGTCCTATCAGCTAGTTGGTGAGGTAACGGCTCACCAAGGCGACGACGGGTAGCCGGCCTGAGAGGGTGACCGGCCACACTGGAACTGAGATACGGTCCAGACTCCTACGGGAGGCAGCAGTGGGGAATATTGGGCAATGGGAGGAATCCTGACCCAGCGACGCCGCGTGAACGAAGACGGCCTTCGGGTTGTAAAGTTCTTTTATGTGGGAAGAAGGAAGTGACGGTACCACATGAATAAGCCCCGGCTAACTA
>GV2UCFN02JSSG0
GGTGAGTAAAGCATGAGGAGCTGTCCTGTCGAGGGGGATAACGTTCGGAAACGGACCCTAATACCCCATAGTCCGAGAGGTTAAAGGCAGAGATGCGCGACGGGAGGTACTCGTGTCCTATCAGCTAGTTGGTGAGGTAACGGCTCACCAAGGCGACGACGGGTAGCCGGCCTGAGAGGGTGACCGGCCACACTGGAACTGAGATACGGTCCAGACTCCTACGGGAGGCAGCAGTGGGGAATATTGGGCAATGGGAGGAATCCTGACCCAGCGACGCCGCGTGAACGAAGACGGCCTTCGGGTTGTAAAGTTCTTTTATGTGGGAAGAAGGAAGTGACGGTACCACATGAATAAGCCCCGGCTAACTA
>GV2UCFN02IKW6O
GGTGAGTAAAGCATGAGGAGCTGTCCTGTCGAGGGGGATAACGTTCGGAAACGGACCCTAATACCCCATAGTCCGAGAGGTTAAAGGCAGAGATGCGCGACGGGAGGTACTCGTGTCCTATCAGCTAGTTGGTGAGGTAACGGCTCACCAAGGCGACGACGGGTAGCCGGCCTGAGAGGGTGACCGGCCACACTGGAACTGAGATACGGTCCAGACTCCTACGGGAGGCAGCAGTGGGGAATATTGGGCAATGGGAGGAATCCTGACCCAGCGACGCCGCGTGAACGAAGACGGCCTTCGGGTTGTAAAGTTCTTTTATGTGGGAAGAAGGAAGTGACGGTACCACATGAATAAGCCCCGGCTAACTA
>GV2UCFN02JRHY1
GGTGAGTAAAGCATGAGGAGCTGTCCTGTCGAGGGGGATAACGTTCGGAAACGGACCCTAATACCCCATAGTCCGAGAGGTTAAAGGCAGAGATGCGCGACGGGAGGTACTCGTGTCCTATCAGCTAGTTGGTGAGGTAACGGCTCACCAAGGCGACGACGGGTAGCCGGCCTGAGAGGGTGACCGGCCACACTGGAACTGAGATACGGTCCAGACTCCTACGGGAGGCAGCAGTGGGGAATATTGGGCAATGGGAGGAATCCTGACCCAGCGACGCCGCGTGAACGAAGACGGCCTTCGGGTTGTAAAGTTCTTTTATGTGGGAAGAAGGAAGTGACGGTACCACATGAATAAGCCCCGGCTAACTA
>GV2UCFN02HJ1UL
GGTGAGTAAAGCATGAGGAGCTGTCCTGTCGAGGGGGATAACGTTCGGAAACGGACCCTAATACCCCATAGTCCGAGAGGTTAAAGGCAGAGATGCGCGACGGGAGGTACTCGTGTCCTATCAGCTAGTTGGTGAGGTAACGGCTCACCAAGGCGACGACGGGTAGCCGGCCTGAGAGGGTGACCGGCCACACTGGAACTGAGATACGGTCCAGACTCCTACGGGAGGCAGCAGTGGGGAATATTGGGCAATGGGAGGAATCCTGACCCAGCGACGCCGCGTGAACGAAGACGGCCTTCGGGTTGTAAAGTTCTTTTATGTGGGAAGAAGGAAGTGACGGTACCACATGAATAAGCCCCGGCTAACTA
>GV2UCFN02JVWUV
GGTGAGTAAAGCATGAGGAGCTGTCCTGTCGAGGGGGATAACGTTCGGAAACGGACCCTAATACCCCATAGTCCGAGAGGTTAAAGGCAGAGATGCGCGACGGGAGGTACTCGTGTCCTATCAGCTAGTTGGTGAGGTAACGGCTCACCAAGGCGACGACGGGTAGCCGGCCTGAGAGGGTGACCGGCCACACTGGAACTGAGATACGGTCCAGACTCCTACGGGAGGCAGCAGTGGGGAATATTGGGCAATGGGAGGAATCCTGACCCAGCGACGCCGCGTGAACGAAGACGGCCTTCGGGTTGTAAAGTTCTTTTATGTGGGAAGAAGGAAGTGACGGTACCACATGAATAAGCCCCGGCTAACTA
>GV2UCFN02JSJV0
GGTGAGTAAAGCATGAGGAGCTGTCCTGTCGAGGGGGATAACGTTCGGAAACGGACCCTAATACCCCATAGTCCGAGAGGTTAAAGGCAGAGATGCGCGACGGGAGGTACTCGTGTCCTATCAGCTAGTTGGTGAGGTAACGGCTCACCAAGGCGACGACGGGTAGCCGGCCTGAGAGGGTGACCGGCCACACTGGAACTGAGATACGGTCCAGACTCCTACGGGAGGCAGCAGTGGGGAATATTGGGCAATGGGAGGAATCCTGACCCAGCGACGCCGCGTGAACGAAGACGGCCTTCGGGTTGTAAAGTTCTTTTATGTGGGAAGAAGGAAGTGACGGTACCACATGAATAAGCCCCGGCTAACTA
>GV2UCFN02H4ULT
GGTGAGTAAAGCATGAGGAGCTGTCCTGTCGAGGGGGATAACGTTCGGAAACGGACCCTAATACCCCATAGTCCGAGAGGTTAAAGGCAGAGATGCGCGACGGGAGGTACTCGTGTCCTATCAGCTAGTTGGTGAGGTAACGGCTCACCAAGGCGACGACGGGTAGCCGGCCTGAGAGGGTGACCGGCCACACTGGAACTGAGATACGGTCCAGACTCCTACGGGAGGCAGCAGTGGGGAATATTGGGCAATGGGAGGAATCCTGACCCAGCGACGCCGCGTGAACGAAGACGGCCTTCGGGTTGTAAAGTTCTTTTATGTGGGAAGAAGGAAGTGACGGTACCACATGAATAAGCCCCGGCTAACTA
>GV2UCFN02IMC6E
GGTGAGTAAAGCATGAGGAGCTGTCCTGTCGAGGGGGATAACGTTCGGAAACGGACCCTAATACCCCATAGTCCGAGAGGTTAAAGGCAGAGATGCGCGACGGGAGGTACTCGTGTCCTATCAGCTAGTTGGTGAGGTAACGGCTCACCAAGGCGACGACGGGTAGCCGGCCTGAGAGGGTGACCGGCCACACTGGAACTGAGATACGGTCCAGACTCCTACGGGAGGCAGCAGTGGGGAATATTGGGCAATGGGAGGAATCCTGACCCAGCGACGCCGCGTGAACGAAGACGGCCTTCGGGTTGTAAAGTTCTTTTATGTGGGAAGAAGGAAGTGACGGTACCACATGAATAAGCCCCGGCTAACTA
>GV2UCFN02FOJN0
GGTGAGTAAAGCATGAGGAGCTGTCCTGTCGAGGGGGATAACGTTCGGAAACGGACCCTAATACCCCATAGTCCGAGAGGTTAAAGGCAGAGATGCGCGACGGGAGGTACTCGTGTCCTATCAGCTAGTTGGTGAGGTAACGGCTCACCAAGGCGACGACGGGTAGCCGGCCTGAGAGGGTGACCGGCCACACTGGAACTGAGATACGGTCCAGACTCCTACGGGAGGCAGCAGTGGGGAATATTGGGCAATGGGAGGAATCCTGACCCAGCGACGCCGCGTGAACGAAGACGGCCTTCGGGTTGTAAAGTTCTTTTATGTGGGAAGAAGGAAGTGACGGTACCACATGAATAAGCCCCGGCTAACTA
>GV2UCFN02I04O0
GGTGAGTAAAGCATGAGGAGCTGTCCTGTCGAGGGGGATAACGTTCGGAAACGGACCCTAATACCCCATAGTCCGAGAGGTTAAAGGCAGAGATGCGCGACGGGAGGTACTCGTGTCCTATCAGCTAGTTGGTGAGGTAACGGCTCACCAAGGCGACGACGGGTAGCCGGCCTGAGAGGGTGACCGGCCACACTGGAACTGAGATACGGTCCAGACTCCTACGGGAGGCAGCAGTGGGGAATATTGGGCAATGGGAGGAATCCTGACCCAGCGACGCCGCGTGAACGAAGACGGCCTTCGGGTTGTAAAGTTCTTTTATGTGGGAAGAAGGAAGTGACGGTACCACATGAATAAGCCCCGGCTAACTA
>GV2UCFN02IQAC9
GGTGAGTAAAGCATGAGGAGCTGTCCTGTCGAGGGGGATAACGTTCGGAAACGGACCCTAATACCCCATAGTCCGAGAGGTTAAAGGCAGAGATGCGCGACGGGAGGTACTCGTGTCCTATCAGCTAGTTGGTGAGGTAACGGCTCACCAAGGCGACGACGGGTAGCCGGCCTGAGAGGGTGACCGGCCACACTGGAACTGAGATACGGTCCAGACTCCTACGGGAGGCAGCAGTGGGGAATATTGGGCAATGGGAGGAATCCTGACCCAGCGACGCCGCGTGAACGAAGACGGCCTTCGGGTTGTAAAGTTCTTTTATGTGGGAAGAAGGAAGTGACGGTACCACATGAATAAGCCCCGGCTAACTA
>GV2UCFN02G9MXI
GGTGAGTAAAGCATGAGGAGCTGTCCTGTCGAGGGGGATAACGTTCGGAAACGGACCCTAATACCCCATAGTCCGAGAGGTTAAAGGCAGAGATGCGCGACGGGAGGTACTCGTGTCCTATCAGCTAGTTGGTGAGGTAACGGCTCACCAAGGCGACGACGGGTAGCCGGCCTGAGAGGGTGACCGGCCACACTGGAACTGAGATACGGTCCAGACTCCTACGGGAGGCAGCAGTGGGGAATATTGGGCAATGGGAGGAATCCTGACCCAGCGACGCCGCGTGAACGAAGACGGCCTTCGGGTTGTAAAGTTCTTTTATGTGGGAAGAAGGAAGTGACGGTACCACATGAATAAGCCCCGGCTAACTA
>GV2UCFN02GPWBQ
GGTGAGTAAAGCATGAGGAGCTGTCCTGTCGAGGGGGATAACGTTCGGAAACGGACCCTAATACCCCATAGTCCGAGAGGTTAAAGGCAGAGATGCGCGACGGGAGGTACTCGTGTCCTATCAGCTAGTTGGTGAGGTAACGGCTCACCAAGGCGACGACGGGTAGCCGGCCTGAGAGGGTGACCGGCCACACTGGAACTGAGATACGGTCCAGACTCCTACGGGAGGCAGCAGTGGGGAATATTGGGCAATGGGAGGAATCCTGACCCAGCGACGCCGCGTGAACGAAGACGGCCTTCGGGTTGTAAAGTTCTTTTATGTGGGAAGAAGGAAGTGACGGTACCACATGAATAAGCCCCGGCTAACTA
>GV2UCFN02H2UKU
GGTGAGTAAAGCATGAGGAGCTGTCCTGTCGAGGGGGATAACGTTCGGAAACGGACCCTAATACCCCATAGTCCGAGAGGTTAAAGGCAGAGATGCGCGACGGGAGGTACTCGTGTCCTATCAGCTAGTTGGTGAGGTAACGGCTCACCAAGGCGACGACGGGTAGCCGGCCTGAGAGGGTGACCGGCCACACTGGAACTGAGATACGGTCCAGACTCCTACGGGAGGCAGCAGTGGGGAATATTGGGCAATGGGAGGAATCCTGACCCAGCGACGCCGCGTGAACGAAGACGGCCTTCGGGTTGTAAAGTTCTTTTATGTGGGAAGAAGGAAGTGACGGTACCACATGAATAAGCCCCGGCTAACTA
>GV2UCFN02JDVFB
GGTGAGTAAAGCATGAGGAGCTGTCCTGTCGAGGGGGATAACGTTCGGAAACGGACCCTAATACCCCATAGTCCGAGAGGTTAAAGGCAGAGATGCGCGACGGGAGGTACTCGTGTCCTATCAGCTAGTTGGTGAGGTAACGGCTCACCAAGGCGACGACGGGTAGCCGGCCTGAGAGGGTGACCGGCCACACTGGAACTGAGATACGGTCCAGACTCCTACGGGAGGCAGCAGTGGGGAATATTGGGCAATGGGAGGAATCCTGACCCAGCGACGCCGCGTGAACGAAGACGGCCTTCGGGTTGTAAAGTTCTTTTATGTGGGAAGAAGGAAGTGACGGTACCACATGAATAAGCCCCGGCTAACTA
>GV2UCFN02IBD7V
GGTGAGTAAAGCATGAGGAGCTGTCCTGTCGAGGGGGATAACGTTCGGAAACGGACCCTAATACCCCATAGTCCGAGAGGTTAAAGGCAGAGATGCGCGACGGGAGGTACTCGTGTCCTATCAGCTAGTTGGTGAGGTAACGGCTCACCAAGGCGACGACGGGTAGCCGGCCTGAGAGGGTGACCGGCCACACTGGAACTGAGATACGGTCCAGACTCCTACGGGAGGCAGCAGTGGGGAATATTGGGCAATGGGAGGAATCCTGACCCAGCGACGCCGCGTGAACGAAGACGGCCTTCGGGTTGTAAAGTTCTTTTATGTGGGAAGAAGGAAGTGACGGTACCACATGAATAAGCCCCGGCTAACTA
>GV2UCFN02GXZO6
GGTGAGTAAAGCATGAGGAGCTGTCCTGTCGAGGGGGATAACGTTCGGAAACGGACCCTAATACCCCATAGTCCGAGAGGTTAAAGGCAGAGATGCGCGACGGGAGGTACTCGTGTCCTATCAGCTAGTTGGTGAGGTAACGGCTCACCAAGGCGACGACGGGTAGCCGGCCTGAGAGGGTGACCGGCCACACTGGAACTGAGATACGGTCCAGACTCCTACGGGAGGCAGCAGTGGGGAATATTGGGCAATGGGAGGAATCCTGACCCAGCGACGCCGCGTGAACGAAGACGGCCTTCGGGTTGTAAAGTTCTTTTATGTGGGAAGAAGGAAGTGACGGTACCACATGAATAAGCCCCGGCTAACTA
>GV2UCFN02IL7IO
GGTGAGTAAAGCATGAGGAGCTGTCCTGTCGAGGGGGATAACGTTCGGAAACGGACCCTAATACCCCATAGTCCGAGAGGTTAAAGGCAGAGATGCGCGACGGGAGGTACTCGTGTCCTATCAGCTAGTTGGTGAGGTAACGGCTCACCAAGGCGACGACGGGTAGCCGGCCTGAGAGGGTGACCGGCCACACTGGAACTGAGATACGGTCCAGACTCCTACGGGAGGCAGCAGTGGGGAATATTGGGCAATGGGAGGAATCCTGACCCAGCGACGCCGCGTGAACGAAGACGGCCTTCGGGTTGTAAAGTTCTTTTATGTGGGAAGAAGGAAGTGACGGTACCACATGAATAAGCCCCGGCTAACTA
>GV2UCFN02H2F48
GGTGAGTAAAGCATGAGGAGCTGTCCTGTCGAGGGGGATAACGTTCGGAAACGGACCCTAATACCCCATAGTCCGAGAGGTTAAAGGCAGAGATGCGCGACGGGAGGTACTCGTGTCCTATCAGCTAGTTGGTGAGGTAACGGCTCACCAAGGCGACGACGGGTAGCCGGCCTGAGAGGGTGACCGGCCACACTGGAACTGAGATACGGTCCAGACTCCTACGGGAGGCAGCAGTGGGGAATATTGGGCAATGGGAGGAATCCTGACCCAGCGACGCCGCGTGAACGAAGACGGCCTTCGGGTTGTAAAGTTCTTTTATGTGGGAAGAAGGAAGTGACGGTACCACATGAATAAGCCCCGGCTAACTA
>GV2UCFN02GHNSD
GGTGAGTAAAGCATGAGGAGCTGTCCTGTCGAGGGGGATAACGTTCGGAAACGGACCCTAATACCCCATAGTCCGAGAGGTTAAAGGCAGAGATGCGCGACGGGAGGTACTCGTGTCCTATCAGCTAGTTGGTGAGGTAACGGCTCACCAAGGCGACGACGGGTAGCCGGCCTGAGAGGGTGACCGGCCACACTGGAACTGAGATACGGTCCAGACTCCTACGGGAGGCAGCAGTGGGGAATATTGGGCAATGGGAGGAATCCTGACCCAGCGACGCCGCGTGAACGAAGACGGCCTTCGGGTTGTAAAGTTCTTTTATGTGGGAAGAAGGAAGTGACGGTACCACATGAATAAGCCCCGGCTAACTA
>GV2UCFN02I10HI
GGTGAGTAAAGCATGAGGAGCTGTCCTGTCGAGGGGGATAACGTTCGGAAACGGACCCTAATACCCCATAGTCCGAGAGGTTAAAGGCAGAGATGCGCGACGGGAGGTACTCGTGTCCTATCAGCTAGTTGGTGAGGTAACGGCTCACCAAGGCGACGACGGGTAGCCGGCCTGAGAGGGTGACCGGCCACACTGGAACTGAGATACGGTCCAGACTCCTACGGGAGGCAGCAGTGGGGAATATTGGGCAATGGGAGGAATCCTGACCCAGCGACGCCGCGTGAACGAAGACGGCCTTCGGGTTGTAAAGTTCTTTTATGTGGGAAGAAGGAAGTGACGGTACCACATGAATAAGCCCCGGCTAACTA
>GV2UCFN02JPEFC
GGTGAGTAAAGCATGAGGAGCTGTCCTGTCGAGGGGGATAACGTTCGGAAACGGACCCTAATACCCCATAGTCCGAGAGGTTAAAGGCAGAGATGCGCGACGGGAGGTACTCGTGTCCTATCAGCTAGTTGGTGAGGTAACGGCTCACCAAGGCGACGACGGGTAGCCGGCCTGAGAGGGTGACCGGCCACACTGGAACTGAGATACGGTCCAGACTCCTACGGGAGGCAGCAGTGGGGAATATTGGGCAATGGGAGGAATCCTGACCCAGCGACGCCGCGTGAACGAAGACGGCCTTCGGGTTGTAAAGTTCTTTTATGTGGGAAGAAGGAAGTGACGGTACCACATGAATAAGCCCCGGCTAACTA
>GV2UCFN02HJ0MA
GGTGAGTAAAGCATGAGGAGCTGTCCTGTCGAGGGGGATAACGTTCGGAAACGGACCCTAATACCCCATAGTCCGAGAGGTTAAAGGCAGAGATGCGCGACGGGAGGTACTCGTGTCCTATCAGCTAGTTGGTGAGGTAACGGCTCACCAAGGCGACGACGGGTAGCCGGCCTGAGAGGGTGACCGGCCACACTGGAACTGAGATACGGTCCAGACTCCTACGGGAGGCAGCAGTGGGGAATATTGGGCAATGGGAGGAATCCTGACCCAGCGACGCCGCGTGAACGAAGACGGCCTTCGGGTTGTAAAGTTCTTTTATGTGGGAAGAAGGAAGTGACGGTACCACATGAATAAGCCCCGGCTAACTA
>GV2UCFN02I2V7K
GGTGAGTAAAGCATGAGGAGCTGTCCTGTCGAGGGGGATAACGTTCGGAAACGGACCCTAATACCCCATAGTCCGAGAGGTTAAAGGCAGAGATGCGCGACGGGAGGTACTCGTGTCCTATCAGCTAGTTGGTGAGGTAACGGCTCACCAAGGCGACGACGGGTAGCCGGCCTGAGAGGGTGACCGGCCACACTGGAACTGAGATACGGTCCAGACTCCTACGGGAGGCAGCAGTGGGGAATATTGGGCAATGGGAGGAATCCTGACCCAGCGACGCCGCGTGAACGAAGACGGCCTTCGGGTTGTAAAGTTCTTTTATGTGGGAAGAAGGAAGTGACGGTACCACATGAATAAGCCCCGGCTAACTA
>GV2UCFN02JLHNQ
GGTGAGTAAAGCATGAGGAGCTGTCCTGTCGAGGGGGATAACGTTCGGAAACGGACCCTAATACCCCATAGTCCGAGAGGTTAAAGGCAGAGATGCGCGACGGGAGGTACTCGTGTCCTATCAGCTAGTTGGTGAGGTAACGGCTCACCAAGGCGACGACGGGTAGCCGGCCTGAGAGGGTGACCGGCCACACTGGAACTGAGATACGGTCCAGACTCCTACGGGAGGCAGCAGTGGGGAATATTGGGCAATGGGAGGAATCCTGACCCAGCGACGCCGCGTGAACGAAGACGGCCTTCGGGTTGTAAAGTTCTTTTATGTGGGAAGAAGGAAGTGACGGTACCACATGAATAAGCCCCGGCTAACTA
>GV2UCFN02GCEZU
GGTGAGTAAAGCATGAGGAGCTGTCCTGTCGAGGGGGATAACGTTCGGAAACGGACCCTAATACCCCATAGTCCGAGAGGTTAAAGGCAGAGATGCGCGACGGGAGGTACTCGTGTCCTATCAGCTAGTTGGTGAGGTAACGGCTCACCAAGGCGACGACGGGTAGCCGGCCTGAGAGGGTGACCGGCCACACTGGAACTGAGATACGGTCCAGACTCCTACGGGAGGCAGCAGTGGGGAATATTGGGCAATGGGAGGAATCCTGACCCAGCGACGCCGCGTGAACGAAGACGGCCTTCGGGTTGTAAAGTTCTTTTATGTGGGAAGAAGGAAGTGACGGTACCACATGAATAAGCCCCGGCTAACTA
>GV2UCFN02I5SLM
GGTGAGTAAAGCATGAGGAGCTGTCCTGTCGAGGGGGATAACGTTCGGAAACGGACCCTAATACCCCATAGTCCGAGAGGTTAAAGGCAGAGATGCGCGACGGGAGGTACTCGTGTCCTATCAGCTAGTTGGTGAGGTAACGGCTCACCAAGGCGACGACGGGTAGCCGGCCTGAGAGGGTGACCGGCCACACTGGAACTGAGATACGGTCCAGACTCCTACGGGAGGCAGCAGTGGGGAATATTGGGCAATGGGAGGAATCCTGACCCAGCGACGCCGCGTGAACGAAGACGGCCTTCGGGTTGTAAAGTTCTTTTATGTGGGAAGAAGGAAGTGACGGTACCACATGAATAAGCCCCGGCTAACTA
>GV2UCFN02HNA9U
GGTGAGTAAAGCATGAGGAGCTGTCCTGTCGAGGGGGATAACGTTCGGAAACGGACCCTAATACCCCATAGTCCGAGAGGTTAAAGGCAGAGATGCGCGACGGGAGGTACTCGTGTCCTATCAGCTAGTTGGTGAGGTAACGGCTCACCAAGGCGACGACGGGTAGCCGGCCTGAGAGGGTGACCGGCCACACTGGAACTGAGATACGGTCCAGACTCCTACGGGAGGCAGCAGTGGGGAATATTGGGCAATGGGAGGAATCCTGACCCAGCGACGCCGCGTGAACGAAGACGGCCTTCGGGTTGTAAAGTTCTTTTATGTGGGAAGAAGGAAGTGACGGTACCACATGAATAAGCCCCGGCTAACTA
>GV2UCFN02H6137
GGTGAGTAAAGCATGAGGAGCTGTCCTGTCGAGGGGGATAACGTTCGGAAACGGACCCTAATACCCCATAGTCCGAGAGGTTAAAGGCAGAGATGCGCGACGGGAGGTACTCGTGTCCTATCAGCTAGTTGGTGAGGTAACGGCTCACCAAGGCGACGACGGGTAGCCGGCCTGAGAGGGTGACCGGCCACACTGGAACTGAGATACGGTCCAGACTCCTACGGGAGGCAGCAGTGGGGAATATTGGGCAATGGGAGGAATCCTGACCCAGCGACGCCGCGTGAACGAAGACGGCCTTCGGGTTGTAAAGTTCTTTTATGTGGGAAGAAGGAAGTGACGGTACCACATGAATAAGCCCCGGCTAACTA
>GV2UCFN02IK0M9
GGTGAGTAAAGCATGAGGAGCTGTCCTGTCGAGGGGGATAACGTTCGGAAACGGACCCTAATACCCCATAGTCCGAGAGGTTAAAGGCAGAGATGCGCGACGGGAGGTACTCGTGTCCTATCAGCTAGTTGGTGAGGTAACGGCTCACCAAGGCGACGACGGGTAGCCGGCCTGAGAGGGTGACCGGCCACACTGGAACTGAGATACGGTCCAGACTCCTACGGGAGGCAGCAGTGGGGAATATTGGGCAATGGGAGGAATCCTGACCCAGCGACGCCGCGTGAACGAAGACGGCCTTCGGGTTGTAAAGTTCTTTTATGTGGGAAGAAGGAAGTGACGGTACCACATGAATAAGCCCCGGCTAACTA
>GV2UCFN02H1V5Q
GGTGAGTAAAGCATGAGGAGCTGTCCTGTCGAGGGGGATAACGTTCGGAAACGGACCCTAATACCCCATAGTCCGAGAGGTTAAAGGCAGAGATGCGCGACGGGAGGTACTCGTGTCCTATCAGCTAGTTGGTGAGGTAACGGCTCACCAAGGCGACGACGGGTAGCCGGCCTGAGAGGGTGACCGGCCACACTGGAACTGAGATACGGTCCAGACTCCTACGGGAGGCAGCAGTGGGGAATATTGGGCAATGGGAGGAATCCTGACCCAGCGACGCCGCGTGAACGAAGACGGCCTTCGGGTTGTAAAGTTCTTTTATGTGGGAAGAAGGAAGTGACGGTACCACATGAATAAGCCCCGGCTAACTA
>GV2UCFN02FDPBA
GGTGAGTAAAGCATGAGGAGCTGTCCTGTCGAGGGGGATAACGTTCGGAAACGGACCCTAATACCCCATAGTCCGAGAGGTTAAAGGCAGAGATGCGCGACGGGAGGTACTCGTGTCCTATCAGCTAGTTGGTGAGGTAACGGCTCACCAAGGCGACGACGGGTAGCCGGCCTGAGAGGGTGACCGGCCACACTGGAACTGAGATACGGTCCAGACTCCTACGGGAGGCAGCAGTGGGGAATATTGGGCAATGGGAGGAATCCTGACCCAGCGACGCCGCGTGAACGAAGACGGCCTTCGGGTTGTAAAGTTCTTTTATGTGGGAAGAAGGAAGTGACGGTACCACATGAATAAGCCCCGGCTAACTA
>GV2UCFN02I9QCR
GGTGAGTAAAGCATGAGGAGCTGTCCTGTCGAGGGGGATAACGTTCGGAAACGGACCCTAATACCCCATAGTCCGAGAGGTTAAAGGCAGAGATGCGCGACGGGAGGTACTCGTGTCCTATCAGCTAGTTGGTGAGGTAACGGCTCACCAAGGCGACGACGGGTAGCCGGCCTGAGAGGGTGACCGGCCACACTGGAACTGAGATACGGTCCAGACTCCTACGGGAGGCAGCAGTGGGGAATATTGGGCAATGGGAGGAATCCTGACCCAGCGACGCCGCGTGAACGAAGACGGCCTTCGGGTTGTAAAGTTCTTTTATGTGGGAAGAAGGAAGTGACGGTACCACATGAATAAGCCCCGGCTAACTA
>GV2UCFN02IQ5L3
GGTGAGTAAAGCATGAGGAGCTGTCCTGTCGAGGGGGATAACGTTCGGAAACGGACCCTAATACCCCATAGTCCGAGAGGTTAAAGGCAGAGATGCGCGACGGGAGGTACTCGTGTCCTATCAGCTAGTTGGTGAGGTAACGGCTCACCAAGGCGACGACGGGTAGCCGGCCTGAGAGGGTGACCGGCCACACTGGAACTGAGATACGGTCCAGACTCCTACGGGAGGCAGCAGTGGGGAATATTGGGCAATGGGAGGAATCCTGACCCAGCGACGCCGCGTGAACGAAGACGGCCTTCGGGTTGTAAAGTTCTTTTATGTGGGAAGAAGGAAGTGACGGTACCACATGAATAAGCCCCGGCTAACTA
>GV2UCFN02G9CXI
GGTGAGTAAAGCATGAGGAGCTGTCCTGTCGAGGGGGATAACGTTCGGAAACGGACCCTAATACCCCATAGTCCGAGAGGTTAAAGGCAGAGATGCGCGACGGGAGGTACTCGTGTCCTATCAGCTAGTTGGTGAGGTAACGGCTCACCAAGGCGACGACGGGTAGCCGGCCTGAGAGGGTGACCGGCCACACTGGAACTGAGATACGGTCCAGACTCCTACGGGAGGCAGCAGTGGGGAATATTGGGCAATGGGAGGAATCCTGACCCAGCGACGCCGCGTGAACGAAGACGGCCTTCGGGTTGTAAAGTTCTTTTATGTGGGAAGAAGGAAGTGACGGTACCACATGAATAAGCCCCGGCTAACTA
>GV2UCFN02HPUPY
GGTGAGTAAAGCATGAGGAGCTGTCCTGTCGAGGGGGATAACGTTCGGAAACGGACCCTAATACCCCATAGTCCGAGAGGTTAAAGGCAGAGATGCGCGACGGGAGGTACTCGTGTCCTATCAGCTAGTTGGTGAGGTAACGGCTCACCAAGGCGACGACGGGTAGCCGGCCTGAGAGGGTGACCGGCCACACTGGAACTGAGATACGGTCCAGACTCCTACGGGAGGCAGCAGTGGGGAATATTGGGCAATGGGAGGAATCCTGACCCAGCGACGCCGCGTGAACGAAGACGGCCTTCGGGTTGTAAAGTTCTTTTATGTGGGAAGAAGGAAGTGACGGTACCACATGAATAAGCCCCGGCTAACTA
