# Supplementary material for: Investigation of the Effect of Type 2 Diabetes Mellitus on Subgingival Plaque Microbiota by High-Throughput 16S rDNA Pyrosequencing
Source: PLoS One. 2013 Apr 22;8(4):e61516. doi: 10.1371/journal.pone.0061516 (PMC3632544; doi:10.1371/journal.pone.0061516)
Supplement: File S1 — FASTA-format sequences for all the OTUs. Sequences for each OTU are provided in a FASTA-format file. (ZIP) [file pone.0061516.s004.zip › OTU.allseq/Otu0058.fasta]

>G35JFLI02IVWCV
GGTGCGTAACGCTGGGTAATCTGCCTTTGTCAAAGGAATAACTATCGAAAGAATAGCTAAAACCATATAACATATTAATAGGGCATCCTAATAATATCAAAACTGAGGTGGACAAAGATGAGCCCGCGTCTGATTAGCTAGTTGGTGAGATAAAAGCCCACCAAGGCAACGATCAGTAGCCGACCTGAGAGGGTGAACGGCCACATTGGAACTGAGACACGGTCCAAACTCCTACGGGAGGCAGCAGTGGGGAATATTGCACAATGGGGGGAACCCTGATGCAGCAACGCCGCGTGAGTGAAGAAGGCATTCGTGTCGTAAAACTCTGTAGTAGGGGAAGAAAGAAATGACAGTACCCTAAAAGAAAGCCCCGGCTAACTA
>G3BZQ8102GGHLE
GGTGCGTAACGCGTGGGTAATCTGCCTTTAGTCAAGGAATAACTATTCGAAAGAATAGCTAAAACCATATAACATATTAATAGGGCATCCTAATAATATCAAAACTGAGGTGGACAAAGATGAGCCCGCGTCTGATTAGCTAGTTGGTGAGATAAAAGCCCACCAAGGCAACGATCAGTAGCCGACCTGAGAGGGTGAACGGCCACATTGGAACTGAGACACGGTCCAAACTCCTACGGGAGGCAGCAGTGGGGAATATTGCACAATGGGGGGAACCCTGATGCAGCAACGCCGCGTGAGTGAAGAAGGCATTCGTGTCGTAAAACTCTGTAGTAGGGGAAGAAAGAAATGACAGTACCCTAAAAGAAAGCCCCGGCTAACTA
>GV2UCFN02G17I5
GGTGCGTAACGCGTGGGTAATCTGCCTTTGTCAAAGGAATAACTATTCGAAAGAATAGCTAAAACCGTATAAAATATTAATAGGGCATCCTAATAATATCAAAACTGAGGTGGACAAAGATGAGCCCGCGTCTGATTAGCTAGTTGGTGAGATAAAAGCCCACCAAGGCAACGATCAGTAGCCGACCTGAGAGGGTGAACGGCCACATTGGAACTGAGACACGGTCCAAACTCCTACGGGAGGCAGCAGTGGGGAATATTGCACAATGGGGGGAACCCTGATGCAGCAACGCCGCGTGAGTGAAGAAGGCATTCGTGTCGTAAAACTCTGTAGTAGGGGAAGAAAGAAATGACAGTACCCTAAAAGAAAGCCCCGGCTAACTA
>GV2UCFN02JWST4
GGTGCGTAACGCGTGGGTAATCTGCCTTTGTCAAAGGAATAACTATTCGAAAGAATAGCTAAAACCGTATAAAATATTAATAGGGCATCCTAATAATATCAAAACTGAGGTGGACAAAGATGAGCCCGCGTCTGATTAGCTAGTTGGTGAGATAAAAGCCCACCAAGGCAACGATCAGTAGCCGACCTGAGAGGGTGAACGGCCACATTGGAACTGAGACACGGTCCAAACTCCTACGGGAGGCAGCAGTGGGGAATATTGCACAATGGGGGGAACCCTGATGCAGCAACGCCGCGTGAGTGAAGAAGGCATTCGTGTCGTAAAACTCTGTAGTAGGGGAAGAAAGAAATGACAGTACCCTAAAAGAAAGCCCCGGCTAACTA
>GV2UCFN02HJ0GZ
GGTGCGTAACGCGTGGGTAATCTGCCTTTGTCAAAGGAATAACTATTCGAAAGAATAGCTAAAACCGTATAAAATATTAATAGGGCATCCTAATAATATCAAAACTGAGGTGGACAAAGATGAGCCCGCGTCTGATTAGCTAGTTGGTGAGATAAAAGCCCACCAAGGCAACGATCAGTAGCCGACCTGAGAGGGTGAACGGCCACATTGGAACTGAGACACGGTCCAAACTCCTACGGGAGGCAGCAGTGGGGAATATTGCACAATGGGGGGAACCCTGATGCAGCAACGCCGCGTGAGTGAAGAAGGCATTCGTGTCGTAAAACTCTGTAGTAGGGGAAGAAAGAAATGACAGTACCCTAAAAGAAAGCCCCGGCTAACTA
>GV2UCFN02GO5JK
GGTGCGTAACGCGTGGGTAATCTGCCTTTGTCAAAGGAATAACTATTCGAAAGAATAGCTAAAACCGTATAAAATATTAATAGGGCATCCTAATAATATCAAAACTGAGGTGGACAAAGATGAGCCCGCGTCTGATTAGCTAGTTGGTGAGATAAAAGCCCACCAAGGCAACGATCAGTAGCCGACCTGAGAGGGTGAACGGCCACATTGGAACTGAGACACGGTCCAAACTCCTACGGGAGGCAGCAGTGGGGAATATTGCACAATGGGGGGAACCCTGATGCAGCAACGCCGCGTGAGTGAAGAAGGCATTCGTGTCGTAAAACTCTGTAGTAGGGGAAGAAAGAAATGACAGTACCCTAAAAGAAAGCCCCGGCTAACTA
>GV2UCFN02HJ3R4
GGTGCGTAACGCGTGGGTAATCTGCCTTTGTCAAAGGAATAACTATTCGAAAGAATAGCTAAAACCGTATAAAATATTAATAGGGCATCCTAATAATATCAAAACTGAGGTGGACAAAGATGAGCCCGCGTCTGATTAGCTAGTTGGTGAGATAAAAGCCCACCAAGGCAACGATCAGTAGCCGACCTGAGAGGGTGAACGGCCACATTGGAACTGAGACACGGTCCAAACTCCTACGGGAGGCAGCAGTGGGGAATATTGCACAATGGGGGGAACCCTGATGCAGCAACGCCGCGTGAGTGAAGAAGGCATTCGTGTCGTAAAACTCTGTAGTAGGGGAAGAAAGAAATGACAGTACCCTAAAAGAAAGCCCCGGCTAACTA
>GV2UCFN02GKIDM
GGTGCGTAACGCGTGGGTAATCTGCCTTTGTCAAAGGAATAACTATTCGAAAGAATAGCTAAAACCGTATAAAATATTAATAGGGCATCCTAATAATATCAAAACTGAGGTGGACAAAGATGAGCCCGCGTCTGATTAGCTAGTTGGTGAGATAAAAGCCCACCAAGGCAACGATCAGTAGCCGACCTGAGAGGGTGAACGGCCACATTGGAACTGAGACACGGTCCAAACTCCTACGGGAGGCAGCAGTGGGGAATATTGCACAATGGGGGGAACCCTGATGCAGCAACGCCGCGTGAGTGAAGAAGGCATTCGTGTCGTAAAACTCTGTAGTAGGGGAAGAAAGAAATGACAGTACCCTAAAAGAAAGCCCCGGCTAACTA
>GV2UCFN02IHCKY
GGTGCGTAACGCGTGGGTAATCTGCCTTTGTCAAAGGAATAACTATTCGAAAGAATAGCTAAAACCGTATAAAATATTAATAGGGCATCCTAATAATATCAAAACTGAGGTGGACAAAGATGAGCCCGCGTCTGATTAGCTAGTTGGTGAGATAAAAGCCCACCAAGGCAACGATCAGTAGCCGACCTGAGAGGGTGAACGGCCACATTGGAACTGAGACACGGTCCAAACTCCTACGGGAGGCAGCAGTGGGGAATATTGCACAATGGGGGGAACCCTGATGCAGCAACGCCGCGTGAGTGAAGAAGGCATTCGTGTCGTAAAACTCTGTAGTAGGGGAAGAAAGAAATGACAGTACCCTAAAAGAAAGCCCCGGCTAACTA
>GV2UCFN02I1F2Z
GGTGCGTAACGCGTGGGTAATCTGCCTTTGTCAAAGGAATAACTATTCGAAAGAATAGCTAAAACCGTATAAAATATTAATAGGGCATCCTAATAATATCAAAACTGAGGTGGACAAAGATGAGCCCGCGTCTGATTAGCTAGTTGGTGAGATAAAAGCCCACCAAGGCAACGATCAGTAGCCGACCTGAGAGGGTGAACGGCCACATTGGAACTGAGACACGGTCCAAACTCCTACGGGAGGCAGCAGTGGGGAATATTGCACAATGGGGGGAACCCTGATGCAGCAACGCCGCGTGAGTGAAGAAGGCATTCGTGTCGTAAAACTCTGTAGTAGGGGAAGAAAGAAATGACAGTACCCTAAAAGAAAGCCCCGGCTAACTA
>GV2UCFN02I1EXK
GGTGCGTAACGCGTGGGTAATCTGCCTTTGTCAAAGGAATAACTATTCGAAAGAATAGCTAAAACCGTATAAAATATTAATAGGGCATCCTAATAATATCAAAACTGAGGTGGACAAAGATGAGCCCGCGTCTGATTAGCTAGTTGGTGAGATAAAAGCCCACCAAGGCAACGATCAGTAGCCGACCTGAGAGGGTGAACGGCCACATTGGAACTGAGACACGGTCCAAACTCCTACGGGAGGCAGCAGTGGGGAATATTGCACAATGGGGGGAACCCTGATGCAGCAACGCCGCGTGAGTGAAGAAGGCATTCGTGTCGTAAAACTCTGTAGTAGGGGAAGAAAGAAATGACAGTACCCTAAAAGAAAGCCCCGGCTAACTA
>GV2UCFN02G9F7S
GGTGCGTAACGCGTGGGTAATCTGCCTTTGTCAAAGGAATAACTATTCGAAAGAATAGCTAAAACCGTATAAAATATTAATAGGGCATCCTAATAATATCAAAACTGAGGTGGACAAAGATGAGCCCGCGTCTGATTAGCTAGTTGGTGAGATAAAAGCCCACCAAGGCAACGATCAGTAGCCGACCTGAGAGGGTGAACGGCCACATTGGAACTGAGACACGGTCCAAACTCCTACGGGAGGCAGCAGTGGGGAATATTGCACAATGGGGGGAACCCTGATGCAGCAACGCCGCGTGAGTGAAGAAGGCATTCGTGTCGTAAAACTCTGTAGTAGGGGAAGAAAGAAATGACAGTACCCTAAAAGAAAGCCCCGGCTAACTA
>GV2UCFN02G1UOF
GGTGCGTAACGCGTGGGTAATCTGCCTTTGTCAAAGGAATAACTATTCGAAAGAATAGCTAAAACCGTATAAAATATTAATAGGGCATCCTAATAATATCAAAACTGAGGTGGACAAAGATGAGCCCGCGTCTGATTAGCTAGTTGGTGAGATAAAAGCCCACCAAGGCAACGATCAGTAGCCGACCTGAGAGGGTGAACGGCCACATTGGAACTGAGACACGGTCCAAACTCCTACGGGAGGCAGCAGTGGGGAATATTGCACAATGGGGGGAACCCTGATGCAGCAACGCCGCGTGAGTGAAGAAGGCATTCGTGTCGTAAAACTCTGTAGTAGGGGAAGAAAGAAATGACAGTACCCTAAAAGAAAGCCCCGGCTAACTA
>GV2UCFN02H8EHA
GGTGCGTAACGCGTGGGTAATCTGCCTTTGTCAAAGGAATAACTATTCGAAAGAATAGCTAAAACCGTATAAAATATTAATAGGGCATCCTAATAATATCAAAACTGAGGTGGACAAAGATGAGCCCGCGTCTGATTAGCTAGTTGGTGAGATAAAAGCCCACCAAGGCAACGATCAGTAGCCGACCTGAGAGGGTGAACGGCCACATTGGAACTGAGACACGGTCCAAACTCCTACGGGAGGCAGCAGTGGGGAATATTGCACAATGGGGGGAACCCTGATGCAGCAACGCCGCGTGAGTGAAGAAGGCATTCGTGTCGTAAAACTCTGTAGTAGGGGAAGAAAGAAATGACAGTACCCTAAAAGAAAGCCCCGGCTAACTA
>GV2UCFN02G0HYO
GGTGCGTAACGCGTGGGTAATCTGCCTTTGTCAAAGGAATAACTATTCGAAAGAATAGCTAAAACCGTATAAAATATTAATAGGGCATCCTAATAATATCAAAACTGAGGTGGACAAAGATGAGCCCGCGTCTGATTAGCTAGTTGGTGAGATAAAAGCCCACCAAGGCAACGATCAGTAGCCGACCTGAGAGGGTGAACGGCCACATTGGAACTGAGACACGGTCCAAACTCCTACGGGAGGCAGCAGTGGGGAATATTGCACAATGGGGGGAACCCTGATGCAGCAACGCCGCGTGAGTGAAGAAGGCATTCGTGTCGTAAAACTCTGTAGTAGGGGAAGAAAGAAATGACAGTACCCTAAAAGAAAGCCCCGGCTAACTA
>GV2UCFN02JIH1E
GGTGCGTAACGCGTGGGTAATCTGCCTTTGTCAAAGGAATAACTATTCGAAAGAATAGCTAAAACCGTATAAAATATTAATAGGGCATCCTAATAATATCAAAACTGAGGTGGACAAAGATGAGCCCGCGTCTGATTAGCTAGTTGGTGAGATAAAAGCCCACCAAGGCAACGATCAGTAGCCGACCTGAGAGGGTGAACGGCCACATTGGAACTGAGACACGGTCCAAACTCCTACGGGAGGCAGCAGTGGGGAATATTGCACAATGGGGGGAACCCTGATGCAGCAACGCCGCGTGAGTGAAGAAGGCATTCGTGTCGTAAAACTCTGTAGTAGGGGAAGAAAGAAATGACAGTACCCTAAAAGAAAGCCCCGGCTAACTA
>GV2UCFN02GKLER
GGTGCGTAACGCGTGGGTAATCTGCCTTTGTCAAAGGAATAACTATTCGAAAGAATAGCTAAAACCGTATAAAATATTAATAGGGCATCCTAATAATATCAAAACTGAGGTGGACAAAGATGAGCCCGCGTCTGATTAGCTAGTTGGTGAGATAAAAGCCCACCAAGGCAACGATCAGTAGCCGACCTGAGAGGGTGAACGGCCACATTGGAACTGAGACACGGTCCAAACTCCTACGGGAGGCAGCAGTGGGGAATATTGCACAATGGGGGGAACCCTGATGCAGCAACGCCGCGTGAGTGAAGAAGGCATTCGTGTCGTAAAACTCTGTAGTAGGGGAAGAAAGAAATGACAGTACCCTAAAAGAAAGCCCCGGCTAACTA
>GV2UCFN02FZ1UP
GGTGCGTAACGCGTGGGTAATCTGCCTTTGTCAAAGGAATAACTATTCGAAAGAATAGCTAAAACCGTATAAAATATTAATAGGGCATCCTAATAATATCAAAACTGAGGTGGACAAAGATGAGCCCGCGTCTGATTAGCTAGTTGGTGAGATAAAAGCCCACCAAGGCAACGATCAGTAGCCGACCTGAGAGGGTGAACGGCCACATTGGAACTGAGACACGGTCCAAACTCCTACGGGAGGCAGCAGTGGGGAATATTGCACAATGGGGGGAACCCTGATGCAGCAACGCCGCGTGAGTGAAGAAGGCATTCGTGTCGTAAAACTCTGTAGTAGGGGAAGAAAGAAATGACAGTACCCTAAAAGAAAGCCCCGGCTAACTA
>GV2UCFN02FW3J1
GGTGCGTAACGCGTGGGTAATCTGCCTTTGTCAAAGGAATAACTATTCGAAAGAATAGCTAAAACCGTATAAAATATTAATAGGGCATCCTAATAATATCAAAACTGAGGTGGACAAAGATGAGCCCGCGTCTGATTAGCTAGTTGGTGAGATAAAAGCCCACCAAGGCAACGATCAGTAGCCGACCTGAGAGGGTGAACGGCCACATTGGAACTGAGACACGGTCCAAACTCCTACGGGAGGCAGCAGTGGGGAATATTGCACAATGGGGGGAACCCTGATGCAGCAACGCCGCGTGAGTGAAGAAGGCATTCGTGTCGTAAAACTCTGTAGTAGGGGAAGAAAGAAATGACAGTACCCTAAAAGAAAGCCCCGGCTAACTA
>GV2UCFN02H4TSA
GGTGCGTAACGCGTGGGTAATCTGCCTTTGTCAAAGGAATAACTATTCGAAAGAATAGCTAAAACCGTATAAAATATTAATAGGGCATCCTAATAATATCAAAACTGAGGTGGACAAAGATGAGCCCGCGTCTGATTAGCTAGTTGGTGAGATAAAAGCCCACCAAGGCAACGATCAGTAGCCGACCTGAGAGGGTGAACGGCCACATTGGAACTGAGACACGGTCCAAACTCCTACGGGAGGCAGCAGTGGGGAATATTGCACAATGGGGGGAACCCTGATGCAGCAACGCCGCGTGAGTGAAGAAGGCATTCGTGTCGTAAAACTCTGTAGTAGGGGAAGAAAGAAATGACAGTACCCTAAAAGAAAGCCCCGGCTAACTA
>GV2UCFN02I05TL
GGTGCGTAACGCGTGGGTAATCTGCCTTTGTCAAAGGAATAACTATTCGAAAGAATAGCTAAAACCGTATAAAATATTAATAGGGCATCCTAATAATATCAAAACTGAGGTGGACAAAGATGAGCCCGCGTCTGATTAGCTAGTTGGTGAGATAAAAGCCCACCAAGGCAACGATCAGTAGCCGACCTGAGAGGGTGAACGGCCACATTGGAACTGAGACACGGTCCAAACTCCTACGGGAGGCAGCAGTGGGGAATATTGCACAATGGGGGGAACCCTGATGCAGCAACGCCGCGTGAGTGAAGAAGGCATTCGTGTCGTAAAACTCTGTAGTAGGGGAAGAAAGAAATGACAGTACCCTAAAAGAAAGCCCCGGCTAACTA
>GV2UCFN02GI5XN
GGTGCGTAACGCGTGGGTAATCTGCCTTTGTCAAAGGAATAACTATTCGAAAGAATAGCTAAAACCGTATAAAATATTAATAGGGCATCCTAATAATATCAAAACTGAGGTGGACAAAGATGAGCCCGCGTCTGATTAGCTAGTTGGTGAGATAAAAGCCCACCAAGGCAACGATCAGTAGCCGACCTGAGAGGGTGAACGGCCACATTGGAACTGAGACACGGTCCAAACTCCTACGGGAGGCAGCAGTGGGGAATATTGCACAATGGGGGGAACCCTGATGCAGCAACGCCGCGTGAGTGAAGAAGGCATTCGTGTCGTAAAACTCTGTAGTAGGGGAAGAAAGAAATGACAGTACCCTAAAAGAAAGCCCCGGCTAACTA
>GV2UCFN02JS7F7
GGTGCGTAACGCGTGGGTAATCTGCCTTTGTCAAAGGAATAACTATTCGAAAGAATAGCTAAAACCGTATAAAATATTAATAGGGCATCCTAATAATATCAAAACTGAGGTGGACAAAGATGAGCCCGCGTCTGATTAGCTAGTTGGTGAGATAAAAGCCCACCAAGGCAACGATCAGTAGCCGACCTGAGAGGGTGAACGGCCACATTGGAACTGAGACACGGTCCAAACTCCTACGGGAGGCAGCAGTGGGGAATATTGCACAATGGGGGGAACCCTGATGCAGCAACGCCGCGTGAGTGAAGAAGGCATTCGTGTCGTAAAACTCTGTAGTAGGGGAAGAAAGAAATGACAGTACCCTAAAAGAAAGCCCCGGCTAACTA
>GV2UCFN02IOUNE
GGTGCGTAACGCGTGGGTAATCTGCCTTTGTCAAAGGAATAACTATTCGAAAGAATAGCTAAAACCGTATAAAATATTAATAGGGCATCCTAATAATATCAAAACTGAGGTGGACAAAGATGAGCCCGCGTCTGATTAGCTAGTTGGTGAGATAAAAGCCCACCAAGGCAACGATCAGTAGCCGACCTGAGAGGGTGAACGGCCACATTGGAACTGAGACACGGTCCAAACTCCTACGGGAGGCAGCAGTGGGGAATATTGCACAATGGGGGGAACCCTGATGCAGCAACGCCGCGTGAGTGAAGAAGGCATTCGTGTCGTAAAACTCTGTAGTAGGGGAAGAAAGAAATGACAGTACCCTAAAAGAAAGCCCCGGCTAACTA
>GV2UCFN02IQ5S8
GGTGCGTAACGCGTGGGTAATCTGCCTTTGTCAAAGGAATAACTATTCGAAAGAATAGCTAAAACCGTATAAAATATTAATAGGGCATCCTAATAATATCAAAACTGAGGTGGACAAAGATGAGCCCGCGTCTGATTAGCTAGTTGGTGAGATAAAAGCCCACCAAGGCAACGATCAGTAGCCGACCTGAGAGGGTGAACGGCCACATTGGAACTGAGACACGGTCCAAACTCCTACGGGAGGCAGCAGTGGGGAATATTGCACAATGGGGGGAACCCTGATGCAGCAACGCCGCGTGAGTGAAGAAGGCATTCGTGTCGTAAAACTCTGTAGTAGGGGAAGAAAGAAATGACAGTACCCTAAAAGAAAGCCCCGGCTAACTA
>GV2UCFN02HW7SI
GGTGCGTAACGCGTGGGTAATCTGCCTTTGTCAAAGGAATAACTATTCGAAAGAATAGCTAAAACCGTATAAAATATTAATAGGGCATCCTAATAATATCAAAACTGAGGTGGACAAAGATGAGCCCGCGTCTGATTAGCTAGTTGGTGAGATAAAAGCCCACCAAGGCAACGATCAGTAGCCGACCTGAGAGGGTGAACGGCCACATTGGAACTGAGACACGGTCCAAACTCCTACGGGAGGCAGCAGTGGGGAATATTGCACAATGGGGGGAACCCTGATGCAGCAACGCCGCGTGAGTGAAGAAGGCATTCGTGTCGTAAAACTCTGTAGTAGGGGAAGAAAGAAATGACAGTACCCTAAAAGAAAGCCCCGGCTAACTA
>GV2UCFN02I9AF8
GGTGCGTAACGCGTGGGTAATCTGCCTTTGTCAAAGGAATAACTATTCGAAAGAATAGCTAAAACCGTATAAAATATTAATAGGGCATCCTAATAATATCAAAACTGAGGTGGACAAAGATGAGCCCGCGTCTGATTAGCTAGTTGGTGAGATAAAAGCCCACCAAGGCAACGATCAGTAGCCGACCTGAGAGGGTGAACGGCCACATTGGAACTGAGACACGGTCCAAACTCCTACGGGAGGCAGCAGTGGGGAATATTGCACAATGGGGGGAACCCTGATGCAGCAACGCCGCGTGAGTGAAGAAGGCATTCGTGTCGTAAAACTCTGTAGTAGGGGAAGAAAGAAATGACAGTACCCTAAAAGAAAGCCCCGGCTAACTA
>GV2UCFN02G7F90
GGTGCGTAACGCGTGGGTAATCTGCCTTTGTCAAAGGAATAACTATTCGAAAGAATAGCTAAAACCGTATAAAATATTAATAGGGCATCCTAATAATATCAAAACTGAGGTGGACAAAGATGAGCCCGCGTCTGATTAGCTAGTTGGTGAGATAAAAGCCCACCAAGGCAACGATCAGTAGCCGACCTGAGAGGGTGAACGGCCACATTGGAACTGAGACACGGTCCAAACTCCTACGGGAGGCAGCAGTGGGGAATATTGCACAATGGGGGGAACCCTGATGCAGCAACGCCGCGTGAGTGAAGAAGGCATTCGTGTCGTAAAACTCTGTAGTAGGGGAAGAAAGAAATGACAGTACCCTAAAAGAAAGCCCCGGCTAACTA
>GV2UCFN02G0MDY
GGTGCGTAACGCGTGGGTAATCTGCCTTTGTCAAAGGAATAACTATTCGAAAGAATAGCTAAAACCGTATAAAATATTAATAGGGCATCCTAATAATATCAAAACTGAGGTGGACAAAGATGAGCCCGCGTCTGATTAGCTAGTTGGTGAGATAAAAGCCCACCAAGGCAACGATCAGTAGCCGACCTGAGAGGGTGAACGGCCACATTGGAACTGAGACACGGTCCAAACTCCTACGGGAGGCAGCAGTGGGGAATATTGCACAATGGGGGGAACCCTGATGCAGCAACGCCGCGTGAGTGAAGAAGGCATTCGTGTCGTAAAACTCTGTAGTAGGGGAAGAAAGAAATGACAGTACCCTAAAAGAAAGCCCCGGCTAACTA
>GV2UCFN02JE9HX
GGTGCGTAACGCGTGGGTAATCTGCCTTTGTCAAAGGAATAACTATTCGAAAGAATAGCTAAAACCGTATAAAATATTAATAGGGCATCCTAATAATATCAAAACTGAGGTGGACAAAGATGAGCCCGCGTCTGATTAGCTAGTTGGTGAGATAAAAGCCCACCAAGGCAACGATCAGTAGCCGACCTGAGAGGGTGAACGGCCACATTGGAACTGAGACACGGTCCAAACTCCTACGGGAGGCAGCAGTGGGGAATATTGCACAATGGGGGGAACCCTGATGCAGCAACGCCGCGTGAGTGAAGAAGGCATTCGTGTCGTAAAACTCTGTAGTAGGGGAAGAAAGAAATGACAGTACCCTAAAAGAAAGCCCCGGCTAACTA
>GV2UCFN02HYH2Q
GGTGCGTAACGCGTGGGTAATCTGCCTTTGTCAAAGGAATAACTATTCGAAAGAATAGCTAAAACCGTATAAAATATTAATAGGGCATCCTAATAATATCAAAACTGAGGTGGACAAAGATGAGCCCGCGTCTGATTAGCTAGTTGGTGAGATAAAAGCCCACCAAGGCAACGATCAGTAGCCGACCTGAGAGGGTGAACGGCCACATTGGAACTGAGACACGGTCCAAACTCCTACGGGAGGCAGCAGTGGGGAATATTGCACAATGGGGGGAACCCTGATGCAGCAACGCCGCGTGAGTGAAGAAGGCATTCGTGTCGTAAAACTCTGTAGTAGGGGAAGAAAGAAATGACAGTACCCTAAAAGAAAGCCCCGGCTAACTA
>GV2UCFN02GRLDH
GGTGCGTAACGCGTGGGTAATCTGCCTTTGTCAAAGGAATAACTATTCGAAAGAATAGCTAAAACCGTATAAAATATTAATAGGGCATCCTAATAATATCAAAACTGAGGTGGACAAAGATGAGCCCGCGTCTGATTAGCTAGTTGGTGAGATAAAAGCCCACCAAGGCAACGATCAGTAGCCGACCTGAGAGGGTGAACGGCCACATTGGAACTGAGACACGGTCCAAACTCCTACGGGAGGCAGCAGTGGGGAATATTGCACAATGGGGGGAACCCTGATGCAGCAACGCCGCGTGAGTGAAGAAGGCATTCGTGTCGTAAAACTCTGTAGTAGGGGAAGAAAGAAATGACAGTACCCTAAAAGAAAGCCCCGGCTAACTA
>GV2UCFN02F5R3S
GGTGCGTAACGCGTGGGTAATCTGCCTTTGTCAAAGGAATAACTATTCGAAAGAATAGCTAAAACCGTATAAAATATTAATAGGGCATCCTAATAATATCAAAACTGAGGTGGACAAAGATGAGCCCGCGTCTGATTAGCTAGTTGGTGAGATAAAAGCCCACCAAGGCAACGATCAGTAGCCGACCTGAGAGGGTGAACGGCCACATTGGAACTGAGACACGGTCCAAACTCCTACGGGAGGCAGCAGTGGGGAATATTGCACAATGGGGGGAACCCTGATGCAGCAACGCCGCGTGAGTGAAGAAGGCATTCGTGTCGTAAAACTCTGTAGTAGGGGAAGAAAGAAATGACAGTACCCTAAAAGAAAGCCCCGGCTAACTA
>GV2UCFN02G7PAQ
GGTGCGTAACGCGTGGGTAATCTGCCTTTGTCAAAGGAATAACTATTCGAAAGAATAGCTAAAACCGTATAAAATATTAATAGGGCATCCTAATAATATCAAAACTGAGGTGGACAAAGATGAGCCCGCGTCTGATTAGCTAGTTGGTGAGATAAAAGCCCACCAAGGCAACGATCAGTAGCCGACCTGAGAGGGTGAACGGCCACATTGGAACTGAGACACGGTCCAAACTCCTACGGGAGGCAGCAGTGGGGAATATTGCACAATGGGGGGAACCCTGATGCAGCAACGCCGCGTGAGTGAAGAAGGCATTCGTGTCGTAAAACTCTGTAGTAGGGGAAGAAAGAAATGACAGTACCCTAAAAGAAAGCCCCGGCTAACTA
>GV2UCFN02F6MT3
GGTGCGTAACGCGTGGGTAATCTGCCTTTGTCAAAGGAATAACTATTCGAAAGAATAGCTAAAACCGTATAAAATATTAATAGGGCATCCTAATAATATCAAAACTGAGGTGGACAAAGATGAGCCCGCGTCTGATTAGCTAGTTGGTGAGATAAAAGCCCACCAAGGCAACGATCAGTAGCCGACCTGAGAGGGTGAACGGCCACATTGGAACTGAGACACGGTCCAAACTCCTACGGGAGGCAGCAGTGGGGAATATTGCACAATGGGGGGAACCCTGATGCAGCAACGCCGCGTGAGTGAAGAAGGCATTCGTGTCGTAAAACTCTGTAGTAGGGGAAGAAAGAAATGACAGTACCCTAAAAGAAAGCCCCGGCTAACTA
>GV2UCFN02GGCPE
GGTGCGTAACGCGTGGGTAATCTGCCTTTGTCAAAGGAATAACTATTCGAAAGAATAGCTAAAACCGTATAAAATATTAATAGGGCATCCTAATAATATCAAAACTGAGGTGGACAAAGATGAGCCCGCGTCTGATTAGCTAGTTGGTGAGATAAAAGCCCACCAAGGCAACGATCAGTAGCCGACCTGAGAGGGTGAACGGCCACATTGGAACTGAGACACGGTCCAAACTCCTACGGGAGGCAGCAGTGGGGAATATTGCACAATGGGGGGAACCCTGATGCAGCAACGCCGCGTGAGTGAAGAAGGCATTCGTGTCGTAAAACTCTGTAGTAGGGGAAGAAAGAAATGACAGTACCCTAAAAGAAAGCCCCGGCTAACTA
>GV2UCFN02I1J8W
GGTGCGTAACGCGTGGGTAATCTGCCTTTGTCAAAGGAATAACTATTCGAAAGAATAGCTAAAACCGTATAAAATATTAATAGGGCATCCTAATAATATCAAAACTGAGGTGGACAAAGATGAGCCCGCGTCTGATTAGCTAGTTGGTGAGATAAAAGCCCACCAAGGCAACGATCAGTAGCCGACCTGAGAGGGTGAACGGCCACATTGGAACTGAGACACGGTCCAAACTCCTACGGGAGGCAGCAGTGGGGAATATTGCACAATGGGGGGAACCCTGATGCAGCAACGCCGCGTGAGTGAAGAAGGCATTCGTGTCGTAAAACTCTGTAGTAGGGGAAGAAAGAAATGACAGTACCCTAAAAGAAAGCCCCGGCTAACTA
>GV2UCFN02IUPBP
GGTGCGTAACGCGTGGGTAATCTGCCTTTGTCAAAGGAATAACTATTCGAAAGAATAGCTAAAACCGTATAAAATATTAATAGGGCATCCTAATAATATCAAAACTGAGGTGGACAAAGATGAGCCCGCGTCTGATTAGCTAGTTGGTGAGATAAAAGCCCACCAAGGCAACGATCAGTAGCCGACCTGAGAGGGTGAACGGCCACATTGGAACTGAGACACGGTCCAAACTCCTACGGGAGGCAGCAGTGGGGAATATTGCACAATGGGGGGAACCCTGATGCAGCAACGCCGCGTGAGTGAAGAAGGCATTCGTGTCGTAAAACTCTGTAGTAGGGGAAGAAAGAAATGACAGTACCCTAAAAGAAAGCCCCGGCTAACTA
>GV2UCFN02I3CNS
GGTGCGTAACGCGTGGGTAATCTGCCTTTGTCAAAGGAATAACTATTCGAAAGAATAGCTAAAACCGTATAAAATATTAATAGGGCATCCTAATAATATCAAAACTGAGGTGGACAAAGATGAGCCCGCGTCTGATTAGCTAGTTGGTGAGATAAAAGCCCACCAAGGCAACGATCAGTAGCCGACCTGAGAGGGTGAACGGCCACATTGGAACTGAGACACGGTCCAAACTCCTACGGGAGGCAGCAGTGGGGAATATTGCACAATGGGGGGAACCCTGATGCAGCAACGCCGCGTGAGTGAAGAAGGCATTCGTGTCGTAAAACTCTGTAGTAGGGGAAGAAAGAAATGACAGTACCCTAAAAGAAAGCCCCGGCTAACTA
>GV2UCFN02HH5XH
GGTGCGTAACGCGTGGGTAATCTGCCTTTGTCAAAGGAATAACTATTCGAAAGAATAGCTAAAACCGTATAAAATATTAATAGGGCATCCTAATAATATCAAAACTGAGGTGGACAAAGATGAGCCCGCGTCTGATTAGCTAGTTGGTGAGATAAAAGCCCACCAAGGCAACGATCAGTAGCCGACCTGAGAGGGTGAACGGCCACATTGGAACTGAGACACGGTCCAAACTCCTACGGGAGGCAGCAGTGGGGAATATTGCACAATGGGGGGAACCCTGATGCAGCAACGCCGCGTGAGTGAAGAAGGCATTCGTGTCGTAAAACTCTGTAGTAGGGGAAGAAAGAAATGACAGTACCCTAAAAGAAAGCCCCGGCTAACTA
>GV2UCFN02IRSZT
GGTGCGTAACGCGTGGGTAATCTGCCTTTGTCAAAGGAATAACTATTCGAAAGAATAGCTAAAACCGTATAAAATATTAATAGGGCATCCTAATAATATCAAAACTGAGGTGGACAAAGATGAGCCCGCGTCTGATTAGCTAGTTGGTGAGATAAAAGCCCACCAAGGCAACGATCAGTAGCCGACCTGAGAGGGTGAACGGCCACATTGGAACTGAGACACGGTCCAAACTCCTACGGGAGGCAGCAGTGGGGAATATTGCACAATGGGGGGAACCCTGATGCAGCAACGCCGCGTGAGTGAAGAAGGCATTCGTGTCGTAAAACTCTGTAGTAGGGGAAGAAAGAAATGACAGTACCCTAAAAGAAAGCCCCGGCTAACTA
>GV2UCFN02JZKIL
GGTGCGTAACGCGTGGGTAATCTGCCTTTGTCAAAGGAATAACTATTCGAAAGAATAGCTAAAACCGTATAAAATATTAATAGGGCATCCTAATAATATCAAAACTGAGGTGGACAAAGATGAGCCCGCGTCTGATTAGCTAGTTGGTGAGATAAAAGCCCACCAAGGCAACGATCAGTAGCCGACCTGAGAGGGTGAACGGCCACATTGGAACTGAGACACGGTCCAAACTCCTACGGGAGGCAGCAGTGGGGAATATTGCACAATGGGGGGAACCCTGATGCAGCAACGCCGCGTGAGTGAAGAAGGCATTCGTGTCGTAAAACTCTGTAGTAGGGGAAGAAAGAAATGACAGTACCCTAAAAGAAAGCCCCGGCTAACTA
>GV2UCFN02FUG8Z
GGTGCGTAACGCGTGGGTAATCTGCCTTTGTCAAAGGAATAACTATTCGAAAGAATAGCTAAAACCGTATAAAATATTAATAGGGCATCCTAATAATATCAAAACTGAGGTGGACAAAGATGAGCCCGCGTCTGATTAGCTAGTTGGTGAGATAAAAGCCCACCAAGGCAACGATCAGTAGCCGACCTGAGAGGGTGAACGGCCACATTGGAACTGAGACACGGTCCAAACTCCTACGGGAGGCAGCAGTGGGGAATATTGCACAATGGGGGGAACCCTGATGCAGCAACGCCGCGTGAGTGAAGAAGGCATTCGTGTCGTAAAACTCTGTAGTAGGGGAAGAAAGAAATGACAGTACCCTAAAAGAAAGCCCCGGCTAACTA
>GV2UCFN02FNZ12
GGTGCGTAACGCGTGGGTAATCTGCCTTTGTCAAAGGAATAACTATTCGAAAGAATAGCTAAAACCGTATAAAATATTAATAGGGCATCCTAATAATATCAAAACTGAGGTGGACAAAGATGAGCCCGCGTCTGATTAGCTAGTTGGTGAGATAAAAGCCCACCAAGGCAACGATCAGTAGCCGACCTGAGAGGGTGAACGGCCACATTGGAACTGAGACACGGTCCAAACTCCTACGGGAGGCAGCAGTGGGGAATATTGCACAATGGGGGGAACCCTGATGCAGCAACGCCGCGTGAGTGAAGAAGGCATTCGTGTCGTAAAACTCTGTAGTAGGGGAAGAAAGAAATGACAGTACCCTAAAAGAAAGCCCCGGCTAACTA
>GV2UCFN02F41DF
GGTGCGTAACGCGTGGGTAATCTGCCTTTGTCAAAGGAATAACTATTCGAAAGAATAGCTAAAACCGTATAAAATATTAATAGGGCATCCTAATAATATCAAAACTGAGGTGGACAAAGATGAGCCCGCGTCTGATTAGCTAGTTGGTGAGATAAAAGCCCACCAAGGCAACGATCAGTAGCCGACCTGAGAGGGTGAACGGCCACATTGGAACTGAGACACGGTCCAAACTCCTACGGGAGGCAGCAGTGGGGAATATTGCACAATGGGGGGAACCCTGATGCAGCAACGCCGCGTGAGTGAAGAAGGCATTCGTGTCGTAAAACTCTGTAGTAGGGGAAGAAAGAAATGACAGTACCCTAAAAGAAAGCCCCGGCTAACTA
>GV2UCFN02JIRTW
GGTGCGTAACGCGTGGGTAATCTGCCTTTGTCAAAGGAATAACTATTCGAAAGAATAGCTAAAACCGTATAAAATATTAATAGGGCATCCTAATAATATCAAAACTGAGGTGGACAAAGATGAGCCCGCGTCTGATTAGCTAGTTGGTGAGATAAAAGCCCACCAAGGCAACGATCAGTAGCCGACCTGAGAGGGTGAACGGCCACATTGGAACTGAGACACGGTCCAAACTCCTACGGGAGGCAGCAGTGGGGAATATTGCACAATGGGGGGAACCCTGATGCAGCAACGCCGCGTGAGTGAAGAAGGCATTCGTGTCGTAAAACTCTGTAGTAGGGGAAGAAAGAAATGACAGTACCCTAAAAGAAAGCCCCGGCTAACTA
>GV2UCFN02GO7NQ
GGTGCGTAACGCGTGGGTAATCTGCCTTTGTCAAAGGAATAACTATTCGAAAGAATAGCTAAAACCGTATAAAATATTAATAGGGCATCCTAATAATATCAAAACTGAGGTGGACAAAGATGAGCCCGCGTCTGATTAGCTAGTTGGTGAGATAAAAGCCCACCAAGGCAACGATCAGTAGCCGACCTGAGAGGGTGAACGGCCACATTGGAACTGAGACACGGTCCAAACTCCTACGGGAGGCAGCAGTGGGGAATATTGCACAATGGGGGGAACCCTGATGCAGCAACGCCGCGTGAGTGAAGAAGGCATTCGTGTCGTAAAACTCTGTAGTAGGGGAAGAAAGAAATGACAGTACCCTAAAAGAAAGCCCCGGCTAACTA
>GV2UCFN02F20F5
GGTGCGTAACGCGTGGGTAATCTGCCTTTGTCAAAGGAATAACTATTCGAAAGAATAGCTAAAACCGTATAAAATATTAATAGGGCATCCTAATAATATCAAAACTGAGGTGGACAAAGATGAGCCCGCGTCTGATTAGCTAGTTGGTGAGATAAAAGCCCACCAAGGCAACGATCAGTAGCCGACCTGAGAGGGTGAACGGCCACATTGGAACTGAGACACGGTCCAAACTCCTACGGGAGGCAGCAGTGGGGAATATTGCACAATGGGGGGAACCCTGATGCAGCAACGCCGCGTGAGTGAAGAAGGCATTCGTGTCGTAAAACTCTGTAGTAGGGGAAGAAAGAAATGACAGTACCCTAAAAGAAAGCCCCGGCTAACTA
>GV2UCFN02JEEEQ
GGTGCGTAACGCGTGGGTAATCTGCCTTTGTCAAAGGAATAACTATTCGAAAGAATAGCTAAAACCGTATAAAATATTAATAGGGCATCCTAATAATATCAAAACTGAGGTGGACAAAGATGAGCCCGCGTCTGATTAGCTAGTTGGTGAGATAAAAGCCCACCAAGGCAACGATCAGTAGCCGACCTGAGAGGGTGAACGGCCACATTGGAACTGAGACACGGTCCAAACTCCTACGGGAGGCAGCAGTGGGGAATATTGCACAATGGGGGGAACCCTGATGCAGCAACGCCGCGTGAGTGAAGAAGGCATTCGTGTCGTAAAACTCTGTAGTAGGGGAAGAAAGAAATGACAGTACCCTAAAAGAAAGCCCCGGCTAACTA
>GV2UCFN02HGFNN
GGTGCGTAACGCGTGGGTAATCTGCCTTTGTCAAAGGAATAACTATTCGAAAGAATAGCTAAAACCGTATAAAATATTAATAGGGCATCCTAATAATATCAAAACTGAGGTGGACAAAGATGAGCCCGCGTCTGATTAGCTAGTTGGTGAGATAAAAGCCCACCAAGGCAACGATCAGTAGCCGACCTGAGAGGGTGAACGGCCACATTGGAACTGAGACACGGTCCAAACTCCTACGGGAGGCAGCAGTGGGGAATATTGCACAATGGGGGGAACCCTGATGCAGCAACGCCGCGTGAGTGAAGAAGGCATTCGTGTCGTAAAACTCTGTAGTAGGGGAAGAAAGAAATGACAGTACCCTAAAAGAAAGCCCCGGCTAACTA
>GV2UCFN02JF422
GGTGCGTAACGCGTGGGTAATCTGCCTTTGTCAAAGGAATAACTATTCGAAAGAATAGCTAAAACCGTATAAAATATTAATAGGGCATCCTAATAATATCAAAACTGAGGTGGACAAAGATGAGCCCGCGTCTGATTAGCTAGTTGGTGAGATAAAAGCCCACCAAGGCAACGATCAGTAGCCGACCTGAGAGGGTGAACGGCCACATTGGAACTGAGACACGGTCCAAACTCCTACGGGAGGCAGCAGTGGGGAATATTGCACAATGGGGGGAACCCTGATGCAGCAACGCCGCGTGAGTGAAGAAGGCATTCGTGTCGTAAAACTCTGTAGTAGGGGAAGAAAGAAATGACAGTACCCTAAAAGAAAGCCCCGGCTAACTA
>GV2UCFN02J0IGP
GGTGCGTAACGCGTGGGTAATCTGCCTTTGTCAAAGGAATAACTATTCGAAAGAATAGCTAAAACCGTATAAAATATTAATAGGGCATCCTAATAATATCAAAACTGAGGTGGACAAAGATGAGCCCGCGTCTGATTAGCTAGTTGGTGAGATAAAAGCCCACCAAGGCAACGATCAGTAGCCGACCTGAGAGGGTGAACGGCCACATTGGAACTGAGACACGGTCCAAACTCCTACGGGAGGCAGCAGTGGGGAATATTGCACAATGGGGGGAACCCTGATGCAGCAACGCCGCGTGAGTGAAGAAGGCATTCGTGTCGTAAAACTCTGTAGTAGGGGAAGAAAGAAATGACAGTACCCTAAAAGAAAGCCCCGGCTAACTA
>GV2UCFN02JA0G1
GGTGCGTAACGCGTGGGTAATCTGCCTTTGTCAAAGGAATAACTATTCGAAAGAATAGCTAAAACCGTATAAAATATTAATAGGGCATCCTAATAATATCAAAACTGAGGTGGACAAAGATGAGCCCGCGTCTGATTAGCTAGTTGGTGAGATAAAAGCCCACCAAGGCAACGATCAGTAGCCGACCTGAGAGGGTGAACGGCCACATTGGAACTGAGACACGGTCCAAACTCCTACGGGAGGCAGCAGTGGGGAATATTGCACAATGGGGGGAACCCTGATGCAGCAACGCCGCGTGAGTGAAGAAGGCATTCGTGTCGTAAAACTCTGTAGTAGGGGAAGAAAGAAATGACAGTACCCTAAAAGAAAGCCCCGGCTAACTA
>GV2UCFN02HAFJO
GGTGCGTAACGCGTGGGTAATCTGCCTTTGTCAAAGGAATAACTATTCGAAAGAATAGCTAAAACCGTATAAAATATTAATAGGGCATCCTAATAATATCAAAACTGAGGTGGACAAAGATGAGCCCGCGTCTGATTAGCTAGTTGGTGAGATAAAAGCCCACCAAGGCAACGATCAGTAGCCGACCTGAGAGGGTGAACGGCCACATTGGAACTGAGACACGGTCCAAACTCCTACGGGAGGCAGCAGTGGGGAATATTGCACAATGGGGGGAACCCTGATGCAGCAACGCCGCGTGAGTGAAGAAGGCATTCGTGTCGTAAAACTCTGTAGTAGGGGAAGAAAGAAATGACAGTACCCTAAAAGAAAGCCCCGGCTAACTA
>GV2UCFN02JDPFU
GGTGCGTAACGCGTGGGTAATCTGCCTTTGTCAAAGGAATAACTATTCGAAAGAATAGCTAAAACCGTATAAAATATTAATAGGGCATCCTAATAATATCAAAACTGAGGTGGACAAAGATGAGCCCGCGTCTGATTAGCTAGTTGGTGAGATAAAAGCCCACCAAGGCAACGATCAGTAGCCGACCTGAGAGGGTGAACGGCCACATTGGAACTGAGACACGGTCCAAACTCCTACGGGAGGCAGCAGTGGGGAATATTGCACAATGGGGGGAACCCTGATGCAGCAACGCCGCGTGAGTGAAGAAGGCATTCGTGTCGTAAAACTCTGTAGTAGGGGAAGAAAGAAATGACAGTACCCTAAAAGAAAGCCCCGGCTAACTA
>GV2UCFN02G2NV8
GGTGCGTAACGCGTGGGTAATCTGCCTTTGTCAAAGGAATAACTATTCGAAAGAATAGCTAAAACCGTATAAAATATTAATAGGGCATCCTAATAATATCAAAACTGAGGTGGACAAAGATGAGCCCGCGTCTGATTAGCTAGTTGGTGAGATAAAAGCCCACCAAGGCAACGATCAGTAGCCGACCTGAGAGGGTGAACGGCCACATTGGAACTGAGACACGGTCCAAACTCCTACGGGAGGCAGCAGTGGGGAATATTGCACAATGGGGGGAACCCTGATGCAGCAACGCCGCGTGAGTGAAGAAGGCATTCGTGTCGTAAAACTCTGTAGTAGGGGAAGAAAGAAATGACAGTACCCTAAAAGAAAGCCCCGGCTAACTA
>GV2UCFN02GJMNP
GGTGCGTAACGCGTGGGTAATCTGCCTTTGTCAAAGGAATAACTATTCGAAAGAATAGCTAAAACCGTATAAAATATTAATAGGGCATCCTAATAATATCAAAACTGAGGTGGACAAAGATGAGCCCGCGTCTGATTAGCTAGTTGGTGAGATAAAAGCCCACCAAGGCAACGATCAGTAGCCGACCTGAGAGGGTGAACGGCCACATTGGAACTGAGACACGGTCCAAACTCCTACGGGAGGCAGCAGTGGGGAATATTGCACAATGGGGGGAACCCTGATGCAGCAACGCCGCGTGAGTGAAGAAGGCATTCGTGTCGTAAAACTCTGTAGTAGGGGAAGAAAGAAATGACAGTACCCTAAAAGAAAGCCCCGGCTAACTA
>GV2UCFN02G53OF
GGTGCGTAACGCGTGGGTAATCTGCCTTTGTCAAAGGAATAACTATTCGAAAGAATAGCTAAAACCGTATAAAATATTAATAGGGCATCCTAATAATATCAAAACTGAGGTGGACAAAGATGAGCCCGCGTCTGATTAGCTAGTTGGTGAGATAAAAGCCCACCAAGGCAACGATCAGTAGCCGACCTGAGAGGGTGAACGGCCACATTGGAACTGAGACACGGTCCAAACTCCTACGGGAGGCAGCAGTGGGGAATATTGCACAATGGGGGGAACCCTGATGCAGCAACGCCGCGTGAGTGAAGAAGGCATTCGTGTCGTAAAACTCTGTAGTAGGGGAAGAAAGAAATGACAGTACCCTAAAAGAAAGCCCCGGCTAACTA
>GV2UCFN02GPSWY
GGTGCGTAACGCGTGGGTAATCTGCCTTTGTCAAAGGAATAACTATTCGAAAGAATAGCTAAAACCGTATAAAATATTAATAGGGCATCCTAATAATATCAAAACTGAGGTGGACAAAGATGAGCCCGCGTCTGATTAGCTAGTTGGTGAGATAAAAGCCCACCAAGGCAACGATCAGTAGCCGACCTGAGAGGGTGAACGGCCACATTGGAACTGAGACACGGTCCAAACTCCTACGGGAGGCAGCAGTGGGGAATATTGCACAATGGGGGGAACCCTGATGCAGCAACGCCGCGTGAGTGAAGAAGGCATTCGTGTCGTAAAACTCTGTAGTAGGGGAAGAAAGAAATGACAGTACCCTAAAAGAAAGCCCCGGCTAACTA
>GV2UCFN02IT2JC
GGTGCGTAACGCGTGGGTAATCTGCCTTTGTCAAAGGAATAACTATTCGAAAGAATAGCTAAAACCGTATAAAATATTAATAGGGCATCCTAATAATATCAAAACTGAGGTGGACAAAGATGAGCCCGCGTCTGATTAGCTAGTTGGTGAGATAAAAGCCCACCAAGGCAACGATCAGTAGCCGACCTGAGAGGGTGAACGGCCACATTGGAACTGAGACACGGTCCAAACTCCTACGGGAGGCAGCAGTGGGGAATATTGCACAATGGGGGGAACCCTGATGCAGCAACGCCGCGTGAGTGAAGAAGGCATTCGTGTCGTAAAACTCTGTAGTAGGGGAAGAAAGAAATGACAGTACCCTAAAAGAAAGCCCCGGCTAACTA
>GV2UCFN02FLD4A
GGTGCGTAACGCGTGGGTAATCTGCCTTTGTCAAAGGAATAACTATTCGAAAGAATAGCTAAAACCGTATAAAATATTAATAGGGCATCCTAATAATATCAAAACTGAGGTGGACAAAGATGAGCCCGCGTCTGATTAGCTAGTTGGTGAGATAAAAGCCCACCAAGGCAACGATCAGTAGCCGACCTGAGAGGGTGAACGGCCACATTGGAACTGAGACACGGTCCAAACTCCTACGGGAGGCAGCAGTGGGGAATATTGCACAATGGGGGGAACCCTGATGCAGCAACGCCGCGTGAGTGAAGAAGGCATTCGTGTCGTAAAACTCTGTAGTAGGGGAAGAAAGAAATGACAGTACCCTAAAAGAAAGCCCCGGCTAACTA
>GV2UCFN02IIGKI
GGTGCGTAACGCGTGGGTAATCTGCCTTTGTCAAAGGAATAACTATTCGAAAGAATAGCTAAAACCGTATAAAATATTAATAGGGCATCCTAATAATATCAAAACTGAGGTGGACAAAGATGAGCCCGCGTCTGATTAGCTAGTTGGTGAGATAAAAGCCCACCAAGGCAACGATCAGTAGCCGACCTGAGAGGGTGAACGGCCACATTGGAACTGAGACACGGTCCAAACTCCTACGGGAGGCAGCAGTGGGGAATATTGCACAATGGGGGGAACCCTGATGCAGCAACGCCGCGTGAGTGAAGAAGGCATTCGTGTCGTAAAACTCTGTAGTAGGGGAAGAAAGAAATGACAGTACCCTAAAAGAAAGCCCCGGCTAACTA
>GV2UCFN02IIK4O
GGTGCGTAACGCGTGGGTAATCTGCCTTTGTCAAAGGAATAACTATTCGAAAGAATAGCTAAAACCGTATAAAATATTAATAGGGCATCCTAATAATATCAAAACTGAGGTGGACAAAGATGAGCCCGCGTCTGATTAGCTAGTTGGTGAGATAAAAGCCCACCAAGGCAACGATCAGTAGCCGACCTGAGAGGGTGAACGGCCACATTGGAACTGAGACACGGTCCAAACTCCTACGGGAGGCAGCAGTGGGGAATATTGCACAATGGGGGGAACCCTGATGCAGCAACGCCGCGTGAGTGAAGAAGGCATTCGTGTCGTAAAACTCTGTAGTAGGGGAAGAAAGAAATGACAGTACCCTAAAAGAAAGCCCCGGCTAACTA
>GV2UCFN02IXJ1F
GGTGCGTAACGCGTGGGTAATCTGCCTTTGTCAAAGGAATAACTATTCGAAAGAATAGCTAAAACCGTATAAAATATTAATAGGGCATCCTAATAATATCAAAACTGAGGTGGACAAAGATGAGCCCGCGTCTGATTAGCTAGTTGGTGAGATAAAAGCCCACCAAGGCAACGATCAGTAGCCGACCTGAGAGGGTGAACGGCCACATTGGAACTGAGACACGGTCCAAACTCCTACGGGAGGCAGCAGTGGGGAATATTGCACAATGGGGGGAACCCTGATGCAGCAACGCCGCGTGAGTGAAGAAGGCATTCGTGTCGTAAAACTCTGTAGTAGGGGAAGAAAGAAATGACAGTACCCTAAAAGAAAGCCCCGGCTAACTA
>GV2UCFN02IPCGW
GGTGCGTAACGCGTGGGTAATCTGCCTTTGTCAAAGGAATAACTATTCGAAAGAATAGCTAAAACCGTATAAAATATTAATAGGGCATCCTAATAATATCAAAACTGAGGTGGACAAAGATGAGCCCGCGTCTGATTAGCTAGTTGGTGAGATAAAAGCCCACCAAGGCAACGATCAGTAGCCGACCTGAGAGGGTGAACGGCCACATTGGAACTGAGACACGGTCCAAACTCCTACGGGAGGCAGCAGTGGGGAATATTGCACAATGGGGGGAACCCTGATGCAGCAACGCCGCGTGAGTGAAGAAGGCATTCGTGTCGTAAAACTCTGTAGTAGGGGAAGAAAGAAATGACAGTACCCTAAAAGAAAGCCCCGGCTAACTA
>GV2UCFN02FV3GI
GGTGCGTAACGCGTGGGTAATCTGCCTTTGTCAAAGGAATAACTATTCGAAAGAATAGCTAAAACCGTATAAAATATTAATAGGGCATCCTAATAATATCAAAACTGAGGTGGACAAAGATGAGCCCGCGTCTGATTAGCTAGTTGGTGAGATAAAAGCCCACCAAGGCAACGATCAGTAGCCGACCTGAGAGGGTGAACGGCCACATTGGAACTGAGACACGGTCCAAACTCCTACGGGAGGCAGCAGTGGGGAATATTGCACAATGGGGGGAACCCTGATGCAGCAACGCCGCGTGAGTGAAGAAGGCATTCGTGTCGTAAAACTCTGTAGTAGGGGAAGAAAGAAATGACAGTACCCTAAAAGAAAGCCCCGGCTAACTA
>GV2UCFN02F4EOR
GGTGCGTAACGCGTGGGTAATCTGCCTTTGTCAAAGGAATAACTATTCGAAAGAATAGCTAAAACCGTATAAAATATTAATAGGGCATCCTAATAATATCAAAACTGAGGTGGACAAAGATGAGCCCGCGTCTGATTAGCTAGTTGGTGAGATAAAAGCCCACCAAGGCAACGATCAGTAGCCGACCTGAGAGGGTGAACGGCCACATTGGAACTGAGACACGGTCCAAACTCCTACGGGAGGCAGCAGTGGGGAATATTGCACAATGGGGGGAACCCTGATGCAGCAACGCCGCGTGAGTGAAGAAGGCATTCGTGTCGTAAAACTCTGTAGTAGGGGAAGAAAGAAATGACAGTACCCTAAAAGAAAGCCCCGGCTAACTA
>GV2UCFN02HXNX0
GGTGCGTAACGCGTGGGTAATCTGCCTTTGTCAAAGGAATAACTATTCGAAAGAATAGCTAAAACCGTATAAAATATTAATAGGGCATCCTAATAATATCAAAACTGAGGTGGACAAAGATGAGCCCGCGTCTGATTAGCTAGTTGGTGAGATAAAAGCCCACCAAGGCAACGATCAGTAGCCGACCTGAGAGGGTGAACGGCCACATTGGAACTGAGACACGGTCCAAACTCCTACGGGAGGCAGCAGTGGGGAATATTGCACAATGGGGGGAACCCTGATGCAGCAACGCCGCGTGAGTGAAGAAGGCATTCGTGTCGTAAAACTCTGTAGTAGGGGAAGAAAGAAATGACAGTACCCTAAAAGAAAGCCCCGGCTAACTA
>GV2UCFN02FORL9
GGTGCGTAACGCGTGGGTAATCTGCCTTTGTCAAAGGAATAACTATTCGAAAGAATAGCTAAAACCGTATAACATATTAATAGGGCATCCTAATAATATCAAAACTGAGGTGGACAAAGATGAGCCCGCGTCTGATTAGCTAGTTGGTGAGATAAAAGCCCACCAAGGCAACGATCAGTAGCCGACCTGAGAGGGTGAACGGCCACATTGGAACTGAGACACGGTCCAAACTCCTACGGGAGGCAGCAGTGGGGAATATTGCACAATGGGGGGAACCCTGATGCAGCAACGCCGCGTGAGTGAAGAAGGCATTCGTGTCGTAAAACTCTGTAGTAGGGGAAGAAAGAAATGACAGTACCCTAAAAGAAAGCCCCGGCTAACTA
>GV2UCFN02F95K9
GGTGCGTAACGCGTGGGTAATCTGCCTTTGTCAAAGGAATAACTATTCGAAAGAATAGCTAAAACCGTATAACATATTAATAGGGCATCCTAATAATATCAAAACTGAGGTGGACAAAGATGAGCCCGCGTCTGATTAGCTAGTTGGTGAGATAAAAGCCCACCAAGGCAACGATCAGTAGCCGACCTGAGAGGGTGAACGGCCACATTGGAACTGAGACACGGTCCAAACTCCTACGGGAGGCAGCAGTGGGGAATATTGCACAATGGGGGGAACCCTGATGCAGCAACGCCGCGTGAGTGAAGAAGGCATTCGTGTCGTAAAACTCTGTAGTAGGGGAAGAAAGAAATGACAGTACCCTAAAAGAAAGCCCCGGCTAACTA
>GV2UCFN02I8KI6
GGTGCGTAACGCGTGGGTAATCTGCCTTTGTCAAAGGAATAACTATTCGAAAGAATAGCTAAAACCGTATAACATATTAATAGGGCATCCTAATAATATCAAAACTGAGGTGGACAAAGATGAGCCCGCGTCTGATTAGCTAGTTGGTGAGATAAAAGCCCACCAAGGCAACGATCAGTAGCCGACCTGAGAGGGTGAACGGCCACATTGGAACTGAGACACGGTCCAAACTCCTACGGGAGGCAGCAGTGGGGAATATTGCACAATGGGGGGAACCCTGATGCAGCAACGCCGCGTGAGTGAAGAAGGCATTCGTGTCGTAAAACTCTGTAGTAGGGGAAGAAAGAAATGACAGTACCCTAAAAGAAAGCCCCGGCTAACTA
>GV2UCFN02HEGHD
GGTGCGTAACGCGTGGGTAATCTGCCTTTGTCAAAGGAATAACTATTCGAAAGAATAGCTAAAACCGTATAACATATTAATAGGGCATCCTAATAATATCAAAACTGAGGTGGACAAAGATGAGCCCGCGTCTGATTAGCTAGTTGGTGAGATAAAAGCCCACCAAGGCAACGATCAGTAGCCGACCTGAGAGGGTGAACGGCCACATTGGAACTGAGACACGGTCCAAACTCCTACGGGAGGCAGCAGTGGGGAATATTGCACAATGGGGGGAACCCTGATGCAGCAACGCCGCGTGAGTGAAGAAGGCATTCGTGTCGTAAAACTCTGTAGTAGGGGAAGAAAGAAATGACAGTACCCTAAAAGAAAGCCCCGGCTAACTA
>GV2UCFN02GCIV5
GGTGCGTAACGCGTGGGTAATCTGCCTTTGTCAAAGGAATAACTATTCGAAAGAATAGCTAAAACCGTATAACATATTAATAGGGCATCCTAATAATATCAAAACTGAGGTGGACAAAGATGAGCCCGCGTCTGATTAGCTAGTTGGTGAGATAAAAGCCCACCAAGGCAACGATCAGTAGCCGACCTGAGAGGGTGAACGGCCACATTGGAACTGAGACACGGTCCAAACTCCTACGGGAGGCAGCAGTGGGGAATATTGCACAATGGGGGGAACCCTGATGCAGCAACGCCGCGTGAGTGAAGAAGGCATTCGTGTCGTAAAACTCTGTAGTAGGGGAAGAAAGAAATGACAGTACCCTAAAAGAAAGCCCCGGCTAACTA
>GV2UCFN02GW1ES
GGTGCGTAACGCGTGGGTAATCTGCCTTTGTCAAAGGAATAACTATTCGAAAGAATAGCTAAAACCGTATAACATATTAATAGGGCATCCTAATAATATCAAAACTGAGGTGGACAAAGATGAGCCCGCGTCTGATTAGCTAGTTGGTGAGATAAAAGCCCACCAAGGCAACGATCAGTAGCCGACCTGAGAGGGTGAACGGCCACATTGGAACTGAGACACGGTCCAAACTCCTACGGGAGGCAGCAGTGGGGAATATTGCACAATGGGGGGAACCCTGATGCAGCAACGCCGCGTGAGTGAAGAAGGCATTCGTGTCGTAAAACTCTGTAGTAGGGGAAGAAAGAAATGACAGTACCCTAAAAGAAAGCCCCGGCTAACTA
>GV2UCFN02H35PN
GGTGCGTAACGCGTGGGTAATCTGCCTTTGTCAAAGGAATAACTATTCGAAAGAATAGCTAAAACCGTATAACATATTAATAGGGCATCCTAATAATATCAAAACTGAGGTGGACAAAGATGAGCCCGCGTCTGATTAGCTAGTTGGTGAGATAAAAGCCCACCAAGGCAACGATCAGTAGCCGACCTGAGAGGGTGAACGGCCACATTGGAACTGAGACACGGTCCAAACTCCTACGGGAGGCAGCAGTGGGGAATATTGCACAATGGGGGGAACCCTGATGCAGCAACGCCGCGTGAGTGAAGAAGGCATTCGTGTCGTAAAACTCTGTAGTAGGGGAAGAAAGAAATGACAGTACCCTAAAAGAAAGCCCCGGCTAACTA
>GV2UCFN02G7Z12
GGTGCGTAACGCGTGGGTAATCTGCCTTTGTCAAAGGAATAACTATTCGAAAGAATAGCTAAAACCGTATAACATATTAATAGGGCATCCTAATAATATCAAAACTGAGGTGGACAAAGATGAGCCCGCGTCTGATTAGCTAGTTGGTGAGATAAAAGCCCACCAAGGCAACGATCAGTAGCCGACCTGAGAGGGTGAACGGCCACATTGGAACTGAGACACGGTCCAAACTCCTACGGGAGGCAGCAGTGGGGAATATTGCACAATGGGGGGAACCCTGATGCAGCAACGCCGCGTGAGTGAAGAAGGCATTCGTGTCGTAAAACTCTGTAGTAGGGGAAGAAAGAAATGACAGTACCCTAAAAGAAAGCCCCGGCTAACTA
>GV2UCFN02HGFKK
GGTGCGTAACGCGTGGGTAATCTGCCTTTGTCAAAGGAATAACTATTCGAAAGAATAGCTAAAACCGTATAACATATTAATAGGGCATCCTAATAATATCAAAACTGAGGTGGACAAAGATGAGCCCGCGTCTGATTAGCTAGTTGGTGAGATAAAAGCCCACCAAGGCAACGATCAGTAGCCGACCTGAGAGGGTGAACGGCCACATTGGAACTGAGACACGGTCCAAACTCCTACGGGAGGCAGCAGTGGGGAATATTGCACAATGGGGGGAACCCTGATGCAGCAACGCCGCGTGAGTGAAGAAGGCATTCGTGTCGTAAAACTCTGTAGTAGGGGAAGAAAGAAATGACAGTACCCTAAAAGAAAGCCCCGGCTAACTA
>GV2UCFN02JB4G1
GGTGCGTAACGCGTGGGTAATCTGCCTTTGTCAAAGGAATAACTATTCGAAAGAATAGCTAAAACCGTATAACATATTAATAGGGCATCCTAATAATATCAAAACTGAGGTGGACAAAGATGAGCCCGCGTCTGATTAGCTAGTTGGTGAGATAAAAGCCCACCAAGGCAACGATCAGTAGCCGACCTGAGAGGGTGAACGGCCACATTGGAACTGAGACACGGTCCAAACTCCTACGGGAGGCAGCAGTGGGGAATATTGCACAATGGGGGGAACCCTGATGCAGCAACGCCGCGTGAGTGAAGAAGGCATTCGTGTCGTAAAACTCTGTAGTAGGGGAAGAAAGAAATGACAGTACCCTAAAAGAAAGCCCCGGCTAACTA
>GV2UCFN02FIR5A
GGTGCGTAACGCGTGGGTAATCTGCCTTTGTCAAAGGAATAACTATTCGAAAGAATAGCTAAAACCGTATAACATATTAATAGGGCATCCTAATAATATCAAAACTGAGGTGGACAAAGATGAGCCCGCGTCTGATTAGCTAGTTGGTGAGATAAAAGCCCACCAAGGCAACGATCAGTAGCCGACCTGAGAGGGTGAACGGCCACATTGGAACTGAGACACGGTCCAAACTCCTACGGGAGGCAGCAGTGGGGAATATTGCACAATGGGGGGAACCCTGATGCAGCAACGCCGCGTGAGTGAAGAAGGCATTCGTGTCGTAAAACTCTGTAGTAGGGGAAGAAAGAAATGACAGTACCCTAAAAGAAAGCCCCGGCTAACTA
>GV2UCFN02JTUB0
GGTGCGTAACGCGTGGGTAATCTGCCTTTGTCAAAGGAATAACTATTCGAAAGAATAGCTAAAACCGTATAACATATTAATAGGGCATCCTAATAATATCAAAACTAAGGTGGACAAAGATGAGCCCGCGTCTGATTAGCTAGTTGGTGAGATAAAAGCCCACCAAGGCAACGATCAGTAGCCGACCTGAGAGGGTGAACGGCCACATTGGAACTGAGACACGGTCCAAACTCCTACGGGAGGCAGCAGTGGGGGAATATTGCACAATGGGGGGAACCCTGATGCAGCAACGCCGCGTGAGTGAAGAAGGCATTCGTGTCGTAAAACTCTGTAGTAGGGGAAGAAAGAAATGACAGTACCCTAAAAGAAAGCCCCGGCTAACTA
>G3BZQ8102JHPUV
GGTGCGTAACGCGTGGGTAATCTGCCTTTGTCAAAGGAATAACTAATTCGAAAGAATAGCTAAAACCGTATAACATATTAATAGGGCATCCTAATAATATCAAAACGATAGTGGACAAAGATGAGCCCGCGTCTGATTAGCTAGTTGGTGAGATAAAAGCCCACCAAGGCAACGATCAGTAGCCGACCTGAGAGGGTGAACGGCCACATTGGAACTGAGACACGGTCCAAACTCCTACGGGAGGCAGCAGTGGGGAATATTGCACAATGGGGGGAACCCTGATGCAGCAACGCCGCGTGAGTGAAGAAGGCATTCGTGTCGTAAAACTCTGTAGTAGGGGAAGAAAGAAATGACAGTACCCTAAAAGAAAGCCCCGGCTAACTA
>G3BZQ8102GCEXG
GGTGCGTAACGCGTGGGTAATCTGCCTTTGTCAAAGGAATAACTAATTCGAAAGAATAGCTAAAACCGTATAACATATTAATAGGGCATCCTAATAATATCAAAACGATAGTGGACAAAGATGAGCCCGCGTCTGATTAGCTAGTTGGTGAGATAAAAGCCCACCAAGGCAACGATCAGTAGCCGACCTGAGAGGGTGAACGGCCACATTGGAACTGAGACACGGTCCAAACTCCTACGGGAGGCAGCAGTGGGGAATATTGCACAATGGGGGGAACCCTGATGCAGCAACGCCGCGTGAGTGAAGAAGGCATTCGTGTCGTAAAACTCTGTAGTAGGGGAAGAAAGAAATGACAGTACCCTAAAAGAAAGCCCCGGCTAACTA
>G3BZQ8102FS1SV
GGTGCGTAACGCGTGGGTAATCTGCCTTTGTCAAAGGAATAACTAATTCGAAAGAATAGCTAAAACCGTATAACATATTAATAGGGCATCCTAATAATATCAAAACGATAGTGGACAAAGATGAGCCCGCGTCTGATTAGCTAGTTGGTGAGATAAAAGCCCACCAAGGCAACGATCAGTAGCCGACCTGAGAGGGTGAACGGCCACATTGGAACTGAGACACGGTCCAAACTCCTACGGGAGGCAGCAGTGGGGAATATTGCACAATGGGGGGAACCCTGATGCAGCAACGCCGCGTGAGTGAAGAAGGCATTCGTGTCGTAAAACTCTGTAGTAGGGGAAGAAAGAAATGACAGTACCCTAAAAGAAAGCCCCGGCTAACTA
>G3BZQ8102ICNR0
GGTGCGTAACGCGTGGGTAATCTGCCTTTGTCAAAGGAATAACTAATTCGAAAGAATAGCTAAAACCGTATAACATATTAATAGGGCATCCTAATAATATCAAAACGATAGTGGACAAAGATGAGCCCGCGTCTGATTAGCTAGTTGGTGAGATAAAAGCCCACCAAGGCAACGATCAGTAGCCGACCTGAGAGGGTGAACGGCCACATTGGAACTGAGACACGGTCCAAACTCCTACGGGAGGCAGCAGTGGGGAATATTGCACAATGGGGGGAACCCTGATGCAGCAACGCCGCGTGAGTGAAGAAGGCATTCGTGTCGTAAAACTCTGTAGTAGGGGAAGAAAGAAATGACAGTACCCTAAAAGAAAGCCCCGGCTAACTA
>G3BZQ8102H6HRH
GGTGCGTAACGCGTGGGTAATCTGCCTTTGTCAAAGGAATAACTAATTCGAAAGAATAGCTAAAACCGTATAACATATTAATAGGGCATCCTAATAATATCAAAACGATAGTGGACAAAGATGAGCCCGCGTCTGATTAGCTAGTTGGTGAGATAAAAGCCCACCAAGGCAACGATCAGTAGCCGACCTGAGAGGGTGAACGGCCACATTGGAACTGAGACACGGTCCAAACTCCTACGGGAGGCAGCAGTGGGGAATATTGCACAATGGGGGGAACCCTGATGCAGCAACGCCGCGTGAGTGAAGAAGGCATTCGTGTCGTAAAACTCTGTAGTAGGGGAAGAAAGAAATGACAGTACCCTAAAAGAAAGCCCCGGCTAACTA
>G3BZQ8102FZ49P
GGTGCGTAACGCGTGGGTAATCTGCCTTTGTCAAAGGAATAACTAATTCGAAAGAATAGCTAAAACCGTATAACATATTAATAGGGCATCCTAATAATATCAAAACGATAGTGGACAAAGATGAGCCCGCGTCTGATTAGCTAGTTGGTGAGATAAAAGCCCACCAAGGCAACGATCAGTAGCCGACCTGAGAGGGTGAACGGCCACATTGGAACTGAGACACGGTCCAAACTCCTACGGGAGGCAGCAGTGGGGAATATTGCACAATGGGGGGAACCCTGATGCAGCAACGCCGCGTGAGTGAAGAAGGCATTCGTGTCGTAAAACTCTGTAGTAGGGGAAGAAAGAAATGACAGTACCCTAAAAGAAAGCCCCGGCTAACTA
>G35JFLI02FNJJ1
GGTGCGTAACGCGTGGGTAATCTGCCTTTGTCAAAGGAATAACTAATTCGAAAGAATAGCTAAAACCGTATAACATATTAATAGGGCATCCTAATAATATCAAAACGATAGTGGACAAAGATGAGCCCGCGTCTGATTAGCTAGTTGGTGAGATAAAAGCCCACCAAGGCAACGATCAGTAGCCGACCTGAGAGGGTGAACGGCCACATTGGAACTGAGACACGGTCCAAACTCCTACGGGAGGCAGCAGTGGGGAATATTGCACAATGGGGGGAACCCTGATGCAGCAACGCCGCGTGAGTGAAGAAGGCATTCGTGTCGTAAAACTCTGTAGTAGGGGAAGAAAGAAATGACAGTACCCTAAAAGAAAGCCCCGGCTAACTA
>G35JFLI02H11JG
GGTGCGTAACGCGTGGGTAATCTGCCTTTGTCAAAGGAATAACTAATTCGAAAGAATAGCTAAAACCGTATAACATATTAATAGGGCATCCTAATAATATCAAAACGATAGTGGACAAAGATGAGCCCGCGTCTGATTAGCTAGTTGGTGAGATAAAAGCCCACCAAGGCAACGATCAGTAGCCGACCTGAGAGGGTGAACGGCCACATTGGAACTGAGACACGGTCCAAACTCCTACGGGAGGCAGCAGTGGGGAATATTGCACAATGGGGGGAACCCTGATGCAGCAACGCCGCGTGAGTGAAGAAGGCATTCGTGTCGTAAAACTCTGTAGTAGGGGAAGAAAGAAATGACAGTACCCTAAAAGAAAGCCCCGGCTAACTA
>G35JFLI02GUZ5I
GGTGCGTAACGCGTGGGTAATCTGCCTTTGTCAAAGGAATAACTAATTCGAAAGAATAGCTAAAACCGTATAACATATTAATAGGGCATCCTAATAATATCAAAACGATAGTGGACAAAGATGAGCCCGCGTCTGATTAGCTAGTTGGTGAGATAAAAGCCCACCAAGGCAACGATCAGTAGCCGACCTGAGAGGGTGAACGGCCACATTGGAACTGAGACACGGTCCAAACTCCTACGGGAGGCAGCAGTGGGGAATATTGCACAATGGGGGGAACCCTGATGCAGCAACGCCGCGTGAGTGAAGAAGGCATTCGTGTCGTAAAACTCTGTAGTAGGGGAAGAAAGAAATGACAGTACCCTAAAAGAAAGCCCCGGCTAACTA
>G35JFLI02F6U41
GGTGCGTAACGCGTGGGTAATCTGCCTTTGTCAAAGGAATAACTAATTCGAAAGAATAGCTAAAACCGTATAACATATTAATAGGGCATCCTAATAATATCAAAACGATAGTGGACAAAGATGAGCCCGCGTCTGATTAGCTAGTTGGTGAGATAAAAGCCCACCAAGGCAACGATCAGTAGCCGACCTGAGAGGGTGAACGGCCACATTGGAACTGAGACACGGTCCAAACTCCTACGGGAGGCAGCAGTGGGGAATATTGCACAATGGGGGGAACCCTGATGCAGCAACGCCGCGTGAGTGAAGAAGGCATTCGTGTCGTAAAACTCTGTAGTAGGGGAAGAAAGAAATGACAGTACCCTAAAAGAAAGCCCCGGCTAACTA
>G35JFLI02H0F6I
GGTGCGTAACGCGTGGGTAATCTGCCTTTGTCAAAGGAATAACTAATTCGAAAGAATAGCTAAAACCGTATAACATATTAATAGGGCATCCTAATAATATCAAAACGATAGTGGACAAAGATGAGCCCGCGTCTGATTAGCTAGTTGGTGAGATAAAAGCCCACCAAGGCAACGATCAGTAGCCGACCTGAGAGGGTGAACGGCCACATTGGAACTGAGACACGGTCCAAACTCCTACGGGAGGCAGCAGTGGGGAATATTGCACAATGGGGGGAACCCTGATGCAGCAACGCCGCGTGAGTGAAGAAGGCATTCGTGTCGTAAAACTCTGTAGTAGGGGAAGAAAGAAATGACAGTACCCTAAAAGAAAGCCCCGGCTAACTA
>G35JFLI02HIU2R
GGTGCGTAACGCGTGGGTAATCTGCCTTTGTCAAAGGAATAACTAATTCGAAAGAATAGCTAAAACCGTATAACATATTAATAGGGCATCCTAATAATATCAAAACGATAGTGGACAAAGATGAGCCCGCGTCTGATTAGCTAGTTGGTGAGATAAAAGCCCACCAAGGCAACGATCAGTAGCCGACCTGAGAGGGTGAACGGCCACATTGGAACTGAGACACGGTCCAAACTCCTACGGGAGGCAGCAGTGGGGAATATTGCACAATGGGGGGAACCCTGATGCAGCAACGCCGCGTGAGTGAAGAAGGCATTCGTGTCGTAAAACTCTGTAGTAGGGGAAGAAAGAAATGACAGTACCCTAAAAGAAAGCCCCGGCTAACTA
>G35JFLI02FQGS4
GGTGCGTAACGCGTGGGTAATCTGCCTTTGTCAAAGGAATAACTAATTCGAAAGAATAGCTAAAACCGTATAACATATTAATAGGGCATCCTAATAATATCAAAACGATAGTGGACAAAGATGAGCCCGCGTCTGATTAGCTAGTTGGTGAGATAAAAGCCCACCAAGGCAACGATCAGTAGCCGACCTGAGAGGGTGAACGGCCACATTGGAACTGAGACACGGTCCAAACTCCTACGGGAGGCAGCAGTGGGGAATATTGCACAATGGGGGGAACCCTGATGCAGCAACGCCGCGTGAGTGAAGAAGGCATTCGTGTCGTAAAACTCTGTAGTAGGGGAAGAAAGAAATGACAGTACCCTAAAAGAAAGCCCCGGCTAACTA
>G35JFLI02IYPHU
GGTGCGTAACGCGTGGGTAATCTGCCTTTGTCAAAGGAATAACTAATTCGAAAGAATAGCTAAAACCGTATAACATATTAATAGGGCATCCTAATAATATCAAAACGATAGTGGACAAAGATGAGCCCGCGTCTGATTAGCTAGTTGGTGAGATAAAAGCCCACCAAGGCAACGATCAGTAGCCGACCTGAGAGGGTGAACGGCCACATTGGAACTGAGACACGGTCCAAACTCCTACGGGAGGCAGCAGTGGGGAATATTGCACAATGGGGGGAACCCTGATGCAGCAACGCCGCGTGAGTGAAGAAGGCATTCGTGTCGTAAAACTCTGTAGTAGGGGAAGAAAGAAATGACAGTACCCTAAAAGAAAGCCCCGGCTAACTA
>G35JFLI02I2OF8
GGTGCGTAACGCGTGGGTAATCTGCCTTTGTCAAAGGAATAACTAATTCGAAAGAATAGCTAAAACCGTATAACATATTAATAGGGCATCCTAATAATATCAAAACGATAGTGGACAAAGATGAGCCCGCGTCTGATTAGCTAGTTGGTGAGATAAAAGCCCACCAAGGCAACGATCAGTAGCCGACCTGAGAGGGTGAACGGCCACATTGGAACTGAGACACGGTCCAAACTCCTACGGGAGGCAGCAGTGGGGAATATTGCACAATGGGGGGAACCCTGATGCAGCAACGCCGCGTGAGTGAAGAAGGCATTCGTGTCGTAAAACTCTGTAGTAGGGGAAGAAAGAAATGACAGTACCCTAAAAGAAAGCCCCGGCTAACTA
>G35JFLI02IIRER
GGTGCGTAACGCGTGGGTAATCTGCCTTTGTCAAAGGAATAACTAATTCGAAAGAATAGCTAAAACCGTATAACATATTAATAGGGCATCCTAATAATATCAAAACGATAGTGGACAAAGATGAGCCCGCGTCTGATTAGCTAGTTGGTGAGATAAAAGCCCACCAAGGCAACGATCAGTAGCCGACCTGAGAGGGTGAACGGCCACATTGGAACTGAGACACGGTCCAAACTCCTACGGGAGGCAGCAGTGGGGAATATTGCACAATGGGGGGAACCCTGATGCAGCAACGCCGCGTGAGTGAAGAAGGCATTCGTGTCGTAAAACTCTGTAGTAGGGGAAGAAAGAAATGACAGTACCCTAAAAGAAAGCCCCGGCTAACTA
>GV2UCFN02F52KV
GGTGCGTAACGCGTGGGTAATCTGCCTTTGTCAAAGGAATAACTATTCGAAAGAATAGCTAAAACCGTATAAAATATTAATAGGGCATCCTAATAATATCAAAACGATAGTGGACAAAGATGAGCCCGCGTCTGATTAGCTAGTTGGTGAGATAAAAGCCCACCAAGGCAACGATCAGTAGCCGACCTGAGAGGGTGAACGGCCACATTGGAACTGAGACACGGTCCAAACTCCTACGGGAGGCAGCAGTGGGGAATATTGCACAATGGGGGGAACCCTGATGCAGCAACGCCGCGTGAGTGAAGAAGGCATTCGTGTCGTAAAACTCTGTAGTAGGGGAAGAAAGAAATGACAGTACCCTAAAAGAAAGCCCCGGCTAACTA
>GV2UCFN02IGFUH
GGTGCGTAACGCGTGGGTAATCTGCCTTTGTCAAAGGAATAACTATTCGAAAGAATAGCTAAAACCGTATAAAATATTAATAGGGCATCCTAATAATATCAAAACGATAGTGGACAAAGATGAGCCCGCGTCTGATTAGCTAGTTGGTGAGATAAAAGCCCACCAAGGCAACGATCAGTAGCCGACCTGAGAGGGTGAACGGCCACATTGGAACTGAGACACGGTCCAAACTCCTACGGGAGGCAGCAGTGGGGAATATTGCACAATGGGGGGAACCCTGATGCAGCAACGCCGCGTGAGTGAAGAAGGCATTCGTGTCGTAAAACTCTGTAGTAGGGGAAGAAAGAAATGACAGTACCCTAAAAGAAAGCCCCGGCTAACTA
>GV2UCFN02JZGMI
GGTGCGTAACGCGTGGGTAATCTGCCTTTGTCAAAGGAATAACTATTCGAAAGAATAGCTAAAACCGTATAAAATATTAATAGGGCATCCTAATAATATCAAAACGATAGTGGACAAAGATGAGCCCGCGTCTGATTAGCTAGTTGGTGAGATAAAAGCCCACCAAGGCAACGATCAGTAGCCGACCTGAGAGGGTGAACGGCCACATTGGAACTGAGACACGGTCCAAACTCCTACGGGAGGCAGCAGTGGGGAATATTGCACAATGGGGGGAACCCTGATGCAGCAACGCCGCGTGAGTGAAGAAGGCATTCGTGTCGTAAAACTCTGTAGTAGGGGAAGAAAGAAATGACAGTACCCTAAAAGAAAGCCCCGGCTAACTA
>GV2UCFN02FUBF4
GGTGCGTAACGCGTGGGTAATCTGCCTTTGTCAAAGGAATAACTATTCGAAAGAATAGCTAAAACCGTATAAAATATTAATAGGGCATCCTAATAATATCAAAACGATAGTGGACAAAGATGAGCCCGCGTCTGATTAGCTAGTTGGTGAGATAAAAGCCCACCAAGGCAACGATCAGTAGCCGACCTGAGAGGGTGAACGGCCACATTGGAACTGAGACACGGTCCAAACTCCTACGGGAGGCAGCAGTGGGGAATATTGCACAATGGGGGGAACCCTGATGCAGCAACGCCGCGTGAGTGAAGAAGGCATTCGTGTCGTAAAACTCTGTAGTAGGGGAAGAAAGAAATGACAGTACCCTAAAAGAAAGCCCCGGCTAACTA
>GV2UCFN02JM23F
GGTGCGTAACGCGTGGGTAATCTGCCTTTGTCAAAGGAATAACTATTCGAAAGAATAGCTAAAACCGTATAAAATATTAATAGGGCATCCTAATAATATCAAAACGATAGTGGACAAAGATGAGCCCGCGTCTGATTAGCTAGTTGGTGAGATAAAAGCCCACCAAGGCAACGATCAGTAGCCGACCTGAGAGGGTGAACGGCCACATTGGAACTGAGACACGGTCCAAACTCCTACGGGAGGCAGCAGTGGGGAATATTGCACAATGGGGGGAACCCTGATGCAGCAACGCCGCGTGAGTGAAGAAGGCATTCGTGTCGTAAAACTCTGTAGTAGGGGAAGAAAGAAATGACAGTACCCTAAAAGAAAGCCCCGGCTAACTA
>GV2UCFN02IR345
GGTGCGTAACGCGTGGGTAATCTGCCTTTGTCAAAGGAATAACTATTCGAAAGAATAGCTAAAACCGTATAAAATATTAATAGGGCATCCTAATAATATCAAAACGATAGTGGACAAAGATGAGCCCGCGTCTGATTAGCTAGTTGGTGAGATAAAAGCCCACCAAGGCAACGATCAGTAGCCGACCTGAGAGGGTGAACGGCCACATTGGAACTGAGACACGGTCCAAACTCCTACGGGAGGCAGCAGTGGGGAATATTGCACAATGGGGGGAACCCTGATGCAGCAACGCCGCGTGAGTGAAGAAGGCATTCGTGTCGTAAAACTCTGTAGTAGGGGAAGAAAGAAATGACAGTACCCTAAAAGAAAGCCCCGGCTAACTA
>G3BZQ8102JTQH6
GGTGCGTAACGCGTGGGTAATCTGCCTTTGTCAAAGGAATAACTATTCGAAAGAATAGCTAAAACCATATAACATATTAATAGGGCATCCTAATAATATCAAAACGATAGTGGACAAAGATGAGCCCGCGTCTGATTAGCTAGTTGGTGAGATAAAAGCCCACCAAGGCAACGATCAGTAGCCGACCTGAGAGGGTGAACGGCCACATTGGAACTGAGACACGGTCCAAACTCCTACGGGAGGCAGCAGTGGGGAATATTGCACAATGGGGGGAACCCTGATGCAGCAACGCCGCGTGAGTGAAGAAGGCATTCGTGTCGTAAAACTCTGTAGTAGGGGAAGAAAGAAATGACAGTACCCTAAAAGAAAGCCCCGGCTAACTA
>G3BZQ8102HW23R
GGTGCGTAACGCGTGGGTAATCTGCCTTTGTCAAAGGAATAACTATTCGAAAGAATAGCTAAAACCATATAACATATTAATAGGGCATCCTAATAATATCAAAACGATAGTGGACAAAGATGAGCCCGCGTCTGATTAGCTAGTTGGTGAGATAAAAGCCCACCAAGGCAACGATCAGTAGCCGACCTGAGAGGGTGAACGGCCACATTGGAACTGAGACACGGTCCAAACTCCTACGGGAGGCAGCAGTGGGGAATATTGCACAATGGGGGGAACCCTGATGCAGCAACGCCGCGTGAGTGAAGAAGGCATTCGTGTCGTAAAACTCTGTAGTAGGGGAAGAAAGAAATGACAGTACCCTAAAAGAAAGCCCCGGCTAACTA
>G3BZQ8102H3B9X
GGTGCGTAACGCGTGGGTAATCTGCCTTTGTCAAAGGAATAACTATTCGAAAGAATAGCTAAAACCATATAACATATTAATAGGGCATCCTAATAATATCAAAACGATAGTGGACAAAGATGAGCCCGCGTCTGATTAGCTAGTTGGTGAGATAAAAGCCCACCAAGGCAACGATCAGTAGCCGACCTGAGAGGGTGAACGGCCACATTGGAACTGAGACACGGTCCAAACTCCTACGGGAGGCAGCAGTGGGGAATATTGCACAATGGGGGGAACCCTGATGCAGCAACGCCGCGTGAGTGAAGAAGGCATTCGTGTCGTAAAACTCTGTAGTAGGGGAAGAAAGAAATGACAGTACCCTAAAAGAAAGCCCCGGCTAACTA
>G3BZQ8102GG8YA
GGTGCGTAACGCGTGGGTAATCTGCCTTTGTCAAAGGAATAACTATTCGAAAGAATAGCTAAAACCATATAACATATTAATAGGGCATCCTAATAATATCAAAACGATAGTGGACAAAGATGAGCCCGCGTCTGATTAGCTAGTTGGTGAGATAAAAGCCCACCAAGGCAACGATCAGTAGCCGACCTGAGAGGGTGAACGGCCACATTGGAACTGAGACACGGTCCAAACTCCTACGGGAGGCAGCAGTGGGGAATATTGCACAATGGGGGGAACCCTGATGCAGCAACGCCGCGTGAGTGAAGAAGGCATTCGTGTCGTAAAACTCTGTAGTAGGGGAAGAAAGAAATGACAGTACCCTAAAAGAAAGCCCCGGCTAACTA
>G3BZQ8102IUD0Z
GGTGCGTAACGCGTGGGTAATCTGCCTTTGTCAAAGGAATAACTATTCGAAAGAATAGCTAAAACCATATAACATATTAATAGGGCATCCTAATAATATCAAAACGATAGTGGACAAAGATGAGCCCGCGTCTGATTAGCTAGTTGGTGAGATAAAAGCCCACCAAGGCAACGATCAGTAGCCGACCTGAGAGGGTGAACGGCCACATTGGAACTGAGACACGGTCCAAACTCCTACGGGAGGCAGCAGTGGGGAATATTGCACAATGGGGGGAACCCTGATGCAGCAACGCCGCGTGAGTGAAGAAGGCATTCGTGTCGTAAAACTCTGTAGTAGGGGAAGAAAGAAATGACAGTACCCTAAAAGAAAGCCCCGGCTAACTA
>G35JFLI02I4P71
GGTGCGTAACGCGTGGGTAATCTGCCTTTGTCAAAGGAATAACTATTCGAAAGAATAGCTAAAACCATATAACATATTAATAGGGCATCCTAATAATATCAAAACGATAGTGGACAAAGATGAGCCCGCGTCTGATTAGCTAGTTGGTGAGATAAAAGCCCACCAAGGCAACGATCAGTAGCCGACCTGAGAGGGTGAACGGCCACATTGGAACTGAGACACGGTCCAAACTCCTACGGGAGGCAGCAGTGGGGAATATTGCACAATGGGGGGAACCCTGATGCAGCAACGCCGCGTGAGTGAAGAAGGCATTCGTGTCGTAAAACTCTGTAGTAGGGGAAGAAAGAAATGACAGTACCCTAAAAGAAAGCCCCGGCTAACTA
>G35JFLI02F7POR
GGTGCGTAACGCGTGGGTAATCTGCCTTTGTCAAAGGAATAACTATTCGAAAGAATAGCTAAAACCATATAACATATTAATAGGGCATCCTAATAATATCAAAACGATAGTGGACAAAGATGAGCCCGCGTCTGATTAGCTAGTTGGTGAGATAAAAGCCCACCAAGGCAACGATCAGTAGCCGACCTGAGAGGGTGAACGGCCACATTGGAACTGAGACACGGTCCAAACTCCTACGGGAGGCAGCAGTGGGGAATATTGCACAATGGGGGGAACCCTGATGCAGCAACGCCGCGTGAGTGAAGAAGGCATTCGTGTCGTAAAACTCTGTAGTAGGGGAAGAAAGAAATGACAGTACCCTAAAAGAAAGCCCCGGCTAACTA
>G35JFLI02F6CN1
GGTGCGTAACGCGTGGGTAATCTGCCTTTGTCAAAGGAATAACTATTCGAAAGAATAGCTAAAACCATATAACATATTAATAGGGCATCCTAATAATATCAAAACGATAGTGGACAAAGATGAGCCCGCGTCTGATTAGCTAGTTGGTGAGATAAAAGCCCACCAAGGCAACGATCAGTAGCCGACCTGAGAGGGTGAACGGCCACATTGGAACTGAGACACGGTCCAAACTCCTACGGGAGGCAGCAGTGGGGAATATTGCACAATGGGGGGAACCCTGATGCAGCAACGCCGCGTGAGTGAAGAAGGCATTCGTGTCGTAAAACTCTGTAGTAGGGGAAGAAAGAAATGACAGTACCCTAAAAGAAAGCCCCGGCTAACTA
>G35JFLI02JIPO5
GGTGCGTAACGCGTGGGTAATCTGCCTTTGTCAAAGGAATAACTATTCGAAAGAATAGCTAAAACCATATAACATATTAATAGGGCATCCTAATAATATCAAAACGATAGTGGACAAAGATGAGCCCGCGTCTGATTAGCTAGTTGGTGAGATAAAAGCCCACCAAGGCAACGATCAGTAGCCGACCTGAGAGGGTGAACGGCCACATTGGAACTGAGACACGGTCCAAACTCCTACGGGAGGCAGCAGTGGGGAATATTGCACAATGGGGGGAACCCTGATGCAGCAACGCCGCGTGAGTGAAGAAGGCATTCGTGTCGTAAAACTCTGTAGTAGGGGAAGAAAGAAATGACAGTACCCTAAAAGAAAGCCCCGGCTAACTA
>G35JFLI02HV8TX
GGTGCGTAACGCGTGGGTAATCTGCCTTTGTCAAAGGAATAACTATTCGAAAGAATAGCTAAAACCATATAACATATTAATAGGGCATCCTAATAATATCAAAACGATAGTGGACAAAGATGAGCCCGCGTCTGATTAGCTAGTTGGTGAGATAAAAGCCCACCAAGGCAACGATCAGTAGCCGACCTGAGAGGGTGAACGGCCACATTGGAACTGAGACACGGTCCAAACTCCTACGGGAGGCAGCAGTGGGGAATATTGCACAATGGGGGGAACCCTGATGCAGCAACGCCGCGTGAGTGAAGAAGGCATTCGTGTCGTAAAACTCTGTAGTAGGGGAAGAAAGAAATGACAGTACCCTAAAAGAAAGCCCCGGCTAACTA
>GV2UCFN02JXWRN
GGTGCGTAACGCGTGGGTAATCTGCCTTTGTCAAAGGAATAACTATTCGAAAGAATAGCTAAAACCATATAACATATTAATAGGGCATCCTAATAATATCAAAACGATAGTGGACAAAGATGAGCCCGCGTCTGATTAGCTAGTTGGTGAGATAAAAGCCCACCAAGGCAACGATCAGTAGCCGACCTGAGAGGGTGAACGGCCACATTGGAACTGAGACACGGTCCAAACTCCTACGGGAGGCAGCAGTGGGGAATATTGCACAATGGGGGGAACCCTGATGCAGCAACGCCGCGTGAGTGAAGAAGGCATTCGTGTCGTAAAACTCTGTAGTAGGGGAAGAAAGAAATGACAGTACCCTAAAAGAAAGCCCCGGCTAACTA
>GV2UCFN02HSD3V
GGTGCGTAACGCGTGGGTAATCTGCCTTTGTCAAAGGAATAACTATTCGAAAGAATAGCTAAAACCATATAACATATTAATAGGGCATCCTAATAATATCAAAACGATAGTGGACAAAGATGAGCCCGCGTCTGATTAGCTAGTTGGTGAGATAAAAGCCCACCAAGGCAACGATCAGTAGCCGACCTGAGAGGGTGAACGGCCACATTGGAACTGAGACACGGTCCAAACTCCTACGGGAGGCAGCAGTGGGGAATATTGCACAATGGGGGGAACCCTGATGCAGCAACGCCGCGTGAGTGAAGAAGGCATTCGTGTCGTAAAACTCTGTAGTAGGGGAAGAAAGAAATGACAGTACCCTAAAAGAAAGCCCCGGCTAACTA
>GV2UCFN02IUYAB
GGTGCGTAACGCGTGGGTAATCTGCCTTTGTCAAAGGAATAACTATTCGAAAGAATAGCTAAAACCATATAACATATTAATAGGGCATCCTAATAATATCAAAACGATAGTGGACAAAGATGAGCCCGCGTCTGATTAGCTAGTTGGTGAGATAAAAGCCCACCAAGGCAACGATCAGTAGCCGACCTGAGAGGGTGAACGGCCACATTGGAACTGAGACACGGTCCAAACTCCTACGGGAGGCAGCAGTGGGGAATATTGCACAATGGGGGGAACCCTGATGCAGCAACGCCGCGTGAGTGAAGAAGGCATTCGTGTCGTAAAACTCTGTAGTAGGGGAAGAAAGAAATGACAGTACCCTAAAAGAAAGCCCCGGCTAACTA
>GV2UCFN02GXVPX
GGTGCGTAACGCGTGGGTAATCTGCCTTTGTCAAAGGAATAACTATTCGAAAGAATAGCTAAAACCGTATAACATATTAATAGGGCATCCTAATAATATCAAAACGATAGTGGACAAAGATGAGCCCGCGTCTGATTAGCTAGTTGGTGAGATAAAAGCCCACCAAGGCAACGATCAGTAGCCGACCTGAGAGGGTGAACGGCCACATTGGAACTGAGACACGGTCCAAACTCCTACGGGAGGCAGCAGTGGGGGAATATTGCACAATGGGGGGAACCCTGATGCAGCAACGCCGCGTGAGTGAAGAAGGCATTCGTGTCGTAAAACTCTGTAGTAGGGGAAGAAAGAAATGACAGTACCCTAAAAGAAAGCCCCGGCTAACTA
>GV2UCFN02G6AXB
GGTGCGTAACGCGTGGGTAATCTGCCTTTGTCAAAGGAATAACTATTCGAAAGAATAGCTAAAACCGTATAACATATTAATAGGGCATCCTAATAATATCAAAACGATAGTGGACAAAGATGAGCCCGCGTCTGATTAGCTAGTTGGTGAGATAAAAGCCCACCAAGGCAACGATCAGTAGCCGACCTGAGAGGGTGAACGGCCACATTGGAACTGAGACACGGTCCAAACTCCTACGGGAGGCAGCAGTGGGGGAATATTGCACAATGGGGGGAACCCTGATGCAGCAACGCCGCGTGAGTGAAGAAGGCATTCGTGTCGTAAAACTCTGTAGTAGGGGAAGAAAGAAATGACAGTACCCTAAAAGAAAGCCCCGGCTAACTA
>GV2UCFN02H88OQ
GGTGCGTAACGCGTGGGTAATCTGCCTTTGTCAAAGGAATAACTATTCGAAAGAATAGCTAAAACCGTATAACATATTAATAGGGCATCCTAATAATATCAAAACGATAGTGGACAAAGATGAGCCCGCGTCTGATTAGCTAGTTGGTGAGATAAAAGCCCACCAAGGCAACGATCAGTAGCCGACCTGAGAGGGTGAACGGCCACATTGGAACTGAGACACGGTCCAAACTCCTACGGGAGGCAGCAGTGGGGAATATTGCACAATGGGGGGAACCCTGATGCAGCAACGCCGCGTGAGTGAAGAAGGCATTCGTGTCGTAAAACTCTGTAGTAGGGGAAGAAAGAAATGACAGTACCCTAAAAGAAAGCCCCGGCTAACTA
>GV2UCFN02G3DL8
GGTGCGTAACGCGTGGGTAATCTGCCTTTGTCAAAGGAATAACTATTCGAAAGAATAGCTAAAACCGTATAACATATTAATAGGGCATCCTAATAATATCAAAACGATAGTGGACAAAGATGAGCCCGCGTCTGATTAGCTAGTTGGTGAGATAAAAGCCCACCAAGGCAACGATCAGTAGCCGACCTGAGAGGGTGAACGGCCACATTGGAACTGAGACACGGTCCAAACTCCTACGGGAGGCAGCAGTGGGGAATATTGCACAATGGGGGGAACCCTGATGCAGCAACGCCGCGTGAGTGAAGAAGGCATTCGTGTCGTAAAACTCTGTAGTAGGGGAAGAAAGAAATGACAGTACCCTAAAAGAAAGCCCCGGCTAACTA
>GV2UCFN02GGDJR
GGTGCGTAACGCGTGGGTAATCTGCCTTTGTCAAAGGAATAACTATTCGAAAGAATAGCTAAAACCGTATAACATATTAATAGGGCATCCTAATAATATCAAAACGATAGTGGACAAAGATGAGCCCGCGTCTGATTAGCTAGTTGGTGAGATAAAAGCCCACCAAGGCAACGATCAGTAGCCGACCTGAGAGGGTGAACGGCCACATTGGAACTGAGACACGGTCCAAACTCCTACGGGAGGCAGCAGTGGGGAATATTGCACAATGGGGGGAACCCTGATGCAGCAACGCCGCGTGAGTGAAGAAGGCATTCGTGTCGTAAAACTCTGTAGTAGGGGAAGAAAGAAATGACAGTACCCTAAAAGAAAGCCCCGGCTAACTA
>GV2UCFN02IBVSV
GGTGCGTAACGCGTGGGTAATCTGCCTTTGTCAAAGGAATAACTATTCGAAAGAATAGCTAAAACCGTATAACATATTAATAGGGCATCCTAATAATATCAAAACGATAGTGGACAAAGATGAGCCCGCGTCTGATTAGCTAGTTGGTGAGATAAAAGCCCACCAAGGCAACGATCAGTAGCCGACCTGAGAGGGTGAACGGCCACATTGGAACTGAGACACGGTCCAAACTCCTACGGGAGGCAGCAGTGGGGAATATTGCACAATGGGGGGAACCCTGATGCAGCAACGCCGCGTGAGTGAAGAAGGCATTCGTGTCGTAAAACTCTGTAGTAGGGGAAGAAAGAAATGACAGTACCCTAAAAGAAAGCCCCGGCTAACTA
>GV2UCFN02IM7XZ
GGTGCGTAACGCGTGGGTAATCTGCCTTTGTCAAAGGAATAACTATTCGAAAGAATAGCTAAAACCGTATAACATATTAATAGGGCATCCTAATAATATCAAAACGATAGTGGACAAAGATGAGCCCGCGTCTGATTAGCTAGTTGGTGAGATAAAAGCCCACCAAGGCAACGATCAGTAGCCGACCTGAGAGGGTGAACGGCCACATTGGAACTGAGACACGGTCCAAACTCCTACGGGAGGCAGCAGTGGGGAATATTGCACAATGGGGGGAACCCTGATGCAGCAACGCCGCGTGAGTGAAGAAGGCATTCGTGTCGTAAAACTCTGTAGTAGGGGAAGAAAGAAATGACAGTACCCTAAAAGAAAGCCCCGGCTAACTA
>GV2UCFN02IY33K
GGTGCGTAACGCGTGGGTAATCTGCCTTTGTCAAAGGAATAACTATTCGAAAGAATAGCTAAAACCGTATAACATATTAATAGGGCATCCTAATAATATCAAAACGATAGTGGACAAAGATGAGCCCGCGTCTGATTAGCTAGTTGGTGAGATAAAAGCCCACCAAGGCAACGATCAGTAGCCGACCTGAGAGGGTGAACGGCCACATTGGAACTGAGACACGGTCCAAACTCCTACGGGAGGCAGCAGTGGGGAATATTGCACAATGGGGGGAACCCTGATGCAGCAACGCCGCGTGAGTGAAGAAGGCATTCGTGTCGTAAAACTCTGTAGTAGGGGAAGAAAGAAATGACAGTACCCTAAAAGAAAGCCCCGGCTAACTA
>GV2UCFN02JZLLZ
GGTGCGTAACGCGTGGGTAATCTGCCTTTGTCAAAGGAATAACTATTCGAAAGAATAGCTAAAACCGTATAACATATTAATAGGGCATCCTAATAATATCAAAACGATAGTGGACAAAGATGAGCCCGCGTCTGATTAGCTAGTTGGTGAGATAAAAGCCCACCAAGGCAACGATCAGTAGCCGACCTGAGAGGGTGAACGGCCACATTGGAACTGAGACACGGTCCAAACTCCTACGGGAGGCAGCAGTGGGGAATATTGCACAATGGGGGGAACCCTGATGCAGCAACGCCGCGTGAGTGAAGAAGGCATTCGTGTCGTAAAACTCTGTAGTAGGGGAAGAAAGAAATGACAGTACCCTAAAAGAAAGCCCCGGCTAACTA
>GV2UCFN02G6B1B
GGTGCGTAACGCGTGGGTAATCTGCCTTTGTCAAAGGAATAACTATTCGAAAGAATAGCTAAAACCGTATAACATATTAATAGGGCATCCTAATAATATCAAAACGATAGTGGACAAAGATGAGCCCGCGTCTGATTAGCTAGTTGGTGAGATAAAAGCCCACCAAGGCAACGATCAGTAGCCGACCTGAGAGGGTGAACGGCCACATTGGAACTGAGACACGGTCCAAACTCCTACGGGAGGCAGCAGTGGGGAATATTGCACAATGGGGGGAACCCTGATGCAGCAACGCCGCGTGAGTGAAGAAGGCATTCGTGTCGTAAAACTCTGTAGTAGGGGAAGAAAGAAATGACAGTACCCTAAAAGAAAGCCCCGGCTAACTA
>GV2UCFN02HG0VC
GGTGCGTAACGCGTGGGTAATCTGCCTTTGTCAAAGGAATAACTATTCGAAAGAATAGCTAAAACCGTATAACATATTAATAGGGCATCCTAATAATATCAAAACGATAGTGGACAAAGATGAGCCCGCGTCTGATTAGCTAGTTGGTGAGATAAAAGCCCACCAAGGCAACGATCAGTAGCCGACCTGAGAGGGTGAACGGCCACATTGGAACTGAGACACGGTCCAAACTCCTACGGGAGGCAGCAGTGGGGAATATTGCACAATGGGGGGAACCCTGATGCAGCAACGCCGCGTGAGTGAAGAAGGCATTCGTGTCGTAAAACTCTGTAGTAGGGGAAGAAAGAAATGACAGTACCCTAAAAGAAAGCCCCGGCTAACTA
>GV2UCFN02JQOWC
GGTGCGTAACGCGTGGGTAATCTGCCTTTGTCAAAGGAATAACTATTCGAAAGAATAGCTAAAACCGTATAACATATTAATAGGGCATCCTAATAATATCAAAACGATAGTGGACAAAGATGAGCCCGCGTCTGATTAGCTAGTTGGTGAGATAAAAGCCCACCAAGGCAACGATCAGTAGCCGACCTGAGAGGGTGAACGGCCACATTGGAACTGAGACACGGTCCAAACTCCTACGGGAGGCAGCAGTGGGGAATATTGCACAATGGGGGGAACCCTGATGCAGCAACGCCGCGTGAGTGAAGAAGGCATTCGTGTCGTAAAACTCTGTAGTAGGGGAAGAAAGAAATGACAGTACCCTAAAAGAAAGCCCCGGCTAACTA
>GV2UCFN02HWZOG
GGTGCGTAACGCGTGGGTAATCTGCCTTTGTCAAAGGAATAACTATTCGAAAGAATAGCTAAAACCGTATAACATATTAATAGGGCATCCTAATAATATCAAAACGATAGTGGACAAAGATGAGCCCGCGTCTGATTAGCTAGTTGGTGAGATAAAAGCCCACCAAGGCAACGATCAGTAGCCGACCTGAGAGGGTGAACGGCCACATTGGAACTGAGACACGGTCCAAACTCCTACGGGAGGCAGCAGTGGGGAATATTGCACAATGGGGGGAACCCTGATGCAGCAACGCCGCGTGAGTGAAGAAGGCATTCGTGTCGTAAAACTCTGTAGTAGGGGAAGAAAGAAATGACAGTACCCTAAAAGAAAGCCCCGGCTAACTA
>GV2UCFN02I6CYW
GGTGCGTAACGCGTGGGTAATCTGCCTTTGTCAAAGGAATAACTATTCGAAAGAATAGCTAAAACCGTATAACATATTAATAGGGCATCCTAATAATATCAAAACGATAGTGGACAAAGATGAGCCCGCGTCTGATTAGCTAGTTGGTGAGATAAAAGCCCACCAAGGCAACGATCAGTAGCCGACCTGAGAGGGTGAACGGCCACATTGGAACTGAGACACGGTCCAAACTCCTACGGGAGGCAGCAGTGGGGAATATTGCACAATGGGGGGAACCCTGATGCAGCAACGCCGCGTGAGTGAAGAAGGCATTCGTGTCGTAAAACTCTGTAGTAGGGGAAGAAAGAAATGACAGTACCCTAAAAGAAAGCCCCGGCTAACTA
>GV2UCFN02GQCNO
GGTGCGTAACGCGTGGGTAATCTGCCTTTGTCAAAGGAATAACTATTCGAAAGAATAGCTAAAACCGTATAACATATTAATAGGGCATCCTAATAATATCAAAACGATAGTGGACAAAGATGAGCCCGCGTCTGATTAGCTAGTTGGTGAGATAAAAGCCCACCAAGGCAACGATCAGTAGCCGACCTGAGAGGGTGAACGGCCACATTGGAACTGAGACACGGTCCAAACTCCTACGGGAGGCAGCAGTGGGGAATATTGCACAATGGGGGGAACCCTGATGCAGCAACGCCGCGTGAGTGAAGAAGGCATTCGTGTCGTAAAACTCTGTAGTAGGGGAAGAAAGAAATGACAGTACCCTAAAAGAAAGCCCCGGCTAACTA
>GV2UCFN02H47NQ
GGTGCGTAACGCGTGGGTAATCTGCCTTTGTCAAAGGAATAACTATTCGAAAGAATAGCTAAAACCGTATAACATATTAATAGGGCATCCTAATAATATCAAAACGATAGTGGACAAAGATGAGCCCGCGTCTGATTAGCTAGTTGGTGAGATAAAAGCCCACCAAGGCAACGATCAGTAGCCGACCTGAGAGGGTGAACGGCCACATTGGAACTGAGACACGGTCCAAACTCCTACGGGAGGCAGCAGTGGGGAATATTGCACAATGGGGGGAACCCTGATGCAGCAACGCCGCGTGAGTGAAGAAGGCATTCGTGTCGTAAAACTCTGTAGTAGGGGAAGAAAGAAATGACAGTACCCTAAAAGAAAGCCCCGGCTAACTA
>GV2UCFN02IKQRY
GGTGCGTAACGCGTGGGTAATCTGCCTTTGTCAAAGGAATAACTATTCGAAAGAATAGCTAAAACCGTATAACATATTAATAGGGCATCCTAATAATATCAAAACGATAGTGGACAAAGATGAGCCCGCGTCTGATTAGCTAGTTGGTGAGATAAAAGCCCACCAAGGCAACGATCAGTAGCCGACCTGAGAGGGTGAACGGCCACATTGGAACTGAGACACGGTCCAAACTCCTACGGGAGGCAGCAGTGGGGAATATTGCACAATGGGGGGAACCCTGATGCAGCAACGCCGCGTGAGTGAAGAAGGCATTCGTGTCGTAAAACTCTGTAGTAGGGGAAGAAAGAAATGACAGTACCCTAAAAGAAAGCCCCGGCTAACTA
>GV2UCFN02JQQV5
GGTGCGTAACGCGTGGGTAATCTGCCTTTGTCAAAGGAATAACTATTCGAAAGAATAGCTAAAACCGTATAACATATTAATAGGGCATCCTAATAATATCAAAACGATAGTGGACAAAGATGAGCCCGCGTCTGATTAGCTAGTTGGTGAGATAAAAGCCCACCAAGGCAACGATCAGTAGCCGACCTGAGAGGGTGAACGGCCACATTGGAACTGAGACACGGTCCAAACTCCTACGGGAGGCAGCAGTGGGGAATATTGCACAATGGGGGGAACCCTGATGCAGCAACGCCGCGTGAGTGAAGAAGGCATTCGTGTCGTAAAACTCTGTAGTAGGGGAAGAAAGAAATGACAGTACCCTAAAAGAAAGCCCCGGCTAACTA
>GV2UCFN02F8CS9
GGTGCGTAACGCGTGGGTAATCTGCCTTTGTCAAAGGAATAACTATTCGAAAGAATAGCTAAAACCGTATAACATATTAATAGGGCATCCTAATAATATCAAAACGATAGTGGACAAAGATGAGCCCGCGTCTGATTAGCTAGTTGGTGAGATAAAAGCCCACCAAGGCAACGATCAGTAGCCGACCTGAGAGGGTGAACGGCCACATTGGAACTGAGACACGGTCCAAACTCCTACGGGAGGCAGCAGTGGGGAATATTGCACAATGGGGGGAACCCTGATGCAGCAACGCCGCGTGAGTGAAGAAGGCATTCGTGTCGTAAAACTCTGTAGTAGGGGAAGAAAGAAATGACAGTACCCTAAAAGAAAGCCCCGGCTAACTA
>GV2UCFN02JTRKP
GGTGCGTAACGCGTGGGTAATCTGCCTTTGTCAAAGGAATAACTATTCGAAAGAATAGCTAAAACCGTATAACATATTAATAGGGCATCCTAATAATATCAAAACGATAGTGGACAAAGATGAGCCCGCGTCTGATTAGCTAGTTGGTGAGATAAAAGCCCACCAAGGCAACGATCAGTAGCCGACCTGAGAGGGTGAACGGCCACATTGGAACTGAGACACGGTCCAAACTCCTACGGGAGGCAGCAGTGGGGAATATTGCACAATGGGGGGAACCCTGATGCAGCAACGCCGCGTGAGTGAAGAAGGCATTCGTGTCGTAAAACTCTGTAGTAGGGGAAGAAAGAAATGACAGTACCCTAAAAGAAAGCCCCGGCTAACTA
>GV2UCFN02HZ4FB
GGTGCGTAACGCGTGGGTAATCTGCCTTTGTCAAAGGAATAACTATTCGAAAGAATAGCTAAAACCGTATAACATATTAATAGGGCATCCTAATAATATCAAAACGATAGTGGACAAAGATGAGCCCGCGTCTGATTAGCTAGTTGGTGAGATAAAAGCCCACCAAGGCAACGATCAGTAGCCGACCTGAGAGGGTGAACGGCCACATTGGAACTGAGACACGGTCCAAACTCCTACGGGAGGCAGCAGTGGGGAATATTGCACAATGGGGGGAACCCTGATGCAGCAACGCCGCGTGAGTGAAGAAGGCATTCGTGTCGTAAAACTCTGTAGTAGGGGAAGAAAGAAATGACAGTACCCTAAAAGAAAGCCCCGGCTAACTA
>GV2UCFN02I079H
GGTGCGTAACGCGTGGGTAATCTGCCTTTGTCAAAGGAATAACTATTCGAAAGAATAGCTAAAACCGTATAACATATTAATAGGGCATCCTAATAATATCAAAACGATAGTGGACAAAGATGAGCCCGCGTCTGATTAGCTAGTTGGTGAGATAAAAGCCCACCAAGGCAACGATCAGTAGCCGACCTGAGAGGGTGAACGGCCACATTGGAACTGAGACACGGTCCAAACTCCTACGGGAGGCAGCAGTGGGGAATATTGCACAATGGGGGGAACCCTGATGCAGCAACGCCGCGTGAGTGAAGAAGGCATTCGTGTCGTAAAACTCTGTAGTAGGGGAAGAAAGAAATGACAGTACCCTAAAAGAAAGCCCCGGCTAACTA
>GV2UCFN02FWX69
GGTGCGTAACGCGTGGGTAATCTGCCTTTGTCAAAGGAATAACTATTCGAAAGAATAGCTAAAACCGTATAACATATTAATAGGGCATCCTAATAATATCAAAACGATAGTGGACAAAGATGAGCCCGCGTCTGATTAGCTAGTTGGTGAGATAAAAGCCCACCAAGGCAACGATCAGTAGCCGACCTGAGAGGGTGAACGGCCACATTGGAACTGAGACACGGTCCAAACTCCTACGGGAGGCAGCAGTGGGGAATATTGCACAATGGGGGGAACCCTGATGCAGCAACGCCGCGTGAGTGAAGAAGGCATTCGTGTCGTAAAACTCTGTAGTAGGGGAAGAAAGAAATGACAGTACCCTAAAAGAAAGCCCCGGCTAACTA
>GV2UCFN02HO4L0
GGTGCGTAACGCGTGGGTAATCTGCCTTTGTCAAAGGAATAACTATTCGAAAGAATAGCTAAAACCGTATAACATATTAATAGGGCATCCTAATAATATCAAAACGATAGTGGACAAAGATGAGCCCGCGTCTGATTAGCTAGTTGGTGAGATAAAAGCCCACCAAGGCAACGATCAGTAGCCGACCTGAGAGGGTGAACGGCCACATTGGAACTGAGACACGGTCCAAACTCCTACGGGAGGCAGCAGTGGGGAATATTGCACAATGGGGGGAACCCTGATGCAGCAACGCCGCGTGAGTGAAGAAGGCATTCGTGTCGTAAAACTCTGTAGTAGGGGAAGAAAGAAATGACAGTACCCTAAAAGAAAGCCCCGGCTAACTA
>GV2UCFN02FLFEP
GGTGCGTAACGCGTGGGTAATCTGCCTTTGTCAAAGGAATAACTATTCGAAAGAATAGCTAAAACCGTATAACATATTAATAGGGCATCCTAATAATATCAAAACGATAGTGGACAAAGATGAGCCCGCGTCTGATTAGCTAGTTGGTGAGATAAAAGCCCACCAAGGCAACGATCAGTAGCCGACCTGAGAGGGTGAACGGCCACATTGGAACTGAGACACGGTCCAAACTCCTACGGGAGGCAGCAGTGGGGAATATTGCACAATGGGGGGAACCCTGATGCAGCAACGCCGCGTGAGTGAAGAAGGCATTCGTGTCGTAAAACTCTGTAGTAGGGGAAGAAAGAAATGACAGTACCCTAAAAGAAAGCCCCGGCTAACTA
>GV2UCFN02H3AVT
GGTGCGTAACGCGTGGGTAATCTGCCTTTGTCAAAGGAATAACTATTCGAAAGAATAGCTAAAACCGTATAACATATTAATAGGGCATCCTAATAATATCAAAACGATAGTGGACAAAGATGAGCCCGCGTCTGATTAGCTAGTTGGTGAGATAAAAGCCCACCAAGGCAACGATCAGTAGCCGACCTGAGAGGGTGAACGGCCACATTGGAACTGAGACACGGTCCAAACTCCTACGGGAGGCAGCAGTGGGGAATATTGCACAATGGGGGGAACCCTGATGCAGCAACGCCGCGTGAGTGAAGAAGGCATTCGTGTCGTAAAACTCTGTAGTAGGGGAAGAAAGAAATGACAGTACCCTAAAAGAAAGCCCCGGCTAACTA
>GV2UCFN02GA7GW
GGTGCGTAACGCGTGGGTAATCTGCCTTTGTCAAAGGAATAACTATTCGAAAGAATAGCTAAAACCGTATAACATATTAATAGGGCATCCTAATAATATCAAAACGATAGTGGACAAAGATGAGCCCGCGTCTGATTAGCTAGTTGGTGAGATAAAAGCCCACCAAGGCAACGATCAGTAGCCGACCTGAGAGGGTGAACGGCCACATTGGAACTGAGACACGGTCCAAACTCCTACGGGAGGCAGCAGTGGGGAATATTGCACAATGGGGGGAACCCTGATGCAGCAACGCCGCGTGAGTGAAGAAGGCATTCGTGTCGTAAAACTCTGTAGTAGGGGAAGAAAGAAATGACAGTACCCTAAAAGAAAGCCCCGGCTAACTA
>GV2UCFN02IYNX2
GGTGCGTAACGCGTGGGTAATCTGCCTTTGTCAAAGGAATAACTATTCGAAAGAATAGCTAAAACCGTATAACATATTAATAGGGCATCCTAATAATATCAAAACGATAGTGGACAAAGATGAGCCCGCGTCTGATTAGCTAGTTGGTGAGATAAAAGCCCACCAAGGCAACGATCAGTAGCCGACCTGAGAGGGTGAACGGCCACATTGGAACTGAGACACGGTCCAAACTCCTACGGGAGGCAGCAGTGGGGAATATTGCACAATGGGGGGAACCCTGATGCAGCAACGCCGCGTGAGTGAAGAAGGCATTCGTGTCGTAAAACTCTGTAGTAGGGGAAGAAAGAAATGACAGTACCCTAAAAGAAAGCCCCGGCTAACTA
>GV2UCFN02HTW61
GGTGCGTAACGCGTGGGTAATCTGCCTTTGTCAAAGGAATAACTATTCGAAAGAATAGCTAAAACCGTATAACATATTAATAGGGCATCCTAATAATATCAAAACGATAGTGGACAAAGATGAGCCCGCGTCTGATTAGCTAGTTGGTGAGATAAAAGCCCACCAAGGCAACGATCAGTAGCCGACCTGAGAGGGTGAACGGCCACATTGGAACTGAGACACGGTCCAAACTCCTACGGGAGGCAGCAGTGGGGAATATTGCACAATGGGGGGAACCCTGATGCAGCAACGCCGCGTGAGTGAAGAAGGCATTCGTGTCGTAAAACTCTGTAGTAGGGGAAGAAAGAAATGACAGTACCCTAAAAGAAAGCCCCGGCTAACTA
>GV2UCFN02JOW70
GGTGCGTAACGCGTGGGTAATCTGCCTTTGTCAAAGGAATAACTATTCGAAAGAATAGCTAAAACCGTATAACATATTAATAGGGCATCCTAATAATATCAAAACGATAGTGGACAAAGATGAGCCCGCGTCTGATTAGCTAGTTGGTGAGATAAAAGCCCACCAAGGCAACGATCAGTAGCCGACCTGAGAGGGTGAACGGCCACATTGGAACTGAGACACGGTCCAAACTCCTACGGGAGGCAGCAGTGGGGAATATTGCACAATGGGGGGAACCCTGATGCAGCAACGCCGCGTGAGTGAAGAAGGCATTCGTGTCGTAAAACTCTGTAGTAGGGGAAGAAAGAAATGACAGTACCCTAAAAGAAAGCCCCGGCTAACTA
>GV2UCFN02ITN3V
GGTGCGTAACGCGTGGGTAATCTGCCTTTGTCAAAGGAATAACTATTCGAAAGAATAGCTAAAACCGTATAACATATTAATAGGGCATCCTAATAATATCAAAACGATAGTGGACAAAGATGAGCCCGCGTCTGATTAGCTAGTTGGTGAGATAAAAGCCCACCAAGGCAACGATCAGTAGCCGACCTGAGAGGGTGAACGGCCACATTGGAACTGAGACACGGTCCAAACTCCTACGGGAGGCAGCAGTGGGGAATATTGCACAATGGGGGGAACCCTGATGCAGCAACGCCGCGTGAGTGAAGAAGGCATTCGTGTCGTAAAACTCTGTAGTAGGGGAAGAAAGAAATGACAGTACCCTAAAAGAAAGCCCCGGCTAACTA
>GV2UCFN02JDJI7
GGTGCGTAACGCGTGGGTAATCTGCCTTTGTCAAAGGAATAACTATTCGAAAGAATAGCTAAAACCGTATAACATATTAATAGGGCATCCTAATAATATCAAAACGATAGTGGACAAAGATGAGCCCGCGTCTGATTAGCTAGTTGGTGAGATAAAAGCCCACCAAGGCAACGATCAGTAGCCGACCTGAGAGGGTGAACGGCCACATTGGAACTGAGACACGGTCCAAACTCCTACGGGAGGCAGCAGTGGGGAATATTGCACAATGGGGGGAACCCTGATGCAGCAACGCCGCGTGAGTGAAGAAGGCATTCGTGTCGTAAAACTCTGTAGTAGGGGAAGAAAGAAATGACAGTACCCTAAAAGAAAGCCCCGGCTAACTA
>GV2UCFN02G472C
GGTGCGTAACGCGTGGGTAATCTGCCTTTGTCAAAGGAATAACTATTCGAAAGAATAGCTAAAACCGTATAACATATTAATAGGGCATCCTAATAATATCAAAACGATAGTGGACAAAGATGAGCCCGCGTCTGATTAGCTAGTTGGTGAGATAAAAGCCCACCAAGGCAACGATCAGTAGCCGACCTGAGAGGGTGAACGGCCACATTGGAACTGAGACACGGTCCAAACTCCTACGGGAGGCAGCAGTGGGGAATATTGCACAATGGGGGGAACCCTGATGCAGCAACGCCGCGTGAGTGAAGAAGGCATTCGTGTCGTAAAACTCTGTAGTAGGGGAAGAAAGAAATGACAGTACCCTAAAAGAAAGCCCCGGCTAACTA
>GV2UCFN02H0OON
GGTGCGTAACGCGTGGGTAATCTGCCTTTGTCAAAGGAATAACTATTCGAAAGAATAGCTAAAACCGTATAACATATTAATAGGGCATCCTAATAATATCAAAACGATAGTGGACAAAGATGAGCCCGCGTCTGATTAGCTAGTTGGTGAGATAAAAGCCCACCAAGGCAACGATCAGTAGCCGACCTGAGAGGGTGAACGGCCACATTGGAACTGAGACACGGTCCAAACTCCTACGGGAGGCAGCAGTGGGGAATATTGCACAATGGGGGGAACCCTGATGCAGCAACGCCGCGTGAGTGAAGAAGGCATTCGTGTCGTAAAACTCTGTAGTAGGGGAAGAAAGAAATGACAGTACCCTAAAAGAAAGCCCCGGCTAACTA
>GV2UCFN02JISUE
GGTGCGTAACGCGTGGGTAATCTGCCTTTGTCAAAGGAATAACTATTCGAAAGAATAGCTAAAACCGTATAACATATTAATAGGGCATCCTAATAATATCAAAACGATAGTGGACAAAGATGAGCCCGCGTCTGATTAGCTAGTTGGTGAGATAAAAGCCCACCAAGGCAACGATCAGTAGCCGACCTGAGAGGGTGAACGGCCACATTGGAACTGAGACACGGTCCAAACTCCTACGGGAGGCAGCAGTGGGGAATATTGCACAATGGGGGGAACCCTGATGCAGCAACGCCGCGTGAGTGAAGAAGGCATTCGTGTCGTAAAACTCTGTAGTAGGGGAAGAAAGAAATGACAGTACCCTAAAAGAAAGCCCCGGCTAACTA
>GV2UCFN02GED40
GGTGCGTAACGCGTGGGTAATCTGCCTTTGTCAAAGGAATAACTATTCGAAAGAATAGCTAAAACCGTATAACATATTAATAGGGCATCCTAATAATATCAAAACGATAGTGGACAAAGATGAGCCCGCGTCTGATTAGCTAGTTGGTGAGATAAAAGCCCACCAAGGCAACGATCAGTAGCCGACCTGAGAGGGTGAACGGCCACATTGGAACTGAGACACGGTCCAAACTCCTACGGGAGGCAGCAGTGGGGAATATTGCACAATGGGGGGAACCCTGATGCAGCAACGCCGCGTGAGTGAAGAAGGCATTCGTGTCGTAAAACTCTGTAGTAGGGGAAGAAAGAAATGACAGTACCCTAAAAGAAAGCCCCGGCTAACTA
>GV2UCFN02JUXQK
GGTGCGTAACGCGTGGGTAATCTGCCTTTGTCAAAGGAATAACTATTCGAAAGAATAGCTAAAACCGTATAACATATTAATAGGGCATCCTAATAATATCAAAACGATAGTGGACAAAGATGAGCCCGCGTCTGATTAGCTAGTTGGTGAGATAAAAGCCCACCAAGGCAACGATCAGTAGCCGACCTGAGAGGGTGAACGGCCACATTGGAACTGAGACACGGTCCAAACTCCTACGGGAGGCAGCAGTGGGGAATATTGCACAATGGGGGGAACCCTGATGCAGCAACGCCGCGTGAGTGAAGAAGGCATTCGTGTCGTAAAACTCTGTAGTAGGGGAAGAAAGAAATGACAGTACCCTAAAAGAAAGCCCCGGCTAACTA
>GV2UCFN02HJVY5
GGTGCGTAACGCGTGGGTAATCTGCCTTTGTCAAAGGAATAACTATTCGAAAGAATAGCTAAAACCGTATAACATATTAATAGGGCATCCTAATAATATCAAAACGATAGTGGACAAAGATGAGCCCGCGTCTGATTAGCTAGTTGGTGAGATAAAAGCCCACCAAGGCAACGATCAGTAGCCGACCTGAGAGGGTGAACGGCCACATTGGAACTGAGACACGGTCCAAACTCCTACGGGAGGCAGCAGTGGGGAATATTGCACAATGGGGGGAACCCTGATGCAGCAACGCCGCGTGAGTGAAGAAGGCATTCGTGTCGTAAAACTCTGTAGTAGGGGAAGAAAGAAATGACAGTACCCTAAAAGAAAGCCCCGGCTAACTA
>GV2UCFN02HQ03F
GGTGCGTAACGCGTGGGTAATCTGCCTTTGTCAAAGGAATAACTATTCGAAAGAATAGCTAAAACCGTATAACATATTAATAGGGCATCCTAATAATATCAAAACGATAGTGGACAAAGATGAGCCCGCGTCTGATTAGCTAGTTGGTGAGATAAAAGCCCACCAAGGCAACGATCAGTAGCCGACCTGAGAGGGTGAACGGCCACATTGGAACTGAGACACGGTCCAAACTCCTACGGGAGGCAGCAGTGGGGAATATTGCACAATGGGGGGAACCCTGATGCAGCAACGCCGCGTGAGTGAAGAAGGCATTCGTGTCGTAAAACTCTGTAGTAGGGGAAGAAAGAAATGACAGTACCCTAAAAGAAAGCCCCGGCTAACTA
>GV2UCFN02JL91F
GGTGCGTAACGCGTGGGTAATCTGCCTTTGTCAAAGGAATAACTATTCGAAAGAATAGCTAAAACCGTATAACATATTAATAGGGCATCCTAATAATATCAAAACGATAGTGGACAAAGATGAGCCCGCGTCTGATTAGCTAGTTGGTGAGATAAAAGCCCACCAAGGCAACGATCAGTAGCCGACCTGAGAGGGTGAACGGCCACATTGGAACTGAGACACGGTCCAAACTCCTACGGGAGGCAGCAGTGGGGAATATTGCACAATGGGGGGAACCCTGATGCAGCAACGCCGCGTGAGTGAAGAAGGCATTCGTGTCGTAAAACTCTGTAGTAGGGGAAGAAAGAAATGACAGTACCCTAAAAGAAAGCCCCGGCTAACTA
>GV2UCFN02J3QIS
GGTGCGTAACGCGTGGGTAATCTGCCTTTGTCAAAGGAATAACTATTCGAAAGAATAGCTAAAACCGTATAACATATTAATAGGGCATCCTAATAATATCAAAACGATAGTGGACAAAGATGAGCCCGCGTCTGATTAGCTAGTTGGTGAGATAAAAGCCCACCAAGGCAACGATCAGTAGCCGACCTGAGAGGGTGAACGGCCACATTGGAACTGAGACACGGTCCAAACTCCTACGGGAGGCAGCAGTGGGGAATATTGCACAATGGGGGGAACCCTGATGCAGCAACGCCGCGTGAGTGAAGAAGGCATTCGTGTCGTAAAACTCTGTAGTAGGGGAAGAAAGAAATGACAGTACCCTAAAAGAAAGCCCCGGCTAACTA
>GV2UCFN02GJ6G0
GGTGCGTAACGCGTGGGTAATCTGCCTTTGTCAAAGGAATAACTATTCGAAAGAATAGCTAAAACCGTATAACATATTAATAGGGCATCCTAATAATATCAAAACGATAGTGGACAAAGATGAGCCCGCGTCTGATTAGCTAGTTGGTGAGATAAAAGCCCACCAAGGCAACGATCAGTAGCCGACCTGAGAGGGTGAACGGCCACATTGGAACTGAGACACGGTCCAAACTCCTACGGGAGGCAGCAGTGGGGAATATTGCACAATGGGGGGAACCCTGATGCAGCAACGCCGCGTGAGTGAAGAAGGCATTCGTGTCGTAAAACTCTGTAGTAGGGGAAGAAAGAAATGACAGTACCCTAAAAGAAAGCCCCGGCTAACTA
>GV2UCFN02HUV1D
GGTGCGTAACGCGTGGGTAATCTGCCTTTGTCAAAGGAATAACTATTCGAAAGAATAGCTAAAACCGTATAACATATTAATAGGGCATCCTAATAATATCAAAACGATAGTGGACAAAGATGAGCCCGCGTCTGATTAGCTAGTTGGTGAGATAAAAGCCCACCAAGGCAACGATCAGTAGCCGACCTGAGAGGGTGAACGGCCACATTGGAACTGAGACACGGTCCAAACTCCTACGGGAGGCAGCAGTGGGGAATATTGCACAATGGGGGGAACCCTGATGCAGCAACGCCGCGTGAGTGAAGAAGGCATTCGTGTCGTAAAACTCTGTAGTAGGGGAAGAAAGAAATGACAGTACCCTAAAAGAAAGCCCCGGCTAACTA
>GV2UCFN02IYTAJ
GGTGCGTAACGCGTGGGTAATCTGCCTTTGTCAAAGGAATAACTATTCGAAAGAATAGCTAAAACCGTATAACATATTAATAGGGCATCCTAATAATATCAAAACGATAGTGGACAAAGATGAGCCCGCGTCTGATTAGCTAGTTGGTGAGATAAAAGCCCACCAAGGCAACGATCAGTAGCCGACCTGAGAGGGTGAACGGCCACATTGGAACTGAGACACGGTCCAAACTCCTACGGGAGGCAGCAGTGGGGAATATTGCACAATGGGGGGAACCCTGATGCAGCAACGCCGCGTGAGTGAAGAAGGCATTCGTGTCGTAAAACTCTGTAGTAGGGGAAGAAAGAAATGACAGTACCCTAAAAGAAAGCCCCGGCTAACTA
>GV2UCFN02IJR0Y
GGTGCGTAACGCGTGGGTAATCTGCCTTTGTCAAAGGAATAACTATTCGAAAGAATAGCTAAAACCGTATAACATATTAATAGGGCATCCTAATAATATCAAAACGATAGTGGACAAAGATGAGCCCGCGTCTGATTAGCTAGTTGGTGAGATAAAAGCCCACCAAGGCAACGATCAGTAGCCGACCTGAGAGGGTGAACGGCCACATTGGAACTGAGACACGGTCCAAACTCCTACGGGAGGCAGCAGTGGGGAATATTGCACAATGGGGGGAACCCTGATGCAGCAACGCCGCGTGAGTGAAGAAGGCATTCGTGTCGTAAAACTCTGTAGTAGGGGAAGAAAGAAATGACAGTACCCTAAAAGAAAGCCCCGGCTAACTA
>G3BZQ8102HF10H
GGTGCGTAACGCGTGGGTAATCTGCCTTTGTCAAAGGAATAACTATTCGAAAGAATAGCTAAAACCGTATAACATATTAATAGGGCATCCTAATAATATCAAAACGATAGTGGACAAAGATGAGCCCGCGTCTGATTAGCTAGTTGGTGAGATAAAAGCCCACCAAGGCAACGATCAGTAGCCGACCTGAGAGGGTGAACGGCCACATTGGAACTGAGACACGGTCCAAACTCCTACGGGAGGCAGCAGTGGGGAATATTGCACAATGGGGGGAACCCTGATGCAGCAACGCCGCGTGAGTGAAGAAGGCATTCGTGTCGTAAAACTCTGTAGTAGGGGAAGAAAGAAATGACAGTACCCTAAAAGAAAGCCCCGGCTAACTA
>GV2UCFN02GYWFJ
GGTGCGTAACGCGTGGGTAATCTGCCTTTGTCAAAGGAATAACTATTCGAAAGAATAGCTAAAACCGTATAACATATTAATAGGGCATCCTAATAATATCAAAACGATAGTGGACAAAGATGAGCCCGCGTCTGATTAGCTAGTTGGTGAGATAAAAGCCCACCAAGGCAACGATCAGTAGCCGACCTGAGAGGGTGAACGGCCACATTGGAACTGAGACACGGTCCAAACTCCTACGGGAGGCAGCAGTGGGGAATATTGCACAATGGGGGGAACCCTGATGCAGCAACGCCGCGTGAGTGAAGAAGGCATTCGTGTCGTAAAACTCTGTAGTAGGGGAAGAAAGAAATGACAGTACCCTAAAAGAAAGCCCCGGCTAACTA
>GV2UCFN02HMOBA
GGTGCGTAACGCGTGGGTAATCTGCCTTTGTCAAAGGAATAACTATTCGAAAGAATAGCTAAAACCGTATAACATATTAATAGGGCATCCTAATAATATCAAAACGATAGTGGACAAAGATGAGCCCGCGTCTGATTAGCTAGTTGGTGAGATAAAAGCCCACCAAGGCAACGATCAGTAGCCGACCTGAGAGGGTGAACGGCCACATTGGAACTGAGACACGGTCCAAACTCCTACGGGAGGCAGCAGTGGGGAATATTGCACAATGGGGGGAACCCTGATGCAGCAACGCCGCGTGAGTGAAGAAGGCATTCGTGTCGTAAAACTCTGTAGTAGGGGAAGAAAGAAATGACAGTACCCTAAAAGAAAGCCCCGGCTAACTA
>GV2UCFN02INVPN
GGTGCGTAACGCGTGGGTAATCTGCCTTTGTCAAAGGAATAACTATTCGAAAGAATAGCTAAAACCGTATAACATATTAATAGGGCATCCTAATAATATCAAAACGATAGTGGACAAAGATGAGCCCGCGTCTGATTAGCTAGTTGGTGAGATAAAAGCCCACCAAGGCAACGATCAGTAGCCGACCTGAGAGGGTGAACGGCCACATTGGAACTGAGACACGGTCCAAACTCCTACGGGAGGCAGCAGTGGGGAATATTGCACAATGGGGGGAACCCTGATGCAGCAACGCCGCGTGAGTGAAGAAGGCATTCGTGTCGTAAAACTCTGTAGTAGGGGAAGAAAGAAATGACAGTACCCTAAAAGAAAGCCCCGGCTAACTA
>GV2UCFN02GNCHI
GGTGCGTAACGCGTGGGTAATCTGCCTTTGTCAAAGGAATAACTATTCGAAAGAATAGCTAAAACCGTATAACATATTAATAGGGCATCCTAATAATATCAAAACGATAGTGGACAAAGATGAGCCCGCGTCTGATTAGCTAGTTGGTGAGATAAAAGCCCACCAAGGCAACGATCAGTAGCCGACCTGAGAGGGTGAACGGCCACATTGGAACTGAGACACGGTCCAAACTCCTACGGGAGGCAGCAGTGGGGAATATTGCACAATGGGGGGAACCCTGATGCAGCAACGCCGCGTGAGTGAAGAAGGCATTCGTGTCGTAAAACTCTGTAGTAGGGGAAGAAAGAAATGACAGTACCCTAAAAGAAAGCCCCGGCTAACTA
>GV2UCFN02FMC4A
GGTGCGTAACGCGTGGGTAATCTGCCTTTGTCAAAGGAATAACTATTCGAAAGAATAGCTAAAACCGTATAACATATTAATAGGGCATCCTAATAATATCAAAACGATAGTGGACAAAGATGAGCCCGCGTCTGATTAGCTAGTTGGTGAGATAAAAGCCCACCAAGGCAACGATCAGTAGCCGACCTGAGAGGGTGAACGGCCACATTGGAACTGAGACACGGTCCAAACTCCTACGGGAGGCAGCAGTGGGGAATATTGCACAATGGGGGGAACCCTGATGCAGCAACGCCGCGTGAGTGAAGAAGGCATTCGTGTCGTAAAACTCTGTAGTAGGGGAAGAAAGAAATGACAGTACCCTAAAAGAAAGCCCCGGCTAACTA
>GV2UCFN02JJEGV
GGTGCGTAACGCGTGGGTAATCTGCCTTTGTCAAAGGAATAACTATTCGAAAGAATAGCTAAAACCGTATAACATATTAATAGGGCATCCTAATAATATCAAAACGATAGTGGACAAAGATGAGCCCGCGTCTGATTAGCTAGTTGGTGAGATAAAAGCCCACCAAGGCAACGATCAGTAGCCGACCTGAGAGGGTGAACGGCCACATTGGAACTGAGACACGGTCCAAACTCCTACGGGAGGCAGCAGTGGGGAATATTGCACAATGGGGGGAACCCTGATGCAGCAACGCCGCGTGAGTGAAGAAGGCATTCGTGTCGTAAAACTCTGTAGTAGGGGAAGAAAGAAATGACAGTACCCTAAAAGAAAGCCCCGGCTAACTA
>GV2UCFN02IMEIG
GGTGCGTAACGCGTGGGTAATCTGCCTTTGTCAAAGGAATAACTATTCGAAAGAATAGCTAAAACCGTATAACATATTAATAGGGCATCCTAATAATATCAAAACGATAGTGGACAAAGATGAGCCCGCGTCTGATTAGCTAGTTGGTGAGATAAAAGCCCACCAAGGCAACGATCAGTAGCCGACCTGAGAGGGTGAACGGCCACATTGGAACTGAGACACGGTCCAAACTCCTACGGGAGGCAGCAGTGGGGAATATTGCACAATGGGGGGAACCCTGATGCAGCAACGCCGCGTGAGTGAAGAAGGCATTCGTGTCGTAAAACTCTGTAGTAGGGGAAGAAAGAAATGACAGTACCCTAAAAGAAAGCCCCGGCTAACTA
>GV2UCFN02FY9IR
GGTGCGTAACGCGTGGGTAATCTGCCTTTGTCAAAGGAATAACTATTCGAAAGAATAGCTAAAACCGTATAACATATTAATAGGGCATCCTAATAATATCAAAACGATAGTGGACAAAGATGAGCCCGCGTCTGATTAGCTAGTTGGTGAGATAAAAGCCCACCAAGGCAACGATCAGTAGCCGACCTGAGAGGGTGAACGGCCACATTGGAACTGAGACACGGTCCAAACTCCTACGGGAGGCAGCAGTGGGGAATATTGCACAATGGGGGGAACCCTGATGCAGCAACGCCGCGTGAGTGAAGAAGGCATTCGTGTCGTAAAACTCTGTAGTAGGGGAAGAAAGAAATGACAGTACCCTAAAAGAAAGCCCCGGCTAACTA
>GV2UCFN02F9PFV
GGTGCGTAACGCGTGGGTAATCTGCCTTTGTCAAAGGAATAACTATTCGAAAGAATAGCTAAAACCGTATAACATATTAATAGGGCATCCTAATAATATCAAAACGATAGTGGACAAAGATGAGCCCGCGTCTGATTAGCTAGTTGGTGAGATAAAAGCCCACCAAGGCAACGATCAGTAGCCGACCTGAGAGGGTGAACGGCCACATTGGAACTGAGACACGGTCCAAACTCCTACGGGAGGCAGCAGTGGGGAATATTGCACAATGGGGGGAACCCTGATGCAGCAACGCCGCGTGAGTGAAGAAGGCATTCGTGTCGTAAAACTCTGTAGTAGGGGAAGAAAGAAATGACAGTACCCTAAAAGAAAGCCCCGGCTAACTA
>GV2UCFN02HH9W8
GGTGCGTAACGCGTGGGTAATCTGCCTTTGTCAAAGGAATAACTATTCGAAAGAATAGCTAAAACCGTATAACATATTAATAGGGCATCCTAATAATATCAAAACGATAGTGGACAAAGATGAGCCCGCGTCTGATTAGCTAGTTGGTGAGATAAAAGCCCACCAAGGCAACGATCAGTAGCCGACCTGAGAGGGTGAACGGCCACATTGGAACTGAGACACGGTCCAAACTCCTACGGGAGGCAGCAGTGGGGAATATTGCACAATGGGGGGAACCCTGATGCAGCAACGCCGCGTGAGTGAAGAAGGCATTCGTGTCGTAAAACTCTGTAGTAGGGGAAGAAAGAAATGACAGTACCCTAAAAGAAAGCCCCGGCTAACTA
>GV2UCFN02I2JZ4
GGTGCGTAACGCGTGGGTAATCTGCCTTTGTCAAAGGAATAACTATTCGAAAGAATAGCTAAAACCGTATAACATATTAATAGGGCATCCTAATAATATCAAAACGATAGTGGACAAAGATGAGCCCGCGTCTGATTAGCTAGTTGGTGAGATAAAAGCCCACCAAGGCAACGATCAGTAGCCGACCTGAGAGGGTGAACGGCCACATTGGAACTGAGACACGGTCCAAACTCCTACGGGAGGCAGCAGTGGGGAATATTGCACAATGGGGGGAACCCTGATGCAGCAACGCCGCGTGAGTGAAGAAGGCATTCGTGTCGTAAAACTCTGTAGTAGGGGAAGAAAGAAATGACAGTACCCTAAAAGAAAGCCCCGGCTAACTA
>GV2UCFN02FQZT7
GGTGCGTAACGCGTGGGTAATCTGCCTTTGTCAAAGGAATAACTATTCGAAAGAATAGCTAAAACCGTATAACATATTAATAGGGCATCCTAATAATATCAAAACGATAGTGGACAAAGATGAGCCCGCGTCTGATTAGCTAGTTGGTGAGATAAAAGCCCACCAAGGCAACGATCAGTAGCCGACCTGAGAGGGTGAACGGCCACATTGGAACTGAGACACGGTCCAAACTCCTACGGGAGGCAGCAGTGGGGAATATTGCACAATGGGGGGAACCCTGATGCAGCAACGCCGCGTGAGTGAAGAAGGCATTCGTGTCGTAAAACTCTGTAGTAGGGGAAGAAAGAAATGACAGTACCCTAAAAGAAAGCCCCGGCTAACTA
>GV2UCFN02GRHYV
GGTGCGTAACGCGTGGGTAATCTGCCTTTGTCAAAGGAATAACTATTCGAAAGAATAGCTAAAACCGTATAACATATTAATAGGGCATCCTAATAATATCAAAACGATAGTGGACAAAGATGAGCCCGCGTCTGATTAGCTAGTTGGTGAGATAAAAGCCCACCAAGGCAACGATCAGTAGCCGACCTGAGAGGGTGAACGGCCACATTGGAACTGAGACACGGTCCAAACTCCTACGGGAGGCAGCAGTGGGGAATATTGCACAATGGGGGGAACCCTGATGCAGCAACGCCGCGTGAGTGAAGAAGGCATTCGTGTCGTAAAACTCTGTAGTAGGGGAAGAAAGAAATGACAGTACCCTAAAAGAAAGCCCCGGCTAACTA
>GV2UCFN02F18CV
GGTGCGTAACGCGTGGGTAATCTGCCTTTGTCAAAGGAATAACTATTCGAAAGAATAGCTAAAACCGTATAACATATTAATAGGGCATCCTAATAATATCAAAACGATAGTGGACAAAGATGAGCCCGCGTCTGATTAGCTAGTTGGTGAGATAAAAGCCCACCAAGGCAACGATCAGTAGCCGACCTGAGAGGGTGAACGGCCACATTGGAACTGAGACACGGTCCAAACTCCTACGGGAGGCAGCAGTGGGGAATATTGCACAATGGGGGGAACCCTGATGCAGCAACGCCGCGTGAGTGAAGAAGGCATTCGTGTCGTAAAACTCTGTAGTAGGGGAAGAAAGAAATGACAGTACCCTAAAAGAAAGCCCCGGCTAACTA
>GV2UCFN02FU53Q
GGTGCGTAACGCGTGGGTAATCTGCCTTTGTCAAAGGAATAACTATTCGAAAGAATAGCTAAAACCGTATAACATATTAATAGGGCATCCTAATAATATCAAAACGATAGTGGACAAAGATGAGCCCGCGTCTGATTAGCTAGTTGGTGAGATAAAAGCCCACCAAGGCAACGATCAGTAGCCGACCTGAGAGGGTGAACGGCCACATTGGAACTGAGACACGGTCCAAACTCCTACGGGAGGCAGCAGTGGGGAATATTGCACAATGGGGGGAACCCTGATGCAGCAACGCCGCGTGAGTGAAGAAGGCATTCGTGTCGTAAAACTCTGTAGTAGGGGAAGAAAGAAATGACAGTACCCTAAAAGAAAGCCCCGGCTAACTA
>G3BZQ8102G0X61
GGTGCGTAACGCGTGGGTAATCTGCCTTTGTCAAAGGAATAACTATTCGAAAGAATAGCTAAAACCGTATAACATATTAATAGGGCATCCTAATAATATCAAAACGATAGTGGACAAAGATGAGCCCGCGTCTGATTAGCTAGTTGGTGAGATAAAAGCCCACCAAGGCAACGATCAGTAGCCGACCTGAGAGGGTGAACGGCCACATTGGAACTGAGACACGGTCCAAACTCCTACGGGAGGCAGCAGTGGGGAATATTGCACAATGGGGGGAACCCTGATGCAGCAACGCCGCGTGAGTGAAGAAGGCATTCGTGTCGTAAAACTCTGTAGTAGGGGAAGAAAGAAATGACAGTACCCTAAAAGAAAGCCCCGGCTAACTA
>G3BZQ8102GT4LY
GGTGCGTAACGCGTGGGTAATCTGCCTTTGTCAAAGGAATAACTATTCGAAAGAATAGCTAAAACCGTATAACATATTAATAGGGCATCCTAATAATATCAAAACGATAGTGGACAAAGATGAGCCCGCGTCTGATTAGCTAGTTGGTGAGATAAAAGCCCACCAAGGCAACGATCAGTAGCCGACCTGAGAGGGTGAACGGCCACATTGGAACTGAGACACGGTCCAAACTCCTACGGGAGGCAGCAGTGGGGAATATTGCACAATGGGGGGAACCCTGATGCAGCAACGCCGCGTGAGTGAAGAAGGCATTCGTGTCGTAAAACTCTGTAGTAGGGGAAGAAAGAAATGACAGTACCCTAAAAGAAAGCCCCGGCTAACTA
>G3BZQ8102GRX3N
GGTGCGTAACGCGTGGGTAATCTGCCTTTGTCAAAGGAATAACTATTCGAAAGAATAGCTAAAACCGTATAACATATTAATAGGGCATCCTAATAATATCAAAACGATAGTGGACAAAGATGAGCCCGCGTCTGATTAGCTAGTTGGTGAGATAAAAGCCCACCAAGGCAACGATCAGTAGCCGACCTGAGAGGGTGAACGGCCACATTGGAACTGAGACACGGTCCAAACTCCTACGGGAGGCAGCAGTGGGGAATATTGCACAATGGGGGGAACCCTGATGCAGCAACGCCGCGTGAGTGAAGAAGGCATTCGTGTCGTAAAACTCTGTAGTAGGGGAAGAAAGAAATGACAGTACCCTAAAAGAAAGCCCCGGCTAACTA
>G3BZQ8102IIA7R
GGTGCGTAACGCGTGGGTAATCTGCCTTTGTCAAAGGAATAACTATTCGAAAGAATAGCTAAAACCGTATAACATATTAATAGGGCATCCTAATAATATCAAAACGATAGTGGACAAAGATGAGCCCGCGTCTGATTAGCTAGTTGGTGAGATAAAAGCCCACCAAGGCAACGATCAGTAGCCGACCTGAGAGGGTGAACGGCCACATTGGAACTGAGACACGGTCCAAACTCCTACGGGAGGCAGCAGTGGGGAATATTGCACAATGGGGGGAACCCTGATGCAGCAACGCCGCGTGAGTGAAGAAGGCATTCGTGTCGTAAAACTCTGTAGTAGGGGAAGAAAGAAATGACAGTACCCTAAAAGAAAGCCCCGGCTAACTA
>G3BZQ8102ILHD1
GGTGCGTAACGCGTGGGTAATCTGCCTTTGTCAAAGGAATAACTATTCGAAAGAATAGCTAAAACCGTATAACATATTAATAGGGCATCCTAATAATATCAAAACGATAGTGGACAAAGATGAGCCCGCGTCTGATTAGCTAGTTGGTGAGATAAAAGCCCACCAAGGCAACGATCAGTAGCCGACCTGAGAGGGTGAACGGCCACATTGGAACTGAGACACGGTCCAAACTCCTACGGGAGGCAGCAGTGGGGAATATTGCACAATGGGGGGAACCCTGATGCAGCAACGCCGCGTGAGTGAAGAAGGCATTCGTGTCGTAAAACTCTGTAGTAGGGGAAGAAAGAAATGACAGTACCCTAAAAGAAAGCCCCGGCTAACTA
>G3BZQ8102HNCXL
GGTGCGTAACGCGTGGGTAATCTGCCTTTGTCAAAGGAATAACTATTCGAAAGAATAGCTAAAACCGTATAACATATTAATAGGGCATCCTAATAATATCAAAACGATAGTGGACAAAGATGAGCCCGCGTCTGATTAGCTAGTTGGTGAGATAAAAGCCCACCAAGGCAACGATCAGTAGCCGACCTGAGAGGGTGAACGGCCACATTGGAACTGAGACACGGTCCAAACTCCTACGGGAGGCAGCAGTGGGGAATATTGCACAATGGGGGGAACCCTGATGCAGCAACGCCGCGTGAGTGAAGAAGGCATTCGTGTCGTAAAACTCTGTAGTAGGGGAAGAAAGAAATGACAGTACCCTAAAAGAAAGCCCCGGCTAACTA
>G3BZQ8102JDYD5
GGTGCGTAACGCGTGGGTAATCTGCCTTTGTCAAAGGAATAACTATTCGAAAGAATAGCTAAAACCGTATAACATATTAATAGGGCATCCTAATAATATCAAAACGATAGTGGACAAAGATGAGCCCGCGTCTGATTAGCTAGTTGGTGAGATAAAAGCCCACCAAGGCAACGATCAGTAGCCGACCTGAGAGGGTGAACGGCCACATTGGAACTGAGACACGGTCCAAACTCCTACGGGAGGCAGCAGTGGGGAATATTGCACAATGGGGGGAACCCTGATGCAGCAACGCCGCGTGAGTGAAGAAGGCATTCGTGTCGTAAAACTCTGTAGTAGGGGAAGAAAGAAATGACAGTACCCTAAAAGAAAGCCCCGGCTAACTA
>G3BZQ8102F4OBJ
GGTGCGTAACGCGTGGGTAATCTGCCTTTGTCAAAGGAATAACTATTCGAAAGAATAGCTAAAACCGTATAACATATTAATAGGGCATCCTAATAATATCAAAACGATAGTGGACAAAGATGAGCCCGCGTCTGATTAGCTAGTTGGTGAGATAAAAGCCCACCAAGGCAACGATCAGTAGCCGACCTGAGAGGGTGAACGGCCACATTGGAACTGAGACACGGTCCAAACTCCTACGGGAGGCAGCAGTGGGGAATATTGCACAATGGGGGGAACCCTGATGCAGCAACGCCGCGTGAGTGAAGAAGGCATTCGTGTCGTAAAACTCTGTAGTAGGGGAAGAAAGAAATGACAGTACCCTAAAAGAAAGCCCCGGCTAACTA
>G3BZQ8102GY4CS
GGTGCGTAACGCGTGGGTAATCTGCCTTTGTCAAAGGAATAACTATTCGAAAGAATAGCTAAAACCGTATAACATATTAATAGGGCATCCTAATAATATCAAAACGATAGTGGACAAAGATGAGCCCGCGTCTGATTAGCTAGTTGGTGAGATAAAAGCCCACCAAGGCAACGATCAGTAGCCGACCTGAGAGGGTGAACGGCCACATTGGAACTGAGACACGGTCCAAACTCCTACGGGAGGCAGCAGTGGGGAATATTGCACAATGGGGGGAACCCTGATGCAGCAACGCCGCGTGAGTGAAGAAGGCATTCGTGTCGTAAAACTCTGTAGTAGGGGAAGAAAGAAATGACAGTACCCTAAAAGAAAGCCCCGGCTAACTA
>G3BZQ8102IFD0U
GGTGCGTAACGCGTGGGTAATCTGCCTTTGTCAAAGGAATAACTATTCGAAAGAATAGCTAAAACCGTATAACATATTAATAGGGCATCCTAATAATATCAAAACGATAGTGGACAAAGATGAGCCCGCGTCTGATTAGCTAGTTGGTGAGATAAAAGCCCACCAAGGCAACGATCAGTAGCCGACCTGAGAGGGTGAACGGCCACATTGGAACTGAGACACGGTCCAAACTCCTACGGGAGGCAGCAGTGGGGAATATTGCACAATGGGGGGAACCCTGATGCAGCAACGCCGCGTGAGTGAAGAAGGCATTCGTGTCGTAAAACTCTGTAGTAGGGGAAGAAAGAAATGACAGTACCCTAAAAGAAAGCCCCGGCTAACTA
>G3BZQ8102HAJYK
GGTGCGTAACGCGTGGGTAATCTGCCTTTGTCAAAGGAATAACTATTCGAAAGAATAGCTAAAACCGTATAACATATTAATAGGGCATCCTAATAATATCAAAACGATAGTGGACAAAGATGAGCCCGCGTCTGATTAGCTAGTTGGTGAGATAAAAGCCCACCAAGGCAACGATCAGTAGCCGACCTGAGAGGGTGAACGGCCACATTGGAACTGAGACACGGTCCAAACTCCTACGGGAGGCAGCAGTGGGGAATATTGCACAATGGGGGGAACCCTGATGCAGCAACGCCGCGTGAGTGAAGAAGGCATTCGTGTCGTAAAACTCTGTAGTAGGGGAAGAAAGAAATGACAGTACCCTAAAAGAAAGCCCCGGCTAACTA
>G3BZQ8102IO9VH
GGTGCGTAACGCGTGGGTAATCTGCCTTTGTCAAAGGAATAACTATTCGAAAGAATAGCTAAAACCGTATAACATATTAATAGGGCATCCTAATAATATCAAAACGATAGTGGACAAAGATGAGCCCGCGTCTGATTAGCTAGTTGGTGAGATAAAAGCCCACCAAGGCAACGATCAGTAGCCGACCTGAGAGGGTGAACGGCCACATTGGAACTGAGACACGGTCCAAACTCCTACGGGAGGCAGCAGTGGGGAATATTGCACAATGGGGGGAACCCTGATGCAGCAACGCCGCGTGAGTGAAGAAGGCATTCGTGTCGTAAAACTCTGTAGTAGGGGAAGAAAGAAATGACAGTACCCTAAAAGAAAGCCCCGGCTAACTA
>G3BZQ8102JELQ6
GGTGCGTAACGCGTGGGTAATCTGCCTTTGTCAAAGGAATAACTATTCGAAAGAATAGCTAAAACCGTATAACATATTAATAGGGCATCCTAATAATATCAAAACGATAGTGGACAAAGATGAGCCCGCGTCTGATTAGCTAGTTGGTGAGATAAAAGCCCACCAAGGCAACGATCAGTAGCCGACCTGAGAGGGTGAACGGCCACATTGGAACTGAGACACGGTCCAAACTCCTACGGGAGGCAGCAGTGGGGAATATTGCACAATGGGGGGAACCCTGATGCAGCAACGCCGCGTGAGTGAAGAAGGCATTCGTGTCGTAAAACTCTGTAGTAGGGGAAGAAAGAAATGACAGTACCCTAAAAGAAAGCCCCGGCTAACTA
>G3BZQ8102HNNNL
GGTGCGTAACGCGTGGGTAATCTGCCTTTGTCAAAGGAATAACTATTCGAAAGAATAGCTAAAACCGTATAACATATTAATAGGGCATCCTAATAATATCAAAACGATAGTGGACAAAGATGAGCCCGCGTCTGATTAGCTAGTTGGTGAGATAAAAGCCCACCAAGGCAACGATCAGTAGCCGACCTGAGAGGGTGAACGGCCACATTGGAACTGAGACACGGTCCAAACTCCTACGGGAGGCAGCAGTGGGGAATATTGCACAATGGGGGGAACCCTGATGCAGCAACGCCGCGTGAGTGAAGAAGGCATTCGTGTCGTAAAACTCTGTAGTAGGGGAAGAAAGAAATGACAGTACCCTAAAAGAAAGCCCCGGCTAACTA
>G35JFLI02IYG3G
GGTGCGTAACGCGTGGGTAATCTGCCTTTGTCAAAGGAATAACTATTCGAAAGAATAGCTAAAACCGTATAACATATTAATAGGGCATCCTAATAATATCAAAACGATAGTGGACAAAGATGAGCCCGCGTCTGATTAGCTAGTTGGTGAGATAAAAGCCCACCAAGGCAACGATCAGTAGCCGACCTGAGAGGGTGAACGGCCACATTGGAACTGAGACACGGTCCAAACTCCTACGGGAGGCAGCAGTGGGGAATATTGCACAATGGGGGGAACCCTGATGCAGCAACGCCGCGTGAGTGAAGAAGGCATTCGTGTCGTAAAACTCTGTAGTAGGGGAAGAAAGAAATGACAGTACCCTAAAAGAAAGCCCCGGCTAACTA
>G35JFLI02GTUQZ
GGTGCGTAACGCGTGGGTAATCTGCCTTTGTCAAAGGAATAACTATTCGAAAGAATAGCTAAAACCGTATAACATATTAATAGGGCATCCTAATAATATCAAAACGATAGTGGACAAAGATGAGCCCGCGTCTGATTAGCTAGTTGGTGAGATAAAAGCCCACCAAGGCAACGATCAGTAGCCGACCTGAGAGGGTGAACGGCCACATTGGAACTGAGACACGGTCCAAACTCCTACGGGAGGCAGCAGTGGGGAATATTGCACAATGGGGGGAACCCTGATGCAGCAACGCCGCGTGAGTGAAGAAGGCATTCGTGTCGTAAAACTCTGTAGTAGGGGAAGAAAGAAATGACAGTACCCTAAAAGAAAGCCCCGGCTAACTA
>G35JFLI02FLX6D
GGTGCGTAACGCGTGGGTAATCTGCCTTTGTCAAAGGAATAACTATTCGAAAGAATAGCTAAAACCGTATAACATATTAATAGGGCATCCTAATAATATCAAAACGATAGTGGACAAAGATGAGCCCGCGTCTGATTAGCTAGTTGGTGAGATAAAAGCCCACCAAGGCAACGATCAGTAGCCGACCTGAGAGGGTGAACGGCCACATTGGAACTGAGACACGGTCCAAACTCCTACGGGAGGCAGCAGTGGGGAATATTGCACAATGGGGGGAACCCTGATGCAGCAACGCCGCGTGAGTGAAGAAGGCATTCGTGTCGTAAAACTCTGTAGTAGGGGAAGAAAGAAATGACAGTACCCTAAAAGAAAGCCCCGGCTAACTA
>G35JFLI02ID45M
GGTGCGTAACGCGTGGGTAATCTGCCTTTGTCAAAGGAATAACTATTCGAAAGAATAGCTAAAACCGTATAACATATTAATAGGGCATCCTAATAATATCAAAACGATAGTGGACAAAGATGAGCCCGCGTCTGATTAGCTAGTTGGTGAGATAAAAGCCCACCAAGGCAACGATCAGTAGCCGACCTGAGAGGGTGAACGGCCACATTGGAACTGAGACACGGTCCAAACTCCTACGGGAGGCAGCAGTGGGGAATATTGCACAATGGGGGGAACCCTGATGCAGCAACGCCGCGTGAGTGAAGAAGGCATTCGTGTCGTAAAACTCTGTAGTAGGGGAAGAAAGAAATGACAGTACCCTAAAAGAAAGCCCCGGCTAACTA
>G35JFLI02ITLUR
GGTGCGTAACGCGTGGGTAATCTGCCTTTGTCAAAGGAATAACTATTCGAAAGAATAGCTAAAACCGTATAACATATTAATAGGGCATCCTAATAATATCAAAACGATAGTGGACAAAGATGAGCCCGCGTCTGATTAGCTAGTTGGTGAGATAAAAGCCCACCAAGGCAACGATCAGTAGCCGACCTGAGAGGGTGAACGGCCACATTGGAACTGAGACACGGTCCAAACTCCTACGGGAGGCAGCAGTGGGGAATATTGCACAATGGGGGGAACCCTGATGCAGCAACGCCGCGTGAGTGAAGAAGGCATTCGTGTCGTAAAACTCTGTAGTAGGGGAAGAAAGAAATGACAGTACCCTAAAAGAAAGCCCCGGCTAACTA
>G35JFLI02JB10Y
GGTGCGTAACGCGTGGGTAATCTGCCTTTGTCAAAGGAATAACTATTCGAAAGAATAGCTAAAACCGTATAACATATTAATAGGGCATCCTAATAATATCAAAACGATAGTGGACAAAGATGAGCCCGCGTCTGATTAGCTAGTTGGTGAGATAAAAGCCCACCAAGGCAACGATCAGTAGCCGACCTGAGAGGGTGAACGGCCACATTGGAACTGAGACACGGTCCAAACTCCTACGGGAGGCAGCAGTGGGGAATATTGCACAATGGGGGGAACCCTGATGCAGCAACGCCGCGTGAGTGAAGAAGGCATTCGTGTCGTAAAACTCTGTAGTAGGGGAAGAAAGAAATGACAGTACCCTAAAAGAAAGCCCCGGCTAACTA
>G35JFLI02IZMVQ
GGTGCGTAACGCGTGGGTAATCTGCCTTTGTCAAAGGAATAACTATTCGAAAGAATAGCTAAAACCGTATAACATATTAATAGGGCATCCTAATAATATCAAAACGATAGTGGACAAAGATGAGCCCGCGTCTGATTAGCTAGTTGGTGAGATAAAAGCCCACCAAGGCAACGATCAGTAGCCGACCTGAGAGGGTGAACGGCCACATTGGAACTGAGACACGGTCCAAACTCCTACGGGAGGCAGCAGTGGGGAATATTGCACAATGGGGGGAACCCTGATGCAGCAACGCCGCGTGAGTGAAGAAGGCATTCGTGTCGTAAAACTCTGTAGTAGGGGAAGAAAGAAATGACAGTACCCTAAAAGAAAGCCCCGGCTAACTA
>G35JFLI02IND8H
GGTGCGTAACGCGTGGGTAATCTGCCTTTGTCAAAGGAATAACTATTCGAAAGAATAGCTAAAACCGTATAACATATTAATAGGGCATCCTAATAATATCAAAACGATAGTGGACAAAGATGAGCCCGCGTCTGATTAGCTAGTTGGTGAGATAAAAGCCCACCAAGGCAACGATCAGTAGCCGACCTGAGAGGGTGAACGGCCACATTGGAACTGAGACACGGTCCAAACTCCTACGGGAGGCAGCAGTGGGGAATATTGCACAATGGGGGGAACCCTGATGCAGCAACGCCGCGTGAGTGAAGAAGGCATTCGTGTCGTAAAACTCTGTAGTAGGGGAAGAAAGAAATGACAGTACCCTAAAAGAAAGCCCCGGCTAACTA
>G35JFLI02JHJMV
GGTGCGTAACGCGTGGGTAATCTGCCTTTGTCAAAGGAATAACTATTCGAAAGAATAGCTAAAACCGTATAACATATTAATAGGGCATCCTAATAATATCAAAACGATAGTGGACAAAGATGAGCCCGCGTCTGATTAGCTAGTTGGTGAGATAAAAGCCCACCAAGGCAACGATCAGTAGCCGACCTGAGAGGGTGAACGGCCACATTGGAACTGAGACACGGTCCAAACTCCTACGGGAGGCAGCAGTGGGGAATATTGCACAATGGGGGGAACCCTGATGCAGCAACGCCGCGTGAGTGAAGAAGGCATTCGTGTCGTAAAACTCTGTAGTAGGGGAAGAAAGAAATGACAGTACCCTAAAAGAAAGCCCCGGCTAACTA
>G35JFLI02HTFTO
GGTGCGTAACGCGTGGGTAATCTGCCTTTGTCAAAGGAATAACTATTCGAAAGAATAGCTAAAACCGTATAACATATTAATAGGGCATCCTAATAATATCAAAACGATAGTGGACAAAGATGAGCCCGCGTCTGATTAGCTAGTTGGTGAGATAAAAGCCCACCAAGGCAACGATCAGTAGCCGACCTGAGAGGGTGAACGGCCACATTGGAACTGAGACACGGTCCAAACTCCTACGGGAGGCAGCAGTGGGGAATATTGCACAATGGGGGGAACCCTGATGCAGCAACGCCGCGTGAGTGAAGAAGGCATTCGTGTCGTAAAACTCTGTAGTAGGGGAAGAAAGAAATGACAGTACCCTAAAAGAAAGCCCCGGCTAACTA
>G35JFLI02IRMYA
GGTGCGTAACGCGTGGGTAATCTGCCTTTGTCAAAGGAATAACTATTCGAAAGAATAGCTAAAACCGTATAACATATTAATAGGGCATCCTAATAATATCAAAACGATAGTGGACAAAGATGAGCCCGCGTCTGATTAGCTAGTTGGTGAGATAAAAGCCCACCAAGGCAACGATCAGTAGCCGACCTGAGAGGGTGAACGGCCACATTGGAACTGAGACACGGTCCAAACTCCTACGGGAGGCAGCAGTGGGGAATATTGCACAATGGGGGGAACCCTGATGCAGCAACGCCGCGTGAGTGAAGAAGGCATTCGTGTCGTAAAACTCTGTAGTAGGGGAAGAAAGAAATGACAGTACCCTAAAAGAAAGCCCCGGCTAACTA
>G35JFLI02IG26J
GGTGCGTAACGCGTGGGTAATCTGCCTTTGTCAAAGGAATAACTATTCGAAAGAATAGCTAAAACCGTATAACATATTAATAGGGCATCCTAATAATATCAAAACGATAGTGGACAAAGATGAGCCCGCGTCTGATTAGCTAGTTGGTGAGATAAAAGCCCACCAAGGCAACGATCAGTAGCCGACCTGAGAGGGTGAACGGCCACATTGGAACTGAGACACGGTCCAAACTCCTACGGGAGGCAGCAGTGGGGAATATTGCACAATGGGGGGAACCCTGATGCAGCAACGCCGCGTGAGTGAAGAAGGCATTCGTGTCGTAAAACTCTGTAGTAGGGGAAGAAAGAAATGACAGTACCCTAAAAGAAAGCCCCGGCTAACTA
>G35JFLI02FQWHX
GGTGCGTAACGCGTGGGTAATCTGCCTTTGTCAAAGGAATAACTATTCGAAAGAATAGCTAAAACCGTATAACATATTAATAGGGCATCCTAATAATATCAAAACGATAGTGGACAAAGATGAGCCCGCGTCTGATTAGCTAGTTGGTGAGATAAAAGCCCACCAAGGCAACGATCAGTAGCCGACCTGAGAGGGTGAACGGCCACATTGGAACTGAGACACGGTCCAAACTCCTACGGGAGGCAGCAGTGGGGAATATTGCACAATGGGGGGAACCCTGATGCAGCAACGCCGCGTGAGTGAAGAAGGCATTCGTGTCGTAAAACTCTGTAGTAGGGGAAGAAAGAAATGACAGTACCCTAAAAGAAAGCCCCGGCTAACTA
>G35JFLI02GOTUU
GGTGCGTAACGCGTGGGTAATCTGCCTTTGTCAAAGGAATAACTATTCGAAAGAATAGCTAAAACCGTATAACATATTAATAGGGCATCCTAATAATATCAAAACGATAGTGGACAAAGATGAGCCCGCGTCTGATTAGCTAGTTGGTGAGATAAAAGCCCACCAAGGCAACGATCAGTAGCCGACCTGAGAGGGTGAACGGCCACATTGGAACTGAGACACGGTCCAAACTCCTACGGGAGGCAGCAGTGGGGAATATTGCACAATGGGGGGAACCCTGATGCAGCAACGCCGCGTGAGTGAAGAAGGCATTCGTGTCGTAAAACTCTGTAGTAGGGGAAGAAAGAAATGACAGTACCCTAAAAGAAAGCCCCGGCTAACTA
>G35JFLI02JJDQU
GGTGCGTAACGCGTGGGTAATCTGCCTTTGTCAAAGGAATAACTATTCGAAAGAATAGCTAAAACCGTATAACATATTAATAGGGCATCCTAATAATATCAAAACGATAGTGGACAAAGATGAGCCCGCGTCTGATTAGCTAGTTGGTGAGATAAAAGCCCACCAAGGCAACGATCAGTAGCCGACCTGAGAGGGTGAACGGCCACATTGGAACTGAGACACGGTCCAAACTCCTACGGGAGGCAGCAGTGGGGAATATTGCACAATGGGGGGAACCCTGATGCAGCAACGCCGCGTGAGTGAAGAAGGCATTCGTGTCGTAAAACTCTGTAGTAGGGGAAGAAAGAAATGACAGTACCCTAAAAGAAAGCCCCGGCTAACTA
>G3BZQ8102I36VU
GGTGCGTAACGCGTGGGTAATCTGCCTTTGTCAAAGGAATAACTATTCGAAAGAATAGCTAAAACCGTATAACATATTAATAGGGCATCCTAATAATATCAAAACGATAGTGGACAAAGATGAGCCCGCGTCTGATTAGCTAGTTGGTGAGATAAAAGCCCACCAAGGCAACGATCAGTAGCCGACCTGAGAGGGTGAACGGCCACATTGGAACTGAGACACGGTCCAAACTCCTACGGGAGGCAGCAGTGGGGAATATTGCACAATGGGGGGAACCCTGATGCAGCAACGCCGCGTGAGTGAAGAAGGCATTCGTGTCGTAAAACTCTGTAGTAGGGGAAGAAAGAAATGACAGTACCCTAAAAGAAAGCCCCGGCTAACTA
>G3BZQ8102H1ODP
GGTGCGTAACGCGTGGGTAATCTGCCTTTGTCAAAGGAATAACTATTCGAAAGAATAGCTAAAACCGTATAACATATTAATAGGGCATCCTAATAATATCAAAACGATAGTGGACAAAGATGAGCCCGCGTCTGATTAGCTAGTTGGTGAGATAAAAGCCCACCAAGGCAACGATCAGTAGCCGACCTGAGAGGGTGAACGGCCACATTGGAACTGAGACACGGTCCAAACTCCTACGGGAGGCAGCAGTGGGGAATATTGCACAATGGGGGGAACCCTGATGCAGCAACGCCGCGTGAGTGAAGAAGGCATTCGTGTCGTAAAACTCTGTAGTAGGGGAAGAAAGAAATGACAGTACCCTAAAAGAAAGCCCCGGCTAACTA
>G3BZQ8102HLWKV
GGTGCGTAACGCGTGGGTAATCTGCCTTTGTCAAAGGAATAACTATTCGAAAGAATAGCTAAAACCGTATAACATATTAATAGGGCATCCTAATAATATCAAAACGATAGTGGACAAAGATGAGCCCGCGTCTGATTAGCTAGTTGGTGAGATAAAAGCCCACCAAGGCAACGATCAGTAGCCGACCTGAGAGGGTGAACGGCCACATTGGAACTGAGACACGGTCCAAACTCCTACGGGAGGCAGCAGTGGGGAATATTGCACAATGGGGGGAACCCTGATGCAGCAACGCCGCGTGAGTGAAGAAGGCATTCGTGTCGTAAAACTCTGTAGTAGGGGAAGAAAGAAATGACAGTACCCTAAAAGAAAGCCCCGGCTAACTA
>G3BZQ8102IW7EL
GGTGCGTAACGCGTGGGTAATCTGCCTTTGTCAAAGGAATAACTATTCGAAAGAATAGCTAAAACCGTATAACATATTAATAGGGCATCCTAATAATATCAAAACGATAGTGGACAAAGATGAGCCCGCGTCTGATTAGCTAGTTGGTGAGATAAAAGCCCACCAAGGCAACGATCAGTAGCCGACCTGAGAGGGTGAACGGCCACATTGGAACTGAGACACGGTCCAAACTCCTACGGGAGGCAGCAGTGGGGAATATTGCACAATGGGGGGAACCCTGATGCAGCAACGCCGCGTGAGTGAAGAAGGCATTCGTGTCGTAAAACTCTGTAGTAGGGGAAGAAAGAAATGACAGTACCCTAAAAGAAAGCCCCGGCTAACTA
>G3BZQ8102FWSCK
GGTGCGTAACGCGTGGGTAATCTGCCTTTGTCAAAGGAATAACTATTCGAAAGAATAGCTAAAACCGTATAACATATTAATAGGGCATCCTAATAATATCAAAACGATAGTGGACAAAGATGAGCCCGCGTCTGATTAGCTAGTTGGTGAGATAAAAGCCCACCAAGGCAACGATCAGTAGCCGACCTGAGAGGGTGAACGGCCACATTGGAACTGAGACACGGTCCAAACTCCTACGGGAGGCAGCAGTGGGGAATATTGCACAATGGGGGGAACCCTGATGCAGCAACGCCGCGTGAGTGAAGAAGGCATTCGTGTCGTAAAACTCTGTAGTAGGGGAAGAAAGAAATGACAGTACCCTAAAAGAAAGCCCCGGCTAACTA
>G3BZQ8102GQVIO
GGTGCGTAACGCGTGGGTAATCTGCCTTTGTCAAAGGAATAACTATTCGAAAGAATAGCTAAAACCGTATAACATATTAATAGGGCATCCTAATAATATCAAAACGATAGTGGACAAAGATGAGCCCGCGTCTGATTAGCTAGTTGGTGAGATAAAAGCCCACCAAGGCAACGATCAGTAGCCGACCTGAGAGGGTGAACGGCCACATTGGAACTGAGACACGGTCCAAACTCCTACGGGAGGCAGCAGTGGGGAATATTGCACAATGGGGGGAACCCTGATGCAGCAACGCCGCGTGAGTGAAGAAGGCATTCGTGTCGTAAAACTCTGTAGTAGGGGAAGAAAGAAATGACAGTACCCTAAAAGAAAGCCCCGGCTAACTA
>G3BZQ8102GQNG8
GGTGCGTAACGCGTGGGTAATCTGCCTTTGTCAAAGGAATAACTATTCGAAAGAATAGCTAAAACCGTATAACATATTAATAGGGCATCCTAATAATATCAAAACGATAGTGGACAAAGATGAGCCCGCGTCTGATTAGCTAGTTGGTGAGATAAAAGCCCACCAAGGCAACGATCAGTAGCCGACCTGAGAGGGTGAACGGCCACATTGGAACTGAGACACGGTCCAAACTCCTACGGGAGGCAGCAGTGGGGAATATTGCACAATGGGGGGAACCCTGATGCAGCAACGCCGCGTGAGTGAAGAAGGCATTCGTGTCGTAAAACTCTGTAGTAGGGGAAGAAAGAAATGACAGTACCCTAAAAGAAAGCCCCGGCTAACTA
>G3BZQ8102HW457
GGTGCGTAACGCGTGGGTAATCTGCCTTTGTCAAAGGAATAACTATTCGAAAGAATAGCTAAAACCGTATAACATATTAATAGGGCATCCTAATAATATCAAAACGATAGTGGACAAAGATGAGCCCGCGTCTGATTAGCTAGTTGGTGAGATAAAAGCCCACCAAGGCAACGATCAGTAGCCGACCTGAGAGGGTGAACGGCCACATTGGAACTGAGACACGGTCCAAACTCCTACGGGAGGCAGCAGTGGGGAATATTGCACAATGGGGGGAACCCTGATGCAGCAACGCCGCGTGAGTGAAGAAGGCATTCGTGTCGTAAAACTCTGTAGTAGGGGAAGAAAGAAATGACAGTACCCTAAAAGAAAGCCCCGGCTAACTA
>G3BZQ8102IATZB
GGTGCGTAACGCGTGGGTAATCTGCCTTTGTCAAAGGAATAACTATTCGAAAGAATAGCTAAAACCGTATAACATATTAATAGGGCATCCTAATAATATCAAAACGATAGTGGACAAAGATGAGCCCGCGTCTGATTAGCTAGTTGGTGAGATAAAAGCCCACCAAGGCAACGATCAGTAGCCGACCTGAGAGGGTGAACGGCCACATTGGAACTGAGACACGGTCCAAACTCCTACGGGAGGCAGCAGTGGGGAATATTGCACAATGGGGGGAACCCTGATGCAGCAACGCCGCGTGAGTGAAGAAGGCATTCGTGTCGTAAAACTCTGTAGTAGGGGAAGAAAGAAATGACAGTACCCTAAAAGAAAGCCCCGGCTAACTA
>G3BZQ8102JATJO
GGTGCGTAACGCGTGGGTAATCTGCCTTTGTCAAAGGAATAACTATTCGAAAGAATAGCTAAAACCGTATAACATATTAATAGGGCATCCTAATAATATCAAAACGATAGTGGACAAAGATGAGCCCGCGTCTGATTAGCTAGTTGGTGAGATAAAAGCCCACCAAGGCAACGATCAGTAGCCGACCTGAGAGGGTGAACGGCCACATTGGAACTGAGACACGGTCCAAACTCCTACGGGAGGCAGCAGTGGGGAATATTGCACAATGGGGGGAACCCTGATGCAGCAACGCCGCGTGAGTGAAGAAGGCATTCGTGTCGTAAAACTCTGTAGTAGGGGAAGAAAGAAATGACAGTACCCTAAAAGAAAGCCCCGGCTAACTA
>G3BZQ8102FLH7F
GGTGCGTAACGCGTGGGTAATCTGCCTTTGTCAAAGGAATAACTATTCGAAAGAATAGCTAAAACCGTATAACATATTAATAGGGCATCCTAATAATATCAAAACGATAGTGGACAAAGATGAGCCCGCGTCTGATTAGCTAGTTGGTGAGATAAAAGCCCACCAAGGCAACGATCAGTAGCCGACCTGAGAGGGTGAACGGCCACATTGGAACTGAGACACGGTCCAAACTCCTACGGGAGGCAGCAGTGGGGAATATTGCACAATGGGGGGAACCCTGATGCAGCAACGCCGCGTGAGTGAAGAAGGCATTCGTGTCGTAAAACTCTGTAGTAGGGGAAGAAAGAAATGACAGTACCCTAAAAGAAAGCCCCGGCTAACTA
>G3BZQ8102JX3VD
GGTGCGTAACGCGTGGGTAATCTGCCTTTGTCAAAGGAATAACTATTCGAAAGAATAGCTAAAACCGTATAACATATTAATAGGGCATCCTAATAATATCAAAACGATAGTGGACAAAGATGAGCCCGCGTCTGATTAGCTAGTTGGTGAGATAAAAGCCCACCAAGGCAACGATCAGTAGCCGACCTGAGAGGGTGAACGGCCACATTGGAACTGAGACACGGTCCAAACTCCTACGGGAGGCAGCAGTGGGGAATATTGCACAATGGGGGGAACCCTGATGCAGCAACGCCGCGTGAGTGAAGAAGGCATTCGTGTCGTAAAACTCTGTAGTAGGGGAAGAAAGAAATGACAGTACCCTAAAAGAAAGCCCCGGCTAACTA
>G3BZQ8102HJZ3W
GGTGCGTAACGCGTGGGTAATCTGCCTTTGTCAAAGGAATAACTATTCGAAAGAATAGCTAAAACCGTATAACATATTAATAGGGCATCCTAATAATATCAAAACGATAGTGGACAAAGATGAGCCCGCGTCTGATTAGCTAGTTGGTGAGATAAAAGCCCACCAAGGCAACGATCAGTAGCCGACCTGAGAGGGTGAACGGCCACATTGGAACTGAGACACGGTCCAAACTCCTACGGGAGGCAGCAGTGGGGAATATTGCACAATGGGGGGAACCCTGATGCAGCAACGCCGCGTGAGTGAAGAAGGCATTCGTGTCGTAAAACTCTGTAGTAGGGGAAGAAAGAAATGACAGTACCCTAAAAGAAAGCCCCGGCTAACTA
>G3BZQ8102I9W2R
GGTGCGTAACGCGTGGGTAATCTGCCTTTGTCAAAGGAATAACTATTCGAAAGAATAGCTAAAACCGTATAACATATTAATAGGGCATCCTAATAATATCAAAACGATAGTGGACAAAGATGAGCCCGCGTCTGATTAGCTAGTTGGTGAGATAAAAGCCCACCAAGGCAACGATCAGTAGCCGACCTGAGAGGGTGAACGGCCACATTGGAACTGAGACACGGTCCAAACTCCTACGGGAGGCAGCAGTGGGGAATATTGCACAATGGGGGGAACCCTGATGCAGCAACGCCGCGTGAGTGAAGAAGGCATTCGTGTCGTAAAACTCTGTAGTAGGGGAAGAAAGAAATGACAGTACCCTAAAAGAAAGCCCCGGCTAACTA
>G3BZQ8102HQMWD
GGTGCGTAACGCGTGGGTAATCTGCCTTTGTCAAAGGAATAACTATTCGAAAGAATAGCTAAAACCGTATAACATATTAATAGGGCATCCTAATAATATCAAAACGATAGTGGACAAAGATGAGCCCGCGTCTGATTAGCTAGTTGGTGAGATAAAAGCCCACCAAGGCAACGATCAGTAGCCGACCTGAGAGGGTGAACGGCCACATTGGAACTGAGACACGGTCCAAACTCCTACGGGAGGCAGCAGTGGGGAATATTGCACAATGGGGGGAACCCTGATGCAGCAACGCCGCGTGAGTGAAGAAGGCATTCGTGTCGTAAAACTCTGTAGTAGGGGAAGAAAGAAATGACAGTACCCTAAAAGAAAGCCCCGGCTAACTA
>G3BZQ8102H09CI
GGTGCGTAACGCGTGGGTAATCTGCCTTTGTCAAAGGAATAACTATTCGAAAGAATAGCTAAAACCGTATAACATATTAATAGGGCATCCTAATAATATCAAAACGATAGTGGACAAAGATGAGCCCGCGTCTGATTAGCTAGTTGGTGAGATAAAAGCCCACCAAGGCAACGATCAGTAGCCGACCTGAGAGGGTGAACGGCCACATTGGAACTGAGACACGGTCCAAACTCCTACGGGAGGCAGCAGTGGGGAATATTGCACAATGGGGGGAACCCTGATGCAGCAACGCCGCGTGAGTGAAGAAGGCATTCGTGTCGTAAAACTCTGTAGTAGGGGAAGAAAGAAATGACAGTACCCTAAAAGAAAGCCCCGGCTAACTA
>G3BZQ8102JJFJQ
GGTGCGTAACGCGTGGGTAATCTGCCTTTGTCAAAGGAATAACTATTCGAAAGAATAGCTAAAACCGTATAACATATTAATAGGGCATCCTAATAATATCAAAACGATAGTGGACAAAGATGAGCCCGCGTCTGATTAGCTAGTTGGTGAGATAAAAGCCCACCAAGGCAACGATCAGTAGCCGACCTGAGAGGGTGAACGGCCACATTGGAACTGAGACACGGTCCAAACTCCTACGGGAGGCAGCAGTGGGGAATATTGCACAATGGGGGGAACCCTGATGCAGCAACGCCGCGTGAGTGAAGAAGGCATTCGTGTCGTAAAACTCTGTAGTAGGGGAAGAAAGAAATGACAGTACCCTAAAAGAAAGCCCCGGCTAACTA
>G3BZQ8102JX2PK
GGTGCGTAACGCGTGGGTAATCTGCCTTTGTCAAAGGAATAACTATTCGAAAGAATAGCTAAAACCGTATAACATATTAATAGGGCATCCTAATAATATCAAAACGATAGTGGACAAAGATGAGCCCGCGTCTGATTAGCTAGTTGGTGAGATAAAAGCCCACCAAGGCAACGATCAGTAGCCGACCTGAGAGGGTGAACGGCCACATTGGAACTGAGACACGGTCCAAACTCCTACGGGAGGCAGCAGTGGGGAATATTGCACAATGGGGGGAACCCTGATGCAGCAACGCCGCGTGAGTGAAGAAGGCATTCGTGTCGTAAAACTCTGTAGTAGGGGAAGAAAGAAATGACAGTACCCTAAAAGAAAGCCCCGGCTAACTA
>G3BZQ8102JCVN4
GGTGCGTAACGCGTGGGTAATCTGCCTTTGTCAAAGGAATAACTATTCGAAAGAATAGCTAAAACCGTATAACATATTAATAGGGCATCCTAATAATATCAAAACGATAGTGGACAAAGATGAGCCCGCGTCTGATTAGCTAGTTGGTGAGATAAAAGCCCACCAAGGCAACGATCAGTAGCCGACCTGAGAGGGTGAACGGCCACATTGGAACTGAGACACGGTCCAAACTCCTACGGGAGGCAGCAGTGGGGAATATTGCACAATGGGGGGAACCCTGATGCAGCAACGCCGCGTGAGTGAAGAAGGCATTCGTGTCGTAAAACTCTGTAGTAGGGGAAGAAAGAAATGACAGTACCCTAAAAGAAAGCCCCGGCTAACTA
>G3BZQ8102F2YPB
GGTGCGTAACGCGTGGGTAATCTGCCTTTGTCAAAGGAATAACTATTCGAAAGAATAGCTAAAACCGTATAACATATTAATAGGGCATCCTAATAATATCAAAACGATAGTGGACAAAGATGAGCCCGCGTCTGATTAGCTAGTTGGTGAGATAAAAGCCCACCAAGGCAACGATCAGTAGCCGACCTGAGAGGGTGAACGGCCACATTGGAACTGAGACACGGTCCAAACTCCTACGGGAGGCAGCAGTGGGGAATATTGCACAATGGGGGGAACCCTGATGCAGCAACGCCGCGTGAGTGAAGAAGGCATTCGTGTCGTAAAACTCTGTAGTAGGGGAAGAAAGAAATGACAGTACCCTAAAAGAAAGCCCCGGCTAACTA
>G35JFLI02F02CG
GGTGCGTAACGCGTGGGTAATCTGCCTTTGTCAAAGGAATAACTATTCGAAAGAATAGCTAAAACCGTATAACATATTAATAGGGCATCCTAATAATATCAAAACGATAGTGGACAAAGATGAGCCCGCGTCTGATTAGCTAGTTGGTGAGATAAAAGCCCACCAAGGCAACGATCAGTAGCCGACCTGAGAGGGTGAACGGCCACATTGGAACTGAGACACGGTCCAAACTCCTACGGGAGGCAGCAGTGGGGAATATTGCACAATGGGGGGAACCCTGATGCAGCAACGCCGCGTGAGTGAAGAAGGCATTCGTGTCGTAAAACTCTGTAGTAGGGGAAGAAAGAAATGACAGTACCCTAAAAGAAAGCCCCGGCTAACTA
>G35JFLI02JZKDJ
GGTGCGTAACGCGTGGGTAATCTGCCTTTGTCAAAGGAATAACTATTCGAAAGAATAGCTAAAACCGTATAACATATTAATAGGGCATCCTAATAATATCAAAACGATAGTGGACAAAGATGAGCCCGCGTCTGATTAGCTAGTTGGTGAGATAAAAGCCCACCAAGGCAACGATCAGTAGCCGACCTGAGAGGGTGAACGGCCACATTGGAACTGAGACACGGTCCAAACTCCTACGGGAGGCAGCAGTGGGGAATATTGCACAATGGGGGGAACCCTGATGCAGCAACGCCGCGTGAGTGAAGAAGGCATTCGTGTCGTAAAACTCTGTAGTAGGGGAAGAAAGAAATGACAGTACCCTAAAAGAAAGCCCCGGCTAACTA
>G35JFLI02IHWJJ
GGTGCGTAACGCGTGGGTAATCTGCCTTTGTCAAAGGAATAACTATTCGAAAGAATAGCTAAAACCGTATAACATATTAATAGGGCATCCTAATAATATCAAAACGATAGTGGACAAAGATGAGCCCGCGTCTGATTAGCTAGTTGGTGAGATAAAAGCCCACCAAGGCAACGATCAGTAGCCGACCTGAGAGGGTGAACGGCCACATTGGAACTGAGACACGGTCCAAACTCCTACGGGAGGCAGCAGTGGGGAATATTGCACAATGGGGGGAACCCTGATGCAGCAACGCCGCGTGAGTGAAGAAGGCATTCGTGTCGTAAAACTCTGTAGTAGGGGAAGAAAGAAATGACAGTACCCTAAAAGAAAGCCCCGGCTAACTA
>G35JFLI02IY29J
GGTGCGTAACGCGTGGGTAATCTGCCTTTGTCAAAGGAATAACTATTCGAAAGAATAGCTAAAACCGTATAACATATTAATAGGGCATCCTAATAATATCAAAACGATAGTGGACAAAGATGAGCCCGCGTCTGATTAGCTAGTTGGTGAGATAAAAGCCCACCAAGGCAACGATCAGTAGCCGACCTGAGAGGGTGAACGGCCACATTGGAACTGAGACACGGTCCAAACTCCTACGGGAGGCAGCAGTGGGGAATATTGCACAATGGGGGGAACCCTGATGCAGCAACGCCGCGTGAGTGAAGAAGGCATTCGTGTCGTAAAACTCTGTAGTAGGGGAAGAAAGAAATGACAGTACCCTAAAAGAAAGCCCCGGCTAACTA
>G35JFLI02GXASU
GGTGCGTAACGCGTGGGTAATCTGCCTTTGTCAAAGGAATAACTATTCGAAAGAATAGCTAAAACCGTATAACATATTAATAGGGCATCCTAATAATATCAAAACGATAGTGGACAAAGATGAGCCCGCGTCTGATTAGCTAGTTGGTGAGATAAAAGCCCACCAAGGCAACGATCAGTAGCCGACCTGAGAGGGTGAACGGCCACATTGGAACTGAGACACGGTCCAAACTCCTACGGGAGGCAGCAGTGGGGAATATTGCACAATGGGGGGAACCCTGATGCAGCAACGCCGCGTGAGTGAAGAAGGCATTCGTGTCGTAAAACTCTGTAGTAGGGGAAGAAAGAAATGACAGTACCCTAAAAGAAAGCCCCGGCTAACTA
>G35JFLI02HP19C
GGTGCGTAACGCGTGGGTAATCTGCCTTTGTCAAAGGAATAACTATTCGAAAGAATAGCTAAAACCGTATAACATATTAATAGGGCATCCTAATAATATCAAAACGATAGTGGACAAAGATGAGCCCGCGTCTGATTAGCTAGTTGGTGAGATAAAAGCCCACCAAGGCAACGATCAGTAGCCGACCTGAGAGGGTGAACGGCCACATTGGAACTGAGACACGGTCCAAACTCCTACGGGAGGCAGCAGTGGGGAATATTGCACAATGGGGGGAACCCTGATGCAGCAACGCCGCGTGAGTGAAGAAGGCATTCGTGTCGTAAAACTCTGTAGTAGGGGAAGAAAGAAATGACAGTACCCTAAAAGAAAGCCCCGGCTAACTA
>G35JFLI02GECNG
GGTGCGTAACGCGTGGGTAATCTGCCTTTGTCAAAGGAATAACTATTCGAAAGAATAGCTAAAACCGTATAACATATTAATAGGGCATCCTAATAATATCAAAACGATAGTGGACAAAGATGAGCCCGCGTCTGATTAGCTAGTTGGTGAGATAAAAGCCCACCAAGGCAACGATCAGTAGCCGACCTGAGAGGGTGAACGGCCACATTGGAACTGAGACACGGTCCAAACTCCTACGGGAGGCAGCAGTGGGGAATATTGCACAATGGGGGGAACCCTGATGCAGCAACGCCGCGTGAGTGAAGAAGGCATTCGTGTCGTAAAACTCTGTAGTAGGGGAAGAAAGAAATGACAGTACCCTAAAAGAAAGCCCCGGCTAACTA
>G35JFLI02I3TNB
GGTGCGTAACGCGTGGGTAATCTGCCTTTGTCAAAGGAATAACTATTCGAAAGAATAGCTAAAACCGTATAACATATTAATAGGGCATCCTAATAATATCAAAACGATAGTGGACAAAGATGAGCCCGCGTCTGATTAGCTAGTTGGTGAGATAAAAGCCCACCAAGGCAACGATCAGTAGCCGACCTGAGAGGGTGAACGGCCACATTGGAACTGAGACACGGTCCAAACTCCTACGGGAGGCAGCAGTGGGGAATATTGCACAATGGGGGGAACCCTGATGCAGCAACGCCGCGTGAGTGAAGAAGGCATTCGTGTCGTAAAACTCTGTAGTAGGGGAAGAAAGAAATGACAGTACCCTAAAAGAAAGCCCCGGCTAACTA
>G35JFLI02FLDG2
GGTGCGTAACGCGTGGGTAATCTGCCTTTGTCAAAGGAATAACTATTCGAAAGAATAGCTAAAACCGTATAACATATTAATAGGGCATCCTAATAATATCAAAACGATAGTGGACAAAGATGAGCCCGCGTCTGATTAGCTAGTTGGTGAGATAAAAGCCCACCAAGGCAACGATCAGTAGCCGACCTGAGAGGGTGAACGGCCACATTGGAACTGAGACACGGTCCAAACTCCTACGGGAGGCAGCAGTGGGGAATATTGCACAATGGGGGGAACCCTGATGCAGCAACGCCGCGTGAGTGAAGAAGGCATTCGTGTCGTAAAACTCTGTAGTAGGGGAAGAAAGAAATGACAGTACCCTAAAAGAAAGCCCCGGCTAACTA
>G35JFLI02FUR5O
GGTGCGTAACGCGTGGGTAATCTGCCTTTGTCAAAGGAATAACTATTCGAAAGAATAGCTAAAACCGTATAACATATTAATAGGGCATCCTAATAATATCAAAACGATAGTGGACAAAGATGAGCCCGCGTCTGATTAGCTAGTTGGTGAGATAAAAGCCCACCAAGGCAACGATCAGTAGCCGACCTGAGAGGGTGAACGGCCACATTGGAACTGAGACACGGTCCAAACTCCTACGGGAGGCAGCAGTGGGGAATATTGCACAATGGGGGGAACCCTGATGCAGCAACGCCGCGTGAGTGAAGAAGGCATTCGTGTCGTAAAACTCTGTAGTAGGGGAAGAAAGAAATGACAGTACCCTAAAAGAAAGCCCCGGCTAACTA
>G35JFLI02GGPT9
GGTGCGTAACGCGTGGGTAATCTGCCTTTGTCAAAGGAATAACTATTCGAAAGAATAGCTAAAACCGTATAACATATTAATAGGGCATCCTAATAATATCAAAACGATAGTGGACAAAGATGAGCCCGCGTCTGATTAGCTAGTTGGTGAGATAAAAGCCCACCAAGGCAACGATCAGTAGCCGACCTGAGAGGGTGAACGGCCACATTGGAACTGAGACACGGTCCAAACTCCTACGGGAGGCAGCAGTGGGGAATATTGCACAATGGGGGGAACCCTGATGCAGCAACGCCGCGTGAGTGAAGAAGGCATTCGTGTCGTAAAACTCTGTAGTAGGGGAAGAAAGAAATGACAGTACCCTAAAAGAAAGCCCCGGCTAACTA
>G35JFLI02FOMFN
GGTGCGTAACGCGTGGGTAATCTGCCTTTGTCAAAGGAATAACTATTCGAAAGAATAGCTAAAACCGTATAACATATTAATAGGGCATCCTAATAATATCAAAACGATAGTGGACAAAGATGAGCCCGCGTCTGATTAGCTAGTTGGTGAGATAAAAGCCCACCAAGGCAACGATCAGTAGCCGACCTGAGAGGGTGAACGGCCACATTGGAACTGAGACACGGTCCAAACTCCTACGGGAGGCAGCAGTGGGGAATATTGCACAATGGGGGGAACCCTGATGCAGCAACGCCGCGTGAGTGAAGAAGGCATTCGTGTCGTAAAACTCTGTAGTAGGGGAAGAAAGAAATGACAGTACCCTAAAAGAAAGCCCCGGCTAACTA
>G35JFLI02HS6O2
GGTGCGTAACGCGTGGGTAATCTGCCTTTGTCAAAGGAATAACTATTCGAAAGAATAGCTAAAACCGTATAACATATTAATAGGGCATCCTAATAATATCAAAACGATAGTGGACAAAGATGAGCCCGCGTCTGATTAGCTAGTTGGTGAGATAAAAGCCCACCAAGGCAACGATCAGTAGCCGACCTGAGAGGGTGAACGGCCACATTGGAACTGAGACACGGTCCAAACTCCTACGGGAGGCAGCAGTGGGGAATATTGCACAATGGGGGGAACCCTGATGCAGCAACGCCGCGTGAGTGAAGAAGGCATTCGTGTCGTAAAACTCTGTAGTAGGGGAAGAAAGAAATGACAGTACCCTAAAAGAAAGCCCCGGCTAACTA
>G35JFLI02H6H7I
GGTGCGTAACGCGTGGGTAATCTGCCTTTGTCAAAGGAATAACTATTCGAAAGAATAGCTAAAACCGTATAACATATTAATAGGGCATCCTAATAATATCAAAACGATAGTGGACAAAGATGAGCCCGCGTCTGATTAGCTAGTTGGTGAGATAAAAGCCCACCAAGGCAACGATCAGTAGCCGACCTGAGAGGGTGAACGGCCACATTGGAACTGAGACACGGTCCAAACTCCTACGGGAGGCAGCAGTGGGGAATATTGCACAATGGGGGGAACCCTGATGCAGCAACGCCGCGTGAGTGAAGAAGGCATTCGTGTCGTAAAACTCTGTAGTAGGGGAAGAAAGAAATGACAGTACCCTAAAAGAAAGCCCCGGCTAACTA
>G35JFLI02HYVWS
GGTGCGTAACGCGTGGGTAATCTGCCTTTGTCAAAGGAATAACTATTCGAAAGAATAGCTAAAACCGTATAACATATTAATAGGGCATCCTAATAATATCAAAACGATAGTGGACAAAGATGAGCCCGCGTCTGATTAGCTAGTTGGTGAGATAAAAGCCCACCAAGGCAACGATCAGTAGCCGACCTGAGAGGGTGAACGGCCACATTGGAACTGAGACACGGTCCAAACTCCTACGGGAGGCAGCAGTGGGGAATATTGCACAATGGGGGGAACCCTGATGCAGCAACGCCGCGTGAGTGAAGAAGGCATTCGTGTCGTAAAACTCTGTAGTAGGGGAAGAAAGAAATGACAGTACCCTAAAAGAAAGCCCCGGCTAACTA
>G3BZQ8102IJZKK
GGTGCGTAACGCGTGGGTAATCTGCCTTTGTCAAAGGAATAACTATTCGAAAGAATAGCTAAAACCGTATAACATATTAATAGGGCATCCTAATAATATCAAAACGATAGTGGACAAAGATGAGCCCGCGTCTGATTAGCTAGTTGGTGAGATAAAAGCCCACCAAGGCAACGATCAGTAGCCGACCTGAGAGGGTGAACGGCCACATTGGAACTGAGACACGGTCCAAACTCCTACGGGAGGCAGCAGTGGGGAATATTGCACAATGGGGGGAACCCTGATGCAGCAACGCCGCGTGAGTGAAGAAGGCATTCGTGTCGTAAAACTCTGTAGTAGGGGAAGAAAGAAATGACAGTACCCTAAAAGAAAGCCCCGGCTAACTA
>G35JFLI02JGIDJ
GGTGCGTAACGCGTGGGTAATCTGCCTTTGTCAAAGGAATAACTATTCGAAAGAATAGCTAAAACCGTATAACATATTAATAGGGCATCCTAATAATATCAAAACGATAGTGGACAAAGATGAGCCCGCGTCTGATTAGCTAGTTGGTGAGATAAAAGCCCACCAAGGCAACGATCAGTAGCCGACCTGAGAGGGTGAACGGCCACATTGGAACTGAGACACGGTCCAAACTCCTACGGGAGGCAGCAGTGGGGAATATTGCACAATGGGGGGAACCCTGATGCAGCAACGCCGCGTGAGTGAAGAAGGCATTCGTGTCGTAAAACTCTGTAGTAGGGGAAGAAAGAAATGACAGTACCCTAAAAGAAAGCCCCGGCTAACTA
>GV2UCFN02FM709
GGTGCGTAACGCGTGGGTAATCTGCCTTTGTCAAAGGAATAACTATTCGAAAGAATAGCTAAAACCGTATAACATATTAATAGGGCATCCTAATAATATCAAAACGATAGTGGACAAAGATGAGCCCGCGTCTGATTAGCTAGTTGGTGAGATAAAAGCCCACCAAGGCAACGATCAGTAGCCGACCTGAGAGGGTGAACGGCCACATTGGAACTGAGACACGGTCCAAACTCCTACGGGAGGCAGCAGTGGGGAATATTGCACAATGGGGGGGAACCCTGATGCAGCAACGCCGCGTGAGTGAAGAAGGCATTCGTGTCGTAAAACTCTGTAGTAGGGGAAGAAAGAAATGACAGTACCCTAAAAGAAAGCCCCGGCTAACTA
>GV2UCFN02HJEVH
GGTGCGTAACGCGTGGGTAATCTGCCTTTGTCAAAGGAATAACTATTCGAAAGAATAGCTAAAACCGTATAACATATTAATAGGGCATCCTAATAATATCAAAACAATAGTGGACAAAGATGAGCCCGCGTCTGATTAGCTAGTTGGTGAGATAAAAGCCCACCAAGGCAACGATCAGTAGCCGACCTGAGAGGGTGAACGGCCACATTGGAACTGAGACACGGTCCAAACTCCTACGGGAGGCAGCAGTGGGGAATATTGCACAATGGGGGGAACCCTGATGCAGCAACGCCGCGTGAGTGAAGAAGGCATTCGTGTCGTAAAACTCTGTAGTAGGGGAAGAAAGAAATGACAGTACCCTAAAAGAAAGCCCCGGCTAACTA
>GV2UCFN02H5AFO
GGTGCGTAACGCGTGGGTAATCTGCCTTTGTCAAAGGAATAACTATTCGAAAGAATAGCTAAAACCGTATAACATATTAATAGGGCATCCTAATAATATCAAAACAATAGTGGACAAAGATGAGCCCGCGTCTGATTAGCTAGTTGGTGAGATAAAAGCCCACCAAGGCAACGATCAGTAGCCGACCTGAGAGGGTGAACGGCCACATTGGAACTGAGACACGGTCCAAACTCCTACGGGAGGCAGCAGTGGGGAATATTGCACAATGGGGGGAACCCTGATGCAGCAACGCCGCGTGAGTGAAGAAGGCATTCGTGTCGTAAAACTCTGTAGTAGGGGAAGAAAGAAATGACAGTACCCTAAAAGAAAGCCCCGGCTAACTA
>GV2UCFN02IAR3O
GGTGCGTAACGCGTGGGTAATCTGCCTTTGTCAAAGGAATAACTATTCGAAAGAATAGCTAAAACCGTATAACATATTAATAGGGCATCCTAATAATATCAAAACAATAGTGGACAAAGATGAGCCCGCGTCTGATTAGCTAGTTGGTGAGATAAAAGCCCACCAAGGCAACGATCAGTAGCCGACCTGAGAGGGTGAACGGCCACATTGGAACTGAGACACGGTCCAAACTCCTACGGGAGGCAGCAGTGGGGAATATTGCACAATGGGGGGAACCCTGATGCAGCAACGCCGCGTGAGTGAAGAAGGCATTCGTGTCGTAAAACTCTGTAGTAGGGGAAGAAAGAAATGACAGTACCCTAAAAGAAAGCCCCGGCTAACTA
>GV2UCFN02FTC74
GGTGCGTAACGCGTGGGTAATCTGCCTTTGTCAAAGGAATAACTATTCGAAAGAATAGCTAAAACCGTATAACATATTAATAGGGCATCCTAATAATATCAAAACAATAGTGGACAAAGATGAGCCCGCGTCTGATTAGCTAGTTGGTGAGATAAAAGCCCACCAAGGCAACGATCAGTAGCCGACCTGAGAGGGTGAACGGCCACATTGGAACTGAGACACGGTCCAAACTCCTACGGGAGGCAGCAGTGGGGAATATTGCACAATGGGGGGAACCCTGATGCAGCAACGCCGCGTGAGTGAAGAAGGCATTCGTGTCGTAAAACTCTGTAGTAGGGGAAGAAAGAAATGACAGTACCCTAAAAGAAAGCCCCGGCTAACTA
>GV2UCFN02JQ65J
GGTGCGTAACGCGTGGGTAATCTGCCTTTGTCAAAGGAATAACTATTCGAAAGAATAGCTAAAACCGTATAACATATTAATAGGGCATCCTAATAATATCAAAACAATAGTGGACAAAGATGAGCCCGCGTCTGATTAGCTAGTTGGTGAGATAAAAGCCCACCAAGGCAACGATCAGTAGCCGACCTGAGAGGGTGAACGGCCACATTGGAACTGAGACACGGTCCAAACTCCTACGGGAGGCAGCAGTGGGGAATATTGCACAATGGGGGGAACCCTGATGCAGCAACGCCGCGTGAGTGAAGAAGGCATTCGTGTCGTAAAACTCTGTAGTAGGGGAAGAAAGAAATGACAGTACCCTAAAAGAAAGCCCCGGCTAACTA
>GV2UCFN02IMQ1J
GGTGCGTAACGCGTGGGTAATCTGCCTTTGTCAAAGGAATAACTATTCGAAAGAATAGCTAAAACCGTATAACATATTAATAGGGCATCCTAATAATATCAAAACAATAGTGGACAAAGATGAGCCCGCGTCTGATTAGCTAGTTGGTGAGATAAAAGCCCACCAAGGCAACGATCAGTAGCCGACCTGAGAGGGTGAACGGCCACATTGGAACTGAGACACGGTCCAAACTCCTACGGGAGGCAGCAGTGGGGAATATTGCACAATGGGGGGAACCCTGATGCAGCAACGCCGCGTGAGTGAAGAAGGCATTCGTGTCGTAAAACTCTGTAGTAGGGGAAGAAAGAAATGACAGTACCCTAAAAGAAAGCCCCGGCTAACTA
>GV2UCFN02FSBJQ
GGTGCGTAACGCGTGGGTAATCTGCCTTTGTCAAAGGAATAACTATTCGAAAGAATAGCTAAAACCGTATAACATATTAATAGGGCATCCTAATAATATCAAAACAATAGTGGACAAAGATGAGCCCGCGTCTGATTAGCTAGTTGGTGAGATAAAAGCCCACCAAGGCAACGATCAGTAGCCGACCTGAGAGGGTGAACGGCCACATTGGAACTGAGACACGGTCCAAACTCCTACGGGAGGCAGCAGTGGGGAATATTGCACAATGGGGGGAACCCTGATGCAGCAACGCCGCGTGAGTGAAGAAGGCATTCGTGTCGTAAAACTCTGTAGTAGGGGAAGAAAGAAATGACAGTACCCTAAAAGAAAGCCCCGGCTAACTA
>GV2UCFN02IGJOY
GGTGCGTAACGCGTGGGTAATCTGCCTTTGTCAAAGGAATAACTATTCGAAAGAATAGCTAAAACCGTATAACATATTAATAGGGCATCCTAATAATATCAAAACAATAGTGGACAAAGATGAGCCCGCGTCTGATTAGCTAGTTGGTGAGATAAAAGCCCACCAAGGCAACGATCAGTAGCCGACCTGAGAGGGTGAACGGCCACATTGGAACTGAGACACGGTCCAAACTCCTACGGGAGGCAGCAGTGGGGAATATTGCACAATGGGGGGAACCCTGATGCAGCAACGCCGCGTGAGTGAAGAAGGCATTCGTGTCGTAAAACTCTGTAGTAGGGGAAGAAAGAAATGACAGTACCCTAAAAGAAAGCCCCGGCTAACTA
