# Supplementary material for: Investigation of the Effect of Type 2 Diabetes Mellitus on Subgingival Plaque Microbiota by High-Throughput 16S rDNA Pyrosequencing
Source: PLoS One. 2013 Apr 22;8(4):e61516. doi: 10.1371/journal.pone.0061516 (PMC3632544; doi:10.1371/journal.pone.0061516)
Supplement: File S1 — FASTA-format sequences for all the OTUs. Sequences for each OTU are provided in a FASTA-format file. (ZIP) [file pone.0061516.s004.zip › OTU.allseq/Otu0059.fasta]

>GV2UCFN02I31OM
GGTGAGTAACGCGTGGGCAACCTGCCTCGCACCATGGGATAACAGGGGGAAGCTCCTGCTAATACCGCATAAAGTATATAGACGCATGTCAATATACAAAAAGGGATACCGGTGAGAGATGGGCCCGCGTCCGATTAGATAGTTGGCAGGATAGCAGCCTACCAAGTCAACGATCGGTAGCCGGCTTGAGAGAGTGGACGGCCACACTGGGACTGAGACACGGCCCAGACTCCTACGGGAGGCAGCAGTGGGGAATATTGGACAATGGGGGCAACCCTGATCCAGCGACGCCGCGTGAGTGAAGAAGTATCTCGGTACGTAAAGCTCTATCAGCAGGGAAGAAAAAAAGACGGTACCTGACTAAGAAGCCCCGGCTAACTA
>GV2UCFN02F32V9
GGTGAGTAACGCGTGGGCAACCTGCCTCGCACCATGGGATAACAGGGGGAAGCTCCTGCTAATACCGCATAAAGTATATAGACGCATGTCAATATACAAAAAGGGATACCGGTGAGAGATGGGCCCGCGTCCGATTAGATAGTTGGCAGGATAGCAGCCTACCAAGTCAACGATCGGTAGCCGGCTTGAGAGAGTGGACGGCCACACTGGGACTGAGACACGGCCCAGACTCCTACGGGAGGCAGCAGTGGGGAATATTGGACAATGGGGGCAACCCTGATCCAGCGACGCCGCGTGAGTGAAGAAGTATCTCGGTACGTAAAGCTCTATCAGCAGGGAAGAAAAAAAGACGGTACCTGACTAAGAAGCCCCGGCTAACTA
>GV2UCFN02G1TRP
GGTGAGTAACGCGTGGGCAACCTGCCTCGCACCATGGGATAACAGGGGGAAGCTCCTGCTAATACCGCATAAAGTATATAGACGCATGTCAATATACAAAAAGGGATACCGGTGAGAGATGGGCCCGCGTCCGATTAGATAGTTGGCAGGATAGCAGCCTACCAAGTCAACGATCGGTAGCCGGCTTGAGAGAGTGGACGGCCACACTGGGACTGAGACACGGCCCAGACTCCTACGGGAGGCAGCAGTGGGGAATATTGGACAATGGGGGCAACCCTGATCCAGCGACGCCGCGTGAGTGAAGAAGTATCTCGGTACGTAAAGCTCTATCAGCAGGGAAGAAAAAAAGACGGTACCTGACTAAGAAGCCCCGGCTAACTA
>GV2UCFN02F1PVS
GGTGAGTAACGCGTGGGCAACCTGCCTCGCACCATGGGATAACAGGGGGAAGCTCCTGCTAATACCGCATAAAGTATATAGACGCATGTCAATATACAAAAAGGGATACCGGTGAGAGATGGGCCCGCGTCCGATTAGATAGTTGGCAGGATAGCAGCCTACCAAGTCAACGATCGGTAGCCGGCTTGAGAGAGTGGACGGCCACACTGGGACTGAGACACGGCCCAGACTCCTACGGGAGGCAGCAGTGGGGAATATTGGACAATGGGGGCAACCCTGATCCAGCGACGCCGCGTGAGTGAAGAAGTATCTCGGTACGTAAAGCTCTATCAGCAGGGAAGAAAAAAAGACGGTACCTGACTAAGAAGCCCCGGCTAACTA
>GV2UCFN02HE9RH
GGTGAGTAACGCGTGGGCAACCTGCCTCGCACCATGGGATAACAGGGGGAAGCTCCTGCTAATACCGCATAAAGTATATAGACGCATGTCAATATACAAAAAGGGATACCGGTGAGAGATGGGCCCGCGTCCGATTAGATAGTTGGCAGGATAGCAGCCTACCAAGTCAACGATCGGTAGCCGGCTTGAGAGAGTGGACGGCCACACTGGGACTGAGACACGGCCCAGACTCCTACGGGAGGCAGCAGTGGGGAATATTGGACAATGGGGGCAACCCTGATCCAGCGACGCCGCGTGAGTGAAGAAGTATCTCGGTACGTAAAGCTCTATCAGCAGGGAAGAAAAAAAGACGGTACCTGACTAAGAAGCCCCGGCTAACTA
>GV2UCFN02FKLQU
GGTGAGTAACGCGTGGGCAACCTGCCTCGCACCATGGGATAACAGGGGGAAGCTCCTGCTAATACCGCATAAAGTATATAGACGCATGTCAATATACAAAAAGGGATACCGGTGAGAGATGGGCCCGCGTCCGATTAGATAGTTGGCAGGATAGCAGCCTACCAAGTCAACGATCGGTAGCCGGCTTGAGAGAGTGGACGGCCACACTGGGACTGAGACACGGCCCAGACTCCTACGGGAGGCAGCAGTGGGGAATATTGGACAATGGGGGCAACCCTGATCCAGCGACGCCGCGTGAGTGAAGAAGTATCTCGGTACGTAAAGCTCTATCAGCAGGGAAGAAAAAAAGACGGTACCTGACTAAGAAGCCCCGGCTAACTA
>GV2UCFN02I19X7
GGTGAGTAACGCGTGGGCAACCTGCCTCGCACCATGGGATAACAGGGGGAAGCTCCTGCTAATACCGCATAAAGTATATAGACGCATGTCAATATACAAAAAGGGATACCGGTGAGAGATGGGCCCGCGTCCGATTAGATAGTTGGCAGGATAGCAGCCTACCAAGTCAACGATCGGTAGCCGGCTTGAGAGAGTGGACGGCCACACTGGGACTGAGACACGGCCCAGACTCCTACGGGAGGCAGCAGTGGGGAATATTGGACAATGGGGGCAACCCTGATCCAGCGACGCCGCGTGAGTGAAGAAGTATCTCGGTACGTAAAGCTCTATCAGCAGGGAAGAAAAAAAGACGGTACCTGACTAAGAAGCCCCGGCTAACTA
>GV2UCFN02JXQ9J
GGTGAGTAACGCGTGGGCAACCTGCCTCGCACCATGGGATAACAGGGGGAAGCTCCTGCTAATACCGCATAAAGTATATAGACGCATGTCAATATACAAAAAGGGATACCGGTGAGAGATGGGCCCGCGTCCGATTAGATAGTTGGCAGGATAGCAGCCTACCAAGTCAACGATCGGTAGCCGGCTTGAGAGAGTGGACGGCCACACTGGGACTGAGACACGGCCCAGACTCCTACGGGAGGCAGCAGTGGGGAATATTGGACAATGGGGGCAACCCTGATCCAGCGACGCCGCGTGAGTGAAGAAGTATCTCGGTACGTAAAGCTCTATCAGCAGGGAAGAAAAAAAGACGGTACCTGACTAAGAAGCCCCGGCTAACTA
>GV2UCFN02I9QN3
GGTGAGTAACGCGTGGGCAACCTGCCTCGCACCATGGGATAACAGGGGGAAGCTCCTGCTAATACCGCATAAAGTATATAGACGCATGTCAATATACAAAAAGGGATACCGGTGAGAGATGGGCCCGCGTCCGATTAGATAGTTGGCAGGATAGCAGCCTACCAAGTCAACGATCGGTAGCCGGCTTGAGAGAGTGGACGGCCACACTGGGACTGAGACACGGCCCAGACTCCTACGGGAGGCAGCAGTGGGGAATATTGGACAATGGGGGCAACCCTGATCCAGCGACGCCGCGTGAGTGAAGAAGTATCTCGGTACGTAAAGCTCTATCAGCAGGGAAGAAAAAAAGACGGTACCTGACTAAGAAGCCCCGGCTAACTA
>GV2UCFN02J5OIG
GGTGAGTAACGCGTGGGCAACCTGCCTCGCACCATGGGATAACAGGGGGAAGCTCCTGCTAATACCGCATAAAGTATATAGACGCATGTCAATATACAAAAAGGGATACCGGTGAGAGATGGGCCCGCGTCCGATTAGATAGTTGGCAGGATAGCAGCCTACCAAGTCAACGATCGGTAGCCGGCTTGAGAGAGTGGACGGCCACACTGGGACTGAGACACGGCCCAGACTCCTACGGGAGGCAGCAGTGGGGAATATTGGACAATGGGGGCAACCCTGATCCAGCGACGCCGCGTGAGTGAAGAAGTATCTCGGTACGTAAAGCTCTATCAGCAGGGAAGAAAAAAAGACGGTACCTGACTAAGAAGCCCCGGCTAACTA
>GV2UCFN02IF69K
GGTGAGTAACGCGTGGGCAACCTGCCTCGCACCATGGGATAACAGGGGGAAGCTCCTGCTAATACCGCATAAAGTATATAGACGCATGTCAATATACAAAAAGGGATACCGGTGAGAGATGGGCCCGCGTCCGATTAGATAGTTGGCAGGATAGCAGCCTACCAAGTCAACGATCGGTAGCCGGCTTGAGAGAGTGGACGGCCACACTGGGACTGAGACACGGCCCAGACTCCTACGGGAGGCAGCAGTGGGGAATATTGGACAATGGGGGCAACCCTGATCCAGCGACGCCGCGTGAGTGAAGAAGTATCTCGGTACGTAAAGCTCTATCAGCAGGGAAGAAAAAAAGACGGTACCTGACTAAGAAGCCCCGGCTAACTA
>GV2UCFN02G8IW5
GGTGAGTAACGCGTGGGCAACCTGCCTCGCACCGTGGGATAACAGGGGGAAGCTCCTGCTAATACCGCATAAAGTATATAGACGCATGTCAATATACAAAAAGGGATACCGGTGAGAGATGGGCCCGCGTCCGATTAGATAGTTGGCAGGATAGCAGTCTACCAAGTCAACGATCGGTAGCCGGCTTGAGAGAGTGGACGGCCACACTGGGACTGAGACACGGCCCAGACTCCTACGGGAGGCAGCAGTGGGGAATATTGGACAATGGGGGCAACCCTGATCCAGCGACGCCGCGTGAGTGAAGAAGTATCTCGGTACGTAAAGCTCTATCAGCAGGGAAGAAAAAAAGACGGTACCTGACTAAGAAGCCCCGGCTAACTA
>GV2UCFN02JEFEC
GGTGAGTAACGCGTGGGCAACCTGCCTCGCACCGTGGGATAACAGGGGGAAGCTCCTGCTAATACCGCATAAAGTATATAGACGCATGTCAATATACAAAAAGGGATACCGGTGAGAGATGGGCCCGCGTCCGATTAGATAGTTGGCAGGATAGCAGCCTACCAAGTCAACGATCGGTAGCCGGCTTGAGAGAGTGGACGGCCACACTGGGACTGAGACACGGCCCAGACTCCTACGGGAGGCAGCAGTGGGGAATATTGGACAATGGGGGCAACCCTGATCCAGCGACGCCGCGTGAGTGAAGAAGTATCTCGGTACGTAAAGCTCTATCAGCAGGGAAGAAAAAGGACGGTACCTGACTAAGAAGCCCCGGCTAACTA
>GV2UCFN02HKJSJ
GGTGAGTAACGCGTGGGCAACCTGCCTCGCACCGTGGGATAACAGGGGGAAGCTCCTGCTAATACCGCATAAAGTATATAGACGCATGTCAATATACAAAAAGGGATACCGGTGAGAGATGGGCCCGCGTCCGATTAGATAGTTGGCAGGATAGCAGCCTACCAAGTCGACGATCGGTAGCCGGCTTGAGAGAGTGGACGGCCACACTGGGACTGAGACACGGCCCAGACTCCTACGGGAGGCAGCAGTGGGGAATATTGGACAATGGGGGCAACCCTGATCCAGCGACGCCGCGTGAGTGAAGAAGTATCTCGGTACGTAAAGCTCTATCAGCAGGGAAGAAAAAAGACGGTACCTGACTAAGAAGCCCCGGCTAACTA
>GV2UCFN02HGDO8
GGTGAGTAACGCGTGGGCAACCTGCCTCGCACCGTGGGATAACAGGGGGAAGCTCCTGCTAATACCGCATAAAGTATATAGACGCATGTCAATATACAAAAAGGGATACCGGTGAGAGATGGGCCCGCGTCCGATTAGATAGTTGGCAGGATAGCAGCCTACCAAGTCAACGATCGGTAGCCGGCTTGAGAGAGTGGACGGCCACACTGGGACTGAGACACGGCCCAGACTCCTACGGGAGGCAGCAGTGGGGAATATTGGACAATGGGGGGCAACCCTGATCCAGCGACGCCGCGTGAGTGAAGAAGTATCTCGGTACGTAAAGCTCTATCAGCAGGGAAGAAAAAAGACGGTACCTGACTAAGAAGCCCCGGCTAACTA
>GV2UCFN02H7715
GGTGAGTAACGCGTGGGCAACCTGCCTCGCACCGTGGGATAACAGGGGGAAGCTCCTGCTAATACCGCATAAAGTATATAGACGCATGTCAATATACAAAAAGGGATACCGGTGAGAGATGGGCCCGCGTCCGATTAGATAGTTGGCAGGATAGCAGCCTACCAAGTCAACGATCGGTAGCCGGCTTGAGAGAGTGGACGGCCACACTGGGACTGAGACACGGCCCAGACTCCTACGGGAGGCAGCAGTGGGGAATATTGGACAATGGGGGGCAACCCTGATCCAGCGACGCCGCGTGAGTGAAGAAGTATCTCGGTACGTAAAGCTCTATCAGCAGGGAAGAAAAAAGACGGTACCTGACTAAGAAGCCCCGGCTAACTA
>GV2UCFN02ISXJP
GGTGAGTAACGCGTGGGCAACCTGCCTCGCACCGTGGGATAACAGGGGGAAGCTCCTGCTAATACCGCATAAAGTATATAGACGCATGTCAATATACAAAAAGGGATACCGGTGAGAGATGGGCCCGCGTCCGATTAGATAGTTGGCAGGATAGCAGCCTACCAAGTCAACGATCGGTAGCCGGCTTGAGAGAGTGGACGGCCACACTGGGACTGAGACACGGCCCAGACTCCTACGGGAGGCAGCAGTGGGGAATATTGGACAATGGGGGGCAACCCTGATCCAGCGACGCCGCGTGAGTGAAGAAGTATCTCGGTACGTAAAGCTCTATCAGCAGGGAAGAAAAAAGACGGTACCTGACTAAGAAGCCCCGGCTAACTA
>GV2UCFN02HFO4C
GGTGAGTAACGCGTGGGCAACCTGCCTCGCACCGTGGGATAACAGGGGGAAGCTCCTGCTAATACCGCATAAAGTATATAGACGCATGTCAATATACAAAAAGGGATACCGGTGAGAGATGGGCCCGCGTCCGATTAGATAGTTGGCAGGATAGCAGCCTACCAAGTCAACGATCGGTAGCCGGCTTGAGAGAGTGGACGGCCACACTGGGACTGAGACACGGCCCAGACTCCTACGGGAGGCAGCAGTGGGGAATATTGGACAATGGGGGGCAACCCTGATCCAGCGACGCCGCGTGAGTGAAGAAGTATCTCGGTACGTAAAGCTCTATCAGCAGGGAAGAAAAAAGACGGTACCTGACTAAGAAGCCCCGGCTAACTA
>GV2UCFN02INF8Y
GGTGAGTAACGCGTGGGCAACCTGCCTCGCACCGTGGGATAACAGGGGGAAGCTCCTGCTAATACCGCATAAAGTATATAGACGCATGTCAATATACAAAAAGGGATACCGGTGAGAGATGGGCCCGCGTCCGATTAGATAGTTGGCAGGATAGCAGCCTACCAAGTCAACGATCGGTAGCCGGCTTGAGAGAGTGGACGGCCACACTGGGACTGAGACACGGCCCAGACTCCTACGGGAGGCAGCAGTGGGGAATATTGGACAATGGGGGGCAACCCTGATCCAGCGACGCCGCGTGAGTGAAGAAGTATCTCGGTACGTAAAGCTCTATCAGCAGGGAAGAAAAAAGACGGTACCTGACTAAGAAGCCCCGGCTAACTA
>GV2UCFN02GG7E5
GGTGAGTAACGCGTGGGCAACCTGCCTCGCACCGTGGGATAACAGGGGGAAGCTCCTGCTAATACCGCATAAAGTATATAGACGCATGTCAATATACAAAAAGGGATACCGGTGAGAGATGGGCCCGCGTCCGATTAGATAGTTGGCAGGATAGCAGCCTACCAAGTCAACGATCGGTAGCCGGCTTGAGAGAGTGGACGGCCACACTGGGACTGAGACACGGCCCAGACTCCTACGGGAGGCAGCAGTGGGGAATATTGGACAATGGGGGGCAACCCTGATCCAGCGACGCCGCGTGAGTGAAGAAGTATCTCGGTACGTAAAGCTCTATCAGCAGGGAAGAAAAAAGACGGTACCTGACTAAGAAGCCCCGGCTAACTA
>GV2UCFN02GBSY9
GGTGAGTAACGCGTGGGCAACCTGCCTCGCACCGTGGGATAACAGGGGGAAGCTCCTGCTAATACCGCATAAAGTATATAGACGCATGTCAATATACAAAAAGGGATACCGGTGAGAGATGGGCCCGCGTCCGATTAGATAGTTGGCAGGATAGCAGCCTACCAAGTCAACGATCGGTAGCCGGCTTGAGAGAGTGGACGGCCACACTGGGACTGAGACACGGCCCAGACTCCTACGGGAGGCAGCAGTGGGGAATATTGGACAATGGGGGGCAACCCTGATCCAGCGACGCCGCGTGAGTGAAGAAGTATCTCGGTACGTAAAGCTCTATCAGCAGGGAAGAAAAAAGACGGTACCTGACTAAGAAGCCCCGGCTAACTA
>GV2UCFN02HA7TX
GGTGAGTAACGCGTGGGCAACCTGCCTCGCACCGTGGGATAACAGGGGGAAGCTCCTGCTAATACCGCATAAAGTATATAGACGCATGTCAATATACAAAAAGGGATACCGGTGAGAGATGGGCCCGCGTCCGATTAGATAGTTGGCAGGATAGCAGCCTACCAAGTCAACGATCGGTAGCCGGCTTGAGAGAGTGGACGGCCACACTGGGACTGAGACACGGCCCAGACTCCTACGGGAGGCAGCAGTGGGGAATATTGGACAATGGGGGGCAACCCTGATCCAGCGACGCCGCGTGAGTGAAGAAGTATCTCGGTACGTAAAGCTCTATCAGCAGGGAAGAAAAAAGACGGTACCTGACTAAGAAGCCCCGGCTAACTA
>GV2UCFN02H24ZZ
GGTGAGTAACGCGTGGGCAACCTGCCTCGCACCGTGGGATAACAGGGGGAAGCTCCTGCTAATACCGCATAAAGTATATAGACGCATGTCAATATACAAAAAGGGATACCGGTGAGAGATGGGCCCGCGTCCGATTAGATAGTTGGCAGGATAGCAGCCTACCAAGTCAACGATCGGTAGCCGGCTTGAGAGAGTGGACGGCCACACTGGGACTGAGACACGGCCCAGACTCCTACGGGAGGCAGCAGTGGGGAATATTGGACAATGGGGGGCAACCCTGATCCAGCGACGCCGCGTGAGTGAAGAAGTATCTCGGTACGTAAAGCTCTATCAGCAGGGAAGAAAAAAGACGGTACCTGACTAAGAAGCCCCGGCTAACTA
>GV2UCFN02JRUXR
GGTGAGTAACGCGTGGGCAACCTGCCTCGCACCGTGGGATAACAGGGGGAAGCTCCTGCTAATACCGCATAAAGTATATAGACGCATGTCAATATACAAAAAGGGATACCGGTGAGAGATGGGCCCGCGTCCGATTAGATAGTTGGCAGGATAGCAGCCTACCAAGTCAACGATCGGTAGCCGGCTTGAGAGAGTGGACGGCCACACTGGGACTGAGACACGGCCCAGACTCCTACGGGAGGCAGCAGTGGGGAATATTGGACAATGGGGGGCAACCCTGATCCAGCGACGCCGCGTGAGTGAAGAAGTATCTCGGTACGTAAAGCTCTATCAGCAGGGAAGAAAAAAGACGGTACCTGACTAAGAAGCCCCGGCTAACTA
>GV2UCFN02FLO5H
GGTGAGTAACGCGTGGGCAACCTGCCTCGCACCGTGGGATAACAGGGGGAAGCTCCTGCTAATACCGCATAAAGTATATAGACGCATGTCAATATACAAAAAGGGATACCGGTGAGAGATGGGCCCGCGTCCGATTAGATAGTTGGCAGGATAGCAGCCTACCAAGTCAACGATCGGTAGCCGGCTTGAGAGAGTGGACGGCCACACTGGGACTGAGACACGGCCCAGACTCCTACGGGAGGCAGCAGTGGGGAATATTGGACAATGGGGGGCAACCCTGATCCAGCGACGCCGCGTGAGTGAAGAAGTATCTCGGTACGTAAAGCTCTATCAGCAGGGAAGAAAAAAGACGGTACCTGACTAAGAAGCCCCGGCTAACTA
>GV2UCFN02G9I6K
GGTGAGTAACGCGTGGGCAACCTGCCTCGCACCGTGGGATAACAGGGGGAAGCTCCTGCTAATACCGCATAAAGTATATAGACGCATGTCAATATACAAAAAGGGATACCGGTGAGAGATGGGCCCGCGTCCGATTAGATAGTTGGCAGGATAGCAGCCTACCAAGTCAACGATCGGTAGCCGGCTTGAGAGAGTGGACGGCCACACTGGGACTGAGACACGGCCCAGACTCCTACGGGAGGCAGCAGTGGGGAATATTGGACAATGGGGGGCAACCCTGATCCAGCGACGCCGCGTGAGTGAAGAAGTATCTCGGTACGTAAAGCTCTATCAGCAGGGAAGAAAAAAGACGGTACCTGACTAAGAAGCCCCGGCTAACTA
>GV2UCFN02JQWAJ
GGTGAGTAACGCGTGGGCAACCTGCCTCGCACCGTGGGATAACAGGGGGAAGCTCCTGCTAATACCGCATAAAGTATATAGACGCATGTCAATATACAAAAAGGGATACCGGTGAGAGATGGGCCCGCGTCCGATTAGATAGTTGGCAGGATAGCAGCCTACCAAGTCAACGATCGGTAGCCGGCTTGAGAGAGTGGACGGCCACACTGGGACTGAGACACGGCCCAGACTCCTACGGGAGGCAGCAGTGGGGAATATTGGACAATGGGGGGCAACCCTGATCCAGCGACGCCGCGTGAGTGAAGAAGTATCTCGGTACGTAAAGCTCTATCAGCAGGGAAGAAAAAAGACGGTACCTGACTAAGAAGCCCCGGCTAACTA
>GV2UCFN02H8HC5
GGTGAGTAACGCGTGGGCAACCTGCCTCGCACCGTGGGATAACAGGGGGAAGCTCCTGCTAATACCGCATAAAGTATATAGACGCATGTCAATATACAAAAAGGGATACCGGTGAGAGATGGGCCCGCGTCCGATTAGATAGTTGGCAGGATAGCAGCCTACCAAGTCAACGATCGGTAGCCGGCTTGAGAGAGTGGACGGCCACACTGGGACTGAGACACGGCCCAGACTCCTACGGGAGGCAGCAGTGGGGAATATTGGACAATGGGGGGCAACCCTGATCCAGCGACGCCGCGTGAGTGAAGAAGTATCTCGGTACGTAAAGCTCTATCAGCAGGGAAGAAAAAAGACGGTACCTGACTAAGAAGCCCCGGCTAACTA
>GV2UCFN02H4XOX
GGTGAGTAACGCGTGGGCAACCTGCCTCGCACCGTGGGATAACAGGGGGAAGCTCCTGCTAATACCGCATAAAGTATATAGACGCATGTCAATATACAAAAAGGGATACCGGTGAGAGATGGGCCCGCGTCCGATTAGATAGTTGGCAGGATAGCAGCCTACCAAGTCAACGATCGGTAGCCGGCTTGAGAGAGTGGACGGCCACACTGGGACTGAGACACGGCCCAGACTCCTACGGGAGGCAGCAGTGGGGAATATTGGACAATGGGGGGCAACCCTGATCCAGCGACGCCGCGTGAGTGAAGAAGTATCTCGGTACGTAAAGCTCTATCAGCAGGGAAGAAAAAAGACGGTACCTGACTAAGAAGCCCCGGCTAACTA
>GV2UCFN02IXBYA
GGTGAGTAACGCGTGGGCAACCTGCCTCGCACCGTGGGATAACAGGGGGAAGCTCCTGCTAATACCGCATAAAGTATATAGACGCATGTCAATATACAAAAAGGGATACCGGTGAGAGATGGGCCCGCGTCCGATTAGATAGTTGGCAGGATAGCAGCCTACCAAGTCAACGATCGGTAGCCGGCTTGAGAGAGTGGACGGCCACACTGGGACTGAGACACGGCCCAGACTCCTACGGGAGGCAGCAGTGGGGAATATTGGACAATGGGGGCAACCCTGATCCAGCGACGCCGCGTGAGTGAAGAAGTATCTCGGTACGTAAAGCTCTATCAGCAGGGAAGAAAAAGACGGTACCTGACTAAGAAGCCCCGGCTAACTA
>GV2UCFN02JYA7B
GGTGAGTAACGCGTGGGCAACCTGCCTCGCACCGTGGGATAACAGGGGGAAGCTCCTGCTAATACCGCATAAAGTATATAGACGCATGTCAATATACAAAAAGGGATACCGGTGAGAGATGGGCCCGCGTCCGATTAGATAGTTGGCAGGATAGCAGCCTACCAAGTCAACGATCGGTAGCCGGCTTGAGAGAGTGGACGGCCACACTGGGACTGAGACACGGCCCAGACTCCTACGGGAGGCAGCAGTGGGGAATATTGGACAATGGGGGCAACCCTGATCCAGCGACGCCGCGTGAGTGAAGAAGTATCTCGGTACGTAAAGCTCTATCAGCAGGGAAGAAAAAGACGGTACCTGACTAAGAAGCCCCGGCTAACTA
>GV2UCFN02JH9PQ
GGTGAGTAACGCGTGGGCAACCTGCCTCGCACCGTGGGATAACAGGGGGAAGCTCCTGCTAATACCGCATAAAGTATATAGACGCATGTCAATATACAAAAAGGGATACCGGTGAGAGATGGGCCCGCGTCCGATTAGATAGTTGGCAGGATAGCAGCCTACCAAGTCAACGATCGGTAGCCGGCTTGAGAGAGTGGACGGCCACACTGGGACTGAGACACGGCCCAGACTCCTACGGGAGGCAGCAGTGGGGAATATTGGACAATGGGGGCAACCCTGATCCAGCGACGCCGCGTGAGTGAAGAAGTATCTCGGTACGTAAAGCTCTATCAGCAGGGAAGAAAAAGACGGTACCTGACTAAGAAGCCCCGGCTAACTA
>GV2UCFN02GDVRJ
GGTGAGTAACGCGTGGGCAACCTGCCTCGCACCGTGGGATAACAGGGGGAAGCTCCTGCTAATACCGCATAAAGTATATAGACGCATGTCAATATACAAAAAGGGATACCGGTGAGAGATGGGCCCGCGTCCGATTAGATAGTTGGCAGGATAGCAGCCTACCAAGTCAACGATCGGTAGCCGGCTTGAGAGAGTGGACGGCCACACTGGGACTGAGACACGGCCCAGACTCCTACGGGAGGCAGCAGTGGGGAATATTGGACAATGGGGGCAACCCTGATCCAGCGACGCCGCGTGAGTGAAGAAGTATCTCGGTACGTAAAGCTCTATCAGCAGGGAAGAAAAAGACGGTACCTGACTAAGAAGCCCCGGCTAACTA
>GV2UCFN02IVNHH
GGTGAGTAACGCGTGGGCAACCTGCCTCGCACCGTGGGATAACAGGGGGAAGCTCCTGCTAATACCGCATAAAGTATATAGACGCATGTCAATATACAAAAAGGGATACCGGTGAGAGATGGGCCCGCGTCCGATTAGATAGTTGGCAGGATAGCAGCCTACCAAGTCAACGATCGGTAGCCGGCTTGAGAGAGTGGACGGCCACACTGGGACTGAGACACGGCCCAGACTCCTACGGGAGGCAGCAGTGGGGAATATTGGACAATGGGGGCAACCCTGATCCAGCGACGCCGCGTGAGTGAAGAAGTATCTCGGTACGTAAAGCTCTATCAGCAGGGAAGAAAAAGACGGTACCTGACTAAGAAGCCCCGGCTAACTA
>GV2UCFN02HHQ5J
GGTGAGTAACGCGTGGGCAACCTGCCTCGCACCGTGGGATAACAGGGGGAAGCTCCTGCTAATACCGCATAAAGTATATAGACGCATGTCAATATACAAAAAGGGATACCGGTGAGAGATGGGCCCGCGTCCGATTAGATAGTTGGCAGGATAGCAGCCTACCAAGTCAACGATCGGTAGCCGGCTTGAGAGAGTGGACGGCCACACTGGGACTGAGACACGGCCCAGACTCCTACGGGAGGCAGCAGTGGGGAATATTGGACAATGGGGGCAACCCTGATCCAGCGACGCCGCGTGAGTGAAGAAGTATCTCGGTACGTAAAGCTCTATCAGCAGGGAAGAAAAAAAGACGGTACCTGACTAAGAAGCCCCGGCTAACTA
>GV2UCFN02GOA1B
GGTGAGTAACGCGTGGGCAACCTGCCTCGCACCGTGGGATAACAGGGGGAAGCTCCTGCTAATACCGCATAAAGTATATAGACGCATGTCAATATACAAAAAGGGATACCGGTGAGAGATGGGCCCGCGTCCGATTAGATAGTTGGCAGGATAGCAGCCTACCAAGTCAACGATCGGTAGCCGGCTTGAGAGAGTGGACGGCCACACTGGGACTGAGACACGGCCCAGACTCCTACGGGAGGCAGCAGTGGGGAATATTGGACAATGGGGGCAACCCTGATCCAGCGACGCCGCGTGAGTGAAGAAGTATCTCGGTACGTAAAGCTCTATCAGCAGGGAAGAAAAAAAGACGGTACCTGACTAAGAAGCCCCGGCTAACTA
>G35JFLI02IUTGQ
GGTGAGTAACGCGTGGGCAACCTGCCTCGCACCGTGGGATAACAGGGGGAAGCTCCTGCTAATACCGCATAAAGTATATAGACGCATGTCAATATACAAAAAGGGATACCGGTGAGAGATGGGCCCGCGTCCGATTAGATAGTTGGCAGGATAGCAGCCTACCAAGTCAACGATCGGTAGCCGGCTTGAGAGAGTGGACGGCCACACTGGGACTGAGACACGGCCCAGACTCCTACGGGAGGCAGCAGTGGGGAATATTGGACAATGGGGGCAACCCTGATCCAGCGACGCCGCGTGAGTGAAGAAGTATCTCGGTACGTAAAGCTCTATCAGCAGGGAAGAAAAAAAGACGGTACCTGACTAAGAAGCCCCGGCTAACTA
>G35JFLI02JTB4G
GGTGAGTAACGCGTGGGCAACCTGCCTCGCACCGTGGGATAACAGGGGGAAGCTCCTGCTAATACCGCATAAAGTATATAGACGCATGTCAATATACAAAAAGGGATACCGGTGAGAGATGGGCCCGCGTCCGATTAGATAGTTGGCAGGATAGCAGCCTACCAAGTCAACGATCGGTAGCCGGCTTGAGAGAGTGGACGGCCACACTGGGACTGAGACACGGCCCAGACTCCTACGGGAGGCAGCAGTGGGGAATATTGGACAATGGGGGCAACCCTGATCCAGCGACGCCGCGTGAGTGAAGAAGTATCTCGGTACGTAAAGCTCTATCAGCAGGGAAGAAAAAAAGACGGTACCTGACTAAGAAGCCCCGGCTAACTA
>GV2UCFN02FRD5N
GGTGAGTAACGCGTGGGCAACCTGCCTCGCACCGTGGGATAACAGGGGGAAGCTCCTGCTAATACCGCATAAAGTATATAGACGCATGTCAATATACAAAAAGGGATACCGGTGAGAGATGGGCCCGCGTCCGATTAGATAGTTGGCAGGATAGCAGCCTACCAAGTCAACGATCGGTAGCCGGCTTGAGAGAGTGGACGGCCACACTGGGACTGAGACACGGCCCAGACTCCTACGGGAGGCAGCAGTGGGGAATATTGGACAATGGGGGCAACCCTGATCCAGCGACGCCGCGTGAGTGAAGAAGTATCTCGGTACGTAAAGCTCTATCAGCAGGGAAGAAAAAAGACGGTACCTGACTAAGAAGCCCCGGCTAACTA
>GV2UCFN02GUM91
GGTGAGTAACGCGTGGGCAACCTGCCTCGCACCGTGGGATAACAGGGGGAAGCTCCTGCTAATACCGCATAAAGTATATAGACGCATGTCAATATACAAAAAGGGATACCGGTGAGAGATGGGCCCGCGTCCGATTAGATAGTTGGCAGGATAGCAGCCTACCAAGTCAACGATCGGTAGCCGGCTTGAGAGAGTGGACGGCCACACTGGGACTGAGACACGGCCCAGACTCCTACGGGAGGCAGCAGTGGGGAATATTGGACAATGGGGGCAACCCTGATCCAGCGACGCCGCGTGAGTGAAGAAGTATCTCGGTACGTAAAGCTCTATCAGCAGGGAAGAAAAAAGACGGTACCTGACTAAGAAGCCCCGGCTAACTA
>GV2UCFN02G0D24
GGTGAGTAACGCGTGGGCAACCTGCCTCGCACCGTGGGATAACAGGGGGAAGCTCCTGCTAATACCGCATAAAGTATATAGACGCATGTCAATATACAAAAAGGGATACCGGTGAGAGATGGGCCCGCGTCCGATTAGATAGTTGGCAGGATAGCAGCCTACCAAGTCAACGATCGGTAGCCGGCTTGAGAGAGTGGACGGCCACACTGGGACTGAGACACGGCCCAGACTCCTACGGGAGGCAGCAGTGGGGAATATTGGACAATGGGGGCAACCCTGATCCAGCGACGCCGCGTGAGTGAAGAAGTATCTCGGTACGTAAAGCTCTATCAGCAGGGAAGAAAAAAGACGGTACCTGACTAAGAAGCCCCGGCTAACTA
>GV2UCFN02HVT0L
GGTGAGTAACGCGTGGGCAACCTGCCTCGCACCGTGGGATAACAGGGGGAAGCTCCTGCTAATACCGCATAAAGTATATAGACGCATGTCAATATACAAAAAGGGATACCGGTGAGAGATGGGCCCGCGTCCGATTAGATAGTTGGCAGGATAGCAGCCTACCAAGTCAACGATCGGTAGCCGGCTTGAGAGAGTGGACGGCCACACTGGGACTGAGACACGGCCCAGACTCCTACGGGAGGCAGCAGTGGGGAATATTGGACAATGGGGGCAACCCTGATCCAGCGACGCCGCGTGAGTGAAGAAGTATCTCGGTACGTAAAGCTCTATCAGCAGGGAAGAAAAAAGACGGTACCTGACTAAGAAGCCCCGGCTAACTA
>GV2UCFN02HBDBV
GGTGAGTAACGCGTGGGCAACCTGCCTCGCACCGTGGGATAACAGGGGGAAGCTCCTGCTAATACCGCATAAAGTATATAGACGCATGTCAATATACAAAAAGGGATACCGGTGAGAGATGGGCCCGCGTCCGATTAGATAGTTGGCAGGATAGCAGCCTACCAAGTCAACGATCGGTAGCCGGCTTGAGAGAGTGGACGGCCACACTGGGACTGAGACACGGCCCAGACTCCTACGGGAGGCAGCAGTGGGGAATATTGGACAATGGGGGCAACCCTGATCCAGCGACGCCGCGTGAGTGAAGAAGTATCTCGGTACGTAAAGCTCTATCAGCAGGGAAGAAAAAAGACGGTACCTGACTAAGAAGCCCCGGCTAACTA
>GV2UCFN02HK0VW
GGTGAGTAACGCGTGGGCAACCTGCCTCGCACCGTGGGATAACAGGGGGAAGCTCCTGCTAATACCGCATAAAGTATATAGACGCATGTCAATATACAAAAAGGGATACCGGTGAGAGATGGGCCCGCGTCCGATTAGATAGTTGGCAGGATAGCAGCCTACCAAGTCAACGATCGGTAGCCGGCTTGAGAGAGTGGACGGCCACACTGGGACTGAGACACGGCCCAGACTCCTACGGGAGGCAGCAGTGGGGAATATTGGACAATGGGGGCAACCCTGATCCAGCGACGCCGCGTGAGTGAAGAAGTATCTCGGTACGTAAAGCTCTATCAGCAGGGAAGAAAAAAGACGGTACCTGACTAAGAAGCCCCGGCTAACTA
>GV2UCFN02HJ5HW
GGTGAGTAACGCGTGGGCAACCTGCCTCGCACCGTGGGATAACAGGGGGAAGCTCCTGCTAATACCGCATAAAGTATATAGACGCATGTCAATATACAAAAAGGGATACCGGTGAGAGATGGGCCCGCGTCCGATTAGATAGTTGGCAGGATAGCAGCCTACCAAGTCAACGATCGGTAGCCGGCTTGAGAGAGTGGACGGCCACACTGGGACTGAGACACGGCCCAGACTCCTACGGGAGGCAGCAGTGGGGAATATTGGACAATGGGGGCAACCCTGATCCAGCGACGCCGCGTGAGTGAAGAAGTATCTCGGTACGTAAAGCTCTATCAGCAGGGAAGAAAAAAGACGGTACCTGACTAAGAAGCCCCGGCTAACTA
>GV2UCFN02GCUAH
GGTGAGTAACGCGTGGGCAACCTGCCTCGCACCGTGGGATAACAGGGGGAAGCTCCTGCTAATACCGCATAAAGTATATAGACGCATGTCAATATACAAAAAGGGATACCGGTGAGAGATGGGCCCGCGTCCGATTAGATAGTTGGCAGGATAGCAGCCTACCAAGTCAACGATCGGTAGCCGGCTTGAGAGAGTGGACGGCCACACTGGGACTGAGACACGGCCCAGACTCCTACGGGAGGCAGCAGTGGGGAATATTGGACAATGGGGGCAACCCTGATCCAGCGACGCCGCGTGAGTGAAGAAGTATCTCGGTACGTAAAGCTCTATCAGCAGGGAAGAAAAAAGACGGTACCTGACTAAGAAGCCCCGGCTAACTA
>GV2UCFN02HNZDY
GGTGAGTAACGCGTGGGCAACCTGCCTCGCACCGTGGGATAACAGGGGGAAGCTCCTGCTAATACCGCATAAAGTATATAGACGCATGTCAATATACAAAAAGGGATACCGGTGAGAGATGGGCCCGCGTCCGATTAGATAGTTGGCAGGATAGCAGCCTACCAAGTCAACGATCGGTAGCCGGCTTGAGAGAGTGGACGGCCACACTGGGACTGAGACACGGCCCAGACTCCTACGGGAGGCAGCAGTGGGGAATATTGGACAATGGGGGCAACCCTGATCCAGCGACGCCGCGTGAGTGAAGAAGTATCTCGGTACGTAAAGCTCTATCAGCAGGGAAGAAAAAAGACGGTACCTGACTAAGAAGCCCCGGCTAACTA
>GV2UCFN02GO6E8
GGTGAGTAACGCGTGGGCAACCTGCCTCGCACCGTGGGATAACAGGGGGAAGCTCCTGCTAATACCGCATAAAGTATATAGACGCATGTCAATATACAAAAAGGGATACCGGTGAGAGATGGGCCCGCGTCCGATTAGATAGTTGGCAGGATAGCAGCCTACCAAGTCAACGATCGGTAGCCGGCTTGAGAGAGTGGACGGCCACACTGGGACTGAGACACGGCCCAGACTCCTACGGGAGGCAGCAGTGGGGAATATTGGACAATGGGGGCAACCCTGATCCAGCGACGCCGCGTGAGTGAAGAAGTATCTCGGTACGTAAAGCTCTATCAGCAGGGAAGAAAAAAGACGGTACCTGACTAAGAAGCCCCGGCTAACTA
>GV2UCFN02FQH3F
GGTGAGTAACGCGTGGGCAACCTGCCTCGCACCGTGGGATAACAGGGGGAAGCTCCTGCTAATACCGCATAAAGTATATAGACGCATGTCAATATACAAAAAGGGATACCGGTGAGAGATGGGCCCGCGTCCGATTAGATAGTTGGCAGGATAGCAGCCTACCAAGTCAACGATCGGTAGCCGGCTTGAGAGAGTGGACGGCCACACTGGGACTGAGACACGGCCCAGACTCCTACGGGAGGCAGCAGTGGGGAATATTGGACAATGGGGGCAACCCTGATCCAGCGACGCCGCGTGAGTGAAGAAGTATCTCGGTACGTAAAGCTCTATCAGCAGGGAAGAAAAAAGACGGTACCTGACTAAGAAGCCCCGGCTAACTA
>GV2UCFN02GJ2XX
GGTGAGTAACGCGTGGGCAACCTGCCTCGCACCGTGGGATAACAGGGGGAAGCTCCTGCTAATACCGCATAAAGTATATAGACGCATGTCAATATACAAAAAGGGATACCGGTGAGAGATGGGCCCGCGTCCGATTAGATAGTTGGCAGGATAGCAGCCTACCAAGTCAACGATCGGTAGCCGGCTTGAGAGAGTGGACGGCCACACTGGGACTGAGACACGGCCCAGACTCCTACGGGAGGCAGCAGTGGGGAATATTGGACAATGGGGGCAACCCTGATCCAGCGACGCCGCGTGAGTGAAGAAGTATCTCGGTACGTAAAGCTCTATCAGCAGGGAAGAAAAAAGACGGTACCTGACTAAGAAGCCCCGGCTAACTA
>GV2UCFN02JQH97
GGTGAGTAACGCGTGGGCAACCTGCCTCGCACCGTGGGATAACAGGGGGAAGCTCCTGCTAATACCGCATAAAGTATATAGACGCATGTCAATATACAAAAAGGGATACCGGTGAGAGATGGGCCCGCGTCCGATTAGATAGTTGGCAGGATAGCAGCCTACCAAGTCAACGATCGGTAGCCGGCTTGAGAGAGTGGACGGCCACACTGGGACTGAGACACGGCCCAGACTCCTACGGGAGGCAGCAGTGGGGAATATTGGACAATGGGGGCAACCCTGATCCAGCGACGCCGCGTGAGTGAAGAAGTATCTCGGTACGTAAAGCTCTATCAGCAGGGAAGAAAAAAGACGGTACCTGACTAAGAAGCCCCGGCTAACTA
>GV2UCFN02FMEKD
GGTGAGTAACGCGTGGGCAACCTGCCTCGCACCGTGGGATAACAGGGGGAAGCTCCTGCTAATACCGCATAAAGTATATAGACGCATGTCAATATACAAAAAGGGATACCGGTGAGAGATGGGCCCGCGTCCGATTAGATAGTTGGCAGGATAGCAGCCTACCAAGTCAACGATCGGTAGCCGGCTTGAGAGAGTGGACGGCCACACTGGGACTGAGACACGGCCCAGACTCCTACGGGAGGCAGCAGTGGGGAATATTGGACAATGGGGGCAACCCTGATCCAGCGACGCCGCGTGAGTGAAGAAGTATCTCGGTACGTAAAGCTCTATCAGCAGGGAAGAAAAAAGACGGTACCTGACTAAGAAGCCCCGGCTAACTA
>GV2UCFN02I2R54
GGTGAGTAACGCGTGGGCAACCTGCCTCGCACCGTGGGATAACAGGGGGAAGCTCCTGCTAATACCGCATAAAGTATATAGACGCATGTCAATATACAAAAAGGGATACCGGTGAGAGATGGGCCCGCGTCCGATTAGATAGTTGGCAGGATAGCAGCCTACCAAGTCAACGATCGGTAGCCGGCTTGAGAGAGTGGACGGCCACACTGGGACTGAGACACGGCCCAGACTCCTACGGGAGGCAGCAGTGGGGAATATTGGACAATGGGGGCAACCCTGATCCAGCGACGCCGCGTGAGTGAAGAAGTATCTCGGTACGTAAAGCTCTATCAGCAGGGAAGAAAAAAGACGGTACCTGACTAAGAAGCCCCGGCTAACTA
>GV2UCFN02I8I87
GGTGAGTAACGCGTGGGCAACCTGCCTCGCACCGTGGGATAACAGGGGGAAGCTCCTGCTAATACCGCATAAAGTATATAGACGCATGTCAATATACAAAAAGGGATACCGGTGAGAGATGGGCCCGCGTCCGATTAGATAGTTGGCAGGATAGCAGCCTACCAAGTCAACGATCGGTAGCCGGCTTGAGAGAGTGGACGGCCACACTGGGACTGAGACACGGCCCAGACTCCTACGGGAGGCAGCAGTGGGGAATATTGGACAATGGGGGCAACCCTGATCCAGCGACGCCGCGTGAGTGAAGAAGTATCTCGGTACGTAAAGCTCTATCAGCAGGGAAGAAAAAAGACGGTACCTGACTAAGAAGCCCCGGCTAACTA
>GV2UCFN02I5T8V
GGTGAGTAACGCGTGGGCAACCTGCCTCGCACCGTGGGATAACAGGGGGAAGCTCCTGCTAATACCGCATAAAGTATATAGACGCATGTCAATATACAAAAAGGGATACCGGTGAGAGATGGGCCCGCGTCCGATTAGATAGTTGGCAGGATAGCAGCCTACCAAGTCAACGATCGGTAGCCGGCTTGAGAGAGTGGACGGCCACACTGGGACTGAGACACGGCCCAGACTCCTACGGGAGGCAGCAGTGGGGAATATTGGACAATGGGGGCAACCCTGATCCAGCGACGCCGCGTGAGTGAAGAAGTATCTCGGTACGTAAAGCTCTATCAGCAGGGAAGAAAAAAGACGGTACCTGACTAAGAAGCCCCGGCTAACTA
>GV2UCFN02HJUFT
GGTGAGTAACGCGTGGGCAACCTGCCTCGCACCGTGGGATAACAGGGGGAAGCTCCTGCTAATACCGCATAAAGTATATAGACGCATGTCAATATACAAAAAGGGATACCGGTGAGAGATGGGCCCGCGTCCGATTAGATAGTTGGCAGGATAGCAGCCTACCAAGTCAACGATCGGTAGCCGGCTTGAGAGAGTGGACGGCCACACTGGGACTGAGACACGGCCCAGACTCCTACGGGAGGCAGCAGTGGGGAATATTGGACAATGGGGGCAACCCTGATCCAGCGACGCCGCGTGAGTGAAGAAGTATCTCGGTACGTAAAGCTCTATCAGCAGGGAAGAAAAAAGACGGTACCTGACTAAGAAGCCCCGGCTAACTA
>GV2UCFN02IUCT7
GGTGAGTAACGCGTGGGCAACCTGCCTCGCACCGTGGGATAACAGGGGGAAGCTCCTGCTAATACCGCATAAAGTATATAGACGCATGTCAATATACAAAAAGGGATACCGGTGAGAGATGGGCCCGCGTCCGATTAGATAGTTGGCAGGATAGCAGCCTACCAAGTCAACGATCGGTAGCCGGCTTGAGAGAGTGGACGGCCACACTGGGACTGAGACACGGCCCAGACTCCTACGGGAGGCAGCAGTGGGGAATATTGGACAATGGGGGCAACCCTGATCCAGCGACGCCGCGTGAGTGAAGAAGTATCTCGGTACGTAAAGCTCTATCAGCAGGGAAGAAAAAAGACGGTACCTGACTAAGAAGCCCCGGCTAACTA
>GV2UCFN02FW0B3
GGTGAGTAACGCGTGGGCAACCTGCCTCGCACCGTGGGATAACAGGGGGAAGCTCCTGCTAATACCGCATAAAGTATATAGACGCATGTCAATATACAAAAAGGGATACCGGTGAGAGATGGGCCCGCGTCCGATTAGATAGTTGGCAGGATAGCAGCCTACCAAGTCAACGATCGGTAGCCGGCTTGAGAGAGTGGACGGCCACACTGGGACTGAGACACGGCCCAGACTCCTACGGGAGGCAGCAGTGGGGAATATTGGACAATGGGGGCAACCCTGATCCAGCGACGCCGCGTGAGTGAAGAAGTATCTCGGTACGTAAAGCTCTATCAGCAGGGAAGAAAAAAGACGGTACCTGACTAAGAAGCCCCGGCTAACTA
>GV2UCFN02GQVRR
GGTGAGTAACGCGTGGGCAACCTGCCTCGCACCGTGGGATAACAGGGGGAAGCTCCTGCTAATACCGCATAAAGTATATAGACGCATGTCAATATACAAAAAGGGATACCGGTGAGAGATGGGCCCGCGTCCGATTAGATAGTTGGCAGGATAGCAGCCTACCAAGTCAACGATCGGTAGCCGGCTTGAGAGAGTGGACGGCCACACTGGGACTGAGACACGGCCCAGACTCCTACGGGAGGCAGCAGTGGGGAATATTGGACAATGGGGGCAACCCTGATCCAGCGACGCCGCGTGAGTGAAGAAGTATCTCGGTACGTAAAGCTCTATCAGCAGGGAAGAAAAAAGACGGTACCTGACTAAGAAGCCCCGGCTAACTA
>GV2UCFN02FLATA
GGTGAGTAACGCGTGGGCAACCTGCCTCGCACCGTGGGATAACAGGGGGAAGCTCCTGCTAATACCGCATAAAGTATATAGACGCATGTCAATATACAAAAAGGGATACCGGTGAGAGATGGGCCCGCGTCCGATTAGATAGTTGGCAGGATAGCAGCCTACCAAGTCAACGATCGGTAGCCGGCTTGAGAGAGTGGACGGCCACACTGGGACTGAGACACGGCCCAGACTCCTACGGGAGGCAGCAGTGGGGAATATTGGACAATGGGGGCAACCCTGATCCAGCGACGCCGCGTGAGTGAAGAAGTATCTCGGTACGTAAAGCTCTATCAGCAGGGAAGAAAAAAGACGGTACCTGACTAAGAAGCCCCGGCTAACTA
>G3BZQ8102F65CU
GGTGAGTAACGCGTGGGCAACCTGCCTCGCACCGTGGGATAACAGGGGGAAGCTCCTGCTAATACCGCATAAAGTATATAGACGCATGTCAATATACAAAAAGGGATACCGGTGAGAGATGGGCCCGCGTCCGATTAGATAGTTGGCAGGATAGCAGCCTACCAAGTCAACGATCGGTAGCCGGCTTGAGAGAGTGGACGGCCACACTGGGACTGAGACACGGCCCAGACTCCTACGGGAGGCAGCAGTGGGGAATATTGGACAATGGGGGCAACCCTGATCCAGCGACGCCGCGTGAGTGAAGAAGTATCTCGGTACGTAAAGCTCTATCAGCAGGGAAGAAAAAAGACGGTACCTGACTAAGAAGCCCCGGCTAACTA
>G3BZQ8102IA6BT
GGTGAGTAACGCGTGGGCAACCTGCCTCGCACCGTGGGATAACAGGGGGAAGCTCCTGCTAATACCGCATAAAGTATATAGACGCATGTCAATATACAAAAAGGGATACCGGTGAGAGATGGGCCCGCGTCCGATTAGATAGTTGGCAGGATAGCAGCCTACCAAGTCAACGATCGGTAGCCGGCTTGAGAGAGTGGACGGCCACACTGGGACTGAGACACGGCCCAGACTCCTACGGGAGGCAGCAGTGGGGAATATTGGACAATGGGGGCAACCCTGATCCAGCGACGCCGCGTGAGTGAAGAAGTATCTCGGTACGTAAAGCTCTATCAGCAGGGAAGAAAAAAGACGGTACCTGACTAAGAAGCCCCGGCTAACTA
>G35JFLI02HOFEQ
GGTGAGTAACGCGTGGGCAACCTGCCTCGCACCGTGGGATAACAGGGGGAAGCTCCTGCTAATACCGCATAAAGTATATAGACGCATGTCAATATACAAAAAGGGATACCGGTGAGAGATGGGCCCGCGTCCGATTAGATAGTTGGCAGGATAGCAGCCTACCAAGTCAACGATCGGTAGCCGGCTTGAGAGAGTGGACGGCCACACTGGGACTGAGACACGGCCCAGACTCCTACGGGAGGCAGCAGTGGGGAATATTGGACAATGGGGGCAACCCTGATCCAGCGACGCCGCGTGAGTGAAGAAGTATCTCGGTACGTAAAGCTCTATCAGCAGGGAAGAAAAAAGACGGTACCTGACTAAGAAGCCCCGGCTAACTA
>G35JFLI02JVDQK
GGTGAGTAACGCGTGGGCAACCTGCCTCGCACCGTGGGATAACAGGGGGAAGCTCCTGCTAATACCGCATAAAGTATATAGACGCATGTCAATATACAAAAAGGGATACCGGTGAGAGATGGGCCCGCGTCCGATTAGATAGTTGGCAGGATAGCAGCCTACCAAGTCAACGATCGGTAGCCGGCTTGAGAGAGTGGACGGCCACACTGGGACTGAGACACGGCCCAGACTCCTACGGGAGGCAGCAGTGGGGAATATTGGACAATGGGGGCAACCCTGATCCAGCGACGCCGCGTGAGTGAAGAAGTATCTCGGTACGTAAAGCTCTATCAGCAGGGAAGAAAAAAGACGGTACCTGACTAAGAAGCCCCGGCTAACTA
>G35JFLI02IRN5Y
GGTGAGTAACGCGTGGGCAACCTGCCTCGCACCGTGGGATAACAGGGGGAAGCTCCTGCTAATACCGCATAAAGTATATAGACGCATGTCAATATACAAAAAGGGATACCGGTGAGAGATGGGCCCGCGTCCGATTAGATAGTTGGCAGGATAGCAGCCTACCAAGTCAACGATCGGTAGCCGGCTTGAGAGAGTGGACGGCCACACTGGGACTGAGACACGGCCCAGACTCCTACGGGAGGCAGCAGTGGGGAATATTGGACAATGGGGGCAACCCTGATCCAGCGACGCCGCGTGAGTGAAGAAGTATCTCGGTACGTAAAGCTCTATCAGCAGGGAAGAAAAAAGACGGTACCTGACTAAGAAGCCCCGGCTAACTA
>G35JFLI02FLQAH
GGTGAGTAACGCGTGGGCAACCTGCCTCGCACCGTGGGATAACAGGGGGAAGCTCCTGCTAATACCGCATAAAGTATATAGACGCATGTCAATATACAAAAAGGGATACCGGTGAGAGATGGGCCCGCGTCCGATTAGATAGTTGGCAGGATAGCAGCCTACCAAGTCAACGATCGGTAGCCGGCTTGAGAGAGTGGACGGCCACACTGGGACTGAGACACGGCCCAGACTCCTACGGGAGGCAGCAGTGGGGAATATTGGACAATGGGGGCAACCCTGATCCAGCGACGCCGCGTGAGTGAAGAAGTATCTCGGTACGTAAAGCTCTATCAGCAGGGAAGAAAAAAGACGGTACCTGACTAAGAAGCCCCGGCTAACTA
>G35JFLI02HF9E5
GGTGAGTAACGCGTGGGCAACCTGCCTCGCACCGTGGGATAACAGGGGGAAGCTCCTGCTAATACCGCATAAAGTATATAGACGCATGTCAATATACAAAAAGGGATACCGGTGAGAGATGGGCCCGCGTCCGATTAGATAGTTGGCAGGATAGCAGCCTACCAAGTCAACGATCGGTAGCCGGCTTGAGAGAGTGGACGGCCACACTGGGACTGAGACACGGCCCAGACTCCTACGGGAGGCAGCAGTGGGGAATATTGGACAATGGGGGCAACCCTGATCCAGCGACGCCGCGTGAGTGAAGAAGTATCTCGGTACGTAAAGCTCTATCAGCAGGGAAGAAAAAAGACGGTACCTGACTAAGAAGCCCCGGCTAACTA
>GV2UCFN02JKO3T
GGTGAGTAACGCGTGGGCAACCTGCCTCGCACCGTGGGATAACAGGGGGAAGCTCCTGCTAATACCGCATAAAGTATATAGACGCATGTCAATATACAAAAAGGGATACCGGTGAGAGATGGGCCCGCGTCCGATTAGATAGTTGGCAGGATAGCAGCCTACCAAGTCAACGATCGGTAGCCGGCTTGAGAGAGTGGACGGCCACACTGGGACTGAGACACGGCCCAGACTCCTACGGGAGGCAGCAGTGGGGAATATTGGACAATGGGGGCAACCCTGATCCAGCGACGCCGCGTGAGTGAAGAAGTATCTCGGTACGTAAAGCTCTATCAGCAGGGAAGAAAAAAGACGGTACCTGACTAAGAAGCCCCGGCTAACTA
>GV2UCFN02G1A8W
GGTGAGTAACGCGTGGGCAACCTGCCTCGCACCGTGGGATAACAGGGGGAAGCTCCTGCTAATACCGCATAAAGTATATAGACGCATGTCAATATACAAAAAGGGATACCGGTGAGAGATGGGCCCGCGTCCGATTAGATAGTTGGCAGGATAGCAGCCTACCAAGTCAACGATCGGTAGCCGGCTTGAGAGAGTGGACGGCCACACTGGGACTGAGACACGGCCCAGACTCCTACGGGAGGCAGCAGTGGGGAATATTGGACAATGGGGGCAACCCTGATCCAGCGACGCCGCGTGAGTGAAGAAGTATCTCGGTACGTAAAGCTCTATCAGCAGGGAAGAAAAAAGACGGTACCTGACTAAGAAGCCCCGGCTAACTA
>GV2UCFN02FKU3M
GGTGAGTAACGCGTGGGCAACCTGCCTCGCACCGTGGGATAACAGGGGGAAGCTCCTGCTAATACCGCATAAAGTATATAGACGCATGTCAATATACAAAAAGGGATACCGGTGAGAGATGGGCCCGCGTCCGATTAGATAGTTGGCAGGATAGCAGCCTACCAAGTCAACGATCGGTAGCCGGCTTGAGAGAGTGGACGGCCACACTGGGACTGAGACACGGCCCAGACTCCTACGGGAGGCAGCAGTGGGGAATATTGGACAATGGGGGCAACCCTGATCCAGCGACGCCGCGTGAGTGAAGAAGTATCTCGGTACGTAAAGCTCTATCAGCAGGGAAGAAAAAAGACGGTACCTGACTAAGAAGCCCCGGCTAACTA
>GV2UCFN02JATGK
GGTGAGTAACGCGTGGGCAACCTGCCTCGCACCGTGGGATAACAGGGGGAAGCTCCTGCTAATACCGCATAAAGTATATAGACGCATGTCAATATACAAAAAGGGATACCGGTGAGAGATGGGCCCGCGTCCGATTAGATAGTTGGCAGGATAGCAGCCTACCAAGTCAACGATCGGTAGCCGGCTTGAGAGAGTGGACGGCCACACTGGGACTGAGACACGGCCCAGACTCCTACGGGAGGCAGCAGTGGGGAATATTGGACAATGGGGGCAACCCTGATCCAGCGACGCCGCGTGAGTGAAGAAGTATCTCGGTACGTAAAGCTCTATCAGCAGGGAAGAAAAAAGACGGTACCTGACTAAGAAGCCCCGGCTAACTA
>GV2UCFN02HQON6
GGTGAGTAACGCGTGGGCAACCTGCCTCGCACCGTGGGATAACAGGGGGAAGCTCCTGCTAATACCGCATAAAGTATATAGACGCATGTCAATATACAAAAAGGGATACCGGTGAGAGATGGGCCCGCGTCCGATTAGATAGTTGGCAGGATAGCAGCCTACCAAGTCAACGATCGGTAGCCGGCTTGAGAGAGTGGACGGCCACACTGGGACTGAGACACGGCCCAGACTCCTACGGGAGGCAGCAGTGGGGAATATTGGACAATGGGGGCAACCCTGATCCAGCGACGCCGCGTGAGTGAAGAAGTATCTCGGTACGTAAAGCTCTATCAGCAGGGAAGAAAAAAGACGGTACCTGACTAAGAAGCCCCGGCTAACTA
>GV2UCFN02HIWWW
GGTGAGTAACGCGTGGGCAACCTGCCTCGCACCGTGGGATAACAGGGGGAAGCTCCTGCTAATACCGCATAAAGTATATAGACGCATGTCAATATACAAAAAGGGATACCGGTGAGAGATGGGCCCGCGTCCGATTAGATAGTTGGCAGGATAGCAGCCTACCAAGTCAACGATCGGTAGCCGGCTTGAGAGAGTGGACGGCCACACTGGGACTGAGACACGGCCCAGACTCCTACGGGAGGCAGCAGTGGGGAATATTGGACAATGGGGGCAACCCTGATCCAGCGACGCCGCGTGAGTGAAGAAGTATCTCGGTACGTAAAGCTCTATCAGCAGGGAAGAAAAAAGACGGTACCTGACTAAGAAGCCCCGGCTAACTA
>GV2UCFN02F3S7O
GGTGAGTAACGCGTGGGCAACCTGCCTCGCACCGTGGGATAACAGGGGGAAGCTCCTGCTAATACCGCATAAAGTATATAGACGCATGTCAATATACAAAAAGGGATACCGGTGAGAGATGGGCCCGCGTCCGATTAGATAGTTGGCAGGATAGCAGCCTACCAAGTCAACGATCGGTAGCCGGCTTGAGAGAGTGGACGGCCACACTGGGACTGAGACACGGCCCAGACTCCTACGGGAGGCAGCAGTGGGGAATATTGGACAATGGGGGCAACCCTGATCCAGCGACGCCGCGTGAGTGAAGAAGTATCTCGGTACGTAAAGCTCTATCAGCAGGGAAGAAAAAAGACGGTACCTGACTAAGAAGCCCCGGCTAACTA
>GV2UCFN02JT6GY
GGTGAGTAACGCGTGGGCAACCTGCCTCGCACCGTGGGATAACAGGGGGAAGCTCCTGCTAATACCGCATAAAGTATATAGACGCATGTCAATATACAAAAAGGGATACCGGTGAGAGATGGGCCCGCGTCCGATTAGATAGTTGGCAGGATAGCAGCCTACCAAGTCAACGATCGGTAGCCGGCTTGAGAGAGTGGACGGCCACACTGGGACTGAGACACGGCCCAGACTCCTACGGGAGGCAGCAGTGGGGAATATTGGACAATGGGGGCAACCCTGATCCAGCGACGCCGCGTGAGTGAAGAAGTATCTCGGTACGTAAAGCTCTATCAGCAGGGAAGAAAAAAGACGGTACCTGACTAAGAAGCCCCGGCTAACTA
>GV2UCFN02IQJ0O
GGTGAGTAACGCGTGGGCAACCTGCCTCGCACCGTGGGATAACAGGGGGAAGCTCCTGCTAATACCGCATAAAGTATATAGACGCATGTCAATATACAAAAAGGGATACCGGTGAGAGATGGGCCCGCGTCCGATTAGATAGTTGGCAGGATAGCAGCCTACCAAGTCAACGATCGGTAGCCGGCTTGAGAGAGTGGACGGCCACACTGGGACTGAGACACGGCCCAGACTCCTACGGGAGGCAGCAGTGGGGAATATTGGACAATGGGGGCAACCCTGATCCAGCGACGCCGCGTGAGTGAAGAAGTATCTCGGTACGTAAAGCTCTATCAGCAGGGAAGAAAAAAGACGGTACCTGACTAAGAAGCCCCGGCTAACTA
>GV2UCFN02H7AH8
GGTGAGTAACGCGTGGGCAACCTGCCTCGCACCGTGGGATAACAGGGGGAAGCTCCTGCTAATACCGCATAAAGTATATAGACGCATGTCAATATACAAAAAGGGATACCGGTGAGAGATGGGCCCGCGTCCGATTAGATAGTTGGCAGGATAGCAGCCTACCAAGTCAACGATCGGTAGCCGGCTTGAGAGAGTGGACGGCCACACTGGGACTGAGACACGGCCCAGACTCCTACGGGAGGCAGCAGTGGGGAATATTGGACAATGGGGGCAACCCTGATCCAGCGACGCCGCGTGAGTGAAGAAGTATCTCGGTACGTAAAGCTCTATCAGCAGGGAAGAAAAAAGACGGTACCTGACTAAGAAGCCCCGGCTAACTA
>GV2UCFN02G9WL3
GGTGAGTAACGCGTGGGCAACCTGCCTCGCACCGTGGGATAACAGGGGGAAGCTCCTGCTAATACCGCATAAAGTATATAGACGCATGTCAATATACAAAAAGGGATACCGGTGAGAGATGGGCCCGCGTCCGATTAGATAGTTGGCAGGATAGCAGCCTACCAAGTCAACGATCGGTAGCCGGCTTGAGAGAGTGGACGGCCACACTGGGACTGAGACACGGCCCAGACTCCTACGGGAGGCAGCAGTGGGGAATATTGGACAATGGGGGCAACCCTGATCCAGCGACGCCGCGTGAGTGAAGAAGTATCTCGGTACGTAAAGCTCTATCAGCAGGGAAGAAAAAAGACGGTACCTGACTAAGAAGCCCCGGCTAACTA
>GV2UCFN02I9G2X
GGTGAGTAACGCGTGGGCAACCTGCCTCGCACCGTGGGATAACAGGGGGAAGCTCCTGCTAATACCGCATAAAGTATATAGACGCATGTCAATATACAAAAAGGGATACCGGTGAGAGATGGGCCCGCGTCCGATTAGATAGTTGGCAGGATAGCAGCCTACCAAGTCAACGATCGGTAGCCGGCTTGAGAGAGTGGACGGCCACACTGGGACTGAGACACGGCCCAGACTCCTACGGGAGGCAGCAGTGGGGAATATTGGACAATGGGGGCAACCCTGATCCAGCGACGCCGCGTGAGTGAAGAAGTATCTCGGTACGTAAAGCTCTATCAGCAGGGAAGAAAAAAGACGGTACCTGACTAAGAAGCCCCGGCTAACTA
>GV2UCFN02FRUYC
GGTGAGTAACGCGTGGGCAACCTGCCTCGCACCGTGGGATAACAGGGGGAAGCTCCTGCTAATACCGCATAAAGTATATAGACGCATGTCAATATACAAAAAGGGATACCGGTGAGAGATGGGCCCGCGTCCGATTAGATAGTTGGCAGGATAGCAGCCTACCAAGTCAACGATCGGTAGCCGGCTTGAGAGAGTGGACGGCCACACTGGGACTGAGACACGGCCCAGACTCCTACGGGAGGCAGCAGTGGGGAATATTGGACAATGGGGGCAACCCTGATCCAGCGACGCCGCGTGAGTGAAGAAGTATCTCGGTACGTAAAGCTCTATCAGCAGGGAAGAAAAAAGACGGTACCTGACTAAGAAGCCCCGGCTAACTA
>GV2UCFN02G07GT
GGTGAGTAACGCGTGGGCAACCTGCCTCGCACCGTGGGATAACAGGGGGAAGCTCCTGCTAATACCGCATAAAGTATATAGACGCATGTCAATATACAAAAAGGGATACCGGTGAGAGATGGGCCCGCGTCCGATTAGATAGTTGGCAGGATAGCAGCCTACCAAGTCAACGATCGGTAGCCGGCTTGAGAGAGTGGACGGCCACACTGGGACTGAGACACGGCCCAGACTCCTACGGGAGGCAGCAGTGGGGAATATTGGACAATGGGGGCAACCCTGATCCAGCGACGCCGCGTGAGTGAAGAAGTATCTCGGTACGTAAAGCTCTATCAGCAGGGAAGAAAAAAGACGGTACCTGACTAAGAAGCCCCGGCTAACTA
