# Supplementary material for: Investigation of the Effect of Type 2 Diabetes Mellitus on Subgingival Plaque Microbiota by High-Throughput 16S rDNA Pyrosequencing
Source: PLoS One. 2013 Apr 22;8(4):e61516. doi: 10.1371/journal.pone.0061516 (PMC3632544; doi:10.1371/journal.pone.0061516)
Supplement: File S1 — FASTA-format sequences for all the OTUs. Sequences for each OTU are provided in a FASTA-format file. (ZIP) [file pone.0061516.s004.zip › OTU.allseq/Otu0060.fasta]

>G35JFLI02GXVWY
GGTGAGTAACGCGTAAGTAATCAACCTGTGACACACGGATAACTGATAGAAATGTCAGCTAATACGAGATGAACTGTTAAATTGGGAGATAGAAACAGCAAAGCGAAAGCGGTCACAGACGAGCTTGCGTCTGATTAGCTAGTTGGTGGGGTAAGAGCCTACCAAGGCGACGATCAGTAGCCGGCCTGAGAGGGTGAACGGCCACATTGGAACTGAGACACGGTCCAAACTCCTACGGGAGGCAGCAGTGGGGGATATTGCACAATGGGGGGAACCCTGATGCAGCAACGCCGCGTGAGTGAAGAAGGCCCTAGGGTCGTAAAGCTCTGTCGTATGGGAAGAAGAAAATGACTGTACCATACAAGAAAGCCCCGGCTAACTA
>G35JFLI02IJBT4
GGTGAGTAACGCGTAAGTAATCAACCTGTGACACACGGATAACTGATAGAAATGTCAGCTAATACGAGATGAACTGTTAAATTGGGAGATAGAAACAGCAAAGCGAAAGCGGTCACAGACGAGCTTGCGTCTGATTAGCTAGTTGGTGGGGTAAGAGCCTACCAAGGCGACGATCAGTAGCCGGCCTGAGAGGGTGAACGGCCACATTGGAACTGAGACACGGTCCAAACTCCTACGGGAGGCAGCAGTGGGGGATATTGCACAATGGGGGGAACCCTGATGCAGCAACGCCGCGTGAGTGAAGAAGGCCCTAGGGTCGTAAAGCTCTGTCGTATGGGAAGAAGAAAATGACTGTACCATACAAGAAAGCCCCGGCTAACTA
>GV2UCFN02GVRWP
GGTGAGTAACGCGTAAGTAAATCAACCTGTGACACACGGATAACTGATAGAAATGTCAGCTAATACGAGATGAACTGTTTAAATTGGGAAATGGAAACAGCAAAGCGAAAGCGGTCACAGACGAGCTTGCGTCTGATTAGCTAGTTGGTGGGGTAAGAGCCTACCAAGGCGACGATCAGTAGCCGGCCCGAGAGGGTGAACGGCCACATTGGAACTGAGACACGGTCCAAACTCCTACGGGAGGCAGCAGTGGGGGATATTGCACAATGGGGGGAACCCTGATGCAGCAACGCCGCGTGAGTGAAGAAGGCCCTAGGGTCGTAAAGCTCTGTCGTATGGGAAGAAACAAATGACTGTACCATACAAGAAAGCCCCGGCTAACTA
>GV2UCFN02F5SAQ
GGTGAGTAACGCGTAAGTAAATCAACCTGTGACACACGGATAACTGATAGAAATGTCAGCTAATACGAGATGAACTGTTTAAATTGGGAAATGGAAACAGCAAAGCGAAAGCGGTCACAGACGAGCTTGCGTCTGATTAGCTAGTTGGTGGGGTAAGAGCCTACCAAGGCGACGATCAGTAGCCGGCCCGAGAGGGTGAACGGCCACATTGGAACTGAGACACGGTCCAAACTCCTACGGGAGGCAGCAGTGGGGGATATTGCACAATGGGGGGAACCCTGATGCAGCAACGCCGCGTGAGTGAAGAAGGCCCTAGGGTCGTAAAGCTCTGTCGTATGGGAAGAAACAAATGACTGTACCATACAAGAAAGCCCCGGCTAACTA
>G3BZQ8102IJUZ4
GGTGAGTAACGCGTAAGTAATCAACCTGTGACACACGGATAACTGATAGAAATGTCAGCTAATACGAGATGAACTGTTTAAATTGGGAAATGGAAACAGCAAAAGCGAAAGCGGTCACAGACGAGCTTGCGTCTGATTAGCTAGTTGGTGGGGTAAGAGCCTACCAAGGCGACGATCAGTAGCCGGCCTGAGAGGGTGAACGGCCACATTGGAACTGAGACACGGTCCAAACTCCTACGGGAGGCAGCAGTGGGGGATATTGCACAATGGGGGGAACCCTGATGCAGCAACGCCGCGTGAGTGAAGAAGGCCCTAGGGTCGTAAAGCTCTGTCGTATGGGAAGAAACAAATGACTGTACCATACAAGAAAGCCCCGGCTAACTA
>G35JFLI02GTAZP
GGTGAGTAACGCGTAAGTAATCAACCTGTGACACACGGATAACTGATAGAAATGTCAGCTAATACGAGATGAACTGTTTAAATTGGGAAATGGAAACAGCAAAAGCGAAAGCGGTCACAGACGAGCTTGCGTCTGATTAGCTAGTTGGTGGGGTAAGAGCCTACCAAGGCGACGATCAGTAGCCGGCCTGAGAGGGTGAACGGCCACATTGGAACTGAGACACGGTCCAAACTCCTACGGGAGGCAGCAGTGGGGGATATTGCACAATGGGGGGAACCCTGATGCAGCAACGCCGCGTGAGTGAAGAAGGCCCTAGGGTCGTAAAGCTCTGTCGTATGGGAAGAAACAAATGACTGTACCATACAAGAAAGCCCCGGCTAACTA
>GV2UCFN02HKES0
GGTGAGTAACGCGTAAGTAATCAACCTGTGACACACGGATAACTGATAGAAATGTCAGCTAATACGAGATGAACTGTTTAGATTGGGAAATGGAAACAGCAAAGCGAAAGCGGTCACAGACGAGCTTGCGTCTGATTAGCTAGTTGGTGGGGTAAGAGCCTACCAAGGCGACGATCAGTAGCCGGCCTGAGAGGGTGAACGGCCACATTGGAACTGAGACACGGTCCAAACTCCTACGGGAGGCAGCAGTGGGGGATATTGCACAATGGGGGAACCCTGATGCAGCAACGCCGCGTGAGTGAAGAAGGCCCTAGGGTCGTAAAGCTCTGTCGTATGGGAAGAAACAAATGACTGTACCATACAAGAAAGCCCCGGCTAACTA
>GV2UCFN02H4E3Y
GGTGAGTAACGCGTAAGTAATCAACCTGTGACACACGGATAACTGATAGAAATGTCAGCTAATACGAGATGAACTGTTTAGATTGGGAAATGGAAACAGCAAAGCGAAAGCGGTCACAGACGAGCTTGCGTCTGATTAGCTAGTTGGTGGGGTAAGAGCCTACCAAGGCGACGATCAGTAGCCGGCCTGAGAGGGTGAACGGCCACATTGGAACTGAGACACGGTCCAAACTCCTACGGGAGGCAGCAGTGGGGGATATTGCACAATGGGGGAACCCTGATGCAGCAACGCCGCGTGAGTGAAGAAGGCCCTAGGGTCGTAAAGCTCTGTCGTATGGGAAGAAACAAATGACTGTACCATACAAGAAAGCCCCGGCTAACTA
>GV2UCFN02GDBSO
GGTGAGTAACGCGTAAGTAATCAACCTGTGACACACGGATAACTGATAGAAATGTCAGCTAATACGAGATGAACTGTTTAAATTGGGAAATGGAAACAGCAAAGCGAAAGCGGTCACAGACGAGCTTGCGTCTGATTAGCTAGTTGGTGGGGTAAGAGCCTACCAAGGCGACGATCAGTAGCCGGCCTGAGAGGGTGAACGGCCACATTGGAACTGAGACACGGTCCAAACTCCTACGGGAGGCAGCAGTGGGGGATATTGCACAATGGGGGAACCCTGATGCAGCAACGCCGCGTGAGTGAAGAAGGCCCTAGGGTCGTAAAGCTCTGTCGTATGGGAAGAAACAAATGACTGTACCATACAAGAAAGCCCCGGCTAACTA
>GV2UCFN02HHXPG
GGTGAGTAACGCGTAAGTAATCAACCTGTGACACACGGATAACTGATAGAAATGTCAGCTAATACGAGATGAACTGTTTAAATTGGGAAATGGAAACAGCAAAGCGAAAGCGGTCACAGACGAGCTTGCGTCTGATTAGCTAGTTGGTGGGGTAAGAGCCTACCAAGGCGACGATCAGTAGCCGGCCTGAGAGGGTGAACGGCCACATTGGAACTGAGACACGGTCCAAACTCCTACGGGAGGCAGCAGTGGGGGATATTGCACAATGGGGGAACCCTGATGCAGCAACGCCGCGTGAGTGAAGAAGGCCCTAGGGTCGTAAAGCTCTGTCGTATGGGAAGAAACAAATGACTGTACCATACAAGAAAGCCCCGGCTAACTA
>GV2UCFN02HB5LW
GGTGAGTAACGCGTAAGTAATCAACCTGTGACACACGGATAACTGATAGAAATGTCAGCTAATACGAGATGAACTGTTTAAATTGGGAAATGGAAACAGCAAAGCGAAAGCGGTCACAGACGAGCTTGCGTCTGATTAGCTAGTTGGTGGGGTAAGAGCCTACCAAGGCGACGATCAGTAGCCGGCCTGAGAGGGTGAACGGCCACATTGGAACTGAGACACGGTCCAAACTCCTACGGGAGGCAGCAGTGGGGGATATTGCACAATGGGGGAACCCTGATGCAGCAACGCCGCGTGAGTGAAGAAGGCCCTAGGGTCGTAAAGCTCTGTCGTATGGGAAGAAACAAATGACTGTACCATACAAGAAAGCCCCGGCTAACTA
>GV2UCFN02G719R
GGTGAGTAACGCGTAAGTAATCAACCTGTGACACACGGATAACTGATAGAAATGTCAGCTAATACGAGATGAACTGTTTAAATTGGGAAATGGAAACAGCAAAGCGAAAGCGGTCACAGACGAGCTTGCGTCTGATTAGCTAGTTGGTGGGGTAAGAGCCTACCAAGGCGACGATCAGTAGCCGGCCTGAGAGGGTGAACGGCCACATTGGAACTGAGACACGGTCCAAACTCCTACGGGAGGCAGCAGTGGGGGATATTGCACAATGGGGGAACCCTGATGCAGCAACGCCGCGTGAGTGAAGAAGGCCCTAGGGTCGTAAAGCTCTGTCGTATGGGAAGAAACAAATGACTGTACCATACAAGAAAGCCCCGGCTAACTA
>GV2UCFN02FK5PE
GGTGAGTAACGCGTAAGTAATCAACCTGTGACACACGGATAACTGATAGAAATGTCAGCTAATACGAGATGAACTGTTTAAATTGGGAAATGGAAACAGCAAAGCGAAAGCGGTCACAGACGAGCTTGCGTCTGATTAGCTAGTTGGTGGGGTAAGAGCCTACCAAGGCGACGATCAGTAGCCGGCCTGAGAGGGTGAACGGCCACATTGGAACTGAGACACGGTCCAAACTCCTACGGGAGGCAGCAGTGGGGGATATTGCACAATGGGGGAACCCTGATGCAGCAACGCCGCGTGAGTGAAGAAGGCCCTAGGGTCGTAAAGCTCTGTCGTATGGGAAGAAACAAATGACTGTACCATACAAGAAAGCCCCGGCTAACTA
>GV2UCFN02IJLCY
GGTGAGTAACGCGTAAGTAATCAACCTGTGACACACGGATAACTGATAGAAATGTCAGCTAATACGAGATGAACTGTTTAAATTGGGAAATGGAAACAGCAAAGCGAAAGCGGTCACAGACGAGCTTGCGTCTGATTAGCTAGTTGGTGGGGTAAGAGCCTACCAAGGCGACGATCAGTAGCCGGCCTGAGAGGGTGAACGGCCACATTGGAACTGAGACACGGTCCAAACTCCTACGGGAGGCAGCAGTGGGGGATATTGCACAATGGGGGAACCCTGATGCAGCAACGCCGCGTGAGTGAAGAAGGCCCTAGGGTCGTAAAGCTCTGTCGTATGGGAAGAAACAAATGACTGTACCATACAAGAAAGCCCCGGCTAACTA
>GV2UCFN02G0DNH
GGTGAGTAACGCGTAAGTAATCAACCTGTGACACACGGATAACTGATAGAAATGTCAGCTAATACGAGATGAACTGTTTAAATTGGGAAATGGAAACAGCAAAGCGAAAGCGGTCACAGACGAGCTTGCGTCTGATTAGCTAGTTGGTGGGGTAAGAGCCTACCAAGGCGACGATCAGTAGCCGGCCTGAGAGGGTGAACGGCCACATTGGAACTGAGACACGGTCCAAACTCCTACGGGAGGCAGCAGTGGGGGATATTGCACAATGGGGGAACCCTGATGCAGCAACGCCGCGTGAGTGAAGAAGGCCCTAGGGTCGTAAAGCTCTGTCGTATGGGAAGAAACAAATGACTGTACCATACAAGAAAGCCCCGGCTAACTA
>GV2UCFN02HUL7Q
GGTGAGTAACGCGTAAGTAATCAACCTGTGACACACGGATAACTGATAGAAATGTCAGCTAATACGAGATGAACTGTTTAAATTGGGAAATGGAAACAGCAAAGCGAAAGCGGTCACAGACGAGCTTGCGTCTGATTAGCTAGTTGGTGGGGTAAGAGCCTACCAAGGCGACGATCAGTAGCCGGCCTGAGAGGGTGAACGGCCACATTGGAACTGAGACACGGTCCAAACTCCTACGGGAGGCAGCAGTGGGGGATATTGCACAATGGGGGAACCCTGATGCAGCAACGCCGCGTGAGTGAAGAAGGCCCTAGGGTCGTAAAGCTCTGTCGTATGGGAAGAAACAAATGACTGTACCATACAAGAAAGCCCCGGCTAACTA
>GV2UCFN02FYU5A
GGTGAGTAACGCGTAAGTAATCAACCTGTGACACACGGATAACTGATAGAAATGTCAGCTAATACGAGATGAACTGTTTAAATTGGGAAATGGAAACAGCAAAGCGAAAGCGGTCACAGACGAGCTTGCGTCTGATTAGCTAGTTGGTGGGGTAAGAGCCTACCAAGGCGACGATCAGTAGCCGGCCTGAGAGGGTGAACGGCCACATTGGAACTGAGACACGGTCCAAACTCCTACGGGAGGCAGCAGTGGGGGATATTGCACAATGGGGGAACCCTGATGCAGCAACGCCGCGTGAGTGAAGAAGGCCCTAGGGTCGTAAAGCTCTGTCGTATGGGAAGAAACAAATGACTGTACCATACAAGAAAGCCCCGGCTAACTA
>GV2UCFN02G31IA
GGTGAGTAACGCGTAAGTAATCAACCTGTGACACACGGATAACTGATAGAAATGTCAGCTAATACGAGATGAACTGTTTAAATTGGGAAATGGAAACAGCAAAGCGAAAGCGGTCACAGACGAGCTTGCGTCTGATTAGCTAGTTGGTGGGGTAAGAGCCTACCAAGGCGACGATCAGTAGCCGGCCTGAGAGGGTGAACGGCCACATTGGAACTGAGACACGGTCCAAACTCCTACGGGAGGTAGCAGTGGGGGATATTGCACAATGGGGGGAACCCTGATGCAGCAACGCCGCGTGAGTGAAGAAGGCCCTAGGGTCGTAAAGCTCTGTCGTATGGGAAGAAACAAATGACTGTACCATACAAGAAAGCCCCGGCTAACTA
>GV2UCFN02JKNJ4
GGTGAGTAACGCGTAAGTAATCAACCTGTGACACACGGATAACTGATAGAAATGTCAGCTAATACGAGATGAACTGTTTAAATTGGGAAATGGAAACAGCAAAGCGAAAGCGGTCACAGACGAGCTTGCGTCTGATTAGCTAGTTGGTGGGGTAAGAGCCTACCAAGGCGACGATCAGTAGCCGGCCTGAGAGGGTGAACGGCCACATTGGAACTGAGACACGGTCCAAACTCCTACGGGAGGTAGCAGTGGGGGATATTGCACAATGGGGGGAACCCTGATGCAGCAACGCCGCGTGAGTGAAGAAGGCCCTAGGGTCGTAAAGCTCTGTCGTATGGGAAGAAACAAATGACTGTACCATACAAGAAAGCCCCGGCTAACTA
>GV2UCFN02JM8TJ
GGTGAGTAACGCGTAAGTAATCAACCTGTGACACACGGATAAACTGATAGAAATGTCAGCTAATACGAGATGAACTGTTTAAATTGGGAAATGGAAACAGCAAAGCGAAAGCGGTCACAGACGAGCTTGCGTCTGATTAGCTAGTTGGTGGGGTAAGAGCCTACCAAGGCGACGATCAGTAGCCGGCCTGAGAGGGTGAACGGCCACATTGGAACTGAGACACGGTCCAAACTCCTACGGGAGGCAGCAGTGGGGGATATTGCACAATGGGGGGAACCCTGATGCAGCAACGCCGCGTGAGTGAAGAAGGCCCTAGGGTCGTAAAGCTCTGTCGTATGGGAAGAAACAAATGACTGTACCATACAAGAAAGCCCCGGCTAACTA
>GV2UCFN02GRY3S
GGTGAGTAACGCGTAAGTAATCAACCTGTGACACACGGATAAACTGATAGAAATGTCAGCTAATACGAGATGAACTGTTTAAATTGGGAAATGGAAACAGCAAAGCGAAAGCGGTCACAGACGAGCTTGCGTCTGATTAGCTAGTTGGTGGGGTAAGAGCCTACCAAGGCGACGATCAGTAGCCGGCCTGAGAGGGTGAACGGCCACATTGGAACTGAGACACGGTCCAAACTCCTACGGGAGGCAGCAGTGGGGGATATTGCACAATGGGGGGAACCCTGATGCAGCAACGCCGCGTGAGTGAAGAAGGCCCTAGGGTCGTAAAGCTCTGTCGTATGGGAAGAAACAAATGACTGTACCATACAAGAAAGCCCCGGCTAACTA
>GV2UCFN02HO5LQ
GGTGAGTAACGCGTAAGTAATCAACCTGTGACACACGGATAAACTGATAGAAATGTCAGCTAATACGAGATGAACTGTTTAAATTGGGAAATGGAAACAGCAAAGCGAAAGCGGTCACAGACGAGCTTGCGTCTGATTAGCTAGTTGGTGGGGTAAGAGCCTACCAAGGCGACGATCAGTAGCCGGCCTGAGAGGGTGAACGGCCACATTGGAACTGAGACACGGTCCAAACTCCTACGGGAGGCAGCAGTGGGGGATATTGCACAATGGGGGGAACCCTGATGCAGCAACGCCGCGTGAGTGAAGAAGGCCCTAGGGTCGTAAAGCTCTGTCGTATGGGAAGAAACAAATGACTGTACCATACAAGAAAGCCCCGGCTAACTA
>GV2UCFN02HLGPO
GGTGAGTAACGCGTAAGTAATCAACCTGTGACACACGGATAAACTGATAGAAATGTCAGCTAATACGAGATGAACTGTTTAAATTGGGAAATGGAAACAGCAAAGCGAAAGCGGTCACAGACGAGCTTGCGTCTGATTAGCTAGTTGGTGGGGTAAGAGCCTACCAAGGCGACGATCAGTAGCCGGCCTGAGAGGGTGAACGGCCACATTGGAACTGAGACACGGTCCAAACTCCTACGGGAGGCAGCAGTGGGGGATATTGCACAATGGGGGGAACCCTGATGCAGCAACGCCGCGTGAGTGAAGAAGGCCCTAGGGTCGTAAAGCTCTGTCGTATGGGAAGAAACAAATGACTGTACCATACAAGAAAGCCCCGGCTAACTA
>GV2UCFN02JNTOB
GGTGAGTAACGCGTAAGTAATCAACCTGTGACACACGGATAAACTGATAGAAATGTCAGCTAATACGAGATGAACTGTTTAAATTGGGAAATGGAAACAGCAAAGCGAAAGCGGTCACAGACGAGCTTGCGTCTGATTAGCTAGTTGGTGGGGTAAGAGCCTACCAAGGCGACGATCAGTAGCCGGCCTGAGAGGGTGAACGGCCACATTGGAACTGAGACACGGTCCAAACTCCTACGGGAGGCAGCAGTGGGGGATATTGCACAATGGGGGGAACCCTGATGCAGCAACGCCGCGTGAGTGAAGAAGGCCCTAGGGTCGTAAAGCTCTGTCGTATGGGAAGAAACAAATGACTGTACCATACAAGAAAGCCCCGGCTAACTA
>GV2UCFN02JFV1F
GGTGAGTAACGCGTAAGTAATCAACCTGTGACACACGGATAACTGATAGAAATGTCAGCTAATACGAGATGAACTGTTTAAATTGGGAAATGGAAACAGCAAAGCGAAAGCGGTCACAGACGAGCTTGCGTCTGATTAGCTAGTTGGTGGGGTAAGAGCCTACCAAGGCGACGATCAGTAGCCGGCCTGAGAGGGTGAACGGCCACATTGGAACTGAGACACGGTCCAAACTCCTACGGGAGGCAGCAGTGGGGGATATTGCACAATGGGGGGAACCCTGATGCAGCAACGCCGCGTGAGTGAAGAAGGCCCTAGGGTCGTAAAGCTCTGTCGTATGGGAAGAAACAAATGACTGTACCATACAAGAAAGCCCCGGCTAACTA
>GV2UCFN02G7C4G
GGTGAGTAACGCGTAAGTAATCAACCTGTGACACACGGATAACTGATAGAAATGTCAGCTAATACGAGATGAACTGTTTAAATTGGGAAATGGAAACAGCAAAGCGAAAGCGGTCACAGACGAGCTTGCGTCTGATTAGCTAGTTGGTGGGGTAAGAGCCTACCAAGGCGACGATCAGTAGCCGGCCTGAGAGGGTGAACGGCCACATTGGAACTGAGACACGGTCCAAACTCCTACGGGAGGCAGCAGTGGGGGATATTGCACAATGGGGGGAACCCTGATGCAGCAACGCCGCGTGAGTGAAGAAGGCCCTAGGGTCGTAAAGCTCTGTCGTATGGGAAGAAACAAATGACTGTACCATACAAGAAAGCCCCGGCTAACTA
>GV2UCFN02JK3CT
GGTGAGTAACGCGTAAGTAATCAACCTGTGACACACGGATAACTGATAGAAATGTCAGCTAATACGAGATGAACTGTTTAAATTGGGAAATGGAAACAGCAAAGCGAAAGCGGTCACAGACGAGCTTGCGTCTGATTAGCTAGTTGGTGGGGTAAGAGCCTACCAAGGCGACGATCAGTAGCCGGCCTGAGAGGGTGAACGGCCACATTGGAACTGAGACACGGTCCAAACTCCTACGGGAGGCAGCAGTGGGGGATATTGCACAATGGGGGGAACCCTGATGCAGCAACGCCGCGTGAGTGAAGAAGGCCCTAGGGTCGTAAAGCTCTGTCGTATGGGAAGAAACAAATGACTGTACCATACAAGAAAGCCCCGGCTAACTA
>GV2UCFN02GKIPV
GGTGAGTAACGCGTAAGTAATCAACCTGTGACACACGGATAACTGATAGAAATGTCAGCTAATACGAGATGAACTGTTTAAATTGGGAAATGGAAACAGCAAAGCGAAAGCGGTCACAGACGAGCTTGCGTCTGATTAGCTAGTTGGTGGGGTAAGAGCCTACCAAGGCGACGATCAGTAGCCGGCCTGAGAGGGTGAACGGCCACATTGGAACTGAGACACGGTCCAAACTCCTACGGGAGGCAGCAGTGGGGGATATTGCACAATGGGGGGAACCCTGATGCAGCAACGCCGCGTGAGTGAAGAAGGCCCTAGGGTCGTAAAGCTCTGTCGTATGGGAAGAAACAAATGACTGTACCATACAAGAAAGCCCCGGCTAACTA
>GV2UCFN02GN4HV
GGTGAGTAACGCGTAAGTAATCAACCTGTGACACACGGATAACTGATAGAAATGTCAGCTAATACGAGATGAACTGTTTAAATTGGGAAATGGAAACAGCAAAGCGAAAGCGGTCACAGACGAGCTTGCGTCTGATTAGCTAGTTGGTGGGGTAAGAGCCTACCAAGGCGACGATCAGTAGCCGGCCTGAGAGGGTGAACGGCCACATTGGAACTGAGACACGGTCCAAACTCCTACGGGAGGCAGCAGTGGGGGATATTGCACAATGGGGGGAACCCTGATGCAGCAACGCCGCGTGAGTGAAGAAGGCCCTAGGGTCGTAAAGCTCTGTCGTATGGGAAGAAACAAATGACTGTACCATACAAGAAAGCCCCGGCTAACTA
>GV2UCFN02JF5UD
GGTGAGTAACGCGTAAGTAATCAACCTGTGACACACGGATAACTGATAGAAATGTCAGCTAATACGAGATGAACTGTTTAAATTGGGAAATGGAAACAGCAAAGCGAAAGCGGTCACAGACGAGCTTGCGTCTGATTAGCTAGTTGGTGGGGTAAGAGCCTACCAAGGCGACGATCAGTAGCCGGCCTGAGAGGGTGAACGGCCACATTGGAACTGAGACACGGTCCAAACTCCTACGGGAGGCAGCAGTGGGGGATATTGCACAATGGGGGGAACCCTGATGCAGCAACGCCGCGTGAGTGAAGAAGGCCCTAGGGTCGTAAAGCTCTGTCGTATGGGAAGAAACAAATGACTGTACCATACAAGAAAGCCCCGGCTAACTA
>GV2UCFN02HU4IT
GGTGAGTAACGCGTAAGTAATCAACCTGTGACACACGGATAACTGATAGAAATGTCAGCTAATACGAGATGAACTGTTTAAATTGGGAAATGGAAACAGCAAAGCGAAAGCGGTCACAGACGAGCTTGCGTCTGATTAGCTAGTTGGTGGGGTAAGAGCCTACCAAGGCGACGATCAGTAGCCGGCCTGAGAGGGTGAACGGCCACATTGGAACTGAGACACGGTCCAAACTCCTACGGGAGGCAGCAGTGGGGGATATTGCACAATGGGGGGAACCCTGATGCAGCAACGCCGCGTGAGTGAAGAAGGCCCTAGGGTCGTAAAGCTCTGTCGTATGGGAAGAAACAAATGACTGTACCATACAAGAAAGCCCCGGCTAACTA
>GV2UCFN02F6LPV
GGTGAGTAACGCGTAAGTAATCAACCTGTGACACACGGATAACTGATAGAAATGTCAGCTAATACGAGATGAACTGTTTAAATTGGGAAATGGAAACAGCAAAGCGAAAGCGGTCACAGACGAGCTTGCGTCTGATTAGCTAGTTGGTGGGGTAAGAGCCTACCAAGGCGACGATCAGTAGCCGGCCTGAGAGGGTGAACGGCCACATTGGAACTGAGACACGGTCCAAACTCCTACGGGAGGCAGCAGTGGGGGATATTGCACAATGGGGGGAACCCTGATGCAGCAACGCCGCGTGAGTGAAGAAGGCCCTAGGGTCGTAAAGCTCTGTCGTATGGGAAGAAACAAATGACTGTACCATACAAGAAAGCCCCGGCTAACTA
>GV2UCFN02HN4NH
GGTGAGTAACGCGTAAGTAATCAACCTGTGACACACGGATAACTGATAGAAATGTCAGCTAATACGAGATGAACTGTTTAAATTGGGAAATGGAAACAGCAAAGCGAAAGCGGTCACAGACGAGCTTGCGTCTGATTAGCTAGTTGGTGGGGTAAGAGCCTACCAAGGCGACGATCAGTAGCCGGCCTGAGAGGGTGAACGGCCACATTGGAACTGAGACACGGTCCAAACTCCTACGGGAGGCAGCAGTGGGGGATATTGCACAATGGGGGGAACCCTGATGCAGCAACGCCGCGTGAGTGAAGAAGGCCCTAGGGTCGTAAAGCTCTGTCGTATGGGAAGAAACAAATGACTGTACCATACAAGAAAGCCCCGGCTAACTA
>GV2UCFN02F88RW
GGTGAGTAACGCGTAAGTAATCAACCTGTGACACACGGATAACTGATAGAAATGTCAGCTAATACGAGATGAACTGTTTAAATTGGGAAATGGAAACAGCAAAGCGAAAGCGGTCACAGACGAGCTTGCGTCTGATTAGCTAGTTGGTGGGGTAAGAGCCTACCAAGGCGACGATCAGTAGCCGGCCTGAGAGGGTGAACGGCCACATTGGAACTGAGACACGGTCCAAACTCCTACGGGAGGCAGCAGTGGGGGATATTGCACAATGGGGGGAACCCTGATGCAGCAACGCCGCGTGAGTGAAGAAGGCCCTAGGGTCGTAAAGCTCTGTCGTATGGGAAGAAACAAATGACTGTACCATACAAGAAAGCCCCGGCTAACTA
>GV2UCFN02HH4KO
GGTGAGTAACGCGTAAGTAATCAACCTGTGACACACGGATAACTGATAGAAATGTCAGCTAATACGAGATGAACTGTTTAAATTGGGAAATGGAAACAGCAAAGCGAAAGCGGTCACAGACGAGCTTGCGTCTGATTAGCTAGTTGGTGGGGTAAGAGCCTACCAAGGCGACGATCAGTAGCCGGCCTGAGAGGGTGAACGGCCACATTGGAACTGAGACACGGTCCAAACTCCTACGGGAGGCAGCAGTGGGGGATATTGCACAATGGGGGGAACCCTGATGCAGCAACGCCGCGTGAGTGAAGAAGGCCCTAGGGTCGTAAAGCTCTGTCGTATGGGAAGAAACAAATGACTGTACCATACAAGAAAGCCCCGGCTAACTA
>GV2UCFN02F2AVP
GGTGAGTAACGCGTAAGTAATCAACCTGTGACACACGGATAACTGATAGAAATGTCAGCTAATACGAGATGAACTGTTTAAATTGGGAAATGGAAACAGCAAAGCGAAAGCGGTCACAGACGAGCTTGCGTCTGATTAGCTAGTTGGTGGGGTAAGAGCCTACCAAGGCGACGATCAGTAGCCGGCCTGAGAGGGTGAACGGCCACATTGGAACTGAGACACGGTCCAAACTCCTACGGGAGGCAGCAGTGGGGGATATTGCACAATGGGGGGAACCCTGATGCAGCAACGCCGCGTGAGTGAAGAAGGCCCTAGGGTCGTAAAGCTCTGTCGTATGGGAAGAAACAAATGACTGTACCATACAAGAAAGCCCCGGCTAACTA
>GV2UCFN02JFO6D
GGTGAGTAACGCGTAAGTAATCAACCTGTGACACACGGATAACTGATAGAAATGTCAGCTAATACGAGATGAACTGTTTAAATTGGGAAATGGAAACAGCAAAGCGAAAGCGGTCACAGACGAGCTTGCGTCTGATTAGCTAGTTGGTGGGGTAAGAGCCTACCAAGGCGACGATCAGTAGCCGGCCTGAGAGGGTGAACGGCCACATTGGAACTGAGACACGGTCCAAACTCCTACGGGAGGCAGCAGTGGGGGATATTGCACAATGGGGGGAACCCTGATGCAGCAACGCCGCGTGAGTGAAGAAGGCCCTAGGGTCGTAAAGCTCTGTCGTATGGGAAGAAACAAATGACTGTACCATACAAGAAAGCCCCGGCTAACTA
>GV2UCFN02GWOBF
GGTGAGTAACGCGTAAGTAATCAACCTGTGACACACGGATAACTGATAGAAATGTCAGCTAATACGAGATGAACTGTTTAAATTGGGAAATGGAAACAGCAAAGCGAAAGCGGTCACAGACGAGCTTGCGTCTGATTAGCTAGTTGGTGGGGTAAGAGCCTACCAAGGCGACGATCAGTAGCCGGCCTGAGAGGGTGAACGGCCACATTGGAACTGAGACACGGTCCAAACTCCTACGGGAGGCAGCAGTGGGGGATATTGCACAATGGGGGGAACCCTGATGCAGCAACGCCGCGTGAGTGAAGAAGGCCCTAGGGTCGTAAAGCTCTGTCGTATGGGAAGAAACAAATGACTGTACCATACAAGAAAGCCCCGGCTAACTA
>GV2UCFN02I1VLF
GGTGAGTAACGCGTAAGTAATCAACCTGTGACACACGGATAACTGATAGAAATGTCAGCTAATACGAGATGAACTGTTTAAATTGGGAAATGGAAACAGCAAAGCGAAAGCGGTCACAGACGAGCTTGCGTCTGATTAGCTAGTTGGTGGGGTAAGAGCCTACCAAGGCGACGATCAGTAGCCGGCCTGAGAGGGTGAACGGCCACATTGGAACTGAGACACGGTCCAAACTCCTACGGGAGGCAGCAGTGGGGGATATTGCACAATGGGGGGAACCCTGATGCAGCAACGCCGCGTGAGTGAAGAAGGCCCTAGGGTCGTAAAGCTCTGTCGTATGGGAAGAAACAAATGACTGTACCATACAAGAAAGCCCCGGCTAACTA
>GV2UCFN02I0ZCM
GGTGAGTAACGCGTAAGTAATCAACCTGTGACACACGGATAACTGATAGAAATGTCAGCTAATACGAGATGAACTGTTTAAATTGGGAAATGGAAACAGCAAAGCGAAAGCGGTCACAGACGAGCTTGCGTCTGATTAGCTAGTTGGTGGGGTAAGAGCCTACCAAGGCGACGATCAGTAGCCGGCCTGAGAGGGTGAACGGCCACATTGGAACTGAGACACGGTCCAAACTCCTACGGGAGGCAGCAGTGGGGGATATTGCACAATGGGGGGAACCCTGATGCAGCAACGCCGCGTGAGTGAAGAAGGCCCTAGGGTCGTAAAGCTCTGTCGTATGGGAAGAAACAAATGACTGTACCATACAAGAAAGCCCCGGCTAACTA
>GV2UCFN02HIFI1
GGTGAGTAACGCGTAAGTAATCAACCTGTGACACACGGATAACTGATAGAAATGTCAGCTAATACGAGATGAACTGTTTAAATTGGGAAATGGAAACAGCAAAGCGAAAGCGGTCACAGACGAGCTTGCGTCTGATTAGCTAGTTGGTGGGGTAAGAGCCTACCAAGGCGACGATCAGTAGCCGGCCTGAGAGGGTGAACGGCCACATTGGAACTGAGACACGGTCCAAACTCCTACGGGAGGCAGCAGTGGGGGATATTGCACAATGGGGGGAACCCTGATGCAGCAACGCCGCGTGAGTGAAGAAGGCCCTAGGGTCGTAAAGCTCTGTCGTATGGGAAGAAACAAATGACTGTACCATACAAGAAAGCCCCGGCTAACTA
>GV2UCFN02F16QE
GGTGAGTAACGCGTAAGTAATCAACCTGTGACACACGGATAACTGATAGAAATGTCAGCTAATACGAGATGAACTGTTTAAATTGGGAAATGGAAACAGCAAAGCGAAAGCGGTCACAGACGAGCTTGCGTCTGATTAGCTAGTTGGTGGGGTAAGAGCCTACCAAGGCGACGATCAGTAGCCGGCCTGAGAGGGTGAACGGCCACATTGGAACTGAGACACGGTCCAAACTCCTACGGGAGGCAGCAGTGGGGGATATTGCACAATGGGGGGAACCCTGATGCAGCAACGCCGCGTGAGTGAAGAAGGCCCTAGGGTCGTAAAGCTCTGTCGTATGGGAAGAAACAAATGACTGTACCATACAAGAAAGCCCCGGCTAACTA
>GV2UCFN02JT882
GGTGAGTAACGCGTAAGTAATCAACCTGTGACACACGGATAACTGATAGAAATGTCAGCTAATACGAGATGAACTGTTTAAATTGGGAAATGGAAACAGCAAAGCGAAAGCGGTCACAGACGAGCTTGCGTCTGATTAGCTAGTTGGTGGGGTAAGAGCCTACCAAGGCGACGATCAGTAGCCGGCCTGAGAGGGTGAACGGCCACATTGGAACTGAGACACGGTCCAAACTCCTACGGGAGGCAGCAGTGGGGGATATTGCACAATGGGGGGAACCCTGATGCAGCAACGCCGCGTGAGTGAAGAAGGCCCTAGGGTCGTAAAGCTCTGTCGTATGGGAAGAAACAAATGACTGTACCATACAAGAAAGCCCCGGCTAACTA
>GV2UCFN02JSQU3
GGTGAGTAACGCGTAAGTAATCAACCTGTGACACACGGATAACTGATAGAAATGTCAGCTAATACGAGATGAACTGTTTAAATTGGGAAATGGAAACAGCAAAGCGAAAGCGGTCACAGACGAGCTTGCGTCTGATTAGCTAGTTGGTGGGGTAAGAGCCTACCAAGGCGACGATCAGTAGCCGGCCTGAGAGGGTGAACGGCCACATTGGAACTGAGACACGGTCCAAACTCCTACGGGAGGCAGCAGTGGGGGATATTGCACAATGGGGGGAACCCTGATGCAGCAACGCCGCGTGAGTGAAGAAGGCCCTAGGGTCGTAAAGCTCTGTCGTATGGGAAGAAACAAATGACTGTACCATACAAGAAAGCCCCGGCTAACTA
>GV2UCFN02JTZE0
GGTGAGTAACGCGTAAGTAATCAACCTGTGACACACGGATAACTGATAGAAATGTCAGCTAATACGAGATGAACTGTTTAAATTGGGAAATGGAAACAGCAAAGCGAAAGCGGTCACAGACGAGCTTGCGTCTGATTAGCTAGTTGGTGGGGTAAGAGCCTACCAAGGCGACGATCAGTAGCCGGCCTGAGAGGGTGAACGGCCACATTGGAACTGAGACACGGTCCAAACTCCTACGGGAGGCAGCAGTGGGGGATATTGCACAATGGGGGGAACCCTGATGCAGCAACGCCGCGTGAGTGAAGAAGGCCCTAGGGTCGTAAAGCTCTGTCGTATGGGAAGAAACAAATGACTGTACCATACAAGAAAGCCCCGGCTAACTA
>GV2UCFN02G03B9
GGTGAGTAACGCGTAAGTAATCAACCTGTGACACACGGATAACTGATAGAAATGTCAGCTAATACGAGATGAACTGTTTAAATTGGGAAATGGAAACAGCAAAGCGAAAGCGGTCACAGACGAGCTTGCGTCTGATTAGCTAGTTGGTGGGGTAAGAGCCTACCAAGGCGACGATCAGTAGCCGGCCTGAGAGGGTGAACGGCCACATTGGAACTGAGACACGGTCCAAACTCCTACGGGAGGCAGCAGTGGGGGATATTGCACAATGGGGGGAACCCTGATGCAGCAACGCCGCGTGAGTGAAGAAGGCCCTAGGGTCGTAAAGCTCTGTCGTATGGGAAGAAACAAATGACTGTACCATACAAGAAAGCCCCGGCTAACTA
>G3BZQ8102H54KN
GGTGAGTAACGCGTAAGTAATCAACCTGTGACACACGGATAACTGATAGAAATGTCAGCTAATACGAGATGAACTGTTTAAATTGGGAAATGGAAACAGCAAAGCGAAAGCGGTCACAGACGAGCTTGCGTCTGATTAGCTAGTTGGTGGGGTAAGAGCCTACCAAGGCGACGATCAGTAGCCGGCCTGAGAGGGTGAACGGCCACATTGGAACTGAGACACGGTCCAAACTCCTACGGGAGGCAGCAGTGGGGGATATTGCACAATGGGGGGAACCCTGATGCAGCAACGCCGCGTGAGTGAAGAAGGCCCTAGGGTCGTAAAGCTCTGTCGTATGGGAAGAAACAAATGACTGTACCATACAAGAAAGCCCCGGCTAACTA
>G3BZQ8102HXABM
GGTGAGTAACGCGTAAGTAATCAACCTGTGACACACGGATAACTGATAGAAATGTCAGCTAATACGAGATGAACTGTTTAAATTGGGAAATGGAAACAGCAAAGCGAAAGCGGTCACAGACGAGCTTGCGTCTGATTAGCTAGTTGGTGGGGTAAGAGCCTACCAAGGCGACGATCAGTAGCCGGCCTGAGAGGGTGAACGGCCACATTGGAACTGAGACACGGTCCAAACTCCTACGGGAGGCAGCAGTGGGGGATATTGCACAATGGGGGGAACCCTGATGCAGCAACGCCGCGTGAGTGAAGAAGGCCCTAGGGTCGTAAAGCTCTGTCGTATGGGAAGAAACAAATGACTGTACCATACAAGAAAGCCCCGGCTAACTA
>G35JFLI02HQSCS
GGTGAGTAACGCGTAAGTAATCAACCTGTGACACACGGATAACTGATAGAAATGTCAGCTAATACGAGATGAACTGTTTAAATTGGGAAATGGAAACAGCAAAGCGAAAGCGGTCACAGACGAGCTTGCGTCTGATTAGCTAGTTGGTGGGGTAAGAGCCTACCAAGGCGACGATCAGTAGCCGGCCTGAGAGGGTGAACGGCCACATTGGAACTGAGACACGGTCCAAACTCCTACGGGAGGCAGCAGTGGGGGATATTGCACAATGGGGGGAACCCTGATGCAGCAACGCCGCGTGAGTGAAGAAGGCCCTAGGGTCGTAAAGCTCTGTCGTATGGGAAGAAACAAATGACTGTACCATACAAGAAAGCCCCGGCTAACTA
>G35JFLI02F4GNI
GGTGAGTAACGCGTAAGTAATCAACCTGTGACACACGGATAACTGATAGAAATGTCAGCTAATACGAGATGAACTGTTTAAATTGGGAAATGGAAACAGCAAAGCGAAAGCGGTCACAGACGAGCTTGCGTCTGATTAGCTAGTTGGTGGGGTAAGAGCCTACCAAGGCGACGATCAGTAGCCGGCCTGAGAGGGTGAACGGCCACATTGGAACTGAGACACGGTCCAAACTCCTACGGGAGGCAGCAGTGGGGGATATTGCACAATGGGGGGAACCCTGATGCAGCAACGCCGCGTGAGTGAAGAAGGCCCTAGGGTCGTAAAGCTCTGTCGTATGGGAAGAAACAAATGACTGTACCATACAAGAAAGCCCCGGCTAACTA
>G35JFLI02HKX2H
GGTGAGTAACGCGTAAGTAATCAACCTGTGACACACGGATAACTGATAGAAATGTCAGCTAATACGAGATGAACTGTTTAAATTGGGAAATGGAAACAGCAAAGCGAAAGCGGTCACAGACGAGCTTGCGTCTGATTAGCTAGTTGGTGGGGTAAGAGCCTACCAAGGCGACGATCAGTAGCCGGCCTGAGAGGGTGAACGGCCACATTGGAACTGAGACACGGTCCAAACTCCTACGGGAGGCAGCAGTGGGGGATATTGCACAATGGGGGGAACCCTGATGCAGCAACGCCGCGTGAGTGAAGAAGGCCCTAGGGTCGTAAAGCTCTGTCGTATGGGAAGAAACAAATGACTGTACCATACAAGAAAGCCCCGGCTAACTA
>G35JFLI02GW8SA
GGTGAGTAACGCGTAAGTAATCAACCTGTGACACACGGATAACTGATAGAAATGTCAGCTAATACGAGATGAACTGTTTAAATTGGGAAATGGAAACAGCAAAGCGAAAGCGGTCACAGACGAGCTTGCGTCTGATTAGCTAGTTGGTGGGGTAAGAGCCTACCAAGGCGACGATCAGTAGCCGGCCTGAGAGGGTGAACGGCCACATTGGAACTGAGACACGGTCCAAACTCCTACGGGAGGCAGCAGTGGGGGATATTGCACAATGGGGGGAACCCTGATGCAGCAACGCCGCGTGAGTGAAGAAGGCCCTAGGGTCGTAAAGCTCTGTCGTATGGGAAGAAACAAATGACTGTACCATACAAGAAAGCCCCGGCTAACTA
>G35JFLI02HLBTS
GGTGAGTAACGCGTAAGTAATCAACCTGTGACACACGGATAACTGATAGAAATGTCAGCTAATACGAGATGAACTGTTTAAATTGGGAAATGGAAACAGCAAAGCGAAAGCGGTCACAGACGAGCTTGCGTCTGATTAGCTAGTTGGTGGGGTAAGAGCCTACCAAGGCGACGATCAGTAGCCGGCCTGAGAGGGTGAACGGCCACATTGGAACTGAGACACGGTCCAAACTCCTACGGGAGGCAGCAGTGGGGGATATTGCACAATGGGGGGAACCCTGATGCAGCAACGCCGCGTGAGTGAAGAAGGCCCTAGGGTCGTAAAGCTCTGTCGTATGGGAAGAAACAAATGACTGTACCATACAAGAAAGCCCCGGCTAACTA
>G35JFLI02I5HBK
GGTGAGTAACGCGTAAGTAATCAACCTGTGACACACGGATAACTGATAGAAATGTCAGCTAATACGAGATGAACTGTTTAAATTGGGAAATGGAAACAGCAAAGCGAAAGCGGTCACAGACGAGCTTGCGTCTGATTAGCTAGTTGGTGGGGTAAGAGCCTACCAAGGCGACGATCAGTAGCCGGCCTGAGAGGGTGAACGGCCACATTGGAACTGAGACACGGTCCAAACTCCTACGGGAGGCAGCAGTGGGGGATATTGCACAATGGGGGGAACCCTGATGCAGCAACGCCGCGTGAGTGAAGAAGGCCCTAGGGTCGTAAAGCTCTGTCGTATGGGAAGAAACAAATGACTGTACCATACAAGAAAGCCCCGGCTAACTA
>G35JFLI02GC6S7
GGTGAGTAACGCGTAAGTAATCAACCTGTGACACACGGATAACTGATAGAAATGTCAGCTAATACGAGATGAACTGTTTAAATTGGGAAATGGAAACAGCAAAGCGAAAGCGGTCACAGACGAGCTTGCGTCTGATTAGCTAGTTGGTGGGGTAAGAGCCTACCAAGGCGACGATCAGTAGCCGGCCTGAGAGGGTGAACGGCCACATTGGAACTGAGACACGGTCCAAACTCCTACGGGAGGCAGCAGTGGGGGATATTGCACAATGGGGGGAACCCTGATGCAGCAACGCCGCGTGAGTGAAGAAGGCCCTAGGGTCGTAAAGCTCTGTCGTATGGGAAGAAACAAATGACTGTACCATACAAGAAAGCCCCGGCTAACTA
