# Supplementary material for: Investigation of the Effect of Type 2 Diabetes Mellitus on Subgingival Plaque Microbiota by High-Throughput 16S rDNA Pyrosequencing
Source: PLoS One. 2013 Apr 22;8(4):e61516. doi: 10.1371/journal.pone.0061516 (PMC3632544; doi:10.1371/journal.pone.0061516)
Supplement: File S1 — FASTA-format sequences for all the OTUs. Sequences for each OTU are provided in a FASTA-format file. (ZIP) [file pone.0061516.s004.zip › OTU.allseq/Otu0063.fasta]

>G35JFLI02H6XVO
GGTGAGTAACACGTGAGTAACCTGCCCCTCACTTCTGGATAACCGCTTGAAAGGGTGGCTAATACGGGGTGTTCTGGCCTGTCCGCATGGGTGGGTTGGGAAAGATTCACTTTTTGGTGTTTTGGTGGGGGATGGGCTCGCGGCCTATCAGCTTGTTGGTGGGGTGATGGCCTGCCAAGGCTTTGACGGGTAGCCGGCCTGAGAGGGTGGGCGGTCACACTGGGACTGAGACACGGCCCAGACTCCTGCGGAGGCAGCAGTGGGGGATATTGCACAATGGGCGGAAGCCTGATGCAGCGACGTCGCGTGAGGGATGGAGGCCTTCGGGTTGTGAACCTCTTTCGCCGGTGAAGAAGGTCCTGCTTTTTGGGTGGGGTTGACGGTAGCCGGGTTATGAAGCGCCGGCTAACTA
>GV2UCFN02G22TN
GGTGAGTAACACGTGAGTAACCTGCCCCTCACTTCTGGATAACCGCTTGAAAGGGTGGCTAATACGGGGTGTTCTGGCCTGTCCGCATGGGTGGGTTGGGAAAGATTCACTGTTTTGGTGTTTTGGTGGGGGATGGGCTCGCGGCCTATCAGCTTGTTGGTGGGGTGATGGCCTGCCAAGGCTTTGACGGGTAGCCGGCCTGAGAGGGTGGGCGGTCACACTGGGACTGAGACACGGCCCAGACTCCTGCGGGAGGCAGCAGTGGGGGATATTGCACAATGGGCGGAAGCCTGATGCAGCGACGTCGCGTGAGGGATGGAGGCCTTCGGGTTGTGAACCTCTTTCGCCGGTGAAGAAGGTCCTGCTTTTTGGGTGGGGTTGACGGTAGCCGGGTTATGAAGCGCCGGCTAACTA
>GV2UCFN02GJJQA
GGTGAGTAACACGTGAGTAACCTGCCCCTCACTTCTGGATAACCGCTTGAAAGGGTGGCTAATACGGGGTGTTCTGGCCTGTCCGCATGGGTGGGTTGGGAAAGATTCACTGTTTTGGTGTTTTGGTGGGGGATGGGCTCGCGGCCTATCAGCTTGTTGGTGGGGTGATGGCCTGCCAAGGCTTTGACGGGTAGCCGGCCTGAGAGGGTGGGCGGTCACACTGGGACTGAGACACGGCCCAGACTCCTGCGGGAGGCAGCAGTGGGGGATATTGCACAATGGGCGGAAGCCTGATGCAGCGACGTCGCGTGAGGGATGGAGGCCTTCGGGTTGTGAACCTCTTTCGCCGGTGAAGAAGGTCCTGCTTTTTGGGTGGGGTTGACGGTAGCCGGGTTATGAAGCGCCGGCTAACTA
>GV2UCFN02GHXLS
GGTGAGTAACACGTGAGTAACCTGCCCCTCACTTCTGGATAACCGCTTGAAAGGGTGGCTAATACGGGGTGTTCTGGCCTGTCCGCATGGGTGGGTTGGGAAAGATTCACTGTTTTGGTGTTTTGGTGGGGGATGGGCTCGCGGCCTATCAGCTTGTTGGTGGGGTGATGGCCTGCCAAGGCTTTGACGGGTAGCCGGCCTGAGAGGGTGGGCGGTCACACTGGGACTGAGACACGGCCCAGACTCCTGCGGGAGGCAGCAGTGGGGGATATTGCACAATGGGCGGAAGCCTGATGCAGCGACGTCGCGTGAGGGATGGAGGCCTTCGGGTTGTGAACCTCTTTCGCCGGTGAAGAAGGTCCTGCTTTTTGGGTGGGGTTGACGGTAGCCGGGTTATGAAGCGCCGGCTAACTA
>GV2UCFN02F0RDT
GGTGAGTAACACGTGAGTAACCTGCCCCTCACTTCTGGATAACCGCTTGAAAGGGTGGCTAATACGGGGTGTTCTGGCCTGTCCGCATGGGTGGGTTGGGAAAGATTCACTGTTTTGGTGTTTTGGTGGGGGATGGGCTCGCGGCCTATCAGCTTGTTGGTGGGGTGATGGCCTGCCAAGGCTTTGACGGGTAGCCGGCCTGAGAGGGTGGGCGGTCACACTGGGACTGAGACACGGCCCAGACTCCTGCGGGAGGCAGCAGTGGGGGATATTGCACAATGGGCGGAAGCCTGATGCAGCGACGTCGCGTGAGGGATGGAGGCCTTCGGGTTGTGAACCTCTTTCGCCGGTGAAGAAGGTCCTGCTTTTTGGGTGGGGTTGACGGTAGCCGGGTTATGAAGCGCCGGCTAACTA
>GV2UCFN02HVVRL
GGTGAGTAACACGTGAGTAACCTGCCCCTCACTTCTGGATAACCGCTTGAAAGGGTGGCTAATACGGGGTGTTCTGGCCTGTCCGCATGGGTGGGTTGGGAAAGATTCACTGTTTTGGTGTTTTGGTGGGGGATGGGCTCGCGGCCTATCAGCTTGTTGGTGGGGTGATGGCCTGCCAAGGCTTTGACGGGTAGCCGGCCTGAGAGGGTGGGCGGTCACACTGGGACTGAGACACGGCCCAGACTCCTGCGGGAGGCAGCAGTGGGGGATATTGCACAATGGGCGGAAGCCTGATGCAGCGACGTCGCGTGAGGGATGGAGGCCTTCGGGTTGTGAACCTCTTTCGCCGGTGAAGAAGGTCCTGCTTTTTGGGTGGGGTTGACGGTAGCCGGGTTATGAAGCGCCGGCTAACTA
>GV2UCFN02H7NR3
GGTGAGTAACACGTGAGTAACCTGCCCCTCACTTCTGGATAACCGCTTGAAAGGGTGGCTAATACGGGGTGTTCTGGCCTGTCCGCATGGGTGGGTTGGGAAAGATTCACTGTTTTGGTGTTTTGGTGGGGGATGGGCTCGCGGCCTATCAGCTTGTTGGTGGGGTGATGGCCTGCCAAGGCTTTGACGGGTAGCCGGCCTGAGAGGGTGGGCGGTCACACTGGGACTGAGACACGGCCCAGACTCCTGCGGGAGGCAGCAGTGGGGGATATTGCACAATGGGCGGAAGCCTGATGCAGCGACGTCGCGTGAGGGATGGAGGCCTTCGGGTTGTGAACCTCTTTCGCCGGTGAAGAAGGTCCTGCTTTTTGGGTGGGGTTGACGGTAGCCGGGTTATGAAGCGCCGGCTAACTA
>GV2UCFN02HX3U1
GGTGAGTAACACGTGAGTAACCTGCCCCTCACTTCTGGATAACCGCTTGAAAGGGTGGCTAATACGGGGTGTTCTGGCCTGTCCGCATGGGTGGGTTGGGAAAGATTCACTGTTTTGGTGTTTTGGTGGGGGATGGGCTCGCGGCCTATCAGCTTGTTGGTGGGGTGATGGCCTGCCAAGGCTTTGACGGGTAGCCGGCCTGAGAGGGTGGGCGGTCACACTGGGACTGAGACACGGCCCAGACTCCTGCGGGAGGCAGCAGTGGGGGATATTGCACAATGGGCGGAAGCCTGATGCAGCGACGTCGCGTGAGGGATGGAGGCCTTCGGGTTGTGAACCTCTTTCGCCGGTGAAGAAGGTCCTGCTTTTTGGGTGGGGTTGACGGTAGCCGGGTTATGAAGCGCCGGCTAACTA
>GV2UCFN02JWZPR
GGTGAGTAACACGTGAGTAACCTGCCCCTCACTTCTGGATAACCGCTTGAAAGGGTGGCTAATACGGGGTGTTCTGGCCTGTCCGCATGGGTGGGTTGGGAAAGATTCACTGTTTTGGTGTTTTGGTGGGGGATGGGCTCGCGGCCTATCAGCTTGTTGGTGGGGTGATGGCCTGCCAAGGCTTTGACGGGTAGCCGGCCTGAGAGGGTGGGCGGTCACACTGGGACTGAGACACGGCCCAGACTCCTGCGGGAGGCAGCAGTGGGGGATATTGCACAATGGGCGGAAGCCTGATGCAGCGACGTCGCGTGAGGGATGGAGGCCTTCGGGTTGTGAACCTCTTTCGCCGGTGAAGAAGGTCCTGCTTTTTGGGTGGGGTTGACGGTAGCCGGGTTATGAAGCGCCGGCTAACTA
>GV2UCFN02INR5P
GGTGAGTAACACGTGAGTAACCTGCCCCTCACTTCTGGATAACCGCTTGAAAGGGTGGCTAATACGGGGTGTTCTGGCCTGTCCGCATGGGTGGGTTGGGAAAGATTCACTGTTTTGGTGTTTTGGTGGGGGATGGGCTCGCGGCCTATCAGCTTGTTGGTGGGGTGATGGCCTGCCAAGGCTTTGACGGGTAGCCGGCCTGAGAGGGTGGGCGGTCACACTGGGACTGAGACACGGCCCAGACTCCTGCGGGAGGCAGCAGTGGGGGATATTGCACAATGGGCGGAAGCCTGATGCAGCGACGTCGCGTGAGGGATGGAGGCCTTCGGGTTGTGAACCTCTTTCGCCGGTGAAGAAGGTCCTGCTTTTTGGGTGGGGTTGACGGTAGCCGGGTTATGAAGCGCCGGCTAACTA
>GV2UCFN02GK6MY
GGTGAGTAACACGTGAGTAACCTGCCCCCTTCTTCTGGATAACCGCATGAAAGTGTGGCTAATACGGGGTGTTCTGGCTGTGCCGCATGGTGTGGTTGGGAAAGATTCACTATTTGTTTGGTGTTTTGGTGGGGGATGGGCTCGCGGCCTATCAGCTTGTTGGTGGGGTGATGGCCTGCCAAGGCTTTGACGGGTAGCCGGCCTGAGAGGGTGGGCGGTCACACTGGGACTGAGACACGGCCCAGACTCCTGCGGGAGGCAGCAGTGGGGGATATTGCACAATGGGCGGAAGCCTGATGCAGCGACGTCGCGTGAGGGATGGAGGCCTTCGGGTTGTGAACCTCTTTCGCCGGTGAAGAAGGTCCTGCTTTTTGGGTGGGGTTGACGGTAGCCGGGTTATGAAGCGCCGGCTAACTA
>G35JFLI02HBF1V
GGTGAGTAACACGTGAGTAACCTGCCCCTCACTTCTGGATAACCGCTTGAAGGGTGGCTAATACGGGGTGTTCTGGCTGTGCCGCATGGTGTGGTTGGGAAAGATTCACTATTTGTTTGGTGTTTTGGTGGGGGATGGGCTCGCGGCCTATCAGCTTGTTGGTGGGGTGATGGCCTGCCAAGGCTTTGACGGGTAGCCGGCCTGAGAGGGTGGGCGGTCACACTGGGACTGAGACACGGCCCAGACTCCTGCGGGAGGCAGCAGTGGGGGATATTGCACAATGGGCGGAAGCCTGATGCAGCGACGTCGCGTGAGGGATGGAGGCCTTCGGGTTGTGAACCTCTTTCGCCGGTGAAGAAGGTCCTGCTTTTTGGGTGGGGTTGACGGTAGCCGGGTTATGAAGCGCCGGCTAACTA
>GV2UCFN02JLA58
GGTGAGTAACACGTGAGTAACCTGCCCCTCACTTCTGGATAACCGCTTGAAAGGGTGGCTAATACGGGGTGTTCTGGCTGTGCCGCATGGTGTGGTTGGGAAAGATTCACTATTTGTTTGGTGTTTTGGTGGGGGATGGGCTCGCGGCCTATCAGCTTGTTGGTGGGGTGATGGCCTGCCAAGGCTTTGACGGGTAGCCGGCCTGAGAGGGTGGGCGGTCACACTGGGACTGAGACACGGCCCAGACTCCTGCGGGAGGCAGCAGTGGGGGATATTGCACAATGGGCGGAAGCCTGATGCAGCGACGTCGCGTGAGGGATGGAGGCCTTCGGGTTGTGAACCTCTTTCGCCGGTGAAGAAGGTCCTGCTTTTTGGGTGGGGTTGACGGTAGCCGGGTTATGAAGCGCCGGCTAACTA
>GV2UCFN02GRTGI
GGTGAGTAACACGTGAGTAACCTGCCCCTCACTTCTGGATAACCGCTTGAAAGGGTGGCTAATACGGGGTGTTCTGGCTGTGCCGCATGGTGTGGTTGGGAAAGATTCACTATTTGTTTGGTGTTTTGGTGGGGGATGGGCTCGCGGCCTATCAGCTTGTTGGTGGGGTGATGGCCTGCCAAGGCTTTGACGGGTAGCCGGCCTGAGAGGGTGGGCGGTCACACTGGGACTGAGACACGGCCCAGACTCCTGCGGGAGGCAGCAGTGGGGGATATTGCACAATGGGCGGAAGCCTGATGCAGCGACGTCGCGTGAGGGATGGAGGCCTTCGGGTTGTGAACCTCTTTCGCCGGTGAAGAAGGTCCTGCTTTTTGGGTGGGGTTGACGGTAGCCGGGTTATGAAGCGCCGGCTAACTA
>GV2UCFN02IF97K
GGTGAGTAACACGTGAGTAACCTGCCCCTCACTTCTGGATAACCGCTTGAAAGGGTGGCTAATACGGGGTGTTCTGGCTGTGCCGCATGGTGTGGTTGGGAAAGATTCACTATTTGTTTGGTGTTTTGGTGGGGGATGGGCTCGCGGCCTATCAGCTTGTTGGTGGGGTGATGGCCTGCCAAGGCTTTGACGGGTAGCCGGCCTGAGAGGGTGGGCGGTCACACTGGGACTGAGACACGGCCCAGACTCCTGCGGGAGGCAGCAGTGGGGGATATTGCACAATGGGCGGAAGCCTGATGCAGCGACGTCGCGTGAGGGATGGAGGCCTTCGGGTTGTGAACCTCTTTCGCCGGTGAAGAAGGTCCTGCTTTTTGGGTGGGGTTGACGGTAGCCGGGTTATGAAGCGCCGGCTAACTA
>GV2UCFN02FWZ2Q
GGTGAGTAACACGTGAGTAACCTGCCCCTCACTTCTGGATAACCGCTTGAAAGGGTGGCTAATACGGGGTGTTCTGGCTGTGCCGCATGGTGTGGTTGGGAAAGATTCACTATTTGTTTGGTGTTTTGGTGGGGGATGGGCTCGCGGCCTATCAGCTTGTTGGTGGGGTGATGGCCTGCCAAGGCTTTGACGGGTAGCCGGCCTGAGAGGGTGGGCGGTCACACTGGGACTGAGACACGGCCCAGACTCCTGCGGGAGGCAGCAGTGGGGGATATTGCACAATGGGCGGAAGCCTGATGCAGCGACGTCGCGTGAGGGATGGAGGCCTTCGGGTTGTGAACCTCTTTCGCCGGTGAAGAAGGTCCTGCTTTTTGGGTGGGGTTGACGGTAGCCGGGTTATGAAGCGCCGGCTAACTA
>GV2UCFN02HXCTT
GGTGAGTAACACGTGAGTAACCTGCCCCTCACTTCTGGATAACCGCTTGAAAGGGTGGCTAATACGGGGTGTTCTGGCTGTGCCGCATGGTGTGGTTGGGAAAGATTCACTATTTGTTTGGTGTTTTGGTGGGGGATGGGCTCGCGGCCTATCAGCTTGTTGGTGGGGTGATGGCCTGCCAAGGCTTTGACGGGTAGCCGGCCTGAGAGGGTGGGCGGTCACACTGGGACTGAGACACGGCCCAGACTCCTGCGGGAGGCAGCAGTGGGGGATATTGCACAATGGGCGGAAGCCTGATGCAGCGACGTCGCGTGAGGGATGGAGGCCTTCGGGTTGTGAACCTCTTTCGCCGGTGAAGAAGGTCCTGCTTTTTGGGTGGGGTTGACGGTAGCCGGGTTATGAAGCGCCGGCTAACTA
>GV2UCFN02GI8TZ
GGTGAGTAACACGTGAGTAACCTGCCCCTCACTTCTGGATAACCGCTTGAAAGGGTGGCTAATACGGGGTGTTCTGGCTGTGCCGCATGGTGTGGTTGGGAAAGATTCACTATTTGTTTGGTGTTTTGGTGGGGGATGGGCTCGCGGCCTATCAGCTTGTTGGTGGGGTGATGGCCTGCCAAGGCTTTGACGGGTAGCCGGCCTGAGAGGGTGGGCGGTCACACTGGGACTGAGACACGGCCCAGACTCCTGCGGGAGGCAGCAGTGGGGGATATTGCACAATGGGCGGAAGCCTGATGCAGCGACGTCGCGTGAGGGATGGAGGCCTTCGGGTTGTGAACCTCTTTCGCCGGTGAAGAAGGTCCTGCTTTTTGGGTGGGGTTGACGGTAGCCGGGTTATGAAGCGCCGGCTAACTA
>GV2UCFN02ISAV0
GGTGAGTAACACGTGAGTAACCTGCCCCTCACTTCTGGATAACCGCTTGAAAGGGTGGCTAATACGGGGTGTTCTGGCTGTGCCGCATGGTGTGGTTGGGAAAGATTCACTATTTGTTTGGTGTTTTGGTGGGGGATGGGCTCGCGGCCTATCAGCTTGTTGGTGGGGTGATGGCCTGCCAAGGCTTTGACGGGTAGCCGGCCTGAGAGGGTGGGCGGTCACACTGGGACTGAGACACGGCCCAGACTCCTGCGGGAGGCAGCAGTGGGGGATATTGCACAATGGGCGGAAGCCTGATGCAGCGACGTCGCGTGAGGGATGGAGGCCTTCGGGTTGTGAACCTCTTTCGCCGGTGAAGAAGGTCCTGCTTTTTGGGTGGGGTTGACGGTAGCCGGGTTATGAAGCGCCGGCTAACTA
>GV2UCFN02IIXQ8
GGTGAGTAACACGTGAGTAACCTGCCCCTCACTTCTGGATAACCGCTTGAAAGGGTGGCTAATACGGGGTGTTCTGGCTGTGCCGCATGGTGTGGTTGGGAAAGATTCACTATTTGTTTGGTGTTTTGGTGGGGGATGGGCTCGCGGCCTATCAGCTTGTTGGTGGGGTGATGGCCTGCCAAGGCTTTGACGGGTAGCCGGCCTGAGAGGGTGGGCGGTCACACTGGGACTGAGACACGGCCCAGACTCCTGCGGGAGGCAGCAGTGGGGGATATTGCACAATGGGCGGAAGCCTGATGCAGCGACGTCGCGTGAGGGATGGAGGCCTTCGGGTTGTGAACCTCTTTCGCCGGTGAAGAAGGTCCTGCTTTTTGGGTGGGGTTGACGGTAGCCGGGTTATGAAGCGCCGGCTAACTA
>GV2UCFN02JV362
GGTGAGTAACACGTGAGTAACCTGCCCCTCACTTCTGGATAACCGCTTGAAAGGGTGGCTAATACGGGGTGTTCTGGCTGTGCCGCATGGTGTGGTTGGGAAAGATTCACTATTTGTTTGGTGTTTTGGTGGGGGATGGGCTCGCGGCCTATCAGCTTGTTGGTGGGGTGATGGCCTGCCAAGGCTTTGACGGGTAGCCGGCCTGAGAGGGTGGGCGGTCACACTGGGACTGAGACACGGCCCAGACTCCTGCGGGAGGCAGCAGTGGGGGATATTGCACAATGGGCGGAAGCCTGATGCAGCGACGTCGCGTGAGGGATGGAGGCCTTCGGGTTGTGAACCTCTTTCGCCGGTGAAGAAGGTCCTGCTTTTTGGGTGGGGTTGACGGTAGCCGGGTTATGAAGCGCCGGCTAACTA
>GV2UCFN02IFI32
GGTGAGTAACACGTGAGTAACCTGCCCCTCACTTCTGGATAACCGCTTGAAAGGGTGGCTAATACGGGGTGTTCTGGCTGTGCCGCATGGTGTGGTTGGGAAAGATTCACTATTTGTTTGGTGTTTTGGTGGGGGATGGGCTCGCGGCCTATCAGCTTGTTGGTGGGGTGATGGCCTGCCAAGGCTTTGACGGGTAGCCGGCCTGAGAGGGTGGGCGGTCACACTGGGACTGAGACACGGCCCAGACTCCTGCGGGAGGCAGCAGTGGGGGATATTGCACAATGGGCGGAAGCCTGATGCAGCGACGTCGCGTGAGGGATGGAGGCCTTCGGGTTGTGAACCTCTTTCGCCGGTGAAGAAGGTCCTGCTTTTTGGGTGGGGTTGACGGTAGCCGGGTTATGAAGCGCCGGCTAACTA
>GV2UCFN02HO3RA
GGTGAGTAACACGTGAGTAACCTGCCCCTCACTTCTGGATAACCGCTTGAAAGGGTGGCTAATACGGGGTGTTCTGGCTGTGCCGCATGGTGTGGTTGGGAAAGATTCACTATTTGTTTGGTGTTTTGGTGGGGGATGGGCTCGCGGCCTATCAGCTTGTTGGTGGGGTGATGGCCTGCCAAGGCTTTGACGGGTAGCCGGCCTGAGAGGGTGGGCGGTCACACTGGGACTGAGACACGGCCCAGACTCCTGCGGGAGGCAGCAGTGGGGGATATTGCACAATGGGCGGAAGCCTGATGCAGCGACGTCGCGTGAGGGATGGAGGCCTTCGGGTTGTGAACCTCTTTCGCCGGTGAAGAAGGTCCTGCTTTTTGGGTGGGGTTGACGGTAGCCGGGTTATGAAGCGCCGGCTAACTA
>GV2UCFN02HN8HD
GGTGAGTAACACGTGAGTAACCTGCCCCTCACTTCTGGATAACCGCTTGAAAGGGTGGCTAATACGGGGTGTTCTGGCTGTGCCGCATGGTGTGGTTGGGAAAGATTCACTATTTGTTTGGTGTTTTGGTGGGGGATGGGCTCGCGGCCTATCAGCTTGTTGGTGGGGTGATGGCCTGCCAAGGCTTTGACGGGTAGCCGGCCTGAGAGGGTGGGCGGTCACACTGGGACTGAGACACGGCCCAGACTCCTGCGGGAGGCAGCAGTGGGGGATATTGCACAATGGGCGGAAGCCTGATGCAGCGACGTCGCGTGAGGGATGGAGGCCTTCGGGTTGTGAACCTCTTTCGCCGGTGAAGAAGGTCCTGCTTTTTGGGTGGGGTTGACGGTAGCCGGGTTATGAAGCGCCGGCTAACTA
>GV2UCFN02FJRLA
GGTGAGTAACACGTGAGTAACCTGCCCCTCACTTCTGGATAACCGCTTGAAAGGGTGGCTAATACGGGGTGTTCTGGCTGTGCCGCATGGTGTGGTTGGGAAAGATTCACTATTTGTTTGGTGTTTTGGTGGGGGATGGGCTCGCGGCCTATCAGCTTGTTGGTGGGGTGATGGCCTGCCAAGGCTTTGACGGGTAGCCGGCCTGAGAGGGTGGGCGGTCACACTGGGACTGAGACACGGCCCAGACTCCTGCGGGAGGCAGCAGTGGGGGATATTGCACAATGGGCGGAAGCCTGATGCAGCGACGTCGCGTGAGGGATGGAGGCCTTCGGGTTGTGAACCTCTTTCGCCGGTGAAGAAGGTCCTGCTTTTTGGGTGGGGTTGACGGTAGCCGGGTTATGAAGCGCCGGCTAACTA
>GV2UCFN02FOEHI
GGTGAGTAACACGTGAGTAACCTGCCCCTCACTTCTGGATAACCGCTTGAAAGGGTGGCTAATACGGGGTGTTCTGGCTGTGCCGCATGGTGTGGTTGGGAAAGATTCACTATTTGTTTGGTGTTTTGGTGGGGGATGGGCTCGCGGCCTATCAGCTTGTTGGTGGGGTGATGGCCTGCCAAGGCTTTGACGGGTAGCCGGCCTGAGAGGGTGGGCGGTCACACTGGGACTGAGACACGGCCCAGACTCCTGCGGGAGGCAGCAGTGGGGGATATTGCACAATGGGCGGAAGCCTGATGCAGCGACGTCGCGTGAGGGATGGAGGCCTTCGGGTTGTGAACCTCTTTCGCCGGTGAAGAAGGTCCTGCTTTTTGGGTGGGGTTGACGGTAGCCGGGTTATGAAGCGCCGGCTAACTA
>GV2UCFN02FFC6P
GGTGAGTAACACGTGAGTAACCTGCCCCTCACTTCTGGATAACCGCTTGAAAGGGTGGCTAATACGGGGTGTTCTGGCTGTGCCGCATGGTGTGGTTGGGAAAGATTCACTATTTGTTTGGTGTTTTGGTGGGGGATGGGCTCGCGGCCTATCAGCTTGTTGGTGGGGTGATGGCCTGCCAAGGCTTTGACGGGTAGCCGGCCTGAGAGGGTGGGCGGTCACACTGGGACTGAGACACGGCCCAGACTCCTGCGGGAGGCAGCAGTGGGGGATATTGCACAATGGGCGGAAGCCTGATGCAGCGACGTCGCGTGAGGGATGGAGGCCTTCGGGTTGTGAACCTCTTTCGCCGGTGAAGAAGGTCCTGCTTTTTGGGTGGGGTTGACGGTAGCCGGGTTATGAAGCGCCGGCTAACTA
>GV2UCFN02FPAZU
GGTGAGTAACACGTGAGTAACCTGCCCCTCACTTCTGGATAACCGCTTGAAAGGGTGGCTAATACGGGGTGTTCTGGCTGTGCCGCATGGTGTGGTTGGGAAAGATTCACTATTTGTTTGGTGTTTTGGTGGGGGATGGGCTCGCGGCCTATCAGCTTGTTGGTGGGGTGATGGCCTGCCAAGGCTTTGACGGGTAGCCGGCCTGAGAGGGTGGGCGGTCACACTGGGACTGAGACACGGCCCAGACTCCTGCGGGAGGCAGCAGTGGGGGATATTGCACAATGGGCGGAAGCCTGATGCAGCGACGTCGCGTGAGGGATGGAGGCCTTCGGGTTGTGAACCTCTTTCGCCGGTGAAGAAGGTCCTGCTTTTTGGGTGGGGTTGACGGTAGCCGGGTTATGAAGCGCCGGCTAACTA
>GV2UCFN02FRDVS
GGTGAGTAACACGTGAGTAACCTGCCCCTCACTTCTGGATAACCGCTTGAAAGGGTGGCTAATACGGGGTGTTCTGGCTGTGCCGCATGGTGTGGTTGGGAAAGATTCACTGTTTTGGTGTTTTGGTGGGGGATGGGCTCGCGGCCTATCAGCTTGTTGGTGGGGTGATGGCCTGCCAAGGCTTTGACGGGTAGCCGGCCTGAGAGGGTGGGCGGTCACACTGGGACTGAGACACGGCCCAGACTCCTGCGGGAGGCAGCAGTGGGGGATATTGCACAATGGGCGGAAGCCTGATGCAGCGACGTCGCGTGAGGGATGGAGGCCTTCGGGTTGTGAACCTCTTTCGCCGGTGAAGAAGGTCCTGCTTTTTGGGTGGGGTTGACGGTAGCCGGGTTATGAAGCGCCGGCTAACTA
>GV2UCFN02ISCG6
GGTGAGTAACACGTGAGTAACCTGCCCCTCACTTCTGGATAACCGCTTGAAAGGGTGGCTAATACGGGGTGTTCTGGCTGTGCCGCATGGTGTGGTTGGGAAAGATTCACTGTTTTGGTGTTTTGGTGGGGGATGGGCTCGCGGCCTATCAGCTTGTTGGTGGGGTGATGGCCTGCCAAGGCTTTGACGGGTAGCCGGCCTGAGAGGGTGGGCGGTCACACTGGGACTGAGACACGGCCCAGACTCCTGCGGGAGGCAGCAGTGGGGGATATTGCACAATGGGCGGAAGCCTGATGCAGCGACGTCGCGTGAGGGATGGAGGCCTTCGGGTTGTGAACCTCTTTCGCCGGTGAAGAAGGTCCTGCTTTTTGGGTGGGGTTGACGGTAGCCGGGTTATGAAGCGCCGGCTAACTA
>GV2UCFN02G0MBU
GGTGAGTAACACGTGAGTAACCTGCCCCTCACTTCTGGATAACCGCTTGAAAGGGTGGCTAATACGGGGTGTTCTGGCTGTGCCGCATGGTGTGGTTGGGAAAGATTCACTGTTTTGGTGTTTTGGTGGGGGATGGGCTCGCGGCCTATCAGCTTGTTGGTGGGGTGATGGCCTGCCAAGGCTTTGACGGGTAGCCGGCCTGAGAGGGTGGGCGGTCACACTGGGACTGAGACACGGCCCAGACTCCTGCGGGAGGCAGCAGTGGGGGATATTGCACAATGGGCGGAAGCCTGATGCAGCGACGTCGCGTGAGGGATGGAGGCCTTCGGGTTGTGAACCTCTTTCGCCGGTGAAGAAGGTCCTGCTTTTTGGGTGGGGTTGACGGTAGCCGGGTTATGAAGCGCCGGCTAACTA
>GV2UCFN02IS4DF
GGTGAGTAACACGTGAGTAACCTGCCCCTCACTTCTGGATAACCGCTTGAAAGGGTGGCTAATACGGGGTGTTCTGGCTGTGCCGCATGGTGTGGTTGGGAAAGATTCACTGTTTTGGTGTTTTGGTGGGGGATGGGCTCGCGGCCTATCAGCTTGTTGGTGGGGTGATGGCCTGCCAAGGCTTTGACGGGTAGCCGGCCTGAGAGGGTGGGCGGTCACACTGGGACTGAGACACGGCCCAGACTCCTGCGGGAGGCAGCAGTGGGGGATATTGCACAATGGGCGGAAGCCTGATGCAGCGACGTCGCGTGAGGGATGGAGGCCTTCGGGTTGTGAACCTCTTTCGCCGGTGAAGAAGGTCCTGCTTTTTGGGTGGGGTTGACGGTAGCCGGGTTATGAAGCGCCGGCTAACTA
>GV2UCFN02IE67Q
GGTGAGTAACACGTGAGTAACCTGCCCCTCACTTCTGGATAACCGCTTGAAAGGGTGGCTAATACGGGGTGTTCTGGCTGTGCCGCATGGTGTGGTTGGGAAAGATTCACTGTTTTGGTGTTTTGGTGGGGGATGGGCTCGCGGCCTATCAGCTTGTTGGTGGGGTGATGGCCTGCCAAGGCTTTGACGGGTAGCCGGCCTGAGAGGGTGGGCGGTCACACTGGGACTGAGACACGGCCCAGACTCCTGCGGGAGGCAGCAGTGGGGGATATTGCACAATGGGCGGAAGCCTGATGCAGCGACGTCGCGTGAGGGATGGAGGCCTTCGGGTTGTGAACCTCTTTCGCCGGTGAAGAAGGTCCTGCTTTTTGGGTGGGGTTGACGGTAGCCGGGTTATGAAGCGCCGGCTAACTA
>GV2UCFN02IWVF0
GGTGAGTAACACGTGAGTAACCTGCCCCTCACTTCTGGATAACCGCTTGAAAGGGTGGCTAATACGGGGTGTTCTGGCTGTGCCGCATGGTGTGGTTGGGAAAGATTCACTGTTTTGGTGTTTTGGTGGGGGATGGGCTCGCGGCCTATCAGCTTGTTGGTGGGGTGATGGCCTGCCAAGGCTTTGACGGGTAGCCGGCCTGAGAGGGTGGGCGGTCACACTGGGACTGAGACACGGCCCAGACTCCTGCGGGAGGCAGCAGTGGGGGATATTGCACAATGGGCGGAAGCCTGATGCAGCGACGTCGCGTGAGGGATGGAGGCCTTCGGGTTGTGAACCTCTTTCGCCGGTGAAGAAGGTCCTGCTTTTTGGGTGGGGTTGACGGTAGCCGGGTTATGAAGCGCCGGCTAACTA
>GV2UCFN02F6IRB
GGTGAGTAACACGTGAGTAACCTGCCCCTCACTTCTGGATAACCGCTTGAAAGGGTGGCTAATACGGGGTGTTCTGGCTGTGCCGCATGGTGTGGTTGGGAAAGATTCACTGTTTTGGTGTTTTGGTGGGGGATGGGCTCGCGGCCTATCAGCTTGTTGGTGGGGTGATGGCCTGCCAAGGCTTTGACGGGTAGCCGGCCTGAGAGGGTGGGCGGTCACACTGGGACTGAGACACGGCCCAGACTCCTGCGGGAGGCAGCAGTGGGGGATATTGCACAATGGGCGGAAGCCTGATGCAGCGACGTCGCGTGAGGGATGGAGGCCTTCGGGTTGTGAACCTCTTTCGCCGGTGAAGAAGGTCCTGCTTTTTGGGTGGGGTTGACGGTAGCCGGGTTATGAAGCGCCGGCTAACTA
>GV2UCFN02H3E6U
GGTGAGTAACACGTGAGTAACCTGCCCCTCACTTCTGGATAACCGCTTGAAAGGTGGCTAATACGGGGTGTTCTGGCTGTGCCGCATGGTGTGGTTGGGAAAGATTCACTGCTTTGTGGTGTTTTGGTGGGGGATGGGCTCGCGGCCTATCAGCTTGTTGGTGGGGTGATGGCCTGCCAAGGCTTTGACGGGTAGCCGGCCTGAGAGGGTGGGCGGTCACACTGGGACTGAGACACGGCCCAGACTCCTGCGGGAGGCAGCAGTGGGGGATATTGCACAATGGGCGGAAGCCTGATGCAGCGACGTCGCGTGAGGGATGGAGGCCTTCGGGTTGTGAACCTCTTTCGCCGGTGAAGAAGGTCCTGCTTTTTGGGTGGGGTTGACGGTAGCCGGGTTATGAAGCGCCGGCTAACTA
>GV2UCFN02HTCGA
GGTGAGTAACACGTGAGTAACCTGCCCCTCACTTCTGGATAACCGCTTGAAAGGTGGCTAATACGGGGTGTTCTGGCTGTGCCGCATGGTGTGGTTGGGAAAGATTCACTGCTTTGTGGTGTTTTGGTGGGGGATGGGCTCGCGGCCTATCAGCTTGTTGGTGGGGTGATGGCCTGCCAAGGCTTTGACGGGTAGCCGGCCTGAGAGGGTGGGCGGTCACACTGGGACTGAGACACGGCCCAGACTCCTGCGGGAGGCAGCAGTGGGGGATATTGCACAATGGGCGGAAGCCTGATGCAGCGACGTCGCGTGAGGGATGGAGGCCTTCGGGTTGTGAACCTCTTTCGCCGGTGAAGAAGGTCCTGCTTTTTGGGTGGGGTTGACGGTAGCCGGGTTATGAAGCGCCGGCTAACTA
>GV2UCFN02G01BB
GGTGAGTAACACGTGAGTAACCTGCCCCTCACTTCTGGATAACCGCTTGAAAGGGTGGCTAATACGGGGTGTTCTGGCTGTGCCGCATGGTGTGGTTGGGAAAGATTCACTGCTTTGTGGTGTTTTGGTGGGGGATGGGCTCGCGGCCTATCAGCTTGTTGGTGGGGTGATGGCCTGCCAAGGCTTTGACGGGTAGCCGGCCTGAGAGGGTGGGCGGTCACACTGGGACTGAGACACGGCCCAGACTCCTGCGGGAGGCAGCAGTGGGGGATATTGCACAATGGGCGGAAGCCTGATGCAGCGACGTCGCGTGAGGGATGGAGGCCTTCGGGTTGTGAACCTCTTTCGCCGGTGAAGAAGGTCCTGCTTTTTGGGTGGGGTTGACGGTAGCCGGGTTATGAAGCGCCGGCTAACTA
>GV2UCFN02JPH8G
GGTGAGTAACACGTGAGTAACCTGCCCCTCACTTCTGGATAACCGCTTGAAAGGGTGGCTAATACGGGGTGTTCTGGCTGTGCCGCATGGTGTGGTTGGGAAAGATTCACTGCTTTGTGGTGTTTTGGTGGGGGATGGGCTCGCGGCCTATCAGCTTGTTGGTGGGGTGATGGCCTGCCAAGGCTTTGACGGGTAGCCGGCCTGAGAGGGTGGGCGGTCACACTGGGACTGAGACACGGCCCAGACTCCTGCGGGAGGCAGCAGTGGGGGATATTGCACAATGGGCGGAAGCCTGATGCAGCGACGTCGCGTGAGGGATGGAGGCCTTCGGGTTGTGAACCTCTTTCGCCGGTGAAGAAGGTCCTGCTTTTTGGGTGGGGTTGACGGTAGCCGGGTTATGAAGCGCCGGCTAACTA
>GV2UCFN02JTNOL
GGTGAGTAACACGTGAGTAACCTGCCCCTCACTTCTGGATAACCGCTTGAAAGGGTGGCTAATACGGGGTGTTCTGGCTGTGCCGCATGGTGTGGTTGGGAAAGATTCACTGCTTTGTGGTGTTTTGGTGGGGGATGGGCTCGCGGCCTATCAGCTTGTTGGTGGGGTGATGGCCTGCCAAGGCTTTGACGGGTAGCCGGCCTGAGAGGGTGGGCGGTCACACTGGGACTGAGACACGGCCCAGACTCCTGCGGGAGGCAGCAGTGGGGGATATTGCACAATGGGCGGAAGCCTGATGCAGCGACGTCGCGTGAGGGATGGAGGCCTTCGGGTTGTGAACCTCTTTCGCCGGTGAAGAAGGTCCTGCTTTTTGGGTGGGGTTGACGGTAGCCGGGTTATGAAGCGCCGGCTAACTA
>GV2UCFN02HN83N
GGTGAGTAACACGTGAGTAACCTGCCCCTCACTTCTGGATAACCGCTTGAAAGGGTGGCTAATACGGGGTGTTCTGGCTGTGCCGCATGGTGTGGTTGGGAAAGATTCACTGCTTTGTGGTGTTTTGGTGGGGGATGGGCTCGCGGCCTATCAGCTTGTTGGTGGGGTGATGGCCTGCCAAGGCTTTGACGGGTAGCCGGCCTGAGAGGGTGGGCGGTCACACTGGGACTGAGACACGGCCCAGACTCCTGCGGGAGGCAGCAGTGGGGGATATTGCACAATGGGCGGAAGCCTGATGCAGCGACGTCGCGTGAGGGATGGAGGCCTTCGGGTTGTGAACCTCTTTCGCCGGTGAAGAAGGTCCTGCTTTTTGGGTGGGGTTGACGGTAGCCGGGTTATGAAGCGCCGGCTAACTA
>GV2UCFN02JRP4I
GGTGAGTAACACGTGAGTAACCTGCCCCTCACTTCTGGATAACCGCTTGAAAGGGTGGCTAATACGGGGTGTTCTGGCTGTGCCGCATGGTGTGGTTGGGAAAGATTCACTGCTTTGTGGTGTTTTGGTGGGGGATGGGCTCGCGGCCTATCAGCTTGTTGGTGGGGTGATGGCCTGCCAAGGCTTTGACGGGTAGCCGGCCTGAGAGGGTGGGCGGTCACACTGGGACTGAGACACGGCCCAGACTCCTGCGGGAGGCAGCAGTGGGGGATATTGCACAATGGGCGGAAGCCTGATGCAGCGACGTCGCGTGAGGGATGGAGGCCTTCGGGTTGTGAACCTCTTTCGCCGGTGAAGAAGGTCCTGCTTTTTGGGTGGGGTTGACGGTAGCCGGGTTATGAAGCGCCGGCTAACTA
>GV2UCFN02JXS2V
GGTGAGTAACACGTGAGTAACCTGCCCCTCACTTCTGGATAACCGCTTGAAAGGGTGGCTAATACGGGGTGTTCTGGCTGTGCCGCATGGTGTGGTTGGGAAAGATTCACTGCTTTGTGGTGTTTTGGTGGGGGATGGGCTCGCGGCCTATCAGCTTGTTGGTGGGGTGATGGCCTGCCAAGGCTTTGACGGGTAGCCGGCCTGAGAGGGTGGGCGGTCACACTGGGACTGAGACACGGCCCAGACTCCTGCGGGAGGCAGCAGTGGGGGATATTGCACAATGGGCGGAAGCCTGATGCAGCGACGTCGCGTGAGGGATGGAGGCCTTCGGGTTGTGAACCTCTTTCGCCGGTGAAGAAGGTCCTGCTTTTTGGGTGGGGTTGACGGTAGCCGGGTTATGAAGCGCCGGCTAACTA
>GV2UCFN02GOJYG
GGTGAGTAACACGTGAGTAACCTGCCCCTCACTTCTGGATAACCGCTTGAAAGGGTGGCTAATACGGGGTGTTCTGGCTGTGCCGCATGGTGTGGTTGGGAAAGATTCACTGCTTTGTGGTGTTTTGGTGGGGGATGGGCTCGCGGCCTATCAGCTTGTTGGTGGGGTGATGGCCTGCCAAGGCTTTGACGGGTAGCCGGCCTGAGAGGGTGGGCGGTCACACTGGGACTGAGACACGGCCCAGACTCCTGCGGGAGGCAGCAGTGGGGGATATTGCACAATGGGCGGAAGCCTGATGCAGCGACGTCGCGTGAGGGATGGAGGCCTTCGGGTTGTGAACCTCTTTCGCCGGTGAAGAAGGTCCTGCTTTTTGGGTGGGGTTGACGGTAGCCGGGTTATGAAGCGCCGGCTAACTA
>GV2UCFN02F3HYW
GGTGAGTAACACGTGAGTAACCTGCCCCTCACTTCTGGATAACCGCTTGAAAGGGTGGCTAATACGGGGTGTTCTGGCTGTGCCGCATGGTGTGGTTGGGAAAGATTCACTGCTTTGTGGTGTTTTGGTGGGGGATGGGCTCGCGGCCTATCAGCTTGTTGGTGGGGTGATGGCCTGCCAAGGCTTTGACGGGTAGCCGGCCTGAGAGGGTGGGCGGTCACACTGGGACTGAGACACGGCCCAGACTCCTGCGGGAGGCAGCAGTGGGGGATATTGCACAATGGGCGGAAGCCTGATGCAGCGACGTCGCGTGAGGGATGGAGGCCTTCGGGTTGTGAACCTCTTTCGCCGGTGAAGAAGGTCCTGCTTTTTGGGTGGGGTTGACGGTAGCCGGGTTATGAAGCGCCGGCTAACTA
>GV2UCFN02HAPF5
GGTGAGTAACACGTGAGTAACCTGCCCCTCACTTCTGGATAACCGCTTGAAAGGGTGGCTAATACGGGGTGTTCTGGCTGTGCCGCATGGTGTGGTTGGGAAAGATTCACTGCTTTGTGGTGTTTTGGTGGGGGATGGGCTCGCGGCCTATCAGCTTGTTGGTGGGGTGATGGCCTGCCAAGGCTTTGACGGGTAGCCGGCCTGAGAGGGTGGGCGGTCACACTGGGACTGAGACACGGCCCAGACTCCTGCGGGAGGCAGCAGTGGGGGATATTGCACAATGGGCGGAAGCCTGATGCAGCGACGTCGCGTGAGGGATGGAGGCCTTCGGGTTGTGAACCTCTTTCGCCGGTGAAGAAGGTCCTGCTTTTTGGGTGGGGTTGACGGTAGCCGGGTTATGAAGCGCCGGCTAACTA
>GV2UCFN02GXFR6
GGTGAGTAACACGTGAGTAACCTGCCCCTCACTTCTGGATAACCGCTTGAAAGGGTGGCTAATACGGGGTGTTCTGGCTGTGCCGCATGGTGTGGTTGGGAAAGATTCACTGCTTTGTGGTGTTTTGGTGGGGGATGGGCTCGCGGCCTATCAGCTTGTTGGTGGGGTGATGGCCTGCCAAGGCTTTGACGGGTAGCCGGCCTGAGAGGGTGGGCGGTCACACTGGGACTGAGACACGGCCCAGACTCCTGCGGGAGGCAGCAGTGGGGGATATTGCACAATGGGCGGAAGCCTGATGCAGCGACGTCGCGTGAGGGATGGAGGCCTTCGGGTTGTGAACCTCTTTCGCCGGTGAAGAAGGTCCTGCTTTTTGGGTGGGGTTGACGGTAGCCGGGTTATGAAGCGCCGGCTAACTA
>GV2UCFN02IU5BP
GGTGAGTAACACGTGAGTAACCTGCCCCTCACTTCTGGATAACCGCTTGAAAGGGTGGCTAATACGGGGTGTTCTGGCTGTGCCGCATGGTGTGGTTGGGAAAGATTCACTGCTTTGTGGTGTTTTGGTGGGGGATGGGCTCGCGGCCTATCAGCTTGTTGGTGGGGTGATGGCCTGCCAAGGCTTTGACGGGTAGCCGGCCTGAGAGGGTGGGCGGTCACACTGGGACTGAGACACGGCCCAGACTCCTGCGGGAGGCAGCAGTGGGGGATATTGCACAATGGGCGGAAGCCTGATGCAGCGACGTCGCGTGAGGGATGGAGGCCTTCGGGTTGTGAACCTCTTTCGCCGGTGAAGAAGGTCCTGCTTTTTGGGTGGGGTTGACGGTAGCCGGGTTATGAAGCGCCGGCTAACTA
>GV2UCFN02JLPEG
GGTGAGTAACACGTGAGTAACCTGCCCCTCACTTCTGGATAACCGCTTGAAAGGGTGGCTAATACGGGGTGTTCTGGCTGTGCCGCATGGTGTGGTTGGGAAAGATTCACTGCTTTGTGGTGTTTTGGTGGGGGATGGGCTCGCGGCCTATCAGCTTGTTGGTGGGGTGATGGCCTGCCAAGGCTTTGACGGGTAGCCGGCCTGAGAGGGTGGGCGGTCACACTGGGACTGAGACACGGCCCAGACTCCTGCGGGAGGCAGCAGTGGGGGATATTGCACAATGGGCGGAAGCCTGATGCAGCGACGTCGCGTGAGGGATGGAGGCCTTCGGGTTGTGAACCTCTTTCGCCGGTGAAGAAGGTCCTGCTTTTTGGGTGGGGTTGACGGTAGCCGGGTTATGAAGCGCCGGCTAACTA
>GV2UCFN02H96FD
GGTGAGTAACACGTGAGTAACCTGCCCCTCACTTCTGGATAACCGCTTGAAAGGGTGGCTAATACGGGGTGTTCTGGCTGTGCCGCATGGTGTGGTTGGGAAAGATTCACTGCTTTGTGGTGTTTTGGTGGGGGATGGGCTCGCGGCCTATCAGCTTGTTGGTGGGGTGATGGCCTGCCAAGGCTTTGACGGGTAGCCGGCCTGAGAGGGTGGGCGGTCACACTGGGACTGAGACACGGCCCAGACTCCTGCGGGAGGCAGCAGTGGGGGATATTGCACAATGGGCGGAAGCCTGATGCAGCGACGTCGCGTGAGGGATGGAGGCCTTCGGGTTGTGAACCTCTTTCGCCGGTGAAGAAGGTCCTGCTTTTTGGGTGGGGTTGACGGTAGCCGGGTTATGAAGCGCCGGCTAACTA
