# Supplementary material for: Investigation of the Effect of Type 2 Diabetes Mellitus on Subgingival Plaque Microbiota by High-Throughput 16S rDNA Pyrosequencing
Source: PLoS One. 2013 Apr 22;8(4):e61516. doi: 10.1371/journal.pone.0061516 (PMC3632544; doi:10.1371/journal.pone.0061516)
Supplement: File S1 — FASTA-format sequences for all the OTUs. Sequences for each OTU are provided in a FASTA-format file. (ZIP) [file pone.0061516.s004.zip › OTU.allseq/Otu0064.fasta]

>G3BZQ8102FVZN0
GGTGAGTAATACATCGGAACGTGCCCAGACGTGGGGGATAGCCCGGCGAAAGCCGGATTAATACCGCATGAGATCTGAGGATGAAAGCAGGGGACCTTCGGCCTTGCGCGTTGGAGCGGCCGATGGCAGATTAGGTAGTTGGTGAGGTAAAGGCTTACCAAGCCTACGATCTGTAGCTGGTCTGAGAGGATGATCAGCCACACTGGGACTGAGACACGGCCCAGACTCCTACGGGAGGCAGCAGTGGGGAATTTTGGACAATGGGCGCAAGCCTGATCCAGCCATTCCGCGTGCAGGATGAAGGCCCTCGGGTTGTAAACTGCTTTTGTACAGAACGAAAAGGGCCTGGCTAATATCTAGGTTTTTATGACGGTACTGTAAGAATAAGCACCGGCTAACTA
>G35JFLI02GMXBK
GGTGAGTAATACATCGGAACGTGCCCAGACGTGGGGATAGCCGGCGAAAGCCGGATTAATACCGCATGAGATCTGAGGATGAAAGCAGGGGACCTTCGGGCCTTGCGCGTTTGGAGCGGCCGATGGCAGATTAGGTAGTTGGTGAGGTAAAGGCTTACCAAGCCTGCGATCTGTAGCTGGTCTGAGAGGATGATCAGCCACACTGGGACTGAGACACGGCCCAGACTCCTACGGGAGGCAGCAGTGGGGAATTTTTGGACAATGGGCGCAAGCCTGATCCAGCCATTCCGCGTGCAGGATGAAGGCCCTCGGGTTGTAAACTGCTTTTGTACAGAACGAAAAAGGCCTGGCTAATATCTGGGTCTCATGACGGTACTGTAAGAATAAGCACCGGCTAACTA
>G35JFLI02H6PL0
GGTGAGTAATACATCGGAACGTGCCCAGACGTGGGGATAGCCGGCGAAAGCCGGATTAATACCGCATGAGATCTGAGGATGAAAGCAGGGGACCTTCGGGCCTTGCGCGTTTGGAGCGGCCGATGGCAGATTAGGTAGTTGGTGAGGTAAAGGCTTACCAAGCCTGCGATCTGTAGCTGGTCTGAGAGGATGATCAGCCACACTGGGACTGAGACACGGCCCAGACTCCTACGGGAGGCAGCAGTGGGGAATTTTTGGACAATGGGCGCAAGCCTGATCCAGCCATTCCGCGTGCAGGATGAAGGCCCTCGGGTTGTAAACTGCTTTTGTACAGAACGAAAAAGGCCTGGCTAATATCTGGGTCTCATGACGGTACTGTAAGAATAAGCACCGGCTAACTA
>G35JFLI02INBNY
GGTGAGTAATACATCGGAACGTGCCCAGACGTGGGGATAGCCGGCGAAAGCCGGATTAATACCGCATGAGATCTGAGGATGAAAGCAGGGGACCTTCGGGCCTTGCGCGTTTGGAGCGGCCGATGGCAGATTAGGTAGTTGGTGAGGTAAAGGCTTACCAAGCCTGCGATCTGTAGCTGGTCTGAGAGGATGATCAGCCACACTGGGACTGAGACACGGCCCAGACTCCTACGGGAGGCAGCAGTGGGGAATTTTTGGACAATGGGCGCAAGCCTGATCCAGCCATTCCGCGTGCAGGATGAAGGCCCTCGGGTTGTAAACTGCTTTTGTACAGAACGAAAAAGGCCTGGCTAATATCTGGGTCTCATGACGGTACTGTAAGAATAAGCACCGGCTAACTA
>G35JFLI02HNBDJ
GGTGAGTAATACATCGGAACGTGCCCAGACGTGGGGATAGCCGGCGAAAGCCGGATTAATACCGCATGAGATCTGAGGATGAAAGCAGGGGACCTTCGGGCCTTGCGCGTTTGGAGCGGCCGATGGCAGATTAGGTAGTTGGTGAGGTAAAGGCTTACCAAGCCTGCGATCTGTAGCTGGTCTGAGAGGATGATCAGCCACACTGGGACTGAGACACGGCCCAGACTCCTACGGGAGGCAGCAGTGGGGAATTTTTGGACAATGGGCGCAAGCCTGATCCAGCCATTCCGCGTGCAGGATGAAGGCCCTCGGGTTGTAAACTGCTTTTGTACAGAACGAAAAAGGCCTGGCTAATATCTGGGTCTCATGACGGTACTGTAAGAATAAGCACCGGCTAACTA
>G35JFLI02F3920
GGTGAGTAATACATCGGAACGTGCCCAGACGTGGGGATAGCCGGCGAAAGCCGGATTAATACCGCATGAGATCTGAGGATGAAAGCAGGGGACCTTCGGGCCTTGCGCGTTTGGAGCGGCCGATGGCAGATTAGGTAGTTGGTGAGGTAAAGGCTTACCAAGCCTGCGATCTGTAGCTGGTCTGAGAGGATGATCAGCCACACTGGGACTGAGACACGGCCCAGACTCCTACGGGAGGCAGCAGTGGGGAATTTTTGGACAATGGGCGCAAGCCTGATCCAGCCATTCCGCGTGCAGGATGAAGGCCCTCGGGTTGTAAACTGCTTTTGTACAGAACGAAAAAGGCCTGGCTAATATCTGGGTCTCATGACGGTACTGTAAGAATAAGCACCGGCTAACTA
>GV2UCFN02IZ5SU
GGTGAGTAATACATCGGAACGTGCCCAGACGTGGGGGATAGCCCGGCGAAAGCCGGATTAATACCGCATGAGATCTGAGGATGAAAGCAGGGGACCTTCGGGCCTTGCGCGTTTGGAGCGGCCGATGGCAGATTAGGTAGTTGGTGAGGTAAAGGCTTACCAAGCCTGCGATCTGTAGCTGGTCTGAGAGGATGATCAGCCACACTGGGACTGAGACACGGCCCAGACTCCTACGGGAGGCAGCAGTGGGGAATTTTGGACAATGGGCGCAAGCCTGATCCAGCCATTCCGCGTGCAGGATGAAGGCCCTCGGGTTGTAAACTGCTTTTGTGCAGAACGAAAAGGGCCCGGCTAATATCCGGGTCTCATGACGGTACTGTAAGAATAAGCACCGGCTAACTA
>GV2UCFN02JOZ0F
GGTGAGTAATACATCGGAACGTGCCCAGACGTGGGGGATAGCCCGGCGAAAGCCGGATTAATACCGCATGAGATCTGAGGATGAAAGCAGGGGACCTTCGGGCCTTGCGCGTTTGGAGCGGCCGATGGCAGATTAGGTAGTTGGTGAGGTAAAGGCTTACCAAGCCTGCGATCTGTAGCTGGTCTGAGAGGATGATCAGCCACACTGGGACTGAGACACGGCCCAGACTCCTACGGGAGGCAGCAGTGGGGAATTTTGGACAATGGGCGCAAGCCTGATCCAGCCATTCCGCGTGCAGGATGAAGGCCCTCGGGTTGTAAACTGCTTTTGTGCAGAACGAAAAGGGCCCGGCTAATATCCGGGTCTCATGACGGTACTGTAAGAATAAGCACCGGCTAACTA
>GV2UCFN02GX7IU
GGTGAGTAATACATCGGAACGTGCCCAGACGTGGGGGATAGCCCGGCGAAAGCCGGATTAATACCGCATGAGATCTGAGGATGAAAGCAGGGGACCTTCGGGCCTTGCGCGTTTGGAGCGGCCGATGGCAGATTAGGTAGTTGGTGAGGTAAAGGCTTACCAAGCCTGCGATCTGTAGCTGGTCTGAGAGGATGATCAGCCACACTGGGACTGAGACACGGCCCAGACTCCTACGGGAGGCAGCAGTGGGGAATTTTGGACAATGGGCGCAAGCCTGATCCAGCCATTCCGCGTGCAGGATGAAGGCCCTCGGGTTGTAAACTGCTTTTGTGCAGAACGAAAAGGGCCCGGCTAATATCCGGGTCTCATGACGGTACTGTAAGAATAAGCACCGGCTAACTA
>GV2UCFN02GDN8P
GGTGAGTAATACATCGGAACGTGCCCAGACGTGGGGGATAGCCCGGCGAAAGCCGGATTAATACCGCATGAGATCTGAGGATGAAAGCAGGGGACCTTCGGGCCTTGCGCGTTTGGAGCGGCCGATGGCAGATTAGGTAGTTGGTGAGGTAAAGGCTTACCAAGCCTGCGATCTGTAGCTGGTCTGAGAGGATGATCAGCCACACTGGGACTGAGACACGGCCCAGACTCCTACGGGAGGCAGCAGTGGGGAATTTTGGACAATGGGCGCAAGCCTGATCCAGCCATTCCGCGTGCAGGATGAAGGCCCTCGGGTTGTAAACTGCTTTTGTGCAGAACGAAAAGGGCCCGGCTAATATCCGGGTCTCATGACGGTACTGTAAGAATAAGCACCGGCTAACTA
>GV2UCFN02IZ175
GGTGAGTAATACATCGGAACGTGCCCAGACGTGGGGGATAGCCCGGCGAAAGCCGGATTAATACCGCATGAGATCTGAGGATGAAAGCAGGGGACCTTCGGGCCTTGCGCGTTTGGAGCGGCCGATGGCAGATTAGGTAGTTGGTGAGGTAAAGGCTTACCAAGCCTGCGATCTGTAGCTGGTCTGAGAGGATGATCAGCCACACTGGGACTGAGACACGGCCCAGACTCCTACGGGAGGCAGCAGTGGGGAATTTTGGACAATGGGCGCAAGCCTGATCCAGCCATTCCGCGTGCAGGATGAAGGCCCTCGGGTTGTAAACTGCTTTTGTGCAGAACGAAAAGGGCCCGGCTAATATCCGGGTCTCATGACGGTACTGTAAGAATAAGCACCGGCTAACTA
>GV2UCFN02I7GW1
GGTGAGTAATACATCGGAACGTGCCCAGACGTGGGGGATAGCCCGGCGAAAGCCGGATTAATACCGCATGAGATCTGAGGATGAAAGCAGGGGACCTTCGGGCCTTGCGCGTTTGGAGCGGCCGATGGCAGATTAGGTAGTTGGTGAGGTAAAGGCTTACCAAGCCTGCGATCTGTAGCTGGTCTGAGAGGATGATCAGCCACACTGGGACTGAGACACGGCCCAGACTCCTACGGGAGGCAGCAGTGGGGAATTTTGGACAATGGGCGCAAGCCTGATCCAGCCATTCCGCGTGCAGGATGAAGGCCCTCGGGTTGTAAACTGCTTTTGTGCAGAACGAAAAGGGCCCGGCTAATATCCGGGTCTCATGACGGTACTGTAAGAATAAGCACCGGCTAACTA
>GV2UCFN02IKQ0S
GGTGAGTAATACATCGGAACGTGCCCAGACGTGGGGGATAGCCCGGCGAAAGCCGGATTAATACCGCATGAGATCTGAGGATGAAAGCAGGGGACCTTCGGGCCTTGCGCGTTTGGAGCGGCCGATGGCAGATTAGGTAGTTGGTGAGGTAAAGGCTTACCAAGCCTGCGATCTGTAGCTGGTCTGAGAGGATGATCAGCCACACTGGGACTGAGACACGGCCCAGACTCCTACGGGAGGCAGCAGTGGGGAATTTTGGACAATGGGCGCAAGCCTGATCCAGCCATTCCGCGTGCAGGATGAAGGCCCTCGGGTTGTAAACTGCTTTTGTGCAGAACGAAAAGGGCCCGGCTAATATCCGGGTCTCATGACGGTACTGTAAGAATAAGCACCGGCTAACTA
>GV2UCFN02GZ180
GGTGAGTAATACATCGGAACGTGCCCAGACGTGGGGGATAGCCCGGCGAAAGCCGGATTAATACCGCATGAGATCTGAGGATGAAAGCAGGGGACCTTCGGGCCTTGCGCGTTTGGAGCGGCCGATGGCAGATTAGGTAGTTGGTGAGGTAAAGGCTTACCAAGCCTGCGATCTGTAGCTGGTCTGAGAGGATGATCAGCCACACTGGGACTGAGACACGGCCCAGACTCCTACGGGAGGCAGCAGTGGGGAATTTTGGACAATGGGCGCAAGCCTGATCCAGCCATTCCGCGTGCAGGATGAAGGCCCTCGGGTTGTAAACTGCTTTTGTGCAGAACGAAAAGGGCCCGGCTAATATCCGGGTCTCATGACGGTACTGTAAGAATAAGCACCGGCTAACTA
>GV2UCFN02FP1NS
GGTGAGTAATACATCGGAACGTGCCCAGACGTGGGGGATAGCCCGGCGAAAGCCGGATTAATACCGCATGAGATCTGAGGATGAAAGCAGGGGACCTTAGGGCCTTGTGCGTTTGGAGCGGCCGATGGCAGATTAGGTAGTTGGTGAGGTAAAGGCTTACCAAGCCTGCGATCTGTAGCTGGTCTGAGAGGATGATCAGCCACACTGGGACTGAGACACGGCCCAGACTCCTACGGGAGGCAGCAGTGGGGAATTTTGGACAATGGGCGCAAGCCTGATCCAGCCATTCCGCGTGCAGGATGAAGGCCCTCGGGTTGTAAACTGCTTTTGTACAGAACGAAAAAGGCCTGGCTAATATCTGGGTCTCATGACGGTACTGTAAGAATAAGCACCGGCTAACTA
>GV2UCFN02JOK0Z
GGTGAGTAATACATCGGAACGTGCCCAGACGTGGGGGATAGCCCGGCGAAAGCCGGATTAATACCGCATGAGATCTGAGGATGAAAGCAGGGGACCTTAGGGCCTTGTGCGTTTGGAGCGGCCGATGGCAGATTAGGTAGTTGGTGAGGTAAAGGCTTACCAAGCCTGCGATCTGTAGCTGGTCTGAGAGGATGATCAGCCACACTGGGACTGAGACACGGCCCAGACTCCTACGGGAGGCAGCAGTGGGGAATTTTGGACAATGGGCGCAAGCCTGATCCAGCCATTCCGCGTGCAGGATGAAGGCCCTCGGGTTGTAAACTGCTTTTGTACAGAACGAAAAAGGCCTGGCTAATATCTGGGTCTCATGACGGTACTGTAAGAATAAGCACCGGCTAACTA
>GV2UCFN02ID68N
GGTGAGTAATACATCGGAACGTGCCCAGACGTGGGGGATAGCCCGGCGAAAGCCGGATTAATACCGCATGAGATCTGAGGATGAAAGCAGGGGACCTTCGGGCCTTGCGCGTTTGGAGCGGCCGATGGCAGATTAGGTAGTTGGTGAGGTAAAGGCTTACCAAGCCTGCGATCTGTAGCTGGTCTGAGAGGATGATCAGCCACACTGGGACTGAGACACGGCCCAGACTCCTACGGGAGGCAGCAGTGGGGAATTTTGGACAATGGGCGCAAGCCTGATCCAGCCATTCCGCGTGCAGGATGAAGGCCCTCGGGTTGTAAACTGCTTTTGTACAGAACGAAAAAGGACCCGGCTAATATCCGGGTTTCATGACGGTACTGTAAGAATAAGCACCGGCTAACTA
>G3BZQ8102H7IHD
GGTGAGTAATACATCGGAACGTGCCCAGACGTGGGGGATAGCCCGGCGAAAGCCGGATTAATACCGCATGAGATCTGAGGATGAAAGCAGGGGACCTTCGGGCCTTGCGCGTTTGGAGCGGCCGATGGCAGATTAGGTAGTTGGTGAGGTAAAGGCTTACCAAGCCTGCGATCTGTAGCTGGGTCTGAGAGGATGATCAGCCACACTGGGACTGAGACACGGCCCAGACTCCTACGGGAGGCAGCAGTGGGGAATTTTGGACAATGGGCGCAAGCCTGATCCAGCCATTCCGCGTGCAGGATGAAGGCCCTCGGGTTGTAAACTGCTTTTGTACAGAGCGAAAAAGGCCCGGCTAATATCCGGGTCTCATGACGGTACTGTAAGAATAAGCACCGGCTAACTA
>G3BZQ8102FRZZQ
GGTGAGTAATACATCGGAACGTGCCCAGACGTGGGGGATAGCCCGGCGAAAGCCGGATTAATACCGCATGAGATCTGAGGATGAAAGCAGGGGACCTTCGGGCCTTGCGCGTTTGGAGCGGCCGATGGCAGATTAGGTAGTTGGTGAGGTAAAGGCTTACCAAGCCTGCGATCTGTAGCTGGGTCTGAGAGGATGATCAGCCACACTGGGACTGAGACACGGCCCAGACTCCTACGGGAGGCAGCAGTGGGGAATTTTGGACAATGGGCGCAAGCCTGATCCAGCCATTCCGCGTGCAGGATGAAGGCCCTCGGGTTGTAAACTGCTTTTGTACAGAGCGAAAAAGGCCCGGCTAATATCCGGGTCTCATGACGGTACTGTAAGAATAAGCACCGGCTAACTA
>G35JFLI02JD0ZB
GGTGAGTAATACATCGGAACGTGCCCAGACGTGGGGGATAGCCCGGCGAAAGCCGGATTAATACCGCATGAGATCTGAGGATGAAAGCAGGGGACCTTCGGGCCTTGCGCGTTTGGAGCGGCCGATGGCAGATTAGGTAGTTGGTGAGGTAAAGGCTTACCAAGCCTGCGATCTGTAGCTGGGTCTGAGAGGATGATCAGCCACACTGGGACTGAGACACGGCCCAGACTCCTACGGGAGGCAGCAGTGGGGAATTTTGGACAATGGGCGCAAGCCTGATCCAGCCATTCCGCGTGCAGGATGAAGGCCCTCGGGTTGTAAACTGCTTTTGTACAGAGCGAAAAAGGCCCGGCTAATATCCGGGTCTCATGACGGTACTGTAAGAATAAGCACCGGCTAACTA
>G35JFLI02FNTXN
GGTGAGTAATACATCGGAACGTGCCCAGACGTGGGGGATAGCCCGGCGAAAGCCGGATTAATACCGCATGAGATCTGAGGATGAAAGCAGGGGACCTTCGGGCCTTGCGCGTTTGGAGCGGCCGATGGCAGATTAGGTAGTTGGTGAGGTAAAGGCTTACCAAGCCTGCGATCTGTAGCTGGGTCTGAGAGGATGATCAGCCACACTGGGACTGAGACACGGCCCAGACTCCTACGGGAGGCAGCAGTGGGGAATTTTGGACAATGGGCGCAAGCCTGATCCAGCCATTCCGCGTGCAGGATGAAGGCCCTCGGGTTGTAAACTGCTTTTGTACAGAGCGAAAAAGGCCCGGCTAATATCCGGGTCTCATGACGGTACTGTAAGAATAAGCACCGGCTAACTA
>GV2UCFN02GXYNQ
GGTGAGTAATACATCGGAACGTGCCCAGACGTGGGGGATAGCCCGGCGAAAGCCGGATTAATACCGCATGAGATCTGAGGATGAAAGCAGGGGACCTTCGGGCCTTGCGCGTTTGGAGCGGCCGATGGCAGATTAGGTAGTTGGTGAGGTAAAGGCTTACCAAGCCTGCGATCTGTAGCTGGTCTGAGAGGATGATCAGCCACACTGGGACTGAGACACGGCCCAGACTCCTACGGGAGGCAGCAGTGGGGAATTTTGGACAATGGGCGCAAGCCTGATCCAGCCATTCCGCGTGCAGGATGAAGGCCCTCGGGTTGTAAACTGCTTTTGTACAGAACGAAAAAGGCCCGGCTAATATCCGGGTTTCATGACGGTACTGTAAGAATAAGCACCGGCTAACTA
>GV2UCFN02JQNKA
GGTGAGTAATACATCGGAACGTGCCCAGACGTGGGGGATAGCCCGGCGAAAGCCGGATTAATACCGCATGAGATCTGAGGATGAAAGCAGGGGACCTTCGGGCCTTGCGCGTTTGGAGCGGCCGATGGCAGATTAGGTAGTTGGTGAGGTAAAGGCTTACCAAGCCTGCGATCTGTAGCTGGTCTGAGAGGATGATCAGCCACACTGGGACTGAGACACGGCCCAGACTCCTACGGGAGGCAGCAGTGGGGAATTTTGGACAATGGGCGCAAGCCTGATCCAGCCATTCCGCGTGCAGGATGAAGGCCCTCGGGTTGTAAACTGCTTTTGTACAGAACGAAAAAGGCCCGGCTAATATCCGGGTCTCATGACGGTACTGTAAGAATAAGCACCGGCTAACTA
>GV2UCFN02FJUCS
GGTGAGTAATACATCGGAACGTGCCCAGACGTGGGGGATAGCCCGGCGAAAGCCGGATTAATACCGCATGAGATCTGAGGATGAAAGCAGGGGACCTTCGGGCCTTGCGCGTTTGGAGCGGCCGATGGCAGATTAGGTAGTTGGTGAGGTAAAGGCTTACCAAGCCTGCGATCTGTAGCTGGTCTGAGAGGATGATCAGCCACACTGGGACTGAGACACGGCCCAGACTCCTACGGGAGGCAGCAGTGGGGAATTTTGGACAATGGGCGCAAGCCTGATCCAGCCATTCCGCGTGCAGGATGAAGGCCCTCGGGTTGTAAACTGCTTTTGTACAGAACGAAAAAGGCCCGGCTAATATCCGGGTCTCATGACGGTACTGTAAGAATAAGCACCGGCTAACTA
>GV2UCFN02JM0KO
GGTGAGTAATACATCGGAACGTGCCCAGACGTGGGGGATAGCCCGGCGAAAGCCGGATTAATACCGCATGAGATCTGAGGATGAAAGCAGGGGACCTTCGGGCCTTGCGCGTTTGGAGCGGCCGATGGCAGATTAGGTAGTTGGTGAGGTAAAGGCTTACCAAGCCTGCGATCTGTAGCTGGTCTGAGAGGATGATCAGCCACACTGGGACTGAGACACGGCCCAGACTCCTACGGGAGGCAGCAGTGGGGAATTTTGGACAATGGGCGCAAGCCTGATCCAGCCATTCCGCGTGCAGGATGAAGGCCCTCGGGTTGTAAACTGCTTTTGTACAGAACGAAAAAGGCCCGGCTAATATCCGGGTCTCATGACGGTACTGTAAGAATAAGCACCGGCTAACTA
>GV2UCFN02GMNMU
GGTGAGTAATACATCGGAACGTGCCCAGACGTGGGGGATAGCCCGGCGAAAGCCGGATTAATACCGCATGAGATCTGAGGATGAAAGCAGGGGACCTTCGGGCCTTGCGCGTTTGGAGCGGCCGATGGCAGATTAGGTAGTTGGTGAGGTAAAGGCTTACCAAGCCTGCGATCTGTAGCTGGTCTGAGAGGATGATCAGCCACACTGGGACTGAGACACGGCCCAGACTCCTACGGGAGGCAGCAGTGGGGAATTTTGGACAATGGGCGCAAGCCTGATCCAGCCATTCCGCGTGCAGGATGAAGGCCCTCGGGTTGTAAACTGCTTTTGTACAGAACGAAAAAGGCCCGGCTAATATCCGGGTCTCATGACGGTACTGTAAGAATAAGCACCGGCTAACTA
>GV2UCFN02GEHED
GGTGAGTAATACATCGGAACGTGCCCAGACGTGGGGGATAGCCCGGCGAAAGCCGGATTAATACCGCATGAGATCTGAGGATGAAAGCAGGGGACCTTCGGGCCTTGCGCGTTTGGAGCGGCCGATGGCAGATTAGGTAGTTGGTGAGGTAAAGGCTTACCAAGCCTGCGATCTGTAGCTGGTCTGAGAGGATGATCAGCCACACTGGGACTGAGACACGGCCCAGACTCCTACGGGAGGCAGCAGTGGGGAATTTTGGACAATGGGCGCAAGCCTGATCCAGCCATTCCGCGTGCAGGATGAAGGCCCTCGGGTTGTAAACTGCTTTTGTACAGAACGAAAAAGGCCCGGCTAATATCCGGGTCTCATGACGGTACTGTAAGAATAAGCACCGGCTAACTA
>GV2UCFN02JWM9J
GGTGAGTAATACATCGGAACGTGCCCAGACGTGGGGGATAGCCCGGCGAAAGCCGGATTAATACCGCATGAGATCTGAGGATGAAAGCAGGGGACCTTCGGGCCTTGCGCGTTTGGAGCGGCCGATGGCAGATTAGGTAGTTGGTGAGGTAAAGGCTTACCAAGCCTGCGATCTGTAGCTGGTCTGAGAGGATGATCAGCCACACTGGGACTGAGACACGGCCCAGACTCCTACGGGAGGCAGCAGTGGGGAATTTTGGACAATGGGCGCAAGCCTGATCCAGCCATTCCGCGTGCAGGATGAAGGCCCTCGGGTTGTAAACTGCTTTTGTACAGAACGAAAAAGGCCCGGCTAATATCCGGGTCTCATGACGGTACTGTAAGAATAAGCACCGGCTAACTA
>GV2UCFN02FOWLT
GGTGAGTAATACATCGGAACGTGCCCAGACGTGGGGGATAGCCCGGCGAAAGCCGGATTAATACCGCATGAGATCTGAGGATGAAAGCAGGGGACCTTCGGGCCTTGCGCGTTTGGAGCGGCCGATGGCAGATTAGGTAGTTGGTGAGGTAAAGGCTTACCAAGCCTGCGATCTGTAGCTGGTCTGAGAGGATGATCAGCCACACTGGGACTGAGACACGGCCCAGACTCCTACGGGAGGCAGCAGTGGGGAATTTTGGACAATGGGCGCAAGCCTGATCCAGCCATTCCGCGTGCAGGATGAAGGCCCTCGGGTTGTAAACTGCTTTTGTACAGAACGAAAAAGGCCCGGCTAATATCCGGGTCTCATGACGGTACTGTAAGAATAAGCACCGGCTAACTA
>GV2UCFN02JENCJ
GGTGAGTAATACATCGGAACGTGCCCAGACGTGGGGGATAGCCCGGCGAAAGCCGGATTAATACCGCATGAGATCTGAGGATGAAAGCAGGGGACCTTCGGGCCTTGCGCGTTTGGAGCGGCCGATGGCAGATTAGGTAGTTGGTGAGGTAAAGGCTTACCAAGCCTGCGATCTGTAGCTGGTCTGAGAGGATGATCAGCCACACTGGGACTGAGACACGGCCCAGACTCCTACGGGAGGCAGCAGTGGGGAATTTTGGACAATGGGCGCAAGCCTGATCCAGCCATTCCGCGTGCAGGATGAAGGCCCTCGGGTTGTAAACTGCTTTTGTACAGAACGAAAAAGGCCCGGCTAATATCCGGGTCTCATGACGGTACTGTAAGAATAAGCACCGGCTAACTA
>GV2UCFN02FFWU4
GGTGAGTAATACATCGGAACGTGCCCAGACGTGGGGGATAGCCCGGCGAAAGCCGGATTAATACCGCATGAGATCTGAGGATGAAAGCAGGGGACCTTCGGGCCTTGCGCGTTTGGAGCGGCCGATGGCAGATTAGGTAGTTGGTGAGGTAAAGGCTTACCAAGCCTGCGATCTGTAGCTGGTCTGAGAGGATGATCAGCCACACTGGGACTGAGACACGGCCCAGACTCCTACGGGAGGCAGCAGTGGGGAATTTTGGACAATGGGCGCAAGCCTGATCCAGCCATTCCGCGTGCAGGATGAAGGCCCTCGGGTTGTAAACTGCTTTTGTACAGAACGAAAAAGGCCCGGCTAATATCCGGGTCTCATGACGGTACTGTAAGAATAAGCACCGGCTAACTA
>GV2UCFN02IPXTU
GGTGAGTAATACATCGGAACGTGCCCAGACGTGGGGGATAGCCCGGCGAAAGCCGGATTAATACCGCATGAGATCTGAGGATGAAAGCAGGGGACCTTCGGGCCTTGCGCGTTTGGAGCGGCCGATGGCAGATTAGGTAGTTGGTGAGGTAAAGGCTTACCAAGCCTGCGATCTGTAGCTGGTCTGAGAGGATGATCAGCCACACTGGGACTGAGACACGGCCCAGACTCCTACGGGAGGCAGCAGTGGGGAATTTTGGACAATGGGCGCAAGCCTGATCCAGCCATTCCGCGTGCAGGATGAAGGCCCTCGGGTTGTAAACTGCTTTTGTACAGAACGAAAAAGGCCCGGCTAATATCCGGGTCTCATGACGGTACTGTAAGAATAAGCACCGGCTAACTA
>GV2UCFN02H2XSW
GGTGAGTAATACATCGGAACGTGCCCAGACGTGGGGGATAGCCCGGCGAAAGCCGGATTAATACCGCATGAGATCTGAGGATGAAAGCAGGGGACCTTCGGGCCTTGCGCGTTTGGAGCGGCCGATGGCAGATTAGGTAGTTGGTGAGGTAAAGGCTTACCAAGCCTGCGATCTGTAGCTGGTCTGAGAGGATGATCAGCCACACTGGGACTGAGACACGGCCCAGACTCCTACGGGAGGCAGCAGTGGGGAATTTTGGACAATGGGCGCAAGCCTGATCCAGCCATTCCGCGTGCAGGATGAAGGCCCTCGGGTTGTAAACTGCTTTTGTACAGAACGAAAAAGGCCCGGCTAATATCCGGGTCTCATGACGGTACTGTAAGAATAAGCACCGGCTAACTA
>GV2UCFN02GPPSZ
GGTGAGTAATACATCGGAACGTGCCCAGACGTGGGGGATAGCCCGGCGAAAGCCGGATTAATACCGCATGAGATCTGAGGATGAAAGCAGGGGACCTTCGGGCCTTGCGCGTTTGGAGCGGCCGATGGCAGATTAGGTAGTTGGTGAGGTAAAGGCTTACCAAGCCTGCGATCTGTAGCTGGTCTGAGAGGATGATCAGCCACACTGGGACTGAGACACGGCCCAGACTCCTACGGGAGGCAGCAGTGGGGAATTTTGGACAATGGGCGCAAGCCTGATCCAGCCATTCCGCGTGCAGGATGAAGGCCCTCGGGTTGTAAACTGCTTTTGTACAGAACGAAAAAGGCCCGGCTAATATCCGGGTCTCATGACGGTACTGTAAGAATAAGCACCGGCTAACTA
>GV2UCFN02JEII6
GGTGAGTAATACATCGGAACGTGCCCAGACGTGGGGGATAGCCCGGCGAAAGCCGGATTAATACCGCATGAGATCTGAGGATGAAAGCAGGGGACCTTCGGGCCTTGCGCGTTTGGAGCGGCCGATGGCAGATTAGGTAGTTGGTGAGGTAAAGGCTTACCAAGCCTGCGATCTGTAGCTGGTCTGAGAGGATGATCAGCCACACTGGGACTGAGACACGGCCCAGACTCCTACGGGAGGCAGCAGTGGGGAATTTTGGACAATGGGCGCAAGCCTGATCCAGCCATTCCGCGTGCAGGATGAAGGCCCTCGGGTTGTAAACTGCTTTTGTACAGAACGAAAAAGGCCCGGCTAATATCCGGGTCTCATGACGGTACTGTAAGAATAAGCACCGGCTAACTA
>GV2UCFN02JDJ3J
GGTGAGTAATACATCGGAACGTGCCCAGACGTGGGGGATAGCCCGGCGAAAGCCGGATTAATACCGCATGAGATCTGAGGATGAAAGCAGGGGACCTTCGGGCCTTGCGCGTTTGGAGCGGCCGATGGCAGATTAGGTAGTTGGTGAGGTAAAGGCTTACCAAGCCTGCGATCTGTAGCTGGTCTGAGAGGATGATCAGCCACACTGGGACTGAGACACGGCCCAGACTCCTACGGGAGGCAGCAGTGGGGAATTTTGGACAATGGGCGCAAGCCTGATCCAGCCATTCCGCGTGCAGGATGAAGGCCCTCGGGTTGTAAACTGCTTTTGTACAGAACGAAAAAGGCCCGGCTAATATCCGGGTCTCATGACGGTACTGTAAGAATAAGCACCGGCTAACTA
>GV2UCFN02G9PGI
GGTGAGTAATACATCGGAACGTGCCCAGACGTGGGGGATAGCCCGGCGAAAGCCGGATTAATACCGCATGAGATCTGAGGATGAAAGCAGGGGACCTTCGGGCCTTGCGCGTTTGGAGCGGCCGATGGCAGATTAGGTAGTTGGTGAGGTAAAGGCTTACCAAGCCTGCGATCTGTAGCTGGTCTGAGAGGATGATCAGCCACACTGGGACTGAGACACGGCCCAGACTCCTACGGGAGGCAGCAGTGGGGAATTTTGGACAATGGGCGCAAGCCTGATCCAGCCATTCCGCGTGCAGGATGAAGGCCCTCGGGTTGTAAACTGCTTTTGTACAGAACGAAAAAGGCCCGGCTAATATCCGGGTCTCATGACGGTACTGTAAGAATAAGCACCGGCTAACTA
>GV2UCFN02ICCDY
GGTGAGTAATACATCGGAACGTGCCCAGACGTGGGGGATAGCCCGGCGAAAGCCGGATTAATACCGCATGAGATCTGAGGATGAAAGCAGGGGACCTTCGGGCCTTGCGCGTTTGGAGCGGCCGATGGCAGATTAGGTAGTTGGTGAGGTAAAGGCTTACCAAGCCTGCGATCTGTAGCTGGTCTGAGAGGATGATCAGCCACACTGGGACTGAGACACGGCCCAGACTCCTACGGGAGGCAGCAGTGGGGAATTTTGGACAATGGGCGCAAGCCTGATCCAGCCATTCCGCGTGCAGGATGAAGGCCCTCGGGTTGTAAACTGCTTTTGTACAGAACGAAAAAGGCCCGGCTAATATCCGGGTCTCATGACGGTACTGTAAGAATAAGCACCGGCTAACTA
>GV2UCFN02JB84Y
GGTGAGTAATACATCGGAACGTGCCCAGACGTGGGGGATAGCCCGGCGAAAGCCGGATTAATACCGCATGAGATCTGAGGATGAAAGCAGGGGACCTTCGGGCCTTGCGCGTTTGGAGCGGCCGATGGCAGATTAGGTAGTTGGTGAGGTAAAGGCTTACCAAGCCTGCGATCTGTAGCTGGTCTGAGAGGATGATCAGCCACACTGGGACTGAGACACGGCCCAGACTCCTACGGGAGGCAGCAGTGGGGAATTTTGGACAATGGGCGCAAGCCTGATCCAGCCATTCCGCGTGCAGGATGAAGGCCCTCGGGTTGTAAACTGCTTTTGTACAGAACGAAAAAGGCCCGGCTAATATCCGGGTCTCATGACGGTACTGTAAGAATAAGCACCGGCTAACTA
>GV2UCFN02H1U2Q
GGTGAGTAATACATCGGAACGTGCCCAGACGTGGGGGATAGCCCGGCGAAAGCCGGATTAATACCGCATGAGATCTGAGGATGAAAGCAGGGGACCTTCGGGCCTTGCGCGTTTGGAGCGGCCGATGGCAGATTAGGTAGTTGGTGAGGTAAAGGCTTACCAAGCCTGCGATCTGTAGCTGGTCTGAGAGGATGATCAGCCACACTGGGACTGAGACACGGCCCAGACTCCTACGGGAGGCAGCAGTGGGGAATTTTGGACAATGGGCGCAAGCCTGATCCAGCCATTCCGCGTGCAGGATGAAGGCCCTCGGGTTGTAAACTGCTTTTGTACAGAACGAAAAAGGCCCGGCTAATATCCGGGTCTCATGACGGTACTGTAAGAATAAGCACCGGCTAACTA
>GV2UCFN02IV4IO
GGTGAGTAATACATCGGAACGTGCCCAGACGTGGGGGATAGCCCGGCGAAAGCCGGATTAATACCGCATGAGATCTGAGGATGAAAGCAGGGGACCTTCGGGCCTTGCGCGTTTGGAGCGGCCGATGGCAGATTAGGTAGTTGGTGAGGTAAAGGCTTACCAAGCCTGCGATCTGTAGCTGGTCTGAGAGGATGATCAGCCACACTGGGACTGAGACACGGCCCAGACTCCTACGGGAGGCAGCAGTGGGGAATTTTGGACAATGGGCGCAAGCCTGATCCAGCCATTCCGCGTGCAGGATGAAGGCCCTCGGGTTGTAAACTGCTTTTGTACAGAACGAAAAAGGCCCGGCTAATATCCGGGTCTCATGACGGTACTGTAAGAATAAGCACCGGCTAACTA
>GV2UCFN02H443B
GGTGAGTAATACATCGGAACGTGCCCAGACGTGGGGGATAGCCCGGCGAAAGCCGGATTAATACCGCATGAGATCTGAGGATGAAAGCAGGGGACCTTCGGGCCTTGCGCGTTTGGAGCGGCCGATGGCAGATTAGGTAGTTGGTGAGGTAAAGGCTTACCAAGCCTGCGATCTGTAGCTGGTCTGAGAGGATGATCAGCCACACTGGGACTGAGACACGGCCCAGACTCCTACGGGAGGCAGCAGTGGGGAATTTTGGACAATGGGCGCAAGCCTGATCCAGCCATTCCGCGTGCAGGATGAAGGCCCTCGGGTTGTAAACTGCTTTTGTACAGAACGAAAAAGGCCCGGCTAATATCCGGGTCTCATGACGGTACTGTAAGAATAAGCACCGGCTAACTA
>GV2UCFN02ICK3N
GGTGAGTAATACATCGGAACGTGCCCAGACGTGGGGGATAGCCCGGCGAAAGCCGGATTAATACCGCATGAGATCTGAGGATGAAAGCAGGGGACCTTCGGGCCTTGCGCGTTTGGAGCGGCCGATGGCAGATTAGGTAGTTGGTGAGGTAAAGGCTTACCAAGCCTGCGATCTGTAGCTGGTCTGAGAGGATGATCAGCCACACTGGGACTGAGACACGGCCCAGACTCCTACGGGAGGCAGCAGTGGGGAATTTTGGACAATGGGCGCAAGCCTGATCCAGCCATTCCGCGTGCAGGATGAAGGCCCTCGGGTTGTAAACTGCTTTTGTACAGAACGAAAAAGGCCCGGCTAATATCCGGGTCTCATGACGGTACTGTAAGAATAAGCACCGGCTAACTA
>GV2UCFN02I0238
GGTGAGTAATACATCGGAACGTGCCCAGACGTGGGGGATAGCCCGGCGAAAGCCGGATTAATACCGCATGAGATCTGAGGATGAAAGCAGGGGACCTTCGGGCCTTGCGCGTTTGGAGCGGCCGATGGCAGATTAGGTAGTTGGTGAGGTAAAGGCTTACCAAGCCTGCGATCTGTAGCTGGTCTGAGAGGATGATCAGCCACACTGGGACTGAGACACGGCCCAGACTCCTACGGGAGGCAGCAGTGGGGAATTTTGGACAATGGGCGCAAGCCTGATCCAGCCATTCCGCGTGCAGGATGAAGGCCCTCGGGTTGTAAACTGCTTTTGTACAGAACGAAAAAGGCCCGGCTAATATCCGGGTCTCATGACGGTACTGTAAGAATAAGCACCGGCTAACTA
>GV2UCFN02HOJQS
GGTGAGTAATACATCGGAACGTGCCCAGACGTGGGGGATAGCCCGGCGAAAGCCGGATTAATACCGCATGAGATCTGAGGATGAAAGCAGGGGACCTTCGGGCCTTGCGCGTTTGGAGCGGCCGATGGCAGATTAGGTAGTTGGTGAGGTAAAGGCTTACCAAGCCTGCGATCTGTAGCTGGTCTGAGAGGATGATCAGCCACACTGGGACTGAGACACGGCCCAGACTCCTACGGGAGGCAGCAGTGGGGAATTTTGGACAATGGGCGCAAGCCTGATCCAGCCATTCCGCGTGCAGGATGAAGGCCCTCGGGTTGTAAACTGCTTTTGTACAGAACGAAAAAGGCCCGGCTAATATCCGGGTCTCATGACGGTACTGTAAGAATAAGCACCGGCTAACTA
>GV2UCFN02IE761
GGTGAGTAATACATCGGAACGTGCCCAGACGTGGGGGATAGCCCGGCGAAAGCCGGATTAATACCGCATGAGATCTGAGGATGAAAGCAGGGGACCTTCGGGCCTTGCGCGTTTGGAGCGGCCGATGGCAGATTAGGTAGTTGGTGAGGTAAAGGCTTACCAAGCCTGCGATCTGTAGCTGGTCTGAGAGGATGATCAGCCACACTGGGACTGAGACACGGCCCAGACTCCTACGGGAGGCAGCAGTGGGGAATTTTGGACAATGGGCGCAAGCCTGATCCAGCCATTCCGCGTGCAGGATGAAGGCCCTCGGGTTGTAAACTGCTTTTGTACAGAACGAAAAAGGCCCGGCTAATATCCGGGTCTCATGACGGTACTGTAAGAATAAGCACCGGCTAACTA
>GV2UCFN02H4PP7
GGTGAGTAATACATCGGAACGTGCCCAGACGTGGGGGATAGCCCGGCGAAAGCCGGATTAATACCGCATGAGATCTGAGGATGAAAGCAGGGGACCTTCGGGCCTTGCGCGTTTGGAGCGGCCGATGGCAGATTAGGTAGTTGGTGAGGTAAAGGCTTACCAAGCCTGCGATCTGTAGCTGGTCTGAGAGGATGATCAGCCACACTGGGACTGAGACACGGCCCAGACTCCTACGGGAGGCAGCAGTGGGGAATTTTGGACAATGGGCGCAAGCCTGATCCAGCCATTCCGCGTGCAGGATGAAGGCCCTCGGGTTGTAAACTGCTTTTGTACAGAACGAAAAAGGCCCGGCTAATATCCGGGTCTCATGACGGTACTGTAAGAATAAGCACCGGCTAACTA
>GV2UCFN02F21JG
GGTGAGTAATACATCGGAACGTGCCCAGACGTGGGGGATAGCCCGGCGAAAGCCGGATTAATACCGCATGAGATCTGAGGATGAAAGCAGGGGACCTTCGGGCCTTGCGCGTTTGGAGCGGCCGATGGCAGATTAGGTAGTTGGTGAGGTAAAGGCTTACCAAGCCTGCGATCTGTAGCTGGTCTGAGAGGATGATCAGCCACACTGGGACTGAGACACGGCCCAGACTCCTACGGGAGGCAGCAGTGGGGAATTTTGGACAATGGGCGCAAGCCTGATCCAGCCATTCCGCGTGCAGGATGAAGGCCCTCGGGTTGTAAACTGCTTTTGTACAGAACGAAAAAGGCCCGGCTAATATCCGGGTCTCATGACGGTACTGTAAGAATAAGCACCGGCTAACTA
>GV2UCFN02HG8N4
GGTGAGTAATACATCGGAACGTGCCCAGACGTGGGGGATAGCCCGGCGAAAGCCGGATTAATACCGCATGAGATCTGAGGATGAAAGCAGGGGACCTTCGGGCCTTGCGCGTTTGGAGCGGCCGATGGCAGATTAGGTAGTTGGTGAGGTAAAGGCTTACCAAGCCTGCGATCTGTAGCTGGTCTGAGAGGATGATCAGCCACACTGGGACTGAGACACGGCCCAGACTCCTACGGGAGGCAGCAGTGGGGAATTTTGGACAATGGGCGCAAGCCTGATCCAGCCATTCCGCGTGCAGGATGAAGGCCCTCGGGTTGTAAACTGCTTTTGTACAGAACGAAAAAGGCCCGGCTAATATCCGGGTCTCATGACGGTACTGTAAGAATAAGCACCGGCTAACTA
>GV2UCFN02GE82Y
GGTGAGTAATACATCGGAACGTGCCCAGACGTGGGGGATAGCCCGGCGAAAGCCGGATTAATACCGCATGAGATCTGAGGATGAAAGCAGGGGACCTTCGGGCCTTGCGCGTTTGGAGCGGCCGATGGCAGATTAGGTAGTTGGTGAGGTAAAGGCTTACCAAGCCTGCGATCTGTAGCTGGTCTGAGAGGATGATCAGCCACACTGGGACTGAGACACGGCCCAGACTCCTACGGGAGGCAGCAGTGGGGAATTTTGGACAATGGGCGCAAGCCTGATCCAGCCATTCCGCGTGCAGGATGAAGGCCCTCGGGTTGTAAACTGCTTTTGTACAGAACGAAAAAGGCCCGGCTAATATCCGGGTCTCATGACGGTACTGTAAGAATAAGCACCGGCTAACTA
>GV2UCFN02GOQDI
GGTGAGTAATACATCGGAACGTGCCCAGACGTGGGGGATAGCCCGGCGAAAGCCGGATTAATACCGCATGAGATCTGAGGATGAAAGCAGGGGACCTTCGGGCCTTGCGCGTTTGGAGCGGCCGATGGCAGATTAGGTAGTTGGTGAGGTAAAGGCTTACCAAGCCTGCGATCTGTAGCTGGTCTGAGAGGATGATCAGCCACACTGGGACTGAGACACGGCCCAGACTCCTACGGGAGGCAGCAGTGGGGAATTTTGGACAATGGGCGCAAGCCTGATCCAGCCATTCCGCGTGCAGGATGAAGGCCCTCGGGTTGTAAACTGCTTTTGTACAGAACGAAAAAGGCCCGGCTAATATCCGGGTCTCATGACGGTACTGTAAGAATAAGCACCGGCTAACTA
>GV2UCFN02IKRJ9
GGTGAGTAATACATCGGAACGTGCCCAGACGTGGGGGATAGCCCGGCGAAAGCCGGATTAATACCGCATGAGATCTGAGGATGAAAGCAGGGGACCTTCGGGCCTTGCGCGTTTGGAGCGGCCGATGGCAGATTAGGTAGTTGGTGAGGTAAAGGCTTACCAAGCCTGCGATCTGTAGCTGGTCTGAGAGGATGATCAGCCACACTGGGACTGAGACACGGCCCAGACTCCTACGGGAGGCAGCAGTGGGGAATTTTGGACAATGGGCGCAAGCCTGATCCAGCCATTCCGCGTGCAGGATGAAGGCCCTCGGGTTGTAAACTGCTTTTGTACAGAACGAAAAAGGCCCGGCTAATATCCGGGTCTCATGACGGTACTGTAAGAATAAGCACCGGCTAACTA
>GV2UCFN02IHJAU
GGTGAGTAATACATCGGAACGTGCCCAGACGTGGGGGATAGCCCGGCGAAAGCCGGATTAATACCGCATGAGATCTGAGGATGAAAGCAGGGGACCTTCGGGCCTTGCGCGTTTGGAGCGGCCGATGGCAGATTAGGTAGTTGGTGAGGTAAAGGCTTACCAAGCCTGCGATCTGTAGCTGGTCTGAGAGGATGATCAGCCACACTGGGACTGAGACACGGCCCAGACTCCTACGGGAGGCAGCAGTGGGGAATTTTGGACAATGGGCGCAAGCCTGATCCAGCCATTCCGCGTGCAGGATGAAGGCCCTCGGGTTGTAAACTGCTTTTGTACAGAACGAAAAAGGCCCGGCTAATATCCGGGTCTCATGACGGTACTGTAAGAATAAGCACCGGCTAACTA
>GV2UCFN02IU3LQ
GGTGAGTAATACATCGGAACGTGCCCAGACGTGGGGGATAGCCCGGCGAAAGCCGGATTAATACCGCATGAGATCTGAGGATGAAAGCAGGGGACCTTCGGGCCTTGCGCGTTTGGAGCGGCCGATGGCAGATTAGGTAGTTGGTGAGGTAAAGGCTTACCAAGCCTGCGATCTGTAGCTGGTCTGAGAGGATGATCAGCCACACTGGGACTGAGACACGGCCCAGACTCCTACGGGAGGCAGCAGTGGGGAATTTTGGACAATGGGCGCAAGCCTGATCCAGCCATTCCGCGTGCAGGATGAAGGCCCTCGGGTTGTAAACTGCTTTTGTACAGAACGAAAAAGGCCCGGCTAATATCCGGGTCTCATGACGGTACTGTAAGAATAAGCACCGGCTAACTA
>GV2UCFN02IRW55
GGTGAGTAATACATCGGAACGTGCCCAGACGTGGGGGATAGCCCGGCGAAAGCCGGATTAATACCGCATGAGATCTGAGGATGAAAGCAGGGGACCTTCGGGCCTTGCGCGTTTGGAGCGGCCGATGGCAGATTAGGTAGTTGGTGAGGTAAAGGCTTACCAAGCCTGCGATCTGTAGCTGGTCTGAGAGGATGATCAGCCACACTGGGACTGAGACACGGCCCAGACTCCTACGGGAGGCAGCAGTGGGGAATTTTGGACAATGGGCGCAAGCCTGATCCAGCCATTCCGCGTGCAGGATGAAGGCCCTCGGGTTGTAAACTGCTTTTGTACAGAACGAAAAAGGCCCGGCTAATATCCGGGTCTCATGACGGTACTGTAAGAATAAGCACCGGCTAACTA
>GV2UCFN02FL9DG
GGTGAGTAATACATCGGAACGTGCCCAGACGTGGGGGATAGCCCGGCGAAAGCCGGATTAATACCGCATGAGATCTGAGGATGAAAGCAGGGGACCTTCGGGCCTTGCGCGTTTGGAGCGGCCGATGGCAGATTAGGTAGTTGGTGAGGTAAAGGCTTACCAAGCCTGCGATCTGTAGCTGGTCTGAGAGGATGATCAGCCACACTGGGACTGAGACACGGCCCAGACTCCTACGGGAGGCAGCAGTGGGGAATTTTGGACAATGGGCGCAAGCCTGATCCAGCCATTCCGCGTGCAGGATGAAGGCCCTCGGGTTGTAAACTGCTTTTGTACAGAACGAAAAAGGCCCGGCTAATATCCGGGTCTCATGACGGTACTGTAAGAATAAGCACCGGCTAACTA
>GV2UCFN02JN7UN
GGTGAGTAATACATCGGAACGTGCCCAGACGTGGGGGATAGCCCGGCGAAAGCCGGATTAATACCGCATGAGATCTGAGGATGAAAGCAGGGGACCTTCGGGCCTTGCGCGTTTGGAGCGGCCGATGGCAGATTAGGTAGTTGGTGAGGTAAAGGCTTACCAAGCCTGCGATCTGTAGCTGGTCTGAGAGGATGATCAGCCACACTGGGACTGAGACACGGCCCAGACTCCTACGGGAGGCAGCAGTGGGGAATTTTGGACAATGGGCGCAAGCCTGATCCAGCCATTCCGCGTGCAGGATGAAGGCCCTCGGGTTGTAAACTGCTTTTGTACAGAACGAAAAAGGCCCGGCTAATATCCGGGTCTCATGACGGTACTGTAAGAATAAGCACCGGCTAACTA
>GV2UCFN02H6DWN
GGTGAGTAATACATCGGAACGTGCCCAGACGTGGGGGATAGCCCGGCGAAAGCCGGATTAATACCGCATGAGATCTGAGGATGAAAGCAGGGGACCTTCGGGCCTTGCGCGTTTGGAGCGGCCGATGGCAGATTAGGTAGTTGGTGAGGTAAAGGCTTACCAAGCCTGCGATCTGTAGCTGGTCTGAGAGGATGATCAGCCACACTGGGACTGAGACACGGCCCAGACTCCTACGGGAGGCAGCAGTGGGGAATTTTGGACAATGGGCGCAAGCCTGATCCAGCCATTCCGCGTGCAGGATGAAGGCCCTCGGGTTGTAAACTGCTTTTGTACAGAACGAAAAAGGCCCGGCTAATATCCGGGTCTCATGACGGTACTGTAAGAATAAGCACCGGCTAACTA
>GV2UCFN02IVRZL
GGTGAGTAATACATCGGAACGTGCCCAGACGTGGGGGATAGCCCGGCGAAAGCCGGATTAATACCGCATGAGATCTGAGGATGAAAGCAGGGGACCTTCGGGCCTTGCGCGTTTGGAGCGGCCGATGGCAGATTAGGTAGTTGGTGAGGTAAAGGCTTACCAAGCCTGCGATCTGTAGCTGGTCTGAGAGGATGATCAGCCACACTGGGACTGAGACACGGCCCAGACTCCTACGGGAGGCAGCAGTGGGGAATTTTGGACAATGGGCGCAAGCCTGATCCAGCCATTCCGCGTGCAGGATGAAGGCCCTCGGGTTGTAAACTGCTTTTGTACAGAACGAAAAAGGCCCGGCTAATATCCGGGTCTCATGACGGTACTGTAAGAATAAGCACCGGCTAACTA
>GV2UCFN02HAK4D
GGTGAGTAATACATCGGAACGTGCCCAGACGTGGGGGATAGCCCGGCGAAAGCCGGATTAATACCGCATGAGATCTGAGGATGAAAGCAGGGGACCTTCGGGCCTTGCGCGTTTGGAGCGGCCGATGGCAGATTAGGTAGTTGGTGAGGTAAAGGCTTACCAAGCCTGCGATCTGTAGCTGGTCTGAGAGGATGATCAGCCACACTGGGACTGAGACACGGCCCAGACTCCTACGGGAGGCAGCAGTGGGGAATTTTGGACAATGGGCGCAAGCCTGATCCAGCCATTCCGCGTGCAGGATGAAGGCCCTCGGGTTGTAAACTGCTTTTGTACAGAACGAAAAAGGCCCGGCTAATATCCGGGTCTCATGACGGTACTGTAAGAATAAGCACCGGCTAACTA
>GV2UCFN02HGQZD
GGTGAGTAATACATCGGAACGTGCCCAGACGTGGGGGATAGCCCGGCGAAAGCCGGATTAATACCGCATGAGATCTGAGGATGAAAGCAGGGGACCTTCGGGCCTTGCGCGTTTGGAGCGGCCGATGGCAGATTAGGTAGTTGGTGAGGTAAAGGCTTACCAAGCCTGCGATCTGTAGCTGGTCTGAGAGGATGATCAGCCACACTGGGACTGAGACACGGCCCAGACTCCTACGGGAGGCAGCAGTGGGGAATTTTGGACAATGGGCGCAAGCCTGATCCAGCCATTCCGCGTGCAGGATGAAGGCCCTCGGGTTGTAAACTGCTTTTGTACAGAACGAAAAAGGCCCGGCTAATATCCGGGTCTCATGACGGTACTGTAAGAATAAGCACCGGCTAACTA
>GV2UCFN02GBEVD
GGTGAGTAATACATCGGAACGTGCCCAGACGTGGGGGATAGCCCGGCGAAAGCCGGATTAATACCGCATGAGATCTGAGGATGAAAGCAGGGGACCTTCGGGCCTTGCGCGTTTGGAGCGGCCGATGGCAGATTAGGTAGTTGGTGAGGTAAAGGCTTACCAAGCCTGCGATCTGTAGCTGGTCTGAGAGGATGATCAGCCACACTGGGACTGAGACACGGCCCAGACTCCTACGGGAGGCAGCAGTGGGGAATTTTGGACAATGGGCGCAAGCCTGATCCAGCCATTCCGCGTGCAGGATGAAGGCCCTCGGGTTGTAAACTGCTTTTGTACAGAACGAAAAAGGCCCGGCTAATATCCGGGTCTCATGACGGTACTGTAAGAATAAGCACCGGCTAACTA
>GV2UCFN02GZ2LO
GGTGAGTAATACATCGGAACGTGCCCAGACGTGGGGGATAGCCCGGCGAAAGCCGGATTAATACCGCATGAGATCTGAGGATGAAAGCAGGGGACCTTCGGGCCTTGCGCGTTTGGAGCGGCCGATGGCAGATTAGGTAGTTGGTGAGGTAAAGGCTTACCAAGCCTGCGATCTGTAGCTGGTCTGAGAGGATGATCAGCCACACTGGGACTGAGACACGGCCCAGACTCCTACGGGAGGCAGCAGTGGGGAATTTTGGACAATGGGCGCAAGCCTGATCCAGCCATTCCGCGTGCAGGATGAAGGCCCTCGGGTTGTAAACTGCTTTTGTACAGAACGAAAAAGGCCCGGCTAATATCCGGGTCTCATGACGGTACTGTAAGAATAAGCACCGGCTAACTA
>GV2UCFN02JTTEM
GGTGAGTAATACATCGGAACGTGCCCAGACGTGGGGGATAGCCCGGCGAAAGCCGGATTAATACCGCATGAGATCTGAGGATGAAAGCAGGGGACCTTCGGGCCTTGCGCGTTTGGAGCGGCCGATGGCAGATTAGGTAGTTGGTGAGGTAAAGGCTTACCAAGCCTGCGATCTGTAGCTGGTCTGAGAGGATGATCAGCCACACTGGGACTGAGACACGGCCCAGACTCCTACGGGAGGCAGCAGTGGGGAATTTTGGACAATGGGCGCAAGCCTGATCCAGCCATTCCGCGTGCAGGATGAAGGCCCTCGGGTTGTAAACTGCTTTTGTACAGAACGAAAAAGGCCCGGCTAATATCCGGGTCTCATGACGGTACTGTAAGAATAAGCACCGGCTAACTA
>GV2UCFN02G8MMV
GGTGAGTAATACATCGGAACGTGCCCAGACGTGGGGGATAGCCCGGCGAAAGCCGGATTAATACCGCATGAGATCTGAGGATGAAAGCAGGGGACCTTCGGGCCTTGCGCGTTTGGAGCGGCCGATGGCAGATTAGGTAGTTGGTGAGGTAAAGGCTTACCAAGCCTGCGATCTGTAGCTGGTCTGAGAGGATGATCAGCCACACTGGGACTGAGACACGGCCCAGACTCCTACGGGAGGCAGCAGTGGGGAATTTTGGACAATGGGCGCAAGCCTGATCCAGCCATTCCGCGTGCAGGATGAAGGCCCTCGGGTTGTAAACTGCTTTTGTACAGAACGAAAAAGGCCCGGCTAATATCCGGGTCTCATGACGGTACTGTAAGAATAAGCACCGGCTAACTA
>GV2UCFN02H4WHN
GGTGAGTAATACATCGGAACGTGCCCAGACGTGGGGGATAGCCCGGCGAAAGCCGGATTAATACCGCATGAGATCTGAGGATGAAAGCAGGGGACCTTCGGGCCTTGCGCGTTTGGAGCGGCCGATGGCAGATTAGGTAGTTGGTGAGGTAAAGGCTTACCAAGCCTGCGATCTGTAGCTGGTCTGAGAGGATGATCAGCCACACTGGGACTGAGACACGGCCCAGACTCCTACGGGAGGCAGCAGTGGGGAATTTTGGACAATGGGCGCAAGCCTGATCCAGCCATTCCGCGTGCAGGATGAAGGCCCTCGGGTTGTAAACTGCTTTTGTACAGAACGAAAAAGGCCCGGCTAATATCCGGGTCTCATGACGGTACTGTAAGAATAAGCACCGGCTAACTA
>GV2UCFN02IM5SN
GGTGAGTAATACATCGGAACGTGCCCAGACGTGGGGGATAGCCCGGCGAAAGCCGGATTAATACCGCATGAGATCTGAGGATGAAAGCAGGGGACCTTCGGGCCTTGCGCGTTTGGAGCGGCCGATGGCAGATTAGGTAGTTGGTGAGGTAAAGGCTTACCAAGCCTGCGATCTGTAGCTGGTCTGAGAGGATGATCAGCCACACTGGGACTGAGACACGGCCCAGACTCCTACGGGAGGCAGCAGTGGGGAATTTTGGACAATGGGCGCAAGCCTGATCCAGCCATTCCGCGTGCAGGATGAAGGCCCTCGGGTTGTAAACTGCTTTTGTACAGAACGAAAAAGGCCCGGCTAATATCCGGGTCTCATGACGGTACTGTAAGAATAAGCACCGGCTAACTA
>GV2UCFN02GX54T
GGTGAGTAATACATCGGAACGTGCCCAGACGTGGGGGATAGCCCGGCGAAAGCCGGATTAATACCGCATGAGATCTGAGGATGAAAGCAGGGGACCTTCGGGCCTTGCGCGTTTGGAGCGGCCGATGGCAGATTAGGTAGTTGGTGAGGTAAAGGCTTACCAAGCCTGCGATCTGTAGCTGGTCTGAGAGGATGATCAGCCACACTGGGACTGAGACACGGCCCAGACTCCTACGGGAGGCAGCAGTGGGGAATTTTGGACAATGGGCGCAAGCCTGATCCAGCCATTCCGCGTGCAGGATGAAGGCCCTCGGGTTGTAAACTGCTTTTGTACAGAACGAAAAAGGCCCGGCTAATATCCGGGTCTCATGACGGTACTGTAAGAATAAGCACCGGCTAACTA
>GV2UCFN02IPCGH
GGTGAGTAATACATCGGAACGTGCCCAGACGTGGGGGATAGCCCGGCGAAAGCCGGATTAATACCGCATGAGATCTGAGGATGAAAGCAGGGGACCTTCGGGCCTTGCGCGTTTGGAGCGGCCGATGGCAGATTAGGTAGTTGGTGAGGTAAAGGCTTACCAAGCCTGCGATCTGTAGCTGGTCTGAGAGGATGATCAGCCACACTGGGACTGAGACACGGCCCAGACTCCTACGGGAGGCAGCAGTGGGGAATTTTGGACAATGGGCGCAAGCCTGATCCAGCCATTCCGCGTGCAGGATGAAGGCCCTCGGGTTGTAAACTGCTTTTGTACAGAACGAAAAAGGCCCGGCTAATATCCGGGTCTCATGACGGTACTGTAAGAATAAGCACCGGCTAACTA
>GV2UCFN02JVK5S
GGTGAGTAATACATCGGAACGTGCCCAGACGTGGGGGATAGCCCGGCGAAAGCCGGATTAATACCGCATGAGATCTGAGGATGAAAGCAGGGGACCTTCGGGCCTTGCGCGTTTGGAGCGGCCGATGGCAGATTAGGTAGTTGGTGAGGTAAAGGCTTACCAAGCCTGCGATCTGTAGCTGGTCTGAGAGGATGATCAGCCACACTGGGACTGAGACACGGCCCAGACTCCTACGGGAGGCAGCAGTGGGGAATTTTGGACAATGGGCGCAAGCCTGATCCAGCCATTCCGCGTGCAGGATGAAGGCCCTCGGGTTGTAAACTGCTTTTGTACAGAACGAAAAAGGCCCGGCTAATATCCGGGTCTCATGACGGTACTGTAAGAATAAGCACCGGCTAACTA
>GV2UCFN02I79R4
GGTGAGTAATACATCGGAACGTGCCCAGACGTGGGGGATAGCCCGGCGAAAGCCGGATTAATACCGCATGAGATCTGAGGATGAAAGCAGGGGACCTTCGGGCCTTGCGCGTTTGGAGCGGCCGATGGCAGATTAGGTAGTTGGTGAGGTAAAGGCTTACCAAGCCTGCGATCTGTAGCTGGTCTGAGAGGATGATCAGCCACACTGGGACTGAGACACGGCCCAGACTCCTACGGGAGGCAGCAGTGGGGAATTTTGGACAATGGGCGCAAGCCTGATCCAGCCATTCCGCGTGCAGGATGAAGGCCCTCGGGTTGTAAACTGCTTTTGTACAGAACGAAAAAGGCCCGGCTAATATCCGGGTCTCATGACGGTACTGTAAGAATAAGCACCGGCTAACTA
>GV2UCFN02GI4X4
GGTGAGTAATACATCGGAACGTGCCCAGACGTGGGGGATAGCCCGGCGAAAGCCGGATTAATACCGCATGAGATCTGAGGATGAAAGCAGGGGACCTTCGGGCCTTGCGCGTTTGGAGCGGCCGATGGCAGATTAGGTAGTTGGTGAGGTAAAGGCTTACCAAGCCTGCGATCTGTAGCTGGTCTGAGAGGATGATCAGCCACACTGGGACTGAGACACGGCCCAGACTCCTACGGGAGGCAGCAGTGGGGAATTTTGGACAATGGGCGCAAGCCTGATCCAGCCATTCCGCGTGCAGGATGAAGGCCCTCGGGTTGTAAACTGCTTTTGTACAGAACGAAAAAGGCCCGGCTAATATCCGGGTCTCATGACGGTACTGTAAGAATAAGCACCGGCTAACTA
>GV2UCFN02I2WC3
GGTGAGTAATACATCGGAACGTGCCCAGACGTGGGGGATAGCCCGGCGAAAGCCGGATTAATACCGCATGAGATCTGAGGATGAAAGCAGGGGACCTTCGGGCCTTGCGCGTTTGGAGCGGCCGATGGCAGATTAGGTAGTTGGTGAGGTAAAGGCTTACCAAGCCTGCGATCTGTAGCTGGTCTGAGAGGATGATCAGCCACACTGGGACTGAGACACGGCCCAGACTCCTACGGGAGGCAGCAGTGGGGAATTTTGGACAATGGGCGCAAGCCTGATCCAGCCATTCCGCGTGCAGGATGAAGGCCCTCGGGTTGTAAACTGCTTTTGTACAGAACGAAAAAGGCCCGGCTAATATCCGGGTCTCATGACGGTACTGTAAGAATAAGCACCGGCTAACTA
>GV2UCFN02HA22B
GGTGAGTAATACATCGGAACGTGCCCAGACGTGGGGGATAGCCCGGCGAAAGCCGGATTAATACCGCATGAGATCTGAGGATGAAAGCAGGGGACCTTCGGGCCTTGCGCGTTTGGAGCGGCCGATGGCAGATTAGGTAGTTGGTGAGGTAAAGGCTTACCAAGCCTGCGATCTGTAGCTGGTCTGAGAGGATGATCAGCCACACTGGGACTGAGACACGGCCCAGACTCCTACGGGAGGCAGCAGTGGGGAATTTTGGACAATGGGCGCAAGCCTGATCCAGCCATTCCGCGTGCAGGATGAAGGCCCTCGGGTTGTAAACTGCTTTTGTACAGAACGAAAAAGGCCCGGCTAATATCCGGGTCTCATGACGGTACTGTAAGAATAAGCACCGGCTAACTA
>GV2UCFN02IMLPE
GGTGAGTAATACATCGGAACGTGCCCAGACGTGGGGGATAGCCCGGCGAAAGCCGGATTAATACCGCATGAGATCTGAGGATGAAAGCAGGGGACCTTCGGGCCTTGCGCGTTTGGAGCGGCCGATGGCAGATTAGGTAGTTGGTGAGGTAAAGGCTTACCAAGCCTGCGATCTGTAGCTGGTCTGAGAGGATGATCAGCCACACTGGGACTGAGACACGGCCCAGACTCCTACGGGAGGCAGCAGTGGGGAATTTTGGACAATGGGCGCAAGCCTGATCCAGCCATTCCGCGTGCAGGATGAAGGCCCTCGGGTTGTAAACTGCTTTTGTACAGAACGAAAAAGGCCCGGCTAATATCCGGGTCTCATGACGGTACTGTAAGAATAAGCACCGGCTAACTA
>GV2UCFN02HBLBY
GGTGAGTAATACATCGGAACGTGCCCAGACGTGGGGGATAGCCCGGCGAAAGCCGGATTAATACCGCATGAGATCTGAGGATGAAAGCAGGGGACCTTCGGGCCTTGCGCGTTTGGAGCGGCCGATGGCAGATTAGGTAGTTGGTGAGGTAAAGGCTTACCAAGCCTGCGATCTGTAGCTGGTCTGAGAGGATGATCAGCCACACTGGGACTGAGACACGGCCCAGACTCCTACGGGAGGCAGCAGTGGGGAATTTTGGACAATGGGCGCAAGCCTGATCCAGCCATTCCGCGTGCAGGATGAAGGCCCTCGGGTTGTAAACTGCTTTTGTACAGAACGAAAAAGGCCCGGCTAATATCCGGGTCTCATGACGGTACTGTAAGAATAAGCACCGGCTAACTA
>GV2UCFN02FUXDJ
GGTGAGTAATACATCGGAACGTGCCCAGACGTGGGGGATAGCCCGGCGAAAGCCGGATTAATACCGCATGAGATCTGAGGATGAAAGCAGGGGACCTTCGGGCCTTGCGCGTTTGGAGCGGCCGATGGCAGATTAGGTAGTTGGTGAGGTAAAGGCTTACCAAGCCTGCGATCTGTAGCTGGTCTGAGAGGATGATCAGCCACACTGGGACTGAGACACGGCCCAGACTCCTACGGGAGGCAGCAGTGGGGAATTTTGGACAATGGGCGCAAGCCTGATCCAGCCATTCCGCGTGCAGGATGAAGGCCCTCGGGTTGTAAACTGCTTTTGTACAGAACGAAAAAGGCCCGGCTAATATCCGGGTCTCATGACGGTACTGTAAGAATAAGCACCGGCTAACTA
>GV2UCFN02IZK5R
GGTGAGTAATACATCGGAACGTGCCCAGACGTGGGGGATAGCCCGGCGAAAGCCGGATTAATACCGCATGAGATCTGAGGATGAAAGCAGGGGACCTTCGGGCCTTGCGCGTTTGGAGCGGCCGATGGCAGATTAGGTAGTTGGTGAGGTAAAGGCTTACCAAGCCTGCGATCTGTAGCTGGTCTGAGAGGATGATCAGCCACACTGGGACTGAGACACGGCCCAGACTCCTACGGGAGGCAGCAGTGGGGAATTTTGGACAATGGGCGCAAGCCTGATCCAGCCATTCCGCGTGCAGGATGAAGGCCCTCGGGTTGTAAACTGCTTTTGTACAGAACGAAAAAGGCCCGGCTAATATCCGGGTCTCATGACGGTACTGTAAGAATAAGCACCGGCTAACTA
>GV2UCFN02I3YB0
GGTGAGTAATACATCGGAACGTGCCCAGACGTGGGGGATAGCCCGGCGAAAGCCGGATTAATACCGCATGAGATCTGAGGATGAAAGCAGGGGACCTTCGGGCCTTGCGCGTTTGGAGCGGCCGATGGCAGATTAGGTAGTTGGTGAGGTAAAGGCTTACCAAGCCTGCGATCTGTAGCTGGTCTGAGAGGATGATCAGCCACACTGGGACTGAGACACGGCCCAGACTCCTACGGGAGGCAGCAGTGGGGAATTTTGGACAATGGGCGCAAGCCTGATCCAGCCATTCCGCGTGCAGGATGAAGGCCCTCGGGTTGTAAACTGCTTTTGTACAGAACGAAAAAGGCCCGGCTAATATCCGGGTCTCATGACGGTACTGTAAGAATAAGCACCGGCTAACTA
>GV2UCFN02JFAYJ
GGTGAGTAATACATCGGAACGTGCCCAGACGTGGGGGATAGCCCGGCGAAAGCCGGATTAATACCGCATGAGATCTGAGGATGAAAGCAGGGGACCTTCGGGCCTTGCGCGTTTGGAGCGGCCGATGGCAGATTAGGTAGTTGGTGAGGTAAAGGCTTACCAAGCCTGCGATCTGTAGCTGGTCTGAGAGGATGATCAGCCACACTGGGACTGAGACACGGCCCAGACTCCTACGGGAGGCAGCAGTGGGGAATTTTGGACAATGGGCGCAAGCCTGATCCAGCCATTCCGCGTGCAGGATGAAGGCCCTCGGGTTGTAAACTGCTTTTGTACAGAACGAAAAAGGCCCGGCTAATATCCGGGTCTCATGACGGTACTGTAAGAATAAGCACCGGCTAACTA
>GV2UCFN02IAOE7
GGTGAGTAATACATCGGAACGTGCCCAGACGTGGGGGATAGCCCGGCGAAAGCCGGATTAATACCGCATGAGATCTGAGGATGAAAGCAGGGGACCTTCGGGCCTTGCGCGTTTGGAGCGGCCGATGGCAGATTAGGTAGTTGGTGAGGTAAAGGCTTACCAAGCCTGCGATCTGTAGCTGGTCTGAGAGGATGATCAGCCACACTGGGACTGAGACACGGCCCAGACTCCTACGGGAGGCAGCAGTGGGGAATTTTGGACAATGGGCGCAAGCCTGATCCAGCCATTCCGCGTGCAGGATGAAGGCCCTCGGGTTGTAAACTGCTTTTGTACAGAACGAAAAAGGCCCGGCTAATATCCGGGTCTCATGACGGTACTGTAAGAATAAGCACCGGCTAACTA
>GV2UCFN02HP4VL
GGTGAGTAATACATCGGAACGTGCCCAGACGTGGGGGATAGCCCGGCGAAAGCCGGATTAATACCGCATGAGATCTGAGGATGAAAGCAGGGGACCTTCGGGCCTTGCGCGTTTGGAGCGGCCGATGGCAGATTAGGTAGTTGGTGAGGTAAAGGCTTACCAAGCCTGCGATCTGTAGCTGGTCTGAGAGGATGATCAGCCACACTGGGACTGAGACACGGCCCAGACTCCTACGGGAGGCAGCAGTGGGGAATTTTGGACAATGGGCGCAAGCCTGATCCAGCCATTCCGCGTGCAGGATGAAGGCCCTCGGGTTGTAAACTGCTTTTGTACAGAACGAAAAAGGCCCGGCTAATATCCGGGTCTCATGACGGTACTGTAAGAATAAGCACCGGCTAACTA
>GV2UCFN02JYIFA
GGTGAGTAATACATCGGAACGTGCCCAGACGTGGGGGATAGCCCGGCGAAAGCCGGATTAATACCGCATGAGATCTGAGGATGAAAGCAGGGGACCTTCGGGCCTTGCGCGTTTGGAGCGGCCGATGGCAGATTAGGTAGTTGGTGAGGTAAAGGCTTACCAAGCCTGCGATCTGTAGCTGGTCTGAGAGGATGATCAGCCACACTGGGACTGAGACACGGCCCAGACTCCTACGGGAGGCAGCAGTGGGGAATTTTGGACAATGGGCGCAAGCCTGATCCAGCCATTCCGCGTGCAGGATGAAGGCCCTCGGGTTGTAAACTGCTTTTGTACAGAACGAAAAAGGCCCGGCTAATATCCGGGTCTCATGACGGTACTGTAAGAATAAGCACCGGCTAACTA
>GV2UCFN02ISHD9
GGTGAGTAATACATCGGAACGTGCCCAGACGTGGGGGATAGCCCGGCGAAAGCCGGATTAATACCGCATGAGATCTGAGGATGAAAGCAGGGGACCTTCGGGCCTTGCGCGTTTGGAGCGGCCGATGGCAGATTAGGTAGTTGGTGAGGTAAAGGCTTACCAAGCCTGCGATCTGTAGCTGGTCTGAGAGGATGATCAGCCACACTGGGACTGAGACACGGCCCAGACTCCTACGGGAGGCAGCAGTGGGGAATTTTGGACAATGGGCGCAAGCCTGATCCAGCCATTCCGCGTGCAGGATGAAGGCCCTCGGGTTGTAAACTGCTTTTGTACAGAACGAAAAAGGCCCGGCTAATATCCGGGTCTCATGACGGTACTGTAAGAATAAGCACCGGCTAACTA
>GV2UCFN02GG8GV
GGTGAGTAATACATCGGAACGTGCCCAGACGTGGGGGATAGCCCGGCGAAAGCCGGATTAATACCGCATGAGATCTGAGGATGAAAGCAGGGGACCTTCGGGCCTTGCGCGTTTGGAGCGGCCGATGGCAGATTAGGTAGTTGGTGAGGTAAAGGCTTACCAAGCCTGCGATCTGTAGCTGGTCTGAGAGGATGATCAGCCACACTGGGACTGAGACACGGCCCAGACTCCTACGGGAGGCAGCAGTGGGGAATTTTGGACAATGGGCGCAAGCCTGATCCAGCCATTCCGCGTGCAGGATGAAGGCCCTCGGGTTGTAAACTGCTTTTGTACAGAACGAAAAAGGCCCGGCTAATATCCGGGTCTCATGACGGTACTGTAAGAATAAGCACCGGCTAACTA
>GV2UCFN02JAI7P
GGTGAGTAATACATCGGAACGTGCCCAGACGTGGGGGATAGCCCGGCGAAAGCCGGATTAATACCGCATGAGATCTGAGGATGAAAGCAGGGGACCTTCGGGCCTTGCGCGTTTGGAGCGGCCGATGGCAGATTAGGTAGTTGGTGAGGTAAAGGCTTACCAAGCCTGCGATCTGTAGCTGGTCTGAGAGGATGATCAGCCACACTGGGACTGAGACACGGCCCAGACTCCTACGGGAGGCAGCAGTGGGGAATTTTGGACAATGGGCGCAAGCCTGATCCAGCCATTCCGCGTGCAGGATGAAGGCCCTCGGGTTGTAAACTGCTTTTGTACAGAACGAAAAAGGCCCGGCTAATATCCGGGTCTCATGACGGTACTGTAAGAATAAGCACCGGCTAACTA
>GV2UCFN02GXWE4
GGTGAGTAATACATCGGAACGTGCCCAGACGTGGGGGATAGCCCGGCGAAAGCCGGATTAATACCGCATGAGATCTGAGGATGAAAGCAGGGGACCTTCGGGCCTTGCGCGTTTGGAGCGGCCGATGGCAGATTAGGTAGTTGGTGAGGTAAAGGCTTACCAAGCCTGCGATCTGTAGCTGGTCTGAGAGGATGATCAGCCACACTGGGACTGAGACACGGCCCAGACTCCTACGGGAGGCAGCAGTGGGGAATTTTGGACAATGGGCGCAAGCCTGATCCAGCCATTCCGCGTGCAGGATGAAGGCCCTCGGGTTGTAAACTGCTTTTGTACAGAACGAAAAAGGCCCGGCTAATATCCGGGTCTCATGACGGTACTGTAAGAATAAGCACCGGCTAACTA
>GV2UCFN02HE1XH
GGTGAGTAATACATCGGAACGTGCCCAGACGTGGGGGATAGCCCGGCGAAAGCCGGATTAATACCGCATGAGATCTGAGGATGAAAGCAGGGGACCTTCGGGCCTTGCGCGTTTGGAGCGGCCGATGGCAGATTAGGTAGTTGGTGAGGTAAAGGCTTACCAAGCCTGCGATCTGTAGCTGGTCTGAGAGGATGATCAGCCACACTGGGACTGAGACACGGCCCAGACTCCTACGGGAGGCAGCAGTGGGGAATTTTGGACAATGGGCGCAAGCCTGATCCAGCCATTCCGCGTGCAGGATGAAGGCCCTCGGGTTGTAAACTGCTTTTGTACAGAACGAAAAAGGCCCGGCTAATATCCGGGTCTCATGACGGTACTGTAAGAATAAGCACCGGCTAACTA
>GV2UCFN02IANKP
GGTGAGTAATACATCGGAACGTGCCCAGACGTGGGGGATAGCCCGGCGAAAGCCGGATTAATACCGCATGAGATCTGAGGATGAAAGCAGGGGACCTTCGGGCCTTGCGCGTTTGGAGCGGCCGATGGCAGATTAGGTAGTTGGTGAGGTAAAGGCTTACCAAGCCTGCGATCTGTAGCTGGTCTGAGAGGATGATCAGCCACACTGGGACTGAGACACGGCCCAGACTCCTACGGGAGGCAGCAGTGGGGAATTTTGGACAATGGGCGCAAGCCTGATCCAGCCATTCCGCGTGCAGGATGAAGGCCCTCGGGTTGTAAACTGCTTTTGTACAGAACGAAAAAGGCCCGGCTAATATCCGGGTCTCATGACGGTACTGTAAGAATAAGCACCGGCTAACTA
>GV2UCFN02HLUFL
GGTGAGTAATACATCGGAACGTGCCCAGACGTGGGGGATAGCCCGGCGAAAGCCGGATTAATACCGCATGAGATCTGAGGATGAAAGCAGGGGACCTTCGGGCCTTGCGCGTTTGGAGCGGCCGATGGCAGATTAGGTAGTTGGTGAGGTAAAGGCTTACCAAGCCTGCGATCTGTAGCTGGTCTGAGAGGATGATCAGCCACACTGGGACTGAGACACGGCCCAGACTCCTACGGGAGGCAGCAGTGGGGAATTTTGGACAATGGGCGCAAGCCTGATCCAGCCATTCCGCGTGCAGGATGAAGGCCCTCGGGTTGTAAACTGCTTTTGTACAGAACGAAAAAGGCCCGGCTAATATCCGGGTCTCATGACGGTACTGTAAGAATAAGCACCGGCTAACTA
>GV2UCFN02HMF9W
GGTGAGTAATACATCGGAACGTGCCCAGACGTGGGGGATAGCCCGGCGAAAGCCGGATTAATACCGCATGAGATCTGAGGATGAAAGCAGGGGACCTTCGGGCCTTGCGCGTTTGGAGCGGCCGATGGCAGATTAGGTAGTTGGTGAGGTAAAGGCTTACCAAGCCTGCGATCTGTAGCTGGTCTGAGAGGATGATCAGCCACACTGGGACTGAGACACGGCCCAGACTCCTACGGGAGGCAGCAGTGGGGAATTTTGGACAATGGGCGCAAGCCTGATCCAGCCATTCCGCGTGCAGGATGAAGGCCCTCGGGTTGTAAACTGCTTTTGTACAGAACGAAAAAGGCCCGGCTAATATCCGGGTCTCATGACGGTACTGTAAGAATAAGCACCGGCTAACTA
>GV2UCFN02FZK73
GGTGAGTAATACATCGGAACGTGCCCAGACGTGGGGGATAGCCCGGCGAAAGCCGGATTAATACCGCATGAGATCTGAGGATGAAAGCAGGGGACCTTCGGGCCTTGCGCGTTTGGAGCGGCCGATGGCAGATTAGGTAGTTGGTGAGGTAAAGGCTTACCAAGCCTGCGATCTGTAGCTGGTCTGAGAGGATGATCAGCCACACTGGGACTGAGACACGGCCCAGACTCCTACGGGAGGCAGCAGTGGGGAATTTTGGACAATGGGCGCAAGCCTGATCCAGCCATTCCGCGTGCAGGATGAAGGCCCTCGGGTTGTAAACTGCTTTTGTACAGAACGAAAAAGGCCCGGCTAATATCCGGGTCTCATGACGGTACTGTAAGAATAAGCACCGGCTAACTA
>GV2UCFN02H5P0O
GGTGAGTAATACATCGGAACGTGCCCAGACGTGGGGGATAGCCCGGCGAAAGCCGGATTAATACCGCATGAGATCTGAGGATGAAAGCAGGGGACCTTCGGGCCTTGCGCGTTTGGAGCGGCCGATGGCAGATTAGGTAGTTGGTGAGGTAAAGGCTTACCAAGCCTGCGATCTGTAGCTGGTCTGAGAGGATGATCAGCCACACTGGGACTGAGACACGGCCCAGACTCCTACGGGAGGCAGCAGTGGGGAATTTTGGACAATGGGCGCAAGCCTGATCCAGCCATTCCGCGTGCAGGATGAAGGCCCTCGGGTTGTAAACTGCTTTTGTACAGAACGAAAAAGGCCCGGCTAATATCCGGGTCTCATGACGGTACTGTAAGAATAAGCACCGGCTAACTA
>GV2UCFN02GM4FM
GGTGAGTAATACATCGGAACGTGCCCAGACGTGGGGGATAGCCCGGCGAAAGCCGGATTAATACCGCATGAGATCTGAGGATGAAAGCAGGGGACCTTCGGGCCTTGCGCGTTTGGAGCGGCCGATGGCAGATTAGGTAGTTGGTGAGGTAAAGGCTTACCAAGCCTGCGATCTGTAGCTGGTCTGAGAGGATGATCAGCCACACTGGGACTGAGACACGGCCCAGACTCCTACGGGAGGCAGCAGTGGGGAATTTTGGACAATGGGCGCAAGCCTGATCCAGCCATTCCGCGTGCAGGATGAAGGCCCTCGGGTTGTAAACTGCTTTTGTACAGAACGAAAAAGGCCCGGCTAATATCCGGGTCTCATGACGGTACTGTAAGAATAAGCACCGGCTAACTA
>GV2UCFN02F4V1X
GGTGAGTAATACATCGGAACGTGCCCAGACGTGGGGGATAGCCCGGCGAAAGCCGGATTAATACCGCATGAGATCTGAGGATGAAAGCAGGGGACCTTCGGGCCTTGCGCGTTTGGAGCGGCCGATGGCAGATTAGGTAGTTGGTGAGGTAAAGGCTTACCAAGCCTGCGATCTGTAGCTGGTCTGAGAGGATGATCAGCCACACTGGGACTGAGACACGGCCCAGACTCCTACGGGAGGCAGCAGTGGGGAATTTTGGACAATGGGCGCAAGCCTGATCCAGCCATTCCGCGTGCAGGATGAAGGCCCTCGGGTTGTAAACTGCTTTTGTACAGAACGAAAAAGGCCCGGCTAATATCCGGGTCTCATGACGGTACTGTAAGAATAAGCACCGGCTAACTA
>GV2UCFN02HQKL7
GGTGAGTAATACATCGGAACGTGCCCAGACGTGGGGGATAGCCCGGCGAAAGCCGGATTAATACCGCATGAGATCTGAGGATGAAAGCAGGGGACCTTCGGGCCTTGCGCGTTTGGAGCGGCCGATGGCAGATTAGGTAGTTGGTGAGGTAAAGGCTTACCAAGCCTGCGATCTGTAGCTGGTCTGAGAGGATGATCAGCCACACTGGGACTGAGACACGGCCCAGACTCCTACGGGAGGCAGCAGTGGGGAATTTTGGACAATGGGCGCAAGCCTGATCCAGCCATTCCGCGTGCAGGATGAAGGCCCTCGGGTTGTAAACTGCTTTTGTACAGAACGAAAAAGGCCCGGCTAATATCCGGGTCTCATGACGGTACTGTAAGAATAAGCACCGGCTAACTA
>GV2UCFN02FRQHR
GGTGAGTAATACATCGGAACGTGCCCAGACGTGGGGGATAGCCCGGCGAAAGCCGGATTAATACCGCATGAGATCTGAGGATGAAAGCAGGGGACCTTCGGGCCTTGCGCGTTTGGAGCGGCCGATGGCAGATTAGGTAGTTGGTGAGGTAAAGGCTTACCAAGCCTGCGATCTGTAGCTGGTCTGAGAGGATGATCAGCCACACTGGGACTGAGACACGGCCCAGACTCCTACGGGAGGCAGCAGTGGGGAATTTTGGACAATGGGCGCAAGCCTGATCCAGCCATTCCGCGTGCAGGATGAAGGCCCTCGGGTTGTAAACTGCTTTTGTACAGAACGAAAAAGGCCCGGCTAATATCCGGGTCTCATGACGGTACTGTAAGAATAAGCACCGGCTAACTA
>GV2UCFN02HELIJ
GGTGAGTAATACATCGGAACGTGCCCAGACGTGGGGGATAGCCCGGCGAAAGCCGGATTAATACCGCATGAGATCTGAGGATGAAAGCAGGGGACCTTCGGGCCTTGCGCGTTTGGAGCGGCCGATGGCAGATTAGGTAGTTGGTGAGGTAAAGGCTTACCAAGCCTGCGATCTGTAGCTGGTCTGAGAGGATGATCAGCCACACTGGGACTGAGACACGGCCCAGACTCCTACGGGAGGCAGCAGTGGGGAATTTTGGACAATGGGCGCAAGCCTGATCCAGCCATTCCGCGTGCAGGATGAAGGCCCTCGGGTTGTAAACTGCTTTTGTACAGAACGAAAAAGGCCCGGCTAATATCCGGGTCTCATGACGGTACTGTAAGAATAAGCACCGGCTAACTA
>GV2UCFN02H24M6
GGTGAGTAATACATCGGAACGTGCCCAGACGTGGGGGATAGCCCGGCGAAAGCCGGATTAATACCGCATGAGATCTGAGGATGAAAGCAGGGGACCTTCGGGCCTTGCGCGTTTGGAGCGGCCGATGGCAGATTAGGTAGTTGGTGAGGTAAAGGCTTACCAAGCCTGCGATCTGTAGCTGGTCTGAGAGGATGATCAGCCACACTGGGACTGAGACACGGCCCAGACTCCTACGGGAGGCAGCAGTGGGGAATTTTGGACAATGGGCGCAAGCCTGATCCAGCCATTCCGCGTGCAGGATGAAGGCCCTCGGGTTGTAAACTGCTTTTGTACAGAACGAAAAAGGCCCGGCTAATATCCGGGTCTCATGACGGTACTGTAAGAATAAGCACCGGCTAACTA
>GV2UCFN02JJMRK
GGTGAGTAATACATCGGAACGTGCCCAGACGTGGGGGATAGCCCGGCGAAAGCCGGATTAATACCGCATGAGATCTGAGGATGAAAGCAGGGGACCTTCGGGCCTTGCGCGTTTGGAGCGGCCGATGGCAGATTAGGTAGTTGGTGAGGTAAAGGCTTACCAAGCCTGCGATCTGTAGCTGGTCTGAGAGGATGATCAGCCACACTGGGACTGAGACACGGCCCAGACTCCTACGGGAGGCAGCAGTGGGGAATTTTGGACAATGGGCGCAAGCCTGATCCAGCCATTCCGCGTGCAGGATGAAGGCCCTCGGGTTGTAAACTGCTTTTGTACAGAACGAAAAAGGCCCGGCTAATATCTGGGTCTCATGACGGTACTGTAAGAATAAGCACCGGCTAACTA
>GV2UCFN02HU8L4
GGTGAGTAATACATCGGAACGTGCCCAGACGTGGGGGATAGCCCGGCGAAAGCCGGATTAATACCGCATGAGATCTGAGGATGAAAGCAGGGGACCTTCGGGCCTTGCGCGTTTGGAGCGGCCGATGGCAGATTAGGTAGTTGGTGAGGTAAAGGCTTACCAAGCCTGCGATCTGTAGCTGGTCTGAGAGGATGATCAGCCACACTGGGACTGAGACACGGCCCAGACTCCTACGGGAGGCAGCAGTGGGGAATTTTGGACAATGGGCGCAAGCCTGATCCAGCCATTCCGCGTGCAGGATGAAGGCCCTCGGGTTGTAAACTGCTTTTGTACAGAACGAAAAAGGCCCGGCTAATATCTGGGTCTCATGACGGTACTGTAAGAATAAGCACCGGCTAACTA
>GV2UCFN02F5T1C
GGTGAGTAATACATCGGAACGTGCCCAGACGTGGGGGATAGCCCGGCGAAAGCCGGATTAATACCGCATGAGATCTGAGGATGAAAGCAGGGGACCTTCGGGCCTTGCGCGTTTGGAGCGGCCGATGGCAGATTAGGTAGTTGGTGAGGTAAAGGCTTACCAAGCCTGCGATCTGTAGCTGGTCTGAGAGGATGATCAGCCACACTGGGACTGAGACACGGCCCAGACTCCTACGGGAGGCAGCAGTGGGGAATTTTGGACAATGGGCGCAAGCCTGATCCAGCCATTCCGCGTGCAGGATGAAGGCCCTCGGGTTGTAAACTGCTTTTGTACAGAACGAAAAAGGCCCGGCTAATATCTGGGTCTCATGACGGTACTGTAAGAATAAGCACCGGCTAACTA
>GV2UCFN02GP5O4
GGTGAGTAATACATCGGAACGTGCCCAGACGTGGGGGATAGCCCGGCGAAAGCCGGATTAATACCGCATGAGATCTGAGGATGAAAGCAGGGGACCTTCGGGCCTTGCGCGTTTGGAGCGGCCGATGGCAGATTAGGTAGTTGGTGAGGTAAAGGCTTACCAAGCCTGCGATCTGTAGCTGGTCTGAGAGGATGATCAGCCACACTGGGACTGAGACACGGCCCAGACTCCTACGGGAGGCAGCAGTGGGGAATTTTGGACAATGGGCGCAAGCCTGATCCAGCCATTCCGCGTGCAGGATGAAGGCCCTCGGGTTGTAAACTGCTTTTGTACAGAACGAAAAAGGCCTGGCTAATATCTGGGTCTCATGACGGTACTGTAAGAATAAGCACCGGCTAACTA
>GV2UCFN02FMTXG
GGTGAGTAATACATCGGAACGTGCCCAGACGTGGGGGATAGCCCGGCGAAAGCCGGATTAATACCGCATGAGATCTGAGGATGAAAGCAGGGGACCTTCGGGCCTTGCGCGTTTGGAGCGGCCGATGGCAGATTAGGTAGTTGGTGAGGTAAAGGCTTACCAAGCCTGCGATCTGTAGCTGGTCTGAGAGGATGATCAGCCACACTGGGACTGAGACACGGCCCAGACTCCTACGGGAGGCAGCAGTGGGGAATTTTGGACAATGGGCGCAAGCCTGATCCAGCCATTCCGCGTGCAGGATGAAGGCCCTCGGGTTGTAAACTGCTTTTGTACAGAACGAAAAAGGCCTGGCTAATATCTGGGTCTCATGACGGTACTGTAAGAATAAGCACCGGCTAACTA
>GV2UCFN02GTBE0
GGTGAGTAATACATCGGAACGTGCCCAGACGTGGGGGATAGCCCGGCGAAAGCCGGATTAATACCGCATGAGATCTGAGGATGAAAGCAGGGGACCTTCGGGCCTTGCGCGTTTGGAGCGGCCGATGGCAGATTAGGTAGTTGGTGAGGTAAAGGCTTACCAAGCCTGCGATCTGTAGCTGGTCTGAGAGGATGATCAGCCACACTGGGACTGAGACACGGCCCAGACTCCTACGGGAGGCAGCAGTGGGGAATTTTGGACAATGGGCGCAAGCCTGATCCAGCCATTCCGCGTGCAGGATGAAGGCCCTCGGGTTGTAAACTGCTTTTGTACAGAACGAAAAAGGCCTGGCTAATATCTGGGTCTCATGACGGTACTGTAAGAATAAGCACCGGCTAACTA
>GV2UCFN02IFZC9
GGTGAGTAATACATCGGAACGTGCCCAGACGTGGGGGATAGCCCGGCGAAAGCCGGATTAATACCGCATGAGATCTGAGGATGAAAGCAGGGGACCTTCGGGCCTTGCGCGTTTGGAGCGGCCGATGGCAGATTAGGTAGTTGGTGAGGTAAAGGCTTACCAAGCCTGCGATCTGTAGCTGGTCTGAGAGGATGATCAGCCACACTGGGACTGAGACACGGCCCAGACTCCTACGGGAGGCAGCAGTGGGGAATTTTGGACAATGGGCGCAAGCCTGATCCAGCCATTCCGCGTGCAGGATGAAGGCCCTCGGGTTGTAAACTGCTTTTGTACAGAACGAAAAAGGCCTGGCTAATATCTGGGTCTCATGACGGTACTGTAAGAATAAGCACCGGCTAACTA
>GV2UCFN02I43Y8
GGTGAGTAATACATCGGAACGTGCCCAGACGTGGGGGATAGCCCGGCGAAAGCCGGATTAATACCGCATGAGATCTGAGGATGAAAGCAGGGGACCTTCGGGCCTTGCGCGTTTGGAGCGGCCGATGGCAGATTAGGTGGTTGGTGAGGTAAAGGCTTACCAAGCCTGCGATCTGTAGCTGGTCTGAGAGGATGATCAGCCACACTGGGACTGAGACACGGCCCAGACTCCTACGGGAGGCAGCAGTGGGGAATTTTGGACAATGGGCGCAAGCCTGATCCAGCCATTCCGCGTGCAGGATGAAGGCCCTCGGGTTGTAAACTGCTTTTGTACAGAACGAAAAAGGCCTGGCTAATATCTGGGTCTCATGACGGTACTGTAAGAATAAGCACCGGCTAACTA
>GV2UCFN02GWX7X
GGTGAGTAATACATCGGAACGTGCCCAGACGTGGGGGATAGCCCGGCGAAAGCCGGATTAATACCGCATGAGATCTGAGGATGAAAGCAGGGGACCTTCGGGCCTTGCGCGTTTGGAGCGGCCGATGGCAGATTAGGTGGTTGGTGAGGTAAAGGCTTACCAAGCCTGCGATCTGTAGCTGGTCTGAGAGGATGATCAGCCACACTGGGACTGAGACACGGCCCAGACTCCTACGGGAGGCAGCAGTGGGGAATTTTGGACAATGGGCGCAAGCCTGATCCAGCCATTCCGCGTGCAGGATGAAGGCCCTCGGGTTGTAAACTGCTTTTGTACAGAACGAAAAAGGCCTGGCTAATATCTGGGTCTCATGACGGTACTGTAAGAATAAGCACCGGCTAACTA
>GV2UCFN02IGAUR
GGTGAGTAATACATCGGAACGTGCCCAGACGTGGGGGATAGCCCGGCGAAAGCCGGATTAATACCGCATGAGATCTGAGGATGAAAGCAGGGGACCTTCGGGCCTTGCGCGTTTGGAGCGGCCGATGGCAGATTAGGTGGTTGGTGAGGTAAAGGCTTACCAAGCCTGCGATCTGTAGCTGGTCTGAGAGGATGATCAGCCACACTGGGACTGAGACACGGCCCAGACTCCTACGGGAGGCAGCAGTGGGGAATTTTGGACAATGGGCGCAAGCCTGATCCAGCCATTCCGCGTGCAGGATGAAGGCCCTCGGGTTGTAAACTGCTTTTGTACAGAACGAAAAAGGCCTGGCTAATATCTGGGTCTCATGACGGTACTGTAAGAATAAGCACCGGCTAACTA
>GV2UCFN02HV7XD
GGTGAGTAATACATCGGAACGTGCCCAGACGTGGGGGATAGCCCGGCGAAAGCCGGATTAATACCGCATGAGATCTGAGGATGAAAGCAGGGGACCTTCGGGCCTTGCGCGTTTGGAGCGGCCGATGGCAGATTAGGTGGTTGGTGAGGTAAAGGCTTACCAAGCCTGCGATCTGTAGCTGGTCTGAGAGGATGATCAGCCACACTGGGACTGAGACACGGCCCAGACTCCTACGGGAGGCAGCAGTGGGGAATTTTGGACAATGGGCGCAAGCCTGATCCAGCCATTCCGCGTGCAGGATGAAGGCCCTCGGGTTGTAAACTGCTTTTGTACAGAACGAAAAAGGCCTGGCTAATATCTGGGTCTCATGACGGTACTGTAAGAATAAGCACCGGCTAACTA
>GV2UCFN02FE900
GGTGAGTAATACATCGGAACGTGCCCAGACGTGGGGGATAGCCCGGCGAAAGCCGGATTAATACCGCATGAGATCTGAGGATGAAAGCAGGGGACCTTCGGGCCTTGCGCGTTTGGAGCGGCCGATGGCAGATTAGGTGGTTGGTGAGGTAAAGGCTTACCAAGCCTGCGATCTGTAGCTGGTCTGAGAGGATGATCAGCCACACTGGGACTGAGACACGGCCCAGACTCCTACGGGAGGCAGCAGTGGGGAATTTTGGACAATGGGCGCAAGCCTGATCCAGCCATTCCGCGTGCAGGATGAAGGCCCTCGGGTTGTAAACTGCTTTTGTACAGAACGAAAAAGGCCTGGCTAATATCTGGGTCTCATGACGGTACTGTAAGAATAAGCACCGGCTAACTA
>G3BZQ8102IF4L7
GGTGAGTAATACATCGGAACGTGCCCAGACGTGGGGATAGCCCGGCGAAAGCCGGATTAATACCGCATGAGATCTGAGGATGAAAGCAGGGGACCTTCGGGCCTTGCGCGTTTGGAGCGGCCGATGGCAGATTAGGTAGTTGGTGAGGTAAAGGCTTACCAAGCCTGCGATCTGTAGCTGGTCTGAGAGGATGATCAGCCACACTGGGACTGAGACACGGCCCAGACTCCTACGGGAGGCAGCAGTGGGGAATTTTGGACAATGGGCGCAAGCCTGATCCAGCCATTCCGCGTGCAGGATGAAGGCCCTCGGGTTGTAAACTGCTTTTGTACAGAACGAAAAAGGCCTGGCTAATATCTAGGTCTCATGACGGTACTGTAAGAATAAGCACCGGCTAACTA
>G3BZQ8102IROYD
GGTGAGTAATACATCGGAACGTGCCCAGACGTGGGGATAGCCCGGCGAAAGCCGGATTAATACCGCATGAGATCTGAGGATGAAAGCAGGGGACCTTCGGGCCTTGCGCGTTTGGAGCGGCCGATGGCAGATTAGGTAGTTGGTGAGGTAAAGGCTTACCAAGCCTGCGATCTGTAGCTGGTCTGAGAGGATGATCAGCCACACTGGGACTGAGACACGGCCCAGACTCCTACGGGAGGCAGCAGTGGGGAATTTTGGACAATGGGCGCAAGCCTGATCCAGCCATTCCGCGTGCAGGATGAAGGCCCTCGGGTTGTAAACTGCTTTTGTACAGAACGAAAAAGGCCTGGCTAATATCTAGGTCTCATGACGGTACTGTAAGAATAAGCACCGGCTAACTA
>G35JFLI02HJFW3
GGTGAGTAATACATCGGAACGTGCCCAGACGTGGGGATAGCCCGGCGAAAGCCGGATTAATACCGCATGAGATCTGAGGATGAAAGCAGGGGACCTTCGGGCCTTGCGCGTTTGGAGCGGCCGATGGCAGATTAGGTAGTTGGTGAGGTAAAGGCTTACCAAGCCTGCGATCTGTAGCTGGTCTGAGAGGATGATCAGCCACACTGGGACTGAGACACGGCCCAGACTCCTACGGGAGGCAGCAGTGGGGAATTTTGGACAATGGGCGCAAGCCTGATCCAGCCATTCCGCGTGCAGGATGAAGGCCCTCGGGTTGTAAACTGCTTTTGTACAGAACGAAAAAGGCCTGGCTAATATCTAGGTCTCATGACGGTACTGTAAGAATAAGCACCGGCTAACTA
>G35JFLI02HOKLW
GGTGAGTAATACATCGGAACGTGCCCAGACGTGGGGATAGCCCGGCGAAAGCCGGATTAATACCGCATGAGATCTGAGGATGAAAGCAGGGGACCTTCGGGCCTTGCGCGTTTGGAGCGGCCGATGGCAGATTAGGTAGTTGGTGAGGTAAAGGCTTACCAAGCCTGCGATCTGTAGCTGGTCTGAGAGGATGATCAGCCACACTGGGACTGAGACACGGCCCAGACTCCTACGGGAGGCAGCAGTGGGGAATTTTGGACAATGGGCGCAAGCCTGATCCAGCCATTCCGCGTGCAGGATGAAGGCCCTCGGGTTGTAAACTGCTTTTGTACAGAACGAAAAAGGCCTGGCTAATATCTAGGTCTCATGACGGTACTGTAAGAATAAGCACCGGCTAACTA
>G35JFLI02GCZ6K
GGTGAGTAATACATCGGAACGTGCCCAGACGTGGGGATAGCCCGGCGAAAGCCGGATTAATACCGCATGAGATCTGAGGATGAAAGCAGGGGACCTTCGGGCCTTGCGCGTTTGGAGCGGCCGATGGCAGATTAGGTAGTTGGTGAGGTAAAGGCTTACCAAGCCTGCGATCTGTAGCTGGTCTGAGAGGATGATCAGCCACACTGGGACTGAGACACGGCCCAGACTCCTACGGGAGGCAGCAGTGGGGAATTTTGGACAATGGGCGCAAGCCTGATCCAGCCATTCCGCGTGCAGGATGAAGGCCCTCGGGTTGTAAACTGCTTTTGTACAGAACGAAAAAGGCCTGGCTAATATCTAGGTCTCATGACGGTACTGTAAGAATAAGCACCGGCTAACTA
>G35JFLI02GMI6C
GGTGAGTAATACATCGGAACGTGCCCAGACGTGGGGATAGCCCGGCGAAAGCCGGATTAATACCGCATGAGATCTGAGGATGAAAGCAGGGGACCTTCGGGCCTTGCGCGTTTGGAGCGGCCGATGGCAGATTAGGTAGTTGGTGAGGTAAAGGCTTACCAAGCCTGCGATCTGTAGCTGGTCTGAGAGGATGATCAGCCACACTGGGACTGAGACACGGCCCAGACTCCTACGGGAGGCAGCAGTGGGGAATTTTGGACAATGGGCGCAAGCCTGATCCAGCCATTCCGCGTGCAGGATGAAGGCCCTCGGGTTGTAAACTGCTTTTGTACAGAACGAAAAAGGCCTGGCTAATATCTAGGTCTCATGACGGTACTGTAAGAATAAGCACCGGCTAACTA
>G35JFLI02IJ7U0
GGTGAGTAATACATCGGAACGTGCCCAGACGTGGGGGATAGCCCGGCGAAAGCCGGATTAATACCGCATGAGATCTGAGGATGAAAGCAGGGGACCTTCGGGCCTTGCGCGTTTGGAGCGGCCGATGGCAGATTAGGTAGTTGGTGAGGTAAAGGCTTACCAAGCCTGCGATCTGTAGCTGGTCTGAGAGGATGATCAGCCACACTGGGACTGAGACACGGCCCAGACTCCTACGGGAGGCAGCAGTGGGGAATTTTTGGACAATGGGCGCAAGCCTGATCCAGCCATTCCGCGTGCAGGATGAAGGCCCTCGGGTTGTAAACTGCTTTTGTACAGAACGAAAAAGGCCTGGCTAATATCTAGGTCTCATGACGGTACTGTAAGAATAAGCACCGGCTAACTA
>G35JFLI02G2KHQ
GGTGAGTAATACATCGGAACGTGCCCAGACGTGGGGGATAGCCCGGCGAAAGCCGGATTAATACCGCATGAGATCTGAGGATGAAAGCAGGGGACCTTCGGGCCTTGCGCGTTTGGAGCGGCCGATGGCAGATTAGGTAGTTGGTGAGGTAAAGGCTTACCAAGCCTGCGATCTGTAGCTGGTCTGAGAGGATGATCAGCCACACTGGGACTGAGACACGGCCCAGACTCCTACGGGAGGCAGCAGTGGGGAATTTTTGGACAATGGGCGCAAGCCTGATCCAGCCATTCCGCGTGCAGGATGAAGGCCCTCGGGTTGTAAACTGCTTTTGTACAGAACGAAAAAGGCCTGGCTAATATCTAGGTCTCATGACGGTACTGTAAGAATAAGCACCGGCTAACTA
>G35JFLI02GGVK6
GGTGAGTAATACATCGGAACGTGCCCAGACGTGGGGGATAGCCCGGCGAAAGCCGGATTAATACCGCATGAGATCTGAGGATGAAAGCAGGGGACCTTCGGGCCTTGCGCGTTTGGAGCGGCCGATGGCAGATTAGGTAGTTGGTGAGGTAAAGGCTTACCAAGCCTGCGATCTGTAGCTGGTCTGAGAGGATGATCAGCCACACTGGGACTGAGACACGGCCCAGACTCCTACGGGAGGCAGCAGTGGGGAATTTTTGGACAATGGGCGCAAGCCTGATCCAGCCATTCCGCGTGCAGGATGAAGGCCCTCGGGTTGTAAACTGCTTTTGTACAGAACGAAAAAGGCCTGGCTAATATCTAGGTCTCATGACGGTACTGTAAGAATAAGCACCGGCTAACTA
>G35JFLI02GJEQQ
GGTGAGTAATACATCGGAACGTGCCCAGACGTGGGGGATAGCCCGGCGAAAGCCGGATTAATACCGCATGAGATCTGAGGATGAAAGCAGGGGACCTTCGGGCCTTGCGCGTTTGGAGCGGCCGATGGCAGATTAGGTAGTTGGTGAGGTAAAGGCTTACCAAGCCTGCGATCTGTAGCTGGTCTGAGAGGATGATCAGCCACACTGGGACTGAGACACGGCCCAGACTCCTACGGGAGGCAGCAGTGGGGAATTTTTGGACAATGGGCGCAAGCCTGATCCAGCCATTCCGCGTGCAGGATGAAGGCCCTCGGGTTGTAAACTGCTTTTGTACAGAACGAAAAAGGCCTGGCTAATATCTAGGTCTCATGACGGTACTGTAAGAATAAGCACCGGCTAACTA
>G35JFLI02I0CLO
GGTGAGTAATACATCGGAACGTGCCCAGACGTGGGGGATAGCCCGGCGAAAGCCGGATTAATACCGCATGAGATCTGAGGATGAAAGCAGGGGACCTTCGGGCCTTGCGCGTTTGGAGCGGCCGATGGCAGATTAGGTAGTTGGTGAGGTAAAGGCTTACCAAGCCTGCGATCTGTAGCTGGTCTGAGAGGATGATCAGCCACACTGGGACTGAGACACGGCCCAGACTCCTACGGGAGGCAGCAGTGGGGAATTTTTGGACAATGGGCGCAAGCCTGATCCAGCCATTCCGCGTGCAGGATGAAGGCCCTCGGGTTGTAAACTGCTTTTGTACAGAACGAAAAAGGCCTGGCTAATATCTAGGTCTCATGACGGTACTGTAAGAATAAGCACCGGCTAACTA
>G35JFLI02GTXAM
GGTGAGTAATACATCGGAACGTGCCCAGACGTGGGGGATAGCCCGGCGAAAGCCGGATTAATACCGCATGAGATCTGAGGATGAAAGCAGGGGACCTTCGGGCCTTGCGCGTTTGGAGCGGCCGATGGCAGATTAGGTAGTTGGTGAGGTAAAGGCTTACCAAGCCTGCGATCTGTAGCTGGTCTGAGAGGATGATCAGCCACACTGGGACTGAGACACGGCCCAGACTCCTACGGGAGGCAGCAGTGGGGAATTTTTGGACAATGGGCGCAAGCCTGATCCAGCCATTCCGCGTGCAGGATGAAGGCCCTCGGGTTGTAAACTGCTTTTGTACAGAACGAAAAAGGCCTGGCTAATATCTAGGTCTCATGACGGTACTGTAAGAATAAGCACCGGCTAACTA
>G35JFLI02IA1S1
GGTGAGTAATACATCGGAACGTGCCCAGACGTGGGGGATAGCCCGGCGAAAGCCGGATTAATACCGCATGAGATCTGAGGATGAAAGCAGGGGACCTTCGGGCCTTGCGCGTTTGGAGCGGCCGATGGCAGATTAGGTAGTTGGTGAGGTAAAGGCTTACCAAGCCTGCGATCTGTAGCTGGTCTGAGAGGATGATCAGCCACACTGGGACTGAGACACGGCCCAGACTCCTACGGGAGGCAGCAGTGGGGAATTTTTGGACAATGGGCGCAAGCCTGATCCAGCCATTCCGCGTGCAGGATGAAGGCCCTCGGGTTGTAAACTGCTTTTGTACAGAACGAAAAAGGCCTGGCTAATATCTAGGTCTCATGACGGTACTGTAAGAATAAGCACCGGCTAACTA
>G35JFLI02HUE7W
GGTGAGTAATACATCGGAACGTGCCCAGACGTGGGGGATAGCCCGGCGAAAGCCGGATTAATACCGCATGAGATCTGAGGATGAAAGCAGGGGACCTTCGGGCCTTGCGCGTTTGGAGCGGCCGATGGCAGATTAGGTAGTTGGTGAGGTAAAGGCTTACCAAGCCTGCGATCTGTAGCTGGTCTGAGAGGATGATCAGCCACACTGGGACTGAGACACGGCCCAGACTCCTACGGGAGGCAGCAGTGGGGAATTTTTGGACAATGGGCGCAAGCCTGATCCAGCCATTCCGCGTGCAGGATGAAGGCCCTCGGGTTGTAAACTGCTTTTGTACAGAACGAAAAAGGCCTGGCTAATATCTAGGTCTCATGACGGTACTGTAAGAATAAGCACCGGCTAACTA
>G35JFLI02GE33U
GGTGAGTAATACATCGGAACGTGCCCAGACGTGGGGGATAGCCCGGCGAAAGCCGGATTAATACCGCATGAGATCTGAGGATGAAAGCAGGGGACCTTCGGGCCTTGCGCGTTTGGAGCGGCCGATGGCAGATTAGGTAGTTGGTGAGGTAAAGGCTTACCAAGCCTGCGATCTGTAGCTGGTCTGAGAGGATGATCAGCCACACTGGGACTGAGACACGGCCCAGACTCCTACGGGAGGCAGCAGTGGGGAATTTTTGGACAATGGGCGCAAGCCTGATCCAGCCATTCCGCGTGCAGGATGAAGGCCCTCGGGTTGTAAACTGCTTTTGTACAGAACGAAAAAGGCCTGGCTAATATCTAGGTCTCATGACGGTACTGTAAGAATAAGCACCGGCTAACTA
>G35JFLI02JJADG
GGTGAGTAATACATCGGAACGTGCCCAGACGTGGGGGATAGCCCGGCGAAAGCCGGATTAATACCGCATGAGATCTGAGGATGAAAGCAGGGGACCTTCGGGCCTTGCGCGTTTGGAGCGGCCGATGGCAGATTAGGTAGTTGGTGAGGTAAAGGCTTACCAAGCCTGCGATCTGTAGCTGGTCTGAGAGGATGATCAGCCACACTGGGACTGAGACACGGCCCAGACTCCTACGGGAGGCAGCAGTGGGGAATTTTTGGACAATGGGCGCAAGCCTGATCCAGCCATTCCGCGTGCAGGATGAAGGCCCTCGGGTTGTAAACTGCTTTTGTACAGAACGAAAAAGGCCTGGCTAATATCTAGGTCTCATGACGGTACTGTAAGAATAAGCACCGGCTAACTA
>G35JFLI02HWDHU
GGTGAGTAATACATCGGAACGTGCCCAGACGTGGGGGATAGCCCGGCGAAAGCCGGATTAATACCGCATGAGATCTGAGGATGAAAGCAGGGGACCTTCGGGCCTTGCGCGTTTGGAGCGGCCGATGGCAGATTAGGTAGTTGGTGAGGTAAAGGCTTACCAAGCCTGCGATCTGTAGCTGGTCTGAGAGGATGATCAGCCACACTGGGACTGAGACACGGCCCAGACTCCTACGGGAGGCAGCAGTGGGGAATTTTTGGACAATGGGCGCAAGCCTGATCCAGCCATTCCGCGTGCAGGATGAAGGCCCTCGGGTTGTAAACTGCTTTTGTACAGAACGAAAAAGGCCTGGCTAATATCTAGGTCTCATGACGGTACTGTAAGAATAAGCACCGGCTAACTA
>G35JFLI02JGBSS
GGTGAGTAATACATCGGAACGTGCCCAGACGTGGGGGATAGCCCGGCGAAAGCCGGATTAATACCGCATGAGATCTGAGGATGAAAGCAGGGGACCTTCGGGCCTTGCGCGTTTGGAGCGGCCGATGGCAGATTAGGTAGTTGGTGAGGTAAAGGCTTACCAAGCCTGCGATCTGTAGCTGGTCTGAGAGGATGATCAGCCACACTGGGACTGAGACACGGCCCAGACTCCTACGGGAGGCAGCAGTGGGGAATTTTTGGACAATGGGCGCAAGCCTGATCCAGCCATTCCGCGTGCAGGATGAAGGCCCTCGGGTTGTAAACTGCTTTTGTACAGAACGAAAAAGGCCTGGCTAATATCTAGGTCTCATGACGGTACTGTAAGAATAAGCACCGGCTAACTA
>G35JFLI02I31M2
GGTGAGTAATACATCGGAACGTGCCCAGACGTGGGGGATAGCCCGGCGAAAGCCGGATTAATACCGCATGAGATCTGAGGATGAAAGCAGGGGACCTTCGGGCCTTGCGCGTTTGGAGCGGCCGATGGCAGATTAGGTAGTTGGTGAGGTAAAGGCTTACCAAGCCTGCGATCTGTAGCTGGTCTGAGAGGATGATCAGCCACACTGGGACTGAGACACGGCCCAGACTCCTACGGGAGGCAGCAGTGGGGAATTTTTGGACAATGGGCGCAAGCCTGATCCAGCCATTCCGCGTGCAGGATGAAGGCCCTCGGGTTGTAAACTGCTTTTGTACAGAACGAAAAAGGCCTGGCTAATATCTAGGTCTCATGACGGTACTGTAAGAATAAGCACCGGCTAACTA
>G35JFLI02H57EN
GGTGAGTAATACATCGGAACGTGCCCAGACGTGGGGGATAGCCCGGCGAAAGCCGGATTAATACCGCATGAGATCTGAGGATGAAAGCAGGGGACCTTCGGGCCTTGCGCGTTTGGAGCGGCCGATGGCAGATTAGGTAGTTGGTGAGGTAAAGGCTTACCAAGCCTGCGATCTGTAGCTGGTCTGAGAGGATGATCAGCCACACTGGGACTGAGACACGGCCCAGACTCCTACGGGAGGCAGCAGTGGGGAATTTTTGGACAATGGGCGCAAGCCTGATCCAGCCATTCCGCGTGCAGGATGAAGGCCCTCGGGTTGTAAACTGCTTTTGTACAGAACGAAAAAGGCCTGGCTAATATCTAGGTCTCATGACGGTACTGTAAGAATAAGCACCGGCTAACTA
>G35JFLI02FS7IL
GGTGAGTAATACATCGGAACGTGCCCAGACGTGGGGGATAGCCCGGCGAAAGCCGGATTAATACCGCATGAGATCTGAGGATGAAAGCAGGGGACCTTCGGGCCTTGCGCGTTTGGAGCGGCCGATGGCAGATTAGGTAGTTGGTGAGGTAAAGGCTTACCAAGCCTGCGATCTGTAGCTGGTCTGAGAGGATGATCAGCCACACTGGGACTGAGACACGGCCCAGACTCCTACGGGAGGCAGCAGTGGGGAATTTTTGGACAATGGGCGCAAGCCTGATCCAGCCATTCCGCGTGCAGGATGAAGGCCCTCGGGTTGTAAACTGCTTTTGTACAGAACGAAAAAGGCCTGGCTAATATCTAGGTCTCATGACGGTACTGTAAGAATAAGCACCGGCTAACTA
>G35JFLI02GA2JC
GGTGAGTAATACATCGGAACGTGCCCAGACGTGGGGGATAGCCCGGCGAAAGCCGGATTAATACCGCATGAGATCTGAGGATGAAAGCAGGGGACCTTCGGGCCTTGCGCGTTTGGAGCGGCCGATGGCAGATTAGGTAGTTGGTGAGGTAAAGGCTTACCAAGCCTGCGATCTGTAGCTGGTCTGAGAGGATGATCAGCCACACTGGGACTGAGACACGGCCCAGACTCCTACGGGAGGCAGCAGTGGGGAATTTTTGGACAATGGGCGCAAGCCTGATCCAGCCATTCCGCGTGCAGGATGAAGGCCCTCGGGTTGTAAACTGCTTTTGTACAGAACGAAAAAGGCCTGGCTAATATCTAGGTCTCATGACGGTACTGTAAGAATAAGCACCGGCTAACTA
>G35JFLI02F9O8U
GGTGAGTAATACATCGGAACGTGCCCAGACGTGGGGGATAGCCCGGCGAAAGCCGGATTAATACCGCATGAGATCTGAGGATGAAAGCAGGGGACCTTCGGGCCTTGCGCGTTTGGAGCGGCCGATGGCAGATTAGGTAGTTGGTGAGGTAAAGGCTTACCAAGCCTGCGATCTGTAGCTGGTCTGAGAGGATGATCAGCCACACTGGGACTGAGACACGGCCCAGACTCCTACGGGAGGCAGCAGTGGGGAATTTTTGGACAATGGGCGCAAGCCTGATCCAGCCATTCCGCGTGCAGGATGAAGGCCCTCGGGTTGTAAACTGCTTTTGTACAGAACGAAAAAGGCCTGGCTAATATCTAGGTCTCATGACGGTACTGTAAGAATAAGCACCGGCTAACTA
>G3BZQ8102I2YEA
GGTGAGTAATACATCGGAACGTGCCCAGACGTGGGGGATAGCCCGGCGAAAGCCGGATTAATACCGCATGAGATCTGAGGATGAAAGCAGGGGACCTTCGGGCCTTGCGCGTTTGGAGCGGCCGATGGCAGATTAGGTAGTTGGTGAGGTAAAGGCTTACCAAGCCTGCGATCTGTAGCTGGTCTGAGAGGATGATCAGCCACACTGGGACTGAGACACGGCCCAGACTCCTACGGGAGGCAGCAGTGGGGAATTTTTGGACAATGGGCGCAAGCCTGATCCAGCCATTCCGCGTGCAGGATGAAGGCCCTCGGGTTGTAAACTGCTTTTGTACAGAACGAAAAAGGCCTGGCTAATATCTAGGTCTCATGACGGTACTGTAAGAATAAGCACCGGCTAACTA
>G3BZQ8102GJLD4
GGTGAGTAATACATCGGAACGTGCCCAGACGTGGGGGATAGCCCGGCGAAAGCCGGATTAATACCGCATGAGATCTGAGGATGAAAGCAGGGGACCTTCGGGCCTTGCGCGTTTGGAGCGGCCGATGGCAGATTAGGTAGTTGGTGAGGTAAAGGCTTACCAAGCCTGCGATCTGTAGCTGGTCTGAGAGGATGATCAGCCACACTGGGACTGAGACACGGCCCAGACTCCTACGGGAGGCAGCAGTGGGGAATTTTTGGACAATGGGCGCAAGCCTGATCCAGCCATTCCGCGTGCAGGATGAAGGCCCTCGGGTTGTAAACTGCTTTTGTACAGAACGAAAAAGGCCTGGCTAATATCTAGGTCTCATGACGGTACTGTAAGAATAAGCACCGGCTAACTA
>G3BZQ8102GP2SN
GGTGAGTAATACATCGGAACGTGCCCAGACGTGGGGGATAGCCCGGCGAAAGCCGGATTAATACCGCATGAGATCTGAGGATGAAAGCAGGGGACCTTCGGGCCTTGCGCGTTTGGAGCGGCCGATGGCAGATTAGGTAGTTGGTGAGGTAAAGGCTTACCAAGCCTGCGATCTGTAGCTGGTCTGAGAGGATGATCAGCCACACTGGGACTGAGACACGGCCCAGACTCCTACGGGAGGCAGCAGTGGGGAATTTTTGGACAATGGGCGCAAGCCTGATCCAGCCATTCCGCGTGCAGGATGAAGGCCCTCGGGTTGTAAACTGCTTTTGTACAGAACGAAAAAGGCCTGGCTAATATCTAGGTCTCATGACGGTACTGTAAGAATAAGCACCGGCTAACTA
>G3BZQ8102FML5H
GGTGAGTAATACATCGGAACGTGCCCAGACGTGGGGGATAGCCCGGCGAAAGCCGGATTAATACCGCATGAGATCTGAGGATGAAAGCAGGGGACCTTCGGGCCTTGCGCGTTTGGAGCGGCCGATGGCAGATTAGGTAGTTGGTGAGGTAAAGGCTTACCAAGCCTGCGATCTGTAGCTGGTCTGAGAGGATGATCAGCCACACTGGGACTGAGACACGGCCCAGACTCCTACGGGAGGCAGCAGTGGGGAATTTTTGGACAATGGGCGCAAGCCTGATCCAGCCATTCCGCGTGCAGGATGAAGGCCCTCGGGTTGTAAACTGCTTTTGTACAGAACGAAAAAGGCCTGGCTAATATCTAGGTCTCATGACGGTACTGTAAGAATAAGCACCGGCTAACTA
>G3BZQ8102ITZ10
GGTGAGTAATACATCGGAACGTGCCCAGACGTGGGGGATAGCCCGGCGAAAGCCGGATTAATACCGCATGAGATCTGAGGATGAAAGCAGGGGACCTTCGGGCCTTGCGCGTTTGGAGCGGCCGATGGCAGATTAGGTAGTTGGTGAGGTAAAGGCTTACCAAGCCTGCGATCTGTAGCTGGTCTGAGAGGATGATCAGCCACACTGGGACTGAGACACGGCCCAGACTCCTACGGGAGGCAGCAGTGGGGAATTTTTGGACAATGGGCGCAAGCCTGATCCAGCCATTCCGCGTGCAGGATGAAGGCCCTCGGGTTGTAAACTGCTTTTGTACAGAACGAAAAAGGCCTGGCTAATATCTAGGTCTCATGACGGTACTGTAAGAATAAGCACCGGCTAACTA
>G3BZQ8102GNBQX
GGTGAGTAATACATCGGAACGTGCCCAGACGTGGGGGATAGCCCGGCGAAAGCCGGATTAATACCGCATGAGATCTGAGGATGAAAGCAGGGGACCTTCGGGCCTTGCGCGTTTGGAGCGGCCGATGGCAGATTAGGTAGTTGGTGAGGTAAAGGCTTACCAAGCCTGCGATCTGTAGCTGGTCTGAGAGGATGATCAGCCACACTGGGACTGAGACACGGCCCAGACTCCTACGGGAGGCAGCAGTGGGGAATTTTTGGACAATGGGCGCAAGCCTGATCCAGCCATTCCGCGTGCAGGATGAAGGCCCTCGGGTTGTAAACTGCTTTTGTACAGAACGAAAAAGGCCTGGCTAATATCTAGGTCTCATGACGGTACTGTAAGAATAAGCACCGGCTAACTA
>G3BZQ8102F86C9
GGTGAGTAATACATCGGAACGTGCCCAGACGTGGGGGATAGCCCGGCGAAAGCCGGATTAATACCGCATGAGATCTGAGGATGAAAGCAGGGGACCTTCGGGCCTTGCGCGTTTGGAGCGGCCGATGGCAGATTAGGTAGTTGGTGAGGTAAAGGCTTACCAAGCCTGCGATCTGTAGCTGGTCTGAGAGGATGATCAGCCACACTGGGACTGAGACACGGCCCAGACTCCTACGGGAGGCAGCAGTGGGGAATTTTTGGACAATGGGCGCAAGCCTGATCCAGCCATTCCGCGTGCAGGATGAAGGCCCTCGGGTTGTAAACTGCTTTTGTACAGAACGAAAAAGGCCTGGCTAATATCTAGGTCTCATGACGGTACTGTAAGAATAAGCACCGGCTAACTA
>G3BZQ8102IDA3A
GGTGAGTAATACATCGGAACGTGCCCAGACGTGGGGGATAGCCCGGCGAAAGCCGGATTAATACCGCATGAGATCTGAGGATGAAAGCAGGGGACCTTCGGGCCTTGCGCGTTTGGAGCGGCCGATGGCAGATTAGGTAGTTGGTGAGGTAAAGGCTTACCAAGCCTGCGATCTGTAGCTGGTCTGAGAGGATGATCAGCCACACTGGGACTGAGACACGGCCCAGACTCCTACGGGAGGCAGCAGTGGGGAATTTTTGGACAATGGGCGCAAGCCTGATCCAGCCATTCCGCGTGCAGGATGAAGGCCCTCGGGTTGTAAACTGCTTTTGTACAGAACGAAAAAGGCCTGGCTAATATCTAGGTCTCATGACGGTACTGTAAGAATAAGCACCGGCTAACTA
>G3BZQ8102G11HC
GGTGAGTAATACATCGGAACGTGCCCAGACGTGGGGGATAGCCCGGCGAAAGCCGGATTAATACCGCATGAGATCTGAGGATGAAAGCAGGGGACCTTCGGGCCTTGCGCGTTTGGAGCGGCCGATGGCAGATTAGGTAGTTGGTGAGGTAAAGGCTTACCAAGCCTGCGATCTGTAGCTGGTCTGAGAGGATGATCAGCCACACTGGGACTGAGACACGGCCCAGACTCCTACGGGAGGCAGCAGTGGGGAATTTTTGGACAATGGGCGCAAGCCTGATCCAGCCATTCCGCGTGCAGGATGAAGGCCCTCGGGTTGTAAACTGCTTTTGTACAGAACGAAAAAGGCCTGGCTAATATCTAGGTCTCATGACGGTACTGTAAGAATAAGCACCGGCTAACTA
>G3BZQ8102HR7FR
GGTGAGTAATACATCGGAACGTGCCCAGACGTGGGGGATAGCCCGGCGAAAGCCGGATTAATACCGCATGAGATCTGAGGATGAAAGCAGGGGACCTTCGGGCCTTGCGCGTTTGGAGCGGCCGATGGCAGATTAGGTAGTTGGTGAGGTAAAGGCTTACCAAGCCTGCGATCTGTAGCTGGTCTGAGAGGATGATCAGCCACACTGGGACTGAGACACGGCCCAGACTCCTACGGGAGGCAGCAGTGGGGAATTTTTGGACAATGGGCGCAAGCCTGATCCAGCCATTCCGCGTGCAGGATGAAGGCCCTCGGGTTGTAAACTGCTTTTGTACAGAACGAAAAAGGCCTGGCTAATATCTAGGTCTCATGACGGTACTGTAAGAATAAGCACCGGCTAACTA
>G3BZQ8102I8VQU
GGTGAGTAATACATCGGAACGTGCCCAGACGTGGGGGATAGCCCGGCGAAAGCCGGATTAATACCGCATGAGATCTGAGGATGAAAGCAGGGGACCTTCGGGCCTTGCGCGTTTGGAGCGGCCGATGGCAGATTAGGTAGTTGGTGAGGTAAAGGCTTACCAAGCCTGCGATCTGTAGCTGGTCTGAGAGGATGATCAGCCACACTGGGACTGAGACACGGCCCAGACTCCTACGGGAGGCAGCAGTGGGGAATTTTTGGACAATGGGCGCAAGCCTGATCCAGCCATTCCGCGTGCAGGATGAAGGCCCTCGGGTTGTAAACTGCTTTTGTACAGAACGAAAAAGGCCTGGCTAATATCTAGGTCTCATGACGGTACTGTAAGAATAAGCACCGGCTAACTA
>G3BZQ8102G1JN7
GGTGAGTAATACATCGGAACGTGCCCAGACGTGGGGGATAGCCCGGCGAAAGCCGGATTAATACCGCATGAGATCTGAGGATGAAAGCAGGGGACCTTCGGGCCTTGCGCGTTTGGAGCGGCCGATGGCAGATTAGGTAGTTGGTGAGGTAAAGGCTTACCAAGCCTGCGATCTGTAGCTGGTCTGAGAGGATGATCAGCCACACTGGGACTGAGACACGGCCCAGACTCCTACGGGAGGCAGCAGTGGGGAATTTTTGGACAATGGGCGCAAGCCTGATCCAGCCATTCCGCGTGCAGGATGAAGGCCCTCGGGTTGTAAACTGCTTTTGTACAGAACGAAAAAGGCCTGGCTAATATCTAGGTCTCATGACGGTACTGTAAGAATAAGCACCGGCTAACTA
>G3BZQ8102F7Z27
GGTGAGTAATACATCGGAACGTGCCCAGACGTGGGGGATAGCCCGGCGAAAGCCGGATTAATACCGCATGAGATCTGAGGATGAAAGCAGGGGACCTTCGGGCCTTGCGCGTTTGGAGCGGCCGATGGCAGATTAGGTAGTTGGTGAGGTAAAGGCTTACCAAGCCTGCGATCTGTAGCTGGTCTGAGAGGATGATCAGCCACACTGGGACTGAGACACGGCCCAGACTCCTACGGGAGGCAGCAGTGGGGAATTTTTGGACAATGGGCGCAAGCCTGATCCAGCCATTCCGCGTGCAGGATGAAGGCCCTCGGGTTGTAAACTGCTTTTGTACAGAACGAAAAAGGCCTGGCTAATATCTAGGTCTCATGACGGTACTGTAAGAATAAGCACCGGCTAACTA
>G3BZQ8102HVYU4
GGTGAGTAATACATCGGAACGTGCCCAGACGTGGGGGATAGCCCGGCGAAAGCCGGATTAATACCGCATGAGATCTGAGGATGAAAGCAGGGGACCTTCGGGCCTTGCGCGTTTGGAGCGGCCGATGGCAGATTAGGTAGTTGGTGAGGTAAAGGCTTACCAAGCCTGCGATCTGTAGCTGGTCTGAGAGGATGATCAGCCACACTGGGACTGAGACACGGCCCAGACTCCTACGGGAGGCAGCAGTGGGGAATTTTTGGACAATGGGCGCAAGCCTGATCCAGCCATTCCGCGTGCAGGATGAAGGCCCTCGGGTTGTAAACTGCTTTTGTACAGAACGAAAAAGGCCTGGCTAATATCTAGGTCTCATGACGGTACTGTAAGAATAAGCACCGGCTAACTA
>G3BZQ8102FTTJV
GGTGAGTAATACATCGGAACGTGCCCAGACGTGGGGGATAGCCCGGCGAAAGCCGGATTAATACCGCATGAGATCTGAGGATGAAAGCAGGGGACCTTCGGGCCTTGCGCGTTTGGAGCGGCCGATGGCAGATTAGGTAGTTGGTGAGGTAAAGGCTTACCAAGCCTGCGATCTGTAGCTGGTCTGAGAGGATGATCAGCCACACTGGGACTGAGACACGGCCCAGACTCCTACGGGAGGCAGCAGTGGGGAATTTTTGGACAATGGGCGCAAGCCTGATCCAGCCATTCCGCGTGCAGGATGAAGGCCCTCGGGTTGTAAACTGCTTTTGTACAGAACGAAAAAGGCCTGGCTAATATCTAGGTCTCATGACGGTACTGTAAGAATAAGCACCGGCTAACTA
>GV2UCFN02IB6LF
GGTGAGTAATACATCGGAACGTGCCCAGACGTGGGGGATAGCCCGGCGAAAGCCGGATTAATACCGCATGAGATCTGAGGATGAAAGCAGGGGACCTTCGGGCCTTGCGCGTTTGGAGCGGCCGATGGCAGATTAGGTAGTTGGTGAGGTAAAGGCTTACCAAGCCTGCGATCTGTAGCTGGTCTGAGAGGATGATCAGCCACACTGGGACTGAGACACGGCCCAGACTCCTACGGGAGGCAGCAGTGGGGAATTTTGGACAATGGGCGCAAGCCTGATCCAGCCATTCCGCGTGCAGGATGAAGGCCCTCGGGTTGTAAACTGCTTTTGTACAGAACGAAAAAGGCCTGGCTAATATCTAGGTCTCATGACGGTACTGTAAGAATAAGCACCGGCTAACTA
>GV2UCFN02IX9GJ
GGTGAGTAATACATCGGAACGTGCCCAGACGTGGGGGATAGCCCGGCGAAAGCCGGATTAATACCGCATGAGATCTGAGGATGAAAGCAGGGGACCTTCGGGCCTTGCGCGTTTGGAGCGGCCGATGGCAGATTAGGTAGTTGGTGAGGTAAAGGCTTACCAAGCCTGCGATCTGTAGCTGGTCTGAGAGGATGATCAGCCACACTGGGACTGAGACACGGCCCAGACTCCTACGGGAGGCAGCAGTGGGGAATTTTGGACAATGGGCGCAAGCCTGATCCAGCCATTCCGCGTGCAGGATGAAGGCCCTCGGGTTGTAAACTGCTTTTGTACAGAACGAAAAAGGCCCGGCTAATATCCAGGTCTCATGACGGTACTGTAAGAATAAGCACCGGCTAACTA
>G3BZQ8102IGWDI
GGTGAGTAATACATCGGAACGTGCCCAGACGTGGGGGATAGCCCGGCGAAAGCCGGATTAATACCGCATGAGATCTGAGGATGAAAGCAGGGGACCTTCGGGCCTTGCGCGTTTGGAGCGGCCGATGGCAGATTAGGTAGTTGGTGAGGTAAAGGCTTACCAAGCCTGCGATCTGTAGCTGGTCTGAGAGGATGATCAGCCACACTGGGACTGAGACACGGCCCAGACTCCTACGGGAGGCAGCAGTGGGGAATTTTGGACAATGGGCGCAAGCCTGATCCAGCCATTCCGCGTGCAGGATGAAGGCCCTCGGGTTGTAAACTGCTTTTGTACAGAACGAAAAAGGCCCGGCTAATATCCAGGTCTCATGACGGTACTGTAAGAATAAGCACCGGCTAACTA
>G35JFLI02H5SBM
GGTGAGTAATACATCGGAACGTGCCCAGACGTGGGGGATAGCCCGGCGAAAGCCGGATTAATACCGCATGAGATCTGAGGATGAAAGCAGGGGACCTTCGGGCCTTGCGCGTTTGGAGCGGCCGATGGCAGATTAGGTAGTTGGTGAGGTAAAGGCTTACCAAGCCTGCGATCTGTAGCTGGTCTGAGAGGATGATCAGCCACACTGGGACTGAGACACGGCCCAGACTCCTACGGGAGGCAGCAGTGGGGAATTTTGGACAATGGGCGCAAGCCTGATCCAGCCATTCCGCGTGCAGGATGAAGGCCCTCGGGTTGTAAACTGCTTTTGTACAGAACGAAAAAGGCCCGGCTAATATCCAGGTCTCATGACGGTACTGTAAGAATAAGCACCGGCTAACTA
>G3BZQ8102HJ66M
GGTGAGTAATACATCGGAACGTGCCCAGACGTGGGGGATAGCCCGGCGAAAGCCGGATTAATACCGCATGAGATCTGAGGATGAAAGCAGGGGACCTTCGGGCCTTGCGCGTTTGGAGCGGCCGATGGCAGATTAGGTAGTTGGTGAGGTAAAGGCTTACCAAGCCTACGATCTGTAGCTGGTCTGAGAGGATGATCAGCCACACTGGGACTGAGACACGGCCCAGACTCCTACGGGAGGCAGCAGTGGGGAATTTTTGGACAATGGGCGCAAGCCTGATCCAGCCATTCCGCGTGCAGGATGAAGGCCCTCGGGTTGTAAACTGCTTTTGTACAGAACGAAAAGGGCCTGGCTAATATCTAGGTTTTATGACGGTACTGTAAGAATAAGCACCGGCTAACTA
>G3BZQ8102IS9A3
GGTGAGTAATACATCGGAACGTGCCCAGACGTGGGGGATAGCCCGGCGAAAGCCGGATTAATACCGCATGAGATCTGAGGATGAAAGCAGGGGACCTTCGGGCCTTGCGCGTTTGGAGCGGCCGATGGCAGATTAGGTAGTTGGTGAGGTAAAGGCTTACCAAGCCTACGATCTGTAGCTGGTCTGAGAGGATGATCAGCCACACTGGGACTGAGACACGGCCCAGACTCCTACGGGAGGCAGCAGTGGGGAATTTTTGGACAATGGGCGCAAGCCTGATCCAGCCATTCCGCGTGCAGGATGAAGGCCCTCGGGTTGTAAACTGCTTTTGTACAGAACGAAAAGGGCCTGGCTAATATCTAGGTTTTATGACGGTACTGTAAGAATAAGCACCGGCTAACTA
>G3BZQ8102F19TT
GGTGAGTAATACATCGGAACGTGCCCAGACGTGGGGGATAGCCCGGCGAAAGCCGGATTAATACCGCATGAGATCTGAGGATGAAAGCAGGGGACCTTCGGGCCTTGCGCGTTTGGAGCGGCCGATGGCAGATTAGGTAGTTGGTGAGGTAAAGGCTTACCAAGCCTACGATCTGTAGCTGGTCTGAGAGGATGATCAGCCACACTGGGACTGAGACACGGCCCAGACTCCTACGGGAGGCAGCAGTGGGGAATTTTTGGACAATGGGCGCAAGCCTGATCCAGCCATTCCGCGTGCAGGATGAAGGCCCTCGGGTTGTAAACTGCTTTTGTACAGAACGAAAAGGGCCTGGCTAATATCTAGGTTTTATGACGGTACTGTAAGAATAAGCACCGGCTAACTA
>G35JFLI02GJ3ZQ
GGTGAGTAATACATCGGAACGTGCCCAGACGTGGGGGATAGCCCGGCGAAAGCCGGATTAATACCGCATGAGATCTGAGGATGAAAGCAGGGGACCTTCGGGCCTTGCGCGTTTGGAGCGGCCGATGGCAGATTAGGTAGTTGGTGAGGTAAAGGCTTACCAAGCCTACGATCTGTAGCTGGTCTGAGAGGATGATCAGCCACACTGGGACTGAGACACGGCCCAGACTCCTACGGGAGGCAGCAGTGGGGAATTTTTGGACAATGGGCGCAAGCCTGATCCAGCCATTCCGCGTGCAGGATGAAGGCCCTCGGGTTGTAAACTGCTTTTGTACAGAACGAAAAGGGCCTGGCTAATATCTAGGTTTTATGACGGTACTGTAAGAATAAGCACCGGCTAACTA
>G35JFLI02F9KER
GGTGAGTAATACATCGGAACGTGCCCAGACGTGGGGGATAGCCCGGCGAAAGCCGGATTAATACCGCATGAGATCTGAGGATGAAAGCAGGGGACCTTCGGGCCTTGCGCGTTTGGAGCGGCCGATGGCAGATTAGGTAGTTGGTGAGGTAAAGGCTTACCAAGCCTACGATCTGTAGCTGGTCTGAGAGGATGATCAGCCACACTGGGACTGAGACACGGCCCAGACTCCTACGGGAGGCAGCAGTGGGGAATTTTTGGACAATGGGCGCAAGCCTGATCCAGCCATTCCGCGTGCAGGATGAAGGCCCTCGGGTTGTAAACTGCTTTTGTACAGAACGAAAAGGGCCTGGCTAATATCTAGGTTTTATGACGGTACTGTAAGAATAAGCACCGGCTAACTA
>GV2UCFN02J039A
GGTGAGTAATACATCGGAACGTGCCCAGGACGTGGGGGATAGCCCGGCGAAAGCCGGATTAATACCGCATGAGATCTGAGGATGAAAGCAGGGGACCTTCGGGCCTTGCGCGTTTGGAGCGGCCGATGGCAGATTAGGTAGTTGGTGAGGTAAAGGCTTACCAAGCCTGCGATCTGTAGCTGGGTCTGAGAGGATGATCAGCCACACTGGGACTGAGACACGGCCCAGACTCCTACGGGAGGCAGCAGTGGGGAATTTTGGACAATGGGCGCAAGCCTGATCCAGCCATTCCGCGTGCAGGATGAAGGCCCTCGGGTTGTAAACTGCTTTTGTACAGAACGAAAAGGGCCTGGCTAATATCTAGGTTTCATGACGGTACTGTAAGAATAAGCACCGGCTAACTA
>GV2UCFN02IWAF3
GGTGAGTAATACATCGGAACGTGCCCAGACGTGGGGGATAGCCCGGCGAAAGCCGGATTAATACCGCATGAGATCTGAGGATGAAAGCAGGGGACCTTCGGGCCTTGCGCGTTTGGAGCGGCCGATGGCAGATTAGGTAGTTGGTGAGGTAAAGGCTTACCAAGCCTGCGATCTGTAGCTGGTCTGAGAGGATGATCAGCCACACTGGGACTGAGACACGGCCCAGACTCCTACGGGAGGCAGCAGTGGGGAATTTTGGACAATGGGCGCAAGCCTGATCCAGCCATTCCGCGTGCAGGATGAAGGCCCTCGGGTTGTAAACTGCTTTTGTACAGAACGAAAAGGGCCTGGCTAATATCTAGGTCTCATGACGGTACTGTAAGAATAAGCACCGGCTAACTA
>GV2UCFN02GGCHH
GGTGAGTAATACATCGGAACGTGCCCAGACGTGGGGGATAGCCCGGCGAAAGCCGGATTAATACCGCATGAGATCTGAGGATGAAAGCAGGGGACCTTCGGGCCTTGCGCGTTTGGAGCGGCCGATGGCAGATTAGGTAGTTGGTGAGGTAAAGGCTTACCAAGCCTGCGATCTGTAGCTGGTCTGAGAGGATGATCAGCCACACTGGGACTGAGACACGGCCCAGACTCCTACGGGAGGCAGCAGTGGGGAATTTTGGACAATGGGCGCAAGCCTGATCCAGCCATTCCGCGTGCAGGATGAAGGCCCTCGGGTTGTAAACTGCTTTTGTACAGAACGAAAAGGGCCTGGCTAATATCTAGGTCTCATGACGGTACTGTAAGAATAAGCACCGGCTAACTA
>GV2UCFN02GG94R
GGTGAGTAATACATCGGAACGTGCCCAGACGTGGGGGATAGCCCGGCGAAAGCCGGATTAATACCGCATGAGATCTGAGGATGAAAGCAGGGGACCTTCGGGCCTTGCGCGTTTGGAGCGGCCGATGGCAGATTAGGTAGTTGGTGAGGTAAAGGCTTACCAAGCCTGCGATCTGTAGCTGGTCTGAGAGGATGATCAGCCACACTGGGACTGAGACACGGCCCAGACTCCTACGGGAGGCAGCAGTGGGGAATTTTGGACAATGGGCGCAAGCCTGATCCAGCCATTCCGCGTGCAGGATGAAGGCCCTCGGGTTGTAAACTGCTTTTGTACAGAACGAAAAGGGCCTGGCTAATATCTAGGTCTCATGACGGTACTGTAAGAATAAGCACCGGCTAACTA
>GV2UCFN02I3TZ3
GGTGAGTAATACATCGGAACGTGCCCAGACGTGGGGGATAGCCCGGCGAAAGCCGGATTAATACCGCATGAGATCTGAGGATGAAAGCAGGGGACCTTCGGGCCTTGCGCGTTTGGAGCGGCCGATGGCAGATTAGGTAGTTGGTGAGGTAAAGGCTTACCAAGCCTGCGATCTGTAGCTGGTCTGAGAGGATGATCAGCCACACTGGGACTGAGACACGGCCCAGACTCCTACGGGAGGCAGCAGTGGGGAATTTTGGACAATGGGCGCAAGCCTGATCCAGCCATTCCGCGTGCAGGATGAAGGCCCTCGGGTTGTAAACTGCTTTTGTACAGAACGAAAAGGGCCTGGCTAATATCTAGGTCTCATGACGGTACTGTAAGAATAAGCACCGGCTAACTA
>GV2UCFN02HYSQA
GGTGAGTAATACATCGGAACGTGCCCAGACGTGGGGGATAGCCCGGCGAAAGCCGGATTAATACCGCATGAGATCTGAGGATGAAAGCAGGGGACCTTCGGGCCTTGCGCGTTTGGAGCGGCCGATGGCAGATTAGGTAGTTGGTGAGGTAAAGGCTTACCAAGCCTGCGATCTGTAGCTGGTCTGAGAGGATGATCAGCCACACTGGGACTGAGACACGGCCCAGACTCCTACGGGAGGCAGCAGTGGGGAATTTTGGACAATGGGCGCAAGCCTGATCCAGCCATTCCGCGTGCAGGATGAAGGCCCTCGGGTTGTAAACTGCTTTTGTACAGAACGAAAAGGGCCTGGCTAATATCTAGGTCTCATGACGGTACTGTAAGAATAAGCACCGGCTAACTA
>GV2UCFN02JU8FE
GGTGAGTAATACATCGGAACGTGCCCAGACGTGGGGGATAGCCCGGCGAAAGCCGGATTAATACCGCATGAGATCTGAGGATGAAAGCAGGGGACCTTCGGGCCTTGCGCGTTTGGAGCGGCCGATGGCAGATTAGGTAGTTGGTGAGGTAAAGGCTTACCAAGCCTGCGATCTGTAGCTGGTCTGAGAGGATGATCAGCCACACTGGGACTGAGACACGGCCCAGACTCCTACGGGAGGCAGCAGTGGGGAATTTTGGACAATGGGCGCAAGCCTGATCCAGCCATTCCGCGTGCAGGATGAAGGCCCTCGGGTTGTAAACTGCTTTTGTACAGAACGAAAAGGGCCTGGCTAATATCTAGGTCTCATGACGGTACTGTAAGAATAAGCACCGGCTAACTA
>GV2UCFN02G5QQ1
GGTGAGTAATACATCGGAACGTGCCCAGACGTGGGGGATAGCCCGGCGAAAGCCGGATTAATACCGCATGAGATCTGAGGATGAAAGCAGGGGACCTTCGGGCCTTGCGCGTTTGGAGCGGCCGATGGCAGATTAGGTAGTTGGTGAGGTAAAGGCTTACCAAGCCTGCGATCTGTAGCTGGTCTGAGAGGATGATCAGCCACACTGGGACTGAGACACGGCCCAGACTCCTACGGGAGGCAGCAGTGGGGAATTTTGGACAATGGGCGCAAGCCTGATCCAGCCATTCCGCGTGCAGGATGAAGGCCCTCGGGTTGTAAACTGCTTTTGTACAGAACGAAAAGGGCCTGGCTAATATCTAGGTCTCATGACGGTACTGTAAGAATAAGCACCGGCTAACTA
>GV2UCFN02HE1ZY
GGTGAGTAATACATCGGAACGTGCCCAGACGTGGGGGATAGCCCGGCGAAAGCCGGATTAATACCGCATGAGATCTGAGGATGAAAGCAGGGGACCTTCGGGCCTTGCGCGTTTGGAGCGGCCGATGGCAGATTAGGTAGTTGGTGAGGTAAAGGCTTACCAAGCCTGCGATCTGTAGCTGGTCTGAGAGGATGATCAGCCACACTGGGACTGAGACACGGCCCAGACTCCTACGGGAGGCAGCAGTGGGGAATTTTGGACAATGGGCGCAAGCCTGATCCAGCCATTCCGCGTGCAGGATGAAGGCCCTCGGGTTGTAAACTGCTTTTGTACAGAACGAAAAGGGCCTGGCTAATATCTAGGTCTCATGACGGTACTGTAAGAATAAGCACCGGCTAACTA
>GV2UCFN02HJMKI
GGTGAGTAATACATCGGAACGTGCCCAGACGTGGGGGATAGCCCGGCGAAAGCCGGATTAATACCGCATGAGATCTGAGGATGAAAGCAGGGGACCTTCGGGCCTTGCGCGTTTGGAGCGGCCGATGGCAGATTAGGTAGTTGGTGAGGTAAAGGCTTACCAAGCCTGCGATCTGTAGCTGGTCTGAGAGGATGATCAGCCACACTGGGACTGAGACACGGCCCAGACTCCTACGGGAGGCAGCAGTGGGGAATTTTGGACAATGGGCGCAAGCCTGATCCAGCCATTCCGCGTGCAGGATGAAGGCCCTCGGGTTGTAAACTGCTTTTGTACAGAACGAAAAGGGCCTGGCTAATATCTAGGTCTCATGACGGTACTGTAAGAATAAGCACCGGCTAACTA
>GV2UCFN02IR4TN
GGTGAGTAATACATCGGAACGTGCCCAGACGTGGGGGATAGCCCGGCGAAAGCCGGATTAATACCGCATGAGATCTGAGGATGAAAGCAGGGGACCTTCGGGCCTTGCGCGTTTGGAGCGGCCGATGGCAGATTAGGTAGTTGGTGAGGTAAAGGCTTACCAAGCCTGCGATCTGTAGCTGGTCTGAGAGGATGATCAGCCACACTGGGACTGAGACACGGCCCAGACTCCTACGGGAGGCAGCAGTGGGGAATTTTGGACAATGGGCGCAAGCCTGATCCAGCCATTCCGCGTGCAGGATGAAGGCCCTCGGGTTGTAAACTGCTTTTGTACAGAACGAAAAGGGCCTGGCTAATATCTAGGTCTCATGACGGTACTGTAAGAATAAGCACCGGCTAACTA
>GV2UCFN02HPBAY
GGTGAGTAATACATCGGAACGTGCCCAGACGTGGGGGATAGCCCGGCGAAAGCCGGATTAATACCGCATGAGATCTGAGGATGAAAGCAGGGGACCTTCGGGCCTTGCGCGTTTGGAGCGGCCGATGGCAGATTAGGTAGTTGGTGAGGTAAAGGCTTACCAAGCCTGCGATCTGTAGCTGGTCTGAGAGGATGATCAGCCACACTGGGACTGAGACACGGCCCAGACTCCTACGGGAGGCAGCAGTGGGGAATTTTGGACAATGGGCGCAAGCCTGATCCAGCCATTCCGCGTGCAGGATGAAGGCCCTCGGGTTGTAAACTGCTTTTGTACAGAACGAAAAGGGCCTGGCTAATATCTAGGTCTCATGACGGTACTGTAAGAATAAGCACCGGCTAACTA
>GV2UCFN02I5SU2
GGTGAGTAATACATCGGAACGTGCCCAGACGTGGGGGATAGCCCGGCGAAAGCCGGATTAATACCGCATGAGATCTGAGGATGAAAGCAGGGGACCTTCGGGCCTTGCGCGTTTGGAGCGGCCGATGGCAGATTAGGTAGTTGGTGAGGTAAAGGCTTACCAAGCCTGCGATCTGTAGCTGGTCTGAGAGGATGATCAGCCACACTGGGACTGAGACACGGCCCAGACTCCTACGGGAGGCAGCAGTGGGGAATTTTGGACAATGGGCGCAAGCCTGATCCAGCCATTCCGCGTGCAGGATGAAGGCCCTCGGGTTGTAAACTGCTTTTGTACAGAACGAAAAGGGCCTGGCTAATATCTAGGTCTCATGACGGTACTGTAAGAATAAGCACCGGCTAACTA
>GV2UCFN02GZFG4
GGTGAGTAATACATCGGAACGTGCCCAGACGTGGGGGATAGCCCGGCGAAAGCCGGATTAATACCGCATGAGATCTGAGGATGAAAGCAGGGGACCTTCGGGCCTTGCGCGTTTGGAGCGGCCGATGGCAGATTAGGTAGTTGGTGAGGTAAAGGCTTACCAAGCCTGCGATCTGTAGCTGGTCTGAGAGGATGATCAGCCACACTGGGACTGAGACACGGCCCAGACTCCTACGGGAGGCAGCAGTGGGGAATTTTGGACAATGGGCGCAAGCCTGATCCAGCCATTCCGCGTGCAGGATGAAGGCCCTCGGGTTGTAAACTGCTTTTGTACAGAACGAAAAGGGCCTGGCTAATATCTAGGTCTCATGACGGTACTGTAAGAATAAGCACCGGCTAACTA
>GV2UCFN02GQQQ2
GGTGAGTAATACATCGGAACGTGCCCAGACGTGGGGGATAGCCCGGCGAAAGCCGGATTAATACCGCATGAGATCTGAGGATGAAAGCAGGGGACCTTCGGGCCTTGCGCGTTTGGAGCGGCCGATGGCAGATTAGGTAGTTGGTGAGGTAAAGGCTTACCAAGCCTGCGATCTGTAGCTGGTCTGAGAGGATGATCAGCCACACTGGGACTGAGACACGGCCCAGACTCCTACGGGAGGCAGCAGTGGGGAATTTTGGACAATGGGCGCAAGCCTGATCCAGCCATTCCGCGTGCAGGATGAAGGCCCTCGGGTTGTAAACTGCTTTTGTACAGAACGAAAAGGGCCTGGCTAATATCTAGGTCTCATGACGGTACTGTAAGAATAAGCACCGGCTAACTA
>GV2UCFN02F8KCY
GGTGAGTAATACATCGGAACGTGCCCAGACGTGGGGGATAGCCCGGCGAAAGCCGGATTAATACCGCATGAGATCTGAGGATGAAAGCAGGGGACCTTCGGGCCTTGCGCGTTTGGAGCGGCCGATGGCAGATTAGGTAGTTGGTGAGGTAAAGGCTTACCAAGCCTGCGATCTGTAGCTGGTCTGAGAGGATGATCAGCCACACTGGGACTGAGACACGGCCCAGACTCCTACGGGAGGCAGCAGTGGGGAATTTTGGACAATGGGCGCAAGCCTGATCCAGCCATTCCGCGTGCAGGATGAAGGCCCTCGGGTTGTAAACTGCTTTTGTACAGAACGAAAAGGGCCTGGCTAATATCTAGGTCTCATGACGGTACTGTAAGAATAAGCACCGGCTAACTA
>GV2UCFN02GW54U
GGTGAGTAATACATCGGAACGTGCCCAGACGTGGGGGATAGCCCGGCGAAAGCCGGATTAATACCGCATGAGATCTGAGGATGAAAGCAGGGGACCTTCGGGCCTTGCGCGTTTGGAGCGGCCGATGGCAGATTAGGTAGTTGGTGAGGTAAAGGCTTACCAAGCCTGCGATCTGTAGCTGGTCTGAGAGGATGATCAGCCACACTGGGACTGAGACACGGCCCAGACTCCTACGGGAGGCAGCAGTGGGGAATTTTGGACAATGGGCGCAAGCCTGATCCAGCCATTCCGCGTGCAGGATGAAGGCCCTCGGGTTGTAAACTGCTTTTGTACAGAACGAAAAGGGCCTGGCTAATATCTAGGTCTCATGACGGTACTGTAAGAATAAGCACCGGCTAACTA
>GV2UCFN02GMULA
GGTGAGTAATACATCGGAACGTGCCCAGACGTGGGGGATAGCCCGGCGAAAGCCGGATTAATACCGCATGAGATCTGAGGATGAAAGCAGGGGACCTTCGGGCCTTGCGCGTTTGGAGCGGCCGATGGCAGATTAGGTAGTTGGTGAGGTAAAGGCTTACCAAGCCTGCGATCTGTAGCTGGTCTGAGAGGATGATCAGCCACACTGGGACTGAGACACGGCCCAGACTCCTACGGGAGGCAGCAGTGGGGAATTTTGGACAATGGGCGCAAGCCTGATCCAGCCATTCCGCGTGCAGGATGAAGGCCCTCGGGTTGTAAACTGCTTTTGTACAGAACGAAAAGGGCCTGGCTAATATCTAGGTCTCATGACGGTACTGTAAGAATAAGCACCGGCTAACTA
>GV2UCFN02FXKMV
GGTGAGTAATACATCGGAACGTGCCCAGACGTGGGGGATAGCCCGGCGAAAGCCGGATTAATACCGCATGAGATCTGAGGATGAAAGCAGGGGACCTTCGGGCCTTGCGCGTTTGGAGCGGCCGATGGCAGATTAGGTAGTTGGTGAGGTAAAGGCTTACCAAGCCTGCGATCTGTAGCTGGTCTGAGAGGATGATCAGCCACACTGGGACTGAGACACGGCCCAGACTCCTACGGGAGGCAGCAGTGGGGAATTTTGGACAATGGGCGCAAGCCTGATCCAGCCATTCCGCGTGCAGGATGAAGGCCCTCGGGTTGTAAACTGCTTTTGTACAGAACGAAAAGGGCCTGGCTAATATCTAGGTCTCATGACGGTACTGTAAGAATAAGCACCGGCTAACTA
>GV2UCFN02JOFKI
GGTGAGTAATACATCGGAACGTGCCCAGACGTGGGGGATAGCCCGGCGAAAGCCGGATTAATACCGCATGAGATCTGAGGATGAAAGCAGGGGACCTTCGGGCCTTGCGCGTTTGGAGCGGCCGATGGCAGATTAGGTAGTTGGTGAGGTAAAGGCTTACCAAGCCTGCGATCTGTAGCTGGTCTGAGAGGATGATCAGCCACACTGGGACTGAGACACGGCCCAGACTCCTACGGGAGGCAGCAGTGGGGAATTTTGGACAATGGGCGCAAGCCTGATCCAGCCATTCCGCGTGCAGGATGAAGGCCCTCGGGTTGTAAACTGCTTTTGTACAGAACGAAAAGGGCCTGGCTAATATCTAGGTCTCATGACGGTACTGTAAGAATAAGCACCGGCTAACTA
>GV2UCFN02HY9O3
GGTGAGTAATACATCGGAACGTGCCCAGACGTGGGGGATAGCCCGGCGAAAGCCGGATTAATACCGCATGAGATCTGAGGATGAAAGCAGGGGACCTTCGGGCCTTGCGCGTTTGGAGCGGCCGATGGCAGATTAGGTAGTTGGTGAGGTAAAGGCTTACCAAGCCTGCGATCTGTAGCTGGTCTGAGAGGATGATCAGCCACACTGGGACTGAGACACGGCCCAGACTCCTACGGGAGGCAGCAGTGGGGAATTTTGGACAATGGGCGCAAGCCTGATCCAGCCATTCCGCGTGCAGGATGAAGGCCCTCGGGTTGTAAACTGCTTTTGTACAGAACGAAAAGGGCCTGGCTAATATCTAGGTCTCATGACGGTACTGTAAGAATAAGCACCGGCTAACTA
>GV2UCFN02GHUD2
GGTGAGTAATACATCGGAACGTGCCCAGACGTGGGGGATAGCCCGGCGAAAGCCGGATTAATACCGCATGAGATCTGAGGATGAAAGCAGGGGACCTTCGGGCCTTGCGCGTTTGGAGCGGCCGATGGCAGATTAGGTAGTTGGTGAGGTAAAGGCTTACCAAGCCTGCGATCTGTAGCTGGTCTGAGAGGATGATCAGCCACACTGGGACTGAGACACGGCCCAGACTCCTACGGGAGGCAGCAGTGGGGAATTTTGGACAATGGGCGCAAGCCTGATCCAGCCATTCCGCGTGCAGGATGAAGGCCCTCGGGTTGTAAACTGCTTTTGTACAGAACGAAAAGGGCCTGGCTAATATCTAGGTCTCATGACGGTACTGTAAGAATAAGCACCGGCTAACTA
>GV2UCFN02IRBW5
GGTGAGTAATACATCGGAACGTGCCCAGACGTGGGGGATAGCCCGGCGAAAGCCGGATTAATACCGCATGAGATCTGAGGATGAAAGCAGGGGACCTTCGGGCCTTGCGCGTTTGGAGCGGCCGATGGCAGATTAGGTAGTTGGTGAGGTAAAGGCTTACCAAGCCTGCGATCTGTAGCTGGTCTGAGAGGATGATCAGCCACACTGGGACTGAGACACGGCCCAGACTCCTACGGGAGGCAGCAGTGGGGAATTTTGGACAATGGGCGCAAGCCTGATCCAGCCATTCCGCGTGCAGGATGAAGGCCCTCGGGTTGTAAACTGCTTTTGTACAGAACGAAAAGGGCCTGGCTAATATCTAGGTCTCATGACGGTACTGTAAGAATAAGCACCGGCTAACTA
>GV2UCFN02F0MPW
GGTGAGTAATACATCGGAACGTGCCCAGACGTGGGGGATAGCCCGGCGAAAGCCGGATTAATACCGCATGAGATCTGAGGATGAAAGCAGGGGACCTTCGGGCCTTGCGCGTTTGGAGCGGCCGATGGCAGATTAGGTAGTTGGTGAGGTAAAGGCTTACCAAGCCTGCGATCTGTAGCTGGTCTGAGAGGATGATCAGCCACACTGGGACTGAGACACGGCCCAGACTCCTACGGGAGGCAGCAGTGGGGAATTTTGGACAATGGGCGCAAGCCTGATCCAGCCATTCCGCGTGCAGGATGAAGGCCCTCGGGTTGTAAACTGCTTTTGTACAGAACGAAAAGGGCCTGGCTAATATCTAGGTCTCATGACGGTACTGTAAGAATAAGCACCGGCTAACTA
>GV2UCFN02HIOKG
GGTGAGTAATACATCGGAACGTGCCCAGACGTGGGGGATAGCCCGGCGAAAGCCGGATTAATACCGCATGAGATCTGAGGATGAAAGCAGGGGACCTTCGGGCCTTGCGCGTTTGGAGCGGCCGATGGCAGATTAGGTAGTTGGTGAGGTAAAGGCTTACCAAGCCTGCGATCTGTAGCTGGTCTGAGAGGATGATCAGCCACACTGGGACTGAGACACGGCCCAGACTCCTACGGGAGGCAGCAGTGGGGAATTTTGGACAATGGGCGCAAGCCTGATCCAGCCATTCCGCGTGCAGGATGAAGGCCCTCGGGTTGTAAACTGCTTTTGTACAGAACGAAAAGGGCCTGGCTAATATCTAGGTCTCATGACGGTACTGTAAGAATAAGCACCGGCTAACTA
>GV2UCFN02JAA8X
GGTGAGTAATACATCGGAACGTGCCCAGACGTGGGGGATAGCCCGGCGAAAGCCGGATTAATACCGCATGAGATCTGAGGATGAAAGCAGGGGACCTTCGGGCCTTGCGCGTTTGGAGCGGCCGATGGCAGATTAGGTAGTTGGTGAGGTAAAGGCTTACCAAGCCTGCGATCTGTAGCTGGTCTGAGAGGATGATCAGCCACACTGGGACTGAGACACGGCCCAGACTCCTACGGGAGGCAGCAGTGGGGAATTTTGGACAATGGGCGCAAGCCTGATCCAGCCATTCCGCGTGCAGGATGAAGGCCCTCGGGTTGTAAACTGCTTTTGTACAGAACGAAAAGGGCCTGGCTAATATCTAGGTCTCATGACGGTACTGTAAGAATAAGCACCGGCTAACTA
>GV2UCFN02FY8YZ
GGTGAGTAATACATCGGAACGTGCCCAGACGTGGGGGATAGCCCGGCGAAAGCCGGATTAATACCGCATGAGATCTGAGGATGAAAGCAGGGGACCTTCGGGCCTTGCGCGTTTGGAGCGGCCGATGGCAGATTAGGTAGTTGGTGAGGTAAAGGCTTACCAAGCCTGCGATCTGTAGCTGGTCTGAGAGGATGATCAGCCACACTGGGACTGAGACACGGCCCAGACTCCTACGGGAGGCAGCAGTGGGGAATTTTGGACAATGGGCGCAAGCCTGATCCAGCCATTCCGCGTGCAGGATGAAGGCCCTCGGGTTGTAAACTGCTTTTGTACAGAACGAAAAGGGCCTGGCTAATATCTAGGTCTCATGACGGTACTGTAAGAATAAGCACCGGCTAACTA
>GV2UCFN02GWP0I
GGTGAGTAATACATCGGAACGTGCCCAGACGTGGGGGATAGCCCGGCGAAAGCCGGATTAATACCGCATGAGATCTGAGGATGAAAGCAGGGGACCTTCGGGCCTTGCGCGTTTGGAGCGGCCGATGGCAGATTAGGTAGTTGGTGAGGTAAAGGCTTACCAAGCCTGCGATCTGTAGCTGGTCTGAGAGGATGATCAGCCACACTGGGACTGAGACACGGCCCAGACTCCTACGGGAGGCAGCAGTGGGGAATTTTGGACAATGGGCGCAAGCCTGATCCAGCCATTCCGCGTGCAGGATGAAGGCCCTCGGGTTGTAAACTGCTTTTGTACAGAACGAAAAGGGCCTGGCTAATATCTAGGTCTCATGACGGTACTGTAAGAATAAGCACCGGCTAACTA
>GV2UCFN02F7Y08
GGTGAGTAATACATCGGAACGTGCCCAGACGTGGGGGATAGCCCGGCGAAAGCCGGATTAATACCGCATGAGATCTGAGGATGAAAGCAGGGGACCTTCGGGCCTTGCGCGTTTGGAGCGGCCGATGGCAGATTAGGTAGTTGGTGAGGTAAAGGCTTACCAAGCCTGCGATCTGTAGCTGGTCTGAGAGGATGATCAGCCACACTGGGACTGAGACACGGCCCAGACTCCTACGGGAGGCAGCAGTGGGGAATTTTGGACAATGGGCGCAAGCCTGATCCAGCCATTCCGCGTGCAGGATGAAGGCCCTCGGGTTGTAAACTGCTTTTGTACAGAACGAAAAGGGCCTGGCTAATATCTAGGTCTCATGACGGTACTGTAAGAATAAGCACCGGCTAACTA
>GV2UCFN02FUXGG
GGTGAGTAATACATCGGAACGTGCCCAGACGTGGGGGATAGCCCGGCGAAAGCCGGATTAATACCGCATGAGATCTGAGGATGAAAGCAGGGGACCTTCGGGCCTTGCGCGTTTGGAGCGGCCGATGGCAGATTAGGTAGTTGGTGAGGTAAAGGCTTACCAAGCCTGCGATCTGTAGCTGGTCTGAGAGGATGATCAGCCACACTGGGACTGAGACACGGCCCAGACTCCTACGGGAGGCAGCAGTGGGGAATTTTGGACAATGGGCGCAAGCCTGATCCAGCCATTCCGCGTGCAGGATGAAGGCCCTCGGGTTGTAAACTGCTTTTGTACAGAACGAAAAGGGCCTGGCTAATATCTAGGTCTCATGACGGTACTGTAAGAATAAGCACCGGCTAACTA
>GV2UCFN02HHQQI
GGTGAGTAATACATCGGAACGTGCCCAGACGTGGGGGATAGCCCGGCGAAAGCCGGATTAATACCGCATGAGATCTGAGGATGAAAGCAGGGGACCTTCGGGCCTTGCGCGTTTGGAGCGGCCGATGGCAGATTAGGTAGTTGGTGAGGTAAAGGCTTACCAAGCCTGCGATCTGTAGCTGGTCTGAGAGGATGATCAGCCACACTGGGACTGAGACACGGCCCAGACTCCTACGGGAGGCAGCAGTGGGGAATTTTGGACAATGGGCGCAAGCCTGATCCAGCCATTCCGCGTGCAGGATGAAGGCCCTCGGGTTGTAAACTGCTTTTGTACAGAACGAAAAGGGCCTGGCTAATATCTAGGTCTCATGACGGTACTGTAAGAATAAGCACCGGCTAACTA
>GV2UCFN02HL438
GGTGAGTAATACATCGGAACGTGCCCAGACGTGGGGGATAGCCCGGCGAAAGCCGGATTAATACCGCATGAGATCTGAGGATGAAAGCAGGGGACCTTCGGGCCTTGCGCGTTTGGAGCGGCCGATGGCAGATTAGGTAGTTGGTGAGGTAAAGGCTTACCAAGCCTGCGATCTGTAGCTGGTCTGAGAGGATGATCAGCCACACTGGGACTGAGACACGGCCCAGACTCCTACGGGAGGCAGCAGTGGGGAATTTTGGACAATGGGCGCAAGCCTGATCCAGCCATTCCGCGTGCAGGATGAAGGCCCTCGGGTTGTAAACTGCTTTTGTACAGAACGAAAAGGGCCTGGCTAATATCTAGGTCTCATGACGGTACTGTAAGAATAAGCACCGGCTAACTA
>GV2UCFN02FYFJB
GGTGAGTAATACATCGGAACGTGCCCAGACGTGGGGGATAGCCCGGCGAAAGCCGGATTAATACCGCATGAGATCTGAGGATGAAAGCAGGGGACCTTCGGGCCTTGCGCGTTTGGAGCGGCCGATGGCAGATTAGGTAGTTGGTGAGGTAAAGGCTTACCAAGCCTGCGATCTGTAGCTGGTCTGAGAGGATGATCAGCCACACTGGGACTGAGACACGGCCCAGACTCCTACGGGAGGCAGCAGTGGGGAATTTTGGACAATGGGCGCAAGCCTGATCCAGCCATTCCGCGTGCAGGATGAAGGCCCTCGGGTTGTAAACTGCTTTTGTACAGAACGAAAAGGGCCTGGCTAATATCTAGGTTTTATGACGGTACTGTAAGAATAAGCACCGGCTAACTA
>GV2UCFN02GSPD3
GGTGAGTAATACATCGGAACGTGCCCAGACGTGGGGGATAGCCCGGCGAAAGCCGGATTAATACCGCATGAGATCTGAGGATGAAAGCAGGGGACCTTCGGGCCTTGCGCGTTTGGAGCGGCCGATGGCAGATTAGGTAGTTGGTGAGGTAAAGGCTTACCAAGCCTGCGATCTGTAGCTGGTCTGAGAGGATGATCAGCCACACTGGGACTGAGACACGGCCCAGACTCCTACGGGAGGCAGCAGTGGGGAATTTTGGACAATGGGCGCAAGCCTGATCCAGCCATTCCGCGTGCAGGATGAAGGCCCTCGGGTTGTAAACTGCTTTTGTACAGAACGAAAAGGGCCTGGCTAATATCTAGGTTTTATGACGGTACTGTAAGAATAAGCACCGGCTAACTA
>GV2UCFN02F218U
GGTGAGTAATACATCGGAACGTGCCCAGACGTGGGGGATAGCCCGGCGAAAGCCGGATTAATACCGCATGAGATCTGAGGATGAAAGCAGGGGACCTTCGGGCCTTGCGCGTTTGGAGCGGCCGATGGCAGATTAGGTAGTTGGTGAGGTAAAGGCTTACCAAGCCTGCGATCTGTAGCTGGTCTGAGAGGATGATCAGCCACACTGGGACTGAGACACGGCCCAGACTCCTACGGGAGGCAGCAGTGGGGAATTTTGGACAATGGGCGCAAGCCTGATCCAGCCATTCCGCGTGCAGGATGAAGGCCCTCGGGTTGTAAACTGCTTTTGTACAGAACGAAAAGGGCCTGGCTAATATCTAGGTTTTATGACGGTACTGTAAGAATAAGCACCGGCTAACTA
>GV2UCFN02HD1CY
GGTGAGTAATACATCGGAACGTGCCCAGACGTGGGGGATAGCCCGGCGAAAGCCGGATTAATACCGCATGAGATCTGAGGATGAAAGCAGGGGACCTTCGGGCCTTGCGCGTTTGGAGCGGCCGATGGCAGATTAGGTAGTTGGTGAGGTAAAGGCTTACCAAGCCTGCGATCTGTAGCTGGTCTGAGAGGATGATCAGCCACACTGGGACTGAGACACGGCCCAGACTCCTACGGGAGGCAGCAGTGGGGAATTTTGGACAATGGGCGCAAGCCTGATCCAGCCATTCCGCGTGCAGGATGAAGGCCCTCGGGTTGTAAACTGCTTTTGTACAGAACGAAAAGGGCCTGGCTAATATCTAGGTTTTATGACGGTACTGTAAGAATAAGCACCGGCTAACTA
>GV2UCFN02IVBZS
GGTGAGTAATACATCGGAACGTGCCCAGACGTGGGGGATAGCCCGGCGAAAGCCGGATTAATACCGCATGAGATCTGAGGATGAAAGCAGGGGACCTTCGGGCCTTGCGCGTTTGGAGCGGCCGATGGCAGATTAGGTAGTTGGTGAGGTAAAGGCTTACCAAGCCTGCGATCTGTAGCTGGTCTGAGAGGATGATCAGCCACACTGGGACTGAGACACGGCCCAGACTCCTACGGGAGGCAGCAGTGGGGAATTTTGGACAATGGGCGCAAGCCTGATCCAGCCATTCCGCGTGCAGGATGAAGGCCCTCGGGTTGTAAACTGCTTTTGTACAGAACGAAAAGGGCCTGGCTAATATCTAGGTTTTATGACGGTACTGTAAGAATAAGCACCGGCTAACTA
>GV2UCFN02F8RNE
GGTGAGTAATACATCGGAACGTGCCCAGACGTGGGGGATAGCCCGGCGAAAGCCGGATTAATACCGCATGAGATCTGAGGATGAAAGCAGGGGACCTTCGGGCCTTGCGCGTTTGGAGCGGCCGATGGCAGATTAGGTAGTTGGTGAGGTAAAGGCTTACCAAGCCTGCGATCTGTAGCTGGTCTGAGAGGATGATCAGCCACACTGGGACTGAGACACGGCCCAGACTCCTACGGGAGGCAGCAGTGGGGAATTTTGGACAATGGGCGCAAGCCTGATCCAGCCATTCCGCGTGCAGGATGAAGGCCCTCGGGTTGTAAACTGCTTTTGTACAGAACGAAAAGGGCCTGGCTAATATCTAGGTTTTATGACGGTACTGTAAGAATAAGCACCGGCTAACTA
>GV2UCFN02F7316
GGTGAGTAATACATCGGAACGTGCCCAGACGTGGGGGATAGCCCGGCGAAAGCCGGATTAATACCGCATGAGATCTGAGGATGAAAGCAGGGGACCTTCGGGCCTTGCGCGTTTGGAGCGGCCGATGGCAGATTAGGTAGTTGGTGAGGTAAAGGCTTACCAAGCCTGCGATCTGTAGCTGGTCTGAGAGGATGATCAGCCACACTGGGACTGAGACACGGCCCAGACTCCTACGGGAGGCAGCAGTGGGGAATTTTGGACAATGGGCGCAAGCCTGATCCAGCCATTCCGCGTGCAGGATGAAGGCCCTCGGGTTGTAAACTGCTTTTGTACAGAACGAAAAGGGCCTGGCTAATATCTAGGTTTTATGACGGTACTGTAAGAATAAGCACCGGCTAACTA
>GV2UCFN02JZNKN
GGTGAGTAATACATCGGAACGTGCCCAGACGTGGGGGATAGCCCGGCGAAAGCCGGATTAATACCGCATGAGATCTGAGGATGAAAGCAGGGGACCTTCGGGCCTTGCGCGTTTGGAGCGGCCGATGGCAGATTAGGTAGTTGGTGAGGTAAAGGCTTACCAAGCCTGCGATCTGTAGCTGGTCTGAGAGGATGATCAGCCACACTGGGACTGAGACACGGCCCAGACTCCTACGGGAGGCAGCAGTGGGGAATTTTGGACAATGGGCGCAAGCCTGATCCAGCCATTCCGCGTGCAGGATGAAGGCCCTCGGGTTGTAAACTGCTTTTGTACAGAACGAAAAGGGCCTGGCTAATATCTAGGTTTTATGACGGTACTGTAAGAATAAGCACCGGCTAACTA
>GV2UCFN02GD8YN
GGTGAGTAATACATCGGAACGTGCCCAGACGTGGGGGATAGCCCGGCGAAAGCCGGATTAATACCGCATGAGATCTGAGGATGAAAGCAGGGGACCTTCGGGCCTTGCGCGTTTGGAGCGGCCGATGGCAGATTAGGTAGTTGGTGAGGTAAAGGCTTACCAAGCCTGCGATCTGTAGCTGGTCTGAGAGGATGATCAGCCACACTGGGACTGAGACACGGCCCAGACTCCTACGGGAGGCAGCAGTGGGGAATTTTGGACAATGGGCGCAAGCCTGATCCAGCCATTCCGCGTGCAGGATGAAGGCCCTCGGGTTGTAAACTGCTTTTGTACAGAACGAAAAGGGCCTGGCTAATATCTAGGTTTTATGACGGTACTGTAAGAATAAGCACCGGCTAACTA
>GV2UCFN02FE7BJ
GGTGAGTAATACATCGGAACGTGCCCAGACGTGGGGGATAGCCCGGCGAAAGCCGGATTAATACCGCATGAGATCTGAGGATGAAAGCAGGGGACCTTCGGGCCTTGCGCGTTTGGAGCGGCCGATGGCAGATTAGGTAGTTGGTGAGGTAAAGGCTTACCAAGCCTGCGATCTGTAGCTGGTCTGAGAGGATGATCAGCCACACTGGGACTGAGACACGGCCCAGACTCCTACGGGAGGCAGCAGTGGGGAATTTTGGACAATGGGCGCAAGCCTGATCCAGCCATTCCGCGTGCAGGATGAAGGCCCTCGGGTTGTAAACTGCTTTTGTACAGAACGAAAAGGGCCTGGCTAATATCTAGGTTTTATGACGGTACTGTAAGAATAAGCACCGGCTAACTA
>GV2UCFN02FYCJZ
GGTGAGTAATACATCGGAACGTGCCCAGACGTGGGGGATAGCCCGGCGAAAGCCGGATTAATACCGCATGAGATCTGAGGATGAAAGCAGGGGACCTTCGGGCCTTGCGCGTTTGGAGCGGCCGATGGCAGATTAGGTAGTTGGTGAGGTAAAGGCTTACCAAGCCTGCGATCTGTAGCTGGTCTGAGAGGATGATCAGCCACACTGGGACTGAGACACGGCCCAGACTCCTACGGGAGGCAGCAGTGGGGAATTTTGGACAATGGGCGCAAGCCTGATCCAGCCATTCCGCGTGCAGGATGAAGGCCCTCGGGTTGTAAACTGCTTTTGTACAGAACGAAAAGGGCCTGGCTAATATCTAGGTTTTATGACGGTACTGTAAGAATAAGCACCGGCTAACTA
>GV2UCFN02J3BOX
GGTGAGTAATACATCGGAACGTGCCCAGACGTGGGGGATAGCCCGGCGAAAGCCGGATTAATACCGCATGAGATCTGAGGATGAAAGCAGGGGACCTTCGGGCCTTGCGCGTTTGGAGCGGCCGATGGCAGATTAGGTAGTTGGTGAGGTAAAGGCTTACCAAGCCTGCGATCTGTAGCTGGTCTGAGAGGATGATCAGCCACACTGGGACTGAGACACGGCCCAGACTCCTACGGGAGGCAGCAGTGGGGAATTTTGGACAATGGGCGCAAGCCTGATCCAGCCATTCCGCGTGCAGGATGAAGGCCCTCGGGTTGTAAACTGCTTTTGTACAGAACGAAAAGGGCCTGGCTAATATCTAGGTTTTATGACGGTACTGTAAGAATAAGCACCGGCTAACTA
>GV2UCFN02JMBE7
GGTGAGTAATACATCGGAACGTGCCCAGACGTGGGGGATAGCCCGGCGAAAGCCGGATTAATACCGCATGAGATCTGAGGATGAAAGCAGGGGACCTTCGGGCCTTGCGCGTTTGGAGCGGCCGATGGCAGATTAGGTAGTTGGTGAGGTAAAGGCTTACCAAGCCTGCGATCTGTAGCTGGTCTGAGAGGATGATCAGCCACACTGGGACTGAGACACGGCCCAGACTCCTACGGGAGGCAGCAGTGGGGAATTTTGGACAATGGGCGCAAGCCTGATCCAGCCATTCCGCGTGCAGGATGAAGGCCCTCGGGTTGTAAACTGCTTTTGTACAGAACGAAAAGGGCCTGGCTAATATCTAGGTTTTATGACGGTACTGTAAGAATAAGCACCGGCTAACTA
>GV2UCFN02HWT4E
GGTGAGTAATACATCGGAACGTGCCCAGACGTGGGGGATAGCCCGGCGAAAGCCGGATTAATACCGCATGAGATCTGAGGATGAAAGCAGGGGACCTTCGGGCCTTGCGCGTTTGGAGCGGCCGATGGCAGATTAGGTAGTTGGTGAGGTAAAGGCTTACCAAGCCTGCGATCTGTAGCTGGTCTGAGAGGATGATCAGCCACACTGGGACTGAGACACGGCCCAGACTCCTACGGGAGGCAGCAGTGGGGAATTTTGGACAATGGGCGCAAGCCTGATCCAGCCATTCCGCGTGCAGGATGAAGGCCCTCGGGTTGTAAACTGCTTTTGTACAGAACGAAAAGGGCCTGGCTAATATCTAGGTTTTATGACGGTACTGTAAGAATAAGCACCGGCTAACTA
>GV2UCFN02GB9FF
GGTGAGTAATACATCGGAACGTGCCCAGACGTGGGGGATAGCCCGGCGAAAGCCGGATTAATACCGCATGAGATCTGAGGATGAAAGCAGGGGACCTTCGGGCCTTGCGCGTTTGGAGCGGCCGATGGCAGATTAGGTAGTTGGTGAGGTAAAGGCTTACCAAGCCTGCGATCTGTAGCTGGTCTGAGAGGATGATCAGCCACACTGGGACTGAGACACGGCCCAGACTCCTACGGGAGGCAGCAGTGGGGAATTTTGGACAATGGGCGCAAGCCTGATCCAGCCATTCCGCGTGCAGGATGAAGGCCCTCGGGTTGTAAACTGCTTTTGTACAGAACGAAAAGGGCCTGGCTAATATCTAGGTTTTATGACGGTACTGTAAGAATAAGCACCGGCTAACTA
>GV2UCFN02JFGHI
GGTGAGTAATACATCGGAACGTGCCCAGACGTGGGGGATAGCCCGGCGAAAGCCGGATTAATACCGCATGAGATCTGAGGATGAAAGCAGGGGACCTTCGGGCCTTGCGCGTTTGGAGCGGCCGATGGCAGATTAGGTAGTTGGTGAGGTAAAGGCTTACCAAGCCTGCGATCTGTAGCTGGTCTGAGAGGATGATCAGCCACACTGGGACTGAGACACGGCCCAGACTCCTACGGGAGGCAGCAGTGGGGAATTTTGGACAATGGGCGCAAGCCTGATCCAGCCATTCCGCGTGCAGGATGAAGGCCCTCGGGTTGTAAACTGCTTTTGTACAGAACGAAAAGGGCCTGGCTAATATCTAGGTTTTATGACGGTACTGTAAGAATAAGCACCGGCTAACTA
>GV2UCFN02GPX32
GGTGAGTAATACATCGGAACGTGCCCAGACGTGGGGGATAGCCCGGCGAAAGCCGGATTAATACCGCATGAGATCTGAGGATGAAAGCAGGGGACCTTCGGGCCTTGCGCGTTTGGAGCGGCCGATGGCAGATTAGGTAGTTGGTGAGGTAAAGGCTTACCAAGCCTGCGATCTGTAGCTGGTCTGAGAGGATGATCAGCCACACTGGGACTGAGACACGGCCCAGACTCCTACGGGAGGCAGCAGTGGGGAATTTTGGACAATGGGCGCAAGCCTGATCCAGCCATTCCGCGTGCAGGATGAAGGCCCTCGGGTTGTAAACTGCTTTTGTACAGAACGAAAAGGGCCTGGCTAATATCTAGGTTTTATGACGGTACTGTAAGAATAAGCACCGGCTAACTA
>GV2UCFN02GQ0WN
GGTGAGTAATACATCGGAACGTGCCCAGACGTGGGGGATAGCCCGGCGAAAGCCGGATTAATACCGCATGAGATCTGAGGATGAAAGCAGGGGACCTTCGGGCCTTGCGCGTTTGGAGCGGCCGATGGCAGATTAGGTAGTTGGTGAGGTAAAGGCTTACCAAGCCTGCGATCTGTAGCTGGTCTGAGAGGATGATCAGCCACACTGGGACTGAGACACGGCCCAGACTCCTACGGGAGGCAGCAGTGGGGAATTTTGGACAATGGGCGCAAGCCTGATCCAGCCATTCCGCGTGCAGGATGAAGGCCCTCGGGTTGTAAACTGCTTTTGTACAGAACGAAAAGGGCCTGGCTAATATCTAGGTTTTATGACGGTACTGTAAGAATAAGCACCGGCTAACTA
>GV2UCFN02GVG2F
GGTGAGTAATACATCGGAACGTGCCCAGACGTGGGGGATAGCCCGGCGAAAGCCGGATTAATACCGCATGAGATCTGAGGATGAAAGCAGGGGACCTTCGGGCCTTGCGCGTTTGGAGCGGCCGATGGCAGATTAGGTAGTTGGTGAGGTAAAGGCTTACCAAGCCTGCGATCTGTAGCTGGTCTGAGAGGATGATCAGCCACACTGGGACTGAGACACGGCCCAGACTCCTACGGGAGGCAGCAGTGGGGAATTTTGGACAATGGGCGCAAGCCTGATCCAGCCATTCCGCGTGCAGGATGAAGGCCCTCGGGTTGTAAACTGCTTTTGTACAGAACGAAAAGGGCCTGGCTAATATCTAGGTTTTATGACGGTACTGTAAGAATAAGCACCGGCTAACTA
>GV2UCFN02IVGFR
GGTGAGTAATACATCGGAACGTGCCCAGACGTGGGGGATAGCCCGGCGAAAGCCGGATTAATACCGCATGAGATCTGAGGATGAAAGCAGGGGACCTTCGGGCCTTGCGCGTTTGGAGCGGCCGATGGCAGATTAGGTAGTTGGTGAGGTAAAGGCTTACCAAGCCTGCGATCTGTAGCTGGTCTGAGAGGATGATCAGCCACACTGGGACTGAGACACGGCCCAGACTCCTACGGGAGGCAGCAGTGGGGAATTTTGGACAATGGGCGCAAGCCTGATCCAGCCATTCCGCGTGCAGGATGAAGGCCCTCGGGTTGTAAACTGCTTTTGTACAGAACGAAAAGGGCCTGGCTAATATCTAGGTTTTATGACGGTACTGTAAGAATAAGCACCGGCTAACTA
>GV2UCFN02JOV1X
GGTGAGTAATACATCGGAACGTGCCCAGACGTGGGGGATAGCCCGGCGAAAGCCGGATTAATACCGCATGAGATCTGAGGATGAAAGCAGGGGACCTTCGGGCCTTGCGCGTTTGGAGCGGCCGATGGCAGATTAGGTAGTTGGTGAGGTAAAGGCTTACCAAGCCTGCGATCTGTAGCTGGTCTGAGAGGATGATCAGCCACACTGGGACTGAGACACGGCCCAGACTCCTACGGGAGGCAGCAGTGGGGAATTTTGGACAATGGGCGCAAGCCTGATCCAGCCATTCCGCGTGCAGGATGAAGGCCCTCGGGTTGTAAACTGCTTTTGTACAGAACGAAAAGGGCCTGGCTAATATCTAGGTTTTATGACGGTACTGTAAGAATAAGCACCGGCTAACTA
>GV2UCFN02JXI9Z
GGTGAGTAATACATCGGAACGTGCCCAGACGTGGGGGATAGCCCGGCGAAAGCCGGATTAATACCGCATGAGATCTGAGGATGAAAGCAGGGGACCTTCGGGCCTTGCGCGTTTGGAGCGGCCGATGGCAGATTAGGTAGTTGGTGAGGTAAAGGCTTACCAAGCCTGCGATCTGTAGCTGGTCTGAGAGGATGATCAGCCACACTGGGACTGAGACACGGCCCAGACTCCTACGGGAGGCAGCAGTGGGGAATTTTGGACAATGGGCGCAAGCCTGATCCAGCCATTCCGCGTGCAGGATGAAGGCCCTCGGGTTGTAAACTGCTTTTGTACAGAACGAAAAGGGCCTGGCTAATATCTAGGTTTTATGACGGTACTGTAAGAATAAGCACCGGCTAACTA
>GV2UCFN02F6XMV
GGTGAGTAATACATCGGAACGTGCCCAGACGTGGGGGATAGCCCGGCGAAAGCCGGATTAATACCGCATGAGATCTGAGGATGAAAGCAGGGGACCTTCGGGCCTTGCGCGTTTGGAGCGGCCGATGGCAGATTAGGTAGTTGGTGAGGTAAAGGCTTACCAAGCCTGCGATCTGTAGCTGGTCTGAGAGGATGATCAGCCACACTGGGACTGAGACACGGCCCAGACTCCTACGGGAGGCAGCAGTGGGGAATTTTGGACAATGGGCGCAAGCCTGATCCAGCCATTCCGCGTGCAGGATGAAGGCCCTCGGGTTGTAAACTGCTTTTGTACAGAACGAAAAGGGCCTGGCTAATATCTAGGTTTTATGACGGTACTGTAAGAATAAGCACCGGCTAACTA
>GV2UCFN02I8EJC
GGTGAGTAATACATCGGAACGTGCCCAGACGTGGGGGATAGCCCGGCGAAAGCCGGATTAATACCGCATGAGATCTGAGGATGAAAGCAGGGGACCTTCGGGCCTTGCGCGTTTGGAGCGGCCGATGGCAGATTAGGTAGTTGGTGAGGTAAAGGCTTACCAAGCCTGCGATCTGTAGCTGGTCTGAGAGGATGATCAGCCACACTGGGACTGAGACACGGCCCAGACTCCTACGGGAGGCAGCAGTGGGGAATTTTGGACAATGGGCGCAAGCCTGATCCAGCCATTCCGCGTGCAGGATGAAGGCCCTCGGGTTGTAAACTGCTTTTGTACAGAACGAAAAGGGCCTGGCTAATATCTAGGTTTTATGACGGTACTGTAAGAATAAGCACCGGCTAACTA
>GV2UCFN02IAIY1
GGTGAGTAATACATCGGAACGTGCCCAGACGTGGGGGATAGCCCGGCGAAAGCCGGATTAATACCGCATGAGATCTGAGGATGAAAGCAGGGGACCTTCGGGCCTTGCGCGTTTGGAGCGGCCGATGGCAGATTAGGTAGTTGGTGAGGTAAAGGCTTACCAAGCCTGCGATCTGTAGCTGGTCTGAGAGGATGATCAGCCACACTGGGACTGAGACACGGCCCAGACTCCTACGGGAGGCAGCAGTGGGGAATTTTGGACAATGGGCGCAAGCCTGATCCAGCCATTCCGCGTGCAGGATGAAGGCCCTCGGGTTGTAAACTGCTTTTGTACAGAACGAAAAGGGCCTGGCTAATATCTAGGTTTTATGACGGTACTGTAAGAATAAGCACCGGCTAACTA
>GV2UCFN02IJWTR
GGTGAGTAATACATCGGAACGTGCCCAGACGTGGGGGATAGCCCGGCGAAAGCCGGATTAATACCGCATGAGATCTGAGGATGAAAGCAGGGGACCTTCGGGCCTTGCGCGTTTGGAGCGGCCGATGGCAGATTAGGTAGTTGGTGAGGTAAAGGCTTACCAAGCCTGCGATCTGTAGCTGGTCTGAGAGGATGATCAGCCACACTGGGACTGAGACACGGCCCAGACTCCTACGGGAGGCAGCAGTGGGGAATTTTGGACAATGGGCGCAAGCCTGATCCAGCCATTCCGCGTGCAGGATGAAGGCCCTCGGGTTGTAAACTGCTTTTGTACAGAACGAAAAGGGCCTGGCTAATATCTAGGTTTTATGACGGTACTGTAAGAATAAGCACCGGCTAACTA
>GV2UCFN02H9RVA
GGTGAGTAATACATCGGAACGTGCCCAGACGTGGGGGATAGCCCGGCGAAAGCCGGATTAATACCGCATGAGATCTGAGGATGAAAGCAGGGGACCTTCGGGCCTTGCGCGTTTGGAGCGGCCGATGGCAGATTAGGTAGTTGGTGAGGTAAAGGCTTACCAAGCCTGCGATCTGTAGCTGGTCTGAGAGGATGATCAGCCACACTGGGACTGAGACACGGCCCAGACTCCTACGGGAGGCAGCAGTGGGGAATTTTGGACAATGGGCGCAAGCCTGATCCAGCCATTCCGCGTGCAGGATGAAGGCCCTCGGGTTGTAAACTGCTTTTGTACAGAACGAAAAGGGCCTGGCTAATATCTAGGTTTTATGACGGTACTGTAAGAATAAGCACCGGCTAACTA
>GV2UCFN02FQD7L
GGTGAGTAATACATCGGAACGTGCCCAGACGTGGGGGATAGCCCGGCGAAAGCCGGATTAATACCGCATGAGATCTGAGGATGAAAGCAGGGGACCTTCGGGCCTTGCGCGTTTGGAGCGGCCGATGGCAGATTAGGTAGTTGGTGAGGTAAAGGCTTACCAAGCCTGCGATCTGTAGCTGGTCTGAGAGGATGATCAGCCACACTGGGACTGAGACACGGCCCAGACTCCTACGGGAGGCAGCAGTGGGGAATTTTGGACAATGGGCGCAAGCCTGATCCAGCCATTCCGCGTGCAGGATGAAGGCCCTCGGGTTGTAAACTGCTTTTGTACAGAACGAAAAGGGCCTGGCTAATATCTAGGTTTTATGACGGTACTGTAAGAATAAGCACCGGCTAACTA
>GV2UCFN02G8ED8
GGTGAGTAATACATCGGAACGTGCCCAGACGTGGGGGATAGCCCGGCGAAAGCCGGATTAATACCGCATGAGATCTGAGGATGAAAGCAGGGGACCTTCGGGCCTTGCGCGTTTGGAGCGGCCGATGGCAGATTAGGTAGTTGGTGAGGTAAAGGCTTACCAAGCCTGCGATCTGTAGCTGGTCTGAGAGGATGATCAGCCACACTGGGACTGAGACACGGCCCAGACTCCTACGGGAGGCAGCAGTGGGGAATTTTGGACAATGGGCGCAAGCCTGATCCAGCCATTCCGCGTGCAGGATGAAGGCCCTCGGGTTGTAAACTGCTTTTGTACAGAACGAAAAGGGCCTGGCTAATATCTAGGTTTTATGACGGTACTGTAAGAATAAGCACCGGCTAACTA
>GV2UCFN02F9TVY
GGTGAGTAATACATCGGAACGTGCCCAGACGTGGGGGATAGCCCGGCGAAAGCCGGATTAATACCGCATGAGATCTGAGGATGAAAGCAGGGGACCTTCGGGCCTTGCGCGTTTGGAGCGGCCGATGGCAGATTAGGTAGTTGGTGAGGTAAAGGCTTACCAAGCCTGCGATCTGTAGCTGGTCTGAGAGGATGATCAGCCACACTGGGACTGAGACACGGCCCAGACTCCTACGGGAGGCAGCAGTGGGGAATTTTGGACAATGGGCGCAAGCCTGATCCAGCCATTCCGCGTGCAGGATGAAGGCCCTCGGGTTGTAAACTGCTTTTGTACAGAACGAAAAGGGCCTGGCTAATATCTAGGTTTTATGACGGTACTGTAAGAATAAGCACCGGCTAACTA
>GV2UCFN02FZ8NI
GGTGAGTAATACATCGGAACGTGCCCAGACGTGGGGGATAGCCCGGCGAAAGCCGGATTAATACCGCATGAGATCTGAGGATGAAAGCAGGGGACCTTCGGGCCTTGCGCGTTTGGAGCGGCCGATGGCAGATTAGGTAGTTGGTGAGGTAAAGGCTTACCAAGCCTGCGATCTGTAGCTGGTCTGAGAGGATGATCAGCCACACTGGGACTGAGACACGGCCCAGACTCCTACGGGAGGCAGCAGTGGGGAATTTTGGACAATGGGCGCAAGCCTGATCCAGCCATTCCGCGTGCAGGATGAAGGCCCTCGGGTTGTAAACTGCTTTTGTACAGAACGAAAAGGGCCTGGCTAATATCTAGGTTTTATGACGGTACTGTAAGAATAAGCACCGGCTAACTA
>GV2UCFN02JYUZW
GGTGAGTAATACATCGGAACGTGCCCAGACGTGGGGGATAGCCCGGCGAAAGCCGGATTAATACCGCATGAGATCTGAGGATGAAAGCAGGGGACCTTCGGGCCTTGCGCGTTTGGAGCGGCCGATGGCAGATTAGGTAGTTGGTGAGGTAAAGGCTTACCAAGCCTGCGATCTGTAGCTGGTCTGAGAGGATGATCAGCCACACTGGGACTGAGACACGGCCCAGACTCCTACGGGAGGCAGCAGTGGGGAATTTTGGACAATGGGCGCAAGCCTGATCCAGCCATTCCGCGTGCAGGATGAAGGCCCTCGGGTTGTAAACTGCTTTTGTACAGAACGAAAAGGGCCTGGCTAATATCTAGGTTTTATGACGGTACTGTAAGAATAAGCACCGGCTAACTA
>GV2UCFN02I2Y7E
GGTGAGTAATACATCGGAACGTGCCCAGACGTGGGGGATAGCCCGGCGAAAGCCGGATTAATACCGCATGAGATCTGAGGATGAAAGCAGGGGACCTTCGGGCCTTGCGCGTTTGGAGCGGCCGATGGCAGATTAGGTAGTTGGTGAGGTAAAGGCTTACCAAGCCTGCGATCTGTAGCTGGTCTGAGAGGATGATCAGCCACACTGGGACTGAGACACGGCCCAGACTCCTACGGGAGGCAGCAGTGGGGAATTTTGGACAATGGGCGCAAGCCTGATCCAGCCATTCCGCGTGCAGGATGAAGGCCCTCGGGTTGTAAACTGCTTTTGTACAGAACGAAAAGGGCCTGGCTAATATCTAGGTTTTATGACGGTACTGTAAGAATAAGCACCGGCTAACTA
>GV2UCFN02HFAX0
GGTGAGTAATACATCGGAACGTGCCCAGACGTGGGGGATAGCCCGGCGAAAGCCGGATTAATACCGCATGAGATCTGAGGATGAAAGCAGGGGACCTTCGGGCCTTGCGCGTTTGGAGCGGCCGATGGCAGATTAGGTAGTTGGTGAGGTAAAGGCTTACCAAGCCTGCGATCTGTAGCTGGTCTGAGAGGATGATCAGCCACACTGGGACTGAGACACGGCCCAGACTCCTACGGGAGGCAGCAGTGGGGAATTTTGGACAATGGGCGCAAGCCTGATCCAGCCATTCCGCGTGCAGGATGAAGGCCCTCGGGTTGTAAACTGCTTTTGTACAGAACGAAAAGGGCCTGGCTAATATCTAGGTTTTATGACGGTACTGTAAGAATAAGCACCGGCTAACTA
>GV2UCFN02FKKXZ
GGTGAGTAATACATCGGAACGTGCCCAGACGTGGGGGATAGCCCGGCGAAAGCCGGATTAATACCGCATGAGATCTGAGGATGAAAGCAGGGGACCTTCGGGCCTTGCGCGTTTGGAGCGGCCGATGGCAGATTAGGTAGTTGGTGAGGTAAAGGCTTACCAAGCCTGCGATCTGTAGCTGGTCTGAGAGGATGATCAGCCACACTGGGACTGAGACACGGCCCAGACTCCTACGGGAGGCAGCAGTGGGGAATTTTGGACAATGGGCGCAAGCCTGATCCAGCCATTCCGCGTGCAGGATGAAGGCCCTCGGGTTGTAAACTGCTTTTGTACAGAACGAAAAGGGCCTGGCTAATATCTAGGTTTTATGACGGTACTGTAAGAATAAGCACCGGCTAACTA
>GV2UCFN02JC4LL
GGTGAGTAATACATCGGAACGTGCCCAGACGTGGGGGATAGCCCGGCGAAAGCCGGATTAATACCGCATGAGATCTGAGGATGAAAGCAGGGGACCTTCGGGCCTTGCGCGTTTGGAGCGGCCGATGGCAGATTAGGTAGTTGGTGAGGTAAAGGCTTACCAAGCCTGCGATCTGTAGCTGGTCTGAGAGGATGATCAGCCACACTGGGACTGAGACACGGCCCAGACTCCTACGGGAGGCAGCAGTGGGGAATTTTGGACAATGGGCGCAAGCCTGATCCAGCCATTCCGCGTGCAGGATGAAGGCCCTCGGGTTGTAAACTGCTTTTGTACAGAACGAAAAGGGCCTGGCTAATATCTAGGTTTTATGACGGTACTGTAAGAATAAGCACCGGCTAACTA
>GV2UCFN02GB56A
GGTGAGTAATACATCGGAACGTGCCCAGACGTGGGGGATAGCCCGGCGAAAGCCGGATTAATACCGCATGAGATCTGAGGATGAAAGCAGGGGACCTTCGGGCCTTGCGCGTTTGGAGCGGCCGATGGCAGATTAGGTAGTTGGTGAGGTAAAGGCTTACCAAGCCTGCGATCTGTAGCTGGTCTGAGAGGATGATCAGCCACACTGGGACTGAGACACGGCCCAGACTCCTACGGGAGGCAGCAGTGGGGAATTTTGGACAATGGGCGCAAGCCTGATCCAGCCATTCCGCGTGCAGGATGAAGGCCCTCGGGTTGTAAACTGCTTTTGTACAGAACGAAAAGGGCCTGGCTAATATCTAGGTTTTATGACGGTACTGTAAGAATAAGCACCGGCTAACTA
>GV2UCFN02IRG3H
GGTGAGTAATACATCGGAACGTGCCCAGACGTGGGGGATAGCCCGGCGAAAGCCGGATTAATACCGCATGAGATCTGAGGATGAAAGCAGGGGACCTTCGGGCCTTGCGCGTTTGGAGCGGCCGATGGCAGATTAGGTAGTTGGTGAGGTAAAGGCTTACCAAGCCTGCGATCTGTAGCTGGTCTGAGAGGATGATCAGCCACACTGGGACTGAGACACGGCCCAGACTCCTACGGGAGGCAGCAGTGGGGAATTTTGGACAATGGGCGCAAGCCTGATCCAGCCATTCCGCGTGCAGGATGAAGGCCCTCGGGTTGTAAACTGCTTTTGTACAGAACGAAAAGGGCCTGGCTAATATCTAGGTTTTATGACGGTACTGTAAGAATAAGCACCGGCTAACTA
>GV2UCFN02JDVW5
GGTGAGTAATACATCGGAACGTGCCCAGACGTGGGGGATAGCCCGGCGAAAGCCGGATTAATACCGCATGAGATCTGAGGATGAAAGCAGGGGACCTTCGGGCCTTGCGCGTTTGGAGCGGCCGATGGCAGATTAGGTAGTTGGTGAGGTAAAGGCTTACCAAGCCTGCGATCTGTAGCTGGTCTGAGAGGATGATCAGCCACACTGGGACTGAGACACGGCCCAGACTCCTACGGGAGGCAGCAGTGGGGAATTTTGGACAATGGGCGCAAGCCTGATCCAGCCATTCCGCGTGCAGGATGAAGGCCCTCGGGTTGTAAACTGCTTTTGTACAGAACGAAAAGGGCCTGGCTAATATCTAGGTTTTATGACGGTACTGTAAGAATAAGCACCGGCTAACTA
>GV2UCFN02GTRIC
GGTGAGTAATACATCGGAACGTGCCCAGACGTGGGGGATAGCCCGGCGAAAGCCGGATTAATACCGCATGAGATCTGAGGATGAAAGCAGGGGACCTTCGGGCCTTGCGCGTTTGGAGCGGCCGATGGCAGATTAGGTAGTTGGTGAGGTAAAGGCTTACCAAGCCTGCGATCTGTAGCTGGTCTGAGAGGATGATCAGCCACACTGGGACTGAGACACGGCCCAGACTCCTACGGGAGGCAGCAGTGGGGAATTTTGGACAATGGGCGCAAGCCTGATCCAGCCATTCCGCGTGCAGGATGAAGGCCCTCGGGTTGTAAACTGCTTTTGTACAGAACGAAAAGGGCCTGGCTAATATCTAGGTTTTATGACGGTACTGTAAGAATAAGCACCGGCTAACTA
>GV2UCFN02H0MD6
GGTGAGTAATACATCGGAACGTGCCCAGACGTGGGGGATAGCCCGGCGAAAGCCGGATTAATACCGCATGAGATCTGAGGATGAAAGCAGGGGACCTTCGGGCCTTGCGCGTTTGGAGCGGCCGATGGCAGATTAGGTAGTTGGTGAGGTAAAGGCTTACCAAGCCTGCGATCTGTAGCTGGTCTGAGAGGATGATCAGCCACACTGGGACTGAGACACGGCCCAGACTCCTACGGGAGGCAGCAGTGGGGAATTTTGGACAATGGGCGCAAGCCTGATCCAGCCATTCCGCGTGCAGGATGAAGGCCCTCGGGTTGTAAACTGCTTTTGTACAGAACGAAAAGGGCCTGGCTAATATCTAGGTTTTATGACGGTACTGTAAGAATAAGCACCGGCTAACTA
>GV2UCFN02IGB78
GGTGAGTAATACATCGGAACGTGCCCAGACGTGGGGGATAGCCCGGCGAAAGCCGGATTAATACCGCATGAGATCTGAGGATGAAAGCAGGGGACCTTCGGGCCTTGCGCGTTTGGAGCGGCCGATGGCAGATTAGGTAGTTGGTGAGGTAAAGGCTTACCAAGCCTGCGATCTGTAGCTGGTCTGAGAGGATGATCAGCCACACTGGGACTGAGACACGGCCCAGACTCCTACGGGAGGCAGCAGTGGGGAATTTTGGACAATGGGCGCAAGCCTGATCCAGCCATTCCGCGTGCAGGATGAAGGCCCTCGGGTTGTAAACTGCTTTTGTACAGAACGAAAAGGGCCTGGCTAATATCTAGGTTTTATGACGGTACTGTAAGAATAAGCACCGGCTAACTA
>GV2UCFN02HAHZ9
GGTGAGTAATACATCGGAACGTGCCCAGACGTGGGGGATAGCCCGGCGAAAGCCGGATTAATACCGCATGAGATCTGAGGATGAAAGCAGGGGACCTTCGGGCCTTGCGCGTTTGGAGCGGCCGATGGCAGATTAGGTAGTTGGTGAGGTAAAGGCTTACCAAGCCTGCGATCTGTAGCTGGTCTGAGAGGATGATCAGCCACACTGGGACTGAGACACGGCCCAGACTCCTACGGGAGGCAGCAGTGGGGAATTTTGGACAATGGGCGCAAGCCTGATCCAGCCATTCCGCGTGCAGGATGAAGGCCCTCGGGTTGTAAACTGCTTTTGTACAGAACGAAAAGGGCCTGGCTAATATCTAGGTTTTATGACGGTACTGTAAGAATAAGCACCGGCTAACTA
>GV2UCFN02IS77Q
GGTGAGTAATACATCGGAACGTGCCCAGACGTGGGGGATAGCCCGGCGAAAGCCGGATTAATACCGCATGAGATCTGAGGATGAAAGCAGGGGACCTTCGGGCCTTGCGCGTTTGGAGCGGCCGATGGCAGATTAGGTAGTTGGTGAGGTAAAGGCTTACCAAGCCTGCGATCTGTAGCTGGTCTGAGAGGATGATCAGCCACACTGGGACTGAGACACGGCCCAGACTCCTACGGGAGGCAGCAGTGGGGAATTTTGGACAATGGGCGCAAGCCTGATCCAGCCATTCCGCGTGCAGGATGAAGGCCCTCGGGTTGTAAACTGCTTTTGTACAGAACGAAAAGGGCCTGGCTAATATCTAGGTTTTATGACGGTACTGTAAGAATAAGCACCGGCTAACTA
>GV2UCFN02GKZM9
GGTGAGTAATACATCGGAACGTGCCCAGACGTGGGGGATAGCCCGGCGAAAGCCGGATTAATACCGCATGAGATCTGAGGATGAAAGCAGGGGACCTTCGGGCCTTGCGCGTTTGGAGCGGCCGATGGCAGATTAGGTAGTTGGTGAGGTAAAGGCTTACCAAGCCTGCGATCTGTAGCTGGTCTGAGAGGATGATCAGCCACACTGGGACTGAGACACGGCCCAGACTCCTACGGGAGGCAGCAGTGGGGAATTTTGGACAATGGGCGCAAGCCTGATCCAGCCATTCCGCGTGCAGGATGAAGGCCCTCGGGTTGTAAACTGCTTTTGTACAGAACGAAAAGGGCCTGGCTAATATCTAGGTTTTATGACGGTACTGTAAGAATAAGCACCGGCTAACTA
>GV2UCFN02H059P
GGTGAGTAATACATCGGAACGTGCCCAGACGTGGGGGATAGCCCGGCGAAAGCCGGATTAATACCGCATGAGATCTGAGGATGAAAGCAGGGGACCTTCGGGCCTTGCGCGTTTGGAGCGGCCGATGGCAGATTAGGTAGTTGGTGAGGTAAAGGCTTACCAAGCCTGCGATCTGTAGCTGGTCTGAGAGGATGATCAGCCACACTGGGACTGAGACACGGCCCAGACTCCTACGGGAGGCAGCAGTGGGGAATTTTGGACAATGGGCGCAAGCCTGATCCAGCCATTCCGCGTGCAGGATGAAGGCCCTCGGGTTGTAAACTGCTTTTGTACAGAACGAAAAGGGCCTGGCTAATATCTAGGTTTTATGACGGTACTGTAAGAATAAGCACCGGCTAACTA
>GV2UCFN02GU3U2
GGTGAGTAATACATCGGAACGTGCCCAGACGTGGGGGATAGCCCGGCGAAAGCCGGATTAATACCGCATGAGATCTGAGGATGAAAGCAGGGGACCTTCGGGCCTTGCGCGTTTGGAGCGGCCGATGGCAGATTAGGTAGTTGGTGAGGTAAAGGCTTACCAAGCCTGCGATCTGTAGCTGGTCTGAGAGGATGATCAGCCACACTGGGACTGAGACACGGCCCAGACTCCTACGGGAGGCAGCAGTGGGGAATTTTGGACAATGGGCGCAAGCCTGATCCAGCCATTCCGCGTGCAGGATGAAGGCCCTCGGGTTGTAAACTGCTTTTGTACAGAACGAAAAGGGCCTGGCTAATATCTAGGTTTTATGACGGTACTGTAAGAATAAGCACCGGCTAACTA
>GV2UCFN02F5RI1
GGTGAGTAATACATCGGAACGTGCCCAGACGTGGGGGATAGCCCGGCGAAAGCCGGATTAATACCGCATGAGATCTGAGGATGAAAGCAGGGGACCTTCGGGCCTTGCGCGTTTGGAGCGGCCGATGGCAGATTAGGTAGTTGGTGAGGTAAAGGCTTACCAAGCCTGCGATCTGTAGCTGGTCTGAGAGGATGATCAGCCACACTGGGACTGAGACACGGCCCAGACTCCTACGGGAGGCAGCAGTGGGGAATTTTGGACAATGGGCGCAAGCCTGATCCAGCCATTCCGCGTGCAGGATGAAGGCCCTCGGGTTGTAAACTGCTTTTGTACAGAACGAAAAGGGCCTGGCTAATATCTAGGTTTTATGACGGTACTGTAAGAATAAGCACCGGCTAACTA
>GV2UCFN02ILHGC
GGTGAGTAATACATCGGAACGTGCCCAGACGTGGGGGATAGCCCGGCGAAAGCCGGATTAATACCGCATGAGATCTGAGGATGAAAGCAGGGGACCTTCGGGCCTTGCGCGTTTGGAGCGGCCGATGGCAGATTAGGTAGTTGGTGAGGTAAAGGCTTACCAAGCCTGCGATCTGTAGCTGGTCTGAGAGGATGATCAGCCACACTGGGACTGAGACACGGCCCAGACTCCTACGGGAGGCAGCAGTGGGGAATTTTGGACAATGGGCGCAAGCCTGATCCAGCCATTCCGCGTGCAGGATGAAGGCCCTCGGGTTGTAAACTGCTTTTGTACAGAACGAAAAGGGCCTGGCTAATATCTAGGTTTTATGACGGTACTGTAAGAATAAGCACCGGCTAACTA
>GV2UCFN02H2JLT
GGTGAGTAATACATCGGAACGTGCCCAGACGTGGGGGATAGCCCGGCGAAAGCCGGATTAATACCGCATGAGATCTGAGGATGAAAGCAGGGGACCTTCGGGCCTTGCGCGTTTGGAGCGGCCGATGGCAGATTAGGTAGTTGGTGAGGTAAAGGCTTACCAAGCCTGCGATCTGTAGCTGGTCTGAGAGGATGATCAGCCACACTGGGACTGAGACACGGCCCAGACTCCTACGGGAGGCAGCAGTGGGGAATTTTGGACAATGGGCGCAAGCCTGATCCAGCCATTCCGCGTGCAGGATGAAGGCCCTCGGGTTGTAAACTGCTTTTGTACAGAACGAAAAGGGCCTGGCTAATATCTAGGTTTTATGACGGTACTGTAAGAATAAGCACCGGCTAACTA
>GV2UCFN02JHD7D
GGTGAGTAATACATCGGAACGTGCCCAGACGTGGGGGATAGCCCGGCGAAAGCCGGATTAATACCGCATGAGATCTGAGGATGAAAGCAGGGGACCTTCGGGCCTTGCGCGTTTGGAGCGGCCGATGGCAGATTAGGTAGTTGGTGAGGTAAAGGCTTACCAAGCCTGCGATCTGTAGCTGGTCTGAGAGGATGATCAGCCACACTGGGACTGAGACACGGCCCAGACTCCTACGGGAGGCAGCAGTGGGGAATTTTGGACAATGGGCGCAAGCCTGATCCAGCCATTCCGCGTGCAGGATGAAGGCCCTCGGGTTGTAAACTGCTTTTGTACAGAACGAAAAGGGCCTGGCTAATATCTAGGTTTTATGACGGTACTGTAAGAATAAGCACCGGCTAACTA
>GV2UCFN02FULU0
GGTGAGTAATACATCGGAACGTGCCCAGACGTGGGGGATAGCCCGGCGAAAGCCGGATTAATACCGCATGAGATCTGAGGATGAAAGCAGGGGACCTTCGGGCCTTGCGCGTTTGGAGCGGCCGATGGCAGATTAGGTAGTTGGTGAGGTAAAGGCTTACCAAGCCTGCGATCTGTAGCTGGTCTGAGAGGATGATCAGCCACACTGGGACTGAGACACGGCCCAGACTCCTACGGGAGGCAGCAGTGGGGAATTTTGGACAATGGGCGCAAGCCTGATCCAGCCATTCCGCGTGCAGGATGAAGGCCCTCGGGTTGTAAACTGCTTTTGTACAGAACGAAAAGGGCCTGGCTAATATCTAGGTTTTATGACGGTACTGTAAGAATAAGCACCGGCTAACTA
>GV2UCFN02GB6D3
GGTGAGTAATACATCGGAACGTGCCCAGACGTGGGGGATAGCCCGGCGAAAGCCGGATTAATACCGCATGAGATCTGAGGATGAAAGCAGGGGACCTTCGGGCCTTGCGCGTTTGGAGCGGCCGATGGCAGATTAGGTAGTTGGTGAGGTAAAGGCTTACCAAGCCTGCGATCTGTAGCTGGTCTGAGAGGATGATCAGCCACACTGGGACTGAGACACGGCCCAGACTCCTACGGGAGGCAGCAGTGGGGAATTTTGGACAATGGGCGCAAGCCTGATCCAGCCATTCCGCGTGCAGGATGAAGGCCCTCGGGTTGTAAACTGCTTTTGTACAGAACGAAAAGGGCCTGGCTAATATCTAGGTTTTATGACGGTACTGTAAGAATAAGCACCGGCTAACTA
>GV2UCFN02HOQHU
GGTGAGTAATACATCGGAACGTGCCCAGACGTGGGGGATAGCCCGGCGAAAGCCGGATTAATACCGCATGAGATCTGAGGATGAAAGCAGGGGACCTTCGGGCCTTGCGCGTTTGGAGCGGCCGATGGCAGATTAGGTAGTTGGTGAGGTAAAGGCTTACCAAGCCTGCGATCTGTAGCTGGTCTGAGAGGATGATCAGCCACACTGGGACTGAGACACGGCCCAGACTCCTACGGGAGGCAGCAGTGGGGAATTTTGGACAATGGGCGCAAGCCTGATCCAGCCATTCCGCGTGCAGGATGAAGGCCCTCGGGTTGTAAACTGCTTTTGTACAGAACGAAAAGGGCCTGGCTAATATCTAGGTTTTATGACGGTACTGTAAGAATAAGCACCGGCTAACTA
>GV2UCFN02JBEEM
GGTGAGTAATACATCGGAACGTGCCCAGACGTGGGGGATAGCCCGGCGAAAGCCGGATTAATACCGCATGAGATCTGAGGATGAAAGCAGGGGACCTTCGGGCCTTGCGCGTTTGGAGCGGCCGATGGCAGATTAGGTAGTTGGTGAGGTAAAGGCTTACCAAGCCTGCGATCTGTAGCTGGTCTGAGAGGATGATCAGCCACACTGGGACTGAGACACGGCCCAGACTCCTACGGGAGGCAGCAGTGGGGAATTTTGGACAATGGGCGCAAGCCTGATCCAGCCATTCCGCGTGCAGGATGAAGGCCCTCGGGTTGTAAACTGCTTTTGTACAGAACGAAAAGGGCCTGGCTAATATCTAGGTTTTATGACGGTACTGTAAGAATAAGCACCGGCTAACTA
>GV2UCFN02ICO1O
GGTGAGTAATACATCGGAACGTGCCCAGACGTGGGGGATAGCCCGGCGAAAGCCGGATTAATACCGCATGAGATCTGAGGATGAAAGCAGGGGACCTTCGGGCCTTGCGCGTTTGGAGCGGCCGATGGCAGATTAGGTAGTTGGTGAGGTAAAGGCTTACCAAGCCTGCGATCTGTAGCTGGTCTGAGAGGATGATCAGCCACACTGGGACTGAGACACGGCCCAGACTCCTACGGGAGGCAGCAGTGGGGAATTTTGGACAATGGGCGCAAGCCTGATCCAGCCATTCCGCGTGCAGGATGAAGGCCCTCGGGTTGTAAACTGCTTTTGTACAGAACGAAAAGGGCCTGGCTAATATCTAGGTTTTATGACGGTACTGTAAGAATAAGCACCGGCTAACTA
>GV2UCFN02HRMBS
GGTGAGTAATACATCGGAACGTGCCCAGACGTGGGGGATAGCCCGGCGAAAGCCGGATTAATACCGCATGAGATCTGAGGATGAAAGCAGGGGACCTTCGGGCCTTGCGCGTTTGGAGCGGCCGATGGCAGATTAGGTAGTTGGTGAGGTAAAGGCTTACCAAGCCTGCGATCTGTAGCTGGTCTGAGAGGATGATCAGCCACACTGGGACTGAGACACGGCCCAGACTCCTACGGGAGGCAGCAGTGGGGAATTTTGGACAATGGGCGCAAGCCTGATCCAGCCATTCCGCGTGCAGGATGAAGGCCCTCGGGTTGTAAACTGCTTTTGTACAGAACGAAAAGGGCCTGGCTAATATCTAGGTTTTATGACGGTACTGTAAGAATAAGCACCGGCTAACTA
>GV2UCFN02I2Y60
GGTGAGTAATACATCGGAACGTGCCCAGACGTGGGGGATAGCCCGGCGAAAGCCGGATTAATACCGCATGAGATCTGAGGATGAAAGCAGGGGACCTTCGGGCCTTGCGCGTTTGGAGCGGCCGATGGCAGATTAGGTAGTTGGTGAGGTAAAGGCTTACCAAGCCTGCGATCTGTAGCTGGTCTGAGAGGATGATCAGCCACACTGGGACTGAGACACGGCCCAGACTCCTACGGGAGGCAGCAGTGGGGAATTTTGGACAATGGGCGCAAGCCTGATCCAGCCATTCCGCGTGCAGGATGAAGGCCCTCGGGTTGTAAACTGCTTTTGTACAGAACGAAAAGGGCCTGGCTAATATCTAGGTTTCATGACGGTACTGTAAGAATAAGCACCGGCTAACTA
>GV2UCFN02F2BPX
GGTGAGTAATACATCGGAACGTGCCCAGACGTGGGGGATAGCCCGGCGAAAGCCGGATTAATACCGCATGAGATCTGAGGATGAAAGCAGGGGACCTTCGGGCCTTGCGCGTTTGGAGCGGCCGATGGCAGATTAGGTAGTTGGTGAGGTAAAGGCTTACCAAGCCTGCGATCTGTAGCTGGTCTGAGAGGATGATCAGCCACACTGGGACTGAGACACGGCCCAGACTCCTACGGGAGGCAGCAGTGGGGAATTTTGGACAATGGGCGCAAGCCTGATCCAGCCATTCCGCGTGCAGGATGAAGGCCCTCGGGTTGTAAACTGCTTTTGTACAGAACGAAAAGGGCCTGGCTAATATCTAGGTTTCATGACGGTACTGTAAGAATAAGCACCGGCTAACTA
>GV2UCFN02HSSCD
GGTGAGTAATACATCGGAACGTGCCCAGACGTGGGGGATAGCCCGGCGAAAGCCGGATTAATACCGCATGAGATCTGAGGATGAAAGCAGGGGACCTTCGGGCCTTGCGCGTTTGGAGCGGCCGATGGCAGATTAGGTAGTTGGTGAGGTAAAGGCTTACCAAGCCTGCGATCTGTAGCTGGTCTGAGAGGATGATCAGCCACACTGGGACTGAGACACGGCCCAGACTCCTACGGGAGGCAGCAGTGGGGAATTTTGGACAATGGGCGCAAGCCTGATCCAGCCATTCCGCGTGCAGGATGAAGGCCCTCGGGTTGTAAACTGCTTTTGTACAGAACGAAAAGGGCCTGGCTAATATCTAGGTTTCATGACGGTACTGTAAGAATAAGCACCGGCTAACTA
>GV2UCFN02H0Y3X
GGTGAGTAATACATCGGAACGTGCCCAGACGTGGGGGATAGCCCGGCGAAAGCCGGATTAATACCGCATGAGATCTGAGGATGAAAGCAGGGGACCTTCGGGCCTTGCGCGTTTGGAGCGGCCGATGGCAGATTAGGTAGTTGGTGAGGTAAAGGCTTACCAAGCCTGCGATCTGTAGCTGGTCTGAGAGGATGATCAGCCACACTGGGACTGAGACACGGCCCAGACTCCTACGGGAGGCAGCAGTGGGGAATTTTGGACAATGGGCGCAAGCCTGATCCAGCCATTCCGCGTGCAGGATGAAGGCCCTCGGGTTGTAAACTGCTTTTGTACAGAACGAAAAGGGCCTGGCTAATATCTAGGTTTCATGACGGTACTGTAAGAATAAGCACCGGCTAACTA
>GV2UCFN02JDD2M
GGTGAGTAATACATCGGAACGTGCCCAGACGTGGGGGATAGCCCGGCGAAAGCCGGATTAATACCGCATGAGATCTGAGGATGAAAGCAGGGGACCTTCGGGCCTTGCGCGTTTGGAGCGGCCGATGGCAGATTAGGTAGTTGGTGAGGTAAAGGCTTACCAAGCCTGCGATCTGTAGCTGGTCTGAGAGGATGATCAGCCACACTGGGACTGAGACACGGCCCAGACTCCTACGGGAGGCAGCAGTGGGGAATTTTGGACAATGGGCGCAAGCCTGATCCAGCCATTCCGCGTGCAGGATGAAGGCCCTCGGGTTGTAAACTGCTTTTGTACAGAACGAAAAGGGCCTGGCTAATATCTAGGTTTCATGACGGTACTGTAAGAATAAGCACCGGCTAACTA
>GV2UCFN02IJKTD
GGTGAGTAATACATCGGAACGTGCCCAGACGTGGGGGATAGCCCGGCGAAAGCCGGATTAATACCGCATGAGATCTGAGGATGAAAGCAGGGGACCTTCGGGCCTTGCGCGTTTGGAGCGGCCGATGGCAGATTAGGTAGTTGGTGAGGTAAAGGCTTACCAAGCCTGCGATCTGTAGCTGGTCTGAGAGGATGATCAGCCACACTGGGACTGAGACACGGCCCAGACTCCTACGGGAGGCAGCAGTGGGGAATTTTGGACAATGGGCGCAAGCCTGATCCAGCCATTCCGCGTGCAGGATGAAGGCCCTCGGGTTGTAAACTGCTTTTGTACAGAACGAAAAGGGCCTGGCTAATATCTAGGTTTCATGACGGTACTGTAAGAATAAGCACCGGCTAACTA
>GV2UCFN02I8ZQN
GGTGAGTAATACATCGGAACGTGCCCAGACGTGGGGGATAGCCCGGCGAAAGCCGGATTAATACCGCATGAGATCTGAGGATGAAAGCAGGGGACCTTCGGGCCTTGCGCGTTTGGAGCGGCCGATGGCAGATTAGGTAGTTGGTGAGGTAAAGGCTTACCAAGCCTGCGATCTGTAGCTGGTCTGAGAGGATGATCAGCCACACTGGGACTGAGACACGGCCCAGACTCCTACGGGAGGCAGCAGTGGGGAATTTTGGACAATGGGCGCAAGCCTGATCCAGCCATTCCGCGTGCAGGATGAAGGCCCTCGGGTTGTAAACTGCTTTTGTACAGAACGAAAAGGGCCTGGCTAATATCTAGGTTTCATGACGGTACTGTAAGAATAAGCACCGGCTAACTA
>GV2UCFN02GCNJ9
GGTGAGTAATACATCGGAACGTGCCCAGACGTGGGGGATAGCCCGGCGAAAGCCGGATTAATACCGCATGAGATCTGAGGATGAAAGCAGGGGACCTTCGGGCCTTGCGCGTTTGGAGCGGCCGATGGCAGATTAGGTAGTTGGTGAGGTAAAGGCTTACCAAGCCTGCGATCTGTAGCTGGTCTGAGAGGATGATCAGCCACACTGGGACTGAGACACGGCCCAGACTCCTACGGGAGGCAGCAGTGGGGAATTTTGGACAATGGGCGCAAGCCTGATCCAGCCATTCCGCGTGCAGGATGAAGGCCCTCGGGTTGTAAACTGCTTTTGTACAGAACGAAAAGGGCCTGGCTAATATCTAGGTTTCATGACGGTACTGTAAGAATAAGCACCGGCTAACTA
>GV2UCFN02FUQK1
GGTGAGTAATACATCGGAACGTGCCCAGACGTGGGGGATAGCCCGGCGAAAGCCGGATTAATACCGCATGAGATCTGAGGATGAAAGCAGGGGACCTTCGGGCCTTGCGCGTTTGGAGCGGCCGATGGCAGATTAGGTAGTTGGTGAGGTAAAGGCTTACCAAGCCTGCGATCTGTAGCTGGTCTGAGAGGATGATCAGCCACACTGGGACTGAGACACGGCCCAGACTCCTACGGGAGGCAGCAGTGGGGAATTTTGGACAATGGGCGCAAGCCTGATCCAGCCATTCCGCGTGCAGGATGAAGGCCCTCGGGTTGTAAACTGCTTTTGTACAGAACGAAAAGGGCCTGGCTAATATCTAGGTTTCATGACGGTACTGTAAGAATAAGCACCGGCTAACTA
>GV2UCFN02JAJBO
GGTGAGTAATACATCGGAACGTGCCCAGACGTGGGGGATAGCCCGGCGAAAGCCGGATTAATACCGCATGAGATCTGAGGATGAAAGCAGGGGACCTTCGGGCCTTGCGCGTTTGGAGCGGCCGATGGCAGATTAGGTAGTTGGTGAGGTAAAGGCTTACCAAGCCTGCGATCTGTAGCTGGTCTGAGAGGATGATCAGCCACACTGGGACTGAGACACGGCCCAGACTCCTACGGGAGGCAGCAGTGGGGAATTTTGGACAATGGGCGCAAGCCTGATCCAGCCATTCCGCGTGCAGGATGAAGGCCCTCGGGTTGTAAACTGCTTTTGTACAGAACGAAAAGGGCCTGGCTAATATCTAGGTTTCATGACGGTACTGTAAGAATAAGCACCGGCTAACTA
>GV2UCFN02IXEY7
GGTGAGTAATACATCGGAACGTGCCCAGACGTGGGGGATAGCCCGGCGAAAGCCGGATTAATACCGCATGAGATCTGAGGATGAAAGCAGGGGACCTTCGGGCCTTGCGCGTTTGGAGCGGCCGATGGCAGATTAGGTAGTTGGTGAGGTAAAGGCTTACCAAGCCTGCGATCTGTAGCTGGTCTGAGAGGATGATCAGCCACACTGGGACTGAGACACGGCCCAGACTCCTACGGGAGGCAGCAGTGGGGAATTTTGGACAATGGGCGCAAGCCTGATCCAGCCATTCCGCGTGCAGGATGAAGGCCCTCGGGTTGTAAACTGCTTTTGTACAGAACGAAAAGGGCCTGGCTAATATCTAGGTTTCATGACGGTACTGTAAGAATAAGCACCGGCTAACTA
>GV2UCFN02FI2PJ
GGTGAGTAATACATCGGAACGTGCCCAGACGTGGGGGATAGCCCGGCGAAAGCCGGATTAATACCGCATGAGATCTGAGGATGAAAGCAGGGGACCTTCGGGCCTTGCGCGTTTGGAGCGGCCGATGGCAGATTAGGTAGTTGGTGAGGTAAAGGCTTACCAAGCCTGCGATCTGTAGCTGGTCTGAGAGGATGATCAGCCACACTGGGACTGAGACACGGCCCAGACTCCTACGGGAGGCAGCAGTGGGGAATTTTGGACAATGGGCGCAAGCCTGATCCAGCCATTCCGCGTGCAGGATGAAGGCCCTCGGGTTGTAAACTGCTTTTGTACAGAACGAAAAGGGCCTGGCTAATATCTAGGTTTCATGACGGTACTGTAAGAATAAGCACCGGCTAACTA
>GV2UCFN02IXB9Z
GGTGAGTAATACATCGGAACGTGCCCAGACGTGGGGGATAGCCCGGCGAAAGCCGGATTAATACCGCATGAGATCTGAGGATGAAAGCAGGGGACCTTCGGGCCTTGCGCGTTTGGAGCGGCCGATGGCAGATTAGGTAGTTGGTGAGGTAAAGGCTTACCAAGCCTGCGATCTGTAGCTGGTCTGAGAGGATGATCAGCCACACTGGGACTGAGACACGGCCCAGACTCCTACGGGAGGCAGCAGTGGGGAATTTTGGACAATGGGCGCAAGCCTGATCCAGCCATTCCGCGTGCAGGATGAAGGCCCTCGGGTTGTAAACTGCTTTTGTACAGAACGAAAAGGGCCTGGCTAATATCTAGGTTTCATGACGGTACTGTAAGAATAAGCACCGGCTAACTA
>GV2UCFN02I6TPS
GGTGAGTAATACATCGGAACGTGCCCAGACGTGGGGGATAGCCCGGCGAAAGCCGGATTAATACCGCATGAGATCTGAGGATGAAAGCAGGGGACCTTCGGGCCTTGCGCGTTTGGAGCGGCCGATGGCAGATTAGGTAGTTGGTGAGGTAAAGGCTTACCAAGCCTGCGATCTGTAGCTGGTCTGAGAGGATGATCAGCCACACTGGGACTGAGACACGGCCCAGACTCCTACGGGAGGCAGCAGTGGGGAATTTTGGACAATGGGCGCAAGCCTGATCCAGCCATTCCGCGTGCAGGATGAAGGCCCTCGGGTTGTAAACTGCTTTTGTACAGAACGAAAAGGGCCTGGCTAATATCTAGGTTTCATGACGGTACTGTAAGAATAAGCACCGGCTAACTA
>GV2UCFN02JMEM1
GGTGAGTAATACATCGGAACGTGCCCAGACGTGGGGGATAGCCCGGCGAAAGCCGGATTAATACCGCATGAGATCTGAGGATGAAAGCAGGGGACCTTCGGGCCTTGCGCGTTTGGAGCGGCCGATGGCAGATTAGGTAGTTGGTGAGGTAAAGGCTTACCAAGCCTGCGATCTGTAGCTGGTCTGAGAGGATGATCAGCCACACTGGGACTGAGACACGGCCCAGACTCCTACGGGAGGCAGCAGTGGGGAATTTTGGACAATGGGCGCAAGCCTGATCCAGCCATTCCGCGTGCAGGATGAAGGCCCTCGGGTTGTAAACTGCTTTTGTACAGAACGAAAAGGGCCTGGCTAATATCTAGGTTTCATGACGGTACTGTAAGAATAAGCACCGGCTAACTA
>GV2UCFN02IX5BD
GGTGAGTAATACATCGGAACGTGCCCAGACGTGGGGGATAGCCCGGCGAAAGCCGGATTAATACCGCATGAGATCTGAGGATGAAAGCAGGGGACCTTCGGGCCTTGCGCGTTTGGAGCGGCCGATGGCAGATTAGGTAGTTGGTGAGGTAAAGGCTTACCAAGCCTGCGATCTGTAGCTGGTCTGAGAGGATGATCAGCCACACTGGGACTGAGACACGGCCCAGACTCCTACGGGAGGCAGCAGTGGGGAATTTTGGACAATGGGCGCAAGCCTGATCCAGCCATTCCGCGTGCAGGATGAAGGCCCTCGGGTTGTAAACTGCTTTTGTACAGAACGAAAAGGGCCTGGCTAATATCTAGGTTTCATGACGGTACTGTAAGAATAAGCACCGGCTAACTA
>GV2UCFN02GL4TG
GGTGAGTAATACATCGGAACGTGCCCAGACGTGGGGGATAGCCCGGCGAAAGCCGGATTAATACCGCATGAGATCTGAGGATGAAAGCAGGGGACCTTCGGGCCTTGCGCGTTTGGAGCGGCCGATGGCAGATTAGGTAGTTGGTGAGGTAAAGGCTTACCAAGCCTGCGATCTGTAGCTGGTCTGAGAGGATGATCAGCCACACTGGGACTGAGACACGGCCCAGACTCCTACGGGAGGCAGCAGTGGGGAATTTTGGACAATGGGCGCAAGCCTGATCCAGCCATTCCGCGTGCAGGATGAAGGCCCTCGGGTTGTAAACTGCTTTTGTACAGAACGAAAAGGGCCTGGCTAATATCTAGGTTTCATGACGGTACTGTAAGAATAAGCACCGGCTAACTA
>GV2UCFN02GBN5B
GGTGAGTAATACATCGGAACGTGCCCAGACGTGGGGGATAGCCCGGCGAAAGCCGGATTAATACCGCATGAGATCTGAGGATGAAAGCAGGGGACCTTCGGGCCTTGCGCGTTTGGAGCGGCCGATGGCAGATTAGGTAGTTGGTGAGGTAAAGGCTTACCAAGCCTGCGATCTGTAGCTGGTCTGAGAGGATGATCAGCCACACTGGGACTGAGACACGGCCCAGACTCCTACGGGAGGCAGCAGTGGGGAATTTTGGACAATGGGCGCAAGCCTGATCCAGCCATTCCGCGTGCAGGATGAAGGCCCTCGGGTTGTAAACTGCTTTTGTACAGAACGAAAAGGGCCTGGCTAATATCTAGGTTTCATGACGGTACTGTAAGAATAAGCACCGGCTAACTA
>GV2UCFN02F8GHG
GGTGAGTAATACATCGGAACGTGCCCAGACGTGGGGGATAGCCCGGCGAAAGCCGGATTAATACCGCATGAGATCTGAGGATGAAAGCAGGGGACCTTCGGGCCTTGCGCGTTTGGAGCGGCCGATGGCAGATTAGGTAGTTGGTGAGGTAAAGGCTTACCAAGCCTGCGATCTGTAGCTGGTCTGAGAGGATGATCAGCCACACTGGGACTGAGACACGGCCCAGACTCCTACGGGAGGCAGCAGTGGGGAATTTTGGACAATGGGCGCAAGCCTGATCCAGCCATTCCGCGTGCAGGATGAAGGCCCTCGGGTTGTAAACTGCTTTTGTACAGAACGAAAAGGGCCTGGCTAATATCTAGGTTTCATGACGGTACTGTAAGAATAAGCACCGGCTAACTA
>GV2UCFN02H2P8L
GGTGAGTAATACATCGGAACGTGCCCAGACGTGGGGGATAGCCCGGCGAAAGCCGGATTAATACCGCATGAGATCTGAGGATGAAAGCAGGGGACCTTCGGGCCTTGCGCGTTTGGAGCGGCCGATGGCAGATTAGGTAGTTGGTGAGGTAAAGGCTTACCAAGCCTGCGATCTGTAGCTGGTCTGAGAGGATGATCAGCCACACTGGGACTGAGACACGGCCCAGACTCCTACGGGAGGCAGCAGTGGGGAATTTTGGACAATGGGCGCAAGCCTGATCCAGCCATTCCGCGTGCAGGATGAAGGCCCTCGGGTTGTAAACTGCTTTTGTACAGAACGAAAAGGGCCTGGCTAATATCTAGGTTTCATGACGGTACTGTAAGAATAAGCACCGGCTAACTA
>GV2UCFN02IZ2UM
GGTGAGTAATACATCGGAACGTGCCCAGACGTGGGGGATAGCCCGGCGAAAGCCGGATTAATACCGCATGAGATCTGAGGATGAAAGCAGGGGACCTTCGGGCCTTGCGCGTTTGGAGCGGCCGATGGCAGATTAGGTAGTTGGTGAGGTAAAGGCTTACCAAGCCTGCGATCTGTAGCTGGTCTGAGAGGATGATCAGCCACACTGGGACTGAGACACGGCCCAGACTCCTACGGGAGGCAGCAGTGGGGAATTTTGGACAATGGGCGCAAGCCTGATCCAGCCATTCCGCGTGCAGGATGAAGGCCCTCGGGTTGTAAACTGCTTTTGTACAGAACGAAAAGGGCCTGGCTAATATCTAGGTTTCATGACGGTACTGTAAGAATAAGCACCGGCTAACTA
>GV2UCFN02FWOQA
GGTGAGTAATACATCGGAACGTGCCCAGACGTGGGGGATAGCCCGGCGAAAGCCGGATTAATACCGCATGAGATCTGAGGATGAAAGCAGGGGACCTTCGGGCCTTGCGCGTTTGGAGCGGCCGATGGCAGATTAGGTAGTTGGTGAGGTAAAGGCTTACCAAGCCTGCGATCTGTAGCTGGTCTGAGAGGATGATCAGCCACACTGGGACTGAGACACGGCCCAGACTCCTACGGGAGGCAGCAGTGGGGAATTTTGGACAATGGGCGCAAGCCTGATCCAGCCATTCCGCGTGCAGGATGAAGGCCCTCGGGTTGTAAACTGCTTTTGTACAGAACGAAAAGGGCCTGGCTAATATCTAGGTTTCATGACGGTACTGTAAGAATAAGCACCGGCTAACTA
>GV2UCFN02H8R51
GGTGAGTAATACATCGGAACGTGCCCAGACGTGGGGGATAGCCCGGCGAAAGCCGGATTAATACCGCATGAGATCTGAGGATGAAAGCAGGGGACCTTCGGGCCTTGCGCGTTTGGAGCGGCCGATGGCAGATTAGGTAGTTGGTGAGGTAAAGGCTTACCAAGCCTGCGATCTGTAGCTGGTCTGAGAGGATGATCAGCCACACTGGGACTGAGACACGGCCCAGACTCCTACGGGAGGCAGCAGTGGGGAATTTTGGACAATGGGCGCAAGCCTGATCCAGCCATTCCGCGTGCAGGATGAAGGCCCTCGGGTTGTAAACTGCTTTTGTACAGAACGAAAAGGGCCTGGCTAATATCTAGGTTTCATGACGGTACTGTAAGAATAAGCACCGGCTAACTA
>GV2UCFN02FJGIP
GGTGAGTAATACATCGGAACGTGCCCAGACGTGGGGGATAGCCCGGCGAAAGCCGGATTAATACCGCATGAGATCTGAGGATGAAAGCAGGGGACCTTCGGGCCTTGCGCGTTTGGAGCGGCCGATGGCAGATTAGGTAGTTGGTGAGGTAAAGGCTTACCAAGCCTGCGATCTGTAGCTGGTCTGAGAGGATGATCAGCCACACTGGGACTGAGACACGGCCCAGACTCCTACGGGAGGCAGCAGTGGGGAATTTTGGACAATGGGCGCAAGCCTGATCCAGCCATTCCGCGTGCAGGATGAAGGCCCTCGGGTTGTAAACTGCTTTTGTACAGAACGAAAAGGGCCTGGCTAATATCTAGGTTTCATGACGGTACTGTAAGAATAAGCACCGGCTAACTA
>GV2UCFN02G6KE5
GGTGAGTAATACATCGGAACGTGCCCAGACGTGGGGGATAGCCCGGCGAAAGCCGGATTAATACCGCATGAGATCTGAGGATGAAAGCAGGGGACCTTCGGGCCTTGCGCGTTTGGAGCGGCCGATGGCAGATTAGGTAGTTGGTGAGGTAAAGGCTTACCAAGCCTGCGATCTGTAGCTGGTCTGAGAGGATGATCAGCCACACTGGGACTGAGACACGGCCCAGACTCCTACGGGAGGCAGCAGTGGGGAATTTTGGACAATGGGCGCAAGCCTGATCCAGCCATTCCGCGTGCAGGATGAAGGCCCTCGGGTTGTAAACTGCTTTTGTACAGAACGAAAAGGGCCTGGCTAATATCTAGGTTTCATGACGGTACTGTAAGAATAAGCACCGGCTAACTA
>GV2UCFN02HO5SP
GGTGAGTAATACATCGGAACGTGCCCAGACGTGGGGGATAGCCCGGCGAAAGCCGGATTAATACCGCATGAGATCTGAGGATGAAAGCAGGGGACCTTCGGGCCTTGCGCGTTTGGAGCGGCCGATGGCAGATTAGGTAGTTGGTGAGGTAAAGGCTTACCAAGCCTGCGATCTGTAGCTGGTCTGAGAGGATGATCAGCCACACTGGGACTGAGACACGGCCCAGACTCCTACGGGAGGCAGCAGTGGGGAATTTTGGACAATGGGCGCAAGCCTGATCCAGCCATTCCGCGTGCAGGATGAAGGCCCTCGGGTTGTAAACTGCTTTTGTACAGAACGAAAAGGGCCTGGCTAATATCTAGGTTTCATGACGGTACTGTAAGAATAAGCACCGGCTAACTA
>GV2UCFN02GXJ2K
GGTGAGTAATACATCGGAACGTGCCCAGACGTGGGGGATAGCCCGGCGAAAGCCGGATTAATACCGCATGAGATCTGAGGATGAAAGCAGGGGACCTTCGGGCCTTGCGCGTTTGGAGCGGCCGATGGCAGATTAGGTAGTTGGTGAGGTAAAGGCTTACCAAGCCTGCGATCTGTAGCTGGTCTGAGAGGATGATCAGCCACACTGGGACTGAGACACGGCCCAGACTCCTACGGGAGGCAGCAGTGGGGAATTTTGGACAATGGGCGCAAGCCTGATCCAGCCATTCCGCGTGCAGGATGAAGGCCCTCGGGTTGTAAACTGCTTTTGTACAGAACGAAAAGGGCCTGGCTAATATCTAGGTTTCATGACGGTACTGTAAGAATAAGCACCGGCTAACTA
>GV2UCFN02I5DVO
GGTGAGTAATACATCGGAACGTGCCCAGACGTGGGGGATAGCCCGGCGAAAGCCGGATTAATACCGCATGAGATCTGAGGATGAAAGCAGGGGACCTTCGGGCCTTGCGCGTTTGGAGCGGCCGATGGCAGATTAGGTAGTTGGTGAGGTAAAGGCTTACCAAGCCTGCGATCTGTAGCTGGTCTGAGAGGATGATCAGCCACACTGGGACTGAGACACGGCCCAGACTCCTACGGGAGGCAGCAGTGGGGAATTTTGGACAATGGGCGCAAGCCTGATCCAGCCATTCCGCGTGCAGGATGAAGGCCCTCGGGTTGTAAACTGCTTTTGTACAGAACGAAAAGGGCCTGGCTAATATCTAGGTTTCATGACGGTACTGTAAGAATAAGCACCGGCTAACTA
>GV2UCFN02FICJU
GGTGAGTAATACATCGGAACGTGCCCAGACGTGGGGGATAGCCCGGCGAAAGCCGGATTAATACCGCATGAGATCTGAGGATGAAAGCAGGGGACCTTCGGGCCTTGCGCGTTTGGAGCGGCCGATGGCAGATTAGGTAGTTGGTGAGGTAAAGGCTTACCAAGCCTGCGATCTGTAGCTGGTCTGAGAGGATGATCAGCCACACTGGGACTGAGACACGGCCCAGACTCCTACGGGAGGCAGCAGTGGGGAATTTTGGACAATGGGCGCAAGCCTGATCCAGCCATTCCGCGTGCAGGATGAAGGCCCTCGGGTTGTAAACTGCTTTTGTACAGAACGAAAAGGGCCTGGCTAATATCTAGGTTTCATGACGGTACTGTAAGAATAAGCACCGGCTAACTA
>GV2UCFN02I768O
GGTGAGTAATACATCGGAACGTGCCCAGACGTGGGGGATAGCCCGGCGAAAGCCGGATTAATACCGCATGAGATCTGAGGATGAAAGCAGGGGACCTTCGGGCCTTGCGCGTTTGGAGCGGCCGATGGCAGATTAGGTAGTTGGTGAGGTAAAGGCTTACCAAGCCTGCGATCTGTAGCTGGTCTGAGAGGATGATCAGCCACACTGGGACTGAGACACGGCCCAGACTCCTACGGGAGGCAGCAGTGGGGAATTTTGGACAATGGGCGCAAGCCTGATCCAGCCATTCCGCGTGCAGGATGAAGGCCCTCGGGTTGTAAACTGCTTTTGTACAGAACGAAAAGGGCCTGGCTAATATCTAGGTTTCATGACGGTACTGTAAGAATAAGCACCGGCTAACTA
>GV2UCFN02FI2HZ
GGTGAGTAATACATCGGAACGTGCCCAGACGTGGGGGATAGCCCGGCGAAAGCCGGATTAATACCGCATGAGATCTGAGGATGAAAGCAGGGGACCTTCGGGCCTTGCGCGTTTGGAGCGGCCGATGGCAGATTAGGTAGTTGGTGAGGTAAAGGCTTACCAAGCCTGCGATCTGTAGCTGGTCTGAGAGGATGATCAGCCACACTGGGACTGAGACACGGCCCAGACTCCTACGGGAGGCAGCAGTGGGGAATTTTGGACAATGGGCGCAAGCCTGATCCAGCCATTCCGCGTGCAGGATGAAGGCCCTCGGGTTGTAAACTGCTTTTGTACAGAACGAAAAGGGCCTGGCTAATATCTAGGTTTCATGACGGTACTGTAAGAATAAGCACCGGCTAACTA
>GV2UCFN02IYOO3
GGTGAGTAATACATCGGAACGTGCCCAGACGTGGGGGATAGCCCGGCGAAAGCCGGATTAATACCGCATGAGATCTGAGGATGAAAGCAGGGGACCTTCGGGCCTTGCGCGTTTGGAGCGGCCGATGGCAGATTAGGTAGTTGGTGAGGTAAAGGCTTACCAAGCCTGCGATCTGTAGCTGGTCTGAGAGGATGATCAGCCACACTGGGACTGAGACACGGCCCAGACTCCTACGGGAGGCAGCAGTGGGGAATTTTGGACAATGGGCGCAAGCCTGATCCAGCCATTCCGCGTGCAGGATGAAGGCCCTCGGGTTGTAAACTGCTTTTGTACAGAACGAAAAGGGCCTGGCTAATATCTAGGTTTCATGACGGTACTGTAAGAATAAGCACCGGCTAACTA
>GV2UCFN02F20F9
GGTGAGTAATACATCGGAACGTGCCCAGACGTGGGGGATAGCCCGGCGAAAGCCGGATTAATACCGCATGAGATCTGAGGATGAAAGCAGGGGACCTTCGGGCCTTGCGCGTTTGGAGCGGCCGATGGCAGATTAGGTAGTTGGTGAGGTAAAGGCTTACCAAGCCTGCGATCTGTAGCTGGTCTGAGAGGATGATCAGCCACACTGGGACTGAGACACGGCCCAGACTCCTACGGGAGGCAGCAGTGGGGAATTTTGGACAATGGGCGCAAGCCTGATCCAGCCATTCCGCGTGCAGGATGAAGGCCCTCGGGTTGTAAACTGCTTTTGTACAGAACGAAAAGGGCCTGGCTAATATCTAGGTTTCATGACGGTACTGTAAGAATAAGCACCGGCTAACTA
>GV2UCFN02F3WL8
GGTGAGTAATACATCGGAACGTGCCCAGACGTGGGGGATAGCCCGGCGAAAGCCGGATTAATACCGCATGAGATCTGAGGATGAAAGCAGGGGACCTTCGGGCCTTGCGCGTTTGGAGCGGCCGATGGCAGATTAGGTAGTTGGTGAGGTAAAGGCTTACCAAGCCTGCGATCTGTAGCTGGTCTGAGAGGATGATCAGCCACACTGGGACTGAGACACGGCCCAGACTCCTACGGGAGGCAGCAGTGGGGAATTTTGGACAATGGGCGCAAGCCTGATCCAGCCATTCCGCGTGCAGGATGAAGGCCCTCGGGTTGTAAACTGCTTTTGTACAGAACGAAAAGGGCCTGGCTAATATCTAGGTTTCATGACGGTACTGTAAGAATAAGCACCGGCTAACTA
>GV2UCFN02HVR7Y
GGTGAGTAATACATCGGAACGTGCCCAGACGTGGGGGATAGCCCGGCGAAAGCCGGATTAATACCGCATGAGATCTGAGGATGAAAGCAGGGGACCTTCGGGCCTTGCGCGTTTGGAGCGGCCGATGGCAGATTAGGTAGTTGGTGAGGTAAAGGCTTACCAAGCCTGCGATCTGTAGCTGGTCTGAGAGGATGATCAGCCACACTGGGACTGAGACACGGCCCAGACTCCTACGGGAGGCAGCAGTGGGGAATTTTGGACAATGGGCGCAAGCCTGATCCAGCCATTCCGCGTGCAGGATGAAGGCCCTCGGGTTGTAAACTGCTTTTGTACAGAACGAAAAGGGCCTGGCTAATATCTAGGTTTCATGACGGTACTGTAAGAATAAGCACCGGCTAACTA
>GV2UCFN02IVOXZ
GGTGAGTAATACATCGGAACGTGCCCAGACGTGGGGGATAGCCCGGCGAAAGCCGGATTAATACCGCATGAGATCTGAGGATGAAAGCAGGGGACCTTCGGGCCTTGCGCGTTTGGAGCGGCCGATGGCAGATTAGGTAGTTGGTGAGGTAAAGGCTTACCAAGCCTGCGATCTGTAGCTGGTCTGAGAGGATGATCAGCCACACTGGGACTGAGACACGGCCCAGACTCCTACGGGAGGCAGCAGTGGGGAATTTTGGACAATGGGCGCAAGCCTGATCCAGCCATTCCGCGTGCAGGATGAAGGCCCTCGGGTTGTAAACTGCTTTTGTACAGAACGAAAAGGGCCTGGCTAATATCTAGGTTTCATGACGGTACTGTAAGAATAAGCACCGGCTAACTA
>GV2UCFN02GE6NX
GGTGAGTAATACATCGGAACGTGCCCAGACGTGGGGGATAGCCCGGCGAAAGCCGGATTAATACCGCATGAGATCTGAGGATGAAAGCAGGGGACCTTCGGGCCTTGCGCGTTTGGAGCGGCCGATGGCAGATTAGGTAGTTGGTGAGGTAAAGGCTTACCAAGCCTGCGATCTGTAGCTGGTCTGAGAGGATGATCAGCCACACTGGGACTGAGACACGGCCCAGACTCCTACGGGAGGCAGCAGTGGGGAATTTTGGACAATGGGCGCAAGCCTGATCCAGCCATTCCGCGTGCAGGATGAAGGCCCTCGGGTTGTAAACTGCTTTTGTACAGAACGAAAAGGGCCTGGCTAATATCTAGGTTTCATGACGGTACTGTAAGAATAAGCACCGGCTAACTA
>GV2UCFN02IH21B
GGTGAGTAATACATCGGAACGTGCCCAGACGTGGGGGATAGCCCGGCGAAAGCCGGATTAATACCGCATGAGATCTGAGGATGAAAGCAGGGGACCTTCGGGCCTTGCGCGTTTGGAGCGGCCGATGGCAGATTAGGTAGTTGGTGAGGTAAAGGCTTACCAAGCCTGCGATCTGTAGCTGGTCTGAGAGGATGATCAGCCACACTGGGACTGAGACACGGCCCAGACTCCTACGGGAGGCAGCAGTGGGGAATTTTGGACAATGGGCGCAAGCCTGATCCAGCCATTCCGCGTGCAGGATGAAGGCCCTCGGGTTGTAAACTGCTTTTGTACAGAACGAAAAGGGCCTGGCTAATATCTAGGTTTCATGACGGTACTGTAAGAATAAGCACCGGCTAACTA
>GV2UCFN02GN93Q
GGTGAGTAATACATCGGAACGTGCCCAGACGTGGGGGATAGCCCGGCGAAAGCCGGATTAATACCGCATGAGATCTGAGGATGAAAGCAGGGGACCTTCGGGCCTTGCGCGTTTGGAGCGGCCGATGGCAGATTAGGTAGTTGGTGAGGTAAAGGCTTACCAAGCCTGCGATCTGTAGCTGGTCTGAGAGGATGATCAGCCACACTGGGACTGAGACACGGCCCAGACTCCTACGGGAGGCAGCAGTGGGGAATTTTGGACAATGGGCGCAAGCCTGATCCAGCCATTCCGCGTGCAGGATGAAGGCCCTCGGGTTGTAAACTGCTTTTGTACAGAACGAAAAGGGCCTGGCTAATATCTAGGTTTCATGACGGTACTGTAAGAATAAGCACCGGCTAACTA
>GV2UCFN02HLZF1
GGTGAGTAATACATCGGAACGTGCCCAGACGTGGGGGATAGCCCGGCGAAAGCCGGATTAATACCGCATGAGATCTGAGGATGAAAGCAGGGGACCTTCGGGCCTTGCGCGTTTGGAGCGGCCGATGGCAGATTAGGTAGTTGGTGAGGTAAAGGCTTACCAAGCCTGCGATCTGTAGCTGGTCTGAGAGGATGATCAGCCACACTGGGACTGAGACACGGCCCAGACTCCTACGGGAGGCAGCAGTGGGGAATTTTGGACAATGGGCGCAAGCCTGATCCAGCCATTCCGCGTGCAGGATGAAGGCCCTCGGGTTGTAAACTGCTTTTGTACAGAACGAAAAGGGCCTGGCTAATATCTAGGTTTCATGACGGTACTGTAAGAATAAGCACCGGCTAACTA
>GV2UCFN02FYVGK
GGTGAGTAATACATCGGAACGTGCCCAGACGTGGGGGATAGCCCGGCGAAAGCCGGATTAATACCGCATGAGATCTGAGGATGAAAGCAGGGGACCTTCGGGCCTTGCGCGTTTGGAGCGGCCGATGGCAGATTAGGTAGTTGGTGAGGTAAAGGCTTACCAAGCCTGCGATCTGTAGCTGGTCTGAGAGGATGATCAGCCACACTGGGACTGAGACACGGCCCAGACTCCTACGGGAGGCAGCAGTGGGGAATTTTGGACAATGGGCGCAAGCCTGATCCAGCCATTCCGCGTGCAGGATGAAGGCCCTCGGGTTGTAAACTGCTTTTGTACAGAACGAAAAGGGCCTGGCTAATATCTAGGTTTCATGACGGTACTGTAAGAATAAGCACCGGCTAACTA
>GV2UCFN02FO9II
GGTGAGTAATACATCGGAACGTGCCCAGACGTGGGGGATAGCCCGGCGAAAGCCGGATTAATACCGCATGAGATCTGAGGATGAAAGCAGGGGACCTTCGGGCCTTGCGCGTTTGGAGCGGCCGATGGCAGATTAGGTAGTTGGTGAGGTAAAGGCTTACCAAGCCTGCGATCTGTAGCTGGTCTGAGAGGATGATCAGCCACACTGGGACTGAGACACGGCCCAGACTCCTACGGGAGGCAGCAGTGGGGAATTTTGGACAATGGGCGCAAGCCTGATCCAGCCATTCCGCGTGCAGGATGAAGGCCCTCGGGTTGTAAACTGCTTTTGTACAGAACGAAAAGGGCCTGGCTAATATCTAGGTTTCATGACGGTACTGTAAGAATAAGCACCGGCTAACTA
>GV2UCFN02GMT3P
GGTGAGTAATACATCGGAACGTGCCCAGACGTGGGGGATAGCCCGGCGAAAGCCGGATTAATACCGCATGAGATCTGAGGATGAAAGCAGGGGACCTTCGGGCCTTGCGCGTTTGGAGCGGCCGATGGCAGATTAGGTAGTTGGTGAGGTAAAGGCTTACCAAGCCTGCGATCTGTAGCTGGTCTGAGAGGATGATCAGCCACACTGGGACTGAGACACGGCCCAGACTCCTACGGGAGGCAGCAGTGGGGAATTTTGGACAATGGGCGCAAGCCTGATCCAGCCATTCCGCGTGCAGGATGAAGGCCCTCGGGTTGTAAACTGCTTTTGTACAGAACGAAAAGGGCCTGGCTAATATCTAGGTTTCATGACGGTACTGTAAGAATAAGCACCGGCTAACTA
>GV2UCFN02J1WRQ
GGTGAGTAATACATCGGAACGTGCCCAGACGTGGGGGATAGCCCGGCGAAAGCCGGATTAATACCGCATGAGATCTGAGGATGAAAGCAGGGGACCTTCGGGCCTTGCGCGTTTGGAGCGGCCGATGGCAGATTAGGTAGTTGGTGAGGTAAAGGCTTACCAAGCCTGCGATCTGTAGCTGGTCTGAGAGGATGATCAGCCACACTGGGACTGAGACACGGCCCAGACTCCTACGGGAGGCAGCAGTGGGGAATTTTGGACAATGGGCGCAAGCCTGATCCAGCCATTCCGCGTGCAGGATGAAGGCCCTCGGGTTGTAAACTGCTTTTGTACAGAACGAAAAGGGCCTGGCTAATATCTAGGTTTCATGACGGTACTGTAAGAATAAGCACCGGCTAACTA
>GV2UCFN02F3F4E
GGTGAGTAATACATCGGAACGTGCCCAGACGTGGGGGATAGCCCGGCGAAAGCCGGATTAATACCGCATGAGATCTGAGGATGAAAGCAGGGGACCTTCGGGCCTTGCGCGTTTGGAGCGGCCGATGGCAGATTAGGTAGTTGGTGAGGTAAAGGCTTACCAAGCCTGCGATCTGTAGCTGGTCTGAGAGGATGATCAGCCACACTGGGACTGAGACACGGCCCAGACTCCTACGGGAGGCAGCAGTGGGGAATTTTGGACAATGGGCGCAAGCCTGATCCAGCCATTCCGCGTGCAGGATGAAGGCCCTCGGGTTGTAAACTGCTTTTGTACAGAACGAAAAGGGCCTGGCTAATATCTAGGTTTCATGACGGTACTGTAAGAATAAGCACCGGCTAACTA
>GV2UCFN02JZNPZ
GGTGAGTAATACATCGGAACGTGCCCAGACGTGGGGGATAGCCCGGCGAAAGCCGGATTAATACCGCATGAGATCTGAGGATGAAAGCAGGGGACCTTCGGGCCTTGCGCGTTTGGAGCGGCCGATGGCAGATTAGGTAGTTGGTGAGGTAAAGGCTTACCAAGCCTGCGATCTGTAGCTGGTCTGAGAGGATGATCAGCCACACTGGGACTGAGACACGGCCCAGACTCCTACGGGAGGCAGCAGTGGGGAATTTTGGACAATGGGCGCAAGCCTGATCCAGCCATTCCGCGTGCAGGATGAAGGCCCTCGGGTTGTAAACTGCTTTTGTACAGAACGAAAAGGGCCTGGCTAATATCTAGGTTTCATGACGGTACTGTAAGAATAAGCACCGGCTAACTA
>GV2UCFN02GPI65
GGTGAGTAATACATCGGAACGTGCCCAGACGTGGGGGATAGCCCGGCGAAAGCCGGATTAATACCGCATGAGATCTGAGGATGAAAGCAGGGGACCTTCGGGCCTTGCGCGTTTGGAGCGGCCGATGGCAGATTAGGTAGTTGGTGAGGTAAAGGCTTACCAAGCCTGCGATCTGTAGCTGGTCTGAGAGGATGATCAGCCACACTGGGACTGAGACACGGCCCAGACTCCTACGGGAGGCAGCAGTGGGGAATTTTGGACAATGGGCGCAAGCCTGATCCAGCCATTCCGCGTGCAGGATGAAGGCCCTCGGGTTGTAAACTGCTTTTGTACAGAACGAAAAGGGCCTGGCTAATATCTAGGTTTCATGACGGTACTGTAAGAATAAGCACCGGCTAACTA
>GV2UCFN02HILA3
GGTGAGTAATACATCGGAACGTGCCCAGACGTGGGGGATAGCCCGGCGAAAGCCGGATTAATACCGCATGAGATCTGAGGATGAAAGCAGGGGACCTTCGGGCCTTGCGCGTTTGGAGCGGCCGATGGCAGATTAGGTAGTTGGTGAGGTAAAGGCTTACCAAGCCTGCGATCTGTAGCTGGTCTGAGAGGATGATCAGCCACACTGGGACTGAGACACGGCCCAGACTCCTACGGGAGGCAGCAGTGGGGAATTTTGGACAATGGGCGCAAGCCTGATCCAGCCATTCCGCGTGCAGGATGAAGGCCCTCGGGTTGTAAACTGCTTTTGTACAGAACGAAAAGGGCCTGGCTAATATCTAGGTTTCATGACGGTACTGTAAGAATAAGCACCGGCTAACTA
>GV2UCFN02GXVPP
GGTGAGTAATACATCGGAACGTGCCCAGACGTGGGGGATAGCCCGGCGAAAGCCGGATTAATACCGCATGAGATCTGAGGATGAAAGCAGGGGACCTTCGGGCCTTGCGCGTTTGGAGCGGCCGATGGCAGATTAGGTAGTTGGTGAGGTAAAGGCTTACCAAGCCTGCGATCTGTAGCTGGTCTGAGAGGATGATCAGCCACACTGGGACTGAGACACGGCCCAGACTCCTACGGGAGGCAGCAGTGGGGAATTTTGGACAATGGGCGCAAGCCTGATCCAGCCATTCCGCGTGCAGGATGAAGGCCCTCGGGTTGTAAACTGCTTTTGTACAGAACGAAAAGGGCCTGGCTAATATCTAGGTTTCATGACGGTACTGTAAGAATAAGCACCGGCTAACTA
>GV2UCFN02HCVWG
GGTGAGTAATACATCGGAACGTGCCCAGACGTGGGGGATAGCCCGGCGAAAGCCGGATTAATACCGCATGAGATCTGAGGATGAAAGCAGGGGACCTTCGGGCCTTGCGCGTTTGGAGCGGCCGATGGCAGATTAGGTAGTTGGTGAGGTAAAGGCTTACCAAGCCTGCGATCTGTAGCTGGTCTGAGAGGATGATCAGCCACACTGGGACTGAGACACGGCCCAGACTCCTACGGGAGGCAGCAGTGGGGAATTTTGGACAATGGGCGCAAGCCTGATCCAGCCATTCCGCGTGCAGGATGAAGGCCCTCGGGTTGTAAACTGCTTTTGTACAGAACGAAAAGGGCCTGGCTAATATCTAGGTTTCATGACGGTACTGTAAGAATAAGCACCGGCTAACTA
>GV2UCFN02INKNF
GGTGAGTAATACATCGGAACGTGCCCAGACGTGGGGGATAGCCCGGCGAAAGCCGGATTAATACCGCATGAGATCTGAGGATGAAAGCAGGGGACCTTCGGGCCTTGCGCGTTTGGAGCGGCCGATGGCAGATTAGGTAGTTGGTGAGGTAAAGGCTTACCAAGCCTGCGATCTGTAGCTGGTCTGAGAGGATGATCAGCCACACTGGGACTGAGACACGGCCCAGACTCCTACGGGAGGCAGCAGTGGGGAATTTTGGACAATGGGCGCAAGCCTGATCCAGCCATTCCGCGTGCAGGATGAAGGCCCTCGGGTTGTAAACTGCTTTTGTACAGAACGAAAAGGGCCTGGCTAATATCTAGGTTTCATGACGGTACTGTAAGAATAAGCACCGGCTAACTA
>G3BZQ8102IFAXN
GGTGAGTAATACATCGGAACGTGCCCAGACGTGGGGGATAGCCCGGCGAAAGCCGGATTAATACCGCATGAGATCTGAGGATGAAAGCAGGGGACCTTCGGGCCTTGCGCGTTTGGAGCGGCCGATGGCAGATTAGGTAGTTGGTGAGGTAAAGGCTTACCAAGCCTGCGATCTGTAGCTGGTCTGAGAGGATGATCAGCCACACTGGGACTGAGACACGGCCCAGACTCCTACGGGAGGCAGCAGTGGGGAATTTTGGACAATGGGCGCAAGCCTGATCCAGCCATTCCGCGTGCAGGATGAAGGCCCTCGGGTTGTAAACTGCTTTTGTACAGAACGAAAAGGGCCTGGCTAATATCTAGGTTTCATGACGGTACTGTAAGAATAAGCACCGGCTAACTA
>G3BZQ8102IX5BB
GGTGAGTAATACATCGGAACGTGCCCAGACGTGGGGGATAGCCCGGCGAAAGCCGGATTAATACCGCATGAGATCTGAGGATGAAAGCAGGGGACCTTCGGGCCTTGCGCGTTTGGAGCGGCCGATGGCAGATTAGGTAGTTGGTGAGGTAAAGGCTTACCAAGCCTGCGATCTGTAGCTGGTCTGAGAGGATGATCAGCCACACTGGGACTGAGACACGGCCCAGACTCCTACGGGAGGCAGCAGTGGGGAATTTTGGACAATGGGCGCAAGCCTGATCCAGCCATTCCGCGTGCAGGATGAAGGCCCTCGGGTTGTAAACTGCTTTTGTACAGAACGAAAAGGGCCTGGCTAATATCTAGGTTTCATGACGGTACTGTAAGAATAAGCACCGGCTAACTA
>G35JFLI02GFQ9I
GGTGAGTAATACATCGGAACGTGCCCAGACGTGGGGGATAGCCCGGCGAAAGCCGGATTAATACCGCATGAGATCTGAGGATGAAAGCAGGGGACCTTCGGGCCTTGCGCGTTTGGAGCGGCCGATGGCAGATTAGGTAGTTGGTGAGGTAAAGGCTTACCAAGCCTGCGATCTGTAGCTGGTCTGAGAGGATGATCAGCCACACTGGGACTGAGACACGGCCCAGACTCCTACGGGAGGCAGCAGTGGGGAATTTTGGACAATGGGCGCAAGCCTGATCCAGCCATTCCGCGTGCAGGATGAAGGCCCTCGGGTTGTAAACTGCTTTTGTACAGAACGAAAAGGGCCTGGCTAATATCTAGGTTTCATGACGGTACTGTAAGAATAAGCACCGGCTAACTA
>G35JFLI02HEL9X
GGTGAGTAATACATCGGAACGTGCCCAGACGTGGGGGATAGCCCGGCGAAAGCCGGATTAATACCGCATGAGATCTGAGGATGAAAGCAGGGGACCTTCGGGCCTTGCGCGTTTGGAGCGGCCGATGGCAGATTAGGTAGTTGGTGAGGTAAAGGCTTACCAAGCCTGCGATCTGTAGCTGGTCTGAGAGGATGATCAGCCACACTGGGACTGAGACACGGCCCAGACTCCTACGGGAGGCAGCAGTGGGGAATTTTGGACAATGGGCGCAAGCCTGATCCAGCCATTCCGCGTGCAGGATGAAGGCCCTCGGGTTGTAAACTGCTTTTGTACAGAACGAAAAGGGCCTGGCTAATATCTAGGTTTCATGACGGTACTGTAAGAATAAGCACCGGCTAACTA
>G35JFLI02I85A8
GGTGAGTAATACATCGGAACGTGCCCAGACGTGGGGGATAGCCCGGCGAAAGCCGGATTAATACCGCATGAGATCTGAGGATGAAAGCAGGGGACCTTCGGGCCTTGCGCGTTTGGAGCGGCCGATGGCAGATTAGGTAGTTGGTGAGGTAAAGGCTTACCAAGCCTGCGATCTGTAGCTGGTCTGAGAGGATGATCAGCCACACTGGGACTGAGACACGGCCCAGACTCCTACGGGAGGCAGCAGTGGGGAATTTTGGACAATGGGCGCAAGCCTGATCCAGCCATTCCGCGTGCAGGATGAAGGCCCTCGGGTTGTAAACTGCTTTTGTACAGAACGAAAAGGGCCTGGCTAATATCTAGGTTTCATGACGGTACTGTAAGAATAAGCACCGGCTAACTA
