# Supplementary material for: Investigation of the Effect of Type 2 Diabetes Mellitus on Subgingival Plaque Microbiota by High-Throughput 16S rDNA Pyrosequencing
Source: PLoS One. 2013 Apr 22;8(4):e61516. doi: 10.1371/journal.pone.0061516 (PMC3632544; doi:10.1371/journal.pone.0061516)
Supplement: File S1 — FASTA-format sequences for all the OTUs. Sequences for each OTU are provided in a FASTA-format file. (ZIP) [file pone.0061516.s004.zip › OTU.allseq/Otu0065.fasta]

>G35JFLI02H9X8Q
GGTGAGTAACGCGTGGGCAACCTGCCTTTCACAGCGGGATAACAGAGGGAAGCTTCTGCTAATACCGCATATACCTTTATAACGCATGTTAGGGAGGGGAAAGAGCTATCGGTGAGAGATGGGCCCGCGTCCGATTAGATAGTTGGTGGGTAACAGCCTACCAAGTCGACGATCGGTAGCCGGCTTGAGAGAGTGAACGGCCACATTGGGACTGAGACACGGCCCAAACTCCTACGGGAGGCAGCAGTGGGGGATATTGGACAATGGGGGCAACCCTGATCCAGCGACGCCGCGTGAGTGAAGAAGTATTTCGGTACGTAAAGCTCTATCAGCAGGGAAGAAAGAAGACGGTACCTGACTAAGAAGCCCCGGCTAACTA
>G35JFLI02F4ZND
GGTGAGTAACGCGTGGGCAACCTGCCTTTCACAGCGGGATAACAGAGGGAAGCTTCTGCTAATACCGCATATACCTTTATAACGCATGTTAGGGAGGGGAAAGAGCTATCGGTGAGAGATGGGCCCGCGTCCGATTAGATAGTTGGTGGGTAACAGCCTACCAAGTCGACGATCGGTAGCCGGCTTGAGAGAGTGAACGGCCACATTGGGACTGAGACACGGCCCAAACTCCTACGGGAGGCAGCAGTGGGGGATATTGGACAATGGGGGCAACCCTGATCCAGCGACGCCGCGTGAGTGAAGAAGTATTTCGGTACGTAAAGCTCTATCAGCAGGGAAGAAAGAAGACGGTACCTGACTAAGAAGCCCCGGCTAACTA
>G35JFLI02ISIBK
GGTGAGTAACGCGTGGGCAACCTGCCTTTCACAGCGGGATAACAGAGGGAAGCTTCTGCTAATACCGCATATACCTTTTTTAACGCATGTTAGGGAGGGGAAAGAGCTATCGGTGAGAGATGGGCCCGCGTCCGATTAGATAGTTGGTGGGTAACAGCCTACCAAGTCGACGATCGGTAGCCGGCTTGAGAGAGTGAACGGCCACATTGGGACTGAGACACGGCCCAAACTCCTACGGGAGGCAGCAGTGGGGGATATTGGACAATGGGGGCAACCCTGATCCAGCGACGCCGCGTGAGTGAAGAAGTATTTCGGTACGTAAAGCTCTATCAGCAGGGAAGAAAGAAGACGGTACCTGACTAAGAAGCCCCGGCTAACTA
>G35JFLI02IINJU
GGTGAGTAACGCGTGGGCAACCTGCCTTTCACAGCGGGATAACAGAGGGAAGCTTCTGCTAATACCGCATATACCTTTTTTAACGCATGTTAGGGAGGGGAAAGAGCTATCGGTGAGAGATGGGCCCGCGTCCGATTAGATAGTTGGTGGGTAACAGCCTACCAAGTCGACGATCGGTAGCCGGCTTGAGAGAGTGAACGGCCACATTGGGACTGAGACACGGCCCAAACTCCTACGGGAGGCAGCAGTGGGGGATATTGGACAATGGGGGCAACCCTGATCCAGCGACGCCGCGTGAGTGAAGAAGTATTTCGGTACGTAAAGCTCTATCAGCAGGGAAGAAAGAAGACGGTACCTGACTAAGAAGCCCCGGCTAACTA
>G35JFLI02F7DW8
GGTGAGTAACGCGTGGGCAACCTGCCTTTCACAGCGGGATAACAGAGGGAAGCTTCTGCTAATACCGCATATACCTTTTTTAACGCATGTTAGGGAGGGGAAAGAGCTATCGGTGAGAGATGGGCCCGCGTCCGATTAGATAGTTGGTGGGTAACAGCCTACCAAGTCGACGATCGGTAGCCGGCTTGAGAGAGTGAACGGCCACATTGGGACTGAGACACGGCCCAAACTCCTACGGGAGGCAGCAGTGGGGGATATTGGACAATGGGGGCAACCCTGATCCAGCGACGCCGCGTGAGTGAAGAAGTATTTCGGTACGTAAAGCTCTATCAGCAGGGAAGAAAGAAGACGGTACCTGACTAAGAAGCCCCGGCTAACTA
>GV2UCFN02F2GQT
GGTGAGTAACGCGTGGGCAACCTGCCTTTCACAGCGGGATAACAGAGGGAAGCTTCTGCTAATACCGCATATACCTTTATAACGCATGTTAGGGAGGGGAAAGAATTATCGGTGAGAGATGGGCCCGCGTCCGATTAGATAGTTGGTGGGGTAACAGCCTACCAAGTCGACGATCGGTAGCCGGCTTGAGAGAGTGAACGGCCACATTGGGACTGAGACACGGCCCAAACTCCTACGGGAGGCAGCAGTGGGGGATATTGGACAATGGGGGCAACCCTGATCCAGCGACGCCGCGTGAGTGAAGAAGTATTTCGGTACGTAAAGCTCTATCAGCAGGGAAGAAAGAAGACGGTACCTGACTAAGAAGCCCCGGCTAACTA
>GV2UCFN02IN3DH
GGTGAGTAACGCGTGGGCAACCTGCCTTTCACAGCGGGATAACAGAGGGAAGCTTCTGCTAATACCGCATATACCTTTATAACGCATGTTAGGGAGGGGAAAGAATTATCGGTGAGAGATGGGCCCGCGTCCGATTAGATAGTTGGTGGGGTAACAGCCTACCAAGTCGACGATCGGTAGCCGGCTTGAGAGAGTGAACGGCCACATTGGGACTGAGACACGGCCCAAACTCCTACGGGAGGCAGCAGTGGGGGATATTGGACAATGGGGGCAACCCTGATCCAGCGACGCCGCGTGAGTGAAGAAGTATTTCGGTACGTAAAGCTCTATCAGCAGGGAAGAAAGAAGACGGTACCTGACTAAGAAGCCCCGGCTAACTA
>GV2UCFN02H1O4J
GGTGAGTAACGCGTGGGCAACCTGCCTTTCACAGCGGGATAACAGAGGGAAGCTTCTGCTAATACCGCATATACCTTTATAACGCATGTTAGGGAGGGGAAAGAATTATCGGTGAGAGATGGGCCCGCGTCCGATTAGATAGTTGGTGGGGTAACAGCCTACCAAGTCGACGATCGGTAGCCGGCTTGAGAGAGTGAACGGCCACATTGGGACTGAGACACGGCCCAAACTCCTACGGGAGGCAGCAGTGGGGGATATTGGACAATGGGGGCAACCCTGATCCAGCGACGCCGCGTGAGTGAAGAAGTATTTCGGTACGTAAAGCTCTATCAGCAGGGAAGAAAGAAGACGGTACCTGACTAAGAAGCCCCGGCTAACTA
>GV2UCFN02JNLTE
GGTGAGTAACGCGTGGGCAACCTGCCTTTCACAGCGGGATAACAGAGGGAAGCTTCTGCTAATACCGCATATACCTTTATAACGCATGTTAGGGAGGGGAAAGAATTATCGGTGAGAGATGGGCCCGCGTCCGATTAGATAGTTGGTGGGGTAACAGCCTACCAAGTCGACGATCGGTAGCCGGCTTGAGAGAGTGAACGGCCACATTGGGACTGAGACACGGCCCAAACTCCTACGGGAGGCAGCAGTGGGGGATATTGGACAATGGGGGCAACCCTGATCCAGCGACGCCGCGTGAGTGAAGAAGTATTTCGGTACGTAAAGCTCTATCAGCAGGGAAGAAAGAAGACGGTACCTGACTAAGAAGCCCCGGCTAACTA
>GV2UCFN02HLX9V
GGTGAGTAACGCGTGGGCAACCTGCCTTTCACAGCGGGATAACAGAGGGAAGCTTCTGCTAATACCGCATATACCTTTATAACGCATGTTAGGGAGGGGAAAGAATTATCGGTGAGAGATGGGCCCGCGTCCGATTAGATAGTTGGTGGGGTAACAGCCTACCAAGTCGACGATCGGTAGCCGGCTTGAGAGAGTGAACGGCCACATTGGGACTGAGACACGGCCCAAACTCCTACGGGAGGCAGCAGTGGGGGATATTGGACAATGGGGGCAACCCTGATCCAGCGACGCCGCGTGAGTGAAGAAGTATTTCGGTACGTAAAGCTCTATCAGCAGGGAAGAAAGAAGACGGTACCTGACTAAGAAGCCCCGGCTAACTA
>GV2UCFN02HSK5Y
GGTGAGTAACGCGTGGGCAACCTGCCTTTCACAGCGGGATAACAGAGGGAAGCTTCTGCTAATACCGCATATACCTTTATAACGCATGTTAGGGAGGGGAAAGAATTATCGGTGAGAGATGGGCCCGCGTCCGATTAGATAGTTGGTGGGGTAACAGCCTACCAAGTCGACGATCGGTAGCCGGCTTGAGAGAGTGAACGGCCACATTGGGACTGAGACACGGCCCAAACTCCTACGGGAGGCAGCAGTGGGGGATATTGGACAATGGGGGCAACCCTGATCCAGCGACGCCGCGTGAGTGAAGAAGTATTTCGGTACGTAAAGCTCTATCAGCAGGGAAGAAAGAAGACGGTACCTGACTAAGAAGCCCCGGCTAACTA
>GV2UCFN02IDCQH
GGTGAGTAACGCGTGGGCAACCTGCCTTTCACAGCGGGATAACAGAGGGAAGCTTCTGCTAATACCGCATATACCTTTATAACGCATGTTAGGGAGGGGAAAGAATTATCGGTGAGAGATGGGCCCGCGTCCGATTAGATAGTTGGTGGGGTAACAGCCTACCAAGTCGACGATCGGTAGCCGGCTTGAGAGAGTGAACGGCCACATTGGGACTGAGACACGGCCCAAACTCCTACGGGAGGCAGCAGTGGGGGATATTGGACAATGGGGGCAACCCTGATCCAGCGACGCCGCGTGAGTGAAGAAGTATTTCGGTACGTAAAGCTCTATCAGCAGGGAAGAAAGAAGACGGTACCTGACTAAGAAGCCCCGGCTAACTA
>GV2UCFN02GZWTL
GGTGAGTAACGCGTGGGCAACCTGCCTTTCACAGCGGGATAACAGAGGGAAGCTTCTGCTAATACCGCATATACCTTTATAACGCATGTTAGGGAGGGGAAAGAATTATCGGTGAGAGATGGGCCCGCGTCCGATTAGATAGTTGGTGGGGTAACAGCCTACCAAGTCGACGATCGGTAGCCGGCTTGAGAGAGTGAACGGCCACATTGGGACTGAGACACGGCCCAAACTCCTACGGGAGGCAGCAGTGGGGGATATTGGACAATGGGGGCAACCCTGATCCAGCGACGCCGCGTGAGTGAAGAAGTATTTCGGTACGTAAAGCTCTATCAGCAGGGAAGAAAGAAGACGGTACCTGACTAAGAAGCCCCGGCTAACTA
>GV2UCFN02GBW7C
GGTGAGTAACGCGTGGGCAACCTGCCTTTCACAGCGGGATAACAGAGGGAAGCTTCTGCTAATACCGCATATACCTTTATAACGCATGTTAGGGAGGGGAAAGAATTATCGGTGAGAGATGGGCCCGCGTCCGATTAGATAGTTGGTGGGGTAACAGCCTACCAAGTCGACGATCGGTAGCCGGCTTGAGAGAGTGAACGGCCACATTGGGACTGAGACACGGCCCAAACTCCTACGGGAGGCAGCAGTGGGGGATATTGGACAATGGGGGCAACCCTGATCCAGCGACGCCGCGTGAGTGAAGAAGTATTTCGGTACGTAAAGCTCTATCAGCAGGGAAGAAAGAAGACGGTACCTGACTAAGAAGCCCCGGCTAACTA
>GV2UCFN02FLC8I
GGTGAGTAACGCGTGGGCAACCTGCCTTTCACAGCGGGATAACAGAGGGAAGCTTCTGCTAATACCGCATATACCTTTATAACGCATGTTAGGGAGGGGAAAGAATTATCGGTGAGAGATGGGCCCGCGTCCGATTAGATAGTTGGTGGGGTAACAGCCTACCAAGTCGACGATCGGTAGCCGGCTTGAGAGAGTGAACGGCCACATTGGGACTGAGACACGGCCCAAACTCCTACGGGAGGCAGCAGTGGGGGATATTGGACAATGGGGGCAACCCTGATCCAGCGACGCCGCGTGAGTGAAGAAGTATTTCGGTACGTAAAGCTCTATCAGCAGGGAAGAAAGAAGACGGTACCTGACTAAGAAGCCCCGGCTAACTA
>GV2UCFN02F74QK
GGTGAGTAACGCGTGGGCAACCTGCCTTTCACAGCGGGATAACAGAGGGAAGCTTCTGCTAATACCGCATATACCTTTATAACGCATGTTAGGGAGGGGAAAGAATTATCGGTGAGAGATGGGCCCGCGTCCGATTAGATAGTTGGTGGGGTAACAGCCTACCAAGTCGACGATCGGTAGCCGGCTTGAGAGAGTGAACGGCCACATTGGGACTGAGACACGGCCCAAACTCCTACGGGAGGCAGCAGTGGGGGATATTGGACAATGGGGGCAACCCTGATCCAGCGACGCCGCGTGAGTGAAGAAGTATTTCGGTACGTAAAGCTCTATCAGCAGGGAAGAAAGAAGACGGTACCTGACTAAGAAGCCCCGGCTAACTA
>GV2UCFN02G5VIV
GGTGAGTAACGCGTGGGCAACCTGCCTTTCACAGCGGGATAACAGAGGGAAGCTTCTGCTAATACCGCATATACCTTTATAACGCATGTTAGGGAGGGGAAAGAATTATCGGTGAGAGATGGGCCCGCGTCCGATTAGATAGTTGGTGGGGTAACAGCCTACCAAGTCGACGATCGGTAGCCGGCTTGAGAGAGTGAACGGCCACATTGGGACTGAGACACGGCCCAAACTCCTACGGGAGGCAGCAGTGGGGGATATTGGACAATGGGGGCAACCCTGATCCAGCGACGCCGCGTGAGTGAAGAAGTATTTCGGTACGTAAAGCTCTATCAGCAGGGAAGAAAGAAGACGGTACCTGACTAAGAAGCCCCGGCTAACTA
>GV2UCFN02J0751
GGTGAGTAACGCGTGGGCAACCTGCCTTTCACAGCGGGATAACAGAGGGAAGCTTCTGCTAATACCGCATATACCTTTATAACGCATGTTAGGGAGGGGAAAGAATTATCGGTGAGAGATGGGCCCGCGTCCGATTAGATAGTTGGTGGGGTAACAGCCTACCAAGTCGACGATCGGTAGCCGGCTTGAGAGAGTGAACGGCCACATTGGGACTGAGACACGGCCCAAACTCCTACGGGAGGCAGCAGTGGGGGATATTGGACAATGGGGGCAACCCTGATCCAGCGACGCCGCGTGAGTGAAGAAGTATTTCGGTACGTAAAGCTCTATCAGCAGGGAAGAAAGAAGACGGTACCTGACTAAGAAGCCCCGGCTAACTA
>GV2UCFN02H04RZ
GGTGAGTAACGCGTGGGCAACCTGCCTTTCACAGCGGGATAACAGAGGGAAGCTTCTGCTAATACCGCATATACCTTTATAACGCATGTTAGGGAGGGGAAAGAATTATCGGTGAGAGATGGGCCCGCGTCCGATTAGATAGTTGGTGGGGTAACAGCCTACCAAGTCGACGATCGGTAGCCGGCTTGAGAGAGTGAACGGCCACATTGGGACTGAGACACGGCCCAAACTCCTACGGGAGGCAGCAGTGGGGGATATTGGACAATGGGGGCAACCCTGATCCAGCGACGCCGCGTGAGTGAAGAAGTATTTCGGTACGTAAAGCTCTATCAGCAGGGAAGAAAGAAGACGGTACCTGACTAAGAAGCCCCGGCTAACTA
>GV2UCFN02GGNP9
GGTGAGTAACGCGTGGGCAACCTGCCTTTCACAGCGGGATAACAGAGGGAAGCTTCTGCTAATACCGCATATACCTTTATAACGCATGTTAGGGAGGGGAAAGAATTATCGGTGAGAGATGGGCCCGCGTCCGATTAGATAGTTGGTGGGGTAACAGCCTACCAAGTCGACGATCGGTAGCCGGCTTGAGAGAGTGAACGGCCACATTGGGACTGAGACACGGCCCAAACTCCTACGGGAGGCAGCAGTGGGGGATATTGGACAATGGGGGCAACCCTGATCCAGCGACGCCGCGTGAGTGAAGAAGTATTTCGGTACGTAAAGCTCTATCAGCAGGGAAGAAAGAAGACGGTACCTGACTAAGAAGCCCCGGCTAACTA
>GV2UCFN02I0G8M
GGTGAGTAACGCGTGGGCAACCTGCCTTTCACAGCGGGATAACAGAGGGAAGCTTCTGCTAATACCGCATATACCTTTATAACGCATGTTAGGGAGGGGAAAGAATTATCGGTGAGAGATGGGCCCGCGTCCGATTAGATAGTTGGTGGGGTAACAGCCTACCAAGTCGACGATCGGTAGCCGGCTTGAGAGAGTGAACGGCCACATTGGGACTGAGACACGGCCCAAACTCCTACGGGAGGCAGCAGTGGGGGATATTGGACAATGGGGGCAACCCTGATCCAGCGACGCCGCGTGAGTGAAGAAGTATTTCGGTACGTAAAGCTCTATCAGCAGGGAAGAAAGAAGACGGTACCTGACTAAGAAGCCCCGGCTAACTA
>GV2UCFN02IABTQ
GGTGAGTAACGCGTGGGCAACCTGCCTTTCACAGCGGGATAACAGAGGGAAGCTTCTGCTAATACCGCATATACCTTTATAACGCATGTTAGGGAGGGGAAAGAATTATCGGTGAGAGATGGGCCCGCGTCCGATTAGATAGTTGGTGGGGTAACAGCCTACCAAGTCGACGATCGGTAGCCGGCTTGAGAGAGTGAACGGCCACATTGGGACTGAGACACGGCCCAAACTCCTACGGGAGGCAGCAGTGGGGGATATTGGACAATGGGGGCAACCCTGATCCAGCGACGCCGCGTGAGTGAAGAAGTATTTCGGTACGTAAAGCTCTATCAGCAGGGAAGAAAGAAGACGGTACCTGACTAAGAAGCCCCGGCTAACTA
>G3BZQ8102JOHJV
GGTGAGTAACGCGTGGGCAACCTGCCTTTCACAGCGGGATAACAGAGGGAAGCTTCTGCTAATACCGCATATACCTTTATAACGCATGTTAGGGAGGGGAAAGAATTATCGGTGAGAGATGGGCCCGCGTCCGATTAGATAGTTGGTGGGGTAACAGCCTACCAAGTCGACGATCGGTAGCCGGCTTGAGAGAGTGAACGGCCACATTGGGACTGAGACACGGCCCAAACTCCTACGGGAGGCAGCAGTGGGGGATATTGGACAATGGGGGCAACCCTGATCCAGCGACGCCGCGTGAGTGAAGAAGTATTTCGGTACGTAAAGCTCTATCAGCAGGGAAGAAAGAAGACGGTACCTGACTAAGAAGCCCCGGCTAACTA
>G3BZQ8102IECRG
GGTGAGTAACGCGTGGGCAACCTGCCTTTCACAGCGGGATAACAGAGGGAAGCTTCTGCTAATACCGCATATACCTTTATAACGCATGTTAGGGAGGGGAAAGAATTATCGGTGAGAGATGGGCCCGCGTCCGATTAGATAGTTGGTGGGGTAACAGCCTACCAAGTCGACGATCGGTAGCCGGCTTGAGAGAGTGAACGGCCACATTGGGACTGAGACACGGCCCAAACTCCTACGGGAGGCAGCAGTGGGGGATATTGGACAATGGGGGCAACCCTGATCCAGCGACGCCGCGTGAGTGAAGAAGTATTTCGGTACGTAAAGCTCTATCAGCAGGGAAGAAAGAAGACGGTACCTGACTAAGAAGCCCCGGCTAACTA
>G3BZQ8102H7431
GGTGAGTAACGCGTGGGCAACCTGCCTTTCACAGCGGGATAACAGAGGGAAGCTTCTGCTAATACCGCATATACCTTTATAACGCATGTTAGGGAGGGGAAAGAATTATCGGTGAGAGATGGGCCCGCGTCCGATTAGATAGTTGGTGGGGTAACAGCCTACCAAGTCGACGATCGGTAGCCGGCTTGAGAGAGTGAACGGCCACATTGGGACTGAGACACGGCCCAAACTCCTACGGGAGGCAGCAGTGGGGGATATTGGACAATGGGGGCAACCCTGATCCAGCGACGCCGCGTGAGTGAAGAAGTATTTCGGTACGTAAAGCTCTATCAGCAGGGAAGAAAGAAGACGGTACCTGACTAAGAAGCCCCGGCTAACTA
>G3BZQ8102FPXH9
GGTGAGTAACGCGTGGGCAACCTGCCTTTCACAGCGGGATAACAGAGGGAAGCTTCTGCTAATACCGCATATACCTTTATAACGCATGTTAGGGAGGGGAAAGAATTATCGGTGAGAGATGGGCCCGCGTCCGATTAGATAGTTGGTGGGGTAACAGCCTACCAAGTCGACGATCGGTAGCCGGCTTGAGAGAGTGAACGGCCACATTGGGACTGAGACACGGCCCAAACTCCTACGGGAGGCAGCAGTGGGGGATATTGGACAATGGGGGCAACCCTGATCCAGCGACGCCGCGTGAGTGAAGAAGTATTTCGGTACGTAAAGCTCTATCAGCAGGGAAGAAAGAAGACGGTACCTGACTAAGAAGCCCCGGCTAACTA
>G3BZQ8102I2TPX
GGTGAGTAACGCGTGGGCAACCTGCCTTTCACAGCGGGATAACAGAGGGAAGCTTCTGCTAATACCGCATATACCTTTATAACGCATGTTAGGGAGGGGAAAGAATTATCGGTGAGAGATGGGCCCGCGTCCGATTAGATAGTTGGTGGGGTAACAGCCTACCAAGTCGACGATCGGTAGCCGGCTTGAGAGAGTGAACGGCCACATTGGGACTGAGACACGGCCCAAACTCCTACGGGAGGCAGCAGTGGGGGATATTGGACAATGGGGGCAACCCTGATCCAGCGACGCCGCGTGAGTGAAGAAGTATTTCGGTACGTAAAGCTCTATCAGCAGGGAAGAAAGAAGACGGTACCTGACTAAGAAGCCCCGGCTAACTA
>G3BZQ8102IYO5H
GGTGAGTAACGCGTGGGCAACCTGCCTTTCACAGCGGGATAACAGAGGGAAGCTTCTGCTAATACCGCATATACCTTTATAACGCATGTTAGGGAGGGGAAAGAATTATCGGTGAGAGATGGGCCCGCGTCCGATTAGATAGTTGGTGGGGTAACAGCCTACCAAGTCGACGATCGGTAGCCGGCTTGAGAGAGTGAACGGCCACATTGGGACTGAGACACGGCCCAAACTCCTACGGGAGGCAGCAGTGGGGGATATTGGACAATGGGGGCAACCCTGATCCAGCGACGCCGCGTGAGTGAAGAAGTATTTCGGTACGTAAAGCTCTATCAGCAGGGAAGAAAGAAGACGGTACCTGACTAAGAAGCCCCGGCTAACTA
>G3BZQ8102JDUMI
GGTGAGTAACGCGTGGGCAACCTGCCTTTCACAGCGGGATAACAGAGGGAAGCTTCTGCTAATACCGCATATACCTTTATAACGCATGTTAGGGAGGGGAAAGAATTATCGGTGAGAGATGGGCCCGCGTCCGATTAGATAGTTGGTGGGGTAACAGCCTACCAAGTCGACGATCGGTAGCCGGCTTGAGAGAGTGAACGGCCACATTGGGACTGAGACACGGCCCAAACTCCTACGGGAGGCAGCAGTGGGGGATATTGGACAATGGGGGCAACCCTGATCCAGCGACGCCGCGTGAGTGAAGAAGTATTTCGGTACGTAAAGCTCTATCAGCAGGGAAGAAAGAAGACGGTACCTGACTAAGAAGCCCCGGCTAACTA
>G35JFLI02INJBZ
GGTGAGTAACGCGTGGGCAACCTGCCTTTCACAGCGGGATAACAGAGGGAAGCTTCTGCTAATACCGCATATACCTTTATAACGCATGTTAGGGAGGGGAAAGAATTATCGGTGAGAGATGGGCCCGCGTCCGATTAGATAGTTGGTGGGGTAACAGCCTACCAAGTCGACGATCGGTAGCCGGCTTGAGAGAGTGAACGGCCACATTGGGACTGAGACACGGCCCAAACTCCTACGGGAGGCAGCAGTGGGGGATATTGGACAATGGGGGCAACCCTGATCCAGCGACGCCGCGTGAGTGAAGAAGTATTTCGGTACGTAAAGCTCTATCAGCAGGGAAGAAAGAAGACGGTACCTGACTAAGAAGCCCCGGCTAACTA
>G35JFLI02H46IU
GGTGAGTAACGCGTGGGCAACCTGCCTTTCACAGCGGGATAACAGAGGGAAGCTTCTGCTAATACCGCATATACCTTTATAACGCATGTTAGGGAGGGGAAAGAATTATCGGTGAGAGATGGGCCCGCGTCCGATTAGATAGTTGGTGGGGTAACAGCCTACCAAGTCGACGATCGGTAGCCGGCTTGAGAGAGTGAACGGCCACATTGGGACTGAGACACGGCCCAAACTCCTACGGGAGGCAGCAGTGGGGGATATTGGACAATGGGGGCAACCCTGATCCAGCGACGCCGCGTGAGTGAAGAAGTATTTCGGTACGTAAAGCTCTATCAGCAGGGAAGAAAGAAGACGGTACCTGACTAAGAAGCCCCGGCTAACTA
>G35JFLI02I95MO
GGTGAGTAACGCGTGGGCAACCTGCCTTTCACAGCGGGATAACAGAGGGAAGCTTCTGCTAATACCGCATATACCTTTATAACGCATGTTAGGGAGGGGAAAGAATTATCGGTGAGAGATGGGCCCGCGTCCGATTAGATAGTTGGTGGGGTAACAGCCTACCAAGTCGACGATCGGTAGCCGGCTTGAGAGAGTGAACGGCCACATTGGGACTGAGACACGGCCCAAACTCCTACGGGAGGCAGCAGTGGGGGATATTGGACAATGGGGGCAACCCTGATCCAGCGACGCCGCGTGAGTGAAGAAGTATTTCGGTACGTAAAGCTCTATCAGCAGGGAAGAAAGAAGACGGTACCTGACTAAGAAGCCCCGGCTAACTA
>G35JFLI02GHAGP
GGTGAGTAACGCGTGGGCAACCTGCCTTTCACAGCGGGATAACAGAGGGAAGCTTCTGCTAATACCGCATATACCTTTATAACGCATGTTAGGGAGGGGAAAGAATTATCGGTGAGAGATGGGCCCGCGTCCGATTAGATAGTTGGTGGGGTAACAGCCTACCAAGTCGACGATCGGTAGCCGGCTTGAGAGAGTGAACGGCCACATTGGGACTGAGACACGGCCCAAACTCCTACGGGAGGCAGCAGTGGGGGATATTGGACAATGGGGGCAACCCTGATCCAGCGACGCCGCGTGAGTGAAGAAGTATTTCGGTACGTAAAGCTCTATCAGCAGGGAAGAAAGAAGACGGTACCTGACTAAGAAGCCCCGGCTAACTA
>G35JFLI02HQI01
GGTGAGTAACGCGTGGGCAACCTGCCTTTCACAGCGGGATAACAGAGGGAAGCTTCTGCTAATACCGCATATACCTTTATAACGCATGTTAGGGAGGGGAAAGAATTATCGGTGAGAGATGGGCCCGCGTCCGATTAGATAGTTGGTGGGGTAACAGCCTACCAAGTCGACGATCGGTAGCCGGCTTGAGAGAGTGAACGGCCACATTGGGACTGAGACACGGCCCAAACTCCTACGGGAGGCAGCAGTGGGGGATATTGGACAATGGGGGCAACCCTGATCCAGCGACGCCGCGTGAGTGAAGAAGTATTTCGGTACGTAAAGCTCTATCAGCAGGGAAGAAAGAAGACGGTACCTGACTAAGAAGCCCCGGCTAACTA
>G35JFLI02JQTO7
GGTGAGTAACGCGTGGGCAACCTGCCTTTCACAGCGGGATAACAGAGGGAAGCTTCTGCTAATACCGCATATACCTTTATAACGCATGTTAGGGAGGGGAAAGAATTATCGGTGAGAGATGGGCCCGCGTCCGATTAGATAGTTGGTGGGGTAACAGCCTACCAAGTCGACGATCGGTAGCCGGCTTGAGAGAGTGAACGGCCACATTGGGACTGAGACACGGCCCAAACTCCTACGGGAGGCAGCAGTGGGGGATATTGGACAATGGGGGCAACCCTGATCCAGCGACGCCGCGTGAGTGAAGAAGTATTTCGGTACGTAAAGCTCTATCAGCAGGGAAGAAAGAAGACGGTACCTGACTAAGAAGCCCCGGCTAACTA
>G3BZQ8102JOFLN
GGTGAGTAACGCGTGGGCAACCTGCCTTTCACAGCGGGATAACAGAGGGAAGCTTCTGCTAATACCGCATATACCTTTATAACGCATGTTAGGGAGGGGAAAGAATTATCGGTGAGAGATGGGCCCGCGTCCGATTAGATAGTTGGTGGGGTAACAGCCTACCAAGTCGACGATCGGTAGCCGGCTTGAGAGAGTGAACGGCCACATTGGGACTGAGACACGGCCCAAACTCCTACGGGAGGCAGCAGTGGGGGATATTGGACAATGGGGGCAACCCTGATCCAGCGACGCCGCGTGAGTGAAGAAGTATTTCGGTACGTAAAGCTCTATCAGCAGGGAAGAAAGAAGACGGTACCTGACTAAGAAGCCCCGGCTAACTA
>G3BZQ8102F85B0
GGTGAGTAACGCGTGGGCAACCTGCCTTTCACAGCGGGATAACAGAGGGAAGCTTCTGCTAATACCGCATATACCTTTATAACGCATGTTAGGGAGGGGAAAGAATTATCGGTGAGAGATGGGCCCGCGTCCGATTAGATAGTTGGTGGGGTAACAGCCTACCAAGTCGACGATCGGTAGCCGGCTTGAGAGAGTGAACGGCCACATTGGGACTGAGACACGGCCCAAACTCCTACGGGAGGCAGCAGTGGGGGATATTGGACAATGGGGGCAACCCTGATCCAGCGACGCCGCGTGAGTGAAGAAGTATTTCGGTACGTAAAGCTCTATCAGCAGGGAAGAAAGAAGACGGTACCTGACTAAGAAGCCCCGGCTAACTA
>G3BZQ8102HKTOF
GGTGAGTAACGCGTGGGCAACCTGCCTTTCACAGCGGGATAACAGAGGGAAGCTTCTGCTAATACCGCATATACCTTTATAACGCATGTTAGGGAGGGGAAAGAATTATCGGTGAGAGATGGGCCCGCGTCCGATTAGATAGTTGGTGGGGTAACAGCCTACCAAGTCGACGATCGGTAGCCGGCTTGAGAGAGTGAACGGCCACATTGGGACTGAGACACGGCCCAAACTCCTACGGGAGGCAGCAGTGGGGGATATTGGACAATGGGGGCAACCCTGATCCAGCGACGCCGCGTGAGTGAAGAAGTATTTCGGTACGTAAAGCTCTATCAGCAGGGAAGAAAGAAGACGGTACCTGACTAAGAAGCCCCGGCTAACTA
>G3BZQ8102FO2XA
GGTGAGTAACGCGTGGGCAACCTGCCTTTCACAGCGGGATAACAGAGGGAAGCTTCTGCTAATACCGCATATACCTTTATAACGCATGTTAGGGAGGGGAAAGAATTATCGGTGAGAGATGGGCCCGCGTCCGATTAGATAGTTGGTGGGGTAACAGCCTACCAAGTCGACGATCGGTAGCCGGCTTGAGAGAGTGAACGGCCACATTGGGACTGAGACACGGCCCAAACTCCTACGGGAGGCAGCAGTGGGGGATATTGGACAATGGGGGCAACCCTGATCCAGCGACGCCGCGTGAGTGAAGAAGTATTTCGGTACGTAAAGCTCTATCAGCAGGGAAGAAAGAAGACGGTACCTGACTAAGAAGCCCCGGCTAACTA
>G3BZQ8102GVNWG
GGTGAGTAACGCGTGGGCAACCTGCCTTTCACAGCGGGATAACAGAGGGAAGCTTCTGCTAATACCGCATATACCTTTATAACGCATGTTAGGGAGGGGAAAGAATTATCGGTGAGAGATGGGCCCGCGTCCGATTAGATAGTTGGTGGGGTAACAGCCTACCAAGTCGACGATCGGTAGCCGGCTTGAGAGAGTGAACGGCCACATTGGGACTGAGACACGGCCCAAACTCCTACGGGAGGCAGCAGTGGGGGATATTGGACAATGGGGGCAACCCTGATCCAGCGACGCCGCGTGAGTGAAGAAGTATTTCGGTACGTAAAGCTCTATCAGCAGGGAAGAAAGAAGACGGTACCTGACTAAGAAGCCCCGGCTAACTA
>G35JFLI02GD1JB
GGTGAGTAACGCGTGGGCAACCTGCCTTTCACAGCGGGATAACAGAGGGAAGCTTCTGCTAATACCGCATATACCTTTATAACGCATGTTAGGGAGGGGAAAGAATTATCGGTGAGAGATGGGCCCGCGTCCGATTAGATAGTTGGTGGGGTAACAGCCTACCAAGTCGACGATCGGTAGCCGGCTTGAGAGAGTGAACGGCCACATTGGGACTGAGACACGGCCCAAACTCCTACGGGAGGCAGCAGTGGGGGATATTGGACAATGGGGGCAACCCTGATCCAGCGACGCCGCGTGAGTGAAGAAGTATTTCGGTACGTAAAGCTCTATCAGCAGGGAAGAAAGAAGACGGTACCTGACTAAGAAGCCCCGGCTAACTA
>G35JFLI02FQZ7X
GGTGAGTAACGCGTGGGCAACCTGCCTTTCACAGCGGGATAACAGAGGGAAGCTTCTGCTAATACCGCATATACCTTTATAACGCATGTTAGGGAGGGGAAAGAATTATCGGTGAGAGATGGGCCCGCGTCCGATTAGATAGTTGGTGGGGTAACAGCCTACCAAGTCGACGATCGGTAGCCGGCTTGAGAGAGTGAACGGCCACATTGGGACTGAGACACGGCCCAAACTCCTACGGGAGGCAGCAGTGGGGGATATTGGACAATGGGGGCAACCCTGATCCAGCGACGCCGCGTGAGTGAAGAAGTATTTCGGTACGTAAAGCTCTATCAGCAGGGAAGAAAGAAGACGGTACCTGACTAAGAAGCCCCGGCTAACTA
>G35JFLI02FX0RW
GGTGAGTAACGCGTGGGCAACCTGCCTTTCACAGCGGGATAACAGAGGGAAGCTTCTGCTAATACCGCATATACCTTTATAACGCATGTTAGGGAGGGGAAAGAATTATCGGTGAGAGATGGGCCCGCGTCCGATTAGATAGTTGGTGGGGTAACAGCCTACCAAGTCGACGATCGGTAGCCGGCTTGAGAGAGTGAACGGCCACATTGGGACTGAGACACGGCCCAAACTCCTACGGGAGGCAGCAGTGGGGGATATTGGACAATGGGGGCAACCCTGATCCAGCGACGCCGCGTGAGTGAAGAAGTATTTCGGTACGTAAAGCTCTATCAGCAGGGAAGAAAGAAGACGGTACCTGACTAAGAAGCCCCGGCTAACTA
