# Supplementary material for: Investigation of the Effect of Type 2 Diabetes Mellitus on Subgingival Plaque Microbiota by High-Throughput 16S rDNA Pyrosequencing
Source: PLoS One. 2013 Apr 22;8(4):e61516. doi: 10.1371/journal.pone.0061516 (PMC3632544; doi:10.1371/journal.pone.0061516)
Supplement: File S1 — FASTA-format sequences for all the OTUs. Sequences for each OTU are provided in a FASTA-format file. (ZIP) [file pone.0061516.s004.zip › OTU.allseq/Otu0066.fasta]

>G35JFLI02J0I8E
GGTGAGTAACGCGTAGATAACCTGTCTTCATATCCGGAATAACACGCCGAAAGGGGTACTAATACCGGATATCTTGCATTTCACAGGTAAGGCAAGGAAAGGTGGCCTCTGATTCAAGCTACTGTATGAAGAGGGGTCTGCGTACCATTAGCTAGTAGGTGGGGTAATGGCCTACCTAGGCGACGATGGTTAGCGGGGTCTGAGAGGATGATCCGCCACACTGGCACTGGAATACGGGCCAGACTCCTACGGGAGGCAGCAGTGAGGAATATTGCGCAATGGGGGCAACCCTGACGCAGCGACGCCGCGTGAGTGAGGAAGGTCTTCGGATCGTAAAGCTCTGTCAAGAGGGAAGAAGTGCAGGACAGCGAATAACTGTTTTGTTTGACGGTACCTCTAAAGGAAGCACCGGCTAACTC
>G35JFLI02IZCGX
GGTGAGTAACGCGTAGATAACCTGTCTTCATATCCGGAATAACACGCCGAAAGGGGTACTAATACCGGATATTCTTGCATTTCACAGGTAAGGCAAGGAAAGGTGGCCTCTGATTCAAGCTACTGTATGAAGAGGGGTCTGCGTACCATTAGCTAGTAGGTGGGGTAATGGCCTACCTAGGCGACGATGGTTAGCGGGTCTGAGAGGATGATCCGCCACACTAGCACTGGAATACGGGCCAGACTCCTACGGGAGGCAGCAGTGAGGAATATTGCGCAATGGGGGCAACCCTGACGCAGCGACGCCGCGTGAGTGAGGAAGGTCTTCGGATCGTAAAGCTCTGTCAAGAGGGAAGAAGTGCAAGGCAGCGAATAACTGTTTTGTTTGACGGTACCTCTAAAGGAAGCACCGGCTAACTC
>G35JFLI02HOY7K
GGTGAGTAACGCGTAGATAACCTGTCTTCATATCCGGAATAACACGCCGAAAGGGGTACTAATACCGGATATTCTTGCATTTCACAGGTAAGGCAAGGAAAGGTGGCCTCTGATTCAAGCTACTGTATGAAGAGGGGTCTGCGTACCATTAGCTAGTAGGTGGGGTAATGGCCTACCTAGGCGACGATGGTTAGCGGGTCTGAGAGGATGATCCGCCACACTAGCACTGGAATACGGGCCAGACTCCTACGGGAGGCAGCAGTGAGGAATATTGCGCAATGGGGGCAACCCTGACGCAGCGACGCCGCGTGAGTGAGGAAGGTCTTCGGATCGTAAAGCTCTGTCAAGAGGGAAGAAGTGCAAGGCAGCGAATAACTGTTTTGTTTGACGGTACCTCTAAAGGAAGCACCGGCTAACTC
>GV2UCFN02IUFV1
GGTGAGTAACGCGTAGATAACCTGTCTTCATATCCGGAATAACACGCCGAAAGGGGTACTAATACCGGATATTCTTGCATTTCACAGGTAAGGCAAGGAAAGGTGGCCTCTGATTCAAGCTACTGTATGAAGAGGGGTCTGCGTACCATTAGCTAGTAGGTGGGGTAATGGCCTACCTAGGCGACGATGGTTAGCGGGTCTGAGAGGATGATCCGCCACACTGGCACTGGAATACGGGCCAGACTCCTACGGGAGGCAGCAGTGAGGAATATTGCGCAATGGGGGCAACCCTGACGCAGCGACGCCGCGTGAGTGAGGAAGGTCTTCGGATCGTAAAGCTCTGTCAAGAGGGAAGAAGTGCAAGGCAGCGAATAACTGTTTTGTTTGACGGTACCTCTAAAGGAAGCACCGGCTAACTC
>GV2UCFN02J4CRW
GGTGAGTAACGCGTAGATAACCTGTCTTCATATCCGGAATAACACGCCGAAAGGGGTACTAATACCGGATATTCTTGCATTTCACAGGTAAGGCAAGGAAAGGTGGCCTCTGATTCAAGCTACTGTATGAAGAGGGGTCTGCGTACCATTAGCTAGTAGGTGGGGTAATGGCCTACCTAGGCGACGATGGTTAGCGGGTCTGAGAGGATGATCCGCCACACTGGCACTGGAATACGGGCCAGACTCCTACGGGAGGCAGCAGTGAGGAATATTGCGCAATGGGGGCAACCCTGACGCAGCGACGCCGCGTGAGTGAGGAAGGTCTTCGGATCGTAAAGCTCTGTCAAGAGGGAAGAAGTGCAAGGCAGCGAATAACTGTTTTGTTTGACGGTACCTCTAAAGGAAGCACCGGCTAACTC
>GV2UCFN02G3WBN
GGTGAGTAACGCGTAGATAACCTGTCTTCATATCCGGAATAACACGCCGAAAGGGGTACTAATACCGGATATTCTTGCATTTCACAGGTAAGGCAAGGAAAGGTGGCCTCTGATTCAAGCTACTGTATGAAGAGGGGTCTGCGTACCATTAGCTAGTAGGTGGGGTAATGGCCTACCTAGGCGACGATGGTTAGCGGGTCTGAGAGGATGATCCGCCACACTGGCACTGGAATACGGGCCAGACTCCTACGGGAGGCAGCAGTGAGGAATATTGCGCAATGGGGGCAACCCTGACGCAGCGACGCCGCGTGAGTGAGGAAGGTCTTCGGATCGTAAAGCTCTGTCAAGAGGGAAGAAGTGCAAGGCAGCGAATAACTGTTTTGTTTGACGGTACCTCTAAAGGAAGCACCGGCTAACTC
>GV2UCFN02G4SWA
GGTGAGTAACGCGTAGATAACCTGTCTTCATATCCGGAATAACACGCCGAAAGGGGTACTAATACCGGATATTCTTGCATTTCACAGGTAAGGCAAGGAAAGGTGGCCTCTGATTCAAGCTACTGTATGAAGAGGGGTCTGCGTACCATTAGCTAGTAGGTGGGGTAATGGCCTACCTAGGCGACGATGGTTAGCGGGTCTGAGAGGATGATCCGCCACACTGGCACTGGAATACGGGCCAGACTCCTACGGGAGGCAGCAGTGAGGAATATTGCGCAATGGGGGCAACCCTGACGCAGCGACGCCGCGTGAGTGAGGAAGGTCTTCGGATCGTAAAGCTCTGTCAAGAGGGAAGAAGTGCAAGGCAGCGAATAACTGTTTTGTTTGACGGTACCTCTAAAGGAAGCACCGGCTAACTC
>GV2UCFN02H66HA
GGTGAGTAACGCGTAGATAACCTGTCTTCATATCCGGAATAACACGCCGAAAGGGGTACTAATACCGGATATTCTTGCATTTCACAGGTAAGGCAAGGAAAGGTGGCCTCTGATTCAAGCTACTGTATGAAGAGGGGTCTGCGTACCATTAGCTAGTAGGTGGGGTAATGGCCTACCTAGGCGACGATGGTTAGCGGGTCTGAGAGGATGATCCGCCACACTGGCACTGGAATACGGGCCAGACTCCTACGGGAGGCAGCAGTGAGGAATATTGCGCAATGGGGGCAACCCTGACGCAGCGACGCCGCGTGAGTGAGGAAGGTCTTCGGATCGTAAAGCTCTGTCAAGAGGGAAGAAGTGCAAGGCAGCGAATAACTGTTTTGTTTGACGGTACCTCTAAAGGAAGCACCGGCTAACTC
>GV2UCFN02HQLTE
GGTGAGTAACGCGTAGATAACCTGTCTTCATATCCGGAATAACACGCCGAAAGGGGTACTAATACCGGATATTCTTGCATTTCACAGGTAAGGCAAGGAAAGGTGGCCTCTGATTCAAGCTACTGTATGAAGAGGGGTCTGCGTACCATTAGCTAGTAGGTGGGGTAATGGCCTACCTAGGCGACGATGGTTAGCGGGTCTGAGAGGATGATCCGCCACACTGGCACTGGAATACGGGCCAGACTCCTACGGGAGGCAGCAGTGAGGAATATTGCGCAATGGGGGCAACCCTGACGCAGCGACGCCGCGTGAGTGAGGAAGGTCTTCGGATCGTAAAGCTCTGTCAAGAGGGAAGAAGTGCAAGGCAGCGAATAACTGTTTTGTTTGACGGTACCTCTAAAGGAAGCACCGGCTAACTC
>GV2UCFN02G1UV6
GGTGAGTAACGCGTAGATAACCTGTCTTCATATCCGGAATAACACGCCGAAAGGGGTACTAATACCGGATATTCTTGCATTTCACAGGTAAGGCAAGGAAAGGTGGCCTCTGATTCAAGCTACTGTATGAAGAGGGGTCTGCGTACCATTAGCTAGTAGGTGGGGTAATGGCCTACCTAGGCGACGATGGTTAGCGGGTCTGAGAGGATGATCCGCCACACTGGCACTGGAATACGGGCCAGACTCCTACGGGAGGCAGCAGTGAGGAATATTGCGCAATGGGGGCAACCCTGACGCAGCGACGCCGCGTGAGTGAGGAAGGTCTTCGGATCGTAAAGCTCTGTCAAGAGGGAAGAAGTGCAAGGCAGCGAATAACTGTTTTGTTTGACGGTACCTCTAAAGGAAGCACCGGCTAACTC
>GV2UCFN02JW7T7
GGTGAGTAACGCGTAGATAACCTGTCTTCATATCCGGAATAACACGCCGAAAGGGGTACTAATACCGGATATTCTTGCATTTCACAGGTAAGGCAAGGAAAGGTGGCCTCTGATTCAAGCTACTGTATGAAGAGGGGTCTGCGTACCATTAGCTAGTAGGTGGGGTAATGGCCTACCTAGGCGACGATGGTTAGCGGGTCTGAGAGGATGATCCGCCACACTGGCACTGGAATACGGGCCAGACTCCTACGGGAGGCAGCAGTGAGGAATATTGCGCAATGGGGGCAACCCTGACGCAGCGACGCCGCGTGAGTGAGGAAGGTCTTCGGATCGTAAAGCTCTGTCAAGAGGGAAGAAGTGCAAGGCAGCGAATAACTGTTTTGTTTGACGGTACCTCTAAAGGAAGCACCGGCTAACTC
>GV2UCFN02F9XD9
GGTGAGTAACGCGTAGATAACCTGTCTTCATATCCGGAATAACACGCCGAAAGGGGTACTAATACCGGATATTCTTGCATTTCACAGGTAAGGCAAGGAAAGGTGGCCTCTGATTCAAGCTACTGTATGAAGAGGGGTCTGCGTACCATTAGCTAGTAGGTGGGGTAATGGCCTACCTAGGCGACGATGGTTAGCGGGTCTGAGAGGATGATCCGCCACACTGGCACTGGAATACGGGCCAGACTCCTACGGGAGGCAGCAGTGAGGAATATTGCGCAATGGGGGCAACCCTGACGCAGCGACGCCGCGTGAGTGAGGAAGGTCTTCGGATCGTAAAGCTCTGTCAAGAGGGAAGAAGTGCAAGGCAGCGAATAACTGTTTTGTTTGACGGTACCTCTAAAGGAAGCACCGGCTAACTC
>GV2UCFN02FSEMZ
GGTGAGTAACGCGTAGATAACCTGTCTTCATATCCGGAATAACACGCCGAAAGGGGTACTAATACCGGATATTCTTGCATTTCACAGGTAAGGCAAGGAAAGGTGGCCTCTGATTCAAGCTACTGTATGAAGAGGGGTCTGCGTACCATTAGCTAGTAGGTGGGGTAATGGCCTACCTAGGCGACGATGGTTAGCGGGTCTGAGAGGATGATCCGCCACACTGGCACTGGAATACGGGCCAGACTCCTACGGGAGGCAGCAGTGAGGAATATTGCGCAATGGGGGCAACCCTGACGCAGCGACGCCGCGTGAGTGAGGAAGGTCTTCGGATCGTAAAGCTCTGTCAAGAGGGAAGAAGTGCAAGGCAGCGAATAACTGTTTTGTTTGACGGTACCTCTAAAGGAAGCACCGGCTAACTC
>GV2UCFN02GTUND
GGTGAGTAACGCGTAGATAACCTGTCTTCATATCCGGAATAACACGCCGAAAGGGGTACTAATACCGGATATTCTTGCATTTCACAGGTAAGGCAAGGAAAGGTGGCCTCTGATTCAAGCTACTGTATGAAGAGGGGTCTGCGTACCATTAGCTAGTAGGTGGGGTAATGGCCTACCTAGGCGACGATGGTTAGCGGGTCTGAGAGGATGATCCGCCACACTGGCACTGGAATACGGGCCAGACTCCTACGGGAGGCAGCAGTGAGGAATATTGCGCAATGGGGGCAACCCTGACGCAGCGACGCCGCGTGAGTGAGGAAGGTCTTCGGATCGTAAAGCTCTGTCAAGAGGGAAGAAGTGCAAGGCAGCGAATAACTGTTTTGTTTGACGGTACCTCTAAAGGAAGCACCGGCTAACTC
>GV2UCFN02ILKY7
GGTGAGTAACGCGTAGATAACCTGTCTTCATATCCGGAATAACACGCCGAAAGGGGTACTAATACCGGATATTCTTGCATTTCACAGGTAAGGCAAGGAAAGGTGGCCTCTGATTCAAGCTACTGTATGAAGAGGGGTCTGCGTACCATTAGCTAGTAGGTGGGGTAATGGCCTACCTAGGCGACGATGGTTAGCGGGTCTGAGAGGATGATCCGCCACACTGGCACTGGAATACGGGCCAGACTCCTACGGGAGGCAGCAGTGAGGAATATTGCGCAATGGGGGCAACCCTGACGCAGCGACGCCGCGTGAGTGAGGAAGGTCTTCGGATCGTAAAGCTCTGTCAAGAGGGAAGAAGTGCAAGGCAGCGAATAACTGTTTTGTTTGACGGTACCTCTAAAGGAAGCACCGGCTAACTC
>GV2UCFN02FK9B8
GGTGAGTAACGCGTAGATAACCTGTCTTCATATCCGGAATAACACGCCGAAAGGGGTACTAATACCGGATATTCTTGCATTTCACAGGTAAGGCAAGGAAAGGTGGCCTCTGATTCAAGCTACTGTATGAAGAGGGGTCTGCGTACCATTAGCTAGTAGGTGGGGTAATGGCCTACCTAGGCGACGATGGTTAGCGGGTCTGAGAGGATGATCCGCCACACTGGCACTGGAATACGGGCCAGACTCCTACGGGAGGCAGCAGTGAGGAATATTGCGCAATGGGGGCAACCCTGACGCAGCGACGCCGCGTGAGTGAGGAAGGTCTTCGGATCGTAAAGCTCTGTCAAGAGGGAAGAAGTGCAAGGCAGCGAATAACTGTTTTGTTTGACGGTACCTCTAAAGGAAGCACCGGCTAACTC
>GV2UCFN02IXX5P
GGTGAGTAACGCGTAGATAACCTGTCTTCATATCCGGAATAACACGCCGAAAGGGGTACTAATACCGGATATTCTTGCATTTCACAGGTAAGGCAAGGAAAGGTGGCCTCTGATTCAAGCTACTGTATGAAGAGGGGTCTGCGTACCATTAGCTAGTAGGTGGGGTAATGGCCTACCTAGGCGACGATGGTTAGCGGGTCTGAGAGGATGATCCGCCACACTGGCACTGGAATACGGGCCAGACTCCTACGGGAGGCAGCAGTGAGGAATATTGCGCAATGGGGGCAACCCTGACGCAGCGACGCCGCGTGAGTGAGGAAGGTCTTCGGATCGTAAAGCTCTGTCAAGAGGGAAGAAGTGCAAGGCAGCGAATAACTGTTTTGTTTGACGGTACCTCTAAAGGAAGCACCGGCTAACTC
>GV2UCFN02HN26V
GGTGAGTAACGCGTAGATAACCTGTCTTCATATCCGGAATAACACGCCGAAAGGGGTACTAATACCGGATATTCTTGCATTTCACAGGTAAGGCAAGGAAAGGTGGCCTCTGATTCAAGCTACTGTATGAAGAGGGGTCTGCGTACCATTAGCTAGTAGGTGGGGTAATGGCCTACCTAGGCGACGATGGTTAGCGGGTCTGAGAGGATGATCCGCCACACTGGCACTGGAATACGGGCCAGACTCCTACGGGAGGCAGCAGTGAGGAATATTGCGCAATGGGGGCAACCCTGACGCAGCGACGCCGCGTGAGTGAGGAAGGTCTTCGGATCGTAAAGCTCTGTCAAGAGGGAAGAAGTGCAAGGCAGCGAATAACTGTTTTGTTTGACGGTACCTCTAAAGGAAGCACCGGCTAACTC
>GV2UCFN02GB5OE
GGTGAGTAACGCGTAGATAACCTGTCTTCATATCCGGAATAACACGCCGAAAGGGGTACTAATACCGGATATTCTTGCATTTCACAGGTAAGGCAAGGAAAGGTGGCCTCTGATTCAAGCTACTGTATGAAGAGGGGTCTGCGTACCATTAGCTAGTAGGTGGGGTAATGGCCTACCTAGGCGACGATGGTTAGCGGGTCTGAGAGGATGATCCGCCACACTGGCACTGGAATACGGGCCAGACTCCTACGGGAGGCAGCAGTGAGGAATATTGCGCAATGGGGGCAACCCTGACGCAGCGACGCCGCGTGAGTGAGGAAGGTCTTCGGATCGTAAAGCTCTGTCAAGAGGGAAGAAGTGCAAGGCAGCGAATAACTGTTTTGTTTGACGGTACCTCTAAAGGAAGCACCGGCTAACTC
>GV2UCFN02JSY4E
GGTGAGTAACGCGTAGATAACCTGTCTTCATATCCGGAATAACACGCCGAAAGGGGTACTAATACCGGATATTCTTGCATTTCACAGGTAAGGCAAGGAAAGGTGGCCTCTGATTCAAGCTACTGTATGAAGAGGGGTCTGCGTACCATTAGCTAGTAGGTGGGGTAATGGCCTACCTAGGCGACGATGGTTAGCGGGTCTGAGAGGATGATCCGCCACACTGGCACTGGAATACGGGCCAGACTCCTACGGGAGGCAGCAGTGAGGAATATTGCGCAATGGGGGCAACCCTGACGCAGCGACGCCGCGTGAGTGAGGAAGGTCTTCGGATCGTAAAGCTCTGTCAAGAGGGAAGAAGTGCAAGGCAGCGAATAACTGTTTTGTTTGACGGTACCTCTAAAGGAAGCACCGGCTAACTC
>GV2UCFN02FFM0T
GGTGAGTAACGCGTAGATAACCTGTCTTCATATCCGGAATAACACGCCGAAAGGGGTACTAATACCGGATATTCTTGCATTTCACAGGTAAGGCAAGGAAAGGTGGCCTCTGATTCAAGCTACTGTATGAAGAGGGGTCTGCGTACCATTAGCTAGTAGGTGGGGTAATGGCCTACCTAGGCGACGATGGTTAGCGGGTCTGAGAGGATGATCCGCCACACTGGCACTGGAATACGGGCCAGACTCCTACGGGAGGCAGCAGTGAGGAATATTGCGCAATGGGGGCAACCCTGACGCAGCGACGCCGCGTGAGTGAGGAAGGTCTTCGGATCGTAAAGCTCTGTCAAGAGGGAAGAAGTGCAAGGCAGCGAATAACTGTTTTGTTTGACGGTACCTCTAAAGGAAGCACCGGCTAACTC
>GV2UCFN02I35NL
GGTGAGTAACGCGTAGATAACCTGTCTTCATATCCGGAATAACACGCCGAAAGGGGTACTAATACCGGATATTCTTGCATTTCACAGGTAAGGCAAGGAAAGGTGGCCTCTGATTCAAGCTACTGTATGAAGAGGGGTCTGCGTACCATTAGCTAGTAGGTGGGGTAATGGCCTACCTAGGCGACGATGGTTAGCGGGTCTGAGAGGATGATCCGCCACACTGGCACTGGAATACGGGCCAGACTCCTACGGGAGGCAGCAGTGAGGAATATTGCGCAATGGGGGCAACCCTGACGCAGCGACGCCGCGTGAGTGAGGAAGGTCTTCGGATCGTAAAGCTCTGTCAAGAGGGAAGAAGTGCAAGGCAGCGAATAACTGTTTTGTTTGACGGTACCTCTAAAGGAAGCACCGGCTAACTC
>GV2UCFN02HE008
GGTGAGTAACGCGTAGATAACCTGTCTTCATATCCGGAATAACACGCCGAAAGGGGTACTAATACCGGATATTCTTGCATTTCACAGGTAAGGCAAGGAAAGGTGGCCTCTGATTCAAGCTACTGTATGAAGAGGGGTCTGCGTACCATTAGCTAGTAGGTGGGGTAATGGCCTACCTAGGCGACGATGGTTAGCGGGTCTGAGAGGATGATCCGCCACACTGGCACTGGAATACGGGCCAGACTCCTACGGGAGGCAGCAGTGAGGAATATTGCGCAATGGGGGCAACCCTGACGCAGCGACGCCGCGTGAGTGAGGAAGGTCTTCGGATCGTAAAGCTCTGTCAAGAGGGAAGAAGTGCAAGGCAGCGAATAACTGTTTTGTTTGACGGTACCTCTAAAGGAAGCACCGGCTAACTC
>GV2UCFN02JIQXL
GGTGAGTAACGCGTAGATAACCTGTCTTCATATCCGGAATAACACGCCGAAAGGGGTACTAATACCGGATATTCTTGCATTTCACAGGTAAGGCAAGGAAAGGTGGCCTCTGATTCAAGCTACTGTATGAAGAGGGGTCTGCGTACCATTAGCTAGTAGGTGGGGTAATGGCCTACCTAGGCGACGATGGTTAGCGGGTCTGAGAGGATGATCCGCCACACTGGCACTGGAATACGGGCCAGACTCCTACGGGAGGCAGCAGTGAGGAATATTGCGCAATGGGGGCAACCCTGACGCAGCGACGCCGCGTGAGTGAGGAAGGTCTTCGGATCGTAAAGCTCTGTCAAGAGGGAAGAAGTGCAAGGCAGCGAATAACTGTTTTGTTTGACGGTACCTCTAAAGGAAGCACCGGCTAACTC
>GV2UCFN02H44C3
GGTGAGTAACGCGTAGATAACCTGTCTTCATATCCGGAATAACACGCCGAAAGGGGTACTAATACCGGATATTCTTGCATTTCACAGGTAAGGCAAGGAAAGGTGGCCTCTGATTCAAGCTACTGTATGAAGAGGGGTCTGCGTACCATTAGCTAGTAGGTGGGGTAATGGCCTACCTAGGCGACGATGGTTAGCGGGTCTGAGAGGATGATCCGCCACACTGGCACTGGAATACGGGCCAGACTCCTACGGGAGGCAGCAGTGAGGAATATTGCGCAATGGGGGCAACCCTGACGCAGCGACGCCGCGTGAGTGAGGAAGGTCTTCGGATCGTAAAGCTCTGTCAAGAGGGAAGAAGTGCAAGGCAGCGAATAACTGTTTTGTTTGACGGTACCTCTAAAGGAAGCACCGGCTAACTC
>GV2UCFN02I518U
GGTGAGTAACGCGTAGATAACCTGTCTTCATATCCGGAATAACACGCCGAAAGGGGTACTAATACCGGATATTCTTGCATTTCACAGGTAAGGCAAGGAAAGGTGGCCTCTGATTCAAGCTACTGTATGAAGAGGGGTCTGCGTACCATTAGCTAGTAGGTGGGGTAATGGCCTACCTAGGCGACGATGGTTAGCGGGTCTGAGAGGATGATCCGCCACACTGGCACTGGAATACGGGCCAGACTCCTACGGGAGGCAGCAGTGAGGAATATTGCGCAATGGGGGCAACCCTGACGCAGCGACGCCGCGTGAGTGAGGAAGGTCTTCGGATCGTAAAGCTCTGTCAAGAGGGAAGAAGTGCAAGGCAGCGAATAACTGTTTTGTTTGACGGTACCTCTAAAGGAAGCACCGGCTAACTC
>GV2UCFN02FRWYL
GGTGAGTAACGCGTAGATAACCTGTCTTCATATCCGGAATAACACGCCGAAAGGGGTACTAATACCGGATATTCTTGCATTTCACAGGTAAGGCAAGGAAAGGTGGCCTCTGATTCAAGCTACTGTATGAAGAGGGGTCTGCGTACCATTAGCTAGTAGGTGGGGTAATGGCCTACCTAGGCGACGATGGTTAGCGGGTCTGAGAGGATGATCCGCCACACTGGCACTGGAATACGGGCCAGACTCCTACGGGAGGCAGCAGTGAGGAATATTGCGCAATGGGGGCAACCCTGACGCAGCGACGCCGCGTGAGTGAGGAAGGTCTTCGGATCGTAAAGCTCTGTCAAGAGGGAAGAAGTGCAAGGCAGCGAATAACTGTTTTGTTTGACGGTACCTCTAAAGGAAGCACCGGCTAACTC
>GV2UCFN02F1GKO
GGTGAGTAACGCGTAGATAACCTGTCTTCATATCCGGAATAACACGCCGAAAGGGGTACTAATACCGGATATTCTTGCATTTCACAGGTAAGGCAAGGAAAGGTGGCCTCTGATTCAAGCTACTGTATGAAGAGGGGTCTGCGTACCATTAGCTAGTAGGTGGGGTAATGGCCTACCTAGGCGACGATGGTTAGCGGGTCTGAGAGGATGATCCGCCACACTGGCACTGGAATACGGGCCAGACTCCTACGGGAGGCAGCAGTGAGGAATATTGCGCAATGGGGGCAACCCTGACGCAGCGACGCCGCGTGAGTGAGGAAGGTCTTCGGATCGTAAAGCTCTGTCAAGAGGGAAGAAGTGCAAGGCAGCGAATAACTGTTTTGTTTGACGGTACCTCTAAAGGAAGCACCGGCTAACTC
>GV2UCFN02JT6I8
GGTGAGTAACGCGTAGATAACCTGTCTTCATATCCGGAATAACACGCCGAAAGGGGTACTAATACCGGATATTCTTGCATTTCACAGGTAAGGCAAGGAAAGGTGGCCTCTGATTCAAGCTACTGTATGAAGAGGGGTCTGCGTACCATTAGCTAGTAGGTGGGGTAATGGCCTACCTAGGCGACGATGGTTAGCGGGTCTGAGAGGATGATCCGCCACACTGGCACTGGAATACGGGCCAGACTCCTACGGGAGGCAGCAGTGAGGAATATTGCGCAATGGGGGCAACCCTGACGCAGCGACGCCGCGTGAGTGAGGAAGGTCTTCGGATCGTAAAGCTCTGTCAAGAGGGAAGAAGTGCAAGGCAGCGAATAACTGTTTTGTTTGACGGTACCTCTAAAGGAAGCACCGGCTAACTC
>GV2UCFN02IRE8E
GGTGAGTAACGCGTAGATAACCTGTCTTCATATCCGGAATAACACGCCGAAAGGGGTACTAATACCGGATATTCTTGCATTTCACAGGTAAGGCAAGGAAAGGTGGCCTCTGATTCAAGCTACTGTATGAAGAGGGGTCTGCGTACCATTAGCTAGTAGGTGGGGTAATGGCCTACCTAGGCGACGATGGTTAGCGGGTCTGAGAGGATGATCCGCCACACTGGCACTGGAATACGGGCCAGACTCCTACGGGAGGCAGCAGTGAGGAATATTGCGCAATGGGGGCAACCCTGACGCAGCGACGCCGCGTGAGTGAGGAAGGTCTTCGGATCGTAAAGCTCTGTCAAGAGGGAAGAAGTGCAAGGCAGCGAATAACTGTTTTGTTTGACGGTACCTCTAAAGGAAGCACCGGCTAACTC
>G35JFLI02IXBHY
GGTGAGTAACGCGTAGATAACCTGTCTTCATATCCGGAATAACACGCCGAAAGGGGTACTAATACCGGATATTCTTGCATTTCACAGGTAAGGCAAGGAAAGGTGGCCTCTGATTCAAGCTACTGTATGAAGAGGGGTCTGCGTACCATTAGCTAGTAGGTGGGGTAATGGCCTACCTAGGCGACGATGGTTAGCGGGTCTGAGAGGATGATCCGCCACACTGGCACTGGAATACGGGCCAGACTCCTACGGGAGGCAGCAGTGAGGAATATTGCGCAATGGGGGCAACCCTGACGCAGCGACGCCGCGTGAGTGAGGAAGGTCTTCGGATCGTAAAGCTCTGTCAAGAGGGAAGAAGTGCAAGGCAGCGAATAACTGTTTTGTTTGACGGTACCTCTAAAGGAAGCACCGGCTAACTC
