# Supplementary material for: Investigation of the Effect of Type 2 Diabetes Mellitus on Subgingival Plaque Microbiota by High-Throughput 16S rDNA Pyrosequencing
Source: PLoS One. 2013 Apr 22;8(4):e61516. doi: 10.1371/journal.pone.0061516 (PMC3632544; doi:10.1371/journal.pone.0061516)
Supplement: File S1 — FASTA-format sequences for all the OTUs. Sequences for each OTU are provided in a FASTA-format file. (ZIP) [file pone.0061516.s004.zip › OTU.allseq/Otu0067.fasta]

>G35JFLI02JL8Q5
GGTGAGTAACGCGTAAAGAACTTGCCGGATGACCGGGATAACAGCTGGAAACGGCTGGCAAGACCGGATACTATGGGCTGGTCGCATGGCTGGCCCATGAAAAGGGATGCCGTCCGAGAGCTTTGCGTCCTATTAGCTGGTTGGTAAGGTGACGGCTTACCAAGGCGATGATAGGTAGCCGGCCTGAGAGGGTGGACGGCCACAAGGGGACTGAGATACGGCCCTTACTCCTACGGGAGGCAGCAGTGGGGAATATTGGACAATGGGGGCAACCCTGATCCAGCAATTCTGTGTGCACGAGGAAGGTTTTCGGATTGTAAAGTGCTTTCAGCAGGGGAGAAGAAAGTGACGGTACCTGCAGAAGAAGCGGCGGCTAAATA
>G35JFLI02G53WU
GGTGAGTAACGCGTAAAGAACTTGCCGGATGACCGGGATAACAGCTGGAAACGGCTGGCAAGACCGGATACTATGGGCTGGTCGCATGGCTGGCCCATGAAAAGGGATGCCGTCCGAGAGCTTTGCGTCCTATTAGCTGGTTGGTAAGGTGACGGCTTACCAAGGCGATGATAGGTAGCCGGCCTGAGAGGGTGGACGGCCACAAGGGGACTGAGATACGGCCCTTACTCCTACGGGAGGCAGCAGTGGGGAATATTGGACAATGGGGGCAACCCTGATCCAGCAATTCTGTGTGCACGAGGAAGGTTTTCGGATTGTAAAGTGCTTTCAGCAGGGGAGAAGAAAGTGACGGTACCTGCAGAAGAAGCGGCGGCTAAATA
>G3BZQ8102FXKHC
GGTGAGTAGCGCGTAAAGAACTTGCCGGATGGACCGGGATAACAGCTGGAAACGGCTGGCAAGACCGGATACTATGGGCTGGCTGCATGGCTGGCCCATGAAAAGGGATGCCGTCCGAGAGCTTTGCGTCCTATTAGCTGGTTGGTAAGGTGACGGCTTACCAAGGCGATGATAGGTAGCCGGCCTGAGAGGGTGGACGGCCACAAGGGGACTGAGATACGGCCCTTACTCCTACGGGAGGCAGCAGTGGGGAATATTGGACAATGGGGGCAACCCTGATCCAGCAATTCTGTGTGCACGAAGAAGGTTTTCGGATCGTAAAGTGCTTTCAGCAGGGAGGAAGGAAGTGACTGTACCTGCAGAAGAAGCGACGGCTAATTC
>GV2UCFN02IYV25
GGTGAGTAACGCGTAAAGAACTTGCTGGATGGACCGGGATAACAGCTGGAAACGGCTGGCAAGACCGGATACTGTGGGCTGGTCGCATGGCTGGCCCATGAAAAGGGATGCCGTCCGAGAGCTTTGCGTCCTATTAGTTGGTTGGTAAGGTGACGGCTTACCAAGGCGATGATAGGTAGCCGGCCTGAGAGGGTGGACGGCCACAAGGGGACTGAGATACGGCCCTTACTCCTACGGGAGGCAGCAGTGGGGAATATTGGACAATGGGGGCAACCCTGATCCAGCAATTCTGTGTGCACGAAGAAGGTTTTCGGATCGTAAAGTGCTTTCAGCAGGGAGGAAGGAAGTGACTGTACCTGCAGAAGAAGCGACGGCTAAATA
>GV2UCFN02GTX6A
GGTGAGTAACGCGTAAAGAACTTGCTGGATGGACCGGGATAACAGCTGGAAACGGCTGGCAAGACCGGATACTGTGGGCTGGTCGCATGGCTGGCCCATGAAAAGGGATGCCGTCCGAGAGCTTTGCGTCCTATTAGTTGGTTGGTAAGGTGACGGCTTACCAAGGCGATGATAGGTAGCCGGCCTGAGAGGGTGGACGGCCACAAGGGGACTGAGATACGGCCCTTACTCCTACGGGAGGCAGCAGTGGGGAATATTGGACAATGGGGGCAACCCTGATCCAGCAATTCTGTGTGCACGAAGAAGGTTTTCGGATCGTAAAGTGCTTTCAGCAGGGAGGAAGGAAGTGACTGTACCTGCAGAAGAAGCGACGGCTAAATA
>GV2UCFN02GDFDW
GGTGAGTAACGCGTAAAGAACTTGCTGGATGGACCGGGATAACAGCTGGAAACGGCTGGCAAGACCGGATACTGTGGGCTGGTCGCATGGCTGGCCCATGAAAAGGGATGCCGTCCGAGAGCTTTGCGTCCTATTAGTTGGTTGGTAAGGTGACGGCTTACCAAGGCGATGATAGGTAGCCGGCCTGAGAGGGTGGACGGCCACAAGGGGACTGAGATACGGCCCTTACTCCTACGGGAGGCAGCAGTGGGGAATATTGGACAATGGGGGCAACCCTGATCCAGCAATTCTGTGTGCACGAAGAAGGTTTTCGGATCGTAAAGTGCTTTCAGCAGGGAGGAAGGAAGTGACTGTACCTGCAGAAGAAGCGACGGCTAAATA
>G3BZQ8102GPH9S
GGTGAGTAACGCGTAAAGAACTTGCCGGATGGACCGGGATAACGGCTGGAAACGGCTGGCAAGACCGGATACTATGGGCTGGCCGCATGGCTGGCCCATGAAAGGGATGCCGTCCGAGAGCTTTGCGTCCTATTAGCTGGTTGGTAAGGTGACGGCTTACCAAGGCGATGATAGGTAGCCGGCCTGAGAGGGTGGACGGCCACAAGGGGACTGAGATACGGCCCTTACTCCTACGGGAGGCAGCAGTGGGGAATATTGGACAATGGGGGAAACCCTGATCCAGCAATTCTGTGTGCACGAAGAAGGTTTTCGGATCGTAAAGTGCTTTCAGCAGGGAGGAAGGAAGTGACTGTACCTGCAGAAGAAGCGACGGCTAAATA
>G35JFLI02F2V6P
GGTGAGTAACGCGTAAAGAACTTGCCGGATGGACCGGGATAACGGCTGGAAACGGCTGGCAAGACCGGATACTATGGGCTGGCCGCATGGCTGGCCCATGAAAGGGATGCCGTCCGAGAGCTTTGCGTCCTATTAGCTGGTTGGTAAGGTGACGGCTTACCAAGGCGATGATAGGTAGCCGGCCTGAGAGGGTGGACGGCCACAAGGGGACTGAGATACGGCCCTTACTCCTACGGGAGGCAGCAGTGGGGAATATTGGACAATGGGGGAAACCCTGATCCAGCAATTCTGTGTGCACGAAGAAGGTTTTCGGATCGTAAAGTGCTTTCAGCAGGGAGGAAGGAAGTGACTGTACCTGCAGAAGAAGCGACGGCTAAATA
>G35JFLI02IGL66
GGTGAGTAACGCGTAAAGAACTTGCCGGATGGACCGGGATAACGGCTGGAAACGGCTGGCAAGACCGGATACTATGGGCTGGCCGCATGGCTGGCCCATGAAAGGGATGCCGTCCGAGAGCTTTGCGTCCTATTAGCTGGTTGGTAAGGTGACGGCTTACCAAGGCGATGATAGGTAGCCGGCCTGAGAGGGTGGACGGCCACAAGGGGACTGAGATACGGCCCTTACTCCTACGGGAGGCAGCAGTGGGGAATATTGGACAATGGGGGAAACCCTGATCCAGCAATTCTGTGTGCACGAAGAAGGTTTTCGGATCGTAAAGTGCTTTCAGCAGGGAGGAAGGAAGTGACTGTACCTGCAGAAGAAGCGACGGCTAAATA
>G35JFLI02JSE9Q
GGTGAGTAACGCGTAAAGAACTTGCCGGATGGACCGGGATAACGGCTGGAAACGGCTGGCAAGACCGGATACTATGGGCTGGCCGCATGGCTGGCCCATGAAAGGGATGCCGTCCGAGAGCTTTGCGTCCTATTAGCTGGTTGGTAAGGTGACGGCTTACCAAGGCGATGATAGGTAGCCGGCCTGAGAGGGTGGACGGCCACAAGGGGACTGAGATACGGCCCTTACTCCTACGGGAGGCAGCAGTGGGGAATATTGGACAATGGGGGAAACCCTGATCCAGCAATTCTGTGTGCACGAAGAAGGTTTTCGGATCGTAAAGTGCTTTCAGCAGGGAGGAAGGAAGTGACTGTACCTGCAGAAGAAGCGACGGCTAAATA
>G35JFLI02HI2SD
GGTGAGTAACGCGTAAAGAACTTGCCGGATGGACCGGGATAACGGCTGGAAACGGCTGGCAAGACCGGATACTATGGGCTGGCCGCATGGCTGGCCCATGAAAGGGATGCCGTCCGAGAGCTTTGCGTCCTATTAGCTGGTTGGTAAGGTGACGGCTTACCAAGGCGATGATAGGTAGCCGGCCTGAGAGGGTGGACGGCCACAAGGGGACTGAGATACGGCCCTTACTCCTACGGGAGGCAGCAGTGGGGAATATTGGACAATGGGGGAAACCCTGATCCAGCAATTCTGTGTGCACGAAGAAGGTTTTCGGATCGTAAAGTGCTTTCAGCAGGGAGGAAGGAAGTGACTGTACCTGCAGAAGAAGCGACGGCTAAATA
>GV2UCFN02GY5TF
GGTGAGTAACGCGTAAAGAACTTGCCGGATGGACCGGGATAACAGCTGGAAACGGCTGGCAAGACCGGATACTATGGGCTGGCCGCATGGCGGGCCCATGAAAAGGAATGCCGTCCGAGAGCTTTGCGTCCTATTAGCTGGTTGGTAAGGTGACGGCTTACCAAGGCGATGATAGGTAGCCGGCCTGAGAGGGTGGACGGCCACAAGGGGACTGAGATACGGCCCTTACTCCTACGGGAGGCAGCAGTGGGGAATATTGGACAATGGGGGCAACCCTGATCCAGCAATTCTGTGTGCACGAAGAAGGTTTTCGGATCGTAAAGTGCTTTCAGCAGGGAGGAAGGAAGTGACTGTACCTGCAGAAGAAGCGATGGCTAAATA
>GV2UCFN02HNYW1
GGTGAGTAACGCGTAAAGAACTTGCCGGATGGACCGGGATAACAGCTGGAAACGGCTGGCAAGACCGGATACTATGGGCTGGTCGCATGGCTGGCCCATGAAAAGGGATGCCGTCCGAGAGCTTTGCGTCCTATTAGCTGGTTGGTGAGGTGACGGCTTACCAGGGCGATGATAGGTAGCCGGCCTGAGAGGGTGGACGGCCACAAGGGGACTGAGATACGGCCCTTACTCCTACGGGAGGCAGCAGTGGGGAATATTGGACAATGGGGGCAACCCTGATCCAGCAATTCTGTGTGCACGAAGAAGGTTTTCGGATCGTAAAGTGCTTTCAGCAGGGAGGAAGGAAGTGACTGTACCTGCAGAAGAAGCGACGGCTAAATA
>GV2UCFN02IF7WD
GGTGAGTAACGCGTAAAGAACTTGCCGGATGGACCGGGATAACAGCTGGAAACGGCTGGCAAGACCGGATACTATGGGCTGGTCGCATGGCTGGCCCATGAAAAGGGATGCCGTCCGAGAGCTTTGCGTCCTATTAGCTGGTTGGTGAGGTGACGGCTTACCAGGGCGATGATAGGTAGCCGGCCTGAGAGGGTGGACGGCCACAAGGGGACTGAGATACGGCCCTTACTCCTACGGGAGGCAGCAGTGGGGAATATTGGACAATGGGGGCAACCCTGATCCAGCAATTCTGTGTGCACGAAGAAGGTTTTCGGATCGTAAAGTGCTTTCAGCAGGGAGGAAGGAAGTGACTGTACCTGCAGAAGAAGCGACGGCTAAATA
>GV2UCFN02H4YO4
GGTGAGTAACGCGTAAAGAACTTGCCGGATGGACCGGGATAACAGCTGGAAACGGCTGGCAAGACCGGATACTATGGGCTGGTCGCATGGCTGGCCCATGAAAAGGGATGCCGTCCGAGAGCTTTGCGTCCTATTAGCTGGTTGGTGAGGTGACGGCTTACCAGGGCGATGATAGGTAGCCGGCCTGAGAGGGTGGACGGCCACAAGGGGACTGAGATACGGCCCTTACTCCTACGGGAGGCAGCAGTGGGGAATATTGGACAATGGGGGCAACCCTGATCCAGCAATTCTGTGTGCACGAAGAAGGTTTTCGGATCGTAAAGTGCTTTCAGCAGGGAGGAAGGAAGTGACTGTACCTGCAGAAGAAGCGACGGCTAAATA
>GV2UCFN02IZW5T
GGTGAGTAACGCGTAAAGAACTTGCCGGATGGACCGGGATAACAGCTGGAAACGGCTGGCAAGACCGGATACTATGGGCTGGCCGCATGGCGGGCCCATGAAAAGGGATGCCGTCCGAGAGCTTTGCGTCCTATTAGCTGGTTGGTAAGGTGACGGCTTACCAAGGCGATGATAGGTAGCCGGCCTGAGAGGGTGGACGGCCACAAGGGGACTGAGATACGGCCCTTACTCCTACGGGAGGCAGCAGTGGGGAATATTGGACAATGGGGGAAACCCTGATCCAGCAATTCTGTGTGCACGAAGAAGGTTTTCGGATTGTAAAGTGCTTTCAGCAGGGAGGAAGGAAGTGACTGTACCTGCAGAAGAAGCGACGGCTAAATA
>GV2UCFN02GACSW
GGTGAGTAGCGCGTAAAGAACTTGCCGGATGGACCGGGATAACAGCTGGAAACGGCTGGCAAGACCGGATACTGTGGGCTGGCCGCATGGCTGGCCCATGAAAAGGGATGCCGTCCGAGAGCTTTGCGTCCTATTAGCTGGTTGGTAAGGTGACGGCTTACCAAGGCGATGATAGGTAGCCGGCCTGAGAGGGTGGACGGCCACAAGGGGACTGAGATACGGCCCTTACTCCTACGGGAGGCAGCAGTGGGGAATATTGGACAATGGGGGCAACCCTGATCCAGCAATTCTGTGTGCACGAAGAAGGTTTTCGGATCGTAAAGTGCTTTCAGCAGGGAGGAAGGAAGTGACTGTACCTGCAGAAGAAGCGACGGCTAAATA
>G35JFLI02H3TNE
GGTGAGTAGCGCGTAAAGAACTTGCCGGATGGACCGGGATAACAGCTGGAAACGGCTGGCAAGACCGGATACTGTGGGCTGGCCGCATGGCTGGCCCATGAAAAGGGATGCCGTCCGAGAGCTTTGCGTCCTATTAGCTGGTTGGTAAGGTGACGGCTTACCAAGGCGATGATAGGTAGCCGGCCTGAGAGGGTGGACGGCCACAAGGGGACTGAGATACGGCCCTTACTCCTACGGGAGGCAGCAGTGGGGAATATTGGACAATGGGGGCAACCCTGATCCAGCAATTCTGTGTGCACGAAGAAGGTTTTCGGATCGTAAAGTGCTTTCAGCAGGGAGGAAGGAAGTGACTGTACCTGCAGAAGAAGCGACGGCTAAATA
>G3BZQ8102J16X0
GGTGAGTAGCGCGTAAAGAACTTGCCGGATGGACCGGGATAACAGCTGGAAACGGCTGGCAAGACCGGATACTGTGGGCTGGCCGCATGGCTGGCCCATGAAAAGGGATGCCGTCCGAGAGCTTTGCGTCCTATTAGCTGGTTGGTAAGGTGACGGCTTACCAAGGCGATGATAGGTAGCCGGCCTGAGAGGGTGGACGGCCACAAGGGGACTGAGATACGGCCCTTACTCCTACGGGAGGCAGCAGTGGGGAATATTGGACAATGGGGGCAACCCTGATCCAGCAATTCTGTGTGCACGAAGAAGGTTTTCGGATCGTAAAGTGCTTTCAGCAGGGAGGAAGGAAGTGACTGTACCTGCAGAAGAAGCGACGGCTAAATA
>G35JFLI02IKU6L
GGTGAGTAGCGCGTAAAGAACTTGCCGGATGGACCGGGATAACAGCTGGAAACGGCTGGCAAGACCGGATACTGTGGGCTGGCCGCATGGCTGGCCCATGAAAAGGGATGCCGTCCGAGAGCTTTGCGTCCTATTAGCTGGTTGGTAAGGTGACGGCTTACCAAGGCGATGATAGGTAGCCGGCCTGAGAGGGTGGACGGCCACAAGGGGACTGAGATACGGCCCTTACTCCTACGGGAGGCAGCAGTGGGGAATATTGGACAATGGGGGCAACCCTGATCCAGCAATTCTGTGTGCACGAAGAAGGTTTTCGGATCGTAAAGTGCTTTCAGCAGGGAGGAAGGAAGTGACTGTACCTGCAGAAGAAGCGACGGCTAAATA
>GV2UCFN02FN5E5
GGTGAGTAGCGCGTAAAGAACTTGCCGGATGGACCGGGATAACAGCTGGAAACGGCTGGCAAGACCGGATACTGTGGGCTGGCCGCATGGCTGGCCCATGAAAAGGGATGCCGTCCGAGAGCTTTGCGTCCTATTAGCTGGTTGGTGAGGTGACGGCTTACCAAGGCGATGATAGGTAGCCGGCCTGAGAGGGTGGACGGCCACAAGGGGACTGAGATACGGCCCTTACTCCTACGGGAGGCAGCAGTGGGGAATATTGGACAATGGGGGCAACCCTGATCCAGCAATTCTGTGTGCACGAAGAAGGTTTTCGGATCGTAAAGTGCTTTCAGCAGGGAGGAAGGAAGTGACTGTACCTGCAGAAGAAGCGACGGCTAAATA
>GV2UCFN02IQUR8
GGTGAGTAGCGCGTAAAGAACTTGCCGGATGGACCGGGATAACAGCTGGAAACGGCTGGCAAGACCGGATACTGTGGGCTGGCCGCATGGCTGGCCCATGAAAAGGGATGCCGTCCGAGAGCTTTGCGTCCTATTAGCTGGTTGGTGAGGTGACGGCTTACCAAGGCGATGATAGGTAGCCGGCCTGAGAGGGTGGACGGCCACAAGGGGACTGAGATACGGCCCTTACTCCTACGGGAGGCAGCAGTGGGGAATATTGGACAATGGGGGCAACCCTGATCCAGCAATTCTGTGTGCACGAAGAAGGTTTTCGGATCGTAAAGTGCTTTCAGCAGGGAGGAAGGAAGTGACTGTACCTGCAGAAGAAGCGACGGCTAAATA
>GV2UCFN02I3NEB
GGTGAGTAGCGCGTAAAGAACTTGCCGGATGGACCGGGATAACAGCTGGAAACGGCTGGCAAGACCGGATACTGTGGGCTGGCCGCATGGCTGGCCCATGAAAAGGGATGCCGTCCGAGAGCTTTGCGTCCTATTAGCTGGTTGGTGAGGTGACGGCTTACCAAGGCGATGATAGGTAGCCGGCCTGAGAGGGTGGACGGCCACAAGGGGACTGAGATACGGCCCTTACTCCTACGGGAGGCAGCAGTGGGGAATATTGGACAATGGGGGCAACCCTGATCCAGCAATTCTGTGTGCACGAAGAAGGTTTTCGGATCGTAAAGTGCTTTCAGCAGGGAGGAAGGAAGTGACTGTACCTGCAGAAGAAGCGACGGCTAAATA
>GV2UCFN02FJ53Y
GGTGAGTAGCGCGTAAAGAACTTGCCGGATGGACCGGGATAACAGCTGGAAACGGCTGGCAAGACCGGATACTGTGGGCTGGCCGCATGGCTGGCCCATGAAAAGGGATGCCGTCCGAGAGCTTTGCGTCCTATTAGCTGGTTGGTGAGGTGACGGCTTACCAAGGCGATGATAGGTAGCCGGCCTGAGAGGGTGGACGGCCACAAGGGGACTGAGATACGGCCCTTACTCCTACGGGAGGCAGCAGTGGGGAATATTGGACAATGGGGGCAACCCTGATCCAGCAATTCTGTGTGCACGAAGAAGGTTTTCGGATCGTAAAGTGCTTTCAGCAGGGAGGAAGGAAGTGACTGTACCTGCAGAAGAAGCGACGGCTAAATA
>GV2UCFN02F9TFQ
GGTGAGTAGCGCGTAAAGAACTTGCCGGATGGACCGGGATAACAGCTGGAAACGGCTGGCAAGACCGGATACTGTGGGCTGGCCGCATGGCTGGCCCATGAAAAGGGATGCCGTCCGAGAGCTTTGCGTCCTATTAGCTGGTTGGTGAGGTGACGGCTTACCAAGGCGATGATAGGTAGCCGGCCTGAGAGGGTGGACGGCCACAAGGGGACTGAGATACGGCCCTTACTCCTACGGGAGGCAGCAGTGGGGAATATTGGACAATGGGGGCAACCCTGATCCAGCAATTCTGTGTGCACGAAGAAGGTTTTCGGATCGTAAAGTGCTTTCAGCAGGGAGGAAGGAAGTGACTGTACCTGCAGAAGAAGCGACGGCTAAATA
>GV2UCFN02J4M7V
GGTGAGTAGCGCGTAAAGAACTTGCCGGATGGACCGGGATAACAGCTGGAAACGGCTGGCAAGACCGGATACTGTGGGCTGGCCGCATGGCTGGCCCATGAAAAGGGATGCCGTCCGAGAGCTTTGCGTCCTATTAGCTGGTTGGTGAGGTGACGGCTTACCAAGGCGATGATAGGTAGCCGGCCTGAGAGGGTGGACGGCCACAAGGGGACTGAGATACGGCCCTTACTCCTACGGGAGGCAGCAGTGGGGAATATTGGACAATGGGGGCAACCCTGATCCAGCAATTCTGTGTGCACGAAGAAGGTTTTCGGATCGTAAAGTGCTTTCAGCAGGGAGGAAGGAAGTGACTGTACCTGCAGAAGAAGCGACGGCTAAATA
>GV2UCFN02G5JUX
GGTGAGTAGCGCGTAAAGAACTTGCCGGATGGACCGGGATAACAGCTGGAAACGGCTGGCAAGACCGGATACTGTGGGCTGGCCGCATGGCTGGCCCATGAAAAGGGATGCCGTCCGAGAGCTTTGCGTCCTATTAGCTGGTTGGTGAGGTGACGGCTTACCAAGGCGATGATAGGTAGCCGGCCTGAGAGGGTGGACGGCCACAAGGGGACTGAGATACGGCCCTTACTCCTACGGGAGGCAGCAGTGGGGAATATTGGACAATGGGGGCAACCCTGATCCAGCAATTCTGTGTGCACGAAGAAGGTTTTCGGATCGTAAAGTGCTTTCAGCAGGGAGGAAGGAAGTGACTGTACCTGCAGAAGAAGCGACGGCTAAATA
>GV2UCFN02I22YG
GGTGAGTAGCGCGTAAAGAACTTGCCGGATGGACCGGGATAACAGCTGGAAACGGCTGGCAAGACCGGATACTGTGGGCTGGCCGCATGGCTGGCCCATGAAAAGGGATGCCGTCCGAGAGCTTTGCGTCCTATTAGCTGGTTGGTGAGGTGACGGCTTACCAAGGCGATGATAGGTAGCCGGCCTGAGAGGGTGGACGGCCACAAGGGGACTGAGATACGGCCCTTACTCCTACGGGAGGCAGCAGTGGGGAATATTGGACAATGGGGGCAACCCTGATCCAGCAATTCTGTGTGCACGAAGAAGGTTTTCGGATCGTAAAGTGCTTTCAGCAGGGAGGAAGGAAGTGACTGTACCTGCAGAAGAAGCGACGGCTAAATA
>GV2UCFN02H1J0T
GGTGAGTAGCGCGTAAAGAACTTGCCGGATGGACCGGGATAACAGCTGGAAACGGCTGGCAAGACCGGATACTGTGGGCTGGCCGCATGGCTGGCCCATGAAAAGGGATGCCGTCCGAGAGCTTTGCGTCCTATTAGCTGGTTGGTGAGGTGACGGCTTACCAAGGCGATGATAGGTAGCCGGCCTGAGAGGGTGGACGGCCACAAGGGGACTGAGATACGGCCCTTACTCCTACGGGAGGCAGCAGTGGGGAATATTGGACAATGGGGGCAACCCTGATCCAGCAATTCTGTGTGCACGAAGAAGGTTTTCGGATCGTAAAGTGCTTTCAGCAGGGAGGAAGGAAGTGACTGTACCTGCAGAAGAAGCGACGGCTAAATA
>GV2UCFN02H4KBV
GGTGAGTAGCGCGTAAAGAACTTGCCGGATGGACCGGGATAACAGCTGGAAACGGCTGGCAAGACCGGATACTGTGGGCTGGCCGCATGGCTGGCCCATGAAAAGGGATGCCGTCCGAGAGCTTTGCGTCCTATTAGCTGGTTGGTGAGGTGACGGCTTACCAAGGCGATGATAGGTAGCCGGCCTGAGAGGGTGGACGGCCACAAGGGGACTGAGATACGGCCCTTACTCCTACGGGAGGCAGCAGTGGGGAATATTGGACAATGGGGGCAACCCTGATCCAGCAATTCTGTGTGCACGAAGAAGGTTTTCGGATCGTAAAGTGCTTTCAGCAGGGAGGAAGGAAGTGACTGTACCTGCAGAAGAAGCGACGGCTAAATA
>GV2UCFN02H2B0B
GGTGAGTAGCGCGTAAAGAACTTGCCGGATGGACCGGGATAACAGCTGGAAACGGCTGGCAAGACCGGATACTGTGGGCTGGCCGCATGGCTGGCCCATGAAAAGGGATGCCGTCCGAGAGCTTTGCGTCCTATTAGCTGGTTGGTGAGGTGACGGCTTACCAAGGCGATGATAGGTAGCCGGCCTGAGAGGGTGGACGGCCACAAGGGGACTGAGATACGGCCCTTACTCCTACGGGAGGCAGCAGTGGGGAATATTGGACAATGGGGGCAACCCTGATCCAGCAATTCTGTGTGCACGAAGAAGGTTTTCGGATCGTAAAGTGCTTTCAGCAGGGAGGAAGGAAGTGACTGTACCTGCAGAAGAAGCGACGGCTAAATA
>GV2UCFN02ISQZM
GGTGAGTAGCGCGTAAAGAACTTGCCGGATGGACCGGGATAACAGCTGGAAACGGCTGGCAAGACCGGATACTGTGGGCTGGCCGCATGGCTGGCCCATGAAAAGGGATGCCGTCCGAGAGCTTTGCGTCCTATTAGCTGGTTGGTGAGGTGACGGCTTACCAAGGCGATGATAGGTAGCCGGCCTGAGAGGGTGGACGGCCACAAGGGGACTGAGATACGGCCCTTACTCCTACGGGAGGCAGCAGTGGGGAATATTGGACAATGGGGGCAACCCTGATCCAGCAATTCTGTGTGCACGAAGAAGGTTTTCGGATCGTAAAGTGCTTTCAGCAGGGAGGAAGGAAGTGACTGTACCTGCAGAAGAAGCGACGGCTAAATA
>GV2UCFN02IYGSF
GGTGAGTAGCGCGTAAAGAACTTGCCGGATGGACCGGGATAACAGCTGGAAACGGCTGGCAAGACCGGATACTGTGGGCTGGCCGCATGGCTGGCCCATGAAAAGGGATGCCGTCCGAGAGCTTTGCGTCCTATTAGCTGGTTGGTGAGGTGACGGCTTACCAAGGCGATGATAGGTAGCCGGCCTGAGAGGGTGGACGGCCACAAGGGGACTGAGATACGGCCCTTACTCCTACGGGAGGCAGCAGTGGGGAATATTGGACAATGGGGGCAACCCTGATCCAGCAATTCTGTGTGCACGAAGAAGGTTTTCGGATCGTAAAGTGCTTTCAGCAGGGAGGAAGGAAGTGACTGTACCTGCAGAAGAAGCGACGGCTAAATA
>GV2UCFN02ID565
GGTGAGTAGCGCGTAAAGAACTTGCCGGATGGACCGGGATAACAGCTGGAAACGGCTGGCAAGACCGGATACTGTGGGCTGGCCGCATGGCTGGCCCATGAAAAGGGATGCCGTCCGAGAGCTTTGCGTCCTATTAGCTGGTTGGTGAGGTGACGGCTTACCAAGGCGATGATAGGTAGCCGGCCTGAGAGGGTGGACGGCCACAAGGGGACTGAGATACGGCCCTTACTCCTACGGGAGGCAGCAGTGGGGAATATTGGACAATGGGGGCAACCCTGATCCAGCAATTCTGTGTGCACGAAGAAGGTTTTCGGATCGTAAAGTGCTTTCAGCAGGGAGGAAGGAAGTGACTGTACCTGCAGAAGAAGCGACGGCTAAATA
>GV2UCFN02INHBD
GGTGAGTAGCGCGTAAAGAACTTGCCGGATGGACCGGGATAACAGCTGGAAACGGCTGGCAAGACCGGATACTGTGGGCTGGCCGCATGGCTGGCCCATGAAAAGGGATGCCGTCCGAGAGCTTTGCGTCCTATTAGCTGGTTGGTGAGGTGACGGCTTACCAAGGCGATGATAGGTAGCCGGCCTGAGAGGGTGGACGGCCACAAGGGGACTGAGATACGGCCCTTACTCCTACGGGAGGCAGCAGTGGGGAATATTGGACAATGGGGGCAACCCTGATCCAGCAATTCTGTGTGCACGAAGAAGGTTTTCGGATCGTAAAGTGCTTTCAGCAGGGAGGAAGGAAGTGACTGTACCTGCAGAAGAAGCGACGGCTAAATA
>G3BZQ8102JRL31
GGTGAGTAACGCGTAAAGAACTTGCCGGATGACCGGGATAACAGCTGGAAACGGCTGGCAAGACCGGATACTATGGGCTGGCCGCATGGCTGGCCCATGAAAAGGGATGCCGTCCGAGAGCTTTGCGTCCTATTAGCTGGTTGGTAAGGTGACGGCTTACCAAGGCGATGATAGGTAGCCGGCCTGAGAGGGTGGACGGCCACAAGGGGACTGAGATACGGCCCTTACTCCTACGGGAGGCAGCAGTGGGGAATATTGGACAATGGGGGGCAACCCTGATCCAGCAATTCTGTGTGCACGAAGAAGGTTTTCGGATCGTAAAGTGCTTTCAGCAGGGAGGAAGGAAGTGACTGTACCTGCAGAAGAAGCGACGGCTAAATA
>GV2UCFN02HRHLU
GGTGAGTAACGCGTAAAGAACTTGCCGGATGGACTGGGATAACAGCTGGAAACGGCTGGCAAGACCGGATACTATGGGCTGGCCGCATGGCTGTCCCATGAAAAGGGATGCCGTCCGAGAGCTTTGCGTCCTATTAGCTGGTTGGTAAGGTGACGGCTTACCAAGGCGATGATAGGTAGCCGGCCTGAGAGGGTGGACGGCCACAAGGGGACTGAGATACGGCCCTTACTCCTACGGGAGGCAGCAGTGGGGAATATTGGACAATGGGGGCAACCCTGATCCAGCAATTCTGTGTGCACGAAGAAGGTTTTCGGATCGTAAAGTGCTTTCAGCAGGGAGGAAGGAAGTGACTGTACCTGCAGAAGAAGCGACGGCTAAATA
>GV2UCFN02HA22W
GGTGAGTAACGCGTAAAGAACTTGCCGGATGGACTGGGATAACAGCTGGAAACGGCTGGCAAGACCGGATACTATGGGCTGGCCGCATGGCGGGCCCATGAAAAGGGATGCCGTCCGAGAGCTTTGCGTCCTATTAGCTGGTTGGTAAGGTGACGGCTTACCAAGGCGATGATAGGTAGCCGGCCTGAGAGGGTGGACGGCCACAAGGGGACTGAGATACGGCCCTTACTCCTACGGGAGGCAGCAGTGGGGAATATTGGACAATGGGGGCAACCCTGATCCAGCAATTCTGTGTGCACGAAGAAGGTTTTCGGATCGTAAAGTGCTTTCAGCAGGGAGGAAGGAAGTGACTGTACCTGCAGAAGAAGCGACGGCTAAATA
>GV2UCFN02GQA0M
GGTGAGTAACGCGTAAAGAACTTGCCGGATGGACTGGGATAACAGCTGGAAACGGCTGGCAAGACCGGATACTATGGGCTGGCCGCATGGCGGGCCCATGAAAAGGGATGCCGTCCGAGAGCTTTGCGTCCTATTAGCTGGTTGGTAAGGTGACGGCTTACCAAGGCGATGATAGGTAGCCGGCCTGAGAGGGTGGACGGCCACAAGGGGACTGAGATACGGCCCTTACTCCTACGGGAGGCAGCAGTGGGGAATATTGGACAATGGGGGCAACCCTGATCCAGCAATTCTGTGTGCACGAAGAAGGTTTTCGGATCGTAAAGTGCTTTCAGCAGGGAGGAAGGAAGTGACTGTACCTGCAGAAGAAGCGACGGCTAAATA
>GV2UCFN02G4284
GGTGAGTAACGCGTAAAGAACTTGCCGGATGGACTGGGATAACAGCTGGAAACGGCTGGCAAGACCGGATACTATGGGCTGGCCGCATGGCGGGCCCATGAAAAGGGATGCCGTCCGAGAGCTTTGCGTCCTATTAGCTGGTTGGTAAGGTGACGGCTTACCAAGGCGATGATAGGTAGCCGGCCTGAGAGGGTGGACGGCCACAAGGGGACTGAGATACGGCCCTTACTCCTACGGGAGGCAGCAGTGGGGAATATTGGACAATGGGGGCAACCCTGATCCAGCAATTCTGTGTGCACGAAGAAGGTTTTCGGATCGTAAAGTGCTTTCAGCAGGGAGGAAGGAAGTGACTGTACCTGCAGAAGAAGCGACGGCTAAATA
>GV2UCFN02FUI4F
GGTGAGTAACGCGTAAAGAACTTGCCGGATGGACTGGGATAACAGCTGGAAACGGCTGGCAAGACCGGATACTATGGGCTGGCCGCATGGCGGGCCCATGAAAAGGGATGCCGTCCGAGAGCTTTGCGTCCTATTAGCTGGTTGGTAAGGTGACGGCTTACCAAGGCGATGATAGGTAGCCGGCCTGAGAGGGTGGACGGCCACAAGGGGACTGAGATACGGCCCTTACTCCTACGGGAGGCAGCAGTGGGGAATATTGGACAATGGGGGCAACCCTGATCCAGCAATTCTGTGTGCACGAAGAAGGTTTTCGGATCGTAAAGTGCTTTCAGCAGGGAGGAAGGAAGTGACTGTACCTGCAGAAGAAGCGACGGCTAAATA
>GV2UCFN02GQOY0
GGTGAGTAACGCGTAAAGAACTTGCCGGATGGACTGGGATAACAGCTGGAAACGGCTGGCAAGACCGGATACTATGGGCTGGCCGCATGGCGGGCCCATGAAAAGGGATGCCGTCCGAGAGCTTTGCGTCCTATTAGCTGGTTGGTAAGGTGACGGCTTACCAAGGCGATGATAGGTAGCCGGCCTGAGAGGGTGGACGGCCACAAGGGGACTGAGATACGGCCCTTACTCCTACGGGAGGCAGCAGTGGGGAATATTGGACAATGGGGGCAACCCTGATCCAGCAATTCTGTGTGCACGAAGAAGGTTTTCGGATCGTAAAGTGCTTTCAGCAGGGAGGAAGGAAGTGACTGTACCTGCAGAAGAAGCGACGGCTAAATA
>GV2UCFN02H2KQB
GGTGAGTAACGCGTAAAGAACTTGCCGGATGGACTGGGATAACAGCTGGAAACGGCTGGCAAGACCGGATACTATGGGCTGGCCGCATGGCGGGCCCATGAAAAGGGATGCCGTCCGAGAGCTTTGCGTCCTATTAGCTGGTTGGTAAGGTGACGGCTTACCAAGGCGATGATAGGTAGCCGGCCTGAGAGGGTGGACGGCCACAAGGGGACTGAGATACGGCCCTTACTCCTACGGGAGGCAGCAGTGGGGAATATTGGACAATGGGGGCAACCCTGATCCAGCAATTCTGTGTGCACGAAGAAGGTTTTCGGATCGTAAAGTGCTTTCAGCAGGGAGGAAGGAAGTGACTGTACCTGCAGAAGAAGCGACGGCTAAATA
>GV2UCFN02JGJSV
GGTGAGTAACGCGTAAAGAACTTGCCGGATGGACTGGGATAACAGCTGGAAACGGCTGGCAAGACCGGATACTATGGGCTGGCCGCATGGCGGGCCCATGAAAAGGGATGCCGTCCGAGAGCTTTGCGTCCTATTAGCTGGTTGGTAAGGTGACGGCTTACCAAGGCGATGATAGGTAGCCGGCCTGAGAGGGTGGACGGCCACAAGGGGACTGAGATACGGCCCTTACTCCTACGGGAGGCAGCAGTGGGGAATATTGGACAATGGGGGCAACCCTGATCCAGCAATTCTGTGTGCACGAAGAAGGTTTTCGGATCGTAAAGTGCTTTCAGCAGGGAGGAAGGAAGTGACTGTACCTGCAGAAGAAGCGACGGCTAAATA
>GV2UCFN02JWKUD
GGTGAGTAACGCGTAAAGAACTTGCCGGATGGACCGGGATAACAGCTGGAAACGGCTGGCAAGACCGGATACTATGGGCTGGCCGCATGGCGGGCCCATGAAAAGTGATGCCGTCCGAGAGCTTTGCGTCCTATTAGCTGGTTGGTAAGGTGACGGCTTACCAAGGCGATGATAGGTAGCCGGCCTGAGAGGGTGGACGGCCACAAGGGGACTGAGATACGGCCCTTACTCCTACGGGAGGCAGCAGTGGGGAATATTGGACAATGGGGGCAACCCTGATCCAGCAATTCTGTGTGCACGAAGAAGGTTTTCGGATCGTAAAGTGCTTTCAGCAGGGAGGAAGGAAGTGACTGTACCTGCAGAAGAAGCGACGGCTAAATA
>GV2UCFN02IEYT5
GGTGAGTAACGCGTAAAGAACTTGCCGGATGGACCGGGATAACAGCTGGAAACGGCTGGCAAGACCGGATACTATGGGCTGGCCGCATGGCGGGCCCATGAAAAGTGATGCCGTCCGAGAGCTTTGCGTCCTATTAGCTGGTTGGTAAGGTGACGGCTTACCAAGGCGATGATAGGTAGCCGGCCTGAGAGGGTGGACGGCCACAAGGGGACTGAGATACGGCCCTTACTCCTACGGGAGGCAGCAGTGGGGAATATTGGACAATGGGGGCAACCCTGATCCAGCAATTCTGTGTGCACGAAGAAGGTTTTCGGATCGTAAAGTGCTTTCAGCAGGGAGGAAGGAAGTGACTGTACCTGCAGAAGAAGCGACGGCTAAATA
>GV2UCFN02F3TYR
GGTGAGTAACGCGTAAAGAACTTGCCGGATGGACCGGGATAACAGCTGGAAACGGCTGGCAAGACCGGATACTATGGGCTGGCCGCATGGCGGGCCCATGAAAAGGGATGCCGTCCGAGAGCTTTGCGTCCTATTAGCTGGTTGGTAAGGTGACGGCTTACCAAGGCGATGATAGGTAGCCGGCCTGAGAGGGTGGACGGCCACAAGGGGACTGAGATACGGCCCTTACTCCTACGGGAGGCAGCAGTGGGGAATATTGGACAATGGGGGCAACCCTGATCCAGCAATTCTGTGTGCACGAAGAAGGTTTTCGGATCGTAAAGTGCTTTCAGCAGGGAGGAAGGAAGTGACTGTACCTGCAGAAGAAGCGACGGCTAAATA
>GV2UCFN02HAA0L
GGTGAGTAACGCGTAAAGAACTTGCCGGATGGACCGGGATAACAGCTGGAAACGGCTGGCAAGACCGGATACTATGGGCTGGCCGCATGGCGGGCCCATGAAAAGGGATGCCGTCCGAGAGCTTTGCGTCCTATTAGCTGGTTGGTAAGGTGACGGCTTACCAAGGCGATGATAGGTAGCCGGCCTGAGAGGGTGGACGGCCACAAGGGGACTGAGATACGGCCCTTACTCCTACGGGAGGCAGCAGTGGGGAATATTGGACAATGGGGGCAACCCTGATCCAGCAATTCTGTGTGCACGAAGAAGGTTTTCGGATCGTAAAGTGCTTTCAGCAGGGAGGAAGGAAGTGACTGTACCTGCAGAAGAAGCGACGGCTAAATA
>GV2UCFN02GMZ66
GGTGAGTAACGCGTAAAGAACTTGCCGGATGGACCGGGATAACAGCTGGAAACGGCTGGCAAGACCGGATACTATGGGCTGGCCGCATGGCGGGCCCATGAAAAGGGATGCCGTCCGAGAGCTTTGCGTCCTATTAGCTGGTTGGTAAGGTGACGGCTTACCAAGGCGATGATAGGTAGCCGGCCTGAGAGGGTGGACGGCCACAAGGGGACTGAGATACGGCCCTTACTCCTACGGGAGGCAGCAGTGGGGAATATTGGACAATGGGGGCAACCCTGATCCAGCAATTCTGTGTGCACGAAGAAGGTTTTCGGATCGTAAAGTGCTTTCAGCAGGGAGGAAGGAAGTGACTGTACCTGCAGAAGAAGCGACGGCTAAATA
>GV2UCFN02HMGPU
GGTGAGTAACGCGTAAAGAACTTGCCGGATGGACCGGGATAACAGCTGGAAACGGCTGGCAAGACCGGATACTATGGGCTGGCCGCATGGCGGGCCCATGAAAAGGGATGCCGTCCGAGAGCTTTGCGTCCTATTAGCTGGTTGGTAAGGTGACGGCTTACCAAGGCGATGATAGGTAGCCGGCCTGAGAGGGTGGACGGCCACAAGGGGACTGAGATACGGCCCTTACTCCTACGGGAGGCAGCAGTGGGGAATATTGGACAATGGGGGCAACCCTGATCCAGCAATTCTGTGTGCACGAAGAAGGTTTTCGGATCGTAAAGTGCTTTCAGCAGGGAGGAAGGAAGTGACTGTACCTGCAGAAGAAGCGACGGCTAAATA
>GV2UCFN02JLE0D
GGTGAGTAACGCGTAAAGAACTTGCCGGATGGACCGGGATAACAGCTGGAAACGGCTGGCAAGACCGGATACTATGGGCTGGCCGCATGGCGGGCCCATGAAAAGGGATGCCGTCCGAGAGCTTTGCGTCCTATTAGCTGGTTGGTAAGGTGACGGCTTACCAAGGCGATGATAGGTAGCCGGCCTGAGAGGGTGGACGGCCACAAGGGGACTGAGATACGGCCCTTACTCCTACGGGAGGCAGCAGTGGGGAATATTGGACAATGGGGGCAACCCTGATCCAGCAATTCTGTGTGCACGAAGAAGGTTTTCGGATCGTAAAGTGCTTTCAGCAGGGAGGAAGGAAGTGACTGTACCTGCAGAAGAAGCGACGGCTAAATA
>GV2UCFN02I2HTD
GGTGAGTAACGCGTAAAGAACTTGCCGGATGGACCGGGATAACAGCTGGAAACGGCTGGCAAGACCGGATACTATGGGCTGGCCGCATGGCGGGCCCATGAAAAGGGATGCCGTCCGAGAGCTTTGCGTCCTATTAGCTGGTTGGTAAGGTGACGGCTTACCAAGGCGATGATAGGTAGCCGGCCTGAGAGGGTGGACGGCCACAAGGGGACTGAGATACGGCCCTTACTCCTACGGGAGGCAGCAGTGGGGAATATTGGACAATGGGGGCAACCCTGATCCAGCAATTCTGTGTGCACGAAGAAGGTTTTCGGATCGTAAAGTGCTTTCAGCAGGGAGGAAGGAAGTGACTGTACCTGCAGAAGAAGCGACGGCTAAATA
>GV2UCFN02J12QP
GGTGAGTAACGCGTAAAGAACTTGCCGGATGGACCGGGATAACAGCTGGAAACGGCTGGCAAGACCGGATACTATGGGCTGGCCGCATGGCGGGCCCATGAAAAGGGATGCCGTCCGAGAGCTTTGCGTCCTATTAGCTGGTTGGTAAGGTGACGGCTTACCAAGGCGATGATAGGTAGCCGGCCTGAGAGGGTGGACGGCCACAAGGGGACTGAGATACGGCCCTTACTCCTACGGGAGGCAGCAGTGGGGAATATTGGACAATGGGGGCAACCCTGATCCAGCAATTCTGTGTGCACGAAGAAGGTTTTCGGATCGTAAAGTGCTTTCAGCAGGGAGGAAGGAAGTGACTGTACCTGCAGAAGAAGCGACGGCTAAATA
>GV2UCFN02II0P3
GGTGAGTAACGCGTAAAGAACTTGCCGGATGGACCGGGATAACAGCTGGAAACGGCTGGCAAGACCGGATACTATGGGCTGGCCGCATGGCGGGCCCATGAAAAGGGATGCCGTCCGAGAGCTTTGCGTCCTATTAGCTGGTTGGTAAGGTGACGGCTTACCAAGGCGATGATAGGTAGCCGGCCTGAGAGGGTGGACGGCCACAAGGGGACTGAGATACGGCCCTTACTCCTACGGGAGGCAGCAGTGGGGAATATTGGACAATGGGGGCAACCCTGATCCAGCAATTCTGTGTGCACGAAGAAGGTTTTCGGATCGTAAAGTGCTTTCAGCAGGGAGGAAGGAAGTGACTGTACCTGCAGAAGAAGCGACGGCTAAATA
>GV2UCFN02HVWXH
GGTGAGTAACGCGTAAAGAACTTGCCGGATGGACCGGGATAACAGCTGGAAACGGCTGGCAAGACCGGATACTATGGGCTGGCCGCATGGCGGGCCCATGAAAAGGGATGCCGTCCGAGAGCTTTGCGTCCTATTAGCTGGTTGGTAAGGTGACGGCTTACCAAGGCGATGATAGGTAGCCGGCCTGAGAGGGTGGACGGCCACAAGGGGACTGAGATACGGCCCTTACTCCTACGGGAGGCAGCAGTGGGGAATATTGGACAATGGGGGCAACCCTGATCCAGCAATTCTGTGTGCACGAAGAAGGTTTTCGGATCGTAAAGTGCTTTCAGCAGGGAGGAAGGAAGTGACTGTACCTGCAGAAGAAGCGACGGCTAAATA
>GV2UCFN02H3OLR
GGTGAGTAACGCGTAAAGAACTTGCCGGATGGACCGGGATAACAGCTGGAAACGGCTGGCAAGACCGGATACTATGGGCTGGCCGCATGGCGGGCCCATGAAAAGGGATGCCGTCCGAGAGCTTTGCGTCCTATTAGCTGGTTGGTAAGGTGACGGCTTACCAAGGCGATGATAGGTAGCCGGCCTGAGAGGGTGGACGGCCACAAGGGGACTGAGATACGGCCCTTACTCCTACGGGAGGCAGCAGTGGGGAATATTGGACAATGGGGGCAACCCTGATCCAGCAATTCTGTGTGCACGAAGAAGGTTTTCGGATCGTAAAGTGCTTTCAGCAGGGAGGAAGGAAGTGACTGTACCTGCAGAAGAAGCGACGGCTAAATA
>G35JFLI02JUDUJ
GGTGAGTAACGCGTAAAGAACTTGCCGGATGGACCGGGATAACAGCTGGAAACGGCTGGCAAGACCGGATACTATGGGCTGGCCGCATGGCTGGCCCATGAAAAGGGATGCCGTCCGAGAGCTTTGCGTCCTATTAGCTGGTTGGTAAGGTGACGGCTTACCAAGGCGATGATAGGTAGCCGGCCTGAGAGGGTGGACGGCCACAAGGGGACTGAGATACGGCCCTTACTCCTACGGGAGGCAGCAGTGGGGAATATTGGACAATGGGGGAAACCCTGATCCAGCAATTCTGTGTGCACGAAGAAGGTTTTCGGATCGTAAAGTGCTTTCAGCAGGGAGGAAGGAAGTGACTGTACCTGCAGAAGAAGCGACGGCTAAATA
>G35JFLI02GF37F
GGTGAGTAACGCGTAAAGAACTTGCCGGATGGACCGGGATAACAGCTGGAAACGGCTGGCAAGACCGGATACTATGGGCTGGCCGCATGGCTGGCCCATGAAAAGGGATGCCGTCCGAGAGCTTTGCGTCCTATTAGCTGGTTGGTAAGGTGACGGCTTACCAAGGCGATGATAGGTAGCCGGCCTGAGAGGGTGGACGGCCACAAGGGGACTGAGATACGGCCCTTACTCCTACGGGAGGCAGCAGTGGGGAATATTGGACAATGGGGGAAACCCTGATCCAGCAATTCTGTGTGCACGAAGAAGGTTTTCGGATCGTAAAGTGCTTTCAGCAGGGAGGAAGGAAGTGACTGTACCTGCAGAAGAAGCGACGGCTAAATA
>G35JFLI02IMDDA
GGTGAGTAACGCGTAAAGAACTTGCCGGATGGACCGGGATAACAGCTGGAAACGGCTGGCAAGACCGGATACTATGGGCTGGCCGCATGGCTGGCCCATGAAAAGGGATGCCGTCCGAGAGCTTTGCGTCCTATTAGCTGGTTGGTAAGGTGACGGCTTACCAAGGCGATGATAGGTAGCCGGCCTGAGAGGGTGGACGGCCACAAGGGGACTGAGATACGGCCCTTACTCCTACGGGAGGCAGCAGTGGGGAATATTGGACAATGGGGGAAACCCTGATCCAGCAATTCTGTGTGCACGAAGAAGGTTTTCGGATCGTAAAGTGCTTTCAGCAGGGAGGAAGGAAGTGACTGTACCTGCAGAAGAAGCGACGGCTAAATA
>G3BZQ8102HXY6L
GGTGAGTAACGCGTAAAGAACTTGCCGGATGGACCGGGATAACAGCTGGAAACGGCTGGCAAGACCGGATACTATGGGCTGGCCGCATGGCTGGCCCATGAAAAGGGATGCCGTCCGAGAGCTTTGCGTCCTATTAGCTGGTTGGTAAGGTGACGGCTTACCAAGGCGATGATAGGTAGCCGGCCTGAGAGGGTGGACGGCCACAAGGGGACTGAGATACGGCCCTTACTCCTACGGGAGGCAGCAGTGGGGAATATTGGACAATGGGGGAAACCCTGATCCAGCAATTCTGTGTGCACGAAGAAGGTTTTCGGATCGTAAAGTGCTTTCAGCAGGGAGGAAGGAAGTGACTGTACCTGCAGAAGAAGCGACGGCTAAATA
>GV2UCFN02IJYQA
GGTGAGTAACGCGTAAAGAACTTGCCGGATGGACCGGGATAGCAGCTGGAAACGGCTGGCAAGACCGGATACTATGGGCTGGCCGCATGGCTGGCCCATGAAAAGGGATGCCGTCCGAGAGCTTTGCGTCCTATTAGCTGGTTGGTAAGGTGACGGCTTACCAAGGCGATGATAGGTAGCCGGCCTGAGAGGGTGGACGGCCACAAGGGGACTGAGATACGGCCCTTACTCCTACGGGAGGCAGCAGTGGGGAATATTGGACAATGGGGGCAACCCTGATCCAGCAATTCTGTGTGCACGAAGAAGGTTTTCGGATCGTAAAGTGCTTTCAGCAGGGAGGAAGGAAGTGACTGTACCTGCAGAAGAAGCGACGGCTAAATA
>GV2UCFN02IJWKG
GGTGAGTAACGCGTAAAGAACTTGCCGGATGGACCGGGATAGCAGCTGGAAACGGCTGGCAAGACCGGATACTATGGGCTGGCCGCATGGCTGGCCCATGAAAAGGGATGCCGTCCGAGAGCTTTGCGTCCTATTAGCTGGTTGGTAAGGTGACGGCTTACCAAGGCGATGATAGGTAGCCGGCCTGAGAGGGTGGACGGCCACAAGGGGACTGAGATACGGCCCTTACTCCTACGGGAGGCAGCAGTGGGGAATATTGGACAATGGGGGCAACCCTGATCCAGCAATTCTGTGTGCACGAAGAAGGTTTTCGGATCGTAAAGTGCTTTCAGCAGGGAGGAAGGAAGTGACTGTACCTGCAGAAGAAGCGACGGCTAAATA
>GV2UCFN02I6JJ0
GGTGAGTAACGCGTAAAGAACTTGCCGGATGGACCGGGATAGCAGCTGGAAACGGCTGGCAAGACCGGATACTATGGGCTGGCCGCATGGCTGGCCCATGAAAAGGGATGCCGTCCGAGAGCTTTGCGTCCTATTAGCTGGTTGGTAAGGTGACGGCTTACCAAGGCGATGATAGGTAGCCGGCCTGAGAGGGTGGACGGCCACAAGGGGACTGAGATACGGCCCTTACTCCTACGGGAGGCAGCAGTGGGGAATATTGGACAATGGGGGCAACCCTGATCCAGCAATTCTGTGTGCACGAAGAAGGTTTTCGGATCGTAAAGTGCTTTCAGCAGGGAGGAAGGAAGTGACTGTACCTGCAGAAGAAGCGACGGCTAAATA
>GV2UCFN02IKQDY
GGTGAGTAACGCGTAAAGAACTTGCCGGATGGACCGGGATAGCAGCTGGAAACGGCTGGCAAGACCGGATACTATGGGCTGGCCGCATGGCTGGCCCATGAAAAGGGATGCCGTCCGAGAGCTTTGCGTCCTATTAGCTGGTTGGTAAGGTGACGGCTTACCAAGGCGATGATAGGTAGCCGGCCTGAGAGGGTGGACGGCCACAAGGGGACTGAGATACGGCCCTTACTCCTACGGGAGGCAGCAGTGGGGAATATTGGACAATGGGGGCAACCCTGATCCAGCAATTCTGTGTGCACGAAGAAGGTTTTCGGATCGTAAAGTGCTTTCAGCAGGGAGGAAGGAAGTGACTGTACCTGCAGAAGAAGCGACGGCTAAATA
>GV2UCFN02GC4TR
GGTGAGTAACGCGTAAAGAACTTGCCGGATGGACCGGGATAGCAGCTGGAAACGGCTGGCAAGACCGGATACTATGGGCTGGCCGCATGGCTGGCCCATGAAAAGGGATGCCGTCCGAGAGCTTTGCGTCCTATTAGCTGGTTGGTAAGGTGACGGCTTACCAAGGCGATGATAGGTAGCCGGCCTGAGAGGGTGGACGGCCACAAGGGGACTGAGATACGGCCCTTACTCCTACGGGAGGCAGCAGTGGGGAATATTGGACAATGGGGGCAACCCTGATCCAGCAATTCTGTGTGCACGAAGAAGGTTTTCGGATCGTAAAGTGCTTTCAGCAGGGAGGAAGGAAGTGACTGTACCTGCAGAAGAAGCGACGGCTAAATA
>GV2UCFN02FQBT4
GGTGAGTAACGCGTAAAGAACTTGCCGGATGGACCGGGATAGCAGCTGGAAACGGCTGGCAAGACCGGATACTATGGGCTGGCCGCATGGCTGGCCCATGAAAAGGGATGCCGTCCGAGAGCTTTGCGTCCTATTAGCTGGTTGGTAAGGTGACGGCTTACCAAGGCGATGATAGGTAGCCGGCCTGAGAGGGTGGACGGCCACAAGGGGACTGAGATACGGCCCTTACTCCTACGGGAGGCAGCAGTGGGGAATATTGGACAATGGGGGCAACCCTGATCCAGCAATTCTGTGTGCACGAAGAAGGTTTTCGGATCGTAAAGTGCTTTCAGCAGGGAGGAAGGAAGTGACTGTACCTGCAGAAGAAGCGACGGCTAAATA
>GV2UCFN02I28WP
GGTGAGTAACGCGTAAAGAACTTGCCGGATGGACCGGGATAGCAGCTGGAAACGGCTGGCAAGACCGGATACTATGGGCTGGCCGCATGGCTGGCCCATGAAAAGGGATGCCGTCCGAGAGCTTTGCGTCCTATTAGCTGGTTGGTAAGGTGACGGCTTACCAAGGCGATGATAGGTAGCCGGCCTGAGAGGGTGGACGGCCACAAGGGGACTGAGATACGGCCCTTACTCCTACGGGAGGCAGCAGTGGGGAATATTGGACAATGGGGGCAACCCTGATCCAGCAATTCTGTGTGCACGAAGAAGGTTTTCGGATCGTAAAGTGCTTTCAGCAGGGAGGAAGGAAGTGACTGTACCTGCAGAAGAAGCGACGGCTAAATA
>GV2UCFN02GLW2A
GGTGAGTAACGCGTAAAGAACTTGCCGGATGGACCGGGATAGCAGCTGGAAACGGCTGGCAAGACCGGATACTATGGGCTGGCCGCATGGCTGGCCCATGAAAAGGGATGCCGTCCGAGAGCTTTGCGTCCTATTAGCTGGTTGGTAAGGTGACGGCTTACCAAGGCGATGATAGGTAGCCGGCCTGAGAGGGTGGACGGCCACAAGGGGACTGAGATACGGCCCTTACTCCTACGGGAGGCAGCAGTGGGGAATATTGGACAATGGGGGCAACCCTGATCCAGCAATTCTGTGTGCACGAAGAAGGTTTTCGGATCGTAAAGTGCTTTCAGCAGGGAGGAAGGAAGTGACTGTACCTGCAGAAGAAGCGACGGCTAAATA
>GV2UCFN02JCD2T
GGTGAGTAACGCGTAAAGAACTTGCCGGATGGACCGGGATAGCAGCTGGAAACGGCTGGCAAGACCGGATACTATGGGCTGGCCGCATGGCTGGCCCATGAAAAGGGATGCCGTCCGAGAGCTTTGCGTCCTATTAGCTGGTTGGTAAGGTGACGGCTTACCAAGGCGATGATAGGTAGCCGGCCTGAGAGGGTGGACGGCCACAAGGGGACTGAGATACGGCCCTTACTCCTACGGGAGGCAGCAGTGGGGAATATTGGACAATGGGGGCAACCCTGATCCAGCAATTCTGTGTGCACGAAGAAGGTTTTCGGATCGTAAAGTGCTTTCAGCAGGGAGGAAGGAAGTGACTGTACCTGCAGAAGAAGCGACGGCTAAATA
>GV2UCFN02IXRDP
GGTGAGTAACGCGTAAAGAACTTGCCGGATGGACCGGGATAGCAGCTGGAAACGGCTGGCAAGACCGGATACTATGGGCTGGCCGCATGGCTGGCCCATGAAAAGGGATGCCGTCCGAGAGCTTTGCGTCCTATTAGCTGGTTGGTAAGGTGACGGCTTACCAAGGCGATGATAGGTAGCCGGCCTGAGAGGGTGGACGGCCACAAGGGGACTGAGATACGGCCCTTACTCCTACGGGAGGCAGCAGTGGGGAATATTGGACAATGGGGGCAACCCTGATCCAGCAATTCTGTGTGCACGAAGAAGGTTTTCGGATCGTAAAGTGCTTTCAGCAGGGAGGAAGGAAGTGACTGTACCTGCAGAAGAAGCGACGGCTAAATA
>GV2UCFN02I2QYB
GGTGAGTAACGCGTAAAGAACTTGCCGGATGGACCGGGATAGCAGCTGGAAACGGCTGGCAAGACCGGATACTATGGGCTGGCCGCATGGCTGGCCCATGAAAAGGGATGCCGTCCGAGAGCTTTGCGTCCTATTAGCTGGTTGGTAAGGTGACGGCTTACCAAGGCGATGATAGGTAGCCGGCCTGAGAGGGTGGACGGCCACAAGGGGACTGAGATACGGCCCTTACTCCTACGGGAGGCAGCAGTGGGGAATATTGGACAATGGGGGCAACCCTGATCCAGCAATTCTGTGTGCACGAAGAAGGTTTTCGGATCGTAAAGTGCTTTCAGCAGGGAGGAAGGAAGTGACTGTACCTGCAGAAGAAGCGACGGCTAAATA
>GV2UCFN02H7EE8
GGTGAGTAACGCGTAAAGAACTTGCCGGATGGACCGGGATAGCAGCTGGAAACGGCTGGCAAGACCGGATACTATGGGCTGGCCGCATGGCTGGCCCATGAAAAGGGATGCCGTCCGAGAGCTTTGCGTCCTATTAGCTGGTTGGTAAGGTGACGGCTTACCAAGGCGATGATAGGTAGCCGGCCTGAGAGGGTGGACGGCCACAAGGGGACTGAGATACGGCCCTTACTCCTACGGGAGGCAGCAGTGGGGAATATTGGACAATGGGGGCAACCCTGATCCAGCAATTCTGTGTGCACGAAGAAGGTTTTCGGATCGTAAAGTGCTTTCAGCAGGGAGGAAGGAAGTGACTGTACCTGCAGAAGAAGCGACGGCTAAATA
>GV2UCFN02HLKZ5
GGTGAGTAACGCGTAAAGAACTTGCCGGATGGACCGGGATAGCAGCTGGAAACGGCTGGCAAGACCGGATACTATGGGCTGGCCGCATGGCTGGCCCATGAAAAGGGATGCCGTCCGAGAGCTTTGCGTCCTATTAGCTGGTTGGTAAGGTGACGGCTTACCAAGGCGATGATAGGTAGCCGGCCTGAGAGGGTGGACGGCCACAAGGGGACTGAGATACGGCCCTTACTCCTACGGGAGGCAGCAGTGGGGAATATTGGACAATGGGGGCAACCCTGATCCAGCAATTCTGTGTGCACGAAGAAGGTTTTCGGATCGTAAAGTGCTTTCAGCAGGGAGGAAGGAAGTGACTGTACCTGCAGAAGAAGCGACGGCTAAATA
>GV2UCFN02GR5ZT
GGTGAGTAACGCGTAAAGAACTTGCCGGATGGACCGGGATAGCAGCTGGAAACGGCTGGCAAGACCGGATACTATGGGCTGGCCGCATGGCTGGCCCATGAAAAGGGATGCCGTCCGAGAGCTTTGCGTCCTATTAGCTGGTTGGTAAGGTGACGGCTTACCAAGGCGATGATAGGTAGCCGGCCTGAGAGGGTGGACGGCCACAAGGGGACTGAGATACGGCCCTTACTCCTACGGGAGGCAGCAGTGGGGAATATTGGACAATGGGGGCAACCCTGATCCAGCAATTCTGTGTGCACGAAGAAGGTTTTCGGATCGTAAAGTGCTTTCAGCAGGGAGGAAGGAAGTGACTGTACCTGCAGAAGAAGCGACGGCTAAATA
>GV2UCFN02HGG0L
GGTGAGTAACGCGTAAAGAACTTGCCGGATGGACCGGGATAGCAGCTGGAAACGGCTGGCAAGACCGGATACTATGGGCTGGCCGCATGGCTGGCCCATGAAAAGGGATGCCGTCCGAGAGCTTTGCGTCCTATTAGCTGGTTGGTAAGGTGACGGCTTACCAAGGCGATGATAGGTAGCCGGCCTGAGAGGGTGGACGGCCACAAGGGGACTGAGATACGGCCCTTACTCCTACGGGAGGCAGCAGTGGGGAATATTGGACAATGGGGGCAACCCTGATCCAGCAATTCTGTGTGCACGAAGAAGGTTTTCGGATCGTAAAGTGCTTTCAGCAGGGAGGAAGGAAGTGACTGTACCTGCAGAAGAAGCGACGGCTAAATA
>GV2UCFN02IIQRS
GGTGAGTAACGCGTAAAGAACTTGCCGGATGGACCGGGATAGCAGCTGGAAACGGCTGGCAAGACCGGATACTATGGGCTGGCCGCATGGCTGGCCCATGAAAAGGGATGCCGTCCGAGAGCTTTGCGTCCTATTAGCTGGTTGGTAAGGTGACGGCTTACCAAGGCGATGATAGGTAGCCGGCCTGAGAGGGTGGACGGCCACAAGGGGACTGAGATACGGCCCTTACTCCTACGGGAGGCAGCAGTGGGGAATATTGGACAATGGGGGCAACCCTGATCCAGCAATTCTGTGTGCACGAAGAAGGTTTTCGGATCGTAAAGTGCTTTCAGCAGGGAGGAAGGAAGTGACTGTACCTGCAGAAGAAGCGACGGCTAAATA
>GV2UCFN02JYNLP
GGTGAGTAACGCGTAAAGAACTTGCCGGATGGACCGGGATAGCAGCTGGAAACGGCTGGCAAGACCGGATACTATGGGCTGGCCGCATGGCTGGCCCATGAAAAGGGATGCCGTCCGAGAGCTTTGCGTCCTATTAGCTGGTTGGTAAGGTGACGGCTTACCAAGGCGATGATAGGTAGCCGGCCTGAGAGGGTGGACGGCCACAAGGGGACTGAGATACGGCCCTTACTCCTACGGGAGGCAGCAGTGGGGAATATTGGACAATGGGGGCAACCCTGATCCAGCAATTCTGTGTGCACGAAGAAGGTTTTCGGATCGTAAAGTGCTTTCAGCAGGGAGGAAGGAAGTGACTGTACCTGCAGAAGAAGCGACGGCTAAATA
>GV2UCFN02GIFEA
GGTGAGTAACGCGTAAAGAACTTGCCGGATGGACCGGGATAGCAGCTGGAAACGGCTGGCAAGACCGGATACTATGGGCTGGCCGCATGGCTGGCCCATGAAAAGGGATGCCGTCCGAGAGCTTTGCGTCCTATTAGCTGGTTGGTAAGGTGACGGCTTACCAAGGCGATGATAGGTAGCCGGCCTGAGAGGGTGGACGGCCACAAGGGGACTGAGATACGGCCCTTACTCCTACGGGAGGCAGCAGTGGGGAATATTGGACAATGGGGGCAACCCTGATCCAGCAATTCTGTGTGCACGAAGAAGGTTTTCGGATCGTAAAGTGCTTTCAGCAGGGAGGAAGGAAGTGACTGTACCTGCAGAAGAAGCGACGGCTAAATA
>GV2UCFN02HWBQT
GGTGAGTAACGCGTAAAGAACTTGCCGGATGGACCGGGATAGCAGCTGGAAACGGCTGGCAAGACCGGATACTATGGGCTGGCCGCATGGCTGGCCCATGAAAAGGGATGCCGTCCGAGAGCTTTGCGTCCTATTAGCTGGTTGGTAAGGTGACGGCTTACCAAGGCGATGATAGGTAGCCGGCCTGAGAGGGTGGACGGCCACAAGGGGACTGAGATACGGCCCTTACTCCTACGGGAGGCAGCAGTGGGGAATATTGGACAATGGGGGCAACCCTGATCCAGCAATTCTGTGTGCACGAAGAAGGTTTTCGGATCGTAAAGTGCTTTCAGCAGGGAGGAAGGAAGTGACTGTACCTGCAGAAGAAGCGACGGCTAAATA
>GV2UCFN02IJ7U3
GGTGAGTAACGCGTAAAGAACTTGCCGGATGGACCGGGATAGCAGCTGGAAACGGCTGGCAAGACCGGATACTATGGGCTGGCCGCATGGCTGGCCCATGAAAAGGGATGCCGTCCGAGAGCTTTGCGTCCTATTAGCTGGTTGGTAAGGTGACGGCTTACCAAGGCGATGATAGGTAGCCGGCCTGAGAGGGTGGACGGCCACAAGGGGACTGAGATACGGCCCTTACTCCTACGGGAGGCAGCAGTGGGGAATATTGGACAATGGGGGCAACCCTGATCCAGCAATTCTGTGTGCACGAAGAAGGTTTTCGGATCGTAAAGTGCTTTCAGCAGGGAGGAAGGAAGTGACTGTACCTGCAGAAGAAGCGACGGCTAAATA
>GV2UCFN02JN42Y
GGTGAGTAACGCGTAAAGAACTTGCCGGATGGACCGGGATAGCAGCTGGAAACGGCTGGCAAGACCGGATACTATGGGCTGGCCGCATGGCTGGCCCATGAAAAGGGATGCCGTCCGAGAGCTTTGCGTCCTATTAGCTGGTTGGTAAGGTGACGGCTTACCAAGGCGATGATAGGTAGCCGGCCTGAGAGGGTGGACGGCCACAAGGGGACTGAGATACGGCCCTTACTCCTACGGGAGGCAGCAGTGGGGAATATTGGACAATGGGGGCAACCCTGATCCAGCAATTCTGTGTGCACGAAGAAGGTTTTCGGATCGTAAAGTGCTTTCAGCAGGGAGGAAGGAAGTGACTGTACCTGCAGAAGAAGCGACGGCTAAATA
>GV2UCFN02ID9L5
GGTGAGTAACGCGTAAAGAACTTGCCGGATGGACCGGGATAGCAGCTGGAAACGGCTGGCAAGACCGGATACTATGGGCTGGCCGCATGGCTGGCCCATGAAAAGGGATGCCGTCCGAGAGCTTTGCGTCCTATTAGCTGGTTGGTAAGGTGACGGCTTACCAAGGCGATGATAGGTAGCCGGCCTGAGAGGGTGGACGGCCACAAGGGGACTGAGATACGGCCCTTACTCCTACGGGAGGCAGCAGTGGGGAATATTGGACAATGGGGGCAACCCTGATCCAGCAATTCTGTGTGCACGAAGAAGGTTTTCGGATCGTAAAGTGCTTTCAGCAGGGAGGAAGGAAGTGACTGTACCTGCAGAAGAAGCGACGGCTAAATA
>GV2UCFN02IKWAU
GGTGAGTAACGCGTAAAGAACTTGCCGGATGGACCGGGATAGCAGCTGGAAACGGCTGGCAAGACCGGATACTATGGGCTGGCCGCATGGCTGGCCCATGAAAAGGGATGCCGTCCGAGAGCTTTGCGTCCTATTAGCTGGTTGGTAAGGTGACGGCTTACCAAGGCGATGATAGGTAGCCGGCCTGAGAGGGTGGACGGCCACAAGGGGACTGAGATACGGCCCTTACTCCTACGGGAGGCAGCAGTGGGGAATATTGGACAATGGGGGCAACCCTGATCCAGCAATTCTGTGTGCACGAAGAAGGTTTTCGGATCGTAAAGTGCTTTCAGCAGGGAGGAAGGAAGTGACTGTACCTGCAGAAGAAGCGACGGCTAAATA
>GV2UCFN02GFIEJ
GGTGAGTAACGCGTAAAGAACTTGCCGGATGGACCGGGATAGCAGCTGGAAACGGCTGGCAAGACCGGATACTATGGGCTGGCCGCATGGCTGGCCCATGAAAAGGGATGCCGTCCGAGAGCTTTGCGTCCTATTAGCTGGTTGGTAAGGTGACGGCTTACCAAGGCGATGATAGGTAGCCGGCCTGAGAGGGTGGACGGCCACAAGGGGACTGAGATACGGCCCTTACTCCTACGGGAGGCAGCAGTGGGGAATATTGGACAATGGGGGCAACCCTGATCCAGCAATTCTGTGTGCACGAAGAAGGTTTTCGGATCGTAAAGTGCTTTCAGCAGGGAGGAAGGAAGTGACTGTACCTGCAGAAGAAGCGACGGCTAAATA
>GV2UCFN02GNSNA
GGTGAGTAACGCGTAAAGAACTTGCCGGATGGACCGGGATAGCAGCTGGAAACGGCTGGCAAGACCGGATACTATGGGCTGGCCGCATGGCTGGCCCATGAAAAGGGATGCCGTCCGAGAGCTTTGCGTCCTATTAGCTGGTTGGTAAGGTGACGGCTTACCAAGGCGATGATAGGTAGCCGGCCTGAGAGGGTGGACGGCCACAAGGGGACTGAGATACGGCCCTTACTCCTACGGGAGGCAGCAGTGGGGAATATTGGACAATGGGGGCAACCCTGATCCAGCAATTCTGTGTGCACGAAGAAGGTTTTCGGATCGTAAAGTGCTTTCAGCAGGGAGGAAGGAAGTGACTGTACCTGCAGAAGAAGCGACGGCTAAATA
>GV2UCFN02HKAYG
GGTGAGTAACGCGTAAAGAACTTGCCGGATGGACCGGGATAGCAGCTGGAAACGGCTGGCAAGACCGGATACTATGGGCTGGCCGCATGGCTGGCCCATGAAAAGGGATGCCGTCCGAGAGCTTTGCGTCCTATTAGCTGGTTGGTAAGGTGACGGCTTACCAAGGCGATGATAGGTAGCCGGCCTGAGAGGGTGGACGGCCACAAGGGGACTGAGATACGGCCCTTACTCCTACGGGAGGCAGCAGTGGGGAATATTGGACAATGGGGGCAACCCTGATCCAGCAATTCTGTGTGCACGAAGAAGGTTTTCGGATCGTAAAGTGCTTTCAGCAGGGAGGAAGGAAGTGACTGTACCTGCAGAAGAAGCGACGGCTAAATA
>GV2UCFN02JUIUM
GGTGAGTAACGCGTAAAGAACTTGCCGGATGGACCGGGATAGCAGCTGGAAACGGCTGGCAAGACCGGATACTATGGGCTGGCCGCATGGCTGGCCCATGAAAAGGGATGCCGTCCGAGAGCTTTGCGTCCTATTAGCTGGTTGGTAAGGTGACGGCTTACCAAGGCGATGATAGGTAGCCGGCCTGAGAGGGTGGACGGCCACAAGGGGACTGAGATACGGCCCTTACTCCTACGGGAGGCAGCAGTGGGGAATATTGGACAATGGGGGCAACCCTGATCCAGCAATTCTGTGTGCACGAAGAAGGTTTTCGGATCGTAAAGTGCTTTCAGCAGGGAGGAAGGAAGTGACTGTACCTGCAGAAGAAGCGACGGCTAAATA
>GV2UCFN02JBAV9
GGTGAGTAACGCGTAAAGAACTTGCCGGATGGACCGGGATAGCAGCTGGAAACGGCTGGCAAGACCGGATACTATGGGCTGGCCGCATGGCTGGCCCATGAAAAGGGATGCCGTCCGAGAGCTTTGCGTCCTATTAGCTGGTTGGTAAGGTGACGGCTTACCAAGGCGATGATAGGTAGCCGGCCTGAGAGGGTGGACGGCCACAAGGGGACTGAGATACGGCCCTTACTCCTACGGGAGGCAGCAGTGGGGAATATTGGACAATGGGGGCAACCCTGATCCAGCAATTCTGTGTGCACGAAGAAGGTTTTCGGATCGTAAAGTGCTTTCAGCAGGGAGGAAGGAAGTGACTGTACCTGCAGAAGAAGCGACGGCTAAATA
>GV2UCFN02HC6NS
GGTGAGTAACGCGTAAAGAACTTGCCGGATGGACCGGGATAGCAGCTGGAAACGGCTGGCAAGACCGGATACTATGGGCTGGCCGCATGGCTGGCCCATGAAAAGGGATGCCGTCCGAGAGCTTTGCGTCCTATTAGCTGGTTGGTAAGGTGACGGCTTACCAAGGCGATGATAGGTAGCCGGCCTGAGAGGGTGGACGGCCACAAGGGGACTGAGATACGGCCCTTACTCCTACGGGAGGCAGCAGTGGGGAATATTGGACAATGGGGGCAACCCTGATCCAGCAATTCTGTGTGCACGAAGAAGGTTTTCGGATCGTAAAGTGCTTTCAGCAGGGAGGAAGGAAGTGACTGTACCTGCAGAAGAAGCGACGGCTAAATA
>GV2UCFN02GBNW4
GGTGAGTAACGCGTAAAGAACTTGCCGGATGGACCGGGATAGCAGCTGGAAACGGCTGGCAAGACCGGATACTATGGGCTGGCCGCATGGCTGGCCCATGAAAAGGGATGCCGTCCGAGAGCTTTGCGTCCTATTAGCTGGTTGGTAAGGTGACGGCTTACCAAGGCGATGATAGGTAGCCGGCCTGAGAGGGTGGACGGCCACAAGGGGACTGAGATACGGCCCTTACTCCTACGGGAGGCAGCAGTGGGGAATATTGGACAATGGGGGCAACCCTGATCCAGCAATTCTGTGTGCACGAAGAAGGTTTTCGGATCGTAAAGTGCTTTCAGCAGGGAGGAAGGAAGTGACTGTACCTGCAGAAGAAGCGACGGCTAAATA
>GV2UCFN02J1EMK
GGTGAGTAACGCGTAAAGAACTTGCCGGATGGACCGGGATAGCAGCTGGAAACGGCTGGCAAGACCGGATACTATGGGCTGGCCGCATGGCTGGCCCATGAAAAGGGATGCCGTCCGAGAGCTTTGCGTCCTATTAGCTGGTTGGTAAGGTGACGGCTTACCAAGGCGATGATAGGTAGCCGGCCTGAGAGGGTGGACGGCCACAAGGGGACTGAGATACGGCCCTTACTCCTACGGGAGGCAGCAGTGGGGAATATTGGACAATGGGGGCAACCCTGATCCAGCAATTCTGTGTGCACGAAGAAGGTTTTCGGATCGTAAAGTGCTTTCAGCAGGGAGGAAGGAAGTGACTGTACCTGCAGAAGAAGCGACGGCTAAATA
>GV2UCFN02GX4AU
GGTGAGTAACGCGTAAAGAACTTGCCGGATGGACCGGGATAGCAGCTGGAAACGGCTGGCAAGACCGGATACTATGGGCTGGCCGCATGGCTGGCCCATGAAAAGGGATGCCGTCCGAGAGCTTTGCGTCCTATTAGCTGGTTGGTAAGGTGACGGCTTACCAAGGCGATGATAGGTAGCCGGCCTGAGAGGGTGGACGGCCACAAGGGGACTGAGATACGGCCCTTACTCCTACGGGAGGCAGCAGTGGGGAATATTGGACAATGGGGGCAACCCTGATCCAGCAATTCTGTGTGCACGAAGAAGGTTTTCGGATCGTAAAGTGCTTTCAGCAGGGAGGAAGGAAGTGACTGTACCTGCAGAAGAAGCGACGGCTAAATA
>GV2UCFN02ILF0B
GGTGAGTAACGCGTAAAGAACTTGCCGGATGGACCGGGATAGCAGCTGGAAACGGCTGGCAAGACCGGATACTATGGGCTGGCCGCATGGCTGGCCCATGAAAAGGGATGCCGTCCGAGAGCTTTGCGTCCTATTAGCTGGTTGGTAAGGTGACGGCTTACCAAGGCGATGATAGGTAGCCGGCCTGAGAGGGTGGACGGCCACAAGGGGACTGAGATACGGCCCTTACTCCTACGGGAGGCAGCAGTGGGGAATATTGGACAATGGGGGCAACCCTGATCCAGCAATTCTGTGTGCACGAAGAAGGTTTTCGGATCGTAAAGTGCTTTCAGCAGGGAGGAAGGAAGTGACTGTACCTGCAGAAGAAGCGACGGCTAAATA
>GV2UCFN02FYYLW
GGTGAGTAACGCGTAAAGAACTTGCCGGATGGACCGGGATAGCAGCTGGAAACGGCTGGCAAGACCGGATACTATGGGCTGGCCGCATGGCTGGCCCATGAAAAGGGATGCCGTCCGAGAGCTTTGCGTCCTATTAGCTGGTTGGTAAGGTGACGGCTTACCAAGGCGATGATAGGTAGCCGGCCTGAGAGGGTGGACGGCCACAAGGGGACTGAGATACGGCCCTTACTCCTACGGGAGGCAGCAGTGGGGAATATTGGACAATGGGGGCAACCCTGATCCAGCAATTCTGTGTGCACGAAGAAGGTTTTCGGATCGTAAAGTGCTTTCAGCAGGGAGGAAGGAAGTGACTGTACCTGCAGAAGAAGCGACGGCTAAATA
>GV2UCFN02G9L4R
GGTGAGTAACGCGTAAAGAACTTGCCGGATGGACCGGGATAGCAGCTGGAAACGGCTGGCAAGACCGGATACTATGGGCTGGCCGCATGGCTGGCCCATGAAAAGGGATGCCGTCCGAGAGCTTTGCGTCCTATTAGCTGGTTGGTAAGGTGACGGCTTACCAAGGCGATGATAGGTAGCCGGCCTGAGAGGGTGGACGGCCACAAGGGGACTGAGATACGGCCCTTACTCCTACGGGAGGCAGCAGTGGGGAATATTGGACAATGGGGGCAACCCTGATCCAGCAATTCTGTGTGCACGAAGAAGGTTTTCGGATCGTAAAGTGCTTTCAGCAGGGAGGAAGGAAGTGACTGTACCTGCAGAAGAAGCGACGGCTAAATA
>GV2UCFN02II8SN
GGTGAGTAACGCGTAAAGAACTTGCCGGATGGACCGGGATAGCAGCTGGAAACGGCTGGCAAGACCGGATACTATGGGCTGGCCGCATGGCTGGCCCATGAAAAGGGATGCCGTCCGAGAGCTTTGCGTCCTATTAGCTGGTTGGTAAGGTGACGGCTTACCAAGGCGATGATAGGTAGCCGGCCTGAGAGGGTGGACGGCCACAAGGGGACTGAGATACGGCCCTTACTCCTACGGGAGGCAGCAGTGGGGAATATTGGACAATGGGGGCAACCCTGATCCAGCAATTCTGTGTGCACGAAGAAGGTTTTCGGATCGTAAAGTGCTTTCAGCAGGGAGGAAGGAAGTGACTGTACCTGCAGAAGAAGCGACGGCTAAATA
>GV2UCFN02F8CLZ
GGTGAGTAACGCGTAAAGAACTTGCCGGATGGACCGGGATAGCAGCTGGAAACGGCTGGCAAGACCGGATACTATGGGCTGGCCGCATGGCTGGCCCATGAAAAGGGATGCCGTCCGAGAGCTTTGCGTCCTATTAGCTGGTTGGTAAGGTGACGGCTTACCAAGGCGATGATAGGTAGCCGGCCTGAGAGGGTGGACGGCCACAAGGGGACTGAGATACGGCCCTTACTCCTACGGGAGGCAGCAGTGGGGAATATTGGACAATGGGGGCAACCCTGATCCAGCAATTCTGTGTGCACGAAGAAGGTTTTCGGATCGTAAAGTGCTTTCAGCAGGGAGGAAGGAAGTGACTGTACCTGCAGAAGAAGCGACGGCTAAATA
>GV2UCFN02IWBLT
GGTGAGTAACGCGTAAAGAACTTGCCGGATGGACCGGGATAGCAGCTGGAAACGGCTGGCAAGACCGGATACTATGGGCTGGCCGCATGGCTGGCCCATGAAAAGGGATGCCGTCCGAGAGCTTTGCGTCCTATTAGCTGGTTGGTAAGGTGACGGCTTACCAAGGCGATGATAGGTAGCCGGCCTGAGAGGGTGGACGGCCACAAGGGGACTGAGATACGGCCCTTACTCCTACGGGAGGCAGCAGTGGGGAATATTGGACAATGGGGGCAACCCTGATCCAGCAATTCTGTGTGCACGAAGAAGGTTTTCGGATCGTAAAGTGCTTTCAGCAGGGAGGAAGGAAGTGACTGTACCTGCAGAAGAAGCGACGGCTAAATA
>GV2UCFN02G0UAS
GGTGAGTAACGCGTAAAGAACTTGCCGGATGGACCGGGATAGCAGCTGGAAACGGCTGGCAAGACCGGATACTATGGGCTGGCCGCATGGCTGGCCCATGAAAAGGGATGCCGTCCGAGAGCTTTGCGTCCTATTAGCTGGTTGGTAAGGTGACGGCTTACCAAGGCGATGATAGGTAGCCGGCCTGAGAGGGTGGACGGCCACAAGGGGACTGAGATACGGCCCTTACTCCTACGGGAGGCAGCAGTGGGGAATATTGGACAATGGGGGCAACCCTGATCCAGCAATTCTGTGTGCACGAAGAAGGTTTTCGGATCGTAAAGTGCTTTCAGCAGGGAGGAAGGAAGTGACTGTACCTGCAGAAGAAGCGACGGCTAAATA
>GV2UCFN02HO2LP
GGTGAGTAACGCGTAAAGAACTTGCCGGATGGACCGGGATAGCAGCTGGAAACGGCTGGCAAGACCGGATACTATGGGCTGGCCGCATGGCTGGCCCATGAAAAGGGATGCCGTCCGAGAGCTTTGCGTCCTATTAGCTGGTTGGTAAGGTGACGGCTTACCAAGGCGATGATAGGTAGCCGGCCTGAGAGGGTGGACGGCCACAAGGGGACTGAGATACGGCCCTTACTCCTACGGGAGGCAGCAGTGGGGAATATTGGACAATGGGGGCAACCCTGATCCAGCAATTCTGTGTGCACGAAGAAGGTTTTCGGATCGTAAAGTGCTTTCAGCAGGGAGGAAGGAAGTGACTGTACCTGCAGAAGAAGCGACGGCTAAATA
>GV2UCFN02FQFGZ
GGTGAGTAACGCGTAAAGAACTTGCCGGATGGACCGGGATAGCAGCTGGAAACGGCTGGCAAGACCGGATACTATGGGCTGGCCGCATGGCTGGCCCATGAAAAGGGATGCCGTCCGAGAGCTTTGCGTCCTATTAGCTGGTTGGTAAGGTGACGGCTTACCAAGGCGATGATAGGTAGCCGGCCTGAGAGGGTGGACGGCCACAAGGGGACTGAGATACGGCCCTTACTCCTACGGGAGGCAGCAGTGGGGAATATTGGACAATGGGGGCAACCCTGATCCAGCAATTCTGTGTGCACGAAGAAGGTTTTCGGATCGTAAAGTGCTTTCAGCAGGGAGGAAGGAAGTGACTGTACCTGCAGAAGAAGCGACGGCTAAATA
>GV2UCFN02FO3YG
GGTGAGTAACGCGTAAAGAACTTGCCGGATGGACCGGGATAACAGCTGGAAACGGCTGGCAAGACCGGATACTATGGGCTGGCCGCATGGCTGGCCCATGAAAAGGGATGCCGTCCGAGAGCTTTGCGTCCTATTAGCTGGTTGGTAAGGTGACGGCTTACCAAGGCGATGATAGGTAGCCGGCCTGAGAGGGTGGACGGCCACAAGGGGACTGAGATACGGCCCTTACTCCTACGGGAGGCAGCAGTGGGGAATATTGGACAATGGGGGCAACCCTGATCCAGCAATTCTGTGTGCACGAAGAAGGTTTTCGGATCGTAAAGTGCTTTCAGCAGGGAGGAAGGAAGTGACTGTACCTGCAGAAGAAGCGACGGCTAAATA
>GV2UCFN02G6C40
GGTGAGTAACGCGTAAAGAACTTGCCGGATGGACCGGGATAACAGCTGGAAACGGCTGGCAAGACCGGATACTATGGGCTGGCCGCATGGCTGGCCCATGAAAAGGGATGCCGTCCGAGAGCTTTGCGTCCTATTAGCTGGTTGGTAAGGTGACGGCTTACCAAGGCGATGATAGGTAGCCGGCCTGAGAGGGTGGACGGCCACAAGGGGACTGAGATACGGCCCTTACTCCTACGGGAGGCAGCAGTGGGGAATATTGGACAATGGGGGCAACCCTGATCCAGCAATTCTGTGTGCACGAAGAAGGTTTTCGGATCGTAAAGTGCTTTCAGCAGGGAGGAAGGAAGTGACTGTACCTGCAGAAGAAGCGACGGCTAAATA
>GV2UCFN02IK5T2
GGTGAGTAACGCGTAAAGAACTTGCCGGATGGACCGGGATAACAGCTGGAAACGGCTGGCAAGACCGGATACTATGGGCTGGCCGCATGGCTGGCCCATGAAAAGGGATGCCGTCCGAGAGCTTTGCGTCCTATTAGCTGGTTGGTAAGGTGACGGCTTACCAAGGCGATGATAGGTAGCCGGCCTGAGAGGGTGGACGGCCACAAGGGGACTGAGATACGGCCCTTACTCCTACGGGAGGCAGCAGTGGGGAATATTGGACAATGGGGGCAACCCTGATCCAGCAATTCTGTGTGCACGAAGAAGGTTTTCGGATCGTAAAGTGCTTTCAGCAGGGAGGAAGGAAGTGACTGTACCTGCAGAAGAAGCGACGGCTAAATA
>GV2UCFN02GPM3T
GGTGAGTAACGCGTAAAGAACTTGCCGGATGGACCGGGATAACAGCTGGAAACGGCTGGCAAGACCGGATACTATGGGCTGGCCGCATGGCTGGCCCATGAAAAGGGATGCCGTCCGAGAGCTTTGCGTCCTATTAGCTGGTTGGTAAGGTGACGGCTTACCAAGGCGATGATAGGTAGCCGGCCTGAGAGGGTGGACGGCCACAAGGGGACTGAGATACGGCCCTTACTCCTACGGGAGGCAGCAGTGGGGAATATTGGACAATGGGGGCAACCCTGATCCAGCAATTCTGTGTGCACGAAGAAGGTTTTCGGATCGTAAAGTGCTTTCAGCAGGGAGGAAGGAAGTGACTGTACCTGCAGAAGAAGCGACGGCTAAATA
>GV2UCFN02HOY08
GGTGAGTAACGCGTAAAGAACTTGCCGGATGGACCGGGATAACAGCTGGAAACGGCTGGCAAGACCGGATACTATGGGCTGGCCGCATGGCTGGCCCATGAAAAGGGATGCCGTCCGAGAGCTTTGCGTCCTATTAGCTGGTTGGTAAGGTGACGGCTTACCAAGGCGATGATAGGTAGCCGGCCTGAGAGGGTGGACGGCCACAAGGGGACTGAGATACGGCCCTTACTCCTACGGGAGGCAGCAGTGGGGAATATTGGACAATGGGGGCAACCCTGATCCAGCAATTCTGTGTGCACGAAGAAGGTTTTCGGATCGTAAAGTGCTTTCAGCAGGGAGGAAGGAAGTGACTGTACCTGCAGAAGAAGCGACGGCTAAATA
>GV2UCFN02JS286
GGTGAGTAACGCGTAAAGAACTTGCCGGATGGACCGGGATAACAGCTGGAAACGGCTGGCAAGACCGGATACTATGGGCTGGCCGCATGGCTGGCCCATGAAAAGGGATGCCGTCCGAGAGCTTTGCGTCCTATTAGCTGGTTGGTAAGGTGACGGCTTACCAAGGCGATGATAGGTAGCCGGCCTGAGAGGGTGGACGGCCACAAGGGGACTGAGATACGGCCCTTACTCCTACGGGAGGCAGCAGTGGGGAATATTGGACAATGGGGGCAACCCTGATCCAGCAATTCTGTGTGCACGAAGAAGGTTTTCGGATCGTAAAGTGCTTTCAGCAGGGAGGAAGGAAGTGACTGTACCTGCAGAAGAAGCGACGGCTAAATA
>GV2UCFN02FMK79
GGTGAGTAACGCGTAAAGAACTTGCCGGATGGACCGGGATAACAGCTGGAAACGGCTGGCAAGACCGGATACTATGGGCTGGCCGCATGGCTGGCCCATGAAAAGGGATGCCGTCCGAGAGCTTTGCGTCCTATTAGCTGGTTGGTAAGGTGACGGCTTACCAAGGCGATGATAGGTAGCCGGCCTGAGAGGGTGGACGGCCACAAGGGGACTGAGATACGGCCCTTACTCCTACGGGAGGCAGCAGTGGGGAATATTGGACAATGGGGGCAACCCTGATCCAGCAATTCTGTGTGCACGAAGAAGGTTTTCGGATCGTAAAGTGCTTTCAGCAGGGAGGAAGGAAGTGACTGTACCTGCAGAAGAAGCGACGGCTAAATA
>GV2UCFN02GJS7S
GGTGAGTAACGCGTAAAGAACTTGCCGGATGGACCGGGATAACAGCTGGAAACGGCTGGCAAGACCGGATACTATGGGCTGGCCGCATGGCTGGCCCATGAAAAGGGATGCCGTCCGAGAGCTTTGCGTCCTATTAGCTGGTTGGTAAGGTGACGGCTTACCAAGGCGATGATAGGTAGCCGGCCTGAGAGGGTGGACGGCCACAAGGGGACTGAGATACGGCCCTTACTCCTACGGGAGGCAGCAGTGGGGAATATTGGACAATGGGGGCAACCCTGATCCAGCAATTCTGTGTGCACGAAGAAGGTTTTCGGATCGTAAAGTGCTTTCAGCAGGGAGGAAGGAAGTGACTGTACCTGCAGAAGAAGCGACGGCTAAATA
>GV2UCFN02JN2P2
GGTGAGTAACGCGTAAAGAACTTGCCGGATGGACCGGGATAACAGCTGGAAACGGCTGGCAAGACCGGATACTATGGGCTGGCCGCATGGCTGGCCCATGAAAAGGGATGCCGTCCGAGAGCTTTGCGTCCTATTAGCTGGTTGGTAAGGTGACGGCTTACCAAGGCGATGATAGGTAGCCGGCCTGAGAGGGTGGACGGCCACAAGGGGACTGAGATACGGCCCTTACTCCTACGGGAGGCAGCAGTGGGGAATATTGGACAATGGGGGCAACCCTGATCCAGCAATTCTGTGTGCACGAAGAAGGTTTTCGGATCGTAAAGTGCTTTCAGCAGGGAGGAAGGAAGTGACTGTACCTGCAGAAGAAGCGACGGCTAAATA
>GV2UCFN02GIHPV
GGTGAGTAACGCGTAAAGAACTTGCCGGATGGACCGGGATAACAGCTGGAAACGGCTGGCAAGACCGGATACTATGGGCTGGCCGCATGGCTGGCCCATGAAAAGGGATGCCGTCCGAGAGCTTTGCGTCCTATTAGCTGGTTGGTAAGGTGACGGCTTACCAAGGCGATGATAGGTAGCCGGCCTGAGAGGGTGGACGGCCACAAGGGGACTGAGATACGGCCCTTACTCCTACGGGAGGCAGCAGTGGGGAATATTGGACAATGGGGGCAACCCTGATCCAGCAATTCTGTGTGCACGAAGAAGGTTTTCGGATCGTAAAGTGCTTTCAGCAGGGAGGAAGGAAGTGACTGTACCTGCAGAAGAAGCGACGGCTAAATA
>GV2UCFN02GVKTV
GGTGAGTAACGCGTAAAGAACTTGCCGGATGGACCGGGATAACAGCTGGAAACGGCTGGCAAGACCGGATACTATGGGCTGGCCGCATGGCTGGCCCATGAAAAGGGATGCCGTCCGAGAGCTTTGCGTCCTATTAGCTGGTTGGTAAGGTGACGGCTTACCAAGGCGATGATAGGTAGCCGGCCTGAGAGGGTGGACGGCCACAAGGGGACTGAGATACGGCCCTTACTCCTACGGGAGGCAGCAGTGGGGAATATTGGACAATGGGGGCAACCCTGATCCAGCAATTCTGTGTGCACGAAGAAGGTTTTCGGATCGTAAAGTGCTTTCAGCAGGGAGGAAGGAAGTGACTGTACCTGCAGAAGAAGCGACGGCTAAATA
>GV2UCFN02HFBZP
GGTGAGTAACGCGTAAAGAACTTGCCGGATGGACCGGGATAACAGCTGGAAACGGCTGGCAAGACCGGATACTATGGGCTGGCCGCATGGCTGGCCCATGAAAAGGGATGCCGTCCGAGAGCTTTGCGTCCTATTAGCTGGTTGGTAAGGTGACGGCTTACCAAGGCGATGATAGGTAGCCGGCCTGAGAGGGTGGACGGCCACAAGGGGACTGAGATACGGCCCTTACTCCTACGGGAGGCAGCAGTGGGGAATATTGGACAATGGGGGCAACCCTGATCCAGCAATTCTGTGTGCACGAAGAAGGTTTTCGGATCGTAAAGTGCTTTCAGCAGGGAGGAAGGAAGTGACTGTACCTGCAGAAGAAGCGACGGCTAAATA
>GV2UCFN02JYJD4
GGTGAGTAACGCGTAAAGAACTTGCCGGATGGACCGGGATAACAGCTGGAAACGGCTGGCAAGACCGGATACTATGGGCTGGCCGCATGGCTGGCCCATGAAAAGGGATGCCGTCCGAGAGCTTTGCGTCCTATTAGCTGGTTGGTAAGGTGACGGCTTACCAAGGCGATGATAGGTAGCCGGCCTGAGAGGGTGGACGGCCACAAGGGGACTGAGATACGGCCCTTACTCCTACGGGAGGCAGCAGTGGGGAATATTGGACAATGGGGGCAACCCTGATCCAGCAATTCTGTGTGCACGAAGAAGGTTTTCGGATCGTAAAGTGCTTTCAGCAGGGAGGAAGGAAGTGACTGTACCTGCAGAAGAAGCGACGGCTAAATA
>GV2UCFN02JRNWT
GGTGAGTAACGCGTAAAGAACTTGCCGGATGGACCGGGATAACAGCTGGAAACGGCTGGCAAGACCGGATACTATGGGCTGGCCGCATGGCTGGCCCATGAAAAGGGATGCCGTCCGAGAGCTTTGCGTCCTATTAGCTGGTTGGTAAGGTGACGGCTTACCAAGGCGATGATAGGTAGCCGGCCTGAGAGGGTGGACGGCCACAAGGGGACTGAGATACGGCCCTTACTCCTACGGGAGGCAGCAGTGGGGAATATTGGACAATGGGGGCAACCCTGATCCAGCAATTCTGTGTGCACGAAGAAGGTTTTCGGATCGTAAAGTGCTTTCAGCAGGGAGGAAGGAAGTGACTGTACCTGCAGAAGAAGCGACGGCTAAATA
>GV2UCFN02JPBMF
GGTGAGTAACGCGTAAAGAACTTGCCGGATGGACCGGGATAACAGCTGGAAACGGCTGGCAAGACCGGATACTATGGGCTGGCCGCATGGCTGGCCCATGAAAAGGGATGCCGTCCGAGAGCTTTGCGTCCTATTAGCTGGTTGGTAAGGTGACGGCTTACCAAGGCGATGATAGGTAGCCGGCCTGAGAGGGTGGACGGCCACAAGGGGACTGAGATACGGCCCTTACTCCTACGGGAGGCAGCAGTGGGGAATATTGGACAATGGGGGCAACCCTGATCCAGCAATTCTGTGTGCACGAAGAAGGTTTTCGGATCGTAAAGTGCTTTCAGCAGGGAGGAAGGAAGTGACTGTACCTGCAGAAGAAGCGACGGCTAAATA
>GV2UCFN02G2IAC
GGTGAGTAACGCGTAAAGAACTTGCCGGATGGACCGGGATAACAGCTGGAAACGGCTGGCAAGACCGGATACTATGGGCTGGCCGCATGGCTGGCCCATGAAAAGGGATGCCGTCCGAGAGCTTTGCGTCCTATTAGCTGGTTGGTAAGGTGACGGCTTACCAAGGCGATGATAGGTAGCCGGCCTGAGAGGGTGGACGGCCACAAGGGGACTGAGATACGGCCCTTACTCCTACGGGAGGCAGCAGTGGGGAATATTGGACAATGGGGGCAACCCTGATCCAGCAATTCTGTGTGCACGAAGAAGGTTTTCGGATCGTAAAGTGCTTTCAGCAGGGAGGAAGGAAGTGACTGTACCTGCAGAAGAAGCGACGGCTAAATA
>GV2UCFN02FX370
GGTGAGTAACGCGTAAAGAACTTGCCGGATGGACCGGGATAACAGCTGGAAACGGCTGGCAAGACCGGATACTATGGGCTGGCCGCATGGCTGGCCCATGAAAAGGGATGCCGTCCGAGAGCTTTGCGTCCTATTAGCTGGTTGGTAAGGTGACGGCTTACCAAGGCGATGATAGGTAGCCGGCCTGAGAGGGTGGACGGCCACAAGGGGACTGAGATACGGCCCTTACTCCTACGGGAGGCAGCAGTGGGGAATATTGGACAATGGGGGCAACCCTGATCCAGCAATTCTGTGTGCACGAAGAAGGTTTTCGGATCGTAAAGTGCTTTCAGCAGGGAGGAAGGAAGTGACTGTACCTGCAGAAGAAGCGACGGCTAAATA
>GV2UCFN02IVQU8
GGTGAGTAACGCGTAAAGAACTTGCCGGATGGACCGGGATAACAGCTGGAAACGGCTGGCAAGACCGGATACTATGGGCTGGCCGCATGGCTGGCCCATGAAAAGGGATGCCGTCCGAGAGCTTTGCGTCCTATTAGCTGGTTGGTAAGGTGACGGCTTACCAAGGCGATGATAGGTAGCCGGCCTGAGAGGGTGGACGGCCACAAGGGGACTGAGATACGGCCCTTACTCCTACGGGAGGCAGCAGTGGGGAATATTGGACAATGGGGGCAACCCTGATCCAGCAATTCTGTGTGCACGAAGAAGGTTTTCGGATCGTAAAGTGCTTTCAGCAGGGAGGAAGGAAGTGACTGTACCTGCAGAAGAAGCGACGGCTAAATA
>GV2UCFN02HUHNR
GGTGAGTAACGCGTAAAGAACTTGCCGGATGGACCGGGATAACAGCTGGAAACGGCTGGCAAGACCGGATACTATGGGCTGGCCGCATGGCTGGCCCATGAAAAGGGATGCCGTCCGAGAGCTTTGCGTCCTATTAGCTGGTTGGTAAGGTGACGGCTTACCAAGGCGATGATAGGTAGCCGGCCTGAGAGGGTGGACGGCCACAAGGGGACTGAGATACGGCCCTTACTCCTACGGGAGGCAGCAGTGGGGAATATTGGACAATGGGGGCAACCCTGATCCAGCAATTCTGTGTGCACGAAGAAGGTTTTCGGATCGTAAAGTGCTTTCAGCAGGGAGGAAGGAAGTGACTGTACCTGCAGAAGAAGCGACGGCTAAATA
>GV2UCFN02H5VAD
GGTGAGTAACGCGTAAAGAACTTGCCGGATGGACCGGGATAACAGCTGGAAACGGCTGGCAAGACCGGATACTATGGGCTGGCCGCATGGCTGGCCCATGAAAAGGGATGCCGTCCGAGAGCTTTGCGTCCTATTAGCTGGTTGGTAAGGTGACGGCTTACCAAGGCGATGATAGGTAGCCGGCCTGAGAGGGTGGACGGCCACAAGGGGACTGAGATACGGCCCTTACTCCTACGGGAGGCAGCAGTGGGGAATATTGGACAATGGGGGCAACCCTGATCCAGCAATTCTGTGTGCACGAAGAAGGTTTTCGGATCGTAAAGTGCTTTCAGCAGGGAGGAAGGAAGTGACTGTACCTGCAGAAGAAGCGACGGCTAAATA
>GV2UCFN02GWXUM
GGTGAGTAACGCGTAAAGAACTTGCCGGATGGACCGGGATAACAGCTGGAAACGGCTGGCAAGACCGGATACTATGGGCTGGCCGCATGGCTGGCCCATGAAAAGGGATGCCGTCCGAGAGCTTTGCGTCCTATTAGCTGGTTGGTAAGGTGACGGCTTACCAAGGCGATGATAGGTAGCCGGCCTGAGAGGGTGGACGGCCACAAGGGGACTGAGATACGGCCCTTACTCCTACGGGAGGCAGCAGTGGGGAATATTGGACAATGGGGGCAACCCTGATCCAGCAATTCTGTGTGCACGAAGAAGGTTTTCGGATCGTAAAGTGCTTTCAGCAGGGAGGAAGGAAGTGACTGTACCTGCAGAAGAAGCGACGGCTAAATA
>GV2UCFN02JUZPP
GGTGAGTAACGCGTAAAGAACTTGCCGGATGGACCGGGATAACAGCTGGAAACGGCTGGCAAGACCGGATACTATGGGCTGGCCGCATGGCTGGCCCATGAAAAGGGATGCCGTCCGAGAGCTTTGCGTCCTATTAGCTGGTTGGTAAGGTGACGGCTTACCAAGGCGATGATAGGTAGCCGGCCTGAGAGGGTGGACGGCCACAAGGGGACTGAGATACGGCCCTTACTCCTACGGGAGGCAGCAGTGGGGAATATTGGACAATGGGGGCAACCCTGATCCAGCAATTCTGTGTGCACGAAGAAGGTTTTCGGATCGTAAAGTGCTTTCAGCAGGGAGGAAGGAAGTGACTGTACCTGCAGAAGAAGCGACGGCTAAATA
>GV2UCFN02JCHHZ
GGTGAGTAACGCGTAAAGAACTTGCCGGATGGACCGGGATAACAGCTGGAAACGGCTGGCAAGACCGGATACTATGGGCTGGCCGCATGGCTGGCCCATGAAAAGGGATGCCGTCCGAGAGCTTTGCGTCCTATTAGCTGGTTGGTAAGGTGACGGCTTACCAAGGCGATGATAGGTAGCCGGCCTGAGAGGGTGGACGGCCACAAGGGGACTGAGATACGGCCCTTACTCCTACGGGAGGCAGCAGTGGGGAATATTGGACAATGGGGGCAACCCTGATCCAGCAATTCTGTGTGCACGAAGAAGGTTTTCGGATCGTAAAGTGCTTTCAGCAGGGAGGAAGGAAGTGACTGTACCTGCAGAAGAAGCGACGGCTAAATA
>GV2UCFN02G24R3
GGTGAGTAACGCGTAAAGAACTTGCCGGATGGACCGGGATAACAGCTGGAAACGGCTGGCAAGACCGGATACTATGGGCTGGCCGCATGGCTGGCCCATGAAAAGGGATGCCGTCCGAGAGCTTTGCGTCCTATTAGCTGGTTGGTAAGGTGACGGCTTACCAAGGCGATGATAGGTAGCCGGCCTGAGAGGGTGGACGGCCACAAGGGGACTGAGATACGGCCCTTACTCCTACGGGAGGCAGCAGTGGGGAATATTGGACAATGGGGGCAACCCTGATCCAGCAATTCTGTGTGCACGAAGAAGGTTTTCGGATCGTAAAGTGCTTTCAGCAGGGAGGAAGGAAGTGACTGTACCTGCAGAAGAAGCGACGGCTAAATA
>GV2UCFN02JCYDJ
GGTGAGTAACGCGTAAAGAACTTGCCGGATGGACCGGGATAACAGCTGGAAACGGCTGGCAAGACCGGATACTATGGGCTGGCCGCATGGCTGGCCCATGAAAAGGGATGCCGTCCGAGAGCTTTGCGTCCTATTAGCTGGTTGGTAAGGTGACGGCTTACCAAGGCGATGATAGGTAGCCGGCCTGAGAGGGTGGACGGCCACAAGGGGACTGAGATACGGCCCTTACTCCTACGGGAGGCAGCAGTGGGGAATATTGGACAATGGGGGCAACCCTGATCCAGCAATTCTGTGTGCACGAAGAAGGTTTTCGGATCGTAAAGTGCTTTCAGCAGGGAGGAAGGAAGTGACTGTACCTGCAGAAGAAGCGACGGCTAAATA
>GV2UCFN02IZ7QR
GGTGAGTAACGCGTAAAGAACTTGCCGGATGGACCGGGATAACAGCTGGAAACGGCTGGCAAGACCGGATACTATGGGCTGGCCGCATGGCTGGCCCATGAAAAGGGATGCCGTCCGAGAGCTTTGCGTCCTATTAGCTGGTTGGTAAGGTGACGGCTTACCAAGGCGATGATAGGTAGCCGGCCTGAGAGGGTGGACGGCCACAAGGGGACTGAGATACGGCCCTTACTCCTACGGGAGGCAGCAGTGGGGAATATTGGACAATGGGGGCAACCCTGATCCAGCAATTCTGTGTGCACGAAGAAGGTTTTCGGATCGTAAAGTGCTTTCAGCAGGGAGGAAGGAAGTGACTGTACCTGCAGAAGAAGCGACGGCTAAATA
>GV2UCFN02JRHZF
GGTGAGTAACGCGTAAAGAACTTGCCGGATGGACCGGGATAACAGCTGGAAACGGCTGGCAAGACCGGATACTATGGGCTGGCCGCATGGCTGGCCCATGAAAAGGGATGCCGTCCGAGAGCTTTGCGTCCTATTAGCTGGTTGGTAAGGTGACGGCTTACCAAGGCGATGATAGGTAGCCGGCCTGAGAGGGTGGACGGCCACAAGGGGACTGAGATACGGCCCTTACTCCTACGGGAGGCAGCAGTGGGGAATATTGGACAATGGGGGCAACCCTGATCCAGCAATTCTGTGTGCACGAAGAAGGTTTTCGGATCGTAAAGTGCTTTCAGCAGGGAGGAAGGAAGTGACTGTACCTGCAGAAGAAGCGACGGCTAAATA
>GV2UCFN02GH7QQ
GGTGAGTAACGCGTAAAGAACTTGCCGGATGGACCGGGATAACAGCTGGAAACGGCTGGCAAGACCGGATACTATGGGCTGGCCGCATGGCTGGCCCATGAAAAGGGATGCCGTCCGAGAGCTTTGCGTCCTATTAGCTGGTTGGTAAGGTGACGGCTTACCAAGGCGATGATAGGTAGCCGGCCTGAGAGGGTGGACGGCCACAAGGGGACTGAGATACGGCCCTTACTCCTACGGGAGGCAGCAGTGGGGAATATTGGACAATGGGGGCAACCCTGATCCAGCAATTCTGTGTGCACGAAGAAGGTTTTCGGATCGTAAAGTGCTTTCAGCAGGGAGGAAGGAAGTGACTGTACCTGCAGAAGAAGCGACGGCTAAATA
>GV2UCFN02JXBHY
GGTGAGTAACGCGTAAAGAACTTGCCGGATGGACCGGGATAACAGCTGGAAACGGCTGGCAAGACCGGATACTATGGGCTGGCCGCATGGCTGGCCCATGAAAAGGGATGCCGTCCGAGAGCTTTGCGTCCTATTAGCTGGTTGGTAAGGTGACGGCTTACCAAGGCGATGATAGGTAGCCGGCCTGAGAGGGTGGACGGCCACAAGGGGACTGAGATACGGCCCTTACTCCTACGGGAGGCAGCAGTGGGGAATATTGGACAATGGGGGCAACCCTGATCCAGCAATTCTGTGTGCACGAAGAAGGTTTTCGGATCGTAAAGTGCTTTCAGCAGGGAGGAAGGAAGTGACTGTACCTGCAGAAGAAGCGACGGCTAAATA
>GV2UCFN02HOD1S
GGTGAGTAACGCGTAAAGAACTTGCCGGATGGACCGGGATAACAGCTGGAAACGGCTGGCAAGACCGGATACTATGGGCTGGCCGCATGGCTGGCCCATGAAAAGGGATGCCGTCCGAGAGCTTTGCGTCCTATTAGCTGGTTGGTAAGGTGACGGCTTACCAAGGCGATGATAGGTAGCCGGCCTGAGAGGGTGGACGGCCACAAGGGGACTGAGATACGGCCCTTACTCCTACGGGAGGCAGCAGTGGGGAATATTGGACAATGGGGGCAACCCTGATCCAGCAATTCTGTGTGCACGAAGAAGGTTTTCGGATCGTAAAGTGCTTTCAGCAGGGAGGAAGGAAGTGACTGTACCTGCAGAAGAAGCGACGGCTAAATA
>GV2UCFN02IYU4X
GGTGAGTAACGCGTAAAGAACTTGCCGGATGGACCGGGATAACAGCTGGAAACGGCTGGCAAGACCGGATACTATGGGCTGGCCGCATGGCTGGCCCATGAAAAGGGATGCCGTCCGAGAGCTTTGCGTCCTATTAGCTGGTTGGTAAGGTGACGGCTTACCAAGGCGATGATAGGTAGCCGGCCTGAGAGGGTGGACGGCCACAAGGGGACTGAGATACGGCCCTTACTCCTACGGGAGGCAGCAGTGGGGAATATTGGACAATGGGGGCAACCCTGATCCAGCAATTCTGTGTGCACGAAGAAGGTTTTCGGATCGTAAAGTGCTTTCAGCAGGGAGGAAGGAAGTGACTGTACCTGCAGAAGAAGCGACGGCTAAATA
>GV2UCFN02FMQQ1
GGTGAGTAACGCGTAAAGAACTTGCCGGATGGACCGGGATAACAGCTGGAAACGGCTGGCAAGACCGGATACTATGGGCTGGCCGCATGGCTGGCCCATGAAAAGGGATGCCGTCCGAGAGCTTTGCGTCCTATTAGCTGGTTGGTAAGGTGACGGCTTACCAAGGCGATGATAGGTAGCCGGCCTGAGAGGGTGGACGGCCACAAGGGGACTGAGATACGGCCCTTACTCCTACGGGAGGCAGCAGTGGGGAATATTGGACAATGGGGGCAACCCTGATCCAGCAATTCTGTGTGCACGAAGAAGGTTTTCGGATCGTAAAGTGCTTTCAGCAGGGAGGAAGGAAGTGACTGTACCTGCAGAAGAAGCGACGGCTAAATA
>GV2UCFN02I2XJI
GGTGAGTAACGCGTAAAGAACTTGCCGGATGGACCGGGATAACAGCTGGAAACGGCTGGCAAGACCGGATACTATGGGCTGGCCGCATGGCTGGCCCATGAAAAGGGATGCCGTCCGAGAGCTTTGCGTCCTATTAGCTGGTTGGTAAGGTGACGGCTTACCAAGGCGATGATAGGTAGCCGGCCTGAGAGGGTGGACGGCCACAAGGGGACTGAGATACGGCCCTTACTCCTACGGGAGGCAGCAGTGGGGAATATTGGACAATGGGGGCAACCCTGATCCAGCAATTCTGTGTGCACGAAGAAGGTTTTCGGATCGTAAAGTGCTTTCAGCAGGGAGGAAGGAAGTGACTGTACCTGCAGAAGAAGCGACGGCTAAATA
>GV2UCFN02GH1BG
GGTGAGTAACGCGTAAAGAACTTGCCGGATGGACCGGGATAACAGCTGGAAACGGCTGGCAAGACCGGATACTATGGGCTGGCCGCATGGCTGGCCCATGAAAAGGGATGCCGTCCGAGAGCTTTGCGTCCTATTAGCTGGTTGGTAAGGTGACGGCTTACCAAGGCGATGATAGGTAGCCGGCCTGAGAGGGTGGACGGCCACAAGGGGACTGAGATACGGCCCTTACTCCTACGGGAGGCAGCAGTGGGGAATATTGGACAATGGGGGCAACCCTGATCCAGCAATTCTGTGTGCACGAAGAAGGTTTTCGGATCGTAAAGTGCTTTCAGCAGGGAGGAAGGAAGTGACTGTACCTGCAGAAGAAGCGACGGCTAAATA
>GV2UCFN02H8P78
GGTGAGTAACGCGTAAAGAACTTGCCGGATGGACCGGGATAACAGCTGGAAACGGCTGGCAAGACCGGATACTATGGGCTGGCCGCATGGCTGGCCCATGAAAAGGGATGCCGTCCGAGAGCTTTGCGTCCTATTAGCTGGTTGGTAAGGTGACGGCTTACCAAGGCGATGATAGGTAGCCGGCCTGAGAGGGTGGACGGCCACAAGGGGACTGAGATACGGCCCTTACTCCTACGGGAGGCAGCAGTGGGGAATATTGGACAATGGGGGCAACCCTGATCCAGCAATTCTGTGTGCACGAAGAAGGTTTTCGGATCGTAAAGTGCTTTCAGCAGGGAGGAAGGAAGTGACTGTACCTGCAGAAGAAGCGACGGCTAAATA
>GV2UCFN02HJX5R
GGTGAGTAACGCGTAAAGAACTTGCCGGATGGACCGGGATAACAGCTGGAAACGGCTGGCAAGACCGGATACTATGGGCTGGCCGCATGGCTGGCCCATGAAAAGGGATGCCGTCCGAGAGCTTTGCGTCCTATTAGCTGGTTGGTAAGGTGACGGCTTACCAAGGCGATGATAGGTAGCCGGCCTGAGAGGGTGGACGGCCACAAGGGGACTGAGATACGGCCCTTACTCCTACGGGAGGCAGCAGTGGGGAATATTGGACAATGGGGGCAACCCTGATCCAGCAATTCTGTGTGCACGAAGAAGGTTTTCGGATCGTAAAGTGCTTTCAGCAGGGAGGAAGGAAGTGACTGTACCTGCAGAAGAAGCGACGGCTAAATA
>GV2UCFN02HL9KX
GGTGAGTAACGCGTAAAGAACTTGCCGGATGGACCGGGATAACAGCTGGAAACGGCTGGCAAGACCGGATACTATGGGCTGGCCGCATGGCTGGCCCATGAAAAGGGATGCCGTCCGAGAGCTTTGCGTCCTATTAGCTGGTTGGTAAGGTGACGGCTTACCAAGGCGATGATAGGTAGCCGGCCTGAGAGGGTGGACGGCCACAAGGGGACTGAGATACGGCCCTTACTCCTACGGGAGGCAGCAGTGGGGAATATTGGACAATGGGGGCAACCCTGATCCAGCAATTCTGTGTGCACGAAGAAGGTTTTCGGATCGTAAAGTGCTTTCAGCAGGGAGGAAGGAAGTGACTGTACCTGCAGAAGAAGCGACGGCTAAATA
>GV2UCFN02IHN9E
GGTGAGTAACGCGTAAAGAACTTGCCGGATGGACCGGGATAACAGCTGGAAACGGCTGGCAAGACCGGATACTATGGGCTGGCCGCATGGCTGGCCCATGAAAAGGGATGCCGTCCGAGAGCTTTGCGTCCTATTAGCTGGTTGGTAAGGTGACGGCTTACCAAGGCGATGATAGGTAGCCGGCCTGAGAGGGTGGACGGCCACAAGGGGACTGAGATACGGCCCTTACTCCTACGGGAGGCAGCAGTGGGGAATATTGGACAATGGGGGCAACCCTGATCCAGCAATTCTGTGTGCACGAAGAAGGTTTTCGGATCGTAAAGTGCTTTCAGCAGGGAGGAAGGAAGTGACTGTACCTGCAGAAGAAGCGACGGCTAAATA
>GV2UCFN02JD058
GGTGAGTAACGCGTAAAGAACTTGCCGGATGGACCGGGATAACAGCTGGAAACGGCTGGCAAGACCGGATACTATGGGCTGGCCGCATGGCTGGCCCATGAAAAGGGATGCCGTCCGAGAGCTTTGCGTCCTATTAGCTGGTTGGTAAGGTGACGGCTTACCAAGGCGATGATAGGTAGCCGGCCTGAGAGGGTGGACGGCCACAAGGGGACTGAGATACGGCCCTTACTCCTACGGGAGGCAGCAGTGGGGAATATTGGACAATGGGGGCAACCCTGATCCAGCAATTCTGTGTGCACGAAGAAGGTTTTCGGATCGTAAAGTGCTTTCAGCAGGGAGGAAGGAAGTGACTGTACCTGCAGAAGAAGCGACGGCTAAATA
>GV2UCFN02G2VRD
GGTGAGTAACGCGTAAAGAACTTGCCGGATGGACCGGGATAACAGCTGGAAACGGCTGGCAAGACCGGATACTATGGGCTGGCCGCATGGCTGGCCCATGAAAAGGGATGCCGTCCGAGAGCTTTGCGTCCTATTAGCTGGTTGGTAAGGTGACGGCTTACCAAGGCGATGATAGGTAGCCGGCCTGAGAGGGTGGACGGCCACAAGGGGACTGAGATACGGCCCTTACTCCTACGGGAGGCAGCAGTGGGGAATATTGGACAATGGGGGCAACCCTGATCCAGCAATTCTGTGTGCACGAAGAAGGTTTTCGGATCGTAAAGTGCTTTCAGCAGGGAGGAAGGAAGTGACTGTACCTGCAGAAGAAGCGACGGCTAAATA
>GV2UCFN02JWH8U
GGTGAGTAACGCGTAAAGAACTTGCCGGATGGACCGGGATAACAGCTGGAAACGGCTGGCAAGACCGGATACTATGGGCTGGCCGCATGGCTGGCCCATGAAAAGGGATGCCGTCCGAGAGCTTTGCGTCCTATTAGCTGGTTGGTAAGGTGACGGCTTACCAAGGCGATGATAGGTAGCCGGCCTGAGAGGGTGGACGGCCACAAGGGGACTGAGATACGGCCCTTACTCCTACGGGAGGCAGCAGTGGGGAATATTGGACAATGGGGGCAACCCTGATCCAGCAATTCTGTGTGCACGAAGAAGGTTTTCGGATCGTAAAGTGCTTTCAGCAGGGAGGAAGGAAGTGACTGTACCTGCAGAAGAAGCGACGGCTAAATA
>GV2UCFN02GC0VO
GGTGAGTAACGCGTAAAGAACTTGCCGGATGGACCGGGATAACAGCTGGAAACGGCTGGCAAGACCGGATACTATGGGCTGGCCGCATGGCTGGCCCATGAAAAGGGATGCCGTCCGAGAGCTTTGCGTCCTATTAGCTGGTTGGTAAGGTGACGGCTTACCAAGGCGATGATAGGTAGCCGGCCTGAGAGGGTGGACGGCCACAAGGGGACTGAGATACGGCCCTTACTCCTACGGGAGGCAGCAGTGGGGAATATTGGACAATGGGGGCAACCCTGATCCAGCAATTCTGTGTGCACGAAGAAGGTTTTCGGATCGTAAAGTGCTTTCAGCAGGGAGGAAGGAAGTGACTGTACCTGCAGAAGAAGCGACGGCTAAATA
>GV2UCFN02F0A1D
GGTGAGTAACGCGTAAAGAACTTGCCGGATGGACCGGGATAACAGCTGGAAACGGCTGGCAAGACCGGATACTATGGGCTGGCCGCATGGCTGGCCCATGAAAAGGGATGCCGTCCGAGAGCTTTGCGTCCTATTAGCTGGTTGGTAAGGTGACGGCTTACCAAGGCGATGATAGGTAGCCGGCCTGAGAGGGTGGACGGCCACAAGGGGACTGAGATACGGCCCTTACTCCTACGGGAGGCAGCAGTGGGGAATATTGGACAATGGGGGCAACCCTGATCCAGCAATTCTGTGTGCACGAAGAAGGTTTTCGGATCGTAAAGTGCTTTCAGCAGGGAGGAAGGAAGTGACTGTACCTGCAGAAGAAGCGACGGCTAAATA
>GV2UCFN02IYYUZ
GGTGAGTAACGCGTAAAGAACTTGCCGGATGGACCGGGATAACAGCTGGAAACGGCTGGCAAGACCGGATACTATGGGCTGGCCGCATGGCTGGCCCATGAAAAGGGATGCCGTCCGAGAGCTTTGCGTCCTATTAGCTGGTTGGTAAGGTGACGGCTTACCAAGGCGATGATAGGTAGCCGGCCTGAGAGGGTGGACGGCCACAAGGGGACTGAGATACGGCCCTTACTCCTACGGGAGGCAGCAGTGGGGAATATTGGACAATGGGGGCAACCCTGATCCAGCAATTCTGTGTGCACGAAGAAGGTTTTCGGATCGTAAAGTGCTTTCAGCAGGGAGGAAGGAAGTGACTGTACCTGCAGAAGAAGCGACGGCTAAATA
>GV2UCFN02FZDFC
GGTGAGTAACGCGTAAAGAACTTGCCGGATGGACCGGGATAACAGCTGGAAACGGCTGGCAAGACCGGATACTATGGGCTGGCCGCATGGCTGGCCCATGAAAAGGGATGCCGTCCGAGAGCTTTGCGTCCTATTAGCTGGTTGGTAAGGTGACGGCTTACCAAGGCGATGATAGGTAGCCGGCCTGAGAGGGTGGACGGCCACAAGGGGACTGAGATACGGCCCTTACTCCTACGGGAGGCAGCAGTGGGGAATATTGGACAATGGGGGCAACCCTGATCCAGCAATTCTGTGTGCACGAAGAAGGTTTTCGGATCGTAAAGTGCTTTCAGCAGGGAGGAAGGAAGTGACTGTACCTGCAGAAGAAGCGACGGCTAAATA
>GV2UCFN02FH018
GGTGAGTAACGCGTAAAGAACTTGCCGGATGGACCGGGATAACAGCTGGAAACGGCTGGCAAGACCGGATACTATGGGCTGGCCGCATGGCTGGCCCATGAAAAGGGATGCCGTCCGAGAGCTTTGCGTCCTATTAGCTGGTTGGTAAGGTGACGGCTTACCAAGGCGATGATAGGTAGCCGGCCTGAGAGGGTGGACGGCCACAAGGGGACTGAGATACGGCCCTTACTCCTACGGGAGGCAGCAGTGGGGAATATTGGACAATGGGGGCAACCCTGATCCAGCAATTCTGTGTGCACGAAGAAGGTTTTCGGATCGTAAAGTGCTTTCAGCAGGGAGGAAGGAAGTGACTGTACCTGCAGAAGAAGCGACGGCTAAATA
>GV2UCFN02G26DW
GGTGAGTAACGCGTAAAGAACTTGCCGGATGGACCGGGATAACAGCTGGAAACGGCTGGCAAGACCGGATACTATGGGCTGGCCGCATGGCTGGCCCATGAAAAGGGATGCCGTCCGAGAGCTTTGCGTCCTATTAGCTGGTTGGTAAGGTGACGGCTTACCAAGGCGATGATAGGTAGCCGGCCTGAGAGGGTGGACGGCCACAAGGGGACTGAGATACGGCCCTTACTCCTACGGGAGGCAGCAGTGGGGAATATTGGACAATGGGGGCAACCCTGATCCAGCAATTCTGTGTGCACGAAGAAGGTTTTCGGATCGTAAAGTGCTTTCAGCAGGGAGGAAGGAAGTGACTGTACCTGCAGAAGAAGCGACGGCTAAATA
>GV2UCFN02GBAO5
GGTGAGTAACGCGTAAAGAACTTGCCGGATGGACCGGGATAACAGCTGGAAACGGCTGGCAAGACCGGATACTATGGGCTGGCCGCATGGCTGGCCCATGAAAAGGGATGCCGTCCGAGAGCTTTGCGTCCTATTAGCTGGTTGGTAAGGTGACGGCTTACCAAGGCGATGATAGGTAGCCGGCCTGAGAGGGTGGACGGCCACAAGGGGACTGAGATACGGCCCTTACTCCTACGGGAGGCAGCAGTGGGGAATATTGGACAATGGGGGCAACCCTGATCCAGCAATTCTGTGTGCACGAAGAAGGTTTTCGGATCGTAAAGTGCTTTCAGCAGGGAGGAAGGAAGTGACTGTACCTGCAGAAGAAGCGACGGCTAAATA
>GV2UCFN02HKAZ7
GGTGAGTAACGCGTAAAGAACTTGCCGGATGGACCGGGATAACAGCTGGAAACGGCTGGCAAGACCGGATACTATGGGCTGGCCGCATGGCTGGCCCATGAAAAGGGATGCCGTCCGAGAGCTTTGCGTCCTATTAGCTGGTTGGTAAGGTGACGGCTTACCAAGGCGATGATAGGTAGCCGGCCTGAGAGGGTGGACGGCCACAAGGGGACTGAGATACGGCCCTTACTCCTACGGGAGGCAGCAGTGGGGAATATTGGACAATGGGGGCAACCCTGATCCAGCAATTCTGTGTGCACGAAGAAGGTTTTCGGATCGTAAAGTGCTTTCAGCAGGGAGGAAGGAAGTGACTGTACCTGCAGAAGAAGCGACGGCTAAATA
>GV2UCFN02HMYI0
GGTGAGTAACGCGTAAAGAACTTGCCGGATGGACCGGGATAACAGCTGGAAACGGCTGGCAAGACCGGATACTATGGGCTGGCCGCATGGCTGGCCCATGAAAAGGGATGCCGTCCGAGAGCTTTGCGTCCTATTAGCTGGTTGGTAAGGTGACGGCTTACCAAGGCGATGATAGGTAGCCGGCCTGAGAGGGTGGACGGCCACAAGGGGACTGAGATACGGCCCTTACTCCTACGGGAGGCAGCAGTGGGGAATATTGGACAATGGGGGCAACCCTGATCCAGCAATTCTGTGTGCACGAAGAAGGTTTTCGGATCGTAAAGTGCTTTCAGCAGGGAGGAAGGAAGTGACTGTACCTGCAGAAGAAGCGACGGCTAAATA
>GV2UCFN02GIHXH
GGTGAGTAACGCGTAAAGAACTTGCCGGATGGACCGGGATAACAGCTGGAAACGGCTGGCAAGACCGGATACTATGGGCTGGCCGCATGGCTGGCCCATGAAAAGGGATGCCGTCCGAGAGCTTTGCGTCCTATTAGCTGGTTGGTAAGGTGACGGCTTACCAAGGCGATGATAGGTAGCCGGCCTGAGAGGGTGGACGGCCACAAGGGGACTGAGATACGGCCCTTACTCCTACGGGAGGCAGCAGTGGGGAATATTGGACAATGGGGGCAACCCTGATCCAGCAATTCTGTGTGCACGAAGAAGGTTTTCGGATCGTAAAGTGCTTTCAGCAGGGAGGAAGGAAGTGACTGTACCTGCAGAAGAAGCGACGGCTAAATA
>GV2UCFN02GZKJV
GGTGAGTAACGCGTAAAGAACTTGCCGGATGGACCGGGATAACAGCTGGAAACGGCTGGCAAGACCGGATACTATGGGCTGGCCGCATGGCTGGCCCATGAAAAGGGATGCCGTCCGAGAGCTTTGCGTCCTATTAGCTGGTTGGTAAGGTGACGGCTTACCAAGGCGATGATAGGTAGCCGGCCTGAGAGGGTGGACGGCCACAAGGGGACTGAGATACGGCCCTTACTCCTACGGGAGGCAGCAGTGGGGAATATTGGACAATGGGGGCAACCCTGATCCAGCAATTCTGTGTGCACGAAGAAGGTTTTCGGATCGTAAAGTGCTTTCAGCAGGGAGGAAGGAAGTGACTGTACCTGCAGAAGAAGCGACGGCTAAATA
>GV2UCFN02F966L
GGTGAGTAACGCGTAAAGAACTTGCCGGATGGACCGGGATAACAGCTGGAAACGGCTGGCAAGACCGGATACTATGGGCTGGCCGCATGGCTGGCCCATGAAAAGGGATGCCGTCCGAGAGCTTTGCGTCCTATTAGCTGGTTGGTAAGGTGACGGCTTACCAAGGCGATGATAGGTAGCCGGCCTGAGAGGGTGGACGGCCACAAGGGGACTGAGATACGGCCCTTACTCCTACGGGAGGCAGCAGTGGGGAATATTGGACAATGGGGGCAACCCTGATCCAGCAATTCTGTGTGCACGAAGAAGGTTTTCGGATCGTAAAGTGCTTTCAGCAGGGAGGAAGGAAGTGACTGTACCTGCAGAAGAAGCGACGGCTAAATA
>GV2UCFN02F8B48
GGTGAGTAACGCGTAAAGAACTTGCCGGATGGACCGGGATAACAGCTGGAAACGGCTGGCAAGACCGGATACTATGGGCTGGCCGCATGGCTGGCCCATGAAAAGGGATGCCGTCCGAGAGCTTTGCGTCCTATTAGCTGGTTGGTAAGGTGACGGCTTACCAAGGCGATGATAGGTAGCCGGCCTGAGAGGGTGGACGGCCACAAGGGGACTGAGATACGGCCCTTACTCCTACGGGAGGCAGCAGTGGGGAATATTGGACAATGGGGGCAACCCTGATCCAGCAATTCTGTGTGCACGAAGAAGGTTTTCGGATCGTAAAGTGCTTTCAGCAGGGAGGAAGGAAGTGACTGTACCTGCAGAAGAAGCGACGGCTAAATA
>GV2UCFN02IAOZV
GGTGAGTAACGCGTAAAGAACTTGCCGGATGGACCGGGATAACAGCTGGAAACGGCTGGCAAGACCGGATACTATGGGCTGGCCGCATGGCTGGCCCATGAAAAGGGATGCCGTCCGAGAGCTTTGCGTCCTATTAGCTGGTTGGTAAGGTGACGGCTTACCAAGGCGATGATAGGTAGCCGGCCTGAGAGGGTGGACGGCCACAAGGGGACTGAGATACGGCCCTTACTCCTACGGGAGGCAGCAGTGGGGAATATTGGACAATGGGGGCAACCCTGATCCAGCAATTCTGTGTGCACGAAGAAGGTTTTCGGATCGTAAAGTGCTTTCAGCAGGGAGGAAGGAAGTGACTGTACCTGCAGAAGAAGCGACGGCTAAATA
>GV2UCFN02IVUK6
GGTGAGTAACGCGTAAAGAACTTGCCGGATGGACCGGGATAACAGCTGGAAACGGCTGGCAAGACCGGATACTATGGGCTGGCCGCATGGCTGGCCCATGAAAAGGGATGCCGTCCGAGAGCTTTGCGTCCTATTAGCTGGTTGGTAAGGTGACGGCTTACCAAGGCGATGATAGGTAGCCGGCCTGAGAGGGTGGACGGCCACAAGGGGACTGAGATACGGCCCTTACTCCTACGGGAGGCAGCAGTGGGGAATATTGGACAATGGGGGCAACCCTGATCCAGCAATTCTGTGTGCACGAAGAAGGTTTTCGGATCGTAAAGTGCTTTCAGCAGGGAGGAAGGAAGTGACTGTACCTGCAGAAGAAGCGACGGCTAAATA
>GV2UCFN02FJYY9
GGTGAGTAACGCGTAAAGAACTTGCCGGATGGACCGGGATAACAGCTGGAAACGGCTGGCAAGACCGGATACTATGGGCTGGCCGCATGGCTGGCCCATGAAAAGGGATGCCGTCCGAGAGCTTTGCGTCCTATTAGCTGGTTGGTAAGGTGACGGCTTACCAAGGCGATGATAGGTAGCCGGCCTGAGAGGGTGGACGGCCACAAGGGGACTGAGATACGGCCCTTACTCCTACGGGAGGCAGCAGTGGGGAATATTGGACAATGGGGGCAACCCTGATCCAGCAATTCTGTGTGCACGAAGAAGGTTTTCGGATCGTAAAGTGCTTTCAGCAGGGAGGAAGGAAGTGACTGTACCTGCAGAAGAAGCGACGGCTAAATA
>GV2UCFN02GSC11
GGTGAGTAACGCGTAAAGAACTTGCCGGATGGACCGGGATAACAGCTGGAAACGGCTGGCAAGACCGGATACTATGGGCTGGCCGCATGGCTGGCCCATGAAAAGGGATGCCGTCCGAGAGCTTTGCGTCCTATTAGCTGGTTGGTAAGGTGACGGCTTACCAAGGCGATGATAGGTAGCCGGCCTGAGAGGGTGGACGGCCACAAGGGGACTGAGATACGGCCCTTACTCCTACGGGAGGCAGCAGTGGGGAATATTGGACAATGGGGGCAACCCTGATCCAGCAATTCTGTGTGCACGAAGAAGGTTTTCGGATCGTAAAGTGCTTTCAGCAGGGAGGAAGGAAGTGACTGTACCTGCAGAAGAAGCGACGGCTAAATA
>GV2UCFN02GYFJE
GGTGAGTAACGCGTAAAGAACTTGCCGGATGGACCGGGATAACAGCTGGAAACGGCTGGCAAGACCGGATACTATGGGCTGGCCGCATGGCTGGCCCATGAAAAGGGATGCCGTCCGAGAGCTTTGCGTCCTATTAGCTGGTTGGTAAGGTGACGGCTTACCAAGGCGATGATAGGTAGCCGGCCTGAGAGGGTGGACGGCCACAAGGGGACTGAGATACGGCCCTTACTCCTACGGGAGGCAGCAGTGGGGAATATTGGACAATGGGGGCAACCCTGATCCAGCAATTCTGTGTGCACGAAGAAGGTTTTCGGATCGTAAAGTGCTTTCAGCAGGGAGGAAGGAAGTGACTGTACCTGCAGAAGAAGCGACGGCTAAATA
>GV2UCFN02FQBRU
GGTGAGTAACGCGTAAAGAACTTGCCGGATGGACCGGGATAACAGCTGGAAACGGCTGGCAAGACCGGATACTATGGGCTGGCCGCATGGCTGGCCCATGAAAAGGGATGCCGTCCGAGAGCTTTGCGTCCTATTAGCTGGTTGGTAAGGTGACGGCTTACCAAGGCGATGATAGGTAGCCGGCCTGAGAGGGTGGACGGCCACAAGGGGACTGAGATACGGCCCTTACTCCTACGGGAGGCAGCAGTGGGGAATATTGGACAATGGGGGCAACCCTGATCCAGCAATTCTGTGTGCACGAAGAAGGTTTTCGGATCGTAAAGTGCTTTCAGCAGGGAGGAAGGAAGTGACTGTACCTGCAGAAGAAGCGACGGCTAAATA
>GV2UCFN02G9TPP
GGTGAGTAACGCGTAAAGAACTTGCCGGATGGACCGGGATAACAGCTGGAAACGGCTGGCAAGACCGGATACTATGGGCTGGCCGCATGGCTGGCCCATGAAAAGGGATGCCGTCCGAGAGCTTTGCGTCCTATTAGCTGGTTGGTAAGGTGACGGCTTACCAAGGCGATGATAGGTAGCCGGCCTGAGAGGGTGGACGGCCACAAGGGGACTGAGATACGGCCCTTACTCCTACGGGAGGCAGCAGTGGGGAATATTGGACAATGGGGGCAACCCTGATCCAGCAATTCTGTGTGCACGAAGAAGGTTTTCGGATCGTAAAGTGCTTTCAGCAGGGAGGAAGGAAGTGACTGTACCTGCAGAAGAAGCGACGGCTAAATA
>GV2UCFN02FX61B
GGTGAGTAACGCGTAAAGAACTTGCCGGATGGACCGGGATAACAGCTGGAAACGGCTGGCAAGACCGGATACTATGGGCTGGCCGCATGGCTGGCCCATGAAAAGGGATGCCGTCCGAGAGCTTTGCGTCCTATTAGCTGGTTGGTAAGGTGACGGCTTACCAAGGCGATGATAGGTAGCCGGCCTGAGAGGGTGGACGGCCACAAGGGGACTGAGATACGGCCCTTACTCCTACGGGAGGCAGCAGTGGGGAATATTGGACAATGGGGGCAACCCTGATCCAGCAATTCTGTGTGCACGAAGAAGGTTTTCGGATCGTAAAGTGCTTTCAGCAGGGAGGAAGGAAGTGACTGTACCTGCAGAAGAAGCGACGGCTAAATA
>GV2UCFN02JUY3D
GGTGAGTAACGCGTAAAGAACTTGCCGGATGGACCGGGATAACAGCTGGAAACGGCTGGCAAGACCGGATACTATGGGCTGGCCGCATGGCTGGCCCATGAAAAGGGATGCCGTCCGAGAGCTTTGCGTCCTATTAGCTGGTTGGTAAGGTGACGGCTTACCAAGGCGATGATAGGTAGCCGGCCTGAGAGGGTGGACGGCCACAAGGGGACTGAGATACGGCCCTTACTCCTACGGGAGGCAGCAGTGGGGAATATTGGACAATGGGGGCAACCCTGATCCAGCAATTCTGTGTGCACGAAGAAGGTTTTCGGATCGTAAAGTGCTTTCAGCAGGGAGGAAGGAAGTGACTGTACCTGCAGAAGAAGCGACGGCTAAATA
>GV2UCFN02HT1FD
GGTGAGTAACGCGTAAAGAACTTGCCGGATGGACCGGGATAACAGCTGGAAACGGCTGGCAAGACCGGATACTATGGGCTGGCCGCATGGCTGGCCCATGAAAAGGGATGCCGTCCGAGAGCTTTGCGTCCTATTAGCTGGTTGGTAAGGTGACGGCTTACCAAGGCGATGATAGGTAGCCGGCCTGAGAGGGTGGACGGCCACAAGGGGACTGAGATACGGCCCTTACTCCTACGGGAGGCAGCAGTGGGGAATATTGGACAATGGGGGCAACCCTGATCCAGCAATTCTGTGTGCACGAAGAAGGTTTTCGGATCGTAAAGTGCTTTCAGCAGGGAGGAAGGAAGTGACTGTACCTGCAGAAGAAGCGACGGCTAAATA
>GV2UCFN02F66WT
GGTGAGTAACGCGTAAAGAACTTGCCGGATGGACCGGGATAACAGCTGGAAACGGCTGGCAAGACCGGATACTATGGGCTGGCCGCATGGCTGGCCCATGAAAAGGGATGCCGTCCGAGAGCTTTGCGTCCTATTAGCTGGTTGGTAAGGTGACGGCTTACCAAGGCGATGATAGGTAGCCGGCCTGAGAGGGTGGACGGCCACAAGGGGACTGAGATACGGCCCTTACTCCTACGGGAGGCAGCAGTGGGGAATATTGGACAATGGGGGCAACCCTGATCCAGCAATTCTGTGTGCACGAAGAAGGTTTTCGGATCGTAAAGTGCTTTCAGCAGGGAGGAAGGAAGTGACTGTACCTGCAGAAGAAGCGACGGCTAAATA
>GV2UCFN02JUXM1
GGTGAGTAACGCGTAAAGAACTTGCCGGATGGACCGGGATAACAGCTGGAAACGGCTGGCAAGACCGGATACTATGGGCTGGCCGCATGGCTGGCCCATGAAAAGGGATGCCGTCCGAGAGCTTTGCGTCCTATTAGCTGGTTGGTAAGGTGACGGCTTACCAAGGCGATGATAGGTAGCCGGCCTGAGAGGGTGGACGGCCACAAGGGGACTGAGATACGGCCCTTACTCCTACGGGAGGCAGCAGTGGGGAATATTGGACAATGGGGGCAACCCTGATCCAGCAATTCTGTGTGCACGAAGAAGGTTTTCGGATCGTAAAGTGCTTTCAGCAGGGAGGAAGGAAGTGACTGTACCTGCAGAAGAAGCGACGGCTAAATA
>GV2UCFN02IV7O6
GGTGAGTAACGCGTAAAGAACTTGCCGGATGGACCGGGATAACAGCTGGAAACGGCTGGCAAGACCGGATACTATGGGCTGGCCGCATGGCTGGCCCATGAAAAGGGATGCCGTCCGAGAGCTTTGCGTCCTATTAGCTGGTTGGTAAGGTGACGGCTTACCAAGGCGATGATAGGTAGCCGGCCTGAGAGGGTGGACGGCCACAAGGGGACTGAGATACGGCCCTTACTCCTACGGGAGGCAGCAGTGGGGAATATTGGACAATGGGGGCAACCCTGATCCAGCAATTCTGTGTGCACGAAGAAGGTTTTCGGATCGTAAAGTGCTTTCAGCAGGGAGGAAGGAAGTGACTGTACCTGCAGAAGAAGCGACGGCTAAATA
>GV2UCFN02JIHQE
GGTGAGTAACGCGTAAAGAACTTGCCGGATGGACCGGGATAACAGCTGGAAACGGCTGGCAAGACCGGATACTATGGGCTGGCCGCATGGCTGGCCCATGAAAAGGGATGCCGTCCGAGAGCTTTGCGTCCTATTAGCTGGTTGGTAAGGTGACGGCTTACCAAGGCGATGATAGGTAGCCGGCCTGAGAGGGTGGACGGCCACAAGGGGACTGAGATACGGCCCTTACTCCTACGGGAGGCAGCAGTGGGGAATATTGGACAATGGGGGCAACCCTGATCCAGCAATTCTGTGTGCACGAAGAAGGTTTTCGGATCGTAAAGTGCTTTCAGCAGGGAGGAAGGAAGTGACTGTACCTGCAGAAGAAGCGACGGCTAAATA
>GV2UCFN02F5KXK
GGTGAGTAACGCGTAAAGAACTTGCCGGATGGACCGGGATAACAGCTGGAAACGGCTGGCAAGACCGGATACTATGGGCTGGCCGCATGGCTGGCCCATGAAAAGGGATGCCGTCCGAGAGCTTTGCGTCCTATTAGCTGGTTGGTAAGGTGACGGCTTACCAAGGCGATGATAGGTAGCCGGCCTGAGAGGGTGGACGGCCACAAGGGGACTGAGATACGGCCCTTACTCCTACGGGAGGCAGCAGTGGGGAATATTGGACAATGGGGGCAACCCTGATCCAGCAATTCTGTGTGCACGAAGAAGGTTTTCGGATCGTAAAGTGCTTTCAGCAGGGAGGAAGGAAGTGACTGTACCTGCAGAAGAAGCGACGGCTAAATA
>GV2UCFN02F7886
GGTGAGTAACGCGTAAAGAACTTGCCGGATGGACCGGGATAACAGCTGGAAACGGCTGGCAAGACCGGATACTATGGGCTGGCCGCATGGCTGGCCCATGAAAAGGGATGCCGTCCGAGAGCTTTGCGTCCTATTAGCTGGTTGGTAAGGTGACGGCTTACCAAGGCGATGATAGGTAGCCGGCCTGAGAGGGTGGACGGCCACAAGGGGACTGAGATACGGCCCTTACTCCTACGGGAGGCAGCAGTGGGGAATATTGGACAATGGGGGCAACCCTGATCCAGCAATTCTGTGTGCACGAAGAAGGTTTTCGGATCGTAAAGTGCTTTCAGCAGGGAGGAAGGAAGTGACTGTACCTGCAGAAGAAGCGACGGCTAAATA
>GV2UCFN02IIX91
GGTGAGTAACGCGTAAAGAACTTGCCGGATGGACCGGGATAACAGCTGGAAACGGCTGGCAAGACCGGATACTATGGGCTGGCCGCATGGCTGGCCCATGAAAAGGGATGCCGTCCGAGAGCTTTGCGTCCTATTAGCTGGTTGGTAAGGTGACGGCTTACCAAGGCGATGATAGGTAGCCGGCCTGAGAGGGTGGACGGCCACAAGGGGACTGAGATACGGCCCTTACTCCTACGGGAGGCAGCAGTGGGGAATATTGGACAATGGGGGCAACCCTGATCCAGCAATTCTGTGTGCACGAAGAAGGTTTTCGGATCGTAAAGTGCTTTCAGCAGGGAGGAAGGAAGTGACTGTACCTGCAGAAGAAGCGACGGCTAAATA
>GV2UCFN02FKOZK
GGTGAGTAACGCGTAAAGAACTTGCCGGATGGACCGGGATAACAGCTGGAAACGGCTGGCAAGACCGGATACTATGGGCTGGCCGCATGGCTGGCCCATGAAAAGGGATGCCGTCCGAGAGCTTTGCGTCCTATTAGCTGGTTGGTAAGGTGACGGCTTACCAAGGCGATGATAGGTAGCCGGCCTGAGAGGGTGGACGGCCACAAGGGGACTGAGATACGGCCCTTACTCCTACGGGAGGCAGCAGTGGGGAATATTGGACAATGGGGGCAACCCTGATCCAGCAATTCTGTGTGCACGAAGAAGGTTTTCGGATCGTAAAGTGCTTTCAGCAGGGAGGAAGGAAGTGACTGTACCTGCAGAAGAAGCGACGGCTAAATA
>GV2UCFN02G1N5E
GGTGAGTAACGCGTAAAGAACTTGCCGGATGGACCGGGATAACAGCTGGAAACGGCTGGCAAGACCGGATACTATGGGCTGGCCGCATGGCTGGCCCATGAAAAGGGATGCCGTCCGAGAGCTTTGCGTCCTATTAGCTGGTTGGTAAGGTGACGGCTTACCAAGGCGATGATAGGTAGCCGGCCTGAGAGGGTGGACGGCCACAAGGGGACTGAGATACGGCCCTTACTCCTACGGGAGGCAGCAGTGGGGAATATTGGACAATGGGGGCAACCCTGATCCAGCAATTCTGTGTGCACGAAGAAGGTTTTCGGATCGTAAAGTGCTTTCAGCAGGGAGGAAGGAAGTGACTGTACCTGCAGAAGAAGCGACGGCTAAATA
>GV2UCFN02HRCW5
GGTGAGTAACGCGTAAAGAACTTGCCGGATGGACCGGGATAACAGCTGGAAACGGCTGGCAAGACCGGATACTATGGGCTGGCCGCATGGCTGGCCCATGAAAAGGGATGCCGTCCGAGAGCTTTGCGTCCTATTAGCTGGTTGGTAAGGTGACGGCTTACCAAGGCGATGATAGGTAGCCGGCCTGAGAGGGTGGACGGCCACAAGGGGACTGAGATACGGCCCTTACTCCTACGGGAGGCAGCAGTGGGGAATATTGGACAATGGGGGCAACCCTGATCCAGCAATTCTGTGTGCACGAAGAAGGTTTTCGGATCGTAAAGTGCTTTCAGCAGGGAGGAAGGAAGTGACTGTACCTGCAGAAGAAGCGACGGCTAAATA
>GV2UCFN02GZW8G
GGTGAGTAACGCGTAAAGAACTTGCCGGATGGACCGGGATAACAGCTGGAAACGGCTGGCAAGACCGGATACTATGGGCTGGCCGCATGGCTGGCCCATGAAAAGGGATGCCGTCCGAGAGCTTTGCGTCCTATTAGCTGGTTGGTAAGGTGACGGCTTACCAAGGCGATGATAGGTAGCCGGCCTGAGAGGGTGGACGGCCACAAGGGGACTGAGATACGGCCCTTACTCCTACGGGAGGCAGCAGTGGGGAATATTGGACAATGGGGGCAACCCTGATCCAGCAATTCTGTGTGCACGAAGAAGGTTTTCGGATCGTAAAGTGCTTTCAGCAGGGAGGAAGGAAGTGACTGTACCTGCAGAAGAAGCGACGGCTAAATA
>GV2UCFN02JXQDJ
GGTGAGTAACGCGTAAAGAACTTGCCGGATGGACCGGGATAACAGCTGGAAACGGCTGGCAAGACCGGATACTATGGGCTGGCCGCATGGCTGGCCCATGAAAAGGGATGCCGTCCGAGAGCTTTGCGTCCTATTAGCTGGTTGGTAAGGTGACGGCTTACCAAGGCGATGATAGGTAGCCGGCCTGAGAGGGTGGACGGCCACAAGGGGACTGAGATACGGCCCTTACTCCTACGGGAGGCAGCAGTGGGGAATATTGGACAATGGGGGCAACCCTGATCCAGCAATTCTGTGTGCACGAAGAAGGTTTTCGGATCGTAAAGTGCTTTCAGCAGGGAGGAAGGAAGTGACTGTACCTGCAGAAGAAGCGACGGCTAAATA
>GV2UCFN02JMMC1
GGTGAGTAACGCGTAAAGAACTTGCCGGATGGACCGGGATAACAGCTGGAAACGGCTGGCAAGACCGGATACTATGGGCTGGCCGCATGGCTGGCCCATGAAAAGGGATGCCGTCCGAGAGCTTTGCGTCCTATTAGCTGGTTGGTAAGGTGACGGCTTACCAAGGCGATGATAGGTAGCCGGCCTGAGAGGGTGGACGGCCACAAGGGGACTGAGATACGGCCCTTACTCCTACGGGAGGCAGCAGTGGGGAATATTGGACAATGGGGGCAACCCTGATCCAGCAATTCTGTGTGCACGAAGAAGGTTTTCGGATCGTAAAGTGCTTTCAGCAGGGAGGAAGGAAGTGACTGTACCTGCAGAAGAAGCGACGGCTAAATA
>GV2UCFN02HJMZ7
GGTGAGTAACGCGTAAAGAACTTGCCGGATGGACCGGGATAACAGCTGGAAACGGCTGGCAAGACCGGATACTATGGGCTGGCCGCATGGCTGGCCCATGAAAAGGGATGCCGTCCGAGAGCTTTGCGTCCTATTAGCTGGTTGGTAAGGTGACGGCTTACCAAGGCGATGATAGGTAGCCGGCCTGAGAGGGTGGACGGCCACAAGGGGACTGAGATACGGCCCTTACTCCTACGGGAGGCAGCAGTGGGGAATATTGGACAATGGGGGCAACCCTGATCCAGCAATTCTGTGTGCACGAAGAAGGTTTTCGGATCGTAAAGTGCTTTCAGCAGGGAGGAAGGAAGTGACTGTACCTGCAGAAGAAGCGACGGCTAAATA
>GV2UCFN02FRRVE
GGTGAGTAACGCGTAAAGAACTTGCCGGATGGACCGGGATAACAGCTGGAAACGGCTGGCAAGACCGGATACTATGGGCTGGCCGCATGGCTGGCCCATGAAAAGGGATGCCGTCCGAGAGCTTTGCGTCCTATTAGCTGGTTGGTAAGGTGACGGCTTACCAAGGCGATGATAGGTAGCCGGCCTGAGAGGGTGGACGGCCACAAGGGGACTGAGATACGGCCCTTACTCCTACGGGAGGCAGCAGTGGGGAATATTGGACAATGGGGGCAACCCTGATCCAGCAATTCTGTGTGCACGAAGAAGGTTTTCGGATCGTAAAGTGCTTTCAGCAGGGAGGAAGGAAGTGACTGTACCTGCAGAAGAAGCGACGGCTAAATA
>GV2UCFN02J3FDY
GGTGAGTAACGCGTAAAGAACTTGCCGGATGGACCGGGATAACAGCTGGAAACGGCTGGCAAGACCGGATACTATGGGCTGGCCGCATGGCTGGCCCATGAAAAGGGATGCCGTCCGAGAGCTTTGCGTCCTATTAGCTGGTTGGTAAGGTGACGGCTTACCAAGGCGATGATAGGTAGCCGGCCTGAGAGGGTGGACGGCCACAAGGGGACTGAGATACGGCCCTTACTCCTACGGGAGGCAGCAGTGGGGAATATTGGACAATGGGGGCAACCCTGATCCAGCAATTCTGTGTGCACGAAGAAGGTTTTCGGATCGTAAAGTGCTTTCAGCAGGGAGGAAGGAAGTGACTGTACCTGCAGAAGAAGCGACGGCTAAATA
>GV2UCFN02HB3GX
GGTGAGTAACGCGTAAAGAACTTGCCGGATGGACCGGGATAACAGCTGGAAACGGCTGGCAAGACCGGATACTATGGGCTGGCCGCATGGCTGGCCCATGAAAAGGGATGCCGTCCGAGAGCTTTGCGTCCTATTAGCTGGTTGGTAAGGTGACGGCTTACCAAGGCGATGATAGGTAGCCGGCCTGAGAGGGTGGACGGCCACAAGGGGACTGAGATACGGCCCTTACTCCTACGGGAGGCAGCAGTGGGGAATATTGGACAATGGGGGCAACCCTGATCCAGCAATTCTGTGTGCACGAAGAAGGTTTTCGGATCGTAAAGTGCTTTCAGCAGGGAGGAAGGAAGTGACTGTACCTGCAGAAGAAGCGACGGCTAAATA
>GV2UCFN02GIDU8
GGTGAGTAACGCGTAAAGAACTTGCCGGATGGACCGGGATAACAGCTGGAAACGGCTGGCAAGACCGGATACTATGGGCTGGCCGCATGGCTGGCCCATGAAAAGGGATGCCGTCCGAGAGCTTTGCGTCCTATTAGCTGGTTGGTAAGGTGACGGCTTACCAAGGCGATGATAGGTAGCCGGCCTGAGAGGGTGGACGGCCACAAGGGGACTGAGATACGGCCCTTACTCCTACGGGAGGCAGCAGTGGGGAATATTGGACAATGGGGGCAACCCTGATCCAGCAATTCTGTGTGCACGAAGAAGGTTTTCGGATCGTAAAGTGCTTTCAGCAGGGAGGAAGGAAGTGACTGTACCTGCAGAAGAAGCGACGGCTAAATA
>GV2UCFN02HJBAW
GGTGAGTAACGCGTAAAGAACTTGCCGGATGGACCGGGATAACAGCTGGAAACGGCTGGCAAGACCGGATACTATGGGCTGGCCGCATGGCTGGCCCATGAAAAGGGATGCCGTCCGAGAGCTTTGCGTCCTATTAGCTGGTTGGTAAGGTGACGGCTTACCAAGGCGATGATAGGTAGCCGGCCTGAGAGGGTGGACGGCCACAAGGGGACTGAGATACGGCCCTTACTCCTACGGGAGGCAGCAGTGGGGAATATTGGACAATGGGGGCAACCCTGATCCAGCAATTCTGTGTGCACGAAGAAGGTTTTCGGATCGTAAAGTGCTTTCAGCAGGGAGGAAGGAAGTGACTGTACCTGCAGAAGAAGCGACGGCTAAATA
>GV2UCFN02HZQUD
GGTGAGTAACGCGTAAAGAACTTGCCGGATGGACCGGGATAACAGCTGGAAACGGCTGGCAAGACCGGATACTATGGGCTGGCCGCATGGCTGGCCCATGAAAAGGGATGCCGTCCGAGAGCTTTGCGTCCTATTAGCTGGTTGGTAAGGTGACGGCTTACCAAGGCGATGATAGGTAGCCGGCCTGAGAGGGTGGACGGCCACAAGGGGACTGAGATACGGCCCTTACTCCTACGGGAGGCAGCAGTGGGGAATATTGGACAATGGGGGCAACCCTGATCCAGCAATTCTGTGTGCACGAAGAAGGTTTTCGGATCGTAAAGTGCTTTCAGCAGGGAGGAAGGAAGTGACTGTACCTGCAGAAGAAGCGACGGCTAAATA
>GV2UCFN02IIMDO
GGTGAGTAACGCGTAAAGAACTTGCCGGATGGACCGGGATAACAGCTGGAAACGGCTGGCAAGACCGGATACTATGGGCTGGCCGCATGGCTGGCCCATGAAAAGGGATGCCGTCCGAGAGCTTTGCGTCCTATTAGCTGGTTGGTAAGGTGACGGCTTACCAAGGCGATGATAGGTAGCCGGCCTGAGAGGGTGGACGGCCACAAGGGGACTGAGATACGGCCCTTACTCCTACGGGAGGCAGCAGTGGGGAATATTGGACAATGGGGGCAACCCTGATCCAGCAATTCTGTGTGCACGAAGAAGGTTTTCGGATCGTAAAGTGCTTTCAGCAGGGAGGAAGGAAGTGACTGTACCTGCAGAAGAAGCGACGGCTAAATA
>GV2UCFN02HRSFV
GGTGAGTAACGCGTAAAGAACTTGCCGGATGGACCGGGATAACAGCTGGAAACGGCTGGCAAGACCGGATACTATGGGCTGGCCGCATGGCTGGCCCATGAAAAGGGATGCCGTCCGAGAGCTTTGCGTCCTATTAGCTGGTTGGTAAGGTGACGGCTTACCAAGGCGATGATAGGTAGCCGGCCTGAGAGGGTGGACGGCCACAAGGGGACTGAGATACGGCCCTTACTCCTACGGGAGGCAGCAGTGGGGAATATTGGACAATGGGGGCAACCCTGATCCAGCAATTCTGTGTGCACGAAGAAGGTTTTCGGATCGTAAAGTGCTTTCAGCAGGGAGGAAGGAAGTGACTGTACCTGCAGAAGAAGCGACGGCTAAATA
>GV2UCFN02HR03Q
GGTGAGTAACGCGTAAAGAACTTGCCGGATGGACCGGGATAACAGCTGGAAACGGCTGGCAAGACCGGATACTATGGGCTGGCCGCATGGCTGGCCCATGAAAAGGGATGCCGTCCGAGAGCTTTGCGTCCTATTAGCTGGTTGGTAAGGTGACGGCTTACCAAGGCGATGATAGGTAGCCGGCCTGAGAGGGTGGACGGCCACAAGGGGACTGAGATACGGCCCTTACTCCTACGGGAGGCAGCAGTGGGGAATATTGGACAATGGGGGCAACCCTGATCCAGCAATTCTGTGTGCACGAAGAAGGTTTTCGGATCGTAAAGTGCTTTCAGCAGGGAGGAAGGAAGTGACTGTACCTGCAGAAGAAGCGACGGCTAAATA
>GV2UCFN02JH4UJ
GGTGAGTAACGCGTAAAGAACTTGCCGGATGGACCGGGATAACAGCTGGAAACGGCTGGCAAGACCGGATACTATGGGCTGGCCGCATGGCTGGCCCATGAAAAGGGATGCCGTCCGAGAGCTTTGCGTCCTATTAGCTGGTTGGTAAGGTGACGGCTTACCAAGGCGATGATAGGTAGCCGGCCTGAGAGGGTGGACGGCCACAAGGGGACTGAGATACGGCCCTTACTCCTACGGGAGGCAGCAGTGGGGAATATTGGACAATGGGGGCAACCCTGATCCAGCAATTCTGTGTGCACGAAGAAGGTTTTCGGATCGTAAAGTGCTTTCAGCAGGGAGGAAGGAAGTGACTGTACCTGCAGAAGAAGCGACGGCTAAATA
>GV2UCFN02H9UMX
GGTGAGTAACGCGTAAAGAACTTGCCGGATGGACCGGGATAACAGCTGGAAACGGCTGGCAAGACCGGATACTATGGGCTGGCCGCATGGCTGGCCCATGAAAAGGGATGCCGTCCGAGAGCTTTGCGTCCTATTAGCTGGTTGGTAAGGTGACGGCTTACCAAGGCGATGATAGGTAGCCGGCCTGAGAGGGTGGACGGCCACAAGGGGACTGAGATACGGCCCTTACTCCTACGGGAGGCAGCAGTGGGGAATATTGGACAATGGGGGCAACCCTGATCCAGCAATTCTGTGTGCACGAAGAAGGTTTTCGGATCGTAAAGTGCTTTCAGCAGGGAGGAAGGAAGTGACTGTACCTGCAGAAGAAGCGACGGCTAAATA
>GV2UCFN02FZ0ZL
GGTGAGTAACGCGTAAAGAACTTGCCGGATGGACCGGGATAACAGCTGGAAACGGCTGGCAAGACCGGATACTATGGGCTGGCCGCATGGCTGGCCCATGAAAAGGGATGCCGTCCGAGAGCTTTGCGTCCTATTAGCTGGTTGGTAAGGTGACGGCTTACCAAGGCGATGATAGGTAGCCGGCCTGAGAGGGTGGACGGCCACAAGGGGACTGAGATACGGCCCTTACTCCTACGGGAGGCAGCAGTGGGGAATATTGGACAATGGGGGCAACCCTGATCCAGCAATTCTGTGTGCACGAAGAAGGTTTTCGGATCGTAAAGTGCTTTCAGCAGGGAGGAAGGAAGTGACTGTACCTGCAGAAGAAGCGACGGCTAAATA
>GV2UCFN02J0OB7
GGTGAGTAACGCGTAAAGAACTTGCCGGATGGACCGGGATAACAGCTGGAAACGGCTGGCAAGACCGGATACTATGGGCTGGCCGCATGGCTGGCCCATGAAAAGGGATGCCGTCCGAGAGCTTTGCGTCCTATTAGCTGGTTGGTAAGGTGACGGCTTACCAAGGCGATGATAGGTAGCCGGCCTGAGAGGGTGGACGGCCACAAGGGGACTGAGATACGGCCCTTACTCCTACGGGAGGCAGCAGTGGGGAATATTGGACAATGGGGGCAACCCTGATCCAGCAATTCTGTGTGCACGAAGAAGGTTTTCGGATCGTAAAGTGCTTTCAGCAGGGAGGAAGGAAGTGACTGTACCTGCAGAAGAAGCGACGGCTAAATA
>GV2UCFN02JDB0M
GGTGAGTAACGCGTAAAGAACTTGCCGGATGGACCGGGATAACAGCTGGAAACGGCTGGCAAGACCGGATACTATGGGCTGGCCGCATGGCTGGCCCATGAAAAGGGATGCCGTCCGAGAGCTTTGCGTCCTATTAGCTGGTTGGTAAGGTGACGGCTTACCAAGGCGATGATAGGTAGCCGGCCTGAGAGGGTGGACGGCCACAAGGGGACTGAGATACGGCCCTTACTCCTACGGGAGGCAGCAGTGGGGAATATTGGACAATGGGGGCAACCCTGATCCAGCAATTCTGTGTGCACGAAGAAGGTTTTCGGATCGTAAAGTGCTTTCAGCAGGGAGGAAGGAAGTGACTGTACCTGCAGAAGAAGCGACGGCTAAATA
>GV2UCFN02IHXHX
GGTGAGTAACGCGTAAAGAACTTGCCGGATGGACCGGGATAACAGCTGGAAACGGCTGGCAAGACCGGATACTATGGGCTGGCCGCATGGCTGGCCCATGAAAAGGGATGCCGTCCGAGAGCTTTGCGTCCTATTAGCTGGTTGGTAAGGTGACGGCTTACCAAGGCGATGATAGGTAGCCGGCCTGAGAGGGTGGACGGCCACAAGGGGACTGAGATACGGCCCTTACTCCTACGGGAGGCAGCAGTGGGGAATATTGGACAATGGGGGCAACCCTGATCCAGCAATTCTGTGTGCACGAAGAAGGTTTTCGGATCGTAAAGTGCTTTCAGCAGGGAGGAAGGAAGTGACTGTACCTGCAGAAGAAGCGACGGCTAAATA
>GV2UCFN02FPCAI
GGTGAGTAACGCGTAAAGAACTTGCCGGATGGACCGGGATAACAGCTGGAAACGGCTGGCAAGACCGGATACTATGGGCTGGCCGCATGGCTGGCCCATGAAAAGGGATGCCGTCCGAGAGCTTTGCGTCCTATTAGCTGGTTGGTAAGGTGACGGCTTACCAAGGCGATGATAGGTAGCCGGCCTGAGAGGGTGGACGGCCACAAGGGGACTGAGATACGGCCCTTACTCCTACGGGAGGCAGCAGTGGGGAATATTGGACAATGGGGGCAACCCTGATCCAGCAATTCTGTGTGCACGAAGAAGGTTTTCGGATCGTAAAGTGCTTTCAGCAGGGAGGAAGGAAGTGACTGTACCTGCAGAAGAAGCGACGGCTAAATA
>GV2UCFN02GT0FG
GGTGAGTAACGCGTAAAGAACTTGCCGGATGGACCGGGATAACAGCTGGAAACGGCTGGCAAGACCGGATACTATGGGCTGGCCGCATGGCTGGCCCATGAAAAGGGATGCCGTCCGAGAGCTTTGCGTCCTATTAGCTGGTTGGTAAGGTGACGGCTTACCAAGGCGATGATAGGTAGCCGGCCTGAGAGGGTGGACGGCCACAAGGGGACTGAGATACGGCCCTTACTCCTACGGGAGGCAGCAGTGGGGAATATTGGACAATGGGGGCAACCCTGATCCAGCAATTCTGTGTGCACGAAGAAGGTTTTCGGATCGTAAAGTGCTTTCAGCAGGGAGGAAGGAAGTGACTGTACCTGCAGAAGAAGCGACGGCTAAATA
>GV2UCFN02H0EKA
GGTGAGTAACGCGTAAAGAACTTGCCGGATGGACCGGGATAACAGCTGGAAACGGCTGGCAAGACCGGATACTATGGGCTGGCCGCATGGCTGGCCCATGAAAAGGGATGCCGTCCGAGAGCTTTGCGTCCTATTAGCTGGTTGGTAAGGTGACGGCTTACCAAGGCGATGATAGGTAGCCGGCCTGAGAGGGTGGACGGCCACAAGGGGACTGAGATACGGCCCTTACTCCTACGGGAGGCAGCAGTGGGGAATATTGGACAATGGGGGCAACCCTGATCCAGCAATTCTGTGTGCACGAAGAAGGTTTTCGGATCGTAAAGTGCTTTCAGCAGGGAGGAAGGAAGTGACTGTACCTGCAGAAGAAGCGACGGCTAAATA
>GV2UCFN02I854F
GGTGAGTAACGCGTAAAGAACTTGCCGGATGGACCGGGATAACAGCTGGAAACGGCTGGCAAGACCGGATACTATGGGCTGGCCGCATGGCTGGCCCATGAAAAGGGATGCCGTCCGAGAGCTTTGCGTCCTATTAGCTGGTTGGTAAGGTGACGGCTTACCAAGGCGATGATAGGTAGCCGGCCTGAGAGGGTGGACGGCCACAAGGGGACTGAGATACGGCCCTTACTCCTACGGGAGGCAGCAGTGGGGAATATTGGACAATGGGGGCAACCCTGATCCAGCAATTCTGTGTGCACGAAGAAGGTTTTCGGATCGTAAAGTGCTTTCAGCAGGGAGGAAGGAAGTGACTGTACCTGCAGAAGAAGCGACGGCTAAATA
>GV2UCFN02FOE30
GGTGAGTAACGCGTAAAGAACTTGCCGGATGGACCGGGATAACAGCTGGAAACGGCTGGCAAGACCGGATACTATGGGCTGGCCGCATGGCTGGCCCATGAAAAGGGATGCCGTCCGAGAGCTTTGCGTCCTATTAGCTGGTTGGTAAGGTGACGGCTTACCAAGGCGATGATAGGTAGCCGGCCTGAGAGGGTGGACGGCCACAAGGGGACTGAGATACGGCCCTTACTCCTACGGGAGGCAGCAGTGGGGAATATTGGACAATGGGGGCAACCCTGATCCAGCAATTCTGTGTGCACGAAGAAGGTTTTCGGATCGTAAAGTGCTTTCAGCAGGGAGGAAGGAAGTGACTGTACCTGCAGAAGAAGCGACGGCTAAATA
>GV2UCFN02FWV5V
GGTGAGTAACGCGTAAAGAACTTGCCGGATGGACCGGGATAACAGCTGGAAACGGCTGGCAAGACCGGATACTATGGGCTGGCCGCATGGCTGGCCCATGAAAAGGGATGCCGTCCGAGAGCTTTGCGTCCTATTAGCTGGTTGGTAAGGTGACGGCTTACCAAGGCGATGATAGGTAGCCGGCCTGAGAGGGTGGACGGCCACAAGGGGACTGAGATACGGCCCTTACTCCTACGGGAGGCAGCAGTGGGGAATATTGGACAATGGGGGCAACCCTGATCCAGCAATTCTGTGTGCACGAAGAAGGTTTTCGGATCGTAAAGTGCTTTCAGCAGGGAGGAAGGAAGTGACTGTACCTGCAGAAGAAGCGACGGCTAAATA
>GV2UCFN02IASH0
GGTGAGTAACGCGTAAAGAACTTGCCGGATGGACCGGGATAACAGCTGGAAACGGCTGGCAAGACCGGATACTATGGGCTGGCCGCATGGCTGGCCCATGAAAAGGGATGCCGTCCGAGAGCTTTGCGTCCTATTAGCTGGTTGGTAAGGTGACGGCTTACCAAGGCGATGATAGGTAGCCGGCCTGAGAGGGTGGACGGCCACAAGGGGACTGAGATACGGCCCTTACTCCTACGGGAGGCAGCAGTGGGGAATATTGGACAATGGGGGCAACCCTGATCCAGCAATTCTGTGTGCACGAAGAAGGTTTTCGGATCGTAAAGTGCTTTCAGCAGGGAGGAAGGAAGTGACTGTACCTGCAGAAGAAGCGACGGCTAAATA
>GV2UCFN02GFOE7
GGTGAGTAACGCGTAAAGAACTTGCCGGATGGACCGGGATAACAGCTGGAAACGGCTGGCAAGACCGGATACTATGGGCTGGCCGCATGGCTGGCCCATGAAAAGGGATGCCGTCCGAGAGCTTTGCGTCCTATTAGCTGGTTGGTAAGGTGACGGCTTACCAAGGCGATGATAGGTAGCCGGCCTGAGAGGGTGGACGGCCACAAGGGGACTGAGATACGGCCCTTACTCCTACGGGAGGCAGCAGTGGGGAATATTGGACAATGGGGGCAACCCTGATCCAGCAATTCTGTGTGCACGAAGAAGGTTTTCGGATCGTAAAGTGCTTTCAGCAGGGAGGAAGGAAGTGACTGTACCTGCAGAAGAAGCGACGGCTAAATA
>GV2UCFN02F2YJ3
GGTGAGTAACGCGTAAAGAACTTGCCGGATGGACCGGGATAACAGCTGGAAACGGCTGGCAAGACCGGATACTATGGGCTGGCCGCATGGCTGGCCCATGAAAAGGGATGCCGTCCGAGAGCTTTGCGTCCTATTAGCTGGTTGGTAAGGTGACGGCTTACCAAGGCGATGATAGGTAGCCGGCCTGAGAGGGTGGACGGCCACAAGGGGACTGAGATACGGCCCTTACTCCTACGGGAGGCAGCAGTGGGGAATATTGGACAATGGGGGCAACCCTGATCCAGCAATTCTGTGTGCACGAAGAAGGTTTTCGGATCGTAAAGTGCTTTCAGCAGGGAGGAAGGAAGTGACTGTACCTGCAGAAGAAGCGACGGCTAAATA
>GV2UCFN02HDHF0
GGTGAGTAACGCGTAAAGAACTTGCCGGATGGACCGGGATAACAGCTGGAAACGGCTGGCAAGACCGGATACTATGGGCTGGCCGCATGGCTGGCCCATGAAAAGGGATGCCGTCCGAGAGCTTTGCGTCCTATTAGCTGGTTGGTAAGGTGACGGCTTACCAAGGCGATGATAGGTAGCCGGCCTGAGAGGGTGGACGGCCACAAGGGGACTGAGATACGGCCCTTACTCCTACGGGAGGCAGCAGTGGGGAATATTGGACAATGGGGGCAACCCTGATCCAGCAATTCTGTGTGCACGAAGAAGGTTTTCGGATCGTAAAGTGCTTTCAGCAGGGAGGAAGGAAGTGACTGTACCTGCAGAAGAAGCGACGGCTAAATA
>GV2UCFN02I6DKL
GGTGAGTAACGCGTAAAGAACTTGCCGGATGGACCGGGATAACAGCTGGAAACGGCTGGCAAGACCGGATACTATGGGCTGGCCGCATGGCTGGCCCATGAAAAGGGATGCCGTCCGAGAGCTTTGCGTCCTATTAGCTGGTTGGTAAGGTGACGGCTTACCAAGGCGATGATAGGTAGCCGGCCTGAGAGGGTGGACGGCCACAAGGGGACTGAGATACGGCCCTTACTCCTACGGGAGGCAGCAGTGGGGAATATTGGACAATGGGGGCAACCCTGATCCAGCAATTCTGTGTGCACGAAGAAGGTTTTCGGATCGTAAAGTGCTTTCAGCAGGGAGGAAGGAAGTGACTGTACCTGCAGAAGAAGCGACGGCTAAATA
>GV2UCFN02FW2OU
GGTGAGTAACGCGTAAAGAACTTGCCGGATGGACCGGGATAACAGCTGGAAACGGCTGGCAAGACCGGATACTATGGGCTGGCCGCATGGCTGGCCCATGAAAAGGGATGCCGTCCGAGAGCTTTGCGTCCTATTAGCTGGTTGGTAAGGTGACGGCTTACCAAGGCGATGATAGGTAGCCGGCCTGAGAGGGTGGACGGCCACAAGGGGACTGAGATACGGCCCTTACTCCTACGGGAGGCAGCAGTGGGGAATATTGGACAATGGGGGCAACCCTGATCCAGCAATTCTGTGTGCACGAAGAAGGTTTTCGGATCGTAAAGTGCTTTCAGCAGGGAGGAAGGAAGTGACTGTACCTGCAGAAGAAGCGACGGCTAAATA
>GV2UCFN02JXHOV
GGTGAGTAACGCGTAAAGAACTTGCCGGATGGACCGGGATAACAGCTGGAAACGGCTGGCAAGACCGGATACTATGGGCTGGCCGCATGGCTGGCCCATGAAAAGGGATGCCGTCCGAGAGCTTTGCGTCCTATTAGCTGGTTGGTAAGGTGACGGCTTACCAAGGCGATGATAGGTAGCCGGCCTGAGAGGGTGGACGGCCACAAGGGGACTGAGATACGGCCCTTACTCCTACGGGAGGCAGCAGTGGGGAATATTGGACAATGGGGGCAACCCTGATCCAGCAATTCTGTGTGCACGAAGAAGGTTTTCGGATCGTAAAGTGCTTTCAGCAGGGAGGAAGGAAGTGACTGTACCTGCAGAAGAAGCGACGGCTAAATA
>GV2UCFN02JVFHM
GGTGAGTAACGCGTAAAGAACTTGCCGGATGGACCGGGATAACAGCTGGAAACGGCTGGCAAGACCGGATACTATGGGCTGGCCGCATGGCTGGCCCATGAAAAGGGATGCCGTCCGAGAGCTTTGCGTCCTATTAGCTGGTTGGTAAGGTGACGGCTTACCAAGGCGATGATAGGTAGCCGGCCTGAGAGGGTGGACGGCCACAAGGGGACTGAGATACGGCCCTTACTCCTACGGGAGGCAGCAGTGGGGAATATTGGACAATGGGGGCAACCCTGATCCAGCAATTCTGTGTGCACGAAGAAGGTTTTCGGATCGTAAAGTGCTTTCAGCAGGGAGGAAGGAAGTGACTGTACCTGCAGAAGAAGCGACGGCTAAATA
>GV2UCFN02HZ445
GGTGAGTAACGCGTAAAGAACTTGCCGGATGGACCGGGATAACAGCTGGAAACGGCTGGCAAGACCGGATACTATGGGCTGGCCGCATGGCTGGCCCATGAAAAGGGATGCCGTCCGAGAGCTTTGCGTCCTATTAGCTGGTTGGTAAGGTGACGGCTTACCAAGGCGATGATAGGTAGCCGGCCTGAGAGGGTGGACGGCCACAAGGGGACTGAGATACGGCCCTTACTCCTACGGGAGGCAGCAGTGGGGAATATTGGACAATGGGGGCAACCCTGATCCAGCAATTCTGTGTGCACGAAGAAGGTTTTCGGATCGTAAAGTGCTTTCAGCAGGGAGGAAGGAAGTGACTGTACCTGCAGAAGAAGCGACGGCTAAATA
>GV2UCFN02JUABE
GGTGAGTAACGCGTAAAGAACTTGCCGGATGGACCGGGATAACAGCTGGAAACGGCTGGCAAGACCGGATACTATGGGCTGGCCGCATGGCTGGCCCATGAAAAGGGATGCCGTCCGAGAGCTTTGCGTCCTATTAGCTGGTTGGTAAGGTGACGGCTTACCAAGGCGATGATAGGTAGCCGGCCTGAGAGGGTGGACGGCCACAAGGGGACTGAGATACGGCCCTTACTCCTACGGGAGGCAGCAGTGGGGAATATTGGACAATGGGGGCAACCCTGATCCAGCAATTCTGTGTGCACGAAGAAGGTTTTCGGATCGTAAAGTGCTTTCAGCAGGGAGGAAGGAAGTGACTGTACCTGCAGAAGAAGCGACGGCTAAATA
>GV2UCFN02FQ46I
GGTGAGTAACGCGTAAAGAACTTGCCGGATGGACCGGGATAACAGCTGGAAACGGCTGGCAAGACCGGATACTATGGGCTGGCCGCATGGCTGGCCCATGAAAAGGGATGCCGTCCGAGAGCTTTGCGTCCTATTAGCTGGTTGGTAAGGTGACGGCTTACCAAGGCGATGATAGGTAGCCGGCCTGAGAGGGTGGACGGCCACAAGGGGACTGAGATACGGCCCTTACTCCTACGGGAGGCAGCAGTGGGGAATATTGGACAATGGGGGCAACCCTGATCCAGCAATTCTGTGTGCACGAAGAAGGTTTTCGGATCGTAAAGTGCTTTCAGCAGGGAGGAAGGAAGTGACTGTACCTGCAGAAGAAGCGACGGCTAAATA
>GV2UCFN02IGULT
GGTGAGTAACGCGTAAAGAACTTGCCGGATGGACCGGGATAACAGCTGGAAACGGCTGGCAAGACCGGATACTATGGGCTGGCCGCATGGCTGGCCCATGAAAAGGGATGCCGTCCGAGAGCTTTGCGTCCTATTAGCTGGTTGGTAAGGTGACGGCTTACCAAGGCGATGATAGGTAGCCGGCCTGAGAGGGTGGACGGCCACAAGGGGACTGAGATACGGCCCTTACTCCTACGGGAGGCAGCAGTGGGGAATATTGGACAATGGGGGCAACCCTGATCCAGCAATTCTGTGTGCACGAAGAAGGTTTTCGGATCGTAAAGTGCTTTCAGCAGGGAGGAAGGAAGTGACTGTACCTGCAGAAGAAGCGACGGCTAAATA
>GV2UCFN02F9Q9J
GGTGAGTAACGCGTAAAGAACTTGCCGGATGGACCGGGATAACAGCTGGAAACGGCTGGCAAGACCGGATACTATGGGCTGGCCGCATGGCTGGCCCATGAAAAGGGATGCCGTCCGAGAGCTTTGCGTCCTATTAGCTGGTTGGTAAGGTGACGGCTTACCAAGGCGATGATAGGTAGCCGGCCTGAGAGGGTGGACGGCCACAAGGGGACTGAGATACGGCCCTTACTCCTACGGGAGGCAGCAGTGGGGAATATTGGACAATGGGGGCAACCCTGATCCAGCAATTCTGTGTGCACGAAGAAGGTTTTCGGATCGTAAAGTGCTTTCAGCAGGGAGGAAGGAAGTGACTGTACCTGCAGAAGAAGCGACGGCTAAATA
>GV2UCFN02IGSB3
GGTGAGTAACGCGTAAAGAACTTGCCGGATGGACCGGGATAACAGCTGGAAACGGCTGGCAAGACCGGATACTATGGGCTGGCCGCATGGCTGGCCCATGAAAAGGGATGCCGTCCGAGAGCTTTGCGTCCTATTAGCTGGTTGGTAAGGTGACGGCTTACCAAGGCGATGATAGGTAGCCGGCCTGAGAGGGTGGACGGCCACAAGGGGACTGAGATACGGCCCTTACTCCTACGGGAGGCAGCAGTGGGGAATATTGGACAATGGGGGCAACCCTGATCCAGCAATTCTGTGTGCACGAAGAAGGTTTTCGGATCGTAAAGTGCTTTCAGCAGGGAGGAAGGAAGTGACTGTACCTGCAGAAGAAGCGACGGCTAAATA
>GV2UCFN02F5JTB
GGTGAGTAACGCGTAAAGAACTTGCCGGATGGACCGGGATAACAGCTGGAAACGGCTGGCAAGACCGGATACTATGGGCTGGCCGCATGGCTGGCCCATGAAAAGGGATGCCGTCCGAGAGCTTTGCGTCCTATTAGCTGGTTGGTAAGGTGACGGCTTACCAAGGCGATGATAGGTAGCCGGCCTGAGAGGGTGGACGGCCACAAGGGGACTGAGATACGGCCCTTACTCCTACGGGAGGCAGCAGTGGGGAATATTGGACAATGGGGGCAACCCTGATCCAGCAATTCTGTGTGCACGAAGAAGGTTTTCGGATCGTAAAGTGCTTTCAGCAGGGAGGAAGGAAGTGACTGTACCTGCAGAAGAAGCGACGGCTAAATA
>GV2UCFN02JS0CC
GGTGAGTAACGCGTAAAGAACTTGCCGGATGGACCGGGATAACAGCTGGAAACGGCTGGCAAGACCGGATACTATGGGCTGGCCGCATGGCTGGCCCATGAAAAGGGATGCCGTCCGAGAGCTTTGCGTCCTATTAGCTGGTTGGTAAGGTGACGGCTTACCAAGGCGATGATAGGTAGCCGGCCTGAGAGGGTGGACGGCCACAAGGGGACTGAGATACGGCCCTTACTCCTACGGGAGGCAGCAGTGGGGAATATTGGACAATGGGGGCAACCCTGATCCAGCAATTCTGTGTGCACGAAGAAGGTTTTCGGATCGTAAAGTGCTTTCAGCAGGGAGGAAGGAAGTGACTGTACCTGCAGAAGAAGCGACGGCTAAATA
>GV2UCFN02JZTE2
GGTGAGTAACGCGTAAAGAACTTGCCGGATGGACCGGGATAACAGCTGGAAACGGCTGGCAAGACCGGATACTATGGGCTGGCCGCATGGCTGGCCCATGAAAAGGGATGCCGTCCGAGAGCTTTGCGTCCTATTAGCTGGTTGGTAAGGTGACGGCTTACCAAGGCGATGATAGGTAGCCGGCCTGAGAGGGTGGACGGCCACAAGGGGACTGAGATACGGCCCTTACTCCTACGGGAGGCAGCAGTGGGGAATATTGGACAATGGGGGCAACCCTGATCCAGCAATTCTGTGTGCACGAAGAAGGTTTTCGGATCGTAAAGTGCTTTCAGCAGGGAGGAAGGAAGTGACTGTACCTGCAGAAGAAGCGACGGCTAAATA
>GV2UCFN02JNP1H
GGTGAGTAACGCGTAAAGAACTTGCCGGATGGACCGGGATAACAGCTGGAAACGGCTGGCAAGACCGGATACTATGGGCTGGCCGCATGGCTGGCCCATGAAAAGGGATGCCGTCCGAGAGCTTTGCGTCCTATTAGCTGGTTGGTAAGGTGACGGCTTACCAAGGCGATGATAGGTAGCCGGCCTGAGAGGGTGGACGGCCACAAGGGGACTGAGATACGGCCCTTACTCCTACGGGAGGCAGCAGTGGGGAATATTGGACAATGGGGGCAACCCTGATCCAGCAATTCTGTGTGCACGAAGAAGGTTTTCGGATCGTAAAGTGCTTTCAGCAGGGAGGAAGGAAGTGACTGTACCTGCAGAAGAAGCGACGGCTAAATA
>GV2UCFN02JA9NB
GGTGAGTAACGCGTAAAGAACTTGCCGGATGGACCGGGATAACAGCTGGAAACGGCTGGCAAGACCGGATACTATGGGCTGGCCGCATGGCTGGCCCATGAAAAGGGATGCCGTCCGAGAGCTTTGCGTCCTATTAGCTGGTTGGTAAGGTGACGGCTTACCAAGGCGATGATAGGTAGCCGGCCTGAGAGGGTGGACGGCCACAAGGGGACTGAGATACGGCCCTTACTCCTACGGGAGGCAGCAGTGGGGAATATTGGACAATGGGGGCAACCCTGATCCAGCAATTCTGTGTGCACGAAGAAGGTTTTCGGATCGTAAAGTGCTTTCAGCAGGGAGGAAGGAAGTGACTGTACCTGCAGAAGAAGCGACGGCTAAATA
>GV2UCFN02GMAVX
GGTGAGTAACGCGTAAAGAACTTGCCGGATGGACCGGGATAACAGCTGGAAACGGCTGGCAAGACCGGATACTATGGGCTGGCCGCATGGCTGGCCCATGAAAAGGGATGCCGTCCGAGAGCTTTGCGTCCTATTAGCTGGTTGGTAAGGTGACGGCTTACCAAGGCGATGATAGGTAGCCGGCCTGAGAGGGTGGACGGCCACAAGGGGACTGAGATACGGCCCTTACTCCTACGGGAGGCAGCAGTGGGGAATATTGGACAATGGGGGCAACCCTGATCCAGCAATTCTGTGTGCACGAAGAAGGTTTTCGGATCGTAAAGTGCTTTCAGCAGGGAGGAAGGAAGTGACTGTACCTGCAGAAGAAGCGACGGCTAAATA
>GV2UCFN02GB7GT
GGTGAGTAACGCGTAAAGAACTTGCCGGATGGACCGGGATAACAGCTGGAAACGGCTGGCAAGACCGGATACTATGGGCTGGCCGCATGGCTGGCCCATGAAAAGGGATGCCGTCCGAGAGCTTTGCGTCCTATTAGCTGGTTGGTAAGGTGACGGCTTACCAAGGCGATGATAGGTAGCCGGCCTGAGAGGGTGGACGGCCACAAGGGGACTGAGATACGGCCCTTACTCCTACGGGAGGCAGCAGTGGGGAATATTGGACAATGGGGGCAACCCTGATCCAGCAATTCTGTGTGCACGAAGAAGGTTTTCGGATCGTAAAGTGCTTTCAGCAGGGAGGAAGGAAGTGACTGTACCTGCAGAAGAAGCGACGGCTAAATA
>GV2UCFN02GO0K6
GGTGAGTAACGCGTAAAGAACTTGCCGGATGGACCGGGATAACAGCTGGAAACGGCTGGCAAGACCGGATACTATGGGCTGGCCGCATGGCTGGCCCATGAAAAGGGATGCCGTCCGAGAGCTTTGCGTCCTATTAGCTGGTTGGTAAGGTGACGGCTTACCAAGGCGATGATAGGTAGCCGGCCTGAGAGGGTGGACGGCCACAAGGGGACTGAGATACGGCCCTTACTCCTACGGGAGGCAGCAGTGGGGAATATTGGACAATGGGGGCAACCCTGATCCAGCAATTCTGTGTGCACGAAGAAGGTTTTCGGATCGTAAAGTGCTTTCAGCAGGGAGGAAGGAAGTGACTGTACCTGCAGAAGAAGCGACGGCTAAATA
>GV2UCFN02FJPUZ
GGTGAGTAACGCGTAAAGAACTTGCCGGATGGACCGGGATAACAGCTGGAAACGGCTGGCAAGACCGGATACTATGGGCTGGCCGCATGGCTGGCCCATGAAAAGGGATGCCGTCCGAGAGCTTTGCGTCCTATTAGCTGGTTGGTAAGGTGACGGCTTACCAAGGCGATGATAGGTAGCCGGCCTGAGAGGGTGGACGGCCACAAGGGGACTGAGATACGGCCCTTACTCCTACGGGAGGCAGCAGTGGGGAATATTGGACAATGGGGGCAACCCTGATCCAGCAATTCTGTGTGCACGAAGAAGGTTTTCGGATCGTAAAGTGCTTTCAGCAGGGAGGAAGGAAGTGACTGTACCTGCAGAAGAAGCGACGGCTAAATA
>GV2UCFN02GQTIN
GGTGAGTAACGCGTAAAGAACTTGCCGGATGGACCGGGATAACAGCTGGAAACGGCTGGCAAGACCGGATACTATGGGCTGGCCGCATGGCTGGCCCATGAAAAGGGATGCCGTCCGAGAGCTTTGCGTCCTATTAGCTGGTTGGTAAGGTGACGGCTTACCAAGGCGATGATAGGTAGCCGGCCTGAGAGGGTGGACGGCCACAAGGGGACTGAGATACGGCCCTTACTCCTACGGGAGGCAGCAGTGGGGAATATTGGACAATGGGGGCAACCCTGATCCAGCAATTCTGTGTGCACGAAGAAGGTTTTCGGATCGTAAAGTGCTTTCAGCAGGGAGGAAGGAAGTGACTGTACCTGCAGAAGAAGCGACGGCTAAATA
>GV2UCFN02JHF13
GGTGAGTAACGCGTAAAGAACTTGCCGGATGGACCGGGATAACAGCTGGAAACGGCTGGCAAGACCGGATACTATGGGCTGGCCGCATGGCTGGCCCATGAAAAGGGATGCCGTCCGAGAGCTTTGCGTCCTATTAGCTGGTTGGTAAGGTGACGGCTTACCAAGGCGATGATAGGTAGCCGGCCTGAGAGGGTGGACGGCCACAAGGGGACTGAGATACGGCCCTTACTCCTACGGGAGGCAGCAGTGGGGAATATTGGACAATGGGGGCAACCCTGATCCAGCAATTCTGTGTGCACGAAGAAGGTTTTCGGATCGTAAAGTGCTTTCAGCAGGGAGGAAGGAAGTGACTGTACCTGCAGAAGAAGCGACGGCTAAATA
>GV2UCFN02IP6KH
GGTGAGTAACGCGTAAAGAACTTGCCGGATGGACCGGGATAACAGCTGGAAACGGCTGGCAAGACCGGATACTATGGGCTGGCCGCATGGCTGGCCCATGAAAAGGGATGCCGTCCGAGAGCTTTGCGTCCTATTAGCTGGTTGGTAAGGTGACGGCTTACCAAGGCGATGATAGGTAGCCGGCCTGAGAGGGTGGACGGCCACAAGGGGACTGAGATACGGCCCTTACTCCTACGGGAGGCAGCAGTGGGGAATATTGGACAATGGGGGCAACCCTGATCCAGCAATTCTGTGTGCACGAAGAAGGTTTTCGGATCGTAAAGTGCTTTCAGCAGGGAGGAAGGAAGTGACTGTACCTGCAGAAGAAGCGACGGCTAAATA
>GV2UCFN02GO5O7
GGTGAGTAACGCGTAAAGAACTTGCCGGATGGACCGGGATAACAGCTGGAAACGGCTGGCAAGACCGGATACTATGGGCTGGCCGCATGGCTGGCCCATGAAAAGGGATGCCGTCCGAGAGCTTTGCGTCCTATTAGCTGGTTGGTAAGGTGACGGCTTACCAAGGCGATGATAGGTAGCCGGCCTGAGAGGGTGGACGGCCACAAGGGGACTGAGATACGGCCCTTACTCCTACGGGAGGCAGCAGTGGGGAATATTGGACAATGGGGGCAACCCTGATCCAGCAATTCTGTGTGCACGAAGAAGGTTTTCGGATCGTAAAGTGCTTTCAGCAGGGAGGAAGGAAGTGACTGTACCTGCAGAAGAAGCGACGGCTAAATA
>GV2UCFN02HVLHM
GGTGAGTAACGCGTAAAGAACTTGCCGGATGGACCGGGATAACAGCTGGAAACGGCTGGCAAGACCGGATACTATGGGCTGGCCGCATGGCTGGCCCATGAAAAGGGATGCCGTCCGAGAGCTTTGCGTCCTATTAGCTGGTTGGTAAGGTGACGGCTTACCAAGGCGATGATAGGTAGCCGGCCTGAGAGGGTGGACGGCCACAAGGGGACTGAGATACGGCCCTTACTCCTACGGGAGGCAGCAGTGGGGAATATTGGACAATGGGGGCAACCCTGATCCAGCAATTCTGTGTGCACGAAGAAGGTTTTCGGATCGTAAAGTGCTTTCAGCAGGGAGGAAGGAAGTGACTGTACCTGCAGAAGAAGCGACGGCTAAATA
>GV2UCFN02IXNQS
GGTGAGTAACGCGTAAAGAACTTGCCGGATGGACCGGGATAACAGCTGGAAACGGCTGGCAAGACCGGATACTATGGGCTGGCCGCATGGCTGGCCCATGAAAAGGGATGCCGTCCGAGAGCTTTGCGTCCTATTAGCTGGTTGGTAAGGTGACGGCTTACCAAGGCGATGATAGGTAGCCGGCCTGAGAGGGTGGACGGCCACAAGGGGACTGAGATACGGCCCTTACTCCTACGGGAGGCAGCAGTGGGGAATATTGGACAATGGGGGCAACCCTGATCCAGCAATTCTGTGTGCACGAAGAAGGTTTTCGGATCGTAAAGTGCTTTCAGCAGGGAGGAAGGAAGTGACTGTACCTGCAGAAGAAGCGACGGCTAAATA
>GV2UCFN02H8Z06
GGTGAGTAACGCGTAAAGAACTTGCCGGATGGACCGGGATAACAGCTGGAAACGGCTGGCAAGACCGGATACTATGGGCTGGCCGCATGGCTGGCCCATGAAAAGGGATGCCGTCCGAGAGCTTTGCGTCCTATTAGCTGGTTGGTAAGGTGACGGCTTACCAAGGCGATGATAGGTAGCCGGCCTGAGAGGGTGGACGGCCACAAGGGGACTGAGATACGGCCCTTACTCCTACGGGAGGCAGCAGTGGGGAATATTGGACAATGGGGGCAACCCTGATCCAGCAATTCTGTGTGCACGAAGAAGGTTTTCGGATCGTAAAGTGCTTTCAGCAGGGAGGAAGGAAGTGACTGTACCTGCAGAAGAAGCGACGGCTAAATA
>GV2UCFN02HJ2EF
GGTGAGTAACGCGTAAAGAACTTGCCGGATGGACCGGGATAACAGCTGGAAACGGCTGGCAAGACCGGATACTATGGGCTGGCCGCATGGCTGGCCCATGAAAAGGGATGCCGTCCGAGAGCTTTGCGTCCTATTAGCTGGTTGGTAAGGTGACGGCTTACCAAGGCGATGATAGGTAGCCGGCCTGAGAGGGTGGACGGCCACAAGGGGACTGAGATACGGCCCTTACTCCTACGGGAGGCAGCAGTGGGGAATATTGGACAATGGGGGCAACCCTGATCCAGCAATTCTGTGTGCACGAAGAAGGTTTTCGGATCGTAAAGTGCTTTCAGCAGGGAGGAAGGAAGTGACTGTACCTGCAGAAGAAGCGACGGCTAAATA
>GV2UCFN02HXJ2I
GGTGAGTAACGCGTAAAGAACTTGCCGGATGGACCGGGATAACAGCTGGAAACGGCTGGCAAGACCGGATACTATGGGCTGGCCGCATGGCTGGCCCATGAAAAGGGATGCCGTCCGAGAGCTTTGCGTCCTATTAGCTGGTTGGTAAGGTGACGGCTTACCAAGGCGATGATAGGTAGCCGGCCTGAGAGGGTGGACGGCCACAAGGGGACTGAGATACGGCCCTTACTCCTACGGGAGGCAGCAGTGGGGAATATTGGACAATGGGGGCAACCCTGATCCAGCAATTCTGTGTGCACGAAGAAGGTTTTCGGATCGTAAAGTGCTTTCAGCAGGGAGGAAGGAAGTGACTGTACCTGCAGAAGAAGCGACGGCTAAATA
>GV2UCFN02HT160
GGTGAGTAACGCGTAAAGAACTTGCCGGATGGACCGGGATAACAGCTGGAAACGGCTGGCAAGACCGGATACTATGGGCTGGCCGCATGGCTGGCCCATGAAAAGGGATGCCGTCCGAGAGCTTTGCGTCCTATTAGCTGGTTGGTAAGGTGACGGCTTACCAAGGCGATGATAGGTAGCCGGCCTGAGAGGGTGGACGGCCACAAGGGGACTGAGATACGGCCCTTACTCCTACGGGAGGCAGCAGTGGGGAATATTGGACAATGGGGGCAACCCTGATCCAGCAATTCTGTGTGCACGAAGAAGGTTTTCGGATCGTAAAGTGCTTTCAGCAGGGAGGAAGGAAGTGACTGTACCTGCAGAAGAAGCGACGGCTAAATA
>GV2UCFN02IRZD7
GGTGAGTAACGCGTAAAGAACTTGCCGGATGGACCGGGATAACAGCTGGAAACGGCTGGCAAGACCGGATACTATGGGCTGGCCGCATGGCTGGCCCATGAAAAGGGATGCCGTCCGAGAGCTTTGCGTCCTATTAGCTGGTTGGTAAGGTGACGGCTTACCAAGGCGATGATAGGTAGCCGGCCTGAGAGGGTGGACGGCCACAAGGGGACTGAGATACGGCCCTTACTCCTACGGGAGGCAGCAGTGGGGAATATTGGACAATGGGGGCAACCCTGATCCAGCAATTCTGTGTGCACGAAGAAGGTTTTCGGATCGTAAAGTGCTTTCAGCAGGGAGGAAGGAAGTGACTGTACCTGCAGAAGAAGCGACGGCTAAATA
>GV2UCFN02IMM84
GGTGAGTAACGCGTAAAGAACTTGCCGGATGGACCGGGATAACAGCTGGAAACGGCTGGCAAGACCGGATACTATGGGCTGGCCGCATGGCTGGCCCATGAAAAGGGATGCCGTCCGAGAGCTTTGCGTCCTATTAGCTGGTTGGTAAGGTGACGGCTTACCAAGGCGATGATAGGTAGCCGGCCTGAGAGGGTGGACGGCCACAAGGGGACTGAGATACGGCCCTTACTCCTACGGGAGGCAGCAGTGGGGAATATTGGACAATGGGGGCAACCCTGATCCAGCAATTCTGTGTGCACGAAGAAGGTTTTCGGATCGTAAAGTGCTTTCAGCAGGGAGGAAGGAAGTGACTGTACCTGCAGAAGAAGCGACGGCTAAATA
>GV2UCFN02HMUCH
GGTGAGTAACGCGTAAAGAACTTGCCGGATGGACCGGGATAACAGCTGGAAACGGCTGGCAAGACCGGATACTATGGGCTGGCCGCATGGCTGGCCCATGAAAAGGGATGCCGTCCGAGAGCTTTGCGTCCTATTAGCTGGTTGGTAAGGTGACGGCTTACCAAGGCGATGATAGGTAGCCGGCCTGAGAGGGTGGACGGCCACAAGGGGACTGAGATACGGCCCTTACTCCTACGGGAGGCAGCAGTGGGGAATATTGGACAATGGGGGCAACCCTGATCCAGCAATTCTGTGTGCACGAAGAAGGTTTTCGGATCGTAAAGTGCTTTCAGCAGGGAGGAAGGAAGTGACTGTACCTGCAGAAGAAGCGACGGCTAAATA
>GV2UCFN02H6H10
GGTGAGTAACGCGTAAAGAACTTGCCGGATGGACCGGGATAACAGCTGGAAACGGCTGGCAAGACCGGATACTATGGGCTGGCCGCATGGCTGGCCCATGAAAAGGGATGCCGTCCGAGAGCTTTGCGTCCTATTAGCTGGTTGGTAAGGTGACGGCTTACCAAGGCGATGATAGGTAGCCGGCCTGAGAGGGTGGACGGCCACAAGGGGACTGAGATACGGCCCTTACTCCTACGGGAGGCAGCAGTGGGGAATATTGGACAATGGGGGCAACCCTGATCCAGCAATTCTGTGTGCACGAAGAAGGTTTTCGGATCGTAAAGTGCTTTCAGCAGGGAGGAAGGAAGTGACTGTACCTGCAGAAGAAGCGACGGCTAAATA
>GV2UCFN02FEN6F
GGTGAGTAACGCGTAAAGAACTTGCCGGATGGACCGGGATAACAGCTGGAAACGGCTGGCAAGACCGGATACTATGGGCTGGCCGCATGGCTGGCCCATGAAAAGGGATGCCGTCCGAGAGCTTTGCGTCCTATTAGCTGGTTGGTAAGGTGACGGCTTACCAAGGCGATGATAGGTAGCCGGCCTGAGAGGGTGGACGGCCACAAGGGGACTGAGATACGGCCCTTACTCCTACGGGAGGCAGCAGTGGGGAATATTGGACAATGGGGGCAACCCTGATCCAGCAATTCTGTGTGCACGAAGAAGGTTTTCGGATCGTAAAGTGCTTTCAGCAGGGAGGAAGGAAGTGACTGTACCTGCAGAAGAAGCGACGGCTAAATA
>GV2UCFN02II87Q
GGTGAGTAACGCGTAAAGAACTTGCCGGATGGACCGGGATAACAGCTGGAAACGGCTGGCAAGACCGGATACTATGGGCTGGCCGCATGGCTGGCCCATGAAAAGGGATGCCGTCCGAGAGCTTTGCGTCCTATTAGCTGGTTGGTAAGGTGACGGCTTACCAAGGCGATGATAGGTAGCCGGCCTGAGAGGGTGGACGGCCACAAGGGGACTGAGATACGGCCCTTACTCCTACGGGAGGCAGCAGTGGGGAATATTGGACAATGGGGGCAACCCTGATCCAGCAATTCTGTGTGCACGAAGAAGGTTTTCGGATCGTAAAGTGCTTTCAGCAGGGAGGAAGGAAGTGACTGTACCTGCAGAAGAAGCGACGGCTAAATA
>GV2UCFN02HLAXT
GGTGAGTAACGCGTAAAGAACTTGCCGGATGGACCGGGATAACAGCTGGAAACGGCTGGCAAGACCGGATACTATGGGCTGGCCGCATGGCTGGCCCATGAAAAGGGATGCCGTCCGAGAGCTTTGCGTCCTATTAGCTGGTTGGTAAGGTGACGGCTTACCAAGGCGATGATAGGTAGCCGGCCTGAGAGGGTGGACGGCCACAAGGGGACTGAGATACGGCCCTTACTCCTACGGGAGGCAGCAGTGGGGAATATTGGACAATGGGGGCAACCCTGATCCAGCAATTCTGTGTGCACGAAGAAGGTTTTCGGATCGTAAAGTGCTTTCAGCAGGGAGGAAGGAAGTGACTGTACCTGCAGAAGAAGCGACGGCTAAATA
>GV2UCFN02HNYN5
GGTGAGTAACGCGTAAAGAACTTGCCGGATGGACCGGGATAACAGCTGGAAACGGCTGGCAAGACCGGATACTATGGGCTGGCCGCATGGCTGGCCCATGAAAAGGGATGCCGTCCGAGAGCTTTGCGTCCTATTAGCTGGTTGGTAAGGTGACGGCTTACCAAGGCGATGATAGGTAGCCGGCCTGAGAGGGTGGACGGCCACAAGGGGACTGAGATACGGCCCTTACTCCTACGGGAGGCAGCAGTGGGGAATATTGGACAATGGGGGCAACCCTGATCCAGCAATTCTGTGTGCACGAAGAAGGTTTTCGGATCGTAAAGTGCTTTCAGCAGGGAGGAAGGAAGTGACTGTACCTGCAGAAGAAGCGACGGCTAAATA
>GV2UCFN02F50KR
GGTGAGTAACGCGTAAAGAACTTGCCGGATGGACCGGGATAACAGCTGGAAACGGCTGGCAAGACCGGATACTATGGGCTGGCCGCATGGCTGGCCCATGAAAAGGGATGCCGTCCGAGAGCTTTGCGTCCTATTAGCTGGTTGGTAAGGTGACGGCTTACCAAGGCGATGATAGGTAGCCGGCCTGAGAGGGTGGACGGCCACAAGGGGACTGAGATACGGCCCTTACTCCTACGGGAGGCAGCAGTGGGGAATATTGGACAATGGGGGCAACCCTGATCCAGCAATTCTGTGTGCACGAAGAAGGTTTTCGGATCGTAAAGTGCTTTCAGCAGGGAGGAAGGAAGTGACTGTACCTGCAGAAGAAGCGACGGCTAAATA
>GV2UCFN02G9Y37
GGTGAGTAACGCGTAAAGAACTTGCCGGATGGACCGGGATAACAGCTGGAAACGGCTGGCAAGACCGGATACTATGGGCTGGCCGCATGGCTGGCCCATGAAAAGGGATGCCGTCCGAGAGCTTTGCGTCCTATTAGCTGGTTGGTAAGGTGACGGCTTACCAAGGCGATGATAGGTAGCCGGCCTGAGAGGGTGGACGGCCACAAGGGGACTGAGATACGGCCCTTACTCCTACGGGAGGCAGCAGTGGGGAATATTGGACAATGGGGGCAACCCTGATCCAGCAATTCTGTGTGCACGAAGAAGGTTTTCGGATCGTAAAGTGCTTTCAGCAGGGAGGAAGGAAGTGACTGTACCTGCAGAAGAAGCGACGGCTAAATA
>GV2UCFN02F7BMK
GGTGAGTAACGCGTAAAGAACTTGCCGGATGGACCGGGATAACAGCTGGAAACGGCTGGCAAGACCGGATACTATGGGCTGGCCGCATGGCTGGCCCATGAAAAGGGATGCCGTCCGAGAGCTTTGCGTCCTATTAGCTGGTTGGTAAGGTGACGGCTTACCAAGGCGATGATAGGTAGCCGGCCTGAGAGGGTGGACGGCCACAAGGGGACTGAGATACGGCCCTTACTCCTACGGGAGGCAGCAGTGGGGAATATTGGACAATGGGGGCAACCCTGATCCAGCAATTCTGTGTGCACGAAGAAGGTTTTCGGATCGTAAAGTGCTTTCAGCAGGGAGGAAGGAAGTGACTGTACCTGCAGAAGAAGCGACGGCTAAATA
>GV2UCFN02GA8YI
GGTGAGTAACGCGTAAAGAACTTGCCGGATGGACCGGGATAACAGCTGGAAACGGCTGGCAAGACCGGATACTATGGGCTGGCCGCATGGCTGGCCCATGAAAAGGGATGCCGTCCGAGAGCTTTGCGTCCTATTAGCTGGTTGGTAAGGTGACGGCTTACCAAGGCGATGATAGGTAGCCGGCCTGAGAGGGTGGACGGCCACAAGGGGACTGAGATACGGCCCTTACTCCTACGGGAGGCAGCAGTGGGGAATATTGGACAATGGGGGCAACCCTGATCCAGCAATTCTGTGTGCACGAAGAAGGTTTTCGGATCGTAAAGTGCTTTCAGCAGGGAGGAAGGAAGTGACTGTACCTGCAGAAGAAGCGACGGCTAAATA
>GV2UCFN02JJMQJ
GGTGAGTAACGCGTAAAGAACTTGCCGGATGGACCGGGATAACAGCTGGAAACGGCTGGCAAGACCGGATACTATGGGCTGGCCGCATGGCTGGCCCATGAAAAGGGATGCCGTCCGAGAGCTTTGCGTCCTATTAGCTGGTTGGTAAGGTGACGGCTTACCAAGGCGATGATAGGTAGCCGGCCTGAGAGGGTGGACGGCCACAAGGGGACTGAGATACGGCCCTTACTCCTACGGGAGGCAGCAGTGGGGAATATTGGACAATGGGGGCAACCCTGATCCAGCAATTCTGTGTGCACGAAGAAGGTTTTCGGATCGTAAAGTGCTTTCAGCAGGGAGGAAGGAAGTGACTGTACCTGCAGAAGAAGCGACGGCTAAATA
>GV2UCFN02H31JS
GGTGAGTAACGCGTAAAGAACTTGCCGGATGGACCGGGATAACAGCTGGAAACGGCTGGCAAGACCGGATACTATGGGCTGGCCGCATGGCTGGCCCATGAAAAGGGATGCCGTCCGAGAGCTTTGCGTCCTATTAGCTGGTTGGTAAGGTGACGGCTTACCAAGGCGATGATAGGTAGCCGGCCTGAGAGGGTGGACGGCCACAAGGGGACTGAGATACGGCCCTTACTCCTACGGGAGGCAGCAGTGGGGAATATTGGACAATGGGGGCAACCCTGATCCAGCAATTCTGTGTGCACGAAGAAGGTTTTCGGATCGTAAAGTGCTTTCAGCAGGGAGGAAGGAAGTGACTGTACCTGCAGAAGAAGCGACGGCTAAATA
>GV2UCFN02I001J
GGTGAGTAACGCGTAAAGAACTTGCCGGATGGACCGGGATAACAGCTGGAAACGGCTGGCAAGACCGGATACTATGGGCTGGCCGCATGGCTGGCCCATGAAAAGGGATGCCGTCCGAGAGCTTTGCGTCCTATTAGCTGGTTGGTAAGGTGACGGCTTACCAAGGCGATGATAGGTAGCCGGCCTGAGAGGGTGGACGGCCACAAGGGGACTGAGATACGGCCCTTACTCCTACGGGAGGCAGCAGTGGGGAATATTGGACAATGGGGGCAACCCTGATCCAGCAATTCTGTGTGCACGAAGAAGGTTTTCGGATCGTAAAGTGCTTTCAGCAGGGAGGAAGGAAGTGACTGTACCTGCAGAAGAAGCGACGGCTAAATA
>GV2UCFN02HB6MD
GGTGAGTAACGCGTAAAGAACTTGCCGGATGGACCGGGATAACAGCTGGAAACGGCTGGCAAGACCGGATACTATGGGCTGGCCGCATGGCTGGCCCATGAAAAGGGATGCCGTCCGAGAGCTTTGCGTCCTATTAGCTGGTTGGTAAGGTGACGGCTTACCAAGGCGATGATAGGTAGCCGGCCTGAGAGGGTGGACGGCCACAAGGGGACTGAGATACGGCCCTTACTCCTACGGGAGGCAGCAGTGGGGAATATTGGACAATGGGGGCAACCCTGATCCAGCAATTCTGTGTGCACGAAGAAGGTTTTCGGATCGTAAAGTGCTTTCAGCAGGGAGGAAGGAAGTGACTGTACCTGCAGAAGAAGCGACGGCTAAATA
>GV2UCFN02F6CNT
GGTGAGTAACGCGTAAAGAACTTGCCGGATGGACCGGGATAACAGCTGGAAACGGCTGGCAAGACCGGATACTATGGGCTGGCCGCATGGCTGGCCCATGAAAAGGGATGCCGTCCGAGAGCTTTGCGTCCTATTAGCTGGTTGGTAAGGTGACGGCTTACCAAGGCGATGATAGGTAGCCGGCCTGAGAGGGTGGACGGCCACAAGGGGACTGAGATACGGCCCTTACTCCTACGGGAGGCAGCAGTGGGGAATATTGGACAATGGGGGCAACCCTGATCCAGCAATTCTGTGTGCACGAAGAAGGTTTTCGGATCGTAAAGTGCTTTCAGCAGGGAGGAAGGAAGTGACTGTACCTGCAGAAGAAGCGACGGCTAAATA
>GV2UCFN02HE4DC
GGTGAGTAACGCGTAAAGAACTTGCCGGATGGACCGGGATAACAGCTGGAAACGGCTGGCAAGACCGGATACTATGGGCTGGCCGCATGGCTGGCCCATGAAAAGGGATGCCGTCCGAGAGCTTTGCGTCCTATTAGCTGGTTGGTAAGGTGACGGCTTACCAAGGCGATGATAGGTAGCCGGCCTGAGAGGGTGGACGGCCACAAGGGGACTGAGATACGGCCCTTACTCCTACGGGAGGCAGCAGTGGGGAATATTGGACAATGGGGGCAACCCTGATCCAGCAATTCTGTGTGCACGAAGAAGGTTTTCGGATCGTAAAGTGCTTTCAGCAGGGAGGAAGGAAGTGACTGTACCTGCAGAAGAAGCGACGGCTAAATA
>GV2UCFN02JVRAY
GGTGAGTAACGCGTAAAGAACTTGCCGGATGGACCGGGATAACAGCTGGAAACGGCTGGCAAGACCGGATACTATGGGCTGGCCGCATGGCTGGCCCATGAAAAGGGATGCCGTCCGAGAGCTTTGCGTCCTATTAGCTGGTTGGTAAGGTGACGGCTTACCAAGGCGATGATAGGTAGCCGGCCTGAGAGGGTGGACGGCCACAAGGGGACTGAGATACGGCCCTTACTCCTACGGGAGGCAGCAGTGGGGAATATTGGACAATGGGGGCAACCCTGATCCAGCAATTCTGTGTGCACGAAGAAGGTTTTCGGATCGTAAAGTGCTTTCAGCAGGGAGGAAGGAAGTGACTGTACCTGCAGAAGAAGCGACGGCTAAATA
>GV2UCFN02G811W
GGTGAGTAACGCGTAAAGAACTTGCCGGATGGACCGGGATAACAGCTGGAAACGGCTGGCAAGACCGGATACTATGGGCTGGCCGCATGGCTGGCCCATGAAAAGGGATGCCGTCCGAGAGCTTTGCGTCCTATTAGCTGGTTGGTAAGGTGACGGCTTACCAAGGCGATGATAGGTAGCCGGCCTGAGAGGGTGGACGGCCACAAGGGGACTGAGATACGGCCCTTACTCCTACGGGAGGCAGCAGTGGGGAATATTGGACAATGGGGGCAACCCTGATCCAGCAATTCTGTGTGCACGAAGAAGGTTTTCGGATCGTAAAGTGCTTTCAGCAGGGAGGAAGGAAGTGACTGTACCTGCAGAAGAAGCGACGGCTAAATA
>GV2UCFN02GMYVK
GGTGAGTAACGCGTAAAGAACTTGCCGGATGGACCGGGATAACAGCTGGAAACGGCTGGCAAGACCGGATACTATGGGCTGGCCGCATGGCTGGCCCATGAAAAGGGATGCCGTCCGAGAGCTTTGCGTCCTATTAGCTGGTTGGTAAGGTGACGGCTTACCAAGGCGATGATAGGTAGCCGGCCTGAGAGGGTGGACGGCCACAAGGGGACTGAGATACGGCCCTTACTCCTACGGGAGGCAGCAGTGGGGAATATTGGACAATGGGGGCAACCCTGATCCAGCAATTCTGTGTGCACGAAGAAGGTTTTCGGATCGTAAAGTGCTTTCAGCAGGGAGGAAGGAAGTGACTGTACCTGCAGAAGAAGCGACGGCTAAATA
>GV2UCFN02G973E
GGTGAGTAACGCGTAAAGAACTTGCCGGATGGACCGGGATAACAGCTGGAAACGGCTGGCAAGACCGGATACTATGGGCTGGCCGCATGGCTGGCCCATGAAAAGGGATGCCGTCCGAGAGCTTTGCGTCCTATTAGCTGGTTGGTAAGGTGACGGCTTACCAAGGCGATGATAGGTAGCCGGCCTGAGAGGGTGGACGGCCACAAGGGGACTGAGATACGGCCCTTACTCCTACGGGAGGCAGCAGTGGGGAATATTGGACAATGGGGGCAACCCTGATCCAGCAATTCTGTGTGCACGAAGAAGGTTTTCGGATCGTAAAGTGCTTTCAGCAGGGAGGAAGGAAGTGACTGTACCTGCAGAAGAAGCGACGGCTAAATA
>GV2UCFN02HFF1Z
GGTGAGTAACGCGTAAAGAACTTGCCGGATGGACCGGGATAACAGCTGGAAACGGCTGGCAAGACCGGATACTATGGGCTGGCCGCATGGCTGGCCCATGAAAAGGGATGCCGTCCGAGAGCTTTGCGTCCTATTAGCTGGTTGGTAAGGTGACGGCTTACCAAGGCGATGATAGGTAGCCGGCCTGAGAGGGTGGACGGCCACAAGGGGACTGAGATACGGCCCTTACTCCTACGGGAGGCAGCAGTGGGGAATATTGGACAATGGGGGCAACCCTGATCCAGCAATTCTGTGTGCACGAAGAAGGTTTTCGGATCGTAAAGTGCTTTCAGCAGGGAGGAAGGAAGTGACTGTACCTGCAGAAGAAGCGACGGCTAAATA
>GV2UCFN02HF0ER
GGTGAGTAACGCGTAAAGAACTTGCCGGATGGACCGGGATAACAGCTGGAAACGGCTGGCAAGACCGGATACTATGGGCTGGCCGCATGGCTGGCCCATGAAAAGGGATGCCGTCCGAGAGCTTTGCGTCCTATTAGCTGGTTGGTAAGGTGACGGCTTACCAAGGCGATGATAGGTAGCCGGCCTGAGAGGGTGGACGGCCACAAGGGGACTGAGATACGGCCCTTACTCCTACGGGAGGCAGCAGTGGGGAATATTGGACAATGGGGGCAACCCTGATCCAGCAATTCTGTGTGCACGAAGAAGGTTTTCGGATCGTAAAGTGCTTTCAGCAGGGAGGAAGGAAGTGACTGTACCTGCAGAAGAAGCGACGGCTAAATA
>GV2UCFN02IWTQV
GGTGAGTAACGCGTAAAGAACTTGCCGGATGGACCGGGATAACAGCTGGAAACGGCTGGCAAGACCGGATACTATGGGCTGGCCGCATGGCTGGCCCATGAAAAGGGATGCCGTCCGAGAGCTTTGCGTCCTATTAGCTGGTTGGTAAGGTGACGGCTTACCAAGGCGATGATAGGTAGCCGGCCTGAGAGGGTGGACGGCCACAAGGGGACTGAGATACGGCCCTTACTCCTACGGGAGGCAGCAGTGGGGAATATTGGACAATGGGGGCAACCCTGATCCAGCAATTCTGTGTGCACGAAGAAGGTTTTCGGATCGTAAAGTGCTTTCAGCAGGGAGGAAGGAAGTGACTGTACCTGCAGAAGAAGCGACGGCTAAATA
>GV2UCFN02IVHAD
GGTGAGTAACGCGTAAAGAACTTGCCGGATGGACCGGGATAACAGCTGGAAACGGCTGGCAAGACCGGATACTATGGGCTGGCCGCATGGCTGGCCCATGAAAAGGGATGCCGTCCGAGAGCTTTGCGTCCTATTAGCTGGTTGGTAAGGTGACGGCTTACCAAGGCGATGATAGGTAGCCGGCCTGAGAGGGTGGACGGCCACAAGGGGACTGAGATACGGCCCTTACTCCTACGGGAGGCAGCAGTGGGGAATATTGGACAATGGGGGCAACCCTGATCCAGCAATTCTGTGTGCACGAAGAAGGTTTTCGGATCGTAAAGTGCTTTCAGCAGGGAGGAAGGAAGTGACTGTACCTGCAGAAGAAGCGACGGCTAAATA
>GV2UCFN02FWB7B
GGTGAGTAACGCGTAAAGAACTTGCCGGATGGACCGGGATAACAGCTGGAAACGGCTGGCAAGACCGGATACTATGGGCTGGCCGCATGGCTGGCCCATGAAAAGGGATGCCGTCCGAGAGCTTTGCGTCCTATTAGCTGGTTGGTAAGGTGACGGCTTACCAAGGCGATGATAGGTAGCCGGCCTGAGAGGGTGGACGGCCACAAGGGGACTGAGATACGGCCCTTACTCCTACGGGAGGCAGCAGTGGGGAATATTGGACAATGGGGGCAACCCTGATCCAGCAATTCTGTGTGCACGAAGAAGGTTTTCGGATCGTAAAGTGCTTTCAGCAGGGAGGAAGGAAGTGACTGTACCTGCAGAAGAAGCGACGGCTAAATA
>GV2UCFN02I7KTR
GGTGAGTAACGCGTAAAGAACTTGCCGGATGGACCGGGATAACAGCTGGAAACGGCTGGCAAGACCGGATACTATGGGCTGGCCGCATGGCTGGCCCATGAAAAGGGATGCCGTCCGAGAGCTTTGCGTCCTATTAGCTGGTTGGTAAGGTGACGGCTTACCAAGGCGATGATAGGTAGCCGGCCTGAGAGGGTGGACGGCCACAAGGGGACTGAGATACGGCCCTTACTCCTACGGGAGGCAGCAGTGGGGAATATTGGACAATGGGGGCAACCCTGATCCAGCAATTCTGTGTGCACGAAGAAGGTTTTCGGATCGTAAAGTGCTTTCAGCAGGGAGGAAGGAAGTGACTGTACCTGCAGAAGAAGCGACGGCTAAATA
>GV2UCFN02F8MQQ
GGTGAGTAACGCGTAAAGAACTTGCCGGATGGACCGGGATAACAGCTGGAAACGGCTGGCAAGACCGGATACTATGGGCTGGCCGCATGGCTGGCCCATGAAAAGGGATGCCGTCCGAGAGCTTTGCGTCCTATTAGCTGGTTGGTAAGGTGACGGCTTACCAAGGCGATGATAGGTAGCCGGCCTGAGAGGGTGGACGGCCACAAGGGGACTGAGATACGGCCCTTACTCCTACGGGAGGCAGCAGTGGGGAATATTGGACAATGGGGGCAACCCTGATCCAGCAATTCTGTGTGCACGAAGAAGGTTTTCGGATCGTAAAGTGCTTTCAGCAGGGAGGAAGGAAGTGACTGTACCTGCAGAAGAAGCGACGGCTAAATA
>GV2UCFN02GGXD7
GGTGAGTAACGCGTAAAGAACTTGCCGGATGGACCGGGATAACAGCTGGAAACGGCTGGCAAGACCGGATACTATGGGCTGGCCGCATGGCTGGCCCATGAAAAGGGATGCCGTCCGAGAGCTTTGCGTCCTATTAGCTGGTTGGTAAGGTGACGGCTTACCAAGGCGATGATAGGTAGCCGGCCTGAGAGGGTGGACGGCCACAAGGGGACTGAGATACGGCCCTTACTCCTACGGGAGGCAGCAGTGGGGAATATTGGACAATGGGGGCAACCCTGATCCAGCAATTCTGTGTGCACGAAGAAGGTTTTCGGATCGTAAAGTGCTTTCAGCAGGGAGGAAGGAAGTGACTGTACCTGCAGAAGAAGCGACGGCTAAATA
>GV2UCFN02G1DWC
GGTGAGTAACGCGTAAAGAACTTGCCGGATGGACCGGGATAACAGCTGGAAACGGCTGGCAAGACCGGATACTATGGGCTGGCCGCATGGCTGGCCCATGAAAAGGGATGCCGTCCGAGAGCTTTGCGTCCTATTAGCTGGTTGGTAAGGTGACGGCTTACCAAGGCGATGATAGGTAGCCGGCCTGAGAGGGTGGACGGCCACAAGGGGACTGAGATACGGCCCTTACTCCTACGGGAGGCAGCAGTGGGGAATATTGGACAATGGGGGCAACCCTGATCCAGCAATTCTGTGTGCACGAAGAAGGTTTTCGGATCGTAAAGTGCTTTCAGCAGGGAGGAAGGAAGTGACTGTACCTGCAGAAGAAGCGACGGCTAAATA
>GV2UCFN02JEDGR
GGTGAGTAACGCGTAAAGAACTTGCCGGATGGACCGGGATAACAGCTGGAAACGGCTGGCAAGACCGGATACTATGGGCTGGCCGCATGGCTGGCCCATGAAAAGGGATGCCGTCCGAGAGCTTTGCGTCCTATTAGCTGGTTGGTAAGGTGACGGCTTACCAAGGCGATGATAGGTAGCCGGCCTGAGAGGGTGGACGGCCACAAGGGGACTGAGATACGGCCCTTACTCCTACGGGAGGCAGCAGTGGGGAATATTGGACAATGGGGGCAACCCTGATCCAGCAATTCTGTGTGCACGAAGAAGGTTTTCGGATCGTAAAGTGCTTTCAGCAGGGAGGAAGGAAGTGACTGTACCTGCAGAAGAAGCGACGGCTAAATA
>GV2UCFN02ID1X1
GGTGAGTAACGCGTAAAGAACTTGCCGGATGGACCGGGATAACAGCTGGAAACGGCTGGCAAGACCGGATACTATGGGCTGGCCGCATGGCTGGCCCATGAAAAGGGATGCCGTCCGAGAGCTTTGCGTCCTATTAGCTGGTTGGTAAGGTGACGGCTTACCAAGGCGATGATAGGTAGCCGGCCTGAGAGGGTGGACGGCCACAAGGGGACTGAGATACGGCCCTTACTCCTACGGGAGGCAGCAGTGGGGAATATTGGACAATGGGGGCAACCCTGATCCAGCAATTCTGTGTGCACGAAGAAGGTTTTCGGATCGTAAAGTGCTTTCAGCAGGGAGGAAGGAAGTGACTGTACCTGCAGAAGAAGCGACGGCTAAATA
>GV2UCFN02IWNRD
GGTGAGTAACGCGTAAAGAACTTGCCGGATGGACCGGGATAACAGCTGGAAACGGCTGGCAAGACCGGATACTATGGGCTGGCCGCATGGCTGGCCCATGAAAAGGGATGCCGTCCGAGAGCTTTGCGTCCTATTAGCTGGTTGGTAAGGTGACGGCTTACCAAGGCGATGATAGGTAGCCGGCCTGAGAGGGTGGACGGCCACAAGGGGACTGAGATACGGCCCTTACTCCTACGGGAGGCAGCAGTGGGGAATATTGGACAATGGGGGCAACCCTGATCCAGCAATTCTGTGTGCACGAAGAAGGTTTTCGGATCGTAAAGTGCTTTCAGCAGGGAGGAAGGAAGTGACTGTACCTGCAGAAGAAGCGACGGCTAAATA
>GV2UCFN02H9Y1F
GGTGAGTAACGCGTAAAGAACTTGCCGGATGGACCGGGATAACAGCTGGAAACGGCTGGCAAGACCGGATACTATGGGCTGGCCGCATGGCTGGCCCATGAAAAGGGATGCCGTCCGAGAGCTTTGCGTCCTATTAGCTGGTTGGTAAGGTGACGGCTTACCAAGGCGATGATAGGTAGCCGGCCTGAGAGGGTGGACGGCCACAAGGGGACTGAGATACGGCCCTTACTCCTACGGGAGGCAGCAGTGGGGAATATTGGACAATGGGGGCAACCCTGATCCAGCAATTCTGTGTGCACGAAGAAGGTTTTCGGATCGTAAAGTGCTTTCAGCAGGGAGGAAGGAAGTGACTGTACCTGCAGAAGAAGCGACGGCTAAATA
>GV2UCFN02FQMCI
GGTGAGTAACGCGTAAAGAACTTGCCGGATGGACCGGGATAACAGCTGGAAACGGCTGGCAAGACCGGATACTATGGGCTGGCCGCATGGCTGGCCCATGAAAAGGGATGCCGTCCGAGAGCTTTGCGTCCTATTAGCTGGTTGGTAAGGTGACGGCTTACCAAGGCGATGATAGGTAGCCGGCCTGAGAGGGTGGACGGCCACAAGGGGACTGAGATACGGCCCTTACTCCTACGGGAGGCAGCAGTGGGGAATATTGGACAATGGGGGCAACCCTGATCCAGCAATTCTGTGTGCACGAAGAAGGTTTTCGGATCGTAAAGTGCTTTCAGCAGGGAGGAAGGAAGTGACTGTACCTGCAGAAGAAGCGACGGCTAAATA
>GV2UCFN02HEFP6
GGTGAGTAACGCGTAAAGAACTTGCCGGATGGACCGGGATAACAGCTGGAAACGGCTGGCAAGACCGGATACTATGGGCTGGCCGCATGGCTGGCCCATGAAAAGGGATGCCGTCCGAGAGCTTTGCGTCCTATTAGCTGGTTGGTAAGGTGACGGCTTACCAAGGCGATGATAGGTAGCCGGCCTGAGAGGGTGGACGGCCACAAGGGGACTGAGATACGGCCCTTACTCCTACGGGAGGCAGCAGTGGGGAATATTGGACAATGGGGGCAACCCTGATCCAGCAATTCTGTGTGCACGAAGAAGGTTTTCGGATCGTAAAGTGCTTTCAGCAGGGAGGAAGGAAGTGACTGTACCTGCAGAAGAAGCGACGGCTAAATA
>GV2UCFN02GWSGZ
GGTGAGTAACGCGTAAAGAACTTGCCGGATGGACCGGGATAACAGCTGGAAACGGCTGGCAAGACCGGATACTATGGGCTGGCCGCATGGCTGGCCCATGAAAAGGGATGCCGTCCGAGAGCTTTGCGTCCTATTAGCTGGTTGGTAAGGTGACGGCTTACCAAGGCGATGATAGGTAGCCGGCCTGAGAGGGTGGACGGCCACAAGGGGACTGAGATACGGCCCTTACTCCTACGGGAGGCAGCAGTGGGGAATATTGGACAATGGGGGCAACCCTGATCCAGCAATTCTGTGTGCACGAAGAAGGTTTTCGGATCGTAAAGTGCTTTCAGCAGGGAGGAAGGAAGTGACTGTACCTGCAGAAGAAGCGACGGCTAAATA
>GV2UCFN02GTMPV
GGTGAGTAACGCGTAAAGAACTTGCCGGATGGACCGGGATAACAGCTGGAAACGGCTGGCAAGACCGGATACTATGGGCTGGCCGCATGGCTGGCCCATGAAAAGGGATGCCGTCCGAGAGCTTTGCGTCCTATTAGCTGGTTGGTAAGGTGACGGCTTACCAAGGCGATGATAGGTAGCCGGCCTGAGAGGGTGGACGGCCACAAGGGGACTGAGATACGGCCCTTACTCCTACGGGAGGCAGCAGTGGGGAATATTGGACAATGGGGGCAACCCTGATCCAGCAATTCTGTGTGCACGAAGAAGGTTTTCGGATCGTAAAGTGCTTTCAGCAGGGAGGAAGGAAGTGACTGTACCTGCAGAAGAAGCGACGGCTAAATA
>GV2UCFN02GDPYH
GGTGAGTAACGCGTAAAGAACTTGCCGGATGGACCGGGATAACAGCTGGAAACGGCTGGCAAGACCGGATACTATGGGCTGGCCGCATGGCTGGCCCATGAAAAGGGATGCCGTCCGAGAGCTTTGCGTCCTATTAGCTGGTTGGTAAGGTGACGGCTTACCAAGGCGATGATAGGTAGCCGGCCTGAGAGGGTGGACGGCCACAAGGGGACTGAGATACGGCCCTTACTCCTACGGGAGGCAGCAGTGGGGAATATTGGACAATGGGGGCAACCCTGATCCAGCAATTCTGTGTGCACGAAGAAGGTTTTCGGATCGTAAAGTGCTTTCAGCAGGGAGGAAGGAAGTGACTGTACCTGCAGAAGAAGCGACGGCTAAATA
>GV2UCFN02HWXFM
GGTGAGTAACGCGTAAAGAACTTGCCGGATGGACCGGGATAACAGCTGGAAACGGCTGGCAAGACCGGATACTATGGGCTGGCCGCATGGCTGGCCCATGAAAAGGGATGCCGTCCGAGAGCTTTGCGTCCTATTAGCTGGTTGGTAAGGTGACGGCTTACCAAGGCGATGATAGGTAGCCGGCCTGAGAGGGTGGACGGCCACAAGGGGACTGAGATACGGCCCTTACTCCTACGGGAGGCAGCAGTGGGGAATATTGGACAATGGGGGCAACCCTGATCCAGCAATTCTGTGTGCACGAAGAAGGTTTTCGGATCGTAAAGTGCTTTCAGCAGGGAGGAAGGAAGTGACTGTACCTGCAGAAGAAGCGACGGCTAAATA
>GV2UCFN02JBH5Y
GGTGAGTAACGCGTAAAGAACTTGCCGGATGGACCGGGATAACAGCTGGAAACGGCTGGCAAGACCGGATACTATGGGCTGGCCGCATGGCTGGCCCATGAAAAGGGATGCCGTCCGAGAGCTTTGCGTCCTATTAGCTGGTTGGTAAGGTGACGGCTTACCAAGGCGATGATAGGTAGCCGGCCTGAGAGGGTGGACGGCCACAAGGGGACTGAGATACGGCCCTTACTCCTACGGGAGGCAGCAGTGGGGAATATTGGACAATGGGGGCAACCCTGATCCAGCAATTCTGTGTGCACGAAGAAGGTTTTCGGATCGTAAAGTGCTTTCAGCAGGGAGGAAGGAAGTGACTGTACCTGCAGAAGAAGCGACGGCTAAATA
>GV2UCFN02JVEQD
GGTGAGTAACGCGTAAAGAACTTGCCGGATGGACCGGGATAACAGCTGGAAACGGCTGGCAAGACCGGATACTATGGGCTGGCCGCATGGCTGGCCCATGAAAAGGGATGCCGTCCGAGAGCTTTGCGTCCTATTAGCTGGTTGGTAAGGTGACGGCTTACCAAGGCGATGATAGGTAGCCGGCCTGAGAGGGTGGACGGCCACAAGGGGACTGAGATACGGCCCTTACTCCTACGGGAGGCAGCAGTGGGGAATATTGGACAATGGGGGCAACCCTGATCCAGCAATTCTGTGTGCACGAAGAAGGTTTTCGGATCGTAAAGTGCTTTCAGCAGGGAGGAAGGAAGTGACTGTACCTGCAGAAGAAGCGACGGCTAAATA
>GV2UCFN02HTVOF
GGTGAGTAACGCGTAAAGAACTTGCCGGATGGACCGGGATAACAGCTGGAAACGGCTGGCAAGACCGGATACTATGGGCTGGCCGCATGGCTGGCCCATGAAAAGGGATGCCGTCCGAGAGCTTTGCGTCCTATTAGCTGGTTGGTAAGGTGACGGCTTACCAAGGCGATGATAGGTAGCCGGCCTGAGAGGGTGGACGGCCACAAGGGGACTGAGATACGGCCCTTACTCCTACGGGAGGCAGCAGTGGGGAATATTGGACAATGGGGGCAACCCTGATCCAGCAATTCTGTGTGCACGAAGAAGGTTTTCGGATCGTAAAGTGCTTTCAGCAGGGAGGAAGGAAGTGACTGTACCTGCAGAAGAAGCGACGGCTAAATA
>GV2UCFN02JGKAW
GGTGAGTAACGCGTAAAGAACTTGCCGGATGGACCGGGATAACAGCTGGAAACGGCTGGCAAGACCGGATACTATGGGCTGGCCGCATGGCTGGCCCATGAAAAGGGATGCCGTCCGAGAGCTTTGCGTCCTATTAGCTGGTTGGTAAGGTGACGGCTTACCAAGGCGATGATAGGTAGCCGGCCTGAGAGGGTGGACGGCCACAAGGGGACTGAGATACGGCCCTTACTCCTACGGGAGGCAGCAGTGGGGAATATTGGACAATGGGGGCAACCCTGATCCAGCAATTCTGTGTGCACGAAGAAGGTTTTCGGATCGTAAAGTGCTTTCAGCAGGGAGGAAGGAAGTGACTGTACCTGCAGAAGAAGCGACGGCTAAATA
>GV2UCFN02GK602
GGTGAGTAACGCGTAAAGAACTTGCCGGATGGACCGGGATAACAGCTGGAAACGGCTGGCAAGACCGGATACTATGGGCTGGCCGCATGGCTGGCCCATGAAAAGGGATGCCGTCCGAGAGCTTTGCGTCCTATTAGCTGGTTGGTAAGGTGACGGCTTACCAAGGCGATGATAGGTAGCCGGCCTGAGAGGGTGGACGGCCACAAGGGGACTGAGATACGGCCCTTACTCCTACGGGAGGCAGCAGTGGGGAATATTGGACAATGGGGGCAACCCTGATCCAGCAATTCTGTGTGCACGAAGAAGGTTTTCGGATCGTAAAGTGCTTTCAGCAGGGAGGAAGGAAGTGACTGTACCTGCAGAAGAAGCGACGGCTAAATA
>GV2UCFN02GV27N
GGTGAGTAACGCGTAAAGAACTTGCCGGATGGACCGGGATAACAGCTGGAAACGGCTGGCAAGACCGGATACTATGGGCTGGCCGCATGGCTGGCCCATGAAAAGGGATGCCGTCCGAGAGCTTTGCGTCCTATTAGCTGGTTGGTAAGGTGACGGCTTACCAAGGCGATGATAGGTAGCCGGCCTGAGAGGGTGGACGGCCACAAGGGGACTGAGATACGGCCCTTACTCCTACGGGAGGCAGCAGTGGGGAATATTGGACAATGGGGGCAACCCTGATCCAGCAATTCTGTGTGCACGAAGAAGGTTTTCGGATCGTAAAGTGCTTTCAGCAGGGAGGAAGGAAGTGACTGTACCTGCAGAAGAAGCGACGGCTAAATA
>GV2UCFN02HAZ7S
GGTGAGTAACGCGTAAAGAACTTGCCGGATGGACCGGGATAACAGCTGGAAACGGCTGGCAAGACCGGATACTATGGGCTGGCCGCATGGCTGGCCCATGAAAAGGGATGCCGTCCGAGAGCTTTGCGTCCTATTAGCTGGTTGGTAAGGTGACGGCTTACCAAGGCGATGATAGGTAGCCGGCCTGAGAGGGTGGACGGCCACAAGGGGACTGAGATACGGCCCTTACTCCTACGGGAGGCAGCAGTGGGGAATATTGGACAATGGGGGCAACCCTGATCCAGCAATTCTGTGTGCACGAAGAAGGTTTTCGGATCGTAAAGTGCTTTCAGCAGGGAGGAAGGAAGTGACTGTACCTGCAGAAGAAGCGACGGCTAAATA
>GV2UCFN02GIXGK
GGTGAGTAACGCGTAAAGAACTTGCCGGATGGACCGGGATAACAGCTGGAAACGGCTGGCAAGACCGGATACTATGGGCTGGCCGCATGGCTGGCCCATGAAAAGGGATGCCGTCCGAGAGCTTTGCGTCCTATTAGCTGGTTGGTAAGGTGACGGCTTACCAAGGCGATGATAGGTAGCCGGCCTGAGAGGGTGGACGGCCACAAGGGGACTGAGATACGGCCCTTACTCCTACGGGAGGCAGCAGTGGGGAATATTGGACAATGGGGGCAACCCTGATCCAGCAATTCTGTGTGCACGAAGAAGGTTTTCGGATCGTAAAGTGCTTTCAGCAGGGAGGAAGGAAGTGACTGTACCTGCAGAAGAAGCGACGGCTAAATA
>GV2UCFN02H9VK8
GGTGAGTAACGCGTAAAGAACTTGCCGGATGGACCGGGATAACAGCTGGAAACGGCTGGCAAGACCGGATACTATGGGCTGGCCGCATGGCTGGCCCATGAAAAGGGATGCCGTCCGAGAGCTTTGCGTCCTATTAGCTGGTTGGTAAGGTGACGGCTTACCAAGGCGATGATAGGTAGCCGGCCTGAGAGGGTGGACGGCCACAAGGGGACTGAGATACGGCCCTTACTCCTACGGGAGGCAGCAGTGGGGAATATTGGACAATGGGGGCAACCCTGATCCAGCAATTCTGTGTGCACGAAGAAGGTTTTCGGATCGTAAAGTGCTTTCAGCAGGGAGGAAGGAAGTGACTGTACCTGCAGAAGAAGCGACGGCTAAATA
>GV2UCFN02JZ8PY
GGTGAGTAACGCGTAAAGAACTTGCCGGATGGACCGGGATAACAGCTGGAAACGGCTGGCAAGACCGGATACTATGGGCTGGCCGCATGGCTGGCCCATGAAAAGGGATGCCGTCCGAGAGCTTTGCGTCCTATTAGCTGGTTGGTAAGGTGACGGCTTACCAAGGCGATGATAGGTAGCCGGCCTGAGAGGGTGGACGGCCACAAGGGGACTGAGATACGGCCCTTACTCCTACGGGAGGCAGCAGTGGGGAATATTGGACAATGGGGGCAACCCTGATCCAGCAATTCTGTGTGCACGAAGAAGGTTTTCGGATCGTAAAGTGCTTTCAGCAGGGAGGAAGGAAGTGACTGTACCTGCAGAAGAAGCGACGGCTAAATA
>GV2UCFN02JNGSB
GGTGAGTAACGCGTAAAGAACTTGCCGGATGGACCGGGATAACAGCTGGAAACGGCTGGCAAGACCGGATACTATGGGCTGGCCGCATGGCTGGCCCATGAAAAGGGATGCCGTCCGAGAGCTTTGCGTCCTATTAGCTGGTTGGTAAGGTGACGGCTTACCAAGGCGATGATAGGTAGCCGGCCTGAGAGGGTGGACGGCCACAAGGGGACTGAGATACGGCCCTTACTCCTACGGGAGGCAGCAGTGGGGAATATTGGACAATGGGGGCAACCCTGATCCAGCAATTCTGTGTGCACGAAGAAGGTTTTCGGATCGTAAAGTGCTTTCAGCAGGGAGGAAGGAAGTGACTGTACCTGCAGAAGAAGCGACGGCTAAATA
>GV2UCFN02GGZEU
GGTGAGTAACGCGTAAAGAACTTGCCGGATGGACCGGGATAACAGCTGGAAACGGCTGGCAAGACCGGATACTATGGGCTGGCCGCATGGCTGGCCCATGAAAAGGGATGCCGTCCGAGAGCTTTGCGTCCTATTAGCTGGTTGGTAAGGTGACGGCTTACCAAGGCGATGATAGGTAGCCGGCCTGAGAGGGTGGACGGCCACAAGGGGACTGAGATACGGCCCTTACTCCTACGGGAGGCAGCAGTGGGGAATATTGGACAATGGGGGCAACCCTGATCCAGCAATTCTGTGTGCACGAAGAAGGTTTTCGGATCGTAAAGTGCTTTCAGCAGGGAGGAAGGAAGTGACTGTACCTGCAGAAGAAGCGACGGCTAAATA
>GV2UCFN02HEW0C
GGTGAGTAACGCGTAAAGAACTTGCCGGATGGACCGGGATAACAGCTGGAAACGGCTGGCAAGACCGGATACTGTGGGCTGGCCGCATGGCTGGCCCATGAAAAGGGATGCCGTCCGAGAGCTTTGCGTCCTATTAGCTGGTTGGTGAGGTGACGGCTTACCAAGGCGATGATAGGTAGCCGGCCTGAGAGGGTGGACGGCCACAAGGGGACTGAGATACGGCCCTTACTCCTACGGGAGGCAGCAGTGGGGAATATTGGACAATGGGGGCAACCCTGATCCAGCAATTCTGTGTGCACGAAGAAGGTTTTCGGATCGTAAAGTGCTTTCAGCAGGGAGGAAGGAAGTGACTGTACCTGCAGAAGAAGCGACGGCTAAATA
>GV2UCFN02GNM2R
GGTGAGTAACGCGTAAAGAACTTGCCGGATGGACCGGGATAACAGCTGGAAACGGCTGGCAAGACCGGATACTGTGGGCTGGCCGCATGGCTGGCCCATGAAAAGGGATGCCGTCCGAGAGCTTTGCGTCCTATTAGCTGGTTGGTGAGGTGACGGCTTACCAAGGCGATGATAGGTAGCCGGCCTGAGAGGGTGGACGGCCACAAGGGGACTGAGATACGGCCCTTACTCCTACGGGAGGCAGCAGTGGGGAATATTGGACAATGGGGGCAACCCTGATCCAGCAATTCTGTGTGCACGAAGAAGGTTTTCGGATCGTAAAGTGCTTTCAGCAGGGAGGAAGGAAGTGACTGTACCTGCAGAAGAAGCGACGGCTAAATA
>GV2UCFN02G4N28
GGTGAGTAACGCGTAAAGAACTTGCCGGATGGACCGGGATAACAGCTGGAAACGGCTGGCAAGACCGGATACTGTGGGCTGGCCGCATGGCTGGCCCATGAAAAGGGATGCCGTCCGAGAGCTTTGCGTCCTATTAGCTGGTTGGTGAGGTGACGGCTTACCAAGGCGATGATAGGTAGCCGGCCTGAGAGGGTGGACGGCCACAAGGGGACTGAGATACGGCCCTTACTCCTACGGGAGGCAGCAGTGGGGAATATTGGACAATGGGGGCAACCCTGATCCAGCAATTCTGTGTGCACGAAGAAGGTTTTCGGATCGTAAAGTGCTTTCAGCAGGGAGGAAGGAAGTGACTGTACCTGCAGAAGAAGCGACGGCTAAATA
>GV2UCFN02I3SOL
GGTGAGTAACGCGTAAAGAACTTGCCGGATGGACCGGGATAACAGCTGGAAACGGCTGGCAAGACCGGATACTGTGGGCTGGCCGCATGGCTGGCCCATGAAAAGGGATGCCGTCCGAGAGCTTTGCGTCCTATTAGCTGGTTGGTGAGGTGACGGCTTACCAAGGCGATGATAGGTAGCCGGCCTGAGAGGGTGGACGGCCACAAGGGGACTGAGATACGGCCCTTACTCCTACGGGAGGCAGCAGTGGGGAATATTGGACAATGGGGGCAACCCTGATCCAGCAATTCTGTGTGCACGAAGAAGGTTTTCGGATCGTAAAGTGCTTTCAGCAGGGAGGAAGGAAGTGACTGTACCTGCAGAAGAAGCGACGGCTAAATA
>GV2UCFN02H7CSY
GGTGAGTAACGCGTAAAGAACTTGCCGGATGGACCGGGATAACAGCTGGAAACGGCTGGCAAGACCGGATACTGTGGGCTGGCCGCATGGCTGGCCCATGAAAAGGGATGCCGTCCGAGAGCTTTGCGTCCTATTAGCTGGTTGGTGAGGTGACGGCTTACCAAGGCGATGATAGGTAGCCGGCCTGAGAGGGTGGACGGCCACAAGGGGACTGAGATACGGCCCTTACTCCTACGGGAGGCAGCAGTGGGGAATATTGGACAATGGGGGCAACCCTGATCCAGCAATTCTGTGTGCACGAAGAAGGTTTTCGGATCGTAAAGTGCTTTCAGCAGGGAGGAAGGAAGTGACTGTACCTGCAGAAGAAGCGACGGCTAAATA
>G3BZQ8102HANZC
GGTGAGTAACGCGTAAGAACTTGCCGGATGGACCGGGATAACAGCTGGAAACGGCTGGCAAGACCGGATACTGTGGGCTGGCCGCATGGCTGGCCCATGAAAAGGGATGCCGTCCGAGAGCTTTGCGTCCTATTAGCTGGTTGGTAAGGTGACGGCTTACCAAGGCGATGATAGGTAGCCGGCCTGAGAGGGTGGACGGCCACAAGGGGACTGAGATACGGCCCTTACTCCTACGGGAGGCAGCAGTGGGGAATATTGGACAATGGGGGCAACCCTGATCCAGCAATTCTGTGTGCACGAAGAAGGTTTTCGGATCGTAAAGTGCTTTCAGCAGGGAGGAAGGAAGTGACTGTACCTGCAGAAGAAGCGACGGCTAAATA
>G3BZQ8102GRRZW
GGTGAGTAACGCGTAAGAACTTGCCGGATGGACCGGGATAACAGCTGGAAACGGCTGGCAAGACCGGATACTGTGGGCTGGCCGCATGGCTGGCCCATGAAAAGGGATGCCGTCCGAGAGCTTTGCGTCCTATTAGCTGGTTGGTAAGGTGACGGCTTACCAAGGCGATGATAGGTAGCCGGCCTGAGAGGGTGGACGGCCACAAGGGGACTGAGATACGGCCCTTACTCCTACGGGAGGCAGCAGTGGGGAATATTGGACAATGGGGGCAACCCTGATCCAGCAATTCTGTGTGCACGAAGAAGGTTTTCGGATCGTAAAGTGCTTTCAGCAGGGAGGAAGGAAGTGACTGTACCTGCAGAAGAAGCGACGGCTAAATA
>G3BZQ8102JMHWZ
GGTGAGTAACGCGTAAGAACTTGCCGGATGGACCGGGATAACAGCTGGAAACGGCTGGCAAGACCGGATACTGTGGGCTGGCCGCATGGCTGGCCCATGAAAAGGGATGCCGTCCGAGAGCTTTGCGTCCTATTAGCTGGTTGGTAAGGTGACGGCTTACCAAGGCGATGATAGGTAGCCGGCCTGAGAGGGTGGACGGCCACAAGGGGACTGAGATACGGCCCTTACTCCTACGGGAGGCAGCAGTGGGGAATATTGGACAATGGGGGCAACCCTGATCCAGCAATTCTGTGTGCACGAAGAAGGTTTTCGGATCGTAAAGTGCTTTCAGCAGGGAGGAAGGAAGTGACTGTACCTGCAGAAGAAGCGACGGCTAAATA
>G3BZQ8102JE0RA
GGTGAGTAACGCGTAAGAACTTGCCGGATGGACCGGGATAACAGCTGGAAACGGCTGGCAAGACCGGATACTGTGGGCTGGCCGCATGGCTGGCCCATGAAAAGGGATGCCGTCCGAGAGCTTTGCGTCCTATTAGCTGGTTGGTAAGGTGACGGCTTACCAAGGCGATGATAGGTAGCCGGCCTGAGAGGGTGGACGGCCACAAGGGGACTGAGATACGGCCCTTACTCCTACGGGAGGCAGCAGTGGGGAATATTGGACAATGGGGGCAACCCTGATCCAGCAATTCTGTGTGCACGAAGAAGGTTTTCGGATCGTAAAGTGCTTTCAGCAGGGAGGAAGGAAGTGACTGTACCTGCAGAAGAAGCGACGGCTAAATA
>GV2UCFN02I1WOD
GGTGAGTAACGCGTAAAGAACTTGCCGGATGGACCGGGATAACAGCTGGAAACGGCTGGCAAGACCGGATACTGTGGGCTGGCCGCATGGCTGGCCCATGAAAAGGGATGCCGTCCGAGAGCTTTGCGTCCTATTAGCTGGTTGGTAAGGTGACGGCTTACCAAGGCGATGATAGGTAGCCGGCCTGAGAGGGTGGACGGCCACAAGGGGACTGAGATACGGCCCTTACTCCTACGGGAGGCAGCAGTGGGGAATATTGGACAATGGGGGCAACCCTGATCCAGCAATTCTGTGTGCACGAAGAAGGTTTTCGGATCGTAAAGTGCTTTCAGCAGGGAGGAAGGAAGTGACTGTACCTGCAGAAGAAGCGACGGCTAAATA
>GV2UCFN02HSVZY
GGTGAGTAACGCGTAAAGAACTTGCCGGATGGACCGGGATAACAGCTGGAAACGGCTGGCAAGACCGGATACTGTGGGCTGGCCGCATGGCTGGCCCATGAAAAGGGATGCCGTCCGAGAGCTTTGCGTCCTATTAGCTGGTTGGTAAGGTGACGGCTTACCAAGGCGATGATAGGTAGCCGGCCTGAGAGGGTGGACGGCCACAAGGGGACTGAGATACGGCCCTTACTCCTACGGGAGGCAGCAGTGGGGAATATTGGACAATGGGGGCAACCCTGATCCAGCAATTCTGTGTGCACGAAGAAGGTTTTCGGATCGTAAAGTGCTTTCAGCAGGGAGGAAGGAAGTGACTGTACCTGCAGAAGAAGCGACGGCTAAATA
>GV2UCFN02G3APL
GGTGAGTAACGCGTAAAGAACTTGCCGGATGGACCGGGATAACAGCTGGAAACGGCTGGCAAGACCGGATACTGTGGGCTGGCCGCATGGCTGGCCCATGAAAAGGGATGCCGTCCGAGAGCTTTGCGTCCTATTAGCTGGTTGGTAAGGTGACGGCTTACCAAGGCGATGATAGGTAGCCGGCCTGAGAGGGTGGACGGCCACAAGGGGACTGAGATACGGCCCTTACTCCTACGGGAGGCAGCAGTGGGGAATATTGGACAATGGGGGCAACCCTGATCCAGCAATTCTGTGTGCACGAAGAAGGTTTTCGGATCGTAAAGTGCTTTCAGCAGGGAGGAAGGAAGTGACTGTACCTGCAGAAGAAGCGACGGCTAAATA
>GV2UCFN02HZXOW
GGTGAGTAACGCGTAAAGAACTTGCCGGATGGACCGGGATAACAGCTGGAAACGGCTGGCAAGACCGGATACTGTGGGCTGGCCGCATGGCTGGCCCATGAAAAGGGATGCCGTCCGAGAGCTTTGCGTCCTATTAGCTGGTTGGTAAGGTGACGGCTTACCAAGGCGATGATAGGTAGCCGGCCTGAGAGGGTGGACGGCCACAAGGGGACTGAGATACGGCCCTTACTCCTACGGGAGGCAGCAGTGGGGAATATTGGACAATGGGGGCAACCCTGATCCAGCAATTCTGTGTGCACGAAGAAGGTTTTCGGATCGTAAAGTGCTTTCAGCAGGGAGGAAGGAAGTGACTGTACCTGCAGAAGAAGCGACGGCTAAATA
>GV2UCFN02H9IXI
GGTGAGTAACGCGTAAAGAACTTGCCGGATGGACCGGGATAACAGCTGGAAACGGCTGGCAAGACCGGATACTGTGGGCTGGCCGCATGGCTGGCCCATGAAAAGGGATGCCGTCCGAGAGCTTTGCGTCCTATTAGCTGGTTGGTAAGGTGACGGCTTACCAAGGCGATGATAGGTAGCCGGCCTGAGAGGGTGGACGGCCACAAGGGGACTGAGATACGGCCCTTACTCCTACGGGAGGCAGCAGTGGGGAATATTGGACAATGGGGGCAACCCTGATCCAGCAATTCTGTGTGCACGAAGAAGGTTTTCGGATCGTAAAGTGCTTTCAGCAGGGAGGAAGGAAGTGACTGTACCTGCAGAAGAAGCGACGGCTAAATA
>GV2UCFN02IGYNX
GGTGAGTAACGCGTAAAGAACTTGCCGGATGGACCGGGATAACAGCTGGAAACGGCTGGCAAGACCGGATACTGTGGGCTGGCCGCATGGCTGGCCCATGAAAAGGGATGCCGTCCGAGAGCTTTGCGTCCTATTAGCTGGTTGGTAAGGTGACGGCTTACCAAGGCGATGATAGGTAGCCGGCCTGAGAGGGTGGACGGCCACAAGGGGACTGAGATACGGCCCTTACTCCTACGGGAGGCAGCAGTGGGGAATATTGGACAATGGGGGCAACCCTGATCCAGCAATTCTGTGTGCACGAAGAAGGTTTTCGGATCGTAAAGTGCTTTCAGCAGGGAGGAAGGAAGTGACTGTACCTGCAGAAGAAGCGACGGCTAAATA
>GV2UCFN02HLGD7
GGTGAGTAACGCGTAAAGAACTTGCCGGATGGACCGGGATAACAGCTGGAAACGGCTGGCAAGACCGGATACTGTGGGCTGGCCGCATGGCTGGCCCATGAAAAGGGATGCCGTCCGAGAGCTTTGCGTCCTATTAGCTGGTTGGTAAGGTGACGGCTTACCAAGGCGATGATAGGTAGCCGGCCTGAGAGGGTGGACGGCCACAAGGGGACTGAGATACGGCCCTTACTCCTACGGGAGGCAGCAGTGGGGAATATTGGACAATGGGGGCAACCCTGATCCAGCAATTCTGTGTGCACGAAGAAGGTTTTCGGATCGTAAAGTGCTTTCAGCAGGGAGGAAGGAAGTGACTGTACCTGCAGAAGAAGCGACGGCTAAATA
>GV2UCFN02HUP5R
GGTGAGTAACGCGTAAAGAACTTGCCGGATGGACCGGGATAACAGCTGGAAACGGCTGGCAAGACCGGATACTGTGGGCTGGCCGCATGGCTGGCCCATGAAAAGGGATGCCGTCCGAGAGCTTTGCGTCCTATTAGCTGGTTGGTAAGGTGACGGCTTACCAAGGCGATGATAGGTAGCCGGCCTGAGAGGGTGGACGGCCACAAGGGGACTGAGATACGGCCCTTACTCCTACGGGAGGCAGCAGTGGGGAATATTGGACAATGGGGGCAACCCTGATCCAGCAATTCTGTGTGCACGAAGAAGGTTTTCGGATCGTAAAGTGCTTTCAGCAGGGAGGAAGGAAGTGACTGTACCTGCAGAAGAAGCGACGGCTAAATA
>GV2UCFN02HY7KV
GGTGAGTAACGCGTAAAGAACTTGCCGGATGGACCGGGATAACAGCTGGAAACGGCTGGCAAGACCGGATACTGTGGGCTGGCCGCATGGCTGGCCCATGAAAAGGGATGCCGTCCGAGAGCTTTGCGTCCTATTAGCTGGTTGGTAAGGTGACGGCTTACCAAGGCGATGATAGGTAGCCGGCCTGAGAGGGTGGACGGCCACAAGGGGACTGAGATACGGCCCTTACTCCTACGGGAGGCAGCAGTGGGGAATATTGGACAATGGGGGCAACCCTGATCCAGCAATTCTGTGTGCACGAAGAAGGTTTTCGGATCGTAAAGTGCTTTCAGCAGGGAGGAAGGAAGTGACTGTACCTGCAGAAGAAGCGACGGCTAAATA
>GV2UCFN02II6T0
GGTGAGTAACGCGTAAAGAACTTGCCGGATGGACCGGGATAACAGCTGGAAACGGCTGGCAAGACCGGATACTGTGGGCTGGCCGCATGGCTGGCCCATGAAAAGGGATGCCGTCCGAGAGCTTTGCGTCCTATTAGCTGGTTGGTAAGGTGACGGCTTACCAAGGCGATGATAGGTAGCCGGCCTGAGAGGGTGGACGGCCACAAGGGGACTGAGATACGGCCCTTACTCCTACGGGAGGCAGCAGTGGGGAATATTGGACAATGGGGGCAACCCTGATCCAGCAATTCTGTGTGCACGAAGAAGGTTTTCGGATCGTAAAGTGCTTTCAGCAGGGAGGAAGGAAGTGACTGTACCTGCAGAAGAAGCGACGGCTAAATA
>GV2UCFN02H6OR3
GGTGAGTAACGCGTAAAGAACTTGCCGGATGGACCGGGATAACAGCTGGAAACGGCTGGCAAGACCGGATACTGTGGGCTGGCCGCATGGCTGGCCCATGAAAAGGGATGCCGTCCGAGAGCTTTGCGTCCTATTAGCTGGTTGGTAAGGTGACGGCTTACCAAGGCGATGATAGGTAGCCGGCCTGAGAGGGTGGACGGCCACAAGGGGACTGAGATACGGCCCTTACTCCTACGGGAGGCAGCAGTGGGGAATATTGGACAATGGGGGCAACCCTGATCCAGCAATTCTGTGTGCACGAAGAAGGTTTTCGGATCGTAAAGTGCTTTCAGCAGGGAGGAAGGAAGTGACTGTACCTGCAGAAGAAGCGACGGCTAAATA
>GV2UCFN02GEUTU
GGTGAGTAACGCGTAAAGAACTTGCCGGATGGACCGGGATAACAGCTGGAAACGGCTGGCAAGACCGGATACTGTGGGCTGGCCGCATGGCTGGCCCATGAAAAGGGATGCCGTCCGAGAGCTTTGCGTCCTATTAGCTGGTTGGTAAGGTGACGGCTTACCAAGGCGATGATAGGTAGCCGGCCTGAGAGGGTGGACGGCCACAAGGGGACTGAGATACGGCCCTTACTCCTACGGGAGGCAGCAGTGGGGAATATTGGACAATGGGGGCAACCCTGATCCAGCAATTCTGTGTGCACGAAGAAGGTTTTCGGATCGTAAAGTGCTTTCAGCAGGGAGGAAGGAAGTGACTGTACCTGCAGAAGAAGCGACGGCTAAATA
>GV2UCFN02G2RW1
GGTGAGTAACGCGTAAAGAACTTGCCGGATGGACCGGGATAACAGCTGGAAACGGCTGGCAAGACCGGATACTGTGGGCTGGCCGCATGGCTGGCCCATGAAAAGGGATGCCGTCCGAGAGCTTTGCGTCCTATTAGCTGGTTGGTAAGGTGACGGCTTACCAAGGCGATGATAGGTAGCCGGCCTGAGAGGGTGGACGGCCACAAGGGGACTGAGATACGGCCCTTACTCCTACGGGAGGCAGCAGTGGGGAATATTGGACAATGGGGGCAACCCTGATCCAGCAATTCTGTGTGCACGAAGAAGGTTTTCGGATCGTAAAGTGCTTTCAGCAGGGAGGAAGGAAGTGACTGTACCTGCAGAAGAAGCGACGGCTAAATA
>GV2UCFN02INC1O
GGTGAGTAACGCGTAAAGAACTTGCCGGATGGACCGGGATAACAGCTGGAAACGGCTGGCAAGACCGGATACTGTGGGCTGGCCGCATGGCTGGCCCATGAAAAGGGATGCCGTCCGAGAGCTTTGCGTCCTATTAGCTGGTTGGTAAGGTGACGGCTTACCAAGGCGATGATAGGTAGCCGGCCTGAGAGGGTGGACGGCCACAAGGGGACTGAGATACGGCCCTTACTCCTACGGGAGGCAGCAGTGGGGAATATTGGACAATGGGGGCAACCCTGATCCAGCAATTCTGTGTGCACGAAGAAGGTTTTCGGATCGTAAAGTGCTTTCAGCAGGGAGGAAGGAAGTGACTGTACCTGCAGAAGAAGCGACGGCTAAATA
>GV2UCFN02JRRFL
GGTGAGTAACGCGTAAAGAACTTGCCGGATGGACCGGGATAACAGCTGGAAACGGCTGGCAAGACCGGATACTGTGGGCTGGCCGCATGGCTGGCCCATGAAAAGGGATGCCGTCCGAGAGCTTTGCGTCCTATTAGCTGGTTGGTAAGGTGACGGCTTACCAAGGCGATGATAGGTAGCCGGCCTGAGAGGGTGGACGGCCACAAGGGGACTGAGATACGGCCCTTACTCCTACGGGAGGCAGCAGTGGGGAATATTGGACAATGGGGGCAACCCTGATCCAGCAATTCTGTGTGCACGAAGAAGGTTTTCGGATCGTAAAGTGCTTTCAGCAGGGAGGAAGGAAGTGACTGTACCTGCAGAAGAAGCGACGGCTAAATA
>GV2UCFN02IPTQO
GGTGAGTAACGCGTAAAGAACTTGCCGGATGGACCGGGATAACAGCTGGAAACGGCTGGCAAGACCGGATACTGTGGGCTGGCCGCATGGCTGGCCCATGAAAAGGGATGCCGTCCGAGAGCTTTGCGTCCTATTAGCTGGTTGGTAAGGTGACGGCTTACCAAGGCGATGATAGGTAGCCGGCCTGAGAGGGTGGACGGCCACAAGGGGACTGAGATACGGCCCTTACTCCTACGGGAGGCAGCAGTGGGGAATATTGGACAATGGGGGCAACCCTGATCCAGCAATTCTGTGTGCACGAAGAAGGTTTTCGGATCGTAAAGTGCTTTCAGCAGGGAGGAAGGAAGTGACTGTACCTGCAGAAGAAGCGACGGCTAAATA
>GV2UCFN02IUEHN
GGTGAGTAACGCGTAAAGAACTTGCCGGATGGACCGGGATAACAGCTGGAAACGGCTGGCAAGACCGGATACTGTGGGCTGGCCGCATGGCTGGCCCATGAAAAGGGATGCCGTCCGAGAGCTTTGCGTCCTATTAGCTGGTTGGTAAGGTGACGGCTTACCAAGGCGATGATAGGTAGCCGGCCTGAGAGGGTGGACGGCCACAAGGGGACTGAGATACGGCCCTTACTCCTACGGGAGGCAGCAGTGGGGAATATTGGACAATGGGGGCAACCCTGATCCAGCAATTCTGTGTGCACGAAGAAGGTTTTCGGATCGTAAAGTGCTTTCAGCAGGGAGGAAGGAAGTGACTGTACCTGCAGAAGAAGCGACGGCTAAATA
>GV2UCFN02JOH8B
GGTGAGTAACGCGTAAAGAACTTGCCGGATGGACCGGGATAACAGCTGGAAACGGCTGGCAAGACCGGATACTGTGGGCTGGCCGCATGGCTGGCCCATGAAAAGGGATGCCGTCCGAGAGCTTTGCGTCCTATTAGCTGGTTGGTAAGGTGACGGCTTACCAAGGCGATGATAGGTAGCCGGCCTGAGAGGGTGGACGGCCACAAGGGGACTGAGATACGGCCCTTACTCCTACGGGAGGCAGCAGTGGGGAATATTGGACAATGGGGGCAACCCTGATCCAGCAATTCTGTGTGCACGAAGAAGGTTTTCGGATCGTAAAGTGCTTTCAGCAGGGAGGAAGGAAGTGACTGTACCTGCAGAAGAAGCGACGGCTAAATA
>GV2UCFN02HFAQG
GGTGAGTAACGCGTAAAGAACTTGCCGGATGGACCGGGATAACAGCTGGAAACGGCTGGCAAGACCGGATACTGTGGGCTGGCCGCATGGCTGGCCCATGAAAAGGGATGCCGTCCGAGAGCTTTGCGTCCTATTAGCTGGTTGGTAAGGTGACGGCTTACCAAGGCGATGATAGGTAGCCGGCCTGAGAGGGTGGACGGCCACAAGGGGACTGAGATACGGCCCTTACTCCTACGGGAGGCAGCAGTGGGGAATATTGGACAATGGGGGCAACCCTGATCCAGCAATTCTGTGTGCACGAAGAAGGTTTTCGGATCGTAAAGTGCTTTCAGCAGGGAGGAAGGAAGTGACTGTACCTGCAGAAGAAGCGACGGCTAAATA
>GV2UCFN02HSXMH
GGTGAGTAACGCGTAAAGAACTTGCCGGATGGACCGGGATAACAGCTGGAAACGGCTGGCAAGACCGGATACTGTGGGCTGGCCGCATGGCTGGCCCATGAAAAGGGATGCCGTCCGAGAGCTTTGCGTCCTATTAGCTGGTTGGTAAGGTGACGGCTTACCAAGGCGATGATAGGTAGCCGGCCTGAGAGGGTGGACGGCCACAAGGGGACTGAGATACGGCCCTTACTCCTACGGGAGGCAGCAGTGGGGAATATTGGACAATGGGGGCAACCCTGATCCAGCAATTCTGTGTGCACGAAGAAGGTTTTCGGATCGTAAAGTGCTTTCAGCAGGGAGGAAGGAAGTGACTGTACCTGCAGAAGAAGCGACGGCTAAATA
>GV2UCFN02HXYPP
GGTGAGTAACGCGTAAAGAACTTGCCGGATGGACCGGGATAACAGCTGGAAACGGCTGGCAAGACCGGATACTGTGGGCTGGCCGCATGGCTGGCCCATGAAAAGGGATGCCGTCCGAGAGCTTTGCGTCCTATTAGCTGGTTGGTAAGGTGACGGCTTACCAAGGCGATGATAGGTAGCCGGCCTGAGAGGGTGGACGGCCACAAGGGGACTGAGATACGGCCCTTACTCCTACGGGAGGCAGCAGTGGGGAATATTGGACAATGGGGGCAACCCTGATCCAGCAATTCTGTGTGCACGAAGAAGGTTTTCGGATCGTAAAGTGCTTTCAGCAGGGAGGAAGGAAGTGACTGTACCTGCAGAAGAAGCGACGGCTAAATA
>GV2UCFN02F4Y9C
GGTGAGTAACGCGTAAAGAACTTGCCGGATGGACCGGGATAACAGCTGGAAACGGCTGGCAAGACCGGATACTGTGGGCTGGCCGCATGGCTGGCCCATGAAAAGGGATGCCGTCCGAGAGCTTTGCGTCCTATTAGCTGGTTGGTAAGGTGACGGCTTACCAAGGCGATGATAGGTAGCCGGCCTGAGAGGGTGGACGGCCACAAGGGGACTGAGATACGGCCCTTACTCCTACGGGAGGCAGCAGTGGGGAATATTGGACAATGGGGGCAACCCTGATCCAGCAATTCTGTGTGCACGAAGAAGGTTTTCGGATCGTAAAGTGCTTTCAGCAGGGAGGAAGGAAGTGACTGTACCTGCAGAAGAAGCGACGGCTAAATA
>GV2UCFN02JBFHX
GGTGAGTAACGCGTAAAGAACTTGCCGGATGGACCGGGATAACAGCTGGAAACGGCTGGCAAGACCGGATACTGTGGGCTGGCCGCATGGCTGGCCCATGAAAAGGGATGCCGTCCGAGAGCTTTGCGTCCTATTAGCTGGTTGGTAAGGTGACGGCTTACCAAGGCGATGATAGGTAGCCGGCCTGAGAGGGTGGACGGCCACAAGGGGACTGAGATACGGCCCTTACTCCTACGGGAGGCAGCAGTGGGGAATATTGGACAATGGGGGCAACCCTGATCCAGCAATTCTGTGTGCACGAAGAAGGTTTTCGGATCGTAAAGTGCTTTCAGCAGGGAGGAAGGAAGTGACTGTACCTGCAGAAGAAGCGACGGCTAAATA
>GV2UCFN02I431X
GGTGAGTAACGCGTAAAGAACTTGCCGGATGGACCGGGATAACAGCTGGAAACGGCTGGCAAGACCGGATACTGTGGGCTGGCCGCATGGCTGGCCCATGAAAAGGGATGCCGTCCGAGAGCTTTGCGTCCTATTAGCTGGTTGGTAAGGTGACGGCTTACCAAGGCGATGATAGGTAGCCGGCCTGAGAGGGTGGACGGCCACAAGGGGACTGAGATACGGCCCTTACTCCTACGGGAGGCAGCAGTGGGGAATATTGGACAATGGGGGCAACCCTGATCCAGCAATTCTGTGTGCACGAAGAAGGTTTTCGGATCGTAAAGTGCTTTCAGCAGGGAGGAAGGAAGTGACTGTACCTGCAGAAGAAGCGACGGCTAAATA
>GV2UCFN02GI5J4
GGTGAGTAACGCGTAAAGAACTTGCCGGATGGACCGGGATAACAGCTGGAAACGGCTGGCAAGACCGGATACTGTGGGCTGGCCGCATGGCTGGCCCATGAAAAGGGATGCCGTCCGAGAGCTTTGCGTCCTATTAGCTGGTTGGTAAGGTGACGGCTTACCAAGGCGATGATAGGTAGCCGGCCTGAGAGGGTGGACGGCCACAAGGGGACTGAGATACGGCCCTTACTCCTACGGGAGGCAGCAGTGGGGAATATTGGACAATGGGGGCAACCCTGATCCAGCAATTCTGTGTGCACGAAGAAGGTTTTCGGATCGTAAAGTGCTTTCAGCAGGGAGGAAGGAAGTGACTGTACCTGCAGAAGAAGCGACGGCTAAATA
>GV2UCFN02GD1AF
GGTGAGTAACGCGTAAAGAACTTGCCGGATGGACCGGGATAACAGCTGGAAACGGCTGGCAAGACCGGATACTGTGGGCTGGCCGCATGGCTGGCCCATGAAAAGGGATGCCGTCCGAGAGCTTTGCGTCCTATTAGCTGGTTGGTAAGGTGACGGCTTACCAAGGCGATGATAGGTAGCCGGCCTGAGAGGGTGGACGGCCACAAGGGGACTGAGATACGGCCCTTACTCCTACGGGAGGCAGCAGTGGGGAATATTGGACAATGGGGGCAACCCTGATCCAGCAATTCTGTGTGCACGAAGAAGGTTTTCGGATCGTAAAGTGCTTTCAGCAGGGAGGAAGGAAGTGACTGTACCTGCAGAAGAAGCGACGGCTAAATA
>GV2UCFN02JKO6E
GGTGAGTAACGCGTAAAGAACTTGCCGGATGGACCGGGATAACAGCTGGAAACGGCTGGCAAGACCGGATACTGTGGGCTGGCCGCATGGCTGGCCCATGAAAAGGGATGCCGTCCGAGAGCTTTGCGTCCTATTAGCTGGTTGGTAAGGTGACGGCTTACCAAGGCGATGATAGGTAGCCGGCCTGAGAGGGTGGACGGCCACAAGGGGACTGAGATACGGCCCTTACTCCTACGGGAGGCAGCAGTGGGGAATATTGGACAATGGGGGCAACCCTGATCCAGCAATTCTGTGTGCACGAAGAAGGTTTTCGGATCGTAAAGTGCTTTCAGCAGGGAGGAAGGAAGTGACTGTACCTGCAGAAGAAGCGACGGCTAAATA
>GV2UCFN02JC8F5
GGTGAGTAACGCGTAAAGAACTTGCCGGATGGACCGGGATAACAGCTGGAAACGGCTGGCAAGACCGGATACTGTGGGCTGGCCGCATGGCTGGCCCATGAAAAGGGATGCCGTCCGAGAGCTTTGCGTCCTATTAGCTGGTTGGTAAGGTGACGGCTTACCAAGGCGATGATAGGTAGCCGGCCTGAGAGGGTGGACGGCCACAAGGGGACTGAGATACGGCCCTTACTCCTACGGGAGGCAGCAGTGGGGAATATTGGACAATGGGGGCAACCCTGATCCAGCAATTCTGTGTGCACGAAGAAGGTTTTCGGATCGTAAAGTGCTTTCAGCAGGGAGGAAGGAAGTGACTGTACCTGCAGAAGAAGCGACGGCTAAATA
>GV2UCFN02G3L8V
GGTGAGTAACGCGTAAAGAACTTGCCGGATGGACCGGGATAACAGCTGGAAACGGCTGGCAAGACCGGATACTGTGGGCTGGCCGCATGGCTGGCCCATGAAAAGGGATGCCGTCCGAGAGCTTTGCGTCCTATTAGCTGGTTGGTAAGGTGACGGCTTACCAAGGCGATGATAGGTAGCCGGCCTGAGAGGGTGGACGGCCACAAGGGGACTGAGATACGGCCCTTACTCCTACGGGAGGCAGCAGTGGGGAATATTGGACAATGGGGGCAACCCTGATCCAGCAATTCTGTGTGCACGAAGAAGGTTTTCGGATCGTAAAGTGCTTTCAGCAGGGAGGAAGGAAGTGACTGTACCTGCAGAAGAAGCGACGGCTAAATA
>GV2UCFN02JJMLQ
GGTGAGTAACGCGTAAAGAACTTGCCGGATGGACCGGGATAACAGCTGGAAACGGCTGGCAAGACCGGATACTGTGGGCTGGCCGCATGGCTGGCCCATGAAAAGGGATGCCGTCCGAGAGCTTTGCGTCCTATTAGCTGGTTGGTAAGGTGACGGCTTACCAAGGCGATGATAGGTAGCCGGCCTGAGAGGGTGGACGGCCACAAGGGGACTGAGATACGGCCCTTACTCCTACGGGAGGCAGCAGTGGGGAATATTGGACAATGGGGGCAACCCTGATCCAGCAATTCTGTGTGCACGAAGAAGGTTTTCGGATCGTAAAGTGCTTTCAGCAGGGAGGAAGGAAGTGACTGTACCTGCAGAAGAAGCGACGGCTAAATA
>GV2UCFN02HUXF9
GGTGAGTAACGCGTAAAGAACTTGCCGGATGGACCGGGATAACAGCTGGAAACGGCTGGCAAGACCGGATACTGTGGGCTGGCCGCATGGCTGGCCCATGAAAAGGGATGCCGTCCGAGAGCTTTGCGTCCTATTAGCTGGTTGGTAAGGTGACGGCTTACCAAGGCGATGATAGGTAGCCGGCCTGAGAGGGTGGACGGCCACAAGGGGACTGAGATACGGCCCTTACTCCTACGGGAGGCAGCAGTGGGGAATATTGGACAATGGGGGCAACCCTGATCCAGCAATTCTGTGTGCACGAAGAAGGTTTTCGGATCGTAAAGTGCTTTCAGCAGGGAGGAAGGAAGTGACTGTACCTGCAGAAGAAGCGACGGCTAAATA
>GV2UCFN02GK3D6
GGTGAGTAACGCGTAAAGAACTTGCCGGATGGACCGGGATAACAGCTGGAAACGGCTGGCAAGACCGGATACTGTGGGCTGGCCGCATGGCTGGCCCATGAAAAGGGATGCCGTCCGAGAGCTTTGCGTCCTATTAGCTGGTTGGTAAGGTGACGGCTTACCAAGGCGATGATAGGTAGCCGGCCTGAGAGGGTGGACGGCCACAAGGGGACTGAGATACGGCCCTTACTCCTACGGGAGGCAGCAGTGGGGAATATTGGACAATGGGGGCAACCCTGATCCAGCAATTCTGTGTGCACGAAGAAGGTTTTCGGATCGTAAAGTGCTTTCAGCAGGGAGGAAGGAAGTGACTGTACCTGCAGAAGAAGCGACGGCTAAATA
>GV2UCFN02FT1DS
GGTGAGTAACGCGTAAAGAACTTGCCGGATGGACCGGGATAACAGCTGGAAACGGCTGGCAAGACCGGATACTGTGGGCTGGCCGCATGGCTGGCCCATGAAAAGGGATGCCGTCCGAGAGCTTTGCGTCCTATTAGCTGGTTGGTAAGGTGACGGCTTACCAAGGCGATGATAGGTAGCCGGCCTGAGAGGGTGGACGGCCACAAGGGGACTGAGATACGGCCCTTACTCCTACGGGAGGCAGCAGTGGGGAATATTGGACAATGGGGGCAACCCTGATCCAGCAATTCTGTGTGCACGAAGAAGGTTTTCGGATCGTAAAGTGCTTTCAGCAGGGAGGAAGGAAGTGACTGTACCTGCAGAAGAAGCGACGGCTAAATA
>GV2UCFN02IEJWK
GGTGAGTAACGCGTAAAGAACTTGCCGGATGGACCGGGATAACAGCTGGAAACGGCTGGCAAGACCGGATACTGTGGGCTGGCCGCATGGCTGGCCCATGAAAAGGGATGCCGTCCGAGAGCTTTGCGTCCTATTAGCTGGTTGGTAAGGTGACGGCTTACCAAGGCGATGATAGGTAGCCGGCCTGAGAGGGTGGACGGCCACAAGGGGACTGAGATACGGCCCTTACTCCTACGGGAGGCAGCAGTGGGGAATATTGGACAATGGGGGCAACCCTGATCCAGCAATTCTGTGTGCACGAAGAAGGTTTTCGGATCGTAAAGTGCTTTCAGCAGGGAGGAAGGAAGTGACTGTACCTGCAGAAGAAGCGACGGCTAAATA
>GV2UCFN02GV2I9
GGTGAGTAACGCGTAAAGAACTTGCCGGATGGACCGGGATAACAGCTGGAAACGGCTGGCAAGACCGGATACTGTGGGCTGGCCGCATGGCTGGCCCATGAAAAGGGATGCCGTCCGAGAGCTTTGCGTCCTATTAGCTGGTTGGTAAGGTGACGGCTTACCAAGGCGATGATAGGTAGCCGGCCTGAGAGGGTGGACGGCCACAAGGGGACTGAGATACGGCCCTTACTCCTACGGGAGGCAGCAGTGGGGAATATTGGACAATGGGGGCAACCCTGATCCAGCAATTCTGTGTGCACGAAGAAGGTTTTCGGATCGTAAAGTGCTTTCAGCAGGGAGGAAGGAAGTGACTGTACCTGCAGAAGAAGCGACGGCTAAATA
>GV2UCFN02I8SFD
GGTGAGTAACGCGTAAAGAACTTGCCGGATGGACCGGGATAACAGCTGGAAACGGCTGGCAAGACCGGATACTGTGGGCTGGCCGCATGGCTGGCCCATGAAAAGGGATGCCGTCCGAGAGCTTTGCGTCCTATTAGCTGGTTGGTAAGGTGACGGCTTACCAAGGCGATGATAGGTAGCCGGCCTGAGAGGGTGGACGGCCACAAGGGGACTGAGATACGGCCCTTACTCCTACGGGAGGCAGCAGTGGGGAATATTGGACAATGGGGGCAACCCTGATCCAGCAATTCTGTGTGCACGAAGAAGGTTTTCGGATCGTAAAGTGCTTTCAGCAGGGAGGAAGGAAGTGACTGTACCTGCAGAAGAAGCGACGGCTAAATA
>GV2UCFN02IKRI9
GGTGAGTAACGCGTAAAGAACTTGCCGGATGGACCGGGATAACAGCTGGAAACGGCTGGCAAGACCGGATACTGTGGGCTGGCCGCATGGCTGGCCCATGAAAAGGGATGCCGTCCGAGAGCTTTGCGTCCTATTAGCTGGTTGGTAAGGTGACGGCTTACCAAGGCGATGATAGGTAGCCGGCCTGAGAGGGTGGACGGCCACAAGGGGACTGAGATACGGCCCTTACTCCTACGGGAGGCAGCAGTGGGGAATATTGGACAATGGGGGCAACCCTGATCCAGCAATTCTGTGTGCACGAAGAAGGTTTTCGGATCGTAAAGTGCTTTCAGCAGGGAGGAAGGAAGTGACTGTACCTGCAGAAGAAGCGACGGCTAAATA
>GV2UCFN02HROWJ
GGTGAGTAACGCGTAAAGAACTTGCCGGATGGACCGGGATAACAGCTGGAAACGGCTGGCAAGACCGGATACTGTGGGCTGGCCGCATGGCTGGCCCATGAAAAGGGATGCCGTCCGAGAGCTTTGCGTCCTATTAGCTGGTTGGTAAGGTGACGGCTTACCAAGGCGATGATAGGTAGCCGGCCTGAGAGGGTGGACGGCCACAAGGGGACTGAGATACGGCCCTTACTCCTACGGGAGGCAGCAGTGGGGAATATTGGACAATGGGGGCAACCCTGATCCAGCAATTCTGTGTGCACGAAGAAGGTTTTCGGATCGTAAAGTGCTTTCAGCAGGGAGGAAGGAAGTGACTGTACCTGCAGAAGAAGCGACGGCTAAATA
>GV2UCFN02GEOJH
GGTGAGTAACGCGTAAAGAACTTGCCGGATGGACCGGGATAACAGCTGGAAACGGCTGGCAAGACCGGATACTGTGGGCTGGCCGCATGGCTGGCCCATGAAAAGGGATGCCGTCCGAGAGCTTTGCGTCCTATTAGCTGGTTGGTAAGGTGACGGCTTACCAAGGCGATGATAGGTAGCCGGCCTGAGAGGGTGGACGGCCACAAGGGGACTGAGATACGGCCCTTACTCCTACGGGAGGCAGCAGTGGGGAATATTGGACAATGGGGGCAACCCTGATCCAGCAATTCTGTGTGCACGAAGAAGGTTTTCGGATCGTAAAGTGCTTTCAGCAGGGAGGAAGGAAGTGACTGTACCTGCAGAAGAAGCGACGGCTAAATA
>GV2UCFN02IH2EE
GGTGAGTAACGCGTAAAGAACTTGCCGGATGGACCGGGATAACAGCTGGAAACGGCTGGCAAGACCGGATACTGTGGGCTGGCCGCATGGCTGGCCCATGAAAAGGGATGCCGTCCGAGAGCTTTGCGTCCTATTAGCTGGTTGGTAAGGTGACGGCTTACCAAGGCGATGATAGGTAGCCGGCCTGAGAGGGTGGACGGCCACAAGGGGACTGAGATACGGCCCTTACTCCTACGGGAGGCAGCAGTGGGGAATATTGGACAATGGGGGCAACCCTGATCCAGCAATTCTGTGTGCACGAAGAAGGTTTTCGGATCGTAAAGTGCTTTCAGCAGGGAGGAAGGAAGTGACTGTACCTGCAGAAGAAGCGACGGCTAAATA
>GV2UCFN02GQTUJ
GGTGAGTAACGCGTAAAGAACTTGCCGGATGGACCGGGATAACAGCTGGAAACGGCTGGCAAGACCGGATACTGTGGGCTGGCCGCATGGCTGGCCCATGAAAAGGGATGCCGTCCGAGAGCTTTGCGTCCTATTAGCTGGTTGGTAAGGTGACGGCTTACCAAGGCGATGATAGGTAGCCGGCCTGAGAGGGTGGACGGCCACAAGGGGACTGAGATACGGCCCTTACTCCTACGGGAGGCAGCAGTGGGGAATATTGGACAATGGGGGCAACCCTGATCCAGCAATTCTGTGTGCACGAAGAAGGTTTTCGGATCGTAAAGTGCTTTCAGCAGGGAGGAAGGAAGTGACTGTACCTGCAGAAGAAGCGACGGCTAAATA
>GV2UCFN02IEVTW
GGTGAGTAACGCGTAAAGAACTTGCCGGATGGACCGGGATAACAGCTGGAAACGGCTGGCAAGACCGGATACTGTGGGCTGGCCGCATGGCTGGCCCATGAAAAGGGATGCCGTCCGAGAGCTTTGCGTCCTATTAGCTGGTTGGTAAGGTGACGGCTTACCAAGGCGATGATAGGTAGCCGGCCTGAGAGGGTGGACGGCCACAAGGGGACTGAGATACGGCCCTTACTCCTACGGGAGGCAGCAGTGGGGAATATTGGACAATGGGGGCAACCCTGATCCAGCAATTCTGTGTGCACGAAGAAGGTTTTCGGATCGTAAAGTGCTTTCAGCAGGGAGGAAGGAAGTGACTGTACCTGCAGAAGAAGCGACGGCTAAATA
>GV2UCFN02HHCAH
GGTGAGTAACGCGTAAAGAACTTGCCGGATGGACCGGGATAACAGCTGGAAACGGCTGGCAAGACCGGATACTGTGGGCTGGCCGCATGGCTGGCCCATGAAAAGGGATGCCGTCCGAGAGCTTTGCGTCCTATTAGCTGGTTGGTAAGGTGACGGCTTACCAAGGCGATGATAGGTAGCCGGCCTGAGAGGGTGGACGGCCACAAGGGGACTGAGATACGGCCCTTACTCCTACGGGAGGCAGCAGTGGGGAATATTGGACAATGGGGGCAACCCTGATCCAGCAATTCTGTGTGCACGAAGAAGGTTTTCGGATCGTAAAGTGCTTTCAGCAGGGAGGAAGGAAGTGACTGTACCTGCAGAAGAAGCGACGGCTAAATA
>G3BZQ8102FJXPI
GGTGAGTAACGCGTAAAGAACTTGCCGGATGGACCGGGATAACAGCTGGAAACGGCTGGCAAGACCGGATACTGTGGGCTGGCCGCATGGCTGGCCCATGAAAAGGGATGCCGTCCGAGAGCTTTGCGTCCTATTAGCTGGTTGGTAAGGTGACGGCTTACCAAGGCGATGATAGGTAGCCGGCCTGAGAGGGTGGACGGCCACAAGGGGACTGAGATACGGCCCTTACTCCTACGGGAGGCAGCAGTGGGGAATATTGGACAATGGGGGCAACCCTGATCCAGCAATTCTGTGTGCACGAAGAAGGTTTTCGGATCGTAAAGTGCTTTCAGCAGGGAGGAAGGAAGTGACTGTACCTGCAGAAGAAGCGACGGCTAAATA
>G3BZQ8102HN7Z4
GGTGAGTAACGCGTAAAGAACTTGCCGGATGGACCGGGATAACAGCTGGAAACGGCTGGCAAGACCGGATACTGTGGGCTGGCCGCATGGCTGGCCCATGAAAAGGGATGCCGTCCGAGAGCTTTGCGTCCTATTAGCTGGTTGGTAAGGTGACGGCTTACCAAGGCGATGATAGGTAGCCGGCCTGAGAGGGTGGACGGCCACAAGGGGACTGAGATACGGCCCTTACTCCTACGGGAGGCAGCAGTGGGGAATATTGGACAATGGGGGCAACCCTGATCCAGCAATTCTGTGTGCACGAAGAAGGTTTTCGGATCGTAAAGTGCTTTCAGCAGGGAGGAAGGAAGTGACTGTACCTGCAGAAGAAGCGACGGCTAAATA
>G3BZQ8102JMJY1
GGTGAGTAACGCGTAAAGAACTTGCCGGATGGACCGGGATAACAGCTGGAAACGGCTGGCAAGACCGGATACTGTGGGCTGGCCGCATGGCTGGCCCATGAAAAGGGATGCCGTCCGAGAGCTTTGCGTCCTATTAGCTGGTTGGTAAGGTGACGGCTTACCAAGGCGATGATAGGTAGCCGGCCTGAGAGGGTGGACGGCCACAAGGGGACTGAGATACGGCCCTTACTCCTACGGGAGGCAGCAGTGGGGAATATTGGACAATGGGGGCAACCCTGATCCAGCAATTCTGTGTGCACGAAGAAGGTTTTCGGATCGTAAAGTGCTTTCAGCAGGGAGGAAGGAAGTGACTGTACCTGCAGAAGAAGCGACGGCTAAATA
>G3BZQ8102IKI45
GGTGAGTAACGCGTAAAGAACTTGCCGGATGGACCGGGATAACAGCTGGAAACGGCTGGCAAGACCGGATACTGTGGGCTGGCCGCATGGCTGGCCCATGAAAAGGGATGCCGTCCGAGAGCTTTGCGTCCTATTAGCTGGTTGGTAAGGTGACGGCTTACCAAGGCGATGATAGGTAGCCGGCCTGAGAGGGTGGACGGCCACAAGGGGACTGAGATACGGCCCTTACTCCTACGGGAGGCAGCAGTGGGGAATATTGGACAATGGGGGCAACCCTGATCCAGCAATTCTGTGTGCACGAAGAAGGTTTTCGGATCGTAAAGTGCTTTCAGCAGGGAGGAAGGAAGTGACTGTACCTGCAGAAGAAGCGACGGCTAAATA
>G3BZQ8102IB3G2
GGTGAGTAACGCGTAAAGAACTTGCCGGATGGACCGGGATAACAGCTGGAAACGGCTGGCAAGACCGGATACTGTGGGCTGGCCGCATGGCTGGCCCATGAAAAGGGATGCCGTCCGAGAGCTTTGCGTCCTATTAGCTGGTTGGTAAGGTGACGGCTTACCAAGGCGATGATAGGTAGCCGGCCTGAGAGGGTGGACGGCCACAAGGGGACTGAGATACGGCCCTTACTCCTACGGGAGGCAGCAGTGGGGAATATTGGACAATGGGGGCAACCCTGATCCAGCAATTCTGTGTGCACGAAGAAGGTTTTCGGATCGTAAAGTGCTTTCAGCAGGGAGGAAGGAAGTGACTGTACCTGCAGAAGAAGCGACGGCTAAATA
>G3BZQ8102IKJPG
GGTGAGTAACGCGTAAAGAACTTGCCGGATGGACCGGGATAACAGCTGGAAACGGCTGGCAAGACCGGATACTGTGGGCTGGCCGCATGGCTGGCCCATGAAAAGGGATGCCGTCCGAGAGCTTTGCGTCCTATTAGCTGGTTGGTAAGGTGACGGCTTACCAAGGCGATGATAGGTAGCCGGCCTGAGAGGGTGGACGGCCACAAGGGGACTGAGATACGGCCCTTACTCCTACGGGAGGCAGCAGTGGGGAATATTGGACAATGGGGGCAACCCTGATCCAGCAATTCTGTGTGCACGAAGAAGGTTTTCGGATCGTAAAGTGCTTTCAGCAGGGAGGAAGGAAGTGACTGTACCTGCAGAAGAAGCGACGGCTAAATA
>G3BZQ8102H0WG5
GGTGAGTAACGCGTAAAGAACTTGCCGGATGGACCGGGATAACAGCTGGAAACGGCTGGCAAGACCGGATACTGTGGGCTGGCCGCATGGCTGGCCCATGAAAAGGGATGCCGTCCGAGAGCTTTGCGTCCTATTAGCTGGTTGGTAAGGTGACGGCTTACCAAGGCGATGATAGGTAGCCGGCCTGAGAGGGTGGACGGCCACAAGGGGACTGAGATACGGCCCTTACTCCTACGGGAGGCAGCAGTGGGGAATATTGGACAATGGGGGCAACCCTGATCCAGCAATTCTGTGTGCACGAAGAAGGTTTTCGGATCGTAAAGTGCTTTCAGCAGGGAGGAAGGAAGTGACTGTACCTGCAGAAGAAGCGACGGCTAAATA
>G3BZQ8102IH9BI
GGTGAGTAACGCGTAAAGAACTTGCCGGATGGACCGGGATAACAGCTGGAAACGGCTGGCAAGACCGGATACTGTGGGCTGGCCGCATGGCTGGCCCATGAAAAGGGATGCCGTCCGAGAGCTTTGCGTCCTATTAGCTGGTTGGTAAGGTGACGGCTTACCAAGGCGATGATAGGTAGCCGGCCTGAGAGGGTGGACGGCCACAAGGGGACTGAGATACGGCCCTTACTCCTACGGGAGGCAGCAGTGGGGAATATTGGACAATGGGGGCAACCCTGATCCAGCAATTCTGTGTGCACGAAGAAGGTTTTCGGATCGTAAAGTGCTTTCAGCAGGGAGGAAGGAAGTGACTGTACCTGCAGAAGAAGCGACGGCTAAATA
>G3BZQ8102GE9WP
GGTGAGTAACGCGTAAAGAACTTGCCGGATGGACCGGGATAACAGCTGGAAACGGCTGGCAAGACCGGATACTGTGGGCTGGCCGCATGGCTGGCCCATGAAAAGGGATGCCGTCCGAGAGCTTTGCGTCCTATTAGCTGGTTGGTAAGGTGACGGCTTACCAAGGCGATGATAGGTAGCCGGCCTGAGAGGGTGGACGGCCACAAGGGGACTGAGATACGGCCCTTACTCCTACGGGAGGCAGCAGTGGGGAATATTGGACAATGGGGGCAACCCTGATCCAGCAATTCTGTGTGCACGAAGAAGGTTTTCGGATCGTAAAGTGCTTTCAGCAGGGAGGAAGGAAGTGACTGTACCTGCAGAAGAAGCGACGGCTAAATA
>G3BZQ8102GU55R
GGTGAGTAACGCGTAAAGAACTTGCCGGATGGACCGGGATAACAGCTGGAAACGGCTGGCAAGACCGGATACTGTGGGCTGGCCGCATGGCTGGCCCATGAAAAGGGATGCCGTCCGAGAGCTTTGCGTCCTATTAGCTGGTTGGTAAGGTGACGGCTTACCAAGGCGATGATAGGTAGCCGGCCTGAGAGGGTGGACGGCCACAAGGGGACTGAGATACGGCCCTTACTCCTACGGGAGGCAGCAGTGGGGAATATTGGACAATGGGGGCAACCCTGATCCAGCAATTCTGTGTGCACGAAGAAGGTTTTCGGATCGTAAAGTGCTTTCAGCAGGGAGGAAGGAAGTGACTGTACCTGCAGAAGAAGCGACGGCTAAATA
>G3BZQ8102HLFO2
GGTGAGTAACGCGTAAAGAACTTGCCGGATGGACCGGGATAACAGCTGGAAACGGCTGGCAAGACCGGATACTGTGGGCTGGCCGCATGGCTGGCCCATGAAAAGGGATGCCGTCCGAGAGCTTTGCGTCCTATTAGCTGGTTGGTAAGGTGACGGCTTACCAAGGCGATGATAGGTAGCCGGCCTGAGAGGGTGGACGGCCACAAGGGGACTGAGATACGGCCCTTACTCCTACGGGAGGCAGCAGTGGGGAATATTGGACAATGGGGGCAACCCTGATCCAGCAATTCTGTGTGCACGAAGAAGGTTTTCGGATCGTAAAGTGCTTTCAGCAGGGAGGAAGGAAGTGACTGTACCTGCAGAAGAAGCGACGGCTAAATA
>G35JFLI02JNGQC
GGTGAGTAACGCGTAAAGAACTTGCCGGATGGACCGGGATAACAGCTGGAAACGGCTGGCAAGACCGGATACTGTGGGCTGGCCGCATGGCTGGCCCATGAAAAGGGATGCCGTCCGAGAGCTTTGCGTCCTATTAGCTGGTTGGTAAGGTGACGGCTTACCAAGGCGATGATAGGTAGCCGGCCTGAGAGGGTGGACGGCCACAAGGGGACTGAGATACGGCCCTTACTCCTACGGGAGGCAGCAGTGGGGAATATTGGACAATGGGGGCAACCCTGATCCAGCAATTCTGTGTGCACGAAGAAGGTTTTCGGATCGTAAAGTGCTTTCAGCAGGGAGGAAGGAAGTGACTGTACCTGCAGAAGAAGCGACGGCTAAATA
>G35JFLI02ICNUE
GGTGAGTAACGCGTAAAGAACTTGCCGGATGGACCGGGATAACAGCTGGAAACGGCTGGCAAGACCGGATACTGTGGGCTGGCCGCATGGCTGGCCCATGAAAAGGGATGCCGTCCGAGAGCTTTGCGTCCTATTAGCTGGTTGGTAAGGTGACGGCTTACCAAGGCGATGATAGGTAGCCGGCCTGAGAGGGTGGACGGCCACAAGGGGACTGAGATACGGCCCTTACTCCTACGGGAGGCAGCAGTGGGGAATATTGGACAATGGGGGCAACCCTGATCCAGCAATTCTGTGTGCACGAAGAAGGTTTTCGGATCGTAAAGTGCTTTCAGCAGGGAGGAAGGAAGTGACTGTACCTGCAGAAGAAGCGACGGCTAAATA
>GV2UCFN02HAXVO
GGTGAGTAACGCGTAAAGAACTTGCCGGATGGACCGGGATAACAGCTGGAAACGGCTGGCAAGACCGGATACTGTGGGCTGGCCGCATGGCTGGCCCATGAAAAGGGATGCCGTCCGAGAGCTTTGCGTCCTATTAGCTGGTTGGTAAGGTGACGGCTTACCAAGGCGATGATAGGTAGCCGGCCTGAGAGGGTGGACGGCCACAAGGGGACTGAGATACGGCCCTTACTCCTACGGGAGGCAGCAGTGGGGAATATTGGACAATGGGGGCAACCCTGATCCAGCAATTCTGTGTGCACGAAGAAGGTTTTCGGATCGTAAAGTGCTTTCAGCAGGGAGGAAGGAAGTGACTGTACCTGCAGAAGAAGCGACGGCTAAATA
>GV2UCFN02JSSLU
GGTGAGTAACGCGTAAAGAACTTGCCGGATGGACCGGGATAACAGCTGGAAACGGCTGGCAAGACCGGATACTGTGGGCTGGCCGCATGGCTGGCCCATGAAAAGGGATGCCGTCCGAGAGCTTTGCGTCCTATTAGCTGGTTGGTAAGGTGACGGCTTACCAAGGCGATGATAGGTAGCCGGCCTGAGAGGGTGGACGGCCACAAGGGGACTGAGATACGGCCCTTACTCCTACGGGAGGCAGCAGTGGGGAATATTGGACAATGGGGGCAACCCTGATCCAGCAATTCTGTGTGCACGAAGAAGGTTTTCGGATCGTAAAGTGCTTTCAGCAGGGAGGAAGGAAGTGACTGTACCTGCAGAAGAAGCGACGGCTAAATA
>GV2UCFN02F15K4
GGTGAGTAACGCGTAAAGAACTTGCCGGATGGACCGGGATAACAGCTGGAAACGGCTGGCAAGACCGGATACTGTGGGCTGGCCGCATGGCTGGCCCATGAAAAGGGATGCCGTCCGAGAGCTTTGCGTCCTATTAGCTGGTTGGTAAGGTGACGGCTTACCAAGGCGATGATAGGTAGCCGGCCTGAGAGGGTGGACGGCCACAAGGGGACTGAGATACGGCCCTTACTCCTACGGGAGGCAGCAGTGGGGAATATTGGACAATGGGGGCAACCCTGATCCAGCAATTCTGTGTGCACGAAGAAGGTTTTCGGATCGTAAAGTGCTTTCAGCAGGGAGGAAGGAAGTGACTGTACCTGCAGAAGAAGCGACGGCTAAATA
>GV2UCFN02GQWNY
GGTGAGTAACGCGTAAAGAACTTGCCGGATGGACCGGGATAACAGCTGGAAACGGCTGGCAAGACCGGATACTGTGGGCTGGCCGCATGGCTGGCCCATGAAAAGGGATGCCGTCCGAGAGCTTTGCGTCCTATTAGCTGGTTGGTAAGGTGACGGCTTACCAAGGCGATGATAGGTAGCCGGCCTGAGAGGGTGGACGGCCACAAGGGGACTGAGATACGGCCCTTACTCCTACGGGAGGCAGCAGTGGGGAATATTGGACAATGGGGGCAACCCTGATCCAGCAATTCTGTGTGCACGAAGAAGGTTTTCGGATCGTAAAGTGCTTTCAGCAGGGAGGAAGGAAGTGACTGTACCTGCAGAAGAAGCGACGGCTAAATA
>GV2UCFN02HDJZY
GGTGAGTAACGCGTAAAGAACTTGCCGGATGGACCGGGATAACAGCTGGAAACGGCTGGCAAGACCGGATACTGTGGGCTGGCCGCATGGCTGGCCCATGAAAAGGGATGCCGTCCGAGAGCTTTGCGTCCTATTAGCTGGTTGGTAAGGTGACGGCTTACCAAGGCGATGATAGGTAGCCGGCCTGAGAGGGTGGACGGCCACAAGGGGACTGAGATACGGCCCTTACTCCTACGGGAGGCAGCAGTGGGGAATATTGGACAATGGGGGCAACCCTGATCCAGCAATTCTGTGTGCACGAAGAAGGTTTTCGGATCGTAAAGTGCTTTCAGCAGGGAGGAAGGAAGTGACTGTACCTGCAGAAGAAGCGACGGCTAAATA
>GV2UCFN02IDI15
GGTGAGTAACGCGTAAAGAACTTGCCGGATGGACCGGGATAACAGCTGGAAACGGCTGGCAAGACCGGATACTGTGGGCTGGCCGCATGGCTGGCCCATGAAAAGGGATGCCGTCCGAGAGCTTTGCGTCCTATTAGCTGGTTGGTAAGGTGACGGCTTACCAAGGCGATGATAGGTAGCCGGCCTGAGAGGGTGGACGGCCACAAGGGGACTGAGATACGGCCCTTACTCCTACGGGAGGCAGCAGTGGGGAATATTGGACAATGGGGGCAACCCTGATCCAGCAATTCTGTGTGCACGAAGAAGGTTTTCGGATCGTAAAGTGCTTTCAGCAGGGAGGAAGGAAGTGACTGTACCTGCAGAAGAAGCGACGGCTAAATA
>GV2UCFN02G6V1X
GGTGAGTAACGCGTAAAGAACTTGCCGGATGGACCGGGATAACAGCTGGAAACGGCTGGCAAGACCGGATACTGTGGGCTGGCCGCATGGCTGGCCCATGAAAAGGGATGCCGTCCGAGAGCTTTGCGTCCTATTAGCTGGTTGGTAAGGTGACGGCTTACCAAGGCGATGATAGGTAGCCGGCCTGAGAGGGTGGACGGCCACAAGGGGACTGAGATACGGCCCTTACTCCTACGGGAGGCAGCAGTGGGGAATATTGGACAATGGGGGCAACCCTGATCCAGCAATTCTGTGTGCACGAAGAAGGTTTTCGGATCGTAAAGTGCTTTCAGCAGGGAGGAAGGAAGTGACTGTACCTGCAGAAGAAGCGACGGCTAAATA
>GV2UCFN02G7PXQ
GGTGAGTAACGCGTAAAGAACTTGCCGGATGGACCGGGATAACAGCTGGAAACGGCTGGCAAGACCGGATACTGTGGGCTGGCCGCATGGCTGGCCCATGAAAAGGGATGCCGTCCGAGAGCTTTGCGTCCTATTAGCTGGTTGGTAAGGTGACGGCTTACCAAGGCGATGATAGGTAGCCGGCCTGAGAGGGTGGACGGCCACAAGGGGACTGAGATACGGCCCTTACTCCTACGGGAGGCAGCAGTGGGGAATATTGGACAATGGGGGCAACCCTGATCCAGCAATTCTGTGTGCACGAAGAAGGTTTTCGGATCGTAAAGTGCTTTCAGCAGGGAGGAAGGAAGTGACTGTACCTGCAGAAGAAGCGACGGCTAAATA
>GV2UCFN02JGG67
GGTGAGTAACGCGTAAAGAACTTGCCGGATGGACCGGGATAACAGCTGGAAACGGCTGGCAAGACCGGATACTGTGGGCTGGCCGCATGGCTGGCCCATGAAAAGGGATGCCGTCCGAGAGCTTTGCGTCCTATTAGCTGGTTGGTAAGGTGACGGCTTACCAAGGCGATGATAGGTAGCCGGCCTGAGAGGGTGGACGGCCACAAGGGGACTGAGATACGGCCCTTACTCCTACGGGAGGCAGCAGTGGGGAATATTGGACAATGGGGGCAACCCTGATCCAGCAATTCTGTGTGCACGAAGAAGGTTTTCGGATCGTAAAGTGCTTTCAGCAGGGAGGAAGGAAGTGACTGTACCTGCAGAAGAAGCGACGGCTAAATA
>GV2UCFN02HJFPL
GGTGAGTAACGCGTAAAGAACTTGCCGGATGGACCGGGATAACAGCTGGAAACGGCTGGCAAGACCGGATACTGTGGGCTGGCCGCATGGCTGGCCCATGAAAAGGGATGCCGTCCGAGAGCTTTGCGTCCTATTAGCTGGTTGGTAAGGTGACGGCTTACCAAGGCGATGATAGGTAGCCGGCCTGAGAGGGTGGACGGCCACAAGGGGACTGAGATACGGCCCTTACTCCTACGGGAGGCAGCAGTGGGGAATATTGGACAATGGGGGCAACCCTGATCCAGCAATTCTGTGTGCACGAAGAAGGTTTTCGGATCGTAAAGTGCTTTCAGCAGGGAGGAAGGAAGTGACTGTACCTGCAGAAGAAGCGACGGCTAAATA
>G35JFLI02G48M7
GGTGAGTAACGCGTAAAGAACTTGCCGGATGGACCGGGATAACAGCTGGAAACGGCTGGCAAGACCGGATACTGTGGGCTGGCCGCATGGCTGGCCCATGAAAAGGGATGCCGTCCGAGAGCTTTGCGTCCTATTAGCTGGTTGGTAAGGTGACGGCTTACCAAGGCGATGATAGGTAGCCGGCCTGAGAGGGTGGACGGCCACAAGGGGACTGAGATACGGCCCTTACTCCTACGGGAGGCAGCAGTGGGGAATATTGGACAATGGGGGCAACCCTGATCCAGCAATTCTGTGTGCACGAAGAAGGTTTTCGGATCGTAAAGTGCTTTCAGCAGGGAGGAAGGAAGTGACTGTACCTGCAGAAGAAGCGACGGCTAAATA
