# Supplementary material for: Investigation of the Effect of Type 2 Diabetes Mellitus on Subgingival Plaque Microbiota by High-Throughput 16S rDNA Pyrosequencing
Source: PLoS One. 2013 Apr 22;8(4):e61516. doi: 10.1371/journal.pone.0061516 (PMC3632544; doi:10.1371/journal.pone.0061516)
Supplement: File S1 — FASTA-format sequences for all the OTUs. Sequences for each OTU are provided in a FASTA-format file. (ZIP) [file pone.0061516.s004.zip › OTU.allseq/Otu0068.fasta]

>G3BZQ8102FY467
GGTGAGTAACGCGTATCCAACTACCCTCCACTCAAGTATAGGCTTCCGAAAGGGAGATTAATCCTTGATATCGTCATTCTCTCTCCTGTTAGAATGATAAAAGGACATCGTTTCGGTAGAGGATGGGGATGCGTTCCATTAGGTAGTAGGTGGTTTAACAGGCCACCTAGCCGATGATGGATAGGGGTTCTGAGAGGAATGTCCCCCACACTGGTACTGAGATACGGACCAGACTCCTACGGGAGGCAGCAGTGAGGAATATTGGTCAATGGGCGCAAGCCTGAACCAGCCATGTAGCGTGAAGGATGACGGTTTTTTTGATTGTAAACTTCTTTTCTGTGCGATTAAAGTGTGGCATTTATGCCATATTGCAGTTATCTCAGGAATAAGCATCGGCTAACTC
>G3BZQ8102GTKOX
GGTGAGTAACGCGTATCCAACTACCCTCCACTCAAGTATAGGCTTCCGAAAGGGAGATTAATCCTTGATATCGTCATTCTCTCTCCTGTTAGAATGATAAAAGGACATCGTTTCGGTAGAGGATGGGGATGCGTTCCATTAGGTAGTAGGTGGTTTAACAGGCCACCTAGCCGATGATGGATAGGGGTTCTGAGAGGAATGTCCCCCACACTGGTACTGAGATACGGACCAGACTCCTACGGGAGGCAGCAGTGAGGAATATTGGTCAATGGGCGCAAGCCTGAACCAGCCATGTAGCGTGAAGGATGACGGTTTTTTTGATTGTAAACTTCTTTTCTGTGCGATTAAAGTGTGGCATTTATGCCATATTGCAGTTATCTCAGGAATAAGCATCGGCTAACTC
>G3BZQ8102I3L5I
GGTGAGTAACGCGTATCCAACTACCCTCCACTCAAGTATAGGCTTCCGAAAGGGAGATTAATCCTTGATATCGTCATTCTCTCTCCTGTTAGAATGATAAAAGGACATCGTTTCGGTAGAGGATGGGGATGCGTTCCATTAGGTAGTAGGTGGTTTAACAGGCCACCTAGCCGATGATGGATAGGGGTTCTGAGAGGAATGTCCCCCACACTGGTACTGAGATACGGACCAGACTCCTACGGGAGGCAGCAGTGAGGAATATTGGTCAATGGGCGCAAGCCTGAACCAGCCATGTAGCGTGAAGGATGACGGTTTTTTTGATTGTAAACTTCTTTTCTGTGCGATTAAAGTGTGGCATTTATGCCATATTGCAGTTATCTCAGGAATAAGCATCGGCTAACTC
>G3BZQ8102FRQ9U
GGTGAGTAACGCGTATCCAACTACCCTCCACTCAAGTATAGGCTTCCGAAAGGGAGATTAATCCTTGATATCGTCATTCTCTCTCCTGTTAGAATGATAAAAGGACATCGTTTCGGTAGAGGATGGGGATGCGTTCCATTAGGTAGTAGGTGGTTTAACAGGCCACCTAGCCGATGATGGATAGGGGTTCTGAGAGGAATGTCCCCCACACTGGTACTGAGATACGGACCAGACTCCTACGGGAGGCAGCAGTGAGGAATATTGGTCAATGGGCGCAAGCCTGAACCAGCCATGTAGCGTGAAGGATGACGGTTTTTTTGATTGTAAACTTCTTTTCTGTGCGATTAAAGTGTGGCATTTATGCCATATTGCAGTTATCTCAGGAATAAGCATCGGCTAACTC
>G35JFLI02IRFEX
GGTGAGTAACGCGTATCCAACTACCCTCCACTCAAGTATAGGCTTCCGAAAGGGAGATTAATCCTTGATATCGTCATTCTCTCTCCTGTTAGAATGATAAAAGGACATCGTTTCGGTAGAGGATGGGGATGCGTTCCATTAGGTAGTAGGTGGTTTAACAGGCCACCTAGCCGATGATGGATAGGGGTTCTGAGAGGAATGTCCCCCACACTGGTACTGAGATACGGACCAGACTCCTACGGGAGGCAGCAGTGAGGAATATTGGTCAATGGGCGCAAGCCTGAACCAGCCATGTAGCGTGAAGGATGACGGTTTTTTTGATTGTAAACTTCTTTTCTGTGCGATTAAAGTGTGGCATTTATGCCATATTGCAGTTATCTCAGGAATAAGCATCGGCTAACTC
>G35JFLI02FXSV7
GGTGAGTAACGCGTATCCAACTACCCTCCACTCAAGTATAGGCTTCCGAAAGGGAGATTAATCCTTGATATCGTCATTCTCTCTCCTGTTAGAATGATAAAAGGACATCGTTTCGGTAGAGGATGGGGATGCGTTCCATTAGGTAGTAGGTGGTTTAACAGGCCACCTAGCCGATGATGGATAGGGGTTCTGAGAGGAATGTCCCCCACACTGGTACTGAGATACGGACCAGACTCCTACGGGAGGCAGCAGTGAGGAATATTGGTCAATGGGCGCAAGCCTGAACCAGCCATGTAGCGTGAAGGATGACGGTTTTTTTGATTGTAAACTTCTTTTCTGTGCGATTAAAGTGTGGCATTTATGCCATATTGCAGTTATCTCAGGAATAAGCATCGGCTAACTC
>G35JFLI02FSMDM
GGTGAGTAACGCGTATCCAACTACCCTCCACTCAAGTATAGGCTTCCGAAAGGGAGATTAATCCTTGATATCGTCATTCTCTCTCCTGTTAGAATGATAAAAGGACATCGTTTCGGTAGAGGATGGGGATGCGTTCCATTAGGTAGTAGGTGGTTTAACAGGCCACCTAGCCGATGATGGATAGGGGTTCTGAGAGGAATGTCCCCCACACTGGTACTGAGATACGGACCAGACTCCTACGGGAGGCAGCAGTGAGGAATATTGGTCAATGGGCGCAAGCCTGAACCAGCCATGTAGCGTGAAGGATGACGGTTTTTTTGATTGTAAACTTCTTTTCTGTGCGATTAAAGTGTGGCATTTATGCCATATTGCAGTTATCTCAGGAATAAGCATCGGCTAACTC
>G35JFLI02GKU2Q
GGTGAGTAACGCGTATCCAACTACCCTCCACTCAAGTATAGGCTTCCGAAAGGGAGATTAATCCTTGATATCGTCATTCTCTCTCCTGTTAGAATGATAAAAGGACATCGTTTCGGTAGAGGATGGGGATGCGTTCCATTAGGTAGTAGGTGGTTTAACAGGCCACCTAGCCGATGATGGATAGGGGTTCTGAGAGGAATGTCCCCCACACTGGTACTGAGATACGGACCAGACTCCTACGGGAGGCAGCAGTGAGGAATATTGGTCAATGGGCGCAAGCCTGAACCAGCCATGTAGCGTGAAGGATGACGGTTTTTTTGATTGTAAACTTCTTTTCTGTGCGATTAAAGTGTGGCATTTATGCCATATTGCAGTTATCTCAGGAATAAGCATCGGCTAACTC
>G35JFLI02H56AG
GGTGAGTAACGCGTATCCAACTACCCTCCACTCAAGTATAGGCTTCCGAAAGGGAGATTAATCCTTGATATCGTCATTCTCTCTCCTGTTAGAATGATAAAAGGACATCGTTTCGGTAGAGGATGGGGATGCGTTCCATTAGGTAGTAGGTGGTTTAACAGGCCACCTAGCCGATGATGGATAGGGGTTCTGAGAGGAATGTCCCCCACACTGGTACTGAGATACGGACCAGACTCCTACGGGAGGCAGCAGTGAGGAATATTGGTCAATGGGCGCAAGCCTGAACCAGCCATGTAGCGTGAAGGATGACGGTTTTTTTGATTGTAAACTTCTTTTCTGTGCGATTAAAGTGTGGCATTTATGCCATATTGCAGTTATCTCAGGAATAAGCATCGGCTAACTC
>GV2UCFN02FZFKN
GGTGAGTAACGCGTATCCAACCTACCCTCCACTCAAGTATAGGCTTCCGAAAGGGAGATTAATCCTTGATATCGTCATTCTCTCTCCTGTTAGAATGATAAAAGGACATCGTTTCGGTAGAGGATGGGGATGCGTTCCATTAGGTAGTAGGTGGTTTAACAGGCCACCTAGCCGATGATGGATAGGGGTTCTGAGAGGAATATCCCCCACACTGGTACTGAGATACGGACCAGACTCCTACGGGAGGCAGCAGTGAGGAATATTGGTCAATGGGCGCAAGCCTGAACCAGCCATGTAGCGTGAAGGATGACGGTTTTTTTGATTGTAAACTTCTTTTCTGTGCGATTAAAGTGTGGCATTTATGCCATATTGCAGTTATCTCAGGAATAAGCATCGGCTAACTC
>G3BZQ8102J27WJ
GGTGAGTAACGCGTATCCAACCTACCCTCCACTCAAGTATAGGCTTCCGAAAGGGAGATTAATCCTTGATATCGTCATTCTCTCTCCTGTTAGAATGATAAAAGGACATCGTTTCGGTAGAGGATGGGGATGCGTTCCATTAGGTAGTAGGTGGTTTAACAGGCCACCTAGCCGATGATGGATAGGGGTTCTGAGAGGAATATCCCCCACACTGGTACTGAGATACGGACCAGACTCCTACGGGAGGCAGCAGTGAGGAATATTGGTCAATGGGCGCAAGCCTGAACCAGCCATGTAGCGTGAAGGATGACGGTTTTTTTGATTGTAAACTTCTTTTCTGTGCGATTAAAGTGTGGCATTTATGCCATATTGCAGTTATCTCAGGAATAAGCATCGGCTAACTC
>G3BZQ8102JEQBN
GGTGAGTAACGCGTATCCAACTACCCTCCACTCAAGTATAGGCTTCCGAAAGGGAGATTAATCCTTGATATCGTCATTCTCTCTCCTGTTAGAATGATAAAAGGACATCGTTTCGGTAGAGGATGGGGATGCGTTCCATTAGGTAGTAGGTGGTTTAACAGGCCACCTAGCCGATGATGGATAGGGGTTCTGAGAGGAATATCCCCCACACTGGTACTGAGATACGGACCAGACTCCTACGGGAGGCAGCAGTGAGGAATATTGGTCAATGGGCGCAAGCCTGAACCAGCCATGTAGCGTGAAGGATGACGGTTTTTTTGATTGTAAACTTCTTTTCTGTGCGATTAAAGTGTGGCATTTATGCCATATTGCAGTTATCTCAGGAATAAGCATCGGCTAACTC
>G3BZQ8102GJMW6
GGTGAGTAACGCGTATCCAACTACCCTCCACTCAAGTATAGGCTTCCGAAAGGGAGATTAATCCTTGATATCGTCATTCTCTCTCCTGTTAGAATGATAAAAGGACATCGTTTCGGTAGAGGATGGGGATGCGTTCCATTAGGTAGTAGGTGGTTTAACAGGCCACCTAGCCGATGATGGATAGGGGTTCTGAGAGGAATATCCCCCACACTGGTACTGAGATACGGACCAGACTCCTACGGGAGGCAGCAGTGAGGAATATTGGTCAATGGGCGCAAGCCTGAACCAGCCATGTAGCGTGAAGGATGACGGTTTTTTTGATTGTAAACTTCTTTTCTGTGCGATTAAAGTGTGGCATTTATGCCATATTGCAGTTATCTCAGGAATAAGCATCGGCTAACTC
>G3BZQ8102GGU5M
GGTGAGTAACGCGTATCCAACTACCCTCCACTCAAGTATAGGCTTCCGAAAGGGAGATTAATCCTTGATATCGTCATTCTCTCTCCTGTTAGAATGATAAAAGGACATCGTTTCGGTAGAGGATGGGGATGCGTTCCATTAGGTAGTAGGTGGTTTAACAGGCCACCTAGCCGATGATGGATAGGGGTTCTGAGAGGAATATCCCCCACACTGGTACTGAGATACGGACCAGACTCCTACGGGAGGCAGCAGTGAGGAATATTGGTCAATGGGCGCAAGCCTGAACCAGCCATGTAGCGTGAAGGATGACGGTTTTTTTGATTGTAAACTTCTTTTCTGTGCGATTAAAGTGTGGCATTTATGCCATATTGCAGTTATCTCAGGAATAAGCATCGGCTAACTC
>G3BZQ8102IMS4Z
GGTGAGTAACGCGTATCCAACTACCCTCCACTCAAGTATAGGCTTCCGAAAGGGAGATTAATCCTTGATATCGTCATTCTCTCTCCTGTTAGAATGATAAAAGGACATCGTTTCGGTAGAGGATGGGGATGCGTTCCATTAGGTAGTAGGTGGTTTAACAGGCCACCTAGCCGATGATGGATAGGGGTTCTGAGAGGAATATCCCCCACACTGGTACTGAGATACGGACCAGACTCCTACGGGAGGCAGCAGTGAGGAATATTGGTCAATGGGCGCAAGCCTGAACCAGCCATGTAGCGTGAAGGATGACGGTTTTTTTGATTGTAAACTTCTTTTCTGTGCGATTAAAGTGTGGCATTTATGCCATATTGCAGTTATCTCAGGAATAAGCATCGGCTAACTC
>G3BZQ8102HW4VQ
GGTGAGTAACGCGTATCCAACTACCCTCCACTCAAGTATAGGCTTCCGAAAGGGAGATTAATCCTTGATATCGTCATTCTCTCTCCTGTTAGAATGATAAAAGGACATCGTTTCGGTAGAGGATGGGGATGCGTTCCATTAGGTAGTAGGTGGTTTAACAGGCCACCTAGCCGATGATGGATAGGGGTTCTGAGAGGAATATCCCCCACACTGGTACTGAGATACGGACCAGACTCCTACGGGAGGCAGCAGTGAGGAATATTGGTCAATGGGCGCAAGCCTGAACCAGCCATGTAGCGTGAAGGATGACGGTTTTTTTGATTGTAAACTTCTTTTCTGTGCGATTAAAGTGTGGCATTTATGCCATATTGCAGTTATCTCAGGAATAAGCATCGGCTAACTC
>G35JFLI02GLD8Q
GGTGAGTAACGCGTATCCAACTACCCTCCACTCAAGTATAGGCTTCCGAAAGGGAGATTAATCCTTGATATCGTCATTCTCTCTCCTGTTAGAATGATAAAAGGACATCGTTTCGGTAGAGGATGGGGATGCGTTCCATTAGGTAGTAGGTGGTTTAACAGGCCACCTAGCCGATGATGGATAGGGGTTCTGAGAGGAATATCCCCCACACTGGTACTGAGATACGGACCAGACTCCTACGGGAGGCAGCAGTGAGGAATATTGGTCAATGGGCGCAAGCCTGAACCAGCCATGTAGCGTGAAGGATGACGGTTTTTTTGATTGTAAACTTCTTTTCTGTGCGATTAAAGTGTGGCATTTATGCCATATTGCAGTTATCTCAGGAATAAGCATCGGCTAACTC
>G35JFLI02JPPUB
GGTGAGTAACGCGTATCCAACTACCCTCCACTCAAGTATAGGCTTCCGAAAGGGAGATTAATCCTTGATATCGTCATTCTCTCTCCTGTTAGAATGATAAAAGGACATCGTTTCGGTAGAGGATGGGGATGCGTTCCATTAGGTAGTAGGTGGTTTAACAGGCCACCTAGCCGATGATGGATAGGGGTTCTGAGAGGAATATCCCCCACACTGGTACTGAGATACGGACCAGACTCCTACGGGAGGCAGCAGTGAGGAATATTGGTCAATGGGCGCAAGCCTGAACCAGCCATGTAGCGTGAAGGATGACGGTTTTTTTGATTGTAAACTTCTTTTCTGTGCGATTAAAGTGTGGCATTTATGCCATATTGCAGTTATCTCAGGAATAAGCATCGGCTAACTC
>G35JFLI02JU1XJ
GGTGAGTAACGCGTATCCAACTACCCTCCACTCAAGTATAGGCTTCCGAAAGGGAGATTAATCCTTGATATCGTCATTCTCTCTCCTGTTAGAATGATAAAAGGACATCGTTTCGGTAGAGGATGGGGATGCGTTCCATTAGGTAGTAGGTGGTTTAACAGGCCACCTAGCCGATGATGGATAGGGGTTCTGAGAGGAATATCCCCCACACTGGTACTGAGATACGGACCAGACTCCTACGGGAGGCAGCAGTGAGGAATATTGGTCAATGGGCGCAAGCCTGAACCAGCCATGTAGCGTGAAGGATGACGGTTTTTTTGATTGTAAACTTCTTTTCTGTGCGATTAAAGTGTGGCATTTATGCCATATTGCAGTTATCTCAGGAATAAGCATCGGCTAACTC
>G35JFLI02FRR2U
GGTGAGTAACGCGTATCCAACTACCCTCCACTCAAGTATAGGCTTCCGAAAGGGAGATTAATCCTTGATATCGTCATTCTCTCTCCTGTTAGAATGATAAAAGGACATCGTTTCGGTAGAGGATGGGGATGCGTTCCATTAGGTAGTAGGTGGTTTAACAGGCCACCTAGCCGATGATGGATAGGGGTTCTGAGAGGAATATCCCCCACACTGGTACTGAGATACGGACCAGACTCCTACGGGAGGCAGCAGTGAGGAATATTGGTCAATGGGCGCAAGCCTGAACCAGCCATGTAGCGTGAAGGATGACGGTTTTTTTGATTGTAAACTTCTTTTCTGTGCGATTAAAGTGTGGCATTTATGCCATATTGCAGTTATCTCAGGAATAAGCATCGGCTAACTC
>G35JFLI02GWFV2
GGTGAGTAACGCGTATCCAACTACCCTCCACTCAAGTATAGGCTTCCGAAAGGGAGATTAATCCTTGATATCGTCATTCTCTCTCCTGTTAGAATGATAAAAGGACATCGTTTCGGTAGAGGATGGGGATGCGTTCCATTAGGTAGTAGGTGGTTTAACAGGCCACCTAGCCGATGATGGATAGGGGTTCTGAGAGGAATATCCCCCACACTGGTACTGAGATACGGACCAGACTCCTACGGGAGGCAGCAGTGAGGAATATTGGTCAATGGGCGCAAGCCTGAACCAGCCATGTAGCGTGAAGGATGACGGTTTTTTTGATTGTAAACTTCTTTTCTGTGCGATTAAAGTGTGGCATTTATGCCATATTGCAGTTATCTCAGGAATAAGCATCGGCTAACTC
>G35JFLI02IG04Z
GGTGAGTAACGCGTATCCAACTACCCTCCACTCAAGTATAGGCTTCCGAAAGGGAGATTAATCCTTGATATCGTCATTCTCTCTCCTGTTAGAATGATAAAAGGACATCGTTTCGGTAGAGGATGGGGATGCGTTCCATTAGGTAGTAGGTGGTTTAACAGGCCACCTAGCCGATGATGGATAGGGGTTCTGAGAGGAATATCCCCCACACTGGTACTGAGATACGGACCAGACTCCTACGGGAGGCAGCAGTGAGGAATATTGGTCAATGGGCGCAAGCCTGAACCAGCCATGTAGCGTGAAGGATGACGGTTTTTTTGATTGTAAACTTCTTTTCTGTGCGATTAAAGTGTGGCATTTATGCCATATTGCAGTTATCTCAGGAATAAGCATCGGCTAACTC
>G35JFLI02GFU1K
GGTGAGTAACGCGTATCCAACTACCCTCCACTCAAGTATAGGCTTCCGAAAGGGAGATTAATCCTTGATATCGTCATTCTCTCTCCTGTTAGAATGATAAAAGGACATCGTTTCGGTAGAGGATGGGGATGCGTTCCATTAGGTAGTAGGTGGTTTAACAGGCCACCTAGCCGATGATGGATAGGGGTTCTGAGAGGAATATCCCCCACACTGGTACTGAGATACGGACCAGACTCCTACGGGAGGCAGCAGTGAGGAATATTGGTCAATGGGCGCAAGCCTGAACCAGCCATGTAGCGTGAAGGATGACGGTTTTTTTGATTGTAAACTTCTTTTCTGTGCGATTAAAGTGTGGCATTTATGCCATATTGCAGTTATCTCAGGAATAAGCATCGGCTAACTC
>G35JFLI02FQV48
GGTGAGTAACGCGTATCCAACTACCCTCCACTCAAGTATAGGCTTCCGAAAGGGAGATTAATCCTTGATATCGTCATTCTCTCTCCTGTTAGAATGATAAAAGGACATCGTTTCGGTAGAGGATGGGGATGCGTTCCATTAGGTAGTAGGTGGTTTAACAGGCCACCTAGCCGATGATGGATAGGGGTTCTGAGAGGAATATCCCCCACACTGGTACTGAGATACGGACCAGACTCCTACGGGAGGCAGCAGTGAGGAATATTGGTCAATGGGCGCAAGCCTGAACCAGCCATGTAGCGTGAAGGATGACGGTTTTTTTGATTGTAAACTTCTTTTCTGTGCGATTAAAGTGTGGCATTTATGCCATATTGCAGTTATCTCAGGAATAAGCATCGGCTAACTC
>G3BZQ8102JQ6CR
GGTGAGTAACGCGTATCCAACTACCCTCCACTCAAGTATAGGCTTCCGAAAGGGAGATTAATCCTTGATATCGTCATTCTCTCTCCTGTTAGAATGATAAAAGGACATCGTTTCGGTAGAGGATGGGGATGCGTTCCATTAGGTAGTAGGCGGTTTAACAGGCCACCTAGCCGATGATGGATAGGGGTTCTGAGAGGAATATCCCCCACACTGGTACTGAGATACGGACCAGACTCCTACGGGAGGCAGCAGTGAGGAATATTGGTCAATGGGCGCAAGCCTGAACCAGCCATGTAGCGTGAAGGATGACGGTTTTTTTGATTGTAAACTTCTTTTCTGTGCGATTAAAGTGTGGCATTTATGCCATATTGCAGTTATCTCAGGAATAAGCATCGGCTAACTC
>G3BZQ8102JOK5K
GGTGAGTAACGCGTATCCAACTACCCTCCACTCAAGTATAGGCTTCCGAAAGGGAGATTAATCCTTGATATCGTCATTCTCTCTCCTGTTAGAATGATAAAAGGACATCGTTTCGGTAGAGGATGGGGATGCGTTCCATTAGGTAGTAGGCGGTTTAACAGGCCACCTAGCCGATGATGGATAGGGGTTCTGAGAGGAATATCCCCCACACTGGTACTGAGATACGGACCAGACTCCTACGGGAGGCAGCAGTGAGGAATATTGGTCAATGGGCGCAAGCCTGAACCAGCCATGTAGCGTGAAGGATGACGGTTTTTTTGATTGTAAACTTCTTTTCTGTGCGATTAAAGTGTGGCATTTATGCCATATTGCAGTTATCTCAGGAATAAGCATCGGCTAACTC
>G3BZQ8102J6AQI
GGTGAGTAACGCGTATCCAACTACCCTCCACTCAAGTATAGGCTTCCGAAAGGGAGATTAATCCTTGATATCGTCATTCTCTCTCCTGTTAGAATGATAAAAGGACATCGTTTCGGTAGAGGATGGGGATGCGTTCCATTAGGTAGTAGGCGGTTTAACAGGCCACCTAGCCGATGATGGATAGGGGTTCTGAGAGGAATATCCCCCACACTGGTACTGAGATACGGACCAGACTCCTACGGGAGGCAGCAGTGAGGAATATTGGTCAATGGGCGCAAGCCTGAACCAGCCATGTAGCGTGAAGGATGACGGTTTTTTTGATTGTAAACTTCTTTTCTGTGCGATTAAAGTGTGGCATTTATGCCATATTGCAGTTATCTCAGGAATAAGCATCGGCTAACTC
>G3BZQ8102I8ZU8
GGTGAGTAACGCGTATCCAACTACCCTCCACTCAAGTATAGGCTTCCGAAAGGGAGATTAATCCTTGATATCGTCATTCTCTCTCCTGTTAGAATGATAAAAGGACATCGTTTCGGTAGAGGATGGGGATGCGTTCCATTAGGTAGTAGGCGGTTTAACAGGCCACCTAGCCGATGATGGATAGGGGTTCTGAGAGGAATATCCCCCACACTGGTACTGAGATACGGACCAGACTCCTACGGGAGGCAGCAGTGAGGAATATTGGTCAATGGGCGCAAGCCTGAACCAGCCATGTAGCGTGAAGGATGACGGTTTTTTTGATTGTAAACTTCTTTTCTGTGCGATTAAAGTGTGGCATTTATGCCATATTGCAGTTATCTCAGGAATAAGCATCGGCTAACTC
>G3BZQ8102GQMNP
GGTGAGTAACGCGTATCCAACTACCCTCCACTCAAGTATAGGCTTCCGAAAGGGAGATTAATCCTTGATATCGTCATTCTCTCTCCTGTTAGAATGATAAAAGGACATCGTTTCGGTAGAGGATGGGGATGCGTTCCATTAGGTAGTAGGCGGTTTAACAGGCCACCTAGCCGATGATGGATAGGGGTTCTGAGAGGAATATCCCCCACACTGGTACTGAGATACGGACCAGACTCCTACGGGAGGCAGCAGTGAGGAATATTGGTCAATGGGCGCAAGCCTGAACCAGCCATGTAGCGTGAAGGATGACGGTTTTTTTGATTGTAAACTTCTTTTCTGTGCGATTAAAGTGTGGCATTTATGCCATATTGCAGTTATCTCAGGAATAAGCATCGGCTAACTC
>G3BZQ8102H090P
GGTGAGTAACGCGTATCCAACTACCCTCCACTCAAGTATAGGCTTCCGAAAGGGAGATTAATCCTTGATATCGTCATTCTCTCTCCTGTTAGAATGATAAAAGGACATCGTTTCGGTAGAGGATGGGGATGCGTTCCATTAGGTAGTAGGCGGTTTAACAGGCCACCTAGCCGATGATGGATAGGGGTTCTGAGAGGAATATCCCCCACACTGGTACTGAGATACGGACCAGACTCCTACGGGAGGCAGCAGTGAGGAATATTGGTCAATGGGCGCAAGCCTGAACCAGCCATGTAGCGTGAAGGATGACGGTTTTTTTGATTGTAAACTTCTTTTCTGTGCGATTAAAGTGTGGCATTTATGCCATATTGCAGTTATCTCAGGAATAAGCATCGGCTAACTC
>G3BZQ8102G3R67
GGTGAGTAACGCGTATCCAACTACCCTCCACTCAAGTATAGGCTTCCGAAAGGGAGATTAATCCTTGATATCGTCATTCTCTCTCCTGTTAGAATGATAAAAGGACATCGTTTCGGTAGAGGATGGGGATGCGTTCCATTAGGTAGTAGGCGGTTTAACAGGCCACCTAGCCGATGATGGATAGGGGTTCTGAGAGGAATATCCCCCACACTGGTACTGAGATACGGACCAGACTCCTACGGGAGGCAGCAGTGAGGAATATTGGTCAATGGGCGCAAGCCTGAACCAGCCATGTAGCGTGAAGGATGACGGTTTTTTTGATTGTAAACTTCTTTTCTGTGCGATTAAAGTGTGGCATTTATGCCATATTGCAGTTATCTCAGGAATAAGCATCGGCTAACTC
>G35JFLI02JNX5V
GGTGAGTAACGCGTATCCAACTACCCTCCACTCAAGTATAGGCTTCCGAAAGGGAGATTAATCCTTGATATCGTCATTCTCTCTCCTGTTAGAATGATAAAAGGACATCGTTTCGGTAGAGGATGGGGATGCGTTCCATTAGGTAGTAGGCGGTTTAACAGGCCACCTAGCCGATGATGGATAGGGGTTCTGAGAGGAATATCCCCCACACTGGTACTGAGATACGGACCAGACTCCTACGGGAGGCAGCAGTGAGGAATATTGGTCAATGGGCGCAAGCCTGAACCAGCCATGTAGCGTGAAGGATGACGGTTTTTTTGATTGTAAACTTCTTTTCTGTGCGATTAAAGTGTGGCATTTATGCCATATTGCAGTTATCTCAGGAATAAGCATCGGCTAACTC
>G35JFLI02HQJF5
GGTGAGTAACGCGTATCCAACTACCCTCCACTCAAGTATAGGCTTCCGAAAGGGAGATTAATCCTTGATATCGTCATTCTCTCTCCTGTTAGAATGATAAAAGGACATCGTTTCGGTAGAGGATGGGGATGCGTTCCATTAGGTAGTAGGCGGTTTAACAGGCCACCTAGCCGATGATGGATAGGGGTTCTGAGAGGAATATCCCCCACACTGGTACTGAGATACGGACCAGACTCCTACGGGAGGCAGCAGTGAGGAATATTGGTCAATGGGCGCAAGCCTGAACCAGCCATGTAGCGTGAAGGATGACGGTTTTTTTGATTGTAAACTTCTTTTCTGTGCGATTAAAGTGTGGCATTTATGCCATATTGCAGTTATCTCAGGAATAAGCATCGGCTAACTC
>G35JFLI02HJR4H
GGTGAGTAACGCGTATCCAACTACCCTCCACTCAAGTATAGGCTTCCGAAAGGGAGATTAATCCTTGATATCGTCATTCTCTCTCCTGTTAGAATGATAAAAGGACATCGTTTCGGTAGAGGATGGGGATGCGTTCCATTAGGTAGTAGGCGGTTTAACAGGCCACCTAGCCGATGATGGATAGGGGTTCTGAGAGGAATATCCCCCACACTGGTACTGAGATACGGACCAGACTCCTACGGGAGGCAGCAGTGAGGAATATTGGTCAATGGGCGCAAGCCTGAACCAGCCATGTAGCGTGAAGGATGACGGTTTTTTTGATTGTAAACTTCTTTTCTGTGCGATTAAAGTGTGGCATTTATGCCATATTGCAGTTATCTCAGGAATAAGCATCGGCTAACTC
>G35JFLI02JIS6X
GGTGAGTAACGCGTATCCAACTACCCTCCACTCAAGTATAGGCTTCCGAAAGGGAGATTAATCCTTGATATCGTCATTCTCTCTCCTGTTAGAATGATAAAAGGACATCGTTTCGGTAGAGGATGGGGATGCGTTCCATTAGGTAGTAGGCGGTTTAACAGGCCACCTAGCCGATGATGGATAGGGGTTCTGAGAGGAATATCCCCCACACTGGTACTGAGATACGGACCAGACTCCTACGGGAGGCAGCAGTGAGGAATATTGGTCAATGGGCGCAAGCCTGAACCAGCCATGTAGCGTGAAGGATGACGGTTTTTTTGATTGTAAACTTCTTTTCTGTGCGATTAAAGTGTGGCATTTATGCCATATTGCAGTTATCTCAGGAATAAGCATCGGCTAACTC
>G35JFLI02HZZ2U
GGTGAGTAACGCGTATCCAACTACCCTCCACTCAAGTATAGGCTTCCGAAAGGGAGATTAATCCTTGATATCGTCATTCTCTCTCCTGTTAGAATGATAAAAGGACATCGTTTCGGTAGAGGATGGGGATGCGTTCCATTAGGTAGTAGGCGGTTTAACAGGCCACCTAGCCGATGATGGATAGGGGTTCTGAGAGGAATATCCCCCACACTGGTACTGAGATACGGACCAGACTCCTACGGGAGGCAGCAGTGAGGAATATTGGTCAATGGGCGCAAGCCTGAACCAGCCATGTAGCGTGAAGGATGACGGTTTTTTTGATTGTAAACTTCTTTTCTGTGCGATTAAAGTGTGGCATTTATGCCATATTGCAGTTATCTCAGGAATAAGCATCGGCTAACTC
>G35JFLI02F4XRE
GGTGAGTAACGCGTATCCAACTACCCTCCACTCAAGTATAGGCTTCCGAAAGGGAGATTAATCCTTGATATCGTCATTCTCTCTCCTGTTAGAATGATAAAAGGACATCGTTTCGGTAGAGGATGGGGATGCGTTCCATTAGGTAGTAGGCGGTTTAACAGGCCACCTAGCCGATGATGGATAGGGGTTCTGAGAGGAATATCCCCCACACTGGTACTGAGATACGGACCAGACTCCTACGGGAGGCAGCAGTGAGGAATATTGGTCAATGGGCGCAAGCCTGAACCAGCCATGTAGCGTGAAGGATGACGGTTTTTTTGATTGTAAACTTCTTTTCTGTGCGATTAAAGTGTGGCATTTATGCCATATTGCAGTTATCTCAGGAATAAGCATCGGCTAACTC
>G35JFLI02IEM8X
GGTGAGTAACGCGTATCCAACTACCCTCCACTCAAGTATAGGCTTCCGAAAGGGAGATTAATCCTTGATATCGTCATTCTCTCTCCTGTTAGAATGATAAAAGGACATCGTTTCGGTAGAGGATGGGGATGCGTTCCATTAGGTAGTAGGCGGTTTAACAGGCCACCTAGCCGATGATGGATAGGGGTTCTGAGAGGAATATCCCCCACACTGGTACTGAGATACGGACCAGACTCCTACGGGAGGCAGCAGTGAGGAATATTGGTCAATGGGCGCAAGCCTGAACCAGCCATGTAGCGTGAAGGATGACGGTTTTTTTGATTGTAAACTTCTTTTCTGTGCGATTAAAGTGTGGCATTTATGCCATATTGCAGTTATCTCAGGAATAAGCATCGGCTAACTC
>G35JFLI02HZR9G
GGTGAGTAACGCGTATCCAACTACCCTCCACTCAAGTATAGGCTTCCGAAAGGGAGATTAATCCTTGATATCGTCATTCTCTCTCCTGTTAGAATGATAAAAGGACATCGTTTCGGTAGAGGATGGGGATGCGTTCCATTAGGTAGTAGGCGGTTTAACAGGCCACCTAGCCGATGATGGATAGGGGTTCTGAGAGGAATATCCCCCACACTGGTACTGAGATACGGACCAGACTCCTACGGGAGGCAGCAGTGAGGAATATTGGTCAATGGGCGCAAGCCTGAACCAGCCATGTAGCGTGAAGGATGACGGTTTTTTTGATTGTAAACTTCTTTTCTGTGCGATTAAAGTGTGGCATTTATGCCATATTGCAGTTATCTCAGGAATAAGCATCGGCTAACTC
>G35JFLI02GEW1Z
GGTGAGTAACGCGTATCCAACTACCCTCCACTCAAGTATAGGCTTCCGAAAGGGAGATTAATCCTTGATATCGTCATTCTCTCTCCTGTTAGAATGATAAAAGGACATCGTTTCGGTAGAGGATGGGGATGCGTTCCATTAGGTAGTAGGCGGTTTAACAGGCCACCTAGCCGATGATGGATAGGGGTTCTGAGAGGAATATCCCCCACACTGGTACTGAGATACGGACCAGACTCCTACGGGAGGCAGCAGTGAGGAATATTGGTCAATGGGCGCAAGCCTGAACCAGCCATGTAGCGTGAAGGATGACGGTTTTTTTGATTGTAAACTTCTTTTCTGTGCGATTAAAGTGTGGCATTTATGCCATATTGCAGTTATCTCAGGAATAAGCATCGGCTAACTC
>G35JFLI02ID1IT
GGTGAGTAACGCGTATCCAACTACCCTCCACTCAAGTATAGGCTTCCGAAAGGGAGATTAATCCTTGATATCGTCATTCTCTCTCCTGTTAGAATGATAAAAGGACATCGTTTCGGTAGAGGATGGGGATGCGTTCCATTAGGTAGTAGGCGGTTTAACAGGCCACCTAGCCGATGATGGATAGGGGTTCTGAGAGGAATATCCCCCACACTGGTACTGAGATACGGACCAGACTCCTACGGGAGGCAGCAGTGAGGAATATTGGTCAATGGGCGCAAGCCTGAACCAGCCATGTAGCGTGAAGGATGACGGTTTTTTTGATTGTAAACTTCTTTTCTGTGCGATTAAAGTGTGGCATTTATGCCATATTGCAGTTATCTCAGGAATAAGCATCGGCTAACTC
>G35JFLI02H6HC5
GGTGAGTAACGCGTATCCAACTACCCTCCACTCAAGTATAGGCTTCCGAAAGGGAGATTAATCCTTGATATCGTCATTCTCTCTCCTGTTAGAATGATAAAAGGACATCGTTTCGGTAGAGGATGGGGATGCGTTCCATTAGGTAGTAGGCGGTTTAACAGGCCACCTAGCCGATGATGGATAGGGGTTCTGAGAGGAATATCCCCCACACTGGTACTGAGATACGGACCAGACTCCTACGGGAGGCAGCAGTGAGGAATATTGGTCAATGGGCGCAAGCCTGAACCAGCCATGTAGCGTGAAGGATGACGGTTTTTTTGATTGTAAACTTCTTTTCTGTGCGATTAAAGTGTGGCATTTATGCCATATTGCAGTTATCTCAGGAATAAGCATCGGCTAACTC
>G35JFLI02IQ5X9
GGTGAGTAACGCGTATCCAACTACCCTCCACTCAAGTATAGGCTTCCGAAAGGGAGATTAATCCTTGATATCGTCATTCTCTCTCCTGTTAGAATGATAAAAGGACATCGTTTCGGTAGAGGATGGGGATGCGTTCCATTAGGTAGTAGGCGGTTTAACAGGCCACCTAGCCGATGATGGATAGGGGTTCTGAGAGGAATATCCCCCACACTGGTACTGAGATACGGACCAGACTCCTACGGGAGGCAGCAGTGAGGAATATTGGTCAATGGGCGCAAGCCTGAACCAGCCATGTAGCGTGAAGGATGACGGTTTTTTTGATTGTAAACTTCTTTTCTGTGCGATTAAAGTGTGGCATTTATGCCATATTGCAGTTATCTCAGGAATAAGCATCGGCTAACTC
>G35JFLI02HVNDA
GGTGAGTAACGCGTATCCAACTACCCTCCACTCAAGTATAGGCTTCCGAAAGGGAGATTAATCCTTGATATCGTCATTCTCTCTCCTGTTAGAATGATAAAAGGACATCGTTTCGGTAGAGGATGGGGATGCGTTCCATTAGGTAGTAGGCGGTTTAACAGGCCACCTAGCCGATGATGGATAGGGGTTCTGAGAGGAATATCCCCCACACTGGTACTGAGATACGGACCAGACTCCTACGGGAGGCAGCAGTGAGGAATATTGGTCAATGGGCGCAAGCCTGAACCAGCCATGTAGCGTGAAGGATGACGGTTTTTTTGATTGTAAACTTCTTTTCTGTGCGATTAAAGTGTGGCATTTATGCCATATTGCAGTTATCTCAGGAATAAGCATCGGCTAACTC
>G35JFLI02HATXV
GGTGAGTAACGCGTATCCAACTACCCTCCACTCAAGTATAGGCTTCCGAAAGGGAGATTAATCCTTGATATCGTCATTCTCTCTCCTGTTAGAATGATAAAAGGACATCGTTTCGGTAGAGGATGGGGATGCGTTCCATTAGGTAGTAGGCGGTTTAACAGGCCACCTAGCCGATGATGGATAGGGGTTCTGAGAGGAATATCCCCCACACTGGTACTGAGATACGGACCAGACTCCTACGGGAGGCAGCAGTGAGGAATATTGGTCAATGGGCGCAAGCCTGAACCAGCCATGTAGCGTGAAGGATGACGGTTTTTTTGATTGTAAACTTCTTTTCTGTGCGATTAAAGTGTGGCATTTATGCCATATTGCAGTTATCTCAGGAATAAGCATCGGCTAACTC
>G35JFLI02JNMMN
GGTGAGTAACGCGTATCCAACTACCCTCCACTCAAGTATAGGCTTCCGAAAGGGAGATTAATCCTTGATATCGTCATTCTCTCTCCTGTTAGAATGATAAAAGGACATCGTTTCGGTAGAGGATGGGGATGCGTTCCATTAGGTAGTAGGCGGTTTAACAGGCCACCTAGCCGATGATGGATAGGGGTTCTGAGAGGAATATCCCCCACACTGGTACTGAGATACGGACCAGACTCCTACGGGAGGCAGCAGTGAGGAATATTGGTCAATGGGCGCAAGCCTGAACCAGCCATGTAGCGTGAAGGATGACGGTTTTTTTGATTGTAAACTTCTTTTCTGTGCGATTAAAGTGTGGCATTTATGCCATATTGCAGTTATCTCAGGAATAAGCATCGGCTAACTC
>G3BZQ8102ICODR
GGTGAGTAACGCGTATCCAACTACCCTCCACTCAAGTATAGGCTTCCGAAAGGGAGATTAATCCTTGATATCGTCATTCTCTCTCCTGTTAGAATGATAAAAGGACATCGTTTCGGTAGAGGATGGGGATGCGTTCCATTAGGTAGTAGGCGGTTTAACAGGCCACCTAGCCGATGATGGATAGGGGTTCTGAGAGGAATATCCCCCACACTGGTACTGAGATACGGACCAGACTCCTACGGGAGGCAGCAGTGAGGAATATTGGTCAATGGGCGCAAGCCTGAACCAGCCATGTAGCGTGAAGGATGACGGTTTTTTTGATTGTAAACTTCTTTTCTGTGCGATTAAAGTGTGGCATTTATGCCATATTGCAGTTATCTCAGGAATAAGCATCGGCTAACTC
>G3BZQ8102H4WY0
GGTGAGTAACGCGTATCCAACTACCCTCCACTCAAGTATAGGCTTCCGAAAGGGAGATTAATCCTTGATATCGTCATTCTCTCTCCTGTTAGAATGATAAAAGGACATCGTTTCGGTAGAGGATGGGGATGCGTTCCATTAGGTAGTAGGCGGTTTAACAGGCCACCTAGCCGATGATGGATAGGGGTTCTGAGAGGAATATCCCCCACACTGGTACTGAGATACGGACCAGACTCCTACGGGAGGCAGCAGTGAGGAATATTGGTCAATGGGCGCAAGCCTGAACCAGCCATGTAGCGTGAAGGATGACGGTTTTTTTGATTGTAAACTTCTTTTCTGTGCGATTAAAGTGTGGCATTTATGCCATATTGCAGTTATCTCAGGAATAAGCATCGGCTAACTC
>G3BZQ8102JHJ3H
GGTGAGTAACGCGTATCCAACTACCCTCCACTCAAGTATAGGCTTCCGAAAGGGAGATTAATCCTTGATATCGTCATTCTCTCTCCTGTTAGAATGATAAAAGGACATCGTTTCGGTAGAGGATGGGGATGCGTTCCATTAGGTAGTAGGCGGTTTAACAGGCCACCTAGCCGATGATGGATAGGGGTTCTGAGAGGAATATCCCCCACACTGGTACTGAGATACGGACCAGACTCCTACGGGAGGCAGCAGTGAGGAATATTGGTCAATGGGCGCAAGCCTGAACCAGCCATGTAGCGTGAAGGATGACGGTTTTTTTGATTGTAAACTTCTTTTCTGTGCGATTAAAGTGTGGCATTTATGCCATATTGCAGTTATCTCAGGAATAAGCATCGGCTAACTC
>G3BZQ8102HDTDE
GGTGAGTAACGCGTATCCAACTACCCTCCACTCAAGTATAGGCTTCCGAAAGGGAGATTAATCCTTGATATCGTCATTCTCTCTCCTGTTAGAATGATAAAAGGACATCGTTTCGGTAGAGGATGGGGATGCGTTCCATTAGGTAGTAGGCGGTTTAACAGGCCACCTAGCCGATGATGGATAGGGGTTCTGAGAGGAATATCCCCCACACTGGTACTGAGATACGGACCAGACTCCTACGGGAGGCAGCAGTGAGGAATATTGGTCAATGGGCGCAAGCCTGAACCAGCCATGTAGCGTGAAGGATGACGGTTTTTTTGATTGTAAACTTCTTTTCTGTGCGATTAAAGTGTGGCATTTATGCCATATTGCAGTTATCTCAGGAATAAGCATCGGCTAACTC
>G3BZQ8102I5FMU
GGTGAGTAACGCGTATCCAACTACCCTCCACTCAAGTATAGGCTTCCGAAAGGGAGATTAATCCTTGATATCGTCATTCTCTCTCCTGTTAGAATGATAAAAGGACATCGTTTCGGTAGAGGATGGGGATGCGTTCCATTAGGTAGTAGGCGGTTTAACAGGCCACCTAGCCGATGATGGATAGGGGTTCTGAGAGGAATATCCCCCACACTGGTACTGAGATACGGACCAGACTCCTACGGGAGGCAGCAGTGAGGAATATTGGTCAATGGGCGCAAGCCTGAACCAGCCATGTAGCGTGAAGGATGACGGTTTTTTTGATTGTAAACTTCTTTTCTGTGCGATTAAAGTGTGGCATTTATGCCATATTGCAGTTATCTCAGGAATAAGCATCGGCTAACTC
>G3BZQ8102IZISX
GGTGAGTAACGCGTATCCAACTACCCTCCACTCAAGTATAGGCTTCCGAAAGGGAGATTAATCCTTGATATCGTCATTCTCTCTCCTGTTAGAATGATAAAAGGACATCGTTTCGGTAGAGGATGGGGATGCGTTCCATTAGGTAGTAGGCGGTTTAACAGGCCACCTAGCCGATGATGGATAGGGGTTCTGAGAGGAATATCCCCCACACTGGTACTGAGATACGGACCAGACTCCTACGGGAGGCAGCAGTGAGGAATATTGGTCAATGGGCGCAAGCCTGAACCAGCCATGTAGCGTGAAGGATGACGGTTTTTTTGATTGTAAACTTCTTTTCTGTGCGATTAAAGTGTGGCATTTATGCCATATTGCAGTTATCTCAGGAATAAGCATCGGCTAACTC
>G3BZQ8102JF5OJ
GGTGAGTAACGCGTATCCAACTACCCTCCACTCAAGTATAGGCTTCCGAAAGGGAGATTAATCCTTGATATCGTCATTCTCTCTCCTGTTAGAATGATAAAAGGACATCGTTTCGGTAGAGGATGGGGATGCGTTCCATTAGGTAGTAGGCGGTTTAACAGGCCACCTAGCCGATGATGGATAGGGGTTCTGAGAGGAATATCCCCCACACTGGTACTGAGATACGGACCAGACTCCTACGGGAGGCAGCAGTGAGGAATATTGGTCAATGGGCGCAAGCCTGAACCAGCCATGTAGCGTGAAGGATGACGGTTTTTTTGATTGTAAACTTCTTTTCTGTGCGATTAAAGTGTGGCATTTATGCCATATTGCAGTTATCTCAGGAATAAGCATCGGCTAACTC
>G3BZQ8102JHQPQ
GGTGAGTAACGCGTATCCAACTACCCTCCACTCAAGTATAGGCTTCCGAAAGGGAGATTAATCCTTGATATCGTCATTCTCTCTCCTGTTAGAATGATAAAAGGACATCGTTTCGGTAGAGGATGGGGATGCGTTCCATTAGGTAGTAGGCGGTTTAACAGGCCACCTAGCCGATGATGGATAGGGGTTCTGAGAGGAATATCCCCCACACTGGTACTGAGATACGGACCAGACTCCTACGGGAGGCAGCAGTGAGGAATATTGGTCAATGGGCGCAAGCCTGAACCAGCCATGTAGCGTGAAGGATGACGGTTTTTTTGATTGTAAACTTCTTTTCTGTGCGATTAAAGTGTGGCATTTATGCCATATTGCAGTTATCTCAGGAATAAGCATCGGCTAACTC
>G3BZQ8102HX1C2
GGTGAGTAACGCGTATCCAACTACCCTCCACTCAAGTATAGGCTTCCGAAAGGGAGATTAATCCTTGATATCGTCATTCTCTCTCCTGTTAGAATGATAAAAGGACATCGTTTCGGTAGAGGATGGGGATGCGTTCCATTAGGTAGTAGGCGGTTTAACAGGCCACCTAGCCGATGATGGATAGGGGTTCTGAGAGGAATATCCCCCACACTGGTACTGAGATACGGACCAGACTCCTACGGGAGGCAGCAGTGAGGAATATTGGTCAATGGGCGCAAGCCTGAACCAGCCATGTAGCGTGAAGGATGACGGTTTTTTTGATTGTAAACTTCTTTTCTGTGCGATTAAAGTGTGGCATTTATGCCATATTGCAGTTATCTCAGGAATAAGCATCGGCTAACTC
>G3BZQ8102I3HSD
GGTGAGTAACGCGTATCCAACTACCCTCCACTCAAGTATAGGCTTCCGAAAGGGAGATTAATCCTTGATATCGTCATTCTCTCTCCTGTTAGAATGATAAAAGGACATCGTTTCGGTAGAGGATGGGGATGCGTTCCATTAGGTAGTAGGCGGTTTAACAGGCCACCTAGCCGATGATGGATAGGGGTTCTGAGAGGAATATCCCCCACACTGGTACTGAGATACGGACCAGACTCCTACGGGAGGCAGCAGTGAGGAATATTGGTCAATGGGCGCAAGCCTGAACCAGCCATGTAGCGTGAAGGATGACGGTTTTTTTGATTGTAAACTTCTTTTCTGTGCGATTAAAGTGTGGCATTTATGCCATATTGCAGTTATCTCAGGAATAAGCATCGGCTAACTC
>G3BZQ8102JBTBP
GGTGAGTAACGCGTATCCAACTACCCTCCACTCAAGTATAGGCTTCCGAAAGGGAGATTAATCCTTGATATCGTCATTCTCTCTCCTGTTAGAATGATAAAAGGACATCGTTTCGGTAGAGGATGGGGATGCGTTCCATTAGGTAGTAGGCGGTTTAACAGGCCACCTAGCCGATGATGGATAGGGGTTCTGAGAGGAATATCCCCCACACTGGTACTGAGATACGGACCAGACTCCTACGGGAGGCAGCAGTGAGGAATATTGGTCAATGGGCGCAAGCCTGAACCAGCCATGTAGCGTGAAGGATGACGGTTTTTTTGATTGTAAACTTCTTTTCTGTGCGATTAAAGTGTGGCATTTATGCCATATTGCAGTTATCTCAGGAATAAGCATCGGCTAACTC
>G35JFLI02ITEJQ
GGTGAGTAACGCGTATCCAACTACCCTCCACTCAAGTATAGGCTTCCGAAAGGGAGATTAATCCTTGATATCGTCATTCTCTCTCCTGTTAGAATGATAAAAGGACATCGTTTCGGTAGAGGATGGGGATGCGTTCCATTAGGTAGTAGGCGGTTTAACAGGCCACCTAGCCGATGATGGATAGGGGTTCTGAGAGGAATATCCCCCACACTGGTACTGAGATACGGACCAGACTCCTACGGGAGGCAGCAGTGAGGAATATTGGTCAATGGGCGCAAGCCTGAACCAGCCATGTAGCGTGAAGGATGACGGTTTTTTTGATTGTAAACTTCTTTTCTGTGCGATTAAAGTGTGGCATTTATGCCATATTGCAGTTATCTCAGGAATAAGCATCGGCTAACTC
>G35JFLI02GCDND
GGTGAGTAACGCGTATCCAACTACCCTCCACTCAAGTATAGGCTTCCGAAAGGGAGATTAATCCTTGATATCGTCATTCTCTCTCCTGTTAGAATGATAAAAGGACATCGTTTCGGTAGAGGATGGGGATGCGTTCCATTAGGTAGTAGGCGGTTTAACAGGCCACCTAGCCGATGATGGATAGGGGTTCTGAGAGGAATATCCCCCACACTGGTACTGAGATACGGACCAGACTCCTACGGGAGGCAGCAGTGAGGAATATTGGTCAATGGGCGCAAGCCTGAACCAGCCATGTAGCGTGAAGGATGACGGTTTTTTTGATTGTAAACTTCTTTTCTGTGCGATTAAAGTGTGGCATTTATGCCATATTGCAGTTATCTCAGGAATAAGCATCGGCTAACTC
>G35JFLI02HR72X
GGTGAGTAACGCGTATCCAACTACCCTCCACTCAAGTATAGGCTTCCGAAAGGGAGATTAATCCTTGATATCGTCATTCTCTCTCCTGTTAGAATGATAAAAGGACATCGTTTCGGTAGAGGATGGGGATGCGTTCCATTAGGTAGTAGGCGGTTTAACAGGCCACCTAGCCGATGATGGATAGGGGTTCTGAGAGGAATATCCCCCACACTGGTACTGAGATACGGACCAGACTCCTACGGGAGGCAGCAGTGAGGAATATTGGTCAATGGGCGCAAGCCTGAACCAGCCATGTAGCGTGAAGGATGACGGTTTTTTTGATTGTAAACTTCTTTTCTGTGCGATTAAAGTGTGGCATTTATGCCATATTGCAGTTATCTCAGGAATAAGCATCGGCTAACTC
>G35JFLI02F2AV6
GGTGAGTAACGCGTATCCAACTACCCTCCACTCAAGTATAGGCTTCCGAAAGGGAGATTAATCCTTGATATCGTCATTCTCTCTCCTGTTAGAATGATAAAAGGACATCGTTTCGGTAGAGGATGGGGATGCGTTCCATTAGGTAGTAGGCGGTTTAACAGGCCACCTAGCCGATGATGGATAGGGGTTCTGAGAGGAATATCCCCCACACTGGTACTGAGATACGGACCAGACTCCTACGGGAGGCAGCAGTGAGGAATATTGGTCAATGGGCGCAAGCCTGAACCAGCCATGTAGCGTGAAGGATGACGGTTTTTTTGATTGTAAACTTCTTTTCTGTGCGATTAAAGTGTGGCATTTATGCCATATTGCAGTTATCTCAGGAATAAGCATCGGCTAACTC
>G35JFLI02IT42L
GGTGAGTAACGCGTATCCAACTACCCTCCACTCAAGTATAGGCTTCCGAAAGGGAGATTAATCCTTGATATCGTCATTCTCTCTCCTGTTAGAATGATAAAAGGACATCGTTTCGGTAGAGGATGGGGATGCGTTCCATTAGGTAGTAGGCGGTTTAACAGGCCACCTAGCCGATGATGGATAGGGGTTCTGAGAGGAATATCCCCCACACTGGTACTGAGATACGGACCAGACTCCTACGGGAGGCAGCAGTGAGGAATATTGGTCAATGGGCGCAAGCCTGAACCAGCCATGTAGCGTGAAGGATGACGGTTTTTTTGATTGTAAACTTCTTTTCTGTGCGATTAAAGTGTGGCATTTATGCCATATTGCAGTTATCTCAGGAATAAGCATCGGCTAACTC
>G35JFLI02HOFZ7
GGTGAGTAACGCGTATCCAACTACCCTCCACTCAAGTATAGGCTTCCGAAAGGGAGATTAATCCTTGATATCGTCATTCTCTCTCCTGTTAGAATGATAAAAGGACATCGTTTCGGTAGAGGATGGGGATGCGTTCCATTAGGTAGTAGGCGGTTTAACAGGCCACCTAGCCGATGATGGATAGGGGTTCTGAGAGGAATATCCCCCACACTGGTACTGAGATACGGACCAGACTCCTACGGGAGGCAGCAGTGAGGAATATTGGTCAATGGGCGCAAGCCTGAACCAGCCATGTAGCGTGAAGGATGACGGTTTTTTTGATTGTAAACTTCTTTTCTGTGCGATTAAAGTGTGGCATTTATGCCATATTGCAGTTATCTCAGGAATAAGCATCGGCTAACTC
>G35JFLI02H7JEN
GGTGAGTAACGCGTATCCAACTACCCTCCACTCAAGTATAGGCTTCCGAAAGGGAGATTAATCCTTGATATCGTCATTCTCTCTCCTGTTAGAATGATAAAAGGACATCGTTTCGGTAGAGGATGGGGATGCGTTCCATTAGGTAGTAGGCGGTTTAACAGGCCACCTAGCCGATGATGGATAGGGGTTCTGAGAGGAATATCCCCCACACTGGTACTGAGATACGGACCAGACTCCTACGGGAGGCAGCAGTGAGGAATATTGGTCAATGGGCGCAAGCCTGAACCAGCCATGTAGCGTGAAGGATGACGGTTTTTTTGATTGTAAACTTCTTTTCTGTGCGATTAAAGTGTGGCATTTATGCCATATTGCAGTTATCTCAGGAATAAGCATCGGCTAACTC
>G3BZQ8102JRP1E
GGTGAGTAACGCGTATCCAACCTACCTCCACTCAAGTATAGGCTTCCGAAAGGGAGATTAATCCTTGATATCGTCATTCTCTCTCCTGTTAGAATGATAAAAGGACATCGTTTCGGTAGAGGATGGGGATGCGTTCCATTAGGTAGTAGGTGGTTTAACAGGCCACCTAGCCGATGATGGATAGGGGTTCTGAGAGGAATATCCCCCACACTGGTACTGAGATACGGACCAGACTCCTACGGGAGGCAGCAGTGAGGAATATTGGTCAATGGGCGCAAGCCTGAACCAGCCATGTAGCGTGAAGGATGACGGTTTTTTTGATTGTAAACTTCTTTTCTGTGCGATTAAAGTGTGGCATTTATGCCATATTGCAGTTATCTCAGGAATAAGCATCGGCTAACTC
>G3BZQ8102JQS98
GGTGAGTAACGCGTATCCAACCTACCTCCACTCAAGTATAGGCTTCCGAAAGGGAGATTAATCCTTGATATCGTCATTCTCTCTCCTGTTAGAATGATAAAAGGACATCGTTTCGGTAGAGGATGGGGATGCGTTCCATTAGGTAGTAGGTGGTTTAACAGGCCACCTAGCCGATGATGGATAGGGGTTCTGAGAGGAATATCCCCCACACTGGTACTGAGATACGGACCAGACTCCTACGGGAGGCAGCAGTGAGGAATATTGGTCAATGGGCGCAAGCCTGAACCAGCCATGTAGCGTGAAGGATGACGGTTTTTTTGATTGTAAACTTCTTTTCTGTGCGATTAAAGTGTGGCATTTATGCCATATTGCAGTTATCTCAGGAATAAGCATCGGCTAACTC
>G35JFLI02H99SM
GGTGAGTAACGCGTATCCAACCTACCTCCACTCAAGTATAGGCTTCCGAAAGGGAGATTAATCCTTGATATCGTCATTCTCTCTCCTGTTAGAATGATAAAAGGACATCGTTTCGGTAGAGGATGGGGATGCGTTCCATTAGGTAGTAGGTGGTTTAACAGGCCACCTAGCCGATGATGGATAGGGGTTCTGAGAGGAATATCCCCCACACTGGTACTGAGATACGGACCAGACTCCTACGGGAGGCAGCAGTGAGGAATATTGGTCAATGGGCGCAAGCCTGAACCAGCCATGTAGCGTGAAGGATGACGGTTTTTTTGATTGTAAACTTCTTTTCTGTGCGATTAAAGTGTGGCATTTATGCCATATTGCAGTTATCTCAGGAATAAGCATCGGCTAACTC
>G35JFLI02IM6SZ
GGTGAGTAACGCGTATCCAACCTACCTCCACTCAAGTATAGGCTTCCGAAAGGGAGATTAATCCTTGATATCGTCATTCTCTCTCCTGTTAGAATGATAAAAGGACATCGTTTCGGTAGAGGATGGGGATGCGTTCCATTAGGTAGTAGGTGGTTTAACAGGCCACCTAGCCGATGATGGATAGGGGTTCTGAGAGGAATATCCCCCACACTGGTACTGAGATACGGACCAGACTCCTACGGGAGGCAGCAGTGAGGAATATTGGTCAATGGGCGCAAGCCTGAACCAGCCATGTAGCGTGAAGGATGACGGTTTTTTTGATTGTAAACTTCTTTTCTGTGCGATTAAAGTGTGGCATTTATGCCATATTGCAGTTATCTCAGGAATAAGCATCGGCTAACTC
>G35JFLI02GEO3J
GGTGAGTAACGCGTATCCAACCTACCTCCACTCAAGTATAGGCTTCCGAAAGGGAGATTAATCCTTGATATCGTCATTCTCTCTCCTGTTAGAATGATAAAAGGACATCGTTTCGGTAGAGGATGGGGATGCGTTCCATTAGGTAGTAGGTGGTTTAACAGGCCACCTAGCCGATGATGGATAGGGGTTCTGAGAGGAATATCCCCCACACTGGTACTGAGATACGGACCAGACTCCTACGGGAGGCAGCAGTGAGGAATATTGGTCAATGGGCGCAAGCCTGAACCAGCCATGTAGCGTGAAGGATGACGGTTTTTTTGATTGTAAACTTCTTTTCTGTGCGATTAAAGTGTGGCATTTATGCCATATTGCAGTTATCTCAGGAATAAGCATCGGCTAACTC
>G35JFLI02GTFXF
GGTGAGTAACGCGTATCCAACCTACCTCCACTCAAGTATAGGCTTCCGAAAGGGAGATTAATCCTTGATATCGTCATTCTCTCTCCTGTTAGAATGATAAAAGGACATCGTTTCGGTAGAGGATGGGGATGCGTTCCATTAGGTAGTAGGTGGTTTAACAGGCCACCTAGCCGATGATGGATAGGGGTTCTGAGAGGAATATCCCCCACACTGGTACTGAGATACGGACCAGACTCCTACGGGAGGCAGCAGTGAGGAATATTGGTCAATGGGCGCAAGCCTGAACCAGCCATGTAGCGTGAAGGATGACGGTTTTTTTGATTGTAAACTTCTTTTCTGTGCGATTAAAGTGTGGCATTTATGCCATATTGCAGTTATCTCAGGAATAAGCATCGGCTAACTC
>G35JFLI02JY0EP
GGTGAGTAACGCGTATCCAACCTACCCTCCACTCAAGTATAGGCTTCCGAAAGGGAGATTAATCCTTGATATCGTCATTCTCTCTCCTGTTAGAATGATAAAAGGACATCGTTTCGGTAGAGGATGGGGATGCGTTCCATTAGGTAGTAGGTGGTTTAACAGGCCACCTAGCCGATGATGGATAGGGGTTCTGAGAGGAATATCCCCCACACTGGTACTGAGATACGGACCAGACTCCTACGGGAGGCAGCAGTGAGGAATATTGGTCAATGGGCGCAAGCCTGAAACCAGCCATGTAGCGTGAAGGATGACAGTTTTTTTGATTGTAAACTTCTTTTCTGTGCGATTAAAGTGTGGCATTTATGCCATATTGCAGTTATCTCAGGAATAAGCATCGGCTAACTC
>GV2UCFN02JJDY2
GGTGAGTAACGCGTATCCAACCTACCCTCCACTCAAGTATAGGCTTCCGAAAGGGAGATTAATCCTTGATATCGTCATTCTCTCTCCTGTTAGAATGATAAAAGGACATCGTTTCGGTAGAGGATGGGGATGCGTTCCATTAGGTAGTAGGTGGTTTAACAGGCCACCTAGCCGATGATGGATAGGGGTTCTGAGAGGAATATCCCCCACACTGGTACTGAGATACGGACCAGACTCCTACGGGAGGCAGCAGTGAGGAATATTGGTCAATGGGCGCAAGCCTGAACCAGCCATGTAGCGTGAAGGATGACGGTTTTTTGATTGTAAACTTCTTTTCTGTGCGATTAAAGTGTGGCATTTATGCCATATTGCAGTTATCTCAGGAATAAGCATCGGCTAACTC
>GV2UCFN02H1EGM
GGTGAGTAACGCGTATCCAACCTACCCTCCACTCAAGTATAGGCTTCCGAAAGGGAGATTAATCCTTGATATCGTCATTCTCTCTCCTGTTAGAATGATAAAAGGACATCGTTTCGGTAGAGGATGGGGATGCGTTCCATTAGGTAGTAGGTGGTTTAACAGGCCACCTAGCCGATGATGGATAGGGGTTCTGAGAGGAATATCCCCCACACTGGTACTGAGATACGGACCAGACTCCTACGGGAGGCAGCAGTGAGGAATATTGGTCAATGGGCGCAAGCCTGAACCAGCCATGTAGCGTGAAGGATGACAGTTTTTTGATTGTAAACTTCTTTTCTGTGCGATTAAAGTGTGGCATTTATGCCATATTGCAGTTATCTCAGGAATAAGCATCGGCTAACTC
>GV2UCFN02HWNHM
GGTGAGTAACGCGTATCCAACCTACCCTCCACTCAAGTATAGGCTTCCGAAAGGGAGATTAATCCTTGATATCGTCATTCTCTCTCCTGTTAGAATGATAAAAGGACATCGTTTCGGTAGAGGATGGGGATGCGTTCCATTAGGTAGTAGGTGGTTTAACAGGCCACCTAGCCGATGATGGATAGGGGTTCTGAGAGGAATATCCCCCACACTGGTACTGAGATACGGACCAGACTCCTACGGGAGGCAGCAGTGAGGAATATTGGTCAATGGGCGCAAGCCTGAACCAGCCATGTAGCGTGAAGGATGACAGTTTTTTGATTGTAAACTTCTTTTCTGTGCGATTAAAGTGTGGCATTTATGCCATATTGCAGTTATCTCAGGAATAAGCATCGGCTAACTC
>GV2UCFN02GDOMG
GGTGAGTAACGCGTATCCAACCTACCCTCCACTCAAGTATAGGCTTCCGAAAGGGAGATTAATCCTTGATATCGTCATTCTCTCTCCTGTTAGAATGATAAAAGGACATCGTTTCGGTAGAGGATGGGGATGCGTTCCATTAGGTAGTAGGTGGTTTAACAGGCCACCTAGCCGATGATGGATAGGGGTTCTGAGAGGAATATCCCCCACACTGGTACTGAGATACGGACCAGACTCCTACGGGAGGCAGCAGTGAGGAATATTGGTCAATGGGCGCAAGCCTGAACCAGCCATGTAGCGTGAAGGATGACAGTTTTTTGATTGTAAACTTCTTTTCTGTGCGATTAAAGTGTGGCATTTATGCCATATTGCAGTTATCTCAGGAATAAGCATCGGCTAACTC
>GV2UCFN02FJE1W
GGTGAGTAACGCGTATCCAACCTACCCTCCACTCAAGTATAGGCTTCCGAAAGGGAGATTAATCCTTGATATCGTCATTCTCTCTCCTGTTAGAATGATAAAAGGACATCGTTTCGGTAGAGGATGGGGATGCGTTCCATTAGGTAGTAGGTGGTTTAACAGGCCACCTAGCCGATGATGGATAGGGGTTCTGAGAGGAATATCCCCCACACTGGTACTGAGATACGGACCAGACTCCTACGGGAGGCAGCAGTGAGGAATATTGGTCAATGGGCGCAAGCCTGAACCAGCCATGTAGCGTGAAGGATGACAGTTTTTTGATTGTAAACTTCTTTTCTGTGCGATTAAAGTGTGGCATTTATGCCATATTGCAGTTATCTCAGGAATAAGCATCGGCTAACTC
>GV2UCFN02HBCE1
GGTGAGTAACGCGTATCCAACCTACCCTCCACTCAAGTATAGGCTTCCGAAAGGGAGATTAATCCTTGATATCGTCATTCTCTCTCCTGTTAGAATGATAAAAGGACATCGTTTCGGTAGAGGATGGGGATGCGTTCCATTAGGTAGTAGGTGGTTTAACAGGCCACCTAGCCGATGATGGATAGGGGTTCTGAGAGGAATATCCCCCACACTGGTACTGAGATACGGACCAGACTCCTACGGGAGGCAGCAGTGAGGAATATTGGTCAATGGGCGCAAGCCTGAACCAGCCATGTAGCGTGAAGGATGACAGTTTTTTGATTGTAAACTTCTTTTCTGTGCGATTAAAGTGTGGCATTTATGCCATATTGCAGTTATCTCAGGAATAAGCATCGGCTAACTC
>GV2UCFN02IGT6H
GGTGAGTAACGCGTATCCAACCTACCCTCCACTCAAGTATAGGCTTCCGAAAGGGAGATTAATCCTTGATATCGTCATTCTCTCTCCTGTTAGAATGATAAAAGGACATCGTTTCGGTAGAGGATGGGGATGCGTTCCATTAGGTAGTAGGTGGTTTAACAGGCCACCTAGCCGATGATGGATAGGGGTTCTGAGAGGAATGTCCCCCACACTGGTACTGAGATACGGACCAGACTCCTACGGGAGGCAGCAGTGAGGAATATTGGTCAATGGGCGCAAGCCTGAACCAGCCATGTAGCGTGAAGGATGACGGTTTTTTTGATTGTAAACTTCTTTTCTGTGCGATTAAAGTGTGGCATTTATGCCATATTGCAGTTATCTCAGGAATAAGCATCGGCTAACTC
>GV2UCFN02F8ME0
GGTGAGTAACGCGTATCCAACCTACCCTCCACTCAAGTATAGGCTTCCGAAAGGGAGATTAATCCTTGATATCGTCATTCTCTCTCCTGTTAGAATGATAAAAGGACATCGTTTCGGTAGAGGATGGGGATGCGTTCCATTAGGTAGTAGGTGGTTTAACAGGCCACCTAGCCGATGATGGATAGGGGTTCTGAGAGGAATGTCCCCCACACTGGTACTGAGATACGGACCAGACTCCTACGGGAGGCAGCAGTGAGGAATATTGGTCAATGGGCGCAAGCCTGAACCAGCCATGTAGCGTGAAGGATGACGGTTTTTTTGATTGTAAACTTCTTTTCTGTGCGATTAAAGTGTGGCATTTATGCCATATTGCAGTTATCTCAGGAATAAGCATCGGCTAACTC
>GV2UCFN02IUZYY
GGTGAGTAACGCGTATCCAACCTACCCTCCACTCAAGTATAGGCTTCCGAAAGGGAGATTAATCCTTGATATCGTCATTCTCTCTCCTGTTAGAATGATAAAAGGACATCGTTTCGGTAGAGGATGGGGATGCGTTCCATTAGGTAGTAGGTGGTTTAACAGGCCACCTAGCCGATGATGGATAGGGGTTCTGAGAGGAATGTCCCCCACACTGGTACTGAGATACGGACCAGACTCCTACGGGAGGCAGCAGTGAGGAATATTGGTCAATGGGCGCAAGCCTGAACCAGCCATGTAGCGTGAAGGATGACGGTTTTTTTGATTGTAAACTTCTTTTCTGTGCGATTAAAGTGTGGCATTTATGCCATATTGCAGTTATCTCAGGAATAAGCATCGGCTAACTC
>GV2UCFN02F1ZFF
GGTGAGTAACGCGTATCCAACCTACCCTCCACTCAAGTATAGGCTTCCGAAAGGGAGATTAATCCTTGATATCGTCATTCTCTCTCCTGTTAGAATGATAAAAGGACATCGTTTCGGTAGAGGATGGGGATGCGTTCCATTAGGTAGTAGGTGGTTTAACAGGCCACCTAGCCGATGATGGATAGGGGTTCTGAGAGGAATGTCCCCCACACTGGTACTGAGATACGGACCAGACTCCTACGGGAGGCAGCAGTGAGGAATATTGGTCAATGGGCGCAAGCCTGAACCAGCCATGTAGCGTGAAGGATGACGGTTTTTTTGATTGTAAACTTCTTTTCTGTGCGATTAAAGTGTGGCATTTATGCCATATTGCAGTTATCTCAGGAATAAGCATCGGCTAACTC
>GV2UCFN02IJ0A8
GGTGAGTAACGCGTATCCAACCTACCCTCCACTCAAGTATAGGCTTCCGAAAGGGAGATTAATCCTTGATATCGTCATTCTCTCTCCTGTTAGAATGATAAAAGGACATCGTTTCGGTAGAGGATGGGGATGCGTTCCATTAGGTAGTAGGTGGTTTAACAGGCCACCTAGCCGATGATGGATAGGGGTTCTGAGAGGAATGTCCCCCACACTGGTACTGAGATACGGACCAGACTCCTACGGGAGGCAGCAGTGAGGAATATTGGTCAATGGGCGCAAGCCTGAACCAGCCATGTAGCGTGAAGGATGACGGTTTTTTGATTGTAAACTTCTTTTCTGTGCGATTAAAGTGTGGCATTTATGCCATATTGCAGTTATCTCAGGAATAAGCATCGGCTAACTC
>GV2UCFN02IR4FU
GGTGAGTAACGCGTATCCAACCTACCCTCCACTCAAGTATAGGCTTCCGAAAGGGAGATTAATCCTTGATATCGTCATTCTCTCTCCTGTTAGAATGATAAAAGGACATCGTTTCGGTAGAGGATGGGGATGCGTTCCATTAGGTAGTAGGTGGTTTAACAGGCCACCTAGCCGATGATGGATAGGGGTTCTGAGAGGAATGTCCCCCACACTGGTACTGAGATACGGACCAGACTCCTACGGGAGGCAGCAGTGAGGAATATTGGTCAATGGGCGCAAGCCTGAACCAGCCATGTAGCGTGAAGGATGACGGTTTTTTGATTGTAAACTTCTTTTCTGTGCGATTAAAGTGTGGCATTTATGCCATATTGCAGTTATCTCAGGAATAAGCATCGGCTAACTC
>GV2UCFN02G7J94
GGTGAGTAACGCGTATCCAACCTACCCTCCACTCAAGTATAGGCTTCCGAAAGGGAGATTAATCCTTGATATCGTCATTCTCTCTCCTGTTAGAATGATAAAAGGACATCGTTTCGGTAGAGGATGGGGATGCGTTCCATTAGGTAGTAGGTGGTTTAACAGGCCACCTAGCCGATGATGGATAGGGGTTCTGAGAGGAATGTCCCCCACACTGGTACTGAGATACGGACCAGACTCCTACGGGAGGCAGCAGTGAGGAATATTGGTCAATGGGCGCAAGCCTGAACCAGCCATGTAGCGTGAAGGATGACGGTTTTTTGATTGTAAACTTCTTTTCTGTGCGATTAAAGTGTGGCATTTATGCCATATTGCAGTTATCTCAGGAATAAGCATCGGCTAACTC
>GV2UCFN02IPPGY
GGTGAGTAACGCGTATCCAACCTACCCTCCACTCAAGTATAGGCTTCCGAAAGGGAGATTAATCCTTGATATCGTCATTCTCTCTCCTGTTAGAATGATAAAAGGACATCGTTTCGGTAGAGGATGGGGATGCGTTCCATTAGGTAGTAGGTGGTTTAACAGGCCACCTAGCCGATGATGGATAGGGGTTCTGAGAGGAATGTCCCCCACACTGGTACTGAGATACGGACCAGACTCCTACGGGAGGCAGCAGTGAGGAATATTGGTCAATGGGCGCAAGCCTGAACCAGCCATGTAGCGTGAAGGATGACGGTTTTTTGATTGTAAACTTCTTTTCTGTGCGATTAAAGTGTGGCATTTATGCCATATTGCAGTTATCTCAGGAATAAGCATCGGCTAACTC
>GV2UCFN02I38F6
GGTGAGTAACGCGTATCCAACCTACCCTCCACTCAAGTATAGGCTTCCGAAAGGGAGATTAATCCTTGATATCGTCATTCTCTCTCCTGTTAGAATGATAAAAGGACATCGTTTCGGTAGAGGATGGGGATGCGTTCCATTAGGTAGTAGGTGGTTTAACAGGCCACCTAGCCGATGATGGATAGGGGTTCTGAGAGGAATGTCCCCCACACTGGTACTGAGATACGGACCAGACTCCTACGGGAGGCAGCAGTGAGGAATATTGGTCAATGGGCGCAAGCCTGAACCAGCCATGTAGCGTGAAGGATGACGGTTTTTTGATTGTAAACTTCTTTTCTGTGCGATTAAAGTGTGGCATTTATGCCATATTGCAGTTATCTCAGGAATAAGCATCGGCTAACTC
>GV2UCFN02FR9SD
GGTGAGTAACGCGTATCCAACCTACCCTCCACTCAAGTATAGGCTTCCGAAAGGGAGATTAATCCTTGATATCGTCATTCTCTCTCCTGTTAGAATGATAAAAGGACATCGTTTCGGTAGAGGATGGGGATGCGTTCCATTAGGTAGTAGGTGGTTTAACAGGCCACCTAGCCGATGATGGATAGGGGTTCTGAGAGGAATGTCCCCCACACTGGTACTGAGATACGGACCAGACTCCTACGGGAGGCAGCAGTGAGGAATATTGGTCAATGGGCGCAAGCCTGAACCAGCCATGTAGCGTGAAGGATGACGGTTTTTTGATTGTAAACTTCTTTTCTGTGCGATTAAAGTGTGGCATTTATGCCATATTGCAGTTATCTCAGGAATAAGCATCGGCTAACTC
>GV2UCFN02GQP02
GGTGAGTAACGCGTATCCAACCTACCCTCCACTCAAGTATAGGCTTCCGAAAGGGAGATTAATCCTTGATATCGTCATTCTCTCTCCTGTTAGAATGATAAAAGGACATCGTTTCGGTAGAGGATGGGGATGCGTTCCATTAGGTAGTAGGTGGTTTAACAGGCCACCTAGCCGATGATGGATAGGGGTTCTGAGAGGAATGTCCCCCACACTGGTACTGAGATACGGACCAGACTCCTACGGGAGGCAGCAGTGAGGAATATTGGTCAATGGGCGCAAGCCTGAACCAGCCATGTAGCGTGAAGGATGACGGTTTTTTGATTGTAAACTTCTTTTCTGTGCGATTAAAGTGTGGCATTTATGCCATATTGCAGTTATCTCAGGAATAAGCATCGGCTAACTC
