# Supplementary material for: Investigation of the Effect of Type 2 Diabetes Mellitus on Subgingival Plaque Microbiota by High-Throughput 16S rDNA Pyrosequencing
Source: PLoS One. 2013 Apr 22;8(4):e61516. doi: 10.1371/journal.pone.0061516 (PMC3632544; doi:10.1371/journal.pone.0061516)
Supplement: File S1 — FASTA-format sequences for all the OTUs. Sequences for each OTU are provided in a FASTA-format file. (ZIP) [file pone.0061516.s004.zip › OTU.allseq/Otu0069.fasta]

>G3BZQ8102FJ0V9
GGTGAGTAACGCGTAAGAACTTGCCCTGCAGACAGGGATAACAGACGGAAACGACTGATAATACTTGATACAATTGCCGGCACGCATGTGCCTGGCAATGAAAAGCGATGCTGCAGGAGAGCTTTGCGTCCTATTAGCTTGTTGGCGGGGTAACGGCCCACCAAGGCGATGATAGGTAGCCGGCCTGAGAGGGTGAACGGCCACAAGGGGACTGAGATACGGCCCTTACTCCTACGGGAGGCAGCAGTGGGGAATATTGGACAATGGGGGCAACCCTGATCCAGCAATTCTGTGTGCACGAAGAAGGTTTTCGGATTGTAAAGTGCTTTCAGCAGGGAAGAAGAGAATGACGGTACCTGCAGAAGAAGCGACGGCTAAATA
>G3BZQ8102JKAYU
GGTGAGTAACGCGTAAGAACTTGCCCTGCAGACAGGGATAACAGACGGAAACGACTGATAATACTTGATACAATTGCCGGCACGCATGTGCCTGGCAATGAAAAGCGATGCTGCAGGAGAGCTTTGCGTCCTATTAGCTTGTTGGCGGGGTAACGGCCCACCAAGGCGATGATAGGTAGCCGGCCTGAGAGGGTGAACGGCCACAAGGGGACTGAGATACGGCCCTTACTCCTACGGGAGGCAGCAGTGGGGAATATTGGACAATGGGGGCAACCCTGATCCAGCAATTCTGTGTGCACGAAGAAGGTTTTCGGATTGTAAAGTGCTTTCAGCAGGGAAGAAGAGAATGACGGTACCTGCAGAAGAAGCGACGGCTAAATA
>G3BZQ8102IJLWO
GGTGAGTAACGCGTAAAGAACTTGCCCTGCAGACAGGGATAACAGACGGAAACGACTGATAATACCTGATACAATTGCCGGCACGCATGTGCCTGGCAATGAAAAAGTGATGCTGCAGGAGAGCTTTGCGTCCTATTAGCTTGTTGGCGGGGTAACGGCCCACCAAGGCGATGATAGGTAGCCGGCCTGAGAGGGTGAACGGCCACAAGGGGACTGAGATACGGCCCTTACTCCTACGGGAGGCAGCAGTGGGGAATATTGGACAATGGGGGCAACCCTGATCCAGCAATTCTGTGTGCACGAGGAAGGTTTTCGGATCGTAAAGTGCTTTCAGCAGGGGAGAAGCAAGTGACGGTACCTGCAGAAGAAGCGACGGCTAAATA
>G35JFLI02GVOA5
GGTGAGTAACGCGTAAAGAACTTGCCCTGCAGACAGGGATAACAGACGGAAACGACTGATAATACCTGATACAATTGCCGGCACGCATGTGCCTGGCAATGAAAAAGTGATGCTGCAGGAGAGCTTTGCGTCCTATTAGCTTGTTGGCGGGGTAACGGCCCACCAAGGCGATGATAGGTAGCCGGCCTGAGAGGGTGAACGGCCACAAGGGGACTGAGATACGGCCCTTACTCCTACGGGAGGCAGCAGTGGGGAATATTGGACAATGGGGGCAACCCTGATCCAGCAATTCTGTGTGCACGAGGAAGGTTTTCGGATCGTAAAGTGCTTTCAGCAGGGGAGAAGCAAGTGACGGTACCTGCAGAAGAAGCGACGGCTAAATA
>G3BZQ8102HQ2ZK
GGTGAGTAACGCGTAAAGAACTTGCCCTGCAGACAGGGATAACAGACGGAACGACTGATAATACCTGATATAATTGCCGGCACGCATGTGCCTGGCAATGAAAAGTGATGCTGCAGGAGAGCTTTGCGTCCTATTAGCTTGTTGGCGGGGTAACGGCCCACCAAGGCGATGATAGGTAGCCGGCCTGAGAGGGTGAACGGCCACAAGGGGACTGAGATACGGCCCTTACTCCTACGGGAGGCAGCAGTGGGGAATATTGGACAATGGGGGCAACCCTGATCCAGCAATTCTGTGTGCACGAGGAAGGTTTTCGGATTGTAAAGTGCTTTCAGCAGGGGAGAAGAAAGTGACGGTACCTGCAGAAGAAGCGACGGCTAAATA
>G35JFLI02GLLKZ
GGTGAGTAACGCGTAAAGAACTTGCCCTGCAGACAGGGATAACAGACGGAAACGACTGATAATACTTGATACAATTGCCGGCACGCATGTGCCTGGCAATGAAAAGCGATGCTGCAGGAGAGCTTTGCGTCCTATTAGCTTGTTGCGGGGTAACGGCCCACCAAGGCGATGATAGGTAGCCGGCCTGAGAGGGTGAACGGCCACAAGGGGACTGAGATACGGCCCTTACTCCTACGGGAGGCAGCAGTGGGGAATATTGGACAATGGGGGCAACCCTGATCCAGCAATTCTGTGTGCACGAGGAAGGTTTTCGGATTGTAAAGTGCTTTCAGCAGGGGAGAAGAAAGTGACGGTACCTGCAGAAGAAGCGGCGGCTAAATA
>G35JFLI02F16LD
GGTGAGTAACGCGTAAAGAACTTGCCCTGCAGACAGGGATAACAGACGGAAACGACTGATAATACTTGATACAATTGCCGGCACGCATGTGCCTGGCAATGAAAAGCGATGCTGCAGGAGAGCTTTGCGTCCTATTAGCTTGTTGCGGGGTAACGGCCCACCAAGGCGATGATAGGTAGCCGGCCTGAGAGGGTGAACGGCCACAAGGGGACTGAGATACGGCCCTTACTCCTACGGGAGGCAGCAGTGGGGAATATTGGACAATGGGGGCAACCCTGATCCAGCAATTCTGTGTGCACGAGGAAGGTTTTCGGATTGTAAAGTGCTTTCAGCAGGGGAGAAGAAAGTGACGGTACCTGCAGAAGAAGCGGCGGCTAAATA
>G35JFLI02G4RMJ
GGTGAGTAACGCGTAAAGAACTTGCCCTGCAGACAGGGATAACAGACGGAAACGACTGATAATACTTGATACAATTGCCGGCACGCATGTGCCTGGCAATGAAAAGCGATGCTGCAGGAGAGCTTTGCGTCCTATTAGCTTGTTGCGGGGTAACGGCCCACCAAGGCGATGATAGGTAGCCGGCCTGAGAGGGTGAACGGCCACAAGGGGACTGAGATACGGCCCTTACTCCTACGGGAGGCAGCAGTGGGGAATATTGGACAATGGGGGCAACCCTGATCCAGCAATTCTGTGTGCACGAGGAAGGTTTTCGGATTGTAAAGTGCTTTCAGCAGGGGAGAAGAAAGTGACGGTACCTGCAGAAGAAGCGGCGGCTAAATA
>G3BZQ8102H0RJ3
GGTGAGTAACGCGTAAAGAACTTGCCCTGCAGACAGGGATAACAGACGGAAACGACTGATAATACCTGATACAATTGCCGGCACGCATGTGCCTGGCAATGAAAAGCGATGCTGCAGGAGAGCTTTGCGTCCTATTAGCTTGTTGGCGGGGTAACGGCCCACCAAGGCGATGATAGGTAGCCGGCCTGAGAGGGTGAACGGCCACAAGGGGACTGAGATACGGCCCTTACTCCTACGGGAGGCAGCAGTGGGGAATATTGGACAATGGGGGCAACCCTGATCCAGCAATTCTGTGTGCACGAGGAAGGTTTTCGGATTGTAAAGTGCTTTCAGCAGGGGAGAAGAAAGTGACGGTACCTGCAGAAGAAGCGGCGGCTAAATA
>G3BZQ8102G1ZI7
GGTGAGTAACGCGTAAAGAACTTGCCCTGCAGACAGGGATAACAGACGGAAACGACTGATAATACCTGATACAATTGCCGGCACGCATGTGCCTGGCAATGAAAAGCGATGCTGCAGGAGAGCTTTGCGTCCTATTAGCTTGTTGGCGGGGTAACGGCCCACCAAGGCGATGATAGGTAGCCGGCCTGAGAGGGTGAACGGCCACAAGGGGACTGAGATACGGCCCTTACTCCTACGGGAGGCAGCAGTGGGGAATATTGGACAATGGGGGCAACCCTGATCCAGCAATTCTGTGTGCACGAGGAAGGTTTTCGGATTGTAAAGTGCTTTCAGCAGGGGAGAAGAAAGTGACGGTACCTGCAGAAGAAGCGGCGGCTAAATA
>G3BZQ8102HB6KN
GGTGAGTAACGCGTAAAGAACTTGCCCTGCAGACAGGGATAACAGACGGAAACGACTGATAATACCTGATACAATTGCCGGCACGCATGTGCCTGGCAATGAAAAGCGATGCTGCAGGAGAGCTTTGCGTCCTATTAGCTTGTTGGCGGGGTAACGGCCCACCAAGGCGATGATAGGTAGCCGGCCTGAGAGGGTGAACGGCCACAAGGGGACTGAGATACGGCCCTTACTCCTACGGGAGGCAGCAGTGGGGAATATTGGACAATGGGGGCAACCCTGATCCAGCAATTCTGTGTGCACGAGGAAGGTTTTCGGATTGTAAAGTGCTTTCAGCAGGGGAGAAGAAAGTGACGGTACCTGCAGAAGAAGCGGCGGCTAAATA
>G35JFLI02HZQ1U
GGTGAGTAACGCGTAAAGAACTTGCCCTGCAGACAGGGATAACAGACGGAAACGACTGATAATACCTGATACAATTGCCGGCACGCATGTGCCTGGCAATGAAAAGCGATGCTGCAGGAGAGCTTTGCGTCCTATTAGCTTGTTGGCGGGGTAACGGCCCACCAAGGCGATGATAGGTAGCCGGCCTGAGAGGGTGAACGGCCACAAGGGGACTGAGATACGGCCCTTACTCCTACGGGAGGCAGCAGTGGGGAATATTGGACAATGGGGGCAACCCTGATCCAGCAATTCTGTGTGCACGAGGAAGGTTTTCGGATTGTAAAGTGCTTTCAGCAGGGGAGAAGAAAGTGACGGTACCTGCAGAAGAAGCGGCGGCTAAATA
>G35JFLI02JAW2P
GGTGAGTAACGCGTAAAGAACTTGCCCTGCAGACAGGGATAACAGACGGAAACGACTGATAATACCTGATACAATTGCCGGCACGCATGTGCCTGGCAATGAAAAGCGATGCTGCAGGAGAGCTTTGCGTCCTATTAGCTTGTTGGCGGGGTAACGGCCCACCAAGGCGATGATAGGTAGCCGGCCTGAGAGGGTGAACGGCCACAAGGGGACTGAGATACGGCCCTTACTCCTACGGGAGGCAGCAGTGGGGAATATTGGACAATGGGGGCAACCCTGATCCAGCAATTCTGTGTGCACGAGGAAGGTTTTCGGATTGTAAAGTGCTTTCAGCAGGGGAGAAGAAAGTGACGGTACCTGCAGAAGAAGCGGCGGCTAAATA
>G35JFLI02FX7YW
GGTGAGTAACGCGTAAAGAACTTGCCCTGCAGACAGGGATAACAGACGGAAACGACTGATAATACCTGATACAATTGCCGGCACGCATGTGCCTGGCAATGAAAAGCGATGCTGCAGGAGAGCTTTGCGTCCTATTAGCTTGTTGGCGGGGTAACGGCCCACCAAGGCGATGATAGGTAGCCGGCCTGAGAGGGTGAACGGCCACAAGGGGACTGAGATACGGCCCTTACTCCTACGGGAGGCAGCAGTGGGGAATATTGGACAATGGGGGCAACCCTGATCCAGCAATTCTGTGTGCACGAGGAAGGTTTTCGGATTGTAAAGTGCTTTCAGCAGGGGAGAAGAAAGTGACGGTACCTGCAGAAGAAGCGGCGGCTAAATA
>G35JFLI02F92KX
GGTGAGTAACGCGTAAAGAACTTGCCCTGCAGACAGGGATAACAGACGGAAACGACTGATAATACCTGATACAATTGCCGGCACGCATGTGCCTGGCAATGAAAAGCGATGCTGCAGGAGAGCTTTGCGTCCTATTAGCTTGTTGGCGGGGTAACGGCCCACCAAGGCGATGATAGGTAGCCGGCCTGAGAGGGTGAACGGCCACAAGGGGACTGAGATACGGCCCTTACTCCTACGGGAGGCAGCAGTGGGGAATATTGGACAATGGGGGCAACCCTGATCCAGCAATTCTGTGTGCACGAGGAAGGTTTTCGGATTGTAAAGTGCTTTCAGCAGGGGAGAAGAAAGTGACGGTACCTGCAGAAGAAGCGGCGGCTAAATA
>G35JFLI02G3L36
GGTGAGTAACGCGTAAAGAACTTGCCCTGCAGACAGGGATAACAGACGGAAACGACTGATAATACCTGATACAATTGCCGGCACGCATGTGCCTGGCAATGAAAAGCGATGCTGCAGGAGAGCTTTGCGTCCTATTAGCTTGTTGGCGGGGTAACGGCCCACCAAGGCGATGATAGGTAGCCGGCCTGAGAGGGTGAACGGCCACAAGGGGACTGAGATACGGCCCTTACTCCTACGGGAGGCAGCAGTGGGGAATATTGGACAATGGGGGCAACCCTGATCCAGCAATTCTGTGTGCACGAGGAAGGTTTTCGGATTGTAAAGTGCTTTCAGCAGGGGAGAAGAAAGTGACGGTACCTGCAGAAGAAGCGGCGGCTAAATA
>G35JFLI02ILA80
GGTGAGTAACGCGTAAAGAACTTGCCCTGCAGACAGGGATAACAGACGGAAACGACTGATAATACCTGATACAATTGCCAGCACGCATGTGCCCGGCAATGAAAAGTAATGCTGCAGGAGAGCTTTGCGTCCTATTAGCTTGTTGGTGAGGTAACGGCTCACCAAGGCGATGATAGGTAGCCGGCCTGAGAGGGTGAACGGCCACAAGGGGACTGAGATACGGCCCTTACTCCTACGGGAGGCAGCAGTGGGGAATATTGGACAATGGGGGAAACCCTGATCCAGCAATTCTGTGTGCACGAAGAAGGTTTTCGGATTGTAAAGTGCTTTCAGCAGGGAAGAAGAAAGTGACGGTACCACATGAATAAGCCCCGGCTAACTA
>G35JFLI02JLMHR
GGTGAGTAACGCGTAAAGAACTTGCCCTGCAGATAGGATAACAGACGGAAACGACTGATAATACCTGATACAATTGCCAGCATGCATGTGCCCGGCAATGAAAAGTGATGCTGCAGGAGAGCTTTGCGTCCTATTAGCTTGTTGGTGAGGTAACGGCTCACCAAGGCGATGATAGGTAGCCGGCCTGAGAGGGTGAACGGCCACAAGGGGACTGAGATACGGCCCTTACTCCTACGGGAGGCAGCAGTGGGGAATATTGGACAATGGGGGCAACCCTGATCCAGCAATTCTGTGTGCACGAGGAAGGTTTTCGGATTGTAAAGTGCTTTCAGCAGGGAAGAAGGAAGTGACGGTACCTGCAGAAGAAGCGACGGCTAAATA
>G3BZQ8102H6N05
GGTGAGTAACGCGTAAGAACTTGCCCTGCAGACAGGGATAACAGACGGAAACGACTGATAATACCTGATACAATTGCCAGCACGCATGTGCCCGGCAATGAAAAGTGATGCTGCAGGAGAGCTTTGCGTCCTATTAGCTTGTTGGTGGGGTAATGGCCCACCAAGGCAATGATAGGTAGCCGGCCTGAGAGGGTGACCGGCCACAAGGGGACTGAGATACGGCCCTTACTCCTACGGGAGGCAGCAGTGGGGAATATTGGACAATGGGGGGAACCCTGATCCAGCAATTCTGTGTGCACGAAGAAGGTTTTCGGATTGTAAAGTGCTTTCAGCAGGGAAGAAGGAAGTGACGGTACCTGCAGAAGAAGCGACGGCTAAATA
>G3BZQ8102GIOB4
GGTGAGTAACGCGTAAGAACTTGCCCTGCAGACAGGGATAACAGACGGAAACGACTGATAATACCTGATACAATTGCCAGCACGCATGTGCCCGGCAATGAAAAGTGATGCTGCAGGAGAGCTTTGCGTCCTATTAGCTTGTTGGTGGGGTAATGGCCCACCAAGGCAATGATAGGTAGCCGGCCTGAGAGGGTGACCGGCCACAAGGGGACTGAGATACGGCCCTTACTCCTACGGGAGGCAGCAGTGGGGAATATTGGACAATGGGGGGAACCCTGATCCAGCAATTCTGTGTGCACGAAGAAGGTTTTCGGATTGTAAAGTGCTTTCAGCAGGGAAGAAGGAAGTGACGGTACCTGCAGAAGAAGCGACGGCTAAATA
>G3BZQ8102I8PSJ
GGTGAGTAACGCGTAAGAACTTGCCCTGCAGACAGGGATAACAGACGGAAACGACTGATAATACCTGATACAATTGCCAGCACGCATGTGCCCGGCAATGAAAAGTGATGCTGCAGGAGAGCTTTGCGTCCTATTAGCTTGTTGGTGGGGTAATGGCCCACCAAGGCAATGATAGGTAGCCGGCCTGAGAGGGTGACCGGCCACAAGGGGACTGAGATACGGCCCTTACTCCTACGGGAGGCAGCAGTGGGGAATATTGGACAATGGGGGGAACCCTGATCCAGCAATTCTGTGTGCACGAAGAAGGTTTTCGGATTGTAAAGTGCTTTCAGCAGGGAAGAAGGAAGTGACGGTACCTGCAGAAGAAGCGACGGCTAAATA
>G3BZQ8102I4N7M
GGTGAGTAACGCGTAAGAACTTGCCCTGCAGACAGGGATAACAGACGGAAACGACTGATAATACCTGATACAATTGCCAGCACGCATGTGCCCGGCAATGAAAAGTGATGCTGCAGGAGAGCTTTGCGTCCTATTAGCTTGTTGGTGGGGTAATGGCCCACCAAGGCAATGATAGGTAGCCGGCCTGAGAGGGTGACCGGCCACAAGGGGACTGAGATACGGCCCTTACTCCTACGGGAGGCAGCAGTGGGGAATATTGGACAATGGGGGGAACCCTGATCCAGCAATTCTGTGTGCACGAAGAAGGTTTTCGGATTGTAAAGTGCTTTCAGCAGGGAAGAAGGAAGTGACGGTACCTGCAGAAGAAGCGACGGCTAAATA
>GV2UCFN02FS2YB
GGTGAGTAACGCGTAAGAACTTGCCCTGCAGATAGGGAGTAACAGACGGAAACGACTGATAATACCTGATACAATTGCCAGCACGCATGTGCCCGGCAATGAAAAGTGATGCTGCAGGAGAGCTTTGCGTCCTATTAGCTTGTTGGTGAGGTAATGGCTCACCAAGGCGATGATAGGTAGCCGGCCTGAGAGGGTGAACGGCCACAAGGGGACTGAGATACGGCCCTTACTCCTACGGGAGGCAGCAGTGGGGGAATATTGGACAATGGGGGCAACCCTGATCCAGCAATTCTGTGTGCACGAAGAAGGTTTTCGGATTGTAAAGTGCTTTCAGCAGGGAAGAAGCAAGTGACGGTACCTGCAGAAGAAGCGACGGCTAAATA
>GV2UCFN02FSK4A
GGTGAGTAACGCGTAAAGAACTTGCCCTGCAGACAGGGATAACAGACGGAAACGACTGATAATACCTGATACAATTGCCAGCACGCATGTGCTCGGCAATGAAAAGTAATGCTGCAGGAGAGCTTTGCGTCCTATTAGCTTGTTGGTGAGGTAACGGCTCACCAAGGCGATGATAGGTAGCCGGCCTGAGAGGGTGAACGGCCACAAGGGGACTGAGATACGGCCCTTACTCCTACGGGAGGCAGCAGTGGGGAATATTGGACAATGGGGGCAACCCTGATCCAGCAATTCTGTGTGCACGAGGAAGGTTTTCGGATCGTAAAGTGCTTTCAGCAGGGGAGAAGCAAGTGACGGTACCTGCAGAAGAAGCGACGGCTAAATA
>G3BZQ8102JGL94
GGTGAGTAACGCGTAAAGAACTTGCCCTGCAGACAGGGATAACAGACGGAAACGACTGATAACACCTGATACAGTTGCCGGCACGCATGTGCCTGGCAATGAAAAGAGATGCTGCAGGAGAGCTTTGCGTCCTATTAGCTTGTTGGTGAGGTAACGGCTCACCAAGGCGATGATAGGTAGCCGGCCTGAGAGGGTGAACGGCCACAAGGGGACTGAGATACGGCCCTTACTCCTACGGGAGGCAGCAGTGGGGAATATTGGACAATGGGGGCAACCCTGATCCAGCAATTCTGTGTGCACGAGGAAGGTTTTCGGATTGTAAAGTGCTTTCAGCAGGGAAGAAGGAAGTGACGGTACCTGCAGAAGAAGCGACGGCTAAATA
>G3BZQ8102JNVXG
GGTGAGTAACGCGTAAAGAACTTGCCCTGCAGACAGGGATAACAGACGGAAACGACTGATAACACCTGATACAGTTGCCGGCACGCATGTGCCTGGCAATGAAAAGAGATGCTGCAGGAGAGCTTTGCGTCCTATTAGCTTGTTGGTGAGGTAACGGCTCACCAAGGCGATGATAGGTAGCCGGCCTGAGAGGGTGAACGGCCACAAGGGGACTGAGATACGGCCCTTACTCCTACGGGAGGCAGCAGTGGGGAATATTGGACAATGGGGGCAACCCTGATCCAGCAATTCTGTGTGCACGAGGAAGGTTTTCGGATTGTAAAGTGCTTTCAGCAGGGAAGAAGGAAGTGACGGTACCTGCAGAAGAAGCGACGGCTAAATA
>G35JFLI02G107H
GGTGAGTAACGCGTAAAGAACTTGCCCTGCAGACAGGGATAACAGACGGAAACGACTGATAACACCTGATACAGTTGCCGGCACGCATGTGCCTGGCAATGAAAAGAGATGCTGCAGGAGAGCTTTGCGTCCTATTAGCTTGTTGGTGAGGTAACGGCTCACCAAGGCGATGATAGGTAGCCGGCCTGAGAGGGTGAACGGCCACAAGGGGACTGAGATACGGCCCTTACTCCTACGGGAGGCAGCAGTGGGGAATATTGGACAATGGGGGCAACCCTGATCCAGCAATTCTGTGTGCACGAGGAAGGTTTTCGGATTGTAAAGTGCTTTCAGCAGGGAAGAAGGAAGTGACGGTACCTGCAGAAGAAGCGACGGCTAAATA
>G35JFLI02GBVN0
GGTGAGTAACGCGTAAAGAACTTGCCCTGCAGACAGGGATAACAGACGGAAACGACTGATAACACCTGATACAGTTGCCGGCACGCATGTGCCTGGCAATGAAAAGAGATGCTGCAGGAGAGCTTTGCGTCCTATTAGCTTGTTGGTGAGGTAACGGCTCACCAAGGCGATGATAGGTAGCCGGCCTGAGAGGGTGAACGGCCACAAGGGGACTGAGATACGGCCCTTACTCCTACGGGAGGCAGCAGTGGGGAATATTGGACAATGGGGGCAACCCTGATCCAGCAATTCTGTGTGCACGAGGAAGGTTTTCGGATTGTAAAGTGCTTTCAGCAGGGAAGAAGGAAGTGACGGTACCTGCAGAAGAAGCGACGGCTAAATA
>G35JFLI02FWKWP
GGTGAGTAACGCGTAAAGAACTTGCCCTGCAGACAGGGATAACAGACGGAAACGACTGATAACACCTGATACAGTTGCCGGCACGCATGTGCCTGGCAATGAAAAGAGATGCTGCAGGAGAGCTTTGCGTCCTATTAGCTTGTTGGTGAGGTAACGGCTCACCAAGGCGATGATAGGTAGCCGGCCTGAGAGGGTGAACGGCCACAAGGGGACTGAGATACGGCCCTTACTCCTACGGGAGGCAGCAGTGGGGAATATTGGACAATGGGGGCAACCCTGATCCAGCAATTCTGTGTGCACGAGGAAGGTTTTCGGATTGTAAAGTGCTTTCAGCAGGGAAGAAGGAAGTGACGGTACCTGCAGAAGAAGCGACGGCTAAATA
>G35JFLI02ITUX9
GGTGAGTAACGCGTAAAGAACTTGCCCTGCAGACAGGGATAACAGACGGAAACGACTGATAACACCTGATACAGTTGCCGGCACGCATGTGCCTGGCAATGAAAAGAGATGCTGCAGGAGAGCTTTGCGTCCTATTAGCTTGTTGGTGAGGTAACGGCTCACCAAGGCGATGATAGGTAGCCGGCCTGAGAGGGTGAACGGCCACAAGGGGACTGAGATACGGCCCTTACTCCTACGGGAGGCAGCAGTGGGGAATATTGGACAATGGGGGCAACCCTGATCCAGCAATTCTGTGTGCACGAGGAAGGTTTTCGGATTGTAAAGTGCTTTCAGCAGGGAAGAAGGAAGTGACGGTACCTGCAGAAGAAGCGACGGCTAAATA
>G35JFLI02G3YTW
GGTGAGTAACGCGTAAAGAACTTGCCCTGCAGACAGGGATAACAGACGGAAACGACTGATAACACCTGATACAGTTGCCGGCACGCATGTGCCTGGCAATGAAAAGAGATGCTGCAGGAGAGCTTTGCGTCCTATTAGCTTGTTGGTGAGGTAACGGCTCACCAAGGCGATGATAGGTAGCCGGCCTGAGAGGGTGAACGGCCACAAGGGGACTGAGATACGGCCCTTACTCCTACGGGAGGCAGCAGTGGGGAATATTGGACAATGGGGGCAACCCTGATCCAGCAATTCTGTGTGCACGAGGAAGGTTTTCGGATTGTAAAGTGCTTTCAGCAGGGAAGAAGGAAGTGACGGTACCTGCAGAAGAAGCGACGGCTAAATA
>G35JFLI02FWUSE
GGTGAGTAACGCGTAAAGAACTTGCCCTGCAGACAGGGATAACAGACGGAAACGACTGATAACACCTGATACAGTTGCCGGCACGCATGTGCCTGGCAATGAAAAGAGATGCTGCAGGAGAGCTTTGCGTCCTATTAGCTTGTTGGTGAGGTAACGGCTCACCAAGGCGATGATAGGTAGCCGGCCTGAGAGGGTGAACGGCCACAAGGGGACTGAGATACGGCCCTTACTCCTACGGGAGGCAGCAGTGGGGAATATTGGACAATGGGGGCAACCCTGATCCAGCAATTCTGTGTGCACGAGGAAGGTTTTCGGATTGTAAAGTGCTTTCAGCAGGGAAGAAGGAAGTGACGGTACCTGCAGAAGAAGCGACGGCTAAATA
>G35JFLI02FNUPY
GGTGAGTAACGCGTAAAGAACTTGCCCTGCAGACAGGGATAACAGACGGAAACGACTGATAACACCTGATACAGTTGCCGGCACGCATGTGCCTGGCAATGAAAAGAGATGCTGCAGGAGAGCTTTGCGTCCTATTAGCTTGTTGGTGAGGTAACGGCTCACCAAGGCGATGATAGGTAGCCGGCCTGAGAGGGTGAACGGCCACAAGGGGACTGAGATACGGCCCTTACTCCTACGGGAGGCAGCAGTGGGGAATATTGGACAATGGGGGCAACCCTGATCCAGCAATTCTGTGTGCACGAGGAAGGTTTTCGGATTGTAAAGTGCTTTCAGCAGGGAAGAAGGAAGTGACGGTACCTGCAGAAGAAGCGACGGCTAAATA
>G35JFLI02HMZH8
GGTGAGTAACGCGTAAAGAACTTGCCCTGCAGACAGGGATAACAGACGGAAACGACTGATAACACCTGATACAGTTGCCGGCACGCATGTGCCTGGCAATGAAAAGAGATGCTGCAGGAGAGCTTTGCGTCCTATTAGCTTGTTGGTGAGGTAACGGCTCACCAAGGCGATGATAGGTAGCCGGCCTGAGAGGGTGAACGGCCACAAGGGGACTGAGATACGGCCCTTACTCCTACGGGAGGCAGCAGTGGGGAATATTGGACAATGGGGGCAACCCTGATCCAGCAATTCTGTGTGCACGAGGAAGGTTTTCGGATTGTAAAGTGCTTTCAGCAGGGAAGAAGGAAGTGACGGTACCTGCAGAAGAAGCGACGGCTAAATA
>G35JFLI02G9MGC
GGTGAGTAACGCGTAAAGAACTTGCCCTGCAGACAGGGATAACAGACGGAAACGACTGATAACACCTGATACAGTTGCCGGCACGCATGTGCCTGGCAATGAAAAGAGATGCTGCAGGAGAGCTTTGCGTCCTATTAGCTTGTTGGTGAGGTAACGGCTCACCAAGGCGATGATAGGTAGCCGGCCTGAGAGGGTGAACGGCCACAAGGGGACTGAGATACGGCCCTTACTCCTACGGGAGGCAGCAGTGGGGAATATTGGACAATGGGGGCAACCCTGATCCAGCAATTCTGTGTGCACGAGGAAGGTTTTCGGATTGTAAAGTGCTTTCAGCAGGGAAGAAGGAAGTGACGGTACCTGCAGAAGAAGCGACGGCTAAATA
>G35JFLI02HT4ES
GGTGAGTAACGCGTAAAGAACTTGCCCTGCAGACAGGGATAACAGACGGAAACGACTGATAACACCTGATACAGTTGCCGGCACGCATGTGCCTGGCAATGAAAAGAGATGCTGCAGGAGAGCTTTGCGTCCTATTAGCTTGTTGGTGAGGTAACGGCTCACCAAGGCGATGATAGGTAGCCGGCCTGAGAGGGTGAACGGCCACAAGGGGACTGAGATACGGCCCTTACTCCTACGGGAGGCAGCAGTGGGGAATATTGGACAATGGGGGCAACCCTGATCCAGCAATTCTGTGTGCACGAGGAAGGTTTTCGGATTGTAAAGTGCTTTCAGCAGGGAAGAAGGAAGTGACGGTACCTGCAGAAGAAGCGACGGCTAAATA
>GV2UCFN02I38LF
GGTGAGTAACGCGTAAAGAACTTGCCCTGCAGACAGGGATAACAGACGGAAACGACTGATAACACCTGATACAATTGCCGGCACGCATGTGCCTGGCAATGAAAAGAGATGCTGCAGGAGAGCTTTGCGTCCTATTAGCTTGTTGGTGAGGTAACGGCTCACCAAGGCGATGATAGGTAGCCGGCCTGAGAGGGTGAACGGCCACAAGGGGACTGAGATACGGCCCTTACTCCTACGGGAGGCAGCAGTGGGGAATATTGGACAATGGGGGTAACCCTGATCCAGCAATTCTGTGTGCACGAAGAAGGTTTTCGGATTGTAAAGTGCTTTCAGCAGGGAAGAAGAGAATGACGGTACCTGCAGAAGAAGCGACGGCTAAATA
>G35JFLI02H5GN7
GGTGAGTAACGCGTAAGAACTTGCCCTGCAGACAGGGATAACAGACGGAAACGACTGATAACACCTGATACAATTGCCGGCACGCATGTGCCTGGCATAAAAAGAGATGCTGCAGGAGAGCTTTGCGTCCTATTAGCTTGTTGGTGAGGTAACGGCTCACCAAGGCGATGATAGGTAGCCGGCCTGAGAGGGTGAACGGCCACAAGGGGACTGAGATACGGCCCTTACTCCTACGGGAGGCAGCAGTGGGGAATATTGGACAATGGGGGCAACCCTGATCCAGCAATTCTGTGTGCACGAAGAAGGTTTTCGGATTGTAAAGTGCTTTCAGCAGGGAAGAAGAAAGTGACGGTACCTGCAGAAGAAGCGACGGCTAAATA
>GV2UCFN02HZIPF
GGTGAGTAACGCGTAAAGAACTTGCCCTGCAGACAGGGATAACAGACGGAAACGACTGATAACACCTGATACAATTGCCGACACGCATGTGCCTGGCAATGAAAAGAGATGCTGCAGGAGAGCTTTGCGTCCTATTAGCTTGTTGGTGAGGTAATGGCTCACCAAGGCGATGATAGGTAGCCGGCCTGAGAGGGTGAACGGCCACAAGGGGACTGAGATACGGCCCTTACTCCTACGGGAGGCAGCAGTGGGGAATATTGGACAATGGGGGCAACCCTGATCCAGCAATTCTGTGTGCACGAAGAAGGTTTTCGGATTGTAAAGTGCTTTCAGCAGGGAAGAAGAAAGTGACGGTACCTGCAGAAGAAGCGACGGCTAAATA
>GV2UCFN02G4R16
GGTGAGTAACGCGTAAAGAACTTGCCCTGCAGACAGGGATAACAGACGGAAACGACTGATAACACCTGATACAATTGCCGACACGCATGTGCCTGGCAATGAAAAGAGATGCTGCAGGAGAGCTTTGCGTCCTATTAGCTTGTTGGTGAGGTAATGGCTCACCAAGGCGATGATAGGTAGCCGGCCTGAGAGGGTGAACGGCCACAAGGGGACTGAGATACGGCCCTTACTCCTACGGGAGGCAGCAGTGGGGAATATTGGACAATGGGGGCAACCCTGATCCAGCAATTCTGTGTGCACGAAGAAGGTTTTCGGATTGTAAAGTGCTTTCAGCAGGGAAGAAGAAAGTGACGGTACCTGCAGAAGAAGCGACGGCTAAATA
>GV2UCFN02I48VT
GGTGAGTAACGCGTAAAGAACTTGCCCTGCAGACAGGGATAACAGACGGAAACGACTGATAACACCTGATACAATTGCCGACACGCATGTGCCTGGCAATGAAAAGAGATGCTGCAGGAGAGCTTTGCGTCCTATTAGCTTGTTGGTGAGGTAATGGCTCACCAAGGCGATGATAGGTAGCCGGCCTGAGAGGGTGAACGGCCACAAGGGGACTGAGATACGGCCCTTACTCCTACGGGAGGCAGCAGTGGGGAATATTGGACAATGGGGGCAACCCTGATCCAGCAATTCTGTGTGCACGAAGAAGGTTTTCGGATTGTAAAGTGCTTTCAGCAGGGAAGAAGAAAGTGACGGTACCTGCAGAAGAAGCGACGGCTAAATA
>GV2UCFN02I5BWV
GGTGAGTAACGCGTAAAGAACTTGCCCTGCAGACAGGGATAACAGACGGAAACGACTGATAACACCTGATACAATTGCCGACACGCATGTGCCTGGCAATGAAAAGAGATGCTGCAGGAGAGCTTTGCGTCCTATTAGCTTGTTGGTGAGGTAATGGCTCACCAAGGCGATGATAGGTAGCCGGCCTGAGAGGGTGAACGGCCACAAGGGGACTGAGATACGGCCCTTACTCCTACGGGAGGCAGCAGTGGGGAATATTGGACAATGGGGGCAACCCTGATCCAGCAATTCTGTGTGCACGAAGAAGGTTTTCGGATTGTAAAGTGCTTTCAGCAGGGAAGAAGAAAGTGACGGTACCTGCAGAAGAAGCGACGGCTAAATA
>GV2UCFN02GL51R
GGTGAGTAACGCGTAAAGAACTTGCCCTGCAGACAGGGATAACAGACGGAAACGACTGATAACACCTGATACAATTGCCGACACGCATGTGCCTGGCAATGAAAAGAGATGCTGCAGGAGAGCTTTGCGTCCTATTAGCTTGTTGGTGAGGTAATGGCTCACCAAGGCGATGATAGGTAGCCGGCCTGAGAGGGTGAACGGCCACAAGGGGACTGAGATACGGCCCTTACTCCTACGGGAGGCAGCAGTGGGGAATATTGGACAATGGGGGCAACCCTGATCCAGCAATTCTGTGTGCACGAAGAAGGTTTTCGGATTGTAAAGTGCTTTCAGCAGGGAAGAAGAAAGTGACGGTACCTGCAGAAGAAGCGACGGCTAAATA
>GV2UCFN02G4KEX
GGTGAGTAACGCGTAAAGAACTTGCCCTGCAGACAGGGATAACAGACGGAAACGACTGATAACACCTGATACAATTGCCGACACGCATGTGCCTGGCAATGAAAAGAGATGCTGCAGGAGAGCTTTGCGTCCTATTAGCTTGTTGGTGAGGTAATGGCTCACCAAGGCGATGATAGGTAGCCGGCCTGAGAGGGTGAACGGCCACAAGGGGACTGAGATACGGCCCTTACTCCTACGGGAGGCAGCAGTGGGGAATATTGGACAATGGGGGCAACCCTGATCCAGCAATTCTGTGTGCACGAAGAAGGTTTTCGGATTGTAAAGTGCTTTCAGCAGGGAAGAAGAAAGTGACGGTACCTGCAGAAGAAGCGACGGCTAAATA
>GV2UCFN02ICOHU
GGTGAGTAACGCGTAAAGAACTTGCCCTGCAGACAGGGATAACAGACGGAAACGACTGATAACACCTGATACAATTGCCGACACGCATGTGCCTGGCAATGAAAAGAGATGCTGCAGGAGAGCTTTGCGTCCTATTAGCTTGTTGGTGAGGTAATGGCTCACCAAGGCGATGATAGGTAGCCGGCCTGAGAGGGTGAACGGCCACAAGGGGACTGAGATACGGCCCTTACTCCTACGGGAGGCAGCAGTGGGGAATATTGGACAATGGGGGCAACCCTGATCCAGCAATTCTGTGTGCACGAAGAAGGTTTTCGGATTGTAAAGTGCTTTCAGCAGGGAAGAAGAAAGTGACGGTACCTGCAGAAGAAGCGACGGCTAAATA
>GV2UCFN02IO8GT
GGTGAGTAACGCGTAAAGAACTTGCCCTGCAGACAGGGATAACAGACGGAAACGACTGATAACACCTGATACAATTGCCGACACGCATGTGCCTGGCAATGAAAAGAGATGCTGCAGGAGAGCTTTGCGTCCTATTAGCTTGTTGGTGAGGTAATGGCTCACCAAGGCGATGATAGGTAGCCGGCCTGAGAGGGTGAACGGCCACAAGGGGACTGAGATACGGCCCTTACTCCTACGGGAGGCAGCAGTGGGGAATATTGGACAATGGGGGCAACCCTGATCCAGCAATTCTGTGTGCACGAAGAAGGTTTTCGGATTGTAAAGTGCTTTCAGCAGGGAAGAAGAAAGTGACGGTACCTGCAGAAGAAGCGACGGCTAAATA
>GV2UCFN02JM83B
GGTGAGTAACGCGTAAAGAACTTGCCCTGCAGACAGGGATAACAGACGGAAACGACTGATAACACCTGATACAATTGCCGACACGCATGTGCCTGGCAATGAAAAGAGATGCTGCAGGAGAGCTTTGCGTCCTATTAGCTTGTTGGTGAGGTAATGGCTCACCAAGGCGATGATAGGTAGCCGGCCTGAGAGGGTGAACGGCCACAAGGGGACTGAGATACGGCCCTTACTCCTACGGGAGGCAGCAGTGGGGAATATTGGACAATGGGGGCAACCCTGATCCAGCAATTCTGTGTGCACGAAGAAGGTTTTCGGATTGTAAAGTGCTTTCAGCAGGGAAGAAGAAAGTGACGGTACCTGCAGAAGAAGCGACGGCTAAATA
>GV2UCFN02HH2NB
GGTGAGTAACGCGTAAAGAACTTGCCCTGCAGACAGGGATAACAGACGGAAACGACTGATAACACCTGATACAATTGCCGACACGCATGTGCCTGGCAATGAAAAGAGATGCTGCAGGAGAGCTTTGCGTCCTATTAGCTTGTTGGTGAGGTAATGGCTCACCAAGGCGATGATAGGTAGCCGGCCTGAGAGGGTGAACGGCCACAAGGGGACTGAGATACGGCCCTTACTCCTACGGGAGGCAGCAGTGGGGAATATTGGACAATGGGGGCAACCCTGATCCAGCAATTCTGTGTGCACGAAGAAGGTTTTCGGATTGTAAAGTGCTTTCAGCAGGGAAGAAGAAAGTGACGGTACCTGCAGAAGAAGCGACGGCTAAATA
>GV2UCFN02H0VK8
GGTGAGTAACGCGTAAAGAACTTGCCCTGCAGACAGGGATAACAGACGGAAACGACTGATAACACCTGATACAATTGCCGACACGCATGTGCCTGGCAATGAAAAGAGATGCTGCAGGAGAGCTTTGCGTCCTATTAGCTTGTTGGTGAGGTAATGGCTCACCAAGGCGATGATAGGTAGCCGGCCTGAGAGGGTGAACGGCCACAAGGGGACTGAGATACGGCCCTTACTCCTACGGGAGGCAGCAGTGGGGAATATTGGACAATGGGGGCAACCCTGATCCAGCAATTCTGTGTGCACGAAGAAGGTTTTCGGATTGTAAAGTGCTTTCAGCAGGGAAGAAGAAAGTGACGGTACCTGCAGAAGAAGCGACGGCTAAATA
>GV2UCFN02HZXFS
GGTGAGTAACGCGTAAAGAACTTGCCCTGCAGACAGGGATAACAGACGGAAACGACTGATAACACCTGATACAATTGCCGACACGCATGTGCCTGGCAATGAAAAGAGATGCTGCAGGAGAGCTTTGCGTCCTATTAGCTTGTTGGTGAGGTAATGGCTCACCAAGGCGATGATAGGTAGCCGGCCTGAGAGGGTGAACGGCCACAAGGGGACTGAGATACGGCCCTTACTCCTACGGGAGGCAGCAGTGGGGAATATTGGACAATGGGGGCAACCCTGATCCAGCAATTCTGTGTGCACGAAGAAGGTTTTCGGATTGTAAAGTGCTTTCAGCAGGGAAGAAGAAAGTGACGGTACCTGCAGAAGAAGCGACGGCTAAATA
>GV2UCFN02IJ9GE
GGTGAGTAACGCGTAAAGAACTTGCCCTGCAGACAGGGATAACAGACGGAAACGACTGATAACACCTGATACAATTGCCGACACGCATGTGCCTGGCAATGAAAAGAGATGCTGCAGGAGAGCTTTGCGTCCTATTAGCTTGTTGGTGAGGTAATGGCTCACCAAGGCGATGATAGGTAGCCGGCCTGAGAGGGTGAACGGCCACAAGGGGACTGAGATACGGCCCTTACTCCTACGGGAGGCAGCAGTGGGGAATATTGGACAATGGGGGCAACCCTGATCCAGCAATTCTGTGTGCACGAAGAAGGTTTTCGGATTGTAAAGTGCTTTCAGCAGGGAAGAAGAAAGTGACGGTACCTGCAGAAGAAGCGACGGCTAAATA
>GV2UCFN02JFJXK
GGTGAGTAACGCGTAAAGAACTTGCCCTGCAGACAGGGATAACAGACGGAAACGACTGATAACACCTGATACAATTGCCGACACGCATGTGCCTGGCAATGAAAAGAGATGCTGCAGGAGAGCTTTGCGTCCTATTAGCTTGTTGGTGAGGTAATGGCTCACCAAGGCGATGATAGGTAGCCGGCCTGAGAGGGTGAACGGCCACAAGGGGACTGAGATACGGCCCTTACTCCTACGGGAGGCAGCAGTGGGGAATATTGGACAATGGGGGCAACCCTGATCCAGCAATTCTGTGTGCACGAAGAAGGTTTTCGGATTGTAAAGTGCTTTCAGCAGGGAAGAAGAAAGTGACGGTACCTGCAGAAGAAGCGACGGCTAAATA
>GV2UCFN02ITXGZ
GGTGAGTAACGCGTAAAGAACTTGCCCTGCAGACAGGGATAACAGACGGAAACGACTGATAACACCTGATACAATTGCCGACACGCATGTGCCTGGCAATGAAAAGAGATGCTGCAGGAGAGCTTTGCGTCCTATTAGCTTGTTGGTGAGGTAATGGCTCACCAAGGCGATGATAGGTAGCCGGCCTGAGAGGGTGAACGGCCACAAGGGGACTGAGATACGGCCCTTACTCCTACGGGAGGCAGCAGTGGGGAATATTGGACAATGGGGGCAACCCTGATCCAGCAATTCTGTGTGCACGAAGAAGGTTTTCGGATTGTAAAGTGCTTTCAGCAGGGAAGAAGAAAGTGACGGTACCTGCAGAAGAAGCGACGGCTAAATA
>GV2UCFN02IVU0P
GGTGAGTAACGCGTAAAGAACTTGCCCTGCAGACAGGGATAACAGACGGAAACGACTGATAACACCTGATACAATTGCCGACACGCATGTGCCTGGCAATGAAAAGAGATGCTGCAGGAGAGCTTTGCGTCCTATTAGCTTGTTGGTGAGGTAATGGCTCACCAAGGCGATGATAGGTAGCCGGCCTGAGAGGGTGAACGGCCACAAGGGGACTGAGATACGGCCCTTACTCCTACGGGAGGCAGCAGTGGGGAATATTGGACAATGGGGGCAACCCTGATCCAGCAATTCTGTGTGCACGAAGAAGGTTTTCGGATTGTAAAGTGCTTTCAGCAGGGAAGAAGAAAGTGACGGTACCTGCAGAAGAAGCGACGGCTAAATA
>GV2UCFN02GMJ0E
GGTGAGTAACGCGTAAAGAACTTGCCCTGCAGACAGGGATAACAGACGGAAACGACTGATAACACCTGATACAATTGCCGACACGCATGTGCCTGGCAATGAAAAGAGATGCTGCAGGAGAGCTTTGCGTCCTATTAGCTTGTTGGTGAGGTAATGGCTCACCAAGGCGATGATAGGTAGCCGGCCTGAGAGGGTGAACGGCCACAAGGGGACTGAGATACGGCCCTTACTCCTACGGGAGGCAGCAGTGGGGAATATTGGACAATGGGGGCAACCCTGATCCAGCAATTCTGTGTGCACGAAGAAGGTTTTCGGATTGTAAAGTGCTTTCAGCAGGGAAGAAGAAAGTGACGGTACCTGCAGAAGAAGCGACGGCTAAATA
>GV2UCFN02IETVS
GGTGAGTAACGCGTAAAGAACTTGCCCTGCAGACAGGGATAACAGACGGAAACGACTGATAACACCTGATACAATTGCCGACACGCATGTGCCTGGCAATGAAAAGAGATGCTGCAGGAGAGCTTTGCGTCCTATTAGCTTGTTGGTGAGGTAATGGCTCACCAAGGCGATGATAGGTAGCCGGCCTGAGAGGGTGAACGGCCACAAGGGGACTGAGATACGGCCCTTACTCCTACGGGAGGCAGCAGTGGGGAATATTGGACAATGGGGGCAACCCTGATCCAGCAATTCTGTGTGCACGAAGAAGGTTTTCGGATTGTAAAGTGCTTTCAGCAGGGAAGAAGAAAGTGACGGTACCTGCAGAAGAAGCGACGGCTAAATA
>GV2UCFN02F3A8O
GGTGAGTAACGCGTAAAGAACTTGCCCTGCAGACAGGGATAACAGACGGAAACGACTGATAACACCTGATACAATTGCCGACACGCATGTGCCTGGCAATGAAAAGAGATGCTGCAGGAGAGCTTTGCGTCCTATTAGCTTGTTGGTGAGGTAATGGCTCACCAAGGCGATGATAGGTAGCCGGCCTGAGAGGGTGAACGGCCACAAGGGGACTGAGATACGGCCCTTACTCCTACGGGAGGCAGCAGTGGGGAATATTGGACAATGGGGGCAACCCTGATCCAGCAATTCTGTGTGCACGAAGAAGGTTTTCGGATTGTAAAGTGCTTTCAGCAGGGAAGAAGAAAGTGACGGTACCTGCAGAAGAAGCGACGGCTAAATA
>GV2UCFN02G5SUS
GGTGAGTAACGCGTAAAGAACTTGCCCTGCAGACAGGGATAACAGACGGAAACGACTGATAACACCTGATACAATTGCCGACACGCATGTGCCTGGCAATGAAAAGAGATGCTGCAGGAGAGCTTTGCGTCCTATTAGCTTGTTGGTGAGGTAATGGCTCACCAAGGCGATGATAGGTAGCCGGCCTGAGAGGGTGAACGGCCACAAGGGGACTGAGATACGGCCCTTACTCCTACGGGAGGCAGCAGTGGGGAATATTGGACAATGGGGGCAACCCTGATCCAGCAATTCTGTGTGCACGAAGAAGGTTTTCGGATTGTAAAGTGCTTTCAGCAGGGAAGAAGAAAGTGACGGTACCTGCAGAAGAAGCGACGGCTAAATA
>GV2UCFN02JLFR1
GGTGAGTAACGCGTAAAGAACTTGCCCTGCAGACAGGGATAACAGACGGAAACGACTGATAACACCTGATACAATTGCCGGCACGCATGTGCCTGGCAATGAAAAGAGATGCTGCAGGAGAGCTTTGCGTCCTATTAGCTTGTTGGTGAGGTAACGGCTCACCAAGGCGATGATAGGTAGCCGGCCTGAGAGGGTGAACGGCCACAAGGGGACTGAGATACGGCCCTTACTCCTACGGGAGGCAGCAGTGGGGAATATTGGACAATGGGGGCAACCCTGATCCAGCAATTCTGTGTGCACGAAGAAGGTTTTCGGATTGTAAAGTGCTTTCAGCAGGGAAGAAGAAAGTGACGGTACCTGCATAAGAAGCGACGGCTAAATA
>G35JFLI02F3L9X
GGTGAGTAACGCGTAAAGAACTTGCCCTGCAGACAGGGTAACAGACGGAAACGACTGATAACACCTGATACAATTGCCGGCACGCATGTGCCTGGCAATGAAAAGAGATGCTGCAGGAGAGCTTTGCGTCCTATTAGCTTGTTGGTGAGGTAACGGCTCACCAAGGCGATGATAGGTAGCCGGCCTGAGAGGGTGAACGGCCACAAGGGGACTGAGATACGGCCCTTACTCCTACGGGAGGCAGCAGTGGGGAATATTGGACAATGGGGGCAACCCTGATCCAGCAATTCTGTGTGCACGAAGAAGGTTTTCGGATTGTAAAGTGCTTTCAGCAGGGAAGAAGAAAGTGACGGTACCTGCAGAAGAAGCGACGGCTAAATA
>GV2UCFN02HHQZE
GGTGAGTAACGCGTAAAGAACTTGCCCTGCAGACAGGGATAACAGACGGAAACGACTGATAACACCTGATACAATTGCCGGCACGCATGTGCCTGGCAATGAAAAGAGATGCTGCAGGAGAGCTTTGCGTCCTATTAGCTTGTTGGTGAGGTAACGGCTCACCAAGGCGATGATAGGTAGCCGGCCTGAGAGGGTGAACGGCCACAAGGGGACTGAGATACGGCCCTTACTCCTACGGGAGGCAGCAGTGGGGAATATTGGACAATGGGGGCAACCCTGATCCAGCAATTCTGTGTGCACGAAGAAGGTTTTCGGATTGTAAAGTGCTTTCAGCAGGGAAGAAGAAAGTGACGGTACCTGCAGAAGAAGCGACGGCTAAATA
>GV2UCFN02JRECG
GGTGAGTAACGCGTAAAGAACTTGCCCTGCAGACAGGGATAACAGACGGAAACGACTGATAACACCTGATACAATTGCCGGCACGCATGTGCCTGGCAATGAAAAGAGATGCTGCAGGAGAGCTTTGCGTCCTATTAGCTTGTTGGTGAGGTAACGGCTCACCAAGGCGATGATAGGTAGCCGGCCTGAGAGGGTGAACGGCCACAAGGGGACTGAGATACGGCCCTTACTCCTACGGGAGGCAGCAGTGGGGAATATTGGACAATGGGGGCAACCCTGATCCAGCAATTCTGTGTGCACGAAGAAGGTTTTCGGATTGTAAAGTGCTTTCAGCAGGGAAGAAGAAAGTGACGGTACCTGCAGAAGAAGCGACGGCTAAATA
>GV2UCFN02FQUAM
GGTGAGTAACGCGTAAAGAACTTGCCCTGCAGACAGGGATAACAGACGGAAACGACTGATAACACCTGATACAATTGCCGGCACGCATGTGCCTGGCAATGAAAAGAGATGCTGCAGGAGAGCTTTGCGTCCTATTAGCTTGTTGGTGAGGTAACGGCTCACCAAGGCGATGATAGGTAGCCGGCCTGAGAGGGTGAACGGCCACAAGGGGACTGAGATACGGCCCTTACTCCTACGGGAGGCAGCAGTGGGGAATATTGGACAATGGGGGCAACCCTGATCCAGCAATTCTGTGTGCACGAAGAAGGTTTTCGGATTGTAAAGTGCTTTCAGCAGGGAAGAAGAAAGTGACGGTACCTGCAGAAGAAGCGACGGCTAAATA
>GV2UCFN02I2D47
GGTGAGTAACGCGTAAAGAACTTGCCCTGCAGACAGGGATAACAGACGGAAACGACTGATAACACCTGATACAATTGCCGGCACGCATGTGCCTGGCAATGAAAAGAGATGCTGCAGGAGAGCTTTGCGTCCTATTAGCTTGTTGGTGAGGTAACGGCTCACCAAGGCGATGATAGGTAGCCGGCCTGAGAGGGTGAACGGCCACAAGGGGACTGAGATACGGCCCTTACTCCTACGGGAGGCAGCAGTGGGGAATATTGGACAATGGGGGCAACCCTGATCCAGCAATTCTGTGTGCACGAAGAAGGTTTTCGGATTGTAAAGTGCTTTCAGCAGGGAAGAAGAAAGTGACGGTACCTGCAGAAGAAGCGACGGCTAAATA
>GV2UCFN02HPLNV
GGTGAGTAACGCGTAAAGAACTTGCCCTGCAGACAGGGATAACAGACGGAAACGACTGATAACACCTGATACAATTGCCGGCACGCATGTGCCTGGCAATGAAAAGAGATGCTGCAGGAGAGCTTTGCGTCCTATTAGCTTGTTGGTGAGGTAACGGCTCACCAAGGCGATGATAGGTAGCCGGCCTGAGAGGGTGAACGGCCACAAGGGGACTGAGATACGGCCCTTACTCCTACGGGAGGCAGCAGTGGGGAATATTGGACAATGGGGGCAACCCTGATCCAGCAATTCTGTGTGCACGAAGAAGGTTTTCGGATTGTAAAGTGCTTTCAGCAGGGAAGAAGAAAGTGACGGTACCTGCAGAAGAAGCGACGGCTAAATA
>GV2UCFN02I73QL
GGTGAGTAACGCGTAAAGAACTTGCCCTGCAGACAGGGATAACAGACGGAAACGACTGATAACACCTGATACAATTGCCGGCACGCATGTGCCTGGCAATGAAAAGAGATGCTGCAGGAGAGCTTTGCGTCCTATTAGCTTGTTGGTGAGGTAACGGCTCACCAAGGCGATGATAGGTAGCCGGCCTGAGAGGGTGAACGGCCACAAGGGGACTGAGATACGGCCCTTACTCCTACGGGAGGCAGCAGTGGGGAATATTGGACAATGGGGGCAACCCTGATCCAGCAATTCTGTGTGCACGAAGAAGGTTTTCGGATTGTAAAGTGCTTTCAGCAGGGAAGAAGAAAGTGACGGTACCTGCAGAAGAAGCGACGGCTAAATA
>GV2UCFN02FNM2G
GGTGAGTAACGCGTAAAGAACTTGCCCTGCAGACAGGGATAACAGACGGAAACGACTGATAACACCTGATACAATTGCCGGCACGCATGTGCCTGGCAATGAAAAGAGATGCTGCAGGAGAGCTTTGCGTCCTATTAGCTTGTTGGTGAGGTAACGGCTCACCAAGGCGATGATAGGTAGCCGGCCTGAGAGGGTGAACGGCCACAAGGGGACTGAGATACGGCCCTTACTCCTACGGGAGGCAGCAGTGGGGAATATTGGACAATGGGGGCAACCCTGATCCAGCAATTCTGTGTGCACGAAGAAGGTTTTCGGATTGTAAAGTGCTTTCAGCAGGGAAGAAGAAAGTGACGGTACCTGCAGAAGAAGCGACGGCTAAATA
>GV2UCFN02JEKN7
GGTGAGTAACGCGTAAAGAACTTGCCCTGCAGACAGGGATAACAGACGGAAACGACTGATAACACCTGATACAATTGCCGGCACGCATGTGCCTGGCAATGAAAAGAGATGCTGCAGGAGAGCTTTGCGTCCTATTAGCTTGTTGGTGAGGTAACGGCTCACCAAGGCGATGATAGGTAGCCGGCCTGAGAGGGTGAACGGCCACAAGGGGACTGAGATACGGCCCTTACTCCTACGGGAGGCAGCAGTGGGGAATATTGGACAATGGGGGCAACCCTGATCCAGCAATTCTGTGTGCACGAAGAAGGTTTTCGGATTGTAAAGTGCTTTCAGCAGGGAAGAAGAAAGTGACGGTACCTGCAGAAGAAGCGACGGCTAAATA
>GV2UCFN02GUISM
GGTGAGTAACGCGTAAAGAACTTGCCCTGCAGACAGGGATAACAGACGGAAACGACTGATAACACCTGATACAATTGCCGGCACGCATGTGCCTGGCAATGAAAAGAGATGCTGCAGGAGAGCTTTGCGTCCTATTAGCTTGTTGGTGAGGTAACGGCTCACCAAGGCGATGATAGGTAGCCGGCCTGAGAGGGTGAACGGCCACAAGGGGACTGAGATACGGCCCTTACTCCTACGGGAGGCAGCAGTGGGGAATATTGGACAATGGGGGCAACCCTGATCCAGCAATTCTGTGTGCACGAAGAAGGTTTTCGGATTGTAAAGTGCTTTCAGCAGGGAAGAAGAAAGTGACGGTACCTGCAGAAGAAGCGACGGCTAAATA
>GV2UCFN02G6GUX
GGTGAGTAACGCGTAAAGAACTTGCCCTGCAGACAGGGATAACAGACGGAAACGACTGATAACACCTGATACAATTGCCGGCACGCATGTGCCTGGCAATGAAAAGAGATGCTGCAGGAGAGCTTTGCGTCCTATTAGCTTGTTGGTGAGGTAACGGCTCACCAAGGCGATGATAGGTAGCCGGCCTGAGAGGGTGAACGGCCACAAGGGGACTGAGATACGGCCCTTACTCCTACGGGAGGCAGCAGTGGGGAATATTGGACAATGGGGGCAACCCTGATCCAGCAATTCTGTGTGCACGAAGAAGGTTTTCGGATTGTAAAGTGCTTTCAGCAGGGAAGAAGAAAGTGACGGTACCTGCAGAAGAAGCGACGGCTAAATA
>GV2UCFN02GG4XE
GGTGAGTAACGCGTAAAGAACTTGCCCTGCAGACAGGGATAACAGACGGAAACGACTGATAACACCTGATACAATTGCCGGCACGCATGTGCCTGGCAATGAAAAGAGATGCTGCAGGAGAGCTTTGCGTCCTATTAGCTTGTTGGTGAGGTAACGGCTCACCAAGGCGATGATAGGTAGCCGGCCTGAGAGGGTGAACGGCCACAAGGGGACTGAGATACGGCCCTTACTCCTACGGGAGGCAGCAGTGGGGAATATTGGACAATGGGGGCAACCCTGATCCAGCAATTCTGTGTGCACGAAGAAGGTTTTCGGATTGTAAAGTGCTTTCAGCAGGGAAGAAGAAAGTGACGGTACCTGCAGAAGAAGCGACGGCTAAATA
>GV2UCFN02IHWOJ
GGTGAGTAACGCGTAAAGAACTTGCCCTGCAGACAGGGATAACAGACGGAAACGACTGATAACACCTGATACAATTGCCGGCACGCATGTGCCTGGCAATGAAAAGAGATGCTGCAGGAGAGCTTTGCGTCCTATTAGCTTGTTGGTGAGGTAACGGCTCACCAAGGCGATGATAGGTAGCCGGCCTGAGAGGGTGAACGGCCACAAGGGGACTGAGATACGGCCCTTACTCCTACGGGAGGCAGCAGTGGGGAATATTGGACAATGGGGGCAACCCTGATCCAGCAATTCTGTGTGCACGAAGAAGGTTTTCGGATTGTAAAGTGCTTTCAGCAGGGAAGAAGAAAGTGACGGTACCTGCAGAAGAAGCGACGGCTAAATA
>GV2UCFN02JTNLP
GGTGAGTAACGCGTAAAGAACTTGCCCTGCAGACAGGGATAACAGACGGAAACGACTGATAACACCTGATACAATTGCCGGCACGCATGTGCCTGGCAATGAAAAGAGATGCTGCAGGAGAGCTTTGCGTCCTATTAGCTTGTTGGTGAGGTAACGGCTCACCAAGGCGATGATAGGTAGCCGGCCTGAGAGGGTGAACGGCCACAAGGGGACTGAGATACGGCCCTTACTCCTACGGGAGGCAGCAGTGGGGAATATTGGACAATGGGGGCAACCCTGATCCAGCAATTCTGTGTGCACGAAGAAGGTTTTCGGATTGTAAAGTGCTTTCAGCAGGGAAGAAGAAAGTGACGGTACCTGCAGAAGAAGCGACGGCTAAATA
>GV2UCFN02FKXSJ
GGTGAGTAACGCGTAAAGAACTTGCCCTGCAGACAGGGATAACAGACGGAAACGACTGATAACACCTGATACAATTGCCGGCACGCATGTGCCTGGCAATGAAAAGAGATGCTGCAGGAGAGCTTTGCGTCCTATTAGCTTGTTGGTGAGGTAACGGCTCACCAAGGCGATGATAGGTAGCCGGCCTGAGAGGGTGAACGGCCACAAGGGGACTGAGATACGGCCCTTACTCCTACGGGAGGCAGCAGTGGGGAATATTGGACAATGGGGGCAACCCTGATCCAGCAATTCTGTGTGCACGAAGAAGGTTTTCGGATTGTAAAGTGCTTTCAGCAGGGAAGAAGAAAGTGACGGTACCTGCAGAAGAAGCGACGGCTAAATA
>GV2UCFN02JORUD
GGTGAGTAACGCGTAAAGAACTTGCCCTGCAGACAGGGATAACAGACGGAAACGACTGATAACACCTGATACAATTGCCGGCACGCATGTGCCTGGCAATGAAAAGAGATGCTGCAGGAGAGCTTTGCGTCCTATTAGCTTGTTGGTGAGGTAACGGCTCACCAAGGCGATGATAGGTAGCCGGCCTGAGAGGGTGAACGGCCACAAGGGGACTGAGATACGGCCCTTACTCCTACGGGAGGCAGCAGTGGGGAATATTGGACAATGGGGGCAACCCTGATCCAGCAATTCTGTGTGCACGAAGAAGGTTTTCGGATTGTAAAGTGCTTTCAGCAGGGAAGAAGAAAGTGACGGTACCTGCAGAAGAAGCGACGGCTAAATA
>GV2UCFN02HJ4ZZ
GGTGAGTAACGCGTAAAGAACTTGCCCTGCAGACAGGGATAACAGACGGAAACGACTGATAACACCTGATACAATTGCCGGCACGCATGTGCCTGGCAATGAAAAGAGATGCTGCAGGAGAGCTTTGCGTCCTATTAGCTTGTTGGTGAGGTAACGGCTCACCAAGGCGATGATAGGTAGCCGGCCTGAGAGGGTGAACGGCCACAAGGGGACTGAGATACGGCCCTTACTCCTACGGGAGGCAGCAGTGGGGAATATTGGACAATGGGGGCAACCCTGATCCAGCAATTCTGTGTGCACGAAGAAGGTTTTCGGATTGTAAAGTGCTTTCAGCAGGGAAGAAGAAAGTGACGGTACCTGCAGAAGAAGCGACGGCTAAATA
>GV2UCFN02H2Y1L
GGTGAGTAACGCGTAAAGAACTTGCCCTGCAGACAGGGATAACAGACGGAAACGACTGATAACACCTGATACAATTGCCGGCACGCATGTGCCTGGCAATGAAAAGAGATGCTGCAGGAGAGCTTTGCGTCCTATTAGCTTGTTGGTGAGGTAACGGCTCACCAAGGCGATGATAGGTAGCCGGCCTGAGAGGGTGAACGGCCACAAGGGGACTGAGATACGGCCCTTACTCCTACGGGAGGCAGCAGTGGGGAATATTGGACAATGGGGGCAACCCTGATCCAGCAATTCTGTGTGCACGAAGAAGGTTTTCGGATTGTAAAGTGCTTTCAGCAGGGAAGAAGAAAGTGACGGTACCTGCAGAAGAAGCGACGGCTAAATA
>GV2UCFN02IRE40
GGTGAGTAACGCGTAAAGAACTTGCCCTGCAGACAGGGATAACAGACGGAAACGACTGATAACACCTGATACAATTGCCGGCACGCATGTGCCTGGCAATGAAAAGAGATGCTGCAGGAGAGCTTTGCGTCCTATTAGCTTGTTGGTGAGGTAACGGCTCACCAAGGCGATGATAGGTAGCCGGCCTGAGAGGGTGAACGGCCACAAGGGGACTGAGATACGGCCCTTACTCCTACGGGAGGCAGCAGTGGGGAATATTGGACAATGGGGGCAACCCTGATCCAGCAATTCTGTGTGCACGAAGAAGGTTTTCGGATTGTAAAGTGCTTTCAGCAGGGAAGAAGAAAGTGACGGTACCTGCAGAAGAAGCGACGGCTAAATA
>GV2UCFN02HSTJP
GGTGAGTAACGCGTAAAGAACTTGCCCTGCAGACAGGGATAACAGACGGAAACGACTGATAACACCTGATACAATTGCCGGCACGCATGTGCCTGGCAATGAAAAGAGATGCTGCAGGAGAGCTTTGCGTCCTATTAGCTTGTTGGTGAGGTAACGGCTCACCAAGGCGATGATAGGTAGCCGGCCTGAGAGGGTGAACGGCCACAAGGGGACTGAGATACGGCCCTTACTCCTACGGGAGGCAGCAGTGGGGAATATTGGACAATGGGGGCAACCCTGATCCAGCAATTCTGTGTGCACGAAGAAGGTTTTCGGATTGTAAAGTGCTTTCAGCAGGGAAGAAGAAAGTGACGGTACCTGCAGAAGAAGCGACGGCTAAATA
>GV2UCFN02IC26J
GGTGAGTAACGCGTAAAGAACTTGCCCTGCAGACAGGGATAACAGACGGAAACGACTGATAACACCTGATACAATTGCCGGCACGCATGTGCCTGGCAATGAAAAGAGATGCTGCAGGAGAGCTTTGCGTCCTATTAGCTTGTTGGTGAGGTAACGGCTCACCAAGGCGATGATAGGTAGCCGGCCTGAGAGGGTGAACGGCCACAAGGGGACTGAGATACGGCCCTTACTCCTACGGGAGGCAGCAGTGGGGAATATTGGACAATGGGGGCAACCCTGATCCAGCAATTCTGTGTGCACGAAGAAGGTTTTCGGATTGTAAAGTGCTTTCAGCAGGGAAGAAGAAAGTGACGGTACCTGCAGAAGAAGCGACGGCTAAATA
>GV2UCFN02GNGOM
GGTGAGTAACGCGTAAAGAACTTGCCCTGCAGACAGGGATAACAGACGGAAACGACTGATAACACCTGATACAATTGCCGGCACGCATGTGCCTGGCAATGAAAAGAGATGCTGCAGGAGAGCTTTGCGTCCTATTAGCTTGTTGGTGAGGTAACGGCTCACCAAGGCGATGATAGGTAGCCGGCCTGAGAGGGTGAACGGCCACAAGGGGACTGAGATACGGCCCTTACTCCTACGGGAGGCAGCAGTGGGGAATATTGGACAATGGGGGCAACCCTGATCCAGCAATTCTGTGTGCACGAAGAAGGTTTTCGGATTGTAAAGTGCTTTCAGCAGGGAAGAAGAAAGTGACGGTACCTGCAGAAGAAGCGACGGCTAAATA
>GV2UCFN02HWMW9
GGTGAGTAACGCGTAAAGAACTTGCCCTGCAGACAGGGATAACAGACGGAAACGACTGATAACACCTGATACAATTGCCGGCACGCATGTGCCTGGCAATGAAAAGAGATGCTGCAGGAGAGCTTTGCGTCCTATTAGCTTGTTGGTGAGGTAACGGCTCACCAAGGCGATGATAGGTAGCCGGCCTGAGAGGGTGAACGGCCACAAGGGGACTGAGATACGGCCCTTACTCCTACGGGAGGCAGCAGTGGGGAATATTGGACAATGGGGGCAACCCTGATCCAGCAATTCTGTGTGCACGAAGAAGGTTTTCGGATTGTAAAGTGCTTTCAGCAGGGAAGAAGAAAGTGACGGTACCTGCAGAAGAAGCGACGGCTAAATA
>GV2UCFN02I9K1M
GGTGAGTAACGCGTAAAGAACTTGCCCTGCAGACAGGGATAACAGACGGAAACGACTGATAACACCTGATACAATTGCCGGCACGCATGTGCCTGGCAATGAAAAGAGATGCTGCAGGAGAGCTTTGCGTCCTATTAGCTTGTTGGTGAGGTAACGGCTCACCAAGGCGATGATAGGTAGCCGGCCTGAGAGGGTGAACGGCCACAAGGGGACTGAGATACGGCCCTTACTCCTACGGGAGGCAGCAGTGGGGAATATTGGACAATGGGGGCAACCCTGATCCAGCAATTCTGTGTGCACGAAGAAGGTTTTCGGATTGTAAAGTGCTTTCAGCAGGGAAGAAGAAAGTGACGGTACCTGCAGAAGAAGCGACGGCTAAATA
>GV2UCFN02HTLDV
GGTGAGTAACGCGTAAAGAACTTGCCCTGCAGACAGGGATAACAGACGGAAACGACTGATAACACCTGATACAATTGCCGGCACGCATGTGCCTGGCAATGAAAAGAGATGCTGCAGGAGAGCTTTGCGTCCTATTAGCTTGTTGGTGAGGTAACGGCTCACCAAGGCGATGATAGGTAGCCGGCCTGAGAGGGTGAACGGCCACAAGGGGACTGAGATACGGCCCTTACTCCTACGGGAGGCAGCAGTGGGGAATATTGGACAATGGGGGCAACCCTGATCCAGCAATTCTGTGTGCACGAAGAAGGTTTTCGGATTGTAAAGTGCTTTCAGCAGGGAAGAAGAAAGTGACGGTACCTGCAGAAGAAGCGACGGCTAAATA
>GV2UCFN02HFTXJ
GGTGAGTAACGCGTAAAGAACTTGCCCTGCAGACAGGGATAACAGACGGAAACGACTGATAACACCTGATACAATTGCCGGCACGCATGTGCCTGGCAATGAAAAGAGATGCTGCAGGAGAGCTTTGCGTCCTATTAGCTTGTTGGTGAGGTAACGGCTCACCAAGGCGATGATAGGTAGCCGGCCTGAGAGGGTGAACGGCCACAAGGGGACTGAGATACGGCCCTTACTCCTACGGGAGGCAGCAGTGGGGAATATTGGACAATGGGGGCAACCCTGATCCAGCAATTCTGTGTGCACGAAGAAGGTTTTCGGATTGTAAAGTGCTTTCAGCAGGGAAGAAGAAAGTGACGGTACCTGCAGAAGAAGCGACGGCTAAATA
>GV2UCFN02JG22O
GGTGAGTAACGCGTAAAGAACTTGCCCTGCAGACAGGGATAACAGACGGAAACGACTGATAACACCTGATACAATTGCCGGCACGCATGTGCCTGGCAATGAAAAGAGATGCTGCAGGAGAGCTTTGCGTCCTATTAGCTTGTTGGTGAGGTAACGGCTCACCAAGGCGATGATAGGTAGCCGGCCTGAGAGGGTGAACGGCCACAAGGGGACTGAGATACGGCCCTTACTCCTACGGGAGGCAGCAGTGGGGAATATTGGACAATGGGGGCAACCCTGATCCAGCAATTCTGTGTGCACGAAGAAGGTTTTCGGATTGTAAAGTGCTTTCAGCAGGGAAGAAGAAAGTGACGGTACCTGCAGAAGAAGCGACGGCTAAATA
>GV2UCFN02G96AG
GGTGAGTAACGCGTAAAGAACTTGCCCTGCAGACAGGGATAACAGACGGAAACGACTGATAACACCTGATACAATTGCCGGCACGCATGTGCCTGGCAATGAAAAGAGATGCTGCAGGAGAGCTTTGCGTCCTATTAGCTTGTTGGTGAGGTAACGGCTCACCAAGGCGATGATAGGTAGCCGGCCTGAGAGGGTGAACGGCCACAAGGGGACTGAGATACGGCCCTTACTCCTACGGGAGGCAGCAGTGGGGAATATTGGACAATGGGGGCAACCCTGATCCAGCAATTCTGTGTGCACGAAGAAGGTTTTCGGATTGTAAAGTGCTTTCAGCAGGGAAGAAGAAAGTGACGGTACCTGCAGAAGAAGCGACGGCTAAATA
>GV2UCFN02JMZ3B
GGTGAGTAACGCGTAAAGAACTTGCCCTGCAGACAGGGATAACAGACGGAAACGACTGATAACACCTGATACAATTGCCGGCACGCATGTGCCTGGCAATGAAAAGAGATGCTGCAGGAGAGCTTTGCGTCCTATTAGCTTGTTGGTGAGGTAACGGCTCACCAAGGCGATGATAGGTAGCCGGCCTGAGAGGGTGAACGGCCACAAGGGGACTGAGATACGGCCCTTACTCCTACGGGAGGCAGCAGTGGGGAATATTGGACAATGGGGGCAACCCTGATCCAGCAATTCTGTGTGCACGAAGAAGGTTTTCGGATTGTAAAGTGCTTTCAGCAGGGAAGAAGAAAGTGACGGTACCTGCAGAAGAAGCGACGGCTAAATA
>GV2UCFN02GP3YP
GGTGAGTAACGCGTAAAGAACTTGCCCTGCAGACAGGGATAACAGACGGAAACGACTGATAACACCTGATACAATTGCCGGCACGCATGTGCCTGGCAATGAAAAGAGATGCTGCAGGAGAGCTTTGCGTCCTATTAGCTTGTTGGTGAGGTAACGGCTCACCAAGGCGATGATAGGTAGCCGGCCTGAGAGGGTGAACGGCCACAAGGGGACTGAGATACGGCCCTTACTCCTACGGGAGGCAGCAGTGGGGAATATTGGACAATGGGGGCAACCCTGATCCAGCAATTCTGTGTGCACGAAGAAGGTTTTCGGATTGTAAAGTGCTTTCAGCAGGGAAGAAGAAAGTGACGGTACCTGCAGAAGAAGCGACGGCTAAATA
>GV2UCFN02G10X5
GGTGAGTAACGCGTAAAGAACTTGCCCTGCAGACAGGGATAACAGACGGAAACGACTGATAACACCTGATACAATTGCCGGCACGCATGTGCCTGGCAATGAAAAGAGATGCTGCAGGAGAGCTTTGCGTCCTATTAGCTTGTTGGTGAGGTAACGGCTCACCAAGGCGATGATAGGTAGCCGGCCTGAGAGGGTGAACGGCCACAAGGGGACTGAGATACGGCCCTTACTCCTACGGGAGGCAGCAGTGGGGAATATTGGACAATGGGGGCAACCCTGATCCAGCAATTCTGTGTGCACGAAGAAGGTTTTCGGATTGTAAAGTGCTTTCAGCAGGGAAGAAGAAAGTGACGGTACCTGCAGAAGAAGCGACGGCTAAATA
>GV2UCFN02HGQN2
GGTGAGTAACGCGTAAAGAACTTGCCCTGCAGACAGGGATAACAGACGGAAACGACTGATAACACCTGATACAATTGCCGGCACGCATGTGCCTGGCAATGAAAAGAGATGCTGCAGGAGAGCTTTGCGTCCTATTAGCTTGTTGGTGAGGTAACGGCTCACCAAGGCGATGATAGGTAGCCGGCCTGAGAGGGTGAACGGCCACAAGGGGACTGAGATACGGCCCTTACTCCTACGGGAGGCAGCAGTGGGGAATATTGGACAATGGGGGCAACCCTGATCCAGCAATTCTGTGTGCACGAAGAAGGTTTTCGGATTGTAAAGTGCTTTCAGCAGGGAAGAAGAAAGTGACGGTACCTGCAGAAGAAGCGACGGCTAAATA
>GV2UCFN02JTBT9
GGTGAGTAACGCGTAAAGAACTTGCCCTGCAGACAGGGATAACAGACGGAAACGACTGATAACACCTGATACAATTGCCGGCACGCATGTGCCTGGCAATGAAAAGAGATGCTGCAGGAGAGCTTTGCGTCCTATTAGCTTGTTGGTGAGGTAACGGCTCACCAAGGCGATGATAGGTAGCCGGCCTGAGAGGGTGAACGGCCACAAGGGGACTGAGATACGGCCCTTACTCCTACGGGAGGCAGCAGTGGGGAATATTGGACAATGGGGGCAACCCTGATCCAGCAATTCTGTGTGCACGAAGAAGGTTTTCGGATTGTAAAGTGCTTTCAGCAGGGAAGAAGAAAGTGACGGTACCTGCAGAAGAAGCGACGGCTAAATA
>GV2UCFN02H8N6N
GGTGAGTAACGCGTAAAGAACTTGCCCTGCAGACAGGGATAACAGACGGAAACGACTGATAACACCTGATACAATTGCCGGCACGCATGTGCCTGGCAATGAAAAGAGATGCTGCAGGAGAGCTTTGCGTCCTATTAGCTTGTTGGTGAGGTAACGGCTCACCAAGGCGATGATAGGTAGCCGGCCTGAGAGGGTGAACGGCCACAAGGGGACTGAGATACGGCCCTTACTCCTACGGGAGGCAGCAGTGGGGAATATTGGACAATGGGGGCAACCCTGATCCAGCAATTCTGTGTGCACGAAGAAGGTTTTCGGATTGTAAAGTGCTTTCAGCAGGGAAGAAGAAAGTGACGGTACCTGCAGAAGAAGCGACGGCTAAATA
>GV2UCFN02IO4HX
GGTGAGTAACGCGTAAAGAACTTGCCCTGCAGACAGGGATAACAGACGGAAACGACTGATAACACCTGATACAATTGCCGGCACGCATGTGCCTGGCAATGAAAAGAGATGCTGCAGGAGAGCTTTGCGTCCTATTAGCTTGTTGGTGAGGTAACGGCTCACCAAGGCGATGATAGGTAGCCGGCCTGAGAGGGTGAACGGCCACAAGGGGACTGAGATACGGCCCTTACTCCTACGGGAGGCAGCAGTGGGGAATATTGGACAATGGGGGCAACCCTGATCCAGCAATTCTGTGTGCACGAAGAAGGTTTTCGGATTGTAAAGTGCTTTCAGCAGGGAAGAAGAAAGTGACGGTACCTGCAGAAGAAGCGACGGCTAAATA
>GV2UCFN02GDWHA
GGTGAGTAACGCGTAAAGAACTTGCCCTGCAGACAGGGATAACAGACGGAAACGACTGATAACACCTGATACAATTGCCGGCACGCATGTGCCTGGCAATGAAAAGAGATGCTGCAGGAGAGCTTTGCGTCCTATTAGCTTGTTGGTGAGGTAACGGCTCACCAAGGCGATGATAGGTAGCCGGCCTGAGAGGGTGAACGGCCACAAGGGGACTGAGATACGGCCCTTACTCCTACGGGAGGCAGCAGTGGGGAATATTGGACAATGGGGGCAACCCTGATCCAGCAATTCTGTGTGCACGAAGAAGGTTTTCGGATTGTAAAGTGCTTTCAGCAGGGAAGAAGAAAGTGACGGTACCTGCAGAAGAAGCGACGGCTAAATA
>GV2UCFN02FMK0N
GGTGAGTAACGCGTAAAGAACTTGCCCTGCAGACAGGGATAACAGACGGAAACGACTGATAACACCTGATACAATTGCCGGCACGCATGTGCCTGGCAATGAAAAGAGATGCTGCAGGAGAGCTTTGCGTCCTATTAGCTTGTTGGTGAGGTAACGGCTCACCAAGGCGATGATAGGTAGCCGGCCTGAGAGGGTGAACGGCCACAAGGGGACTGAGATACGGCCCTTACTCCTACGGGAGGCAGCAGTGGGGAATATTGGACAATGGGGGCAACCCTGATCCAGCAATTCTGTGTGCACGAAGAAGGTTTTCGGATTGTAAAGTGCTTTCAGCAGGGAAGAAGAAAGTGACGGTACCTGCAGAAGAAGCGACGGCTAAATA
>GV2UCFN02IDAKI
GGTGAGTAACGCGTAAAGAACTTGCCCTGCAGACAGGGATAACAGACGGAAACGACTGATAACACCTGATACAATTGCCGGCACGCATGTGCCTGGCAATGAAAAGAGATGCTGCAGGAGAGCTTTGCGTCCTATTAGCTTGTTGGTGAGGTAACGGCTCACCAAGGCGATGATAGGTAGCCGGCCTGAGAGGGTGAACGGCCACAAGGGGACTGAGATACGGCCCTTACTCCTACGGGAGGCAGCAGTGGGGAATATTGGACAATGGGGGCAACCCTGATCCAGCAATTCTGTGTGCACGAAGAAGGTTTTCGGATTGTAAAGTGCTTTCAGCAGGGAAGAAGAAAGTGACGGTACCTGCAGAAGAAGCGACGGCTAAATA
>GV2UCFN02I92LF
GGTGAGTAACGCGTAAAGAACTTGCCCTGCAGACAGGGATAACAGACGGAAACGACTGATAACACCTGATACAATTGCCGGCACGCATGTGCCTGGCAATGAAAAGAGATGCTGCAGGAGAGCTTTGCGTCCTATTAGCTTGTTGGTGAGGTAACGGCTCACCAAGGCGATGATAGGTAGCCGGCCTGAGAGGGTGAACGGCCACAAGGGGACTGAGATACGGCCCTTACTCCTACGGGAGGCAGCAGTGGGGAATATTGGACAATGGGGGCAACCCTGATCCAGCAATTCTGTGTGCACGAAGAAGGTTTTCGGATTGTAAAGTGCTTTCAGCAGGGAAGAAGAAAGTGACGGTACCTGCAGAAGAAGCGACGGCTAAATA
>GV2UCFN02GZ20Y
GGTGAGTAACGCGTAAAGAACTTGCCCTGCAGACAGGGATAACAGACGGAAACGACTGATAACACCTGATACAATTGCCGGCACGCATGTGCCTGGCAATGAAAAGAGATGCTGCAGGAGAGCTTTGCGTCCTATTAGCTTGTTGGTGAGGTAACGGCTCACCAAGGCGATGATAGGTAGCCGGCCTGAGAGGGTGAACGGCCACAAGGGGACTGAGATACGGCCCTTACTCCTACGGGAGGCAGCAGTGGGGAATATTGGACAATGGGGGCAACCCTGATCCAGCAATTCTGTGTGCACGAAGAAGGTTTTCGGATTGTAAAGTGCTTTCAGCAGGGAAGAAGAAAGTGACGGTACCTGCAGAAGAAGCGACGGCTAAATA
>GV2UCFN02FRASV
GGTGAGTAACGCGTAAAGAACTTGCCCTGCAGACAGGGATAACAGACGGAAACGACTGATAACACCTGATACAATTGCCGGCACGCATGTGCCTGGCAATGAAAAGAGATGCTGCAGGAGAGCTTTGCGTCCTATTAGCTTGTTGGTGAGGTAACGGCTCACCAAGGCGATGATAGGTAGCCGGCCTGAGAGGGTGAACGGCCACAAGGGGACTGAGATACGGCCCTTACTCCTACGGGAGGCAGCAGTGGGGAATATTGGACAATGGGGGCAACCCTGATCCAGCAATTCTGTGTGCACGAAGAAGGTTTTCGGATTGTAAAGTGCTTTCAGCAGGGAAGAAGAAAGTGACGGTACCTGCAGAAGAAGCGACGGCTAAATA
>GV2UCFN02GHCFN
GGTGAGTAACGCGTAAAGAACTTGCCCTGCAGACAGGGATAACAGACGGAAACGACTGATAACACCTGATACAATTGCCGGCACGCATGTGCCTGGCAATGAAAAGAGATGCTGCAGGAGAGCTTTGCGTCCTATTAGCTTGTTGGTGAGGTAACGGCTCACCAAGGCGATGATAGGTAGCCGGCCTGAGAGGGTGAACGGCCACAAGGGGACTGAGATACGGCCCTTACTCCTACGGGAGGCAGCAGTGGGGAATATTGGACAATGGGGGCAACCCTGATCCAGCAATTCTGTGTGCACGAAGAAGGTTTTCGGATTGTAAAGTGCTTTCAGCAGGGAAGAAGAAAGTGACGGTACCTGCAGAAGAAGCGACGGCTAAATA
>GV2UCFN02FKY11
GGTGAGTAACGCGTAAAGAACTTGCCCTGCAGACAGGGATAACAGACGGAAACGACTGATAACACCTGATACAATTGCCGGCACGCATGTGCCTGGCAATGAAAAGAGATGCTGCAGGAGAGCTTTGCGTCCTATTAGCTTGTTGGTGAGGTAACGGCTCACCAAGGCGATGATAGGTAGCCGGCCTGAGAGGGTGAACGGCCACAAGGGGACTGAGATACGGCCCTTACTCCTACGGGAGGCAGCAGTGGGGAATATTGGACAATGGGGGCAACCCTGATCCAGCAATTCTGTGTGCACGAAGAAGGTTTTCGGATTGTAAAGTGCTTTCAGCAGGGAAGAAGAAAGTGACGGTACCTGCAGAAGAAGCGACGGCTAAATA
>GV2UCFN02JP2G2
GGTGAGTAACGCGTAAAGAACTTGCCCTGCAGACAGGGATAACAGACGGAAACGACTGATAACACCTGATACAATTGCCGGCACGCATGTGCCTGGCAATGAAAAGAGATGCTGCAGGAGAGCTTTGCGTCCTATTAGCTTGTTGGTGAGGTAACGGCTCACCAAGGCGATGATAGGTAGCCGGCCTGAGAGGGTGAACGGCCACAAGGGGACTGAGATACGGCCCTTACTCCTACGGGAGGCAGCAGTGGGGAATATTGGACAATGGGGGCAACCCTGATCCAGCAATTCTGTGTGCACGAAGAAGGTTTTCGGATTGTAAAGTGCTTTCAGCAGGGAAGAAGAAAGTGACGGTACCTGCAGAAGAAGCGACGGCTAAATA
>G3BZQ8102HIHS5
GGTGAGTAACGCGTAAAGAACTTGCCCTGCAGACAGGGATAACAGACGGAAACGACTGATAACACCTGATACAATTGCCGGCACGCATGTGCCTGGCAATGAAAAGAGATGCTGCAGGAGAGCTTTGCGTCCTATTAGCTTGTTGGTGAGGTAACGGCTCACCAAGGCGATGATAGGTAGCCGGCCTGAGAGGGTGAACGGCCACAAGGGGACTGAGATACGGCCCTTACTCCTACGGGAGGCAGCAGTGGGGAATATTGGACAATGGGGGCAACCCTGATCCAGCAATTCTGTGTGCACGAAGAAGGTTTTCGGATTGTAAAGTGCTTTCAGCAGGGAAGAAGAAAGTGACGGTACCTGCAGAAGAAGCGACGGCTAAATA
>G3BZQ8102HCVYJ
GGTGAGTAACGCGTAAAGAACTTGCCCTGCAGACAGGGATAACAGACGGAAACGACTGATAACACCTGATACAATTGCCGGCACGCATGTGCCTGGCAATGAAAAGAGATGCTGCAGGAGAGCTTTGCGTCCTATTAGCTTGTTGGTGAGGTAACGGCTCACCAAGGCGATGATAGGTAGCCGGCCTGAGAGGGTGAACGGCCACAAGGGGACTGAGATACGGCCCTTACTCCTACGGGAGGCAGCAGTGGGGAATATTGGACAATGGGGGCAACCCTGATCCAGCAATTCTGTGTGCACGAAGAAGGTTTTCGGATTGTAAAGTGCTTTCAGCAGGGAAGAAGAAAGTGACGGTACCTGCAGAAGAAGCGACGGCTAAATA
>G35JFLI02F9EL3
GGTGAGTAACGCGTAAAGAACTTGCCCTGCAGACAGGGATAACAGACGGAAACGACTGATAACACCTGATACAATTGCCGGCACGCATGTGCCTGGCAATGAAAAGAGATGCTGCAGGAGAGCTTTGCGTCCTATTAGCTTGTTGGTGAGGTAACGGCTCACCAAGGCGATGATAGGTAGCCGGCCTGAGAGGGTGAACGGCCACAAGGGGACTGAGATACGGCCCTTACTCCTACGGGAGGCAGCAGTGGGGAATATTGGACAATGGGGGCAACCCTGATCCAGCAATTCTGTGTGCACGAAGAAGGTTTTCGGATTGTAAAGTGCTTTCAGCAGGGAAGAAGAAAGTGACGGTACCTGCAGAAGAAGCGACGGCTAAATA
>G35JFLI02HII86
GGTGAGTAACGCGTAAAGAACTTGCCCTGCAGACAGGGATAACAGACGGAAACGACTGATAACACCTGATACAATTGCCGGCACGCATGTGCCTGGCAATGAAAAGAGATGCTGCAGGAGAGCTTTGCGTCCTATTAGCTTGTTGGTGAGGTAACGGCTCACCAAGGCGATGATAGGTAGCCGGCCTGAGAGGGTGAACGGCCACAAGGGGACTGAGATACGGCCCTTACTCCTACGGGAGGCAGCAGTGGGGAATATTGGACAATGGGGGCAACCCTGATCCAGCAATTCTGTGTGCACGAAGAAGGTTTTCGGATTGTAAAGTGCTTTCAGCAGGGAAGAAGAAAGTGACGGTACCTGCAGAAGAAGCGACGGCTAAATA
>G35JFLI02I1M5D
GGTGAGTAACGCGTAAAGAACTTGCCCTGCAGACAGGGATAACAGACGGAAACGACTGATAACACCTGATACAGTTGCCGGCACGCATGTGCCTGGCAATGAAAAAGAGATGCTGCGGGAGAGCTTTGCGTCCTATTAGCTTGTTGGTGAGGTGACGGCTCACCAAGGCGATGATAGGTAGCCGGCCTGAGAGGGTGAACGGCCACAAGGGGACTGAGATACGGCCCTTACTCCTACGGGAGGCAGCAGTGGGGAATATTGGACAATGGGGGCAACCCTGATCCAGCAATTCTGTGTGCACGAAGAAGGTTTTCGGATTGTAAAGTGCTTTCAGCAGGGAAGAAGAAAGTGACGGTACCTGCAAAGAAGCGACGGCTAAATA
>GV2UCFN02GYI05
GGTGAGTAACGCGTAAAGAACTTGCCCTGCAGACAGGGATAACAGACGGAAACGACTGATAACACCTGATACAGTTGCCGGCACGCATGTGCCTGGCAATGAAAAGAGATGCTGCGGGAGAGCTTTGCGTCCTATTAGCTTGTTGGTGAGGTGACGGCTCACCAAGGCGATGATAGGTAGCCGGCCTGAGAGGGTGAACGGCCACAAGGGGACTGAGATACGGCCCTTACTCCTACGGGAGGCAGCAGTGGGGAATATTGGACAATGGGGGCAACCCTGATCCAGCAATTCTGTGTGCACGAAGAAGGTTTTCGGATTGTAAAGTGCTTTCAGCAGGGAAGAAGAAAGTGACTGTACCTGCAGAAGAAGCGACGGCTAAATA
>GV2UCFN02GUE6S
GGTGAGTAACGCGTAAAGAACTTGCCCTGCAGACAGGGATAACAGACGGAAACGACTGATAACACCTGATACAGTTGCCGGCACGCATGTGCCTGGCAATGAAAAGAGATGCTGCGGGAGAGCTTTGCGTCCTATTAGCTTGTTGGTGAGGTGACGGCTCACCAAGGCGATGATAGGTAGCCGGCCTGAGAGGGTGAACGGCCACAAGGGGACTGAGATACGGCCCTTACTCCTACGGGAGGCAGCAGTGGGGAATATTGGACAATGGGGGCAACCCTGATCCAGCAATTCTGTGTGCACGAAGAAGGTTTTCGGATTGTAAAGTGCTTTCAGCAGGGAAGAAGAAAGTGACTGTACCTGCAGAAGAAGCGACGGCTAAATA
>GV2UCFN02FMM4T
GGTGAGTAACGCGTAAAGAACTTGCCCTGCAGACAGGGATAACAGACGGAAACGACTGATAACACCTGATACAGTTGCCGGCACGCATGTGCCTGGCAATGAAAAGAGATGCTGCGGGAGAGCTTTGCGTCCTATTAGCTTGTTGGTGAGGTGACGGCTCACCAAGGCGATGATAGGTAGCCGGCCTGAGAGGGTGAACGGCCACAAGGGGACTGAGATACGGCCCTTACTCCTACGGGAGGCAGCAGTGGGGAATATTGGACAATGGGGGCAACCCTGATCCAGCAATTCTGTGTGCACGAAGAAGGTTTTCGGATTGTAAAGTGCTTTCAGCAGGGAAGAAGAAAGTGACTGTACCTGCAGAAGAAGCGACGGCTAAATA
>GV2UCFN02FEE03
GGTGAGTAACGCGTAAAGAACTTGCCCTGCAGACAGGGATAACAGACGGAAACGACTGATAACACCTGATACAGTTGCCGGCACGCATGTGCCTGGCAATGAAAAGAGATGCTGCGGGAGAGCTTTGCGTCCTATTAGCTTGTTGGTGAGGTGACGGCTCACCAAGGCGATGATAGGTAGCCGGCCTGAGAGGGTGAACGGCCACAAGGGGACTGAGATACGGCCCTTACTCCTACGGGAGGCAGCAGTGGGGAATATTGGACAATGGGGGCAACCCTGATCCAGCAATTCTGTGTGCACGAAGAAGGTTTTCGGATTGTAAAGTGCTTTCAGCAGGGAAGAAGAAAGTGACTGTACCTGCAGAAGAAGCGACGGCTAAATA
>GV2UCFN02HZ9LX
GGTGAGTAACGCGTAAAGAACTTGCCCTGCAGACAGGGATAACAGACGGAAACGACTGATAACACCTGATACAGTTGCCGGCACGCATGTGCCTGGCAATGAAAAGAGATGCTGCGGGAGAGCTTTGCGTCCTATTAGCTTGTTGGTGAGGTGACGGCTCACCAAGGCGATGATAGGTAGCCGGCCTGAGAGGGTGAACGGCCACAAGGGGACTGAGATACGGCCCTTACTCCTACGGGAGGCAGCAGTGGGGAATATTGGACAATGGGGGCAACCCTGATCCAGCAATTCTGTGTGCACGAAGAAGGTTTTCGGATTGTAAAGTGCTTTCAGCAGGGAAGAAGAAAGTGACTGTACCTGCAGAAGAAGCGACGGCTAAATA
>GV2UCFN02G4412
GGTGAGTAACGCGTAAAGAACTTGCCCTGCAGACAGGGATAACAGACGGAAACGACTGATAACACCTGATACAGTTGCCGGCACGCATGTGCCTGGCAATGAAAAGAGATGCTGCGGGAGAGCTTTGCGTCCTATTAGCTTGTTGGTGAGGTGACGGCTCACCAAGGCGATGATAGGTAGCCGGCCTGAGAGGGTGAACGGCCACAAGGGGACTGAGATACGGCCCTTACTCCTACGGGAGGCAGCAGTGGGGAATATTGGACAATGGGGGCAACCCTGATCCAGCAATTCTGTGTGCACGAAGAAGGTTTTCGGATTGTAAAGTGCTTTCAGCAGGGAAGAAGAAAGTGACTGTACCTGCAGAAGAAGCGACGGCTAAATA
>GV2UCFN02JPO9A
GGTGAGTAACGCGTAAAGAACTTGCCCTGCAGACAGGGATAACAGACGGAAACGACTGATAACACCTGATACAGTTGCCGGCACGCATGTGCCTGGCAATGAAAAGAGATGCTGCGGGAGAGCTTTGCGTCCTATTAGCTTGTTGGTGAGGTGACGGCTCACCAAGGCGATGATAGGTAGCCGGCCTGAGAGGGTGAACGGCCACAAGGGGACTGAGATACGGCCCTTACTCCTACGGGAGGCAGCAGTGGGGAATATTGGACAATGGGGGCAACCCTGATCCAGCAATTCTGTGTGCACGAAGAAGGTTTTCGGATTGTAAAGTGCTTTCAGCAGGGAAGAAGAAAGTGACTGTACCTGCAGAAGAAGCGACGGCTAAATA
>GV2UCFN02H93AT
GGTGAGTAACGCGTAAAGAACTTGCCCTGCAGACAGGGATAACAGACGGAAACGACTGATAACACCTGATACAGTTGCCGGCACGCATGTGCCTGGCAATGAAAAGAGATGCTGCGGGAGAGCTTTGCGTCCTATTAGCTTGTTGGTGAGGTGACGGCTCACCAAGGCGATGATAGGTAGCCGGCCTGAGAGGGTGAACGGCCACAAGGGGACTGAGATACGGCCCTTACTCCTACGGGAGGCAGCAGTGGGGAATATTGGACAATGGGGGCAACCCTGATCCAGCAATTCTGTGTGCACGAAGAAGGTTTTCGGATTGTAAAGTGCTTTCAGCAGGGAAGAAGAAAGTGACTGTACCTGCAGAAGAAGCGACGGCTAAATA
>GV2UCFN02IJ0RZ
GGTGAGTAACGCGTAAAGAACTTGCCCTGCAGACAGGGATAACAGACGGAAACGACTGATAACACCTGATACAGTTGCCGGCACGCATGTGCCTGGCAATGAAAAGAGATGCTGCGGGAGAGCTTTGCGTCCTATTAGCTTGTTGGTGAGGTGACGGCTCACCAAGGCGATGATAGGTAGCCGGCCTGAGAGGGTGAACGGCCACAAGGGGACTGAGATACGGCCCTTACTCCTACGGGAGGCAGCAGTGGGGAATATTGGACAATGGGGGCAACCCTGATCCAGCAATTCTGTGTGCACGAAGAAGGTTTTCGGATTGTAAAGTGCTTTCAGCAGGGAAGAAGAAAGTGACTGTACCTGCAGAAGAAGCGACGGCTAAATA
>GV2UCFN02GGJQZ
GGTGAGTAACGCGTAAAGAACTTGCCCTGCAGACAGGGATAACAGACGGAAACGACTGATAACACCTGATACAGTTGCCGGCACGCATGTGCCTGGCAATGAAAAGAGATGCTGCGGGAGAGCTTTGCGTCCTATTAGCTTGTTGGTGAGGTGACGGCTCACCAAGGCGATGATAGGTAGCCGGCCTGAGAGGGTGAACGGCCACAAGGGGACTGAGATACGGCCCTTACTCCTACGGGAGGCAGCAGTGGGGAATATTGGACAATGGGGGCAACCCTGATCCAGCAATTCTGTGTGCACGAAGAAGGTTTTCGGATTGTAAAGTGCTTTCAGCAGGGAAGAAGAAAGTGACTGTACCTGCAGAAGAAGCGACGGCTAAATA
>GV2UCFN02JYVGU
GGTGAGTAACGCGTAAAGAACTTGCCCTGCAGACAGGGATAACAGACGGAAACGACTGATAACACCTGATACAGTTGCCGGCACGCATGTGCCTGGCAATGAAAAGAGATGCTGCGGGAGAGCTTTGCGTCCTATTAGCTTGTTGGTGAGGTGACGGCTCACCAAGGCGATGATAGGTAGCCGGCCTGAGAGGGTGAACGGCCACAAGGGGACTGAGATACGGCCCTTACTCCTACGGGAGGCAGCAGTGGGGAATATTGGACAATGGGGGCAACCCTGATCCAGCAATTCTGTGTGCACGAAGAAGGTTTTCGGATTGTAAAGTGCTTTCAGCAGGGAAGAAGAAAGTGACTGTACCTGCAGAAGAAGCGACGGCTAAATA
>GV2UCFN02FR4M3
GGTGAGTAACGCGTAAAGAACTTGCCCTGCAGACAGGGATAACAGACGGAAACGACTGATAACACCTGATACAGTTGCCGGCACGCATGTGCCTGGCAATGAAAAGAGATGCTGCGGGAGAGCTTTGCGTCCTATTAGCTTGTTGGTGAGGTGACGGCTCACCAAGGCGATGATAGGTAGCCGGCCTGAGAGGGTGAACGGCCACAAGGGGACTGAGATACGGCCCTTACTCCTACGGGAGGCAGCAGTGGGGAATATTGGACAATGGGGGCAACCCTGATCCAGCAATTCTGTGTGCACGAAGAAGGTTTTCGGATTGTAAAGTGCTTTCAGCAGGGAAGAAGAAAGTGACTGTACCTGCAGAAGAAGCGACGGCTAAATA
>GV2UCFN02GH0YH
GGTGAGTAACGCGTAAAGAACTTGCCCTGCAGACAGGGATAACAGACGGAAACGACTGATAACACCTGATACAGTTGCCGGCACGCATGTGCCTGGCAATGAAAAGAGATGCTGCGGGAGAGCTTTGCGTCCTATTAGCTTGTTGGTGAGGTGACGGCTCACCAAGGCGATGATAGGTAGCCGGCCTGAGAGGGTGAACGGCCACAAGGGGACTGAGATACGGCCCTTACTCCTACGGGAGGCAGCAGTGGGGAATATTGGACAATGGGGGCAACCCTGATCCAGCAATTCTGTGTGCACGAAGAAGGTTTTCGGATTGTAAAGTGCTTTCAGCAGGGAAGAAGAAAGTGACTGTACCTGCAGAAGAAGCGACGGCTAAATA
>GV2UCFN02JN2O1
GGTGAGTAACGCGTAAAGAACTTGCCCTGCAGACAGGGATAACAGACGGAAACGACTGATAACACCTGATACAGTTGCCGGCACGCATGTGCCTGGCAATGAAAAGAGATGCTGCGGGAGAGCTTTGCGTCCTATTAGCTTGTTGGTGAGGTGACGGCTCACCAAGGCGATGATAGGTAGCCGGCCTGAGAGGGTGAACGGCCACAAGGGGACTGAGATACGGCCCTTACTCCTACGGGAGGCAGCAGTGGGGAATATTGGACAATGGGGGCAACCCTGATCCAGCAATTCTGTGTGCACGAAGAAGGTTTTCGGATTGTAAAGTGCTTTCAGCAGGGAAGAAGAAAGTGACTGTACCTGCAGAAGAAGCGACGGCTAAATA
>GV2UCFN02H0T25
GGTGAGTAACGCGTAAAGAACTTGCCCTGCAGACAGGGATAACAGACGGAAACGACTGATAACACCTGATACAGTTGCCGGCACGCATGTGCCTGGCAATGAAAAGAGATGCTGCGGGAGAGCTTTGCGTCCTATTAGCTTGTTGGTGAGGTGACGGCTCACCAAGGCGATGATAGGTAGCCGGCCTGAGAGGGTGAACGGCCACAAGGGGACTGAGATACGGCCCTTACTCCTACGGGAGGCAGCAGTGGGGAATATTGGACAATGGGGGCAACCCTGATCCAGCAATTCTGTGTGCACGAAGAAGGTTTTCGGATTGTAAAGTGCTTTCAGCAGGGAAGAAGAAAGTGACTGTACCTGCAGAAGAAGCGACGGCTAAATA
>GV2UCFN02JL6R6
GGTGAGTAACGCGTAAAGAACTTGCCCTGCAGACAGGGATAACAGACGGAAACGACTGATAACACCTGATACAGTTGCCGGCACGCATGTGCCTGGCAATGAAAAGAGATGCTGCGGGAGAGCTTTGCGTCCTATTAGCTTGTTGGTGAGGTGACGGCTCACCAAGGCGATGATAGGTAGCCGGCCTGAGAGGGTGAACGGCCACAAGGGGACTGAGATACGGCCCTTACTCCTACGGGAGGCAGCAGTGGGGAATATTGGACAATGGGGGCAACCCTGATCCAGCAATTCTGTGTGCACGAAGAAGGTTTTCGGATTGTAAAGTGCTTTCAGCAGGGAAGAAGAAAGTGACTGTACCTGCAGAAGAAGCGACGGCTAAATA
>GV2UCFN02GOSEF
GGTGAGTAACGCGTAAAGAACTTGCCCTGCAGACAGGGATAACAGACGGAAACGACTGATAACACCTGATACAGTTGCCGGCACGCATGTGCCTGGCAATGAAAAGAGATGCTGCGGGAGAGCTTTGCGTCCTATTAGCTTGTTGGTGAGGTGACGGCTCACCAAGGCGATGATAGGTAGCCGGCCTGAGAGGGTGAACGGCCACAAGGGGACTGAGATACGGCCCTTACTCCTACGGGAGGCAGCAGTGGGGAATATTGGACAATGGGGGCAACCCTGATCCAGCAATTCTGTGTGCACGAAGAAGGTTTTCGGATTGTAAAGTGCTTTCAGCAGGGAAGAAGAAAGTGACTGTACCTGCAGAAGAAGCGACGGCTAAATA
>GV2UCFN02HBHU8
GGTGAGTAACGCGTAAAGAACTTGCCCTGCAGACAGGGATAACAGACGGAAACGACTGATAACACCTGATACAGTTGCCGGCACGCATGTGCCTGGCAATGAAAAGAGATGCTGCGGGAGAGCTTTGCGTCCTATTAGCTTGTTGGTGAGGTGACGGCTCACCAAGGCGATGATAGGTAGCCGGCCTGAGAGGGTGAACGGCCACAAGGGGACTGAGATACGGCCCTTACTCCTACGGGAGGCAGCAGTGGGGAATATTGGACAATGGGGGCAACCCTGATCCAGCAATTCTGTGTGCACGAAGAAGGTTTTCGGATTGTAAAGTGCTTTCAGCAGGGAAGAAGAAAGTGACTGTACCTGCAGAAGAAGCGACGGCTAAATA
>GV2UCFN02IBWW9
GGTGAGTAACGCGTAAAGAACTTGCCCTGCAGACAGGGATAACAGACGGAAACGACTGATAACACCTGATACAGTTGCCGGCACGCATGTGCCTGGCAATGAAAAGAGATGCTGCGGGAGAGCTTTGCGTCCTATTAGCTTGTTGGTGAGGTGACGGCTCACCAAGGCGATGATAGGTAGCCGGCCTGAGAGGGTGAACGGCCACAAGGGGACTGAGATACGGCCCTTACTCCTACGGGAGGCAGCAGTGGGGAATATTGGACAATGGGGGCAACCCTGATCCAGCAATTCTGTGTGCACGAAGAAGGTTTTCGGATTGTAAAGTGCTTTCAGCAGGGAAGAAGAAAGTGACTGTACCTGCAGAAGAAGCGACGGCTAAATA
>GV2UCFN02HZQA6
GGTGAGTAACGCGTAAAGAACTTGCCCTGCAGACAGGGATAACAGACGGAAACGACTGATAACACCTGATACAGTTGCCGGCACGCATGTGCCTGGCAATGAAAAGAGATGCTGCGGGAGAGCTTTGCGTCCTATTAGCTTGTTGGTAAGGTGACGGCTCACCAAGGCGATGATAGGTAGCCGGCCTGAGAGGGTGAACGGCCACAAGGGGACTGAGATACGGCCCTTACTCCTACGGGAGGCAGCAGTGGGGAATATTGGACAATGGGGGCAACCCTGATCCAGCAATTCTGTGTGCACGAAGAAGGTTTTCGGATTGTAAAGTGCTTTCAGCAGGGAAGAAGAAAGTGACGGTACCTGCAGAAGAAGCGACGGCTAAATA
>GV2UCFN02G4V6H
GGTGAGTAACGCGTAAAGAACTTGCCCTGCAGACAGGGATAACAGACGGAAACGACTGATAACACCTGATACAGTTGCCGGCACGCATGTGCCTGGCAATGAAAAGAGATGCTGCGGGAGAGCTTTGCGTCCTATTAGCTTGTTGGTGAGGTGACGGCTCACCAAGGCGATGATAGGTAGCCGGCCTGAGAGGGTGAACGGCCACAAGGGGACTGAGATACGGCCCTTACTCCTACGGGAGGCAGCAGTGGGGAATATTGGACAATGGGGGCAACCCTGATCCAGCAATTCTGTGTGCACGAAGAAGGTTTTCGGATTGTAAAGTGCTTTCAGCAGGGAAGAAGAAAGTGACGGTACCTGCAGAAGAAGCGACGGCTAAATA
>GV2UCFN02G9F0B
GGTGAGTAACGCGTAAAGAACTTGCCCTGCAGACAGGGATAACAGACGGAAACGACTGATAACACCTGATACAGTTGCCGGCACGCATGTGCCTGGCAATGAAAAGAGATGCTGCGGGAGAGCTTTGCGTCCTATTAGCTTGTTGGTGAGGTGACGGCTCACCAAGGCGATGATAGGTAGCCGGCCTGAGAGGGTGAACGGCCACAAGGGGACTGAGATACGGCCCTTACTCCTACGGGAGGCAGCAGTGGGGAATATTGGACAATGGGGGCAACCCTGATCCAGCAATTCTGTGTGCACGAAGAAGGTTTTCGGATTGTAAAGTGCTTTCAGCAGGGAAGAAGAAAGTGACGGTACCTGCAGAAGAAGCGACGGCTAAATA
>GV2UCFN02FKIFS
GGTGAGTAACGCGTAAAGAACTTGCCCTGCAGACAGGGATAACAGACGGAAACGACTGATAACACCTGATACAGTTGCCGGCACGCATGTGCCTGGCAATGAAAAGAGATGCTGCGGGAGAGCTTTGCGTCCTATTAGCTTGTTGGTGAGGTGACGGCTCACCAAGGCGATGATAGGTAGCCGGCCTGAGAGGGTGAACGGCCACAAGGGGACTGAGATACGGCCCTTACTCCTACGGGAGGCAGCAGTGGGGAATATTGGACAATGGGGGCAACCCTGATCCAGCAATTCTGTGTGCACGAAGAAGGTTTTCGGATTGTAAAGTGCTTTCAGCAGGGAAGAAGAAAGTGACGGTACCTGCAGAAGAAGCGACGGCTAAATA
>GV2UCFN02ITBXZ
GGTGAGTAACGCGTAAAGAACTTGCCCTGCAGACAGGGATAACAGACGGAAACGACTGATAACACCTGATACAGTTGCCGGCACGCATGTGCCTGGCAATGAAAAGAGATGCTGCGGGAGAGCTTTGCGTCCTATTAGCTTGTTGGTGAGGTGACGGCTCACCAAGGCGATGATAGGTAGCCGGCCTGAGAGGGTGAACGGCCACAAGGGGACTGAGATACGGCCCTTACTCCTACGGGAGGCAGCAGTGGGGAATATTGGACAATGGGGGCAACCCTGATCCAGCAATTCTGTGTGCACGAAGAAGGTTTTCGGATTGTAAAGTGCTTTCAGCAGGGAAGAAGAAAGTGACGGTACCTGCAGAAGAAGCGACGGCTAAATA
>GV2UCFN02HCETB
GGTGAGTAACGCGTAAAGAACTTGCCCTGCAGACAGGGATAACAGACGGAAACGACTGATAACACCTGATACAGTTGCCGGCACGCATGTGCCTGGCAATGAAAAGAGATGCTGCGGGAGAGCTTTGCGTCCTATTAGCTTGTTGGTGAGGTGACGGCTCACCAAGGCGATGATAGGTAGCCGGCCTGAGAGGGTGAACGGCCACAAGGGGACTGAGATACGGCCCTTACTCCTACGGGAGGCAGCAGTGGGGAATATTGGACAATGGGGGCAACCCTGATCCAGCAATTCTGTGTGCACGAAGAAGGTTTTCGGATTGTAAAGTGCTTTCAGCAGGGAAGAAGAAAGTGACGGTACCTGCAGAAGAAGCGACGGCTAAATA
>GV2UCFN02JK3IR
GGTGAGTAACGCGTAAAGAACTTGCCCTGCAGACAGGGATAACAGACGGAAACGACTGATAACACCTGATACAGTTGCCGGCACGCATGTGCCTGGCAATGAAAAGAGATGCTGCGGGAGAGCTTTGCGTCCTATTAGCTTGTTGGTGAGGTGACGGCTCACCAAGGCGATGATAGGTAGCCGGCCTGAGAGGGTGAACGGCCACAAGGGGACTGAGATACGGCCCTTACTCCTACGGGAGGCAGCAGTGGGGAATATTGGACAATGGGGGCAACCCTGATCCAGCAATTCTGTGTGCACGAAGAAGGTTTTCGGATTGTAAAGTGCTTTCAGCAGGGAAGAAGAAAGTGACGGTACCTGCAGAAGAAGCGACGGCTAAATA
>GV2UCFN02GHIG3
GGTGAGTAACGCGTAAAGAACTTGCCCTGCAGACAGGGATAACAGACGGAAACGACTGATAACACCTGATACAGTTGCCGGCACGCATGTGCCTGGCAATGAAAAGAGATGCTGCGGGAGAGCTTTGCGTCCTATTAGCTTGTTGGTGAGGTGACGGCTCACCAAGGCGATGATAGGTAGCCGGCCTGAGAGGGTGAACGGCCACAAGGGGACTGAGATACGGCCCTTACTCCTACGGGAGGCAGCAGTGGGGAATATTGGACAATGGGGGCAACCCTGATCCAGCAATTCTGTGTGCACGAAGAAGGTTTTCGGATTGTAAAGTGCTTTCAGCAGGGAAGAAGAAAGTGACGGTACCTGCAGAAGAAGCGACGGCTAAATA
>GV2UCFN02JPQ8L
GGTGAGTAACGCGTAAAGAACTTGCCCTGCAGACAGGGATAACAGACGGAAACGACTGATAACACCTGATACAGTTGCCGGCACGCATGTGCCTGGCAATGAAAAGAGATGCTGCGGGAGAGCTTTGCGTCCTATTAGCTTGTTGGTGAGGTGACGGCTCACCAAGGCGATGATAGGTAGCCGGCCTGAGAGGGTGAACGGCCACAAGGGGACTGAGATACGGCCCTTACTCCTACGGGAGGCAGCAGTGGGGAATATTGGACAATGGGGGCAACCCTGATCCAGCAATTCTGTGTGCACGAAGAAGGTTTTCGGATTGTAAAGTGCTTTCAGCAGGGAAGAAGAAAGTGACGGTACCTGCAGAAGAAGCGACGGCTAAATA
>G35JFLI02HO36R
GGTGAGTAACGCGTAAAGAACTTGCCCTGCAGACAGGGATAACAGACGGAAACGACTGATAACACCTGATACAGTTGCCGGCACGCATGTGCCTGGCAATGAAAAGAGATGCTGCGGGAGAGCTTTGCGTCCTATTAGCTTGTTGGTGAGGTGACGGCTCACCAAGGCGATGATAGGTAGCCGGCCTGAGAGGGTGAACGGCCACAAGGGGACTGAGATACGGCCCTTACTCCTACGGGAGGCAGCAGTGGGGAATATTGGACAATGGGGGCAACCCTGATCCAGCAATTCTGTGTGCACGAAGAAGGTTTTCGGATTGTAAAGTGCTTTCAGCAGGGAAGAAGAAAGTGACGGTACCTGCAGAAGAAGCGACGGCTAAATA
>G35JFLI02JKA9U
GGTGAGTAACGCGTAAAGAACTTGCCCTGCAGACAGGGATAACAGACGGAAACGACTGATAACACCTGATACAGTTGCCGGCACGCATGTGCCTGGCAATGAAAAGAGATGCTGCGGGAGAGCTTTGCGTCCTATTAGCTTGTTGGTGAGGTGACGGCTCACCAAGGCGATGATAGGTAGCCGGCCTGAGAGGGTGAACGGCCACAAGGGGACTGAGATACGGCCCTTACTCCTACGGGAGGCAGCAGTGGGGAATATTGGACAATGGGGGCAACCCTGATCCAGCAATTCTGTGTGCACGAAGAAGGTTTTCGGATTGTAAAGTGCTTTCAGCAGGGAAGAAGAAAGTGACGGTACCTGCAGAAGAAGCGACGGCTAAATA
>GV2UCFN02GQQHE
GGTGAGTAACGCGTAAAGAACTTGCCCTGCAGACAGGGATAACAGACGGAAACGACTGATAATACCTGATACAATTGCCAGCACGCATGTGCCCGGCAATGAAAAGTAATGCTGCAGGAGAGCTTTGCGTCCTATTAGCTTGTTGGTGGGGTAATGGCCTACCAAGGCGATGATAGGTAGCCGGCCTGAGAGGGTGAACGGCCACAAGGGGACTGAGATACGGCCCTTACTCCTACGGGAGGCAGCAGTGGGGAATATTGGACAATGGGGGAAACCCTGATCCAGCAATTCTGTGTGCACGAAGAAGGTTTTCGGATTGTAAAGTGCTTTCAGCAGGGAAGAAGAAAGTGACGGTACCTGCAGAAGAAGCGACGGCTAAATA
>GV2UCFN02GQ6RI
GGTGAGTAACGCGTAAAGAACTTGCCCTGCAGACAGGGATAACAGACGGAAACGACTGATAATACCTGATACAATTGCCAGCACGCATGTGCCCGGCAATGAAAAGTAATGCTGCAGGAGAGCTTTGCGTCCTATTAGCTTGTTGGTGGGGTAATGGCCTACCAAGGCGATGATAGGTAGCCGGCCTGAGAGGGTGAACGGCCACAAGGGGACTGAGATACGGCCCTTACTCCTACGGGAGGCAGCAGTGGGGAATATTGGACAATGGGGGAAACCCTGATCCAGCAATTCTGTGTGCACGAAGAAGGTTTTCGGATTGTAAAGTGCTTTCAGCAGGGAAGAAGAAAGTGACGGTACCTGCAGAAGAAGCGACGGCTAAATA
>GV2UCFN02I5QKO
GGTGAGTAACGCGTAAAGAACTTGCCCTGCAGACAGGGATAACAGACGGAAACGACTGATAATACCTGATACAATTGCCAGCACGCATGTGCCCGGCAATGAAAAGTAATGCTGCAGGAGAGCTTTGCGTCCTATTAGCTTGTTGGTGGGGTAATGGCCTACCAAGGCGATGATAGGTAGCCGGCCTGAGAGGGTGAACGGCCACAAGGGGACTGAGATACGGCCCTTACTCCTACGGGAGGCAGCAGTGGGGAATATTGGACAATGGGGGAAACCCTGATCCAGCAATTCTGTGTGCACGAAGAAGGTTTTCGGATTGTAAAGTGCTTTCAGCAGGGAAGAAGAAAGTGACGGTACCTGCAGAAGAAGCGACGGCTAAATA
>GV2UCFN02IN8WT
GGTGAGTAACGCGTAAAGAACTTACCCTGCAGACAGGGATAACAGACGGAAACGACTGATAATACCTGATATAATTGCCAGCACGCATGTGCCCGGCAATGAAAAGTGATGCTGCAGGAGAGCTTTGCGTCCTATTAGCTTGTTGGTGAGGTAACGGCTCACCAAGGCGATGATAGGTAGCCGGCCTGAGAGGGTGAACGGCCACAAGGGGACTGAGATACGGCCCTTACTCCTACGGGAGGCAGCAGTGGGGAATATTGGACAATGGGGGCAACCCTGATCCAGCAATTCTGTGTGCACGAAGAAGGCTTTCGGGCTGTAAAGTGCTTTCAGCAGGGAAGAAGCAAGTGACGGTACCTGCAGAAGAAGCGACGGCTAAATA
>G35JFLI02ISMNF
GGTGAGTAACGCGTAAAGAACTTGCCCTGCAGACAGGGATAACAGACGGAAACGACTGATAATACCTGATACAATTGCTAGCACGCATGTGCCTAGCAATGAAAAGCAATGCTGCAGGAGAGTTTTGCGTCCTATTAGCTTGTTGGTGAGGTAACGGCTCACCAAGGCGATGATAGGTAGCCGGCCTGAGAGGGTGAACGGCCACAAGGGGACTGAGATACGGCCCTTACTCCTACGGGAGGCAGCAGTGGGGAATATTGGACAATGGGGGAAACCCTGATCCAGCAATTCTGTGTGCACGAAGAAGGTTTTCGGATTGTAAAGTGCTTTCAGCAGGGAAGAAGAAAGTGACGGTACCTGCAGAAGAAGCGACGGCTAAATA
>G35JFLI02IYYP1
GGTGAGTAACGCGTAAAGAACTTGCCCTGCAGACAGGGATAACAGACGGAAACGACTGATAATACCTGATACAATTGCCAGCACGCATGTGCCTAGCAATGAAAAGTAATGCTGCAGGAGAGCTTTGCGTCCTATTAGCTTGTTGGTGAGGTAACGGCTCACCAAGGCGATGATAGGTAGCCGGCCTGAGAGGGTGAACGGCCACAAGGGGACTGAGATACGGCCCTTACTCCTACGGGAGGCAGCAGTGGGGAATATTGGACAATGGGGGAAACCCTGATCCAGCAATTCTGTGTGCACGAAGAAGGTTTTCGGATTGTAAAGTGCTTTCAGCAGGGAAGAAGAAAGTGACGGTACCTGCAGAAGAAGCGACGGCTAAATA
>G35JFLI02FNG06
GGTGAGTAACGCGTAAAGAACTTGCCCTGCAGACAGGGATAACAGACGGAAACGACTGATAATACCTGATACAATTGCCAGCACGCATGTGCCTAGCAATGAAAAGTAATGCTGCAGGAGAGCTTTGCGTCCTATTAGCTTGTTGGTGAGGTAACGGCTCACCAAGGCGATGATAGGTAGCCGGCCTGAGAGGGTGAACGGCCACAAGGGGACTGAGATACGGCCCTTACTCCTACGGGAGGCAGCAGTGGGGAATATTGGACAATGGGGGAAACCCTGATCCAGCAATTCTGTGTGCACGAAGAAGGTTTTCGGATTGTAAAGTGCTTTCAGCAGGGAAGAAGAAAGTGACGGTACCTGCAGAAGAAGCGACGGCTAAATA
>G35JFLI02I73AI
GGTGAGTAACGCGTAAAGAACTTGCCCTGCAGACAGGGATAACAGACGGAAACGACTGATAATACCTGATACAATTGCCAGCACGCATGTGCCTAGCAATGAAAAGTAATGCTGCAGGAGAGCTTTGCGTCCTATTAGCTTGTTGGTGAGGTAACGGCTCACCAAGGCGATGATAGGTAGCCGGCCTGAGAGGGTGAACGGCCACAAGGGGACTGAGATACGGCCCTTACTCCTACGGGAGGCAGCAGTGGGGAATATTGGACAATGGGGGAAACCCTGATCCAGCAATTCTGTGTGCACGAAGAAGGTTTTCGGATTGTAAAGTGCTTTCAGCAGGGAAGAAGAAAGTGACGGTACCTGCAGAAGAAGCGACGGCTAAATA
>GV2UCFN02IUST2
GGTGAGTAACGCGTAAAGAACTTGCCCTGCAGACAGGGATAACAGACGGAAACGACTGATAATACCTGATACAATTGCCAGCACGCATGTGCCTGGCAATGAAAAGTAATGCTGCAGGAGAGCTTTGCGTCCTATTAGCTTGTTGGTGAGGTAACGGCTCACCAAGGCGATGATAGGTAGCCGGCCTGAGAGGGTGAACGGCCACAAGGGGACTGAGATACGGCCCTTACTCCTACGGGAGGCAGCAGTGGGGAATATTGGACAATGGGGGAAACCCTGATCCAGCAATTCTGTGTGCACGAAGAAGGTTTTCGGATTGTAAAGTGCTTTCAGCAGGGAAGAAGAAAATGACGGTACCTGCAGAAGAAGCGACGGCTAAATA
>G3BZQ8102IRHNM
GGTGAGTAACGCGTAAGAACTTGCCCTGCAGACAGGGATAACAGACGGAACGACTGATAATACCTGATACAATTGCCAGCACGCATGTGCCCGGCAATGAAAAGTAATGCTGCAGGAGAGCTTTGCGTCCTATTAGCTTGTTGGTGAGGTAACGGCTCACCAAGGCGATGATAGGTAGCCGGCCTGAGAGGGTGAACGGCCACAAGGGGACTGAGATACGGCCCTTACTCCTACGGGAGGCAGCAGTGGGGAATATTGGACAATGGGGGGAACCCTGATCCAGCAATTCTGTGTGCACGAAGAAGGTTTTCGGATTGTAAAGTGCTTTCAGCAGGGAAGAAGGAAGTGACGGTACCTGCAGAAGAAGCGACGGCTAAATA
>G35JFLI02IHLL0
GGTGAGTAACGCGTAAAGAACTTGCCCTGCAGACAGGGATAACAGACGGAAACGACTGATAATACCTGATACAATTGCCAGCACGCATGTGCCCGGCAATGAAAAGTAATGCTGCAGGAGAGCTTTGCGTCCTATTAGCTTGTTGGTGGGGTAACGGCTCACCAAGGCGATGATAGGTAGCCGGCCTGAGAGGGTGAACGGCCACAAGGGGACTGAGATACGGCCCTTACTCCTACGGGAGGCAGCAGTGGGGAATATTGGACAATGGGGGGAACCCTGATCCAGCAATTCTGTGTGCACGAAGAAGGTTTTCGGATTGTAAAGTGCTTTCAGCAGGGAAGAAGGAAGTGACGGTACCTGCAGAAGAAGCGACGGCTAAATA
>G3BZQ8102FXG6B
GGTGAGTAACGCGTAAAGAACTTGCCCTGCAGACAGGGATAACAGACGGAAACGACTGATAATACCTGATACAATTGCCAGCACGCATGTGCCCGGCAATGAAAAGTAATGCTGCAGGAGAGCTTTGCGTCCTATTAGCTTGTTGGTGGGGTAACGGCTCACCAAGGCGATGATAGGTAGCCGGCCTGAGAGGGTGAACGGCCACAAGGGGACTGAGATACGGCCCTTACTCCTACGGGAGGCAGCAGTGGGGAATATTGGACAATGGGGGGAACCCTGATCCAGCAATTCTGTGTGCACGAAGAAGGTTTTCGGATTGTAAAGTGCTTTCAGCAGGGAAGAAGGAAGTGACGGTACCTGCAGAAGAAGCGACGGCTAAATA
>GV2UCFN02IRVHK
GGTGAGTAACGCGTAAAGAACTTGCCCTGCAGACAGGGATAACAGACGGAAACGACTGATAATACCTGATACAATTGCCAGCACGCATGTGCTCGGCAATGAAAAGTAATGCTGCAGGAGAGCTTTGCGTCCTATTAGCTTGTTGGTGAGGTAACGGCTCACCAAGGCGATGATAGGTAGCCGGCCTGAGAGGGTGAACGGCCACAAGGGGACTGAGATACGGCCCTTACTCCTACGGGAGGCAGCAGTGGGGAATATTGGACAATGGGGGCAACCCTGATCCAGCAATTCTGTGTGCACGAAGAAGGTTTTCGGATTGTAAAGTGCTTTCAGCAGGGAAGAAGAAAATGACTGTACCTGCAGAAGAAGCGACGGCTAAATA
>GV2UCFN02GTCEM
GGTGAGTAACGCGTAAAGAACTTGCCCTGCAGACAGGGGTAACAGACGGAAACGACTGATAACACCTGATACAATTGCCAGCACGCATGTGCCCGGCAATGAAAAGTGATGCTGCAGGAGAGCTTTGCGTCCTATTAGCTTGTTGGTGAGGTAACGGCTCACCAAGGCGATGATAGGTAGCCGGCCTGAGAGGGTGAACGGCCACAAGGGGACTGAGATACGGCCCTTACTCCTACGGGAGGCAGCAGTGGGGAATATTGGACAATGGGGGAAACCCTGATCCAGCAATTCTGTGTGCACGAAGAAGGTTTTTGGATTGTAAAGTGCTTTCAGCAGGGAAGAAGAAAGTGACGGTACCTGCAGAAGAAGCGACGGCTAAATA
>GV2UCFN02GI81B
GGTGAGTAACGCGTAAAGAACTTGCCCTGCAGACAGGGATAACAGACGGAAACGACTGATAACACCTGATACAATTGCCGGCACGCATGTGTCCGGCAATGAAAAGTGATGCTGCAGGAGAGCTTTGCGTCCTATTAGCTTGTTGGTGAGGTAACGGCTCACCAAGGCGATGATAGGTAGCCGGCCTGAGAGGGTGAACGGCCACAAGGGGACTGAGATACGGCCCTTACTCCTACGGGAGGCAGCAGTGGGGAATATTGGACAATGGGGGAAACCCTGATCCAGCAATTCTGTGTGCACGAAGAAGGTTTTCGGATTGTAAAGTGCTTTCAGCAGGGAAGAAGAAAGTGACGGTACCTGCAGAAGAAGCGACGGCTAAATA
>GV2UCFN02F2L8G
GGTGAGTAACGCGTAAAGAACTTGCCCTGCAGACAGGGATAACAGACGGAAACGACTGATAACACCTGATACAATTGCCGGCACGCATGTGTCCGGCAATGAAAAGTGATGCTGCAGGAGAGCTTTGCGTCCTATTAGCTTGTTGGTGAGGTAACGGCTCACCAAGGCGATGATAGGTAGCCGGCCTGAGAGGGTGAACGGCCACAAGGGGACTGAGATACGGCCCTTACTCCTACGGGAGGCAGCAGTGGGGAATATTGGACAATGGGGGAAACCCTGATCCAGCAATTCTGTGTGCACGAAGAAGGTTTTCGGATTGTAAAGTGCTTTCAGCAGGGAAGAAGAAAGTGACGGTACCTGCAGAAGAAGCGACGGCTAAATA
>GV2UCFN02GTM82
GGTGAGTAACGCGTAAAGAACTTGCCCTGCAGACAGGGATAACAGACGGAAACGACTGATAACACCTGATACAATTGCCGGCACGCATGTGTCCGGCAATGAAAAGTGATGCTGCAGGAGAGCTTTGCGTCCTATTAGCTTGTTGGTGAGGTAACGGCTCACCAAGGCGATGATAGGTAGCCGGCCTGAGAGGGTGAACGGCCACAAGGGGACTGAGATACGGCCCTTACTCCTACGGGAGGCAGCAGTGGGGAATATTGGACAATGGGGGAAACCCTGATCCAGCAATTCTGTGTGCACGAAGAAGGTTTTCGGATTGTAAAGTGCTTTCAGCAGGGAAGAAGAAAGTGACGGTACCTGCAGAAGAAGCGACGGCTAAATA
>GV2UCFN02FQI4N
GGTGAGTAACGCGTAAAGAACTTGCCCTGCAGACAGGGATAACAGACGGAAACGACTGATAACACCTGATACAATTGCCGGCACGCATGTGTCCGGCAATGAAAAGTGATGCTGCAGGAGAGCTTTGCGTCCTATTAGCTTGTTGGTGAGGTAACGGCTCACCAAGGCGATGATAGGTAGCCGGCCTGAGAGGGTGAACGGCCACAAGGGGACTGAGATACGGCCCTTACTCCTACGGGAGGCAGCAGTGGGGAATATTGGACAATGGGGGAAACCCTGATCCAGCAATTCTGTGTGCACGAAGAAGGTTTTCGGATTGTAAAGTGCTTTCAGCAGGGAAGAAGAAAGTGACGGTACCTGCAGAAGAAGCGACGGCTAAATA
>GV2UCFN02GCOL7
GGTGAGTAACGCGTAAAGAACTTGCCCTGCAGACAGGGATAACAGACGGAAACGACTGATAACACCTGATACAATTGCCGGCACGCATGTGTCCGGCAATGAAAAGTGATGCTGCAGGAGAGCTTTGCGTCCTATTAGCTTGTTGGTGAGGTAACGGCTCACCAAGGCGATGATAGGTAGCCGGCCTGAGAGGGTGAACGGCCACAAGGGGACTGAGATACGGCCCTTACTCCTACGGGAGGCAGCAGTGGGGAATATTGGACAATGGGGGAAACCCTGATCCAGCAATTCTGTGTGCACGAAGAAGGTTTTCGGATTGTAAAGTGCTTTCAGCAGGGAAGAAGAAAGTGACGGTACCTGCAGAAGAAGCGACGGCTAAATA
>G3BZQ8102F8JT8
GGTGAGTAACGCGTAAAGAACTTGCCCTGCAGACAGGGATAACAGACGGAAACGACTGATAACACCTGATACAATTGCCAGCACGCATGTGCCCGGCAATGAAAAAGTGATGCTGCAGGAGAGCTTTGCGTCCTATTAGCTTGTTGGTGAGGTAACGGCTCACCAAGGCGATGATAGGTAGCCGGCCTGAGAGGGTGAACGGCCACAAGGGGACTGAGATACGGCCCTTACTCCTACGGGAGGCAGCAGTGGGGAATATTGGACAATGGGGGAAACCCTGATCCAGCAATTCTGTGTGCACGAAGAAGGTTTTCGGATTGTAAAGTGCTTTCAGCAGGGAAGAAGAAAGTGACGGTACCTGCAGAAGAAGCGACGGCTAAATA
>G35JFLI02G8TEO
GGTGAGTAACGCGTAAAGAACTTGCCCTGCAGACAGGGATAACAGACGGAAACGACTGATAACACCTGATACAATTGCCAGCACGCATGTGCCCGGCAATGAAAAAGTGATGCTGCAGGAGAGCTTTGCGTCCTATTAGCTTGTTGGTGAGGTAACGGCTCACCAAGGCGATGATAGGTAGCCGGCCTGAGAGGGTGAACGGCCACAAGGGGACTGAGATACGGCCCTTACTCCTACGGGAGGCAGCAGTGGGGAATATTGGACAATGGGGGAAACCCTGATCCAGCAATTCTGTGTGCACGAAGAAGGTTTTCGGATTGTAAAGTGCTTTCAGCAGGGAAGAAGAAAGTGACGGTACCTGCAGAAGAAGCGACGGCTAAATA
>G35JFLI02GNFP4
GGTGAGTAACGCGTAAAGAACTTGCCCTGCAGACAGGGATAACAGACGGAAACGACTGATAACACCTGATACAATTGCCAGCACGCATGTGCCCGGCAATGAAAAAGTGATGCTGCAGGAGAGCTTTGCGTCCTATTAGCTTGTTGGTGAGGTAACGGCTCACCAAGGCGATGATAGGTAGCCGGCCTGAGAGGGTGAACGGCCACAAGGGGACTGAGATACGGCCCTTACTCCTACGGGAGGCAGCAGTGGGGAATATTGGACAATGGGGGAAACCCTGATCCAGCAATTCTGTGTGCACGAAGAAGGTTTTCGGATTGTAAAGTGCTTTCAGCAGGGAAGAAGAAAGTGACGGTACCTGCAGAAGAAGCGACGGCTAAATA
>GV2UCFN02JCVPJ
GGTGAGTAACGCGTAAAGAACTTGCCCTGCAGACAGGGATAACAGACGGAAACGACTGATAATACCTGATACAATTGCCAGCACGCATGTGCTCGGCAATGAAAAAGTGATGCTGCAGGAGAGCTTTGCGTCCTATTAGCTTGTTGGTGAGGTAACGGCTCACCAAGGCGATGATAGGTAGCCGGCCTGAGAGGGTGAACGGCCACAAGGGGACTGAGATACGGCCCTTACTCCTACGGGAGGCAGCAGTGGGGAATATTGGACAATGGGGGAAACCCTGATCCAGCAATTCTGTGTGCACGAAGAAGGTTTTCGGATTGTAAAGTGCTTTCAGCAGGGAAGAAGAAAGTGACGGTACCTGCAGAAGAAGCGACGGCTAAATA
>GV2UCFN02G1C0E
GGTGAGTAACGCGTAAAGAACTTGCCCTGCAGACAGGGATAACAGACGGAAACGACTGATAATACCTGATACAATTGCTAGCACGCATGTGCCCGGCAATGAAAAAGTGATGCTGCAGGAGAGCTTTGCGTCCTATTAGCTTGTTGGTGAGGTAACGGCTCACCAAGGCGATGATAGGTAGCCGGCCTGAGAGGGTGAACGGCCACAAGGGGACTGAGATACGGCCCTTACTCCTACGGGAGGCAGCAGTGGGGAATATTGGACAATGGGGGCAACCCTGATCCAGCAATTCTGTGTGCACGAAGAAGGTTTTCGGATTGTAAAGTGCTTTCAGCAGGGAAGAAGAAAGTGACGGTACCTGCAGAAGAAGCGACGGCTAAATA
>GV2UCFN02J4M0F
GGTGAGTAACGCGTAAAGAACTTGCCCTGCAGACAGGGATAACAGACGGAAACGACTGATAATACCTGATACAATTGCTAGCACGCATGTGCCCGGCAATGAAAAAGTGATGCTGCAGGAGAGCTTTGCGTCCTATTAGCTTGTTGGTGAGGTAACGGCTCACCAAGGCGATGATAGGTAGCCGGCCTGAGAGGGTGAACGGCCACAAGGGGACTGAGATACGGCCCTTACTCCTACGGGAGGCAGCAGTGGGGAATATTGGACAATGGGGGCAACCCTGATCCAGCAATTCTGTGTGCACGAAGAAGGTTTTCGGATTGTAAAGTGCTTTCAGCAGGGAAGAAGAAAGTGACGGTACCTGCAGAAGAAGCGACGGCTAAATA
>G3BZQ8102F13MY
GGTGAGTAACGCGTAAGAACTTACCCTGCAGACAGGGATAACAGACGGAAACGACTGATAATACCTGATACAATTGCCAGCACGCATGTGCCCGGCAATGAAAAGTGATGCTGCAGGAGAGCTTTGCGTCCTATTAGCTTGTTGGTGAGGTAACGGCTCACCAAGGCGATGATAGGTAGCGGCCTGAGAGGGTGAACGGCCACAAGGGGACTGAGATACGGCCCTTACTCCTACGGGAGGCAGCAGTGGGGAATATTGGACAATGGGGGGCAACCCTGATCCAGCAATTCTGTGTGCACGAAGAAGGTTTTCGGATTGTAAAGTGCTTTCAGCAGGGAAGAAGAAAGTGACGGTACCTGCAGAAGAAGCGACGGCTAAATA
>G35JFLI02HGEUI
GGTGAGTAACGCGTAAGAACTTACCCTGCAGACAGGGATAACAGACGGAAACGACTGATAATACCTGATACAATTGCCAGCACGCATGTGCCCGGCAATGAAAAGTGATGCTGCAGGAGAGCTTTGCGTCCTATTAGCTTGTTGGTGAGGTAACGGCTCACCAAGGCGATGATAGGTAGCGGCCTGAGAGGGTGAACGGCCACAAGGGGACTGAGATACGGCCCTTACTCCTACGGGAGGCAGCAGTGGGGAATATTGGACAATGGGGGGCAACCCTGATCCAGCAATTCTGTGTGCACGAAGAAGGTTTTCGGATTGTAAAGTGCTTTCAGCAGGGAAGAAGAAAGTGACGGTACCTGCAGAAGAAGCGACGGCTAAATA
>GV2UCFN02HY2S8
GGTGAGTAACGCGTAAAGAACTTGCCCTGCAGACAGGGATAACAGACGGAAACGACTGATAATACCTGATATAATTGCCAGCACGCATGTGCCCAGCAATGAAAAGTGATGCTGCAGGAGAGCTTTGCGTCCTATTAGCTTGTTGGTGAGGTAATGGCTCACCAAGGCGATGATAGGTAGCCGGCCTGAGAGGGTGAACGGCCACAAGGGGACTGAGATACGGCCCTTACTCCTACGGGAGGCAGCAGTGGGGAATATTGGACAATGGGGGCAACCCTGATCCAGCAATTCTGTGTGCACGAAGAAGGTTTTCGGATTGTAAAGTGCTTTCAGCAGGGAAGAAGAGAATGACGGTACCTGCAAAAGAAGCGACGGCTAAATA
>GV2UCFN02HJG17
GGTGAGTAACGCGTAAAGAACTTGCCCCGCAGACAGGGATAACAGACGGAAACGACTGATAAAACCTGATATAATTGCCAGCACGCATGTGCCCAGCAATGAAAAGTGATGCTGCAGGAGAGCTTTGCGTCCTATTAGCTTGTTGGTGAGGTAACGGCTCACCAAGGCGATGATAGGTAGCCGGCCTGAGAGGGTGAACGGCCACAAGGGGACTGAGATACGGCCCTTACTCCTACGGGAGGCAGCAGTGGGGAATATTGGACAATGGGGGCAACCCTGATCCAGCAATTCTGTGTGCACGAAGAAGGTTTTCGGATTGTAAAGTGCTTTCAGCAGGGAAGAAGAAAGTGACGGTACCTGCAGAAGAAGCGACGGCTAAATA
>GV2UCFN02G5W5E
GGTGAGTAACGCGTAAAGAACTTGCCCTGCAGACAGGGATAACAGACGGAAACGACTGATAATACCTGATATAATTGCCAGCACGCATGTGCCCAGCAATGAAAAGTGATGCTGCAGGAGAGCTTTGCGTCCTATTAGCTTGTTGGTGAGGTAATGGCTCACCAAGGCGATGATAGGTAGCCGGCCTGAGAGGGTGAACGGCCACAAGGGGACTGAGATACGGCCCTTACTCCTACGGGAGGCAGCAGTGGGGAATATTGGACAATGGGGGCAACCCTGATCCAGCAATTCTGTGTGCACGAAGAAGGTTTTCGGATTGTAAAGTGCTTTCAGCAGGGAAGAAGAAAGTGACGGTACCTGCAGAAGAAGCGACGGCTAAATA
>GV2UCFN02F5DFN
GGTGAGTAACGCGTAAAGAACTTGCCCTGCAGACAGGGATAACAGACGGAAACGACTGATAATACCTGATATAATTGCCAGCACGCATGTGCCCAGCAATGAAAAGTGATGCTGCAGGAGAGCTTTGCGTCCTATTAGCTTGTTGGTGAGGTAATGGCTCACCAAGGCGATGATAGGTAGCCGGCCTGAGAGGGTGAACGGCCACAAGGGGACTGAGATACGGCCCTTACTCCTACGGGAGGCAGCAGTGGGGAATATTGGACAATGGGGGCAACCCTGATCCAGCAATTCTGTGTGCACGAAGAAGGTTTTCGGATTGTAAAGTGCTTTCAGCAGGGAAGAAGAAAGTGACGGTACCTGCAGAAGAAGCGACGGCTAAATA
>GV2UCFN02J0CWM
GGTGAGTAACGCGTAAAGAACTTGCCCTGCAGACAGGGATAACAGACGGAAACGACTGATAATACCTGATATAATTGCCAGCACGCATGTGCCCAGCAATGAAAAGTGATGCTGCAGGAGAGCTTTGCGTCCTATTAGCTTGTTGGTGAGGTAATGGCTCACCAAGGCGATGATAGGTAGCCGGCCTGAGAGGGTGAACGGCCACAAGGGGACTGAGATACGGCCCTTACTCCTACGGGAGGCAGCAGTGGGGAATATTGGACAATGGGGGCAACCCTGATCCAGCAATTCTGTGTGCACGAAGAAGGTTTTCGGATTGTAAAGTGCTTTCAGCAGGGAAGAAGAAAGTGACGGTACCTGCAGAAGAAGCGACGGCTAAATA
>GV2UCFN02G1EZ3
GGTGAGTAACGCGTAAAGAACTTGCCCTGCAGACAGGGATAACAGACGGAAACGACTGATAATACCTGATATAATTGCCAGCACGCATGTGCCCAGCAATGAAAAGTGATGCTGCAGGAGAGCTTTGCGTCCTATTAGCTTGTTGGTGAGGTAATGGCTCACCAAGGCGATGATAGGTAGCCGGCCTGAGAGGGTGAACGGCCACAAGGGGACTGAGATACGGCCCTTACTCCTACGGGAGGCAGCAGTGGGGAATATTGGACAATGGGGGCAACCCTGATCCAGCAATTCTGTGTGCACGAAGAAGGTTTTCGGATTGTAAAGTGCTTTCAGCAGGGAAGAAGAAAGTGACGGTACCTGCAGAAGAAGCGACGGCTAAATA
>GV2UCFN02FTU8P
GGTGAGTAACGCGTAAAGAACTTGCCCTGCAGACAGGGATAACAGACGGAAACGACTGATAATACCTGATATAATTGCCAGCACGCATGTGCCCAGCAATGAAAAGTGATGCTGCAGGAGAGCTTTGCGTCCTATTAGCTTGTTGGTGAGGTAATGGCTCACCAAGGCGATGATAGGTAGCCGGCCTGAGAGGGTGAACGGCCACAAGGGGACTGAGATACGGCCCTTACTCCTACGGGAGGCAGCAGTGGGGAATATTGGACAATGGGGGCAACCCTGATCCAGCAATTCTGTGTGCACGAAGAAGGTTTTCGGATTGTAAAGTGCTTTCAGCAGGGAAGAAGAAAGTGACGGTACCTGCAGAAGAAGCGACGGCTAAATA
>GV2UCFN02F2X0X
GGTGAGTAACGCGTAAAGAACTTGCCCTGCAGACAGGGATAACAGACGGAAACGACTGATAATACCTGATATAATTGCCAGCACGCATGTGCCCAGCAATGAAAAGTGATGCTGCAGGAGAGCTTTGCGTCCTATTAGCTTGTTGGTGAGGTAATGGCTCACCAAGGCGATGATAGGTAGCCGGCCTGAGAGGGTGAACGGCCACAAGGGGACTGAGATACGGCCCTTACTCCTACGGGAGGCAGCAGTGGGGAATATTGGACAATGGGGGCAACCCTGATCCAGCAATTCTGTGTGCACGAAGAAGGTTTTCGGATTGTAAAGTGCTTTCAGCAGGGAAGAAGAAAGTGACGGTACCTGCAGAAGAAGCGACGGCTAAATA
>GV2UCFN02JJELH
GGTGAGTAACGCGTAAAGAACTTGCCCTGCAGACAGGGATAACAGACGGAAACGACTGATAATACCTGATATAATTGCCAGCACGCATGTGCCCAGCAATGAAAAGTGATGCTGCAGGAGAGCTTTGCGTCCTATTAGCTTGTTGGTGAGGTAATGGCTCACCAAGGCGATGATAGGTAGCCGGCCTGAGAGGGTGAACGGCCACAAGGGGACTGAGATACGGCCCTTACTCCTACGGGAGGCAGCAGTGGGGAATATTGGACAATGGGGGCAACCCTGATCCAGCAATTCTGTGTGCACGAAGAAGGTTTTCGGATTGTAAAGTGCTTTCAGCAGGGAAGAAGAAAGTGACGGTACCTGCAGAAGAAGCGACGGCTAAATA
>GV2UCFN02IIP5A
GGTGAGTAACGCGTAAAGAACTTGCCCTGCAGACAGGGATAACAGACGGAAACGACTGATAATACCTGATATAATTGCCAGCACGCATGTGCCCAGCAATGAAAAGTGATGCTGCAGGAGAGCTTTGCGTCCTATTAGCTTGTTGGTGAGGTAATGGCTCACCAAGGCGATGATAGGTAGCCGGCCTGAGAGGGTGAACGGCCACAAGGGGACTGAGATACGGCCCTTACTCCTACGGGAGGCAGCAGTGGGGAATATTGGACAATGGGGGCAACCCTGATCCAGCAATTCTGTGTGCACGAAGAAGGTTTTCGGATTGTAAAGTGCTTTCAGCAGGGAAGAAGAAAGTGACGGTACCTGCAGAAGAAGCGACGGCTAAATA
>GV2UCFN02I9H0J
GGTGAGTAACGCGTAAAGAACTTGCCCTGCAGACAGGGATAACAGACGGAAACGACTGATAATACCTGATATAATTGCCAGCACGCATGTGCCCAGCAATGAAAAGTGATGCTGCAGGAGAGCTTTGCGTCCTATTAGCTTGTTGGTGAGGTAATGGCTCACCAAGGCGATGATAGGTAGCCGGCCTGAGAGGGTGAACGGCCACAAGGGGACTGAGATACGGCCCTTACTCCTACGGGAGGCAGCAGTGGGGAATATTGGACAATGGGGGCAACCCTGATCCAGCAATTCTGTGTGCACGAAGAAGGTTTTCGGATTGTAAAGTGCTTTCAGCAGGGAAGAAGAAAGTGACGGTACCTGCAGAAGAAGCGACGGCTAAATA
>GV2UCFN02F23Z0
GGTGAGTAACGCGTAAAGAACTTGCCCTGCAGACAGGGATAACAGACGGAAACGACTGATAATACCTGATATAATTGCCAGCACGCATGTGCCCAGCAATGAAAAGTGATGCTGCAGGAGAGCTTTGCGTCCTATTAGCTTGTTGGTGAGGTAATGGCTCACCAAGGCGATGATAGGTAGCCGGCCTGAGAGGGTGAACGGCCACAAGGGGACTGAGATACGGCCCTTACTCCTACGGGAGGCAGCAGTGGGGAATATTGGACAATGGGGGCAACCCTGATCCAGCAATTCTGTGTGCACGAAGAAGGTTTTCGGATTGTAAAGTGCTTTCAGCAGGGAAGAAGAAAGTGACGGTACCTGCAGAAGAAGCGACGGCTAAATA
>GV2UCFN02FPPER
GGTGAGTAACGCGTAAAGAACTTGCCCTGCAGACAGGGATAACAGACGGAAACGACTGATAATACCTGATATAATTGCCAGCACGCATGTGCCCAGCAATGAAAAGTGATGCTGCAGGAGAGCTTTGCGTCCTATTAGCTTGTTGGTGAGGTAATGGCTCACCAAGGCGATGATAGGTAGCCGGCCTGAGAGGGTGAACGGCCACAAGGGGACTGAGATACGGCCCTTACTCCTACGGGAGGCAGCAGTGGGGAATATTGGACAATGGGGGCAACCCTGATCCAGCAATTCTGTGTGCACGAAGAAGGTTTTCGGATTGTAAAGTGCTTTCAGCAGGGAAGAAGAAAGTGACGGTACCTGCAGAAGAAGCGACGGCTAAATA
>GV2UCFN02F09MB
GGTGAGTAACGCGTAAAGAACTTGCCCTGCAGACAGGGATAACAGACGGAAACGACTGATAATACCTGATATAATTGCCAGCACGCATGTGCCCAGCAATGAAAAGTGATGCTGCAGGAGAGCTTTGCGTCCTATTAGCTTGTTGGTGAGGTAATGGCTCACCAAGGCGATGATAGGTAGCCGGCCTGAGAGGGTGAACGGCCACAAGGGGACTGAGATACGGCCCTTACTCCTACGGGAGGCAGCAGTGGGGAATATTGGACAATGGGGGCAACCCTGATCCAGCAATTCTGTGTGCACGAAGAAGGTTTTCGGATTGTAAAGTGCTTTCAGCAGGGAAGAAGAAAGTGACGGTACCTGCAGAAGAAGCGACGGCTAAATA
>GV2UCFN02IN1US
GGTGAGTAACGCGTAAAGAACTTGCCCTGCAGACAGGGATAACAGACGGAAACGACTGATAATACCTGATATAATTGCCAGCACGCATGTGCCCAGCAATGAAAAGTGATGCTGCAGGAGAGCTTTGCGTCCTATTAGCTTGTTGGTGAGGTAATGGCTCACCAAGGCGATGATAGGTAGCCGGCCTGAGAGGGTGAACGGCCACAAGGGGACTGAGATACGGCCCTTACTCCTACGGGAGGCAGCAGTGGGGAATATTGGACAATGGGGGCAACCCTGATCCAGCAATTCTGTGTGCACGAAGAAGGTTTTCGGATTGTAAAGTGCTTTCAGCAGGGAAGAAGAAAGTGACGGTACCTGCAGAAGAAGCGACGGCTAAATA
>GV2UCFN02HKE14
GGTGAGTAACGCGTAAAGAACTTGCCCTGCAGACAGGGATAACAGACGGAAACGACTGATAATACCTGATATAATTGCCAGCACGCATGTGCCCAGCAATGAAAAGTGATGCTGCAGGAGAGCTTTGCGTCCTATTAGCTTGTTGGTGAGGTAATGGCTCACCAAGGCGATGATAGGTAGCCGGCCTGAGAGGGTGAACGGCCACAAGGGGACTGAGATACGGCCCTTACTCCTACGGGAGGCAGCAGTGGGGAATATTGGACAATGGGGGCAACCCTGATCCAGCAATTCTGTGTGCACGAAGAAGGTTTTCGGATTGTAAAGTGCTTTCAGCAGGGAAGAAGAAAGTGACGGTACCTGCAGAAGAAGCGACGGCTAAATA
>GV2UCFN02JQCRJ
GGTGAGTAACGCGTAAAGAACTTGCCCTGCAGACAGGGATAACAGACGGAAACGACTGATAATACCTGATATAATTGCCAGCACGCATGTGCCCAGCAATGAAAAGTGATGCTGCAGGAGAGCTTTGCGTCCTATTAGCTTGTTGGTGAGGTAATGGCTCACCAAGGCGATGATAGGTAGCCGGCCTGAGAGGGTGAACGGCCACAAGGGGACTGAGATACGGCCCTTACTCCTACGGGAGGCAGCAGTGGGGAATATTGGACAATGGGGGCAACCCTGATCCAGCAATTCTGTGTGCACGAAGAAGGTTTTCGGATTGTAAAGTGCTTTCAGCAGGGAAGAAGAAAGTGACGGTACCTGCAGAAGAAGCGACGGCTAAATA
>GV2UCFN02JBL7W
GGTGAGTAGCGCGTAAAGAACTTGCCCTGCAGACAGGGATAACAGACGGAAACGACTGACAACACCTGATACAATTGCCAGCACGCATGTGCCCGGCAATGAAAAGTGATGCTGCAGGAGAGCTTTGCGTCCTATTAGCTTGTTGGTGAGGTAACGGCTCACCAAGGCGATGATAGGTAGCCGGCCTGAGAGGGTGAACGGCCACAAGGGGACTGAGATACGGCCCTTACTCCTACGGGAGGCAGCAGTGGGGAATATTGGACAATGGGGGCAACCCTGATCCAGCAATTCTGTGTGCACGAAGAAGGTTTTCGGATTGTAAAGTGCTTTCAGCAGGGAAGAAGAAAGTGACGGTACCTGCAGAAGAAGCGACGGCTAAATA
>G3BZQ8102JKATK
GGTGAGTAACGCGTAAGAACTTGCCCTGCAGATAGGGATAACAGACGGAAACGACTGATAATACCTGATACAATTGCCAGCATGCATGTGCCCGGCAATGAAAAGTGATGCTGCAGGAGAGCTTTGCGTCCTATTAGCTTGTTGGTGAGGTAACGGCTCACCAAGGCGATGATAGGTAGCCGGCCTGAGAGGGTGAACGGCCACAAGGGGACTGAGATACGGCCCTTACTCCTACGGGAGGCAGCAGTGGGGAATATTGGACAATGGGGGCAACCCTGATCCAGCAATTCTGTGTGCACGAAGAAGGTTTTCGGATTGTAAAGTGCTTTCAGCAGGGAAGAAGAAAGTGACGGTACCTGCAGAAGAAGCGACGGCTAAATA
>G3BZQ8102HRYAW
GGTGAGTAACGCGTAAAGAACTTGCCTTGCAGACAGGGATAACAGACGGAAACGACTGATAATACCTGATACAATTGCCAGCACGCATGTGCCTGGCAATGAAAAGTGATGCTGCAGGAGAGCTTTGCGTCCTATTAGCTTGTTGGTGAGGTAACAGCTCACCAAGGCGATGATAGGTAGCCGGCCTGAGAGGGTGAACGGCCACAAGGGGACTGAGATACGGCCCTTACTCCTACGGGAGGCAGCAGTGGGGAATATTGGACAATGGGGGCAACCCTGATCCAGCAATTCTGTGTGCACGAAGAAGGTTTTCGGATTGTAAAGTGCTTTCAGCAGGGAAGAAGAAAGTGACGGTACCTGCAGAAGAAGCGACGGCTAAATA
>G35JFLI02HXDRY
GGTGAGTAACGCGTAAAGAACTTGCCTTGCAGACAGGGATAACAGACGGAAACGACTGATAATACCTGATACAATTGCCAGCACGCATGTGCCTGGCAATGAAAAGTGATGCTGCAGGAGAGCTTTGCGTCCTATTAGCTTGTTGGTGAGGTAACAGCTCACCAAGGCGATGATAGGTAGCCGGCCTGAGAGGGTGAACGGCCACAAGGGGACTGAGATACGGCCCTTACTCCTACGGGAGGCAGCAGTGGGGAATATTGGACAATGGGGGCAACCCTGATCCAGCAATTCTGTGTGCACGAAGAAGGTTTTCGGATTGTAAAGTGCTTTCAGCAGGGAAGAAGAAAGTGACGGTACCTGCAGAAGAAGCGACGGCTAAATA
>GV2UCFN02G9FU9
GGTGAGTAACGCGTAAAGAACTTGCCCTGCAGACAGGGATAACAGACGGAAACGACTGATAATACCTGATACAATTGCCAGCACGCATGTGCCCGGCAATGAAAAGTGATGCTGCAGGAGAGCTTTGCGTCCTATTAGCTTGTTGGTGAGGTAACGGCTCACCAAGGCGATGATAGGTAGCCGGCCTGAGAGGGTGAACGGCCACAAGGGGACTGAGATACGGCCCTTAAAACTCCTACGGGAGGCAGCAGTGGGGAATATTGGACAATGGGGGCAACCCTGATCCAGCAATTCTGTGTGCACGAAGAAGGTTTTCGGATTGTAAAGTGCTTTCAGCAGGGAAGAAGAAAGTGACGGTACCTGCAGAAGAAGCGACGGCTAAATA
>GV2UCFN02GZ5VU
GGTGAGTAACGCGTAAAGAACTTGCCCTGCAGTCTGGGATAACAGACGGAAACGACTGATAATACCTGATACAATTGCCAGCACGCATGTGCCCGGCAATGAAAAGTGATGCTGCAGGAGAGCTTTGCGTCCTATTAGCTTGTTGGTGAGGTAATGGCTCACCAAGGCGATGATAGGTAGCCGGCCTGAGAGGGTGAACGGCCACAAGGGGACTGAGATACGGCCCTTACTCCTACGGGAGGCAGCAGTGGGGAATATTGGACAATGGGGGCAACCCTGATCCAGCAATTCTGTGTGCACGAAGAAGGTTTTCGGATTGTAAAGTGCTTTCAGCAGGGAAGAAGAAAGTGACGGTACCTGCAGAAGAAGCGACGGCTAAATA
>GV2UCFN02G8FEC
GGTGAGTAACGCGTAAAGAACTTGCCCTGCAGTCTGGGATAACAGACGGAAACGACTGATAATACCTGATACAATTGCCAGCACGCATGTGCCCGGCAATGAAAAGTGATGCTGCAGGAGAGCTTTGCGTCCTATTAGCTTGTTGGTGAGGTAATGGCTCACCAAGGCGATGATAGGTAGCCGGCCTGAGAGGGTGAACGGCCACAAGGGGACTGAGATACGGCCCTTACTCCTACGGGAGGCAGCAGTGGGGAATATTGGACAATGGGGGCAACCCTGATCCAGCAATTCTGTGTGCACGAAGAAGGTTTTCGGATTGTAAAGTGCTTTCAGCAGGGAAGAAGAAAGTGACGGTACCTGCAGAAGAAGCGACGGCTAAATA
>G35JFLI02I7NDM
GGTGAGTAACGCGTAAAGAACTTGCCCTGCAGACAGGATAACAGACGGAAACGACTGATAATACCTGATACAATTGCCAGCACGCATGTGCCCGGCAATGAAAGTGATGCTGCAGGAGAGCTTTGCGTCCTATTAGCTTGTTGGTGAGGTAACGGCTCACCAAGGCGATGATAGGTAGCCGGCCTGAGAGGGTGAACGGCCACAAGGGGACTGAGATACGGCCCTTACTCCTACGGGAGGCAGCAGTGGGGAATATTGGACAATGGGGGCAACCCTGATCCAGCAATTCTGTGTGCACGAAGAAGGTTTTCGGATTGTAAAGTGCTTTCAGCAGGGAAGAAGAGAATGACGGTACCTGCAGAAGAAGCGACGGCTAAATA
>GV2UCFN02F4WLU
GGTGAGTAACGCGTAAAGAACTTGCCCTGCAGACAGGGATAACAGACGGAAACGACTGATAATACCTGATACAATTGCCAGCACGCATGTGCCCGGCAATGAAAAGTGATGCTGCAGGAGAGCTTTGCGTCCTATTAGCTTGTTGGTGAGGTAACGGCTCACCAAGGCGATGATAGGTAGCCGGCCTGAGAGGGTGAACGGCCACAAGGGGACTGAGATACGGCCCTTACTCCTACGGGAGGCAGCAGTGGGGAATATTGGACAATGGGGGAAACCCTGATCCAGCAATTCTGTGTGCACGAAGAAGGTTTTCGGATTGTAAAGTGCTTTCAGCAGGGAAGAAGAGAATGACGGTACCTGCAGAAGAAGCGACGGCTAAATA
>G35JFLI02HEDXT
GGTGAGTAACGCGTAAAGAACTTGCCCTGCAGACAGGGATAACAGACGGAAACGACTGATAATACCTGATACAATTGCCAGCACGCATGTGCCCGGCAATGAAAAGTGATGCTGCAGGAGAGCTTTGCGTCCTATTAGCTTGTTGGTGAGGTAATGGCTCACCAAGGCGATGATAGGTAGCCGGCCTGAGAGGGTGAACGGCCACAAGGGGACTGAGATACGGCCCTTACTCCTACGGGAGGCAGCAGTGGGGAATATTGGACAATGGGGGCAACCCTGATCCAGCAATTCTGTGTGCACGAAGAAGGTTTTCGGATTGTAAAGTGCTTTCAGCAGGGAAGAAGAGAATGACGGTACCTGCAGAAGAAGCGACGGCTAAATA
>GV2UCFN02IM2AF
GGTGAGTAACGCGTAAAGAACTTGCCCTGCAGACAGGGATAACAGACGGAAACGACTGATAATACCTGATACAATTGCCAGCACGCATGTGCCCGGCAATGAAAAGTGATGCTGCAGGAGAGCTTTGCGTCCTATTAGCTTGTTGGTGAGGTAACGGCTCACCAAGGCGATGATAGGTAGCCGGCCTGAGAGGGTGAACGGCCACAAGGGGACTGAGATACGGCCCTTACTCCTACGGGAGGCAGCAGTGGGGAATATTGGACAATGGGGGCAACCCTGATCCAGCAATTCTGTGTGCACGAAGAAGGTTTTCGGATTGTAAAGTGCTTTCAGCAGGGAAGAAGAGAATGACGGTACCTGCAGAAGAAGCGACGGCTAAATA
>GV2UCFN02HRCV8
GGTGAGTAACGCGTAAAGAACTTACCCTGCAGACAGGGATAACAGACGGAAACGACTGATAATACCTGATATAATTGCCAGCACGCATGTGCCCGGCAATGAAAAGTAATGCTGCAGGAGAGCTTTGCGTCCTATTAGCTTGTTGGTGAGGTAACGGCTCACCAAGGCGATGATAGGTAGCCGGCCTGAGAGGGTGAACGGCCACAAGGGGACTGAGATACGGCCCTTACTCCTACGGGAGGCAGCAGTGGGGAATATTGGACAATGGGGGCAACCCTGATCCAGCAATTCTGTGTGCACGAAGAAGGTTTTCGGATTGTAAAGTGCTTTCAGCAGGGAAGAAGAAAGTGACGGTACCTGCAGAAGAAGCGACGGCTAAATA
>G35JFLI02HKAN7
GGTGAGTAACGCGTAAAGAACTTACCCTGCAGACAGGGATAACAGACGGAAACGACTGATAATACCTGATACAATTGCCAGCACGCATGTGCCGGCAATGAAAAGTAATGCTGCAGGAGAGCTTTGCGTCCTATTAGCTTGTTGGTGAGGTAACGGCTCACCAAGGCGATGATAGGTAGCCGGCCTGAGAGGGTGAACGGCCACAAGGGGACTGAGATACGGCCCTTACTCCTACGGGAGGCAGCAGTGGGGAATATTGGACAATGGGGGAAACCCTGATCCAGCAATTCTGTGTGCACGAAGAAGGTTTTCGGATTGTAAAGTGCTTTCAGCAGGGAAGAAGAAAGTGACGGTACCTGCAGAAGAAGCGACGGCTAAATA
>GV2UCFN02GG4RF
GGTGAGTAACGCGTAAAGAACTTACCCTGCAGACAGGGATAACAGACGGAAACGACTGATAATACCTGATACAATTGCCAGCACGCATGTGCCCGGCAATGAAAAGTAATGCTGCAGGAGAGCTTTGCGTCCTATTAGCTTGTTGGTGAGGTAACGGCTCACCAAGGCGATGATAGGTAGCCGGCCTGAGAGGGTGAACGGCCACAAGGGGACTGAGATACGGCCCTTACTCCTACGGGAGGCAGCAGTGGGGAATATTGGACAATGGGGGAAACCCTGATCCAGCAATTCTGTGTGCACGAAGAAGGTTTTCGGATTGTAAAGTGCTTTCAGCAGGGAAGAAGAAAGTGACGGTACCTGCAGAAGAAGCGACGGCTAAATA
>GV2UCFN02F3UXY
GGTGAGTAACGCGTAAAGAACTTACCCTGCAGACAGGGATAACAGACGGAAACGACTGATAATACCTGATACAATTGCCAGCACGCATGTGCCCGGCAATGAAAAGTAATGCTGCAGGAGAGCTTTGCGTCCTATTAGCTTGTTGGTGAGGTAACGGCTCACCAAGGCGATGATAGGTAGCCGGCCTGAGAGGGTGAACGGCCACAAGGGGACTGAGATACGGCCCTTACTCCTACGGGAGGCAGCAGTGGGGAATATTGGACAATGGGGGAAACCCTGATCCAGCAATTCTGTGTGCACGAAGAAGGTTTTCGGATTGTAAAGTGCTTTCAGCAGGGAAGAAGAAAGTGACGGTACCTGCAGAAGAAGCGACGGCTAAATA
>GV2UCFN02IK4FU
GGTGAGTAACGCGTAAAGAACTTACCCTGCAGACAGGGATAACAGACGGAAACGACTGATAATACCTGATACAATTGCCAGCACGCATGTGCCCGGCAATGAAAAGTAATGCTGCAGGAGAGCTTTGCGTCCTATTAGCTTGTTGGTGAGGTAACGGCTCACCAAGGCGATGATAGGTAGCCGGCCTGAGAGGGTGAACGGCCACAAGGGGACTGAGATACGGCCCTTACTCCTACGGGAGGCAGCAGTGGGGAATATTGGACAATGGGGGAAACCCTGATCCAGCAATTCTGTGTGCACGAAGAAGGTTTTCGGATTGTAAAGTGCTTTCAGCAGGGAAGAAGAAAGTGACGGTACCTGCAGAAGAAGCGACGGCTAAATA
>GV2UCFN02F4NQ1
GGTGAGTAACGCGTAAAGAACTTACCCTGCAGACAGGGATAACAGACGGAAACGACTGATAATACCTGATACAATTGCCAGCACGCATGTGCCCGGCAATGAAAAGTAATGCTGCAGGAGAGCTTTGCGTCCTATTAGCTTGTTGGTGAGGTAACGGCTCACCAAGGCGATGATAGGTAGCCGGCCTGAGAGGGTGAACGGCCACAAGGGGACTGAGATACGGCCCTTACTCCTACGGGAGGCAGCAGTGGGGAATATTGGACAATGGGGGAAACCCTGATCCAGCAATTCTGTGTGCACGAAGAAGGTTTTCGGATTGTAAAGTGCTTTCAGCAGGGAAGAAGAAAGTGACGGTACCTGCAGAAGAAGCGACGGCTAAATA
>GV2UCFN02IWCWJ
GGTGAGTAACGCGTAAAGAACTTACCCTGCAGACAGGGATAACAGACGGAAACGACTGATAATACCTGATACAATTGCCAGCACGCATGTGCCCGGCAATGAAAAGTAATGCTGCAGGAGAGCTTTGCGTCCTATTAGCTTGTTGGTGAGGTAACGGCTCACCAAGGCGATGATAGGTAGCCGGCCTGAGAGGGTGAACGGCCACAAGGGGACTGAGATACGGCCCTTACTCCTACGGGAGGCAGCAGTGGGGAATATTGGACAATGGGGGAAACCCTGATCCAGCAATTCTGTGTGCACGAAGAAGGTTTTCGGATTGTAAAGTGCTTTCAGCAGGGAAGAAGAAAGTGACGGTACCTGCAGAAGAAGCGACGGCTAAATA
>GV2UCFN02HHPNF
GGTGAGTAACGCGTAAAGAACTTACCCTGCAGACAGGGATAACAGACGGAAACGACTGATAATACCTGATACAATTGCCAGCACGCATGTGCCCGGCAATGAAAAGTAATGCTGCAGGAGAGCTTTGCGTCCTATTAGCTTGTTGGTGAGGTAACGGCTCACCAAGGCGATGATAGGTAGCCGGCCTGAGAGGGTGAACGGCCACAAGGGGACTGAGATACGGCCCTTACTCCTACGGGAGGCAGCAGTGGGGAATATTGGACAATGGGGGAAACCCTGATCCAGCAATTCTGTGTGCACGAAGAAGGTTTTCGGATTGTAAAGTGCTTTCAGCAGGGAAGAAGAAAGTGACGGTACCTGCAGAAGAAGCGACGGCTAAATA
>GV2UCFN02FZ4YZ
GGTGAGTAACGCGTAAAGAACTTACCCTGCAGACAGGGATAACAGACGGAAACGACTGATAATACCTGATACAATTGCCAGCACGCATGTGCCCGGCAATGAAAAGTAATGCTGCAGGAGAGCTTTGCGTCCTATTAGCTTGTTGGTGAGGTAACGGCTCACCAAGGCGATGATAGGTAGCCGGCCTGAGAGGGTGAACGGCCACAAGGGGACTGAGATACGGCCCTTACTCCTACGGGAGGCAGCAGTGGGGAATATTGGACAATGGGGGAAACCCTGATCCAGCAATTCTGTGTGCACGAAGAAGGTTTTCGGATTGTAAAGTGCTTTCAGCAGGGAAGAAGAAAGTGACGGTACCTGCAGAAGAAGCGACGGCTAAATA
>GV2UCFN02F326Z
GGTGAGTAACGCGTAAAGAACTTACCCTGCAGACAGGGATAACAGACGGAAACGACTGATAATACCTGATACAATTGCCAGCACGCATGTGCCCGGCAATGAAAAGTAATGCTGCAGGAGAGCTTTGCGTCCTATTAGCTTGTTGGTGAGGTAACGGCTCACCAAGGCGATGATAGGTAGCCGGCCTGAGAGGGTGAACGGCCACAAGGGGACTGAGATACGGCCCTTACTCCTACGGGAGGCAGCAGTGGGGAATATTGGACAATGGGGGAAACCCTGATCCAGCAATTCTGTGTGCACGAAGAAGGTTTTCGGATTGTAAAGTGCTTTCAGCAGGGAAGAAGAAAGTGACGGTACCTGCAGAAGAAGCGACGGCTAAATA
>GV2UCFN02H6CC2
GGTGAGTAACGCGTAAAGAACTTACCCTGCAGACAGGGATAACAGACGGAAACGACTGATAATACCTGATACAATTGCCAGCACGCATGTGCCCGGCAATGAAAAGTAATGCTGCAGGAGAGCTTTGCGTCCTATTAGCTTGTTGGTGAGGTAACGGCTCACCAAGGCGATGATAGGTAGCCGGCCTGAGAGGGTGAACGGCCACAAGGGGACTGAGATACGGCCCTTACTCCTACGGGAGGCAGCAGTGGGGAATATTGGACAATGGGGGAAACCCTGATCCAGCAATTCTGTGTGCACGAAGAAGGTTTTCGGATTGTAAAGTGCTTTCAGCAGGGAAGAAGAAAGTGACGGTACCTGCAGAAGAAGCGACGGCTAAATA
>GV2UCFN02FMZ8P
GGTGAGTAACGCGTAAAGAACTTACCCTGCAGACAGGGATAACAGACGGAAACGACTGATAATACCTGATACAATTGCCAGCACGCATGTGCCCGGCAATGAAAAGTAATGCTGCAGGAGAGCTTTGCGTCCTATTAGCTTGTTGGTGAGGTAACGGCTCACCAAGGCGATGATAGGTAGCCGGCCTGAGAGGGTGAACGGCCACAAGGGGACTGAGATACGGCCCTTACTCCTACGGGAGGCAGCAGTGGGGAATATTGGACAATGGGGGAAACCCTGATCCAGCAATTCTGTGTGCACGAAGAAGGTTTTCGGATTGTAAAGTGCTTTCAGCAGGGAAGAAGAAAGTGACGGTACCTGCAGAAGAAGCGACGGCTAAATA
>GV2UCFN02GTV76
GGTGAGTAACGCGTAAAGAACTTACCCTGCAGACAGGGATAACAGACGGAAACGACTGATAATACCTGATACAATTGCCAGCACGCATGTGCCCGGCAATGAAAAGTAATGCTGCAGGAGAGCTTTGCGTCCTATTAGCTTGTTGGTGAGGTAACGGCTCACCAAGGCGATGATAGGTAGCCGGCCTGAGAGGGTGAACGGCCACAAGGGGACTGAGATACGGCCCTTACTCCTACGGGAGGCAGCAGTGGGGAATATTGGACAATGGGGGAAACCCTGATCCAGCAATTCTGTGTGCACGAAGAAGGTTTTCGGATTGTAAAGTGCTTTCAGCAGGGAAGAAGAAAGTGACGGTACCTGCAGAAGAAGCGACGGCTAAATA
>GV2UCFN02H6P5N
GGTGAGTAACGCGTAAAGAACTTACCCTGCAGACAGGGATAACAGACGGAAACGACTGATAATACCTGATACAATTGCCAGCACGCATGTGCCCGGCAATGAAAAGTAATGCTGCAGGAGAGCTTTGCGTCCTATTAGCTTGTTGGTGAGGTAACGGCTCACCAAGGCGATGATAGGTAGCCGGCCTGAGAGGGTGAACGGCCACAAGGGGACTGAGATACGGCCCTTACTCCTACGGGAGGCAGCAGTGGGGAATATTGGACAATGGGGGAAACCCTGATCCAGCAATTCTGTGTGCACGAAGAAGGTTTTCGGATTGTAAAGTGCTTTCAGCAGGGAAGAAGAAAGTGACGGTACCTGCAGAAGAAGCGACGGCTAAATA
>GV2UCFN02FNSTU
GGTGAGTAACGCGTAAAGAACTTACCCTGCAGACAGGGATAACAGACGGAAACGACTGATAATACCTGATACAATTGCCAGCACGCATGTGCCCGGCAATGAAAAGTAATGCTGCAGGAGAGCTTTGCGTCCTATTAGCTTGTTGGTGAGGTAACGGCTCACCAAGGCGATGATAGGTAGCCGGCCTGAGAGGGTGAACGGCCACAAGGGGACTGAGATACGGCCCTTACTCCTACGGGAGGCAGCAGTGGGGAATATTGGACAATGGGGGAAACCCTGATCCAGCAATTCTGTGTGCACGAAGAAGGTTTTCGGATTGTAAAGTGCTTTCAGCAGGGAAGAAGAAAGTGACGGTACCTGCAGAAGAAGCGACGGCTAAATA
>GV2UCFN02JR4HI
GGTGAGTAACGCGTAAAGAACTTACCCTGCAGACAGGGATAACAGACGGAAACGACTGATAATACCTGATACAATTGCCAGCACGCATGTGCCCGGCAATGAAAAGTAATGCTGCAGGAGAGCTTTGCGTCCTATTAGCTTGTTGGTGAGGTAACGGCTCACCAAGGCGATGATAGGTAGCCGGCCTGAGAGGGTGAACGGCCACAAGGGGACTGAGATACGGCCCTTACTCCTACGGGAGGCAGCAGTGGGGAATATTGGACAATGGGGGAAACCCTGATCCAGCAATTCTGTGTGCACGAAGAAGGTTTTCGGATTGTAAAGTGCTTTCAGCAGGGAAGAAGAAAGTGACGGTACCTGCAGAAGAAGCGACGGCTAAATA
>GV2UCFN02H6FQC
GGTGAGTAACGCGTAAAGAACTTACCCTGCAGACAGGGATAACAGACGGAAACGACTGATAATACCTGATACAATTGCCAGCACGCATGTGCCCGGCAATGAAAAGTAATGCTGCAGGAGAGCTTTGCGTCCTATTAGCTTGTTGGTGAGGTAACGGCTCACCAAGGCGATGATAGGTAGCCGGCCTGAGAGGGTGAACGGCCACAAGGGGACTGAGATACGGCCCTTACTCCTACGGGAGGCAGCAGTGGGGAATATTGGACAATGGGGGAAACCCTGATCCAGCAATTCTGTGTGCACGAAGAAGGTTTTCGGATTGTAAAGTGCTTTCAGCAGGGAAGAAGAAAGTGACGGTACCTGCAGAAGAAGCGACGGCTAAATA
>GV2UCFN02IDOAU
GGTGAGTAACGCGTAAAGAACTTACCCTGCAGACAGGGATAACAGACGGAAACGACTGATAATACCTGATACAATTGCCAGCACGCATGTGCCCGGCAATGAAAAGTAATGCTGCAGGAGAGCTTTGCATCCTATTAGCTTGTTGGTGAGGTAACGGCTCACCAAGGCGATGATAGGTAGCCGGCCTGAGAGGGTGAACGGCCACAAGGGGACTGAGATACGGCCCTTACTCCTACGGGAGGCAGCAGTGGGGAATATTGGACAATGGGGGAAACCCTGATCCAGCAATTCTGTGTGCACGAAGAAGGTTTTCGGATTGTAAAGTGCTTTCAGCAGGGAAGAAGAAAGTGACGGTACCTGCAGAAGAAGCGACGGCTAAATA
>GV2UCFN02IHUSH
GGTGAGTAACGCGTAAAGAACTTACCCTGCAGACAGGGATAACAGACGGAAACGACTGATAATACCTGATACAATTGCCAGCACGCATGTGCCCGGCAATGAAAAGTAATGCTGCAGGAGAGCTTTGCATCCTATTAGCTTGTTGGTGAGGTAACGGCTCACCAAGGCGATGATAGGTAGCCGGCCTGAGAGGGTGAACGGCCACAAGGGGACTGAGATACGGCCCTTACTCCTACGGGAGGCAGCAGTGGGGAATATTGGACAATGGGGGAAACCCTGATCCAGCAATTCTGTGTGCACGAAGAAGGTTTTCGGATTGTAAAGTGCTTTCAGCAGGGAAGAAGAAAGTGACGGTACCTGCAGAAGAAGCGACGGCTAAATA
>GV2UCFN02IVQTQ
GGTGAGTAACGCGTAAAGAACTTACCCTGCAGACAGGGATAACAGACGGAAACGACTGATAATACCTGATACAATTGCCAGCACGCATGTGCCCGGCAATGAAAAGTAATGCTGCAGGAGAGCTTTGCATCCTATTAGCTTGTTGGTGAGGTAACGGCTCACCAAGGCGATGATAGGTAGCCGGCCTGAGAGGGTGAACGGCCACAAGGGGACTGAGATACGGCCCTTACTCCTACGGGAGGCAGCAGTGGGGAATATTGGACAATGGGGGAAACCCTGATCCAGCAATTCTGTGTGCACGAAGAAGGTTTTCGGATTGTAAAGTGCTTTCAGCAGGGAAGAAGAAAGTGACGGTACCTGCAGAAGAAGCGACGGCTAAATA
>GV2UCFN02HYI11
GGTGAGTAACGCGTAAAGAACTTACCCTGCAGACAGGGATAACAGACGGAAACGACTGATAATACCTGATACAATTGCCAGCACGCATGTGCCCGGCAATGAAAAGTAATGCTGCAGGAGAGCTTTGCATCCTATTAGCTTGTTGGTGAGGTAACGGCTCACCAAGGCGATGATAGGTAGCCGGCCTGAGAGGGTGAACGGCCACAAGGGGACTGAGATACGGCCCTTACTCCTACGGGAGGCAGCAGTGGGGAATATTGGACAATGGGGGAAACCCTGATCCAGCAATTCTGTGTGCACGAAGAAGGTTTTCGGATTGTAAAGTGCTTTCAGCAGGGAAGAAGAAAGTGACGGTACCTGCAGAAGAAGCGACGGCTAAATA
>GV2UCFN02GUBWB
GGTGAGTAACGCGTAAAGAACTTGCCCTGCAGACAGGGATAACAGACGGAAACGACTGATAATACCTGATACAATTGCCAGCACGCATGTGCCTGGCAATGAAAAGTGATGCTGCAGGAGAGCTTTGCGTCCTATTAGCTTGTTGGTGAGGTAACGGCTCACCAAGGCGATGATAGGTAGCCGGCCTGAGAGGGTGAACGGCCACAAGGGGACTGAGATACGGCCCTTACTCCTACGGGAGGCAGCAGTGGGGAATATTGGACAATGGGGGCAACCCTGATCCAGCAATTCTGTGTGCACGAAGAAGGTTTTCGGATTGTAAAGTGCTTTCAGCAGGGAAGAAGTAAGTGACGGTACCTGCAGAAGAAGCGACGGCTAAATA
>GV2UCFN02GVSKT
GGTGAGTAACGCGTAAAGAACTTGCCCTGCAGACAGGGATAACAGACGGAAACGACTGATAATACCTGATACAATTGCCAGCACGCATGTGCCTGGCAATGAAAAGTGATGCTGCAGGAGAGCTTTGCGTCCTATTAGCTTGTTGGTGAGGTAACGGCTCACCAAGGCGATGATAGGTAGCCGGCCTGAGAGGGTGAACGGCCACAAGGGGACTGAGATACGGCCCTTACTCCTACGGGAGGCAGCAGTGGGGAATATTGGACAATGGGGGCAACCCTGATCCAGCAATTCTGTGTGCACGAAGAAGGTTTTCGGATTGTAAAGTGCTTTCAGCAGGGAAGAAGTAAGTGACGGTACCTGCAGAAGAAGCGACGGCTAAATA
>GV2UCFN02GVIB6
GGTGAGTAACGCGTAAAGAACTTGCCCTGCAGACAGGGATAACAGACGGAAACGACTGATAATACCTGATACAATTGCCAGCACGCATGTGCCCGGCAATGAAAAGTGATGCTGCAGGAGAGCTTTGCGTCCTATTAGCTTGTTGGTGAGGTAACGGCTCACCAAGGCGATGATAGGTAGCCGGCCTGAGAGGGTGAACGGCCACAAGGGGACTGAGATACGGCCCTTACTCCTACGGGAGGCAGCAGTGGGGAATATTGGACAATGGGGGCAACCCTGATCCAGCAATTCTGTGTGCACGAAGAAGGTTTTCGGATTGTAAAGTGCTTTCAGCAGGGAAGAAGAAAGTGACGGTACCTGCAGAAGAAGCGACGGCTAATTC
>GV2UCFN02IONAO
GGTGAGTAACGCGTAAAGAACTTGCCCTGCAGACAGGGATAACAGACGGAAACGACTGATAATACCTGATACAATTGCCAGCACGCATGTGCCCGGCAATGAAAAGTGATGCTGCAGGAGAGCTTTGCGTCCTATTAGCTTGTTGGTGAGGTAACGGCTCACCAAGGCGATGATAGGTAGCCGGCCTGAGAGGGTGAACGGCCACAAGGGGACTGAGATACGGCCCTTACTCCTACGGGAGGCAGCAGTGGGGAATATTGGACAATGGGGGAAACCCTGATCCAGCAATTCTGTGTGCACGAAGAAGGTTTTCGGATTGTAAAGTGCTTTCAGCAGGGAAGAAGAAAGTGACGGTACCTGCAGAAGAAGCGACGGCTAAATA
>GV2UCFN02FJOVP
GGTGAGTAACGCGTAAAGAACTTGCCCTGCAGACAGGGATAACAGACGGAAACGACTGATAATACCTGATACAATTGCCAGCACGCATGTGCCCGGCAATGAAAAGTGATGCTGCAGGAGAGCTTTGCGTCCTATTAGCTTGTTGGTGAGGTAACGGCTCACCAAGGCGATGATAGGTAGCCGGCCTGAGAGGGTGAACGGCCACAAGGGGACTGAGATACGGCCCTTACTCCTACGGGAGGCAGCAGTGGGGAATATTGGACAATGGGGGAAACCCTGATCCAGCAATTCTGTGTGCACGAAGAAGGTTTTCGGATTGTAAAGTGCTTTCAGCAGGGAAGAAGAAAGTGACGGTACCTGCAGAAGAAGCGACGGCTAAATA
>GV2UCFN02JYPSH
GGTGAGTAACGCGTAAAGAACTTGCCCTGCAGACAGGGATAACAGACGGAAACGACTGATAATACCTGATACAATTGCCAGCACGCATGTGCCCGGCAATGAAAAGTGATGCTGCAGGAGAGCTTTGCGTCCTATTAGCTTGTTGGTGAGGTAACGGCTCACCAAGGCGATGATAGGTAGCCGGCCTGAGAGGGTGAACGGCCACAAGGGGACTGAGATACGGCCCTTACTCCTACGGGAGGCAGCAGTGGGGAATATTGGACAATGGGGGAAACCCTGATCCAGCAATTCTGTGTGCACGAAGAAGGTTTTCGGATTGTAAAGTGCTTTCAGCAGGGAAGAAGAAAGTGACGGTACCTGCAGAAGAAGCGACGGCTAAATA
>GV2UCFN02JBYRU
GGTGAGTAACGCGTAAAGAACTTGCCCTGCAGACAGGGATAACAGACGGAAACGACTGATAATACCTGATACAATTGCCAGCACGCATGTGCCCGGCAATGAAAAGTGATGCTGCAGGAGAGCTTTGCGTCCTATTAGCTTGTTGGTGAGGTAACGGCTCACCAAGGCGATGATAGGTAGCCGGCCTGAGAGGGTGAACGGCCACAAGGGGACTGAGATACGGCCCTTACTCCTACGGGAGGCAGCAGTGGGGAATATTGGACAATGGGGGAAACCCTGATCCAGCAATTCTGTGTGCACGAAGAAGGTTTTCGGATTGTAAAGTGCTTTCAGCAGGGAAGAAGAAAGTGACGGTACCTGCAGAAGAAGCGACGGCTAAATA
>GV2UCFN02F58V0
GGTGAGTAACGCGTAAAGAACTTGCCCTGCAGACAGGGATAACAGACGGAAACGACTGATAATACCTGATACAATTGCCAGCACGCATGTGCCCGGCAATGAAAAGTGATGCTGCAGGAGAGCTTTGCGTCCTATTAGCTTGTTGGTGAGGTAACGGCTCACCAAGGCGATGATAGGTAGCCGGCCTGAGAGGGTGAACGGCCACAAGGGGACTGAGATACGGCCCTTACTCCTACGGGAGGCAGCAGTGGGGAATATTGGACAATGGGGGAAACCCTGATCCAGCAATTCTGTGTGCACGAAGAAGGTTTTCGGATTGTAAAGTGCTTTCAGCAGGGAAGAAGAAAGTGACGGTACCTGCAGAAGAAGCGACGGCTAAATA
>GV2UCFN02ISH9S
GGTGAGTAACGCGTAAAGAACTTGCCCTGCAGACAGGGATAACAGACGGAAACGACTGATAATACCTGATACAATTGCCAGCACGCATGTGCCCGGCAATGAAAAGTGATGCTGCAGGAGAGCTTTGCGTCCTATTAGCTTGTTGGTGAGGTAACGGCTCACCAAGGCGATGATAGGTAGCCGGCCTGAGAGGGTGAACGGCCACAAGGGGACTGAGATACGGCCCTTACTCCTACGGGAGGCAGCAGTGGGGAATATTGGACAATGGGGGAAACCCTGATCCAGCAATTCTGTGTGCACGAAGAAGGTTTTCGGATTGTAAAGTGCTTTCAGCAGGGAAGAAGAAAGTGACGGTACCTGCAGAAGAAGCGACGGCTAAATA
>GV2UCFN02HPQNN
GGTGAGTAACGCGTAAAGAACTTGCCCTGCAGACAGGGATAACAGACGGAAACGACTGATAATACCTGATACAATTGCCAGCACGCATGTGCCCGGCAATGAAAAGTGATGCTGCAGGAGAGCTTTGCGTCCTATTAGCTTGTTGGTGAGGTAACGGCTCACCAAGGCGATGATAGGTAGCCGGCCTGAGAGGGTGAACGGCCACAAGGGGACTGAGATACGGCCCTTACTCCTACGGGAGGCAGCAGTGGGGAATATTGGACAATGGGGGAAACCCTGATCCAGCAATTCTGTGTGCACGAAGAAGGTTTTCGGATTGTAAAGTGCTTTCAGCAGGGAAGAAGAAAGTGACGGTACCTGCAGAAGAAGCGACGGCTAAATA
>GV2UCFN02FOWXB
GGTGAGTAACGCGTAAAGAACTTGCCCTGCAGACAGGGATAACAGACGGAAACGACTGATAATACCTGATACAATTGCCAGCACGCATGTGCCCGGCAATGAAAAGTGATGCTGCAGGAGAGCTTTGCGTCCTATTAGCTTGTTGGTGAGGTAACGGCTCACCAAGGCGATGATAGGTAGCCGGCCTGAGAGGGTGAACGGCCACAAGGGGACTGAGATACGGCCCTTACTCCTACGGGAGGCAGCAGTGGGGAATATTGGACAATGGGGGAAACCCTGATCCAGCAATTCTGTGTGCACGAAGAAGGTTTTCGGATTGTAAAGTGCTTTCAGCAGGGAAGAAGAAAGTGACGGTACCTGCAGAAGAAGCGACGGCTAAATA
>GV2UCFN02HVGS2
GGTGAGTAACGCGTAAAGAACTTGCCCTGCAGACAGGGATAACAGACGGAAACGACTGATAATACCTGATACAATTGCCAGCACGCATGTGCCCGGCAATGAAAAGTGATGCTGCAGGAGAGCTTTGCGTCCTATTAGCTTGTTGGTGAGGTAACGGCTCACCAAGGCGATGATAGGTAGCCGGCCTGAGAGGGTGAACGGCCACAAGGGGACTGAGATACGGCCCTTACTCCTACGGGAGGCAGCAGTGGGGAATATTGGACAATGGGGGAAACCCTGATCCAGCAATTCTGTGTGCACGAAGAAGGTTTTCGGATTGTAAAGTGCTTTCAGCAGGGAAGAAGAAAGTGACGGTACCTGCAGAAGAAGCGACGGCTAAATA
>GV2UCFN02F8242
GGTGAGTAACGCGTAAAGAACTTGCCCTGCAGACAGGGATAACAGACGGAAACGACTGATAATACCTGATACAATTGCCAGCACGCATGTGCCCGGCAATGAAAAGTGATGCTGCAGGAGAGCTTTGCGTCCTATTAGCTTGTTGGTGAGGTAACGGCTCACCAAGGCGATGATAGGTAGCCGGCCTGAGAGGGTGAACGGCCACAAGGGGACTGAGATACGGCCCTTACTCCTACGGGAGGCAGCAGTGGGGAATATTGGACAATGGGGGAAACCCTGATCCAGCAATTCTGTGTGCACGAAGAAGGTTTTCGGATTGTAAAGTGCTTTCAGCAGGGAAGAAGAAAGTGACGGTACCTGCAGAAGAAGCGACGGCTAAATA
>GV2UCFN02I56S1
GGTGAGTAACGCGTAAAGAACTTGCCCTGCAGACAGGGATAACAGACGGAAACGACTGATAATACCTGATACAATTGCCAGCACGCATGTGCCCGGCAATGAAAAGTGATGCTGCAGGAGAGCTTTGCGTCCTATTAGCTTGTTGGTGAGGTAACGGCTCACCAAGGCGATGATAGGTAGCCGGCCTGAGAGGGTGAACGGCCACAAGGGGACTGAGATACGGCCCTTACTCCTACGGGAGGCAGCAGTGGGGAATATTGGACAATGGGGGAAACCCTGATCCAGCAATTCTGTGTGCACGAAGAAGGTTTTCGGATTGTAAAGTGCTTTCAGCAGGGAAGAAGAAAGTGACGGTACCTGCAGAAGAAGCGACGGCTAAATA
>GV2UCFN02I73W9
GGTGAGTAACGCGTAAAGAACTTGCCCTGCAGACAGGGATAACAGACGGAAACGACTGATAATACCTGATACAATTGCCAGCACGCATGTGCCCGGCAATGAAAAGTGATGCTGCAGGAGAGCTTTGCGTCCTATTAGCTTGTTGGTGAGGTAACGGCTCACCAAGGCGATGATAGGTAGCCGGCCTGAGAGGGTGAACGGCCACAAGGGGACTGAGATACGGCCCTTACTCCTACGGGAGGCAGCAGTGGGGAATATTGGACAATGGGGGAAACCCTGATCCAGCAATTCTGTGTGCACGAAGAAGGTTTTCGGATTGTAAAGTGCTTTCAGCAGGGAAGAAGAAAGTGACGGTACCTGCAGAAGAAGCGACGGCTAAATA
>GV2UCFN02JWW15
GGTGAGTAACGCGTAAAGAACTTGCCCTGCAGACAGGGATAACAGACGGAAACGACTGATAATACCTGATACAATTGCCAGCACGCATGTGCCCGGCAATGAAAAGTGATGCTGCAGGAGAGCTTTGCGTCCTATTAGCTTGTTGGTGAGGTAACGGCTCACCAAGGCGATGATAGGTAGCCGGCCTGAGAGGGTGAACGGCCACAAGGGGACTGAGATACGGCCCTTACTCCTACGGGAGGCAGCAGTGGGGAATATTGGACAATGGGGGAAACCCTGATCCAGCAATTCTGTGTGCACGAAGAAGGTTTTCGGATTGTAAAGTGCTTTCAGCAGGGAAGAAGAAAGTGACGGTACCTGCAGAAGAAGCGACGGCTAAATA
>GV2UCFN02JSP9B
GGTGAGTAACGCGTAAAGAACTTGCCCTGCAGACAGGGATAACAGACGGAAACGACTGATAATACCTGATACAATTGCCAGCACGCATGTGCCCGGCAATGAAAAGTGATGCTGCAGGAGAGCTTTGCGTCCTATTAGCTTGTTGGTGAGGTAACGGCTCACCAAGGCGATGATAGGTAGCCGGCCTGAGAGGGTGAACGGCCACAAGGGGACTGAGATACGGCCCTTACTCCTACGGGAGGCAGCAGTGGGGAATATTGGACAATGGGGGAAACCCTGATCCAGCAATTCTGTGTGCACGAAGAAGGTTTTCGGATTGTAAAGTGCTTTCAGCAGGGAAGAAGAAAGTGACGGTACCTGCAGAAGAAGCGACGGCTAAATA
>GV2UCFN02JI8CW
GGTGAGTAACGCGTAAAGAACTTGCCCTGCAGACAGGGATAACAGACGGAAACGACTGATAATACCTGATACAATTGCCAGCACGCATGTGCCCGGCAATGAAAAGTGATGCTGCAGGAGAGCTTTGCGTCCTATTAGCTTGTTGGTGAGGTAACGGCTCACCAAGGCGATGATAGGTAGCCGGCCTGAGAGGGTGAACGGCCACAAGGGGACTGAGATACGGCCCTTACTCCTACGGGAGGCAGCAGTGGGGAATATTGGACAATGGGGGAAACCCTGATCCAGCAATTCTGTGTGCACGAAGAAGGTTTTCGGATTGTAAAGTGCTTTCAGCAGGGAAGAAGAAAGTGACGGTACCTGCAGAAGAAGCGACGGCTAAATA
>GV2UCFN02ICIT6
GGTGAGTAACGCGTAAAGAACTTGCCCTGCAGACAGGGATAACAGACGGAAACGACTGATAATACCTGATACAATTGCCAGCACGCATGTGCCCGGCAATGAAAAGTGATGCTGCAGGAGAGCTTTGCGTCCTATTAGCTTGTTGGTGAGGTAACGGCTCACCAAGGCGATGATAGGTAGCCGGCCTGAGAGGGTGAACGGCCACAAGGGGACTGAGATACGGCCCTTACTCCTACGGGAGGCAGCAGTGGGGAATATTGGACAATGGGGGAAACCCTGATCCAGCAATTCTGTGTGCACGAAGAAGGTTTTCGGATTGTAAAGTGCTTTCAGCAGGGAAGAAGAAAGTGACGGTACCTGCAGAAGAAGCGACGGCTAAATA
>GV2UCFN02G4OK1
GGTGAGTAACGCGTAAAGAACTTGCCCTGCAGACAGGGATAACAGACGGAAACGACTGATAATACCTGATACAATTGCCAGCACGCATGTGCCCGGCAATGAAAAGTGATGCTGCAGGAGAGCTTTGCGTCCTATTAGCTTGTTGGTGAGGTAACGGCTCACCAAGGCGATGATAGGTAGCCGGCCTGAGAGGGTGAACGGCCACAAGGGGACTGAGATACGGCCCTTACTCCTACGGGAGGCAGCAGTGGGGAATATTGGACAATGGGGGAAACCCTGATCCAGCAATTCTGTGTGCACGAAGAAGGTTTTCGGATTGTAAAGTGCTTTCAGCAGGGAAGAAGAAAGTGACGGTACCTGCAGAAGAAGCGACGGCTAAATA
>GV2UCFN02FX239
GGTGAGTAACGCGTAAAGAACTTGCCCTGCAGACAGGGATAACAGACGGAAACGACTGATAATACCTGATACAATTGCCAGCACGCATGTGCCCGGCAATGAAAAGTGATGCTGCAGGAGAGCTTTGCGTCCTATTAGCTTGTTGGTGAGGTAACGGCTCACCAAGGCGATGATAGGTAGCCGGCCTGAGAGGGTGAACGGCCACAAGGGGACTGAGATACGGCCCTTACTCCTACGGGAGGCAGCAGTGGGGAATATTGGACAATGGGGGAAACCCTGATCCAGCAATTCTGTGTGCACGAAGAAGGTTTTCGGATTGTAAAGTGCTTTCAGCAGGGAAGAAGAAAGTGACGGTACCTGCAGAAGAAGCGACGGCTAAATA
>GV2UCFN02HYBKM
GGTGAGTAACGCGTAAAGAACTTGCCCTGCAGACAGGGATAACAGACGGAAACGACTGATAATACCTGATACAATTGCCAGCACGCATGTGCCCGGCAATGAAAAGTGATGCTGCAGGAGAGCTTTGCGTCCTATTAGCTTGTTGGTGAGGTAACGGCTCACCAAGGCGATGATAGGTAGCCGGCCTGAGAGGGTGAACGGCCACAAGGGGACTGAGATACGGCCCTTACTCCTACGGGAGGCAGCAGTGGGGAATATTGGACAATGGGGGAAACCCTGATCCAGCAATTCTGTGTGCACGAAGAAGGTTTTCGGATTGTAAAGTGCTTTCAGCAGGGAAGAAGAAAGTGACGGTACCTGCAGAAGAAGCGACGGCTAAATA
>GV2UCFN02FH69T
GGTGAGTAACGCGTAAAGAACTTGCCCTGCAGACAGGGATAACAGACGGAAACGACTGATAATACCTGATACAATTGCCAGCACGCATGTGCCCGGCAATGAAAAGTGATGCTGCAGGAGAGCTTTGCGTCCTATTAGCTTGTTGGTGAGGTAACGGCTCACCAAGGCGATGATAGGTAGCCGGCCTGAGAGGGTGAACGGCCACAAGGGGACTGAGATACGGCCCTTACTCCTACGGGAGGCAGCAGTGGGGAATATTGGACAATGGGGGAAACCCTGATCCAGCAATTCTGTGTGCACGAAGAAGGTTTTCGGATTGTAAAGTGCTTTCAGCAGGGAAGAAGAAAGTGACGGTACCTGCAGAAGAAGCGACGGCTAAATA
>GV2UCFN02JGIIG
GGTGAGTAACGCGTAAAGAACTTGCCCTGCAGACAGGGATAACAGACGGAAACGACTGATAATACCTGATACAATTGCCAGCACGCATGTGCCCGGCAATGAAAAGTGATGCTGCAGGAGAGCTTTGCGTCCTATTAGCTTGTTGGTGAGGTAACGGCTCACCAAGGCGATGATAGGTAGCCGGCCTGAGAGGGTGAACGGCCACAAGGGGACTGAGATACGGCCCTTACTCCTACGGGAGGCAGCAGTGGGGAATATTGGACAATGGGGGAAACCCTGATCCAGCAATTCTGTGTGCACGAAGAAGGTTTTCGGATTGTAAAGTGCTTTCAGCAGGGAAGAAGAAAGTGACGGTACCTGCAGAAGAAGCGACGGCTAAATA
>GV2UCFN02F77C5
GGTGAGTAACGCGTAAAGAACTTGCCCTGCAGACAGGGATAACAGACGGAAACGACTGATAATACCTGATACAATTGCCAGCACGCATGTGCCCGGCAATGAAAAGTGATGCTGCAGGAGAGCTTTGCGTCCTATTAGCTTGTTGGTGAGGTAACGGCTCACCAAGGCGATGATAGGTAGCCGGCCTGAGAGGGTGAACGGCCACAAGGGGACTGAGATACGGCCCTTACTCCTACGGGAGGCAGCAGTGGGGAATATTGGACAATGGGGGAAACCCTGATCCAGCAATTCTGTGTGCACGAAGAAGGTTTTCGGATTGTAAAGTGCTTTCAGCAGGGAAGAAGAAAGTGACGGTACCTGCAGAAGAAGCGACGGCTAAATA
>GV2UCFN02FS9R6
GGTGAGTAACGCGTAAAGAACTTGCCCTGCAGACAGGGATAACAGACGGAAACGACTGATAATACCTGATACAATTGCCAGCACGCATGTGCCCGGCAATGAAAAGTGATGCTGCAGGAGAGCTTTGCGTCCTATTAGCTTGTTGGTGAGGTAACGGCTCACCAAGGCGATGATAGGTAGCCGGCCTGAGAGGGTGAACGGCCACAAGGGGACTGAGATACGGCCCTTACTCCTACGGGAGGCAGCAGTGGGGAATATTGGACAATGGGGGAAACCCTGATCCAGCAATTCTGTGTGCACGAAGAAGGTTTTCGGATTGTAAAGTGCTTTCAGCAGGGAAGAAGAAAGTGACGGTACCTGCAGAAGAAGCGACGGCTAAATA
>G35JFLI02H6IQU
GGTGAGTAACGCGTAAAGAACTTGCCCTGCAGACAGGGATAACAGACGGAAACGACTGATAATACCTGATACAATTGCCAGCACGCATGTGCCCGGCAATGAAAAGTGATGCTGCAGGAGAGCTTTGCGTCCTATTAGCTTGTTGGTGAGGTAATGGCTCACCAAGGCGATGATAGGTAGCCGGCCTGAGAGGGTGAACGGCCACAAGGGGACTGAGATACGGCCCTTACTCCTACGGGAGGCAGCAGTGGGGAATATTGGACAATGGGGGAAACCCTGATCCAGCAATTCTGTGTGCACGAAGAAGGTTTTCGGATTGTAAAGTGCTTTCAGCAGGGAAGAAGAAAGTGACGGTACCTGCAGAAGAAGCGACGGCTAAATA
>GV2UCFN02G03VR
GGTGAGTAACGCGTAAAGAACTTGCCCTGCAGACAGGGATAACAGACGGAAACGACTGATAATACCTGATACAATTGCCAGCACGCATGTGCCCGGCAATGAAAAGTGATGCTGCAGGAGAGCTTTGCGTCCTATTAGCTTGTTGGTGAGGTAATGGCTCACCAAGGCGATGATAGGTAGCCGGCCTGAGAGGGTGAACGGCCACAAGGGGACTGAGATACGGCCCTTACTCCTACGGGAGGCAGCAGTGGGGAATATTGGACAATGGGGGCAACCCTGATCCAGCAATTCTGTGTGCACGAAGAAGGTTTTCGGATTGTAAAGTGCTTTCAGCAGGGAAGAAGAAAGTGACGGTACCTGCAGAAGAAGCGACGGCTAAATA
>GV2UCFN02GRS0Y
GGTGAGTAACGCGTAAAGAACTTGCCCTGCAGACAGGGATAACAGACGGAAACGACTGATAATACCTGATACAATTGCCAGCACGCATGTGCCCGGCAATGAAAAGTGATGCTGCAGGAGAGCTTTGCGTCCTATTAGCTTGTTGGTGAGGTAATGGCTCACCAAGGCGATGATAGGTAGCCGGCCTGAGAGGGTGAACGGCCACAAGGGGACTGAGATACGGCCCTTACTCCTACGGGAGGCAGCAGTGGGGAATATTGGACAATGGGGGCAACCCTGATCCAGCAATTCTGTGTGCACGAAGAAGGTTTTCGGATTGTAAAGTGCTTTCAGCAGGGAAGAAGAAAGTGACGGTACCTGCAGAAGAAGCGACGGCTAAATA
>GV2UCFN02I2YC8
GGTGAGTAACGCGTAAAGAACTTGCCCTGCAGACAGGGATAACAGACGGAAACGACTGATAATACCTGATACAATTGCCAGCACGCATGTGCCCGGCAATGAAAAGTGATGCTGCAGGAGAGCTTTGCGTCCTATTAGCTTGTTGGTGAGGTAATGGCTCACCAAGGCGATGATAGGTAGCCGGCCTGAGAGGGTGAACGGCCACAAGGGGACTGAGATACGGCCCTTACTCCTACGGGAGGCAGCAGTGGGGAATATTGGACAATGGGGGCAACCCTGATCCAGCAATTCTGTGTGCACGAAGAAGGTTTTCGGATTGTAAAGTGCTTTCAGCAGGGAAGAAGAAAGTGACGGTACCTGCAGAAGAAGCGACGGCTAAATA
>GV2UCFN02FXOAP
GGTGAGTAACGCGTAAAGAACTTGCCCTGCAGACAGGGATAACAGACGGAAACGACTGATAATACCTGATACAATTGCCAGCACGCATGTGCCCGGCAATGAAAAGTGATGCTTCAGGAGAGCTTTGCGTCCTATTAGCTTGTTGGTGAGGTAACGGCTCACCAAGGCGATGATAGGTAGCCGGCCTGAGAGGGTGAACGGCCACAAGGGGACTGAGATACGGCCCTTACTCCTACGGGAGGCAGCAGTGGGGAATATTGGACAATGGGGGCAACCCTGATCCAGCAATTCTGTGTGCACGAAGAAGGTTTTCGGATTGTAAAGTGCTTTCAGCAGGGAAGAAGAAAGTGACGGTACCTGCAGAAGAAGCGACGGCTAAATA
>GV2UCFN02FNS8Q
GGTGAGTAACGCGTAAAGAACTTGCCCTGCAGACAGGGATAACAGACGGAAACGACTGATAATACCTGATACAATTGCCAGCACGCATGTGCCCGGCAATGAAAAGTGATGCTGCAGGAGAGCTTTGCGTCCTATTAGCTTGTTGGTGAGGTAACGGCTCACCAAGGCGATGATAGGTAGCCGGCCTGAGAGGGTGAACGGCCACAAGGGGACTGAGATACGGCCCTTACTCCTACGGGAGGCAGCAGTGGGGAATATTGGACAATGGGGGCAACCCTGATCCAGCAATTCTGTGTGCACGAAGAAGGTTTTCGGATTGTAAAGTGCTTTCAGCAGGGAAGAAGAAAGTGACGGTACCTGCAGAAGAAGCGACGGCTAAATA
>GV2UCFN02FZWZN
GGTGAGTAACGCGTAAAGAACTTGCCCTGCAGACAGGGATAACAGACGGAAACGACTGATAATACCTGATACAATTGCCAGCACGCATGTGCCCGGCAATGAAAAGTGATGCTGCAGGAGAGCTTTGCGTCCTATTAGCTTGTTGGTGAGGTAACGGCTCACCAAGGCGATGATAGGTAGCCGGCCTGAGAGGGTGAACGGCCACAAGGGGACTGAGATACGGCCCTTACTCCTACGGGAGGCAGCAGTGGGGAATATTGGACAATGGGGGCAACCCTGATCCAGCAATTCTGTGTGCACGAAGAAGGTTTTCGGATTGTAAAGTGCTTTCAGCAGGGAAGAAGAAAGTGACGGTACCTGCAGAAGAAGCGACGGCTAAATA
>GV2UCFN02F4914
GGTGAGTAACGCGTAAAGAACTTGCCCTGCAGACAGGGATAACAGACGGAAACGACTGATAATACCTGATACAATTGCCAGCACGCATGTGCCCGGCAATGAAAAGTGATGCTGCAGGAGAGCTTTGCGTCCTATTAGCTTGTTGGTGAGGTAACGGCTCACCAAGGCGATGATAGGTAGCCGGCCTGAGAGGGTGAACGGCCACAAGGGGACTGAGATACGGCCCTTACTCCTACGGGAGGCAGCAGTGGGGAATATTGGACAATGGGGGCAACCCTGATCCAGCAATTCTGTGTGCACGAAGAAGGTTTTCGGATTGTAAAGTGCTTTCAGCAGGGAAGAAGAAAGTGACGGTACCTGCAGAAGAAGCGACGGCTAAATA
>GV2UCFN02F4UWC
GGTGAGTAACGCGTAAAGAACTTGCCCTGCAGACAGGGATAACAGACGGAAACGACTGATAATACCTGATACAATTGCCAGCACGCATGTGCCCGGCAATGAAAAGTGATGCTGCAGGAGAGCTTTGCGTCCTATTAGCTTGTTGGTGAGGTAACGGCTCACCAAGGCGATGATAGGTAGCCGGCCTGAGAGGGTGAACGGCCACAAGGGGACTGAGATACGGCCCTTACTCCTACGGGAGGCAGCAGTGGGGAATATTGGACAATGGGGGCAACCCTGATCCAGCAATTCTGTGTGCACGAAGAAGGTTTTCGGATTGTAAAGTGCTTTCAGCAGGGAAGAAGAAAGTGACGGTACCTGCAGAAGAAGCGACGGCTAAATA
>GV2UCFN02G1HXN
GGTGAGTAACGCGTAAAGAACTTGCCCTGCAGACAGGGATAACAGACGGAAACGACTGATAATACCTGATACAATTGCCAGCACGCATGTGCCCGGCAATGAAAAGTGATGCTGCAGGAGAGCTTTGCGTCCTATTAGCTTGTTGGTGAGGTAACGGCTCACCAAGGCGATGATAGGTAGCCGGCCTGAGAGGGTGAACGGCCACAAGGGGACTGAGATACGGCCCTTACTCCTACGGGAGGCAGCAGTGGGGAATATTGGACAATGGGGGCAACCCTGATCCAGCAATTCTGTGTGCACGAAGAAGGTTTTCGGATTGTAAAGTGCTTTCAGCAGGGAAGAAGAAAGTGACGGTACCTGCAGAAGAAGCGACGGCTAAATA
>GV2UCFN02INBW8
GGTGAGTAACGCGTAAAGAACTTGCCCTGCAGACAGGGATAACAGACGGAAACGACTGATAATACCTGATACAATTGCCAGCACGCATGTGCCCGGCAATGAAAAGTGATGCTGCAGGAGAGCTTTGCGTCCTATTAGCTTGTTGGTGAGGTAACGGCTCACCAAGGCGATGATAGGTAGCCGGCCTGAGAGGGTGAACGGCCACAAGGGGACTGAGATACGGCCCTTACTCCTACGGGAGGCAGCAGTGGGGAATATTGGACAATGGGGGCAACCCTGATCCAGCAATTCTGTGTGCACGAAGAAGGTTTTCGGATTGTAAAGTGCTTTCAGCAGGGAAGAAGAAAGTGACGGTACCTGCAGAAGAAGCGACGGCTAAATA
>GV2UCFN02HFNHD
GGTGAGTAACGCGTAAAGAACTTGCCCTGCAGACAGGGATAACAGACGGAAACGACTGATAATACCTGATACAATTGCCAGCACGCATGTGCCCGGCAATGAAAAGTGATGCTGCAGGAGAGCTTTGCGTCCTATTAGCTTGTTGGTGAGGTAACGGCTCACCAAGGCGATGATAGGTAGCCGGCCTGAGAGGGTGAACGGCCACAAGGGGACTGAGATACGGCCCTTACTCCTACGGGAGGCAGCAGTGGGGAATATTGGACAATGGGGGCAACCCTGATCCAGCAATTCTGTGTGCACGAAGAAGGTTTTCGGATTGTAAAGTGCTTTCAGCAGGGAAGAAGAAAGTGACGGTACCTGCAGAAGAAGCGACGGCTAAATA
>GV2UCFN02GF4D3
GGTGAGTAACGCGTAAAGAACTTGCCCTGCAGACAGGGATAACAGACGGAAACGACTGATAATACCTGATACAATTGCCAGCACGCATGTGCCCGGCAATGAAAAGTGATGCTGCAGGAGAGCTTTGCGTCCTATTAGCTTGTTGGTGAGGTAACGGCTCACCAAGGCGATGATAGGTAGCCGGCCTGAGAGGGTGAACGGCCACAAGGGGACTGAGATACGGCCCTTACTCCTACGGGAGGCAGCAGTGGGGAATATTGGACAATGGGGGCAACCCTGATCCAGCAATTCTGTGTGCACGAAGAAGGTTTTCGGATTGTAAAGTGCTTTCAGCAGGGAAGAAGAAAGTGACGGTACCTGCAGAAGAAGCGACGGCTAAATA
>GV2UCFN02IYHWL
GGTGAGTAACGCGTAAAGAACTTGCCCTGCAGACAGGGATAACAGACGGAAACGACTGATAATACCTGATACAATTGCCAGCACGCATGTGCCCGGCAATGAAAAGTGATGCTGCAGGAGAGCTTTGCGTCCTATTAGCTTGTTGGTGAGGTAACGGCTCACCAAGGCGATGATAGGTAGCCGGCCTGAGAGGGTGAACGGCCACAAGGGGACTGAGATACGGCCCTTACTCCTACGGGAGGCAGCAGTGGGGAATATTGGACAATGGGGGCAACCCTGATCCAGCAATTCTGTGTGCACGAAGAAGGTTTTCGGATTGTAAAGTGCTTTCAGCAGGGAAGAAGAAAGTGACGGTACCTGCAGAAGAAGCGACGGCTAAATA
>GV2UCFN02FV1WP
GGTGAGTAACGCGTAAAGAACTTGCCCTGCAGACAGGGATAACAGACGGAAACGACTGATAATACCTGATACAATTGCCAGCACGCATGTGCCCGGCAATGAAAAGTGATGCTGCAGGAGAGCTTTGCGTCCTATTAGCTTGTTGGTGAGGTAACGGCTCACCAAGGCGATGATAGGTAGCCGGCCTGAGAGGGTGAACGGCCACAAGGGGACTGAGATACGGCCCTTACTCCTACGGGAGGCAGCAGTGGGGAATATTGGACAATGGGGGCAACCCTGATCCAGCAATTCTGTGTGCACGAAGAAGGTTTTCGGATTGTAAAGTGCTTTCAGCAGGGAAGAAGAAAGTGACGGTACCTGCAGAAGAAGCGACGGCTAAATA
>GV2UCFN02FML87
GGTGAGTAACGCGTAAAGAACTTGCCCTGCAGACAGGGATAACAGACGGAAACGACTGATAATACCTGATACAATTGCCAGCACGCATGTGCCCGGCAATGAAAAGTGATGCTGCAGGAGAGCTTTGCGTCCTATTAGCTTGTTGGTGAGGTAACGGCTCACCAAGGCGATGATAGGTAGCCGGCCTGAGAGGGTGAACGGCCACAAGGGGACTGAGATACGGCCCTTACTCCTACGGGAGGCAGCAGTGGGGAATATTGGACAATGGGGGCAACCCTGATCCAGCAATTCTGTGTGCACGAAGAAGGTTTTCGGATTGTAAAGTGCTTTCAGCAGGGAAGAAGAAAGTGACGGTACCTGCAGAAGAAGCGACGGCTAAATA
>GV2UCFN02FW49M
GGTGAGTAACGCGTAAAGAACTTGCCCTGCAGACAGGGATAACAGACGGAAACGACTGATAATACCTGATACAATTGCCAGCACGCATGTGCCCGGCAATGAAAAGTGATGCTGCAGGAGAGCTTTGCGTCCTATTAGCTTGTTGGTGAGGTAACGGCTCACCAAGGCGATGATAGGTAGCCGGCCTGAGAGGGTGAACGGCCACAAGGGGACTGAGATACGGCCCTTACTCCTACGGGAGGCAGCAGTGGGGAATATTGGACAATGGGGGCAACCCTGATCCAGCAATTCTGTGTGCACGAAGAAGGTTTTCGGATTGTAAAGTGCTTTCAGCAGGGAAGAAGAAAGTGACGGTACCTGCAGAAGAAGCGACGGCTAAATA
>GV2UCFN02FXGDL
GGTGAGTAACGCGTAAAGAACTTGCCCTGCAGACAGGGATAACAGACGGAAACGACTGATAATACCTGATACAATTGCCAGCACGCATGTGCCCGGCAATGAAAAGTGATGCTGCAGGAGAGCTTTGCGTCCTATTAGCTTGTTGGTGAGGTAACGGCTCACCAAGGCGATGATAGGTAGCCGGCCTGAGAGGGTGAACGGCCACAAGGGGACTGAGATACGGCCCTTACTCCTACGGGAGGCAGCAGTGGGGAATATTGGACAATGGGGGCAACCCTGATCCAGCAATTCTGTGTGCACGAAGAAGGTTTTCGGATTGTAAAGTGCTTTCAGCAGGGAAGAAGAAAGTGACGGTACCTGCAGAAGAAGCGACGGCTAAATA
>GV2UCFN02HGNYM
GGTGAGTAACGCGTAAAGAACTTGCCCTGCAGACAGGGATAACAGACGGAAACGACTGATAATACCTGATACAATTGCCAGCACGCATGTGCCCGGCAATGAAAAGTGATGCTGCAGGAGAGCTTTGCGTCCTATTAGCTTGTTGGTGAGGTAACGGCTCACCAAGGCGATGATAGGTAGCCGGCCTGAGAGGGTGAACGGCCACAAGGGGACTGAGATACGGCCCTTACTCCTACGGGAGGCAGCAGTGGGGAATATTGGACAATGGGGGCAACCCTGATCCAGCAATTCTGTGTGCACGAAGAAGGTTTTCGGATTGTAAAGTGCTTTCAGCAGGGAAGAAGAAAGTGACGGTACCTGCAGAAGAAGCGACGGCTAAATA
>GV2UCFN02FLKJF
GGTGAGTAACGCGTAAAGAACTTGCCCTGCAGACAGGGATAACAGACGGAAACGACTGATAATACCTGATACAATTGCCAGCACGCATGTGCCCGGCAATGAAAAGTGATGCTGCAGGAGAGCTTTGCGTCCTATTAGCTTGTTGGTGAGGTAACGGCTCACCAAGGCGATGATAGGTAGCCGGCCTGAGAGGGTGAACGGCCACAAGGGGACTGAGATACGGCCCTTACTCCTACGGGAGGCAGCAGTGGGGAATATTGGACAATGGGGGCAACCCTGATCCAGCAATTCTGTGTGCACGAAGAAGGTTTTCGGATTGTAAAGTGCTTTCAGCAGGGAAGAAGAAAGTGACGGTACCTGCAGAAGAAGCGACGGCTAAATA
>GV2UCFN02JMXXP
GGTGAGTAACGCGTAAAGAACTTGCCCTGCAGACAGGGATAACAGACGGAAACGACTGATAATACCTGATACAATTGCCAGCACGCATGTGCCCGGCAATGAAAAGTGATGCTGCAGGAGAGCTTTGCGTCCTATTAGCTTGTTGGTGAGGTAACGGCTCACCAAGGCGATGATAGGTAGCCGGCCTGAGAGGGTGAACGGCCACAAGGGGACTGAGATACGGCCCTTACTCCTACGGGAGGCAGCAGTGGGGAATATTGGACAATGGGGGCAACCCTGATCCAGCAATTCTGTGTGCACGAAGAAGGTTTTCGGATTGTAAAGTGCTTTCAGCAGGGAAGAAGAAAGTGACGGTACCTGCAGAAGAAGCGACGGCTAAATA
>GV2UCFN02FX3MG
GGTGAGTAACGCGTAAAGAACTTGCCCTGCAGACAGGGATAACAGACGGAAACGACTGATAATACCTGATACAATTGCCAGCACGCATGTGCCCGGCAATGAAAAGTGATGCTGCAGGAGAGCTTTGCGTCCTATTAGCTTGTTGGTGAGGTAACGGCTCACCAAGGCGATGATAGGTAGCCGGCCTGAGAGGGTGAACGGCCACAAGGGGACTGAGATACGGCCCTTACTCCTACGGGAGGCAGCAGTGGGGAATATTGGACAATGGGGGCAACCCTGATCCAGCAATTCTGTGTGCACGAAGAAGGTTTTCGGATTGTAAAGTGCTTTCAGCAGGGAAGAAGAAAGTGACGGTACCTGCAGAAGAAGCGACGGCTAAATA
>GV2UCFN02F2XGG
GGTGAGTAACGCGTAAAGAACTTGCCCTGCAGACAGGGATAACAGACGGAAACGACTGATAATACCTGATACAATTGCCAGCACGCATGTGCCCGGCAATGAAAAGTGATGCTGCAGGAGAGCTTTGCGTCCTATTAGCTTGTTGGTGAGGTAACGGCTCACCAAGGCGATGATAGGTAGCCGGCCTGAGAGGGTGAACGGCCACAAGGGGACTGAGATACGGCCCTTACTCCTACGGGAGGCAGCAGTGGGGAATATTGGACAATGGGGGCAACCCTGATCCAGCAATTCTGTGTGCACGAAGAAGGTTTTCGGATTGTAAAGTGCTTTCAGCAGGGAAGAAGAAAGTGACGGTACCTGCAGAAGAAGCGACGGCTAAATA
>GV2UCFN02IEVEE
GGTGAGTAACGCGTAAAGAACTTGCCCTGCAGACAGGGATAACAGACGGAAACGACTGATAATACCTGATACAATTGCCAGCACGCATGTGCCCGGCAATGAAAAGTGATGCTGCAGGAGAGCTTTGCGTCCTATTAGCTTGTTGGTGAGGTAACGGCTCACCAAGGCGATGATAGGTAGCCGGCCTGAGAGGGTGAACGGCCACAAGGGGACTGAGATACGGCCCTTACTCCTACGGGAGGCAGCAGTGGGGAATATTGGACAATGGGGGCAACCCTGATCCAGCAATTCTGTGTGCACGAAGAAGGTTTTCGGATTGTAAAGTGCTTTCAGCAGGGAAGAAGAAAGTGACGGTACCTGCAGAAGAAGCGACGGCTAAATA
>GV2UCFN02II7HD
GGTGAGTAACGCGTAAAGAACTTGCCCTGCAGACAGGGATAACAGACGGAAACGACTGATAATACCTGATACAATTGCCAGCACGCATGTGCCCGGCAATGAAAAGTGATGCTGCAGGAGAGCTTTGCGTCCTATTAGCTTGTTGGTGAGGTAACGGCTCACCAAGGCGATGATAGGTAGCCGGCCTGAGAGGGTGAACGGCCACAAGGGGACTGAGATACGGCCCTTACTCCTACGGGAGGCAGCAGTGGGGAATATTGGACAATGGGGGCAACCCTGATCCAGCAATTCTGTGTGCACGAAGAAGGTTTTCGGATTGTAAAGTGCTTTCAGCAGGGAAGAAGAAAGTGACGGTACCTGCAGAAGAAGCGACGGCTAAATA
>GV2UCFN02HHS99
GGTGAGTAACGCGTAAAGAACTTGCCCTGCAGACAGGGATAACAGACGGAAACGACTGATAATACCTGATACAATTGCCAGCACGCATGTGCCCGGCAATGAAAAGTGATGCTGCAGGAGAGCTTTGCGTCCTATTAGCTTGTTGGTGAGGTAACGGCTCACCAAGGCGATGATAGGTAGCCGGCCTGAGAGGGTGAACGGCCACAAGGGGACTGAGATACGGCCCTTACTCCTACGGGAGGCAGCAGTGGGGAATATTGGACAATGGGGGCAACCCTGATCCAGCAATTCTGTGTGCACGAAGAAGGTTTTCGGATTGTAAAGTGCTTTCAGCAGGGAAGAAGAAAGTGACGGTACCTGCAGAAGAAGCGACGGCTAAATA
>GV2UCFN02JR6K2
GGTGAGTAACGCGTAAAGAACTTGCCCTGCAGACAGGGATAACAGACGGAAACGACTGATAATACCTGATACAATTGCCAGCACGCATGTGCCCGGCAATGAAAAGTGATGCTGCAGGAGAGCTTTGCGTCCTATTAGCTTGTTGGTGAGGTAACGGCTCACCAAGGCGATGATAGGTAGCCGGCCTGAGAGGGTGAACGGCCACAAGGGGACTGAGATACGGCCCTTACTCCTACGGGAGGCAGCAGTGGGGAATATTGGACAATGGGGGCAACCCTGATCCAGCAATTCTGTGTGCACGAAGAAGGTTTTCGGATTGTAAAGTGCTTTCAGCAGGGAAGAAGAAAGTGACGGTACCTGCAGAAGAAGCGACGGCTAAATA
>GV2UCFN02JNDOX
GGTGAGTAACGCGTAAAGAACTTGCCCTGCAGACAGGGATAACAGACGGAAACGACTGATAATACCTGATACAATTGCCAGCACGCATGTGCCCGGCAATGAAAAGTGATGCTGCAGGAGAGCTTTGCGTCCTATTAGCTTGTTGGTGAGGTAACGGCTCACCAAGGCGATGATAGGTAGCCGGCCTGAGAGGGTGAACGGCCACAAGGGGACTGAGATACGGCCCTTACTCCTACGGGAGGCAGCAGTGGGGAATATTGGACAATGGGGGCAACCCTGATCCAGCAATTCTGTGTGCACGAAGAAGGTTTTCGGATTGTAAAGTGCTTTCAGCAGGGAAGAAGAAAGTGACGGTACCTGCAGAAGAAGCGACGGCTAAATA
>GV2UCFN02IGTB2
GGTGAGTAACGCGTAAAGAACTTGCCCTGCAGACAGGGATAACAGACGGAAACGACTGATAATACCTGATACAATTGCCAGCACGCATGTGCCCGGCAATGAAAAGTGATGCTGCAGGAGAGCTTTGCGTCCTATTAGCTTGTTGGTGAGGTAACGGCTCACCAAGGCGATGATAGGTAGCCGGCCTGAGAGGGTGAACGGCCACAAGGGGACTGAGATACGGCCCTTACTCCTACGGGAGGCAGCAGTGGGGAATATTGGACAATGGGGGCAACCCTGATCCAGCAATTCTGTGTGCACGAAGAAGGTTTTCGGATTGTAAAGTGCTTTCAGCAGGGAAGAAGAAAGTGACGGTACCTGCAGAAGAAGCGACGGCTAAATA
>GV2UCFN02H78C2
GGTGAGTAACGCGTAAAGAACTTGCCCTGCAGACAGGGATAACAGACGGAAACGACTGATAATACCTGATACAATTGCCAGCACGCATGTGCCCGGCAATGAAAAGTGATGCTGCAGGAGAGCTTTGCGTCCTATTAGCTTGTTGGTGAGGTAACGGCTCACCAAGGCGATGATAGGTAGCCGGCCTGAGAGGGTGAACGGCCACAAGGGGACTGAGATACGGCCCTTACTCCTACGGGAGGCAGCAGTGGGGAATATTGGACAATGGGGGCAACCCTGATCCAGCAATTCTGTGTGCACGAAGAAGGTTTTCGGATTGTAAAGTGCTTTCAGCAGGGAAGAAGAAAGTGACGGTACCTGCAGAAGAAGCGACGGCTAAATA
>GV2UCFN02FN6Y5
GGTGAGTAACGCGTAAAGAACTTGCCCTGCAGACAGGGATAACAGACGGAAACGACTGATAATACCTGATACAATTGCCAGCACGCATGTGCCCGGCAATGAAAAGTGATGCTGCAGGAGAGCTTTGCGTCCTATTAGCTTGTTGGTGAGGTAACGGCTCACCAAGGCGATGATAGGTAGCCGGCCTGAGAGGGTGAACGGCCACAAGGGGACTGAGATACGGCCCTTACTCCTACGGGAGGCAGCAGTGGGGAATATTGGACAATGGGGGCAACCCTGATCCAGCAATTCTGTGTGCACGAAGAAGGTTTTCGGATTGTAAAGTGCTTTCAGCAGGGAAGAAGAAAGTGACGGTACCTGCAGAAGAAGCGACGGCTAAATA
>GV2UCFN02F1S6T
GGTGAGTAACGCGTAAAGAACTTGCCCTGCAGACAGGGATAACAGACGGAAACGACTGATAATACCTGATACAATTGCCAGCACGCATGTGCCCGGCAATGAAAAGTGATGCTGCAGGAGAGCTTTGCGTCCTATTAGCTTGTTGGTGAGGTAACGGCTCACCAAGGCGATGATAGGTAGCCGGCCTGAGAGGGTGAACGGCCACAAGGGGACTGAGATACGGCCCTTACTCCTACGGGAGGCAGCAGTGGGGAATATTGGACAATGGGGGCAACCCTGATCCAGCAATTCTGTGTGCACGAAGAAGGTTTTCGGATTGTAAAGTGCTTTCAGCAGGGAAGAAGAAAGTGACGGTACCTGCAGAAGAAGCGACGGCTAAATA
>GV2UCFN02FFGUV
GGTGAGTAACGCGTAAAGAACTTGCCCTGCAGACAGGGATAACAGACGGAAACGACTGATAATACCTGATACAATTGCCAGCACGCATGTGCCCGGCAATGAAAAGTGATGCTGCAGGAGAGCTTTGCGTCCTATTAGCTTGTTGGTGAGGTAACGGCTCACCAAGGCGATGATAGGTAGCCGGCCTGAGAGGGTGAACGGCCACAAGGGGACTGAGATACGGCCCTTACTCCTACGGGAGGCAGCAGTGGGGAATATTGGACAATGGGGGCAACCCTGATCCAGCAATTCTGTGTGCACGAAGAAGGTTTTCGGATTGTAAAGTGCTTTCAGCAGGGAAGAAGAAAGTGACGGTACCTGCAGAAGAAGCGACGGCTAAATA
>GV2UCFN02GPBX0
GGTGAGTAACGCGTAAAGAACTTGCCCTGCAGACAGGGATAACAGACGGAAACGACTGATAATACCTGATACAATTGCCAGCACGCATGTGCCCGGCAATGAAAAGTGATGCTGCAGGAGAGCTTTGCGTCCTATTAGCTTGTTGGTGAGGTAACGGCTCACCAAGGCGATGATAGGTAGCCGGCCTGAGAGGGTGAACGGCCACAAGGGGACTGAGATACGGCCCTTACTCCTACGGGAGGCAGCAGTGGGGAATATTGGACAATGGGGGCAACCCTGATCCAGCAATTCTGTGTGCACGAAGAAGGTTTTCGGATTGTAAAGTGCTTTCAGCAGGGAAGAAGAAAGTGACGGTACCTGCAGAAGAAGCGACGGCTAAATA
>GV2UCFN02IYCI8
GGTGAGTAACGCGTAAAGAACTTGCCCTGCAGACAGGGATAACAGACGGAAACGACTGATAATACCTGATACAATTGCCAGCACGCATGTGCCCGGCAATGAAAAGTGATGCTGCAGGAGAGCTTTGCGTCCTATTAGCTTGTTGGTGAGGTAACGGCTCACCAAGGCGATGATAGGTAGCCGGCCTGAGAGGGTGAACGGCCACAAGGGGACTGAGATACGGCCCTTACTCCTACGGGAGGCAGCAGTGGGGAATATTGGACAATGGGGGCAACCCTGATCCAGCAATTCTGTGTGCACGAAGAAGGTTTTCGGATTGTAAAGTGCTTTCAGCAGGGAAGAAGAAAGTGACGGTACCTGCAGAAGAAGCGACGGCTAAATA
>GV2UCFN02IRSAI
GGTGAGTAACGCGTAAAGAACTTGCCCTGCAGACAGGGATAACAGACGGAAACGACTGATAATACCTGATACAATTGCCAGCACGCATGTGCCCGGCAATGAAAAGTGATGCTGCAGGAGAGCTTTGCGTCCTATTAGCTTGTTGGTGAGGTAACGGCTCACCAAGGCGATGATAGGTAGCCGGCCTGAGAGGGTGAACGGCCACAAGGGGACTGAGATACGGCCCTTACTCCTACGGGAGGCAGCAGTGGGGAATATTGGACAATGGGGGCAACCCTGATCCAGCAATTCTGTGTGCACGAAGAAGGTTTTCGGATTGTAAAGTGCTTTCAGCAGGGAAGAAGAAAGTGACGGTACCTGCAGAAGAAGCGACGGCTAAATA
>GV2UCFN02G77ZU
GGTGAGTAACGCGTAAAGAACTTGCCCTGCAGACAGGGATAACAGACGGAAACGACTGATAATACCTGATACAATTGCCAGCACGCATGTGCCCGGCAATGAAAAGTGATGCTGCAGGAGAGCTTTGCGTCCTATTAGCTTGTTGGTGAGGTAACGGCTCACCAAGGCGATGATAGGTAGCCGGCCTGAGAGGGTGAACGGCCACAAGGGGACTGAGATACGGCCCTTACTCCTACGGGAGGCAGCAGTGGGGAATATTGGACAATGGGGGCAACCCTGATCCAGCAATTCTGTGTGCACGAAGAAGGTTTTCGGATTGTAAAGTGCTTTCAGCAGGGAAGAAGAAAGTGACGGTACCTGCAGAAGAAGCGACGGCTAAATA
>GV2UCFN02GR4CT
GGTGAGTAACGCGTAAAGAACTTGCCCTGCAGACAGGGATAACAGACGGAAACGACTGATAATACCTGATACAATTGCCAGCACGCATGTGCCCGGCAATGAAAAGTGATGCTGCAGGAGAGCTTTGCGTCCTATTAGCTTGTTGGTGAGGTAACGGCTCACCAAGGCGATGATAGGTAGCCGGCCTGAGAGGGTGAACGGCCACAAGGGGACTGAGATACGGCCCTTACTCCTACGGGAGGCAGCAGTGGGGAATATTGGACAATGGGGGCAACCCTGATCCAGCAATTCTGTGTGCACGAAGAAGGTTTTCGGATTGTAAAGTGCTTTCAGCAGGGAAGAAGAAAGTGACGGTACCTGCAGAAGAAGCGACGGCTAAATA
>GV2UCFN02HWRTL
GGTGAGTAACGCGTAAAGAACTTGCCCTGCAGACAGGGATAACAGACGGAAACGACTGATAATACCTGATACAATTGCCAGCACGCATGTGCCCGGCAATGAAAAGTGATGCTGCAGGAGAGCTTTGCGTCCTATTAGCTTGTTGGTGAGGTAACGGCTCACCAAGGCGATGATAGGTAGCCGGCCTGAGAGGGTGAACGGCCACAAGGGGACTGAGATACGGCCCTTACTCCTACGGGAGGCAGCAGTGGGGAATATTGGACAATGGGGGCAACCCTGATCCAGCAATTCTGTGTGCACGAAGAAGGTTTTCGGATTGTAAAGTGCTTTCAGCAGGGAAGAAGAAAGTGACGGTACCTGCAGAAGAAGCGACGGCTAAATA
>GV2UCFN02FU8U0
GGTGAGTAACGCGTAAAGAACTTGCCCTGCAGACAGGGATAACAGACGGAAACGACTGATAATACCTGATACAATTGCCAGCACGCATGTGCCCGGCAATGAAAAGTGATGCTGCAGGAGAGCTTTGCGTCCTATTAGCTTGTTGGTGAGGTAACGGCTCACCAAGGCGATGATAGGTAGCCGGCCTGAGAGGGTGAACGGCCACAAGGGGACTGAGATACGGCCCTTACTCCTACGGGAGGCAGCAGTGGGGAATATTGGACAATGGGGGCAACCCTGATCCAGCAATTCTGTGTGCACGAAGAAGGTTTTCGGATTGTAAAGTGCTTTCAGCAGGGAAGAAGAAAGTGACGGTACCTGCAGAAGAAGCGACGGCTAAATA
>GV2UCFN02FMCKN
GGTGAGTAACGCGTAAAGAACTTGCCCTGCAGACAGGGATAACAGACGGAAACGACTGATAATACCTGATACAATTGCCAGCACGCATGTGCCCGGCAATGAAAAGTGATGCTGCAGGAGAGCTTTGCGTCCTATTAGCTTGTTGGTGAGGTAACGGCTCACCAAGGCGATGATAGGTAGCCGGCCTGAGAGGGTGAACGGCCACAAGGGGACTGAGATACGGCCCTTACTCCTACGGGAGGCAGCAGTGGGGAATATTGGACAATGGGGGCAACCCTGATCCAGCAATTCTGTGTGCACGAAGAAGGTTTTCGGATTGTAAAGTGCTTTCAGCAGGGAAGAAGAAAGTGACGGTACCTGCAGAAGAAGCGACGGCTAAATA
>GV2UCFN02ITVCO
GGTGAGTAACGCGTAAAGAACTTGCCCTGCAGACAGGGATAACAGACGGAAACGACTGATAATACCTGATACAATTGCCAGCACGCATGTGCCCGGCAATGAAAAGTGATGCTGCAGGAGAGCTTTGCGTCCTATTAGCTTGTTGGTGAGGTAACGGCTCACCAAGGCGATGATAGGTAGCCGGCCTGAGAGGGTGAACGGCCACAAGGGGACTGAGATACGGCCCTTACTCCTACGGGAGGCAGCAGTGGGGAATATTGGACAATGGGGGCAACCCTGATCCAGCAATTCTGTGTGCACGAAGAAGGTTTTCGGATTGTAAAGTGCTTTCAGCAGGGAAGAAGAAAGTGACGGTACCTGCAGAAGAAGCGACGGCTAAATA
>GV2UCFN02F9LUE
GGTGAGTAACGCGTAAAGAACTTGCCCTGCAGACAGGGATAACAGACGGAAACGACTGATAATACCTGATACAATTGCCAGCACGCATGTGCCCGGCAATGAAAAGTGATGCTGCAGGAGAGCTTTGCGTCCTATTAGCTTGTTGGTGAGGTAACGGCTCACCAAGGCGATGATAGGTAGCCGGCCTGAGAGGGTGAACGGCCACAAGGGGACTGAGATACGGCCCTTACTCCTACGGGAGGCAGCAGTGGGGAATATTGGACAATGGGGGCAACCCTGATCCAGCAATTCTGTGTGCACGAAGAAGGTTTTCGGATTGTAAAGTGCTTTCAGCAGGGAAGAAGAAAGTGACGGTACCTGCAGAAGAAGCGACGGCTAAATA
>GV2UCFN02JANG6
GGTGAGTAACGCGTAAAGAACTTGCCCTGCAGACAGGGATAACAGACGGAAACGACTGATAATACCTGATACAATTGCCAGCACGCATGTGCCCGGCAATGAAAAGTGATGCTGCAGGAGAGCTTTGCGTCCTATTAGCTTGTTGGTGAGGTAACGGCTCACCAAGGCGATGATAGGTAGCCGGCCTGAGAGGGTGAACGGCCACAAGGGGACTGAGATACGGCCCTTACTCCTACGGGAGGCAGCAGTGGGGAATATTGGACAATGGGGGCAACCCTGATCCAGCAATTCTGTGTGCACGAAGAAGGTTTTCGGATTGTAAAGTGCTTTCAGCAGGGAAGAAGAAAGTGACGGTACCTGCAGAAGAAGCGACGGCTAAATA
>GV2UCFN02IURKY
GGTGAGTAACGCGTAAAGAACTTGCCCTGCAGACAGGGATAACAGACGGAAACGACTGATAATACCTGATACAATTGCCAGCACGCATGTGCCCGGCAATGAAAAGTGATGCTGCAGGAGAGCTTTGCGTCCTATTAGCTTGTTGGTGAGGTAACGGCTCACCAAGGCGATGATAGGTAGCCGGCCTGAGAGGGTGAACGGCCACAAGGGGACTGAGATACGGCCCTTACTCCTACGGGAGGCAGCAGTGGGGAATATTGGACAATGGGGGCAACCCTGATCCAGCAATTCTGTGTGCACGAAGAAGGTTTTCGGATTGTAAAGTGCTTTCAGCAGGGAAGAAGAAAGTGACGGTACCTGCAGAAGAAGCGACGGCTAAATA
>GV2UCFN02FR7YX
GGTGAGTAACGCGTAAAGAACTTGCCCTGCAGACAGGGATAACAGACGGAAACGACTGATAATACCTGATACAATTGCCAGCACGCATGTGCCCGGCAATGAAAAGTGATGCTGCAGGAGAGCTTTGCGTCCTATTAGCTTGTTGGTGAGGTAACGGCTCACCAAGGCGATGATAGGTAGCCGGCCTGAGAGGGTGAACGGCCACAAGGGGACTGAGATACGGCCCTTACTCCTACGGGAGGCAGCAGTGGGGAATATTGGACAATGGGGGCAACCCTGATCCAGCAATTCTGTGTGCACGAAGAAGGTTTTCGGATTGTAAAGTGCTTTCAGCAGGGAAGAAGAAAGTGACGGTACCTGCAGAAGAAGCGACGGCTAAATA
>GV2UCFN02F5CVO
GGTGAGTAACGCGTAAAGAACTTGCCCTGCAGACAGGGATAACAGACGGAAACGACTGATAATACCTGATACAATTGCCAGCACGCATGTGCCCGGCAATGAAAAGTGATGCTGCAGGAGAGCTTTGCGTCCTATTAGCTTGTTGGTGAGGTAACGGCTCACCAAGGCGATGATAGGTAGCCGGCCTGAGAGGGTGAACGGCCACAAGGGGACTGAGATACGGCCCTTACTCCTACGGGAGGCAGCAGTGGGGAATATTGGACAATGGGGGCAACCCTGATCCAGCAATTCTGTGTGCACGAAGAAGGTTTTCGGATTGTAAAGTGCTTTCAGCAGGGAAGAAGAAAGTGACGGTACCTGCAGAAGAAGCGACGGCTAAATA
>GV2UCFN02GZN1N
GGTGAGTAACGCGTAAAGAACTTGCCCTGCAGACAGGGATAACAGACGGAAACGACTGATAATACCTGATACAATTGCCAGCACGCATGTGCCCGGCAATGAAAAGTGATGCTGCAGGAGAGCTTTGCGTCCTATTAGCTTGTTGGTGAGGTAACGGCTCACCAAGGCGATGATAGGTAGCCGGCCTGAGAGGGTGAACGGCCACAAGGGGACTGAGATACGGCCCTTACTCCTACGGGAGGCAGCAGTGGGGAATATTGGACAATGGGGGCAACCCTGATCCAGCAATTCTGTGTGCACGAAGAAGGTTTTCGGATTGTAAAGTGCTTTCAGCAGGGAAGAAGAAAGTGACGGTACCTGCAGAAGAAGCGACGGCTAAATA
>GV2UCFN02GZPQA
GGTGAGTAACGCGTAAAGAACTTGCCCTGCAGACAGGGATAACAGACGGAAACGACTGATAATACCTGATACAATTGCCAGCACGCATGTGCCCGGCAATGAAAAGTGATGCTGCAGGAGAGCTTTGCGTCCTATTAGCTTGTTGGTGAGGTAACGGCTCACCAAGGCGATGATAGGTAGCCGGCCTGAGAGGGTGAACGGCCACAAGGGGACTGAGATACGGCCCTTACTCCTACGGGAGGCAGCAGTGGGGAATATTGGACAATGGGGGCAACCCTGATCCAGCAATTCTGTGTGCACGAAGAAGGTTTTCGGATTGTAAAGTGCTTTCAGCAGGGAAGAAGAAAGTGACGGTACCTGCAGAAGAAGCGACGGCTAAATA
>GV2UCFN02HTMDN
GGTGAGTAACGCGTAAAGAACTTGCCCTGCAGACAGGGATAACAGACGGAAACGACTGATAATACCTGATACAATTGCCAGCACGCATGTGCCCGGCAATGAAAAGTGATGCTGCAGGAGAGCTTTGCGTCCTATTAGCTTGTTGGTGAGGTAACGGCTCACCAAGGCGATGATAGGTAGCCGGCCTGAGAGGGTGAACGGCCACAAGGGGACTGAGATACGGCCCTTACTCCTACGGGAGGCAGCAGTGGGGAATATTGGACAATGGGGGCAACCCTGATCCAGCAATTCTGTGTGCACGAAGAAGGTTTTCGGATTGTAAAGTGCTTTCAGCAGGGAAGAAGAAAGTGACGGTACCTGCAGAAGAAGCGACGGCTAAATA
>GV2UCFN02FUE3V
GGTGAGTAACGCGTAAAGAACTTGCCCTGCAGACAGGGATAACAGACGGAAACGACTGATAATACCTGATACAATTGCCAGCACGCATGTGCCCGGCAATGAAAAGTGATGCTGCAGGAGAGCTTTGCGTCCTATTAGCTTGTTGGTGAGGTAACGGCTCACCAAGGCGATGATAGGTAGCCGGCCTGAGAGGGTGAACGGCCACAAGGGGACTGAGATACGGCCCTTACTCCTACGGGAGGCAGCAGTGGGGAATATTGGACAATGGGGGCAACCCTGATCCAGCAATTCTGTGTGCACGAAGAAGGTTTTCGGATTGTAAAGTGCTTTCAGCAGGGAAGAAGAAAGTGACGGTACCTGCAGAAGAAGCGACGGCTAAATA
>GV2UCFN02I80XD
GGTGAGTAACGCGTAAAGAACTTGCCCTGCAGACAGGGATAACAGACGGAAACGACTGATAATACCTGATACAATTGCCAGCACGCATGTGCCCGGCAATGAAAAGTGATGCTGCAGGAGAGCTTTGCGTCCTATTAGCTTGTTGGTGAGGTAACGGCTCACCAAGGCGATGATAGGTAGCCGGCCTGAGAGGGTGAACGGCCACAAGGGGACTGAGATACGGCCCTTACTCCTACGGGAGGCAGCAGTGGGGAATATTGGACAATGGGGGCAACCCTGATCCAGCAATTCTGTGTGCACGAAGAAGGTTTTCGGATTGTAAAGTGCTTTCAGCAGGGAAGAAGAAAGTGACGGTACCTGCAGAAGAAGCGACGGCTAAATA
>GV2UCFN02GUBOA
GGTGAGTAACGCGTAAAGAACTTGCCCTGCAGACAGGGATAACAGACGGAAACGACTGATAATACCTGATACAATTGCCAGCACGCATGTGCCCGGCAATGAAAAGTGATGCTGCAGGAGAGCTTTGCGTCCTATTAGCTTGTTGGTGAGGTAACGGCTCACCAAGGCGATGATAGGTAGCCGGCCTGAGAGGGTGAACGGCCACAAGGGGACTGAGATACGGCCCTTACTCCTACGGGAGGCAGCAGTGGGGAATATTGGACAATGGGGGCAACCCTGATCCAGCAATTCTGTGTGCACGAAGAAGGTTTTCGGATTGTAAAGTGCTTTCAGCAGGGAAGAAGAAAGTGACGGTACCTGCAGAAGAAGCGACGGCTAAATA
>GV2UCFN02JSGKC
GGTGAGTAACGCGTAAAGAACTTGCCCTGCAGACAGGGATAACAGACGGAAACGACTGATAATACCTGATACAATTGCCAGCACGCATGTGCCCGGCAATGAAAAGTGATGCTGCAGGAGAGCTTTGCGTCCTATTAGCTTGTTGGTGAGGTAACGGCTCACCAAGGCGATGATAGGTAGCCGGCCTGAGAGGGTGAACGGCCACAAGGGGACTGAGATACGGCCCTTACTCCTACGGGAGGCAGCAGTGGGGAATATTGGACAATGGGGGCAACCCTGATCCAGCAATTCTGTGTGCACGAAGAAGGTTTTCGGATTGTAAAGTGCTTTCAGCAGGGAAGAAGAAAGTGACGGTACCTGCAGAAGAAGCGACGGCTAAATA
>GV2UCFN02GDPTY
GGTGAGTAACGCGTAAAGAACTTGCCCTGCAGACAGGGATAACAGACGGAAACGACTGATAATACCTGATACAATTGCCAGCACGCATGTGCCCGGCAATGAAAAGTGATGCTGCAGGAGAGCTTTGCGTCCTATTAGCTTGTTGGTGAGGTAACGGCTCACCAAGGCGATGATAGGTAGCCGGCCTGAGAGGGTGAACGGCCACAAGGGGACTGAGATACGGCCCTTACTCCTACGGGAGGCAGCAGTGGGGAATATTGGACAATGGGGGCAACCCTGATCCAGCAATTCTGTGTGCACGAAGAAGGTTTTCGGATTGTAAAGTGCTTTCAGCAGGGAAGAAGAAAGTGACGGTACCTGCAGAAGAAGCGACGGCTAAATA
>GV2UCFN02G34F5
GGTGAGTAACGCGTAAAGAACTTGCCCTGCAGACAGGGATAACAGACGGAAACGACTGATAATACCTGATACAATTGCCAGCACGCATGTGCCCGGCAATGAAAAGTGATGCTGCAGGAGAGCTTTGCGTCCTATTAGCTTGTTGGTGAGGTAACGGCTCACCAAGGCGATGATAGGTAGCCGGCCTGAGAGGGTGAACGGCCACAAGGGGACTGAGATACGGCCCTTACTCCTACGGGAGGCAGCAGTGGGGAATATTGGACAATGGGGGCAACCCTGATCCAGCAATTCTGTGTGCACGAAGAAGGTTTTCGGATTGTAAAGTGCTTTCAGCAGGGAAGAAGAAAGTGACGGTACCTGCAGAAGAAGCGACGGCTAAATA
>GV2UCFN02HS2IR
GGTGAGTAACGCGTAAAGAACTTGCCCTGCAGACAGGGATAACAGACGGAAACGACTGATAATACCTGATACAATTGCCAGCACGCATGTGCCCGGCAATGAAAAGTGATGCTGCAGGAGAGCTTTGCGTCCTATTAGCTTGTTGGTGAGGTAACGGCTCACCAAGGCGATGATAGGTAGCCGGCCTGAGAGGGTGAACGGCCACAAGGGGACTGAGATACGGCCCTTACTCCTACGGGAGGCAGCAGTGGGGAATATTGGACAATGGGGGCAACCCTGATCCAGCAATTCTGTGTGCACGAAGAAGGTTTTCGGATTGTAAAGTGCTTTCAGCAGGGAAGAAGAAAGTGACGGTACCTGCAGAAGAAGCGACGGCTAAATA
>GV2UCFN02IKVKG
GGTGAGTAACGCGTAAAGAACTTGCCCTGCAGACAGGGATAACAGACGGAAACGACTGATAATACCTGATACAATTGCCAGCACGCATGTGCCCGGCAATGAAAAGTGATGCTGCAGGAGAGCTTTGCGTCCTATTAGCTTGTTGGTGAGGTAACGGCTCACCAAGGCGATGATAGGTAGCCGGCCTGAGAGGGTGAACGGCCACAAGGGGACTGAGATACGGCCCTTACTCCTACGGGAGGCAGCAGTGGGGAATATTGGACAATGGGGGCAACCCTGATCCAGCAATTCTGTGTGCACGAAGAAGGTTTTCGGATTGTAAAGTGCTTTCAGCAGGGAAGAAGAAAGTGACGGTACCTGCAGAAGAAGCGACGGCTAAATA
>GV2UCFN02H0264
GGTGAGTAACGCGTAAAGAACTTGCCCTGCAGACAGGGATAACAGACGGAAACGACTGATAATACCTGATACAATTGCCAGCACGCATGTGCCCGGCAATGAAAAGTGATGCTGCAGGAGAGCTTTGCGTCCTATTAGCTTGTTGGTGAGGTAACGGCTCACCAAGGCGATGATAGGTAGCCGGCCTGAGAGGGTGAACGGCCACAAGGGGACTGAGATACGGCCCTTACTCCTACGGGAGGCAGCAGTGGGGAATATTGGACAATGGGGGCAACCCTGATCCAGCAATTCTGTGTGCACGAAGAAGGTTTTCGGATTGTAAAGTGCTTTCAGCAGGGAAGAAGAAAGTGACGGTACCTGCAGAAGAAGCGACGGCTAAATA
>GV2UCFN02G9U9J
GGTGAGTAACGCGTAAAGAACTTGCCCTGCAGACAGGGATAACAGACGGAAACGACTGATAATACCTGATACAATTGCCAGCACGCATGTGCCCGGCAATGAAAAGTGATGCTGCAGGAGAGCTTTGCGTCCTATTAGCTTGTTGGTGAGGTAACGGCTCACCAAGGCGATGATAGGTAGCCGGCCTGAGAGGGTGAACGGCCACAAGGGGACTGAGATACGGCCCTTACTCCTACGGGAGGCAGCAGTGGGGAATATTGGACAATGGGGGCAACCCTGATCCAGCAATTCTGTGTGCACGAAGAAGGTTTTCGGATTGTAAAGTGCTTTCAGCAGGGAAGAAGAAAGTGACGGTACCTGCAGAAGAAGCGACGGCTAAATA
>GV2UCFN02I6XSJ
GGTGAGTAACGCGTAAAGAACTTGCCCTGCAGACAGGGATAACAGACGGAAACGACTGATAATACCTGATACAATTGCCAGCACGCATGTGCCCGGCAATGAAAAGTGATGCTGCAGGAGAGCTTTGCGTCCTATTAGCTTGTTGGTGAGGTAACGGCTCACCAAGGCGATGATAGGTAGCCGGCCTGAGAGGGTGAACGGCCACAAGGGGACTGAGATACGGCCCTTACTCCTACGGGAGGCAGCAGTGGGGAATATTGGACAATGGGGGCAACCCTGATCCAGCAATTCTGTGTGCACGAAGAAGGTTTTCGGATTGTAAAGTGCTTTCAGCAGGGAAGAAGAAAGTGACGGTACCTGCAGAAGAAGCGACGGCTAAATA
>GV2UCFN02HU1ID
GGTGAGTAACGCGTAAAGAACTTGCCCTGCAGACAGGGATAACAGACGGAAACGACTGATAATACCTGATACAATTGCCAGCACGCATGTGCCCGGCAATGAAAAGTGATGCTGCAGGAGAGCTTTGCGTCCTATTAGCTTGTTGGTGAGGTAACGGCTCACCAAGGCGATGATAGGTAGCCGGCCTGAGAGGGTGAACGGCCACAAGGGGACTGAGATACGGCCCTTACTCCTACGGGAGGCAGCAGTGGGGAATATTGGACAATGGGGGCAACCCTGATCCAGCAATTCTGTGTGCACGAAGAAGGTTTTCGGATTGTAAAGTGCTTTCAGCAGGGAAGAAGAAAGTGACGGTACCTGCAGAAGAAGCGACGGCTAAATA
>GV2UCFN02I2ZLF
GGTGAGTAACGCGTAAAGAACTTGCCCTGCAGACAGGGATAACAGACGGAAACGACTGATAATACCTGATACAATTGCCAGCACGCATGTGCCCGGCAATGAAAAGTGATGCTGCAGGAGAGCTTTGCGTCCTATTAGCTTGTTGGTGAGGTAACGGCTCACCAAGGCGATGATAGGTAGCCGGCCTGAGAGGGTGAACGGCCACAAGGGGACTGAGATACGGCCCTTACTCCTACGGGAGGCAGCAGTGGGGAATATTGGACAATGGGGGCAACCCTGATCCAGCAATTCTGTGTGCACGAAGAAGGTTTTCGGATTGTAAAGTGCTTTCAGCAGGGAAGAAGAAAGTGACGGTACCTGCAGAAGAAGCGACGGCTAAATA
>GV2UCFN02I9EG8
GGTGAGTAACGCGTAAAGAACTTGCCCTGCAGACAGGGATAACAGACGGAAACGACTGATAATACCTGATACAATTGCCAGCACGCATGTGCCCGGCAATGAAAAGTGATGCTGCAGGAGAGCTTTGCGTCCTATTAGCTTGTTGGTGAGGTAACGGCTCACCAAGGCGATGATAGGTAGCCGGCCTGAGAGGGTGAACGGCCACAAGGGGACTGAGATACGGCCCTTACTCCTACGGGAGGCAGCAGTGGGGAATATTGGACAATGGGGGCAACCCTGATCCAGCAATTCTGTGTGCACGAAGAAGGTTTTCGGATTGTAAAGTGCTTTCAGCAGGGAAGAAGAAAGTGACGGTACCTGCAGAAGAAGCGACGGCTAAATA
>GV2UCFN02HII6O
GGTGAGTAACGCGTAAAGAACTTGCCCTGCAGACAGGGATAACAGACGGAAACGACTGATAATACCTGATACAATTGCCAGCACGCATGTGCCCGGCAATGAAAAGTGATGCTGCAGGAGAGCTTTGCGTCCTATTAGCTTGTTGGTGAGGTAACGGCTCACCAAGGCGATGATAGGTAGCCGGCCTGAGAGGGTGAACGGCCACAAGGGGACTGAGATACGGCCCTTACTCCTACGGGAGGCAGCAGTGGGGAATATTGGACAATGGGGGCAACCCTGATCCAGCAATTCTGTGTGCACGAAGAAGGTTTTCGGATTGTAAAGTGCTTTCAGCAGGGAAGAAGAAAGTGACGGTACCTGCAGAAGAAGCGACGGCTAAATA
>GV2UCFN02F8O3I
GGTGAGTAACGCGTAAAGAACTTGCCCTGCAGACAGGGATAACAGACGGAAACGACTGATAATACCTGATACAATTGCCAGCACGCATGTGCCCGGCAATGAAAAGTGATGCTGCAGGAGAGCTTTGCGTCCTATTAGCTTGTTGGTGAGGTAACGGCTCACCAAGGCGATGATAGGTAGCCGGCCTGAGAGGGTGAACGGCCACAAGGGGACTGAGATACGGCCCTTACTCCTACGGGAGGCAGCAGTGGGGAATATTGGACAATGGGGGCAACCCTGATCCAGCAATTCTGTGTGCACGAAGAAGGTTTTCGGATTGTAAAGTGCTTTCAGCAGGGAAGAAGAAAGTGACGGTACCTGCAGAAGAAGCGACGGCTAAATA
>GV2UCFN02GKY3T
GGTGAGTAACGCGTAAAGAACTTGCCCTGCAGACAGGGATAACAGACGGAAACGACTGATAATACCTGATACAATTGCCAGCACGCATGTGCCCGGCAATGAAAAGTGATGCTGCAGGAGAGCTTTGCGTCCTATTAGCTTGTTGGTGAGGTAACGGCTCACCAAGGCGATGATAGGTAGCCGGCCTGAGAGGGTGAACGGCCACAAGGGGACTGAGATACGGCCCTTACTCCTACGGGAGGCAGCAGTGGGGAATATTGGACAATGGGGGCAACCCTGATCCAGCAATTCTGTGTGCACGAAGAAGGTTTTCGGATTGTAAAGTGCTTTCAGCAGGGAAGAAGAAAGTGACGGTACCTGCAGAAGAAGCGACGGCTAAATA
>GV2UCFN02GAJBU
GGTGAGTAACGCGTAAAGAACTTGCCCTGCAGACAGGGATAACAGACGGAAACGACTGATAATACCTGATACAATTGCCAGCACGCATGTGCCCGGCAATGAAAAGTGATGCTGCAGGAGAGCTTTGCGTCCTATTAGCTTGTTGGTGAGGTAACGGCTCACCAAGGCGATGATAGGTAGCCGGCCTGAGAGGGTGAACGGCCACAAGGGGACTGAGATACGGCCCTTACTCCTACGGGAGGCAGCAGTGGGGAATATTGGACAATGGGGGCAACCCTGATCCAGCAATTCTGTGTGCACGAAGAAGGTTTTCGGATTGTAAAGTGCTTTCAGCAGGGAAGAAGAAAGTGACGGTACCTGCAGAAGAAGCGACGGCTAAATA
>GV2UCFN02GMEQA
GGTGAGTAACGCGTAAAGAACTTGCCCTGCAGACAGGGATAACAGACGGAAACGACTGATAATACCTGATACAATTGCCAGCACGCATGTGCCCGGCAATGAAAAGTGATGCTGCAGGAGAGCTTTGCGTCCTATTAGCTTGTTGGTGAGGTAACGGCTCACCAAGGCGATGATAGGTAGCCGGCCTGAGAGGGTGAACGGCCACAAGGGGACTGAGATACGGCCCTTACTCCTACGGGAGGCAGCAGTGGGGAATATTGGACAATGGGGGCAACCCTGATCCAGCAATTCTGTGTGCACGAAGAAGGTTTTCGGATTGTAAAGTGCTTTCAGCAGGGAAGAAGAAAGTGACGGTACCTGCAGAAGAAGCGACGGCTAAATA
>GV2UCFN02IGESL
GGTGAGTAACGCGTAAAGAACTTGCCCTGCAGACAGGGATAACAGACGGAAACGACTGATAATACCTGATACAATTGCCAGCACGCATGTGCCCGGCAATGAAAAGTGATGCTGCAGGAGAGCTTTGCGTCCTATTAGCTTGTTGGTGAGGTAACGGCTCACCAAGGCGATGATAGGTAGCCGGCCTGAGAGGGTGAACGGCCACAAGGGGACTGAGATACGGCCCTTACTCCTACGGGAGGCAGCAGTGGGGAATATTGGACAATGGGGGCAACCCTGATCCAGCAATTCTGTGTGCACGAAGAAGGTTTTCGGATTGTAAAGTGCTTTCAGCAGGGAAGAAGAAAGTGACGGTACCTGCAGAAGAAGCGACGGCTAAATA
>GV2UCFN02H86P9
GGTGAGTAACGCGTAAAGAACTTGCCCTGCAGACAGGGATAACAGACGGAAACGACTGATAATACCTGATACAATTGCCAGCACGCATGTGCCCGGCAATGAAAAGTGATGCTGCAGGAGAGCTTTGCGTCCTATTAGCTTGTTGGTGAGGTAACGGCTCACCAAGGCGATGATAGGTAGCCGGCCTGAGAGGGTGAACGGCCACAAGGGGACTGAGATACGGCCCTTACTCCTACGGGAGGCAGCAGTGGGGAATATTGGACAATGGGGGCAACCCTGATCCAGCAATTCTGTGTGCACGAAGAAGGTTTTCGGATTGTAAAGTGCTTTCAGCAGGGAAGAAGAAAGTGACGGTACCTGCAGAAGAAGCGACGGCTAAATA
>GV2UCFN02JYR0A
GGTGAGTAACGCGTAAAGAACTTGCCCTGCAGACAGGGATAACAGACGGAAACGACTGATAATACCTGATACAATTGCCAGCACGCATGTGCCCGGCAATGAAAAGTGATGCTGCAGGAGAGCTTTGCGTCCTATTAGCTTGTTGGTGAGGTAACGGCTCACCAAGGCGATGATAGGTAGCCGGCCTGAGAGGGTGAACGGCCACAAGGGGACTGAGATACGGCCCTTACTCCTACGGGAGGCAGCAGTGGGGAATATTGGACAATGGGGGCAACCCTGATCCAGCAATTCTGTGTGCACGAAGAAGGTTTTCGGATTGTAAAGTGCTTTCAGCAGGGAAGAAGAAAGTGACGGTACCTGCAGAAGAAGCGACGGCTAAATA
>GV2UCFN02GS384
GGTGAGTAACGCGTAAAGAACTTGCCCTGCAGACAGGGATAACAGACGGAAACGACTGATAATACCTGATACAATTGCCAGCACGCATGTGCCCGGCAATGAAAAGTGATGCTGCAGGAGAGCTTTGCGTCCTATTAGCTTGTTGGTGAGGTAACGGCTCACCAAGGCGATGATAGGTAGCCGGCCTGAGAGGGTGAACGGCCACAAGGGGACTGAGATACGGCCCTTACTCCTACGGGAGGCAGCAGTGGGGAATATTGGACAATGGGGGCAACCCTGATCCAGCAATTCTGTGTGCACGAAGAAGGTTTTCGGATTGTAAAGTGCTTTCAGCAGGGAAGAAGAAAGTGACGGTACCTGCAGAAGAAGCGACGGCTAAATA
>GV2UCFN02GZB0R
GGTGAGTAACGCGTAAAGAACTTGCCCTGCAGACAGGGATAACAGACGGAAACGACTGATAATACCTGATACAATTGCCAGCACGCATGTGCCCGGCAATGAAAAGTGATGCTGCAGGAGAGCTTTGCGTCCTATTAGCTTGTTGGTGAGGTAACGGCTCACCAAGGCGATGATAGGTAGCCGGCCTGAGAGGGTGAACGGCCACAAGGGGACTGAGATACGGCCCTTACTCCTACGGGAGGCAGCAGTGGGGAATATTGGACAATGGGGGCAACCCTGATCCAGCAATTCTGTGTGCACGAAGAAGGTTTTCGGATTGTAAAGTGCTTTCAGCAGGGAAGAAGAAAGTGACGGTACCTGCAGAAGAAGCGACGGCTAAATA
>GV2UCFN02HMQXM
GGTGAGTAACGCGTAAAGAACTTGCCCTGCAGACAGGGATAACAGACGGAAACGACTGATAATACCTGATACAATTGCCAGCACGCATGTGCCCGGCAATGAAAAGTGATGCTGCAGGAGAGCTTTGCGTCCTATTAGCTTGTTGGTGAGGTAACGGCTCACCAAGGCGATGATAGGTAGCCGGCCTGAGAGGGTGAACGGCCACAAGGGGACTGAGATACGGCCCTTACTCCTACGGGAGGCAGCAGTGGGGAATATTGGACAATGGGGGCAACCCTGATCCAGCAATTCTGTGTGCACGAAGAAGGTTTTCGGATTGTAAAGTGCTTTCAGCAGGGAAGAAGAAAGTGACGGTACCTGCAGAAGAAGCGACGGCTAAATA
>GV2UCFN02I8DZG
GGTGAGTAACGCGTAAAGAACTTGCCCTGCAGACAGGGATAACAGACGGAAACGACTGATAATACCTGATACAATTGCCAGCACGCATGTGCCCGGCAATGAAAAGTGATGCTGCAGGAGAGCTTTGCGTCCTATTAGCTTGTTGGTGAGGTAACGGCTCACCAAGGCGATGATAGGTAGCCGGCCTGAGAGGGTGAACGGCCACAAGGGGACTGAGATACGGCCCTTACTCCTACGGGAGGCAGCAGTGGGGAATATTGGACAATGGGGGCAACCCTGATCCAGCAATTCTGTGTGCACGAAGAAGGTTTTCGGATTGTAAAGTGCTTTCAGCAGGGAAGAAGAAAGTGACGGTACCTGCAGAAGAAGCGACGGCTAAATA
>GV2UCFN02FLV2U
GGTGAGTAACGCGTAAAGAACTTGCCCTGCAGACAGGGATAACAGACGGAAACGACTGATAATACCTGATACAATTGCCAGCACGCATGTGCCCGGCAATGAAAAGTGATGCTGCAGGAGAGCTTTGCGTCCTATTAGCTTGTTGGTGAGGTAACGGCTCACCAAGGCGATGATAGGTAGCCGGCCTGAGAGGGTGAACGGCCACAAGGGGACTGAGATACGGCCCTTACTCCTACGGGAGGCAGCAGTGGGGAATATTGGACAATGGGGGCAACCCTGATCCAGCAATTCTGTGTGCACGAAGAAGGTTTTCGGATTGTAAAGTGCTTTCAGCAGGGAAGAAGAAAGTGACGGTACCTGCAGAAGAAGCGACGGCTAAATA
>GV2UCFN02IX4M9
GGTGAGTAACGCGTAAAGAACTTGCCCTGCAGACAGGGATAACAGACGGAAACGACTGATAATACCTGATACAATTGCCAGCACGCATGTGCCCGGCAATGAAAAGTGATGCTGCAGGAGAGCTTTGCGTCCTATTAGCTTGTTGGTGAGGTAACGGCTCACCAAGGCGATGATAGGTAGCCGGCCTGAGAGGGTGAACGGCCACAAGGGGACTGAGATACGGCCCTTACTCCTACGGGAGGCAGCAGTGGGGAATATTGGACAATGGGGGCAACCCTGATCCAGCAATTCTGTGTGCACGAAGAAGGTTTTCGGATTGTAAAGTGCTTTCAGCAGGGAAGAAGAAAGTGACGGTACCTGCAGAAGAAGCGACGGCTAAATA
>GV2UCFN02IKCY4
GGTGAGTAACGCGTAAAGAACTTGCCCTGCAGACAGGGATAACAGACGGAAACGACTGATAATACCTGATACAATTGCCAGCACGCATGTGCCCGGCAATGAAAAGTGATGCTGCAGGAGAGCTTTGCGTCCTATTAGCTTGTTGGTGAGGTAACGGCTCACCAAGGCGATGATAGGTAGCCGGCCTGAGAGGGTGAACGGCCACAAGGGGACTGAGATACGGCCCTTACTCCTACGGGAGGCAGCAGTGGGGAATATTGGACAATGGGGGCAACCCTGATCCAGCAATTCTGTGTGCACGAAGAAGGTTTTCGGATTGTAAAGTGCTTTCAGCAGGGAAGAAGAAAGTGACGGTACCTGCAGAAGAAGCGACGGCTAAATA
>GV2UCFN02HIOSN
GGTGAGTAACGCGTAAAGAACTTGCCCTGCAGACAGGGATAACAGACGGAAACGACTGATAATACCTGATACAATTGCCAGCACGCATGTGCCCGGCAATGAAAAGTGATGCTGCAGGAGAGCTTTGCGTCCTATTAGCTTGTTGGTGAGGTAACGGCTCACCAAGGCGATGATAGGTAGCCGGCCTGAGAGGGTGAACGGCCACAAGGGGACTGAGATACGGCCCTTACTCCTACGGGAGGCAGCAGTGGGGAATATTGGACAATGGGGGCAACCCTGATCCAGCAATTCTGTGTGCACGAAGAAGGTTTTCGGATTGTAAAGTGCTTTCAGCAGGGAAGAAGAAAGTGACGGTACCTGCAGAAGAAGCGACGGCTAAATA
>GV2UCFN02FOBS1
GGTGAGTAACGCGTAAAGAACTTGCCCTGCAGACAGGGATAACAGACGGAAACGACTGATAATACCTGATACAATTGCCAGCACGCATGTGCCCGGCAATGAAAAGTGATGCTGCAGGAGAGCTTTGCGTCCTATTAGCTTGTTGGTGAGGTAACGGCTCACCAAGGCGATGATAGGTAGCCGGCCTGAGAGGGTGAACGGCCACAAGGGGACTGAGATACGGCCCTTACTCCTACGGGAGGCAGCAGTGGGGAATATTGGACAATGGGGGCAACCCTGATCCAGCAATTCTGTGTGCACGAAGAAGGTTTTCGGATTGTAAAGTGCTTTCAGCAGGGAAGAAGAAAGTGACGGTACCTGCAGAAGAAGCGACGGCTAAATA
>GV2UCFN02JWTGG
GGTGAGTAACGCGTAAAGAACTTGCCCTGCAGACAGGGATAACAGACGGAAACGACTGATAATACCTGATACAATTGCCAGCACGCATGTGCCCGGCAATGAAAAGTGATGCTGCAGGAGAGCTTTGCGTCCTATTAGCTTGTTGGTGAGGTAACGGCTCACCAAGGCGATGATAGGTAGCCGGCCTGAGAGGGTGAACGGCCACAAGGGGACTGAGATACGGCCCTTACTCCTACGGGAGGCAGCAGTGGGGAATATTGGACAATGGGGGCAACCCTGATCCAGCAATTCTGTGTGCACGAAGAAGGTTTTCGGATTGTAAAGTGCTTTCAGCAGGGAAGAAGAAAGTGACGGTACCTGCAGAAGAAGCGACGGCTAAATA
>GV2UCFN02HRJ8G
GGTGAGTAACGCGTAAAGAACTTGCCCTGCAGACAGGGATAACAGACGGAAACGACTGATAATACCTGATACAATTGCCAGCACGCATGTGCCCGGCAATGAAAAGTGATGCTGCAGGAGAGCTTTGCGTCCTATTAGCTTGTTGGTGAGGTAACGGCTCACCAAGGCGATGATAGGTAGCCGGCCTGAGAGGGTGAACGGCCACAAGGGGACTGAGATACGGCCCTTACTCCTACGGGAGGCAGCAGTGGGGAATATTGGACAATGGGGGCAACCCTGATCCAGCAATTCTGTGTGCACGAAGAAGGTTTTCGGATTGTAAAGTGCTTTCAGCAGGGAAGAAGAAAGTGACGGTACCTGCAGAAGAAGCGACGGCTAAATA
>GV2UCFN02GWL7F
GGTGAGTAACGCGTAAAGAACTTGCCCTGCAGACAGGGATAACAGACGGAAACGACTGATAATACCTGATACAATTGCCAGCACGCATGTGCCCGGCAATGAAAAGTGATGCTGCAGGAGAGCTTTGCGTCCTATTAGCTTGTTGGTGAGGTAACGGCTCACCAAGGCGATGATAGGTAGCCGGCCTGAGAGGGTGAACGGCCACAAGGGGACTGAGATACGGCCCTTACTCCTACGGGAGGCAGCAGTGGGGAATATTGGACAATGGGGGCAACCCTGATCCAGCAATTCTGTGTGCACGAAGAAGGTTTTCGGATTGTAAAGTGCTTTCAGCAGGGAAGAAGAAAGTGACGGTACCTGCAGAAGAAGCGACGGCTAAATA
>GV2UCFN02FHBVM
GGTGAGTAACGCGTAAAGAACTTGCCCTGCAGACAGGGATAACAGACGGAAACGACTGATAATACCTGATACAATTGCCAGCACGCATGTGCCCGGCAATGAAAAGTGATGCTGCAGGAGAGCTTTGCGTCCTATTAGCTTGTTGGTGAGGTAACGGCTCACCAAGGCGATGATAGGTAGCCGGCCTGAGAGGGTGAACGGCCACAAGGGGACTGAGATACGGCCCTTACTCCTACGGGAGGCAGCAGTGGGGAATATTGGACAATGGGGGCAACCCTGATCCAGCAATTCTGTGTGCACGAAGAAGGTTTTCGGATTGTAAAGTGCTTTCAGCAGGGAAGAAGAAAGTGACGGTACCTGCAGAAGAAGCGACGGCTAAATA
>GV2UCFN02H59MA
GGTGAGTAACGCGTAAAGAACTTGCCCTGCAGACAGGGATAACAGACGGAAACGACTGATAATACCTGATACAATTGCCAGCACGCATGTGCCCGGCAATGAAAAGTGATGCTGCAGGAGAGCTTTGCGTCCTATTAGCTTGTTGGTGAGGTAACGGCTCACCAAGGCGATGATAGGTAGCCGGCCTGAGAGGGTGAACGGCCACAAGGGGACTGAGATACGGCCCTTACTCCTACGGGAGGCAGCAGTGGGGAATATTGGACAATGGGGGCAACCCTGATCCAGCAATTCTGTGTGCACGAAGAAGGTTTTCGGATTGTAAAGTGCTTTCAGCAGGGAAGAAGAAAGTGACGGTACCTGCAGAAGAAGCGACGGCTAAATA
>GV2UCFN02IJU97
GGTGAGTAACGCGTAAAGAACTTGCCCTGCAGACAGGGATAACAGACGGAAACGACTGATAATACCTGATACAATTGCCAGCACGCATGTGCCCGGCAATGAAAAGTGATGCTGCAGGAGAGCTTTGCGTCCTATTAGCTTGTTGGTGAGGTAACGGCTCACCAAGGCGATGATAGGTAGCCGGCCTGAGAGGGTGAACGGCCACAAGGGGACTGAGATACGGCCCTTACTCCTACGGGAGGCAGCAGTGGGGAATATTGGACAATGGGGGCAACCCTGATCCAGCAATTCTGTGTGCACGAAGAAGGTTTTCGGATTGTAAAGTGCTTTCAGCAGGGAAGAAGAAAGTGACGGTACCTGCAGAAGAAGCGACGGCTAAATA
>GV2UCFN02IL3N5
GGTGAGTAACGCGTAAAGAACTTGCCCTGCAGACAGGGATAACAGACGGAAACGACTGATAATACCTGATACAATTGCCAGCACGCATGTGCCCGGCAATGAAAAGTGATGCTGCAGGAGAGCTTTGCGTCCTATTAGCTTGTTGGTGAGGTAACGGCTCACCAAGGCGATGATAGGTAGCCGGCCTGAGAGGGTGAACGGCCACAAGGGGACTGAGATACGGCCCTTACTCCTACGGGAGGCAGCAGTGGGGAATATTGGACAATGGGGGCAACCCTGATCCAGCAATTCTGTGTGCACGAAGAAGGTTTTCGGATTGTAAAGTGCTTTCAGCAGGGAAGAAGAAAGTGACGGTACCTGCAGAAGAAGCGACGGCTAAATA
>GV2UCFN02HMT7K
GGTGAGTAACGCGTAAAGAACTTGCCCTGCAGACAGGGATAACAGACGGAAACGACTGATAATACCTGATACAATTGCCAGCACGCATGTGCCCGGCAATGAAAAGTGATGCTGCAGGAGAGCTTTGCGTCCTATTAGCTTGTTGGTGAGGTAACGGCTCACCAAGGCGATGATAGGTAGCCGGCCTGAGAGGGTGAACGGCCACAAGGGGACTGAGATACGGCCCTTACTCCTACGGGAGGCAGCAGTGGGGAATATTGGACAATGGGGGCAACCCTGATCCAGCAATTCTGTGTGCACGAAGAAGGTTTTCGGATTGTAAAGTGCTTTCAGCAGGGAAGAAGAAAGTGACGGTACCTGCAGAAGAAGCGACGGCTAAATA
>GV2UCFN02JXG5U
GGTGAGTAACGCGTAAAGAACTTGCCCTGCAGACAGGGATAACAGACGGAAACGACTGATAATACCTGATACAATTGCCAGCACGCATGTGCCCGGCAATGAAAAGTGATGCTGCAGGAGAGCTTTGCGTCCTATTAGCTTGTTGGTGAGGTAACGGCTCACCAAGGCGATGATAGGTAGCCGGCCTGAGAGGGTGAACGGCCACAAGGGGACTGAGATACGGCCCTTACTCCTACGGGAGGCAGCAGTGGGGAATATTGGACAATGGGGGCAACCCTGATCCAGCAATTCTGTGTGCACGAAGAAGGTTTTCGGATTGTAAAGTGCTTTCAGCAGGGAAGAAGAAAGTGACGGTACCTGCAGAAGAAGCGACGGCTAAATA
>GV2UCFN02ILA89
GGTGAGTAACGCGTAAAGAACTTGCCCTGCAGACAGGGATAACAGACGGAAACGACTGATAATACCTGATACAATTGCCAGCACGCATGTGCCCGGCAATGAAAAGTGATGCTGCAGGAGAGCTTTGCGTCCTATTAGCTTGTTGGTGAGGTAACGGCTCACCAAGGCGATGATAGGTAGCCGGCCTGAGAGGGTGAACGGCCACAAGGGGACTGAGATACGGCCCTTACTCCTACGGGAGGCAGCAGTGGGGAATATTGGACAATGGGGGCAACCCTGATCCAGCAATTCTGTGTGCACGAAGAAGGTTTTCGGATTGTAAAGTGCTTTCAGCAGGGAAGAAGAAAGTGACGGTACCTGCAGAAGAAGCGACGGCTAAATA
>GV2UCFN02FUL3E
GGTGAGTAACGCGTAAAGAACTTGCCCTGCAGACAGGGATAACAGACGGAAACGACTGATAATACCTGATACAATTGCCAGCACGCATGTGCCCGGCAATGAAAAGTGATGCTGCAGGAGAGCTTTGCGTCCTATTAGCTTGTTGGTGAGGTAACGGCTCACCAAGGCGATGATAGGTAGCCGGCCTGAGAGGGTGAACGGCCACAAGGGGACTGAGATACGGCCCTTACTCCTACGGGAGGCAGCAGTGGGGAATATTGGACAATGGGGGCAACCCTGATCCAGCAATTCTGTGTGCACGAAGAAGGTTTTCGGATTGTAAAGTGCTTTCAGCAGGGAAGAAGAAAGTGACGGTACCTGCAGAAGAAGCGACGGCTAAATA
>GV2UCFN02F7171
GGTGAGTAACGCGTAAAGAACTTGCCCTGCAGACAGGGATAACAGACGGAAACGACTGATAATACCTGATACAATTGCCAGCACGCATGTGCCCGGCAATGAAAAGTGATGCTGCAGGAGAGCTTTGCGTCCTATTAGCTTGTTGGTGAGGTAACGGCTCACCAAGGCGATGATAGGTAGCCGGCCTGAGAGGGTGAACGGCCACAAGGGGACTGAGATACGGCCCTTACTCCTACGGGAGGCAGCAGTGGGGAATATTGGACAATGGGGGCAACCCTGATCCAGCAATTCTGTGTGCACGAAGAAGGTTTTCGGATTGTAAAGTGCTTTCAGCAGGGAAGAAGAAAGTGACGGTACCTGCAGAAGAAGCGACGGCTAAATA
>GV2UCFN02J0LX1
GGTGAGTAACGCGTAAAGAACTTGCCCTGCAGACAGGGATAACAGACGGAAACGACTGATAATACCTGATACAATTGCCAGCACGCATGTGCCCGGCAATGAAAAGTGATGCTGCAGGAGAGCTTTGCGTCCTATTAGCTTGTTGGTGAGGTAACGGCTCACCAAGGCGATGATAGGTAGCCGGCCTGAGAGGGTGAACGGCCACAAGGGGACTGAGATACGGCCCTTACTCCTACGGGAGGCAGCAGTGGGGAATATTGGACAATGGGGGCAACCCTGATCCAGCAATTCTGTGTGCACGAAGAAGGTTTTCGGATTGTAAAGTGCTTTCAGCAGGGAAGAAGAAAGTGACGGTACCTGCAGAAGAAGCGACGGCTAAATA
>GV2UCFN02HBEYI
GGTGAGTAACGCGTAAAGAACTTGCCCTGCAGACAGGGATAACAGACGGAAACGACTGATAATACCTGATACAATTGCCAGCACGCATGTGCCCGGCAATGAAAAGTGATGCTGCAGGAGAGCTTTGCGTCCTATTAGCTTGTTGGTGAGGTAACGGCTCACCAAGGCGATGATAGGTAGCCGGCCTGAGAGGGTGAACGGCCACAAGGGGACTGAGATACGGCCCTTACTCCTACGGGAGGCAGCAGTGGGGAATATTGGACAATGGGGGCAACCCTGATCCAGCAATTCTGTGTGCACGAAGAAGGTTTTCGGATTGTAAAGTGCTTTCAGCAGGGAAGAAGAAAGTGACGGTACCTGCAGAAGAAGCGACGGCTAAATA
>GV2UCFN02JBL8E
GGTGAGTAACGCGTAAAGAACTTGCCCTGCAGACAGGGATAACAGACGGAAACGACTGATAATACCTGATACAATTGCCAGCACGCATGTGCCCGGCAATGAAAAGTGATGCTGCAGGAGAGCTTTGCGTCCTATTAGCTTGTTGGTGAGGTAACGGCTCACCAAGGCGATGATAGGTAGCCGGCCTGAGAGGGTGAACGGCCACAAGGGGACTGAGATACGGCCCTTACTCCTACGGGAGGCAGCAGTGGGGAATATTGGACAATGGGGGCAACCCTGATCCAGCAATTCTGTGTGCACGAAGAAGGTTTTCGGATTGTAAAGTGCTTTCAGCAGGGAAGAAGAAAGTGACGGTACCTGCAGAAGAAGCGACGGCTAAATA
>GV2UCFN02JZ0KW
GGTGAGTAACGCGTAAAGAACTTGCCCTGCAGACAGGGATAACAGACGGAAACGACTGATAATACCTGATACAATTGCCAGCACGCATGTGCCCGGCAATGAAAAGTGATGCTGCAGGAGAGCTTTGCGTCCTATTAGCTTGTTGGTGAGGTAACGGCTCACCAAGGCGATGATAGGTAGCCGGCCTGAGAGGGTGAACGGCCACAAGGGGACTGAGATACGGCCCTTACTCCTACGGGAGGCAGCAGTGGGGAATATTGGACAATGGGGGCAACCCTGATCCAGCAATTCTGTGTGCACGAAGAAGGTTTTCGGATTGTAAAGTGCTTTCAGCAGGGAAGAAGAAAGTGACGGTACCTGCAGAAGAAGCGACGGCTAAATA
>GV2UCFN02JCY4I
GGTGAGTAACGCGTAAAGAACTTGCCCTGCAGACAGGGATAACAGACGGAAACGACTGATAATACCTGATACAATTGCCAGCACGCATGTGCCCGGCAATGAAAAGTGATGCTGCAGGAGAGCTTTGCGTCCTATTAGCTTGTTGGTGAGGTAACGGCTCACCAAGGCGATGATAGGTAGCCGGCCTGAGAGGGTGAACGGCCACAAGGGGACTGAGATACGGCCCTTACTCCTACGGGAGGCAGCAGTGGGGAATATTGGACAATGGGGGCAACCCTGATCCAGCAATTCTGTGTGCACGAAGAAGGTTTTCGGATTGTAAAGTGCTTTCAGCAGGGAAGAAGAAAGTGACGGTACCTGCAGAAGAAGCGACGGCTAAATA
>GV2UCFN02GQLMN
GGTGAGTAACGCGTAAAGAACTTGCCCTGCAGACAGGGATAACAGACGGAAACGACTGATAATACCTGATACAATTGCCAGCACGCATGTGCCCGGCAATGAAAAGTGATGCTGCAGGAGAGCTTTGCGTCCTATTAGCTTGTTGGTGAGGTAACGGCTCACCAAGGCGATGATAGGTAGCCGGCCTGAGAGGGTGAACGGCCACAAGGGGACTGAGATACGGCCCTTACTCCTACGGGAGGCAGCAGTGGGGAATATTGGACAATGGGGGCAACCCTGATCCAGCAATTCTGTGTGCACGAAGAAGGTTTTCGGATTGTAAAGTGCTTTCAGCAGGGAAGAAGAAAGTGACGGTACCTGCAGAAGAAGCGACGGCTAAATA
>GV2UCFN02GGND8
GGTGAGTAACGCGTAAAGAACTTGCCCTGCAGACAGGGATAACAGACGGAAACGACTGATAATACCTGATACAATTGCCAGCACGCATGTGCCCGGCAATGAAAAGTGATGCTGCAGGAGAGCTTTGCGTCCTATTAGCTTGTTGGTGAGGTAACGGCTCACCAAGGCGATGATAGGTAGCCGGCCTGAGAGGGTGAACGGCCACAAGGGGACTGAGATACGGCCCTTACTCCTACGGGAGGCAGCAGTGGGGAATATTGGACAATGGGGGCAACCCTGATCCAGCAATTCTGTGTGCACGAAGAAGGTTTTCGGATTGTAAAGTGCTTTCAGCAGGGAAGAAGAAAGTGACGGTACCTGCAGAAGAAGCGACGGCTAAATA
>GV2UCFN02GZPBM
GGTGAGTAACGCGTAAAGAACTTGCCCTGCAGACAGGGATAACAGACGGAAACGACTGATAATACCTGATACAATTGCCAGCACGCATGTGCCCGGCAATGAAAAGTGATGCTGCAGGAGAGCTTTGCGTCCTATTAGCTTGTTGGTGAGGTAACGGCTCACCAAGGCGATGATAGGTAGCCGGCCTGAGAGGGTGAACGGCCACAAGGGGACTGAGATACGGCCCTTACTCCTACGGGAGGCAGCAGTGGGGAATATTGGACAATGGGGGCAACCCTGATCCAGCAATTCTGTGTGCACGAAGAAGGTTTTCGGATTGTAAAGTGCTTTCAGCAGGGAAGAAGAAAGTGACGGTACCTGCAGAAGAAGCGACGGCTAAATA
>GV2UCFN02F2J4S
GGTGAGTAACGCGTAAAGAACTTGCCCTGCAGACAGGGATAACAGACGGAAACGACTGATAATACCTGATACAATTGCCAGCACGCATGTGCCCGGCAATGAAAAGTGATGCTGCAGGAGAGCTTTGCGTCCTATTAGCTTGTTGGTGAGGTAACGGCTCACCAAGGCGATGATAGGTAGCCGGCCTGAGAGGGTGAACGGCCACAAGGGGACTGAGATACGGCCCTTACTCCTACGGGAGGCAGCAGTGGGGAATATTGGACAATGGGGGCAACCCTGATCCAGCAATTCTGTGTGCACGAAGAAGGTTTTCGGATTGTAAAGTGCTTTCAGCAGGGAAGAAGAAAGTGACGGTACCTGCAGAAGAAGCGACGGCTAAATA
>GV2UCFN02JB0BG
GGTGAGTAACGCGTAAAGAACTTGCCCTGCAGACAGGGATAACAGACGGAAACGACTGATAATACCTGATACAATTGCCAGCACGCATGTGCCCGGCAATGAAAAGTGATGCTGCAGGAGAGCTTTGCGTCCTATTAGCTTGTTGGTGAGGTAACGGCTCACCAAGGCGATGATAGGTAGCCGGCCTGAGAGGGTGAACGGCCACAAGGGGACTGAGATACGGCCCTTACTCCTACGGGAGGCAGCAGTGGGGAATATTGGACAATGGGGGCAACCCTGATCCAGCAATTCTGTGTGCACGAAGAAGGTTTTCGGATTGTAAAGTGCTTTCAGCAGGGAAGAAGAAAGTGACGGTACCTGCAGAAGAAGCGACGGCTAAATA
>GV2UCFN02G0J3D
GGTGAGTAACGCGTAAAGAACTTGCCCTGCAGACAGGGATAACAGACGGAAACGACTGATAATACCTGATACAATTGCCAGCACGCATGTGCCCGGCAATGAAAAGTGATGCTGCAGGAGAGCTTTGCGTCCTATTAGCTTGTTGGTGAGGTAACGGCTCACCAAGGCGATGATAGGTAGCCGGCCTGAGAGGGTGAACGGCCACAAGGGGACTGAGATACGGCCCTTACTCCTACGGGAGGCAGCAGTGGGGAATATTGGACAATGGGGGCAACCCTGATCCAGCAATTCTGTGTGCACGAAGAAGGTTTTCGGATTGTAAAGTGCTTTCAGCAGGGAAGAAGAAAGTGACGGTACCTGCAGAAGAAGCGACGGCTAAATA
>GV2UCFN02G7BQY
GGTGAGTAACGCGTAAAGAACTTGCCCTGCAGACAGGGATAACAGACGGAAACGACTGATAATACCTGATACAATTGCCAGCACGCATGTGCCCGGCAATGAAAAGTGATGCTGCAGGAGAGCTTTGCGTCCTATTAGCTTGTTGGTGAGGTAACGGCTCACCAAGGCGATGATAGGTAGCCGGCCTGAGAGGGTGAACGGCCACAAGGGGACTGAGATACGGCCCTTACTCCTACGGGAGGCAGCAGTGGGGAATATTGGACAATGGGGGCAACCCTGATCCAGCAATTCTGTGTGCACGAAGAAGGTTTTCGGATTGTAAAGTGCTTTCAGCAGGGAAGAAGAAAGTGACGGTACCTGCAGAAGAAGCGACGGCTAAATA
>GV2UCFN02GVB83
GGTGAGTAACGCGTAAAGAACTTGCCCTGCAGACAGGGATAACAGACGGAAACGACTGATAATACCTGATACAATTGCCAGCACGCATGTGCCCGGCAATGAAAAGTGATGCTGCAGGAGAGCTTTGCGTCCTATTAGCTTGTTGGTGAGGTAACGGCTCACCAAGGCGATGATAGGTAGCCGGCCTGAGAGGGTGAACGGCCACAAGGGGACTGAGATACGGCCCTTACTCCTACGGGAGGCAGCAGTGGGGAATATTGGACAATGGGGGCAACCCTGATCCAGCAATTCTGTGTGCACGAAGAAGGTTTTCGGATTGTAAAGTGCTTTCAGCAGGGAAGAAGAAAGTGACGGTACCTGCAGAAGAAGCGACGGCTAAATA
>GV2UCFN02FTY7C
GGTGAGTAACGCGTAAAGAACTTGCCCTGCAGACAGGGATAACAGACGGAAACGACTGATAATACCTGATACAATTGCCAGCACGCATGTGCCCGGCAATGAAAAGTGATGCTGCAGGAGAGCTTTGCGTCCTATTAGCTTGTTGGTGAGGTAACGGCTCACCAAGGCGATGATAGGTAGCCGGCCTGAGAGGGTGAACGGCCACAAGGGGACTGAGATACGGCCCTTACTCCTACGGGAGGCAGCAGTGGGGAATATTGGACAATGGGGGCAACCCTGATCCAGCAATTCTGTGTGCACGAAGAAGGTTTTCGGATTGTAAAGTGCTTTCAGCAGGGAAGAAGAAAGTGACGGTACCTGCAGAAGAAGCGACGGCTAAATA
>GV2UCFN02GLO0Z
GGTGAGTAACGCGTAAAGAACTTGCCCTGCAGACAGGGATAACAGACGGAAACGACTGATAATACCTGATACAATTGCCAGCACGCATGTGCCCGGCAATGAAAAGTGATGCTGCAGGAGAGCTTTGCGTCCTATTAGCTTGTTGGTGAGGTAACGGCTCACCAAGGCGATGATAGGTAGCCGGCCTGAGAGGGTGAACGGCCACAAGGGGACTGAGATACGGCCCTTACTCCTACGGGAGGCAGCAGTGGGGAATATTGGACAATGGGGGCAACCCTGATCCAGCAATTCTGTGTGCACGAAGAAGGTTTTCGGATTGTAAAGTGCTTTCAGCAGGGAAGAAGAAAGTGACGGTACCTGCAGAAGAAGCGACGGCTAAATA
>GV2UCFN02JM32G
GGTGAGTAACGCGTAAAGAACTTGCCCTGCAGACAGGGATAACAGACGGAAACGACTGATAATACCTGATACAATTGCCAGCACGCATGTGCCCGGCAATGAAAAGTGATGCTGCAGGAGAGCTTTGCGTCCTATTAGCTTGTTGGTGAGGTAACGGCTCACCAAGGCGATGATAGGTAGCCGGCCTGAGAGGGTGAACGGCCACAAGGGGACTGAGATACGGCCCTTACTCCTACGGGAGGCAGCAGTGGGGAATATTGGACAATGGGGGCAACCCTGATCCAGCAATTCTGTGTGCACGAAGAAGGTTTTCGGATTGTAAAGTGCTTTCAGCAGGGAAGAAGAAAGTGACGGTACCTGCAGAAGAAGCGACGGCTAAATA
>GV2UCFN02HYX6R
GGTGAGTAACGCGTAAAGAACTTGCCCTGCAGACAGGGATAACAGACGGAAACGACTGATAATACCTGATACAATTGCCAGCACGCATGTGCCCGGCAATGAAAAGTGATGCTGCAGGAGAGCTTTGCGTCCTATTAGCTTGTTGGTGAGGTAACGGCTCACCAAGGCGATGATAGGTAGCCGGCCTGAGAGGGTGAACGGCCACAAGGGGACTGAGATACGGCCCTTACTCCTACGGGAGGCAGCAGTGGGGAATATTGGACAATGGGGGCAACCCTGATCCAGCAATTCTGTGTGCACGAAGAAGGTTTTCGGATTGTAAAGTGCTTTCAGCAGGGAAGAAGAAAGTGACGGTACCTGCAGAAGAAGCGACGGCTAAATA
>GV2UCFN02H42PR
GGTGAGTAACGCGTAAAGAACTTGCCCTGCAGACAGGGATAACAGACGGAAACGACTGATAATACCTGATACAATTGCCAGCACGCATGTGCCCGGCAATGAAAAGTGATGCTGCAGGAGAGCTTTGCGTCCTATTAGCTTGTTGGTGAGGTAACGGCTCACCAAGGCGATGATAGGTAGCCGGCCTGAGAGGGTGAACGGCCACAAGGGGACTGAGATACGGCCCTTACTCCTACGGGAGGCAGCAGTGGGGAATATTGGACAATGGGGGCAACCCTGATCCAGCAATTCTGTGTGCACGAAGAAGGTTTTCGGATTGTAAAGTGCTTTCAGCAGGGAAGAAGAAAGTGACGGTACCTGCAGAAGAAGCGACGGCTAAATA
>GV2UCFN02F2NOX
GGTGAGTAACGCGTAAAGAACTTGCCCTGCAGACAGGGATAACAGACGGAAACGACTGATAATACCTGATACAATTGCCAGCACGCATGTGCCCGGCAATGAAAAGTGATGCTGCAGGAGAGCTTTGCGTCCTATTAGCTTGTTGGTGAGGTAACGGCTCACCAAGGCGATGATAGGTAGCCGGCCTGAGAGGGTGAACGGCCACAAGGGGACTGAGATACGGCCCTTACTCCTACGGGAGGCAGCAGTGGGGAATATTGGACAATGGGGGCAACCCTGATCCAGCAATTCTGTGTGCACGAAGAAGGTTTTCGGATTGTAAAGTGCTTTCAGCAGGGAAGAAGAAAGTGACGGTACCTGCAGAAGAAGCGACGGCTAAATA
>GV2UCFN02GNR0Z
GGTGAGTAACGCGTAAAGAACTTGCCCTGCAGACAGGGATAACAGACGGAAACGACTGATAATACCTGATACAATTGCCAGCACGCATGTGCCCGGCAATGAAAAGTGATGCTGCAGGAGAGCTTTGCGTCCTATTAGCTTGTTGGTGAGGTAACGGCTCACCAAGGCGATGATAGGTAGCCGGCCTGAGAGGGTGAACGGCCACAAGGGGACTGAGATACGGCCCTTACTCCTACGGGAGGCAGCAGTGGGGAATATTGGACAATGGGGGCAACCCTGATCCAGCAATTCTGTGTGCACGAAGAAGGTTTTCGGATTGTAAAGTGCTTTCAGCAGGGAAGAAGAAAGTGACGGTACCTGCAGAAGAAGCGACGGCTAAATA
>GV2UCFN02HQPYZ
GGTGAGTAACGCGTAAAGAACTTGCCCTGCAGACAGGGATAACAGACGGAAACGACTGATAATACCTGATACAATTGCCAGCACGCATGTGCCCGGCAATGAAAAGTGATGCTGCAGGAGAGCTTTGCGTCCTATTAGCTTGTTGGTGAGGTAACGGCTCACCAAGGCGATGATAGGTAGCCGGCCTGAGAGGGTGAACGGCCACAAGGGGACTGAGATACGGCCCTTACTCCTACGGGAGGCAGCAGTGGGGAATATTGGACAATGGGGGCAACCCTGATCCAGCAATTCTGTGTGCACGAAGAAGGTTTTCGGATTGTAAAGTGCTTTCAGCAGGGAAGAAGAAAGTGACGGTACCTGCAGAAGAAGCGACGGCTAAATA
>GV2UCFN02IULD2
GGTGAGTAACGCGTAAAGAACTTGCCCTGCAGACAGGGATAACAGACGGAAACGACTGATAATACCTGATACAATTGCCAGCACGCATGTGCCCGGCAATGAAAAGTGATGCTGCAGGAGAGCTTTGCGTCCTATTAGCTTGTTGGTGAGGTAACGGCTCACCAAGGCGATGATAGGTAGCCGGCCTGAGAGGGTGAACGGCCACAAGGGGACTGAGATACGGCCCTTACTCCTACGGGAGGCAGCAGTGGGGAATATTGGACAATGGGGGCAACCCTGATCCAGCAATTCTGTGTGCACGAAGAAGGTTTTCGGATTGTAAAGTGCTTTCAGCAGGGAAGAAGAAAGTGACGGTACCTGCAGAAGAAGCGACGGCTAAATA
>GV2UCFN02I4ZDR
GGTGAGTAACGCGTAAAGAACTTGCCCTGCAGACAGGGATAACAGACGGAAACGACTGATAATACCTGATACAATTGCCAGCACGCATGTGCCCGGCAATGAAAAGTGATGCTGCAGGAGAGCTTTGCGTCCTATTAGCTTGTTGGTGAGGTAACGGCTCACCAAGGCGATGATAGGTAGCCGGCCTGAGAGGGTGAACGGCCACAAGGGGACTGAGATACGGCCCTTACTCCTACGGGAGGCAGCAGTGGGGAATATTGGACAATGGGGGCAACCCTGATCCAGCAATTCTGTGTGCACGAAGAAGGTTTTCGGATTGTAAAGTGCTTTCAGCAGGGAAGAAGAAAGTGACGGTACCTGCAGAAGAAGCGACGGCTAAATA
>GV2UCFN02GP0ZF
GGTGAGTAACGCGTAAAGAACTTGCCCTGCAGACAGGGATAACAGACGGAAACGACTGATAATACCTGATACAATTGCCAGCACGCATGTGCCCGGCAATGAAAAGTGATGCTGCAGGAGAGCTTTGCGTCCTATTAGCTTGTTGGTGAGGTAACGGCTCACCAAGGCGATGATAGGTAGCCGGCCTGAGAGGGTGAACGGCCACAAGGGGACTGAGATACGGCCCTTACTCCTACGGGAGGCAGCAGTGGGGAATATTGGACAATGGGGGCAACCCTGATCCAGCAATTCTGTGTGCACGAAGAAGGTTTTCGGATTGTAAAGTGCTTTCAGCAGGGAAGAAGAAAGTGACGGTACCTGCAGAAGAAGCGACGGCTAAATA
>GV2UCFN02I6VO2
GGTGAGTAACGCGTAAAGAACTTGCCCTGCAGACAGGGATAACAGACGGAAACGACTGATAATACCTGATACAATTGCCAGCACGCATGTGCCCGGCAATGAAAAGTGATGCTGCAGGAGAGCTTTGCGTCCTATTAGCTTGTTGGTGAGGTAACGGCTCACCAAGGCGATGATAGGTAGCCGGCCTGAGAGGGTGAACGGCCACAAGGGGACTGAGATACGGCCCTTACTCCTACGGGAGGCAGCAGTGGGGAATATTGGACAATGGGGGCAACCCTGATCCAGCAATTCTGTGTGCACGAAGAAGGTTTTCGGATTGTAAAGTGCTTTCAGCAGGGAAGAAGAAAGTGACGGTACCTGCAGAAGAAGCGACGGCTAAATA
>GV2UCFN02G04V8
GGTGAGTAACGCGTAAAGAACTTGCCCTGCAGACAGGGATAACAGACGGAAACGACTGATAATACCTGATACAATTGCCAGCACGCATGTGCCCGGCAATGAAAAGTGATGCTGCAGGAGAGCTTTGCGTCCTATTAGCTTGTTGGTGAGGTAACGGCTCACCAAGGCGATGATAGGTAGCCGGCCTGAGAGGGTGAACGGCCACAAGGGGACTGAGATACGGCCCTTACTCCTACGGGAGGCAGCAGTGGGGAATATTGGACAATGGGGGCAACCCTGATCCAGCAATTCTGTGTGCACGAAGAAGGTTTTCGGATTGTAAAGTGCTTTCAGCAGGGAAGAAGAAAGTGACGGTACCTGCAGAAGAAGCGACGGCTAAATA
>GV2UCFN02GM7GJ
GGTGAGTAACGCGTAAAGAACTTGCCCTGCAGACAGGGATAACAGACGGAAACGACTGATAATACCTGATACAATTGCCAGCACGCATGTGCCCGGCAATGAAAAGTGATGCTGCAGGAGAGCTTTGCGTCCTATTAGCTTGTTGGTGAGGTAACGGCTCACCAAGGCGATGATAGGTAGCCGGCCTGAGAGGGTGAACGGCCACAAGGGGACTGAGATACGGCCCTTACTCCTACGGGAGGCAGCAGTGGGGAATATTGGACAATGGGGGCAACCCTGATCCAGCAATTCTGTGTGCACGAAGAAGGTTTTCGGATTGTAAAGTGCTTTCAGCAGGGAAGAAGAAAGTGACGGTACCTGCAGAAGAAGCGACGGCTAAATA
>GV2UCFN02FM9VS
GGTGAGTAACGCGTAAAGAACTTGCCCTGCAGACAGGGATAACAGACGGAAACGACTGATAATACCTGATACAATTGCCAGCACGCATGTGCCCGGCAATGAAAAGTGATGCTGCAGGAGAGCTTTGCGTCCTATTAGCTTGTTGGTGAGGTAACGGCTCACCAAGGCGATGATAGGTAGCCGGCCTGAGAGGGTGAACGGCCACAAGGGGACTGAGATACGGCCCTTACTCCTACGGGAGGCAGCAGTGGGGAATATTGGACAATGGGGGCAACCCTGATCCAGCAATTCTGTGTGCACGAAGAAGGTTTTCGGATTGTAAAGTGCTTTCAGCAGGGAAGAAGAAAGTGACGGTACCTGCAGAAGAAGCGACGGCTAAATA
>GV2UCFN02F347A
GGTGAGTAACGCGTAAAGAACTTGCCCTGCAGACAGGGATAACAGACGGAAACGACTGATAATACCTGATACAATTGCCAGCACGCATGTGCCCGGCAATGAAAAGTGATGCTGCAGGAGAGCTTTGCGTCCTATTAGCTTGTTGGTGAGGTAACGGCTCACCAAGGCGATGATAGGTAGCCGGCCTGAGAGGGTGAACGGCCACAAGGGGACTGAGATACGGCCCTTACTCCTACGGGAGGCAGCAGTGGGGAATATTGGACAATGGGGGCAACCCTGATCCAGCAATTCTGTGTGCACGAAGAAGGTTTTCGGATTGTAAAGTGCTTTCAGCAGGGAAGAAGAAAGTGACGGTACCTGCAGAAGAAGCGACGGCTAAATA
>GV2UCFN02FHRTG
GGTGAGTAACGCGTAAAGAACTTGCCCTGCAGACAGGGATAACAGACGGAAACGACTGATAATACCTGATACAATTGCCAGCACGCATGTGCCCGGCAATGAAAAGTGATGCTGCAGGAGAGCTTTGCGTCCTATTAGCTTGTTGGTGAGGTAACGGCTCACCAAGGCGATGATAGGTAGCCGGCCTGAGAGGGTGAACGGCCACAAGGGGACTGAGATACGGCCCTTACTCCTACGGGAGGCAGCAGTGGGGAATATTGGACAATGGGGGCAACCCTGATCCAGCAATTCTGTGTGCACGAAGAAGGTTTTCGGATTGTAAAGTGCTTTCAGCAGGGAAGAAGAAAGTGACGGTACCTGCAGAAGAAGCGACGGCTAAATA
>GV2UCFN02IDXB3
GGTGAGTAACGCGTAAAGAACTTGCCCTGCAGACAGGGATAACAGACGGAAACGACTGATAATACCTGATACAATTGCCAGCACGCATGTGCCCGGCAATGAAAAGTGATGCTGCAGGAGAGCTTTGCGTCCTATTAGCTTGTTGGTGAGGTAACGGCTCACCAAGGCGATGATAGGTAGCCGGCCTGAGAGGGTGAACGGCCACAAGGGGACTGAGATACGGCCCTTACTCCTACGGGAGGCAGCAGTGGGGAATATTGGACAATGGGGGCAACCCTGATCCAGCAATTCTGTGTGCACGAAGAAGGTTTTCGGATTGTAAAGTGCTTTCAGCAGGGAAGAAGAAAGTGACGGTACCTGCAGAAGAAGCGACGGCTAAATA
>GV2UCFN02GVTNX
GGTGAGTAACGCGTAAAGAACTTGCCCTGCAGACAGGGATAACAGACGGAAACGACTGATAATACCTGATACAATTGCCAGCACGCATGTGCCCGGCAATGAAAAGTGATGCTGCAGGAGAGCTTTGCGTCCTATTAGCTTGTTGGTGAGGTAACGGCTCACCAAGGCGATGATAGGTAGCCGGCCTGAGAGGGTGAACGGCCACAAGGGGACTGAGATACGGCCCTTACTCCTACGGGAGGCAGCAGTGGGGAATATTGGACAATGGGGGCAACCCTGATCCAGCAATTCTGTGTGCACGAAGAAGGTTTTCGGATTGTAAAGTGCTTTCAGCAGGGAAGAAGAAAGTGACGGTACCTGCAGAAGAAGCGACGGCTAAATA
>GV2UCFN02IL4EP
GGTGAGTAACGCGTAAAGAACTTGCCCTGCAGACAGGGATAACAGACGGAAACGACTGATAATACCTGATACAATTGCCAGCACGCATGTGCCCGGCAATGAAAAGTGATGCTGCAGGAGAGCTTTGCGTCCTATTAGCTTGTTGGTGAGGTAACGGCTCACCAAGGCGATGATAGGTAGCCGGCCTGAGAGGGTGAACGGCCACAAGGGGACTGAGATACGGCCCTTACTCCTACGGGAGGCAGCAGTGGGGAATATTGGACAATGGGGGCAACCCTGATCCAGCAATTCTGTGTGCACGAAGAAGGTTTTCGGATTGTAAAGTGCTTTCAGCAGGGAAGAAGAAAGTGACGGTACCTGCAGAAGAAGCGACGGCTAAATA
>GV2UCFN02GPDCM
GGTGAGTAACGCGTAAAGAACTTGCCCTGCAGACAGGGATAACAGACGGAAACGACTGATAATACCTGATACAATTGCCAGCACGCATGTGCCCGGCAATGAAAAGTGATGCTGCAGGAGAGCTTTGCGTCCTATTAGCTTGTTGGTGAGGTAACGGCTCACCAAGGCGATGATAGGTAGCCGGCCTGAGAGGGTGAACGGCCACAAGGGGACTGAGATACGGCCCTTACTCCTACGGGAGGCAGCAGTGGGGAATATTGGACAATGGGGGCAACCCTGATCCAGCAATTCTGTGTGCACGAAGAAGGTTTTCGGATTGTAAAGTGCTTTCAGCAGGGAAGAAGAAAGTGACGGTACCTGCAGAAGAAGCGACGGCTAAATA
>GV2UCFN02JZ6K1
GGTGAGTAACGCGTAAAGAACTTGCCCTGCAGACAGGGATAACAGACGGAAACGACTGATAATACCTGATACAATTGCCAGCACGCATGTGCCCGGCAATGAAAAGTGATGCTGCAGGAGAGCTTTGCGTCCTATTAGCTTGTTGGTGAGGTAACGGCTCACCAAGGCGATGATAGGTAGCCGGCCTGAGAGGGTGAACGGCCACAAGGGGACTGAGATACGGCCCTTACTCCTACGGGAGGCAGCAGTGGGGAATATTGGACAATGGGGGCAACCCTGATCCAGCAATTCTGTGTGCACGAAGAAGGTTTTCGGATTGTAAAGTGCTTTCAGCAGGGAAGAAGAAAGTGACGGTACCTGCAGAAGAAGCGACGGCTAAATA
>GV2UCFN02HP23V
GGTGAGTAACGCGTAAAGAACTTGCCCTGCAGACAGGGATAACAGACGGAAACGACTGATAATACCTGATACAATTGCCAGCACGCATGTGCCCGGCAATGAAAAGTGATGCTGCAGGAGAGCTTTGCGTCCTATTAGCTTGTTGGTGAGGTAACGGCTCACCAAGGCGATGATAGGTAGCCGGCCTGAGAGGGTGAACGGCCACAAGGGGACTGAGATACGGCCCTTACTCCTACGGGAGGCAGCAGTGGGGAATATTGGACAATGGGGGCAACCCTGATCCAGCAATTCTGTGTGCACGAAGAAGGTTTTCGGATTGTAAAGTGCTTTCAGCAGGGAAGAAGAAAGTGACGGTACCTGCAGAAGAAGCGACGGCTAAATA
>GV2UCFN02JVUKD
GGTGAGTAACGCGTAAAGAACTTGCCCTGCAGACAGGGATAACAGACGGAAACGACTGATAATACCTGATACAATTGCCAGCACGCATGTGCCCGGCAATGAAAAGTGATGCTGCAGGAGAGCTTTGCGTCCTATTAGCTTGTTGGTGAGGTAACGGCTCACCAAGGCGATGATAGGTAGCCGGCCTGAGAGGGTGAACGGCCACAAGGGGACTGAGATACGGCCCTTACTCCTACGGGAGGCAGCAGTGGGGAATATTGGACAATGGGGGCAACCCTGATCCAGCAATTCTGTGTGCACGAAGAAGGTTTTCGGATTGTAAAGTGCTTTCAGCAGGGAAGAAGAAAGTGACGGTACCTGCAGAAGAAGCGACGGCTAAATA
>GV2UCFN02IWRUI
GGTGAGTAACGCGTAAAGAACTTGCCCTGCAGACAGGGATAACAGACGGAAACGACTGATAATACCTGATACAATTGCCAGCACGCATGTGCCCGGCAATGAAAAGTGATGCTGCAGGAGAGCTTTGCGTCCTATTAGCTTGTTGGTGAGGTAACGGCTCACCAAGGCGATGATAGGTAGCCGGCCTGAGAGGGTGAACGGCCACAAGGGGACTGAGATACGGCCCTTACTCCTACGGGAGGCAGCAGTGGGGAATATTGGACAATGGGGGCAACCCTGATCCAGCAATTCTGTGTGCACGAAGAAGGTTTTCGGATTGTAAAGTGCTTTCAGCAGGGAAGAAGAAAGTGACGGTACCTGCAGAAGAAGCGACGGCTAAATA
>GV2UCFN02I2WDV
GGTGAGTAACGCGTAAAGAACTTGCCCTGCAGACAGGGATAACAGACGGAAACGACTGATAATACCTGATACAATTGCCAGCACGCATGTGCCCGGCAATGAAAAGTGATGCTGCAGGAGAGCTTTGCGTCCTATTAGCTTGTTGGTGAGGTAACGGCTCACCAAGGCGATGATAGGTAGCCGGCCTGAGAGGGTGAACGGCCACAAGGGGACTGAGATACGGCCCTTACTCCTACGGGAGGCAGCAGTGGGGAATATTGGACAATGGGGGCAACCCTGATCCAGCAATTCTGTGTGCACGAAGAAGGTTTTCGGATTGTAAAGTGCTTTCAGCAGGGAAGAAGAAAGTGACGGTACCTGCAGAAGAAGCGACGGCTAAATA
>GV2UCFN02ILI1F
GGTGAGTAACGCGTAAAGAACTTGCCCTGCAGACAGGGATAACAGACGGAAACGACTGATAATACCTGATACAATTGCCAGCACGCATGTGCCCGGCAATGAAAAGTGATGCTGCAGGAGAGCTTTGCGTCCTATTAGCTTGTTGGTGAGGTAACGGCTCACCAAGGCGATGATAGGTAGCCGGCCTGAGAGGGTGAACGGCCACAAGGGGACTGAGATACGGCCCTTACTCCTACGGGAGGCAGCAGTGGGGAATATTGGACAATGGGGGCAACCCTGATCCAGCAATTCTGTGTGCACGAAGAAGGTTTTCGGATTGTAAAGTGCTTTCAGCAGGGAAGAAGAAAGTGACGGTACCTGCAGAAGAAGCGACGGCTAAATA
>GV2UCFN02JGIVF
GGTGAGTAACGCGTAAAGAACTTGCCCTGCAGACAGGGATAACAGACGGAAACGACTGATAATACCTGATACAATTGCCAGCACGCATGTGCCCGGCAATGAAAAGTGATGCTGCAGGAGAGCTTTGCGTCCTATTAGCTTGTTGGTGAGGTAACGGCTCACCAAGGCGATGATAGGTAGCCGGCCTGAGAGGGTGAACGGCCACAAGGGGACTGAGATACGGCCCTTACTCCTACGGGAGGCAGCAGTGGGGAATATTGGACAATGGGGGCAACCCTGATCCAGCAATTCTGTGTGCACGAAGAAGGTTTTCGGATTGTAAAGTGCTTTCAGCAGGGAAGAAGAAAGTGACGGTACCTGCAGAAGAAGCGACGGCTAAATA
>GV2UCFN02G2V5Q
GGTGAGTAACGCGTAAAGAACTTGCCCTGCAGACAGGGATAACAGACGGAAACGACTGATAATACCTGATACAATTGCCAGCACGCATGTGCCCGGCAATGAAAAGTGATGCTGCAGGAGAGCTTTGCGTCCTATTAGCTTGTTGGTGAGGTAACGGCTCACCAAGGCGATGATAGGTAGCCGGCCTGAGAGGGTGAACGGCCACAAGGGGACTGAGATACGGCCCTTACTCCTACGGGAGGCAGCAGTGGGGAATATTGGACAATGGGGGCAACCCTGATCCAGCAATTCTGTGTGCACGAAGAAGGTTTTCGGATTGTAAAGTGCTTTCAGCAGGGAAGAAGAAAGTGACGGTACCTGCAGAAGAAGCGACGGCTAAATA
>GV2UCFN02JNJWH
GGTGAGTAACGCGTAAAGAACTTGCCCTGCAGACAGGGATAACAGACGGAAACGACTGATAATACCTGATACAATTGCCAGCACGCATGTGCCCGGCAATGAAAAGTGATGCTGCAGGAGAGCTTTGCGTCCTATTAGCTTGTTGGTGAGGTAACGGCTCACCAAGGCGATGATAGGTAGCCGGCCTGAGAGGGTGAACGGCCACAAGGGGACTGAGATACGGCCCTTACTCCTACGGGAGGCAGCAGTGGGGAATATTGGACAATGGGGGCAACCCTGATCCAGCAATTCTGTGTGCACGAAGAAGGTTTTCGGATTGTAAAGTGCTTTCAGCAGGGAAGAAGAAAGTGACGGTACCTGCAGAAGAAGCGACGGCTAAATA
>GV2UCFN02IRUIS
GGTGAGTAACGCGTAAAGAACTTGCCCTGCAGACAGGGATAACAGACGGAAACGACTGATAATACCTGATACAATTGCCAGCACGCATGTGCCCGGCAATGAAAAGTGATGCTGCAGGAGAGCTTTGCGTCCTATTAGCTTGTTGGTGAGGTAACGGCTCACCAAGGCGATGATAGGTAGCCGGCCTGAGAGGGTGAACGGCCACAAGGGGACTGAGATACGGCCCTTACTCCTACGGGAGGCAGCAGTGGGGAATATTGGACAATGGGGGCAACCCTGATCCAGCAATTCTGTGTGCACGAAGAAGGTTTTCGGATTGTAAAGTGCTTTCAGCAGGGAAGAAGAAAGTGACGGTACCTGCAGAAGAAGCGACGGCTAAATA
>GV2UCFN02HXI9I
GGTGAGTAACGCGTAAAGAACTTGCCCTGCAGACAGGGATAACAGACGGAAACGACTGATAATACCTGATACAATTGCCAGCACGCATGTGCCCGGCAATGAAAAGTGATGCTGCAGGAGAGCTTTGCGTCCTATTAGCTTGTTGGTGAGGTAACGGCTCACCAAGGCGATGATAGGTAGCCGGCCTGAGAGGGTGAACGGCCACAAGGGGACTGAGATACGGCCCTTACTCCTACGGGAGGCAGCAGTGGGGAATATTGGACAATGGGGGCAACCCTGATCCAGCAATTCTGTGTGCACGAAGAAGGTTTTCGGATTGTAAAGTGCTTTCAGCAGGGAAGAAGAAAGTGACGGTACCTGCAGAAGAAGCGACGGCTAAATA
>GV2UCFN02I9EB8
GGTGAGTAACGCGTAAAGAACTTGCCCTGCAGACAGGGATAACAGACGGAAACGACTGATAATACCTGATACAATTGCCAGCACGCATGTGCCCGGCAATGAAAAGTGATGCTGCAGGAGAGCTTTGCGTCCTATTAGCTTGTTGGTGAGGTAACGGCTCACCAAGGCGATGATAGGTAGCCGGCCTGAGAGGGTGAACGGCCACAAGGGGACTGAGATACGGCCCTTACTCCTACGGGAGGCAGCAGTGGGGAATATTGGACAATGGGGGCAACCCTGATCCAGCAATTCTGTGTGCACGAAGAAGGTTTTCGGATTGTAAAGTGCTTTCAGCAGGGAAGAAGAAAGTGACGGTACCTGCAGAAGAAGCGACGGCTAAATA
>GV2UCFN02JW1FJ
GGTGAGTAACGCGTAAAGAACTTGCCCTGCAGACAGGGATAACAGACGGAAACGACTGATAATACCTGATACAATTGCCAGCACGCATGTGCCCGGCAATGAAAAGTGATGCTGCAGGAGAGCTTTGCGTCCTATTAGCTTGTTGGTGAGGTAACGGCTCACCAAGGCGATGATAGGTAGCCGGCCTGAGAGGGTGAACGGCCACAAGGGGACTGAGATACGGCCCTTACTCCTACGGGAGGCAGCAGTGGGGAATATTGGACAATGGGGGCAACCCTGATCCAGCAATTCTGTGTGCACGAAGAAGGTTTTCGGATTGTAAAGTGCTTTCAGCAGGGAAGAAGAAAGTGACGGTACCTGCAGAAGAAGCGACGGCTAAATA
>GV2UCFN02IX2JP
GGTGAGTAACGCGTAAAGAACTTGCCCTGCAGACAGGGATAACAGACGGAAACGACTGATAATACCTGATACAATTGCCAGCACGCATGTGCCCGGCAATGAAAAGTGATGCTGCAGGAGAGCTTTGCGTCCTATTAGCTTGTTGGTGAGGTAACGGCTCACCAAGGCGATGATAGGTAGCCGGCCTGAGAGGGTGAACGGCCACAAGGGGACTGAGATACGGCCCTTACTCCTACGGGAGGCAGCAGTGGGGAATATTGGACAATGGGGGCAACCCTGATCCAGCAATTCTGTGTGCACGAAGAAGGTTTTCGGATTGTAAAGTGCTTTCAGCAGGGAAGAAGAAAGTGACGGTACCTGCAGAAGAAGCGACGGCTAAATA
>GV2UCFN02H8KGJ
GGTGAGTAACGCGTAAAGAACTTGCCCTGCAGACAGGGATAACAGACGGAAACGACTGATAATACCTGATACAATTGCCAGCACGCATGTGCCCGGCAATGAAAAGTGATGCTGCAGGAGAGCTTTGCGTCCTATTAGCTTGTTGGTGAGGTAACGGCTCACCAAGGCGATGATAGGTAGCCGGCCTGAGAGGGTGAACGGCCACAAGGGGACTGAGATACGGCCCTTACTCCTACGGGAGGCAGCAGTGGGGAATATTGGACAATGGGGGCAACCCTGATCCAGCAATTCTGTGTGCACGAAGAAGGTTTTCGGATTGTAAAGTGCTTTCAGCAGGGAAGAAGAAAGTGACGGTACCTGCAGAAGAAGCGACGGCTAAATA
>GV2UCFN02G8BJW
GGTGAGTAACGCGTAAAGAACTTGCCCTGCAGACAGGGATAACAGACGGAAACGACTGATAATACCTGATACAATTGCCAGCACGCATGTGCCCGGCAATGAAAAGTGATGCTGCAGGAGAGCTTTGCGTCCTATTAGCTTGTTGGTGAGGTAACGGCTCACCAAGGCGATGATAGGTAGCCGGCCTGAGAGGGTGAACGGCCACAAGGGGACTGAGATACGGCCCTTACTCCTACGGGAGGCAGCAGTGGGGAATATTGGACAATGGGGGCAACCCTGATCCAGCAATTCTGTGTGCACGAAGAAGGTTTTCGGATTGTAAAGTGCTTTCAGCAGGGAAGAAGAAAGTGACGGTACCTGCAGAAGAAGCGACGGCTAAATA
>GV2UCFN02GR23E
GGTGAGTAACGCGTAAAGAACTTGCCCTGCAGACAGGGATAACAGACGGAAACGACTGATAATACCTGATACAATTGCCAGCACGCATGTGCCCGGCAATGAAAAGTGATGCTGCAGGAGAGCTTTGCGTCCTATTAGCTTGTTGGTGAGGTAACGGCTCACCAAGGCGATGATAGGTAGCCGGCCTGAGAGGGTGAACGGCCACAAGGGGACTGAGATACGGCCCTTACTCCTACGGGAGGCAGCAGTGGGGAATATTGGACAATGGGGGCAACCCTGATCCAGCAATTCTGTGTGCACGAAGAAGGTTTTCGGATTGTAAAGTGCTTTCAGCAGGGAAGAAGAAAGTGACGGTACCTGCAGAAGAAGCGACGGCTAAATA
>GV2UCFN02GITX7
GGTGAGTAACGCGTAAAGAACTTGCCCTGCAGACAGGGATAACAGACGGAAACGACTGATAATACCTGATACAATTGCCAGCACGCATGTGCCCGGCAATGAAAAGTGATGCTGCAGGAGAGCTTTGCGTCCTATTAGCTTGTTGGTGAGGTAACGGCTCACCAAGGCGATGATAGGTAGCCGGCCTGAGAGGGTGAACGGCCACAAGGGGACTGAGATACGGCCCTTACTCCTACGGGAGGCAGCAGTGGGGAATATTGGACAATGGGGGCAACCCTGATCCAGCAATTCTGTGTGCACGAAGAAGGTTTTCGGATTGTAAAGTGCTTTCAGCAGGGAAGAAGAAAGTGACGGTACCTGCAGAAGAAGCGACGGCTAAATA
>GV2UCFN02HZVZB
GGTGAGTAACGCGTAAAGAACTTGCCCTGCAGACAGGGATAACAGACGGAAACGACTGATAATACCTGATACAATTGCCAGCACGCATGTGCCCGGCAATGAAAAGTGATGCTGCAGGAGAGCTTTGCGTCCTATTAGCTTGTTGGTGAGGTAACGGCTCACCAAGGCGATGATAGGTAGCCGGCCTGAGAGGGTGAACGGCCACAAGGGGACTGAGATACGGCCCTTACTCCTACGGGAGGCAGCAGTGGGGAATATTGGACAATGGGGGCAACCCTGATCCAGCAATTCTGTGTGCACGAAGAAGGTTTTCGGATTGTAAAGTGCTTTCAGCAGGGAAGAAGAAAGTGACGGTACCTGCAGAAGAAGCGACGGCTAAATA
>GV2UCFN02GZ52H
GGTGAGTAACGCGTAAAGAACTTGCCCTGCAGACAGGGATAACAGACGGAAACGACTGATAATACCTGATACAATTGCCAGCACGCATGTGCCCGGCAATGAAAAGTGATGCTGCAGGAGAGCTTTGCGTCCTATTAGCTTGTTGGTGAGGTAACGGCTCACCAAGGCGATGATAGGTAGCCGGCCTGAGAGGGTGAACGGCCACAAGGGGACTGAGATACGGCCCTTACTCCTACGGGAGGCAGCAGTGGGGAATATTGGACAATGGGGGCAACCCTGATCCAGCAATTCTGTGTGCACGAAGAAGGTTTTCGGATTGTAAAGTGCTTTCAGCAGGGAAGAAGAAAGTGACGGTACCTGCAGAAGAAGCGACGGCTAAATA
>GV2UCFN02FLPO8
GGTGAGTAACGCGTAAAGAACTTGCCCTGCAGACAGGGATAACAGACGGAAACGACTGATAATACCTGATACAATTGCCAGCACGCATGTGCCCGGCAATGAAAAGTGATGCTGCAGGAGAGCTTTGCGTCCTATTAGCTTGTTGGTGAGGTAACGGCTCACCAAGGCGATGATAGGTAGCCGGCCTGAGAGGGTGAACGGCCACAAGGGGACTGAGATACGGCCCTTACTCCTACGGGAGGCAGCAGTGGGGAATATTGGACAATGGGGGCAACCCTGATCCAGCAATTCTGTGTGCACGAAGAAGGTTTTCGGATTGTAAAGTGCTTTCAGCAGGGAAGAAGAAAGTGACGGTACCTGCAGAAGAAGCGACGGCTAAATA
>GV2UCFN02IRX4V
GGTGAGTAACGCGTAAAGAACTTGCCCTGCAGACAGGGATAACAGACGGAAACGACTGATAATACCTGATACAATTGCCAGCACGCATGTGCCCGGCAATGAAAAGTGATGCTGCAGGAGAGCTTTGCGTCCTATTAGCTTGTTGGTGAGGTAACGGCTCACCAAGGCGATGATAGGTAGCCGGCCTGAGAGGGTGAACGGCCACAAGGGGACTGAGATACGGCCCTTACTCCTACGGGAGGCAGCAGTGGGGAATATTGGACAATGGGGGCAACCCTGATCCAGCAATTCTGTGTGCACGAAGAAGGTTTTCGGATTGTAAAGTGCTTTCAGCAGGGAAGAAGAAAGTGACGGTACCTGCAGAAGAAGCGACGGCTAAATA
>GV2UCFN02H1FEZ
GGTGAGTAACGCGTAAAGAACTTGCCCTGCAGACAGGGATAACAGACGGAAACGACTGATAATACCTGATACAATTGCCAGCACGCATGTGCCCGGCAATGAAAAGTGATGCTGCAGGAGAGCTTTGCGTCCTATTAGCTTGTTGGTGAGGTAACGGCTCACCAAGGCGATGATAGGTAGCCGGCCTGAGAGGGTGAACGGCCACAAGGGGACTGAGATACGGCCCTTACTCCTACGGGAGGCAGCAGTGGGGAATATTGGACAATGGGGGCAACCCTGATCCAGCAATTCTGTGTGCACGAAGAAGGTTTTCGGATTGTAAAGTGCTTTCAGCAGGGAAGAAGAAAGTGACGGTACCTGCAGAAGAAGCGACGGCTAAATA
>GV2UCFN02JABJE
GGTGAGTAACGCGTAAAGAACTTGCCCTGCAGACAGGGATAACAGACGGAAACGACTGATAATACCTGATACAATTGCCAGCACGCATGTGCCCGGCAATGAAAAGTGATGCTGCAGGAGAGCTTTGCGTCCTATTAGCTTGTTGGTGAGGTAACGGCTCACCAAGGCGATGATAGGTAGCCGGCCTGAGAGGGTGAACGGCCACAAGGGGACTGAGATACGGCCCTTACTCCTACGGGAGGCAGCAGTGGGGAATATTGGACAATGGGGGCAACCCTGATCCAGCAATTCTGTGTGCACGAAGAAGGTTTTCGGATTGTAAAGTGCTTTCAGCAGGGAAGAAGAAAGTGACGGTACCTGCAGAAGAAGCGACGGCTAAATA
>GV2UCFN02J4AKX
GGTGAGTAACGCGTAAAGAACTTGCCCTGCAGACAGGGATAACAGACGGAAACGACTGATAATACCTGATACAATTGCCAGCACGCATGTGCCCGGCAATGAAAAGTGATGCTGCAGGAGAGCTTTGCGTCCTATTAGCTTGTTGGTGAGGTAACGGCTCACCAAGGCGATGATAGGTAGCCGGCCTGAGAGGGTGAACGGCCACAAGGGGACTGAGATACGGCCCTTACTCCTACGGGAGGCAGCAGTGGGGAATATTGGACAATGGGGGCAACCCTGATCCAGCAATTCTGTGTGCACGAAGAAGGTTTTCGGATTGTAAAGTGCTTTCAGCAGGGAAGAAGAAAGTGACGGTACCTGCAGAAGAAGCGACGGCTAAATA
>GV2UCFN02H5Y0U
GGTGAGTAACGCGTAAAGAACTTGCCCTGCAGACAGGGATAACAGACGGAAACGACTGATAATACCTGATACAATTGCCAGCACGCATGTGCCCGGCAATGAAAAGTGATGCTGCAGGAGAGCTTTGCGTCCTATTAGCTTGTTGGTGAGGTAACGGCTCACCAAGGCGATGATAGGTAGCCGGCCTGAGAGGGTGAACGGCCACAAGGGGACTGAGATACGGCCCTTACTCCTACGGGAGGCAGCAGTGGGGAATATTGGACAATGGGGGCAACCCTGATCCAGCAATTCTGTGTGCACGAAGAAGGTTTTCGGATTGTAAAGTGCTTTCAGCAGGGAAGAAGAAAGTGACGGTACCTGCAGAAGAAGCGACGGCTAAATA
>GV2UCFN02GN6U1
GGTGAGTAACGCGTAAAGAACTTGCCCTGCAGACAGGGATAACAGACGGAAACGACTGATAATACCTGATACAATTGCCAGCACGCATGTGCCCGGCAATGAAAAGTGATGCTGCAGGAGAGCTTTGCGTCCTATTAGCTTGTTGGTGAGGTAACGGCTCACCAAGGCGATGATAGGTAGCCGGCCTGAGAGGGTGAACGGCCACAAGGGGACTGAGATACGGCCCTTACTCCTACGGGAGGCAGCAGTGGGGAATATTGGACAATGGGGGCAACCCTGATCCAGCAATTCTGTGTGCACGAAGAAGGTTTTCGGATTGTAAAGTGCTTTCAGCAGGGAAGAAGAAAGTGACGGTACCTGCAGAAGAAGCGACGGCTAAATA
>GV2UCFN02GJFBM
GGTGAGTAACGCGTAAAGAACTTGCCCTGCAGACAGGGATAACAGACGGAAACGACTGATAATACCTGATACAATTGCCAGCACGCATGTGCCCGGCAATGAAAAGTGATGCTGCAGGAGAGCTTTGCGTCCTATTAGCTTGTTGGTGAGGTAACGGCTCACCAAGGCGATGATAGGTAGCCGGCCTGAGAGGGTGAACGGCCACAAGGGGACTGAGATACGGCCCTTACTCCTACGGGAGGCAGCAGTGGGGAATATTGGACAATGGGGGCAACCCTGATCCAGCAATTCTGTGTGCACGAAGAAGGTTTTCGGATTGTAAAGTGCTTTCAGCAGGGAAGAAGAAAGTGACGGTACCTGCAGAAGAAGCGACGGCTAAATA
>GV2UCFN02GE80J
GGTGAGTAACGCGTAAAGAACTTGCCCTGCAGACAGGGATAACAGACGGAAACGACTGATAATACCTGATACAATTGCCAGCACGCATGTGCCCGGCAATGAAAAGTGATGCTGCAGGAGAGCTTTGCGTCCTATTAGCTTGTTGGTGAGGTAACGGCTCACCAAGGCGATGATAGGTAGCCGGCCTGAGAGGGTGAACGGCCACAAGGGGACTGAGATACGGCCCTTACTCCTACGGGAGGCAGCAGTGGGGAATATTGGACAATGGGGGCAACCCTGATCCAGCAATTCTGTGTGCACGAAGAAGGTTTTCGGATTGTAAAGTGCTTTCAGCAGGGAAGAAGAAAGTGACGGTACCTGCAGAAGAAGCGACGGCTAAATA
>GV2UCFN02IRSM2
GGTGAGTAACGCGTAAAGAACTTGCCCTGCAGACAGGGATAACAGACGGAAACGACTGATAATACCTGATACAATTGCCAGCACGCATGTGCCCGGCAATGAAAAGTGATGCTGCAGGAGAGCTTTGCGTCCTATTAGCTTGTTGGTGAGGTAACGGCTCACCAAGGCGATGATAGGTAGCCGGCCTGAGAGGGTGAACGGCCACAAGGGGACTGAGATACGGCCCTTACTCCTACGGGAGGCAGCAGTGGGGAATATTGGACAATGGGGGCAACCCTGATCCAGCAATTCTGTGTGCACGAAGAAGGTTTTCGGATTGTAAAGTGCTTTCAGCAGGGAAGAAGAAAGTGACGGTACCTGCAGAAGAAGCGACGGCTAAATA
>GV2UCFN02HLF57
GGTGAGTAACGCGTAAAGAACTTGCCCTGCAGACAGGGATAACAGACGGAAACGACTGATAATACCTGATACAATTGCCAGCACGCATGTGCCCGGCAATGAAAAGTGATGCTGCAGGAGAGCTTTGCGTCCTATTAGCTTGTTGGTGAGGTAACGGCTCACCAAGGCGATGATAGGTAGCCGGCCTGAGAGGGTGAACGGCCACAAGGGGACTGAGATACGGCCCTTACTCCTACGGGAGGCAGCAGTGGGGAATATTGGACAATGGGGGCAACCCTGATCCAGCAATTCTGTGTGCACGAAGAAGGTTTTCGGATTGTAAAGTGCTTTCAGCAGGGAAGAAGAAAGTGACGGTACCTGCAGAAGAAGCGACGGCTAAATA
>GV2UCFN02HLLXV
GGTGAGTAACGCGTAAAGAACTTGCCCTGCAGACAGGGATAACAGACGGAAACGACTGATAATACCTGATACAATTGCCAGCACGCATGTGCCCGGCAATGAAAAGTGATGCTGCAGGAGAGCTTTGCGTCCTATTAGCTTGTTGGTGAGGTAACGGCTCACCAAGGCGATGATAGGTAGCCGGCCTGAGAGGGTGAACGGCCACAAGGGGACTGAGATACGGCCCTTACTCCTACGGGAGGCAGCAGTGGGGAATATTGGACAATGGGGGCAACCCTGATCCAGCAATTCTGTGTGCACGAAGAAGGTTTTCGGATTGTAAAGTGCTTTCAGCAGGGAAGAAGAAAGTGACGGTACCTGCAGAAGAAGCGACGGCTAAATA
>GV2UCFN02GA0MD
GGTGAGTAACGCGTAAAGAACTTGCCCTGCAGACAGGGATAACAGACGGAAACGACTGATAATACCTGATACAATTGCCAGCACGCATGTGCCCGGCAATGAAAAGTGATGCTGCAGGAGAGCTTTGCGTCCTATTAGCTTGTTGGTGAGGTAACGGCTCACCAAGGCGATGATAGGTAGCCGGCCTGAGAGGGTGAACGGCCACAAGGGGACTGAGATACGGCCCTTACTCCTACGGGAGGCAGCAGTGGGGAATATTGGACAATGGGGGCAACCCTGATCCAGCAATTCTGTGTGCACGAAGAAGGTTTTCGGATTGTAAAGTGCTTTCAGCAGGGAAGAAGAAAGTGACGGTACCTGCAGAAGAAGCGACGGCTAAATA
>GV2UCFN02FON90
GGTGAGTAACGCGTAAAGAACTTGCCCTGCAGACAGGGATAACAGACGGAAACGACTGATAATACCTGATACAATTGCCAGCACGCATGTGCCCGGCAATGAAAAGTGATGCTGCAGGAGAGCTTTGCGTCCTATTAGCTTGTTGGTGAGGTAACGGCTCACCAAGGCGATGATAGGTAGCCGGCCTGAGAGGGTGAACGGCCACAAGGGGACTGAGATACGGCCCTTACTCCTACGGGAGGCAGCAGTGGGGAATATTGGACAATGGGGGCAACCCTGATCCAGCAATTCTGTGTGCACGAAGAAGGTTTTCGGATTGTAAAGTGCTTTCAGCAGGGAAGAAGAAAGTGACGGTACCTGCAGAAGAAGCGACGGCTAAATA
>GV2UCFN02JO9CL
GGTGAGTAACGCGTAAAGAACTTGCCCTGCAGACAGGGATAACAGACGGAAACGACTGATAATACCTGATACAATTGCCAGCACGCATGTGCCCGGCAATGAAAAGTGATGCTGCAGGAGAGCTTTGCGTCCTATTAGCTTGTTGGTGAGGTAACGGCTCACCAAGGCGATGATAGGTAGCCGGCCTGAGAGGGTGAACGGCCACAAGGGGACTGAGATACGGCCCTTACTCCTACGGGAGGCAGCAGTGGGGAATATTGGACAATGGGGGCAACCCTGATCCAGCAATTCTGTGTGCACGAAGAAGGTTTTCGGATTGTAAAGTGCTTTCAGCAGGGAAGAAGAAAGTGACGGTACCTGCAGAAGAAGCGACGGCTAAATA
>GV2UCFN02ISOLU
GGTGAGTAACGCGTAAAGAACTTGCCCTGCAGACAGGGATAACAGACGGAAACGACTGATAATACCTGATACAATTGCCAGCACGCATGTGCCCGGCAATGAAAAGTGATGCTGCAGGAGAGCTTTGCGTCCTATTAGCTTGTTGGTGAGGTAACGGCTCACCAAGGCGATGATAGGTAGCCGGCCTGAGAGGGTGAACGGCCACAAGGGGACTGAGATACGGCCCTTACTCCTACGGGAGGCAGCAGTGGGGAATATTGGACAATGGGGGCAACCCTGATCCAGCAATTCTGTGTGCACGAAGAAGGTTTTCGGATTGTAAAGTGCTTTCAGCAGGGAAGAAGAAAGTGACGGTACCTGCAGAAGAAGCGACGGCTAAATA
>GV2UCFN02GFXM6
GGTGAGTAACGCGTAAAGAACTTGCCCTGCAGACAGGGATAACAGACGGAAACGACTGATAATACCTGATACAATTGCCAGCACGCATGTGCCCGGCAATGAAAAGTGATGCTGCAGGAGAGCTTTGCGTCCTATTAGCTTGTTGGTGAGGTAACGGCTCACCAAGGCGATGATAGGTAGCCGGCCTGAGAGGGTGAACGGCCACAAGGGGACTGAGATACGGCCCTTACTCCTACGGGAGGCAGCAGTGGGGAATATTGGACAATGGGGGCAACCCTGATCCAGCAATTCTGTGTGCACGAAGAAGGTTTTCGGATTGTAAAGTGCTTTCAGCAGGGAAGAAGAAAGTGACGGTACCTGCAGAAGAAGCGACGGCTAAATA
>GV2UCFN02G4UO4
GGTGAGTAACGCGTAAAGAACTTGCCCTGCAGACAGGGATAACAGACGGAAACGACTGATAATACCTGATACAATTGCCAGCACGCATGTGCCCGGCAATGAAAAGTGATGCTGCAGGAGAGCTTTGCGTCCTATTAGCTTGTTGGTGAGGTAACGGCTCACCAAGGCGATGATAGGTAGCCGGCCTGAGAGGGTGAACGGCCACAAGGGGACTGAGATACGGCCCTTACTCCTACGGGAGGCAGCAGTGGGGAATATTGGACAATGGGGGCAACCCTGATCCAGCAATTCTGTGTGCACGAAGAAGGTTTTCGGATTGTAAAGTGCTTTCAGCAGGGAAGAAGAAAGTGACGGTACCTGCAGAAGAAGCGACGGCTAAATA
>GV2UCFN02IAWJX
GGTGAGTAACGCGTAAAGAACTTGCCCTGCAGACAGGGATAACAGACGGAAACGACTGATAATACCTGATACAATTGCCAGCACGCATGTGCCCGGCAATGAAAAGTGATGCTGCAGGAGAGCTTTGCGTCCTATTAGCTTGTTGGTGAGGTAACGGCTCACCAAGGCGATGATAGGTAGCCGGCCTGAGAGGGTGAACGGCCACAAGGGGACTGAGATACGGCCCTTACTCCTACGGGAGGCAGCAGTGGGGAATATTGGACAATGGGGGCAACCCTGATCCAGCAATTCTGTGTGCACGAAGAAGGTTTTCGGATTGTAAAGTGCTTTCAGCAGGGAAGAAGAAAGTGACGGTACCTGCAGAAGAAGCGACGGCTAAATA
>GV2UCFN02GFYQU
GGTGAGTAACGCGTAAAGAACTTGCCCTGCAGACAGGGATAACAGACGGAAACGACTGATAATACCTGATACAATTGCCAGCACGCATGTGCCCGGCAATGAAAAGTGATGCTGCAGGAGAGCTTTGCGTCCTATTAGCTTGTTGGTGAGGTAACGGCTCACCAAGGCGATGATAGGTAGCCGGCCTGAGAGGGTGAACGGCCACAAGGGGACTGAGATACGGCCCTTACTCCTACGGGAGGCAGCAGTGGGGAATATTGGACAATGGGGGCAACCCTGATCCAGCAATTCTGTGTGCACGAAGAAGGTTTTCGGATTGTAAAGTGCTTTCAGCAGGGAAGAAGAAAGTGACGGTACCTGCAGAAGAAGCGACGGCTAAATA
>GV2UCFN02GAIJU
GGTGAGTAACGCGTAAAGAACTTGCCCTGCAGACAGGGATAACAGACGGAAACGACTGATAATACCTGATACAATTGCCAGCACGCATGTGCCCGGCAATGAAAAGTGATGCTGCAGGAGAGCTTTGCGTCCTATTAGCTTGTTGGTGAGGTAACGGCTCACCAAGGCGATGATAGGTAGCCGGCCTGAGAGGGTGAACGGCCACAAGGGGACTGAGATACGGCCCTTACTCCTACGGGAGGCAGCAGTGGGGAATATTGGACAATGGGGGCAACCCTGATCCAGCAATTCTGTGTGCACGAAGAAGGTTTTCGGATTGTAAAGTGCTTTCAGCAGGGAAGAAGAAAGTGACGGTACCTGCAGAAGAAGCGACGGCTAAATA
>GV2UCFN02JG4CQ
GGTGAGTAACGCGTAAAGAACTTGCCCTGCAGACAGGGATAACAGACGGAAACGACTGATAATACCTGATACAATTGCCAGCACGCATGTGCCCGGCAATGAAAAGTGATGCTGCAGGAGAGCTTTGCGTCCTATTAGCTTGTTGGTGAGGTAACGGCTCACCAAGGCGATGATAGGTAGCCGGCCTGAGAGGGTGAACGGCCACAAGGGGACTGAGATACGGCCCTTACTCCTACGGGAGGCAGCAGTGGGGAATATTGGACAATGGGGGCAACCCTGATCCAGCAATTCTGTGTGCACGAAGAAGGTTTTCGGATTGTAAAGTGCTTTCAGCAGGGAAGAAGAAAGTGACGGTACCTGCAGAAGAAGCGACGGCTAAATA
>GV2UCFN02FTWFX
GGTGAGTAACGCGTAAAGAACTTGCCCTGCAGACAGGGATAACAGACGGAAACGACTGATAATACCTGATACAATTGCCAGCACGCATGTGCCCGGCAATGAAAAGTGATGCTGCAGGAGAGCTTTGCGTCCTATTAGCTTGTTGGTGAGGTAACGGCTCACCAAGGCGATGATAGGTAGCCGGCCTGAGAGGGTGAACGGCCACAAGGGGACTGAGATACGGCCCTTACTCCTACGGGAGGCAGCAGTGGGGAATATTGGACAATGGGGGCAACCCTGATCCAGCAATTCTGTGTGCACGAAGAAGGTTTTCGGATTGTAAAGTGCTTTCAGCAGGGAAGAAGAAAGTGACGGTACCTGCAGAAGAAGCGACGGCTAAATA
>GV2UCFN02JOUG9
GGTGAGTAACGCGTAAAGAACTTGCCCTGCAGACAGGGATAACAGACGGAAACGACTGATAATACCTGATACAATTGCCAGCACGCATGTGCCCGGCAATGAAAAGTGATGCTGCAGGAGAGCTTTGCGTCCTATTAGCTTGTTGGTGAGGTAACGGCTCACCAAGGCGATGATAGGTAGCCGGCCTGAGAGGGTGAACGGCCACAAGGGGACTGAGATACGGCCCTTACTCCTACGGGAGGCAGCAGTGGGGAATATTGGACAATGGGGGCAACCCTGATCCAGCAATTCTGTGTGCACGAAGAAGGTTTTCGGATTGTAAAGTGCTTTCAGCAGGGAAGAAGAAAGTGACGGTACCTGCAGAAGAAGCGACGGCTAAATA
>GV2UCFN02I9CMV
GGTGAGTAACGCGTAAAGAACTTGCCCTGCAGACAGGGATAACAGACGGAAACGACTGATAATACCTGATACAATTGCCAGCACGCATGTGCCCGGCAATGAAAAGTGATGCTGCAGGAGAGCTTTGCGTCCTATTAGCTTGTTGGTGAGGTAACGGCTCACCAAGGCGATGATAGGTAGCCGGCCTGAGAGGGTGAACGGCCACAAGGGGACTGAGATACGGCCCTTACTCCTACGGGAGGCAGCAGTGGGGAATATTGGACAATGGGGGCAACCCTGATCCAGCAATTCTGTGTGCACGAAGAAGGTTTTCGGATTGTAAAGTGCTTTCAGCAGGGAAGAAGAAAGTGACGGTACCTGCAGAAGAAGCGACGGCTAAATA
>GV2UCFN02FM8FU
GGTGAGTAACGCGTAAAGAACTTGCCCTGCAGACAGGGATAACAGACGGAAACGACTGATAATACCTGATACAATTGCCAGCACGCATGTGCCCGGCAATGAAAAGTGATGCTGCAGGAGAGCTTTGCGTCCTATTAGCTTGTTGGTGAGGTAACGGCTCACCAAGGCGATGATAGGTAGCCGGCCTGAGAGGGTGAACGGCCACAAGGGGACTGAGATACGGCCCTTACTCCTACGGGAGGCAGCAGTGGGGAATATTGGACAATGGGGGCAACCCTGATCCAGCAATTCTGTGTGCACGAAGAAGGTTTTCGGATTGTAAAGTGCTTTCAGCAGGGAAGAAGAAAGTGACGGTACCTGCAGAAGAAGCGACGGCTAAATA
>GV2UCFN02HAJUQ
GGTGAGTAACGCGTAAAGAACTTGCCCTGCAGACAGGGATAACAGACGGAAACGACTGATAATACCTGATACAATTGCCAGCACGCATGTGCCCGGCAATGAAAAGTGATGCTGCAGGAGAGCTTTGCGTCCTATTAGCTTGTTGGTGAGGTAACGGCTCACCAAGGCGATGATAGGTAGCCGGCCTGAGAGGGTGAACGGCCACAAGGGGACTGAGATACGGCCCTTACTCCTACGGGAGGCAGCAGTGGGGAATATTGGACAATGGGGGCAACCCTGATCCAGCAATTCTGTGTGCACGAAGAAGGTTTTCGGATTGTAAAGTGCTTTCAGCAGGGAAGAAGAAAGTGACGGTACCTGCAGAAGAAGCGACGGCTAAATA
>GV2UCFN02I012R
GGTGAGTAACGCGTAAAGAACTTGCCCTGCAGACAGGGATAACAGACGGAAACGACTGATAATACCTGATACAATTGCCAGCACGCATGTGCCCGGCAATGAAAAGTGATGCTGCAGGAGAGCTTTGCGTCCTATTAGCTTGTTGGTGAGGTAACGGCTCACCAAGGCGATGATAGGTAGCCGGCCTGAGAGGGTGAACGGCCACAAGGGGACTGAGATACGGCCCTTACTCCTACGGGAGGCAGCAGTGGGGAATATTGGACAATGGGGGCAACCCTGATCCAGCAATTCTGTGTGCACGAAGAAGGTTTTCGGATTGTAAAGTGCTTTCAGCAGGGAAGAAGAAAGTGACGGTACCTGCAGAAGAAGCGACGGCTAAATA
>GV2UCFN02HMZXO
GGTGAGTAACGCGTAAAGAACTTGCCCTGCAGACAGGGATAACAGACGGAAACGACTGATAATACCTGATACAATTGCCAGCACGCATGTGCCCGGCAATGAAAAGTGATGCTGCAGGAGAGCTTTGCGTCCTATTAGCTTGTTGGTGAGGTAACGGCTCACCAAGGCGATGATAGGTAGCCGGCCTGAGAGGGTGAACGGCCACAAGGGGACTGAGATACGGCCCTTACTCCTACGGGAGGCAGCAGTGGGGAATATTGGACAATGGGGGCAACCCTGATCCAGCAATTCTGTGTGCACGAAGAAGGTTTTCGGATTGTAAAGTGCTTTCAGCAGGGAAGAAGAAAGTGACGGTACCTGCAGAAGAAGCGACGGCTAAATA
>GV2UCFN02II33A
GGTGAGTAACGCGTAAAGAACTTGCCCTGCAGACAGGGATAACAGACGGAAACGACTGATAATACCTGATACAATTGCCAGCACGCATGTGCCCGGCAATGAAAAGTGATGCTGCAGGAGAGCTTTGCGTCCTATTAGCTTGTTGGTGAGGTAACGGCTCACCAAGGCGATGATAGGTAGCCGGCCTGAGAGGGTGAACGGCCACAAGGGGACTGAGATACGGCCCTTACTCCTACGGGAGGCAGCAGTGGGGAATATTGGACAATGGGGGCAACCCTGATCCAGCAATTCTGTGTGCACGAAGAAGGTTTTCGGATTGTAAAGTGCTTTCAGCAGGGAAGAAGAAAGTGACGGTACCTGCAGAAGAAGCGACGGCTAAATA
>GV2UCFN02GQMSZ
GGTGAGTAACGCGTAAAGAACTTGCCCTGCAGACAGGGATAACAGACGGAAACGACTGATAATACCTGATACAATTGCCAGCACGCATGTGCCCGGCAATGAAAAGTGATGCTGCAGGAGAGCTTTGCGTCCTATTAGCTTGTTGGTGAGGTAACGGCTCACCAAGGCGATGATAGGTAGCCGGCCTGAGAGGGTGAACGGCCACAAGGGGACTGAGATACGGCCCTTACTCCTACGGGAGGCAGCAGTGGGGAATATTGGACAATGGGGGCAACCCTGATCCAGCAATTCTGTGTGCACGAAGAAGGTTTTCGGATTGTAAAGTGCTTTCAGCAGGGAAGAAGAAAGTGACGGTACCTGCAGAAGAAGCGACGGCTAAATA
>GV2UCFN02F4Z2X
GGTGAGTAACGCGTAAAGAACTTGCCCTGCAGACAGGGATAACAGACGGAAACGACTGATAATACCTGATACAATTGCCAGCACGCATGTGCCCGGCAATGAAAAGTGATGCTGCAGGAGAGCTTTGCGTCCTATTAGCTTGTTGGTGAGGTAACGGCTCACCAAGGCGATGATAGGTAGCCGGCCTGAGAGGGTGAACGGCCACAAGGGGACTGAGATACGGCCCTTACTCCTACGGGAGGCAGCAGTGGGGAATATTGGACAATGGGGGCAACCCTGATCCAGCAATTCTGTGTGCACGAAGAAGGTTTTCGGATTGTAAAGTGCTTTCAGCAGGGAAGAAGAAAGTGACGGTACCTGCAGAAGAAGCGACGGCTAAATA
>GV2UCFN02H01YK
GGTGAGTAACGCGTAAAGAACTTGCCCTGCAGACAGGGATAACAGACGGAAACGACTGATAATACCTGATACAATTGCCAGCACGCATGTGCCCGGCAATGAAAAGTGATGCTGCAGGAGAGCTTTGCGTCCTATTAGCTTGTTGGTGAGGTAACGGCTCACCAAGGCGATGATAGGTAGCCGGCCTGAGAGGGTGAACGGCCACAAGGGGACTGAGATACGGCCCTTACTCCTACGGGAGGCAGCAGTGGGGAATATTGGACAATGGGGGCAACCCTGATCCAGCAATTCTGTGTGCACGAAGAAGGTTTTCGGATTGTAAAGTGCTTTCAGCAGGGAAGAAGAAAGTGACGGTACCTGCAGAAGAAGCGACGGCTAAATA
>GV2UCFN02H2BWB
GGTGAGTAACGCGTAAAGAACTTGCCCTGCAGACAGGGATAACAGACGGAAACGACTGATAATACCTGATACAATTGCCAGCACGCATGTGCCCGGCAATGAAAAGTGATGCTGCAGGAGAGCTTTGCGTCCTATTAGCTTGTTGGTGAGGTAACGGCTCACCAAGGCGATGATAGGTAGCCGGCCTGAGAGGGTGAACGGCCACAAGGGGACTGAGATACGGCCCTTACTCCTACGGGAGGCAGCAGTGGGGAATATTGGACAATGGGGGCAACCCTGATCCAGCAATTCTGTGTGCACGAAGAAGGTTTTCGGATTGTAAAGTGCTTTCAGCAGGGAAGAAGAAAGTGACGGTACCTGCAGAAGAAGCGACGGCTAAATA
>GV2UCFN02IHHWT
GGTGAGTAACGCGTAAAGAACTTGCCCTGCAGACAGGGATAACAGACGGAAACGACTGATAATACCTGATACAATTGCCAGCACGCATGTGCCCGGCAATGAAAAGTGATGCTGCAGGAGAGCTTTGCGTCCTATTAGCTTGTTGGTGAGGTAACGGCTCACCAAGGCGATGATAGGTAGCCGGCCTGAGAGGGTGAACGGCCACAAGGGGACTGAGATACGGCCCTTACTCCTACGGGAGGCAGCAGTGGGGAATATTGGACAATGGGGGCAACCCTGATCCAGCAATTCTGTGTGCACGAAGAAGGTTTTCGGATTGTAAAGTGCTTTCAGCAGGGAAGAAGAAAGTGACGGTACCTGCAGAAGAAGCGACGGCTAAATA
>GV2UCFN02FMTII
GGTGAGTAACGCGTAAAGAACTTGCCCTGCAGACAGGGATAACAGACGGAAACGACTGATAATACCTGATACAATTGCCAGCACGCATGTGCCCGGCAATGAAAAGTGATGCTGCAGGAGAGCTTTGCGTCCTATTAGCTTGTTGGTGAGGTAACGGCTCACCAAGGCGATGATAGGTAGCCGGCCTGAGAGGGTGAACGGCCACAAGGGGACTGAGATACGGCCCTTACTCCTACGGGAGGCAGCAGTGGGGAATATTGGACAATGGGGGCAACCCTGATCCAGCAATTCTGTGTGCACGAAGAAGGTTTTCGGATTGTAAAGTGCTTTCAGCAGGGAAGAAGAAAGTGACGGTACCTGCAGAAGAAGCGACGGCTAAATA
>GV2UCFN02F51Z9
GGTGAGTAACGCGTAAAGAACTTGCCCTGCAGACAGGGATAACAGACGGAAACGACTGATAATACCTGATACAATTGCCAGCACGCATGTGCCCGGCAATGAAAAGTGATGCTGCAGGAGAGCTTTGCGTCCTATTAGCTTGTTGGTGAGGTAACGGCTCACCAAGGCGATGATAGGTAGCCGGCCTGAGAGGGTGAACGGCCACAAGGGGACTGAGATACGGCCCTTACTCCTACGGGAGGCAGCAGTGGGGAATATTGGACAATGGGGGCAACCCTGATCCAGCAATTCTGTGTGCACGAAGAAGGTTTTCGGATTGTAAAGTGCTTTCAGCAGGGAAGAAGAAAGTGACGGTACCTGCAGAAGAAGCGACGGCTAAATA
>GV2UCFN02FV80L
GGTGAGTAACGCGTAAAGAACTTGCCCTGCAGACAGGGATAACAGACGGAAACGACTGATAATACCTGATACAATTGCCAGCACGCATGTGCCCGGCAATGAAAAGTGATGCTGCAGGAGAGCTTTGCGTCCTATTAGCTTGTTGGTGAGGTAACGGCTCACCAAGGCGATGATAGGTAGCCGGCCTGAGAGGGTGAACGGCCACAAGGGGACTGAGATACGGCCCTTACTCCTACGGGAGGCAGCAGTGGGGAATATTGGACAATGGGGGCAACCCTGATCCAGCAATTCTGTGTGCACGAAGAAGGTTTTCGGATTGTAAAGTGCTTTCAGCAGGGAAGAAGAAAGTGACGGTACCTGCAGAAGAAGCGACGGCTAAATA
>GV2UCFN02GLN65
GGTGAGTAACGCGTAAAGAACTTGCCCTGCAGACAGGGATAACAGACGGAAACGACTGATAATACCTGATACAATTGCCAGCACGCATGTGCCCGGCAATGAAAAGTGATGCTGCAGGAGAGCTTTGCGTCCTATTAGCTTGTTGGTGAGGTAACGGCTCACCAAGGCGATGATAGGTAGCCGGCCTGAGAGGGTGAACGGCCACAAGGGGACTGAGATACGGCCCTTACTCCTACGGGAGGCAGCAGTGGGGAATATTGGACAATGGGGGCAACCCTGATCCAGCAATTCTGTGTGCACGAAGAAGGTTTTCGGATTGTAAAGTGCTTTCAGCAGGGAAGAAGAAAGTGACGGTACCTGCAGAAGAAGCGACGGCTAAATA
>GV2UCFN02IEE9V
GGTGAGTAACGCGTAAAGAACTTGCCCTGCAGACAGGGATAACAGACGGAAACGACTGATAATACCTGATACAATTGCCAGCACGCATGTGCCCGGCAATGAAAAGTGATGCTGCAGGAGAGCTTTGCGTCCTATTAGCTTGTTGGTGAGGTAACGGCTCACCAAGGCGATGATAGGTAGCCGGCCTGAGAGGGTGAACGGCCACAAGGGGACTGAGATACGGCCCTTACTCCTACGGGAGGCAGCAGTGGGGAATATTGGACAATGGGGGCAACCCTGATCCAGCAATTCTGTGTGCACGAAGAAGGTTTTCGGATTGTAAAGTGCTTTCAGCAGGGAAGAAGAAAGTGACGGTACCTGCAGAAGAAGCGACGGCTAAATA
>GV2UCFN02FPUNV
GGTGAGTAACGCGTAAAGAACTTGCCCTGCAGACAGGGATAACAGACGGAAACGACTGATAATACCTGATACAATTGCCAGCACGCATGTGCCCGGCAATGAAAAGTGATGCTGCAGGAGAGCTTTGCGTCCTATTAGCTTGTTGGTGAGGTAACGGCTCACCAAGGCGATGATAGGTAGCCGGCCTGAGAGGGTGAACGGCCACAAGGGGACTGAGATACGGCCCTTACTCCTACGGGAGGCAGCAGTGGGGAATATTGGACAATGGGGGCAACCCTGATCCAGCAATTCTGTGTGCACGAAGAAGGTTTTCGGATTGTAAAGTGCTTTCAGCAGGGAAGAAGAAAGTGACGGTACCTGCAGAAGAAGCGACGGCTAAATA
>GV2UCFN02HI09B
GGTGAGTAACGCGTAAAGAACTTGCCCTGCAGACAGGGATAACAGACGGAAACGACTGATAATACCTGATACAATTGCCAGCACGCATGTGCCCGGCAATGAAAAGTGATGCTGCAGGAGAGCTTTGCGTCCTATTAGCTTGTTGGTGAGGTAACGGCTCACCAAGGCGATGATAGGTAGCCGGCCTGAGAGGGTGAACGGCCACAAGGGGACTGAGATACGGCCCTTACTCCTACGGGAGGCAGCAGTGGGGAATATTGGACAATGGGGGCAACCCTGATCCAGCAATTCTGTGTGCACGAAGAAGGTTTTCGGATTGTAAAGTGCTTTCAGCAGGGAAGAAGAAAGTGACGGTACCTGCAGAAGAAGCGACGGCTAAATA
>GV2UCFN02G7BSU
GGTGAGTAACGCGTAAAGAACTTGCCCTGCAGACAGGGATAACAGACGGAAACGACTGATAATACCTGATACAATTGCCAGCACGCATGTGCCCGGCAATGAAAAGTGATGCTGCAGGAGAGCTTTGCGTCCTATTAGCTTGTTGGTGAGGTAACGGCTCACCAAGGCGATGATAGGTAGCCGGCCTGAGAGGGTGAACGGCCACAAGGGGACTGAGATACGGCCCTTACTCCTACGGGAGGCAGCAGTGGGGAATATTGGACAATGGGGGCAACCCTGATCCAGCAATTCTGTGTGCACGAAGAAGGTTTTCGGATTGTAAAGTGCTTTCAGCAGGGAAGAAGAAAGTGACGGTACCTGCAGAAGAAGCGACGGCTAAATA
>GV2UCFN02IRQU7
GGTGAGTAACGCGTAAAGAACTTGCCCTGCAGACAGGGATAACAGACGGAAACGACTGATAATACCTGATACAATTGCCAGCACGCATGTGCCCGGCAATGAAAAGTGATGCTGCAGGAGAGCTTTGCGTCCTATTAGCTTGTTGGTGAGGTAACGGCTCACCAAGGCGATGATAGGTAGCCGGCCTGAGAGGGTGAACGGCCACAAGGGGACTGAGATACGGCCCTTACTCCTACGGGAGGCAGCAGTGGGGAATATTGGACAATGGGGGCAACCCTGATCCAGCAATTCTGTGTGCACGAAGAAGGTTTTCGGATTGTAAAGTGCTTTCAGCAGGGAAGAAGAAAGTGACGGTACCTGCAGAAGAAGCGACGGCTAAATA
>GV2UCFN02HN11A
GGTGAGTAACGCGTAAAGAACTTGCCCTGCAGACAGGGATAACAGACGGAAACGACTGATAATACCTGATACAATTGCCAGCACGCATGTGCCCGGCAATGAAAAGTGATGCTGCAGGAGAGCTTTGCGTCCTATTAGCTTGTTGGTGAGGTAACGGCTCACCAAGGCGATGATAGGTAGCCGGCCTGAGAGGGTGAACGGCCACAAGGGGACTGAGATACGGCCCTTACTCCTACGGGAGGCAGCAGTGGGGAATATTGGACAATGGGGGCAACCCTGATCCAGCAATTCTGTGTGCACGAAGAAGGTTTTCGGATTGTAAAGTGCTTTCAGCAGGGAAGAAGAAAGTGACGGTACCTGCAGAAGAAGCGACGGCTAAATA
>GV2UCFN02GAM1E
GGTGAGTAACGCGTAAAGAACTTGCCCTGCAGACAGGGATAACAGACGGAAACGACTGATAATACCTGATACAATTGCCAGCACGCATGTGCCCGGCAATGAAAAGTGATGCTGCAGGAGAGCTTTGCGTCCTATTAGCTTGTTGGTGAGGTAACGGCTCACCAAGGCGATGATAGGTAGCCGGCCTGAGAGGGTGAACGGCCACAAGGGGACTGAGATACGGCCCTTACTCCTACGGGAGGCAGCAGTGGGGAATATTGGACAATGGGGGCAACCCTGATCCAGCAATTCTGTGTGCACGAAGAAGGTTTTCGGATTGTAAAGTGCTTTCAGCAGGGAAGAAGAAAGTGACGGTACCTGCAGAAGAAGCGACGGCTAAATA
>GV2UCFN02HPCGX
GGTGAGTAACGCGTAAAGAACTTGCCCTGCAGACAGGGATAACAGACGGAAACGACTGATAATACCTGATACAATTGCCAGCACGCATGTGCCCGGCAATGAAAAGTGATGCTGCAGGAGAGCTTTGCGTCCTATTAGCTTGTTGGTGAGGTAACGGCTCACCAAGGCGATGATAGGTAGCCGGCCTGAGAGGGTGAACGGCCACAAGGGGACTGAGATACGGCCCTTACTCCTACGGGAGGCAGCAGTGGGGAATATTGGACAATGGGGGCAACCCTGATCCAGCAATTCTGTGTGCACGAAGAAGGTTTTCGGATTGTAAAGTGCTTTCAGCAGGGAAGAAGAAAGTGACGGTACCTGCAGAAGAAGCGACGGCTAAATA
>GV2UCFN02F96EU
GGTGAGTAACGCGTAAAGAACTTGCCCTGCAGACAGGGATAACAGACGGAAACGACTGATAATACCTGATACAATTGCCAGCACGCATGTGCCCGGCAATGAAAAGTGATGCTGCAGGAGAGCTTTGCGTCCTATTAGCTTGTTGGTGAGGTAACGGCTCACCAAGGCGATGATAGGTAGCCGGCCTGAGAGGGTGAACGGCCACAAGGGGACTGAGATACGGCCCTTACTCCTACGGGAGGCAGCAGTGGGGAATATTGGACAATGGGGGCAACCCTGATCCAGCAATTCTGTGTGCACGAAGAAGGTTTTCGGATTGTAAAGTGCTTTCAGCAGGGAAGAAGAAAGTGACGGTACCTGCAGAAGAAGCGACGGCTAAATA
>GV2UCFN02H7TBF
GGTGAGTAACGCGTAAAGAACTTGCCCTGCAGACAGGGATAACAGACGGAAACGACTGATAATACCTGATACAATTGCCAGCACGCATGTGCCCGGCAATGAAAAGTGATGCTGCAGGAGAGCTTTGCGTCCTATTAGCTTGTTGGTGAGGTAACGGCTCACCAAGGCGATGATAGGTAGCCGGCCTGAGAGGGTGAACGGCCACAAGGGGACTGAGATACGGCCCTTACTCCTACGGGAGGCAGCAGTGGGGAATATTGGACAATGGGGGCAACCCTGATCCAGCAATTCTGTGTGCACGAAGAAGGTTTTCGGATTGTAAAGTGCTTTCAGCAGGGAAGAAGAAAGTGACGGTACCTGCAGAAGAAGCGACGGCTAAATA
>GV2UCFN02JUKRU
GGTGAGTAACGCGTAAAGAACTTGCCCTGCAGACAGGGATAACAGACGGAAACGACTGATAATACCTGATACAATTGCCAGCACGCATGTGCCCGGCAATGAAAAGTGATGCTGCAGGAGAGCTTTGCGTCCTATTAGCTTGTTGGTGAGGTAACGGCTCACCAAGGCGATGATAGGTAGCCGGCCTGAGAGGGTGAACGGCCACAAGGGGACTGAGATACGGCCCTTACTCCTACGGGAGGCAGCAGTGGGGAATATTGGACAATGGGGGCAACCCTGATCCAGCAATTCTGTGTGCACGAAGAAGGTTTTCGGATTGTAAAGTGCTTTCAGCAGGGAAGAAGAAAGTGACGGTACCTGCAGAAGAAGCGACGGCTAAATA
>GV2UCFN02G4HTO
GGTGAGTAACGCGTAAAGAACTTGCCCTGCAGACAGGGATAACAGACGGAAACGACTGATAATACCTGATACAATTGCCAGCACGCATGTGCCCGGCAATGAAAAGTGATGCTGCAGGAGAGCTTTGCGTCCTATTAGCTTGTTGGTGAGGTAACGGCTCACCAAGGCGATGATAGGTAGCCGGCCTGAGAGGGTGAACGGCCACAAGGGGACTGAGATACGGCCCTTACTCCTACGGGAGGCAGCAGTGGGGAATATTGGACAATGGGGGCAACCCTGATCCAGCAATTCTGTGTGCACGAAGAAGGTTTTCGGATTGTAAAGTGCTTTCAGCAGGGAAGAAGAAAGTGACGGTACCTGCAGAAGAAGCGACGGCTAAATA
>GV2UCFN02HPS4K
GGTGAGTAACGCGTAAAGAACTTGCCCTGCAGACAGGGATAACAGACGGAAACGACTGATAATACCTGATACAATTGCCAGCACGCATGTGCCCGGCAATGAAAAGTGATGCTGCAGGAGAGCTTTGCGTCCTATTAGCTTGTTGGTGAGGTAACGGCTCACCAAGGCGATGATAGGTAGCCGGCCTGAGAGGGTGAACGGCCACAAGGGGACTGAGATACGGCCCTTACTCCTACGGGAGGCAGCAGTGGGGAATATTGGACAATGGGGGCAACCCTGATCCAGCAATTCTGTGTGCACGAAGAAGGTTTTCGGATTGTAAAGTGCTTTCAGCAGGGAAGAAGAAAGTGACGGTACCTGCAGAAGAAGCGACGGCTAAATA
>GV2UCFN02IWRD9
GGTGAGTAACGCGTAAAGAACTTGCCCTGCAGACAGGGATAACAGACGGAAACGACTGATAATACCTGATACAATTGCCAGCACGCATGTGCCCGGCAATGAAAAGTGATGCTGCAGGAGAGCTTTGCGTCCTATTAGCTTGTTGGTGAGGTAACGGCTCACCAAGGCGATGATAGGTAGCCGGCCTGAGAGGGTGAACGGCCACAAGGGGACTGAGATACGGCCCTTACTCCTACGGGAGGCAGCAGTGGGGAATATTGGACAATGGGGGCAACCCTGATCCAGCAATTCTGTGTGCACGAAGAAGGTTTTCGGATTGTAAAGTGCTTTCAGCAGGGAAGAAGAAAGTGACGGTACCTGCAGAAGAAGCGACGGCTAAATA
>GV2UCFN02IRHPL
GGTGAGTAACGCGTAAAGAACTTGCCCTGCAGACAGGGATAACAGACGGAAACGACTGATAATACCTGATACAATTGCCAGCACGCATGTGCCCGGCAATGAAAAGTGATGCTGCAGGAGAGCTTTGCGTCCTATTAGCTTGTTGGTGAGGTAACGGCTCACCAAGGCGATGATAGGTAGCCGGCCTGAGAGGGTGAACGGCCACAAGGGGACTGAGATACGGCCCTTACTCCTACGGGAGGCAGCAGTGGGGAATATTGGACAATGGGGGCAACCCTGATCCAGCAATTCTGTGTGCACGAAGAAGGTTTTCGGATTGTAAAGTGCTTTCAGCAGGGAAGAAGAAAGTGACGGTACCTGCAGAAGAAGCGACGGCTAAATA
>GV2UCFN02HZOYE
GGTGAGTAACGCGTAAAGAACTTGCCCTGCAGACAGGGATAACAGACGGAAACGACTGATAATACCTGATACAATTGCCAGCACGCATGTGCCCGGCAATGAAAAGTGATGCTGCAGGAGAGCTTTGCGTCCTATTAGCTTGTTGGTGAGGTAACGGCTCACCAAGGCGATGATAGGTAGCCGGCCTGAGAGGGTGAACGGCCACAAGGGGACTGAGATACGGCCCTTACTCCTACGGGAGGCAGCAGTGGGGAATATTGGACAATGGGGGCAACCCTGATCCAGCAATTCTGTGTGCACGAAGAAGGTTTTCGGATTGTAAAGTGCTTTCAGCAGGGAAGAAGAAAGTGACGGTACCTGCAGAAGAAGCGACGGCTAAATA
>GV2UCFN02F083P
GGTGAGTAACGCGTAAAGAACTTGCCCTGCAGACAGGGATAACAGACGGAAACGACTGATAATACCTGATACAATTGCCAGCACGCATGTGCCCGGCAATGAAAAGTGATGCTGCAGGAGAGCTTTGCGTCCTATTAGCTTGTTGGTGAGGTAACGGCTCACCAAGGCGATGATAGGTAGCCGGCCTGAGAGGGTGAACGGCCACAAGGGGACTGAGATACGGCCCTTACTCCTACGGGAGGCAGCAGTGGGGAATATTGGACAATGGGGGCAACCCTGATCCAGCAATTCTGTGTGCACGAAGAAGGTTTTCGGATTGTAAAGTGCTTTCAGCAGGGAAGAAGAAAGTGACGGTACCTGCAGAAGAAGCGACGGCTAAATA
>GV2UCFN02G7PHB
GGTGAGTAACGCGTAAAGAACTTGCCCTGCAGACAGGGATAACAGACGGAAACGACTGATAATACCTGATACAATTGCCAGCACGCATGTGCCCGGCAATGAAAAGTGATGCTGCAGGAGAGCTTTGCGTCCTATTAGCTTGTTGGTGAGGTAACGGCTCACCAAGGCGATGATAGGTAGCCGGCCTGAGAGGGTGAACGGCCACAAGGGGACTGAGATACGGCCCTTACTCCTACGGGAGGCAGCAGTGGGGAATATTGGACAATGGGGGCAACCCTGATCCAGCAATTCTGTGTGCACGAAGAAGGTTTTCGGATTGTAAAGTGCTTTCAGCAGGGAAGAAGAAAGTGACGGTACCTGCAGAAGAAGCGACGGCTAAATA
>GV2UCFN02GZ06L
GGTGAGTAACGCGTAAAGAACTTGCCCTGCAGACAGGGATAACAGACGGAAACGACTGATAATACCTGATACAATTGCCAGCACGCATGTGCCCGGCAATGAAAAGTGATGCTGCAGGAGAGCTTTGCGTCCTATTAGCTTGTTGGTGAGGTAACGGCTCACCAAGGCGATGATAGGTAGCCGGCCTGAGAGGGTGAACGGCCACAAGGGGACTGAGATACGGCCCTTACTCCTACGGGAGGCAGCAGTGGGGAATATTGGACAATGGGGGCAACCCTGATCCAGCAATTCTGTGTGCACGAAGAAGGTTTTCGGATTGTAAAGTGCTTTCAGCAGGGAAGAAGAAAGTGACGGTACCTGCAGAAGAAGCGACGGCTAAATA
>GV2UCFN02JMTB9
GGTGAGTAACGCGTAAAGAACTTGCCCTGCAGACAGGGATAACAGACGGAAACGACTGATAATACCTGATACAATTGCCAGCACGCATGTGCCCGGCAATGAAAAGTGATGCTGCAGGAGAGCTTTGCGTCCTATTAGCTTGTTGGTGAGGTAACGGCTCACCAAGGCGATGATAGGTAGCCGGCCTGAGAGGGTGAACGGCCACAAGGGGACTGAGATACGGCCCTTACTCCTACGGGAGGCAGCAGTGGGGAATATTGGACAATGGGGGCAACCCTGATCCAGCAATTCTGTGTGCACGAAGAAGGTTTTCGGATTGTAAAGTGCTTTCAGCAGGGAAGAAGAAAGTGACGGTACCTGCAGAAGAAGCGACGGCTAAATA
>GV2UCFN02IOTA3
GGTGAGTAACGCGTAAAGAACTTGCCCTGCAGACAGGGATAACAGACGGAAACGACTGATAATACCTGATACAATTGCCAGCACGCATGTGCCCGGCAATGAAAAGTGATGCTGCAGGAGAGCTTTGCGTCCTATTAGCTTGTTGGTGAGGTAACGGCTCACCAAGGCGATGATAGGTAGCCGGCCTGAGAGGGTGAACGGCCACAAGGGGACTGAGATACGGCCCTTACTCCTACGGGAGGCAGCAGTGGGGAATATTGGACAATGGGGGCAACCCTGATCCAGCAATTCTGTGTGCACGAAGAAGGTTTTCGGATTGTAAAGTGCTTTCAGCAGGGAAGAAGAAAGTGACGGTACCTGCAGAAGAAGCGACGGCTAAATA
>GV2UCFN02F3RAA
GGTGAGTAACGCGTAAAGAACTTGCCCTGCAGACAGGGATAACAGACGGAAACGACTGATAATACCTGATACAATTGCCAGCACGCATGTGCCCGGCAATGAAAAGTGATGCTGCAGGAGAGCTTTGCGTCCTATTAGCTTGTTGGTGAGGTAACGGCTCACCAAGGCGATGATAGGTAGCCGGCCTGAGAGGGTGAACGGCCACAAGGGGACTGAGATACGGCCCTTACTCCTACGGGAGGCAGCAGTGGGGAATATTGGACAATGGGGGCAACCCTGATCCAGCAATTCTGTGTGCACGAAGAAGGTTTTCGGATTGTAAAGTGCTTTCAGCAGGGAAGAAGAAAGTGACGGTACCTGCAGAAGAAGCGACGGCTAAATA
>GV2UCFN02HK3C7
GGTGAGTAACGCGTAAAGAACTTGCCCTGCAGACAGGGATAACAGACGGAAACGACTGATAATACCTGATACAATTGCCAGCACGCATGTGCCCGGCAATGAAAAGTGATGCTGCAGGAGAGCTTTGCGTCCTATTAGCTTGTTGGTGAGGTAACGGCTCACCAAGGCGATGATAGGTAGCCGGCCTGAGAGGGTGAACGGCCACAAGGGGACTGAGATACGGCCCTTACTCCTACGGGAGGCAGCAGTGGGGAATATTGGACAATGGGGGCAACCCTGATCCAGCAATTCTGTGTGCACGAAGAAGGTTTTCGGATTGTAAAGTGCTTTCAGCAGGGAAGAAGAAAGTGACGGTACCTGCAGAAGAAGCGACGGCTAAATA
>GV2UCFN02JK4NF
GGTGAGTAACGCGTAAAGAACTTGCCCTGCAGACAGGGATAACAGACGGAAACGACTGATAATACCTGATACAATTGCCAGCACGCATGTGCCCGGCAATGAAAAGTGATGCTGCAGGAGAGCTTTGCGTCCTATTAGCTTGTTGGTGAGGTAACGGCTCACCAAGGCGATGATAGGTAGCCGGCCTGAGAGGGTGAACGGCCACAAGGGGACTGAGATACGGCCCTTACTCCTACGGGAGGCAGCAGTGGGGAATATTGGACAATGGGGGCAACCCTGATCCAGCAATTCTGTGTGCACGAAGAAGGTTTTCGGATTGTAAAGTGCTTTCAGCAGGGAAGAAGAAAGTGACGGTACCTGCAGAAGAAGCGACGGCTAAATA
>GV2UCFN02GM314
GGTGAGTAACGCGTAAAGAACTTGCCCTGCAGACAGGGATAACAGACGGAAACGACTGATAATACCTGATACAATTGCCAGCACGCATGTGCCCGGCAATGAAAAGTGATGCTGCAGGAGAGCTTTGCGTCCTATTAGCTTGTTGGTGAGGTAACGGCTCACCAAGGCGATGATAGGTAGCCGGCCTGAGAGGGTGAACGGCCACAAGGGGACTGAGATACGGCCCTTACTCCTACGGGAGGCAGCAGTGGGGAATATTGGACAATGGGGGCAACCCTGATCCAGCAATTCTGTGTGCACGAAGAAGGTTTTCGGATTGTAAAGTGCTTTCAGCAGGGAAGAAGAAAGTGACGGTACCTGCAGAAGAAGCGACGGCTAAATA
>GV2UCFN02FZFVF
GGTGAGTAACGCGTAAAGAACTTGCCCTGCAGACAGGGATAACAGACGGAAACGACTGATAATACCTGATACAATTGCCAGCACGCATGTGCCCGGCAATGAAAAGTGATGCTGCAGGAGAGCTTTGCGTCCTATTAGCTTGTTGGTGAGGTAACGGCTCACCAAGGCGATGATAGGTAGCCGGCCTGAGAGGGTGAACGGCCACAAGGGGACTGAGATACGGCCCTTACTCCTACGGGAGGCAGCAGTGGGGAATATTGGACAATGGGGGCAACCCTGATCCAGCAATTCTGTGTGCACGAAGAAGGTTTTCGGATTGTAAAGTGCTTTCAGCAGGGAAGAAGAAAGTGACGGTACCTGCAGAAGAAGCGACGGCTAAATA
>GV2UCFN02HTA4U
GGTGAGTAACGCGTAAAGAACTTGCCCTGCAGACAGGGATAACAGACGGAAACGACTGATAATACCTGATACAATTGCCAGCACGCATGTGCCCGGCAATGAAAAGTGATGCTGCAGGAGAGCTTTGCGTCCTATTAGCTTGTTGGTGAGGTAACGGCTCACCAAGGCGATGATAGGTAGCCGGCCTGAGAGGGTGAACGGCCACAAGGGGACTGAGATACGGCCCTTACTCCTACGGGAGGCAGCAGTGGGGAATATTGGACAATGGGGGCAACCCTGATCCAGCAATTCTGTGTGCACGAAGAAGGTTTTCGGATTGTAAAGTGCTTTCAGCAGGGAAGAAGAAAGTGACGGTACCTGCAGAAGAAGCGACGGCTAAATA
>GV2UCFN02GNJ24
GGTGAGTAACGCGTAAAGAACTTGCCCTGCAGACAGGGATAACAGACGGAAACGACTGATAATACCTGATACAATTGCCAGCACGCATGTGCCCGGCAATGAAAAGTGATGCTGCAGGAGAGCTTTGCGTCCTATTAGCTTGTTGGTGAGGTAACGGCTCACCAAGGCGATGATAGGTAGCCGGCCTGAGAGGGTGAACGGCCACAAGGGGACTGAGATACGGCCCTTACTCCTACGGGAGGCAGCAGTGGGGAATATTGGACAATGGGGGCAACCCTGATCCAGCAATTCTGTGTGCACGAAGAAGGTTTTCGGATTGTAAAGTGCTTTCAGCAGGGAAGAAGAAAGTGACGGTACCTGCAGAAGAAGCGACGGCTAAATA
>GV2UCFN02H9K0B
GGTGAGTAACGCGTAAAGAACTTGCCCTGCAGACAGGGATAACAGACGGAAACGACTGATAATACCTGATACAATTGCCAGCACGCATGTGCCCGGCAATGAAAAGTGATGCTGCAGGAGAGCTTTGCGTCCTATTAGCTTGTTGGTGAGGTAACGGCTCACCAAGGCGATGATAGGTAGCCGGCCTGAGAGGGTGAACGGCCACAAGGGGACTGAGATACGGCCCTTACTCCTACGGGAGGCAGCAGTGGGGAATATTGGACAATGGGGGCAACCCTGATCCAGCAATTCTGTGTGCACGAAGAAGGTTTTCGGATTGTAAAGTGCTTTCAGCAGGGAAGAAGAAAGTGACGGTACCTGCAGAAGAAGCGACGGCTAAATA
>GV2UCFN02H9YLA
GGTGAGTAACGCGTAAAGAACTTGCCCTGCAGACAGGGATAACAGACGGAAACGACTGATAATACCTGATACAATTGCCAGCACGCATGTGCCCGGCAATGAAAAGTGATGCTGCAGGAGAGCTTTGCGTCCTATTAGCTTGTTGGTGAGGTAACGGCTCACCAAGGCGATGATAGGTAGCCGGCCTGAGAGGGTGAACGGCCACAAGGGGACTGAGATACGGCCCTTACTCCTACGGGAGGCAGCAGTGGGGAATATTGGACAATGGGGGCAACCCTGATCCAGCAATTCTGTGTGCACGAAGAAGGTTTTCGGATTGTAAAGTGCTTTCAGCAGGGAAGAAGAAAGTGACGGTACCTGCAGAAGAAGCGACGGCTAAATA
>GV2UCFN02FRJ22
GGTGAGTAACGCGTAAAGAACTTGCCCTGCAGACAGGGATAACAGACGGAAACGACTGATAATACCTGATACAATTGCCAGCACGCATGTGCCCGGCAATGAAAAGTGATGCTGCAGGAGAGCTTTGCGTCCTATTAGCTTGTTGGTGAGGTAACGGCTCACCAAGGCGATGATAGGTAGCCGGCCTGAGAGGGTGAACGGCCACAAGGGGACTGAGATACGGCCCTTACTCCTACGGGAGGCAGCAGTGGGGAATATTGGACAATGGGGGCAACCCTGATCCAGCAATTCTGTGTGCACGAAGAAGGTTTTCGGATTGTAAAGTGCTTTCAGCAGGGAAGAAGAAAGTGACGGTACCTGCAGAAGAAGCGACGGCTAAATA
>GV2UCFN02FZVVJ
GGTGAGTAACGCGTAAAGAACTTGCCCTGCAGACAGGGATAACAGACGGAAACGACTGATAATACCTGATACAATTGCCAGCACGCATGTGCCCGGCAATGAAAAGTGATGCTGCAGGAGAGCTTTGCGTCCTATTAGCTTGTTGGTGAGGTAACGGCTCACCAAGGCGATGATAGGTAGCCGGCCTGAGAGGGTGAACGGCCACAAGGGGACTGAGATACGGCCCTTACTCCTACGGGAGGCAGCAGTGGGGAATATTGGACAATGGGGGCAACCCTGATCCAGCAATTCTGTGTGCACGAAGAAGGTTTTCGGATTGTAAAGTGCTTTCAGCAGGGAAGAAGAAAGTGACGGTACCTGCAGAAGAAGCGACGGCTAAATA
>GV2UCFN02I3C52
GGTGAGTAACGCGTAAAGAACTTGCCCTGCAGACAGGGATAACAGACGGAAACGACTGATAATACCTGATACAATTGCCAGCACGCATGTGCCCGGCAATGAAAAGTGATGCTGCAGGAGAGCTTTGCGTCCTATTAGCTTGTTGGTGAGGTAACGGCTCACCAAGGCGATGATAGGTAGCCGGCCTGAGAGGGTGAACGGCCACAAGGGGACTGAGATACGGCCCTTACTCCTACGGGAGGCAGCAGTGGGGAATATTGGACAATGGGGGCAACCCTGATCCAGCAATTCTGTGTGCACGAAGAAGGTTTTCGGATTGTAAAGTGCTTTCAGCAGGGAAGAAGAAAGTGACGGTACCTGCAGAAGAAGCGACGGCTAAATA
>GV2UCFN02IWGQ2
GGTGAGTAACGCGTAAAGAACTTGCCCTGCAGACAGGGATAACAGACGGAAACGACTGATAATACCTGATACAATTGCCAGCACGCATGTGCCCGGCAATGAAAAGTGATGCTGCAGGAGAGCTTTGCGTCCTATTAGCTTGTTGGTGAGGTAACGGCTCACCAAGGCGATGATAGGTAGCCGGCCTGAGAGGGTGAACGGCCACAAGGGGACTGAGATACGGCCCTTACTCCTACGGGAGGCAGCAGTGGGGAATATTGGACAATGGGGGCAACCCTGATCCAGCAATTCTGTGTGCACGAAGAAGGTTTTCGGATTGTAAAGTGCTTTCAGCAGGGAAGAAGAAAGTGACGGTACCTGCAGAAGAAGCGACGGCTAAATA
>GV2UCFN02IFLQH
GGTGAGTAACGCGTAAAGAACTTGCCCTGCAGACAGGGATAACAGACGGAAACGACTGATAATACCTGATACAATTGCCAGCACGCATGTGCCCGGCAATGAAAAGTGATGCTGCAGGAGAGCTTTGCGTCCTATTAGCTTGTTGGTGAGGTAACGGCTCACCAAGGCGATGATAGGTAGCCGGCCTGAGAGGGTGAACGGCCACAAGGGGACTGAGATACGGCCCTTACTCCTACGGGAGGCAGCAGTGGGGAATATTGGACAATGGGGGCAACCCTGATCCAGCAATTCTGTGTGCACGAAGAAGGTTTTCGGATTGTAAAGTGCTTTCAGCAGGGAAGAAGAAAGTGACGGTACCTGCAGAAGAAGCGACGGCTAAATA
>GV2UCFN02IXUXX
GGTGAGTAACGCGTAAAGAACTTGCCCTGCAGACAGGGATAACAGACGGAAACGACTGATAATACCTGATACAATTGCCAGCACGCATGTGCCCGGCAATGAAAAGTGATGCTGCAGGAGAGCTTTGCGTCCTATTAGCTTGTTGGTGAGGTAACGGCTCACCAAGGCGATGATAGGTAGCCGGCCTGAGAGGGTGAACGGCCACAAGGGGACTGAGATACGGCCCTTACTCCTACGGGAGGCAGCAGTGGGGAATATTGGACAATGGGGGCAACCCTGATCCAGCAATTCTGTGTGCACGAAGAAGGTTTTCGGATTGTAAAGTGCTTTCAGCAGGGAAGAAGAAAGTGACGGTACCTGCAGAAGAAGCGACGGCTAAATA
>GV2UCFN02I7Z30
GGTGAGTAACGCGTAAAGAACTTGCCCTGCAGACAGGGATAACAGACGGAAACGACTGATAATACCTGATACAATTGCCAGCACGCATGTGCCCGGCAATGAAAAGTGATGCTGCAGGAGAGCTTTGCGTCCTATTAGCTTGTTGGTGAGGTAACGGCTCACCAAGGCGATGATAGGTAGCCGGCCTGAGAGGGTGAACGGCCACAAGGGGACTGAGATACGGCCCTTACTCCTACGGGAGGCAGCAGTGGGGAATATTGGACAATGGGGGCAACCCTGATCCAGCAATTCTGTGTGCACGAAGAAGGTTTTCGGATTGTAAAGTGCTTTCAGCAGGGAAGAAGAAAGTGACGGTACCTGCAGAAGAAGCGACGGCTAAATA
>GV2UCFN02GD6XN
GGTGAGTAACGCGTAAAGAACTTGCCCTGCAGACAGGGATAACAGACGGAAACGACTGATAATACCTGATACAATTGCCAGCACGCATGTGCCCGGCAATGAAAAGTGATGCTGCAGGAGAGCTTTGCGTCCTATTAGCTTGTTGGTGAGGTAACGGCTCACCAAGGCGATGATAGGTAGCCGGCCTGAGAGGGTGAACGGCCACAAGGGGACTGAGATACGGCCCTTACTCCTACGGGAGGCAGCAGTGGGGAATATTGGACAATGGGGGCAACCCTGATCCAGCAATTCTGTGTGCACGAAGAAGGTTTTCGGATTGTAAAGTGCTTTCAGCAGGGAAGAAGAAAGTGACGGTACCTGCAGAAGAAGCGACGGCTAAATA
>GV2UCFN02JQ7CO
GGTGAGTAACGCGTAAAGAACTTGCCCTGCAGACAGGGATAACAGACGGAAACGACTGATAATACCTGATACAATTGCCAGCACGCATGTGCCCGGCAATGAAAAGTGATGCTGCAGGAGAGCTTTGCGTCCTATTAGCTTGTTGGTGAGGTAACGGCTCACCAAGGCGATGATAGGTAGCCGGCCTGAGAGGGTGAACGGCCACAAGGGGACTGAGATACGGCCCTTACTCCTACGGGAGGCAGCAGTGGGGAATATTGGACAATGGGGGCAACCCTGATCCAGCAATTCTGTGTGCACGAAGAAGGTTTTCGGATTGTAAAGTGCTTTCAGCAGGGAAGAAGAAAGTGACGGTACCTGCAGAAGAAGCGACGGCTAAATA
>GV2UCFN02IIOG5
GGTGAGTAACGCGTAAAGAACTTGCCCTGCAGACAGGGATAACAGACGGAAACGACTGATAATACCTGATACAATTGCCAGCACGCATGTGCCCGGCAATGAAAAGTGATGCTGCAGGAGAGCTTTGCGTCCTATTAGCTTGTTGGTGAGGTAACGGCTCACCAAGGCGATGATAGGTAGCCGGCCTGAGAGGGTGAACGGCCACAAGGGGACTGAGATACGGCCCTTACTCCTACGGGAGGCAGCAGTGGGGAATATTGGACAATGGGGGCAACCCTGATCCAGCAATTCTGTGTGCACGAAGAAGGTTTTCGGATTGTAAAGTGCTTTCAGCAGGGAAGAAGAAAGTGACGGTACCTGCAGAAGAAGCGACGGCTAAATA
>GV2UCFN02F3AIJ
GGTGAGTAACGCGTAAAGAACTTGCCCTGCAGACAGGGATAACAGACGGAAACGACTGATAATACCTGATACAATTGCCAGCACGCATGTGCCCGGCAATGAAAAGTGATGCTGCAGGAGAGCTTTGCGTCCTATTAGCTTGTTGGTGAGGTAACGGCTCACCAAGGCGATGATAGGTAGCCGGCCTGAGAGGGTGAACGGCCACAAGGGGACTGAGATACGGCCCTTACTCCTACGGGAGGCAGCAGTGGGGAATATTGGACAATGGGGGCAACCCTGATCCAGCAATTCTGTGTGCACGAAGAAGGTTTTCGGATTGTAAAGTGCTTTCAGCAGGGAAGAAGAAAGTGACGGTACCTGCAGAAGAAGCGACGGCTAAATA
>GV2UCFN02GVR0X
GGTGAGTAACGCGTAAAGAACTTGCCCTGCAGACAGGGATAACAGACGGAAACGACTGATAATACCTGATACAATTGCCAGCACGCATGTGCCCGGCAATGAAAAGTGATGCTGCAGGAGAGCTTTGCGTCCTATTAGCTTGTTGGTGAGGTAACGGCTCACCAAGGCGATGATAGGTAGCCGGCCTGAGAGGGTGAACGGCCACAAGGGGACTGAGATACGGCCCTTACTCCTACGGGAGGCAGCAGTGGGGAATATTGGACAATGGGGGCAACCCTGATCCAGCAATTCTGTGTGCACGAAGAAGGTTTTCGGATTGTAAAGTGCTTTCAGCAGGGAAGAAGAAAGTGACGGTACCTGCAGAAGAAGCGACGGCTAAATA
>GV2UCFN02GF3CA
GGTGAGTAACGCGTAAAGAACTTGCCCTGCAGACAGGGATAACAGACGGAAACGACTGATAATACCTGATACAATTGCCAGCACGCATGTGCCCGGCAATGAAAAGTGATGCTGCAGGAGAGCTTTGCGTCCTATTAGCTTGTTGGTGAGGTAACGGCTCACCAAGGCGATGATAGGTAGCCGGCCTGAGAGGGTGAACGGCCACAAGGGGACTGAGATACGGCCCTTACTCCTACGGGAGGCAGCAGTGGGGAATATTGGACAATGGGGGCAACCCTGATCCAGCAATTCTGTGTGCACGAAGAAGGTTTTCGGATTGTAAAGTGCTTTCAGCAGGGAAGAAGAAAGTGACGGTACCTGCAGAAGAAGCGACGGCTAAATA
>GV2UCFN02HHXEQ
GGTGAGTAACGCGTAAAGAACTTGCCCTGCAGACAGGGATAACAGACGGAAACGACTGATAATACCTGATACAATTGCCAGCACGCATGTGCCCGGCAATGAAAAGTGATGCTGCAGGAGAGCTTTGCGTCCTATTAGCTTGTTGGTGAGGTAACGGCTCACCAAGGCGATGATAGGTAGCCGGCCTGAGAGGGTGAACGGCCACAAGGGGACTGAGATACGGCCCTTACTCCTACGGGAGGCAGCAGTGGGGAATATTGGACAATGGGGGCAACCCTGATCCAGCAATTCTGTGTGCACGAAGAAGGTTTTCGGATTGTAAAGTGCTTTCAGCAGGGAAGAAGAAAGTGACGGTACCTGCAGAAGAAGCGACGGCTAAATA
>GV2UCFN02GZO9V
GGTGAGTAACGCGTAAAGAACTTGCCCTGCAGACAGGGATAACAGACGGAAACGACTGATAATACCTGATACAATTGCCAGCACGCATGTGCCCGGCAATGAAAAGTGATGCTGCAGGAGAGCTTTGCGTCCTATTAGCTTGTTGGTGAGGTAACGGCTCACCAAGGCGATGATAGGTAGCCGGCCTGAGAGGGTGAACGGCCACAAGGGGACTGAGATACGGCCCTTACTCCTACGGGAGGCAGCAGTGGGGAATATTGGACAATGGGGGCAACCCTGATCCAGCAATTCTGTGTGCACGAAGAAGGTTTTCGGATTGTAAAGTGCTTTCAGCAGGGAAGAAGAAAGTGACGGTACCTGCAGAAGAAGCGACGGCTAAATA
>GV2UCFN02IL8C6
GGTGAGTAACGCGTAAAGAACTTGCCCTGCAGACAGGGATAACAGACGGAAACGACTGATAATACCTGATACAATTGCCAGCACGCATGTGCCCGGCAATGAAAAGTGATGCTGCAGGAGAGCTTTGCGTCCTATTAGCTTGTTGGTGAGGTAACGGCTCACCAAGGCGATGATAGGTAGCCGGCCTGAGAGGGTGAACGGCCACAAGGGGACTGAGATACGGCCCTTACTCCTACGGGAGGCAGCAGTGGGGAATATTGGACAATGGGGGCAACCCTGATCCAGCAATTCTGTGTGCACGAAGAAGGTTTTCGGATTGTAAAGTGCTTTCAGCAGGGAAGAAGAAAGTGACGGTACCTGCAGAAGAAGCGACGGCTAAATA
>GV2UCFN02JKXCX
GGTGAGTAACGCGTAAAGAACTTGCCCTGCAGACAGGGATAACAGACGGAAACGACTGATAATACCTGATACAATTGCCAGCACGCATGTGCCCGGCAATGAAAAGTGATGCTGCAGGAGAGCTTTGCGTCCTATTAGCTTGTTGGTGAGGTAACGGCTCACCAAGGCGATGATAGGTAGCCGGCCTGAGAGGGTGAACGGCCACAAGGGGACTGAGATACGGCCCTTACTCCTACGGGAGGCAGCAGTGGGGAATATTGGACAATGGGGGCAACCCTGATCCAGCAATTCTGTGTGCACGAAGAAGGTTTTCGGATTGTAAAGTGCTTTCAGCAGGGAAGAAGAAAGTGACGGTACCTGCAGAAGAAGCGACGGCTAAATA
>GV2UCFN02GHZRJ
GGTGAGTAACGCGTAAAGAACTTGCCCTGCAGACAGGGATAACAGACGGAAACGACTGATAATACCTGATACAATTGCCAGCACGCATGTGCCCGGCAATGAAAAGTGATGCTGCAGGAGAGCTTTGCGTCCTATTAGCTTGTTGGTGAGGTAACGGCTCACCAAGGCGATGATAGGTAGCCGGCCTGAGAGGGTGAACGGCCACAAGGGGACTGAGATACGGCCCTTACTCCTACGGGAGGCAGCAGTGGGGAATATTGGACAATGGGGGCAACCCTGATCCAGCAATTCTGTGTGCACGAAGAAGGTTTTCGGATTGTAAAGTGCTTTCAGCAGGGAAGAAGAAAGTGACGGTACCTGCAGAAGAAGCGACGGCTAAATA
>GV2UCFN02IIQMH
GGTGAGTAACGCGTAAAGAACTTGCCCTGCAGACAGGGATAACAGACGGAAACGACTGATAATACCTGATACAATTGCCAGCACGCATGTGCCCGGCAATGAAAAGTGATGCTGCAGGAGAGCTTTGCGTCCTATTAGCTTGTTGGTGAGGTAACGGCTCACCAAGGCGATGATAGGTAGCCGGCCTGAGAGGGTGAACGGCCACAAGGGGACTGAGATACGGCCCTTACTCCTACGGGAGGCAGCAGTGGGGAATATTGGACAATGGGGGCAACCCTGATCCAGCAATTCTGTGTGCACGAAGAAGGTTTTCGGATTGTAAAGTGCTTTCAGCAGGGAAGAAGAAAGTGACGGTACCTGCAGAAGAAGCGACGGCTAAATA
>GV2UCFN02JTTYT
GGTGAGTAACGCGTAAAGAACTTGCCCTGCAGACAGGGATAACAGACGGAAACGACTGATAATACCTGATACAATTGCCAGCACGCATGTGCCCGGCAATGAAAAGTGATGCTGCAGGAGAGCTTTGCGTCCTATTAGCTTGTTGGTGAGGTAACGGCTCACCAAGGCGATGATAGGTAGCCGGCCTGAGAGGGTGAACGGCCACAAGGGGACTGAGATACGGCCCTTACTCCTACGGGAGGCAGCAGTGGGGAATATTGGACAATGGGGGCAACCCTGATCCAGCAATTCTGTGTGCACGAAGAAGGTTTTCGGATTGTAAAGTGCTTTCAGCAGGGAAGAAGAAAGTGACGGTACCTGCAGAAGAAGCGACGGCTAAATA
>GV2UCFN02JXZNC
GGTGAGTAACGCGTAAAGAACTTGCCCTGCAGACAGGGATAACAGACGGAAACGACTGATAATACCTGATACAATTGCCAGCACGCATGTGCCCGGCAATGAAAAGTGATGCTGCAGGAGAGCTTTGCGTCCTATTAGCTTGTTGGTGAGGTAACGGCTCACCAAGGCGATGATAGGTAGCCGGCCTGAGAGGGTGAACGGCCACAAGGGGACTGAGATACGGCCCTTACTCCTACGGGAGGCAGCAGTGGGGAATATTGGACAATGGGGGCAACCCTGATCCAGCAATTCTGTGTGCACGAAGAAGGTTTTCGGATTGTAAAGTGCTTTCAGCAGGGAAGAAGAAAGTGACGGTACCTGCAGAAGAAGCGACGGCTAAATA
>GV2UCFN02HZ4OD
GGTGAGTAACGCGTAAAGAACTTGCCCTGCAGACAGGGATAACAGACGGAAACGACTGATAATACCTGATACAATTGCCAGCACGCATGTGCCCGGCAATGAAAAGTGATGCTGCAGGAGAGCTTTGCGTCCTATTAGCTTGTTGGTGAGGTAACGGCTCACCAAGGCGATGATAGGTAGCCGGCCTGAGAGGGTGAACGGCCACAAGGGGACTGAGATACGGCCCTTACTCCTACGGGAGGCAGCAGTGGGGAATATTGGACAATGGGGGCAACCCTGATCCAGCAATTCTGTGTGCACGAAGAAGGTTTTCGGATTGTAAAGTGCTTTCAGCAGGGAAGAAGAAAGTGACGGTACCTGCAGAAGAAGCGACGGCTAAATA
>GV2UCFN02GKKKA
GGTGAGTAACGCGTAAAGAACTTGCCCTGCAGACAGGGATAACAGACGGAAACGACTGATAATACCTGATACAATTGCCAGCACGCATGTGCCCGGCAATGAAAAGTGATGCTGCAGGAGAGCTTTGCGTCCTATTAGCTTGTTGGTGAGGTAACGGCTCACCAAGGCGATGATAGGTAGCCGGCCTGAGAGGGTGAACGGCCACAAGGGGACTGAGATACGGCCCTTACTCCTACGGGAGGCAGCAGTGGGGAATATTGGACAATGGGGGCAACCCTGATCCAGCAATTCTGTGTGCACGAAGAAGGTTTTCGGATTGTAAAGTGCTTTCAGCAGGGAAGAAGAAAGTGACGGTACCTGCAGAAGAAGCGACGGCTAAATA
>GV2UCFN02HMT1W
GGTGAGTAACGCGTAAAGAACTTGCCCTGCAGACAGGGATAACAGACGGAAACGACTGATAATACCTGATACAATTGCCAGCACGCATGTGCCCGGCAATGAAAAGTGATGCTGCAGGAGAGCTTTGCGTCCTATTAGCTTGTTGGTGAGGTAACGGCTCACCAAGGCGATGATAGGTAGCCGGCCTGAGAGGGTGAACGGCCACAAGGGGACTGAGATACGGCCCTTACTCCTACGGGAGGCAGCAGTGGGGAATATTGGACAATGGGGGCAACCCTGATCCAGCAATTCTGTGTGCACGAAGAAGGTTTTCGGATTGTAAAGTGCTTTCAGCAGGGAAGAAGAAAGTGACGGTACCTGCAGAAGAAGCGACGGCTAAATA
>GV2UCFN02I2G32
GGTGAGTAACGCGTAAAGAACTTGCCCTGCAGACAGGGATAACAGACGGAAACGACTGATAATACCTGATACAATTGCCAGCACGCATGTGCCCGGCAATGAAAAGTGATGCTGCAGGAGAGCTTTGCGTCCTATTAGCTTGTTGGTGAGGTAACGGCTCACCAAGGCGATGATAGGTAGCCGGCCTGAGAGGGTGAACGGCCACAAGGGGACTGAGATACGGCCCTTACTCCTACGGGAGGCAGCAGTGGGGAATATTGGACAATGGGGGCAACCCTGATCCAGCAATTCTGTGTGCACGAAGAAGGTTTTCGGATTGTAAAGTGCTTTCAGCAGGGAAGAAGAAAGTGACGGTACCTGCAGAAGAAGCGACGGCTAAATA
>GV2UCFN02IX9TR
GGTGAGTAACGCGTAAAGAACTTGCCCTGCAGACAGGGATAACAGACGGAAACGACTGATAATACCTGATACAATTGCCAGCACGCATGTGCCCGGCAATGAAAAGTGATGCTGCAGGAGAGCTTTGCGTCCTATTAGCTTGTTGGTGAGGTAACGGCTCACCAAGGCGATGATAGGTAGCCGGCCTGAGAGGGTGAACGGCCACAAGGGGACTGAGATACGGCCCTTACTCCTACGGGAGGCAGCAGTGGGGAATATTGGACAATGGGGGCAACCCTGATCCAGCAATTCTGTGTGCACGAAGAAGGTTTTCGGATTGTAAAGTGCTTTCAGCAGGGAAGAAGAAAGTGACGGTACCTGCAGAAGAAGCGACGGCTAAATA
>GV2UCFN02I9ZYF
GGTGAGTAACGCGTAAAGAACTTGCCCTGCAGACAGGGATAACAGACGGAAACGACTGATAATACCTGATACAATTGCCAGCACGCATGTGCCCGGCAATGAAAAGTGATGCTGCAGGAGAGCTTTGCGTCCTATTAGCTTGTTGGTGAGGTAACGGCTCACCAAGGCGATGATAGGTAGCCGGCCTGAGAGGGTGAACGGCCACAAGGGGACTGAGATACGGCCCTTACTCCTACGGGAGGCAGCAGTGGGGAATATTGGACAATGGGGGCAACCCTGATCCAGCAATTCTGTGTGCACGAAGAAGGTTTTCGGATTGTAAAGTGCTTTCAGCAGGGAAGAAGAAAGTGACGGTACCTGCAGAAGAAGCGACGGCTAAATA
>GV2UCFN02GOPQF
GGTGAGTAACGCGTAAAGAACTTGCCCTGCAGACAGGGATAACAGACGGAAACGACTGATAATACCTGATACAATTGCCAGCACGCATGTGCCCGGCAATGAAAAGTGATGCTGCAGGAGAGCTTTGCGTCCTATTAGCTTGTTGGTGAGGTAACGGCTCACCAAGGCGATGATAGGTAGCCGGCCTGAGAGGGTGAACGGCCACAAGGGGACTGAGATACGGCCCTTACTCCTACGGGAGGCAGCAGTGGGGAATATTGGACAATGGGGGCAACCCTGATCCAGCAATTCTGTGTGCACGAAGAAGGTTTTCGGATTGTAAAGTGCTTTCAGCAGGGAAGAAGAAAGTGACGGTACCTGCAGAAGAAGCGACGGCTAAATA
>GV2UCFN02G16CC
GGTGAGTAACGCGTAAAGAACTTGCCCTGCAGACAGGGATAACAGACGGAAACGACTGATAATACCTGATACAATTGCCAGCACGCATGTGCCCGGCAATGAAAAGTGATGCTGCAGGAGAGCTTTGCGTCCTATTAGCTTGTTGGTGAGGTAACGGCTCACCAAGGCGATGATAGGTAGCCGGCCTGAGAGGGTGAACGGCCACAAGGGGACTGAGATACGGCCCTTACTCCTACGGGAGGCAGCAGTGGGGAATATTGGACAATGGGGGCAACCCTGATCCAGCAATTCTGTGTGCACGAAGAAGGTTTTCGGATTGTAAAGTGCTTTCAGCAGGGAAGAAGAAAGTGACGGTACCTGCAGAAGAAGCGACGGCTAAATA
>GV2UCFN02GBNK2
GGTGAGTAACGCGTAAAGAACTTGCCCTGCAGACAGGGATAACAGACGGAAACGACTGATAATACCTGATACAATTGCCAGCACGCATGTGCCCGGCAATGAAAAGTGATGCTGCAGGAGAGCTTTGCGTCCTATTAGCTTGTTGGTGAGGTAACGGCTCACCAAGGCGATGATAGGTAGCCGGCCTGAGAGGGTGAACGGCCACAAGGGGACTGAGATACGGCCCTTACTCCTACGGGAGGCAGCAGTGGGGAATATTGGACAATGGGGGCAACCCTGATCCAGCAATTCTGTGTGCACGAAGAAGGTTTTCGGATTGTAAAGTGCTTTCAGCAGGGAAGAAGAAAGTGACGGTACCTGCAGAAGAAGCGACGGCTAAATA
>GV2UCFN02IURKI
GGTGAGTAACGCGTAAAGAACTTGCCCTGCAGACAGGGATAACAGACGGAAACGACTGATAATACCTGATACAATTGCCAGCACGCATGTGCCCGGCAATGAAAAGTGATGCTGCAGGAGAGCTTTGCGTCCTATTAGCTTGTTGGTGAGGTAACGGCTCACCAAGGCGATGATAGGTAGCCGGCCTGAGAGGGTGAACGGCCACAAGGGGACTGAGATACGGCCCTTACTCCTACGGGAGGCAGCAGTGGGGAATATTGGACAATGGGGGCAACCCTGATCCAGCAATTCTGTGTGCACGAAGAAGGTTTTCGGATTGTAAAGTGCTTTCAGCAGGGAAGAAGAAAGTGACGGTACCTGCAGAAGAAGCGACGGCTAAATA
>GV2UCFN02H5UMP
GGTGAGTAACGCGTAAAGAACTTGCCCTGCAGACAGGGATAACAGACGGAAACGACTGATAATACCTGATACAATTGCCAGCACGCATGTGCCCGGCAATGAAAAGTGATGCTGCAGGAGAGCTTTGCGTCCTATTAGCTTGTTGGTGAGGTAACGGCTCACCAAGGCGATGATAGGTAGCCGGCCTGAGAGGGTGAACGGCCACAAGGGGACTGAGATACGGCCCTTACTCCTACGGGAGGCAGCAGTGGGGAATATTGGACAATGGGGGCAACCCTGATCCAGCAATTCTGTGTGCACGAAGAAGGTTTTCGGATTGTAAAGTGCTTTCAGCAGGGAAGAAGAAAGTGACGGTACCTGCAGAAGAAGCGACGGCTAAATA
>GV2UCFN02ISTV0
GGTGAGTAACGCGTAAAGAACTTGCCCTGCAGACAGGGATAACAGACGGAAACGACTGATAATACCTGATACAATTGCCAGCACGCATGTGCCCGGCAATGAAAAGTGATGCTGCAGGAGAGCTTTGCGTCCTATTAGCTTGTTGGTGAGGTAACGGCTCACCAAGGCGATGATAGGTAGCCGGCCTGAGAGGGTGAACGGCCACAAGGGGACTGAGATACGGCCCTTACTCCTACGGGAGGCAGCAGTGGGGAATATTGGACAATGGGGGCAACCCTGATCCAGCAATTCTGTGTGCACGAAGAAGGTTTTCGGATTGTAAAGTGCTTTCAGCAGGGAAGAAGAAAGTGACGGTACCTGCAGAAGAAGCGACGGCTAAATA
>GV2UCFN02JI3VW
GGTGAGTAACGCGTAAAGAACTTGCCCTGCAGACAGGGATAACAGACGGAAACGACTGATAATACCTGATACAATTGCCAGCACGCATGTGCCCGGCAATGAAAAGTGATGCTGCAGGAGAGCTTTGCGTCCTATTAGCTTGTTGGTGAGGTAACGGCTCACCAAGGCGATGATAGGTAGCCGGCCTGAGAGGGTGAACGGCCACAAGGGGACTGAGATACGGCCCTTACTCCTACGGGAGGCAGCAGTGGGGAATATTGGACAATGGGGGCAACCCTGATCCAGCAATTCTGTGTGCACGAAGAAGGTTTTCGGATTGTAAAGTGCTTTCAGCAGGGAAGAAGAAAGTGACGGTACCTGCAGAAGAAGCGACGGCTAAATA
>GV2UCFN02JQUYW
GGTGAGTAACGCGTAAAGAACTTGCCCTGCAGACAGGGATAACAGACGGAAACGACTGATAATACCTGATACAATTGCCAGCACGCATGTGCCCGGCAATGAAAAGTGATGCTGCAGGAGAGCTTTGCGTCCTATTAGCTTGTTGGTGAGGTAACGGCTCACCAAGGCGATGATAGGTAGCCGGCCTGAGAGGGTGAACGGCCACAAGGGGACTGAGATACGGCCCTTACTCCTACGGGAGGCAGCAGTGGGGAATATTGGACAATGGGGGCAACCCTGATCCAGCAATTCTGTGTGCACGAAGAAGGTTTTCGGATTGTAAAGTGCTTTCAGCAGGGAAGAAGAAAGTGACGGTACCTGCAGAAGAAGCGACGGCTAAATA
>GV2UCFN02GNJ0P
GGTGAGTAACGCGTAAAGAACTTGCCCTGCAGACAGGGATAACAGACGGAAACGACTGATAATACCTGATACAATTGCCAGCACGCATGTGCCCGGCAATGAAAAGTGATGCTGCAGGAGAGCTTTGCGTCCTATTAGCTTGTTGGTGAGGTAACGGCTCACCAAGGCGATGATAGGTAGCCGGCCTGAGAGGGTGAACGGCCACAAGGGGACTGAGATACGGCCCTTACTCCTACGGGAGGCAGCAGTGGGGAATATTGGACAATGGGGGCAACCCTGATCCAGCAATTCTGTGTGCACGAAGAAGGTTTTCGGATTGTAAAGTGCTTTCAGCAGGGAAGAAGAAAGTGACGGTACCTGCAGAAGAAGCGACGGCTAAATA
>GV2UCFN02GDHTA
GGTGAGTAACGCGTAAAGAACTTGCCCTGCAGACAGGGATAACAGACGGAAACGACTGATAATACCTGATACAATTGCCAGCACGCATGTGCCCGGCAATGAAAAGTGATGCTGCAGGAGAGCTTTGCGTCCTATTAGCTTGTTGGTGAGGTAACGGCTCACCAAGGCGATGATAGGTAGCCGGCCTGAGAGGGTGAACGGCCACAAGGGGACTGAGATACGGCCCTTACTCCTACGGGAGGCAGCAGTGGGGAATATTGGACAATGGGGGCAACCCTGATCCAGCAATTCTGTGTGCACGAAGAAGGTTTTCGGATTGTAAAGTGCTTTCAGCAGGGAAGAAGAAAGTGACGGTACCTGCAGAAGAAGCGACGGCTAAATA
>GV2UCFN02FVE62
GGTGAGTAACGCGTAAAGAACTTGCCCTGCAGACAGGGATAACAGACGGAAACGACTGATAATACCTGATACAATTGCCAGCACGCATGTGCCCGGCAATGAAAAGTGATGCTGCAGGAGAGCTTTGCGTCCTATTAGCTTGTTGGTGAGGTAACGGCTCACCAAGGCGATGATAGGTAGCCGGCCTGAGAGGGTGAACGGCCACAAGGGGACTGAGATACGGCCCTTACTCCTACGGGAGGCAGCAGTGGGGAATATTGGACAATGGGGGCAACCCTGATCCAGCAATTCTGTGTGCACGAAGAAGGTTTTCGGATTGTAAAGTGCTTTCAGCAGGGAAGAAGAAAGTGACGGTACCTGCAGAAGAAGCGACGGCTAAATA
>GV2UCFN02FTN3D
GGTGAGTAACGCGTAAAGAACTTGCCCTGCAGACAGGGATAACAGACGGAAACGACTGATAATACCTGATACAATTGCCAGCACGCATGTGCCCGGCAATGAAAAGTGATGCTGCAGGAGAGCTTTGCGTCCTATTAGCTTGTTGGTGAGGTAACGGCTCACCAAGGCGATGATAGGTAGCCGGCCTGAGAGGGTGAACGGCCACAAGGGGACTGAGATACGGCCCTTACTCCTACGGGAGGCAGCAGTGGGGAATATTGGACAATGGGGGCAACCCTGATCCAGCAATTCTGTGTGCACGAAGAAGGTTTTCGGATTGTAAAGTGCTTTCAGCAGGGAAGAAGAAAGTGACGGTACCTGCAGAAGAAGCGACGGCTAAATA
>GV2UCFN02HFPM0
GGTGAGTAACGCGTAAAGAACTTGCCCTGCAGACAGGGATAACAGACGGAAACGACTGATAATACCTGATACAATTGCCAGCACGCATGTGCCCGGCAATGAAAAGTGATGCTGCAGGAGAGCTTTGCGTCCTATTAGCTTGTTGGTGAGGTAACGGCTCACCAAGGCGATGATAGGTAGCCGGCCTGAGAGGGTGAACGGCCACAAGGGGACTGAGATACGGCCCTTACTCCTACGGGAGGCAGCAGTGGGGAATATTGGACAATGGGGGCAACCCTGATCCAGCAATTCTGTGTGCACGAAGAAGGTTTTCGGATTGTAAAGTGCTTTCAGCAGGGAAGAAGAAAGTGACGGTACCTGCAGAAGAAGCGACGGCTAAATA
>GV2UCFN02I0PC4
GGTGAGTAACGCGTAAAGAACTTGCCCTGCAGACAGGGATAACAGACGGAAACGACTGATAATACCTGATACAATTGCCAGCACGCATGTGCCCGGCAATGAAAAGTGATGCTGCAGGAGAGCTTTGCGTCCTATTAGCTTGTTGGTGAGGTAACGGCTCACCAAGGCGATGATAGGTAGCCGGCCTGAGAGGGTGAACGGCCACAAGGGGACTGAGATACGGCCCTTACTCCTACGGGAGGCAGCAGTGGGGAATATTGGACAATGGGGGCAACCCTGATCCAGCAATTCTGTGTGCACGAAGAAGGTTTTCGGATTGTAAAGTGCTTTCAGCAGGGAAGAAGAAAGTGACGGTACCTGCAGAAGAAGCGACGGCTAAATA
>GV2UCFN02HHYKX
GGTGAGTAACGCGTAAAGAACTTGCCCTGCAGACAGGGATAACAGACGGAAACGACTGATAATACCTGATACAATTGCCAGCACGCATGTGCCCGGCAATGAAAAGTGATGCTGCAGGAGAGCTTTGCGTCCTATTAGCTTGTTGGTGAGGTAACGGCTCACCAAGGCGATGATAGGTAGCCGGCCTGAGAGGGTGAACGGCCACAAGGGGACTGAGATACGGCCCTTACTCCTACGGGAGGCAGCAGTGGGGAATATTGGACAATGGGGGCAACCCTGATCCAGCAATTCTGTGTGCACGAAGAAGGTTTTCGGATTGTAAAGTGCTTTCAGCAGGGAAGAAGAAAGTGACGGTACCTGCAGAAGAAGCGACGGCTAAATA
>GV2UCFN02HCGCX
GGTGAGTAACGCGTAAAGAACTTGCCCTGCAGACAGGGATAACAGACGGAAACGACTGATAATACCTGATACAATTGCCAGCACGCATGTGCCCGGCAATGAAAAGTGATGCTGCAGGAGAGCTTTGCGTCCTATTAGCTTGTTGGTGAGGTAACGGCTCACCAAGGCGATGATAGGTAGCCGGCCTGAGAGGGTGAACGGCCACAAGGGGACTGAGATACGGCCCTTACTCCTACGGGAGGCAGCAGTGGGGAATATTGGACAATGGGGGCAACCCTGATCCAGCAATTCTGTGTGCACGAAGAAGGTTTTCGGATTGTAAAGTGCTTTCAGCAGGGAAGAAGAAAGTGACGGTACCTGCAGAAGAAGCGACGGCTAAATA
>GV2UCFN02JWRDR
GGTGAGTAACGCGTAAAGAACTTGCCCTGCAGACAGGGATAACAGACGGAAACGACTGATAATACCTGATACAATTGCCAGCACGCATGTGCCCGGCAATGAAAAGTGATGCTGCAGGAGAGCTTTGCGTCCTATTAGCTTGTTGGTGAGGTAACGGCTCACCAAGGCGATGATAGGTAGCCGGCCTGAGAGGGTGAACGGCCACAAGGGGACTGAGATACGGCCCTTACTCCTACGGGAGGCAGCAGTGGGGAATATTGGACAATGGGGGCAACCCTGATCCAGCAATTCTGTGTGCACGAAGAAGGTTTTCGGATTGTAAAGTGCTTTCAGCAGGGAAGAAGAAAGTGACGGTACCTGCAGAAGAAGCGACGGCTAAATA
>GV2UCFN02HW88W
GGTGAGTAACGCGTAAAGAACTTGCCCTGCAGACAGGGATAACAGACGGAAACGACTGATAATACCTGATACAATTGCCAGCACGCATGTGCCCGGCAATGAAAAGTGATGCTGCAGGAGAGCTTTGCGTCCTATTAGCTTGTTGGTGAGGTAACGGCTCACCAAGGCGATGATAGGTAGCCGGCCTGAGAGGGTGAACGGCCACAAGGGGACTGAGATACGGCCCTTACTCCTACGGGAGGCAGCAGTGGGGAATATTGGACAATGGGGGCAACCCTGATCCAGCAATTCTGTGTGCACGAAGAAGGTTTTCGGATTGTAAAGTGCTTTCAGCAGGGAAGAAGAAAGTGACGGTACCTGCAGAAGAAGCGACGGCTAAATA
>GV2UCFN02G0L96
GGTGAGTAACGCGTAAAGAACTTGCCCTGCAGACAGGGATAACAGACGGAAACGACTGATAATACCTGATACAATTGCCAGCACGCATGTGCCCGGCAATGAAAAGTGATGCTGCAGGAGAGCTTTGCGTCCTATTAGCTTGTTGGTGAGGTAACGGCTCACCAAGGCGATGATAGGTAGCCGGCCTGAGAGGGTGAACGGCCACAAGGGGACTGAGATACGGCCCTTACTCCTACGGGAGGCAGCAGTGGGGAATATTGGACAATGGGGGCAACCCTGATCCAGCAATTCTGTGTGCACGAAGAAGGTTTTCGGATTGTAAAGTGCTTTCAGCAGGGAAGAAGAAAGTGACGGTACCTGCAGAAGAAGCGACGGCTAAATA
>GV2UCFN02HF1VW
GGTGAGTAACGCGTAAAGAACTTGCCCTGCAGACAGGGATAACAGACGGAAACGACTGATAATACCTGATACAATTGCCAGCACGCATGTGCCCGGCAATGAAAAGTGATGCTGCAGGAGAGCTTTGCGTCCTATTAGCTTGTTGGTGAGGTAACGGCTCACCAAGGCGATGATAGGTAGCCGGCCTGAGAGGGTGAACGGCCACAAGGGGACTGAGATACGGCCCTTACTCCTACGGGAGGCAGCAGTGGGGAATATTGGACAATGGGGGCAACCCTGATCCAGCAATTCTGTGTGCACGAAGAAGGTTTTCGGATTGTAAAGTGCTTTCAGCAGGGAAGAAGAAAGTGACGGTACCTGCAGAAGAAGCGACGGCTAAATA
>G3BZQ8102JMG1B
GGTGAGTAACGCGTAAAGAACTTGCCCTGCAGACAGGGATAACAGACGGAAACGACTGATAATACCTGATACAATTGCCAGCACGCATGTGCCCGGCAATGAAAAGTGATGCTGCAGGAGAGCTTTGCGTCCTATTAGCTTGTTGGTGAGGTAACGGCTCACCAAGGCGATGATAGGTAGCCGGCCTGAGAGGGTGAACGGCCACAAGGGGACTGAGATACGGCCCTTACTCCTACGGGAGGCAGCAGTGGGGAATATTGGACAATGGGGGCAACCCTGATCCAGCAATTCTGTGTGCACGAAGAAGGTTTTCGGATTGTAAAGTGCTTTCAGCAGGGAAGAAGAAAGTGACGGTACCTGCAGAAGAAGCGACGGCTAAATA
>G3BZQ8102I7JSM
GGTGAGTAACGCGTAAAGAACTTGCCCTGCAGACAGGGATAACAGACGGAAACGACTGATAATACCTGATACAATTGCCAGCACGCATGTGCCCGGCAATGAAAAGTGATGCTGCAGGAGAGCTTTGCGTCCTATTAGCTTGTTGGTGAGGTAACGGCTCACCAAGGCGATGATAGGTAGCCGGCCTGAGAGGGTGAACGGCCACAAGGGGACTGAGATACGGCCCTTACTCCTACGGGAGGCAGCAGTGGGGAATATTGGACAATGGGGGCAACCCTGATCCAGCAATTCTGTGTGCACGAAGAAGGTTTTCGGATTGTAAAGTGCTTTCAGCAGGGAAGAAGAAAGTGACGGTACCTGCAGAAGAAGCGACGGCTAAATA
>G3BZQ8102I127X
GGTGAGTAACGCGTAAAGAACTTGCCCTGCAGACAGGGATAACAGACGGAAACGACTGATAATACCTGATACAATTGCCAGCACGCATGTGCCCGGCAATGAAAAGTGATGCTGCAGGAGAGCTTTGCGTCCTATTAGCTTGTTGGTGAGGTAACGGCTCACCAAGGCGATGATAGGTAGCCGGCCTGAGAGGGTGAACGGCCACAAGGGGACTGAGATACGGCCCTTACTCCTACGGGAGGCAGCAGTGGGGAATATTGGACAATGGGGGCAACCCTGATCCAGCAATTCTGTGTGCACGAAGAAGGTTTTCGGATTGTAAAGTGCTTTCAGCAGGGAAGAAGAAAGTGACGGTACCTGCAGAAGAAGCGACGGCTAAATA
>G3BZQ8102IFO89
GGTGAGTAACGCGTAAAGAACTTGCCCTGCAGACAGGGATAACAGACGGAAACGACTGATAATACCTGATACAATTGCCAGCACGCATGTGCCCGGCAATGAAAAGTGATGCTGCAGGAGAGCTTTGCGTCCTATTAGCTTGTTGGTGAGGTAACGGCTCACCAAGGCGATGATAGGTAGCCGGCCTGAGAGGGTGAACGGCCACAAGGGGACTGAGATACGGCCCTTACTCCTACGGGAGGCAGCAGTGGGGAATATTGGACAATGGGGGCAACCCTGATCCAGCAATTCTGTGTGCACGAAGAAGGTTTTCGGATTGTAAAGTGCTTTCAGCAGGGAAGAAGAAAGTGACGGTACCTGCAGAAGAAGCGACGGCTAAATA
>G3BZQ8102G7PO0
GGTGAGTAACGCGTAAAGAACTTGCCCTGCAGACAGGGATAACAGACGGAAACGACTGATAATACCTGATACAATTGCCAGCACGCATGTGCCCGGCAATGAAAAGTGATGCTGCAGGAGAGCTTTGCGTCCTATTAGCTTGTTGGTGAGGTAACGGCTCACCAAGGCGATGATAGGTAGCCGGCCTGAGAGGGTGAACGGCCACAAGGGGACTGAGATACGGCCCTTACTCCTACGGGAGGCAGCAGTGGGGAATATTGGACAATGGGGGCAACCCTGATCCAGCAATTCTGTGTGCACGAAGAAGGTTTTCGGATTGTAAAGTGCTTTCAGCAGGGAAGAAGAAAGTGACGGTACCTGCAGAAGAAGCGACGGCTAAATA
>G35JFLI02HQK0R
GGTGAGTAACGCGTAAAGAACTTGCCCTGCAGACAGGGATAACAGACGGAAACGACTGATAATACCTGATACAATTGCCAGCACGCATGTGCCCGGCAATGAAAAGTGATGCTGCAGGAGAGCTTTGCGTCCTATTAGCTTGTTGGTGAGGTAACGGCTCACCAAGGCGATGATAGGTAGCCGGCCTGAGAGGGTGAACGGCCACAAGGGGACTGAGATACGGCCCTTACTCCTACGGGAGGCAGCAGTGGGGAATATTGGACAATGGGGGCAACCCTGATCCAGCAATTCTGTGTGCACGAAGAAGGTTTTCGGATTGTAAAGTGCTTTCAGCAGGGAAGAAGAAAGTGACGGTACCTGCAGAAGAAGCGACGGCTAAATA
>G3BZQ8102JP8VD
GGTGAGTAACGCGTAAAGAACTTGCCCTGCAGACAGGGATAACAGACGGAAACGACTGATAATACCTGATACAATTGCCAGCACGCATGTGCCCGGCAATGAAAAGTGATGCTGCAGGAGAGCTTTGCGTCCTATTAGCTTGTTGGTGAGGTAACGGCTCACCAAGGCGATGATAGGTAGCCGGCCTGAGAGGGTGAACGGCCACAAGGGGACTGAGATACGGCCCTTACTCCTACGGGAGGCAGCAGTGGGGAATATTGGACAATGGGGGCAACCCTGATCCAGCAATTCTGTGTGCACGAAGAAGGTTTTCGGATTGTAAAGTGCTTTCAGCAGGGAAGAAGAAAGTGACGGTACCTGCAGAAGAAGCGACGGCTAAATA
>G3BZQ8102IDI8E
GGTGAGTAACGCGTAAAGAACTTGCCCTGCAGACAGGGATAACAGACGGAAACGACTGATAATACCTGATACAATTGCCAGCACGCATGTGCCCGGCAATGAAAAGTGATGCTGCAGGAGAGCTTTGCGTCCTATTAGCTTGTTGGTGAGGTAACGGCTCACCAAGGCGATGATAGGTAGCCGGCCTGAGAGGGTGAACGGCCACAAGGGGACTGAGATACGGCCCTTACTCCTACGGGAGGCAGCAGTGGGGAATATTGGACAATGGGGGCAACCCTGATCCAGCAATTCTGTGTGCACGAAGAAGGTTTTCGGATTGTAAAGTGCTTTCAGCAGGGAAGAAGAAAGTGACGGTACCTGCAGAAGAAGCGACGGCTAAATA
>G3BZQ8102GHA4Q
GGTGAGTAACGCGTAAAGAACTTGCCCTGCAGACAGGGATAACAGACGGAAACGACTGATAATACCTGATACAATTGCCAGCACGCATGTGCCCGGCAATGAAAAGTGATGCTGCAGGAGAGCTTTGCGTCCTATTAGCTTGTTGGTGAGGTAACGGCTCACCAAGGCGATGATAGGTAGCCGGCCTGAGAGGGTGAACGGCCACAAGGGGACTGAGATACGGCCCTTACTCCTACGGGAGGCAGCAGTGGGGAATATTGGACAATGGGGGCAACCCTGATCCAGCAATTCTGTGTGCACGAAGAAGGTTTTCGGATTGTAAAGTGCTTTCAGCAGGGAAGAAGAAAGTGACGGTACCTGCAGAAGAAGCGACGGCTAAATA
>G3BZQ8102JWABP
GGTGAGTAACGCGTAAAGAACTTGCCCTGCAGACAGGGATAACAGACGGAAACGACTGATAATACCTGATACAATTGCCAGCACGCATGTGCCCGGCAATGAAAAGTGATGCTGCAGGAGAGCTTTGCGTCCTATTAGCTTGTTGGTGAGGTAACGGCTCACCAAGGCGATGATAGGTAGCCGGCCTGAGAGGGTGAACGGCCACAAGGGGACTGAGATACGGCCCTTACTCCTACGGGAGGCAGCAGTGGGGAATATTGGACAATGGGGGCAACCCTGATCCAGCAATTCTGTGTGCACGAAGAAGGTTTTCGGATTGTAAAGTGCTTTCAGCAGGGAAGAAGAAAGTGACGGTACCTGCAGAAGAAGCGACGGCTAAATA
>G3BZQ8102F89HD
GGTGAGTAACGCGTAAAGAACTTGCCCTGCAGACAGGGATAACAGACGGAAACGACTGATAATACCTGATACAATTGCCAGCACGCATGTGCCCGGCAATGAAAAGTGATGCTGCAGGAGAGCTTTGCGTCCTATTAGCTTGTTGGTGAGGTAACGGCTCACCAAGGCGATGATAGGTAGCCGGCCTGAGAGGGTGAACGGCCACAAGGGGACTGAGATACGGCCCTTACTCCTACGGGAGGCAGCAGTGGGGAATATTGGACAATGGGGGCAACCCTGATCCAGCAATTCTGTGTGCACGAAGAAGGTTTTCGGATTGTAAAGTGCTTTCAGCAGGGAAGAAGAAAGTGACGGTACCTGCAGAAGAAGCGACGGCTAAATA
>G3BZQ8102IPZ32
GGTGAGTAACGCGTAAAGAACTTGCCCTGCAGACAGGGATAACAGACGGAAACGACTGATAATACCTGATACAATTGCCAGCACGCATGTGCCCGGCAATGAAAAGTGATGCTGCAGGAGAGCTTTGCGTCCTATTAGCTTGTTGGTGAGGTAACGGCTCACCAAGGCGATGATAGGTAGCCGGCCTGAGAGGGTGAACGGCCACAAGGGGACTGAGATACGGCCCTTACTCCTACGGGAGGCAGCAGTGGGGAATATTGGACAATGGGGGCAACCCTGATCCAGCAATTCTGTGTGCACGAAGAAGGTTTTCGGATTGTAAAGTGCTTTCAGCAGGGAAGAAGAAAGTGACGGTACCTGCAGAAGAAGCGACGGCTAAATA
>G35JFLI02I7C3W
GGTGAGTAACGCGTAAAGAACTTGCCCTGCAGACAGGGATAACAGACGGAAACGACTGATAATACCTGATACAATTGCCAGCACGCATGTGCCCGGCAATGAAAAGTGATGCTGCAGGAGAGCTTTGCGTCCTATTAGCTTGTTGGTGAGGTAACGGCTCACCAAGGCGATGATAGGTAGCCGGCCTGAGAGGGTGAACGGCCACAAGGGGACTGAGATACGGCCCTTACTCCTACGGGAGGCAGCAGTGGGGAATATTGGACAATGGGGGCAACCCTGATCCAGCAATTCTGTGTGCACGAAGAAGGTTTTCGGATTGTAAAGTGCTTTCAGCAGGGAAGAAGAAAGTGACGGTACCTGCAGAAGAAGCGACGGCTAAATA
>G35JFLI02H1LR9
GGTGAGTAACGCGTAAAGAACTTGCCCTGCAGACAGGGATAACAGACGGAAACGACTGATAATACCTGATACAATTGCCAGCACGCATGTGCCCGGCAATGAAAAGTGATGCTGCAGGAGAGCTTTGCGTCCTATTAGCTTGTTGGTGAGGTAACGGCTCACCAAGGCGATGATAGGTAGCCGGCCTGAGAGGGTGAACGGCCACAAGGGGACTGAGATACGGCCCTTACTCCTACGGGAGGCAGCAGTGGGGAATATTGGACAATGGGGGCAACCCTGATCCAGCAATTCTGTGTGCACGAAGAAGGTTTTCGGATTGTAAAGTGCTTTCAGCAGGGAAGAAGAAAGTGACGGTACCTGCAGAAGAAGCGACGGCTAAATA
>G35JFLI02FU9XV
GGTGAGTAACGCGTAAAGAACTTGCCCTGCAGACAGGGATAACAGACGGAAACGACTGATAATACCTGATACAATTGCCAGCACGCATGTGCCCGGCAATGAAAAGTGATGCTGCAGGAGAGCTTTGCGTCCTATTAGCTTGTTGGTGAGGTAACGGCTCACCAAGGCGATGATAGGTAGCCGGCCTGAGAGGGTGAACGGCCACAAGGGGACTGAGATACGGCCCTTACTCCTACGGGAGGCAGCAGTGGGGAATATTGGACAATGGGGGCAACCCTGATCCAGCAATTCTGTGTGCACGAAGAAGGTTTTCGGATTGTAAAGTGCTTTCAGCAGGGAAGAAGAAAGTGACGGTACCTGCAGAAGAAGCGACGGCTAAATA
>G35JFLI02GG0PV
GGTGAGTAACGCGTAAAGAACTTGCCCTGCAGACAGGGATAACAGACGGAAACGACTGATAATACCTGATACAATTGCCAGCACGCATGTGCCCGGCAATGAAAAGTGATGCTGCAGGAGAGCTTTGCGTCCTATTAGCTTGTTGGTGAGGTAACGGCTCACCAAGGCGATGATAGGTAGCCGGCCTGAGAGGGTGAACGGCCACAAGGGGACTGAGATACGGCCCTTACTCCTACGGGAGGCAGCAGTGGGGAATATTGGACAATGGGGGCAACCCTGATCCAGCAATTCTGTGTGCACGAAGAAGGTTTTCGGATTGTAAAGTGCTTTCAGCAGGGAAGAAGAAAGTGACGGTACCTGCAGAAGAAGCGACGGCTAAATA
>G35JFLI02HJPSC
GGTGAGTAACGCGTAAAGAACTTGCCCTGCAGACAGGGATAACAGACGGAAACGACTGATAATACCTGATACAATTGCCAGCACGCATGTGCCCGGCAATGAAAAGTGATGCTGCAGGAGAGCTTTGCGTCCTATTAGCTTGTTGGTGAGGTAACGGCTCACCAAGGCGATGATAGGTAGCCGGCCTGAGAGGGTGAACGGCCACAAGGGGACTGAGATACGGCCCTTACTCCTACGGGAGGCAGCAGTGGGGAATATTGGACAATGGGGGCAACCCTGATCCAGCAATTCTGTGTGCACGAAGAAGGTTTTCGGATTGTAAAGTGCTTTCAGCAGGGAAGAAGAAAGTGACGGTACCTGCAGAAGAAGCGACGGCTAAATA
>G35JFLI02GIF9X
GGTGAGTAACGCGTAAAGAACTTGCCCTGCAGACAGGGATAACAGACGGAAACGACTGATAATACCTGATACAATTGCCAGCACGCATGTGCCCGGCAATGAAAAGTGATGCTGCAGGAGAGCTTTGCGTCCTATTAGCTTGTTGGTGAGGTAACGGCTCACCAAGGCGATGATAGGTAGCCGGCCTGAGAGGGTGAACGGCCACAAGGGGACTGAGATACGGCCCTTACTCCTACGGGAGGCAGCAGTGGGGAATATTGGACAATGGGGGCAACCCTGATCCAGCAATTCTGTGTGCACGAAGAAGGTTTTCGGATTGTAAAGTGCTTTCAGCAGGGAAGAAGAAAGTGACGGTACCTGCAGAAGAAGCGACGGCTAAATA
>G3BZQ8102J1R68
GGTGAGTAACGCGTAAAGAACTTGCCCTGCAGACAGGGATAACAGACGGAAACGACTGATAATACCTGATACAATTGCCAGCACGCATGTGCCCGGCAATGAAAAGTGATGCTGCAGGAGAGCTTTGCGTCCTATTAGCTTGTTGGTGAGGTAACGGCTCACCAAGGCGATGATAGGTAGCCGGCCTGAGAGGGTGAACGGCCACAAGGGGACTGAGATACGGCCCTTACTCCTACGGGAGGCAGCAGTGGGGAATATTGGACAATGGGGGCAACCCTGATCCAGCAATTCTGTGTGCACGAAGAAGGTTTTCGGATTGTAAAGTGCTTTCAGCAGGGAAGAAGAAAGTGACGGTACCTGCAGAAGAAGCGACGGCTAAATA
>G3BZQ8102GQB96
GGTGAGTAACGCGTAAAGAACTTGCCCTGCAGACAGGGATAACAGACGGAAACGACTGATAATACCTGATACAATTGCCAGCACGCATGTGCCCGGCAATGAAAAGTGATGCTGCAGGAGAGCTTTGCGTCCTATTAGCTTGTTGGTGAGGTAACGGCTCACCAAGGCGATGATAGGTAGCCGGCCTGAGAGGGTGAACGGCCACAAGGGGACTGAGATACGGCCCTTACTCCTACGGGAGGCAGCAGTGGGGAATATTGGACAATGGGGGCAACCCTGATCCAGCAATTCTGTGTGCACGAAGAAGGTTTTCGGATTGTAAAGTGCTTTCAGCAGGGAAGAAGAAAGTGACGGTACCTGCAGAAGAAGCGACGGCTAAATA
>G3BZQ8102JOI0J
GGTGAGTAACGCGTAAAGAACTTGCCCTGCAGACAGGGATAACAGACGGAAACGACTGATAATACCTGATACAATTGCCAGCACGCATGTGCCCGGCAATGAAAAGTGATGCTGCAGGAGAGCTTTGCGTCCTATTAGCTTGTTGGTGAGGTAACGGCTCACCAAGGCGATGATAGGTAGCCGGCCTGAGAGGGTGAACGGCCACAAGGGGACTGAGATACGGCCCTTACTCCTACGGGAGGCAGCAGTGGGGAATATTGGACAATGGGGGCAACCCTGATCCAGCAATTCTGTGTGCACGAAGAAGGTTTTCGGATTGTAAAGTGCTTTCAGCAGGGAAGAAGAAAGTGACGGTACCTGCAGAAGAAGCGACGGCTAAATA
>G3BZQ8102JIP98
GGTGAGTAACGCGTAAAGAACTTGCCCTGCAGACAGGGATAACAGACGGAAACGACTGATAATACCTGATACAATTGCCAGCACGCATGTGCCCGGCAATGAAAAGTGATGCTGCAGGAGAGCTTTGCGTCCTATTAGCTTGTTGGTGAGGTAACGGCTCACCAAGGCGATGATAGGTAGCCGGCCTGAGAGGGTGAACGGCCACAAGGGGACTGAGATACGGCCCTTACTCCTACGGGAGGCAGCAGTGGGGAATATTGGACAATGGGGGCAACCCTGATCCAGCAATTCTGTGTGCACGAAGAAGGTTTTCGGATTGTAAAGTGCTTTCAGCAGGGAAGAAGAAAGTGACGGTACCTGCAGAAGAAGCGACGGCTAAATA
>G35JFLI02GYAGA
GGTGAGTAACGCGTAAAGAACTTGCCCTGCAGACAGGGATAACAGACGGAAACGACTGATAATACCTGATACAATTGCCAGCACGCATGTGCCCGGCAATGAAAAGTGATGCTGCAGGAGAGCTTTGCGTCCTATTAGCTTGTTGGTGAGGTAACGGCTCACCAAGGCGATGATAGGTAGCCGGCCTGAGAGGGTGAACGGCCACAAGGGGACTGAGATACGGCCCTTACTCCTACGGGAGGCAGCAGTGGGGAATATTGGACAATGGGGGCAACCCTGATCCAGCAATTCTGTGTGCACGAAGAAGGTTTTCGGATTGTAAAGTGCTTTCAGCAGGGAAGAAGAAAGTGACGGTACCTGCAGAAGAAGCGACGGCTAAATA
>G35JFLI02IREOR
GGTGAGTAACGCGTAAAGAACTTGCCCTGCAGACAGGGATAACAGACGGAAACGACTGATAATACCTGATACAATTGCCAGCACGCATGTGCCCGGCAATGAAAAGTGATGCTGCAGGAGAGCTTTGCGTCCTATTAGCTTGTTGGTGAGGTAACGGCTCACCAAGGCGATGATAGGTAGCCGGCCTGAGAGGGTGAACGGCCACAAGGGGACTGAGATACGGCCCTTACTCCTACGGGAGGCAGCAGTGGGGAATATTGGACAATGGGGGCAACCCTGATCCAGCAATTCTGTGTGCACGAAGAAGGTTTTCGGATTGTAAAGTGCTTTCAGCAGGGAAGAAGAAAGTGACGGTACCTGCAGAAGAAGCGACGGCTAAATA
>G35JFLI02GQO56
GGTGAGTAACGCGTAAAGAACTTGCCCTGCAGACAGGGATAACAGACGGAAACGACTGATAATACCTGATACAATTGCCAGCACGCATGTGCCCGGCAATGAAAAGTGATGCTGCAGGAGAGCTTTGCGTCCTATTAGCTTGTTGGTGAGGTAACGGCTCACCAAGGCGATGATAGGTAGCCGGCCTGAGAGGGTGAACGGCCACAAGGGGACTGAGATACGGCCCTTACTCCTACGGGAGGCAGCAGTGGGGAATATTGGACAATGGGGGCAACCCTGATCCAGCAATTCTGTGTGCACGAAGAAGGTTTTCGGATTGTAAAGTGCTTTCAGCAGGGAAGAAGAAAGTGACGGTACCTGCAGAAGAAGCGACGGCTAAATA
>G35JFLI02G8TNJ
GGTGAGTAACGCGTAAAGAACTTGCCCTGCAGACAGGGATAACAGACGGAAACGACTGATAATACCTGATACAATTGCCAGCACGCATGTGCCCGGCAATGAAAAGTGATGCTGCAGGAGAGCTTTGCGTCCTATTAGCTTGTTGGTGAGGTAACGGCTCACCAAGGCGATGATAGGTAGCCGGCCTGAGAGGGTGAACGGCCACAAGGGGACTGAGATACGGCCCTTACTCCTACGGGAGGCAGCAGTGGGGAATATTGGACAATGGGGGCAACCCTGATCCAGCAATTCTGTGTGCACGAAGAAGGTTTTCGGATTGTAAAGTGCTTTCAGCAGGGAAGAAGAAAGTGACGGTACCTGCAGAAGAAGCGACGGCTAAATA
>G35JFLI02I6V9H
GGTGAGTAACGCGTAAAGAACTTGCCCTGCAGACAGGGATAACAGACGGAAACGACTGATAATACCTGATACAATTGCCAGCACGCATGTGCCCGGCAATGAAAAGTGATGCTGCAGGAGAGCTTTGCGTCCTATTAGCTTGTTGGTGAGGTAACGGCTCACCAAGGCGATGATAGGTAGCCGGCCTGAGAGGGTGAACGGCCACAAGGGGACTGAGATACGGCCCTTACTCCTACGGGAGGCAGCAGTGGGGAATATTGGACAATGGGGGCAACCCTGATCCAGCAATTCTGTGTGCACGAAGAAGGTTTTCGGATTGTAAAGTGCTTTCAGCAGGGAAGAAGAAAGTGACGGTACCTGCAGAAGAAGCGACGGCTAAATA
>G35JFLI02IO8YR
GGTGAGTAACGCGTAAAGAACTTGCCCTGCAGACAGGGATAACAGACGGAAACGACTGATAATACCTGATACAATTGCCAGCACGCATGTGCCCGGCAATGAAAAGTGATGCTGCAGGAGAGCTTTGCGTCCTATTAGCTTGTTGGTGAGGTAACGGCTCACCAAGGCGATGATAGGTAGCCGGCCTGAGAGGGTGAACGGCCACAAGGGGACTGAGATACGGCCCTTACTCCTACGGGAGGCAGCAGTGGGGAATATTGGACAATGGGGGCAACCCTGATCCAGCAATTCTGTGTGCACGAAGAAGGTTTTCGGATTGTAAAGTGCTTTCAGCAGGGAAGAAGAAAGTGACGGTACCTGCAGAAGAAGCGACGGCTAAATA
>G35JFLI02GX1UH
GGTGAGTAACGCGTAAAGAACTTGCCCTGCAGACAGGGATAACAGACGGAAACGACTGATAATACCTGATACAATTGCCAGCACGCATGTGCCCGGCAATGAAAAGTGATGCTGCAGGAGAGCTTTGCGTCCTATTAGCTTGTTGGTGAGGTAACGGCTCACCAAGGCGATGATAGGTAGCCGGCCTGAGAGGGTGAACGGCCACAAGGGGACTGAGATACGGCCCTTACTCCTACGGGAGGCAGCAGTGGGGAATATTGGACAATGGGGGCAACCCTGATCCAGCAATTCTGTGTGCACGAAGAAGGTTTTCGGATTGTAAAGTGCTTTCAGCAGGGAAGAAGAAAGTGACGGTACCTGCAGAAGAAGCGACGGCTAAATA
>G35JFLI02HW4PT
GGTGAGTAACGCGTAAAGAACTTGCCCTGCAGACAGGGATAACAGACGGAAACGACTGATAATACCTGATACAATTGCCAGCACGCATGTGCCCGGCAATGAAAAGTGATGCTGCAGGAGAGCTTTGCGTCCTATTAGCTTGTTGGTGAGGTAACGGCTCACCAAGGCGATGATAGGTAGCCGGCCTGAGAGGGTGAACGGCCACAAGGGGACTGAGATACGGCCCTTACTCCTACGGGAGGCAGCAGTGGGGAATATTGGACAATGGGGGCAACCCTGATCCAGCAATTCTGTGTGCACGAAGAAGGTTTTCGGATTGTAAAGTGCTTTCAGCAGGGAAGAAGAAAGTGACGGTACCTGCAGAAGAAGCGACGGCTAAATA
>G3BZQ8102I9TCY
GGTGAGTAACGCGTAAAGAACTTGCCCTGCAGACAGGGATAACAGACGGAAACGACTGATAATACCTGATACAATTGCCAGCACGCATGTGCCCGGCAATGAAAAGTGATGCTGCAGGAGAGCTTTGCGTCCTATTAGCTTGTTGGTGAGGTAACGGCTCACCAAGGCGATGATAGGTAGCCGGCCTGAGAGGGTGAACGGCCACAAGGGGACTGAGATACGGCCCTTACTCCTACGGGAGGCAGCAGTGGGGAATATTGGACAATGGGGGCAACCCTGATCCAGCAATTCTGTGTGCACGAAGAAGGTTTTCGGATTGTAAAGTGCTTTCAGCAGGGAAGAAGAAAGTGACGGTACCTGCAGAAGAAGCGACGGCTAAATA
>G3BZQ8102FZX8F
GGTGAGTAACGCGTAAAGAACTTGCCCTGCAGACAGGGATAACAGACGGAAACGACTGATAATACCTGATACAATTGCCAGCACGCATGTGCCCGGCAATGAAAAGTGATGCTGCAGGAGAGCTTTGCGTCCTATTAGCTTGTTGGTGAGGTAACGGCTCACCAAGGCGATGATAGGTAGCCGGCCTGAGAGGGTGAACGGCCACAAGGGGACTGAGATACGGCCCTTACTCCTACGGGAGGCAGCAGTGGGGAATATTGGACAATGGGGGCAACCCTGATCCAGCAATTCTGTGTGCACGAAGAAGGTTTTCGGATTGTAAAGTGCTTTCAGCAGGGAAGAAGAAAGTGACGGTACCTGCAGAAGAAGCGACGGCTAAATA
>G35JFLI02IY7J0
GGTGAGTAACGCGTAAAGAACTTGCCCTGCAGACAGGGATAACAGACGGAAACGACTGATAATACCTGATACAATTGCCAGCACGCATGTGCCCGGCAATGAAAAGTGATGCTGCAGGAGAGCTTTGCGTCCTATTAGCTTGTTGGTGAGGTAACGGCTCACCAAGGCGATGATAGGTAGCCGGCCTGAGAGGGTGAACGGCCACAAGGGGACTGAGATACGGCCCTTACTCCTACGGGAGGCAGCAGTGGGGAATATTGGACAATGGGGGCAACCCTGATCCAGCAATTCTGTGTGCACGAAGAAGGTTTTCGGATTGTAAAGTGCTTTCAGCAGGGAAGAAGAAAGTGACGGTACCTGCAGAAGAAGCGACGGCTAAATA
>G35JFLI02IJYJB
GGTGAGTAACGCGTAAAGAACTTGCCCTGCAGACAGGGATAACAGACGGAAACGACTGATAATACCTGATACAATTGCCAGCACGCATGTGCCCGGCAATGAAAAGTGATGCTGCAGGAGAGCTTTGCGTCCTATTAGCTTGTTGGTGAGGTAACGGCTCACCAAGGCGATGATAGGTAGCCGGCCTGAGAGGGTGAACGGCCACAAGGGGACTGAGATACGGCCCTTACTCCTACGGGAGGCAGCAGTGGGGAATATTGGACAATGGGGGCAACCCTGATCCAGCAATTCTGTGTGCACGAAGAAGGTTTTCGGATTGTAAAGTGCTTTCAGCAGGGAAGAAGAAAGTGACGGTACCTGCAGAAGAAGCGACGGCTAAATA
>G3BZQ8102IBP28
GGTGAGTAACGCGTAAAGAACTTGCCCTGCAGACAGGGATAACAGACGGAAACGACTGATAATACCTGATACAATTGCCAGCACGCATGTGCCCGGCAATGAAAAGTGATGCTGCAGGAGAGCTTTGCGTCCTATTAGCTTGTTGGTGAGGTAACGGCTCACCAAGGCGATGATAGGTAGCCGGCCTGAGAGGGTGAACGGCCACAAGGGGACTGAGATACGGCCCTTACTCCTACGGGAGGCAGCAGTGGGGAATATTGGACAATGGGGGCAACCCTGATCCAGCAATTCTGTGTGCACGAAGAAGGTTTTCGGATTGTAAAGTGCTTTCAGCAGGGAAGAAGAAAGTGACGGTACCTGCAGAAGAAGCGACGGCTAAATA
>G3BZQ8102GBEND
GGTGAGTAACGCGTAAAGAACTTGCCCTGCAGACAGGGATAACAGACGGAAACGACTGATAATACCTGATACAATTGCCAGCACGCATGTGCCCGGCAATGAAAAGTGATGCTGCAGGAGAGCTTTGCGTCCTATTAGCTTGTTGGTGAGGTAACGGCTCACCAAGGCGATGATAGGTAGCCGGCCTGAGAGGGTGAACGGCCACAAGGGGACTGAGATACGGCCCTTACTCCTACGGGAGGCAGCAGTGGGGAATATTGGACAATGGGGGCAACCCTGATCCAGCAATTCTGTGTGCACGAAGAAGGTTTTCGGATTGTAAAGTGCTTTCAGCAGGGAAGAAGAAAGTGACGGTACCTGCAGAAGAAGCGACGGCTAAATA
>G3BZQ8102GM8XQ
GGTGAGTAACGCGTAAAGAACTTGCCCTGCAGACAGGGATAACAGACGGAAACGACTGATAATACCTGATACAATTGCCAGCACGCATGTGCCCGGCAATGAAAAGTGATGCTGCAGGAGAGCTTTGCGTCCTATTAGCTTGTTGGTGAGGTAACGGCTCACCAAGGCGATGATAGGTAGCCGGCCTGAGAGGGTGAACGGCCACAAGGGGACTGAGATACGGCCCTTACTCCTACGGGAGGCAGCAGTGGGGAATATTGGACAATGGGGGCAACCCTGATCCAGCAATTCTGTGTGCACGAAGAAGGTTTTCGGATTGTAAAGTGCTTTCAGCAGGGAAGAAGAAAGTGACGGTACCTGCAGAAGAAGCGACGGCTAAATA
>G35JFLI02IWNKA
GGTGAGTAACGCGTAAAGAACTTGCCCTGCAGACAGGGATAACAGACGGAAACGACTGATAATACCTGATACAATTGCCAGCACGCATGTGCCCGGCAATGAAAAGTGATGCTGCAGGAGAGCTTTGCGTCCTATTAGCTTGTTGGTGAGGTAACGGCTCACCAAGGCGATGATAGGTAGCCGGCCTGAGAGGGTGAACGGCCACAAGGGGACTGAGATACGGCCCTTACTCCTACGGGAGGCAGCAGTGGGGAATATTGGACAATGGGGGCAACCCTGATCCAGCAATTCTGTGTGCACGAAGAAGGTTTTCGGATTGTAAAGTGCTTTCAGCAGGGAAGAAGAAAGTGACGGTACCTGCAGAAGAAGCGACGGCTAAATA
>GV2UCFN02IEH2R
GGTGAGTAACGCGTAAAGAACTTACCCTGCAGACAGGGATAACAGACGGAAACGACTGATAATACCTGATACAATTGCCAGCACGCATGTGCCCGGCAATGAAAAGTGATGCTGCAGGAGAGCTTTGCGTCCTATTAGCTTGTTGGTGAGGTAACGGCTCACCAAGGCGATGATAGGTAGCCGGCCTGAGAGGGTGAACGGCCACAAGGGGACTGAGATACGGCCCTTACTCCTACGGGAGGCAGCAGTGGGGAATATTGGACAATGGGGGCAACCCTGATCCAGCAATTCTGTGTGCACGAAGAAGGTTTTCGGATTGTAAAGTGCTTTCAGCAGGGAAGAAGAAAGTGACGGTACCTGCAGAAGAAGCGACGGCTAAATA
>GV2UCFN02FZ4B1
GGTGAGTAACGCGTAAAGAACTTACCCTGCAGACAGGGATAACAGACGGAAACGACTGATAATACCTGATACAATTGCCAGCACGCATGTGCCCGGCAATGAAAAGTGATGCTGCAGGAGAGCTTTGCGTCCTATTAGCTTGTTGGTGAGGTAACGGCTCACCAAGGCGATGATAGGTAGCCGGCCTGAGAGGGTGAACGGCCACAAGGGGACTGAGATACGGCCCTTACTCCTACGGGAGGCAGCAGTGGGGAATATTGGACAATGGGGGCAACCCTGATCCAGCAATTCTGTGTGCACGAAGAAGGTTTTCGGATTGTAAAGTGCTTTCAGCAGGGAAGAAGAAAGTGACGGTACCTGCAGAAGAAGCGACGGCTAAATA
>GV2UCFN02GVV9J
GGTGAGTAACGCGTAAAGAACTTACCCTGCAGACAGGGATAACAGACGGAAACGACTGATAATACCTGATACAATTGCCAGCACGCATGTGCCCGGCAATGAAAAGTGATGCTGCAGGAGAGCTTTGCGTCCTATTAGCTTGTTGGTGAGGTAACGGCTCACCAAGGCGATGATAGGTAGCCGGCCTGAGAGGGTGAACGGCCACAAGGGGACTGAGATACGGCCCTTACTCCTACGGGAGGCAGCAGTGGGGAATATTGGACAATGGGGGCAACCCTGATCCAGCAATTCTGTGTGCACGAAGAAGGTTTTCGGATTGTAAAGTGCTTTCAGCAGGGAAGAAGAAAGTGACGGTACCTGCAGAAGAAGCGACGGCTAAATA
>GV2UCFN02JSZ8Z
GGTGAGTAACGCGTAAAGAACTTACCCTGCAGACAGGGATAACAGACGGAAACGACTGATAATACCTGATACAATTGCCAGCACGCATGTGCCCGGCAATGAAAAGTGATGCTGCAGGAGAGCTTTGCGTCCTATTAGCTTGTTGGTGAGGTAACGGCTCACCAAGGCGATGATAGGTAGCCGGCCTGAGAGGGTGAACGGCCACAAGGGGACTGAGATACGGCCCTTACTCCTACGGGAGGCAGCAGTGGGGAATATTGGACAATGGGGGCAACCCTGATCCAGCAATTCTGTGTGCACGAAGAAGGTTTTCGGATTGTAAAGTGCTTTCAGCAGGGAAGAAGAAAGTGACGGTACCTGCAGAAGAAGCGACGGCTAAATA
>GV2UCFN02I06AI
GGTGAGTAACGCGTAAAGAACTTACCCTGCAGACAGGGATAACAGACGGAAACGACTGATAATACCTGATACAATTGCCAGCACGCATGTGCCCGGCAATGAAAAGTGATGCTGCAGGAGAGCTTTGCGTCCTATTAGCTTGTTGGTGAGGTAACGGCTCACCAAGGCGATGATAGGTAGCCGGCCTGAGAGGGTGAACGGCCACAAGGGGACTGAGATACGGCCCTTACTCCTACGGGAGGCAGCAGTGGGGAATATTGGACAATGGGGGCAACCCTGATCCAGCAATTCTGTGTGCACGAAGAAGGTTTTCGGATTGTAAAGTGCTTTCAGCAGGGAAGAAGAAAGTGACGGTACCTGCAGAAGAAGCGACGGCTAAATA
>GV2UCFN02H50E8
GGTGAGTAACGCGTAAAGAACTTACCCTGCAGACAGGGATAACAGACGGAAACGACTGATAATACCTGATACAATTGCCAGCACGCATGTGCCCGGCAATGAAAAGTGATGCTGCAGGAGAGCTTTGCGTCCTATTAGCTTGTTGGTGAGGTAACGGCTCACCAAGGCGATGATAGGTAGCCGGCCTGAGAGGGTGAACGGCCACAAGGGGACTGAGATACGGCCCTTACTCCTACGGGAGGCAGCAGTGGGGAATATTGGACAATGGGGGCAACCCTGATCCAGCAATTCTGTGTGCACGAAGAAGGTTTTCGGATTGTAAAGTGCTTTCAGCAGGGAAGAAGAAAGTGACGGTACCTGCAGAAGAAGCGACGGCTAAATA
>GV2UCFN02H1OUO
GGTGAGTAACGCGTAAAGAACTTACCCTGCAGACAGGGATAACAGACGGAAACGACTGATAATACCTGATACAATTGCCAGCACGCATGTGCCCGGCAATGAAAAGTGATGCTGCAGGAGAGCTTTGCGTCCTATTAGCTTGTTGGTGAGGTAACGGCTCACCAAGGCGATGATAGGTAGCCGGCCTGAGAGGGTGAACGGCCACAAGGGGACTGAGATACGGCCCTTACTCCTACGGGAGGCAGCAGTGGGGAATATTGGACAATGGGGGCAACCCTGATCCAGCAATTCTGTGTGCACGAAGAAGGTTTTCGGATTGTAAAGTGCTTTCAGCAGGGAAGAAGAAAGTGACGGTACCTGCAGAAGAAGCGACGGCTAAATA
>GV2UCFN02GO61U
GGTGAGTAACGCGTAAAGAACTTACCCTGCAGACAGGGATAACAGACGGAAACGACTGATAATACCTGATACAATTGCCAGCACGCATGTGCCCGGCAATGAAAAGTGATGCTGCAGGAGAGCTTTGCGTCCTATTAGCTTGTTGGTGAGGTAACGGCTCACCAAGGCGATGATAGGTAGCCGGCCTGAGAGGGTGAACGGCCACAAGGGGACTGAGATACGGCCCTTACTCCTACGGGAGGCAGCAGTGGGGAATATTGGACAATGGGGGCAACCCTGATCCAGCAATTCTGTGTGCACGAAGAAGGTTTTCGGATTGTAAAGTGCTTTCAGCAGGGAAGAAGAAAGTGACGGTACCTGCAGAAGAAGCGACGGCTAAATA
>GV2UCFN02ISF8Y
GGTGAGTAACGCGTAAAGAACTTACCCTGCAGACAGGGATAACAGACGGAAACGACTGATAATACCTGATACAATTGCCAGCACGCATGTGCCCGGCAATGAAAAGTGATGCTGCAGGAGAGCTTTGCGTCCTATTAGCTTGTTGGTGAGGTAACGGCTCACCAAGGCGATGATAGGTAGCCGGCCTGAGAGGGTGAACGGCCACAAGGGGACTGAGATACGGCCCTTACTCCTACGGGAGGCAGCAGTGGGGAATATTGGACAATGGGGGCAACCCTGATCCAGCAATTCTGTGTGCACGAAGAAGGTTTTCGGATTGTAAAGTGCTTTCAGCAGGGAAGAAGAAAGTGACGGTACCTGCAGAAGAAGCGACGGCTAAATA
>GV2UCFN02H6O9P
GGTGAGTAACGCGTAAAGAACTTACCCTGCAGACAGGGATAACAGACGGAAACGACTGATAATACCTGATACAATTGCCAGCACGCATGTGCCCGGCAATGAAAAGTGATGCTGCAGGAGAGCTTTGCGTCCTATTAGCTTGTTGGTGAGGTAACGGCTCACCAAGGCGATGATAGGTAGCCGGCCTGAGAGGGTGAACGGCCACAAGGGGACTGAGATACGGCCCTTACTCCTACGGGAGGCAGCAGTGGGGAATATTGGACAATGGGGGCAACCCTGATCCAGCAATTCTGTGTGCACGAAGAAGGTTTTCGGATTGTAAAGTGCTTTCAGCAGGGAAGAAGAAAGTGACGGTACCTGCAGAAGAAGCGACGGCTAAATA
>GV2UCFN02GZBGS
GGTGAGTAACGCGTAAAGAACTTACCCTGCAGACAGGGATAACAGACGGAAACGACTGATAATACCTGATACAATTGCCAGCACGCATGTGCCCGGCAATGAAAAGTGATGCTGCAGGAGAGCTTTGCGTCCTATTAGCTTGTTGGTGAGGTAACGGCTCACCAAGGCGATGATAGGTAGCCGGCCTGAGAGGGTGAACGGCCACAAGGGGACTGAGATACGGCCCTTACTCCTACGGGAGGCAGCAGTGGGGAATATTGGACAATGGGGGCAACCCTGATCCAGCAATTCTGTGTGCACGAAGAAGGTTTTCGGATTGTAAAGTGCTTTCAGCAGGGAAGAAGAAAGTGACGGTACCTGCAGAAGAAGCGACGGCTAAATA
>GV2UCFN02IW5SL
GGTGAGTAACGCGTAAAGAACTTACCCTGCAGACAGGGATAACAGACGGAAACGACTGATAATACCTGATACAATTGCCAGCACGCATGTGCCCGGCAATGAAAAGTGATGCTGCAGGAGAGCTTTGCGTCCTATTAGCTTGTTGGTGAGGTAACGGCTCACCAAGGCGATGATAGGTAGCCGGCCTGAGAGGGTGAACGGCCACAAGGGGACTGAGATACGGCCCTTACTCCTACGGGAGGCAGCAGTGGGGAATATTGGACAATGGGGGCAACCCTGATCCAGCAATTCTGTGTGCACGAAGAAGGTTTTCGGATTGTAAAGTGCTTTCAGCAGGGAAGAAGAAAGTGACGGTACCTGCAGAAGAAGCGACGGCTAAATA
>GV2UCFN02HY948
GGTGAGTAACGCGTAAAGAACTTACCCTGCAGACAGGGATAACAGACGGAAACGACTGATAATACCTGATACAATTGCCAGCACGCATGTGCCCGGCAATGAAAAGTGATGCTGCAGGAGAGCTTTGCGTCCTATTAGCTTGTTGGTGAGGTAACGGCTCACCAAGGCGATGATAGGTAGCCGGCCTGAGAGGGTGAACGGCCACAAGGGGACTGAGATACGGCCCTTACTCCTACGGGAGGCAGCAGTGGGGAATATTGGACAATGGGGGCAACCCTGATCCAGCAATTCTGTGTGCACGAAGAAGGTTTTCGGATTGTAAAGTGCTTTCAGCAGGGAAGAAGAAAGTGACGGTACCTGCAGAAGAAGCGACGGCTAAATA
>GV2UCFN02ILZ5Z
GGTGAGTAACGCGTAAAGAACTTACCCTGCAGACAGGGATAACAGACGGAAACGACTGATAATACCTGATACAATTGCCAGCACGCATGTGCCCGGCAATGAAAAGTGATGCTGCAGGAGAGCTTTGCGTCCTATTAGCTTGTTGGTGAGGTAACGGCTCACCAAGGCGATGATAGGTAGCCGGCCTGAGAGGGTGAACGGCCACAAGGGGACTGAGATACGGCCCTTACTCCTACGGGAGGCAGCAGTGGGGAATATTGGACAATGGGGGCAACCCTGATCCAGCAATTCTGTGTGCACGAAGAAGGTTTTCGGATTGTAAAGTGCTTTCAGCAGGGAAGAAGAAAGTGACGGTACCTGCAGAAGAAGCGACGGCTAAATA
>GV2UCFN02JP1MT
GGTGAGTAACGCGTAAAGAACTTACCCTGCAGACAGGGATAACAGACGGAAACGACTGATAATACCTGATACAATTGCCAGCACGCATGTGCCCGGCAATGAAAAGTGATGCTGCAGGAGAGCTTTGCGTCCTATTAGCTTGTTGGTGAGGTAACGGCTCACCAAGGCGATGATAGGTAGCCGGCCTGAGAGGGTGAACGGCCACAAGGGGACTGAGATACGGCCCTTACTCCTACGGGAGGCAGCAGTGGGGAATATTGGACAATGGGGGCAACCCTGATCCAGCAATTCTGTGTGCACGAAGAAGGTTTTCGGATTGTAAAGTGCTTTCAGCAGGGAAGAAGAAAGTGACGGTACCTGCAGAAGAAGCGACGGCTAAATA
>GV2UCFN02GSNTY
GGTGAGTAACGCGTAAAGAACTTACCCTGCAGACAGGGATAACAGACGGAAACGACTGATAATACCTGATACAATTGCCAGCACGCATGTGCCCGGCAATGAAAAGTGATGCTGCAGGAGAGCTTTGCGTCCTATTAGCTTGTTGGTGAGGTAACGGCTCACCAAGGCGATGATAGGTAGCCGGCCTGAGAGGGTGAACGGCCACAAGGGGACTGAGATACGGCCCTTACTCCTACGGGAGGCAGCAGTGGGGAATATTGGACAATGGGGGCAACCCTGATCCAGCAATTCTGTGTGCACGAAGAAGGTTTTCGGATTGTAAAGTGCTTTCAGCAGGGAAGAAGAAAGTGACGGTACCTGCAGAAGAAGCGACGGCTAAATA
>GV2UCFN02GPHH6
GGTGAGTAACGCGTAAAGAACTTACCCTGCAGACAGGGATAACAGACGGAAACGACTGATAATACCTGATACAATTGCCAGCACGCATGTGCCCGGCAATGAAAAGTGATGCTGCAGGAGAGCTTTGCGTCCTATTAGCTTGTTGGTGAGGTAACGGCTCACCAAGGCGATGATAGGTAGCCGGCCTGAGAGGGTGAACGGCCACAAGGGGACTGAGATACGGCCCTTACTCCTACGGGAGGCAGCAGTGGGGAATATTGGACAATGGGGGCAACCCTGATCCAGCAATTCTGTGTGCACGAAGAAGGTTTTCGGATTGTAAAGTGCTTTCAGCAGGGAAGAAGAAAGTGACGGTACCTGCAGAAGAAGCGACGGCTAAATA
>GV2UCFN02FONTK
GGTGAGTAACGCGTAAAGAACTTACCCTGCAGACAGGGATAACAGACGGAAACGACTGATAATACCTGATACAATTGCCAGCACGCATGTGCCCGGCAATGAAAAGTGATGCTGCAGGAGAGCTTTGCGTCCTATTAGCTTGTTGGTGAGGTAACGGCTCACCAAGGCGATGATAGGTAGCCGGCCTGAGAGGGTGAACGGCCACAAGGGGACTGAGATACGGCCCTTACTCCTACGGGAGGCAGCAGTGGGGAATATTGGACAATGGGGGCAACCCTGATCCAGCAATTCTGTGTGCACGAAGAAGGTTTTCGGATTGTAAAGTGCTTTCAGCAGGGAAGAAGAAAGTGACGGTACCTGCAGAAGAAGCGACGGCTAAATA
>GV2UCFN02I7Z6S
GGTGAGTAACGCGTAAAGAACTTACCCTGCAGACAGGGATAACAGACGGAAACGACTGATAATACCTGATACAATTGCCAGCACGCATGTGCCCGGCAATGAAAAGTGATGCTGCAGGAGAGCTTTGCGTCCTATTAGCTTGTTGGTGAGGTAACGGCTCACCAAGGCGATGATAGGTAGCCGGCCTGAGAGGGTGAACGGCCACAAGGGGACTGAGATACGGCCCTTACTCCTACGGGAGGCAGCAGTGGGGAATATTGGACAATGGGGGCAACCCTGATCCAGCAATTCTGTGTGCACGAAGAAGGTTTTCGGATTGTAAAGTGCTTTCAGCAGGGAAGAAGAAAGTGACGGTACCTGCAGAAGAAGCGACGGCTAAATA
>GV2UCFN02IQI6I
GGTGAGTAACGCGTAAAGAACTTACCCTGCAGACAGGGATAACAGACGGAAACGACTGATAATACCTGATACAATTGCCAGCACGCATGTGCCCGGCAATGAAAAGTGATGCTGCAGGAGAGCTTTGCGTCCTATTAGCTTGTTGGTGAGGTAACGGCTCACCAAGGCGATGATAGGTAGCCGGCCTGAGAGGGTGAACGGCCACAAGGGGACTGAGATACGGCCCTTACTCCTACGGGAGGCAGCAGTGGGGAATATTGGACAATGGGGGCAACCCTGATCCAGCAATTCTGTGTGCACGAAGAAGGTTTTCGGATTGTAAAGTGCTTTCAGCAGGGAAGAAGAAAGTGACGGTACCTGCAGAAGAAGCGACGGCTAAATA
>GV2UCFN02GZAJV
GGTGAGTAACGCGTAAAGAACTTACCCTGCAGACAGGGATAACAGACGGAAACGACTGATAATACCTGATACAATTGCCAGCACGCATGTGCCCGGCAATGAAAAGTGATGCTGCAGGAGAGCTTTGCGTCCTATTAGCTTGTTGGTGAGGTAACGGCTCACCAAGGCGATGATAGGTAGCCGGCCTGAGAGGGTGAACGGCCACAAGGGGACTGAGATACGGCCCTTACTCCTACGGGAGGCAGCAGTGGGGAATATTGGACAATGGGGGCAACCCTGATCCAGCAATTCTGTGTGCACGAAGAAGGTTTTCGGATTGTAAAGTGCTTTCAGCAGGGAAGAAGAAAGTGACGGTACCTGCAGAAGAAGCGACGGCTAAATA
>GV2UCFN02G2JK3
GGTGAGTAACGCGTAAAGAACTTACCCTGCAGACAGGGATAACAGACGGAAACGACTGATAATACCTGATACAATTGCCAGCACGCATGTGCCCGGCAATGAAAAGTGATGCTGCAGGAGAGCTTTGCGTCCTATTAGCTTGTTGGTGAGGTAACGGCTCACCAAGGCGATGATAGGTAGCCGGCCTGAGAGGGTGAACGGCCACAAGGGGACTGAGATACGGCCCTTACTCCTACGGGAGGCAGCAGTGGGGAATATTGGACAATGGGGGCAACCCTGATCCAGCAATTCTGTGTGCACGAAGAAGGTTTTCGGATTGTAAAGTGCTTTCAGCAGGGAAGAAGAAAGTGACGGTACCTGCAGAAGAAGCGACGGCTAAATA
>GV2UCFN02F6GA2
GGTGAGTAACGCGTAAAGAACTTACCCTGCAGACAGGGATAACAGACGGAAACGACTGATAATACCTGATACAATTGCCAGCACGCATGTGCCCGGCAATGAAAAGTGATGCTGCAGGAGAGCTTTGCGTCCTATTAGCTTGTTGGTGAGGTAACGGCTCACCAAGGCGATGATAGGTAGCCGGCCTGAGAGGGTGAACGGCCACAAGGGGACTGAGATACGGCCCTTACTCCTACGGGAGGCAGCAGTGGGGAATATTGGACAATGGGGGCAACCCTGATCCAGCAATTCTGTGTGCACGAAGAAGGTTTTCGGATTGTAAAGTGCTTTCAGCAGGGAAGAAGAAAGTGACGGTACCTGCAGAAGAAGCGACGGCTAAATA
>GV2UCFN02HHDZU
GGTGAGTAACGCGTAAAGAACTTACCCTGCAGACAGGGATAACAGACGGAAACGACTGATAATACCTGATACAATTGCCAGCACGCATGTGCCCGGCAATGAAAAGTGATGCTGCAGGAGAGCTTTGCGTCCTATTAGCTTGTTGGTGAGGTAACGGCTCACCAAGGCGATGATAGGTAGCCGGCCTGAGAGGGTGAACGGCCACAAGGGGACTGAGATACGGCCCTTACTCCTACGGGAGGCAGCAGTGGGGAATATTGGACAATGGGGGCAACCCTGATCCAGCAATTCTGTGTGCACGAAGAAGGTTTTCGGATTGTAAAGTGCTTTCAGCAGGGAAGAAGAAAGTGACGGTACCTGCAGAAGAAGCGACGGCTAAATA
>GV2UCFN02I2SJW
GGTGAGTAACGCGTAAAGAACTTACCCTGCAGACAGGGATAACAGACGGAAACGACTGATAATACCTGATACAATTGCCAGCACGCATGTGCCCGGCAATGAAAAGTGATGCTGCAGGAGAGCTTTGCGTCCTATTAGCTTGTTGGTGAGGTAACGGCTCACCAAGGCGATGATAGGTAGCCGGCCTGAGAGGGTGAACGGCCACAAGGGGACTGAGATACGGCCCTTACTCCTACGGGAGGCAGCAGTGGGGAATATTGGACAATGGGGGCAACCCTGATCCAGCAATTCTGTGTGCACGAAGAAGGTTTTCGGATTGTAAAGTGCTTTCAGCAGGGAAGAAGAAAGTGACGGTACCTGCAGAAGAAGCGACGGCTAAATA
>GV2UCFN02HA114
GGTGAGTAACGCGTAAAGAACTTACCCTGCAGACAGGGATAACAGACGGAAACGACTGATAATACCTGATACAATTGCCAGCACGCATGTGCCCGGCAATGAAAAGTGATGCTGCAGGAGAGCTTTGCGTCCTATTAGCTTGTTGGTGAGGTAACGGCTCACCAAGGCGATGATAGGTAGCCGGCCTGAGAGGGTGAACGGCCACAAGGGGACTGAGATACGGCCCTTACTCCTACGGGAGGCAGCAGTGGGGAATATTGGACAATGGGGGCAACCCTGATCCAGCAATTCTGTGTGCACGAAGAAGGTTTTCGGATTGTAAAGTGCTTTCAGCAGGGAAGAAGAAAGTGACGGTACCTGCAGAAGAAGCGACGGCTAAATA
>GV2UCFN02FIC4G
GGTGAGTAACGCGTAAAGAACTTACCCTGCAGACAGGGATAACAGACGGAAACGACTGATAATACCTGATACAATTGCCAGCACGCATGTGCCCGGCAATGAAAAGTGATGCTGCAGGAGAGCTTTGCGTCCTATTAGCTTGTTGGTGAGGTAACGGCTCACCAAGGCGATGATAGGTAGCCGGCCTGAGAGGGTGAACGGCCACAAGGGGACTGAGATACGGCCCTTACTCCTACGGGAGGCAGCAGTGGGGAATATTGGACAATGGGGGCAACCCTGATCCAGCAATTCTGTGTGCACGAAGAAGGTTTTCGGATTGTAAAGTGCTTTCAGCAGGGAAGAAGAAAGTGACGGTACCTGCAGAAGAAGCGACGGCTAAATA
>GV2UCFN02JZ58L
GGTGAGTAACGCGTAAAGAACTTACCCTGCAGACAGGGATAACAGACGGAAACGACTGATAATACCTGATACAATTGCCAGCACGCATGTGCCCGGCAATGAAAAGTGATGCTGCAGGAGAGCTTTGCGTCCTATTAGCTTGTTGGTGAGGTAACGGCTCACCAAGGCGATGATAGGTAGCCGGCCTGAGAGGGTGAACGGCCACAAGGGGACTGAGATACGGCCCTTACTCCTACGGGAGGCAGCAGTGGGGAATATTGGACAATGGGGGCAACCCTGATCCAGCAATTCTGTGTGCACGAAGAAGGTTTTCGGATTGTAAAGTGCTTTCAGCAGGGAAGAAGAAAGTGACGGTACCTGCAGAAGAAGCGACGGCTAAATA
>GV2UCFN02I4GU6
GGTGAGTAACGCGTAAAGAACTTACCCTGCAGACAGGGATAACAGACGGAAACGACTGATAATACCTGATACAATTGCCAGCACGCATGTGCCCGGCAATGAAAAGTGATGCTGCAGGAGAGCTTTGCGTCCTATTAGCTTGTTGGTGAGGTAACGGCTCACCAAGGCGATGATAGGTAGCCGGCCTGAGAGGGTGAACGGCCACAAGGGGACTGAGATACGGCCCTTACTCCTACGGGAGGCAGCAGTGGGGAATATTGGACAATGGGGGCAACCCTGATCCAGCAATTCTGTGTGCACGAAGAAGGTTTTCGGATTGTAAAGTGCTTTCAGCAGGGAAGAAGAAAGTGACGGTACCTGCAGAAGAAGCGACGGCTAAATA
>GV2UCFN02IS8UR
GGTGAGTAACGCGTAAAGAACTTACCCTGCAGACAGGGATAACAGACGGAAACGACTGATAATACCTGATACAATTGCCAGCACGCATGTGCCCGGCAATGAAAAGTGATGCTGCAGGAGAGCTTTGCGTCCTATTAGCTTGTTGGTGAGGTAACGGCTCACCAAGGCGATGATAGGTAGCCGGCCTGAGAGGGTGAACGGCCACAAGGGGACTGAGATACGGCCCTTACTCCTACGGGAGGCAGCAGTGGGGAATATTGGACAATGGGGGCAACCCTGATCCAGCAATTCTGTGTGCACGAAGAAGGTTTTCGGATTGTAAAGTGCTTTCAGCAGGGAAGAAGAAAGTGACGGTACCTGCAGAAGAAGCGACGGCTAAATA
>GV2UCFN02HRD77
GGTGAGTAACGCGTAAAGAACTTACCCTGCAGACAGGGATAACAGACGGAAACGACTGATAATACCTGATACAATTGCCAGCACGCATGTGCCCGGCAATGAAAAGTGATGCTGCAGGAGAGCTTTGCGTCCTATTAGCTTGTTGGTGAGGTAACGGCTCACCAAGGCGATGATAGGTAGCCGGCCTGAGAGGGTGAACGGCCACAAGGGGACTGAGATACGGCCCTTACTCCTACGGGAGGCAGCAGTGGGGAATATTGGACAATGGGGGCAACCCTGATCCAGCAATTCTGTGTGCACGAAGAAGGTTTTCGGATTGTAAAGTGCTTTCAGCAGGGAAGAAGAAAGTGACGGTACCTGCAGAAGAAGCGACGGCTAAATA
>GV2UCFN02GERK3
GGTGAGTAACGCGTAAAGAACTTACCCTGCAGACAGGGATAACAGACGGAAACGACTGATAATACCTGATACAATTGCCAGCACGCATGTGCCCGGCAATGAAAAGTGATGCTGCAGGAGAGCTTTGCGTCCTATTAGCTTGTTGGTGAGGTAACGGCTCACCAAGGCGATGATAGGTAGCCGGCCTGAGAGGGTGAACGGCCACAAGGGGACTGAGATACGGCCCTTACTCCTACGGGAGGCAGCAGTGGGGAATATTGGACAATGGGGGCAACCCTGATCCAGCAATTCTGTGTGCACGAAGAAGGTTTTCGGATTGTAAAGTGCTTTCAGCAGGGAAGAAGAAAGTGACGGTACCTGCAGAAGAAGCGACGGCTAAATA
>GV2UCFN02GS9RU
GGTGAGTAACGCGTAAAGAACTTACCCTGCAGACAGGGATAACAGACGGAAACGACTGATAATACCTGATACAATTGCCAGCACGCATGTGCCCGGCAATGAAAAGTGATGCTGCAGGAGAGCTTTGCGTCCTATTAGCTTGTTGGTGAGGTAACGGCTCACCAAGGCGATGATAGGTAGCCGGCCTGAGAGGGTGAACGGCCACAAGGGGACTGAGATACGGCCCTTACTCCTACGGGAGGCAGCAGTGGGGAATATTGGACAATGGGGGCAACCCTGATCCAGCAATTCTGTGTGCACGAAGAAGGTTTTCGGATTGTAAAGTGCTTTCAGCAGGGAAGAAGAAAGTGACGGTACCTGCAGAAGAAGCGACGGCTAAATA
>GV2UCFN02IOC68
GGTGAGTAACGCGTAAAGAACTTACCCTGCAGACAGGGATAACAGACGGAAACGACTGATAATACCTGATACAATTGCCAGCACGCATGTGCCCGGCAATGAAAAGTGATGCTGCAGGAGAGCTTTGCGTCCTATTAGCTTGTTGGTGAGGTAACGGCTCACCAAGGCGATGATAGGTAGCCGGCCTGAGAGGGTGAACGGCCACAAGGGGACTGAGATACGGCCCTTACTCCTACGGGAGGCAGCAGTGGGGAATATTGGACAATGGGGGCAACCCTGATCCAGCAATTCTGTGTGCACGAAGAAGGTTTTCGGATTGTAAAGTGCTTTCAGCAGGGAAGAAGAAAGTGACGGTACCTGCAGAAGAAGCGACGGCTAAATA
>GV2UCFN02JCPZ6
GGTGAGTAACGCGTAAAGAACTTACCCTGCAGACAGGGATAACAGACGGAAACGACTGATAATACCTGATACAATTGCCAGCACGCATGTGCCCGGCAATGAAAAGTGATGCTGCAGGAGAGCTTTGCGTCCTATTAGCTTGTTGGTGAGGTAACGGCTCACCAAGGCGATGATAGGTAGCCGGCCTGAGAGGGTGAACGGCCACAAGGGGACTGAGATACGGCCCTTACTCCTACGGGAGGCAGCAGTGGGGAATATTGGACAATGGGGGCAACCCTGATCCAGCAATTCTGTGTGCACGAAGAAGGTTTTCGGATTGTAAAGTGCTTTCAGCAGGGAAGAAGAAAGTGACGGTACCTGCAGAAGAAGCGACGGCTAAATA
>GV2UCFN02HZAEQ
GGTGAGTAACGCGTAAAGAACTTACCCTGCAGACAGGGATAACAGACGGAAACGACTGATAATACCTGATACAATTGCCAGCACGCATGTGCCCGGCAATGAAAAGTGATGCTGCAGGAGAGCTTTGCGTCCTATTAGCTTGTTGGTGAGGTAACGGCTCACCAAGGCGATGATAGGTAGCCGGCCTGAGAGGGTGAACGGCCACAAGGGGACTGAGATACGGCCCTTACTCCTACGGGAGGCAGCAGTGGGGAATATTGGACAATGGGGGCAACCCTGATCCAGCAATTCTGTGTGCACGAAGAAGGTTTTCGGATTGTAAAGTGCTTTCAGCAGGGAAGAAGAAAGTGACGGTACCTGCAGAAGAAGCGACGGCTAAATA
>GV2UCFN02G4W9Q
GGTGAGTAACGCGTAAAGAACTTACCCTGCAGACAGGGATAACAGACGGAAACGACTGATAATACCTGATACAATTGCCAGCACGCATGTGCCCGGCAATGAAAAGTGATGCTGCAGGAGAGCTTTGCGTCCTATTAGCTTGTTGGTGAGGTAACGGCTCACCAAGGCGATGATAGGTAGCCGGCCTGAGAGGGTGAACGGCCACAAGGGGACTGAGATACGGCCCTTACTCCTACGGGAGGCAGCAGTGGGGAATATTGGACAATGGGGGCAACCCTGATCCAGCAATTCTGTGTGCACGAAGAAGGTTTTCGGATTGTAAAGTGCTTTCAGCAGGGAAGAAGAAAGTGACGGTACCTGCAGAAGAAGCGACGGCTAAATA
>GV2UCFN02I6GCX
GGTGAGTAACGCGTAAAGAACTTACCCTGCAGACAGGGATAACAGACGGAAACGACTGATAATACCTGATACAATTGCCAGCACGCATGTGCCCGGCAATGAAAAGTGATGCTGCAGGAGAGCTTTGCGTCCTATTAGCTTGTTGGTGAGGTAACGGCTCACCAAGGCGATGATAGGTAGCCGGCCTGAGAGGGTGAACGGCCACAAGGGGACTGAGATACGGCCCTTACTCCTACGGGAGGCAGCAGTGGGGAATATTGGACAATGGGGGCAACCCTGATCCAGCAATTCTGTGTGCACGAAGAAGGTTTTCGGATTGTAAAGTGCTTTCAGCAGGGAAGAAGAAAGTGACGGTACCTGCAGAAGAAGCGACGGCTAAATA
>GV2UCFN02GSIPC
GGTGAGTAACGCGTAAAGAACTTACCCTGCAGACAGGGATAACAGACGGAAACGACTGATAATACCTGATACAATTGCCAGCACGCATGTGCCCGGCAATGAAAAGTGATGCTGCAGGAGAGCTTTGCGTCCTATTAGCTTGTTGGTGAGGTAACGGCTCACCAAGGCGATGATAGGTAGCCGGCCTGAGAGGGTGAACGGCCACAAGGGGACTGAGATACGGCCCTTACTCCTACGGGAGGCAGCAGTGGGGAATATTGGACAATGGGGGCAACCCTGATCCAGCAATTCTGTGTGCACGAAGAAGGTTTTCGGATTGTAAAGTGCTTTCAGCAGGGAAGAAGAAAGTGACGGTACCTGCAGAAGAAGCGACGGCTAAATA
>GV2UCFN02ID7S1
GGTGAGTAACGCGTAAAGAACTTACCCTGCAGACAGGGATAACAGACGGAAACGACTGATAATACCTGATACAATTGCCAGCACGCATGTGCCCGGCAATGAAAAGTGATGCTGCAGGAGAGCTTTGCGTCCTATTAGCTTGTTGGTGAGGTAACGGCTCACCAAGGCGATGATAGGTAGCCGGCCTGAGAGGGTGAACGGCCACAAGGGGACTGAGATACGGCCCTTACTCCTACGGGAGGCAGCAGTGGGGAATATTGGACAATGGGGGCAACCCTGATCCAGCAATTCTGTGTGCACGAAGAAGGTTTTCGGATTGTAAAGTGCTTTCAGCAGGGAAGAAGAAAGTGACGGTACCTGCAGAAGAAGCGACGGCTAAATA
>GV2UCFN02GL8J6
GGTGAGTAACGCGTAAAGAACTTACCCTGCAGACAGGGATAACAGACGGAAACGACTGATAATACCTGATACAATTGCCAGCACGCATGTGCCCGGCAATGAAAAGTGATGCTGCAGGAGAGCTTTGCGTCCTATTAGCTTGTTGGTGAGGTAACGGCTCACCAAGGCGATGATAGGTAGCCGGCCTGAGAGGGTGAACGGCCACAAGGGGACTGAGATACGGCCCTTACTCCTACGGGAGGCAGCAGTGGGGAATATTGGACAATGGGGGCAACCCTGATCCAGCAATTCTGTGTGCACGAAGAAGGTTTTCGGATTGTAAAGTGCTTTCAGCAGGGAAGAAGAAAGTGACGGTACCTGCAGAAGAAGCGACGGCTAAATA
>GV2UCFN02H776G
GGTGAGTAACGCGTAAAGAACTTACCCTGCAGACAGGGATAACAGACGGAAACGACTGATAATACCTGATACAATTGCCAGCACGCATGTGCCCGGCAATGAAAAGTGATGCTGCAGGAGAGCTTTGCGTCCTATTAGCTTGTTGGTGAGGTAACGGCTCACCAAGGCGATGATAGGTAGCCGGCCTGAGAGGGTGAACGGCCACAAGGGGACTGAGATACGGCCCTTACTCCTACGGGAGGCAGCAGTGGGGAATATTGGACAATGGGGGCAACCCTGATCCAGCAATTCTGTGTGCACGAAGAAGGTTTTCGGATTGTAAAGTGCTTTCAGCAGGGAAGAAGAAAGTGACGGTACCTGCAGAAGAAGCGACGGCTAAATA
>GV2UCFN02HGNYE
GGTGAGTAACGCGTAAAGAACTTACCCTGCAGACAGGGATAACAGACGGAAACGACTGATAATACCTGATACAATTGCCAGCACGCATGTGCCCGGCAATGAAAAGTGATGCTGCAGGAGAGCTTTGCGTCCTATTAGCTTGTTGGTGAGGTAACGGCTCACCAAGGCGATGATAGGTAGCCGGCCTGAGAGGGTGAACGGCCACAAGGGGACTGAGATACGGCCCTTACTCCTACGGGAGGCAGCAGTGGGGAATATTGGACAATGGGGGCAACCCTGATCCAGCAATTCTGTGTGCACGAAGAAGGTTTTCGGATTGTAAAGTGCTTTCAGCAGGGAAGAAGAAAGTGACGGTACCTGCAGAAGAAGCGACGGCTAAATA
>GV2UCFN02JQLY1
GGTGAGTAACGCGTAAAGAACTTACCCTGCAGACAGGGATAACAGACGGAAACGACTGATAATACCTGATACAATTGCCAGCACGCATGTGCCCGGCAATGAAAAGTGATGCTGCAGGAGAGCTTTGCGTCCTATTAGCTTGTTGGTGAGGTAACGGCTCACCAAGGCGATGATAGGTAGCCGGCCTGAGAGGGTGAACGGCCACAAGGGGACTGAGATACGGCCCTTACTCCTACGGGAGGCAGCAGTGGGGAATATTGGACAATGGGGGCAACCCTGATCCAGCAATTCTGTGTGCACGAAGAAGGTTTTCGGATTGTAAAGTGCTTTCAGCAGGGAAGAAGAAAGTGACGGTACCTGCAGAAGAAGCGACGGCTAAATA
>GV2UCFN02JVK2Q
GGTGAGTAACGCGTAAAGAACTTACCCTGCAGACAGGGATAACAGACGGAAACGACTGATAATACCTGATACAATTGCCAGCACGCATGTGCCCGGCAATGAAAAGTGATGCTGCAGGAGAGCTTTGCGTCCTATTAGCTTGTTGGTGAGGTAACGGCTCACCAAGGCGATGATAGGTAGCCGGCCTGAGAGGGTGAACGGCCACAAGGGGACTGAGATACGGCCCTTACTCCTACGGGAGGCAGCAGTGGGGAATATTGGACAATGGGGGCAACCCTGATCCAGCAATTCTGTGTGCACGAAGAAGGTTTTCGGATTGTAAAGTGCTTTCAGCAGGGAAGAAGAAAGTGACGGTACCTGCAGAAGAAGCGACGGCTAAATA
>GV2UCFN02IQ02J
GGTGAGTAACGCGTAAAGAACTTACCCTGCAGACAGGGATAACAGACGGAAACGACTGATAATACCTGATACAATTGCCAGCACGCATGTGCCCGGCAATGAAAAGTGATGCTGCAGGAGAGCTTTGCGTCCTATTAGCTTGTTGGTGAGGTAACGGCTCACCAAGGCGATGATAGGTAGCCGGCCTGAGAGGGTGAACGGCCACAAGGGGACTGAGATACGGCCCTTACTCCTACGGGAGGCAGCAGTGGGGAATATTGGACAATGGGGGCAACCCTGATCCAGCAATTCTGTGTGCACGAAGAAGGTTTTCGGATTGTAAAGTGCTTTCAGCAGGGAAGAAGAAAGTGACGGTACCTGCAGAAGAAGCGACGGCTAAATA
>GV2UCFN02FPUN7
GGTGAGTAACGCGTAAAGAACTTACCCTGCAGACAGGGATAACAGACGGAAACGACTGATAATACCTGATACAATTGCCAGCACGCATGTGCCCGGCAATGAAAAGTGATGCTGCAGGAGAGCTTTGCGTCCTATTAGCTTGTTGGTGAGGTAACGGCTCACCAAGGCGATGATAGGTAGCCGGCCTGAGAGGGTGAACGGCCACAAGGGGACTGAGATACGGCCCTTACTCCTACGGGAGGCAGCAGTGGGGAATATTGGACAATGGGGGCAACCCTGATCCAGCAATTCTGTGTGCACGAAGAAGGTTTTCGGATTGTAAAGTGCTTTCAGCAGGGAAGAAGAAAGTGACGGTACCTGCAGAAGAAGCGACGGCTAAATA
>GV2UCFN02HGIWX
GGTGAGTAACGCGTAAAGAACTTACCCTGCAGACAGGGATAACAGACGGAAACGACTGATAATACCTGATACAATTGCCAGCACGCATGTGCCCGGCAATGAAAAGTGATGCTGCAGGAGAGCTTTGCGTCCTATTAGCTTGTTGGTGAGGTAACGGCTCACCAAGGCGATGATAGGTAGCCGGCCTGAGAGGGTGAACGGCCACAAGGGGACTGAGATACGGCCCTTACTCCTACGGGAGGCAGCAGTGGGGAATATTGGACAATGGGGGCAACCCTGATCCAGCAATTCTGTGTGCACGAAGAAGGTTTTCGGATTGTAAAGTGCTTTCAGCAGGGAAGAAGAAAGTGACGGTACCTGCAGAAGAAGCGACGGCTAAATA
>GV2UCFN02IMIZZ
GGTGAGTAACGCGTAAAGAACTTACCCTGCAGACAGGGATAACAGACGGAAACGACTGATAATACCTGATACAATTGCCAGCACGCATGTGCCCGGCAATGAAAAGTGATGCTGCAGGAGAGCTTTGCGTCCTATTAGCTTGTTGGTGAGGTAACGGCTCACCAAGGCGATGATAGGTAGCCGGCCTGAGAGGGTGAACGGCCACAAGGGGACTGAGATACGGCCCTTACTCCTACGGGAGGCAGCAGTGGGGAATATTGGACAATGGGGGCAACCCTGATCCAGCAATTCTGTGTGCACGAAGAAGGTTTTCGGATTGTAAAGTGCTTTCAGCAGGGAAGAAGAAAGTGACGGTACCTGCAGAAGAAGCGACGGCTAAATA
>GV2UCFN02JMXAR
GGTGAGTAACGCGTAAAGAACTTACCCTGCAGACAGGGATAACAGACGGAAACGACTGATAATACCTGATACAATTGCCAGCACGCATGTGCCCGGCAATGAAAAGTGATGCTGCAGGAGAGCTTTGCGTCCTATTAGCTTGTTGGTGAGGTAACGGCTCACCAAGGCGATGATAGGTAGCCGGCCTGAGAGGGTGAACGGCCACAAGGGGACTGAGATACGGCCCTTACTCCTACGGGAGGCAGCAGTGGGGAATATTGGACAATGGGGGCAACCCTGATCCAGCAATTCTGTGTGCACGAAGAAGGTTTTCGGATTGTAAAGTGCTTTCAGCAGGGAAGAAGAAAGTGACGGTACCTGCAGAAGAAGCGACGGCTAAATA
>GV2UCFN02IK01I
GGTGAGTAACGCGTAAAGAACTTACCCTGCAGACAGGGATAACAGACGGAAACGACTGATAATACCTGATACAATTGCCAGCACGCATGTGCCCGGCAATGAAAAGTGATGCTGCAGGAGAGCTTTGCGTCCTATTAGCTTGTTGGTGAGGTAACGGCTCACCAAGGCGATGATAGGTAGCCGGCCTGAGAGGGTGAACGGCCACAAGGGGACTGAGATACGGCCCTTACTCCTACGGGAGGCAGCAGTGGGGAATATTGGACAATGGGGGCAACCCTGATCCAGCAATTCTGTGTGCACGAAGAAGGTTTTCGGATTGTAAAGTGCTTTCAGCAGGGAAGAAGAAAGTGACGGTACCTGCAGAAGAAGCGACGGCTAAATA
>GV2UCFN02FSPO4
GGTGAGTAACGCGTAAAGAACTTACCCTGCAGACAGGGATAACAGACGGAAACGACTGATAATACCTGATACAATTGCCAGCACGCATGTGCCCGGCAATGAAAAGTGATGCTGCAGGAGAGCTTTGCGTCCTATTAGCTTGTTGGTGAGGTAACGGCTCACCAAGGCGATGATAGGTAGCCGGCCTGAGAGGGTGAACGGCCACAAGGGGACTGAGATACGGCCCTTACTCCTACGGGAGGCAGCAGTGGGGAATATTGGACAATGGGGGCAACCCTGATCCAGCAATTCTGTGTGCACGAAGAAGGTTTTCGGATTGTAAAGTGCTTTCAGCAGGGAAGAAGAAAGTGACGGTACCTGCAGAAGAAGCGACGGCTAAATA
>GV2UCFN02G4UKJ
GGTGAGTAACGCGTAAAGAACTTACCCTGCAGACAGGGATAACAGACGGAAACGACTGATAATACCTGATACAATTGCCAGCACGCATGTGCCCGGCAATGAAAAGTGATGCTGCAGGAGAGCTTTGCGTCCTATTAGCTTGTTGGTGAGGTAACGGCTCACCAAGGCGATGATAGGTAGCCGGCCTGAGAGGGTGAACGGCCACAAGGGGACTGAGATACGGCCCTTACTCCTACGGGAGGCAGCAGTGGGGAATATTGGACAATGGGGGCAACCCTGATCCAGCAATTCTGTGTGCACGAAGAAGGTTTTCGGATTGTAAAGTGCTTTCAGCAGGGAAGAAGAAAGTGACGGTACCTGCAGAAGAAGCGACGGCTAAATA
>GV2UCFN02IPDAJ
GGTGAGTAACGCGTAAAGAACTTACCCTGCAGACAGGGATAACAGACGGAAACGACTGATAATACCTGATACAATTGCCAGCACGCATGTGCCCGGCAATGAAAAGTGATGCTGCAGGAGAGCTTTGCGTCCTATTAGCTTGTTGGTGAGGTAACGGCTCACCAAGGCGATGATAGGTAGCCGGCCTGAGAGGGTGAACGGCCACAAGGGGACTGAGATACGGCCCTTACTCCTACGGGAGGCAGCAGTGGGGAATATTGGACAATGGGGGCAACCCTGATCCAGCAATTCTGTGTGCACGAAGAAGGTTTTCGGATTGTAAAGTGCTTTCAGCAGGGAAGAAGAAAGTGACGGTACCTGCAGAAGAAGCGACGGCTAAATA
>GV2UCFN02G6CA1
GGTGAGTAACGCGTAAAGAACTTACCCTGCAGACAGGGATAACAGACGGAAACGACTGATAATACCTGATACAATTGCCAGCACGCATGTGCCCGGCAATGAAAAGTGATGCTGCAGGAGAGCTTTGCGTCCTATTAGCTTGTTGGTGAGGTAACGGCTCACCAAGGCGATGATAGGTAGCCGGCCTGAGAGGGTGAACGGCCACAAGGGGACTGAGATACGGCCCTTACTCCTACGGGAGGCAGCAGTGGGGAATATTGGACAATGGGGGCAACCCTGATCCAGCAATTCTGTGTGCACGAAGAAGGTTTTCGGATTGTAAAGTGCTTTCAGCAGGGAAGAAGAAAGTGACGGTACCTGCAGAAGAAGCGACGGCTAAATA
>GV2UCFN02JC52N
GGTGAGTAACGCGTAAAGAACTTACCCTGCAGACAGGGATAACAGACGGAAACGACTGATAATACCTGATACAATTGCCAGCACGCATGTGCCCGGCAATGAAAAGTGATGCTGCAGGAGAGCTTTGCGTCCTATTAGCTTGTTGGTGAGGTAACGGCTCACCAAGGCGATGATAGGTAGCCGGCCTGAGAGGGTGAACGGCCACAAGGGGACTGAGATACGGCCCTTACTCCTACGGGAGGCAGCAGTGGGGAATATTGGACAATGGGGGCAACCCTGATCCAGCAATTCTGTGTGCACGAAGAAGGTTTTCGGATTGTAAAGTGCTTTCAGCAGGGAAGAAGAAAGTGACGGTACCTGCAGAAGAAGCGACGGCTAAATA
>GV2UCFN02GH872
GGTGAGTAACGCGTAAAGAACTTACCCTGCAGACAGGGATAACAGACGGAAACGACTGATAATACCTGATACAATTGCCAGCACGCATGTGCCCGGCAATGAAAAGTGATGCTGCAGGAGAGCTTTGCGTCCTATTAGCTTGTTGGTGAGGTAACGGCTCACCAAGGCGATGATAGGTAGCCGGCCTGAGAGGGTGAACGGCCACAAGGGGACTGAGATACGGCCCTTACTCCTACGGGAGGCAGCAGTGGGGAATATTGGACAATGGGGGCAACCCTGATCCAGCAATTCTGTGTGCACGAAGAAGGTTTTCGGATTGTAAAGTGCTTTCAGCAGGGAAGAAGAAAGTGACGGTACCTGCAGAAGAAGCGACGGCTAAATA
>GV2UCFN02HZBZ1
GGTGAGTAACGCGTAAAGAACTTACCCTGCAGACAGGGATAACAGACGGAAACGACTGATAATACCTGATACAATTGCCAGCACGCATGTGCCCGGCAATGAAAAGTGATGCTGCAGGAGAGCTTTGCGTCCTATTAGCTTGTTGGTGAGGTAACGGCTCACCAAGGCGATGATAGGTAGCCGGCCTGAGAGGGTGAACGGCCACAAGGGGACTGAGATACGGCCCTTACTCCTACGGGAGGCAGCAGTGGGGAATATTGGACAATGGGGGCAACCCTGATCCAGCAATTCTGTGTGCACGAAGAAGGTTTTCGGATTGTAAAGTGCTTTCAGCAGGGAAGAAGAAAGTGACGGTACCTGCAGAAGAAGCGACGGCTAAATA
>GV2UCFN02GVJTD
GGTGAGTAACGCGTAAAGAACTTACCCTGCAGACAGGGATAACAGACGGAAACGACTGATAATACCTGATACAATTGCCAGCACGCATGTGCCCGGCAATGAAAAGTGATGCTGCAGGAGAGCTTTGCGTCCTATTAGCTTGTTGGTGAGGTAACGGCTCACCAAGGCGATGATAGGTAGCCGGCCTGAGAGGGTGAACGGCCACAAGGGGACTGAGATACGGCCCTTACTCCTACGGGAGGCAGCAGTGGGGAATATTGGACAATGGGGGCAACCCTGATCCAGCAATTCTGTGTGCACGAAGAAGGTTTTCGGATTGTAAAGTGCTTTCAGCAGGGAAGAAGAAAGTGACGGTACCTGCAGAAGAAGCGACGGCTAAATA
>GV2UCFN02F78KB
GGTGAGTAACGCGTAAAGAACTTACCCTGCAGACAGGGATAACAGACGGAAACGACTGATAATACCTGATACAATTGCCAGCACGCATGTGCCCGGCAATGAAAAGTGATGCTGCAGGAGAGCTTTGCGTCCTATTAGCTTGTTGGTGAGGTAACGGCTCACCAAGGCGATGATAGGTAGCCGGCCTGAGAGGGTGAACGGCCACAAGGGGACTGAGATACGGCCCTTACTCCTACGGGAGGCAGCAGTGGGGAATATTGGACAATGGGGGCAACCCTGATCCAGCAATTCTGTGTGCACGAAGAAGGTTTTCGGATTGTAAAGTGCTTTCAGCAGGGAAGAAGAAAGTGACGGTACCTGCAGAAGAAGCGACGGCTAAATA
>GV2UCFN02IM4KG
GGTGAGTAACGCGTAAAGAACTTACCCTGCAGACAGGGATAACAGACGGAAACGACTGATAATACCTGATACAATTGCCAGCACGCATGTGCCCGGCAATGAAAAGTGATGCTGCAGGAGAGCTTTGCGTCCTATTAGCTTGTTGGTGAGGTAACGGCTCACCAAGGCGATGATAGGTAGCCGGCCTGAGAGGGTGAACGGCCACAAGGGGACTGAGATACGGCCCTTACTCCTACGGGAGGCAGCAGTGGGGAATATTGGACAATGGGGGCAACCCTGATCCAGCAATTCTGTGTGCACGAAGAAGGTTTTCGGATTGTAAAGTGCTTTCAGCAGGGAAGAAGAAAGTGACGGTACCTGCAGAAGAAGCGACGGCTAAATA
>GV2UCFN02GWR8X
GGTGAGTAACGCGTAAAGAACTTACCCTGCAGACAGGGATAACAGACGGAAACGACTGATAATACCTGATACAATTGCCAGCACGCATGTGCCCGGCAATGAAAAGTGATGCTGCAGGAGAGCTTTGCGTCCTATTAGCTTGTTGGTGAGGTAACGGCTCACCAAGGCGATGATAGGTAGCCGGCCTGAGAGGGTGAACGGCCACAAGGGGACTGAGATACGGCCCTTACTCCTACGGGAGGCAGCAGTGGGGAATATTGGACAATGGGGGCAACCCTGATCCAGCAATTCTGTGTGCACGAAGAAGGTTTTCGGATTGTAAAGTGCTTTCAGCAGGGAAGAAGAAAGTGACGGTACCTGCAGAAGAAGCGACGGCTAAATA
>GV2UCFN02FK388
GGTGAGTAACGCGTAAAGAACTTACCCTGCAGACAGGGATAACAGACGGAAACGACTGATAATACCTGATACAATTGCCAGCACGCATGTGCCCGGCAATGAAAAGTGATGCTGCAGGAGAGCTTTGCGTCCTATTAGCTTGTTGGTGAGGTAACGGCTCACCAAGGCGATGATAGGTAGCCGGCCTGAGAGGGTGAACGGCCACAAGGGGACTGAGATACGGCCCTTACTCCTACGGGAGGCAGCAGTGGGGAATATTGGACAATGGGGGCAACCCTGATCCAGCAATTCTGTGTGCACGAAGAAGGTTTTCGGATTGTAAAGTGCTTTCAGCAGGGAAGAAGAAAGTGACGGTACCTGCAGAAGAAGCGACGGCTAAATA
>GV2UCFN02GIZQG
GGTGAGTAACGCGTAAAGAACTTACCCTGCAGACAGGGATAACAGACGGAAACGACTGATAATACCTGATACAATTGCCAGCACGCATGTGCCCGGCAATGAAAAGTGATGCTGCAGGAGAGCTTTGCGTCCTATTAGCTTGTTGGTGAGGTAACGGCTCACCAAGGCGATGATAGGTAGCCGGCCTGAGAGGGTGAACGGCCACAAGGGGACTGAGATACGGCCCTTACTCCTACGGGAGGCAGCAGTGGGGAATATTGGACAATGGGGGCAACCCTGATCCAGCAATTCTGTGTGCACGAAGAAGGTTTTCGGATTGTAAAGTGCTTTCAGCAGGGAAGAAGAAAGTGACGGTACCTGCAGAAGAAGCGACGGCTAAATA
>GV2UCFN02GQF7D
GGTGAGTAACGCGTAAAGAACTTACCCTGCAGACAGGGATAACAGACGGAAACGACTGATAATACCTGATACAATTGCCAGCACGCATGTGCCCGGCAATGAAAAGTGATGCTGCAGGAGAGCTTTGCGTCCTATTAGCTTGTTGGTGAGGTAACGGCTCACCAAGGCGATGATAGGTAGCCGGCCTGAGAGGGTGAACGGCCACAAGGGGACTGAGATACGGCCCTTACTCCTACGGGAGGCAGCAGTGGGGAATATTGGACAATGGGGGCAACCCTGATCCAGCAATTCTGTGTGCACGAAGAAGGTTTTCGGATTGTAAAGTGCTTTCAGCAGGGAAGAAGAAAGTGACGGTACCTGCAGAAGAAGCGACGGCTAAATA
>GV2UCFN02I0KRL
GGTGAGTAACGCGTAAAGAACTTACCCTGCAGACAGGGATAACAGACGGAAACGACTGATAATACCTGATACAATTGCCAGCACGCATGTGCCCGGCAATGAAAAGTGATGCTGCAGGAGAGCTTTGCGTCCTATTAGCTTGTTGGTGAGGTAACGGCTCACCAAGGCGATGATAGGTAGCCGGCCTGAGAGGGTGAACGGCCACAAGGGGACTGAGATACGGCCCTTACTCCTACGGGAGGCAGCAGTGGGGAATATTGGACAATGGGGGCAACCCTGATCCAGCAATTCTGTGTGCACGAAGAAGGTTTTCGGATTGTAAAGTGCTTTCAGCAGGGAAGAAGAAAGTGACGGTACCTGCAGAAGAAGCGACGGCTAAATA
>GV2UCFN02I0I4V
GGTGAGTAACGCGTAAAGAACTTACCCTGCAGACAGGGATAACAGACGGAAACGACTGATAATACCTGATACAATTGCCAGCACGCATGTGCCCGGCAATGAAAAGTGATGCTGCAGGAGAGCTTTGCGTCCTATTAGCTTGTTGGTGAGGTAACGGCTCACCAAGGCGATGATAGGTAGCCGGCCTGAGAGGGTGAACGGCCACAAGGGGACTGAGATACGGCCCTTACTCCTACGGGAGGCAGCAGTGGGGAATATTGGACAATGGGGGCAACCCTGATCCAGCAATTCTGTGTGCACGAAGAAGGTTTTCGGATTGTAAAGTGCTTTCAGCAGGGAAGAAGAAAGTGACGGTACCTGCAGAAGAAGCGACGGCTAAATA
>GV2UCFN02G567Z
GGTGAGTAACGCGTAAAGAACTTACCCTGCAGACAGGGATAACAGACGGAAACGACTGATAATACCTGATACAATTGCCAGCACGCATGTGCCCGGCAATGAAAAGTGATGCTGCAGGAGAGCTTTGCGTCCTATTAGCTTGTTGGTGAGGTAACGGCTCACCAAGGCGATGATAGGTAGCCGGCCTGAGAGGGTGAACGGCCACAAGGGGACTGAGATACGGCCCTTACTCCTACGGGAGGCAGCAGTGGGGAATATTGGACAATGGGGGCAACCCTGATCCAGCAATTCTGTGTGCACGAAGAAGGTTTTCGGATTGTAAAGTGCTTTCAGCAGGGAAGAAGAAAGTGACGGTACCTGCAGAAGAAGCGACGGCTAAATA
>GV2UCFN02IVS9J
GGTGAGTAACGCGTAAAGAACTTACCCTGCAGACAGGGATAACAGACGGAAACGACTGATAATACCTGATACAATTGCCAGCACGCATGTGCCCGGCAATGAAAAGTGATGCTGCAGGAGAGCTTTGCGTCCTATTAGCTTGTTGGTGAGGTAACGGCTCACCAAGGCGATGATAGGTAGCCGGCCTGAGAGGGTGAACGGCCACAAGGGGACTGAGATACGGCCCTTACTCCTACGGGAGGCAGCAGTGGGGAATATTGGACAATGGGGGCAACCCTGATCCAGCAATTCTGTGTGCACGAAGAAGGTTTTCGGATTGTAAAGTGCTTTCAGCAGGGAAGAAGAAAGTGACGGTACCTGCAGAAGAAGCGACGGCTAAATA
>GV2UCFN02IZW5A
GGTGAGTAACGCGTAAAGAACTTACCCTGCAGACAGGGATAACAGACGGAAACGACTGATAATACCTGATACAATTGCCAGCACGCATGTGCCCGGCAATGAAAAGTGATGCTGCAGGAGAGCTTTGCGTCCTATTAGCTTGTTGGTGAGGTAACGGCTCACCAAGGCGATGATAGGTAGCCGGCCTGAGAGGGTGAACGGCCACAAGGGGACTGAGATACGGCCCTTACTCCTACGGGAGGCAGCAGTGGGGAATATTGGACAATGGGGGCAACCCTGATCCAGCAATTCTGTGTGCACGAAGAAGGTTTTCGGATTGTAAAGTGCTTTCAGCAGGGAAGAAGAAAGTGACGGTACCTGCAGAAGAAGCGACGGCTAAATA
>GV2UCFN02F00JC
GGTGAGTAACGCGTAAAGAACTTACCCTGCAGACAGGGATAACAGACGGAAACGACTGATAATACCTGATACAATTGCCAGCACGCATGTGCCCGGCAATGAAAAGTGATGCTGCAGGAGAGCTTTGCGTCCTATTAGCTTGTTGGTGAGGTAACGGCTCACCAAGGCGATGATAGGTAGCCGGCCTGAGAGGGTGAACGGCCACAAGGGGACTGAGATACGGCCCTTACTCCTACGGGAGGCAGCAGTGGGGAATATTGGACAATGGGGGCAACCCTGATCCAGCAATTCTGTGTGCACGAAGAAGGTTTTCGGATTGTAAAGTGCTTTCAGCAGGGAAGAAGAAAGTGACGGTACCTGCAGAAGAAGCGACGGCTAAATA
>GV2UCFN02IRL1M
GGTGAGTAACGCGTAAAGAACTTACCCTGCAGACAGGGATAACAGACGGAAACGACTGATAATACCTGATACAATTGCCAGCACGCATGTGCCCGGCAATGAAAAGTGATGCTGCAGGAGAGCTTTGCGTCCTATTAGCTTGTTGGTGAGGTAACGGCTCACCAAGGCGATGATAGGTAGCCGGCCTGAGAGGGTGAACGGCCACAAGGGGACTGAGATACGGCCCTTACTCCTACGGGAGGCAGCAGTGGGGAATATTGGACAATGGGGGCAACCCTGATCCAGCAATTCTGTGTGCACGAAGAAGGTTTTCGGATTGTAAAGTGCTTTCAGCAGGGAAGAAGAAAGTGACGGTACCTGCAGAAGAAGCGACGGCTAAATA
>GV2UCFN02GRRE5
GGTGAGTAACGCGTAAAGAACTTACCCTGCAGACAGGGATAACAGACGGAAACGACTGATAATACCTGATACAATTGCCAGCACGCATGTGCCCGGCAATGAAAAGTGATGCTGCAGGAGAGCTTTGCGTCCTATTAGCTTGTTGGTGAGGTAACGGCTCACCAAGGCGATGATAGGTAGCCGGCCTGAGAGGGTGAACGGCCACAAGGGGACTGAGATACGGCCCTTACTCCTACGGGAGGCAGCAGTGGGGAATATTGGACAATGGGGGCAACCCTGATCCAGCAATTCTGTGTGCACGAAGAAGGTTTTCGGATTGTAAAGTGCTTTCAGCAGGGAAGAAGAAAGTGACGGTACCTGCAGAAGAAGCGACGGCTAAATA
>GV2UCFN02F8NU9
GGTGAGTAACGCGTAAAGAACTTACCCTGCAGACAGGGATAACAGACGGAAACGACTGATAATACCTGATACAATTGCCAGCACGCATGTGCCCGGCAATGAAAAGTGATGCTGCAGGAGAGCTTTGCGTCCTATTAGCTTGTTGGTGAGGTAACGGCTCACCAAGGCGATGATAGGTAGCCGGCCTGAGAGGGTGAACGGCCACAAGGGGACTGAGATACGGCCCTTACTCCTACGGGAGGCAGCAGTGGGGAATATTGGACAATGGGGGCAACCCTGATCCAGCAATTCTGTGTGCACGAAGAAGGTTTTCGGATTGTAAAGTGCTTTCAGCAGGGAAGAAGAAAGTGACGGTACCTGCAGAAGAAGCGACGGCTAAATA
>GV2UCFN02I52FP
GGTGAGTAACGCGTAAAGAACTTACCCTGCAGACAGGGATAACAGACGGAAACGACTGATAATACCTGATACAATTGCCAGCACGCATGTGCCCGGCAATGAAAAGTGATGCTGCAGGAGAGCTTTGCGTCCTATTAGCTTGTTGGTGAGGTAACGGCTCACCAAGGCGATGATAGGTAGCCGGCCTGAGAGGGTGAACGGCCACAAGGGGACTGAGATACGGCCCTTACTCCTACGGGAGGCAGCAGTGGGGAATATTGGACAATGGGGGCAACCCTGATCCAGCAATTCTGTGTGCACGAAGAAGGTTTTCGGATTGTAAAGTGCTTTCAGCAGGGAAGAAGAAAGTGACGGTACCTGCAGAAGAAGCGACGGCTAAATA
>GV2UCFN02F8MB9
GGTGAGTAACGCGTAAAGAACTTACCCTGCAGACAGGGATAACAGACGGAAACGACTGATAATACCTGATACAATTGCCAGCACGCATGTGCCCGGCAATGAAAAGTGATGCTGCAGGAGAGCTTTGCGTCCTATTAGCTTGTTGGTGAGGTAACGGCTCACCAAGGCGATGATAGGTAGCCGGCCTGAGAGGGTGAACGGCCACAAGGGGACTGAGATACGGCCCTTACTCCTACGGGAGGCAGCAGTGGGGAATATTGGACAATGGGGGCAACCCTGATCCAGCAATTCTGTGTGCACGAAGAAGGTTTTCGGATTGTAAAGTGCTTTCAGCAGGGAAGAAGAAAGTGACGGTACCTGCAGAAGAAGCGACGGCTAAATA
>GV2UCFN02HKP0R
GGTGAGTAACGCGTAAAGAACTTACCCTGCAGACAGGGATAACAGACGGAAACGACTGATAATACCTGATACAATTGCCAGCACGCATGTGCCCGGCAATGAAAAGTGATGCTGCAGGAGAGCTTTGCGTCCTATTAGCTTGTTGGTGAGGTAACGGCTCACCAAGGCGATGATAGGTAGCCGGCCTGAGAGGGTGAACGGCCACAAGGGGACTGAGATACGGCCCTTACTCCTACGGGAGGCAGCAGTGGGGAATATTGGACAATGGGGGCAACCCTGATCCAGCAATTCTGTGTGCACGAAGAAGGTTTTCGGATTGTAAAGTGCTTTCAGCAGGGAAGAAGAAAGTGACGGTACCTGCAGAAGAAGCGACGGCTAAATA
>GV2UCFN02G72IS
GGTGAGTAACGCGTAAAGAACTTACCCTGCAGACAGGGATAACAGACGGAAACGACTGATAATACCTGATACAATTGCCAGCACGCATGTGCCCGGCAATGAAAAGTGATGCTGCAGGAGAGCTTTGCGTCCTATTAGCTTGTTGGTGAGGTAACGGCTCACCAAGGCGATGATAGGTAGCCGGCCTGAGAGGGTGAACGGCCACAAGGGGACTGAGATACGGCCCTTACTCCTACGGGAGGCAGCAGTGGGGAATATTGGACAATGGGGGCAACCCTGATCCAGCAATTCTGTGTGCACGAAGAAGGTTTTCGGATTGTAAAGTGCTTTCAGCAGGGAAGAAGAAAGTGACGGTACCTGCAGAAGAAGCGACGGCTAAATA
>GV2UCFN02GE5HR
GGTGAGTAACGCGTAAAGAACTTACCCTGCAGACAGGGATAACAGACGGAAACGACTGATAATACCTGATACAATTGCCAGCACGCATGTGCCCGGCAATGAAAAGTGATGCTGCAGGAGAGCTTTGCGTCCTATTAGCTTGTTGGTGAGGTAACGGCTCACCAAGGCGATGATAGGTAGCCGGCCTGAGAGGGTGAACGGCCACAAGGGGACTGAGATACGGCCCTTACTCCTACGGGAGGCAGCAGTGGGGAATATTGGACAATGGGGGCAACCCTGATCCAGCAATTCTGTGTGCACGAAGAAGGTTTTCGGATTGTAAAGTGCTTTCAGCAGGGAAGAAGAAAGTGACGGTACCTGCAGAAGAAGCGACGGCTAAATA
>GV2UCFN02G7TWV
GGTGAGTAACGCGTAAAGAACTTACCCTGCAGACAGGGATAACAGACGGAAACGACTGATAATACCTGATACAATTGCCAGCACGCATGTGCCCGGCAATGAAAAGTGATGCTGCAGGAGAGCTTTGCGTCCTATTAGCTTGTTGGTGAGGTAACGGCTCACCAAGGCGATGATAGGTAGCCGGCCTGAGAGGGTGAACGGCCACAAGGGGACTGAGATACGGCCCTTACTCCTACGGGAGGCAGCAGTGGGGAATATTGGACAATGGGGGCAACCCTGATCCAGCAATTCTGTGTGCACGAAGAAGGTTTTCGGATTGTAAAGTGCTTTCAGCAGGGAAGAAGAAAGTGACGGTACCTGCAGAAGAAGCGACGGCTAAATA
>GV2UCFN02HW8VD
GGTGAGTAACGCGTAAAGAACTTACCCTGCAGACAGGGATAACAGACGGAAACGACTGATAATACCTGATACAATTGCCAGCACGCATGTGCCCGGCAATGAAAAGTGATGCTGCAGGAGAGCTTTGCGTCCTATTAGCTTGTTGGTGAGGTAACGGCTCACCAAGGCGATGATAGGTAGCCGGCCTGAGAGGGTGAACGGCCACAAGGGGACTGAGATACGGCCCTTACTCCTACGGGAGGCAGCAGTGGGGAATATTGGACAATGGGGGCAACCCTGATCCAGCAATTCTGTGTGCACGAAGAAGGTTTTCGGATTGTAAAGTGCTTTCAGCAGGGAAGAAGAAAGTGACGGTACCTGCAGAAGAAGCGACGGCTAAATA
>GV2UCFN02FKNH5
GGTGAGTAACGCGTAAAGAACTTACCCTGCAGACAGGGATAACAGACGGAAACGACTGATAATACCTGATACAATTGCCAGCACGCATGTGCCCGGCAATGAAAAGTGATGCTGCAGGAGAGCTTTGCGTCCTATTAGCTTGTTGGTGAGGTAACGGCTCACCAAGGCGATGATAGGTAGCCGGCCTGAGAGGGTGAACGGCCACAAGGGGACTGAGATACGGCCCTTACTCCTACGGGAGGCAGCAGTGGGGAATATTGGACAATGGGGGCAACCCTGATCCAGCAATTCTGTGTGCACGAAGAAGGTTTTCGGATTGTAAAGTGCTTTCAGCAGGGAAGAAGAAAGTGACGGTACCTGCAGAAGAAGCGACGGCTAAATA
>GV2UCFN02FVMIM
GGTGAGTAACGCGTAAAGAACTTACCCTGCAGACAGGGATAACAGACGGAAACGACTGATAATACCTGATACAATTGCCAGCACGCATGTGCCCGGCAATGAAAAGTGATGCTGCAGGAGAGCTTTGCGTCCTATTAGCTTGTTGGTGAGGTAACGGCTCACCAAGGCGATGATAGGTAGCCGGCCTGAGAGGGTGAACGGCCACAAGGGGACTGAGATACGGCCCTTACTCCTACGGGAGGCAGCAGTGGGGAATATTGGACAATGGGGGCAACCCTGATCCAGCAATTCTGTGTGCACGAAGAAGGTTTTCGGATTGTAAAGTGCTTTCAGCAGGGAAGAAGAAAGTGACGGTACCTGCAGAAGAAGCGACGGCTAAATA
>GV2UCFN02F5LUM
GGTGAGTAACGCGTAAAGAACTTACCCTGCAGACAGGGATAACAGACGGAAACGACTGATAATACCTGATACAATTGCCAGCACGCATGTGCCCGGCAATGAAAAGTGATGCTGCAGGAGAGCTTTGCGTCCTATTAGCTTGTTGGTGAGGTAACGGCTCACCAAGGCGATGATAGGTAGCCGGCCTGAGAGGGTGAACGGCCACAAGGGGACTGAGATACGGCCCTTACTCCTACGGGAGGCAGCAGTGGGGAATATTGGACAATGGGGGCAACCCTGATCCAGCAATTCTGTGTGCACGAAGAAGGTTTTCGGATTGTAAAGTGCTTTCAGCAGGGAAGAAGAAAGTGACGGTACCTGCAGAAGAAGCGACGGCTAAATA
>GV2UCFN02IM352
GGTGAGTAACGCGTAAAGAACTTACCCTGCAGACAGGGATAACAGACGGAAACGACTGATAATACCTGATACAATTGCCAGCACGCATGTGCCCGGCAATGAAAAGTGATGCTGCAGGAGAGCTTTGCGTCCTATTAGCTTGTTGGTGAGGTAACGGCTCACCAAGGCGATGATAGGTAGCCGGCCTGAGAGGGTGAACGGCCACAAGGGGACTGAGATACGGCCCTTACTCCTACGGGAGGCAGCAGTGGGGAATATTGGACAATGGGGGCAACCCTGATCCAGCAATTCTGTGTGCACGAAGAAGGTTTTCGGATTGTAAAGTGCTTTCAGCAGGGAAGAAGAAAGTGACGGTACCTGCAGAAGAAGCGACGGCTAAATA
>GV2UCFN02F00PU
GGTGAGTAACGCGTAAAGAACTTACCCTGCAGACAGGGATAACAGACGGAAACGACTGATAATACCTGATACAATTGCCAGCACGCATGTGCCCGGCAATGAAAAGTGATGCTGCAGGAGAGCTTTGCGTCCTATTAGCTTGTTGGTGAGGTAACGGCTCACCAAGGCGATGATAGGTAGCCGGCCTGAGAGGGTGAACGGCCACAAGGGGACTGAGATACGGCCCTTACTCCTACGGGAGGCAGCAGTGGGGAATATTGGACAATGGGGGCAACCCTGATCCAGCAATTCTGTGTGCACGAAGAAGGTTTTCGGATTGTAAAGTGCTTTCAGCAGGGAAGAAGAAAGTGACGGTACCTGCAGAAGAAGCGACGGCTAAATA
>GV2UCFN02IV7SL
GGTGAGTAACGCGTAAAGAACTTACCCTGCAGACAGGGATAACAGACGGAAACGACTGATAATACCTGATACAATTGCCAGCACGCATGTGCCCGGCAATGAAAAGTGATGCTGCAGGAGAGCTTTGCGTCCTATTAGCTTGTTGGTGAGGTAACGGCTCACCAAGGCGATGATAGGTAGCCGGCCTGAGAGGGTGAACGGCCACAAGGGGACTGAGATACGGCCCTTACTCCTACGGGAGGCAGCAGTGGGGAATATTGGACAATGGGGGCAACCCTGATCCAGCAATTCTGTGTGCACGAAGAAGGTTTTCGGATTGTAAAGTGCTTTCAGCAGGGAAGAAGAAAGTGACGGTACCTGCAGAAGAAGCGACGGCTAAATA
>GV2UCFN02I7HN8
GGTGAGTAACGCGTAAAGAACTTACCCTGCAGACAGGGATAACAGACGGAAACGACTGATAATACCTGATACAATTGCCAGCACGCATGTGCCCGGCAATGAAAAGTGATGCTGCAGGAGAGCTTTGCGTCCTATTAGCTTGTTGGTGAGGTAACGGCTCACCAAGGCGATGATAGGTAGCCGGCCTGAGAGGGTGAACGGCCACAAGGGGACTGAGATACGGCCCTTACTCCTACGGGAGGCAGCAGTGGGGAATATTGGACAATGGGGGCAACCCTGATCCAGCAATTCTGTGTGCACGAAGAAGGTTTTCGGATTGTAAAGTGCTTTCAGCAGGGAAGAAGAAAGTGACGGTACCTGCAGAAGAAGCGACGGCTAAATA
>GV2UCFN02H9TD5
GGTGAGTAACGCGTAAAGAACTTACCCTGCAGACAGGGATAACAGACGGAAACGACTGATAATACCTGATACAATTGCCAGCACGCATGTGCCCGGCAATGAAAAGTGATGCTGCAGGAGAGCTTTGCGTCCTATTAGCTTGTTGGTGAGGTAACGGCTCACCAAGGCGATGATAGGTAGCCGGCCTGAGAGGGTGAACGGCCACAAGGGGACTGAGATACGGCCCTTACTCCTACGGGAGGCAGCAGTGGGGAATATTGGACAATGGGGGCAACCCTGATCCAGCAATTCTGTGTGCACGAAGAAGGTTTTCGGATTGTAAAGTGCTTTCAGCAGGGAAGAAGAAAGTGACGGTACCTGCAGAAGAAGCGACGGCTAAATA
>GV2UCFN02ISB60
GGTGAGTAACGCGTAAAGAACTTACCCTGCAGACAGGGATAACAGACGGAAACGACTGATAATACCTGATACAATTGCCAGCACGCATGTGCCCGGCAATGAAAAGTGATGCTGCAGGAGAGCTTTGCGTCCTATTAGCTTGTTGGTGAGGTAACGGCTCACCAAGGCGATGATAGGTAGCCGGCCTGAGAGGGTGAACGGCCACAAGGGGACTGAGATACGGCCCTTACTCCTACGGGAGGCAGCAGTGGGGAATATTGGACAATGGGGGCAACCCTGATCCAGCAATTCTGTGTGCACGAAGAAGGTTTTCGGATTGTAAAGTGCTTTCAGCAGGGAAGAAGAAAGTGACGGTACCTGCAGAAGAAGCGACGGCTAAATA
>GV2UCFN02IH56T
GGTGAGTAACGCGTAAAGAACTTACCCTGCAGACAGGGATAACAGACGGAAACGACTGATAATACCTGATACAATTGCCAGCACGCATGTGCCCGGCAATGAAAAGTGATGCTGCAGGAGAGCTTTGCGTCCTATTAGCTTGTTGGTGAGGTAACGGCTCACCAAGGCGATGATAGGTAGCCGGCCTGAGAGGGTGAACGGCCACAAGGGGACTGAGATACGGCCCTTACTCCTACGGGAGGCAGCAGTGGGGAATATTGGACAATGGGGGCAACCCTGATCCAGCAATTCTGTGTGCACGAAGAAGGTTTTCGGATTGTAAAGTGCTTTCAGCAGGGAAGAAGAAAGTGACGGTACCTGCAGAAGAAGCGACGGCTAAATA
>GV2UCFN02G2BR9
GGTGAGTAACGCGTAAAGAACTTACCCTGCAGACAGGGATAACAGACGGAAACGACTGATAATACCTGATACAATTGCCAGCACGCATGTGCCCGGCAATGAAAAGTGATGCTGCAGGAGAGCTTTGCGTCCTATTAGCTTGTTGGTGAGGTAACGGCTCACCAAGGCGATGATAGGTAGCCGGCCTGAGAGGGTGAACGGCCACAAGGGGACTGAGATACGGCCCTTACTCCTACGGGAGGCAGCAGTGGGGAATATTGGACAATGGGGGCAACCCTGATCCAGCAATTCTGTGTGCACGAAGAAGGTTTTCGGATTGTAAAGTGCTTTCAGCAGGGAAGAAGAAAGTGACGGTACCTGCAGAAGAAGCGACGGCTAAATA
>GV2UCFN02HIH7M
GGTGAGTAACGCGTAAAGAACTTACCCTGCAGACAGGGATAACAGACGGAAACGACTGATAATACCTGATACAATTGCCAGCACGCATGTGCCCGGCAATGAAAAGTGATGCTGCAGGAGAGCTTTGCGTCCTATTAGCTTGTTGGTGAGGTAACGGCTCACCAAGGCGATGATAGGTAGCCGGCCTGAGAGGGTGAACGGCCACAAGGGGACTGAGATACGGCCCTTACTCCTACGGGAGGCAGCAGTGGGGAATATTGGACAATGGGGGCAACCCTGATCCAGCAATTCTGTGTGCACGAAGAAGGTTTTCGGATTGTAAAGTGCTTTCAGCAGGGAAGAAGAAAGTGACGGTACCTGCAGAAGAAGCGACGGCTAAATA
>GV2UCFN02H5Q8M
GGTGAGTAACGCGTAAAGAACTTACCCTGCAGACAGGGATAACAGACGGAAACGACTGATAATACCTGATACAATTGCCAGCACGCATGTGCCCGGCAATGAAAAGTGATGCTGCAGGAGAGCTTTGCGTCCTATTAGCTTGTTGGTGAGGTAACGGCTCACCAAGGCGATGATAGGTAGCCGGCCTGAGAGGGTGAACGGCCACAAGGGGACTGAGATACGGCCCTTACTCCTACGGGAGGCAGCAGTGGGGAATATTGGACAATGGGGGCAACCCTGATCCAGCAATTCTGTGTGCACGAAGAAGGTTTTCGGATTGTAAAGTGCTTTCAGCAGGGAAGAAGAAAGTGACGGTACCTGCAGAAGAAGCGACGGCTAAATA
>GV2UCFN02H3O93
GGTGAGTAACGCGTAAAGAACTTACCCTGCAGACAGGGATAACAGACGGAAACGACTGATAATACCTGATACAATTGCCAGCACGCATGTGCCCGGCAATGAAAAGTGATGCTGCAGGAGAGCTTTGCGTCCTATTAGCTTGTTGGTGAGGTAACGGCTCACCAAGGCGATGATAGGTAGCCGGCCTGAGAGGGTGAACGGCCACAAGGGGACTGAGATACGGCCCTTACTCCTACGGGAGGCAGCAGTGGGGAATATTGGACAATGGGGGCAACCCTGATCCAGCAATTCTGTGTGCACGAAGAAGGTTTTCGGATTGTAAAGTGCTTTCAGCAGGGAAGAAGAAAGTGACGGTACCTGCAGAAGAAGCGACGGCTAAATA
>GV2UCFN02G5QCN
GGTGAGTAACGCGTAAAGAACTTACCCTGCAGACAGGGATAACAGACGGAAACGACTGATAATACCTGATACAATTGCCAGCACGCATGTGCCCGGCAATGAAAAGTGATGCTGCAGGAGAGCTTTGCGTCCTATTAGCTTGTTGGTGAGGTAACGGCTCACCAAGGCGATGATAGGTAGCCGGCCTGAGAGGGTGAACGGCCACAAGGGGACTGAGATACGGCCCTTACTCCTACGGGAGGCAGCAGTGGGGAATATTGGACAATGGGGGCAACCCTGATCCAGCAATTCTGTGTGCACGAAGAAGGTTTTCGGATTGTAAAGTGCTTTCAGCAGGGAAGAAGAAAGTGACGGTACCTGCAGAAGAAGCGACGGCTAAATA
>GV2UCFN02GZ865
GGTGAGTAACGCGTAAAGAACTTACCCTGCAGACAGGGATAACAGACGGAAACGACTGATAATACCTGATACAATTGCCAGCACGCATGTGCCCGGCAATGAAAAGTGATGCTGCAGGAGAGCTTTGCGTCCTATTAGCTTGTTGGTGAGGTAACGGCTCACCAAGGCGATGATAGGTAGCCGGCCTGAGAGGGTGAACGGCCACAAGGGGACTGAGATACGGCCCTTACTCCTACGGGAGGCAGCAGTGGGGAATATTGGACAATGGGGGCAACCCTGATCCAGCAATTCTGTGTGCACGAAGAAGGTTTTCGGATTGTAAAGTGCTTTCAGCAGGGAAGAAGAAAGTGACGGTACCTGCAGAAGAAGCGACGGCTAAATA
>GV2UCFN02H912G
GGTGAGTAACGCGTAAAGAACTTACCCTGCAGACAGGGATAACAGACGGAAACGACTGATAATACCTGATACAATTGCCAGCACGCATGTGCCCGGCAATGAAAAGTGATGCTGCAGGAGAGCTTTGCGTCCTATTAGCTTGTTGGTGAGGTAACGGCTCACCAAGGCGATGATAGGTAGCCGGCCTGAGAGGGTGAACGGCCACAAGGGGACTGAGATACGGCCCTTACTCCTACGGGAGGCAGCAGTGGGGAATATTGGACAATGGGGGCAACCCTGATCCAGCAATTCTGTGTGCACGAAGAAGGTTTTCGGATTGTAAAGTGCTTTCAGCAGGGAAGAAGAAAGTGACGGTACCTGCAGAAGAAGCGACGGCTAAATA
>GV2UCFN02HLP8I
GGTGAGTAACGCGTAAAGAACTTACCCTGCAGACAGGGATAACAGACGGAAACGACTGATAATACCTGATACAATTGCCAGCACGCATGTGCCCGGCAATGAAAAGTGATGCTGCAGGAGAGCTTTGCGTCCTATTAGCTTGTTGGTGAGGTAACGGCTCACCAAGGCGATGATAGGTAGCCGGCCTGAGAGGGTGAACGGCCACAAGGGGACTGAGATACGGCCCTTACTCCTACGGGAGGCAGCAGTGGGGAATATTGGACAATGGGGGCAACCCTGATCCAGCAATTCTGTGTGCACGAAGAAGGTTTTCGGATTGTAAAGTGCTTTCAGCAGGGAAGAAGAAAGTGACGGTACCTGCAGAAGAAGCGACGGCTAAATA
>GV2UCFN02GUGTS
GGTGAGTAACGCGTAAAGAACTTACCCTGCAGACAGGGATAACAGACGGAAACGACTGATAATACCTGATACAATTGCCAGCACGCATGTGCCCGGCAATGAAAAGTGATGCTGCAGGAGAGCTTTGCGTCCTATTAGCTTGTTGGTGAGGTAACGGCTCACCAAGGCGATGATAGGTAGCCGGCCTGAGAGGGTGAACGGCCACAAGGGGACTGAGATACGGCCCTTACTCCTACGGGAGGCAGCAGTGGGGAATATTGGACAATGGGGGCAACCCTGATCCAGCAATTCTGTGTGCACGAAGAAGGTTTTCGGATTGTAAAGTGCTTTCAGCAGGGAAGAAGAAAGTGACGGTACCTGCAGAAGAAGCGACGGCTAAATA
>GV2UCFN02IX7J4
GGTGAGTAACGCGTAAAGAACTTACCCTGCAGACAGGGATAACAGACGGAAACGACTGATAATACCTGATACAATTGCCAGCACGCATGTGCCCGGCAATGAAAAGTGATGCTGCAGGAGAGCTTTGCGTCCTATTAGCTTGTTGGTGAGGTAACGGCTCACCAAGGCGATGATAGGTAGCCGGCCTGAGAGGGTGAACGGCCACAAGGGGACTGAGATACGGCCCTTACTCCTACGGGAGGCAGCAGTGGGGAATATTGGACAATGGGGGCAACCCTGATCCAGCAATTCTGTGTGCACGAAGAAGGTTTTCGGATTGTAAAGTGCTTTCAGCAGGGAAGAAGAAAGTGACGGTACCTGCAGAAGAAGCGACGGCTAAATA
>GV2UCFN02IL8SJ
GGTGAGTAACGCGTAAAGAACTTACCCTGCAGACAGGGATAACAGACGGAAACGACTGATAATACCTGATACAATTGCCAGCACGCATGTGCCCGGCAATGAAAAGTGATGCTGCAGGAGAGCTTTGCGTCCTATTAGCTTGTTGGTGAGGTAACGGCTCACCAAGGCGATGATAGGTAGCCGGCCTGAGAGGGTGAACGGCCACAAGGGGACTGAGATACGGCCCTTACTCCTACGGGAGGCAGCAGTGGGGAATATTGGACAATGGGGGCAACCCTGATCCAGCAATTCTGTGTGCACGAAGAAGGTTTTCGGATTGTAAAGTGCTTTCAGCAGGGAAGAAGAAAGTGACGGTACCTGCAGAAGAAGCGACGGCTAAATA
>GV2UCFN02GD0EK
GGTGAGTAACGCGTAAAGAACTTACCCTGCAGACAGGGATAACAGACGGAAACGACTGATAATACCTGATACAATTGCCAGCACGCATGTGCCCGGCAATGAAAAGTGATGCTGCAGGAGAGCTTTGCGTCCTATTAGCTTGTTGGTGAGGTAACGGCTCACCAAGGCGATGATAGGTAGCCGGCCTGAGAGGGTGAACGGCCACAAGGGGACTGAGATACGGCCCTTACTCCTACGGGAGGCAGCAGTGGGGAATATTGGACAATGGGGGCAACCCTGATCCAGCAATTCTGTGTGCACGAAGAAGGTTTTCGGATTGTAAAGTGCTTTCAGCAGGGAAGAAGAAAGTGACGGTACCTGCAGAAGAAGCGACGGCTAAATA
>GV2UCFN02JZ2S4
GGTGAGTAACGCGTAAAGAACTTACCCTGCAGACAGGGATAACAGACGGAAACGACTGATAATACCTGATACAATTGCCAGCACGCATGTGCCCGGCAATGAAAAGTGATGCTGCAGGAGAGCTTTGCGTCCTATTAGCTTGTTGGTGAGGTAACGGCTCACCAAGGCGATGATAGGTAGCCGGCCTGAGAGGGTGAACGGCCACAAGGGGACTGAGATACGGCCCTTACTCCTACGGGAGGCAGCAGTGGGGAATATTGGACAATGGGGGCAACCCTGATCCAGCAATTCTGTGTGCACGAAGAAGGTTTTCGGATTGTAAAGTGCTTTCAGCAGGGAAGAAGAAAGTGACGGTACCTGCAGAAGAAGCGACGGCTAAATA
>GV2UCFN02IZ55R
GGTGAGTAACGCGTAAAGAACTTACCCTGCAGACAGGGATAACAGACGGAAACGACTGATAATACCTGATACAATTGCCAGCACGCATGTGCCCGGCAATGAAAAGTGATGCTGCAGGAGAGCTTTGCGTCCTATTAGCTTGTTGGTGAGGTAACGGCTCACCAAGGCGATGATAGGTAGCCGGCCTGAGAGGGTGAACGGCCACAAGGGGACTGAGATACGGCCCTTACTCCTACGGGAGGCAGCAGTGGGGAATATTGGACAATGGGGGCAACCCTGATCCAGCAATTCTGTGTGCACGAAGAAGGTTTTCGGATTGTAAAGTGCTTTCAGCAGGGAAGAAGAAAGTGACGGTACCTGCAGAAGAAGCGACGGCTAAATA
>GV2UCFN02G33CZ
GGTGAGTAACGCGTAAAGAACTTACCCTGCAGACAGGGATAACAGACGGAAACGACTGATAATACCTGATACAATTGCCAGCACGCATGTGCCCGGCAATGAAAAGTGATGCTGCAGGAGAGCTTTGCGTCCTATTAGCTTGTTGGTGAGGTAACGGCTCACCAAGGCGATGATAGGTAGCCGGCCTGAGAGGGTGAACGGCCACAAGGGGACTGAGATACGGCCCTTACTCCTACGGGAGGCAGCAGTGGGGAATATTGGACAATGGGGGCAACCCTGATCCAGCAATTCTGTGTGCACGAAGAAGGTTTTCGGATTGTAAAGTGCTTTCAGCAGGGAAGAAGAAAGTGACGGTACCTGCAGAAGAAGCGACGGCTAAATA
>GV2UCFN02FS24J
GGTGAGTAACGCGTAAAGAACTTACCCTGCAGACAGGGATAACAGACGGAAACGACTGATAATACCTGATACAATTGCCAGCACGCATGTGCCCGGCAATGAAAAGTGATGCTGCAGGAGAGCTTTGCGTCCTATTAGCTTGTTGGTGAGGTAACGGCTCACCAAGGCGATGATAGGTAGCCGGCCTGAGAGGGTGAACGGCCACAAGGGGACTGAGATACGGCCCTTACTCCTACGGGAGGCAGCAGTGGGGAATATTGGACAATGGGGGCAACCCTGATCCAGCAATTCTGTGTGCACGAAGAAGGTTTTCGGATTGTAAAGTGCTTTCAGCAGGGAAGAAGAAAGTGACGGTACCTGCAGAAGAAGCGACGGCTAAATA
>GV2UCFN02FRFIB
GGTGAGTAACGCGTAAAGAACTTACCCTGCAGACAGGGATAACAGACGGAAACGACTGATAATACCTGATACAATTGCCAGCACGCATGTGCCCGGCAATGAAAAGTGATGCTGCAGGAGAGCTTTGCGTCCTATTAGCTTGTTGGTGAGGTAACGGCTCACCAAGGCGATGATAGGTAGCCGGCCTGAGAGGGTGAACGGCCACAAGGGGACTGAGATACGGCCCTTACTCCTACGGGAGGCAGCAGTGGGGAATATTGGACAATGGGGGCAACCCTGATCCAGCAATTCTGTGTGCACGAAGAAGGTTTTCGGATTGTAAAGTGCTTTCAGCAGGGAAGAAGAAAGTGACGGTACCTGCAGAAGAAGCGACGGCTAAATA
>GV2UCFN02GYQBQ
GGTGAGTAACGCGTAAAGAACTTACCCTGCAGACAGGGATAACAGACGGAAACGACTGATAATACCTGATACAATTGCCAGCACGCATGTGCCCGGCAATGAAAAGTGATGCTGCAGGAGAGCTTTGCGTCCTATTAGCTTGTTGGTGAGGTAACGGCTCACCAAGGCGATGATAGGTAGCCGGCCTGAGAGGGTGAACGGCCACAAGGGGACTGAGATACGGCCCTTACTCCTACGGGAGGCAGCAGTGGGGAATATTGGACAATGGGGGCAACCCTGATCCAGCAATTCTGTGTGCACGAAGAAGGTTTTCGGATTGTAAAGTGCTTTCAGCAGGGAAGAAGAAAGTGACGGTACCTGCAGAAGAAGCGACGGCTAAATA
>GV2UCFN02G52IL
GGTGAGTAACGCGTAAAGAACTTACCCTGCAGACAGGGATAACAGACGGAAACGACTGATAATACCTGATACAATTGCCAGCACGCATGTGCCCGGCAATGAAAAGTGATGCTGCAGGAGAGCTTTGCGTCCTATTAGCTTGTTGGTGAGGTAACGGCTCACCAAGGCGATGATAGGTAGCCGGCCTGAGAGGGTGAACGGCCACAAGGGGACTGAGATACGGCCCTTACTCCTACGGGAGGCAGCAGTGGGGAATATTGGACAATGGGGGCAACCCTGATCCAGCAATTCTGTGTGCACGAAGAAGGTTTTCGGATTGTAAAGTGCTTTCAGCAGGGAAGAAGAAAGTGACGGTACCTGCAGAAGAAGCGACGGCTAAATA
>GV2UCFN02I8JCY
GGTGAGTAACGCGTAAAGAACTTACCCTGCAGACAGGGATAACAGACGGAAACGACTGATAATACCTGATACAATTGCCAGCACGCATGTGCCCGGCAATGAAAAGTGATGCTGCAGGAGAGCTTTGCGTCCTATTAGCTTGTTGGTGAGGTAACGGCTCACCAAGGCGATGATAGGTAGCCGGCCTGAGAGGGTGAACGGCCACAAGGGGACTGAGATACGGCCCTTACTCCTACGGGAGGCAGCAGTGGGGAATATTGGACAATGGGGGCAACCCTGATCCAGCAATTCTGTGTGCACGAAGAAGGTTTTCGGATTGTAAAGTGCTTTCAGCAGGGAAGAAGAAAGTGACGGTACCTGCAGAAGAAGCGACGGCTAAATA
>GV2UCFN02GTLIE
GGTGAGTAACGCGTAAAGAACTTACCCTGCAGACAGGGATAACAGACGGAAACGACTGATAATACCTGATACAATTGCCAGCACGCATGTGCCCGGCAATGAAAAGTGATGCTGCAGGAGAGCTTTGCGTCCTATTAGCTTGTTGGTGAGGTAACGGCTCACCAAGGCGATGATAGGTAGCCGGCCTGAGAGGGTGAACGGCCACAAGGGGACTGAGATACGGCCCTTACTCCTACGGGAGGCAGCAGTGGGGAATATTGGACAATGGGGGCAACCCTGATCCAGCAATTCTGTGTGCACGAAGAAGGTTTTCGGATTGTAAAGTGCTTTCAGCAGGGAAGAAGAAAGTGACGGTACCTGCAGAAGAAGCGACGGCTAAATA
>G3BZQ8102IWSZ7
GGTGAGTAACGCGTAAAGAACTTACCCTGCAGACAGGGATAACAGACGGAAACGACTGATAATACCTGATACAATTGCCAGCACGCATGTGCCCGGCAATGAAAAGTGATGCTGCAGGAGAGCTTTGCGTCCTATTAGCTTGTTGGTGAGGTAACGGCTCACCAAGGCGATGATAGGTAGCCGGCCTGAGAGGGTGAACGGCCACAAGGGGACTGAGATACGGCCCTTACTCCTACGGGAGGCAGCAGTGGGGAATATTGGACAATGGGGGCAACCCTGATCCAGCAATTCTGTGTGCACGAAGAAGGTTTTCGGATTGTAAAGTGCTTTCAGCAGGGAAGAAGAAAGTGACGGTACCTGCAGAAGAAGCGACGGCTAAATA
>G3BZQ8102FHXQE
GGTGAGTAACGCGTAAAGAACTTACCCTGCAGACAGGGATAACAGACGGAAACGACTGATAATACCTGATACAATTGCCAGCACGCATGTGCCCGGCAATGAAAAGTGATGCTGCAGGAGAGCTTTGCGTCCTATTAGCTTGTTGGTGAGGTAACGGCTCACCAAGGCGATGATAGGTAGCCGGCCTGAGAGGGTGAACGGCCACAAGGGGACTGAGATACGGCCCTTACTCCTACGGGAGGCAGCAGTGGGGAATATTGGACAATGGGGGCAACCCTGATCCAGCAATTCTGTGTGCACGAAGAAGGTTTTCGGATTGTAAAGTGCTTTCAGCAGGGAAGAAGAAAGTGACGGTACCTGCAGAAGAAGCGACGGCTAAATA
>G3BZQ8102F7PCT
GGTGAGTAACGCGTAAAGAACTTACCCTGCAGACAGGGATAACAGACGGAAACGACTGATAATACCTGATACAATTGCCAGCACGCATGTGCCCGGCAATGAAAAGTGATGCTGCAGGAGAGCTTTGCGTCCTATTAGCTTGTTGGTGAGGTAACGGCTCACCAAGGCGATGATAGGTAGCCGGCCTGAGAGGGTGAACGGCCACAAGGGGACTGAGATACGGCCCTTACTCCTACGGGAGGCAGCAGTGGGGAATATTGGACAATGGGGGCAACCCTGATCCAGCAATTCTGTGTGCACGAAGAAGGTTTTCGGATTGTAAAGTGCTTTCAGCAGGGAAGAAGAAAGTGACGGTACCTGCAGAAGAAGCGACGGCTAAATA
>G35JFLI02H89G8
GGTGAGTAACGCGTAAAGAACTTACCCTGCAGACAGGGATAACAGACGGAAACGACTGATAATACCTGATACAATTGCCAGCACGCATGTGCCCGGCAATGAAAAGTGATGCTGCAGGAGAGCTTTGCGTCCTATTAGCTTGTTGGTGAGGTAACGGCTCACCAAGGCGATGATAGGTAGCCGGCCTGAGAGGGTGAACGGCCACAAGGGGACTGAGATACGGCCCTTACTCCTACGGGAGGCAGCAGTGGGGAATATTGGACAATGGGGGCAACCCTGATCCAGCAATTCTGTGTGCACGAAGAAGGTTTTCGGATTGTAAAGTGCTTTCAGCAGGGAAGAAGAAAGTGACGGTACCTGCAGAAGAAGCGACGGCTAAATA
>G35JFLI02GH2QQ
GGTGAGTAACGCGTAAAGAACTTACCCTGCAGACAGGGATAACAGACGGAAACGACTGATAATACCTGATACAATTGCCAGCACGCATGTGCCCGGCAATGAAAAGTGATGCTGCAGGAGAGCTTTGCGTCCTATTAGCTTGTTGGTGAGGTAACGGCTCACCAAGGCGATGATAGGTAGCCGGCCTGAGAGGGTGAACGGCCACAAGGGGACTGAGATACGGCCCTTACTCCTACGGGAGGCAGCAGTGGGGAATATTGGACAATGGGGGCAACCCTGATCCAGCAATTCTGTGTGCACGAAGAAGGTTTTCGGATTGTAAAGTGCTTTCAGCAGGGAAGAAGAAAGTGACGGTACCTGCAGAAGAAGCGACGGCTAAATA
>G35JFLI02JNOCD
GGTGAGTAACGCGTAAAGAACTTACCCTGCAGACAGGGATAACAGACGGAAACGACTGATAATACCTGATACAATTGCCAGCACGCATGTGCCCGGCAATGAAAAGTGATGCTGCAGGAGAGCTTTGCGTCCTATTAGCTTGTTGGTGAGGTAACGGCTCACCAAGGCGATGATAGGTAGCCGGCCTGAGAGGGTGAACGGCCACAAGGGGACTGAGATACGGCCCTTACTCCTACGGGAGGCAGCAGTGGGGAATATTGGACAATGGGGGCAACCCTGATCCAGCAATTCTGTGTGCACGAAGAAGGTTTTCGGATTGTAAAGTGCTTTCAGCAGGGAAGAAGAAAGTGACGGTACCTGCAGAAGAAGCGACGGCTAAATA
>G35JFLI02H9S14
GGTGAGTAACGCGTAAAGAACTTACCCTGCAGACAGGGATAACAGACGGAAACGACTGATAATACCTGATACAATTGCCAGCACGCATGTGCCCGGCAATGAAAAGTGATGCTGCAGGAGAGCTTTGCGTCCTATTAGCTTGTTGGTGAGGTAACGGCTCACCAAGGCGATGATAGGTAGCCGGCCTGAGAGGGTGAACGGCCACAAGGGGACTGAGATACGGCCCTTACTCCTACGGGAGGCAGCAGTGGGGAATATTGGACAATGGGGGCAACCCTGATCCAGCAATTCTGTGTGCACGAAGAAGGTTTTCGGATTGTAAAGTGCTTTCAGCAGGGAAGAAGAAAGTGACGGTACCTGCAGAAGAAGCGACGGCTAAATA
>G35JFLI02G0HRV
GGTGAGTAACGCGTAAAGAACTTACCCTGCAGACAGGGATAACAGACGGAAACGACTGATAATACCTGATACAATTGCCAGCACGCATGTGCCCGGCAATGAAAAGTGATGCTGCAGGAGAGCTTTGCGTCCTATTAGCTTGTTGGTGAGGTAACGGCTCACCAAGGCGATGATAGGTAGCCGGCCTGAGAGGGTGAACGGCCACAAGGGGACTGAGATACGGCCCTTACTCCTACGGGAGGCAGCAGTGGGGAATATTGGACAATGGGGGCAACCCTGATCCAGCAATTCTGTGTGCACGAAGAAGGTTTTCGGATTGTAAAGTGCTTTCAGCAGGGAAGAAGAAAGTGACGGTACCTGCAGAAGAAGCGACGGCTAAATA
>G35JFLI02FJQZT
GGTGAGTAACGCGTAAAGAACTTACCCTGCAGACAGGGATAACAGACGGAAACGACTGATAATACCTGATACAATTGCCAGCACGCATGTGCCCGGCAATGAAAAGTGATGCTGCAGGAGAGCTTTGCGTCCTATTAGCTTGTTGGTGAGGTAACGGCTCACCAAGGCGATGATAGGTAGCCGGCCTGAGAGGGTGAACGGCCACAAGGGGACTGAGATACGGCCCTTACTCCTACGGGAGGCAGCAGTGGGGAATATTGGACAATGGGGGCAACCCTGATCCAGCAATTCTGTGTGCACGAAGAAGGTTTTCGGATTGTAAAGTGCTTTCAGCAGGGAAGAAGAAAGTGACGGTACCTGCAGAAGAAGCGACGGCTAAATA
>G35JFLI02IY5HW
GGTGAGTAACGCGTAAAGAACTTACCCTGCAGACAGGGATAACAGACGGAAACGACTGATAATACCTGATACAATTGCCAGCACGCATGTGCCCGGCAATGAAAAGTGATGCTGCAGGAGAGCTTTGCGTCCTATTAGCTTGTTGGTGAGGTAACGGCTCACCAAGGCGATGATAGGTAGCCGGCCTGAGAGGGTGAACGGCCACAAGGGGACTGAGATACGGCCCTTACTCCTACGGGAGGCAGCAGTGGGGAATATTGGACAATGGGGGCAACCCTGATCCAGCAATTCTGTGTGCACGAAGAAGGTTTTCGGATTGTAAAGTGCTTTCAGCAGGGAAGAAGAAAGTGACGGTACCTGCAGAAGAAGCGACGGCTAAATA
>G35JFLI02JDN1T
GGTGAGTAACGCGTAAAGAACTTACCCTGCAGACAGGGATAACAGACGGAAACGACTGATAATACCTGATACAATTGCCAGCACGCATGTGCCCGGCAATGAAAAGTGATGCTGCAGGAGAGCTTTGCGTCCTATTAGCTTGTTGGTGAGGTAACGGCTCACCAAGGCGATGATAGGTAGCCGGCCTGAGAGGGTGAACGGCCACAAGGGGACTGAGATACGGCCCTTACTCCTACGGGAGGCAGCAGTGGGGAATATTGGACAATGGGGGCAACCCTGATCCAGCAATTCTGTGTGCACGAAGAAGGTTTTCGGATTGTAAAGTGCTTTCAGCAGGGAAGAAGAAAGTGACGGTACCTGCAGAAGAAGCGACGGCTAAATA
>G35JFLI02ICKTS
GGTGAGTAACGCGTAAAGAACTTACCCTGCAGACAGGGATAACAGACGGAAACGACTGATAATACCTGATACAATTGCCAGCACGCATGTGCCCGGCAATGAAAAGTGATGCTGCAGGAGAGCTTTGCGTCCTATTAGCTTGTTGGTGAGGTAACGGCTCACCAAGGCGATGATAGGTAGCCGGCCTGAGAGGGTGAACGGCCACAAGGGGACTGAGATACGGCCCTTACTCCTACGGGAGGCAGCAGTGGGGAATATTGGACAATGGGGGCAACCCTGATCCAGCAATTCTGTGTGCACGAAGAAGGTTTTCGGATTGTAAAGTGCTTTCAGCAGGGAAGAAGAAAGTGACGGTACCTGCAGAAGAAGCGACGGCTAAATA
>G35JFLI02GUXOC
GGTGAGTAACGCGTAAAGAACTTACCCTGCAGACAGGGATAACAGACGGAAACGACTGATAATACCTGATACAATTGCCAGCACGCATGTGCCCGGCAATGAAAAGTGATGCTGCAGGAGAGCTTTGCGTCCTATTAGCTTGTTGGTGAGGTAACGGCTCACCAAGGCGATGATAGGTAGCCGGCCTGAGAGGGTGAACGGCCACAAGGGGACTGAGATACGGCCCTTACTCCTACGGGAGGCAGCAGTGGGGAATATTGGACAATGGGGGCAACCCTGATCCAGCAATTCTGTGTGCACGAAGAAGGTTTTCGGATTGTAAAGTGCTTTCAGCAGGGAAGAAGAAAGTGACGGTACCTGCAGAAGAAGCGACGGCTAAATA
>GV2UCFN02HDJ9P
GGTGAGTAACGCGTAAAGAACTTACCCTGCAGACAGGGATAACAGACGGAAACGACTGATAATACCTGATACAATTGCCAGCACGCATGTGCCCGGCAATGAAAAGTGATGCTGCAGGAGAGCTTTGCGTCCTATTAGCTTGTTGGTGAGGTAACGGCTCACCAAGGCGATGATAGGTAGCCGGCCTGAGAGGGTGAACGGCCACAAGGGGACTGAGATACGGCCCTTACTCCTACGGGAGGCAGCAGTGGGGAATATTGGACAATGGGGGCAACCCTGATCCAGCAATTCTGTGTGCACGAAGAAGGTTTTCGGATTGTAAAGTGCTTTCAGCAGGGAAGAAGAAAGTGACGGTACCTGCAGAAGAAGCGACGGCTAAATA
>GV2UCFN02HRI4F
GGTGAGTAACGCGTAAAGAACTTACCCTGCAGACAGGGATAACAGACGGAAACGACTGATAATACCTGATACAATTGCCAGCACGCATGTGCCCGGCAATGAAAAGTGATGCTGCAGGAGAGCTTTGCGTCCTATTAGCTTGTTGGTGAGGTAACGGCTCACCAAGGCGATGATAGGTAGCCGGCCTGAGAGGGTGAACGGCCACAAGGGGACTGAGATACGGCCCTTACTCCTACGGGAGGCAGCAGTGGGGAATATTGGACAATGGGGGCAACCCTGATCCAGCAATTCTGTGTGCACGAAGAAGGTTTTCGGATTGTAAAGTGCTTTCAGCAGGGAAGAAGAAAGTGACGGTACCTGCAGAAGAAGCGACGGCTAAATA
>GV2UCFN02FQNJQ
GGTGAGTAACGCGTAAAGAACTTACCCTGCAGACAGGGATAACAGACGGAAACGACTGATAATACCTGATACAATTGCCAGCACGCATGTGCCCGGCAATGAAAAGTGATGCTGCAGGAGAGCTTTGCGTCCTATTAGCTTGTTGGTGAGGTAACGGCTCACCAAGGCGATGATAGGTAGCCGGCCTGAGAGGGTGAACGGCCACAAGGGGACTGAGATACGGCCCTTACTCCTACGGGAGGCAGCAGTGGGGAATATTGGACAATGGGGGCAACCCTGATCCAGCAATTCTGTGTGCACGAAGAAGGTTTTCGGATTGTAAAGTGCTTTCAGCAGGGAAGAAGAAAGTGACGGTACCTGCAGAAGAAGCGACGGCTAAATA
>GV2UCFN02JTNTL
GGTGAGTAACGCGTAAAGAACTTACCCTGCAGACAGGGATAACAGACGGAAACGACTGATAATACCTGATACAATTGCCAGCACGCATGTGCCCGGCAATGAAAAGTGATGCTGCAGGAGAGCTTTGCGTCCTATTAGCTTGTTGGTGAGGTAACGGCTCACCAAGGCGATGATAGGTAGCCGGCCTGAGAGGGTGAACGGCCACAAGGGGACTGAGATACGGCCCTTACTCCTACGGGAGGCAGCAGTGGGGAATATTGGACAATGGGGGCAACCCTGATCCAGCAATTCTGTGTGCACGAAGAAGGTTTTCGGATTGTAAAGTGCTTTCAGCAGGGAAGAAGAAAGTGACGGTACCTGCAGAAGAAGCGACGGCTAAATA
>GV2UCFN02H5MB2
GGTGAGTAACGCGTAAAGAACTTACCCTGCAGACAGGGATAACAGACGGAAACGACTGATAATACCTGATACAATTGCCAGCACGCATGTGCCCGGCAATGAAAAGTGATGCTGCAGGAGAGCTTTGCGTCCTATTAGCTTGTTGGTGAGGTAACGGCTCACCAAGGCGATGATAGGTAGCCGGCCTGAGAGGGTGAACGGCCACAAGGGGACTGAGATACGGCCCTTACTCCTACGGGAGGCAGCAGTGGGGAATATTGGACAATGGGGGCAACCCTGATCCAGCAATTCTGTGTGCACGAAGAAGGTTTTCGGATTGTAAAGTGCTTTCAGCAGGGAAGAAGAAAGTGACGGTACCTGCAGAAGAAGCGACGGCTAAATA
>GV2UCFN02J1BU8
GGTGAGTAACGCGTAAAGAACTTACCCTGCAGACAGGGATAACAGACGGAAACGACTGATAATACCTGATACAATTGCCAGCACGCATGTGCCCGGCAATGAAAAGTGATGCTGCAGGAGAGCTTTGCGTCCTATTAGCTTGTTGGTGAGGTAACGGCTCACCAAGGCGATGATAGGTAGCCGGCCTGAGAGGGTGAACGGCCACAAGGGGACTGAGATACGGCCCTTACTCCTACGGGAGGCAGCAGTGGGGAATATTGGACAATGGGGGCAACCCTGATCCAGCAATTCTGTGTGCACGAAGAAGGTTTTCGGATTGTAAAGTGCTTTCAGCAGGGAAGAAGAAAGTGACGGTACCTGCAGAAGAAGCGACGGCTAAATA
>GV2UCFN02G7H65
GGTGAGTAACGCGTAAAGAACTTACCCTGCAGACAGGGATAACAGACGGAAACGACTGATAATACCTGATACAATTGCCAGCACGCATGTGCCCGGCAATGAAAAGTGATGCTGCAGGAGAGCTTTGCGTCCTATTAGCTTGTTGGTGAGGTAACGGCTCACCAAGGCGATGATAGGTAGCCGGCCTGAGAGGGTGAACGGCCACAAGGGGACTGAGATACGGCCCTTACTCCTACGGGAGGCAGCAGTGGGGAATATTGGACAATGGGGGCAACCCTGATCCAGCAATTCTGTGTGCACGAAGAAGGTTTTCGGATTGTAAAGTGCTTTCAGCAGGGAAGAAGAAAGTGACGGTACCTGCAGAAGAAGCGACGGCTAAATA
>GV2UCFN02HOC2T
GGTGAGTAACGCGTAAAGAACTTACCCTGCAGACAGGGATAACAGACGGAAACGACTGATAATACCTGATACAATTGCCAGCACGCATGTGCCCGGCAATGAAAAGTGATGCTGCAGGAGAGCTTTGCGTCCTATTAGCTTGTTGGTGAGGTAACGGCTCACCAAGGCGATGATAGGTAGCCGGCCTGAGAGGGTGAACGGCCACAAGGGGACTGAGATACGGCCCTTACTCCTACGGGAGGCAGCAGTGGGGAATATTGGACAATGGGGGCAACCCTGATCCAGCAATTCTGTGTGCACGAAGAAGGTTTTCGGATTGTAAAGTGCTTTCAGCAGGGAAGAAGAAAGTGACGGTACCTGCAGAAGAAGCGACGGCTAAATA
>GV2UCFN02GNVJE
GGTGAGTAACGCGTAAAGAACTTACCCTGCAGACAGGGATAACAGACGGAAACGACTGATAATACCTGATACAATTGCCAGCACGCATGTGCCCGGCAATGAAAAGTGATGCTGCAGGAGAGCTTTGCGTCCTATTAGCTTGTTGGTGAGGTAACGGCTCACCAAGGCGATGATAGGTAGCCGGCCTGAGAGGGTGAACGGCCACAAGGGGACTGAGATACGGCCCTTACTCCTACGGGAGGCAGCAGTGGGGAATATTGGACAATGGGGGCAACCCTGATCCAGCAATTCTGTGTGCACGAAGAAGGTTTTCGGATTGTAAAGTGCTTTCAGCAGGGAAGAAGAAAGTGACGGTACCTGCAGAAGAAGCGACGGCTAAATA
>GV2UCFN02GKQ5D
GGTGAGTAACGCGTAAAGAACTTACCCTGCAGACAGGGATAACAGACGGAAACGACTGATAATACCTGATACAATTGCCAGCACGCATGTGCCCGGCAATGAAAAGTGATGCTGCAGGAGAGCTTTGCGTCCTATTAGCTTGTTGGTGAGGTAACGGCTCACCAAGGCGATGATAGGTAGCCGGCCTGAGAGGGTGAACGGCCACAAGGGGACTGAGATACGGCCCTTACTCCTACGGGAGGCAGCAGTGGGGAATATTGGACAATGGGGGCAACCCTGATCCAGCAATTCTGTGTGCACGAAGAAGGTTTTCGGATTGTAAAGTGCTTTCAGCAGGGAAGAAGAAAGTGACGGTACCTGCAGAAGAAGCGACGGCTAAATA
>GV2UCFN02H63KH
GGTGAGTAACGCGTAAAGAACTTACCCTGCAGACAGGGATAACAGACGGAAACGACTGATAATACCTGATACAATTGCCAGCACGCATGTGCCCGGCAATGAAAAGTGATGCTGCAGGAGAGCTTTGCGTCCTATTAGCTTGTTGGTGAGGTAACGGCTCACCAAGGCGATGATAGGTAGCCGGCCTGAGAGGGTGAACGGCCACAAGGGGACTGAGATACGGCCCTTACTCCTACGGGAGGCAGCAGTGGGGAATATTGGACAATGGGGGCAACCCTGATCCAGCAATTCTGTGTGCACGAAGAAGGTTTTCGGATTGTAAAGTGCTTTCAGCAGGGAAGAAGAAAGTGACGGTACCTGCAGAAGAAGCGACGGCTAAATA
>GV2UCFN02FGXU0
GGTGAGTAACGCGTAAAGAACTTACCCTGCAGACAGGGATAACAGACGGAAACGACTGATAATACCTGATACAATTGCCAGCACGCATGTGCCCGGCAATGAAAAGTGATGCTGCAGGAGAGCTTTGCGTCCTATTAGCTTGTTGGTGAGGTAACGGCTCACCAAGGCGATGATAGGTAGCCGGCCTGAGAGGGTGAACGGCCACAAGGGGACTGAGATACGGCCCTTACTCCTACGGGAGGCAGCAGTGGGGAATATTGGACAATGGGGGCAACCCTGATCCAGCAATTCTGTGTGCACGAAGAAGGTTTTCGGATTGTAAAGTGCTTTCAGCAGGGAAGAAGAAAGTGACGGTACCTGCAGAAGAAGCGACGGCTAAATA
>GV2UCFN02FTTN2
GGTGAGTAACGCGTAAAGAACTTACCCTGCAGACAGGGATAACAGACGGAAACGACTGATAATACCTGATACAATTGCCAGCACGCATGTGCCCGGCAATGAAAAGTGATGCTGCAGGAGAGCTTTGCGTCCTATTAGCTTGTTGGTGAGGTAACGGCTCACCAAGGCGATGATAGGTAGCCGGCCTGAGAGGGTGAACGGCCACAAGGGGACTGAGATACGGCCCTTACTCCTACGGGAGGCAGCAGTGGGGAATATTGGACAATGGGGGCAACCCTGATCCAGCAATTCTGTGTGCACGAAGAAGGTTTTCGGATTGTAAAGTGCTTTCAGCAGGGAAGAAGAAAGTGACGGTACCTGCAGAAGAAGCGACGGCTAAATA
>GV2UCFN02IBY60
GGTGAGTAACGCGTAAAGAACTTACCCTGCAGACAGGGATAACAGACGGAAACGACTGATAATACCTGATACAATTGCCAGCACGCATGTGCCCGGCAATGAAAAGTGATGCTGCAGGAGAGCTTTGCGTCCTATTAGCTTGTTGGTGAGGTAACGGCTCACCAAGGCGATGATAGGTAGCCGGCCTGAGAGGGTGAACGGCCACAAGGGGACTGAGATACGGCCCTTACTCCTACGGGAGGCAGCAGTGGGGAATATTGGACAATGGGGGCAACCCTGATCCAGCAATTCTGTGTGCACGAAGAAGGTTTTCGGATTGTAAAGTGCTTTCAGCAGGGAAGAAGAAAGTGACGGTACCTGCAGAAGAAGCGACGGCTAAATA
>G3BZQ8102H4KKI
GGTGAGTAACGCGTAAAGAACTTACCCTGCAGACAGGGATAACAGACGGAAACGACTGATAATACCTGATACAATTGCCAGCACGCATGTGCCCGGCAATGAAAAGTGATGCTGCAGGAGAGCTTTGCGTCCTATTAGCTTGTTGGTGAGGTAACGGCTCACCAAGGCGATGATAGGTAGCCGGCCTGAGAGGGTGAACGGCCACAAGGGGACTGAGATACGGCCCTTACTCCTACGGGAGGCAGCAGTGGGGAATATTGGACAATGGGGGCAACCCTGATCCAGCAATTCTGTGTGCACGAAGAAGGTTTTCGGATTGTAAAGTGCTTTCAGCAGGGAAGAAGAAAGTGACGGTACCTGCAGAAGAAGCGACGGCTAAATA
>G3BZQ8102G9QQ2
GGTGAGTAACGCGTAAAGAACTTACCCTGCAGACAGGGATAACAGACGGAAACGACTGATAATACCTGATACAATTGCCAGCACGCATGTGCCCGGCAATGAAAAGTGATGCTGCAGGAGAGCTTTGCGTCCTATTAGCTTGTTGGTGAGGTAACGGCTCACCAAGGCGATGATAGGTAGCCGGCCTGAGAGGGTGAACGGCCACAAGGGGACTGAGATACGGCCCTTACTCCTACGGGAGGCAGCAGTGGGGAATATTGGACAATGGGGGCAACCCTGATCCAGCAATTCTGTGTGCACGAAGAAGGTTTTCGGATTGTAAAGTGCTTTCAGCAGGGAAGAAGAAAGTGACGGTACCTGCAGAAGAAGCGACGGCTAAATA
>G3BZQ8102GPHV2
GGTGAGTAACGCGTAAAGAACTTACCCTGCAGACAGGGATAACAGACGGAAACGACTGATAATACCTGATACAATTGCCAGCACGCATGTGCCCGGCAATGAAAAGTGATGCTGCAGGAGAGCTTTGCGTCCTATTAGCTTGTTGGTGAGGTAACGGCTCACCAAGGCGATGATAGGTAGCCGGCCTGAGAGGGTGAACGGCCACAAGGGGACTGAGATACGGCCCTTACTCCTACGGGAGGCAGCAGTGGGGAATATTGGACAATGGGGGCAACCCTGATCCAGCAATTCTGTGTGCACGAAGAAGGTTTTCGGATTGTAAAGTGCTTTCAGCAGGGAAGAAGAAAGTGACGGTACCTGCAGAAGAAGCGACGGCTAAATA
>G35JFLI02H72Z2
GGTGAGTAACGCGTAAAGAACTTACCCTGCAGACAGGGATAACAGACGGAAACGACTGATAATACCTGATACAATTGCCAGCACGCATGTGCCCGGCAATGAAAAGTGATGCTGCAGGAGAGCTTTGCGTCCTATTAGCTTGTTGGTGAGGTAACGGCTCACCAAGGCGATGATAGGTAGCCGGCCTGAGAGGGTGAACGGCCACAAGGGGACTGAGATACGGCCCTTACTCCTACGGGAGGCAGCAGTGGGGAATATTGGACAATGGGGGCAACCCTGATCCAGCAATTCTGTGTGCACGAAGAAGGTTTTCGGATTGTAAAGTGCTTTCAGCAGGGAAGAAGAAAGTGACGGTACCTGCAGAAGAAGCGACGGCTAAATA
>G35JFLI02HYNNS
GGTGAGTAACGCGTAAAGAACTTACCCTGCAGACAGGGATAACAGACGGAAACGACTGATAATACCTGATACAATTGCCAGCACGCATGTGCCCGGCAATGAAAAGTGATGCTGCAGGAGAGCTTTGCGTCCTATTAGCTTGTTGGTGAGGTAACGGCTCACCAAGGCGATGATAGGTAGCCGGCCTGAGAGGGTGAACGGCCACAAGGGGACTGAGATACGGCCCTTACTCCTACGGGAGGCAGCAGTGGGGAATATTGGACAATGGGGGCAACCCTGATCCAGCAATTCTGTGTGCACGAAGAAGGTTTTCGGATTGTAAAGTGCTTTCAGCAGGGAAGAAGAAAGTGACGGTACCTGCAGAAGAAGCGACGGCTAAATA
>G35JFLI02HFBJL
GGTGAGTAACGCGTAAAGAACTTACCCTGCAGACAGGGATAACAGACGGAAACGACTGATAATACCTGATACAATTGCCAGCACGCATGTGCCCGGCAATGAAAAGTGATGCTGCAGGAGAGCTTTGCGTCCTATTAGCTTGTTGGTGAGGTAACGGCTCACCAAGGCGATGATAGGTAGCCGGCCTGAGAGGGTGAACGGCCACAAGGGGACTGAGATACGGCCCTTACTCCTACGGGAGGCAGCAGTGGGGAATATTGGACAATGGGGGCAACCCTGATCCAGCAATTCTGTGTGCACGAAGAAGGTTTTCGGATTGTAAAGTGCTTTCAGCAGGGAAGAAGAAAGTGACGGTACCTGCAGAAGAAGCGACGGCTAAATA
>G35JFLI02HFS48
GGTGAGTAACGCGTAAAGAACTTACCCTGCAGACAGGGATAACAGACGGAAACGACTGATAATACCTGATACAATTGCCAGCACGCATGTGCCCGGCAATGAAAAGTGATGCTGCAGGAGAGCTTTGCGTCCTATTAGCTTGTTGGTGAGGTAACGGCTCACCAAGGCGATGATAGGTAGCCGGCCTGAGAGGGTGAACGGCCACAAGGGGACTGAGATACGGCCCTTACTCCTACGGGAGGCAGCAGTGGGGAATATTGGACAATGGGGGCAACCCTGATCCAGCAATTCTGTGTGCACGAAGAAGGTTTTCGGATTGTAAAGTGCTTTCAGCAGGGAAGAAGAAAGTGACGGTACCTGCAGAAGAAGCGACGGCTAAATA
>G35JFLI02JN9X4
GGTGAGTAACGCGTAAAGAACTTACCCTGCAGACAGGGATAACAGACGGAAACGACTGATAATACCTGATACAATTGCCAGCACGCATGTGCCCGGCAATGAAAAGTGATGCTGCAGGAGAGCTTTGCGTCCTATTAGCTTGTTGGTGAGGTAACGGCTCACCAAGGCGATGATAGGTAGCCGGCCTGAGAGGGTGAACGGCCACAAGGGGACTGAGATACGGCCCTTACTCCTACGGGAGGCAGCAGTGGGGAATATTGGACAATGGGGGCAACCCTGATCCAGCAATTCTGTGTGCACGAAGAAGGTTTTCGGATTGTAAAGTGCTTTCAGCAGGGAAGAAGAAAGTGACGGTACCTGCAGAAGAAGCGACGGCTAAATA
>G35JFLI02HJBFO
GGTGAGTAACGCGTAAAGAACTTACCCTGCAGACAGGGATAACAGACGGAAACGACTGATAATACCTGATACAATTGCCAGCACGCATGTGCCCGGCAATGAAAAGTGATGCTGCAGGAGAGCTTTGCGTCCTATTAGCTTGTTGGTGAGGTAACGGCTCACCAAGGCGATGATAGGTAGCCGGCCTGAGAGGGTGAACGGCCACAAGGGGACTGAGATACGGCCCTTACTCCTACGGGAGGCAGCAGTGGGGAATATTGGACAATGGGGGCAACCCTGATCCAGCAATTCTGTGTGCACGAAGAAGGTTTTCGGATTGTAAAGTGCTTTCAGCAGGGAAGAAGAAAGTGACGGTACCTGCAGAAGAAGCGACGGCTAAATA
>G35JFLI02F5RRH
GGTGAGTAACGCGTAAAGAACTTACCCTGCAGACAGGGATAACAGACGGAAACGACTGATAATACCTGATACAATTGCCAGCACGCATGTGCCCGGCAATGAAAAGTGATGCTGCAGGAGAGCTTTGCGTCCTATTAGCTTGTTGGTGAGGTAACGGCTCACCAAGGCGATGATAGGTAGCCGGCCTGAGAGGGTGAACGGCCACAAGGGGACTGAGATACGGCCCTTACTCCTACGGGAGGCAGCAGTGGGGAATATTGGACAATGGGGGCAACCCTGATCCAGCAATTCTGTGTGCACGAAGAAGGTTTTCGGATTGTAAAGTGCTTTCAGCAGGGAAGAAGAAAGTGACGGTACCTGCAGAAGAAGCGACGGCTAAATA
>G35JFLI02HLSGV
GGTGAGTAACGCGTAAAGAACTTACCCTGCAGACAGGGATAACAGACGGAAACGACTGATAATACCTGATACAATTGCCAGCACGCATGTGCCCGGCAATGAAAAGTGATGCTGCAGGAGAGCTTTGCGTCCTATTAGCTTGTTGGTGAGGTAACGGCTCACCAAGGCGATGATAGGTAGCCGGCCTGAGAGGGTGAACGGCCACAAGGGGACTGAGATACGGCCCTTACTCCTACGGGAGGCAGCAGTGGGGAATATTGGACAATGGGGGCAACCCTGATCCAGCAATTCTGTGTGCACGAAGAAGGTTTTCGGATTGTAAAGTGCTTTCAGCAGGGAAGAAGAAAGTGACGGTACCTGCAGAAGAAGCGACGGCTAAATA
>G35JFLI02IZY3G
GGTGAGTAACGCGTAAAGAACTTACCCTGCAGACAGGGATAACAGACGGAAACGACTGATAATACCTGATACAATTGCCAGCACGCATGTGCCCGGCAATGAAAAGTGATGCTGCAGGAGAGCTTTGCGTCCTATTAGCTTGTTGGTGAGGTAACGGCTCACCAAGGCGATGATAGGTAGCCGGCCTGAGAGGGTGAACGGCCACAAGGGGACTGAGATACGGCCCTTACTCCTACGGGAGGCAGCAGTGGGGAATATTGGACAATGGGGGCAACCCTGATCCAGCAATTCTGTGTGCACGAAGAAGGTTTTCGGATTGTAAAGTGCTTTCAGCAGGGAAGAAGAAAGTGACGGTACCTGCAGAAGAAGCGACGGCTAAATA
>G35JFLI02IV4LD
GGTGAGTAACGCGTAAAGAACTTACCCTGCAGACAGGGATAACAGACGGAAACGACTGATAATACCTGATACAATTGCCAGCACGCATGTGCCCGGCAATGAAAAGTGATGCTGCAGGAGAGCTTTGCGTCCTATTAGCTTGTTGGTGAGGTAACGGCTCACCAAGGCGATGATAGGTAGCCGGCCTGAGAGGGTGAACGGCCACAAGGGGACTGAGATACGGCCCTTACTCCTACGGGAGGCAGCAGTGGGGAATATTGGACAATGGGGGCAACCCTGATCCAGCAATTCTGTGTGCACGAAGAAGGTTTTCGGATTGTAAAGTGCTTTCAGCAGGGAAGAAGAAAGTGACGGTACCTGCAGAAGAAGCGACGGCTAAATA
>G35JFLI02GD4A0
GGTGAGTAACGCGTAAAGAACTTACCCTGCAGACAGGGATAACAGACGGAAACGACTGATAATACCTGATACAATTGCCAGCACGCATGTGCCCGGCAATGAAAAGTGATGCTGCAGGAGAGCTTTGCGTCCTATTAGCTTGTTGGTGAGGTAACGGCTCACCAAGGCGATGATAGGTAGCCGGCCTGAGAGGGTGAACGGCCACAAGGGGACTGAGATACGGCCCTTACTCCTACGGGAGGCAGCAGTGGGGAATATTGGACAATGGGGGCAACCCTGATCCAGCAATTCTGTGTGCACGAAGAAGGTTTTCGGATTGTAAAGTGCTTTCAGCAGGGAAGAAGAAAGTGACGGTACCTGCAGAAGAAGCGACGGCTAAATA
>G35JFLI02FRC20
GGTGAGTAACGCGTAAAGAACTTACCCTGCAGACAGGGATAACAGACGGAAACGACTGATAATACCTGATACAATTGCCAGCACGCATGTGCCCGGCAATGAAAAGTGATGCTGCAGGAGAGCTTTGCGTCCTATTAGCTTGTTGGTGAGGTAACGGCTCACCAAGGCGATGATAGGTAGCCGGCCTGAGAGGGTGAACGGCCACAAGGGGACTGAGATACGGCCCTTACTCCTACGGGAGGCAGCAGTGGGGAATATTGGACAATGGGGGCAACCCTGATCCAGCAATTCTGTGTGCACGAAGAAGGTTTTCGGATTGTAAAGTGCTTTCAGCAGGGAAGAAGAAAGTGACGGTACCTGCAGAAGAAGCGACGGCTAAATA
>G35JFLI02F2H7E
GGTGAGTAACGCGTAAAGAACTTACCCTGCAGACAGGGATAACAGACGGAAACGACTGATAATACCTGATACAATTGCCAGCACGCATGTGCCCGGCAATGAAAAGTGATGCTGCAGGAGAGCTTTGCGTCCTATTAGCTTGTTGGTGAGGTAACGGCTCACCAAGGCGATGATAGGTAGCCGGCCTGAGAGGGTGAACGGCCACAAGGGGACTGAGATACGGCCCTTACTCCTACGGGAGGCAGCAGTGGGGAATATTGGACAATGGGGGCAACCCTGATCCAGCAATTCTGTGTGCACGAAGAAGGTTTTCGGATTGTAAAGTGCTTTCAGCAGGGAAGAAGAAAGTGACGGTACCTGCAGAAGAAGCGACGGCTAAATA
>G35JFLI02IGV8I
GGTGAGTAACGCGTAAAGAACTTACCCTGCAGACAGGGATAACAGACGGAAACGACTGATAATACCTGATACAATTGCCAGCACGCATGTGCCCGGCAATGAAAAGTGATGCTGCAGGAGAGCTTTGCGTCCTATTAGCTTGTTGGTGAGGTAACGGCTCACCAAGGCGATGATAGGTAGCCGGCCTGAGAGGGTGAACGGCCACAAGGGGACTGAGATACGGCCCTTACTCCTACGGGAGGCAGCAGTGGGGAATATTGGACAATGGGGGCAACCCTGATCCAGCAATTCTGTGTGCACGAAGAAGGTTTTCGGATTGTAAAGTGCTTTCAGCAGGGAAGAAGAAAGTGACGGTACCTGCAGAAGAAGCGACGGCTAAATA
>G35JFLI02H8YG5
GGTGAGTAACGCGTAAAGAACTTACCCTGCAGACAGGGATAACAGACGGAAACGACTGATAATACCTGATACAATTGCCAGCACGCATGTGCCCGGCAATGAAAAGTGATGCTGCAGGAGAGCTTTGCGTCCTATTAGCTTGTTGGTGAGGTAACGGCTCACCAAGGCGATGATAGGTAGCCGGCCTGAGAGGGTGAACGGCCACAAGGGGACTGAGATACGGCCCTTACTCCTACGGGAGGCAGCAGTGGGGAATATTGGACAATGGGGGCAACCCTGATCCAGCAATTCTGTGTGCACGAAGAAGGTTTTCGGATTGTAAAGTGCTTTCAGCAGGGAAGAAGAAAGTGACGGTACCTGCAGAAGAAGCGACGGCTAAATA
>G35JFLI02I4MDI
GGTGAGTAACGCGTAAAGAACTTACCCTGCAGACAGGGATAACAGACGGAAACGACTGATAATACCTGATACAATTGCCAGCACGCATGTGCCCGGCAATGAAAAGTGATGCTGCAGGAGAGCTTTGCGTCCTATTAGCTTGTTGGTGAGGTAACGGCTCACCAAGGCGATGATAGGTAGCCGGCCTGAGAGGGTGAACGGCCACAAGGGGACTGAGATACGGCCCTTACTCCTACGGGAGGCAGCAGTGGGGAATATTGGACAATGGGGGCAACCCTGATCCAGCAATTCTGTGTGCACGAAGAAGGTTTTCGGATTGTAAAGTGCTTTCAGCAGGGAAGAAGAAAGTGACGGTACCTGCAGAAGAAGCGACGGCTAAATA
>G35JFLI02IMQK9
GGTGAGTAACGCGTAAAGAACTTACCCTGCAGACAGGGATAACAGACGGAAACGACTGATAATACCTGATACAATTGCCAGCACGCATGTGCCCGGCAATGAAAAGTGATGCTGCAGGAGAGCTTTGCGTCCTATTAGCTTGTTGGTGAGGTAACGGCTCACCAAGGCGATGATAGGTAGCCGGCCTGAGAGGGTGAACGGCCACAAGGGGACTGAGATACGGCCCTTACTCCTACGGGAGGCAGCAGTGGGGAATATTGGACAATGGGGGCAACCCTGATCCAGCAATTCTGTGTGCACGAAGAAGGTTTTCGGATTGTAAAGTGCTTTCAGCAGGGAAGAAGAAAGTGACGGTACCTGCAGAAGAAGCGACGGCTAAATA
