# Supplementary material for: Investigation of the Effect of Type 2 Diabetes Mellitus on Subgingival Plaque Microbiota by High-Throughput 16S rDNA Pyrosequencing
Source: PLoS One. 2013 Apr 22;8(4):e61516. doi: 10.1371/journal.pone.0061516 (PMC3632544; doi:10.1371/journal.pone.0061516)
Supplement: File S1 — FASTA-format sequences for all the OTUs. Sequences for each OTU are provided in a FASTA-format file. (ZIP) [file pone.0061516.s004.zip › OTU.allseq/Otu0070.fasta]

>GV2UCFN02H7PUN
GGTGAGTAATGTATGAGTAACCTGCCTTTATCTACGGGATAACATTTGGAAACAAGTGCTAATACGGTATAAGACCACAGCACCGCATGGTGCAGGGGTAAAAGATTTATCGGATAGAGATGGACTCATATCCCATTAGCTAGTTGGTGAGATAACAGCTCACCAAGGCGACGATGGGTAGCCGAGCTGAGAGGCTGATCGGCCACATTGGAACTGAAACACGGTCCAGACTCCTACGGGAGGCAGCAGTGGGGAATATTGGGCAATGGAGGCAACTCTGACCCAGCAATGCCGCGTGAGCGATGAAGGTCGTTGATTGTAAAGCTCTTTTCCTAGGAACGAACAAAATGACGGTACCTAGGGAATAAGCCCCGGCTAACTA
>GV2UCFN02JF64R
GGTGAGTAATGTATGAGTAACCTGCCTTTATCTACGGGATAACATTTGGAAACAAGTGCTAATACGGTATAAGACCACAGCACCGCATGGTGCAGGGGTAAAAGATTTATCGGATAGAGATGGACTCATATCCCATTAGCTAGTTGGTGAGATAACAGCTCACCAAGGCGACGATGGGTAGCCGAGCTGAGAGGCTGATCGGCCACATTGGAACTGAAACACGGTCCAGACTCCTACGGGAGGCAGCAGTGGGGAATATTGGGCAATGGAGGCAACTCTGACCCAGCAATGCCGCGTGAGCGATGAAGGTCGTTGATTGTAAAGCTCTTTTCCTAGGAACGAACAAAATGACGGTACCTAGGGAATAAGCCCCGGCTAACTA
>GV2UCFN02HLIVL
GGTGAGTAATGTATGAGTAACCTGCCTTTATCTACGGGATAACATTTGGAAACAAGTGCTAATACGGTATAAGACCACAGCACCGCATGGTGCAGGGGTAAAAGATTTATCGGATAGAGATGGACTCATATCCCATTAGCTAGTTGGTGAGATAACAGCTCACCAAGGCGACGATGGGTAGCCGAGCTGAGAGGCTGATCGGCCACATTGGAACTGAAACACGGTCCAGACTCCTACGGGAGGCAGCAGTGGGGAATATTGGGCAATGGAGGCAACTCTGACCCAGCAATGCCGCGTGAGCGATGAAGGTCGTTGATTGTAAAGCTCTTTTCCTAGGAACGAACAAAATGACGGTACCTAGGGAATAAGCCCCGGCTAACTA
>GV2UCFN02GQP4F
GGTGAGTAATGTATGAGTAACCTGCCTTTATCTACGGGATAACATTTGGAAACAAGTGCTAATACGGTATAAGACCACAGCACCGCATGGTGCAGGGGTAAAAGATTTATCGGATAGAGATGGACTCATATCCCATTAGCTAGTTGGTGAGATAACAGCTCACCAAGGCGACGATGGGTAGCCGAGCTGAGAGGCTGATCGGCCACATTGGAACTGAAACACGGTCCAGACTCCTACGGGAGGCAGCAGTGGGGAATATTGGGCAATGGAGGCAACTCTGACCCAGCAATGCCGCGTGAGCGATGAAGGTCGTTGATTGTAAAGCTCTTTTCCTAGGAACGAACAAAATGACGGTACCTAGGGAATAAGCCCCGGCTAACTA
>GV2UCFN02GVL2U
GGTGAGTAATGTATGAGTAACCTGCCTTTATCTACGGGATAACATTTGGAAACAAGTGCTAATACGGTATAAGACCACAGCACCGCATGGTGCAGGGGTAAAAGATTTATCGGATAGAGATGGACTCATATCCCATTAGCTAGTTGGTGAGATAACAGCTCACCAAGGCGACGATGGGTAGCCGAGCTGAGAGGCTGATCGGCCACATTGGAACTGAAACACGGTCCAGACTCCTACGGGAGGCAGCAGTGGGGAATATTGGGCAATGGAGGCAACTCTGACCCAGCAATGCCGCGTGAGCGATGAAGGTCGTTGATTGTAAAGCTCTTTTCCTAGGAACGAACAAAATGACGGTACCTAGGGAATAAGCCCCGGCTAACTA
>GV2UCFN02G2RV6
GGTGAGTAATGTATGAGTAACCTGCCTTTATCTACGGGATAACATTTGGAAACAAGTGCTAATACGGTATAAGACCACAGCACCGCATGGTGCAGGGGTAAAAGATTTATCGGATAGAGATGGACTCATATCCCATTAGCTAGTTGGTGAGATAACAGCTCACCAAGGCGACGATGGGTAGCCGAGCTGAGAGGCTGATCGGCCACATTGGAACTGAAACACGGTCCAGACTCCTACGGGAGGCAGCAGTGGGGAATATTGGGCAATGGAGGCAACTCTGACCCAGCAATGCCGCGTGAGCGATGAAGGTCGTTGATTGTAAAGCTCTTTTCCTAGGAACGAACAAAATGACGGTACCTAGGGAATAAGCCCCGGCTAACTA
>GV2UCFN02IKKC7
GGTGAGTAATGTATGAGTAACCTGCCTTTATCTACGGGATAACATTTGGAAACAAGTGCTAATACGGTATAAGACCACAGCACCGCATGGTGCAGGGGTAAAAGATTTATCGGATAGAGATGGACTCATATCCCATTAGCTAGTTGGTGAGATAACAGCTCACCAAGGCGACGATGGGTAGCCGAGCTGAGAGGCTGATCGGCCACATTGGAACTGAAACACGGTCCAGACTCCTACGGGAGGCAGCAGTGGGGAATATTGGGCAATGGAGGCAACTCTGACCCAGCAATGCCGCGTGAGCGATGAAGGTCGTTGATTGTAAAGCTCTTTTCCTAGGAACGAACAAAATGACGGTACCTAGGGAATAAGCCCCGGCTAACTA
>GV2UCFN02GTMZN
GGTGAGTAATGTATGAGTAACCTGCCTTTATCTACGGGATAACATTTGGAAACAAGTGCTAATACGGTATAAGACCACAGCACCGCATGGTGCAGGGGTAAAAGATTTATCGGATAGAGATGGACTCATATCCCATTAGCTAGTTGGTGAGATAACAGCTCACCAAGGCGACGATGGGTAGCCGAGCTGAGAGGCTGATCGGCCACATTGGAACTGAAACACGGTCCAGACTCCTACGGGAGGCAGCAGTGGGGAATATTGGGCAATGGAGGCAACTCTGACCCAGCAATGCCGCGTGAGCGATGAAGGTCGTTGATTGTAAAGCTCTTTTCCTAGGAACGAACAAAATGACGGTACCTAGGGAATAAGCCCCGGCTAACTA
>GV2UCFN02FMX6E
GGTGAGTAATGTATGAGTAACCTGCCTTTATCTACGGGATAACATTTGGAAACAAGTGCTAATACGGTATAAGACCACAGCACCGCATGGTGCAGGGGTAAAAGATTTATCGGATAGAGATGGACTCATATCCCATTAGCTAGTTGGTGAGATAACAGCTCACCAAGGCGACGATGGGTAGCCGAGCTGAGAGGCTGATCGGCCACATTGGAACTGAAACACGGTCCAGACTCCTACGGGAGGCAGCAGTGGGGAATATTGGGCAATGGAGGCAACTCTGACCCAGCAATGCCGCGTGAGCGATGAAGGTCGTTGATTGTAAAGCTCTTTTCCTAGGAACGAACAAAATGACGGTACCTAGGGAATAAGCCCCGGCTAACTA
>GV2UCFN02GR8KO
GGTGAGTAATGTATGAGTAACCTGCCTTTATCTACGGGATAACATTTGGAAACAAGTGCTAATACGGTATAAGACCACAGCACCGCATGGTGCAGGGGTAAAAGATTTATCGGATAGAGATGGACTCATATCCCATTAGCTAGTTGGTGAGATAACAGCTCACCAAGGCGACGATGGGTAGCCGAGCTGAGAGGCTGATCGGCCACATTGGAACTGAAACACGGTCCAGACTCCTACGGGAGGCAGCAGTGGGGAATATTGGGCAATGGAGGCAACTCTGACCCAGCAATGCCGCGTGAGCGATGAAGGTCGTTGATTGTAAAGCTCTTTTCCTAGGAACGAACAAAATGACGGTACCTAGGGAATAAGCCCCGGCTAACTA
>GV2UCFN02IYVBW
GGTGAGTAATGTATGAGTAACCTGCCTTTATCTACGGGATAACATTTGGAAACAAGTGCTAATACGGTATAAGACCACAGCACCGCATGGTGCAGGGGTAAAAGATTTATCGGATAGAGATGGACTCATATCCCATTAGCTAGTTGGTGAGATAACAGCTCACCAAGGCGACGATGGGTAGCCGAGCTGAGAGGCTGATCGGCCACATTGGAACTGAAACACGGTCCAGACTCCTACGGGAGGCAGCAGTGGGGAATATTGGGCAATGGAGGCAACTCTGACCCAGCAATGCCGCGTGAGCGATGAAGGTCGTTGATTGTAAAGCTCTTTTCCTAGGAACGAACAAAATGACGGTACCTAGGGAATAAGCCCCGGCTAACTA
>GV2UCFN02FUNV8
GGTGAGTAATGTATGAGTAACCTGCCTTTATCTACGGGATAACATTTGGAAACAAGTGCTAATACGGTATAAGACCACAGCACCGCATGGTGCAGGGGTAAAAGATTTATCGGATAGAGATGGACTCATATCCCATTAGCTAGTTGGTGAGATAACAGCTCACCAAGGCGACGATGGGTAGCCGAGCTGAGAGGCTGATCGGCCACATTGGAACTGAAACACGGTCCAGACTCCTACGGGAGGCAGCAGTGGGGAATATTGGGCAATGGAGGCAACTCTGACCCAGCAATGCCGCGTGAGCGATGAAGGTCGTTGATTGTAAAGCTCTTTTCCTAGGAACGAACAAAATGACGGTACCTAGGGAATAAGCCCCGGCTAACTA
>GV2UCFN02HZAAC
GGTGAGTAATGTATGAGTAACCTGCCTTTATCTACGGGATAACATTTGGAAACAAGTGCTAATACGGTATAAGACCACAGCACCGCATGGTGCAGGGGTAAAAGATTTATCGGATAGAGATGGACTCATATCCCATTAGCTAGTTGGTGAGATAACAGCTCACCAAGGCGACGATGGGTAGCCGAGCTGAGAGGCTGATCGGCCACATTGGAACTGAAACACGGTCCAGACTCCTACGGGAGGCAGCAGTGGGGAATATTGGGCAATGGAGGCAACTCTGACCCAGCAATGCCGCGTGAGCGATGAAGGTCGTTGATTGTAAAGCTCTTTTCCTAGGAACGAACAAAATGACGGTACCTAGGGAATAAGCCCCGGCTAACTA
>GV2UCFN02JDVED
GGTGAGTAATGTATGAGTAACCTGCCTTTATCTACGGGATAACATTTGGAAACAAGTGCTAATACGGTATAAGACCACAGCACCGCATGGTGCAGGGGTAAAAGATTTATCGGATAGAGATGGACTCATATCCCATTAGCTAGTTGGTGAGATAACAGCTCACCAAGGCGACGATGGGTAGCCGAGCTGAGAGGCTGATCGGCCACATTGGAACTGAAACACGGTCCAGACTCCTACGGGAGGCAGCAGTGGGGAATATTGGGCAATGGAGGCAACTCTGACCCAGCAATGCCGCGTGAGCGATGAAGGTCGTTGATTGTAAAGCTCTTTTCCTAGGAACGAACAAAATGACGGTACCTAGGGAATAAGCCCCGGCTAACTA
>GV2UCFN02IGLFA
GGTGAGTAATGTATGAGTAACCTGCCTCTATCTACGGGATAACATTTGGAAACAAGTGCTAATACGGTATAAGACCACAGCACCGCATGGTGCAGGGGTAAAAGATTTATCGGATAGAGATGGACTCATATCCCATTAGCTAGTTGGTGAGATAATAGCCCACCAAGGCGACGATGGGTAGCCGAGCTGAGAGGCTGATCGGCCACATTGGAACTGAAACACGGTCCAGACTCCTACGGGAGGCAGCAGTGGGGAATATTGGGCAATGGAGGCAACTCTGACCCAGCAATGCCGCGTGAGCGATGAAGGTCATCGATTGTAAAGCTCTTTTCCTAGGAACGAAACAAATGACGGTACCTAGGGAATAAGCCCCGGCTAACTA
>GV2UCFN02IC3G2
GGTGAGTAATGTATGAGTAACCTGCCTCTATCTACGGGATAACATTTGGAAACAAGTGCTAATACGGTATAAGACCACAGCACCGCATGGTGCAGGGGTAAAAGATTTATCGGATAGAGATGGACTCATATCCCATTAGCTAGTTGGTGAGATAATAGCCCACCAAGGCGACGATGGGTAGCCGAGCTGAGAGGCTGATCGGCCACATTGGAACTGAAACACGGTCCAGACTCCTACGGGAGGCAGCAGTGGGGAATATTGGGCAATGGAGGCAACTCTGACCCAGCAATGCCGCGTGAGCGATGAAGGTCATCGATTGTAAAGCTCTTTTCCTAGGAACGAAACAAATGACGGTACCTAGGGAATAAGCCCCGGCTAACTA
>GV2UCFN02FHYQL
GGTGAGTAATGTATGAGTAACCTGCCTCTATCTACGGGATAACATTTGGAAACAAGTGCTAATACGGTATAAGACCACAGCACCGCATGGTGCAGGGGTAAAAGATTTATCGGATAGAGATGGACTCATATCCCATTAGCTAGTTGGTGAGATAATAGCCCACCAAGGCGACGATGGGTAGCCGAGCTGAGAGGCTGATCGGCCACATTGGAACTGAAACACGGTCCAGACTCCTACGGGAGGCAGCAGTGGGGAATATTGGGCAATGGAGGCAACTCTGACCCAGCAATGCCGCGTGAGCGATGAAGGTCATCGATTGTAAAGCTCTTTTCCTAGGAACGAAACAAATGACGGTACCTAGGGAATAAGCCCCGGCTAACTA
>GV2UCFN02G6SYM
GGTGAGTAATGTATGAGTAACCTGCCTCTATCTACGGGATAACATTTGGAAACAAGTGCTAATACGGTATAAGACCACAGCACCGCATGGTGCAGGGGTAAAAGATTTATCGGATAGAGATGGACTCATATCCCATTAGCTAGTTGGTGAGATAATAGCCCACCAAGGCGACGATGGGTAGCCGAGCTGAGAGGCTGATCGGCCACATTGGAACTGAAACACGGTCCAGACTCCTACGGGAGGCAGCAGTGGGGAATATTGGGCAATGGAGGCAACTCTGACCCAGCAATGCCGCGTGAGCGATGAAGGTCATCGATTGTAAAGCTCTTTTCCTAGGAACGAAACAAATGACGGTACCTAGGGAATAAGCCCCGGCTAACTA
>GV2UCFN02IYKTF
GGTGAGTAATGTATGAGTAACCTGCCTCTATCTACGGGATAACATTTGGAAACAAGTGCTAATACGGTATAAGACCACAGCACCGCATGGTGCAGGGGTAAAAGATTTATCGGATAGAGATGGACTCATATCCCATTAGCTAGTTGGTGAGATAATAGCCCACCAAGGCGACGATGGGTAGCCGAGCTGAGAGGCTGATCGGCCACATTGGAACTGAAACACGGTCCAGACTCCTACGGGAGGCAGCAGTGGGGAATATTGGGCAATGGAGGCAACTCTGACCCAGCAATGCCGCGTGAGCGATGAAGGTCATCGATTGTAAAGCTCTTTTCCTAGGAACGAAACAAATGACGGTACCTAGGGAATAAGCCCCGGCTAACTA
>GV2UCFN02IFJY7
GGTGAGTAATGTATGAGTAACCTGCCTCTATCTACGGGATAACATTTGGAAACAAGTGCTAATACGGTATAAGACCACAGCACCGCATGGTGCAGGGGTAAAAGATTTATCGGATAGAGATGGACTCATATCCCATTAGCTAGTTGGTGAGATAATAGCCCACCAAGGCGACGATGGGTAGCCGAGCTGAGAGGCTGATCGGCCACATTGGAACTGAAACACGGTCCAGACTCCTACGGGAGGCAGCAGTGGGGAATATTGGGCAATGGAGGCAACTCTGACCCAGCAATGCCGCGTGAGCGATGAAGGTCATCGATTGTAAAGCTCTTTTCCTAGGAACGAAACAAATGACGGTACCTAGGGAATAAGCCCCGGCTAACTA
>GV2UCFN02HC92F
GGTGAGTAATGTATGAGTAACCTGCCTCTATCTACGGGATAACATTTGGAAACAAGTGCTAATACGGTATAAGACCACAGCACCGCATGGTGCAGGGGTAAAAGATTTATCGGATAGAGATGGACTCATATCCCATTAGCTAGTTGGTGAGATAATAGCCCACCAAGGCGACGATGGGTAGCCGAGCTGAGAGGCTGATCGGCCACATTGGAACTGAAACACGGTCCAGACTCCTACGGGAGGCAGCAGTGGGGAATATTGGGCAATGGAGGCAACTCTGACCCAGCAATGCCGCGTGAGCGATGAAGGTCATCGATTGTAAAGCTCTTTTCCTAGGAACGAAACAAATGACGGTACCTAGGGAATAAGCCCCGGCTAACTA
>GV2UCFN02F584G
GGTGAGTAATGTATGAGTAACCTGCCTCTATCTACGGGATAACATTTGGAAACAAGTGCTAATACGGTATAAGACCACAGCACCGCATGGTGCAGGGGTAAAAGATTTATCGGATAGAGATGGACTCATATCCCATTAGCTAGTTGGTGAGATAATAGCCCACCAAGGCGACGATGGGTAGCCGAGCTGAGAGGCTGATCGGCCACATTGGAACTGAAACACGGTCCAGACTCCTACGGGAGGCAGCAGTGGGGAATATTGGGCAATGGAGGCAACTCTGACCCAGCAATGCCGCGTGAGCGATGAAGGTCATCGATTGTAAAGCTCTTTTCCTAGGAACGAAACAAATGACGGTACCTAGGGAATAAGCCCCGGCTAACTA
>GV2UCFN02HK61V
GGTGAGTAATGTATGAGTAACCTGCCTCTATCTACGGGATAACATTTGGAAACAAGTGCTAATACGGTATAAGACCACAGCACCGCATGGTGCAGGGGTAAAAGATTTATCGGATAGAGATGGACTCATATCCCATTAGCTAGTTGGTGAGATAATAGCCCACCAAGGCGACGATGGGTAGCCGAGCTGAGAGGCTGATCGGCCACATTGGAACTGAAACACGGTCCAGACTCCTACGGGAGGCAGCAGTGGGGAATATTGGGCAATGGAGGCAACTCTGACCCAGCAATGCCGCGTGAGCGATGAAGGTCATCGATTGTAAAGCTCTTTTCCTAGGAACGAAACAAATGACGGTACCTAGGGAATAAGCCCCGGCTAACTA
>GV2UCFN02ILTOL
GGTGAGTAATGTATGAGTAACCTGCCTCTATCTACGGGATAACATTTGGAAACAAGTGCTAATACGGTATAAGACCACAGCACCGCATGGTGCAGGGGTAAAAGATTTATCGGATAGAGATGGACTCATATCCCATTAGCTAGTTGGTGAGATAATAGCCCACCAAGGCGACGATGGGTAGCCGAGCTGAGAGGCTGATCGGCCACATTGGAACTGAAACACGGTCCAGACTCCTACGGGAGGCAGCAGTGGGGAATATTGGGCAATGGAGGCAACTCTGACCCAGCAATGCCGCGTGAGCGATGAAGGTCATCGATTGTAAAGCTCTTTTCCTAGGAACGAAACAAATGACGGTACCTAGGGAATAAGCCCCGGCTAACTA
>G3BZQ8102JM5LF
GGTGAGTAATGTATGAGTAACCTGCCTCTATCTACGGGATAACATTTGGAAACAAGTGCTAATACGGTATAAGACCACAGCACCGCATGGTGCAGGGGTAAAAGATTTATCGGATAGAGATGGACTCATATCCCATTAGCTAGTTGGTGAGATAATAGCCCACCAAGGCGACGATGGGTAGCCGAGCTGAGAGGCTGATCGGCCACATTGGAACTGAAACACGGTCCAGACTCCTACGGGAGGCAGCAGTGGGGAATATTGGGCAATGGAGGCAACTCTGACCCAGCAATGCCGCGTGAGCGATGAAGGTCATCGATTGTAAAGCTCTTTTCCTAGGAACGAAACAAATGACGGTACCTAGGGAATAAGCCCCGGCTAACTA
>G35JFLI02FWLYO
GGTGAGTAATGTATGAGTAACCTGCCTCTATCTACGGGATAACATTTGGAAACAAGTGCTAATACGGTATAAGACCACAGCACCGCATGGTGCAGGGGTAAAAGATTTATCGGATAGAGATGGACTCATATCCCATTAGCTAGTTGGTGAGATAATAGCCCACCAAGGCGACGATGGGTAGCCGAGCTGAGAGGCTGATCGGCCACATTGGAACTGAAACACGGTCCAGACTCCTACGGGAGGCAGCAGTGGGGAATATTGGGCAATGGAGGCAACTCTGACCCAGCAATGCCGCGTGAGCGATGAAGGTCATCGATTGTAAAGCTCTTTTCCTAGGAACGAAACAAATGACGGTACCTAGGGAATAAGCCCCGGCTAACTA
>G35JFLI02GH423
GGTGAGTAATGTATGAGTAACCTGCCTCTATCTACGGGATAACATTTGGAAACAAGTGCTAATACGGTATAAGACCACAGCACCGCATGGTGCAGGGGTAAAAGATTTATCGGATAGAGATGGACTCATATCCCATTAGCTAGTTGGTGAGATAATAGCCCACCAAGGCGACGATGGGTAGCCGAGCTGAGAGGCTGATCGGCCACATTGGAACTGAAACACGGTCCAGACTCCTACGGGAGGCAGCAGTGGGGAATATTGGGCAATGGAGGCAACTCTGACCCAGCAATGCCGCGTGAGCGATGAAGGTCATCGATTGTAAAGCTCTTTTCCTAGGAACGAAACAAATGACGGTACCTAGGGAATAAGCCCCGGCTAACTA
>GV2UCFN02HVT5J
GGTGAGTAATGTATGAGTAACCTGCCTCTGTCTACGGGATAACATTTGGAAACAAGTGCTAATACGGTATAAGACCACAGCACCGCATGGTGCAGGGGTAAAAGATTTATCGGATAGAGATGGACTCATATCCCATTAGCTAGTTGGTGAGATAATAGCCCACCAAGGCGACGATGGGTAGCCGAGCTGAGAGGCTGATCGGCCACATTGGAACTGAAACACGGTCCAGACTCCTACGGGAGGCAGCAGTGGGGAATATTGGGCAATGGAGGCAACTCTGACCCAGCAATGCCGCGTGAGCGATGAAGGTCATCGATTGTAAAGCTCTTTTCCTAGGAACGAAACAAATGACGGTACCTAGGGAATAAGCCCCGGCTAACTA
>GV2UCFN02GLB58
GGTGAGTAATGTATGAGTAACCTGCCTCTGTCTACGGGATAACATTTGGAAACAAGTGCTAATACGGTATAAGACCACAGCACCGCATGGTGCAGGGGTAAAAGATTTATCGGATAGAGATGGACTCATATCCCATTAGCTAGTTGGTGAGATAATAGCCCACCAAGGCGACGATGGGTAGCCGAGCTGAGAGGCTGATCGGCCACATTGGAACTGAAACACGGTCCAGACTCCTACGGGAGGCAGCAGTGGGGAATATTGGGCAATGGAGGCAACTCTGACCCAGCAATGCCGCGTGAGCGATGAAGGTCATCGATTGTAAAGCTCTTTTCCTAGGAACGAAACAAATGACGGTACCTAGGGAATAAGCCCCGGCTAACTA
>GV2UCFN02I7W92
GGTGAGTAATGTATGAGTAACCTGCCTCTGTCTACGGGATAACATTTGGAAACAAGTGCTAATACGGTATAAGACCACAGCACCGCATGGTGCAGGGGTAAAAGATTTATCGGATAGAGATGGACTCATATCCCATTAGCTAGTTGGTGAGATAATAGCCCACCAAGGCGACGATGGGTAGCCGAGCTGAGAGGCTGATCGGCCACATTGGAACTGAAACACGGTCCAGACTCCTACGGGAGGCAGCAGTGGGGAATATTGGGCAATGGAGGCAACTCTGACCCAGCAATGCCGCGTGAGCGATGAAGGTCATCGATTGTAAAGCTCTTTTCCTAGGAACGAAACAAATGACGGTACCTAGGGAATAAGCCCCGGCTAACTA
>GV2UCFN02G12H1
GGTGAGTAATGTATGAGTAACCTGCCTCTGTCTACGGGATAACATTTGGAAACAAGTGCTAATACGGTATAAGACCACAGCACCGCATGGTGCAGGGGTAAAAGATTTATCGGATAGAGATGGACTCATATCCCATTAGCTAGTTGGTGAGATAATAGCCCACCAAGGCGACGATGGGTAGCCGAGCTGAGAGGCTGATCGGCCACATTGGAACTGAAACACGGTCCAGACTCCTACGGGAGGCAGCAGTGGGGAATATTGGGCAATGGAGGCAACTCTGACCCAGCAATGCCGCGTGAGCGATGAAGGTCATCGATTGTAAAGCTCTTTTCCTAGGAACGAAACAAATGACGGTACCTAGGGAATAAGCCCCGGCTAACTA
>GV2UCFN02JPRAS
GGTGAGTAATGTATGAGTAACCTGCCTCTGTCTACGGGATAACATTTGGAAACAAGTGCTAATACGGTATAAGACCACAGCACCGCATGGTGCAGGGGTAAAAGATTTATCGGATAGAGATGGACTCATATCCCATTAGCTAGTTGGTGAGATAATAGCCCACCAAGGCGACGATGGGTAGCCGAGCTGAGAGGCTGATCGGCCACATTGGAACTGAAACACGGTCCAGACTCCTACGGGAGGCAGCAGTGGGGAATATTGGGCAATGGAGGCAACTCTGACCCAGCAATGCCGCGTGAGCGATGAAGGTCATCGATTGTAAAGCTCTTTTCCTAGGAACGAAACAAATGACGGTACCTAGGGAATAAGCCCCGGCTAACTA
>GV2UCFN02IFHZY
GGTGAGTAATGTATGAGTAACCTGCCTCTGTCTACGGGATAACATTTGGAAACAAGTGCTAATACGGTATAAGACCACAGCACCGCATGGTGCAGGGGTAAAAGATTTATCGGATAGAGATGGACTCATATCCCATTAGCTAGTTGGTGAGATAATAGCCCACCAAGGCGACGATGGGTAGCCGAGCTGAGAGGCTGATCGGCCACATTGGAACTGAAACACGGTCCAGACTCCTACGGGAGGCAGCAGTGGGGAATATTGGGCAATGGAGGCAACTCTGACCCAGCAATGCCGCGTGAGCGATGAAGGTCATCGATTGTAAAGCTCTTTTCCTAGGAACGAAACAAATGACGGTACCTAGGGAATAAGCCCCGGCTAACTA
>GV2UCFN02H2Q6F
GGTGAGTAATGTATGAGTAACCTGCCTCTGTCTACGGGATAACATTTGGAAACAAGTGCTAATACGGTATAAGACCACAGCACCGCATGGTGCAGGGGTAAAAGATTTATCGGATAGAGATGGACTCATATCCCATTAGCTAGTTGGTGAGATAATAGCCCACCAAGGCGACGATGGGTAGCCGAGCTGAGAGGCTGATCGGCCACATTGGAACTGAAACACGGTCCAGACTCCTACGGGAGGCAGCAGTGGGGAATATTGGGCAATGGAGGCAACTCTGACCCAGCAATGCCGCGTGAGCGATGAAGGTCATCGATTGTAAAGCTCTTTTCCTAGGAACGAAACAAATGACGGTACCTAGGGAATAAGCCCCGGCTAACTA
>GV2UCFN02GB164
GGTGAGTAATGTATGAGTAACCTGCCTCTGTCTACGGGATAACATTTGGAAACAAGTGCTAATACGGTATAAGACCACAGCACCGCATGGTGCAGGGGTAAAAGATTTATCGGATAGAGATGGACTCATATCCCATTAGCTAGTTGGTGAGATAATAGCCCACCAAGGCGACGATGGGTAGCCGAGCTGAGAGGCTGATCGGCCACATTGGAACTGAAACACGGTCCAGACTCCTACGGGAGGCAGCAGTGGGGAATATTGGGCAATGGAGGCAACTCTGACCCAGCAATGCCGCGTGAGCGATGAAGGTCATCGATTGTAAAGCTCTTTTCCTAGGAACGAAACAAATGACGGTACCTAGGGAATAAGCCCCGGCTAACTA
>GV2UCFN02I9LUU
GGTGAGTAATGTATGAGTAACCTGCCTCTGTCTACGGGATAACATTTGGAAACAAGTGCTAATACGGTATAAGACCACAGCACCGCATGGTGCAGGGGTAAAAGATTTATCGGATAGAGATGGACTCATATCCCATTAGCTAGTTGGTGAGATAATAGCCCACCAAGGCGACGATGGGTAGCCGAGCTGAGAGGCTGATCGGCCACATTGGAACTGAAACACGGTCCAGACTCCTACGGGAGGCAGCAGTGGGGAATATTGGGCAATGGAGGCAACTCTGACCCAGCAATGCCGCGTGAGCGATGAAGGTCATCGATTGTAAAGCTCTTTTCCTAGGAACGAAACAAATGACGGTACCTAGGGAATAAGCCCCGGCTAACTA
>GV2UCFN02G7OJC
GGTGAGTAATGTATGAGTAACCTGCCTCTGTCTACGGGATAACATTTGGAAACAAGTGCTAATACGGTATAAGACCACAGCACCGCATGGTGCAGGGGTAAAAGATTTATCGGATAGAGATGGACTCATATCCCATTAGCTAGTTGGTGAGATAATAGCCCACCAAGGCGACGATGGGTAGCCGAGCTGAGAGGCTGATCGGCCACATTGGAACTGAAACACGGTCCAGACTCCTACGGGAGGCAGCAGTGGGGAATATTGGGCAATGGAGGCAACTCTGACCCAGCAATGCCGCGTGAGCGATGAAGGTCATCGATTGTAAAGCTCTTTTCCTAGGAACGAAACAAATGACGGTACCTAGGGAATAAGCCCCGGCTAACTA
>GV2UCFN02GZ3HO
GGTGAGTAATGTATGAGTAACCTGCCTCTGTCTACGGGATAACATTTGGAAACAAGTGCTAATACGGTATAAGACCACAGCACCGCATGGTGCAGGGGTAAAAGATTTATCGGATAGAGATGGACTCATATCCCATTAGCTAGTTGGTGAGATAATAGCCCACCAAGGCGACGATGGGTAGCCGAGCTGAGAGGCTGATCGGCCACATTGGAACTGAAACACGGTCCAGACTCCTACGGGAGGCAGCAGTGGGGAATATTGGGCAATGGAGGCAACTCTGACCCAGCAATGCCGCGTGAGCGATGAAGGTCATCGATTGTAAAGCTCTTTTCCTAGGAACGAAACAAATGACGGTACCTAGGGAATAAGCCCCGGCTAACTA
>GV2UCFN02GRNG6
GGTGAGTAATGTATGAGTAACCTGCCTCTGTCTACGGGATAACATTTGGAAACAAGTGCTAATACGGTATAAGACCACAGCACCGCATGGTGCAGGGGTAAAAGATTTATCGGATAGAGATGGACTCATATCCCATTAGCTAGTTGGTGAGATAATAGCCCACCAAGGCGACGATGGGTAGCCGAGCTGAGAGGCTGATCGGCCACATTGGAACTGAAACACGGTCCAGACTCCTACGGGAGGCAGCAGTGGGGAATATTGGGCAATGGAGGCAACTCTGACCCAGCAATGCCGCGTGAGCGATGAAGGTCATCGATTGTAAAGCTCTTTTCCTAGGAACGAAACAAATGACGGTACCTAGGGAATAAGCCCCGGCTAACTA
>GV2UCFN02H2M8Y
GGTGAGTAATGTATGAGTAACCTGCCTCTGTCTACGGGATAACATTTGGAAACAAGTGCTAATACGGTATAAGACCACAGCACCGCATGGTGCAGGGGTAAAAGATTTATCGGATAGAGATGGACTCATATCCCATTAGCTAGTTGGTGAGATAATAGCCCACCAAGGCGACGATGGGTAGCCGAGCTGAGAGGCTGATCGGCCACATTGGAACTGAAACACGGTCCAGACTCCTACGGGAGGCAGCAGTGGGGAATATTGGGCAATGGAGGCAACTCTGACCCAGCAATGCCGCGTGAGCGATGAAGGTCATCGATTGTAAAGCTCTTTTCCTAGGAACGAAACAAATGACGGTACCTAGGGAATAAGCCCCGGCTAACTA
>GV2UCFN02G3PKW
GGTGAGTAATGTATGAGTAACCTGCCTCTGTCTACGGGATAACATTTGGAAACAAGTGCTAATACGGTATAAGACCACAGCACCGCATGGTGCAGGGGTAAAAGATTTATCGGATAGAGATGGACTCATATCCCATTAGCTAGTTGGTGAGATAATAGCCCACCAAGGCGACGATGGGTAGCCGAGCTGAGAGGCTGATCGGCCACATTGGAACTGAAACACGGTCCAGACTCCTACGGGAGGCAGCAGTGGGGAATATTGGGCAATGGAGGCAACTCTGACCCAGCAATGCCGCGTGAGCGATGAAGGTCATCGATTGTAAAGCTCTTTTCCTAGGAACGAAACAAATGACGGTACCTAGGGAATAAGCCCCGGCTAACTA
>GV2UCFN02JV8A3
GGTGAGTAATGTATGAGTAACCTGCCTCTGTCTACGGGATAACATTTGGAAACAAGTGCTAATACGGTATAAGACCACAGCACCGCATGGTGCAGGGGTAAAAGATTTATCGGATAGAGATGGACTCATATCCCATTAGCTAGTTGGTGAGATAATAGCCCACCAAGGCGACGATGGGTAGCCGAGCTGAGAGGCTGATCGGCCACATTGGAACTGAAACACGGTCCAGACTCCTACGGGAGGCAGCAGTGGGGAATATTGGGCAATGGAGGCAACTCTGACCCAGCAATGCCGCGTGAGCGATGAAGGTCATCGATTGTAAAGCTCTTTTCCTAGGAACGAAACAAATGACGGTACCTAGGGAATAAGCCCCGGCTAACTA
>GV2UCFN02JWMMW
GGTGAGTAATGTATGAGTAACCTGCCTCTGTCTACGGGATAACATTTGGAAACAAGTGCTAATACGGTATAAGACCACAGCACCGCATGGTGCAGGGGTAAAAGATTTATCGGATAGAGATGGACTCATATCCCATTAGCTAGTTGGTGAGATAATAGCCCACCAAGGCGACGATGGGTAGCCGAGCTGAGAGGCTGATCGGCCACATTGGAACTGAAACACGGTCCAGACTCCTACGGGAGGCAGCAGTGGGGAATATTGGGCAATGGAGGCAACTCTGACCCAGCAATGCCGCGTGAGCGATGAAGGTCATCGATTGTAAAGCTCTTTTCCTAGGAACGAAACAAATGACGGTACCTAGGGAATAAGCCCCGGCTAACTA
>GV2UCFN02FKS0A
GGTGAGTAATGTATGAGTAACCTGCCTCTGTCTACGGGATAACATTTGGAAACAAGTGCTAATACGGTATAAGACCACAGCACCGCATGGTGCAGGGGTAAAAGATTTATCGGATAGAGATGGACTCATATCCCATTAGCTAGTTGGTGAGATAATAGCCCACCAAGGCGACGATGGGTAGCCGAGCTGAGAGGCTGATCGGCCACATTGGAACTGAAACACGGTCCAGACTCCTACGGGAGGCAGCAGTGGGGAATATTGGGCAATGGAGGCAACTCTGACCCAGCAATGCCGCGTGAGCGATGAAGGTCATCGATTGTAAAGCTCTTTTCCTAGGAACGAAACAAATGACGGTACCTAGGGAATAAGCCCCGGCTAACTA
>GV2UCFN02H8YEL
GGTGAGTAATGTATGAGTAACCTGCCTCTGTCTACGGGATAACATTTGGAAACAAGTGCTAATACGGTATAAGACCACAGCACCGCATGGTGCAGGGGTAAAAGATTTATCGGATAGAGATGGACTCATATCCCATTAGCTAGTTGGTGAGATAATAGCCCACCAAGGCGACGATGGGTAGCCGAGCTGAGAGGCTGATCGGCCACATTGGAACTGAAACACGGTCCAGACTCCTACGGGAGGCAGCAGTGGGGAATATTGGGCAATGGAGGCAACTCTGACCCAGCAATGCCGCGTGAGCGATGAAGGTCATCGATTGTAAAGCTCTTTTCCTAGGAACGAAACAAATGACGGTACCTAGGGAATAAGCCCCGGCTAACTA
>GV2UCFN02H1KKS
GGTGAGTAATGTATGAGTAACCTGCCTCTGTCTACGGGATAACATTTGGAAACAAGTGCTAATACGGTATAAGACCACAGCACCGCATGGTGCAGGGGTAAAAGATTTATCGGATAGAGATGGACTCATATCCCATTAGCTAGTTGGTGAGATAATAGCCCACCAAGGCGACGATGGGTAGCCGAGCTGAGAGGCTGATCGGCCACATTGGAACTGAAACACGGTCCAGACTCCTACGGGAGGCAGCAGTGGGGAATATTGGGCAATGGAGGCAACTCTGACCCAGCAATGCCGCGTGAGCGATGAAGGTCATCGATTGTAAAGCTCTTTTCCTAGGAACGAAACAAATGACGGTACCTAGGGAATAAGCCCCGGCTAACTA
>GV2UCFN02FX8DG
GGTGAGTAATGTATGAGTAACCTGCCTCTGTCTACGGGATAACATTTGGAAACAAGTGCTAATACGGTATAAGACCACAGCACCGCATGGTGCAGGGGTAAAAGATTTATCGGATAGAGATGGACTCATATCCCATTAGCTAGTTGGTGAGATAATAGCCCACCAAGGCGACGATGGGTAGCCGAGCTGAGAGGCTGATCGGCCACATTGGAACTGAAACACGGTCCAGACTCCTACGGGAGGCAGCAGTGGGGAATATTGGGCAATGGAGGCAACTCTGACCCAGCAATGCCGCGTGAGCGATGAAGGTCATCGATTGTAAAGCTCTTTTCCTAGGAACGAAACAAATGACGGTACCTAGGGAATAAGCCCCGGCTAACTA
>GV2UCFN02H3VE1
GGTGAGTAATGTATGAGTAACCTGCCTCTGTCTACGGGATAACATTTGGAAACAAGTGCTAATACGGTATAAGACCACAGCACCGCATGGTGCAGGGGTAAAAGATTTATCGGATAGAGATGGACTCATATCCCATTAGCTAGTTGGTGAGATAATAGCCCACCAAGGCGACGATGGGTAGCCGAGCTGAGAGGCTGATCGGCCACATTGGAACTGAAACACGGTCCAGACTCCTACGGGAGGCAGCAGTGGGGAATATTGGGCAATGGAGGCAACTCTGACCCAGCAATGCCGCGTGAGCGATGAAGGTCATCGATTGTAAAGCTCTTTTCCTAGGAACGAAACAAATGACGGTACCTAGGGAATAAGCCCCGGCTAACTA
>GV2UCFN02FG8I3
GGTGAGTAATGTATGAGTAACCTGCCTCTGTCTACGGGATAACATTTGGAAACAAGTGCTAATACGGTATAAGACCACAGCACCGCATGGTGCAGGGGTAAAAGATTTATCGGATAGAGATGGACTCATATCCCATTAGCTAGTTGGTGAGATAATAGCCCACCAAGGCGACGATGGGTAGCCGAGCTGAGAGGCTGATCGGCCACATTGGAACTGAAACACGGTCCAGACTCCTACGGGAGGCAGCAGTGGGGAATATTGGGCAATGGAGGCAACTCTGACCCAGCAATGCCGCGTGAGCGATGAAGGTCATCGATTGTAAAGCTCTTTTCCTAGGAACGAAACAAATGACGGTACCTAGGGAATAAGCCCCGGCTAACTA
>GV2UCFN02GBVR7
GGTGAGTAATGTATGAGTAACCTGCCTCTGTCTACGGGATAACATTTGGAAACAAGTGCTAATACGGTATAAGACCACAGCACCGCATGGTGCAGGGGTAAAAGATTTATCGGATAGAGATGGACTCATATCCCATTAGCTAGTTGGTGAGATAATAGCCCACCAAGGCGACGATGGGTAGCCGAGCTGAGAGGCTGATCGGCCACATTGGAACTGAAACACGGTCCAGACTCCTACGGGAGGCAGCAGTGGGGAATATTGGGCAATGGAGGCAACTCTGACCCAGCAATGCCGCGTGAGCGATGAAGGTCATCGATTGTAAAGCTCTTTTCCTAGGAACGAAACAAATGACGGTACCTAGGGAATAAGCCCCGGCTAACTA
>GV2UCFN02G4LFG
GGTGAGTAATGTATGAGTAACCTGCCTCTGTCTACGGGATAACATTTGGAAACAAGTGCTAATACGGTATAAGACCACAGCACCGCATGGTGCAGGGGTAAAAGATTTATCGGATAGAGATGGACTCATATCCCATTAGCTAGTTGGTGAGATAATAGCCCACCAAGGCGACGATGGGTAGCCGAGCTGAGAGGCTGATCGGCCACATTGGAACTGAAACACGGTCCAGACTCCTACGGGAGGCAGCAGTGGGGAATATTGGGCAATGGAGGCAACTCTGACCCAGCAATGCCGCGTGAGCGATGAAGGTCATCGATTGTAAAGCTCTTTTCCTAGGAACGAAACAAATGACGGTACCTAGGGAATAAGCCCCGGCTAACTA
>GV2UCFN02JSLLA
GGTGAGTAATGTATGAGTAACCTGCCTCTGTCTACGGGATAACATTTGGAAACAAGTGCTAATACGGTATAAGACCACAGCACCGCATGGTGCAGGGGTAAAAGATTTATCGGATAGAGATGGACTCATATCCCATTAGCTAGTTGGTGAGATAATAGCCCACCAAGGCGACGATGGGTAGCCGAGCTGAGAGGCTGATCGGCCACATTGGAACTGAAACACGGTCCAGACTCCTACGGGAGGCAGCAGTGGGGAATATTGGGCAATGGAGGCAACTCTGACCCAGCAATGCCGCGTGAGCGATGAAGGTCATCGATTGTAAAGCTCTTTTCCTAGGAACGAAACAAATGACGGTACCTAGGGAATAAGCCCCGGCTAACTA
>GV2UCFN02FPEIW
GGTGAGTAATGTATGAGTAACCTGCCTCTGTCTACGGGATAACATTTGGAAACAAGTGCTAATACGGTATAAGACCACAGCACCGCATGGTGCAGGGGTAAAAGATTTATCGGATAGAGATGGACTCATATCCCATTAGCTAGTTGGTGAGATAATAGCCCACCAAGGCGACGATGGGTAGCCGAGCTGAGAGGCTGATCGGCCACATTGGAACTGAAACACGGTCCAGACTCCTACGGGAGGCAGCAGTGGGGAATATTGGGCAATGGAGGCAACTCTGACCCAGCAATGCCGCGTGAGCGATGAAGGTCATCGATTGTAAAGCTCTTTTCCTAGGAACGAAACAAATGACGGTACCTAGGGAATAAGCCCCGGCTAACTA
>GV2UCFN02JPR9O
GGTGAGTAATGTATGAGTAACCTGCCTCTGTCTACGGGATAACATTTGGAAACAAGTGCTAATACGGTATAAGACCACAGCACCGCATGGTGCAGGGGTAAAAGATTTATCGGATAGAGATGGACTCATATCCCATTAGCTAGTTGGTGAGATAATAGCCCACCAAGGCGACGATGGGTAGCCGAGCTGAGAGGCTGATCGGCCACATTGGAACTGAAACACGGTCCAGACTCCTACGGGAGGCAGCAGTGGGGAATATTGGGCAATGGAGGCAACTCTGACCCAGCAATGCCGCGTGAGCGATGAAGGTCATCGATTGTAAAGCTCTTTTCCTAGGAACGAAACAAATGACGGTACCTAGGGAATAAGCCCCGGCTAACTA
>G3BZQ8102G81TP
GGTGAGTAATGTATGAGTAACCTGCCTCTGTCTACGGGATAACATTTGGAACAAGTGCTAATACGGTATAAGACCACAGCACCGCATGGTGTAGGGGTAAAAGATTTATCGGATAGAGATGGACTCATATCCCATTAGCTAGTTGGTGAGATAATAGCCCACCAAGGCGACGATGGGTAGCCGAGCTGAGAGGCTGATCGGCCACATTGGAACTGAAACACGGTCCAGACTCCTACGGGAGGCAGCAGTGGGGAATATTGGGCAATGGAGGCAACTCTGACCCAGCAATGCCGCGTGAGCGATGAAGGTCATCGATTGTAAAGCTCTTTTCCTGGGAACGAAACAAATGACGGTACCCAGGGAATAAGCCCCGGCTAACTA
>G3BZQ8102GZ6TY
GGTGAGTAATGTATGAGTAACCTGCCTCTGTCTACGGGATAACATTTGGAACAAGTGCTAATACGGTATAAGACCACAGCACCGCATGGTGTAGGGGTAAAAGATTTATCGGATAGAGATGGACTCATATCCCATTAGCTAGTTGGTGAGATAATAGCCCACCAAGGCGACGATGGGTAGCCGAGCTGAGAGGCTGATCGGCCACATTGGAACTGAAACACGGTCCAGACTCCTACGGGAGGCAGCAGTGGGGAATATTGGGCAATGGAGGCAACTCTGACCCAGCAATGCCGCGTGAGCGATGAAGGTCATCGATTGTAAAGCTCTTTTCCTGGGAACGAAACAAATGACGGTACCCAGGGAATAAGCCCCGGCTAACTA
>G3BZQ8102IO1CA
GGTGAGTAATGTATGAGTAACCTGCCTCTGTCTACGGGATAACATTTGGAACAAGTGCTAATACGGTATAAGACCACAGCACCGCATGGTGTAGGGGTAAAAGATTTATCGGATAGAGATGGACTCATATCCCATTAGCTAGTTGGTGAGATAATAGCCCACCAAGGCGACGATGGGTAGCCGAGCTGAGAGGCTGATCGGCCACATTGGAACTGAAACACGGTCCAGACTCCTACGGGAGGCAGCAGTGGGGAATATTGGGCAATGGAGGCAACTCTGACCCAGCAATGCCGCGTGAGCGATGAAGGTCATCGATTGTAAAGCTCTTTTCCTGGGAACGAAACAAATGACGGTACCCAGGGAATAAGCCCCGGCTAACTA
>G3BZQ8102GWCGQ
GGTGAGTAATGTATGAGTAACCTGCCTCTGTCTACGGGATAACATTTGGAACAAGTGCTAATACGGTATAAGACCACAGCACCGCATGGTGTAGGGGTAAAAGATTTATCGGATAGAGATGGACTCATATCCCATTAGCTAGTTGGTGAGATAATAGCCCACCAAGGCGACGATGGGTAGCCGAGCTGAGAGGCTGATCGGCCACATTGGAACTGAAACACGGTCCAGACTCCTACGGGAGGCAGCAGTGGGGAATATTGGGCAATGGAGGCAACTCTGACCCAGCAATGCCGCGTGAGCGATGAAGGTCATCGATTGTAAAGCTCTTTTCCTGGGAACGAAACAAATGACGGTACCCAGGGAATAAGCCCCGGCTAACTA
>G3BZQ8102HO0MJ
GGTGAGTAATGTATGAGTAACCTGCCTCTGTCTACGGGATAACATTTGGAACAAGTGCTAATACGGTATAAGACCACAGCACCGCATGGTGTAGGGGTAAAAGATTTATCGGATAGAGATGGACTCATATCCCATTAGCTAGTTGGTGAGATAATAGCCCACCAAGGCGACGATGGGTAGCCGAGCTGAGAGGCTGATCGGCCACATTGGAACTGAAACACGGTCCAGACTCCTACGGGAGGCAGCAGTGGGGAATATTGGGCAATGGAGGCAACTCTGACCCAGCAATGCCGCGTGAGCGATGAAGGTCATCGATTGTAAAGCTCTTTTCCTGGGAACGAAACAAATGACGGTACCCAGGGAATAAGCCCCGGCTAACTA
>G35JFLI02HZP7F
GGTGAGTAATGTATGAGTAACCTGCCTCTGTCTACGGGATAACATTTGGAACAAGTGCTAATACGGTATAAGACCACAGCACCGCATGGTGTAGGGGTAAAAGATTTATCGGATAGAGATGGACTCATATCCCATTAGCTAGTTGGTGAGATAATAGCCCACCAAGGCGACGATGGGTAGCCGAGCTGAGAGGCTGATCGGCCACATTGGAACTGAAACACGGTCCAGACTCCTACGGGAGGCAGCAGTGGGGAATATTGGGCAATGGAGGCAACTCTGACCCAGCAATGCCGCGTGAGCGATGAAGGTCATCGATTGTAAAGCTCTTTTCCTGGGAACGAAACAAATGACGGTACCCAGGGAATAAGCCCCGGCTAACTA
>G35JFLI02GK7BZ
GGTGAGTAATGTATGAGTAACCTGCCTCTGTCTACGGGATAACATTTGGAACAAGTGCTAATACGGTATAAGACCACAGCACCGCATGGTGTAGGGGTAAAAGATTTATCGGATAGAGATGGACTCATATCCCATTAGCTAGTTGGTGAGATAATAGCCCACCAAGGCGACGATGGGTAGCCGAGCTGAGAGGCTGATCGGCCACATTGGAACTGAAACACGGTCCAGACTCCTACGGGAGGCAGCAGTGGGGAATATTGGGCAATGGAGGCAACTCTGACCCAGCAATGCCGCGTGAGCGATGAAGGTCATCGATTGTAAAGCTCTTTTCCTGGGAACGAAACAAATGACGGTACCCAGGGAATAAGCCCCGGCTAACTA
>G35JFLI02F6M1T
GGTGAGTAATGTATGAGTAACCTGCCTCTGTCTACGGGATAACATTTGGAACAAGTGCTAATACGGTATAAGACCACAGCACCGCATGGTGTAGGGGTAAAAGATTTATCGGATAGAGATGGACTCATATCCCATTAGCTAGTTGGTGAGATAATAGCCCACCAAGGCGACGATGGGTAGCCGAGCTGAGAGGCTGATCGGCCACATTGGAACTGAAACACGGTCCAGACTCCTACGGGAGGCAGCAGTGGGGAATATTGGGCAATGGAGGCAACTCTGACCCAGCAATGCCGCGTGAGCGATGAAGGTCATCGATTGTAAAGCTCTTTTCCTGGGAACGAAACAAATGACGGTACCCAGGGAATAAGCCCCGGCTAACTA
>G35JFLI02F1PDT
GGTGAGTAATGTATGAGTAACCTGCCTCTGTCTACGGGATAACATTTGGAACAAGTGCTAATACGGTATAAGACCACAGCACCGCATGGTGTAGGGGTAAAAGATTTATCGGATAGAGATGGACTCATATCCCATTAGCTAGTTGGTGAGATAATAGCCCACCAAGGCGACGATGGGTAGCCGAGCTGAGAGGCTGATCGGCCACATTGGAACTGAAACACGGTCCAGACTCCTACGGGAGGCAGCAGTGGGGAATATTGGGCAATGGAGGCAACTCTGACCCAGCAATGCCGCGTGAGCGATGAAGGTCATCGATTGTAAAGCTCTTTTCCTGGGAACGAAACAAATGACGGTACCCAGGGAATAAGCCCCGGCTAACTA
>G35JFLI02HLGQJ
GGTGAGTAATGTATGAGTAACCTGCCTCTGTCTACGGGATAACATTTGGAACAAGTGCTAATACGGTATAAGACCACAGCACCGCATGGTGTAGGGGTAAAAGATTTATCGGATAGAGATGGACTCATATCCCATTAGCTAGTTGGTGAGATAATAGCCCACCAAGGCGACGATGGGTAGCCGAGCTGAGAGGCTGATCGGCCACATTGGAACTGAAACACGGTCCAGACTCCTACGGGAGGCAGCAGTGGGGAATATTGGGCAATGGAGGCAACTCTGACCCAGCAATGCCGCGTGAGCGATGAAGGTCATCGATTGTAAAGCTCTTTTCCTGGGAACGAAACAAATGACGGTACCCAGGGAATAAGCCCCGGCTAACTA
>G35JFLI02HAF45
GGTGAGTAATGTATGAGTAACCTGCCTCTGTCTACGGGATAACATTTGGAACAAGTGCTAATACGGTATAAGACCACAGCACCGCATGGTGTAGGGGTAAAAGATTTATCGGATAGAGATGGACTCATATCCCATTAGCTAGTTGGTGAGATAATAGCCCACCAAGGCGACGATGGGTAGCCGAGCTGAGAGGCTGATCGGCCACATTGGAACTGAAACACGGTCCAGACTCCTACGGGAGGCAGCAGTGGGGAATATTGGGCAATGGAGGCAACTCTGACCCAGCAATGCCGCGTGAGCGATGAAGGTCATCGATTGTAAAGCTCTTTTCCTGGGAACGAAACAAATGACGGTACCCAGGGAATAAGCCCCGGCTAACTA
>G35JFLI02HO948
GGTGAGTAATGTATGAGTAACCTGCCTCTGTCTACGGGATAACATTTGGAACAAGTGCTAATACGGTATAAGACCACAGCACCGCATGGTGTAGGGGTAAAAGATTTATCGGATAGAGATGGACTCATATCCCATTAGCTAGTTGGTGAGATAATAGCCCACCAAGGCGACGATGGGTAGCCGAGCTGAGAGGCTGATCGGCCACATTGGAACTGAAACACGGTCCAGACTCCTACGGGAGGCAGCAGTGGGGAATATTGGGCAATGGAGGCAACTCTGACCCAGCAATGCCGCGTGAGCGATGAAGGTCATCGATTGTAAAGCTCTTTTCCTGGGAACGAAACAAATGACGGTACCCAGGGAATAAGCCCCGGCTAACTA
>G3BZQ8102GIR61
GGTGAGTAATGTATGAGTAACCTGCCTCTGTCTACGGGATAACATTTGGAACAAGTGCTAATACGGTATAAGACCACAGCACCGCATGGTGTAGGGGTAAAAGATTTATCGGATAGAGATGGACTCATATCCCATTAGCTAGTTGGTGAGATAATAGCCCACCAAGGCGACGATGGGTAGCCGAGCTGAGAGGCTGATCGGCCACATTGGAACTGAAACACGGTCCAGACTCCTACGGGAGGCAGCAGTGGGGAATATTGGGCAATGGAGGCAACTCTGACCCAGCAATGCCGCGTGAGCGATGAAGGTCATCGATTGTAAAGCTCTTTTCCTGGGAACGAAACAAATGACGGTACCCAGGGAATAAGCCCCGGCTAACTA
>GV2UCFN02H3JXG
GGTGAGTAATGTATGAGTAACCTGCCTCTGTCTACGGGATAACATTTGGAAACAAGTGCTAATACGGTATAAGACCACAGCACCGCATGGTGCAGAGGTAAAAGATTTATCGGATAGAGATGGACTCATATCCCATTAGCTAGTTGGTGAGATAATAGCCCACCAAGGCGACGATGGGTAGCCGAGCTGAGAGGCTGATCGGCCACATTGGAACTGAAACACGGTCCAGACTCCTACGGGAGGCAGCAGTGGGGAATATTGGGCAATGGAGGCAACTCTGACCCAGCAATGCCGCGTGAGCGATGAAGGTCATCGATTGTAAAGCTCTTTTCCTGGGAACGAAACAAATGACGGTACCCAGGGAATAAGCCCCGGCTAACTA
>GV2UCFN02GZEAI
GGTGAGTAATGTATGAGTAACCTGCCTCTGTCTACGGGATAACATTTGGAAACAAGTGCTAATACGGTATAAGACCACAGCACCGCATGGTGCAGAGGTAAAAGATTTATCGGATAGAGATGGACTCATATCCCATTAGCTAGTTGGTGAGATAATAGCCCACCAAGGCGACGATGGGTAGCCGAGCTGAGAGGCTGATCGGCCACATTGGAACTGAAACACGGTCCAGACTCCTACGGGAGGCAGCAGTGGGGAATATTGGGCAATGGAGGCAACTCTGACCCAGCAATGCCGCGTGAGCGATGAAGGTCATCGATTGTAAAGCTCTTTTCCTGGGAACGAAACAAATGACGGTACCCAGGGAATAAGCCCCGGCTAACTA
>GV2UCFN02H1M61
GGTGAGTAATGTATGAGTAACCTGCCTCTGTCTACGGGATAACATTTGGAAACAAGTGCTAATACGGTATAAGACCACAGCACCGCATGGTGCAGAGGTAAAAGATTTATCGGATAGAGATGGACTCATATCCCATTAGCTAGTTGGTGAGATAATAGCCCACCAAGGCGACGATGGGTAGCCGAGCTGAGAGGCTGATCGGCCACATTGGAACTGAAACACGGTCCAGACTCCTACGGGAGGCAGCAGTGGGGAATATTGGGCAATGGAGGCAACTCTGACCCAGCAATGCCGCGTGAGCGATGAAGGTCATCGATTGTAAAGCTCTTTTCCTGGGAACGAAACAAATGACGGTACCCAGGGAATAAGCCCCGGCTAACTA
>GV2UCFN02IE89A
GGTGAGTAATGTATGAGTAACCTGCCTCTGTCTACGGGATAACATTTGGAAACAAGTGCTAATACGGTATAAGACCACAGCACCGCATGGTGCAGAGGTAAAAGATTTATCGGATAGAGATGGACTCATATCCCATTAGCTAGTTGGTGAGATAATAGCCCACCAAGGCGACGATGGGTAGCCGAGCTGAGAGGCTGATCGGCCACATTGGAACTGAAACACGGTCCAGACTCCTACGGGAGGCAGCAGTGGGGAATATTGGGCAATGGAGGCAACTCTGACCCAGCAATGCCGCGTGAGCGATGAAGGTCATCGATTGTAAAGCTCTTTTCCTGGGAACGAAACAAATGACGGTACCCAGGGAATAAGCCCCGGCTAACTA
>GV2UCFN02HXSJM
GGTGAGTAATGTATGAGTAACCTGCCTCTGTCTACGGGATAACATTTGGAAACAAGTGCTAATACGGTATAAGACCACAGCACCGCATGGTGCAGAGGTAAAAGATTTATCGGATAGAGATGGACTCATATCCCATTAGCTAGTTGGTGAGATAATAGCCCACCAAGGCGACGATGGGTAGCCGAGCTGAGAGGCTGATCGGCCACATTGGAACTGAAACACGGTCCAGACTCCTACGGGAGGCAGCAGTGGGGAATATTGGGCAATGGAGGCAACTCTGACCCAGCAATGCCGCGTGAGCGATGAAGGTCATCGATTGTAAAGCTCTTTTCCTGGGAACGAAACAAATGACGGTACCCAGGGAATAAGCCCCGGCTAACTA
>GV2UCFN02GPFRM
GGTGAGTAATGTATGAGTAACCTGCCTCTGTCTACGGGATAACATTTGGAAACAAGTGCTAATACGGTATAAGACCACAGCACCGCATGGTGCAGAGGTAAAAGATTTATCGGATAGAGATGGACTCATATCCCATTAGCTAGTTGGTGAGATAATAGCCCACCAAGGCGACGATGGGTAGCCGAGCTGAGAGGCTGATCGGCCACATTGGAACTGAAACACGGTCCAGACTCCTACGGGAGGCAGCAGTGGGGAATATTGGGCAATGGAGGCAACTCTGACCCAGCAATGCCGCGTGAGCGATGAAGGTCATCGATTGTAAAGCTCTTTTCCTGGGAACGAAACAAATGACGGTACCCAGGGAATAAGCCCCGGCTAACTA
>GV2UCFN02ISMJG
GGTGAGTAATGTATGAGTAACCTGCCTCTGTCTACGGGATAACATTTGGAAACAAGTGCTAATACGGTATAAGACCACAGCACCGCATGGTGCAGAGGTAAAAGATTTATCGGATAGAGATGGACTCATATCCCATTAGCTAGTTGGTGAGATAATAGCCCACCAAGGCGACGATGGGTAGCCGAGCTGAGAGGCTGATCGGCCACATTGGAACTGAAACACGGTCCAGACTCCTACGGGAGGCAGCAGTGGGGAATATTGGGCAATGGAGGCAACTCTGACCCAGCAATGCCGCGTGAGCGATGAAGGTCATCGATTGTAAAGCTCTTTTCCTGGGAACGAAACAAATGACGGTACCCAGGGAATAAGCCCCGGCTAACTA
>GV2UCFN02GJ3DI
GGTGAGTAATGTATGAGTAACCTGCCTCTGTCTACGGGATAACATTTGGAAACAAGTGCTAATACGGTATAAGACCACAGCACCGCATGGTGCAGAGGTAAAAGATTTATCGGATAGAGATGGACTCATATCCCATTAGCTAGTTGGTGAGATAATAGCCCACCAAGGCGACGATGGGTAGCCGAGCTGAGAGGCTGATCGGCCACATTGGAACTGAAACACGGTCCAGACTCCTACGGGAGGCAGCAGTGGGGAATATTGGGCAATGGAGGCAACTCTGACCCAGCAATGCCGCGTGAGCGATGAAGGTCATCGATTGTAAAGCTCTTTTCCTGGGAACGAAACAAATGACGGTACCCAGGGAATAAGCCCCGGCTAACTA
>GV2UCFN02GSY1G
GGTGAGTAATGTATGAGTAACCTGCCTCTGTCTACGGGATAACATTTGGAAACAAGTGCTAATACGGTATAAGACCACAGCACCGCATGGTGCAGAGGTAAAAGATTTATCGGATAGAGATGGACTCATATCCCATTAGCTAGTTGGTGAGATAATAGCCCACCAAGGCGACGATGGGTAGCCGAGCTGAGAGGCTGATCGGCCACATTGGAACTGAAACACGGTCCAGACTCCTACGGGAGGCAGCAGTGGGGAATATTGGGCAATGGAGGCAACTCTGACCCAGCAATGCCGCGTGAGCGATGAAGGTCATCGATTGTAAAGCTCTTTTCCTGGGAACGAAACAAATGACGGTACCCAGGGAATAAGCCCCGGCTAACTA
>GV2UCFN02F9WMJ
GGTGAGTAATGTATGAGTAACCTGCCTCTGTCTACGGGATAACATTTGGAAACAAGTGCTAATACGGTATAAGACCACAGCACCGCATGGTGCAGAGGTAAAAGATTTATCGGATAGAGATGGACTCATATCCCATTAGCTAGTTGGTGAGATAATAGCCCACCAAGGCGACGATGGGTAGCCGAGCTGAGAGGCTGATCGGCCACATTGGAACTGAAACACGGTCCAGACTCCTACGGGAGGCAGCAGTGGGGAATATTGGGCAATGGAGGCAACTCTGACCCAGCAATGCCGCGTGAGCGATGAAGGTCATCGATTGTAAAGCTCTTTTCCTGGGAACGAAACAAATGACGGTACCCAGGGAATAAGCCCCGGCTAACTA
>GV2UCFN02GCXZT
GGTGAGTAATGTATGAGTAACCTGCCTCTGTCTACGGGATAACATTTGGAAACAAGTGCTAATACGGTATAAGACCACAGCACCGCATGGTGCAGAGGTAAAAGATTTATCGGATAGAGATGGACTCATATCCCATTAGCTAGTTGGTGAGATAATAGCCCACCAAGGCGACGATGGGTAGCCGAGCTGAGAGGCTGATCGGCCACATTGGAACTGAAACACGGTCCAGACTCCTACGGGAGGCAGCAGTGGGGAATATTGGGCAATGGAGGCAACTCTGACCCAGCAATGCCGCGTGAGCGATGAAGGTCATCGATTGTAAAGCTCTTTTCCTGGGAACGAAACAAATGACGGTACCCAGGGAATAAGCCCCGGCTAACTA
>GV2UCFN02JHFIK
GGTGAGTAATGTATGAGTAACCTGCCTCTGTCTACGGGATAACATTTGGAAACAAGTGCTAATACGGTATAAGACCACAGCACCGCATGGTGCAGAGGTAAAAGATTTATCGGATAGAGATGGACTCATATCCCATTAGCTAGTTGGTGAGATAATAGCCCACCAAGGCGACGATGGGTAGCCGAGCTGAGAGGCTGATCGGCCACATTGGAACTGAAACACGGTCCAGACTCCTACGGGAGGCAGCAGTGGGGAATATTGGGCAATGGAGGCAACTCTGACCCAGCAATGCCGCGTGAGCGATGAAGGTCATCGATTGTAAAGCTCTTTTCCTGGGAACGAAACAAATGACGGTACCCAGGGAATAAGCCCCGGCTAACTA
>GV2UCFN02INKT8
GGTGAGTAATGTATGAGTAACCTGCCTCTGTCTACGGGATAACATTTGGAAACAAGTGCTAATACGGTATAAGACCACAGCACCGCATGGTGCAGAGGTAAAAGATTTATCGGATAGAGATGGACTCATATCCCATTAGCTAGTTGGTGAGATAATAGCCCACCAAGGCGACGATGGGTAGCCGAGCTGAGAGGCTGATCGGCCACATTGGAACTGAAACACGGTCCAGACTCCTACGGGAGGCAGCAGTGGGGAATATTGGGCAATGGAGGCAACTCTGACCCAGCAATGCCGCGTGAGCGATGAAGGTCATCGATTGTAAAGCTCTTTTCCTGGGAACGAAACAAATGACGGTACCCAGGGAATAAGCCCCGGCTAACTA
>GV2UCFN02IBFL9
GGTGAGTAATGTATGAGTAACCTGCCTCTGTCTACGGGATAACATTTGGAAACAAGTGCTAATACGGTATAAGACCACAGCACCGCATGGTGCAGAGGTAAAAGATTTATCGGATAGAGATGGACTCATATCCCATTAGCTAGTTGGTGAGATAATAGCCCACCAAGGCGACGATGGGTAGCCGAGCTGAGAGGCTGATCGGCCACATTGGAACTGAAACACGGTCCAGACTCCTACGGGAGGCAGCAGTGGGGAATATTGGGCAATGGAGGCAACTCTGACCCAGCAATGCCGCGTGAGCGATGAAGGTCATCGATTGTAAAGCTCTTTTCCTGGGAACGAAACAAATGACGGTACCCAGGGAATAAGCCCCGGCTAACTA
>GV2UCFN02FIPEA
GGTGAGTAATGTATGAGTAACCTGCCTCTGTCTACGGGATAACATTTGGAAACAAGTGCTAATACGGTATAAGACCACAGCACCGCATGGTGCAGGGGTAAAAGATTTATCGGATAGAGATGGACTCATATCCCATTAGCTAGTTGGTGAGATAATAGCCCACCAAGGCGACGATGGGTAGCCGAGCTGAGAGGCTGATCGGCCACATTGGAACTGAAACACGGTCCAGACTCCTACGGGAGGCAGCAGTGGGGAATATTGGGCAATGGAGGCAACTCTGACCCAGCAATGCCGCGTGAGCGATGAAGGTCATCGATTGTAAAGCTCTTTTCCTGGGAACGAAACAAATGACGGTACCCAGGGAATAAGCCCCGGCTAACTA
>GV2UCFN02HJXZZ
GGTGAGTAATGTATGAGTAACCTGCCTCTGTCTACGGGATAACATTTGGAAACAAGTGCTAATACGGTATAAGACCACAGCACCGCATGGTGCAGGGGTAAAAGATTTATCGGATAGAGATGGACTCATATCCCATTAGCTAGTTGGTGAGATAATAGCCCACCAAGGCGACGATGGGTAGCCGAGCTGAGAGGCTGATCGGCCACATTGGAACTGAAACACGGTCCAGACTCCTACGGGAGGCAGCAGTGGGGAATATTGGGCAATGGAGGCAACTCTGACCCAGCAATGCCGCGTGAGCGATGAAGGTCATCGATTGTAAAGCTCTTTTCCTGGGAACGAAACAAATGACGGTACCCAGGGAATAAGCCCCGGCTAACTA
>GV2UCFN02GTDPY
GGTGAGTAATGTATGAGTAACCTGCCTCTGTCTACGGGATAACATTTGGAAACAAGTGCTAATACGGTATAAGACCACAGCACCGCATGGTGCAGGGGTAAAAGATTTATCGGATAGAGATGGACTCATATCCCATTAGCTAGTTGGTGAGATAATAGCCCACCAAGGCGACGATGGGTAGCCGAGCTGAGAGGCTGATCGGCCACATTGGAACTGAAACACGGTCCAGACTCCTACGGGAGGCAGCAGTGGGGAATATTGGGCAATGGAGGCAACTCTGACCCAGCAATGCCGCGTGAGCGATGAAGGTCATCGATTGTAAAGCTCTTTTCCTGGGAACGAAACAAATGACGGTACCCAGGGAATAAGCCCCGGCTAACTA
>GV2UCFN02FNN75
GGTGAGTAATGTATGAGTAACCTGCCTCTGTCTACGGGATAACATTTGGAAACAAGTGCTAATACGGTATAAGACCACAGCACCGCATGGTGCAGGGGTAAAAGATTTATCGGATAGAGATGGACTCATATCCCATTAGCTAGTTGGTGAGATAATAGCCCACCAAGGCGACGATGGGTAGCCGAGCTGAGAGGCTGATCGGCCACATTGGAACTGAAACACGGTCCAGACTCCTACGGGAGGCAGCAGTGGGGAATATTGGGCAATGGAGGCAACTCTGACCCAGCAATGCCGCGTGAGCGATGAAGGTCATCGATTGTAAAGCTCTTTTCCTGGGAACGAAACAAATGACGGTACCCAGGGAATAAGCCCCGGCTAACTA
>GV2UCFN02IWLB6
GGTGAGTAATGTATGAGTAACCTGCCTCTGTCTACGGGATAACATTTGGAAACAAGTGCTAATACGGTATAAGACCACAGCACCGCATGGTGCAGGGGTAAAAGATTTATCGGATAGAGATGGACTCATATCCCATTAGCTAGTTGGTGAGATAATAGCCCACCAAGGCGACGATGGGTAGCCGAGCTGAGAGGCTGATCGGCCACATTGGAACTGAAACACGGTCCAGACTCCTACGGGAGGCAGCAGTGGGGAATATTGGGCAATGGAGGAAACTCTGACCCAGCAATGCCGCGTGAGCGATGAAGGTCATCGATTGTAAAGCTCTTTTCCTGGGAACGAAACAAATGACGGTACCCAGGGAATAAGCCCCGGCTAACTA
>GV2UCFN02G9EJP
GGTGAGTAATGTATGAGTAACCTGCCTCTGTCTACGGGATAACATTTGGAAACAAGTGCTAATACGGTATAAGACCACAGCACCGCATGGTGCAGGGGTAAAAGATTTATCGGATAGAGATGGACTCATATCCCATTAGCTAGTTGGTGAGATAATAGCCCACCAAGGCGACGATGGGTAGCCGAGCTGAGAGGCTGATCGGCCACATTGGAACTGAAACACGGTCCAGACTCCTACGGGAGGCAGCAGTGGGGAATATTGGGCAATGGAGGAAACTCTGACCCAGCAATGCCGCGTGAGCGATGAAGGTCATCGATTGTAAAGCTCTTTTCCTGGGAACGAAACAAATGACGGTACCCAGGGAATAAGCCCCGGCTAACTA
>GV2UCFN02HP8EN
GGTGAGTAATGTATGAGTAACCTGCCTCTGTCTACGGGATAACATTTGGAAACAAGTGCTAATACGGTATAAGACCACAGCACCGCATGGTGCAGGGGTAAAAGATTTATCGGATAGAGATGGACTCATATCCCATTAGCTAGTTGGTGAGATAATAGCCCACCAAGGCGACGATGGGTAGCCGAGCTGAGAGGCTGATCGGCCACATTGGAACTGAAACACGGTCCAGACTCCTACGGGAGGCAGCAGTGGGGAATATTGGGCAATGGAGGAAACTCTGACCCAGCAATGCCGCGTGAGCGATGAAGGTCATCGATTGTAAAGCTCTTTTCCTGGGAACGAAACAAATGACGGTACCCAGGGAATAAGCCCCGGCTAACTA
>GV2UCFN02H2CMG
GGTGAGTAATGTATGAGTAACCTGCCTCTGTCTACGGGATAACATTTGGAAACAAGTGCTAATACGGTATAAGACCACAGCACCGCATGGTGCAGGGGTAAAAGATTTATCGGATAGAGATGGACTCATATCCCATTAGCTAGTTGGTGAGATAATAGCCCACCAAGGCGACGATGGGTAGCCGAGCTGAGAGGCTGATCGGCCACATTGGAACTGAAACACGGTCCAGACTCCTACGGGAGGCAGCAGTGGGGAATATTGGGCAATGGAGGAAACTCTGACCCAGCAATGCCGCGTGAGCGATGAAGGTCATCGATTGTAAAGCTCTTTTCCTGGGAACGAAACAAATGACGGTACCCAGGGAATAAGCCCCGGCTAACTA
>GV2UCFN02G0HDJ
GGTGAGTAATGTATGAGTAACCTGCCTCTGTCTACGGGATAACATTTGGAAACAAGTGCTAATACGGTATAAGACCACAGCACCGCATGGTGCAGGGGTAAAAGATTTATCGGATAGAGATGGACTCATATCCCATTAGCTAGTTGGTGAGATAATAGCCCACCAAGGCGACGATGGGTAGCCGAGCTGAGAGGCTGATCGGCCACATTGGAACTGAAACACGGTCCAGACTCCTACGGGAGGCAGCAGTGGGGAATATTGGGCAATGGAGGAAACTCTGACCCAGCAATGCCGCGTGAGCGATGAAGGTCATCGATTGTAAAGCTCTTTTCCTGGGAACGAAACAAATGACGGTACCCAGGGAATAAGCCCCGGCTAACTA
>GV2UCFN02I937A
GGTGAGTAATGTATGAGTAACCTGCCTCTGTCTACGGGATAACATTTGGAAACAAGTGCTAATACGGTATAAGACCACAGCACCGCATGGTGCAGGGGTAAAAGATTTATCGGATAGAGATGGACTCATATCCCATTAGCTAGTTGGTGAGATAATAGCCCACCAAGGCGACGATGGGTAGCCGAGCTGAGAGGCTGATCGGCCACATTGGAACTGAAACACGGTCCAGACTCCTACGGGAGGCAGCAGTGGGGAATATTGGGCAATGGAGGAAACTCTGACCCAGCAATGCCGCGTGAGCGATGAAGGTCATCGATTGTAAAGCTCTTTTCCTGGGAACGAAACAAATGACGGTACCCAGGGAATAAGCCCCGGCTAACTA
>GV2UCFN02FQDZN
GGTGAGTAATGTATGAGTAACCTGCCTCTGTCTACGGGATAACATTTGGAAACAAGTGCTAATACGGTATAAGACCACAGCACCGCATGGTGCAGGGGTAAAAGATTTATCGGATAGAGATGGACTCATATCCCATTAGCTAGTTGGTGAGATAATAGCCCACCAAGGCGACGATGGGTAGCCGAGCTGAGAGGCTGATCGGCCACATTGGAACTGAAACACGGTCCAGACTCCTACGGGAGGCAGCAGTGGGGAATATTGGGCAATGGAGGAAACTCTGACCCAGCAATGCCGCGTGAGCGATGAAGGTCATCGATTGTAAAGCTCTTTTCCTGGGAACGAAACAAATGACGGTACCCAGGGAATAAGCCCCGGCTAACTA
>GV2UCFN02FH2UQ
GGTGAGTAATGTATGAGTAACCTGCCTCTGTCTACGGGATAACATTTGGAAACAAGTGCTAATACGGTATAAGACCACAGCACCGCATGGTGCAGGGGTAAAAGATTTATCGGATAGAGATGGACTCATATCCCATTAGCTAGTTGGTGAGATAATAGCCCACCAAGGCGACGATGGGTAGCCGAGCTGAGAGGCTGATCGGCCACATTGGAACTGAAACACGGTCCAGACTCCTACGGGAGGCAGCAGTGGGGAATATTGGGCAATGGAGGAAACTCTGACCCAGCAATGCCGCGTGAGCGATGAAGGTCATCGATTGTAAAGCTCTTTTCCTGGGAACGAAACAAATGACGGTACCCAGGGAATAAGCCCCGGCTAACTA
>GV2UCFN02JFO3B
GGTGAGTAATGTATGAGTAACCTGCCTCTGTCTACGGGATAACATTTGGAAACAAGTGCTAATACGGTATAAGACCACAGCACCGCATGGTGCAGGGGTAAAAGATTTATCGGATAGAGATGGACTCATATCCCATTAGCTAGTTGGTGAGATAATAGCCCACCAAGGCGACGATGGGTAGCCGAGCTGAGAGGCTGATCGGCCACATTGGAACTGAAACACGGTCCAGACTCCTACGGGAGGCAGCAGTGGGGAATATTGGGCAATGGAGGAAACTCTGACCCAGCAATGCCGCGTGAGCGATGAAGGTCATCGATTGTAAAGCTCTTTTCCTGGGAACGAAACAAATGACGGTACCCAGGGAATAAGCCCCGGCTAACTA
>GV2UCFN02HO6ZX
GGTGAGTAATGTATGAGTAACCTGCCTCTGTCTACGGGATAACATTTGGAAACAAGTGCTAATACGGTATAAGACCACAGCACCGCATGGTGCAGGGGTAAAAGATTTATCGGATAGAGATGGACTCATATCCCATTAGCTAGTTGGTGAGATAATAGCCCACCAAGGCGACGATGGGTAGCCGAGCTGAGAGGCTGATCGGCCACATTGGAACTGAAACACGGTCCAGACTCCTACGGGAGGCAGCAGTGGGGAATATTGGGCAATGGAGGAAACTCTGACCCAGCAATGCCGCGTGAGCGATGAAGGTCATCGATTGTAAAGCTCTTTTCCTGGGAACGAAACAAATGACGGTACCCAGGGAATAAGCCCCGGCTAACTA
>GV2UCFN02GLPIT
GGTGAGTAATGTATGAGTAACCTGCCTCTGTCTACGGGATAACATTTGGAAACAAGTGCTAATACGGTATAAGACCACAGCACCGCATGGTGCAGGGGTAAAAGATTTATCGGATAGAGATGGACTCATATCCCATTAGCTAGTTGGTGAGATAATAGCCCACCAAGGCGACGATGGGTAGCCGAGCTGAGAGGCTGATCGGCCACATTGGAACTGAAACACGGTCCAGACTCCTACGGGAGGCAGCAGTGGGGAATATTGGGCAATGGAGGAAACTCTGACCCAGCAATGCCGCGTGAGCGATGAAGGTCATCGATTGTAAAGCTCTTTTCCTGGGAACGAAACAAATGACGGTACCCAGGGAATAAGCCCCGGCTAACTA
>G35JFLI02F5SSR
GGTGAGTAATGTATGAGTAACCTGCCTCTGTCTACGGGATAACATTTGGAAACAAGTGCTAATACGGTATAAGACCACAGCACCGCATGGTGCAGGGGTAAAAGATTTATCGGATAGAGATGGACTCATATCCCATTAGCTAGTTGGTGAGATAATAGCCCACCAAGGCGACGATGGGTAGCCGAGCTGAGAGGCTGATCGGCCACATTGGAACTGAAACACGGTCCAGACTCCTACGGGAGGCAGCAGTGGGGAATATTGGGCAATGGAGGAAACTCTGACCCAGCAATGCCGCGTGAGCGATGAAGGTCATCGATTGTAAAGCTCTTTTCCTGGGAACGAAACAAATGACGGTACCCAGGGAATAAGCCCCGGCTAACTA
>G35JFLI02GJ30X
GGTGAGTAATGTATGAGTAACCTGCCTCTGTCTACGGGATAACATTTGGAAACAAGTGCTAATACGGTATAAGACCACAGCACCGCATGGTGCAGGGGTAAAAGATTTATCGGATAGAGATGGACTCATATCCCATTAGCTAGTTGGTGAGATAATAGCCCACCAAGGCGACGATGGGTAGCCGAGCTGAGAGGCTGATCGGCCACATTGGAACTGAAACACGGTCCAGACTCCTACGGGAGGCAGCAGTGGGGAATATTGGGCAATGGAGGAAACTCTGACCCAGCAATGCCGCGTGAGCGATGAAGGTCATCGATTGTAAAGCTCTTTTCCTGGGAACGAAACAAATGACGGTACCCAGGGAATAAGCCCCGGCTAACTA
>G35JFLI02I8Z20
GGTGAGTAATGTATGAGTAACCTGCCTCTGTCTACGGGATAACATTTGGAAACAAGTGCTAATACGGTATAAGACCACAGCACCGCATGGTGCAGGGGTAAAAGATTTATCGGATAGAGATGGACTCATATCCCATTAGCTAGTTGGTGAGATAATAGCCCACCAAGGCGACGATGGGTAGCCGAGCTGAGAGGCTGATCGGCCACATTGGAACTGAAACACGGTCCAGACTCCTACGGGAGGCAGCAGTGGGGAATATTGGGCAATGGAGGAAACTCTGACCCAGCAATGCCGCGTGAGCGATGAAGGTCATCGATTGTAAAGCTCTTTTCCTGGGAACGAAACAAATGACGGTACCCAGGGAATAAGCCCCGGCTAACTA
>G3BZQ8102I6HKL
GGTGAGTAATGTATGAGTAACCTGCCTCTGTCTACGGGATAACATTTGGAAACAAGTGCTAATACGGTATAAGACCACAGCACCGCATGGTGCAGGGGTAAAAGATTTATCGGATAGAGATGGACTCATATCCCATTAGCTAGTTGGTGAGATAATAGCCCACCAAGGCGACGATGGGTAGCCGAGCTGAGAGGCTGATCGGCCACATTGGAACTGAAACACGGTCCAGACTCCTACGGGAGGCAGCAGTGGGGAATATTGGGCAATGGAGGAAACTCTGACCCAGCAATGCCGCGTGAGCGATGAAGGTCATCGATTGTAAAGCTCTTTTCCTGGGAACGAAACAAATGACGGTACCCAGGGAATAAGCCCCGGCTAACTA
>G3BZQ8102HMHFU
GGTGAGTAATGTATGAGTAACCTGCCTCTGTCTACGGGATAACATTTGGAAACAAGTGCTAATACGGTATAAGACCACAGCACCGCATGGTGCAGGGGTAAAAGATTTATCGGATAGAGATGGACTCATATCCCATTAGCTAGTTGGTGAGATAATAGCCCACCAAGGCGACGATGGGTAGCCGAGCTGAGAGGCTGATCGGCCACATTGGAACTGAAACACGGTCCAGACTCCTACGGGAGGCAGCAGTGGGGAATATTGGGCAATGGAGGAAACTCTGACCCAGCAATGCCGCGTGAGCGATGAAGGTCATCGATTGTAAAGCTCTTTTCCTGGGAACGAAACAAATGACGGTACCCAGGGAATAAGCCCCGGCTAACTA
>G3BZQ8102GFF1P
GGTGAGTAATGTATGAGTAACCTGCCTCTGTCTACGGGATAACATTTGGAAACAAGTGCTAATACGGTATAAGACCACAGCACCGCATGGTGCAGGGGTAAAAGATTTATCGGATAGAGATGGACTCATATCCCATTAGCTAGTTGGTGAGATAATAGCCCACCAAGGCGACGATGGGTAGCCGAGCTGAGAGGCTGATCGGCCACATTGGAACTGAAACACGGTCCAGACTCCTACGGGAGGCAGCAGTGGGGAATATTGGGCAATGGAGGAAACTCTGACCCAGCAATGCCGCGTGAGCGATGAAGGTCATCGATTGTAAAGCTCTTTTCCTGGGAACGAAACAAATGACGGTACCCAGGGAATAAGCCCCGGCTAACTA
>G3BZQ8102GI9EV
GGTGAGTAATGTATGAGTAACCTGCCTCTGTCTACGGGATAACATTTGGAAACAAGTGCTAATACGGTATAAGACCACAGCACCGCATGGTGCAGGGGTAAAAGATTTATCGGATAGAGATGGACTCATATCCCATTAGCTAGTTGGTGAGATAATAGCCCACCAAGGCGACGATGGGTAGCCGAGCTGAGAGGCTGATCGGCCACATTGGAACTGAAACACGGTCCAGACTCCTACGGGAGGCAGCAGTGGGGAATATTGGGCAATGGAGGAAACTCTGACCCAGCAATGCCGCGTGAGCGATGAAGGTCATCGATTGTAAAGCTCTTTTCCTGGGAACGAAACAAATGACGGTACCCAGGGAATAAGCCCCGGCTAACTA
