# Supplementary material for: Investigation of the Effect of Type 2 Diabetes Mellitus on Subgingival Plaque Microbiota by High-Throughput 16S rDNA Pyrosequencing
Source: PLoS One. 2013 Apr 22;8(4):e61516. doi: 10.1371/journal.pone.0061516 (PMC3632544; doi:10.1371/journal.pone.0061516)
Supplement: File S1 — FASTA-format sequences for all the OTUs. Sequences for each OTU are provided in a FASTA-format file. (ZIP) [file pone.0061516.s004.zip › OTU.allseq/Otu0071.fasta]

>GV2UCFN02JVLKE
GGTGAGTAACACGTGAGCAATCTACCCTTGACTCTGGGATAACAGTTGGAAACAACTGCTAATACCGGATACGACCTCGGCGGGCATCCGACGGGGTGGAAAGTTCCGGCGGTCAGGGATGAGCTCGCGGCCTATCAGCTTGTTGGTGAGGTAACGGCTCACCAAGGCGTCGACGGGTAGCCGGCCTGAGAGGGCGACCGGCCACACTGGGACTGAGATACGGCCCAGACTCCTACGGGAGGCAGCAGTGGGGAATATTGCGCAATGGGCGAAAGCCTGACGCAGCAACGCCGCGTGCGGGACGACGGCCTTCGGGTTGTAAACCGCTTTCACCCATGACGAAGTGAAAATGACGGTAGTGGGGGAAGAAGCACCGGCCAACTA
>GV2UCFN02IS4ZB
GGTGAGTAACACGTGAGCAATCTACCCTTGACTCTGGGATAACAGTTGGAAACAACTGCTAATACCGGATACGACCTCGGCGGGCATCCGACGGGGTGGAAAGTTCCGGCGGTCAGGGATGAGCTCGCGGCCTATCAGCTTGTTGGTGAGGTAACGGCTCACCAAGGCGTCGACGGGTAGCCGGCCTGAGAGGGCGACCGGCCACACTGGGACTGAGATACGGCCCAGACTCCTACGGGAGGCAGCAGTGGGGAATATTGCGCAATGGGCGAAAGCCTGACGCAGCAACGCCGCGTGCGGGACGACGGCCTTCGGGTTGTAAACCGCTTTCACCCATGACGAAGTGAAAATGACGGTAGTGGGGGAAGAAGCACCGGCCAACTA
>GV2UCFN02HAWN9
GGTGAGTAACACGTGAGCAATCTACCCTTGACTCTGGGATAACAGTTGGAAACAACTGCTAATACCGGATACGACCTCGGCGGGCATCCGACGGGGTGGAAAGTTCCGGCGGTCAGGGATGAGCTCGCGGCCTATCAGCTTGTTGGTGAGGTAACGGCTCACCAAGGCGTCGACGGGTAGCCGGCCTGAGAGGGCGACCGGCCACACTGGGACTGAGATACGGCCCAGACTCCTACGGGAGGCAGCAGTGGGGAATATTGCGCAATGGGCGAAAGCCTGACGCAGCAACGCCGCGTGCGGGACGACGGCCTTCGGGTTGTAAACCGCTTTCACCCATGACGAAGTGAAAATGACGGTAGTGGGGGAAGAAGCACCGGCCAACTA
>GV2UCFN02GRTLB
GGTGAGTAACACGTGAGCAATCTACCCTTGACTCTGGGATAACAGTTGGAAACAACTGCTAATACCGGATACGACCTCGGCGGGCATCCGACGGGGTGGAAAGTTCCGGCGGTCAGGGATGAGCTCGCGGCCTATCAGCTTGTTGGTGAGGTAACGGCTCACCAAGGCGTCGACGGGTAGCCGGCCTGAGAGGGCGACCGGCCACACTGGGACTGAGATACGGCCCAGACTCCTACGGGAGGCAGCAGTGGGGAATATTGCGCAATGGGCGAAAGCCTGACGCAGCAACGCCGCGTGCGGGACGACGGCCTTCGGGTTGTAAACCGCTTTCACCCATGACGAAGTGAAAATGACGGTAGTGGGGGAAGAAGCACCGGCCAACTA
>GV2UCFN02F4DBE
GGTGAGTAACACGTGAGCAATCTACCCTTGACTCTGGGATAACAGTTGGAAACAACTGCTAATACCGGATACGACCTCGGCGGGCATCCGACGGGGTGGAAAGTTCCGGCGGTCAGGGATGAGCTCGCGGCCTATCAGCTTGTTGGTGAGGTAACGGCTCACCAAGGCGTCGACGGGTAGCCGGCCTGAGAGGGCGACCGGCCACACTGGGACTGAGATACGGCCCAGACTCCTACGGGAGGCAGCAGTGGGGAATATTGCGCAATGGGCGAAAGCCTGACGCAGCAACGCCGCGTGCGGGACGACGGCCTTCGGGTTGTAAACCGCTTTCACCCATGACGAAGTGAAAATGACGGTAGTGGGGGAAGAAGCACCGGCCAACTA
>GV2UCFN02G3WYP
GGTGAGTAACACGTGAGCAATCTACCCTTGACTCTGGGATAACAGTTGGAAACAACTGCTAATACCGGATACGACCTCGGCGGGCATCCGACGGGGTGGAAAGTTCCGGCGGTCAGGGATGAGCTCGCGGCCTATCAGCTTGTTGGTGAGGTAACGGCTCACCAAGGCGTCGACGGGTAGCCGGCCTGAGAGGGCGACCGGCCACACTGGGACTGAGATACGGCCCAGACTCCTACGGGAGGCAGCAGTGGGGAATATTGCGCAATGGGCGAAAGCCTGACGCAGCAACGCCGCGTGCGGGACGACGGCCTTCGGGTTGTAAACCGCTTTCACCCATGACGAAGTGAAAATGACGGTAGTGGGGGAAGAAGCACCGGCCAACTA
