# Supplementary material for: Investigation of the Effect of Type 2 Diabetes Mellitus on Subgingival Plaque Microbiota by High-Throughput 16S rDNA Pyrosequencing
Source: PLoS One. 2013 Apr 22;8(4):e61516. doi: 10.1371/journal.pone.0061516 (PMC3632544; doi:10.1371/journal.pone.0061516)
Supplement: File S1 — FASTA-format sequences for all the OTUs. Sequences for each OTU are provided in a FASTA-format file. (ZIP) [file pone.0061516.s004.zip › OTU.allseq/Otu0075.fasta]

>GV2UCFN02IHC90
GGTGAGTAACACGTGAGTAACCTGCCCCAGACTTTGGGATAACAGTTGGAAACGATTGCTAATACTGGATATGAGCTGCTGCCGCATGGTGGTGGTTTGAAAGTTCCGGCGGTTTGGGATGGGCTCGCGGCCTATCAGCTTGTTGGTGAGGTGATGGCTTACCAAGGCTTCGACGGGTAGCCGGCCTGAGAGGGCGACCGGCCACATTGGGACTGAGATACGGCCCAAACTCCTACGGGAGGCAGCAGTGGGGAATATTGCACAATGGACGGAAGTCTGATGCAGCAACGCCGCGTGCGGGATGACGGCCTTCGGGTTGTAAACCGCTTTCATCCATGACGAAGCTTTTGTGACGGTAGTGGGTAAAGAAGCACCGGCTAACTA
>GV2UCFN02GEZDZ
GGTGAGTAACACGTGAGTAACCTGCCCCAGACTTTGGGATAACAGTTGGAAACGATTGCTAATACTGGATATGAGCTGCTGCCGCATGGTGGTGGTTTGAAAGTTCCGGCGGTTTGGGATGGGCTCGCGGCCTATCAGCTTGTTGGTGAGGTGATGGCTTACCAAGGCTTCGACGGGTAGCCGGCCTGAGAGGGCGACCGGCCACATTGGGACTGAGATACGGCCCAAACTCCTACGGGAGGCAGCAGTGGGGAATATTGCACAATGGACGGAAGTCTGATGCAGCAACGCCGCGTGCGGGATGACGGCCTTCGGGTTGTAAACCGCTTTCATCCATGACGAAGCTTTTGTGACGGTAGTGGGTAAAGAAGCACCGGCTAACTA
>GV2UCFN02I41O7
GGTGAGTAACACGTGAGTAACCTGCCCCAGACTTTGGGATAACAGTTGGAAACGATTGCTAATACTGGATATGAGCTGCTGCCGCATGGTGGTGGTTTGAAAGTTCCGGCGGTTTGGGATGGGCTCGCGGCCTATCAGCTTGTTGGTGAGGTGATGGCTTACCAAGGCTTCGACGGGTAGCCGGCCTGAGAGGGCGACCGGCCACATTGGGACTGAGATACGGCCCAAACTCCTACGGGAGGCAGCAGTGGGGAATATTGCACAATGGACGGAAGTCTGATGCAGCAACGCCGCGTGCGGGATGACGGCCTTCGGGTTGTAAACCGCTTTCATCCATGACGAAGCTTTTGTGACGGTAGTGGGTAAAGAAGCACCGGCTAACTA
>GV2UCFN02I83DC
GGTGAGTAACACGTGAGTAACCTGCCCCAGACTTTGGGATAACAGTTGGAAACGATTGCTAATACTGGATATGAGCTGCTGCCGCATGGTGGTGGTTTGAAAGTTCCGGCGGTTTGGGATGGGCTCGCGGCCTATCAGCTTGTTGGTGAGGTGATGGCTTACCAAGGCTTCGACGGGTAGCCGGCCTGAGAGGGCGACCGGCCACATTGGGACTGAGATACGGCCCAAACTCCTACGGGAGGCAGCAGTGGGGAATATTGCACAATGGACGGAAGTCTGATGCAGCAACGCCGCGTGCGGGATGACGGCCTTCGGGTTGTAAACCGCTTTCATCCATGACGAAGCTTTTGTGACGGTAGTGGGTAAAGAAGCACCGGCTAACTA
>GV2UCFN02G1NGY
GGTGAGTAACACGTGAGTAACCTGCCCCAGACTTTGGGATAACAGTTGGAAACGATTGCTAATACTGGATATGAGCTGCTGCCGCATGGTGGTGGTTTGAAAGTTCCGGCGGTTTGGGATGGGCTCGCGGCCTATCAGCTTGTTGGTGAGGTGATGGCTTACCAAGGCTTCGACGGGTAGCCGGCCTGAGAGGGCGACCGGCCACATTGGGACTGAGATACGGCCCAAACTCCTACGGGAGGCAGCAGTGGGGAATATTGCACAATGGACGGAAGTCTGATGCAGCAACGCCGCGTGCGGGATGACGGCCTTCGGGTTGTAAACCGCTTTCATCCATGACGAAGCTTTTGTGACGGTAGTGGGTAAAGAAGCACCGGCTAACTA
>GV2UCFN02HMIT1
GGTGAGTAACACGTGAGTAACCTGCCCCAGACTTTGGGATAACAGTTGGAAACGATTGCTAATACTGGATATGAGCTGCTGCCGCATGGTGGTGGTTTGAAAGTTCCGGCGGTTTGGGATGGGCTCGCGGCCTATCAGCTTGTTGGTGAGGTGATGGCTTACCAAGGCTTCGACGGGTAGCCGGCCTGAGAGGGCGACCGGCCACATTGGGACTGAGATACGGCCCAAACTCCTACGGGAGGCAGCAGTGGGGAATATTGCACAATGGACGGAAGTCTGATGCAGCAACGCCGCGTGCGGGATGACGGCCTTCGGGTTGTAAACCGCTTTCATCCATGACGAAGCTTTTGTGACGGTAGTGGGTAAAGAAGCACCGGCTAACTA
>GV2UCFN02IFYJW
GGTGAGTAACACGTGAGTAACCTGCCCCAGACTTTGGGATAACAGTTGGAAACGATTGCTAATACTGGATATGAGCTGCTGCCGCATGGTGGTGGTTTGAAAGTTCCGGCGGTTTGGGATGGGCTCGCGGCCTATCAGCTTGTTGGTGAGGTGATGGCTTACCAAGGCTTCGACGGGTAGCCGGCCTGAGAGGGCGACCGGCCACATTGGGACTGAGATACGGCCCAAACTCCTACGGGAGGCAGCAGTGGGGAATATTGCACAATGGACGGAAGTCTGATGCAGCAACGCCGCGTGCGGGATGACGGCCTTCGGGTTGTAAACCGCTTTCATCCATGACGAAGCTTTTGTGACGGTAGTGGGTAAAGAAGCACCGGCTAACTA
>GV2UCFN02I30DO
GGTGAGTAACACGTGAGTAACCTGCCCCAGACTTTGGGATAACAGTTGGAAACGATTGCTAATACTGGATATGAGCTGCTGCCGCATGGTGGTGGTTTGAAAGTTCCGGCGGTTTGGGATGGGCTCGCGGCCTATCAGCTTGTTGGTGAGGTGATGGCTTACCAAGGCTTCGACGGGTAGCCGGCCTGAGAGGGCGACCGGCCACATTGGGACTGAGATACGGCCCAAACTCCTACGGGAGGCAGCAGTGGGGAATATTGCACAATGGACGGAAGTCTGATGCAGCAACGCCGCGTGCGGGATGACGGCCTTCGGGTTGTAAACCGCTTTCATCCATGACGAAGCTTTTGTGACGGTAGTGGGTAAAGAAGCACCGGCTAACTA
>GV2UCFN02HGF8E
GGTGAGTAACACGTGAGTAACCTGCCCCAGACTTTGGGATAACAGTTGGAAACGATTGCTAATACTGGATATGAGCTGCTGCCGCATGGTGGTGGTTTGAAAGTTCCGGCGGTTTGGGATGGGCTCGCGGCCTATCAGCTTGTTGGTGAGGTGATGGCTTACCAAGGCTTCGACGGGTAGCCGGCCTGAGAGGGCGACCGGCCACATTGGGACTGAGATACGGCCCAAACTCCTACGGGAGGCAGCAGTGGGGAATATTGCACAATGGACGGAAGTCTGATGCAGCAACGCCGCGTGCGGGATGACGGCCTTCGGGTTGTAAACCGCTTTCATCCATGACGAAGCTTTTGTGACGGTAGTGGGTAAAGAAGCACCGGCTAACTA
>GV2UCFN02GB3VN
GGTGAGTAACACGTGAGTAACCTGCCCCAGACTTTGGGATAACAGTTGGAAACGATTGCTAATACTGGATATGAGCTGCTGCCGCATGGTGGTGGTTTGAAAGTTCCGGCGGTTTGGGATGGGCTCGCGGCCTATCAGCTTGTTGGTGAGGTGATGGCTTACCAAGGCTTCGACGGGTAGCCGGCCTGAGAGGGCGACCGGCCACATTGGGACTGAGATACGGCCCAAACTCCTACGGGAGGCAGCAGTGGGGAATATTGCACAATGGACGGAAGTCTGATGCAGCAACGCCGCGTGCGGGATGACGGCCTTCGGGTTGTAAACCGCTTTCATCCATGACGAAGCTTTTGTGACGGTAGTGGGTAAAGAAGCACCGGCTAACTA
>GV2UCFN02ITWCQ
GGTGAGTAACACGTGAGTAACCTGCCCCAGACTTTGGGATAACAGTTGGAAACGATTGCTAATACTGGATATGAGCTGCTGCCGCATGGTGGTGGTTTGAAAGTTCCGGCGGTTTGGGATGGGCTCGCGGCCTATCAGCTTGTTGGTGAGGTGATGGCTTACCAAGGCTTCGACGGGTAGCCGGCCTGAGAGGGCGACCGGCCACATTGGGACTGAGATACGGCCCAAACTCCTACGGGAGGCAGCAGTGGGGAATATTGCACAATGGACGGAAGTCTGATGCAGCAACGCCGCGTGCGGGATGACGGCCTTCGGGTTGTAAACCGCTTTCATCCATGACGAAGCTTTTGTGACGGTAGTGGGTAAAGAAGCACCGGCTAACTA
>GV2UCFN02H5LLQ
GGTGAGTAACACGTGAGTAACCTGCCCCAGACTTTGGGATAACAGTTGGAAACGATTGCTAATACTGGATATGAGCTGCTGCCGCATGGTGGTGGTTTGAAAGTTCCGGCGGTTTGGGATGGGCTCGCGGCCTATCAGCTTGTTGGTGAGGTGATGGCTTACCAAGGCTTCGACGGGTAGCCGGCCTGAGAGGGCGACCGGCCACATTGGGACTGAGATACGGCCCAAACTCCTACGGGAGGCAGCAGTGGGGAATATTGCACAATGGACGGAAGTCTGATGCAGCAACGCCGCGTGCGGGATGACGGCCTTCGGGTTGTAAACCGCTTTCATCCATGACGAAGCTTTTGTGACGGTAGTGGGTAAAGAAGCACCGGCTAACTA
>GV2UCFN02HDO76
GGTGAGTAACACGTGAGTAACCTGCCCCAGACTTTGGGATAACAGTTGGAAACGATTGCTAATACTGGATATGAGCTGCTGCCGCATGGTGGTGGTTTGAAAGTTCCGGCGGTTTGGGATGGGCTCGCGGCCTATCAGCTTGTTGGTGAGGTGATGGCTTACCAAGGCTTCGACGGGTAGCCGGCCTGAGAGGGCGACCGGCCACATTGGGACTGAGATACGGCCCAAACTCCTACGGGAGGCAGCAGTGGGGAATATTGCACAATGGACGGAAGTCTGATGCAGCAACGCCGCGTGCGGGATGACGGCCTTCGGGTTGTAAACCGCTTTCATCCATGACGAAGCTTTTGTGACGGTAGTGGGTAAAGAAGCACCGGCTAACTA
>GV2UCFN02IFMSK
GGTGAGTAACACGTGAGTAACCTGCCCCAGACTTTGGGATAACAGTTGGAAACGATTGCTAATACTGGATATGAGCTGCTGCCGCATGGTGGTGGTTTGAAAGTTCCGGCGGTTTGGGATGGGCTCGCGGCCTATCAGCTTGTTGGTGAGGTGATGGCTTACCAAGGCTTCGACGGGTAGCCGGCCTGAGAGGGCGACCGGCCACATTGGGACTGAGATACGGCCCAAACTCCTACGGGAGGCAGCAGTGGGGAATATTGCACAATGGACGGAAGTCTGATGCAGCAACGCCGCGTGCGGGATGACGGCCTTCGGGTTGTAAACCGCTTTCATCCATGACGAAGCTTTTGTGACGGTAGTGGGTAAAGAAGCACCGGCTAACTA
>GV2UCFN02G67NE
GGTGAGTAACACGTGAGTAACCTGCCCCAGACTTTGGGATAACAGTTGGAAACGATTGCTAATACTGGATATGAGCTGCTGCCGCATGGTGGTGGTTTGAAAGTTCCGGCGGTTTGGGATGGGCTCGCGGCCTATCAGCTTGTTGGTGAGGTGATGGCTTACCAAGGCTTCGACGGGTAGCCGGCCTGAGAGGGCGACCGGCCACATTGGGACTGAGATACGGCCCAAACTCCTACGGGAGGCAGCAGTGGGGAATATTGCACAATGGACGGAAGTCTGATGCAGCAACGCCGCGTGCGGGATGACGGCCTTCGGGTTGTAAACCGCTTTCATCCATGACGAAGCTTTTGTGACGGTAGTGGGTAAAGAAGCACCGGCTAACTA
>GV2UCFN02G67A3
GGTGAGTAACACGTGAGTAACCTGCCCCAGACTTTGGGATAACAGTTGGAAACGATTGCTAATACTGGATATGAGCTGCTGCCGCATGGTGGTGGTTTGAAAGTTCCGGCGGTTTGGGATGGGCTCGCGGCCTATCAGCTTGTTGGTGAGGTGATGGCTTACCAAGGCTTCGACGGGTAGCCGGCCTGAGAGGGCGACCGGCCACATTGGGACTGAGATACGGCCCAAACTCCTACGGGAGGCAGCAGTGGGGAATATTGCACAATGGACGGAAGTCTGATGCAGCAACGCCGCGTGCGGGATGACGGCCTTCGGGTTGTAAACCGCTTTCATCCATGACGAAGCTTTTGTGACGGTAGTGGGTAAAGAAGCACCGGCTAACTA
>GV2UCFN02FZ6TF
GGTGAGTAACACGTGAGTAACCTGCCCCAGACTTTGGGATAACAGTTGGAAACGATTGCTAATACTGGATATGAGCTGCTGCCGCATGGTGGTGGTTTGAAAGTTCCGGCGGTTTGGGATGGGCTCGCGGCCTATCAGCTTGTTGGTGAGGTGATGGCTTACCAAGGCTTCGACGGGTAGCCGGCCTGAGAGGGCGACCGGCCACATTGGGACTGAGATACGGCCCAAACTCCTACGGGAGGCAGCAGTGGGGAATATTGCACAATGGACGGAAGTCTGATGCAGCAACGCCGCGTGCGGGATGACGGCCTTCGGGTTGTAAACCGCTTTCATCCATGACGAAGCTTTTGTGACGGTAGTGGGTAAAGAAGCACCGGCTAACTA
>GV2UCFN02G5ZTB
GGTGAGTAACACGTGAGTAACCTGCCCCAGACTTTGGGATAACAGTTGGAAACGATTGCTAATACTGGATATGAGCTGCTGCCGCATGGTGGTGGTTTGAAAGTTCCGGCGGTTTGGGATGGGCTCGCGGCCTATCAGCTTGTTGGTGAGGTGATGGCTTACCAAGGCTTCGACGGGTAGCCGGCCTGAGAGGGCGACCGGCCACATTGGGACTGAGATACGGCCCAAACTCCTACGGGAGGCAGCAGTGGGGAATATTGCACAATGGACGGAAGTCTGATGCAGCAACGCCGCGTGCGGGATGACGGCCTTCGGGTTGTAAACCGCTTTCATCCATGACGAAGCTTTTGTGACGGTAGTGGGTAAAGAAGCACCGGCTAACTA
>GV2UCFN02F5TXY
GGTGAGTAACACGTGAGTAACCTGCCCCAGACTTTGGGATAACAGTTGGAAACGATTGCTAATACTGGATATGAGCTGCTGCCGCATGGTGGTGGTTTGAAAGTTCCGGCGGTTTGGGATGGGCTCGCGGCCTATCAGCTTGTTGGTGAGGTGATGGCTTACCAAGGCTTCGACGGGTAGCCGGCCTGAGAGGGCGACCGGCCACATTGGGACTGAGATACGGCCCAAACTCCTACGGGAGGCAGCAGTGGGGAATATTGCACAATGGACGGAAGTCTGATGCAGCAACGCCGCGTGCGGGATGACGGCCTTCGGGTTGTAAACCGCTTTCATCCATGACGAAGCTTTTGTGACGGTAGTGGGTAAAGAAGCACCGGCTAACTA
>GV2UCFN02HN67C
GGTGAGTAACACGTGAGTAACCTGCCCCAGACTTTGGGATAACAGTTGGAAACGATTGCTAATACTGGATATGAGCTGCTGCCGCATGGTGGTGGTTTGAAAGTTCCGGCGGTTTGGGATGGGCTCGCGGCCTATCAGCTTGTTGGTGAGGTGATGGCTTACCAAGGCTTCGACGGGTAGCCGGCCTGAGAGGGCGACCGGCCACATTGGGACTGAGATACGGCCCAAACTCCTACGGGAGGCAGCAGTGGGGAATATTGCACAATGGACGGAAGTCTGATGCAGCAACGCCGCGTGCGGGATGACGGCCTTCGGGTTGTAAACCGCTTTCATCCATGACGAAGCTTTTGTGACGGTAGTGGGTAAAGAAGCACCGGCTAACTA
>GV2UCFN02F2HCP
GGTGAGTAACACGTGAGTAACCTGCCCCAGACTTTGGGATAACAGTTGGAAACGATTGCTAATACTGGATATGAGCTGCTGCCGCATGGTGGTGGTTTGAAAGTTCCGGCGGTTTGGGATGGGCTCGCGGCCTATCAGCTTGTTGGTGAGGTGATGGCTTACCAAGGCTTCGACGGGTAGCCGGCCTGAGAGGGCGACCGGCCACATTGGGACTGAGATACGGCCCAAACTCCTACGGGAGGCAGCAGTGGGGAATATTGCACAATGGACGGAAGTCTGATGCAGCAACGCCGCGTGCGGGATGACGGCCTTCGGGTTGTAAACCGCTTTCATCCATGACGAAGCTTTTGTGACGGTAGTGGGTAAAGAAGCACCGGCTAACTA
>GV2UCFN02GQ538
GGTGAGTAACACGTGAGTAACCTGCCCCAGACTTTGGGATAACAGTTGGAAACGATTGCTAATACTGGATATGAGCTGCTGCCGCATGGTGGTGGTTTGAAAGTTCCGGCGGTTTGGGATGGGCTCGCGGCCTATCAGCTTGTTGGTGAGGTGATGGCTTACCAAGGCTTCGACGGGTAGCCGGCCTGAGAGGGCGACCGGCCACATTGGGACTGAGATACGGCCCAAACTCCTACGGGAGGCAGCAGTGGGGAATATTGCACAATGGACGGAAGTCTGATGCAGCAACGCCGCGTGCGGGATGACGGCCTTCGGGTTGTAAACCGCTTTCATCCATGACGAAGCTTTTGTGACGGTAGTGGGTAAAGAAGCACCGGCTAACTA
>GV2UCFN02G49J6
GGTGAGTAACACGTGAGTAACCTGCCCCAGACTTTGGGATAACAGTTGGAAACGATTGCTAATACTGGATATGAGCTGCTGCCGCATGGTGGTGGTTTGAAAGTTCCGGCGGTTTGGGATGGGCTCGCGGCCTATCAGCTTGTTGGTGAGGTGATGGCTTACCAAGGCTTCGACGGGTAGCCGGCCTGAGAGGGCGACCGGCCACATTGGGACTGAGATACGGCCCAAACTCCTACGGGAGGCAGCAGTGGGGAATATTGCACAATGGACGGAAGTCTGATGCAGCAACGCCGCGTGCGGGATGACGGCCTTCGGGTTGTAAACCGCTTTCATCCATGACGAAGCTTTTGTGACGGTAGTGGGTAAAGAAGCACCGGCTAACTA
>GV2UCFN02FTPZU
GGTGAGTAACACGTGAGTAACCTGCCCCAGACTTTGGGATAACAGTTGGAAACGATTGCTAATACTGGATATGAGCTGCTGCCGCATGGTGGTGGTTTGAAAGTTCCGGCGGTTTGGGATGGGCTCGCGGCCTATCAGCTTGTTGGTGAGGTGATGGCTTACCAAGGCTTCGACGGGTAGCCGGCCTGAGAGGGCGACCGGCCACATTGGGACTGAGATACGGCCCAAACTCCTACGGGAGGCAGCAGTGGGGAATATTGCACAATGGACGGAAGTCTGATGCAGCAACGCCGCGTGCGGGATGACGGCCTTCGGGTTGTAAACCGCTTTCATCCATGACGAAGCTTTTGTGACGGTAGTGGGTAAAGAAGCACCGGCTAACTA
>GV2UCFN02IO4V9
GGTGAGTAACACGTGAGTAACCTGCCCCAGACTTTGGGATAACAGTTGGAAACGATTGCTAATACTGGATATGAGCTGCTGCCGCATGGTGGTGGTTTGAAAGTTCCGGCGGTTTGGGATGGGCTCGCGGCCTATCAGCTTGTTGGTGAGGTGATGGCTTACCAAGGCTTCGACGGGTAGCCGGCCTGAGAGGGCGACCGGCCACATTGGGACTGAGATACGGCCCAAACTCCTACGGGAGGCAGCAGTGGGGAATATTGCACAATGGACGGAAGTCTGATGCAGCAACGCCGCGTGCGGGATGACGGCCTTCGGGTTGTAAACCGCTTTCATCCATGACGAAGCTTTTGTGACGGTAGTGGGTAAAGAAGCACCGGCTAACTA
>GV2UCFN02GPHEA
GGTGAGTAACACGTGAGTAACCTGCCCCAGACTTTGGGATAACAGTTGGAAACGATTGCTAATACTGGATATGAGCTGCTGCCGCATGGTGGTGGTTTGAAAGTTCCGGCGGTTTGGGATGGGCTCGCGGCCTATCAGCTTGTTGGTGAGGTGATGGCTTACCAAGGCTTCGACGGGTAGCCGGCCTGAGAGGGCGACCGGCCACATTGGGACTGAGATACGGCCCAAACTCCTACGGGAGGCAGCAGTGGGGAATATTGCACAATGGACGGAAGTCTGATGCAGCAACGCCGCGTGCGGGATGACGGCCTTCGGGTTGTAAACCGCTTTCATCCATGACGAAGCTTTTGTGACGGTAGTGGGTAAAGAAGCACCGGCTAACTA
>GV2UCFN02JHSVU
GGTGAGTAACACGTGAGTAACCTGCCCCAGACTTTGGGATAACAGTTGGAAACGATTGCTAATACTGGATATGAGCTGCTGCCGCATGGTGGTGGTTTGAAAGTTCCGGCGGTTTGGGATGGGCTCGCGGCCTATCAGCTTGTTGGTGAGGTGATGGCTTACCAAGGCTTCGACGGGTAGCCGGCCTGAGAGGGCGACCGGCCACATTGGGACTGAGATACGGCCCAAACTCCTACGGGAGGCAGCAGTGGGGAATATTGCACAATGGACGGAAGTCTGATGCAGCAACGCCGCGTGCGGGATGACGGCCTTCGGGTTGTAAACCGCTTTCATCCATGACGAAGCTTTTGTGACGGTAGTGGGTAAAGAAGCACCGGCTAACTA
>GV2UCFN02INTRM
GGTGAGTAACACGTGAGTAACCTGCCCCAGACTTTGGGATAACAGTTGGAAACGATTGCTAATACTGGATATGAGCTGCTGCCGCATGGTGGTGGTTTGAAAGTTCCGGCGGTTTGGGATGGGCTCGCGGCCTATCAGCTTGTTGGTGAGGTGATGGCTTACCAAGGCTTCGACGGGTAGCCGGCCTGAGAGGGCGACCGGCCACATTGGGACTGAGATACGGCCCAAACTCCTACGGGAGGCAGCAGTGGGGAATATTGCACAATGGACGGAAGTCTGATGCAGCAACGCCGCGTGCGGGATGACGGCCTTCGGGTTGTAAACCGCTTTCATCCATGACGAAGCTTTTGTGACGGTAGTGGGTAAAGAAGCACCGGCTAACTA
>GV2UCFN02H1UDO
GGTGAGTAACACGTGAGTAACCTGCCCCAGACTTTGGGATAACAGTTGGAAACGATTGCTAATACTGGATATGAGCTGCTGCCGCATGGTGGTGGTTTGAAAGTTCCGGCGGTTTGGGATGGGCTCGCGGCCTATCAGCTTGTTGGTGAGGTGATGGCTTACCAAGGCTTCGACGGGTAGCCGGCCTGAGAGGGCGACCGGCCACATTGGGACTGAGATACGGCCCAAACTCCTACGGGAGGCAGCAGTGGGGAATATTGCACAATGGACGGAAGTCTGATGCAGCAACGCCGCGTGCGGGATGACGGCCTTCGGGTTGTAAACCGCTTTCATCCATGACGAAGCTTTTGTGACGGTAGTGGGTAAAGAAGCACCGGCTAACTA
>GV2UCFN02JKMK4
GGTGAGTAACACGTGAGTAACCTGCCCCAGACTTTGGGATAACAGTTGGAAACGATTGCTAATACTGGATATGAGCTGCTGCCGCATGGTGGTGGTTTGAAAGTTCCGGCGGTTTGGGATGGGCTCGCGGCCTATCAGCTTGTTGGTGAGGTGATGGCTTACCAAGGCTTCGACGGGTAGCCGGCCTGAGAGGGCGACCGGCCACATTGGGACTGAGATACGGCCCAAACTCCTACGGGAGGCAGCAGTGGGGAATATTGCACAATGGACGGAAGTCTGATGCAGCAACGCCGCGTGCGGGATGACGGCCTTCGGGTTGTAAACCGCTTTCATCCATGACGAAGCTTTTGTGACGGTAGTGGGTAAAGAAGCACCGGCTAACTA
>GV2UCFN02IZZY9
GGTGAGTAACACGTGAGTAACCTGCCCCAGACTTTGGGATAACAGTTGGAAACGATTGCTAATACTGGATATGAGCTGCTGCCGCATGGTGGTGGTTTGAAAGTTCCGGCGGTTTGGGATGGGCTCGCGGCCTATCAGCTTGTTGGTGAGGTGATGGCTTACCAAGGCTTCGACGGGTAGCCGGCCTGAGAGGGCGACCGGCCACATTGGGACTGAGATACGGCCCAAACTCCTACGGGAGGCAGCAGTGGGGAATATTGCACAATGGACGGAAGTCTGATGCAGCAACGCCGCGTGCGGGATGACGGCCTTCGGGTTGTAAACCGCTTTCATCCATGACGAAGCTTTTGTGACGGTAGTGGGTAAAGAAGCACCGGCTAACTA
>GV2UCFN02HSZXS
GGTGAGTAACACGTGAGTAACCTGCCCCAGACTTTGGGATAACAGTTGGAAACGATTGCTAATACTGGATATGAGCTGCTGCCGCATGGTGGTGGTTTGAAAGTTCCGGCGGTTTGGGATGGGCTCGCGGCCTATCAGCTTGTTGGTGAGGTGATGGCTTACCAAGGCTTCGACGGGTAGCCGGCCTGAGAGGGCGACCGGCCACATTGGGACTGAGATACGGCCCAAACTCCTACGGGAGGCAGCAGTGGGGAATATTGCACAATGGACGGAAGTCTGATGCAGCAACGCCGCGTGCGGGATGACGGCCTTCGGGTTGTAAACCGCTTTCATCCATGACGAAGCTTTTGTGACGGTAGTGGGTAAAGAAGCACCGGCTAACTA
>GV2UCFN02H0SYQ
GGTGAGTAACACGTGAGTAACCTGCCCCAGACTTTGGGATAACAGTTGGAAACGATTGCTAATACTGGATATGAGCTGCTGCCGCATGGTGGTGGTTTGAAAGTTCCGGCGGTTTGGGATGGGCTCGCGGCCTATCAGCTTGTTGGTGAGGTGATGGCTTACCAAGGCTTCGACGGGTAGCCGGCCTGAGAGGGCGACCGGCCACATTGGGACTGAGATACGGCCCAAACTCCTACGGGAGGCAGCAGTGGGGAATATTGCACAATGGACGGAAGTCTGATGCAGCAACGCCGCGTGCGGGATGACGGCCTTCGGGTTGTAAACCGCTTTCATCCATGACGAAGCTTTTGTGACGGTAGTGGGTAAAGAAGCACCGGCTAACTA
>GV2UCFN02JYF54
GGTGAGTAACACGTGAGTAACCTGCCCCAGACTTTGGGATAACAGTTGGAAACGATTGCTAATACTGGATATGAGCTGCTGCCGCATGGTGGTGGTTTGAAAGTTCCGGCGGTTTGGGATGGGCTCGCGGCCTATCAGCTTGTTGGTGAGGTGATGGCTTACCAAGGCTTCGACGGGTAGCCGGCCTGAGAGGGCGACCGGCCACATTGGGACTGAGATACGGCCCAAACTCCTACGGGAGGCAGCAGTGGGGAATATTGCACAATGGACGGAAGTCTGATGCAGCAACGCCGCGTGCGGGATGACGGCCTTCGGGTTGTAAACCGCTTTCATCCATGACGAAGCTTTTGTGACGGTAGTGGGTAAAGAAGCACCGGCTAACTA
>GV2UCFN02G55ZH
GGTGAGTAACACGTGAGTAACCTGCCCCAGACTTTGGGATAACAGTTGGAAACGATTGCTAATACTGGATATGAGCTGCTGCCGCATGGTGGTGGTTTGAAAGTTCCGGCGGTTTGGGATGGGCTCGCGGCCTATCAGCTTGTTGGTGAGGTGATGGCTTACCAAGGCTTCGACGGGTAGCCGGCCTGAGAGGGCGACCGGCCACATTGGGACTGAGATACGGCCCAAACTCCTACGGGAGGCAGCAGTGGGGAATATTGCACAATGGACGGAAGTCTGATGCAGCAACGCCGCGTGCGGGATGACGGCCTTCGGGTTGTAAACCGCTTTCATCCATGACGAAGCTTTTGTGACGGTAGTGGGTAAAGAAGCACCGGCTAACTA
>GV2UCFN02GJ7F2
GGTGAGTAACACGTGAGTAACCTGCCCCAGACTTTGGGATAACAGTTGGAAACGATTGCTAATACTGGATATGAGCTGCTGCCGCATGGTGGTGGTTTGAAAGTTCCGGCGGTTTGGGATGGGCTCGCGGCCTATCAGCTTGTTGGTGAGGTGATGGCTTACCAAGGCTTCGACGGGTAGCCGGCCTGAGAGGGCGACCGGCCACATTGGGACTGAGATACGGCCCAAACTCCTACGGGAGGCAGCAGTGGGGAATATTGCACAATGGACGGAAGTCTGATGCAGCAACGCCGCGTGCGGGATGACGGCCTTCGGGTTGTAAACCGCTTTCATCCATGACGAAGCTTTTGTGACGGTAGTGGGTAAAGAAGCACCGGCTAACTA
>GV2UCFN02H32II
GGTGAGTAACACGTGAGTAACCTGCCCCAGACTTTGGGATAACAGTTGGAAACGATTGCTAATACTGGATATGAGCTGCTGCCGCATGGTGGTGGTTTGAAAGTTCCGGCGGTTTGGGATGGGCTCGCGGCCTATCAGCTTGTTGGTGAGGTGATGGCTTACCAAGGCTTCGACGGGTAGCCGGCCTGAGAGGGCGACCGGCCACATTGGGACTGAGATACGGCCCAAACTCCTACGGGAGGCAGCAGTGGGGAATATTGCACAATGGACGGAAGTCTGATGCAGCAACGCCGCGTGCGGGATGACGGCCTTCGGGTTGTAAACCGCTTTCATCCATGACGAAGCTTTTGTGACGGTAGTGGGTAAAGAAGCACCGGCTAACTA
>GV2UCFN02HXW3I
GGTGAGTAACACGTGAGTAACCTGCCCCAGACTTTGGGATAACAGTTGGAAACGATTGCTAATACTGGATATGAGCTGCTGCCGCATGGTGGTGGTTTGAAAGTTCCGGCGGTTTGGGATGGGCTCGCGGCCTATCAGCTTGTTGGTGAGGTGATGGCTTACCAAGGCTTCGACGGGTAGCCGGCCTGAGAGGGCGACCGGCCACATTGGGACTGAGATACGGCCCAAACTCCTACGGGAGGCAGCAGTGGGGAATATTGCACAATGGACGGAAGTCTGATGCAGCAACGCCGCGTGCGGGATGACGGCCTTCGGGTTGTAAACCGCTTTCATCCATGACGAAGCTTTTGTGACGGTAGTGGGTAAAGAAGCACCGGCTAACTA
>GV2UCFN02F77X5
GGTGAGTAACACGTGAGTAACCTGCCCCAGACTTTGGGATAACAGTTGGAAACGATTGCTAATACTGGATATGAGCTGCTGCCGCATGGTGGTGGTTTGAAAGTTCCGGCGGTTTGGGATGGGCTCGCGGCCTATCAGCTTGTTGGTGAGGTGATGGCTTACCAAGGCTTCGACGGGTAGCCGGCCTGAGAGGGCGACCGGCCACATTGGGACTGAGATACGGCCCAAACTCCTACGGGAGGCAGCAGTGGGGAATATTGCACAATGGACGGAAGTCTGATGCAGCAACGCCGCGTGCGGGATGACGGCCTTCGGGTTGTAAACCGCTTTCATCCATGACGAAGCTTTTGTGACGGTAGTGGGTAAAGAAGCACCGGCTAACTA
>GV2UCFN02H2WP8
GGTGAGTAACACGTGAGTAACCTGCCCCAGACTTTGGGATAACAGTTGGAAACGATTGCTAATACTGGATATGAGCTGCTGCCGCATGGTGGTGGTTTGAAAGTTCCGGCGGTTTGGGATGGGCTCGCGGCCTATCAGCTTGTTGGTGAGGTGATGGCTTACCAAGGCTTCGACGGGTAGCCGGCCTGAGAGGGCGACCGGCCACATTGGGACTGAGATACGGCCCAAACTCCTACGGGAGGCAGCAGTGGGGAATATTGCACAATGGACGGAAGTCTGATGCAGCAACGCCGCGTGCGGGATGACGGCCTTCGGGTTGTAAACCGCTTTCATCCATGACGAAGCTTTTGTGACGGTAGTGGGTAAAGAAGCACCGGCTAACTA
>GV2UCFN02FHM9N
GGTGAGTAACACGTGAGTAACCTGCCCCAGACTTTGGGATAACAGTTGGAAACGATTGCTAATACTGGATATGAGCTGCTGCCGCATGGTGGTGGTTTGAAAGTTCCGGCGGTTTGGGATGGGCTCGCGGCCTATCAGCTTGTTGGTGAGGTGATGGCTTACCAAGGCTTCGACGGGTAGCCGGCCTGAGAGGGCGACCGGCCACATTGGGACTGAGATACGGCCCAAACTCCTACGGGAGGCAGCAGTGGGGAATATTGCACAATGGACGGAAGTCTGATGCAGCAACGCCGCGTGCGGGATGACGGCCTTCGGGTTGTAAACCGCTTTCATCCATGACGAAGCTTTTGTGACGGTAGTGGGTAAAGAAGCACCGGCTAACTA
>GV2UCFN02GO3ER
GGTGAGTAACACGTGAGTAACCTGCCCCAGACTTTGGGATAACAGTTGGAAACGATTGCTAATACTGGATATGAGCTGCTGCCGCATGGTGGTGGTTTGAAAGTTCCGGCGGTTTGGGATGGGCTCGCGGCCTATCAGCTTGTTGGTGAGGTGATGGCTTACCAAGGCTTCGACGGGTAGCCGGCCTGAGAGGGCGACCGGCCACATTGGGACTGAGATACGGCCCAAACTCCTACGGGAGGCAGCAGTGGGGAATATTGCACAATGGACGGAAGTCTGATGCAGCAACGCCGCGTGCGGGATGACGGCCTTCGGGTTGTAAACCGCTTTCATCCATGACGAAGCTTTTGTGACGGTAGTGGGTAAAGAAGCACCGGCTAACTA
>GV2UCFN02IV4J7
GGTGAGTAACACGTGAGTAACCTGCCCCAGACTTTGGGATAACAGTTGGAAACGATTGCTAATACTGGATATGAGCTGCTGCCGCATGGTGGTGGTTTGAAAGTTCCGGCGGTTTGGGATGGGCTCGCGGCCTATCAGCTTGTTGGTGAGGTGATGGCTTACCAAGGCTTCGACGGGTAGCCGGCCTGAGAGGGCGACCGGCCACATTGGGACTGAGATACGGCCCAAACTCCTACGGGAGGCAGCAGTGGGGAATATTGCACAATGGACGGAAGTCTGATGCAGCAACGCCGCGTGCGGGATGACGGCCTTCGGGTTGTAAACCGCTTTCATCCATGACGAAGCTTTTGTGACGGTAGTGGGTAAAGAAGCACCGGCTAACTA
>GV2UCFN02FHYJE
GGTGAGTAACACGTGAGTAACCTGCCCCAGACTTTGGGATAACAGTTGGAAACGATTGCTAATACTGGATATGAGCTGCTGCCGCATGGTGGTGGTTTGAAAGTTCCGGCGGTTTGGGATGGGCTCGCGGCCTATCAGCTTGTTGGTGAGGTGATGGCTTACCAAGGCTTCGACGGGTAGCCGGCCTGAGAGGGCGACCGGCCACATTGGGACTGAGATACGGCCCAAACTCCTACGGGAGGCAGCAGTGGGGAATATTGCACAATGGACGGAAGTCTGATGCAGCAACGCCGCGTGCGGGATGACGGCCTTCGGGTTGTAAACCGCTTTCATCCATGACGAAGCTTTTGTGACGGTAGTGGGTAAAGAAGCACCGGCTAACTA
>GV2UCFN02G0ITN
GGTGAGTAACACGTGAGTAACCTGCCCCAGACTTTGGGATAACAGTTGGAAACGATTGCTAATACTGGATATGAGCTGCTGCCGCATGGTGGTGGTTTGAAAGTTCCGGCGGTTTGGGATGGGCTCGCGGCCTATCAGCTTGTTGGTGAGGTGATGGCTTACCAAGGCTTCGACGGGTAGCCGGCCTGAGAGGGCGACCGGCCACATTGGGACTGAGATACGGCCCAAACTCCTACGGGAGGCAGCAGTGGGGAATATTGCACAATGGACGGAAGTCTGATGCAGCAACGCCGCGTGCGGGATGACGGCCTTCGGGTTGTAAACCGCTTTCATCCATGACGAAGCTTTTGTGACGGTAGTGGGTAAAGAAGCACCGGCTAACTA
>GV2UCFN02GKYXX
GGTGAGTAACACGTGAGTAACCTGCCCCAGACTTTGGGATAACAGTTGGAAACGATTGCTAATACTGGATATGAGCTGCTGCCGCATGGTGGTGGTTTGAAAGTTCCGGCGGTTTGGGATGGGCTCGCGGCCTATCAGCTTGTTGGTGAGGTGATGGCTTACCAAGGCTTCGACGGGTAGCCGGCCTGAGAGGGCGACCGGCCACATTGGGACTGAGATACGGCCCAAACTCCTACGGGAGGCAGCAGTGGGGAATATTGCACAATGGACGGAAGTCTGATGCAGCAACGCCGCGTGCGGGATGACGGCCTTCGGGTTGTAAACCGCTTTCATCCATGACGAAGCTTTTGTGACGGTAGTGGGTAAAGAAGCACCGGCTAACTA
>GV2UCFN02FGRV1
GGTGAGTAACACGTGAGTAACCTGCCCCAGACTTTGGGATAACAGTTGGAAACGATTGCTAATACTGGATATGAGCTGCTGCCGCATGGTGGTGGTTTGAAAGTTCCGGCGGTTTGGGATGGGCTCGCGGCCTATCAGCTTGTTGGTGAGGTGATGGCTTACCAAGGCTTCGACGGGTAGCCGGCCTGAGAGGGCGACCGGCCACATTGGGACTGAGATACGGCCCAAACTCCTACGGGAGGCAGCAGTGGGGAATATTGCACAATGGACGGAAGTCTGATGCAGCAACGCCGCGTGCGGGATGACGGCCTTCGGGTTGTAAACCGCTTTCATCCATGACGAAGCTTTTGTGACGGTAGTGGGTAAAGAAGCACCGGCTAACTA
>GV2UCFN02GFLMK
GGTGAGTAACACGTGAGTAACCTGCCCCAGACTTTGGGATAACAGTTGGAAACGATTGCTAATACTGGATATGAGCTGCTGCCGCATGGTGGTGGTTTGAAAGTTCCGGCGGTTTGGGATGGGCTCGCGGCCTATCAGCTTGTTGGTGAGGTGATGGCTTACCAAGGCTTCGACGGGTAGCCGGCCTGAGAGGGCGACCGGCCACATTGGGACTGAGATACGGCCCAAACTCCTACGGGAGGCAGCAGTGGGGAATATTGCACAATGGACGGAAGTCTGATGCAGCAACGCCGCGTGCGGGATGACGGCCTTCGGGTTGTAAACCGCTTTCATCCATGACGAAGCTTTTGTGACGGTAGTGGGTAAAGAAGCACCGGCTAACTA
>GV2UCFN02FXKC0
GGTGAGTAACACGTGAGTAACCTGCCCCAGACTTTGGGATAACAGTTGGAAACGATTGCTAATACTGGATATGAGCTGCTGCCGCATGGTGGTGGTTTGAAAGTTCCGGCGGTTTGGGATGGGCTCGCGGCCTATCAGCTTGTTGGTGAGGTGATGGCTTACCAAGGCTTCGACGGGTAGCCGGCCTGAGAGGGCGACCGGCCACATTGGGACTGAGATACGGCCCAAACTCCTACGGGAGGCAGCAGTGGGGAATATTGCACAATGGACGGAAGTCTGATGCAGCAACGCCGCGTGCGGGATGACGGCCTTCGGGTTGTAAACCGCTTTCATCCATGACGAAGCTTTTGTGACGGTAGTGGGTAAAGAAGCACCGGCTAACTA
>GV2UCFN02HXF6D
GGTGAGTAACACGTGAGTAACCTGCCCCAGACTTTGGGATAACAGTTGGAAACGATTGCTAATACTGGATATGAGCTGCTGCCGCATGGTGGTGGTTTGAAAGTTCCGGCGGTTTGGGATGGGCTCGCGGCCTATCAGCTTGTTGGTGAGGTGATGGCTTACCAAGGCTTCGACGGGTAGCCGGCCTGAGAGGGCGACCGGCCACATTGGGACTGAGATACGGCCCAAACTCCTACGGGAGGCAGCAGTGGGGAATATTGCACAATGGACGGAAGTCTGATGCAGCAACGCCGCGTGCGGGATGACGGCCTTCGGGTTGTAAACCGCTTTCATCCATGACGAAGCTTTTGTGACGGTAGTGGGTAAAGAAGCACCGGCTAACTA
>GV2UCFN02IER07
GGTGAGTAACACGTGAGTAACCTGCCCCAGACTTTGGGATAACAGTTGGAAACGATTGCTAATACTGGATATGAGCTGCTGCCGCATGGTGGTGGTTTGAAAGTTCCGGCGGTTTGGGATGGGCTCGCGGCCTATCAGCTTGTTGGTGAGGTGATGGCTTACCAAGGCTTCGACGGGTAGCCGGCCTGAGAGGGCGACCGGCCACATTGGGACTGAGATACGGCCCAAACTCCTACGGGAGGCAGCAGTGGGGAATATTGCACAATGGACGGAAGTCTGATGCAGCAACGCCGCGTGCGGGATGACGGCCTTCGGGTTGTAAACCGCTTTCATCCATGACGAAGCTTTTGTGACGGTAGTGGGTAAAGAAGCACCGGCTAACTA
>GV2UCFN02IGQ3E
GGTGAGTAACACGTGAGTAACCTGCCCCAGACTTTGGGATAACAGTTGGAAACGATTGCTAATACTGGATATGAGCTGCTGCCGCATGGTGGTGGTTTGAAAGTTCCGGCGGTTTGGGATGGGCTCGCGGCCTATCAGCTTGTTGGTGAGGTGATGGCTTACCAAGGCTTCGACGGGTAGCCGGCCTGAGAGGGCGACCGGCCACATTGGGACTGAGATACGGCCCAAACTCCTACGGGAGGCAGCAGTGGGGAATATTGCACAATGGACGGAAGTCTGATGCAGCAACGCCGCGTGCGGGATGACGGCCTTCGGGTTGTAAACCGCTTTCATCCATGACGAAGCTTTTGTGACGGTAGTGGGTAAAGAAGCACCGGCTAACTA
>GV2UCFN02F3BZF
GGTGAGTAACACGTGAGTAACCTGCCCCAGACTTTGGGATAACAGTTGGAAACGATTGCTAATACTGGATATGAGCTGCTGCCGCATGGTGGTGGTTTGAAAGTTCCGGCGGTTTGGGATGGGCTCGCGGCCTATCAGCTTGTTGGTGAGGTGATGGCTTACCAAGGCTTCGACGGGTAGCCGGCCTGAGAGGGCGACCGGCCACATTGGGACTGAGATACGGCCCAAACTCCTACGGGAGGCAGCAGTGGGGAATATTGCACAATGGACGGAAGTCTGATGCAGCAACGCCGCGTGCGGGATGACGGCCTTCGGGTTGTAAACCGCTTTCATCCATGACGAAGCTTTTGTGACGGTAGTGGGTAAAGAAGCACCGGCTAACTA
>GV2UCFN02JR52T
GGTGAGTAACACGTGAGTAACCTGCCCCAGACTTTGGGATAACAGTTGGAAACGATTGCTAATACTGGATATGAGCTGCTGCCGCATGGTGGTGGTTTGAAAGTTCCGGCGGTTTGGGATGGGCTCGCGGCCTATCAGCTTGTTGGTGAGGTGATGGCTTACCAAGGCTTCGACGGGTAGCCGGCCTGAGAGGGCGACCGGCCACATTGGGACTGAGATACGGCCCAAACTCCTACGGGAGGCAGCAGTGGGGAATATTGCACAATGGACGGAAGTCTGATGCAGCAACGCCGCGTGCGGGATGACGGCCTTCGGGTTGTAAACCGCTTTCATCCATGACGAAGCTTTTGTGACGGTAGTGGGTAAAGAAGCACCGGCTAACTA
>GV2UCFN02HXPEO
GGTGAGTAACACGTGAGTAACCTGCCCCAGACTTTGGGATAACAGTTGGAAACGATTGCTAATACTGGATATGAGCTGCTGCCGCATGGTGGTGGTTTGAAAGTTCCGGCGGTTTGGGATGGGCTCGCGGCCTATCAGCTTGTTGGTGAGGTGATGGCTTACCAAGGCTTCGACGGGTAGCCGGCCTGAGAGGGCGACCGGCCACATTGGGACTGAGATACGGCCCAAACTCCTACGGGAGGCAGCAGTGGGGAATATTGCACAATGGACGGAAGTCTGATGCAGCAACGCCGCGTGCGGGATGACGGCCTTCGGGTTGTAAACCGCTTTCATCCATGACGAAGCTTTTGTGACGGTAGTGGGTAAAGAAGCACCGGCTAACTA
>GV2UCFN02FMTXX
GGTGAGTAACACGTGAGTAACCTGCCCCAGACTTTGGGATAACAGTTGGAAACGATTGCTAATACTGGATATGAGCTGCTGCCGCATGGTGGTGGTTTGAAAGTTCCGGCGGTTTGGGATGGGCTCGCGGCCTATCAGCTTGTTGGTGAGGTGATGGCTTACCAAGGCTTCGACGGGTAGCCGGCCTGAGAGGGCGACCGGCCACATTGGGACTGAGATACGGCCCAAACTCCTACGGGAGGCAGCAGTGGGGAATATTGCACAATGGACGGAAGTCTGATGCAGCAACGCCGCGTGCGGGATGACGGCCTTCGGGTTGTAAACCGCTTTCATCCATGACGAAGCTTTTGTGACGGTAGTGGGTAAAGAAGCACCGGCTAACTA
>GV2UCFN02I6QAU
GGTGAGTAACACGTGAGTAACCTGCCCCAGACTTTGGGATAACAGTTGGAAACGATTGCTAATACTGGATATGAGCTGCTGCCGCATGGTGGTGGTTTGAAAGTTCCGGCGGTTTGGGATGGGCTCGCGGCCTATCAGCTTGTTGGTGAGGTGATGGCTTACCAAGGCTTCGACGGGTAGCCGGCCTGAGAGGGCGACCGGCCACATTGGGACTGAGATACGGCCCAAACTCCTACGGGAGGCAGCAGTGGGGAATATTGCACAATGGACGGAAGTCTGATGCAGCAACGCCGCGTGCGGGATGACGGCCTTCGGGTTGTAAACCGCTTTCATCCATGACGAAGCTTTTGTGACGGTAGTGGGTAAAGAAGCACCGGCTAACTA
>GV2UCFN02F88KR
GGTGAGTAACACGTGAGTAACCTGCCCCAGACTTTGGGATAACAGTTGGAAACGATTGCTAATACTGGATATGAGCTGCTGCCGCATGGTGGTGGTTTGAAAGTTCCGGCGGTTTGGGATGGGCTCGCGGCCTATCAGCTTGTTGGTGAGGTGATGGCTTACCAAGGCTTCGACGGGTAGCCGGCCTGAGAGGGCGACCGGCCACATTGGGACTGAGATACGGCCCAAACTCCTACGGGAGGCAGCAGTGGGGAATATTGCACAATGGACGGAAGTCTGATGCAGCAACGCCGCGTGCGGGATGACGGCCTTCGGGTTGTAAACCGCTTTCATCCATGACGAAGCTTTTGTGACGGTAGTGGGTAAAGAAGCACCGGCTAACTA
>GV2UCFN02HHF37
GGTGAGTAACACGTGAGTAACCTGCCCCAGACTTTGGGATAACAGTTGGAAACGATTGCTAATACTGGATATGAGCTGCTGCCGCATGGTGGTGGTTTGAAAGTTCCGGCGGTTTGGGATGGGCTCGCGGCCTATCAGCTTGTTGGTGAGGTGATGGCTTACCAAGGCTTCGACGGGTAGCCGGCCTGAGAGGGCGACCGGCCACATTGGGACTGAGATACGGCCCAAACTCCTACGGGAGGCAGCAGTGGGGAATATTGCACAATGGACGGAAGTCTGATGCAGCAACGCCGCGTGCGGGATGACGGCCTTCGGGTTGTAAACCGCTTTCATCCATGACGAAGCTTTTGTGACGGTAGTGGGTAAAGAAGCACCGGCTAACTA
>GV2UCFN02I5DI9
GGTGAGTAACACGTGAGTAACCTGCCCCAGACTTTGGGATAACAGTTGGAAACGATTGCTAATACTGGATATGAGCTGCTGCCGCATGGTGGTGGTTTGAAAGTTCCGGCGGTTTGGGATGGGCTCGCGGCCTATCAGCTTGTTGGTGAGGTGATGGCTTACCAAGGCTTCGACGGGTAGCCGGCCTGAGAGGGCGACCGGCCACATTGGGACTGAGATACGGCCCAAACTCCTACGGGAGGCAGCAGTGGGGAATATTGCACAATGGACGGAAGTCTGATGCAGCAACGCCGCGTGCGGGATGACGGCCTTCGGGTTGTAAACCGCTTTCATCCATGACGAAGCTTTTGTGACGGTAGTGGGTAAAGAAGCACCGGCTAACTA
>GV2UCFN02HOYKD
GGTGAGTAACACGTGAGTAACCTGCCCCAGACTTTGGGATAACAGTTGGAAACGATTGCTAATACTGGATATGAGCTGCTGCCGCATGGTGGTGGTTTGAAAGTTCCGGCGGTTTGGGATGGGCTCGCGGCCTATCAGCTTGTTGGTGAGGTGATGGCTTACCAAGGCTTCGACGGGTAGCCGGCCTGAGAGGGCGACCGGCCACATTGGGACTGAGATACGGCCCAAACTCCTACGGGAGGCAGCAGTGGGGAATATTGCACAATGGACGGAAGTCTGATGCAGCAACGCCGCGTGCGGGATGACGGCCTTCGGGTTGTAAACCGCTTTCATCCATGACGAAGCTTTTGTGACGGTAGTGGGTAAAGAAGCACCGGCTAACTA
>GV2UCFN02IHKDF
GGTGAGTAACACGTGAGTAACCTGCCCCAGACTTTGGGATAACAGTTGGAAACGATTGCTAATACTGGATATGAGCTGCTGCCGCATGGTGGTGGTTTGAAAGTTCCGGCGGTTTGGGATGGGCTCGCGGCCTATCAGCTTGTTGGTGAGGTGATGGCTTACCAAGGCTTCGACGGGTAGCCGGCCTGAGAGGGCGACCGGCCACATTGGGACTGAGATACGGCCCAAACTCCTACGGGAGGCAGCAGTGGGGAATATTGCACAATGGACGGAAGTCTGATGCAGCAACGCCGCGTGCGGGATGACGGCCTTCGGGTTGTAAACCGCTTTCATCCATGACGAAGCTTTTGTGACGGTAGTGGGTAAAGAAGCACCGGCTAACTA
>GV2UCFN02FXE3K
GGTGAGTAACACGTGAGTAACCTGCCCCAGACTTTGGGATAACAGTTGGAAACGATTGCTAATACTGGATATGAGCTGCTGCCGCATGGTGGTGGTTTGAAAGTTCCGGCGGTTTGGGATGGGCTCGCGGCCTATCAGCTTGTTGGTGAGGTGATGGCTTACCAAGGCTTCGACGGGTAGCCGGCCTGAGAGGGCGACCGGCCACATTGGGACTGAGATACGGCCCAAACTCCTACGGGAGGCAGCAGTGGGGAATATTGCACAATGGACGGAAGTCTGATGCAGCAACGCCGCGTGCGGGATGACGGCCTTCGGGTTGTAAACCGCTTTCATCCATGACGAAGCTTTTGTGACGGTAGTGGGTAAAGAAGCACCGGCTAACTA
>GV2UCFN02ILCY6
GGTGAGTAACACGTGAGTAACCTGCCCCAGACTTTGGGATAACAGTTGGAAACGATTGCTAATACTGGATATGAGCTGCTGCCGCATGGTGGTGGTTTGAAAGTTCCGGCGGTTTGGGATGGGCTCGCGGCCTATCAGCTTGTTGGTGAGGTGATGGCTTACCAAGGCTTCGACGGGTAGCCGGCCTGAGAGGGCGACCGGCCACATTGGGACTGAGATACGGCCCAAACTCCTACGGGAGGCAGCAGTGGGGAATATTGCACAATGGACGGAAGTCTGATGCAGCAACGCCGCGTGCGGGATGACGGCCTTCGGGTTGTAAACCGCTTTCATCCATGACGAAGCTTTTGTGACGGTAGTGGGTAAAGAAGCACCGGCTAACTA
>GV2UCFN02ILU03
GGTGAGTAACACGTGAGTAACCTGCCCCAGACTTTGGGATAACAGTTGGAAACGATTGCTAATACTGGATATGAGCTGCTGCCGCATGGTGGTGGTTTGAAAGTTCCGGCGGTTTGGGATGGGCTCGCGGCCTATCAGCTTGTTGGTGAGGTGATGGCTTACCAAGGCTTCGACGGGTAGCCGGCCTGAGAGGGCGACCGGCCACATTGGGACTGAGATACGGCCCAAACTCCTACGGGAGGCAGCAGTGGGGAATATTGCACAATGGACGGAAGTCTGATGCAGCAACGCCGCGTGCGGGATGACGGCCTTCGGGTTGTAAACCGCTTTCATCCATGACGAAGCTTTTGTGACGGTAGTGGGTAAAGAAGCACCGGCTAACTA
>GV2UCFN02H5R9R
GGTGAGTAACACGTGAGTAACCTGCCCCAGACTTTGGGATAACAGTTGGAAACGATTGCTAATACTGGATATGAGCTGCTGCCGCATGGTGGTGGTTTGAAAGTTCCGGCGGTTTGGGATGGGCTCGCGGCCTATCAGCTTGTTGGTGAGGTGATGGCTTACCAAGGCTTCGACGGGTAGCCGGCCTGAGAGGGCGACCGGCCACATTGGGACTGAGATACGGCCCAAACTCCTACGGGAGGCAGCAGTGGGGAATATTGCACAATGGACGGAAGTCTGATGCAGCAACGCCGCGTGCGGGATGACGGCCTTCGGGTTGTAAACCGCTTTCATCCATGACGAAGCTTTTGTGACGGTAGTGGGTAAAGAAGCACCGGCTAACTA
>GV2UCFN02H3JN5
GGTGAGTAACACGTGAGTAACCTGCCCCAGACTTTGGGATAACAGTTGGAAACGATTGCTAATACTGGATATGAGCTGCTGCCGCATGGTGGTGGTTTGAAAGTTCCGGCGGTTTGGGATGGGCTCGCGGCCTATCAGCTTGTTGGTGAGGTGATGGCTTACCAAGGCTTCGACGGGTAGCCGGCCTGAGAGGGCGACCGGCCACATTGGGACTGAGATACGGCCCAAACTCCTACGGGAGGCAGCAGTGGGGAATATTGCACAATGGACGGAAGTCTGATGCAGCAACGCCGCGTGCGGGATGACGGCCTTCGGGTTGTAAACCGCTTTCATCCATGACGAAGCTTTTGTGACGGTAGTGGGTAAAGAAGCACCGGCTAACTA
>GV2UCFN02IYV7H
GGTGAGTAACACGTGAGTAACCTGCCCCAGACTTTGGGATAACAGTTGGAAACGATTGCTAATACTGGATATGAGCTGCTGCCGCATGGTGGTGGTTTGAAAGTTCCGGCGGTTTGGGATGGGCTCGCGGCCTATCAGCTTGTTGGTGAGGTGATGGCTTACCAAGGCTTCGACGGGTAGCCGGCCTGAGAGGGCGACCGGCCACATTGGGACTGAGATACGGCCCAAACTCCTACGGGAGGCAGCAGTGGGGAATATTGCACAATGGACGGAAGTCTGATGCAGCAACGCCGCGTGCGGGATGACGGCCTTCGGGTTGTAAACCGCTTTCATCCATGACGAAGCTTTTGTGACGGTAGTGGGTAAAGAAGCACCGGCTAACTA
>GV2UCFN02HYJTF
GGTGAGTAACACGTGAGTAACCTGCCCCAGACTTTGGGATAACAGTTGGAAACGATTGCTAATACTGGATATGAGCTGCTGCCGCATGGTGGTGGTTTGAAAGTTCCGGCGGTTTGGGATGGGCTCGCGGCCTATCAGCTTGTTGGTGAGGTGATGGCTTACCAAGGCTTCGACGGGTAGCCGGCCTGAGAGGGCGACCGGCCACATTGGGACTGAGATACGGCCCAAACTCCTACGGGAGGCAGCAGTGGGGAATATTGCACAATGGACGGAAGTCTGATGCAGCAACGCCGCGTGCGGGATGACGGCCTTCGGGTTGTAAACCGCTTTCATCCATGACGAAGCTTTTGTGACGGTAGTGGGTAAAGAAGCACCGGCTAACTA
>GV2UCFN02IR7M2
GGTGAGTAACACGTGAGTAACCTGCCCCAGACTTTGGGATAACAGTTGGAAACGATTGCTAATACTGGATATGAGCTGCTGCCGCATGGTGGTGGTTTGAAAGTTCCGGCGGTTTGGGATGGGCTCGCGGCCTATCAGCTTGTTGGTGAGGTGATGGCTTACCAAGGCTTCGACGGGTAGCCGGCCTGAGAGGGCGACCGGCCACATTGGGACTGAGATACGGCCCAAACTCCTACGGGAGGCAGCAGTGGGGAATATTGCACAATGGACGGAAGTCTGATGCAGCAACGCCGCGTGCGGGATGACGGCCTTCGGGTTGTAAACCGCTTTCATCCATGACGAAGCTTTTGTGACGGTAGTGGGTAAAGAAGCACCGGCTAACTA
>GV2UCFN02IW1WW
GGTGAGTAACACGTGAGTAACCTGCCCCAGACTTTGGGATAACAGTTGGAAACGATTGCTAATACTGGATATGAGCTGCTGCCGCATGGTGGTGGTTTGAAAGTTCCGGCGGTTTGGGATGGGCTCGCGGCCTATCAGCTTGTTGGTGAGGTGATGGCTTACCAAGGCTTCGACGGGTAGCCGGCCTGAGAGGGCGACCGGCCACATTGGGACTGAGATACGGCCCAAACTCCTACGGGAGGCAGCAGTGGGGAATATTGCACAATGGACGGAAGTCTGATGCAGCAACGCCGCGTGCGGGATGACGGCCTTCGGGTTGTAAACCGCTTTCATCCATGACGAAGCTTTTGTGACGGTAGTGGGTAAAGAAGCACCGGCTAACTA
>GV2UCFN02JPUQZ
GGTGAGTAACACGTGAGTAACCTGCCCCAGACTTTGGGATAACAGTTGGAAACGATTGCTAATACTGGATATGAGCTGCTGCCGCATGGTGGTGGTTTGAAAGTTCCGGCGGTTTGGGATGGGCTCGCGGCCTATCAGCTTGTTGGTGAGGTGATGGCTTACCAAGGCTTCGACGGGTAGCCGGCCTGAGAGGGCGACCGGCCACATTGGGACTGAGATACGGCCCAAACTCCTACGGGAGGCAGCAGTGGGGAATATTGCACAATGGACGGAAGTCTGATGCAGCAACGCCGCGTGCGGGATGACGGCCTTCGGGTTGTAAACCGCTTTCATCCATGACGAAGCTTTTGTGACGGTAGTGGGTAAAGAAGCACCGGCTAACTA
>GV2UCFN02G7LX8
GGTGAGTAACACGTGAGTAACCTGCCCCAGACTTTGGGATAACAGTTGGAAACGATTGCTAATACTGGATATGAGCTGCTGCCGCATGGTGGTGGTTTGAAAGTTCCGGCGGTTTGGGATGGGCTCGCGGCCTATCAGCTTGTTGGTGAGGTGATGGCTTACCAAGGCTTCGACGGGTAGCCGGCCTGAGAGGGCGACCGGCCACATTGGGACTGAGATACGGCCCAAACTCCTACGGGAGGCAGCAGTGGGGAATATTGCACAATGGACGGAAGTCTGATGCAGCAACGCCGCGTGCGGGATGACGGCCTTCGGGTTGTAAACCGCTTTCATCCATGACGAAGCTTTTGTGACGGTAGTGGGTAAAGAAGCACCGGCTAACTA
>GV2UCFN02IKM9Q
GGTGAGTAACACGTGAGTAACCTGCCCCAGACTTTGGGATAACAGTTGGAAACGATTGCTAATACTGGATATGAGCTGCTGCCGCATGGTGGTGGTTTGAAAGTTCCGGCGGTTTGGGATGGGCTCGCGGCCTATCAGCTTGTTGGTGAGGTGATGGCTTACCAAGGCTTCGACGGGTAGCCGGCCTGAGAGGGCGACCGGCCACATTGGGACTGAGATACGGCCCAAACTCCTACGGGAGGCAGCAGTGGGGAATATTGCACAATGGACGGAAGTCTGATGCAGCAACGCCGCGTGCGGGATGACGGCCTTCGGGTTGTAAACCGCTTTCATCCATGACGAAGCTTTTGTGACGGTAGTGGGTAAAGAAGCACCGGCTAACTA
>GV2UCFN02IGSJI
GGTGAGTAACACGTGAGTAACCTGCCCCAGACTTTGGGATAACAGTTGGAAACGATTGCTAATACTGGATATGAGCTGCTGCCGCATGGTGGTGGTTTGAAAGTTCCGGCGGTTTGGGATGGGCTCGCGGCCTATCAGCTTGTTGGTGAGGTGATGGCTTACCAAGGCTTCGACGGGTAGCCGGCCTGAGAGGGCGACCGGCCACATTGGGACTGAGATACGGCCCAAACTCCTACGGGAGGCAGCAGTGGGGAATATTGCACAATGGACGGAAGTCTGATGCAGCAACGCCGCGTGCGGGATGACGGCCTTCGGGTTGTAAACCGCTTTCATCCATGACGAAGCTTTTGTGACGGTAGTGGGTAAAGAAGCACCGGCTAACTA
>GV2UCFN02GSKHM
GGTGAGTAACACGTGAGTAACCTGCCCCAGACTTTGGGATAACAGTTGGAAACGATTGCTAATACTGGATATGAGCTGCTGCCGCATGGTGGTGGTTTGAAAGTTCCGGCGGTTTGGGATGGGCTCGCGGCCTATCAGCTTGTTGGTGAGGTGATGGCTTACCAAGGCTTCGACGGGTAGCCGGCCTGAGAGGGCGACCGGCCACATTGGGACTGAGATACGGCCCAAACTCCTACGGGAGGCAGCAGTGGGGAATATTGCACAATGGACGGAAGTCTGATGCAGCAACGCCGCGTGCGGGATGACGGCCTTCGGGTTGTAAACCGCTTTCATCCATGACGAAGCTTTTGTGACGGTAGTGGGTAAAGAAGCACCGGCTAACTA
>GV2UCFN02JN119
GGTGAGTAACACGTGAGTAACCTGCCCCAGACTTTGGGATAACAGTTGGAAACGATTGCTAATACTGGATATGAGCTGCTGCCGCATGGTGGTGGTTTGAAAGTTCCGGCGGTTTGGGATGGGCTCGCGGCCTATCAGCTTGTTGGTGAGGTGATGGCTTACCAAGGCTTCGACGGGTAGCCGGCCTGAGAGGGCGACCGGCCACATTGGGACTGAGATACGGCCCAAACTCCTACGGGAGGCAGCAGTGGGGAATATTGCACAATGGACGGAAGTCTGATGCAGCAACGCCGCGTGCGGGATGACGGCCTTCGGGTTGTAAACCGCTTTCATCCATGACGAAGCTTTTGTGACGGTAGTGGGTAAAGAAGCACCGGCTAACTA
>GV2UCFN02JRR2B
GGTGAGTAACACGTGAGTAACCTGCCCCAGACTTTGGGATAACAGTTGGAAACGATTGCTAATACTGGATATGAGCTGCTGCCGCATGGTGGTGGTTTGAAAGTTCCGGCGGTTTGGGATGGGCTCGCGGCCTATCAGCTTGTTGGTGAGGTGATGGCTTACCAAGGCTTCGACGGGTAGCCGGCCTGAGAGGGCGACCGGCCACATTGGGACTGAGATACGGCCCAAACTCCTACGGGAGGCAGCAGTGGGGAATATTGCACAATGGACGGAAGTCTGATGCAGCAACGCCGCGTGCGGGATGACGGCCTTCGGGTTGTAAACCGCTTTCATCCATGACGAAGCTTTTGTGACGGTAGTGGGTAAAGAAGCACCGGCTAACTA
>GV2UCFN02FUCGH
GGTGAGTAACACGTGAGTAACCTGCCCCAGACTTTGGGATAACAGTTGGAAACGATTGCTAATACTGGATATGAGCTGCTGCCGCATGGTGGTGGTTTGAAAGTTCCGGCGGTTTGGGATGGGCTCGCGGCCTATCAGCTTGTTGGTGAGGTGATGGCTTACCAAGGCTTCGACGGGTAGCCGGCCTGAGAGGGCGACCGGCCACATTGGGACTGAGATACGGCCCAAACTCCTACGGGAGGCAGCAGTGGGGAATATTGCACAATGGACGGAAGTCTGATGCAGCAACGCCGCGTGCGGGATGACGGCCTTCGGGTTGTAAACCGCTTTCATCCATGACGAAGCTTTTGTGACGGTAGTGGGTAAAGAAGCACCGGCTAACTA
>GV2UCFN02IRL2W
GGTGAGTAACACGTGAGTAACCTGCCCCAGACTTTGGGATAACAGTTGGAAACGATTGCTAATACTGGATATGAGCTGCTGCCGCATGGTGGTGGTTTGAAAGTTCCGGCGGTTTGGGATGGGCTCGCGGCCTATCAGCTTGTTGGTGAGGTGATGGCTTACCAAGGCTTCGACGGGTAGCCGGCCTGAGAGGGCGACCGGCCACATTGGGACTGAGATACGGCCCAAACTCCTACGGGAGGCAGCAGTGGGGAATATTGCACAATGGACGGAAGTCTGATGCAGCAACGCCGCGTGCGGGATGACGGCCTTCGGGTTGTAAACCGCTTTCATCCATGACGAAGCTTTTGTGACGGTAGTGGGTAAAGAAGCACCGGCTAACTA
>GV2UCFN02HEJ2J
GGTGAGTAACACGTGAGTAACCTGCCCCAGACTTTGGGATAACAGTTGGAAACGATTGCTAATACTGGATATGAGCTGCTGCCGCATGGTGGTGGTTTGAAAGTTCCGGCGGTTTGGGATGGGCTCGCGGCCTATCAGCTTGTTGGTGAGGTGATGGCTTACCAAGGCTTCGACGGGTAGCCGGCCTGAGAGGGCGACCGGCCACATTGGGACTGAGATACGGCCCAAACTCCTACGGGAGGCAGCAGTGGGGAATATTGCACAATGGACGGAAGTCTGATGCAGCAACGCCGCGTGCGGGATGACGGCCTTCGGGTTGTAAACCGCTTTCATCCATGACGAAGCTTTTGTGACGGTAGTGGGTAAAGAAGCACCGGCTAACTA
>GV2UCFN02HNMDZ
GGTGAGTAACACGTGAGTAACCTGCCCCAGACTTTGGGATAACAGTTGGAAACGATTGCTAATACTGGATATGAGCTGCTGCCGCATGGTGGTGGTTTGAAAGTTCCGGCGGTTTGGGATGGGCTCGCGGCCTATCAGCTTGTTGGTGAGGTGATGGCTTACCAAGGCTTCGACGGGTAGCCGGCCTGAGAGGGCGACCGGCCACATTGGGACTGAGATACGGCCCAAACTCCTACGGGAGGCAGCAGTGGGGAATATTGCACAATGGACGGAAGTCTGATGCAGCAACGCCGCGTGCGGGATGACGGCCTTCGGGTTGTAAACCGCTTTCATCCATGACGAAGCTTTTGTGACGGTAGTGGGTAAAGAAGCACCGGCTAACTA
>GV2UCFN02FQ6CX
GGTGAGTAACACGTGAGTAACCTGCCCCAGACTTTGGGATAACAGTTGGAAACGATTGCTAATACTGGATATGAGCTGCTGCCGCATGGTGGTGGTTTGAAAGTTCCGGCGGTTTGGGATGGGCTCGCGGCCTATCAGCTTGTTGGTGAGGTGATGGCTTACCAAGGCTTCGACGGGTAGCCGGCCTGAGAGGGCGACCGGCCACATTGGGACTGAGATACGGCCCAAACTCCTACGGGAGGCAGCAGTGGGGAATATTGCACAATGGACGGAAGTCTGATGCAGCAACGCCGCGTGCGGGATGACGGCCTTCGGGTTGTAAACCGCTTTCATCCATGACGAAGCTTTTGTGACGGTAGTGGGTAAAGAAGCACCGGCTAACTA
>GV2UCFN02GM1EB
GGTGAGTAACACGTGAGTAACCTGCCCCAGACTTTGGGATAACAGTTGGAAACGATTGCTAATACTGGATATGAGCTGCTGCCGCATGGTGGTGGTTTGAAAGTTCCGGCGGTTTGGGATGGGCTCGCGGCCTATCAGCTTGTTGGTGAGGTGATGGCTTACCAAGGCTTCGACGGGTAGCCGGCCTGAGAGGGCGACCGGCCACATTGGGACTGAGATACGGCCCAAACTCCTACGGGAGGCAGCAGTGGGGAATATTGCACAATGGACGGAAGTCTGATGCAGCAACGCCGCGTGCGGGATGACGGCCTTCGGGTTGTAAACCGCTTTCATCCATGACGAAGCTTTTGTGACGGTAGTGGGTAAAGAAGCACCGGCTAACTA
>GV2UCFN02GCOGT
GGTGAGTAACACGTGAGTAACCTGCCCCAGACTTTGGGATAACAGTTGGAAACGATTGCTAATACTGGATATGAGCTGCTGCCGCATGGTGGTGGTTTGAAAGTTCCGGCGGTTTGGGATGGGCTCGCGGCCTATCAGCTTGTTGGTGAGGTGATGGCTTACCAAGGCTTCGACGGGTAGCCGGCCTGAGAGGGCGACCGGCCACATTGGGACTGAGATACGGCCCAAACTCCTACGGGAGGCAGCAGTGGGGAATATTGCACAATGGACGGAAGTCTGATGCAGCAACGCCGCGTGCGGGATGACGGCCTTCGGGTTGTAAACCGCTTTCATCCATGACGAAGCTTTTGTGACGGTAGTGGGTAAAGAAGCACCGGCTAACTA
>GV2UCFN02H87QY
GGTGAGTAACACGTGAGTAACCTGCCCCAGACTTTGGGATAACAGTTGGAAACGATTGCTAATACTGGATATGAGCTGCTGCCGCATGGTGGTGGTTTGAAAGTTCCGGCGGTTTGGGATGGGCTCGCGGCCTATCAGCTTGTTGGTGAGGTGATGGCTTACCAAGGCTTCGACGGGTAGCCGGCCTGAGAGGGCGACCGGCCACATTGGGACTGAGATACGGCCCAAACTCCTACGGGAGGCAGCAGTGGGGAATATTGCACAATGGACGGAAGTCTGATGCAGCAACGCCGCGTGCGGGATGACGGCCTTCGGGTTGTAAACCGCTTTCATCCATGACGAAGCTTTTGTGACGGTAGTGGGTAAAGAAGCACCGGCTAACTA
>GV2UCFN02F511F
GGTGAGTAACACGTGAGTAACCTGCCCCAGACTTTGGGATAACAGTTGGAAACGATTGCTAATACTGGATATGAGCTGCTGCCGCATGGTGGTGGTTTGAAAGTTCCGGCGGTTTGGGATGGGCTCGCGGCCTATCAGCTTGTTGGTGAGGTGATGGCTTACCAAGGCTTCGACGGGTAGCCGGCCTGAGAGGGCGACCGGCCACATTGGGACTGAGATACGGCCCAAACTCCTACGGGAGGCAGCAGTGGGGAATATTGCACAATGGACGGAAGTCTGATGCAGCAACGCCGCGTGCGGGATGACGGCCTTCGGGTTGTAAACCGCTTTCATCCATGACGAAGCTTTTGTGACGGTAGTGGGTAAAGAAGCACCGGCTAACTA
>GV2UCFN02FW7AI
GGTGAGTAACACGTGAGTAACCTGCCCCAGACTTTGGGATAACAGTTGGAAACGATTGCTAATACTGGATATGAGCTGCTGCCGCATGGTGGTGGTTTGAAAGTTCCGGCGGTTTGGGATGGGCTCGCGGCCTATCAGCTTGTTGGTGAGGTGATGGCTTACCAAGGCTTCGACGGGTAGCCGGCCTGAGAGGGCGACCGGCCACATTGGGACTGAGATACGGCCCAAACTCCTACGGGAGGCAGCAGTGGGGAATATTGCACAATGGACGGAAGTCTGATGCAGCAACGCCGCGTGCGGGATGACGGCCTTCGGGTTGTAAACCGCTTTCATCCATGACGAAGCTTTTGTGACGGTAGTGGGTAAAGAAGCACCGGCTAACTA
>GV2UCFN02G6GFZ
GGTGAGTAACACGTGAGTAACCTGCCCCAGACTTTGGGATAACAGTTGGAAACGATTGCTAATACTGGATATGAGCTGCTGCCGCATGGTGGTGGTTTGAAAGTTCCGGCGGTTTGGGATGGGCTCGCGGCCTATCAGCTTGTTGGTGAGGTGATGGCTTACCAAGGCTTCGACGGGTAGCCGGCCTGAGAGGGCGACCGGCCACATTGGGACTGAGATACGGCCCAAACTCCTACGGGAGGCAGCAGTGGGGAATATTGCACAATGGACGGAAGTCTGATGCAGCAACGCCGCGTGCGGGATGACGGCCTTCGGGTTGTAAACCGCTTTCATCCATGACGAAGCTTTTGTGACGGTAGTGGGTAAAGAAGCACCGGCTAACTA
>GV2UCFN02IZKKI
GGTGAGTAACACGTGAGTAACCTGCCCCAGACTTTGGGATAACAGTTGGAAACGATTGCTAATACTGGATATGAGCTGCTGCCGCATGGTGGTGGTTTGAAAGTTCCGGCGGTTTGGGATGGGCTCGCGGCCTATCAGCTTGTTGGTGAGGTGATGGCTTACCAAGGCTTCGACGGGTAGCCGGCCTGAGAGGGCGACCGGCCACATTGGGACTGAGATACGGCCCAAACTCCTACGGGAGGCAGCAGTGGGGAATATTGCACAATGGACGGAAGTCTGATGCAGCAACGCCGCGTGCGGGATGACGGCCTTCGGGTTGTAAACCGCTTTCATCCATGACGAAGCTTTTGTGACGGTAGTGGGTAAAGAAGCACCGGCTAACTA
>GV2UCFN02IC8GU
GGTGAGTAACACGTGAGTAACCTGCCCCAGACTTTGGGATAACAGTTGGAAACGATTGCTAATACTGGATATGAGCTGCTGCCGCATGGTGGTGGTTTGAAAGTTCCGGCGGTTTGGGATGGGCTCGCGGCCTATCAGCTTGTTGGTGAGGTGATGGCTTACCAAGGCTTCGACGGGTAGCCGGCCTGAGAGGGCGACCGGCCACATTGGGACTGAGATACGGCCCAAACTCCTACGGGAGGCAGCAGTGGGGAATATTGCACAATGGACGGAAGTCTGATGCAGCAACGCCGCGTGCGGGATGACGGCCTTCGGGTTGTAAACCGCTTTCATCCATGACGAAGCTTTTGTGACGGTAGTGGGTAAAGAAGCACCGGCTAACTA
>GV2UCFN02I2KSO
GGTGAGTAACACGTGAGTAACCTGCCCCAGACTTTGGGATAACAGTTGGAAACGATTGCTAATACTGGATATGAGCTGCTGCCGCATGGTGGTGGTTTGAAAGTTCCGGCGGTTTGGGATGGGCTCGCGGCCTATCAGCTTGTTGGTGAGGTGATGGCTTACCAAGGCTTCGACGGGTAGCCGGCCTGAGAGGGCGACCGGCCACATTGGGACTGAGATACGGCCCAAACTCCTACGGGAGGCAGCAGTGGGGAATATTGCACAATGGACGGAAGTCTGATGCAGCAACGCCGCGTGCGGGATGACGGCCTTCGGGTTGTAAACCGCTTTCATCCATGACGAAGCTTTTGTGACGGTAGTGGGTAAAGAAGCACCGGCTAACTA
>GV2UCFN02HSDG9
GGTGAGTAACACGTGAGTAACCTGCCCCAGACTTTGGGATAACAGTTGGAAACGATTGCTAATACTGGATATGAGCTGCTGCCGCATGGTGGTGGTTTGAAAGTTCCGGCGGTTTGGGATGGGCTCGCGGCCTATCAGCTTGTTGGTGAGGTGATGGCTTACCAAGGCTTCGACGGGTAGCCGGCCTGAGAGGGCGACCGGCCACATTGGGACTGAGATACGGCCCAAACTCCTACGGGAGGCAGCAGTGGGGAATATTGCACAATGGACGGAAGTCTGATGCAGCAACGCCGCGTGCGGGATGACGGCCTTCGGGTTGTAAACCGCTTTCATCCATGACGAAGCTTTTGTGACGGTAGTGGGTAAAGAAGCACCGGCTAACTA
>GV2UCFN02IV4W1
GGTGAGTAACACGTGAGTAACCTGCCCCAGACTTTGGGATAACAGTTGGAAACGATTGCTAATACTGGATATGAGCTGCTGCCGCATGGTGGTGGTTTGAAAGTTCCGGCGGTTTGGGATGGGCTCGCGGCCTATCAGCTTGTTGGTGAGGTGATGGCTTACCAAGGCTTCGACGGGTAGCCGGCCTGAGAGGGCGACCGGCCACATTGGGACTGAGATACGGCCCAAACTCCTACGGGAGGCAGCAGTGGGGAATATTGCACAATGGACGGAAGTCTGATGCAGCAACGCCGCGTGCGGGATGACGGCCTTCGGGTTGTAAACCGCTTTCATCCATGACGAAGCTTTTGTGACGGTAGTGGGTAAAGAAGCACCGGCTAACTA
>G3BZQ8102FL3B3
GGTGAGTAACACGTGAGTAACCTGCCCCAGACTTTGGGATAACAGTTGGAAACGATTGCTAATACTGGATATGAGCTGCTGCCGCATGGTGGTGGTTTGAAAGTTCCGGCGGTTTGGGATGGGCTCGCGGCCTATCAGCTTGTTGGTGAGGTGATGGCTTACCAAGGCTTCGACGGGTAGCCGGCCTGAGAGGGCGACCGGCCACATTGGGACTGAGATACGGCCCAAACTCCTACGGGAGGCAGCAGTGGGGAATATTGCACAATGGACGGAAGTCTGATGCAGCAACGCCGCGTGCGGGATGACGGCCTTCGGGTTGTAAACCGCTTTCATCCATGACGAAGCTTTTGTGACGGTAGTGGGTAAAGAAGCACCGGCTAACTA
>G3BZQ8102JFZPC
GGTGAGTAACACGTGAGTAACCTGCCCCAGACTTTGGGATAACAGTTGGAAACGATTGCTAATACTGGATATGAGCTGCTGCCGCATGGTGGTGGTTTGAAAGTTCCGGCGGTTTGGGATGGGCTCGCGGCCTATCAGCTTGTTGGTGAGGTGATGGCTTACCAAGGCTTCGACGGGTAGCCGGCCTGAGAGGGCGACCGGCCACATTGGGACTGAGATACGGCCCAAACTCCTACGGGAGGCAGCAGTGGGGAATATTGCACAATGGACGGAAGTCTGATGCAGCAACGCCGCGTGCGGGATGACGGCCTTCGGGTTGTAAACCGCTTTCATCCATGACGAAGCTTTTGTGACGGTAGTGGGTAAAGAAGCACCGGCTAACTA
>G3BZQ8102F67KD
GGTGAGTAACACGTGAGTAACCTGCCCCAGACTTTGGGATAACAGTTGGAAACGATTGCTAATACTGGATATGAGCTGCTGCCGCATGGTGGTGGTTTGAAAGTTCCGGCGGTTTGGGATGGGCTCGCGGCCTATCAGCTTGTTGGTGAGGTGATGGCTTACCAAGGCTTCGACGGGTAGCCGGCCTGAGAGGGCGACCGGCCACATTGGGACTGAGATACGGCCCAAACTCCTACGGGAGGCAGCAGTGGGGAATATTGCACAATGGACGGAAGTCTGATGCAGCAACGCCGCGTGCGGGATGACGGCCTTCGGGTTGTAAACCGCTTTCATCCATGACGAAGCTTTTGTGACGGTAGTGGGTAAAGAAGCACCGGCTAACTA
>G3BZQ8102GT09U
GGTGAGTAACACGTGAGTAACCTGCCCCAGACTTTGGGATAACAGTTGGAAACGATTGCTAATACTGGATATGAGCTGCTGCCGCATGGTGGTGGTTTGAAAGTTCCGGCGGTTTGGGATGGGCTCGCGGCCTATCAGCTTGTTGGTGAGGTGATGGCTTACCAAGGCTTCGACGGGTAGCCGGCCTGAGAGGGCGACCGGCCACATTGGGACTGAGATACGGCCCAAACTCCTACGGGAGGCAGCAGTGGGGAATATTGCACAATGGACGGAAGTCTGATGCAGCAACGCCGCGTGCGGGATGACGGCCTTCGGGTTGTAAACCGCTTTCATCCATGACGAAGCTTTTGTGACGGTAGTGGGTAAAGAAGCACCGGCTAACTA
>G3BZQ8102HTOD8
GGTGAGTAACACGTGAGTAACCTGCCCCAGACTTTGGGATAACAGTTGGAAACGATTGCTAATACTGGATATGAGCTGCTGCCGCATGGTGGTGGTTTGAAAGTTCCGGCGGTTTGGGATGGGCTCGCGGCCTATCAGCTTGTTGGTGAGGTGATGGCTTACCAAGGCTTCGACGGGTAGCCGGCCTGAGAGGGCGACCGGCCACATTGGGACTGAGATACGGCCCAAACTCCTACGGGAGGCAGCAGTGGGGAATATTGCACAATGGACGGAAGTCTGATGCAGCAACGCCGCGTGCGGGATGACGGCCTTCGGGTTGTAAACCGCTTTCATCCATGACGAAGCTTTTGTGACGGTAGTGGGTAAAGAAGCACCGGCTAACTA
>G35JFLI02JTKPT
GGTGAGTAACACGTGAGTAACCTGCCCCAGACTTTGGGATAACAGTTGGAAACGATTGCTAATACTGGATATGAGCTGCTGCCGCATGGTGGTGGTTTGAAAGTTCCGGCGGTTTGGGATGGGCTCGCGGCCTATCAGCTTGTTGGTGAGGTGATGGCTTACCAAGGCTTCGACGGGTAGCCGGCCTGAGAGGGCGACCGGCCACATTGGGACTGAGATACGGCCCAAACTCCTACGGGAGGCAGCAGTGGGGAATATTGCACAATGGACGGAAGTCTGATGCAGCAACGCCGCGTGCGGGATGACGGCCTTCGGGTTGTAAACCGCTTTCATCCATGACGAAGCTTTTGTGACGGTAGTGGGTAAAGAAGCACCGGCTAACTA
>G35JFLI02F2TM4
GGTGAGTAACACGTGAGTAACCTGCCCCAGACTTTGGGATAACAGTTGGAAACGATTGCTAATACTGGATATGAGCTGCTGCCGCATGGTGGTGGTTTGAAAGTTCCGGCGGTTTGGGATGGGCTCGCGGCCTATCAGCTTGTTGGTGAGGTGATGGCTTACCAAGGCTTCGACGGGTAGCCGGCCTGAGAGGGCGACCGGCCACATTGGGACTGAGATACGGCCCAAACTCCTACGGGAGGCAGCAGTGGGGAATATTGCACAATGGACGGAAGTCTGATGCAGCAACGCCGCGTGCGGGATGACGGCCTTCGGGTTGTAAACCGCTTTCATCCATGACGAAGCTTTTGTGACGGTAGTGGGTAAAGAAGCACCGGCTAACTA
>G35JFLI02GQGYC
GGTGAGTAACACGTGAGTAACCTGCCCCAGACTTTGGGATAACAGTTGGAAACGATTGCTAATACTGGATATGAGCTGCTGCCGCATGGTGGTGGTTTGAAAGTTCCGGCGGTTTGGGATGGGCTCGCGGCCTATCAGCTTGTTGGTGAGGTGATGGCTTACCAAGGCTTCGACGGGTAGCCGGCCTGAGAGGGCGACCGGCCACATTGGGACTGAGATACGGCCCAAACTCCTACGGGAGGCAGCAGTGGGGAATATTGCACAATGGACGGAAGTCTGATGCAGCAACGCCGCGTGCGGGATGACGGCCTTCGGGTTGTAAACCGCTTTCATCCATGACGAAGCTTTTGTGACGGTAGTGGGTAAAGAAGCACCGGCTAACTA
>G35JFLI02IRNYM
GGTGAGTAACACGTGAGTAACCTGCCCCAGACTTTGGGATAACAGTTGGAAACGATTGCTAATACTGGATATGAGCTGCTGCCGCATGGTGGTGGTTTGAAAGTTCCGGCGGTTTGGGATGGGCTCGCGGCCTATCAGCTTGTTGGTGAGGTGATGGCTTACCAAGGCTTCGACGGGTAGCCGGCCTGAGAGGGCGACCGGCCACATTGGGACTGAGATACGGCCCAAACTCCTACGGGAGGCAGCAGTGGGGAATATTGCACAATGGACGGAAGTCTGATGCAGCAACGCCGCGTGCGGGATGACGGCCTTCGGGTTGTAAACCGCTTTCATCCATGACGAAGCTTTTGTGACGGTAGTGGGTAAAGAAGCACCGGCTAACTA
>G35JFLI02JIGBO
GGTGAGTAACACGTGAGTAACCTGCCCCAGACTTTGGGATAACAGTTGGAAACGATTGCTAATACTGGATATGAGCTGCTGCCGCATGGTGGTGGTTTGAAAGTTCCGGCGGTTTGGGATGGGCTCGCGGCCTATCAGCTTGTTGGTGAGGTGATGGCTTACCAAGGCTTCGACGGGTAGCCGGCCTGAGAGGGCGACCGGCCACATTGGGACTGAGATACGGCCCAAACTCCTACGGGAGGCAGCAGTGGGGAATATTGCACAATGGACGGAAGTCTGATGCAGCAACGCCGCGTGCGGGATGACGGCCTTCGGGTTGTAAACCGCTTTCATCCATGACGAAGCTTTTGTGACGGTAGTGGGTAAAGAAGCACCGGCTAACTA
>G35JFLI02GXUDI
GGTGAGTAACACGTGAGTAACCTGCCCCAGACTTTGGGATAACAGTTGGAAACGATTGCTAATACTGGATATGAGCTGCTGCCGCATGGTGGTGGTTTGAAAGTTCCGGCGGTTTGGGATGGGCTCGCGGCCTATCAGCTTGTTGGTGAGGTGATGGCTTACCAAGGCTTCGACGGGTAGCCGGCCTGAGAGGGCGACCGGCCACATTGGGACTGAGATACGGCCCAAACTCCTACGGGAGGCAGCAGTGGGGAATATTGCACAATGGACGGAAGTCTGATGCAGCAACGCCGCGTGCGGGATGACGGCCTTCGGGTTGTAAACCGCTTTCATCCATGACGAAGCTTTTGTGACGGTAGTGGGTAAAGAAGCACCGGCTAACTA
>G35JFLI02GERB3
GGTGAGTAACACGTGAGTAACCTGCCCCAGACTTTGGGATAACAGTTGGAAACGATTGCTAATACTGGATATGAGCTGCTGCCGCATGGTGGTGGTTTGAAAGTTCCGGCGGTTTGGGATGGGCTCGCGGCCTATCAGCTTGTTGGTGAGGTGATGGCTTACCAAGGCTTCGACGGGTAGCCGGCCTGAGAGGGCGACCGGCCACATTGGGACTGAGATACGGCCCAAACTCCTACGGGAGGCAGCAGTGGGGAATATTGCACAATGGACGGAAGTCTGATGCAGCAACGCCGCGTGCGGGATGACGGCCTTCGGGTTGTAAACCGCTTTCATCCATGACGAAGCTTTTGTGACGGTAGTGGGTAAAGAAGCACCGGCTAACTA
>G35JFLI02JAC4L
GGTGAGTAACACGTGAGTAACCTGCCCCAGACTTTGGGATAACAGTTGGAAACGATTGCTAATACTGGATATGAGCTGCTGCCGCATGGTGGTGGTTTGAAAGTTCCGGCGGTTTGGGATGGGCTCGCGGCCTATCAGCTTGTTGGTGAGGTGATGGCTTACCAAGGCTTCGACGGGTAGCCGGCCTGAGAGGGCGACCGGCCACATTGGGACTGAGATACGGCCCAAACTCCTACGGGAGGCAGCAGTGGGGAATATTGCACAATGGACGGAAGTCTGATGCAGCAACGCCGCGTGCGGGATGACGGCCTTCGGGTTGTAAACCGCTTTCATCCATGACGAAGCTTTTGTGACGGTAGTGGGTAAAGAAGCACCGGCTAACTA
>G35JFLI02FH8C9
GGTGAGTAACACGTGAGTAACCTGCCCCAGACTTTGGGATAACAGTTGGAAACGATTGCTAATACTGGATATGAGCTGCTGCCGCATGGTGGTGGTTTGAAAGTTCCGGCGGTTTGGGATGGGCTCGCGGCCTATCAGCTTGTTGGTGAGGTGATGGCTTACCAAGGCTTCGACGGGTAGCCGGCCTGAGAGGGCGACCGGCCACATTGGGACTGAGATACGGCCCAAACTCCTACGGGAGGCAGCAGTGGGGAATATTGCACAATGGACGGAAGTCTGATGCAGCAACGCCGCGTGCGGGATGACGGCCTTCGGGTTGTAAACCGCTTTCATCCATGACGAAGCTTTTGTGACGGTAGTGGGTAAAGAAGCACCGGCTAACTA
>G35JFLI02HNXIG
GGTGAGTAACACGTGAGTAACCTGCCCCAGACTTTGGGATAACAGTTGGAAACGATTGCTAATACTGGATATGAGCTGCTGCCGCATGGTGGTGGTTTGAAAGTTCCGGCGGTTTGGGATGGGCTCGCGGCCTATCAGCTTGTTGGTGAGGTGATGGCTTACCAAGGCTTCGACGGGTAGCCGGCCTGAGAGGGCGACCGGCCACATTGGGACTGAGATACGGCCCAAACTCCTACGGGAGGCAGCAGTGGGGAATATTGCACAATGGACGGAAGTCTGATGCAGCAACGCCGCGTGCGGGATGACGGCCTTCGGGTTGTAAACCGCTTTCATCCATGACGAAGCTTTTGTGACGGTAGTGGGTAAAGAAGCACCGGCTAACTA
>G35JFLI02FRREI
GGTGAGTAACACGTGAGTAACCTGCCCCAGACTTTGGGATAACAGTTGGAAACGATTGCTAATACTGGATATGAGCTGCTGCCGCATGGTGGTGGTTTGAAAGTTCCGGCGGTTTGGGATGGGCTCGCGGCCTATCAGCTTGTTGGTGAGGTGATGGCTTACCAAGGCTTCGACGGGTAGCCGGCCTGAGAGGGCGACCGGCCACATTGGGACTGAGATACGGCCCAAACTCCTACGGGAGGCAGCAGTGGGGAATATTGCACAATGGACGGAAGTCTGATGCAGCAACGCCGCGTGCGGGATGACGGCCTTCGGGTTGTAAACCGCTTTCATCCATGACGAAGCTTTTGTGACGGTAGTGGGTAAAGAAGCACCGGCTAACTA
