# Supplementary material for: Investigation of the Effect of Type 2 Diabetes Mellitus on Subgingival Plaque Microbiota by High-Throughput 16S rDNA Pyrosequencing
Source: PLoS One. 2013 Apr 22;8(4):e61516. doi: 10.1371/journal.pone.0061516 (PMC3632544; doi:10.1371/journal.pone.0061516)
Supplement: File S1 — FASTA-format sequences for all the OTUs. Sequences for each OTU are provided in a FASTA-format file. (ZIP) [file pone.0061516.s004.zip › OTU.allseq/Otu0076.fasta]

>G35JFLI02GTMLK
GGTGCGTAACGCGTATCGAACCTACCACATACTCAGGGATTAGCCTTGCGAAAGTAAGATTAATACCTGATGTTATTAACAATCGCATGATGGTTTAATCAAAGATTTATTGGTATGTGATGGCGATGCGTCTGATTAGGTAGTAGGCGGGGTAACGGCCCACCTAGCCATCGATCAGTAGGGGTTCTGAGAGGAAGGTCCCCCACATTGGAACTGAGACACGGTCCAAACTCCTACGGGAGGCAGCAGTGAGGAATATTGGTCAATGGACGAAAGTCTGAACCAGCCAAGTAGCGTGCAGGATGACGGCCCTCCGGGTTGTAAACTGCTTTAGTTCGGGAATAACGACGGGGACGTGTCCCTGGAAAGAATGTACCGAAAGAATAAGGACCGGCTAATTC
>G35JFLI02HU2P4
GGTGCGTAACGCGTATCGAACCTACCACATACTCAGGGATTAGCCTTGCGAAAGTAAGATTAATACCTGATGTTATTAACAATCGCATGATGGTTTAATCAAAGATTTATTGGTATGTGATGGCGATGCGTCTGATTAGGTAGTAGGCGGGGTAACGGCCCACCTAGCCATCGATCAGTAGGGGTTCTGAGAGGAAGGTCCCCCACATTGGAACTGAGACACGGTCCAAACTCCTACGGGAGGCAGCAGTGAGGAATATTGGTCAATGGACGAAAGTCTGAACCAGCCAAGTAGCGTGCAGGATGACGGCCCTCCGGGTTGTAAACTGCTTTAGTTCGGGAATAACGACGGGGACGTGTCCCTGGAAAGAATGTACCGAAAGAATAAGGACCGGCTAATTC
>G35JFLI02GOB7N
GGTGCGTAACGCGTATCGAACCTACCACATACTCAGGGATTAGCCTTGCGAAAGTAAGATTAATACCTGATGTTATTAACAATCGCATGATGGTTTAATCAAAGATTTATTGGTATGTGATGGCGATGCGTCTGATTAGGTAGTAGGCGGGGTAACGGCCCACCTAGCCATCGATCAGTAGGGGTTCTGAGAGGAAGGTCCCCCACATTGGAACTGAGACACGGTCCAAACTCCTACGGGAGGCAGCAGTGAGGAATATTGGTCAATGGACGAAAGTCTGAACCAGCCAAGTAGCGTGCAGGATGACGGCCCTCCGGGTTGTAAACTGCTTTAGTTCGGGAATAACGACGGGGACGTGTCCCTGGAAAGAATGTACCGAAAGAATAAGGACCGGCTAATTC
>G35JFLI02HE6JX
GGTGCGTAACGCGTATCGAACCTACCACATACTCAGGGATAGCCTTGCGAAAGTAAGATTAATACCTGATGTTATTAACAATCGCATGATGGTTTAATCAAAGATTTATTGGTATGTGATGGCGATGCGTCTGATTAGGTAGTAGGCGGGGTAACGGCCCACCTAGCCATCGATCAGTAGGGGTTCTGAGAGGAAGGTCCCCCACATTGGAACTGAGACACGGTCCAAACTCCTACGGGAGGCAGCAGTGAGGAATATTGGTCAATGGACGGAAGTCTGAACCAGCCAAGTAGCGTGCAGGATGACGGCCCTCCGGGTTGTAAACTGCTTTAGTTCGGGAATAACGACGGGGACGTGTCCCTGGAAAGAATGTACCGAAAGAATAAGGACCGGCTAATTC
>GV2UCFN02JGQ4O
GGTGCGTAACGCGTATCGAACCTACCACATACTCAGGGATAGCCTTGCGAAAGTAAGATTAATACCTGATGTTATTAACAATCGCATGATGGTTTAATCAAAGATTTATTGGTATGTGATGGCGATGCGTCTGATTAGGTAGTAGGCGGGGTAACGGCCCACCTAGCCATCGATCAGTAGGGGTTCTGAGAGGAAGGTCCCCCACATTGGAACTGAGACACGGTCCAAACTCCTACGGGAGGCAGCAGTGAGGAATATTGGTCAATGGACGAAAGTCTGAACCAGCCAAGTAGCGTGCAGGATGACGGCCCTCCGGGTTGTAAACTGCTTTTAGTTCGGGAATAACGACGGGGACGTGTCCCTGGAACGAATGTACCGAAAGAATAAGGACCGGCTAATTC
>GV2UCFN02G9WZ4
GGTGCGTAACGCGTATCGAACCTACCACATACTCAGGGATAGCCTTGCGAAAGTAAGATTAATACCTGATGTTATTAAACAATCGCATGATGGTTTAATCAAAGATTTATTGGTATGTGATGGCGATGCGTCTGATTAGGTAGTAGGCGGGGTAACGGCCCACCTAGCCATCGATCAGTAGGGGTTCTGAGAGGAAGGTCCCCCACATTGGAACTGAGACACGGTCCAAACTCCTACGGGAGGCAGCAGTGAGGAATATTGGTCAATGGACGGAAGTCTGAACCAGCCAAGTAGCGTGCAGGATGACGGCCCTCCGGGTTGTAAACTGCTTTAGTTCGGGAATAACGACGGGGACGTGTCCCTGGGAAGAATGTACCGAAAGAATAAGGACCGGCTAATTC
>GV2UCFN02I1JEJ
GGTGCGTAACGCGTATCGAACCTACCACATACTCAGGGATAGCCTTGCGAAAGTAAGATTAATACCTGATGTTATTAAACAATCGCATGATGGTTTAATCAAAGATTTATTGGTATGTGATGGCGATGCGTCTGATTAGGTAGTAGGCGGGGTAACGGCCCACCTAGCCATCGATCAGTAGGGGTTCTGAGAGGAAGGTCCCCCACATTGGAACTGAGACACGGTCCAAACTCCTACGGGAGGCAGCAGTGAGGAATATTGGTCAATGGACGGAAGTCTGAACCAGCCAAGTAGCGTGCAGGATGACGGCCCTCCGGGTTGTAAACTGCTTTAGTTCGGGAATAACGACGGGGACGTGTCCCTGGGAAGAATGTACCGAAAGAATAAGGACCGGCTAATTC
>GV2UCFN02G5Q2V
GGTGCGTAACGCGTATCGAACCTACCACATACTCAGGGATAGCCTTGCGAAAGTAAGATTAATACCTGATGTTATTAAACAATCGCATGATGGTTTAATCAAAGATTTATTGGTATGTGATGGCGATGCGTCTGATTAGGTAGTAGGCGGGGTAACGGCCCACCTAGCCATCGATCAGTAGGGGTTCTGAGAGGAAGGTCCCCCACATTGGAACTGAGACACGGTCCAAACTCCTACGGGAGGCAGCAGTGAGGAATATTGGTCAATGGACGGAAGTCTGAACCAGCCAAGTAGCGTGCAGGATGACGGCCCTCCGGGTTGTAAACTGCTTTAGTTCGGGAATAACGACGGGGACGTGTCCCTGGGAAGAATGTACCGAAAGAATAAGGACCGGCTAATTC
>GV2UCFN02F6SLI
GGTGCGTAACGCGTATCGAACCTACCACATACTCAGGGATAGCCTTGCGAAAGTAAGATTAATACCTGATGTTATTAAACAATCGCATGATGGTTTAATCAAAGATTTATTGGTATGTGATGGCGATGCGTCTGATTAGGTAGTAGGCGGGGTAACGGCCCACCTAGCCATCGATCAGTAGGGGTTCTGAGAGGAAGGTCCCCCACATTGGAACTGAGACACGGTCCAAACTCCTACGGGAGGCAGCAGTGAGGAATATTGGTCAATGGACGGAAGTCTGAACCAGCCAAGTAGCGTGCAGGATGACGGCCCTCCGGGTTGTAAACTGCTTTAGTTCGGGAATAACGACGGGGACGTGTCCCTGGGAAGAATGTACCGAAAGAATAAGGACCGGCTAATTC
>GV2UCFN02GRTQB
GGTGCGTAACGCGTATCGAACCTACCACATACTCAGGGATAGCCTTGCGAAAGTAAGATTAATACCTGATGTTATTAAACAATCGCATGATGGTTTAATCAAAGATTTATTGGTATGTGATGGCGATGCGTCTGATTAGGTAGTAGGCGGGGTAACGGCCCACCTAGCCATCGATCAGTAGGGGTTCTGAGAGGAAGGTCCCCCACATTGGAACTGAGACACGGTCCAAACTCCTACGGGAGGCAGCAGTGAGGAATATTGGTCAATGGACGGAAGTCTGAACCAGCCAAGTAGCGTGCAGGATGACGGCCCTCCGGGTTGTAAACTGCTTTAGTTCGGGAATAACGACGGGGACGTGTCCCTGGGAAGAATGTACCGAAAGAATAAGGACCGGCTAATTC
>G35JFLI02IF7T2
GGTGCGTAACGCGTATCGAACCTACCACATACTCAGGGATAGCCTTGCGAAAGTAAGATTAATACCTGATGTTATTAAACAATCGCATGATAGTTTAATCAAAGATTTATTGGTATGTGATGGCGATGCGTCTGATTAGGTAGTAGGCGGGGTAACGGCCCACCTAGCCATCGATCAGTAGGGGTTCTGAGAGGAAGGTCCCCCACATTGGAACTGAGACACGGTCCAAACTCCTACGGGAGGCAGCAGTGAGGAATATTGGTCAATGGACGGAAGTCTGAACCAGCCAAGTAGCGTGCAGGATGACGGCCCTCCGGGTTGTAAACTGCTTTAGTTCGGGAATAACGACGGGGACGTGTCCCTGGGAAGAATGTACCGAAAGAATAAGGACCGGCTAATTC
>G35JFLI02JIOZX
GGTGCGTAACGCGTATCGAACCTACCACATACTCAGGGATAGCCTTGCGAAAGTAAGATTAATACCTGATGTTATTAAACAATCGCATGATAGTTTAATCAAAGATTTATTGGTATGTGATGGCGATGCGTCTGATTAGGTAGTAGGCGGGGTAACGGCCCACCTAGCCATCGATCAGTAGGGGTTCTGAGAGGAAGGTCCCCCACATTGGAACTGAGACACGGTCCAAACTCCTACGGGAGGCAGCAGTGAGGAATATTGGTCAATGGACGGAAGTCTGAACCAGCCAAGTAGCGTGCAGGATGACGGCCCTCCGGGTTGTAAACTGCTTTAGTTCGGGAATAACGACGGGGACGTGTCCCTGGGAAGAATGTACCGAAAGAATAAGGACCGGCTAATTC
>G35JFLI02JC4ZY
GGTGCGTAACGCGTATCGAACCTACCACATACTCAGGGATAGCCTTGCGAAAGTAAGATTAATACCTGATGTTATTAAACAATCGCATGATAGTTTAATCAAAGATTTATTGGTATGTGATGGCGATGCGTCTGATTAGGTAGTAGGCGGGGTAACGGCCCACCTAGCCATCGATCAGTAGGGGTTCTGAGAGGAAGGTCCCCCACATTGGAACTGAGACACGGTCCAAACTCCTACGGGAGGCAGCAGTGAGGAATATTGGTCAATGGACGGAAGTCTGAACCAGCCAAGTAGCGTGCAGGATGACGGCCCTCCGGGTTGTAAACTGCTTTAGTTCGGGAATAACGACGGGGACGTGTCCCTGGGAAGAATGTACCGAAAGAATAAGGACCGGCTAATTC
>GV2UCFN02F3U2H
GGTGCGTAACGCGTATCGAACCTACCACATACTCAGGGATAGCCTTGCGAAAGTAAGATTAATACCTGATGTTATTAAACAATCGCATGATAGTTTAATCAAAGATTTATTGGTATGTGATGGCGATGCGTCTGATTAGGTAGTAGGCGGGGTAACGGCCCACCTAGCCATCGATCAGTAGGGGTTCTGAGAGGAAGGTCCCCCACATTGGAACTGAGACACGGTCCAAACTCCTACGGGAGGCAGCAGTGAGGAATATTGGTCAATGGACGGAAGTCTGAACCAGCCAAGTAGCGTGCAGGATGACGGCCCTCCGGGTTGTAAACTGCTTTAGTTCGGGAATAACGACGGGGACGTGTCCCCGGAACGAATGTACCGAAAGAATAAGGACCGGCTAATTC
>GV2UCFN02HNI1T
GGTGCGTAACGCGTATCGAACCTACCACATACTCAGGGATAGCCTTGCGAAAGTAAGATTAATACCTGATGTTATTAAACAATCGCATGATAGTTTAATCAAAGATTTATTGGTATGTGATGGCGATGCGTCTGATTAGGTAGTAGGCGGGGTAACGGCCCACCTAGCCATCGATCAGTAGGGGTTCTGAGAGGAAGGTCCCCCACATTGGAACTGAGACACGGTCCAAACTCCTACGGGAGGCAGCAGTGAGGAATATTGGTCAATGGACGGAAGTCTGAACCAGCCAAGTAGCGTGCAGGATGACGGCCCTCCGGGTTGTAAACTGCTTTAGTTCGGGAATAACGACGGGGACGTGTCCCCGGAACGAATGTACCGAAAGAATAAGGACCGGCTAATTC
>GV2UCFN02JOLJE
GGTGCGTAACGCGTATCGAACCTACCACATACTCAGGGATAGCCTTGCGAAAGTAAGATTAATACCTGATGTTATTAAACAATCGCATGATAGTTTAATCAAAGATTTATTGGTATGTGATGGCGATGCGTCTGATTAGGTAGTAGGCGGGGTAACGGCCCACCTAGCCATCGATCAGTAGGGGTTCTGAGAGGAAGGTCCCCCACATTGGAACTGAGACACGGTCCAAACTCCTACGGGAGGCAGCAGTGAGGAATATTGGTCAATGGACGGAAGTCTGAACCAGCCAAGTAGCGTGCAGGATGACGGCCCTCCGGGTTGTAAACTGCTTTAGTTCGGGAATAACGACGGGGACGTGTCCCCGGAACGAATGTACCGAAAGAATAAGGACCGGCTAATTC
>GV2UCFN02JQX5R
GGTGCGTAACGCGTATCGAACCTACCACATACTCAGGGATAGCCTTGCGAAAGTAAGATTAATACCTGATGTTGTTAAACAATCGCATGATAGTTTAATCAAAGATTTATTGGTATGTGATGGCGATGCGTCTGATTAGGTAGTAGGCGGGGTAACGGCCCACCTAGCCATCGATCAGTAGGGGTTCTGAGAGGAAGGTCCCCCACATTGGAACTGAGACACGGTCCAAACTCCTACGGGAGGCAGCAGTGAGGAATATTGGTCAATGGACGCAAGTCTGAACCAGCCAAGTAGCGTGCAGGATGACGGCCCTCCGGGTTGTAAACTGCTTTAGTTCGGGAATAACGACGGGGACGTGTCCCCGGGAAGAATGTACCGAAAGAATAAGGACCGGCTAATTC
>GV2UCFN02F9MWN
GGTGCGTAACGCGTATCGAACCTACCACATACTCAGGGATAGCCTTGCGAAAGTAAGATTAATACCTGATGTTGTTAAACAATCGCATGATAGTTTAATCAAAGATTTATTGGTATGTGATGGCGATGCGTCTGATTAGGTAGTAGGCGGGGTAACGGCCCACCTAGCCATCGATCAGTAGGGGTTCTGAGAGGAAGGTCCCCCACATTGGAACTGAGACACGGTCCAAACTCCTACGGGAGGCAGCAGTGAGGAATATTGGTCAATGGACGCAAGTCTGAACCAGCCAAGTAGCGTGCAGGATGACGGCCCTCCGGGTTGTAAACTGCTTTAGTTCGGGAATAACGACGGGGACGTGTCCCCGGGAAGAATGTACCGAAAGAATAAGGACCGGCTAATTC
>G35JFLI02GNAXF
GGTGCGTAACGCGTATCGAACCTACCACATACTCAGGGATAGCCTTGCGAAAGTAAGATTAATACCTGATGTTATTAAACAATCGCATGATGGTTTAATCAAAGATTTATTGGTATGTGATGGCGATGCGTCTGATTAGGTAGTAGGCGGGTAACGGCCCACCTAGCCATCGATCAGTAGGGGTTCTGAGAGGAAGGTCCCCCACATTGGAACTGAGACACGGTCCAAACTCCTACGGGAGGCAGCAGTGAGGAATATTGGTCAATGGACGAAAGTCTGAACCAGCCAAGTAGCGTGCAGGATGACGGCCCTCCGGGTTGTAAACTGCTTTAGTTCGGGAATAACGACGGGGACGTGTCCCCGGAAAGAATGTACCGAAAGAATAAGGACCGGCTAATTC
>G35JFLI02HDQC4
GGTGCGTAACGCGTATCGAACCTACCACATACTCAGGGATAGCCTTGCGAAAGTAAGATTAATACCTGATGTTATTAAACAATCGCATGATGGTTTAATCAAAGATTTATTGGTATGTGATGGCGATGCGTCTGATTAGGTAGTAGGCGGGGTAACGGCCCACCTAGCCATCGATCAGTAGGGGTTCTGAGAGGAAGGTCCCCCACATTGGAACTGAGACACGGTCCAAACTCCTACGGGAGGCAGCAGTGAGGAATATTGGTCAATGGACGGAAGTCTGAACCAGCCAAGTAGCGTGCAGGATGACGGCCCTCCGGGTTGTAAACTGCTTTAGTTCGGGAATAACGACGGGGACGTGTCCCCGGGAAGAATGTACCGAAAGAATAAGGACCGGCTAATTC
>GV2UCFN02IZW36
GGTGCGTAACGCGTATCGAACCTACCACATACTCAGGGATAGCCTTGCGAAAGTAAGATTAATACCTGATGTTATTAAACAATCGCATGATGGTTTAATCAAAGATTTATTGGTATGTGATGGCGATGCGTCTGATTAGGTAGTAGGCGGGGTAACGGCCCACCTAGCCATCGATCAGTAGGGGTTCTGAGAGGAAGGTCCCCCACATTGGAACTGAGACACGGTCCAAACTCCTACGGGAGGCAGCAGTGAGGAATATTGGTCAATGGACGAAAGTCTGAACCAGCCAAGTAGCGTGCAGGATGACGGCCCTCCGGGTTGTAAACTGCTTTAGTTCGGGAATAACGACGGGGACGTGTCCCCGGGAAGAATGTACCGAAAGAATAAGGACCGGCTAATTC
>GV2UCFN02H22YX
GGTGCGTAACGCGTATCGAACCTACCACATACTCAGGGATAGCCTTGCGAAAGTAAGATTAATACCTGATGTTATTAAACAATCGCATGATGGTTTAATCAAAGATTTATTGGTATGTGATGGCGATGCGTCTGATTAGGTAGTAGGCGGGGTAACGGCCCACCTAGCCATCGATCAGTAGGGGTTCTGAGAGGAAGGTCCCCCACATTGGAACTGAGACACGGTCCAAACTCCTACGGGAGGCAGCAGTGAGGAATATTGGTCAATGGACGAAAGTCTGAACCAGCCAAGTAGCGTGCAGGATGACGGCCCTCCGGGTTGTAAACTGCTTTAGTTCGGGAATAACGACGGGGACGTGTCCCCGGGAAGAATGTACCGAAAGAATAAGGACCGGCTAATTC
>GV2UCFN02ICIEK
GGTGCGTAACGCGTATCGAACCTACCACATACTCAGGGATAGCCTTGCGAAAGTAAGATTAATACCTGATGTTATTAAACAATCGCATGATGGTTTAATCAAAGATTTATTGGTATGTGATGGCGATGCGTCTGATTAGGTAGTAGGCGGGGTAACGGCCCACCTAGCCATCGATCAGTAGGGGTTCTGAGAGGAAGGTCCCCCACATTGGAACTGAGACACGGTCCAAACTCCTACGGGAGGCAGCAGTGAGGAATATTGGTCAATGGACGAAAGTCTGAACCAGCCAAGTAGCGTGCAGGATGACGGCCCTCCGGGTTGTAAACTGCTTTAGTTCGGGAATAACGACGGGGACGTGTCCCCGGGAAGAATGTACCGAAAGAATAAGGACCGGCTAATTC
>GV2UCFN02ITHEC
GGTGCGTAACGCGTATCGAACCTACCACATACTCAGGGATAGCCTTGCGAAAGTAAGATTAATACCTGATGTTATTAAACAATCGCATGATGGTTTAATCAAAGATTTATTGGTATGTGATGGCGATGCGTCTGATTAGGTAGTAGGCGGGGTAACGGCCCACCTAGCCATCGATCAGTAGGGGTTCTGAGAGGAAGGTCCCCCACATTGGAACTGAGACACGGTCCAAACTCCTACGGGAGGCAGCAGTGAGGAATATTGGTCAATGGACGAAAGTCTGAACCAGCCAAGTAGCGTGCAGGATGACGGCCCTCCGGGTTGTAAACTGCTTTAGTTCGGGAATAACGACGGGGACGTGTCCCCGGGAAGAATGTACCGAAAGAATAAGGACCGGCTAATTC
>GV2UCFN02IUJ48
GGTGCGTAACGCGTATCGAACCTACCACATACTCAGGGATAGACTTGCGAAAGTAAGATTAATACCTGATGTTATTAAACAATCGCATGATAGTTTAATCAAAGATTTATTGGTATGTGATGGCGATGCGTCTGATTAGGTAGTAGGCGGGGTAACGGCCCACCTAGCCATCGATCAGTAGGGGTTCTGAGAGGAAGGTCCCCCACATTGGAACTGAGACACGGTCCAAACTCCTACGGGAGGCAGCAGTGAGGAATATTGGTCAATGGACGAAAGTCTGAACCAGCCAAGTAGCGTGCAGGATGACGGCCCTCCGGGTTGTAAACTGCTTTAGTTCGGGAATAACGACGGGGACGTGTCCCCGGGAAGAATGTACCGAAAGAATAAGGACCGGCTAATTC
>GV2UCFN02HC9O6
GGTGCGTAACGCGTATCGAACCTACCACATACTCAGGGATAGCCTTGCGAAAGTAAGATTAATACCTGATGTTATTAAACAATCGCATGATAGTTTAATCAAAGATTTATTGGTATGTGATGGCGATGCGTCTGATTAGGTAGTAGGCGGGGTAACGGCCCACCTAGCCATCGATCAGTAGGGGTTCTGAGAGGAAGGTCCCCCACATTGGAACTGAGACACGGTCCAAACTCCTACGGGAGGCAGCAGTGAGGAATATTGGTCAATGGACGAAAGTCTGAACCAGCCAAGTAGCGTGCAGGATGACGGCCCTCCGGGTTGTAAACTGCTTTAGTTCGGGAATAACGACGGGGACGTGTCCCCGGGAAGAATGTACCGAAAGAATAAGGACCGGCTAATTC
>GV2UCFN02G9TKL
GGTGCGTAACGCGTATCGAACCTACCACATACTCAGGGATAGCCTTGCGAAAGTAAGATTAATACCTGATGTTATTAAACAATCGCATGATAGTTTAATCAAAGATTTATTGGTATGTGATGGCGATGCGTCTGATTAGGTAGTAGGCGGGGTAACGGCCCACCTAGCCATCGATCAGTAGGGGTTCTGAGAGGAAGGTCCCCCACATTGGAACTGAGACACGGTCCAAACTCCTACGGGAGGCAGCAGTGAGGAATATTGGTCAATGGACGAAAGTCTGAACCAGCCAAGTAGCGTGCAGGATGACGGCCCTCCGGGTTGTAAACTGCTTTAGTTCGGGAATAACGACGGGGACGTGTCCCCGGGAAGAATGTACCGAAAGAATAAGGACCGGCTAATTC
>G35JFLI02GN1GS
GGTGCGTAACGCGTATCGAACCTACCACATACTCAGGGATAGCCTTGCGAAAGTAAGATTAATACCTGATGTTATTAAACAATCGCATGATAGTTTTAATCAAAGATTTATTGGTATGTGATGGCGATGCGTCTGATTAGGTAGTAGGCGGGGTAACGGCCCACCTAGCCATCGATCAGTAGGGGTTCTGAGAGGAAGGTCCCCCACATTGGAACTGAGACACGGTCCAAACTCCTACGGGAGGCAGCAGTGAGGAATATTGGTCAATGGACGGAAGTCTGAACCAGCCAAGTAGCGTGCAGGATGACGGCCCTCCGGGTTGTAAACTGCTTTAGTTCGGGAATAACGACGGGGACGTGTCCCTGGAAAGAATGTACCGAAAGAATAAGGACCGGCTAATTC
>GV2UCFN02JMCHW
GGTGCGTAACGCGTATCGAACCTACCACATACTCAGGGATAGCCTTGCGAAAGTAAGATTAATACCTGATGTTATTAAACAATCGCATGATAGTTTAATCAAAGATTTATTGGTATGTGATGGCGATGCGTCTGATTAGGTAGTAGGCGGGGTAACGGCCCACCTAGCCATCGATCAGTAGGGGTTCTGAGAGGAAGGTCCCCCACATTGGAACTGAGACACGGTCCAAACTCCTACGGGAGGCAGCAGTGAGGAATATTGGTCAATGGACGGAAGTCTGAACCAGCCAAGTAGCGTGCAGGATGACGGCCCTCCGGGTTGTAAACTGCTTTAGTTCGGGAATAACGACGGGGACGTGTCCCTGGAACGAATGTACCGAAAGAATAAGGACCGGCTAATTC
>GV2UCFN02JE55V
GGTGCGTAACGCGTATCGAACCTACCACATACTCAGGGATAGCCTTGCGAAAGTAAGATTAATACCTGATGTTATTAAACAATCGCATGATAGTTTAATCAAAGATTTATTGGTATGTGATGGCGATGCGTCTGATTAGGTAGTAGGCGGGTAACGGCCCACCTAGCCATCGATCAGTAGGGGTTCTGAGAGGAAGGTCCCCCACATTGGAACTGAGACACGGTCCAAACTCCTACGGGAGGCAGCAGTGAGGAATATTGGTCAATGGACGGAAGTCTGAACCAGCCAAGTAGCGTGCAGGATGACGGCCCTCCGGGTTGTAAACTGCTTTAGTTCGGGAATAACGACGGGGACGTGTCCCTGGAAAGAATGTACCGAAAGAATAAGGACCGGCTAATTC
>GV2UCFN02FV9EK
GGTGCGTAACGCGTATCGAACCTACCACATACTCAGGGATAGCCTTGCGAAAGTAAGATTAATACCTGATGTTATTAAACGATCGCATGATGGTTTAATCAAAGATTTATTGGTATGTGATGGCGATGCGTCTGATTAGGTAGTAGGCGGGGTAACGGCCCACCTAGCCATCGATCAGTAGGGGTTCTGAGAGGAAGGTCCCCCACATTGGAACTGAGACACGGTCCAAACTCCTACGGGAGGCAGCAGTGAGGAATATTGGTCAATGGACGAAAGTCTGAACCAGCCAAGTAGCGTGCAGGATGACGGCCCTCCGGGTTGTAAACTGCTTTAGTTCGGGAATAACGACGGGGACGTGTCCCTGGAAAGAATGTACCGAAAGAATAAGGACCGGCTAATTC
>GV2UCFN02F52K2
GGTGCGTAACGCGTATCGAACCTACCACATACTCAGGGATAGCCTTGCGAAAGTAAGATTAATACCTGATGTTATTAAACAATCGCATGATGGTTTAATCAAAGATTTATTGGTATGTGATGGCGATGCGTCTGATTAGGTAGTAGGCGGGGTAACGGCCCACCTAGCCATCGATCAGTAGGGGTTCTGAGAGGAAGGTCCCCCACATTGGAACTGAGACACGGTCCAAACTCCTACGGGAGGCAGCAGTGAGGAATATTGGTCAATGGACGAAAGTCTGAACCAGCCAAGTAGCGTGCAGGATGACGGCCCTCCGGGTTGTAAACTGCTTTAGTTCGGGAATAACGACGGGGACGTGTCCCTGGAACGAATGTACCGAAAGAATAAGGACCGGCTAATTC
>GV2UCFN02HHJUQ
GGTGCGTAACGCGTATCGAACCTACCACATACTCAGGGATAGCCTTGCGAAAGTAAGATTAATACCTGATGTTATTAAACAATCGCATGATGGTTTAATCAAAGATTTATTGGTATGTGATGGCGATGCGTCTGATTAGGTAGTAGGCGGGGTAACGGCCCACCTAGCCATCGATCAGTAGGGGTTCTGAGAGGAAGGTCCCCCACATTGGAACTGAGACACGGTCCAAACTCCTACGGGAGGCAGCAGTGAGGAATATTGGTCAATGGACGAAAGTCTGAACCAGCCAAGTAGCGTGCAGGATGACGGCCCTCCGGGTTGTAAACTGCTTTAGTTCGGGAATAACGACGGGGACGTGTCCCTGGAACGAATGTACCGAAAGAATAAGGACCGGCTAATTC
>GV2UCFN02GORQL
GGTGCGTAACGCGTATCGAACCTACCACATACTCAGGGATAGCCTTGCGAAAGTAAGATTAATACCTGATGTTATTAAACAATCGCATGATGGTTTAATCAAAGATTTATTGGTATGTGATGGCGATGCGTCTGATTAGGTAGTAGGCGGGGTAACGGCCCACCTAGCCATCGATCAGTAGGGGTTCTGAGAGGAAGGTCCCCCACATTGGAACTGAGACACGGTCCAAACTCCTACGGGAGGCAGCAGTGAGGAATATTGGTCAATGGACGAAAGTCTGAACCAGCCAAGTAGCGTGCAGGATGACGGCCCTCCGGGTTGTAAACTGCTTTAGTTCGGGAATAACGACGGGGACGTGTCCCTGGAACGAATGTACCGAAAGAATAAGGACCGGCTAATTC
>GV2UCFN02JOB9O
GGTGCGTAACGCGTATCGAACCTACCACATACTCAGGGATAGCCTTGCGAAAGTAAGATTAATACCTGATGTTATTAAACAATCGCATGATGGTTTAATCAAAGATTTATTGGTATGTGATGGCGATGCGTCTGATTAGGTAGTAGGCGGGGTAACGGCCCACCTAGCCATCGATCAGTAGGGGTTCTGAGAGGAAGGTCCCCCACATTGGAACTGAGACACGGTCCAAACTCCTACGGGAGGCAGCAGTGAGGAATATTGGTCAATGGACGAAAGTCTGAACCAGCCAAGTAGCGTGCAGGATGACGGCCCTCCGGGTTGTAAACTGCTTTAGTTCGGGAATAACGACGGGGACGTGTCCCTGGAACGAATGTACCGAAAGAATAAGGACCGGCTAATTC
>GV2UCFN02HJWQ3
GGTGCGTAACGCGTATCGAACCTACCACATACTCAGGGATAGCCTTGCGAAAGTAAGATTAATACCTGATGTTATTAAACAATCGCATGATGGTTTAATCAAAGATTTATTGGTATGTGATGGCGATGCGTCTGATTAGGTAGTAGGCGGGGTAACGGCCCACCTAGCCATCGATCAGTAGGGGTTCTGAGAGGAAGGTCCCCCACATTGGAACTGAGACACGGTCCAAACTCCTACGGGAGGCAGCAGTGAGGAATATTGGTCAATGGACGAAAGTCTGAACCAGCCAAGTAGCGTGCAGGATGACGGCCCTCCGGGTTGTAAACTGCTTTAGTTCGGGAATAACGACGGGGACGTGTCCCTGGAACGAATGTACCGAAAGAATAAGGACCGGCTAATTC
>GV2UCFN02GKHIM
GGTGCGTAACGCGTATCGAACCTACCACATACTCAGGGATAGCCTTGCGAAAGTAAGATTAATACCTGATGTTATTAAACAATCGCATGATGGTTTAATCAAAGATTTATTGGTATGTGATGGCGATGCGTCTGATTAGGTAGTAGGCGGGGTAACGGCCCACCTAGCCATCGATCAGTAGGGGTTCTGAGAGGAAGGTCCCCCACATTGGAACTGAGACACGGTCCAAACTCCTACGGGAGGCAGCAGTGAGGAATATTGGTCAATGGACGAAAGTCTGAACCAGCCAAGTAGCGTGCAGGATGACGGCCCTCCGGGTTGTAAACTGCTTTAGTTCGGGAATAACGACGGGGACGTGTCCCTGGAACGAATGTACCGAAAGAATAAGGACCGGCTAATTC
>GV2UCFN02FNXDZ
GGTGCGTAACGCGTATCGAACCTACCACATACTCAGGGATAGCCTTGCGAAAGTAAGATTAATACCTGATGTTATTAAACAATCGCATGATGGTTTAATCAAAGATTTATTGGTATGTGATGGCGATGCGTCTGATTAGGTAGTAGGCGGGGTAACGGCCCACCTAGCCATCGATCAGTAGGGGTTCTGAGAGGAAGGTCCCCCACATTGGAACTGAGACACGGTCCAAACTCCTACGGGAGGCAGCAGTGAGGAATATTGGTCAATGGACGGAAGTCTGAACCAGCCAAGTAGCGTGCAGGATGACGGCCCTCCGGGTTGTAAACTGCTTTAGTTCGGGAATAACGACGGGGACGTGTCCCTGGAAAGAATGTACCGAAAGAATAAGGACCGGCTAATTC
>GV2UCFN02JOZD0
GGTGCGTAACGCGTATCGAACCTACCACATACTCAGGGATAGCCTTGCGAAAGTAAGATTAATACCTGATGTTATTAAACAATCGCATGATGGTTTAATCAAAGATTTATTGGTATGTGATGGCGATGCGTCTGATTAGGTAGTAGGCGGGGTAACGGCCCACCTAGCCATCGATCAGTAGGGGTTCTGAGAGGAAGGTCCCCCACATTGGAACTGAGACACGGTCCAAACTCCTACGGGAGGCAGCAGTGAGGAATATTGGTCAATGGACGGAAGTCTGAACCAGCCAAGTAGCGTGCAGGATGACGGCCCTCCGGGTTGTAAACTGCTTTAGTTCGGGAATAACGACGGGGACGTGTCCCTGGAAAGAATGTACCGAAAGAATAAGGACCGGCTAATTC
>GV2UCFN02IFL88
GGTGCGTAACGCGTATCGAACCTACCACATACTCAGGGATAGCCTTGCGAAAGTAAGATTAATACCTGATGTTATTAAACAATCGCATGATGGTTTAATCAAAGATTTATTGGTATGTGATGGCGATGCGTCTGATTAGGTAGTAGGCGGGGTAACGGCCCACCTAGCCATCGATCAGTAGGGGTTCTGAGAGGAAGGTCCCCCACATTGGAACTGAGACACGGTCCAAACTCCTACGGGAGGCAGCAGTGAGGAATATTGGTCAATGGACGGAAGTCTGAACCAGCCAAGTAGCGTGCAGGATGACGGCCCTCCGGGTTGTAAACTGCTTTAGTTCGGGAATAACGACGGGGACGTGTCCCTGGAAAGAATGTACCGAAAGAATAAGGACCGGCTAATTC
>GV2UCFN02G8B4W
GGTGCGTAACGCGTATCGAACCTACCACATACTCAGGGATAGCCTTGCGAAAGTAAGATTAATACCTGATGTTATTAAACAATCGCATGATGGTTTAATCAAAGATTTATTGGTATGTGATGGCGATGCGTCTGATTAGGTAGTAGGCGGGGTAACGGCCCACCTAGCCATCGATCAGTAGGGGTTCTGAGAGGAAGGTCCCCCACATTGGAACTGAGACACGGTCCAAACTCCTACGGGAGGCAGCAGTGAGGAATATTGGTCAATGGACGGAAGTCTGAACCAGCCAAGTAGCGTGCAGGATGACGGCCCTCCGGGTTGTAAACTGCTTTAGTTCGGGAATAACGACGGGGACGTGTCCCTGGAAAGAATGTACCGAAAGAATAAGGACCGGCTAATTC
>GV2UCFN02H2NLA
GGTGCGTAACGCGTATCGAACCTACCACATACTCAGGGATAGCCTTGCGAAAGTAAGATTAATACCTGATGTTATTAAACAATCGCATGATGGTTTAATCAAAGATTTATTGGTATGTGATGGCGATGCGTCTGATTAGGTAGTAGGCGGGGTAACGGCCCACCTAGCCATCGATCAGTAGGGGTTCTGAGAGGAAGGTCCCCCACATTGGAACTGAGACACGGTCCAAACTCCTACGGGAGGCAGCAGTGAGGAATATTGGTCAATGGACGGAAGTCTGAACCAGCCAAGTAGCGTGCAGGATGACGGCCCTCCGGGTTGTAAACTGCTTTAGTTCGGGAATAACGACGGGGACGTGTCCCTGGAAAGAATGTACCGAAAGAATAAGGACCGGCTAATTC
>GV2UCFN02H6OZ8
GGTGCGTAACGCGTATCGAACCTACCACATACTCAGGGATAGCCTTGCGAAAGTAAGATTAATACCTGATGTTATTAAACAATCGCATGATGGTTTAATCAAAGATTTATTGGTATGTGATGGCGATGCGTCTGATTAGGTAGTAGGCGGGGTAACGGCCCACCTAGCCATCGATCAGTAGGGGTTCTGAGAGGAAGGTCCCCCACATTGGAACTGAGACACGGTCCAAACTCCTACGGGAGGCAGCAGTGAGGAATATTGGTCAATGGACGGAAGTCTGAACCAGCCAAGTAGCGTGCAGGATGACGGCCCTCCGGGTTGTAAACTGCTTTAGTTCGGGAATAACGACGGGGACGTGTCCCTGGAAAGAATGTACCGAAAGAATAAGGACCGGCTAATTC
