# Supplementary material for: Investigation of the Effect of Type 2 Diabetes Mellitus on Subgingival Plaque Microbiota by High-Throughput 16S rDNA Pyrosequencing
Source: PLoS One. 2013 Apr 22;8(4):e61516. doi: 10.1371/journal.pone.0061516 (PMC3632544; doi:10.1371/journal.pone.0061516)
Supplement: File S1 — FASTA-format sequences for all the OTUs. Sequences for each OTU are provided in a FASTA-format file. (ZIP) [file pone.0061516.s004.zip › OTU.allseq/Otu0077.fasta]

>G35JFLI02G30D0
GGTGAGTACAACATGAGAAGCTGCCTTCAGTGGGGGCAACGTCTGGAAGCGGACGCTAATACCCCATAGGCCGAGAGGTTAAAGCAGAGATGCGCTGGAGGAGGTGCTCGTGCCCTATCAGCTAGTTGGTGAGGTAACGGCTCACCAAGGCGACGACGGGTAGCCGGCCTGAGAGGGTGAACGGCCACACTGGAACTGAGATACGGTCCAGACTCCTACGGGAGGCAGCAGTGGGGAATATTGGGCAATGGGAGGAATCCTGACCCAGCGACGCCGCGTGAACGAAGACGGCCTTCGGGTTGTAAAGTTCTTTTATGTGGGAAGAAGGAAGTGACGGTACCACATGAATAAGCCCCGGCTAACTA
>G3BZQ8102IKCSM
GGTGAGTACAACATGAGAAGCTGTCCTTCAGCGGGGACAACGTCTGGAAGCGGACGCTAATACCCCATAGGCCGAGAGGTTAAAGCAGAGATGCGCTGGAGGAGGTGCTCGTGCCCTATCAGCTGGTTGGTGAGGTAACGGCTCACCAAGGCGACGACGGGTAGCCGGCCTGAGAGGGTGAACGGCCACACTGGAACTGAGATACGGTCCAGACTCCTACGGGAGGCAGCAGTGGGGAATATTGGGCAATGGGAGGAATCCTGACCCAGCGACGCCGCGTGAACGATGAAGGCCTTAGGGTTGTAAAGTTCTTTTATGTGGGAAGAAGGAAGTGACGGTACCACATGAATAAGCCCCGGCTAACTA
>G35JFLI02GPQMK
GGTGAGTACAACATGAGAAGCTGTCCTTCAGCGGGGACAACGTCTGGAAGCGGACGCTAATACCCCATAGGCCGAGAGGTTAAAGCAGAGATGCGCTGGAGGAGGTGCTCGTGCCCTATCAGCTGGTTGGTGAGGTAACGGCTCACCAAGGCGACGACGGGTAGCCGGCCTGAGAGGGTGAACGGCCACACTGGAACTGAGATACGGTCCAGACTCCTACGGGAGGCAGCAGTGGGGAATATTGGGCAATGGGAGGAATCCTGACCCAGCGACGCCGCGTGAACGATGAAGGCCTTAGGGTTGTAAAGTTCTTTTATGTGGGAAGAAGGAAGTGACGGTACCACATGAATAAGCCCCGGCTAACTA
>G35JFLI02IH03M
GGTGAGTACAACATGAGAAGCTGTCCTTCAGTGGGGGACAACGTCTGGAAGCGGACGCTAATACCCCATAGGCCGAGAGGTTAAAGCAGCAATGCGCTGGAGGAGGTGCTCGTGCCCTATCAGCTGGTTGGTGAGGTAACGGCTCACCAAGGCGACGACGGGTAGCCGGCCTGAGAGGGTGAACGGCCACACTGGAACTGAGATACGGTCCAGACTCCTACGGGAGGCAGCAGTGGGGAATATTGGGCAATGGGAGAAATCCTGACCCAGCGACGCCGCGTGAACGATGAAGGCCTTAGGGTTGTAAAGTTCTTTTATGTGGGAAGAAGGAAGTGACGGTACCACATGAATAAGCCCCGGCTAACTA
>G3BZQ8102F70CL
GGTGAGTACAACATGAGAAGCTGTCCTTCAGTGGGGGACAACGTCTGGAAGCGGACGCTAATACCCCATAGGCCGAGAGGTTAAAGCAGCAATGCGCTGGAGGAGGTGCTCGTGCCCTATCAGCTAGTTGGTGAGGTAACGGCTCACCAAGGCGACGACGGGTAGCCGGCCTGAGAGGGTGAACGGCCACACTGGAACTGAGATACGGTCCAGACTCCTACGGGAGGCAGCAGTGGGGAATATTGGGCAATGGGAGGAATCCTGACCCAGCGACGCCGCGTGAACGATGAAGGCCTTAGGGTTGTAAAGTTCTTTTATGTGGGAAGAAGGAAGTGACGGTACCACATGAATAAGCCCCGGCTAACTA
>G35JFLI02FURGM
GGTGAGTACAACATGAGAAGCTGTCCTTCAGTGGGGGACAACGTCTGGAAGCGGACGCTAATACCCCATAGGCCGAGAGGTTAAAGCAGCAATGCGCTGGAGGAGGTGCTCGTGCCCTATCAGCTAGTTGGTGAGGTAACGGCTCACCAAGGCGACGACGGGTAGCCGGCCTGAGAGGGTGAACGGCCACACTGGAACTGAGATACGGTCCAGACTCCTACGGGAGGCAGCAGTGGGGAATATTGGGCAATGGGAGGAATCCTGACCCAGCGACGCCGCGTGAACGATGAAGGCCTTAGGGTTGTAAAGTTCTTTTATGTGGGAAGAAGGAAGTGACGGTACCACATGAATAAGCCCCGGCTAACTA
>G35JFLI02GT59R
GGTGAGTACAACATGAGAAGCTGTCCTTCAGTGGGGGACAACGTCTGGAAGCGGACGCTAATACCCCATAGGCCGAGAGGTTAAAGCAGCAATGCGCTGGAGGAGGTGCTCGTGCCCTATCAGCTAGTTGGTGAGGTAACGGCTCACCAAGGCGACGACGGGTAGCCGGCCTGAGAGGGTGAACGGCCACACTGGAACTGAGATACGGTCCAGACTCCTACGGGAGGCAGCAGTGGGGAATATTGGGCAATGGGAGGAATCCTGACCCAGCGACGCCGCGTGAACGATGAAGGCCTTAGGGTTGTAAAGTTCTTTTATGTGGGAAGAAGGAAGTGACGGTACCACATGAATAAGCCCCGGCTAACTA
>G35JFLI02JHUMZ
GGTGAGTACAACATGAGAAGCTGTCCTTCAGTGGGGGACAACGTCTGGAAGCGGACGCTAATACCCCATAGGCCGAGAGGTTAAAGCAGCAATGCGCTGGAGGAGGTGCTCGTGCCCTATCAGCTAGTTGGTGAGGTAACGGCTCACCAAGGCGACGACGGGTAGCCGGCCTGAGAGGGTGAACGGCCACACTGGAACTGAGATACGGTCCAGACTCCTACGGGAGGCAGCAGTGGGGAATATTGGGCAATGGGAGGAATCCTGACCCAGCGACGCCGCGTGAACGATGAAGGCCTTAGGGTTGTAAAGTTCTTTTATGTGGGAAGAAGGAAGTGACGGTACCACATGAATAAGCCCCGGCTAACTA
>G35JFLI02J01RE
GGTGAGTACAACATGAGAAGCTGTCCTTCAGTGGGGGACAACGTCTGGAAGCGGACGCTAATACCCCATAGGCCGAGAGGTTAAAGCAGCAATGCGCTGGAGGAGGTGCTCGTGCCCTATCAGCTAGTTGGTGAGGTAACGGCTCACCAAGGCGACGACGGGTAGCCGGCCTGAGAGGGTGAACGGCCACACTGGAACTGAGATACGGTCCAGACTCCTACGGGAGGCAGCAGTGGGGAATATTGGGCAATGGGAGGAATCCTGACCCAGCGACGCCGCGTGAACGATGAAGGCCTTAGGGTTGTAAAGTTCTTTTATGTGGGAAGAAGGAAGTGACGGTACCACATGAATAAGCCCCGGCTAACTA
>G35JFLI02GE1PB
GGTGAGTACAACATGAGAAGCTGTCCTTCAGTGGGGGACAACGTCTGGAAGCGGACGCTAATACCCCATAGGCCGAGAGGTTAAAGCAGCAATGCGCTGGAGGAGGTGCTCGTGCCCTATCAGCTAGTTGGTGAGGTAACGGCTCACCAAGGCGACGACGGGTAGCCGGCCTGAGAGGGTGAACGGCCACACTGGAACTGAGATACGGTCCAGACTCCTACGGGAGGCAGCAGTGGGGAATATTGGGCAATGGGAGGAATCCTGACCCAGCGACGCCGCGTGAACGATGAAGGCCTTAGGGTTGTAAAGTTCTTTTATGTGGGAAGAAGGAAGTGACGGTACCACATGAATAAGCCCCGGCTAACTA
>G35JFLI02GAX2D
GGTGAGTACAACATGAGAAGCTGTCCTTCAGTGGGGGACAACGTCTGGAAGCGGACGCTAATACCCCATAGGCCGAGAGGTTAAAGCAGCAATGCGCTGGAGGAGGTGCTCGTGCCCTATCAGCTAGTTGGTGAGGTAACGGCTCACCAAGGCGACGACGGGTAGCCGGCCTGAGAGGGTGAACGGCCACACTGGAACTGAGATACGGTCCAGACTCCTACGGGAGGCAGCAGTGGGGAATATTGGGCAATGGGAGGAATCCTGACCCAGCGACGCCGCGTGAACGATGAAGGCCTTAGGGTTGTAAAGTTCTTTTATGTGGGAAGAAGGAAGTGACGGTACCACATGAATAAGCCCCGGCTAACTA
>G35JFLI02FMUCD
GGTGAGTACAACATGAGAAGCTGTCCTTCAGTGGGGGACAACGTCTGGAAGCGGACGCTAATACCCCATAGGCCGAGAGGTTAAAGCAGCAATGCGCTGGAGGAGGTGCTCGTGCCCTATCAGCTAGTTGGTGAGGTAACGGCTCACCAAGGCGACGACGGGTAGCCGGCCTGAGAGGGTGAACGGCCACACTGGAACTGAGATACGGTCCAGACTCCTACGGGAGGCAGCAGTGGGGAATATTGGGCAATGGGAGGAATCCTGACCCAGCGACGCCGCGTGAACGATGAAGGCCTTAGGGTTGTAAAGTTCTTTTATGTGGGAAGAAGGAAGTGACGGTACCACATGAATAAGCCCCGGCTAACTA
>GV2UCFN02HEAYH
GGTGAGTACAACATGAGAAGCTGTCCTTCAGTGGGGGACAACGTCTGGAAGCGGACGCTAATACCCCATAGGCCGAGAGGTTAAAGCAGCGATGCGCTGGAGGAGGTGCTCGTGCCCTATCAGCTAGTTGGTGAGGTAACGGCTCACCAAGGCGACGACGGGTAGCCGGCCTGAGAGGGTGAACGGCCACACTGGAACTGAGATACGGTCCAGACTCCTACGGGAGGCAGCAGTGGGGAATATTGGGCAATGGGAGAAATCCTGACCCAGCGACGCCGCGTGAACGATGAAGGCCTTAGGGTTGTAAAGTTCTTTTATGTGGGAAGAAGGAAGTGACGGTACCACATGAATAAGCCCCGGCTAACTA
>GV2UCFN02HH5V4
GGTGAGTACAACATGAGAAGCTGTCCTTCAGTGGGGGACAACGTCTGGAAGCGGACGCTAATACCCCATAGGCCGAGAGGTTAAAGCAGCGATGCGCTGGAGGAGGTGCTCGTGCCCTATCAGCTAGTTGGTGAGGTAACGGCTCACCAAGGCGACGACGGGTAGCCGGCCTGAGAGGGTGAACGGCCACACTGGAACTGAGATACGGTCCAGACTCCTACGGGAGGCAGCAGTGGGGAATATTGGGCAATGGGAGAAATCCTGACCCAGCGACGCCGCGTGAACGATGAAGGCCTTAGGGTTGTAAAGTTCTTTTATGTGGGAAGAAGGAAGTGACGGTACCACATGAATAAGCCCCGGCTAACTA
>G3BZQ8102I6T1O
GGTGAGTACAACATGAGAAGCTGTCCTCAGTGGGGGACAACGTCTGGAAGCGGACGCTAATACCCCATAGGCGAGAGGTTAAAGCAGAGATGCGCTGGAGGAGGTGCTCGTGCCCTATCAGCTAGTTGGTGAGGTAACGGCTCACCAAGGCGACGACGGGTAGCCGGCCTGAGAGGGTGAACGGCCACACTGGAACTGAGATACGGTCCAGACTCCTACGGGAGGCAGCAGTGGGGAATATTGGGCAATGGGAGGAATCCTGACCCAGCGACGCCGCGTGAACGATGAAGGCCTTAGGGTTGTAAAGTTCTTTTATGTGGGAAGAAGGAAGTGACGGTACCACATGAATAAGCCCCGGCTAACTA
>G3BZQ8102JYDSZ
GGTGAGTACAACATGAGAAGCTGTCCTCAGTGGGGGACAACGTCTGGAAGCGGACGCTAATACCCCATAGGCGAGAGGTTAAAGCAGAGATGCGCTGGAGGAGGTGCTCGTGCCCTATCAGCTAGTTGGTGAGGTAACGGCTCACCAAGGCGACGACGGGTAGCCGGCCTGAGAGGGTGAACGGCCACACTGGAACTGAGATACGGTCCAGACTCCTACGGGAGGCAGCAGTGGGGAATATTGGGCAATGGGAGGAATCCTGACCCAGCGACGCCGCGTGAACGATGAAGGCCTTAGGGTTGTAAAGTTCTTTTATGTGGGAAGAAGGAAGTGACGGTACCACATGAATAAGCCCCGGCTAACTA
>G3BZQ8102ICXB3
GGTGAGTACAACATGAGAAGCTGTCCTCAGTGGGGGACAACGTCTGGAAGCGGACGCTAATACCCCATAGGCGAGAGGTTAAAGCAGAGATGCGCTGGAGGAGGTGCTCGTGCCCTATCAGCTAGTTGGTGAGGTAACGGCTCACCAAGGCGACGACGGGTAGCCGGCCTGAGAGGGTGAACGGCCACACTGGAACTGAGATACGGTCCAGACTCCTACGGGAGGCAGCAGTGGGGAATATTGGGCAATGGGAGGAATCCTGACCCAGCGACGCCGCGTGAACGATGAAGGCCTTAGGGTTGTAAAGTTCTTTTATGTGGGAAGAAGGAAGTGACGGTACCACATGAATAAGCCCCGGCTAACTA
>G3BZQ8102H6UGB
GGTGAGTACAACATGAGAAGCTGTCCTCAGTGGGGGACAACGTCTGGAAGCGGACGCTAATACCCCATAGGCGAGAGGTTAAAGCAGAGATGCGCTGGAGGAGGTGCTCGTGCCCTATCAGCTAGTTGGTGAGGTAACGGCTCACCAAGGCGACGACGGGTAGCCGGCCTGAGAGGGTGAACGGCCACACTGGAACTGAGATACGGTCCAGACTCCTACGGGAGGCAGCAGTGGGGAATATTGGGCAATGGGAGGAATCCTGACCCAGCGACGCCGCGTGAACGATGAAGGCCTTAGGGTTGTAAAGTTCTTTTATGTGGGAAGAAGGAAGTGACGGTACCACATGAATAAGCCCCGGCTAACTA
>G3BZQ8102I8H96
GGTGAGTACAACATGAGAAGCTGTCCTCAGTGGGGGACAACGTCTGGAAGCGGACGCTAATACCCCATAGGCGAGAGGTTAAAGCAGAGATGCGCTGGAGGAGGTGCTCGTGCCCTATCAGCTAGTTGGTGAGGTAACGGCTCACCAAGGCGACGACGGGTAGCCGGCCTGAGAGGGTGAACGGCCACACTGGAACTGAGATACGGTCCAGACTCCTACGGGAGGCAGCAGTGGGGAATATTGGGCAATGGGAGGAATCCTGACCCAGCGACGCCGCGTGAACGATGAAGGCCTTAGGGTTGTAAAGTTCTTTTATGTGGGAAGAAGGAAGTGACGGTACCACATGAATAAGCCCCGGCTAACTA
>G3BZQ8102I7AIO
GGTGAGTACAACATGAGAAGCTGTCCTCAGTGGGGGACAACGTCTGGAAGCGGACGCTAATACCCCATAGGCGAGAGGTTAAAGCAGAGATGCGCTGGAGGAGGTGCTCGTGCCCTATCAGCTAGTTGGTGAGGTAACGGCTCACCAAGGCGACGACGGGTAGCCGGCCTGAGAGGGTGAACGGCCACACTGGAACTGAGATACGGTCCAGACTCCTACGGGAGGCAGCAGTGGGGAATATTGGGCAATGGGAGGAATCCTGACCCAGCGACGCCGCGTGAACGATGAAGGCCTTAGGGTTGTAAAGTTCTTTTATGTGGGAAGAAGGAAGTGACGGTACCACATGAATAAGCCCCGGCTAACTA
>G35JFLI02GBIWP
GGTGAGTACAACATGAGAAGCTGTCCTCAGTGGGGGACAACGTCTGGAAGCGGACGCTAATACCCCATAGGCGAGAGGTTAAAGCAGAGATGCGCTGGAGGAGGTGCTCGTGCCCTATCAGCTAGTTGGTGAGGTAACGGCTCACCAAGGCGACGACGGGTAGCCGGCCTGAGAGGGTGAACGGCCACACTGGAACTGAGATACGGTCCAGACTCCTACGGGAGGCAGCAGTGGGGAATATTGGGCAATGGGAGGAATCCTGACCCAGCGACGCCGCGTGAACGATGAAGGCCTTAGGGTTGTAAAGTTCTTTTATGTGGGAAGAAGGAAGTGACGGTACCACATGAATAAGCCCCGGCTAACTA
>G35JFLI02GPDBQ
GGTGAGTACAACATGAGAAGCTGTCCTCAGTGGGGGACAACGTCTGGAAGCGGACGCTAATACCCCATAGGCGAGAGGTTAAAGCAGAGATGCGCTGGAGGAGGTGCTCGTGCCCTATCAGCTAGTTGGTGAGGTAACGGCTCACCAAGGCGACGACGGGTAGCCGGCCTGAGAGGGTGAACGGCCACACTGGAACTGAGATACGGTCCAGACTCCTACGGGAGGCAGCAGTGGGGAATATTGGGCAATGGGAGGAATCCTGACCCAGCGACGCCGCGTGAACGATGAAGGCCTTAGGGTTGTAAAGTTCTTTTATGTGGGAAGAAGGAAGTGACGGTACCACATGAATAAGCCCCGGCTAACTA
>G35JFLI02IZ1O5
GGTGAGTACAACATGAGAAGCTGTCCTCAGTGGGGGACAACGTCTGGAAGCGGACGCTAATACCCCATAGGCGAGAGGTTAAAGCAGAGATGCGCTGGAGGAGGTGCTCGTGCCCTATCAGCTAGTTGGTGAGGTAACGGCTCACCAAGGCGACGACGGGTAGCCGGCCTGAGAGGGTGAACGGCCACACTGGAACTGAGATACGGTCCAGACTCCTACGGGAGGCAGCAGTGGGGAATATTGGGCAATGGGAGGAATCCTGACCCAGCGACGCCGCGTGAACGATGAAGGCCTTAGGGTTGTAAAGTTCTTTTATGTGGGAAGAAGGAAGTGACGGTACCACATGAATAAGCCCCGGCTAACTA
>G35JFLI02GFOJN
GGTGAGTACAACATGAGAAGCTGTCCTCAGTGGGGGACAACGTCTGGAAGCGGACGCTAATACCCCATAGGCGAGAGGTTAAAGCAGAGATGCGCTGGAGGAGGTGCTCGTGCCCTATCAGCTAGTTGGTGAGGTAACGGCTCACCAAGGCGACGACGGGTAGCCGGCCTGAGAGGGTGAACGGCCACACTGGAACTGAGATACGGTCCAGACTCCTACGGGAGGCAGCAGTGGGGAATATTGGGCAATGGGAGGAATCCTGACCCAGCGACGCCGCGTGAACGATGAAGGCCTTAGGGTTGTAAAGTTCTTTTATGTGGGAAGAAGGAAGTGACGGTACCACATGAATAAGCCCCGGCTAACTA
>G3BZQ8102IJ6X8
GGTGAGTACAACATGAGAAGCTGTCCTTCAGTGGGGGGCAACGTCTGGAAGCGGACGCTAATACCCCATAGGCCGAGAGGTTAAAGCAGAGATGCGCTGGAGGAGGTGCTCGTGCCCTATCAGCTAGTTGGTGAGGTAACGGCTCACCAAGGCGACGACGGGTAGCCGGCCTGAGAGGGTGAACGGCCACACTGGAACTGAGATACGGTCCAGACTCCTACGGGAGGCAGCAGTGGGGAATATTGGGCAATGGGAGGAAATCCTGACCCAGCGACGCCGCGTGAACGATGAAGGCCTTAGGGTTGTAAAGTTCTTTTATGTGGGAAGAAGGAAGTGACGGTACCACATGAATAAGCCCCGGCTAACTA
>GV2UCFN02IPCOY
GGTGAGTACAACATGAGAAGCTGTCCTTCAGTGGGGGGCAACGTCTGGAAGCGGACGCTAATACCCCATAGGCCGAGAGGTTAAAGCAGAGATGCGCTGGAGGAGGTGCTCGTGCCCTATCAGCTAGTTGGTGAGGTAACGGCTCACCAAGGCGACGACGGGTAGCCGGCCTGAGAGGGTGAACGGCCACACTGGAACTGAGATACGGTCCAGACTCCTACGGGAGGCAGCAGTGGGGAATATTGGGCAATGGGAGGAATCCTGACCCAGCGACGCCGCGTGAACGATGAAGGCCTTAGGGTTGTAAAGTTCTTTTATGTGGGAAGAAGGAAGTGACGGTACCACATGAATAAGCCCCGGCTAACTA
>GV2UCFN02IBRMZ
GGTGAGTACAACATGAGAAGCTGTCCTTCAGTGGGGGGCAACGTCTGGAAGCGGACGCTAATACCCCATAGGCCGAGAGGTTAAAGCAGAGATGCGCTGGAGGAGGTGCTCGTGCCCTATCAGCTAGTTGGTGAGGTAACGGCTCACCAAGGCGACGACGGGTAGCCGGCCTGAGAGGGTGAACGGCCACACTGGAACTGAGATACGGTCCAGACTCCTACGGGAGGCAGCAGTGGGGAATATTGGGCAATGGGAGGAATCCTGACCCAGCGACGCCGCGTGAACGATGAAGGCCTTAGGGTTGTAAAGTTCTTTTATGTGGGAAGAAGGAAGTGACGGTACCACATGAATAAGCCCCGGCTAACTA
>GV2UCFN02I84I9
GGTGAGTACAACATGAGAAGCTGTCCTTCAGTGGGGGGCAACGTCTGGAAGCGGACGCTAATACCCCATAGGCCGAGAGGTTAAAGCAGAGATGCGCTGGAGGAGGTGCTCGTGCCCTATCAGCTAGTTGGTGAGGTAACGGCTCACCAAGGCGACGACGGGTAGCCGGCCTGAGAGGGTGAACGGCCACACTGGAACTGAGATACGGTCCAGACTCCTACGGGAGGCAGCAGTGGGGAATATTGGGCAATGGGAGGAATCCTGACCCAGCGACGCCGCGTGAACGATGAAGGCCTTAGGGTTGTAAAGTTCTTTTATGTGGGAAGAAGGAAGTGACGGTACCACATGAATAAGCCCCGGCTAACTA
>GV2UCFN02G8D6M
GGTGAGTACAACATGAGAAGCTGTCCTTCAGTGGGGGGCAACGTCTGGAAGCGGACGCTAATACCCCATAGGCCGAGAGGTTAAAGCAGAGATGCGCTGGAGGAGGTGCTCGTGCCCTATCAGCTAGTTGGTGAGGTAACGGCTCACCAAGGCGACGACGGGTAGCCGGCCTGAGAGGGTGAACGGCCACACTGGAACTGAGATACGGTCCAGACTCCTACGGGAGGCAGCAGTGGGGAATATTGGGCAATGGGAGGAATCCTGACCCAGCGACGCCGCGTGAACGATGAAGGCCTTAGGGTTGTAAAGTTCTTTTATGTGGGAAGAAGGAAGTGACGGTACCACATGAATAAGCCCCGGCTAACTA
>GV2UCFN02J0120
GGTGAGTACAACATGAGAAGCTGTCCTTCAGTGGGGGGCAACGTCTGGAAGCGGACGCTAATACCCCATAGGCCGAGAGGTTAAAGCAGAGATGCGCTGGAGGAGGTGCTCGTGCCCTATCAGCTAGTTGGTGAGGTAACGGCTCACCAAGGCGACGACGGGTAGCCGGCCTGAGAGGGTGAACGGCCACACTGGAACTGAGATACGGTCCAGACTCCTACGGGAGGCAGCAGTGGGGAATATTGGGCAATGGGAGGAATCCTGACCCAGCGACGCCGCGTGAACGATGAAGGCCTTAGGGTTGTAAAGTTCTTTTATGTGGGAAGAAGGAAGTGACGGTACCACATGAATAAGCCCCGGCTAACTA
>GV2UCFN02FKDX2
GGTGAGTACAACATGAGAAGCTGTCCTTCAGTGGGGGGCAACGTCTGGAAGCGGACGCTAATACCCCATAGGCCGAGAGGTTAAAGCAGAGATGCGCTGGAGGAGGTGCTCGTGCCCTATCAGCTAGTTGGTGAGGTAACGGCTCACCAAGGCGACGACGGGTAGCCGGCCTGAGAGGGTGAACGGCCACACTGGAACTGAGATACGGTCCAGACTCCTACGGGAGGCAGCAGTGGGGAATATTGGGCAATGGGAGGAATCCTGACCCAGCGACGCCGCGTGAACGATGAAGGCCTTAGGGTTGTAAAGTTCTTTTATGTGGGAAGAAGGAAGTGACGGTACCACATGAATAAGCCCCGGCTAACTA
>GV2UCFN02HXENM
GGTGAGTACAACATGAGAAGCTGTCCTTCAGTGGGGGGCAACGTCTGGAAGCGGACGCTAATACCCCATAGGCCGAGAGGTTAAAGCAGAGATGCGCTGGAGGAGGTGCTCGTGCCCTATCAGCTAGTTGGTGAGGTAACGGCTCACCAAGGCGACGACGGGTAGCCGGCCTGAGAGGGTGAACGGCCACACTGGAACTGAGATACGGTCCAGACTCCTACGGGAGGCAGCAGTGGGGAATATTGGGCAATGGGAGGAATCCTGACCCAGCGACGCCGCGTGAACGATGAAGGCCTTAGGGTTGTAAAGTTCTTTTATGTGGGAAGAAGGAAGTGACGGTACCACATGAATAAGCCCCGGCTAACTA
>GV2UCFN02I93RX
GGTGAGTACAACATGAGAAGCTGTCCTTCAGTGGGGGGCAACGTCTGGAAGCGGACGCTAATACCCCATAGGCCGAGAGGTTAAAGCAGAGATGCGCTGGAGGAGGTGCTCGTGCCCTATCAGCTAGTTGGTGAGGTAACGGCTCACCAAGGCGACGACGGGTAGCCGGCCTGAGAGGGTGAACGGCCACACTGGAACTGAGATACGGTCCAGACTCCTACGGGAGGCAGCAGTGGGGAATATTGGGCAATGGGAGGAATCCTGACCCAGCGACGCCGCGTGAACGATGAAGGCCTTAGGGTTGTAAAGTTCTTTTATGTGGGAAGAAGGAAGTGACGGTACCACATGAATAAGCCCCGGCTAACTA
>GV2UCFN02F4232
GGTGAGTACAACATGAGAAGCTGTCCTTCAGTGGGGGGCAACGTCTGGAAGCGGACGCTAATACCCCATAGGCCGAGAGGTTAAAGCAGAGATGCGCTGGAGGAGGTGCTCGTGCCCTATCAGCTAGTTGGTGAGGTAACGGCTCACCAAGGCGACGACGGGTAGCCGGCCTGAGAGGGTGAACGGCCACACTGGAACTGAGATACGGTCCAGACTCCTACGGGAGGCAGCAGTGGGGAATATTGGGCAATGGGAGGAATCCTGACCCAGCGACGCCGCGTGAACGATGAAGGCCTTAGGGTTGTAAAGTTCTTTTATGTGGGAAGAAGGAAGTGACGGTACCACATGAATAAGCCCCGGCTAACTA
>GV2UCFN02IUL6T
GGTGAGTACAACATGAGAAGCTGTCCTTCAGTGGGGGGCAACGTCTGGAAGCGGACGCTAATACCCCATAGGTCGAGAGGTTAAAGCAGAGATGCGCTGGAGGAGGTGCTCGTGCCCTATCAGCTAGTTGGTGAGGTAACGGCTCACCAAGGCGACGACGGGTAGCCGGCCTGAGAGGGTGAACGGCCACACTGGAACTGAGATACGGTCCAGACTCCTACGGGAGGCAGCAGTGGGGAATATTGGGCAATGGGAGGAATCCTGACCCAGCGACGCCGCGTGAACGATGAAGGCCTTAGGGTTGTAAAGTTCTTTTATGTGGGAAGAAGGAAGTGACGGTACCACATGAATAAGCCCCGGCTAACTA
>GV2UCFN02JV00A
GGTGAGTACAACATGAGAAGCTGTCCTTCAGTGGGGGGCAACGTCTGGAAGCGGACGCTAATACCCCATAGGTCGAGAGGTTAAAGCAGAGATGCGCTGGAGGAGGTGCTCGTGCCCTATCAGCTAGTTGGTGAGGTAACGGCTCACCAAGGCGACGACGGGTAGCCGGCCTGAGAGGGTGAACGGCCACACTGGAACTGAGATACGGTCCAGACTCCTACGGGAGGCAGCAGTGGGGAATATTGGGCAATGGGAGGAATCCTGACCCAGCGACGCCGCGTGAACGATGAAGGCCTTAGGGTTGTAAAGTTCTTTTATGTGGGAAGAAGGAAGTGACGGTACCACATGAATAAGCCCCGGCTAACTA
>GV2UCFN02GD97P
GGTGAGTACAACATGAGAAGCTGTCCTTCAGTGGGGGGCAACGTCTGGAAGCGGACGCTAATACCCCATAGGTCGAGAGGTTAAAGCAGAGATGCGCTGGAGGAGGTGCTCGTGCCCTATCAGCTAGTTGGTGAGGTAACGGCTCACCAAGGCGACGACGGGTAGCCGGCCTGAGAGGGTGAACGGCCACACTGGAACTGAGATACGGTCCAGACTCCTACGGGAGGCAGCAGTGGGGAATATTGGGCAATGGGAGGAATCCTGACCCAGCGACGCCGCGTGAACGATGAAGGCCTTAGGGTTGTAAAGTTCTTTTATGTGGGAAGAAGGAAGTGACGGTACCACATGAATAAGCCCCGGCTAACTA
>GV2UCFN02GJ64M
GGTGAGTACAACATGAGAAGCTGTCCTTCAGTGGGGGGCAACGTCTGGAAGCGGACGCTAATACCCCATAGGTCGAGAGGTTAAAGCAGAGATGCGCTGGAGGAGGTGCTCGTGCCCTATCAGCTAGTTGGTGAGGTAACGGCTCACCAAGGCGACGACGGGTAGCCGGCCTGAGAGGGTGAACGGCCACACTGGAACTGAGATACGGTCCAGACTCCTACGGGAGGCAGCAGTGGGGAATATTGGGCAATGGGAGGAATCCTGACCCAGCGACGCCGCGTGAACGATGAAGGCCTTAGGGTTGTAAAGTTCTTTTATGTGGGAAGAAGGAAGTGACGGTACCACATGAATAAGCCCCGGCTAACTA
>GV2UCFN02FF57V
GGTGAGTACAACATGAGAAGCTGTCCTTCAGTGGGGGGCAACGTCTGGAAGCGGACGCTAATACCCCATAGGTCGAGAGGTTAAAGCAGAGATGCGCTGGAGGAGGTGCTCGTGCCCTATCAGCTAGTTGGTGAGGTAACGGCTCACCAAGGCGACGACGGGTAGCCGGCCTGAGAGGGTGAACGGCCACACTGGAACTGAGATACGGTCCAGACTCCTACGGGAGGCAGCAGTGGGGAATATTGGGCAATGGGAGGAATCCTGACCCAGCGACGCCGCGTGAACGATGAAGGCCTTAGGGTTGTAAAGTTCTTTTATGTGGGAAGAAGGAAGTGACGGTACCACATGAATAAGCCCCGGCTAACTA
>GV2UCFN02FLR2C
GGTGAGTACAACATGAGAAGCTGTCCTTCAGTGGGGGACAACGTCTGGAAGCGGACGCTAATACCCCATAAGCCGAGAGGTTAAAGCAGAGATGCGCTGGAGGAGGTGCTCGTGCCCTATCAGCTAGTTGGTGAGGTAACGGCTCACCAAGGCGACGACGGGTAGCCGGCCTGAGAGGGTGAACGGCCACACTGGAACTGAGATACGGTCCAGACTCCTACGGGAGGCAGCAGTGGGGAATATTGGGCAATGGGAGGAATCCTGACCCAGCGACGCCGCGTGAACGATGAAGGCCTTAGGGTTGTAAAGTTCTTTTATGTGGGAAGAAGGAAGTGACGGTACCACATGAATAAGCCCCGGCTAACTA
>GV2UCFN02JRLG8
GGTGAGTACAACATGAGAAGCTGTCCTTCAGTGGGGGACAACGTCTGGAAGCGGACGCTAATACCCCATAGGCCGAGAGGTTAAAGCAGAGATGCGCTGGAGGAGGTGCTCGTGCCCTATCAGCTAGTTGGTGAGGTAACGGCTCACCAAGGCGACGACGGGTAGCCGGCCTGAGAGGGTGAACGGCCACACTGGAACTGAGATACGGTCCAGACTCCTACGGGAGGCAGCAGTGGGGAATATTGGGCAATGGGAGGAATCCTGACCCAGCGACGCCGCGTGAACGATGAAGGCCTTAGGGTTGTAAAGTTCTTTTATGTGGGAAGAAGGAAGTGACGGTACCACATGAATAAGCCCCGGCTAACTA
>GV2UCFN02GYG01
GGTGAGTACAACATGAGAAGCTGTCCTTCAGTGGGGGACAACGTCTGGAAGCGGACGCTAATACCCCATAGGCCGAGAGGTTAAAGCAGAGATGCGCTGGAGGAGGTGCTCGTGCCCTATCAGCTAGTTGGTGAGGTAACGGCTCACCAAGGCGACGACGGGTAGCCGGCCTGAGAGGGTGAACGGCCACACTGGAACTGAGATACGGTCCAGACTCCTACGGGAGGCAGCAGTGGGGAATATTGGGCAATGGGAGGAATCCTGACCCAGCGACGCCGCGTGAACGATGAAGGCCTTAGGGTTGTAAAGTTCTTTTATGTGGGAAGAAGGAAGTGACGGTACCACATGAATAAGCCCCGGCTAACTA
>GV2UCFN02I2DI3
GGTGAGTACAACATGAGAAGCTGTCCTTCAGTGGGGGACAACGTCTGGAAGCGGACGCTAATACCCCATAGGCCGAGAGGTTAAAGCAGAGATGCGCTGGAGGAGGTGCTCGTGCCCTATCAGCTAGTTGGTGAGGTAACGGCTCACCAAGGCGACGACGGGTAGCCGGCCTGAGAGGGTGAACGGCCACACTGGAACTGAGATACGGTCCAGACTCCTACGGGAGGCAGCAGTGGGGAATATTGGGCAATGGGAGGAATCCTGACCCAGCGACGCCGCGTGAACGATGAAGGCCTTAGGGTTGTAAAGTTCTTTTATGTGGGAAGAAGGAAGTGACGGTACCACATGAATAAGCCCCGGCTAACTA
>GV2UCFN02HUJD4
GGTGAGTACAACATGAGAAGCTGTCCTTCAGTGGGGGACAACGTCTGGAAGCGGACGCTAATACCCCATAGGCCGAGAGGTTAAAGCAGAGATGCGCTGGAGGAGGTGCTCGTGCCCTATCAGCTAGTTGGTGAGGTAACGGCTCACCAAGGCGACGACGGGTAGCCGGCCTGAGAGGGTGAACGGCCACACTGGAACTGAGATACGGTCCAGACTCCTACGGGAGGCAGCAGTGGGGAATATTGGGCAATGGGAGGAATCCTGACCCAGCGACGCCGCGTGAACGATGAAGGCCTTAGGGTTGTAAAGTTCTTTTATGTGGGAAGAAGGAAGTGACGGTACCACATGAATAAGCCCCGGCTAACTA
>GV2UCFN02HXNJO
GGTGAGTACAACATGAGAAGCTGTCCTTCAGTGGGGGACAACGTCTGGAAGCGGACGCTAATACCCCATAGGCCGAGAGGTTAAAGCAGAGATGCGCTGGAGGAGGTGCTCGTGCCCTATCAGCTAGTTGGTGAGGTAACGGCTCACCAAGGCGACGACGGGTAGCCGGCCTGAGAGGGTGAACGGCCACACTGGAACTGAGATACGGTCCAGACTCCTACGGGAGGCAGCAGTGGGGAATATTGGGCAATGGGAGGAATCCTGACCCAGCGACGCCGCGTGAACGATGAAGGCCTTAGGGTTGTAAAGTTCTTTTATGTGGGAAGAAGGAAGTGACGGTACCACATGAATAAGCCCCGGCTAACTA
>GV2UCFN02G7V0O
GGTGAGTACAACATGAGAAGCTGTCCTTCAGTGGGGGACAACGTCTGGAAGCGGACGCTAATACCCCATAGGCCGAGAGGTTAAAGCAGAGATGCGCTGGAGGAGGTGCTCGTGCCCTATCAGCTAGTTGGTGAGGTAACGGCTCACCAAGGCGACGACGGGTAGCCGGCCTGAGAGGGTGAACGGCCACACTGGAACTGAGATACGGTCCAGACTCCTACGGGAGGCAGCAGTGGGGAATATTGGGCAATGGGAGGAATCCTGACCCAGCGACGCCGCGTGAACGATGAAGGCCTTAGGGTTGTAAAGTTCTTTTATGTGGGAAGAAGGAAGTGACGGTACCACATGAATAAGCCCCGGCTAACTA
>G3BZQ8102H8RZ0
GGTGAGTACAACATGAGAAGCTGTCCTTCAGTGGGGGACAACGTCTGGAAGCGGACGCTAATACCCCATAGGCCGAGAGGTTAAAGCAGAGATGCGCTGGAGGAGGTGCTCGTGCCCTATCAGCTAGTTGGTGAGGTAACGGCTCACCAAGGCGACGACGGGTAGCCGGCCTGAGAGGGTGAACGGCCACACTGGAACTGAGATACGGTCCAGACTCCTACGGGAGGCAGCAGTGGGGAATATTGGGCAATGGGAGGAATCCTGACCCAGCGACGCCGCGTGAACGATGAAGGCCTTAGGGTTGTAAAGTTCTTTTATGTGGGAAGAAGGAAGTGACGGTACCACATGAATAAGCCCCGGCTAACTA
>G3BZQ8102JPAZZ
GGTGAGTACAACATGAGAAGCTGTCCTTCAGTGGGGGACAACGTCTGGAAGCGGACGCTAATACCCCATAGGCCGAGAGGTTAAAGCAGAGATGCGCTGGAGGAGGTGCTCGTGCCCTATCAGCTAGTTGGTGAGGTAACGGCTCACCAAGGCGACGACGGGTAGCCGGCCTGAGAGGGTGAACGGCCACACTGGAACTGAGATACGGTCCAGACTCCTACGGGAGGCAGCAGTGGGGAATATTGGGCAATGGGAGGAATCCTGACCCAGCGACGCCGCGTGAACGATGAAGGCCTTAGGGTTGTAAAGTTCTTTTATGTGGGAAGAAGGAAGTGACGGTACCACATGAATAAGCCCCGGCTAACTA
>G3BZQ8102FMBIO
GGTGAGTACAACATGAGAAGCTGTCCTTCAGTGGGGGACAACGTCTGGAAGCGGACGCTAATACCCCATAGGCCGAGAGGTTAAAGCAGAGATGCGCTGGAGGAGGTGCTCGTGCCCTATCAGCTAGTTGGTGAGGTAACGGCTCACCAAGGCGACGACGGGTAGCCGGCCTGAGAGGGTGAACGGCCACACTGGAACTGAGATACGGTCCAGACTCCTACGGGAGGCAGCAGTGGGGAATATTGGGCAATGGGAGGAATCCTGACCCAGCGACGCCGCGTGAACGATGAAGGCCTTAGGGTTGTAAAGTTCTTTTATGTGGGAAGAAGGAAGTGACGGTACCACATGAATAAGCCCCGGCTAACTA
>G3BZQ8102GUYT3
GGTGAGTACAACATGAGAAGCTGTCCTTCAGTGGGGGACAACGTCTGGAAGCGGACGCTAATACCCCATAGGCCGAGAGGTTAAAGCAGAGATGCGCTGGAGGAGGTGCTCGTGCCCTATCAGCTAGTTGGTGAGGTAACGGCTCACCAAGGCGACGACGGGTAGCCGGCCTGAGAGGGTGAACGGCCACACTGGAACTGAGATACGGTCCAGACTCCTACGGGAGGCAGCAGTGGGGAATATTGGGCAATGGGAGGAATCCTGACCCAGCGACGCCGCGTGAACGATGAAGGCCTTAGGGTTGTAAAGTTCTTTTATGTGGGAAGAAGGAAGTGACGGTACCACATGAATAAGCCCCGGCTAACTA
>G3BZQ8102JLMQJ
GGTGAGTACAACATGAGAAGCTGTCCTTCAGTGGGGGACAACGTCTGGAAGCGGACGCTAATACCCCATAGGCCGAGAGGTTAAAGCAGAGATGCGCTGGAGGAGGTGCTCGTGCCCTATCAGCTAGTTGGTGAGGTAACGGCTCACCAAGGCGACGACGGGTAGCCGGCCTGAGAGGGTGAACGGCCACACTGGAACTGAGATACGGTCCAGACTCCTACGGGAGGCAGCAGTGGGGAATATTGGGCAATGGGAGGAATCCTGACCCAGCGACGCCGCGTGAACGATGAAGGCCTTAGGGTTGTAAAGTTCTTTTATGTGGGAAGAAGGAAGTGACGGTACCACATGAATAAGCCCCGGCTAACTA
>G35JFLI02HRHOF
GGTGAGTACAACATGAGAAGCTGTCCTTCAGTGGGGGACAACGTCTGGAAGCGGACGCTAATACCCCATAGGCCGAGAGGTTAAAGCAGAGATGCGCTGGAGGAGGTGCTCGTGCCCTATCAGCTAGTTGGTGAGGTAACGGCTCACCAAGGCGACGACGGGTAGCCGGCCTGAGAGGGTGAACGGCCACACTGGAACTGAGATACGGTCCAGACTCCTACGGGAGGCAGCAGTGGGGAATATTGGGCAATGGGAGGAATCCTGACCCAGCGACGCCGCGTGAACGATGAAGGCCTTAGGGTTGTAAAGTTCTTTTATGTGGGAAGAAGGAAGTGACGGTACCACATGAATAAGCCCCGGCTAACTA
>G35JFLI02IGRT6
GGTGAGTACAACATGAGAAGCTGTCCTTCAGTGGGGGACAACGTCTGGAAGCGGACGCTAATACCCCATAGGCCGAGAGGTTAAAGCAGAGATGCGCTGGAGGAGGTGCTCGTGCCCTATCAGCTAGTTGGTGAGGTAACGGCTCACCAAGGCGACGACGGGTAGCCGGCCTGAGAGGGTGAACGGCCACACTGGAACTGAGATACGGTCCAGACTCCTACGGGAGGCAGCAGTGGGGAATATTGGGCAATGGGAGGAATCCTGACCCAGCGACGCCGCGTGAACGATGAAGGCCTTAGGGTTGTAAAGTTCTTTTATGTGGGAAGAAGGAAGTGACGGTACCACATGAATAAGCCCCGGCTAACTA
>G35JFLI02I9C72
GGTGAGTACAACATGAGAAGCTGTCCTTCAGTGGGGGACAACGTCTGGAAGCGGACGCTAATACCCCATAGGCCGAGAGGTTAAAGCAGAGATGCGCTGGAGGAGGTGCTCGTGCCCTATCAGCTAGTTGGTGAGGTAACGGCTCACCAAGGCGACGACGGGTAGCCGGCCTGAGAGGGTGAACGGCCACACTGGAACTGAGATACGGTCCAGACTCCTACGGGAGGCAGCAGTGGGGAATATTGGGCAATGGGAGGAATCCTGACCCAGCGACGCCGCGTGAACGATGAAGGCCTTAGGGTTGTAAAGTTCTTTTATGTGGGAAGAAGGAAGTGACGGTACCACATGAATAAGCCCCGGCTAACTA
>G35JFLI02JFZV7
GGTGAGTACAACATGAGAAGCTGTCCTTCAGTGGGGGACAACGTCTGGAAGCGGACGCTAATACCCCATAGGCCGAGAGGTTAAAGCAGAGATGCGCTGGAGGAGGTGCTCGTGCCCTATCAGCTAGTTGGTGAGGTAACGGCTCACCAAGGCGACGACGGGTAGCCGGCCTGAGAGGGTGAACGGCCACACTGGAACTGAGATACGGTCCAGACTCCTACGGGAGGCAGCAGTGGGGAATATTGGGCAATGGGAGGAATCCTGACCCAGCGACGCCGCGTGAACGATGAAGGCCTTAGGGTTGTAAAGTTCTTTTATGTGGGAAGAAGGAAGTGACGGTACCACATGAATAAGCCCCGGCTAACTA
>G35JFLI02G021W
GGTGAGTACAACATGAGAAGCTGTCCTTCAGTGGGGGACAACGTCTGGAAGCGGACGCTAATACCCCATAGGCCGAGAGGTTAAAGCAGAGATGCGCTGGAGGAGGTGCTCGTGCCCTATCAGCTAGTTGGTGAGGTAACGGCTCACCAAGGCGACGACGGGTAGCCGGCCTGAGAGGGTGAACGGCCACACTGGAACTGAGATACGGTCCAGACTCCTACGGGAGGCAGCAGTGGGGAATATTGGGCAATGGGAGGAATCCTGACCCAGCGACGCCGCGTGAACGATGAAGGCCTTAGGGTTGTAAAGTTCTTTTATGTGGGAAGAAGGAAGTGACGGTACCACATGAATAAGCCCCGGCTAACTA
>G35JFLI02GY2W9
GGTGAGTACAACATGAGAAGCTGTCCTTCAGTGGGGGACAACGTCTGGAAGCGGACGCTAATACCCCATAGGCCGAGAGGTTAAAGCAGAGATGCGCTGGAGGAGGTGCTCGTGCCCTATCAGCTAGTTGGTGAGGTAACGGCTCACCAAGGCGACGACGGGTAGCCGGCCTGAGAGGGTGAACGGCCACACTGGAACTGAGATACGGTCCAGACTCCTACGGGAGGCAGCAGTGGGGAATATTGGGCAATGGGAGGAATCCTGACCCAGCGACGCCGCGTGAACGATGAAGGCCTTAGGGTTGTAAAGTTCTTTTATGTGGGAAGAAGGAAGTGACGGTACCACATGAATAAGCCCCGGCTAACTA
>G35JFLI02JUM7T
GGTGAGTACAACATGAGAAGCTGTCCTTCAGTGGGGGACAACGTCTGGAAGCGGACGCTAATACCCCATAGGCCGAGAGGTTAAAGCAGAGATGCGCTGGAGGAGGTGCTCGTGCCCTATCAGCTAGTTGGTGAGGTAACGGCTCACCAAGGCGACGACGGGTAGCCGGCCTGAGAGGGTGAACGGCCACACTGGAACTGAGATACGGTCCAGACTCCTACGGGAGGCAGCAGTGGGGAATATTGGGCAATGGGAGGAATCCTGACCCAGCGACGCCGCGTGAACGATGAAGGCCTTAGGGTTGTAAAGTTCTTTTATGTGGGAAGAAGGAAGTGACGGTACCACATGAATAAGCCCCGGCTAACTA
>G35JFLI02G66VP
GGTGAGTACAACATGAGAAGCTGTCCTTCAGTGGGGGACAACGTCTGGAAGCGGACGCTAATACCCCATAGGCCGAGAGGTTAAAGCAGAGATGCGCTGGAGGAGGTGCTCGTGCCCTATCAGCTAGTTGGTGAGGTAACGGCTCACCAAGGCGACGACGGGTAGCCGGCCTGAGAGGGTGAACGGCCACACTGGAACTGAGATACGGTCCAGACTCCTACGGGAGGCAGCAGTGGGGAATATTGGGCAATGGGAGGAATCCTGACCCAGCGACGCCGCGTGAACGATGAAGGCCTTAGGGTTGTAAAGTTCTTTTATGTGGGAAGAAGGAAGTGACGGTACCACATGAATAAGCCCCGGCTAACTA
>G35JFLI02ISCO2
GGTGAGTACAACATGAGAAGCTGTCCTTCAGTGGGGGACAACGTCTGGAAGCGGACGCTAATACCCCATAGGCCGAGAGGTTAAAGCAGAGATGCGCTGGAGGAGGTGCTCGTGCCCTATCAGCTAGTTGGTGAGGTAACGGCTCACCAAGGCGACGACGGGTAGCCGGCCTGAGAGGGTGAACGGCCACACTGGAACTGAGATACGGTCCAGACTCCTACGGGAGGCAGCAGTGGGGAATATTGGGCAATGGGAGGAATCCTGACCCAGCGACGCCGCGTGAACGATGAAGGCCTTAGGGTTGTAAAGTTCTTTTATGTGGGAAGAAGGAAGTGACGGTACCACATGAATAAGCCCCGGCTAACTA
>G3BZQ8102JTBE7
GGTGAGTACAACATGAGAAGCTGTCCTTCAGTGGGGGACAACGTCTGGAAGCGGACGCTAATACCCCATAGGCCGAGAGGTTAAAGCAGAGATGCGCTGGAGGAGGTGCTCGTGCCCTATCAGCTAGTTGGTGAGGTAACGGCTCACCAAGGCGACGACGGGTAGCCGGCCTGAGAGGGTGAACGGCCACACTGGAACTGAGATACGGTCCAGACTCCTACGGGAGGCAGCAGTGGGGAATATTGGGCAATGGGAGGAATCCTGACCCAGCGACGCCGCGTGAACGATGAAGGCCTTAGGGTTGTAAAGTTCTTTTATGTGGGAAGAAGGAAGTGACGGTACCACATGAATAAGCCCCGGCTAACTA
>G3BZQ8102HBCSH
GGTGAGTACAACATGAGAAGCTGTCCTTCAGTGGGGGACAACGTCTGGAAGCGGACGCTAATACCCCATAGGCCGAGAGGTTAAAGCAGAGATGCGCTGGAGGAGGTGCTCGTGCCCTATCAGCTAGTTGGTGAGGTAACGGCTCACCAAGGCGACGACGGGTAGCCGGCCTGAGAGGGTGAACGGCCACACTGGAACTGAGATACGGTCCAGACTCCTACGGGAGGCAGCAGTGGGGAATATTGGGCAATGGGAGGAATCCTGACCCAGCGACGCCGCGTGAACGATGAAGGCCTTAGGGTTGTAAAGTTCTTTTATGTGGGAAGAAGGAAGTGACGGTACCACATGAATAAGCCCCGGCTAACTA
>G3BZQ8102H9MY5
GGTGAGTACAACATGAGAAGCTGTCCTTCAGTGGGGGACAACGTCTGGAAGCGGACGCTAATACCCCATAGGCCGAGAGGTTAAAGCAGAGATGCGCTGGAGGAGGTGCTCGTGCCCTATCAGCTAGTTGGTGAGGTAACGGCTCACCAAGGCGACGACGGGTAGCCGGCCTGAGAGGGTGAACGGCCACACTGGAACTGAGATACGGTCCAGACTCCTACGGGAGGCAGCAGTGGGGAATATTGGGCAATGGGAGGAATCCTGACCCAGCGACGCCGCGTGAACGATGAAGGCCTTAGGGTTGTAAAGTTCTTTTATGTGGGAAGAAGGAAGTGACGGTACCACATGAATAAGCCCCGGCTAACTA
>G3BZQ8102IUKAC
GGTGAGTACAACATGAGAAGCTGTCCTTCAGTGGGGGACAACGTCTGGAAGCGGACGCTAATACCCCATAGGCCGAGAGGTTAAAGCAGAGATGCGCTGGAGGAGGTGCTCGTGCCCTATCAGCTAGTTGGTGAGGTAACGGCTCACCAAGGCGACGACGGGTAGCCGGCCTGAGAGGGTGAACGGCCACACTGGAACTGAGATACGGTCCAGACTCCTACGGGAGGCAGCAGTGGGGAATATTGGGCAATGGGAGGAATCCTGACCCAGCGACGCCGCGTGAACGATGAAGGCCTTAGGGTTGTAAAGTTCTTTTATGTGGGAAGAAGGAAGTGACGGTACCACATGAATAAGCCCCGGCTAACTA
>G3BZQ8102FDPRW
GGTGAGTACAACATGAGAAGCTGTCCTTCAGTGGGGGACAACGTCTGGAAGCGGACGCTAATACCCCATAGGCCGAGAGGTTAAAGCAGAGATGCGCTGGAGGAGGTGCTCGTGCCCTATCAGCTAGTTGGTGAGGTAACGGCTCACCAAGGCGACGACGGGTAGCCGGCCTGAGAGGGTGAACGGCCACACTGGAACTGAGATACGGTCCAGACTCCTACGGGAGGCAGCAGTGGGGAATATTGGGCAATGGGAGGAATCCTGACCCAGCGACGCCGCGTGAACGATGAAGGCCTTAGGGTTGTAAAGTTCTTTTATGTGGGAAGAAGGAAGTGACGGTACCACATGAATAAGCCCCGGCTAACTA
>G3BZQ8102JBWDO
GGTGAGTACAACATGAGAAGCTGTCCTTCAGTGGGGGACAACGTCTGGAAGCGGACGCTAATACCCCATAGGCCGAGAGGTTAAAGCAGAGATGCGCTGGAGGAGGTGCTCGTGCCCTATCAGCTAGTTGGTGAGGTAACGGCTCACCAAGGCGACGACGGGTAGCCGGCCTGAGAGGGTGAACGGCCACACTGGAACTGAGATACGGTCCAGACTCCTACGGGAGGCAGCAGTGGGGAATATTGGGCAATGGGAGGAATCCTGACCCAGCGACGCCGCGTGAACGATGAAGGCCTTAGGGTTGTAAAGTTCTTTTATGTGGGAAGAAGGAAGTGACGGTACCACATGAATAAGCCCCGGCTAACTA
>G3BZQ8102FKRUC
GGTGAGTACAACATGAGAAGCTGTCCTTCAGTGGGGGACAACGTCTGGAAGCGGACGCTAATACCCCATAGGCCGAGAGGTTAAAGCAGAGATGCGCTGGAGGAGGTGCTCGTGCCCTATCAGCTAGTTGGTGAGGTAACGGCTCACCAAGGCGACGACGGGTAGCCGGCCTGAGAGGGTGAACGGCCACACTGGAACTGAGATACGGTCCAGACTCCTACGGGAGGCAGCAGTGGGGAATATTGGGCAATGGGAGGAATCCTGACCCAGCGACGCCGCGTGAACGATGAAGGCCTTAGGGTTGTAAAGTTCTTTTATGTGGGAAGAAGGAAGTGACGGTACCACATGAATAAGCCCCGGCTAACTA
>G35JFLI02F2K9M
GGTGAGTACAACATGAGAAGCTGTCCTTCAGTGGGGGACAACGTCTGGAAGCGGACGCTAATACCCCATAGGCCGAGAGGTTAAAGCAGAGATGCGCTGGAGGAGGTGCTCGTGCCCTATCAGCTAGTTGGTGAGGTAACGGCTCACCAAGGCGACGACGGGTAGCCGGCCTGAGAGGGTGAACGGCCACACTGGAACTGAGATACGGTCCAGACTCCTACGGGAGGCAGCAGTGGGGAATATTGGGCAATGGGAGGAATCCTGACCCAGCGACGCCGCGTGAACGATGAAGGCCTTAGGGTTGTAAAGTTCTTTTATGTGGGAAGAAGGAAGTGACGGTACCACATGAATAAGCCCCGGCTAACTA
>G35JFLI02F37HP
GGTGAGTACAACATGAGAAGCTGTCCTTCAGTGGGGGACAACGTCTGGAAGCGGACGCTAATACCCCATAGGCCGAGAGGTTAAAGCAGAGATGCGCTGGAGGAGGTGCTCGTGCCCTATCAGCTAGTTGGTGAGGTAACGGCTCACCAAGGCGACGACGGGTAGCCGGCCTGAGAGGGTGAACGGCCACACTGGAACTGAGATACGGTCCAGACTCCTACGGGAGGCAGCAGTGGGGAATATTGGGCAATGGGAGGAATCCTGACCCAGCGACGCCGCGTGAACGATGAAGGCCTTAGGGTTGTAAAGTTCTTTTATGTGGGAAGAAGGAAGTGACGGTACCACATGAATAAGCCCCGGCTAACTA
>G35JFLI02GB6O0
GGTGAGTACAACATGAGAAGCTGTCCTTCAGTGGGGGACAACGTCTGGAAGCGGACGCTAATACCCCATAGGCCGAGAGGTTAAAGCAGAGATGCGCTGGAGGAGGTGCTCGTGCCCTATCAGCTAGTTGGTGAGGTAACGGCTCACCAAGGCGACGACGGGTAGCCGGCCTGAGAGGGTGAACGGCCACACTGGAACTGAGATACGGTCCAGACTCCTACGGGAGGCAGCAGTGGGGAATATTGGGCAATGGGAGGAATCCTGACCCAGCGACGCCGCGTGAACGATGAAGGCCTTAGGGTTGTAAAGTTCTTTTATGTGGGAAGAAGGAAGTGACGGTACCACATGAATAAGCCCCGGCTAACTA
>G35JFLI02IAJMK
GGTGAGTACAACATGAGAAGCTGTCCTTCAGTGGGGGACAACGTCTGGAAGCGGACGCTAATACCCCATAGGCCGAGAGGTTAAAGCAGAGATGCGCTGGAGGAGGTGCTCGTGCCCTATCAGCTAGTTGGTGAGGTAACGGCTCACCAAGGCGACGACGGGTAGCCGGCCTGAGAGGGTGAACGGCCACACTGGAACTGAGATACGGTCCAGACTCCTACGGGAGGCAGCAGTGGGGAATATTGGGCAATGGGAGGAATCCTGACCCAGCGACGCCGCGTGAACGATGAAGGCCTTAGGGTTGTAAAGTTCTTTTATGTGGGAAGAAGGAAGTGACGGTACCACATGAATAAGCCCCGGCTAACTA
>GV2UCFN02GXKQF
GGTGAGTACAACATGAGAAGCTGTCCTTCAGCGGGGGGCAACGTCTGGAAGCGGACGCTAATACCCCATAGGCCGAGAGGTTAAAGCAGAGATGCGCTGGAGGAGGTGCTCGTGCCCTATCAGCTAGTTGGTGAGGTAACGGCTCACCAAGGCGACGACGGGTAGCCGGCCTGAGAGGGTGAACGGCCACACTGGAACTGAGATACGGTCCAGACTCCTACGGGAGGCAGCAGTGGGGAATATTGGGCAATGGGAGGAATCCTGACCCAGCGACGCCGCGTGAACGATGAAGGCCTTAGGGTTGTAAAGTTCTTTTATGTGGGAAGAAGGAAGTGACGGTACCACATGAATAAGCCCCGGCTAACTA
>GV2UCFN02G4539
GGTGAGTACAACATGAGAAGCTGTCCTTCAGCGGGGGGCAACGTCTGGAAGCGGACGCTAATACCCCATAGGCCGAGAGGTTAAAGCAGAGATGCGCTGGAGGAGGTGCTCGTGCCCTATCAGCTAGTTGGTGAGGTAACGGCTCACCAAGGCGACGACGGGTAGCCGGCCTGAGAGGGTGAACGGCCACACTGGAACTGAGATACGGTCCAGACTCCTACGGGAGGCAGCAGTGGGGAATATTGGGCAATGGGAGGAATCCTGACCCAGCGACGCCGCGTGAACGATGAAGGCCTTAGGGTTGTAAAGTTCTTTTATGTGGGAAGAAGGAAGTGACGGTACCACATGAATAAGCCCCGGCTAACTA
>GV2UCFN02FV96Q
GGTGAGTACAACATGAGAAGCTGTCCTTCAGCGGGGGACAACGTCTGGAAGCGGACGCTAATACCCCATAGGCCGAGAGGTTAAAGCAGAGATGCGCTGGAGGAGGTGCTCGTGCCCTATCAGCTAGTTGGTGAGGTAACGGCTCACCAAGGCGACGACGGGTAGCCGGCCTGAGAGGGTGAGCGGCCACACTGGAACTGAGATACGGTCCAGACTCCTACGGGAGGCAGCAGTGGGGAATATTGGGCAATGGGAGGAATCCTGACCCAGCGACGCCGCGTGAACGATGAAGGCCTTAGGGTTGTAAAGTTCTTTTATGTGGGAAGAAGGAAGTGACGGTACCACATGAATAAGCCCCGGCTAACTA
>GV2UCFN02GHPMR
GGTGAGTACAACATGAGAAGCTGTCCTTCAGCGGGGGACAACGTCTGGAAGCGGACGCTAATACCCCATAGGCCGAGAGGTTAAAGCAGAGATGCGCTGGAGGAGGTGCTCGTGCCCTATCAGCTAGTTGGTGAGGTAACGGCTCACCAAGGCGACGACGGGTAGCCGGCCTGAGAGGGTGAACGGCCACACTGGAACTGAGATACGGTCCAGACTCCTACGGGAGGCAGCAGTGGGGAATATTGGGCAATGGGAGGAATCCTGACCCAGCGACGCCGCGTGAACGATGAAGGCCTTAGGGTTGTAAAGTTCTTTTATGTGGGAAGAAGGAAGTGACGGTACCACATGAATAAGCCCCGGCTAACTA
>GV2UCFN02IBOWT
GGTGAGTACAACATGAGAAGCTGTCCTTCAGCGGGGGACAACGTCTGGAAGCGGACGCTAATACCCCATAGGCCGAGAGGTTAAAGCAGAGATGCGCTGGAGGAGGTGCTCGTGCCCTATCAGCTAGTTGGTGAGGTAACGGCTCACCAAGGCGACGACGGGTAGCCGGCCTGAGAGGGTGAACGGCCACACTGGAACTGAGATACGGTCCAGACTCCTACGGGAGGCAGCAGTGGGGAATATTGGGCAATGGGAGGAATCCTGACCCAGCGACGCCGCGTGAACGATGAAGGCCTTAGGGTTGTAAAGTTCTTTTATGTGGGAAGAAGGAAGTGACGGTACCACATGAATAAGCCCCGGCTAACTA
>GV2UCFN02JGM20
GGTGAGTACAACATGAGAAGCTGTCCTTCAGCGGGGGACAACGTCTGGAAGCGGACGCTAATACCCCATAGGCCGAGAGGTTAAAGCAGAGATGCGCTGGAGGAGGTGCTCGTGCCCTATCAGCTAGTTGGTGAGGTAACGGCTCACCAAGGCGACGACGGGTAGCCGGCCTGAGAGGGTGAACGGCCACACTGGAACTGAGATACGGTCCAGACTCCTACGGGAGGCAGCAGTGGGGAATATTGGGCAATGGGAGGAATCCTGACCCAGCGACGCCGCGTGAACGATGAAGGCCTTAGGGTTGTAAAGTTCTTTTATGTGGGAAGAAGGAAGTGACGGTACCACATGAATAAGCCCCGGCTAACTA
>GV2UCFN02GR8SN
GGTGAGTACAACATGAGAAGCTGTCCTTCAGCGGGGGACAACGTCTGGAAGCGGACGCTAATACCCCATAGGCCGAGAGGTTAAAGCAGAGATGCGCTGGAGGAGGTGCTCGTGCCCTATCAGCTAGTTGGTGAGGTAACGGCTCACCAAGGCGACGACGGGTAGCCGGCCTGAGAGGGTGAACGGCCACACTGGAACTGAGATACGGTCCAGACTCCTACGGGAGGCAGCAGTGGGGAATATTGGGCAATGGGAGGAATCCTGACCCAGCGACGCCGCGTGAACGATGAAGGCCTTAGGGTTGTAAAGTTCTTTTATGTGGGAAGAAGGAAGTGACGGTACCACATGAATAAGCCCCGGCTAACTA
>GV2UCFN02JYZZT
GGTGAGTACAACATGAGAAGCTGTCCTTCAGCGGGGGACAACGTCTGGAAGCGGACGCTAATACCCCATAGGCCGAGAGGTTAAAGCAGAGATGCGCTGGAGGAGGTGCTCGTGCCCTATCAGCTAGTTGGTGAGGTAACGGCTCACCAAGGCGACGACGGGTAGCCGGCCTGAGAGGGTGAACGGCCACACTGGAACTGAGATACGGTCCAGACTCCTACGGGAGGCAGCAGTGGGGAATATTGGGCAATGGGAGGAATCCTGACCCAGCGACGCCGCGTGAACGATGAAGGCCTTAGGGTTGTAAAGTTCTTTTATGTGGGAAGAAGGAAGTGACGGTACCACATGAATAAGCCCCGGCTAACTA
>GV2UCFN02F6PVN
GGTGAGTACAACATGAGAAGCTGTCCTTCAGCGGGGGACAACGTCTGGAAGCGGACGCTAATACCCCATAGGCCGAGAGGTTAAAGCAGAGATGCGCTGGAGGAGGTGCTCGTGCCCTATCAGCTAGTTGGTGAGGTAACGGCTCACCAAGGCGACGACGGGTAGCCGGCCTGAGAGGGTGAACGGCCACACTGGAACTGAGATACGGTCCAGACTCCTACGGGAGGCAGCAGTGGGGAATATTGGGCAATGGGAGGAATCCTGACCCAGCGACGCCGCGTGAACGATGAAGGCCTTAGGGTTGTAAAGTTCTTTTATGTGGGAAGAAGGAAGTGACGGTACCACATGAATAAGCCCCGGCTAACTA
>GV2UCFN02I662P
GGTGAGTACAACATGAGAAGCTGTCCTTCAGCGGGGGACAACGTCTGGAAGCGGACGCTAATACCCCATAGGCCGAGAGGTTAAAGCAGAGATGCGCTGGAGGAGGTGCTCGTGCCCTATCAGCTAGTTGGTGAGGTAACGGCTCACCAAGGCGACGACGGGTAGCCGGCCTGAGAGGGTGAACGGCCACACTGGAACTGAGATACGGTCCAGACTCCTACGGGAGGCAGCAGTGGGGAATATTGGGCAATGGGAGGAATCCTGACCCAGCGACGCCGCGTGAACGATGAAGGCCTTAGGGTTGTAAAGTTCTTTTATGTGGGAAGAAGGAAGTGACGGTACCACATGAATAAGCCCCGGCTAACTA
>GV2UCFN02HACBM
GGTGAGTACAACATGAGAAGCTGTCCTTCAGCGGGGGACAACGTCTGGAAGCGGACGCTAATACCCCATAGGCCGAGAGGTTAAAGCAGAGATGCGCTGGAGGAGGTGCTCGTGCCCTATCAGCTAGTTGGTGAGGTAACGGCTCACCAAGGCGACGACGGGTAGCCGGCCTGAGAGGGTGAACGGCCACACTGGAACTGAGATACGGTCCAGACTCCTACGGGAGGCAGCAGTGGGGAATATTGGGCAATGGGAGGAATCCTGACCCAGCGACGCCGCGTGAACGATGAAGGCCTTAGGGTTGTAAAGTTCTTTTATGTGGGAAGAAGGAAGTGACGGTACCACATGAATAAGCCCCGGCTAACTA
>GV2UCFN02JQDTI
GGTGAGTACAACATGAGAAGCTGTCCTTCAGCGGGGGACAACGTCTGGAAGCGGACGCTAATACCCCATAGGCCGAGAGGTTAAAGCAGAGATGCGCTGGAGGAGGTGCTCGTGCCCTATCAGCTAGTTGGTGAGGTAACGGCTCACCAAGGCGACGACGGGTAGCCGGCCTGAGAGGGTGAACGGCCACACTGGAACTGAGATACGGTCCAGACTCCTACGGGAGGCAGCAGTGGGGAATATTGGGCAATGGGAGGAATCCTGACCCAGCGACGCCGCGTGAACGATGAAGGCCTTAGGGTTGTAAAGTTCTTTTATGTGGGAAGAAGGAAGTGACGGTACCACATGAATAAGCCCCGGCTAACTA
>G3BZQ8102GLZEE
GGTGAGTACAACATGAGAAGCTGTCCTTCAGCGGGGGACAACGTCTGGAAGCGGACGCTAATACCCCATAGGCCGAGAGGTTAAAGCAGAGATGCGCTGGAGGAGGTGCTCGTGCCCTATCAGCTAGTTGGTGAGGTAACGGCTCACCAAGGCGACGACGGGTAGCCGGCCTGAGAGGGTGAACGGCCACACTGGAACTGAGATACGGTCCAGACTCCTACGGGAGGCAGCAGTGGGGAATATTGGGCAATGGGAGGAATCCTGACCCAGCGACGCCGCGTGAACGATGAAGGCCTTAGGGTTGTAAAGTTCTTTTATGTGGGAAGAAGGAAGTGACGGTACCACATGAATAAGCCCCGGCTAACTA
>G3BZQ8102I4DOU
GGTGAGTACAACATGAGAAGCTGTCCTTCAGCGGGGGACAACGTCTGGAAGCGGACGCTAATACCCCATAGGCCGAGAGGTTAAAGCAGAGATGCGCTGGAGGAGGTGCTCGTGCCCTATCAGCTAGTTGGTGAGGTAACGGCTCACCAAGGCGACGACGGGTAGCCGGCCTGAGAGGGTGAACGGCCACACTGGAACTGAGATACGGTCCAGACTCCTACGGGAGGCAGCAGTGGGGAATATTGGGCAATGGGAGGAATCCTGACCCAGCGACGCCGCGTGAACGATGAAGGCCTTAGGGTTGTAAAGTTCTTTTATGTGGGAAGAAGGAAGTGACGGTACCACATGAATAAGCCCCGGCTAACTA
>G3BZQ8102I2GMW
GGTGAGTACAACATGAGAAGCTGTCCTTCAGCGGGGGACAACGTCTGGAAGCGGACGCTAATACCCCATAGGCCGAGAGGTTAAAGCAGAGATGCGCTGGAGGAGGTGCTCGTGCCCTATCAGCTAGTTGGTGAGGTAACGGCTCACCAAGGCGACGACGGGTAGCCGGCCTGAGAGGGTGAACGGCCACACTGGAACTGAGATACGGTCCAGACTCCTACGGGAGGCAGCAGTGGGGAATATTGGGCAATGGGAGGAATCCTGACCCAGCGACGCCGCGTGAACGATGAAGGCCTTAGGGTTGTAAAGTTCTTTTATGTGGGAAGAAGGAAGTGACGGTACCACATGAATAAGCCCCGGCTAACTA
>G3BZQ8102IQR67
GGTGAGTACAACATGAGAAGCTGTCCTTCAGCGGGGGACAACGTCTGGAAGCGGACGCTAATACCCCATAGGCCGAGAGGTTAAAGCAGAGATGCGCTGGAGGAGGTGCTCGTGCCCTATCAGCTAGTTGGTGAGGTAACGGCTCACCAAGGCGACGACGGGTAGCCGGCCTGAGAGGGTGAACGGCCACACTGGAACTGAGATACGGTCCAGACTCCTACGGGAGGCAGCAGTGGGGAATATTGGGCAATGGGAGGAATCCTGACCCAGCGACGCCGCGTGAACGATGAAGGCCTTAGGGTTGTAAAGTTCTTTTATGTGGGAAGAAGGAAGTGACGGTACCACATGAATAAGCCCCGGCTAACTA
>G35JFLI02GNU79
GGTGAGTACAACATGAGAAGCTGTCCTTCAGCGGGGGACAACGTCTGGAAGCGGACGCTAATACCCCATAGGCCGAGAGGTTAAAGCAGAGATGCGCTGGAGGAGGTGCTCGTGCCCTATCAGCTAGTTGGTGAGGTAACGGCTCACCAAGGCGACGACGGGTAGCCGGCCTGAGAGGGTGAACGGCCACACTGGAACTGAGATACGGTCCAGACTCCTACGGGAGGCAGCAGTGGGGAATATTGGGCAATGGGAGGAATCCTGACCCAGCGACGCCGCGTGAACGATGAAGGCCTTAGGGTTGTAAAGTTCTTTTATGTGGGAAGAAGGAAGTGACGGTACCACATGAATAAGCCCCGGCTAACTA
>G35JFLI02GFRZ7
GGTGAGTACAACATGAGAAGCTGTCCTTCAGCGGGGGACAACGTCTGGAAGCGGACGCTAATACCCCATAGGCCGAGAGGTTAAAGCAGAGATGCGCTGGAGGAGGTGCTCGTGCCCTATCAGCTAGTTGGTGAGGTAACGGCTCACCAAGGCGACGACGGGTAGCCGGCCTGAGAGGGTGAACGGCCACACTGGAACTGAGATACGGTCCAGACTCCTACGGGAGGCAGCAGTGGGGAATATTGGGCAATGGGAGGAATCCTGACCCAGCGACGCCGCGTGAACGATGAAGGCCTTAGGGTTGTAAAGTTCTTTTATGTGGGAAGAAGGAAGTGACGGTACCACATGAATAAGCCCCGGCTAACTA
>G35JFLI02F9FY8
GGTGAGTACAACATGAGAAGCTGTCCTTCAGCGGGGGACAACGTCTGGAAGCGGACGCTAATACCCCATAGGCCGAGAGGTTAAAGCAGAGATGCGCTGGAGGAGGTGCTCGTGCCCTATCAGCTAGTTGGTGAGGTAACGGCTCACCAAGGCGACGACGGGTAGCCGGCCTGAGAGGGTGAACGGCCACACTGGAACTGAGATACGGTCCAGACTCCTACGGGAGGCAGCAGTGGGGAATATTGGGCAATGGGAGGAATCCTGACCCAGCGACGCCGCGTGAACGATGAAGGCCTTAGGGTTGTAAAGTTCTTTTATGTGGGAAGAAGGAAGTGACGGTACCACATGAATAAGCCCCGGCTAACTA
>G35JFLI02IIEJK
GGTGAGTACAACATGAGAAGCTGTCCTTCAGCGGGGGACAACGTCTGGAAGCGGACGCTAATACCCCATAGGCCGAGAGGTTAAAGCAGAGATGCGCTGGAGGAGGTGCTCGTGCCCTATCAGCTAGTTGGTGAGGTAACGGCTCACCAAGGCGACGACGGGTAGCCGGCCTGAGAGGGTGAACGGCCACACTGGAACTGAGATACGGTCCAGACTCCTACGGGAGGCAGCAGTGGGGAATATTGGGCAATGGGAGGAATCCTGACCCAGCGACGCCGCGTGAACGATGAAGGCCTTAGGGTTGTAAAGTTCTTTTATGTGGGAAGAAGGAAGTGACGGTACCACATGAATAAGCCCCGGCTAACTA
>G35JFLI02JAD4E
GGTGAGTACAACATGAGAAGCTGTCCTTCAGCGGGGGACAACGTCTGGAAGCGGACGCTAATACCCCATAGGCCGAGAGGTTAAAGCAGAGATGCGCTGGAGGAGGTGCTCGTGCCCTATCAGCTAGTTGGTGAGGTAACGGCTCACCAAGGCGACGACGGGTAGCCGGCCTGAGAGGGTGAACGGCCACACTGGAACTGAGATACGGTCCAGACTCCTACGGGAGGCAGCAGTGGGGAATATTGGGCAATGGGAGGAATCCTGACCCAGCGACGCCGCGTGAACGATGAAGGCCTTAGGGTTGTAAAGTTCTTTTATGTGGGAAGAAGGAAGTGACGGTACCACATGAATAAGCCCCGGCTAACTA
>G35JFLI02H8D7O
GGTGAGTACAACATGAGAAGCTGTCCTTCAGCGGGGGACAACGTCTGGAAGCGGACGCTAATACCCCATAGGCCGAGAGGTTAAAGCAGAGATGCGCTGGAGGAGGTGCTCGTGCCCTATCAGCTAGTTGGTGAGGTAACGGCTCACCAAGGCGACGACGGGTAGCCGGCCTGAGAGGGTGAACGGCCACACTGGAACTGAGATACGGTCCAGACTCCTACGGGAGGCAGCAGTGGGGAATATTGGGCAATGGGAGGAATCCTGACCCAGCGACGCCGCGTGAACGATGAAGGCCTTAGGGTTGTAAAGTTCTTTTATGTGGGAAGAAGGAAGTGACGGTACCACATGAATAAGCCCCGGCTAACTA
>G35JFLI02HJP3A
GGTGAGTACAACATGAGAAGCTGTCCTTCAGCGGGGGACAACGTCTGGAAGCGGACGCTAATACCCCATAGGCCGAGAGGTTAAAGCAGAGATGCGCTGGAGGAGGTGCTCGTGCCCTATCAGCTAGTTGGTGAGGTAACGGCTCACCAAGGCGACGACGGGTAGCCGGCCTGAGAGGGTGAACGGCCACACTGGAACTGAGATACGGTCCAGACTCCTACGGGAGGCAGCAGTGGGGAATATTGGGCAATGGGAGGAATCCTGACCCAGCGACGCCGCGTGAACGATGAAGGCCTTAGGGTTGTAAAGTTCTTTTATGTGGGAAGAAGGAAGTGACGGTACCACATGAATAAGCCCCGGCTAACTA
>G3BZQ8102FUG0F
GGTGAGTACAACATGAGAAGCTGTCCTTCAGCGGGGGACAACGTCTGGAAGCGGACGCTAATACCCCATAGGCCGAGAGGTTAAAGCAGAGATGCGCTGGAGGAGGTGCTCGTGCCCTATCAGCTAGTTGGTGAGGTAACGGCTCACCAAGGCGACGACGGGTAGCCGGCCTGAGAGGGTGAACGGCCACACTGGAACTGAGATACGGTCCAGACTCCTACGGGAGGCAGCAGTGGGGAATATTGGGCAATGGGAGGAATCCTGACCCAGCGACGCCGCGTGAACGATGAAGGCCTTAGGGTTGTAAAGTTCTTTTATGTGGGAAGAAGGAAGTGACGGTACCACATGAATAAGCCCCGGCTAACTA
>GV2UCFN02HRZN8
GGTGAGTACAACATGAGAAGCTGTCCTTCAGCGGGGGACAACGTCTGGAAGCGGACGCTAATACCCCATAGGCCGAGAGGTTAAAGCAGAGATGCGCTGGAGGAGGTGCTCGTGCCCTATCAGCTAGTTGGTGAGGTAACGGCTCACCAAGGCGACGACGGGTAGCCGACCTGAGAGGGTGAACGGCCACACTGGAACTGAGATACGGTCCAGACTCCTACGGGAGGCAGCAGTGGGGAATATTGGGCAATGGGAGGAATCCTGACCCAGCGACGCCGCGTGAACGATGAAGGCCTTAGGGTTGTAAAGTTCTTTTATGTGGGAAGAAGGAAGTGACGGTACCACATGAATAAGCCCCGGCTAACTA
>GV2UCFN02I66W9
GGTGAGTACAACATGAGAAGCTGTCCTTCAGCGGGGGACAACGTCTGGAAGCGGACGCTAATACCCCATAGGCCGAGAGGTTAAAGCAGAGATGCGCTGGAGGAGGTGCTCGTGCCCTATCAGCTAGTTGGTGAGGTAACGGCTCACCAAGGCGACGACGGGTAGCCGACCTGAGAGGGTGAACGGCCACACTGGAACTGAGATACGGTCCAGACTCCTACGGGAGGCAGCAGTGGGGAATATTGGGCAATGGGAGGAATCCTGACCCAGCGACGCCGCGTGAACGATGAAGGCCTTAGGGTTGTAAAGTTCTTTTATGTGGGAAGAAGGAAGTGACGGTACCACATGAATAAGCCCCGGCTAACTA
>GV2UCFN02GZQP2
GGTGAGTACAACATGAGAAGCTGTCCTTCAGCGGGGGACAACGTCTGGAAGCGGACGCTAATACCCCATAGGCCGAGAGGTTAAAGCAGAGATGCGCTGGAGGAGGTGCTCGTGCCCTATCAGCTAGTTGGTGAGGTAACGGCTCACCAAGGCGACGACGGGTAGCCGACCTGAGAGGGTGAACGGCCACACTGGAACTGAGATACGGTCCAGACTCCTACGGGAGGCAGCAGTGGGGAATATTGGGCAATGGGAGGAATCCTGACCCAGCGACGCCGCGTGAACGATGAAGGCCTTAGGGTTGTAAAGTTCTTTTATGTGGGAAGAAGGAAGTGACGGTACCACATGAATAAGCCCCGGCTAACTA
>GV2UCFN02H3XHC
GGTGAGTACAACATGAGAAGCTGTCCTTCAGCGGGGGACAACGTCTGGAAGCGGACGCTAATACCCCATAGGCCGAGAGGTTAAAGCAGAGATGCGCTGGAGGAGGTGCTCGTGCCCTATCAGCTAGTTGGTGAGGTAACGGCTCACCAAGGCGACGACGGGTAGCCGACCTGAGAGGGTGAACGGCCACACTGGAACTGAGATACGGTCCAGACTCCTACGGGAGGCAGCAGTGGGGAATATTGGGCAATGGGAGGAATCCTGACCCAGCGACGCCGCGTGAACGATGAAGGCCTTAGGGTTGTAAAGTTCTTTTATGTGGGAAGAAGGAAGTGACGGTACCACATGAATAAGCCCCGGCTAACTA
>GV2UCFN02H3B7E
GGTGAGTACAACATGAGAAGCTGTCCTTCAGCGGGGGACAACGTCTGGAAGCGGACGCTAATACCCCATAGGCCGAGAGGTTAAAGCAGAGATGCGCTGGAGGAGGTGCTCGTGCCCTATCAGCTAGTTGGTGAGGTAACGGCTCACCAAGGCGACGACGGGTAGCCGACCTGAGAGGGTGAACGGCCACACTGGAACTGAGATACGGTCCAGACTCCTACGGGAGGCAGCAGTGGGGAATATTGGGCAATGGGAGGAATCCTGACCCAGCGACGCCGCGTGAACGATGAAGGCCTTAGGGTTGTAAAGTTCTTTTATGTGGGAAGAAGGAAGTGACGGTACCACATGAATAAGCCCCGGCTAACTA
>GV2UCFN02HHRL8
GGTGAGTACAACATGAGAAGCTGTCCTTCAGCGGGGGACAACGTCTGGAAGCGGACGCTAATACCCCATAGGCCGAGAGGTTAAAGCAGAGATGCGCTGGAGGAGGTGCTCGTGCCCTATCAGCTAGTTGGTGAGGTAACGGCTCACCAAGGCGACGACGGGTAGCCGACCTGAGAGGGTGAACGGCCACACTGGAACTGAGATACGGTCCAGACTCCTACGGGAGGCAGCAGTGGGGAATATTGGGCAATGGGAGGAATCCTGACCCAGCGACGCCGCGTGAACGATGAAGGCCTTAGGGTTGTAAAGTTCTTTTATGTGGGAAGAAGGAAGTGACGGTACCACATGAATAAGCCCCGGCTAACTA
