# Supplementary material for: Investigation of the Effect of Type 2 Diabetes Mellitus on Subgingival Plaque Microbiota by High-Throughput 16S rDNA Pyrosequencing
Source: PLoS One. 2013 Apr 22;8(4):e61516. doi: 10.1371/journal.pone.0061516 (PMC3632544; doi:10.1371/journal.pone.0061516)
Supplement: File S1 — FASTA-format sequences for all the OTUs. Sequences for each OTU are provided in a FASTA-format file. (ZIP) [file pone.0061516.s004.zip › OTU.allseq/Otu0078.fasta]

>G35JFLI02HD5HJ
GGTGAGTAACGCGTATGCAACCTGCCTACAACAGAGGGATAATTCGGCGAAAGTCGGTCTAATACCTCATAATACAGGGACACCGCATGGTGATATTTGTTAAAGATTTATTGGTTGTAGATGGGCATGCGTGCCATTAGGTAGTTGGTGAGGTAACGGCTCACCAAGCCTACGATGGCTAGGGGTTCTGAGAGGAAAATCCCCCACACTGGTACTGAGACACGGACCAGACTCCTACGGGAGGCAGCAGTGAGGAATATTGGTCAATGGGCGAGAGCCTGAACCAGCCAAGTCGCGTGAAGGACGACGGCCCTATGGGTTGTAAACTTCTTTTGCAGGGGAATAAAGATATTCACGAGTGGGTAGTTGTATGTACCCTGCGAATAAGCATCGGCTAACTC
>GV2UCFN02G0W3T
GGTGAGTAACGCGTATGCAACCTGCCCGCAACAGAGGGATAATTCGGCGAAAGTCGGTCTAATACCTCATAATACAGGGACACCGCATGGTGATATTTGTTAAAGATTTATTGGTTGTGGATGGGCATGCGTGCCATTAGGTAGTTGGTGAGGTAACGGCTCACCAAGCCTACGATGGCTAGGGGTTCTGAGAGGAAAATCCCCCACACTGGTACTGAGACACGGACCAGACTCCTACGGGAGGCAGCAGTGAGGAATATTGGTCAATGGGCGAAAGCCTGAACCAGCCAAGTCGCGTGAAGGACGACGGCCCTATGGGTTGTAAACTTCTTTTGCAGGGGAATAAAGATGTTCACGAGTGAATAGTTGTATGTACCCTGCGAATAAGCATCGGCTAACTC
>GV2UCFN02IOW3M
GGTGAGTAACGCGTATGCAACCTGCCCGCAACAGAGGGATAATTCGGCGAAAGTCGGTCTAATACCTCATAATACAGGGACACCGCATGGTGATATTTGTTAAAGATTTATTGGTTGTGGATGGGCATGCGTGCCATTAGGTAGTTGGTGAGGTAACGGCTCACCAAGCCTACGATGGCTAGGGGTTCTGAGAGGAAAATCCCCCACACTGGTACTGAGACACGGACCAGACTCCTACGGGAGGCAGCAGTGAGGAATATTGGTCAATGGGCGAAAGCCTGAACCAGCCAAGTCGCGTGAAGGACGACGGCCCTATGGGTTGTAAACTTCTTTTGCAGGGGAATAAAGATGTTCACGAGTGAATAGTTGTATGTACCCTGCGAATAAGCATCGGCTAACTC
>GV2UCFN02JBPSR
GGTGAGTAACGCGTATGCAACCTGCCCGCAACAGAGGGATAATTCGGCGAAAGTCGGTCTAATACCTCATAATACAGGGACACCGCATGGTGATATTTGTTAAAGATTTATTGGTTGTGGATGGGCATGCGTGCCATTAGGTAGTTGGTGAGGTAACGGCTCACCAAGCCTACGATGGCTAGGGGTTCTGAGAGGAAAATCCCCCACACTGGTACTGAGACACGGACCAGACTCCTACGGGAGGCAGCAGTGAGGAATATTGGTCAATGGGCGAAAGCCTGAACCAGCCAAGTCGCGTGAAGGACGACGGCCCTATGGGTTGTAAACTTCTTTTGCAGGGGAATAAAGATGTTCACGAGTGAATAGTTGTATGTACCCTGCGAATAAGCATCGGCTAACTC
>GV2UCFN02HURKD
GGTGAGTAACGCGTATGCAACCTGCCCGCAACAGAGGGATAATTCGGCGAAAGTCGGTCTAATACCTCATAATACAGGGACACCGCATGGTGATATTTGTTAAAGATTTATTGGTTGTGGATGGGCATGCGTGCCATTAGGTAGTTGGTGAGGTAACGGCTCACCAAGCCTACGATGGCTAGGGGTTCTGAGAGGAAAATCCCCCACACTGGTACTGAGACACGGACCAGACTCCTACGGGAGGCAGCAGTGAGGAATATTGGTCAATGGGCGAAAGCCTGAACCAGCCAAGTCGCGTGAAGGACGACGGCCCTATGGGTTGTAAACTTCTTTTGCAGGGGAATAAAGATGTTCACGAGTGAATAGTTGTATGTACCCTGCGAATAAGCATCGGCTAACTC
>GV2UCFN02JA4PU
GGTGAGTAACGCGTATGCAACCTGCCCGCAACAGAGGGATAATTCGGCGAAAGTCGGTCTAATACCTCATAATACAGGGACACCGCATGGTGATATTTGTTAAAGATTTATTGGTTGTGGATGGGCATGCGTGCCATTAGGTAGTTGGTGAGGTAACGGCTCACCAAGCCTACGATGGCTAGGGGTTCTGAGAGGAAAATCCCCCACACTGGTACTGAGACACGGACCAGACTCCTACGGGAGGCAGCAGTGAGGAATATTGGTCAATGGGCGAAAGCCTGAACCAGCCAAGTCGCGTGAAGGACGACGGCCCTATGGGTTGTAAACTTCTTTTGCAGGGGAATAAAGATGTTCACGAGTGAATAGTTGTATGTACCCTGCGAATAAGCATCGGCTAACTC
>GV2UCFN02F3WT8
GGTGAGTAACGCGTATGCAACCTGCCCGCAACAGAGGGATAATTCGGCGAAAGTCGGTCTAATACCTCATAATACAGGGACACCGCATGGTGATATTTGTTAAAGATTTATTGGTTGTGGATGGGCATGCGTGCCATTAGGTAGTTGGTGAGGTAACGGCTCACCAAGCCTACGATGGCTAGGGGTTCTGAGAGGAAAATCCCCCACACTGGTACTGAGACACGGACCAGACTCCTACGGGAGGCAGCAGTGAGGAATATTGGTCAATGGGCGAAAGCCTGAACCAGCCAAGTCGCGTGAAGGACGACGGCCCTATGGGTTGTAAACTTCTTTTGCAGGGGAATAAAGATGTTCACGAGTGAATAGTTGTATGTACCCTGCGAATAAGCATCGGCTAACTC
>GV2UCFN02F4X7C
GGTGAGTAACGCGTATGCAACCTGCCCGCAACAGAGGGATAATTCGGCGAAAGTCGGTCTAATACCTCATAATACAGGGACACCGCATGGTGATATTTGTTAAAGATTTATTGGTTGTGGATGGGCATGCGTGCCATTAGGTAGTTGGTGAGGTAACGGCTCACCAAGCCTACGATGGCTAGGGGTTCTGAGAGGAAAATCCCCCACACTGGTACTGAGACACGGACCAGACTCCTACGGGAGGCAGCAGTGAGGAATATTGGTCAATGGGCGAAAGCCTGAACCAGCCAAGTCGCGTGAAGGACGACGGCCCTATGGGTTGTAAACTTCTTTTGCAGGGGAATAAAGATGTTCACGAGTGAATAGTTGTATGTACCCTGCGAATAAGCATCGGCTAACTC
>G3BZQ8102J1S1L
GGTGAGTAACGCGTATGCAACCTGCCCGCAACAGAGGGATAATTCGGCGAAAGTCGGTCTAATACCTCATAATACAGGGGACACCGCATGGTGATATTTGTTAAAGATTTTATTGGTTGTGGATGGGCATGCGTGCCATTAGGTAGTTGGTAAGGTAACGGCTCACCAAGCCTACGATGGCTAGGGGTTCTGAGAGGAAAATCCCCCACACTGGTACTGAGACACGGACCAGACTCCTACGGGAGGCAGCAGTGAGGAATATTGGTCAATGGGCGAAAGCCTGAACCAGCCAAGTCGCGTGAAGGACGACGGCCCTATGGGTTGTAAACTTCTTTTGCAGGGGAATAAAGATATTCACGAGTGGGTAGTTGTATGTACCCTGCGAATAAGCATCGGCTAACTC
>G3BZQ8102F6GLI
GGTGAGTAACGCGTATGCAACCTGCCCGCAACAGAGGGATAATTCGGCGAAAGTCGGTCTAATACCTCATAATACAGGGGACACCGCATGGTGATATTTGTTAAAGATTTTATTGGTTGTGGATGGGCATGCGTGCCATTAGGTAGTTGGTAAGGTAACGGCTCACCAAGCCTACGATGGCTAGGGGTTCTGAGAGGAAAATCCCCCACACTGGTACTGAGACACGGACCAGACTCCTACGGGAGGCAGCAGTGAGGAATATTGGTCAATGGGCGAAAGCCTGAACCAGCCAAGTCGCGTGAAGGACGACGGCCCTATGGGTTGTAAACTTCTTTTGCAGGGGAATAAAGATATTCACGAGTGGGTAGTTGTATGTACCCTGCGAATAAGCATCGGCTAACTC
>G35JFLI02IC29Q
GGTGAGTAACGCGTATGCAACCTGCCCGCAACAGAGGGATAATTCGGCGAAAGTCGGTCTAATACCTCATAATACAGGGGACACCGCATGGTGATATTTGTTAAAGATTTTATTGGTTGTGGATGGGCATGCGTGCCATTAGGTAGTTGGTAAGGTAACGGCTCACCAAGCCTACGATGGCTAGGGGTTCTGAGAGGAAAATCCCCCACACTGGTACTGAGACACGGACCAGACTCCTACGGGAGGCAGCAGTGAGGAATATTGGTCAATGGGCGAAAGCCTGAACCAGCCAAGTCGCGTGAAGGACGACGGCCCTATGGGTTGTAAACTTCTTTTGCAGGGGAATAAAGATATTCACGAGTGGGTAGTTGTATGTACCCTGCGAATAAGCATCGGCTAACTC
>GV2UCFN02JDMEK
GGTGAGTAACGCGTATGCAACCTGCCCGCAACAGAGGGATAATTCGGCGAAAGTCGGTCTAATACCTCATAATACAGGGACACCGCATGGTGATATTTGTTAAAAGATTTATTGGTTGTGGATGGGCATGCGTGCCATTAGGTAGTTGGTGAGGTAACGGCTCACCAAGCCTACGATGGCTAGGGGTTCTGAGAGGAAAATCCCCCACACTGGTACTGAGACACGGACCAGACTCCTACGGGAGGCAGCAGTGAGGAATATTGGTCAATGGGCGAAAGCCTGAACCAGCCAAGTCGCGTGAAGGACGACGGCCCTATGGGTTGTAAACTTCTTTTGCAGGGGAATAAAGATATTCACGAGTGGGTAGTTGTATGTACCCTGCGAATAAGCATCGGCTAACTC
>GV2UCFN02HLI51
GGTGAGTAACGCGTATGCAACCTGCCCGCAACAGAGGGATAATTCGGCGAAAGTCGGTCTAATACCTCATAATACAGGGACACCGCATGGTGATATTTGTTAAAGATTTATTGGTTGTGGATGGGCATGCGTGCCATTAGGTAGTTGGTGAGGTAATGGCTCACCAAGCCTACGATGGCTAGGGGTTCTGAGAGGAAAATCCCCCACACTGGTACTGAGACACGGACCAGACTCCTACGGGAGGCAGCAGTGAGGAATATTGGTCAATGGGCGAGAGCCTGAACCAGCCAAGTCGCGTGAAGGACGACGGCCCTATGGGTTGTAAACTTCTTTTGCAGGGGAATAAAGATATTCACGAGTGGGTAGTTGTATGTACCCTGCGAATAAGCATCGGCTAACTC
>GV2UCFN02H8RYA
GGTGAGTAACGCGTATGCAACCTGCCCGCAACAGAGGGATAATTCGGCGAAAGTCGGTCTAATACCTCATAATACAGGGACACCGCATGGTGATATTTGTTAAAGATTTATTGGTTGTGGATGGGCATGCGTGCCATTAGGTAGTTGGTGAGGTAACGGCTCACCAAGCCTACGATGGCTAGGGGTTCTGAGAGGAAAATCCCCCACACTGGTACTGAGACACGGACCAGACTCCTACGGGAGGCAGCAGTGAGGAATATTGGTCAATGGGCGAAAGCCTGAACCAGCCAAGTCGCGTGAAGGACGACGGCCCTATGGGTTGTAAACTTCTTTTGCAGGGGAATAAAGATATTCACGAGTGGGTAGTTGTATGTACCCTGCGAATAAGCATCGGCTAACTC
>GV2UCFN02JBU55
GGTGAGTAACGCGTATGCAACCTGCCCGCAACAGAGGGATAATTCGGCGAAAGTCGGTCTAATACCTCATGATACAGGGACACCGCATGGTGATATTTGTTAAAGATTTATTGGTTGTGGATGGGCATGCGTGCCATTAGGTAGTTGGTGAGGTAACGGCTCACCAAGCCTACGATGGCTAGGGGTTCTGAGAGGAAAATCCCCCACACTGGTACTGAGACACGGACCAGACTCCTACGGGAGGCAGCAGTGAGGAATATTGGTCAATGGGCGAAAGCCTGAACCAGCCAAGTCGCGTGAAGGACGACGGCCCTATGGGTTGTAAACTTCTTTTGCAGGGGAATAAAGATATTCACGAGTGGGTAGTTGTATGTACCCTGCGAATAAGCATCGGCTAACTC
>GV2UCFN02HA1KQ
GGTGAGTAACGCGTATGCAACCTGCCCGCAACAGAGGGATAATTCGGCGAAAGTCGGTCTAATACCTCATGATACAGGGACACCGCATGGTGATATTTGTTAAAGATTTATTGGTTGTGGATGGGCATGCGTGCCATTAGGTAGTTGGTGAGGTAATGGCTCACCAAGCCTACGATGGCTAGGGGTTCTGAGAGGAAAATCCCCCACACTGGTACTGAGACACGGACCAGACTCCTACGGGAGGCAGCAGTGAGGAATATTGGTCAATGGGCGAAAGCCTGAACCAGCCAAGTCGCGTGAAGGACGACGGCCCTATGGGTTGTAAACTTCTTTTGCAGGGGAATAAAGATATTCACGAGTGGGTAGTTGTATGTACCCTGCGAATAAGCATCGGCTAACTC
>GV2UCFN02FYPCR
GGTGAGTAACGCGTATGCAACCTGCCCGCAACAGAGGGATAATTCGGCGAAAGTCGGTCTAATACCTCATGATACAGGGACACCGCATGGTGATATTTGTTAAAGATTTATTGGTTGTGGATGGGCATGCGTGCCATTAGGTAGTTGGTGAGGTAATGGCTCACCAAGCCTACGATGGCTAGGGGTTCTGAGAGGAAAATCCCCCACACTGGTACTGAGACACGGACCAGACTCCTACGGGAGGCAGCAGTGAGGAATATTGGTCAATGGGCGAAAGCCTGAACCAGCCAAGTCGCGTGAAGGACGACGGCCCTATGGGTTGTAAACTTCTTTTGCAGGGGAATAAAGATATTCACGAGTGGGTAGTTGTATGTACCCTGCGAATAAGCATCGGCTAACTC
>GV2UCFN02FGTCY
GGTGAGTAACGCGTATGCAACCTGCCCGCAACAGAGGGATAATTCGGCGAAAGTCGGTCTAATACCTCATGATACAGGGACACCGCATGGTGATATTTGTTAAAGATTTATTGGTTGTGGATGGGCATGCGTGCCATTAGGTAGTTGGTGAGGTAATGGCTCACCAAGCCTACGATGGCTAGGGGTTCTGAGAGGAAAATCCCCCACACTGGTACTGAGACACGGACCAGACTCCTACGGGAGGCAGCAGTGAGGAATATTGGTCAATGGGCGAAAGCCTGAACCAGCCAAGTCGCGTGAAGGACGACGGCCCTATGGGTTGTAAACTTCTTTTGCAGGGGAATAAAGATATTCACGAGTGGGTAGTTGTATGTACCCTGCGAATAAGCATCGGCTAACTC
>GV2UCFN02IQJUQ
GGTGAGTAACGCGTATGCAACCTGCCCGCAACAGAGGGATAATTCGGCGAAAGTCGGTCTAATACCTCATGATACAGGGACACCGCATGGTGATATTTGTTAAAGATTTATTGGTTGTGGATGGGCATGCGTGCCATTAGGTAGTTGGTGAGGTAATGGCTCACCAAGCCTACGATGGCTAGGGGTTCTGAGAGGAAAATCCCCCACACTGGTACTGAGACACGGACCAGACTCCTACGGGAGGCAGCAGTGAGGAATATTGGTCAATGGGCGAAAGCCTGAACCAGCCAAGTCGCGTGAAGGACGACGGCCCTATGGGTTGTAAACTTCTTTTGCAGGGGAATAAAGATATTCACGAGTGGGTAGTTGTATGTACCCTGCGAATAAGCATCGGCTAACTC
>GV2UCFN02JI5HA
GGTGAGTAACGCGTATGCAACCTGCCCGCAACAGAGGGATAATTCGGCGAAAGTCGGTCTAATACCTCATGATACAGGGACACCGCATGGTGATATTTGTTAAAGATTTATTGGTTGTGGATGGGCATGCGTGCCATTAGGTAGTTGGTGAGGTAATGGCTCACCAAGCCTACGATGGCTAGGGGTTCTGAGAGGAAAATCCCCCACACTGGTACTGAGACACGGACCAGACTCCTACGGGAGGCAGCAGTGAGGAATATTGGTCAATGGGCGAAAGCCTGAACCAGCCAAGTCGCGTGAAGGACGACGGCCCTATGGGTTGTAAACTTCTTTTGCAGGGGAATAAAGATATTCACGAGTGGGTAGTTGTATGTACCCTGCGAATAAGCATCGGCTAACTC
