# Supplementary material for: Investigation of the Effect of Type 2 Diabetes Mellitus on Subgingival Plaque Microbiota by High-Throughput 16S rDNA Pyrosequencing
Source: PLoS One. 2013 Apr 22;8(4):e61516. doi: 10.1371/journal.pone.0061516 (PMC3632544; doi:10.1371/journal.pone.0061516)
Supplement: File S1 — FASTA-format sequences for all the OTUs. Sequences for each OTU are provided in a FASTA-format file. (ZIP) [file pone.0061516.s004.zip › OTU.allseq/Otu0079.fasta]

>G35JFLI02IGML8
GGTGAGTAACACGTATCCAACCTGCCTATTACCACGGTATAACCCGATGAAAGTCGGCCTAATCCCGTATGTAGTCTTCCAATGGCATCAGCAGTAGACGAAAGGTTTAGCGGTAATGGATGGGGATGCGTCCGATTAGCTAGTCGGTGAGGTAACGGCTCACCGAGGCAACGATCGGTAGGGGTTCTGAGAGGAAGGTCCCCCACACTGGAACTGAGACACGGTCCAGACTCCTACGGGAGGCAGCAGTGAGGAATATTGGTCAATGGGCGAGAGCCTGAACCAGCCAAGTAGCGTGCAGGATGACGGCCTTATGGGTTGTAAACTGCTTTTATGCGGGGATAAAGTCAGCCACGTGTGGTTGTTTGCAGGTACCGCATGAATAAGGACCGGCTAATTC
>GV2UCFN02J4HH8
GGTGAGTAACACGTATCCAACCTGCCTATTACCACGGTATAACCCGATGAAAGTCGGCCTAATCCCGTATGTAGTCTTCCAATGGCATCAGCAGTAGACGAAAGGTTTAGCGGTAATGGATGGGGATGCGTCCGATTAGCTAGTCGGTGAGGTAACGGCTCACCGAGGCAACGATCGGTAGGGGTTCTGAGAGGAAGGTCCCCCACACTGGAACTGAGACACGGTCCAGACTCCTACGGGAGGCAGCAGTGAGGAATATTGGTCAATGGGCGAGAGCCTGAACCAGCCAAGTAGCGTGCAGGATGACGGCCTTATGGGTTGTAAACTGCTTTTATGCGAGGATAAAGGTACCCACGTGTGGGTGTTTGCAGGTATCGCATGAATAAGGACCGGCTAATTC
>GV2UCFN02FSUY8
GGTGAGTAACACGTATCCAACCTGCCTATTACCACGGTATAACCCGATGAAAGTCGGCCTAATCCCGTATGTAGTCTTCCAATGGCATCAGCAGTAGACGAAAGGTTTAGCGGTAATGGATGGGGATGCGTCCGATTAGCTAGTCGGTGAGGTAACGGCTCACCGAGGCAACGATCGGTAGGGGTTCTGAGAGGAAGGTCCCCCACACTGGAACTGAGACACGGTCCAGACTCCTACGGGAGGCAGCAGTGAGGAATATTGGTCAATGGGCGAGAGCCTGAACCAGCCAAGTAGCGTGCAGGATGACGGCCTTATGGGTTGTAAACTGCTTTTATGCGAGGATAAAGGTACCCACGTGTGGGTGTTTGCAGGTATCGCATGAATAAGGACCGGCTAATTC
>GV2UCFN02IYUDR
GGTGAGTAACACGTATCCAACCTGCCTATTACCACGGTATAACCCGATGAAAGTCGGCCTAATCCCGTATGTAGTCTTCCAATGGCATCAGCAGTAGACGAAAGGTTTAGCGGTAATGGATGGGGATGCGTCCGATTAGCTAGTCGGTGAGGTAACGGCTCACCGAGGCAACGATCGGTAGGGGTTCTGAGAGGAAGGTCCCCCACACTGGAACTGAGACACGGTCCAGACTCCTACGGGAGGCAGCAGTGAGGAATATTGGTCAATGGGCGAGAGCCTGAACCAGCCAAGTAGCGTGCAGGATGACGGCCTTATGGGTTGTAAACTGCTTTTATGCGAGGATAAAGGTACCCACGTGTGGGTGTTTGCAGGTATCGCATGAATAAGGACCGGCTAATTC
>GV2UCFN02H8B5M
GGTGAGTAACACGTATCCAACCTGCCTATTACCACGGTATAACCCGATGAAAGTCGGCCTAATCCCGTATGTAGTCTTCCAATGGCATCAGCAGTAGACGAAAGGTTTAGCGGTAATGGATGGGGATGCGTCCGATTAGCTAGTCGGTGAGGTAACGGCTCACCGAGGCAACGATCGGTAGGGGTTCTGAGAGGAAGGTCCCCCACACTGGAACTGAGACACGGTCCAGACTCCTACGGGAGGCAGCAGTGAGGAATATTGGTCAATGGGCGAGAGCCTGAACCAGCCAAGTAGCGTGCAGGATGACGGCCTTATGGGTTGTAAACTGCTTTTATGCGAGGATAAAGGTACCCACGTGTGGGTGTTTGCAGGTATCGCATGAATAAGGACCGGCTAATTC
>GV2UCFN02HLTAW
GGTGAGTAACACGTATCCAACCTGCCTATTACCACGGTATAACCCGATGAAAGTCGGCCTAATCCCGTATGTAGTCTTCCAATGGCATCAGCAGTAGACGAAAGGTTTAGCGGTAATGGATGGGGATGCGTCCGATTAGCTAGTCGGTGAGGTAACGGCTCACCGAGGCAACGATCGGTAGGGGTTCTGAGAGGAAGGTCCCCCACACTGGAACTGAGACACGGTCCAGACTCCTACGGGAGGCAGCAGTGAGGAATATTGGTCAATGGGCGAGAGCCTGAACCAGCCAAGTAGCGTGCAGGATGACGGCCTTATGGGTTGTAAACTGCTTTTATGCGAGGATAAAGGTACCCACGTGTGGGTGTTTGCAGGTATCGCATGAATAAGGACCGGCTAATTC
>GV2UCFN02FM0IZ
GGTGAGTAACACGTATCCAACCTGCCTATTACCACGGTATAACCCGATGAAAGTCGGCCTAATCCCGTATGTAGTCTTCCAATGGCATCAGCAGTAGACGAAAGGTTTAGCGGTAATGGATGGGGATGCGTCCGATTAGCTAGTCGGTGAGGTAACGGCTCACCGAGGCAACGATCGGTAGGGGTTCTGAGAGGAAGGTCCCCCACACTGGAACTGAGACACGGTCCAGACTCCTACGGGAGGCAGCAGTGAGGAATATTGGTCAATGGGCGAGAGCCTGAACCAGCCAAGTAGCGTGCAGGATGACGGCCTTATGGGTTGTAAACTGCTTTTATGCGAGGATAAAGGTACCCACGTGTGGGTGTTTGCAGGTATCGCATGAATAAGGACCGGCTAATTC
>GV2UCFN02JAZK8
GGTGAGTAACACGTATCCAACCTGCCTATTACCACGGTATAACCCGATGAAAGTCGGCCTAATCCCGTATGTAGTCTTCCAATGGCATCAGCAGTAGACGAAAGGTTTAGCGGTAATGGATGGGGATGCGTCCGATTAGCTAGTCGGTGAGGTAACGGCTCACCGAGGCAACGATCGGTAGGGGTTCTGAGAGGAAGGTCCCCCACACTGGAACTGAGACACGGTCCAGACTCCTACGGGAGGCAGCAGTGAGGAATATTGGTCAATGGGCGAGAGCCTGAACCAGCCAAGTAGCGTGCAGGATGACGGCCTTATGGGTTGTAAACTGCTTTTATGCGAGGATAAAGGTACCCACGTGTGGGTGTTTGCAGGTATCGCATGAATAAGGACCGGCTAATTC
>GV2UCFN02IX991
GGTGAGTAACACGTATCCAACCTGCCTATTACCACGGTATAACCCGATGAAAGTCGGCCTAATCCCGTATGTAGTCTTCCAATGGCATCAGCAGTAGACGAAAGGTTTAGCGGTAATGGATGGGGATGCGTCCGATTAGCTAGTCGGTGAGGTAACGGCTCACCGAGGCAACGATCGGTAGGGGTTCTGAGAGGAAGGTCCCCCACACTGGAACTGAGACACGGTCCAGACTCCTACGGGAGGCAGCAGTGAGGAATATTGGTCAATGGGCGAGAGCCTGAACCAGCCAAGTAGCGTGCAGGATGACGGCCTTATGGGTTGTAAACTGCTTTTATGCGAGGATAAAGGTACCCACGTGTGGGTGTTTGCAGGTATCGCATGAATAAGGACCGGCTAATTC
>GV2UCFN02JBSVF
GGTGAGTAACACGTATCCAACCTGCCTATTACCACGGTATAACCCGATGAAAGTCGGCCTAATCCCGTATGTAGTCTTCCAATGGCATCAGCAGTAGACGAAAGGTTTAGCGGTAATGGATGGGGATGCGTCCGATTAGCTAGTCGGTGAGGTAACGGCTCACCGAGGCAACGATCGGTAGGGGTTCTGAGAGGAAGGTCCCCCACACTGGAACTGAGACACGGTCCAGACTCCTACGGGAGGCAGCAGTGAGGAATATTGGTCAATGGGCGAGAGCCTGAACCAGCCAAGTAGCGTGCAGGATGACGGCCTTATGGGTTGTAAACTGCTTTTATGCGAGGATAAAGTTACCCACGTGTGGGTGTTTGCAGGTATCGCATGAATAAGGACCGGCTAATTC
>GV2UCFN02G8CV1
GGTGAGTAACACGTATCCAACCTGCCTATTACCACGGTATAACCCGATGAAAGTCGGCCTAATCCCGTATGTAGTCTTCCAATGGCATCAGCAGTAGACGAAAGGTTTAGCGGTAATGGATGGGGATGCGTCCGATTAGCTAGTCGGTGAGGTAACGGCTCACCGAGGCAACGATCGGTAGGGGTTCTGAGAGGAAGGTCCCCCACACTGGAACTGAGACACGGTCCAGACTCCTACGGGAGGCAGCAGTGAGGAATATTGGTCAATGGGCGAGAGCCTGAACCAGCCAAGTAGCGTGCAGGATGACGGCCTTATGGGTTGTAAACTGCTTTTATGCGAGGATAAAGTTACCCACGTGTGGGTGTTTGCAGGTATCGCATGAATAAGGACCGGCTAATTC
>G35JFLI02GDG38
GGTGAGTAACACGTATCCAACCTGCCTATTACCACGGTATAACCCGATGAAAGTCGGCCTAATCCCGTATGTAGTCTTCCAATGGCATCAGCAGTAGACGAAAGGTTTAGCGGTAATGGATGGGGATGCGTCCGATTAGCTAGTCGGTGAGGTAACGGCTCACCGAGGCAACGATCGGTAGGGGTTCTGAGAGGAAGGTCCCCCACACTGGAACTGAGACACGGTCCAGACTCCTACGGGAGGCAGCAGTGAGGAATATTGGTCAATGGGCGAGAGCCTGAACCAGCCAAGTAGCGTGCAGGATGACGGCCTTATGGGTTGTAAACTGCTTTTATGCGAGGATAAAGTTACCCACGTGTGGGTGTTTGCAGGTATCGCATGAATAAGGACCGGCTAATTC
>G35JFLI02JLJPC
GGTGAGTAACACGTATCCAACCTGCCTATTACCACGGTATAACCCGATGAAAGTCGGCCTAATCCCGTATGTAGTCTTCCAATGGCATCAGCAGTAGACGAAAGGTTTAGCGGTAATGGATGGGGGATGCGTCCGATTAGCTAGTCGGTGAGGTAACGGCTCACCGAGGCTACGATCGGTAGGGGTTCTGAGAGGAAGGTCCCCCACACTGGAACTGAGACACGGTCCAGACTCCTACGGGAGGCAGCAGTGAGGAATATTGGTCAATGGGCGAGAGCCTGAACCAGCCAAGTAGCGTGCAGGATGACGGCCTTATGGGTTGTAAACTGCTTTTATGCGAGGATAAAGGTACCCACGTGTGGGTGTTTGCAGGTATCGCATGAATAAGGACCGGCTAATTC
>GV2UCFN02IHR9A
GGTGAGTAACACGTATCCAACCTGCCTATTACCACGGTATAACCCGATGAAAGTCGGCCTAATCCCGTATGTAGTCTTCCAATGGCATCAGCAGTAGACGAAAGGTTTAGCGGTAATGGATGGGGATGCGTCCGATTAGCTAGTCGGTGAGGTAACGGCTCACCGAGGCTACGATCGGTAGGGGTTCTGAGAGGAAGGTCCCCCACACTGGAACTGAGACACGGTCCAGACTCCTACGGGAGGCAGCAGTGAGGAATATTGGTCAATGGGCGAGAGCCTGAACCAGCCAAGTAGCGTGCAGGATGACGGCCTTATGGGTTGTAAACTGCTTTTATGCGAGGATAAAGGTACCCACGTGTGGGTGTTTGCAGGTATCGCATGAATAAGGACCGGCTAATTC
>G3BZQ8102IXJXZ
GGTGAGTAACACGTATCCAACCTGCCTATTACCACGGTATAACCCGATGAAAGTCGGCCTAATCCCGTATGTAGTCTTCCAATGGCATCAGCAGTAGACGAAAGGTTTAGCGGTAATGGATGGGGATGCGTCCGATTAGCTAGTCGGTGAGGTAACGGCTCACCGAGGCTACGATCGGTAGGGGTTCTGAGAGGAAGGTCCCCCACACTGGAACTGAGACACGGTCCAGACTCCTACGGGAGGCAGCAGTGAGGAATATTGGTCAATGGGCGAGAGCCTGAACCAGCCAAGTAGCGTGCAGGATGACGGCCTTATGGGTTGTAAACTGCTTTTATGCGAGGATAAAGGTACCCACGTGTGGGTGTTTGCAGGTATCGCATGAATAAGGACCGGCTAATTC
>G35JFLI02J07B4
GGTGAGTAACACGTATCCAACCTGCCTATTACCACGGTATAACCCGATGAAAGTCGGCCTAATCCCGTATGTAGTCTTCCAATGGCATCAGCAGTAGACGAAAGGTTTAGCGGTAATGGATGGGGATGCGTCCGATTAGCTAGTCGGTGAGGTAACGGCTCACCGAGGCTACGATCGGTAGGGGTTCTGAGAGGAAGGTCCCCCACACTGGAACTGAGACACGGTCCAGACTCCTACGGGAGGCAGCAGTGAGGAATATTGGTCAATGGGCGAGAGCCTGAACCAGCCAAGTAGCGTGCAGGATGACGGCCTTATGGGTTGTAAACTGCTTTTATGCGAGGATAAAGGTACCCACGTGTGGGTGTTTGCAGGTATCGCATGAATAAGGACCGGCTAATTC
>GV2UCFN02HVSV1
GGTGAGTAACACGTATCCAACCTGCCTATTACCACGGTATAACCCGATGAAAGTCGGCCTAATCCCGTATGTAGTCTTCCAATGGCATCAGCAGTAGACGAAAGGTTTAGCGGTAATGGATGGGGATGCGTCCGATTAGCTAGTCGGTGAGGTAACGGCTCACCGAGGCTACGATCGGTAGGGGTTCTGAGAGGAAGGTCCCCCACACTGGAACTGAGACACGGTCCAGACTCCTACGGGAGGCAGCAGTGAGGAATATTGGTCAATGGGCGAGAGCCTGAACCAGCCAAGTAGCGTGCAGGATGACGGCCTTATGGGTTGTAAACTGCTTTTATGCGAGGATAAAGGTACCCACGTGTGGGTGTTTGCAGGTATCGCATGAATAAGGACCGGCTAATTC
>GV2UCFN02J2SSS
GGTGAGTAACACGTATCCAACCTGCCTATTACCACGGTATAACCCGATGAAAGTCGGCCTAATCCCGTATGTAGTCTTCCAATGGCATCAGCAGTAGACGAAAGGTTTAGCGGTAATGGATGGGGATGCGTCCGATTAGCTAGTCGGTGAGGTAACGGCTCACCGAGGCTACGATCGGTAGGGGTTCTGAGAGGAAGGTCCCCCACACTGGAACTGAGACACGGTCCAGACTCCTACGGGAGGCAGCAGTGAGGAATATTGGTCAATGGGCGAGAGCCTGAACCAGCCAAGTAGCGTGCAGGATGACGGCCTTATGGGTTGTAAACTGCTTTTATGCGAGGATAAAGGTACCCACGTGTGGGTGTTTGCAGGTATCGCATGAATAAGGACCGGCTAATTC
>GV2UCFN02GPKQ6
GGTGAGTAACACGTATCCAACCTGCCTATTACCACGGTATAACCCGATGAAAGTCGGCCTAATCCCGTATGTAGTCTTCCAATGGCATCAGCAGTAGACGAAAGGTTTAGCGGTAATGGATGGGGATGCGTCCGATTAGCTAGTCGGTGAGGTAACGGCTCACCGAGGCTACGATCGGTAGGGGTTCTGAGAGGAAGGTCCCCCACACTGGAACTGAGACACGGTCCAGACTCCTACGGGAGGCAGCAGTGAGGAATATTGGTCAATGGGCGAGAGCCTGAACCAGCCAAGTAGCGTGCAGGATGACGGCCTTATGGGTTGTAAACTGCTTTTATGCGAGGATAAAGGTACCCACGTGTGGGTGTTTGCAGGTATCGCATGAATAAGGACCGGCTAATTC
>GV2UCFN02H9F3Q
GGTGAGTAACACGTATCCAACCTGCCTATTACCACGGTATAACCCGATGAAAGTCGGCCTAATCCCGTATGTAGTCTTCCAATGGCATCAGCAGTAGACGAAAGGTTTAGCGGTAATGGATGGGGATGCGTCCGATTAGCTAGTCGGTGAGGTAACGGCTCACCGAGGCTACGATCGGTAGGGGTTCTGAGAGGAAGGTCCCCCACACTGGAACTGAGACACGGTCCAGACTCCTACGGGAGGCAGCAGTGAGGAATATTGGTCAATGGGCGAGAGCCTGAACCAGCCAAGTAGCGTGCAGGATGACGGCCTTATGGGTTGTAAACTGCTTTTATGCGAGGATAAAGGTACCCACGTGTGGGTGTTTGCAGGTATCGCATGAATAAGGACCGGCTAATTC
>GV2UCFN02HEVFQ
GGTGAGTAACACGTATCCAACCTGCCTATTACCACGGTATAACCCGATGAAAGTCGGCCTAATCCCGTATGTAGTCTTCCAATGGCATCAGCAGTAGACGAAAGGTTTAGCGGTAATGGATGGGGATGCGTCCGATTAGCTAGTCGGTGAGGTAACGGCTCACCGAGGCTACGATCGGTAGGGGTTCTGAGAGGAAGGTCCCCCACACTGGAACTGAGACACGGTCCAGACTCCTACGGGAGGCAGCAGTGAGGAATATTGGTCAATGGGCGAGAGCCTGAACCAGCCAAGTAGCGTGCAGGATGACGGCCTTATGGGTTGTAAACTGCTTTTATGCGAGGATAAAGGTACCCACGTGTGGGTGTTTGCAGGTATCGCATGAATAAGGACCGGCTAATTC
>GV2UCFN02IPNT2
GGTGAGTAACACGTATCCAACCTGCCTATTACCACGGTATAACCCGATGAAAGTCGGCCTAATCCCGTATGTAGTCTTCCAATGGCATCAGCAGTAGACGAAAGGTTTAGCGGTAATGGATGGGGATGCGTCCGATTAGCTAGTCGGTGAGGTAACGGCTCACCGAGGCTACGATCGGTAGGGGTTCTGAGAGGAAGGTCCCCCACACTGGAACTGAGACACGGTCCAGACTCCTACGGGAGGCAGCAGTGAGGAATATTGGTCAATGGGCGAGAGCCTGAACCAGCCAAGTAGCGTGCAGGATGACGGCCTTATGGGTTGTAAACTGCTTTTATGCGAGGATAAAGGTACCCACGTGTGGGTGTTTGCAGGTATCGCATGAATAAGGACCGGCTAATTC
>GV2UCFN02JXANU
GGTGAGTAACACGTATCCAACCTGCCTATTACCACGGTATAACCCGATGAAAGTCGGCCTAATCCCGTATGTAGTCTTCCAATGGCATCAGCAGTAGACGAAAGGTTTAGCGGTAATGGATGGGGATGCGTCCGATTAGCTAGTCGGTGAGGTAACGGCTCACCGAGGCTACGATCGGTAGGGGTTCTGAGAGGAAGGTCCCCCACACTGGAACTGAGACACGGTCCAGACTCCTACGGGAGGCAGCAGTGAGGAATATTGGTCAATGGGCGGGAGCCTGAACCAGCCAAGTAGCGTGCAGGATGACGGCCTTATGGGTTGTAAACTGCTTTTATGCGAGGATAAAGGTACCCACGTGTGGGTGTTTGCAGGTATCGCATGAATAAGGACCGGCTAATTC
>GV2UCFN02JJWG2
GGTGAGTAACACGTATCCAACCTGCCTATTACCACGGTATAACCCGATGAAAGTCGGCCTAATCCCGTATGTAGTCTTCCAATGGCATCAGCAGTAGACGAAAGGTTTAGCGGTAATGGATGGGGATGCGTCCGATTAGCTAGTCGGTGAGGTAACGGCTCACCGAGGCTACGATCGGTAGGGGTTCTGAGAGGAAGGTCCCCCACACTGGAACTGAGACACGGTCCAGACTCCTACGGGAGGCAGCAGTGAGGAATATTGGTCAATGGGCGGGAGCCTGAACCAGCCAAGTAGCGTGCAGGATGACGGCCTTATGGGTTGTAAACTGCTTTTATGCGAGGATAAAGGTACCCACGTGTGGGTGTTTGCAGGTATCGCATGAATAAGGACCGGCTAATTC
>GV2UCFN02HEAQO
GGTGAGTAACACGTATCCAACCTGCCTATTACCACGGTATAACCCGATGAAAGTCGGCCTAATCCCGTATGTAGTCTTCCAATGGCATCAGCAGTAGACGAAAGGTTTAGCGGTAATGGATGGGGATGCGTCCGATTAGCTAGTCGGTGAGGTAACGGCTCACCGAGGCTACGATCGGTAGGGGTTCTGAGAGGAAGGTCCCCCACACTGGAACTGAGACACGGTCCAGACTCCTACGGGAGGCAGCAGTGAGGAATATTGGTCAATGGGCGGGAGCCTGAACCAGCCAAGTAGCGTGCAGGATGACGGCCTTATGGGTTGTAAACTGCTTTTATGCGAGGATAAAGGTACCCACGTGTGGGTGTTTGCAGGTATCGCATGAATAAGGACCGGCTAATTC
>GV2UCFN02GO6J0
GGTGAGTAACACGTATCCAACCTGCCTATTACCACGGTATAACCCGATGAAAGTCGGCCTAATCCCGTATGTAGTCTTCCAATGGCATCAGCAGTAGACGAAAGGTTTAGCGGTAATGGATGGGGATGCGTCCGATTAGCTAGTCGGTGAGGTAACGGCTCACCGAGGCTACGATCGGTAGGGGTTCTGAGAGGAAGGTCCCCCACACTGGAACTGAGACACGGTCCAGACTCCTACGGGAGGCAGCAGTGAGGAATATTGGTCAATGGGCGGGAGCCTGAACCAGCCAAGTAGCGTGCAGGATGACGGCCTTATGGGTTGTAAACTGCTTTTATGCGAGGATAAAGGTACCCACGTGTGGGTGTTTGCAGGTATCGCATGAATAAGGACCGGCTAATTC
>GV2UCFN02GHMPQ
GGTGAGTAACACGTATCCAACCTGCCTATTACCACGGTATAACCCGATGAAAGTCGGCCTAATCCCGTATGTAGTCTTCCAATGGCATCAGCAGTAGACGAAAGGTTTAGCGGTAATGGATGGGGATGCGTCCGATTAGCTAGTCGGTGAGGTAACGGCTCACCGAGGCTACGATCGGTAGGGGTTCTGAGAGGAAGGTCCCCCACACTGGAACTGAGACACGGTCCAGACTCCTACGGGAGGCAGCAGTGAGGAATATTGGTCAATGGGCGGGAGCCTGAACCAGCCAAGTAGCGTGCAGGATGACGGCCTTATGGGTTGTAAACTGCTTTTATGCGAGGATAAAGGTACCCACGTGTGGGTGTTTGCAGGTATCGCATGAATAAGGACCGGCTAATTC
>GV2UCFN02IYJPC
GGTGAGTAACACGTATCCAACCTGCCTATTACCACGGTATAACCCGATGAAAGTCGGCCTAATCCCGTATGTAGTCTTCCAATGGCATCAGCAGTAGACGAAAGGTTTAGCGGTAATGGATGGGGATGCGTCCGATTAGCTAGTCGGTGAGGTAACGGCTCACCGAGGCTACGATCGGTAGGGGTTCTGAGAGGAAGGTCCCCCACACTGGAACTGAGACACGGTCCAGACTCCTACGGGAGGCAGCAGTGAGGAATATTGGTCAATGGGCGGGAGCCTGAACCAGCCAAGTAGCGTGCAGGATGACGGCCTTATGGGTTGTAAACTGCTTTTATGCGAGGATAAAGGTACCCACGTGTGGGTGTTTGCAGGTATCGCATGAATAAGGACCGGCTAATTC
>GV2UCFN02I1TZ1
GGTGAGTAACACGTATCCAACCTGCCTATTACCACGGTATAACCCGATGAAAGTCGGCCTAATCCCGTATGTAGTCTTCCAATGGCATCAGCAGTAGACGAAAGGTTTAGCGGTAATGGATGGGGATGCGTCCGATTAGCTAGTCGGTGAGGTAACGGCTCACCGAGGCTACGATCGGTAGGGGTTCTGAGAGGAAGGTCCCCCACACTGGAACTGAGACACGGTCCAGACTCCTACGGGAGGCAGCAGTGAGGAATATTGGTCAATGGGCGGGAGCCTGAACCAGCCAAGTAGCGTGCAGGATGACGGCCTTATGGGTTGTAAACTGCTTTTATGCGAGGATAAAGGTACCCACGTGTGGGTGTTTGCAGGTATCGCATGAATAAGGACCGGCTAATTC
>GV2UCFN02IFD99
GGTGAGTAACACGTATCCAACCTGCCTATTACCACGGTATAACCCGATGAAAGTCGGCCTAATCCCGTATGTAGTCTTCCAATGGCATCAGCAGTAGACGAAAGGTTTAGCGGTAATGGATGGGGATGCGTCCGATTAGCTAGTCGGTGAGGTAACGGCTCACCGAGGCTACGATCGGTAGGGGTTCTGAGAGGAAGGTCCCCCACACTGGAACTGAGACACGGTCCAGACTCCTACGGGAGGCAGCAGTGAGGAATATTGGTCAATGGGCGGGAGCCTGAACCAGCCAAGTAGCGTGCAGGATGACGGCCTTATGGGTTGTAAACTGCTTTTATGCGAGGATAAAGGTACCCACGTGTGGGTGTTTGCAGGTATCGCATGAATAAGGACCGGCTAATTC
>GV2UCFN02HQITC
GGTGAGTAACACGTATCCAACCTGCCTATTACCACGGTATAACCCGATGAAAGTCGGCCTAATCCCGTATGTAGTCTTCCAATGGCATCAGCAGTAGACGAAAGGTTTAGCGGTAATGGATGGGGATGCGTCCGATTAGCTAGTCGGTGAGGTAACGGCTCACCGAGGCTACGATCGGTAGGGGTTCTGAGAGGAAGGTCCCCCACACTGGAACTGAGACACGGTCCAGACTCCTACGGGAGGCAGCAGTGAGGAATATTGGTCAATGGGCGGGAGCCTGAACCAGCCAAGTAGCGTGCAGGATGACGGCCTTATGGGTTGTAAACTGCTTTTATGCGAGGATAAAGGTACCCACGTGTGGGTGTTTGCAGGTATCGCATGAATAAGGACCGGCTAATTC
>GV2UCFN02FLIKF
GGTGAGTAACACGTATCCAACCTGCCTATTACCACGGTATAACCCGATGAAAGTCGGCCTAATCCCGTATGTAGTCTTCCAATGGCATCAGCAGTAGACGAAAGGTTTAGCGGTAATGGATGGGGATGCGTCCGATTAGCTAGTCGGTGAGGTAACGGCTCACCGAGGCTACGATCGGTAGGGGTTCTGAGAGGAAGGTCCCCCACACTGGAACTGAGACACGGTCCAGACTCCTACGGGAGGCAGCAGTGAGGAATATTGGTCAATGGGCGGGAGCCTGAACCAGCCAAGTAGCGTGCAGGATGACGGCCTTATGGGTTGTAAACTGCTTTTATGCGAGGATAAAGGTACCCACGTGTGGGTGTTTGCAGGTATCGCATGAATAAGGACCGGCTAATTC
>GV2UCFN02G52I1
GGTGAGTAACACGTATCCAACCTGCCTATTACCACGGTATAACCCGATGAAAGTCGGCCTAATCCCGTATGTAGTCTTCCAATGGCATCAGCAGTAGACGAAAGGTTTAGCGGTAATGGATGGGGATGCGTCCGATTAGCTAGTCGGTGAGGTAACGGCTCACCGAGGCTACGATCGGTAGGGGTTCTGAGAGGAAGGTCCCCCACACTGGAACTGAGACACGGTCCAGACTCCTACGGGAGGCAGCAGTGAGGAATATTGGTCAATGGGCGGGAGCCTGAACCAGCCAAGTAGCGTGCAGGATGACGGCCTTATGGGTTGTAAACTGCTTTTATGCGAGGATAAAGGTACCCACGTGTGGGTGTTTGCAGGTATCGCATGAATAAGGACCGGCTAATTC
>GV2UCFN02G9OJI
GGTGAGTAACACGTATCCAACCTGCCTATTACCACGGTATAACCCGATGAAAGTCGGCCTAATCCCGTATGTAGTCTTCCAATGGCATCAGCAGTAGACGAAAGGTTTAGCGGTAATGGATGGGGATGCGTCCGATTAGCTAGTCGGTGAGGTAACGGCTCACCGAGGCTACGATCGGTAGGGGTTCTGAGAGGAAGGTCCCCCACACTGGAACTGAGACACGGTCCAGACTCCTACGGGAGGCAGCAGTGAGGAATATTGGTCAATGGGCGGGAGCCTGAACCAGCCAAGTAGCGTGCAGGATGACGGCCTTATGGGTTGTAAACTGCTTTTATGCGAGGATAAAGGTACCCACGTGTGGGTGTTTGCAGGTATCGCATGAATAAGGACCGGCTAATTC
>GV2UCFN02FGVO0
GGTGAGTAACACGTATCCAACCTGCCTATTACCACGGTATAACCCGATGAAAGTCGGCCTAATCCCGTATGTAGTCTTCCAATGGCATCAGCAGTAGACGAAAGGTTTAGCGGTAATGGATGGGGATGCGTCCGATTAGCTAGTCGGTGAGGTAACGGCTCACCGAGGCTACGATCGGTAGGGGTTCTGAGAGGAAGGTCCCCCACACTGGAACTGAGACACGGTCCAGACTCCTACGGGAGGCAGCAGTGAGGAATATTGGTCAATGGGCGGGAGCCTGAACCAGCCAAGTAGCGTGCAGGATGACGGCCTTATGGGTTGTAAACTGCTTTTATGCGAGGATAAAGGTACCCACGTGTGGGTGTTTGCAGGTATCGCATGAATAAGGACCGGCTAATTC
>GV2UCFN02GRGAQ
GGTGAGTAACACGTATCCAACCTGCCTATTACCACGGTATAACCCGATGAAAGTCGGCCTAATCCCGTATGTAGTCTTCCAATGGCATCAGCAGTAGACGAAAGGTTTAGCGGTAATGGATGGGGATGCGTCCGATTAGCTAGTCGGTGAGGTAACGGCTCACCGAGGCTACGATCGGTAGGGGTTCTGAGAGGAAGGTCCCCCACACTGGAACTGAGACACGGTCCAGACTCCTACGGGAGGCAGCAGTGAGGAATATTGGTCAATGGGCGGGAGCCTGAACCAGCCAAGTAGCGTGCAGGATGACGGCCTTATGGGTTGTAAACTGCTTTTATGCGAGGATAAAGGTACCCACGTGTGGGTGTTTGCAGGTATCGCATGAATAAGGACCGGCTAATTC
>GV2UCFN02GPFCY
GGTGAGTAACACGTATCCAACCTGCCTATTACCACGGTATAACCCGATGAAAGTCGGCCTAATCCCGTATGTAGTCTTCCAATGGCATCAGCAGTAGACGAAAGGTTTAGCGGTAATGGATGGGGATGCGTCCGATTAGCTAGTCGGTGAGGTAACGGCTCACCGAGGCTACGATCGGTAGGGGTTCTGAGAGGAAGGTCCCCCACACTGGAACTGAGACACGGTCCAGACTCCTACGGGAGGCAGCAGTGAGGAATATTGGTCAATGGGCGGGAGCCTGAACCAGCCAAGTAGCGTGCAGGATGACGGCCTTATGGGTTGTAAACTGCTTTTATGCGAGGATAAAGGTACCCACGTGTGGGTGTTTGCAGGTATCGCATGAATAAGGACCGGCTAATTC
>GV2UCFN02H5SUC
GGTGAGTAACACGTATCCAACCTGCCTATTACCACGGTATAACCCGATGAAAGTCGGCCTAATCCCGTATGTAGTCTTCCAATGGCATCAGCAGTAGACGAAAGGTTTAGCGGTAATGGATGGGGATGCGTCCGATTAGCTAGTCGGTGAGGTAACGGCTCACCGAGGCTACGATCGGTAGGGGTTCTGAGAGGAAGGTCCCCCACACTGGAACTGAGACACGGTCCAGACTCCTACGGGAGGCAGCAGTGAGGAATATTGGTCAATGGGCGGGAGCCTGAACCAGCCAAGTAGCGTGCAGGATGACGGCCTTATGGGTTGTAAACTGCTTTTATGCGAGGATAAAGGTACCCACGTGTGGGTGTTTGCAGGTATCGCATGAATAAGGACCGGCTAATTC
>GV2UCFN02GKJS7
GGTGAGTAACACGTATCCAACCTGCCTATTACCACGGTATAACCCGATGAAAGTCGGCCTAATCCCGTATGTAGTCTTCCAATGGCATCAGCAGTAGACGAAAGGTTTAGCGGTAATGGATGGGGATGCGTCCGATTAGCTAGTCGGTGAGGTAACGGCTCACCGAGGCTACGATCGGTAGGGGTTCTGAGAGGAAGGTCCCCCACACTGGAACTGAGACACGGTCCAGACTCCTACGGGAGGCAGCAGTGAGGAATATTGGTCAATGGGCGGGAGCCTGAACCAGCCAAGTAGCGTGCAGGATGACGGCCTTATGGGTTGTAAACTGCTTTTATGCGAGGATAAAGGTACCCACGTGTGGGTGTTTGCAGGTATCGCATGAATAAGGACCGGCTAATTC
>GV2UCFN02HS7MP
GGTGAGTAACACGTATCCAACCTGCCTATTACCACGGTATAACCCGATGAAAGTCGGCCTAATCCCGTATGTAGTCTTCCAATGGCATCAGCAGTAGACGAAAGGTTTAGCGGTAATGGATGGGGATGCGTCCGATTAGCTAGTCGGTGAGGTAACGGCTCACCGAGGCTACGATCGGTAGGGGTTCTGAGAGGAAGGTCCCCCACACTGGAACTGAGACACGGTCCAGACTCCTACGGGAGGCAGCAGTGAGGAATATTGGTCAATGGGCGGGAGCCTGAACCAGCCAAGTAGCGTGCAGGATGACGGCCTTATGGGTTGTAAACTGCTTTTATGCGAGGATAAAGGTACCCACGTGTGGGTGTTTGCAGGTATCGCATGAATAAGGACCGGCTAATTC
>GV2UCFN02HK17A
GGTGAGTAACACGTATCCAACCTGCCTATTACCACGGTATAACCCGATGAAAGTCGGCCTAATCCCGTATGTAGTCTTCCAATGGCATCAGCAGTAGACGAAAGGTTTAGCGGTAATGGATGGGGATGCGTCCGATTAGCTAGTCGGTGAGGTAACGGCTCACCGAGGCTACGATCGGTAGGGGTTCTGAGAGGAAGGTCCCCCACACTGGAACTGAGACACGGTCCAGACTCCTACGGGAGGCAGCAGTGAGGAATATTGGTCAATGGGCGGGAGCCTGAACCAGCCAAGTAGCGTGCAGGATGACGGCCTTATGGGTTGTAAACTGCTTTTATGCGAGGATAAAGGTACCCACGTGTGGGTGTTTGCAGGTATCGCATGAATAAGGACCGGCTAATTC
>GV2UCFN02HPQ2M
GGTGAGTAACACGTATCCAACCTGCCTATTACCACGGTATAACCCGATGAAAGTCGGCCTAATCCCGTATGTAGTCTTCCAATGGCATCAGCAGTAGACGAAAGGTTTAGCGGTAATGGATGGGGATGCGTCCGATTAGCTAGTCGGTGAGGTAACGGCTCACCGAGGCTACGATCGGTAGGGGTTCTGAGAGGAAGGTCCCCCACACTGGAACTGAGACACGGTCCAGACTCCTACGGGAGGCAGCAGTGAGGAATATTGGTCAATGGGCGGGAGCCTGAACCAGCCAAGTAGCGTGCAGGATGACGGCCTTATGGGTTGTAAACTGCTTTTATGCGAGGATAAAGGTACCCACGTGTGGGTGTTTGCAGGTATCGCATGAATAAGGACCGGCTAATTC
>GV2UCFN02GM6FP
GGTGAGTAACACGTATCCAACCTGCCTATTACCACGGTATAACCCGATGAAAGTCGGCCTAATCCCGTATGTAGTCTTCCAATGGCATCAGCAGTAGACGAAAGGTTTAGCGGTAATGGATGGGGATGCGTCCGATTAGCTAGTCGGTGAGGTAACGGCTCACCGAGGCTACGATCGGTAGGGGTTCTGAGAGGAAGGTCCCCCACACTGGAACTGAGACACGGTCCAGACTCCTACGGGAGGCAGCAGTGAGGAATATTGGTCAATGGGCGTGAGCCTGAACCAGCCAAGTAGCGTGCAGGATGACGGCCTTATGGGTTGTAAACTGCTTTTATGCGAGGATAAAGGTACCCACGTGTGGGTGTTTGCAGGTATCGCATGAATAAGGACCGGCTAATTC
>GV2UCFN02H1XNV
GGTGAGTAACACGTATCCAACCTGCCTATTACCACGGTATAACCCGATGAAAGTCGGCCTAATCCCGTATGTAGTCTTCCAATGGCATCAGCAGTAGACGAAAGGTTTAGCGGTAATGGATGGGGATGCGTCCGATTAGCTAGTCGGTGAGGTAACGGCTCACCGAGGCTACGATCGGTAGGGGTTCTGAGAGGAAGGTCCCCCACACTGGAACTGAGACACGGTCCAGACTCCTACGGGAGGCAGCAGTGAGGAATATTGGTCAATGGGCGTGAGCCTGAACCAGCCAAGTAGCGTGCAGGATGACGGCCTTATGGGTTGTAAACTGCTTTTATGCGAGGATAAAGGTACCCACGTGTGGGTGTTTGCAGGTATCGCATGAATAAGGACCGGCTAATTC
>GV2UCFN02G7G3Z
GGTGAGTAACACGTATCCAACCTGCCTATTACCACGGTATAACCCGATGAAAGTCGGCCTAATCCCGTATGTAGTCTTCCAATGGCATCAGCAGTAGACGAAAGGTTTAGCGGTAATGGATGGGGATGCGTCCGATTAGCTAGTCGGTGAGGTAACGGCTCACCGAGGCTACGATCGGTAGGGGTTCTGAGAGGAAGGTCCCCCACACTGGAACTGAGACACGGTCCAGACTCCTACGGGAGGCAGCAGTGAGGAATATTGGTCAATGGGCGTGAGCCTGAACCAGCCAAGTAGCGTGCAGGATGACGGCCTTATGGGTTGTAAACTGCTTTTATGCGAGGATAAAGGTACCCACGTGTGGGTGTTTGCAGGTATCGCATGAATAAGGACCGGCTAATTC
>GV2UCFN02JIK46
GGTGAGTAACACGTATCCAACCTGCCTATTACCACGGTATAACCCGATGAAAGTCGGCCTAATCCCGTATGTAGTCTTCCAATGGCATCAGCAGTAGACGAAAGGTTTAGCGGTAATGGATGGGGATGCGTCCGATTAGCTAGTCGGTGAGGTAACGGCTCACCGAGGCTACGATCGGTAGGGGTTCTGAGAGGAAGGTCCCCCACACTGGAACTGAGACACGGTCCAGACTCCTACGGGAGGCAGCAGTGAGGAATATTGGTCAATGGGCGTGAGCCTGAACCAGCCAAGTAGCGTGCAGGATGACGGCCTTATGGGTTGTAAACTGCTTTTATGCGAGGATAAAGGTACCCACGTGTGGGTGTTTGCAGGTATCGCATGAATAAGGACCGGCTAATTC
>GV2UCFN02ILML7
GGTGAGTAACACGTATCCAACCTGCCTATTACCACGGTATAACCCGATGAAAGTCGGCCTAATCCCGTATGTAGTCTTCCAATGGCATCAGCAGTAGACGAAAGGTTTAGCGGTAATGGATGGGGATGCGTCCGATTAGCTAGTCGGTGAGGTAACGGCTCACCGAGGCTACGATCGGTAGGGGTTCTGAGAGGAAGGTCCCCCACACTGGAACTGAGACACGGTCCAGACTCCTACGGGAGGCAGCAGTGAGGAATATTGGTCAATGGGCGTGAGCCTGAACCAGCCAAGTAGCGTGCAGGATGACGGCCTTATGGGTTGTAAACTGCTTTTATGCGAGGATAAAGGTACCCACGTGTGGGTGTTTGCAGGTATCGCATGAATAAGGACCGGCTAATTC
