# Supplementary material for: Investigation of the Effect of Type 2 Diabetes Mellitus on Subgingival Plaque Microbiota by High-Throughput 16S rDNA Pyrosequencing
Source: PLoS One. 2013 Apr 22;8(4):e61516. doi: 10.1371/journal.pone.0061516 (PMC3632544; doi:10.1371/journal.pone.0061516)
Supplement: File S1 — FASTA-format sequences for all the OTUs. Sequences for each OTU are provided in a FASTA-format file. (ZIP) [file pone.0061516.s004.zip › OTU.allseq/Otu0080.fasta]

>G35JFLI02JF2EV
GCTGAGTAACGCGTGGGAACGTGCCCCAAAGTGAGGGATAACTGCCCGAAAGGGTAGCTAATACCGCATATTATCTTCGGATCAAAGGATTTATCCGCTTTGGGAGCGGCCCGCGTCGGATTAGGTAGTTGGTAGGGTAATGGCCTACCAAGCCGACGATCCGTAGCTGGTCTGAGAGGATGACCAGCCAGACTGGAACTGAGACACGGTCCAGACTCCTACGGGAGGCAGCAGTGAGGAATCTTCCACAATGGGGGGCAACCCTGATGGAGCAACGCCGCGTGCAGGATGAAGGCCTTCGGGTTGTAAACTGCTTTTATAAGTGAGGAATATGACGGTAACTTATGAATAAGGATCGGCTAACTA
>G35JFLI02GH0OU
GCTGAGTAACGCGTGGGAACGTGCCCCAAAGTGAGGGATAACTGCCCGAAAGGGTAGCTAATACCGCATATTATCTTCGGATCAAAGGATTTATCCGCTTTGGGAGCGGCCCGCGTCGGATTAGGTAGTTGGTAGGGTAATGGCCTACCAAGCCGACGATCCGTAGCTGGTCTGAGAGGATGACCAGCCAGACTGGAACTGAGACACGGTCCAGACTCCTACGGGAGGCAGCAGTGAGGAATCTTCCACAATGGGGGGCAACCCTGATGGAGCAACGCCGCGTGCAGGATGAAGGCCTTCGGGTTGTAAACTGCTTTTATAAGTGAGGAATATGACGGTAACTTATGAATAAGGATCGGCTAACTA
>G35JFLI02JEQ29
GCTGAGTAACGCGTGGGAACGTGCCCCAAAGTGAGGGATAACTGCCCGAAAGGGTAGCTAATACCGCATATTATCTTCGGATCAAAGGATTTATCCGCTTTGGGAGCGGCCCGCGTCGGATTAGGTAGTTGGTAGGGTAATGGCCTACCAAGCCGACGATCCGTAGCTGGTCTGAGAGGATGACCAGCCAGACTGGAACTGAGACACGGTCCAGACTCCTACGGGAGGCAGCAGTGAGGAATCTTCCACAATGGGGGGCAACCCTGATGGAGCAACGCCGCGTGCAGGATGAAGGCCTTCGGGTTGTAAACTGCTTTTATAAGTGAGGAATATGACGGTAACTTATGAATAAGGATCGGCTAACTA
>G35JFLI02HNSBD
GCTGAGTAACGCGTGGGAACGTGCCCCAAAGTGAGGGATAACTGCCCGAAAGGGTAGCTAATACCGCATATTATCTTCGGATCAAAGGATTTATCCGCTTTGGGAGTGGCCCGCGTCGGATTAGGTAGTTGGTAGGGTAATGGCCTACCAAGCCGACGATCCGTAGCTGGTCTGAGAGGATGACCAGCCAGACTGGAACTGAGACACGGTCCAGACTCCTACGGGAGGCAGCAGTGAGGAATCTTCCACAATGGGGGCAACCCTGATGGAGCAACGCCGCGTGCAGGATGAAGGCCTTCGGGTTGTAAACTGCTTTTATAAGTGAGGAATATGACGGTAACTTATGAATAAGGATCGGCTAACTA
>G35JFLI02JM9TU
GCTGAGTAACGCGTGGGAACGTGCCCCAAAGTGAGGGATAACTGCCCGAAAGGGTAGCTAATACCGCATATTATCTTCGGATCAAAGGATTTATCCGCTTTGGGAGTGGCCCGCGTCGGATTAGGTAGTTGGTAGGGTAATGGCCTACCAAGCCGACGATCCGTAGCTGGTCTGAGAGGATGACCAGCCAGACTGGAACTGAGACACGGTCCAGACTCCTACGGGAGGCAGCAGTGAGGAATCTTCCACAATGGGGGCAACCCTGATGGAGCAACGCCGCGTGCAGGATGAAGGCCTTCGGGTTGTAAACTGCTTTTATAAGTGAGGAATATGACGGTAACTTATGAATAAGGATCGGCTAACTA
>GV2UCFN02JTBN5
GCTGAGTAACGCGTGGGAACGTGCCCCAAAGTGAGGGATAACTGCCCGAAAGGGTAGCTAATACCGCATATTATCTTCGGATCAAAGGATTTATCCGCTTTGGGAGCGGCCCGCGTCGGATTAGGTAGTTGGTAGGGTAATGGTCTACCAAGCCGACGATCCGTAGCTGGTCTGAGAGGATGACCAGCCAGACTGGAACTGAGACACGGTCCAGACTCCTACGGGAGGCAGCAGTGAGGAATCTTCCACAATGGGGGCAACCCTGATGGAGCAACGCCGCGTGCAGGATGAAGGCCTTCGGGTTGTAAACTGCTTTTATAAGTGAGGAATATGACGGTAACTTATGAATAAGGATCGGCTAACTA
>GV2UCFN02JZBP8
GCTGAGTAACGCGTGGGAACGTGCCCCAAAGTGAGGGATAACTGCCCGAAAGGGTAGCTAATACCGCATATTATCTTCGGATCAAAGGATTTATCCGCTTTGGGAGCGGCCCGCGTCGGATTAGGTAGTTGGTAGGGTAATGGTCTACCAAGCCGACGATCCGTAGCTGGTCTGAGAGGATGACCAGCCAGACTGGAACTGAGACACGGTCCAGACTCCTACGGGAGGCAGCAGTGAGGAATCTTCCACAATGGGGGCAACCCTGATGGAGCAACGCCGCGTGCAGGATGAAGGCCTTCGGGTTGTAAACTGCTTTTATAAGTGAGGAATATGACGGTAACTTATGAATAAGGATCGGCTAACTA
>GV2UCFN02FE355
GCTGAGTAACGCGTGGGAACGTGCCCCAAAGTGAGGGATAACTGCCCGAAAGGGTAGCTAATACCGCATATTATCTTCGGATCAAAGGATTTATCCGCTTTGGGAGCGGCCCGCGTCGGATTAGGTAGTTGGTAGGGTAATGGTCTACCAAGCCGACGATCCGTAGCTGGTCTGAGAGGATGACCAGCCAGACTGGAACTGAGACACGGTCCAGACTCCTACGGGAGGCAGCAGTGAGGAATCTTCCACAATGGGGGCAACCCTGATGGAGCAACGCCGCGTGCAGGATGAAGGCCTTCGGGTTGTAAACTGCTTTTATAAGTGAGGAATATGACGGTAACTTATGAATAAGGATCGGCTAACTA
>GV2UCFN02GLRU9
GCTGAGTAACGCGTGGGAACGTGCCCCAAAGTGAGGGATAACTGCCCGAAAGGGTAGCTAATACCGCATATTATCTTCGGATCAAAGGATTTATCCGCTTTGGGAGCGGCCCGCGTCGGATTAGGTAGTTGGTAGGGTAATGGTCTACCAAGCCGACGATCCGTAGCTGGTCTGAGAGGATGACCAGCCAGACTGGAACTGAGACACGGTCCAGACTCCTACGGGAGGCAGCAGTGAGGAATCTTCCACAATGGGGGCAACCCTGATGGAGCAACGCCGCGTGCAGGATGAAGGCCTTCGGGTTGTAAACTGCTTTTATAAGTGAGGAATATGACGGTAACTTATGAATAAGGATCGGCTAACTA
>GV2UCFN02JXG3Y
GCTGAGTAACGCGTGGGAACGTGCCCCAAAGTGAGGGATAACTGCCCGAAAGGGTAGCTAATACCGCATATTATCTTCGGATCAAAGGATTTATCCGCTTTGGGAGCGGCCCGCGTCGGATTAGGTAGTTGGTAGGGTAATGGTCTACCAAGCCGACGATCCGTAGCTGGTCTGAGAGGATGACCAGCCAGACTGGAACTGAGACACGGTCCAGACTCCTACGGGAGGCAGCAGTGAGGAATCTTCCACAATGGGGGCAACCCTGATGGAGCAACGCCGCGTGCAGGATGAAGGCCTTCGGGTTGTAAACTGCTTTTATAAGTGAGGAATATGACGGTAACTTATGAATAAGGATCGGCTAACTA
>GV2UCFN02I9HVA
GCTGAGTAACGCGTGGGAACGTGCCCCAAAGTGAGGGATAACTGCCCGAAAGGGTAGCTAATACCGCATATTATCTTCGGATCAAAGGATTTATCCGCTTTGGGAGCGGCCCGCGTCGGATTAGGTAGTTGGTAGGGTAATGGTCTACCAAGCCGACGATCCGTAGCTGGTCTGAGAGGATGACCAGCCAGACTGGAACTGAGACACGGTCCAGACTCCTACGGGAGGCAGCAGTGAGGAATCTTCCACAATGGGGGCAACCCTGATGGAGCAACGCCGCGTGCAGGATGAAGGCCTTCGGGTTGTAAACTGCTTTTATAAGTGAGGAATATGACGGTAACTTATGAATAAGGATCGGCTAACTA
>GV2UCFN02ISMCU
GCTGAGTAACGCGTGGGAACGTGCCCCAAAGTGAGGGATAACTGCCCGAAAGGGTAGCTAATACCGCATATTATCTTCGGATCAAAGGATTTATCCGCTTTGGGAGCGGCCCGCGTCGGATTAGGTAGTTGGTAGGGTAATGGTCTACCAAGCCGACGATCCGTAGCTGGTCTGAGAGGATGACCAGCCAGACTGGAACTGAGACACGGTCCAGACTCCTACGGGAGGCAGCAGTGAGGAATCTTCCACAATGGGGGCAACCCTGATGGAGCAACGCCGCGTGCAGGATGAAGGCCTTCGGGTTGTAAACTGCTTTTATAAGTGAGGAATATGACGGTAACTTATGAATAAGGATCGGCTAACTA
>GV2UCFN02HX0SL
GCTGAGTAACGCGTGGGAACGTGCCCCAAAGTGAGGGATAACTGCCCGAAAGGGTAGCTAATACCGCATATTATCTTCGGATCAAAGGATTTATCCGCTTTGGGAGCGGCCCGCGTCGGATTAGGTAGTTGGTAGGGTAATGGTCTACCAAGCCGACGATCCGTAGCTGGTCTGAGAGGATGACCAGCCAGACTGGAACTGAGACACGGTCCAGACTCCTACGGGAGGCAGCAGTGAGGAATCTTCCACAATGGGGGCAACCCTGATGGAGCAACGCCGCGTGCAGGATGAAGGCCTTCGGGTTGTAAACTGCTTTTATAAGTGAGGAATATGACGGTAACTTATGAATAAGGATCGGCTAACTA
>GV2UCFN02GU9ZP
GCTGAGTAACGCGTGGGAACGTGCCCCAAAGTGAGGGATAACTGCCCGAAAGGGTAGCTAATACCGCATATTATCTTCGGATCAAAGGATTTATCCGCTTTGGGAGCGGCCCGCGTCGGATTAGGTAGTTGGTAGGGTAATGGTCTACCAAGCCGACGATCCGTAGCTGGTCTGAGAGGATGACCAGCCAGACTGGAACTGAGACACGGTCCAGACTCCTACGGGAGGCAGCAGTGAGGAATCTTCCACAATGGGGGCAACCCTGATGGAGCAACGCCGCGTGCAGGATGAAGGCCTTCGGGTTGTAAACTGCTTTTATAAGTGAGGAATATGACGGTAACTTATGAATAAGGATCGGCTAACTA
>GV2UCFN02H6HOD
GCTGAGTAACGCGTGGGAACGTGCCCCAAAGTGAGGGATAACTGCCCGAAAGGGTAGCTAATACCGCATATTATCTTCGGATCAAAGGATTTATCCGCTTTGGGAGCGGCCCGCGTCGGATTAGGTAGTTGGTAGGGTAATGGTCTACCAAGCCGACGATCCGTAGCTGGTCTGAGAGGATGACCAGCCAGACTGGAACTGAGACACGGTCCAGACTCCTACGGGAGGCAGCAGTGAGGAATCTTCCACAATGGGGGCAACCCTGATGGAGCAACGCCGCGTGCAGGATGAAGGCCTTCGGGTTGTAAACTGCTTTTATAAGTGAGGAATATGACGGTAACTTATGAATAAGGATCGGCTAACTA
>GV2UCFN02I1K4V
GCTGAGTAACGCGTGGGAACGTGCCCCAAAGTGAGGGATAACTGCCCGAAAGGGTAGCTAATACCGCATATTATCTTCGGATCAAAGGATTTATCCGCTTTGGGAGCGGCCCGCGTCGGATTAGGTAGTTGGTAGGGTAATGGTCTACCAAGCCGACGATCCGTAGCTGGTCTGAGAGGATGACCAGCCAGACTGGAACTGAGACACGGTCCAGACTCCTACGGGAGGCAGCAGTGAGGAATCTTCCACAATGGGGGCAACCCTGATGGAGCAACGCCGCGTGCAGGATGAAGGCCTTCGGGTTGTAAACTGCTTTTATAAGTGAGGAATATGACGGTAACTTATGAATAAGGATCGGCTAACTA
>GV2UCFN02I1VIL
GCTGAGTAACGCGTGGGAACGTGCCCCAAAGTGAGGGATAACTGCCCGAAAGGGTAGCTAATACCGCATATTATCTTCGGATCAAAGGATTTATCCGCTTTGGGAGCGGCCCGCGTCGGATTAGGTAGTTGGTAGGGTAATGGTCTACCAAGCCGACGATCCGTAGCTGGTCTGAGAGGATGACCAGCCAGACTGGAACTGAGACACGGTCCAGACTCCTACGGGAGGCAGCAGTGAGGAATCTTCCACAATGGGGGCAACCCTGATGGAGCAACGCCGCGTGCAGGATGAAGGCCTTCGGGTTGTAAACTGCTTTTATAAGTGAGGAATATGACGGTAACTTATGAATAAGGATCGGCTAACTA
>GV2UCFN02GPP5C
GCTGAGTAACGCGTGGGAACGTGCCCCAAAGTGAGGGATAACTGCCCGAAAGGGTAGCTAATACCGCATATTATCTTCGGATCAAAGGATTTATCCGCTTTGGGAGCGGCCCGCGTCGGATTAGGTAGTTGGTAGGGTAATGGTCTACCAAGCCGACGATCCGTAGCTGGTCTGAGAGGATGACCAGCCAGACTGGAACTGAGACACGGTCCAGACTCCTACGGGAGGCAGCAGTGAGGAATCTTCCACAATGGGGGCAACCCTGATGGAGCAACGCCGCGTGCAGGATGAAGGCCTTCGGGTTGTAAACTGCTTTTATAAGTGAGGAATATGACGGTAACTTATGAATAAGGATCGGCTAACTA
>GV2UCFN02G7TVP
GCTGAGTAACGCGTGGGAACGTGCCCCAAAGTGAGGGATAACTGCCCGAAAGGGTAGCTAATACCGCATATTATCTTCGGATCAAAGGATTTATCCGCTTTGGGAGCGGCCCGCGTCGGATTAGGTAGTTGGTAGGGTAATGGTCTACCAAGCCGACGATCCGTAGCTGGTCTGAGAGGATGACCAGCCAGACTGGAACTGAGACACGGTCCAGACTCCTACGGGAGGCAGCAGTGAGGAATCTTCCACAATGGGGGCAACCCTGATGGAGCAACGCCGCGTGCAGGATGAAGGCCTTCGGGTTGTAAACTGCTTTTATAAGTGAGGAATATGACGGTAACTTATGAATAAGGATCGGCTAACTA
>GV2UCFN02GWVEN
GCTGAGTAACGCGTGGGAACGTGCCCCAAAGTGAGGGATAACTGCCCGAAAGGGTAGCTAATACCGCATATTATCTTCGGATCAAAGGATTTATCCGCTTTGGGAGCGGCCCGCGTCGGATTAGGTAGTTGGTAGGGTAATGGTCTACCAAGCCGACGATCCGTAGCTGGTCTGAGAGGATGACCAGCCAGACTGGAACTGAGACACGGTCCAGACTCCTACGGGAGGCAGCAGTGAGGAATCTTCCACAATGGGGGCAACCCTGATGGAGCAACGCCGCGTGCAGGATGAAGGCCTTCGGGTTGTAAACTGCTTTTATAAGTGAGGAATATGACGGTAACTTATGAATAAGGATCGGCTAACTA
>GV2UCFN02HYW62
GCTGAGTAACGCGTGGGAACGTGCCCCAAAGTGAGGGATAACTGCCCGAAAGGGTAGCTAATACCGCATATTATCTTCGGATCAAAGGATTTATCCGCTTTGGGAGCGGCCCGCGTCGGATTAGGTAGTTGGTAGGGTAATGGTCTACCAAGCCGACGATCCGTAGCTGGTCTGAGAGGATGACCAGCCAGACTGGAACTGAGACACGGTCCAGACTCCTACGGGAGGCAGCAGTGAGGAATCTTCCACAATGGGGGCAACCCTGATGGAGCAACGCCGCGTGCAGGATGAAGGCCTTCGGGTTGTAAACTGCTTTTATAAGTGAGGAATATGACGGTAACTTATGAATAAGGATCGGCTAACTA
>GV2UCFN02GD53U
GCTGAGTAACGCGTGGGAACGTGCCCCAAAGTGAGGGATAACTGCCCGAAAGGGTAGCTAATACCGCATATTATCTTCGGATCAAAGGATTTATCCGCTTTGGGAGCGGCCCGCGTCGGATTAGGTAGTTGGTAGGGTAATGGTCTACCAAGCCGACGATCCGTAGCTGGTCTGAGAGGATGACCAGCCAGACTGGAACTGAGACACGGTCCAGACTCCTACGGGAGGCAGCAGTGAGGAATCTTCCACAATGGGGGCAACCCTGATGGAGCAACGCCGCGTGCAGGATGAAGGCCTTCGGGTTGTAAACTGCTTTTATAAGTGAGGAATATGACGGTAACTTATGAATAAGGATCGGCTAACTA
>GV2UCFN02GQJPU
GCTGAGTAACGCGTGGGAACGTGCCCCAAAGTGAGGGATAACTGCCCGAAAGGGTAGCTAATACCGCATATTATCTTCGGATCAAAGGATTTATCCGCTTTGGGAGCGGCCCGCGTCGGATTAGGTAGTTGGTAGGGTAATGGTCTACCAAGCCGACGATCCGTAGCTGGTCTGAGAGGATGACCAGCCAGACTGGAACTGAGACACGGTCCAGACTCCTACGGGAGGCAGCAGTGAGGAATCTTCCACAATGGGGGCAACCCTGATGGAGCAACGCCGCGTGCAGGATGAAGGCCTTCGGGTTGTAAACTGCTTTTATAAGTGAGGAATATGACGGTAACTTATGAATAAGGATCGGCTAACTA
>GV2UCFN02FX4RT
GCTGAGTAACGCGTGGGAACGTGCCCCAAAGTGAGGGATAACTGCCCGAAAGGGTAGCTAATACCGCATATTATCTTCGGATCAAAGGATTTATCCGCTTTGGGAGCGGCCCGCGTCGGATTAGGTAGTTGGTAGGGTAATGGTCTACCAAGCCGACGATCCGTAGCTGGTCTGAGAGGATGACCAGCCAGACTGGAACTGAGACACGGTCCAGACTCCTACGGGAGGCAGCAGTGAGGAATCTTCCACAATGGGGGCAACCCTGATGGAGCAACGCCGCGTGCAGGATGAAGGCCTTCGGGTTGTAAACTGCTTTTATAAGTGAGGAATATGACGGTAACTTATGAATAAGGATCGGCTAACTA
>GV2UCFN02IFVG5
GCTGAGTAACGCGTGGGAACGTGCCCCAAAGTGAGGGATAACTGCCCGAAAGGGTAGCTAATACCGCATATTATCTTCGGATCAAAGGATTTATCCGCTTTGGGAGCGGCCCGCGTCGGATTAGGTAGTTGGTAGGGTAATGGTCTACCAAGCCGACGATCCGTAGCTGGTCTGAGAGGATGACCAGCCAGACTGGAACTGAGACACGGTCCAGACTCCTACGGGAGGCAGCAGTGAGGAATCTTCCACAATGGGGGCAACCCTGATGGAGCAACGCCGCGTGCAGGATGAAGGCCTTCGGGTTGTAAACTGCTTTTATAAGTGAGGAATATGACGGTAACTTATGAATAAGGATCGGCTAACTA
>GV2UCFN02JT6JJ
GCTGAGTAACGCGTGGGAACGTGCCCCAAAGTGAGGGATAACTGCCCGAAAGGGTAGCTAATACCGCATATTATCTTCGGATCAAAGGATTTATCCGCTTTGGGAGCGGCCCGCGTCGGATTAGGTAGTTGGTAGGGTAATGGTCTACCAAGCCGACGATCCGTAGCTGGTCTGAGAGGATGACCAGCCAGACTGGAACTGAGACACGGTCCAGACTCCTACGGGAGGCAGCAGTGAGGAATCTTCCACAATGGGGGCAACCCTGATGGAGCAACGCCGCGTGCAGGATGAAGGCCTTCGGGTTGTAAACTGCTTTTATAAGTGAGGAATATGACGGTAACTTATGAATAAGGATCGGCTAACTA
>GV2UCFN02JHUG8
GCTGAGTAACGCGTGGGAACGTGCCCCAAAGTGAGGGATAACTGCCCGAAAGGGTAGCTAATACCGCATATTATCTTCGGATCAAAGGATTTATCCGCTTTGGGAGCGGCCCGCGTCGGATTAGGTAGTTGGTAGGGTAATGGTCTACCAAGCCGACGATCCGTAGCTGGTCTGAGAGGATGACCAGCCAGACTGGAACTGAGACACGGTCCAGACTCCTACGGGAGGCAGCAGTGAGGAATCTTCCACAATGGGGGCAACCCTGATGGAGCAACGCCGCGTGCAGGATGAAGGCCTTCGGGTTGTAAACTGCTTTTATAAGTGAGGAATATGACGGTAACTTATGAATAAGGATCGGCTAACTA
>GV2UCFN02IV317
GCTGAGTAACGCGTGGGAACGTGCCCCAAAGTGAGGGATAACTGCCCGAAAGGGTAGCTAATACCGCATATTATCTTCGGATCAAAGGATTTATCCGCTTTGGGAGCGGCCCGCGTCGGATTAGGTAGTTGGTAGGGTAATGGTCTACCAAGCCGACGATCCGTAGCTGGTCTGAGAGGATGACCAGCCAGACTGGAACTGAGACACGGTCCAGACTCCTACGGGAGGCAGCAGTGAGGAATCTTCCACAATGGGGGCAACCCTGATGGAGCAACGCCGCGTGCAGGATGAAGGCCTTCGGGTTGTAAACTGCTTTTATAAGTGAGGAATATGACGGTAACTTATGAATAAGGATCGGCTAACTA
>GV2UCFN02GFLDY
GCTGAGTAACGCGTGGGAACGTGCCCCAAAGTGAGGGATAACTGCCCGAAAGGGTAGCTAATACCGCATATTATCTTCGGATCAAAGGATTTATCCGCTTTGGGAGCGGCCCGCGTCGGATTAGGTAGTTGGTAGGGTAATGGTCTACCAAGCCGACGATCCGTAGCTGGTCTGAGAGGATGACCAGCCAGACTGGAACTGAGACACGGTCCAGACTCCTACGGGAGGCAGCAGTGAGGAATCTTCCACAATGGGGGCAACCCTGATGGAGCAACGCCGCGTGCAGGATGAAGGCCTTCGGGTTGTAAACTGCTTTTATAAGTGAGGAATATGACGGTAACTTATGAATAAGGATCGGCTAACTA
>GV2UCFN02HTNAQ
GCTGAGTAACGCGTGGGAACGTGCCCCAAAGTGAGGGATAACTGCCCGAAAGGGTAGCTAATACCGCATATTATCTTCGGATCAAAGGATTTATCCGCTTTGGGAGCGGCCCGCGTCGGATTAGGTAGTTGGTAGGGTAATGGTCTACCAAGCCGACGATCCGTAGCTGGTCTGAGAGGATGACCAGCCAGACTGGAACTGAGACACGGTCCAGACTCCTACGGGAGGCAGCAGTGAGGAATCTTCCACAATGGGGGCAACCCTGATGGAGCAACGCCGCGTGCAGGATGAAGGCCTTCGGGTTGTAAACTGCTTTTATAAGTGAGGAATATGACGGTAACTTATGAATAAGGATCGGCTAACTA
>GV2UCFN02GWS7M
GCTGAGTAACGCGTGGGAACGTGCCCCAAAGTGAGGGATAACTGCCCGAAAGGGTAGCTAATACCGCATATTATCTTCGGATCAAAGGATTTATCCGCTTTGGGAGCGGCCCGCGTCGGATTAGGTAGTTGGTAGGGTAATGGTCTACCAAGCCGACGATCCGTAGCTGGTCTGAGAGGATGACCAGCCAGACTGGAACTGAGACACGGTCCAGACTCCTACGGGAGGCAGCAGTGAGGAATCTTCCACAATGGGGGCAACCCTGATGGAGCAACGCCGCGTGCAGGATGAAGGCCTTCGGGTTGTAAACTGCTTTTATAAGTGAGGAATATGACGGTAACTTATGAATAAGGATCGGCTAACTA
>GV2UCFN02JN34N
GCTGAGTAACGCGTGGGAACGTGCCCCAAAGTGAGGGATAACTGCCCGAAAGGGTAGCTAATACCGCATATTATCTTCGGATCAAAGGATTTATCCGCTTTGGGAGCGGCCCGCGTCGGATTAGGTAGTTGGTAGGGTAATGGTCTACCAAGCCGACGATCCGTAGCTGGTCTGAGAGGATGACCAGCCAGACTGGAACTGAGACACGGTCCAGACTCCTACGGGAGGCAGCAGTGAGGAATCTTCCACAATGGGGGCAACCCTGATGGAGCAACGCCGCGTGCAGGATGAAGGCCTTCGGGTTGTAAACTGCTTTTATAAGTGAGGAATATGACGGTAACTTATGAATAAGGATCGGCTAACTA
>GV2UCFN02JDNI0
GCTGAGTAACGCGTGGGAACGTGCCCCAAAGTGAGGGATAACTGCCCGAAAGGGTAGCTAATACCGCATATTATCTTCGGATCAAAGGATTTATCCGCTTTGGGAGCGGCCCGCGTCGGATTAGGTAGTTGGTAGGGTAATGGTCTACCAAGCCGACGATCCGTAGCTGGTCTGAGAGGATGACCAGCCAGACTGGAACTGAGACACGGTCCAGACTCCTACGGGAGGCAGCAGTGAGGAATCTTCCACAATGGGGGCAACCCTGATGGAGCAACGCCGCGTGCAGGATGAAGGCCTTCGGGTTGTAAACTGCTTTTATAAGTGAGGAATATGACGGTAACTTATGAATAAGGATCGGCTAACTA
>GV2UCFN02J1DWU
GCTGAGTAACGCGTGGGAACGTGCCCCAAAGTGAGGGATAACTGCCCGAAAGGGTAGCTAATACCGCATATTATCTTCGGATCAAAGGATTTATCCGCTTTGGGAGCGGCCCGCGTCGGATTAGGTAGTTGGTAGGGTAATGGTCTACCAAGCCGACGATCCGTAGCTGGTCTGAGAGGATGACCAGCCAGACTGGAACTGAGACACGGTCCAGACTCCTACGGGAGGCAGCAGTGAGGAATCTTCCACAATGGGGGCAACCCTGATGGAGCAACGCCGCGTGCAGGATGAAGGCCTTCGGGTTGTAAACTGCTTTTATAAGTGAGGAATATGACGGTAACTTATGAATAAGGATCGGCTAACTA
>GV2UCFN02JZBJP
GCTGAGTAACGCGTGGGAACGTGCCCCAAAGTGAGGGATAACTGCCCGAAAGGGTAGCTAATACCGCATATTATCTTCGGATCAAAGGATTTATCCGCTTTGGGAGCGGCCCGCGTCGGATTAGGTAGTTGGTAGGGTAATGGTCTACCAAGCCGACGATCCGTAGCTGGTCTGAGAGGATGACCAGCCAGACTGGAACTGAGACACGGTCCAGACTCCTACGGGAGGCAGCAGTGAGGAATCTTCCACAATGGGGGCAACCCTGATGGAGCAACGCCGCGTGCAGGATGAAGGCCTTCGGGTTGTAAACTGCTTTTATAAGTGAGGAATATGACGGTAACTTATGAATAAGGATCGGCTAACTA
>GV2UCFN02G9QQ0
GCTGAGTAACGCGTGGGAACGTGCCCCAAAGTGAGGGATAACTGCCCGAAAGGGTAGCTAATACCGCATATTATCTTCGGATCAAAGGATTTATCCGCTTTGGGAGCGGCCCGCGTCGGATTAGGTAGTTGGTAGGGTAATGGTCTACCAAGCCGACGATCCGTAGCTGGTCTGAGAGGATGACCAGCCAGACTGGAACTGAGACACGGTCCAGACTCCTACGGGAGGCAGCAGTGAGGAATCTTCCACAATGGGGGCAACCCTGATGGAGCAACGCCGCGTGCAGGATGAAGGCCTTCGGGTTGTAAACTGCTTTTATAAGTGAGGAATATGACGGTAACTTATGAATAAGGATCGGCTAACTA
>GV2UCFN02IRQOO
GCTGAGTAACGCGTGGGAACGTGCCCCAAAGTGAGGGATAACTGCCCGAAAGGGTAGCTAATACCGCATATTATCTTCGGATCAAAGGATTTATCCGCTTTGGGAGCGGCCCGCGTCGGATTAGGTAGTTGGTAGGGTAATGGTCTACCAAGCCGACGATCCGTAGCTGGTCTGAGAGGATGACCAGCCAGACTGGAACTGAGACACGGTCCAGACTCCTACGGGAGGCAGCAGTGAGGAATCTTCCACAATGGGGGCAACCCTGATGGAGCAACGCCGCGTGCAGGATGAAGGCCTTCGGGTTGTAAACTGCTTTTATAAGTGAGGAATATGACGGTAACTTATGAATAAGGATCGGCTAACTA
>GV2UCFN02FVW2F
GCTGAGTAACGCGTGGGAACGTGCCCCAAAGTGAGGGATAACTGCCCGAAAGGGTAGCTAATACCGCATATTATCTTCGGATCAAAGGATTTATCCGCTTTGGGAGCGGCCCGCGTCGGATTAGGTAGTTGGTAGGGTAATGGTCTACCAAGCCGACGATCCGTAGCTGGTCTGAGAGGATGACCAGCCAGACTGGAACTGAGACACGGTCCAGACTCCTACGGGAGGCAGCAGTGAGGAATCTTCCACAATGGGGGCAACCCTGATGGAGCAACGCCGCGTGCAGGATGAAGGCCTTCGGGTTGTAAACTGCTTTTATAAGTGAGGAATATGACGGTAACTTATGAATAAGGATCGGCTAACTA
>GV2UCFN02IFWJ2
GCTGAGTAACGCGTGGGAACGTGCCCCAAAGTGAGGGATAACTGCCCGAAAGGGTAGCTAATACCGCATATTATCTTCGGATCAAAGGATTTATCCGCTTTGGGAGCGGCCCGCGTCGGATTAGGTAGTTGGTAGGGTAATGGTCTACCAAGCCGACGATCCGTAGCTGGTCTGAGAGGATGACCAGCCAGACTGGAACTGAGACACGGTCCAGACTCCTACGGGAGGCAGCAGTGAGGAATCTTCCACAATGGGGGCAACCCTGATGGAGCAACGCCGCGTGCAGGATGAAGGCCTTCGGGTTGTAAACTGCTTTTATAAGTGAGGAATATGACGGTAACTTATGAATAAGGATCGGCTAACTA
>GV2UCFN02FYGEX
GCTGAGTAACGCGTGGGAACGTGCCCCAAAGTGAGGGATAACTGCCCGAAAGGGTAGCTAATACCGCATATTATCTTCGGATCAAAGGATTTATCCGCTTTGGGAGCGGCCCGCGTCGGATTAGGTAGTTGGTAGGGTAATGGTCTACCAAGCCGACGATCCGTAGCTGGTCTGAGAGGATGACCAGCCAGACTGGAACTGAGACACGGTCCAGACTCCTACGGGAGGCAGCAGTGAGGAATCTTCCACAATGGGGGCAACCCTGATGGAGCAACGCCGCGTGCAGGATGAAGGCCTTCGGGTTGTAAACTGCTTTTATAAGTGAGGAATATGACGGTAACTTATGAATAAGGATCGGCTAACTA
>GV2UCFN02I46O0
GCTGAGTAACGCGTGGGAACGTGCCCCAAAGTGAGGAATAACTGCCCGAAAGGGTAGCTAATACCGCATATTATCTTCGGATCAAAGGATTTATCCGCTTTGGGAGCGGTCCGCGTCGGATTAGGTAGTTGGTGAGGTAATGGCTCACCAAGCCGACGATCCGTAGCTGGTCTGAGAGGATGACCAGCCAGACTGGAACTGAGACACGGTCCAGACTCCTACGGGAGGCAGCAGTGAGGAATCTTCCACAATGGGCGAAAGCCTGATGGAGCAACGCCGCGTGCAGGACGAAGGCCTTCGGGTTGTAAACTGCTTTTATAAGTGAGGAATATGACGGTAACTTATGAATAAGGATCGGCTAACTA
>GV2UCFN02IF3V9
GCTGAGTAACGCGTGGGAACGTGCCCCAAAGTGAGGAATAACTGCCCGAAAGGGTAGCTAATACCGCATATTATCTTCGGATCAAAGGATTTATCCGCTTTGGGAGCGGTCCGCGTCGGATTAGGTAGTTGGTGAGGTAATGGCTCACCAAGCCGACGATCCGTAGCTGGTCTGAGAGGATGACCAGCCAGACTGGAACTGAGACACGGTCCAGACTCCTACGGGAGGCAGCAGTGAGGAATCTTCCACAATGGGCGAAAGCCTGATGGAGCAACGCCGCGTGCAGGACGAAGGCCTTCGGGTTGTAAACTGCTTTTATAAGTGAGGAATATGACGGTAACTTATGAATAAGGATCGGCTAACTA
>GV2UCFN02H5623
GCTGAGTAACGCGTGGGAACGTGCCCCAAAGTGAGGAATAACTGCCCGAAAGGGTAGCTAATACCGCATATTATCTTCGGATCAAAGGATTTATCCGCTTTGGGAGCGGTCCGCGTCGGATTAGGTAGTTGGTGAGGTAATGGCTCACCAAGCCGACGATCCGTAGCTGGTCTGAGAGGATGACCAGCCAGACTGGAACTGAGACACGGTCCAGACTCCTACGGGAGGCAGCAGTGAGGAATCTTCCACAATGGGCGAAAGCCTGATGGAGCAACGCCGCGTGCAGGACGAAGGCCTTCGGGTTGTAAACTGCTTTTATAAGTGAGGAATATGACGGTAACTTATGAATAAGGATCGGCTAACTA
>GV2UCFN02IJTZR
GCTGAGTAACGCGTGGGAACGTGCCCCAAAGTGAGGAATAACTGCCCGAAAGGGTAGCTAATACCGCATATTATCTTCGGATCAAAGGATTTATCCGCTTTGGGAGCGGTCCGCGTCGGATTAGGTAGTTGGTGAGGTAATGGCTCACCAAGCCGACGATCCGTAGCTGGTCTGAGAGGATGACCAGCCAGACTGGAACTGAGACACGGTCCAGACTCCTACGGGAGGCAGCAGTGAGGAATCTTCCACAATGGGCGAAAGCCTGATGGAGCAACGCCGCGTGCAGGACGAAGGCCTTCGGGTTGTAAACTGCTTTTATAAGTGAGGAATATGACGGTAACTTATGAATAAGGATCGGCTAACTA
>GV2UCFN02JCZKF
GCTGAGTAACGCGTGGGAACGTGCCCCAAAGTGAGGAATAACTGCCCGAAAGGGTAGCTAATACCGCATATTATCTTCGGATCAAAGGATTTATCCGCTTTGGGAGCGGTCCGCGTCGGATTAGGTAGTTGGTGAGGTAATGGCTCACCAAGCCGACGATCCGTAGCTGGTCTGAGAGGATGACCAGCCAGACTGGAACTGAGACACGGTCCAGACTCCTACGGGAGGCAGCAGTGAGGAATCTTCCACAATGGGCGAAAGCCTGATGGAGCAACGCCGCGTGCAGGACGAAGGCCTTCGGGTTGTAAACTGCTTTTATAAGTGAGGAATATGACGGTAACTTATGAATAAGGATCGGCTAACTA
>GV2UCFN02HGI0Z
GCTGAGTAACGCGTGGGAACGTGCCCCAAAGTGAGGAATAACTGCCCGAAAGGGTAGCTAATACCGCATATTATCTTCGGATCAAAGGATTTATCCGCTTTGGGAGCGGTCCGCGTCGGATTAGGTAGTTGGTGAGGTAATGGCTCACCAAGCCGACGATCCGTAGCTGGTCTGAGAGGATGACCAGCCAGACTGGAACTGAGACACGGTCCAGACTCCTACGGGAGGCAGCAGTGAGGAATCTTCCACAATGGGCGAAAGCCTGATGGAGCAACGCCGCGTGCAGGACGAAGGCCTTCGGGTTGTAAACTGCTTTTATAAGTGAGGAATATGACGGTAACTTATGAATAAGGATCGGCTAACTA
>GV2UCFN02H7HY6
GCTGAGTAACGCGTGGGAACGTGCCCCAAAGTGAGGAATAACTGCCCGAAAGGGTAGCTAATACCGCATATTATCTTCGGATCAAAGGATTTATCCGCTTTGGGAGCGGTCCGCGTCGGATTAGGTAGTTGGTGAGGTAATGGCTCACCAAGCCGACGATCCGTAGCTGGTCTGAGAGGATGACCAGCCAGACTGGAACTGAGACACGGTCCAGACTCCTACGGGAGGCAGCAGTGAGGAATCTTCCACAATGGGCGAAAGCCTGATGGAGCAACGCCGCGTGCAGGACGAAGGCCTTCGGGTTGTAAACTGCTTTTATAAGTGAGGAATATGACGGTAACTTATGAATAAGGATCGGCTAACTA
>GV2UCFN02HWDY7
GCTGAGTAACGCGTGGGAACGTGCCCCAAAGTGAGGAATAACTGCCCGAAAGGGTAGCTAATACCGCATATTATCTTCGGATCAAAGGATTTATCCGCTTTGGGAGCGGTCCGCGTCGGATTAGGTAGTTGGTGAGGTAATGGCTCACCAAGCCGACGATCCGTAGCTGGTCTGAGAGGATGACCAGCCAGACTGGAACTGAGACACGGTCCAGACTCCTACGGGAGGCAGCAGTGAGGAATCTTCCACAATGGGCGAAAGCCTGATGGAGCAACGCCGCGTGCAGGACGAAGGCCTTCGGGTTGTAAACTGCTTTTATAAGTGAGGAATATGACGGTAACTTATGAATAAGGATCGGCTAACTA
>GV2UCFN02F9E1V
GCTGAGTAACGCGTGGGAACGTGCCCCAAAGTGAGGAATAACTGCCCGAAAGGGTAGCTAATACCGCATATTATCTTCGGATCAAAGGATTTATCCGCTTTGGGAGCGGTCCGCGTCGGATTAGGTAGTTGGTGAGGTAATGGCTCACCAAGCCGACGATCCGTAGCTGGTCTGAGAGGATGACCAGCCAGACTGGAACTGAGACACGGTCCAGACTCCTACGGGAGGCAGCAGTGAGGAATCTTCCACAATGGGCGAAAGCCTGATGGAGCAACGCCGCGTGCAGGACGAAGGCCTTCGGGTTGTAAACTGCTTTTATAAGTGAGGAATATGACGGTAACTTATGAATAAGGATCGGCTAACTA
>GV2UCFN02G7AWZ
GCTGAGTAACGCGTGGGAACGTGCCCCAAAGTGAGGAATAACTGCCCGAAAGGGTAGCTAATACCGCATATTATCTTCGGATCAAAGGATTTATCCGCTTTGGGAGCGGTCCGCGTCGGATTAGGTAGTTGGTGAGGTAATGGCTCACCAAGCCGACGATCCGTAGCTGGTCTGAGAGGATGACCAGCCAGACTGGAACTGAGACACGGTCCAGACTCCTACGGGAGGCAGCAGTGAGGAATCTTCCACAATGGGCGAAAGCCTGATGGAGCAACGCCGCGTGCAGGACGAAGGCCTTCGGGTTGTAAACTGCTTTTATAAGTGAGGAATATGACGGTAACTTATGAATAAGGATCGGCTAACTA
>GV2UCFN02IXVSY
GCTGAGTAACGCGTGGGAACGTGCCCCAAAGTGAGGAATAACTGCCCGAAAGGGTAGCTAATACCGCATATTATCTTCGGATCAAAGGATTTATCCGCTTTGGGAGCGGTCCGCGTCGGATTAGGTAGTTGGTGAGGTAATGGCTCACCAAGCCGACGATCCGTAGCTGGTCTGAGAGGATGACCAGCCAGACTGGAACTGAGACACGGTCCAGACTCCTACGGGAGGCAGCAGTGAGGAATCTTCCACAATGGGCGAAAGCCTGATGGAGCAACGCCGCGTGCAGGACGAAGGCCTTCGGGTTGTAAACTGCTTTTATAAGTGAGGAATATGACGGTAACTTATGAATAAGGATCGGCTAACTA
>GV2UCFN02HOY3P
GCTGAGTAACGCGTGGGAACGTGCCCCAAAGTGAGGAATAACTGCCCGAAAGGGTAGCTAATACCGCATATTATCTTCGGATCAAAGGATTTATCCGCTTTGGGAGCGGTCCGCGTCGGATTAGGTAGTTGGTGAGGTAATGGCTCACCAAGCCGACGATCCGTAGCTGGTCTGAGAGGATGACCAGCCAGACTGGAACTGAGACACGGTCCAGACTCCTACGGGAGGCAGCAGTGAGGAATCTTCCACAATGGGCGAAAGCCTGATGGAGCAACGCCGCGTGCAGGACGAAGGCCTTCGGGTTGTAAACTGCTTTTATAAGTGAGGAATATGACGGTAACTTATGAATAAGGATCGGCTAACTA
>GV2UCFN02H4IYP
GCTGAGTAACGCGTGGGAACGTGCCCCAAAGTGAGGAATAACTGCCCGAAAGGGTAGCTAATACCGCATATTATCTTCGGATCAAAGGATTTATCCGCTTTGGGAGCGGTCCGCGTCGGATTAGGTAGTTGGTGAGGTAATGGCTCACCAAGCCGACGATCCGTAGCTGGTCTGAGAGGATGACCAGCCAGACTGGAACTGAGACACGGTCCAGACTCCTACGGGAGGCAGCAGTGAGGAATCTTCCACAATGGGCGAAAGCCTGATGGAGCAACGCCGCGTGCAGGACGAAGGCCTTCGGGTTGTAAACTGCTTTTATAAGTGAGGAATATGACGGTAACTTATGAATAAGGATCGGCTAACTA
>GV2UCFN02FXDYF
GCTGAGTAACGCGTGGGAACGTGCCCCAAAGTGAGGAATAACTGCCCGAAAGGGTAGCTAATACCGCATATTATCTTCGGATCAAAGGATTTATCCGCTTTGGGAGCGGTCCGCGTCGGATTAGGTAGTTGGTGAGGTAATGGCTCACCAAGCCGACGATCCGTAGCTGGTCTGAGAGGATGACCAGCCAGACTGGAACTGAGACACGGTCCAGACTCCTACGGGAGGCAGCAGTGAGGAATCTTCCACAATGGGCGAAAGCCTGATGGAGCAACGCCGCGTGCAGGACGAAGGCCTTCGGGTTGTAAACTGCTTTTATAAGTGAGGAATATGACGGTAACTTATGAATAAGGATCGGCTAACTA
>GV2UCFN02GBEP1
GCTGAGTAACGCGTGGGAACGTGCCCCAAAGTGAGGAATAACTGCCCGAAAGGGTAGCTAATACCGCATATTATCTTCGGATCAAAGGATTTATCCGCTTTGGGAGCGGCCCGCGTCGGATTAGGTAGTTGGTGAGGTAATGGCTCACCAAGCCGACGATCCGTAGCTGGTCTGAGAGGATGACCAGCCAGACTGGAACTGAGACACGGTCCAGACTCCTACGGGAGGCAGCAGTGAGGAATCTTCCACAATGGGCGAAAGCCTGATGGAGCAACGCCGCGTGCAGGACGAAGGCCTTCGGGTTGTAAACTGCTTTTATAAGTGAGGAATATGACGGTAACTTATGAATAAGGATCGGCTAACTA
>GV2UCFN02F4YKE
GCTGAGTAACGCGTGGGAACGTGCCCCAAAGTGAGGAATAACTGCCCGAAAGGGTAGCTAATACCGCATATTATCTTCGGATCAAAGGATTTATCCGCTTTGGGAGCGGCCCGCGTCGGATTAGGTAGTTGGTGAGGTAATGGCTCACCAAGCCGACGATCCGTAGCTGGTCTGAGAGGATGACCAGCCAGACTGGAACTGAGACACGGTCCAGACTCCTACGGGAGGCAGCAGTGAGGAATCTTCCACAATGGGCGAAAGCCTGATGGAGCAACGCCGCGTGCAGGACGAAGGCCTTCGGGTTGTAAACTGCTTTTATAAGTGAGGAATATGACGGTAACTTATGAATAAGGATCGGCTAACTA
>GV2UCFN02J5ONT
GCTGAGTAACGCGTGGGAACGTGCCCCAAAGTGAGGAATAACTGCCCGAAAGGGTAGCTAATACCGCATATTATCTTCGGATCAAAGGATTTATCCGCTTTGGGAGCGGCCCGCGTCGGATTAGGTAGTTGGTGAGGTAATGGCTCACCAAGCCGACGATCCGTAGCTGGTCTGAGAGGATGACCAGCCAGACTGGAACTGAGACACGGTCCAGACTCCTACGGGAGGCAGCAGTGAGGAATCTTCCACAATGGGCGAAAGCCTGATGGAGCAACGCCGCGTGCAGGACGAAGGCCTTCGGGTTGTAAACTGCTTTTATAAGTGAGGAATATGACGGTAACTTATGAATAAGGATCGGCTAACTA
>GV2UCFN02JR2XR
GCTGAGTAACGCGTGGGAACGTGCCCCAAAGTGAGGAATAACTGCCCGAAAGGGTAGCTAATACCGCATATTATCTTCGGATCAAAGGATTTATCCGCTTTGGGAGCGGCCCGCGTCGGATTAGGTAGTTGGTGAGGTAATGGCTCACCAAGCCGACGATCCGTAGCTGGTCTGAGAGGATGACCAGCCAGACTGGAACTGAGACACGGTCCAGACTCCTACGGGAGGCAGCAGTGAGGAATCTTCCACAATGGGCGAAAGCCTGATGGAGCAACGCCGCGTGCAGGACGAAGGCCTTCGGGTTGTAAACTGCTTTTATAAGTGAGGAATATGACGGTAACTTATGAATAAGGATCGGCTAACTA
>GV2UCFN02HJDZY
GCTGAGTAACGCGTGGGAACGTGCCCCAAAGTGAGGAATAACTGCCCGAAAGGGTAGCTAATACCGCATATTATCTTCGGATCAAAGGATTTATCCGCTTTGGGAGCGGCCCGCGTCGGATTAGGTAGTTGGTGAGGTAATGGCTCACCAAGCCGACGATCCGTAGCTGGTCTGAGAGGATGACCAGCCAGACTGGAACTGAGACACGGTCCAGACTCCTACGGGAGGCAGCAGTGAGGAATCTTCCACAATGGGCGAAAGCCTGATGGAGCAACGCCGCGTGCAGGACGAAGGCCTTCGGGTTGTAAACTGCTTTTATAAGTGAGGAATATGACGGTAACTTATGAATAAGGATCGGCTAACTA
>GV2UCFN02IFCLX
GCTGAGTAACGCGTGGGAACGTGCCCCAAAGTGAGGAATAACTGCCCGAAAGGGTAGCTAATACCGCATATTATCTTCGGATCAAAGGATTTATCCGCTTTGGGAGCGGCCCGCGTCGGATTAGGTAGTTGGTGAGGTAATGGCTCACCAAGCCGACGATCCGTAGCTGGTCTGAGAGGATGACCAGCCAGACTGGAACTGAGACACGGTCCAGACTCCTACGGGAGGCAGCAGTGAGGAATCTTCCACAATGGGCGAAAGCCTGATGGAGCAACGCCGCGTGCAGGACGAAGGCCTTCGGGTTGTAAACTGCTTTTATAAGTGAGGAATATGACGGTAACTTATGAATAAGGATCGGCTAACTA
>GV2UCFN02IGI41
GCTGAGTAACGCGTGGGAACGTGCCCCAAAGTGAGGAATAACTGCCCGAAAGGGTAGCTAATACCGCATATTATCTTCGGATCAAAGGATTTATCCGCTTTGGGAGCGGCCCGCGTCGGATTAGGTAGTTGGTGAGGTAATGGCTCACCAAGCCGACGATCCGTAGCTGGTCTGAGAGGATGACCAGCCAGACTGGAACTGAGACACGGTCCAGACTCCTACGGGAGGCAGCAGTGAGGAATCTTCCACAATGGGCGAAAGCCTGATGGAGCAACGCCGCGTGCAGGACGAAGGCCTTCGGGTTGTAAACTGCTTTTATAAGTGAGGAATATGACGGTAACTTATGAATAAGGATCGGCTAACTA
>G3BZQ8102GQQGK
GCTGAGTAACGCGTGGGAACGTGCCCCAAAGTGAGGAATAACTGCCCGAAAGGGTAGCTAATACCGCATATTATCTTCGGATCAAAGGATTTATCCGCTTTGGGAGCGGCCCGCGTCGGATTAGGTAGTTGGTGAGGTAATGGCTCACCAAGCCGACGATCCGTAGCTGGTCTGAGAGGATGACCAGCCAGACTGGAACTGAGACACGGTCCAGACTCCTACGGGAGGCAGCAGTGAGGAATCTTCCACAATGGGCGAAAGCCTGATGGAGCAACGCCGCGTGCAGGACGAAGGCCTTCGGGTTGTAAACTGCTTTTATAAGTGAGGAATATGACGGTAACTTATGAATAAGGATCGGCTAACTA
>G3BZQ8102HQME1
GCTGAGTAACGCGTGGGAACGTGCCCCAAAGTGAGGAATAACTGCCCGAAAGGGTAGCTAATACCGCATATTATCTTCGGATCAAAGGATTTATCCGCTTTGGGAGCGGCCCGCGTCGGATTAGGTAGTTGGTGAGGTAATGGCTCACCAAGCCGACGATCCGTAGCTGGTCTGAGAGGATGACCAGCCAGACTGGAACTGAGACACGGTCCAGACTCCTACGGGAGGCAGCAGTGAGGAATCTTCCACAATGGGCGAAAGCCTGATGGAGCAACGCCGCGTGCAGGACGAAGGCCTTCGGGTTGTAAACTGCTTTTATAAGTGAGGAATATGACGGTAACTTATGAATAAGGATCGGCTAACTA
>G3BZQ8102FQHB6
GCTGAGTAACGCGTGGGAACGTGCCCCAAAGTGAGGAATAACTGCCCGAAAGGGTAGCTAATACCGCATATTATCTTCGGATCAAAGGATTTATCCGCTTTGGGAGCGGCCCGCGTCGGATTAGGTAGTTGGTGAGGTAATGGCTCACCAAGCCGACGATCCGTAGCTGGTCTGAGAGGATGACCAGCCAGACTGGAACTGAGACACGGTCCAGACTCCTACGGGAGGCAGCAGTGAGGAATCTTCCACAATGGGCGAAAGCCTGATGGAGCAACGCCGCGTGCAGGACGAAGGCCTTCGGGTTGTAAACTGCTTTTATAAGTGAGGAATATGACGGTAACTTATGAATAAGGATCGGCTAACTA
>G35JFLI02IEMSU
GCTGAGTAACGCGTGGGAACGTGCCCCAAAGTGAGGAATAACTGCCCGAAAGGGTAGCTAATACCGCATATTATCTTCGGATCAAAGGATTTATCCGCTTTGGGAGCGGCCCGCGTCGGATTAGGTAGTTGGTGAGGTAATGGCTCACCAAGCCGACGATCCGTAGCTGGTCTGAGAGGATGACCAGCCAGACTGGAACTGAGACACGGTCCAGACTCCTACGGGAGGCAGCAGTGAGGAATCTTCCACAATGGGCGAAAGCCTGATGGAGCAACGCCGCGTGCAGGACGAAGGCCTTCGGGTTGTAAACTGCTTTTATAAGTGAGGAATATGACGGTAACTTATGAATAAGGATCGGCTAACTA
>G35JFLI02GJBOP
GCTGAGTAACGCGTGGGAACGTGCCCCAAAGTGAGGAATAACTGCCCGAAAGGGTAGCTAATACCGCATATTATCTTCGGATCAAAGGATTTATCCGCTTTGGGAGCGGCCCGCGTCGGATTAGGTAGTTGGTGAGGTAATGGCTCACCAAGCCGACGATCCGTAGCTGGTCTGAGAGGATGACCAGCCAGACTGGAACTGAGACACGGTCCAGACTCCTACGGGAGGCAGCAGTGAGGAATCTTCCACAATGGGCGAAAGCCTGATGGAGCAACGCCGCGTGCAGGACGAAGGCCTTCGGGTTGTAAACTGCTTTTATAAGTGAGGAATATGACGGTAACTTATGAATAAGGATCGGCTAACTA
>G35JFLI02G5OB8
GCTGAGTAACGCGTGGGAACGTGCCCCAAAGTGAGGAATAACTGCCCGAAAGGGTAGCTAATACCGCATATTATCTTCGGATCAAAGGATTTATCCGCTTTGGGAGCGGCCCGCGTCGGATTAGGTAGTTGGTGAGGTAATGGCTCACCAAGCCGACGATCCGTAGCTGGTCTGAGAGGATGACCAGCCAGACTGGAACTGAGACACGGTCCAGACTCCTACGGGAGGCAGCAGTGAGGAATCTTCCACAATGGGCGAAAGCCTGATGGAGCAACGCCGCGTGCAGGACGAAGGCCTTCGGGTTGTAAACTGCTTTTATAAGTGAGGAATATGACGGTAACTTATGAATAAGGATCGGCTAACTA
>G35JFLI02JI7T0
GCTGAGTAACGCGTGGGAACGTGCCCCAAAGTGAGGAATAACTGCCCGAAAGGGTAGCTAATACCGCATATTATCTTCGGATCAAAGGATTTATCCGCTTTGGGAGCGGCCCGCGTCGGATTAGGTAGTTGGTGAGGTAATGGCTCACCAAGCCGACGATCCGTAGCTGGTCTGAGAGGATGACCAGCCAGACTGGAACTGAGACACGGTCCAGACTCCTACGGGAGGCAGCAGTGAGGAATCTTCCACAATGGGCGAAAGCCTGATGGAGCAACGCCGCGTGCAGGACGAAGGCCTTCGGGTTGTAAACTGCTTTTATAAGTGAGGAATATGACGGTAACTTATGAATAAGGATCGGCTAACTA
>G35JFLI02IBJH4
GCTGAGTAACGCGTGGGAACGTGCCCCAAAGTGAGGAATAACTGCCCGAAAGGGTAGCTAATACCGCATATTATCTTCGGATCAAAGGATTTATCCGCTTTGGGAGCGGCCCGCGTCGGATTAGGTAGTTGGTGAGGTAATGGCTCACCAAGCCGACGATCCGTAGCTGGTCTGAGAGGATGACCAGCCAGACTGGAACTGAGACACGGTCCAGACTCCTACGGGAGGCAGCAGTGAGGAATCTTCCACAATGGGCGAAAGCCTGATGGAGCAACGCCGCGTGCAGGACGAAGGCCTTCGGGTTGTAAACTGCTTTTATAAGTGAGGAATATGACGGTAACTTATGAATAAGGATCGGCTAACTA
>G35JFLI02FUTPV
GCTGAGTAACGCGTGGGAACGTGCCCCAAAGTGAGGAATAACTGCCCGAAAGGGTAGCTAATACCGCATATTATCTTCGGATCAAAGGATTTATCCGCTTTGGGAGCGGCCCGCGTCGGATTAGGTAGTTGGTGAGGTAATGGCTCACCAAGCCGACGATCCGTAGCTGGTCTGAGAGGATGACCAGCCAGACTGGAACTGAGACACGGTCCAGACTCCTACGGGAGGCAGCAGTGAGGAATCTTCCACAATGGGCGAAAGCCTGATGGAGCAACGCCGCGTGCAGGACGAAGGCCTTCGGGTTGTAAACTGCTTTTATAAGTGAGGAATATGACGGTAACTTATGAATAAGGATCGGCTAACTA
>G35JFLI02IY055
GCTGAGTAACGCGTGGGAACGTGCCCCAAAGTGAGGAATAACTGCCCGAAAGGGTAGCTAATACCGCATATTATCTTCGGATCAAAGGATTTATCCGCTTTGGGAGCGGCCCGCGTCGGATTAGGTAGTTGGTGAGGTAATGGCTCACCAAGCCGACGATCCGTAGCTGGTCTGAGAGGATGACCAGCCAGACTGGAACTGAGACACGGTCCAGACTCCTACGGGAGGCAGCAGTGAGGAATCTTCCACAATGGGCGAAAGCCTGATGGAGCAACGCCGCGTGCAGGACGAAGGCCTTCGGGTTGTAAACTGCTTTTATAAGTGAGGAATATGACGGTAACTTATGAATAAGGATCGGCTAACTA
>GV2UCFN02G3TDC
GCTGAGTAACGCGTGGGAACGTGCCCCAAAGTGAGGAATAACTGCCCGAAAGGGTAGCTAATACCGCATATTATCTTCGGATCAAAGGATTTATCCGCTTTGGGAGCGGCTCGCGTCGGATTAGGTAGTTGGTGAGGTAATGGCTCACCAAGCCGACGATCCGTAGCTGGTCTGAGAGGATGACCAGCCAGACTGGAACTGAGACACGGTCCAGACTCCTACGGGAGGCAGCAGTGAGGAATCTTCCACAATGGGCGAAAGCCTGATGGAGCAACGCCGCGTGCAGGACGAAGGCCTTCGGGTTGTAAACTGCTTTTATAAGTGAGGAATATGACGGTAACTTATGAATAAGGATCGGCTAACTA
>GV2UCFN02JAZ53
GCTGAGTAACGCGTGGGAACGTGCCCCAAAGTGAGGAATAACTGCCCGAAAGGGTAGCTAATACCGCATATTATCTTCGGATCAAAGGATTTATCCGCTTTGGGAGCGGCTCGCGTCGGATTAGGTAGTTGGTGAGGTAATGGCTCACCAAGCCGACGATCCGTAGCTGGTCTGAGAGGATGACCAGCCAGACTGGAACTGAGACACGGTCCAGACTCCTACGGGAGGCAGCAGTGAGGAATCTTCCACAATGGGCGAAAGCCTGATGGAGCAACGCCGCGTGCAGGACGAAGGCCTTCGGGTTGTAAACTGCTTTTATAAGTGAGGAATATGACGGTAACTTATGAATAAGGATCGGCTAACTA
>GV2UCFN02JFNMG
GCTGAGTAACGCGTGGGAACGTGCCCCAAAGTGAGGAATAACTGCCCGAAAGGGTAGCTAATACCGCATATTATCTTCGGATCAAAGGATTTATCCGCTTTGGGAGCGGCTCGCGTCGGATTAGGTAGTTGGTGAGGTAATGGCTCACCAAGCCGACGATCCGTAGCTGGTCTGAGAGGATGACCAGCCAGACTGGAACTGAGACACGGTCCAGACTCCTACGGGAGGCAGCAGTGAGGAATCTTCCACAATGGGCGAAAGCCTGATGGAGCAACGCCGCGTGCAGGACGAAGGCCTTCGGGTTGTAAACTGCTTTTATAAGTGAGGAATATGACGGTAACTTATGAATAAGGATCGGCTAACTA
>GV2UCFN02G8OKE
GCTGAGTAACGCGTGGGAACGTGCCCCAAAGTGAGGAATAACTGCCCGAAAGGGTAGCTAATACCGCATATTATCTTCGGATCAAAGGATTTATCCGCTTTGGGAGCGGCTCGCGTCGGATTAGGTAGTTGGTGAGGTAATGGCTCACCAAGCCGACGATCCGTAGCTGGTCTGAGAGGATGACCAGCCAGACTGGAACTGAGACACGGTCCAGACTCCTACGGGAGGCAGCAGTGAGGAATCTTCCACAATGGGCGAAAGCCTGATGGAGCAACGCCGCGTGCAGGACGAAGGCCTTCGGGTTGTAAACTGCTTTTATAAGTGAGGAATATGACGGTAACTTATGAATAAGGATCGGCTAACTA
>GV2UCFN02FW46F
GCTGAGTAACGCGTGGGAACGTGCCCCAAAGTGAGGAATAACTGCCCGAAAGGGTAGCTAATACCGCATATTATCTTCGGATCAAAGGATTTATCCGCTTTGGGAGCGGCTCGCGTCGGATTAGGTAGTTGGTGAGGTAATGGCTCACCAAGCCGACGATCCGTAGCTGGTCTGAGAGGATGACCAGCCAGACTGGAACTGAGACACGGTCCAGACTCCTACGGGAGGCAGCAGTGAGGAATCTTCCACAATGGGCGAAAGCCTGATGGAGCAACGCCGCGTGCAGGACGAAGGCCTTCGGGTTGTAAACTGCTTTTATAAGTGAGGAATATGACGGTAACTTATGAATAAGGATCGGCTAACTA
>GV2UCFN02JJO18
GCTGAGTAACGCGTGGGAACGTGCCCCAAAGTGAGGAATAACTGCCCGAAAGGGTAGCTAATACCGCATATTATCTTCGGATCAAAGGATTTATCCGCTTTGGGAGCGGCTCGCGTCGGATTAGGTAGTTGGTGAGGTAATGGCTCACCAAGCCGACGATCCGTAGCTGGTCTGAGAGGATGACCAGCCAGACTGGAACTGAGACACGGTCCAGACTCCTACGGGAGGCAGCAGTGAGGAATCTTCCACAATGGGCGAAAGCCTGATGGAGCAACGCCGCGTGCAGGACGAAGGCCTTCGGGTTGTAAACTGCTTTTATAAGTGAGGAATATGACGGTAACTTATGAATAAGGATCGGCTAACTA
>GV2UCFN02G354R
GCTGAGTAACGCGTGGGAACGTGCCCCAAAGTGAGGAATAACTGCCCGAAAGGGTAGCTAATACCGCATATTATCTTCGGATCAAAGGATTTATCCGCTTTGGGAGCGGCTCGCGTCGGATTAGGTAGTTGGTGAGGTAATGGCTCACCAAGCCGACGATCCGTAGCTGGTCTGAGAGGATGACCAGCCAGACTGGAACTGAGACACGGTCCAGACTCCTACGGGAGGCAGCAGTGAGGAATCTTCCACAATGGGCGAAAGCCTGATGGAGCAACGCCGCGTGCAGGACGAAGGCCTTCGGGTTGTAAACTGCTTTTATAAGTGAGGAATATGACGGTAACTTATGAATAAGGATCGGCTAACTA
>GV2UCFN02GPSLU
GCTGAGTAACGCGTGGGAACGTGCCCCAAAGTGAGGAATAACTGCCCGAAAGGGTAGCTAATACCGCATATTATCTTCGGATCAAAGGATTTATCCGCTTTGGGAGCGGCTCGCGTCGGATTAGGTAGTTGGTGAGGTAATGGCTCACCAAGCCGACGATCCGTAGCTGGTCTGAGAGGATGACCAGCCAGACTGGAACTGAGACACGGTCCAGACTCCTACGGGAGGCAGCAGTGAGGAATCTTCCACAATGGGCGAAAGCCTGATGGAGCAACGCCGCGTGCAGGACGAAGGCCTTCGGGTTGTAAACTGCTTTTATAAGTGAGGAATATGACGGTAACTTATGAATAAGGATCGGCTAACTA
>GV2UCFN02HQBL5
GCTGAGTAACGCGTGGGAACGTGCCCCAAAGTGAGGAATAACTGCCCGAAAGGGTAGCTAATACCGCATATTATCTTCGGATCAAAGGATTTATCCGCTTTGGGAGCGGCTCGCGTCGGATTAGGTAGTTGGTGAGGTAATGGCTCACCAAGCCGACGATCCGTAGCTGGTCTGAGAGGATGACCAGCCAGACTGGAACTGAGACACGGTCCAGACTCCTACGGGAGGCAGCAGTGAGGAATCTTCCACAATGGGCGAAAGCCTGATGGAGCAACGCCGCGTGCAGGACGAAGGCCTTCGGGTTGTAAACTGCTTTTATAAGTGAGGAATATGACGGTAACTTATGAATAAGGATCGGCTAACTA
>GV2UCFN02HN4PY
GCTGAGTAACGCGTGGGAACGTGCCCCAAAGTGAGGAATAACTGCCCGAAAGGGTAGCTAATACCGCATATTATCTTCGGATCAAAGGATTTATCCGCTTTGGGAGCGGCTCGCGTCGGATTAGGTAGTTGGTGAGGTAATGGCTCACCAAGCCGACGATCCGTAGCTGGTCTGAGAGGATGACCAGCCAGACTGGAACTGAGACACGGTCCAGACTCCTACGGGAGGCAGCAGTGAGGAATCTTCCACAATGGGCGAAAGCCTGATGGAGCAACGCCGCGTGCAGGACGAAGGCCTTCGGGTTGTAAACTGCTTTTATAAGTGAGGAATATGACGGTAACTTATGAATAAGGATCGGCTAACTA
>GV2UCFN02I18TS
GCTGAGTAACGCGTGGGAACGTGCCCCAAAGTGAGGAATAACTGCCCGAAAGGGTAGCTAATACCGCATATTATCTTCGGATCAAAGGATTTATCCGCTTTGGGAGCGGCTCGCGTCGGATTAGGTAGTTGGTGAGGTAATGGCTCACCAAGCCGACGATCCGTAGCTGGTCTGAGAGGATGACCAGCCAGACTGGAACTGAGACACGGTCCAGACTCCTACGGGAGGCAGCAGTGAGGAATCTTCCACAATGGGCGAAAGCCTGATGGAGCAACGCCGCGTGCAGGACGAAGGCCTTCGGGTTGTAAACTGCTTTTATAAGTGAGGAATATGACGGTAACTTATGAATAAGGATCGGCTAACTA
>GV2UCFN02GMINN
GCTGAGTAACGCGTGGGAACGTGCCCCAAAGTGAGGAATAACTGCCCGAAAGGGTAGCTAATACCGCATATTATCTTCGGATCAAAGGATTTATCCGCTTTGGGAGCGGCTCGCGTCGGATTAGGTAGTTGGTGAGGTAATGGCTCACCAAGCCGACGATCCGTAGCTGGTCTGAGAGGATGACCAGCCAGACTGGAACTGAGACACGGTCCAGACTCCTACGGGAGGCAGCAGTGAGGAATCTTCCACAATGGGCGAAAGCCTGATGGAGCAACGCCGCGTGCAGGACGAAGGCCTTCGGGTTGTAAACTGCTTTTATAAGTGAGGAATATGACGGTAACTTATGAATAAGGATCGGCTAACTA
>GV2UCFN02I91SN
GCTGAGTAACGCGTGGGAACGTGCCCCAAAGTGAGGAATAACTGCCCGAAAGGGTAGCTAATACCGCATATTATCTTCGGATCAAAGGATTTATCCGCTTTGGGAGCGGCTCGCGTCGGATTAGGTAGTTGGTGAGGTAATGGCTCACCAAGCCGACGATCCGTAGCTGGTCTGAGAGGATGACCAGCCAGACTGGAACTGAGACACGGTCCAGACTCCTACGGGAGGCAGCAGTGAGGAATCTTCCACAATGGGCGAAAGCCTGATGGAGCAACGCCGCGTGCAGGACGAAGGCCTTCGGGTTGTAAACTGCTTTTATAAGTGAGGAATATGACGGTAACTTATGAATAAGGATCGGCTAACTA
>GV2UCFN02IXAMP
GCTGAGTAACGCGTGGGAACGTGCCCCAAAGTGAGGAATAACTGCCCGAAAGGGTAGCTAATACCGCATATTATCTTCGGATCAAAGGATTTATCCGCTTTGGGAGCGGCTCGCGTCGGATTAGGTAGTTGGTGAGGTAATGGCTCACCAAGCCGACGATCCGTAGCTGGTCTGAGAGGATGACCAGCCAGACTGGAACTGAGACACGGTCCAGACTCCTACGGGAGGCAGCAGTGAGGAATCTTCCACAATGGGCGAAAGCCTGATGGAGCAACGCCGCGTGCAGGACGAAGGCCTTCGGGTTGTAAACTGCTTTTATAAGTGAGGAATATGACGGTAACTTATGAATAAGGATCGGCTAACTA
>GV2UCFN02H2OPU
GCTGAGTAACGCGTGGGAACGTGCCCCAAAGTGAGGAATAACTGCCCGAAAGGGTAGCTAATACCGCATATTATCTTCGGATCAAAGGATTTATCCGCTTTGGGAGCGGCTCGCGTCGGATTAGGTAGTTGGTGAGGTAATGGCTCACCAAGCCGACGATCCGTAGCTGGTCTGAGAGGATGACCAGCCAGACTGGAACTGAGACACGGTCCAGACTCCTACGGGAGGCAGCAGTGAGGAATCTTCCACAATGGGCGAAAGCCTGATGGAGCAACGCCGCGTGCAGGACGAAGGCCTTCGGGTTGTAAACTGCTTTTATAAGTGAGGAATATGACGGTAACTTATGAATAAGGATCGGCTAACTA
>GV2UCFN02JVDQO
GCTGAGTAACGCGTGGGAACGTGCCCCAAAGTGAGGAATAACTGCCCGAAAGGGTAGCTAATACCGCATATTATCTTCGGATCAAAGGATTTATCCGCTTTGGGAGCGGCTCGCGTCGGATTAGGTAGTTGGTGAGGTAATGGCTCACCAAGCCGACGATCCGTAGCTGGTCTGAGAGGATGACCAGCCAGACTGGAACTGAGACACGGTCCAGACTCCTACGGGAGGCAGCAGTGAGGAATCTTCCACAATGGGCGAAAGCCTGATGGAGCAACGCCGCGTGCAGGACGAAGGCCTTCGGGTTGTAAACTGCTTTTATAAGTGAGGAATATGACGGTAACTTATGAATAAGGATCGGCTAACTA
>GV2UCFN02IFS55
GCTGAGTAACGCGTGGGAACGTGCCCCAAAGTGAGGAATAACTGCCCGAAAGGGTAGCTAATACCGCATATTATCTTCGGATCAAAGGATTTATCCGCTTTGGGAGCGGCTCGCGTCGGATTAGGTAGTTGGTGAGGTAATGGCTCACCAAGCCGACGATCCGTAGCTGGTCTGAGAGGATGACCAGCCAGACTGGAACTGAGACACGGTCCAGACTCCTACGGGAGGCAGCAGTGAGGAATCTTCCACAATGGGCGAAAGCCTGATGGAGCAACGCCGCGTGCAGGACGAAGGCCTTCGGGTTGTAAACTGCTTTTATAAGTGAGGAATATGACGGTAACTTATGAATAAGGATCGGCTAACTA
>GV2UCFN02HB8TE
GCTGAGTAACGCGTGGGAACGTGCCCCAAAGTGAGGAATAACTGCCCGAAAGGGTAGCTAATACCGCATATTATCTTCGGATCAAAGGATTTATCCGCTTTGGGAGCGGCTCGCGTCGGATTAGGTAGTTGGTGAGGTAATGGCTCACCAAGCCGACGATCCGTAGCTGGTCTGAGAGGATGACCAGCCAGACTGGAACTGAGACACGGTCCAGACTCCTACGGGAGGCAGCAGTGAGGAATCTTCCACAATGGGCGAAAGCCTGATGGAGCAACGCCGCGTGCAGGACGAAGGCCTTCGGGTTGTAAACTGCTTTTATAAGTGAGGAATATGACGGTAACTTATGAATAAGGATCGGCTAACTA
>GV2UCFN02I85NN
GCTGAGTAACGCGTGGGAACGTGCCCCAAAGTGAGGAATAACTGCCCGAAAGGGTAGCTAATACCGCATATTATCTTCGGATCAAAGGATTTATCCGCTTTGGGAGCGGCTCGCGTCGGATTAGGTAGTTGGTGAGGTAATGGCTCACCAAGCCGACGATCCGTAGCTGGTCTGAGAGGATGACCAGCCAGACTGGAACTGAGACACGGTCCAGACTCCTACGGGAGGCAGCAGTGAGGAATCTTCCACAATGGGCGAAAGCCTGATGGAGCAACGCCGCGTGCAGGACGAAGGCCTTCGGGTTGTAAACTGCTTTTATAAGTGAGGAATATGACGGTAACTTATGAATAAGGATCGGCTAACTA
>GV2UCFN02ILGHQ
GCTGAGTAACGCGTGGGAACGTGCCCCAAAGTGAGGAATAACTGCCCGAAAGGGTAGCTAATACCGCATATTATCTTCGGATCAAAGGATTTATCCGCTTTGGGAGCGGCTCGCGTCGGATTAGGTAGTTGGTGAGGTAATGGCTCACCAAGCCGACGATCCGTAGCTGGTCTGAGAGGATGACCAGCCAGACTGGAACTGAGACACGGTCCAGACTCCTACGGGAGGCAGCAGTGAGGAATCTTCCACAATGGGCGAAAGCCTGATGGAGCAACGCCGCGTGCAGGACGAAGGCCTTCGGGTTGTAAACTGCTTTTATAAGTGAGGAATATGACGGTAACTTATGAATAAGGATCGGCTAACTA
>GV2UCFN02H6NE0
GCTGAGTAACGCGTGGGAACGTGCCCCAAAGTGAGGAATAACTGCCCGAAAGGGTAGCTAATACCGCATATTATCTTCGGATCAAAGGATTTATCCGCTTTGGGAGCGGCTCGCGTCGGATTAGGTAGTTGGTGAGGTAATGGCTCACCAAGCCGACGATCCGTAGCTGGTCTGAGAGGATGACCAGCCAGACTGGAACTGAGACACGGTCCAGACTCCTACGGGAGGCAGCAGTGAGGAATCTTCCACAATGGGCGAAAGCCTGATGGAGCAACGCCGCGTGCAGGACGAAGGCCTTCGGGTTGTAAACTGCTTTTATAAGTGAGGAATATGACGGTAACTTATGAATAAGGATCGGCTAACTA
>GV2UCFN02FX6XF
GCTGAGTAACGCGTGGGAACGTGCCCCAAAGTGAGGAATAACTGCCCGAAAGGGTAGCTAATACCGCATATTATCTTCGGATCAAAGGATTTATCCGCTTTGGGAGCGGCTCGCGTCGGATTAGGTAGTTGGTGAGGTAATGGCTCACCAAGCCGACGATCCGTAGCTGGTCTGAGAGGATGACCAGCCAGACTGGAACTGAGACACGGTCCAGACTCCTACGGGAGGCAGCAGTGAGGAATCTTCCACAATGGGCGAAAGCCTGATGGAGCAACGCCGCGTGCAGGACGAAGGCCTTCGGGTTGTAAACTGCTTTTATAAGTGAGGAATATGACGGTAACTTATGAATAAGGATCGGCTAACTA
>GV2UCFN02JC5T7
GCTGAGTAACGCGTGGGAACGTGCCCCAAAGTGAGGAATAACTGCCCGAAAGGGTAGCTAATACCGCATATTATCTTCGGATCAAAGGATTTATCCGCTTTGGGAGCGGCTCGCGTCGGATTAGGTAGTTGGTGAGGTAATGGCTCACCAAGCCGACGATCCGTAGCTGGTCTGAGAGGATGACCAGCCAGACTGGAACTGAGACACGGTCCAGACTCCTACGGGAGGCAGCAGTGAGGAATCTTCCACAATGGGCGAAAGCCTGATGGAGCAACGCCGCGTGCAGGACGAAGGCCTTCGGGTTGTAAACTGCTTTTATAAGTGAGGAATATGACGGTAACTTATGAATAAGGATCGGCTAACTA
>GV2UCFN02FZEY9
GCTGAGTAACGCGTGGGAACGTGCCCCAAAGTGAGGAATAACTGCCCGAAAGGGTAGCTAATACCGCATATTATCTTCGGATCAAAGGATTTATCCGCTTTGGGAGCGGCTCGCGTCGGATTAGGTAGTTGGTGAGGTAATGGCTCACCAAGCCGACGATCCGTAGCTGGTCTGAGAGGATGACCAGCCAGACTGGAACTGAGACACGGTCCAGACTCCTACGGGAGGCAGCAGTGAGGAATCTTCCACAATGGGCGAAAGCCTGATGGAGCAACGCCGCGTGCAGGACGAAGGCCTTCGGGTTGTAAACTGCTTTTATAAGTGAGGAATATGACGGTAACTTATGAATAAGGATCGGCTAACTA
>GV2UCFN02J40F8
GCTGAGTAACGCGTGGGAACGTGCCCCAAAGTGAGGAATAACTGCCCGAAAGGGTAGCTAATACCGCATATTATCTTCGGATCAAAGGATTTATCCGCTTTGGGAGCGGCTCGCGTCGGATTAGGTAGTTGGTGAGGTAATGGCTCACCAAGCCGACGATCCGTAGCTGGTCTGAGAGGATGACCAGCCAGACTGGAACTGAGACACGGTCCAGACTCCTACGGGAGGCAGCAGTGAGGAATCTTCCACAATGGGCGAAAGCCTGATGGAGCAACGCCGCGTGCAGGACGAAGGCCTTCGGGTTGTAAACTGCTTTTATAAGTGAGGAATATGACGGTAACTTATGAATAAGGATCGGCTAACTA
>GV2UCFN02HO0AO
GCTGAGTAACGCGTGGGAACGTGCCCCAAAGTGAGGAATAACTGCCCGAAAGGGTAGCTAATACCGCATATTATCTTCGGATCAAAGGATTTATCCGCTTTGGGAGCGGCTCGCGTCGGATTAGGTAGTTGGTGAGGTAATGGCTCACCAAGCCGACGATCCGTAGCTGGTCTGAGAGGATGACCAGCCAGACTGGAACTGAGACACGGTCCAGACTCCTACGGGAGGCAGCAGTGAGGAATCTTCCACAATGGGCGAAAGCCTGATGGAGCAACGCCGCGTGCAGGACGAAGGCCTTCGGGTTGTAAACTGCTTTTATAAGTGAGGAATATGACGGTAACTTATGAATAAGGATCGGCTAACTA
>GV2UCFN02J28BZ
GCTGAGTAACGCGTGGGAACGTGCCCCAAAGTGAGGAATAACTGCCCGAAAGGGTAGCTAATACCGCATATTATCTTCGGATCAAAGGATTTATCCGCTTTGGGAGCGGCTCGCGTCGGATTAGGTAGTTGGTGAGGTAATGGCTCACCAAGCCGACGATCCGTAGCTGGTCTGAGAGGATGACCAGCCAGACTGGAACTGAGACACGGTCCAGACTCCTACGGGAGGCAGCAGTGAGGAATCTTCCACAATGGGCGAAAGCCTGATGGAGCAACGCCGCGTGCAGGACGAAGGCCTTCGGGTTGTAAACTGCTTTTATAAGTGAGGAATATGACGGTAACTTATGAATAAGGATCGGCTAACTA
>GV2UCFN02GVZOT
GCTGAGTAACGCGTGGGAACGTGCCCCAAAGTGAGGAATAACTGCCCGAAAGGGTAGCTAATACCGCATATTATCTTCGGATCAAAGGATTTATCCGCTTTGGGAGCGGCTCGCGTCGGATTAGGTAGTTGGTGAGGTAATGGCTCACCAAGCCGACGATCCGTAGCTGGTCTGAGAGGATGACCAGCCAGACTGGAACTGAGACACGGTCCAGACTCCTACGGGAGGCAGCAGTGAGGAATCTTCCACAATGGGCGAAAGCCTGATGGAGCAACGCCGCGTGCAGGACGAAGGCCTTCGGGTTGTAAACTGCTTTTATAAGTGAGGAATATGACGGTAACTTATGAATAAGGATCGGCTAACTA
>GV2UCFN02H956T
GCTGAGTAACGCGTGGGAACGTGCCCCAAAGTGAGGAATAACTGCCCGAAAGGGTAGCTAATACCGCATATTATCTTCGGATCAAAGGATTTATCCGCTTTGGGAGCGGCTCGCGTCGGATTAGGTAGTTGGTGAGGTAATGGCTCACCAAGCCGACGATCCGTAGCTGGTCTGAGAGGATGACCAGCCAGACTGGAACTGAGACACGGTCCAGACTCCTACGGGAGGCAGCAGTGAGGAATCTTCCACAATGGGCGAAAGCCTGATGGAGCAACGCCGCGTGCAGGACGAAGGCCTTCGGGTTGTAAACTGCTTTTATAAGTGAGGAATATGACGGTAACTTATGAATAAGGATCGGCTAACTA
>GV2UCFN02FYD18
GCTGAGTAACGCGTGGGAACGTGCCCCAAAGTGAGGAATAACTGCCCGAAAGGGTAGCTAATACCGCATATTATCTTCGGATCAAAGGATTTATCCGCTTTGGGAGCGGCTCGCGTCGGATTAGGTAGTTGGTGAGGTAATGGCTCACCAAGCCGACGATCCGTAGCTGGTCTGAGAGGATGACCAGCCAGACTGGAACTGAGACACGGTCCAGACTCCTACGGGAGGCAGCAGTGAGGAATCTTCCACAATGGGCGAAAGCCTGATGGAGCAACGCCGCGTGCAGGACGAAGGCCTTCGGGTTGTAAACTGCTTTTATAAGTGAGGAATATGACGGTAACTTATGAATAAGGATCGGCTAACTA
>GV2UCFN02JV7KG
GCTGAGTAACGCGTGGGAACGTGCCCCAAAGTGAGGAATAACTGCCCGAAAGGGTAGCTAATACCGCATATTATCTTCGGATCAAAGGATTTATCCGCTTTGGGAGCGGCTCGCGTCGGATTAGGTAGTTGGTGAGGTAATGGCTCACCAAGCCGACGATCCGTAGCTGGTCTGAGAGGATGACCAGCCAGACTGGAACTGAGACACGGTCCAGACTCCTACGGGAGGCAGCAGTGAGGAATCTTCCACAATGGGCGAAAGCCTGATGGAGCAACGCCGCGTGCAGGACGAAGGCCTTCGGGTTGTAAACTGCTTTTATAAGTGAGGAATATGACGGTAACTTATGAATAAGGATCGGCTAACTA
>GV2UCFN02GC1TB
GCTGAGTAACGCGTGGGAACGTGCCCCAAAGTGAGGAATAACTGCCCGAAAGGGTAGCTAATACCGCATATTATCTTCGGATCAAAGGATTTATCCGCTTTGGGAGCGGCTCGCGTCGGATTAGGTAGTTGGTGAGGTAATGGCTCACCAAGCCGACGATCCGTAGCTGGTCTGAGAGGATGACCAGCCAGACTGGAACTGAGACACGGTCCAGACTCCTACGGGAGGCAGCAGTGAGGAATCTTCCACAATGGGCGAAAGCCTGATGGAGCAACGCCGCGTGCAGGACGAAGGCCTTCGGGTTGTAAACTGCTTTTATAAGTGAGGAATATGACGGTAACTTATGAATAAGGATCGGCTAACTA
