# Supplementary material for: Investigation of the Effect of Type 2 Diabetes Mellitus on Subgingival Plaque Microbiota by High-Throughput 16S rDNA Pyrosequencing
Source: PLoS One. 2013 Apr 22;8(4):e61516. doi: 10.1371/journal.pone.0061516 (PMC3632544; doi:10.1371/journal.pone.0061516)
Supplement: File S1 — FASTA-format sequences for all the OTUs. Sequences for each OTU are provided in a FASTA-format file. (ZIP) [file pone.0061516.s004.zip › OTU.allseq/Otu0082.fasta]

>GV2UCFN02FSHGB
GGTGAGTAGCGCGTAAAGAACTTGCCCTGCAGACAGGGATAACAGACGGAAACGACTGACAACACCTGATACGGTTGCCGGCACGCATGTGCCAGGCAATGAAAAGCGATGCTGCAGGAGAGCTTTGCGTCCTATTAGCTTGTTGGTGAGGTAACGGCTCACCAAGGCGACGATAGGTAGCCGGCCTGAGAGGGTGAACGGCCACAAGGGGACTGAGATACGGCCCTTACTCCTACGGGAGGCAGCAGTGGGGAATATTGGACAATGGGGGCAACCCTGATCCAGCAATTCTGTGTGCACGAGGAAGGTTTTCGGATTGTAAAGTGCTTTCAGCAGGGAAGAAGGAAGTGACGGTACCTGCAGAAGAAGCGACGGCTAAATA
>GV2UCFN02FH6ZM
GGTGAGTAGCGCGTAAAGAACTTGCCCTGCAGACAGGGATAACAGACGGAAACGACTGACAACACCTGATACGATTGCCGGCACACATGTGCCAGGCAATGAAAAGTGATGCTGCAGGAGAGCTTTGCGTCCTATTAGCTTGTTGGTGAGGTAACGGCTCACCAAGGCGACGATAGGTAGCCGGCCTGAGAGGGTGAACGGCCACAAGGGGACTGAGATACGGCCCTTACTCCTACGGGAGGCAGCAGTGGGGAATATTGGACAATGGGGGCAACCCTGATCCAGCAATTCTGTGTGCACGAAGAAGGCTTTCGGGCTGTAAAGTGCTTTCAGCAGGGAAGAAGCAAGTGACGGTACCTGCAGAAGAAGCGACGGCTAATTC
>GV2UCFN02ITZ3E
GGTGAGTAGCGCGTAAAGAACTTGCCCTGCAGACAGGGATAACAGACGGAAACGACTGACAACACCTGATACGATTGCCGGCACACATGTGCCAGGCAATGAAAAGTGATGCTGCAGGAGAGCTTTGCGTCCTATTAGCTTGTTGGTGAGGTAACGGCTCACCAAGGCGACGATAGGTAGCCGGCCTGAGAGGGTGAACGGCCACAAGGGGACTGAGATACGGCCCTTACTCCTACGGGAGGCAGCAGTGGGGAATATTGGACAATGGGGGCAACCCTGATCCAGCAATTCTGTGTGCACGAAGAAGGCTTTCGGGCTGTAAAGTGCTTTCAGCAGGGAAGAAGCAAGTGACGGTACCTGCAGAAGAAGCGACGGCTAATTC
>GV2UCFN02IMSU5
GGTGAGTAGCGCGTAAAGAACTTGCCCTGCAGACAGGGATAACAGACGGAAACGACTGACAACACCTGATACGGTTGCCGGCACGCATGTGCCAGGCAATGAAAAGCGATGCTGCAGGAGAGCTTTGCGTCCTATTAGCTTGTTGGTGAGGTAACGGCTCACCAAGGCGACGATAGGTAGCCGGCCTGAGAGGGTGAACGGCCACAAGGGGACTGAGATACGGCCCTTACTCCTACGGGAGGCAGCAGTGGGGAATATTGGACAATGGGGGCAACCCTGATCCAGCAATTCTGTGTGCACGAAGAAGGTTTTCGGATTGTAAAGTGCTTTCAGCAGGGAAGAAGAAAGTGACGGTACCTGCAGAAGAAGCGACGGCTAAATA
>GV2UCFN02HU80R
GGTGAGTAGCGCGTAAAGAACTTGCCCTGCAGACAGGGATAACAGACGGAAACGACTGACAACACCTGATATGGTTGCCGGCACGCATGTGCCAGGCAATGAAAAGTGATGCTGCAGGAGAGCTTTGCGTCCTATTAGCTTGTTGGTGAGGTAACGGCTCACCAAGGCGACGATAGGTAGCCGGCCTGAGAGGGTGAACGGCCACAAGGGGACTGAGATACGGCCCTTACTCCTACGGGAGGCAGCAGTGGGGAATATTGGACAATGGGGGGCAACCCTGATCCAGCAATTCTGTGTGCACGAAGAAGGCTTTCGGGCTGTAAAGTGCTTTCAGCAGGGAAGAAGCAAGTGACGGTACCTGCAGAAGAAGCGACGGCTAAATA
>GV2UCFN02GM7IA
GGTGAGTAGCGCGTAAGAACTTGCCCTGCAGACAGGGATAACAGACGGAAACGACTGACAACACCTGATACGGTTGCCGGCACGCATGTGCCAGGCAATGAAAAGCGATGCTGCAGGAGAGCTTTGCGTCCTATTAGCTTGTTGGTGAGGTAACGGCTCACCAAGGCGACGATAGGTAGCCGGCCTGAGAGGGTGAACGGCCACAAGGGGACTGAGATACGGCCCTTACTCCTACGGGAGGCAGCAGTGGGGAATATTGGACAATGGGGGCAACCCTGATCCAGCAATTCTGTGTGCACGAAGAAGGCTTTCGGGCTGTAAAGTGCTTTCAGCAGGGAAGAAGCAAGTGACGGTACCTGCAGAAGAAGCGACGGCTAAATA
>GV2UCFN02H8EA1
GGTGAGTAGCGCGTAAGAACTTGCCCTGCAGACAGGGATAACAGACGGAAACGACTGACAACACCTGATACGGTTGCCGGCACGCATGTGCCAGGCAATGAAAAGCGATGCTGCAGGAGAGCTTTGCGTCCTATTAGCTTGTTGGTGAGGTAACGGCTCACCAAGGCGACGATAGGTAGCCGGCCTGAGAGGGTGAACGGCCACAAGGGGACTGAGATACGGCCCTTACTCCTACGGGAGGCAGCAGTGGGGAATATTGGACAATGGGGGCAACCCTGATCCAGCAATTCTGTGTGCACGAAGAAGGCTTTCGGGCTGTAAAGTGCTTTCAGCAGGGAAGAAGCAAGTGACGGTACCTGCAGAAGAAGCGACGGCTAAATA
>GV2UCFN02G3VTB
GGTGAGTAGCGCGTAAGAACTTGCCCTGCAGACAGGGATAACAGACGGAAACGACTGACAACACCTGATACGGTTGCCGGCACGCATGTGCCAGGCAATGAAAAGCGATGCTGCAGGAGAGCTTTGCGTCCTATTAGCTTGTTGGTGAGGTAACGGCTCACCAAGGCGACGATAGGTAGCCGGCCTGAGAGGGTGAACGGCCACAAGGGGACTGAGATACGGCCCTTACTCCTACGGGAGGCAGCAGTGGGGAATATTGGACAATGGGGGCAACCCTGATCCAGCAATTCTGTGTGCACGAAGAAGGCTTTCGGGCTGTAAAGTGCTTTCAGCAGGGAAGAAGCAAGTGACGGTACCTGCAGAAGAAGCGACGGCTAAATA
>GV2UCFN02G7TBQ
GGTGAGTAGCGCGTAAGAACTTGCCCTGCAGACAGGGATAACAGACGGAAACGACTGACAACACCTGATACGGTTGCCGGCACGCATGTGCCAGGCAATGAAAAGCGATGCTGCAGGAGAGCTTTGCGTCCTATTAGCTTGTTGGTGAGGTAACGGCTCACCAAGGCGACGATAGGTAGCCGGCCTGAGAGGGTGAACGGCCACAAGGGGACTGAGATACGGCCCTTACTCCTACGGGAGGCAGCAGTGGGGAATATTGGACAATGGGGGCAACCCTGATCCAGCAATTCTGTGTGCACGAAGAAGGCTTTCGGGCTGTAAAGTGCTTTCAGCAGGGAAGAAGCAAGTGACGGTACCTGCAGAAGAAGCGACGGCTAAATA
>GV2UCFN02J2IL3
GGTGAGTAGCGCGTAAAGAACTTGCCCTGCAGACAGGGATAACAGACGGAAACGACTGACAACACCTGATACGGTTGCCGGCACGCATGTGCCAGGCAATGAAAAGCGATGCTGCAGGAGAGCTTTGCGTCCTATTAGCTTGTTGGTGAGGTAACGGCTCACCAAGGCGACGATAGGTAGCCGGCCTGAGAGGGTGAACGGCCACAAGGGGACTGAGATACGGCCCTTACTCCTACGGGAGGCAGCAGTGGGGAATATTGGACAATGGGGGCAACCCTGATCCAGCAATTCTGTGTGCACGAAGAAGGCTTTCGGGCTGTAAAGTGCTTTCAGCAGGGAAGAAGCAAGTGACGGTACCTGCAGAAGAAGCGACGGCTAAATA
>GV2UCFN02JYNS7
GGTGAGTAGCGCGTAAAGAACTTGCCCTGCAGACAGGGATAACAGACGGAAACGACTGACAACACCTGATACGGTTGCCGGCACGCATGTGCCAGGCAATGAAAAGCGATGCTGCAGGAGAGCTTTGCGTCCTATTAGCTTGTTGGTGAGGTAACGGCTCACCAAGGCGACGATAGGTAGCCGGCCTGAGAGGGTGAACGGCCACAAGGGGACTGAGATACGGCCCTTACTCCTACGGGAGGCAGCAGTGGGGAATATTGGACAATGGGGGCAACCCTGATCCAGCAATTCTGTGTGCACGAAGAAGGCTTTCGGGCTGTAAAGTGCTTTCAGCAGGGAAGAAGCAAGTGACGGTACCTGCAGAAGAAGCGACGGCTAAATA
>GV2UCFN02JLZJW
GGTGAGTAGCGCGTAAAGAACTTGCCCTGCAGACAGGGATAACAGACGGAAACGACTGACAACACCTGATACGGTTGCCGGCACGCATGTGCCAGGCAATGAAAAGCGATGCTGCAGGAGAGCTTTGCGTCCTATTAGCTTGTTGGTGAGGTAACGGCTCACCAAGGCGACGATAGGTAGCCGGCCTGAGAGGGTGAACGGCCACAAGGGGACTGAGATACGGCCCTTACTCCTACGGGAGGCAGCAGTGGGGAATATTGGACAATGGGGGCAACCCTGATCCAGCAATTCTGTGTGCACGAAGAAGGCTTTCGGGCTGTAAAGTGCTTTCAGCAGGGAAGAAGCAAGTGACGGTACCTGCAGAAGAAGCGACGGCTAAATA
>GV2UCFN02HURC5
GGTGAGTAGCGCGTAAAGAACTTGCCCTGCAGACAGGGATAACAGACGGAAACGACTGACAACACCTGATACGGTTGCCGGCACGCATGTGCCAGGCAATGAAAAGCGATGCTGCAGGAGAGCTTTGCGTCCTATTAGCTTGTTGGTGAGGTAACGGCTCACCAAGGCGACGATAGGTAGCCGGCCTGAGAGGGTGAACGGCCACAAGGGGACTGAGATACGGCCCTTACTCCTACGGGAGGCAGCAGTGGGGAATATTGGACAATGGGGGCAACCCTGATCCAGCAATTCTGTGTGCACGAAGAAGGCTTTCGGGCTGTAAAGTGCTTTCAGCAGGGAAGAAGCAAGTGACGGTACCTGCAGAAGAAGCGACGGCTAAATA
>GV2UCFN02FSCKH
GGTGAGTAGCGCGTAAAGAACTTGCCCTGCAGACAGGGATAACAGACGGAAACGACTGACAACACCTGATACGGTTGCCGGCACGCATGTGCCAGGCAATGAAAAGCGATGCTGCAGGAGAGCTTTGCGTCCTATTAGCTTGTTGGTGAGGTAACGGCTCACCAAGGCGACGATAGGTAGCCGGCCTGAGAGGGTGAACGGCCACAAGGGGACTGAGATACGGCCCTTACTCCTACGGGAGGCAGCAGTGGGGAATATTGGACAATGGGGGCAACCCTGATCCAGCAATTCTGTGTGCACGAAGAAGGCTTTCGGGCTGTAAAGTGCTTTCAGCAGGGAAGAAGCAAGTGACGGTACCTGCAGAAGAAGCGACGGCTAAATA
>GV2UCFN02JOPA9
GGTGAGTAGCGCGTAAAGAACTTGCCCTGCAGACAGGGATAACAGACGGAAACGACTGACAACACCTGATACGGTTGCCGGCACGCATGTGCCAGGCAATGAAAAGCGATGCTGCAGGAGAGCTTTGCGTCCTATTAGCTTGTTGGTGAGGTAACGGCTCACCAAGGCGACGATAGGTAGCCGGCCTGAGAGGGTGAACGGCCACAAGGGGACTGAGATACGGCCCTTACTCCTACGGGAGGCAGCAGTGGGGAATATTGGACAATGGGGGCAACCCTGATCCAGCAATTCTGTGTGCACGAAGAAGGCTTTCGGGCTGTAAAGTGCTTTCAGCAGGGAAGAAGCAAGTGACGGTACCTGCAGAAGAAGCGACGGCTAAATA
>GV2UCFN02JBYUD
GGTGAGTAGCGCGTAAAGAACTTGCCCTGCAGACAGGGATAACAGACGGAAACGACTGACAACACCTGATACGGTTGCCGGCACGCATGTGCCAGGCAATGAAAAGCGATGCTGCAGGAGAGCTTTGCGTCCTATTAGCTTGTTGGTGAGGTAACGGCTCACCAAGGCGACGATAGGTAGCCGGCCTGAGAGGGTGAACGGCCACAAGGGGACTGAGATACGGCCCTTACTCCTACGGGAGGCAGCAGTGGGGAATATTGGACAATGGGGGCAACCCTGATCCAGCAATTCTGTGTGCACGAAGAAGGCTTTCGGGCTGTAAAGTGCTTTCAGCAGGGAAGAAGCAAGTGACGGTACCTGCAGAAGAAGCGACGGCTAAATA
>GV2UCFN02G15DB
GGTGAGTAGCGCGTAAAGAACTTGCCCTGCAGACAGGGATAACAGACGGAAACGACTGACAACACCTGATACGGTTGCCGGCACGCATGTGCCAGGCAATGAAAAGCGATGCTGCAGGAGAGCTTTGCGTCCTATTAGCTTGTTGGTGAGGTAACGGCTCACCAAGGCGACGATAGGTAGCCGGCCTGAGAGGGTGAACGGCCACAAGGGGACTGAGATACGGCCCTTACTCCTACGGGAGGCAGCAGTGGGGAATATTGGACAATGGGGGCAACCCTGATCCAGCAATTCTGTGTGCACGAAGAAGGCTTTCGGGCTGTAAAGTGCTTTCAGCAGGGAAGAAGCAAGTGACGGTACCTGCAGAAGAAGCGACGGCTAAATA
>GV2UCFN02H77ZA
GGTGAGTAGCGCGTAAAGAACTTGCCCTGCAGACAGGGATAACAGACGGAAACGACTGACAACACCTGATACGGTTGCCGGCACGCATGTGCCAGGCAATGAAAAGCGATGCTGCAGGAGAGCTTTGCGTCCTATTAGCTTGTTGGTGAGGTAACGGCTCACCAAGGCGACGATAGGTAGCCGGCCTGAGAGGGTGAACGGCCACAAGGGGACTGAGATACGGCCCTTACTCCTACGGGAGGCAGCAGTGGGGAATATTGGACAATGGGGGCAACCCTGATCCAGCAATTCTGTGTGCACGAAGAAGGCTTTCGGGCTGTAAAGTGCTTTCAGCAGGGAAGAAGCAAGTGACGGTACCTGCAGAAGAAGCGACGGCTAAATA
>GV2UCFN02F3R1S
GGTGAGTAGCGCGTAAAGAACTTGCCCTGCAGACAGGGATAACAGACGGAAACGACTGACAACACCTGATACGGTTGCCGGCACGCATGTGCCAGGCAATGAAAAGCGATGCTGCAGGAGAGCTTTGCGTCCTATTAGCTTGTTGGTGAGGTAACGGCTCACCAAGGCGACGATAGGTAGCCGGCCTGAGAGGGTGAACGGCCACAAGGGGACTGAGATACGGCCCTTACTCCTACGGGAGGCAGCAGTGGGGAATATTGGACAATGGGGGCAACCCTGATCCAGCAATTCTGTGTGCACGAAGAAGGCTTTCGGGCTGTAAAGTGCTTTCAGCAGGGAAGAAGCAAGTGACGGTACCTGCAGAAGAAGCGACGGCTAAATA
>GV2UCFN02F5LWY
GGTGAGTAGCGCGTAAAGAACTTGCCCTGCAGACAGGGATAACAGACGGAAACGACTGACAACACCTGATACGGTTGCCGGCACGCATGTGCCAGGCAATGAAAAGCGATGCTGCAGGAGAGCTTTGCGTCCTATTAGCTTGTTGGTGAGGTAACGGCTCACCAAGGCGACGATAGGTAGCCGGCCTGAGAGGGTGAACGGCCACAAGGGGACTGAGATACGGCCCTTACTCCTACGGGAGGCAGCAGTGGGGAATATTGGACAATGGGGGCAACCCTGATCCAGCAATTCTGTGTGCACGAAGAAGGCTTTCGGGCTGTAAAGTGCTTTCAGCAGGGAAGAAGCAAGTGACGGTACCTGCAGAAGAAGCGACGGCTAAATA
>GV2UCFN02JUA1E
GGTGAGTAGCGCGTAAAGAACTTGCCCTGCAGACAGGGATAACAGACGGAAACGACTGACAACACCTGATACGGTTGCCGGCACGCATGTGCCAGGCAATGAAAAGCGATGCTGCAGGAGAGCTTTGCGTCCTATTAGCTTGTTGGTGAGGTAACGGCTCACCAAGGCGACGATAGGTAGCCGGCCTGAGAGGGTGAACGGCCACAAGGGGACTGAGATACGGCCCTTACTCCTACGGGAGGCAGCAGTGGGGAATATTGGACAATGGGGGCAACCCTGATCCAGCAATTCTGTGTGCACGAAGAAGGCTTTCGGGCTGTAAAGTGCTTTCAGCAGGGAAGAAGCAAGTGACGGTACCTGCAGAAGAAGCGACGGCTAAATA
>GV2UCFN02JL73C
GGTGAGTAGCGCGTAAAGAACTTGCCCTGCAGACAGGGATAACAGACGGAAACGACTGACAACACCTGATACGGTTGCCGGCACGCATGTGCCAGGCAATGAAAAGCGATGCTGCAGGAGAGCTTTGCGTCCTATTAGCTTGTTGGTGAGGTAACGGCTCACCAAGGCGACGATAGGTAGCCGGCCTGAGAGGGTGAACGGCCACAAGGGGACTGAGATACGGCCCTTACTCCTACGGGAGGCAGCAGTGGGGAATATTGGACAATGGGGGCAACCCTGATCCAGCAATTCTGTGTGCACGAAGAAGGCTTTCGGGCTGTAAAGTGCTTTCAGCAGGGAAGAAGCAAGTGACGGTACCTGCAGAAGAAGCGACGGCTAAATA
>GV2UCFN02F094A
GGTGAGTAGCGCGTAAAGAACTTGCCCTGCAGACAGGGATAACAGACGGAAACGACTGACAACACCTGATACGGTTGCCGGCACGCATGTGCCAGGCAATGAAAAGCGATGCTGCAGGAGAGCTTTGCGTCCTATTAGCTTGTTGGTGAGGTAACGGCTCACCAAGGCGACGATAGGTAGCCGGCCTGAGAGGGTGAACGGCCACAAGGGGACTGAGATACGGCCCTTACTCCTACGGGAGGCAGCAGTGGGGAATATTGGACAATGGGGGCAACCCTGATCCAGCAATTCTGTGTGCACGAAGAAGGCTTTCGGGCTGTAAAGTGCTTTCAGCAGGGAAGAAGCAAGTGACGGTACCTGCAGAAGAAGCGACGGCTAAATA
>GV2UCFN02GISIT
GGTGAGTAGCGCGTAAAGAACTTGCCCTGCAGACAGGGATAACAGACGGAAACGACTGACAACACCTGATACGGTTGCCGGCACGCATGTGCCAGGCAATGAAAAGCGATGCTGCAGGAGAGCTTTGCGTCCTATTAGCTTGTTGGTGAGGTAACGGCTCACCAAGGCGACGATAGGTAGCCGGCCTGAGAGGGTGAACGGCCACAAGGGGACTGAGATACGGCCCTTACTCCTACGGGAGGCAGCAGTGGGGAATATTGGACAATGGGGGCAACCCTGATCCAGCAATTCTGTGTGCACGAAGAAGGCTTTCGGGCTGTAAAGTGCTTTCAGCAGGGAAGAAGCAAGTGACGGTACCTGCAGAAGAAGCGACGGCTAAATA
>GV2UCFN02H5GZ1
GGTGAGTAGCGCGTAAAGAACTTGCCCTGCAGACAGGGATAACAGACGGAAACGACTGACAACACCTGATACGGTTGCCGGCACGCATGTGCCAGGCAATGAAAAGCGATGCTGCAGGAGAGCTTTGCGTCCTATTAGCTTGTTGGTGAGGTAACGGCTCACCAAGGCGACGATAGGTAGCCGGCCTGAGAGGGTGAACGGCCACAAGGGGACTGAGATACGGCCCTTACTCCTACGGGAGGCAGCAGTGGGGAATATTGGACAATGGGGGCAACCCTGATCCAGCAATTCTGTGTGCACGAAGAAGGCTTTCGGGCTGTAAAGTGCTTTCAGCAGGGAAGAAGCAAGTGACGGTACCTGCAGAAGAAGCGACGGCTAAATA
>GV2UCFN02H4BK4
GGTGAGTAGCGCGTAAAGAACTTGCCCTGCAGACAGGGATAACAGACGGAAACGACTGACAACACCTGATACGGTTGCCGGCACGCATGTGCCAGGCAATGAAAAGCGATGCTGCAGGAGAGCTTTGCGTCCTATTAGCTTGTTGGTGAGGTAACGGCTCACCAAGGCGACGATAGGTAGCCGGCCTGAGAGGGTGAACGGCCACAAGGGGACTGAGATACGGCCCTTACTCCTACGGGAGGCAGCAGTGGGGAATATTGGACAATGGGGGCAACCCTGATCCAGCAATTCTGTGTGCACGAAGAAGGCTTTCGGGCTGTAAAGTGCTTTCAGCAGGGAAGAAGCAAGTGACGGTACCTGCAGAAGAAGCGACGGCTAAATA
>GV2UCFN02IMZ96
GGTGAGTAGCGCGTAAAGAACTTGCCCTGCAGACAGGGATAACAGACGGAAACGACTGACAACACCTGATACGGTTGCCGGCACGCATGTGCCAGGCAATGAAAAGCGATGCTGCAGGAGAGCTTTGCGTCCTATTAGCTTGTTGGTGAGGTAACGGCTCACCAAGGCGACGATAGGTAGCCGGCCTGAGAGGGTGAACGGCCACAAGGGGACTGAGATACGGCCCTTACTCCTACGGGAGGCAGCAGTGGGGAATATTGGACAATGGGGGCAACCCTGATCCAGCAATTCTGTGTGCACGAAGAAGGCTTTCGGGCTGTAAAGTGCTTTCAGCAGGGAAGAAGCAAGTGACGGTACCTGCAGAAGAAGCGACGGCTAAATA
>GV2UCFN02G4RKD
GGTGAGTAGCGCGTAAAGAACTTGCCCTGCAGACAGGGATAACAGACGGAAACGACTGACAACACCTGATACGGTTGCCGGCACGCATGTGCCAGGCAATGAAAAGCGATGCTGCAGGAGAGCTTTGCGTCCTATTAGCTTGTTGGTGAGGTAACGGCTCACCAAGGCGACGATAGGTAGCCGGCCTGAGAGGGTGAACGGCCACAAGGGGACTGAGATACGGCCCTTACTCCTACGGGAGGCAGCAGTGGGGAATATTGGACAATGGGGGCAACCCTGATCCAGCAATTCTGTGTGCACGAAGAAGGCTTTCGGGCTGTAAAGTGCTTTCAGCAGGGAAGAAGCAAGTGACGGTACCTGCAGAAGAAGCGACGGCTAAATA
>GV2UCFN02H5VF3
GGTGAGTAGCGCGTAAAGAACTTGCCCTGCAGACAGGGATAACAGACGGAAACGACTGACAACACCTGATACGGTTGCCGGCACGCATGTGCCAGGCAATGAAAAGCGATGCTGCAGGAGAGCTTTGCGTCCTATTAGCTTGTTGGTGAGGTAACGGCTCACCAAGGCGACGATAGGTAGCCGGCCTGAGAGGGTGAACGGCCACAAGGGGACTGAGATACGGCCCTTACTCCTACGGGAGGCAGCAGTGGGGAATATTGGACAATGGGGGCAACCCTGATCCAGCAATTCTGTGTGCACGAAGAAGGCTTTCGGGCTGTAAAGTGCTTTCAGCAGGGAAGAAGCAAGTGACGGTACCTGCAGAAGAAGCGACGGCTAAATA
>GV2UCFN02JZ0JT
GGTGAGTAGCGCGTAAAGAACTTGCCCTGCAGACAGGGATAACAGACGGAAACGACTGACAACACCTGATACGGTTGCCGGCACGCATGTGCCAGGCAATGAAAAGCGATGCTGCAGGAGAGCTTTGCGTCCTATTAGCTTGTTGGTGAGGTAACGGCTCACCAAGGCGACGATAGGTAGCCGGCCTGAGAGGGTGAACGGCCACAAGGGGACTGAGATACGGCCCTTACTCCTACGGGAGGCAGCAGTGGGGAATATTGGACAATGGGGGCAACCCTGATCCAGCAATTCTGTGTGCACGAAGAAGGCTTTCGGGCTGTAAAGTGCTTTCAGCAGGGAAGAAGCAAGTGACGGTACCTGCAGAAGAAGCGACGGCTAAATA
>GV2UCFN02INGSC
GGTGAGTAGCGCGTAAAGAACTTGCCCTGCAGACAGGGATAACAGACGGAAACGACTGACAACACCTGATACGGTTGCCGGCACGCATGTGCCAGGCAATGAAAAGCGATGCTGCAGGAGAGCTTTGCGTCCTATTAGCTTGTTGGTGAGGTAACGGCTCACCAAGGCGACGATAGGTAGCCGGCCTGAGAGGGTGAACGGCCACAAGGGGACTGAGATACGGCCCTTACTCCTACGGGAGGCAGCAGTGGGGAATATTGGACAATGGGGGCAACCCTGATCCAGCAATTCTGTGTGCACGAAGAAGGCTTTCGGGCTGTAAAGTGCTTTCAGCAGGGAAGAAGCAAGTGACGGTACCTGCAGAAGAAGCGACGGCTAAATA
>GV2UCFN02F1TRT
GGTGAGTAGCGCGTAAAGAACTTGCCCTGCAGACAGGGATAACAGACGGAAACGACTGACAACACCTGATACGGTTGCCGGCACGCATGTGCCAGGCAATGAAAAGCGATGCTGCAGGAGAGCTTTGCGTCCTATTAGCTTGTTGGTGAGGTAACGGCTCACCAAGGCGACGATAGGTAGCCGGCCTGAGAGGGTGAACGGCCACAAGGGGACTGAGATACGGCCCTTACTCCTACGGGAGGCAGCAGTGGGGAATATTGGACAATGGGGGCAACCCTGATCCAGCAATTCTGTGTGCACGAAGAAGGCTTTCGGGCTGTAAAGTGCTTTCAGCAGGGAAGAAGCAAGTGACGGTACCTGCAGAAGAAGCGACGGCTAAATA
>GV2UCFN02H2ISF
GGTGAGTAGCGCGTAAAGAACTTGCCCTGCAGACAGGGATAACAGACGGAAACGACTGACAACACCTGATACGGTTGCCGGCACGCATGTGCCAGGCAATGAAAAGCGATGCTGCAGGAGAGCTTTGCGTCCTATTAGCTTGTTGGTGAGGTAACGGCTCACCAAGGCGACGATAGGTAGCCGGCCTGAGAGGGTGAACGGCCACAAGGGGACTGAGATACGGCCCTTACTCCTACGGGAGGCAGCAGTGGGGAATATTGGACAATGGGGGCAACCCTGATCCAGCAATTCTGTGTGCACGAAGAAGGCTTTCGGGCTGTAAAGTGCTTTCAGCAGGGAAGAAGCAAGTGACGGTACCTGCAGAAGAAGCGACGGCTAAATA
>GV2UCFN02GHV93
GGTGAGTAGCGCGTAAAGAACTTGCCCTGCAGACAGGGATAACAGACGGAAACGACTGACAACACCTGATACGGTTGCCGGCACGCATGTGCCAGGCAATGAAAAGCGATGCTGCAGGAGAGCTTTGCGTCCTATTAGCTTGTTGGTGAGGTAACGGCTCACCAAGGCGACGATAGGTAGCCGGCCTGAGAGGGTGAACGGCCACAAGGGGACTGAGATACGGCCCTTACTCCTACGGGAGGCAGCAGTGGGGAATATTGGACAATGGGGGCAACCCTGATCCAGCAATTCTGTGTGCACGAAGAAGGCTTTCGGGCTGTAAAGTGCTTTCAGCAGGGAAGAAGCAAGTGACGGTACCTGCAGAAGAAGCGACGGCTAAATA
>GV2UCFN02IF810
GGTGAGTAGCGCGTAAAGAACTTGCCCTGCAGACAGGGATAACAGACGGAAACGACTGACAACACCTGATACGGTTGCCGGCACGCATGTGCCAGGCAATGAAAAGCGATGCTGCAGGAGAGCTTTGCGTCCTATTAGCTTGTTGGTGAGGTAACGGCTCACCAAGGCGACGATAGGTAGCCGGCCTGAGAGGGTGAACGGCCACAAGGGGACTGAGATACGGCCCTTACTCCTACGGGAGGCAGCAGTGGGGAATATTGGACAATGGGGGCAACCCTGATCCAGCAATTCTGTGTGCACGAAGAAGGCTTTCGGGCTGTAAAGTGCTTTCAGCAGGGAAGAAGCAAGTGACGGTACCTGCAGAAGAAGCGACGGCTAAATA
>GV2UCFN02IITBK
GGTGAGTAGCGCGTAAAGAACTTGCCCTGCAGACAGGGATAACAGACGGAAACGACTGACAACACCTGATACGGTTGCCGGCACGCATGTGCCAGGCAATGAAAAGCGATGCTGCAGGAGAGCTTTGCGTCCTATTAGCTTGTTGGTGAGGTAACGGCTCACCAAGGCGACGATAGGTAGCCGGCCTGAGAGGGTGAACGGCCACAAGGGGACTGAGATACGGCCCTTACTCCTACGGGAGGCAGCAGTGGGGAATATTGGACAATGGGGGCAACCCTGATCCAGCAATTCTGTGTGCACGAAGAAGGCTTTCGGGCTGTAAAGTGCTTTCAGCAGGGAAGAAGCAAGTGACGGTACCTGCAGAAGAAGCGACGGCTAAATA
>GV2UCFN02JEHM5
GGTGAGTAGCGCGTAAAGAACTTGCCCTGCAGACAGGGATAACAGACGGAAACGACTGACAACACCTGATACGGTTGCCGGCACGCATGTGCCAGGCAATGAAAAGCGATGCTGCAGGAGAGCTTTGCGTCCTATTAGCTTGTTGGTGAGGTAACGGCTCACCAAGGCGACGATAGGTAGCCGGCCTGAGAGGGTGAACGGCCACAAGGGGACTGAGATACGGCCCTTACTCCTACGGGAGGCAGCAGTGGGGAATATTGGACAATGGGGGCAACCCTGATCCAGCAATTCTGTGTGCACGAAGAAGGCTTTCGGGCTGTAAAGTGCTTTCAGCAGGGAAGAAGCAAGTGACGGTACCTGCAGAAGAAGCGACGGCTAAATA
>GV2UCFN02JIX17
GGTGAGTAGCGCGTAAAGAACTTGCCCTGCAGACAGGGATAACAGACGGAAACGACTGACAACACCTGATACGGTTGCCGGCACGCATGTGCCAGGCAATGAAAAGCGATGCTGCAGGAGAGCTTTGCGTCCTATTAGCTTGTTGGTGAGGTAACGGCTCACCAAGGCGACGATAGGTAGCCGGCCTGAGAGGGTGAACGGCCACAAGGGGACTGAGATACGGCCCTTACTCCTACGGGAGGCAGCAGTGGGGAATATTGGACAATGGGGGCAACCCTGATCCAGCAATTCTGTGTGCACGAAGAAGGCTTTCGGGCTGTAAAGTGCTTTCAGCAGGGAAGAAGCAAGTGACGGTACCTGCAGAAGAAGCGACGGCTAAATA
>GV2UCFN02H922G
GGTGAGTAGCGCGTAAAGAACTTGCCCTGCAGACAGGGATAACAGACGGAAACGACTGACAACACCTGATACGGTTGCCGGCACGCATGTGCCAGGCAATGAAAAGCGATGCTGCAGGAGAGCTTTGCGTCCTATTAGCTTGTTGGTGAGGTAACGGCTCACCAAGGCGACGATAGGTAGCCGGCCTGAGAGGGTGAACGGCCACAAGGGGACTGAGATACGGCCCTTACTCCTACGGGAGGCAGCAGTGGGGAATATTGGACAATGGGGGCAACCCTGATCCAGCAATTCTGTGTGCACGAAGAAGGCTTTCGGGCTGTAAAGTGCTTTCAGCAGGGAAGAAGCAAGTGACGGTACCTGCAGAAGAAGCGACGGCTAAATA
>GV2UCFN02FXAOU
GGTGAGTAGCGCGTAAAGAACTTGCCCTGCAGACAGGGATAACAGACGGAAACGACTGACAACACCTGATACGGTTGCCGGCACGCATGTGCCAGGCAATGAAAAGCGATGCTGCAGGAGAGCTTTGCGTCCTATTAGCTTGTTGGTGAGGTAACGGCTCACCAAGGCGACGATAGGTAGCCGGCCTGAGAGGGTGAACGGCCACAAGGGGACTGAGATACGGCCCTTACTCCTACGGGAGGCAGCAGTGGGGAATATTGGACAATGGGGGCAACCCTGATCCAGCAATTCTGTGTGCACGAAGAAGGCTTTCGGGCTGTAAAGTGCTTTCAGCAGGGAAGAAGCAAGTGACGGTACCTGCAGAAGAAGCGACGGCTAAATA
>GV2UCFN02GBTU7
GGTGAGTAGCGCGTAAAGAACTTGCCCTGCAGACAGGGATAACAGACGGAAACGACTGACAACACCTGATACGGTTGCCGGCACGCATGTGCCAGGCAATGAAAAGCGATGCTGCAGGAGAGCTTTGCGTCCTATTAGCTTGTTGGTGAGGTAACGGCTCACCAAGGCGACGATAGGTAGCCGGCCTGAGAGGGTGAACGGCCACAAGGGGACTGAGATACGGCCCTTACTCCTACGGGAGGCAGCAGTGGGGAATATTGGACAATGGGGGCAACCCTGATCCAGCAATTCTGTGTGCACGAAGAAGGCTTTCGGGCTGTAAAGTGCTTTCAGCAGGGAAGAAGCAAGTGACGGTACCTGCAGAAGAAGCGACGGCTAAATA
>GV2UCFN02FNPJP
GGTGAGTAGCGCGTAAAGAACTTGCCCTGCAGACAGGGATAACAGACGGAAACGACTGACAACACCTGATACGGTTGCCGGCACGCATGTGCCAGGCAATGAAAAGCGATGCTGCAGGAGAGCTTTGCGTCCTATTAGCTTGTTGGTGAGGTAACGGCTCACCAAGGCGACGATAGGTAGCCGGCCTGAGAGGGTGAACGGCCACAAGGGGACTGAGATACGGCCCTTACTCCTACGGGAGGCAGCAGTGGGGAATATTGGACAATGGGGGCAACCCTGATCCAGCAATTCTGTGTGCACGAAGAAGGCTTTCGGGCTGTAAAGTGCTTTCAGCAGGGAAGAAGCAAGTGACGGTACCTGCAGAAGAAGCGACGGCTAAATA
>GV2UCFN02GOE2U
GGTGAGTAGCGCGTAAAGAACTTGCCCTGCAGACAGGGATAACAGACGGAAACGACTGACAACACCTGATACGGTTGCCGGCACGCATGTGCCAGGCAATGAAAAGCGATGCTGCAGGAGAGCTTTGCGTCCTATTAGCTTGTTGGTGAGGTAACGGCTCACCAAGGCGACGATAGGTAGCCGGCCTGAGAGGGTGAACGGCCACAAGGGGACTGAGATACGGCCCTTACTCCTACGGGAGGCAGCAGTGGGGAATATTGGACAATGGGGGCAACCCTGATCCAGCAATTCTGTGTGCACGAAGAAGGCTTTCGGGCTGTAAAGTGCTTTCAGCAGGGAAGAAGCAAGTGACGGTACCTGCAGAAGAAGCGACGGCTAAATA
>GV2UCFN02I3L22
GGTGAGTAGCGCGTAAAGAACTTGCCCTGCAGACAGGGATAACAGACGGAAACGACTGACAACACCTGATACGGTTGCCGGCACGCATGTGCCAGGCAATGAAAAGCGATGCTGCAGGAGAGCTTTGCGTCCTATTAGCTTGTTGGTGAGGTAACGGCTCACCAAGGCGACGATAGGTAGCCGGCCTGAGAGGGTGAACGGCCACAAGGGGACTGAGATACGGCCCTTACTCCTACGGGAGGCAGCAGTGGGGAATATTGGACAATGGGGGCAACCCTGATCCAGCAATTCTGTGTGCACGAAGAAGGCTTTCGGGCTGTAAAGTGCTTTCAGCAGGGAAGAAGCAAGTGACGGTACCTGCAGAAGAAGCGACGGCTAAATA
>GV2UCFN02HNXL7
GGTGAGTAGCGCGTAAAGAACTTGCCCTGCAGACAGGGATAACAGACGGAAACGACTGACAACACCTGATACGGTTGCCGGCACGCATGTGCCAGGCAATGAAAAGCGATGCTGCAGGAGAGCTTTGCGTCCTATTAGCTTGTTGGTGAGGTAACGGCTCACCAAGGCGACGATAGGTAGCCGGCCTGAGAGGGTGAACGGCCACAAGGGGACTGAGATACGGCCCTTACTCCTACGGGAGGCAGCAGTGGGGAATATTGGACAATGGGGGCAACCCTGATCCAGCAATTCTGTGTGCACGAAGAAGGCTTTCGGGCTGTAAAGTGCTTTCAGCAGGGAAGAAGCAAGTGACGGTACCTGCAGAAGAAGCGACGGCTAAATA
>GV2UCFN02FRPYB
GGTGAGTAGCGCGTAAAGAACTTGCCCTGCAGACAGGGATAACAGACGGAAACGACTGACAACACCTGATACGGTTGCCGGCACGCATGTGCCAGGCAATGAAAAGCGATGCTGCAGGAGAGCTTTGCGTCCTATTAGCTTGTTGGTGAGGTAACGGCTCACCAAGGCGACGATAGGTAGCCGGCCTGAGAGGGTGAACGGCCACAAGGGGACTGAGATACGGCCCTTACTCCTACGGGAGGCAGCAGTGGGGAATATTGGACAATGGGGGCAACCCTGATCCAGCAATTCTGTGTGCACGAAGAAGGCTTTCGGGCTGTAAAGTGCTTTCAGCAGGGAAGAAGCAAGTGACGGTACCTGCAGAAGAAGCGACGGCTAAATA
>GV2UCFN02FREDZ
GGTGAGTAGCGCGTAAAGAACTTGCCCTGCAGACAGGGATAACAGACGGAAACGACTGACAACACCTGATACGGTTGCCGGCACGCATGTGCCAGGCAATGAAAAGCGATGCTGCAGGAGAGCTTTGCGTCCTATTAGCTTGTTGGTGAGGTAACGGCTCACCAAGGCGACGATAGGTAGCCGGCCTGAGAGGGTGAACGGCCACAAGGGGACTGAGATACGGCCCTTACTCCTACGGGAGGCAGCAGTGGGGAATATTGGACAATGGGGGCAACCCTGATCCAGCAATTCTGTGTGCACGAAGAAGGCTTTCGGGCTGTAAAGTGCTTTCAGCAGGGAAGAAGCAAGTGACGGTACCTGCAGAAGAAGCGACGGCTAAATA
>GV2UCFN02H2D1Q
GGTGAGTAGCGCGTAAAGAACTTGCCCTGCAGACAGGGATAACAGACGGAAACGACTGACAACACCTGATACGGTTGCCGGCACGCATGTGCCAGGCAATGAAAAGCGATGCTGCAGGAGAGCTTTGCGTCCTATTAGCTTGTTGGTGAGGTAACGGCTCACCAAGGCGACGATAGGTAGCCGGCCTGAGAGGGTGAACGGCCACAAGGGGACTGAGATACGGCCCTTACTCCTACGGGAGGCAGCAGTGGGGAATATTGGACAATGGGGGCAACCCTGATCCAGCAATTCTGTGTGCACGAAGAAGGCTTTCGGGCTGTAAAGTGCTTTCAGCAGGGAAGAAGCAAGTGACGGTACCTGCAGAAGAAGCGACGGCTAAATA
>GV2UCFN02IK7VO
GGTGAGTAGCGCGTAAAGAACTTGCCCTGCAGACAGGGATAACAGACGGAAACGACTGACAACACCTGATACGGTTGCCGGCACGCATGTGCCAGGCAATGAAAAGCGATGCTGCAGGAGAGCTTTGCGTCCTATTAGCTTGTTGGTGAGGTAACGGCTCACCAAGGCGACGATAGGTAGCCGGCCTGAGAGGGTGAACGGCCACAAGGGGACTGAGATACGGCCCTTACTCCTACGGGAGGCAGCAGTGGGGAATATTGGACAATGGGGGCAACCCTGATCCAGCAATTCTGTGTGCACGAAGAAGGCTTTCGGGCTGTAAAGTGCTTTCAGCAGGGAAGAAGCAAGTGACGGTACCTGCAGAAGAAGCGACGGCTAAATA
>GV2UCFN02I3HCU
GGTGAGTAGCGCGTAAAGAACTTGCCCTGCAGACAGGGATAACAGACGGAAACGACTGACAACACCTGATACGGTTGCCGGCACGCATGTGCCAGGCAATGAAAAGCGATGCTGCAGGAGAGCTTTGCGTCCTATTAGCTTGTTGGTGAGGTAACGGCTCACCAAGGCGACGATAGGTAGCCGGCCTGAGAGGGTGAACGGCCACAAGGGGACTGAGATACGGCCCTTACTCCTACGGGAGGCAGCAGTGGGGAATATTGGACAATGGGGGCAACCCTGATCCAGCAATTCTGTGTGCACGAAGAAGGCTTTCGGGCTGTAAAGTGCTTTCAGCAGGGAAGAAGCAAGTGACGGTACCTGCAGAAGAAGCGACGGCTAAATA
>GV2UCFN02JYBYQ
GGTGAGTAGCGCGTAAAGAACTTGCCCTGCAGACAGGGATAACAGACGGAAACGACTGACAACACCTGATACGGTTGCCGGCACGCATGTGCCAGGCAATGAAAAGCGATGCTGCAGGAGAGCTTTGCGTCCTATTAGCTTGTTGGTGAGGTAACGGCTCACCAAGGCGACGATAGGTAGCCGGCCTGAGAGGGTGAACGGCCACAAGGGGACTGAGATACGGCCCTTACTCCTACGGGAGGCAGCAGTGGGGAATATTGGACAATGGGGGCAACCCTGATCCAGCAATTCTGTGTGCACGAAGAAGGCTTTCGGGCTGTAAAGTGCTTTCAGCAGGGAAGAAGCAAGTGACGGTACCTGCAGAAGAAGCGACGGCTAAATA
>GV2UCFN02JTTI5
GGTGAGTAGCGCGTAAAGAACTTGCCCTGCAGACAGGGATAACAGACGGAAACGACTGACAACACCTGATACGGTTGCCGGCACGCATGTGCCAGGCAATGAAAAGCGATGCTGCAGGAGAGCTTTGCGTCCTATTAGCTTGTTGGTGAGGTAACGGCTCACCAAGGCGACGATAGGTAGCCGGCCTGAGAGGGTGAACGGCCACAAGGGGACTGAGATACGGCCCTTACTCCTACGGGAGGCAGCAGTGGGGAATATTGGACAATGGGGGCAACCCTGATCCAGCAATTCTGTGTGCACGAAGAAGGCTTTCGGGCTGTAAAGTGCTTTCAGCAGGGAAGAAGCAAGTGACGGTACCTGCAGAAGAAGCGACGGCTAAATA
>GV2UCFN02GWZAC
GGTGAGTAGCGCGTAAAGAACTTGCCCTGCAGACAGGGATAACAGACGGAAACGACTGACAACACCTGATACGGTTGCCGGCACGCATGTGCCAGGCAATGAAAAGCGATGCTGCAGGAGAGCTTTGCGTCCTATTAGCTTGTTGGTGAGGTAACGGCTCACCAAGGCGACGATAGGTAGCCGGCCTGAGAGGGTGAACGGCCACAAGGGGACTGAGATACGGCCCTTACTCCTACGGGAGGCAGCAGTGGGGAATATTGGACAATGGGGGCAACCCTGATCCAGCAATTCTGTGTGCACGAAGAAGGCTTTCGGGCTGTAAAGTGCTTTCAGCAGGGAAGAAGCAAGTGACGGTACCTGCAGAAGAAGCGACGGCTAAATA
>GV2UCFN02IBBI8
GGTGAGTAGCGCGTAAAGAACTTGCCCTGCAGACAGGGATAACAGACGGAAACGACTGACAACACCTGATACGGTTGCCGGCACGCATGTGCCAGGCAATGAAAAGCGATGCTGCAGGAGAGCTTTGCGTCCTATTAGCTTGTTGGTGAGGTAACGGCTCACCAAGGCGACGATAGGTAGCCGGCCTGAGAGGGTGAACGGCCACAAGGGGACTGAGATACGGCCCTTACTCCTACGGGAGGCAGCAGTGGGGAATATTGGACAATGGGGGCAACCCTGATCCAGCAATTCTGTGTGCACGAAGAAGGCTTTCGGGCTGTAAAGTGCTTTCAGCAGGGAAGAAGCAAGTGACGGTACCTGCAGAAGAAGCGACGGCTAAATA
>GV2UCFN02G5C8F
GGTGAGTAGCGCGTAAAGAACTTGCCCTGCAGACAGGGATAACAGACGGAAACGACTGACAACACCTGATACGGTTGCCGGCACGCATGTGCCAGGCAATGAAAAGCGATGCTGCAGGAGAGCTTTGCGTCCTATTAGCTTGTTGGTGAGGTAACGGCTCACCAAGGCGACGATAGGTAGCCGGCCTGAGAGGGTGAACGGCCACAAGGGGACTGAGATACGGCCCTTACTCCTACGGGAGGCAGCAGTGGGGAATATTGGACAATGGGGGCAACCCTGATCCAGCAATTCTGTGTGCACGAAGAAGGCTTTCGGGCTGTAAAGTGCTTTCAGCAGGGAAGAAGCAAGTGACGGTACCTGCAGAAGAAGCGACGGCTAAATA
>GV2UCFN02FKT0Q
GGTGAGTAGCGCGTAAAGAACTTGCCCTGCAGACAGGGATAACAGACGGAAACGACTGACAACACCTGATACGGTTGCCGGCACGCATGTGCCAGGCAATGAAAAGCGATGCTGCAGGAGAGCTTTGCGTCCTATTAGCTTGTTGGTGAGGTAACGGCTCACCAAGGCGACGATAGGTAGCCGGCCTGAGAGGGTGAACGGCCACAAGGGGACTGAGATACGGCCCTTACTCCTACGGGAGGCAGCAGTGGGGAATATTGGACAATGGGGGCAACCCTGATCCAGCAATTCTGTGTGCACGAAGAAGGCTTTCGGGCTGTAAAGTGCTTTCAGCAGGGAAGAAGCAAGTGACGGTACCTGCAGAAGAAGCGACGGCTAAATA
>GV2UCFN02IK1X0
GGTGAGTAGCGCGTAAAGAACTTGCCCTGCAGACAGGGATAACAGACGGAAACGACTGACAACACCTGATACGGTTGCCGGCACGCATGTGCCAGGCAATGAAAAGCGATGCTGCAGGAGAGCTTTGCGTCCTATTAGCTTGTTGGTGAGGTAACGGCTCACCAAGGCGACGATAGGTAGCCGGCCTGAGAGGGTGAACGGCCACAAGGGGACTGAGATACGGCCCTTACTCCTACGGGAGGCAGCAGTGGGGAATATTGGACAATGGGGGCAACCCTGATCCAGCAATTCTGTGTGCACGAAGAAGGCTTTCGGGCTGTAAAGTGCTTTCAGCAGGGAAGAAGCAAGTGACGGTACCTGCAGAAGAAGCGACGGCTAAATA
>GV2UCFN02F6Y9S
GGTGAGTAGCGCGTAAAGAACTTGCCCTGCAGACAGGGATAACAGACGGAAACGACTGACAACACCTGATACGGTTGCCGGCACGCATGTGCCAGGCAATGAAAAGCGATGCTGCAGGAGAGCTTTGCGTCCTATTAGCTTGTTGGTGAGGTAACGGCTCACCAAGGCGACGATAGGTAGCCGGCCTGAGAGGGTGAACGGCCACAAGGGGACTGAGATACGGCCCTTACTCCTACGGGAGGCAGCAGTGGGGAATATTGGACAATGGGGGCAACCCTGATCCAGCAATTCTGTGTGCACGAAGAAGGCTTTCGGGCTGTAAAGTGCTTTCAGCAGGGAAGAAGCAAGTGACGGTACCTGCAGAAGAAGCGACGGCTAAATA
>GV2UCFN02HI4US
GGTGAGTAGCGCGTAAAGAACTTGCCCTGCAGACAGGGATAACAGACGGAAACGACTGACAACACCTGATACGGTTGCCGGCACGCATGTGCCAGGCAATGAAAAGCGATGCTGCAGGAGAGCTTTGCGTCCTATTAGCTTGTTGGTGAGGTAACGGCTCACCAAGGCGACGATAGGTAGCCGGCCTGAGAGGGTGAACGGCCACAAGGGGACTGAGATACGGCCCTTACTCCTACGGGAGGCAGCAGTGGGGAATATTGGACAATGGGGGCAACCCTGATCCAGCAATTCTGTGTGCACGAAGAAGGCTTTCGGGCTGTAAAGTGCTTTCAGCAGGGAAGAAGCAAGTGACGGTACCTGCAGAAGAAGCGACGGCTAAATA
>GV2UCFN02JGKFO
GGTGAGTAGCGCGTAAAGAACTTGCCCTGCAGACAGGGATAACAGACGGAAACGACTGACAACACCTGATACGGTTGCCGGCACGCATGTGCCAGGCAATGAAAAGCGATGCTGCAGGAGAGCTTTGCGTCCTATTAGCTTGTTGGTGAGGTAACGGCTCACCAAGGCGACGATAGGTAGCCGGCCTGAGAGGGTGAACGGCCACAAGGGGACTGAGATACGGCCCTTACTCCTACGGGAGGCAGCAGTGGGGAATATTGGACAATGGGGGCAACCCTGATCCAGCAATTCTGTGTGCACGAAGAAGGCTTTCGGGCTGTAAAGTGCTTTCAGCAGGGAAGAAGCAAGTGACGGTACCTGCAGAAGAAGCGACGGCTAAATA
>GV2UCFN02HZZQC
GGTGAGTAGCGCGTAAAGAACTTGCCCTGCAGACAGGGATAACAGACGGAAACGACTGACAACACCTGATACGGTTGCCGGCACGCATGTGCCAGGCAATGAAAAGCGATGCTGCAGGAGAGCTTTGCGTCCTATTAGCTTGTTGGTGAGGTAACGGCTCACCAAGGCGACGATAGGTAGCCGGCCTGAGAGGGTGAACGGCCACAAGGGGACTGAGATACGGCCCTTACTCCTACGGGAGGCAGCAGTGGGGAATATTGGACAATGGGGGCAACCCTGATCCAGCAATTCTGTGTGCACGAAGAAGGCTTTCGGGCTGTAAAGTGCTTTCAGCAGGGAAGAAGCAAGTGACGGTACCTGCAGAAGAAGCGACGGCTAAATA
>GV2UCFN02G0EZW
GGTGAGTAGCGCGTAAAGAACTTGCCCTGCAGACAGGGATAACAGACGGAAACGACTGACAACACCTGATACGGTTGCCGGCACGCATGTGCCAGGCAATGAAAAGCGATGCTGCAGGAGAGCTTTGCGTCCTATTAGCTTGTTGGTGAGGTAACGGCTCACCAAGGCGACGATAGGTAGCCGGCCTGAGAGGGTGAACGGCCACAAGGGGACTGAGATACGGCCCTTACTCCTACGGGAGGCAGCAGTGGGGAATATTGGACAATGGGGGCAACCCTGATCCAGCAATTCTGTGTGCACGAAGAAGGCTTTCGGGCTGTAAAGTGCTTTCAGCAGGGAAGAAGCAAGTGACGGTACCTGCAGAAGAAGCGACGGCTAAATA
>GV2UCFN02JSU1X
GGTGAGTAGCGCGTAAAGAACTTGCCCTGCAGACAGGGATAACAGACGGAAACGACTGACAACACCTGATACGGTTGCCGGCACGCATGTGCCAGGCAATGAAAAGCGATGCTGCAGGAGAGCTTTGCGTCCTATTAGCTTGTTGGTGAGGTAACGGCTCACCAAGGCGACGATAGGTAGCCGGCCTGAGAGGGTGAACGGCCACAAGGGGACTGAGATACGGCCCTTACTCCTACGGGAGGCAGCAGTGGGGAATATTGGACAATGGGGGCAACCCTGATCCAGCAATTCTGTGTGCACGAAGAAGGCTTTCGGGCTGTAAAGTGCTTTCAGCAGGGAAGAAGCAAGTGACGGTACCTGCAGAAGAAGCGACGGCTAAATA
>GV2UCFN02F0YD6
GGTGAGTAGCGCGTAAAGAACTTGCCCTGCAGACAGGGATAACAGACGGAAACGACTGACAACACCTGATACGGTTGCCGGCACGCATGTGCCAGGCAATGAAAAGCGATGCTGCAGGAGAGCTTTGCGTCCTATTAGCTTGTTGGTGAGGTAACGGCTCACCAAGGCGACGATAGGTAGCCGGCCTGAGAGGGTGAACGGCCACAAGGGGACTGAGATACGGCCCTTACTCCTACGGGAGGCAGCAGTGGGGAATATTGGACAATGGGGGCAACCCTGATCCAGCAATTCTGTGTGCACGAAGAAGGCTTTCGGGCTGTAAAGTGCTTTCAGCAGGGAAGAAGCAAGTGACGGTACCTGCAGAAGAAGCGACGGCTAAATA
>GV2UCFN02JOJPL
GGTGAGTAGCGCGTAAAGAACTTGCCCTGCAGACAGGGATAACAGACGGAAACGACTGACAACACCTGATACGGTTGCCGGCACGCATGTGCCAGGCAATGAAAAGCGATGCTGCAGGAGAGCTTTGCGTCCTATTAGCTTGTTGGTGAGGTAACGGCTCACCAAGGCGACGATAGGTAGCCGGCCTGAGAGGGTGAACGGCCACAAGGGGACTGAGATACGGCCCTTACTCCTACGGGAGGCAGCAGTGGGGAATATTGGACAATGGGGGCAACCCTGATCCAGCAATTCTGTGTGCACGAAGAAGGCTTTCGGGCTGTAAAGTGCTTTCAGCAGGGAAGAAGCAAGTGACGGTACCTGCAGAAGAAGCGACGGCTAAATA
>GV2UCFN02H9SLQ
GGTGAGTAGCGCGTAAAGAACTTGCCCTGCAGACAGGGATAACAGACGGAAACGACTGACAACACCTGATACGGTTGCCGGCACGCATGTGCCAGGCAATGAAAAGCGATGCTGCAGGAGAGCTTTGCGTCCTATTAGCTTGTTGGTGAGGTAACGGCTCACCAAGGCGACGATAGGTAGCCGGCCTGAGAGGGTGAACGGCCACAAGGGGACTGAGATACGGCCCTTACTCCTACGGGAGGCAGCAGTGGGGAATATTGGACAATGGGGGCAACCCTGATCCAGCAATTCTGTGTGCACGAAGAAGGCTTTCGGGCTGTAAAGTGCTTTCAGCAGGGAAGAAGCAAGTGACGGTACCTGCAGAAGAAGCGACGGCTAAATA
>GV2UCFN02G2KKD
GGTGAGTAGCGCGTAAAGAACTTGCCCTGCAGACAGGGATAACAGACGGAAACGACTGACAACACCTGATACGGTTGCCGGCACGCATGTGCCAGGCAATGAAAAGCGATGCTGCAGGAGAGCTTTGCGTCCTATTAGCTTGTTGGTGAGGTAACGGCTCACCAAGGCGACGATAGGTAGCCGGCCTGAGAGGGTGAACGGCCACAAGGGGACTGAGATACGGCCCTTACTCCTACGGGAGGCAGCAGTGGGGAATATTGGACAATGGGGGCAACCCTGATCCAGCAATTCTGTGTGCACGAAGAAGGCTTTCGGGCTGTAAAGTGCTTTCAGCAGGGAAGAAGCAAGTGACGGTACCTGCAGAAGAAGCGACGGCTAAATA
>GV2UCFN02F5IBE
GGTGAGTAGCGCGTAAAGAACTTGCCCTGCAGACAGGGATAACAGACGGAAACGACTGACAACACCTGATACGGTTGCCGGCACGCATGTGCCAGGCAATGAAAAGCGATGCTGCAGGAGAGCTTTGCGTCCTATTAGCTTGTTGGTGAGGTAACGGCTCACCAAGGCGACGATAGGTAGCCGGCCTGAGAGGGTGAACGGCCACAAGGGGACTGAGATACGGCCCTTACTCCTACGGGAGGCAGCAGTGGGGAATATTGGACAATGGGGGCAACCCTGATCCAGCAATTCTGTGTGCACGAAGAAGGCTTTCGGGCTGTAAAGTGCTTTCAGCAGGGAAGAAGCAAGTGACGGTACCTGCAGAAGAAGCGACGGCTAAATA
>GV2UCFN02IR9WS
GGTGAGTAGCGCGTAAAGAACTTGCCCTGCAGACAGGGATAACAGACGGAAACGACTGACAACACCTGATACGGTTGCCGGCACGCATGTGCCAGGCAATGAAAAGCGATGCTGCAGGAGAGCTTTGCGTCCTATTAGCTTGTTGGTGAGGTAACGGCTCACCAAGGCGACGATAGGTAGCCGGCCTGAGAGGGTGAACGGCCACAAGGGGACTGAGATACGGCCCTTACTCCTACGGGAGGCAGCAGTGGGGAATATTGGACAATGGGGGCAACCCTGATCCAGCAATTCTGTGTGCACGAAGAAGGCTTTCGGGCTGTAAAGTGCTTTCAGCAGGGAAGAAGCAAGTGACGGTACCTGCAGAAGAAGCGACGGCTAAATA
>GV2UCFN02JOIXZ
GGTGAGTAGCGCGTAAAGAACTTGCCCTGCAGACAGGGATAACAGACGGAAACGACTGACAACACCTGATACGGTTGCCGGCACGCATGTGCCAGGCAATGAAAAGCGATGCTGCAGGAGAGCTTTGCGTCCTATTAGCTTGTTGGTGAGGTAACGGCTCACCAAGGCGACGATAGGTAGCCGGCCTGAGAGGGTGAACGGCCACAAGGGGACTGAGATACGGCCCTTACTCCTACGGGAGGCAGCAGTGGGGAATATTGGACAATGGGGGCAACCCTGATCCAGCAATTCTGTGTGCACGAAGAAGGCTTTCGGGCTGTAAAGTGCTTTCAGCAGGGAAGAAGCAAGTGACGGTACCTGCAGAAGAAGCGACGGCTAAATA
>GV2UCFN02I1NAJ
GGTGAGTAGCGCGTAAAGAACTTGCCCTGCAGACAGGGATAACAGACGGAAACGACTGACAACACCTGATACGGTTGCCGGCACGCATGTGCCAGGCAATGAAAAGCGATGCTGCAGGAGAGCTTTGCGTCCTATTAGCTTGTTGGTGAGGTAACGGCTCACCAAGGCGACGATAGGTAGCCGGCCTGAGAGGGTGAACGGCCACAAGGGGACTGAGATACGGCCCTTACTCCTACGGGAGGCAGCAGTGGGGAATATTGGACAATGGGGGCAACCCTGATCCAGCAATTCTGTGTGCACGAAGAAGGCTTTCGGGCTGTAAAGTGCTTTCAGCAGGGAAGAAGCAAGTGACGGTACCTGCAGAAGAAGCGACGGCTAAATA
>GV2UCFN02GKO2Q
GGTGAGTAGCGCGTAAAGAACTTGCCCTGCAGACAGGGATAACAGACGGAAACGACTGACAACACCTGATACGGTTGCCGGCACGCATGTGCCAGGCAATGAAAAGCGATGCTGCAGGAGAGCTTTGCGTCCTATTAGCTTGTTGGTGAGGTAACGGCTCACCAAGGCGACGATAGGTAGCCGGCCTGAGAGGGTGAACGGCCACAAGGGGACTGAGATACGGCCCTTACTCCTACGGGAGGCAGCAGTGGGGAATATTGGACAATGGGGGCAACCCTGATCCAGCAATTCTGTGTGCACGAAGAAGGCTTTCGGGCTGTAAAGTGCTTTCAGCAGGGAAGAAGCAAGTGACGGTACCTGCAGAAGAAGCGACGGCTAAATA
>GV2UCFN02HVZTS
GGTGAGTAGCGCGTAAAGAACTTGCCCTGCAGACAGGGATAACAGACGGAAACGACTGACAACACCTGATACGGTTGCCGGCACGCATGTGCCAGGCAATGAAAAGCGATGCTGCAGGAGAGCTTTGCGTCCTATTAGCTTGTTGGTGAGGTAACGGCTCACCAAGGCGACGATAGGTAGCCGGCCTGAGAGGGTGAACGGCCACAAGGGGACTGAGATACGGCCCTTACTCCTACGGGAGGCAGCAGTGGGGAATATTGGACAATGGGGGCAACCCTGATCCAGCAATTCTGTGTGCACGAAGAAGGCTTTCGGGCTGTAAAGTGCTTTCAGCAGGGAAGAAGCAAGTGACGGTACCTGCAGAAGAAGCGACGGCTAAATA
>GV2UCFN02HDQRZ
GGTGAGTAGCGCGTAAAGAACTTGCCCTGCAGACAGGGATAACAGACGGAAACGACTGACAACACCTGATACGGTTGCCGGCACGCATGTGCCAGGCAATGAAAAGCGATGCTGCAGGAGAGCTTTGCGTCCTATTAGCTTGTTGGTGAGGTAACGGCTCACCAAGGCGACGATAGGTAGCCGGCCTGAGAGGGTGAACGGCCACAAGGGGACTGAGATACGGCCCTTACTCCTACGGGAGGCAGCAGTGGGGAATATTGGACAATGGGGGCAACCCTGATCCAGCAATTCTGTGTGCACGAAGAAGGCTTTCGGGCTGTAAAGTGCTTTCAGCAGGGAAGAAGCAAGTGACGGTACCTGCAGAAGAAGCGACGGCTAAATA
>GV2UCFN02IEJBE
GGTGAGTAGCGCGTAAAGAACTTGCCCTGCAGACAGGGATAACAGACGGAAACGACTGACAACACCTGATACGGTTGCCGGCACGCATGTGCCAGGCAATGAAAAGCGATGCTGCAGGAGAGCTTTGCGTCCTATTAGCTTGTTGGTGAGGTAACGGCTCACCAAGGCGACGATAGGTAGCCGGCCTGAGAGGGTGAACGGCCACAAGGGGACTGAGATACGGCCCTTACTCCTACGGGAGGCAGCAGTGGGGAATATTGGACAATGGGGGCAACCCTGATCCAGCAATTCTGTGTGCACGAAGAAGGCTTTCGGGCTGTAAAGTGCTTTCAGCAGGGAAGAAGCAAGTGACGGTACCTGCAGAAGAAGCGACGGCTAAATA
>GV2UCFN02G8VMA
GGTGAGTAGCGCGTAAAGAACTTGCCCTGCAGACAGGGATAACAGACGGAAACGACTGACAACACCTGATACGGTTGCCGGCACGCATGTGCCAGGCAATGAAAAGCGATGCTGCAGGAGAGCTTTGCGTCCTATTAGCTTGTTGGTGAGGTAACGGCTCACCAAGGCGACGATAGGTAGCCGGCCTGAGAGGGTGAACGGCCACAAGGGGACTGAGATACGGCCCTTACTCCTACGGGAGGCAGCAGTGGGGAATATTGGACAATGGGGGCAACCCTGATCCAGCAATTCTGTGTGCACGAAGAAGGCTTTCGGGCTGTAAAGTGCTTTCAGCAGGGAAGAAGCAAGTGACGGTACCTGCAGAAGAAGCGACGGCTAAATA
>GV2UCFN02H8P8F
GGTGAGTAGCGCGTAAAGAACTTGCCCTGCAGACAGGGATAACAGACGGAAACGACTGACAACACCTGATACGGTTGCCGGCACGCATGTGCCAGGCAATGAAAAGCGATGCTGCAGGAGAGCTTTGCGTCCTATTAGCTTGTTGGTGAGGTAACGGCTCACCAAGGCGACGATAGGTAGCCGGCCTGAGAGGGTGAACGGCCACAAGGGGACTGAGATACGGCCCTTACTCCTACGGGAGGCAGCAGTGGGGAATATTGGACAATGGGGGCAACCCTGATCCAGCAATTCTGTGTGCACGAAGAAGGCTTTCGGGCTGTAAAGTGCTTTCAGCAGGGAAGAAGCAAGTGACGGTACCTGCAGAAGAAGCGACGGCTAAATA
>GV2UCFN02JP6CT
GGTGAGTAGCGCGTAAAGAACTTGCCCTGCAGACAGGGATAACAGACGGAAACGACTGACAACACCTGATACGGTTGCCGGCACGCATGTGCCAGGCAATGAAAAGCGATGCTGCAGGAGAGCTTTGCGTCCTATTAGCTTGTTGGTGAGGTAACGGCTCACCAAGGCGACGATAGGTAGCCGGCCTGAGAGGGTGAACGGCCACAAGGGGACTGAGATACGGCCCTTACTCCTACGGGAGGCAGCAGTGGGGAATATTGGACAATGGGGGCAACCCTGATCCAGCAATTCTGTGTGCACGAAGAAGGCTTTCGGGCTGTAAAGTGCTTTCAGCAGGGAAGAAGCAAGTGACGGTACCTGCAGAAGAAGCGACGGCTAAATA
>GV2UCFN02HM2SS
GGTGAGTAGCGCGTAAAGAACTTGCCCTGCAGACAGGGATAACAGACGGAAACGACTGACAACACCTGATACGGTTGCCGGCACGCATGTGCCAGGCAATGAAAAGCGATGCTGCAGGAGAGCTTTGCGTCCTATTAGCTTGTTGGTGAGGTAACGGCTCACCAAGGCGACGATAGGTAGCCGGCCTGAGAGGGTGAACGGCCACAAGGGGACTGAGATACGGCCCTTACTCCTACGGGAGGCAGCAGTGGGGAATATTGGACAATGGGGGCAACCCTGATCCAGCAATTCTGTGTGCACGAAGAAGGCTTTCGGGCTGTAAAGTGCTTTCAGCAGGGAAGAAGCAAGTGACGGTACCTGCAGAAGAAGCGACGGCTAAATA
>GV2UCFN02HW5Z8
GGTGAGTAGCGCGTAAAGAACTTGCCCTGCAGACAGGGATAACAGACGGAAACGACTGACAACACCTGATACGGTTGCCGGCACGCATGTGCCAGGCAATGAAAAGCGATGCTGCAGGAGAGCTTTGCGTCCTATTAGCTTGTTGGTGAGGTAACGGCTCACCAAGGCGACGATAGGTAGCCGGCCTGAGAGGGTGAACGGCCACAAGGGGACTGAGATACGGCCCTTACTCCTACGGGAGGCAGCAGTGGGGAATATTGGACAATGGGGGCAACCCTGATCCAGCAATTCTGTGTGCACGAAGAAGGCTTTCGGGCTGTAAAGTGCTTTCAGCAGGGAAGAAGCAAGTGACGGTACCTGCAGAAGAAGCGACGGCTAAATA
>GV2UCFN02ICITG
GGTGAGTAGCGCGTAAAGAACTTGCCCTGCAGACAGGGATAACAGACGGAAACGACTGACAACACCTGATACGGTTGCCGGCACGCATGTGCCAGGCAATGAAAAGCGATGCTGCAGGAGAGCTTTGCGTCCTATTAGCTTGTTGGTGAGGTAACGGCTCACCAAGGCGACGATAGGTAGCCGGCCTGAGAGGGTGAACGGCCACAAGGGGACTGAGATACGGCCCTTACTCCTACGGGAGGCAGCAGTGGGGAATATTGGACAATGGGGGCAACCCTGATCCAGCAATTCTGTGTGCACGAAGAAGGCTTTCGGGCTGTAAAGTGCTTTCAGCAGGGAAGAAGCAAGTGACGGTACCTGCAGAAGAAGCGACGGCTAAATA
>GV2UCFN02IM7TR
GGTGAGTAGCGCGTAAAGAACTTGCCCTGCAGACAGGGATAACAGACGGAAACGACTGACAACACCTGATACGGTTGCCGGCACGCATGTGCCAGGCAATGAAAAGCGATGCTGCAGGAGAGCTTTGCGTCCTATTAGCTTGTTGGTGAGGTAACGGCTCACCAAGGCGACGATAGGTAGCCGGCCTGAGAGGGTGAACGGCCACAAGGGGACTGAGATACGGCCCTTACTCCTACGGGAGGCAGCAGTGGGGAATATTGGACAATGGGGGCAACCCTGATCCAGCAATTCTGTGTGCACGAAGAAGGCTTTCGGGCTGTAAAGTGCTTTCAGCAGGGAAGAAGCAAGTGACGGTACCTGCAGAAGAAGCGACGGCTAAATA
>GV2UCFN02GX13F
GGTGAGTAGCGCGTAAAGAACTTGCCCTGCAGACAGGGATAACAGACGGAAACGACTGACAACACCTGATACGGTTGCCGGCACGCATGTGCCAGGCAATGAAAAGCGATGCTGCAGGAGAGCTTTGCGTCCTATTAGCTTGTTGGTGAGGTAACGGCTCACCAAGGCGACGATAGGTAGCCGGCCTGAGAGGGTGAACGGCCACAAGGGGACTGAGATACGGCCCTTACTCCTACGGGAGGCAGCAGTGGGGAATATTGGACAATGGGGGCAACCCTGATCCAGCAATTCTGTGTGCACGAAGAAGGCTTTCGGGCTGTAAAGTGCTTTCAGCAGGGAAGAAGCAAGTGACGGTACCTGCAGAAGAAGCGACGGCTAAATA
>GV2UCFN02JOHZE
GGTGAGTAGCGCGTAAAGAACTTGCCCTGCAGACAGGGATAACAGACGGAAACGACTGACAACACCTGATACGGTTGCCGGCACGCATGTGCCAGGCAATGAAAAGCGATGCTGCAGGAGAGCTTTGCGTCCTATTAGCTTGTTGGTGAGGTAACGGCTCACCAAGGCGACGATAGGTAGCCGGCCTGAGAGGGTGAACGGCCACAAGGGGACTGAGATACGGCCCTTACTCCTACGGGAGGCAGCAGTGGGGAATATTGGACAATGGGGGCAACCCTGATCCAGCAATTCTGTGTGCACGAAGAAGGCTTTCGGGCTGTAAAGTGCTTTCAGCAGGGAAGAAGCAAGTGACGGTACCTGCAGAAGAAGCGACGGCTAAATA
>GV2UCFN02FJTLW
GGTGAGTAGCGCGTAAAGAACTTGCCCTGCAGACAGGGATAACAGACGGAAACGACTGACAACACCTGATACGGTTGCCGGCACGCATGTGCCAGGCAATGAAAAGCGATGCTGCAGGAGAGCTTTGCGTCCTATTAGCTTGTTGGTGAGGTAACGGCTCACCAAGGCGACGATAGGTAGCCGGCCTGAGAGGGTGAACGGCCACAAGGGGACTGAGATACGGCCCTTACTCCTACGGGAGGCAGCAGTGGGGAATATTGGACAATGGGGGCAACCCTGATCCAGCAATTCTGTGTGCACGAAGAAGGCTTTCGGGCTGTAAAGTGCTTTCAGCAGGGAAGAAGCAAGTGACGGTACCTGCAGAAGAAGCGACGGCTAAATA
>GV2UCFN02I42LG
GGTGAGTAGCGCGTAAAGAACTTGCCCTGCAGACAGGGATAACAGACGGAAACGACTGACAACACCTGATACGGTTGCCGGCACGCATGTGCCAGGCAATGAAAAGCGATGCTGCAGGAGAGCTTTGCGTCCTATTAGCTTGTTGGTGAGGTAACGGCTCACCAAGGCGACGATAGGTAGCCGGCCTGAGAGGGTGAACGGCCACAAGGGGACTGAGATACGGCCCTTACTCCTACGGGAGGCAGCAGTGGGGAATATTGGACAATGGGGGCAACCCTGATCCAGCAATTCTGTGTGCACGAAGAAGGCTTTCGGGCTGTAAAGTGCTTTCAGCAGGGAAGAAGCAAGTGACGGTACCTGCAGAAGAAGCGACGGCTAAATA
>GV2UCFN02IUTNE
GGTGAGTAGCGCGTAAAGAACTTGCCCTGCAGACAGGGATAACAGACGGAAACGACTGACAACACCTGATACGGTTGCCGGCACGCATGTGCCAGGCAATGAAAAGCGATGCTGCAGGAGAGCTTTGCGTCCTATTAGCTTGTTGGTGAGGTAACGGCTCACCAAGGCGACGATAGGTAGCCGGCCTGAGAGGGTGAACGGCCACAAGGGGACTGAGATACGGCCCTTACTCCTACGGGAGGCAGCAGTGGGGAATATTGGACAATGGGGGCAACCCTGATCCAGCAATTCTGTGTGCACGAAGAAGGCTTTCGGGCTGTAAAGTGCTTTCAGCAGGGAAGAAGCAAGTGACGGTACCTGCAGAAGAAGCGACGGCTAAATA
>GV2UCFN02F544C
GGTGAGTAGCGCGTAAAGAACTTGCCCTGCAGACAGGGATAACAGACGGAAACGACTGACAACACCTGATACGGTTGCCGGCACGCATGTGCCAGGCAATGAAAAGCGATGCTGCAGGAGAGCTTTGCGTCCTATTAGCTTGTTGGTGAGGTAACGGCTCACCAAGGCGACGATAGGTAGCCGGCCTGAGAGGGTGAACGGCCACAAGGGGACTGAGATACGGCCCTTACTCCTACGGGAGGCAGCAGTGGGGAATATTGGACAATGGGGGCAACCCTGATCCAGCAATTCTGTGTGCACGAAGAAGGCTTTCGGGCTGTAAAGTGCTTTCAGCAGGGAAGAAGCAAGTGACGGTACCTGCAGAAGAAGCGACGGCTAAATA
>GV2UCFN02IN56G
GGTGAGTAGCGCGTAAAGAACTTGCCCTGCAGACAGGGATAACAGACGGAAACGACTGACAACACCTGATACGGTTGCCGGCACGCATGTGCCAGGCAATGAAAAGCGATGCTGCAGGAGAGCTTTGCGTCCTATTAGCTTGTTGGTGAGGTAACGGCTCACCAAGGCGACGATAGGTAGCCGGCCTGAGAGGGTGAACGGCCACAAGGGGACTGAGATACGGCCCTTACTCCTACGGGAGGCAGCAGTGGGGAATATTGGACAATGGGGGCAACCCTGATCCAGCAATTCTGTGTGCACGAAGAAGGCTTTCGGGCTGTAAAGTGCTTTCAGCAGGGAAGAAGCAAGTGACGGTACCTGCAGAAGAAGCGACGGCTAAATA
>GV2UCFN02H2XRQ
GGTGAGTAGCGCGTAAAGAACTTGCCCTGCAGACAGGGATAACAGACGGAAACGACTGACAACACCTGATACGGTTGCCGGCACGCATGTGCCAGGCAATGAAAAGCGATGCTGCAGGAGAGCTTTGCGTCCTATTAGCTTGTTGGTGAGGTAACGGCTCACCAAGGCGACGATAGGTAGCCGGCCTGAGAGGGTGAACGGCCACAAGGGGACTGAGATACGGCCCTTACTCCTACGGGAGGCAGCAGTGGGGAATATTGGACAATGGGGGCAACCCTGATCCAGCAATTCTGTGTGCACGAAGAAGGCTTTCGGGCTGTAAAGTGCTTTCAGCAGGGAAGAAGCAAGTGACGGTACCTGCAGAAGAAGCGACGGCTAAATA
>GV2UCFN02HV3L9
GGTGAGTAGCGCGTAAAGAACTTGCCCTGCAGACAGGGATAACAGACGGAAACGACTGACAACACCTGATACGGTTGCCGGCACGCATGTGCCAGGCAATGAAAAGCGATGCTGCAGGAGAGCTTTGCGTCCTATTAGCTTGTTGGTGAGGTAACGGCTCACCAAGGCGACGATAGGTAGCCGGCCTGAGAGGGTGAACGGCCACAAGGGGACTGAGATACGGCCCTTACTCCTACGGGAGGCAGCAGTGGGGAATATTGGACAATGGGGGCAACCCTGATCCAGCAATTCTGTGTGCACGAAGAAGGCTTTCGGGCTGTAAAGTGCTTTCAGCAGGGAAGAAGCAAGTGACGGTACCTGCAGAAGAAGCGACGGCTAAATA
>GV2UCFN02GBWJU
GGTGAGTAGCGCGTAAAGAACTTGCCCTGCAGACAGGGATAACAGACGGAAACGACTGACAACACCTGATACGGTTGCCGGCACGCATGTGCCAGGCAATGAAAAGCGATGCTGCAGGAGAGCTTTGCGTCCTATTAGCTTGTTGGTGAGGTAACGGCTCACCAAGGCGACGATAGGTAGCCGGCCTGAGAGGGTGAACGGCCACAAGGGGACTGAGATACGGCCCTTACTCCTACGGGAGGCAGCAGTGGGGAATATTGGACAATGGGGGCAACCCTGATCCAGCAATTCTGTGTGCACGAAGAAGGCTTTCGGGCTGTAAAGTGCTTTCAGCAGGGAAGAAGCAAGTGACGGTACCTGCAGAAGAAGCGACGGCTAAATA
>GV2UCFN02I7UJQ
GGTGAGTAGCGCGTAAAGAACTTGCCCTGCAGACAGGGATAACAGACGGAAACGACTGACAACACCTGATACGGTTGCCGGCACGCATGTGCCAGGCAATGAAAAGCGATGCTGCAGGAGAGCTTTGCGTCCTATTAGCTTGTTGGTGAGGTAACGGCTCACCAAGGCGACGATAGGTAGCCGGCCTGAGAGGGTGAACGGCCACAAGGGGACTGAGATACGGCCCTTACTCCTACGGGAGGCAGCAGTGGGGAATATTGGACAATGGGGGCAACCCTGATCCAGCAATTCTGTGTGCACGAAGAAGGCTTTCGGGCTGTAAAGTGCTTTCAGCAGGGAAGAAGCAAGTGACGGTACCTGCAGAAGAAGCGACGGCTAAATA
>GV2UCFN02IVQEC
GGTGAGTAGCGCGTAAAGAACTTGCCCTGCAGACAGGGATAACAGACGGAAACGACTGACAACACCTGATACGGTTGCCGGCACGCATGTGCCAGGCAATGAAAAGCGATGCTGCAGGAGAGCTTTGCGTCCTATTAGCTTGTTGGTGAGGTAACGGCTCACCAAGGCGACGATAGGTAGCCGGCCTGAGAGGGTGAACGGCCACAAGGGGACTGAGATACGGCCCTTACTCCTACGGGAGGCAGCAGTGGGGAATATTGGACAATGGGGGCAACCCTGATCCAGCAATTCTGTGTGCACGAAGAAGGCTTTCGGGCTGTAAAGTGCTTTCAGCAGGGAAGAAGCAAGTGACGGTACCTGCAGAAGAAGCGACGGCTAAATA
>GV2UCFN02G1TFG
GGTGAGTAGCGCGTAAAGAACTTGCCCTGCAGACAGGGATAACAGACGGAAACGACTGACAACACCTGATACGGTTGCCGGCACGCATGTGCCAGGCAATGAAAAGCGATGCTGCAGGAGAGCTTTGCGTCCTATTAGCTTGTTGGTGAGGTAACGGCTCACCAAGGCGACGATAGGTAGCCGGCCTGAGAGGGTGAACGGCCACAAGGGGACTGAGATACGGCCCTTACTCCTACGGGAGGCAGCAGTGGGGAATATTGGACAATGGGGGCAACCCTGATCCAGCAATTCTGTGTGCACGAAGAAGGCTTTCGGGCTGTAAAGTGCTTTCAGCAGGGAAGAAGCAAGTGACGGTACCTGCAGAAGAAGCGACGGCTAAATA
>GV2UCFN02GSEC0
GGTGAGTAGCGCGTAAAGAACTTGCCCTGCAGACAGGGATAACAGACGGAAACGACTGACAACACCTGATACGGTTGCCGGCACGCATGTGCCAGGCAATGAAAAGCGATGCTGCAGGAGAGCTTTGCGTCCTATTAGCTTGTTGGTGAGGTAACGGCTCACCAAGGCGACGATAGGTAGCCGGCCTGAGAGGGTGAACGGCCACAAGGGGACTGAGATACGGCCCTTACTCCTACGGGAGGCAGCAGTGGGGAATATTGGACAATGGGGGCAACCCTGATCCAGCAATTCTGTGTGCACGAAGAAGGCTTTCGGGCTGTAAAGTGCTTTCAGCAGGGAAGAAGCAAGTGACGGTACCTGCAGAAGAAGCGACGGCTAAATA
>GV2UCFN02I6I6V
GGTGAGTAGCGCGTAAAGAACTTGCCCTGCAGACAGGGATAACAGACGGAAACGACTGACAACACCTGATACGGTTGCCGGCACGCATGTGCCAGGCAATGAAAAGCGATGCTGCAGGAGAGCTTTGCGTCCTATTAGCTTGTTGGTGAGGTAACGGCTCACCAAGGCGACGATAGGTAGCCGGCCTGAGAGGGTGAACGGCCACAAGGGGACTGAGATACGGCCCTTACTCCTACGGGAGGCAGCAGTGGGGAATATTGGACAATGGGGGCAACCCTGATCCAGCAATTCTGTGTGCACGAAGAAGGCTTTCGGGCTGTAAAGTGCTTTCAGCAGGGAAGAAGCAAGTGACGGTACCTGCAGAAGAAGCGACGGCTAAATA
>GV2UCFN02FWYFQ
GGTGAGTAGCGCGTAAAGAACTTGCCCTGCAGACAGGGATAACAGACGGAAACGACTGACAACACCTGATACGGTTGCCGGCACGCATGTGCCAGGCAATGAAAAGCGATGCTGCAGGAGAGCTTTGCGTCCTATTAGCTTGTTGGTGAGGTAACGGCTCACCAAGGCGACGATAGGTAGCCGGCCTGAGAGGGTGAACGGCCACAAGGGGACTGAGATACGGCCCTTACTCCTACGGGAGGCAGCAGTGGGGAATATTGGACAATGGGGGCAACCCTGATCCAGCAATTCTGTGTGCACGAAGAAGGCTTTCGGGCTGTAAAGTGCTTTCAGCAGGGAAGAAGCAAGTGACGGTACCTGCAGAAGAAGCGACGGCTAAATA
>GV2UCFN02IRY3M
GGTGAGTAGCGCGTAAAGAACTTGCCCTGCAGACAGGGATAACAGACGGAAACGACTGACAACACCTGATACGGTTGCCGGCACGCATGTGCCAGGCAATGAAAAGCGATGCTGCAGGAGAGCTTTGCGTCCTATTAGCTTGTTGGTGAGGTAACGGCTCACCAAGGCGACGATAGGTAGCCGGCCTGAGAGGGTGAACGGCCACAAGGGGACTGAGATACGGCCCTTACTCCTACGGGAGGCAGCAGTGGGGAATATTGGACAATGGGGGCAACCCTGATCCAGCAATTCTGTGTGCACGAAGAAGGCTTTCGGGCTGTAAAGTGCTTTCAGCAGGGAAGAAGCAAGTGACGGTACCTGCAGAAGAAGCGACGGCTAAATA
>GV2UCFN02IVICO
GGTGAGTAGCGCGTAAAGAACTTGCCCTGCAGACAGGGATAACAGACGGAAACGACTGACAACACCTGATACGGTTGCCGGCACGCATGTGCCAGGCAATGAAAAGCGATGCTGCAGGAGAGCTTTGCGTCCTATTAGCTTGTTGGTGAGGTAACGGCTCACCAAGGCGACGATAGGTAGCCGGCCTGAGAGGGTGAACGGCCACAAGGGGACTGAGATACGGCCCTTACTCCTACGGGAGGCAGCAGTGGGGAATATTGGACAATGGGGGCAACCCTGATCCAGCAATTCTGTGTGCACGAAGAAGGCTTTCGGGCTGTAAAGTGCTTTCAGCAGGGAAGAAGCAAGTGACGGTACCTGCAGAAGAAGCGACGGCTAAATA
>GV2UCFN02H59L8
GGTGAGTAGCGCGTAAAGAACTTGCCCTGCAGACAGGGATAACAGACGGAAACGACTGACAACACCTGATACGGTTGCCGGCACGCATGTGCCAGGCAATGAAAAGCGATGCTGCAGGAGAGCTTTGCGTCCTATTAGCTTGTTGGTGAGGTAACGGCTCACCAAGGCGACGATAGGTAGCCGGCCTGAGAGGGTGAACGGCCACAAGGGGACTGAGATACGGCCCTTACTCCTACGGGAGGCAGCAGTGGGGAATATTGGACAATGGGGGCAACCCTGATCCAGCAATTCTGTGTGCACGAAGAAGGCTTTCGGGCTGTAAAGTGCTTTCAGCAGGGAAGAAGCAAGTGACGGTACCTGCAGAAGAAGCGACGGCTAAATA
>GV2UCFN02H1YXB
GGTGAGTAGCGCGTAAAGAACTTGCCCTGCAGACAGGGATAACAGACGGAAACGACTGACAACACCTGATACGGTTGCCGGCACGCATGTGCCAGGCAATGAAAAGCGATGCTGCAGGAGAGCTTTGCGTCCTATTAGCTTGTTGGTGAGGTAACGGCTCACCAAGGCGACGATAGGTAGCCGGCCTGAGAGGGTGAACGGCCACAAGGGGACTGAGATACGGCCCTTACTCCTACGGGAGGCAGCAGTGGGGAATATTGGACAATGGGGGCAACCCTGATCCAGCAATTCTGTGTGCACGAAGAAGGCTTTCGGGCTGTAAAGTGCTTTCAGCAGGGAAGAAGCAAGTGACGGTACCTGCAGAAGAAGCGACGGCTAAATA
>GV2UCFN02G40T8
GGTGAGTAGCGCGTAAAGAACTTGCCCTGCAGACAGGGATAACAGACGGAAACGACTGACAACACCTGATACGGTTGCCGGCACGCATGTGCCAGGCAATGAAAAGCGATGCTGCAGGAGAGCTTTGCGTCCTATTAGCTTGTTGGTGAGGTAACGGCTCACCAAGGCGACGATAGGTAGCCGGCCTGAGAGGGTGAACGGCCACAAGGGGACTGAGATACGGCCCTTACTCCTACGGGAGGCAGCAGTGGGGAATATTGGACAATGGGGGCAACCCTGATCCAGCAATTCTGTGTGCACGAAGAAGGCTTTCGGGCTGTAAAGTGCTTTCAGCAGGGAAGAAGCAAGTGACGGTACCTGCAGAAGAAGCGACGGCTAAATA
>GV2UCFN02HJPS4
GGTGAGTAGCGCGTAAAGAACTTGCCCTGCAGACAGGGATAACAGACGGAAACGACTGACAACACCTGATACGGTTGCCGGCACGCATGTGCCAGGCAATGAAAAGCGATGCTGCAGGAGAGCTTTGCGTCCTATTAGCTTGTTGGTGAGGTAACGGCTCACCAAGGCGACGATAGGTAGCCGGCCTGAGAGGGTGAACGGCCACAAGGGGACTGAGATACGGCCCTTACTCCTACGGGAGGCAGCAGTGGGGAATATTGGACAATGGGGGCAACCCTGATCCAGCAATTCTGTGTGCACGAAGAAGGCTTTCGGGCTGTAAAGTGCTTTCAGCAGGGAAGAAGCAAGTGACGGTACCTGCAGAAGAAGCGACGGCTAAATA
>GV2UCFN02H97LG
GGTGAGTAGCGCGTAAAGAACTTGCCCTGCAGACAGGGATAACAGACGGAAACGACTGACAACACCTGATACGGTTGCCGGCACGCATGTGCCAGGCAATGAAAAGCGATGCTGCAGGAGAGCTTTGCGTCCTATTAGCTTGTTGGTGAGGTAACGGCTCACCAAGGCGACGATAGGTAGCCGGCCTGAGAGGGTGAACGGCCACAAGGGGACTGAGATACGGCCCTTACTCCTACGGGAGGCAGCAGTGGGGAATATTGGACAATGGGGGCAACCCTGATCCAGCAATTCTGTGTGCACGAAGAAGGCTTTCGGGCTGTAAAGTGCTTTCAGCAGGGAAGAAGCAAGTGACGGTACCTGCAGAAGAAGCGACGGCTAAATA
>GV2UCFN02F3ZMI
GGTGAGTAGCGCGTAAAGAACTTGCCCTGCAGACAGGGATAACAGACGGAAACGACTGACAACACCTGATACGGTTGCCGGCACGCATGTGCCAGGCAATGAAAAGCGATGCTGCAGGAGAGCTTTGCGTCCTATTAGCTTGTTGGTGAGGTAACGGCTCACCAAGGCGACGATAGGTAGCCGGCCTGAGAGGGTGAACGGCCACAAGGGGACTGAGATACGGCCCTTACTCCTACGGGAGGCAGCAGTGGGGAATATTGGACAATGGGGGCAACCCTGATCCAGCAATTCTGTGTGCACGAAGAAGGCTTTCGGGCTGTAAAGTGCTTTCAGCAGGGAAGAAGCAAGTGACGGTACCTGCAGAAGAAGCGACGGCTAAATA
>GV2UCFN02GOUN9
GGTGAGTAGCGCGTAAAGAACTTGCCCTGCAGACAGGGATAACAGACGGAAACGACTGACAACACCTGATACGGTTGCCGGCACGCATGTGCCAGGCAATGAAAAGCGATGCTGCAGGAGAGCTTTGCGTCCTATTAGCTTGTTGGTGAGGTAACGGCTCACCAAGGCGACGATAGGTAGCCGGCCTGAGAGGGTGAACGGCCACAAGGGGACTGAGATACGGCCCTTACTCCTACGGGAGGCAGCAGTGGGGAATATTGGACAATGGGGGCAACCCTGATCCAGCAATTCTGTGTGCACGAAGAAGGCTTTCGGGCTGTAAAGTGCTTTCAGCAGGGAAGAAGCAAGTGACGGTACCTGCAGAAGAAGCGACGGCTAAATA
>GV2UCFN02G1F64
GGTGAGTAGCGCGTAAAGAACTTGCCCTGCAGACAGGGATAACAGACGGAAACGACTGACAACACCTGATACGGTTGCCGGCACGCATGTGCCAGGCAATGAAAAGCGATGCTGCAGGAGAGCTTTGCGTCCTATTAGCTTGTTGGTGAGGTAACGGCTCACCAAGGCGACGATAGGTAGCCGGCCTGAGAGGGTGAACGGCCACAAGGGGACTGAGATACGGCCCTTACTCCTACGGGAGGCAGCAGTGGGGAATATTGGACAATGGGGGCAACCCTGATCCAGCAATTCTGTGTGCACGAAGAAGGCTTTCGGGCTGTAAAGTGCTTTCAGCAGGGAAGAAGCAAGTGACGGTACCTGCAGAAGAAGCGACGGCTAAATA
>GV2UCFN02G127P
GGTGAGTAGCGCGTAAAGAACTTGCCCTGCAGACAGGGATAACAGACGGAAACGACTGACAACACCTGATACGGTTGCCGGCACGCATGTGCCAGGCAATGAAAAGCGATGCTGCAGGAGAGCTTTGCGTCCTATTAGCTTGTTGGTGAGGTAACGGCTCACCAAGGCGACGATAGGTAGCCGGCCTGAGAGGGTGAACGGCCACAAGGGGACTGAGATACGGCCCTTACTCCTACGGGAGGCAGCAGTGGGGAATATTGGACAATGGGGGCAACCCTGATCCAGCAATTCTGTGTGCACGAAGAAGGCTTTCGGGCTGTAAAGTGCTTTCAGCAGGGAAGAAGCAAGTGACGGTACCTGCAGAAGAAGCGACGGCTAAATA
>GV2UCFN02H14I4
GGTGAGTAGCGCGTAAAGAACTTGCCCTGCAGACAGGGATAACAGACGGAAACGACTGACAACACCTGATACGGTTGCCGGCACGCATGTGCCAGGCAATGAAAAGCGATGCTGCAGGAGAGCTTTGCGTCCTATTAGCTTGTTGGTGAGGTAACGGCTCACCAAGGCGACGATAGGTAGCCGGCCTGAGAGGGTGAACGGCCACAAGGGGACTGAGATACGGCCCTTACTCCTACGGGAGGCAGCAGTGGGGAATATTGGACAATGGGGGCAACCCTGATCCAGCAATTCTGTGTGCACGAAGAAGGCTTTCGGGCTGTAAAGTGCTTTCAGCAGGGAAGAAGCAAGTGACGGTACCTGCAGAAGAAGCGACGGCTAAATA
>GV2UCFN02FXRCB
GGTGAGTAGCGCGTAAAGAACTTGCCCTGCAGACAGGGATAACAGACGGAAACGACTGACAACACCTGATACGGTTGCCGGCACGCATGTGCCAGGCAATGAAAAGCGATGCTGCAGGAGAGCTTTGCGTCCTATTAGCTTGTTGGTGAGGTAACGGCTCACCAAGGCGACGATAGGTAGCCGGCCTGAGAGGGTGAACGGCCACAAGGGGACTGAGATACGGCCCTTACTCCTACGGGAGGCAGCAGTGGGGAATATTGGACAATGGGGGCAACCCTGATCCAGCAATTCTGTGTGCACGAAGAAGGCTTTCGGGCTGTAAAGTGCTTTCAGCAGGGAAGAAGCAAGTGACGGTACCTGCAGAAGAAGCGACGGCTAAATA
>GV2UCFN02H18QD
GGTGAGTAGCGCGTAAAGAACTTGCCCTGCAGACAGGGATAACAGACGGAAACGACTGACAACACCTGATACGGTTGCCGGCACGCATGTGCCAGGCAATGAAAAGCGATGCTGCAGGAGAGCTTTGCGTCCTATTAGCTTGTTGGTGAGGTAACGGCTCACCAAGGCGACGATAGGTAGCCGGCCTGAGAGGGTGAACGGCCACAAGGGGACTGAGATACGGCCCTTACTCCTACGGGAGGCAGCAGTGGGGAATATTGGACAATGGGGGCAACCCTGATCCAGCAATTCTGTGTGCACGAAGAAGGCTTTCGGGCTGTAAAGTGCTTTCAGCAGGGAAGAAGCAAGTGACGGTACCTGCAGAAGAAGCGACGGCTAAATA
>GV2UCFN02JE45S
GGTGAGTAGCGCGTAAAGAACTTGCCCTGCAGACAGGGATAACAGACGGAAACGACTGACAACACCTGATACGGTTGCCGGCACGCATGTGCCAGGCAATGAAAAGCGATGCTGCAGGAGAGCTTTGCGTCCTATTAGCTTGTTGGTGAGGTAACGGCTCACCAAGGCGACGATAGGTAGCCGGCCTGAGAGGGTGAACGGCCACAAGGGGACTGAGATACGGCCCTTACTCCTACGGGAGGCAGCAGTGGGGAATATTGGACAATGGGGGCAACCCTGATCCAGCAATTCTGTGTGCACGAAGAAGGCTTTCGGGCTGTAAAGTGCTTTCAGCAGGGAAGAAGCAAGTGACGGTACCTGCAGAAGAAGCGACGGCTAAATA
>GV2UCFN02I0D72
GGTGAGTAGCGCGTAAAGAACTTGCCCTGCAGACAGGGATAACAGACGGAAACGACTGACAACACCTGATACGGTTGCCGGCACGCATGTGCCAGGCAATGAAAAGCGATGCTGCAGGAGAGCTTTGCGTCCTATTAGCTTGTTGGTGAGGTAACGGCTCACCAAGGCGACGATAGGTAGCCGGCCTGAGAGGGTGAACGGCCACAAGGGGACTGAGATACGGCCCTTACTCCTACGGGAGGCAGCAGTGGGGAATATTGGACAATGGGGGCAACCCTGATCCAGCAATTCTGTGTGCACGAAGAAGGCTTTCGGGCTGTAAAGTGCTTTCAGCAGGGAAGAAGCAAGTGACGGTACCTGCAGAAGAAGCGACGGCTAAATA
>GV2UCFN02GOJDI
GGTGAGTAGCGCGTAAAGAACTTGCCCTGCAGACAGGGATAACAGACGGAAACGACTGACAACACCTGATACGGTTGCCGGCACGCATGTGCCAGGCAATGAAAAGCGATGCTGCAGGAGAGCTTTGCGTCCTATTAGCTTGTTGGTGAGGTAACGGCTCACCAAGGCGACGATAGGTAGCCGGCCTGAGAGGGTGAACGGCCACAAGGGGACTGAGATACGGCCCTTACTCCTACGGGAGGCAGCAGTGGGGAATATTGGACAATGGGGGCAACCCTGATCCAGCAATTCTGTGTGCACGAAGAAGGCTTTCGGGCTGTAAAGTGCTTTCAGCAGGGAAGAAGCAAGTGACGGTACCTGCAGAAGAAGCGACGGCTAAATA
>GV2UCFN02ITFMU
GGTGAGTAGCGCGTAAAGAACTTGCCCTGCAGACAGGGATAACAGACGGAAACGACTGACAACACCTGATACGGTTGCCGGCACGCATGTGCCAGGCAATGAAAAGCGATGCTGCAGGAGAGCTTTGCGTCCTATTAGCTTGTTGGTGAGGTAACGGCTCACCAAGGCGACGATAGGTAGCCGGCCTGAGAGGGTGAACGGCCACAAGGGGACTGAGATACGGCCCTTACTCCTACGGGAGGCAGCAGTGGGGAATATTGGACAATGGGGGCAACCCTGATCCAGCAATTCTGTGTGCACGAAGAAGGCTTTCGGGCTGTAAAGTGCTTTCAGCAGGGAAGAAGCAAGTGACGGTACCTGCAGAAGAAGCGACGGCTAAATA
>GV2UCFN02HXOFD
GGTGAGTAGCGCGTAAAGAACTTGCCCTGCAGACAGGGATAACAGACGGAAACGACTGACAACACCTGATACGGTTGCCGGCACGCATGTGCCAGGCAATGAAAAGCGATGCTGCAGGAGAGCTTTGCGTCCTATTAGCTTGTTGGTGAGGTAACGGCTCACCAAGGCGACGATAGGTAGCCGGCCTGAGAGGGTGAACGGCCACAAGGGGACTGAGATACGGCCCTTACTCCTACGGGAGGCAGCAGTGGGGAATATTGGACAATGGGGGCAACCCTGATCCAGCAATTCTGTGTGCACGAAGAAGGCTTTCGGGCTGTAAAGTGCTTTCAGCAGGGAAGAAGCAAGTGACGGTACCTGCAGAAGAAGCGACGGCTAAATA
>GV2UCFN02IVDMN
GGTGAGTAGCGCGTAAAGAACTTGCCCTGCAGACAGGGATAACAGACGGAAACGACTGACAACACCTGATACGGTTGCCGGCACGCATGTGCCAGGCAATGAAAAGCGATGCTGCAGGAGAGCTTTGCGTCCTATTAGCTTGTTGGTGAGGTAACGGCTCACCAAGGCGACGATAGGTAGCCGGCCTGAGAGGGTGAACGGCCACAAGGGGACTGAGATACGGCCCTTACTCCTACGGGAGGCAGCAGTGGGGAATATTGGACAATGGGGGCAACCCTGATCCAGCAATTCTGTGTGCACGAAGAAGGCTTTCGGGCTGTAAAGTGCTTTCAGCAGGGAAGAAGCAAGTGACGGTACCTGCAGAAGAAGCGACGGCTAAATA
>GV2UCFN02J0PV2
GGTGAGTAGCGCGTAAAGAACTTGCCCTGCAGACAGGGATAACAGACGGAAACGACTGACAACACCTGATACGGTTGCCGGCACGCATGTGCCAGGCAATGAAAAGCGATGCTGCAGGAGAGCTTTGCGTCCTATTAGCTTGTTGGTGAGGTAACGGCTCACCAAGGCGACGATAGGTAGCCGGCCTGAGAGGGTGAACGGCCACAAGGGGACTGAGATACGGCCCTTACTCCTACGGGAGGCAGCAGTGGGGAATATTGGACAATGGGGGCAACCCTGATCCAGCAATTCTGTGTGCACGAAGAAGGCTTTCGGGCTGTAAAGTGCTTTCAGCAGGGAAGAAGCAAGTGACGGTACCTGCAGAAGAAGCGACGGCTAAATA
>GV2UCFN02JKVMR
GGTGAGTAGCGCGTAAAGAACTTGCCCTGCAGACAGGGATAACAGACGGAAACGACTGACAACACCTGATACGGTTGCCGGCACGCATGTGCCAGGCAATGAAAAGCGATGCTGCAGGAGAGCTTTGCGTCCTATTAGCTTGTTGGTGAGGTAACGGCTCACCAAGGCGACGATAGGTAGCCGGCCTGAGAGGGTGAACGGCCACAAGGGGACTGAGATACGGCCCTTACTCCTACGGGAGGCAGCAGTGGGGAATATTGGACAATGGGGGCAACCCTGATCCAGCAATTCTGTGTGCACGAAGAAGGCTTTCGGGCTGTAAAGTGCTTTCAGCAGGGAAGAAGCAAGTGACGGTACCTGCAGAAGAAGCGACGGCTAAATA
>GV2UCFN02G0DLG
GGTGAGTAGCGCGTAAAGAACTTGCCCTGCAGACAGGGATAACAGACGGAAACGACTGACAACACCTGATACGGTTGCCGGCACGCATGTGCCAGGCAATGAAAAGCGATGCTGCAGGAGAGCTTTGCGTCCTATTAGCTTGTTGGTGAGGTAACGGCTCACCAAGGCGACGATAGGTAGCCGGCCTGAGAGGGTGAACGGCCACAAGGGGACTGAGATACGGCCCTTACTCCTACGGGAGGCAGCAGTGGGGAATATTGGACAATGGGGGCAACCCTGATCCAGCAATTCTGTGTGCACGAAGAAGGCTTTCGGGCTGTAAAGTGCTTTCAGCAGGGAAGAAGCAAGTGACGGTACCTGCAGAAGAAGCGACGGCTAAATA
>G3BZQ8102IRF7V
GGTGAGTAGCGCGTAAAGAACTTGCCCTGCAGACAGGGATAACAGACGGAAACGACTGACAACACCTGATACGGTTGCCGGCACGCATGTGCCAGGCAATGAAAAGCGATGCTGCAGGAGAGCTTTGCGTCCTATTAGCTTGTTGGTGAGGTAACGGCTCACCAAGGCGACGATAGGTAGCCGGCCTGAGAGGGTGAACGGCCACAAGGGGACTGAGATACGGCCCTTACTCCTACGGGAGGCAGCAGTGGGGAATATTGGACAATGGGGGCAACCCTGATCCAGCAATTCTGTGTGCACGAAGAAGGCTTTCGGGCTGTAAAGTGCTTTCAGCAGGGAAGAAGCAAGTGACGGTACCTGCAGAAGAAGCGACGGCTAAATA
>G3BZQ8102I7C23
GGTGAGTAGCGCGTAAAGAACTTGCCCTGCAGACAGGGATAACAGACGGAAACGACTGACAACACCTGATACGGTTGCCGGCACGCATGTGCCAGGCAATGAAAAGCGATGCTGCAGGAGAGCTTTGCGTCCTATTAGCTTGTTGGTGAGGTAACGGCTCACCAAGGCGACGATAGGTAGCCGGCCTGAGAGGGTGAACGGCCACAAGGGGACTGAGATACGGCCCTTACTCCTACGGGAGGCAGCAGTGGGGAATATTGGACAATGGGGGCAACCCTGATCCAGCAATTCTGTGTGCACGAAGAAGGCTTTCGGGCTGTAAAGTGCTTTCAGCAGGGAAGAAGCAAGTGACGGTACCTGCAGAAGAAGCGACGGCTAAATA
>G3BZQ8102FNV10
GGTGAGTAGCGCGTAAAGAACTTGCCCTGCAGACAGGGATAACAGACGGAAACGACTGACAACACCTGATACGGTTGCCGGCACGCATGTGCCAGGCAATGAAAAGCGATGCTGCAGGAGAGCTTTGCGTCCTATTAGCTTGTTGGTGAGGTAACGGCTCACCAAGGCGACGATAGGTAGCCGGCCTGAGAGGGTGAACGGCCACAAGGGGACTGAGATACGGCCCTTACTCCTACGGGAGGCAGCAGTGGGGAATATTGGACAATGGGGGCAACCCTGATCCAGCAATTCTGTGTGCACGAAGAAGGCTTTCGGGCTGTAAAGTGCTTTCAGCAGGGAAGAAGCAAGTGACGGTACCTGCAGAAGAAGCGACGGCTAAATA
>G3BZQ8102JDP86
GGTGAGTAGCGCGTAAAGAACTTGCCCTGCAGACAGGGATAACAGACGGAAACGACTGACAACACCTGATACGGTTGCCGGCACGCATGTGCCAGGCAATGAAAAGCGATGCTGCAGGAGAGCTTTGCGTCCTATTAGCTTGTTGGTGAGGTAACGGCTCACCAAGGCGACGATAGGTAGCCGGCCTGAGAGGGTGAACGGCCACAAGGGGACTGAGATACGGCCCTTACTCCTACGGGAGGCAGCAGTGGGGAATATTGGACAATGGGGGCAACCCTGATCCAGCAATTCTGTGTGCACGAAGAAGGCTTTCGGGCTGTAAAGTGCTTTCAGCAGGGAAGAAGCAAGTGACGGTACCTGCAGAAGAAGCGACGGCTAAATA
>G3BZQ8102F8CM9
GGTGAGTAGCGCGTAAAGAACTTGCCCTGCAGACAGGGATAACAGACGGAAACGACTGACAACACCTGATACGGTTGCCGGCACGCATGTGCCAGGCAATGAAAAGCGATGCTGCAGGAGAGCTTTGCGTCCTATTAGCTTGTTGGTGAGGTAACGGCTCACCAAGGCGACGATAGGTAGCCGGCCTGAGAGGGTGAACGGCCACAAGGGGACTGAGATACGGCCCTTACTCCTACGGGAGGCAGCAGTGGGGAATATTGGACAATGGGGGCAACCCTGATCCAGCAATTCTGTGTGCACGAAGAAGGCTTTCGGGCTGTAAAGTGCTTTCAGCAGGGAAGAAGCAAGTGACGGTACCTGCAGAAGAAGCGACGGCTAAATA
>G3BZQ8102IO2QB
GGTGAGTAGCGCGTAAAGAACTTGCCCTGCAGACAGGGATAACAGACGGAAACGACTGACAACACCTGATACGGTTGCCGGCACGCATGTGCCAGGCAATGAAAAGCGATGCTGCAGGAGAGCTTTGCGTCCTATTAGCTTGTTGGTGAGGTAACGGCTCACCAAGGCGACGATAGGTAGCCGGCCTGAGAGGGTGAACGGCCACAAGGGGACTGAGATACGGCCCTTACTCCTACGGGAGGCAGCAGTGGGGAATATTGGACAATGGGGGCAACCCTGATCCAGCAATTCTGTGTGCACGAAGAAGGCTTTCGGGCTGTAAAGTGCTTTCAGCAGGGAAGAAGCAAGTGACGGTACCTGCAGAAGAAGCGACGGCTAAATA
>G3BZQ8102F3J65
GGTGAGTAGCGCGTAAAGAACTTGCCCTGCAGACAGGGATAACAGACGGAAACGACTGACAACACCTGATACGGTTGCCGGCACGCATGTGCCAGGCAATGAAAAGCGATGCTGCAGGAGAGCTTTGCGTCCTATTAGCTTGTTGGTGAGGTAACGGCTCACCAAGGCGACGATAGGTAGCCGGCCTGAGAGGGTGAACGGCCACAAGGGGACTGAGATACGGCCCTTACTCCTACGGGAGGCAGCAGTGGGGAATATTGGACAATGGGGGCAACCCTGATCCAGCAATTCTGTGTGCACGAAGAAGGCTTTCGGGCTGTAAAGTGCTTTCAGCAGGGAAGAAGCAAGTGACGGTACCTGCAGAAGAAGCGACGGCTAAATA
>G3BZQ8102IJS9M
GGTGAGTAGCGCGTAAAGAACTTGCCCTGCAGACAGGGATAACAGACGGAAACGACTGACAACACCTGATACGGTTGCCGGCACGCATGTGCCAGGCAATGAAAAGCGATGCTGCAGGAGAGCTTTGCGTCCTATTAGCTTGTTGGTGAGGTAACGGCTCACCAAGGCGACGATAGGTAGCCGGCCTGAGAGGGTGAACGGCCACAAGGGGACTGAGATACGGCCCTTACTCCTACGGGAGGCAGCAGTGGGGAATATTGGACAATGGGGGCAACCCTGATCCAGCAATTCTGTGTGCACGAAGAAGGCTTTCGGGCTGTAAAGTGCTTTCAGCAGGGAAGAAGCAAGTGACGGTACCTGCAGAAGAAGCGACGGCTAAATA
>G35JFLI02IO4SK
GGTGAGTAGCGCGTAAAGAACTTGCCCTGCAGACAGGGATAACAGACGGAAACGACTGACAACACCTGATACGGTTGCCGGCACGCATGTGCCAGGCAATGAAAAGCGATGCTGCAGGAGAGCTTTGCGTCCTATTAGCTTGTTGGTGAGGTAACGGCTCACCAAGGCGACGATAGGTAGCCGGCCTGAGAGGGTGAACGGCCACAAGGGGACTGAGATACGGCCCTTACTCCTACGGGAGGCAGCAGTGGGGAATATTGGACAATGGGGGCAACCCTGATCCAGCAATTCTGTGTGCACGAAGAAGGCTTTCGGGCTGTAAAGTGCTTTCAGCAGGGAAGAAGCAAGTGACGGTACCTGCAGAAGAAGCGACGGCTAAATA
>G35JFLI02GKWP8
GGTGAGTAGCGCGTAAAGAACTTGCCCTGCAGACAGGGATAACAGACGGAAACGACTGACAACACCTGATACGGTTGCCGGCACGCATGTGCCAGGCAATGAAAAGCGATGCTGCAGGAGAGCTTTGCGTCCTATTAGCTTGTTGGTGAGGTAACGGCTCACCAAGGCGACGATAGGTAGCCGGCCTGAGAGGGTGAACGGCCACAAGGGGACTGAGATACGGCCCTTACTCCTACGGGAGGCAGCAGTGGGGAATATTGGACAATGGGGGCAACCCTGATCCAGCAATTCTGTGTGCACGAAGAAGGCTTTCGGGCTGTAAAGTGCTTTCAGCAGGGAAGAAGCAAGTGACGGTACCTGCAGAAGAAGCGACGGCTAAATA
>G35JFLI02JR2NE
GGTGAGTAGCGCGTAAAGAACTTGCCCTGCAGACAGGGATAACAGACGGAAACGACTGACAACACCTGATACGGTTGCCGGCACGCATGTGCCAGGCAATGAAAAGCGATGCTGCAGGAGAGCTTTGCGTCCTATTAGCTTGTTGGTGAGGTAACGGCTCACCAAGGCGACGATAGGTAGCCGGCCTGAGAGGGTGAACGGCCACAAGGGGACTGAGATACGGCCCTTACTCCTACGGGAGGCAGCAGTGGGGAATATTGGACAATGGGGGCAACCCTGATCCAGCAATTCTGTGTGCACGAAGAAGGCTTTCGGGCTGTAAAGTGCTTTCAGCAGGGAAGAAGCAAGTGACGGTACCTGCAGAAGAAGCGACGGCTAAATA
>G35JFLI02IEBDY
GGTGAGTAGCGCGTAAAGAACTTGCCCTGCAGACAGGGATAACAGACGGAAACGACTGACAACACCTGATACGGTTGCCGGCACGCATGTGCCAGGCAATGAAAAGCGATGCTGCAGGAGAGCTTTGCGTCCTATTAGCTTGTTGGTGAGGTAACGGCTCACCAAGGCGACGATAGGTAGCCGGCCTGAGAGGGTGAACGGCCACAAGGGGACTGAGATACGGCCCTTACTCCTACGGGAGGCAGCAGTGGGGAATATTGGACAATGGGGGCAACCCTGATCCAGCAATTCTGTGTGCACGAAGAAGGCTTTCGGGCTGTAAAGTGCTTTCAGCAGGGAAGAAGCAAGTGACGGTACCTGCAGAAGAAGCGACGGCTAAATA
>G35JFLI02GH3BQ
GGTGAGTAGCGCGTAAAGAACTTGCCCTGCAGACAGGGATAACAGACGGAAACGACTGACAACACCTGATACGGTTGCCGGCACGCATGTGCCAGGCAATGAAAAGCGATGCTGCAGGAGAGCTTTGCGTCCTATTAGCTTGTTGGTGAGGTAACGGCTCACCAAGGCGACGATAGGTAGCCGGCCTGAGAGGGTGAACGGCCACAAGGGGACTGAGATACGGCCCTTACTCCTACGGGAGGCAGCAGTGGGGAATATTGGACAATGGGGGCAACCCTGATCCAGCAATTCTGTGTGCACGAAGAAGGCTTTCGGGCTGTAAAGTGCTTTCAGCAGGGAAGAAGCAAGTGACGGTACCTGCAGAAGAAGCGACGGCTAAATA
>G35JFLI02JVK69
GGTGAGTAGCGCGTAAAGAACTTGCCCTGCAGACAGGGATAACAGACGGAAACGACTGACAACACCTGATACGGTTGCCGGCACGCATGTGCCAGGCAATGAAAAGCGATGCTGCAGGAGAGCTTTGCGTCCTATTAGCTTGTTGGTGAGGTAACGGCTCACCAAGGCGACGATAGGTAGCCGGCCTGAGAGGGTGAACGGCCACAAGGGGACTGAGATACGGCCCTTACTCCTACGGGAGGCAGCAGTGGGGAATATTGGACAATGGGGGCAACCCTGATCCAGCAATTCTGTGTGCACGAAGAAGGCTTTCGGGCTGTAAAGTGCTTTCAGCAGGGAAGAAGCAAGTGACGGTACCTGCAGAAGAAGCGACGGCTAAATA
>G35JFLI02HF850
GGTGAGTAGCGCGTAAAGAACTTGCCCTGCAGACAGGGATAACAGACGGAAACGACTGACAACACCTGATACGGTTGCCGGCACGCATGTGCCAGGCAATGAAAAGCGATGCTGCAGGAGAGCTTTGCGTCCTATTAGCTTGTTGGTGAGGTAACGGCTCACCAAGGCGACGATAGGTAGCCGGCCTGAGAGGGTGAACGGCCACAAGGGGACTGAGATACGGCCCTTACTCCTACGGGAGGCAGCAGTGGGGAATATTGGACAATGGGGGCAACCCTGATCCAGCAATTCTGTGTGCACGAAGAAGGCTTTCGGGCTGTAAAGTGCTTTCAGCAGGGAAGAAGCAAGTGACGGTACCTGCAGAAGAAGCGACGGCTAAATA
>G35JFLI02GA182
GGTGAGTAGCGCGTAAAGAACTTGCCCTGCAGACAGGGATAACAGACGGAAACGACTGACAACACCTGATACGGTTGCCGGCACGCATGTGCCAGGCAATGAAAAGCGATGCTGCAGGAGAGCTTTGCGTCCTATTAGCTTGTTGGTGAGGTAACGGCTCACCAAGGCGACGATAGGTAGCCGGCCTGAGAGGGTGAACGGCCACAAGGGGACTGAGATACGGCCCTTACTCCTACGGGAGGCAGCAGTGGGGAATATTGGACAATGGGGGCAACCCTGATCCAGCAATTCTGTGTGCACGAAGAAGGCTTTCGGGCTGTAAAGTGCTTTCAGCAGGGAAGAAGCAAGTGACGGTACCTGCAGAAGAAGCGACGGCTAAATA
>G35JFLI02IXI2U
GGTGAGTAGCGCGTAAAGAACTTGCCCTGCAGACAGGGATAACAGACGGAAACGACTGACAACACCTGATACGGTTGCCGGCACGCATGTGCCAGGCAATGAAAAGCGATGCTGCAGGAGAGCTTTGCGTCCTATTAGCTTGTTGGTGAGGTAACGGCTCACCAAGGCGACGATAGGTAGCCGGCCTGAGAGGGTGAACGGCCACAAGGGGACTGAGATACGGCCCTTACTCCTACGGGAGGCAGCAGTGGGGAATATTGGACAATGGGGGCAACCCTGATCCAGCAATTCTGTGTGCACGAAGAAGGCTTTCGGGCTGTAAAGTGCTTTCAGCAGGGAAGAAGCAAGTGACGGTACCTGCAGAAGAAGCGACGGCTAAATA
>G35JFLI02IP89R
GGTGAGTAGCGCGTAAAGAACTTGCCCTGCAGACAGGGATAACAGACGGAAACGACTGACAACACCTGATACGGTTGCCGGCACGCATGTGCCAGGCAATGAAAAGCGATGCTGCAGGAGAGCTTTGCGTCCTATTAGCTTGTTGGTGAGGTAACGGCTCACCAAGGCGACGATAGGTAGCCGGCCTGAGAGGGTGAACGGCCACAAGGGGACTGAGATACGGCCCTTACTCCTACGGGAGGCAGCAGTGGGGAATATTGGACAATGGGGGCAACCCTGATCCAGCAATTCTGTGTGCACGAAGAAGGCTTTCGGGCTGTAAAGTGCTTTCAGCAGGGAAGAAGCAAGTGACGGTACCTGCAGAAGAAGCGACGGCTAAATA
>G35JFLI02IL3XF
GGTGAGTAGCGCGTAAAGAACTTGCCCTGCAGACAGGGATAACAGACGGAAACGACTGACAACACCTGATACGGTTGCCGGCACGCATGTGCCAGGCAATGAAAAGCGATGCTGCAGGAGAGCTTTGCGTCCTATTAGCTTGTTGGTGAGGTAACGGCTCACCAAGGCGACGATAGGTAGCCGGCCTGAGAGGGTGAACGGCCACAAGGGGACTGAGATACGGCCCTTACTCCTACGGGAGGCAGCAGTGGGGAATATTGGACAATGGGGGCAACCCTGATCCAGCAATTCTGTGTGCACGAAGAAGGCTTTCGGGCTGTAAAGTGCTTTCAGCAGGGAAGAAGCAAGTGACGGTACCTGCAGAAGAAGCGACGGCTAAATA
>G35JFLI02GBVAA
GGTGAGTAGCGCGTAAAGAACTTGCCCTGCAGACAGGGATAACAGACGGAAACGACTGACAACACCTGATACGGTTGCCGGCACGCATGTGCCAGGCAATGAAAAGCGATGCTGCAGGAGAGCTTTGCGTCCTATTAGCTTGTTGGTGAGGTAACGGCTCACCAAGGCGACGATAGGTAGCCGGCCTGAGAGGGTGAACGGCCACAAGGGGACTGAGATACGGCCCTTACTCCTACGGGAGGCAGCAGTGGGGAATATTGGACAATGGGGGCAACCCTGATCCAGCAATTCTGTGTGCACGAAGAAGGCTTTCGGGCTGTAAAGTGCTTTCAGCAGGGAAGAAGCAAGTGACGGTACCTGCAGAAGAAGCGACGGCTAAATA
>G35JFLI02H3K27
GGTGAGTAGCGCGTAAAGAACTTGCCCTGCAGACAGGGATAACAGACGGAAACGACTGACAACACCTGATACGGTTGCCGGCACGCATGTGCCAGGCAATGAAAAGCGATGCTGCAGGAGAGCTTTGCGTCCTATTAGCTTGTTGGTGAGGTAACGGCTCACCAAGGCGACGATAGGTAGCCGGCCTGAGAGGGTGAACGGCCACAAGGGGACTGAGATACGGCCCTTACTCCTACGGGAGGCAGCAGTGGGGAATATTGGACAATGGGGGCAACCCTGATCCAGCAATTCTGTGTGCACGAAGAAGGCTTTCGGGCTGTAAAGTGCTTTCAGCAGGGAAGAAGCAAGTGACGGTACCTGCAGAAGAAGCGACGGCTAAATA
>G35JFLI02I3DE0
GGTGAGTAGCGCGTAAAGAACTTGCCCTGCAGACAGGGATAACAGACGGAAACGACTGACAACACCTGATACGGTTGCCGGCACGCATGTGCCAGGCAATGAAAAGCGATGCTGCAGGAGAGCTTTGCGTCCTATTAGCTTGTTGGTGAGGTAACGGCTCACCAAGGCGACGATAGGTAGCCGGCCTGAGAGGGTGAACGGCCACAAGGGGACTGAGATACGGCCCTTACTCCTACGGGAGGCAGCAGTGGGGAATATTGGACAATGGGGGCAACCCTGATCCAGCAATTCTGTGTGCACGAAGAAGGCTTTCGGGCTGTAAAGTGCTTTCAGCAGGGAAGAAGCAAGTGACGGTACCTGCAGAAGAAGCGACGGCTAAATA
>G35JFLI02ITTFM
GGTGAGTAGCGCGTAAAGAACTTGCCCTGCAGACAGGGATAACAGACGGAAACGACTGACAACACCTGATACGGTTGCCGGCACGCATGTGCCAGGCAATGAAAAGCGATGCTGCAGGAGAGCTTTGCGTCCTATTAGCTTGTTGGTGAGGTAACGGCTCACCAAGGCGACGATAGGTAGCCGGCCTGAGAGGGTGAACGGCCACAAGGGGACTGAGATACGGCCCTTACTCCTACGGGAGGCAGCAGTGGGGAATATTGGACAATGGGGGCAACCCTGATCCAGCAATTCTGTGTGCACGAAGAAGGCTTTCGGGCTGTAAAGTGCTTTCAGCAGGGAAGAAGCAAGTGACGGTACCTGCAGAAGAAGCGACGGCTAAATA
>G35JFLI02HRZ7Y
GGTGAGTAGCGCGTAAAGAACTTGCCCTGCAGACAGGGATAACAGACGGAAACGACTGACAACACCTGATACGGTTGCCGGCACGCATGTGCCAGGCAATGAAAAGCGATGCTGCAGGAGAGCTTTGCGTCCTATTAGCTTGTTGGTGAGGTAACGGCTCACCAAGGCGACGATAGGTAGCCGGCCTGAGAGGGTGAACGGCCACAAGGGGACTGAGATACGGCCCTTACTCCTACGGGAGGCAGCAGTGGGGAATATTGGACAATGGGGGCAACCCTGATCCAGCAATTCTGTGTGCACGAAGAAGGCTTTCGGGCTGTAAAGTGCTTTCAGCAGGGAAGAAGCAAGTGACGGTACCTGCAGAAGAAGCGACGGCTAAATA
>G35JFLI02IKK7Z
GGTGAGTAGCGCGTAAAGAACTTGCCCTGCAGACAGGGATAACAGACGGAAACGACTGACAACACCTGATACGGTTGCCGGCACGCATGTGCCAGGCAATGAAAAGCGATGCTGCAGGAGAGCTTTGCGTCCTATTAGCTTGTTGGTGAGGTAACGGCTCACCAAGGCGACGATAGGTAGCCGGCCTGAGAGGGTGAACGGCCACAAGGGGACTGAGATACGGCCCTTACTCCTACGGGAGGCAGCAGTGGGGAATATTGGACAATGGGGGCAACCCTGATCCAGCAATTCTGTGTGCACGAAGAAGGCTTTCGGGCTGTAAAGTGCTTTCAGCAGGGAAGAAGCAAGTGACGGTACCTGCAGAAGAAGCGACGGCTAAATA
>G35JFLI02FUI8H
GGTGAGTAGCGCGTAAAGAACTTGCCCTGCAGACAGGGATAACAGACGGAAACGACTGACAACACCTGATACGGTTGCCGGCACGCATGTGCCAGGCAATGAAAAGCGATGCTGCAGGAGAGCTTTGCGTCCTATTAGCTTGTTGGTGAGGTAACGGCTCACCAAGGCGACGATAGGTAGCCGGCCTGAGAGGGTGAACGGCCACAAGGGGACTGAGATACGGCCCTTACTCCTACGGGAGGCAGCAGTGGGGAATATTGGACAATGGGGGCAACCCTGATCCAGCAATTCTGTGTGCACGAAGAAGGCTTTCGGGCTGTAAAGTGCTTTCAGCAGGGAAGAAGCAAGTGACGGTACCTGCAGAAGAAGCGACGGCTAAATA
>G35JFLI02HLMYA
GGTGAGTAGCGCGTAAAGAACTTGCCCTGCAGACAGGGATAACAGACGGAAACGACTGACAACACCTGATACGGTTGCCGGCACGCATGTGCCAGGCAATGAAAAGCGATGCTGCAGGAGAGCTTTGCGTCCTATTAGCTTGTTGGTGAGGTAACGGCTCACCAAGGCGACGATAGGTAGCCGGCCTGAGAGGGTGAACGGCCACAAGGGGACTGAGATACGGCCCTTACTCCTACGGGAGGCAGCAGTGGGGAATATTGGACAATGGGGGCAACCCTGATCCAGCAATTCTGTGTGCACGAAGAAGGCTTTCGGGCTGTAAAGTGCTTTCAGCAGGGAAGAAGCAAGTGACGGTACCTGCAGAAGAAGCGACGGCTAAATA
>G35JFLI02GKS9Q
GGTGAGTAGCGCGTAAAGAACTTGCCCTGCAGACAGGGATAACAGACGGAAACGACTGACAACACCTGATACGGTTGCCGGCACGCATGTGCCAGGCAATGAAAAGCGATGCTGCAGGAGAGCTTTGCGTCCTATTAGCTTGTTGGTGAGGTAACGGCTCACCAAGGCGACGATAGGTAGCCGGCCTGAGAGGGTGAACGGCCACAAGGGGACTGAGATACGGCCCTTACTCCTACGGGAGGCAGCAGTGGGGAATATTGGACAATGGGGGCAACCCTGATCCAGCAATTCTGTGTGCACGAAGAAGGCTTTCGGGCTGTAAAGTGCTTTCAGCAGGGAAGAAGCAAGTGACGGTACCTGCAGAAGAAGCGACGGCTAAATA
>G35JFLI02GYSBH
GGTGAGTAGCGCGTAAAGAACTTGCCCTGCAGACAGGGATAACAGACGGAAACGACTGACAACACCTGATACGGTTGCCGGCACGCATGTGCCAGGCAATGAAAAGCGATGCTGCAGGAGAGCTTTGCGTCCTATTAGCTTGTTGGTGAGGTAACGGCTCACCAAGGCGACGATAGGTAGCCGGCCTGAGAGGGTGAACGGCCACAAGGGGACTGAGATACGGCCCTTACTCCTACGGGAGGCAGCAGTGGGGAATATTGGACAATGGGGGCAACCCTGATCCAGCAATTCTGTGTGCACGAAGAAGGCTTTCGGGCTGTAAAGTGCTTTCAGCAGGGAAGAAGCAAGTGACGGTACCTGCAGAAGAAGCGACGGCTAAATA
>GV2UCFN02JTG2U
GGTGAGTAGCGCGTAAAGAACTTGCCCTGCAGACAGGGATAACAGACGGAAACGACTGACAACACCTGATACGGTTGCCGGCACGCATGTGCCAGGCAATGAAAAGCGATGCTGCAGGAGAGCTTTGCGTCCTATTAGCTTGTTGGTGAGGTAACGGCTCACCAAGGCGACGATAGGTAGCCGGCCTGAGAGGGTGAACGGCCACAAGGGGACTGAGATACGGCCCTTACTCCTACGGGAGGCAGCAGTGGGGAATATTGGACAATGGGGGCAACCCTGATCCAGCAATTCTGTGTGCACGAAGAAGGCTTTCGGGCTGTAAAGTGCTTTCAGCAGGGAAGAAGCAAGTGACGGTACCTGCAGAAGAAGCGACGGCTAAATA
>GV2UCFN02HFHYO
GGTGAGTAGCGCGTAAAGAACTTGCCCTGCAGACAGGGATAACAGACGGAAACGACTGACAACACCTGATACGGTTGCCGGCACGCATGTGCCAGGCAATGAAAAGCGATGCTGCAGGAGAGCTTTGCGTCCTATTAGCTTGTTGGTGAGGTAACGGCTCACCAAGGCGACGATAGGTAGCCGGCCTGAGAGGGTGAACGGCCACAAGGGGACTGAGATACGGCCCTTACTCCTACGGGAGGCAGCAGTGGGGAATATTGGACAATGGGGGCAACCCTGATCCAGCAATTCTGTGTGCACGAAGAAGGCTTTCGGGCTGTAAAGTGCTTTCAGCAGGGAAGAAGCAAGTGACGGTACCTGCAGAAGAAGCGACGGCTAAATA
>GV2UCFN02JJT8H
GGTGAGTAGCGCGTAAAGAACTTGCCCTGCAGACAGGGATAACAGACGGAAACGACTGACAACACCTGATACGGTTGCCGGCACGCATGTGCCAGGCAATGAAAAGCGATGCTGCAGGAGAGCTTTGCGTCCTATTAGCTTGTTGGTGAGGTAACGGCTCACCAAGGCGACGATAGGTAGCCGGCCTGAGAGGGTGAACGGCCACAAGGGGACTGAGATACGGCCCTTACTCCTACGGGAGGCAGCAGTGGGGAATATTGGACAATGGGGGCAACCCTGATCCAGCAATTCTGTGTGCACGAAGAAGGCTTTCGGGCTGTAAAGTGCTTTCAGCAGGGAAGAAGCAAGTGACGGTACCTGCAGAAGAAGCGACGGCTAAATA
>GV2UCFN02F183V
GGTGAGTAGCGCGTAAAGAACTTGCCCTGCAGACAGGGATAACAGACGGAAACGACTGACAACACCTGATACGGTTGCCGGCACGCATGTGCCAGGCAATGAAAAGCGATGCTGCAGGAGAGCTTTGCGTCCTATTAGCTTGTTGGTGAGGTAACGGCTCACCAAGGCGACGATAGGTAGCCGGCCTGAGAGGGTGAACGGCCACAAGGGGACTGAGATACGGCCCTTACTCCTACGGGAGGCAGCAGTGGGGAATATTGGACAATGGGGGCAACCCTGATCCAGCAATTCTGTGTGCACGAAGAAGGCTTTCGGGCTGTAAAGTGCTTTCAGCAGGGAAGAAGCAAGTGACGGTACCTGCAGAAGAAGCGACGGCTAAATA
>GV2UCFN02JT17O
GGTGAGTAGCGCGTAAAGAACTTGCCCTGCAGACAGGGATAACAGACGGAAACGACTGACAACACCTGATACGGTTGCCGGCACGCATGTGCCAGGCAATGAAAAGCGATGCTGCAGGAGAGCTTTGCGTCCTATTAGCTTGTTGGTGAGGTAACGGCTCACCAAGGCGACGATAGGTAGCCGGCCTGAGAGGGTGAACGGCCACAAGGGGACTGAGATACGGCCCTTACTCCTACGGGAGGCAGCAGTGGGGAATATTGGACAATGGGGGCAACCCTGATCCAGCAATTCTGTGTGCACGAAGAAGGCTTTCGGGCTGTAAAGTGCTTTCAGCAGGGAAGAAGCAAGTGACGGTACCTGCAGAAGAAGCGACGGCTAAATA
>GV2UCFN02JPXXR
GGTGAGTAGCGCGTAAAGAACTTGCCCTGCAGACAGGGATAACAGACGGAAACGACTGACAACACCTGATACGGTTGCCGGCACGCATGTGCCAGGCAATGAAAAGCGATGCTGCAGGAGAGCTTTGCGTCCTATTAGCTTGTTGGTGAGGTAACGGCTCACCAAGGCGACGATAGGTAGCCGGCCTGAGAGGGTGAACGGCCACAAGGGGACTGAGATACGGCCCTTACTCCTACGGGAGGCAGCAGTGGGGAATATTGGACAATGGGGGCAACCCTGATCCAGCAATTCTGTGTGCACGAAGAAGGCTTTCGGGCTGTAAAGTGCTTTCAGCAGGGAAGAAGCAAGTGACGGTACCTGCAGAAGAAGCGACGGCTAAATA
>GV2UCFN02H3I7M
GGTGAGTAGCGCGTAAAGAACTTGCCCTGCAGACAGGGATAACAGACGGAAACGACTGACAACACCTGATACGGTTGCCGGCACGCATGTGCCAGGCAATGAAAAGCGATGCTGCAGGAGAGCTTTGCGTCCTATTAGCTTGTTGGTGAGGTAACGGCTCACCAAGGCGACGATAGGTAGCCGGCCTGAGAGGGTGAACGGCCACAAGGGGACTGAGATACGGCCCTTACTCCTACGGGAGGCAGCAGTGGGGAATATTGGACAATGGGGGCAACCCTGATCCAGCAATTCTGTGTGCACGAAGAAGGCTTTCGGGCTGTAAAGTGCTTTCAGCAGGGAAGAAGCAAGTGACGGTACCTGCAGAAGAAGCGACGGCTAAATA
