# Supplementary material for: Investigation of the Effect of Type 2 Diabetes Mellitus on Subgingival Plaque Microbiota by High-Throughput 16S rDNA Pyrosequencing
Source: PLoS One. 2013 Apr 22;8(4):e61516. doi: 10.1371/journal.pone.0061516 (PMC3632544; doi:10.1371/journal.pone.0061516)
Supplement: File S1 — FASTA-format sequences for all the OTUs. Sequences for each OTU are provided in a FASTA-format file. (ZIP) [file pone.0061516.s004.zip › OTU.allseq/Otu0083.fasta]

>GV2UCFN02JYHFP
GGTGAGTATCGCGTATCCAACCTTCCCTCCACTCGGGGATACCCCGTTGAAAGACGGCCTAATACCCGATGTTGTCCACAGATGGCATCTGACGTGGACCAAAGATTCATCGGTGGAGGATGGGGATGCGTCTGATTAGCTTGTTGGTGCGGGTAACGGCCCACCAAGGCTACGATCAGTAGGGGTTCTGAGAGGAAGGTCCCCCACACTGGTACTGAGACACGGACCAGACTCCTACGGGAGGCAGCAGTGAGGAATATTGGTCAATGGACGTAAGTCTGAACCAGCCAAGTAGCGTGCAGGATTGACGGCCCTATGGGTTGTAAACTGCTTTTGTTGGGGAGTAAAGTTGGGCACGCGTGCCTTTTTGCATTTACCCTTCGAATAAGGACCGGCTAATTC
>G3BZQ8102JN7YF
GGTGAGTATCGCGTATCCAACCTTCCCTCCACTCGGGGATACCCCGTTGAAAGACGGCCTAATACCCGATGTTGTCCACAGATGGCATCTGACGTGGACCAAGATTCATCGGTGGAGGATGGGGATGCGTCTGATTAGCTTGTTGGTGCGGGTAACGGCCCACCAAGGCAACGATCAGTAGGGGTTCTGAGAGGAAGGTCCCCCACATTGGAACTGAGACACGGTCCAAACTCCTACGGGAGGCAGCAGTGAGGAATATTGGTCAATGGACGTAAGTCTGAACCAGCCAAGTAGCGTGCAGGATTGACGGCCCTATGGGTTGTAAACTGCTTTTGTTGGGGAGTAAAGTTGGGCACGCGTGCCTTTTTGCATTTACCCTTCGAATAAGGACCGGCTAATTC
>G35JFLI02IHU66
GGTGAGTATCGCGTATCCAACCTTCCCTCCACTCGGGGATACCCCGTTGAAAGACGGCCTAATACCCGATGTTGTCCACAGATGGCATCTGACGTGGACCAAGATTCATCGGTGGAGGATGGGGATGCGTCTGATTAGCTTGTTGGTGCGGGTAACGGCCCACCAAGGCAACGATCAGTAGGGGTTCTGAGAGGAAGGTCCCCCACATTGGAACTGAGACACGGTCCAAACTCCTACGGGAGGCAGCAGTGAGGAATATTGGTCAATGGACGTAAGTCTGAACCAGCCAAGTAGCGTGCAGGATTGACGGCCCTATGGGTTGTAAACTGCTTTTGTTGGGGAGTAAAGTTGGGCACGCGTGCCTTTTTGCATTTACCCTTCGAATAAGGACCGGCTAATTC
>G35JFLI02GLHJB
GGTGAGTATCGCGTATCCAACCTTCCCTCCACTCGGGGATACCCCGTTGAAAGACGGCCTAATACCCGATGTTGTCCACAGATGGCATCTGACGTGGACCAAGATTCATCGGTGGAGGATGGGGATGCGTCTGATTAGCTTGTTGGTGCGGGTAACGGCCCACCAAGGCAACGATCAGTAGGGGTTCTGAGAGGAAGGTCCCCCACATTGGAACTGAGACACGGTCCAAACTCCTACGGGAGGCAGCAGTGAGGAATATTGGTCAATGGACGTAAGTCTGAACCAGCCAAGTAGCGTGCAGGATTGACGGCCCTATGGGTTGTAAACTGCTTTTGTTGGGGAGTAAAGTTGGGCACGCGTGCCTTTTTGCATTTACCCTTCGAATAAGGACCGGCTAATTC
>GV2UCFN02F0BRV
GGTGAGTATCGCGTATCCAACCTTCCCTCCACTCGGGGATACCCCCGTTGAAAGACGGCCTAATACCCGATGTTGTCCACAGATGGCATCTGACGTGGACCAAAGATTCATCGGTGGAGGATGGGGATGCGTCTGATTAGCTTGTTGGTGCGGGTAACGGCCCACCAAGGCAACGATCAGTAGGGGTTCTGAGAGGAAGGTCCCCCACATTGGAACTGAGACACGGTCCAAACTCCTACGGGAGGCAGCAGTGAGGAATATTGGTCAATGGACGTAAGTCTGAACCAGCCAAGTAGCGTGCAGGATTGACGGCCCTATGGGTTGTAAACTGCTTTTGTTGGGGAGTAAAGTTGGGCACGCGTGCCTTTTTGCATTTACCCTTCGAATAAGGACCGGCTAATTC
>GV2UCFN02GXAVY
GGTGAGTATCGCGTATCCAACCTTCCCTCCACTCGGGGATACCCCGTTGAAAGACGGCCTAATACCCGATGTTGTCCACAGATGGCATCTGACGTGGACCAAAGATTCATCGGTGGAGGATGGGGATGCGTCTGATTAGCTTGTTGGTGCGGGTAACGGCCCACCAAGGCTACGATCAGTAGGGGTTCTGAGAGGAAGGTCCCCCACATTGGAACTGAGACACGGTCCAAACTCCTACGGGAGGCAGCAGTGAGGAATATTGGTCAATGGACGTAAGTCTGAACCAGCCAAGTAGCGTGCAGGATTGACGGCCCTATGGGTTGTAAACTGCTTTTGTTGGGGAGTAAAGTGGGGCACGCGTGCCTTTTTGCATTTACCCTTCGAATAAGGACCGGCTAATTC
>GV2UCFN02GAMXU
GGTGAGTATCGCGTATCCAACCTTCCCTCCACTCGGGGATACCCCGTTGAAAGACGGCCTAATACCCGATGTTGTCCACAGATGGCATCTGACGTGGACCAAAGATTCATCGGTGGAGGATGGGGATGCGTCTGATTAGCTTGTTGGTGCGGGTAACGGCCCACCAAGGCTACGATCAGTAGGGGTTCTGAGAGGAAGGTCCCCCACATTGGAACTGAGACACGGTCCAAACTCCTACGGGAGGCAGCAGTGAGGAATATTGGTCAATGGACGTAAGTCTGAACCAGCCAAGTAGCGTGCAGGATTGACGGCCCTATGGGTTGTAAACTGCTTTTGTTGGGGAGTAAAGTGGGGCACGCGTGCCTTTTTGCATTTACCCTTCGAATAAGGACCGGCTAATTC
>GV2UCFN02HI3CV
GGTGAGTATCGCGTATCCAACCTTCCCTCCACTCGGGGATACCCCGTTGAAAGACGGCCTAATACCCGATGTTGTCCACAGATGGCATCTGACGTGGACCAAAGATTCATCGGTGGAGGATGGGGATGCGTCTGATTAGCTTGTTGGTGCGGGTAACGGCCCACCAAGGCTACGATCAGTAGGGGTTCTGAGAGGAAGGTCCCCCACATTGGAACTGAGACACGGTCCAAACTCCTACGGGAGGCAGCAGTGAGGAATATTGGTCAATGGACGTAAGTCTGAACCAGCCAAGTAGCGTGCAGGATTGACGGCCCTATGGGTTGTAAACTGCTTTTGTTGGGGAGTAAAGTGGGGCACGCGTGCCTTTTTGCATTTACCCTTCGAATAAGGACCGGCTAATTC
>GV2UCFN02JREYM
GGTGAGTATCGCGTATCCAACCTTCCCTCCACTCGGGGATACCCCGTTGAAAGACGGCCTAATACCCGATGTTGTCCACAGATGGCATCTGACGTGGACCAAAGATTCATCGGTGGAGGATGGGGATGCGTCTGATTAGCTTGTTGGTGCGGGTAACGGCCCACCAAGGCTACGATCAGTAGGGGTTCTGAGAGGAAGGTCCCCCACATTGGAACTGAGACACGGTCCAAACTCCTACGGGAGGCAGCAGTGAGGAATATTGGTCAATGGACGTAAGTCTGAACCAGCCAAGTAGCGTGCAGGATTGACGGCCCTATGGGTTGTAAACTGCTTTTGTTGGGGAGTAAAGTGGGGCACGCGTGCCTTTTTGCATTTACCCTTCGAATAAGGACCGGCTAATTC
>GV2UCFN02GHZE1
GGTGAGTATCGCGTATCCAACCTTCCCTCCACTCGGGGATACCCCGTTGAAAGACGGCCTAATACCCGATGTTGTCCACAGATGGCATCTGACGTGGACCAAAGATTCATCGGTGGAGGATGGGGATGCGTCTGATTAGCTTGTTGGTGCGGGTAACGGCCCACCAAGGCTACGATCAGTAGGGGTTCTGAGAGGAAGGTCCCCCACATTGGAACTGAGACACGGTCCAAACTCCTACGGGAGGCAGCAGTGAGGAATATTGGTCAATGGACGTAAGTCTGAACCAGCCAAGTAGCGTGCAGGATTGACGGCCCTATGGGTTGTAAACTGCTTTTGTTGGGGAGTAAAGTGGGGCACGCGTGCCTTTTTGCATTTACCCTTCGAATAAGGACCGGCTAATTC
>GV2UCFN02FXA49
GGTGAGTATCGCGTATCCAACCTTCCCTCCACTCGGGGATACCCCGTTGAAAGACGGCCTAATACCCGATGTTGTCCACAGATGGCATCTGACGTGGACCAAAGATTCATCGGTGGAGGATGGGGATGCGTCTGATTAGCTTGTTGGTGCGGGTAACGGCCCACCAAGGCTACGATCAGTAGGGGTTCTGAGAGGAAGGTCCCCCACATTGGAACTGAGACACGGTCCAAACTCCTACGGGAGGCAGCAGTGAGGAATATTGGTCAATGGACGTAAGTCTGAACCAGCCAAGTAGCGTGCAGGATTGACGGCCCTATGGGTTGTAAACTGCTTTTGTTGGGGAGTAAAGTTGGGCACGCGTGCCTTTTTGCATTTACCCTTCGAATAAGGACCGGCTAATTC
>GV2UCFN02IXMLW
GGTGAGTATCGCGTATCCAACCTTCCCTCCACTCGGGGATACCCCGTTGAAAGACGGCCTAATACCCGATGTTGTCCACAGATGGCATCTGACGTGGACCAAAGATTCATCGGTGGAGGATGGGGATGCGTCTGATTAGCTTGTTGGTGCGGGTAACGGCCCACCAAGGCTACGATCAGTAGGGGTTCTGAGAGGAAGGTCCCCCACATTGGAACTGAGACACGGTCCAAACTCCTACGGGAGGCAGCAGTGAGGAATATTGGTCAATGGACGTAAGTCTGAACCAGCCAAGTAGCGTGCAGGATTGACGGCCCTATGGGTTGTAAACTGCTTTTGTTGGGGAGTAAAGTTGGGCACGCGTGCCTTTTTGCATTTACCCTTCGAATAAGGACCGGCTAATTC
>GV2UCFN02G9Q3P
GGTGAGTATCGCGTATCCAACCTTCCCTCCACTCGGGGATACCCCGTTGAAAGACGGCCTAATACCCGATGTTGTCCACAGATGGCATCTGACGTGGACCAAAGATTCATCGGTGGAGGATGGGGATGCGTCTGATTAGCTTGTTGGTGCGGGTAACGGCCCACCAAGGCTACGATCAGTAGGGGTTCTGAGAGGAAGGTCCCCCACATTGGAACTGAGACACGGTCCAAACTCCTACGGGAGGCAGCAGTGAGGAATATTGGTCAATGGACGTAAGTCTGAACCAGCCAAGTAGCGTGCAGGATTGACGGCCCTATGGGTTGTAAACTGCTTTTGTTGGGGAGTAAAGTTGGGCACGCGTGCCTTTTTGCATTTACCCTTCGAATAAGGACCGGCTAATTC
>GV2UCFN02F6BFG
GGTGAGTATCGCGTATCCAACCTTCCCTCCACTCGGGGATACCCCGTTGAAAGACGGCCTAATACCCGATGTTGTCCACAGATGGCATCTGACGTGGACCAAAGATTCATCGGTGGAGGATGGGGATGCGTCTGATTAGCTTGTTGGTGCGGGTAACGGCCCACCAAGGCTACGATCAGTAGGGGTTCTGAGAGGAAGGTCCCCCACATTGGAACTGAGACACGGTCCAAACTCCTACGGGAGGCAGCAGTGAGGAATATTGGTCAATGGACGTAAGTCTGAACCAGCCAAGTAGCGTGCAGGATTGACGGCCCTATGGGTTGTAAACTGCTTTTGTTGGGGAGTAAAGTTGGGCACGCGTGCCTTTTTGCATTTACCCTTCGAATAAGGACCGGCTAATTC
>GV2UCFN02ICWOX
GGTGAGTATCGCGTATCCAACCTTCCCTCCACTCGGGGATACCCCGTTGAAAGACGGCCTAATACCCGATGTTGTCCACAGATGGCATCTGACGTGGACCAAAGATTCATCGGTGGAGGATGGGGATGCGTCTGATTAGCTTGTTGGTGCGGGTAACGGCCCACCAAGGCTACGATCAGTAGGGGTTCTGAGAGGAAGGTCCCCCACATTGGAACTGAGACACGGTCCAAACTCCTACGGGAGGCAGCAGTGAGGAATATTGGTCAATGGACGTAAGTCTGAACCAGCCAAGTAGCGTGCAGGATTGACGGCCCTATGGGTTGTAAACTGCTTTTGTTGGGGAGTAAAGTTGGGCACGCGTGCCTTTTTGCATTTACCCTTCGAATAAGGACCGGCTAATTC
>GV2UCFN02GATNS
GGTGAGTATCGCGTATCCAACCTTCCCTCCACTCGGGGATACCCCGTTGAAAGACGGCCTAATACCCGATGTTGTCCACAGATGGCATCTGACGTGGACCAAAGATTCATCGGTGGAGGATGGGGATGCGTCTGATTAGCTTGTTGGTGCGGGTAACGGCCCACCAAGGCTACGATCAGTAGGGGTTCTGAGAGGAAGGTCCCCCACATTGGAACTGAGACACGGTCCAAACTCCTACGGGAGGCAGCAGTGAGGAATATTGGTCAATGGACGTAAGTCTGAACCAGCCAAGTAGCGTGCAGGATTGACGGCCCTATGGGTTGTAAACTGCTTTTGTTGGGGAGTAAAGTTGGGCACGCGTGCCTTTTTGCATTTACCCTTCGAATAAGGACCGGCTAATTC
>GV2UCFN02GTWE4
GGTGAGTATCGCGTATCCAACCTTCCCTCCACTCGGGGATACCCCGTTGAAAGACGGCCTAATACCCGATGTTGTCCACAGATGGCATCTGACGTGGACCAAAGATTCATCGGTGGAGGATGGGGATGCGTCTGATTAGCTTGTTGGTGCGGGTAACGGCCCACCAAGGCTACGATCAGTAGGGGTTCTGAGAGGAAGGTCCCCCACATTGGAACTGAGACACGGTCCAAACTCCTACGGGAGGCAGCAGTGAGGAATATTGGTCAATGGACGTAAGTCTGAACCAGCCAAGTAGCGTGCAGGATTGACGGCCCTATGGGTTGTAAACTGCTTTTGTTGGGGAGTAAAGTTGGGCACGCGTGCCTTTTTGCATTTACCCTTCGAATAAGGACCGGCTAATTC
>GV2UCFN02F5IHX
GGTGAGTATCGCGTATCCAACCTTCCCTCCACTCGGGGATACCCCGTTGAAAGACGGCCTAATACCCGATGTTGTCCACAGATGGCATCTGACGTGGACCAAAGATTCATCGGTGGAGGATGGGGATGCGTCTGATTAGCTTGTTGGTGCGGGTAACGGCCCACCAAGGCTACGATCAGTAGGGGTTCTGAGAGGAAGGTCCCCCACATTGGAACTGAGACACGGTCCAAACTCCTACGGGAGGCAGCAGTGAGGAATATTGGTCAATGGACGTAAGTCTGAACCAGCCAAGTAGCGTGCAGGATTGACGGCCCTATGGGTTGTAAACTGCTTTTGTTGGGGAGTAAAGTTGGGCACGCGTGCCTTTTTGCATTTACCCTTCGAATAAGGACCGGCTAATTC
>GV2UCFN02FGYYW
GGTGAGTATCGCGTATCCAACCTTCCCTCCACTCGGGGATACCCCGTTGAAAGACGGCCTAATACCCGATGTTGTCCACAGATGGCATCTGACGTGGACCAAAGATTCATCGGTGGAGGATGGGGATGCGTCTGATTAGCTTGTTGGTGCGGGTAACGGCCCACCAAGGCTACGATCAGTAGGGGTTCTGAGAGGAAGGTCCCCCACATTGGAACTGAGACACGGTCCAAACTCCTACGGGAGGCAGCAGTGAGGAATATTGGTCAATGGACGTAAGTCTGAACCAGCCAAGTAGCGTGCAGGATTGACGGCCCTATGGGTTGTAAACTGCTTTTGTTGGGGAGTAAAGTTGGGCACGCGTGCCTTTTTGCATTTACCCTTCGAATAAGGACCGGCTAATTC
>GV2UCFN02JDHXT
GGTGAGTATCGCGTATCCAACCTTCCCTCCACTCGGGGATACCCCGTTGAAAGACGGCCTAATACCCGATGTTGTCCACAGATGGCATCTGACGTGGACCAAAGATTCATCGGTGGAGGATGGGGATGCGTCTGATTAGCTTGTTGGTGCGGGTAACGGCCCACCAAGGCTACGATCAGTAGGGGTTCTGAGAGGAAGGTCCCCCACATTGGAACTGAGACACGGTCCAAACTCCTACGGGAGGCAGCAGTGAGGAATATTGGTCAATGGACGTAAGTCTGAACCAGCCAAGTAGCGTGCAGGATTGACGGCCCTATGGGTTGTAAACTGCTTTTGTTGGGGAGTAAAGTTGGGCACGCGTGCCTTTTTGCATTTACCCTTCGAATAAGGACCGGCTAATTC
>GV2UCFN02GIS5A
GGTGAGTATCGCGTATCCAACCTTCCCTCCACTCGGGGATACCCCGTTGAAAGACGGCCTAATACCCGATGTTGTCCACAGATGGCATCTGACGTGGACCAAAGATTCATCGGTGGAGGATGGGGATGCGTCTGATTAGCTTGTTGGTGCGGGTAACGGCCCACCAAGGCTACGATCAGTAGGGGTTCTGAGAGGAAGGTCCCCCACATTGGAACTGAGACACGGTCCAAACTCCTACGGGAGGCAGCAGTGAGGAATATTGGTCAATGGACGTAAGTCTGAACCAGCCAAGTAGCGTGCAGGATTGACGGCCCTATGGGTTGTAAACTGCTTTTGTTGGGGAGTAAAGTTGGGCACGCGTGCCTTTTTGCATTTACCCTTCGAATAAGGACCGGCTAATTC
>GV2UCFN02I6609
GGTGAGTATCGCGTATCCAACCTTCCCTCCACTCGGGGATACCCCGTTGAAAGACGGCCTAATACCCGATGTTGTCCACAGATGGCATCTGACGTGGACCAAAGATTCATCGGTGGAGGATGGGGATGCGTCTGATTAGCTTGTTGGTGCGGGTAACGGCCCACCAAGGCTACGATCAGTAGGGGTTCTGAGAGGAAGGTCCCCCACATTGGAACTGAGACACGGTCCAAACTCCTACGGGAGGCAGCAGTGAGGAATATTGGTCAATGGACGTAAGTCTGAACCAGCCAAGTAGCGTGCAGGATTGACGGCCCTATGGGTTGTAAACTGCTTTTGTTGGGGAGTAAAGTTGGGCACGCGTGCCTTTTTGCATTTACCCTTCGAATAAGGACCGGCTAATTC
>GV2UCFN02JARI0
GGTGAGTATCGCGTATCCAACCTTCCCTCCACTCGGGGATACCCCGTTGAAAGACGGCCTAATACCCGATGTTGTCCACAGATGGCATCTGACGTGGACCAAAGATTCATCGGTGGAGGATGGGGATGCGTCTGATTAGCTTGTTGGTGCGGGTAACGGCCCACCAAGGCTACGATCAGTAGGGGTTCTGAGAGGAAGGTCCCCCACATTGGAACTGAGACACGGTCCAAACTCCTACGGGAGGCAGCAGTGAGGAATATTGGTCAATGGACGTAAGTCTGAACCAGCCAAGTAGCGTGCAGGATTGACGGCCCTATGGGTTGTAAACTGCTTTTGTTGGGGAGTAAAGTTGGGCACGCGTGCCTTTTTGCATTTACCCTTCGAATAAGGACCGGCTAATTC
>GV2UCFN02F96J4
GGTGAGTATCGCGTATCCAACCTTCCCTCCACTCGGGGATACCCCGTTGAAAGACGGCCTAATACCCGATGTTGTCCACAGATGGCATCTGACGTGGACCAAAGATTCATCGGTGGAGGATGGGGATGCGTCTGATTAGCTTGTTGGTGCGGGTAACGGCCCACCAAGGCTACGATCAGTAGGGGTTCTGAGAGGAAGGTCCCCCACATTGGAACTGAGACACGGTCCAAACTCCTACGGGAGGCAGCAGTGAGGAATATTGGTCAATGGACGTAAGTCTGAACCAGCCAAGTAGCGTGCAGGATTGACGGCCCTATGGGTTGTAAACTGCTTTTGTTGGGGAGTAAAGTTGGGCACGCGTGCCTTTTTGCATTTACCCTTCGAATAAGGACCGGCTAATTC
>GV2UCFN02HTKC4
GGTGAGTATCGCGTATCCAACCTTCCCTCCACTCGGGGATACCCCGTTGAAAGACGGCCTAATACCCGATGTTGTCCACAGATGGCATCTGACGTGGACCAAAGATTCATCGGTGGAGGATGGGGATGCGTCTGATTAGCTTGTTGGTGCGGGTAACGGCCCACCAAGGCTACGATCAGTAGGGGTTCTGAGAGGAAGGTCCCCCACATTGGAACTGAGACACGGTCCAAACTCCTACGGGAGGCAGCAGTGAGGAATATTGGTCAATGGACGTAAGTCTGAACCAGCCAAGTAGCGTGCAGGATTGACGGCCCTATGGGTTGTAAACTGCTTTTGTTGGGGAGTAAAGTTGGGCACGCGTGCCTTTTTGCATTTACCCTTCGAATAAGGACCGGCTAATTC
>GV2UCFN02HJXV0
GGTGAGTATCGCGTATCCAACCTTCCCTCCACTCGGGGATACCCCGTTGAAAGACGGCCTAATACCCGATGTTGTCCACAGATGGCATCTGACGTGGACCAAAGATTCATCGGTGGAGGATGGGGATGCGTCTGATTAGCTTGTTGGTGCGGGTAACGGCCCACCAAGGCTACGATCAGTAGGGGTTCTGAGAGGAAGGTCCCCCACATTGGAACTGAGACACGGTCCAAACTCCTACGGGAGGCAGCAGTGAGGAATATTGGTCAATGGACGTAAGTCTGAACCAGCCAAGTAGCGTGCAGGATTGACGGCCCTATGGGTTGTAAACTGCTTTTGTTGGGGAGTAAAGTTGGGCACGCGTGCCTTTTTGCATTTACCCTTCGAATAAGGACCGGCTAATTC
>GV2UCFN02FQPV1
GGTGAGTATCGCGTATCCAACCTTCCCTCCACTCGGGGATACCCCGTTGAAAGACGGCCTAATACCCGATGTTGTCCACAGATGGCATCTGACGTGGACCAAAGATTCATCGGTGGAGGATGGGGATGCGTCTGATTAGCTTGTTGGTGCGGGTAACGGCCCACCAAGGCTACGATCAGTAGGGGTTCTGAGAGGAAGGTCCCCCACATTGGAACTGAGACACGGTCCAAACTCCTACGGGAGGCAGCAGTGAGGAATATTGGTCAATGGACGTAAGTCTGAACCAGCCAAGTAGCGTGCAGGATTGACGGCCCTATGGGTTGTAAACTGCTTTTGTTGGGGAGTAAAGTTGGGCACGCGTGCCTTTTTGCATTTACCCTTCGAATAAGGACCGGCTAATTC
>GV2UCFN02HKN00
GGTGAGTATCGCGTATCCAACCTTCCCTCCACTCGGGGATACCCCGTTGAAAGACGGCCTAATACCCGATGTTGTCCACAGATGGCATCTGACGTGGACCAAAGATTCATCGGTGGAGGATGGGGATGCGTCTGATTAGCTTGTTGGTGCGGGTAACGGCCCACCAAGGCTACGATCAGTAGGGGTTCTGAGAGGAAGGTCCCCCACATTGGAACTGAGACACGGTCCAAACTCCTACGGGAGGCAGCAGTGAGGAATATTGGTCAATGGACGTAAGTCTGAACCAGCCAAGTAGCGTGCAGGATTGACGGCCCTATGGGTTGTAAACTGCTTTTGTTGGGGAGTAAAGTTGGGCACGCGTGCCTTTTTGCATTTACCCTTCGAATAAGGACCGGCTAATTC
>GV2UCFN02JRHJQ
GGTGAGTATCGCGTATCCAACCTTCCCTCCACTCGGGGATACCCCGTTGAAAGACGGCCTAATACCCGATGTTGTCCACAGATGGCATCTGACGTGGACCAAAGATTCATCGGTGGAGGATGGGGATGCGTCTGATTAGCTTGTTGGTGCGGGTAACGGCCCACCAAGGCTACGATCAGTAGGGGTTCTGAGAGGAAGGTCCCCCACATTGGAACTGAGACACGGTCCAAACTCCTACGGGAGGCAGCAGTGAGGAATATTGGTCAATGGACGTAAGTCTGAACCAGCCAAGTAGCGTGCAGGATTGACGGCCCTATGGGTTGTAAACTGCTTTTGTTGGGGAGTAAAGTTGGGCACGCGTGCCTTTTTGCATTTACCCTTCGAATAAGGACCGGCTAATTC
>GV2UCFN02GQOOA
GGTGAGTATCGCGTATCCAACCTTCCCTCCACTCGGGGATACCCCGTTGAAAGACGGCCTAATACCCGATGTTGTCCACAGATGGCATCTGACGTGGACCAAAGATTCATCGGTGGAGGATGGGGATGCGTCTGATTAGCTTGTTGGTGCGGGTAACGGCCCACCAAGGCTACGATCAGTAGGGGTTCTGAGAGGAAGGTCCCCCACATTGGAACTGAGACACGGTCCAAACTCCTACGGGAGGCAGCAGTGAGGAATATTGGTCAATGGACGTAAGTCTGAACCAGCCAAGTAGCGTGCAGGATTGACGGCCCTATGGGTTGTAAACTGCTTTTGTTGGGGAGTAAAGTTGGGCACGCGTGCCTTTTTGCATTTACCCTTCGAATAAGGACCGGCTAATTC
>GV2UCFN02IVX3R
GGTGAGTATCGCGTATCCAACCTTCCCTCCACTCGGGGATACCCCGTTGAAAGACGGCCTAATACCCGATGTTGTCCACAGATGGCATCTGACGTGGACCAAAGATTCATCGGTGGAGGATGGGGATGCGTCTGATTAGCTTGTTGGTGCGGGTAACGGCCCACCAAGGCTACGATCAGTAGGGGTTCTGAGAGGAAGGTCCCCCACATTGGAACTGAGACACGGTCCAAACTCCTACGGGAGGCAGCAGTGAGGAATATTGGTCAATGGACGTAAGTCTGAACCAGCCAAGTAGCGTGCAGGATTGACGGCCCTATGGGTTGTAAACTGCTTTTGTTGGGGAGTAAAGTTGGGCACGCGTGCCTTTTTGCATTTACCCTTCGAATAAGGACCGGCTAATTC
>GV2UCFN02G614S
GGTGAGTATCGCGTATCCAACCTTCCCTCCACTCGGGGATACCCCGTTGAAAGACGGCCTAATACCCGATGTTGTCCACAGATGGCATCTGACGTGGACCAAAGATTCATCGGTGGAGGATGGGGATGCGTCTGATTAGCTTGTTGGTGCGGGTAACGGCCCACCAAGGCTACGATCAGTAGGGGTTCTGAGAGGAAGGTCCCCCACATTGGAACTGAGACACGGTCCAAACTCCTACGGGAGGCAGCAGTGAGGAATATTGGTCAATGGACGTAAGTCTGAACCAGCCAAGTAGCGTGCAGGATTGACGGCCCTATGGGTTGTAAACTGCTTTTGTTGGGGAGTAAAGTTGGGCACGCGTGCCTTTTTGCATTTACCCTTCGAATAAGGACCGGCTAATTC
>GV2UCFN02GEVV4
GGTGAGTATCGCGTATCCAACCTTCCCTCCACTCGGGGATACCCCGTTGAAAGACGGCCTAATACCCGATGTTGTCCACAGATGGCATCTGACGTGGACCAAAGATTCATCGGTGGAGGATGGGGATGCGTCTGATTAGCTTGTTGGTGCGGGTAACGGCCCACCAAGGCTACGATCAGTAGGGGTTCTGAGAGGAAGGTCCCCCACATTGGAACTGAGACACGGTCCAAACTCCTACGGGAGGCAGCAGTGAGGAATATTGGTCAATGGACGTAAGTCTGAACCAGCCAAGTAGCGTGCAGGATTGACGGCCCTATGGGTTGTAAACTGCTTTTGTTGGGGAGTAAAGTTGGGCACGCGTGCCTTTTTGCATTTACCCTTCGAATAAGGACCGGCTAATTC
>GV2UCFN02HSNC9
GGTGAGTATCGCGTATCCAACCTTCCCTCCACTCGGGGATACCCCGTTGAAAGACGGCCTAATACCCGATGTTGTCCACAGATGGCATCTGACGTGGACCAAAGATTCATCGGTGGAGGATGGGGATGCGTCTGATTAGCTTGTTGGTGCGGGTAACGGCCCACCAAGGCTACGATCAGTAGGGGTTCTGAGAGGAAGGTCCCCCACATTGGAACTGAGACACGGTCCAAACTCCTACGGGAGGCAGCAGTGAGGAATATTGGTCAATGGACGTAAGTCTGAACCAGCCAAGTAGCGTGCAGGATTGACGGCCCTATGGGTTGTAAACTGCTTTTGTTGGGGAGTAAAGTTGGGCACGCGTGCCTTTTTGCATTTACCCTTCGAATAAGGACCGGCTAATTC
>GV2UCFN02IIB2X
GGTGAGTATCGCGTATCCAACCTTCCCTCCACTCGGGGATACCCCGTTGAAAGACGGCCTAATACCCGATGTTGTCCACAGATGGCATCTGACGTGGACCAAAGATTCATCGGTGGAGGATGGGGATGCGTCTGATTAGCTTGTTGGTGCGGGTAACGGCCCACCAAGGCTACGATCAGTAGGGGTTCTGAGAGGAAGGTCCCCCACATTGGAACTGAGACACGGTCCAAACTCCTACGGGAGGCAGCAGTGAGGAATATTGGTCAATGGACGTAAGTCTGAACCAGCCAAGTAGCGTGCAGGATTGACGGCCCTATGGGTTGTAAACTGCTTTTGTTGGGGAGTAAAGTTGGGCACGCGTGCCTTTTTGCATTTACCCTTCGAATAAGGACCGGCTAATTC
>GV2UCFN02JYNET
GGTGAGTATCGCGTATCCAACCTTCCCTCCACTCGGGGATACCCCGTTGAAAGACGGCCTAATACCCGATGTTGTCCACAGATGGCATCTGACGTGGACCAAAGATTCATCGGTGGAGGATGGGGATGCGTCTGATTAGCTTGTTGGTGCGGGTAACGGCCCACCAAGGCTACGATCAGTAGGGGTTCTGAGAGGAAGGTCCCCCACATTGGAACTGAGACACGGTCCAAACTCCTACGGGAGGCAGCAGTGAGGAATATTGGTCAATGGACGTAAGTCTGAACCAGCCAAGTAGCGTGCAGGATTGACGGCCCTATGGGTTGTAAACTGCTTTTGTTGGGGAGTAAAGTTGGGCACGCGTGCCTTTTTGCATTTACCCTTCGAATAAGGACCGGCTAATTC
>GV2UCFN02H8Y2Q
GGTGAGTATCGCGTATCCAACCTTCCCTCCACTCGGGGATACCCCGTTGAAAGACGGCCTAATACCCGATGTTGTCCACAGATGGCATCTGACGTGGACCAAAGATTCATCGGTGGAGGATGGGGATGCGTCTGATTAGCTTGTTGGTGCGGGTAACGGCCCACCAAGGCTACGATCAGTAGGGGTTCTGAGAGGAAGGTCCCCCACATTGGAACTGAGACACGGTCCAAACTCCTACGGGAGGCAGCAGTGAGGAATATTGGTCAATGGACGTAAGTCTGAACCAGCCAAGTAGCGTGCAGGATTGACGGCCCTATGGGTTGTAAACTGCTTTTGTTGGGGAGTAAAGTTGGGCACGCGTGCCTTTTTGCATTTACCCTTCGAATAAGGACCGGCTAATTC
>GV2UCFN02JXMFE
GGTGAGTATCGCGTATCCAACCTTCCCTCCACTCGGGGATACCCCGTTGAAAGACGGCCTAATACCCGATGTTGTCCACAGATGGCATCTGACGTGGACCAAAGATTCATCGGTGGAGGATGGGGATGCGTCTGATTAGCTTGTTGGTGCGGGTAACGGCCCACCAAGGCTACGATCAGTAGGGGTTCTGAGAGGAAGGTCCCCCACATTGGAACTGAGACACGGTCCAAACTCCTACGGGAGGCAGCAGTGAGGAATATTGGTCAATGGACGTAAGTCTGAACCAGCCAAGTAGCGTGCAGGATTGACGGCCCTATGGGTTGTAAACTGCTTTTGTTGGGGAGTAAAGTTGGGCACGCGTGCCTTTTTGCATTTACCCTTCGAATAAGGACCGGCTAATTC
>GV2UCFN02I3KUF
GGTGAGTATCGCGTATCCAACCTTCCCTCCACTCGGGGATACCCCGTTGAAAGACGGCCTAATACCCGATGTTGTCCACAGATGGCATCTGACGTGGACCAAAGATTCATCGGTGGAGGATGGGGATGCGTCTGATTAGCTTGTTGGTGCGGGTAACGGCCCACCAAGGCTACGATCAGTAGGGGTTCTGAGAGGAAGGTCCCCCACATTGGAACTGAGACACGGTCCAAACTCCTACGGGAGGCAGCAGTGAGGAATATTGGTCAATGGACGTAAGTCTGAACCAGCCAAGTAGCGTGCAGGATTGACGGCCCTATGGGTTGTAAACTGCTTTTGTTGGGGAGTAAAGTTGGGCACGCGTGCCTTTTTGCATTTACCCTTCGAATAAGGACCGGCTAATTC
>GV2UCFN02HTZ22
GGTGAGTATCGCGTATCCAACCTTCCCTCCACTCGGGGATACCCCGTTGAAAGACGGCCTAATACCCGATGTTGTCCACAGATGGCATCTGACGTGGACCAAAGATTCATCGGTGGAGGATGGGGATGCGTCTGATTAGCTTGTTGGTGCGGGTAACGGCCCACCAAGGCTACGATCAGTAGGGGTTCTGAGAGGAAGGTCCCCCACATTGGAACTGAGACACGGTCCAAACTCCTACGGGAGGCAGCAGTGAGGAATATTGGTCAATGGACGTAAGTCTGAACCAGCCAAGTAGCGTGCAGGATTGACGGCCCTATGGGTTGTAAACTGCTTTTGTTGGGGAGTAAAGTTGGGCACGCGTGCCTTTTTGCATTTACCCTTCGAATAAGGACCGGCTAATTC
>GV2UCFN02F0ZMY
GGTGAGTATCGCGTATCCAACCTTCCCTCCACTCGGGGATACCCCGTTGAAAGACGGCCTAATACCCGATGTTGTCCACAGATGGCATCTGACGTGGACCAAAGATTCATCGGTGGAGGATGGGGATGCGTCTGATTAGCTTGTTGGTGCGGGTAACGGCCCACCAAGGCTACGATCAGTAGGGGTTCTGAGAGGAAGGTCCCCCACATTGGAACTGAGACACGGTCCAAACTCCTACGGGAGGCAGCAGTGAGGAATATTGGTCAATGGACGTAAGTCTGAACCAGCCAAGTAGCGTGCAGGATTGACGGCCCTATGGGTTGTAAACTGCTTTTGTTGGGGAGTAAAGTTGGGCACGCGTGCCTTTTTGCATTTACCCTTCGAATAAGGACCGGCTAATTC
>GV2UCFN02JAPPN
GGTGAGTATCGCGTATCCAACCTTCCCTCCACTCGGGGATACCCCGTTGAAAGACGGCCTAATACCCGATGTTGTCCACAGATGGCATCTGACGTGGACCAAAGATTCATCGGTGGAGGATGGGGATGCGTCTGATTAGCTTGTTGGTGCGGGTAACGGCCCACCAAGGCTACGATCAGTAGGGGTTCTGAGAGGAAGGTCCCCCACATTGGAACTGAGACACGGTCCAAACTCCTACGGGAGGCAGCAGTGAGGAATATTGGTCAATGGACGTAAGTCTGAACCAGCCAAGTAGCGTGCAGGATTGACGGCCCTATGGGTTGTAAACTGCTTTTGTTGGGGAGTAAAGTTGGGCACGCGTGCCTTTTTGCATTTACCCTTCGAATAAGGACCGGCTAATTC
>GV2UCFN02I6HP1
GGTGAGTATCGCGTATCCAACCTTCCCTCCACTCGGGGATACCCCGTTGAAAGACGGCCTAATACCCGATGTTGTCCACAGATGGCATCTGACGTGGACCAAAGATTCATCGGTGGAGGATGGGGATGCGTCTGATTAGCTTGTTGGTGCGGGTAACGGCCCACCAAGGCTACGATCAGTAGGGGTTCTGAGAGGAAGGTCCCCCACATTGGAACTGAGACACGGTCCAAACTCCTACGGGAGGCAGCAGTGAGGAATATTGGTCAATGGACGTAAGTCTGAACCAGCCAAGTAGCGTGCAGGATTGACGGCCCTATGGGTTGTAAACTGCTTTTGTTGGGGAGTAAAGTTGGGCACGCGTGCCTTTTTGCATTTACCCTTCGAATAAGGACCGGCTAATTC
>GV2UCFN02GU4I4
GGTGAGTATCGCGTATCCAACCTTCCCTCCACTCGGGGATACCCCGTTGAAAGACGGCCTAATACCCGATGTTGTCCACAGATGGCATCTGACGTGGACCAAAGATTCATCGGTGGAGGATGGGGATGCGTCTGATTAGCTTGTTGGTGCGGGTAACGGCCCACCAAGGCTACGATCAGTAGGGGTTCTGAGAGGAAGGTCCCCCACATTGGAACTGAGACACGGTCCAAACTCCTACGGGAGGCAGCAGTGAGGAATATTGGTCAATGGACGTAAGTCTGAACCAGCCAAGTAGCGTGCAGGATTGACGGCCCTATGGGTTGTAAACTGCTTTTGTTGGGGAGTAAAGTTGGGCACGCGTGCCTTTTTGCATTTACCCTTCGAATAAGGACCGGCTAATTC
>GV2UCFN02GG41G
GGTGAGTATCGCGTATCCAACCTTCCCTCCACTCGGGGATACCCCGTTGAAAGACGGCCTAATACCCGATGTTGTCCACAGATGGCATCTGACGTGGACCAAAGATTCATCGGTGGAGGATGGGGATGCGTCTGATTAGCTTGTTGGTGCGGGTAACGGCCCACCAAGGCTACGATCAGTAGGGGTTCTGAGAGGAAGGTCCCCCACATTGGAACTGAGACACGGTCCAAACTCCTACGGGAGGCAGCAGTGAGGAATATTGGTCAATGGACGTAAGTCTGAACCAGCCAAGTAGCGTGCAGGATTGACGGCCCTATGGGTTGTAAACTGCTTTTGTTGGGGAGTAAAGTTGGGCACGCGTGCCTTTTTGCATTTACCCTTCGAATAAGGACCGGCTAATTC
>GV2UCFN02F5EQ8
GGTGAGTATCGCGTATCCAACCTTCCCTCCACTCGGGGATACCCCGTTGAAAGACGGCCTAATACCCGATGTTGTCCACAGATGGCATCTGACGTGGACCAAAGATTCATCGGTGGAGGATGGGGATGCGTCTGATTAGCTTGTTGGTGCGGGTAACGGCCCACCAAGGCTACGATCAGTAGGGGTTCTGAGAGGAAGGTCCCCCACATTGGAACTGAGACACGGTCCAAACTCCTACGGGAGGCAGCAGTGAGGAATATTGGTCAATGGACGTAAGTCTGAACCAGCCAAGTAGCGTGCAGGATTGACGGCCCTATGGGTTGTAAACTGCTTTTGTTGGGGAGTAAAGTTGGGCACGCGTGCCTTTTTGCATTTACCCTTCGAATAAGGACCGGCTAATTC
>GV2UCFN02HB8M2
GGTGAGTATCGCGTATCCAACCTTCCCTCCACTCGGGGATACCCCGTTGAAAGACGGCCTAATACCCGATGTTGTCCACAGATGGCATCTGACGTGGACCAAAGATTCATCGGTGGAGGATGGGGATGCGTCTGATTAGCTTGTTGGTGCGGGTAACGGCCCACCAAGGCTACGATCAGTAGGGGTTCTGAGAGGAAGGTCCCCCACATTGGAACTGAGACACGGTCCAAACTCCTACGGGAGGCAGCAGTGAGGAATATTGGTCAATGGACGTAAGTCTGAACCAGCCAAGTAGCGTGCAGGATTGACGGCCCTATGGGTTGTAAACTGCTTTTGTTGGGGAGTAAAGTTGGGCACGCGTGCCTTTTTGCATTTACCCTTCGAATAAGGACCGGCTAATTC
>GV2UCFN02HSKEN
GGTGAGTATCGCGTATCCAACCTTCCCTCCACTCGGGGATACCCCGTTGAAAGACGGCCTAATACCCGATGTTGTCCACAGATGGCATCTGACGTGGACCAAAGATTCATCGGTGGAGGATGGGGATGCGTCTGATTAGCTTGTTGGTGCGGGTAACGGCCCACCAAGGCTACGATCAGTAGGGGTTCTGAGAGGAAGGTCCCCCACATTGGAACTGAGACACGGTCCAAACTCCTACGGGAGGCAGCAGTGAGGAATATTGGTCAATGGACGTAAGTCTGAACCAGCCAAGTAGCGTGCAGGATTGACGGCCCTATGGGTTGTAAACTGCTTTTGTTGGGGAGTAAAGTTGGGCACGCGTGCCTTTTTGCATTTACCCTTCGAATAAGGACCGGCTAATTC
>GV2UCFN02GDSZS
GGTGAGTATCGCGTATCCAACCTTCCCTCCACTCGGGGATACCCCGTTGAAAGACGGCCTAATACCCGATGTTGTCCACAGATGGCATCTGACGTGGACCAAAGATTCATCGGTGGAGGATGGGGATGCGTCTGATTAGCTTGTTGGTGCGGGTAACGGCCCACCAAGGCTACGATCAGTAGGGGTTCTGAGAGGAAGGTCCCCCACATTGGAACTGAGACACGGTCCAAACTCCTACGGGAGGCAGCAGTGAGGAATATTGGTCAATGGACGTAAGTCTGAACCAGCCAAGTAGCGTGCAGGATTGACGGCCCTATGGGTTGTAAACTGCTTTTGTTGGGGAGTAAAGTTGGGCACGCGTGCCTTTTTGCATTTACCCTTCGAATAAGGACCGGCTAATTC
>GV2UCFN02GYHAW
GGTGAGTATCGCGTATCCAACCTTCCCTCCACTCGGGGATACCCCGTTGAAAGACGGCCTAATACCCGATGTTGTCCACAGATGGCATCTGACGTGGACCAAAGATTCATCGGTGGAGGATGGGGATGCGTCTGATTAGCTTGTTGGTGCGGGTAACGGCCCACCAAGGCTACGATCAGTAGGGGTTCTGAGAGGAAGGTCCCCCACATTGGAACTGAGACACGGTCCAAACTCCTACGGGAGGCAGCAGTGAGGAATATTGGTCAATGGACGTAAGTCTGAACCAGCCAAGTAGCGTGCAGGATTGACGGCCCTATGGGTTGTAAACTGCTTTTGTTGGGGAGTAAAGTTGGGCACGCGTGCCTTTTTGCATTTACCCTTCGAATAAGGACCGGCTAATTC
>GV2UCFN02FMTG1
GGTGAGTATCGCGTATCCAACCTTCCCTCCACTCGGGGATACCCCGTTGAAAGACGGCCTAATACCCGATGTTGTCCACAGATGGCATCTGACGTGGACCAAAGATTCATCGGTGGAGGATGGGGATGCGTCTGATTAGCTTGTTGGTGCGGGTAACGGCCCACCAAGGCTACGATCAGTAGGGGTTCTGAGAGGAAGGTCCCCCACATTGGAACTGAGACACGGTCCAAACTCCTACGGGAGGCAGCAGTGAGGAATATTGGTCAATGGACGTAAGTCTGAACCAGCCAAGTAGCGTGCAGGATTGACGGCCCTATGGGTTGTAAACTGCTTTTGTTGGGGAGTAAAGTTGGGCACGCGTGCCTTTTTGCATTTACCCTTCGAATAAGGACCGGCTAATTC
>GV2UCFN02JMUP0
GGTGAGTATCGCGTATCCAACCTTCCCTCCACTCGGGGATACCCCGTTGAAAGACGGCCTAATACCCGATGTTGTCCACAGATGGCATCTGACGTGGACCAAAGATTCATCGGTGGAGGATGGGGATGCGTCTGATTAGCTTGTTGGTGCGGGTAACGGCCCACCAAGGCTACGATCAGTAGGGGTTCTGAGAGGAAGGTCCCCCACATTGGAACTGAGACACGGTCCAAACTCCTACGGGAGGCAGCAGTGAGGAATATTGGTCAATGGACGTAAGTCTGAACCAGCCAAGTAGCGTGCAGGATTGACGGCCCTATGGGTTGTAAACTGCTTTTGTTGGGGAGTAAAGTTGGGCACGCGTGCCTTTTTGCATTTACCCTTCGAATAAGGACCGGCTAATTC
>GV2UCFN02I6Q94
GGTGAGTATCGCGTATCCAACCTTCCCTCCACTCGGGGATACCCCGTTGAAAGACGGCCTAATACCCGATGTTGTCCACAGATGGCATCTGACGTGGACCAAAGATTCATCGGTGGAGGATGGGGATGCGTCTGATTAGCTTGTTGGTGCGGGTAACGGCCCACCAAGGCTACGATCAGTAGGGGTTCTGAGAGGAAGGTCCCCCACATTGGAACTGAGACACGGTCCAAACTCCTACGGGAGGCAGCAGTGAGGAATATTGGTCAATGGACGTAAGTCTGAACCAGCCAAGTAGCGTGCAGGATTGACGGCCCTATGGGTTGTAAACTGCTTTTGTTGGGGAGTAAAGTTGGGCACGCGTGCCTTTTTGCATTTACCCTTCGAATAAGGACCGGCTAATTC
>GV2UCFN02IDATP
GGTGAGTATCGCGTATCCAACCTTCCCTCCACTCGGGGATACCCCGTTGAAAGACGGCCTAATACCCGATGTTGTCCACAGATGGCATCTGACGTGGACCAAAGATTCATCGGTGGAGGATGGGGATGCGTCTGATTAGCTTGTTGGTGCGGGTAACGGCCCACCAAGGCTACGATCAGTAGGGGTTCTGAGAGGAAGGTCCCCCACATTGGAACTGAGACACGGTCCAAACTCCTACGGGAGGCAGCAGTGAGGAATATTGGTCAATGGACGTAAGTCTGAACCAGCCAAGTAGCGTGCAGGATTGACGGCCCTATGGGTTGTAAACTGCTTTTGTTGGGGAGTAAAGTTGGGCACGCGTGCCTTTTTGCATTTACCCTTCGAATAAGGACCGGCTAATTC
>GV2UCFN02GIK6G
GGTGAGTATCGCGTATCCAACCTTCCCTCCACTCGGGGATACCCCGTTGAAAGACGGCCTAATACCCGATGTTGTCCACAGATGGCATCTGACGTGGACCAAAGATTCATCGGTGGAGGATGGGGATGCGTCTGATTAGCTTGTTGGTGCGGGTAACGGCCCACCAAGGCTACGATCAGTAGGGGTTCTGAGAGGAAGGTCCCCCACATTGGAACTGAGACACGGTCCAAACTCCTACGGGAGGCAGCAGTGAGGAATATTGGTCAATGGACGTAAGTCTGAACCAGCCAAGTAGCGTGCAGGATTGACGGCCCTATGGGTTGTAAACTGCTTTTGTTGGGGAGTAAAGTTGGGCACGCGTGCCTTTTTGCATTTACCCTTCGAATAAGGACCGGCTAATTC
>GV2UCFN02HNZLG
GGTGAGTATCGCGTATCCAACCTTCCCTCCACTCGGGGATACCCCGTTGAAAGACGGCCTAATACCCGATGTTGTCCACAGATGGCATCTGACGTGGACCAAAGATTCATCGGTGGAGGATGGGGATGCGTCTGATTAGCTTGTTGGTGCGGGTAACGGCCCACCAAGGCTACGATCAGTAGGGGTTCTGAGAGGAAGGTCCCCCACATTGGAACTGAGACACGGTCCAAACTCCTACGGGAGGCAGCAGTGAGGAATATTGGTCAATGGACGTAAGTCTGAACCAGCCAAGTAGCGTGCAGGATTGACGGCCCTATGGGTTGTAAACTGCTTTTGTTGGGGAGTAAAGTTGGGCACGCGTGCCTTTTTGCATTTACCCTTCGAATAAGGACCGGCTAATTC
>GV2UCFN02FUQH9
GGTGAGTATCGCGTATCCAACCTTCCCTCCACTCGGGGATACCCCGTTGAAAGACGGCCTAATACCCGATGTTGTCCACAGATGGCATCTGACGTGGACCAAAGATTCATCGGTGGAGGATGGGGATGCGTCTGATTAGCTTGTTGGTGCGGGTAACGGCCCACCAAGGCTACGATCAGTAGGGGTTCTGAGAGGAAGGTCCCCCACATTGGAACTGAGACACGGTCCAAACTCCTACGGGAGGCAGCAGTGAGGAATATTGGTCAATGGACGTAAGTCTGAACCAGCCAAGTAGCGTGCAGGATTGACGGCCCTATGGGTTGTAAACTGCTTTTGTTGGGGAGTAAAGTTGGGCACGCGTGCCTTTTTGCATTTACCCTTCGAATAAGGACCGGCTAATTC
>GV2UCFN02F3Y85
GGTGAGTATCGCGTATCCAACCTTCCCTCCACTCGGGGATACCCCGTTGAAAGACGGCCTAATACCCGATGTTGTCCACAGATGGCATCTGACGTGGACCAAAGATTCATCGGTGGAGGATGGGGATGCGTCTGATTAGCTTGTTGGTGCGGGTAACGGCCCACCAAGGCTACGATCAGTAGGGGTTCTGAGAGGAAGGTCCCCCACATTGGAACTGAGACACGGTCCAAACTCCTACGGGAGGCAGCAGTGAGGAATATTGGTCAATGGACGTAAGTCTGAACCAGCCAAGTAGCGTGCAGGATTGACGGCCCTATGGGTTGTAAACTGCTTTTGTTGGGGAGTAAAGTTGGGCACGCGTGCCTTTTTGCATTTACCCTTCGAATAAGGACCGGCTAATTC
>GV2UCFN02GKA5D
GGTGAGTATCGCGTATCCAACCTTCCCTCCACTCGGGGATACCCCGTTGAAAGACGGCCTAATACCCGATGTTGTCCACAGATGGCATCTGACGTGGACCAAAGATTCATCGGTGGAGGATGGGGATGCGTCTGATTAGCTTGTTGGTGCGGGTAACGGCCCACCAAGGCTACGATCAGTAGGGGTTCTGAGAGGAAGGTCCCCCACATTGGAACTGAGACACGGTCCAAACTCCTACGGGAGGCAGCAGTGAGGAATATTGGTCAATGGACGTAAGTCTGAACCAGCCAAGTAGCGTGCAGGATTGACGGCCCTATGGGTTGTAAACTGCTTTTGTTGGGGAGTAAAGTTGGGCACGCGTGCCTTTTTGCATTTACCCTTCGAATAAGGACCGGCTAATTC
>GV2UCFN02JA5XZ
GGTGAGTATCGCGTATCCAACCTTCCCTCCACTCGGGGATACCCCGTTGAAAGACGGCCTAATACCCGATGTTGTCCACAGATGGCATCTGACGTGGACCAAAGATTCATCGGTGGAGGATGGGGATGCGTCTGATTAGCTTGTTGGTGCGGGTAACGGCCCACCAAGGCTACGATCAGTAGGGGTTCTGAGAGGAAGGTCCCCCACATTGGAACTGAGACACGGTCCAAACTCCTACGGGAGGCAGCAGTGAGGAATATTGGTCAATGGACGTAAGTCTGAACCAGCCAAGTAGCGTGCAGGATTGACGGCCCTATGGGTTGTAAACTGCTTTTGTTGGGGAGTAAAGTTGGGCACGCGTGCCTTTTTGCATTTACCCTTCGAATAAGGACCGGCTAATTC
>GV2UCFN02HN2HQ
GGTGAGTATCGCGTATCCAACCTTCCCTCCACTCGGGGATACCCCGTTGAAAGACGGCCTAATACCCGATGTTGTCCACAGATGGCATCTGACGTGGACCAAAGATTCATCGGTGGAGGATGGGGATGCGTCTGATTAGCTTGTTGGTGCGGGTAACGGCCCACCAAGGCTACGATCAGTAGGGGTTCTGAGAGGAAGGTCCCCCACATTGGAACTGAGACACGGTCCAAACTCCTACGGGAGGCAGCAGTGAGGAATATTGGTCAATGGACGTAAGTCTGAACCAGCCAAGTAGCGTGCAGGATTGACGGCCCTATGGGTTGTAAACTGCTTTTGTTGGGGAGTAAAGTTGGGCACGCGTGCCTTTTTGCATTTACCCTTCGAATAAGGACCGGCTAATTC
>GV2UCFN02IXSHP
GGTGAGTATCGCGTATCCAACCTTCCCTCCACTCGGGGATACCCCGTTGAAAGACGGCCTAATACCCGATGTTGTCCACAGATGGCATCTGACGTGGACCAAAGATTCATCGGTGGAGGATGGGGATGCGTCTGATTAGCTTGTTGGTGCGGGTAACGGCCCACCAAGGCTACGATCAGTAGGGGTTCTGAGAGGAAGGTCCCCCACATTGGAACTGAGACACGGTCCAAACTCCTACGGGAGGCAGCAGTGAGGAATATTGGTCAATGGACGTAAGTCTGAACCAGCCAAGTAGCGTGCAGGATTGACGGCCCTATGGGTTGTAAACTGCTTTTGTTGGGGAGTAAAGTTGGGCACGCGTGCCTTTTTGCATTTACCCTTCGAATAAGGACCGGCTAATTC
>GV2UCFN02F7W1A
GGTGAGTATCGCGTATCCAACCTTCCCTCCACTCGGGGATACCCCGTTGAAAGACGGCCTAATACCCGATGTTGTCCACAGATGGCATCTGACGTGGACCAAAGATTCATCGGTGGAGGATGGGGATGCGTCTGATTAGCTTGTTGGTGCGGGTAACGGCCCACCAAGGCTACGATCAGTAGGGGTTCTGAGAGGAAGGTCCCCCACATTGGAACTGAGACACGGTCCAAACTCCTACGGGAGGCAGCAGTGAGGAATATTGGTCAATGGACGTAAGTCTGAACCAGCCAAGTAGCGTGCAGGATTGACGGCCCTATGGGTTGTAAACTGCTTTTGTTGGGGAGTAAAGTTGGGCACGCGTGCCTTTTTGCATTTACCCTTCGAATAAGGACCGGCTAATTC
>GV2UCFN02JRMKO
GGTGAGTATCGCGTATCCAACCTTCCCTCCACTCGGGGATACCCCGTTGAAAGACGGCCTAATACCCGATGTTGTCCACAGATGGCATCTGACGTGGACCAAAGATTCATCGGTGGAGGATGGGGATGCGTCTGATTAGCTTGTTGGTGCGGGTAACGGCCCACCAAGGCTACGATCAGTAGGGGTTCTGAGAGGAAGGTCCCCCACATTGGAACTGAGACACGGTCCAAACTCCTACGGGAGGCAGCAGTGAGGAATATTGGTCAATGGACGTAAGTCTGAACCAGCCAAGTAGCGTGCAGGATTGACGGCCCTATGGGTTGTAAACTGCTTTTGTTGGGGAGTAAAGTTGGGCACGCGTGCCTTTTTGCATTTACCCTTCGAATAAGGACCGGCTAATTC
>GV2UCFN02JP6HX
GGTGAGTATCGCGTATCCAACCTTCCCTCCACTCGGGGATACCCCGTTGAAAGACGGCCTAATACCCGATGTTGTCCACAGATGGCATCTGACGTGGACCAAAGATTCATCGGTGGAGGATGGGGATGCGTCTGATTAGCTTGTTGGTGCGGGTAACGGCCCACCAAGGCTACGATCAGTAGGGGTTCTGAGAGGAAGGTCCCCCACATTGGAACTGAGACACGGTCCAAACTCCTACGGGAGGCAGCAGTGAGGAATATTGGTCAATGGACGTAAGTCTGAACCAGCCAAGTAGCGTGCAGGATTGACGGCCCTATGGGTTGTAAACTGCTTTTGTTGGGGAGTAAAGTTGGGCACGCGTGCCTTTTTGCATTTACCCTTCGAATAAGGACCGGCTAATTC
>GV2UCFN02IJMLF
GGTGAGTATCGCGTATCCAACCTTCCCTCCACTCGGGGATACCCCGTTGAAAGACGGCCTAATACCCGATGTTGTCCACAGATGGCATCTGACGTGGACCAAAGATTCATCGGTGGAGGATGGGGATGCGTCTGATTAGCTTGTTGGTGCGGGTAACGGCCCACCAAGGCTACGATCAGTAGGGGTTCTGAGAGGAAGGTCCCCCACATTGGAACTGAGACACGGTCCAAACTCCTACGGGAGGCAGCAGTGAGGAATATTGGTCAATGGACGTAAGTCTGAACCAGCCAAGTAGCGTGCAGGATTGACGGCCCTATGGGTTGTAAACTGCTTTTGTTGGGGAGTAAAGTTGGGCACGCGTGCCTTTTTGCATTTACCCTTCGAATAAGGACCGGCTAATTC
>GV2UCFN02IMMJ0
GGTGAGTATCGCGTATCCAACCTTCCCTCCACTCGGGGATACCCCGTTGAAAGACGGCCTAATACCCGATGTTGTCCACAGATGGCATCTGACGTGGACCAAAGATTCATCGGTGGAGGATGGGGATGCGTCTGATTAGCTTGTTGGTGCGGGTAACGGCCCACCAAGGCTACGATCAGTAGGGGTTCTGAGAGGAAGGTCCCCCACATTGGAACTGAGACACGGTCCAAACTCCTACGGGAGGCAGCAGTGAGGAATATTGGTCAATGGACGTAAGTCTGAACCAGCCAAGTAGCGTGCAGGATTGACGGCCCTATGGGTTGTAAACTGCTTTTGTTGGGGAGTAAAGTTGGGCACGCGTGCCTTTTTGCATTTACCCTTCGAATAAGGACCGGCTAATTC
>GV2UCFN02J4MND
GGTGAGTATCGCGTATCCAACCTTCCCTCCACTCGGGGATACCCCGTTGAAAGACGGCCTAATACCCGATGTTGTCCACAGATGGCATCTGACGTGGACCAAAGATTCATCGGTGGAGGATGGGGATGCGTCTGATTAGCTTGTTGGTGCGGGTAACGGCCCACCAAGGCTACGATCAGTAGGGGTTCTGAGAGGAAGGTCCCCCACATTGGAACTGAGACACGGTCCAAACTCCTACGGGAGGCAGCAGTGAGGAATATTGGTCAATGGACGTAAGTCTGAACCAGCCAAGTAGCGTGCAGGATTGACGGCCCTATGGGTTGTAAACTGCTTTTGTTGGGGAGTAAAGTTGGGCACGCGTGCCTTTTTGCATTTACCCTTCGAATAAGGACCGGCTAATTC
>GV2UCFN02HIGER
GGTGAGTATCGCGTATCCAACCTTCCCTCCACTCGGGGATACCCCGTTGAAAGACGGCCTAATACCCGATGTTGTCCACAGATGGCATCTGACGTGGACCAAAGATTCATCGGTGGAGGATGGGGATGCGTCTGATTAGCTTGTTGGTGCGGGTAACGGCCCACCAAGGCTACGATCAGTAGGGGTTCTGAGAGGAAGGTCCCCCACATTGGAACTGAGACACGGTCCAAACTCCTACGGGAGGCAGCAGTGAGGAATATTGGTCAATGGACGTAAGTCTGAACCAGCCAAGTAGCGTGCAGGATTGACGGCCCTATGGGTTGTAAACTGCTTTTGTTGGGGAGTAAAGTTGGGCACGCGTGCCTTTTTGCATTTACCCTTCGAATAAGGACCGGCTAATTC
>GV2UCFN02J0C6A
GGTGAGTATCGCGTATCCAACCTTCCCTCCACTCGGGGATACCCCGTTGAAAGACGGCCTAATACCCGATGTTGTCCACAGATGGCATCTGACGTGGACCAAAGATTCATCGGTGGAGGATGGGGATGCGTCTGATTAGCTTGTTGGTGCGGGTAACGGCCCACCAAGGCTACGATCAGTAGGGGTTCTGAGAGGAAGGTCCCCCACATTGGAACTGAGACACGGTCCAAACTCCTACGGGAGGCAGCAGTGAGGAATATTGGTCAATGGACGTAAGTCTGAACCAGCCAAGTAGCGTGCAGGATTGACGGCCCTATGGGTTGTAAACTGCTTTTGTTGGGGAGTAAAGTTGGGCACGCGTGCCTTTTTGCATTTACCCTTCGAATAAGGACCGGCTAATTC
>GV2UCFN02FTEBW
GGTGAGTATCGCGTATCCAACCTTCCCTCCACTCGGGGATACCCCGTTGAAAGACGGCCTAATACCCGATGTTGTCCACAGATGGCATCTGACGTGGACCAAAGATTCATCGGTGGAGGATGGGGATGCGTCTGATTAGCTTGTTGGTGCGGGTAACGGCCCACCAAGGCTACGATCAGTAGGGGTTCTGAGAGGAAGGTCCCCCACATTGGAACTGAGACACGGTCCAAACTCCTACGGGAGGCAGCAGTGAGGAATATTGGTCAATGGACGTAAGTCTGAACCAGCCAAGTAGCGTGCAGGATTGACGGCCCTATGGGTTGTAAACTGCTTTTGTTGGGGAGTAAAGTTGGGCACGCGTGCCTTTTTGCATTTACCCTTCGAATAAGGACCGGCTAATTC
>GV2UCFN02IJ2X2
GGTGAGTATCGCGTATCCAACCTTCCCTCCACTCGGGGATACCCCGTTGAAAGACGGCCTAATACCCGATGTTGTCCACAGATGGCATCTGACGTGGACCAAAGATTCATCGGTGGAGGATGGGGATGCGTCTGATTAGCTTGTTGGTGCGGGTAACGGCCCACCAAGGCTACGATCAGTAGGGGTTCTGAGAGGAAGGTCCCCCACATTGGAACTGAGACACGGTCCAAACTCCTACGGGAGGCAGCAGTGAGGAATATTGGTCAATGGACGTAAGTCTGAACCAGCCAAGTAGCGTGCAGGATTGACGGCCCTATGGGTTGTAAACTGCTTTTGTTGGGGAGTAAAGTTGGGCACGCGTGCCTTTTTGCATTTACCCTTCGAATAAGGACCGGCTAATTC
>GV2UCFN02FPNC0
GGTGAGTATCGCGTATCCAACCTTCCCTCCACTCGGGGATACCCCGTTGAAAGACGGCCTAATACCCGATGTTGTCCACAGATGGCATCTGACGTGGACCAAAGATTCATCGGTGGAGGATGGGGATGCGTCTGATTAGCTTGTTGGTGCGGGTAACGGCCCACCAAGGCTACGATCAGTAGGGGTTCTGAGAGGAAGGTCCCCCACATTGGAACTGAGACACGGTCCAAACTCCTACGGGAGGCAGCAGTGAGGAATATTGGTCAATGGACGTAAGTCTGAACCAGCCAAGTAGCGTGCAGGATTGACGGCCCTATGGGTTGTAAACTGCTTTTGTTGGGGAGTAAAGTTGGGCACGCGTGCCTTTTTGCATTTACCCTTCGAATAAGGACCGGCTAATTC
>GV2UCFN02F7PRT
GGTGAGTATCGCGTATCCAACCTTCCCTCCACTCGGGGATACCCCGTTGAAAGACGGCCTAATACCCGATGTTGTCCACAGATGGCATCTGACGTGGACCAAAGATTCATCGGTGGAGGATGGGGATGCGTCTGATTAGCTTGTTGGTGCGGGTAACGGCCCACCAAGGCTACGATCAGTAGGGGTTCTGAGAGGAAGGTCCCCCACATTGGAACTGAGACACGGTCCAAACTCCTACGGGAGGCAGCAGTGAGGAATATTGGTCAATGGACGTAAGTCTGAACCAGCCAAGTAGCGTGCAGGATTGACGGCCCTATGGGTTGTAAACTGCTTTTGTTGGGGAGTAAAGTTGGGCACGCGTGCCTTTTTGCATTTACCCTTCGAATAAGGACCGGCTAATTC
>GV2UCFN02IJ9PD
GGTGAGTATCGCGTATCCAACCTTCCCTCCACTCGGGGATACCCCGTTGAAAGACGGCCTAATACCCGATGTTGTCCACAGATGGCATCTGACGTGGACCAAAGATTCATCGGTGGAGGATGGGGATGCGTCTGATTAGCTTGTTGGTGCGGGTAACGGCCCACCAAGGCTACGATCAGTAGGGGTTCTGAGAGGAAGGTCCCCCACATTGGAACTGAGACACGGTCCAAACTCCTACGGGAGGCAGCAGTGAGGAATATTGGTCAATGGACGTAAGTCTGAACCAGCCAAGTAGCGTGCAGGATTGACGGCCCTATGGGTTGTAAACTGCTTTTGTTGGGGAGTAAAGTTGGGCACGCGTGCCTTTTTGCATTTACCCTTCGAATAAGGACCGGCTAATTC
>GV2UCFN02JF506
GGTGAGTATCGCGTATCCAACCTTCCCTCCACTCGGGGATACCCCGTTGAAAGACGGCCTAATACCCGATGTTGTCCACAGATGGCATCTGACGTGGACCAAAGATTCATCGGTGGAGGATGGGGATGCGTCTGATTAGCTTGTTGGTGCGGGTAACGGCCCACCAAGGCTACGATCAGTAGGGGTTCTGAGAGGAAGGTCCCCCACATTGGAACTGAGACACGGTCCAAACTCCTACGGGAGGCAGCAGTGAGGAATATTGGTCAATGGACGTAAGTCTGAACCAGCCAAGTAGCGTGCAGGATTGACGGCCCTATGGGTTGTAAACTGCTTTTGTTGGGGAGTAAAGTTGGGCACGCGTGCCTTTTTGCATTTACCCTTCGAATAAGGACCGGCTAATTC
>GV2UCFN02IC5LJ
GGTGAGTATCGCGTATCCAACCTTCCCTCCACTCGGGGATACCCCGTTGAAAGACGGCCTAATACCCGATGTTGTCCACAGATGGCATCTGACGTGGACCAAAGATTCATCGGTGGAGGATGGGGATGCGTCTGATTAGCTTGTTGGTGCGGGTAACGGCCCACCAAGGCTACGATCAGTAGGGGTTCTGAGAGGAAGGTCCCCCACATTGGAACTGAGACACGGTCCAAACTCCTACGGGAGGCAGCAGTGAGGAATATTGGTCAATGGACGTAAGTCTGAACCAGCCAAGTAGCGTGCAGGATTGACGGCCCTATGGGTTGTAAACTGCTTTTGTTGGGGAGTAAAGTTGGGCACGCGTGCCTTTTTGCATTTACCCTTCGAATAAGGACCGGCTAATTC
>GV2UCFN02JJXCM
GGTGAGTATCGCGTATCCAACCTTCCCTCCACTCGGGGATACCCCGTTGAAAGACGGCCTAATACCCGATGTTGTCCACAGATGGCATCTGACGTGGACCAAAGATTCATCGGTGGAGGATGGGGATGCGTCTGATTAGCTTGTTGGTGCGGGTAACGGCCCACCAAGGCTACGATCAGTAGGGGTTCTGAGAGGAAGGTCCCCCACATTGGAACTGAGACACGGTCCAAACTCCTACGGGAGGCAGCAGTGAGGAATATTGGTCAATGGACGTAAGTCTGAACCAGCCAAGTAGCGTGCAGGATTGACGGCCCTATGGGTTGTAAACTGCTTTTGTTGGGGAGTAAAGTTGGGCACGCGTGCCTTTTTGCATTTACCCTTCGAATAAGGACCGGCTAATTC
>GV2UCFN02JBY2S
GGTGAGTATCGCGTATCCAACCTTCCCTCCACTCGGGGATACCCCGTTGAAAGACGGCCTAATACCCGATGTTGTCCACAGATGGCATCTGACGTGGACCAAAGATTCATCGGTGGAGGATGGGGATGCGTCTGATTAGCTTGTTGGTGCGGGTAACGGCCCACCAAGGCTACGATCAGTAGGGGTTCTGAGAGGAAGGTCCCCCACATTGGAACTGAGACACGGTCCAAACTCCTACGGGAGGCAGCAGTGAGGAATATTGGTCAATGGACGTAAGTCTGAACCAGCCAAGTAGCGTGCAGGATTGACGGCCCTATGGGTTGTAAACTGCTTTTGTTGGGGAGTAAAGTTGGGCACGCGTGCCTTTTTGCATTTACCCTTCGAATAAGGACCGGCTAATTC
>GV2UCFN02HEKPV
GGTGAGTATCGCGTATCCAACCTTCCCTCCACTCGGGGATACCCCGTTGAAAGACGGCCTAATACCCGATGTTGTCCACAGATGGCATCTGACGTGGACCAAAGATTCATCGGTGGAGGATGGGGATGCGTCTGATTAGCTTGTTGGTGCGGGTAACGGCCCACCAAGGCTACGATCAGTAGGGGTTCTGAGAGGAAGGTCCCCCACATTGGAACTGAGACACGGTCCAAACTCCTACGGGAGGCAGCAGTGAGGAATATTGGTCAATGGACGTAAGTCTGAACCAGCCAAGTAGCGTGCAGGATTGACGGCCCTATGGGTTGTAAACTGCTTTTGTTGGGGAGTAAAGTTGGGCACGCGTGCCTTTTTGCATTTACCCTTCGAATAAGGACCGGCTAATTC
>GV2UCFN02JMW41
GGTGAGTATCGCGTATCCAACCTTCCCTCCACTCGGGGATACCCCGTTGAAAGACGGCCTAATACCCGATGTTGTCCACAGATGGCATCTGACGTGGACCAAAGATTCATCGGTGGAGGATGGGGATGCGTCTGATTAGCTTGTTGGTGCGGGTAACGGCCCACCAAGGCTACGATCAGTAGGGGTTCTGAGAGGAAGGTCCCCCACATTGGAACTGAGACACGGTCCAAACTCCTACGGGAGGCAGCAGTGAGGAATATTGGTCAATGGACGTAAGTCTGAACCAGCCAAGTAGCGTGCAGGATTGACGGCCCTATGGGTTGTAAACTGCTTTTGTTGGGGAGTAAAGTTGGGCACGCGTGCCTTTTTGCATTTACCCTTCGAATAAGGACCGGCTAATTC
>GV2UCFN02GSM0G
GGTGAGTATCGCGTATCCAACCTTCCCTCCACTCGGGGATACCCCGTTGAAAGACGGCCTAATACCCGATGTTGTCCACAGATGGCATCTGACGTGGACCAAAGATTCATCGGTGGAGGATGGGGATGCGTCTGATTAGCTTGTTGGTGCGGGTAACGGCCCACCAAGGCTACGATCAGTAGGGGTTCTGAGAGGAAGGTCCCCCACATTGGAACTGAGACACGGTCCAAACTCCTACGGGAGGCAGCAGTGAGGAATATTGGTCAATGGACGTAAGTCTGAACCAGCCAAGTAGCGTGCAGGATTGACGGCCCTATGGGTTGTAAACTGCTTTTGTTGGGGAGTAAAGTTGGGCACGCGTGCCTTTTTGCATTTACCCTTCGAATAAGGACCGGCTAATTC
>GV2UCFN02IPJ6P
GGTGAGTATCGCGTATCCAACCTTCCCTCCACTCGGGGATACCCCGTTGAAAGACGGCCTAATACCCGATGTTGTCCACAGATGGCATCTGACGTGGACCAAAGATTCATCGGTGGAGGATGGGGATGCGTCTGATTAGCTTGTTGGTGCGGGTAACGGCCCACCAAGGCTACGATCAGTAGGGGTTCTGAGAGGAAGGTCCCCCACATTGGAACTGAGACACGGTCCAAACTCCTACGGGAGGCAGCAGTGAGGAATATTGGTCAATGGACGTAAGTCTGAACCAGCCAAGTAGCGTGCAGGATTGACGGCCCTATGGGTTGTAAACTGCTTTTGTTGGGGAGTAAAGTTGGGCACGCGTGCCTTTTTGCATTTACCCTTCGAATAAGGACCGGCTAATTC
>GV2UCFN02IHPSL
GGTGAGTATCGCGTATCCAACCTTCCCTCCACTCGGGGATACCCCGTTGAAAGACGGCCTAATACCCGATGTTGTCCACAGATGGCATCTGACGTGGACCAAAGATTCATCGGTGGAGGATGGGGATGCGTCTGATTAGCTTGTTGGTGCGGGTAACGGCCCACCAAGGCTACGATCAGTAGGGGTTCTGAGAGGAAGGTCCCCCACATTGGAACTGAGACACGGTCCAAACTCCTACGGGAGGCAGCAGTGAGGAATATTGGTCAATGGACGTAAGTCTGAACCAGCCAAGTAGCGTGCAGGATTGACGGCCCTATGGGTTGTAAACTGCTTTTGTTGGGGAGTAAAGTTGGGCACGCGTGCCTTTTTGCATTTACCCTTCGAATAAGGACCGGCTAATTC
>GV2UCFN02F8WU2
GGTGAGTATCGCGTATCCAACCTTCCCTCCACTCGGGGATACCCCGTTGAAAGACGGCCTAATACCCGATGTTGTCCACAGATGGCATCTGACGTGGACCAAAGATTCATCGGTGGAGGATGGGGATGCGTCTGATTAGCTTGTTGGTGCGGGTAACGGCCCACCAAGGCTACGATCAGTAGGGGTTCTGAGAGGAAGGTCCCCCACATTGGAACTGAGACACGGTCCAAACTCCTACGGGAGGCAGCAGTGAGGAATATTGGTCAATGGACGTAAGTCTGAACCAGCCAAGTAGCGTGCAGGATTGACGGCCCTATGGGTTGTAAACTGCTTTTGTTGGGGAGTAAAGTTGGGCACGCGTGCCTTTTTGCATTTACCCTTCGAATAAGGACCGGCTAATTC
>GV2UCFN02HZOY8
GGTGAGTATCGCGTATCCAACCTTCCCTCCACTCGGGGATACCCCGTTGAAAGACGGCCTAATACCCGATGTTGTCCACAGATGGCATCTGACGTGGACCAAAGATTCATCGGTGGAGGATGGGGATGCGTCTGATTAGCTTGTTGGTGCGGGTAACGGCCCACCAAGGCTACGATCAGTAGGGGTTCTGAGAGGAAGGTCCCCCACATTGGAACTGAGACACGGTCCAAACTCCTACGGGAGGCAGCAGTGAGGAATATTGGTCAATGGACGTAAGTCTGAACCAGCCAAGTAGCGTGCAGGATTGACGGCCCTATGGGTTGTAAACTGCTTTTGTTGGGGAGTAAAGTTGGGCACGCGTGCCTTTTTGCATTTACCCTTCGAATAAGGACCGGCTAATTC
>GV2UCFN02F0AGU
GGTGAGTATCGCGTATCCAACCTTCCCTCCACTCGGGGATACCCCGTTGAAAGACGGCCTAATACCCGATGTTGTCCACAGATGGCATCTGACGTGGACCAAAGATTCATCGGTGGAGGATGGGGATGCGTCTGATTAGCTTGTTGGTGCGGGTAACGGCCCACCAAGGCTACGATCAGTAGGGGTTCTGAGAGGAAGGTCCCCCACATTGGAACTGAGACACGGTCCAAACTCCTACGGGAGGCAGCAGTGAGGAATATTGGTCAATGGACGTAAGTCTGAACCAGCCAAGTAGCGTGCAGGATTGACGGCCCTATGGGTTGTAAACTGCTTTTGTTGGGGAGTAAAGTTGGGCACGCGTGCCTTTTTGCATTTACCCTTCGAATAAGGACCGGCTAATTC
>GV2UCFN02FSTAA
GGTGAGTATCGCGTATCCAACCTTCCCTCCACTCGGGGATACCCCGTTGAAAGACGGCCTAATACCCGATGTTGTCCACAGATGGCATCTGACGTGGACCAAAGATTCATCGGTGGAGGATGGGGATGCGTCTGATTAGCTTGTTGGTGCGGGTAACGGCCCACCAAGGCTACGATCAGTAGGGGTTCTGAGAGGAAGGTCCCCCACATTGGAACTGAGACACGGTCCAAACTCCTACGGGAGGCAGCAGTGAGGAATATTGGTCAATGGACGTAAGTCTGAACCAGCCAAGTAGCGTGCAGGATTGACGGCCCTATGGGTTGTAAACTGCTTTTGTTGGGGAGTAAAGTTGGGCACGCGTGCCTTTTTGCATTTACCCTTCGAATAAGGACCGGCTAATTC
>GV2UCFN02ITFZX
GGTGAGTATCGCGTATCCAACCTTCCCTCCACTCGGGGATACCCCGTTGAAAGACGGCCTAATACCCGATGTTGTCCACAGATGGCATCTGACGTGGACCAAAGATTCATCGGTGGAGGATGGGGATGCGTCTGATTAGCTTGTTGGTGCGGGTAACGGCCCACCAAGGCTACGATCAGTAGGGGTTCTGAGAGGAAGGTCCCCCACATTGGAACTGAGACACGGTCCAAACTCCTACGGGAGGCAGCAGTGAGGAATATTGGTCAATGGACGTAAGTCTGAACCAGCCAAGTAGCGTGCAGGATTGACGGCCCTATGGGTTGTAAACTGCTTTTGTTGGGGAGTAAAGTTGGGCACGCGTGCCTTTTTGCATTTACCCTTCGAATAAGGACCGGCTAATTC
>GV2UCFN02HZQBI
GGTGAGTATCGCGTATCCAACCTTCCCTCCACTCGGGGATACCCCGTTGAAAGACGGCCTAATACCCGATGTTGTCCACAGATGGCATCTGACGTGGACCAAAGATTCATCGGTGGAGGATGGGGATGCGTCTGATTAGCTTGTTGGTGCGGGTAACGGCCCACCAAGGCTACGATCAGTAGGGGTTCTGAGAGGAAGGTCCCCCACATTGGAACTGAGACACGGTCCAAACTCCTACGGGAGGCAGCAGTGAGGAATATTGGTCAATGGACGTAAGTCTGAACCAGCCAAGTAGCGTGCAGGATTGACGGCCCTATGGGTTGTAAACTGCTTTTGTTGGGGAGTAAAGTTGGGCACGCGTGCCTTTTTGCATTTACCCTTCGAATAAGGACCGGCTAATTC
>GV2UCFN02GT2WK
GGTGAGTATCGCGTATCCAACCTTCCCTCCACTCGGGGATACCCCGTTGAAAGACGGCCTAATACCCGATGTTGTCCACAGATGGCATCTGACGTGGACCAAAGATTCATCGGTGGAGGATGGGGATGCGTCTGATTAGCTTGTTGGTGCGGGTAACGGCCCACCAAGGCTACGATCAGTAGGGGTTCTGAGAGGAAGGTCCCCCACATTGGAACTGAGACACGGTCCAAACTCCTACGGGAGGCAGCAGTGAGGAATATTGGTCAATGGACGTAAGTCTGAACCAGCCAAGTAGCGTGCAGGATTGACGGCCCTATGGGTTGTAAACTGCTTTTGTTGGGGAGTAAAGTTGGGCACGCGTGCCTTTTTGCATTTACCCTTCGAATAAGGACCGGCTAATTC
>GV2UCFN02FR7O1
GGTGAGTATCGCGTATCCAACCTTCCCTCCACTCGGGGATACCCCGTTGAAAGACGGCCTAATACCCGATGTTGTCCACAGATGGCATCTGACGTGGACCAAAGATTCATCGGTGGAGGATGGGGATGCGTCTGATTAGCTTGTTGGTGCGGGTAACGGCCCACCAAGGCTACGATCAGTAGGGGTTCTGAGAGGAAGGTCCCCCACATTGGAACTGAGACACGGTCCAAACTCCTACGGGAGGCAGCAGTGAGGAATATTGGTCAATGGACGTAAGTCTGAACCAGCCAAGTAGCGTGCAGGATTGACGGCCCTATGGGTTGTAAACTGCTTTTGTTGGGGAGTAAAGTTGGGCACGCGTGCCTTTTTGCATTTACCCTTCGAATAAGGACCGGCTAATTC
>GV2UCFN02JVGWY
GGTGAGTATCGCGTATCCAACCTTCCCTCCACTCGGGGATACCCCGTTGAAAGACGGCCTAATACCCGATGTTGTCCACAGATGGCATCTGACGTGGACCAAAGATTCATCGGTGGAGGATGGGGATGCGTCTGATTAGCTTGTTGGTGCGGGTAACGGCCCACCAAGGCGACGATCAGTAGGGGTTCTGAGAGGAAGGTCCCCCACATTGGAACTGAGACACGGTCCAAACTCCTACGGGAGGCAGCAGTGAGGAATATTGGTCAATGGACGTAAGTCTGAACCAGCCAAGTAGCGTGCAGGATTGACGGCCCTATGGGTTGTAAACTGCTTTTGTTGGGGAGTAAAGTTGGGCACGCGTGCCTTTTTGCATTTACCCTTCGAATAAGGACCGGCTAATTC
>GV2UCFN02JHNFN
GGTGAGTATCGCGTATCCAACCTTCCCTCCACTCGGGGATACCCCGTTGAAAGACGGCCTAATACCCGATGTTGTCCACAGATGGCATCTGACGTGGACCAAAGATTCATCGGTGGAGGATGGGGATGCGTCTGATTAGCTTGTTGGTGCGGGTAACGGCCCACCAAGGCGACGATCAGTAGGGGTTCTGAGAGGAAGGTCCCCCACATTGGAACTGAGACACGGTCCAAACTCCTACGGGAGGCAGCAGTGAGGAATATTGGTCAATGGACGTAAGTCTGAACCAGCCAAGTAGCGTGCAGGATTGACGGCCCTATGGGTTGTAAACTGCTTTTGTTGGGGAGTAAAGTTGGGCACGCGTGCCTTTTTGCATTTACCCTTCGAATAAGGACCGGCTAATTC
>GV2UCFN02HS00S
GGTGAGTATCGCGTATCCAACCTTCCCTCCACTCGGGGATACCCCGTTGAAAGACGGCCTAATACCCGATGTTGTCCACAGATGGCATCTGACGTGGACCAAAGATTCATCGGTGGAGGATGGGGATGCGTCTGATTAGCTTGTTGGTGCGGGTAACGGCCCACCAAGGCGACGATCAGTAGGGGTTCTGAGAGGAAGGTCCCCCACATTGGAACTGAGACACGGTCCAAACTCCTACGGGAGGCAGCAGTGAGGAATATTGGTCAATGGACGTAAGTCTGAACCAGCCAAGTAGCGTGCAGGATTGACGGCCCTATGGGTTGTAAACTGCTTTTGTTGGGGAGTAAAGTTGGGCACGCGTGCCTTTTTGCATTTACCCTTCGAATAAGGACCGGCTAATTC
>GV2UCFN02GG161
GGTGAGTATCGCGTATCCAACCTTCCCTCCACTCGGGGATACCCCGTTGAAAGACGGCCTAATACCCGATGTTGTCCACAGATGGCATCTGACGTGGACCAAAGATTCATCGGTGGAGGATGGGGATGCGTCTGATTAGCTTGTTGGTGCGGGTAACGGCCCACCAAGGCGACGATCAGTAGGGGTTCTGAGAGGAAGGTCCCCCACATTGGAACTGAGACACGGTCCAAACTCCTACGGGAGGCAGCAGTGAGGAATATTGGTCAATGGACGTAAGTCTGAACCAGCCAAGTAGCGTGCAGGATTGACGGCCCTATGGGTTGTAAACTGCTTTTGTTGGGGAGTAAAGTTGGGCACGCGTGCCTTTTTGCATTTACCCTTCGAATAAGGACCGGCTAATTC
>GV2UCFN02JUH8S
GGTGAGTATCGCGTATCCAACCTTCCCTCCACTCGGGGATACCCCGTTGAAAGACGGCCTAATACCCGATGTTGTCCACAGATGGCATCTGACGTGGACCAAAGATTCATCGGTGGAGGATGGGGATGCGTCTGATTAGCTTGTTGGTGCGGGTAACGGCCCACCAAGGCGACGATCAGTAGGGGTTCTGAGAGGAAGGTCCCCCACATTGGAACTGAGACACGGTCCAAACTCCTACGGGAGGCAGCAGTGAGGAATATTGGTCAATGGACGTAAGTCTGAACCAGCCAAGTAGCGTGCAGGATTGACGGCCCTATGGGTTGTAAACTGCTTTTGTTGGGGAGTAAAGTTGGGCACGCGTGCCTTTTTGCATTTACCCTTCGAATAAGGACCGGCTAATTC
>GV2UCFN02H4472
GGTGAGTATCGCGTATCCAACCTTCCCTCCACTCGGGGATACCCCGTTGAAAGACGGCCTAATACCCGATGTTGTCCACAGATGGCATCTGACGTGGACCAAAGATTCATCGGTGGAGGATGGGGATGCGTCTGATTAGCTTGTTGGTGCGGGTAACGGCCCACCAAGGCGACGATCAGTAGGGGTTCTGAGAGGAAGGTCCCCCACATTGGAACTGAGACACGGTCCAAACTCCTACGGGAGGCAGCAGTGAGGAATATTGGTCAATGGACGTAAGTCTGAACCAGCCAAGTAGCGTGCAGGATTGACGGCCCTATGGGTTGTAAACTGCTTTTGTTGGGGAGTAAAGTTGGGCACGCGTGCCTTTTTGCATTTACCCTTCGAATAAGGACCGGCTAATTC
>GV2UCFN02I11RB
GGTGAGTATCGCGTATCCAACCTTCCCTCCACTCGGGGATACCCCGTTGAAAGACGGCCTAATACCCGATGTTGTCCACAGATGGCATCTGACGTGGACCAAAGATTCATCGGTGGAGGATGGGGATGCGTCTGATTAGCTTGTTGGTGCGGGTAACGGCCCACCAAGGCGACGATCAGTAGGGGTTCTGAGAGGAAGGTCCCCCACATTGGAACTGAGACACGGTCCAAACTCCTACGGGAGGCAGCAGTGAGGAATATTGGTCAATGGACGTAAGTCTGAACCAGCCAAGTAGCGTGCAGGATTGACGGCCCTATGGGTTGTAAACTGCTTTTGTTGGGGAGTAAAGTTGGGCACGCGTGCCTTTTTGCATTTACCCTTCGAATAAGGACCGGCTAATTC
>GV2UCFN02F0CWP
GGTGAGTATCGCGTATCCAACCTTCCCTCCACTCGGGGATACCCCGTTGAAAGACGGCCTAATACCCGATGTTGTCCACAGATGGCATCTGACGTGGACCAAAGATTCATCGGTGGAGGATGGGGATGCGTCTGATTAGCTTGTTGGTGCGGGTAACAGCCCACCAAGGCGACGATCAGTAGGGGTTCTGAGAGGAAGGTCCCCCACATTGGAACTGAGACACGGTCCAAACTCCTACGGGAGGCAGCAGTGAGGAATATTGGTCAATGGACGTAAGTCTGAACCAGCCAAGTAGCGTGCAGGATTGACGGCCCTATGGGTTGTAAACTGCTTTTGTTGGGGAGTAAAGTGGGGCACGCGTGCCTTTTTGCATTTACCCTTCGAATAAGGACCGGCTAATTC
>GV2UCFN02FDVRE
GGTGAGTATCGCGTATCCAACCTTCCCTCCACTCGGGGATACCCCGTTGAAAGACGGCCTAATACCCGATGTTGTCCACAGATGGCATCTGACGTGGACCAAAGATTCATCGGTGGAGGATGGGGATGCGTCTGATTAGCTTGTTGGTGCGGGTAACAGCCCACCAAGGCGACGATCAGTAGGGGTTCTGAGAGGAAGGTCCCCCACATTGGAACTGAGACACGGTCCAAACTCCTACGGGAGGCAGCAGTGAGGAATATTGGTCAATGGACGTAAGTCTGAACCAGCCAAGTAGCGTGCAGGATTGACGGCCCTATGGGTTGTAAACTGCTTTTGTTGGGGAGTAAAGTGGGGCACGCGTGCCTTTTTGCATTTACCCTTCGAATAAGGACCGGCTAATTC
>GV2UCFN02JQGOX
GGTGAGTATCGCGTATCCAACCTTCCCTCCACTCGGGGATACCCCGTTGAAAGACGGCCTAATACCCGATGTTGTCCACAGATGGCATCTGACGTGGACCAAAGATTCATCGGTGGAGGATGGGGATGCGTCTGATTAGCTTGTTGGTGCGGGTAACAGCCCACCAAGGCGACGATCAGTAGGGGTTCTGAGAGGAAGGTCCCCCACATTGGAACTGAGACACGGTCCAAACTCCTACGGGAGGCAGCAGTGAGGAATATTGGTCAATGGACGTAAGTCTGAACCAGCCAAGTAGCGTGCAGGATTGACGGCCCTATGGGTTGTAAACTGCTTTTGTTGGGGAGTAAAGTGGGGCACGCGTGCCTTTTTGCATTTACCCTTCGAATAAGGACCGGCTAATTC
>GV2UCFN02FPXOB
GGTGAGTATCGCGTATCCAACCTTCCCTCCACTCGGGGATACCCCGTTGAAAGACGGCCTAATACCCGATGTTGTCCACAGATGGCATCTGACGTGGACCAAAGATTCATCGGTGGAGGATGGGGATGCGTCTGATTAGCTTGTTGGTGCGGGTAACAGCCCACCAAGGCGACGATCAGTAGGGGTTCTGAGAGGAAGGTCCCCCACATTGGAACTGAGACACGGTCCAAACTCCTACGGGAGGCAGCAGTGAGGAATATTGGTCAATGGACGTAAGTCTGAACCAGCCAAGTAGCGTGCAGGATTGACGGCCCTATGGGTTGTAAACTGCTTTTGTTGGGGAGTAAAGTGGGGCACGCGTGCCTTTTTGCATTTACCCTTCGAATAAGGACCGGCTAATTC
>GV2UCFN02HG553
GGTGAGTATCGCGTATCCAACCTTCCCTCCACTCGGGGATACCCCGTTGAAAGACGGCCTAATACCCGATGTTGTCCACAGATGGCATCTGACGTGGACCAAAGATTCATCGGTGGAGGATGGGGATGCGTCTGATTAGCTTGTTGGTGCGGGTAACAGCCCACCAAGGCGACGATCAGTAGGGGTTCTGAGAGGAAGGTCCCCCACATTGGAACTGAGACACGGTCCAAACTCCTACGGGAGGCAGCAGTGAGGAATATTGGTCAATGGACGTAAGTCTGAACCAGCCAAGTAGCGTGCAGGATTGACGGCCCTATGGGTTGTAAACTGCTTTTGTTGGGGAGTAAAGTGGGGCACGCGTGCCTTTTTGCATTTACCCTTCGAATAAGGACCGGCTAATTC
>GV2UCFN02IRDWT
GGTGAGTATCGCGTATCCAACCTTCCCTCCACTCGGGGATACCCCGTTGAAAGACGGCCTAATACCCGATGTTGTCCACAGATGGCATCTGACGTGGACCAAAGATTCATCGGTGGAGGATGGGGATGCGTCTGATTAGCTTGTTGGTGCGGGTAACAGCCCACCAAGGCGACGATCAGTAGGGGTTCTGAGAGGAAGGTCCCCCACATTGGAACTGAGACACGGTCCAAACTCCTACGGGAGGCAGCAGTGAGGAATATTGGTCAATGGACGTAAGTCTGAACCAGCCAAGTAGCGTGCAGGATTGACGGCCCTATGGGTTGTAAACTGCTTTTGTTGGGGAGTAAAGTGGGGCACGCGTGCCTTTTTGCATTTACCCTTCGAATAAGGACCGGCTAATTC
>GV2UCFN02IEK5D
GGTGAGTATCGCGTATCCAACCTTCCCTCCACTCGGGGATACCCCGTTGAAAGACGGCCTAATACCCGATGTTGTCCACAGATGGCATCTGACGTGGACCAAAGATTCATCGGTGGAGGATGGGGATGCGTCTGATTAGCTTGTTGGTGCGGGTAACAGCCCACCAAGGCGACGATCAGTAGGGGTTCTGAGAGGAAGGTCCCCCACATTGGAACTGAGACACGGTCCAAACTCCTACGGGAGGCAGCAGTGAGGAATATTGGTCAATGGACGTAAGTCTGAACCAGCCAAGTAGCGTGCAGGATTGACGGCCCTATGGGTTGTAAACTGCTTTTGTTGGGGAGTAAAGTGGGGCACGCGTGCCTTTTTGCATTTACCCTTCGAATAAGGACCGGCTAATTC
>GV2UCFN02FRNHB
GGTGAGTATCGCGTATCCAACCTTCCCTCCACTCGGGGATACCCCGTTGAAAGACGGCCTAATACCCGATGTTGTCCACAGATGGCATCTGACGTGGACCAAAGATTCATCGGTGGAGGATGGGGATGCGTCTGATTAGCTTGTTGGTGCGGGTAACAGCCCACCAAGGCGACGATCAGTAGGGGTTCTGAGAGGAAGGTCCCCCACATTGGAACTGAGACACGGTCCAAACTCCTACGGGAGGCAGCAGTGAGGAATATTGGTCAATGGACGTAAGTCTGAACCAGCCAAGTAGCGTGCAGGATTGACGGCCCTATGGGTTGTAAACTGCTTTTGTTGGGGAGTAAAGTGGGGCACGCGTGCCTTTTTGCATTTACCCTTCGAATAAGGACCGGCTAATTC
>GV2UCFN02JT3JU
GGTGAGTATCGCGTATCCAACCTTCCCTCCACTCGGGGATACCCCGTTGAAAGACGGCCTAATACCCGATGTTGTCCACAGATGGCATCTGACGTGGACCAAAGATTCATCGGTGGAGGATGGGGATGCGTCTGATTAGCTTGTTGGTGCGGGTAACAGCCCACCAAGGCGACGATCAGTAGGGGTTCTGAGAGGAAGGTCCCCCACATTGGAACTGAGACACGGTCCAAACTCCTACGGGAGGCAGCAGTGAGGAATATTGGTCAATGGACGTAAGTCTGAACCAGCCAAGTAGCGTGCAGGATTGACGGCCCTATGGGTTGTAAACTGCTTTTGTTGGGGAGTAAAGTGGGGCACGCGTGCCTTTTTGCATTTACCCTTCGAATAAGGACCGGCTAATTC
>GV2UCFN02JOSTM
GGTGAGTATCGCGTATCCAACCTTCCCTCCACTCGGGGATACCCCGTTGAAAGACGGCCTAATACCCGATGTTGTCCACAGATGGCATCTGACGTGGACCAAAGATTCATCGGTGGAGGATGGGGATGCGTCTGATTAGCTTGTTGGTGCGGGTAACAGCCCACCAAGGCGACGATCAGTAGGGGTTCTGAGAGGAAGGTCCCCCACATTGGAACTGAGACACGGTCCAAACTCCTACGGGAGGCAGCAGTGAGGAATATTGGTCAATGGACGTAAGTCTGAACCAGCCAAGTAGCGTGCAGGATTGACGGCCCTATGGGTTGTAAACTGCTTTTGTTGGGGAGTAAAGTGGGGCACGCGTGCCTTTTTGCATTTACCCTTCGAATAAGGACCGGCTAATTC
>GV2UCFN02JFB9J
GGTGAGTATCGCGTATCCAACCTTCCCTCCACTCGGGGATACCCCGTTGAAAGACGGCCTAATACCCGATGTTGTCCACAGATGGCATCTGACGTGGACCAAAGATTCATCGGTGGAGGATGGGGATGCGTCTGATTAGCTTGTTGGTGCGGGTAACAGCCCACCAAGGCGACGATCAGTAGGGGTTCTGAGAGGAAGGTCCCCCACATTGGAACTGAGACACGGTCCAAACTCCTACGGGAGGCAGCAGTGAGGAATATTGGTCAATGGACGTAAGTCTGAACCAGCCAAGTAGCGTGCAGGATTGACGGCCCTATGGGTTGTAAACTGCTTTTGTTGGGGAGTAAAGTGGGGCACGCGTGCCTTTTTGCATTTACCCTTCGAATAAGGACCGGCTAATTC
>GV2UCFN02JY9JZ
GGTGAGTATCGCGTATCCAACCTTCCCTCCACTCGGGGATACCCCGTTGAAAGACGGCCTAATACCCGATGTTGTCCACAGATGGCATCTGACGTGGACCAAAGATTCATCGGTGGAGGATGGGGATGCGTCTGATTAGCTTGTTGGTGCGGGTAACGGCCCACCAAGGCTACGATCAGTAGGGGTTCTGAGAGGAAGGTCCCCCACATTGGAACTGAGACACGGTCCAAACTCCTACGGGAGGCAGCAGTGAGGAATATTGGTCAATGGACGTAAGTCTGAACCAGCCAAGTAGCGTGCAGGATTGACGGCCCTATGGGTTGTAAACTGCTTTTGTTGGGGAGTAAAGTGAGGCACGTGTGCCTTTTTGCATTTACCCTTCGAATAAGGACCGGCTAATTC
>GV2UCFN02G3MDK
GGTGAGTATCGCGTATCCAACCTTCCCTCCACTCGGGGATACCCCGTTGAAAGACGGCCTAATACCCGATGTTGTCCACAGATGGCATCTGACGTGGACCAAAGATTCATCGGTGGAGGATGGGGATGCGTCTGATTAGCTTGTTGGTGCGGGTAACGGCCCACCAAGGCTACGATCAGTAGGGGTTCTGAGAGGAAGGTCCCCCACATTGGAACTGAGACACGGTCCAAACTCCTACGGGAGGCAGCAGTGAGGAATATTGGTCAATGGACGTAAGTCTGAACCAGCCAAGTAGCGTGCAGGATTGACGGCCCTATGGGTTGTAAACTGCTTTTGTTGGGGAGTAAAGTGAGGCACGTGTGCCTTTTTGCATTTACCCTTCGAATAAGGACCGGCTAATTC
>GV2UCFN02IEBJC
GGTGAGTATCGCGTATCCAACCTTCCCTCCACTCGGGGATACCCCGTTGAAAGACGGCCTAATACCCGATGTTGTCCACAGATGGCATCTGACGTGGACCAAAGATTCATCGGTGGAGGATGGGGATGCGTCTGATTAGCTTGTTGGTGCGGGTAACGGCCCACCAAGGCTACGATCAGTAGGGGTTCTGAGAGGAAGGTCCCCCACATTGGAACTGAGACACGGTCCAAACTCCTACGGGAGGCAGCAGTGAGGAATATTGGTCAATGGACGTAAGTCTGAACCAGCCAAGTAGCGTGCAGGATTGACGGCCCTATGGGTTGTAAACTGCTTTTGTTGGGGAGTAAAGTGAGGCACGTGTGCCTTTTTGCATTTACCCTTCGAATAAGGACCGGCTAATTC
>GV2UCFN02GVAI8
GGTGAGTATCGCGTATCCAACCTTCCCTCCACTCGGGGATACCCCGTTGAAAGACGGCCTAATACCCGATGTTGTCCACAGATGGCATCTGACGTGGACCAAAGATTCATCGGTGGAGGATGGGGATGCGTCTGATTAGCTTGTTGGTGCGGGTAACGGCCCACCAAGGCTACGATCAGTAGGGGTTCTGAGAGGAAGGTCCCCCACATTGGAACTGAGACACGGTCCAAACTCCTACGGGAGGCAGCAGTGAGGAATATTGGTCAATGGACGTAAGTCTGAACCAGCCAAGTAGCGTGCAGGATTGACGGCCCTATGGGTTGTAAACTGCTTTTGTTGGGGAGTAAAGTGAGGCACGTGTGCCTTTTTGCATTTACCCTTCGAATAAGGACCGGCTAATTC
>GV2UCFN02JNECI
GGTGAGTATCGCGTATCCAACCTTCCCTCCACTCGGGGATACCCCGTTGAAAGACGGCCTAATACCCGATGTTGTCCACAGATGGCATCTGACGTGGACCAAAGATTCATCGGTGGAGGATGGGGATGCGTCTGATTAGCTTGTTGGTGCGGGTAACGGCCCACCAAGGCTACGATCAGTAGGGGTTCTGAGAGGAAGGTCCCCCACATTGGAACTGAGACACGGTCCAAACTCCTACGGGAGGCAGCAGTGAGGAATATTGGTCAATGGACGTAAGTCTGAACCAGCCAAGTAGCGTGCAGGATTGACGGCCCTATGGGTTGTAAACTGCTTTTGTTGGGGAGTAAAGTGAGGCACGTGTGCCTTTTTGCATTTACCCTTCGAATAAGGACCGGCTAATTC
>GV2UCFN02IOAS7
GGTGAGTATCGCGTATCCAACCTTCCCTCCACTCGGGGATACCCCGTTGAAAGACGGCCTAATACCCGATGTTGTCCACAGATGGCATCTGACGTGGACCAAAGATTCATCGGTGGAGGATGGGGATGCGTCTGATTAGCTTGTTGGTGCGGGTAACGGCCCACCAAGGCTACGATCAGTAGGGGTTCTGAGAGGAAGGTCCCCCACATTGGAACTGAGACACGGTCCAAACTCCTACGGGAGGCAGCAGTGAGGAATATTGGTCAATGGACGTAAGTCTGAACCAGCCAAGTAGCGTGCAGGATTGACGGCCCTATGGGTTGTAAACTGCTTTTGTTGGGGAGTAAAGTGAGGCACGTGTGCCTTTTTGCATTTACCCTTCGAATAAGGACCGGCTAATTC
>GV2UCFN02F1GW8
GGTGAGTATCGCGTATCCAACCTTCCCTCCACTCGGGGATACCCCGTTGAAAGACGGCCTAATACCCGATGTTGTCCACAGATGGCATCTGACGTGGACCAAAGATTCATCGGTGGAGGATGGGGATGCGTCTGATTAGCTTGTTGGTGCGGGTAACGGCCCACCAAGGCTACGATCAGTAGGGGTTCTGAGAGGAAGGTCCCCCACATTGGAACTGAGACACGGTCCAAACTCCTACGGGAGGCAGCAGTGAGGAATATTGGTCAATGGACGTAAGTCTGAACCAGCCAAGTAGCGTGCAGGATTGACGGCCCTATGGGTTGTAAACTGCTTTTGTTGGGGAGTAAAGTGAGGCACGTGTGCCTTTTTGCATTTACCCTTCGAATAAGGACCGGCTAATTC
>GV2UCFN02GTNPJ
GGTGAGTATCGCGTATCCAACCTTCCCTCCACTCGGGGATACCCCGTTGAAAGACGGCCTAATACCCGATGTTGTCCACAGATGGCATCTGACGTGGACCAAAGATTCATCGGTGGAGGATGGGGATGCGTCTGATTAGCTTGTTGGTGCGGGTAACGGCCCACCAAGGCTACGATCAGTAGGGGTTCTGAGAGGAAGGTCCCCCACATTGGAACTGAGACACGGTCCAAACTCCTACGGGAGGCAGCAGTGAGGAATATTGGTCAATGGACGTAAGTCTGAACCAGCCAAGTAGCGTGCAGGATTGACGGCCCTATGGGTTGTAAACTGCTTTTGTTGGGGAGTAAAGTGAGGCACGTGTGCCTTTTTGCATTTACCCTTCGAATAAGGACCGGCTAATTC
>GV2UCFN02G3MSR
GGTGAGTATCGCGTATCCAACCTTCCCTCCACTCGGGGATACCCCGTTGAAAGACGGCCTAATACCCGATGTTGTCCACAGATGGCATCTGACGTGGACCAAAGATTCATCGGTGGAGGATGGGGATGCGTCTGATTAGCTTGTTGGTGCGGGTAACGGCCCACCAAGGCTACGATCAGTAGGGGTTCTGAGAGGAAGGTCCCCCACATTGGAACTGAGACACGGTCCAAACTCCTACGGGAGGCAGCAGTGAGGAATATTGGTCAATGGACGTAAGTCTGAACCAGCCAAGTAGCGTGCAGGATTGACGGCCCTATGGGTTGTAAACTGCTTTTGTTGGGGAGTAAAGTGAGGCACGTGTGCCTTTTTGCATTTACCCTTCGAATAAGGACCGGCTAATTC
>GV2UCFN02GGILH
GGTGAGTATCGCGTATCCAACCTTCCCTCCACTCGGGGATACCCCGTTGAAAGACGGCCTAATACCCGATGTTGTCCACAGATGGCATCTGACGTGGACCAAAGATTCATCGGTGGAGGATGGGGATGCGTCTGATTAGCTTGTTGGTGCGGGTAACGGCCCACCAAGGCTACGATCAGTAGGGGTTCTGAGAGGAAGGTCCCCCACATTGGAACTGAGACACGGTCCAAACTCCTACGGGAGGCAGCAGTGAGGAATATTGGTCAATGGACGTAAGTCTGAACCAGCCAAGTAGCGTGCAGGATTGACGGCCCTATGGGTTGTAAACTGCTTTTGTTGGGGAGTAAAGTGAGGCACGTGTGCCTTTTTGCATTTACCCTTCGAATAAGGACCGGCTAATTC
>GV2UCFN02JNUYI
GGTGAGTATCGCGTATCCAACCTTCCCTCCACTCGGGGATACCCCGTTGAAAGACGGCCTAATACCCGATGTTGTCCACAGATGGCATCTGACGTGGACCAAAGATTCATCGGTGGAGGATGGGGATGCGTCTGATTAGCTTGTTGGTGCGGGTAACGGCCCACCAAGGCTACGATCAGTAGGGGTTCTGAGAGGAAGGTCCCCCACATTGGAACTGAGACACGGTCCAAACTCCTACGGGAGGCAGCAGTGAGGAATATTGGTCAATGGACGTAAGTCTGAACCAGCCAAGTAGCGTGCAGGATTGACGGCCCTATGGGTTGTAAACTGCTTTTGTTGGGGAGTAAAGTGAGGCACGTGTGCCTTTTTGCATTTACCCTTCGAATAAGGACCGGCTAATTC
>GV2UCFN02JO5T3
GGTGAGTATCGCGTATCCAACCTTCCCTCCACTCGGGGATACCCCGTTGAAAGACGGCCTAATACCCGATGTTGTCCACAGATGGCATCTGACGTGGACCAAAGATTCATCGGTGGAGGATGGGGATGCGTCTGATTAGCTTGTTGGTGCGGGTAACGGCCCACCAAGGCTACGATCAGTAGGGGTTCTGAGAGGAAGGTCCCCCACATTGGAACTGAGACACGGTCCAAACTCCTACGGGAGGCAGCAGTGAGGAATATTGGTCAATGGACGTAAGTCTGAACCAGCCAAGTAGCGTGCAGGATTGACGGCCCTATGGGTTGTAAACTGCTTTTGTTGGGGAGTAAAGTGAGGCACGTGTGCCTTTTTGCATTTACCCTTCGAATAAGGACCGGCTAATTC
>GV2UCFN02GS8VK
GGTGAGTATCGCGTATCCAACCTTCCCTCCACTCGGGGATACCCCGTTGAAAGACGGCCTAATACCCGATGTTGTCCACAGATGGCATCTGACGTGGACCAAAGATTCATCGGTGGAGGATGGGGATGCGTCTGATTAGCTTGTTGGTGCGGGTAACGGCCCACCAAGGCTACGATCAGTAGGGGTTCTGAGAGGAAGGTCCCCCACATTGGAACTGAGACACGGTCCAAACTCCTACGGGAGGCAGCAGTGAGGAATATTGGTCAATGGACGTAAGTCTGAACCAGCCAAGTAGCGTGCAGGATTGACGGCCCTATGGGTTGTAAACTGCTTTTGTTGGGGAGTAAAGTGAGGCACGTGTGCCTTTTTGCATTTACCCTTCGAATAAGGACCGGCTAATTC
>GV2UCFN02H1V7B
GGTGAGTATCGCGTATCCAACCTTCCCTCCACTCGGGGATACCCCGTTGAAAGACGGCCTAATACCCGATGTTGTCCACAGATGGCATCTGACGTGGACCAAAGATTCATCGGTGGAGGATGGGGATGCGTCTGATTAGCTTGTTGGTGCGGGTAACGGCCCACCAAGGCTACGATCAGTAGGGGTTCTGAGAGGAAGGTCCCCCACATTGGAACTGAGACACGGTCCAAACTCCTACGGGAGGCAGCAGTGAGGAATATTGGTCAATGGACGTAAGTCTGAACCAGCCAAGTAGCGTGCAGGATTGACGGCCCTATGGGTTGTAAACTGCTTTTGTTGGGGAGTAAAGTGAGGCACGTGTGCCTTTTTGCATTTACCCTTCGAATAAGGACCGGCTAATTC
>GV2UCFN02IWCS4
GGTGAGTATCGCGTATCCAACCTTCCCTCCACTCGGGGATACCCCGTTGAAAGACGGCCTAATACCCGATGTTGTCCACAGATGGCATCTGACGTGGACCAAAGATTCATCGGTGGAGGATGGGGATGCGTCTGATTAGCTTGTTGGTGCGGGTAACGGCCCACCAAGGCTACGATCAGTAGGGGTTCTGAGAGGAAGGTCCCCCACATTGGAACTGAGACACGGTCCAAACTCCTACGGGAGGCAGCAGTGAGGAATATTGGTCAATGGACGTAAGTCTGAACCAGCCAAGTAGCGTGCAGGATTGACGGCCCTATGGGTTGTAAACTGCTTTTGTTGGGGAGTAAAGTGAGGCACGTGTGCCTTTTTGCATTTACCCTTCGAATAAGGACCGGCTAATTC
>GV2UCFN02F2XH1
GGTGAGTATCGCGTATCCAACCTTCCCTCCACTCGGGGATACCCCGTTGAAAGACGGCCTAATACCCGATGTTGTCCACAGATGGCATCTGACGTGGACCAAAGATTCATCGGTGGAGGATGGGGATGCGTCTGATTAGCTTGTTGGTGCGGGTAACGGCCCACCAAGGCTACGATCAGTAGGGGTTCTGAGAGGAAGGTCCCCCACATTGGAACTGAGACACGGTCCAAACTCCTACGGGAGGCAGCAGTGAGGAATATTGGTCAATGGACGTAAGTCTGAACCAGCCAAGTAGCGTGCAGGATTGACGGCCCTATGGGTTGTAAACTGCTTTTGTTGGGGAGTAAAGTGAGGCACGTGTGCCTTTTTGCATTTACCCTTCGAATAAGGACCGGCTAATTC
>GV2UCFN02HYNSA
GGTGAGTATCGCGTATCCAACCTTCCCTCCACTCGGGGATACCCCGTTGAAAGACGGCCTAATACCCGATGTTGTCCACAGATGGCATCTGACGTGGACCAAAGATTCATCGGTGGAGGATGGGGATGCGTCTGATTAGCTTGTTGGTGCGGGTAACGGCCCACCAAGGCTACGATCAGTAGGGGTTCTGAGAGGAAGGTCCCCCACATTGGAACTGAGACACGGTCCAAACTCCTACGGGAGGCAGCAGTGAGGAATATTGGTCAATGGACGTAAGTCTGAACCAGCCAAGTAGCGTGCAGGATTGACGGCCCTATGGGTTGTAAACTGCTTTTGTTGGGGAGTAAAGTGAGGCACGTGTGCCTTTTTGCATTTACCCTTCGAATAAGGACCGGCTAATTC
>GV2UCFN02GIHFD
GGTGAGTATCGCGTATCCAACCTTCCCTCCACTCGGGGATACCCCGTTGAAAGACGGCCTAATACCCGATGTTGTCCACAGATGGCATCTGACGTGGACCAAAGATTCATCGGTGGAGGATGGGGATGCGTCTGATTAGCTTGTTGGTGCGGGTAACGGCCCACCAAGGCTACGATCAGTAGGGGTTCTGAGAGGAAGGTCCCCCACATTGGAACTGAGACACGGTCCAAACTCCTACGGGAGGCAGCAGTGAGGAATATTGGTCAATGGACGTAAGTCTGAACCAGCCAAGTAGCGTGCAGGATTGACGGCCCTATGGGTTGTAAACTGCTTTTGTTGGGGAGTAAAGTGAGGCACGTGTGCCTTTTTGCATTTACCCTTCGAATAAGGACCGGCTAATTC
>GV2UCFN02H8FYR
GGTGAGTATCGCGTATCCAACCTTCCCTCCACTCGGGGATACCCCGTTGAAAGACGGCCTAATACCCGATGTTGTCCACAGATGGCATCTGACGTGGACCAAAGATTCATCGGTGGAGGATGGGGATGCGTCTGATTAGCTTGTTGGTGCGGGTAACGGCCCACCAAGGCTACGATCAGTAGGGGTTCTGAGAGGAAGGTCCCCCACATTGGAACTGAGACACGGTCCAAACTCCTACGGGAGGCAGCAGTGAGGAATATTGGTCAATGGACGTAAGTCTGAACCAGCCAAGTAGCGTGCAGGATTGACGGCCCTATGGGTTGTAAACTGCTTTTGTTGGGGAGTAAAGTGAGGCACGTGTGCCTTTTTGCATTTACCCTTCGAATAAGGACCGGCTAATTC
>GV2UCFN02JRH3B
GGTGAGTATCGCGTATCCAACCTTCCCTCCACTCGGGGATACCCCGTTGAAAGACGGCCTAATACCCGATGTTGTCCACAGATGGCATCTGACGTGGACCAAAGATTCATCGGTGGAGGATGGGGATGCGTCTGATTAGCTTGTTGGTGCGGGTAACGGCCCACCAAGGCTACGATCAGTAGGGGTTCTGAGAGGAAGGTCCCCCACATTGGAACTGAGACACGGTCCAAACTCCTACGGGAGGCAGCAGTGAGGAATATTGGTCAATGGACGTAAGTCTGAACCAGCCAAGTAGCGTGCAGGATTGACGGCCCTATGGGTTGTAAACTGCTTTTGTTGGGGAGTAAAGTGAGGCACGTGTGCCTTTTTGCATTTACCCTTCGAATAAGGACCGGCTAATTC
>GV2UCFN02GE5G4
GGTGAGTATCGCGTATCCAACCTTCCCTCCACTCGGGGATACCCCGTTGAAAGACGGCCTAATACCCGATGTTGTCCACAGATGGCATCTGACGTGGACCAAAGATTCATCGGTGGAGGATGGGGATGCGTCTGATTAGCTTGTTGGTGCGGGTAACGGCCCACCAAGGCTACGATCAGTAGGGGTTCTGAGAGGAAGGTCCCCCACATTGGAACTGAGACACGGTCCAAACTCCTACGGGAGGCAGCAGTGAGGAATATTGGTCAATGGACGTAAGTCTGAACCAGCCAAGTAGCGTGCAGGATTGACGGCCCTATGGGTTGTAAACTGCTTTTGTTGGGGAGTAAAGTGAGGCACGTGTGCCTTTTTGCATTTACCCTTCGAATAAGGACCGGCTAATTC
>GV2UCFN02I834D
GGTGAGTATCGCGTATCCAACCTTCCCTCCACTCGGGGATACCCCGTTGAAAGACGGCCTAATACCCGATGTTGTCCACAGATGGCATCTGACGTGGACCAAAGATTCATCGGTGGAGGATGGGGATGCGTCTGATTAGCTTGTTGGTGCGGGTAACGGCCCACCAAGGCTACGATCAGTAGGGGTTCTGAGAGGAAGGTCCCCCACATTGGAACTGAGACACGGTCCAAACTCCTACGGGAGGCAGCAGTGAGGAATATTGGTCAATGGACGTAAGTCTGAACCAGCCAAGTAGCGTGCAGGATTGACGGCCCTATGGGTTGTAAACTGCTTTTGTTGGGGAGTAAAGTGAGGCACGTGTGCCTTTTTGCATTTACCCTTCGAATAAGGACCGGCTAATTC
>GV2UCFN02HBDM0
GGTGAGTATCGCGTATCCAACCTTCCCTCCACTCGGGGATACCCCGTTGAAAGACGGCCTAATACCCGATGTTGTCCACAGATGGCATCTGACGTGGACCAAAGATTCATCGGTGGAGGATGGGGATGCGTCTGATTAGCTTGTTGGTGCGGGTAACGGCCCACCAAGGCTACGATCAGTAGGGGTTCTGAGAGGAAGGTCCCCCACATTGGAACTGAGACACGGTCCAAACTCCTACGGGAGGCAGCAGTGAGGAATATTGGTCAATGGACGTAAGTCTGAACCAGCCAAGTAGCGTGCAGGATTGACGGCCCTATGGGTTGTAAACTGCTTTTGTTGGGGAGTAAAGTGAGGCACGTGTGCCTTTTTGCATTTACCCTTCGAATAAGGACCGGCTAATTC
>GV2UCFN02GZOKV
GGTGAGTATCGCGTATCCAACCTTCCCTCCACTCGGGGATACCCCGTTGAAAGACGGCCTAATACCCGATGTTGTCCACAGATGGCATCTGACGTGGACCAAAGATTCATCGGTGGAGGATGGGGATGCGTCTGATTAGCTTGTTGGTGCGGGTAACGGCCCACCAAGGCTACGATCAGTAGGGGTTCTGAGAGGAAGGTCCCCCACATTGGAACTGAGACACGGTCCAAACTCCTACGGGAGGCAGCAGTGAGGAATATTGGTCAATGGACGTAAGTCTGAACCAGCCAAGTAGCGTGCAGGATTGACGGCCCTATGGGTTGTAAACTGCTTTTGTTGGGGAGTAAAGTGAGGCACGTGTGCCTTTTTGCATTTACCCTTCGAATAAGGACCGGCTAATTC
>GV2UCFN02HGJR3
GGTGAGTATCGCGTATCCAACCTTCCCTCCACTCGGGGATACCCCGTTGAAAGACGGCCTAATACCCGATGTTGTCCACAGATGGCATCTGACGTGGACCAAAGATTCATCGGTGGAGGATGGGGATGCGTCTGATTAGCTTGTTGGTGCGGGTAACGGCCCACCAAGGCTACGATCAGTAGGGGTTCTGAGAGGAAGGTCCCCCACATTGGAACTGAGACACGGTCCAAACTCCTACGGGAGGCAGCAGTGAGGAATATTGGTCAATGGACGTAAGTCTGAACCAGCCAAGTAGCGTGCAGGATTGACGGCCCTATGGGTTGTAAACTGCTTTTGTTGGGGAGTAAAGTGAGGCACGTGTGCCTTTTTGCATTTACCCTTCGAATAAGGACCGGCTAATTC
>GV2UCFN02HKQZ9
GGTGAGTATCGCGTATCCAACCTTCCCTCCACTCGGGGATACCCCGTTGAAAGACGGCCTAATACCCGATGTTGTCCACAGATGGCATCTGACGTGGACCAAAGATTCATCGGTGGAGGATGGGGATGCGTCTGATTAGCTTGTTGGTGCGGGTAACGGCCCACCAAGGCTACGATCAGTAGGGGTTCTGAGAGGAAGGTCCCCCACATTGGAACTGAGACACGGTCCAAACTCCTACGGGAGGCAGCAGTGAGGAATATTGGTCAATGGACGTAAGTCTGAACCAGCCAAGTAGCGTGCAGGATTGACGGCCCTATGGGTTGTAAACTGCTTTTGTTGGGGAGTAAAGTGAGGCACGTGTGCCTTTTTGCATTTACCCTTCGAATAAGGACCGGCTAATTC
>GV2UCFN02FNGV8
GGTGAGTATCGCGTATCCAACCTTCCCTCCACTCGGGGATACCCCGTTGAAAGACGGCCTAATACCCGATGTTGTCCACAGATGGCATCTGACGTGGACCAAAGATTCATCGGTGGAGGATGGGGATGCGTCTGATTAGCTTGTTGGTGCGGGTAACGGCCCACCAAGGCAACGATCAGTAGGGGTTCTGAGAGGAAGGTCCCCCACATTGGAACTGAGACACGGTCCAAACTCCTACGGGAGGCAGCAGTGAGGAATATTGGTCAATGGACGTAAGTCTGAACCAGCCAAGTAGCGTGCAGGATTGACGGCCCTATGGGTTGTAAACTGCTTTTGTTGGGGAGTAAAGTGAGGCACGCGTGCCTTTTTGCATTTACCCTTCGAATAAGGACCGGCTAATTC
>GV2UCFN02G56PA
GGTGAGTATCGCGTATCCAACCTTCCCTCCACTCGGGGATACCCCGTTGAAAGACGGCCTAATACCCGATGTTGTCCACAGATGGCATCTGACGTGGACCAAAGATTCATCGGTGGAGGATGGGGATGCGTCTGATTAGCTTGTTGGTGCGGGTAACGGCCCACCAAGGCAACGATCAGTAGGGGTTCTGAGAGGAAGGTCCCCCACATTGGAACTGAGACACGGTCCAAACTCCTACGGGAGGCAGCAGTGAGGAATATTGGTCAATGGACGTAAGTCTGAACCAGCCAAGTAGCGTGCAGGATTGACGGCCCTATGGGTTGTAAACTGCTTTTGTTGGGGAGTAAAGTGAGGCACGCGTGCCTTTTTGCATTTACCCTTCGAATAAGGACCGGCTAATTC
>GV2UCFN02JWX6H
GGTGAGTATCGCGTATCCAACCTTCCCTCCACTCGGGGATACCCCGTTGAAAGACGGCCTAATACCCGATGTTGTCCACAGATGGCATCTGACGTGGACCAAAGATTCATCGGTGGAGGATGGGGATGCGTCTGATTAGCTTGTTGGTGCGGGTAACGGCCCACCAAGGCAACGATCAGTAGGGGTTCTGAGAGGAAGGTCCCCCACATTGGAACTGAGACACGGTCCAAACTCCTACGGGAGGCAGCAGTGAGGAATATTGGTCAATGGACGTAAGTCTGAACCAGCCAAGTAGCGTGCAGGATTGACGGCCCTATGGGTTGTAAACTGCTTTTGTTGGGGAGTAAAGTGAGGCACGCGTGCCTTTTTGCATTTACCCTTCGAATAAGGACCGGCTAATTC
>GV2UCFN02HETFL
GGTGAGTATCGCGTATCCAACCTTCCCTCCACTCGGGGATACCCCGTTGAAAGACGGCCTAATACCCGATGTTGTCCACAGATGGCATCTGACGTGGACCAAAGATTCATCGGTGGAGGATGGGGATGCGTCTGATTAGCTTGTTGGTGCGGGTAACGGCCCACCAAGGCAACGATCAGTAGGGGTTCTGAGAGGAAGGTCCCCCACATTGGAACTGAGACACGGTCCAAACTCCTACGGGAGGCAGCAGTGAGGAATATTGGTCAATGGACGTAAGTCTGAACCAGCCAAGTAGCGTGCAGGATTGACGGCCCTATGGGTTGTAAACTGCTTTTGTTGGGGAGTAAAGTGAGGCACGCGTGCCTTTTTGCATTTACCCTTCGAATAAGGACCGGCTAATTC
>GV2UCFN02IG4HL
GGTGAGTATCGCGTATCCAACCTTCCCTCCACTCGGGGATACCCCGTTGAAAGACGGCCTAATACCCGATGTTGTCCACAGATGGCATCTGACGTGGACCAAAGATTCATCGGTGGAGGATGGGGATGCGTCTGATTAGCTTGTTGGTGCGGGTAACGGCCCACCAAGGCAACGATCAGTAGGGGTTCTGAGAGGAAGGTCCCCCACATTGGAACTGAGACACGGTCCAAACTCCTACGGGAGGCAGCAGTGAGGAATATTGGTCAATGGACGTAAGTCTGAACCAGCCAAGTAGCGTGCAGGATTGACGGCCCTATGGGTTGTAAACTGCTTTTGTTGGGGAGTAAAGTGAGGCACGCGTGCCTTTTTGCATTTACCCTTCGAATAAGGACCGGCTAATTC
>GV2UCFN02GNKK4
GGTGAGTATCGCGTATCCAACCTTCCCTCCACTCGGGGATACCCCGTTGAAAGACGGCCTAATACCCGATGTTGTCCACAGATGGCATCTGACGTGGACCAAAGATTCATCGGTGGAGGATGGGGATGCGTCTGATTAGCTTGTTGGTGCGGGTAACGGCCCACCAAGGCAACGATCAGTAGGGGTTCTGAGAGGAAGGTCCCCCACATTGGAACTGAGACACGGTCCAAACTCCTACGGGAGGCAGCAGTGAGGAATATTGGTCAATGGACGTAAGTCTGAACCAGCCAAGTAGCGTGCAGGATTGACGGCCCTATGGGTTGTAAACTGCTTTTGTTGGGGAGTAAAGTGAGGCACGCGTGCCTTTTTGCATTTACCCTTCGAATAAGGACCGGCTAATTC
>GV2UCFN02FPZLY
GGTGAGTATCGCGTATCCAACCTTCCCTCCACTCGGGGATACCCCGTTGAAAGACGGCCTAATACCCGATGTTGTCCACAGATGGCATCTGACGTGGACCAAAGATTCATCGGTGGAGGATGGGGATGCGTCTGATTAGCTTGTTGGTGCGGGTAACGGCCCACCAAGGCAACGATCAGTAGGGGTTCTGAGAGGAAGGTCCCCCACATTGGAACTGAGACACGGTCCAAACTCCTACGGGAGGCAGCAGTGAGGAATATTGGTCAATGGACGTAAGTCTGAACCAGCCAAGTAGCGTGCAGGATTGACGGCCCTATGGGTTGTAAACTGCTTTTGTTGGGGAGTAAAGTGAGGCACGCGTGCCTTTTTGCATTTACCCTTCGAATAAGGACCGGCTAATTC
>GV2UCFN02G4TL7
GGTGAGTATCGCGTATCCAACCTTCCCTCCACTCGGGGATACCCCGTTGAAAGACGGCCTAATACCCGATGTTGTCCACAGATGGCATCTGACGTGGACCAAAGATTCATCGGTGGAGGATGGGGATGCGTCTGATTAGCTTGTTGGTGCGGGTAACGGCCCACCAAGGCAACGATCAGTAGGGGTTCTGAGAGGAAGGTCCCCCACATTGGAACTGAGACACGGTCCAAACTCCTACGGGAGGCAGCAGTGAGGAATATTGGTCAATGGACGTAAGTCTGAACCAGCCAAGTAGCGTGCAGGATTGACGGCCCTATGGGTTGTAAACTGCTTTTGTTGGGGAGTAAAGTGAGGCACGCGTGCCTTTTTGCATTTACCCTTCGAATAAGGACCGGCTAATTC
>GV2UCFN02GL7JE
GGTGAGTATCGCGTATCCAACCTTCCCTCCACTCGGGGATACCCCGTTGAAAGACGGCCTAATACCCGATGTTGTCCACAGATGGCATCTGACGTGGACCAAAGATTCATCGGTGGAGGATGGGGATGCGTCTGATTAGCTTGTTGGTGCGGGTAACGGCCCACCAAGGCAACGATCAGTAGGGGTTCTGAGAGGAAGGTCCCCCACATTGGAACTGAGACACGGTCCAAACTCCTACGGGAGGCAGCAGTGAGGAATATTGGTCAATGGACGTAAGTCTGAACCAGCCAAGTAGCGTGCAGGATTGACGGCCCTATGGGTTGTAAACTGCTTTTGTTGGGGAGTAAAGTGAGGCACGCGTGCCTTTTTGCATTTACCCTTCGAATAAGGACCGGCTAATTC
>GV2UCFN02H2HBX
GGTGAGTATCGCGTATCCAACCTTCCCTCCACTCGGGGATACCCCGTTGAAAGACGGCCTAATACCCGATGTTGTCCACAGATGGCATCTGACGTGGACCAAAGATTCATCGGTGGAGGATGGGGATGCGTCTGATTAGCTTGTTGGTGCGGGTAACGGCCCACCAAGGCAACGATCAGTAGGGGTTCTGAGAGGAAGGTCCCCCACATTGGAACTGAGACACGGTCCAAACTCCTACGGGAGGCAGCAGTGAGGAATATTGGTCAATGGACGTAAGTCTGAACCAGCCAAGTAGCGTGCAGGATTGACGGCCCTATGGGTTGTAAACTGCTTTTGTTGGGGAGTAAAGTGAGGCACGCGTGCCTTTTTGCATTTACCCTTCGAATAAGGACCGGCTAATTC
>GV2UCFN02HADJ4
GGTGAGTATCGCGTATCCAACCTTCCCTCCACTCGGGGATACCCCGTTGAAAGACGGCCTAATACCCGATGTTGTCCACAGATGGCATCTGACGTGGACCAAAGATTCATCGGTGGAGGATGGGGATGCGTCTGATTAGCTTGTTGGTGCGGGTAACGGCCCACCAAGGCAACGATCAGTAGGGGTTCTGAGAGGAAGGTCCCCCACATTGGAACTGAGACACGGTCCAAACTCCTACGGGAGGCAGCAGTGAGGAATATTGGTCAATGGACGTAAGTCTGAACCAGCCAAGTAGCGTGCAGGATTGACGGCCCTATGGGTTGTAAACTGCTTTTGTTGGGGAGTAAAGTGAGGCACGCGTGCCTTTTTGCATTTACCCTTCGAATAAGGACCGGCTAATTC
>GV2UCFN02HZZRB
GGTGAGTATCGCGTATCCAACCTTCCCTCCACTCGGGGATACCCCGTTGAAAGACGGCCTAATACCCGATGTTGTCCACAGATGGCATCTGACGTGGACCAAAGATTCATCGGTGGAGGATGGGGATGCGTCTGATTAGCTTGTTGGTGCGGGTAACGGCCCACCAAGGCAACGATCAGTAGGGGTTCTGAGAGGAAGGTCCCCCACATTGGAACTGAGACACGGTCCAAACTCCTACGGGAGGCAGCAGTGAGGAATATTGGTCAATGGACGTAAGTCTGAACCAGCCAAGTAGCGTGCAGGATTGACGGCCCTATGGGTTGTAAACTGCTTTTGTTGGGGAGTAAAGTGAGGCACGCGTGCCTTTTTGCATTTACCCTTCGAATAAGGACCGGCTAATTC
>GV2UCFN02G15TG
GGTGAGTATCGCGTATCCAACCTTCCCTCCACTCGGGGATACCCCGTTGAAAGACGGCCTAATACCCGATGTTGTCCACAGATGGCATCTGACGTGGACCAAAGATTCATCGGTGGAGGATGGGGATGCGTCTGATTAGCTTGTTGGTGCGGGTAACGGCCCACCAAGGCAACGATCAGTAGGGGTTCTGAGAGGAAGGTCCCCCACATTGGAACTGAGACACGGTCCAAACTCCTACGGGAGGCAGCAGTGAGGAATATTGGTCAATGGACGTAAGTCTGAACCAGCCAAGTAGCGTGCAGGATTGACGGCCCTATGGGTTGTAAACTGCTTTTGTTGGGGAGTAAAGTGAGGCACGCGTGCCTTTTTGCATTTACCCTTCGAATAAGGACCGGCTAATTC
>GV2UCFN02FI002
GGTGAGTATCGCGTATCCAACCTTCCCTCCACTCGGGGATACCCCGTTGAAAGACGGCCTAATACCCGATGTTGTCCACAGATGGCATCTGACGTGGACCAAAGATTCATCGGTGGAGGATGGGGATGCGTCTGATTAGCTTGTTGGTGCGGGTAACGGCCCACCAAGGCAACGATCAGTAGGGGTTCTGAGAGGAAGGTCCCCCACATTGGAACTGAGACACGGTCCAAACTCCTACGGGAGGCAGCAGTGAGGAATATTGGTCAATGGACGTAAGTCTGAACCAGCCAAGTAGCGTGCAGGATTGACGGCCCTATGGGTTGTAAACTGCTTTTGTTGGGGAGTAAAGTGAGGCACGCGTGCCTTTTTGCATTTACCCTTCGAATAAGGACCGGCTAATTC
>GV2UCFN02FWVRJ
GGTGAGTATCGCGTATCCAACCTTCCCTCCACTCGGGGATACCCCGTTGAAAGACGGCCTAATACCCGATGTTGTCCACAGATGGCATCTGACGTGGACCAAAGATTCATCGGTGGAGGATGGGGATGCGTCTGATTAGCTTGTTGGTGCGGGTAACGGCCCACCAAGGCAACGATCAGTAGGGGTTCTGAGAGGAAGGTCCCCCACATTGGAACTGAGACACGGTCCAAACTCCTACGGGAGGCAGCAGTGAGGAATATTGGTCAATGGACGTAAGTCTGAACCAGCCAAGTAGCGTGCAGGATTGACGGCCCTATGGGTTGTAAACTGCTTTTGTTGGGGAGTAAAGTGAGGCACGCGTGCCTTTTTGCATTTACCCTTCGAATAAGGACCGGCTAATTC
>GV2UCFN02HS6TO
GGTGAGTATCGCGTATCCAACCTTCCCTCCACTCGGGGATACCCCGTTGAAAGACGGCCTAATACCCGATGTTGTCCACAGATGGCATCTGACGTGGACCAAAGATTCATCGGTGGAGGATGGGGATGCGTCTGATTAGCTTGTTGGTGCGGGTAACGGCCCACCAAGGCAACGATCAGTAGGGGTTCTGAGAGGAAGGTCCCCCACATTGGAACTGAGACACGGTCCAAACTCCTACGGGAGGCAGCAGTGAGGAATATTGGTCAATGGACGTAAGTCTGAACCAGCCAAGTAGCGTGCAGGATTGACGGCCCTATGGGTTGTAAACTGCTTTTGTTGGGGAGTAAAGTGAGGCACGCGTGCCTTTTTGCATTTACCCTTCGAATAAGGACCGGCTAATTC
>GV2UCFN02I1G1Z
GGTGAGTATCGCGTATCCAACCTTCCCTCCACTCGGGGATACCCCGTTGAAAGACGGCCTAATACCCGATGTTGTCCACAGATGGCATCTGACGTGGACCAAAGATTCATCGGTGGAGGATGGGGATGCGTCTGATTAGCTTGTTGGTGCGGGTAACGGCCCACCAAGGCAACGATCAGTAGGGGTTCTGAGAGGAAGGTCCCCCACATTGGAACTGAGACACGGTCCAAACTCCTACGGGAGGCAGCAGTGAGGAATATTGGTCAATGGACGTAAGTCTGAACCAGCCAAGTAGCGTGCAGGATTGACGGCCCTATGGGTTGTAAACTGCTTTTGTTGGGGAGTAAAGTGAGGCACGCGTGCCTTTTTGCATTTACCCTTCGAATAAGGACCGGCTAATTC
>GV2UCFN02GLYE7
GGTGAGTATCGCGTATCCAACCTTCCCTCCACTCGGGGATACCCCGTTGAAAGACGGCCTAATACCCGATGTTGTCCACAGATGGCATCTGACGTGGACCAAAGATTCATCGGTGGAGGATGGGGATGCGTCTGATTAGCTTGTTGGTGCGGGTAACGGCCCACCAAGGCAACGATCAGTAGGGGTTCTGAGAGGAAGGTCCCCCACATTGGAACTGAGACACGGTCCAAACTCCTACGGGAGGCAGCAGTGAGGAATATTGGTCAATGGACGTAAGTCTGAACCAGCCAAGTAGCGTGCAGGATTGACGGCCCTATGGGTTGTAAACTGCTTTTGTTGGGGAGTAAAGTGAGGCACGCGTGCCTTTTTGCATTTACCCTTCGAATAAGGACCGGCTAATTC
>GV2UCFN02HLIBN
GGTGAGTATCGCGTATCCAACCTTCCCTCCACTCGGGGATACCCCGTTGAAAGACGGCCTAATACCCGATGTTGTCCACAGATGGCATCTGACGTGGACCAAAGATTCATCGGTGGAGGATGGGGATGCGTCTGATTAGCTTGTTGGTGCGGGTAACGGCCCACCAAGGCAACGATCAGTAGGGGTTCTGAGAGGAAGGTCCCCCACATTGGAACTGAGACACGGTCCAAACTCCTACGGGAGGCAGCAGTGAGGAATATTGGTCAATGGACGTAAGTCTGAACCAGCCAAGTAGCGTGCAGGATTGACGGCCCTATGGGTTGTAAACTGCTTTTGTTGGGGAGTAAAGTGAGGCACGCGTGCCTTTTTGCATTTACCCTTCGAATAAGGACCGGCTAATTC
>GV2UCFN02JCDO4
GGTGAGTATCGCGTATCCAACCTTCCCTCCACTCGGGGATACCCCGTTGAAAGACGGCCTAATACCCGATGTTGTCCACAGATGGCATCTGACGTGGACCAAAGATTCATCGGTGGAGGATGGGGATGCGTCTGATTAGCTTGTTGGTGCGGGTAACGGCCCACCAAGGCAACGATCAGTAGGGGTTCTGAGAGGAAGGTCCCCCACATTGGAACTGAGACACGGTCCAAACTCCTACGGGAGGCAGCAGTGAGGAATATTGGTCAATGGACGTAAGTCTGAACCAGCCAAGTAGCGTGCAGGATTGACGGCCCTATGGGTTGTAAACTGCTTTTGTTGGGGAGTAAAGTGAGGCACGCGTGCCTTTTTGCATTTACCCTTCGAATAAGGACCGGCTAATTC
>GV2UCFN02FW3C6
GGTGAGTATCGCGTATCCAACCTTCCCTCCACTCGGGGATACCCCGTTGAAAGACGGCCTAATACCCGATGTTGTCCACAGATGGCATCTGACGTGGACCAAAGATTCATCGGTGGAGGATGGGGATGCGTCTGATTAGCTTGTTGGTGCGGGTAACGGCCCACCAAGGCAACGATCAGTAGGGGTTCTGAGAGGAAGGTCCCCCACATTGGAACTGAGACACGGTCCAAACTCCTACGGGAGGCAGCAGTGAGGAATATTGGTCAATGGACGTAAGTCTGAACCAGCCAAGTAGCGTGCAGGATTGACGGCCCTATGGGTTGTAAACTGCTTTTGTTGGGGAGTAAAGTGAGGCACGCGTGCCTTTTTGCATTTACCCTTCGAATAAGGACCGGCTAATTC
>GV2UCFN02GHMNB
GGTGAGTATCGCGTATCCAACCTTCCCTCCACTCGGGGATACCCCGTTGAAAGACGGCCTAATACCCGATGTTGTCCACAGATGGCATCTGACGTGGACCAAAGATTCATCGGTGGAGGATGGGGATGCGTCTGATTAGCTTGTTGGTGCGGGTAACGGCCCACCAAGGCAACGATCAGTAGGGGTTCTGAGAGGAAGGTCCCCCACATTGGAACTGAGACACGGTCCAAACTCCTACGGGAGGCAGCAGTGAGGAATATTGGTCAATGGACGTAAGTCTGAACCAGCCAAGTAGCGTGCAGGATTGACGGCCCTATGGGTTGTAAACTGCTTTTGTTGGGGAGTAAAGTGAGGCACGCGTGCCTTTTTGCATTTACCCTTCGAATAAGGACCGGCTAATTC
>GV2UCFN02IGPRW
GGTGAGTATCGCGTATCCAACCTTCCCTCCACTCGGGGATACCCCGTTGAAAGACGGCCTAATACCCGATGTTGTCCACAGATGGCATCTGACGTGGACCAAAGATTCATCGGTGGAGGATGGGGATGCGTCTGATTAGCTTGTTGGTGCGGGTAACGGCCCACCAAGGCAACGATCAGTAGGGGTTCTGAGAGGAAGGTCCCCCACATTGGAACTGAGACACGGTCCAAACTCCTACGGGAGGCAGCAGTGAGGAATATTGGTCAATGGACGTAAGTCTGAACCAGCCAAGTAGCGTGCAGGATTGACGGCCCTATGGGTTGTAAACTGCTTTTGTTGGGGAGTAAAGTGAGGCACGCGTGCCTTTTTGCATTTACCCTTCGAATAAGGACCGGCTAATTC
>GV2UCFN02JNJPJ
GGTGAGTATCGCGTATCCAACCTTCCCTCCACTCGGGGATACCCCGTTGAAAGACGGCCTAATACCCGATGTTGTCCACAGATGGCATCTGACGTGGACCAAAGATTCATCGGTGGAGGATGGGGATGCGTCTGATTAGCTTGTTGGTGCGGGTAACGGCCCACCAAGGCAACGATCAGTAGGGGTTCTGAGAGGAAGGTCCCCCACATTGGAACTGAGACACGGTCCAAACTCCTACGGGAGGCAGCAGTGAGGAATATTGGTCAATGGACGTAAGTCTGAACCAGCCAAGTAGCGTGCAGGATTGACGGCCCTATGGGTTGTAAACTGCTTTTGTTGGGGAGTAAAGTGAGGCACGCGTGCCTTTTTGCATTTACCCTTCGAATAAGGACCGGCTAATTC
>GV2UCFN02FKRV5
GGTGAGTATCGCGTATCCAACCTTCCCTCCACTCGGGGATACCCCGTTGAAAGACGGCCTAATACCCGATGTTGTCCACAGATGGCATCTGACGTGGACCAAAGATTCATCGGTGGAGGATGGGGATGCGTCTGATTAGCTTGTTGGTGCGGGTAACGGCCCACCAAGGCAACGATCAGTAGGGGTTCTGAGAGGAAGGTCCCCCACATTGGAACTGAGACACGGTCCAAACTCCTACGGGAGGCAGCAGTGAGGAATATTGGTCAATGGACGTAAGTCTGAACCAGCCAAGTAGCGTGCAGGATTGACGGCCCTATGGGTTGTAAACTGCTTTTGTTGGGGAGTAAAGTGAGGCACGCGTGCCTTTTTGCATTTACCCTTCGAATAAGGACCGGCTAATTC
>GV2UCFN02IPQH5
GGTGAGTATCGCGTATCCAACCTTCCCTCCACTCGGGGATACCCCGTTGAAAGACGGCCTAATACCCGATGTTGTCCACAGATGGCATCTGACGTGGACCAAAGATTCATCGGTGGAGGATGGGGATGCGTCTGATTAGCTTGTTGGTGCGGGTAACGGCCCACCAAGGCAACGATCAGTAGGGGTTCTGAGAGGAAGGTCCCCCACATTGGAACTGAGACACGGTCCAAACTCCTACGGGAGGCAGCAGTGAGGAATATTGGTCAATGGACGTAAGTCTGAACCAGCCAAGTAGCGTGCAGGATTGACGGCCCTATGGGTTGTAAACTGCTTTTGTTGGGGAGTAAAGTGAGGCACGCGTGCCTTTTTGCATTTACCCTTCGAATAAGGACCGGCTAATTC
>GV2UCFN02G6GKJ
GGTGAGTATCGCGTATCCAACCTTCCCTCCACTCGGGGATACCCCGTTGAAAGACGGCCTAATACCCGATGTTGTCCACAGATGGCATCTGACGTGGACCAAAGATTCATCGGTGGAGGATGGGGATGCGTCTGATTAGCTTGTTGGTGCGGGTAACGGCCCACCAAGGCAACGATCAGTAGGGGTTCTGAGAGGAAGGTCCCCCACATTGGAACTGAGACACGGTCCAAACTCCTACGGGAGGCAGCAGTGAGGAATATTGGTCAATGGACGTAAGTCTGAACCAGCCAAGTAGCGTGCAGGATTGACGGCCCTATGGGTTGTAAACTGCTTTTGTTGGGGAGTAAAGTGAGGCACGCGTGCCTTTTTGCATTTACCCTTCGAATAAGGACCGGCTAATTC
>GV2UCFN02FTQIJ
GGTGAGTATCGCGTATCCAACCTTCCCTCCACTCGGGGATACCCCGTTGAAAGACGGCCTAATACCCGATGTTGTCCACAGATGGCATCTGACGTGGACCAAAGATTCATCGGTGGAGGATGGGGATGCGTCTGATTAGCTTGTTGGTGCGGGTAACGGCCCACCAAGGCAACGATCAGTAGGGGTTCTGAGAGGAAGGTCCCCCACATTGGAACTGAGACACGGTCCAAACTCCTACGGGAGGCAGCAGTGAGGAATATTGGTCAATGGACGTAAGTCTGAACCAGCCAAGTAGCGTGCAGGATTGACGGCCCTATGGGTTGTAAACTGCTTTTGTTGGGGAGTAAAGTGAGGCACGCGTGCCTTTTTGCATTTACCCTTCGAATAAGGACCGGCTAATTC
>GV2UCFN02I57S7
GGTGAGTATCGCGTATCCAACCTTCCCTCCACTCGGGGATACCCCGTTGAAAGACGGCCTAATACCCGATGTTGTCCACAGATGGCATCTGACGTGGACCAAAGATTCATCGGTGGAGGATGGGGATGCGTCTGATTAGCTTGTTGGTGCGGGTAACGGCCCACCAAGGCAACGATCAGTAGGGGTTCTGAGAGGAAGGTCCCCCACATTGGAACTGAGACACGGTCCAAACTCCTACGGGAGGCAGCAGTGAGGAATATTGGTCAATGGACGTAAGTCTGAACCAGCCAAGTAGCGTGCAGGATTGACGGCCCTATGGGTTGTAAACTGCTTTTGTTGGGGAGTAAAGTGAGGCACGCGTGCCTTTTTGCATTTACCCTTCGAATAAGGACCGGCTAATTC
>GV2UCFN02F1RVJ
GGTGAGTATCGCGTATCCAACCTTCCCTCCACTCGGGGATACCCCGTTGAAAGACGGCCTAATACCCGATGTTGTCCACAGATGGCATCTGACGTGGACCAAAGATTCATCGGTGGAGGATGGGGATGCGTCTGATTAGCTTGTTGGTGCGGGTAACGGCCCACCAAGGCAACGATCAGTAGGGGTTCTGAGAGGAAGGTCCCCCACATTGGAACTGAGACACGGTCCAAACTCCTACGGGAGGCAGCAGTGAGGAATATTGGTCAATGGACGTAAGTCTGAACCAGCCAAGTAGCGTGCAGGATTGACGGCCCTATGGGTTGTAAACTGCTTTTGTTGGGGAGTAAAGTGAGGCACGCGTGCCTTTTTGCATTTACCCTTCGAATAAGGACCGGCTAATTC
>GV2UCFN02IGH0W
GGTGAGTATCGCGTATCCAACCTTCCCTCCACTCGGGGATACCCCGTTGAAAGACGGCCTAATACCCGATGTTGTCCACAGATGGCATCTGACGTGGACCAAAGATTCATCGGTGGAGGATGGGGATGCGTCTGATTAGCTTGTTGGTGCGGGTAACGGCCCACCAAGGCAACGATCAGTAGGGGTTCTGAGAGGAAGGTCCCCCACATTGGAACTGAGACACGGTCCAAACTCCTACGGGAGGCAGCAGTGAGGAATATTGGTCAATGGACGTAAGTCTGAACCAGCCAAGTAGCGTGCAGGATTGACGGCCCTATGGGTTGTAAACTGCTTTTGTTGGGGAGTAAAGTGAGGCACGCGTGCCTTTTTGCATTTACCCTTCGAATAAGGACCGGCTAATTC
>GV2UCFN02IZIRR
GGTGAGTATCGCGTATCCAACCTTCCCTCCACTCGGGGATACCCCGTTGAAAGACGGCCTAATACCCGATGTTGTCCACAGATGGCATCTGACGTGGACCAAAGATTCATCGGTGGAGGATGGGGATGCGTCTGATTAGCTTGTTGGTGCGGGTAACGGCCCACCAAGGCAACGATCAGTAGGGGTTCTGAGAGGAAGGTCCCCCACATTGGAACTGAGACACGGTCCAAACTCCTACGGGAGGCAGCAGTGAGGAATATTGGTCAATGGACGTAAGTCTGAACCAGCCAAGTAGCGTGCAGGATTGACGGCCCTATGGGTTGTAAACTGCTTTTGTTGGGGAGTAAAGTGAGGCACGCGTGCCTTTTTGCATTTACCCTTCGAATAAGGACCGGCTAATTC
>GV2UCFN02G01F6
GGTGAGTATCGCGTATCCAACCTTCCCTCCACTCGGGGATACCCCGTTGAAAGACGGCCTAATACCCGATGTTGTCCACAGATGGCATCTGACGTGGACCAAAGATTCATCGGTGGAGGATGGGGATGCGTCTGATTAGCTTGTTGGTGCGGGTAACGGCCCACCAAGGCAACGATCAGTAGGGGTTCTGAGAGGAAGGTCCCCCACATTGGAACTGAGACACGGTCCAAACTCCTACGGGAGGCAGCAGTGAGGAATATTGGTCAATGGACGTAAGTCTGAACCAGCCAAGTAGCGTGCAGGATTGACGGCCCTATGGGTTGTAAACTGCTTTTGTTGGGGAGTAAAGTGAGGCACGCGTGCCTTTTTGCATTTACCCTTCGAATAAGGACCGGCTAATTC
>GV2UCFN02IB9ZS
GGTGAGTATCGCGTATCCAACCTTCCCTCCACTCGGGGATACCCCGTTGAAAGACGGCCTAATACCCGATGTTGTCCACAGATGGCATCTGACGTGGACCAAAGATTCATCGGTGGAGGATGGGGATGCGTCTGATTAGCTTGTTGGTGCGGGTAACGGCCCACCAAGGCAACGATCAGTAGGGGTTCTGAGAGGAAGGTCCCCCACATTGGAACTGAGACACGGTCCAAACTCCTACGGGAGGCAGCAGTGAGGAATATTGGTCAATGGACGTAAGTCTGAACCAGCCAAGTAGCGTGCAGGATTGACGGCCCTATGGGTTGTAAACTGCTTTTGTTGGGGAGTAAAGTGAGGCACGCGTGCCTTTTTGCATTTACCCTTCGAATAAGGACCGGCTAATTC
>GV2UCFN02G2SFW
GGTGAGTATCGCGTATCCAACCTTCCCTCCACTCGGGGATACCCCGTTGAAAGACGGCCTAATACCCGATGTTGTCCACAGATGGCATCTGACGTGGACCAAAGATTCATCGGTGGAGGATGGGGATGCGTCTGATTAGCTTGTTGGTGCGGGTAACGGCCCACCAAGGCAACGATCAGTAGGGGTTCTGAGAGGAAGGTCCCCCACATTGGAACTGAGACACGGTCCAAACTCCTACGGGAGGCAGCAGTGAGGAATATTGGTCAATGGACGTAAGTCTGAACCAGCCAAGTAGCGTGCAGGATTGACGGCCCTATGGGTTGTAAACTGCTTTTGTTGGGGAGTAAAGTGAGGCACGCGTGCCTTTTTGCATTTACCCTTCGAATAAGGACCGGCTAATTC
>GV2UCFN02HQLJ8
GGTGAGTATCGCGTATCCAACCTTCCCTCCACTCGGGGATACCCCGTTGAAAGACGGCCTAATACCCGATGTTGTCCACAGATGGCATCTGACGTGGACCAAAGATTCATCGGTGGAGGATGGGGATGCGTCTGATTAGCTTGTTGGTGCGGGTAACGGCCCACCAAGGCAACGATCAGTAGGGGTTCTGAGAGGAAGGTCCCCCACATTGGAACTGAGACACGGTCCAAACTCCTACGGGAGGCAGCAGTGAGGAATATTGGTCAATGGACGTAAGTCTGAACCAGCCAAGTAGCGTGCAGGATTGACGGCCCTATGGGTTGTAAACTGCTTTTGTTGGGGAGTAAAGTGAGGCACGCGTGCCTTTTTGCATTTACCCTTCGAATAAGGACCGGCTAATTC
>GV2UCFN02FTUZU
GGTGAGTATCGCGTATCCAACCTTCCCTCCACTCGGGGATACCCCGTTGAAAGACGGCCTAATACCCGATGTTGTCCACAGATGGCATCTGACGTGGACCAAAGATTCATCGGTGGAGGATGGGGATGCGTCTGATTAGCTTGTTGGTGCGGGTAACGGCCCACCAAGGCAACGATCAGTAGGGGTTCTGAGAGGAAGGTCCCCCACATTGGAACTGAGACACGGTCCAAACTCCTACGGGAGGCAGCAGTGAGGAATATTGGTCAATGGACGTAAGTCTGAACCAGCCAAGTAGCGTGCAGGATTGACGGCCCTATGGGTTGTAAACTGCTTTTGTTGGGGAGTAAAGTGAGGCACGCGTGCCTTTTTGCATTTACCCTTCGAATAAGGACCGGCTAATTC
>GV2UCFN02I7N5K
GGTGAGTATCGCGTATCCAACCTTCCCTCCACTCGGGGATACCCCGTTGAAAGACGGCCTAATACCCGATGTTGTCCACAGATGGCATCTGACGTGGACCAAAGATTCATCGGTGGAGGATGGGGATGCGTCTGATTAGCTTGTTGGTGCGGGTAACGGCCCACCAAGGCAACGATCAGTAGGGGTTCTGAGAGGAAGGTCCCCCACATTGGAACTGAGACACGGTCCAAACTCCTACGGGAGGCAGCAGTGAGGAATATTGGTCAATGGACGTAAGTCTGAACCAGCCAAGTAGCGTGCAGGATTGACGGCCCTATGGGTTGTAAACTGCTTTTGTTGGGGAGTAAAGTGAGGCACGCGTGCCTTTTTGCATTTACCCTTCGAATAAGGACCGGCTAATTC
>GV2UCFN02IEAD3
GGTGAGTATCGCGTATCCAACCTTCCCTCCACTCGGGGATACCCCGTTGAAAGACGGCCTAATACCCGATGTTGTCCACAGATGGCATCTGACGTGGACCAAAGATTCATCGGTGGAGGATGGGGATGCGTCTGATTAGCTTGTTGGTGCGGGTAACGGCCCACCAAGGCAACGATCAGTAGGGGTTCTGAGAGGAAGGTCCCCCACATTGGAACTGAGACACGGTCCAAACTCCTACGGGAGGCAGCAGTGAGGAATATTGGTCAATGGACGTAAGTCTGAACCAGCCAAGTAGCGTGCAGGATTGACGGCCCTATGGGTTGTAAACTGCTTTTGTTGGGGAGTAAAGTGAGGCACGCGTGCCTTTTTGCATTTACCCTTCGAATAAGGACCGGCTAATTC
>GV2UCFN02JKV2P
GGTGAGTATCGCGTATCCAACCTTCCCTCCACTCGGGGATACCCCGTTGAAAGACGGCCTAATACCCGATGTTGTCCACAGATGGCATCTGACGTGGACCAAAGATTCATCGGTGGAGGATGGGGATGCGTCTGATTAGCTTGTTGGTGCGGGTAACGGCCCACCAAGGCAACGATCAGTAGGGGTTCTGAGAGGAAGGTCCCCCACATTGGAACTGAGACACGGTCCAAACTCCTACGGGAGGCAGCAGTGAGGAATATTGGTCAATGGACGTAAGTCTGAACCAGCCAAGTAGCGTGCAGGATTGACGGCCCTATGGGTTGTAAACTGCTTTTGTTGGGGAGTAAAGTGAGGCACGCGTGCCTTTTTGCATTTACCCTTCGAATAAGGACCGGCTAATTC
>GV2UCFN02GQOR5
GGTGAGTATCGCGTATCCAACCTTCCCTCCACTCGGGGATACCCCGTTGAAAGACGGCCTAATACCCGATGTTGTCCACAGATGGCATCTGACGTGGACCAAAGATTCATCGGTGGAGGATGGGGATGCGTCTGATTAGCTTGTTGGTGCGGGTAACGGCCCACCAAGGCAACGATCAGTAGGGGTTCTGAGAGGAAGGTCCCCCACATTGGAACTGAGACACGGTCCAAACTCCTACGGGAGGCAGCAGTGAGGAATATTGGTCAATGGACGTAAGTCTGAACCAGCCAAGTAGCGTGCAGGATTGACGGCCCTATGGGTTGTAAACTGCTTTTGTTGGGGAGTAAAGTGAGGCACGCGTGCCTTTTTGCATTTACCCTTCGAATAAGGACCGGCTAATTC
>GV2UCFN02HYXJ4
GGTGAGTATCGCGTATCCAACCTTCCCTCCACTCGGGGATACCCCGTTGAAAGACGGCCTAATACCCGATGTTGTCCACAGATGGCATCTGACGTGGACCAAAGATTCATCGGTGGAGGATGGGGATGCGTCTGATTAGCTTGTTGGTGCGGGTAACGGCCCACCAAGGCAACGATCAGTAGGGGTTCTGAGAGGAAGGTCCCCCACATTGGAACTGAGACACGGTCCAAACTCCTACGGGAGGCAGCAGTGAGGAATATTGGTCAATGGACGTAAGTCTGAACCAGCCAAGTAGCGTGCAGGATTGACGGCCCTATGGGTTGTAAACTGCTTTTGTTGGGGAGTAAAGTGAGGCACGCGTGCCTTTTTGCATTTACCCTTCGAATAAGGACCGGCTAATTC
>GV2UCFN02I3EIW
GGTGAGTATCGCGTATCCAACCTTCCCTCCACTCGGGGATACCCCGTTGAAAGACGGCCTAATACCCGATGTTGTCCACAGATGGCATCTGACGTGGACCAAAGATTCATCGGTGGAGGATGGGGATGCGTCTGATTAGCTTGTTGGTGCGGGTAACGGCCCACCAAGGCAACGATCAGTAGGGGTTCTGAGAGGAAGGTCCCCCACATTGGAACTGAGACACGGTCCAAACTCCTACGGGAGGCAGCAGTGAGGAATATTGGTCAATGGACGTAAGTCTGAACCAGCCAAGTAGCGTGCAGGATTGACGGCCCTATGGGTTGTAAACTGCTTTTGTTGGGGAGTAAAGTGAGGCACGCGTGCCTTTTTGCATTTACCCTTCGAATAAGGACCGGCTAATTC
>GV2UCFN02FR46N
GGTGAGTATCGCGTATCCAACCTTCCCTCCACTCGGGGATACCCCGTTGAAAGACGGCCTAATACCCGATGTTGTCCACAGATGGCATCTGACGTGGACCAAAGATTCATCGGTGGAGGATGGGGATGCGTCTGATTAGCTTGTTGGTGCGGGTAACGGCCCACCAAGGCAACGATCAGTAGGGGTTCTGAGAGGAAGGTCCCCCACATTGGAACTGAGACACGGTCCAAACTCCTACGGGAGGCAGCAGTGAGGAATATTGGTCAATGGACGTAAGTCTGAACCAGCCAAGTAGCGTGCAGGATTGACGGCCCTATGGGTTGTAAACTGCTTTTGTTGGGGAGTAAAGTGAGGCACGCGTGCCTTTTTGCATTTACCCTTCGAATAAGGACCGGCTAATTC
>GV2UCFN02FMXQH
GGTGAGTATCGCGTATCCAACCTTCCCTCCACTCGGGGATACCCCGTTGAAAGACGGCCTAATACCCGATGTTGTCCACAGATGGCATCTGACGTGGACCAAAGATTCATCGGTGGAGGATGGGGATGCGTCTGATTAGCTTGTTGGTGCGGGTAACGGCCCACCAAGGCAACGATCAGTAGGGGTTCTGAGAGGAAGGTCCCCCACATTGGAACTGAGACACGGTCCAAACTCCTACGGGAGGCAGCAGTGAGGAATATTGGTCAATGGACGTAAGTCTGAACCAGCCAAGTAGCGTGCAGGATTGACGGCCCTATGGGTTGTAAACTGCTTTTGTTGGGGAGTAAAGTGAGGCACGCGTGCCTTTTTGCATTTACCCTTCGAATAAGGACCGGCTAATTC
>GV2UCFN02HM7CX
GGTGAGTATCGCGTATCCAACCTTCCCTCCACTCGGGGATACCCCGTTGAAAGACGGCCTAATACCCGATGTTGTCCACAGATGGCATCTGACGTGGACCAAAGATTCATCGGTGGAGGATGGGGATGCGTCTGATTAGCTTGTTGGTGCGGGTAACGGCCCACCAAGGCAACGATCAGTAGGGGTTCTGAGAGGAAGGTCCCCCACATTGGAACTGAGACACGGTCCAAACTCCTACGGGAGGCAGCAGTGAGGAATATTGGTCAATGGACGTAAGTCTGAACCAGCCAAGTAGCGTGCAGGATTGACGGCCCTATGGGTTGTAAACTGCTTTTGTTGGGGAGTAAAGTGAGGCACGCGTGCCTTTTTGCATTTACCCTTCGAATAAGGACCGGCTAATTC
>GV2UCFN02JA3TM
GGTGAGTATCGCGTATCCAACCTTCCCTCCACTCGGGGATACCCCGTTGAAAGACGGCCTAATACCCGATGTTGTCCACAGATGGCATCTGACGTGGACCAAAGATTCATCGGTGGAGGATGGGGATGCGTCTGATTAGCTTGTTGGTGCGGGTAACGGCCCACCAAGGCAACGATCAGTAGGGGTTCTGAGAGGAAGGTCCCCCACATTGGAACTGAGACACGGTCCAAACTCCTACGGGAGGCAGCAGTGAGGAATATTGGTCAATGGACGTAAGTCTGAACCAGCCAAGTAGCGTGCAGGATTGACGGCCCTATGGGTTGTAAACTGCTTTTGTTGGGGAGTAAAGTGAGGCACGCGTGCCTTTTTGCATTTACCCTTCGAATAAGGACCGGCTAATTC
>GV2UCFN02HURNZ
GGTGAGTATCGCGTATCCAACCTTCCCTCCACTCGGGGATACCCCGTTGAAAGACGGCCTAATACCCGATGTTGTCCACAGATGGCATCTGACGTGGACCAAAGATTCATCGGTGGAGGATGGGGATGCGTCTGATTAGCTTGTTGGTGCGGGTAACGGCCCACCAAGGCAACGATCAGTAGGGGTTCTGAGAGGAAGGTCCCCCACATTGGAACTGAGACACGGTCCAAACTCCTACGGGAGGCAGCAGTGAGGAATATTGGTCAATGGACGTAAGTCTGAACCAGCCAAGTAGCGTGCAGGATTGACGGCCCTATGGGTTGTAAACTGCTTTTGTTGGGGAGTAAAGTGAGGCACGCGTGCCTTTTTGCATTTACCCTTCGAATAAGGACCGGCTAATTC
>GV2UCFN02GHZOK
GGTGAGTATCGCGTATCCAACCTTCCCTCCACTCGGGGATACCCCGTTGAAAGACGGCCTAATACCCGATGTTGTCCACAGATGGCATCTGACGTGGACCAAAGATTCATCGGTGGAGGATGGGGATGCGTCTGATTAGCTTGTTGGTGCGGGTAACGGCCCACCAAGGCAACGATCAGTAGGGGTTCTGAGAGGAAGGTCCCCCACATTGGAACTGAGACACGGTCCAAACTCCTACGGGAGGCAGCAGTGAGGAATATTGGTCAATGGACGTAAGTCTGAACCAGCCAAGTAGCGTGCAGGATTGACGGCCCTATGGGTTGTAAACTGCTTTTGTTGGGGAGTAAAGTGAGGCACGCGTGCCTTTTTGCATTTACCCTTCGAATAAGGACCGGCTAATTC
>GV2UCFN02J1AB6
GGTGAGTATCGCGTATCCAACCTTCCCTCCACTCGGGGATACCCCGTTGAAAGACGGCCTAATACCCGATGTTGTCCACAGATGGCATCTGACGTGGACCAAAGATTCATCGGTGGAGGATGGGGATGCGTCTGATTAGCTTGTTGGTGCGGGTAACGGCCCACCAAGGCAACGATCAGTAGGGGTTCTGAGAGGAAGGTCCCCCACATTGGAACTGAGACACGGTCCAAACTCCTACGGGAGGCAGCAGTGAGGAATATTGGTCAATGGACGTAAGTCTGAACCAGCCAAGTAGCGTGCAGGATTGACGGCCCTATGGGTTGTAAACTGCTTTTGTTGGGGAGTAAAGTGAGGCACGCGTGCCTTTTTGCATTTACCCTTCGAATAAGGACCGGCTAATTC
>GV2UCFN02JVKNB
GGTGAGTATCGCGTATCCAACCTTCCCTCCACTCGGGGATACCCCGTTGAAAGACGGCCTAATACCCGATGTTGTCCACAGATGGCATCTGACGTGGACCAAAGATTCATCGGTGGAGGATGGGGATGCGTCTGATTAGCTTGTTGGTGCGGGTAACGGCCCACCAAGGCAACGATCAGTAGGGGTTCTGAGAGGAAGGTCCCCCACATTGGAACTGAGACACGGTCCAAACTCCTACGGGAGGCAGCAGTGAGGAATATTGGTCAATGGACGTAAGTCTGAACCAGCCAAGTAGCGTGCAGGATTGACGGCCCTATGGGTTGTAAACTGCTTTTGTTGGGGAGTAAAGTGAGGCACGCGTGCCTTTTTGCATTTACCCTTCGAATAAGGACCGGCTAATTC
>GV2UCFN02JFHCL
GGTGAGTATCGCGTATCCAACCTTCCCTCCACTCGGGGATACCCCGTTGAAAGACGGCCTAATACCCGATGTTGTCCACAGATGGCATCTGACGTGGACCAAAGATTCATCGGTGGAGGATGGGGATGCGTCTGATTAGCTTGTTGGTGCGGGTAACGGCCCACCAAGGCAACGATCAGTAGGGGTTCTGAGAGGAAGGTCCCCCACATTGGAACTGAGACACGGTCCAAACTCCTACGGGAGGCAGCAGTGAGGAATATTGGTCAATGGACGTAAGTCTGAACCAGCCAAGTAGCGTGCAGGATTGACGGCCCTATGGGTTGTAAACTGCTTTTGTTGGGGAGTAAAGTGAGGCACGCGTGCCTTTTTGCATTTACCCTTCGAATAAGGACCGGCTAATTC
>GV2UCFN02HIHTE
GGTGAGTATCGCGTATCCAACCTTCCCTCCACTCGGGGATACCCCGTTGAAAGACGGCCTAATACCCGATGTTGTCCACAGATGGCATCTGACGTGGACCAAAGATTCATCGGTGGAGGATGGGGATGCGTCTGATTAGCTTGTTGGTGCGGGTAACGGCCCACCAAGGCAACGATCAGTAGGGGTTCTGAGAGGAAGGTCCCCCACATTGGAACTGAGACACGGTCCAAACTCCTACGGGAGGCAGCAGTGAGGAATATTGGTCAATGGACGTAAGTCTGAACCAGCCAAGTAGCGTGCAGGATTGACGGCCCTATGGGTTGTAAACTGCTTTTGTTGGGGAGTAAAGTGAGGCACGCGTGCCTTTTTGCATTTACCCTTCGAATAAGGACCGGCTAATTC
>GV2UCFN02GW5AY
GGTGAGTATCGCGTATCCAACCTTCCCTCCACTCGGGGATACCCCGTTGAAAGACGGCCTAATACCCGATGTTGTCCACAGATGGCATCTGACGTGGACCAAAGATTCATCGGTGGAGGATGGGGATGCGTCTGATTAGCTTGTTGGTGCGGGTAACGGCCCACCAAGGCAACGATCAGTAGGGGTTCTGAGAGGAAGGTCCCCCACATTGGAACTGAGACACGGTCCAAACTCCTACGGGAGGCAGCAGTGAGGAATATTGGTCAATGGACGTAAGTCTGAACCAGCCAAGTAGCGTGCAGGATTGACGGCCCTATGGGTTGTAAACTGCTTTTGTTGGGGAGTAAAGTGAGGCACGCGTGCCTTTTTGCATTTACCCTTCGAATAAGGACCGGCTAATTC
>GV2UCFN02FSHD9
GGTGAGTATCGCGTATCCAACCTTCCCTCCACTCGGGGATACCCCGTTGAAAGACGGCCTAATACCCGATGTTGTCCACAGATGGCATCTGACGTGGACCAAAGATTCATCGGTGGAGGATGGGGATGCGTCTGATTAGCTTGTTGGTGCGGGTAACGGCCCACCAAGGCAACGATCAGTAGGGGTTCTGAGAGGAAGGTCCCCCACATTGGAACTGAGACACGGTCCAAACTCCTACGGGAGGCAGCAGTGAGGAATATTGGTCAATGGACGTAAGTCTGAACCAGCCAAGTAGCGTGCAGGATTGACGGCCCTATGGGTTGTAAACTGCTTTTGTTGGGGAGTAAAGTGAGGCACGCGTGCCTTTTTGCATTTACCCTTCGAATAAGGACCGGCTAATTC
>GV2UCFN02HQL20
GGTGAGTATCGCGTATCCAACCTTCCCTCCACTCGGGGATACCCCGTTGAAAGACGGCCTAATACCCGATGTTGTCCACAGATGGCATCTGACGTGGACCAAAGATTCATCGGTGGAGGATGGGGATGCGTCTGATTAGCTTGTTGGTGCGGGTAACGGCCCACCAAGGCAACGATCAGTAGGGGTTCTGAGAGGAAGGTCCCCCACATTGGAACTGAGACACGGTCCAAACTCCTACGGGAGGCAGCAGTGAGGAATATTGGTCAATGGACGTAAGTCTGAACCAGCCAAGTAGCGTGCAGGATTGACGGCCCTATGGGTTGTAAACTGCTTTTGTTGGGGAGTAAAGTGAGGCACGCGTGCCTTTTTGCATTTACCCTTCGAATAAGGACCGGCTAATTC
>GV2UCFN02JV0UA
GGTGAGTATCGCGTATCCAACCTTCCCTCCACTCGGGGATACCCCGTTGAAAGACGGCCTAATACCCGATGTTGTCCACAGATGGCATCTGACGTGGACCAAAGATTCATCGGTGGAGGATGGGGATGCGTCTGATTAGCTTGTTGGTGCGGGTAACGGCCCACCAAGGCAACGATCAGTAGGGGTTCTGAGAGGAAGGTCCCCCACATTGGAACTGAGACACGGTCCAAACTCCTACGGGAGGCAGCAGTGAGGAATATTGGTCAATGGACGTAAGTCTGAACCAGCCAAGTAGCGTGCAGGATTGACGGCCCTATGGGTTGTAAACTGCTTTTGTTGGGGAGTAAAGTGAGGCACGCGTGCCTTTTTGCATTTACCCTTCGAATAAGGACCGGCTAATTC
>GV2UCFN02FYXS6
GGTGAGTATCGCGTATCCAACCTTCCCTCCACTCGGGGATACCCCGTTGAAAGACGGCCTAATACCCGATGTTGTCCACAGATGGCATCTGACGTGGACCAAAGATTCATCGGTGGAGGATGGGGATGCGTCTGATTAGCTTGTTGGTGCGGGTAACGGCCCACCAAGGCAACGATCAGTAGGGGTTCTGAGAGGAAGGTCCCCCACATTGGAACTGAGACACGGTCCAAACTCCTACGGGAGGCAGCAGTGAGGAATATTGGTCAATGGACGTAAGTCTGAACCAGCCAAGTAGCGTGCAGGATTGACGGCCCTATGGGTTGTAAACTGCTTTTGTTGGGGAGTAAAGTGAGGCACGCGTGCCTTTTTGCATTTACCCTTCGAATAAGGACCGGCTAATTC
>GV2UCFN02GCEUH
GGTGAGTATCGCGTATCCAACCTTCCCTCCACTCGGGGATACCCCGTTGAAAGACGGCCTAATACCCGATGTTGTCCACAGATGGCATCTGACGTGGACCAAAGATTCATCGGTGGAGGATGGGGATGCGTCTGATTAGCTTGTTGGTGCGGGTAACGGCCCACCAAGGCAACGATCAGTAGGGGTTCTGAGAGGAAGGTCCCCCACATTGGAACTGAGACACGGTCCAAACTCCTACGGGAGGCAGCAGTGAGGAATATTGGTCAATGGACGTAAGTCTGAACCAGCCAAGTAGCGTGCAGGATTGACGGCCCTATGGGTTGTAAACTGCTTTTGTTGGGGAGTAAAGTGAGGCACGCGTGCCTTTTTGCATTTACCCTTCGAATAAGGACCGGCTAATTC
>GV2UCFN02HWN0H
GGTGAGTATCGCGTATCCAACCTTCCCTCCACTCGGGGATACCCCGTTGAAAGACGGCCTAATACCCGATGTTGTCCACAGATGGCATCTGACGTGGACCAAAGATTCATCGGTGGAGGATGGGGATGCGTCTGATTAGCTTGTTGGTGCGGGTAACGGCCCACCAAGGCAACGATCAGTAGGGGTTCTGAGAGGAAGGTCCCCCACATTGGAACTGAGACACGGTCCAAACTCCTACGGGAGGCAGCAGTGAGGAATATTGGTCAATGGACGTAAGTCTGAACCAGCCAAGTAGCGTGCAGGATTGACGGCCCTATGGGTTGTAAACTGCTTTTGTTGGGGAGTAAAGTGAGGCACGCGTGCCTTTTTGCATTTACCCTTCGAATAAGGACCGGCTAATTC
>GV2UCFN02GNGXE
GGTGAGTATCGCGTATCCAACCTTCCCTCCACTCGGGGATACCCCGTTGAAAGACGGCCTAATACCCGATGTTGTCCACAGATGGCATCTGACGTGGACCAAAGATTCATCGGTGGAGGATGGGGATGCGTCTGATTAGCTTGTTGGTGCGGGTAACGGCCCACCAAGGCAACGATCAGTAGGGGTTCTGAGAGGAAGGTCCCCCACATTGGAACTGAGACACGGTCCAAACTCCTACGGGAGGCAGCAGTGAGGAATATTGGTCAATGGACGTAAGTCTGAACCAGCCAAGTAGCGTGCAGGATTGACGGCCCTATGGGTTGTAAACTGCTTTTGTTGGGGAGTAAAGTGAGGCACGCGTGCCTTTTTGCATTTACCCTTCGAATAAGGACCGGCTAATTC
>GV2UCFN02IENSC
GGTGAGTATCGCGTATCCAACCTTCCCTCCACTCGGGGATACCCCGTTGAAAGACGGCCTAATACCCGATGTTGTCCACAGATGGCATCTGACGTGGACCAAAGATTCATCGGTGGAGGATGGGGATGCGTCTGATTAGCTTGTTGGTGCGGGTAACGGCCCACCAAGGCAACGATCAGTAGGGGTTCTGAGAGGAAGGTCCCCCACATTGGAACTGAGACACGGTCCAAACTCCTACGGGAGGCAGCAGTGAGGAATATTGGTCAATGGACGTAAGTCTGAACCAGCCAAGTAGCGTGCAGGATTGACGGCCCTATGGGTTGTAAACTGCTTTTGTTGGGGAGTAAAGTGAGGCACGCGTGCCTTTTTGCATTTACCCTTCGAATAAGGACCGGCTAATTC
>GV2UCFN02I9W78
GGTGAGTATCGCGTATCCAACCTTCCCTCCACTCGGGGATACCCCGTTGAAAGACGGCCTAATACCCGATGTTGTCCACAGATGGCATCTGACGTGGACCAAAGATTCATCGGTGGAGGATGGGGATGCGTCTGATTAGCTTGTTGGTGCGGGTAACGGCCCACCAAGGCAACGATCAGTAGGGGTTCTGAGAGGAAGGTCCCCCACATTGGAACTGAGACACGGTCCAAACTCCTACGGGAGGCAGCAGTGAGGAATATTGGTCAATGGACGTAAGTCTGAACCAGCCAAGTAGCGTGCAGGATTGACGGCCCTATGGGTTGTAAACTGCTTTTGTTGGGGAGTAAAGTGAGGCACGCGTGCCTTTTTGCATTTACCCTTCGAATAAGGACCGGCTAATTC
>GV2UCFN02IFBC1
GGTGAGTATCGCGTATCCAACCTTCCCTCCACTCGGGGATACCCCGTTGAAAGACGGCCTAATACCCGATGTTGTCCACAGATGGCATCTGACGTGGACCAAAGATTCATCGGTGGAGGATGGGGATGCGTCTGATTAGCTTGTTGGTGCGGGTAACGGCCCACCAAGGCAACGATCAGTAGGGGTTCTGAGAGGAAGGTCCCCCACATTGGAACTGAGACACGGTCCAAACTCCTACGGGAGGCAGCAGTGAGGAATATTGGTCAATGGACGTAAGTCTGAACCAGCCAAGTAGCGTGCAGGATTGACGGCCCTATGGGTTGTAAACTGCTTTTGTTGGGGAGTAAAGTGAGGCACGCGTGCCTTTTTGCATTTACCCTTCGAATAAGGACCGGCTAATTC
>GV2UCFN02JPO8R
GGTGAGTATCGCGTATCCAACCTTCCCTCCACTCGGGGATACCCCGTTGAAAGACGGCCTAATACCCGATGTTGTCCACAGATGGCATCTGACGTGGACCAAAGATTCATCGGTGGAGGATGGGGATGCGTCTGATTAGCTTGTTGGTGCGGGTAACGGCCCACCAAGGCAACGATCAGTAGGGGTTCTGAGAGGAAGGTCCCCCACATTGGAACTGAGACACGGTCCAAACTCCTACGGGAGGCAGCAGTGAGGAATATTGGTCAATGGACGTAAGTCTGAACCAGCCAAGTAGCGTGCAGGATTGACGGCCCTATGGGTTGTAAACTGCTTTTGTTGGGGAGTAAAGTGAGGCACGCGTGCCTTTTTGCATTTACCCTTCGAATAAGGACCGGCTAATTC
>GV2UCFN02JTW4F
GGTGAGTATCGCGTATCCAACCTTCCCTCCACTCGGGGATACCCCGTTGAAAGACGGCCTAATACCCGATGTTGTCCACAGATGGCATCTGACGTGGACCAAAGATTCATCGGTGGAGGATGGGGATGCGTCTGATTAGCTTGTTGGTGCGGGTAACGGCCCACCAAGGCAACGATCAGTAGGGGTTCTGAGAGGAAGGTCCCCCACATTGGAACTGAGACACGGTCCAAACTCCTACGGGAGGCAGCAGTGAGGAATATTGGTCAATGGACGTAAGTCTGAACCAGCCAAGTAGCGTGCAGGATTGACGGCCCTATGGGTTGTAAACTGCTTTTGTTGGGGAGTAAAGTGAGGCACGCGTGCCTTTTTGCATTTACCCTTCGAATAAGGACCGGCTAATTC
>GV2UCFN02JUW5H
GGTGAGTATCGCGTATCCAACCTTCCCTCCACTCGGGGATACCCCGTTGAAAGACGGCCTAATACCCGATGTTGTCCACAGATGGCATCTGACGTGGACCAAAGATTCATCGGTGGAGGATGGGGATGCGTCTGATTAGCTTGTTGGTGCGGGTAACGGCCCACCAAGGCAACGATCAGTAGGGGTTCTGAGAGGAAGGTCCCCCACATTGGAACTGAGACACGGTCCAAACTCCTACGGGAGGCAGCAGTGAGGAATATTGGTCAATGGACGTAAGTCTGAACCAGCCAAGTAGCGTGCAGGATTGACGGCCCTATGGGTTGTAAACTGCTTTTGTTGGGGAGTAAAGTGAGGCACGCGTGCCTTTTTGCATTTACCCTTCGAATAAGGACCGGCTAATTC
>GV2UCFN02H7WW2
GGTGAGTATCGCGTATCCAACCTTCCCTCCACTCGGGGATACCCCGTTGAAAGACGGCCTAATACCCGATGTTGTCCACAGATGGCATCTGACGTGGACCAAAGATTCATCGGTGGAGGATGGGGATGCGTCTGATTAGCTTGTTGGTGCGGGTAACGGCCCACCAAGGCAACGATCAGTAGGGGTTCTGAGAGGAAGGTCCCCCACATTGGAACTGAGACACGGTCCAAACTCCTACGGGAGGCAGCAGTGAGGAATATTGGTCAATGGACGTAAGTCTGAACCAGCCAAGTAGCGTGCAGGATTGACGGCCCTATGGGTTGTAAACTGCTTTTGTTGGGGAGTAAAGTGAGGCACGCGTGCCTTTTTGCATTTACCCTTCGAATAAGGACCGGCTAATTC
>GV2UCFN02JR91I
GGTGAGTATCGCGTATCCAACCTTCCCTCCACTCGGGGATACCCCGTTGAAAGACGGCCTAATACCCGATGTTGTCCACAGATGGCATCTGACGTGGACCAAAGATTCATCGGTGGAGGATGGGGATGCGTCTGATTAGCTTGTTGGTGCGGGTAACGGCCCACCAAGGCAACGATCAGTAGGGGTTCTGAGAGGAAGGTCCCCCACATTGGAACTGAGACACGGTCCAAACTCCTACGGGAGGCAGCAGTGAGGAATATTGGTCAATGGACGTAAGTCTGAACCAGCCAAGTAGCGTGCAGGATTGACGGCCCTATGGGTTGTAAACTGCTTTTGTTGGGGAGTAAAGTGAGGCACGCGTGCCTTTTTGCATTTACCCTTCGAATAAGGACCGGCTAATTC
>GV2UCFN02F7PJ1
GGTGAGTATCGCGTATCCAACCTTCCCTCCACTCGGGGATACCCCGTTGAAAGACGGCCTAATACCCGATGTTGTCCACAGATGGCATCTGACGTGGACCAAAGATTCATCGGTGGAGGATGGGGATGCGTCTGATTAGCTTGTTGGTGCGGGTAACGGCCCACCAAGGCAACGATCAGTAGGGGTTCTGAGAGGAAGGTCCCCCACATTGGAACTGAGACACGGTCCAAACTCCTACGGGAGGCAGCAGTGAGGAATATTGGTCAATGGACGTAAGTCTGAACCAGCCAAGTAGCGTGCAGGATTGACGGCCCTATGGGTTGTAAACTGCTTTTGTTGGGGAGTAAAGTGAGGCACGCGTGCCTTTTTGCATTTACCCTTCGAATAAGGACCGGCTAATTC
>GV2UCFN02JNJOU
GGTGAGTATCGCGTATCCAACCTTCCCTCCACTCGGGGATACCCCGTTGAAAGACGGCCTAATACCCGATGTTGTCCACAGATGGCATCTGACGTGGACCAAAGATTCATCGGTGGAGGATGGGGATGCGTCTGATTAGCTTGTTGGTGCGGGTAACGGCCCACCAAGGCAACGATCAGTAGGGGTTCTGAGAGGAAGGTCCCCCACATTGGAACTGAGACACGGTCCAAACTCCTACGGGAGGCAGCAGTGAGGAATATTGGTCAATGGACGTAAGTCTGAACCAGCCAAGTAGCGTGCAGGATTGACGGCCCTATGGGTTGTAAACTGCTTTTGTTGGGGAGTAAAGTGAGGCACGCGTGCCTTTTTGCATTTACCCTTCGAATAAGGACCGGCTAATTC
>GV2UCFN02GMEMO
GGTGAGTATCGCGTATCCAACCTTCCCTCCACTCGGGGATACCCCGTTGAAAGACGGCCTAATACCCGATGTTGTCCACAGATGGCATCTGACGTGGACCAAAGATTCATCGGTGGAGGATGGGGATGCGTCTGATTAGCTTGTTGGTGCGGGTAACGGCCCACCAAGGCAACGATCAGTAGGGGTTCTGAGAGGAAGGTCCCCCACATTGGAACTGAGACACGGTCCAAACTCCTACGGGAGGCAGCAGTGAGGAATATTGGTCAATGGACGTAAGTCTGAACCAGCCAAGTAGCGTGCAGGATTGACGGCCCTATGGGTTGTAAACTGCTTTTGTTGGGGAGTAAAGTGAGGCACGCGTGCCTTTTTGCATTTACCCTTCGAATAAGGACCGGCTAATTC
>GV2UCFN02HH6Y5
GGTGAGTATCGCGTATCCAACCTTCCCTCCACTCGGGGATACCCCGTTGAAAGACGGCCTAATACCCGATGTTGTCCACAGATGGCATCTGACGTGGACCAAAGATTCATCGGTGGAGGATGGGGATGCGTCTGATTAGCTTGTTGGTGCGGGTAACGGCCCACCAAGGCAACGATCAGTAGGGGTTCTGAGAGGAAGGTCCCCCACATTGGAACTGAGACACGGTCCAAACTCCTACGGGAGGCAGCAGTGAGGAATATTGGTCAATGGACGTAAGTCTGAACCAGCCAAGTAGCGTGCAGGATTGACGGCCCTATGGGTTGTAAACTGCTTTTGTTGGGGAGTAAAGTGAGGCACGCGTGCCTTTTTGCATTTACCCTTCGAATAAGGACCGGCTAATTC
>GV2UCFN02HWHCO
GGTGAGTATCGCGTATCCAACCTTCCCTCCACTCGGGGATACCCCGTTGAAAGACGGCCTAATACCCGATGTTGTCCACAGATGGCATCTGACGTGGACCAAAGATTCATCGGTGGAGGATGGGGATGCGTCTGATTAGCTTGTTGGTGCGGGTAACGGCCCACCAAGGCAACGATCAGTAGGGGTTCTGAGAGGAAGGTCCCCCACATTGGAACTGAGACACGGTCCAAACTCCTACGGGAGGCAGCAGTGAGGAATATTGGTCAATGGACGTAAGTCTGAACCAGCCAAGTAGCGTGCAGGATTGACGGCCCTATGGGTTGTAAACTGCTTTTGTTGGGGAGTAAAGTGAGGCACGCGTGCCTTTTTGCATTTACCCTTCGAATAAGGACCGGCTAATTC
>GV2UCFN02IOJ5J
GGTGAGTATCGCGTATCCAACCTTCCCTCCACTCGGGGATACCCCGTTGAAAGACGGCCTAATACCCGATGTTGTCCACAGATGGCATCTGACGTGGACCAAAGATTCATCGGTGGAGGATGGGGATGCGTCTGATTAGCTTGTTGGTGCGGGTAACGGCCCACCAAGGCAACGATCAGTAGGGGTTCTGAGAGGAAGGTCCCCCACATTGGAACTGAGACACGGTCCAAACTCCTACGGGAGGCAGCAGTGAGGAATATTGGTCAATGGACGTAAGTCTGAACCAGCCAAGTAGCGTGCAGGATTGACGGCCCTATGGGTTGTAAACTGCTTTTGTTGGGGAGTAAAGTGAGGCACGCGTGCCTTTTTGCATTTACCCTTCGAATAAGGACCGGCTAATTC
>GV2UCFN02IPGKY
GGTGAGTATCGCGTATCCAACCTTCCCTCCACTCGGGGATACCCCGTTGAAAGACGGCCTAATACCCGATGTTGTCCACAGATGGCATCTGACGTGGACCAAAGATTCATCGGTGGAGGATGGGGATGCGTCTGATTAGCTTGTTGGTGCGGGTAACGGCCCACCAAGGCAACGATCAGTAGGGGTTCTGAGAGGAAGGTCCCCCACATTGGAACTGAGACACGGTCCAAACTCCTACGGGAGGCAGCAGTGAGGAATATTGGTCAATGGACGTAAGTCTGAACCAGCCAAGTAGCGTGCAGGATTGACGGCCCTATGGGTTGTAAACTGCTTTTGTTGGGGAGTAAAGTGAGGCACGCGTGCCTTTTTGCATTTACCCTTCGAATAAGGACCGGCTAATTC
>GV2UCFN02IE3WY
GGTGAGTATCGCGTATCCAACCTTCCCTCCACTCGGGGATACCCCGTTGAAAGACGGCCTAATACCCGATGTTGTCCACAGATGGCATCTGACGTGGACCAAAGATTCATCGGTGGAGGATGGGGATGCGTCTGATTAGCTTGTTGGTGCGGGTAACGGCCCACCAAGGCAACGATCAGTAGGGGTTCTGAGAGGAAGGTCCCCCACATTGGAACTGAGACACGGTCCAAACTCCTACGGGAGGCAGCAGTGAGGAATATTGGTCAATGGACGTAAGTCTGAACCAGCCAAGTAGCGTGCAGGATTGACGGCCCTATGGGTTGTAAACTGCTTTTGTTGGGGAGTAAAGTGAGGCACGCGTGCCTTTTTGCATTTACCCTTCGAATAAGGACCGGCTAATTC
>GV2UCFN02H2TU6
GGTGAGTATCGCGTATCCAACCTTCCCTCCACTCGGGGATACCCCGTTGAAAGACGGCCTAATACCCGATGTTGTCCACAGATGGCATCTGACGTGGACCAAAGATTCATCGGTGGAGGATGGGGATGCGTCTGATTAGCTTGTTGGTGCGGGTAACGGCCCACCAAGGCAACGATCAGTAGGGGTTCTGAGAGGAAGGTCCCCCACATTGGAACTGAGACACGGTCCAAACTCCTACGGGAGGCAGCAGTGAGGAATATTGGTCAATGGACGTAAGTCTGAACCAGCCAAGTAGCGTGCAGGATTGACGGCCCTATGGGTTGTAAACTGCTTTTGTTGGGGAGTAAAGTGAGGCACGCGTGCCTTTTTGCATTTACCCTTCGAATAAGGACCGGCTAATTC
>GV2UCFN02HH33T
GGTGAGTATCGCGTATCCAACCTTCCCTCCACTCGGGGATACCCCGTTGAAAGACGGCCTAATACCCGATGTTGTCCACAGATGGCATCTGACGTGGACCAAAGATTCATCGGTGGAGGATGGGGATGCGTCTGATTAGCTTGTTGGTGCGGGTAACGGCCCACCAAGGCAACGATCAGTAGGGGTTCTGAGAGGAAGGTCCCCCACATTGGAACTGAGACACGGTCCAAACTCCTACGGGAGGCAGCAGTGAGGAATATTGGTCAATGGACGTAAGTCTGAACCAGCCAAGTAGCGTGCAGGATTGACGGCCCTATGGGTTGTAAACTGCTTTTGTTGGGGAGTAAAGTGAGGCACGCGTGCCTTTTTGCATTTACCCTTCGAATAAGGACCGGCTAATTC
>GV2UCFN02FRBPQ
GGTGAGTATCGCGTATCCAACCTTCCCTCCACTCGGGGATACCCCGTTGAAAGACGGCCTAATACCCGATGTTGTCCACAGATGGCATCTGACGTGGACCAAAGATTCATCGGTGGAGGATGGGGATGCGTCTGATTAGCTTGTTGGTGCGGGTAACGGCCCACCAAGGCAACGATCAGTAGGGGTTCTGAGAGGAAGGTCCCCCACATTGGAACTGAGACACGGTCCAAACTCCTACGGGAGGCAGCAGTGAGGAATATTGGTCAATGGACGTAAGTCTGAACCAGCCAAGTAGCGTGCAGGATTGACGGCCCTATGGGTTGTAAACTGCTTTTGTTGGGGAGTAAAGTGAGGCACGCGTGCCTTTTTGCATTTACCCTTCGAATAAGGACCGGCTAATTC
>GV2UCFN02FNA91
GGTGAGTATCGCGTATCCAACCTTCCCTCCACTCGGGGATACCCCGTTGAAAGACGGCCTAATACCCGATGTTGTCCACAGATGGCATCTGACGTGGACCAAAGATTCATCGGTGGAGGATGGGGATGCGTCTGATTAGCTTGTTGGTGCGGGTAACGGCCCACCAAGGCAACGATCAGTAGGGGTTCTGAGAGGAAGGTCCCCCACATTGGAACTGAGACACGGTCCAAACTCCTACGGGAGGCAGCAGTGAGGAATATTGGTCAATGGACGTAAGTCTGAACCAGCCAAGTAGCGTGCAGGATTGACGGCCCTATGGGTTGTAAACTGCTTTTGTTGGGGAGTAAAGTGAGGCACGCGTGCCTTTTTGCATTTACCCTTCGAATAAGGACCGGCTAATTC
>GV2UCFN02G2GPH
GGTGAGTATCGCGTATCCAACCTTCCCTCCACTCGGGGATACCCCGTTGAAAGACGGCCTAATACCCGATGTTGTCCACAGATGGCATCTGACGTGGACCAAAGATTCATCGGTGGAGGATGGGGATGCGTCTGATTAGCTTGTTGGTGCGGGTAACGGCCCACCAAGGCAACGATCAGTAGGGGTTCTGAGAGGAAGGTCCCCCACATTGGAACTGAGACACGGTCCAAACTCCTACGGGAGGCAGCAGTGAGGAATATTGGTCAATGGACGTAAGTCTGAACCAGCCAAGTAGCGTGCAGGATTGACGGCCCTATGGGTTGTAAACTGCTTTTGTTGGGGAGTAAAGTGAGGCACGCGTGCCTTTTTGCATTTACCCTTCGAATAAGGACCGGCTAATTC
>GV2UCFN02FMXS2
GGTGAGTATCGCGTATCCAACCTTCCCTCCACTCGGGGATACCCCGTTGAAAGACGGCCTAATACCCGATGTTGTCCACAGATGGCATCTGACGTGGACCAAAGATTCATCGGTGGAGGATGGGGATGCGTCTGATTAGCTTGTTGGTGCGGGTAACGGCCCACCAAGGCAACGATCAGTAGGGGTTCTGAGAGGAAGGTCCCCCACATTGGAACTGAGACACGGTCCAAACTCCTACGGGAGGCAGCAGTGAGGAATATTGGTCAATGGACGTAAGTCTGAACCAGCCAAGTAGCGTGCAGGATTGACGGCCCTATGGGTTGTAAACTGCTTTTGTTGGGGAGTAAAGTGAGGCACGCGTGCCTTTTTGCATTTACCCTTCGAATAAGGACCGGCTAATTC
>GV2UCFN02HORQJ
GGTGAGTATCGCGTATCCAACCTTCCCTCCACTCGGGGATACCCCGTTGAAAGACGGCCTAATACCCGATGTTGTCCACAGATGGCATCTGACGTGGACCAAAGATTCATCGGTGGAGGATGGGGATGCGTCTGATTAGCTTGTTGGTGCGGGTAACGGCCCACCAAGGCAACGATCAGTAGGGGTTCTGAGAGGAAGGTCCCCCACATTGGAACTGAGACACGGTCCAAACTCCTACGGGAGGCAGCAGTGAGGAATATTGGTCAATGGACGTAAGTCTGAACCAGCCAAGTAGCGTGCAGGATTGACGGCCCTATGGGTTGTAAACTGCTTTTGTTGGGGAGTAAAGTGAGGCACGCGTGCCTTTTTGCATTTACCCTTCGAATAAGGACCGGCTAATTC
>GV2UCFN02ITE8C
GGTGAGTATCGCGTATCCAACCTTCCCTCCACTCGGGGATACCCCGTTGAAAGACGGCCTAATACCCGATGTTGTCCACAGATGGCATCTGACGTGGACCAAAGATTCATCGGTGGAGGATGGGGATGCGTCTGATTAGCTTGTTGGTGCGGGTAACGGCCCACCAAGGCAACGATCAGTAGGGGTTCTGAGAGGAAGGTCCCCCACATTGGAACTGAGACACGGTCCAAACTCCTACGGGAGGCAGCAGTGAGGAATATTGGTCAATGGACGTAAGTCTGAACCAGCCAAGTAGCGTGCAGGATTGACGGCCCTATGGGTTGTAAACTGCTTTTGTTGGGGAGTAAAGTGAGGCACGCGTGCCTTTTTGCATTTACCCTTCGAATAAGGACCGGCTAATTC
>GV2UCFN02I1O1K
GGTGAGTATCGCGTATCCAACCTTCCCTCCACTCGGGGATACCCCGTTGAAAGACGGCCTAATACCCGATGTTGTCCACAGATGGCATCTGACGTGGACCAAAGATTCATCGGTGGAGGATGGGGATGCGTCTGATTAGCTTGTTGGTGCGGGTAACGGCCCACCAAGGCAACGATCAGTAGGGGTTCTGAGAGGAAGGTCCCCCACATTGGAACTGAGACACGGTCCAAACTCCTACGGGAGGCAGCAGTGAGGAATATTGGTCAATGGACGTAAGTCTGAACCAGCCAAGTAGCGTGCAGGATTGACGGCCCTATGGGTTGTAAACTGCTTTTGTTGGGGAGTAAAGTGAGGCACGCGTGCCTTTTTGCATTTACCCTTCGAATAAGGACCGGCTAATTC
>GV2UCFN02F1KU0
GGTGAGTATCGCGTATCCAACCTTCCCTCCACTCGGGGATACCCCGTTGAAAGACGGCCTAATACCCGATGTTGTCCACAGATGGCATCTGACGTGGACCAAAGATTCATCGGTGGAGGATGGGGATGCGTCTGATTAGCTTGTTGGTGCGGGTAACGGCCCACCAAGGCAACGATCAGTAGGGGTTCTGAGAGGAAGGTCCCCCACATTGGAACTGAGACACGGTCCAAACTCCTACGGGAGGCAGCAGTGAGGAATATTGGTCAATGGACGTAAGTCTGAACCAGCCAAGTAGCGTGCAGGATTGACGGCCCTATGGGTTGTAAACTGCTTTTGTTGGGGAGTAAAGTGAGGCACGCGTGCCTTTTTGCATTTACCCTTCGAATAAGGACCGGCTAATTC
>GV2UCFN02HRBL3
GGTGAGTATCGCGTATCCAACCTTCCCTCCACTCGGGGATACCCCGTTGAAAGACGGCCTAATACCCGATGTTGTCCACAGATGGCATCTGACGTGGACCAAAGATTCATCGGTGGAGGATGGGGATGCGTCTGATTAGCTTGTTGGTGCGGGTAACGGCCCACCAAGGCAACGATCAGTAGGGGTTCTGAGAGGAAGGTCCCCCACATTGGAACTGAGACACGGTCCAAACTCCTACGGGAGGCAGCAGTGAGGAATATTGGTCAATGGACGTAAGTCTGAACCAGCCAAGTAGCGTGCAGGATTGACGGCCCTATGGGTTGTAAACTGCTTTTGTTGGGGAGTAAAGTGAGGCACGCGTGCCTTTTTGCATTTACCCTTCGAATAAGGACCGGCTAATTC
>GV2UCFN02ILFNQ
GGTGAGTATCGCGTATCCAACCTTCCCTCCACTCGGGGATACCCCGTTGAAAGACGGCCTAATACCCGATGTTGTCCACAGATGGCATCTGACGTGGACCAAAGATTCATCGGTGGAGGATGGGGATGCGTCTGATTAGCTTGTTGGTGCGGGTAACGGCCCACCAAGGCAACGATCAGTAGGGGTTCTGAGAGGAAGGTCCCCCACATTGGAACTGAGACACGGTCCAAACTCCTACGGGAGGCAGCAGTGAGGAATATTGGTCAATGGACGTAAGTCTGAACCAGCCAAGTAGCGTGCAGGATTGACGGCCCTATGGGTTGTAAACTGCTTTTGTTGGGGAGTAAAGTGAGGCACGCGTGCCTTTTTGCATTTACCCTTCGAATAAGGACCGGCTAATTC
>GV2UCFN02FC9PC
GGTGAGTATCGCGTATCCAACCTTCCCTCCACTCGGGGATACCCCGTTGAAAGACGGCCTAATACCCGATGTTGTCCACAGATGGCATCTGACGTGGACCAAAGATTCATCGGTGGAGGATGGGGATGCGTCTGATTAGCTTGTTGGTGCGGGTAACGGCCCACCAAGGCAACGATCAGTAGGGGTTCTGAGAGGAAGGTCCCCCACATTGGAACTGAGACACGGTCCAAACTCCTACGGGAGGCAGCAGTGAGGAATATTGGTCAATGGACGTAAGTCTGAACCAGCCAAGTAGCGTGCAGGATTGACGGCCCTATGGGTTGTAAACTGCTTTTGTTGGGGAGTAAAGTGAGGCACGCGTGCCTTTTTGCATTTACCCTTCGAATAAGGACCGGCTAATTC
>GV2UCFN02HMCOM
GGTGAGTATCGCGTATCCAACCTTCCCTCCACTCGGGGATACCCCGTTGAAAGACGGCCTAATACCCGATGTTGTCCACAGATGGCATCTGACGTGGACCAAAGATTCATCGGTGGAGGATGGGGATGCGTCTGATTAGCTTGTTGGTGCGGGTAACGGCCCACCAAGGCAACGATCAGTAGGGGTTCTGAGAGGAAGGTCCCCCACATTGGAACTGAGACACGGTCCAAACTCCTACGGGAGGCAGCAGTGAGGAATATTGGTCAATGGACGTAAGTCTGAACCAGCCAAGTAGCGTGCAGGATTGACGGCCCTATGGGTTGTAAACTGCTTTTGTTGGGGAGTAAAGTGAGGCACGCGTGCCTTTTTGCATTTACCCTTCGAATAAGGACCGGCTAATTC
>GV2UCFN02FPOXI
GGTGAGTATCGCGTATCCAACCTTCCCTCCACTCGGGGATACCCCGTTGAAAGACGGCCTAATACCCGATGTTGTCCACAGATGGCATCTGACGTGGACCAAAGATTCATCGGTGGAGGATGGGGATGCGTCTGATTAGCTTGTTGGTGCGGGTAACGGCCCACCAAGGCAACGATCAGTAGGGGTTCTGAGAGGAAGGTCCCCCACATTGGAACTGAGACACGGTCCAAACTCCTACGGGAGGCAGCAGTGAGGAATATTGGTCAATGGACGTAAGTCTGAACCAGCCAAGTAGCGTGCAGGATTGACGGCCCTATGGGTTGTAAACTGCTTTTGTTGGGGAGTAAAGTGAGGCACGCGTGCCTTTTTGCATTTACCCTTCGAATAAGGACCGGCTAATTC
>GV2UCFN02HRZPQ
GGTGAGTATCGCGTATCCAACCTTCCCTCCACTCGGGGATACCCCGTTGAAAGACGGCCTAATACCCGATGTTGTCCACAGATGGCATCTGACGTGGACCAAAGATTCATCGGTGGAGGATGGGGATGCGTCTGATTAGCTTGTTGGTGCGGGTAACGGCCCACCAAGGCAACGATCAGTAGGGGTTCTGAGAGGAAGGTCCCCCACATTGGAACTGAGACACGGTCCAAACTCCTACGGGAGGCAGCAGTGAGGAATATTGGTCAATGGACGTAAGTCTGAACCAGCCAAGTAGCGTGCAGGATTGACGGCCCTATGGGTTGTAAACTGCTTTTGTTGGGGAGTAAAGTGAGGCACGCGTGCCTTTTTGCATTTACCCTTCGAATAAGGACCGGCTAATTC
>GV2UCFN02HY64F
GGTGAGTATCGCGTATCCAACCTTCCCTCCACTCGGGGATACCCCGTTGAAAGACGGCCTAATACCCGATGTTGTCCACAGATGGCATCTGACGTGGACCAAAGATTCATCGGTGGAGGATGGGGATGCGTCTGATTAGCTTGTTGGTGCGGGTAACGGCCCACCAAGGCAACGATCAGTAGGGGTTCTGAGAGGAAGGTCCCCCACATTGGAACTGAGACACGGTCCAAACTCCTACGGGAGGCAGCAGTGAGGAATATTGGTCAATGGACGTAAGTCTGAACCAGCCAAGTAGCGTGCAGGATTGACGGCCCTATGGGTTGTAAACTGCTTTTGTTGGGGAGTAAAGTGAGGCACGCGTGCCTTTTTGCATTTACCCTTCGAATAAGGACCGGCTAATTC
>GV2UCFN02F9KHW
GGTGAGTATCGCGTATCCAACCTTCCCTCCACTCGGGGATACCCCGTTGAAAGACGGCCTAATACCCGATGTTGTCCACAGATGGCATCTGACGTGGACCAAAGATTCATCGGTGGAGGATGGGGATGCGTCTGATTAGCTTGTTGGTGCGGGTAACGGCCCACCAAGGCAACGATCAGTAGGGGTTCTGAGAGGAAGGTCCCCCACATTGGAACTGAGACACGGTCCAAACTCCTACGGGAGGCAGCAGTGAGGAATATTGGTCAATGGACGTAAGTCTGAACCAGCCAAGTAGCGTGCAGGATTGACGGCCCTATGGGTTGTAAACTGCTTTTGTTGGGGAGTAAAGTGAGGCACGCGTGCCTTTTTGCATTTACCCTTCGAATAAGGACCGGCTAATTC
>GV2UCFN02JIJ73
GGTGAGTATCGCGTATCCAACCTTCCCTCCACTCGGGGATACCCCGTTGAAAGACGGCCTAATACCCGATGTTGTCCACAGATGGCATCTGACGTGGACCAAAGATTCATCGGTGGAGGATGGGGATGCGTCTGATTAGCTTGTTGGTGCGGGTAACGGCCCACCAAGGCAACGATCAGTAGGGGTTCTGAGAGGAAGGTCCCCCACATTGGAACTGAGACACGGTCCAAACTCCTACGGGAGGCAGCAGTGAGGAATATTGGTCAATGGACGTAAGTCTGAACCAGCCAAGTAGCGTGCAGGATTGACGGCCCTATGGGTTGTAAACTGCTTTTGTTGGGGAGTAAAGTGAGGCACGCGTGCCTTTTTGCATTTACCCTTCGAATAAGGACCGGCTAATTC
>GV2UCFN02IW3F9
GGTGAGTATCGCGTATCCAACCTTCCCTCCACTCGGGGATACCCCGTTGAAAGACGGCCTAATACCCGATGTTGTCCACAGATGGCATCTGACGTGGACCAAAGATTCATCGGTGGAGGATGGGGATGCGTCTGATTAGCTTGTTGGTGCGGGTAACGGCCCACCAAGGCAACGATCAGTAGGGGTTCTGAGAGGAAGGTCCCCCACATTGGAACTGAGACACGGTCCAAACTCCTACGGGAGGCAGCAGTGAGGAATATTGGTCAATGGACGTAAGTCTGAACCAGCCAAGTAGCGTGCAGGATTGACGGCCCTATGGGTTGTAAACTGCTTTTGTTGGGGAGTAAAGTGAGGCACGCGTGCCTTTTTGCATTTACCCTTCGAATAAGGACCGGCTAATTC
>GV2UCFN02H283K
GGTGAGTATCGCGTATCCAACCTTCCCTCCACTCGGGGATACCCCGTTGAAAGACGGCCTAATACCCGATGTTGTCCACAGATGGCATCTGACGTGGACCAAAGATTCATCGGTGGAGGATGGGGATGCGTCTGATTAGCTTGTTGGTGCGGGTAACGGCCCACCAAGGCAACGATCAGTAGGGGTTCTGAGAGGAAGGTCCCCCACATTGGAACTGAGACACGGTCCAAACTCCTACGGGAGGCAGCAGTGAGGAATATTGGTCAATGGACGTAAGTCTGAACCAGCCAAGTAGCGTGCAGGATTGACGGCCCTATGGGTTGTAAACTGCTTTTGTTGGGGAGTAAAGTGAGGCACGCGTGCCTTTTTGCATTTACCCTTCGAATAAGGACCGGCTAATTC
>GV2UCFN02JDE7V
GGTGAGTATCGCGTATCCAACCTTCCCTCCACTCGGGGATACCCCGTTGAAAGACGGCCTAATACCCGATGTTGTCCACAGATGGCATCTGACGTGGACCAAAGATTCATCGGTGGAGGATGGGGATGCGTCTGATTAGCTTGTTGGTGCGGGTAACGGCCCACCAAGGCAACGATCAGTAGGGGTTCTGAGAGGAAGGTCCCCCACATTGGAACTGAGACACGGTCCAAACTCCTACGGGAGGCAGCAGTGAGGAATATTGGTCAATGGACGTAAGTCTGAACCAGCCAAGTAGCGTGCAGGATTGACGGCCCTATGGGTTGTAAACTGCTTTTGTTGGGGAGTAAAGTGAGGCACGCGTGCCTTTTTGCATTTACCCTTCGAATAAGGACCGGCTAATTC
>GV2UCFN02GYTP9
GGTGAGTATCGCGTATCCAACCTTCCCTCCACTCGGGGATACCCCGTTGAAAGACGGCCTAATACCCGATGTTGTCCACAGATGGCATCTGACGTGGACCAAAGATTCATCGGTGGAGGATGGGGATGCGTCTGATTAGCTTGTTGGTGCGGGTAACGGCCCACCAAGGCAACGATCAGTAGGGGTTCTGAGAGGAAGGTCCCCCACATTGGAACTGAGACACGGTCCAAACTCCTACGGGAGGCAGCAGTGAGGAATATTGGTCAATGGACGTAAGTCTGAACCAGCCAAGTAGCGTGCAGGATTGACGGCCCTATGGGTTGTAAACTGCTTTTGTTGGGGAGTAAAGTGAGGCACGCGTGCCTTTTTGCATTTACCCTTCGAATAAGGACCGGCTAATTC
>GV2UCFN02GZPTH
GGTGAGTATCGCGTATCCAACCTTCCCTCCACTCGGGGATACCCCGTTGAAAGACGGCCTAATACCCGATGTTGTCCACAGATGGCATCTGACGTGGACCAAAGATTCATCGGTGGAGGATGGGGATGCGTCTGATTAGCTTGTTGGTGCGGGTAACGGCCCACCAAGGCAACGATCAGTAGGGGTTCTGAGAGGAAGGTCCCCCACATTGGAACTGAGACACGGTCCAAACTCCTACGGGAGGCAGCAGTGAGGAATATTGGTCAATGGACGTAAGTCTGAACCAGCCAAGTAGCGTGCAGGATTGACGGCCCTATGGGTTGTAAACTGCTTTTGTTGGGGAGTAAAGTGAGGCACGCGTGCCTTTTTGCATTTACCCTTCGAATAAGGACCGGCTAATTC
>GV2UCFN02I4U81
GGTGAGTATCGCGTATCCAACCTTCCCTCCACTCGGGGATACCCCGTTGAAAGACGGCCTAATACCCGATGTTGTCCACAGATGGCATCTGACGTGGACCAAAGATTCATCGGTGGAGGATGGGGATGCGTCTGATTAGCTTGTTGGTGCGGGTAACGGCCCACCAAGGCAACGATCAGTAGGGGTTCTGAGAGGAAGGTCCCCCACATTGGAACTGAGACACGGTCCAAACTCCTACGGGAGGCAGCAGTGAGGAATATTGGTCAATGGACGTAAGTCTGAACCAGCCAAGTAGCGTGCAGGATTGACGGCCCTATGGGTTGTAAACTGCTTTTGTTGGGGAGTAAAGTGAGGCACGCGTGCCTTTTTGCATTTACCCTTCGAATAAGGACCGGCTAATTC
>GV2UCFN02JJA5J
GGTGAGTATCGCGTATCCAACCTTCCCTCCACTCGGGGATACCCCGTTGAAAGACGGCCTAATACCCGATGTTGTCCACAGATGGCATCTGACGTGGACCAAAGATTCATCGGTGGAGGATGGGGATGCGTCTGATTAGCTTGTTGGTGCGGGTAACGGCCCACCAAGGCAACGATCAGTAGGGGTTCTGAGAGGAAGGTCCCCCACATTGGAACTGAGACACGGTCCAAACTCCTACGGGAGGCAGCAGTGAGGAATATTGGTCAATGGACGTAAGTCTGAACCAGCCAAGTAGCGTGCAGGATTGACGGCCCTATGGGTTGTAAACTGCTTTTGTTGGGGAGTAAAGTGAGGCACGCGTGCCTTTTTGCATTTACCCTTCGAATAAGGACCGGCTAATTC
>GV2UCFN02HGUMY
GGTGAGTATCGCGTATCCAACCTTCCCTCCACTCGGGGATACCCCGTTGAAAGACGGCCTAATACCCGATGTTGTCCACAGATGGCATCTGACGTGGACCAAAGATTCATCGGTGGAGGATGGGGATGCGTCTGATTAGCTTGTTGGTGCGGGTAACGGCCCACCAAGGCAACGATCAGTAGGGGTTCTGAGAGGAAGGTCCCCCACATTGGAACTGAGACACGGTCCAAACTCCTACGGGAGGCAGCAGTGAGGAATATTGGTCAATGGACGTAAGTCTGAACCAGCCAAGTAGCGTGCAGGATTGACGGCCCTATGGGTTGTAAACTGCTTTTGTTGGGGAGTAAAGTGAGGCACGCGTGCCTTTTTGCATTTACCCTTCGAATAAGGACCGGCTAATTC
>GV2UCFN02G6Z1K
GGTGAGTATCGCGTATCCAACCTTCCCTCCACTCGGGGATACCCCGTTGAAAGACGGCCTAATACCCGATGTTGTCCACAGATGGCATCTGACGTGGACCAAAGATTCATCGGTGGAGGATGGGGATGCGTCTGATTAGCTTGTTGGTGCGGGTAACGGCCCACCAAGGCAACGATCAGTAGGGGTTCTGAGAGGAAGGTCCCCCACATTGGAACTGAGACACGGTCCAAACTCCTACGGGAGGCAGCAGTGAGGAATATTGGTCAATGGACGTAAGTCTGAACCAGCCAAGTAGCGTGCAGGATTGACGGCCCTATGGGTTGTAAACTGCTTTTGTTGGGGAGTAAAGTGAGGCACGCGTGCCTTTTTGCATTTACCCTTCGAATAAGGACCGGCTAATTC
>GV2UCFN02IHD7B
GGTGAGTATCGCGTATCCAACCTTCCCTCCACTCGGGGATACCCCGTTGAAAGACGGCCTAATACCCGATGTTGTCCACAGATGGCATCTGACGTGGACCAAAGATTCATCGGTGGAGGATGGGGATGCGTCTGATTAGCTTGTTGGTGCGGGTAACGGCCCACCAAGGCAACGATCAGTAGGGGTTCTGAGAGGAAGGTCCCCCACATTGGAACTGAGACACGGTCCAAACTCCTACGGGAGGCAGCAGTGAGGAATATTGGTCAATGGACGTAAGTCTGAACCAGCCAAGTAGCGTGCAGGATTGACGGCCCTATGGGTTGTAAACTGCTTTTGTTGGGGAGTAAAGTGAGGCACGCGTGCCTTTTTGCATTTACCCTTCGAATAAGGACCGGCTAATTC
>GV2UCFN02HDBQZ
GGTGAGTATCGCGTATCCAACCTTCCCTCCACTCGGGGATACCCCGTTGAAAGACGGCCTAATACCCGATGTTGTCCACAGATGGCATCTGACGTGGACCAAAGATTCATCGGTGGAGGATGGGGATGCGTCTGATTAGCTTGTTGGTGCGGGTAACGGCCCACCAAGGCAACGATCAGTAGGGGTTCTGAGAGGAAGGTCCCCCACATTGGAACTGAGACACGGTCCAAACTCCTACGGGAGGCAGCAGTGAGGAATATTGGTCAATGGACGTAAGTCTGAACCAGCCAAGTAGCGTGCAGGATTGACGGCCCTATGGGTTGTAAACTGCTTTTGTTGGGGAGTAAAGTGAGGCACGCGTGCCTTTTTGCATTTACCCTTCGAATAAGGACCGGCTAATTC
>GV2UCFN02HXZJA
GGTGAGTATCGCGTATCCAACCTTCCCTCCACTCGGGGATACCCCGTTGAAAGACGGCCTAATACCCGATGTTGTCCACAGATGGCATCTGACGTGGACCAAAGATTCATCGGTGGAGGATGGGGATGCGTCTGATTAGCTTGTTGGTGCGGGTAACGGCCCACCAAGGCAACGATCAGTAGGGGTTCTGAGAGGAAGGTCCCCCACATTGGAACTGAGACACGGTCCAAACTCCTACGGGAGGCAGCAGTGAGGAATATTGGTCAATGGACGTAAGTCTGAACCAGCCAAGTAGCGTGCAGGATTGACGGCCCTATGGGTTGTAAACTGCTTTTGTTGGGGAGTAAAGTGAGGCACGCGTGCCTTTTTGCATTTACCCTTCGAATAAGGACCGGCTAATTC
>GV2UCFN02GZJ22
GGTGAGTATCGCGTATCCAACCTTCCCTCCACTCGGGGATACCCCGTTGAAAGACGGCCTAATACCCGATGTTGTCCACAGATGGCATCTGACGTGGACCAAAGATTCATCGGTGGAGGATGGGGATGCGTCTGATTAGCTTGTTGGTGCGGGTAACGGCCCACCAAGGCAACGATCAGTAGGGGTTCTGAGAGGAAGGTCCCCCACATTGGAACTGAGACACGGTCCAAACTCCTACGGGAGGCAGCAGTGAGGAATATTGGTCAATGGACGTAAGTCTGAACCAGCCAAGTAGCGTGCAGGATTGACGGCCCTATGGGTTGTAAACTGCTTTTGTTGGGGAGTAAAGTGAGGCACGCGTGCCTTTTTGCATTTACCCTTCGAATAAGGACCGGCTAATTC
>GV2UCFN02FSHCG
GGTGAGTATCGCGTATCCAACCTTCCCTCCACTCGGGGATACCCCGTTGAAAGACGGCCTAATACCCGATGTTGTCCACAGATGGCATCTGACGTGGACCAAAGATTCATCGGTGGAGGATGGGGATGCGTCTGATTAGCTTGTTGGTGCGGGTAACGGCCCACCAAGGCAACGATCAGTAGGGGTTCTGAGAGGAAGGTCCCCCACATTGGAACTGAGACACGGTCCAAACTCCTACGGGAGGCAGCAGTGAGGAATATTGGTCAATGGACGTAAGTCTGAACCAGCCAAGTAGCGTGCAGGATTGACGGCCCTATGGGTTGTAAACTGCTTTTGTTGGGGAGTAAAGTGAGGCACGCGTGCCTTTTTGCATTTACCCTTCGAATAAGGACCGGCTAATTC
>GV2UCFN02I0BIE
GGTGAGTATCGCGTATCCAACCTTCCCTCCACTCGGGGATACCCCGTTGAAAGACGGCCTAATACCCGATGTTGTCCACAGATGGCATCTGACGTGGACCAAAGATTCATCGGTGGAGGATGGGGATGCGTCTGATTAGCTTGTTGGTGCGGGTAACGGCCCACCAAGGCAACGATCAGTAGGGGTTCTGAGAGGAAGGTCCCCCACATTGGAACTGAGACACGGTCCAAACTCCTACGGGAGGCAGCAGTGAGGAATATTGGTCAATGGACGTAAGTCTGAACCAGCCAAGTAGCGTGCAGGATTGACGGCCCTATGGGTTGTAAACTGCTTTTGTTGGGGAGTAAAGTGAGGCACGCGTGCCTTTTTGCATTTACCCTTCGAATAAGGACCGGCTAATTC
>GV2UCFN02GDWOF
GGTGAGTATCGCGTATCCAACCTTCCCTCCACTCGGGGATACCCCGTTGAAAGACGGCCTAATACCCGATGTTGTCCACAGATGGCATCTGACGTGGACCAAAGATTCATCGGTGGAGGATGGGGATGCGTCTGATTAGCTTGTTGGTGCGGGTAACGGCCCACCAAGGCAACGATCAGTAGGGGTTCTGAGAGGAAGGTCCCCCACATTGGAACTGAGACACGGTCCAAACTCCTACGGGAGGCAGCAGTGAGGAATATTGGTCAATGGACGTAAGTCTGAACCAGCCAAGTAGCGTGCAGGATTGACGGCCCTATGGGTTGTAAACTGCTTTTGTTGGGGAGTAAAGTGAGGCACGCGTGCCTTTTTGCATTTACCCTTCGAATAAGGACCGGCTAATTC
>GV2UCFN02I8RAH
GGTGAGTATCGCGTATCCAACCTTCCCTCCACTCGGGGATACCCCGTTGAAAGACGGCCTAATACCCGATGTTGTCCACAGATGGCATCTGACGTGGACCAAAGATTCATCGGTGGAGGATGGGGATGCGTCTGATTAGCTTGTTGGTGCGGGTAACGGCCCACCAAGGCAACGATCAGTAGGGGTTCTGAGAGGAAGGTCCCCCACATTGGAACTGAGACACGGTCCAAACTCCTACGGGAGGCAGCAGTGAGGAATATTGGTCAATGGACGTAAGTCTGAACCAGCCAAGTAGCGTGCAGGATTGACGGCCCTATGGGTTGTAAACTGCTTTTGTTGGGGAGTAAAGTGAGGCACGCGTGCCTTTTTGCATTTACCCTTCGAATAAGGACCGGCTAATTC
>GV2UCFN02GGY9A
GGTGAGTATCGCGTATCCAACCTTCCCTCCACTCGGGGATACCCCGTTGAAAGACGGCCTAATACCCGATGTTGTCCACAGATGGCATCTGACGTGGACCAAAGATTCATCGGTGGAGGATGGGGATGCGTCTGATTAGCTTGTTGGTGCGGGTAACGGCCCACCAAGGCAACGATCAGTAGGGGTTCTGAGAGGAAGGTCCCCCACATTGGAACTGAGACACGGTCCAAACTCCTACGGGAGGCAGCAGTGAGGAATATTGGTCAATGGACGTAAGTCTGAACCAGCCAAGTAGCGTGCAGGATTGACGGCCCTATGGGTTGTAAACTGCTTTTGTTGGGGAGTAAAGTGAGGCACGCGTGCCTTTTTGCATTTACCCTTCGAATAAGGACCGGCTAATTC
>GV2UCFN02F9R72
GGTGAGTATCGCGTATCCAACCTTCCCTCCACTCGGGGATACCCCGTTGAAAGACGGCCTAATACCCGATGTTGTCCACAGATGGCATCTGACGTGGACCAAAGATTCATCGGTGGAGGATGGGGATGCGTCTGATTAGCTTGTTGGTGCGGGTAACGGCCCACCAAGGCAACGATCAGTAGGGGTTCTGAGAGGAAGGTCCCCCACATTGGAACTGAGACACGGTCCAAACTCCTACGGGAGGCAGCAGTGAGGAATATTGGTCAATGGACGTAAGTCTGAACCAGCCAAGTAGCGTGCAGGATTGACGGCCCTATGGGTTGTAAACTGCTTTTGTTGGGGAGTAAAGTGAGGCACGCGTGCCTTTTTGCATTTACCCTTCGAATAAGGACCGGCTAATTC
>GV2UCFN02FPCBH
GGTGAGTATCGCGTATCCAACCTTCCCTCCACTCGGGGATACCCCGTTGAAAGACGGCCTAATACCCGATGTTGTCCACAGATGGCATCTGACGTGGACCAAAGATTCATCGGTGGAGGATGGGGATGCGTCTGATTAGCTTGTTGGTGCGGGTAACGGCCCACCAAGGCAACGATCAGTAGGGGTTCTGAGAGGAAGGTCCCCCACATTGGAACTGAGACACGGTCCAAACTCCTACGGGAGGCAGCAGTGAGGAATATTGGTCAATGGACGTAAGTCTGAACCAGCCAAGTAGCGTGCAGGATTGACGGCCCTATGGGTTGTAAACTGCTTTTGTTGGGGAGTAAAGTGAGGCACGCGTGCCTTTTTGCATTTACCCTTCGAATAAGGACCGGCTAATTC
>GV2UCFN02GWJK0
GGTGAGTATCGCGTATCCAACCTTCCCTCCACTCGGGGATACCCCGTTGAAAGACGGCCTAATACCCGATGTTGTCCACAGATGGCATCTGACGTGGACCAAAGATTCATCGGTGGAGGATGGGGATGCGTCTGATTAGCTTGTTGGTGCGGGTAACGGCCCACCAAGGCAACGATCAGTAGGGGTTCTGAGAGGAAGGTCCCCCACATTGGAACTGAGACACGGTCCAAACTCCTACGGGAGGCAGCAGTGAGGAATATTGGTCAATGGACGTAAGTCTGAACCAGCCAAGTAGCGTGCAGGATTGACGGCCCTATGGGTTGTAAACTGCTTTTGTTGGGGAGTAAAGTGAGGCACGCGTGCCTTTTTGCATTTACCCTTCGAATAAGGACCGGCTAATTC
>GV2UCFN02JFFYO
GGTGAGTATCGCGTATCCAACCTTCCCTCCACTCGGGGATACCCCGTTGAAAGACGGCCTAATACCCGATGTTGTCCACAGATGGCATCTGACGTGGACCAAAGATTCATCGGTGGAGGATGGGGATGCGTCTGATTAGCTTGTTGGTGCGGGTAACGGCCCACCAAGGCAACGATCAGTAGGGGTTCTGAGAGGAAGGTCCCCCACATTGGAACTGAGACACGGTCCAAACTCCTACGGGAGGCAGCAGTGAGGAATATTGGTCAATGGACGTAAGTCTGAACCAGCCAAGTAGCGTGCAGGATTGACGGCCCTATGGGTTGTAAACTGCTTTTGTTGGGGAGTAAAGTGAGGCACGCGTGCCTTTTTGCATTTACCCTTCGAATAAGGACCGGCTAATTC
>GV2UCFN02JN1CL
GGTGAGTATCGCGTATCCAACCTTCCCTCCACTCGGGGATACCCCGTTGAAAGACGGCCTAATACCCGATGTTGTCCACAGATGGCATCTGACGTGGACCAAAGATTCATCGGTGGAGGATGGGGATGCGTCTGATTAGCTTGTTGGTGCGGGTAACGGCCCACCAAGGCAACGATCAGTAGGGGTTCTGAGAGGAAGGTCCCCCACATTGGAACTGAGACACGGTCCAAACTCCTACGGGAGGCAGCAGTGAGGAATATTGGTCAATGGACGTAAGTCTGAACCAGCCAAGTAGCGTGCAGGATTGACGGCCCTATGGGTTGTAAACTGCTTTTGTTGGGGAGTAAAGTGAGGCACGCGTGCCTTTTTGCATTTACCCTTCGAATAAGGACCGGCTAATTC
>GV2UCFN02IKKOZ
GGTGAGTATCGCGTATCCAACCTTCCCTCCACTCGGGGATACCCCGTTGAAAGACGGCCTAATACCCGATGTTGTCCACAGATGGCATCTGACGTGGACCAAAGATTCATCGGTGGAGGATGGGGATGCGTCTGATTAGCTTGTTGGTGCGGGTAACGGCCCACCAAGGCAACGATCAGTAGGGGTTCTGAGAGGAAGGTCCCCCACATTGGAACTGAGACACGGTCCAAACTCCTACGGGAGGCAGCAGTGAGGAATATTGGTCAATGGACGTAAGTCTGAACCAGCCAAGTAGCGTGCAGGATTGACGGCCCTATGGGTTGTAAACTGCTTTTGTTGGGGAGTAAAGTGAGGCACGCGTGCCTTTTTGCATTTACCCTTCGAATAAGGACCGGCTAATTC
>GV2UCFN02G0G7L
GGTGAGTATCGCGTATCCAACCTTCCCTCCACTCGGGGATACCCCGTTGAAAGACGGCCTAATACCCGATGTTGTCCACAGATGGCATCTGACGTGGACCAAAGATTCATCGGTGGAGGATGGGGATGCGTCTGATTAGCTTGTTGGTGCGGGTAACGGCCCACCAAGGCAACGATCAGTAGGGGTTCTGAGAGGAAGGTCCCCCACATTGGAACTGAGACACGGTCCAAACTCCTACGGGAGGCAGCAGTGAGGAATATTGGTCAATGGACGTAAGTCTGAACCAGCCAAGTAGCGTGCAGGATTGACGGCCCTATGGGTTGTAAACTGCTTTTGTTGGGGAGTAAAGTGAGGCACGCGTGCCTTTTTGCATTTACCCTTCGAATAAGGACCGGCTAATTC
>GV2UCFN02I1LH4
GGTGAGTATCGCGTATCCAACCTTCCCTCCACTCGGGGATACCCCGTTGAAAGACGGCCTAATACCCGATGTTGTCCACAGATGGCATCTGACGTGGACCAAAGATTCATCGGTGGAGGATGGGGATGCGTCTGATTAGCTTGTTGGTGCGGGTAACGGCCCACCAAGGCAACGATCAGTAGGGGTTCTGAGAGGAAGGTCCCCCACATTGGAACTGAGACACGGTCCAAACTCCTACGGGAGGCAGCAGTGAGGAATATTGGTCAATGGACGTAAGTCTGAACCAGCCAAGTAGCGTGCAGGATTGACGGCCCTATGGGTTGTAAACTGCTTTTGTTGGGGAGTAAAGTGAGGCACGCGTGCCTTTTTGCATTTACCCTTCGAATAAGGACCGGCTAATTC
>GV2UCFN02GIRI9
GGTGAGTATCGCGTATCCAACCTTCCCTCCACTCGGGGATACCCCGTTGAAAGACGGCCTAATACCCGATGTTGTCCACAGATGGCATCTGACGTGGACCAAAGATTCATCGGTGGAGGATGGGGATGCGTCTGATTAGCTTGTTGGTGCGGGTAACGGCCCACCAAGGCAACGATCAGTAGGGGTTCTGAGAGGAAGGTCCCCCACATTGGAACTGAGACACGGTCCAAACTCCTACGGGAGGCAGCAGTGAGGAATATTGGTCAATGGACGTAAGTCTGAACCAGCCAAGTAGCGTGCAGGATTGACGGCCCTATGGGTTGTAAACTGCTTTTGTTGGGGAGTAAAGTGAGGCACGCGTGCCTTTTTGCATTTACCCTTCGAATAAGGACCGGCTAATTC
>GV2UCFN02HAYBJ
GGTGAGTATCGCGTATCCAACCTTCCCTCCACTCGGGGATACCCCGTTGAAAGACGGCCTAATACCCGATGTTGTCCACAGATGGCATCTGACGTGGACCAAAGATTCATCGGTGGAGGATGGGGATGCGTCTGATTAGCTTGTTGGTGCGGGTAACGGCCCACCAAGGCAACGATCAGTAGGGGTTCTGAGAGGAAGGTCCCCCACATTGGAACTGAGACACGGTCCAAACTCCTACGGGAGGCAGCAGTGAGGAATATTGGTCAATGGACGTAAGTCTGAACCAGCCAAGTAGCGTGCAGGATTGACGGCCCTATGGGTTGTAAACTGCTTTTGTTGGGGAGTAAAGTGAGGCACGCGTGCCTTTTTGCATTTACCCTTCGAATAAGGACCGGCTAATTC
>GV2UCFN02HNDYE
GGTGAGTATCGCGTATCCAACCTTCCCTCCACTCGGGGATACCCCGTTGAAAGACGGCCTAATACCCGATGTTGTCCACAGATGGCATCTGACGTGGACCAAAGATTCATCGGTGGAGGATGGGGATGCGTCTGATTAGCTTGTTGGTGCGGGTAACGGCCCACCAAGGCAACGATCAGTAGGGGTTCTGAGAGGAAGGTCCCCCACATTGGAACTGAGACACGGTCCAAACTCCTACGGGAGGCAGCAGTGAGGAATATTGGTCAATGGACGTAAGTCTGAACCAGCCAAGTAGCGTGCAGGATTGACGGCCCTATGGGTTGTAAACTGCTTTTGTTGGGGAGTAAAGTGAGGCACGCGTGCCTTTTTGCATTTACCCTTCGAATAAGGACCGGCTAATTC
>GV2UCFN02GP7OD
GGTGAGTATCGCGTATCCAACCTTCCCTCCACTCGGGGATACCCCGTTGAAAGACGGCCTAATACCCGATGTTGTCCACAGATGGCATCTGACGTGGACCAAAGATTCATCGGTGGAGGATGGGGATGCGTCTGATTAGCTTGTTGGTGCGGGTAACGGCCCACCAAGGCAACGATCAGTAGGGGTTCTGAGAGGAAGGTCCCCCACATTGGAACTGAGACACGGTCCAAACTCCTACGGGAGGCAGCAGTGAGGAATATTGGTCAATGGACGTAAGTCTGAACCAGCCAAGTAGCGTGCAGGATTGACGGCCCTATGGGTTGTAAACTGCTTTTGTTGGGGAGTAAAGTGAGGCACGCGTGCCTTTTTGCATTTACCCTTCGAATAAGGACCGGCTAATTC
>GV2UCFN02G4MGB
GGTGAGTATCGCGTATCCAACCTTCCCTCCACTCGGGGATACCCCGTTGAAAGACGGCCTAATACCCGATGTTGTCCACAGATGGCATCTGACGTGGACCAAAGATTCATCGGTGGAGGATGGGGATGCGTCTGATTAGCTTGTTGGTGCGGGTAACGGCCCACCAAGGCAACGATCAGTAGGGGTTCTGAGAGGAAGGTCCCCCACATTGGAACTGAGACACGGTCCAAACTCCTACGGGAGGCAGCAGTGAGGAATATTGGTCAATGGACGTAAGTCTGAACCAGCCAAGTAGCGTGCAGGATTGACGGCCCTATGGGTTGTAAACTGCTTTTGTTGGGGAGTAAAGTGAGGCACGCGTGCCTTTTTGCATTTACCCTTCGAATAAGGACCGGCTAATTC
>GV2UCFN02I17LX
GGTGAGTATCGCGTATCCAACCTTCCCTCCACTCGGGGATACCCCGTTGAAAGACGGCCTAATACCCGATGTTGTCCACAGATGGCATCTGACGTGGACCAAAGATTCATCGGTGGAGGATGGGGATGCGTCTGATTAGCTTGTTGGTGCGGGTAACGGCCCACCAAGGCAACGATCAGTAGGGGTTCTGAGAGGAAGGTCCCCCACATTGGAACTGAGACACGGTCCAAACTCCTACGGGAGGCAGCAGTGAGGAATATTGGTCAATGGACGTAAGTCTGAACCAGCCAAGTAGCGTGCAGGATTGACGGCCCTATGGGTTGTAAACTGCTTTTGTTGGGGAGTAAAGTGAGGCACGCGTGCCTTTTTGCATTTACCCTTCGAATAAGGACCGGCTAATTC
>GV2UCFN02IV9OD
GGTGAGTATCGCGTATCCAACCTTCCCTCCACTCGGGGATACCCCGTTGAAAGACGGCCTAATACCCGATGTTGTCCACAGATGGCATCTGACGTGGACCAAAGATTCATCGGTGGAGGATGGGGATGCGTCTGATTAGCTTGTTGGTGCGGGTAACGGCCCACCAAGGCAACGATCAGTAGGGGTTCTGAGAGGAAGGTCCCCCACATTGGAACTGAGACACGGTCCAAACTCCTACGGGAGGCAGCAGTGAGGAATATTGGTCAATGGACGTAAGTCTGAACCAGCCAAGTAGCGTGCAGGATTGACGGCCCTATGGGTTGTAAACTGCTTTTGTTGGGGAGTAAAGTGAGGCACGCGTGCCTTTTTGCATTTACCCTTCGAATAAGGACCGGCTAATTC
>GV2UCFN02IIA9B
GGTGAGTATCGCGTATCCAACCTTCCCTCCACTCGGGGATACCCCGTTGAAAGACGGCCTAATACCCGATGTTGTCCACAGATGGCATCTGACGTGGACCAAAGATTCATCGGTGGAGGATGGGGATGCGTCTGATTAGCTTGTTGGTGCGGGTAACGGCCCACCAAGGCAACGATCAGTAGGGGTTCTGAGAGGAAGGTCCCCCACATTGGAACTGAGACACGGTCCAAACTCCTACGGGAGGCAGCAGTGAGGAATATTGGTCAATGGACGTAAGTCTGAACCAGCCAAGTAGCGTGCAGGATTGACGGCCCTATGGGTTGTAAACTGCTTTTGTTGGGGAGTAAAGTGAGGCACGCGTGCCTTTTTGCATTTACCCTTCGAATAAGGACCGGCTAATTC
>GV2UCFN02I7U7Y
GGTGAGTATCGCGTATCCAACCTTCCCTCCACTCGGGGATACCCCGTTGAAAGACGGCCTAATACCCGATGTTGTCCACAGATGGCATCTGACGTGGACCAAAGATTCATCGGTGGAGGATGGGGATGCGTCTGATTAGCTTGTTGGTGCGGGTAACGGCCCACCAAGGCAACGATCAGTAGGGGTTCTGAGAGGAAGGTCCCCCACATTGGAACTGAGACACGGTCCAAACTCCTACGGGAGGCAGCAGTGAGGAATATTGGTCAATGGACGTAAGTCTGAACCAGCCAAGTAGCGTGCAGGATTGACGGCCCTATGGGTTGTAAACTGCTTTTGTTGGGGAGTAAAGTGAGGCACGCGTGCCTTTTTGCATTTACCCTTCGAATAAGGACCGGCTAATTC
>GV2UCFN02I8OZ3
GGTGAGTATCGCGTATCCAACCTTCCCTCCACTCGGGGATACCCCGTTGAAAGACGGCCTAATACCCGATGTTGTCCACAGATGGCATCTGACGTGGACCAAAGATTCATCGGTGGAGGATGGGGATGCGTCTGATTAGCTTGTTGGTGCGGGTAACGGCCCACCAAGGCAACGATCAGTAGGGGTTCTGAGAGGAAGGTCCCCCACATTGGAACTGAGACACGGTCCAAACTCCTACGGGAGGCAGCAGTGAGGAATATTGGTCAATGGACGTAAGTCTGAACCAGCCAAGTAGCGTGCAGGATTGACGGCCCTATGGGTTGTAAACTGCTTTTGTTGGGGAGTAAAGTGAGGCACGCGTGCCTTTTTGCATTTACCCTTCGAATAAGGACCGGCTAATTC
>GV2UCFN02I64WL
GGTGAGTATCGCGTATCCAACCTTCCCTCCACTCGGGGATACCCCGTTGAAAGACGGCCTAATACCCGATGTTGTCCACAGATGGCATCTGACGTGGACCAAAGATTCATCGGTGGAGGATGGGGATGCGTCTGATTAGCTTGTTGGTGCGGGTAACGGCCCACCAAGGCAACGATCAGTAGGGGTTCTGAGAGGAAGGTCCCCCACATTGGAACTGAGACACGGTCCAAACTCCTACGGGAGGCAGCAGTGAGGAATATTGGTCAATGGACGTAAGTCTGAACCAGCCAAGTAGCGTGCAGGATTGACGGCCCTATGGGTTGTAAACTGCTTTTGTTGGGGAGTAAAGTGAGGCACGCGTGCCTTTTTGCATTTACCCTTCGAATAAGGACCGGCTAATTC
>GV2UCFN02IQ496
GGTGAGTATCGCGTATCCAACCTTCCCTCCACTCGGGGATACCCCGTTGAAAGACGGCCTAATACCCGATGTTGTCCACAGATGGCATCTGACGTGGACCAAAGATTCATCGGTGGAGGATGGGGATGCGTCTGATTAGCTTGTTGGTGCGGGTAACGGCCCACCAAGGCAACGATCAGTAGGGGTTCTGAGAGGAAGGTCCCCCACATTGGAACTGAGACACGGTCCAAACTCCTACGGGAGGCAGCAGTGAGGAATATTGGTCAATGGACGTAAGTCTGAACCAGCCAAGTAGCGTGCAGGATTGACGGCCCTATGGGTTGTAAACTGCTTTTGTTGGGGAGTAAAGTGAGGCACGCGTGCCTTTTTGCATTTACCCTTCGAATAAGGACCGGCTAATTC
>GV2UCFN02I3OLO
GGTGAGTATCGCGTATCCAACCTTCCCTCCACTCGGGGATACCCCGTTGAAAGACGGCCTAATACCCGATGTTGTCCACAGATGGCATCTGACGTGGACCAAAGATTCATCGGTGGAGGATGGGGATGCGTCTGATTAGCTTGTTGGTGCGGGTAACGGCCCACCAAGGCAACGATCAGTAGGGGTTCTGAGAGGAAGGTCCCCCACATTGGAACTGAGACACGGTCCAAACTCCTACGGGAGGCAGCAGTGAGGAATATTGGTCAATGGACGTAAGTCTGAACCAGCCAAGTAGCGTGCAGGATTGACGGCCCTATGGGTTGTAAACTGCTTTTGTTGGGGAGTAAAGTGAGGCACGCGTGCCTTTTTGCATTTACCCTTCGAATAAGGACCGGCTAATTC
>GV2UCFN02JY3JY
GGTGAGTATCGCGTATCCAACCTTCCCTCCACTCGGGGATACCCCGTTGAAAGACGGCCTAATACCCGATGTTGTCCACAGATGGCATCTGACGTGGACCAAAGATTCATCGGTGGAGGATGGGGATGCGTCTGATTAGCTTGTTGGTGCGGGTAACGGCCCACCAAGGCAACGATCAGTAGGGGTTCTGAGAGGAAGGTCCCCCACATTGGAACTGAGACACGGTCCAAACTCCTACGGGAGGCAGCAGTGAGGAATATTGGTCAATGGACGTAAGTCTGAACCAGCCAAGTAGCGTGCAGGATTGACGGCCCTATGGGTTGTAAACTGCTTTTGTTGGGGAGTAAAGTGAGGCACGCGTGCCTTTTTGCATTTACCCTTCGAATAAGGACCGGCTAATTC
>GV2UCFN02GZI5C
GGTGAGTATCGCGTATCCAACCTTCCCTCCACTCGGGGATACCCCGTTGAAAGACGGCCTAATACCCGATGTTGTCCACAGATGGCATCTGACGTGGACCAAAGATTCATCGGTGGAGGATGGGGATGCGTCTGATTAGCTTGTTGGTGCGGGTAACGGCCCACCAAGGCAACGATCAGTAGGGGTTCTGAGAGGAAGGTCCCCCACATTGGAACTGAGACACGGTCCAAACTCCTACGGGAGGCAGCAGTGAGGAATATTGGTCAATGGACGTAAGTCTGAACCAGCCAAGTAGCGTGCAGGATTGACGGCCCTATGGGTTGTAAACTGCTTTTGTTGGGGAGTAAAGTGAGGCACGCGTGCCTTTTTGCATTTACCCTTCGAATAAGGACCGGCTAATTC
>GV2UCFN02HBEG0
GGTGAGTATCGCGTATCCAACCTTCCCTCCACTCGGGGATACCCCGTTGAAAGACGGCCTAATACCCGATGTTGTCCACAGATGGCATCTGACGTGGACCAAAGATTCATCGGTGGAGGATGGGGATGCGTCTGATTAGCTTGTTGGTGCGGGTAACGGCCCACCAAGGCAACGATCAGTAGGGGTTCTGAGAGGAAGGTCCCCCACATTGGAACTGAGACACGGTCCAAACTCCTACGGGAGGCAGCAGTGAGGAATATTGGTCAATGGACGTAAGTCTGAACCAGCCAAGTAGCGTGCAGGATTGACGGCCCTATGGGTTGTAAACTGCTTTTGTTGGGGAGTAAAGTGAGGCACGCGTGCCTTTTTGCATTTACCCTTCGAATAAGGACCGGCTAATTC
>GV2UCFN02HF9FB
GGTGAGTATCGCGTATCCAACCTTCCCTCCACTCGGGGATACCCCGTTGAAAGACGGCCTAATACCCGATGTTGTCCACAGATGGCATCTGACGTGGACCAAAGATTCATCGGTGGAGGATGGGGATGCGTCTGATTAGCTTGTTGGTGCGGGTAACGGCCCACCAAGGCAACGATCAGTAGGGGTTCTGAGAGGAAGGTCCCCCACATTGGAACTGAGACACGGTCCAAACTCCTACGGGAGGCAGCAGTGAGGAATATTGGTCAATGGACGTAAGTCTGAACCAGCCAAGTAGCGTGCAGGATTGACGGCCCTATGGGTTGTAAACTGCTTTTGTTGGGGAGTAAAGTGAGGCACGCGTGCCTTTTTGCATTTACCCTTCGAATAAGGACCGGCTAATTC
>GV2UCFN02IVG5Y
GGTGAGTATCGCGTATCCAACCTTCCCTCCACTCGGGGATACCCCGTTGAAAGACGGCCTAATACCCGATGTTGTCCACAGATGGCATCTGACGTGGACCAAAGATTCATCGGTGGAGGATGGGGATGCGTCTGATTAGCTTGTTGGTGCGGGTAACGGCCCACCAAGGCAACGATCAGTAGGGGTTCTGAGAGGAAGGTCCCCCACATTGGAACTGAGACACGGTCCAAACTCCTACGGGAGGCAGCAGTGAGGAATATTGGTCAATGGACGTAAGTCTGAACCAGCCAAGTAGCGTGCAGGATTGACGGCCCTATGGGTTGTAAACTGCTTTTGTTGGGGAGTAAAGTGAGGCACGCGTGCCTTTTTGCATTTACCCTTCGAATAAGGACCGGCTAATTC
>GV2UCFN02HNTS4
GGTGAGTATCGCGTATCCAACCTTCCCTCCACTCGGGGATACCCCGTTGAAAGACGGCCTAATACCCGATGTTGTCCACAGATGGCATCTGACGTGGACCAAAGATTCATCGGTGGAGGATGGGGATGCGTCTGATTAGCTTGTTGGTGCGGGTAACGGCCCACCAAGGCAACGATCAGTAGGGGTTCTGAGAGGAAGGTCCCCCACATTGGAACTGAGACACGGTCCAAACTCCTACGGGAGGCAGCAGTGAGGAATATTGGTCAATGGACGTAAGTCTGAACCAGCCAAGTAGCGTGCAGGATTGACGGCCCTATGGGTTGTAAACTGCTTTTGTTGGGGAGTAAAGTGAGGCACGCGTGCCTTTTTGCATTTACCCTTCGAATAAGGACCGGCTAATTC
>GV2UCFN02FXLLG
GGTGAGTATCGCGTATCCAACCTTCCCTCCACTCGGGGATACCCCGTTGAAAGACGGCCTAATACCCGATGTTGTCCACAGATGGCATCTGACGTGGACCAAAGATTCATCGGTGGAGGATGGGGATGCGTCTGATTAGCTTGTTGGTGCGGGTAACGGCCCACCAAGGCAACGATCAGTAGGGGTTCTGAGAGGAAGGTCCCCCACATTGGAACTGAGACACGGTCCAAACTCCTACGGGAGGCAGCAGTGAGGAATATTGGTCAATGGACGTAAGTCTGAACCAGCCAAGTAGCGTGCAGGATTGACGGCCCTATGGGTTGTAAACTGCTTTTGTTGGGGAGTAAAGTGAGGCACGCGTGCCTTTTTGCATTTACCCTTCGAATAAGGACCGGCTAATTC
>GV2UCFN02I9OSY
GGTGAGTATCGCGTATCCAACCTTCCCTCCACTCGGGGATACCCCGTTGAAAGACGGCCTAATACCCGATGTTGTCCACAGATGGCATCTGACGTGGACCAAAGATTCATCGGTGGAGGATGGGGATGCGTCTGATTAGCTTGTTGGTGCGGGTAACGGCCCACCAAGGCAACGATCAGTAGGGGTTCTGAGAGGAAGGTCCCCCACATTGGAACTGAGACACGGTCCAAACTCCTACGGGAGGCAGCAGTGAGGAATATTGGTCAATGGACGTAAGTCTGAACCAGCCAAGTAGCGTGCAGGATTGACGGCCCTATGGGTTGTAAACTGCTTTTGTTGGGGAGTAAAGTGAGGCACGCGTGCCTTTTTGCATTTACCCTTCGAATAAGGACCGGCTAATTC
>GV2UCFN02GP43B
GGTGAGTATCGCGTATCCAACCTTCCCTCCACTCGGGGATACCCCGTTGAAAGACGGCCTAATACCCGATGTTGTCCACAGATGGCATCTGACGTGGACCAAAGATTCATCGGTGGAGGATGGGGATGCGTCTGATTAGCTTGTTGGTGCGGGTAACGGCCCACCAAGGCAACGATCAGTAGGGGTTCTGAGAGGAAGGTCCCCCACATTGGAACTGAGACACGGTCCAAACTCCTACGGGAGGCAGCAGTGAGGAATATTGGTCAATGGACGTAAGTCTGAACCAGCCAAGTAGCGTGCAGGATTGACGGCCCTATGGGTTGTAAACTGCTTTTGTTGGGGAGTAAAGTGAGGCACGCGTGCCTTTTTGCATTTACCCTTCGAATAAGGACCGGCTAATTC
>GV2UCFN02H73ET
GGTGAGTATCGCGTATCCAACCTTCCCTCCACTCGGGGATACCCCGTTGAAAGACGGCCTAATACCCGATGTTGTCCACAGATGGCATCTGACGTGGACCAAAGATTCATCGGTGGAGGATGGGGATGCGTCTGATTAGCTTGTTGGTGCGGGTAACGGCCCACCAAGGCAACGATCAGTAGGGGTTCTGAGAGGAAGGTCCCCCACATTGGAACTGAGACACGGTCCAAACTCCTACGGGAGGCAGCAGTGAGGAATATTGGTCAATGGACGTAAGTCTGAACCAGCCAAGTAGCGTGCAGGATTGACGGCCCTATGGGTTGTAAACTGCTTTTGTTGGGGAGTAAAGTGAGGCACGCGTGCCTTTTTGCATTTACCCTTCGAATAAGGACCGGCTAATTC
>GV2UCFN02IXBFL
GGTGAGTATCGCGTATCCAACCTTCCCTCCACTCGGGGATACCCCGTTGAAAGACGGCCTAATACCCGATGTTGTCCACAGATGGCATCTGACGTGGACCAAAGATTCATCGGTGGAGGATGGGGATGCGTCTGATTAGCTTGTTGGTGCGGGTAACGGCCCACCAAGGCAACGATCAGTAGGGGTTCTGAGAGGAAGGTCCCCCACATTGGAACTGAGACACGGTCCAAACTCCTACGGGAGGCAGCAGTGAGGAATATTGGTCAATGGACGTAAGTCTGAACCAGCCAAGTAGCGTGCAGGATTGACGGCCCTATGGGTTGTAAACTGCTTTTGTTGGGGAGTAAAGTGAGGCACGCGTGCCTTTTTGCATTTACCCTTCGAATAAGGACCGGCTAATTC
>GV2UCFN02IQ9KO
GGTGAGTATCGCGTATCCAACCTTCCCTCCACTCGGGGATACCCCGTTGAAAGACGGCCTAATACCCGATGTTGTCCACAGATGGCATCTGACGTGGACCAAAGATTCATCGGTGGAGGATGGGGATGCGTCTGATTAGCTTGTTGGTGCGGGTAACGGCCCACCAAGGCAACGATCAGTAGGGGTTCTGAGAGGAAGGTCCCCCACATTGGAACTGAGACACGGTCCAAACTCCTACGGGAGGCAGCAGTGAGGAATATTGGTCAATGGACGTAAGTCTGAACCAGCCAAGTAGCGTGCAGGATTGACGGCCCTATGGGTTGTAAACTGCTTTTGTTGGGGAGTAAAGTGAGGCACGCGTGCCTTTTTGCATTTACCCTTCGAATAAGGACCGGCTAATTC
>GV2UCFN02I3ZWD
GGTGAGTATCGCGTATCCAACCTTCCCTCCACTCGGGGATACCCCGTTGAAAGACGGCCTAATACCCGATGTTGTCCACAGATGGCATCTGACGTGGACCAAAGATTCATCGGTGGAGGATGGGGATGCGTCTGATTAGCTTGTTGGTGCGGGTAACGGCCCACCAAGGCAACGATCAGTAGGGGTTCTGAGAGGAAGGTCCCCCACATTGGAACTGAGACACGGTCCAAACTCCTACGGGAGGCAGCAGTGAGGAATATTGGTCAATGGACGTAAGTCTGAACCAGCCAAGTAGCGTGCAGGATTGACGGCCCTATGGGTTGTAAACTGCTTTTGTTGGGGAGTAAAGTGAGGCACGCGTGCCTTTTTGCATTTACCCTTCGAATAAGGACCGGCTAATTC
>GV2UCFN02F0FHW
GGTGAGTATCGCGTATCCAACCTTCCCTCCACTCGGGGATACCCCGTTGAAAGACGGCCTAATACCCGATGTTGTCCACAGATGGCATCTGACGTGGACCAAAGATTCATCGGTGGAGGATGGGGATGCGTCTGATTAGCTTGTTGGTGCGGGTAACGGCCCACCAAGGCAACGATCAGTAGGGGTTCTGAGAGGAAGGTCCCCCACATTGGAACTGAGACACGGTCCAAACTCCTACGGGAGGCAGCAGTGAGGAATATTGGTCAATGGACGTAAGTCTGAACCAGCCAAGTAGCGTGCAGGATTGACGGCCCTATGGGTTGTAAACTGCTTTTGTTGGGGAGTAAAGTGAGGCACGCGTGCCTTTTTGCATTTACCCTTCGAATAAGGACCGGCTAATTC
>GV2UCFN02H7SIX
GGTGAGTATCGCGTATCCAACCTTCCCTCCACTCGGGGATACCCCGTTGAAAGACGGCCTAATACCCGATGTTGTCCACAGATGGCATCTGACGTGGACCAAAGATTCATCGGTGGAGGATGGGGATGCGTCTGATTAGCTTGTTGGTGCGGGTAACGGCCCACCAAGGCAACGATCAGTAGGGGTTCTGAGAGGAAGGTCCCCCACATTGGAACTGAGACACGGTCCAAACTCCTACGGGAGGCAGCAGTGAGGAATATTGGTCAATGGACGTAAGTCTGAACCAGCCAAGTAGCGTGCAGGATTGACGGCCCTATGGGTTGTAAACTGCTTTTGTTGGGGAGTAAAGTGAGGCACGCGTGCCTTTTTGCATTTACCCTTCGAATAAGGACCGGCTAATTC
>GV2UCFN02GBQCA
GGTGAGTATCGCGTATCCAACCTTCCCTCCACTCGGGGATACCCCGTTGAAAGACGGCCTAATACCCGATGTTGTCCACAGATGGCATCTGACGTGGACCAAAGATTCATCGGTGGAGGATGGGGATGCGTCTGATTAGCTTGTTGGTGCGGGTAACGGCCCACCAAGGCAACGATCAGTAGGGGTTCTGAGAGGAAGGTCCCCCACATTGGAACTGAGACACGGTCCAAACTCCTACGGGAGGCAGCAGTGAGGAATATTGGTCAATGGACGTAAGTCTGAACCAGCCAAGTAGCGTGCAGGATTGACGGCCCTATGGGTTGTAAACTGCTTTTGTTGGGGAGTAAAGTGAGGCACGCGTGCCTTTTTGCATTTACCCTTCGAATAAGGACCGGCTAATTC
>GV2UCFN02IGAG9
GGTGAGTATCGCGTATCCAACCTTCCCTCCACTCGGGGATACCCCGTTGAAAGACGGCCTAATACCCGATGTTGTCCACAGATGGCATCTGACGTGGACCAAAGATTCATCGGTGGAGGATGGGGATGCGTCTGATTAGCTTGTTGGTGCGGGTAACGGCCCACCAAGGCAACGATCAGTAGGGGTTCTGAGAGGAAGGTCCCCCACATTGGAACTGAGACACGGTCCAAACTCCTACGGGAGGCAGCAGTGAGGAATATTGGTCAATGGACGTAAGTCTGAACCAGCCAAGTAGCGTGCAGGATTGACGGCCCTATGGGTTGTAAACTGCTTTTGTTGGGGAGTAAAGTGAGGCACGCGTGCCTTTTTGCATTTACCCTTCGAATAAGGACCGGCTAATTC
>GV2UCFN02HK3RN
GGTGAGTATCGCGTATCCAACCTTCCCTCCACTCGGGGATACCCCGTTGAAAGACGGCCTAATACCCGATGTTGTCCACAGATGGCATCTGACGTGGACCAAAGATTCATCGGTGGAGGATGGGGATGCGTCTGATTAGCTTGTTGGTGCGGGTAACGGCCCACCAAGGCAACGATCAGTAGGGGTTCTGAGAGGAAGGTCCCCCACATTGGAACTGAGACACGGTCCAAACTCCTACGGGAGGCAGCAGTGAGGAATATTGGTCAATGGACGTAAGTCTGAACCAGCCAAGTAGCGTGCAGGATTGACGGCCCTATGGGTTGTAAACTGCTTTTGTTGGGGAGTAAAGTGAGGCACGCGTGCCTTTTTGCATTTACCCTTCGAATAAGGACCGGCTAATTC
>GV2UCFN02I1PBJ
GGTGAGTATCGCGTATCCAACCTTCCCTCCACTCGGGGATACCCCGTTGAAAGACGGCCTAATACCCGATGTTGTCCACAGATGGCATCTGACGTGGACCAAAGATTCATCGGTGGAGGATGGGGATGCGTCTGATTAGCTTGTTGGTGCGGGTAACGGCCCACCAAGGCAACGATCAGTAGGGGTTCTGAGAGGAAGGTCCCCCACATTGGAACTGAGACACGGTCCAAACTCCTACGGGAGGCAGCAGTGAGGAATATTGGTCAATGGACGTAAGTCTGAACCAGCCAAGTAGCGTGCAGGATTGACGGCCCTATGGGTTGTAAACTGCTTTTGTTGGGGAGTAAAGTGAGGCACGCGTGCCTTTTTGCATTTACCCTTCGAATAAGGACCGGCTAATTC
>GV2UCFN02I6UHR
GGTGAGTATCGCGTATCCAACCTTCCCTCCACTCGGGGATACCCCGTTGAAAGACGGCCTAATACCCGATGTTGTCCACAGATGGCATCTGACGTGGACCAAAGATTCATCGGTGGAGGATGGGGATGCGTCTGATTAGCTTGTTGGTGCGGGTAACGGCCCACCAAGGCAACGATCAGTAGGGGTTCTGAGAGGAAGGTCCCCCACATTGGAACTGAGACACGGTCCAAACTCCTACGGGAGGCAGCAGTGAGGAATATTGGTCAATGGACGTAAGTCTGAACCAGCCAAGTAGCGTGCAGGATTGACGGCCCTATGGGTTGTAAACTGCTTTTGTTGGGGAGTAAAGTGAGGCACGCGTGCCTTTTTGCATTTACCCTTCGAATAAGGACCGGCTAATTC
>GV2UCFN02F1JPN
GGTGAGTATCGCGTATCCAACCTTCCCTCCACTCGGGGATACCCCGTTGAAAGACGGCCTAATACCCGATGTTGTCCACAGATGGCATCTGACGTGGACCAAAGATTCATCGGTGGAGGATGGGGATGCGTCTGATTAGCTTGTTGGTGCGGGTAACGGCCCACCAAGGCAACGATCAGTAGGGGTTCTGAGAGGAAGGTCCCCCACATTGGAACTGAGACACGGTCCAAACTCCTACGGGAGGCAGCAGTGAGGAATATTGGTCAATGGACGTAAGTCTGAACCAGCCAAGTAGCGTGCAGGATTGACGGCCCTATGGGTTGTAAACTGCTTTTGTTGGGGAGTAAAGTGAGGCACGCGTGCCTTTTTGCATTTACCCTTCGAATAAGGACCGGCTAATTC
>GV2UCFN02F0IIW
GGTGAGTATCGCGTATCCAACCTTCCCTCCACTCGGGGATACCCCGTTGAAAGACGGCCTAATACCCGATGTTGTCCACAGATGGCATCTGACGTGGACCAAAGATTCATCGGTGGAGGATGGGGATGCGTCTGATTAGCTTGTTGGTGCGGGTAACGGCCCACCAAGGCAACGATCAGTAGGGGTTCTGAGAGGAAGGTCCCCCACATTGGAACTGAGACACGGTCCAAACTCCTACGGGAGGCAGCAGTGAGGAATATTGGTCAATGGACGTAAGTCTGAACCAGCCAAGTAGCGTGCAGGATTGACGGCCCTATGGGTTGTAAACTGCTTTTGTTGGGGAGTAAAGTGAGGCACGCGTGCCTTTTTGCATTTACCCTTCGAATAAGGACCGGCTAATTC
>GV2UCFN02JJMG3
GGTGAGTATCGCGTATCCAACCTTCCCTCCACTCGGGGATACCCCGTTGAAAGACGGCCTAATACCCGATGTTGTCCACAGATGGCATCTGACGTGGACCAAAGATTCATCGGTGGAGGATGGGGATGCGTCTGATTAGCTTGTTGGTGCGGGTAACGGCCCACCAAGGCAACGATCAGTAGGGGTTCTGAGAGGAAGGTCCCCCACATTGGAACTGAGACACGGTCCAAACTCCTACGGGAGGCAGCAGTGAGGAATATTGGTCAATGGACGTAAGTCTGAACCAGCCAAGTAGCGTGCAGGATTGACGGCCCTATGGGTTGTAAACTGCTTTTGTTGGGGAGTAAAGTGAGGCACGCGTGCCTTTTTGCATTTACCCTTCGAATAAGGACCGGCTAATTC
>GV2UCFN02JAQ4Z
GGTGAGTATCGCGTATCCAACCTTCCCTCCACTCGGGGATACCCCGTTGAAAGACGGCCTAATACCCGATGTTGTCCACAGATGGCATCTGACGTGGACCAAAGATTCATCGGTGGAGGATGGGGATGCGTCTGATTAGCTTGTTGGTGCGGGTAACGGCCCACCAAGGCAACGATCAGTAGGGGTTCTGAGAGGAAGGTCCCCCACATTGGAACTGAGACACGGTCCAAACTCCTACGGGAGGCAGCAGTGAGGAATATTGGTCAATGGACGTAAGTCTGAACCAGCCAAGTAGCGTGCAGGATTGACGGCCCTATGGGTTGTAAACTGCTTTTGTTGGGGAGTAAAGTGAGGCACGCGTGCCTTTTTGCATTTACCCTTCGAATAAGGACCGGCTAATTC
>GV2UCFN02IGHR1
GGTGAGTATCGCGTATCCAACCTTCCCTCCACTCGGGGATACCCCGTTGAAAGACGGCCTAATACCCGATGTTGTCCACAGATGGCATCTGACGTGGACCAAAGATTCATCGGTGGAGGATGGGGATGCGTCTGATTAGCTTGTTGGTGCGGGTAACGGCCCACCAAGGCAACGATCAGTAGGGGTTCTGAGAGGAAGGTCCCCCACATTGGAACTGAGACACGGTCCAAACTCCTACGGGAGGCAGCAGTGAGGAATATTGGTCAATGGACGTAAGTCTGAACCAGCCAAGTAGCGTGCAGGATTGACGGCCCTATGGGTTGTAAACTGCTTTTGTTGGGGAGTAAAGTGAGGCACGCGTGCCTTTTTGCATTTACCCTTCGAATAAGGACCGGCTAATTC
>GV2UCFN02FJ3QZ
GGTGAGTATCGCGTATCCAACCTTCCCTCCACTCGGGGATACCCCGTTGAAAGACGGCCTAATACCCGATGTTGTCCACAGATGGCATCTGACGTGGACCAAAGATTCATCGGTGGAGGATGGGGATGCGTCTGATTAGCTTGTTGGTGCGGGTAACGGCCCACCAAGGCAACGATCAGTAGGGGTTCTGAGAGGAAGGTCCCCCACATTGGAACTGAGACACGGTCCAAACTCCTACGGGAGGCAGCAGTGAGGAATATTGGTCAATGGACGTAAGTCTGAACCAGCCAAGTAGCGTGCAGGATTGACGGCCCTATGGGTTGTAAACTGCTTTTGTTGGGGAGTAAAGTGAGGCACGCGTGCCTTTTTGCATTTACCCTTCGAATAAGGACCGGCTAATTC
>GV2UCFN02JNT36
GGTGAGTATCGCGTATCCAACCTTCCCTCCACTCGGGGATACCCCGTTGAAAGACGGCCTAATACCCGATGTTGTCCACAGATGGCATCTGACGTGGACCAAAGATTCATCGGTGGAGGATGGGGATGCGTCTGATTAGCTTGTTGGTGCGGGTAACGGCCCACCAAGGCAACGATCAGTAGGGGTTCTGAGAGGAAGGTCCCCCACATTGGAACTGAGACACGGTCCAAACTCCTACGGGAGGCAGCAGTGAGGAATATTGGTCAATGGACGTAAGTCTGAACCAGCCAAGTAGCGTGCAGGATTGACGGCCCTATGGGTTGTAAACTGCTTTTGTTGGGGAGTAAAGTGAGGCACGCGTGCCTTTTTGCATTTACCCTTCGAATAAGGACCGGCTAATTC
>GV2UCFN02IZIKT
GGTGAGTATCGCGTATCCAACCTTCCCTCCACTCGGGGATACCCCGTTGAAAGACGGCCTAATACCCGATGTTGTCCACAGATGGCATCTGACGTGGACCAAAGATTCATCGGTGGAGGATGGGGATGCGTCTGATTAGCTTGTTGGTGCGGGTAACGGCCCACCAAGGCAACGATCAGTAGGGGTTCTGAGAGGAAGGTCCCCCACATTGGAACTGAGACACGGTCCAAACTCCTACGGGAGGCAGCAGTGAGGAATATTGGTCAATGGACGTAAGTCTGAACCAGCCAAGTAGCGTGCAGGATTGACGGCCCTATGGGTTGTAAACTGCTTTTGTTGGGGAGTAAAGTGAGGCACGCGTGCCTTTTTGCATTTACCCTTCGAATAAGGACCGGCTAATTC
>GV2UCFN02IZPSL
GGTGAGTATCGCGTATCCAACCTTCCCTCCACTCGGGGATACCCCGTTGAAAGACGGCCTAATACCCGATGTTGTCCACAGATGGCATCTGACGTGGACCAAAGATTCATCGGTGGAGGATGGGGATGCGTCTGATTAGCTTGTTGGTGCGGGTAACGGCCCACCAAGGCAACGATCAGTAGGGGTTCTGAGAGGAAGGTCCCCCACATTGGAACTGAGACACGGTCCAAACTCCTACGGGAGGCAGCAGTGAGGAATATTGGTCAATGGACGTAAGTCTGAACCAGCCAAGTAGCGTGCAGGATTGACGGCCCTATGGGTTGTAAACTGCTTTTGTTGGGGAGTAAAGTGAGGCACGCGTGCCTTTTTGCATTTACCCTTCGAATAAGGACCGGCTAATTC
>GV2UCFN02IZY0F
GGTGAGTATCGCGTATCCAACCTTCCCTCCACTCGGGGATACCCCGTTGAAAGACGGCCTAATACCCGATGTTGTCCACAGATGGCATCTGACGTGGACCAAAGATTCATCGGTGGAGGATGGGGATGCGTCTGATTAGCTTGTTGGTGCGGGTAACGGCCCACCAAGGCAACGATCAGTAGGGGTTCTGAGAGGAAGGTCCCCCACATTGGAACTGAGACACGGTCCAAACTCCTACGGGAGGCAGCAGTGAGGAATATTGGTCAATGGACGTAAGTCTGAACCAGCCAAGTAGCGTGCAGGATTGACGGCCCTATGGGTTGTAAACTGCTTTTGTTGGGGAGTAAAGTGAGGCACGCGTGCCTTTTTGCATTTACCCTTCGAATAAGGACCGGCTAATTC
>GV2UCFN02JMTA4
GGTGAGTATCGCGTATCCAACCTTCCCTCCACTCGGGGATACCCCGTTGAAAGACGGCCTAATACCCGATGTTGTCCACAGATGGCATCTGACGTGGACCAAAGATTCATCGGTGGAGGATGGGGATGCGTCTGATTAGCTTGTTGGTGCGGGTAACGGCCCACCAAGGCAACGATCAGTAGGGGTTCTGAGAGGAAGGTCCCCCACATTGGAACTGAGACACGGTCCAAACTCCTACGGGAGGCAGCAGTGAGGAATATTGGTCAATGGACGTAAGTCTGAACCAGCCAAGTAGCGTGCAGGATTGACGGCCCTATGGGTTGTAAACTGCTTTTGTTGGGGAGTAAAGTGAGGCACGCGTGCCTTTTTGCATTTACCCTTCGAATAAGGACCGGCTAATTC
>GV2UCFN02IYC4J
GGTGAGTATCGCGTATCCAACCTTCCCTCCACTCGGGGATACCCCGTTGAAAGACGGCCTAATACCCGATGTTGTCCACAGATGGCATCTGACGTGGACCAAAGATTCATCGGTGGAGGATGGGGATGCGTCTGATTAGCTTGTTGGTGCGGGTAACGGCCCACCAAGGCAACGATCAGTAGGGGTTCTGAGAGGAAGGTCCCCCACATTGGAACTGAGACACGGTCCAAACTCCTACGGGAGGCAGCAGTGAGGAATATTGGTCAATGGACGTAAGTCTGAACCAGCCAAGTAGCGTGCAGGATTGACGGCCCTATGGGTTGTAAACTGCTTTTGTTGGGGAGTAAAGTGAGGCACGCGTGCCTTTTTGCATTTACCCTTCGAATAAGGACCGGCTAATTC
>GV2UCFN02H7J5J
GGTGAGTATCGCGTATCCAACCTTCCCTCCACTCGGGGATACCCCGTTGAAAGACGGCCTAATACCCGATGTTGTCCACAGATGGCATCTGACGTGGACCAAAGATTCATCGGTGGAGGATGGGGATGCGTCTGATTAGCTTGTTGGTGCGGGTAACGGCCCACCAAGGCAACGATCAGTAGGGGTTCTGAGAGGAAGGTCCCCCACATTGGAACTGAGACACGGTCCAAACTCCTACGGGAGGCAGCAGTGAGGAATATTGGTCAATGGACGTAAGTCTGAACCAGCCAAGTAGCGTGCAGGATTGACGGCCCTATGGGTTGTAAACTGCTTTTGTTGGGGAGTAAAGTGAGGCACGCGTGCCTTTTTGCATTTACCCTTCGAATAAGGACCGGCTAATTC
>GV2UCFN02GU4AG
GGTGAGTATCGCGTATCCAACCTTCCCTCCACTCGGGGATACCCCGTTGAAAGACGGCCTAATACCCGATGTTGTCCACAGATGGCATCTGACGTGGACCAAAGATTCATCGGTGGAGGATGGGGATGCGTCTGATTAGCTTGTTGGTGCGGGTAACGGCCCACCAAGGCAACGATCAGTAGGGGTTCTGAGAGGAAGGTCCCCCACATTGGAACTGAGACACGGTCCAAACTCCTACGGGAGGCAGCAGTGAGGAATATTGGTCAATGGACGTAAGTCTGAACCAGCCAAGTAGCGTGCAGGATTGACGGCCCTATGGGTTGTAAACTGCTTTTGTTGGGGAGTAAAGTGAGGCACGCGTGCCTTTTTGCATTTACCCTTCGAATAAGGACCGGCTAATTC
>GV2UCFN02F00UC
GGTGAGTATCGCGTATCCAACCTTCCCTCCACTCGGGGATACCCCGTTGAAAGACGGCCTAATACCCGATGTTGTCCACAGATGGCATCTGACGTGGACCAAAGATTCATCGGTGGAGGATGGGGATGCGTCTGATTAGCTTGTTGGTGCGGGTAACGGCCCACCAAGGCAACGATCAGTAGGGGTTCTGAGAGGAAGGTCCCCCACATTGGAACTGAGACACGGTCCAAACTCCTACGGGAGGCAGCAGTGAGGAATATTGGTCAATGGACGTAAGTCTGAACCAGCCAAGTAGCGTGCAGGATTGACGGCCCTATGGGTTGTAAACTGCTTTTGTTGGGGAGTAAAGTGAGGCACGCGTGCCTTTTTGCATTTACCCTTCGAATAAGGACCGGCTAATTC
>GV2UCFN02GN7CO
GGTGAGTATCGCGTATCCAACCTTCCCTCCACTCGGGGATACCCCGTTGAAAGACGGCCTAATACCCGATGTTGTCCACAGATGGCATCTGACGTGGACCAAAGATTCATCGGTGGAGGATGGGGATGCGTCTGATTAGCTTGTTGGTGCGGGTAACGGCCCACCAAGGCAACGATCAGTAGGGGTTCTGAGAGGAAGGTCCCCCACATTGGAACTGAGACACGGTCCAAACTCCTACGGGAGGCAGCAGTGAGGAATATTGGTCAATGGACGTAAGTCTGAACCAGCCAAGTAGCGTGCAGGATTGACGGCCCTATGGGTTGTAAACTGCTTTTGTTGGGGAGTAAAGTGAGGCACGCGTGCCTTTTTGCATTTACCCTTCGAATAAGGACCGGCTAATTC
>GV2UCFN02H8UVJ
GGTGAGTATCGCGTATCCAACCTTCCCTCCACTCGGGGATACCCCGTTGAAAGACGGCCTAATACCCGATGTTGTCCACAGATGGCATCTGACGTGGACCAAAGATTCATCGGTGGAGGATGGGGATGCGTCTGATTAGCTTGTTGGTGCGGGTAACGGCCCACCAAGGCAACGATCAGTAGGGGTTCTGAGAGGAAGGTCCCCCACATTGGAACTGAGACACGGTCCAAACTCCTACGGGAGGCAGCAGTGAGGAATATTGGTCAATGGACGTAAGTCTGAACCAGCCAAGTAGCGTGCAGGATTGACGGCCCTATGGGTTGTAAACTGCTTTTGTTGGGGAGTAAAGTGAGGCACGCGTGCCTTTTTGCATTTACCCTTCGAATAAGGACCGGCTAATTC
>GV2UCFN02ILLTS
GGTGAGTATCGCGTATCCAACCTTCCCTCCACTCGGGGATACCCCGTTGAAAGACGGCCTAATACCCGATGTTGTCCACAGATGGCATCTGACGTGGACCAAAGATTCATCGGTGGAGGATGGGGATGCGTCTGATTAGCTTGTTGGTGCGGGTAACGGCCCACCAAGGCAACGATCAGTAGGGGTTCTGAGAGGAAGGTCCCCCACATTGGAACTGAGACACGGTCCAAACTCCTACGGGAGGCAGCAGTGAGGAATATTGGTCAATGGACGTAAGTCTGAACCAGCCAAGTAGCGTGCAGGATTGACGGCCCTATGGGTTGTAAACTGCTTTTGTTGGGGAGTAAAGTGAGGCACGCGTGCCTTTTTGCATTTACCCTTCGAATAAGGACCGGCTAATTC
>GV2UCFN02JQ23Q
GGTGAGTATCGCGTATCCAACCTTCCCTCCACTCGGGGATACCCCGTTGAAAGACGGCCTAATACCCGATGTTGTCCACAGATGGCATCTGACGTGGACCAAAGATTCATCGGTGGAGGATGGGGATGCGTCTGATTAGCTTGTTGGTGCGGGTAACGGCCCACCAAGGCAACGATCAGTAGGGGTTCTGAGAGGAAGGTCCCCCACATTGGAACTGAGACACGGTCCAAACTCCTACGGGAGGCAGCAGTGAGGAATATTGGTCAATGGACGTAAGTCTGAACCAGCCAAGTAGCGTGCAGGATTGACGGCCCTATGGGTTGTAAACTGCTTTTGTTGGGGAGTAAAGTGAGGCACGCGTGCCTTTTTGCATTTACCCTTCGAATAAGGACCGGCTAATTC
>GV2UCFN02FKFOK
GGTGAGTATCGCGTATCCAACCTTCCCTCCACTCGGGGATACCCCGTTGAAAGACGGCCTAATACCCGATGTTGTCCACAGATGGCATCTGACGTGGACCAAAGATTCATCGGTGGAGGATGGGGATGCGTCTGATTAGCTTGTTGGTGCGGGTAACGGCCCACCAAGGCAACGATCAGTAGGGGTTCTGAGAGGAAGGTCCCCCACATTGGAACTGAGACACGGTCCAAACTCCTACGGGAGGCAGCAGTGAGGAATATTGGTCAATGGACGTAAGTCTGAACCAGCCAAGTAGCGTGCAGGATTGACGGCCCTATGGGTTGTAAACTGCTTTTGTTGGGGAGTAAAGTGAGGCACGCGTGCCTTTTTGCATTTACCCTTCGAATAAGGACCGGCTAATTC
>GV2UCFN02I24VS
GGTGAGTATCGCGTATCCAACCTTCCCTCCACTCGGGGATACCCCGTTGAAAGACGGCCTAATACCCGATGTTGTCCACAGATGGCATCTGACGTGGACCAAAGATTCATCGGTGGAGGATGGGGATGCGTCTGATTAGCTTGTTGGTGCGGGTAACGGCCCACCAAGGCAACGATCAGTAGGGGTTCTGAGAGGAAGGTCCCCCACATTGGAACTGAGACACGGTCCAAACTCCTACGGGAGGCAGCAGTGAGGAATATTGGTCAATGGACGTAAGTCTGAACCAGCCAAGTAGCGTGCAGGATTGACGGCCCTATGGGTTGTAAACTGCTTTTGTTGGGGAGTAAAGTGAGGCACGCGTGCCTTTTTGCATTTACCCTTCGAATAAGGACCGGCTAATTC
>GV2UCFN02JZT96
GGTGAGTATCGCGTATCCAACCTTCCCTCCACTCGGGGATACCCCGTTGAAAGACGGCCTAATACCCGATGTTGTCCACAGATGGCATCTGACGTGGACCAAAGATTCATCGGTGGAGGATGGGGATGCGTCTGATTAGCTTGTTGGTGCGGGTAACGGCCCACCAAGGCAACGATCAGTAGGGGTTCTGAGAGGAAGGTCCCCCACATTGGAACTGAGACACGGTCCAAACTCCTACGGGAGGCAGCAGTGAGGAATATTGGTCAATGGACGTAAGTCTGAACCAGCCAAGTAGCGTGCAGGATTGACGGCCCTATGGGTTGTAAACTGCTTTTGTTGGGGAGTAAAGTGAGGCACGCGTGCCTTTTTGCATTTACCCTTCGAATAAGGACCGGCTAATTC
>GV2UCFN02F68D3
GGTGAGTATCGCGTATCCAACCTTCCCTCCACTCGGGGATACCCCGTTGAAAGACGGCCTAATACCCGATGTTGTCCACAGATGGCATCTGACGTGGACCAAAGATTCATCGGTGGAGGATGGGGATGCGTCTGATTAGCTTGTTGGTGCGGGTAACGGCCCACCAAGGCGACGATCAGTAGGGGTTCTGAGAGGAAGGTCCCCCACATTGGAACTGAGATACGGTCCAAACTCCTACGGGAGGCAGCAGTGAGGAATATTGGTCAATGGACGGAAGTCTGAACCAGCCAAGTAGCGTGCAGGATTGACGGCCCTATGGGTTGTAAACTGCTTTTGTTGGGGAGTAAAGTGAGGCACGCGTGCCTTTTTGCATTTACCCTTCGAATAAGGACCGGCTAATTC
>GV2UCFN02JR8RT
GGTGAGTATCGCGTATCCAACCTTCCCTCCACTCGGGGATACCCCGTTGAAAGACGGCCTAATACCCGATGTTGTCCACAGATGGCATCTGACGTGGACCAAAGATTCATCGGTGGAGGATGGGGATGCGTCTGATTAGCTTGTTGGTGCGGGTAACGGCCCACCAAGGCGACGATCAGTAGGGGTTCTGAGAGGAAGGTCCCCCACATTGGAACTGAGATACGGTCCAAACTCCTACGGGAGGCAGCAGTGAGGAATATTGGTCAATGGACGGAAGTCTGAACCAGCCAAGTAGCGTGCAGGATTGACGGCCCTATGGGTTGTAAACTGCTTTTGTTGGGGAGTAAAGTGAGGCACGCGTGCCTTTTTGCATTTACCCTTCGAATAAGGACCGGCTAATTC
>GV2UCFN02FKUL7
GGTGAGTATCGCGTATCCAACCTTCCCTCCACTCGGGGATACCCCGTTGAAAGACGGCCTAATACCCGATGTTGTCCACAGATGGCATCTGACGTGGACCAAAGATTCATCGGTGGAGGATGGGGATGCGTCTGATTAGCTTGTTGGTGCGGGTAACGGCCCACCAAGGCGACGATCAGTAGGGGTTCTGAGAGGAAGGTCCCCCACATTGGAACTGAGATACGGTCCAAACTCCTACGGGAGGCAGCAGTGAGGAATATTGGTCAATGGACGGAAGTCTGAACCAGCCAAGTAGCGTGCAGGATTGACGGCCCTATGGGTTGTAAACTGCTTTTGTTGGGGAGTAAAGTGAGGCACGCGTGCCTTTTTGCATTTACCCTTCGAATAAGGACCGGCTAATTC
>GV2UCFN02IYD12
GGTGAGTATCGCGTATCCAACCTTCCCTCCACTCGGGGATACCCCGTTGAAAGACGGCCTAATACCCGATGTTGTCCACAGATGGCATCTGACGTGGACCAAAGATTCATCGGTGGAGGATGGGGATGCGTCTGATTAGCTTGTTGGTGCGGGTAACGGCCCACCAAGGCGACGATCAGTAGGGGTTCTGAGAGGAAGGTCCCCCACATTGGAACTGAGACACGGTCCAAACTCCTACGGGAGGCAGCAGTGAGGAATATTGGTCAATGGACGGAGGTCTGAACCAGCCAAGTAGCGTGCAGGATTGACGGCCCTATGGGTTGTAAACTGCTTTTGTTGGGGAGTAAAGTGGGGCACGCGTGCCTTTTTGCATTTACCCTTCGAATAAGGACCGGCTAATTC
>GV2UCFN02H6VU4
GGTGAGTATCGCGTATCCAACCTTCCCTCCACTCGGGGATACCCCGTTGAAAGACGGCCTAATACCCGATGTTGTCCACAGATGGCATCTGACGTGGACCAAAGATTCATCGGTGGAGGATGGGGATGCGTCTGATTAGCTTGTTGGTGCGGGTAACGGCCCACCAAGGCGACGATCAGTAGGGGTTCTGAGAGGAAGGTCCCCCACATTGGAACTGAGACACGGTCCAAACTCCTACGGGAGGCAGCAGTGAGGAATATTGGTCAATGGACGGAGGTCTGAACCAGCCAAGTAGCGTGCAGGATTGACGGCCCTATGGGTTGTAAACTGCTTTTGTTGGGGAGTAAAGTGGGGCACGCGTGCCTTTTTGCATTTACCCTTCGAATAAGGACCGGCTAATTC
>GV2UCFN02HUDTH
GGTGAGTATCGCGTATCCAACCTTCCCTCCACTCGGGGATACCCCGTTGAAAGACGGCCTAATACCCGATGTTGTCCACAGATGGCATCTGACGTGGACCAAAGATTCATCGGTGGAGGATGGGGATGCGTCTGATTAGCTTGTTGGTGCGGGTAACGGCCCACCAAGGCGACGATCAGTAGGGGTTCTGAGAGGAAGGTCCCCCACATTGGAACTGAGACACGGTCCAAACTCCTACGGGAGGCAGCAGTGAGGAATATTGGTCAATGGACGGAGGTCTGAACCAGCCAAGTAGCGTGCAGGATTGACGGCCCTATGGGTTGTAAACTGCTTTTGTTGGGGAGTAAAGTGGGGCACGCGTGCCTTTTTGCATTTACCCTTCGAATAAGGACCGGCTAATTC
>G35JFLI02ID5IE
GGTGAGTATCGCGTATCCAACCTTCCCTCCACTCGGGGATACCCCGTTGAAAGACGGCCTAATACCCGATGTTGTCCACAGATGGCATCTGACGTGGACCAAAGATTCATCGGTGGAGGATGGGGATGCGTCTGATTAGCTTGTTGGTGCGGGTAACGGCCCACCAAGGCTACGATCAGTAGGGGTTCTGAGAGGAAGGTCCCCCACATTGGAACTGAGACACGGTCCAAACTCCTACGGGAGGCAGCAGTGAGGAATATTGGTCAATGGACGTAAGTCTGAACCAGCCAAGTAGCGTGCAGGATTGACGGCCCTATGGGTTGTAAACTGCTTTTGTTGGGGAGTAAAGCGGGGCACGCGTGCCCCTTTGCATTTACCTCATGAATAAGGACCGGCTAATTC
>G35JFLI02IOYU1
GGTGAGTATCGCGTATCCAACCTTCCCTCCACTCGGGGATACCCCGTTGAAAGACGGCCTAATACCCGATGTTGTCCACAGATGGCATCTGACGTGGACCAAAGATTCATCGGTGGAGGATGGGGATGCGTCTGATTAGCTTGTTGGTGCGGGTAACGGCCCACCAAGGCTACGATCAGTAGGGGTTCTGAGAGGAAGGTCCCCCACATTGGAACTGAGACACGGTCCAAACTCCTACGGGAGGCAGCAGTGAGGAATATTGGTCAATGGACGTAAGTCTGAACCAGCCAAGTAGCGTGCAGGATTGACGGCCCTATGGGTTGTAAACTGCTTTTGTTGGGGAGTAAAGCGGGGCACGCGTGCCCCTTTGCATTTACCTCATGAATAAGGACCGGCTAATTC
>G3BZQ8102JRJ8S
GGTGAGTATCGCGTATCCAACCTTCCTCCACTCGGGGATACCCCGTTGAAAGACGGCCTAATACCCGATGTTGTCCACAGATGGCATCTGACGTGGACCAAAGGCTCATCGGTGGAGGATGGGGATGCGTCTGATTAGCTTGTTGGTGCGGGTAACGGCTTACCAAGGCGACGATCCTTAGGGGTTCTGAGAGGAAGGTCCCCCACATTGGAACTGAGACACGATCCAAACTCCTACGGGAGGCAGCAGTGAGGAATATTGGTCAATGGACGGAAGTCTGAACCAGCCAAAGTAGCGTGCAGGATTGACGGCCCTATGGGTTGTAAACTGCTTTTGTTGGGGAGTAAAGCGGGGCACGCGTGCCCCTTTGCATTTACCCTTCGAATAAGGACCGGCTAATTC
>G3BZQ8102F26AS
GGTGAGTATCGCGTATCCAACCTGCCCCTTACTTGGGGATACCCCGTTGAAAGACGGCCTAATACCCGATGTTGTCCACAGATGGCATCTGACGTGGACCAAAGGCTCATCGGTGGAGGATGGGGATGCGTCTGATTAGCTTGTTGGTGCGGGTAACGGCCCACCAAGGCGACGATCAGTAGGGGTTCTGAGAGGAAGGTCCCCCACATTGGAACTGAGACACGGTCCAAACTCCTACGGGAGGCAGCAGTGAGGAATATTGGTCAATGGACGGAAGTCTAAACCAGCCAAGTAGCGTGCAGGATTGACGGCCCTATGGGTTGTAAACTGCTTTTGTTGGGGAGTAAAGCGGGGCACGCGTGCCCCTTTGCATTTACCCTTCGAATAAGGACCGGCTAATTC
>G3BZQ8102IOUCB
GGTGAGTATCGCGTATCCAACTTCCCTCCACTCGGGGATACCCGTTGAAAGACGGCCTAATACCCGATGTTGTCCACAGATGGCATCTGACGTGGACCAAAGGCTCATCGGTGGAGGATGGGGATGCGTCTGATTAGCTTGTTGGTGCGGGTAACGGCCCACCAAGGCGACGATCAGTAGGGGTTCTGAGAGGAAGGTCCCCCACATTGGAACTGAGACACGGTCCAAACTCCTACGGGAGGCAGCAGTGAGGAATATTGGTCAATGGACGGAAGTCTGAACCAGCCAAGTAGCGTGCAGGATTGACGGCCCTATGGGTTGTAAACTGCTTTTGTTGGGGAGTAAAGCGGGGCACGCGTGCCCCTTTGCATTTACCCTTCGAATAAGGACCGGCTAATTC
>G3BZQ8102I3WIT
GGTGAGTATCGCGTATCCAACTTCCCTCCACTCGGGGATACCCGTTGAAAGACGGCCTAATACCCGATGTTGTCCACAGATGGCATCTGACGTGGACCAAAGGCTCATCGGTGGAGGATGGGGATGCGTCTGATTAGCTTGTTGGTGCGGGTAACGGCCCACCAAGGCGACGATCAGTAGGGGTTCTGAGAGGAAGGTCCCCCACATTGGAACTGAGACACGGTCCAAACTCCTACGGGAGGCAGCAGTGAGGAATATTGGTCAATGGACGGAAGTCTGAACCAGCCAAGTAGCGTGCAGGATTGACGGCCCTATGGGTTGTAAACTGCTTTTGTTGGGGAGTAAAGCGGGGCACGCGTGCCCCTTTGCATTTACCCTTCGAATAAGGACCGGCTAATTC
>G35JFLI02I1V3D
GGTGAGTATCGCGTATCCAACCTTCCCTCCACTCGGGGATACCCCGTTGAAGACGGCCTAATACCCGATGTTGTCCACAGATGGCATCTGACGTGGACCAAAGGCTCATCGGGTGGAGGATGGGGATGCGTCTGATTAGCTTGTTGGTGCGGGTAACGGCCCACCAAGGCGACGATCAGTAGGGGTTCTGAGAGGAAGGTCCCCCACATTGGAACTGAGACACGGTCCAAACTCCTACGGGAGGCAGCAGTGAGGAATATTGGTCAATGGACGGAAGTCTGAACCAGCCAAGTAGCGTGCAGGATTGACGGCCCTATGGGTTGTAAACTGCTTTTGTTGGGGAGTAAAGCGGGGCACGCGTGCCCCTTTGCATTTACCCTTCGAATAAGGACTGGCTAATTC
>G3BZQ8102GAVYP
GGTGAGTATCGCGTATCCAACCTTCCCTCCACTCGGGGATACCCCGTTGAAAGACGGCCTAATACCCGATGTTGTCCACAGATGGCATCTGACGTGGACCAAAGGCTCATCGGTGGAGGATGGGGATGCGTCTGATTAGCTTGTTGGTGCGGGTAACGGCCCACCAAGGCGACGATCAGTAGGGGTTCTGAGAGGAAGGTCCCCCACATTGGAACTGAGACACGGTCCAAACTCCTACGGGAGGCAGCAGTGAGGAATATTGGTCAATGGACGGAAGTCTGAACCAGCCAAGTAGCGTGCAGGATTGACGGCCCTATGGGTTGTAAACTGCTTTTGTTGGGGAGTAAAGCGGGGCACGCGTGCCCCTTTGCATTTACCCTTCGAATAAGGACCGGCTAATTC
>G3BZQ8102GTBZX
GGTGAGTATCGCGTATCCAACCTTCCCTCCACTCGGGGATACCCCGTTGAAAGACGGCCTAATACCCGATGTTGTCCACAGATGGCATCTGACGTGGACCAAAGGCTCATCGGTGGAGGATGGGGATGCGTCTGATTAGCTTGTTGGTGCGGGTAACGGCCCACCAAGGCGACGATCAGTAGGGGTTCTGAGAGGAAGGTCCCCCACATTGGAACTGAGACACGGTCCAAACTCCTACGGGAGGCAGCAGTGAGGAATATTGGTCAATGGACGGAAGTCTGAACCAGCCAAGTAGCGTGCAGGATTGACGGCCCTATGGGTTGTAAACTGCTTTTGTTGGGGAGTAAAGCGGGGCACGCGTGCCCCTTTGCATTTACCCTTCGAATAAGGACCGGCTAATTC
>G3BZQ8102GHUG9
GGTGAGTATCGCGTATCCAACCTTCCCTCCACTCGGGGATACCCCGTTGAAAGACGGCCTAATACCCGATGTTGTCCACAGATGGCATCTGACGTGGACCAAAGGCTCATCGGTGGAGGATGGGGATGCGTCTGATTAGCTTGTTGGTGCGGGTAACGGCCCACCAAGGCGACGATCAGTAGGGGTTCTGAGAGGAAGGTCCCCCACATTGGAACTGAGACACGGTCCAAACTCCTACGGGAGGCAGCAGTGAGGAATATTGGTCAATGGACGGAAGTCTGAACCAGCCAAGTAGCGTGCAGGATTGACGGCCCTATGGGTTGTAAACTGCTTTTGTTGGGGAGTAAAGCGGGGCACGCGTGCCCCTTTGCATTTACCCTTCGAATAAGGACCGGCTAATTC
>G3BZQ8102HBUTN
GGTGAGTATCGCGTATCCAACCTTCCCTCCACTCGGGGATACCCCGTTGAAAGACGGCCTAATACCCGATGTTGTCCACAGATGGCATCTGACGTGGACCAAAGGCTCATCGGTGGAGGATGGGGATGCGTCTGATTAGCTTGTTGGTGCGGGTAACGGCCCACCAAGGCGACGATCAGTAGGGGTTCTGAGAGGAAGGTCCCCCACATTGGAACTGAGACACGGTCCAAACTCCTACGGGAGGCAGCAGTGAGGAATATTGGTCAATGGACGGAAGTCTGAACCAGCCAAGTAGCGTGCAGGATTGACGGCCCTATGGGTTGTAAACTGCTTTTGTTGGGGAGTAAAGCGGGGCACGCGTGCCCCTTTGCATTTACCCTTCGAATAAGGACCGGCTAATTC
>G3BZQ8102FZ3J4
GGTGAGTATCGCGTATCCAACCTTCCCTCCACTCGGGGATACCCCGTTGAAAGACGGCCTAATACCCGATGTTGTCCACAGATGGCATCTGACGTGGACCAAAGGCTCATCGGTGGAGGATGGGGATGCGTCTGATTAGCTTGTTGGTGCGGGTAACGGCCCACCAAGGCGACGATCAGTAGGGGTTCTGAGAGGAAGGTCCCCCACATTGGAACTGAGACACGGTCCAAACTCCTACGGGAGGCAGCAGTGAGGAATATTGGTCAATGGACGGAAGTCTGAACCAGCCAAGTAGCGTGCAGGATTGACGGCCCTATGGGTTGTAAACTGCTTTTGTTGGGGAGTAAAGCGGGGCACGCGTGCCCCTTTGCATTTACCCTTCGAATAAGGACCGGCTAATTC
>G3BZQ8102GD10M
GGTGAGTATCGCGTATCCAACCTTCCCTCCACTCGGGGATACCCCGTTGAAAGACGGCCTAATACCCGATGTTGTCCACAGATGGCATCTGACGTGGACCAAAGGCTCATCGGTGGAGGATGGGGATGCGTCTGATTAGCTTGTTGGTGCGGGTAACGGCCCACCAAGGCGACGATCAGTAGGGGTTCTGAGAGGAAGGTCCCCCACATTGGAACTGAGACACGGTCCAAACTCCTACGGGAGGCAGCAGTGAGGAATATTGGTCAATGGACGGAAGTCTGAACCAGCCAAGTAGCGTGCAGGATTGACGGCCCTATGGGTTGTAAACTGCTTTTGTTGGGGAGTAAAGCGGGGCACGCGTGCCCCTTTGCATTTACCCTTCGAATAAGGACCGGCTAATTC
>G3BZQ8102I8BB7
GGTGAGTATCGCGTATCCAACCTTCCCTCCACTCGGGGATACCCCGTTGAAAGACGGCCTAATACCCGATGTTGTCCACAGATGGCATCTGACGTGGACCAAAGGCTCATCGGTGGAGGATGGGGATGCGTCTGATTAGCTTGTTGGTGCGGGTAACGGCCCACCAAGGCGACGATCAGTAGGGGTTCTGAGAGGAAGGTCCCCCACATTGGAACTGAGACACGGTCCAAACTCCTACGGGAGGCAGCAGTGAGGAATATTGGTCAATGGACGGAAGTCTGAACCAGCCAAGTAGCGTGCAGGATTGACGGCCCTATGGGTTGTAAACTGCTTTTGTTGGGGAGTAAAGCGGGGCACGCGTGCCCCTTTGCATTTACCCTTCGAATAAGGACCGGCTAATTC
>G3BZQ8102FU6EK
GGTGAGTATCGCGTATCCAACCTTCCCTCCACTCGGGGATACCCCGTTGAAAGACGGCCTAATACCCGATGTTGTCCACAGATGGCATCTGACGTGGACCAAAGGCTCATCGGTGGAGGATGGGGATGCGTCTGATTAGCTTGTTGGTGCGGGTAACGGCCCACCAAGGCGACGATCAGTAGGGGTTCTGAGAGGAAGGTCCCCCACATTGGAACTGAGACACGGTCCAAACTCCTACGGGAGGCAGCAGTGAGGAATATTGGTCAATGGACGGAAGTCTGAACCAGCCAAGTAGCGTGCAGGATTGACGGCCCTATGGGTTGTAAACTGCTTTTGTTGGGGAGTAAAGCGGGGCACGCGTGCCCCTTTGCATTTACCCTTCGAATAAGGACCGGCTAATTC
>G3BZQ8102F3Y2T
GGTGAGTATCGCGTATCCAACCTTCCCTCCACTCGGGGATACCCCGTTGAAAGACGGCCTAATACCCGATGTTGTCCACAGATGGCATCTGACGTGGACCAAAGGCTCATCGGTGGAGGATGGGGATGCGTCTGATTAGCTTGTTGGTGCGGGTAACGGCCCACCAAGGCGACGATCAGTAGGGGTTCTGAGAGGAAGGTCCCCCACATTGGAACTGAGACACGGTCCAAACTCCTACGGGAGGCAGCAGTGAGGAATATTGGTCAATGGACGGAAGTCTGAACCAGCCAAGTAGCGTGCAGGATTGACGGCCCTATGGGTTGTAAACTGCTTTTGTTGGGGAGTAAAGCGGGGCACGCGTGCCCCTTTGCATTTACCCTTCGAATAAGGACCGGCTAATTC
>G3BZQ8102HBO2G
GGTGAGTATCGCGTATCCAACCTTCCCTCCACTCGGGGATACCCCGTTGAAAGACGGCCTAATACCCGATGTTGTCCACAGATGGCATCTGACGTGGACCAAAGGCTCATCGGTGGAGGATGGGGATGCGTCTGATTAGCTTGTTGGTGCGGGTAACGGCCCACCAAGGCGACGATCAGTAGGGGTTCTGAGAGGAAGGTCCCCCACATTGGAACTGAGACACGGTCCAAACTCCTACGGGAGGCAGCAGTGAGGAATATTGGTCAATGGACGGAAGTCTGAACCAGCCAAGTAGCGTGCAGGATTGACGGCCCTATGGGTTGTAAACTGCTTTTGTTGGGGAGTAAAGCGGGGCACGCGTGCCCCTTTGCATTTACCCTTCGAATAAGGACCGGCTAATTC
>G3BZQ8102GYLQI
GGTGAGTATCGCGTATCCAACCTTCCCTCCACTCGGGGATACCCCGTTGAAAGACGGCCTAATACCCGATGTTGTCCACAGATGGCATCTGACGTGGACCAAAGGCTCATCGGTGGAGGATGGGGATGCGTCTGATTAGCTTGTTGGTGCGGGTAACGGCCCACCAAGGCGACGATCAGTAGGGGTTCTGAGAGGAAGGTCCCCCACATTGGAACTGAGACACGGTCCAAACTCCTACGGGAGGCAGCAGTGAGGAATATTGGTCAATGGACGGAAGTCTGAACCAGCCAAGTAGCGTGCAGGATTGACGGCCCTATGGGTTGTAAACTGCTTTTGTTGGGGAGTAAAGCGGGGCACGCGTGCCCCTTTGCATTTACCCTTCGAATAAGGACCGGCTAATTC
>G3BZQ8102IFMJE
GGTGAGTATCGCGTATCCAACCTTCCCTCCACTCGGGGATACCCCGTTGAAAGACGGCCTAATACCCGATGTTGTCCACAGATGGCATCTGACGTGGACCAAAGGCTCATCGGTGGAGGATGGGGATGCGTCTGATTAGCTTGTTGGTGCGGGTAACGGCCCACCAAGGCGACGATCAGTAGGGGTTCTGAGAGGAAGGTCCCCCACATTGGAACTGAGACACGGTCCAAACTCCTACGGGAGGCAGCAGTGAGGAATATTGGTCAATGGACGGAAGTCTGAACCAGCCAAGTAGCGTGCAGGATTGACGGCCCTATGGGTTGTAAACTGCTTTTGTTGGGGAGTAAAGCGGGGCACGCGTGCCCCTTTGCATTTACCCTTCGAATAAGGACCGGCTAATTC
>G3BZQ8102JK7NW
GGTGAGTATCGCGTATCCAACCTTCCCTCCACTCGGGGATACCCCGTTGAAAGACGGCCTAATACCCGATGTTGTCCACAGATGGCATCTGACGTGGACCAAAGGCTCATCGGTGGAGGATGGGGATGCGTCTGATTAGCTTGTTGGTGCGGGTAACGGCCCACCAAGGCGACGATCAGTAGGGGTTCTGAGAGGAAGGTCCCCCACATTGGAACTGAGACACGGTCCAAACTCCTACGGGAGGCAGCAGTGAGGAATATTGGTCAATGGACGGAAGTCTGAACCAGCCAAGTAGCGTGCAGGATTGACGGCCCTATGGGTTGTAAACTGCTTTTGTTGGGGAGTAAAGCGGGGCACGCGTGCCCCTTTGCATTTACCCTTCGAATAAGGACCGGCTAATTC
>G3BZQ8102IV8FI
GGTGAGTATCGCGTATCCAACCTTCCCTCCACTCGGGGATACCCCGTTGAAAGACGGCCTAATACCCGATGTTGTCCACAGATGGCATCTGACGTGGACCAAAGGCTCATCGGTGGAGGATGGGGATGCGTCTGATTAGCTTGTTGGTGCGGGTAACGGCCCACCAAGGCGACGATCAGTAGGGGTTCTGAGAGGAAGGTCCCCCACATTGGAACTGAGACACGGTCCAAACTCCTACGGGAGGCAGCAGTGAGGAATATTGGTCAATGGACGGAAGTCTGAACCAGCCAAGTAGCGTGCAGGATTGACGGCCCTATGGGTTGTAAACTGCTTTTGTTGGGGAGTAAAGCGGGGCACGCGTGCCCCTTTGCATTTACCCTTCGAATAAGGACCGGCTAATTC
>G3BZQ8102IWD8J
GGTGAGTATCGCGTATCCAACCTTCCCTCCACTCGGGGATACCCCGTTGAAAGACGGCCTAATACCCGATGTTGTCCACAGATGGCATCTGACGTGGACCAAAGGCTCATCGGTGGAGGATGGGGATGCGTCTGATTAGCTTGTTGGTGCGGGTAACGGCCCACCAAGGCGACGATCAGTAGGGGTTCTGAGAGGAAGGTCCCCCACATTGGAACTGAGACACGGTCCAAACTCCTACGGGAGGCAGCAGTGAGGAATATTGGTCAATGGACGGAAGTCTGAACCAGCCAAGTAGCGTGCAGGATTGACGGCCCTATGGGTTGTAAACTGCTTTTGTTGGGGAGTAAAGCGGGGCACGCGTGCCCCTTTGCATTTACCCTTCGAATAAGGACCGGCTAATTC
>G3BZQ8102HDCQW
GGTGAGTATCGCGTATCCAACCTTCCCTCCACTCGGGGATACCCCGTTGAAAGACGGCCTAATACCCGATGTTGTCCACAGATGGCATCTGACGTGGACCAAAGGCTCATCGGTGGAGGATGGGGATGCGTCTGATTAGCTTGTTGGTGCGGGTAACGGCCCACCAAGGCGACGATCAGTAGGGGTTCTGAGAGGAAGGTCCCCCACATTGGAACTGAGACACGGTCCAAACTCCTACGGGAGGCAGCAGTGAGGAATATTGGTCAATGGACGGAAGTCTGAACCAGCCAAGTAGCGTGCAGGATTGACGGCCCTATGGGTTGTAAACTGCTTTTGTTGGGGAGTAAAGCGGGGCACGCGTGCCCCTTTGCATTTACCCTTCGAATAAGGACCGGCTAATTC
>G3BZQ8102J020W
GGTGAGTATCGCGTATCCAACCTTCCCTCCACTCGGGGATACCCCGTTGAAAGACGGCCTAATACCCGATGTTGTCCACAGATGGCATCTGACGTGGACCAAAGGCTCATCGGTGGAGGATGGGGATGCGTCTGATTAGCTTGTTGGTGCGGGTAACGGCCCACCAAGGCGACGATCAGTAGGGGTTCTGAGAGGAAGGTCCCCCACATTGGAACTGAGACACGGTCCAAACTCCTACGGGAGGCAGCAGTGAGGAATATTGGTCAATGGACGGAAGTCTGAACCAGCCAAGTAGCGTGCAGGATTGACGGCCCTATGGGTTGTAAACTGCTTTTGTTGGGGAGTAAAGCGGGGCACGCGTGCCCCTTTGCATTTACCCTTCGAATAAGGACCGGCTAATTC
>G3BZQ8102JWTLO
GGTGAGTATCGCGTATCCAACCTTCCCTCCACTCGGGGATACCCCGTTGAAAGACGGCCTAATACCCGATGTTGTCCACAGATGGCATCTGACGTGGACCAAAGGCTCATCGGTGGAGGATGGGGATGCGTCTGATTAGCTTGTTGGTGCGGGTAACGGCCCACCAAGGCGACGATCAGTAGGGGTTCTGAGAGGAAGGTCCCCCACATTGGAACTGAGACACGGTCCAAACTCCTACGGGAGGCAGCAGTGAGGAATATTGGTCAATGGACGGAAGTCTGAACCAGCCAAGTAGCGTGCAGGATTGACGGCCCTATGGGTTGTAAACTGCTTTTGTTGGGGAGTAAAGCGGGGCACGCGTGCCCCTTTGCATTTACCCTTCGAATAAGGACCGGCTAATTC
>G3BZQ8102IR0K4
GGTGAGTATCGCGTATCCAACCTTCCCTCCACTCGGGGATACCCCGTTGAAAGACGGCCTAATACCCGATGTTGTCCACAGATGGCATCTGACGTGGACCAAAGGCTCATCGGTGGAGGATGGGGATGCGTCTGATTAGCTTGTTGGTGCGGGTAACGGCCCACCAAGGCGACGATCAGTAGGGGTTCTGAGAGGAAGGTCCCCCACATTGGAACTGAGACACGGTCCAAACTCCTACGGGAGGCAGCAGTGAGGAATATTGGTCAATGGACGGAAGTCTGAACCAGCCAAGTAGCGTGCAGGATTGACGGCCCTATGGGTTGTAAACTGCTTTTGTTGGGGAGTAAAGCGGGGCACGCGTGCCCCTTTGCATTTACCCTTCGAATAAGGACCGGCTAATTC
>G3BZQ8102JT59F
GGTGAGTATCGCGTATCCAACCTTCCCTCCACTCGGGGATACCCCGTTGAAAGACGGCCTAATACCCGATGTTGTCCACAGATGGCATCTGACGTGGACCAAAGGCTCATCGGTGGAGGATGGGGATGCGTCTGATTAGCTTGTTGGTGCGGGTAACGGCCCACCAAGGCGACGATCAGTAGGGGTTCTGAGAGGAAGGTCCCCCACATTGGAACTGAGACACGGTCCAAACTCCTACGGGAGGCAGCAGTGAGGAATATTGGTCAATGGACGGAAGTCTGAACCAGCCAAGTAGCGTGCAGGATTGACGGCCCTATGGGTTGTAAACTGCTTTTGTTGGGGAGTAAAGCGGGGCACGCGTGCCCCTTTGCATTTACCCTTCGAATAAGGACCGGCTAATTC
>G3BZQ8102I5VRL
GGTGAGTATCGCGTATCCAACCTTCCCTCCACTCGGGGATACCCCGTTGAAAGACGGCCTAATACCCGATGTTGTCCACAGATGGCATCTGACGTGGACCAAAGGCTCATCGGTGGAGGATGGGGATGCGTCTGATTAGCTTGTTGGTGCGGGTAACGGCCCACCAAGGCGACGATCAGTAGGGGTTCTGAGAGGAAGGTCCCCCACATTGGAACTGAGACACGGTCCAAACTCCTACGGGAGGCAGCAGTGAGGAATATTGGTCAATGGACGGAAGTCTGAACCAGCCAAGTAGCGTGCAGGATTGACGGCCCTATGGGTTGTAAACTGCTTTTGTTGGGGAGTAAAGCGGGGCACGCGTGCCCCTTTGCATTTACCCTTCGAATAAGGACCGGCTAATTC
>G3BZQ8102IPVUJ
GGTGAGTATCGCGTATCCAACCTTCCCTCCACTCGGGGATACCCCGTTGAAAGACGGCCTAATACCCGATGTTGTCCACAGATGGCATCTGACGTGGACCAAAGGCTCATCGGTGGAGGATGGGGATGCGTCTGATTAGCTTGTTGGTGCGGGTAACGGCCCACCAAGGCGACGATCAGTAGGGGTTCTGAGAGGAAGGTCCCCCACATTGGAACTGAGACACGGTCCAAACTCCTACGGGAGGCAGCAGTGAGGAATATTGGTCAATGGACGGAAGTCTGAACCAGCCAAGTAGCGTGCAGGATTGACGGCCCTATGGGTTGTAAACTGCTTTTGTTGGGGAGTAAAGCGGGGCACGCGTGCCCCTTTGCATTTACCCTTCGAATAAGGACCGGCTAATTC
>G3BZQ8102GG5ZH
GGTGAGTATCGCGTATCCAACCTTCCCTCCACTCGGGGATACCCCGTTGAAAGACGGCCTAATACCCGATGTTGTCCACAGATGGCATCTGACGTGGACCAAAGGCTCATCGGTGGAGGATGGGGATGCGTCTGATTAGCTTGTTGGTGCGGGTAACGGCCCACCAAGGCGACGATCAGTAGGGGTTCTGAGAGGAAGGTCCCCCACATTGGAACTGAGACACGGTCCAAACTCCTACGGGAGGCAGCAGTGAGGAATATTGGTCAATGGACGGAAGTCTGAACCAGCCAAGTAGCGTGCAGGATTGACGGCCCTATGGGTTGTAAACTGCTTTTGTTGGGGAGTAAAGCGGGGCACGCGTGCCCCTTTGCATTTACCCTTCGAATAAGGACCGGCTAATTC
>G3BZQ8102H8L28
GGTGAGTATCGCGTATCCAACCTTCCCTCCACTCGGGGATACCCCGTTGAAAGACGGCCTAATACCCGATGTTGTCCACAGATGGCATCTGACGTGGACCAAAGGCTCATCGGTGGAGGATGGGGATGCGTCTGATTAGCTTGTTGGTGCGGGTAACGGCCCACCAAGGCGACGATCAGTAGGGGTTCTGAGAGGAAGGTCCCCCACATTGGAACTGAGACACGGTCCAAACTCCTACGGGAGGCAGCAGTGAGGAATATTGGTCAATGGACGGAAGTCTGAACCAGCCAAGTAGCGTGCAGGATTGACGGCCCTATGGGTTGTAAACTGCTTTTGTTGGGGAGTAAAGCGGGGCACGCGTGCCCCTTTGCATTTACCCTTCGAATAAGGACCGGCTAATTC
>G3BZQ8102HJUK5
GGTGAGTATCGCGTATCCAACCTTCCCTCCACTCGGGGATACCCCGTTGAAAGACGGCCTAATACCCGATGTTGTCCACAGATGGCATCTGACGTGGACCAAAGGCTCATCGGTGGAGGATGGGGATGCGTCTGATTAGCTTGTTGGTGCGGGTAACGGCCCACCAAGGCGACGATCAGTAGGGGTTCTGAGAGGAAGGTCCCCCACATTGGAACTGAGACACGGTCCAAACTCCTACGGGAGGCAGCAGTGAGGAATATTGGTCAATGGACGGAAGTCTGAACCAGCCAAGTAGCGTGCAGGATTGACGGCCCTATGGGTTGTAAACTGCTTTTGTTGGGGAGTAAAGCGGGGCACGCGTGCCCCTTTGCATTTACCCTTCGAATAAGGACCGGCTAATTC
>G3BZQ8102H1O1L
GGTGAGTATCGCGTATCCAACCTTCCCTCCACTCGGGGATACCCCGTTGAAAGACGGCCTAATACCCGATGTTGTCCACAGATGGCATCTGACGTGGACCAAAGGCTCATCGGTGGAGGATGGGGATGCGTCTGATTAGCTTGTTGGTGCGGGTAACGGCCCACCAAGGCGACGATCAGTAGGGGTTCTGAGAGGAAGGTCCCCCACATTGGAACTGAGACACGGTCCAAACTCCTACGGGAGGCAGCAGTGAGGAATATTGGTCAATGGACGGAAGTCTGAACCAGCCAAGTAGCGTGCAGGATTGACGGCCCTATGGGTTGTAAACTGCTTTTGTTGGGGAGTAAAGCGGGGCACGCGTGCCCCTTTGCATTTACCCTTCGAATAAGGACCGGCTAATTC
>G3BZQ8102HC3Z4
GGTGAGTATCGCGTATCCAACCTTCCCTCCACTCGGGGATACCCCGTTGAAAGACGGCCTAATACCCGATGTTGTCCACAGATGGCATCTGACGTGGACCAAAGGCTCATCGGTGGAGGATGGGGATGCGTCTGATTAGCTTGTTGGTGCGGGTAACGGCCCACCAAGGCGACGATCAGTAGGGGTTCTGAGAGGAAGGTCCCCCACATTGGAACTGAGACACGGTCCAAACTCCTACGGGAGGCAGCAGTGAGGAATATTGGTCAATGGACGGAAGTCTGAACCAGCCAAGTAGCGTGCAGGATTGACGGCCCTATGGGTTGTAAACTGCTTTTGTTGGGGAGTAAAGCGGGGCACGCGTGCCCCTTTGCATTTACCCTTCGAATAAGGACCGGCTAATTC
>G3BZQ8102H1Z4Y
GGTGAGTATCGCGTATCCAACCTTCCCTCCACTCGGGGATACCCCGTTGAAAGACGGCCTAATACCCGATGTTGTCCACAGATGGCATCTGACGTGGACCAAAGGCTCATCGGTGGAGGATGGGGATGCGTCTGATTAGCTTGTTGGTGCGGGTAACGGCCCACCAAGGCGACGATCAGTAGGGGTTCTGAGAGGAAGGTCCCCCACATTGGAACTGAGACACGGTCCAAACTCCTACGGGAGGCAGCAGTGAGGAATATTGGTCAATGGACGGAAGTCTGAACCAGCCAAGTAGCGTGCAGGATTGACGGCCCTATGGGTTGTAAACTGCTTTTGTTGGGGAGTAAAGCGGGGCACGCGTGCCCCTTTGCATTTACCCTTCGAATAAGGACCGGCTAATTC
>G3BZQ8102F9LQN
GGTGAGTATCGCGTATCCAACCTTCCCTCCACTCGGGGATACCCCGTTGAAAGACGGCCTAATACCCGATGTTGTCCACAGATGGCATCTGACGTGGACCAAAGGCTCATCGGTGGAGGATGGGGATGCGTCTGATTAGCTTGTTGGTGCGGGTAACGGCCCACCAAGGCGACGATCAGTAGGGGTTCTGAGAGGAAGGTCCCCCACATTGGAACTGAGACACGGTCCAAACTCCTACGGGAGGCAGCAGTGAGGAATATTGGTCAATGGACGGAAGTCTGAACCAGCCAAGTAGCGTGCAGGATTGACGGCCCTATGGGTTGTAAACTGCTTTTGTTGGGGAGTAAAGCGGGGCACGCGTGCCCCTTTGCATTTACCCTTCGAATAAGGACCGGCTAATTC
>G3BZQ8102IR4DB
GGTGAGTATCGCGTATCCAACCTTCCCTCCACTCGGGGATACCCCGTTGAAAGACGGCCTAATACCCGATGTTGTCCACAGATGGCATCTGACGTGGACCAAAGGCTCATCGGTGGAGGATGGGGATGCGTCTGATTAGCTTGTTGGTGCGGGTAACGGCCCACCAAGGCGACGATCAGTAGGGGTTCTGAGAGGAAGGTCCCCCACATTGGAACTGAGACACGGTCCAAACTCCTACGGGAGGCAGCAGTGAGGAATATTGGTCAATGGACGGAAGTCTGAACCAGCCAAGTAGCGTGCAGGATTGACGGCCCTATGGGTTGTAAACTGCTTTTGTTGGGGAGTAAAGCGGGGCACGCGTGCCCCTTTGCATTTACCCTTCGAATAAGGACCGGCTAATTC
>G3BZQ8102H4F8A
GGTGAGTATCGCGTATCCAACCTTCCCTCCACTCGGGGATACCCCGTTGAAAGACGGCCTAATACCCGATGTTGTCCACAGATGGCATCTGACGTGGACCAAAGGCTCATCGGTGGAGGATGGGGATGCGTCTGATTAGCTTGTTGGTGCGGGTAACGGCCCACCAAGGCGACGATCAGTAGGGGTTCTGAGAGGAAGGTCCCCCACATTGGAACTGAGACACGGTCCAAACTCCTACGGGAGGCAGCAGTGAGGAATATTGGTCAATGGACGGAAGTCTGAACCAGCCAAGTAGCGTGCAGGATTGACGGCCCTATGGGTTGTAAACTGCTTTTGTTGGGGAGTAAAGCGGGGCACGCGTGCCCCTTTGCATTTACCCTTCGAATAAGGACCGGCTAATTC
>G3BZQ8102GEELI
GGTGAGTATCGCGTATCCAACCTTCCCTCCACTCGGGGATACCCCGTTGAAAGACGGCCTAATACCCGATGTTGTCCACAGATGGCATCTGACGTGGACCAAAGGCTCATCGGTGGAGGATGGGGATGCGTCTGATTAGCTTGTTGGTGCGGGTAACGGCCCACCAAGGCGACGATCAGTAGGGGTTCTGAGAGGAAGGTCCCCCACATTGGAACTGAGACACGGTCCAAACTCCTACGGGAGGCAGCAGTGAGGAATATTGGTCAATGGACGGAAGTCTGAACCAGCCAAGTAGCGTGCAGGATTGACGGCCCTATGGGTTGTAAACTGCTTTTGTTGGGGAGTAAAGCGGGGCACGCGTGCCCCTTTGCATTTACCCTTCGAATAAGGACCGGCTAATTC
>G3BZQ8102H1LK7
GGTGAGTATCGCGTATCCAACCTTCCCTCCACTCGGGGATACCCCGTTGAAAGACGGCCTAATACCCGATGTTGTCCACAGATGGCATCTGACGTGGACCAAAGGCTCATCGGTGGAGGATGGGGATGCGTCTGATTAGCTTGTTGGTGCGGGTAACGGCCCACCAAGGCGACGATCAGTAGGGGTTCTGAGAGGAAGGTCCCCCACATTGGAACTGAGACACGGTCCAAACTCCTACGGGAGGCAGCAGTGAGGAATATTGGTCAATGGACGGAAGTCTGAACCAGCCAAGTAGCGTGCAGGATTGACGGCCCTATGGGTTGTAAACTGCTTTTGTTGGGGAGTAAAGCGGGGCACGCGTGCCCCTTTGCATTTACCCTTCGAATAAGGACCGGCTAATTC
>G3BZQ8102H1J47
GGTGAGTATCGCGTATCCAACCTTCCCTCCACTCGGGGATACCCCGTTGAAAGACGGCCTAATACCCGATGTTGTCCACAGATGGCATCTGACGTGGACCAAAGGCTCATCGGTGGAGGATGGGGATGCGTCTGATTAGCTTGTTGGTGCGGGTAACGGCCCACCAAGGCGACGATCAGTAGGGGTTCTGAGAGGAAGGTCCCCCACATTGGAACTGAGACACGGTCCAAACTCCTACGGGAGGCAGCAGTGAGGAATATTGGTCAATGGACGGAAGTCTGAACCAGCCAAGTAGCGTGCAGGATTGACGGCCCTATGGGTTGTAAACTGCTTTTGTTGGGGAGTAAAGCGGGGCACGCGTGCCCCTTTGCATTTACCCTTCGAATAAGGACCGGCTAATTC
>G3BZQ8102GS4TA
GGTGAGTATCGCGTATCCAACCTTCCCTCCACTCGGGGATACCCCGTTGAAAGACGGCCTAATACCCGATGTTGTCCACAGATGGCATCTGACGTGGACCAAAGGCTCATCGGTGGAGGATGGGGATGCGTCTGATTAGCTTGTTGGTGCGGGTAACGGCCCACCAAGGCGACGATCAGTAGGGGTTCTGAGAGGAAGGTCCCCCACATTGGAACTGAGACACGGTCCAAACTCCTACGGGAGGCAGCAGTGAGGAATATTGGTCAATGGACGGAAGTCTGAACCAGCCAAGTAGCGTGCAGGATTGACGGCCCTATGGGTTGTAAACTGCTTTTGTTGGGGAGTAAAGCGGGGCACGCGTGCCCCTTTGCATTTACCCTTCGAATAAGGACCGGCTAATTC
>G3BZQ8102GL663
GGTGAGTATCGCGTATCCAACCTTCCCTCCACTCGGGGATACCCCGTTGAAAGACGGCCTAATACCCGATGTTGTCCACAGATGGCATCTGACGTGGACCAAAGGCTCATCGGTGGAGGATGGGGATGCGTCTGATTAGCTTGTTGGTGCGGGTAACGGCCCACCAAGGCGACGATCAGTAGGGGTTCTGAGAGGAAGGTCCCCCACATTGGAACTGAGACACGGTCCAAACTCCTACGGGAGGCAGCAGTGAGGAATATTGGTCAATGGACGGAAGTCTGAACCAGCCAAGTAGCGTGCAGGATTGACGGCCCTATGGGTTGTAAACTGCTTTTGTTGGGGAGTAAAGCGGGGCACGCGTGCCCCTTTGCATTTACCCTTCGAATAAGGACCGGCTAATTC
>G3BZQ8102I9CJX
GGTGAGTATCGCGTATCCAACCTTCCCTCCACTCGGGGATACCCCGTTGAAAGACGGCCTAATACCCGATGTTGTCCACAGATGGCATCTGACGTGGACCAAAGGCTCATCGGTGGAGGATGGGGATGCGTCTGATTAGCTTGTTGGTGCGGGTAACGGCCCACCAAGGCGACGATCAGTAGGGGTTCTGAGAGGAAGGTCCCCCACATTGGAACTGAGACACGGTCCAAACTCCTACGGGAGGCAGCAGTGAGGAATATTGGTCAATGGACGGAAGTCTGAACCAGCCAAGTAGCGTGCAGGATTGACGGCCCTATGGGTTGTAAACTGCTTTTGTTGGGGAGTAAAGCGGGGCACGCGTGCCCCTTTGCATTTACCCTTCGAATAAGGACCGGCTAATTC
>G3BZQ8102IVAQP
GGTGAGTATCGCGTATCCAACCTTCCCTCCACTCGGGGATACCCCGTTGAAAGACGGCCTAATACCCGATGTTGTCCACAGATGGCATCTGACGTGGACCAAAGGCTCATCGGTGGAGGATGGGGATGCGTCTGATTAGCTTGTTGGTGCGGGTAACGGCCCACCAAGGCGACGATCAGTAGGGGTTCTGAGAGGAAGGTCCCCCACATTGGAACTGAGACACGGTCCAAACTCCTACGGGAGGCAGCAGTGAGGAATATTGGTCAATGGACGGAAGTCTGAACCAGCCAAGTAGCGTGCAGGATTGACGGCCCTATGGGTTGTAAACTGCTTTTGTTGGGGAGTAAAGCGGGGCACGCGTGCCCCTTTGCATTTACCCTTCGAATAAGGACCGGCTAATTC
>G3BZQ8102I6A5F
GGTGAGTATCGCGTATCCAACCTTCCCTCCACTCGGGGATACCCCGTTGAAAGACGGCCTAATACCCGATGTTGTCCACAGATGGCATCTGACGTGGACCAAAGGCTCATCGGTGGAGGATGGGGATGCGTCTGATTAGCTTGTTGGTGCGGGTAACGGCCCACCAAGGCGACGATCAGTAGGGGTTCTGAGAGGAAGGTCCCCCACATTGGAACTGAGACACGGTCCAAACTCCTACGGGAGGCAGCAGTGAGGAATATTGGTCAATGGACGGAAGTCTGAACCAGCCAAGTAGCGTGCAGGATTGACGGCCCTATGGGTTGTAAACTGCTTTTGTTGGGGAGTAAAGCGGGGCACGCGTGCCCCTTTGCATTTACCCTTCGAATAAGGACCGGCTAATTC
>G3BZQ8102I031H
GGTGAGTATCGCGTATCCAACCTTCCCTCCACTCGGGGATACCCCGTTGAAAGACGGCCTAATACCCGATGTTGTCCACAGATGGCATCTGACGTGGACCAAAGGCTCATCGGTGGAGGATGGGGATGCGTCTGATTAGCTTGTTGGTGCGGGTAACGGCCCACCAAGGCGACGATCAGTAGGGGTTCTGAGAGGAAGGTCCCCCACATTGGAACTGAGACACGGTCCAAACTCCTACGGGAGGCAGCAGTGAGGAATATTGGTCAATGGACGGAAGTCTGAACCAGCCAAGTAGCGTGCAGGATTGACGGCCCTATGGGTTGTAAACTGCTTTTGTTGGGGAGTAAAGCGGGGCACGCGTGCCCCTTTGCATTTACCCTTCGAATAAGGACCGGCTAATTC
>G3BZQ8102JINKY
GGTGAGTATCGCGTATCCAACCTTCCCTCCACTCGGGGATACCCCGTTGAAAGACGGCCTAATACCCGATGTTGTCCACAGATGGCATCTGACGTGGACCAAAGGCTCATCGGTGGAGGATGGGGATGCGTCTGATTAGCTTGTTGGTGCGGGTAACGGCCCACCAAGGCGACGATCAGTAGGGGTTCTGAGAGGAAGGTCCCCCACATTGGAACTGAGACACGGTCCAAACTCCTACGGGAGGCAGCAGTGAGGAATATTGGTCAATGGACGGAAGTCTGAACCAGCCAAGTAGCGTGCAGGATTGACGGCCCTATGGGTTGTAAACTGCTTTTGTTGGGGAGTAAAGCGGGGCACGCGTGCCCCTTTGCATTTACCCTTCGAATAAGGACCGGCTAATTC
>G3BZQ8102HGY0Y
GGTGAGTATCGCGTATCCAACCTTCCCTCCACTCGGGGATACCCCGTTGAAAGACGGCCTAATACCCGATGTTGTCCACAGATGGCATCTGACGTGGACCAAAGGCTCATCGGTGGAGGATGGGGATGCGTCTGATTAGCTTGTTGGTGCGGGTAACGGCCCACCAAGGCGACGATCAGTAGGGGTTCTGAGAGGAAGGTCCCCCACATTGGAACTGAGACACGGTCCAAACTCCTACGGGAGGCAGCAGTGAGGAATATTGGTCAATGGACGGAAGTCTGAACCAGCCAAGTAGCGTGCAGGATTGACGGCCCTATGGGTTGTAAACTGCTTTTGTTGGGGAGTAAAGCGGGGCACGCGTGCCCCTTTGCATTTACCCTTCGAATAAGGACCGGCTAATTC
>G3BZQ8102HZVCD
GGTGAGTATCGCGTATCCAACCTTCCCTCCACTCGGGGATACCCCGTTGAAAGACGGCCTAATACCCGATGTTGTCCACAGATGGCATCTGACGTGGACCAAAGGCTCATCGGTGGAGGATGGGGATGCGTCTGATTAGCTTGTTGGTGCGGGTAACGGCCCACCAAGGCGACGATCAGTAGGGGTTCTGAGAGGAAGGTCCCCCACATTGGAACTGAGACACGGTCCAAACTCCTACGGGAGGCAGCAGTGAGGAATATTGGTCAATGGACGGAAGTCTGAACCAGCCAAGTAGCGTGCAGGATTGACGGCCCTATGGGTTGTAAACTGCTTTTGTTGGGGAGTAAAGCGGGGCACGCGTGCCCCTTTGCATTTACCCTTCGAATAAGGACCGGCTAATTC
>G3BZQ8102F1XER
GGTGAGTATCGCGTATCCAACCTTCCCTCCACTCGGGGATACCCCGTTGAAAGACGGCCTAATACCCGATGTTGTCCACAGATGGCATCTGACGTGGACCAAAGGCTCATCGGTGGAGGATGGGGATGCGTCTGATTAGCTTGTTGGTGCGGGTAACGGCCCACCAAGGCGACGATCAGTAGGGGTTCTGAGAGGAAGGTCCCCCACATTGGAACTGAGACACGGTCCAAACTCCTACGGGAGGCAGCAGTGAGGAATATTGGTCAATGGACGGAAGTCTGAACCAGCCAAGTAGCGTGCAGGATTGACGGCCCTATGGGTTGTAAACTGCTTTTGTTGGGGAGTAAAGCGGGGCACGCGTGCCCCTTTGCATTTACCCTTCGAATAAGGACCGGCTAATTC
>G3BZQ8102J50ZF
GGTGAGTATCGCGTATCCAACCTTCCCTCCACTCGGGGATACCCCGTTGAAAGACGGCCTAATACCCGATGTTGTCCACAGATGGCATCTGACGTGGACCAAAGGCTCATCGGTGGAGGATGGGGATGCGTCTGATTAGCTTGTTGGTGCGGGTAACGGCCCACCAAGGCGACGATCAGTAGGGGTTCTGAGAGGAAGGTCCCCCACATTGGAACTGAGACACGGTCCAAACTCCTACGGGAGGCAGCAGTGAGGAATATTGGTCAATGGACGGAAGTCTGAACCAGCCAAGTAGCGTGCAGGATTGACGGCCCTATGGGTTGTAAACTGCTTTTGTTGGGGAGTAAAGCGGGGCACGCGTGCCCCTTTGCATTTACCCTTCGAATAAGGACCGGCTAATTC
>G3BZQ8102HTO8R
GGTGAGTATCGCGTATCCAACCTTCCCTCCACTCGGGGATACCCCGTTGAAAGACGGCCTAATACCCGATGTTGTCCACAGATGGCATCTGACGTGGACCAAAGGCTCATCGGTGGAGGATGGGGATGCGTCTGATTAGCTTGTTGGTGCGGGTAACGGCCCACCAAGGCGACGATCAGTAGGGGTTCTGAGAGGAAGGTCCCCCACATTGGAACTGAGACACGGTCCAAACTCCTACGGGAGGCAGCAGTGAGGAATATTGGTCAATGGACGGAAGTCTGAACCAGCCAAGTAGCGTGCAGGATTGACGGCCCTATGGGTTGTAAACTGCTTTTGTTGGGGAGTAAAGCGGGGCACGCGTGCCCCTTTGCATTTACCCTTCGAATAAGGACCGGCTAATTC
>G3BZQ8102HC26F
GGTGAGTATCGCGTATCCAACCTTCCCTCCACTCGGGGATACCCCGTTGAAAGACGGCCTAATACCCGATGTTGTCCACAGATGGCATCTGACGTGGACCAAAGGCTCATCGGTGGAGGATGGGGATGCGTCTGATTAGCTTGTTGGTGCGGGTAACGGCCCACCAAGGCGACGATCAGTAGGGGTTCTGAGAGGAAGGTCCCCCACATTGGAACTGAGACACGGTCCAAACTCCTACGGGAGGCAGCAGTGAGGAATATTGGTCAATGGACGGAAGTCTGAACCAGCCAAGTAGCGTGCAGGATTGACGGCCCTATGGGTTGTAAACTGCTTTTGTTGGGGAGTAAAGCGGGGCACGCGTGCCCCTTTGCATTTACCCTTCGAATAAGGACCGGCTAATTC
>G3BZQ8102GV9H6
GGTGAGTATCGCGTATCCAACCTTCCCTCCACTCGGGGATACCCCGTTGAAAGACGGCCTAATACCCGATGTTGTCCACAGATGGCATCTGACGTGGACCAAAGGCTCATCGGTGGAGGATGGGGATGCGTCTGATTAGCTTGTTGGTGCGGGTAACGGCCCACCAAGGCGACGATCAGTAGGGGTTCTGAGAGGAAGGTCCCCCACATTGGAACTGAGACACGGTCCAAACTCCTACGGGAGGCAGCAGTGAGGAATATTGGTCAATGGACGGAAGTCTGAACCAGCCAAGTAGCGTGCAGGATTGACGGCCCTATGGGTTGTAAACTGCTTTTGTTGGGGAGTAAAGCGGGGCACGCGTGCCCCTTTGCATTTACCCTTCGAATAAGGACCGGCTAATTC
>G3BZQ8102JZ46E
GGTGAGTATCGCGTATCCAACCTTCCCTCCACTCGGGGATACCCCGTTGAAAGACGGCCTAATACCCGATGTTGTCCACAGATGGCATCTGACGTGGACCAAAGGCTCATCGGTGGAGGATGGGGATGCGTCTGATTAGCTTGTTGGTGCGGGTAACGGCCCACCAAGGCGACGATCAGTAGGGGTTCTGAGAGGAAGGTCCCCCACATTGGAACTGAGACACGGTCCAAACTCCTACGGGAGGCAGCAGTGAGGAATATTGGTCAATGGACGGAAGTCTGAACCAGCCAAGTAGCGTGCAGGATTGACGGCCCTATGGGTTGTAAACTGCTTTTGTTGGGGAGTAAAGCGGGGCACGCGTGCCCCTTTGCATTTACCCTTCGAATAAGGACCGGCTAATTC
>G3BZQ8102HQXZJ
GGTGAGTATCGCGTATCCAACCTTCCCTCCACTCGGGGATACCCCGTTGAAAGACGGCCTAATACCCGATGTTGTCCACAGATGGCATCTGACGTGGACCAAAGGCTCATCGGTGGAGGATGGGGATGCGTCTGATTAGCTTGTTGGTGCGGGTAACGGCCCACCAAGGCGACGATCAGTAGGGGTTCTGAGAGGAAGGTCCCCCACATTGGAACTGAGACACGGTCCAAACTCCTACGGGAGGCAGCAGTGAGGAATATTGGTCAATGGACGGAAGTCTGAACCAGCCAAGTAGCGTGCAGGATTGACGGCCCTATGGGTTGTAAACTGCTTTTGTTGGGGAGTAAAGCGGGGCACGCGTGCCCCTTTGCATTTACCCTTCGAATAAGGACCGGCTAATTC
>G3BZQ8102JWFU6
GGTGAGTATCGCGTATCCAACCTTCCCTCCACTCGGGGATACCCCGTTGAAAGACGGCCTAATACCCGATGTTGTCCACAGATGGCATCTGACGTGGACCAAAGGCTCATCGGTGGAGGATGGGGATGCGTCTGATTAGCTTGTTGGTGCGGGTAACGGCCCACCAAGGCGACGATCAGTAGGGGTTCTGAGAGGAAGGTCCCCCACATTGGAACTGAGACACGGTCCAAACTCCTACGGGAGGCAGCAGTGAGGAATATTGGTCAATGGACGGAAGTCTGAACCAGCCAAGTAGCGTGCAGGATTGACGGCCCTATGGGTTGTAAACTGCTTTTGTTGGGGAGTAAAGCGGGGCACGCGTGCCCCTTTGCATTTACCCTTCGAATAAGGACCGGCTAATTC
>G3BZQ8102FQ6J2
GGTGAGTATCGCGTATCCAACCTTCCCTCCACTCGGGGATACCCCGTTGAAAGACGGCCTAATACCCGATGTTGTCCACAGATGGCATCTGACGTGGACCAAAGGCTCATCGGTGGAGGATGGGGATGCGTCTGATTAGCTTGTTGGTGCGGGTAACGGCCCACCAAGGCGACGATCAGTAGGGGTTCTGAGAGGAAGGTCCCCCACATTGGAACTGAGACACGGTCCAAACTCCTACGGGAGGCAGCAGTGAGGAATATTGGTCAATGGACGGAAGTCTGAACCAGCCAAGTAGCGTGCAGGATTGACGGCCCTATGGGTTGTAAACTGCTTTTGTTGGGGAGTAAAGCGGGGCACGCGTGCCCCTTTGCATTTACCCTTCGAATAAGGACCGGCTAATTC
>G3BZQ8102JGRAM
GGTGAGTATCGCGTATCCAACCTTCCCTCCACTCGGGGATACCCCGTTGAAAGACGGCCTAATACCCGATGTTGTCCACAGATGGCATCTGACGTGGACCAAAGGCTCATCGGTGGAGGATGGGGATGCGTCTGATTAGCTTGTTGGTGCGGGTAACGGCCCACCAAGGCGACGATCAGTAGGGGTTCTGAGAGGAAGGTCCCCCACATTGGAACTGAGACACGGTCCAAACTCCTACGGGAGGCAGCAGTGAGGAATATTGGTCAATGGACGGAAGTCTGAACCAGCCAAGTAGCGTGCAGGATTGACGGCCCTATGGGTTGTAAACTGCTTTTGTTGGGGAGTAAAGCGGGGCACGCGTGCCCCTTTGCATTTACCCTTCGAATAAGGACCGGCTAATTC
>G3BZQ8102IFG5E
GGTGAGTATCGCGTATCCAACCTTCCCTCCACTCGGGGATACCCCGTTGAAAGACGGCCTAATACCCGATGTTGTCCACAGATGGCATCTGACGTGGACCAAAGGCTCATCGGTGGAGGATGGGGATGCGTCTGATTAGCTTGTTGGTGCGGGTAACGGCCCACCAAGGCGACGATCAGTAGGGGTTCTGAGAGGAAGGTCCCCCACATTGGAACTGAGACACGGTCCAAACTCCTACGGGAGGCAGCAGTGAGGAATATTGGTCAATGGACGGAAGTCTGAACCAGCCAAGTAGCGTGCAGGATTGACGGCCCTATGGGTTGTAAACTGCTTTTGTTGGGGAGTAAAGCGGGGCACGCGTGCCCCTTTGCATTTACCCTTCGAATAAGGACCGGCTAATTC
>G3BZQ8102FM97S
GGTGAGTATCGCGTATCCAACCTTCCCTCCACTCGGGGATACCCCGTTGAAAGACGGCCTAATACCCGATGTTGTCCACAGATGGCATCTGACGTGGACCAAAGGCTCATCGGTGGAGGATGGGGATGCGTCTGATTAGCTTGTTGGTGCGGGTAACGGCCCACCAAGGCGACGATCAGTAGGGGTTCTGAGAGGAAGGTCCCCCACATTGGAACTGAGACACGGTCCAAACTCCTACGGGAGGCAGCAGTGAGGAATATTGGTCAATGGACGGAAGTCTGAACCAGCCAAGTAGCGTGCAGGATTGACGGCCCTATGGGTTGTAAACTGCTTTTGTTGGGGAGTAAAGCGGGGCACGCGTGCCCCTTTGCATTTACCCTTCGAATAAGGACCGGCTAATTC
>G3BZQ8102IXCJ1
GGTGAGTATCGCGTATCCAACCTTCCCTCCACTCGGGGATACCCCGTTGAAAGACGGCCTAATACCCGATGTTGTCCACAGATGGCATCTGACGTGGACCAAAGGCTCATCGGTGGAGGATGGGGATGCGTCTGATTAGCTTGTTGGTGCGGGTAACGGCCCACCAAGGCGACGATCAGTAGGGGTTCTGAGAGGAAGGTCCCCCACATTGGAACTGAGACACGGTCCAAACTCCTACGGGAGGCAGCAGTGAGGAATATTGGTCAATGGACGGAAGTCTGAACCAGCCAAGTAGCGTGCAGGATTGACGGCCCTATGGGTTGTAAACTGCTTTTGTTGGGGAGTAAAGCGGGGCACGCGTGCCCCTTTGCATTTACCCTTCGAATAAGGACCGGCTAATTC
>G3BZQ8102JQW4K
GGTGAGTATCGCGTATCCAACCTTCCCTCCACTCGGGGATACCCCGTTGAAAGACGGCCTAATACCCGATGTTGTCCACAGATGGCATCTGACGTGGACCAAAGGCTCATCGGTGGAGGATGGGGATGCGTCTGATTAGCTTGTTGGTGCGGGTAACGGCCCACCAAGGCGACGATCAGTAGGGGTTCTGAGAGGAAGGTCCCCCACATTGGAACTGAGACACGGTCCAAACTCCTACGGGAGGCAGCAGTGAGGAATATTGGTCAATGGACGGAAGTCTGAACCAGCCAAGTAGCGTGCAGGATTGACGGCCCTATGGGTTGTAAACTGCTTTTGTTGGGGAGTAAAGCGGGGCACGCGTGCCCCTTTGCATTTACCCTTCGAATAAGGACCGGCTAATTC
>G3BZQ8102ISSQC
GGTGAGTATCGCGTATCCAACCTTCCCTCCACTCGGGGATACCCCGTTGAAAGACGGCCTAATACCCGATGTTGTCCACAGATGGCATCTGACGTGGACCAAAGGCTCATCGGTGGAGGATGGGGATGCGTCTGATTAGCTTGTTGGTGCGGGTAACGGCCCACCAAGGCGACGATCAGTAGGGGTTCTGAGAGGAAGGTCCCCCACATTGGAACTGAGACACGGTCCAAACTCCTACGGGAGGCAGCAGTGAGGAATATTGGTCAATGGACGGAAGTCTGAACCAGCCAAGTAGCGTGCAGGATTGACGGCCCTATGGGTTGTAAACTGCTTTTGTTGGGGAGTAAAGCGGGGCACGCGTGCCCCTTTGCATTTACCCTTCGAATAAGGACCGGCTAATTC
>G3BZQ8102GGFJJ
GGTGAGTATCGCGTATCCAACCTTCCCTCCACTCGGGGATACCCCGTTGAAAGACGGCCTAATACCCGATGTTGTCCACAGATGGCATCTGACGTGGACCAAAGGCTCATCGGTGGAGGATGGGGATGCGTCTGATTAGCTTGTTGGTGCGGGTAACGGCCCACCAAGGCGACGATCAGTAGGGGTTCTGAGAGGAAGGTCCCCCACATTGGAACTGAGACACGGTCCAAACTCCTACGGGAGGCAGCAGTGAGGAATATTGGTCAATGGACGGAAGTCTGAACCAGCCAAGTAGCGTGCAGGATTGACGGCCCTATGGGTTGTAAACTGCTTTTGTTGGGGAGTAAAGCGGGGCACGCGTGCCCCTTTGCATTTACCCTTCGAATAAGGACCGGCTAATTC
>G3BZQ8102IMRWA
GGTGAGTATCGCGTATCCAACCTTCCCTCCACTCGGGGATACCCCGTTGAAAGACGGCCTAATACCCGATGTTGTCCACAGATGGCATCTGACGTGGACCAAAGGCTCATCGGTGGAGGATGGGGATGCGTCTGATTAGCTTGTTGGTGCGGGTAACGGCCCACCAAGGCGACGATCAGTAGGGGTTCTGAGAGGAAGGTCCCCCACATTGGAACTGAGACACGGTCCAAACTCCTACGGGAGGCAGCAGTGAGGAATATTGGTCAATGGACGGAAGTCTGAACCAGCCAAGTAGCGTGCAGGATTGACGGCCCTATGGGTTGTAAACTGCTTTTGTTGGGGAGTAAAGCGGGGCACGCGTGCCCCTTTGCATTTACCCTTCGAATAAGGACCGGCTAATTC
>G3BZQ8102GEC3I
GGTGAGTATCGCGTATCCAACCTTCCCTCCACTCGGGGATACCCCGTTGAAAGACGGCCTAATACCCGATGTTGTCCACAGATGGCATCTGACGTGGACCAAAGGCTCATCGGTGGAGGATGGGGATGCGTCTGATTAGCTTGTTGGTGCGGGTAACGGCCCACCAAGGCGACGATCAGTAGGGGTTCTGAGAGGAAGGTCCCCCACATTGGAACTGAGACACGGTCCAAACTCCTACGGGAGGCAGCAGTGAGGAATATTGGTCAATGGACGGAAGTCTGAACCAGCCAAGTAGCGTGCAGGATTGACGGCCCTATGGGTTGTAAACTGCTTTTGTTGGGGAGTAAAGCGGGGCACGCGTGCCCCTTTGCATTTACCCTTCGAATAAGGACCGGCTAATTC
>G3BZQ8102HMENV
GGTGAGTATCGCGTATCCAACCTTCCCTCCACTCGGGGATACCCCGTTGAAAGACGGCCTAATACCCGATGTTGTCCACAGATGGCATCTGACGTGGACCAAAGGCTCATCGGTGGAGGATGGGGATGCGTCTGATTAGCTTGTTGGTGCGGGTAACGGCCCACCAAGGCGACGATCAGTAGGGGTTCTGAGAGGAAGGTCCCCCACATTGGAACTGAGACACGGTCCAAACTCCTACGGGAGGCAGCAGTGAGGAATATTGGTCAATGGACGGAAGTCTGAACCAGCCAAGTAGCGTGCAGGATTGACGGCCCTATGGGTTGTAAACTGCTTTTGTTGGGGAGTAAAGCGGGGCACGCGTGCCCCTTTGCATTTACCCTTCGAATAAGGACCGGCTAATTC
>G3BZQ8102JT7DJ
GGTGAGTATCGCGTATCCAACCTTCCCTCCACTCGGGGATACCCCGTTGAAAGACGGCCTAATACCCGATGTTGTCCACAGATGGCATCTGACGTGGACCAAAGGCTCATCGGTGGAGGATGGGGATGCGTCTGATTAGCTTGTTGGTGCGGGTAACGGCCCACCAAGGCGACGATCAGTAGGGGTTCTGAGAGGAAGGTCCCCCACATTGGAACTGAGACACGGTCCAAACTCCTACGGGAGGCAGCAGTGAGGAATATTGGTCAATGGACGGAAGTCTGAACCAGCCAAGTAGCGTGCAGGATTGACGGCCCTATGGGTTGTAAACTGCTTTTGTTGGGGAGTAAAGCGGGGCACGCGTGCCCCTTTGCATTTACCCTTCGAATAAGGACCGGCTAATTC
>G3BZQ8102IV77T
GGTGAGTATCGCGTATCCAACCTTCCCTCCACTCGGGGATACCCCGTTGAAAGACGGCCTAATACCCGATGTTGTCCACAGATGGCATCTGACGTGGACCAAAGGCTCATCGGTGGAGGATGGGGATGCGTCTGATTAGCTTGTTGGTGCGGGTAACGGCCCACCAAGGCGACGATCAGTAGGGGTTCTGAGAGGAAGGTCCCCCACATTGGAACTGAGACACGGTCCAAACTCCTACGGGAGGCAGCAGTGAGGAATATTGGTCAATGGACGGAAGTCTGAACCAGCCAAGTAGCGTGCAGGATTGACGGCCCTATGGGTTGTAAACTGCTTTTGTTGGGGAGTAAAGCGGGGCACGCGTGCCCCTTTGCATTTACCCTTCGAATAAGGACCGGCTAATTC
>G3BZQ8102IBNBD
GGTGAGTATCGCGTATCCAACCTTCCCTCCACTCGGGGATACCCCGTTGAAAGACGGCCTAATACCCGATGTTGTCCACAGATGGCATCTGACGTGGACCAAAGGCTCATCGGTGGAGGATGGGGATGCGTCTGATTAGCTTGTTGGTGCGGGTAACGGCCCACCAAGGCGACGATCAGTAGGGGTTCTGAGAGGAAGGTCCCCCACATTGGAACTGAGACACGGTCCAAACTCCTACGGGAGGCAGCAGTGAGGAATATTGGTCAATGGACGGAAGTCTGAACCAGCCAAGTAGCGTGCAGGATTGACGGCCCTATGGGTTGTAAACTGCTTTTGTTGGGGAGTAAAGCGGGGCACGCGTGCCCCTTTGCATTTACCCTTCGAATAAGGACCGGCTAATTC
>G3BZQ8102HDLGH
GGTGAGTATCGCGTATCCAACCTTCCCTCCACTCGGGGATACCCCGTTGAAAGACGGCCTAATACCCGATGTTGTCCACAGATGGCATCTGACGTGGACCAAAGGCTCATCGGTGGAGGATGGGGATGCGTCTGATTAGCTTGTTGGTGCGGGTAACGGCCCACCAAGGCGACGATCAGTAGGGGTTCTGAGAGGAAGGTCCCCCACATTGGAACTGAGACACGGTCCAAACTCCTACGGGAGGCAGCAGTGAGGAATATTGGTCAATGGACGGAAGTCTGAACCAGCCAAGTAGCGTGCAGGATTGACGGCCCTATGGGTTGTAAACTGCTTTTGTTGGGGAGTAAAGCGGGGCACGCGTGCCCCTTTGCATTTACCCTTCGAATAAGGACCGGCTAATTC
>G3BZQ8102FQDL2
GGTGAGTATCGCGTATCCAACCTTCCCTCCACTCGGGGATACCCCGTTGAAAGACGGCCTAATACCCGATGTTGTCCACAGATGGCATCTGACGTGGACCAAAGGCTCATCGGTGGAGGATGGGGATGCGTCTGATTAGCTTGTTGGTGCGGGTAACGGCCCACCAAGGCGACGATCAGTAGGGGTTCTGAGAGGAAGGTCCCCCACATTGGAACTGAGACACGGTCCAAACTCCTACGGGAGGCAGCAGTGAGGAATATTGGTCAATGGACGGAAGTCTGAACCAGCCAAGTAGCGTGCAGGATTGACGGCCCTATGGGTTGTAAACTGCTTTTGTTGGGGAGTAAAGCGGGGCACGCGTGCCCCTTTGCATTTACCCTTCGAATAAGGACCGGCTAATTC
>G3BZQ8102GASBN
GGTGAGTATCGCGTATCCAACCTTCCCTCCACTCGGGGATACCCCGTTGAAAGACGGCCTAATACCCGATGTTGTCCACAGATGGCATCTGACGTGGACCAAAGGCTCATCGGTGGAGGATGGGGATGCGTCTGATTAGCTTGTTGGTGCGGGTAACGGCCCACCAAGGCGACGATCAGTAGGGGTTCTGAGAGGAAGGTCCCCCACATTGGAACTGAGACACGGTCCAAACTCCTACGGGAGGCAGCAGTGAGGAATATTGGTCAATGGACGGAAGTCTGAACCAGCCAAGTAGCGTGCAGGATTGACGGCCCTATGGGTTGTAAACTGCTTTTGTTGGGGAGTAAAGCGGGGCACGCGTGCCCCTTTGCATTTACCCTTCGAATAAGGACCGGCTAATTC
>G3BZQ8102IVJNB
GGTGAGTATCGCGTATCCAACCTTCCCTCCACTCGGGGATACCCCGTTGAAAGACGGCCTAATACCCGATGTTGTCCACAGATGGCATCTGACGTGGACCAAAGGCTCATCGGTGGAGGATGGGGATGCGTCTGATTAGCTTGTTGGTGCGGGTAACGGCCCACCAAGGCGACGATCAGTAGGGGTTCTGAGAGGAAGGTCCCCCACATTGGAACTGAGACACGGTCCAAACTCCTACGGGAGGCAGCAGTGAGGAATATTGGTCAATGGACGGAAGTCTGAACCAGCCAAGTAGCGTGCAGGATTGACGGCCCTATGGGTTGTAAACTGCTTTTGTTGGGGAGTAAAGCGGGGCACGCGTGCCCCTTTGCATTTACCCTTCGAATAAGGACCGGCTAATTC
>G3BZQ8102FLZBU
GGTGAGTATCGCGTATCCAACCTTCCCTCCACTCGGGGATACCCCGTTGAAAGACGGCCTAATACCCGATGTTGTCCACAGATGGCATCTGACGTGGACCAAAGGCTCATCGGTGGAGGATGGGGATGCGTCTGATTAGCTTGTTGGTGCGGGTAACGGCCCACCAAGGCGACGATCAGTAGGGGTTCTGAGAGGAAGGTCCCCCACATTGGAACTGAGACACGGTCCAAACTCCTACGGGAGGCAGCAGTGAGGAATATTGGTCAATGGACGGAAGTCTGAACCAGCCAAGTAGCGTGCAGGATTGACGGCCCTATGGGTTGTAAACTGCTTTTGTTGGGGAGTAAAGCGGGGCACGCGTGCCCCTTTGCATTTACCCTTCGAATAAGGACCGGCTAATTC
>G3BZQ8102GKEEN
GGTGAGTATCGCGTATCCAACCTTCCCTCCACTCGGGGATACCCCGTTGAAAGACGGCCTAATACCCGATGTTGTCCACAGATGGCATCTGACGTGGACCAAAGGCTCATCGGTGGAGGATGGGGATGCGTCTGATTAGCTTGTTGGTGCGGGTAACGGCCCACCAAGGCGACGATCAGTAGGGGTTCTGAGAGGAAGGTCCCCCACATTGGAACTGAGACACGGTCCAAACTCCTACGGGAGGCAGCAGTGAGGAATATTGGTCAATGGACGGAAGTCTGAACCAGCCAAGTAGCGTGCAGGATTGACGGCCCTATGGGTTGTAAACTGCTTTTGTTGGGGAGTAAAGCGGGGCACGCGTGCCCCTTTGCATTTACCCTTCGAATAAGGACCGGCTAATTC
>G3BZQ8102ID3CQ
GGTGAGTATCGCGTATCCAACCTTCCCTCCACTCGGGGATACCCCGTTGAAAGACGGCCTAATACCCGATGTTGTCCACAGATGGCATCTGACGTGGACCAAAGGCTCATCGGTGGAGGATGGGGATGCGTCTGATTAGCTTGTTGGTGCGGGTAACGGCCCACCAAGGCGACGATCAGTAGGGGTTCTGAGAGGAAGGTCCCCCACATTGGAACTGAGACACGGTCCAAACTCCTACGGGAGGCAGCAGTGAGGAATATTGGTCAATGGACGGAAGTCTGAACCAGCCAAGTAGCGTGCAGGATTGACGGCCCTATGGGTTGTAAACTGCTTTTGTTGGGGAGTAAAGCGGGGCACGCGTGCCCCTTTGCATTTACCCTTCGAATAAGGACCGGCTAATTC
>G3BZQ8102HCGU0
GGTGAGTATCGCGTATCCAACCTTCCCTCCACTCGGGGATACCCCGTTGAAAGACGGCCTAATACCCGATGTTGTCCACAGATGGCATCTGACGTGGACCAAAGGCTCATCGGTGGAGGATGGGGATGCGTCTGATTAGCTTGTTGGTGCGGGTAACGGCCCACCAAGGCGACGATCAGTAGGGGTTCTGAGAGGAAGGTCCCCCACATTGGAACTGAGACACGGTCCAAACTCCTACGGGAGGCAGCAGTGAGGAATATTGGTCAATGGACGGAAGTCTGAACCAGCCAAGTAGCGTGCAGGATTGACGGCCCTATGGGTTGTAAACTGCTTTTGTTGGGGAGTAAAGCGGGGCACGCGTGCCCCTTTGCATTTACCCTTCGAATAAGGACCGGCTAATTC
>G3BZQ8102I6N78
GGTGAGTATCGCGTATCCAACCTTCCCTCCACTCGGGGATACCCCGTTGAAAGACGGCCTAATACCCGATGTTGTCCACAGATGGCATCTGACGTGGACCAAAGGCTCATCGGTGGAGGATGGGGATGCGTCTGATTAGCTTGTTGGTGCGGGTAACGGCCCACCAAGGCGACGATCAGTAGGGGTTCTGAGAGGAAGGTCCCCCACATTGGAACTGAGACACGGTCCAAACTCCTACGGGAGGCAGCAGTGAGGAATATTGGTCAATGGACGGAAGTCTGAACCAGCCAAGTAGCGTGCAGGATTGACGGCCCTATGGGTTGTAAACTGCTTTTGTTGGGGAGTAAAGCGGGGCACGCGTGCCCCTTTGCATTTACCCTTCGAATAAGGACCGGCTAATTC
>G3BZQ8102JI2IY
GGTGAGTATCGCGTATCCAACCTTCCCTCCACTCGGGGATACCCCGTTGAAAGACGGCCTAATACCCGATGTTGTCCACAGATGGCATCTGACGTGGACCAAAGGCTCATCGGTGGAGGATGGGGATGCGTCTGATTAGCTTGTTGGTGCGGGTAACGGCCCACCAAGGCGACGATCAGTAGGGGTTCTGAGAGGAAGGTCCCCCACATTGGAACTGAGACACGGTCCAAACTCCTACGGGAGGCAGCAGTGAGGAATATTGGTCAATGGACGGAAGTCTGAACCAGCCAAGTAGCGTGCAGGATTGACGGCCCTATGGGTTGTAAACTGCTTTTGTTGGGGAGTAAAGCGGGGCACGCGTGCCCCTTTGCATTTACCCTTCGAATAAGGACCGGCTAATTC
>G3BZQ8102HEUZB
GGTGAGTATCGCGTATCCAACCTTCCCTCCACTCGGGGATACCCCGTTGAAAGACGGCCTAATACCCGATGTTGTCCACAGATGGCATCTGACGTGGACCAAAGGCTCATCGGTGGAGGATGGGGATGCGTCTGATTAGCTTGTTGGTGCGGGTAACGGCCCACCAAGGCGACGATCAGTAGGGGTTCTGAGAGGAAGGTCCCCCACATTGGAACTGAGACACGGTCCAAACTCCTACGGGAGGCAGCAGTGAGGAATATTGGTCAATGGACGGAAGTCTGAACCAGCCAAGTAGCGTGCAGGATTGACGGCCCTATGGGTTGTAAACTGCTTTTGTTGGGGAGTAAAGCGGGGCACGCGTGCCCCTTTGCATTTACCCTTCGAATAAGGACCGGCTAATTC
>G3BZQ8102IZF76
GGTGAGTATCGCGTATCCAACCTTCCCTCCACTCGGGGATACCCCGTTGAAAGACGGCCTAATACCCGATGTTGTCCACAGATGGCATCTGACGTGGACCAAAGGCTCATCGGTGGAGGATGGGGATGCGTCTGATTAGCTTGTTGGTGCGGGTAACGGCCCACCAAGGCGACGATCAGTAGGGGTTCTGAGAGGAAGGTCCCCCACATTGGAACTGAGACACGGTCCAAACTCCTACGGGAGGCAGCAGTGAGGAATATTGGTCAATGGACGGAAGTCTGAACCAGCCAAGTAGCGTGCAGGATTGACGGCCCTATGGGTTGTAAACTGCTTTTGTTGGGGAGTAAAGCGGGGCACGCGTGCCCCTTTGCATTTACCCTTCGAATAAGGACCGGCTAATTC
>G3BZQ8102FSIWB
GGTGAGTATCGCGTATCCAACCTTCCCTCCACTCGGGGATACCCCGTTGAAAGACGGCCTAATACCCGATGTTGTCCACAGATGGCATCTGACGTGGACCAAAGGCTCATCGGTGGAGGATGGGGATGCGTCTGATTAGCTTGTTGGTGCGGGTAACGGCCCACCAAGGCGACGATCAGTAGGGGTTCTGAGAGGAAGGTCCCCCACATTGGAACTGAGACACGGTCCAAACTCCTACGGGAGGCAGCAGTGAGGAATATTGGTCAATGGACGGAAGTCTGAACCAGCCAAGTAGCGTGCAGGATTGACGGCCCTATGGGTTGTAAACTGCTTTTGTTGGGGAGTAAAGCGGGGCACGCGTGCCCCTTTGCATTTACCCTTCGAATAAGGACCGGCTAATTC
>G3BZQ8102JJOC8
GGTGAGTATCGCGTATCCAACCTTCCCTCCACTCGGGGATACCCCGTTGAAAGACGGCCTAATACCCGATGTTGTCCACAGATGGCATCTGACGTGGACCAAAGGCTCATCGGTGGAGGATGGGGATGCGTCTGATTAGCTTGTTGGTGCGGGTAACGGCCCACCAAGGCGACGATCAGTAGGGGTTCTGAGAGGAAGGTCCCCCACATTGGAACTGAGACACGGTCCAAACTCCTACGGGAGGCAGCAGTGAGGAATATTGGTCAATGGACGGAAGTCTGAACCAGCCAAGTAGCGTGCAGGATTGACGGCCCTATGGGTTGTAAACTGCTTTTGTTGGGGAGTAAAGCGGGGCACGCGTGCCCCTTTGCATTTACCCTTCGAATAAGGACCGGCTAATTC
>G3BZQ8102JGEV9
GGTGAGTATCGCGTATCCAACCTTCCCTCCACTCGGGGATACCCCGTTGAAAGACGGCCTAATACCCGATGTTGTCCACAGATGGCATCTGACGTGGACCAAAGGCTCATCGGTGGAGGATGGGGATGCGTCTGATTAGCTTGTTGGTGCGGGTAACGGCCCACCAAGGCGACGATCAGTAGGGGTTCTGAGAGGAAGGTCCCCCACATTGGAACTGAGACACGGTCCAAACTCCTACGGGAGGCAGCAGTGAGGAATATTGGTCAATGGACGGAAGTCTGAACCAGCCAAGTAGCGTGCAGGATTGACGGCCCTATGGGTTGTAAACTGCTTTTGTTGGGGAGTAAAGCGGGGCACGCGTGCCCCTTTGCATTTACCCTTCGAATAAGGACCGGCTAATTC
>G3BZQ8102JPPQW
GGTGAGTATCGCGTATCCAACCTTCCCTCCACTCGGGGATACCCCGTTGAAAGACGGCCTAATACCCGATGTTGTCCACAGATGGCATCTGACGTGGACCAAAGGCTCATCGGTGGAGGATGGGGATGCGTCTGATTAGCTTGTTGGTGCGGGTAACGGCCCACCAAGGCGACGATCAGTAGGGGTTCTGAGAGGAAGGTCCCCCACATTGGAACTGAGACACGGTCCAAACTCCTACGGGAGGCAGCAGTGAGGAATATTGGTCAATGGACGGAAGTCTGAACCAGCCAAGTAGCGTGCAGGATTGACGGCCCTATGGGTTGTAAACTGCTTTTGTTGGGGAGTAAAGCGGGGCACGCGTGCCCCTTTGCATTTACCCTTCGAATAAGGACCGGCTAATTC
>G3BZQ8102GLUT5
GGTGAGTATCGCGTATCCAACCTTCCCTCCACTCGGGGATACCCCGTTGAAAGACGGCCTAATACCCGATGTTGTCCACAGATGGCATCTGACGTGGACCAAAGGCTCATCGGTGGAGGATGGGGATGCGTCTGATTAGCTTGTTGGTGCGGGTAACGGCCCACCAAGGCGACGATCAGTAGGGGTTCTGAGAGGAAGGTCCCCCACATTGGAACTGAGACACGGTCCAAACTCCTACGGGAGGCAGCAGTGAGGAATATTGGTCAATGGACGGAAGTCTGAACCAGCCAAGTAGCGTGCAGGATTGACGGCCCTATGGGTTGTAAACTGCTTTTGTTGGGGAGTAAAGCGGGGCACGCGTGCCCCTTTGCATTTACCCTTCGAATAAGGACCGGCTAATTC
>G3BZQ8102HE9D4
GGTGAGTATCGCGTATCCAACCTTCCCTCCACTCGGGGATACCCCGTTGAAAGACGGCCTAATACCCGATGTTGTCCACAGATGGCATCTGACGTGGACCAAAGGCTCATCGGTGGAGGATGGGGATGCGTCTGATTAGCTTGTTGGTGCGGGTAACGGCCCACCAAGGCGACGATCAGTAGGGGTTCTGAGAGGAAGGTCCCCCACATTGGAACTGAGACACGGTCCAAACTCCTACGGGAGGCAGCAGTGAGGAATATTGGTCAATGGACGGAAGTCTGAACCAGCCAAGTAGCGTGCAGGATTGACGGCCCTATGGGTTGTAAACTGCTTTTGTTGGGGAGTAAAGCGGGGCACGCGTGCCCCTTTGCATTTACCCTTCGAATAAGGACCGGCTAATTC
>G3BZQ8102IXGP6
GGTGAGTATCGCGTATCCAACCTTCCCTCCACTCGGGGATACCCCGTTGAAAGACGGCCTAATACCCGATGTTGTCCACAGATGGCATCTGACGTGGACCAAAGGCTCATCGGTGGAGGATGGGGATGCGTCTGATTAGCTTGTTGGTGCGGGTAACGGCCCACCAAGGCGACGATCAGTAGGGGTTCTGAGAGGAAGGTCCCCCACATTGGAACTGAGACACGGTCCAAACTCCTACGGGAGGCAGCAGTGAGGAATATTGGTCAATGGACGGAAGTCTGAACCAGCCAAGTAGCGTGCAGGATTGACGGCCCTATGGGTTGTAAACTGCTTTTGTTGGGGAGTAAAGCGGGGCACGCGTGCCCCTTTGCATTTACCCTTCGAATAAGGACCGGCTAATTC
>G3BZQ8102JO3F1
GGTGAGTATCGCGTATCCAACCTTCCCTCCACTCGGGGATACCCCGTTGAAAGACGGCCTAATACCCGATGTTGTCCACAGATGGCATCTGACGTGGACCAAAGGCTCATCGGTGGAGGATGGGGATGCGTCTGATTAGCTTGTTGGTGCGGGTAACGGCCCACCAAGGCGACGATCAGTAGGGGTTCTGAGAGGAAGGTCCCCCACATTGGAACTGAGACACGGTCCAAACTCCTACGGGAGGCAGCAGTGAGGAATATTGGTCAATGGACGGAAGTCTGAACCAGCCAAGTAGCGTGCAGGATTGACGGCCCTATGGGTTGTAAACTGCTTTTGTTGGGGAGTAAAGCGGGGCACGCGTGCCCCTTTGCATTTACCCTTCGAATAAGGACCGGCTAATTC
>G3BZQ8102GTGG9
GGTGAGTATCGCGTATCCAACCTTCCCTCCACTCGGGGATACCCCGTTGAAAGACGGCCTAATACCCGATGTTGTCCACAGATGGCATCTGACGTGGACCAAAGGCTCATCGGTGGAGGATGGGGATGCGTCTGATTAGCTTGTTGGTGCGGGTAACGGCCCACCAAGGCGACGATCAGTAGGGGTTCTGAGAGGAAGGTCCCCCACATTGGAACTGAGACACGGTCCAAACTCCTACGGGAGGCAGCAGTGAGGAATATTGGTCAATGGACGGAAGTCTGAACCAGCCAAGTAGCGTGCAGGATTGACGGCCCTATGGGTTGTAAACTGCTTTTGTTGGGGAGTAAAGCGGGGCACGCGTGCCCCTTTGCATTTACCCTTCGAATAAGGACCGGCTAATTC
>G3BZQ8102GO4A0
GGTGAGTATCGCGTATCCAACCTTCCCTCCACTCGGGGATACCCCGTTGAAAGACGGCCTAATACCCGATGTTGTCCACAGATGGCATCTGACGTGGACCAAAGGCTCATCGGTGGAGGATGGGGATGCGTCTGATTAGCTTGTTGGTGCGGGTAACGGCCCACCAAGGCGACGATCAGTAGGGGTTCTGAGAGGAAGGTCCCCCACATTGGAACTGAGACACGGTCCAAACTCCTACGGGAGGCAGCAGTGAGGAATATTGGTCAATGGACGGAAGTCTGAACCAGCCAAGTAGCGTGCAGGATTGACGGCCCTATGGGTTGTAAACTGCTTTTGTTGGGGAGTAAAGCGGGGCACGCGTGCCCCTTTGCATTTACCCTTCGAATAAGGACCGGCTAATTC
>G3BZQ8102JEXDN
GGTGAGTATCGCGTATCCAACCTTCCCTCCACTCGGGGATACCCCGTTGAAAGACGGCCTAATACCCGATGTTGTCCACAGATGGCATCTGACGTGGACCAAAGGCTCATCGGTGGAGGATGGGGATGCGTCTGATTAGCTTGTTGGTGCGGGTAACGGCCCACCAAGGCGACGATCAGTAGGGGTTCTGAGAGGAAGGTCCCCCACATTGGAACTGAGACACGGTCCAAACTCCTACGGGAGGCAGCAGTGAGGAATATTGGTCAATGGACGGAAGTCTGAACCAGCCAAGTAGCGTGCAGGATTGACGGCCCTATGGGTTGTAAACTGCTTTTGTTGGGGAGTAAAGCGGGGCACGCGTGCCCCTTTGCATTTACCCTTCGAATAAGGACCGGCTAATTC
>G3BZQ8102HZJ28
GGTGAGTATCGCGTATCCAACCTTCCCTCCACTCGGGGATACCCCGTTGAAAGACGGCCTAATACCCGATGTTGTCCACAGATGGCATCTGACGTGGACCAAAGGCTCATCGGTGGAGGATGGGGATGCGTCTGATTAGCTTGTTGGTGCGGGTAACGGCCCACCAAGGCGACGATCAGTAGGGGTTCTGAGAGGAAGGTCCCCCACATTGGAACTGAGACACGGTCCAAACTCCTACGGGAGGCAGCAGTGAGGAATATTGGTCAATGGACGGAAGTCTGAACCAGCCAAGTAGCGTGCAGGATTGACGGCCCTATGGGTTGTAAACTGCTTTTGTTGGGGAGTAAAGCGGGGCACGCGTGCCCCTTTGCATTTACCCTTCGAATAAGGACCGGCTAATTC
>G3BZQ8102FQUUT
GGTGAGTATCGCGTATCCAACCTTCCCTCCACTCGGGGATACCCCGTTGAAAGACGGCCTAATACCCGATGTTGTCCACAGATGGCATCTGACGTGGACCAAAGGCTCATCGGTGGAGGATGGGGATGCGTCTGATTAGCTTGTTGGTGCGGGTAACGGCCCACCAAGGCGACGATCAGTAGGGGTTCTGAGAGGAAGGTCCCCCACATTGGAACTGAGACACGGTCCAAACTCCTACGGGAGGCAGCAGTGAGGAATATTGGTCAATGGACGGAAGTCTGAACCAGCCAAGTAGCGTGCAGGATTGACGGCCCTATGGGTTGTAAACTGCTTTTGTTGGGGAGTAAAGCGGGGCACGCGTGCCCCTTTGCATTTACCCTTCGAATAAGGACCGGCTAATTC
>G3BZQ8102FEB3C
GGTGAGTATCGCGTATCCAACCTTCCCTCCACTCGGGGATACCCCGTTGAAAGACGGCCTAATACCCGATGTTGTCCACAGATGGCATCTGACGTGGACCAAAGGCTCATCGGTGGAGGATGGGGATGCGTCTGATTAGCTTGTTGGTGCGGGTAACGGCCCACCAAGGCGACGATCAGTAGGGGTTCTGAGAGGAAGGTCCCCCACATTGGAACTGAGACACGGTCCAAACTCCTACGGGAGGCAGCAGTGAGGAATATTGGTCAATGGACGGAAGTCTGAACCAGCCAAGTAGCGTGCAGGATTGACGGCCCTATGGGTTGTAAACTGCTTTTGTTGGGGAGTAAAGCGGGGCACGCGTGCCCCTTTGCATTTACCCTTCGAATAAGGACCGGCTAATTC
>G3BZQ8102IEECN
GGTGAGTATCGCGTATCCAACCTTCCCTCCACTCGGGGATACCCCGTTGAAAGACGGCCTAATACCCGATGTTGTCCACAGATGGCATCTGACGTGGACCAAAGGCTCATCGGTGGAGGATGGGGATGCGTCTGATTAGCTTGTTGGTGCGGGTAACGGCCCACCAAGGCGACGATCAGTAGGGGTTCTGAGAGGAAGGTCCCCCACATTGGAACTGAGACACGGTCCAAACTCCTACGGGAGGCAGCAGTGAGGAATATTGGTCAATGGACGGAAGTCTGAACCAGCCAAGTAGCGTGCAGGATTGACGGCCCTATGGGTTGTAAACTGCTTTTGTTGGGGAGTAAAGCGGGGCACGCGTGCCCCTTTGCATTTACCCTTCGAATAAGGACCGGCTAATTC
>G3BZQ8102IVTG4
GGTGAGTATCGCGTATCCAACCTTCCCTCCACTCGGGGATACCCCGTTGAAAGACGGCCTAATACCCGATGTTGTCCACAGATGGCATCTGACGTGGACCAAAGGCTCATCGGTGGAGGATGGGGATGCGTCTGATTAGCTTGTTGGTGCGGGTAACGGCCCACCAAGGCGACGATCAGTAGGGGTTCTGAGAGGAAGGTCCCCCACATTGGAACTGAGACACGGTCCAAACTCCTACGGGAGGCAGCAGTGAGGAATATTGGTCAATGGACGGAAGTCTGAACCAGCCAAGTAGCGTGCAGGATTGACGGCCCTATGGGTTGTAAACTGCTTTTGTTGGGGAGTAAAGCGGGGCACGCGTGCCCCTTTGCATTTACCCTTCGAATAAGGACCGGCTAATTC
>G3BZQ8102I0YS2
GGTGAGTATCGCGTATCCAACCTTCCCTCCACTCGGGGATACCCCGTTGAAAGACGGCCTAATACCCGATGTTGTCCACAGATGGCATCTGACGTGGACCAAAGGCTCATCGGTGGAGGATGGGGATGCGTCTGATTAGCTTGTTGGTGCGGGTAACGGCCCACCAAGGCGACGATCAGTAGGGGTTCTGAGAGGAAGGTCCCCCACATTGGAACTGAGACACGGTCCAAACTCCTACGGGAGGCAGCAGTGAGGAATATTGGTCAATGGACGGAAGTCTGAACCAGCCAAGTAGCGTGCAGGATTGACGGCCCTATGGGTTGTAAACTGCTTTTGTTGGGGAGTAAAGCGGGGCACGCGTGCCCCTTTGCATTTACCCTTCGAATAAGGACCGGCTAATTC
>G3BZQ8102GS0CG
GGTGAGTATCGCGTATCCAACCTTCCCTCCACTCGGGGATACCCCGTTGAAAGACGGCCTAATACCCGATGTTGTCCACAGATGGCATCTGACGTGGACCAAAGGCTCATCGGTGGAGGATGGGGATGCGTCTGATTAGCTTGTTGGTGCGGGTAACGGCCCACCAAGGCGACGATCAGTAGGGGTTCTGAGAGGAAGGTCCCCCACATTGGAACTGAGACACGGTCCAAACTCCTACGGGAGGCAGCAGTGAGGAATATTGGTCAATGGACGGAAGTCTGAACCAGCCAAGTAGCGTGCAGGATTGACGGCCCTATGGGTTGTAAACTGCTTTTGTTGGGGAGTAAAGCGGGGCACGCGTGCCCCTTTGCATTTACCCTTCGAATAAGGACCGGCTAATTC
>G3BZQ8102GDWDH
GGTGAGTATCGCGTATCCAACCTTCCCTCCACTCGGGGATACCCCGTTGAAAGACGGCCTAATACCCGATGTTGTCCACAGATGGCATCTGACGTGGACCAAAGGCTCATCGGTGGAGGATGGGGATGCGTCTGATTAGCTTGTTGGTGCGGGTAACGGCCCACCAAGGCGACGATCAGTAGGGGTTCTGAGAGGAAGGTCCCCCACATTGGAACTGAGACACGGTCCAAACTCCTACGGGAGGCAGCAGTGAGGAATATTGGTCAATGGACGGAAGTCTGAACCAGCCAAGTAGCGTGCAGGATTGACGGCCCTATGGGTTGTAAACTGCTTTTGTTGGGGAGTAAAGCGGGGCACGCGTGCCCCTTTGCATTTACCCTTCGAATAAGGACCGGCTAATTC
>G3BZQ8102HMGZW
GGTGAGTATCGCGTATCCAACCTTCCCTCCACTCGGGGATACCCCGTTGAAAGACGGCCTAATACCCGATGTTGTCCACAGATGGCATCTGACGTGGACCAAAGGCTCATCGGTGGAGGATGGGGATGCGTCTGATTAGCTTGTTGGTGCGGGTAACGGCCCACCAAGGCGACGATCAGTAGGGGTTCTGAGAGGAAGGTCCCCCACATTGGAACTGAGACACGGTCCAAACTCCTACGGGAGGCAGCAGTGAGGAATATTGGTCAATGGACGGAAGTCTGAACCAGCCAAGTAGCGTGCAGGATTGACGGCCCTATGGGTTGTAAACTGCTTTTGTTGGGGAGTAAAGCGGGGCACGCGTGCCCCTTTGCATTTACCCTTCGAATAAGGACCGGCTAATTC
>G3BZQ8102IX8FL
GGTGAGTATCGCGTATCCAACCTTCCCTCCACTCGGGGATACCCCGTTGAAAGACGGCCTAATACCCGATGTTGTCCACAGATGGCATCTGACGTGGACCAAAGGCTCATCGGTGGAGGATGGGGATGCGTCTGATTAGCTTGTTGGTGCGGGTAACGGCCCACCAAGGCGACGATCAGTAGGGGTTCTGAGAGGAAGGTCCCCCACATTGGAACTGAGACACGGTCCAAACTCCTACGGGAGGCAGCAGTGAGGAATATTGGTCAATGGACGGAAGTCTGAACCAGCCAAGTAGCGTGCAGGATTGACGGCCCTATGGGTTGTAAACTGCTTTTGTTGGGGAGTAAAGCGGGGCACGCGTGCCCCTTTGCATTTACCCTTCGAATAAGGACCGGCTAATTC
>G3BZQ8102JVCUC
GGTGAGTATCGCGTATCCAACCTTCCCTCCACTCGGGGATACCCCGTTGAAAGACGGCCTAATACCCGATGTTGTCCACAGATGGCATCTGACGTGGACCAAAGGCTCATCGGTGGAGGATGGGGATGCGTCTGATTAGCTTGTTGGTGCGGGTAACGGCCCACCAAGGCGACGATCAGTAGGGGTTCTGAGAGGAAGGTCCCCCACATTGGAACTGAGACACGGTCCAAACTCCTACGGGAGGCAGCAGTGAGGAATATTGGTCAATGGACGGAAGTCTGAACCAGCCAAGTAGCGTGCAGGATTGACGGCCCTATGGGTTGTAAACTGCTTTTGTTGGGGAGTAAAGCGGGGCACGCGTGCCCCTTTGCATTTACCCTTCGAATAAGGACCGGCTAATTC
>G3BZQ8102IT8MO
GGTGAGTATCGCGTATCCAACCTTCCCTCCACTCGGGGATACCCCGTTGAAAGACGGCCTAATACCCGATGTTGTCCACAGATGGCATCTGACGTGGACCAAAGGCTCATCGGTGGAGGATGGGGATGCGTCTGATTAGCTTGTTGGTGCGGGTAACGGCCCACCAAGGCGACGATCAGTAGGGGTTCTGAGAGGAAGGTCCCCCACATTGGAACTGAGACACGGTCCAAACTCCTACGGGAGGCAGCAGTGAGGAATATTGGTCAATGGACGGAAGTCTGAACCAGCCAAGTAGCGTGCAGGATTGACGGCCCTATGGGTTGTAAACTGCTTTTGTTGGGGAGTAAAGCGGGGCACGCGTGCCCCTTTGCATTTACCCTTCGAATAAGGACCGGCTAATTC
>G3BZQ8102F4DZR
GGTGAGTATCGCGTATCCAACCTTCCCTCCACTCGGGGATACCCCGTTGAAAGACGGCCTAATACCCGATGTTGTCCACAGATGGCATCTGACGTGGACCAAAGGCTCATCGGTGGAGGATGGGGATGCGTCTGATTAGCTTGTTGGTGCGGGTAACGGCCCACCAAGGCGACGATCAGTAGGGGTTCTGAGAGGAAGGTCCCCCACATTGGAACTGAGACACGGTCCAAACTCCTACGGGAGGCAGCAGTGAGGAATATTGGTCAATGGACGGAAGTCTGAACCAGCCAAGTAGCGTGCAGGATTGACGGCCCTATGGGTTGTAAACTGCTTTTGTTGGGGAGTAAAGCGGGGCACGCGTGCCCCTTTGCATTTACCCTTCGAATAAGGACCGGCTAATTC
>G3BZQ8102I6M6G
GGTGAGTATCGCGTATCCAACCTTCCCTCCACTCGGGGATACCCCGTTGAAAGACGGCCTAATACCCGATGTTGTCCACAGATGGCATCTGACGTGGACCAAAGGCTCATCGGTGGAGGATGGGGATGCGTCTGATTAGCTTGTTGGTGCGGGTAACGGCCCACCAAGGCGACGATCAGTAGGGGTTCTGAGAGGAAGGTCCCCCACATTGGAACTGAGACACGGTCCAAACTCCTACGGGAGGCAGCAGTGAGGAATATTGGTCAATGGACGGAAGTCTGAACCAGCCAAGTAGCGTGCAGGATTGACGGCCCTATGGGTTGTAAACTGCTTTTGTTGGGGAGTAAAGCGGGGCACGCGTGCCCCTTTGCATTTACCCTTCGAATAAGGACCGGCTAATTC
>G3BZQ8102H29FJ
GGTGAGTATCGCGTATCCAACCTTCCCTCCACTCGGGGATACCCCGTTGAAAGACGGCCTAATACCCGATGTTGTCCACAGATGGCATCTGACGTGGACCAAAGGCTCATCGGTGGAGGATGGGGATGCGTCTGATTAGCTTGTTGGTGCGGGTAACGGCCCACCAAGGCGACGATCAGTAGGGGTTCTGAGAGGAAGGTCCCCCACATTGGAACTGAGACACGGTCCAAACTCCTACGGGAGGCAGCAGTGAGGAATATTGGTCAATGGACGGAAGTCTGAACCAGCCAAGTAGCGTGCAGGATTGACGGCCCTATGGGTTGTAAACTGCTTTTGTTGGGGAGTAAAGCGGGGCACGCGTGCCCCTTTGCATTTACCCTTCGAATAAGGACCGGCTAATTC
>G3BZQ8102IJU2O
GGTGAGTATCGCGTATCCAACCTTCCCTCCACTCGGGGATACCCCGTTGAAAGACGGCCTAATACCCGATGTTGTCCACAGATGGCATCTGACGTGGACCAAAGGCTCATCGGTGGAGGATGGGGATGCGTCTGATTAGCTTGTTGGTGCGGGTAACGGCCCACCAAGGCGACGATCAGTAGGGGTTCTGAGAGGAAGGTCCCCCACATTGGAACTGAGACACGGTCCAAACTCCTACGGGAGGCAGCAGTGAGGAATATTGGTCAATGGACGGAAGTCTGAACCAGCCAAGTAGCGTGCAGGATTGACGGCCCTATGGGTTGTAAACTGCTTTTGTTGGGGAGTAAAGCGGGGCACGCGTGCCCCTTTGCATTTACCCTTCGAATAAGGACCGGCTAATTC
>G3BZQ8102IZW8V
GGTGAGTATCGCGTATCCAACCTTCCCTCCACTCGGGGATACCCCGTTGAAAGACGGCCTAATACCCGATGTTGTCCACAGATGGCATCTGACGTGGACCAAAGGCTCATCGGTGGAGGATGGGGATGCGTCTGATTAGCTTGTTGGTGCGGGTAACGGCCCACCAAGGCGACGATCAGTAGGGGTTCTGAGAGGAAGGTCCCCCACATTGGAACTGAGACACGGTCCAAACTCCTACGGGAGGCAGCAGTGAGGAATATTGGTCAATGGACGGAAGTCTGAACCAGCCAAGTAGCGTGCAGGATTGACGGCCCTATGGGTTGTAAACTGCTTTTGTTGGGGAGTAAAGCGGGGCACGCGTGCCCCTTTGCATTTACCCTTCGAATAAGGACCGGCTAATTC
>G3BZQ8102HDLQC
GGTGAGTATCGCGTATCCAACCTTCCCTCCACTCGGGGATACCCCGTTGAAAGACGGCCTAATACCCGATGTTGTCCACAGATGGCATCTGACGTGGACCAAAGGCTCATCGGTGGAGGATGGGGATGCGTCTGATTAGCTTGTTGGTGCGGGTAACGGCCCACCAAGGCGACGATCAGTAGGGGTTCTGAGAGGAAGGTCCCCCACATTGGAACTGAGACACGGTCCAAACTCCTACGGGAGGCAGCAGTGAGGAATATTGGTCAATGGACGGAAGTCTGAACCAGCCAAGTAGCGTGCAGGATTGACGGCCCTATGGGTTGTAAACTGCTTTTGTTGGGGAGTAAAGCGGGGCACGCGTGCCCCTTTGCATTTACCCTTCGAATAAGGACCGGCTAATTC
>G3BZQ8102FYE16
GGTGAGTATCGCGTATCCAACCTTCCCTCCACTCGGGGATACCCCGTTGAAAGACGGCCTAATACCCGATGTTGTCCACAGATGGCATCTGACGTGGACCAAAGGCTCATCGGTGGAGGATGGGGATGCGTCTGATTAGCTTGTTGGTGCGGGTAACGGCCCACCAAGGCGACGATCAGTAGGGGTTCTGAGAGGAAGGTCCCCCACATTGGAACTGAGACACGGTCCAAACTCCTACGGGAGGCAGCAGTGAGGAATATTGGTCAATGGACGGAAGTCTGAACCAGCCAAGTAGCGTGCAGGATTGACGGCCCTATGGGTTGTAAACTGCTTTTGTTGGGGAGTAAAGCGGGGCACGCGTGCCCCTTTGCATTTACCCTTCGAATAAGGACCGGCTAATTC
>G3BZQ8102HULPV
GGTGAGTATCGCGTATCCAACCTTCCCTCCACTCGGGGATACCCCGTTGAAAGACGGCCTAATACCCGATGTTGTCCACAGATGGCATCTGACGTGGACCAAAGGCTCATCGGTGGAGGATGGGGATGCGTCTGATTAGCTTGTTGGTGCGGGTAACGGCCCACCAAGGCGACGATCAGTAGGGGTTCTGAGAGGAAGGTCCCCCACATTGGAACTGAGACACGGTCCAAACTCCTACGGGAGGCAGCAGTGAGGAATATTGGTCAATGGACGGAAGTCTGAACCAGCCAAGTAGCGTGCAGGATTGACGGCCCTATGGGTTGTAAACTGCTTTTGTTGGGGAGTAAAGCGGGGCACGCGTGCCCCTTTGCATTTACCCTTCGAATAAGGACCGGCTAATTC
>G3BZQ8102HQKT8
GGTGAGTATCGCGTATCCAACCTTCCCTCCACTCGGGGATACCCCGTTGAAAGACGGCCTAATACCCGATGTTGTCCACAGATGGCATCTGACGTGGACCAAAGGCTCATCGGTGGAGGATGGGGATGCGTCTGATTAGCTTGTTGGTGCGGGTAACGGCCCACCAAGGCGACGATCAGTAGGGGTTCTGAGAGGAAGGTCCCCCACATTGGAACTGAGACACGGTCCAAACTCCTACGGGAGGCAGCAGTGAGGAATATTGGTCAATGGACGGAAGTCTGAACCAGCCAAGTAGCGTGCAGGATTGACGGCCCTATGGGTTGTAAACTGCTTTTGTTGGGGAGTAAAGCGGGGCACGCGTGCCCCTTTGCATTTACCCTTCGAATAAGGACCGGCTAATTC
>G3BZQ8102J0WA3
GGTGAGTATCGCGTATCCAACCTTCCCTCCACTCGGGGATACCCCGTTGAAAGACGGCCTAATACCCGATGTTGTCCACAGATGGCATCTGACGTGGACCAAAGGCTCATCGGTGGAGGATGGGGATGCGTCTGATTAGCTTGTTGGTGCGGGTAACGGCCCACCAAGGCGACGATCAGTAGGGGTTCTGAGAGGAAGGTCCCCCACATTGGAACTGAGACACGGTCCAAACTCCTACGGGAGGCAGCAGTGAGGAATATTGGTCAATGGACGGAAGTCTGAACCAGCCAAGTAGCGTGCAGGATTGACGGCCCTATGGGTTGTAAACTGCTTTTGTTGGGGAGTAAAGCGGGGCACGCGTGCCCCTTTGCATTTACCCTTCGAATAAGGACCGGCTAATTC
>G3BZQ8102HPXI6
GGTGAGTATCGCGTATCCAACCTTCCCTCCACTCGGGGATACCCCGTTGAAAGACGGCCTAATACCCGATGTTGTCCACAGATGGCATCTGACGTGGACCAAAGGCTCATCGGTGGAGGATGGGGATGCGTCTGATTAGCTTGTTGGTGCGGGTAACGGCCCACCAAGGCGACGATCAGTAGGGGTTCTGAGAGGAAGGTCCCCCACATTGGAACTGAGACACGGTCCAAACTCCTACGGGAGGCAGCAGTGAGGAATATTGGTCAATGGACGGAAGTCTGAACCAGCCAAGTAGCGTGCAGGATTGACGGCCCTATGGGTTGTAAACTGCTTTTGTTGGGGAGTAAAGCGGGGCACGCGTGCCCCTTTGCATTTACCCTTCGAATAAGGACCGGCTAATTC
>G3BZQ8102FT5AV
GGTGAGTATCGCGTATCCAACCTTCCCTCCACTCGGGGATACCCCGTTGAAAGACGGCCTAATACCCGATGTTGTCCACAGATGGCATCTGACGTGGACCAAAGGCTCATCGGTGGAGGATGGGGATGCGTCTGATTAGCTTGTTGGTGCGGGTAACGGCCCACCAAGGCGACGATCAGTAGGGGTTCTGAGAGGAAGGTCCCCCACATTGGAACTGAGACACGGTCCAAACTCCTACGGGAGGCAGCAGTGAGGAATATTGGTCAATGGACGGAAGTCTGAACCAGCCAAGTAGCGTGCAGGATTGACGGCCCTATGGGTTGTAAACTGCTTTTGTTGGGGAGTAAAGCGGGGCACGCGTGCCCCTTTGCATTTACCCTTCGAATAAGGACCGGCTAATTC
>G3BZQ8102I0JWJ
GGTGAGTATCGCGTATCCAACCTTCCCTCCACTCGGGGATACCCCGTTGAAAGACGGCCTAATACCCGATGTTGTCCACAGATGGCATCTGACGTGGACCAAAGGCTCATCGGTGGAGGATGGGGATGCGTCTGATTAGCTTGTTGGTGCGGGTAACGGCCCACCAAGGCGACGATCAGTAGGGGTTCTGAGAGGAAGGTCCCCCACATTGGAACTGAGACACGGTCCAAACTCCTACGGGAGGCAGCAGTGAGGAATATTGGTCAATGGACGGAAGTCTGAACCAGCCAAGTAGCGTGCAGGATTGACGGCCCTATGGGTTGTAAACTGCTTTTGTTGGGGAGTAAAGCGGGGCACGCGTGCCCCTTTGCATTTACCCTTCGAATAAGGACCGGCTAATTC
>G3BZQ8102GO8XC
GGTGAGTATCGCGTATCCAACCTTCCCTCCACTCGGGGATACCCCGTTGAAAGACGGCCTAATACCCGATGTTGTCCACAGATGGCATCTGACGTGGACCAAAGGCTCATCGGTGGAGGATGGGGATGCGTCTGATTAGCTTGTTGGTGCGGGTAACGGCCCACCAAGGCGACGATCAGTAGGGGTTCTGAGAGGAAGGTCCCCCACATTGGAACTGAGACACGGTCCAAACTCCTACGGGAGGCAGCAGTGAGGAATATTGGTCAATGGACGGAAGTCTGAACCAGCCAAGTAGCGTGCAGGATTGACGGCCCTATGGGTTGTAAACTGCTTTTGTTGGGGAGTAAAGCGGGGCACGCGTGCCCCTTTGCATTTACCCTTCGAATAAGGACCGGCTAATTC
>G3BZQ8102IEX7H
GGTGAGTATCGCGTATCCAACCTTCCCTCCACTCGGGGATACCCCGTTGAAAGACGGCCTAATACCCGATGTTGTCCACAGATGGCATCTGACGTGGACCAAAGGCTCATCGGTGGAGGATGGGGATGCGTCTGATTAGCTTGTTGGTGCGGGTAACGGCCCACCAAGGCGACGATCAGTAGGGGTTCTGAGAGGAAGGTCCCCCACATTGGAACTGAGACACGGTCCAAACTCCTACGGGAGGCAGCAGTGAGGAATATTGGTCAATGGACGGAAGTCTGAACCAGCCAAGTAGCGTGCAGGATTGACGGCCCTATGGGTTGTAAACTGCTTTTGTTGGGGAGTAAAGCGGGGCACGCGTGCCCCTTTGCATTTACCCTTCGAATAAGGACCGGCTAATTC
>G3BZQ8102FOH9T
GGTGAGTATCGCGTATCCAACCTTCCCTCCACTCGGGGATACCCCGTTGAAAGACGGCCTAATACCCGATGTTGTCCACAGATGGCATCTGACGTGGACCAAAGGCTCATCGGTGGAGGATGGGGATGCGTCTGATTAGCTTGTTGGTGCGGGTAACGGCCCACCAAGGCGACGATCAGTAGGGGTTCTGAGAGGAAGGTCCCCCACATTGGAACTGAGACACGGTCCAAACTCCTACGGGAGGCAGCAGTGAGGAATATTGGTCAATGGACGGAAGTCTGAACCAGCCAAGTAGCGTGCAGGATTGACGGCCCTATGGGTTGTAAACTGCTTTTGTTGGGGAGTAAAGCGGGGCACGCGTGCCCCTTTGCATTTACCCTTCGAATAAGGACCGGCTAATTC
>G3BZQ8102FXFX9
GGTGAGTATCGCGTATCCAACCTTCCCTCCACTCGGGGATACCCCGTTGAAAGACGGCCTAATACCCGATGTTGTCCACAGATGGCATCTGACGTGGACCAAAGGCTCATCGGTGGAGGATGGGGATGCGTCTGATTAGCTTGTTGGTGCGGGTAACGGCCCACCAAGGCGACGATCAGTAGGGGTTCTGAGAGGAAGGTCCCCCACATTGGAACTGAGACACGGTCCAAACTCCTACGGGAGGCAGCAGTGAGGAATATTGGTCAATGGACGGAAGTCTGAACCAGCCAAGTAGCGTGCAGGATTGACGGCCCTATGGGTTGTAAACTGCTTTTGTTGGGGAGTAAAGCGGGGCACGCGTGCCCCTTTGCATTTACCCTTCGAATAAGGACCGGCTAATTC
>G3BZQ8102G2FBO
GGTGAGTATCGCGTATCCAACCTTCCCTCCACTCGGGGATACCCCGTTGAAAGACGGCCTAATACCCGATGTTGTCCACAGATGGCATCTGACGTGGACCAAAGGCTCATCGGTGGAGGATGGGGATGCGTCTGATTAGCTTGTTGGTGCGGGTAACGGCCCACCAAGGCGACGATCAGTAGGGGTTCTGAGAGGAAGGTCCCCCACATTGGAACTGAGACACGGTCCAAACTCCTACGGGAGGCAGCAGTGAGGAATATTGGTCAATGGACGGAAGTCTGAACCAGCCAAGTAGCGTGCAGGATTGACGGCCCTATGGGTTGTAAACTGCTTTTGTTGGGGAGTAAAGCGGGGCACGCGTGCCCCTTTGCATTTACCCTTCGAATAAGGACCGGCTAATTC
>G3BZQ8102ICIRD
GGTGAGTATCGCGTATCCAACCTTCCCTCCACTCGGGGATACCCCGTTGAAAGACGGCCTAATACCCGATGTTGTCCACAGATGGCATCTGACGTGGACCAAAGGCTCATCGGTGGAGGATGGGGATGCGTCTGATTAGCTTGTTGGTGCGGGTAACGGCCCACCAAGGCGACGATCAGTAGGGGTTCTGAGAGGAAGGTCCCCCACATTGGAACTGAGACACGGTCCAAACTCCTACGGGAGGCAGCAGTGAGGAATATTGGTCAATGGACGGAAGTCTGAACCAGCCAAGTAGCGTGCAGGATTGACGGCCCTATGGGTTGTAAACTGCTTTTGTTGGGGAGTAAAGCGGGGCACGCGTGCCCCTTTGCATTTACCCTTCGAATAAGGACCGGCTAATTC
>G3BZQ8102GRB13
GGTGAGTATCGCGTATCCAACCTTCCCTCCACTCGGGGATACCCCGTTGAAAGACGGCCTAATACCCGATGTTGTCCACAGATGGCATCTGACGTGGACCAAAGGCTCATCGGTGGAGGATGGGGATGCGTCTGATTAGCTTGTTGGTGCGGGTAACGGCCCACCAAGGCGACGATCAGTAGGGGTTCTGAGAGGAAGGTCCCCCACATTGGAACTGAGACACGGTCCAAACTCCTACGGGAGGCAGCAGTGAGGAATATTGGTCAATGGACGGAAGTCTGAACCAGCCAAGTAGCGTGCAGGATTGACGGCCCTATGGGTTGTAAACTGCTTTTGTTGGGGAGTAAAGCGGGGCACGCGTGCCCCTTTGCATTTACCCTTCGAATAAGGACCGGCTAATTC
>G3BZQ8102G82EX
GGTGAGTATCGCGTATCCAACCTTCCCTCCACTCGGGGATACCCCGTTGAAAGACGGCCTAATACCCGATGTTGTCCACAGATGGCATCTGACGTGGACCAAAGGCTCATCGGTGGAGGATGGGGATGCGTCTGATTAGCTTGTTGGTGCGGGTAACGGCCCACCAAGGCGACGATCAGTAGGGGTTCTGAGAGGAAGGTCCCCCACATTGGAACTGAGACACGGTCCAAACTCCTACGGGAGGCAGCAGTGAGGAATATTGGTCAATGGACGGAAGTCTGAACCAGCCAAGTAGCGTGCAGGATTGACGGCCCTATGGGTTGTAAACTGCTTTTGTTGGGGAGTAAAGCGGGGCACGCGTGCCCCTTTGCATTTACCCTTCGAATAAGGACCGGCTAATTC
>G3BZQ8102IM2L2
GGTGAGTATCGCGTATCCAACCTTCCCTCCACTCGGGGATACCCCGTTGAAAGACGGCCTAATACCCGATGTTGTCCACAGATGGCATCTGACGTGGACCAAAGGCTCATCGGTGGAGGATGGGGATGCGTCTGATTAGCTTGTTGGTGCGGGTAACGGCCCACCAAGGCGACGATCAGTAGGGGTTCTGAGAGGAAGGTCCCCCACATTGGAACTGAGACACGGTCCAAACTCCTACGGGAGGCAGCAGTGAGGAATATTGGTCAATGGACGGAAGTCTGAACCAGCCAAGTAGCGTGCAGGATTGACGGCCCTATGGGTTGTAAACTGCTTTTGTTGGGGAGTAAAGCGGGGCACGCGTGCCCCTTTGCATTTACCCTTCGAATAAGGACCGGCTAATTC
>G3BZQ8102FOOMK
GGTGAGTATCGCGTATCCAACCTTCCCTCCACTCGGGGATACCCCGTTGAAAGACGGCCTAATACCCGATGTTGTCCACAGATGGCATCTGACGTGGACCAAAGGCTCATCGGTGGAGGATGGGGATGCGTCTGATTAGCTTGTTGGTGCGGGTAACGGCCCACCAAGGCGACGATCAGTAGGGGTTCTGAGAGGAAGGTCCCCCACATTGGAACTGAGACACGGTCCAAACTCCTACGGGAGGCAGCAGTGAGGAATATTGGTCAATGGACGGAAGTCTGAACCAGCCAAGTAGCGTGCAGGATTGACGGCCCTATGGGTTGTAAACTGCTTTTGTTGGGGAGTAAAGCGGGGCACGCGTGCCCCTTTGCATTTACCCTTCGAATAAGGACCGGCTAATTC
>G3BZQ8102G81PC
GGTGAGTATCGCGTATCCAACCTTCCCTCCACTCGGGGATACCCCGTTGAAAGACGGCCTAATACCCGATGTTGTCCACAGATGGCATCTGACGTGGACCAAAGGCTCATCGGTGGAGGATGGGGATGCGTCTGATTAGCTTGTTGGTGCGGGTAACGGCCCACCAAGGCGACGATCAGTAGGGGTTCTGAGAGGAAGGTCCCCCACATTGGAACTGAGACACGGTCCAAACTCCTACGGGAGGCAGCAGTGAGGAATATTGGTCAATGGACGGAAGTCTGAACCAGCCAAGTAGCGTGCAGGATTGACGGCCCTATGGGTTGTAAACTGCTTTTGTTGGGGAGTAAAGCGGGGCACGCGTGCCCCTTTGCATTTACCCTTCGAATAAGGACCGGCTAATTC
>G3BZQ8102F3UIT
GGTGAGTATCGCGTATCCAACCTTCCCTCCACTCGGGGATACCCCGTTGAAAGACGGCCTAATACCCGATGTTGTCCACAGATGGCATCTGACGTGGACCAAAGGCTCATCGGTGGAGGATGGGGATGCGTCTGATTAGCTTGTTGGTGCGGGTAACGGCCCACCAAGGCGACGATCAGTAGGGGTTCTGAGAGGAAGGTCCCCCACATTGGAACTGAGACACGGTCCAAACTCCTACGGGAGGCAGCAGTGAGGAATATTGGTCAATGGACGGAAGTCTGAACCAGCCAAGTAGCGTGCAGGATTGACGGCCCTATGGGTTGTAAACTGCTTTTGTTGGGGAGTAAAGCGGGGCACGCGTGCCCCTTTGCATTTACCCTTCGAATAAGGACCGGCTAATTC
>G3BZQ8102G8M1E
GGTGAGTATCGCGTATCCAACCTTCCCTCCACTCGGGGATACCCCGTTGAAAGACGGCCTAATACCCGATGTTGTCCACAGATGGCATCTGACGTGGACCAAAGGCTCATCGGTGGAGGATGGGGATGCGTCTGATTAGCTTGTTGGTGCGGGTAACGGCCCACCAAGGCGACGATCAGTAGGGGTTCTGAGAGGAAGGTCCCCCACATTGGAACTGAGACACGGTCCAAACTCCTACGGGAGGCAGCAGTGAGGAATATTGGTCAATGGACGGAAGTCTGAACCAGCCAAGTAGCGTGCAGGATTGACGGCCCTATGGGTTGTAAACTGCTTTTGTTGGGGAGTAAAGCGGGGCACGCGTGCCCCTTTGCATTTACCCTTCGAATAAGGACCGGCTAATTC
>G3BZQ8102JDAFS
GGTGAGTATCGCGTATCCAACCTTCCCTCCACTCGGGGATACCCCGTTGAAAGACGGCCTAATACCCGATGTTGTCCACAGATGGCATCTGACGTGGACCAAAGGCTCATCGGTGGAGGATGGGGATGCGTCTGATTAGCTTGTTGGTGCGGGTAACGGCCCACCAAGGCGACGATCAGTAGGGGTTCTGAGAGGAAGGTCCCCCACATTGGAACTGAGACACGGTCCAAACTCCTACGGGAGGCAGCAGTGAGGAATATTGGTCAATGGACGGAAGTCTGAACCAGCCAAGTAGCGTGCAGGATTGACGGCCCTATGGGTTGTAAACTGCTTTTGTTGGGGAGTAAAGCGGGGCACGCGTGCCCCTTTGCATTTACCCTTCGAATAAGGACCGGCTAATTC
>G3BZQ8102HN46O
GGTGAGTATCGCGTATCCAACCTTCCCTCCACTCGGGGATACCCCGTTGAAAGACGGCCTAATACCCGATGTTGTCCACAGATGGCATCTGACGTGGACCAAAGGCTCATCGGTGGAGGATGGGGATGCGTCTGATTAGCTTGTTGGTGCGGGTAACGGCCCACCAAGGCGACGATCAGTAGGGGTTCTGAGAGGAAGGTCCCCCACATTGGAACTGAGACACGGTCCAAACTCCTACGGGAGGCAGCAGTGAGGAATATTGGTCAATGGACGGAAGTCTGAACCAGCCAAGTAGCGTGCAGGATTGACGGCCCTATGGGTTGTAAACTGCTTTTGTTGGGGAGTAAAGCGGGGCACGCGTGCCCCTTTGCATTTACCCTTCGAATAAGGACCGGCTAATTC
>G3BZQ8102GQRYT
GGTGAGTATCGCGTATCCAACCTTCCCTCCACTCGGGGATACCCCGTTGAAAGACGGCCTAATACCCGATGTTGTCCACAGATGGCATCTGACGTGGACCAAAGGCTCATCGGTGGAGGATGGGGATGCGTCTGATTAGCTTGTTGGTGCGGGTAACGGCCCACCAAGGCGACGATCAGTAGGGGTTCTGAGAGGAAGGTCCCCCACATTGGAACTGAGACACGGTCCAAACTCCTACGGGAGGCAGCAGTGAGGAATATTGGTCAATGGACGGAAGTCTGAACCAGCCAAGTAGCGTGCAGGATTGACGGCCCTATGGGTTGTAAACTGCTTTTGTTGGGGAGTAAAGCGGGGCACGCGTGCCCCTTTGCATTTACCCTTCGAATAAGGACCGGCTAATTC
>G3BZQ8102GZYHZ
GGTGAGTATCGCGTATCCAACCTTCCCTCCACTCGGGGATACCCCGTTGAAAGACGGCCTAATACCCGATGTTGTCCACAGATGGCATCTGACGTGGACCAAAGGCTCATCGGTGGAGGATGGGGATGCGTCTGATTAGCTTGTTGGTGCGGGTAACGGCCCACCAAGGCGACGATCAGTAGGGGTTCTGAGAGGAAGGTCCCCCACATTGGAACTGAGACACGGTCCAAACTCCTACGGGAGGCAGCAGTGAGGAATATTGGTCAATGGACGGAAGTCTGAACCAGCCAAGTAGCGTGCAGGATTGACGGCCCTATGGGTTGTAAACTGCTTTTGTTGGGGAGTAAAGCGGGGCACGCGTGCCCCTTTGCATTTACCCTTCGAATAAGGACCGGCTAATTC
>G3BZQ8102GTXGD
GGTGAGTATCGCGTATCCAACCTTCCCTCCACTCGGGGATACCCCGTTGAAAGACGGCCTAATACCCGATGTTGTCCACAGATGGCATCTGACGTGGACCAAAGGCTCATCGGTGGAGGATGGGGATGCGTCTGATTAGCTTGTTGGTGCGGGTAACGGCCCACCAAGGCGACGATCAGTAGGGGTTCTGAGAGGAAGGTCCCCCACATTGGAACTGAGACACGGTCCAAACTCCTACGGGAGGCAGCAGTGAGGAATATTGGTCAATGGACGGAAGTCTGAACCAGCCAAGTAGCGTGCAGGATTGACGGCCCTATGGGTTGTAAACTGCTTTTGTTGGGGAGTAAAGCGGGGCACGCGTGCCCCTTTGCATTTACCCTTCGAATAAGGACCGGCTAATTC
>G3BZQ8102H1G0C
GGTGAGTATCGCGTATCCAACCTTCCCTCCACTCGGGGATACCCCGTTGAAAGACGGCCTAATACCCGATGTTGTCCACAGATGGCATCTGACGTGGACCAAAGGCTCATCGGTGGAGGATGGGGATGCGTCTGATTAGCTTGTTGGTGCGGGTAACGGCCCACCAAGGCGACGATCAGTAGGGGTTCTGAGAGGAAGGTCCCCCACATTGGAACTGAGACACGGTCCAAACTCCTACGGGAGGCAGCAGTGAGGAATATTGGTCAATGGACGGAAGTCTGAACCAGCCAAGTAGCGTGCAGGATTGACGGCCCTATGGGTTGTAAACTGCTTTTGTTGGGGAGTAAAGCGGGGCACGCGTGCCCCTTTGCATTTACCCTTCGAATAAGGACCGGCTAATTC
>G3BZQ8102GJDT2
GGTGAGTATCGCGTATCCAACCTTCCCTCCACTCGGGGATACCCCGTTGAAAGACGGCCTAATACCCGATGTTGTCCACAGATGGCATCTGACGTGGACCAAAGGCTCATCGGTGGAGGATGGGGATGCGTCTGATTAGCTTGTTGGTGCGGGTAACGGCCCACCAAGGCGACGATCAGTAGGGGTTCTGAGAGGAAGGTCCCCCACATTGGAACTGAGACACGGTCCAAACTCCTACGGGAGGCAGCAGTGAGGAATATTGGTCAATGGACGGAAGTCTGAACCAGCCAAGTAGCGTGCAGGATTGACGGCCCTATGGGTTGTAAACTGCTTTTGTTGGGGAGTAAAGCGGGGCACGCGTGCCCCTTTGCATTTACCCTTCGAATAAGGACCGGCTAATTC
>G3BZQ8102JE5WX
GGTGAGTATCGCGTATCCAACCTTCCCTCCACTCGGGGATACCCCGTTGAAAGACGGCCTAATACCCGATGTTGTCCACAGATGGCATCTGACGTGGACCAAAGGCTCATCGGTGGAGGATGGGGATGCGTCTGATTAGCTTGTTGGTGCGGGTAACGGCCCACCAAGGCGACGATCAGTAGGGGTTCTGAGAGGAAGGTCCCCCACATTGGAACTGAGACACGGTCCAAACTCCTACGGGAGGCAGCAGTGAGGAATATTGGTCAATGGACGGAAGTCTGAACCAGCCAAGTAGCGTGCAGGATTGACGGCCCTATGGGTTGTAAACTGCTTTTGTTGGGGAGTAAAGCGGGGCACGCGTGCCCCTTTGCATTTACCCTTCGAATAAGGACCGGCTAATTC
>G3BZQ8102H4AV1
GGTGAGTATCGCGTATCCAACCTTCCCTCCACTCGGGGATACCCCGTTGAAAGACGGCCTAATACCCGATGTTGTCCACAGATGGCATCTGACGTGGACCAAAGGCTCATCGGTGGAGGATGGGGATGCGTCTGATTAGCTTGTTGGTGCGGGTAACGGCCCACCAAGGCGACGATCAGTAGGGGTTCTGAGAGGAAGGTCCCCCACATTGGAACTGAGACACGGTCCAAACTCCTACGGGAGGCAGCAGTGAGGAATATTGGTCAATGGACGGAAGTCTGAACCAGCCAAGTAGCGTGCAGGATTGACGGCCCTATGGGTTGTAAACTGCTTTTGTTGGGGAGTAAAGCGGGGCACGCGTGCCCCTTTGCATTTACCCTTCGAATAAGGACCGGCTAATTC
>G3BZQ8102IGWEN
GGTGAGTATCGCGTATCCAACCTTCCCTCCACTCGGGGATACCCCGTTGAAAGACGGCCTAATACCCGATGTTGTCCACAGATGGCATCTGACGTGGACCAAAGGCTCATCGGTGGAGGATGGGGATGCGTCTGATTAGCTTGTTGGTGCGGGTAACGGCCCACCAAGGCGACGATCAGTAGGGGTTCTGAGAGGAAGGTCCCCCACATTGGAACTGAGACACGGTCCAAACTCCTACGGGAGGCAGCAGTGAGGAATATTGGTCAATGGACGGAAGTCTGAACCAGCCAAGTAGCGTGCAGGATTGACGGCCCTATGGGTTGTAAACTGCTTTTGTTGGGGAGTAAAGCGGGGCACGCGTGCCCCTTTGCATTTACCCTTCGAATAAGGACCGGCTAATTC
>G3BZQ8102IYC6C
GGTGAGTATCGCGTATCCAACCTTCCCTCCACTCGGGGATACCCCGTTGAAAGACGGCCTAATACCCGATGTTGTCCACAGATGGCATCTGACGTGGACCAAAGGCTCATCGGTGGAGGATGGGGATGCGTCTGATTAGCTTGTTGGTGCGGGTAACGGCCCACCAAGGCGACGATCAGTAGGGGTTCTGAGAGGAAGGTCCCCCACATTGGAACTGAGACACGGTCCAAACTCCTACGGGAGGCAGCAGTGAGGAATATTGGTCAATGGACGGAAGTCTGAACCAGCCAAGTAGCGTGCAGGATTGACGGCCCTATGGGTTGTAAACTGCTTTTGTTGGGGAGTAAAGCGGGGCACGCGTGCCCCTTTGCATTTACCCTTCGAATAAGGACCGGCTAATTC
>G3BZQ8102F84QE
GGTGAGTATCGCGTATCCAACCTTCCCTCCACTCGGGGATACCCCGTTGAAAGACGGCCTAATACCCGATGTTGTCCACAGATGGCATCTGACGTGGACCAAAGGCTCATCGGTGGAGGATGGGGATGCGTCTGATTAGCTTGTTGGTGCGGGTAACGGCCCACCAAGGCGACGATCAGTAGGGGTTCTGAGAGGAAGGTCCCCCACATTGGAACTGAGACACGGTCCAAACTCCTACGGGAGGCAGCAGTGAGGAATATTGGTCAATGGACGGAAGTCTGAACCAGCCAAGTAGCGTGCAGGATTGACGGCCCTATGGGTTGTAAACTGCTTTTGTTGGGGAGTAAAGCGGGGCACGCGTGCCCCTTTGCATTTACCCTTCGAATAAGGACCGGCTAATTC
>G3BZQ8102G9Q8O
GGTGAGTATCGCGTATCCAACCTTCCCTCCACTCGGGGATACCCCGTTGAAAGACGGCCTAATACCCGATGTTGTCCACAGATGGCATCTGACGTGGACCAAAGGCTCATCGGTGGAGGATGGGGATGCGTCTGATTAGCTTGTTGGTGCGGGTAACGGCCCACCAAGGCGACGATCAGTAGGGGTTCTGAGAGGAAGGTCCCCCACATTGGAACTGAGACACGGTCCAAACTCCTACGGGAGGCAGCAGTGAGGAATATTGGTCAATGGACGGAAGTCTGAACCAGCCAAGTAGCGTGCAGGATTGACGGCCCTATGGGTTGTAAACTGCTTTTGTTGGGGAGTAAAGCGGGGCACGCGTGCCCCTTTGCATTTACCCTTCGAATAAGGACCGGCTAATTC
>G3BZQ8102I1X3O
GGTGAGTATCGCGTATCCAACCTTCCCTCCACTCGGGGATACCCCGTTGAAAGACGGCCTAATACCCGATGTTGTCCACAGATGGCATCTGACGTGGACCAAAGGCTCATCGGTGGAGGATGGGGATGCGTCTGATTAGCTTGTTGGTGCGGGTAACGGCCCACCAAGGCGACGATCAGTAGGGGTTCTGAGAGGAAGGTCCCCCACATTGGAACTGAGACACGGTCCAAACTCCTACGGGAGGCAGCAGTGAGGAATATTGGTCAATGGACGGAAGTCTGAACCAGCCAAGTAGCGTGCAGGATTGACGGCCCTATGGGTTGTAAACTGCTTTTGTTGGGGAGTAAAGCGGGGCACGCGTGCCCCTTTGCATTTACCCTTCGAATAAGGACCGGCTAATTC
>G3BZQ8102JTBAJ
GGTGAGTATCGCGTATCCAACCTTCCCTCCACTCGGGGATACCCCGTTGAAAGACGGCCTAATACCCGATGTTGTCCACAGATGGCATCTGACGTGGACCAAAGGCTCATCGGTGGAGGATGGGGATGCGTCTGATTAGCTTGTTGGTGCGGGTAACGGCCCACCAAGGCGACGATCAGTAGGGGTTCTGAGAGGAAGGTCCCCCACATTGGAACTGAGACACGGTCCAAACTCCTACGGGAGGCAGCAGTGAGGAATATTGGTCAATGGACGGAAGTCTGAACCAGCCAAGTAGCGTGCAGGATTGACGGCCCTATGGGTTGTAAACTGCTTTTGTTGGGGAGTAAAGCGGGGCACGCGTGCCCCTTTGCATTTACCCTTCGAATAAGGACCGGCTAATTC
>G3BZQ8102GBVM8
GGTGAGTATCGCGTATCCAACCTTCCCTCCACTCGGGGATACCCCGTTGAAAGACGGCCTAATACCCGATGTTGTCCACAGATGGCATCTGACGTGGACCAAAGGCTCATCGGTGGAGGATGGGGATGCGTCTGATTAGCTTGTTGGTGCGGGTAACGGCCCACCAAGGCGACGATCAGTAGGGGTTCTGAGAGGAAGGTCCCCCACATTGGAACTGAGACACGGTCCAAACTCCTACGGGAGGCAGCAGTGAGGAATATTGGTCAATGGACGGAAGTCTGAACCAGCCAAGTAGCGTGCAGGATTGACGGCCCTATGGGTTGTAAACTGCTTTTGTTGGGGAGTAAAGCGGGGCACGCGTGCCCCTTTGCATTTACCCTTCGAATAAGGACCGGCTAATTC
>G3BZQ8102FQKQZ
GGTGAGTATCGCGTATCCAACCTTCCCTCCACTCGGGGATACCCCGTTGAAAGACGGCCTAATACCCGATGTTGTCCACAGATGGCATCTGACGTGGACCAAAGGCTCATCGGTGGAGGATGGGGATGCGTCTGATTAGCTTGTTGGTGCGGGTAACGGCCCACCAAGGCGACGATCAGTAGGGGTTCTGAGAGGAAGGTCCCCCACATTGGAACTGAGACACGGTCCAAACTCCTACGGGAGGCAGCAGTGAGGAATATTGGTCAATGGACGGAAGTCTGAACCAGCCAAGTAGCGTGCAGGATTGACGGCCCTATGGGTTGTAAACTGCTTTTGTTGGGGAGTAAAGCGGGGCACGCGTGCCCCTTTGCATTTACCCTTCGAATAAGGACCGGCTAATTC
>G3BZQ8102FYRNT
GGTGAGTATCGCGTATCCAACCTTCCCTCCACTCGGGGATACCCCGTTGAAAGACGGCCTAATACCCGATGTTGTCCACAGATGGCATCTGACGTGGACCAAAGGCTCATCGGTGGAGGATGGGGATGCGTCTGATTAGCTTGTTGGTGCGGGTAACGGCCCACCAAGGCGACGATCAGTAGGGGTTCTGAGAGGAAGGTCCCCCACATTGGAACTGAGACACGGTCCAAACTCCTACGGGAGGCAGCAGTGAGGAATATTGGTCAATGGACGGAAGTCTGAACCAGCCAAGTAGCGTGCAGGATTGACGGCCCTATGGGTTGTAAACTGCTTTTGTTGGGGAGTAAAGCGGGGCACGCGTGCCCCTTTGCATTTACCCTTCGAATAAGGACCGGCTAATTC
>G3BZQ8102G1SZX
GGTGAGTATCGCGTATCCAACCTTCCCTCCACTCGGGGATACCCCGTTGAAAGACGGCCTAATACCCGATGTTGTCCACAGATGGCATCTGACGTGGACCAAAGGCTCATCGGTGGAGGATGGGGATGCGTCTGATTAGCTTGTTGGTGCGGGTAACGGCCCACCAAGGCGACGATCAGTAGGGGTTCTGAGAGGAAGGTCCCCCACATTGGAACTGAGACACGGTCCAAACTCCTACGGGAGGCAGCAGTGAGGAATATTGGTCAATGGACGGAAGTCTGAACCAGCCAAGTAGCGTGCAGGATTGACGGCCCTATGGGTTGTAAACTGCTTTTGTTGGGGAGTAAAGCGGGGCACGCGTGCCCCTTTGCATTTACCCTTCGAATAAGGACCGGCTAATTC
>G3BZQ8102GYJW1
GGTGAGTATCGCGTATCCAACCTTCCCTCCACTCGGGGATACCCCGTTGAAAGACGGCCTAATACCCGATGTTGTCCACAGATGGCATCTGACGTGGACCAAAGGCTCATCGGTGGAGGATGGGGATGCGTCTGATTAGCTTGTTGGTGCGGGTAACGGCCCACCAAGGCGACGATCAGTAGGGGTTCTGAGAGGAAGGTCCCCCACATTGGAACTGAGACACGGTCCAAACTCCTACGGGAGGCAGCAGTGAGGAATATTGGTCAATGGACGGAAGTCTGAACCAGCCAAGTAGCGTGCAGGATTGACGGCCCTATGGGTTGTAAACTGCTTTTGTTGGGGAGTAAAGCGGGGCACGCGTGCCCCTTTGCATTTACCCTTCGAATAAGGACCGGCTAATTC
>G3BZQ8102H45U5
GGTGAGTATCGCGTATCCAACCTTCCCTCCACTCGGGGATACCCCGTTGAAAGACGGCCTAATACCCGATGTTGTCCACAGATGGCATCTGACGTGGACCAAAGGCTCATCGGTGGAGGATGGGGATGCGTCTGATTAGCTTGTTGGTGCGGGTAACGGCCCACCAAGGCGACGATCAGTAGGGGTTCTGAGAGGAAGGTCCCCCACATTGGAACTGAGACACGGTCCAAACTCCTACGGGAGGCAGCAGTGAGGAATATTGGTCAATGGACGGAAGTCTGAACCAGCCAAGTAGCGTGCAGGATTGACGGCCCTATGGGTTGTAAACTGCTTTTGTTGGGGAGTAAAGCGGGGCACGCGTGCCCCTTTGCATTTACCCTTCGAATAAGGACCGGCTAATTC
>G3BZQ8102GSUAX
GGTGAGTATCGCGTATCCAACCTTCCCTCCACTCGGGGATACCCCGTTGAAAGACGGCCTAATACCCGATGTTGTCCACAGATGGCATCTGACGTGGACCAAAGGCTCATCGGTGGAGGATGGGGATGCGTCTGATTAGCTTGTTGGTGCGGGTAACGGCCCACCAAGGCGACGATCAGTAGGGGTTCTGAGAGGAAGGTCCCCCACATTGGAACTGAGACACGGTCCAAACTCCTACGGGAGGCAGCAGTGAGGAATATTGGTCAATGGACGGAAGTCTGAACCAGCCAAGTAGCGTGCAGGATTGACGGCCCTATGGGTTGTAAACTGCTTTTGTTGGGGAGTAAAGCGGGGCACGCGTGCCCCTTTGCATTTACCCTTCGAATAAGGACCGGCTAATTC
>G3BZQ8102IGL69
GGTGAGTATCGCGTATCCAACCTTCCCTCCACTCGGGGATACCCCGTTGAAAGACGGCCTAATACCCGATGTTGTCCACAGATGGCATCTGACGTGGACCAAAGGCTCATCGGTGGAGGATGGGGATGCGTCTGATTAGCTTGTTGGTGCGGGTAACGGCCCACCAAGGCGACGATCAGTAGGGGTTCTGAGAGGAAGGTCCCCCACATTGGAACTGAGACACGGTCCAAACTCCTACGGGAGGCAGCAGTGAGGAATATTGGTCAATGGACGGAAGTCTGAACCAGCCAAGTAGCGTGCAGGATTGACGGCCCTATGGGTTGTAAACTGCTTTTGTTGGGGAGTAAAGCGGGGCACGCGTGCCCCTTTGCATTTACCCTTCGAATAAGGACCGGCTAATTC
>G3BZQ8102F7BS5
GGTGAGTATCGCGTATCCAACCTTCCCTCCACTCGGGGATACCCCGTTGAAAGACGGCCTAATACCCGATGTTGTCCACAGATGGCATCTGACGTGGACCAAAGGCTCATCGGTGGAGGATGGGGATGCGTCTGATTAGCTTGTTGGTGCGGGTAACGGCCCACCAAGGCGACGATCAGTAGGGGTTCTGAGAGGAAGGTCCCCCACATTGGAACTGAGACACGGTCCAAACTCCTACGGGAGGCAGCAGTGAGGAATATTGGTCAATGGACGGAAGTCTGAACCAGCCAAGTAGCGTGCAGGATTGACGGCCCTATGGGTTGTAAACTGCTTTTGTTGGGGAGTAAAGCGGGGCACGCGTGCCCCTTTGCATTTACCCTTCGAATAAGGACCGGCTAATTC
>G3BZQ8102FWFUU
GGTGAGTATCGCGTATCCAACCTTCCCTCCACTCGGGGATACCCCGTTGAAAGACGGCCTAATACCCGATGTTGTCCACAGATGGCATCTGACGTGGACCAAAGGCTCATCGGTGGAGGATGGGGATGCGTCTGATTAGCTTGTTGGTGCGGGTAACGGCCCACCAAGGCGACGATCAGTAGGGGTTCTGAGAGGAAGGTCCCCCACATTGGAACTGAGACACGGTCCAAACTCCTACGGGAGGCAGCAGTGAGGAATATTGGTCAATGGACGGAAGTCTGAACCAGCCAAGTAGCGTGCAGGATTGACGGCCCTATGGGTTGTAAACTGCTTTTGTTGGGGAGTAAAGCGGGGCACGCGTGCCCCTTTGCATTTACCCTTCGAATAAGGACCGGCTAATTC
>G3BZQ8102HQ88T
GGTGAGTATCGCGTATCCAACCTTCCCTCCACTCGGGGATACCCCGTTGAAAGACGGCCTAATACCCGATGTTGTCCACAGATGGCATCTGACGTGGACCAAAGGCTCATCGGTGGAGGATGGGGATGCGTCTGATTAGCTTGTTGGTGCGGGTAACGGCCCACCAAGGCGACGATCAGTAGGGGTTCTGAGAGGAAGGTCCCCCACATTGGAACTGAGACACGGTCCAAACTCCTACGGGAGGCAGCAGTGAGGAATATTGGTCAATGGACGGAAGTCTGAACCAGCCAAGTAGCGTGCAGGATTGACGGCCCTATGGGTTGTAAACTGCTTTTGTTGGGGAGTAAAGCGGGGCACGCGTGCCCCTTTGCATTTACCCTTCGAATAAGGACCGGCTAATTC
>G3BZQ8102H8NXL
GGTGAGTATCGCGTATCCAACCTTCCCTCCACTCGGGGATACCCCGTTGAAAGACGGCCTAATACCCGATGTTGTCCACAGATGGCATCTGACGTGGACCAAAGGCTCATCGGTGGAGGATGGGGATGCGTCTGATTAGCTTGTTGGTGCGGGTAACGGCCCACCAAGGCGACGATCAGTAGGGGTTCTGAGAGGAAGGTCCCCCACATTGGAACTGAGACACGGTCCAAACTCCTACGGGAGGCAGCAGTGAGGAATATTGGTCAATGGACGGAAGTCTGAACCAGCCAAGTAGCGTGCAGGATTGACGGCCCTATGGGTTGTAAACTGCTTTTGTTGGGGAGTAAAGCGGGGCACGCGTGCCCCTTTGCATTTACCCTTCGAATAAGGACCGGCTAATTC
>G3BZQ8102JO3RW
GGTGAGTATCGCGTATCCAACCTTCCCTCCACTCGGGGATACCCCGTTGAAAGACGGCCTAATACCCGATGTTGTCCACAGATGGCATCTGACGTGGACCAAAGGCTCATCGGTGGAGGATGGGGATGCGTCTGATTAGCTTGTTGGTGCGGGTAACGGCCCACCAAGGCGACGATCAGTAGGGGTTCTGAGAGGAAGGTCCCCCACATTGGAACTGAGACACGGTCCAAACTCCTACGGGAGGCAGCAGTGAGGAATATTGGTCAATGGACGGAAGTCTGAACCAGCCAAGTAGCGTGCAGGATTGACGGCCCTATGGGTTGTAAACTGCTTTTGTTGGGGAGTAAAGCGGGGCACGCGTGCCCCTTTGCATTTACCCTTCGAATAAGGACCGGCTAATTC
>G3BZQ8102HKREV
GGTGAGTATCGCGTATCCAACCTTCCCTCCACTCGGGGATACCCCGTTGAAAGACGGCCTAATACCCGATGTTGTCCACAGATGGCATCTGACGTGGACCAAAGGCTCATCGGTGGAGGATGGGGATGCGTCTGATTAGCTTGTTGGTGCGGGTAACGGCCCACCAAGGCGACGATCAGTAGGGGTTCTGAGAGGAAGGTCCCCCACATTGGAACTGAGACACGGTCCAAACTCCTACGGGAGGCAGCAGTGAGGAATATTGGTCAATGGACGGAAGTCTGAACCAGCCAAGTAGCGTGCAGGATTGACGGCCCTATGGGTTGTAAACTGCTTTTGTTGGGGAGTAAAGCGGGGCACGCGTGCCCCTTTGCATTTACCCTTCGAATAAGGACCGGCTAATTC
>G3BZQ8102GTHZ0
GGTGAGTATCGCGTATCCAACCTTCCCTCCACTCGGGGATACCCCGTTGAAAGACGGCCTAATACCCGATGTTGTCCACAGATGGCATCTGACGTGGACCAAAGGCTCATCGGTGGAGGATGGGGATGCGTCTGATTAGCTTGTTGGTGCGGGTAACGGCCCACCAAGGCGACGATCAGTAGGGGTTCTGAGAGGAAGGTCCCCCACATTGGAACTGAGACACGGTCCAAACTCCTACGGGAGGCAGCAGTGAGGAATATTGGTCAATGGACGGAAGTCTGAACCAGCCAAGTAGCGTGCAGGATTGACGGCCCTATGGGTTGTAAACTGCTTTTGTTGGGGAGTAAAGCGGGGCACGCGTGCCCCTTTGCATTTACCCTTCGAATAAGGACCGGCTAATTC
>G3BZQ8102G2GAR
GGTGAGTATCGCGTATCCAACCTTCCCTCCACTCGGGGATACCCCGTTGAAAGACGGCCTAATACCCGATGTTGTCCACAGATGGCATCTGACGTGGACCAAAGGCTCATCGGTGGAGGATGGGGATGCGTCTGATTAGCTTGTTGGTGCGGGTAACGGCCCACCAAGGCGACGATCAGTAGGGGTTCTGAGAGGAAGGTCCCCCACATTGGAACTGAGACACGGTCCAAACTCCTACGGGAGGCAGCAGTGAGGAATATTGGTCAATGGACGGAAGTCTGAACCAGCCAAGTAGCGTGCAGGATTGACGGCCCTATGGGTTGTAAACTGCTTTTGTTGGGGAGTAAAGCGGGGCACGCGTGCCCCTTTGCATTTACCCTTCGAATAAGGACCGGCTAATTC
>G3BZQ8102F2JE1
GGTGAGTATCGCGTATCCAACCTTCCCTCCACTCGGGGATACCCCGTTGAAAGACGGCCTAATACCCGATGTTGTCCACAGATGGCATCTGACGTGGACCAAAGGCTCATCGGTGGAGGATGGGGATGCGTCTGATTAGCTTGTTGGTGCGGGTAACGGCCCACCAAGGCGACGATCAGTAGGGGTTCTGAGAGGAAGGTCCCCCACATTGGAACTGAGACACGGTCCAAACTCCTACGGGAGGCAGCAGTGAGGAATATTGGTCAATGGACGGAAGTCTGAACCAGCCAAGTAGCGTGCAGGATTGACGGCCCTATGGGTTGTAAACTGCTTTTGTTGGGGAGTAAAGCGGGGCACGCGTGCCCCTTTGCATTTACCCTTCGAATAAGGACCGGCTAATTC
>G3BZQ8102ICRLC
GGTGAGTATCGCGTATCCAACCTTCCCTCCACTCGGGGATACCCCGTTGAAAGACGGCCTAATACCCGATGTTGTCCACAGATGGCATCTGACGTGGACCAAAGGCTCATCGGTGGAGGATGGGGATGCGTCTGATTAGCTTGTTGGTGCGGGTAACGGCCCACCAAGGCGACGATCAGTAGGGGTTCTGAGAGGAAGGTCCCCCACATTGGAACTGAGACACGGTCCAAACTCCTACGGGAGGCAGCAGTGAGGAATATTGGTCAATGGACGGAAGTCTGAACCAGCCAAGTAGCGTGCAGGATTGACGGCCCTATGGGTTGTAAACTGCTTTTGTTGGGGAGTAAAGCGGGGCACGCGTGCCCCTTTGCATTTACCCTTCGAATAAGGACCGGCTAATTC
>G3BZQ8102JYPVQ
GGTGAGTATCGCGTATCCAACCTTCCCTCCACTCGGGGATACCCCGTTGAAAGACGGCCTAATACCCGATGTTGTCCACAGATGGCATCTGACGTGGACCAAAGGCTCATCGGTGGAGGATGGGGATGCGTCTGATTAGCTTGTTGGTGCGGGTAACGGCCCACCAAGGCGACGATCAGTAGGGGTTCTGAGAGGAAGGTCCCCCACATTGGAACTGAGACACGGTCCAAACTCCTACGGGAGGCAGCAGTGAGGAATATTGGTCAATGGACGGAAGTCTGAACCAGCCAAGTAGCGTGCAGGATTGACGGCCCTATGGGTTGTAAACTGCTTTTGTTGGGGAGTAAAGCGGGGCACGCGTGCCCCTTTGCATTTACCCTTCGAATAAGGACCGGCTAATTC
>G3BZQ8102JPSCQ
GGTGAGTATCGCGTATCCAACCTTCCCTCCACTCGGGGATACCCCGTTGAAAGACGGCCTAATACCCGATGTTGTCCACAGATGGCATCTGACGTGGACCAAAGGCTCATCGGTGGAGGATGGGGATGCGTCTGATTAGCTTGTTGGTGCGGGTAACGGCCCACCAAGGCGACGATCAGTAGGGGTTCTGAGAGGAAGGTCCCCCACATTGGAACTGAGACACGGTCCAAACTCCTACGGGAGGCAGCAGTGAGGAATATTGGTCAATGGACGGAAGTCTGAACCAGCCAAGTAGCGTGCAGGATTGACGGCCCTATGGGTTGTAAACTGCTTTTGTTGGGGAGTAAAGCGGGGCACGCGTGCCCCTTTGCATTTACCCTTCGAATAAGGACCGGCTAATTC
>G3BZQ8102HS7GF
GGTGAGTATCGCGTATCCAACCTTCCCTCCACTCGGGGATACCCCGTTGAAAGACGGCCTAATACCCGATGTTGTCCACAGATGGCATCTGACGTGGACCAAAGGCTCATCGGTGGAGGATGGGGATGCGTCTGATTAGCTTGTTGGTGCGGGTAACGGCCCACCAAGGCGACGATCAGTAGGGGTTCTGAGAGGAAGGTCCCCCACATTGGAACTGAGACACGGTCCAAACTCCTACGGGAGGCAGCAGTGAGGAATATTGGTCAATGGACGGAAGTCTGAACCAGCCAAGTAGCGTGCAGGATTGACGGCCCTATGGGTTGTAAACTGCTTTTGTTGGGGAGTAAAGCGGGGCACGCGTGCCCCTTTGCATTTACCCTTCGAATAAGGACCGGCTAATTC
>G3BZQ8102JUKXO
GGTGAGTATCGCGTATCCAACCTTCCCTCCACTCGGGGATACCCCGTTGAAAGACGGCCTAATACCCGATGTTGTCCACAGATGGCATCTGACGTGGACCAAAGGCTCATCGGTGGAGGATGGGGATGCGTCTGATTAGCTTGTTGGTGCGGGTAACGGCCCACCAAGGCGACGATCAGTAGGGGTTCTGAGAGGAAGGTCCCCCACATTGGAACTGAGACACGGTCCAAACTCCTACGGGAGGCAGCAGTGAGGAATATTGGTCAATGGACGGAAGTCTGAACCAGCCAAGTAGCGTGCAGGATTGACGGCCCTATGGGTTGTAAACTGCTTTTGTTGGGGAGTAAAGCGGGGCACGCGTGCCCCTTTGCATTTACCCTTCGAATAAGGACCGGCTAATTC
>G3BZQ8102HH30R
GGTGAGTATCGCGTATCCAACCTTCCCTCCACTCGGGGATACCCCGTTGAAAGACGGCCTAATACCCGATGTTGTCCACAGATGGCATCTGACGTGGACCAAAGGCTCATCGGTGGAGGATGGGGATGCGTCTGATTAGCTTGTTGGTGCGGGTAACGGCCCACCAAGGCGACGATCAGTAGGGGTTCTGAGAGGAAGGTCCCCCACATTGGAACTGAGACACGGTCCAAACTCCTACGGGAGGCAGCAGTGAGGAATATTGGTCAATGGACGGAAGTCTGAACCAGCCAAGTAGCGTGCAGGATTGACGGCCCTATGGGTTGTAAACTGCTTTTGTTGGGGAGTAAAGCGGGGCACGCGTGCCCCTTTGCATTTACCCTTCGAATAAGGACCGGCTAATTC
>G3BZQ8102IIJQ6
GGTGAGTATCGCGTATCCAACCTTCCCTCCACTCGGGGATACCCCGTTGAAAGACGGCCTAATACCCGATGTTGTCCACAGATGGCATCTGACGTGGACCAAAGGCTCATCGGTGGAGGATGGGGATGCGTCTGATTAGCTTGTTGGTGCGGGTAACGGCCCACCAAGGCGACGATCAGTAGGGGTTCTGAGAGGAAGGTCCCCCACATTGGAACTGAGACACGGTCCAAACTCCTACGGGAGGCAGCAGTGAGGAATATTGGTCAATGGACGGAAGTCTGAACCAGCCAAGTAGCGTGCAGGATTGACGGCCCTATGGGTTGTAAACTGCTTTTGTTGGGGAGTAAAGCGGGGCACGCGTGCCCCTTTGCATTTACCCTTCGAATAAGGACCGGCTAATTC
>G3BZQ8102JH5DJ
GGTGAGTATCGCGTATCCAACCTTCCCTCCACTCGGGGATACCCCGTTGAAAGACGGCCTAATACCCGATGTTGTCCACAGATGGCATCTGACGTGGACCAAAGGCTCATCGGTGGAGGATGGGGATGCGTCTGATTAGCTTGTTGGTGCGGGTAACGGCCCACCAAGGCGACGATCAGTAGGGGTTCTGAGAGGAAGGTCCCCCACATTGGAACTGAGACACGGTCCAAACTCCTACGGGAGGCAGCAGTGAGGAATATTGGTCAATGGACGGAAGTCTGAACCAGCCAAGTAGCGTGCAGGATTGACGGCCCTATGGGTTGTAAACTGCTTTTGTTGGGGAGTAAAGCGGGGCACGCGTGCCCCTTTGCATTTACCCTTCGAATAAGGACCGGCTAATTC
>G3BZQ8102H1M72
GGTGAGTATCGCGTATCCAACCTTCCCTCCACTCGGGGATACCCCGTTGAAAGACGGCCTAATACCCGATGTTGTCCACAGATGGCATCTGACGTGGACCAAAGGCTCATCGGTGGAGGATGGGGATGCGTCTGATTAGCTTGTTGGTGCGGGTAACGGCCCACCAAGGCGACGATCAGTAGGGGTTCTGAGAGGAAGGTCCCCCACATTGGAACTGAGACACGGTCCAAACTCCTACGGGAGGCAGCAGTGAGGAATATTGGTCAATGGACGGAAGTCTGAACCAGCCAAGTAGCGTGCAGGATTGACGGCCCTATGGGTTGTAAACTGCTTTTGTTGGGGAGTAAAGCGGGGCACGCGTGCCCCTTTGCATTTACCCTTCGAATAAGGACCGGCTAATTC
>G3BZQ8102IGNJT
GGTGAGTATCGCGTATCCAACCTTCCCTCCACTCGGGGATACCCCGTTGAAAGACGGCCTAATACCCGATGTTGTCCACAGATGGCATCTGACGTGGACCAAAGGCTCATCGGTGGAGGATGGGGATGCGTCTGATTAGCTTGTTGGTGCGGGTAACGGCCCACCAAGGCGACGATCAGTAGGGGTTCTGAGAGGAAGGTCCCCCACATTGGAACTGAGACACGGTCCAAACTCCTACGGGAGGCAGCAGTGAGGAATATTGGTCAATGGACGGAAGTCTGAACCAGCCAAGTAGCGTGCAGGATTGACGGCCCTATGGGTTGTAAACTGCTTTTGTTGGGGAGTAAAGCGGGGCACGCGTGCCCCTTTGCATTTACCCTTCGAATAAGGACCGGCTAATTC
>G3BZQ8102HJPXP
GGTGAGTATCGCGTATCCAACCTTCCCTCCACTCGGGGATACCCCGTTGAAAGACGGCCTAATACCCGATGTTGTCCACAGATGGCATCTGACGTGGACCAAAGGCTCATCGGTGGAGGATGGGGATGCGTCTGATTAGCTTGTTGGTGCGGGTAACGGCCCACCAAGGCGACGATCAGTAGGGGTTCTGAGAGGAAGGTCCCCCACATTGGAACTGAGACACGGTCCAAACTCCTACGGGAGGCAGCAGTGAGGAATATTGGTCAATGGACGGAAGTCTGAACCAGCCAAGTAGCGTGCAGGATTGACGGCCCTATGGGTTGTAAACTGCTTTTGTTGGGGAGTAAAGCGGGGCACGCGTGCCCCTTTGCATTTACCCTTCGAATAAGGACCGGCTAATTC
>G3BZQ8102FMFD1
GGTGAGTATCGCGTATCCAACCTTCCCTCCACTCGGGGATACCCCGTTGAAAGACGGCCTAATACCCGATGTTGTCCACAGATGGCATCTGACGTGGACCAAAGGCTCATCGGTGGAGGATGGGGATGCGTCTGATTAGCTTGTTGGTGCGGGTAACGGCCCACCAAGGCGACGATCAGTAGGGGTTCTGAGAGGAAGGTCCCCCACATTGGAACTGAGACACGGTCCAAACTCCTACGGGAGGCAGCAGTGAGGAATATTGGTCAATGGACGGAAGTCTGAACCAGCCAAGTAGCGTGCAGGATTGACGGCCCTATGGGTTGTAAACTGCTTTTGTTGGGGAGTAAAGCGGGGCACGCGTGCCCCTTTGCATTTACCCTTCGAATAAGGACCGGCTAATTC
>G3BZQ8102ISJ7B
GGTGAGTATCGCGTATCCAACCTTCCCTCCACTCGGGGATACCCCGTTGAAAGACGGCCTAATACCCGATGTTGTCCACAGATGGCATCTGACGTGGACCAAAGGCTCATCGGTGGAGGATGGGGATGCGTCTGATTAGCTTGTTGGTGCGGGTAACGGCCCACCAAGGCGACGATCAGTAGGGGTTCTGAGAGGAAGGTCCCCCACATTGGAACTGAGACACGGTCCAAACTCCTACGGGAGGCAGCAGTGAGGAATATTGGTCAATGGACGGAAGTCTGAACCAGCCAAGTAGCGTGCAGGATTGACGGCCCTATGGGTTGTAAACTGCTTTTGTTGGGGAGTAAAGCGGGGCACGCGTGCCCCTTTGCATTTACCCTTCGAATAAGGACCGGCTAATTC
>G3BZQ8102GO2WF
GGTGAGTATCGCGTATCCAACCTTCCCTCCACTCGGGGATACCCCGTTGAAAGACGGCCTAATACCCGATGTTGTCCACAGATGGCATCTGACGTGGACCAAAGGCTCATCGGTGGAGGATGGGGATGCGTCTGATTAGCTTGTTGGTGCGGGTAACGGCCCACCAAGGCGACGATCAGTAGGGGTTCTGAGAGGAAGGTCCCCCACATTGGAACTGAGACACGGTCCAAACTCCTACGGGAGGCAGCAGTGAGGAATATTGGTCAATGGACGGAAGTCTGAACCAGCCAAGTAGCGTGCAGGATTGACGGCCCTATGGGTTGTAAACTGCTTTTGTTGGGGAGTAAAGCGGGGCACGCGTGCCCCTTTGCATTTACCCTTCGAATAAGGACCGGCTAATTC
>G3BZQ8102FLSQE
GGTGAGTATCGCGTATCCAACCTTCCCTCCACTCGGGGATACCCCGTTGAAAGACGGCCTAATACCCGATGTTGTCCACAGATGGCATCTGACGTGGACCAAAGGCTCATCGGTGGAGGATGGGGATGCGTCTGATTAGCTTGTTGGTGCGGGTAACGGCCCACCAAGGCGACGATCAGTAGGGGTTCTGAGAGGAAGGTCCCCCACATTGGAACTGAGACACGGTCCAAACTCCTACGGGAGGCAGCAGTGAGGAATATTGGTCAATGGACGGAAGTCTGAACCAGCCAAGTAGCGTGCAGGATTGACGGCCCTATGGGTTGTAAACTGCTTTTGTTGGGGAGTAAAGCGGGGCACGCGTGCCCCTTTGCATTTACCCTTCGAATAAGGACCGGCTAATTC
>G3BZQ8102F1UDI
GGTGAGTATCGCGTATCCAACCTTCCCTCCACTCGGGGATACCCCGTTGAAAGACGGCCTAATACCCGATGTTGTCCACAGATGGCATCTGACGTGGACCAAAGGCTCATCGGTGGAGGATGGGGATGCGTCTGATTAGCTTGTTGGTGCGGGTAACGGCCCACCAAGGCGACGATCAGTAGGGGTTCTGAGAGGAAGGTCCCCCACATTGGAACTGAGACACGGTCCAAACTCCTACGGGAGGCAGCAGTGAGGAATATTGGTCAATGGACGGAAGTCTGAACCAGCCAAGTAGCGTGCAGGATTGACGGCCCTATGGGTTGTAAACTGCTTTTGTTGGGGAGTAAAGCGGGGCACGCGTGCCCCTTTGCATTTACCCTTCGAATAAGGACCGGCTAATTC
>G3BZQ8102F6KPG
GGTGAGTATCGCGTATCCAACCTTCCCTCCACTCGGGGATACCCCGTTGAAAGACGGCCTAATACCCGATGTTGTCCACAGATGGCATCTGACGTGGACCAAAGGCTCATCGGTGGAGGATGGGGATGCGTCTGATTAGCTTGTTGGTGCGGGTAACGGCCCACCAAGGCGACGATCAGTAGGGGTTCTGAGAGGAAGGTCCCCCACATTGGAACTGAGACACGGTCCAAACTCCTACGGGAGGCAGCAGTGAGGAATATTGGTCAATGGACGGAAGTCTGAACCAGCCAAGTAGCGTGCAGGATTGACGGCCCTATGGGTTGTAAACTGCTTTTGTTGGGGAGTAAAGCGGGGCACGCGTGCCCCTTTGCATTTACCCTTCGAATAAGGACCGGCTAATTC
>G3BZQ8102GYBFT
GGTGAGTATCGCGTATCCAACCTTCCCTCCACTCGGGGATACCCCGTTGAAAGACGGCCTAATACCCGATGTTGTCCACAGATGGCATCTGACGTGGACCAAAGGCTCATCGGTGGAGGATGGGGATGCGTCTGATTAGCTTGTTGGTGCGGGTAACGGCCCACCAAGGCGACGATCAGTAGGGGTTCTGAGAGGAAGGTCCCCCACATTGGAACTGAGACACGGTCCAAACTCCTACGGGAGGCAGCAGTGAGGAATATTGGTCAATGGACGGAAGTCTGAACCAGCCAAGTAGCGTGCAGGATTGACGGCCCTATGGGTTGTAAACTGCTTTTGTTGGGGAGTAAAGCGGGGCACGCGTGCCCCTTTGCATTTACCCTTCGAATAAGGACCGGCTAATTC
>G3BZQ8102I95SP
GGTGAGTATCGCGTATCCAACCTTCCCTCCACTCGGGGATACCCCGTTGAAAGACGGCCTAATACCCGATGTTGTCCACAGATGGCATCTGACGTGGACCAAAGGCTCATCGGTGGAGGATGGGGATGCGTCTGATTAGCTTGTTGGTGCGGGTAACGGCCCACCAAGGCGACGATCAGTAGGGGTTCTGAGAGGAAGGTCCCCCACATTGGAACTGAGACACGGTCCAAACTCCTACGGGAGGCAGCAGTGAGGAATATTGGTCAATGGACGGAAGTCTGAACCAGCCAAGTAGCGTGCAGGATTGACGGCCCTATGGGTTGTAAACTGCTTTTGTTGGGGAGTAAAGCGGGGCACGCGTGCCCCTTTGCATTTACCCTTCGAATAAGGACCGGCTAATTC
>G3BZQ8102FLQKQ
GGTGAGTATCGCGTATCCAACCTTCCCTCCACTCGGGGATACCCCGTTGAAAGACGGCCTAATACCCGATGTTGTCCACAGATGGCATCTGACGTGGACCAAAGGCTCATCGGTGGAGGATGGGGATGCGTCTGATTAGCTTGTTGGTGCGGGTAACGGCCCACCAAGGCGACGATCAGTAGGGGTTCTGAGAGGAAGGTCCCCCACATTGGAACTGAGACACGGTCCAAACTCCTACGGGAGGCAGCAGTGAGGAATATTGGTCAATGGACGGAAGTCTGAACCAGCCAAGTAGCGTGCAGGATTGACGGCCCTATGGGTTGTAAACTGCTTTTGTTGGGGAGTAAAGCGGGGCACGCGTGCCCCTTTGCATTTACCCTTCGAATAAGGACCGGCTAATTC
>G3BZQ8102GSR7U
GGTGAGTATCGCGTATCCAACCTTCCCTCCACTCGGGGATACCCCGTTGAAAGACGGCCTAATACCCGATGTTGTCCACAGATGGCATCTGACGTGGACCAAAGGCTCATCGGTGGAGGATGGGGATGCGTCTGATTAGCTTGTTGGTGCGGGTAACGGCCCACCAAGGCGACGATCAGTAGGGGTTCTGAGAGGAAGGTCCCCCACATTGGAACTGAGACACGGTCCAAACTCCTACGGGAGGCAGCAGTGAGGAATATTGGTCAATGGACGGAAGTCTGAACCAGCCAAGTAGCGTGCAGGATTGACGGCCCTATGGGTTGTAAACTGCTTTTGTTGGGGAGTAAAGCGGGGCACGCGTGCCCCTTTGCATTTACCCTTCGAATAAGGACCGGCTAATTC
>G3BZQ8102JEOWF
GGTGAGTATCGCGTATCCAACCTTCCCTCCACTCGGGGATACCCCGTTGAAAGACGGCCTAATACCCGATGTTGTCCACAGATGGCATCTGACGTGGACCAAAGGCTCATCGGTGGAGGATGGGGATGCGTCTGATTAGCTTGTTGGTGCGGGTAACGGCCCACCAAGGCGACGATCAGTAGGGGTTCTGAGAGGAAGGTCCCCCACATTGGAACTGAGACACGGTCCAAACTCCTACGGGAGGCAGCAGTGAGGAATATTGGTCAATGGACGGAAGTCTGAACCAGCCAAGTAGCGTGCAGGATTGACGGCCCTATGGGTTGTAAACTGCTTTTGTTGGGGAGTAAAGCGGGGCACGCGTGCCCCTTTGCATTTACCCTTCGAATAAGGACCGGCTAATTC
>G3BZQ8102IL56U
GGTGAGTATCGCGTATCCAACCTTCCCTCCACTCGGGGATACCCCGTTGAAAGACGGCCTAATACCCGATGTTGTCCACAGATGGCATCTGACGTGGACCAAAGGCTCATCGGTGGAGGATGGGGATGCGTCTGATTAGCTTGTTGGTGCGGGTAACGGCCCACCAAGGCGACGATCAGTAGGGGTTCTGAGAGGAAGGTCCCCCACATTGGAACTGAGACACGGTCCAAACTCCTACGGGAGGCAGCAGTGAGGAATATTGGTCAATGGACGGAAGTCTGAACCAGCCAAGTAGCGTGCAGGATTGACGGCCCTATGGGTTGTAAACTGCTTTTGTTGGGGAGTAAAGCGGGGCACGCGTGCCCCTTTGCATTTACCCTTCGAATAAGGACCGGCTAATTC
>G3BZQ8102F56S6
GGTGAGTATCGCGTATCCAACCTTCCCTCCACTCGGGGATACCCCGTTGAAAGACGGCCTAATACCCGATGTTGTCCACAGATGGCATCTGACGTGGACCAAAGGCTCATCGGTGGAGGATGGGGATGCGTCTGATTAGCTTGTTGGTGCGGGTAACGGCCCACCAAGGCGACGATCAGTAGGGGTTCTGAGAGGAAGGTCCCCCACATTGGAACTGAGACACGGTCCAAACTCCTACGGGAGGCAGCAGTGAGGAATATTGGTCAATGGACGGAAGTCTGAACCAGCCAAGTAGCGTGCAGGATTGACGGCCCTATGGGTTGTAAACTGCTTTTGTTGGGGAGTAAAGCGGGGCACGCGTGCCCCTTTGCATTTACCCTTCGAATAAGGACCGGCTAATTC
>G3BZQ8102F7PH0
GGTGAGTATCGCGTATCCAACCTTCCCTCCACTCGGGGATACCCCGTTGAAAGACGGCCTAATACCCGATGTTGTCCACAGATGGCATCTGACGTGGACCAAAGGCTCATCGGTGGAGGATGGGGATGCGTCTGATTAGCTTGTTGGTGCGGGTAACGGCCCACCAAGGCGACGATCAGTAGGGGTTCTGAGAGGAAGGTCCCCCACATTGGAACTGAGACACGGTCCAAACTCCTACGGGAGGCAGCAGTGAGGAATATTGGTCAATGGACGGAAGTCTGAACCAGCCAAGTAGCGTGCAGGATTGACGGCCCTATGGGTTGTAAACTGCTTTTGTTGGGGAGTAAAGCGGGGCACGCGTGCCCCTTTGCATTTACCCTTCGAATAAGGACCGGCTAATTC
>G3BZQ8102HW6FR
GGTGAGTATCGCGTATCCAACCTTCCCTCCACTCGGGGATACCCCGTTGAAAGACGGCCTAATACCCGATGTTGTCCACAGATGGCATCTGACGTGGACCAAAGGCTCATCGGTGGAGGATGGGGATGCGTCTGATTAGCTTGTTGGTGCGGGTAACGGCCCACCAAGGCGACGATCAGTAGGGGTTCTGAGAGGAAGGTCCCCCACATTGGAACTGAGACACGGTCCAAACTCCTACGGGAGGCAGCAGTGAGGAATATTGGTCAATGGACGGAAGTCTGAACCAGCCAAGTAGCGTGCAGGATTGACGGCCCTATGGGTTGTAAACTGCTTTTGTTGGGGAGTAAAGCGGGGCACGCGTGCCCCTTTGCATTTACCCTTCGAATAAGGACCGGCTAATTC
>G3BZQ8102JFZGW
GGTGAGTATCGCGTATCCAACCTTCCCTCCACTCGGGGATACCCCGTTGAAAGACGGCCTAATACCCGATGTTGTCCACAGATGGCATCTGACGTGGACCAAAGGCTCATCGGTGGAGGATGGGGATGCGTCTGATTAGCTTGTTGGTGCGGGTAACGGCCCACCAAGGCGACGATCAGTAGGGGTTCTGAGAGGAAGGTCCCCCACATTGGAACTGAGACACGGTCCAAACTCCTACGGGAGGCAGCAGTGAGGAATATTGGTCAATGGACGGAAGTCTGAACCAGCCAAGTAGCGTGCAGGATTGACGGCCCTATGGGTTGTAAACTGCTTTTGTTGGGGAGTAAAGCGGGGCACGCGTGCCCCTTTGCATTTACCCTTCGAATAAGGACCGGCTAATTC
>G3BZQ8102F4YQM
GGTGAGTATCGCGTATCCAACCTTCCCTCCACTCGGGGATACCCCGTTGAAAGACGGCCTAATACCCGATGTTGTCCACAGATGGCATCTGACGTGGACCAAAGGCTCATCGGTGGAGGATGGGGATGCGTCTGATTAGCTTGTTGGTGCGGGTAACGGCCCACCAAGGCGACGATCAGTAGGGGTTCTGAGAGGAAGGTCCCCCACATTGGAACTGAGACACGGTCCAAACTCCTACGGGAGGCAGCAGTGAGGAATATTGGTCAATGGACGGAAGTCTGAACCAGCCAAGTAGCGTGCAGGATTGACGGCCCTATGGGTTGTAAACTGCTTTTGTTGGGGAGTAAAGCGGGGCACGCGTGCCCCTTTGCATTTACCCTTCGAATAAGGACCGGCTAATTC
>G3BZQ8102JTMC8
GGTGAGTATCGCGTATCCAACCTTCCCTCCACTCGGGGATACCCCGTTGAAAGACGGCCTAATACCCGATGTTGTCCACAGATGGCATCTGACGTGGACCAAAGGCTCATCGGTGGAGGATGGGGATGCGTCTGATTAGCTTGTTGGTGCGGGTAACGGCCCACCAAGGCGACGATCAGTAGGGGTTCTGAGAGGAAGGTCCCCCACATTGGAACTGAGACACGGTCCAAACTCCTACGGGAGGCAGCAGTGAGGAATATTGGTCAATGGACGGAAGTCTGAACCAGCCAAGTAGCGTGCAGGATTGACGGCCCTATGGGTTGTAAACTGCTTTTGTTGGGGAGTAAAGCGGGGCACGCGTGCCCCTTTGCATTTACCCTTCGAATAAGGACCGGCTAATTC
>G3BZQ8102IJ7YV
GGTGAGTATCGCGTATCCAACCTTCCCTCCACTCGGGGATACCCCGTTGAAAGACGGCCTAATACCCGATGTTGTCCACAGATGGCATCTGACGTGGACCAAAGGCTCATCGGTGGAGGATGGGGATGCGTCTGATTAGCTTGTTGGTGCGGGTAACGGCCCACCAAGGCGACGATCAGTAGGGGTTCTGAGAGGAAGGTCCCCCACATTGGAACTGAGACACGGTCCAAACTCCTACGGGAGGCAGCAGTGAGGAATATTGGTCAATGGACGGAAGTCTGAACCAGCCAAGTAGCGTGCAGGATTGACGGCCCTATGGGTTGTAAACTGCTTTTGTTGGGGAGTAAAGCGGGGCACGCGTGCCCCTTTGCATTTACCCTTCGAATAAGGACCGGCTAATTC
>G3BZQ8102H6B8Z
GGTGAGTATCGCGTATCCAACCTTCCCTCCACTCGGGGATACCCCGTTGAAAGACGGCCTAATACCCGATGTTGTCCACAGATGGCATCTGACGTGGACCAAAGGCTCATCGGTGGAGGATGGGGATGCGTCTGATTAGCTTGTTGGTGCGGGTAACGGCCCACCAAGGCGACGATCAGTAGGGGTTCTGAGAGGAAGGTCCCCCACATTGGAACTGAGACACGGTCCAAACTCCTACGGGAGGCAGCAGTGAGGAATATTGGTCAATGGACGGAAGTCTGAACCAGCCAAGTAGCGTGCAGGATTGACGGCCCTATGGGTTGTAAACTGCTTTTGTTGGGGAGTAAAGCGGGGCACGCGTGCCCCTTTGCATTTACCCTTCGAATAAGGACCGGCTAATTC
>G3BZQ8102H6ULK
GGTGAGTATCGCGTATCCAACCTTCCCTCCACTCGGGGATACCCCGTTGAAAGACGGCCTAATACCCGATGTTGTCCACAGATGGCATCTGACGTGGACCAAAGGCTCATCGGTGGAGGATGGGGATGCGTCTGATTAGCTTGTTGGTGCGGGTAACGGCCCACCAAGGCGACGATCAGTAGGGGTTCTGAGAGGAAGGTCCCCCACATTGGAACTGAGACACGGTCCAAACTCCTACGGGAGGCAGCAGTGAGGAATATTGGTCAATGGACGGAAGTCTGAACCAGCCAAGTAGCGTGCAGGATTGACGGCCCTATGGGTTGTAAACTGCTTTTGTTGGGGAGTAAAGCGGGGCACGCGTGCCCCTTTGCATTTACCCTTCGAATAAGGACCGGCTAATTC
>G3BZQ8102HMR21
GGTGAGTATCGCGTATCCAACCTTCCCTCCACTCGGGGATACCCCGTTGAAAGACGGCCTAATACCCGATGTTGTCCACAGATGGCATCTGACGTGGACCAAAGGCTCATCGGTGGAGGATGGGGATGCGTCTGATTAGCTTGTTGGTGCGGGTAACGGCCCACCAAGGCGACGATCAGTAGGGGTTCTGAGAGGAAGGTCCCCCACATTGGAACTGAGACACGGTCCAAACTCCTACGGGAGGCAGCAGTGAGGAATATTGGTCAATGGACGGAAGTCTGAACCAGCCAAGTAGCGTGCAGGATTGACGGCCCTATGGGTTGTAAACTGCTTTTGTTGGGGAGTAAAGCGGGGCACGCGTGCCCCTTTGCATTTACCCTTCGAATAAGGACCGGCTAATTC
>G3BZQ8102GJWE7
GGTGAGTATCGCGTATCCAACCTTCCCTCCACTCGGGGATACCCCGTTGAAAGACGGCCTAATACCCGATGTTGTCCACAGATGGCATCTGACGTGGACCAAAGGCTCATCGGTGGAGGATGGGGATGCGTCTGATTAGCTTGTTGGTGCGGGTAACGGCCCACCAAGGCGACGATCAGTAGGGGTTCTGAGAGGAAGGTCCCCCACATTGGAACTGAGACACGGTCCAAACTCCTACGGGAGGCAGCAGTGAGGAATATTGGTCAATGGACGGAAGTCTGAACCAGCCAAGTAGCGTGCAGGATTGACGGCCCTATGGGTTGTAAACTGCTTTTGTTGGGGAGTAAAGCGGGGCACGCGTGCCCCTTTGCATTTACCCTTCGAATAAGGACCGGCTAATTC
>G3BZQ8102H9KAB
GGTGAGTATCGCGTATCCAACCTTCCCTCCACTCGGGGATACCCCGTTGAAAGACGGCCTAATACCCGATGTTGTCCACAGATGGCATCTGACGTGGACCAAAGGCTCATCGGTGGAGGATGGGGATGCGTCTGATTAGCTTGTTGGTGCGGGTAACGGCCCACCAAGGCGACGATCAGTAGGGGTTCTGAGAGGAAGGTCCCCCACATTGGAACTGAGACACGGTCCAAACTCCTACGGGAGGCAGCAGTGAGGAATATTGGTCAATGGACGGAAGTCTGAACCAGCCAAGTAGCGTGCAGGATTGACGGCCCTATGGGTTGTAAACTGCTTTTGTTGGGGAGTAAAGCGGGGCACGCGTGCCCCTTTGCATTTACCCTTCGAATAAGGACCGGCTAATTC
>G3BZQ8102JKHIO
GGTGAGTATCGCGTATCCAACCTTCCCTCCACTCGGGGATACCCCGTTGAAAGACGGCCTAATACCCGATGTTGTCCACAGATGGCATCTGACGTGGACCAAAGGCTCATCGGTGGAGGATGGGGATGCGTCTGATTAGCTTGTTGGTGCGGGTAACGGCCCACCAAGGCGACGATCAGTAGGGGTTCTGAGAGGAAGGTCCCCCACATTGGAACTGAGACACGGTCCAAACTCCTACGGGAGGCAGCAGTGAGGAATATTGGTCAATGGACGGAAGTCTGAACCAGCCAAGTAGCGTGCAGGATTGACGGCCCTATGGGTTGTAAACTGCTTTTGTTGGGGAGTAAAGCGGGGCACGCGTGCCCCTTTGCATTTACCCTTCGAATAAGGACCGGCTAATTC
>G3BZQ8102JI5GY
GGTGAGTATCGCGTATCCAACCTTCCCTCCACTCGGGGATACCCCGTTGAAAGACGGCCTAATACCCGATGTTGTCCACAGATGGCATCTGACGTGGACCAAAGGCTCATCGGTGGAGGATGGGGATGCGTCTGATTAGCTTGTTGGTGCGGGTAACGGCCCACCAAGGCGACGATCAGTAGGGGTTCTGAGAGGAAGGTCCCCCACATTGGAACTGAGACACGGTCCAAACTCCTACGGGAGGCAGCAGTGAGGAATATTGGTCAATGGACGGAAGTCTGAACCAGCCAAGTAGCGTGCAGGATTGACGGCCCTATGGGTTGTAAACTGCTTTTGTTGGGGAGTAAAGCGGGGCACGCGTGCCCCTTTGCATTTACCCTTCGAATAAGGACCGGCTAATTC
>G3BZQ8102JBGCR
GGTGAGTATCGCGTATCCAACCTTCCCTCCACTCGGGGATACCCCGTTGAAAGACGGCCTAATACCCGATGTTGTCCACAGATGGCATCTGACGTGGACCAAAGGCTCATCGGTGGAGGATGGGGATGCGTCTGATTAGCTTGTTGGTGCGGGTAACGGCCCACCAAGGCGACGATCAGTAGGGGTTCTGAGAGGAAGGTCCCCCACATTGGAACTGAGACACGGTCCAAACTCCTACGGGAGGCAGCAGTGAGGAATATTGGTCAATGGACGGAAGTCTGAACCAGCCAAGTAGCGTGCAGGATTGACGGCCCTATGGGTTGTAAACTGCTTTTGTTGGGGAGTAAAGCGGGGCACGCGTGCCCCTTTGCATTTACCCTTCGAATAAGGACCGGCTAATTC
>G3BZQ8102HGZNA
GGTGAGTATCGCGTATCCAACCTTCCCTCCACTCGGGGATACCCCGTTGAAAGACGGCCTAATACCCGATGTTGTCCACAGATGGCATCTGACGTGGACCAAAGGCTCATCGGTGGAGGATGGGGATGCGTCTGATTAGCTTGTTGGTGCGGGTAACGGCCCACCAAGGCGACGATCAGTAGGGGTTCTGAGAGGAAGGTCCCCCACATTGGAACTGAGACACGGTCCAAACTCCTACGGGAGGCAGCAGTGAGGAATATTGGTCAATGGACGGAAGTCTGAACCAGCCAAGTAGCGTGCAGGATTGACGGCCCTATGGGTTGTAAACTGCTTTTGTTGGGGAGTAAAGCGGGGCACGCGTGCCCCTTTGCATTTACCCTTCGAATAAGGACCGGCTAATTC
>G3BZQ8102GJD3K
GGTGAGTATCGCGTATCCAACCTTCCCTCCACTCGGGGATACCCCGTTGAAAGACGGCCTAATACCCGATGTTGTCCACAGATGGCATCTGACGTGGACCAAAGGCTCATCGGTGGAGGATGGGGATGCGTCTGATTAGCTTGTTGGTGCGGGTAACGGCCCACCAAGGCGACGATCAGTAGGGGTTCTGAGAGGAAGGTCCCCCACATTGGAACTGAGACACGGTCCAAACTCCTACGGGAGGCAGCAGTGAGGAATATTGGTCAATGGACGGAAGTCTGAACCAGCCAAGTAGCGTGCAGGATTGACGGCCCTATGGGTTGTAAACTGCTTTTGTTGGGGAGTAAAGCGGGGCACGCGTGCCCCTTTGCATTTACCCTTCGAATAAGGACCGGCTAATTC
>G3BZQ8102JXPUG
GGTGAGTATCGCGTATCCAACCTTCCCTCCACTCGGGGATACCCCGTTGAAAGACGGCCTAATACCCGATGTTGTCCACAGATGGCATCTGACGTGGACCAAAGGCTCATCGGTGGAGGATGGGGATGCGTCTGATTAGCTTGTTGGTGCGGGTAACGGCCCACCAAGGCGACGATCAGTAGGGGTTCTGAGAGGAAGGTCCCCCACATTGGAACTGAGACACGGTCCAAACTCCTACGGGAGGCAGCAGTGAGGAATATTGGTCAATGGACGGAAGTCTGAACCAGCCAAGTAGCGTGCAGGATTGACGGCCCTATGGGTTGTAAACTGCTTTTGTTGGGGAGTAAAGCGGGGCACGCGTGCCCCTTTGCATTTACCCTTCGAATAAGGACCGGCTAATTC
>G3BZQ8102G9HSX
GGTGAGTATCGCGTATCCAACCTTCCCTCCACTCGGGGATACCCCGTTGAAAGACGGCCTAATACCCGATGTTGTCCACAGATGGCATCTGACGTGGACCAAAGGCTCATCGGTGGAGGATGGGGATGCGTCTGATTAGCTTGTTGGTGCGGGTAACGGCCCACCAAGGCGACGATCAGTAGGGGTTCTGAGAGGAAGGTCCCCCACATTGGAACTGAGACACGGTCCAAACTCCTACGGGAGGCAGCAGTGAGGAATATTGGTCAATGGACGGAAGTCTGAACCAGCCAAGTAGCGTGCAGGATTGACGGCCCTATGGGTTGTAAACTGCTTTTGTTGGGGAGTAAAGCGGGGCACGCGTGCCCCTTTGCATTTACCCTTCGAATAAGGACCGGCTAATTC
>G3BZQ8102ITIWK
GGTGAGTATCGCGTATCCAACCTTCCCTCCACTCGGGGATACCCCGTTGAAAGACGGCCTAATACCCGATGTTGTCCACAGATGGCATCTGACGTGGACCAAAGGCTCATCGGTGGAGGATGGGGATGCGTCTGATTAGCTTGTTGGTGCGGGTAACGGCCCACCAAGGCGACGATCAGTAGGGGTTCTGAGAGGAAGGTCCCCCACATTGGAACTGAGACACGGTCCAAACTCCTACGGGAGGCAGCAGTGAGGAATATTGGTCAATGGACGGAAGTCTGAACCAGCCAAGTAGCGTGCAGGATTGACGGCCCTATGGGTTGTAAACTGCTTTTGTTGGGGAGTAAAGCGGGGCACGCGTGCCCCTTTGCATTTACCCTTCGAATAAGGACCGGCTAATTC
>G3BZQ8102GWSZN
GGTGAGTATCGCGTATCCAACCTTCCCTCCACTCGGGGATACCCCGTTGAAAGACGGCCTAATACCCGATGTTGTCCACAGATGGCATCTGACGTGGACCAAAGGCTCATCGGTGGAGGATGGGGATGCGTCTGATTAGCTTGTTGGTGCGGGTAACGGCCCACCAAGGCGACGATCAGTAGGGGTTCTGAGAGGAAGGTCCCCCACATTGGAACTGAGACACGGTCCAAACTCCTACGGGAGGCAGCAGTGAGGAATATTGGTCAATGGACGGAAGTCTGAACCAGCCAAGTAGCGTGCAGGATTGACGGCCCTATGGGTTGTAAACTGCTTTTGTTGGGGAGTAAAGCGGGGCACGCGTGCCCCTTTGCATTTACCCTTCGAATAAGGACCGGCTAATTC
>G3BZQ8102JXJD1
GGTGAGTATCGCGTATCCAACCTTCCCTCCACTCGGGGATACCCCGTTGAAAGACGGCCTAATACCCGATGTTGTCCACAGATGGCATCTGACGTGGACCAAAGGCTCATCGGTGGAGGATGGGGATGCGTCTGATTAGCTTGTTGGTGCGGGTAACGGCCCACCAAGGCGACGATCAGTAGGGGTTCTGAGAGGAAGGTCCCCCACATTGGAACTGAGACACGGTCCAAACTCCTACGGGAGGCAGCAGTGAGGAATATTGGTCAATGGACGGAAGTCTGAACCAGCCAAGTAGCGTGCAGGATTGACGGCCCTATGGGTTGTAAACTGCTTTTGTTGGGGAGTAAAGCGGGGCACGCGTGCCCCTTTGCATTTACCCTTCGAATAAGGACCGGCTAATTC
>G3BZQ8102FK2KX
GGTGAGTATCGCGTATCCAACCTTCCCTCCACTCGGGGATACCCCGTTGAAAGACGGCCTAATACCCGATGTTGTCCACAGATGGCATCTGACGTGGACCAAAGGCTCATCGGTGGAGGATGGGGATGCGTCTGATTAGCTTGTTGGTGCGGGTAACGGCCCACCAAGGCGACGATCAGTAGGGGTTCTGAGAGGAAGGTCCCCCACATTGGAACTGAGACACGGTCCAAACTCCTACGGGAGGCAGCAGTGAGGAATATTGGTCAATGGACGGAAGTCTGAACCAGCCAAGTAGCGTGCAGGATTGACGGCCCTATGGGTTGTAAACTGCTTTTGTTGGGGAGTAAAGCGGGGCACGCGTGCCCCTTTGCATTTACCCTTCGAATAAGGACCGGCTAATTC
>G3BZQ8102F6BFW
GGTGAGTATCGCGTATCCAACCTTCCCTCCACTCGGGGATACCCCGTTGAAAGACGGCCTAATACCCGATGTTGTCCACAGATGGCATCTGACGTGGACCAAAGGCTCATCGGTGGAGGATGGGGATGCGTCTGATTAGCTTGTTGGTGCGGGTAACGGCCCACCAAGGCGACGATCAGTAGGGGTTCTGAGAGGAAGGTCCCCCACATTGGAACTGAGACACGGTCCAAACTCCTACGGGAGGCAGCAGTGAGGAATATTGGTCAATGGACGGAAGTCTGAACCAGCCAAGTAGCGTGCAGGATTGACGGCCCTATGGGTTGTAAACTGCTTTTGTTGGGGAGTAAAGCGGGGCACGCGTGCCCCTTTGCATTTACCCTTCGAATAAGGACCGGCTAATTC
>G3BZQ8102H6LLB
GGTGAGTATCGCGTATCCAACCTTCCCTCCACTCGGGGATACCCCGTTGAAAGACGGCCTAATACCCGATGTTGTCCACAGATGGCATCTGACGTGGACCAAAGGCTCATCGGTGGAGGATGGGGATGCGTCTGATTAGCTTGTTGGTGCGGGTAACGGCCCACCAAGGCGACGATCAGTAGGGGTTCTGAGAGGAAGGTCCCCCACATTGGAACTGAGACACGGTCCAAACTCCTACGGGAGGCAGCAGTGAGGAATATTGGTCAATGGACGGAAGTCTGAACCAGCCAAGTAGCGTGCAGGATTGACGGCCCTATGGGTTGTAAACTGCTTTTGTTGGGGAGTAAAGCGGGGCACGCGTGCCCCTTTGCATTTACCCTTCGAATAAGGACCGGCTAATTC
>G3BZQ8102HDAVO
GGTGAGTATCGCGTATCCAACCTTCCCTCCACTCGGGGATACCCCGTTGAAAGACGGCCTAATACCCGATGTTGTCCACAGATGGCATCTGACGTGGACCAAAGGCTCATCGGTGGAGGATGGGGATGCGTCTGATTAGCTTGTTGGTGCGGGTAACGGCCCACCAAGGCGACGATCAGTAGGGGTTCTGAGAGGAAGGTCCCCCACATTGGAACTGAGACACGGTCCAAACTCCTACGGGAGGCAGCAGTGAGGAATATTGGTCAATGGACGGAAGTCTGAACCAGCCAAGTAGCGTGCAGGATTGACGGCCCTATGGGTTGTAAACTGCTTTTGTTGGGGAGTAAAGCGGGGCACGCGTGCCCCTTTGCATTTACCCTTCGAATAAGGACCGGCTAATTC
>G3BZQ8102J5LFM
GGTGAGTATCGCGTATCCAACCTTCCCTCCACTCGGGGATACCCCGTTGAAAGACGGCCTAATACCCGATGTTGTCCACAGATGGCATCTGACGTGGACCAAAGGCTCATCGGTGGAGGATGGGGATGCGTCTGATTAGCTTGTTGGTGCGGGTAACGGCCCACCAAGGCGACGATCAGTAGGGGTTCTGAGAGGAAGGTCCCCCACATTGGAACTGAGACACGGTCCAAACTCCTACGGGAGGCAGCAGTGAGGAATATTGGTCAATGGACGGAAGTCTGAACCAGCCAAGTAGCGTGCAGGATTGACGGCCCTATGGGTTGTAAACTGCTTTTGTTGGGGAGTAAAGCGGGGCACGCGTGCCCCTTTGCATTTACCCTTCGAATAAGGACCGGCTAATTC
>G3BZQ8102GK5H7
GGTGAGTATCGCGTATCCAACCTTCCCTCCACTCGGGGATACCCCGTTGAAAGACGGCCTAATACCCGATGTTGTCCACAGATGGCATCTGACGTGGACCAAAGGCTCATCGGTGGAGGATGGGGATGCGTCTGATTAGCTTGTTGGTGCGGGTAACGGCCCACCAAGGCGACGATCAGTAGGGGTTCTGAGAGGAAGGTCCCCCACATTGGAACTGAGACACGGTCCAAACTCCTACGGGAGGCAGCAGTGAGGAATATTGGTCAATGGACGGAAGTCTGAACCAGCCAAGTAGCGTGCAGGATTGACGGCCCTATGGGTTGTAAACTGCTTTTGTTGGGGAGTAAAGCGGGGCACGCGTGCCCCTTTGCATTTACCCTTCGAATAAGGACCGGCTAATTC
>G3BZQ8102F3YP1
GGTGAGTATCGCGTATCCAACCTTCCCTCCACTCGGGGATACCCCGTTGAAAGACGGCCTAATACCCGATGTTGTCCACAGATGGCATCTGACGTGGACCAAAGGCTCATCGGTGGAGGATGGGGATGCGTCTGATTAGCTTGTTGGTGCGGGTAACGGCCCACCAAGGCGACGATCAGTAGGGGTTCTGAGAGGAAGGTCCCCCACATTGGAACTGAGACACGGTCCAAACTCCTACGGGAGGCAGCAGTGAGGAATATTGGTCAATGGACGGAAGTCTGAACCAGCCAAGTAGCGTGCAGGATTGACGGCCCTATGGGTTGTAAACTGCTTTTGTTGGGGAGTAAAGCGGGGCACGCGTGCCCCTTTGCATTTACCCTTCGAATAAGGACCGGCTAATTC
>G3BZQ8102JM02E
GGTGAGTATCGCGTATCCAACCTTCCCTCCACTCGGGGATACCCCGTTGAAAGACGGCCTAATACCCGATGTTGTCCACAGATGGCATCTGACGTGGACCAAAGGCTCATCGGTGGAGGATGGGGATGCGTCTGATTAGCTTGTTGGTGCGGGTAACGGCCCACCAAGGCGACGATCAGTAGGGGTTCTGAGAGGAAGGTCCCCCACATTGGAACTGAGACACGGTCCAAACTCCTACGGGAGGCAGCAGTGAGGAATATTGGTCAATGGACGGAAGTCTGAACCAGCCAAGTAGCGTGCAGGATTGACGGCCCTATGGGTTGTAAACTGCTTTTGTTGGGGAGTAAAGCGGGGCACGCGTGCCCCTTTGCATTTACCCTTCGAATAAGGACCGGCTAATTC
>G3BZQ8102IFFMQ
GGTGAGTATCGCGTATCCAACCTTCCCTCCACTCGGGGATACCCCGTTGAAAGACGGCCTAATACCCGATGTTGTCCACAGATGGCATCTGACGTGGACCAAAGGCTCATCGGTGGAGGATGGGGATGCGTCTGATTAGCTTGTTGGTGCGGGTAACGGCCCACCAAGGCGACGATCAGTAGGGGTTCTGAGAGGAAGGTCCCCCACATTGGAACTGAGACACGGTCCAAACTCCTACGGGAGGCAGCAGTGAGGAATATTGGTCAATGGACGGAAGTCTGAACCAGCCAAGTAGCGTGCAGGATTGACGGCCCTATGGGTTGTAAACTGCTTTTGTTGGGGAGTAAAGCGGGGCACGCGTGCCCCTTTGCATTTACCCTTCGAATAAGGACCGGCTAATTC
>G3BZQ8102JR01K
GGTGAGTATCGCGTATCCAACCTTCCCTCCACTCGGGGATACCCCGTTGAAAGACGGCCTAATACCCGATGTTGTCCACAGATGGCATCTGACGTGGACCAAAGGCTCATCGGTGGAGGATGGGGATGCGTCTGATTAGCTTGTTGGTGCGGGTAACGGCCCACCAAGGCGACGATCAGTAGGGGTTCTGAGAGGAAGGTCCCCCACATTGGAACTGAGACACGGTCCAAACTCCTACGGGAGGCAGCAGTGAGGAATATTGGTCAATGGACGGAAGTCTGAACCAGCCAAGTAGCGTGCAGGATTGACGGCCCTATGGGTTGTAAACTGCTTTTGTTGGGGAGTAAAGCGGGGCACGCGTGCCCCTTTGCATTTACCCTTCGAATAAGGACCGGCTAATTC
>G3BZQ8102IS2J2
GGTGAGTATCGCGTATCCAACCTTCCCTCCACTCGGGGATACCCCGTTGAAAGACGGCCTAATACCCGATGTTGTCCACAGATGGCATCTGACGTGGACCAAAGGCTCATCGGTGGAGGATGGGGATGCGTCTGATTAGCTTGTTGGTGCGGGTAACGGCCCACCAAGGCGACGATCAGTAGGGGTTCTGAGAGGAAGGTCCCCCACATTGGAACTGAGACACGGTCCAAACTCCTACGGGAGGCAGCAGTGAGGAATATTGGTCAATGGACGGAAGTCTGAACCAGCCAAGTAGCGTGCAGGATTGACGGCCCTATGGGTTGTAAACTGCTTTTGTTGGGGAGTAAAGCGGGGCACGCGTGCCCCTTTGCATTTACCCTTCGAATAAGGACCGGCTAATTC
>G3BZQ8102G1I0T
GGTGAGTATCGCGTATCCAACCTTCCCTCCACTCGGGGATACCCCGTTGAAAGACGGCCTAATACCCGATGTTGTCCACAGATGGCATCTGACGTGGACCAAAGGCTCATCGGTGGAGGATGGGGATGCGTCTGATTAGCTTGTTGGTGCGGGTAACGGCCCACCAAGGCGACGATCAGTAGGGGTTCTGAGAGGAAGGTCCCCCACATTGGAACTGAGACACGGTCCAAACTCCTACGGGAGGCAGCAGTGAGGAATATTGGTCAATGGACGGAAGTCTGAACCAGCCAAGTAGCGTGCAGGATTGACGGCCCTATGGGTTGTAAACTGCTTTTGTTGGGGAGTAAAGCGGGGCACGCGTGCCCCTTTGCATTTACCCTTCGAATAAGGACCGGCTAATTC
>G3BZQ8102H40JT
GGTGAGTATCGCGTATCCAACCTTCCCTCCACTCGGGGATACCCCGTTGAAAGACGGCCTAATACCCGATGTTGTCCACAGATGGCATCTGACGTGGACCAAAGGCTCATCGGTGGAGGATGGGGATGCGTCTGATTAGCTTGTTGGTGCGGGTAACGGCCCACCAAGGCGACGATCAGTAGGGGTTCTGAGAGGAAGGTCCCCCACATTGGAACTGAGACACGGTCCAAACTCCTACGGGAGGCAGCAGTGAGGAATATTGGTCAATGGACGGAAGTCTGAACCAGCCAAGTAGCGTGCAGGATTGACGGCCCTATGGGTTGTAAACTGCTTTTGTTGGGGAGTAAAGCGGGGCACGCGTGCCCCTTTGCATTTACCCTTCGAATAAGGACCGGCTAATTC
>G3BZQ8102FYTS2
GGTGAGTATCGCGTATCCAACCTTCCCTCCACTCGGGGATACCCCGTTGAAAGACGGCCTAATACCCGATGTTGTCCACAGATGGCATCTGACGTGGACCAAAGGCTCATCGGTGGAGGATGGGGATGCGTCTGATTAGCTTGTTGGTGCGGGTAACGGCCCACCAAGGCGACGATCAGTAGGGGTTCTGAGAGGAAGGTCCCCCACATTGGAACTGAGACACGGTCCAAACTCCTACGGGAGGCAGCAGTGAGGAATATTGGTCAATGGACGGAAGTCTGAACCAGCCAAGTAGCGTGCAGGATTGACGGCCCTATGGGTTGTAAACTGCTTTTGTTGGGGAGTAAAGCGGGGCACGCGTGCCCCTTTGCATTTACCCTTCGAATAAGGACCGGCTAATTC
>G3BZQ8102IXA6O
GGTGAGTATCGCGTATCCAACCTTCCCTCCACTCGGGGATACCCCGTTGAAAGACGGCCTAATACCCGATGTTGTCCACAGATGGCATCTGACGTGGACCAAAGGCTCATCGGTGGAGGATGGGGATGCGTCTGATTAGCTTGTTGGTGCGGGTAACGGCCCACCAAGGCGACGATCAGTAGGGGTTCTGAGAGGAAGGTCCCCCACATTGGAACTGAGACACGGTCCAAACTCCTACGGGAGGCAGCAGTGAGGAATATTGGTCAATGGACGGAAGTCTGAACCAGCCAAGTAGCGTGCAGGATTGACGGCCCTATGGGTTGTAAACTGCTTTTGTTGGGGAGTAAAGCGGGGCACGCGTGCCCCTTTGCATTTACCCTTCGAATAAGGACCGGCTAATTC
>G3BZQ8102HRB0Z
GGTGAGTATCGCGTATCCAACCTTCCCTCCACTCGGGGATACCCCGTTGAAAGACGGCCTAATACCCGATGTTGTCCACAGATGGCATCTGACGTGGACCAAAGGCTCATCGGTGGAGGATGGGGATGCGTCTGATTAGCTTGTTGGTGCGGGTAACGGCCCACCAAGGCGACGATCAGTAGGGGTTCTGAGAGGAAGGTCCCCCACATTGGAACTGAGACACGGTCCAAACTCCTACGGGAGGCAGCAGTGAGGAATATTGGTCAATGGACGGAAGTCTGAACCAGCCAAGTAGCGTGCAGGATTGACGGCCCTATGGGTTGTAAACTGCTTTTGTTGGGGAGTAAAGCGGGGCACGCGTGCCCCTTTGCATTTACCCTTCGAATAAGGACCGGCTAATTC
>G3BZQ8102IGALR
GGTGAGTATCGCGTATCCAACCTTCCCTCCACTCGGGGATACCCCGTTGAAAGACGGCCTAATACCCGATGTTGTCCACAGATGGCATCTGACGTGGACCAAAGGCTCATCGGTGGAGGATGGGGATGCGTCTGATTAGCTTGTTGGTGCGGGTAACGGCCCACCAAGGCGACGATCAGTAGGGGTTCTGAGAGGAAGGTCCCCCACATTGGAACTGAGACACGGTCCAAACTCCTACGGGAGGCAGCAGTGAGGAATATTGGTCAATGGACGGAAGTCTGAACCAGCCAAGTAGCGTGCAGGATTGACGGCCCTATGGGTTGTAAACTGCTTTTGTTGGGGAGTAAAGCGGGGCACGCGTGCCCCTTTGCATTTACCCTTCGAATAAGGACCGGCTAATTC
>G3BZQ8102GPTS5
GGTGAGTATCGCGTATCCAACCTTCCCTCCACTCGGGGATACCCCGTTGAAAGACGGCCTAATACCCGATGTTGTCCACAGATGGCATCTGACGTGGACCAAAGGCTCATCGGTGGAGGATGGGGATGCGTCTGATTAGCTTGTTGGTGCGGGTAACGGCCCACCAAGGCGACGATCAGTAGGGGTTCTGAGAGGAAGGTCCCCCACATTGGAACTGAGACACGGTCCAAACTCCTACGGGAGGCAGCAGTGAGGAATATTGGTCAATGGACGGAAGTCTGAACCAGCCAAGTAGCGTGCAGGATTGACGGCCCTATGGGTTGTAAACTGCTTTTGTTGGGGAGTAAAGCGGGGCACGCGTGCCCCTTTGCATTTACCCTTCGAATAAGGACCGGCTAATTC
>G3BZQ8102GNX7S
GGTGAGTATCGCGTATCCAACCTTCCCTCCACTCGGGGATACCCCGTTGAAAGACGGCCTAATACCCGATGTTGTCCACAGATGGCATCTGACGTGGACCAAAGGCTCATCGGTGGAGGATGGGGATGCGTCTGATTAGCTTGTTGGTGCGGGTAACGGCCCACCAAGGCGACGATCAGTAGGGGTTCTGAGAGGAAGGTCCCCCACATTGGAACTGAGACACGGTCCAAACTCCTACGGGAGGCAGCAGTGAGGAATATTGGTCAATGGACGGAAGTCTGAACCAGCCAAGTAGCGTGCAGGATTGACGGCCCTATGGGTTGTAAACTGCTTTTGTTGGGGAGTAAAGCGGGGCACGCGTGCCCCTTTGCATTTACCCTTCGAATAAGGACCGGCTAATTC
>G3BZQ8102FUTG1
GGTGAGTATCGCGTATCCAACCTTCCCTCCACTCGGGGATACCCCGTTGAAAGACGGCCTAATACCCGATGTTGTCCACAGATGGCATCTGACGTGGACCAAAGGCTCATCGGTGGAGGATGGGGATGCGTCTGATTAGCTTGTTGGTGCGGGTAACGGCCCACCAAGGCGACGATCAGTAGGGGTTCTGAGAGGAAGGTCCCCCACATTGGAACTGAGACACGGTCCAAACTCCTACGGGAGGCAGCAGTGAGGAATATTGGTCAATGGACGGAAGTCTGAACCAGCCAAGTAGCGTGCAGGATTGACGGCCCTATGGGTTGTAAACTGCTTTTGTTGGGGAGTAAAGCGGGGCACGCGTGCCCCTTTGCATTTACCCTTCGAATAAGGACCGGCTAATTC
>G3BZQ8102FPRGS
GGTGAGTATCGCGTATCCAACCTTCCCTCCACTCGGGGATACCCCGTTGAAAGACGGCCTAATACCCGATGTTGTCCACAGATGGCATCTGACGTGGACCAAAGGCTCATCGGTGGAGGATGGGGATGCGTCTGATTAGCTTGTTGGTGCGGGTAACGGCCCACCAAGGCGACGATCAGTAGGGGTTCTGAGAGGAAGGTCCCCCACATTGGAACTGAGACACGGTCCAAACTCCTACGGGAGGCAGCAGTGAGGAATATTGGTCAATGGACGGAAGTCTGAACCAGCCAAGTAGCGTGCAGGATTGACGGCCCTATGGGTTGTAAACTGCTTTTGTTGGGGAGTAAAGCGGGGCACGCGTGCCCCTTTGCATTTACCCTTCGAATAAGGACCGGCTAATTC
>G3BZQ8102IBVKA
GGTGAGTATCGCGTATCCAACCTTCCCTCCACTCGGGGATACCCCGTTGAAAGACGGCCTAATACCCGATGTTGTCCACAGATGGCATCTGACGTGGACCAAAGGCTCATCGGTGGAGGATGGGGATGCGTCTGATTAGCTTGTTGGTGCGGGTAACGGCCCACCAAGGCGACGATCAGTAGGGGTTCTGAGAGGAAGGTCCCCCACATTGGAACTGAGACACGGTCCAAACTCCTACGGGAGGCAGCAGTGAGGAATATTGGTCAATGGACGGAAGTCTGAACCAGCCAAGTAGCGTGCAGGATTGACGGCCCTATGGGTTGTAAACTGCTTTTGTTGGGGAGTAAAGCGGGGCACGCGTGCCCCTTTGCATTTACCCTTCGAATAAGGACCGGCTAATTC
>G3BZQ8102IAMDV
GGTGAGTATCGCGTATCCAACCTTCCCTCCACTCGGGGATACCCCGTTGAAAGACGGCCTAATACCCGATGTTGTCCACAGATGGCATCTGACGTGGACCAAAGGCTCATCGGTGGAGGATGGGGATGCGTCTGATTAGCTTGTTGGTGCGGGTAACGGCCCACCAAGGCGACGATCAGTAGGGGTTCTGAGAGGAAGGTCCCCCACATTGGAACTGAGACACGGTCCAAACTCCTACGGGAGGCAGCAGTGAGGAATATTGGTCAATGGACGGAAGTCTGAACCAGCCAAGTAGCGTGCAGGATTGACGGCCCTATGGGTTGTAAACTGCTTTTGTTGGGGAGTAAAGCGGGGCACGCGTGCCCCTTTGCATTTACCCTTCGAATAAGGACCGGCTAATTC
>G3BZQ8102H5OLI
GGTGAGTATCGCGTATCCAACCTTCCCTCCACTCGGGGATACCCCGTTGAAAGACGGCCTAATACCCGATGTTGTCCACAGATGGCATCTGACGTGGACCAAAGGCTCATCGGTGGAGGATGGGGATGCGTCTGATTAGCTTGTTGGTGCGGGTAACGGCCCACCAAGGCGACGATCAGTAGGGGTTCTGAGAGGAAGGTCCCCCACATTGGAACTGAGACACGGTCCAAACTCCTACGGGAGGCAGCAGTGAGGAATATTGGTCAATGGACGGAAGTCTGAACCAGCCAAGTAGCGTGCAGGATTGACGGCCCTATGGGTTGTAAACTGCTTTTGTTGGGGAGTAAAGCGGGGCACGCGTGCCCCTTTGCATTTACCCTTCGAATAAGGACCGGCTAATTC
>G3BZQ8102HFLZV
GGTGAGTATCGCGTATCCAACCTTCCCTCCACTCGGGGATACCCCGTTGAAAGACGGCCTAATACCCGATGTTGTCCACAGATGGCATCTGACGTGGACCAAAGGCTCATCGGTGGAGGATGGGGATGCGTCTGATTAGCTTGTTGGTGCGGGTAACGGCCCACCAAGGCGACGATCAGTAGGGGTTCTGAGAGGAAGGTCCCCCACATTGGAACTGAGACACGGTCCAAACTCCTACGGGAGGCAGCAGTGAGGAATATTGGTCAATGGACGGAAGTCTGAACCAGCCAAGTAGCGTGCAGGATTGACGGCCCTATGGGTTGTAAACTGCTTTTGTTGGGGAGTAAAGCGGGGCACGCGTGCCCCTTTGCATTTACCCTTCGAATAAGGACCGGCTAATTC
>G3BZQ8102FMAD8
GGTGAGTATCGCGTATCCAACCTTCCCTCCACTCGGGGATACCCCGTTGAAAGACGGCCTAATACCCGATGTTGTCCACAGATGGCATCTGACGTGGACCAAAGGCTCATCGGTGGAGGATGGGGATGCGTCTGATTAGCTTGTTGGTGCGGGTAACGGCCCACCAAGGCGACGATCAGTAGGGGTTCTGAGAGGAAGGTCCCCCACATTGGAACTGAGACACGGTCCAAACTCCTACGGGAGGCAGCAGTGAGGAATATTGGTCAATGGACGGAAGTCTGAACCAGCCAAGTAGCGTGCAGGATTGACGGCCCTATGGGTTGTAAACTGCTTTTGTTGGGGAGTAAAGCGGGGCACGCGTGCCCCTTTGCATTTACCCTTCGAATAAGGACCGGCTAATTC
>G3BZQ8102H89DC
GGTGAGTATCGCGTATCCAACCTTCCCTCCACTCGGGGATACCCCGTTGAAAGACGGCCTAATACCCGATGTTGTCCACAGATGGCATCTGACGTGGACCAAAGGCTCATCGGTGGAGGATGGGGATGCGTCTGATTAGCTTGTTGGTGCGGGTAACGGCCCACCAAGGCGACGATCAGTAGGGGTTCTGAGAGGAAGGTCCCCCACATTGGAACTGAGACACGGTCCAAACTCCTACGGGAGGCAGCAGTGAGGAATATTGGTCAATGGACGGAAGTCTGAACCAGCCAAGTAGCGTGCAGGATTGACGGCCCTATGGGTTGTAAACTGCTTTTGTTGGGGAGTAAAGCGGGGCACGCGTGCCCCTTTGCATTTACCCTTCGAATAAGGACCGGCTAATTC
>G3BZQ8102FR0F4
GGTGAGTATCGCGTATCCAACCTTCCCTCCACTCGGGGATACCCCGTTGAAAGACGGCCTAATACCCGATGTTGTCCACAGATGGCATCTGACGTGGACCAAAGGCTCATCGGTGGAGGATGGGGATGCGTCTGATTAGCTTGTTGGTGCGGGTAACGGCCCACCAAGGCGACGATCAGTAGGGGTTCTGAGAGGAAGGTCCCCCACATTGGAACTGAGACACGGTCCAAACTCCTACGGGAGGCAGCAGTGAGGAATATTGGTCAATGGACGGAAGTCTGAACCAGCCAAGTAGCGTGCAGGATTGACGGCCCTATGGGTTGTAAACTGCTTTTGTTGGGGAGTAAAGCGGGGCACGCGTGCCCCTTTGCATTTACCCTTCGAATAAGGACCGGCTAATTC
>G3BZQ8102HWIW7
GGTGAGTATCGCGTATCCAACCTTCCCTCCACTCGGGGATACCCCGTTGAAAGACGGCCTAATACCCGATGTTGTCCACAGATGGCATCTGACGTGGACCAAAGGCTCATCGGTGGAGGATGGGGATGCGTCTGATTAGCTTGTTGGTGCGGGTAACGGCCCACCAAGGCGACGATCAGTAGGGGTTCTGAGAGGAAGGTCCCCCACATTGGAACTGAGACACGGTCCAAACTCCTACGGGAGGCAGCAGTGAGGAATATTGGTCAATGGACGGAAGTCTGAACCAGCCAAGTAGCGTGCAGGATTGACGGCCCTATGGGTTGTAAACTGCTTTTGTTGGGGAGTAAAGCGGGGCACGCGTGCCCCTTTGCATTTACCCTTCGAATAAGGACCGGCTAATTC
>G3BZQ8102G7LVD
GGTGAGTATCGCGTATCCAACCTTCCCTCCACTCGGGGATACCCCGTTGAAAGACGGCCTAATACCCGATGTTGTCCACAGATGGCATCTGACGTGGACCAAAGGCTCATCGGTGGAGGATGGGGATGCGTCTGATTAGCTTGTTGGTGCGGGTAACGGCCCACCAAGGCGACGATCAGTAGGGGTTCTGAGAGGAAGGTCCCCCACATTGGAACTGAGACACGGTCCAAACTCCTACGGGAGGCAGCAGTGAGGAATATTGGTCAATGGACGGAAGTCTGAACCAGCCAAGTAGCGTGCAGGATTGACGGCCCTATGGGTTGTAAACTGCTTTTGTTGGGGAGTAAAGCGGGGCACGCGTGCCCCTTTGCATTTACCCTTCGAATAAGGACCGGCTAATTC
>G3BZQ8102G0XM8
GGTGAGTATCGCGTATCCAACCTTCCCTCCACTCGGGGATACCCCGTTGAAAGACGGCCTAATACCCGATGTTGTCCACAGATGGCATCTGACGTGGACCAAAGGCTCATCGGTGGAGGATGGGGATGCGTCTGATTAGCTTGTTGGTGCGGGTAACGGCCCACCAAGGCGACGATCAGTAGGGGTTCTGAGAGGAAGGTCCCCCACATTGGAACTGAGACACGGTCCAAACTCCTACGGGAGGCAGCAGTGAGGAATATTGGTCAATGGACGGAAGTCTGAACCAGCCAAGTAGCGTGCAGGATTGACGGCCCTATGGGTTGTAAACTGCTTTTGTTGGGGAGTAAAGCGGGGCACGCGTGCCCCTTTGCATTTACCCTTCGAATAAGGACCGGCTAATTC
>G3BZQ8102IRMVB
GGTGAGTATCGCGTATCCAACCTTCCCTCCACTCGGGGATACCCCGTTGAAAGACGGCCTAATACCCGATGTTGTCCACAGATGGCATCTGACGTGGACCAAAGGCTCATCGGTGGAGGATGGGGATGCGTCTGATTAGCTTGTTGGTGCGGGTAACGGCCCACCAAGGCGACGATCAGTAGGGGTTCTGAGAGGAAGGTCCCCCACATTGGAACTGAGACACGGTCCAAACTCCTACGGGAGGCAGCAGTGAGGAATATTGGTCAATGGACGGAAGTCTGAACCAGCCAAGTAGCGTGCAGGATTGACGGCCCTATGGGTTGTAAACTGCTTTTGTTGGGGAGTAAAGCGGGGCACGCGTGCCCCTTTGCATTTACCCTTCGAATAAGGACCGGCTAATTC
>G35JFLI02JU2C5
GGTGAGTATCGCGTATCCAACCTTCCCTCCACTCGGGGATACCCCGTTGAAAGACGGCCTAATACCCGATGTTGTCCACAGATGGCATCTGACGTGGACCAAAGGCTCATCGGTGGAGGATGGGGATGCGTCTGATTAGCTTGTTGGTGCGGGTAACGGCCCACCAAGGCGACGATCAGTAGGGGTTCTGAGAGGAAGGTCCCCCACATTGGAACTGAGACACGGTCCAAACTCCTACGGGAGGCAGCAGTGAGGAATATTGGTCAATGGACGGAAGTCTGAACCAGCCAAGTAGCGTGCAGGATTGACGGCCCTATGGGTTGTAAACTGCTTTTGTTGGGGAGTAAAGCGGGGCACGCGTGCCCCTTTGCATTTACCCTTCGAATAAGGACCGGCTAATTC
>G35JFLI02GJT2X
GGTGAGTATCGCGTATCCAACCTTCCCTCCACTCGGGGATACCCCGTTGAAAGACGGCCTAATACCCGATGTTGTCCACAGATGGCATCTGACGTGGACCAAAGGCTCATCGGTGGAGGATGGGGATGCGTCTGATTAGCTTGTTGGTGCGGGTAACGGCCCACCAAGGCGACGATCAGTAGGGGTTCTGAGAGGAAGGTCCCCCACATTGGAACTGAGACACGGTCCAAACTCCTACGGGAGGCAGCAGTGAGGAATATTGGTCAATGGACGGAAGTCTGAACCAGCCAAGTAGCGTGCAGGATTGACGGCCCTATGGGTTGTAAACTGCTTTTGTTGGGGAGTAAAGCGGGGCACGCGTGCCCCTTTGCATTTACCCTTCGAATAAGGACCGGCTAATTC
>G35JFLI02JZV0A
GGTGAGTATCGCGTATCCAACCTTCCCTCCACTCGGGGATACCCCGTTGAAAGACGGCCTAATACCCGATGTTGTCCACAGATGGCATCTGACGTGGACCAAAGGCTCATCGGTGGAGGATGGGGATGCGTCTGATTAGCTTGTTGGTGCGGGTAACGGCCCACCAAGGCGACGATCAGTAGGGGTTCTGAGAGGAAGGTCCCCCACATTGGAACTGAGACACGGTCCAAACTCCTACGGGAGGCAGCAGTGAGGAATATTGGTCAATGGACGGAAGTCTGAACCAGCCAAGTAGCGTGCAGGATTGACGGCCCTATGGGTTGTAAACTGCTTTTGTTGGGGAGTAAAGCGGGGCACGCGTGCCCCTTTGCATTTACCCTTCGAATAAGGACCGGCTAATTC
>G35JFLI02JSFMC
GGTGAGTATCGCGTATCCAACCTTCCCTCCACTCGGGGATACCCCGTTGAAAGACGGCCTAATACCCGATGTTGTCCACAGATGGCATCTGACGTGGACCAAAGGCTCATCGGTGGAGGATGGGGATGCGTCTGATTAGCTTGTTGGTGCGGGTAACGGCCCACCAAGGCGACGATCAGTAGGGGTTCTGAGAGGAAGGTCCCCCACATTGGAACTGAGACACGGTCCAAACTCCTACGGGAGGCAGCAGTGAGGAATATTGGTCAATGGACGGAAGTCTGAACCAGCCAAGTAGCGTGCAGGATTGACGGCCCTATGGGTTGTAAACTGCTTTTGTTGGGGAGTAAAGCGGGGCACGCGTGCCCCTTTGCATTTACCCTTCGAATAAGGACCGGCTAATTC
>G35JFLI02I1JY8
GGTGAGTATCGCGTATCCAACCTTCCCTCCACTCGGGGATACCCCGTTGAAAGACGGCCTAATACCCGATGTTGTCCACAGATGGCATCTGACGTGGACCAAAGGCTCATCGGTGGAGGATGGGGATGCGTCTGATTAGCTTGTTGGTGCGGGTAACGGCCCACCAAGGCGACGATCAGTAGGGGTTCTGAGAGGAAGGTCCCCCACATTGGAACTGAGACACGGTCCAAACTCCTACGGGAGGCAGCAGTGAGGAATATTGGTCAATGGACGGAAGTCTGAACCAGCCAAGTAGCGTGCAGGATTGACGGCCCTATGGGTTGTAAACTGCTTTTGTTGGGGAGTAAAGCGGGGCACGCGTGCCCCTTTGCATTTACCCTTCGAATAAGGACCGGCTAATTC
>G35JFLI02H0IIY
GGTGAGTATCGCGTATCCAACCTTCCCTCCACTCGGGGATACCCCGTTGAAAGACGGCCTAATACCCGATGTTGTCCACAGATGGCATCTGACGTGGACCAAAGGCTCATCGGTGGAGGATGGGGATGCGTCTGATTAGCTTGTTGGTGCGGGTAACGGCCCACCAAGGCGACGATCAGTAGGGGTTCTGAGAGGAAGGTCCCCCACATTGGAACTGAGACACGGTCCAAACTCCTACGGGAGGCAGCAGTGAGGAATATTGGTCAATGGACGGAAGTCTGAACCAGCCAAGTAGCGTGCAGGATTGACGGCCCTATGGGTTGTAAACTGCTTTTGTTGGGGAGTAAAGCGGGGCACGCGTGCCCCTTTGCATTTACCCTTCGAATAAGGACCGGCTAATTC
>G35JFLI02I0UUJ
GGTGAGTATCGCGTATCCAACCTTCCCTCCACTCGGGGATACCCCGTTGAAAGACGGCCTAATACCCGATGTTGTCCACAGATGGCATCTGACGTGGACCAAAGGCTCATCGGTGGAGGATGGGGATGCGTCTGATTAGCTTGTTGGTGCGGGTAACGGCCCACCAAGGCGACGATCAGTAGGGGTTCTGAGAGGAAGGTCCCCCACATTGGAACTGAGACACGGTCCAAACTCCTACGGGAGGCAGCAGTGAGGAATATTGGTCAATGGACGGAAGTCTGAACCAGCCAAGTAGCGTGCAGGATTGACGGCCCTATGGGTTGTAAACTGCTTTTGTTGGGGAGTAAAGCGGGGCACGCGTGCCCCTTTGCATTTACCCTTCGAATAAGGACCGGCTAATTC
>G35JFLI02FWVJF
GGTGAGTATCGCGTATCCAACCTTCCCTCCACTCGGGGATACCCCGTTGAAAGACGGCCTAATACCCGATGTTGTCCACAGATGGCATCTGACGTGGACCAAAGGCTCATCGGTGGAGGATGGGGATGCGTCTGATTAGCTTGTTGGTGCGGGTAACGGCCCACCAAGGCGACGATCAGTAGGGGTTCTGAGAGGAAGGTCCCCCACATTGGAACTGAGACACGGTCCAAACTCCTACGGGAGGCAGCAGTGAGGAATATTGGTCAATGGACGGAAGTCTGAACCAGCCAAGTAGCGTGCAGGATTGACGGCCCTATGGGTTGTAAACTGCTTTTGTTGGGGAGTAAAGCGGGGCACGCGTGCCCCTTTGCATTTACCCTTCGAATAAGGACCGGCTAATTC
>G35JFLI02GWFOI
GGTGAGTATCGCGTATCCAACCTTCCCTCCACTCGGGGATACCCCGTTGAAAGACGGCCTAATACCCGATGTTGTCCACAGATGGCATCTGACGTGGACCAAAGGCTCATCGGTGGAGGATGGGGATGCGTCTGATTAGCTTGTTGGTGCGGGTAACGGCCCACCAAGGCGACGATCAGTAGGGGTTCTGAGAGGAAGGTCCCCCACATTGGAACTGAGACACGGTCCAAACTCCTACGGGAGGCAGCAGTGAGGAATATTGGTCAATGGACGGAAGTCTGAACCAGCCAAGTAGCGTGCAGGATTGACGGCCCTATGGGTTGTAAACTGCTTTTGTTGGGGAGTAAAGCGGGGCACGCGTGCCCCTTTGCATTTACCCTTCGAATAAGGACCGGCTAATTC
>G35JFLI02HBXF7
GGTGAGTATCGCGTATCCAACCTTCCCTCCACTCGGGGATACCCCGTTGAAAGACGGCCTAATACCCGATGTTGTCCACAGATGGCATCTGACGTGGACCAAAGGCTCATCGGTGGAGGATGGGGATGCGTCTGATTAGCTTGTTGGTGCGGGTAACGGCCCACCAAGGCGACGATCAGTAGGGGTTCTGAGAGGAAGGTCCCCCACATTGGAACTGAGACACGGTCCAAACTCCTACGGGAGGCAGCAGTGAGGAATATTGGTCAATGGACGGAAGTCTGAACCAGCCAAGTAGCGTGCAGGATTGACGGCCCTATGGGTTGTAAACTGCTTTTGTTGGGGAGTAAAGCGGGGCACGCGTGCCCCTTTGCATTTACCCTTCGAATAAGGACCGGCTAATTC
>G35JFLI02FNY15
GGTGAGTATCGCGTATCCAACCTTCCCTCCACTCGGGGATACCCCGTTGAAAGACGGCCTAATACCCGATGTTGTCCACAGATGGCATCTGACGTGGACCAAAGGCTCATCGGTGGAGGATGGGGATGCGTCTGATTAGCTTGTTGGTGCGGGTAACGGCCCACCAAGGCGACGATCAGTAGGGGTTCTGAGAGGAAGGTCCCCCACATTGGAACTGAGACACGGTCCAAACTCCTACGGGAGGCAGCAGTGAGGAATATTGGTCAATGGACGGAAGTCTGAACCAGCCAAGTAGCGTGCAGGATTGACGGCCCTATGGGTTGTAAACTGCTTTTGTTGGGGAGTAAAGCGGGGCACGCGTGCCCCTTTGCATTTACCCTTCGAATAAGGACCGGCTAATTC
>G35JFLI02HNQNY
GGTGAGTATCGCGTATCCAACCTTCCCTCCACTCGGGGATACCCCGTTGAAAGACGGCCTAATACCCGATGTTGTCCACAGATGGCATCTGACGTGGACCAAAGGCTCATCGGTGGAGGATGGGGATGCGTCTGATTAGCTTGTTGGTGCGGGTAACGGCCCACCAAGGCGACGATCAGTAGGGGTTCTGAGAGGAAGGTCCCCCACATTGGAACTGAGACACGGTCCAAACTCCTACGGGAGGCAGCAGTGAGGAATATTGGTCAATGGACGGAAGTCTGAACCAGCCAAGTAGCGTGCAGGATTGACGGCCCTATGGGTTGTAAACTGCTTTTGTTGGGGAGTAAAGCGGGGCACGCGTGCCCCTTTGCATTTACCCTTCGAATAAGGACCGGCTAATTC
>G35JFLI02H2F5P
GGTGAGTATCGCGTATCCAACCTTCCCTCCACTCGGGGATACCCCGTTGAAAGACGGCCTAATACCCGATGTTGTCCACAGATGGCATCTGACGTGGACCAAAGGCTCATCGGTGGAGGATGGGGATGCGTCTGATTAGCTTGTTGGTGCGGGTAACGGCCCACCAAGGCGACGATCAGTAGGGGTTCTGAGAGGAAGGTCCCCCACATTGGAACTGAGACACGGTCCAAACTCCTACGGGAGGCAGCAGTGAGGAATATTGGTCAATGGACGGAAGTCTGAACCAGCCAAGTAGCGTGCAGGATTGACGGCCCTATGGGTTGTAAACTGCTTTTGTTGGGGAGTAAAGCGGGGCACGCGTGCCCCTTTGCATTTACCCTTCGAATAAGGACCGGCTAATTC
>G35JFLI02JP2QA
GGTGAGTATCGCGTATCCAACCTTCCCTCCACTCGGGGATACCCCGTTGAAAGACGGCCTAATACCCGATGTTGTCCACAGATGGCATCTGACGTGGACCAAAGGCTCATCGGTGGAGGATGGGGATGCGTCTGATTAGCTTGTTGGTGCGGGTAACGGCCCACCAAGGCGACGATCAGTAGGGGTTCTGAGAGGAAGGTCCCCCACATTGGAACTGAGACACGGTCCAAACTCCTACGGGAGGCAGCAGTGAGGAATATTGGTCAATGGACGGAAGTCTGAACCAGCCAAGTAGCGTGCAGGATTGACGGCCCTATGGGTTGTAAACTGCTTTTGTTGGGGAGTAAAGCGGGGCACGCGTGCCCCTTTGCATTTACCCTTCGAATAAGGACCGGCTAATTC
>G35JFLI02GL313
GGTGAGTATCGCGTATCCAACCTTCCCTCCACTCGGGGATACCCCGTTGAAAGACGGCCTAATACCCGATGTTGTCCACAGATGGCATCTGACGTGGACCAAAGGCTCATCGGTGGAGGATGGGGATGCGTCTGATTAGCTTGTTGGTGCGGGTAACGGCCCACCAAGGCGACGATCAGTAGGGGTTCTGAGAGGAAGGTCCCCCACATTGGAACTGAGACACGGTCCAAACTCCTACGGGAGGCAGCAGTGAGGAATATTGGTCAATGGACGGAAGTCTGAACCAGCCAAGTAGCGTGCAGGATTGACGGCCCTATGGGTTGTAAACTGCTTTTGTTGGGGAGTAAAGCGGGGCACGCGTGCCCCTTTGCATTTACCCTTCGAATAAGGACCGGCTAATTC
>G35JFLI02JMCZI
GGTGAGTATCGCGTATCCAACCTTCCCTCCACTCGGGGATACCCCGTTGAAAGACGGCCTAATACCCGATGTTGTCCACAGATGGCATCTGACGTGGACCAAAGGCTCATCGGTGGAGGATGGGGATGCGTCTGATTAGCTTGTTGGTGCGGGTAACGGCCCACCAAGGCGACGATCAGTAGGGGTTCTGAGAGGAAGGTCCCCCACATTGGAACTGAGACACGGTCCAAACTCCTACGGGAGGCAGCAGTGAGGAATATTGGTCAATGGACGGAAGTCTGAACCAGCCAAGTAGCGTGCAGGATTGACGGCCCTATGGGTTGTAAACTGCTTTTGTTGGGGAGTAAAGCGGGGCACGCGTGCCCCTTTGCATTTACCCTTCGAATAAGGACCGGCTAATTC
>G35JFLI02F9OYD
GGTGAGTATCGCGTATCCAACCTTCCCTCCACTCGGGGATACCCCGTTGAAAGACGGCCTAATACCCGATGTTGTCCACAGATGGCATCTGACGTGGACCAAAGGCTCATCGGTGGAGGATGGGGATGCGTCTGATTAGCTTGTTGGTGCGGGTAACGGCCCACCAAGGCGACGATCAGTAGGGGTTCTGAGAGGAAGGTCCCCCACATTGGAACTGAGACACGGTCCAAACTCCTACGGGAGGCAGCAGTGAGGAATATTGGTCAATGGACGGAAGTCTGAACCAGCCAAGTAGCGTGCAGGATTGACGGCCCTATGGGTTGTAAACTGCTTTTGTTGGGGAGTAAAGCGGGGCACGCGTGCCCCTTTGCATTTACCCTTCGAATAAGGACCGGCTAATTC
>G35JFLI02JA17M
GGTGAGTATCGCGTATCCAACCTTCCCTCCACTCGGGGATACCCCGTTGAAAGACGGCCTAATACCCGATGTTGTCCACAGATGGCATCTGACGTGGACCAAAGGCTCATCGGTGGAGGATGGGGATGCGTCTGATTAGCTTGTTGGTGCGGGTAACGGCCCACCAAGGCGACGATCAGTAGGGGTTCTGAGAGGAAGGTCCCCCACATTGGAACTGAGACACGGTCCAAACTCCTACGGGAGGCAGCAGTGAGGAATATTGGTCAATGGACGGAAGTCTGAACCAGCCAAGTAGCGTGCAGGATTGACGGCCCTATGGGTTGTAAACTGCTTTTGTTGGGGAGTAAAGCGGGGCACGCGTGCCCCTTTGCATTTACCCTTCGAATAAGGACCGGCTAATTC
>G35JFLI02GHLDF
GGTGAGTATCGCGTATCCAACCTTCCCTCCACTCGGGGATACCCCGTTGAAAGACGGCCTAATACCCGATGTTGTCCACAGATGGCATCTGACGTGGACCAAAGGCTCATCGGTGGAGGATGGGGATGCGTCTGATTAGCTTGTTGGTGCGGGTAACGGCCCACCAAGGCGACGATCAGTAGGGGTTCTGAGAGGAAGGTCCCCCACATTGGAACTGAGACACGGTCCAAACTCCTACGGGAGGCAGCAGTGAGGAATATTGGTCAATGGACGGAAGTCTGAACCAGCCAAGTAGCGTGCAGGATTGACGGCCCTATGGGTTGTAAACTGCTTTTGTTGGGGAGTAAAGCGGGGCACGCGTGCCCCTTTGCATTTACCCTTCGAATAAGGACCGGCTAATTC
>G35JFLI02GU9PY
GGTGAGTATCGCGTATCCAACCTTCCCTCCACTCGGGGATACCCCGTTGAAAGACGGCCTAATACCCGATGTTGTCCACAGATGGCATCTGACGTGGACCAAAGGCTCATCGGTGGAGGATGGGGATGCGTCTGATTAGCTTGTTGGTGCGGGTAACGGCCCACCAAGGCGACGATCAGTAGGGGTTCTGAGAGGAAGGTCCCCCACATTGGAACTGAGACACGGTCCAAACTCCTACGGGAGGCAGCAGTGAGGAATATTGGTCAATGGACGGAAGTCTGAACCAGCCAAGTAGCGTGCAGGATTGACGGCCCTATGGGTTGTAAACTGCTTTTGTTGGGGAGTAAAGCGGGGCACGCGTGCCCCTTTGCATTTACCCTTCGAATAAGGACCGGCTAATTC
>G35JFLI02G6LXY
GGTGAGTATCGCGTATCCAACCTTCCCTCCACTCGGGGATACCCCGTTGAAAGACGGCCTAATACCCGATGTTGTCCACAGATGGCATCTGACGTGGACCAAAGGCTCATCGGTGGAGGATGGGGATGCGTCTGATTAGCTTGTTGGTGCGGGTAACGGCCCACCAAGGCGACGATCAGTAGGGGTTCTGAGAGGAAGGTCCCCCACATTGGAACTGAGACACGGTCCAAACTCCTACGGGAGGCAGCAGTGAGGAATATTGGTCAATGGACGGAAGTCTGAACCAGCCAAGTAGCGTGCAGGATTGACGGCCCTATGGGTTGTAAACTGCTTTTGTTGGGGAGTAAAGCGGGGCACGCGTGCCCCTTTGCATTTACCCTTCGAATAAGGACCGGCTAATTC
>G35JFLI02JP6XP
GGTGAGTATCGCGTATCCAACCTTCCCTCCACTCGGGGATACCCCGTTGAAAGACGGCCTAATACCCGATGTTGTCCACAGATGGCATCTGACGTGGACCAAAGGCTCATCGGTGGAGGATGGGGATGCGTCTGATTAGCTTGTTGGTGCGGGTAACGGCCCACCAAGGCGACGATCAGTAGGGGTTCTGAGAGGAAGGTCCCCCACATTGGAACTGAGACACGGTCCAAACTCCTACGGGAGGCAGCAGTGAGGAATATTGGTCAATGGACGGAAGTCTGAACCAGCCAAGTAGCGTGCAGGATTGACGGCCCTATGGGTTGTAAACTGCTTTTGTTGGGGAGTAAAGCGGGGCACGCGTGCCCCTTTGCATTTACCCTTCGAATAAGGACCGGCTAATTC
>G35JFLI02H9HG9
GGTGAGTATCGCGTATCCAACCTTCCCTCCACTCGGGGATACCCCGTTGAAAGACGGCCTAATACCCGATGTTGTCCACAGATGGCATCTGACGTGGACCAAAGGCTCATCGGTGGAGGATGGGGATGCGTCTGATTAGCTTGTTGGTGCGGGTAACGGCCCACCAAGGCGACGATCAGTAGGGGTTCTGAGAGGAAGGTCCCCCACATTGGAACTGAGACACGGTCCAAACTCCTACGGGAGGCAGCAGTGAGGAATATTGGTCAATGGACGGAAGTCTGAACCAGCCAAGTAGCGTGCAGGATTGACGGCCCTATGGGTTGTAAACTGCTTTTGTTGGGGAGTAAAGCGGGGCACGCGTGCCCCTTTGCATTTACCCTTCGAATAAGGACCGGCTAATTC
>G35JFLI02FM3A8
GGTGAGTATCGCGTATCCAACCTTCCCTCCACTCGGGGATACCCCGTTGAAAGACGGCCTAATACCCGATGTTGTCCACAGATGGCATCTGACGTGGACCAAAGGCTCATCGGTGGAGGATGGGGATGCGTCTGATTAGCTTGTTGGTGCGGGTAACGGCCCACCAAGGCGACGATCAGTAGGGGTTCTGAGAGGAAGGTCCCCCACATTGGAACTGAGACACGGTCCAAACTCCTACGGGAGGCAGCAGTGAGGAATATTGGTCAATGGACGGAAGTCTGAACCAGCCAAGTAGCGTGCAGGATTGACGGCCCTATGGGTTGTAAACTGCTTTTGTTGGGGAGTAAAGCGGGGCACGCGTGCCCCTTTGCATTTACCCTTCGAATAAGGACCGGCTAATTC
>G35JFLI02HCRD4
GGTGAGTATCGCGTATCCAACCTTCCCTCCACTCGGGGATACCCCGTTGAAAGACGGCCTAATACCCGATGTTGTCCACAGATGGCATCTGACGTGGACCAAAGGCTCATCGGTGGAGGATGGGGATGCGTCTGATTAGCTTGTTGGTGCGGGTAACGGCCCACCAAGGCGACGATCAGTAGGGGTTCTGAGAGGAAGGTCCCCCACATTGGAACTGAGACACGGTCCAAACTCCTACGGGAGGCAGCAGTGAGGAATATTGGTCAATGGACGGAAGTCTGAACCAGCCAAGTAGCGTGCAGGATTGACGGCCCTATGGGTTGTAAACTGCTTTTGTTGGGGAGTAAAGCGGGGCACGCGTGCCCCTTTGCATTTACCCTTCGAATAAGGACCGGCTAATTC
>G35JFLI02IBW4P
GGTGAGTATCGCGTATCCAACCTTCCCTCCACTCGGGGATACCCCGTTGAAAGACGGCCTAATACCCGATGTTGTCCACAGATGGCATCTGACGTGGACCAAAGGCTCATCGGTGGAGGATGGGGATGCGTCTGATTAGCTTGTTGGTGCGGGTAACGGCCCACCAAGGCGACGATCAGTAGGGGTTCTGAGAGGAAGGTCCCCCACATTGGAACTGAGACACGGTCCAAACTCCTACGGGAGGCAGCAGTGAGGAATATTGGTCAATGGACGGAAGTCTGAACCAGCCAAGTAGCGTGCAGGATTGACGGCCCTATGGGTTGTAAACTGCTTTTGTTGGGGAGTAAAGCGGGGCACGCGTGCCCCTTTGCATTTACCCTTCGAATAAGGACCGGCTAATTC
>G35JFLI02GI8EP
GGTGAGTATCGCGTATCCAACCTTCCCTCCACTCGGGGATACCCCGTTGAAAGACGGCCTAATACCCGATGTTGTCCACAGATGGCATCTGACGTGGACCAAAGGCTCATCGGTGGAGGATGGGGATGCGTCTGATTAGCTTGTTGGTGCGGGTAACGGCCCACCAAGGCGACGATCAGTAGGGGTTCTGAGAGGAAGGTCCCCCACATTGGAACTGAGACACGGTCCAAACTCCTACGGGAGGCAGCAGTGAGGAATATTGGTCAATGGACGGAAGTCTGAACCAGCCAAGTAGCGTGCAGGATTGACGGCCCTATGGGTTGTAAACTGCTTTTGTTGGGGAGTAAAGCGGGGCACGCGTGCCCCTTTGCATTTACCCTTCGAATAAGGACCGGCTAATTC
>G35JFLI02GJUTH
GGTGAGTATCGCGTATCCAACCTTCCCTCCACTCGGGGATACCCCGTTGAAAGACGGCCTAATACCCGATGTTGTCCACAGATGGCATCTGACGTGGACCAAAGGCTCATCGGTGGAGGATGGGGATGCGTCTGATTAGCTTGTTGGTGCGGGTAACGGCCCACCAAGGCGACGATCAGTAGGGGTTCTGAGAGGAAGGTCCCCCACATTGGAACTGAGACACGGTCCAAACTCCTACGGGAGGCAGCAGTGAGGAATATTGGTCAATGGACGGAAGTCTGAACCAGCCAAGTAGCGTGCAGGATTGACGGCCCTATGGGTTGTAAACTGCTTTTGTTGGGGAGTAAAGCGGGGCACGCGTGCCCCTTTGCATTTACCCTTCGAATAAGGACCGGCTAATTC
>G35JFLI02JM0FH
GGTGAGTATCGCGTATCCAACCTTCCCTCCACTCGGGGATACCCCGTTGAAAGACGGCCTAATACCCGATGTTGTCCACAGATGGCATCTGACGTGGACCAAAGGCTCATCGGTGGAGGATGGGGATGCGTCTGATTAGCTTGTTGGTGCGGGTAACGGCCCACCAAGGCGACGATCAGTAGGGGTTCTGAGAGGAAGGTCCCCCACATTGGAACTGAGACACGGTCCAAACTCCTACGGGAGGCAGCAGTGAGGAATATTGGTCAATGGACGGAAGTCTGAACCAGCCAAGTAGCGTGCAGGATTGACGGCCCTATGGGTTGTAAACTGCTTTTGTTGGGGAGTAAAGCGGGGCACGCGTGCCCCTTTGCATTTACCCTTCGAATAAGGACCGGCTAATTC
>G35JFLI02FXIHF
GGTGAGTATCGCGTATCCAACCTTCCCTCCACTCGGGGATACCCCGTTGAAAGACGGCCTAATACCCGATGTTGTCCACAGATGGCATCTGACGTGGACCAAAGGCTCATCGGTGGAGGATGGGGATGCGTCTGATTAGCTTGTTGGTGCGGGTAACGGCCCACCAAGGCGACGATCAGTAGGGGTTCTGAGAGGAAGGTCCCCCACATTGGAACTGAGACACGGTCCAAACTCCTACGGGAGGCAGCAGTGAGGAATATTGGTCAATGGACGGAAGTCTGAACCAGCCAAGTAGCGTGCAGGATTGACGGCCCTATGGGTTGTAAACTGCTTTTGTTGGGGAGTAAAGCGGGGCACGCGTGCCCCTTTGCATTTACCCTTCGAATAAGGACCGGCTAATTC
>G35JFLI02GZK4A
GGTGAGTATCGCGTATCCAACCTTCCCTCCACTCGGGGATACCCCGTTGAAAGACGGCCTAATACCCGATGTTGTCCACAGATGGCATCTGACGTGGACCAAAGGCTCATCGGTGGAGGATGGGGATGCGTCTGATTAGCTTGTTGGTGCGGGTAACGGCCCACCAAGGCGACGATCAGTAGGGGTTCTGAGAGGAAGGTCCCCCACATTGGAACTGAGACACGGTCCAAACTCCTACGGGAGGCAGCAGTGAGGAATATTGGTCAATGGACGGAAGTCTGAACCAGCCAAGTAGCGTGCAGGATTGACGGCCCTATGGGTTGTAAACTGCTTTTGTTGGGGAGTAAAGCGGGGCACGCGTGCCCCTTTGCATTTACCCTTCGAATAAGGACCGGCTAATTC
>G35JFLI02I1AXS
GGTGAGTATCGCGTATCCAACCTTCCCTCCACTCGGGGATACCCCGTTGAAAGACGGCCTAATACCCGATGTTGTCCACAGATGGCATCTGACGTGGACCAAAGGCTCATCGGTGGAGGATGGGGATGCGTCTGATTAGCTTGTTGGTGCGGGTAACGGCCCACCAAGGCGACGATCAGTAGGGGTTCTGAGAGGAAGGTCCCCCACATTGGAACTGAGACACGGTCCAAACTCCTACGGGAGGCAGCAGTGAGGAATATTGGTCAATGGACGGAAGTCTGAACCAGCCAAGTAGCGTGCAGGATTGACGGCCCTATGGGTTGTAAACTGCTTTTGTTGGGGAGTAAAGCGGGGCACGCGTGCCCCTTTGCATTTACCCTTCGAATAAGGACCGGCTAATTC
>G35JFLI02GKN2U
GGTGAGTATCGCGTATCCAACCTTCCCTCCACTCGGGGATACCCCGTTGAAAGACGGCCTAATACCCGATGTTGTCCACAGATGGCATCTGACGTGGACCAAAGGCTCATCGGTGGAGGATGGGGATGCGTCTGATTAGCTTGTTGGTGCGGGTAACGGCCCACCAAGGCGACGATCAGTAGGGGTTCTGAGAGGAAGGTCCCCCACATTGGAACTGAGACACGGTCCAAACTCCTACGGGAGGCAGCAGTGAGGAATATTGGTCAATGGACGGAAGTCTGAACCAGCCAAGTAGCGTGCAGGATTGACGGCCCTATGGGTTGTAAACTGCTTTTGTTGGGGAGTAAAGCGGGGCACGCGTGCCCCTTTGCATTTACCCTTCGAATAAGGACCGGCTAATTC
>G35JFLI02GE54K
GGTGAGTATCGCGTATCCAACCTTCCCTCCACTCGGGGATACCCCGTTGAAAGACGGCCTAATACCCGATGTTGTCCACAGATGGCATCTGACGTGGACCAAAGGCTCATCGGTGGAGGATGGGGATGCGTCTGATTAGCTTGTTGGTGCGGGTAACGGCCCACCAAGGCGACGATCAGTAGGGGTTCTGAGAGGAAGGTCCCCCACATTGGAACTGAGACACGGTCCAAACTCCTACGGGAGGCAGCAGTGAGGAATATTGGTCAATGGACGGAAGTCTGAACCAGCCAAGTAGCGTGCAGGATTGACGGCCCTATGGGTTGTAAACTGCTTTTGTTGGGGAGTAAAGCGGGGCACGCGTGCCCCTTTGCATTTACCCTTCGAATAAGGACCGGCTAATTC
>G35JFLI02JM824
GGTGAGTATCGCGTATCCAACCTTCCCTCCACTCGGGGATACCCCGTTGAAAGACGGCCTAATACCCGATGTTGTCCACAGATGGCATCTGACGTGGACCAAAGGCTCATCGGTGGAGGATGGGGATGCGTCTGATTAGCTTGTTGGTGCGGGTAACGGCCCACCAAGGCGACGATCAGTAGGGGTTCTGAGAGGAAGGTCCCCCACATTGGAACTGAGACACGGTCCAAACTCCTACGGGAGGCAGCAGTGAGGAATATTGGTCAATGGACGGAAGTCTGAACCAGCCAAGTAGCGTGCAGGATTGACGGCCCTATGGGTTGTAAACTGCTTTTGTTGGGGAGTAAAGCGGGGCACGCGTGCCCCTTTGCATTTACCCTTCGAATAAGGACCGGCTAATTC
>G35JFLI02FUQEX
GGTGAGTATCGCGTATCCAACCTTCCCTCCACTCGGGGATACCCCGTTGAAAGACGGCCTAATACCCGATGTTGTCCACAGATGGCATCTGACGTGGACCAAAGGCTCATCGGTGGAGGATGGGGATGCGTCTGATTAGCTTGTTGGTGCGGGTAACGGCCCACCAAGGCGACGATCAGTAGGGGTTCTGAGAGGAAGGTCCCCCACATTGGAACTGAGACACGGTCCAAACTCCTACGGGAGGCAGCAGTGAGGAATATTGGTCAATGGACGGAAGTCTGAACCAGCCAAGTAGCGTGCAGGATTGACGGCCCTATGGGTTGTAAACTGCTTTTGTTGGGGAGTAAAGCGGGGCACGCGTGCCCCTTTGCATTTACCCTTCGAATAAGGACCGGCTAATTC
>G35JFLI02IFL9N
GGTGAGTATCGCGTATCCAACCTTCCCTCCACTCGGGGATACCCCGTTGAAAGACGGCCTAATACCCGATGTTGTCCACAGATGGCATCTGACGTGGACCAAAGGCTCATCGGTGGAGGATGGGGATGCGTCTGATTAGCTTGTTGGTGCGGGTAACGGCCCACCAAGGCGACGATCAGTAGGGGTTCTGAGAGGAAGGTCCCCCACATTGGAACTGAGACACGGTCCAAACTCCTACGGGAGGCAGCAGTGAGGAATATTGGTCAATGGACGGAAGTCTGAACCAGCCAAGTAGCGTGCAGGATTGACGGCCCTATGGGTTGTAAACTGCTTTTGTTGGGGAGTAAAGCGGGGCACGCGTGCCCCTTTGCATTTACCCTTCGAATAAGGACCGGCTAATTC
>G35JFLI02HWXL8
GGTGAGTATCGCGTATCCAACCTTCCCTCCACTCGGGGATACCCCGTTGAAAGACGGCCTAATACCCGATGTTGTCCACAGATGGCATCTGACGTGGACCAAAGGCTCATCGGTGGAGGATGGGGATGCGTCTGATTAGCTTGTTGGTGCGGGTAACGGCCCACCAAGGCGACGATCAGTAGGGGTTCTGAGAGGAAGGTCCCCCACATTGGAACTGAGACACGGTCCAAACTCCTACGGGAGGCAGCAGTGAGGAATATTGGTCAATGGACGGAAGTCTGAACCAGCCAAGTAGCGTGCAGGATTGACGGCCCTATGGGTTGTAAACTGCTTTTGTTGGGGAGTAAAGCGGGGCACGCGTGCCCCTTTGCATTTACCCTTCGAATAAGGACCGGCTAATTC
>G35JFLI02HCS48
GGTGAGTATCGCGTATCCAACCTTCCCTCCACTCGGGGATACCCCGTTGAAAGACGGCCTAATACCCGATGTTGTCCACAGATGGCATCTGACGTGGACCAAAGGCTCATCGGTGGAGGATGGGGATGCGTCTGATTAGCTTGTTGGTGCGGGTAACGGCCCACCAAGGCGACGATCAGTAGGGGTTCTGAGAGGAAGGTCCCCCACATTGGAACTGAGACACGGTCCAAACTCCTACGGGAGGCAGCAGTGAGGAATATTGGTCAATGGACGGAAGTCTGAACCAGCCAAGTAGCGTGCAGGATTGACGGCCCTATGGGTTGTAAACTGCTTTTGTTGGGGAGTAAAGCGGGGCACGCGTGCCCCTTTGCATTTACCCTTCGAATAAGGACCGGCTAATTC
>G35JFLI02FY1VJ
GGTGAGTATCGCGTATCCAACCTTCCCTCCACTCGGGGATACCCCGTTGAAAGACGGCCTAATACCCGATGTTGTCCACAGATGGCATCTGACGTGGACCAAAGGCTCATCGGTGGAGGATGGGGATGCGTCTGATTAGCTTGTTGGTGCGGGTAACGGCCCACCAAGGCGACGATCAGTAGGGGTTCTGAGAGGAAGGTCCCCCACATTGGAACTGAGACACGGTCCAAACTCCTACGGGAGGCAGCAGTGAGGAATATTGGTCAATGGACGGAAGTCTGAACCAGCCAAGTAGCGTGCAGGATTGACGGCCCTATGGGTTGTAAACTGCTTTTGTTGGGGAGTAAAGCGGGGCACGCGTGCCCCTTTGCATTTACCCTTCGAATAAGGACCGGCTAATTC
>G35JFLI02I5II5
GGTGAGTATCGCGTATCCAACCTTCCCTCCACTCGGGGATACCCCGTTGAAAGACGGCCTAATACCCGATGTTGTCCACAGATGGCATCTGACGTGGACCAAAGGCTCATCGGTGGAGGATGGGGATGCGTCTGATTAGCTTGTTGGTGCGGGTAACGGCCCACCAAGGCGACGATCAGTAGGGGTTCTGAGAGGAAGGTCCCCCACATTGGAACTGAGACACGGTCCAAACTCCTACGGGAGGCAGCAGTGAGGAATATTGGTCAATGGACGGAAGTCTGAACCAGCCAAGTAGCGTGCAGGATTGACGGCCCTATGGGTTGTAAACTGCTTTTGTTGGGGAGTAAAGCGGGGCACGCGTGCCCCTTTGCATTTACCCTTCGAATAAGGACCGGCTAATTC
>G35JFLI02JS1E4
GGTGAGTATCGCGTATCCAACCTTCCCTCCACTCGGGGATACCCCGTTGAAAGACGGCCTAATACCCGATGTTGTCCACAGATGGCATCTGACGTGGACCAAAGGCTCATCGGTGGAGGATGGGGATGCGTCTGATTAGCTTGTTGGTGCGGGTAACGGCCCACCAAGGCGACGATCAGTAGGGGTTCTGAGAGGAAGGTCCCCCACATTGGAACTGAGACACGGTCCAAACTCCTACGGGAGGCAGCAGTGAGGAATATTGGTCAATGGACGGAAGTCTGAACCAGCCAAGTAGCGTGCAGGATTGACGGCCCTATGGGTTGTAAACTGCTTTTGTTGGGGAGTAAAGCGGGGCACGCGTGCCCCTTTGCATTTACCCTTCGAATAAGGACCGGCTAATTC
>G35JFLI02FOE4W
GGTGAGTATCGCGTATCCAACCTTCCCTCCACTCGGGGATACCCCGTTGAAAGACGGCCTAATACCCGATGTTGTCCACAGATGGCATCTGACGTGGACCAAAGGCTCATCGGTGGAGGATGGGGATGCGTCTGATTAGCTTGTTGGTGCGGGTAACGGCCCACCAAGGCGACGATCAGTAGGGGTTCTGAGAGGAAGGTCCCCCACATTGGAACTGAGACACGGTCCAAACTCCTACGGGAGGCAGCAGTGAGGAATATTGGTCAATGGACGGAAGTCTGAACCAGCCAAGTAGCGTGCAGGATTGACGGCCCTATGGGTTGTAAACTGCTTTTGTTGGGGAGTAAAGCGGGGCACGCGTGCCCCTTTGCATTTACCCTTCGAATAAGGACCGGCTAATTC
>G35JFLI02H9NZ3
GGTGAGTATCGCGTATCCAACCTTCCCTCCACTCGGGGATACCCCGTTGAAAGACGGCCTAATACCCGATGTTGTCCACAGATGGCATCTGACGTGGACCAAAGGCTCATCGGTGGAGGATGGGGATGCGTCTGATTAGCTTGTTGGTGCGGGTAACGGCCCACCAAGGCGACGATCAGTAGGGGTTCTGAGAGGAAGGTCCCCCACATTGGAACTGAGACACGGTCCAAACTCCTACGGGAGGCAGCAGTGAGGAATATTGGTCAATGGACGGAAGTCTGAACCAGCCAAGTAGCGTGCAGGATTGACGGCCCTATGGGTTGTAAACTGCTTTTGTTGGGGAGTAAAGCGGGGCACGCGTGCCCCTTTGCATTTACCCTTCGAATAAGGACCGGCTAATTC
>G35JFLI02FT3Z5
GGTGAGTATCGCGTATCCAACCTTCCCTCCACTCGGGGATACCCCGTTGAAAGACGGCCTAATACCCGATGTTGTCCACAGATGGCATCTGACGTGGACCAAAGGCTCATCGGTGGAGGATGGGGATGCGTCTGATTAGCTTGTTGGTGCGGGTAACGGCCCACCAAGGCGACGATCAGTAGGGGTTCTGAGAGGAAGGTCCCCCACATTGGAACTGAGACACGGTCCAAACTCCTACGGGAGGCAGCAGTGAGGAATATTGGTCAATGGACGGAAGTCTGAACCAGCCAAGTAGCGTGCAGGATTGACGGCCCTATGGGTTGTAAACTGCTTTTGTTGGGGAGTAAAGCGGGGCACGCGTGCCCCTTTGCATTTACCCTTCGAATAAGGACCGGCTAATTC
>G35JFLI02G417B
GGTGAGTATCGCGTATCCAACCTTCCCTCCACTCGGGGATACCCCGTTGAAAGACGGCCTAATACCCGATGTTGTCCACAGATGGCATCTGACGTGGACCAAAGGCTCATCGGTGGAGGATGGGGATGCGTCTGATTAGCTTGTTGGTGCGGGTAACGGCCCACCAAGGCGACGATCAGTAGGGGTTCTGAGAGGAAGGTCCCCCACATTGGAACTGAGACACGGTCCAAACTCCTACGGGAGGCAGCAGTGAGGAATATTGGTCAATGGACGGAAGTCTGAACCAGCCAAGTAGCGTGCAGGATTGACGGCCCTATGGGTTGTAAACTGCTTTTGTTGGGGAGTAAAGCGGGGCACGCGTGCCCCTTTGCATTTACCCTTCGAATAAGGACCGGCTAATTC
>G35JFLI02FS0PZ
GGTGAGTATCGCGTATCCAACCTTCCCTCCACTCGGGGATACCCCGTTGAAAGACGGCCTAATACCCGATGTTGTCCACAGATGGCATCTGACGTGGACCAAAGGCTCATCGGTGGAGGATGGGGATGCGTCTGATTAGCTTGTTGGTGCGGGTAACGGCCCACCAAGGCGACGATCAGTAGGGGTTCTGAGAGGAAGGTCCCCCACATTGGAACTGAGACACGGTCCAAACTCCTACGGGAGGCAGCAGTGAGGAATATTGGTCAATGGACGGAAGTCTGAACCAGCCAAGTAGCGTGCAGGATTGACGGCCCTATGGGTTGTAAACTGCTTTTGTTGGGGAGTAAAGCGGGGCACGCGTGCCCCTTTGCATTTACCCTTCGAATAAGGACCGGCTAATTC
>G35JFLI02JCNDG
GGTGAGTATCGCGTATCCAACCTTCCCTCCACTCGGGGATACCCCGTTGAAAGACGGCCTAATACCCGATGTTGTCCACAGATGGCATCTGACGTGGACCAAAGGCTCATCGGTGGAGGATGGGGATGCGTCTGATTAGCTTGTTGGTGCGGGTAACGGCCCACCAAGGCGACGATCAGTAGGGGTTCTGAGAGGAAGGTCCCCCACATTGGAACTGAGACACGGTCCAAACTCCTACGGGAGGCAGCAGTGAGGAATATTGGTCAATGGACGGAAGTCTGAACCAGCCAAGTAGCGTGCAGGATTGACGGCCCTATGGGTTGTAAACTGCTTTTGTTGGGGAGTAAAGCGGGGCACGCGTGCCCCTTTGCATTTACCCTTCGAATAAGGACCGGCTAATTC
>G35JFLI02JRDGA
GGTGAGTATCGCGTATCCAACCTTCCCTCCACTCGGGGATACCCCGTTGAAAGACGGCCTAATACCCGATGTTGTCCACAGATGGCATCTGACGTGGACCAAAGGCTCATCGGTGGAGGATGGGGATGCGTCTGATTAGCTTGTTGGTGCGGGTAACGGCCCACCAAGGCGACGATCAGTAGGGGTTCTGAGAGGAAGGTCCCCCACATTGGAACTGAGACACGGTCCAAACTCCTACGGGAGGCAGCAGTGAGGAATATTGGTCAATGGACGGAAGTCTGAACCAGCCAAGTAGCGTGCAGGATTGACGGCCCTATGGGTTGTAAACTGCTTTTGTTGGGGAGTAAAGCGGGGCACGCGTGCCCCTTTGCATTTACCCTTCGAATAAGGACCGGCTAATTC
>G35JFLI02IKS4V
GGTGAGTATCGCGTATCCAACCTTCCCTCCACTCGGGGATACCCCGTTGAAAGACGGCCTAATACCCGATGTTGTCCACAGATGGCATCTGACGTGGACCAAAGGCTCATCGGTGGAGGATGGGGATGCGTCTGATTAGCTTGTTGGTGCGGGTAACGGCCCACCAAGGCGACGATCAGTAGGGGTTCTGAGAGGAAGGTCCCCCACATTGGAACTGAGACACGGTCCAAACTCCTACGGGAGGCAGCAGTGAGGAATATTGGTCAATGGACGGAAGTCTGAACCAGCCAAGTAGCGTGCAGGATTGACGGCCCTATGGGTTGTAAACTGCTTTTGTTGGGGAGTAAAGCGGGGCACGCGTGCCCCTTTGCATTTACCCTTCGAATAAGGACCGGCTAATTC
>G35JFLI02GH81D
GGTGAGTATCGCGTATCCAACCTTCCCTCCACTCGGGGATACCCCGTTGAAAGACGGCCTAATACCCGATGTTGTCCACAGATGGCATCTGACGTGGACCAAAGGCTCATCGGTGGAGGATGGGGATGCGTCTGATTAGCTTGTTGGTGCGGGTAACGGCCCACCAAGGCGACGATCAGTAGGGGTTCTGAGAGGAAGGTCCCCCACATTGGAACTGAGACACGGTCCAAACTCCTACGGGAGGCAGCAGTGAGGAATATTGGTCAATGGACGGAAGTCTGAACCAGCCAAGTAGCGTGCAGGATTGACGGCCCTATGGGTTGTAAACTGCTTTTGTTGGGGAGTAAAGCGGGGCACGCGTGCCCCTTTGCATTTACCCTTCGAATAAGGACCGGCTAATTC
>G35JFLI02G8E1I
GGTGAGTATCGCGTATCCAACCTTCCCTCCACTCGGGGATACCCCGTTGAAAGACGGCCTAATACCCGATGTTGTCCACAGATGGCATCTGACGTGGACCAAAGGCTCATCGGTGGAGGATGGGGATGCGTCTGATTAGCTTGTTGGTGCGGGTAACGGCCCACCAAGGCGACGATCAGTAGGGGTTCTGAGAGGAAGGTCCCCCACATTGGAACTGAGACACGGTCCAAACTCCTACGGGAGGCAGCAGTGAGGAATATTGGTCAATGGACGGAAGTCTGAACCAGCCAAGTAGCGTGCAGGATTGACGGCCCTATGGGTTGTAAACTGCTTTTGTTGGGGAGTAAAGCGGGGCACGCGTGCCCCTTTGCATTTACCCTTCGAATAAGGACCGGCTAATTC
>G35JFLI02H73J6
GGTGAGTATCGCGTATCCAACCTTCCCTCCACTCGGGGATACCCCGTTGAAAGACGGCCTAATACCCGATGTTGTCCACAGATGGCATCTGACGTGGACCAAAGGCTCATCGGTGGAGGATGGGGATGCGTCTGATTAGCTTGTTGGTGCGGGTAACGGCCCACCAAGGCGACGATCAGTAGGGGTTCTGAGAGGAAGGTCCCCCACATTGGAACTGAGACACGGTCCAAACTCCTACGGGAGGCAGCAGTGAGGAATATTGGTCAATGGACGGAAGTCTGAACCAGCCAAGTAGCGTGCAGGATTGACGGCCCTATGGGTTGTAAACTGCTTTTGTTGGGGAGTAAAGCGGGGCACGCGTGCCCCTTTGCATTTACCCTTCGAATAAGGACCGGCTAATTC
>G35JFLI02IIS2Z
GGTGAGTATCGCGTATCCAACCTTCCCTCCACTCGGGGATACCCCGTTGAAAGACGGCCTAATACCCGATGTTGTCCACAGATGGCATCTGACGTGGACCAAAGGCTCATCGGTGGAGGATGGGGATGCGTCTGATTAGCTTGTTGGTGCGGGTAACGGCCCACCAAGGCGACGATCAGTAGGGGTTCTGAGAGGAAGGTCCCCCACATTGGAACTGAGACACGGTCCAAACTCCTACGGGAGGCAGCAGTGAGGAATATTGGTCAATGGACGGAAGTCTGAACCAGCCAAGTAGCGTGCAGGATTGACGGCCCTATGGGTTGTAAACTGCTTTTGTTGGGGAGTAAAGCGGGGCACGCGTGCCCCTTTGCATTTACCCTTCGAATAAGGACCGGCTAATTC
>G35JFLI02GD6HP
GGTGAGTATCGCGTATCCAACCTTCCCTCCACTCGGGGATACCCCGTTGAAAGACGGCCTAATACCCGATGTTGTCCACAGATGGCATCTGACGTGGACCAAAGGCTCATCGGTGGAGGATGGGGATGCGTCTGATTAGCTTGTTGGTGCGGGTAACGGCCCACCAAGGCGACGATCAGTAGGGGTTCTGAGAGGAAGGTCCCCCACATTGGAACTGAGACACGGTCCAAACTCCTACGGGAGGCAGCAGTGAGGAATATTGGTCAATGGACGGAAGTCTGAACCAGCCAAGTAGCGTGCAGGATTGACGGCCCTATGGGTTGTAAACTGCTTTTGTTGGGGAGTAAAGCGGGGCACGCGTGCCCCTTTGCATTTACCCTTCGAATAAGGACCGGCTAATTC
>G35JFLI02JBTWO
GGTGAGTATCGCGTATCCAACCTTCCCTCCACTCGGGGATACCCCGTTGAAAGACGGCCTAATACCCGATGTTGTCCACAGATGGCATCTGACGTGGACCAAAGGCTCATCGGTGGAGGATGGGGATGCGTCTGATTAGCTTGTTGGTGCGGGTAACGGCCCACCAAGGCGACGATCAGTAGGGGTTCTGAGAGGAAGGTCCCCCACATTGGAACTGAGACACGGTCCAAACTCCTACGGGAGGCAGCAGTGAGGAATATTGGTCAATGGACGGAAGTCTGAACCAGCCAAGTAGCGTGCAGGATTGACGGCCCTATGGGTTGTAAACTGCTTTTGTTGGGGAGTAAAGCGGGGCACGCGTGCCCCTTTGCATTTACCCTTCGAATAAGGACCGGCTAATTC
>G35JFLI02FLDSX
GGTGAGTATCGCGTATCCAACCTTCCCTCCACTCGGGGATACCCCGTTGAAAGACGGCCTAATACCCGATGTTGTCCACAGATGGCATCTGACGTGGACCAAAGGCTCATCGGTGGAGGATGGGGATGCGTCTGATTAGCTTGTTGGTGCGGGTAACGGCCCACCAAGGCGACGATCAGTAGGGGTTCTGAGAGGAAGGTCCCCCACATTGGAACTGAGACACGGTCCAAACTCCTACGGGAGGCAGCAGTGAGGAATATTGGTCAATGGACGGAAGTCTGAACCAGCCAAGTAGCGTGCAGGATTGACGGCCCTATGGGTTGTAAACTGCTTTTGTTGGGGAGTAAAGCGGGGCACGCGTGCCCCTTTGCATTTACCCTTCGAATAAGGACCGGCTAATTC
>G35JFLI02IHNWA
GGTGAGTATCGCGTATCCAACCTTCCCTCCACTCGGGGATACCCCGTTGAAAGACGGCCTAATACCCGATGTTGTCCACAGATGGCATCTGACGTGGACCAAAGGCTCATCGGTGGAGGATGGGGATGCGTCTGATTAGCTTGTTGGTGCGGGTAACGGCCCACCAAGGCGACGATCAGTAGGGGTTCTGAGAGGAAGGTCCCCCACATTGGAACTGAGACACGGTCCAAACTCCTACGGGAGGCAGCAGTGAGGAATATTGGTCAATGGACGGAAGTCTGAACCAGCCAAGTAGCGTGCAGGATTGACGGCCCTATGGGTTGTAAACTGCTTTTGTTGGGGAGTAAAGCGGGGCACGCGTGCCCCTTTGCATTTACCCTTCGAATAAGGACCGGCTAATTC
>G35JFLI02J0EJS
GGTGAGTATCGCGTATCCAACCTTCCCTCCACTCGGGGATACCCCGTTGAAAGACGGCCTAATACCCGATGTTGTCCACAGATGGCATCTGACGTGGACCAAAGGCTCATCGGTGGAGGATGGGGATGCGTCTGATTAGCTTGTTGGTGCGGGTAACGGCCCACCAAGGCGACGATCAGTAGGGGTTCTGAGAGGAAGGTCCCCCACATTGGAACTGAGACACGGTCCAAACTCCTACGGGAGGCAGCAGTGAGGAATATTGGTCAATGGACGGAAGTCTGAACCAGCCAAGTAGCGTGCAGGATTGACGGCCCTATGGGTTGTAAACTGCTTTTGTTGGGGAGTAAAGCGGGGCACGCGTGCCCCTTTGCATTTACCCTTCGAATAAGGACCGGCTAATTC
>G35JFLI02FXPL4
GGTGAGTATCGCGTATCCAACCTTCCCTCCACTCGGGGATACCCCGTTGAAAGACGGCCTAATACCCGATGTTGTCCACAGATGGCATCTGACGTGGACCAAAGGCTCATCGGTGGAGGATGGGGATGCGTCTGATTAGCTTGTTGGTGCGGGTAACGGCCCACCAAGGCGACGATCAGTAGGGGTTCTGAGAGGAAGGTCCCCCACATTGGAACTGAGACACGGTCCAAACTCCTACGGGAGGCAGCAGTGAGGAATATTGGTCAATGGACGGAAGTCTGAACCAGCCAAGTAGCGTGCAGGATTGACGGCCCTATGGGTTGTAAACTGCTTTTGTTGGGGAGTAAAGCGGGGCACGCGTGCCCCTTTGCATTTACCCTTCGAATAAGGACCGGCTAATTC
>G35JFLI02JDEC5
GGTGAGTATCGCGTATCCAACCTTCCCTCCACTCGGGGATACCCCGTTGAAAGACGGCCTAATACCCGATGTTGTCCACAGATGGCATCTGACGTGGACCAAAGGCTCATCGGTGGAGGATGGGGATGCGTCTGATTAGCTTGTTGGTGCGGGTAACGGCCCACCAAGGCGACGATCAGTAGGGGTTCTGAGAGGAAGGTCCCCCACATTGGAACTGAGACACGGTCCAAACTCCTACGGGAGGCAGCAGTGAGGAATATTGGTCAATGGACGGAAGTCTGAACCAGCCAAGTAGCGTGCAGGATTGACGGCCCTATGGGTTGTAAACTGCTTTTGTTGGGGAGTAAAGCGGGGCACGCGTGCCCCTTTGCATTTACCCTTCGAATAAGGACCGGCTAATTC
>G35JFLI02FXWFK
GGTGAGTATCGCGTATCCAACCTTCCCTCCACTCGGGGATACCCCGTTGAAAGACGGCCTAATACCCGATGTTGTCCACAGATGGCATCTGACGTGGACCAAAGGCTCATCGGTGGAGGATGGGGATGCGTCTGATTAGCTTGTTGGTGCGGGTAACGGCCCACCAAGGCGACGATCAGTAGGGGTTCTGAGAGGAAGGTCCCCCACATTGGAACTGAGACACGGTCCAAACTCCTACGGGAGGCAGCAGTGAGGAATATTGGTCAATGGACGGAAGTCTGAACCAGCCAAGTAGCGTGCAGGATTGACGGCCCTATGGGTTGTAAACTGCTTTTGTTGGGGAGTAAAGCGGGGCACGCGTGCCCCTTTGCATTTACCCTTCGAATAAGGACCGGCTAATTC
>G35JFLI02HEOI9
GGTGAGTATCGCGTATCCAACCTTCCCTCCACTCGGGGATACCCCGTTGAAAGACGGCCTAATACCCGATGTTGTCCACAGATGGCATCTGACGTGGACCAAAGGCTCATCGGTGGAGGATGGGGATGCGTCTGATTAGCTTGTTGGTGCGGGTAACGGCCCACCAAGGCGACGATCAGTAGGGGTTCTGAGAGGAAGGTCCCCCACATTGGAACTGAGACACGGTCCAAACTCCTACGGGAGGCAGCAGTGAGGAATATTGGTCAATGGACGGAAGTCTGAACCAGCCAAGTAGCGTGCAGGATTGACGGCCCTATGGGTTGTAAACTGCTTTTGTTGGGGAGTAAAGCGGGGCACGCGTGCCCCTTTGCATTTACCCTTCGAATAAGGACCGGCTAATTC
>G35JFLI02GRYQ2
GGTGAGTATCGCGTATCCAACCTTCCCTCCACTCGGGGATACCCCGTTGAAAGACGGCCTAATACCCGATGTTGTCCACAGATGGCATCTGACGTGGACCAAAGGCTCATCGGTGGAGGATGGGGATGCGTCTGATTAGCTTGTTGGTGCGGGTAACGGCCCACCAAGGCGACGATCAGTAGGGGTTCTGAGAGGAAGGTCCCCCACATTGGAACTGAGACACGGTCCAAACTCCTACGGGAGGCAGCAGTGAGGAATATTGGTCAATGGACGGAAGTCTGAACCAGCCAAGTAGCGTGCAGGATTGACGGCCCTATGGGTTGTAAACTGCTTTTGTTGGGGAGTAAAGCGGGGCACGCGTGCCCCTTTGCATTTACCCTTCGAATAAGGACCGGCTAATTC
>G35JFLI02JEDCA
GGTGAGTATCGCGTATCCAACCTTCCCTCCACTCGGGGATACCCCGTTGAAAGACGGCCTAATACCCGATGTTGTCCACAGATGGCATCTGACGTGGACCAAAGGCTCATCGGTGGAGGATGGGGATGCGTCTGATTAGCTTGTTGGTGCGGGTAACGGCCCACCAAGGCGACGATCAGTAGGGGTTCTGAGAGGAAGGTCCCCCACATTGGAACTGAGACACGGTCCAAACTCCTACGGGAGGCAGCAGTGAGGAATATTGGTCAATGGACGGAAGTCTGAACCAGCCAAGTAGCGTGCAGGATTGACGGCCCTATGGGTTGTAAACTGCTTTTGTTGGGGAGTAAAGCGGGGCACGCGTGCCCCTTTGCATTTACCCTTCGAATAAGGACCGGCTAATTC
>G35JFLI02H94OP
GGTGAGTATCGCGTATCCAACCTTCCCTCCACTCGGGGATACCCCGTTGAAAGACGGCCTAATACCCGATGTTGTCCACAGATGGCATCTGACGTGGACCAAAGGCTCATCGGTGGAGGATGGGGATGCGTCTGATTAGCTTGTTGGTGCGGGTAACGGCCCACCAAGGCGACGATCAGTAGGGGTTCTGAGAGGAAGGTCCCCCACATTGGAACTGAGACACGGTCCAAACTCCTACGGGAGGCAGCAGTGAGGAATATTGGTCAATGGACGGAAGTCTGAACCAGCCAAGTAGCGTGCAGGATTGACGGCCCTATGGGTTGTAAACTGCTTTTGTTGGGGAGTAAAGCGGGGCACGCGTGCCCCTTTGCATTTACCCTTCGAATAAGGACCGGCTAATTC
>G35JFLI02HFA6E
GGTGAGTATCGCGTATCCAACCTTCCCTCCACTCGGGGATACCCCGTTGAAAGACGGCCTAATACCCGATGTTGTCCACAGATGGCATCTGACGTGGACCAAAGGCTCATCGGTGGAGGATGGGGATGCGTCTGATTAGCTTGTTGGTGCGGGTAACGGCCCACCAAGGCGACGATCAGTAGGGGTTCTGAGAGGAAGGTCCCCCACATTGGAACTGAGACACGGTCCAAACTCCTACGGGAGGCAGCAGTGAGGAATATTGGTCAATGGACGGAAGTCTGAACCAGCCAAGTAGCGTGCAGGATTGACGGCCCTATGGGTTGTAAACTGCTTTTGTTGGGGAGTAAAGCGGGGCACGCGTGCCCCTTTGCATTTACCCTTCGAATAAGGACCGGCTAATTC
>G35JFLI02I62W7
GGTGAGTATCGCGTATCCAACCTTCCCTCCACTCGGGGATACCCCGTTGAAAGACGGCCTAATACCCGATGTTGTCCACAGATGGCATCTGACGTGGACCAAAGGCTCATCGGTGGAGGATGGGGATGCGTCTGATTAGCTTGTTGGTGCGGGTAACGGCCCACCAAGGCGACGATCAGTAGGGGTTCTGAGAGGAAGGTCCCCCACATTGGAACTGAGACACGGTCCAAACTCCTACGGGAGGCAGCAGTGAGGAATATTGGTCAATGGACGGAAGTCTGAACCAGCCAAGTAGCGTGCAGGATTGACGGCCCTATGGGTTGTAAACTGCTTTTGTTGGGGAGTAAAGCGGGGCACGCGTGCCCCTTTGCATTTACCCTTCGAATAAGGACCGGCTAATTC
>G35JFLI02HHNLE
GGTGAGTATCGCGTATCCAACCTTCCCTCCACTCGGGGATACCCCGTTGAAAGACGGCCTAATACCCGATGTTGTCCACAGATGGCATCTGACGTGGACCAAAGGCTCATCGGTGGAGGATGGGGATGCGTCTGATTAGCTTGTTGGTGCGGGTAACGGCCCACCAAGGCGACGATCAGTAGGGGTTCTGAGAGGAAGGTCCCCCACATTGGAACTGAGACACGGTCCAAACTCCTACGGGAGGCAGCAGTGAGGAATATTGGTCAATGGACGGAAGTCTGAACCAGCCAAGTAGCGTGCAGGATTGACGGCCCTATGGGTTGTAAACTGCTTTTGTTGGGGAGTAAAGCGGGGCACGCGTGCCCCTTTGCATTTACCCTTCGAATAAGGACCGGCTAATTC
>G35JFLI02HRM19
GGTGAGTATCGCGTATCCAACCTTCCCTCCACTCGGGGATACCCCGTTGAAAGACGGCCTAATACCCGATGTTGTCCACAGATGGCATCTGACGTGGACCAAAGGCTCATCGGTGGAGGATGGGGATGCGTCTGATTAGCTTGTTGGTGCGGGTAACGGCCCACCAAGGCGACGATCAGTAGGGGTTCTGAGAGGAAGGTCCCCCACATTGGAACTGAGACACGGTCCAAACTCCTACGGGAGGCAGCAGTGAGGAATATTGGTCAATGGACGGAAGTCTGAACCAGCCAAGTAGCGTGCAGGATTGACGGCCCTATGGGTTGTAAACTGCTTTTGTTGGGGAGTAAAGCGGGGCACGCGTGCCCCTTTGCATTTACCCTTCGAATAAGGACCGGCTAATTC
>G35JFLI02FRH56
GGTGAGTATCGCGTATCCAACCTTCCCTCCACTCGGGGATACCCCGTTGAAAGACGGCCTAATACCCGATGTTGTCCACAGATGGCATCTGACGTGGACCAAAGGCTCATCGGTGGAGGATGGGGATGCGTCTGATTAGCTTGTTGGTGCGGGTAACGGCCCACCAAGGCGACGATCAGTAGGGGTTCTGAGAGGAAGGTCCCCCACATTGGAACTGAGACACGGTCCAAACTCCTACGGGAGGCAGCAGTGAGGAATATTGGTCAATGGACGGAAGTCTGAACCAGCCAAGTAGCGTGCAGGATTGACGGCCCTATGGGTTGTAAACTGCTTTTGTTGGGGAGTAAAGCGGGGCACGCGTGCCCCTTTGCATTTACCCTTCGAATAAGGACCGGCTAATTC
>G35JFLI02I8SCC
GGTGAGTATCGCGTATCCAACCTTCCCTCCACTCGGGGATACCCCGTTGAAAGACGGCCTAATACCCGATGTTGTCCACAGATGGCATCTGACGTGGACCAAAGGCTCATCGGTGGAGGATGGGGATGCGTCTGATTAGCTTGTTGGTGCGGGTAACGGCCCACCAAGGCGACGATCAGTAGGGGTTCTGAGAGGAAGGTCCCCCACATTGGAACTGAGACACGGTCCAAACTCCTACGGGAGGCAGCAGTGAGGAATATTGGTCAATGGACGGAAGTCTGAACCAGCCAAGTAGCGTGCAGGATTGACGGCCCTATGGGTTGTAAACTGCTTTTGTTGGGGAGTAAAGCGGGGCACGCGTGCCCCTTTGCATTTACCCTTCGAATAAGGACCGGCTAATTC
>G35JFLI02F17B7
GGTGAGTATCGCGTATCCAACCTTCCCTCCACTCGGGGATACCCCGTTGAAAGACGGCCTAATACCCGATGTTGTCCACAGATGGCATCTGACGTGGACCAAAGGCTCATCGGTGGAGGATGGGGATGCGTCTGATTAGCTTGTTGGTGCGGGTAACGGCCCACCAAGGCGACGATCAGTAGGGGTTCTGAGAGGAAGGTCCCCCACATTGGAACTGAGACACGGTCCAAACTCCTACGGGAGGCAGCAGTGAGGAATATTGGTCAATGGACGGAAGTCTGAACCAGCCAAGTAGCGTGCAGGATTGACGGCCCTATGGGTTGTAAACTGCTTTTGTTGGGGAGTAAAGCGGGGCACGCGTGCCCCTTTGCATTTACCCTTCGAATAAGGACCGGCTAATTC
>G35JFLI02JOTEA
GGTGAGTATCGCGTATCCAACCTTCCCTCCACTCGGGGATACCCCGTTGAAAGACGGCCTAATACCCGATGTTGTCCACAGATGGCATCTGACGTGGACCAAAGGCTCATCGGTGGAGGATGGGGATGCGTCTGATTAGCTTGTTGGTGCGGGTAACGGCCCACCAAGGCGACGATCAGTAGGGGTTCTGAGAGGAAGGTCCCCCACATTGGAACTGAGACACGGTCCAAACTCCTACGGGAGGCAGCAGTGAGGAATATTGGTCAATGGACGGAAGTCTGAACCAGCCAAGTAGCGTGCAGGATTGACGGCCCTATGGGTTGTAAACTGCTTTTGTTGGGGAGTAAAGCGGGGCACGCGTGCCCCTTTGCATTTACCCTTCGAATAAGGACCGGCTAATTC
>G35JFLI02HM3GQ
GGTGAGTATCGCGTATCCAACCTTCCCTCCACTCGGGGATACCCCGTTGAAAGACGGCCTAATACCCGATGTTGTCCACAGATGGCATCTGACGTGGACCAAAGGCTCATCGGTGGAGGATGGGGATGCGTCTGATTAGCTTGTTGGTGCGGGTAACGGCCCACCAAGGCGACGATCAGTAGGGGTTCTGAGAGGAAGGTCCCCCACATTGGAACTGAGACACGGTCCAAACTCCTACGGGAGGCAGCAGTGAGGAATATTGGTCAATGGACGGAAGTCTGAACCAGCCAAGTAGCGTGCAGGATTGACGGCCCTATGGGTTGTAAACTGCTTTTGTTGGGGAGTAAAGCGGGGCACGCGTGCCCCTTTGCATTTACCCTTCGAATAAGGACCGGCTAATTC
>G35JFLI02HJZ4D
GGTGAGTATCGCGTATCCAACCTTCCCTCCACTCGGGGATACCCCGTTGAAAGACGGCCTAATACCCGATGTTGTCCACAGATGGCATCTGACGTGGACCAAAGGCTCATCGGTGGAGGATGGGGATGCGTCTGATTAGCTTGTTGGTGCGGGTAACGGCCCACCAAGGCGACGATCAGTAGGGGTTCTGAGAGGAAGGTCCCCCACATTGGAACTGAGACACGGTCCAAACTCCTACGGGAGGCAGCAGTGAGGAATATTGGTCAATGGACGGAAGTCTGAACCAGCCAAGTAGCGTGCAGGATTGACGGCCCTATGGGTTGTAAACTGCTTTTGTTGGGGAGTAAAGCGGGGCACGCGTGCCCCTTTGCATTTACCCTTCGAATAAGGACCGGCTAATTC
>G35JFLI02GVBSW
GGTGAGTATCGCGTATCCAACCTTCCCTCCACTCGGGGATACCCCGTTGAAAGACGGCCTAATACCCGATGTTGTCCACAGATGGCATCTGACGTGGACCAAAGGCTCATCGGTGGAGGATGGGGATGCGTCTGATTAGCTTGTTGGTGCGGGTAACGGCCCACCAAGGCGACGATCAGTAGGGGTTCTGAGAGGAAGGTCCCCCACATTGGAACTGAGACACGGTCCAAACTCCTACGGGAGGCAGCAGTGAGGAATATTGGTCAATGGACGGAAGTCTGAACCAGCCAAGTAGCGTGCAGGATTGACGGCCCTATGGGTTGTAAACTGCTTTTGTTGGGGAGTAAAGCGGGGCACGCGTGCCCCTTTGCATTTACCCTTCGAATAAGGACCGGCTAATTC
>G35JFLI02F1MED
GGTGAGTATCGCGTATCCAACCTTCCCTCCACTCGGGGATACCCCGTTGAAAGACGGCCTAATACCCGATGTTGTCCACAGATGGCATCTGACGTGGACCAAAGGCTCATCGGTGGAGGATGGGGATGCGTCTGATTAGCTTGTTGGTGCGGGTAACGGCCCACCAAGGCGACGATCAGTAGGGGTTCTGAGAGGAAGGTCCCCCACATTGGAACTGAGACACGGTCCAAACTCCTACGGGAGGCAGCAGTGAGGAATATTGGTCAATGGACGGAAGTCTGAACCAGCCAAGTAGCGTGCAGGATTGACGGCCCTATGGGTTGTAAACTGCTTTTGTTGGGGAGTAAAGCGGGGCACGCGTGCCCCTTTGCATTTACCCTTCGAATAAGGACCGGCTAATTC
>G35JFLI02IAUDN
GGTGAGTATCGCGTATCCAACCTTCCCTCCACTCGGGGATACCCCGTTGAAAGACGGCCTAATACCCGATGTTGTCCACAGATGGCATCTGACGTGGACCAAAGGCTCATCGGTGGAGGATGGGGATGCGTCTGATTAGCTTGTTGGTGCGGGTAACGGCCCACCAAGGCGACGATCAGTAGGGGTTCTGAGAGGAAGGTCCCCCACATTGGAACTGAGACACGGTCCAAACTCCTACGGGAGGCAGCAGTGAGGAATATTGGTCAATGGACGGAAGTCTGAACCAGCCAAGTAGCGTGCAGGATTGACGGCCCTATGGGTTGTAAACTGCTTTTGTTGGGGAGTAAAGCGGGGCACGCGTGCCCCTTTGCATTTACCCTTCGAATAAGGACCGGCTAATTC
>G35JFLI02GOEO4
GGTGAGTATCGCGTATCCAACCTTCCCTCCACTCGGGGATACCCCGTTGAAAGACGGCCTAATACCCGATGTTGTCCACAGATGGCATCTGACGTGGACCAAAGGCTCATCGGTGGAGGATGGGGATGCGTCTGATTAGCTTGTTGGTGCGGGTAACGGCCCACCAAGGCGACGATCAGTAGGGGTTCTGAGAGGAAGGTCCCCCACATTGGAACTGAGACACGGTCCAAACTCCTACGGGAGGCAGCAGTGAGGAATATTGGTCAATGGACGGAAGTCTGAACCAGCCAAGTAGCGTGCAGGATTGACGGCCCTATGGGTTGTAAACTGCTTTTGTTGGGGAGTAAAGCGGGGCACGCGTGCCCCTTTGCATTTACCCTTCGAATAAGGACCGGCTAATTC
>G35JFLI02GK9AV
GGTGAGTATCGCGTATCCAACCTTCCCTCCACTCGGGGATACCCCGTTGAAAGACGGCCTAATACCCGATGTTGTCCACAGATGGCATCTGACGTGGACCAAAGGCTCATCGGTGGAGGATGGGGATGCGTCTGATTAGCTTGTTGGTGCGGGTAACGGCCCACCAAGGCGACGATCAGTAGGGGTTCTGAGAGGAAGGTCCCCCACATTGGAACTGAGACACGGTCCAAACTCCTACGGGAGGCAGCAGTGAGGAATATTGGTCAATGGACGGAAGTCTGAACCAGCCAAGTAGCGTGCAGGATTGACGGCCCTATGGGTTGTAAACTGCTTTTGTTGGGGAGTAAAGCGGGGCACGCGTGCCCCTTTGCATTTACCCTTCGAATAAGGACCGGCTAATTC
>G35JFLI02IBD3U
GGTGAGTATCGCGTATCCAACCTTCCCTCCACTCGGGGATACCCCGTTGAAAGACGGCCTAATACCCGATGTTGTCCACAGATGGCATCTGACGTGGACCAAAGGCTCATCGGTGGAGGATGGGGATGCGTCTGATTAGCTTGTTGGTGCGGGTAACGGCCCACCAAGGCGACGATCAGTAGGGGTTCTGAGAGGAAGGTCCCCCACATTGGAACTGAGACACGGTCCAAACTCCTACGGGAGGCAGCAGTGAGGAATATTGGTCAATGGACGGAAGTCTGAACCAGCCAAGTAGCGTGCAGGATTGACGGCCCTATGGGTTGTAAACTGCTTTTGTTGGGGAGTAAAGCGGGGCACGCGTGCCCCTTTGCATTTACCCTTCGAATAAGGACCGGCTAATTC
>G35JFLI02IG8KO
GGTGAGTATCGCGTATCCAACCTTCCCTCCACTCGGGGATACCCCGTTGAAAGACGGCCTAATACCCGATGTTGTCCACAGATGGCATCTGACGTGGACCAAAGGCTCATCGGTGGAGGATGGGGATGCGTCTGATTAGCTTGTTGGTGCGGGTAACGGCCCACCAAGGCGACGATCAGTAGGGGTTCTGAGAGGAAGGTCCCCCACATTGGAACTGAGACACGGTCCAAACTCCTACGGGAGGCAGCAGTGAGGAATATTGGTCAATGGACGGAAGTCTGAACCAGCCAAGTAGCGTGCAGGATTGACGGCCCTATGGGTTGTAAACTGCTTTTGTTGGGGAGTAAAGCGGGGCACGCGTGCCCCTTTGCATTTACCCTTCGAATAAGGACCGGCTAATTC
>G35JFLI02H1NG0
GGTGAGTATCGCGTATCCAACCTTCCCTCCACTCGGGGATACCCCGTTGAAAGACGGCCTAATACCCGATGTTGTCCACAGATGGCATCTGACGTGGACCAAAGGCTCATCGGTGGAGGATGGGGATGCGTCTGATTAGCTTGTTGGTGCGGGTAACGGCCCACCAAGGCGACGATCAGTAGGGGTTCTGAGAGGAAGGTCCCCCACATTGGAACTGAGACACGGTCCAAACTCCTACGGGAGGCAGCAGTGAGGAATATTGGTCAATGGACGGAAGTCTGAACCAGCCAAGTAGCGTGCAGGATTGACGGCCCTATGGGTTGTAAACTGCTTTTGTTGGGGAGTAAAGCGGGGCACGCGTGCCCCTTTGCATTTACCCTTCGAATAAGGACCGGCTAATTC
>G35JFLI02GYULB
GGTGAGTATCGCGTATCCAACCTTCCCTCCACTCGGGGATACCCCGTTGAAAGACGGCCTAATACCCGATGTTGTCCACAGATGGCATCTGACGTGGACCAAAGGCTCATCGGTGGAGGATGGGGATGCGTCTGATTAGCTTGTTGGTGCGGGTAACGGCCCACCAAGGCGACGATCAGTAGGGGTTCTGAGAGGAAGGTCCCCCACATTGGAACTGAGACACGGTCCAAACTCCTACGGGAGGCAGCAGTGAGGAATATTGGTCAATGGACGGAAGTCTGAACCAGCCAAGTAGCGTGCAGGATTGACGGCCCTATGGGTTGTAAACTGCTTTTGTTGGGGAGTAAAGCGGGGCACGCGTGCCCCTTTGCATTTACCCTTCGAATAAGGACCGGCTAATTC
>G35JFLI02HMKK8
GGTGAGTATCGCGTATCCAACCTTCCCTCCACTCGGGGATACCCCGTTGAAAGACGGCCTAATACCCGATGTTGTCCACAGATGGCATCTGACGTGGACCAAAGGCTCATCGGTGGAGGATGGGGATGCGTCTGATTAGCTTGTTGGTGCGGGTAACGGCCCACCAAGGCGACGATCAGTAGGGGTTCTGAGAGGAAGGTCCCCCACATTGGAACTGAGACACGGTCCAAACTCCTACGGGAGGCAGCAGTGAGGAATATTGGTCAATGGACGGAAGTCTGAACCAGCCAAGTAGCGTGCAGGATTGACGGCCCTATGGGTTGTAAACTGCTTTTGTTGGGGAGTAAAGCGGGGCACGCGTGCCCCTTTGCATTTACCCTTCGAATAAGGACCGGCTAATTC
>G35JFLI02FZ4BR
GGTGAGTATCGCGTATCCAACCTTCCCTCCACTCGGGGATACCCCGTTGAAAGACGGCCTAATACCCGATGTTGTCCACAGATGGCATCTGACGTGGACCAAAGGCTCATCGGTGGAGGATGGGGATGCGTCTGATTAGCTTGTTGGTGCGGGTAACGGCCCACCAAGGCGACGATCAGTAGGGGTTCTGAGAGGAAGGTCCCCCACATTGGAACTGAGACACGGTCCAAACTCCTACGGGAGGCAGCAGTGAGGAATATTGGTCAATGGACGGAAGTCTGAACCAGCCAAGTAGCGTGCAGGATTGACGGCCCTATGGGTTGTAAACTGCTTTTGTTGGGGAGTAAAGCGGGGCACGCGTGCCCCTTTGCATTTACCCTTCGAATAAGGACCGGCTAATTC
>G35JFLI02GLMFO
GGTGAGTATCGCGTATCCAACCTTCCCTCCACTCGGGGATACCCCGTTGAAAGACGGCCTAATACCCGATGTTGTCCACAGATGGCATCTGACGTGGACCAAAGGCTCATCGGTGGAGGATGGGGATGCGTCTGATTAGCTTGTTGGTGCGGGTAACGGCCCACCAAGGCGACGATCAGTAGGGGTTCTGAGAGGAAGGTCCCCCACATTGGAACTGAGACACGGTCCAAACTCCTACGGGAGGCAGCAGTGAGGAATATTGGTCAATGGACGGAAGTCTGAACCAGCCAAGTAGCGTGCAGGATTGACGGCCCTATGGGTTGTAAACTGCTTTTGTTGGGGAGTAAAGCGGGGCACGCGTGCCCCTTTGCATTTACCCTTCGAATAAGGACCGGCTAATTC
>G35JFLI02G1L2X
GGTGAGTATCGCGTATCCAACCTTCCCTCCACTCGGGGATACCCCGTTGAAAGACGGCCTAATACCCGATGTTGTCCACAGATGGCATCTGACGTGGACCAAAGGCTCATCGGTGGAGGATGGGGATGCGTCTGATTAGCTTGTTGGTGCGGGTAACGGCCCACCAAGGCGACGATCAGTAGGGGTTCTGAGAGGAAGGTCCCCCACATTGGAACTGAGACACGGTCCAAACTCCTACGGGAGGCAGCAGTGAGGAATATTGGTCAATGGACGGAAGTCTGAACCAGCCAAGTAGCGTGCAGGATTGACGGCCCTATGGGTTGTAAACTGCTTTTGTTGGGGAGTAAAGCGGGGCACGCGTGCCCCTTTGCATTTACCCTTCGAATAAGGACCGGCTAATTC
>G35JFLI02JP5JQ
GGTGAGTATCGCGTATCCAACCTTCCCTCCACTCGGGGATACCCCGTTGAAAGACGGCCTAATACCCGATGTTGTCCACAGATGGCATCTGACGTGGACCAAAGGCTCATCGGTGGAGGATGGGGATGCGTCTGATTAGCTTGTTGGTGCGGGTAACGGCCCACCAAGGCGACGATCAGTAGGGGTTCTGAGAGGAAGGTCCCCCACATTGGAACTGAGACACGGTCCAAACTCCTACGGGAGGCAGCAGTGAGGAATATTGGTCAATGGACGGAAGTCTGAACCAGCCAAGTAGCGTGCAGGATTGACGGCCCTATGGGTTGTAAACTGCTTTTGTTGGGGAGTAAAGCGGGGCACGCGTGCCCCTTTGCATTTACCCTTCGAATAAGGACCGGCTAATTC
>G35JFLI02JY3OR
GGTGAGTATCGCGTATCCAACCTTCCCTCCACTCGGGGATACCCCGTTGAAAGACGGCCTAATACCCGATGTTGTCCACAGATGGCATCTGACGTGGACCAAAGGCTCATCGGTGGAGGATGGGGATGCGTCTGATTAGCTTGTTGGTGCGGGTAACGGCCCACCAAGGCGACGATCAGTAGGGGTTCTGAGAGGAAGGTCCCCCACATTGGAACTGAGACACGGTCCAAACTCCTACGGGAGGCAGCAGTGAGGAATATTGGTCAATGGACGGAAGTCTGAACCAGCCAAGTAGCGTGCAGGATTGACGGCCCTATGGGTTGTAAACTGCTTTTGTTGGGGAGTAAAGCGGGGCACGCGTGCCCCTTTGCATTTACCCTTCGAATAAGGACCGGCTAATTC
>G35JFLI02FK9BZ
GGTGAGTATCGCGTATCCAACCTTCCCTCCACTCGGGGATACCCCGTTGAAAGACGGCCTAATACCCGATGTTGTCCACAGATGGCATCTGACGTGGACCAAAGGCTCATCGGTGGAGGATGGGGATGCGTCTGATTAGCTTGTTGGTGCGGGTAACGGCCCACCAAGGCGACGATCAGTAGGGGTTCTGAGAGGAAGGTCCCCCACATTGGAACTGAGACACGGTCCAAACTCCTACGGGAGGCAGCAGTGAGGAATATTGGTCAATGGACGGAAGTCTGAACCAGCCAAGTAGCGTGCAGGATTGACGGCCCTATGGGTTGTAAACTGCTTTTGTTGGGGAGTAAAGCGGGGCACGCGTGCCCCTTTGCATTTACCCTTCGAATAAGGACCGGCTAATTC
>G35JFLI02HBH99
GGTGAGTATCGCGTATCCAACCTTCCCTCCACTCGGGGATACCCCGTTGAAAGACGGCCTAATACCCGATGTTGTCCACAGATGGCATCTGACGTGGACCAAAGGCTCATCGGTGGAGGATGGGGATGCGTCTGATTAGCTTGTTGGTGCGGGTAACGGCCCACCAAGGCGACGATCAGTAGGGGTTCTGAGAGGAAGGTCCCCCACATTGGAACTGAGACACGGTCCAAACTCCTACGGGAGGCAGCAGTGAGGAATATTGGTCAATGGACGGAAGTCTGAACCAGCCAAGTAGCGTGCAGGATTGACGGCCCTATGGGTTGTAAACTGCTTTTGTTGGGGAGTAAAGCGGGGCACGCGTGCCCCTTTGCATTTACCCTTCGAATAAGGACCGGCTAATTC
>G35JFLI02J15WF
GGTGAGTATCGCGTATCCAACCTTCCCTCCACTCGGGGATACCCCGTTGAAAGACGGCCTAATACCCGATGTTGTCCACAGATGGCATCTGACGTGGACCAAAGGCTCATCGGTGGAGGATGGGGATGCGTCTGATTAGCTTGTTGGTGCGGGTAACGGCCCACCAAGGCGACGATCAGTAGGGGTTCTGAGAGGAAGGTCCCCCACATTGGAACTGAGACACGGTCCAAACTCCTACGGGAGGCAGCAGTGAGGAATATTGGTCAATGGACGGAAGTCTGAACCAGCCAAGTAGCGTGCAGGATTGACGGCCCTATGGGTTGTAAACTGCTTTTGTTGGGGAGTAAAGCGGGGCACGCGTGCCCCTTTGCATTTACCCTTCGAATAAGGACCGGCTAATTC
>G35JFLI02GUO7J
GGTGAGTATCGCGTATCCAACCTTCCCTCCACTCGGGGATACCCCGTTGAAAGACGGCCTAATACCCGATGTTGTCCACAGATGGCATCTGACGTGGACCAAAGGCTCATCGGTGGAGGATGGGGATGCGTCTGATTAGCTTGTTGGTGCGGGTAACGGCCCACCAAGGCGACGATCAGTAGGGGTTCTGAGAGGAAGGTCCCCCACATTGGAACTGAGACACGGTCCAAACTCCTACGGGAGGCAGCAGTGAGGAATATTGGTCAATGGACGGAAGTCTGAACCAGCCAAGTAGCGTGCAGGATTGACGGCCCTATGGGTTGTAAACTGCTTTTGTTGGGGAGTAAAGCGGGGCACGCGTGCCCCTTTGCATTTACCCTTCGAATAAGGACCGGCTAATTC
>G35JFLI02FS6X3
GGTGAGTATCGCGTATCCAACCTTCCCTCCACTCGGGGATACCCCGTTGAAAGACGGCCTAATACCCGATGTTGTCCACAGATGGCATCTGACGTGGACCAAAGGCTCATCGGTGGAGGATGGGGATGCGTCTGATTAGCTTGTTGGTGCGGGTAACGGCCCACCAAGGCGACGATCAGTAGGGGTTCTGAGAGGAAGGTCCCCCACATTGGAACTGAGACACGGTCCAAACTCCTACGGGAGGCAGCAGTGAGGAATATTGGTCAATGGACGGAAGTCTGAACCAGCCAAGTAGCGTGCAGGATTGACGGCCCTATGGGTTGTAAACTGCTTTTGTTGGGGAGTAAAGCGGGGCACGCGTGCCCCTTTGCATTTACCCTTCGAATAAGGACCGGCTAATTC
>G35JFLI02GZ2GA
GGTGAGTATCGCGTATCCAACCTTCCCTCCACTCGGGGATACCCCGTTGAAAGACGGCCTAATACCCGATGTTGTCCACAGATGGCATCTGACGTGGACCAAAGGCTCATCGGTGGAGGATGGGGATGCGTCTGATTAGCTTGTTGGTGCGGGTAACGGCCCACCAAGGCGACGATCAGTAGGGGTTCTGAGAGGAAGGTCCCCCACATTGGAACTGAGACACGGTCCAAACTCCTACGGGAGGCAGCAGTGAGGAATATTGGTCAATGGACGGAAGTCTGAACCAGCCAAGTAGCGTGCAGGATTGACGGCCCTATGGGTTGTAAACTGCTTTTGTTGGGGAGTAAAGCGGGGCACGCGTGCCCCTTTGCATTTACCCTTCGAATAAGGACCGGCTAATTC
>G35JFLI02JG1KN
GGTGAGTATCGCGTATCCAACCTTCCCTCCACTCGGGGATACCCCGTTGAAAGACGGCCTAATACCCGATGTTGTCCACAGATGGCATCTGACGTGGACCAAAGGCTCATCGGTGGAGGATGGGGATGCGTCTGATTAGCTTGTTGGTGCGGGTAACGGCCCACCAAGGCGACGATCAGTAGGGGTTCTGAGAGGAAGGTCCCCCACATTGGAACTGAGACACGGTCCAAACTCCTACGGGAGGCAGCAGTGAGGAATATTGGTCAATGGACGGAAGTCTGAACCAGCCAAGTAGCGTGCAGGATTGACGGCCCTATGGGTTGTAAACTGCTTTTGTTGGGGAGTAAAGCGGGGCACGCGTGCCCCTTTGCATTTACCCTTCGAATAAGGACCGGCTAATTC
>G35JFLI02HJODS
GGTGAGTATCGCGTATCCAACCTTCCCTCCACTCGGGGATACCCCGTTGAAAGACGGCCTAATACCCGATGTTGTCCACAGATGGCATCTGACGTGGACCAAAGGCTCATCGGTGGAGGATGGGGATGCGTCTGATTAGCTTGTTGGTGCGGGTAACGGCCCACCAAGGCGACGATCAGTAGGGGTTCTGAGAGGAAGGTCCCCCACATTGGAACTGAGACACGGTCCAAACTCCTACGGGAGGCAGCAGTGAGGAATATTGGTCAATGGACGGAAGTCTGAACCAGCCAAGTAGCGTGCAGGATTGACGGCCCTATGGGTTGTAAACTGCTTTTGTTGGGGAGTAAAGCGGGGCACGCGTGCCCCTTTGCATTTACCCTTCGAATAAGGACCGGCTAATTC
>G35JFLI02F176C
GGTGAGTATCGCGTATCCAACCTTCCCTCCACTCGGGGATACCCCGTTGAAAGACGGCCTAATACCCGATGTTGTCCACAGATGGCATCTGACGTGGACCAAAGGCTCATCGGTGGAGGATGGGGATGCGTCTGATTAGCTTGTTGGTGCGGGTAACGGCCCACCAAGGCGACGATCAGTAGGGGTTCTGAGAGGAAGGTCCCCCACATTGGAACTGAGACACGGTCCAAACTCCTACGGGAGGCAGCAGTGAGGAATATTGGTCAATGGACGGAAGTCTGAACCAGCCAAGTAGCGTGCAGGATTGACGGCCCTATGGGTTGTAAACTGCTTTTGTTGGGGAGTAAAGCGGGGCACGCGTGCCCCTTTGCATTTACCCTTCGAATAAGGACCGGCTAATTC
>G35JFLI02I33F8
GGTGAGTATCGCGTATCCAACCTTCCCTCCACTCGGGGATACCCCGTTGAAAGACGGCCTAATACCCGATGTTGTCCACAGATGGCATCTGACGTGGACCAAAGGCTCATCGGTGGAGGATGGGGATGCGTCTGATTAGCTTGTTGGTGCGGGTAACGGCCCACCAAGGCGACGATCAGTAGGGGTTCTGAGAGGAAGGTCCCCCACATTGGAACTGAGACACGGTCCAAACTCCTACGGGAGGCAGCAGTGAGGAATATTGGTCAATGGACGGAAGTCTGAACCAGCCAAGTAGCGTGCAGGATTGACGGCCCTATGGGTTGTAAACTGCTTTTGTTGGGGAGTAAAGCGGGGCACGCGTGCCCCTTTGCATTTACCCTTCGAATAAGGACCGGCTAATTC
>G35JFLI02HFMV4
GGTGAGTATCGCGTATCCAACCTTCCCTCCACTCGGGGATACCCCGTTGAAAGACGGCCTAATACCCGATGTTGTCCACAGATGGCATCTGACGTGGACCAAAGGCTCATCGGTGGAGGATGGGGATGCGTCTGATTAGCTTGTTGGTGCGGGTAACGGCCCACCAAGGCGACGATCAGTAGGGGTTCTGAGAGGAAGGTCCCCCACATTGGAACTGAGACACGGTCCAAACTCCTACGGGAGGCAGCAGTGAGGAATATTGGTCAATGGACGGAAGTCTGAACCAGCCAAGTAGCGTGCAGGATTGACGGCCCTATGGGTTGTAAACTGCTTTTGTTGGGGAGTAAAGCGGGGCACGCGTGCCCCTTTGCATTTACCCTTCGAATAAGGACCGGCTAATTC
>G35JFLI02HI83U
GGTGAGTATCGCGTATCCAACCTTCCCTCCACTCGGGGATACCCCGTTGAAAGACGGCCTAATACCCGATGTTGTCCACAGATGGCATCTGACGTGGACCAAAGGCTCATCGGTGGAGGATGGGGATGCGTCTGATTAGCTTGTTGGTGCGGGTAACGGCCCACCAAGGCGACGATCAGTAGGGGTTCTGAGAGGAAGGTCCCCCACATTGGAACTGAGACACGGTCCAAACTCCTACGGGAGGCAGCAGTGAGGAATATTGGTCAATGGACGGAAGTCTGAACCAGCCAAGTAGCGTGCAGGATTGACGGCCCTATGGGTTGTAAACTGCTTTTGTTGGGGAGTAAAGCGGGGCACGCGTGCCCCTTTGCATTTACCCTTCGAATAAGGACCGGCTAATTC
>G35JFLI02GDN67
GGTGAGTATCGCGTATCCAACCTTCCCTCCACTCGGGGATACCCCGTTGAAAGACGGCCTAATACCCGATGTTGTCCACAGATGGCATCTGACGTGGACCAAAGGCTCATCGGTGGAGGATGGGGATGCGTCTGATTAGCTTGTTGGTGCGGGTAACGGCCCACCAAGGCGACGATCAGTAGGGGTTCTGAGAGGAAGGTCCCCCACATTGGAACTGAGACACGGTCCAAACTCCTACGGGAGGCAGCAGTGAGGAATATTGGTCAATGGACGGAAGTCTGAACCAGCCAAGTAGCGTGCAGGATTGACGGCCCTATGGGTTGTAAACTGCTTTTGTTGGGGAGTAAAGCGGGGCACGCGTGCCCCTTTGCATTTACCCTTCGAATAAGGACCGGCTAATTC
>G35JFLI02JXR4J
GGTGAGTATCGCGTATCCAACCTTCCCTCCACTCGGGGATACCCCGTTGAAAGACGGCCTAATACCCGATGTTGTCCACAGATGGCATCTGACGTGGACCAAAGGCTCATCGGTGGAGGATGGGGATGCGTCTGATTAGCTTGTTGGTGCGGGTAACGGCCCACCAAGGCGACGATCAGTAGGGGTTCTGAGAGGAAGGTCCCCCACATTGGAACTGAGACACGGTCCAAACTCCTACGGGAGGCAGCAGTGAGGAATATTGGTCAATGGACGGAAGTCTGAACCAGCCAAGTAGCGTGCAGGATTGACGGCCCTATGGGTTGTAAACTGCTTTTGTTGGGGAGTAAAGCGGGGCACGCGTGCCCCTTTGCATTTACCCTTCGAATAAGGACCGGCTAATTC
>G35JFLI02GC168
GGTGAGTATCGCGTATCCAACCTTCCCTCCACTCGGGGATACCCCGTTGAAAGACGGCCTAATACCCGATGTTGTCCACAGATGGCATCTGACGTGGACCAAAGGCTCATCGGTGGAGGATGGGGATGCGTCTGATTAGCTTGTTGGTGCGGGTAACGGCCCACCAAGGCGACGATCAGTAGGGGTTCTGAGAGGAAGGTCCCCCACATTGGAACTGAGACACGGTCCAAACTCCTACGGGAGGCAGCAGTGAGGAATATTGGTCAATGGACGGAAGTCTGAACCAGCCAAGTAGCGTGCAGGATTGACGGCCCTATGGGTTGTAAACTGCTTTTGTTGGGGAGTAAAGCGGGGCACGCGTGCCCCTTTGCATTTACCCTTCGAATAAGGACCGGCTAATTC
>G35JFLI02FUIB4
GGTGAGTATCGCGTATCCAACCTTCCCTCCACTCGGGGATACCCCGTTGAAAGACGGCCTAATACCCGATGTTGTCCACAGATGGCATCTGACGTGGACCAAAGGCTCATCGGTGGAGGATGGGGATGCGTCTGATTAGCTTGTTGGTGCGGGTAACGGCCCACCAAGGCGACGATCAGTAGGGGTTCTGAGAGGAAGGTCCCCCACATTGGAACTGAGACACGGTCCAAACTCCTACGGGAGGCAGCAGTGAGGAATATTGGTCAATGGACGGAAGTCTGAACCAGCCAAGTAGCGTGCAGGATTGACGGCCCTATGGGTTGTAAACTGCTTTTGTTGGGGAGTAAAGCGGGGCACGCGTGCCCCTTTGCATTTACCCTTCGAATAAGGACCGGCTAATTC
>G35JFLI02ITUR8
GGTGAGTATCGCGTATCCAACCTTCCCTCCACTCGGGGATACCCCGTTGAAAGACGGCCTAATACCCGATGTTGTCCACAGATGGCATCTGACGTGGACCAAAGGCTCATCGGTGGAGGATGGGGATGCGTCTGATTAGCTTGTTGGTGCGGGTAACGGCCCACCAAGGCGACGATCAGTAGGGGTTCTGAGAGGAAGGTCCCCCACATTGGAACTGAGACACGGTCCAAACTCCTACGGGAGGCAGCAGTGAGGAATATTGGTCAATGGACGGAAGTCTGAACCAGCCAAGTAGCGTGCAGGATTGACGGCCCTATGGGTTGTAAACTGCTTTTGTTGGGGAGTAAAGCGGGGCACGCGTGCCCCTTTGCATTTACCCTTCGAATAAGGACCGGCTAATTC
>G35JFLI02IPC10
GGTGAGTATCGCGTATCCAACCTTCCCTCCACTCGGGGATACCCCGTTGAAAGACGGCCTAATACCCGATGTTGTCCACAGATGGCATCTGACGTGGACCAAAGGCTCATCGGTGGAGGATGGGGATGCGTCTGATTAGCTTGTTGGTGCGGGTAACGGCCCACCAAGGCGACGATCAGTAGGGGTTCTGAGAGGAAGGTCCCCCACATTGGAACTGAGACACGGTCCAAACTCCTACGGGAGGCAGCAGTGAGGAATATTGGTCAATGGACGGAAGTCTGAACCAGCCAAGTAGCGTGCAGGATTGACGGCCCTATGGGTTGTAAACTGCTTTTGTTGGGGAGTAAAGCGGGGCACGCGTGCCCCTTTGCATTTACCCTTCGAATAAGGACCGGCTAATTC
>G35JFLI02F0KGO
GGTGAGTATCGCGTATCCAACCTTCCCTCCACTCGGGGATACCCCGTTGAAAGACGGCCTAATACCCGATGTTGTCCACAGATGGCATCTGACGTGGACCAAAGGCTCATCGGTGGAGGATGGGGATGCGTCTGATTAGCTTGTTGGTGCGGGTAACGGCCCACCAAGGCGACGATCAGTAGGGGTTCTGAGAGGAAGGTCCCCCACATTGGAACTGAGACACGGTCCAAACTCCTACGGGAGGCAGCAGTGAGGAATATTGGTCAATGGACGGAAGTCTGAACCAGCCAAGTAGCGTGCAGGATTGACGGCCCTATGGGTTGTAAACTGCTTTTGTTGGGGAGTAAAGCGGGGCACGCGTGCCCCTTTGCATTTACCCTTCGAATAAGGACCGGCTAATTC
>G35JFLI02G0PZC
GGTGAGTATCGCGTATCCAACCTTCCCTCCACTCGGGGATACCCCGTTGAAAGACGGCCTAATACCCGATGTTGTCCACAGATGGCATCTGACGTGGACCAAAGGCTCATCGGTGGAGGATGGGGATGCGTCTGATTAGCTTGTTGGTGCGGGTAACGGCCCACCAAGGCGACGATCAGTAGGGGTTCTGAGAGGAAGGTCCCCCACATTGGAACTGAGACACGGTCCAAACTCCTACGGGAGGCAGCAGTGAGGAATATTGGTCAATGGACGGAAGTCTGAACCAGCCAAGTAGCGTGCAGGATTGACGGCCCTATGGGTTGTAAACTGCTTTTGTTGGGGAGTAAAGCGGGGCACGCGTGCCCCTTTGCATTTACCCTTCGAATAAGGACCGGCTAATTC
>G35JFLI02HLS1O
GGTGAGTATCGCGTATCCAACCTTCCCTCCACTCGGGGATACCCCGTTGAAAGACGGCCTAATACCCGATGTTGTCCACAGATGGCATCTGACGTGGACCAAAGGCTCATCGGTGGAGGATGGGGATGCGTCTGATTAGCTTGTTGGTGCGGGTAACGGCCCACCAAGGCGACGATCAGTAGGGGTTCTGAGAGGAAGGTCCCCCACATTGGAACTGAGACACGGTCCAAACTCCTACGGGAGGCAGCAGTGAGGAATATTGGTCAATGGACGGAAGTCTGAACCAGCCAAGTAGCGTGCAGGATTGACGGCCCTATGGGTTGTAAACTGCTTTTGTTGGGGAGTAAAGCGGGGCACGCGTGCCCCTTTGCATTTACCCTTCGAATAAGGACCGGCTAATTC
>G35JFLI02G2DUZ
GGTGAGTATCGCGTATCCAACCTTCCCTCCACTCGGGGATACCCCGTTGAAAGACGGCCTAATACCCGATGTTGTCCACAGATGGCATCTGACGTGGACCAAAGGCTCATCGGTGGAGGATGGGGATGCGTCTGATTAGCTTGTTGGTGCGGGTAACGGCCCACCAAGGCGACGATCAGTAGGGGTTCTGAGAGGAAGGTCCCCCACATTGGAACTGAGACACGGTCCAAACTCCTACGGGAGGCAGCAGTGAGGAATATTGGTCAATGGACGGAAGTCTGAACCAGCCAAGTAGCGTGCAGGATTGACGGCCCTATGGGTTGTAAACTGCTTTTGTTGGGGAGTAAAGCGGGGCACGCGTGCCCCTTTGCATTTACCCTTCGAATAAGGACCGGCTAATTC
>G35JFLI02HZ40I
GGTGAGTATCGCGTATCCAACCTTCCCTCCACTCGGGGATACCCCGTTGAAAGACGGCCTAATACCCGATGTTGTCCACAGATGGCATCTGACGTGGACCAAAGGCTCATCGGTGGAGGATGGGGATGCGTCTGATTAGCTTGTTGGTGCGGGTAACGGCCCACCAAGGCGACGATCAGTAGGGGTTCTGAGAGGAAGGTCCCCCACATTGGAACTGAGACACGGTCCAAACTCCTACGGGAGGCAGCAGTGAGGAATATTGGTCAATGGACGGAAGTCTGAACCAGCCAAGTAGCGTGCAGGATTGACGGCCCTATGGGTTGTAAACTGCTTTTGTTGGGGAGTAAAGCGGGGCACGCGTGCCCCTTTGCATTTACCCTTCGAATAAGGACCGGCTAATTC
>G35JFLI02JX7SA
GGTGAGTATCGCGTATCCAACCTTCCCTCCACTCGGGGATACCCCGTTGAAAGACGGCCTAATACCCGATGTTGTCCACAGATGGCATCTGACGTGGACCAAAGGCTCATCGGTGGAGGATGGGGATGCGTCTGATTAGCTTGTTGGTGCGGGTAACGGCCCACCAAGGCGACGATCAGTAGGGGTTCTGAGAGGAAGGTCCCCCACATTGGAACTGAGACACGGTCCAAACTCCTACGGGAGGCAGCAGTGAGGAATATTGGTCAATGGACGGAAGTCTGAACCAGCCAAGTAGCGTGCAGGATTGACGGCCCTATGGGTTGTAAACTGCTTTTGTTGGGGAGTAAAGCGGGGCACGCGTGCCCCTTTGCATTTACCCTTCGAATAAGGACCGGCTAATTC
>G35JFLI02F3JZJ
GGTGAGTATCGCGTATCCAACCTTCCCTCCACTCGGGGATACCCCGTTGAAAGACGGCCTAATACCCGATGTTGTCCACAGATGGCATCTGACGTGGACCAAAGGCTCATCGGTGGAGGATGGGGATGCGTCTGATTAGCTTGTTGGTGCGGGTAACGGCCCACCAAGGCGACGATCAGTAGGGGTTCTGAGAGGAAGGTCCCCCACATTGGAACTGAGACACGGTCCAAACTCCTACGGGAGGCAGCAGTGAGGAATATTGGTCAATGGACGGAAGTCTGAACCAGCCAAGTAGCGTGCAGGATTGACGGCCCTATGGGTTGTAAACTGCTTTTGTTGGGGAGTAAAGCGGGGCACGCGTGCCCCTTTGCATTTACCCTTCGAATAAGGACCGGCTAATTC
>G35JFLI02H3OQQ
GGTGAGTATCGCGTATCCAACCTTCCCTCCACTCGGGGATACCCCGTTGAAAGACGGCCTAATACCCGATGTTGTCCACAGATGGCATCTGACGTGGACCAAAGGCTCATCGGTGGAGGATGGGGATGCGTCTGATTAGCTTGTTGGTGCGGGTAACGGCCCACCAAGGCGACGATCAGTAGGGGTTCTGAGAGGAAGGTCCCCCACATTGGAACTGAGACACGGTCCAAACTCCTACGGGAGGCAGCAGTGAGGAATATTGGTCAATGGACGGAAGTCTGAACCAGCCAAGTAGCGTGCAGGATTGACGGCCCTATGGGTTGTAAACTGCTTTTGTTGGGGAGTAAAGCGGGGCACGCGTGCCCCTTTGCATTTACCCTTCGAATAAGGACCGGCTAATTC
>G35JFLI02IKIQR
GGTGAGTATCGCGTATCCAACCTTCCCTCCACTCGGGGATACCCCGTTGAAAGACGGCCTAATACCCGATGTTGTCCACAGATGGCATCTGACGTGGACCAAAGGCTCATCGGTGGAGGATGGGGATGCGTCTGATTAGCTTGTTGGTGCGGGTAACGGCCCACCAAGGCGACGATCAGTAGGGGTTCTGAGAGGAAGGTCCCCCACATTGGAACTGAGACACGGTCCAAACTCCTACGGGAGGCAGCAGTGAGGAATATTGGTCAATGGACGGAAGTCTGAACCAGCCAAGTAGCGTGCAGGATTGACGGCCCTATGGGTTGTAAACTGCTTTTGTTGGGGAGTAAAGCGGGGCACGCGTGCCCCTTTGCATTTACCCTTCGAATAAGGACCGGCTAATTC
>G35JFLI02GIPWC
GGTGAGTATCGCGTATCCAACCTTCCCTCCACTCGGGGATACCCCGTTGAAAGACGGCCTAATACCCGATGTTGTCCACAGATGGCATCTGACGTGGACCAAAGGCTCATCGGTGGAGGATGGGGATGCGTCTGATTAGCTTGTTGGTGCGGGTAACGGCCCACCAAGGCGACGATCAGTAGGGGTTCTGAGAGGAAGGTCCCCCACATTGGAACTGAGACACGGTCCAAACTCCTACGGGAGGCAGCAGTGAGGAATATTGGTCAATGGACGGAAGTCTGAACCAGCCAAGTAGCGTGCAGGATTGACGGCCCTATGGGTTGTAAACTGCTTTTGTTGGGGAGTAAAGCGGGGCACGCGTGCCCCTTTGCATTTACCCTTCGAATAAGGACCGGCTAATTC
>G35JFLI02FQ8AM
GGTGAGTATCGCGTATCCAACCTTCCCTCCACTCGGGGATACCCCGTTGAAAGACGGCCTAATACCCGATGTTGTCCACAGATGGCATCTGACGTGGACCAAAGGCTCATCGGTGGAGGATGGGGATGCGTCTGATTAGCTTGTTGGTGCGGGTAACGGCCCACCAAGGCGACGATCAGTAGGGGTTCTGAGAGGAAGGTCCCCCACATTGGAACTGAGACACGGTCCAAACTCCTACGGGAGGCAGCAGTGAGGAATATTGGTCAATGGACGGAAGTCTGAACCAGCCAAGTAGCGTGCAGGATTGACGGCCCTATGGGTTGTAAACTGCTTTTGTTGGGGAGTAAAGCGGGGCACGCGTGCCCCTTTGCATTTACCCTTCGAATAAGGACCGGCTAATTC
>G35JFLI02H0387
GGTGAGTATCGCGTATCCAACCTTCCCTCCACTCGGGGATACCCCGTTGAAAGACGGCCTAATACCCGATGTTGTCCACAGATGGCATCTGACGTGGACCAAAGGCTCATCGGTGGAGGATGGGGATGCGTCTGATTAGCTTGTTGGTGCGGGTAACGGCCCACCAAGGCGACGATCAGTAGGGGTTCTGAGAGGAAGGTCCCCCACATTGGAACTGAGACACGGTCCAAACTCCTACGGGAGGCAGCAGTGAGGAATATTGGTCAATGGACGGAAGTCTGAACCAGCCAAGTAGCGTGCAGGATTGACGGCCCTATGGGTTGTAAACTGCTTTTGTTGGGGAGTAAAGCGGGGCACGCGTGCCCCTTTGCATTTACCCTTCGAATAAGGACCGGCTAATTC
>G35JFLI02IGNGR
GGTGAGTATCGCGTATCCAACCTTCCCTCCACTCGGGGATACCCCGTTGAAAGACGGCCTAATACCCGATGTTGTCCACAGATGGCATCTGACGTGGACCAAAGGCTCATCGGTGGAGGATGGGGATGCGTCTGATTAGCTTGTTGGTGCGGGTAACGGCCCACCAAGGCGACGATCAGTAGGGGTTCTGAGAGGAAGGTCCCCCACATTGGAACTGAGACACGGTCCAAACTCCTACGGGAGGCAGCAGTGAGGAATATTGGTCAATGGACGGAAGTCTGAACCAGCCAAGTAGCGTGCAGGATTGACGGCCCTATGGGTTGTAAACTGCTTTTGTTGGGGAGTAAAGCGGGGCACGCGTGCCCCTTTGCATTTACCCTTCGAATAAGGACCGGCTAATTC
>G35JFLI02HH5P7
GGTGAGTATCGCGTATCCAACCTTCCCTCCACTCGGGGATACCCCGTTGAAAGACGGCCTAATACCCGATGTTGTCCACAGATGGCATCTGACGTGGACCAAAGGCTCATCGGTGGAGGATGGGGATGCGTCTGATTAGCTTGTTGGTGCGGGTAACGGCCCACCAAGGCGACGATCAGTAGGGGTTCTGAGAGGAAGGTCCCCCACATTGGAACTGAGACACGGTCCAAACTCCTACGGGAGGCAGCAGTGAGGAATATTGGTCAATGGACGGAAGTCTGAACCAGCCAAGTAGCGTGCAGGATTGACGGCCCTATGGGTTGTAAACTGCTTTTGTTGGGGAGTAAAGCGGGGCACGCGTGCCCCTTTGCATTTACCCTTCGAATAAGGACCGGCTAATTC
>G35JFLI02HG9K6
GGTGAGTATCGCGTATCCAACCTTCCCTCCACTCGGGGATACCCCGTTGAAAGACGGCCTAATACCCGATGTTGTCCACAGATGGCATCTGACGTGGACCAAAGGCTCATCGGTGGAGGATGGGGATGCGTCTGATTAGCTTGTTGGTGCGGGTAACGGCCCACCAAGGCGACGATCAGTAGGGGTTCTGAGAGGAAGGTCCCCCACATTGGAACTGAGACACGGTCCAAACTCCTACGGGAGGCAGCAGTGAGGAATATTGGTCAATGGACGGAAGTCTGAACCAGCCAAGTAGCGTGCAGGATTGACGGCCCTATGGGTTGTAAACTGCTTTTGTTGGGGAGTAAAGCGGGGCACGCGTGCCCCTTTGCATTTACCCTTCGAATAAGGACCGGCTAATTC
>G35JFLI02HJD1N
GGTGAGTATCGCGTATCCAACCTTCCCTCCACTCGGGGATACCCCGTTGAAAGACGGCCTAATACCCGATGTTGTCCACAGATGGCATCTGACGTGGACCAAAGGCTCATCGGTGGAGGATGGGGATGCGTCTGATTAGCTTGTTGGTGCGGGTAACGGCCCACCAAGGCGACGATCAGTAGGGGTTCTGAGAGGAAGGTCCCCCACATTGGAACTGAGACACGGTCCAAACTCCTACGGGAGGCAGCAGTGAGGAATATTGGTCAATGGACGGAAGTCTGAACCAGCCAAGTAGCGTGCAGGATTGACGGCCCTATGGGTTGTAAACTGCTTTTGTTGGGGAGTAAAGCGGGGCACGCGTGCCCCTTTGCATTTACCCTTCGAATAAGGACCGGCTAATTC
>G35JFLI02JFVHD
GGTGAGTATCGCGTATCCAACCTTCCCTCCACTCGGGGATACCCCGTTGAAAGACGGCCTAATACCCGATGTTGTCCACAGATGGCATCTGACGTGGACCAAAGGCTCATCGGTGGAGGATGGGGATGCGTCTGATTAGCTTGTTGGTGCGGGTAACGGCCCACCAAGGCGACGATCAGTAGGGGTTCTGAGAGGAAGGTCCCCCACATTGGAACTGAGACACGGTCCAAACTCCTACGGGAGGCAGCAGTGAGGAATATTGGTCAATGGACGGAAGTCTGAACCAGCCAAGTAGCGTGCAGGATTGACGGCCCTATGGGTTGTAAACTGCTTTTGTTGGGGAGTAAAGCGGGGCACGCGTGCCCCTTTGCATTTACCCTTCGAATAAGGACCGGCTAATTC
>G35JFLI02IVO78
GGTGAGTATCGCGTATCCAACCTTCCCTCCACTCGGGGATACCCCGTTGAAAGACGGCCTAATACCCGATGTTGTCCACAGATGGCATCTGACGTGGACCAAAGGCTCATCGGTGGAGGATGGGGATGCGTCTGATTAGCTTGTTGGTGCGGGTAACGGCCCACCAAGGCGACGATCAGTAGGGGTTCTGAGAGGAAGGTCCCCCACATTGGAACTGAGACACGGTCCAAACTCCTACGGGAGGCAGCAGTGAGGAATATTGGTCAATGGACGGAAGTCTGAACCAGCCAAGTAGCGTGCAGGATTGACGGCCCTATGGGTTGTAAACTGCTTTTGTTGGGGAGTAAAGCGGGGCACGCGTGCCCCTTTGCATTTACCCTTCGAATAAGGACCGGCTAATTC
>G35JFLI02HZPYV
GGTGAGTATCGCGTATCCAACCTTCCCTCCACTCGGGGATACCCCGTTGAAAGACGGCCTAATACCCGATGTTGTCCACAGATGGCATCTGACGTGGACCAAAGGCTCATCGGTGGAGGATGGGGATGCGTCTGATTAGCTTGTTGGTGCGGGTAACGGCCCACCAAGGCGACGATCAGTAGGGGTTCTGAGAGGAAGGTCCCCCACATTGGAACTGAGACACGGTCCAAACTCCTACGGGAGGCAGCAGTGAGGAATATTGGTCAATGGACGGAAGTCTGAACCAGCCAAGTAGCGTGCAGGATTGACGGCCCTATGGGTTGTAAACTGCTTTTGTTGGGGAGTAAAGCGGGGCACGCGTGCCCCTTTGCATTTACCCTTCGAATAAGGACCGGCTAATTC
>G35JFLI02F4B2W
GGTGAGTATCGCGTATCCAACCTTCCCTCCACTCGGGGATACCCCGTTGAAAGACGGCCTAATACCCGATGTTGTCCACAGATGGCATCTGACGTGGACCAAAGGCTCATCGGTGGAGGATGGGGATGCGTCTGATTAGCTTGTTGGTGCGGGTAACGGCCCACCAAGGCGACGATCAGTAGGGGTTCTGAGAGGAAGGTCCCCCACATTGGAACTGAGACACGGTCCAAACTCCTACGGGAGGCAGCAGTGAGGAATATTGGTCAATGGACGGAAGTCTGAACCAGCCAAGTAGCGTGCAGGATTGACGGCCCTATGGGTTGTAAACTGCTTTTGTTGGGGAGTAAAGCGGGGCACGCGTGCCCCTTTGCATTTACCCTTCGAATAAGGACCGGCTAATTC
>G35JFLI02J0NZM
GGTGAGTATCGCGTATCCAACCTTCCCTCCACTCGGGGATACCCCGTTGAAAGACGGCCTAATACCCGATGTTGTCCACAGATGGCATCTGACGTGGACCAAAGGCTCATCGGTGGAGGATGGGGATGCGTCTGATTAGCTTGTTGGTGCGGGTAACGGCCCACCAAGGCGACGATCAGTAGGGGTTCTGAGAGGAAGGTCCCCCACATTGGAACTGAGACACGGTCCAAACTCCTACGGGAGGCAGCAGTGAGGAATATTGGTCAATGGACGGAAGTCTGAACCAGCCAAGTAGCGTGCAGGATTGACGGCCCTATGGGTTGTAAACTGCTTTTGTTGGGGAGTAAAGCGGGGCACGCGTGCCCCTTTGCATTTACCCTTCGAATAAGGACCGGCTAATTC
>G35JFLI02GTU2Q
GGTGAGTATCGCGTATCCAACCTTCCCTCCACTCGGGGATACCCCGTTGAAAGACGGCCTAATACCCGATGTTGTCCACAGATGGCATCTGACGTGGACCAAAGGCTCATCGGTGGAGGATGGGGATGCGTCTGATTAGCTTGTTGGTGCGGGTAACGGCCCACCAAGGCGACGATCAGTAGGGGTTCTGAGAGGAAGGTCCCCCACATTGGAACTGAGACACGGTCCAAACTCCTACGGGAGGCAGCAGTGAGGAATATTGGTCAATGGACGGAAGTCTGAACCAGCCAAGTAGCGTGCAGGATTGACGGCCCTATGGGTTGTAAACTGCTTTTGTTGGGGAGTAAAGCGGGGCACGCGTGCCCCTTTGCATTTACCCTTCGAATAAGGACCGGCTAATTC
>G35JFLI02HAP2P
GGTGAGTATCGCGTATCCAACCTTCCCTCCACTCGGGGATACCCCGTTGAAAGACGGCCTAATACCCGATGTTGTCCACAGATGGCATCTGACGTGGACCAAAGGCTCATCGGTGGAGGATGGGGATGCGTCTGATTAGCTTGTTGGTGCGGGTAACGGCCCACCAAGGCGACGATCAGTAGGGGTTCTGAGAGGAAGGTCCCCCACATTGGAACTGAGACACGGTCCAAACTCCTACGGGAGGCAGCAGTGAGGAATATTGGTCAATGGACGGAAGTCTGAACCAGCCAAGTAGCGTGCAGGATTGACGGCCCTATGGGTTGTAAACTGCTTTTGTTGGGGAGTAAAGCGGGGCACGCGTGCCCCTTTGCATTTACCCTTCGAATAAGGACCGGCTAATTC
>G35JFLI02HOUKK
GGTGAGTATCGCGTATCCAACCTTCCCTCCACTCGGGGATACCCCGTTGAAAGACGGCCTAATACCCGATGTTGTCCACAGATGGCATCTGACGTGGACCAAAGGCTCATCGGTGGAGGATGGGGATGCGTCTGATTAGCTTGTTGGTGCGGGTAACGGCCCACCAAGGCGACGATCAGTAGGGGTTCTGAGAGGAAGGTCCCCCACATTGGAACTGAGACACGGTCCAAACTCCTACGGGAGGCAGCAGTGAGGAATATTGGTCAATGGACGGAAGTCTGAACCAGCCAAGTAGCGTGCAGGATTGACGGCCCTATGGGTTGTAAACTGCTTTTGTTGGGGAGTAAAGCGGGGCACGCGTGCCCCTTTGCATTTACCCTTCGAATAAGGACCGGCTAATTC
>G35JFLI02G3CUY
GGTGAGTATCGCGTATCCAACCTTCCCTCCACTCGGGGATACCCCGTTGAAAGACGGCCTAATACCCGATGTTGTCCACAGATGGCATCTGACGTGGACCAAAGGCTCATCGGTGGAGGATGGGGATGCGTCTGATTAGCTTGTTGGTGCGGGTAACGGCCCACCAAGGCGACGATCAGTAGGGGTTCTGAGAGGAAGGTCCCCCACATTGGAACTGAGACACGGTCCAAACTCCTACGGGAGGCAGCAGTGAGGAATATTGGTCAATGGACGGAAGTCTGAACCAGCCAAGTAGCGTGCAGGATTGACGGCCCTATGGGTTGTAAACTGCTTTTGTTGGGGAGTAAAGCGGGGCACGCGTGCCCCTTTGCATTTACCCTTCGAATAAGGACCGGCTAATTC
>G35JFLI02JXT3K
GGTGAGTATCGCGTATCCAACCTTCCCTCCACTCGGGGATACCCCGTTGAAAGACGGCCTAATACCCGATGTTGTCCACAGATGGCATCTGACGTGGACCAAAGGCTCATCGGTGGAGGATGGGGATGCGTCTGATTAGCTTGTTGGTGCGGGTAACGGCCCACCAAGGCGACGATCAGTAGGGGTTCTGAGAGGAAGGTCCCCCACATTGGAACTGAGACACGGTCCAAACTCCTACGGGAGGCAGCAGTGAGGAATATTGGTCAATGGACGGAAGTCTGAACCAGCCAAGTAGCGTGCAGGATTGACGGCCCTATGGGTTGTAAACTGCTTTTGTTGGGGAGTAAAGCGGGGCACGCGTGCCCCTTTGCATTTACCCTTCGAATAAGGACCGGCTAATTC
>G35JFLI02HESU9
GGTGAGTATCGCGTATCCAACCTTCCCTCCACTCGGGGATACCCCGTTGAAAGACGGCCTAATACCCGATGTTGTCCACAGATGGCATCTGACGTGGACCAAAGGCTCATCGGTGGAGGATGGGGATGCGTCTGATTAGCTTGTTGGTGCGGGTAACGGCCCACCAAGGCGACGATCAGTAGGGGTTCTGAGAGGAAGGTCCCCCACATTGGAACTGAGACACGGTCCAAACTCCTACGGGAGGCAGCAGTGAGGAATATTGGTCAATGGACGGAAGTCTGAACCAGCCAAGTAGCGTGCAGGATTGACGGCCCTATGGGTTGTAAACTGCTTTTGTTGGGGAGTAAAGCGGGGCACGCGTGCCCCTTTGCATTTACCCTTCGAATAAGGACCGGCTAATTC
>G35JFLI02IY6UO
GGTGAGTATCGCGTATCCAACCTTCCCTCCACTCGGGGATACCCCGTTGAAAGACGGCCTAATACCCGATGTTGTCCACAGATGGCATCTGACGTGGACCAAAGGCTCATCGGTGGAGGATGGGGATGCGTCTGATTAGCTTGTTGGTGCGGGTAACGGCCCACCAAGGCGACGATCAGTAGGGGTTCTGAGAGGAAGGTCCCCCACATTGGAACTGAGACACGGTCCAAACTCCTACGGGAGGCAGCAGTGAGGAATATTGGTCAATGGACGGAAGTCTGAACCAGCCAAGTAGCGTGCAGGATTGACGGCCCTATGGGTTGTAAACTGCTTTTGTTGGGGAGTAAAGCGGGGCACGCGTGCCCCTTTGCATTTACCCTTCGAATAAGGACCGGCTAATTC
>G35JFLI02GM4RK
GGTGAGTATCGCGTATCCAACCTTCCCTCCACTCGGGGATACCCCGTTGAAAGACGGCCTAATACCCGATGTTGTCCACAGATGGCATCTGACGTGGACCAAAGGCTCATCGGTGGAGGATGGGGATGCGTCTGATTAGCTTGTTGGTGCGGGTAACGGCCCACCAAGGCGACGATCAGTAGGGGTTCTGAGAGGAAGGTCCCCCACATTGGAACTGAGACACGGTCCAAACTCCTACGGGAGGCAGCAGTGAGGAATATTGGTCAATGGACGGAAGTCTGAACCAGCCAAGTAGCGTGCAGGATTGACGGCCCTATGGGTTGTAAACTGCTTTTGTTGGGGAGTAAAGCGGGGCACGCGTGCCCCTTTGCATTTACCCTTCGAATAAGGACCGGCTAATTC
>G35JFLI02HWNX9
GGTGAGTATCGCGTATCCAACCTTCCCTCCACTCGGGGATACCCCGTTGAAAGACGGCCTAATACCCGATGTTGTCCACAGATGGCATCTGACGTGGACCAAAGGCTCATCGGTGGAGGATGGGGATGCGTCTGATTAGCTTGTTGGTGCGGGTAACGGCCCACCAAGGCGACGATCAGTAGGGGTTCTGAGAGGAAGGTCCCCCACATTGGAACTGAGACACGGTCCAAACTCCTACGGGAGGCAGCAGTGAGGAATATTGGTCAATGGACGGAAGTCTGAACCAGCCAAGTAGCGTGCAGGATTGACGGCCCTATGGGTTGTAAACTGCTTTTGTTGGGGAGTAAAGCGGGGCACGCGTGCCCCTTTGCATTTACCCTTCGAATAAGGACCGGCTAATTC
>G35JFLI02ITC2V
GGTGAGTATCGCGTATCCAACCTTCCCTCCACTCGGGGATACCCCGTTGAAAGACGGCCTAATACCCGATGTTGTCCACAGATGGCATCTGACGTGGACCAAAGGCTCATCGGTGGAGGATGGGGATGCGTCTGATTAGCTTGTTGGTGCGGGTAACGGCCCACCAAGGCGACGATCAGTAGGGGTTCTGAGAGGAAGGTCCCCCACATTGGAACTGAGACACGGTCCAAACTCCTACGGGAGGCAGCAGTGAGGAATATTGGTCAATGGACGGAAGTCTGAACCAGCCAAGTAGCGTGCAGGATTGACGGCCCTATGGGTTGTAAACTGCTTTTGTTGGGGAGTAAAGCGGGGCACGCGTGCCCCTTTGCATTTACCCTTCGAATAAGGACCGGCTAATTC
>G35JFLI02GA1VG
GGTGAGTATCGCGTATCCAACCTTCCCTCCACTCGGGGATACCCCGTTGAAAGACGGCCTAATACCCGATGTTGTCCACAGATGGCATCTGACGTGGACCAAAGGCTCATCGGTGGAGGATGGGGATGCGTCTGATTAGCTTGTTGGTGCGGGTAACGGCCCACCAAGGCGACGATCAGTAGGGGTTCTGAGAGGAAGGTCCCCCACATTGGAACTGAGACACGGTCCAAACTCCTACGGGAGGCAGCAGTGAGGAATATTGGTCAATGGACGGAAGTCTGAACCAGCCAAGTAGCGTGCAGGATTGACGGCCCTATGGGTTGTAAACTGCTTTTGTTGGGGAGTAAAGCGGGGCACGCGTGCCCCTTTGCATTTACCCTTCGAATAAGGACCGGCTAATTC
>G35JFLI02ITIUK
GGTGAGTATCGCGTATCCAACCTTCCCTCCACTCGGGGATACCCCGTTGAAAGACGGCCTAATACCCGATGTTGTCCACAGATGGCATCTGACGTGGACCAAAGGCTCATCGGTGGAGGATGGGGATGCGTCTGATTAGCTTGTTGGTGCGGGTAACGGCCCACCAAGGCGACGATCAGTAGGGGTTCTGAGAGGAAGGTCCCCCACATTGGAACTGAGACACGGTCCAAACTCCTACGGGAGGCAGCAGTGAGGAATATTGGTCAATGGACGGAAGTCTGAACCAGCCAAGTAGCGTGCAGGATTGACGGCCCTATGGGTTGTAAACTGCTTTTGTTGGGGAGTAAAGCGGGGCACGCGTGCCCCTTTGCATTTACCCTTCGAATAAGGACCGGCTAATTC
>G35JFLI02H0BYL
GGTGAGTATCGCGTATCCAACCTTCCCTCCACTCGGGGATACCCCGTTGAAAGACGGCCTAATACCCGATGTTGTCCACAGATGGCATCTGACGTGGACCAAAGGCTCATCGGTGGAGGATGGGGATGCGTCTGATTAGCTTGTTGGTGCGGGTAACGGCCCACCAAGGCGACGATCAGTAGGGGTTCTGAGAGGAAGGTCCCCCACATTGGAACTGAGACACGGTCCAAACTCCTACGGGAGGCAGCAGTGAGGAATATTGGTCAATGGACGGAAGTCTGAACCAGCCAAGTAGCGTGCAGGATTGACGGCCCTATGGGTTGTAAACTGCTTTTGTTGGGGAGTAAAGCGGGGCACGCGTGCCCCTTTGCATTTACCCTTCGAATAAGGACCGGCTAATTC
>G35JFLI02HM61A
GGTGAGTATCGCGTATCCAACCTTCCCTCCACTCGGGGATACCCCGTTGAAAGACGGCCTAATACCCGATGTTGTCCACAGATGGCATCTGACGTGGACCAAAGGCTCATCGGTGGAGGATGGGGATGCGTCTGATTAGCTTGTTGGTGCGGGTAACGGCCCACCAAGGCGACGATCAGTAGGGGTTCTGAGAGGAAGGTCCCCCACATTGGAACTGAGACACGGTCCAAACTCCTACGGGAGGCAGCAGTGAGGAATATTGGTCAATGGACGGAAGTCTGAACCAGCCAAGTAGCGTGCAGGATTGACGGCCCTATGGGTTGTAAACTGCTTTTGTTGGGGAGTAAAGCGGGGCACGCGTGCCCCTTTGCATTTACCCTTCGAATAAGGACCGGCTAATTC
>G35JFLI02IQ60L
GGTGAGTATCGCGTATCCAACCTTCCCTCCACTCGGGGATACCCCGTTGAAAGACGGCCTAATACCCGATGTTGTCCACAGATGGCATCTGACGTGGACCAAAGGCTCATCGGTGGAGGATGGGGATGCGTCTGATTAGCTTGTTGGTGCGGGTAACGGCCCACCAAGGCGACGATCAGTAGGGGTTCTGAGAGGAAGGTCCCCCACATTGGAACTGAGACACGGTCCAAACTCCTACGGGAGGCAGCAGTGAGGAATATTGGTCAATGGACGGAAGTCTGAACCAGCCAAGTAGCGTGCAGGATTGACGGCCCTATGGGTTGTAAACTGCTTTTGTTGGGGAGTAAAGCGGGGCACGCGTGCCCCTTTGCATTTACCCTTCGAATAAGGACCGGCTAATTC
>G35JFLI02F7YZ1
GGTGAGTATCGCGTATCCAACCTTCCCTCCACTCGGGGATACCCCGTTGAAAGACGGCCTAATACCCGATGTTGTCCACAGATGGCATCTGACGTGGACCAAAGGCTCATCGGTGGAGGATGGGGATGCGTCTGATTAGCTTGTTGGTGCGGGTAACGGCCCACCAAGGCGACGATCAGTAGGGGTTCTGAGAGGAAGGTCCCCCACATTGGAACTGAGACACGGTCCAAACTCCTACGGGAGGCAGCAGTGAGGAATATTGGTCAATGGACGGAAGTCTGAACCAGCCAAGTAGCGTGCAGGATTGACGGCCCTATGGGTTGTAAACTGCTTTTGTTGGGGAGTAAAGCGGGGCACGCGTGCCCCTTTGCATTTACCCTTCGAATAAGGACCGGCTAATTC
>G35JFLI02H5FWY
GGTGAGTATCGCGTATCCAACCTTCCCTCCACTCGGGGATACCCCGTTGAAAGACGGCCTAATACCCGATGTTGTCCACAGATGGCATCTGACGTGGACCAAAGGCTCATCGGTGGAGGATGGGGATGCGTCTGATTAGCTTGTTGGTGCGGGTAACGGCCCACCAAGGCGACGATCAGTAGGGGTTCTGAGAGGAAGGTCCCCCACATTGGAACTGAGACACGGTCCAAACTCCTACGGGAGGCAGCAGTGAGGAATATTGGTCAATGGACGGAAGTCTGAACCAGCCAAGTAGCGTGCAGGATTGACGGCCCTATGGGTTGTAAACTGCTTTTGTTGGGGAGTAAAGCGGGGCACGCGTGCCCCTTTGCATTTACCCTTCGAATAAGGACCGGCTAATTC
>G35JFLI02GDK5F
GGTGAGTATCGCGTATCCAACCTTCCCTCCACTCGGGGATACCCCGTTGAAAGACGGCCTAATACCCGATGTTGTCCACAGATGGCATCTGACGTGGACCAAAGGCTCATCGGTGGAGGATGGGGATGCGTCTGATTAGCTTGTTGGTGCGGGTAACGGCCCACCAAGGCGACGATCAGTAGGGGTTCTGAGAGGAAGGTCCCCCACATTGGAACTGAGACACGGTCCAAACTCCTACGGGAGGCAGCAGTGAGGAATATTGGTCAATGGACGGAAGTCTGAACCAGCCAAGTAGCGTGCAGGATTGACGGCCCTATGGGTTGTAAACTGCTTTTGTTGGGGAGTAAAGCGGGGCACGCGTGCCCCTTTGCATTTACCCTTCGAATAAGGACCGGCTAATTC
>G35JFLI02GS9AK
GGTGAGTATCGCGTATCCAACCTTCCCTCCACTCGGGGATACCCCGTTGAAAGACGGCCTAATACCCGATGTTGTCCACAGATGGCATCTGACGTGGACCAAAGGCTCATCGGTGGAGGATGGGGATGCGTCTGATTAGCTTGTTGGTGCGGGTAACGGCCCACCAAGGCGACGATCAGTAGGGGTTCTGAGAGGAAGGTCCCCCACATTGGAACTGAGACACGGTCCAAACTCCTACGGGAGGCAGCAGTGAGGAATATTGGTCAATGGACGGAAGTCTGAACCAGCCAAGTAGCGTGCAGGATTGACGGCCCTATGGGTTGTAAACTGCTTTTGTTGGGGAGTAAAGCGGGGCACGCGTGCCCCTTTGCATTTACCCTTCGAATAAGGACCGGCTAATTC
>G35JFLI02JTLM4
GGTGAGTATCGCGTATCCAACCTTCCCTCCACTCGGGGATACCCCGTTGAAAGACGGCCTAATACCCGATGTTGTCCACAGATGGCATCTGACGTGGACCAAAGGCTCATCGGTGGAGGATGGGGATGCGTCTGATTAGCTTGTTGGTGCGGGTAACGGCCCACCAAGGCGACGATCAGTAGGGGTTCTGAGAGGAAGGTCCCCCACATTGGAACTGAGACACGGTCCAAACTCCTACGGGAGGCAGCAGTGAGGAATATTGGTCAATGGACGGAAGTCTGAACCAGCCAAGTAGCGTGCAGGATTGACGGCCCTATGGGTTGTAAACTGCTTTTGTTGGGGAGTAAAGCGGGGCACGCGTGCCCCTTTGCATTTACCCTTCGAATAAGGACCGGCTAATTC
>G35JFLI02G7HOF
GGTGAGTATCGCGTATCCAACCTTCCCTCCACTCGGGGATACCCCGTTGAAAGACGGCCTAATACCCGATGTTGTCCACAGATGGCATCTGACGTGGACCAAAGGCTCATCGGTGGAGGATGGGGATGCGTCTGATTAGCTTGTTGGTGCGGGTAACGGCCCACCAAGGCGACGATCAGTAGGGGTTCTGAGAGGAAGGTCCCCCACATTGGAACTGAGACACGGTCCAAACTCCTACGGGAGGCAGCAGTGAGGAATATTGGTCAATGGACGGAAGTCTGAACCAGCCAAGTAGCGTGCAGGATTGACGGCCCTATGGGTTGTAAACTGCTTTTGTTGGGGAGTAAAGCGGGGCACGCGTGCCCCTTTGCATTTACCCTTCGAATAAGGACCGGCTAATTC
>G35JFLI02JFCGI
GGTGAGTATCGCGTATCCAACCTTCCCTCCACTCGGGGATACCCCGTTGAAAGACGGCCTAATACCCGATGTTGTCCACAGATGGCATCTGACGTGGACCAAAGGCTCATCGGTGGAGGATGGGGATGCGTCTGATTAGCTTGTTGGTGCGGGTAACGGCCCACCAAGGCGACGATCAGTAGGGGTTCTGAGAGGAAGGTCCCCCACATTGGAACTGAGACACGGTCCAAACTCCTACGGGAGGCAGCAGTGAGGAATATTGGTCAATGGACGGAAGTCTGAACCAGCCAAGTAGCGTGCAGGATTGACGGCCCTATGGGTTGTAAACTGCTTTTGTTGGGGAGTAAAGCGGGGCACGCGTGCCCCTTTGCATTTACCCTTCGAATAAGGACCGGCTAATTC
>G35JFLI02FW713
GGTGAGTATCGCGTATCCAACCTTCCCTCCACTCGGGGATACCCCGTTGAAAGACGGCCTAATACCCGATGTTGTCCACAGATGGCATCTGACGTGGACCAAAGGCTCATCGGTGGAGGATGGGGATGCGTCTGATTAGCTTGTTGGTGCGGGTAACGGCCCACCAAGGCGACGATCAGTAGGGGTTCTGAGAGGAAGGTCCCCCACATTGGAACTGAGACACGGTCCAAACTCCTACGGGAGGCAGCAGTGAGGAATATTGGTCAATGGACGGAAGTCTGAACCAGCCAAGTAGCGTGCAGGATTGACGGCCCTATGGGTTGTAAACTGCTTTTGTTGGGGAGTAAAGCGGGGCACGCGTGCCCCTTTGCATTTACCCTTCGAATAAGGACCGGCTAATTC
>G35JFLI02FU76T
GGTGAGTATCGCGTATCCAACCTTCCCTCCACTCGGGGATACCCCGTTGAAAGACGGCCTAATACCCGATGTTGTCCACAGATGGCATCTGACGTGGACCAAAGGCTCATCGGTGGAGGATGGGGATGCGTCTGATTAGCTTGTTGGTGCGGGTAACGGCCCACCAAGGCGACGATCAGTAGGGGTTCTGAGAGGAAGGTCCCCCACATTGGAACTGAGACACGGTCCAAACTCCTACGGGAGGCAGCAGTGAGGAATATTGGTCAATGGACGGAAGTCTGAACCAGCCAAGTAGCGTGCAGGATTGACGGCCCTATGGGTTGTAAACTGCTTTTGTTGGGGAGTAAAGCGGGGCACGCGTGCCCCTTTGCATTTACCCTTCGAATAAGGACCGGCTAATTC
>G35JFLI02JIB8G
GGTGAGTATCGCGTATCCAACCTTCCCTCCACTCGGGGATACCCCGTTGAAAGACGGCCTAATACCCGATGTTGTCCACAGATGGCATCTGACGTGGACCAAAGGCTCATCGGTGGAGGATGGGGATGCGTCTGATTAGCTTGTTGGTGCGGGTAACGGCCCACCAAGGCGACGATCAGTAGGGGTTCTGAGAGGAAGGTCCCCCACATTGGAACTGAGACACGGTCCAAACTCCTACGGGAGGCAGCAGTGAGGAATATTGGTCAATGGACGGAAGTCTGAACCAGCCAAGTAGCGTGCAGGATTGACGGCCCTATGGGTTGTAAACTGCTTTTGTTGGGGAGTAAAGCGGGGCACGCGTGCCCCTTTGCATTTACCCTTCGAATAAGGACCGGCTAATTC
>G35JFLI02IWWSK
GGTGAGTATCGCGTATCCAACCTTCCCTCCACTCGGGGATACCCCGTTGAAAGACGGCCTAATACCCGATGTTGTCCACAGATGGCATCTGACGTGGACCAAAGGCTCATCGGTGGAGGATGGGGATGCGTCTGATTAGCTTGTTGGTGCGGGTAACGGCCCACCAAGGCGACGATCAGTAGGGGTTCTGAGAGGAAGGTCCCCCACATTGGAACTGAGACACGGTCCAAACTCCTACGGGAGGCAGCAGTGAGGAATATTGGTCAATGGACGGAAGTCTGAACCAGCCAAGTAGCGTGCAGGATTGACGGCCCTATGGGTTGTAAACTGCTTTTGTTGGGGAGTAAAGCGGGGCACGCGTGCCCCTTTGCATTTACCCTTCGAATAAGGACCGGCTAATTC
>G35JFLI02HXG3K
GGTGAGTATCGCGTATCCAACCTTCCCTCCACTCGGGGATACCCCGTTGAAAGACGGCCTAATACCCGATGTTGTCCACAGATGGCATCTGACGTGGACCAAAGGCTCATCGGTGGAGGATGGGGATGCGTCTGATTAGCTTGTTGGTGCGGGTAACGGCCCACCAAGGCGACGATCAGTAGGGGTTCTGAGAGGAAGGTCCCCCACATTGGAACTGAGACACGGTCCAAACTCCTACGGGAGGCAGCAGTGAGGAATATTGGTCAATGGACGGAAGTCTGAACCAGCCAAGTAGCGTGCAGGATTGACGGCCCTATGGGTTGTAAACTGCTTTTGTTGGGGAGTAAAGCGGGGCACGCGTGCCCCTTTGCATTTACCCTTCGAATAAGGACCGGCTAATTC
>G35JFLI02I5NG3
GGTGAGTATCGCGTATCCAACCTTCCCTCCACTCGGGGATACCCCGTTGAAAGACGGCCTAATACCCGATGTTGTCCACAGATGGCATCTGACGTGGACCAAAGGCTCATCGGTGGAGGATGGGGATGCGTCTGATTAGCTTGTTGGTGCGGGTAACGGCCCACCAAGGCGACGATCAGTAGGGGTTCTGAGAGGAAGGTCCCCCACATTGGAACTGAGACACGGTCCAAACTCCTACGGGAGGCAGCAGTGAGGAATATTGGTCAATGGACGGAAGTCTGAACCAGCCAAGTAGCGTGCAGGATTGACGGCCCTATGGGTTGTAAACTGCTTTTGTTGGGGAGTAAAGCGGGGCACGCGTGCCCCTTTGCATTTACCCTTCGAATAAGGACCGGCTAATTC
>G35JFLI02HX06J
GGTGAGTATCGCGTATCCAACCTTCCCTCCACTCGGGGATACCCCGTTGAAAGACGGCCTAATACCCGATGTTGTCCACAGATGGCATCTGACGTGGACCAAAGGCTCATCGGTGGAGGATGGGGATGCGTCTGATTAGCTTGTTGGTGCGGGTAACGGCCCACCAAGGCGACGATCAGTAGGGGTTCTGAGAGGAAGGTCCCCCACATTGGAACTGAGACACGGTCCAAACTCCTACGGGAGGCAGCAGTGAGGAATATTGGTCAATGGACGGAAGTCTGAACCAGCCAAGTAGCGTGCAGGATTGACGGCCCTATGGGTTGTAAACTGCTTTTGTTGGGGAGTAAAGCGGGGCACGCGTGCCCCTTTGCATTTACCCTTCGAATAAGGACCGGCTAATTC
>G35JFLI02IRAVJ
GGTGAGTATCGCGTATCCAACCTTCCCTCCACTCGGGGATACCCCGTTGAAAGACGGCCTAATACCCGATGTTGTCCACAGATGGCATCTGACGTGGACCAAAGGCTCATCGGTGGAGGATGGGGATGCGTCTGATTAGCTTGTTGGTGCGGGTAACGGCCCACCAAGGCGACGATCAGTAGGGGTTCTGAGAGGAAGGTCCCCCACATTGGAACTGAGACACGGTCCAAACTCCTACGGGAGGCAGCAGTGAGGAATATTGGTCAATGGACGGAAGTCTGAACCAGCCAAGTAGCGTGCAGGATTGACGGCCCTATGGGTTGTAAACTGCTTTTGTTGGGGAGTAAAGCGGGGCACGCGTGCCCCTTTGCATTTACCCTTCGAATAAGGACCGGCTAATTC
>G35JFLI02FP3D9
GGTGAGTATCGCGTATCCAACCTTCCCTCCACTCGGGGATACCCCGTTGAAAGACGGCCTAATACCCGATGTTGTCCACAGATGGCATCTGACGTGGACCAAAGGCTCATCGGTGGAGGATGGGGATGCGTCTGATTAGCTTGTTGGTGCGGGTAACGGCCCACCAAGGCGACGATCAGTAGGGGTTCTGAGAGGAAGGTCCCCCACATTGGAACTGAGACACGGTCCAAACTCCTACGGGAGGCAGCAGTGAGGAATATTGGTCAATGGACGGAAGTCTGAACCAGCCAAGTAGCGTGCAGGATTGACGGCCCTATGGGTTGTAAACTGCTTTTGTTGGGGAGTAAAGCGGGGCACGCGTGCCCCTTTGCATTTACCCTTCGAATAAGGACCGGCTAATTC
>G35JFLI02I6R6D
GGTGAGTATCGCGTATCCAACCTTCCCTCCACTCGGGGATACCCCGTTGAAAGACGGCCTAATACCCGATGTTGTCCACAGATGGCATCTGACGTGGACCAAAGGCTCATCGGTGGAGGATGGGGATGCGTCTGATTAGCTTGTTGGTGCGGGTAACGGCCCACCAAGGCGACGATCAGTAGGGGTTCTGAGAGGAAGGTCCCCCACATTGGAACTGAGACACGGTCCAAACTCCTACGGGAGGCAGCAGTGAGGAATATTGGTCAATGGACGGAAGTCTGAACCAGCCAAGTAGCGTGCAGGATTGACGGCCCTATGGGTTGTAAACTGCTTTTGTTGGGGAGTAAAGCGGGGCACGCGTGCCCCTTTGCATTTACCCTTCGAATAAGGACCGGCTAATTC
>G35JFLI02GDFTK
GGTGAGTATCGCGTATCCAACCTTCCCTCCACTCGGGGATACCCCGTTGAAAGACGGCCTAATACCCGATGTTGTCCACAGATGGCATCTGACGTGGACCAAAGGCTCATCGGTGGAGGATGGGGATGCGTCTGATTAGCTTGTTGGTGCGGGTAACGGCCCACCAAGGCGACGATCAGTAGGGGTTCTGAGAGGAAGGTCCCCCACATTGGAACTGAGACACGGTCCAAACTCCTACGGGAGGCAGCAGTGAGGAATATTGGTCAATGGACGGAAGTCTGAACCAGCCAAGTAGCGTGCAGGATTGACGGCCCTATGGGTTGTAAACTGCTTTTGTTGGGGAGTAAAGCGGGGCACGCGTGCCCCTTTGCATTTACCCTTCGAATAAGGACCGGCTAATTC
>G35JFLI02H7A22
GGTGAGTATCGCGTATCCAACCTTCCCTCCACTCGGGGATACCCCGTTGAAAGACGGCCTAATACCCGATGTTGTCCACAGATGGCATCTGACGTGGACCAAAGGCTCATCGGTGGAGGATGGGGATGCGTCTGATTAGCTTGTTGGTGCGGGTAACGGCCCACCAAGGCGACGATCAGTAGGGGTTCTGAGAGGAAGGTCCCCCACATTGGAACTGAGACACGGTCCAAACTCCTACGGGAGGCAGCAGTGAGGAATATTGGTCAATGGACGGAAGTCTGAACCAGCCAAGTAGCGTGCAGGATTGACGGCCCTATGGGTTGTAAACTGCTTTTGTTGGGGAGTAAAGCGGGGCACGCGTGCCCCTTTGCATTTACCCTTCGAATAAGGACCGGCTAATTC
>G35JFLI02JJ1D1
GGTGAGTATCGCGTATCCAACCTTCCCTCCACTCGGGGATACCCCGTTGAAAGACGGCCTAATACCCGATGTTGTCCACAGATGGCATCTGACGTGGACCAAAGGCTCATCGGTGGAGGATGGGGATGCGTCTGATTAGCTTGTTGGTGCGGGTAACGGCCCACCAAGGCGACGATCAGTAGGGGTTCTGAGAGGAAGGTCCCCCACATTGGAACTGAGACACGGTCCAAACTCCTACGGGAGGCAGCAGTGAGGAATATTGGTCAATGGACGGAAGTCTGAACCAGCCAAGTAGCGTGCAGGATTGACGGCCCTATGGGTTGTAAACTGCTTTTGTTGGGGAGTAAAGCGGGGCACGCGTGCCCCTTTGCATTTACCCTTCGAATAAGGACCGGCTAATTC
>G35JFLI02HFH90
GGTGAGTATCGCGTATCCAACCTTCCCTCCACTCGGGGATACCCCGTTGAAAGACGGCCTAATACCCGATGTTGTCCACAGATGGCATCTGACGTGGACCAAAGGCTCATCGGTGGAGGATGGGGATGCGTCTGATTAGCTTGTTGGTGCGGGTAACGGCCCACCAAGGCGACGATCAGTAGGGGTTCTGAGAGGAAGGTCCCCCACATTGGAACTGAGACACGGTCCAAACTCCTACGGGAGGCAGCAGTGAGGAATATTGGTCAATGGACGGAAGTCTGAACCAGCCAAGTAGCGTGCAGGATTGACGGCCCTATGGGTTGTAAACTGCTTTTGTTGGGGAGTAAAGCGGGGCACGCGTGCCCCTTTGCATTTACCCTTCGAATAAGGACCGGCTAATTC
>G35JFLI02F38BB
GGTGAGTATCGCGTATCCAACCTTCCCTCCACTCGGGGATACCCCGTTGAAAGACGGCCTAATACCCGATGTTGTCCACAGATGGCATCTGACGTGGACCAAAGGCTCATCGGTGGAGGATGGGGATGCGTCTGATTAGCTTGTTGGTGCGGGTAACGGCCCACCAAGGCGACGATCAGTAGGGGTTCTGAGAGGAAGGTCCCCCACATTGGAACTGAGACACGGTCCAAACTCCTACGGGAGGCAGCAGTGAGGAATATTGGTCAATGGACGGAAGTCTGAACCAGCCAAGTAGCGTGCAGGATTGACGGCCCTATGGGTTGTAAACTGCTTTTGTTGGGGAGTAAAGCGGGGCACGCGTGCCCCTTTGCATTTACCCTTCGAATAAGGACCGGCTAATTC
>G35JFLI02GQIQ5
GGTGAGTATCGCGTATCCAACCTTCCCTCCACTCGGGGATACCCCGTTGAAAGACGGCCTAATACCCGATGTTGTCCACAGATGGCATCTGACGTGGACCAAAGGCTCATCGGTGGAGGATGGGGATGCGTCTGATTAGCTTGTTGGTGCGGGTAACGGCCCACCAAGGCGACGATCAGTAGGGGTTCTGAGAGGAAGGTCCCCCACATTGGAACTGAGACACGGTCCAAACTCCTACGGGAGGCAGCAGTGAGGAATATTGGTCAATGGACGGAAGTCTGAACCAGCCAAGTAGCGTGCAGGATTGACGGCCCTATGGGTTGTAAACTGCTTTTGTTGGGGAGTAAAGCGGGGCACGCGTGCCCCTTTGCATTTACCCTTCGAATAAGGACCGGCTAATTC
>G35JFLI02JO83T
GGTGAGTATCGCGTATCCAACCTTCCCTCCACTCGGGGATACCCCGTTGAAAGACGGCCTAATACCCGATGTTGTCCACAGATGGCATCTGACGTGGACCAAAGGCTCATCGGTGGAGGATGGGGATGCGTCTGATTAGCTTGTTGGTGCGGGTAACGGCCCACCAAGGCGACGATCAGTAGGGGTTCTGAGAGGAAGGTCCCCCACATTGGAACTGAGACACGGTCCAAACTCCTACGGGAGGCAGCAGTGAGGAATATTGGTCAATGGACGGAAGTCTGAACCAGCCAAGTAGCGTGCAGGATTGACGGCCCTATGGGTTGTAAACTGCTTTTGTTGGGGAGTAAAGCGGGGCACGCGTGCCCCTTTGCATTTACCCTTCGAATAAGGACCGGCTAATTC
>G35JFLI02I05N7
GGTGAGTATCGCGTATCCAACCTTCCCTCCACTCGGGGATACCCCGTTGAAAGACGGCCTAATACCCGATGTTGTCCACAGATGGCATCTGACGTGGACCAAAGGCTCATCGGTGGAGGATGGGGATGCGTCTGATTAGCTTGTTGGTGCGGGTAACGGCCCACCAAGGCGACGATCAGTAGGGGTTCTGAGAGGAAGGTCCCCCACATTGGAACTGAGACACGGTCCAAACTCCTACGGGAGGCAGCAGTGAGGAATATTGGTCAATGGACGGAAGTCTGAACCAGCCAAGTAGCGTGCAGGATTGACGGCCCTATGGGTTGTAAACTGCTTTTGTTGGGGAGTAAAGCGGGGCACGCGTGCCCCTTTGCATTTACCCTTCGAATAAGGACCGGCTAATTC
>G35JFLI02HWZEC
GGTGAGTATCGCGTATCCAACCTTCCCTCCACTCGGGGATACCCCGTTGAAAGACGGCCTAATACCCGATGTTGTCCACAGATGGCATCTGACGTGGACCAAAGGCTCATCGGTGGAGGATGGGGATGCGTCTGATTAGCTTGTTGGTGCGGGTAACGGCCCACCAAGGCGACGATCAGTAGGGGTTCTGAGAGGAAGGTCCCCCACATTGGAACTGAGACACGGTCCAAACTCCTACGGGAGGCAGCAGTGAGGAATATTGGTCAATGGACGGAAGTCTGAACCAGCCAAGTAGCGTGCAGGATTGACGGCCCTATGGGTTGTAAACTGCTTTTGTTGGGGAGTAAAGCGGGGCACGCGTGCCCCTTTGCATTTACCCTTCGAATAAGGACCGGCTAATTC
>G35JFLI02FWKTL
GGTGAGTATCGCGTATCCAACCTTCCCTCCACTCGGGGATACCCCGTTGAAAGACGGCCTAATACCCGATGTTGTCCACAGATGGCATCTGACGTGGACCAAAGGCTCATCGGTGGAGGATGGGGATGCGTCTGATTAGCTTGTTGGTGCGGGTAACGGCCCACCAAGGCGACGATCAGTAGGGGTTCTGAGAGGAAGGTCCCCCACATTGGAACTGAGACACGGTCCAAACTCCTACGGGAGGCAGCAGTGAGGAATATTGGTCAATGGACGGAAGTCTGAACCAGCCAAGTAGCGTGCAGGATTGACGGCCCTATGGGTTGTAAACTGCTTTTGTTGGGGAGTAAAGCGGGGCACGCGTGCCCCTTTGCATTTACCCTTCGAATAAGGACCGGCTAATTC
>G35JFLI02HMFB1
GGTGAGTATCGCGTATCCAACCTTCCCTCCACTCGGGGATACCCCGTTGAAAGACGGCCTAATACCCGATGTTGTCCACAGATGGCATCTGACGTGGACCAAAGGCTCATCGGTGGAGGATGGGGATGCGTCTGATTAGCTTGTTGGTGCGGGTAACGGCCCACCAAGGCGACGATCAGTAGGGGTTCTGAGAGGAAGGTCCCCCACATTGGAACTGAGACACGGTCCAAACTCCTACGGGAGGCAGCAGTGAGGAATATTGGTCAATGGACGGAAGTCTGAACCAGCCAAGTAGCGTGCAGGATTGACGGCCCTATGGGTTGTAAACTGCTTTTGTTGGGGAGTAAAGCGGGGCACGCGTGCCCCTTTGCATTTACCCTTCGAATAAGGACCGGCTAATTC
>G35JFLI02IV3F0
GGTGAGTATCGCGTATCCAACCTTCCCTCCACTCGGGGATACCCCGTTGAAAGACGGCCTAATACCCGATGTTGTCCACAGATGGCATCTGACGTGGACCAAAGGCTCATCGGTGGAGGATGGGGATGCGTCTGATTAGCTTGTTGGTGCGGGTAACGGCCCACCAAGGCGACGATCAGTAGGGGTTCTGAGAGGAAGGTCCCCCACATTGGAACTGAGACACGGTCCAAACTCCTACGGGAGGCAGCAGTGAGGAATATTGGTCAATGGACGGAAGTCTGAACCAGCCAAGTAGCGTGCAGGATTGACGGCCCTATGGGTTGTAAACTGCTTTTGTTGGGGAGTAAAGCGGGGCACGCGTGCCCCTTTGCATTTACCCTTCGAATAAGGACCGGCTAATTC
>G35JFLI02GIH10
GGTGAGTATCGCGTATCCAACCTTCCCTCCACTCGGGGATACCCCGTTGAAAGACGGCCTAATACCCGATGTTGTCCACAGATGGCATCTGACGTGGACCAAAGGCTCATCGGTGGAGGATGGGGATGCGTCTGATTAGCTTGTTGGTGCGGGTAACGGCCCACCAAGGCGACGATCAGTAGGGGTTCTGAGAGGAAGGTCCCCCACATTGGAACTGAGACACGGTCCAAACTCCTACGGGAGGCAGCAGTGAGGAATATTGGTCAATGGACGGAAGTCTGAACCAGCCAAGTAGCGTGCAGGATTGACGGCCCTATGGGTTGTAAACTGCTTTTGTTGGGGAGTAAAGCGGGGCACGCGTGCCCCTTTGCATTTACCCTTCGAATAAGGACCGGCTAATTC
>G35JFLI02IT8P1
GGTGAGTATCGCGTATCCAACCTTCCCTCCACTCGGGGATACCCCGTTGAAAGACGGCCTAATACCCGATGTTGTCCACAGATGGCATCTGACGTGGACCAAAGGCTCATCGGTGGAGGATGGGGATGCGTCTGATTAGCTTGTTGGTGCGGGTAACGGCCCACCAAGGCGACGATCAGTAGGGGTTCTGAGAGGAAGGTCCCCCACATTGGAACTGAGACACGGTCCAAACTCCTACGGGAGGCAGCAGTGAGGAATATTGGTCAATGGACGGAAGTCTGAACCAGCCAAGTAGCGTGCAGGATTGACGGCCCTATGGGTTGTAAACTGCTTTTGTTGGGGAGTAAAGCGGGGCACGCGTGCCCCTTTGCATTTACCCTTCGAATAAGGACCGGCTAATTC
>G35JFLI02JHAI5
GGTGAGTATCGCGTATCCAACCTTCCCTCCACTCGGGGATACCCCGTTGAAAGACGGCCTAATACCCGATGTTGTCCACAGATGGCATCTGACGTGGACCAAAGGCTCATCGGTGGAGGATGGGGATGCGTCTGATTAGCTTGTTGGTGCGGGTAACGGCCCACCAAGGCGACGATCAGTAGGGGTTCTGAGAGGAAGGTCCCCCACATTGGAACTGAGACACGGTCCAAACTCCTACGGGAGGCAGCAGTGAGGAATATTGGTCAATGGACGGAAGTCTGAACCAGCCAAGTAGCGTGCAGGATTGACGGCCCTATGGGTTGTAAACTGCTTTTGTTGGGGAGTAAAGCGGGGCACGCGTGCCCCTTTGCATTTACCCTTCGAATAAGGACCGGCTAATTC
>G35JFLI02FNQXU
GGTGAGTATCGCGTATCCAACCTTCCCTCCACTCGGGGATACCCCGTTGAAAGACGGCCTAATACCCGATGTTGTCCACAGATGGCATCTGACGTGGACCAAAGGCTCATCGGTGGAGGATGGGGATGCGTCTGATTAGCTTGTTGGTGCGGGTAACGGCCCACCAAGGCGACGATCAGTAGGGGTTCTGAGAGGAAGGTCCCCCACATTGGAACTGAGACACGGTCCAAACTCCTACGGGAGGCAGCAGTGAGGAATATTGGTCAATGGACGGAAGTCTGAACCAGCCAAGTAGCGTGCAGGATTGACGGCCCTATGGGTTGTAAACTGCTTTTGTTGGGGAGTAAAGCGGGGCACGCGTGCCCCTTTGCATTTACCCTTCGAATAAGGACCGGCTAATTC
>G35JFLI02IMIBX
GGTGAGTATCGCGTATCCAACCTTCCCTCCACTCGGGGATACCCCGTTGAAAGACGGCCTAATACCCGATGTTGTCCACAGATGGCATCTGACGTGGACCAAAGGCTCATCGGTGGAGGATGGGGATGCGTCTGATTAGCTTGTTGGTGCGGGTAACGGCCCACCAAGGCGACGATCAGTAGGGGTTCTGAGAGGAAGGTCCCCCACATTGGAACTGAGACACGGTCCAAACTCCTACGGGAGGCAGCAGTGAGGAATATTGGTCAATGGACGGAAGTCTGAACCAGCCAAGTAGCGTGCAGGATTGACGGCCCTATGGGTTGTAAACTGCTTTTGTTGGGGAGTAAAGCGGGGCACGCGTGCCCCTTTGCATTTACCCTTCGAATAAGGACCGGCTAATTC
>G35JFLI02HXDON
GGTGAGTATCGCGTATCCAACCTTCCCTCCACTCGGGGATACCCCGTTGAAAGACGGCCTAATACCCGATGTTGTCCACAGATGGCATCTGACGTGGACCAAAGGCTCATCGGTGGAGGATGGGGATGCGTCTGATTAGCTTGTTGGTGCGGGTAACGGCCCACCAAGGCGACGATCAGTAGGGGTTCTGAGAGGAAGGTCCCCCACATTGGAACTGAGACACGGTCCAAACTCCTACGGGAGGCAGCAGTGAGGAATATTGGTCAATGGACGGAAGTCTGAACCAGCCAAGTAGCGTGCAGGATTGACGGCCCTATGGGTTGTAAACTGCTTTTGTTGGGGAGTAAAGCGGGGCACGCGTGCCCCTTTGCATTTACCCTTCGAATAAGGACCGGCTAATTC
>G35JFLI02GHO5Z
GGTGAGTATCGCGTATCCAACCTTCCCTCCACTCGGGGATACCCCGTTGAAAGACGGCCTAATACCCGATGTTGTCCACAGATGGCATCTGACGTGGACCAAAGGCTCATCGGTGGAGGATGGGGATGCGTCTGATTAGCTTGTTGGTGCGGGTAACGGCCCACCAAGGCGACGATCAGTAGGGGTTCTGAGAGGAAGGTCCCCCACATTGGAACTGAGACACGGTCCAAACTCCTACGGGAGGCAGCAGTGAGGAATATTGGTCAATGGACGGAAGTCTGAACCAGCCAAGTAGCGTGCAGGATTGACGGCCCTATGGGTTGTAAACTGCTTTTGTTGGGGAGTAAAGCGGGGCACGCGTGCCCCTTTGCATTTACCCTTCGAATAAGGACCGGCTAATTC
>G35JFLI02GADSI
GGTGAGTATCGCGTATCCAACCTTCCCTCCACTCGGGGATACCCCGTTGAAAGACGGCCTAATACCCGATGTTGTCCACAGATGGCATCTGACGTGGACCAAAGGCTCATCGGTGGAGGATGGGGATGCGTCTGATTAGCTTGTTGGTGCGGGTAACGGCCCACCAAGGCGACGATCAGTAGGGGTTCTGAGAGGAAGGTCCCCCACATTGGAACTGAGACACGGTCCAAACTCCTACGGGAGGCAGCAGTGAGGAATATTGGTCAATGGACGGAAGTCTGAACCAGCCAAGTAGCGTGCAGGATTGACGGCCCTATGGGTTGTAAACTGCTTTTGTTGGGGAGTAAAGCGGGGCACGCGTGCCCCTTTGCATTTACCCTTCGAATAAGGACCGGCTAATTC
>G35JFLI02G336Q
GGTGAGTATCGCGTATCCAACCTTCCCTCCACTCGGGGATACCCCGTTGAAAGACGGCCTAATACCCGATGTTGTCCACAGATGGCATCTGACGTGGACCAAAGGCTCATCGGTGGAGGATGGGGATGCGTCTGATTAGCTTGTTGGTGCGGGTAACGGCCCACCAAGGCGACGATCAGTAGGGGTTCTGAGAGGAAGGTCCCCCACATTGGAACTGAGACACGGTCCAAACTCCTACGGGAGGCAGCAGTGAGGAATATTGGTCAATGGACGGAAGTCTGAACCAGCCAAGTAGCGTGCAGGATTGACGGCCCTATGGGTTGTAAACTGCTTTTGTTGGGGAGTAAAGCGGGGCACGCGTGCCCCTTTGCATTTACCCTTCGAATAAGGACCGGCTAATTC
>G35JFLI02H444L
GGTGAGTATCGCGTATCCAACCTTCCCTCCACTCGGGGATACCCCGTTGAAAGACGGCCTAATACCCGATGTTGTCCACAGATGGCATCTGACGTGGACCAAAGGCTCATCGGTGGAGGATGGGGATGCGTCTGATTAGCTTGTTGGTGCGGGTAACGGCCCACCAAGGCGACGATCAGTAGGGGTTCTGAGAGGAAGGTCCCCCACATTGGAACTGAGACACGGTCCAAACTCCTACGGGAGGCAGCAGTGAGGAATATTGGTCAATGGACGGAAGTCTGAACCAGCCAAGTAGCGTGCAGGATTGACGGCCCTATGGGTTGTAAACTGCTTTTGTTGGGGAGTAAAGCGGGGCACGCGTGCCCCTTTGCATTTACCCTTCGAATAAGGACCGGCTAATTC
>G35JFLI02HTTMG
GGTGAGTATCGCGTATCCAACCTTCCCTCCACTCGGGGATACCCCGTTGAAAGACGGCCTAATACCCGATGTTGTCCACAGATGGCATCTGACGTGGACCAAAGGCTCATCGGTGGAGGATGGGGATGCGTCTGATTAGCTTGTTGGTGCGGGTAACGGCCCACCAAGGCGACGATCAGTAGGGGTTCTGAGAGGAAGGTCCCCCACATTGGAACTGAGACACGGTCCAAACTCCTACGGGAGGCAGCAGTGAGGAATATTGGTCAATGGACGGAAGTCTGAACCAGCCAAGTAGCGTGCAGGATTGACGGCCCTATGGGTTGTAAACTGCTTTTGTTGGGGAGTAAAGCGGGGCACGCGTGCCCCTTTGCATTTACCCTTCGAATAAGGACCGGCTAATTC
>G35JFLI02JIL99
GGTGAGTATCGCGTATCCAACCTTCCCTCCACTCGGGGATACCCCGTTGAAAGACGGCCTAATACCCGATGTTGTCCACAGATGGCATCTGACGTGGACCAAAGGCTCATCGGTGGAGGATGGGGATGCGTCTGATTAGCTTGTTGGTGCGGGTAACGGCCCACCAAGGCGACGATCAGTAGGGGTTCTGAGAGGAAGGTCCCCCACATTGGAACTGAGACACGGTCCAAACTCCTACGGGAGGCAGCAGTGAGGAATATTGGTCAATGGACGGAAGTCTGAACCAGCCAAGTAGCGTGCAGGATTGACGGCCCTATGGGTTGTAAACTGCTTTTGTTGGGGAGTAAAGCGGGGCACGCGTGCCCCTTTGCATTTACCCTTCGAATAAGGACCGGCTAATTC
>G35JFLI02GN9QJ
GGTGAGTATCGCGTATCCAACCTTCCCTCCACTCGGGGATACCCCGTTGAAAGACGGCCTAATACCCGATGTTGTCCACAGATGGCATCTGACGTGGACCAAAGGCTCATCGGTGGAGGATGGGGATGCGTCTGATTAGCTTGTTGGTGCGGGTAACGGCCCACCAAGGCGACGATCAGTAGGGGTTCTGAGAGGAAGGTCCCCCACATTGGAACTGAGACACGGTCCAAACTCCTACGGGAGGCAGCAGTGAGGAATATTGGTCAATGGACGGAAGTCTGAACCAGCCAAGTAGCGTGCAGGATTGACGGCCCTATGGGTTGTAAACTGCTTTTGTTGGGGAGTAAAGCGGGGCACGCGTGCCCCTTTGCATTTACCCTTCGAATAAGGACCGGCTAATTC
>G35JFLI02GB3BY
GGTGAGTATCGCGTATCCAACCTTCCCTCCACTCGGGGATACCCCGTTGAAAGACGGCCTAATACCCGATGTTGTCCACAGATGGCATCTGACGTGGACCAAAGGCTCATCGGTGGAGGATGGGGATGCGTCTGATTAGCTTGTTGGTGCGGGTAACGGCCCACCAAGGCGACGATCAGTAGGGGTTCTGAGAGGAAGGTCCCCCACATTGGAACTGAGACACGGTCCAAACTCCTACGGGAGGCAGCAGTGAGGAATATTGGTCAATGGACGGAAGTCTGAACCAGCCAAGTAGCGTGCAGGATTGACGGCCCTATGGGTTGTAAACTGCTTTTGTTGGGGAGTAAAGCGGGGCACGCGTGCCCCTTTGCATTTACCCTTCGAATAAGGACCGGCTAATTC
>G35JFLI02HPGR2
GGTGAGTATCGCGTATCCAACCTTCCCTCCACTCGGGGATACCCCGTTGAAAGACGGCCTAATACCCGATGTTGTCCACAGATGGCATCTGACGTGGACCAAAGGCTCATCGGTGGAGGATGGGGATGCGTCTGATTAGCTTGTTGGTGCGGGTAACGGCCCACCAAGGCGACGATCAGTAGGGGTTCTGAGAGGAAGGTCCCCCACATTGGAACTGAGACACGGTCCAAACTCCTACGGGAGGCAGCAGTGAGGAATATTGGTCAATGGACGGAAGTCTGAACCAGCCAAGTAGCGTGCAGGATTGACGGCCCTATGGGTTGTAAACTGCTTTTGTTGGGGAGTAAAGCGGGGCACGCGTGCCCCTTTGCATTTACCCTTCGAATAAGGACCGGCTAATTC
>G35JFLI02JT47J
GGTGAGTATCGCGTATCCAACCTTCCCTCCACTCGGGGATACCCCGTTGAAAGACGGCCTAATACCCGATGTTGTCCACAGATGGCATCTGACGTGGACCAAAGGCTCATCGGTGGAGGATGGGGATGCGTCTGATTAGCTTGTTGGTGCGGGTAACGGCCCACCAAGGCGACGATCAGTAGGGGTTCTGAGAGGAAGGTCCCCCACATTGGAACTGAGACACGGTCCAAACTCCTACGGGAGGCAGCAGTGAGGAATATTGGTCAATGGACGGAAGTCTGAACCAGCCAAGTAGCGTGCAGGATTGACGGCCCTATGGGTTGTAAACTGCTTTTGTTGGGGAGTAAAGCGGGGCACGCGTGCCCCTTTGCATTTACCCTTCGAATAAGGACCGGCTAATTC
>G35JFLI02HGWNJ
GGTGAGTATCGCGTATCCAACCTTCCCTCCACTCGGGGATACCCCGTTGAAAGACGGCCTAATACCCGATGTTGTCCACAGATGGCATCTGACGTGGACCAAAGGCTCATCGGTGGAGGATGGGGATGCGTCTGATTAGCTTGTTGGTGCGGGTAACGGCCCACCAAGGCGACGATCAGTAGGGGTTCTGAGAGGAAGGTCCCCCACATTGGAACTGAGACACGGTCCAAACTCCTACGGGAGGCAGCAGTGAGGAATATTGGTCAATGGACGGAAGTCTGAACCAGCCAAGTAGCGTGCAGGATTGACGGCCCTATGGGTTGTAAACTGCTTTTGTTGGGGAGTAAAGCGGGGCACGCGTGCCCCTTTGCATTTACCCTTCGAATAAGGACCGGCTAATTC
>G35JFLI02IEMLW
GGTGAGTATCGCGTATCCAACCTTCCCTCCACTCGGGGATACCCCGTTGAAAGACGGCCTAATACCCGATGTTGTCCACAGATGGCATCTGACGTGGACCAAAGGCTCATCGGTGGAGGATGGGGATGCGTCTGATTAGCTTGTTGGTGCGGGTAACGGCCCACCAAGGCGACGATCAGTAGGGGTTCTGAGAGGAAGGTCCCCCACATTGGAACTGAGACACGGTCCAAACTCCTACGGGAGGCAGCAGTGAGGAATATTGGTCAATGGACGGAAGTCTGAACCAGCCAAGTAGCGTGCAGGATTGACGGCCCTATGGGTTGTAAACTGCTTTTGTTGGGGAGTAAAGCGGGGCACGCGTGCCCCTTTGCATTTACCCTTCGAATAAGGACCGGCTAATTC
>G35JFLI02GL9C1
GGTGAGTATCGCGTATCCAACCTTCCCTCCACTCGGGGATACCCCGTTGAAAGACGGCCTAATACCCGATGTTGTCCACAGATGGCATCTGACGTGGACCAAAGGCTCATCGGTGGAGGATGGGGATGCGTCTGATTAGCTTGTTGGTGCGGGTAACGGCCCACCAAGGCGACGATCAGTAGGGGTTCTGAGAGGAAGGTCCCCCACATTGGAACTGAGACACGGTCCAAACTCCTACGGGAGGCAGCAGTGAGGAATATTGGTCAATGGACGGAAGTCTGAACCAGCCAAGTAGCGTGCAGGATTGACGGCCCTATGGGTTGTAAACTGCTTTTGTTGGGGAGTAAAGCGGGGCACGCGTGCCCCTTTGCATTTACCCTTCGAATAAGGACCGGCTAATTC
>G35JFLI02GKWW0
GGTGAGTATCGCGTATCCAACCTTCCCTCCACTCGGGGATACCCCGTTGAAAGACGGCCTAATACCCGATGTTGTCCACAGATGGCATCTGACGTGGACCAAAGGCTCATCGGTGGAGGATGGGGATGCGTCTGATTAGCTTGTTGGTGCGGGTAACGGCCCACCAAGGCGACGATCAGTAGGGGTTCTGAGAGGAAGGTCCCCCACATTGGAACTGAGACACGGTCCAAACTCCTACGGGAGGCAGCAGTGAGGAATATTGGTCAATGGACGGAAGTCTGAACCAGCCAAGTAGCGTGCAGGATTGACGGCCCTATGGGTTGTAAACTGCTTTTGTTGGGGAGTAAAGCGGGGCACGCGTGCCCCTTTGCATTTACCCTTCGAATAAGGACCGGCTAATTC
>G35JFLI02HSPM9
GGTGAGTATCGCGTATCCAACCTTCCCTCCACTCGGGGATACCCCGTTGAAAGACGGCCTAATACCCGATGTTGTCCACAGATGGCATCTGACGTGGACCAAAGGCTCATCGGTGGAGGATGGGGATGCGTCTGATTAGCTTGTTGGTGCGGGTAACGGCCCACCAAGGCGACGATCAGTAGGGGTTCTGAGAGGAAGGTCCCCCACATTGGAACTGAGACACGGTCCAAACTCCTACGGGAGGCAGCAGTGAGGAATATTGGTCAATGGACGGAAGTCTGAACCAGCCAAGTAGCGTGCAGGATTGACGGCCCTATGGGTTGTAAACTGCTTTTGTTGGGGAGTAAAGCGGGGCACGCGTGCCCCTTTGCATTTACCCTTCGAATAAGGACCGGCTAATTC
>G35JFLI02G64Q4
GGTGAGTATCGCGTATCCAACCTTCCCTCCACTCGGGGATACCCCGTTGAAAGACGGCCTAATACCCGATGTTGTCCACAGATGGCATCTGACGTGGACCAAAGGCTCATCGGTGGAGGATGGGGATGCGTCTGATTAGCTTGTTGGTGCGGGTAACGGCCCACCAAGGCGACGATCAGTAGGGGTTCTGAGAGGAAGGTCCCCCACATTGGAACTGAGACACGGTCCAAACTCCTACGGGAGGCAGCAGTGAGGAATATTGGTCAATGGACGGAAGTCTGAACCAGCCAAGTAGCGTGCAGGATTGACGGCCCTATGGGTTGTAAACTGCTTTTGTTGGGGAGTAAAGCGGGGCACGCGTGCCCCTTTGCATTTACCCTTCGAATAAGGACCGGCTAATTC
>G35JFLI02G4RP1
GGTGAGTATCGCGTATCCAACCTTCCCTCCACTCGGGGATACCCCGTTGAAAGACGGCCTAATACCCGATGTTGTCCACAGATGGCATCTGACGTGGACCAAAGGCTCATCGGTGGAGGATGGGGATGCGTCTGATTAGCTTGTTGGTGCGGGTAACGGCCCACCAAGGCGACGATCAGTAGGGGTTCTGAGAGGAAGGTCCCCCACATTGGAACTGAGACACGGTCCAAACTCCTACGGGAGGCAGCAGTGAGGAATATTGGTCAATGGACGGAAGTCTGAACCAGCCAAGTAGCGTGCAGGATTGACGGCCCTATGGGTTGTAAACTGCTTTTGTTGGGGAGTAAAGCGGGGCACGCGTGCCCCTTTGCATTTACCCTTCGAATAAGGACCGGCTAATTC
>G35JFLI02IHBPG
GGTGAGTATCGCGTATCCAACCTTCCCTCCACTCGGGGATACCCCGTTGAAAGACGGCCTAATACCCGATGTTGTCCACAGATGGCATCTGACGTGGACCAAAGGCTCATCGGTGGAGGATGGGGATGCGTCTGATTAGCTTGTTGGTGCGGGTAACGGCCCACCAAGGCGACGATCAGTAGGGGTTCTGAGAGGAAGGTCCCCCACATTGGAACTGAGACACGGTCCAAACTCCTACGGGAGGCAGCAGTGAGGAATATTGGTCAATGGACGGAAGTCTGAACCAGCCAAGTAGCGTGCAGGATTGACGGCCCTATGGGTTGTAAACTGCTTTTGTTGGGGAGTAAAGCGGGGCACGCGTGCCCCTTTGCATTTACCCTTCGAATAAGGACCGGCTAATTC
>G35JFLI02GKHC1
GGTGAGTATCGCGTATCCAACCTTCCCTCCACTCGGGGATACCCCGTTGAAAGACGGCCTAATACCCGATGTTGTCCACAGATGGCATCTGACGTGGACCAAAGGCTCATCGGTGGAGGATGGGGATGCGTCTGATTAGCTTGTTGGTGCGGGTAACGGCCCACCAAGGCGACGATCAGTAGGGGTTCTGAGAGGAAGGTCCCCCACATTGGAACTGAGACACGGTCCAAACTCCTACGGGAGGCAGCAGTGAGGAATATTGGTCAATGGACGGAAGTCTGAACCAGCCAAGTAGCGTGCAGGATTGACGGCCCTATGGGTTGTAAACTGCTTTTGTTGGGGAGTAAAGCGGGGCACGCGTGCCCCTTTGCATTTACCCTTCGAATAAGGACCGGCTAATTC
>G35JFLI02HW1L3
GGTGAGTATCGCGTATCCAACCTTCCCTCCACTCGGGGATACCCCGTTGAAAGACGGCCTAATACCCGATGTTGTCCACAGATGGCATCTGACGTGGACCAAAGGCTCATCGGTGGAGGATGGGGATGCGTCTGATTAGCTTGTTGGTGCGGGTAACGGCCCACCAAGGCGACGATCAGTAGGGGTTCTGAGAGGAAGGTCCCCCACATTGGAACTGAGACACGGTCCAAACTCCTACGGGAGGCAGCAGTGAGGAATATTGGTCAATGGACGGAAGTCTGAACCAGCCAAGTAGCGTGCAGGATTGACGGCCCTATGGGTTGTAAACTGCTTTTGTTGGGGAGTAAAGCGGGGCACGCGTGCCCCTTTGCATTTACCCTTCGAATAAGGACCGGCTAATTC
>G35JFLI02JBU22
GGTGAGTATCGCGTATCCAACCTTCCCTCCACTCGGGGATACCCCGTTGAAAGACGGCCTAATACCCGATGTTGTCCACAGATGGCATCTGACGTGGACCAAAGGCTCATCGGTGGAGGATGGGGATGCGTCTGATTAGCTTGTTGGTGCGGGTAACGGCCCACCAAGGCGACGATCAGTAGGGGTTCTGAGAGGAAGGTCCCCCACATTGGAACTGAGACACGGTCCAAACTCCTACGGGAGGCAGCAGTGAGGAATATTGGTCAATGGACGGAAGTCTGAACCAGCCAAGTAGCGTGCAGGATTGACGGCCCTATGGGTTGTAAACTGCTTTTGTTGGGGAGTAAAGCGGGGCACGCGTGCCCCTTTGCATTTACCCTTCGAATAAGGACCGGCTAATTC
>G35JFLI02FH02E
GGTGAGTATCGCGTATCCAACCTTCCCTCCACTCGGGGATACCCCGTTGAAAGACGGCCTAATACCCGATGTTGTCCACAGATGGCATCTGACGTGGACCAAAGGCTCATCGGTGGAGGATGGGGATGCGTCTGATTAGCTTGTTGGTGCGGGTAACGGCCCACCAAGGCGACGATCAGTAGGGGTTCTGAGAGGAAGGTCCCCCACATTGGAACTGAGACACGGTCCAAACTCCTACGGGAGGCAGCAGTGAGGAATATTGGTCAATGGACGGAAGTCTGAACCAGCCAAGTAGCGTGCAGGATTGACGGCCCTATGGGTTGTAAACTGCTTTTGTTGGGGAGTAAAGCGGGGCACGCGTGCCCCTTTGCATTTACCCTTCGAATAAGGACCGGCTAATTC
>G35JFLI02GTGCR
GGTGAGTATCGCGTATCCAACCTTCCCTCCACTCGGGGATACCCCGTTGAAAGACGGCCTAATACCCGATGTTGTCCACAGATGGCATCTGACGTGGACCAAAGGCTCATCGGTGGAGGATGGGGATGCGTCTGATTAGCTTGTTGGTGCGGGTAACGGCCCACCAAGGCGACGATCAGTAGGGGTTCTGAGAGGAAGGTCCCCCACATTGGAACTGAGACACGGTCCAAACTCCTACGGGAGGCAGCAGTGAGGAATATTGGTCAATGGACGGAAGTCTGAACCAGCCAAGTAGCGTGCAGGATTGACGGCCCTATGGGTTGTAAACTGCTTTTGTTGGGGAGTAAAGCGGGGCACGCGTGCCCCTTTGCATTTACCCTTCGAATAAGGACCGGCTAATTC
>G35JFLI02HR8LU
GGTGAGTATCGCGTATCCAACCTTCCCTCCACTCGGGGATACCCCGTTGAAAGACGGCCTAATACCCGATGTTGTCCACAGATGGCATCTGACGTGGACCAAAGGCTCATCGGTGGAGGATGGGGATGCGTCTGATTAGCTTGTTGGTGCGGGTAACGGCCCACCAAGGCGACGATCAGTAGGGGTTCTGAGAGGAAGGTCCCCCACATTGGAACTGAGACACGGTCCAAACTCCTACGGGAGGCAGCAGTGAGGAATATTGGTCAATGGACGGAAGTCTGAACCAGCCAAGTAGCGTGCAGGATTGACGGCCCTATGGGTTGTAAACTGCTTTTGTTGGGGAGTAAAGCGGGGCACGCGTGCCCCTTTGCATTTACCCTTCGAATAAGGACCGGCTAATTC
>G35JFLI02GTRC5
GGTGAGTATCGCGTATCCAACCTTCCCTCCACTCGGGGATACCCCGTTGAAAGACGGCCTAATACCCGATGTTGTCCACAGATGGCATCTGACGTGGACCAAAGGCTCATCGGTGGAGGATGGGGATGCGTCTGATTAGCTTGTTGGTGCGGGTAACGGCCCACCAAGGCGACGATCAGTAGGGGTTCTGAGAGGAAGGTCCCCCACATTGGAACTGAGACACGGTCCAAACTCCTACGGGAGGCAGCAGTGAGGAATATTGGTCAATGGACGGAAGTCTGAACCAGCCAAGTAGCGTGCAGGATTGACGGCCCTATGGGTTGTAAACTGCTTTTGTTGGGGAGTAAAGCGGGGCACGCGTGCCCCTTTGCATTTACCCTTCGAATAAGGACCGGCTAATTC
>G35JFLI02JXAVL
GGTGAGTATCGCGTATCCAACCTTCCCTCCACTCGGGGATACCCCGTTGAAAGACGGCCTAATACCCGATGTTGTCCACAGATGGCATCTGACGTGGACCAAAGGCTCATCGGTGGAGGATGGGGATGCGTCTGATTAGCTTGTTGGTGCGGGTAACGGCCCACCAAGGCGACGATCAGTAGGGGTTCTGAGAGGAAGGTCCCCCACATTGGAACTGAGACACGGTCCAAACTCCTACGGGAGGCAGCAGTGAGGAATATTGGTCAATGGACGGAAGTCTGAACCAGCCAAGTAGCGTGCAGGATTGACGGCCCTATGGGTTGTAAACTGCTTTTGTTGGGGAGTAAAGCGGGGCACGCGTGCCCCTTTGCATTTACCCTTCGAATAAGGACCGGCTAATTC
>G35JFLI02IT8Z3
GGTGAGTATCGCGTATCCAACCTTCCCTCCACTCGGGGATACCCCGTTGAAAGACGGCCTAATACCCGATGTTGTCCACAGATGGCATCTGACGTGGACCAAAGGCTCATCGGTGGAGGATGGGGATGCGTCTGATTAGCTTGTTGGTGCGGGTAACGGCCCACCAAGGCGACGATCAGTAGGGGTTCTGAGAGGAAGGTCCCCCACATTGGAACTGAGACACGGTCCAAACTCCTACGGGAGGCAGCAGTGAGGAATATTGGTCAATGGACGGAAGTCTGAACCAGCCAAGTAGCGTGCAGGATTGACGGCCCTATGGGTTGTAAACTGCTTTTGTTGGGGAGTAAAGCGGGGCACGCGTGCCCCTTTGCATTTACCCTTCGAATAAGGACCGGCTAATTC
>G35JFLI02GIL2Q
GGTGAGTATCGCGTATCCAACCTTCCCTCCACTCGGGGATACCCCGTTGAAAGACGGCCTAATACCCGATGTTGTCCACAGATGGCATCTGACGTGGACCAAAGGCTCATCGGTGGAGGATGGGGATGCGTCTGATTAGCTTGTTGGTGCGGGTAACGGCCCACCAAGGCGACGATCAGTAGGGGTTCTGAGAGGAAGGTCCCCCACATTGGAACTGAGACACGGTCCAAACTCCTACGGGAGGCAGCAGTGAGGAATATTGGTCAATGGACGGAAGTCTGAACCAGCCAAGTAGCGTGCAGGATTGACGGCCCTATGGGTTGTAAACTGCTTTTGTTGGGGAGTAAAGCGGGGCACGCGTGCCCCTTTGCATTTACCCTTCGAATAAGGACCGGCTAATTC
>G35JFLI02IB6H1
GGTGAGTATCGCGTATCCAACCTTCCCTCCACTCGGGGATACCCCGTTGAAAGACGGCCTAATACCCGATGTTGTCCACAGATGGCATCTGACGTGGACCAAAGGCTCATCGGTGGAGGATGGGGATGCGTCTGATTAGCTTGTTGGTGCGGGTAACGGCCCACCAAGGCGACGATCAGTAGGGGTTCTGAGAGGAAGGTCCCCCACATTGGAACTGAGACACGGTCCAAACTCCTACGGGAGGCAGCAGTGAGGAATATTGGTCAATGGACGGAAGTCTGAACCAGCCAAGTAGCGTGCAGGATTGACGGCCCTATGGGTTGTAAACTGCTTTTGTTGGGGAGTAAAGCGGGGCACGCGTGCCCCTTTGCATTTACCCTTCGAATAAGGACCGGCTAATTC
>G35JFLI02I6IY8
GGTGAGTATCGCGTATCCAACCTTCCCTCCACTCGGGGATACCCCGTTGAAAGACGGCCTAATACCCGATGTTGTCCACAGATGGCATCTGACGTGGACCAAAGGCTCATCGGTGGAGGATGGGGATGCGTCTGATTAGCTTGTTGGTGCGGGTAACGGCCCACCAAGGCGACGATCAGTAGGGGTTCTGAGAGGAAGGTCCCCCACATTGGAACTGAGACACGGTCCAAACTCCTACGGGAGGCAGCAGTGAGGAATATTGGTCAATGGACGGAAGTCTGAACCAGCCAAGTAGCGTGCAGGATTGACGGCCCTATGGGTTGTAAACTGCTTTTGTTGGGGAGTAAAGCGGGGCACGCGTGCCCCTTTGCATTTACCCTTCGAATAAGGACCGGCTAATTC
>G35JFLI02JIRRO
GGTGAGTATCGCGTATCCAACCTTCCCTCCACTCGGGGATACCCCGTTGAAAGACGGCCTAATACCCGATGTTGTCCACAGATGGCATCTGACGTGGACCAAAGGCTCATCGGTGGAGGATGGGGATGCGTCTGATTAGCTTGTTGGTGCGGGTAACGGCCCACCAAGGCGACGATCAGTAGGGGTTCTGAGAGGAAGGTCCCCCACATTGGAACTGAGACACGGTCCAAACTCCTACGGGAGGCAGCAGTGAGGAATATTGGTCAATGGACGGAAGTCTGAACCAGCCAAGTAGCGTGCAGGATTGACGGCCCTATGGGTTGTAAACTGCTTTTGTTGGGGAGTAAAGCGGGGCACGCGTGCCCCTTTGCATTTACCCTTCGAATAAGGACCGGCTAATTC
>G35JFLI02IOXVD
GGTGAGTATCGCGTATCCAACCTTCCCTCCACTCGGGGATACCCCGTTGAAAGACGGCCTAATACCCGATGTTGTCCACAGATGGCATCTGACGTGGACCAAAGGCTCATCGGTGGAGGATGGGGATGCGTCTGATTAGCTTGTTGGTGCGGGTAACGGCCCACCAAGGCGACGATCAGTAGGGGTTCTGAGAGGAAGGTCCCCCACATTGGAACTGAGACACGGTCCAAACTCCTACGGGAGGCAGCAGTGAGGAATATTGGTCAATGGACGGAAGTCTGAACCAGCCAAGTAGCGTGCAGGATTGACGGCCCTATGGGTTGTAAACTGCTTTTGTTGGGGAGTAAAGCGGGGCACGCGTGCCCCTTTGCATTTACCCTTCGAATAAGGACCGGCTAATTC
>G35JFLI02GVQ5X
GGTGAGTATCGCGTATCCAACCTTCCCTCCACTCGGGGATACCCCGTTGAAAGACGGCCTAATACCCGATGTTGTCCACAGATGGCATCTGACGTGGACCAAAGGCTCATCGGTGGAGGATGGGGATGCGTCTGATTAGCTTGTTGGTGCGGGTAACGGCCCACCAAGGCGACGATCAGTAGGGGTTCTGAGAGGAAGGTCCCCCACATTGGAACTGAGACACGGTCCAAACTCCTACGGGAGGCAGCAGTGAGGAATATTGGTCAATGGACGGAAGTCTGAACCAGCCAAGTAGCGTGCAGGATTGACGGCCCTATGGGTTGTAAACTGCTTTTGTTGGGGAGTAAAGCGGGGCACGCGTGCCCCTTTGCATTTACCCTTCGAATAAGGACCGGCTAATTC
>G35JFLI02FPO9D
GGTGAGTATCGCGTATCCAACCTTCCCTCCACTCGGGGATACCCCGTTGAAAGACGGCCTAATACCCGATGTTGTCCACAGATGGCATCTGACGTGGACCAAAGGCTCATCGGTGGAGGATGGGGATGCGTCTGATTAGCTTGTTGGTGCGGGTAACGGCCCACCAAGGCGACGATCAGTAGGGGTTCTGAGAGGAAGGTCCCCCACATTGGAACTGAGACACGGTCCAAACTCCTACGGGAGGCAGCAGTGAGGAATATTGGTCAATGGACGGAAGTCTGAACCAGCCAAGTAGCGTGCAGGATTGACGGCCCTATGGGTTGTAAACTGCTTTTGTTGGGGAGTAAAGCGGGGCACGCGTGCCCCTTTGCATTTACCCTTCGAATAAGGACCGGCTAATTC
>G35JFLI02HRAJN
GGTGAGTATCGCGTATCCAACCTTCCCTCCACTCGGGGATACCCCGTTGAAAGACGGCCTAATACCCGATGTTGTCCACAGATGGCATCTGACGTGGACCAAAGGCTCATCGGTGGAGGATGGGGATGCGTCTGATTAGCTTGTTGGTGCGGGTAACGGCCCACCAAGGCGACGATCAGTAGGGGTTCTGAGAGGAAGGTCCCCCACATTGGAACTGAGACACGGTCCAAACTCCTACGGGAGGCAGCAGTGAGGAATATTGGTCAATGGACGGAAGTCTGAACCAGCCAAGTAGCGTGCAGGATTGACGGCCCTATGGGTTGTAAACTGCTTTTGTTGGGGAGTAAAGCGGGGCACGCGTGCCCCTTTGCATTTACCCTTCGAATAAGGACCGGCTAATTC
>G35JFLI02IMQDC
GGTGAGTATCGCGTATCCAACCTTCCCTCCACTCGGGGATACCCCGTTGAAAGACGGCCTAATACCCGATGTTGTCCACAGATGGCATCTGACGTGGACCAAAGGCTCATCGGTGGAGGATGGGGATGCGTCTGATTAGCTTGTTGGTGCGGGTAACGGCCCACCAAGGCGACGATCAGTAGGGGTTCTGAGAGGAAGGTCCCCCACATTGGAACTGAGACACGGTCCAAACTCCTACGGGAGGCAGCAGTGAGGAATATTGGTCAATGGACGGAAGTCTGAACCAGCCAAGTAGCGTGCAGGATTGACGGCCCTATGGGTTGTAAACTGCTTTTGTTGGGGAGTAAAGCGGGGCACGCGTGCCCCTTTGCATTTACCCTTCGAATAAGGACCGGCTAATTC
>G35JFLI02HO117
GGTGAGTATCGCGTATCCAACCTTCCCTCCACTCGGGGATACCCCGTTGAAAGACGGCCTAATACCCGATGTTGTCCACAGATGGCATCTGACGTGGACCAAAGGCTCATCGGTGGAGGATGGGGATGCGTCTGATTAGCTTGTTGGTGCGGGTAACGGCCCACCAAGGCGACGATCAGTAGGGGTTCTGAGAGGAAGGTCCCCCACATTGGAACTGAGACACGGTCCAAACTCCTACGGGAGGCAGCAGTGAGGAATATTGGTCAATGGACGGAAGTCTGAACCAGCCAAGTAGCGTGCAGGATTGACGGCCCTATGGGTTGTAAACTGCTTTTGTTGGGGAGTAAAGCGGGGCACGCGTGCCCCTTTGCATTTACCCTTCGAATAAGGACCGGCTAATTC
>G35JFLI02HTNAD
GGTGAGTATCGCGTATCCAACCTTCCCTCCACTCGGGGATACCCCGTTGAAAGACGGCCTAATACCCGATGTTGTCCACAGATGGCATCTGACGTGGACCAAAGGCTCATCGGTGGAGGATGGGGATGCGTCTGATTAGCTTGTTGGTGCGGGTAACGGCCCACCAAGGCGACGATCAGTAGGGGTTCTGAGAGGAAGGTCCCCCACATTGGAACTGAGACACGGTCCAAACTCCTACGGGAGGCAGCAGTGAGGAATATTGGTCAATGGACGGAAGTCTGAACCAGCCAAGTAGCGTGCAGGATTGACGGCCCTATGGGTTGTAAACTGCTTTTGTTGGGGAGTAAAGCGGGGCACGCGTGCCCCTTTGCATTTACCCTTCGAATAAGGACCGGCTAATTC
>G35JFLI02G99K7
GGTGAGTATCGCGTATCCAACCTTCCCTCCACTCGGGGATACCCCGTTGAAAGACGGCCTAATACCCGATGTTGTCCACAGATGGCATCTGACGTGGACCAAAGGCTCATCGGTGGAGGATGGGGATGCGTCTGATTAGCTTGTTGGTGCGGGTAACGGCCCACCAAGGCGACGATCAGTAGGGGTTCTGAGAGGAAGGTCCCCCACATTGGAACTGAGACACGGTCCAAACTCCTACGGGAGGCAGCAGTGAGGAATATTGGTCAATGGACGGAAGTCTGAACCAGCCAAGTAGCGTGCAGGATTGACGGCCCTATGGGTTGTAAACTGCTTTTGTTGGGGAGTAAAGCGGGGCACGCGTGCCCCTTTGCATTTACCCTTCGAATAAGGACCGGCTAATTC
>G35JFLI02GOQ88
GGTGAGTATCGCGTATCCAACCTTCCCTCCACTCGGGGATACCCCGTTGAAAGACGGCCTAATACCCGATGTTGTCCACAGATGGCATCTGACGTGGACCAAAGGCTCATCGGTGGAGGATGGGGATGCGTCTGATTAGCTTGTTGGTGCGGGTAACGGCCCACCAAGGCGACGATCAGTAGGGGTTCTGAGAGGAAGGTCCCCCACATTGGAACTGAGACACGGTCCAAACTCCTACGGGAGGCAGCAGTGAGGAATATTGGTCAATGGACGGAAGTCTGAACCAGCCAAGTAGCGTGCAGGATTGACGGCCCTATGGGTTGTAAACTGCTTTTGTTGGGGAGTAAAGCGGGGCACGCGTGCCCCTTTGCATTTACCCTTCGAATAAGGACCGGCTAATTC
>G35JFLI02IB08U
GGTGAGTATCGCGTATCCAACCTTCCCTCCACTCGGGGATACCCCGTTGAAAGACGGCCTAATACCCGATGTTGTCCACAGATGGCATCTGACGTGGACCAAAGGCTCATCGGTGGAGGATGGGGATGCGTCTGATTAGCTTGTTGGTGCGGGTAACGGCCCACCAAGGCGACGATCAGTAGGGGTTCTGAGAGGAAGGTCCCCCACATTGGAACTGAGACACGGTCCAAACTCCTACGGGAGGCAGCAGTGAGGAATATTGGTCAATGGACGGAAGTCTGAACCAGCCAAGTAGCGTGCAGGATTGACGGCCCTATGGGTTGTAAACTGCTTTTGTTGGGGAGTAAAGCGGGGCACGCGTGCCCCTTTGCATTTACCCTTCGAATAAGGACCGGCTAATTC
>G35JFLI02IC7VP
GGTGAGTATCGCGTATCCAACCTTCCCTCCACTCGGGGATACCCCGTTGAAAGACGGCCTAATACCCGATGTTGTCCACAGATGGCATCTGACGTGGACCAAAGGCTCATCGGTGGAGGATGGGGATGCGTCTGATTAGCTTGTTGGTGCGGGTAACGGCCCACCAAGGCGACGATCAGTAGGGGTTCTGAGAGGAAGGTCCCCCACATTGGAACTGAGACACGGTCCAAACTCCTACGGGAGGCAGCAGTGAGGAATATTGGTCAATGGACGGAAGTCTGAACCAGCCAAGTAGCGTGCAGGATTGACGGCCCTATGGGTTGTAAACTGCTTTTGTTGGGGAGTAAAGCGGGGCACGCGTGCCCCTTTGCATTTACCCTTCGAATAAGGACCGGCTAATTC
>G35JFLI02HPRQP
GGTGAGTATCGCGTATCCAACCTTCCCTCCACTCGGGGATACCCCGTTGAAAGACGGCCTAATACCCGATGTTGTCCACAGATGGCATCTGACGTGGACCAAAGGCTCATCGGTGGAGGATGGGGATGCGTCTGATTAGCTTGTTGGTGCGGGTAACGGCCCACCAAGGCGACGATCAGTAGGGGTTCTGAGAGGAAGGTCCCCCACATTGGAACTGAGACACGGTCCAAACTCCTACGGGAGGCAGCAGTGAGGAATATTGGTCAATGGACGGAAGTCTGAACCAGCCAAGTAGCGTGCAGGATTGACGGCCCTATGGGTTGTAAACTGCTTTTGTTGGGGAGTAAAGCGGGGCACGCGTGCCCCTTTGCATTTACCCTTCGAATAAGGACCGGCTAATTC
>G35JFLI02HXAB9
GGTGAGTATCGCGTATCCAACCTTCCCTCCACTCGGGGATACCCCGTTGAAAGACGGCCTAATACCCGATGTTGTCCACAGATGGCATCTGACGTGGACCAAAGGCTCATCGGTGGAGGATGGGGATGCGTCTGATTAGCTTGTTGGTGCGGGTAACGGCCCACCAAGGCGACGATCAGTAGGGGTTCTGAGAGGAAGGTCCCCCACATTGGAACTGAGACACGGTCCAAACTCCTACGGGAGGCAGCAGTGAGGAATATTGGTCAATGGACGGAAGTCTGAACCAGCCAAGTAGCGTGCAGGATTGACGGCCCTATGGGTTGTAAACTGCTTTTGTTGGGGAGTAAAGCGGGGCACGCGTGCCCCTTTGCATTTACCCTTCGAATAAGGACCGGCTAATTC
>G35JFLI02GLTLG
GGTGAGTATCGCGTATCCAACCTTCCCTCCACTCGGGGATACCCCGTTGAAAGACGGCCTAATACCCGATGTTGTCCACAGATGGCATCTGACGTGGACCAAAGGCTCATCGGTGGAGGATGGGGATGCGTCTGATTAGCTTGTTGGTGCGGGTAACGGCCCACCAAGGCGACGATCAGTAGGGGTTCTGAGAGGAAGGTCCCCCACATTGGAACTGAGACACGGTCCAAACTCCTACGGGAGGCAGCAGTGAGGAATATTGGTCAATGGACGGAAGTCTGAACCAGCCAAGTAGCGTGCAGGATTGACGGCCCTATGGGTTGTAAACTGCTTTTGTTGGGGAGTAAAGCGGGGCACGCGTGCCCCTTTGCATTTACCCTTCGAATAAGGACCGGCTAATTC
>G3BZQ8102IWUHK
GGTGAGTATCGCGTATCCAACCTTCCCTCCACTCGGGGATACCCCGTTGAAAGACGGCCTAATACCCGATGTTGTCCACAGATGGCATCTGACGTGGACCAAAGGCTCATCGGTGGAGGATGGGGATGCGTCTGATTAGCTTGTTGGTGCGGGTAACGGCCCACCAAGGCGACGATCAGTAGGGGTTCTGAGAGGAAGGTCCCCCACATTGGAACTGAGACACGGTCCAAACTCCTACGGGAGGCAGCAGTGAGGAATATTGGTCAATGGACGGAAGTCTGAACCAGCCAAGTAGCGTGCAGGATTGACGGCCCTATGGGTTGTAAACTGCTTTTGTTGGGGAGTAAAGCGGGGCACGCGTGCCCCTTTGCATTTACCCTTCGAATAAGGACCGGCTAATTC
>G3BZQ8102GU42K
GGTGAGTATCGCGTATCCAACCTTCCCTCCACTCGGGGATACCCCGTTGAAAGACGGCCTAATACCCGATGTTGTCCACAGATGGCATCTGACGTGGACCAAAGGCTCATCGGTGGAGGATGGGGATGCGTCTGATTAGCTTGTTGGTGCGGGTAACGGCCCACCAAGGCGACGATCAGTAGGGGTTCTGAGAGGAAGGTCCCCCACATTGGAACTGAGACACGGTCCAAACTCCTACGGGAGGCAGCAGTGAGGAATATTGGTCAATGGACGGAAGTCTGAACCAGCCAAGTAGCGTGCAGGATTGACGGCCCTATGGGTTGTAAACTGCTTTTGTTGGGGAGTAAAGCGGGGCACGCGTGCCCCTTTGCATTTACCCTTCGAATAAGGACCGGCTAATTC
>G3BZQ8102HRXOB
GGTGAGTATCGCGTATCCAACCTTCCCTCCACTCGGGGATACCCCGTTGAAAGACGGCCTAATACCCGATGTTGTCCACAGATGGCATCTGACGTGGACCAAAGGCTCATCGGTGGAGGATGGGGATGCGTCTGATTAGCTTGTTGGTGCGGGTAACGGCCCACCAAGGCGACGATCAGTAGGGGTTCTGAGAGGAAGGTCCCCCACATTGGAACTGAGACACGGTCCAAACTCCTACGGGAGGCAGCAGTGAGGAATATTGGTCAATGGACGGAAGTCTGAACCAGCCAAGTAGCGTGCAGGATTGACGGCCCTATGGGTTGTAAACTGCTTTTGTTGGGGAGTAAAGCGGGGCACGCGTGCCCCTTTGCATTTACCCTTCGAATAAGGACCGGCTAATTC
>G35JFLI02HZTSD
GGTGAGTATCGCGTATCCAACCTTCCCTCCACTCGGGGATACCCCGTTGAAAGACGGCCTAATACCCGATGTTGTCCACAGATGGCATCTGACGTGGACCAAAGGCTCATCGGTGGAGGATGGGGATGCGTCTGATTAGCTTGTTGGTGCGGGTAACGGCCCACCAAGGCGACGATCAGTAGGGGTTCTGAGAGGAAGGTCCCCCACATTGGAACTGAGACACGGTCCAAACTCCTACGGGAGGCAGCAGTGAGGAATATTGGTCAATGGACGGAAGTCTGAACCAGCCAAGTAGCGTGCAGGATTGACGGCCCTATGGGTTGTAAACTGCTTTTGTTGGGGAGTAAAGCGGGGCACGCGTGCCCCTTTGCATTTACCCTTCGAATAAGGACCGGCTAATTC
>GV2UCFN02GUGRH
GGTGAGTATCGCGTATCCAACCTTCCCTCCACTCGGGGATACCCCGTTGAAAGACGGCCTAATACCCGATGTTGTCCACGGATGGCATCTGACGTGGACCAAAGATTCATCGGTGGAGGATGGGGATGCGTCTGATTAGCTTGTTGGTGCGGGTAACGGCCCACCAAGGCGACGATCAGTAGGGGTTCTGAGAGGAAGGTCCCCCACATTGGAACTGAGACACGGTCCAAACTCCTACGGGAGGCAGCAGTGAGGAATATTGGTCAATGGACGTAAGTCTGAACCAGCCAAGTAGCGTGCAGGATTGACGGCCCTATGGGTTGTAAACTGCTTTTGTTGGGGAGTAAAGCGGGGCACGCGTGCCCCTTTGCATTTACCCTTCGAATAAGGACCGGCTAATTC
>GV2UCFN02H6STF
GGTGAGTATCGCGTATCCAACCTTCCCTCCACTCGGGGATACCCCGTTGAAAGACGGCCTAATACCCGATGTTGTCCACGGATGGCATCTGACGTGGACCAAAGATTCATCGGTGGAGGATGGGGATGCGTCTGATTAGCTTGTTGGTGCGGGTAACGGCCCACCAAGGCGACGATCAGTAGGGGTTCTGAGAGGAAGGTCCCCCACATTGGAACTGAGACACGGTCCAAACTCCTACGGGAGGCAGCAGTGAGGAATATTGGTCAATGGACGTAAGTCTGAACCAGCCAAGTAGCGTGCAGGATTGACGGCCCTATGGGTTGTAAACTGCTTTTGTTGGGGAGTAAAGCGGGGCACGCGTGCCCCTTTGCATTTACCCTTCGAATAAGGACCGGCTAATTC
>GV2UCFN02JUWZ6
GGTGAGTATCGCGTATCCAACCTTCCCTCCACTCGGGGATACCCCGTTGAAAGACGGCCTAATACCCGATGTTGTCCACGGATGGCATCTGACGTGGACCAAAGATTCATCGGTGGAGGATGGGGATGCGTCTGATTAGCTTGTTGGTGCGGGTAACGGCCCACCAAGGCGACGATCAGTAGGGGTTCTGAGAGGAAGGTCCCCCACATTGGAACTGAGACACGGTCCAAACTCCTACGGGAGGCAGCAGTGAGGAATATTGGTCAATGGACGTAAGTCTGAACCAGCCAAGTAGCGTGCAGGATTGACGGCCCTATGGGTTGTAAACTGCTTTTGTTGGGGAGTAAAGCGGGGCACGCGTGCCCCTTTGCATTTACCCTTCGAATAAGGACCGGCTAATTC
>GV2UCFN02GCMKQ
GGTGAGTATCGCGTATCCAACCTTCCCTCCACTCGGGGATACCCCGTTGAAAGACGGCCTAATACCCGATGTTGTCCACGGATGGCATCTGACGTGGACCAAAGATTCATCGGTGGAGGATGGGGATGCGTCTGATTAGCTTGTTGGTGCGGGTAACGGCCCACCAAGGCGACGATCAGTAGGGGTTCTGAGAGGAAGGTCCCCCACATTGGAACTGAGACACGGTCCAAACTCCTACGGGAGGCAGCAGTGAGGAATATTGGTCAATGGACGTAAGTCTGAACCAGCCAAGTAGCGTGCAGGATTGACGGCCCTATGGGTTGTAAACTGCTTTTGTTGGGGAGTAAAGCGGGGCACGCGTGCCCCTTTGCATTTACCCTTCGAATAAGGACCGGCTAATTC
>GV2UCFN02ITPOP
GGTGAGTATCGCGTATCCAACCTTCCCTCCACTCGGGGATACCCCGTTGAAAGACGGCCTAATACCCGATGTTGTCCACAGATGGCATCTGACGTGGACCAAAGATTCATCGGTGGAGGATGGGGATGCGTCTGATTAGCTTGTTGGTGCGGGTAACGGCCCACCAAGGCGACGATCAGTAGGGGTTCTGAGAGGAAGGTCCCCCACATTGGAACTGAGACACGGTCCAAACTCCTACGGGAGGGCAGCAGTGAGGAATATTGGTCAATGGACGGAGGTCTGAACCAGCCAAGTAGCGTGCAGGATTGACGGCCCTATGGGTTGTAAACTGCTTTTTGTTGGGGAGTAAAGCGGGGTACGTGTGCCCCTTTGCATTTACCCTTCGAATAAGGACCGGCTAATTC
>GV2UCFN02G0DQR
GGTGAGTATCGCGTATCCAACCTTCCCTCCACTCGGGGATACCCCGTTGAAAGACGGCCTAATACCCGATGTTGTCCACAGATGGCATCTGACGTGGACCAAAGATTCATCGGTGGAGGATGGGGATGCGTCTGATTAGCTTGTTGGTGCGGGTAACGGCCCACCAAGGCGACGATCAGTAGGGGTTCTGAGAGGAAGGTCCCCCACATTGGAACTGAGACACGGTCCAAACTCCTACGGGAGGGCAGCAGTGAGGAATATTGGTCAATGGACGGAGGTCTGAACCAGCCAAGTAGCGTGCAGGATTGACGGCCCTATGGGTTGTAAACTGCTTTTTGTTGGGGAGTAAAGCGGGGTACGTGTGCCCCTTTGCATTTACCCTTCGAATAAGGACCGGCTAATTC
>GV2UCFN02F6DWL
GGTGAGTATCGCGTATCCAACCTTCCCTCCACTCGGGGATACCCCGTTGAAAGACGGCCTAATACCCGATGTTGTCCACAGATGGCATCTGACGTGGACCAAAGATTCATCGGTGGAGGATGGGGATGCGTCTGATTAGCTTGTTGGTGCGGGTAACGGCCCACCAAGGCGACGATCAGTAGGGGTTCTGAGAGGAAGGTCCCCCACATTGGAACTGAGACACGGTCCAAACTCCTACGGGAGGGCAGCAGTGAGGAATATTGGTCAATGGACGGAGGTCTGAACCAGCCAAGTAGCGTGCAGGATTGACGGCCCTATGGGTTGTAAACTGCTTTTTGTTGGGGAGTAAAGCGGGGTACGTGTGCCCCTTTGCATTTACCCTTCGAATAAGGACCGGCTAATTC
>GV2UCFN02IYLHQ
GGTGAGTATCGCGTATCCAACCTTCCCTCCACTCGGGGATACCCCGTTGAAAGACGGCCTAATACCCGATGTTGTCCACAGATGGCATCTGACGTGGACCAAAGATTCATCGGTGGAGGATGGGGATGCGTCTGATTAGCTTGTTGGTGCGGGTAACGGCCCACCAAGGCGACGATCAGTAGGGGTTCTGAGAGGAAGGTCCCCCACATTGGAACTGAGACACGGTCCAAACTCCTACGGGAGGGCAGCAGTGAGGAATATTGGTCAATGGACGGAGGTCTGAACCAGCCAAGTAGCGTGCAGGATTGACGGCCCTATGGGTTGTAAACTGCTTTTTGTTGGGGAGTAAAGCGGGGTACGTGTGCCCCTTTGCATTTACCCTTCGAATAAGGACCGGCTAATTC
>GV2UCFN02GDV81
GGTGAGTATCGCGTATCCAACCTTCCCTCCACTCGGGGATACCCCGTTGAAAGACGGCCTAATACCCGATGTTGTCCACAGATGGCATCTGACGTGGACCAAAGATTCATCGGTGGAGGATGGGGATGCGTCTGATTAGCTTGTTGGTGCGGGTAACGGCCCACCAAGGCGACGATCAGTAGGGGTTCTGAGAGGAAGGTCCCCCACATTGGAACTGAGACACGGTCCAAACTCCTACGGGAGGGCAGCAGTGAGGAATATTGGTCAATGGACGGAGGTCTGAACCAGCCAAGTAGCGTGCAGGATTGACGGCCCTATGGGTTGTAAACTGCTTTTTGTTGGGGAGTAAAGCGGGGTACGTGTGCCCCTTTGCATTTACCCTTCGAATAAGGACCGGCTAATTC
>GV2UCFN02FL3KD
GGTGAGTATCGCGTATCCAACCTTCCCTCCACTCGGGGATACCCCGTTGAAAGACGGCCTAATACCCGATGTTGTCCACAGATGGCATCTGACGTGGACCAAAGATTCATCGGTGGAGGATGGGGATGCGTCTGATTAGCTTGTTGGTGCGGGTAACGGCCCACCAAGGCGACGATCAGTAGGGGTTCTGAGAGGAAGGTCCCCCACATTGGAACTGAGACACGGTCCAAACTCCTACGGGAGGGCAGCAGTGAGGAATATTGGTCAATGGACGGAGGTCTGAACCAGCCAAGTAGCGTGCAGGATTGACGGCCCTATGGGTTGTAAACTGCTTTTTGTTGGGGAGTAAAGCGGGGTACGTGTGCCCCTTTGCATTTACCCTTCGAATAAGGACCGGCTAATTC
