# Supplementary material for: Investigation of the Effect of Type 2 Diabetes Mellitus on Subgingival Plaque Microbiota by High-Throughput 16S rDNA Pyrosequencing
Source: PLoS One. 2013 Apr 22;8(4):e61516. doi: 10.1371/journal.pone.0061516 (PMC3632544; doi:10.1371/journal.pone.0061516)
Supplement: File S1 — FASTA-format sequences for all the OTUs. Sequences for each OTU are provided in a FASTA-format file. (ZIP) [file pone.0061516.s004.zip › OTU.allseq/Otu0084.fasta]

>G35JFLI02FYCO7
GGTGAGTAACACGTGGGTGACATACCTTTAGTTGGGGATAGCTACTAGAAATAGTAGGTAATACCGAATGTGACCGTATTTATTAGTAGAATACGAGGAAAGGAGCTAAGGCTTCGCTAAAAAGAATGGCTCGCGGCCCATTATGCTGGTTGGTGAGGTAACGGCCACCAAGGCGATGATGGGTATCCGGCCTGAGAGGGTGAACGGACACATTGGGACTGAGATACGGCCCAGACTTCTACGGGAGGCAGCAGTTAAGAATATTCCGCAATGGACGAAAGTCTGACGGAGCGACGCCGCGTGGATGAAGAATGCCGAAAGGTTGTAAAAATCCTTTTAAGCCTGAGGAATAAGCACAGTAGGGAATGATTGTGCGGTGACAGTAGGGCTTGAATAAGCACCGGCTAATTA
>GV2UCFN02JRPHR
GGTGAGTAACACGTGGGTGACATTACCTTTTAGGTTGGGGATAGCTACTAGAAATAGTAGGTAATACCGAATGTGACCGTATTTATTAGAAAGGTACGAGGAAAGGAGCTAAGGCTTCGCTAAAAGAATGGCTCGCGGCCCATTATGCTGGTTGGTGAGGTAACGGCCCACCAAGGCGATGATGGGTATCCGGCCTGAGAGGGTGAACGGACACATTGGGACTGAGATACGGCCCAGACTTCTACGGGAGGCAGCAGTTAAGAATATTCCGCAATGGACGAAAGTCTGACGGAGCGACGCCGCGTGGATGAAGAATGCCGAAAGGTTGTAAAATCCTTTTAAGCCTGAGGAATAAGCACAGTAGGGAATGATTGTGCGGTGACAGTAGGGCTTGAATAAGCACCGGCTAATTA
>GV2UCFN02JVXU6
GGTGAGTAACACGTGGGTGACATACCTTTTAGTTGGGGATAGCTACTAGAAATAGTAGGTAATACCGAATGTGACCGTATTTATTAGAAAGGTACGAGGAAAGGAGCTAAGGCTTCGCTAAAAGAATGGCTCGCGGCCCATTATGCTGGTTGGTGAGGTAACGGCCCACCAAGGCGATGATGGGTATCCGGCCTGAGAGGGTGAACGGACACATTGGGACTGAGATACGGCCCAGACTTCTACGGGAGGCAGCAGTTAAGAATATTCCGCAATGGACGAAAGTCTGACGGAGCGACGCCGCGTGGATGAAGAATGCCGAAAGGTTGTAAAATCCTTTTAAGCCTGAGGAATAAGCACAGTAGGGAATGATTGTGCGGTGACAGTAGGGCTTGAATAAGCACCGGCTAATTA
>GV2UCFN02IEPSP
GGTGAGTAACACGTGGGTGACATACCTTTTAGTTGGGGATAGCTACTAGAAATAGTAGGTAATACCGAATGTGACCGTATTTATTAGAAAGGTACGAGGAAAGGAGCTAAGGCTTCGCTAAAAGAATGGCTCGCGGCCCATTATGCTGGTTGGTGAGGTAACGGCCCACCAAGGCGATGATGGGTATCCGGCCTGAGAGGGTGAACGGACACATTGGGACTGAGATACGGCCCAGACTTCTACGGGAGGCAGCAGTTAAGAATATTCCGCAATGGACGAAAGTCTGACGGAGCGACGCCGCGTGGATGAAGAATGCCGAAAGGTTGTAAAATCCTTTTAAGCCTGAGGAATAAGCACAGTAGGGAATGATTGTGCGGTGACAGTAGGGCTTGAATAAGCACCGGCTAATTA
>G3BZQ8102JAG7W
GGTGAGTAACACGTGGGTGACATACCTTTTAGTTGGGGATAGCTATTAGAAATAGTAGGTAATACCGAATGTGACCGTACCTGTTAGAGGGGTACGAGGAAAGGAGCTAAGGCTTCGCTAAAAGAATGGCTCGCGGCCCATTATGCTCGTTGGTGAGGTAACGGCCCACCAAGGCGATGATGGGTATCCGGCCTGAGAGGGTGAACGGACACATTGGGACTGAGATACGGCCCAGACTTCTACGGGAGGCAGCAGTTAAGAATATTCCGCAATGGACGAAAGTCTGACGGAGCGACGCCGCGTGGATGAAGAATGCCGAAAGGTTGTAAAAATCCTTTTAAGCCTGATGAATAAGTACAATAGGGAATGATTGTGCGGTGACCGTAGGGCTTGAATAAGCACCGGCTAATTA
>G3BZQ8102JC2BY
GGTGAGTAACACGTGGGTGACATACCTTTTAGTTGGGGATAGCTATTAGAAATAGTAGGTAATACCGAATGTGACCGTACCTGTTAGAGGGGTACGAGGAAAGGAGCTAAGGCTTCGCTAAAAGAATGGCTCGCGGCCCATTATGCTCGTTGGTGAGGTAACGGCCCACCAAGGCGATGATGGGTATCCGGCCTGAGAGGGTGAACGGACACATTGGGACTGAGATACGGCCCAGACTTCTACGGGAGGCAGCAGTTAAGAATATTCCGCAATGGACGAAAGTCTGACGGAGCGACGCCGCGTGGATGAAGAATGCCGAAAGGTTGTAAAAATCCTTTTAAGCCTGATGAATAAGTACAATAGGGAATGATTGTGCGGTGACCGTAGGGCTTGAATAAGCACCGGCTAATTA
>G35JFLI02H4HF3
GGTGAGTAACACGTGGGTGACATACCTTTTAGTTGGGGATAGCTATTAGAAATAGTAGGTAATACCGAATGTGACCGTACCTGTTAGAGGGGTACGAGGAAAGGAGCTAAGGCTTCGCTAAAAGAATGGCTCGCGGCCCATTATGCTCGTTGGTGAGGTAACGGCCCACCAAGGCGATGATGGGTATCCGGCCTGAGAGGGTGAACGGACACATTGGGACTGAGATACGGCCCAGACTTCTACGGGAGGCAGCAGTTAAGAATATTCCGCAATGGACGAAAGTCTGACGGAGCGACGCCGCGTGGATGAAGAATGCCGAAAGGTTGTAAAAATCCTTTTAAGCCTGATGAATAAGTACAATAGGGAATGATTGTGCGGTGACCGTAGGGCTTGAATAAGCACCGGCTAATTA
>G35JFLI02GBCPJ
GGTGAGTAACACGTGGGTGACATACCTTTTAGTTGGGGATAGCTATTAGAAATAGTAGGTAATACCGAATGTGACCGTACCTGTTAGAGGGGTACGAGGAAAGGAGCTAAGGCTTCGCTAAAAGAATGGCTCGCGGCCCATTATGCTCGTTGGTGAGGTAACGGCCCACCAAGGCGATGATGGGTATCCGGCCTGAGAGGGTGAACGGACACATTGGGACTGAGATACGGCCCAGACTTCTACGGGAGGCAGCAGTTAAGAATATTCCGCAATGGACGAAAGTCTGACGGAGCGACGCCGCGTGGATGAAGAATGCCGAAAGGTTGTAAAAATCCTTTTAAGCCTGATGAATAAGTACAATAGGGAATGATTGTGCGGTGACCGTAGGGCTTGAATAAGCACCGGCTAATTA
>GV2UCFN02FVYPX
GGTGAGTAACACGTGGGTGACATACCTTTTAGTTGGGGATAGCTATTAGAAATAGTAGGTAATACCGAATGTGACCGTACCTGTTAGAGGGGTACGAGGAAAGGAGCTAAGGCTTCGCTAAAAGAATGGCTCGCGGCCCATTATGCTCGTTGGTGAGGTAACGGCCCACCAAGGCGATGATGGGTATCCGGCCTGAGAGGGTGAACGGACACATTGGGACTGAGATACGGCCCAGACTTCTACGGGAGGCAGCAGTTAAGAATATTCCGCAATGGACGAAAGTCTGACGGAGCGACGCCGCGTGGATGAAGAATGCCGAAAGGTTGTAAAATCCTTTTAAGCCTGATGAATAATCACAATAGGGAATGATTGTGAGGTGACCGTAGGGCTTGAATAAGCACCGGCTAATTA
>GV2UCFN02F8FUT
GGTGAGTAACACGTGGGTGACATACCTTTTAGTTGGGGATAGCTATTAGAAATAGTAGGTAATACCGAATGTGACCGTACCTGTTAGAGGGGTACGAGGAAAGGAGCTAAGGCTTCGCTAAAAGAATGGCTCGCGGCCCATTATGCTCGTTGGTGAGGTAACGGCCCACCAAGGCGATGATGGGTATCCGGCCTGAGAGGGTGAACGGACACATTGGGACTGAGATACGGCCCAGACTTCTACGGGAGGCAGCAGTTAAGAATATTCCGCAATGGACGAAAGTCTGACGGAGCGACGCCGCGTGGATGAAGAATGCCGAAAGGTTGTAAAATCCTTTTAAGCCTGATGAATAATCACAATAGGGAATGATTGTGAGGTGACCGTAGGGCTTGAATAAGCACCGGCTAATTA
>GV2UCFN02JWJHV
GGTGAGTAACACGTGGGTGACATACCTTTTAGTTGGGGATAGCTATTAGAAATAGTAGGTAATACCGAATGTGACCGTACCTGTTAGAGGGGTACGAGGAAAGGAGCTAAGGCTTCGCTAAAAGAATGGCTCGCGGCCCATTATGCTCGTTGGTGAGGTAACGGCCCACCAAGGCGATGATGGGTATCCGGCCTGAGAGGGTGAACGGACACATTGGGACTGAGATACGGCCCAGACTTCTACGGGAGGCAGCAGTTAAGAATATTCCGCAATGGACGAAAGTCTGACGGAGCGACGCCGCGTGGATGAAGAATGCCGAAAGGTTGTAAAATCCTTTTAAGCCTGATGAATAATCACAATAGGGAATGATTGTGAGGTGACCGTAGGGCTTGAATAAGCACCGGCTAATTA
>GV2UCFN02HBYTL
GGTGAGTAACACGTGGGTGACATACCTTTTAGTTGGGGATAGCTATTAGAAATAGTAGGTAATACCGAATGTGACCGTACCTGTTAGAGGGGTACGAGGAAAGGAGCTAAGGCTTCGCTAAAAGAATGGCTCGCGGCCCATTATGCTCGTTGGTGAGGTAACGGCCCACCAAGGCGATGATGGGTATCCGGCCTGAGAGGGTGAACGGACACATTGGGACTGAGATACGGCCCAGACTTCTACGGGAGGCAGCAGTTAAGAATATTCCGCAATGGACGAAAGTCTGACGGAGCGACGCCGCGTGGATGAAGAATGCCGAAAGGTTGTAAAATCCTTTTAAGCCTGATGAATAATCACAATAGGGAATGATTGTGAGGTGACCGTAGGGCTTGAATAAGCACCGGCTAATTA
>GV2UCFN02IJ87G
GGTGAGTAACACGTGGGTGACATACCTTTTAGTTGGGGATAGCTATTAGAAATAGTAGGTAATACCGAATGTGACCGTACCTGTTAGAGGGGTACGAGGAAAGGAGCTAAGGCTTCGCTAAAAGAATGGCTCGCGGCCCATTATGCTCGTTGGTGAGGTAACGGCCCACCAAGGCGATGATGGGTATCCGGCCTGAGAGGGTGAACGGACACATTGGGACTGAGATACGGCCCAGACTTCTACGGGAGGCAGCAGTTAAGAATATTCCGCAATGGACGAAAGTCTGACGGAGCGACGCCGCGTGGATGAAGAATGCCGAAAGGTTGTAAAATCCTTTTAAGCCTGATGAATAATCACAATAGGGAATGATTGTGAGGTGACCGTAGGGCTTGAATAAGCACCGGCTAATTA
>GV2UCFN02GPXMW
GGTGAGTAACACGTGGGTGACATACCTTTTAGTTGGGGATAGCTATTAGAAATAGTAGGTAATACCGAATGTGACCGTACCTGTTAGAGGGGTACGAGGAAAGGAGCTAAGGCTTCGCTAAAAGAATGGCTCGCGGCCCATTATGCTCGTTGGTGAGGTAACGGCCCACCAAGGCGATGATGGGTATCCGGCCTGAGAGGGTGAACGGACACATTGGGACTGAGATACGGCCCAGACTTCTACGGGAGGCAGCAGTTAAGAATATTCCGCAATGGACGAAAGTCTGACGGAGCGACGCCGCGTGGATGAAGAATGCCGAAAGGTTGTAAAATCCTTTTAAGCCTGATGAATAATCACAATAGGGAATGATTGTGAGGTGACCGTAGGGCTTGAATAAGCACCGGCTAATTA
>GV2UCFN02FR4PA
GGTGAGTAACACGTGGGTGACATACCTTTTAGTTGGGGATAGCTATTAGAAATAGTAGGTAATACCGAATGTGACCGTACCTGTTAGAGGGGTACGAGGAAAGGAGCTAAGGCTTCGCTAAAAGAATGGCTCGCGGCCCATTATGCTCGTTGGTGAGGTAACGGCCCACCAAGGCGATGATGGGTATCCGGCCTGAGAGGGTGAACGGACACATTGGGACTGAGATACGGCCCAGACTTCTACGGGAGGCAGCAGTTAAGAATATTCCGCAATGGACGAAAGTCTGACGGAGCGACGCCGCGTGGATGAAGAATGCCGAAAGGTTGTAAAATCCTTTTAAGCCTGATGAATAATCACAATAGGGAATGATTGTGAGGTGACCGTAGGGCTTGAATAAGCACCGGCTAATTA
>GV2UCFN02IJ5ND
GGTGAGTAACACGTGGGTGACATACCTTTTAGTTGGGGATAGCTATTAGAAATAGTAGGTAATACCGAATGTGACCGTACCTGTTAGAGGGGTACGAGGAAAGGAGCTAAGGCTTCGCTAAAAGAATGGCTCGCGGCCCATTATGCTCGTTGGTGAGGTAACGGCCCACCAAGGCGATGATGGGTATCCGGCCTGAGAGGGTGAACGGACACATTGGGACTGAGATACGGCCCAGACTTCTACGGGAGGCAGCAGTTAAGAATATTCCGCAATGGACGAAAGTCTGACGGAGCGACGCCGCGTGGATGAAGAATGCCGAAAGGTTGTAAAATCCTTTTAAGCCTGATGAATAATCACAATAGGGAATGATTGTGAGGTGACCGTAGGGCTTGAATAAGCACCGGCTAATTA
>GV2UCFN02HLSRU
GGTGAGTAACACGTGGGTGACATACCTTTTAGTTGGGGATAGCTATTAGAAATAGTAGGTAATACCGAATGTGACCGTACCTGTTAGAGGGGTACGAGGAAAGGAGCTAAGGCTTCGCTAAAAGAATGGCTCGCGGCCCATTATGCTCGTTGGTGAGGTAACGGCCCACCAAGGCGATGATGGGTATCCGGCCTGAGAGGGTGAACGGACACATTGGGACTGAGATACGGCCCAGACTTCTACGGGAGGCAGCAGTTAAGAATATTCCGCAATGGACGAAAGTCTGACGGAGCGACGCCGCGTGGATGAAGAATGCCGAAAGGTTGTAAAATCCTTTTAAGCCTGATGAATAATCACAATAGGGAATGATTGTGAGGTGACCGTAGGGCTTGAATAAGCACCGGCTAATTA
>GV2UCFN02FGFXU
GGTGAGTAACACGTGGGTGACATACCTTTTAGTTGGGGATAGCTATTAGAAATAGTAGGTAATACCGAATGTGACCGTACCTGTTAGAGGGGTACGAGGAAAGGAGCTAAGGCTTCGCTAAAAGAATGGCTCGCGGCCCATTATGCTCGTTGGTGAGGTAACGGCCCACCAAGGCGATGATGGGTATCCGGCCTGAGAGGGTGAACGGACACATTGGGACTGAGATACGGCCCAGACTTCTACGGGAGGCAGCAGTTAAGAATATTCCGCAATGGACGAAAGTCTGACGGAGCGACGCCGCGTGGATGAAGAATGCCGAAAGGTTGTAAAATCCTTTTAAGCCTGATGAATAATCACAATAGGGAATGATTGTGAGGTGACCGTAGGGCTTGAATAAGCACCGGCTAATTA
>GV2UCFN02JH4HE
GGTGAGTAACACGTGGGTGACATACCTTTTAGTTGGGGATAGCTATTAGAAATAGTAGGTAATACCGAATGTGACCGTACCTGTTAGAGGGGTACGAGGAAAGGAGCTAAGGCTTCGCTAAAAGAATGGCTCGCGGCCCATTATGCTCGTTGGTGAGGTAACGGCCCACCAAGGCGATGATGGGTATCCGGCCTGAGAGGGTGAACGGACACATTGGGACTGAGATACGGCCCAGACTTCTACGGGAGGCAGCAGTTAAGAATATTCCGCAATGGACGAAAGTCTGACGGAGCGACGCCGCGTGGATGAAGAATGCCGAAAGGTTGTAAAATCCTTTTAAGCCTGATGAATAATCACAATAGGGAATGATTGTGAGGTGACCGTAGGGCTTGAATAAGCACCGGCTAATTA
>GV2UCFN02IMSO3
GGTGAGTAACACGTGGGTGACATACCTTTTAGTTGGGGATAGCTATTAGAAATAGTAGGTAATACCGAATGTGACCGTACCTGTTAGAGGGGTACGAGGAAAGGAGCTAAGGCTTCGCTAAAAGAATGGCTCGCGGCCCATTATGCTCGTTGGTGAGGTAACGGCCCACCAAGGCGATGATGGGTATCCGGCCTGAGAGGGTGAACGGACACATTGGGACTGAGATACGGCCCAGACTTCTACGGGAGGCAGCAGTTAAGAATATTCCGCAATGGACGAAAGTCTGACGGAGCGACGCCGCGTGGATGAAGAATGCCGAAAGGTTGTAAAATCCTTTTAAGCCTGATGAATAATCACAATAGGGAATGATTGTGAGGTGACCGTAGGGCTTGAATAAGCACCGGCTAATTA
>GV2UCFN02F6J0X
GGTGAGTAACACGTGGGTGACATACCTTTTAGTTGGGGATAGCTATTAGAAATAGTAGGTAATACCGAATGTGACCGTACCTGTTAGAGGGGTACGAGGAAAGGAGCTAAGGCTTCGCTAAAAGAATGGCTCGCGGCCCATTATGCTCGTTGGTGAGGTAACGGCCCACCAAGGCGATGATGGGTATCCGGCCTGAGAGGGTGAACGGACACATTGGGACTGAGATACGGCCCAGACTTCTACGGGAGGCAGCAGTTAAGAATATTCCGCAATGGACGAAAGTCTGACGGAGCGACGCCGCGTGGATGAAGAATGCCGAAAGGTTGTAAAATCCTTTTAAGCCTGATGAATAATCACAATAGGGAATGATTGTGAGGTGACCGTAGGGCTTGAATAAGCACCGGCTAATTA
>GV2UCFN02JF0TQ
GGTGAGTAACACGTGGGTGACATACCTTTTAGTTGGGGATAGCTATTAGAAATAGTAGGTAATACCGAATGTGACCGTACCTGTTAGAGGGGTACGAGGAAAGGAGCTAAGGCTTCGCTAAAAGAATGGCTCGCGGCCCATTATGCTCGTTGGTGAGGTAACGGCCCACCAAGGCGATGATGGGTATCCGGCCTGAGAGGGTGAACGGACACATTGGGACTGAGATACGGCCCAGACTTCTACGGGAGGCAGCAGTTAAGAATATTCCGCAATGGACGAAAGTCTGACGGAGCGACGCCGCGTGGATGAAGAATGCCGAAAGGTTGTAAAATCCTTTTAAGCCTGATGAATAATCACAATAGGGAATGATTGTGAGGTGACCGTAGGGCTTGAATAAGCACCGGCTAATTA
>GV2UCFN02JK19R
GGTGAGTAACACGTGGGTGACATACCTTTTAGTTGGGGATAGCTATTAGAAATAGTAGGTAATACCGAATGTGACCGTACCTGTTAGAGGGGTACGAGGAAAGGAGCTAAGGCTTCGCTAAAAGAATGGCTCGCGGCCCATTATGCTCGTTGGTGAGGTAACGGCCCACCAAGGCGATGATGGGTATCCGGCCTGAGAGGGTGAACGGACACATTGGGACTGAGATACGGCCCAGACTTCTACGGGAGGCAGCAGTTAAGAATATTCCGCAATGGACGAAAGTCTGACGGAGCGACGCCGCGTGGATGAAGAATGCCGAAAGGTTGTAAAATCCTTTTAAGCCTGATGAATAATCACAATAGGGAATGATTGTGAGGTGACCGTAGGGCTTGAATAAGCACCGGCTAATTA
>GV2UCFN02IG7RE
GGTGAGTAACACGTGGGTGACATACCTTTTAGTTGGGGATAGCTATTAGAAATAGTAGGTAATACCGAATGTGACCGTACCTGTTAGAGGGGTACGAGGAAAGGAGCTAAGGCTTCGCTAAAAGAATGGCTCGCGGCCCATTATGCTCGTTGGTGAGGTAACGGCCCACCAAGGCGATGATGGGTATCCGGCCTGAGAGGGTGAACGGACACATTGGGACTGAGATACGGCCCAGACTTCTACGGGAGGCAGCAGTTAAGAATATTCCGCAATGGACGAAAGTCTGACGGAGCGACGCCGCGTGGATGAAGAATGCCGAAAGGTTGTAAAATCCTTTTAAGCCTGATGAATAATCACAATAGGGAATGATTGTGAGGTGACCGTAGGGCTTGAATAAGCACCGGCTAATTA
>GV2UCFN02IRFS0
GGTGAGTAACACGTGGGTGACATACCTTTTAGTTGGGGATAGCTATTAGAAATAGTAGGTAATACCGAATGTGACCGTACCTGTTAGAGGGGTACGAGGAAAGGAGCTAAGGCTTCGCTAAAAGAATGGCTCGCGGCCCATTATGCTCGTTGGTGAGGTAACGGCCCACCAAGGCGATGATGGGTATCCGGCCTGAGAGGGTGAACGGACACATTGGGACTGAGATACGGCCCAGACTTCTACGGGAGGCAGCAGTTAAGAATATTCCGCAATGGACGAAAGTCTGACGGAGCGACGCCGCGTGGATGAAGAATGCCGAAAGGTTGTAAAATCCTTTTAAGCCTGATGAATAATCACAATAGGGAATGATTGTGAGGTGACCGTAGGGCTTGAATAAGCACCGGCTAATTA
>GV2UCFN02GCTGK
GGTGAGTAACACGTGGGTGACATACCTTTTAGTTGGGGATAGCTATTAGAAATAGTAGGTAATACCGAATGTGACCGTACCTGTTAGAGGGGTACGAGGAAAGGAGCTAAGGCTTCGCTAAAAGAATGGCTCGCGGCCCATTATGCTCGTTGGTGAGGTAACGGCCCACCAAGGCGATGATGGGTATCCGGCCTGAGAGGGTGAACGGACACATTGGGACTGAGATACGGCCCAGACTTCTACGGGAGGCAGCAGTTAAGAATATTCCGCAATGGACGAAAGTCTGACGGAGCGACGCCGCGTGGATGAAGAATGCCGAAAGGTTGTAAAATCCTTTTAAGCCTGATGAATAATCACAATAGGGAATGATTGTGAGGTGACCGTAGGGCTTGAATAAGCACCGGCTAATTA
>GV2UCFN02HZVPW
GGTGAGTAACACGTGGGTGACATACCTTTTAGTTGGGGATAGCTATTAGAAATAGTAGGTAATACCGAATGTGACCGTACCTGTTAGAGGGGTACGAGGAAAGGAGCTAAGGCTTCGCTAAAAGAATGGCTCGCGGCCCATTATGCTCGTTGGTGAGGTAACGGCCCACCAAGGCGATGATGGGTATCCGGCCTGAGAGGGTGAACGGACACATTGGGACTGAGATACGGCCCAGACTTCTACGGGAGGCAGCAGTTAAGAATATTCCGCAATGGACGAAAGTCTGACGGAGCGACGCCGCGTGGATGAAGAATGCCGAAAGGTTGTAAAATCCTTTTAAGCCTGATGAATAATCACAATAGGGAATGATTGTGAGGTGACCGTAGGGCTTGAATAAGCACCGGCTAATTA
>GV2UCFN02H4COX
GGTGAGTAACACGTGGGTGACATACCTTTTAGTTGGGGATAGCTATTAGAAATAGTAGGTAATACCGAATGTGACCGTACCTGTTAGAGGGGTACGAGGAAAGGAGCTAAGGCTTCGCTAAAAGAATGGCTCGCGGCCCATTATGCTCGTTGGTGAGGTAACGGCCCACCAAGGCGATGATGGGTATCCGGCCTGAGAGGGTGAACGGACACATTGGGACTGAGATACGGCCCAGACTTCTACGGGAGGCAGCAGTTAAGAATATTCCGCAATGGACGAAAGTCTGACGGAGCGACGCCGCGTGGATGAAGAATGCCGAAAGGTTGTAAAATCCTTTTAAGCCTGATGAATAATCACAATAGGGAATGATTGTGAGGTGACCGTAGGGCTTGAATAAGCACCGGCTAATTA
>GV2UCFN02FM9SW
GGTGAGTAACACGTGGGTGACATACCTTTTAGTTGGGGATAGCTATTAGAAATAGTAGGTAATACCGAATGTGACCGTACCTGTTAGAGGGGTACGAGGAAAGGAGCTAAGGCTTCGCTAAAAGAATGGCTCGCGGCCCATTATGCTCGTTGGTGAGGTAACGGCCCACCAAGGCGATGATGGGTATCCGGCCTGAGAGGGTGAACGGACACATTGGGACTGAGATACGGCCCAGACTTCTACGGGAGGCAGCAGTTAAGAATATTCCGCAATGGACGAAAGTCTGACGGAGCGACGCCGCGTGGATGAAGAATGCCGAAAGGTTGTAAAATCCTTTTAAGCCTGATGAATAATCACAATAGGGAATGATTGTGAGGTGACCGTAGGGCTTGAATAAGCACCGGCTAATTA
>GV2UCFN02IRY3I
GGTGAGTAACACGTGGGTGACATACCTTTTAGTTGGGGATAGCTATTAGAAATAGTAGGTAATACCGAATGTGACCGTACCTGTTAGAGGGGTACGAGGAAAGGAGCTAAGGCTTCGCTAAAAGAATGGCTCGCGGCCCATTATGCTCGTTGGTGAGGTAACGGCCCACCAAGGCGATGATGGGTATCCGGCCTGAGAGGGTGAACGGACACATTGGGACTGAGATACGGCCCAGACTTCTACGGGAGGCAGCAGTTAAGAATATTCCGCAATGGACGAAAGTCTGACGGAGCGACGCCGCGTGGATGAAGAATGCCGAAAGGTTGTAAAATCCTTTTAAGCCTGATGAATAATCACAATAGGGAATGATTGTGAGGTGACCGTAGGGCTTGAATAAGCACCGGCTAATTA
>GV2UCFN02JI80J
GGTGAGTAACACGTGGGTGACATACCTTTTAGTTGGGGATAGCTATTAGAAATAGTAGGTAATACCGAATGTGACCGTACCTGTTAGAGGGGTACGAGGAAAGGAGCTAAGGCTTCGCTAAAAGAATGGCTCGCGGCCCATTATGCTCGTTGGTGAGGTAACGGCCCACCAAGGCGATGATGGGTATCCGGCCTGAGAGGGTGAACGGACACATTGGGACTGAGATACGGCCCAGACTTCTACGGGAGGCAGCAGTTAAGAATATTCCGCAATGGACGAAAGTCTGACGGAGCGACGCCGCGTGGATGAAGAATGCCGAAAGGTTGTAAAATCCTTTTAAGCCTGATGAATAATCACAATAGGGAATGATTGTGAGGTGACCGTAGGGCTTGAATAAGCACCGGCTAATTA
>GV2UCFN02H8ETQ
GGTGAGTAACACGTGGGTGACATACCTTTTAGTTGGGGATAGCTATTAGAAATAGTAGGTAATACCGAATGTGACCGTACCTGTTAGAGGGGTACGAGGAAAGGAGCTAAGGCTTCGCTAAAAGAATGGCTCGCGGCCCATTATGCTCGTTGGTGAGGTAACGGCCCACCAAGGCGATGATGGGTATCCGGCCTGAGAGGGTGAACGGACACATTGGGACTGAGATACGGCCCAGACTTCTACGGGAGGCAGCAGTTAAGAATATTCCGCAATGGACGAAAGTCTGACGGAGCGACGCCGCGTGGATGAAGAATGCCGAAAGGTTGTAAAATCCTTTTAAGCCTGATGAATAATCACAATAGGGAATGATTGTGAGGTGACCGTAGGGCTTGAATAAGCACCGGCTAATTA
>GV2UCFN02GKJM4
GGTGAGTAACACGTGGGTGACATACCTTTTAGTTGGGGATAGCTATTAGAAATAGTAGGTAATACCGAATGTGACCGTACCTGTTAGAGGGGTACGAGGAAAGGAGCTAAGGCTTCGCTAAAAGAATGGCTCGCGGCCCATTATGCTCGTTGGTGAGGTAACGGCCCACCAAGGCGATGATGGGTATCCGGCCTGAGAGGGTGAACGGACACATTGGGACTGAGATACGGCCCAGACTTCTACGGGAGGCAGCAGTTAAGAATATTCCGCAATGGACGAAAGTCTGACGGAGCGACGCCGCGTGGATGAAGAATGCCGAAAGGTTGTAAAATCCTTTTAAGCCTGATGAATAATCACAATAGGGAATGATTGTGAGGTGACCGTAGGGCTTGAATAAGCACCGGCTAATTA
>GV2UCFN02IKDHY
GGTGAGTAACACGTGGGTGACATACCTTTTAGTTGGGGATAGCTATTAGAAATAGTAGGTAATACCGAATGTGACCGTACCTGTTAGAGGGGTACGAGGAAAGGAGCTAAGGCTTCGCTAAAAGAATGGCTCGCGGCCCATTATGCTCGTTGGTGAGGTAACGGCCCACCAAGGCGATGATGGGTATCCGGCCTGAGAGGGTGAACGGACACATTGGGACTGAGATACGGCCCAGACTTCTACGGGAGGCAGCAGTTAAGAATATTCCGCAATGGACGAAAGTCTGACGGAGCGACGCCGCGTGGATGAAGAATGCCGAAAGGTTGTAAAATCCTTTTAAGCCTGATGAATAATCACAATAGGGAATGATTGTGAGGTGACCGTAGGGCTTGAATAAGCACCGGCTAATTA
>GV2UCFN02IN1J6
GGTGAGTAACACGTGGGTGACATACCTTTTAGTTGGGGATAGCTATTAGAAATAGTAGGTAATACCGAATGTGACCGTACCTGTTAGAGGGGTACGAGGAAAGGAGCTAAGGCTTCGCTAAAAGAATGGCTCGCGGCCCATTATGCTCGTTGGTGAGGTAACGGCCCACCAAGGCGATGATGGGTATCCGGCCTGAGAGGGTGAACGGACACATTGGGACTGAGATACGGCCCAGACTTCTACGGGAGGCAGCAGTTAAGAATATTCCGCAATGGACGAAAGTCTGACGGAGCGACGCCGCGTGGATGAAGAATGCCGAAAGGTTGTAAAATCCTTTTAAGCCTGATGAATAATCACAATAGGGAATGATTGTGAGGTGACCGTAGGGCTTGAATAAGCACCGGCTAATTA
>GV2UCFN02F233O
GGTGAGTAACACGTGGGTGACATACCTTTTAGTTGGGGATAGCTATTAGAAATAGTAGGTAATACCGAATGTGACCGTACCTGTTAGAGGGGTACGAGGAAAGGAGCTAAGGCTTCGCTAAAAGAATGGCTCGCGGCCCATTATGCTCGTTGGTGAGGTAACGGCCCACCAAGGCGATGATGGGTATCCGGCCTGAGAGGGTGAACGGACACATTGGGACTGAGATACGGCCCAGACTTCTACGGGAGGCAGCAGTTAAGAATATTCCGCAATGGACGAAAGTCTGACGGAGCGACGCCGCGTGGATGAAGAATGCCGAAAGGTTGTAAAATCCTTTTAAGCCTGATGAATAATCACAATAGGGAATGATTGTGAGGTGACCGTAGGGCTTGAATAAGCACCGGCTAATTA
>GV2UCFN02G5U5O
GGTGAGTAACACGTGGGTGACATACCTTTTAGTTGGGGATAGCTATTAGAAATAGTAGGTAATACCGAATGTGACCGTACCTGTTAGAGGGGTACGAGGAAAGGAGCTAAGGCTTCGCTAAAAGAATGGCTCGCGGCCCATTATGCTCGTTGGTGAGGTAACGGCCCACCAAGGCGATGATGGGTATCCGGCCTGAGAGGGTGAACGGACACATTGGGACTGAGATACGGCCCAGACTTCTACGGGAGGCAGCAGTTAAGAATATTCCGCAATGGACGAAAGTCTGACGGAGCGACGCCGCGTGGATGAAGAATGCCGAAAGGTTGTAAAATCCTTTTAAGCCTGATGAATAATCACAATAGGGAATGATTGTGAGGTGACCGTAGGGCTTGAATAAGCACCGGCTAATTA
>GV2UCFN02GPX6D
GGTGAGTAACACGTGGGTGACATACCTTTTAGTTGGGGATAGCTATTAGAAATAGTAGGTAATACCGAATGTGACCGTACCTGTTAGAGGGGTACGAGGAAAGGAGCTAAGGCTTCGCTAAAAGAATGGCTCGCGGCCCATTATGCTCGTTGGTGAGGTAACGGCCCACCAAGGCGATGATGGGTATCCGGCCTGAGAGGGTGAACGGACACATTGGGACTGAGATACGGCCCAGACTTCTACGGGAGGCAGCAGTTAAGAATATTCCGCAATGGACGAAAGTCTGACGGAGCGACGCCGCGTGGATGAAGAATGCCGAAAGGTTGTAAAATCCTTTTAAGCCTGATGAATAATCACAATAGGGAATGATTGTGAGGTGACCGTAGGGCTTGAATAAGCACCGGCTAATTA
>GV2UCFN02IHAB6
GGTGAGTAACACGTGGGTGACATACCTTTTAGTTGGGGATAGCTATTAGAAATAGTAGGTAATACCGAATGTGACCGTACCTGTTAGAGGGGTACGAGGAAAGGAGCTAAGGCTTCGCTAAAAGAATGGCTCGCGGCCCATTATGCTTGTTGGTGAGGTAACGGCCCACCAAGGCGATGATGGGTATCCGGCCTGAGAGGGTGAACGGACACATTGGGACTGAGATACGGCCCAGACTTCTACGGGAGGCAGCAGTTAAGAATATTCCGCAATGGACGAAAGTCTGACGGAGCGACGCCGCGTGGATGAAGAATGCCGAAAGGTTGTAAAATCCTTTTAAGCCTGATGAATAAGCACAGTAGGGAATGATTGTGCGGTGACCGTAGGGCTTGAATAAGCACCGGCTAATTA
>GV2UCFN02G4EYG
GGTGAGTAACACGTGGGTGACATACCTTTTAGTTGGGGATAGCTATTAGAAATAGTAGGTAATACCGAATGTGACCGTACCTGTTAGAGGGGTACGAGGAAAGGAGCTAAGGCTTCGCTAAAAGAATGGCTCGCGGCCCATTATGCTTGTTGGTGAGGTAACGGCCCACCAAGGCGATGATGGGTATCCGGCCTGAGAGGGTGAACGGACACATTGGGACTGAGATACGGCCCAGACTTCTACGGGAGGCAGCAGTTAAGAATATTCCGCAATGGACGAAAGTCTGACGGAGCGACGCCGCGTGGATGAAGAATGCCGAAAGGTTGTAAAATCCTTTTAAGCCTGATGAATAAGCACAGTAGGGAATGATTGTGCGGTGACCGTAGGGCTTGAATAAGCACCGGCTAATTA
>GV2UCFN02JLC11
GGTGAGTAACACGTGGGTGACATACCTTTTAGTTGGGGATAGCTATTAGAAATAGTAGGTAATACCGAATGTGACCGTACCTGTTAGAGGGGTACGAGGAAAGGAGCTAAGGCTTCGCTAAAAGAATGGCTCGCGGCCCATTATGCTTGTTGGTGAGGTAACGGCCCACCAAGGCGATGATGGGTATCCGGCCTGAGAGGGTGAACGGACACATTGGGACTGAGATACGGCCCAGACTTCTACGGGAGGCAGCAGTTAAGAATATTCCGCAATGGACGAAAGTCTGACGGAGCGACGCCGCGTGGATGAAGAATGCCGAAAGGTTGTAAAATCCTTTTAAGCCTGATGAATAAGCACAGTAGGGAATGATTGTGCGGTGACCGTAGGGCTTGAATAAGCACCGGCTAATTA
>GV2UCFN02JEYZT
GGTGAGTAACACGTGGGTGACATACCTTTTAGTTGGGGATAGCTATTAGAAATAGTAGGTAATACCGAATGTGACCGTACCTGTTAGAGGGGTACGAGGAAAGGAGCTAAGGCTTCGCTAAAAGAATGGCTCGCGGCCCATTATGCTTGTTGGTGAGGTAACGGCCCACCAAGGCGATGATGGGTATCCGGCCTGAGAGGGTGAACGGACACATTGGGACTGAGATACGGCCCAGACTTCTACGGGAGGCAGCAGTTAAGAATATTCCGCAATGGACGAAAGTCTGACGGAGCGACGCCGCGTGGATGAAGAATGCCGAAAGGTTGTAAAATCCTTTTAAGCCTGATGAATAAGCACAGTAGGGAATGATTGTGCGGTGACCGTAGGGCTTGAATAAGCACCGGCTAATTA
>GV2UCFN02IB3KK
GGTGAGTAACACGTGGGTGACATACCTTTTAGTTGGGGATAGCTATTAGAAATAGTAGGTAATACCGAATGTGACCGTACCTGTTAGAGGGGTACGAGGAAAGGAGCTAAGGCTTCGCTAAAAGAATGGCTCGCGGCCCATTATGCTTGTTGGTGAGGTAACGGCCCACCAAGGCGATGATGGGTATCCGGCCTGAGAGGGTGAACGGACACATTGGGACTGAGATACGGCCCAGACTTCTACGGGAGGCAGCAGTTAAGAATATTCCGCAATGGACGAAAGTCTGACGGAGCGACGCCGCGTGGATGAAGAATGCCGAAAGGTTGTAAAATCCTTTTAAGCCTGATGAATAAGCACAGTAGGGAATGATTGTGCGGTGACCGTAGGGCTTGAATAAGCACCGGCTAATTA
>GV2UCFN02JSWWZ
GGTGAGTAACACGTGGGTGACATACCTTTTAGTTGGGGATAGCTATTAGAAATAGTAGGTAATACCGAATGTGACCGTACCTGTTAGAGGGGTACGAGGAAAGGAGCTAAGGCTTCGCTAAAAGAATGGCTCGCGGCCCATTATGCTTGTTGGTGAGGTAACGGCCCACCAAGGCGATGATGGGTATCCGGCCTGAGAGGGTGAACGGACACATTGGGACTGAGATACGGCCCAGACTTCTACGGGAGGCAGCAGTTAAGAATATTCCGCAATGGACGAAAGTCTGACGGAGCGACGCCGCGTGGATGAAGAATGCCGAAAGGTTGTAAAATCCTTTTAAGCCTGATGAATAAGCACAGTAGGGAATGATTGTGCGGTGACCGTAGGGCTTGAATAAGCACCGGCTAATTA
>GV2UCFN02GM493
GGTGAGTAACACGTGGGTGACATACCTTTTAGTTGGGGATAGCTATTAGAAATAGTAGGTAATACCGAATGTGACCGTACCTGTTAGAGGGGTACGAGGAAAGGAGCTAAGGCTTCGCTAAAAGAATGGCTCGCGGCCCATTATGCTTGTTGGTGAGGTAACGGCCCACCAAGGCGATGATGGGTATCCGGCCTGAGAGGGTGAACGGACACATTGGGACTGAGATACGGCCCAGACTTCTACGGGAGGCAGCAGTTAAGAATATTCCGCAATGGACGAAAGTCTGACGGAGCGACGCCGCGTGGATGAAGAATGCCGAAAGGTTGTAAAATCCTTTTAAGCCTGATGAATAAGCACAGTAGGGAATGATTGTGCGGTGACCGTAGGGCTTGAATAAGCACCGGCTAATTA
>GV2UCFN02JVQG3
GGTGAGTAACACGTGGGTGACATACCTTTTAGTTGGGGATAGCTATTAGAAATAGTAGGTAATACCGAATGTGACCGTACCTGTTAGAGGGGTACGAGGAAAGGAGCTAAGGCTTCGCTAAAAGAATGGCTCGCGGCCCATTATGCTTGTTGGTGAGGTAACGGCCCACCAAGGCGATGATGGGTATCCGGCCTGAGAGGGTGAACGGACACATTGGGACTGAGATACGGCCCAGACTTCTACGGGAGGCAGCAGTTAAGAATATTCCGCAATGGACGAAAGTCTGACGGAGCGACGCCGCGTGGATGAAGAATGCCGAAAGGTTGTAAAATCCTTTTAAGCCTGATGAATAAGCACAATAGGGAATGACTGTGCGGTGACCGTAGGGCTTGAATAAGCACCGGCTAATTA
>GV2UCFN02IY1TI
GGTGAGTAACACGTGGGTGACATACCTTTTAGTTGGGGATAGCTATTAGAAATAGTAGGTAATACCGAATGTGACCGTACCTGTTAGAGGGGTACGAGGAAAGGAGCTAAGGCTTCGCTAAAAGAATGGCTCGCGGCCCATTATGCTTGTTGGTGAGGTAACGGCCCACCAAGGCGATGATGGGTATCCGGCCTGAGAGGGTGAACGGACACATTGGGACTGAGATACGGCCCAGACTTCTACGGGAGGCAGCAGTTAAGAATATTCCGCAATGGACGAAAGTCTGACGGAGCGACGCCGCGTGGATGAAGAATGCCGAAAGGTTGTAAAATCCTTTTAAGCCTGATGAATAAGCACAATAGGGAATGACTGTGCGGTGACCGTAGGGCTTGAATAAGCACCGGCTAATTA
>GV2UCFN02GKQJY
GGTGAGTAACACGTGGGTGACATACCTTTTAGTTGGGGATAGCTATTAGAAATAGTAGGTAATACCGAATGTGACCGTACCTGTTAGAGGGGTACGAGGAAAGGAGCTAAGGCTTCGCTAAAAGAATGGCTCGCGGCCCATTATGCTTGTTGGTGAGGTAACGGCCCACCAAGGCGATGATGGGTATCCGGCCTGAGAGGGTGAACGGACACATTGGGACTGAGATACGGCCCAGACTTCTACGGGAGGCAGCAGTTAAGAATATTCCGCAATGGACGAAAGTCTGACGGAGCGACGCCGCGTGGATGAAGAATGCCGAAAGGTTGTAAAATCCTTTTAAGCCTGATGAATAAGCACAATAGGGAATGACTGTGCGGTGACCGTAGGGCTTGAATAAGCACCGGCTAATTA
>GV2UCFN02GRDSX
GGTGAGTAACACGTGGGTGACATACCTTTTAGTTGGGGATAGCTATTAGAAATAGTAGGTAATACCGAATGTGACCGTACCTGTTAGAGGGGTACGAGGAAAGGAGCTAAGGCTTCGCTAAAAGAATGGCTCGCGGCCCATTATGCTCGTTGGTGAGGTAACGGCCCACCAAGGCGATGATGGGTATCCGGCCTGAGAGGGTGAACGGACACATTGGGACTGAGATACGGCCCAGACTTCTACGGGAGGCAGCAGTTAAGAATATTCCGCAATGGACGAAAGTCTGACGGAGCGACGCCGCGTGGATGAAGAATGCCGAAAGGTTGTAAAATCCTTTTAAGCCTGATGAATAAGCACAGTAGGGAATGACTGTGCGGTGACCGTAGGGCTTGAATAAGCACCGGCTAATTA
>GV2UCFN02IQ9Q6
GGTGAGTAACACGTGGGTGACATACCTTTTAGTTGGGGATAGCTATTAGAAATAGTAGGTAATACCGAATGTGACCGTACCTGTTAGAGGGGTACGAGGAAAGGAGCTAAGGCTTCGCTAAAAGAATGGCTCGCGGCCCATTATGCTCGTTGGTGAGGTAACGGCCCACCAAGGCGATGATGGGTATCCGGCCTGAGAGGGTGAACGGACACATTGGGACTGAGATACGGCCCAGACTTCTACGGGAGGCAGCAGTTAAGAATATTCCGCAATGGACGAAAGTCTGACGGAGCGACGCCGCGTGGATGAAGAATGCCGAAAGGTTGTAAAATCCTTTTAAGCCTGATGAATAAGCACAGTAGGGAATGACTGTGCGGTGACCGTAGGGCTTGAATAAGCACCGGCTAATTA
>GV2UCFN02IDB1H
GGTGAGTAACACGTGGGTGACATACCTTTTAGTTGGGGATAGCTATTAGAAATAGTAGGTAATACCGAATGTGACCGTACCTGTTAGAGGGGTACGAGGAAAGGAGCTAAGGCTTCGCTAAAAGAATGGCTCGCGGCCCATTATGCTCGTTGGTGAGGTAACGGCCCACCAAGGCGATGATGGGTATCCGGCCTGAGAGGGTGAACGGACACATTGGGACTGAGATACGGCCCAGACTTCTACGGGAGGCAGCAGTTAAGAATATTCCGCAATGGACGAAAGTCTGACGGAGCGACGCCGCGTGGATGAAGAATGCCGAAAGGTTGTAAAATCCTTTTAAGCCTGATGAATAAGCACAGTAGGGAATGACTGTGCGGTGACCGTAGGGCTTGAATAAGCACCGGCTAATTA
>GV2UCFN02GUMJT
GGTGAGTAACACGTGGGTGACATACCTTTTAGTTGGGGATAGCTATTAGAAATAGTAGGTAATACCGAATGTGACCGTACCTGTTAGAGGGGTACGAGGAAAGGAGCTAAGGCTTCGCTAAAAGAATGGCTCGCGGCCCATTATGCTCGTTGGTGAGGTAACGGCCCACCAAGGCGATGATGGGTATCCGGCCTGAGAGGGTGAACGGACACATTGGGACTGAGATACGGCCCAGACTTCTACGGGAGGCAGCAGTTAAGAATATTCCGCAATGGACGAAAGTCTGACGGAGCGACGCCGCGTGGATGAAGAATGCCGAAAGGTTGTAAAATCCTTTTAAGCCTGATGAATAAGCACAGTAGGGAATGACTGTGCGGTGACCGTAGGGCTTGAATAAGCACCGGCTAATTA
>GV2UCFN02JKOYN
GGTGAGTAACACGTGGGTGACATACCTTTTAGTTGGGGATAGCTATTAGAAATAGTAGGTAATACCGAATGTGACCGTACCTGTTAGAGGGGTACGAGGAAAGGAGCTAAGGCTTCGCTAAAAGAATGGCTCGCGGCCCATTATGCTCGTTGGTGAGGTAACGGCCCACCAAGGCGATGATGGGTATCCGGCCTGAGAGGGTGAACGGACACATTGGGACTGAGATACGGCCCAGACTTCTACGGGAGGCAGCAGTTAAGAATATTCCGCAATGGACGAAAGTCTGACGGAGCGACGCCGCGTGGATGAAGAATGCCGAAAGGTTGTAAAATCCTTTTAAGCCTGATGAATAAGCACAGTAGGGAATGACTGTGCGGTGACCGTAGGGCTTGAATAAGCACCGGCTAATTA
>GV2UCFN02FJAG3
GGTGAGTAACACGTGGGTGACATACCTTTTAGTTGGGGATAGCTATTAGAAATAGTAGGTAATACCGAATGTGACCGTACCTGTTAGAGGGGTACGAGGAAAGGAGCTAAGGCTTCGCTAAAAGAATGGCTCGCGGCCCATTATGCTGGTTGGTGAGGTAACGGCCCACCAAGGCGATGATGGGTATCCGGCCTGAGAGGGTGAACGGACACATTGGGACTGAGATACGGCCCAGACTTCTACGGGAGGCAGCAGTTAAGAATATTCCGCAATGGACGCAAGTCTGACGGAGCGACGCCGCGTGGATGAAGAATGCCGAAAGGTTGTAAAATCCTTTTAAGCCTGATGAATAAGCACAATAGGGAATGATTGTGCGGTGACCGTAGGGCTTGAATAAGCACCGGCTAATTA
>GV2UCFN02FHVE8
GGTGAGTAACACGTGGGTGACATACCTTTTAGTTGGGGATAGCTATTAGAAATAGTAGGTAATACCGAATGTGACCGTACCTGTTAGAGGGGTACGAGGAAAGGAGCTAAGGCTTCGCTAAAAGAATGGCTCGCGGCCCATTATGCTAGTTGGTGAGGTAACGGCCCACCAAGGCGATGATGGGTATCCGGCCTGAGAGGGTGAACGGACACATTGGGACTGAGATACGGCCCAGACTTCTACGGGAGGCAGCAGTTAAGAATATTCCGCAATGGACGCAAGTCTGACGGAGCGACGCCGCGTGGATGAAGAATGCCGAAAGGTTGTAAAATCCTTTTAAGCCTGATGAATAAGCACAATAGGGAATGATTGTGCGGTGACCGTAGGGCTTGAATAAGCACCGGCTAATA
>GV2UCFN02JLIUH
GGTGAGTAACACGTGGGTGACATACCTTTTAGTTGGGGATAGCTATTAGAAATAGTAGGTAATACCGAATGTGACCGTACCTGTTAGAGGGGTACGAGGAAAGGAGCTAAGGCTTCGCTAAAAGAATGGCTCGCGGCCCATTATGCTAGTTGGTGAGGTAACGGCCCACCAAGGCGATGATGGGTATCCGGCCTGAGAGGGTGAACGGACACATTGGGACTGAGATACGGCCCAGACTTCTACGGGAGGCAGCAGTTAAGAATATTCCGCAATGGACGAAAGTCTGACGGAGCGACGCCGCGTGGATGAAGAATGCCGAAAGGTTGTAAAATCCTTTTAAGCCTGATGAATAAGCACAATAGGGAATGATTGTGCGGTGACCGTAGGGCTTGAATAAGCACCGGCTAATTA
>GV2UCFN02GTBUZ
GGTGAGTAACACGTGGGTGACATACCTTTAGTTGGGGATAGCTATTAGAAATAGTAGGTAATACCGAATGTGACCGTATTCTTTAGAGGAGTACGAGGAAAGGAGCTAAGGCTTCGCTAAAAGAATGGCTCGCGGCCCATTATGCTAGTTGGTGAGGTAAGGGCCCACCAAGGCGATGATGGGTATCCGGCCTGAGAGGGGTGAACGGACACATTGGGACTGAGATACGGCCCAGACTTCTACGGGAGGCAGCAGTTAAGAATATTCCGCAATGGACGAAAGTCTGACGGAGCGACGCCGCGTGGATGAAGAATGCCGAAAGGTTGTAAAATCCTTTTAAGCCTGATGAATAAGCACAGTAGGGAATGATTGTGCGGTGACCGTAGGGCTTGAATAAGCACCGGCTAATTA
>GV2UCFN02GMKMP
GGTGAGTAACACGTGGGTGACATACCTTTAGTTGGGGATAGCTATTAGAAATAGTAGGTAATACCGAATGTGACCGTATTCTTTAGAGGAGTACGAGGAAAGGAGCTAAGGCTTCGCTAAAAGAATGGCTCGCGGCCCATTATGCTAGTTGGTGAGGTAAGGGCCCACCAAGGCGATGATGGGTATCCGGCCTGAGAGGGGTGAACGGACACATTGGGACTGAGATACGGCCCAGACTTCTACGGGAGGCAGCAGTTAAGAATATTCCGCAATGGACGAAAGTCTGACGGAGCGACGCCGCGTGGATGAAGAATGCCGAAAGGTTGTAAAATCCTTTTAAGCCTGATGAATAAGCACAGTAGGGAATGATTGTGCGGTGACCGTAGGGCTTGAATAAGCACCGGCTAATTA
>GV2UCFN02G5KTM
GGTGAGTAACACGTGGGTGACATACCTTTAGTTGGGGATAGCTATTAGAAATAGTAGGTAATACCGAATGTGACCGTATTCTTTAGAGGAGTACGAGGAAAGGAGCTAAGGCTTCGCTAAAAGAATGGCTCGCGGCCCATTATGCTAGTTGGTGAGGTAAGGGCCCACCAAGGCGATGATGGGTATCCGGCCTGAGAGGGGTGAACGGACACATTGGGACTGAGATACGGCCCAGACTTCTACGGGAGGCAGCAGTTAAGAATATTCCGCAATGGACGAAAGTCTGACGGAGCGACGCCGCGTGGATGAAGAATGCCGAAAGGTTGTAAAATCCTTTTAAGCCTGATGAATAAGCACAGTAGGGAATGATTGTGCGGTGACCGTAGGGCTTGAATAAGCACCGGCTAATTA
>GV2UCFN02GM65D
GGTGAGTAACACGTGGGTGACATACCTTTTAGTTGGGGATAGCTATTAGAAATAGTAGGTAATACCGAATGTGACCGTATTCTTTAGAAGGATACGAGGAAAGGAGCTAAGGCTTCGCTAAAAGAATGGCTCGCGGCCCATTATGCTAGTTGGTGAGGTAAGGGCCCACCAAGGCGATGATGGGTATCCGGCCTGAGAGGGTGAACGGACACATTGGGACTGAGATACGGCCCAGACTTCTACGGGAGGCAGCAGTTAAGAATATTCCGCAATGGACGAAAGTCTGACGGAGCGACGCCGCGTGGATGAAGAATGCCGAAAGGTTGTAAAATCCTTTTAAGCCTGATGAATAAGCACAGTAGGGAATGATTGTGCGGTGACCGTAGGGCTTGAATAAGCACCGGCTAATTA
>GV2UCFN02GFITN
GGTGAGTAACACGTGGGTGACATACCTTTTAGTTGGGGATAGCTATTAGAAATAGTAGGTAATACCGAATGTGACCGTATTCTTTAGAAGGATACGAGGAAAGGAGCTAAGGCTTCGCTAAAAGAATGGCTCGCGGCCCATTATGCTAGTTGGTGAGGTAAGGGCCCACCAAGGCGATGATGGGTATCCGGCCTGAGAGGGTGAACGGACACATTGGGACTGAGATACGGCCCAGACTTCTACGGGAGGCAGCAGTTAAGAATATTCCGCAATGGACGAAAGTCTGACGGAGCGACGCCGCGTGGATGAAGAATGCCGAAAGGTTGTAAAATCCTTTTAAGCCTGATGAATAAGCACAGTAGGGAATGATTGTGCGGTGACCGTAGGGCTTGAATAAGCACCGGCTAATTA
>GV2UCFN02G7B73
GGTGAGTAACACGTGGGTGACATACCTTTTAGTTGGGGATAGCTATTAGAAATAGTAGGTAATACCGAATGTGACCGTATTCTTTAGAAGGATACGAGGAAAGGAGCTAAGGCTTCGCTAAAAGAATGGCTCGCGGCCCATTATGCTAGTTGGTGAGGTAAGGGCCCACCAAGGCGATGATGGGTATCCGGCCTGAGAGGGTGAACGGACACATTGGGACTGAGATACGGCCCAGACTTCTACGGGAGGCAGCAGTTAAGAATATTCCGCAATGGACGAAAGTCTGACGGAGCGACGCCGCGTGGATGAAGAATGCCGAAAGGTTGTAAAATCCTTTTAAGCCTGATGAATAAGCACAGTAGGGAATGATTGTGCGGTGACCGTAGGGCTTGAATAAGCACCGGCTAATTA
>GV2UCFN02JJ75P
GGTGAGTAACACGTGGGTGACATACCTTTTAGTTGGGGATAGCTATTAGAAATAGTAGGTAATACCGAATGTGACCGTATTCTTTAGAAGGATACGAGGAAAGGAGCTAAGGCTTCGCTAAAAGAATGGCTCGCGGCCCATTATGCTAGTTGGTGAGGTAAGGGCCCACCAAGGCGATGATGGGTATCCGGCCTGAGAGGGTGAACGGACACATTGGGACTGAGATACGGCCCAGACTTCTACGGGAGGCAGCAGTTAAGAATATTCCGCAATGGACGAAAGTCTGACGGAGCGACGCCGCGTGGATGAAGAATGCCGAAAGGTTGTAAAATCCTTTTAAGCCTGATGAATAAGCACAGTAGGGAATGATTGTGCGGTGACCGTAGGGCTTGAATAAGCACCGGCTAATTA
>G3BZQ8102JVHNP
GGTGAGTAACACGTGGGTGACATACCTTTAGATGGGATAGCTATTAGAAATAGTAGGTAATACCGAATGTGACCGTATTTATTAGAAGGATACGAGGAAAGGAGCTAAGGCTTCGCTAAAAGAATGGCTCGCGGCCCATTATGCTAGTTGGTGAGGTAAGGGCCCACCAAGGCGATGATGGGTATCCGGCCTGAGAGGGTGAACGGACACATTGGGACTGAGATACGGCCCAGACTTCTACGGGAGGCAGCAGTTAAGAATATTCCGCAATGGACGAAAGTCTGACGGAGCGACGCCGCGTGGATGAAAGAATGCCGAAAGGTTGTAAAATCCTTTTAAGCCTGATGAATAAGCACAATAGGGAATGATTGTGCGGTGACCGTAGGGCTTGAATACGCACCGGCTAATTA
>G3BZQ8102INFCB
GGTGAGTAACACGTGGTGACATACCTTTAGTTGGGGATAGCTATTAGAAATAGTAGGTAATACCGAATGTGACCGTATTTATTAGAAGGATACGAGGAAAGGAGCTAAGGCTTCGCTAAAAGAATGGCTCGCGGCCCATTATGCTAGTTGGTGAGGTAATGGCCCACCAAGGCGATGATGGGTATCCGGCCTGAGAGGGTGAACGGACACATTGGGACTGAGATACGGCCCAGACTTCTACGGGAGGCAGCAGTTAAGAATATTCCGCAATGGACGAAAGTCTGACGGAGCGACGCCGCGTGGATGAAAGAATGCCGAAAGGTTGTAAAATCCTTTTAAGCCTGATGAATAAGCACAGTAGGGAATGATTGTGCGGTGACCGTAGGGCTTGAATAAGCACCGGCTAATTA
>G3BZQ8102HC9LH
GGTGAGTAACACGTGGTGACATACCTTTAGTTGGGGATAGCTATTAGAAATAGTAGGTAATACCGAATGTGACCGTATTTATTAGAAGGATACGAGGAAAGGAGCTAAGGCTTCGCTAAAAGAATGGCTCGCGGCCCATTATGCTAGTTGGTGAGGTAATGGCCCACCAAGGCGATGATGGGTATCCGGCCTGAGAGGGTGAACGGACACATTGGGACTGAGATACGGCCCAGACTTCTACGGGAGGCAGCAGTTAAGAATATTCCGCAATGGACGAAAGTCTGACGGAGCGACGCCGCGTGGATGAAAGAATGCCGAAAGGTTGTAAAATCCTTTTAAGCCTGATGAATAAGCACAGTAGGGAATGATTGTGCGGTGACCGTAGGGCTTGAATAAGCACCGGCTAATTA
>G3BZQ8102IZ637
GGTGAGTAACACGTGGGTGACATACCTTTAGTTGGGGATAGCTATTAGAAATAGTAGGTAATACCGAATGTGACCGTATTTATTAGAAGGATACGAGGAAAGGAGCTAAGGCTTCGCTAAAAGAATGGCTCGCGGCCCATTATGCTAGTTGGCGAGGTAACGGCCCACCAAGGCGATGATGGGTATCCGGCCTGAGAGGGTGAACGGACACATTGGGACTGAGATACGGCCCAGACTTCTACGGGAGGCAGCAGTTAAGAATATTCCGCAATGGACGCAAGTCTGACGGAGCGACGCCGCGTGGATGAAAGAATGCCGAAAGGTTGTAAAATCCTTTTAAGCCTGATGAATAAGCACAATAGGGAATGATTGTGCGGTGACCGTAGGGCTTGAATAAGCACCGGCTAATTA
>G3BZQ8102GRZO7
GGTGAGTAACACGTGGGTGACATACCTTTAGTTGGGGATAGCTATTAGAAATAGTAGGTAATACCGAATGTGACCGTATTTATTAGAAGGATACGAGGAAAGGAGCTAAGGCTTCGCTAAAAGAATGGCTCGCGGCCCATTATGCTAGTTGGCGAGGTAACGGCCCACCAAGGCGATGATGGGTATCCGGCCTGAGAGGGTGAACGGACACATTGGGACTGAGATACGGCCCAGACTTCTACGGGAGGCAGCAGTTAAGAATATTCCGCAATGGACGCAAGTCTGACGGAGCGACGCCGCGTGGATGAAAGAATGCCGAAAGGTTGTAAAATCCTTTTAAGCCTGATGAATAAGCACAATAGGGAATGATTGTGCGGTGACCGTAGGGCTTGAATAAGCACCGGCTAATTA
>G3BZQ8102I6LZE
GGTGAGTAACACGTGGGTGACATACCTTTAGTTGGGGATAGCTATTAGAAATAGTAGGTAATACCGAATGTGACCGTATTTATTAGAAGGATACGAGGAAAGGAGCTAAGGCTTCGCTAAAAGAATGGCTCGCGGCCCATTATGCTAGTTGGCGAGGTAACGGCCCACCAAGGCGATGATGGGTATCCGGCCTGAGAGGGTGAACGGACACATTGGGACTGAGATACGGCCCAGACTTCTACGGGAGGCAGCAGTTAAGAATATTCCGCAATGGACGCAAGTCTGACGGAGCGACGCCGCGTGGATGAAAGAATGCCGAAAGGTTGTAAAATCCTTTTAAGCCTGATGAATAAGCACAATAGGGAATGATTGTGCGGTGACCGTAGGGCTTGAATAAGCACCGGCTAATTA
>G3BZQ8102FWSLH
GGTGAGTAACACGTGGGTGACATACCTTTAGTTGGGGATAGCTATTAGAAATAGTAGGTAATACCGAATGTGACCGTATTTATTAGAAGGATACGAGGAAAGGAGCTAAGGCTTCGCTAAAAGAATGGCTCGCGGCCCATTATGCTAGTTGGCGAGGTAACGGCCCACCAAGGCGATGATGGGTATCCGGCCTGAGAGGGTGAACGGACACATTGGGACTGAGATACGGCCCAGACTTCTACGGGAGGCAGCAGTTAAGAATATTCCGCAATGGACGCAAGTCTGACGGAGCGACGCCGCGTGGATGAAAGAATGCCGAAAGGTTGTAAAATCCTTTTAAGCCTGATGAATAAGCACAATAGGGAATGATTGTGCGGTGACCGTAGGGCTTGAATAAGCACCGGCTAATTA
>G3BZQ8102JUF8Y
GGTGAGTAACACGTGGGTGACATACCTTTAGTTGGGGATAGCTATTAGAAATAGTAGGTAATACCGAATGTGACCGTATTTATTAGAAGGATACGAGGAAAGGAGCTAAGGCTTCGCTAAAAGAATGGCTCGCGGCCCATTATGCTAGTTGGCGAGGTAACGGCCCACCAAGGCGATGATGGGTATCCGGCCTGAGAGGGTGAACGGACACATTGGGACTGAGATACGGCCCAGACTTCTACGGGAGGCAGCAGTTAAGAATATTCCGCAATGGACGCAAGTCTGACGGAGCGACGCCGCGTGGATGAAAGAATGCCGAAAGGTTGTAAAATCCTTTTAAGCCTGATGAATAAGCACAATAGGGAATGATTGTGCGGTGACCGTAGGGCTTGAATAAGCACCGGCTAATTA
>G3BZQ8102HYK5G
GGTGAGTAACACGTGGGTGACATACCTTTAGTTGGGGATAGCTATTAGAAATAGTAGGTAATACCGAATGTGACCGTATTTATTAGAAGGATACGAGGAAAGGAGCTAAGGCTTCGCTAAAAGAATGGCTCGCGGCCCATTATGCTAGTTGGCGAGGTAACGGCCCACCAAGGCGATGATGGGTATCCGGCCTGAGAGGGTGAACGGACACATTGGGACTGAGATACGGCCCAGACTTCTACGGGAGGCAGCAGTTAAGAATATTCCGCAATGGACGCAAGTCTGACGGAGCGACGCCGCGTGGATGAAAGAATGCCGAAAGGTTGTAAAATCCTTTTAAGCCTGATGAATAAGCACAATAGGGAATGATTGTGCGGTGACCGTAGGGCTTGAATAAGCACCGGCTAATTA
>G35JFLI02FP02C
GGTGAGTAACACGTGGGTGACATACCTTTAGTTGGGGATAGCTATTAGAAATAGTAGGTAATACCGAATGTGACCGTATTTATTAGAAGGATACGAGGAAAGGAGCTAAGGCTTCGCTAAAAGAATGGCTCGCGGCCCATTATGCTAGTTGGCGAGGTAACGGCCCACCAAGGCGATGATGGGTATCCGGCCTGAGAGGGTGAACGGACACATTGGGACTGAGATACGGCCCAGACTTCTACGGGAGGCAGCAGTTAAGAATATTCCGCAATGGACGCAAGTCTGACGGAGCGACGCCGCGTGGATGAAAGAATGCCGAAAGGTTGTAAAATCCTTTTAAGCCTGATGAATAAGCACAATAGGGAATGATTGTGCGGTGACCGTAGGGCTTGAATAAGCACCGGCTAATTA
>G3BZQ8102GJ78A
GGTGAGTAACACGTGGTGACATACCTTTTAGATGGGGATAGCTATTAGAAATAGTAGGTAATACCGAATGTGACCGTATTTATTAGAAGGATACGAGGAAAGGAGCTAAGGCTTCGCTAAAAGAATGGCTCGCGGCCCATTATGCTCGTTGGTGAGGTAACGGCCCACCAAGGCGATGATGGGTATCCGGCCTGAGAGGGTGAACGGACACATTGGGACTGAGATACGGCCCAGACTTCTACGGGAGGCAGCAGTTAAGAATATTCCGCAATGGACGAAAGTCTGACGGAGCGACGCCGCGTGGATGAAAGAATGCCGAAAGGTTGTAAAATCCTTTTAAGCCTGATGAATAAGCACAATAGGGAATGATTGTGCGGTGACCGTAGGGCTTGAATAAGCACCGGCTAATTA
>G3BZQ8102JAXU5
GGTGAGTAACACGTGGTGACATACCTTTTAGATGGGGATAGCTATTAGAAATAGTAGGTAATACCGAATGTGACCGTATTTATTAGAAGGATACGAGGAAAGGAGCTAAGGCTTCGCTAAAAGAATGGCTCGCGGCCCATTATGCTCGTTGGTGAGGTAACGGCCCACCAAGGCGATGATGGGTATCCGGCCTGAGAGGGTGAACGGACACATTGGGACTGAGATACGGCCCAGACTTCTACGGGAGGCAGCAGTTAAGAATATTCCGCAATGGACGAAAGTCTGACGGAGCGACGCCGCGTGGATGAAAGAATGCCGAAAGGTTGTAAAATCCTTTTAAGCCTGATGAATAAGCACAATAGGGAATGATTGTGCGGTGACCGTAGGGCTTGAATAAGCACCGGCTAATTA
>G3BZQ8102GUIE5
GGTGAGTAACACGTGGTGACATACCTTTTAGATGGGGATAGCTATTAGAAATAGTAGGTAATACCGAATGTGACCGTATTTATTAGAAGGATACGAGGAAAGGAGCTAAGGCTTCGCTAAAAGAATGGCTCGCGGCCCATTATGCTCGTTGGTGAGGTAACGGCCCACCAAGGCGATGATGGGTATCCGGCCTGAGAGGGTGAACGGACACATTGGGACTGAGATACGGCCCAGACTTCTACGGGAGGCAGCAGTTAAGAATATTCCGCAATGGACGAAAGTCTGACGGAGCGACGCCGCGTGGATGAAAGAATGCCGAAAGGTTGTAAAATCCTTTTAAGCCTGATGAATAAGCACAATAGGGAATGATTGTGCGGTGACCGTAGGGCTTGAATAAGCACCGGCTAATTA
>G35JFLI02JW65I
GGTGAGTAACACGTGGGTGACATACCTTTAGTTGGGATAGCTATTAGAAATAGTAGGTAATACCGAATGTGACCGTATTATTAGAAGGATACGAGGAAAGGAGCTAAGGCTTCGCTAAAAGAATGGCTCGCGGCCCATTATGCTAGTTGGTGAGGTAATGGCCCACCAAGGCGATGATGGGTATCCGGCCTGAGAGGGTGAACGGACACATTGGGACTGAGATACGGCCCAGACTTCTACGGGAGGCAGCAGTTAAGAATATTCCGCAATGGACGAAAGTCTGACGGAGCGACGCCGCGTGGATGAAGAATGCCGAAAGGTTGTAAAATCCTTTTAAGCCTGATGAATAAGCACAGTAGGGAATGATTGTGCGGTGACCGTAGGGCTTGAATAAGCACCGGCTAATTA
>G35JFLI02I8BGE
GGTGAGTAACACGTGGGTGACATACCTTTAGTTGGGATAGCTATTAGAAATAGTAGGTAATACCGAATGTGACCGTATTATTAGAAGGATACGAGGAAAGGAGCTAAGGCTTCGCTAAAAGAATGGCTCGCGGCCCATTATGCTAGTTGGTGAGGTAATGGCCCACCAAGGCGATGATGGGTATCCGGCCTGAGAGGGTGAACGGACACATTGGGACTGAGATACGGCCCAGACTTCTACGGGAGGCAGCAGTTAAGAATATTCCGCAATGGACGAAAGTCTGACGGAGCGACGCCGCGTGGATGAAGAATGCCGAAAGGTTGTAAAATCCTTTTAAGCCTGATGAATAAGCACAGTAGGGAATGATTGTGCGGTGACCGTAGGGCTTGAATAAGCACCGGCTAATTA
>G35JFLI02HCJA3
GGTGAGTAACACGTGGGTGACATACCTTTAGTTGGGATAGCTATTAGAAATAGTAGGTAATACCGAATGTGACCGTATTATTAGAAGGATACGAGGAAAGGAGCTAAGGCTTCGCTAAAAGAATGGCTCGCGGCCCATTATGCTAGTTGGTGAGGTAATGGCCCACCAAGGCGATGATGGGTATCCGGCCTGAGAGGGTGAACGGACACATTGGGACTGAGATACGGCCCAGACTTCTACGGGAGGCAGCAGTTAAGAATATTCCGCAATGGACGAAAGTCTGACGGAGCGACGCCGCGTGGATGAAGAATGCCGAAAGGTTGTAAAATCCTTTTAAGCCTGATGAATAAGCACAGTAGGGAATGATTGTGCGGTGACCGTAGGGCTTGAATAAGCACCGGCTAATTA
>G35JFLI02GTLE8
GGTGAGTAACACGTGGGTGACATACCTTTTAGTTGGGATAGCTATTAGAAATAGTAGGTAATACCGAATGTGACCGTATTTATTAGAAGGATACGAGGAAAGGAGCTAAGGCTTCGCTAAAAGATGGCTCGCGGCCCATTATGCTAGTTGGTGAGGTAAGGGCCCACCAAGGCGATGATGGGTATCCGGCCTGAGAGGGTGAACGGACACATTGGGACTGAGATACGGCCCAGACTTCTACGGGAGGCAGCAGTTAAGAATATTCCGCAATGGACGAAAGTCTGACGGAGCGACGCCGCGTGGATGAAGAATGCCGAAAGGTTGTAAAATCCTTTTTAAGCCTGATGAATAAGTACAATAGGGAATGATTGTGCGGTGACCGTAGGGCTTGAATAAGCACCGGCTAATTA
>G35JFLI02G5UML
GGTGAGTAACACGTGGGTGACATACCTTTTAGTTGGGATAGCTATTAGAAATAGTAGGTAATACCGAATGTGACCGTATTTATTAGAAGGATACGAGGAAAGGAGCTAAGGCTTCGCTAAAAGATGGCTCGCGGCCCATTATGCTAGTTGGTGAGGTAAGGGCCCACCAAGGCGATGATGGGTATCCGGCCTGAGAGGGTGAACGGACACATTGGGACTGAGATACGGCCCAGACTTCTACGGGAGGCAGCAGTTAAGAATATTCCGCAATGGACGAAAGTCTGACGGAGCGACGCCGCGTGGATGAAGAATGCCGAAAGGTTGTAAAATCCTTTTTAAGCCTGATGAATAAGTACAATAGGGAATGATTGTGCGGTGACCGTAGGGCTTGAATAAGCACCGGCTAATTA
>G35JFLI02GIWJL
GGTGAGTAACACGTGGGTGACATACTTTTAGTTGGGGATAGCTATTAGAAATAGTAGGTAATACCGAATGTGACCGTATTTATTAGAAGGATACGAGGAAAGGAGCTAAGGCTTCGCTAAAAGATGGCTCGCGGCCCATTATGCTAGTTGGTGAGGTAAGGGCCCACCAAGGCGATGATGGGTATCCGGCCTGAGAGGGTGAACGGACACATTGGGACTGAGATACGGCCCAGACTTCTACGGGAGGCAGCAGTTAAGAATATTCCGCAATGGACGAAAGTCTGACGGAGCGACGCCGCGTGGATGAAGAATGCCGAAAGGTTGTAAAATCCTTTTAAGCCTGATGAATAAGTACAATAGGGAATGATTGTGCGGTGACCGTAGGGCTTGAATAAGCACCGGCTAATTA
>GV2UCFN02HNA9X
GGTGAGTAACACGTGGGTGACATACCTTTTAGTTGGGGATAGCTATTAGAAATAGTAGGTAATACCGAATGTGACCGTATTTATTAGAAGGATACGAGGAAAGGAGCTAAGGCTTCGCTAAAAGATGGCTCGCGGCCCATTATGCTAGTTGGTGAGGTAATGGCCCACCAAGGGCGATGATGGGTATCCGGCCTGAGAGGGTGAACGGACACATTGGGACTGAGATACGGCCCAGACTTCTACGGGAGGCAGCAGTTAAGAATATTCCGCAATGGACGAAAGTCTGACGGAGCGACGCCGCGTGGATGAAGAATGCCGAAAGGTTGTAAAATCCTTTTAAGCCTGATGAATAAGTACAATAGGGAATGATTGTGCGGTGACCGTAGGGCTTGAATAAGCACCGGCTAATTA
>G35JFLI02IIB1C
GGTGAGTAACACGTGGGTGACATACCTTTTAGTTGGGGATAGCTATTAGAAATAGTAGGTAATACCGAATGTGACCGTATTTATTAGAAGGATACGAGGAAAGGAGCTAAGGCTTCGCTAAAAGAATGGCTCGCGGCCCATTATGCTAGTTGGTGAGGTAATGGCCCACCAAGGCGATGATGGGTATCCGGCCTGAGAGGGTGAACGGACACATTGGGACTGAGATACGGCCCAGACTTCTACGGGAGGCAGCAGTTAAGAATATTCCGCAATGGACGAAAGTCTGACGGAGCGACGCCGCGTGGATGAAGAATGCCGAAAGGTTGTAAAATCCTTTTAAGCCTGATGAATAAGTACAATAGGGAATGATTGTGCGGTGACCGTAGGGCTTGAATAAGCACCGGCTAATTA
>G3BZQ8102G0RRZ
GGTGAGTAACACGTGGGTGACATACCGTTTTAGTTGGGGATAGCTATTAGAAATAGTAGGTAATACCGAATGTGACCGTATTTATTAGAAGGATACGAGGAAAGGAGCTAAGGCTTCGCTAAAAGATGGCTCGCGGCCCATTATGCTAGTTGGTGAGGTAATGGCCCACCAAGGCGATGATGGGTATCCGGCCTGAGAGGGTGAACGGACACATTGGGACTGAGATACGGCCCAGACTTCTACGGGAGGCAGCAGTTAAGAATATTCCGCAATGGACGAAAGTCTGACGGAGCGACGCCGCGTGGATGAAGAATGCCGAAAGGTTGTAAAATCCTTTTAAGCCTGATGAATAAGTACAATAGGGAATGATTGTGCGGTGACCGTAGGGCTTGAATAAGCACCGGCTAATTA
>G35JFLI02GHZRB
GGTGAGTAACACGTGGGTGACATACCGTTTTAGTTGGGGATAGCTATTAGAAATAGTAGGTAATACCGAATGTGACCGTATTTATTAGAAGGATACGAGGAAAGGAGCTAAGGCTTCGCTAAAAGATGGCTCGCGGCCCATTATGCTAGTTGGTGAGGTAATGGCCCACCAAGGCGATGATGGGTATCCGGCCTGAGAGGGTGAACGGACACATTGGGACTGAGATACGGCCCAGACTTCTACGGGAGGCAGCAGTTAAGAATATTCCGCAATGGACGAAAGTCTGACGGAGCGACGCCGCGTGGATGAAGAATGCCGAAAGGTTGTAAAATCCTTTTAAGCCTGATGAATAAGTACAATAGGGAATGATTGTGCGGTGACCGTAGGGCTTGAATAAGCACCGGCTAATTA
>G35JFLI02HLRJT
GGTGAGTAACACGTGGGTGACATACCGTTTTAGTTGGGGATAGCTATTAGAAATAGTAGGTAATACCGAATGTGACCGTATTTATTAGAAGGATACGAGGAAAGGAGCTAAGGCTTCGCTAAAAGATGGCTCGCGGCCCATTATGCTAGTTGGTGAGGTAATGGCCCACCAAGGCGATGATGGGTATCCGGCCTGAGAGGGTGAACGGACACATTGGGACTGAGATACGGCCCAGACTTCTACGGGAGGCAGCAGTTAAGAATATTCCGCAATGGACGAAAGTCTGACGGAGCGACGCCGCGTGGATGAAGAATGCCGAAAGGTTGTAAAATCCTTTTAAGCCTGATGAATAAGTACAATAGGGAATGATTGTGCGGTGACCGTAGGGCTTGAATAAGCACCGGCTAATTA
>G35JFLI02H8QA5
GGTGAGTAACACGTGGGTGACATACCGTTTTAGTTGGGGATAGCTATTAGAAATAGTAGGTAATACCGAATGTGACCGTATTTATTAGAAGGATACGAGGAAAGGAGCTAAGGCTTCGCTAAAAGATGGCTCGCGGCCCATTATGCTAGTTGGTGAGGTAATGGCCCACCAAGGCGATGATGGGTATCCGGCCTGAGAGGGTGAACGGACACATTGGGACTGAGATACGGCCCAGACTTCTACGGGAGGCAGCAGTTAAGAATATTCCGCAATGGACGAAAGTCTGACGGAGCGACGCCGCGTGGATGAAGAATGCCGAAAGGTTGTAAAATCCTTTTAAGCCTGATGAATAAGTACAATAGGGAATGATTGTGCGGTGACCGTAGGGCTTGAATAAGCACCGGCTAATTA
>G35JFLI02FZDUZ
GGTGAGTAACACGTGGGTGACATACCGTTTTAGTTGGGGATAGCTATTAGAAATAGTAGGTAATACCGAATGTGACCGTATTTATTAGAAGGATACGAGGAAAGGAGCTAAGGCTTCGCTAAAAGATGGCTCGCGGCCCATTATGCTAGTTGGTGAGGTAATGGCCCACCAAGGCGATGATGGGTATCCGGCCTGAGAGGGTGAACGGACACATTGGGACTGAGATACGGCCCAGACTTCTACGGGAGGCAGCAGTTAAGAATATTCCGCAATGGACGAAAGTCTGACGGAGCGACGCCGCGTGGATGAAGAATGCCGAAAGGTTGTAAAATCCTTTTAAGCCTGATGAATAAGTACAATAGGGAATGATTGTGCGGTGACCGTAGGGCTTGAATAAGCACCGGCTAATTA
>G35JFLI02GCXUI
GGTGAGTAACACGTGGGTGACATACCGTTTTAGTTGGGGATAGCTATTAGAAATAGTAGGTAATACCGAATGTGACCGTATTTATTAGAAGGATACGAGGAAAGGAGCTAAGGCTTCGCTAAAAGATGGCTCGCGGCCCATTATGCTAGTTGGTGAGGTAATGGCCCACCAAGGCGATGATGGGTATCCGGCCTGAGAGGGTGAACGGACACATTGGGACTGAGATACGGCCCAGACTTCTACGGGAGGCAGCAGTTAAGAATATTCCGCAATGGACGAAAGTCTGACGGAGCGACGCCGCGTGGATGAAGAATGCCGAAAGGTTGTAAAATCCTTTTAAGCCTGATGAATAAGTACAATAGGGAATGATTGTGCGGTGACCGTAGGGCTTGAATAAGCACCGGCTAATTA
>G35JFLI02JQ9WG
GGTGAGTAACACGTGGGTGACATACCTTTTAGATGGGGATAGCTATTAGAAATAGTAGGTAATACCGAATGTGACCGTATTTATTAGAAGGATACGAGGAAAGGAGCTAAGGCTTCGCTAAAAGAATGGCTCGCGGCCCATTATGCTCGTTGGTGAGGTAATGGCCCACCAAGGCGATGATGGGTATCCGGCCTGAGAGGGTGAACGGACACATTGGGACTGAGATACGGCCCAGACTTCTACGGGAGGCAGCAGTTAAGAATATTCCGCAATGGACGAAAGTCTGACGGAGCGACGCCGCGTGGATGAAGAATGCCGAAAGGTTGTAAAATCCTTTTAAGCCTGATGAATAAGTACAATAGGGAATGATTGTGCGGTGACCGTAGGGCTTGAATAAGCACCGGCTAATTA
>G35JFLI02HP7LU
GGTGAGTAACACGTGGGTGACATACCTTTTAGATGGGGATAGCTATTAGAAATAGTAGGTAATACCGAATGTGACCGTATTTATTAGAAGGATACGAGGAAAGGAGCTAAGGCTTCGCTAAAAGAATGGCTCGCGGCCCATTATGCTCGTTGGTGAGGTAATGGCCCACCAAGGCGATGATGGGTATCCGGCCTGAGAGGGTGAACGGACACATTGGGACTGAGATACGGCCCAGACTTCTACGGGAGGCAGCAGTTAAGAATATTCCGCAATGGACGAAAGTCTGACGGAGCGACGCCGCGTGGATGAAGAATGCCGAAAGGTTGTAAAATCCTTTTAAGCCTGATGAATAAGTACAATAGGGAATGATTGTGCGGTGACCGTAGGGCTTGAATAAGCACCGGCTAATTA
>G3BZQ8102IQ4RH
GGTGAGTAACACGTGGGTGACATACCTTTTAGATGGGGATAGCTATTAGAAATAGTAGGTAATACCGAATGTGACCGTATTTATTAGAAGGATACGAGGAAAGGAGCTAAGGCTTCGCTAAAAGATGGCTCGCGGCCCATTATGCTAGTTGGTGAGGTAACGGCCCACCAAGGCGATGATGGGTATCCGGCCTGAGAGGGTGAACGGACACATTGGGACTGAGATACGGCCCAGACTTCTACGGGAGGCAGCAGTTAAGAATATTCCGCAATGGACGAAAGTCTGACGGAGCGACGCCGCGTGGATGAAGAATGCCGAAAGGTTGTAAAATCCTTTTAAGCCTGATGAATAAGTACAATAGGGAATGATTGTGCGGTGACCGTAGGGCTTGAATAAGCACCGGCTAATTA
>G35JFLI02HWVDP
GGTGAGTAACACGTGGGTGACATACCTTTTAGATGGGGATAGCTATTAGAAATAGTAGGTAATACCGAATGTGACCGTATTTATTAGAAGGATACGAGGAAAGGAGCTAAGGCTTCGCTAAAAGATGGCTCGCGGCCCATTATGCTAGTTGGTGAGGTAACGGCCCACCAAGGCGATGATGGGTATCCGGCCTGAGAGGGTGAACGGACACATTGGGACTGAGATACGGCCCAGACTTCTACGGGAGGCAGCAGTTAAGAATATTCCGCAATGGACGAAAGTCTGACGGAGCGACGCCGCGTGGATGAAGAATGCCGAAAGGTTGTAAAATCCTTTTAAGCCTGATGAATAAGTACAATAGGGAATGATTGTGCGGTGACCGTAGGGCTTGAATAAGCACCGGCTAATTA
>G35JFLI02JEGWA
GGTGAGTAACACGTGGGTGACATACCTTTTAGATGGGGATAGCTATTAGAAATAGTAGGTAATACCGAATGTGACCGTATTTATTAGAAGGATACGAGGAAAGGAGCTAAGGCTTCGCTAAAAGATGGCTCGCGGCCCATTATGCTAGTTGGTGAGGTAACGGCCCACCAAGGCGATGATGGGTATCCGGCCTGAGAGGGTGAACGGACACATTGGGACTGAGATACGGCCCAGACTTCTACGGGAGGCAGCAGTTAAGAATATTCCGCAATGGACGAAAGTCTGACGGAGCGACGCCGCGTGGATGAAGAATGCCGAAAGGTTGTAAAATCCTTTTAAGCCTGATGAATAAGTACAATAGGGAATGATTGTGCGGTGACCGTAGGGCTTGAATAAGCACCGGCTAATTA
>GV2UCFN02HVI7K
GGTGAGTAACACGTGGGTGACATACCTTTTAGATGGGGATAGCTATTAGAAATAGTAGGTAATACCGAATGTGACCGTATTTATTAGAAGGATACGAGGAAAGGAGCTAAGGCTTCGCTAAAAGAATGGCTCGCGGCCCATTATGCTAGTTGGTGAGGTAAGGGCCCACCAAGGCGATGATGGGTATCCGGCCTGAGAGGGTGAACGGACACATTGGGACTGAGATACGGCCCAGACTTCTACGGGAGGCAGCAGTTAAGAATATTCCGCAATGGACGAAAGTCTGACGGAGCGACGCCGCGTGGATGAAGAATGCCGAAAGGTTGTAAAATCCTTTTAAGCCTGATGAATAAGTACAATAGGGAATGATTGTGCGGTGACCGTAGGGCTTGAATAAGCACCGGCTAATTA
>GV2UCFN02GX594
GGTGAGTAACACGTGGGTGACATACCTTTTAGATGGGGATAGCTATTAGAAATAGTAGGTAATACCGAATGTGACCGTATTTATTAGAAGGATACGAGGAAAGGAGCTAAGGCTTCGCTAAAAGAATGGCTCGCGGCCCATTATGCTAGTTGGTGAGGTAAGGGCCCACCAAGGCGATGATGGGTATCCGGCCTGAGAGGGTGAACGGACACATTGGGACTGAGATACGGCCCAGACTTCTACGGGAGGCAGCAGTTAAGAATATTCCGCAATGGACGAAAGTCTGACGGAGCGACGCCGCGTGGATGAAGAATGCCGAAAGGTTGTAAAATCCTTTTAAGCCTGATGAATAAGTACAATAGGGAATGATTGTGCGGTGACCGTAGGGCTTGAATAAGCACCGGCTAATTA
>GV2UCFN02GMINR
GGTGAGTAACACGTGGGTGACATACCTTTTAGATGGGGATAGCTATTAGAAATAGTAGGTAATACCGAATGTGACCGTATTTATTAGAAGGATACGAGGAAAGGAGCTAAGGCTTCGCTAAAAGAATGGCTCGCGGCCCATTATGCTAGTTGGTGAGGTAAGGGCCCACCAAGGCGATGATGGGTATCCGGCCTGAGAGGGTGAACGGACACATTGGGACTGAGATACGGCCCAGACTTCTACGGGAGGCAGCAGTTAAGAATATTCCGCAATGGACGAAAGTCTGACGGAGCGACGCCGCGTGGATGAAGAATGCCGAAAGGTTGTAAAATCCTTTTAAGCCTGATGAATAAGTACAATAGGGAATGATTGTGCGGTGACCGTAGGGCTTGAATAAGCACCGGCTAATTA
>GV2UCFN02IF9GC
GGTGAGTAACACGTGGGTGACATACCTTTTAGATGGGGATAGCTATTAGAAATAGTAGGTAATACCGAATGTGACCGTATTTATTAGAAGGATACGAGGAAAGGAGCTAAGGCTTCGCTAAAAGAATGGCTCGCGGCCCATTATGCTAGTTGGTGAGGTAAGGGCCCACCAAGGCGATGATGGGTATCCGGCCTGAGAGGGTGAACGGACACATTGGGACTGAGATACGGCCCAGACTTCTACGGGAGGCAGCAGTTAAGAATATTCCGCAATGGACGAAAGTCTGACGGAGCGACGCCGCGTGGATGAAGAATGCCGAAAGGTTGTAAAATCCTTTTAAGCCTGATGAATAAGTACAATAGGGAATGATTGTGCGGTGACCGTAGGGCTTGAATAAGCACCGGCTAATTA
>GV2UCFN02IXXCJ
GGTGAGTAACACGTGGGTGACATACCTTTTAGATGGGGATAGCTATTAGAAATAGTAGGTAATACCGAATGTGACCGTATTTATTAGAAGGATACGAGGAAAGGAGCTAAGGCTTCGCTAAAAGAATGGCTCGCGGCCCATTATGCTAGTTGGTGAGGTAAGGGCCCACCAAGGCGATGATGGGTATCCGGCCTGAGAGGGTGAACGGACACATTGGGACTGAGATACGGCCCAGACTTCTACGGGAGGCAGCAGTTAAGAATATTCCGCAATGGACGAAAGTCTGACGGAGCGACGCCGCGTGGATGAAGAATGCCGAAAGGTTGTAAAATCCTTTTAAGCCTGATGAATAAGTACAATAGGGAATGATTGTGCGGTGACCGTAGGGCTTGAATAAGCACCGGCTAATTA
>GV2UCFN02JHLJ1
GGTGAGTAACACGTGGGTGACATACCTTTTAGATGGGGATAGCTATTAGAAATAGTAGGTAATACCGAATGTGACCGTATTTATTAGAAGGATACGAGGAAAGGAGCTAAGGCTTCGCTAAAAGAATGGCTCGCGGCCCATTATGCTAGTTGGTGAGGTAAGGGCCCACCAAGGCGATGATGGGTATCCGGCCTGAGAGGGTGAACGGACACATTGGGACTGAGATACGGCCCAGACTTCTACGGGAGGCAGCAGTTAAGAATATTCCGCAATGGACGAAAGTCTGACGGAGCGACGCCGCGTGGATGAAGAATGCCGAAAGGTTGTAAAATCCTTTTAAGCCTGATGAATAAGTACAATAGGGAATGATTGTGCGGTGACCGTAGGGCTTGAATAAGCACCGGCTAATTA
>G35JFLI02IW028
GGTGAGTAACACGTGGGTGACATACCTTTTAGATGGGGGATAGCTATTAGAAATAGTAGGTAATACCGAATGTGACCGTATTTATTAGAAGGATACGAGGAAAGGAGCTAAGGCTTCGCTAAAAGAATGGCTCGCGGCCCATTATGCTAGTTGGTGAGGTAAGGGCCCACCAAGGCGATGATGGGTATCCGGCCTGAGAGGGTGAACGGACACATTGGGACTGAGATACGGCCCAGACTTCTACGGGAGGCAGCAGTTAAGAATATTCCGCAATGGACGAAAGTCTGACGGAGCGACGCCGCGTGGATGAAGAATGCCGAAAGGTTGTAAAATCCTTTTAAGCCTGATGAATAAGCACAATAGGGAATGATTGTGCGGTGACCGTAGGGCTTGAATAAGCACCGGCTAATTA
>G35JFLI02FMH7P
GGTGAGTAACACGTGGGTGACATACCTTTTAGTTGGGGATAGCTATTAGAAATAGTAGGTAATACCGAATGTGACCGTATTATTAGAAGAATACGAGGAAGGAGCTAAGGCTTCGCTAAAAGAATGGCTCGCGGCCCATTATGCTGGTTGGTGAGGTAACGGCCCACCAAGGCGATGATGGGTATCCGGCCTGAGAGGGTGAACGGACACATTGGGACTGAGATACGGCCCAGACTTCTACGGGAGGCAGCAGTTAAGAATATTCCGCAATGGACGCAAGTCTGACGGAGCGACGCCGCGTGGATGAAGAATGCCGAAAGGTTGTAAAATCCTTTTAAGCCTGATGAATAAGCACAATAGGGAATGATTGTGCGGTGACCGTAGGGCTTGAATAAGCACCGGCTAATTA
>G35JFLI02GVMKQ
GGTGAGTAACACGTGGGTGACATACCTTTTAGTTGGGGATAGCTATTAGAAATAGTAGGTAATACCGAATGTGACCGTATTATTAGAAGAATACGAGGAAGGAGCTAAGGCTTCGCTAAAAGAATGGCTCGCGGCCCATTATGCTGGTTGGTGAGGTAACGGCCCACCAAGGCGATGATGGGTATCCGGCCTGAGAGGGTGAACGGACACATTGGGACTGAGATACGGCCCAGACTTCTACGGGAGGCAGCAGTTAAGAATATTCCGCAATGGACGCAAGTCTGACGGAGCGACGCCGCGTGGATGAAGAATGCCGAAAGGTTGTAAAATCCTTTTAAGCCTGATGAATAAGCACAATAGGGAATGATTGTGCGGTGACCGTAGGGCTTGAATAAGCACCGGCTAATTA
>G3BZQ8102JA3Y7
GGTGAGTAACACGTGGGTGACATACCTTTAGTTGGGGATAGCTATTAGAAATAGTAGGTAATACCGAATGTGACCGTATTTATTAGAAGGATACGAGGAAAGGAGCTAAGGCTTCGCTAAAAGAATGGCTCGCGGCCCATTATGCTAGTTGGTGAGGTAATGGCCCACCAAGGCGATGATGGGTATCCGGCCTGAGAGGGTGAACGGACACATTGGGACTGAGATACGGCCCAGACTTCTACGGGAGGCAGCAGTTAAGAATATTCCGCAATGGACGAAAGTCTGACGGAGCGACGCCGCGTGGATGAAGAATGCCGAAAGGTTGTAAAATCCTTTTTAAGCCTGATGAATAAGCACAGTAGGGAATGATTGTGCGGTGACCGTAGGGCTTGAATAAGCACCGGCTAATTA
>G35JFLI02JJQSF
GGTGAGTAACACGTGGGTGACATACCTTTAGTTGGGGATAGCTATTAGAAATAGTAGGTAATACCGAATGTGACCGTATTTATTAGAAGGATACGAGGAAAGGAGCTAAGGCTTCGCTAAAAGAATGGCTCGCGGCCCATTATGCTAGTTGGTGAGGTAATGGCCCACCAAGGCGATGATGGGTATCCGGCCTGAGAGGGTGAACGGACACATTGGGACTGAGATACGGCCCAGACTTCTACGGGAGGCAGCAGTTAAGAATATTCCGCAATGGACGAAAGTCTGACGGAGCGACGCCGCGTGGATGAAGAATGCCGAAAGGTTGTAAAATCCTTTTTAAGCCTGATGAATAAGCACAGTAGGGAATGATTGTGCGGTGACCGTAGGGCTTGAATAAGCACCGGCTAATTA
>GV2UCFN02FJ0DA
GGTGAGTAACACGTGGGTGACATACCTTTTAGTTGGGGATAGCTATTAGAAATAGTAGGTAATACCGAATGTGACCGTATTTATTAGAAGGATACGAGGAAAGGAGCTAAGGCTTCGCTAAAAGAATGGCTCGCGGCCCATTATGCTGGTTGGTGAGGTAACGGCCCACCAAGGCGATGATGGGTATCCGGCCTGAGAGGGTGAACGGACACATTGGGACTGAGATACGGCCCAGACTTCTACGGGAGGCAGCAGTTAAGAATATTCCGCAATGGACGAAAGTCTGACGGAGCGACGCCGCGTGGATGAAGAATGCCGAAAGGTTGTAAAATCCTTTTTAAGCCTGATGAATAAGCACAGTAGGGAATGATTGTGCGGTGACCGTAGGGCTTGAATAAGCACCGGCTAATTA
>GV2UCFN02IN95S
GGTGAGTAACACGTGGGTGACATACCTTTTAGTTGGGGATAGCTATTAGAAATAGTAGGTAATACCGAATGTGACCGTATTTATTAGAAGGATACGAGGAAAGGAGCTAAGGCTTCGCTAAAAGAATGGCTCGCGGCCCATTATGCTGGTTGGTGAGGTAACGGCCCACCAAGGCGATGATGGGTATCCGGCCTGAGAGGGTGAACGGACACATTGGGACTGAGATACGGCCCAGACTTCTACGGGAGGCAGCAGTTAAGAATATTCCGCAATGGACGAAAGTCTGACGGAGCGACGCCGCGTGGATGAAGAATGCCGAAAGGTTGTAAAATCCTTTTTAAGCCTGATGAATAAGCACAGTAGGGAATGATTGTGCGGTGACCGTAGGGCTTGAATAAGCACCGGCTAATTA
>GV2UCFN02GWLJY
GGTGAGTAACACGTGGGTGACATACCTTTTAGTTGGGGATAGCTATTAGAAATAGTAGGTAATACCGAATGTGACCGTATTTATTAGAAGGATACGAGGAAAGGAGCTAAGGCTTCGCTAAAAGAATGGCTCGCGGCCCATTATGCTGGTTGGTGAGGTAACGGCCCACCAAGGCGATGATGGGTATCCGGCCTGAGAGGGTGAACGGACACATTGGGACTGAGATACGGCCCAGACTTCTACGGGAGGCAGCAGTTAAGAATATTCCGCAATGGACGAAAGTCTGACGGAGCGACGCCGCGTGGATGAAGAATGCCGAAAGGTTGTAAAATCCTTTTTAAGCCTGATGAATAAGCACAGTAGGGAATGATTGTGCGGTGACCGTAGGGCTTGAATAAGCACCGGCTAATTA
>GV2UCFN02JU28R
GGTGAGTAACACGTGGGTGACATACCTTTTAGTTGGGGATAGCTATTAGAAATAGTAGGTAATACCGAATGTGACCGTATTTATTAGAAGGATACGAGGAAAGGAGCTAAGGCTTCGCTAAAAGAATGGCTCGCGGCCCATTATGCTCGTTGGTGAGGTAACGGCCCACCAAGGCGATGATGGGTATCCGGCCTGAGAGGGTGAACGGACACATTGGGACTGAGATACGGCCCAGACTTCTACGGGAGGCAGCAGTTAAGAATATTCCGCAATGGACGCAAGTCTGACGGAGCGACGCCGCGTGGATGAAGAATGCCGAAAGGTTGTAAAATCCTTTTTAAGCCTGATGAATAAGCACAATAGGGAATGATTGTGCGGTGACCGTAGGGCTTGAATAAGCACCGGCTAATTA
>GV2UCFN02G3VPI
GGTGAGTAACACGTGGGTGACATACCTTTTAGTTGGGGATAGCTATTAGAAATAGTAGGTAATACCGAATGTGACCGTATTTATTAGAAGGATACGAGGAAAGGAGCTAAGGCTTCGCTAAAAGAATGGCTCGCGGCCCATTATGCTCGTTGGTGAGGTAACGGCCCACCAAGGCGATGATGGGTATCCGGCCTGAGAGGGTGAACGGACACATTGGGACTGAGATACGGCCCAGACTTCTACGGGAGGCAGCAGTTAAGAATATTCCGCAATGGACGCAAGTCTGACGGAGCGACGCCGCGTGGATGAAGAATGCCGAAAGGTTGTAAAATCCTTTTTAAGCCTGATGAATAAGCACAATAGGGAATGATTGTGCGGTGACCGTAGGGCTTGAATAAGCACCGGCTAATTA
>G35JFLI02JOW8Q
GGTGAGTAACACGTGGGTGACATACCTTTTAGATGGGGATAGCTATTAGAAATAGTAGGTAATACCGAATGTGACCGTATTTATTAGAAGGATACGAGGAAAGGAGCTAAGGCTTCGCTAAAAAGAATGGCTCGCGGCCCATTATGCTCGTTGGTGAGGTAACGGCCCACCAAGGCGATGATGGGTATCCGGCCTGAGAGGGTGAACGGACACATTGGGACTGAGATACGGCCCAGACTTCTACGGGAGGCAGCAGTTAAGAATATTCCGCAATGGACGAAAGTCTGACGGAGCGACGCCGCGTGGATGAAGAATGCCGAAAGGTTGTAAAATCCTTTTAAGCCTGATGAATAAGCACAATAGGGAATGATTGTGCGGTGACCGTAGGGCTTGAATAAGCACCGGCTAATTA
>G3BZQ8102GTJQJ
GGTGAGTAACACGTGGGTGACATACCTTTTAGTTGGGGATAGCTATTAGAAATAGTAGGTAATACCGAATGTGACCGTATTTATTAGAAGGATACGAGGAAAGGAGCTAAGGCTTCGCTAAAAGAATGGCTCGCGGCCCATTATGCTCGTTGGTGAGGTAACGGCCCACCAAGGCGATGATGGGTATCCGGCCTGAGAGGGTGAACGGACACATTGGGACTGAGATACGGCCCAGACTTCTACGGGAGGCAGCAGTTAAGAATATTCCGCAATGGACGAAAGTCTGACGGAGCGACGCCGCGTGGATGAAGAATGCCGAAAGGTTGTAAAATCCTTTTAAGCCTGATGAATAAGCACAGTAGGGAATGATTGTGCGGTGACCGTAGGGCTTGAATAAGCACCGGCTAATTA
>G35JFLI02IOJA6
GGTGAGTAACACGTGGGTGACATACCTTTTAGTTGGGGATAGCTATTAGAAATAGTAGGTAATACCGAATGTGACCGTATTTATTAGAAGGATACGAGGAAAGGAGCTAAGGCTTCGCTAAAAGAATGGCTCGCGGCCCATTATGCTCGTTGGTGAGGTAACGGCCCACCAAGGCGATGATGGGTATCCGGCCTGAGAGGGTGAACGGACACATTGGGACTGAGATACGGCCCAGACTTCTACGGGAGGCAGCAGTTAAGAATATTCCGCAATGGACGAAAGTCTGACGGAGCGACGCCGCGTGGATGAAGAATGCCGAAAGGTTGTAAAATCCTTTTAAGCCTGATGAATAAGCACAGTAGGGAATGATTGTGCGGTGACCGTAGGGCTTGAATAAGCACCGGCTAATTA
>GV2UCFN02JEJ1T
GGTGAGTAACACGTGGGTGACATACCTTTTAGTTGGGGATAGCTATTAGAAATAGTAGGTAATACCGAATGTGACCGTATTTATTAGAAGGATACGAGGAAAGGAGCTAAGGCTTCGCTAAAAGAATGGCTCGCGGCCCATTATGCTCGTTGGTGAGGTAACGGCCCACCAAGGCGATGATGGGTATCCGGCCTGAGAGGGTGAACGGACACATTGGGACTGAGATACGGCCCAGACTTCTACGGGAGGCAGCAGTTAAGAATATTCCGCAATGGACGAAAGTCTGACGGAGCGACGCCGCGTGGATGAAGAATGCCGAAAGGTTGTAAAATCCTTTTAAGCCTGATGAATAAGCACAATAGGGAATGATTGTGCGGTGACCGTAGGGCTTGAATAAGCACCGGCTAATTA
>GV2UCFN02I5BTG
GGTGAGTAACACGTGGGTGACATACCTTTTAGTTGGGGATAGCTATTAGAAATAGTAGGTAATACCGAATGTGACCGTATTTATTAGAAGGATACGAGGAAAGGAGCTAAGGCTTCGCTAAAAGAATGGCTCGCGGCCCATTATGCTCGTTGGTGAGGTAACGGCCCACCAAGGCGATGATGGGTATCCGGCCTGAGAGGGTGAACGGACACATTGGGACTGAGATACGGCCCAGACTTCTACGGGAGGCAGCAGTTAAGAATATTCCGCAATGGACGAAAGTCTGACGGAGCGACGCCGCGTGGATGAAGAATGCCGAAAGGTTGTAAAATCCTTTTAAGCCTGATGAATAAGCACAATAGGGAATGATTGTGCGGTGACCGTAGGGCTTGAATAAGCACCGGCTAATTA
>GV2UCFN02HAC0F
GGTGAGTAACACGTGGGTGACATACCTTTTAGTTGGGGATAGCTATTAGAAATAGTAGGTAATACCGAATGTGACCGTATTTATTAGAAGGATACGAGGAAAGGAGCTAAGGCTTCGCTAAAAGAATGGCTCGCGGCCCATTATGCTCGTTGGTGAGGTAACGGCCCACCAAGGCGATGATGGGTATCCGGCCTGAGAGGGTGAACGGACACATTGGGACTGAGATACGGCCCAGACTTCTACGGGAGGCAGCAGTTAAGAATATTCCGCAATGGACGAAAGTCTGACGGAGCGACGCCGCGTGGATGAAGAATGCCGAAAGGTTGTAAAATCCTTTTAAGCCTGATGAATAAGCACAATAGGGAATGATTGTGCGGTGACCGTAGGGCTTGAATAAGCACCGGCTAATTA
>GV2UCFN02IR3J4
GGTGAGTAACACGTGGGTGACATACCTTTTAGTTGGGGATAGCTATTAGAAATAGTAGGTAATACCGAATGTGACCGTATTTATTAGAAGGATACGAGGAAAGGAGCTAAGGCTTCGCTAAAAGAATGGCTCGCGGCCCATTATGCTCGTTGGTGAGGTAACGGCCCACCAAGGCGATGATGGGTATCCGGCCTGAGAGGGTGAACGGACACATTGGGACTGAGATACGGCCCAGACTTCTACGGGAGGCAGCAGTTAAGAATATTCCGCAATGGACGAAAGTCTGACGGAGCGACGCCGCGTGGATGAAGAATGCCGAAAGGTTGTAAAATCCTTTTAAGCCTGATGAATAAGCACAATAGGGAATGATTGTGCGGTGACCGTAGGGCTTGAATAAGCACCGGCTAATTA
>GV2UCFN02FRZ0C
GGTGAGTAACACGTGGGTGACATACCTTTTAGTTGGGGATAGCTATTAGAAATAGTAGGTAATACCGAATGTGACCGTATTTATTAGAAGGATACGAGGAAAGGAGCTAAGGCTTCGCTAAAAGAATGGCTCGCGGCCCATTATGCTCGTTGGTGAGGTAACGGCCCACCAAGGCGATGATGGGTATCCGGCCTGAGAGGGTGAACGGACACATTGGGACTGAGATACGGCCCAGACTTCTACGGGAGGCAGCAGTTAAGAATATTCCGCAATGGACGAAAGTCTGACGGAGCGACGCCGCGTGGATGAAGAATGCCGAAAGGTTGTAAAATCCTTTTAAGCCTGATGAATAAGCACAATAGGGAATGATTGTGCGGTGACCGTAGGGCTTGAATAAGCACCGGCTAATTA
>GV2UCFN02I75IH
GGTGAGTAACACGTGGGTGACATACCTTTTAGTTGGGGATAGCTATTAGAAATAGTAGGTAATACCGAATGTGACCGTATTTATTAGAAGGATACGAGGAAAGGAGCTAAGGCTTCGCTAAAAGAATGGCTCGCGGCCCATTATGCTCGTTGGTGAGGTAACGGCCCACCAAGGCGATGATGGGTATCCGGCCTGAGAGGGTGAACGGACACATTGGGACTGAGATACGGCCCAGACTTCTACGGGAGGCAGCAGTTAAGAATATTCCGCAATGGACGAAAGTCTGACGGAGCGACGCCGCGTGGATGAAGAATGCCGAAAGGTTGTAAAATCCTTTTAAGCCTGATGAATAAGCACAATAGGGAATGATTGTGCGGTGACCGTAGGGCTTGAATAAGCACCGGCTAATTA
>GV2UCFN02GU8LR
GGTGAGTAACACGTGGGTGACATACCTTTTAGTTGGGGATAGCTATTAGAAATAGTAGGTAATACCGAATGTGACCGTATTTATTAGAAGGATACGAGGAAAGGAGCTAAGGCTTCGCTAAAAGAATGGCTCGCGGCCCATTATGCTCGTTGGTGAGGTAACGGCCCACCAAGGCGATGATGGGTATCCGGCCTGAGAGGGTGAACGGACACATTGGGACTGAGATACGGCCCAGACTTCTACGGGAGGCAGCAGTTAAGAATATTCCGCAATGGACGAAAGTCTGACGGAGCGACGCCGCGTGGATGAAGAATGCCGAAAGGTTGTAAAATCCTTTTAAGCCTGATGAATAAGCACAATAGGGAATGATTGTGCGGTGACCGTAGGGCTTGAATAAGCACCGGCTAATTA
>GV2UCFN02G8SE8
GGTGAGTAACACGTGGGTGACATACCTTTTAGTTGGGGATAGCTATTAGAAATAGTAGGTAATACCGAATGTGACCGTATTTATTAGAAGGATACGAGGAAAGGAGCTAAGGCTTCGCTAAAAGAATGGCTCGCGGCCCATTATGCTCGTTGGTGAGGTAACGGCCCACCAAGGCGATGATGGGTATCCGGCCTGAGAGGGTGAACGGACACATTGGGACTGAGATACGGCCCAGACTTCTACGGGAGGCAGCAGTTAAGAATATTCCGCAATGGACGAAAGTCTGACGGAGCGACGCCGCGTGGATGAAGAATGCCGAAAGGTTGTAAAATCCTTTTAAGCCTGATGAATAAGCACAATAGGGAATGATTGTGCGGTGACCGTAGGGCTTGAATAAGCACCGGCTAATTA
>GV2UCFN02GKI2P
GGTGAGTAACACGTGGGTGACATACCTTTTAGTTGGGGATAGCTATTAGAAATAGTAGGTAATACCGAATGTGACCGTATTTATTAGAAGGATACGAGGAAAGGAGCTAAGGCTTCGCTAAAAGAATGGCTCGCGGCCCATTATGCTCGTTGGTGAGGTAACGGCCCACCAAGGCGATGATGGGTATCCGGCCTGAGAGGGTGAACGGACACATTGGGACTGAGATACGGCCCAGACTTCTACGGGAGGCAGCAGTTAAGAATATTCCGCAATGGACGAAAGTCTGACGGAGCGACGCCGCGTGGATGAAGAATGCCGAAAGGTTGTAAAATCCTTTTAAGCCTGATGAATAAGCACAATAGGGAATGATTGTGCGGTGACTGTAGGGCTTGAATAAGCACCGGCTAATTA
>GV2UCFN02IBF23
GGTGAGTAACACGTGGGTGACATACCTTTTAGTTGGGGATAGCTATTAGAAATAGTAGGTAATACCGAATGTGACCGTATTTATTAGAAGGATACGAGGAAAGGAGCTAAGGCTTCGCTAAAAGAATGGCTCGCGGCCCATTATGCTTGTTGGTGAGGTAACGGCCCACCAAGGCGATGATGGGTATCCGGCCTGAGAGGGTGAACGGACACATTGGGACTGAGATACGGCCCAGACTTCTACGGGAGGCAGCAGTTAAGAATATTCCGCAATGGACGAAAGTCTGACGGAGCGACGCCGCGTGGATGAAGAATGCCGAAAGGTTGTAAAATCCTTTTAAGCCTGATGAATAAGCACAATAGGGAATGATTGTGCGGTGACCGTAGGGCTTGAATAAGCACCGGCTAATTA
>GV2UCFN02GRYSG
GGTGAGTAACACGTGGGTGACATACCTTTTAGTTGGGGATAGCTATTAGAAATAGTAGGTAATACCGAATGTGACCGTATTTATTAGAAGGATACGAGGAAAGGAGCTAAGGCTTCGCTAAAAGAATGGCTCGCGGCCCATTATGCTTGTTGGTGAGGTAACGGCCCACCAAGGCGATGATGGGTATCCGGCCTGAGAGGGTGAACGGACACATTGGGACTGAGATACGGCCCAGACTTCTACGGGAGGCAGCAGTTAAGAATATTCCGCAATGGACGAAAGTCTGACGGAGCGACGCCGCGTGGATGAAGAATGCCGAAAGGTTGTAAAATCCTTTTAAGCCTGATGAATAAGCACAATAGGGAATGATTGTGCGGTGACCGTAGGGCTTGAATAAGCACCGGCTAATTA
>GV2UCFN02ITLLH
GGTGAGTAACACGTGGGTGACATACCTTTTAGTTGGGGATAGCTATTAGAAATAGTAGGTAATACCGAATGTGACCGTATTTATTAGAAGGATACGAGGAAAGGAGCTAAGGCTTCGCTAAAAGAATGGCTCGCGGCCCATTATGCTTGTTGGTGAGGTAACGGCCCACCAAGGCGATGATGGGTATCCGGCCTGAGAGGGTGAACGGACACATTGGGACTGAGATACGGCCCAGACTTCTACGGGAGGCAGCAGTTAAGAATATTCCGCAATGGACGAAAGTCTGACGGAGCGACGCCGCGTGGATGAAGAATGCCGAAAGGTTGTAAAATCCTTTTAAGCCTGATGAATAAGCACAATAGGGAATGATTGTGCGGTGACCGTAGGGCTTGAATAAGCACCGGCTAATTA
>GV2UCFN02JQVGL
GGTGAGTAACACGTGGGTGACATACCTTTTAGTTGGGGATAGCTATTAGAAATAGTAGGTAATACCGAATGTGACCGTATTTATTAGAAGGATACGAGGAAAGGAGCTAAGGCTTCGCTAAAAGAATGGCTCGCGGCCCATTATGCTTGTTGGTGAGGTAACGGCCCACCAAGGCGATGATGGGTATCCGGCCTGAGAGGGTGAACGGACACATTGGGACTGAGATACGGCCCAGACTTCTACGGGAGGCAGCAGTTAAGAATATTCCGCAATGGACGAAAGTCTGACGGAGCGACGCCGCGTGGATGAAGAATGCCGAAAGGTTGTAAAATCCTTTTAAGCCTGATGAATAAGCACAATAGGGAATGATTGTGCGGTGACCGTAGGGCTTGAATAAGCACCGGCTAATTA
>GV2UCFN02FP7XP
GGTGAGTAACACGTGGGTGACATACCTTTTAGTTGGGGATAGCTATTAGAAATAGTAGGTAATACCGAATGTGACCGTATTTATTAGAAGGATACGAGGAAAGGAGCTAAGGCTTCGCTAAAAGAATGGCTCGCGGCCCATTATGCTTGTTGGTGAGGTAACGGCCCACCAAGGCGATGATGGGTATCCGGCCTGAGAGGGTGAACGGACACATTGGGACTGAGATACGGCCCAGACTTCTACGGGAGGCAGCAGTTAAGAATATTCCGCAATGGACGAAAGTCTGACGGAGCGACGCCGCGTGGATGAAGAATGCCGAAAGGTTGTAAAATCCTTTTAAGCCTGATGAATAAGCACAATAGGGAATGATTGTGCGGTGACCGTAGGGCTTGAATAAGCACCGGCTAATTA
>GV2UCFN02GJFUG
GGTGAGTAACACGTGGGTGACATACCTTTTAGTTGGGGATAGCTATTAGAAATAGTAGGTAATACCGAATGTGACCGTATTTATTAGAAGGATACGAGGAAAGGAGCTAAGGCTTCGCTAAAAGAATGGCTCGCGGCCCATTATGCTTGTTGGTGAGGTAACGGCCCACCAAGGCGATGATGGGTATCCGGCCTGAGAGGGTGAACGGACACATTGGGACTGAGATACGGCCCAGACTTCTACGGGAGGCAGCAGTTAAGAATATTCCGCAATGGACGAAAGTCTGACGGAGCGACGCCGCGTGGATGAAGAATGCCGAAAGGTTGTAAAATCCTTTTAAGCCTGATGAATAAGCACAATAGGGAATGATTGTGCGGTGACCGTAGGGCTTGAATAAGCACCGGCTAATTA
>GV2UCFN02FTUJG
GGTGAGTAACACGTGGGTGACATACCTTTTAGTTGGGGATAGCTATTAGAAATAGTAGGTAATACCGAATGTGACCGTATTTATTAGAAGGATACGAGGAAAGGAGCTAAGGCTTCGCTAAAAGAATGGCTCGCGGCCCATTATGCTTGTTGGTGAGGTAACGGCCCACCAAGGCGATGATGGGTATCCGGCCTGAGAGGGTGAACGGACACATTGGGACTGAGATACGGCCCAGACTTCTACGGGAGGCAGCAGTTAAGAATATTCCGCAATGGACGAAAGTCTGACGGAGCGACGCCGCGTGGATGAAGAATGCCGAAAGGTTGTAAAATCCTTTTAAGCCTGATGAATAAGCACAATAGGGAATGATTGTGCGGTGACCGTAGGGCTTGAATAAGCACCGGCTAATTA
>GV2UCFN02F039C
GGTGAGTAACACGTGGGTGACATACCTTTTAGTTGGGGATAGCTATTAGAAATAGTAGGTAATACCGAATGTGACCGTATTTATTAGAAGGATACGAGGAAAGGAGCTAAGGCTTCGCTAAAAGAATGGCTCGCGGCCCATTATGCTTGTTGGTGAGGTAACGGCCCACCAAGGCGATGATGGGTATCCGGCCTGAGAGGGTGAACGGACACATTGGGACTGAGATACGGCCCAGACTTCTACGGGAGGCAGCAGTTAAGAATATTCCGCAATGGACGAAAGTCTGACGGAGCGACGCCGCGTGGATGAAGAATGCCGAAAGGTTGTAAAATCCTTTTAAGCCTGATGAATAAGCACAATAGGGAATGATTGTGCGGTGACCGTAGGGCTTGAATAAGCACCGGCTAATTA
>GV2UCFN02F7MHT
GGTGAGTAACACGTGGGTGACATACCTTTTAGTTGGGGATAGCTATTAGAAATAGTAGGTAATACCGAATGTGACCGTATTTATTAGAAGGATACGAGGAAAGGAGCTAAGGCTTCGCTAAAAGAATGGCTCGCGGCCCATTATGCTTGTTGGTGAGGTAACGGCCCACCAAGGCGATGATGGGTATCCGGCCTGAGAGGGTGAACGGACACATTGGGACTGAGATACGGCCCAGACTTCTACGGGAGGCAGCAGTTAAGAATATTCCGCAATGGACGAAAGTCTGACGGAGCGACGCCGCGTGGATGAAGAATGCCGAAAGGTTGTAAAATCCTTTTAAGCCTGATGAATAAGCACAATAGGGAATGATTGTGCGGTGACCGTAGGGCTTGAATAAGCACCGGCTAATTA
>GV2UCFN02HZN8R
GGTGAGTAACACGTGGGTGACATACCTTTTAGTTGGGGATAGCTATTAGAAATAGTAGGTAATACCGAATGTGACCGTATTTATTAGAAGGATACGAGGAAAGGAGCTAAGGCTTCGCTAAAAGAATGGCTCGCGGCCCATTATGCTTGTTGGTGAGGTAACGGCCCACCAAGGCGATGATGGGTATCCGGCCTGAGAGGGTGAACGGACACATTGGGACTGAGATACGGCCCAGACTTCTACGGGAGGCAGCAGTTAAGAATATTCCGCAATGGACGAAAGTCTGACGGAGCGACGCCGCGTGGATGAAGAATGCCGAAAGGTTGTAAAATCCTTTTAAGCCTGATGAATAAGCACAATAGGGAATGATTGTGCGGTGACCGTAGGGCTTGAATAAGCACCGGCTAATTA
>GV2UCFN02GJJV8
GGTGAGTAACACGTGGGTGACATACCTTTTAGTTGGGGATAGCTATTAGAAATAGTAGGTAATACCGAATGTGACCGTATTTATTAGAAGGATACGAGGAAAGGAGCTAAGGCTTCGCTAAAAGAATGGCTCGCGGCCCATTATGCTTGTTGGTGAGGTAACGGCCCACCAAGGCGATGATGGGTATCCGGCCTGAGAGGGTGAACGGACACATTGGGACTGAGATACGGCCCAGACTTCTACGGGAGGCAGCAGTTAAGAATATTCCGCAATGGACGAAAGTCTGACGGAGCGACGCCGCGTGGATGAAGAATGCCGAAAGGTTGTAAAATCCTTTTAAGCCTGATGAATAAGCACAATAGGGAATGATTGTGCGGTGACCGTAGGGCTTGAATAAGCACCGGCTAATTA
>G3BZQ8102FPMOR
GGTGAGTAACACGTGGGTGACATACCTTTTAGTTGGGGATAGCTATTAGAAATAGTAGGTAATACCGAATGTGACCGTATTATTAGAAGGATACGAGGAAAGGAGCTAAGGCTTCGCTAAAAGAATGGCTCGCGGCCCATTATGCTGGTTGGTGAGGTAACGGCCCACCAAGGCGATGATGGGTATCCGGCCTGAGAGGGTGAACGGACACATTGGGACTGAGATACGGCCCAGACTTCTACGGGAGGCAGCAGTTAAGAATATTCCGCAATGGACGCAAGTCTGACGGAGCGACGCCGCGTGGATGAAGAATGCCGAAAGGTTGTAAAATCCTTTTAAGCCTGATGAATAAGCACAATAGGGAATGATTGTGCGGTGACCGTAGGGCTTGAATAAGCACCGGCTAATTA
>G35JFLI02GPTWJ
GGTGAGTAACACGTGGGTGACATACCTTTTAGTTGGGGATAGCTATTAGAATAGTAGGTAATACCGAATGTGACCGTATTATTAGAAGGATACGAGGAAAGGAGCTAAGGCTTCGCTAAAAGAATGGCTCGCGGCCCATTATGCTGGTTGGTGAGGTAACGGCCCACCAAGGCGATGATGGGTATCCGGCCTGAGAGGGTGAACGGACACATTGGGACTGAGATACGGCCCAGACTTCTACGGGAGGCAGCAGTTAAGAATATTCCGCAATGGACGCAAGTCTGACGGAGCGACGCCGCGTGGATGAAGAATGCCGAAAGGTTGTAAAATCCTTTTAAGCCTGATGAATAAGCACAATAGGGAATGATTGTGCGGTGACCGTAGGGCTTGAATAAGCACCGGCTAATTA
>G35JFLI02IRQ9T
GGTGAGTAACACGTGGGTGACATACCTTTTAGTTGGGGATAGCTATTAGAATAGTAGGTAATACCGAATGTGACCGTATTATTAGAAGGATACGAGGAAAGGAGCTAAGGCTTCGCTAAAAGAATGGCTCGCGGCCCATTATGCTGGTTGGTGAGGTAACGGCCCACCAAGGCGATGATGGGTATCCGGCCTGAGAGGGTGAACGGACACATTGGGACTGAGATACGGCCCAGACTTCTACGGGAGGCAGCAGTTAAGAATATTCCGCAATGGACGCAAGTCTGACGGAGCGACGCCGCGTGGATGAAGAATGCCGAAAGGTTGTAAAATCCTTTTAAGCCTGATGAATAAGCACAATAGGGAATGATTGTGCGGTGACCGTAGGGCTTGAATAAGCACCGGCTAATTA
>G35JFLI02IYXS9
GGTGAGTAACACGTGGGTGACATACCTTTTAGTTGGGGATAGCTATTAGAAATAGTAGGTAATACCGAATGTGACCGTATTATTAGAAGGATACGAGGAAAGGAGCTAAGGCTTCGCTAAAAGAATGGCTCGCGGCCCATTATGCTCGTTGGTGAGGTAACGGCCCACCAAGGCGATGATGGGTATCCGGCCTGAGAGGGTGAACGGACACATTGGGACTGAGATACGGCCCAGACTTCTACGGGAGGCAGCAGTTAAGAATATTCCGCAATGGACGCAAGTCTGACGGAGCGACGCCGCGTGGATGAAGAATGCCGAAAGGTTGTAAAATCCTTTTAAGCCTGATGAATAAGCACAATAGGGAATGATTGTGCGGTGACCGTAGGGCTTGAATAAGCACCGGCTAATTA
>G35JFLI02JVOS0
GGTGAGTAACACGTGGGTGACATACCTTTTAGTTGGGGATAGCTATTAGAAATAGTAGGTAATACCGAATGTGACCGTATTATTAGAAGGATACGAGGAAAGGAGCTAAGGCTTCGCTAAAAGAATGGCTCGCGGCCCATTATGCTCGTTGGTGAGGTAACGGCCCACCAAGGCGATGATGGGTATCCGGCCTGAGAGGGTGAACGGACACATTGGGACTGAGATACGGCCCAGACTTCTACGGGAGGCAGCAGTTAAGAATATTCCGCAATGGACGCAAGTCTGACGGAGCGACGCCGCGTGGATGAAGAATGCCGAAAGGTTGTAAAATCCTTTTAAGCCTGATGAATAAGCACAATAGGGAATGATTGTGCGGTGACCGTAGGGCTTGAATAAGCACCGGCTAATTA
>G35JFLI02GYS45
GGTGAGTAACACGTGGGTGACATACCTTTTAGTTGGGGATAGCTATTAGAAATAGTAGGTAATACCGAATGTGACCGTATTATTAGAAGGATACGAGGAAAGGAGCTAAGGCTTCGCTAAAAGAATGGCTCGCGGCCCATTATGCTCGTTGGTGAGGTAACGGCCCACCAAGGCGATGATGGGTATCCGGCCTGAGAGGGTGAACGGACACATTGGGACTGAGATACGGCCCAGACTTCTACGGGAGGCAGCAGTTAAGAATATTCCGCAATGGACGCAAGTCTGACGGAGCGACGCCGCGTGGATGAAGAATGCCGAAAGGTTGTAAAATCCTTTTAAGCCTGATGAATAAGCACAATAGGGAATGATTGTGCGGTGACCGTAGGGCTTGAATAAGCACCGGCTAATTA
>GV2UCFN02GH55N
GGTGAGTAACACGTGGGTGACATACCTTTTAGTTGGGGATAGCTATTAGAAATAGTAGGTAATACCGAATGTGACCGTATTTATTAGAAGGATACGAGGAAAGGAGCTAAGGCTTCGCTAAAAGAATGGCTCGCGGCCCATTATGCTAGTTGGTGAGGTAACGGCCCACCAAGGCGATGATGGGTATCCGGCCTGAGAGGGTGAACGGACACATTGGGACTGAGATACGGCCCAGACTTCTACGGGAGGCAGCAGTTAAGAATATTCCGCAATGGACGCAAGTCTGACGGAGCGACGCCGCGTGGATGAAGAATGCCGAAAGGTTGTAAAATCCTTTTAAGCCTGATGAATAAGCACAATAGGGAATGATTGTGCGGTGACCGTAGGGCTTGAATAAGCACCGGCTAATTA
>G3BZQ8102I93CO
GGTGAGTAACACGTGGGTGACATACCTTTTAGTTGGGGATAGCTATTAGAAATAGTAGGTAATACCGAATGTGACCGTATTTATTAGAAGGATACGAGGAAAGGAGCTAAGGCTTCGCTAAAAGAATGGCTCGCGGCCCATTATGCTAGTTGGTGAGGTAACGGCCCACCAAGGCGATGATGGGTATCCGGCCTGAGAGGGTGAACGGACACATTGGGACTGAGATACGGCCCAGACTTCTACGGGAGGCAGCAGTTAAGAATATTCCGCAATGGACGCAAGTCTGACGGAGCGACGCCGCGTGGATGAAGAATGCCGAAAGGTTGTAAAAATCCTTTTAAGCCTGATGAATAAGCACAATAGGGAATGATTGTGCGGTGACCGTAGGGCTTGAATAAGCACCGGCTAATTA
>G3BZQ8102IHGHW
GGTGAGTAACACGTGGGTGACATACCTTTTAGTTGGGGATAGCTATTAGAAATAGTAGGTAATACCGAATGTGACCGTATTTATTAGAAGGATACGAGGAAAGGAGCTAAGGCTTCGCTAAAAGAATGGCTCGCGGCCCATTATGCTAGTTGGTGAGGTAACGGCCCACCAAGGCGATGATGGGTATCCGGCCTGAGAGGGTGAACGGACACATTGGGACTGAGATACGGCCCAGACTTCTACGGGAGGCAGCAGTTAAGAATATTCCGCAATGGACGCAAGTCTGACGGAGCGACGCCGCGTGGATGAAGAATGCCGAAAGGTTGTAAAAATCCTTTTAAGCCTGATGAATAAGCACAATAGGGAATGATTGTGCGGTGACCGTAGGGCTTGAATAAGCACCGGCTAATTA
>GV2UCFN02JEFNN
GGTGAGTAACACGTGGGTGACATACCTTTTAGTTGGGGATAGCTATTAGAAATAGTAGGTAATACCGAATGTGACCGTATTTATTAGAAGGATACGAGGAAAGGAGCTAAGGCTTCGCTAAAAGAATGGCTCGCGGCCCATTATGCTGGTTGGTGAGGTAACGGCCCACCAAGGCGATGATGGGTATCCGGCCTGAGAGGGTGAACGGACACATTGGGACTGAGATACGGCCCAGACTTCTACGGGAGGCAGCAGTTAAGAATATTCCGCAATGGACGCAAGTCTGACGGAGCGACGCCGCGTGGATGAAGAATGCCGAAAGGTTGTAAAATCCTTTTAAGCCTGATGAATAAGCACAATAGGGAATGATTGTGCGGTGACCGTAGGGCTTGAATAAGCACCGGCTAATTA
>GV2UCFN02GRNY1
GGTGAGTAACACGTGGGTGACATACCTTTTAGTTGGGGATAGCTATTAGAAATAGTAGGTAATACCGAATGTGACCGTATTTATTAGAAGGATACGAGGAAAGGAGCTAAGGCTTCGCTAAAAGAATGGCTCGCGGCCCATTATGCTGGTTGGTGAGGTAACGGCCCACCAAGGCGATGATGGGTATCCGGCCTGAGAGGGTGAACGGACACATTGGGACTGAGATACGGCCCAGACTTCTACGGGAGGCAGCAGTTAAGAATATTCCGCAATGGACGCAAGTCTGACGGAGCGACGCCGCGTGGATGAAGAATGCCGAAAGGTTGTAAAATCCTTTTAAGCCTGATGAATAAGCACAATAGGGAATGATTGTGAGGTGACCGTAGGGCTTGAATAAGCACCGGCTAATTA
>GV2UCFN02FZ6S8
GGTGAGTAACACGTGGGTGACATACCTTTTAGTTGGGGATAGCTATTAGAAATAGTAGGTAATACCGAATGTGACCGTATTTATTAGAAGGATACGAGGAAAGGAGCTAAGGCTTCGCTAAAAGAATGGCTCGCGGCCCATTATGCTGGTTGGTGAGGTAACGGCCCACCAAGGCGATGATGGGTATCCGGCCTGAGAGGGTGAACGGACACATTGGGACTGAGATACGGCCCAGACTTCTACGGGAGGCAGCAGTTAAGAATATTCCGCAATGGACGCAAGTCTGACGGAGCGACGCCGCGTGGATGAAGAATGCCGAAAGGTTGTAAAATCCTTTTAAGCCTGATGAATAAGCACAATAGGGAATGATTGTGAGGTGACCGTAGGGCTTGAATAAGCACCGGCTAATTA
>GV2UCFN02FYDOG
GGTGAGTAACACGTGGGTGACATACCTTTTAGTTGGGGATAGCTATTAGAAATAGTAGGTAATACCGAATGTGACCGTATTTATTAGAAGGATACGAGGAAAGGAGCTAAGGCTTCGCTAAAAGAATGGCTCGCGGCCCATTATGCTGGTTGGTGAGGTAACGGCCCACCAAGGCGATGATGGGTATCCGGCCTGAGAGGGTGAACGGACACATTGGGACTGAGATACGGCCCAGACTTCTACGGGAGGCAGCAGTTAAGAATATTCCGCAATGGACGCAAGTCTGACGGAGCGACGCCGCGTGGATGAAGAATGCCGAAAGGTTGTAAAATCCTTTTAAGCCTGATGAATAAGCACAATAGGGAATGATTGTGAGGTGACCGTAGGGCTTGAATAAGCACCGGCTAATTA
>GV2UCFN02F5V1M
GGTGAGTAACACGTGGGTGACATACCTTTTAGTTGGGGATAGCTATTAGAAATAGTAGGTAATACCGAATGTGACCGTATTTATTAGAAGGATACGAGGAAAGGAGCTAAGGCTTCGCTAAAAGAATGGCTCGCGGCCCATTATGCTGGTTGGTGAGGTAACGGCCCACCAAGGCGATGATGGGTATCCGGCCTGAGAGGGTGAACGGACACATTGGGACTGAGATACGGCCCAGACTTCTACGGGAGGCAGCAGTTAAGAATATTCCGCAATGGACGCAAGTCTGACGGAGCGACGCCGCGTGGATGAAGAATGCCGAAAGGTTGTAAAATCCTTTTAAGCCTGATGAATAAGCACAATAGGGAATGATTGTGAGGTGACCGTAGGGCTTGAATAAGCACCGGCTAATTA
>GV2UCFN02H49OE
GGTGAGTAACACGTGGGTGACATACCTTTTAGTTGGGGATAGCTATTAGAAATAGTAGGTAATACCGAATGTGACCGTATTTATTAGAAGGATACGAGGAAAGGAGCTAAGGCTTCGCTAAAAGAATGGCTCGCGGCCCATTATGCTGGTTGGTGAGGTAACGGCCCACCAAGGCGATGATGGGTATCCGGCCTGAGAGGGTGAACGGACACATTGGGACTGAGATACGGCCCAGACTTCTACGGGAGGCAGCAGTTAAGAATATTCCGCAATGGACGCAAGTCTGACGGAGCGACGCCGCGTGGATGAAGAATGCCGAAAGGTTGTAAAATCCTTTTAAGCCTGATGAATAAGCACAATAGGGAATGATTGTGAGGTGACCGTAGGGCTTGAATAAGCACCGGCTAATTA
>GV2UCFN02HS4BU
GGTGAGTAACACGTGGGTGACATACCTTTTAGTTGGGGATAGCTATTAGAAATAGTAGGTAATACCGAATGTGACCGTATTTATTAGAAGGATACGAGGAAAGGAGCTAAGGCTTCGCTAAAAGAATGGCTCGCGGCCCATTATGCTGGTTGGTGAGGTAACGGCCCACCAAGGCGATGATGGGTATCCGGCCTGAGAGGGTGAACGGACACATTGGGACTGAGATACGGCCCAGACTTCTACGGGAGGCAGCAGTTAAGAATATTCCGCAATGGACGCAAGTCTGACGGAGCGACGCCGCGTGGATGAAGAATGCCGAAAGGTTGTAAAATCCTTTTAAGCCTGATGAATAAGCACAATAGGGAATGATTGTGAGGTGACCGTAGGGCTTGAATAAGCACCGGCTAATTA
>GV2UCFN02F2DG5
GGTGAGTAACACGTGGGTGACATACCTTTTAGTTGGGGATAGCTATTAGAAATAGTAGGTAATACCGAATGTGACCGTATTTATTAGAAGGATACGAGGAAAGGAGCTAAGGCTTCGCTAAAAGAATGGCTCGCGGCCCATTATGCTGGTTGGTGAGGTAACGGCCCACCAAGGCGATGATGGGTATCCGGCCTGAGAGGGTGAACGGACACATTGGGACTGAGATACGGCCCAGACTTCTACGGGAGGCAGCAGTTAAGAATATTCCGCAATGGACGCAAGTCTGACGGAGCGACGCCGCGTGGATGAAGAATGCCGAAAGGTTGTAAAATCCTTTTAAGCCTGATGAATAAGCACAATAGGGAATGATTGTGAGGTGACCGTAGGGCTTGAATAAGCACCGGCTAATTA
