# Supplementary material for: Investigation of the Effect of Type 2 Diabetes Mellitus on Subgingival Plaque Microbiota by High-Throughput 16S rDNA Pyrosequencing
Source: PLoS One. 2013 Apr 22;8(4):e61516. doi: 10.1371/journal.pone.0061516 (PMC3632544; doi:10.1371/journal.pone.0061516)
Supplement: File S1 — FASTA-format sequences for all the OTUs. Sequences for each OTU are provided in a FASTA-format file. (ZIP) [file pone.0061516.s004.zip › OTU.allseq/Otu0087.fasta]

>GV2UCFN02G2LKE
GGTGAGTAACGCGTGGATGACGTACCCTTTTGACGGGGAGTAGCCGATAGAAATATCGGATAATACCGGATAATCTCTTTTGGGGGTAAAGACGAAAGGAGGAAAGCGGCTTCGGCCGCGCAGAAGGAACGGTCCGCGTCCTATCAGCTAGTCGGCAGGGTAAAGGCCTGCCGAGGCGACGACGGGTATCCGGCCTGAGAGGGTGGACGGACACATTGGGACTGAGATACGGCCCAGACTCCTACGGGAGGCAGCAGCTAAGAATATTCCGGCTAATGGACGAAAGTCTGACGGAGCGACGCCGCGTGGATGATGAAGGCCGGAAGGTTGTAAAGTCCTTTTTATCCGTGAAGAAGAAGATTAAGAGGGAATGCTTAGTTGGTGACGGTAGCGGATGAATAAGCACCGGCTAATTA
>G35JFLI02HNULS
GGTGAGTAACGCGTGGATGACGTACCCTTTTGACGGGGATAGCCGATAGAAATATCGGATAATACCGGATAATCTCTTTTGGGGTAAAGACGAAAGAGGAAAGCGGCTTCGGCCGCGCAGAAGGAACGGTCCGCGTCCTATCAGCTAGTCGGCAGGGTAAAGGCCTGCCGAGGCGACGACGGGTATCCGGCCTGAGAGGGTGGACGGACACATTGGGACTGAGATACGGCCCAGACTCCTACGGGAGGCAGCAGCTAAGAATATTCCGCAATGGACGAAAGTCTGACGGAGCGACGCCGCGTGGATGATGAAGGCCGGAAGGTTGTAAAGTCCTTTTATCCGTGAAGAAGAAGATTAAGAGGGAATGCTTAATTAGTGACGGTACCTAACGAATAAGCACCGGCTAACTC
>G3BZQ8102GCK9C
GGTGAGTAACGCGTGGATGACGTACCCTTGTGACGGGATAGCCGATAGAAATATCGGATAATACCGGATAATCTCTTTTGGGGTAAAGACGAAAAGAGGAAAGCGGCTTCGGCCGCGCAGAAGGAACGGTCCGCGTCCTATCAGCTAGTCGGCAGGGTAAAGGCCTGCCGAGGCGACGACGGGTATCCGGCCTGAGAGGGTGGACGGACACATTGGGACTGAGATACGGCCCAGACTCCTACGGGAGGCAGCAGCTAAGAATATTCCGCAATGGACGAAAGTCTGACGGAGCGACGCCGCGTGGATGATGAAGGCCGGAAGTTGTAAAGTCCTTTTATCCGTGAAGAAGAAGATTAAGAGGGAATGCTTAATTGGTGACGGTAGCGGATGAATAAGCACCGGCTAATTA
>G3BZQ8102HEJ11
GGTGAGTAACGCGTGGATGACGTACCCTTGTGACGGGATAGCCGATAGAAATATCGGATAATACCGGATAATCTCTTTTGGGGTAAAGACGAAAAGAGGAAAGCGGCTTCGGCCGCGCAGAAGGAACGGTCCGCGTCCTATCAGCTAGTCGGCAGGGTAAAGGCCTGCCGAGGCGACGACGGGTATCCGGCCTGAGAGGGTGGACGGACACATTGGGACTGAGATACGGCCCAGACTCCTACGGGAGGCAGCAGCTAAGAATATTCCGCAATGGACGAAAGTCTGACGGAGCGACGCCGCGTGGATGATGAAGGCCGGAAGTTGTAAAGTCCTTTTATCCGTGAAGAAGAAGATTAAGAGGGAATGCTTAATTGGTGACGGTAGCGGATGAATAAGCACCGGCTAATTA
>G3BZQ8102HCYKJ
GGTGAGTAACGCGTGGATGACGTACCCTTGTGACGGGATAGCCGATAGAAATATCGGATAATACCGGATAATCTCTTTTGGGGTAAAGACGAAAAGAGGAAAGCGGCTTCGGCCGCGCAGAAGGAACGGTCCGCGTCCTATCAGCTAGTCGGCAGGGTAAAGGCCTGCCGAGGCGACGACGGGTATCCGGCCTGAGAGGGTGGACGGACACATTGGGACTGAGATACGGCCCAGACTCCTACGGGAGGCAGCAGCTAAGAATATTCCGCAATGGACGAAAGTCTGACGGAGCGACGCCGCGTGGATGATGAAGGCCGGAAGTTGTAAAGTCCTTTTATCCGTGAAGAAGAAGATTAAGAGGGAATGCTTAATTGGTGACGGTAGCGGATGAATAAGCACCGGCTAATTA
>G3BZQ8102I0CQ2
GGTGAGTAACGCGTGGATGACGTACCCTTGTGACGGGATAGCCGATAGAAATATCGGATAATACCGGATAATCTCTTTTGGGGTAAAGACGAAAAGAGGAAAGCGGCTTCGGCCGCGCAGAAGGAACGGTCCGCGTCCTATCAGCTAGTCGGCAGGGTAAAGGCCTGCCGAGGCGACGACGGGTATCCGGCCTGAGAGGGTGGACGGACACATTGGGACTGAGATACGGCCCAGACTCCTACGGGAGGCAGCAGCTAAGAATATTCCGCAATGGACGAAAGTCTGACGGAGCGACGCCGCGTGGATGATGAAGGCCGGAAGTTGTAAAGTCCTTTTATCCGTGAAGAAGAAGATTAAGAGGGAATGCTTAATTGGTGACGGTAGCGGATGAATAAGCACCGGCTAATTA
>G3BZQ8102FU5L7
GGTGAGTAACGCGTGGATGACGTACCCTTGTGACGGGATAGCCGATAGAAATATCGGATAATACCGGATAATCTCTTTTGGGGTAAAGACGAAAAGAGGAAAGCGGCTTCGGCCGCGCAGAAGGAACGGTCCGCGTCCTATCAGCTAGTCGGCAGGGTAAAGGCCTGCCGAGGCGACGACGGGTATCCGGCCTGAGAGGGTGGACGGACACATTGGGACTGAGATACGGCCCAGACTCCTACGGGAGGCAGCAGCTAAGAATATTCCGCAATGGACGAAAGTCTGACGGAGCGACGCCGCGTGGATGATGAAGGCCGGAAGTTGTAAAGTCCTTTTATCCGTGAAGAAGAAGATTAAGAGGGAATGCTTAATTGGTGACGGTAGCGGATGAATAAGCACCGGCTAATTA
>G3BZQ8102JVLV3
GGTGAGTAACGCGTGGATGACGTACCCTTTGACGGGGATAGCCGATAGAAATATCGGATAATACCGGATAATCTCTTTGGGGTAAAGACGAAAGAGGAAAGCGGCTTCGGCCGCGCAGAAGGAACGGTCCGCGTCCTATCAGCTAGTCGGCAGGGTAAAGGCCTGCCGAGGCGACGACGGGTATCCGGCCTGAGAGGGTGGACGGACACATTGGGACTGAGATACGGCCCAGACTCCTACGGGAGGCAGCAGCTAAGAATATTCCGCAATGGACGAAAGTCTGACGGAGCGACGCCGCGTGGATGATGAAGGCCGGAAGGTTGTAAAGTCCTTTTATCCGTGAAGAAGAAGATTAAGAGGGAATGCTTAATTAGTGACGGTAGCGGATGAATAAGCACCGGCTAATTA
>G35JFLI02HNG5E
GGTGAGTAACGCGTGGATGACGTACCCTTTGACGGGGATAGCCGATAGAAATATCGGATAATACCGGATAATCTCTTTGGGGTAAAGACGAAAGAGGAAAGCGGCTTCGGCCGCGCAGAAGGAACGGTCCGCGTCCTATCAGCTAGTCGGCAGGGTAAAGGCCTGCCGAGGCGACGACGGGTATCCGGCCTGAGAGGGTGGACGGACACATTGGGACTGAGATACGGCCCAGACTCCTACGGGAGGCAGCAGCTAAGAATATTCCGCAATGGACGAAAGTCTGACGGAGCGACGCCGCGTGGATGATGAAGGCCGGAAGGTTGTAAAGTCCTTTTATCCGTGAAGAAGAAGATTAAGAGGGAATGCTTAATTAGTGACGGTAGCGGATGAATAAGCACCGGCTAATTA
>G35JFLI02IC73Y
GGTGAGTAACGCGTGGATGACGTACCCTTTGACGGGGATAGCCGATAGAAATATCGGATAATACCGGATAATCTCTTTGGGGTAAAGACGAAAGAGGAAAGCGGCTTCGGCCGCGCAGAAGGAACGGTCCGCGTCCTATCAGCTAGTCGGCAGGGTAAAGGCCTGCCGAGGCGACGACGGGTATCCGGCCTGAGAGGGTGGACGGACACATTGGGACTGAGATACGGCCCAGACTCCTACGGGAGGCAGCAGCTAAGAATATTCCGCAATGGACGAAAGTCTGACGGAGCGACGCCGCGTGGATGATGAAGGCCGGAAGGTTGTAAAGTCCTTTTATCCGTGAAGAAGAAGATTAAGAGGGAATGCTTAATTAGTGACGGTAGCGGATGAATAAGCACCGGCTAATTA
>G35JFLI02JEYNW
GGTGAGTAACGCGTGGATGACGTACCCTTTGACGGGGATAGCCGATAGAAATATCGGATAATACCGGATAATCTCTTTGGGGTAAAGACGAAAGAGGAAAGCGGCTTCGGCCGCGCAGAAGGAACGGTCCGCGTCCTATCAGCTAGTCGGCAGGGTAAAGGCCTGCCGAGGCGACGACGGGTATCCGGCCTGAGAGGGTGGACGGACACATTGGGACTGAGATACGGCCCAGACTCCTACGGGAGGCAGCAGCTAAGAATATTCCGCAATGGACGAAAGTCTGACGGAGCGACGCCGCGTGGATGATGAAGGCCGGAAGGTTGTAAAGTCCTTTTATCCGTGAAGAAGAAGATTAAGAGGGAATGCTTAATTAGTGACGGTAGCGGATGAATAAGCACCGGCTAATTA
>G3BZQ8102IX4LX
GGTGAGTAACGCGTGGATGACGTACCTTTTGACGGGGATAGCCGATAGAAATATCGGATAATACCGGATAATCTCTTTTGGGGTAAAGACGAAAGAGGAAAGCGGCTTCGGCCGCGCAGAAGGAACGGTCCGCGTCCTATCAGCTAGTCGGCAGGGTAAAGGCCTGCCGAGGCGACGACGGGTATCCGGCCTGAGAGGGTGGACGGACACATTGGGACTGAGATACGGCCCAGACTCCTACGGGAGGCAGCAGCTAAGAATATTCCGCAATGGACGAAAGTCTGACGGAGCGACGCCGCGTGGATGATGAAGGCCGGAAGGTTGTAAAGTCCTTTTATCCGTGAAGAAGAAGATTAAGAGGGAATGCTTAATTAGTGACGGTAGCGGATGAATAAGCACCGGCTAATTA
>G3BZQ8102F809R
GGTGAGTAACGCGTGGATGACGTACCTTTTGACGGGGATAGCCGATAGAAATATCGGATAATACCGGATAATCTCTTTTGGGGTAAAGACGAAAGAGGAAAGCGGCTTCGGCCGCGCAGAAGGAACGGTCCGCGTCCTATCAGCTAGTCGGCAGGGTAAAGGCCTGCCGAGGCGACGACGGGTATCCGGCCTGAGAGGGTGGACGGACACATTGGGACTGAGATACGGCCCAGACTCCTACGGGAGGCAGCAGCTAAGAATATTCCGCAATGGACGAAAGTCTGACGGAGCGACGCCGCGTGGATGATGAAGGCCGGAAGGTTGTAAAGTCCTTTTATCCGTGAAGAAGAAGATTAAGAGGGAATGCTTAATTAGTGACGGTAGCGGATGAATAAGCACCGGCTAATTA
>G3BZQ8102F8C3E
GGTGAGTAACGCGTGGATGACGTACCTTTTGACGGGGATAGCCGATAGAAATATCGGATAATACCGGATAATCTCTTTTGGGGTAAAGACGAAAGAGGAAAGCGGCTTCGGCCGCGCAGAAGGAACGGTCCGCGTCCTATCAGCTAGTCGGCAGGGTAAAGGCCTGCCGAGGCGACGACGGGTATCCGGCCTGAGAGGGTGGACGGACACATTGGGACTGAGATACGGCCCAGACTCCTACGGGAGGCAGCAGCTAAGAATATTCCGCAATGGACGAAAGTCTGACGGAGCGACGCCGCGTGGATGATGAAGGCCGGAAGGTTGTAAAGTCCTTTTATCCGTGAAGAAGAAGATTAAGAGGGAATGCTTAATTAGTGACGGTAGCGGATGAATAAGCACCGGCTAATTA
>G3BZQ8102IVK0E
GGTGAGTAACGCGTGGATGACGTACCTTTTGACGGGGATAGCCGATAGAAATATCGGATAATACCGGATAATCTCTTTTGGGGTAAAGACGAAAGAGGAAAGCGGCTTCGGCCGCGCAGAAGGAACGGTCCGCGTCCTATCAGCTAGTCGGCAGGGTAAAGGCCTGCCGAGGCGACGACGGGTATCCGGCCTGAGAGGGTGGACGGACACATTGGGACTGAGATACGGCCCAGACTCCTACGGGAGGCAGCAGCTAAGAATATTCCGCAATGGACGAAAGTCTGACGGAGCGACGCCGCGTGGATGATGAAGGCCGGAAGGTTGTAAAGTCCTTTTATCCGTGAAGAAGAAGATTAAGAGGGAATGCTTAATTAGTGACGGTAGCGGATGAATAAGCACCGGCTAATTA
>G3BZQ8102I74Q0
GGTGAGTAACGCGTGGATGACGTACCTTTTGACGGGGATAGCCGATAGAAATATCGGATAATACCGGATAATCTCTTTTGGGGTAAAGACGAAAGAGGAAAGCGGCTTCGGCCGCGCAGAAGGAACGGTCCGCGTCCTATCAGCTAGTCGGCAGGGTAAAGGCCTGCCGAGGCGACGACGGGTATCCGGCCTGAGAGGGTGGACGGACACATTGGGACTGAGATACGGCCCAGACTCCTACGGGAGGCAGCAGCTAAGAATATTCCGCAATGGACGAAAGTCTGACGGAGCGACGCCGCGTGGATGATGAAGGCCGGAAGGTTGTAAAGTCCTTTTATCCGTGAAGAAGAAGATTAAGAGGGAATGCTTAATTAGTGACGGTAGCGGATGAATAAGCACCGGCTAATTA
>G3BZQ8102GNQU3
GGTGAGTAACGCGTGGATGACGTACCTTTTGACGGGGATAGCCGATAGAAATATCGGATAATACCGGATAATCTCTTTTGGGGTAAAGACGAAAGAGGAAAGCGGCTTCGGCCGCGCAGAAGGAACGGTCCGCGTCCTATCAGCTAGTCGGCAGGGTAAAGGCCTGCCGAGGCGACGACGGGTATCCGGCCTGAGAGGGTGGACGGACACATTGGGACTGAGATACGGCCCAGACTCCTACGGGAGGCAGCAGCTAAGAATATTCCGCAATGGACGAAAGTCTGACGGAGCGACGCCGCGTGGATGATGAAGGCCGGAAGGTTGTAAAGTCCTTTTATCCGTGAAGAAGAAGATTAAGAGGGAATGCTTAATTAGTGACGGTAGCGGATGAATAAGCACCGGCTAATTA
>G3BZQ8102GIA6O
GGTGAGTAACGCGTGGATGACGTACCTTTTGACGGGGATAGCCGATAGAAATATCGGATAATACCGGATAATCTCTTTTGGGGTAAAGACGAAAGAGGAAAGCGGCTTCGGCCGCGCAGAAGGAACGGTCCGCGTCCTATCAGCTAGTCGGCAGGGTAAAGGCCTGCCGAGGCGACGACGGGTATCCGGCCTGAGAGGGTGGACGGACACATTGGGACTGAGATACGGCCCAGACTCCTACGGGAGGCAGCAGCTAAGAATATTCCGCAATGGACGAAAGTCTGACGGAGCGACGCCGCGTGGATGATGAAGGCCGGAAGGTTGTAAAGTCCTTTTATCCGTGAAGAAGAAGATTAAGAGGGAATGCTTAATTAGTGACGGTAGCGGATGAATAAGCACCGGCTAATTA
>G3BZQ8102I81AZ
GGTGAGTAACGCGTGGATGACGTACCTTTTGACGGGGATAGCCGATAGAAATATCGGATAATACCGGATAATCTCTTTTGGGGTAAAGACGAAAGAGGAAAGCGGCTTCGGCCGCGCAGAAGGAACGGTCCGCGTCCTATCAGCTAGTCGGCAGGGTAAAGGCCTGCCGAGGCGACGACGGGTATCCGGCCTGAGAGGGTGGACGGACACATTGGGACTGAGATACGGCCCAGACTCCTACGGGAGGCAGCAGCTAAGAATATTCCGCAATGGACGAAAGTCTGACGGAGCGACGCCGCGTGGATGATGAAGGCCGGAAGGTTGTAAAGTCCTTTTATCCGTGAAGAAGAAGATTAAGAGGGAATGCTTAATTAGTGACGGTAGCGGATGAATAAGCACCGGCTAATTA
>G3BZQ8102JTN5U
GGTGAGTAACGCGTGGATGACGTACCTTTTGACGGGGATAGCCGATAGAAATATCGGATAATACCGGATAATCTCTTTTGGGGTAAAGACGAAAGAGGAAAGCGGCTTCGGCCGCGCAGAAGGAACGGTCCGCGTCCTATCAGCTAGTCGGCAGGGTAAAGGCCTGCCGAGGCGACGACGGGTATCCGGCCTGAGAGGGTGGACGGACACATTGGGACTGAGATACGGCCCAGACTCCTACGGGAGGCAGCAGCTAAGAATATTCCGCAATGGACGAAAGTCTGACGGAGCGACGCCGCGTGGATGATGAAGGCCGGAAGGTTGTAAAGTCCTTTTATCCGTGAAGAAGAAGATTAAGAGGGAATGCTTAATTAGTGACGGTAGCGGATGAATAAGCACCGGCTAATTA
>G3BZQ8102IC5W0
GGTGAGTAACGCGTGGATGACGTACCTTTTGACGGGGATAGCCGATAGAAATATCGGATAATACCGGATAATCTCTTTTGGGGTAAAGACGAAAGAGGAAAGCGGCTTCGGCCGCGCAGAAGGAACGGTCCGCGTCCTATCAGCTAGTCGGCAGGGTAAAGGCCTGCCGAGGCGACGACGGGTATCCGGCCTGAGAGGGTGGACGGACACATTGGGACTGAGATACGGCCCAGACTCCTACGGGAGGCAGCAGCTAAGAATATTCCGCAATGGACGAAAGTCTGACGGAGCGACGCCGCGTGGATGATGAAGGCCGGAAGGTTGTAAAGTCCTTTTATCCGTGAAGAAGAAGATTAAGAGGGAATGCTTAATTAGTGACGGTAGCGGATGAATAAGCACCGGCTAATTA
>G3BZQ8102JEIRP
GGTGAGTAACGCGTGGATGACGTACCTTTTGACGGGGATAGCCGATAGAAATATCGGATAATACCGGATAATCTCTTTTGGGGTAAAGACGAAAGAGGAAAGCGGCTTCGGCCGCGCAGAAGGAACGGTCCGCGTCCTATCAGCTAGTCGGCAGGGTAAAGGCCTGCCGAGGCGACGACGGGTATCCGGCCTGAGAGGGTGGACGGACACATTGGGACTGAGATACGGCCCAGACTCCTACGGGAGGCAGCAGCTAAGAATATTCCGCAATGGACGAAAGTCTGACGGAGCGACGCCGCGTGGATGATGAAGGCCGGAAGGTTGTAAAGTCCTTTTATCCGTGAAGAAGAAGATTAAGAGGGAATGCTTAATTAGTGACGGTAGCGGATGAATAAGCACCGGCTAATTA
>G35JFLI02I6JXX
GGTGAGTAACGCGTGGATGACGTACCTTTTGACGGGGATAGCCGATAGAAATATCGGATAATACCGGATAATCTCTTTTGGGGTAAAGACGAAAGAGGAAAGCGGCTTCGGCCGCGCAGAAGGAACGGTCCGCGTCCTATCAGCTAGTCGGCAGGGTAAAGGCCTGCCGAGGCGACGACGGGTATCCGGCCTGAGAGGGTGGACGGACACATTGGGACTGAGATACGGCCCAGACTCCTACGGGAGGCAGCAGCTAAGAATATTCCGCAATGGACGAAAGTCTGACGGAGCGACGCCGCGTGGATGATGAAGGCCGGAAGGTTGTAAAGTCCTTTTATCCGTGAAGAAGAAGATTAAGAGGGAATGCTTAATTAGTGACGGTAGCGGATGAATAAGCACCGGCTAATTA
>G35JFLI02H7S65
GGTGAGTAACGCGTGGATGACGTACCTTTTGACGGGGATAGCCGATAGAAATATCGGATAATACCGGATAATCTCTTTTGGGGTAAAGACGAAAGAGGAAAGCGGCTTCGGCCGCGCAGAAGGAACGGTCCGCGTCCTATCAGCTAGTCGGCAGGGTAAAGGCCTGCCGAGGCGACGACGGGTATCCGGCCTGAGAGGGTGGACGGACACATTGGGACTGAGATACGGCCCAGACTCCTACGGGAGGCAGCAGCTAAGAATATTCCGCAATGGACGAAAGTCTGACGGAGCGACGCCGCGTGGATGATGAAGGCCGGAAGGTTGTAAAGTCCTTTTATCCGTGAAGAAGAAGATTAAGAGGGAATGCTTAATTAGTGACGGTAGCGGATGAATAAGCACCGGCTAATTA
>G35JFLI02HBEDV
GGTGAGTAACGCGTGGATGACGTACCTTTTGACGGGGATAGCCGATAGAAATATCGGATAATACCGGATAATCTCTTTTGGGGTAAAGACGAAAGAGGAAAGCGGCTTCGGCCGCGCAGAAGGAACGGTCCGCGTCCTATCAGCTAGTCGGCAGGGTAAAGGCCTGCCGAGGCGACGACGGGTATCCGGCCTGAGAGGGTGGACGGACACATTGGGACTGAGATACGGCCCAGACTCCTACGGGAGGCAGCAGCTAAGAATATTCCGCAATGGACGAAAGTCTGACGGAGCGACGCCGCGTGGATGATGAAGGCCGGAAGGTTGTAAAGTCCTTTTATCCGTGAAGAAGAAGATTAAGAGGGAATGCTTAATTAGTGACGGTAGCGGATGAATAAGCACCGGCTAATTA
>G35JFLI02FRG2V
GGTGAGTAACGCGTGGATGACGTACCTTTTGACGGGGATAGCCGATAGAAATATCGGATAATACCGGATAATCTCTTTTGGGGTAAAGACGAAAGAGGAAAGCGGCTTCGGCCGCGCAGAAGGAACGGTCCGCGTCCTATCAGCTAGTCGGCAGGGTAAAGGCCTGCCGAGGCGACGACGGGTATCCGGCCTGAGAGGGTGGACGGACACATTGGGACTGAGATACGGCCCAGACTCCTACGGGAGGCAGCAGCTAAGAATATTCCGCAATGGACGAAAGTCTGACGGAGCGACGCCGCGTGGATGATGAAGGCCGGAAGGTTGTAAAGTCCTTTTATCCGTGAAGAAGAAGATTAAGAGGGAATGCTTAATTAGTGACGGTAGCGGATGAATAAGCACCGGCTAATTA
>G35JFLI02G0U93
GGTGAGTAACGCGTGGATGACGTACCTTTTGACGGGGATAGCCGATAGAAATATCGGATAATACCGGATAATCTCTTTTGGGGTAAAGACGAAAGAGGAAAGCGGCTTCGGCCGCGCAGAAGGAACGGTCCGCGTCCTATCAGCTAGTCGGCAGGGTAAAGGCCTGCCGAGGCGACGACGGGTATCCGGCCTGAGAGGGTGGACGGACACATTGGGACTGAGATACGGCCCAGACTCCTACGGGAGGCAGCAGCTAAGAATATTCCGCAATGGACGAAAGTCTGACGGAGCGACGCCGCGTGGATGATGAAGGCCGGAAGGTTGTAAAGTCCTTTTATCCGTGAAGAAGAAGATTAAGAGGGAATGCTTAATTAGTGACGGTAGCGGATGAATAAGCACCGGCTAATTA
>G35JFLI02FIR44
GGTGAGTAACGCGTGGATGACGTACCTTTTGACGGGGATAGCCGATAGAAATATCGGATAATACCGGATAATCTCTTTTGGGGTAAAGACGAAAGAGGAAAGCGGCTTCGGCCGCGCAGAAGGAACGGTCCGCGTCCTATCAGCTAGTCGGCAGGGTAAAGGCCTGCCGAGGCGACGACGGGTATCCGGCCTGAGAGGGTGGACGGACACATTGGGACTGAGATACGGCCCAGACTCCTACGGGAGGCAGCAGCTAAGAATATTCCGCAATGGACGAAAGTCTGACGGAGCGACGCCGCGTGGATGATGAAGGCCGGAAGGTTGTAAAGTCCTTTTATCCGTGAAGAAGAAGATTAAGAGGGAATGCTTAATTAGTGACGGTAGCGGATGAATAAGCACCGGCTAATTA
>G35JFLI02JQPMJ
GGTGAGTAACGCGTGGATGACGTACCTTTTGACGGGGATAGCCGATAGAAATATCGGATAATACCGGATAATCTCTTTTGGGGTAAAGACGAAAGAGGAAAGCGGCTTCGGCCGCGCAGAAGGAACGGTCCGCGTCCTATCAGCTAGTCGGCAGGGTAAAGGCCTGCCGAGGCGACGACGGGTATCCGGCCTGAGAGGGTGGACGGACACATTGGGACTGAGATACGGCCCAGACTCCTACGGGAGGCAGCAGCTAAGAATATTCCGCAATGGACGAAAGTCTGACGGAGCGACGCCGCGTGGATGATGAAGGCCGGAAGGTTGTAAAGTCCTTTTATCCGTGAAGAAGAAGATTAAGAGGGAATGCTTAATTAGTGACGGTAGCGGATGAATAAGCACCGGCTAATTA
>G35JFLI02I6DRU
GGTGAGTAACGCGTGGATGACGTACCTTTTGACGGGGATAGCCGATAGAAATATCGGATAATACCGGATAATCTCTTTTGGGGTAAAGACGAAAGAGGAAAGCGGCTTCGGCCGCGCAGAAGGAACGGTCCGCGTCCTATCAGCTAGTCGGCAGGGTAAAGGCCTGCCGAGGCGACGACGGGTATCCGGCCTGAGAGGGTGGACGGACACATTGGGACTGAGATACGGCCCAGACTCCTACGGGAGGCAGCAGCTAAGAATATTCCGCAATGGACGAAAGTCTGACGGAGCGACGCCGCGTGGATGATGAAGGCCGGAAGGTTGTAAAGTCCTTTTATCCGTGAAGAAGAAGATTAAGAGGGAATGCTTAATTAGTGACGGTAGCGGATGAATAAGCACCGGCTAATTA
>G35JFLI02GOZU3
GGTGAGTAACGCGTGGATGACGTACCTTTTGACGGGGATAGCCGATAGAAATATCGGATAATACCGGATAATCTCTTTTGGGGTAAAGACGAAAGAGGAAAGCGGCTTCGGCCGCGCAGAAGGAACGGTCCGCGTCCTATCAGCTAGTCGGCAGGGTAAAGGCCTGCCGAGGCGACGACGGGTATCCGGCCTGAGAGGGTGGACGGACACATTGGGACTGAGATACGGCCCAGACTCCTACGGGAGGCAGCAGCTAAGAATATTCCGCAATGGACGAAAGTCTGACGGAGCGACGCCGCGTGGATGATGAAGGCCGGAAGGTTGTAAAGTCCTTTTATCCGTGAAGAAGAAGATTAAGAGGGAATGCTTAATTAGTGACGGTAGCGGATGAATAAGCACCGGCTAATTA
>G35JFLI02GCGEH
GGTGAGTAACGCGTGGATGACGTACCTTTTGACGGGGATAGCCGATAGAAATATCGGATAATACCGGATAATCTCTTTTGGGGTAAAGACGAAAGAGGAAAGCGGCTTCGGCCGCGCAGAAGGAACGGTCCGCGTCCTATCAGCTAGTCGGCAGGGTAAAGGCCTGCCGAGGCGACGACGGGTATCCGGCCTGAGAGGGTGGACGGACACATTGGGACTGAGATACGGCCCAGACTCCTACGGGAGGCAGCAGCTAAGAATATTCCGCAATGGACGAAAGTCTGACGGAGCGACGCCGCGTGGATGATGAAGGCCGGAAGGTTGTAAAGTCCTTTTATCCGTGAAGAAGAAGATTAAGAGGGAATGCTTAATTAGTGACGGTAGCGGATGAATAAGCACCGGCTAATTA
>G35JFLI02IVQK4
GGTGAGTAACGCGTGGATGACGTACCTTTTGACGGGGATAGCCGATAGAAATATCGGATAATACCGGATAATCTCTTTTGGGGTAAAGACGAAAGAGGAAAGCGGCTTCGGCCGCGCAGAAGGAACGGTCCGCGTCCTATCAGCTAGTCGGCAGGGTAAAGGCCTGCCGAGGCGACGACGGGTATCCGGCCTGAGAGGGTGGACGGACACATTGGGACTGAGATACGGCCCAGACTCCTACGGGAGGCAGCAGCTAAGAATATTCCGCAATGGACGAAAGTCTGACGGAGCGACGCCGCGTGGATGATGAAGGCCGGAAGGTTGTAAAGTCCTTTTATCCGTGAAGAAGAAGATTAAGAGGGAATGCTTAATTAGTGACGGTAGCGGATGAATAAGCACCGGCTAATTA
>G35JFLI02F59C4
GGTGAGTAACGCGTGGATGACGTACCTTTTGACGGGGATAGCCGATAGAAATATCGGATAATACCGGATAATCTCTTTTGGGGTAAAGACGAAAGAGGAAAGCGGCTTCGGCCGCGCAGAAGGAACGGTCCGCGTCCTATCAGCTAGTCGGCAGGGTAAAGGCCTGCCGAGGCGACGACGGGTATCCGGCCTGAGAGGGTGGACGGACACATTGGGACTGAGATACGGCCCAGACTCCTACGGGAGGCAGCAGCTAAGAATATTCCGCAATGGACGAAAGTCTGACGGAGCGACGCCGCGTGGATGATGAAGGCCGGAAGGTTGTAAAGTCCTTTTATCCGTGAAGAAGAAGATTAAGAGGGAATGCTTAATTAGTGACGGTAGCGGATGAATAAGCACCGGCTAATTA
>G35JFLI02GOD53
GGTGAGTAACGCGTGGATGACGTACCTTTTGACGGGGATAGCCGATAGAAATATCGGATAATACCGGATAATCTCTTTTGGGGTAAAGACGAAAGAGGAAAGCGGCTTCGGCCGCGCAGAAGGAACGGTCCGCGTCCTATCAGCTAGTCGGCAGGGTAAAGGCCTGCCGAGGCGACGACGGGTATCCGGCCTGAGAGGGTGGACGGACACATTGGGACTGAGATACGGCCCAGACTCCTACGGGAGGCAGCAGCTAAGAATATTCCGCAATGGACGAAAGTCTGACGGAGCGACGCCGCGTGGATGATGAAGGCCGGAAGGTTGTAAAGTCCTTTTATCCGTGAAGAAGAAGATTAAGAGGGAATGCTTAATTAGTGACGGTAGCGGATGAATAAGCACCGGCTAATTA
>G35JFLI02GMUB5
GGTGAGTAACGCGTGGATGACGTACCTTTTGACGGGGATAGCCGATAGAAATATCGGATAATACCGGATAATCTCTTTTGGGGTAAAGACGAAAGAGGAAAGCGGCTTCGGCCGCGCAGAAGGAACGGTCCGCGTCCTATCAGCTAGTCGGCAGGGTAAAGGCCTGCCGAGGCGACGACGGGTATCCGGCCTGAGAGGGTGGACGGACACATTGGGACTGAGATACGGCCCAGACTCCTACGGGAGGCAGCAGCTAAGAATATTCCGCAATGGACGAAAGTCTGACGGAGCGACGCCGCGTGGATGATGAAGGCCGGAAGGTTGTAAAGTCCTTTTATCCGTGAAGAAGAAGATTAAGAGGGAATGCTTAATTAGTGACGGTAGCGGATGAATAAGCACCGGCTAATTA
>GV2UCFN02JM99Q
GGTGAGTAACGCGTGGATGACGTACCCTTTTGACGGGGATAGCCGATAGAAATATCGGATAATACCGGATAATCTCTTTTGGGGTAAAGACAAAAGAGGAAAGCGGCTTCGGCCGCGCAGAAGGAACGGTCCGCGTCCTATCAGCTAGTCGGCAGGGTAAAGGCCTGCCGAGGCGACGACGGGTATCCGGCCTGAGAGGGTGGACGGACACATTGGGACTGAGATACGGCCCAGACTCCTACGGGAGGCAGCAGCTAAGAATATTCCGCAATGGACGAAAGTCTGACGGAGCGACGCCGCGTGGATGATGAAGGCCGGAAGGTTGTAAAGTCCTTTTATCCGTGAAGAAGAAGATTAAGAGGGAATGCTTGATTGGTGACGGTAGCGGATGAATAAGCACCGGCTAATTA
>GV2UCFN02IIM9G
GGTGAGTAACGCGTGGATGACGTACCCTTTTGACGGGGATAGCCGATAGAAATATCGGATAATACCGGATAATCTCTTTTGGGGTAAAGACAAAAGAGGAAAGCGGCTTCGGCCGCGCAGAAGGAACGGTCCGCGTCCTATCAGCTAGTCGGCAGGGTAAAGGCCTGCCGAGGCGACGACGGGTATCCGGCCTGAGAGGGTGGACGGACACATTGGGACTGAGATACGGCCCAGACTCCTACGGGAGGCAGCAGCTAAGAATATTCCGCAATGGACGAAAGTCTGACGGAGCGACGCCGCGTGGATGATGAAGGCCGGAAGGTTGTAAAGTCCTTTTATCCGTGAAGAAGAAGATTAAGAGGGAATGCTTGATTGGTGACGGTAGCGGATGAATAAGCACCGGCTAATTA
>G3BZQ8102F0LM7
GGTGAGTAACGCGTGGATGACGTACCCTTATGACGGGATAGCCGATAGAATATCGGATAATACCGGATAATCTCTTTTGGGGTAAAGACGAAAGAGGAAAGCGGCTTCGGCCGCGCAGAAGGAACGGTCCGCGTCCTATCAGCTAGTCGGCAGGGTAAAGGCCTGCCGAGGCGACGACGGGTATCCGGCCTGAGAGGGTGGACGGACACATTGGGACTGAGATACGGCCCAGACTCCTACGGGAGGCAGCAGCTAAGAATATTCCGCAATGGACGAAAGTCTGACGGAGCGACGCCGCGTGGATGATGAAGGCCGGAAGGTTGTAAAGTCCTTTTATCCGTGAAGAAGAAGATTAAGAGGGAATGCTTAATTGGTGACGGTAGCGGATGAATAAGCACCGGCTAATTA
>G3BZQ8102I3YSI
GGTGAGTAACGCGTGGATGACGTACCCTTATGACGGGATAGCCGATAGAATATCGGATAATACCGGATAATCTCTTTTGGGGTAAAGACGAAAGAGGAAAGCGGCTTCGGCCGCGCAGAAGGAACGGTCCGCGTCCTATCAGCTAGTCGGCAGGGTAAAGGCCTGCCGAGGCGACGACGGGTATCCGGCCTGAGAGGGTGGACGGACACATTGGGACTGAGATACGGCCCAGACTCCTACGGGAGGCAGCAGCTAAGAATATTCCGCAATGGACGAAAGTCTGACGGAGCGACGCCGCGTGGATGATGAAGGCCGGAAGGTTGTAAAGTCCTTTTATCCGTGAAGAAGAAGATTAAGAGGGAATGCTTAATTGGTGACGGTAGCGGATGAATAAGCACCGGCTAATTA
>G3BZQ8102GJCK5
GGTGAGTAACGCGTGGATGACGTACCCTTATGACGGGATAGCCGATAGAATATCGGATAATACCGGATAATCTCTTTTGGGGTAAAGACGAAAGAGGAAAGCGGCTTCGGCCGCGCAGAAGGAACGGTCCGCGTCCTATCAGCTAGTCGGCAGGGTAAAGGCCTGCCGAGGCGACGACGGGTATCCGGCCTGAGAGGGTGGACGGACACATTGGGACTGAGATACGGCCCAGACTCCTACGGGAGGCAGCAGCTAAGAATATTCCGCAATGGACGAAAGTCTGACGGAGCGACGCCGCGTGGATGATGAAGGCCGGAAGGTTGTAAAGTCCTTTTATCCGTGAAGAAGAAGATTAAGAGGGAATGCTTAATTGGTGACGGTAGCGGATGAATAAGCACCGGCTAATTA
>G3BZQ8102I1K6P
GGTGAGTAACGCGTGGATGACGTACCCTTATGACGGGATAGCCGATAGAATATCGGATAATACCGGATAATCTCTTTTGGGGTAAAGACGAAAGAGGAAAGCGGCTTCGGCCGCGCAGAAGGAACGGTCCGCGTCCTATCAGCTAGTCGGCAGGGTAAAGGCCTGCCGAGGCGACGACGGGTATCCGGCCTGAGAGGGTGGACGGACACATTGGGACTGAGATACGGCCCAGACTCCTACGGGAGGCAGCAGCTAAGAATATTCCGCAATGGACGAAAGTCTGACGGAGCGACGCCGCGTGGATGATGAAGGCCGGAAGGTTGTAAAGTCCTTTTATCCGTGAAGAAGAAGATTAAGAGGGAATGCTTAATTGGTGACGGTAGCGGATGAATAAGCACCGGCTAATTA
>G35JFLI02HLCLH
GGTGAGTAACGCGTGGATGACGTACCCTTATGACGGGATAGCCGATAGAATATCGGATAATACCGGATAATCTCTTTTGGGGTAAAGACGAAAGAGGAAAGCGGCTTCGGCCGCGCAGAAGGAACGGTCCGCGTCCTATCAGCTAGTCGGCAGGGTAAAGGCCTGCCGAGGCGACGACGGGTATCCGGCCTGAGAGGGTGGACGGACACATTGGGACTGAGATACGGCCCAGACTCCTACGGGAGGCAGCAGCTAAGAATATTCCGCAATGGACGAAAGTCTGACGGAGCGACGCCGCGTGGATGATGAAGGCCGGAAGGTTGTAAAGTCCTTTTATCCGTGAAGAAGAAGATTAAGAGGGAATGCTTAATTGGTGACGGTAGCGGATGAATAAGCACCGGCTAATTA
>G35JFLI02F80YO
GGTGAGTAACGCGTGGATGACGTACCCTTATGACGGGATAGCCGATAGAATATCGGATAATACCGGATAATCTCTTTTGGGGTAAAGACGAAAGAGGAAAGCGGCTTCGGCCGCGCAGAAGGAACGGTCCGCGTCCTATCAGCTAGTCGGCAGGGTAAAGGCCTGCCGAGGCGACGACGGGTATCCGGCCTGAGAGGGTGGACGGACACATTGGGACTGAGATACGGCCCAGACTCCTACGGGAGGCAGCAGCTAAGAATATTCCGCAATGGACGAAAGTCTGACGGAGCGACGCCGCGTGGATGATGAAGGCCGGAAGGTTGTAAAGTCCTTTTATCCGTGAAGAAGAAGATTAAGAGGGAATGCTTAATTGGTGACGGTAGCGGATGAATAAGCACCGGCTAATTA
>G35JFLI02FXPHO
GGTGAGTAACGCGTGGATGACGTACCCTTATGACGGGATAGCCGATAGAATATCGGATAATACCGGATAATCTCTTTTGGGGTAAAGACGAAAGAGGAAAGCGGCTTCGGCCGCGCAGAAGGAACGGTCCGCGTCCTATCAGCTAGTCGGCAGGGTAAAGGCCTGCCGAGGCGACGACGGGTATCCGGCCTGAGAGGGTGGACGGACACATTGGGACTGAGATACGGCCCAGACTCCTACGGGAGGCAGCAGCTAAGAATATTCCGCAATGGACGAAAGTCTGACGGAGCGACGCCGCGTGGATGATGAAGGCCGGAAGGTTGTAAAGTCCTTTTATCCGTGAAGAAGAAGATTAAGAGGGAATGCTTAATTGGTGACGGTAGCGGATGAATAAGCACCGGCTAATTA
>G35JFLI02HF6R2
GGTGAGTAACGCGTGGATGACGTACCCTTATGACGGGATAGCCGATAGAATATCGGATAATACCGGATAATCTCTTTTGGGGTAAAGACGAAAGAGGAAAGCGGCTTCGGCCGCGCAGAAGGAACGGTCCGCGTCCTATCAGCTAGTCGGCAGGGTAAAGGCCTGCCGAGGCGACGACGGGTATCCGGCCTGAGAGGGTGGACGGACACATTGGGACTGAGATACGGCCCAGACTCCTACGGGAGGCAGCAGCTAAGAATATTCCGCAATGGACGAAAGTCTGACGGAGCGACGCCGCGTGGATGATGAAGGCCGGAAGGTTGTAAAGTCCTTTTATCCGTGAAGAAGAAGATTAAGAGGGAATGCTTAATTGGTGACGGTAGCGGATGAATAAGCACCGGCTAATTA
>G35JFLI02IR9QG
GGTGAGTAACGCGTGGATGACGTACCCTTATGACGGGATAGCCGATAGAATATCGGATAATACCGGATAATCTCTTTTGGGGTAAAGACGAAAGAGGAAAGCGGCTTCGGCCGCGCAGAAGGAACGGTCCGCGTCCTATCAGCTAGTCGGCAGGGTAAAGGCCTGCCGAGGCGACGACGGGTATCCGGCCTGAGAGGGTGGACGGACACATTGGGACTGAGATACGGCCCAGACTCCTACGGGAGGCAGCAGCTAAGAATATTCCGCAATGGACGAAAGTCTGACGGAGCGACGCCGCGTGGATGATGAAGGCCGGAAGGTTGTAAAGTCCTTTTATCCGTGAAGAAGAAGATTAAGAGGGAATGCTTAATTGGTGACGGTAGCGGATGAATAAGCACCGGCTAATTA
>G35JFLI02I4HXE
GGTGAGTAACGCGTGGATGACGTACCCTTATGACGGGATAGCCGATAGAATATCGGATAATACCGGATAATCTCTTTTGGGGTAAAGACGAAAGAGGAAAGCGGCTTCGGCCGCGCAGAAGGAACGGTCCGCGTCCTATCAGCTAGTCGGCAGGGTAAAGGCCTGCCGAGGCGACGACGGGTATCCGGCCTGAGAGGGTGGACGGACACATTGGGACTGAGATACGGCCCAGACTCCTACGGGAGGCAGCAGCTAAGAATATTCCGCAATGGACGAAAGTCTGACGGAGCGACGCCGCGTGGATGATGAAGGCCGGAAGGTTGTAAAGTCCTTTTATCCGTGAAGAAGAAGATTAAGAGGGAATGCTTAATTGGTGACGGTAGCGGATGAATAAGCACCGGCTAATTA
>G35JFLI02GFU6G
GGTGAGTAACGCGTGGATGACGTACCCTTATGACGGGATAGCCGATAGAATATCGGATAATACCGGATAATCTCTTTTGGGGTAAAGACGAAAGAGGAAAGCGGCTTCGGCCGCGCAGAAGGAACGGTCCGCGTCCTATCAGCTAGTCGGCAGGGTAAAGGCCTGCCGAGGCGACGACGGGTATCCGGCCTGAGAGGGTGGACGGACACATTGGGACTGAGATACGGCCCAGACTCCTACGGGAGGCAGCAGCTAAGAATATTCCGCAATGGACGAAAGTCTGACGGAGCGACGCCGCGTGGATGATGAAGGCCGGAAGGTTGTAAAGTCCTTTTATCCGTGAAGAAGAAGATTAAGAGGGAATGCTTAATTGGTGACGGTAGCGGATGAATAAGCACCGGCTAATTA
>G35JFLI02GZROF
GGTGAGTAACGCGTGGATGACGTACCCTTATGACGGGATAGCCGATAGAATATCGGATAATACCGGATAATCTCTTTTGGGGTAAAGACGAAAGAGGAAAGCGGCTTCGGCCGCGCAGAAGGAACGGTCCGCGTCCTATCAGCTAGTCGGCAGGGTAAAGGCCTGCCGAGGCGACGACGGGTATCCGGCCTGAGAGGGTGGACGGACACATTGGGACTGAGATACGGCCCAGACTCCTACGGGAGGCAGCAGCTAAGAATATTCCGCAATGGACGAAAGTCTGACGGAGCGACGCCGCGTGGATGATGAAGGCCGGAAGGTTGTAAAGTCCTTTTATCCGTGAAGAAGAAGATTAAGAGGGAATGCTTAATTGGTGACGGTAGCGGATGAATAAGCACCGGCTAATTA
>GV2UCFN02JUBIO
GGTGAGTAACGCGTGGGTGACGTACCCTTATGACGGGGATAGCCGATAGAAATATCGGATAATACCGGATAATCTCTTTTGGGGTAAAGACGAAAGAGGAAAGCGGCTTCGGCCGCGCAGAAGGAACGGTCCGCGTCCTATCAGCTAGTCGGCAGGGTAAAGGCCTGCCGAGGCGACGACGGGTATCCGGCCTGAGAGGGTGGACGGACACATTGGGACTGAGATACGGCCCAGACTCCTACGGGAGGCAGCAGCTAAGAATATTCCGCAATGGACGAAAGTCTGACGGAGCGACGCCGCGTGGATGATGAAGGCCGGAAGGTTGTAAAGTCCTTTTATCCGTGAAGAAGAAGATTAAGAGGGAATGCTTAGTTGGTGACGGTAGCGGATGAATAAGCACCGGCTAATTA
>GV2UCFN02JAW2Y
GGTGAGTAACGCGTGGATGACGTACCCTTTTGACGGGGATAGCCGATAGAAATATCGGATAATACCGGATAATCTCTTTCGGGGTAAAGACGAAAGAGGAAAGCGGCTTCGGCCGCGCAGAAGGAACGGTCCGCGTCCTATCAGCTAGTCGGCAGGGTAAAGGCCTGCCGAGGCGACGACGGGTATCCGGCCTGAGAGGGTGGACGGACACATTGGGACTGAGATACGGCCCAGACTCCTACGGGAGGCAGCAGCTAAGAATATTCCGCAATGGACGAAAGTCTGACGGAGCGACGCCGCGTGGATGATGAAGGCCGGAAGGTTGTAAAGTCCTTTTATCCGTGAAGAAGAAGATTAAGAGGGAATGCTTAATTGGTGACGGTAGCGGATGAATAAGCACCGGCTAATTA
>GV2UCFN02JZTII
GGTGAGTAACGCGTGGATGACGTACCCTTATGACGGGGATAGCCGATAGAAATATCGGATAATACCGGATAATCTCTTTTGGGGTAAAGACGAAAGAGGAAAGCGGCTTCGGCCGCGCAGAAGGAACGGTCCGCGTCCTATCAGCTAGTCGGCAGGGTAAAGGCCTGCCGAGGCGACGACGGGTATCCGGCCTGAGAGGGTGGACGGACACATTGGGACTGAGATACGGCCCAGACTCCTACGGGAGGCAGCAGCTAAGAATATTCCGCAATGGACGAAAGTCTGACGGAGCGACGCCGCGTGGATGATGAAGGCCGGAAGGTTGTAAAGTCCTTTTATCCGTGAAGAAGAAGATTAAGAGGGAATGCTTAATTGGTGACGGTAGCGGATGAATAAGCACCGGCTAATTA
>GV2UCFN02J0MSS
GGTGAGTAACGCGTGGATGACGTACCCTTATGACGGGGATAGCCGATAGAAATATCGGATAATACCGGATAATCTCTTTTGGGGTAAAGACGAAAGAGGAAAGCGGCTTCGGCCGCGCAGAAGGAACGGTCCGCGTCCTATCAGCTAGTCGGCAGGGTAAAGGCCTGCCGAGGCGACGACGGGTATCCGGCCTGAGAGGGTGGACGGACACATTGGGACTGAGATACGGCCCAGACTCCTACGGGAGGCAGCAGCTAAGAATATTCCGCAATGGACGAAAGTCTGACGGAGCGACGCCGCGTGGATGATGAAGGCCGGAAGGTTGTAAAGTCCTTTTATCCGTGAAGAAGAAGATTAAGAGGGAATGCTTAATTGGTGACGGTAGCGGATGAATAAGCACCGGCTAATTA
>GV2UCFN02FZ5GC
GGTGAGTAACGCGTGGATGACGTACCCTTATGACGGGGATAGCCGATAGAAATATCGGATAATACCGGATAATCTCTTTTGGGGTAAAGACGAAAGAGGAAAGCGGCTTCGGCCGCGCAGAAGGAACGGTCCGCGTCCTATCAGCTAGTCGGCAGGGTAAAGGCCTGCCGAGGCGACGACGGGTATCCGGCCTGAGAGGGTGGACGGACACATTGGGACTGAGATACGGCCCAGACTCCTACGGGAGGCAGCAGCTAAGAATATTCCGCAATGGACGAAAGTCTGACGGAGCGACGCCGCGTGGATGATGAAGGCCGGAAGGTTGTAAAGTCCTTTTATCCGTGAAGAAGAAGATTAAGAGGGAATGCTTAATTGGTGACGGTAGCGGATGAATAAGCACCGGCTAATTA
>GV2UCFN02FMYBN
GGTGAGTAACGCGTGGATGACGTACCCTTATGACGGGGATAGCCGATAGAAATATCGGATAATACCGGATAATCTCTTTTGGGGTAAAGACGAAAGAGGAAAGCGGCTTCGGCCGCGCAGAAGGAACGGTCCGCGTCCTATCAGCTAGTCGGCAGGGTAAAGGCCTGCCGAGGCGACGACGGGTATCCGGCCTGAGAGGGTGGACGGACACATTGGGACTGAGATACGGCCCAGACTCCTACGGGAGGCAGCAGCTAAGAATATTCCGCAATGGACGAAAGTCTGACGGAGCGACGCCGCGTGGATGATGAAGGCCGGAAGGTTGTAAAGTCCTTTTATCCGTGAAGAAGAAGATTAAGAGGGAATGCTTAATTGGTGACGGTAGCGGATGAATAAGCACCGGCTAATTA
>GV2UCFN02HQJZ1
GGTGAGTAACGCGTGGATGACGTACCCTTATGACGGGGATAGCCGATAGAAATATCGGATAATACCGGATAATCTCTTTTGGGGTAAAGACGAAAGAGGAAAGCGGCTTCGGCCGCGCAGAAGGAACGGTCCGCGTCCTATCAGCTAGTCGGCAGGGTAAAGGCCTGCCGAGGCGACGACGGGTATCCGGCCTGAGAGGGTGGACGGACACATTGGGACTGAGATACGGCCCAGACTCCTACGGGAGGCAGCAGCTAAGAATATTCCGCAATGGACGAAAGTCTGACGGAGCGACGCCGCGTGGATGATGAAGGCCGGAAGGTTGTAAAGTCCTTTTATCCGTGAAGAAGAAGATTAAGAGGGAATGCTTAATTGGTGACGGTAGCGGATGAATAAGCACCGGCTAATTA
>GV2UCFN02HHUG9
GGTGAGTAACGCGTGGATGACGTACCCTTATGACGGGGATAGCCGATAGAAATATCGGATAATACCGGATAATCTCTTTTGGGGTAAAGACGAAAGAGGAAAGCGGCTTCGGCCGCGCAGAAGGAACGGTCCGCGTCCTATCAGCTAGTCGGCAGGGTAAAGGCCTGCCGAGGCGACGACGGGTATCCGGCCTGAGAGGGTGGACGGACACATTGGGACTGAGATACGGCCCAGACTCCTACGGGAGGCAGCAGCTAAGAATATTCCGCAATGGACGAAAGTCTGACGGAGCGACGCCGCGTGGATGATGAAGGCCGGAAGGTTGTAAAGTCCTTTTATCCGTGAAGAAGAAGATTAAGAGGGAATGCTTAATTGGTGACGGTAGCGGATGAATAAGCACCGGCTAATTA
>GV2UCFN02FU2Q4
GGTGAGTAACGCGTGGATGACGTACCCTTATGACGGGGATAGCCGATAGAAATATCGGATAATACCGGATAATCTCTTTTGGGGTAAAGACGAAAGAGGAAAGCGGCTTCGGCCGCGCAGAAGGAACGGTCCGCGTCCTATCAGCTAGTCGGCAGGGTAAAGGCCTGCCGAGGCGACGACGGGTATCCGGCCTGAGAGGGTGGACGGACACATTGGGACTGAGATACGGCCCAGACTCCTACGGGAGGCAGCAGCTAAGAATATTCCGCAATGGACGAAAGTCTGACGGAGCGACGCCGCGTGGATGATGAAGGCCGGAAGGTTGTAAAGTCCTTTTATCCGTGAAGAAGAAGATTAAGAGGGAATGCTTAATTGGTGACGGTAGCGGATGAATAAGCACCGGCTAATTA
>GV2UCFN02HG0UI
GGTGAGTAACGCGTGGATGACGTACCCTTATGACGGGGATAGCCGATAGAAATATCGGATAATACCGGATAATCTCTTTTGGGGTAAAGACGAAAGAGGAAAGCGGCTTCGGCCGCGCAGAAGGAACGGTCCGCGTCCTATCAGCTAGTCGGCAGGGTAAAGGCCTGCCGAGGCGACGACGGGTATCCGGCCTGAGAGGGTGGACGGACACATTGGGACTGAGATACGGCCCAGACTCCTACGGGAGGCAGCAGCTAAGAATATTCCGCAATGGACGAAAGTCTGACGGAGCGACGCCGCGTGGATGATGAAGGCCGGAAGGTTGTAAAGTCCTTTTATCCGTGAAGAAGAAGATTAAGAGGGAATGCTTAATTGGTGACGGTAGCGGATGAATAAGCACCGGCTAATTA
>GV2UCFN02F01KN
GGTGAGTAACGCGTGGATGACGTACCCTTATGACGGGGATAGCCGATAGAAATATCGGATAATACCGGATAATCTCTTTTGGGGTAAAGACGAAAGAGGAAAGCGGCTTCGGCCGCGCAGAAGGAACGGTCCGCGTCCTATCAGCTAGTCGGCAGGGTAAAGGCCTGCCGAGGCGACGACGGGTATCCGGCCTGAGAGGGTGGACGGACACATTGGGACTGAGATACGGCCCAGACTCCTACGGGAGGCAGCAGCTAAGAATATTCCGCAATGGACGAAAGTCTGACGGAGCGACGCCGCGTGGATGATGAAGGCCGGAAGGTTGTAAAGTCCTTTTATCCGTGAAGAAGAAGATTAAGAGGGAATGCTTAATTGGTGACGGTAGCGGATGAATAAGCACCGGCTAATTA
>GV2UCFN02HH9M9
GGTGAGTAACGCGTGGATGACGTACCCTTATGACGGGGATAGCCGATAGAAATATCGGATAATACCGGATAATCTCTTTTGGGGTAAAGACGAAAGAGGAAAGCGGCTTCGGCCGCGCAGAAGGAACGGTCCGCGTCCTATCAGCTAGTCGGCAGGGTAAAGGCCTGCCGAGGCGACGACGGGTATCCGGCCTGAGAGGGTGGACGGACACATTGGGACTGAGATACGGCCCAGACTCCTACGGGAGGCAGCAGCTAAGAATATTCCGCAATGGACGAAAGTCTGACGGAGCGACGCCGCGTGGATGATGAAGGCCGGAAGGTTGTAAAGTCCTTTTATCCGTGAAGAAGAAGATTAAGAGGGAATGCTTAATTGGTGACGGTAGCGGATGAATAAGCACCGGCTAATTA
>GV2UCFN02H2AF5
GGTGAGTAACGCGTGGATGACGTACCCTTATGACGGGGATAGCCGATAGAAATATCGGATAATACCGGATAATCTCTTTTGGGGTAAAGACGAAAGAGGAAAGCGGCTTCGGCCGCGCAGAAGGAACGGTCCGCGTCCTATCAGCTAGTCGGCAGGGTAAAGGCCTGCCGAGGCGACGACGGGTATCCGGCCTGAGAGGGTGGACGGACACATTGGGACTGAGATACGGCCCAGACTCCTACGGGAGGCAGCAGCTAAGAATATTCCGCAATGGACGAAAGTCTGACGGAGCGACGCCGCGTGGATGATGAAGGCCGGAAGGTTGTAAAGTCCTTTTATCCGTGAAGAAGAAGATTAAGAGGGAATGCTTAATTGGTGACGGTAGCGGATGAATAAGCACCGGCTAATTA
>GV2UCFN02IOZZF
GGTGAGTAACGCGTGGATGACGTACCCTTATGACGGGGATAGCCGATAGAAATATCGGATAATACCGGATAATCTCTTTTGGGGTAAAGACGAAAGAGGAAAGCGGCTTCGGCCGCGCAGAAGGAACGGTCCGCGTCCTATCAGCTAGTCGGCAGGGTAAAGGCCTGCCGAGGCGACGACGGGTATCCGGCCTGAGAGGGTGGACGGACACATTGGGACTGAGATACGGCCCAGACTCCTACGGGAGGCAGCAGCTAAGAATATTCCGCAATGGACGAAAGTCTGACGGAGCGACGCCGCGTGGATGATGAAGGCCGGAAGGTTGTAAAGTCCTTTTATCCGTGAAGAAGAAGATTAAGAGGGAATGCTTAATTGGTGACGGTAGCGGATGAATAAGCACCGGCTAATTA
>GV2UCFN02ILFRH
GGTGAGTAACGCGTGGATGACGTACCCTTATGACGGGGATAGCCGATAGAAATATCGGATAATACCGGATAATCTCTTTTGGGGTAAAGACGAAAGAGGAAAGCGGCTTCGGCCGCGCAGAAGGAACGGTCCGCGTCCTATCAGCTAGTCGGCAGGGTAAAGGCCTGCCGAGGCGACGACGGGTATCCGGCCTGAGAGGGTGGACGGACACATTGGGACTGAGATACGGCCCAGACTCCTACGGGAGGCAGCAGCTAAGAATATTCCGCAATGGACGAAAGTCTGACGGAGCGACGCCGCGTGGATGATGAAGGCCGGAAGGTTGTAAAGTCCTTTTATCCGTGAAGAAGAAGATTAAGAGGGAATGCTTAATTGGTGACGGTAGCGGATGAATAAGCACCGGCTAATTA
>GV2UCFN02GPAHC
GGTGAGTAACGCGTGGATGACGTACCCTTATGACGGGGATAGCCGATAGAAATATCGGATAATACCGGATAATCTCTTTTGGGGTAAAGACGAAAGAGGAAAGCGGCTTCGGCCGCGCAGAAGGAACGGTCCGCGTCCTATCAGCTAGTCGGCAGGGTAAAGGCCTGCCGAGGCGACGACGGGTATCCGGCCTGAGAGGGTGGACGGACACATTGGGACTGAGATACGGCCCAGACTCCTACGGGAGGCAGCAGCTAAGAATATTCCGCAATGGACGAAAGTCTGACGGAGCGACGCCGCGTGGATGATGAAGGCCGGAAGGTTGTAAAGTCCTTTTATCCGTGAAGAAGAAGATTAAGAGGGAATGCTTAATTGGTGACGGTAGCGGATGAATAAGCACCGGCTAATTA
>GV2UCFN02FIFLI
GGTGAGTAACGCGTGGATGACGTACCCTTATGACGGGGATAGCCGATAGAAATATCGGATAATACCGGATAATCTCTTTTGGGGTAAAGACGAAAGAGGAAAGCGGCTTCGGCCGCGCAGAAGGAACGGTCCGCGTCCTATCAGCTAGTCGGCAGGGTAAAGGCCTGCCGAGGCGACGACGGGTATCCGGCCTGAGAGGGTGGACGGACACATTGGGACTGAGATACGGCCCAGACTCCTACGGGAGGCAGCAGCTAAGAATATTCCGCAATGGACGAAAGTCTGACGGAGCGACGCCGCGTGGATGATGAAGGCCGGAAGGTTGTAAAGTCCTTTTATCCGTGAAGAAGAAGATTAAGAGGGAATGCTTAATTGGTGACGGTAGCGGATGAATAAGCACCGGCTAATTA
>GV2UCFN02F0G1K
GGTGAGTAACGCGTGGATGACGTACCCTTATGACGGGGATAGCCGATAGAAATATCGGATAATACCGGATAATCTCTTTTGGGGTAAAGACGAAAGAGGAAAGCGGCTTCGGCCGCGCAGAAGGAACGGTCCGCGTCCTATCAGCTAGTCGGCAGGGTAAAGGCCTGCCGAGGCGACGACGGGTATCCGGCCTGAGAGGGTGGACGGACACATTGGGACTGAGATACGGCCCAGACTCCTACGGGAGGCAGCAGCTAAGAATATTCCGCAATGGACGAAAGTCTGACGGAGCGACGCCGCGTGGATGATGAAGGCCGGAAGGTTGTAAAGTCCTTTTATCCGTGAAGAAGAAGATTAAGAGGGAATGCTTAATTGGTGACGGTAGCGGATGAATAAGCACCGGCTAATTA
>GV2UCFN02JGRKU
GGTGAGTAACGCGTGGATGACGTACCCTTATGACGGGGATAGCCGATAGAAATATCGGATAATACCGGATAATCTCTTTTGGGGTAAAGACGAAAGAGGAAAGCGGCTTCGGCCGCGCAGAAGGAACGGTCCGCGTCCTATCAGCTAGTCGGCAGGGTAAAGGCCTGCCGAGGCGACGACGGGTATCCGGCCTGAGAGGGTGGACGGACACATTGGGACTGAGATACGGCCCAGACTCCTACGGGAGGCAGCAGCTAAGAATATTCCGCAATGGACGAAAGTCTGACGGAGCGACGCCGCGTGGATGATGAAGGCCGGAAGGTTGTAAAGTCCTTTTATCCGTGAAGAAGAAGATTAAGAGGGAATGCTTAATTGGTGACGGTAGCGGATGAATAAGCACCGGCTAATTA
>GV2UCFN02FLD0M
GGTGAGTAACGCGTGGATGACGTACCCTTTTGACGGGGATAGCCGATAGAAATATCGGATAATACCGGATAATCTCTTTTGGGGTAAAGACGAAAGAGGAAAGCGGCTTCGGCCGCGCAGAAGGAACGGTCCGCGTCCTATCAGCTAGTCGGCAGGGTAAAGGCCTGCCGAGGCGACGACGGGTATCCGGCCTGAGAGGGTGGACGGACACATTGGGACTGAGATACGGCCCAGACTCCTACGGGAGGCAGCAGCTAAGAATATTCCGCAATGGACGAAAGTCTGACGGAGCGACGCCGCGTGGATGATGAAGGCCGGAAGGTTGTAAAGTCCTTTTATCCGTGAAGAAGAAGATTAAGAGGGAATGCTTAGTTGGTGACGGTAGCGGATGAATAAGCACCGGCTAATTA
>GV2UCFN02JRR6S
GGTGAGTAACGCGTGGATGACGTACCCTTTTGACGGGGATAGCCGATAGAAATATCGGATAATACCGGATAATCTCTTTTGGGGTAAAGACGAAAGAGGAAAGCGGCTTCGGCCGCGCAGAAGGAACGGTCCGCGTCCTATCAGCTAGTCGGCAGGGTAAAGGCCTGCCGAGGCGACGACGGGTATCCGGCCTGAGAGGGTGGACGGACACATTGGGACTGAGATACGGCCCAGACTCCTACGGGAGGCAGCAGCTAAGAATATTCCGCAATGGACGAAAGTCTGACGGAGCGACGCCGCGTGGATGATGAAGGCCGGAAGGTTGTAAAGTCCTTTTATCCGTGAAGAAGAAGATTAAGAGGGAATGCTTAGTTGGTGACGGTAGCGGATGAATAAGCACCGGCTAATTA
>GV2UCFN02GTZ1T
GGTGAGTAACGCGTGGATGACGTACCCTTTTGACGGGGATAGCCGATAGAAATATCGGATAATACCGGATAATCTCTTTTGGGGTAAAGACGAAAGAGGAAAGCGGCTTCGGCCGCGCAGAAGGAACGGTCCGCGTCCTATCAGCTAGTCGGCAGGGTAAAGGCCTGCCGAGGCGACGACGGGTATCCGGCCTGAGAGGGTGGACGGACACATTGGGACTGAGATACGGCCCAGACTCCTACGGGAGGCAGCAGCTAAGAATATTCCGCAATGGACGAAAGTCTGACGGAGCGACGCCGCGTGGATGATGAAGGCCGGAAGGTTGTAAAGTCCTTTTATCCGTGAAGAAGAAGATTAAGAGGGAATGCTTAGTTGGTGACGGTAGCGGATGAATAAGCACCGGCTAATTA
>GV2UCFN02JCYM4
GGTGAGTAACGCGTGGATGACGTACCCTTTTGACGGGGATAGCCGATAGAAATATCGGATAATACCGGATAATCTCTTTTGGGGTAAAGACGAAAGAGGAAAGCGGCTTCGGCCGCGCAGAAGGAACGGTCCGCGTCCTATCAGCTAGTCGGCAGGGTAAAGGCCTGCCGAGGCGACGACGGGTATCCGGCCTGAGAGGGTGGACGGACACATTGGGACTGAGATACGGCCCAGACTCCTACGGGAGGCAGCAGCTAAGAATATTCCGCAATGGACGAAAGTCTGACGGAGCGACGCCGCGTGGATGATGAAGGCCGGAAGGTTGTAAAGTCCTTTTATCCGTGAAGAAGAAGATTAAGAGGGAATGCTTAGTTGGTGACGGTAGCGGATGAATAAGCACCGGCTAATTA
>GV2UCFN02JOFM9
GGTGAGTAACGCGTGGATGACGTACCCTTTTGACGGGGATAGCCGATAGAAATATCGGATAATACCGGATAATCTCTTTTGGGGTAAAGACGAAAGAGGAAAGCGGCTTCGGCCGCGCAGAAGGAACGGTCCGCGTCCTATCAGCTAGTCGGCAGGGTAAAGGCCTGCCGAGGCGACGACGGGTATCCGGCCTGAGAGGGTGGACGGACACATTGGGACTGAGATACGGCCCAGACTCCTACGGGAGGCAGCAGCTAAGAATATTCCGCAATGGACGAAAGTCTGACGGAGCGACGCCGCGTGGATGATGAAGGCCGGAAGGTTGTAAAGTCCTTTTATCCGTGAAGAAGAAGATTAAGAGGGAATGCTTAGTTGGTGACGGTAGCGGATGAATAAGCACCGGCTAATTA
>GV2UCFN02H49RW
GGTGAGTAACGCGTGGATGACGTACCCTTTTGACGGGGATAGCCGATAGAAATATCGGATAATACCGGATAATCTCTTTTGGGGTAAAGACGAAAGAGGAAAGCGGCTTCGGCCGCGCAGAAGGAACGGTCCGCGTCCTATCAGCTAGTCGGCAGGGTAAAGGCCTGCCGAGGCGACGACGGGTATCCGGCCTGAGAGGGTGGACGGACACATTGGGACTGAGATACGGCCCAGACTCCTACGGGAGGCAGCAGCTAAGAATATTCCGCAATGGACGAAAGTCTGACGGAGCGACGCCGCGTGGATGATGAAGGCCGGAAGGTTGTAAAGTCCTTTTATCCGTGAAGAAGAAGATTAAGAGGGAATGCTTAGTTGGTGACGGTAGCGGATGAATAAGCACCGGCTAATTA
>GV2UCFN02GM28Q
GGTGAGTAACGCGTGGATGACGTACCCTTTTGACGGGGATAGCCGATAGAAATATCGGATAATACCGGATAATCTCTTTTGGGGTAAAGACGAAAGAGGAAAGCGGCTTCGGCCGCGCAGAAGGAACGGTCCGCGTCCTATCAGCTAGTCGGCAGGGTAAAGGCCTGCCGAGGCGACGACGGGTATCCGGCCTGAGAGGGTGGACGGACACATTGGGACTGAGATACGGCCCAGACTCCTACGGGAGGCAGCAGCTAAGAATATTCCGCAATGGACGAAAGTCTGACGGAGCGACGCCGCGTGGATGATGAAGGCCGGAAGGTTGTAAAGTCCTTTTATCCGTGAAGAAGAAGATTAAGAGGGAATGCTTAGTTGGTGACGGTAGCGGATGAATAAGCACCGGCTAATTA
>GV2UCFN02GWT06
GGTGAGTAACGCGTGGATGACGTACCCTTTTGACGGGGATAGCCGATAGAAATATCGGATAATACCGGATAATCTCTTTTGGGGTAAAGACGAAAGAGGAAAGCGGCTTCGGCCGCGCAGAAGGAACGGTCCGCGTCCTATCAGCTAGTCGGCAGGGTAAAGGCCTGCCGAGGCGACGACGGGTATCCGGCCTGAGAGGGTGGACGGACACATTGGGACTGAGATACGGCCCAGACTCCTACGGGAGGCAGCAGCTAAGAATATTCCGCAATGGACGAAAGTCTGACGGAGCGACGCCGCGTGGATGATGAAGGCCGGAAGGTTGTAAAGTCCTTTTATCCGTGAAGAAGAAGATTAAGAGGGAATGCTTAGTTGGTGACGGTAGCGGATGAATAAGCACCGGCTAATTA
>GV2UCFN02HVU4N
GGTGAGTAACGCGTGGATGACGTACCCTTTTGACGGGGATAGCCGATAGAAATATCGGATAATACCGGATAATCTCTTTTGGGGTAAAGACGAAAGAGGAAAGCGGCTTCGGCCGCGCAGAAGGAACGGTCCGCGTCCTATCAGCTAGTCGGCAGGGTAAAGGCCTGCCGAGGCGACGACGGGTATCCGGCCTGAGAGGGTGGACGGACACATTGGGACTGAGATACGGCCCAGACTCCTACGGGAGGCAGCAGCTAAGAATATTCCGCAATGGACGAAAGTCTGACGGAGCGACGCCGCGTGGATGATGAAGGCCGGAAGGTTGTAAAGTCCTTTTATCCGTGAAGAAGAAGATTAAGAGGGAATGCTTAATTGGTGACGGTAGCGGATGAATAAGCACCGGCTAATTA
>GV2UCFN02G0SD7
GGTGAGTAACGCGTGGATGACGTACCCTTTTGACGGGGATAGCCGATAGAAATATCGGATAATACCGGATAATCTCTTTTGGGGTAAAGACGAAAGAGGAAAGCGGCTTCGGCCGCGCAGAAGGAACGGTCCGCGTCCTATCAGCTAGTCGGCAGGGTAAAGGCCTGCCGAGGCGACGACGGGTATCCGGCCTGAGAGGGTGGACGGACACATTGGGACTGAGATACGGCCCAGACTCCTACGGGAGGCAGCAGCTAAGAATATTCCGCAATGGACGAAAGTCTGACGGAGCGACGCCGCGTGGATGATGAAGGCCGGAAGGTTGTAAAGTCCTTTTATCCGTGAAGAAGAAGATTAAGAGGGAATGCTTAATTGGTGACGGTAGCGGATGAATAAGCACCGGCTAATTA
>GV2UCFN02IEFG6
GGTGAGTAACGCGTGGATGACGTACCCTTTTGACGGGGATAGCCGATAGAAATATCGGATAATACCGGATAATCTCTTTTGGGGTAAAGACGAAAGAGGAAAGCGGCTTCGGCCGCGCAGAAGGAACGGTCCGCGTCCTATCAGCTAGTCGGCAGGGTAAAGGCCTGCCGAGGCGACGACGGGTATCCGGCCTGAGAGGGTGGACGGACACATTGGGACTGAGATACGGCCCAGACTCCTACGGGAGGCAGCAGCTAAGAATATTCCGCAATGGACGAAAGTCTGACGGAGCGACGCCGCGTGGATGATGAAGGCCGGAAGGTTGTAAAGTCCTTTTATCCGTGAAGAAGAAGATTAAGAGGGAATGCTTAATTGGTGACGGTAGCGGATGAATAAGCACCGGCTAATTA
>GV2UCFN02IOJLT
GGTGAGTAACGCGTGGATGACGTACCCTTTTGACGGGGATAGCCGATAGAAATATCGGATAATACCGGATAATCTCTTTTGGGGTAAAGACGAAAGAGGAAAGCGGCTTCGGCCGCGCAGAAGGAACGGTCCGCGTCCTATCAGCTAGTCGGCAGGGTAAAGGCCTGCCGAGGCGACGACGGGTATCCGGCCTGAGAGGGTGGACGGACACATTGGGACTGAGATACGGCCCAGACTCCTACGGGAGGCAGCAGCTAAGAATATTCCGCAATGGACGAAAGTCTGACGGAGCGACGCCGCGTGGATGATGAAGGCCGGAAGGTTGTAAAGTCCTTTTATCCGTGAAGAAGAAGATTAAGAGGGAATGCTTAATTGGTGACGGTAGCGGATGAATAAGCACCGGCTAATTA
>GV2UCFN02FNKL6
GGTGAGTAACGCGTGGATGACGTACCCTTTTGACGGGGATAGCCGATAGAAATATCGGATAATACCGGATAATCTCTTTTGGGGTAAAGACGAAAGAGGAAAGCGGCTTCGGCCGCGCAGAAGGAACGGTCCGCGTCCTATCAGCTAGTCGGCAGGGTAAAGGCCTGCCGAGGCGACGACGGGTATCCGGCCTGAGAGGGTGGACGGACACATTGGGACTGAGATACGGCCCAGACTCCTACGGGAGGCAGCAGCTAAGAATATTCCGCAATGGACGAAAGTCTGACGGAGCGACGCCGCGTGGATGATGAAGGCCGGAAGGTTGTAAAGTCCTTTTATCCGTGAAGAAGAAGATTAAGAGGGAATGCTTAATTGGTGACGGTAGCGGATGAATAAGCACCGGCTAATTA
>GV2UCFN02GWEAW
GGTGAGTAACGCGTGGATGACGTACCCTTTTGACGGGGATAGCCGATAGAAATATCGGATAATACCGGATAATCTCTTTTGGGGTAAAGACGAAAGAGGAAAGCGGCTTCGGCCGCGCAGAAGGAACGGTCCGCGTCCTATCAGCTAGTCGGCAGGGTAAAGGCCTGCCGAGGCGACGACGGGTATCCGGCCTGAGAGGGTGGACGGACACATTGGGACTGAGATACGGCCCAGACTCCTACGGGAGGCAGCAGCTAAGAATATTCCGCAATGGACGAAAGTCTGACGGAGCGACGCCGCGTGGATGATGAAGGCCGGAAGGTTGTAAAGTCCTTTTATCCGTGAAGAAGAAGATTAAGAGGGAATGCTTAATTGGTGACGGTAGCGGATGAATAAGCACCGGCTAATTA
>GV2UCFN02JNKDS
GGTGAGTAACGCGTGGATGACGTACCCTTGTGACGGGGATAGCCGATAGAAATATCGGATAATACCGGATAATCTCTTTTGGGGTAAAAGACGAAAGAGGAAAGCGGCTTCGGCCGCGCAGAAGGAACGGTCCGCGTCCTATCAGCTAGTCGGCAGGGTAAAGGCCTGCCGAGGCGACGACGGGTATCCGGCCTGAGAGGGTGGACGGACACATTGGGACTGAGATACGGCCCAGACTCCTACGGGAGGCAGCAGCTAAGAATATTCCGCAATGGACGAAAGTCTGACGGAGCGACGCCGCGTGGATGATGAAGGCCGGAAGGTTGTAAAGTCCTTTTATCCGTGAAGAAGAAGATTAAGAGGGAATGCTTAATTGGTGACGGTAGCGGATGAATAAGCACCGGCTAATTA
>GV2UCFN02IETXP
GGTGAGTAACGCGTGGATGACGTACCCTTGTGACGGGGATAGCCGATAGAAATATCGGATAATACCGGATAATCTCTTTTGGGGTAAAAGACGAAAGAGGAAAGCGGCTTCGGCCGCGCAGAAGGAACGGTCCGCGTCCTATCAGCTAGTCGGCAGGGTAAAGGCCTGCCGAGGCGACGACGGGTATCCGGCCTGAGAGGGTGGACGGACACATTGGGACTGAGATACGGCCCAGACTCCTACGGGAGGCAGCAGCTAAGAATATTCCGCAATGGACGAAAGTCTGACGGAGCGACGCCGCGTGGATGATGAAGGCCGGAAGGTTGTAAAGTCCTTTTATCCGTGAAGAAGAAGATTAAGAGGGAATGCTTAATTGGTGACGGTAGCGGATGAATAAGCACCGGCTAATTA
>GV2UCFN02FJWMO
GGTGAGTAACGCGTGGATGACGTACCCTTGTGACGGGGATAGCCGATAGAAATATCGGATAATACCGGATAATCTCTTTTGGGGTAAAAGACGAAAGAGGAAAGCGGCTTCGGCCGCGCAGAAGGAACGGTCCGCGTCCTATCAGCTAGTCGGCAGGGTAAAGGCCTGCCGAGGCGACGACGGGTATCCGGCCTGAGAGGGTGGACGGACACATTGGGACTGAGATACGGCCCAGACTCCTACGGGAGGCAGCAGCTAAGAATATTCCGCAATGGACGAAAGTCTGACGGAGCGACGCCGCGTGGATGATGAAGGCCGGAAGGTTGTAAAGTCCTTTTATCCGTGAAGAAGAAGATTAAGAGGGAATGCTTAATTGGTGACGGTAGCGGATGAATAAGCACCGGCTAATTA
>GV2UCFN02IL3W2
GGTGAGTAACGCGTGGATGACGTACCCTTGTGACGGGGATAGCCGATAGAAATATCGGATAATACCGGATAATCTCTTTTGGGGTAAAAGACGAAAGAGGAAAGCGGCTTCGGCCGCGCAGAAGGAACGGTCCGCGTCCTATCAGCTAGTCGGCAGGGTAAAGGCCTGCCGAGGCGACGACGGGTATCCGGCCTGAGAGGGTGGACGGACACATTGGGACTGAGATACGGCCCAGACTCCTACGGGAGGCAGCAGCTAAGAATATTCCGCAATGGACGAAAGTCTGACGGAGCGACGCCGCGTGGATGATGAAGGCCGGAAGGTTGTAAAGTCCTTTTATCCGTGAAGAAGAAGATTAAGAGGGAATGCTTAATTGGTGACGGTAGCGGATGAATAAGCACCGGCTAATTA
