# Supplementary material for: Investigation of the Effect of Type 2 Diabetes Mellitus on Subgingival Plaque Microbiota by High-Throughput 16S rDNA Pyrosequencing
Source: PLoS One. 2013 Apr 22;8(4):e61516. doi: 10.1371/journal.pone.0061516 (PMC3632544; doi:10.1371/journal.pone.0061516)
Supplement: File S1 — FASTA-format sequences for all the OTUs. Sequences for each OTU are provided in a FASTA-format file. (ZIP) [file pone.0061516.s004.zip › OTU.allseq/Otu0090.fasta]

>G3BZQ8102HF514
GGTGAGTAACGCGTGGGTAACCTGCCTTATACAAGGGGATAACAGAGGGAAACTTCTGCTAATACCGTATAAAAATATTTCACGCATGTGAGATATTTAAAAGATTTATCAGTATGAGATGGACCCGCGTCTGATTAGGTAGTTGGTGAGGTAGAGGCTCACCAAGCCGACGATCGGTAGCCGATCTGAGAGGATGACCGGCCACATTGGGACTGAGACACGGCCCAAACTCCTACGGGAGGCAGCAGTGGGGAATATTGGACAATGGGGGCAACCCTGATCCAGCGACGCCGCGTGAGTGAAGAAGTATTTCGGTATGTAAAGCTCTATCGATAACGGAAGAAGATGACAAGCCGTTAAGGAAGAAGCCCCGGCTAACTA
>G3BZQ8102H27GR
GGTGAGTAACGCGTGGGTAACCTGCCTTATACAAGGGGATAACAGAGGGAAACTTCTGCTAATACCGTATAAAAATATTTCACGCATGTGAGATATTTAAAAGATTTATCAGTATGAGATGGACCCGCGTCTGATTAGGTAGTTGGTGAGGTAGAGGCTCACCAAGCCGACGATCGGTAGCCGATCTGAGAGGATGACCGGCCACATTGGGACTGAGACACGGCCCAAACTCCTACGGGAGGCAGCAGTGGGGAATATTGGACAATGGGGGCAACCCTGATCCAGCGACGCCGCGTGAGTGAAGAAGTATTTCGGTATGTAAAGCTCTATCGATAACGGAAGAAGATGACAAGCCGTTAAGGAAGAAGCCCCGGCTAACTA
>GV2UCFN02HASUJ
GGTGAGTAACGCGTGGGTAACCTGCCTTATACAAGGGGATAACAGAGGGAAACTTCTGCTAATACCGTATAAAAATATTTTACGCATGTAAGATATTTGAAAGATTTATCAGTATGAGATGGACCCGCGTCTGATTAGGTAGTTGGTGAGGTAGAGGGCTCACCAAGCCGACGATCGGTAGCCGATCTGAGAGGATGACCGGCCACATTGGGACTGAGACACGGCCCAAACTCCTACGGGAGGCAGCAGTGGGGAATATTGGACAATGGGGGCAACCCTGATCCAGCGACGCCGCGTGAGTGAAGAAGTATTTCGGTATGTAAAGCTCTATCGATAACGGAAGAAGATGACAAGCCGTTAAGGAAGAAGCCCCGGCTAACTA
>GV2UCFN02HIW49
GGTGAGTAACGCGTGGGTAACCTGCCTTATACAAGGGGATAACAGAGGGAAACTTCTGCTAATACCGTATAAAAATATTTTACGCATGTAAGATATTTGAAAGATTTATCAGTATGAGATGGACCCGCGTCTGATTAGGTAGTTGGTGAGGTAGAGGGCTCACCAAGCCGACGATCGGTAGCCGATCTGAGAGGATGACCGGCCACATTGGGACTGAGACACGGCCCAAACTCCTACGGGAGGCAGCAGTGGGGAATATTGGACAATGGGGGCAACCCTGATCCAGCGACGCCGCGTGAGTGAAGAAGTATTTCGGTATGTAAAGCTCTATCGATAACGGAAGAAGATGACAAGCCGTTAAGGAAGAAGCCCCGGCTAACTA
>GV2UCFN02HXASJ
GGTGAGTAACGCGTGGGTAACCTGCCTTATACAAGGGGATAACAGAGGGAAACTTCTGCTAATACCGTATAAAAATATTTTACGCATGTAAGATATTTGAAAGATTTATCAGTATGAGATGGACCCGCGTCTGATTAGGTAGTTGGTGAGGTAGAGGGCTCACCAAGCCGACGATCGGTAGCCGATCTGAGAGGATGACCGGCCACATTGGGACTGAGACACGGCCCAAACTCCTACGGGAGGCAGCAGTGGGGAATATTGGACAATGGGGGCAACCCTGATCCAGCGACGCCGCGTGAGTGAAGAAGTATTTCGGTATGTAAAGCTCTATCGATAACGGAAGAAGATGACAAGCCGTTAAGGAAGAAGCCCCGGCTAACTA
>GV2UCFN02H0UB9
GGTGAGTAACGCGTGGGTAACCTGCCTTATACAAGGGGATAACAGAGGGAAACTTCTGCTAATACCGTATAAAAATATTTTACGCATGTAAGATATTTGAAAGATTTATCAGTATGAGATGGACCCGCGTCTGATTAGGTAGTTGGTGAGGTAGAGGGCTCACCAAGCCGACGATCGGTAGCCGATCTGAGAGGATGACCGGCCACATTGGGACTGAGACACGGCCCAAACTCCTACGGGAGGCAGCAGTGGGGAATATTGGACAATGGGGGCAACCCTGATCCAGCGACGCCGCGTGAGTGAAGAAGTATTTCGGTATGTAAAGCTCTATCGATAACGGAAGAAGATGACAAGCCGTTAAGGAAGAAGCCCCGGCTAACTA
>GV2UCFN02G6FF7
GGTGAGTAACGCGTGGGTAACCTGCCTTATACAAGGGGATAACAGAGGGAAACTTCTGCTAATACCGTATAAAAATATTTTACGCATGTAAGATATTTGAAAGATTTATCAGTATGAGATGGACCCGCGTCTGATTAGGTAGTTGGTGAGGTAGAGGCTCACCAAGCCGACGATCGGTAGCCGATCTGAGAGGATGACCGGCCACATTGGGACTGAGACACGGCCCAAACTCCTACGGGAGGCAGCAGTGGGGAATATTGGACAATGGGGGCAACCCTGATCCAGCGACGCCGCGTGAGTGAAGAAGTATTTCGGTATGTAAAGCTCTATCGATAACGGAAGAAGATGACAAGCCGTTAAGGAAGAAGCCCCGGCTAACTA
>GV2UCFN02GOWKM
GGTGAGTAACGCGTGGGTAACCTGCCTTATACAAGGGGATAACAGAGGGAAACTTCTGCTAATACCGTATAAAAATATTTTACGCATGTAAGATATTTGAAAGATTTATCAGTATGAGATGGACCCGCGTCTGATTAGGTAGTTGGTGAGGTAGAGGCTCACCAAGCCGACGATCGGTAGCCGATCTGAGAGGATGACCGGCCACATTGGGACTGAGACACGGCCCAAACTCCTACGGGAGGCAGCAGTGGGGAATATTGGACAATGGGGGCAACCCTGATCCAGCGACGCCGCGTGAGTGAAGAAGTATTTCGGTATGTAAAGCTCTATCGATAACGGAAGAAGATGACAAGCCGTTAAGGAAGAAGCCCCGGCTAACTA
>GV2UCFN02HTFJM
GGTGAGTAACGCGTGGGTAACCTGCCTTATACAAGGGGATAACAGAGGGAAACTTCTGCTAATACCGTATAAAAATATTTTACGCATGTAAGATATTTGAAAGATTTATCAGTATGAGATGGACCCGCGTCTGATTAGGTAGTTGGTGAGGTAGAGGCTCACCAAGCCGACGATCGGTAGCCGATCTGAGAGGATGACCGGCCACATTGGGACTGAGACACGGCCCAAACTCCTACGGGAGGCAGCAGTGGGGAATATTGGACAATGGGGGCAACCCTGATCCAGCGACGCCGCGTGAGTGAAGAAGTATTTCGGTATGTAAAGCTCTATCGATAACGGAAGAAGATGACAAGCCGTTAAGGAAGAAGCCCCGGCTAACTA
>GV2UCFN02HNI60
GGTGAGTAACGCGTGGGTAACCTGCCTTATACAAGGGGATAACAGAGGGAAACTTCTGCTAATACCGTATAAAAATATTTTACGCATGTAAGATATTTGAAAGATTTATCAGTATGAGATGGACCCGCGTCTGATTAGGTAGTTGGTGAGGTAGAGGCTCACCAAGCCGACGATCGGTAGCCGATCTGAGAGGATGACCGGCCACATTGGGACTGAGACACGGCCCAAACTCCTACGGGAGGCAGCAGTGGGGAATATTGGACAATGGGGGCAACCCTGATCCAGCGACGCCGCGTGAGTGAAGAAGTATTTCGGTATGTAAAGCTCTATCGATAACGGAAGAAGATGACAAGCCGTTAAGGAAGAAGCCCCGGCTAACTA
>GV2UCFN02IEDHG
GGTGAGTAACGCGTGGGTAACCTGCCTTATACAAGGGGATAACAGAGGGAAACTTCTGCTAATACCGTATAAAAATATTTTACGCATGTAAGATATTTGAAAGATTTATCAGTATGAGATGGACCCGCGTCTGATTAGGTAGTTGGTGAGGTAGAGGCTCACCAAGCCGACGATCGGTAGCCGATCTGAGAGGATGACCGGCCACATTGGGACTGAGACACGGCCCAAACTCCTACGGGAGGCAGCAGTGGGGAATATTGGACAATGGGGGCAACCCTGATCCAGCGACGCCGCGTGAGTGAAGAAGTATTTCGGTATGTAAAGCTCTATCGATAACGGAAGAAGATGACAAGCCGTTAAGGAAGAAGCCCCGGCTAACTA
>GV2UCFN02H2HQF
GGTGAGTAACGCGTGGGTAACCTGCCTTATACAAGGGGATAACAGAGGGAAACTTCTGCTAATACCGTATAAAAATATTTTACGCATGTAAGATATTTGAAAGATTTATCAGTATGAGATGGACCCGCGTCTGATTAGGTAGTTGGTGAGGTAGAGGCTCACCAAGCCGACGATCGGTAGCCGATCTGAGAGGATGACCGGCCACATTGGGACTGAGACACGGCCCAAACTCCTACGGGAGGCAGCAGTGGGGAATATTGGACAATGGGGGCAACCCTGATCCAGCGACGCCGCGTGAGTGAAGAAGTATTTCGGTATGTAAAGCTCTATCGATAACGGAAGAAGATGACAAGCCGTTAAGGAAGAAGCCCCGGCTAACTA
>GV2UCFN02HZMNJ
GGTGAGTAACGCGTGGGTAACCTGCCTTATACAAGGGGATAACAGAGGGAAACTTCTGCTAATACCGTATAAAAATATTTTACGCATGTAAGATATTTGAAAGATTTATCAGTATGAGATGGACCCGCGTCTGATTAGGTAGTTGGTGAGGTAGAGGCTCACCAAGCCGACGATCGGTAGCCGATCTGAGAGGATGACCGGCCACATTGGGACTGAGACACGGCCCAAACTCCTACGGGAGGCAGCAGTGGGGAATATTGGACAATGGGGGCAACCCTGATCCAGCGACGCCGCGTGAGTGAAGAAGTATTTCGGTATGTAAAGCTCTATCGATAACGGAAGAAGATGACAAGCCGTTAAGGAAGAAGCCCCGGCTAACTA
>GV2UCFN02GLEQ5
GGTGAGTAACGCGTGGGTAACCTGCCTTATACAAGGGGATAACAGAGGGAAACTTCTGCTAATACCGTATAAAAATATTTTACGCATGTAAGATATTTGAAAGATTTATCAGTATGAGATGGACCCGCGTCTGATTAGGTAGTTGGTGAGGTAGAGGCTCACCAAGCCGACGATCGGTAGCCGATCTGAGAGGATGACCGGCCACATTGGGACTGAGACACGGCCCAAACTCCTACGGGAGGCAGCAGTGGGGAATATTGGACAATGGGGGCAACCCTGATCCAGCGACGCCGCGTGAGTGAAGAAGTATTTCGGTATGTAAAGCTCTATCGATAACGGAAGAAGATGACAAGCCGTTAAGGAAGAAGCCCCGGCTAACTA
>GV2UCFN02GLIBW
GGTGAGTAACGCGTGGGTAACCTGCCTTATACAAGGGGATAACAGAGGGAAACTTCTGCTAATACCGTATAAAAATATTTTACGCATGTAAGATATTTGAAAGATTTATCAGTATGAGATGGACCCGCGTCTGATTAGGTAGTTGGTGAGGTAGAGGCTCACCAAGCCGACGATCGGTAGCCGATCTGAGAGGATGACCGGCCACATTGGGACTGAGACACGGCCCAAACTCCTACGGGAGGCAGCAGTGGGGAATATTGGACAATGGGGGCAACCCTGATCCAGCGACGCCGCGTGAGTGAAGAAGTATTTCGGTATGTAAAGCTCTATCGATAACGGAAGAAGATGACAAGCCGTTAAGGAAGAAGCCCCGGCTAACTA
>GV2UCFN02IDIHO
GGTGAGTAACGCGTGGGTAACCTGCCTTATACAAGGGGATAACAGAGGGAAACTTCTGCTAATACCGTATAAAAATATTTTACGCATGTAAGATATTTGAAAGATTTATCAGTATGAGATGGACCCGCGTCTGATTAGGTAGTTGGTGAGGTAGAGGCTCACCAAGCCGACGATCGGTAGCCGATCTGAGAGGATGACCGGCCACATTGGGACTGAGACACGGCCCAAACTCCTACGGGAGGCAGCAGTGGGGAATATTGGACAATGGGGGCAACCCTGATCCAGCGACGCCGCGTGAGTGAAGAAGTATTTCGGTATGTAAAGCTCTATCGATAACGGAAGAAGATGACAAGCCGTTAAGGAAGAAGCCCCGGCTAACTA
>GV2UCFN02JBZD0
GGTGAGTAACGCGTGGGTAACCTGCCTTATACAAGGGGATAACAGAGGGAAACTTCTGCTAATACCGTATAAAAATATTTTACGCATGTAAGATATTTGAAAGATTTATCAGTATGAGATGGACCCGCGTCTGATTAGGTAGTTGGTGAGGTAGAGGCTCACCAAGCCGACGATCGGTAGCCGATCTGAGAGGATGACCGGCCACATTGGGACTGAGACACGGCCCAAACTCCTACGGGAGGCAGCAGTGGGGAATATTGGACAATGGGGGCAACCCTGATCCAGCGACGCCGCGTGAGTGAAGAAGTATTTCGGTATGTAAAGCTCTATCGATAACGGAAGAAGATGACAAGCCGTTAAGGAAGAAGCCCCGGCTAACTA
>GV2UCFN02IH4LD
GGTGAGTAACGCGTGGGTAACCTGCCTTATACAAGGGGATAACAGAGGGAAACTTCTGCTAATACCGTATAAAAATATTTTACGCATGTAAGATATTTGAAAGATTTATCAGTATGAGATGGACCCGCGTCTGATTAGGTAGTTGGTGAGGTAGAGGCTCACCAAGCCGACGATCGGTAGCCGATCTGAGAGGATGACCGGCCACATTGGGACTGAGACACGGCCCAAACTCCTACGGGAGGCAGCAGTGGGGAATATTGGACAATGGGGGCAACCCTGATCCAGCGACGCCGCGTGAGTGAAGAAGTATTTCGGTATGTAAAGCTCTATCGATAACGGAAGAAGATGACAAGCCGTTAAGGAAGAAGCCCCGGCTAACTA
>GV2UCFN02FG4WG
GGTGAGTAACGCGTGGGTAACCTGCCTTATACAAGGGGATAACAGAGGGAAACTTCTGCTAATACCGTATAAAAATATTTTACGCATGTAAGATATTTGAAAGATTTATCAGTATGAGATGGACCCGCGTCTGATTAGGTAGTTGGTGAGGTAGAGGCTCACCAAGCCGACGATCGGTAGCCGATCTGAGAGGATGACCGGCCACATTGGGACTGAGACACGGCCCAAACTCCTACGGGAGGCAGCAGTGGGGAATATTGGACAATGGGGGCAACCCTGATCCAGCGACGCCGCGTGAGTGAAGAAGTATTTCGGTATGTAAAGCTCTATCGATAACGGAAGAAGATGACAAGCCGTTAAGGAAGAAGCCCCGGCTAACTA
>GV2UCFN02IEZ1I
GGTGAGTAACGCGTGGGTAACCTGCCTTATACAAGGGGATAACAGAGGGAAACTTCTGCTAATACCGTATAAAAATATTTTACGCATGTAAGATATTTGAAAGATTTATCAGTATGAGATGGACCCGCGTCTGATTAGGTAGTTGGTGAGGTAGAGGCTCACCAAGCCGACGATCGGTAGCCGATCTGAGAGGATGACCGGCCACATTGGGACTGAGACACGGCCCAAACTCCTACGGGAGGCAGCAGTGGGGAATATTGGACAATGGGGGCAACCCTGATCCAGCGACGCCGCGTGAGTGAAGAAGTATTTCGGTATGTAAAGCTCTATCGATAACGGAAGAAGATGACAAGCCGTTAAGGAAGAAGCCCCGGCTAACTA
>GV2UCFN02IK665
GGTGAGTAACGCGTGGGTAACCTGCCTTATACAAGGGGATAACAGAGGGAAACTTCTGCTAATACCGTATAAAAATATTTTACGCATGTAAGATATTTGAAAGATTTATCAGTATGAGATGGACCCGCGTCTGATTAGGTAGTTGGTGAGGTAGAGGCTCACCAAGCCGACGATCGGTAGCCGATCTGAGAGGATGACCGGCCACATTGGGACTGAGACACGGCCCAAACTCCTACGGGAGGCAGCAGTGGGGAATATTGGACAATGGGGGCAACCCTGATCCAGCGACGCCGCGTGAGTGAAGAAGTATTTCGGTATGTAAAGCTCTATCGATAACGGAAGAAGATGACAAGCCGTTAAGGAAGAAGCCCCGGCTAACTA
>GV2UCFN02GBI2M
GGTGAGTAACGCGTGGGTAACCTGCCTTATACAAGGGGATAACAGAGGGAAACTTCTGCTAATACCGTATAAAAATATTTTACGCATGTAAGATATTTGAAAGATTTATCAGTATGAGATGGACCCGCGTCTGATTAGGTAGTTGGTGAGGTAGAGGCTCACCAAGCCGACGATCGGTAGCCGATCTGAGAGGATGACCGGCCACATTGGGACTGAGACACGGCCCAAACTCCTACGGGAGGCAGCAGTGGGGAATATTGGACAATGGGGGCAACCCTGATCCAGCGACGCCGCGTGAGTGAAGAAGTATTTCGGTATGTAAAGCTCTATCGATAACGGAAGAAGATGACAAGCCGTTAAGGAAGAAGCCCCGGCTAACTA
>GV2UCFN02GQX8S
GGTGAGTAACGCGTGGGTAACCTGCCTTATACAAGGGGATAACAGAGGGAAACTTCTGCTAATACCGTATAAAAATATTTTACGCATGTAAGATATTTGAAAGATTTATCAGTATGAGATGGACCCGCGTCTGATTAGGTAGTTGGTGAGGTAGAGGCTCACCAAGCCGACGATCGGTAGCCGATCTGAGAGGATGACCGGCCACATTGGGACTGAGACACGGCCCAAACTCCTACGGGAGGCAGCAGTGGGGAATATTGGACAATGGGGGCAACCCTGATCCAGCGACGCCGCGTGAGTGAAGAAGTATTTCGGTATGTAAAGCTCTATCGATAACGGAAGAAGATGACAAGCCGTTAAGGAAGAAGCCCCGGCTAACTA
>GV2UCFN02G0LEJ
GGTGAGTAACGCGTGGGTAACCTGCCTTATACAAGGGGATAACAGAGGGAAACTTCTGCTAATACCGTATAAAAATATTTTACGCATGTAAGATATTTGAAAGATTTATCAGTATGAGATGGACCCGCGTCTGATTAGGTAGTTGGTGAGGTAGAGGCTCACCAAGCCGACGATCGGTAGCCGATCTGAGAGGATGACCGGCCACATTGGGACTGAGACACGGCCCAAACTCCTACGGGAGGCAGCAGTGGGGAATATTGGACAATGGGGGCAACCCTGATCCAGCGACGCCGCGTGAGTGAAGAAGTATTTCGGTATGTAAAGCTCTATCGATAACGGAAGAAGATGACAAGCCGTTAAGGAAGAAGCCCCGGCTAACTA
>GV2UCFN02JM9DF
GGTGAGTAACGCGTGGGTAACCTGCCTTATACAAGGGGATAACAGAGGGAAACTTCTGCTAATACCGTATAAAAATATTTTACGCATGTAAGATATTTGAAAGATTTATCAGTATGAGATGGACCCGCGTCTGATTAGGTAGTTGGTGAGGTAGAGGCTCACCAAGCCGACGATCGGTAGCCGATCTGAGAGGATGACCGGCCACATTGGGACTGAGACACGGCCCAAACTCCTACGGGAGGCAGCAGTGGGGAATATTGGACAATGGGGGCAACCCTGATCCAGCGACGCCGCGTGAGTGAAGAAGTATTTCGGTATGTAAAGCTCTATCGATAACGGAAGAAGATGACAAGCCGTTAAGGAAGAAGCCCCGGCTAACTA
>GV2UCFN02FP6Y7
GGTGAGTAACGCGTGGGTAACCTGCCTTATACAAGGGGATAACAGAGGGAAACTTCTGCTAATACCGTATAAAAATATTTTACGCATGTAAGATATTTGAAAGATTTATCAGTATGAGATGGACCCGCGTCTGATTAGGTAGTTGGTGAGGTAGAGGCTCACCAAGCCGACGATCGGTAGCCGATCTGAGAGGATGACCGGCCACATTGGGACTGAGACACGGCCCAAACTCCTACGGGAGGCAGCAGTGGGGAATATTGGACAATGGGGGCAACCCTGATCCAGCGACGCCGCGTGAGTGAAGAAGTATTTCGGTATGTAAAGCTCTATCGATAACGGAAGAAGATGACAAGCCGTTAAGGAAGAAGCCCCGGCTAACTA
>GV2UCFN02F9BCY
GGTGAGTAACGCGTGGGTAACCTGCCTTATACAAGGGGATAACAGAGGGAAACTTCTGCTAATACCGTATAAAAATATTTTACGCATGTAAGATATTTGAAAGATTTATCAGTATGAGATGGACCCGCGTCTGATTAGGTAGTTGGTGAGGTAGAGGCTCACCAAGCCGACGATCGGTAGCCGATCTGAGAGGATGACCGGCCACATTGGGACTGAGACACGGCCCAAACTCCTACGGGAGGCAGCAGTGGGGAATATTGGACAATGGGGGCAACCCTGATCCAGCGACGCCGCGTGAGTGAAGAAGTATTTCGGTATGTAAAGCTCTATCGATAACGGAAGAAGATGACAAGCCGTTAAGGAAGAAGCCCCGGCTAACTA
>GV2UCFN02G2U1U
GGTGAGTAACGCGTGGGTAACCTGCCTTATACAAGGGGATAACAGAGGGAAACTTCTGCTAATACCGTATAAAAATATTTTACGCATGTAAGATATTTGAAAGATTTATCAGTATGAGATGGACCCGCGTCTGATTAGGTAGTTGGTGAGGTAGAGGCTCACCAAGCCGACGATCGGTAGCCGATCTGAGAGGATGACCGGCCACATTGGGACTGAGACACGGCCCAAACTCCTACGGGAGGCAGCAGTGGGGAATATTGGACAATGGGGGCAACCCTGATCCAGCGACGCCGCGTGAGTGAAGAAGTATTTCGGTATGTAAAGCTCTATCGATAACGGAAGAAGATGACAAGCCGTTAAGGAAGAAGCCCCGGCTAACTA
>GV2UCFN02H1AJ3
GGTGAGTAACGCGTGGGTAACCTGCCTTATACAAGGGGATAACAGAGGGAAACTTCTGCTAATACCGTATAAAAATATTTTACGCATGTAAGATATTTGAAAGATTTATCAGTATGAGATGGACCCGCGTCTGATTAGGTAGTTGGTGAGGTAGAGGCTCACCAAGCCGACGATCGGTAGCCGATCTGAGAGGATGACCGGCCACATTGGGACTGAGACACGGCCCAAACTCCTACGGGAGGCAGCAGTGGGGAATATTGGACAATGGGGGCAACCCTGATCCAGCGACGCCGCGTGAGTGAAGAAGTATTTCGGTATGTAAAGCTCTATCGATAACGGAAGAAGATGACAAGCCGTTAAGGAAGAAGCCCCGGCTAACTA
>GV2UCFN02GMKMM
GGTGAGTAACGCGTGGGTAACCTGCCTTATACAAGGGGATAACAGAGGGAAACTTCTGCTAATACCGTATAAAAATATTTTACGCATGTAAGATATTTGAAAGATTTATCAGTATGAGATGGACCCGCGTCTGATTAGGTAGTTGGTGAGGTAGAGGCTCACCAAGCCGACGATCGGTAGCCGATCTGAGAGGATGACCGGCCACATTGGGACTGAGACACGGCCCAAACTCCTACGGGAGGCAGCAGTGGGGAATATTGGACAATGGGGGCAACCCTGATCCAGCGACGCCGCGTGAGTGAAGAAGTATTTCGGTATGTAAAGCTCTATCGATAACGGAAGAAGATGACAAGCCGTTAAGGAAGAAGCCCCGGCTAACTA
>GV2UCFN02HKPZR
GGTGAGTAACGCGTGGGTAACCTGCCTTATACAAGGGGATAACAGAGGGAAACTTCTGCTAATACCGTATAAAAATATTTTACGCATGTAAGATATTTGAAAGATTTATCAGTATGAGATGGACCCGCGTCTGATTAGGTAGTTGGTGAGGTAGAGGCTCACCAAGCCGACGATCGGTAGCCGATCTGAGAGGATGACCGGCCACATTGGGACTGAGACACGGCCCAAACTCCTACGGGAGGCAGCAGTGGGGAATATTGGACAATGGGGGCAACCCTGATCCAGCGACGCCGCGTGAGTGAAGAAGTATTTCGGTATGTAAAGCTCTATCGATAACGGAAGAAGATGACAAGCCGTTAAGGAAGAAGCCCCGGCTAACTA
>GV2UCFN02JDV1G
GGTGAGTAACGCGTGGGTAACCTGCCTTATACAAGGGGATAACAGAGGGAAACTTCTGCTAATACCGTATAAAAATATTTTACGCATGTAAGATATTTGAAAGATTTATCAGTATGAGATGGACCCGCGTCTGATTAGGTAGTTGGTGAGGTAGAGGCTCACCAAGCCGACGATCGGTAGCCGATCTGAGAGGATGACCGGCCACATTGGGACTGAGACACGGCCCAAACTCCTACGGGAGGCAGCAGTGGGGAATATTGGACAATGGGGGCAACCCTGATCCAGCGACGCCGCGTGAGTGAAGAAGTATTTCGGTATGTAAAGCTCTATCGATAACGGAAGAAGATGACAAGCCGTTAAGGAAGAAGCCCCGGCTAACTA
>GV2UCFN02IHOGJ
GGTGAGTAACGCGTGGGTAACCTGCCTTATACAAGGGGATAACAGAGGGAAACTTCTGCTAATACCGTATAAAAATATTTTACGCATGTAAGATATTTGAAAGATTTATCAGTATGAGATGGACCCGCGTCTGATTAGGTAGTTGGTGAGGTAGAGGCTCACCAAGCCGACGATCGGTAGCCGATCTGAGAGGATGACCGGCCACATTGGGACTGAGACACGGCCCAAACTCCTACGGGAGGCAGCAGTGGGGAATATTGGACAATGGGGGCAACCCTGATCCAGCGACGCCGCGTGAGTGAAGAAGTATTTCGGTATGTAAAGCTCTATCGATAACGGAAGAAGATGACAAGCCGTTAAGGAAGAAGCCCCGGCTAACTA
>GV2UCFN02HCXPK
GGTGAGTAACGCGTGGGTAACCTGCCTTATACAAGGGGATAACAGAGGGAAACTTCTGCTAATACCGTATAAAAATATTTTACGCATGTAAGATATTTGAAAGATTTATCAGTATGAGATGGACCCGCGTCTGATTAGGTAGTTGGTGAGGTAGAGGCTCACCAAGCCGACGATCGGTAGCCGATCTGAGAGGATGACCGGCCACATTGGGACTGAGACACGGCCCAAACTCCTACGGGAGGCAGCAGTGGGGAATATTGGACAATGGGGGCAACCCTGATCCAGCGACGCCGCGTGAGTGAAGAAGTATTTCGGTATGTAAAGCTCTATCGATAACGGAAGAAGATGACAAGCCGTTAAGGAAGAAGCCCCGGCTAACTA
>GV2UCFN02H8X3J
GGTGAGTAACGCGTGGGTAACCTGCCTTATACAAGGGGATAACAGAGGGAAACTTCTGCTAATACCGTATAAAAATATTTTACGCATGTAAGATATTTGAAAGATTTATCAGTATGAGATGGACCCGCGTCTGATTAGGTAGTTGGTGAGGTAGAGGCTCACCAAGCCGACGATCGGTAGCCGATCTGAGAGGATGACCGGCCACATTGGGACTGAGACACGGCCCAAACTCCTACGGGAGGCAGCAGTGGGGAATATTGGACAATGGGGGCAACCCTGATCCAGCGACGCCGCGTGAGTGAAGAAGTATTTCGGTATGTAAAGCTCTATCGATAACGGAAGAAGATGACAAGCCGTTAAGGAAGAAGCCCCGGCTAACTA
>GV2UCFN02I0JUM
GGTGAGTAACGCGTGGGTAACCTGCCTTATACAAGGGGATAACAGAGGGAAACTTCTGCTAATACCGTATAAAAATATTTTACGCATGTAAGATATTTGAAAGATTTATCAGTATGAGATGGACCCGCGTCTGATTAGGTAGTTGGTGAGGTAGAGGCTCACCAAGCCGACGATCGGTAGCCGATCTGAGAGGATGACCGGCCACATTGGGACTGAGACACGGCCCAAACTCCTACGGGAGGCAGCAGTGGGGAATATTGGACAATGGGGGCAACCCTGATCCAGCGACGCCGCGTGAGTGAAGAAGTATTTCGGTATGTAAAGCTCTATCGATAACGGAAGAAGATGACAAGCCGTTAAGGAAGAAGCCCCGGCTAACTA
>GV2UCFN02IPMZI
GGTGAGTAACGCGTGGGTAACCTGCCTTATACAAGGGGATAACAGAGGGAAACTTCTGCTAATACCGTATAAAAATATTTTACGCATGTAAGATATTTGAAAGATTTATCAGTATGAGATGGACCCGCGTCTGATTAGGTAGTTGGTGAGGTAGAGGCTCACCAAGCCGACGATCGGTAGCCGATCTGAGAGGATGACCGGCCACATTGGGACTGAGACACGGCCCAAACTCCTACGGGAGGCAGCAGTGGGGAATATTGGACAATGGGGGCAACCCTGATCCAGCGACGCCGCGTGAGTGAAGAAGTATTTCGGTATGTAAAGCTCTATCGATAACGGAAGAAGATGACAAGCCGTTAAGGAAGAAGCCCCGGCTAACTA
>GV2UCFN02I57R1
GGTGAGTAACGCGTGGGTAACCTGCCTTATACAAGGGGATAACAGAGGGAAACTTCTGCTAATACCGTATAAAAATATTTTACGCATGTAAGATATTTGAAAGATTTATCAGTATGAGATGGACCCGCGTCTGATTAGGTAGTTGGTGAGGTAGAGGCTCACCAAGCCGACGATCGGTAGCCGATCTGAGAGGATGACCGGCCACATTGGGACTGAGACACGGCCCAAACTCCTACGGGAGGCAGCAGTGGGGAATATTGGACAATGGGGGCAACCCTGATCCAGCGACGCCGCGTGAGTGAAGAAGTATTTCGGTATGTAAAGCTCTATCGATAACGGAAGAAGATGACAAGCCGTTAAGGAAGAAGCCCCGGCTAACTA
>GV2UCFN02IGZD3
GGTGAGTAACGCGTGGGTAACCTGCCTTATACAAGGGGATAACAGAGGGAAACTTCTGCTAATACCGTATAAAAATATTTTACGCATGTAAGATATTTGAAAGATTTATCAGTATGAGATGGACCCGCGTCTGATTAGGTAGTTGGTGAGGTAGAGGCTCACCAAGCCGACGATCGGTAGCCGATCTGAGAGGATGACCGGCCACATTGGGACTGAGACACGGCCCAAACTCCTACGGGAGGCAGCAGTGGGGAATATTGGACAATGGGGGCAACCCTGATCCAGCGACGCCGCGTGAGTGAAGAAGTATTTCGGTATGTAAAGCTCTATCGATAACGGAAGAAGATGACAAGCCGTTAAGGAAGAAGCCCCGGCTAACTA
>GV2UCFN02FP7EU
GGTGAGTAACGCGTGGGTAACCTGCCTTATACAAGGGGATAACAGAGGGAAACTTCTGCTAATACCGTATAAAAATATTTTACGCATGTAAGATATTTGAAAGATTTATCAGTATGAGATGGACCCGCGTCTGATTAGGTAGTTGGTGAGGTAGAGGCTCACCAAGCCGACGATCGGTAGCCGATCTGAGAGGATGACCGGCCACATTGGGACTGAGACACGGCCCAAACTCCTACGGGAGGCAGCAGTGGGGAATATTGGACAATGGGGGCAACCCTGATCCAGCGACGCCGCGTGAGTGAAGAAGTATTTCGGTATGTAAAGCTCTATCGATAACGGAAGAAGATGACAAGCCGTTAAGGAAGAAGCCCCGGCTAACTA
>GV2UCFN02GGY3I
GGTGAGTAACGCGTGGGTAACCTGCCTTATACAAGGGGATAACAGAGGGAAACTTCTGCTAATACCGTATAAAAATATTTTACGCATGTAAGATATTTGAAAGATTTATCAGTATGAGATGGACCCGCGTCTGATTAGGTAGTTGGTGAGGTAGAGGCTCACCAAGCCGACGATCGGTAGCCGATCTGAGAGGATGACCGGCCACATTGGGACTGAGACACGGCCCAAACTCCTACGGGAGGCAGCAGTGGGGAATATTGGACAATGGGGGCAACCCTGATCCAGCGACGCCGCGTGAGTGAAGAAGTATTTCGGTATGTAAAGCTCTATCGATAACGGAAGAAGATGACAAGCCGTTAAGGAAGAAGCCCCGGCTAACTA
>GV2UCFN02GQ3H2
GGTGAGTAACGCGTGGGTAACCTGCCTTATACAAGGGGATAACAGAGGGAAACTTCTGCTAATACCGTATAAAAATATTTTACGCATGTAAGATATTTGAAAGATTTATCAGTATGAGATGGACCCGCGTCTGATTAGGTAGTTGGTGAGGTAGAGGCTCACCAAGCCGACGATCGGTAGCCGATCTGAGAGGATGACCGGCCACATTGGGACTGAGACACGGCCCAAACTCCTACGGGAGGCAGCAGTGGGGAATATTGGACAATGGGGGCAACCCTGATCCAGCGACGCCGCGTGAGTGAAGAAGTATTTCGGTATGTAAAGCTCTATCGATAACGGAAGAAGATGACAAGCCGTTAAGGAAGAAGCCCCGGCTAACTA
>GV2UCFN02F365N
GGTGAGTAACGCGTGGGTAACCTGCCTTATACAAGGGGATAACAGAGGGAAACTTCTGCTAATACCGTATAAAAATATTTTACGCATGTAAGATATTTGAAAGATTTATCAGTATGAGATGGACCCGCGTCTGATTAGGTAGTTGGTGAGGTAGAGGCTCACCAAGCCGACGATCGGTAGCCGATCTGAGAGGATGACCGGCCACATTGGGACTGAGACACGGCCCAAACTCCTACGGGAGGCAGCAGTGGGGAATATTGGACAATGGGGGCAACCCTGATCCAGCGACGCCGCGTGAGTGAAGAAGTATTTCGGTATGTAAAGCTCTATCGATAACGGAAGAAGATGACAAGCCGTTAAGGAAGAAGCCCCGGCTAACTA
>GV2UCFN02I1NUN
GGTGAGTAACGCGTGGGTAACCTGCCTTATACAAGGGGATAACAGAGGGAAACTTCTGCTAATACCGTATAAAAATATTTTACGCATGTAAGATATTTGAAAGATTTATCAGTATGAGATGGACCCGCGTCTGATTAGGTAGTTGGTGAGGTAGAGGCTCACCAAGCCGACGATCGGTAGCCGATCTGAGAGGATGACCGGCCACATTGGGACTGAGACACGGCCCAAACTCCTACGGGAGGCAGCAGTGGGGAATATTGGACAATGGGGGCAACCCTGATCCAGCGACGCCGCGTGAGTGAAGAAGTATTTCGGTATGTAAAGCTCTATCGATAACGGAAGAAGATGACAAGCCGTTAAGGAAGAAGCCCCGGCTAACTA
>GV2UCFN02HAZOD
GGTGAGTAACGCGTGGGTAACCTGCCTTATACAAGGGGATAACAGAGGGAAACTTCTGCTAATACCGTATAAAAATATTTTACGCATGTAAGATATTTGAAAGATTTATCAGTATGAGATGGACCCGCGTCTGATTAGGTAGTTGGTGAGGTAGAGGCTCACCAAGCCGACGATCGGTAGCCGATCTGAGAGGATGACCGGCCACATTGGGACTGAGACACGGCCCAAACTCCTACGGGAGGCAGCAGTGGGGAATATTGGACAATGGGGGCAACCCTGATCCAGCGACGCCGCGTGAGTGAAGAAGTATTTCGGTATGTAAAGCTCTATCGATAACGGAAGAAGATGACAAGCCGTTAAGGAAGAAGCCCCGGCTAACTA
>G35JFLI02GI4UA
GGTGAGGTAACGCGTGGGTAACCTGCCTTATACAAGGGGATAACAGAGGGAAACTTCTGCTAATACCGTATAAAATATTTCACGCATGTGAGATATTTGAAAGATTTATCAGTATAAGATGGACCCGCGTCTGATTAGGTAGTTGGTGAGGTAGAGGCTCACCAAGCCGACGATCGGTAGCCGATCTGAGAGGATGACCGGCCACATTGGGACTGAGACACGGCCCAAACTCCTACGGGAGGCAGCAGTGGGGAATATTGGACAATGGGGGCAACCCTGATCCAGCGACGCCGCGTGAGTGAAGAAGTATTTCGGTATGTAAAGCTCTATCGATAACGGAAGAAGATGACAAGCCGTTAAGGAAGAAGCCCCGGCTAACTA
>G35JFLI02HPTQR
GGTGAGGTAACGCGTGGGTAACCTGCCTTATACAAGGGGATAACAGAGGGAAACTTCTGCTAATACCGTATAAAATATTTCACGCATGTGAGATATTTGAAAGATTTATCAGTATAAGATGGACCCGCGTCTGATTAGGTAGTTGGTGAGGTAGAGGCTCACCAAGCCGACGATCGGTAGCCGATCTGAGAGGATGACCGGCCACATTGGGACTGAGACACGGCCCAAACTCCTACGGGAGGCAGCAGTGGGGAATATTGGACAATGGGGGCAACCCTGATCCAGCGACGCCGCGTGAGTGAAGAAGTATTTCGGTATGTAAAGCTCTATCGATAACGGAAGAAGATGACAAGCCGTTAAGGAAGAAGCCCCGGCTAACTA
>G3BZQ8102H0U2X
GGTGAGTAACGCGTGGTAACCTGCCTTATACAAGGGGATAACAGAGGGAAACTTCTGCTAATACCGTATAAAATATTTCACGCATGTGAGATATTTGAAAGATTTATCAGTATAAGATGGACCCGCGTCTGATTAGGTAGTTGGTGAGGTAGAGGCTCACCAAGCCGACGATCGGTAGCCGATCTGAGAGGATGACCGGCCACATTGGGACTGAGACACGGCCCAAACTCCTACGGGAGGCAGCAGTGGGGAATATTGGACAATGGGGGCAACCCTGATCCAGCGACGCCGCGTGAGTGAAGAAGTATTTCGGTATGTAAAGCTCTATCGATAACGGAAGAAGATGACAAGCCGTTAAGGAAGAAGCCCCGGCTAACTA
>G35JFLI02HPHNZ
GGTGAGTAACGCGTGGTAACCTGCCTTATACAAGGGGATAACAGAGGGAAACTTCTGCTAATACCGTATAAAATATTTCACGCATGTGAGATATTTGAAAGATTTATCAGTATAAGATGGACCCGCGTCTGATTAGGTAGTTGGTGAGGTAGAGGCTCACCAAGCCGACGATCGGTAGCCGATCTGAGAGGATGACCGGCCACATTGGGACTGAGACACGGCCCAAACTCCTACGGGAGGCAGCAGTGGGGAATATTGGACAATGGGGGCAACCCTGATCCAGCGACGCCGCGTGAGTGAAGAAGTATTTCGGTATGTAAAGCTCTATCGATAACGGAAGAAGATGACAAGCCGTTAAGGAAGAAGCCCCGGCTAACTA
>G35JFLI02HN7T4
GGTGAGTAACGCGTGGTAACCTGCCTTATACAAGGGGATAACAGAGGGAAACTTCTGCTAATACCGTATAAAATATTTCACGCATGTGAGATATTTGAAAGATTTATCAGTATAAGATGGACCCGCGTCTGATTAGGTAGTTGGTGAGGTAGAGGCTCACCAAGCCGACGATCGGTAGCCGATCTGAGAGGATGACCGGCCACATTGGGACTGAGACACGGCCCAAACTCCTACGGGAGGCAGCAGTGGGGAATATTGGACAATGGGGGCAACCCTGATCCAGCGACGCCGCGTGAGTGAAGAAGTATTTCGGTATGTAAAGCTCTATCGATAACGGAAGAAGATGACAAGCCGTTAAGGAAGAAGCCCCGGCTAACTA
>G3BZQ8102FHQJS
GGTGAGTAACGCGTGGGTAACCTGCCTTATACAAGGGGATAACAGAGGGAAACTTCTGCTAATACCGTATAAAAATATTTCACGCATGTGAGATATTTGAAAGATTTATCAGTATAAGATGGACCCGCGTCTGATTAGGTAGTTGGTGAGGTAGAGGCTCACCAAGCCGACGATCGGTAGCCGATCTGAGAGGATGACCGGCCACATTGGGACTGAGACACGGCCCAAACTCCTACGGGAGGCAGCAGTGGGGAATATTGGACAATGGGGGCAACCCTGATCCAGCGACGCCGCGTGAGTGAAGAAGTATTTCGGTATGTAAAGCTCTATCGATAACGGAAGAAGATGACAAGCCGTTAAGGAAGAAGCCCCGGCTAACTA
>GV2UCFN02HKFGH
GGTGAGTAACGCGTGGGTAACCTGCCTTATACAAGGGGATAACAGAGGGAAACTTCTGCTAATACCGTATAAAAATATTTCACGCATGTGAGATATTTGAAAGATTTATCAGTATGAGATGGACCCGCGTCTGATTAGGTAGTTGGTGAGGTAGAGGCTCACCAAGCCGACGATCGGTAGCCGATCTGAGAGGATGACCGGCCACATTGGGACTGAGACACGGCCCAAACTCCTACGGGAGGCAGCAGTGGGGAATATTGGACAATGGGGGCAACCCTGATCCAGCGACGCCGCGTGAGTGAAGAAGTATTTCGGTATGTAAAGCTCTATCGATAACGGAAGAAGATGACAAGCCGTTAAGGAAGAAGCCCCGGCTAACTA
>GV2UCFN02GZ09M
GGTGAGTAACGCGTGGGTAACCTGCCTTATACAAGGGGATAACAGAGGGAAACTTCTGCTAATACCGTATAAAAATATTTCACGCATGTGAGATATTTGAAAGATTTATCAGTATGAGATGGACCCGCGTCTGATTAGGTAGTTGGTGAGGTAGAGGCTCACCAAGCCGACGATCGGTAGCCGATCTGAGAGGATGACCGGCCACATTGGGACTGAGACACGGCCCAAACTCCTACGGGAGGCAGCAGTGGGGAATATTGGACAATGGGGGCAACCCTGATCCAGCGACGCCGCGTGAGTGAAGAAGTATTTCGGTATGTAAAGCTCTATCGATAACGGAAGAAGATGACAAGCCGTTAAGGAAGAAGCCCCGGCTAACTA
>GV2UCFN02GVYUU
GGTGAGTAACGCGTGGGTAACCTGCCTTATACAAGGGGATAACAGAGGGAAACTTCTGCTAATACCGTATAAAAATATTTCACGCATGTGAGATATTTGAAAGATTTATCAGTATGAGATGGACCCGCGTCTGATTAGGTAGTTGGTGAGGTAGAGGCTCACCAAGCCGACGATCGGTAGCCGATCTGAGAGGATGACCGGCCACATTGGGACTGAGACACGGCCCAAACTCCTACGGGAGGCAGCAGTGGGGAATATTGGACAATGGGGGCAACCCTGATCCAGCGACGCCGCGTGAGTGAAGAAGTATTTCGGTATGTAAAGCTCTATCGATAACGGAAGAAGATGACAAGCCGTTAAGGAAGAAGCCCCGGCTAACTA
>GV2UCFN02GSO42
GGTGAGTAACGCGTGGGTAACCTGCCTTATACAAGGGGATAACAGAGGGAAACTTCTGCTAATACCGTATAAAAATATTTCACGCATGTGAGATATTTGAAAGATTTATCAGTATGAGATGGACCCGCGTCTGATTAGGTAGTTGGTGAGGTAGAGGCTCACCAAGCCGACGATCGGTAGCCGATCTGAGAGGATGACCGGCCACATTGGGACTGAGACACGGCCCAAACTCCTACGGGAGGCAGCAGTGGGGAATATTGGACAATGGGGGCAACCCTGATCCAGCGACGCCGCGTGAGTGAAGAAGTATTTCGGTATGTAAAGCTCTATCGATAACGGAAGAAGATGACAAGCCGTTAAGGAAGAAGCCCCGGCTAACTA
>GV2UCFN02H47B1
GGTGAGTAACGCGTGGGTAACCTGCCTTATACAAGGGGATAACAGAGGGAAACTTCTGCTAATACCGTATAAAAATATTTCACGCATGTGAGATATTTGAAAGATTTATCAGTATGAGATGGACCCGCGTCTGATTAGGTAGTTGGTGAGGTAGAGGCTCACCAAGCCGACGATCGGTAGCCGATCTGAGAGGATGACCGGCCACATTGGGACTGAGACACGGCCCAAACTCCTACGGGAGGCAGCAGTGGGGAATATTGGACAATGGGGGCAACCCTGATCCAGCGACGCCGCGTGAGTGAAGAAGTATTTCGGTATGTAAAGCTCTATCGATAACGGAAGAAGATGACAAGCCGTTAAGGAAGAAGCCCCGGCTAACTA
>GV2UCFN02JBXFC
GGTGAGTAACGCGTGGGTAACCTGCCTTATACAAGGGGATAACAGAGGGAAACTTCTGCTAATACCGTATAAAAATATTTCACGCATGTGAGATATTTGAAAGATTTATCAGTATGAGATGGACCCGCGTCTGATTAGGTAGTTGGTGAGGTAGAGGCTCACCAAGCCGACGATCGGTAGCCGATCTGAGAGGATGACCGGCCACATTGGGACTGAGACACGGCCCAAACTCCTACGGGAGGCAGCAGTGGGGAATATTGGACAATGGGGGCAACCCTGATCCAGCGACGCCGCGTGAGTGAAGAAGTATTTCGGTATGTAAAGCTCTATCGATAACGGAAGAAGATGACAAGCCGTTAAGGAAGAAGCCCCGGCTAACTA
>GV2UCFN02IT53C
GGTGAGTAACGCGTGGGTAACCTGCCTTATACAAGGGGATAACAGAGGGAAACTTCTGCTAATACCGTATAAAAATATTTCACGCATGTGAGATATTTGAAAGATTTATCAGTATGAGATGGACCCGCGTCTGATTAGGTAGTTGGTGAGGTAGAGGCTCACCAAGCCGACGATCGGTAGCCGATCTGAGAGGATGACCGGCCACATTGGGACTGAGACACGGCCCAAACTCCTACGGGAGGCAGCAGTGGGGAATATTGGACAATGGGGGCAACCCTGATCCAGCGACGCCGCGTGAGTGAAGAAGTATTTCGGTATGTAAAGCTCTATCGATAACGGAAGAAGATGACAAGCCGTTAAGGAAGAAGCCCCGGCTAACTA
>GV2UCFN02I01S1
GGTGAGTAACGCGTGGGTAACCTGCCTTATACAAGGGGATAACAGAGGGAAACTTCTGCTAATACCGTATAAAAATATTTCACGCATGTGAGATATTTGAAAGATTTATCAGTATGAGATGGACCCGCGTCTGATTAGGTAGTTGGTGAGGTAGAGGCTCACCAAGCCGACGATCGGTAGCCGATCTGAGAGGATGACCGGCCACATTGGGACTGAGACACGGCCCAAACTCCTACGGGAGGCAGCAGTGGGGAATATTGGACAATGGGGGCAACCCTGATCCAGCGACGCCGCGTGAGTGAAGAAGTATTTCGGTATGTAAAGCTCTATCGATAACGGAAGAAGATGACAAGCCGTTAAGGAAGAAGCCCCGGCTAACTA
>GV2UCFN02G481I
GGTGAGTAACGCGTGGGTAACCTGCCTTATACAAGGGGATAACAGAGGGAAACTTCTGCTAATACCGTATAAAAATATTTCACGCATGTGAGATATTTGAAAGATTTATCAGTATGAGATGGACCCGCGTCTGATTAGGTAGTTGGTGAGGTAGAGGCTCACCAAGCCGACGATCGGTAGCCGATCTGAGAGGATGACCGGCCACATTGGGACTGAGACACGGCCCAAACTCCTACGGGAGGCAGCAGTGGGGAATATTGGACAATGGGGGCAACCCTGATCCAGCGACGCCGCGTGAGTGAAGAAGTATTTCGGTATGTAAAGCTCTATCGATAACGGAAGAAGATGACAAGCCGTTAAGGAAGAAGCCCCGGCTAACTA
>GV2UCFN02I9BAN
GGTGAGTAACGCGTGGGTAACCTGCCTTATACAAGGGGATAACAGAGGGAAACTTCTGCTAATACCGTATAAAAATATTTCACGCATGTGAGATATTTGAAAGATTTATCAGTATGAGATGGACCCGCGTCTGATTAGGTAGTTGGTGAGGTAGAGGCTCACCAAGCCGACGATCGGTAGCCGATCTGAGAGGATGACCGGCCACATTGGGACTGAGACACGGCCCAAACTCCTACGGGAGGCAGCAGTGGGGAATATTGGACAATGGGGGCAACCCTGATCCAGCGACGCCGCGTGAGTGAAGAAGTATTTCGGTATGTAAAGCTCTATCGATAACGGAAGAAGATGACAAGCCGTTAAGGAAGAAGCCCCGGCTAACTA
>GV2UCFN02JPD5Y
GGTGAGTAACGCGTGGGTAACCTGCCTTATACAAGGGGATAACAGAGGGAAACTTCTGCTAATACCGTATAAAAATATTTCACGCATGTGAGATATTTGAAAGATTTATCAGTATGAGATGGACCCGCGTCTGATTAGGTAGTTGGTGAGGTAGAGGCTCACCAAGCCGACGATCGGTAGCCGATCTGAGAGGATGACCGGCCACATTGGGACTGAGACACGGCCCAAACTCCTACGGGAGGCAGCAGTGGGGAATATTGGACAATGGGGGCAACCCTGATCCAGCGACGCCGCGTGAGTGAAGAAGTATTTCGGTATGTAAAGCTCTATCGATAACGGAAGAAGATGACAAGCCGTTAAGGAAGAAGCCCCGGCTAACTA
>GV2UCFN02GGOMW
GGTGAGTAACGCGTGGGTAACCTGCCTTATACAAGGGGATAACAGAGGGAAACTTCTGCTAATACCGTATAAAAATATTTCACGCATGTGAGATATTTGAAAGATTTATCAGTATGAGATGGACCCGCGTCTGATTAGGTAGTTGGTGAGGTAGAGGCTCACCAAGCCGACGATCGGTAGCCGATCTGAGAGGATGACCGGCCACATTGGGACTGAGACACGGCCCAAACTCCTACGGGAGGCAGCAGTGGGGAATATTGGACAATGGGGGCAACCCTGATCCAGCGACGCCGCGTGAGTGAAGAAGTATTTCGGTATGTAAAGCTCTATCGATAACGGAAGAAGATGACAAGCCGTTAAGGAAGAAGCCCCGGCTAACTA
>GV2UCFN02FXAZH
GGTGAGTAACGCGTGGGTAACCTGCCTTATACAAGGGGATAACAGAGGGAAACTTCTGCTAATACCGTATAAAAATATTTCACGCATGTGAGATATTTGAAAGATTTATCAGTATGAGATGGACCCGCGTCTGATTAGGTAGTTGGTGAGGTAGAGGCTCACCAAGCCGACGATCGGTAGCCGATCTGAGAGGATGACCGGCCACATTGGGACTGAGACACGGCCCAAACTCCTACGGGAGGCAGCAGTGGGGAATATTGGACAATGGGGGCAACCCTGATCCAGCGACGCCGCGTGAGTGAAGAAGTATTTCGGTATGTAAAGCTCTATCGATAACGGAAGAAGATGACAAGCCGTTAAGGAAGAAGCCCCGGCTAACTA
>GV2UCFN02FMCEA
GGTGAGTAACGCGTGGGTAACCTGCCTTATACAAGGGGATAACAGAGGGAAACTTCTGCTAATACCGTATAAAAATATTTCACGCATGTGAGATATTTGAAAGATTTATCAGTATGAGATGGACCCGCGTCTGATTAGGTAGTTGGTGAGGTAGAGGCTCACCAAGCCGACGATCGGTAGCCGATCTGAGAGGATGACCGGCCACATTGGGACTGAGACACGGCCCAAACTCCTACGGGAGGCAGCAGTGGGGAATATTGGACAATGGGGGCAACCCTGATCCAGCGACGCCGCGTGAGTGAAGAAGTATTTCGGTATGTAAAGCTCTATCGATAACGGAAGAAGATGACAAGCCGTTAAGGAAGAAGCCCCGGCTAACTA
>GV2UCFN02H60Q8
GGTGAGTAACGCGTGGGTAACCTGCCTTATACAAGGGGATAACAGAGGGAAACTTCTGCTAATACCGTATAAAAATATTTCACGCATGTGAGATATTTGAAAGATTTATCAGTATGAGATGGACCCGCGTCTGATTAGGTAGTTGGTGAGGTAGAGGCTCACCAAGCCGACGATCGGTAGCCGATCTGAGAGGATGACCGGCCACATTGGGACTGAGACACGGCCCAAACTCCTACGGGAGGCAGCAGTGGGGAATATTGGACAATGGGGGCAACCCTGATCCAGCGACGCCGCGTGAGTGAAGAAGTATTTCGGTATGTAAAGCTCTATCGATAACGGAAGAAGATGACAAGCCGTTAAGGAAGAAGCCCCGGCTAACTA
>GV2UCFN02HM2I6
GGTGAGTAACGCGTGGGTAACCTGCCTTATACAAGGGGATAACAGAGGGAAACTTCTGCTAATACCGTATAAAAATATTTCACGCATGTGAGATATTTGAAAGATTTATCAGTATGAGATGGACCCGCGTCTGATTAGGTAGTTGGTGAGGTAGAGGCTCACCAAGCCGACGATCGGTAGCCGATCTGAGAGGATGACCGGCCACATTGGGACTGAGACACGGCCCAAACTCCTACGGGAGGCAGCAGTGGGGAATATTGGACAATGGGGGCAACCCTGATCCAGCGACGCCGCGTGAGTGAAGAAGTATTTCGGTATGTAAAGCTCTATCGATAACGGAAGAAGATGACAAGCCGTTAAGGAAGAAGCCCCGGCTAACTA
>GV2UCFN02GVS4K
GGTGAGTAACGCGTGGGTAACCTGCCTTATACAAGGGGATAACAGAGGGAAACTTCTGCTAATACCGTATAAAAATATTTCACGCATGTGAGATATTTGAAAGATTTATCAGTATGAGATGGACCCGCGTCTGATTAGGTAGTTGGTGAGGTAGAGGCTCACCAAGCCGACGATCGGTAGCCGATCTGAGAGGATGACCGGCCACATTGGGACTGAGACACGGCCCAAACTCCTACGGGAGGCAGCAGTGGGGAATATTGGACAATGGGGGCAACCCTGATCCAGCGACGCCGCGTGAGTGAAGAAGTATTTCGGTATGTAAAGCTCTATCGATAACGGAAGAAGATGACAAGCCGTTAAGGAAGAAGCCCCGGCTAACTA
>GV2UCFN02H0RZ4
GGTGAGTAACGCGTGGGTAACCTGCCTTATACAAGGGGATAACAGAGGGAAACTTCTGCTAATACCGTATAAAAATATTTCACGCATGTGAGATATTTGAAAGATTTATCAGTATGAGATGGACCCGCGTCTGATTAGGTAGTTGGTGAGGTAGAGGCTCACCAAGCCGACGATCGGTAGCCGATCTGAGAGGATGACCGGCCACATTGGGACTGAGACACGGCCCAAACTCCTACGGGAGGCAGCAGTGGGGAATATTGGACAATGGGGGCAACCCTGATCCAGCGACGCCGCGTGAGTGAAGAAGTATTTCGGTATGTAAAGCTCTATCGATAACGGAAGAAGATGACAAGCCGTTAAGGAAGAAGCCCCGGCTAACTA
>GV2UCFN02IVG76
GGTGAGTAACGCGTGGGTAACCTGCCTTATACAAGGGGATAACAGAGGGAAACTTCTGCTAATACCGTATAAAAATATTTCACGCATGTGAGATATTTGAAAGATTTATCAGTATGAGATGGACCCGCGTCTGATTAGGTAGTTGGTGAGGTAGAGGCTCACCAAGCCGACGATCGGTAGCCGATCTGAGAGGATGACCGGCCACATTGGGACTGAGACACGGCCCAAACTCCTACGGGAGGCAGCAGTGGGGAATATTGGACAATGGGGGCAACCCTGATCCAGCGACGCCGCGTGAGTGAAGAAGTATTTCGGTATGTAAAGCTCTATCGATAACGGAAGAAGATGACAAGCCGTTAAGGAAGAAGCCCCGGCTAACTA
>GV2UCFN02FKTDA
GGTGAGTAACGCGTGGGTAACCTGCCTTATACAAGGGGATAACAGAGGGAAACTTCTGCTAATACCGTATAAAAATATTTCACGCATGTGAGATATTTGAAAGATTTATCAGTATGAGATGGACCCGCGTCTGATTAGGTAGTTGGTGAGGTAGAGGCTCACCAAGCCGACGATCGGTAGCCGATCTGAGAGGATGACCGGCCACATTGGGACTGAGACACGGCCCAAACTCCTACGGGAGGCAGCAGTGGGGAATATTGGACAATGGGGGCAACCCTGATCCAGCGACGCCGCGTGAGTGAAGAAGTATTTCGGTATGTAAAGCTCTATCGATAACGGAAGAAGATGACAAGCCGTTAAGGAAGAAGCCCCGGCTAACTA
>GV2UCFN02GQKVW
GGTGAGTAACGCGTGGGTAACCTGCCTTATACAAGGGGATAACAGAGGGAAACTTCTGCTAATACCGTATAAAAATATTTCACGCATGTGAGATATTTGAAAGATTTATCAGTATGAGATGGACCCGCGTCTGATTAGGTAGTTGGTGAGGTAGAGGCTCACCAAGCCGACGATCGGTAGCCGATCTGAGAGGATGACCGGCCACATTGGGACTGAGACACGGCCCAAACTCCTACGGGAGGCAGCAGTGGGGAATATTGGACAATGGGGGCAACCCTGATCCAGCGACGCCGCGTGAGTGAAGAAGTATTTCGGTATGTAAAGCTCTATCGATAACGGAAGAAGATGACAAGCCGTTAAGGAAGAAGCCCCGGCTAACTA
>GV2UCFN02JRP48
GGTGAGTAACGCGTGGGTAACCTGCCTTATACAAGGGGATAACAGAGGGAAACTTCTGCTAATACCGTATAAAAATATTTCACGCATGTGAGATATTTGAAAGATTTATCAGTATGAGATGGACCCGCGTCTGATTAGGTAGTTGGTGAGGTAGAGGCTCACCAAGCCGACGATCGGTAGCCGATCTGAGAGGATGACCGGCCACATTGGGACTGAGACACGGCCCAAACTCCTACGGGAGGCAGCAGTGGGGAATATTGGACAATGGGGGCAACCCTGATCCAGCGACGCCGCGTGAGTGAAGAAGTATTTCGGTATGTAAAGCTCTATCGATAACGGAAGAAGATGACAAGCCGTTAAGGAAGAAGCCCCGGCTAACTA
>GV2UCFN02GPBBI
GGTGAGTAACGCGTGGGTAACCTGCCTTATACAAGGGGATAACAGAGGGAAACTTCTGCTAATACCGTATAAAAATATTTCACGCATGTGAGATATTTGAAAGATTTATCAGTATGAGATGGACCCGCGTCTGATTAGGTAGTTGGTGAGGTAGAGGCTCACCAAGCCGACGATCGGTAGCCGATCTGAGAGGATGACCGGCCACATTGGGACTGAGACACGGCCCAAACTCCTACGGGAGGCAGCAGTGGGGAATATTGGACAATGGGGGCAACCCTGATCCAGCGACGCCGCGTGAGTGAAGAAGTATTTCGGTATGTAAAGCTCTATCGATAACGGAAGAAGATGACAAGCCGTTAAGGAAGAAGCCCCGGCTAACTA
>GV2UCFN02IPKBB
GGTGAGTAACGCGTGGGTAACCTGCCTTATACAAGGGGATAACAGAGGGAAACTTCTGCTAATACCGTATAAAAATATTTCACGCATGTGAGATATTTGAAAGATTTATCAGTATGAGATGGACCCGCGTCTGATTAGGTAGTTGGTGAGGTAGAGGCTCACCAAGCCGACGATCGGTAGCCGATCTGAGAGGATGACCGGCCACATTGGGACTGAGACACGGCCCAAACTCCTACGGGAGGCAGCAGTGGGGAATATTGGACAATGGGGGCAACCCTGATCCAGCGACGCCGCGTGAGTGAAGAAGTATTTCGGTATGTAAAGCTCTATCGATAACGGAAGAAGATGACAAGCCGTTAAGGAAGAAGCCCCGGCTAACTA
>GV2UCFN02GDSQ6
GGTGAGTAACGCGTGGGTAACCTGCCTTATACAAGGGGATAACAGAGGGAAACTTCTGCTAATACCGTATAAAAATATTTCACGCATGTGAGATATTTGAAAGATTTATCAGTATGAGATGGACCCGCGTCTGATTAGGTAGTTGGTGAGGTAGAGGCTCACCAAGCCGACGATCGGTAGCCGATCTGAGAGGATGACCGGCCACATTGGGACTGAGACACGGCCCAAACTCCTACGGGAGGCAGCAGTGGGGAATATTGGACAATGGGGGCAACCCTGATCCAGCGACGCCGCGTGAGTGAAGAAGTATTTCGGTATGTAAAGCTCTATCGATAACGGAAGAAGATGACAAGCCGTTAAGGAAGAAGCCCCGGCTAACTA
>GV2UCFN02F1M3M
GGTGAGTAACGCGTGGGTAACCTGCCTTATACAAGGGGATAACAGAGGGAAACTTCTGCTAATACCGTATAAAAATATTTCACGCATGTGAGATATTTGAAAGATTTATCAGTATGAGATGGACCCGCGTCTGATTAGGTAGTTGGTGAGGTAGAGGCTCACCAAGCCGACGATCGGTAGCCGATCTGAGAGGATGACCGGCCACATTGGGACTGAGACACGGCCCAAACTCCTACGGGAGGCAGCAGTGGGGAATATTGGACAATGGGGGCAACCCTGATCCAGCGACGCCGCGTGAGTGAAGAAGTATTTCGGTATGTAAAGCTCTATCGATAACGGAAGAAGATGACAAGCCGTTAAGGAAGAAGCCCCGGCTAACTA
>GV2UCFN02HB8OC
GGTGAGTAACGCGTGGGTAACCTGCCTTATACAAGGGGATAACAGAGGGAAACTTCTGCTAATACCGTATAAAAATATTTCACGCATGTGAGATATTTGAAAGATTTATCAGTATGAGATGGACCCGCGTCTGATTAGGTAGTTGGTGAGGTAGAGGCTCACCAAGCCGACGATCGGTAGCCGATCTGAGAGGATGACCGGCCACATTGGGACTGAGACACGGCCCAAACTCCTACGGGAGGCAGCAGTGGGGAATATTGGACAATGGGGGCAACCCTGATCCAGCGACGCCGCGTGAGTGAAGAAGTATTTCGGTATGTAAAGCTCTATCGATAACGGAAGAAGATGACAAGCCGTTAAGGAAGAAGCCCCGGCTAACTA
>GV2UCFN02IY94M
GGTGAGTAACGCGTGGGTAACCTGCCTTATACAAGGGGATAACAGAGGGAAACTTCTGCTAATACCGTATAAAAATATTTCACGCATGTGAGATATTTGAAAGATTTATCAGTATGAGATGGACCCGCGTCTGATTAGGTAGTTGGTGAGGTAGAGGCTCACCAAGCCGACGATCGGTAGCCGATCTGAGAGGATGACCGGCCACATTGGGACTGAGACACGGCCCAAACTCCTACGGGAGGCAGCAGTGGGGAATATTGGACAATGGGGGCAACCCTGATCCAGCGACGCCGCGTGAGTGAAGAAGTATTTCGGTATGTAAAGCTCTATCGATAACGGAAGAAGATGACAAGCCGTTAAGGAAGAAGCCCCGGCTAACTA
>GV2UCFN02GWDP7
GGTGAGTAACGCGTGGGTAACCTGCCTTATACAAGGGGATAACAGAGGGAAACTTCTGCTAATACCGTATAAAAATATTTCACGCATGTGAGATATTTGAAAGATTTATCAGTATGAGATGGACCCGCGTCTGATTAGGTAGTTGGTGAGGTAGAGGCTCACCAAGCCGACGATCGGTAGCCGATCTGAGAGGATGACCGGCCACATTGGGACTGAGACACGGCCCAAACTCCTACGGGAGGCAGCAGTGGGGAATATTGGACAATGGGGGCAACCCTGATCCAGCGACGCCGCGTGAGTGAAGAAGTATTTCGGTATGTAAAGCTCTATCGATAACGGAAGAAGATGACAAGCCGTTAAGGAAGAAGCCCCGGCTAACTA
>GV2UCFN02IT5UF
GGTGAGTAACGCGTGGGTAACCTGCCTTATACAAGGGGATAACAGAGGGAAACTTCTGCTAATACCGTATAAAAATATTTCACGCATGTGAGATATTTGAAAGATTTATCAGTATGAGATGGACCCGCGTCTGATTAGGTAGTTGGTGAGGTAGAGGCTCACCAAGCCGACGATCGGTAGCCGATCTGAGAGGATGACCGGCCACATTGGGACTGAGACACGGCCCAAACTCCTACGGGAGGCAGCAGTGGGGAATATTGGACAATGGGGGCAACCCTGATCCAGCGACGCCGCGTGAGTGAAGAAGTATTTCGGTATGTAAAGCTCTATCGATAACGGAAGAAGATGACAAGCCGTTAAGGAAGAAGCCCCGGCTAACTA
>GV2UCFN02GEQH6
GGTGAGTAACGCGTGGGTAACCTGCCTTATACAAGGGGATAACAGAGGGAAACTTCTGCTAATACCGTATAAAAATATTTCACGCATGTGAGATATTTGAAAGATTTATCAGTATGAGATGGACCCGCGTCTGATTAGGTAGTTGGTGAGGTAGAGGCTCACCAAGCCGACGATCGGTAGCCGATCTGAGAGGATGACCGGCCACATTGGGACTGAGACACGGCCCAAACTCCTACGGGAGGCAGCAGTGGGGAATATTGGACAATGGGGGCAACCCTGATCCAGCGACGCCGCGTGAGTGAAGAAGTATTTCGGTATGTAAAGCTCTATCGATAACGGAAGAAGATGACAAGCCGTTAAGGAAGAAGCCCCGGCTAACTA
>GV2UCFN02IDLF0
GGTGAGTAACGCGTGGGTAACCTGCCTTATACAAGGGGATAACAGAGGGAAACTTCTGCTAATACCGTATAAAAATATTTCACGCATGTGAGATATTTGAAAGATTTATCAGTATGAGATGGACCCGCGTCTGATTAGGTAGTTGGTGAGGTAGAGGCTCACCAAGCCGACGATCGGTAGCCGATCTGAGAGGATGACCGGCCACATTGGGACTGAGACACGGCCCAAACTCCTACGGGAGGCAGCAGTGGGGAATATTGGACAATGGGGGCAACCCTGATCCAGCGACGCCGCGTGAGTGAAGAAGTATTTCGGTATGTAAAGCTCTATCGATAACGGAAGAAGATGACAAGCCGTTAAGGAAGAAGCCCCGGCTAACTA
>GV2UCFN02FVPB9
GGTGAGTAACGCGTGGGTAACCTGCCTTATACAAGGGGATAACAGAGGGAAACTTCTGCTAATACCGTATAAAAATATTTCACGCATGTGAGATATTTGAAAGATTTATCAGTATGAGATGGACCCGCGTCTGATTAGGTAGTTGGTGAGGTAGAGGCTCACCAAGCCGACGATCGGTAGCCGATCTGAGAGGATGACCGGCCACATTGGGACTGAGACACGGCCCAAACTCCTACGGGAGGCAGCAGTGGGGAATATTGGACAATGGGGGCAACCCTGATCCAGCGACGCCGCGTGAGTGAAGAAGTATTTCGGTATGTAAAGCTCTATCGATAACGGAAGAAGATGACAAGCCGTTAAGGAAGAAGCCCCGGCTAACTA
>GV2UCFN02I9KIC
GGTGAGTAACGCGTGGGTAACCTGCCTTATACAAGGGGATAACAGAGGGAAACTTCTGCTAATACCGTATAAAAATATTTCACGCATGTGAGATATTTGAAAGATTTATCAGTATGAGATGGACCCGCGTCTGATTAGGTAGTTGGTGAGGTAGAGGCTCACCAAGCCGACGATCGGTAGCCGATCTGAGAGGATGACCGGCCACATTGGGACTGAGACACGGCCCAAACTCCTACGGGAGGCAGCAGTGGGGAATATTGGACAATGGGGGCAACCCTGATCCAGCGACGCCGCGTGAGTGAAGAAGTATTTCGGTATGTAAAGCTCTATCGATAACGGAAGAAGATGACAAGCCGTTAAGGAAGAAGCCCCGGCTAACTA
>GV2UCFN02IAB2Z
GGTGAGTAACGCGTGGGTAACCTGCCTTATACAAGGGGATAACAGAGGGAAACTTCTGCTAATACCGTATAAAAATATTTCACGCATGTGAGATATTTGAAAGATTTATCAGTATGAGATGGACCCGCGTCTGATTAGGTAGTTGGTGAGGTAGAGGCTCACCAAGCCGACGATCGGTAGCCGATCTGAGAGGATGACCGGCCACATTGGGACTGAGACACGGCCCAAACTCCTACGGGAGGCAGCAGTGGGGAATATTGGACAATGGGGGCAACCCTGATCCAGCGACGCCGCGTGAGTGAAGAAGTATTTCGGTATGTAAAGCTCTATCGATAACGGAAGAAGATGACAAGCCGTTAAGGAAGAAGCCCCGGCTAACTA
>GV2UCFN02HBU1X
GGTGAGTAACGCGTGGGTAACCTGCCTTATACAAGGGGATAACAGAGGGAAACTTCTGCTAATACCGTATAAAAATATTTCACGCATGTGAGATATTTGAAAGATTTATCAGTATGAGATGGACCCGCGTCTGATTAGGTAGTTGGTGAGGTAGAGGCTCACCAAGCCGACGATCGGTAGCCGATCTGAGAGGATGACCGGCCACATTGGGACTGAGACACGGCCCAAACTCCTACGGGAGGCAGCAGTGGGGAATATTGGACAATGGGGGCAACCCTGATCCAGCGACGCCGCGTGAGTGAAGAAGTATTTCGGTATGTAAAGCTCTATCGATAACGGAAGAAGATGACAAGCCGTTAAGGAAGAAGCCCCGGCTAACTA
>G3BZQ8102JP9A3
GGTGAGTAACGCGTGGGTAACCTGCCTTATACAAGGGGATAACAGAGGGAAACTTCTGCTAATACCGTATAAAAATATTTCACGCATGTGAGATATTTGAAAGATTTATCAGTATGAGATGGACCCGCGTCTGATTAGGTAGTTGGTGAGGTAGAGGCTCACCAAGCCGACGATCGGTAGCCGATCTGAGAGGATGACCGGCCACATTGGGACTGAGACACGGCCCAAACTCCTACGGGAGGCAGCAGTGGGGAATATTGGACAATGGGGGCAACCCTGATCCAGCGACGCCGCGTGAGTGAAGAAGTATTTCGGTATGTAAAGCTCTATCGATAACGGAAGAAGATGACAAGCCGTTAAGGAAGAAGCCCCGGCTAACTA
>G35JFLI02GEXLM
GGTGAGTAACGCGTGGGTAACCTGCCTTATACAAGGGGATAACAGAGGGAAACTTCTGCTAATACCGTATAAAAATATTTCACGCATGTGAGATATTTGAAAGATTTATCAGTATGAGATGGACCCGCGTCTGATTAGGTAGTTGGTGAGGTAGAGGCTCACCAAGCCGACGATCGGTAGCCGATCTGAGAGGATGACCGGCCACATTGGGACTGAGACACGGCCCAAACTCCTACGGGAGGCAGCAGTGGGGAATATTGGACAATGGGGGCAACCCTGATCCAGCGACGCCGCGTGAGTGAAGAAGTATTTCGGTATGTAAAGCTCTATCGATAACGGAAGAAGATGACAAGCCGTTAAGGAAGAAGCCCCGGCTAACTA
>G35JFLI02IKNS6
GGTGAGTAACGCGTGGGTAACCTGCCTTATACAAGGGGATAACAGAGGGAAACTTCTGCTAATACCGTATAAAAATATTTCACGCATGTGAGATATTTGAAAGATTTATCAGTATGAGATGGACCCGCGTCTGATTAGGTAGTTGGTGAGGTAGAGGCTCACCAAGCCGACGATCGGTAGCCGATCTGAGAGGATGACCGGCCACATTGGGACTGAGACACGGCCCAAACTCCTACGGGAGGCAGCAGTGGGGAATATTGGACAATGGGGGCAACCCTGATCCAGCGACGCCGCGTGAGTGAAGAAGTATTTCGGTATGTAAAGCTCTATCGATAACGGAAGAAGATGACAAGCCGTTAAGGAAGAAGCCCCGGCTAACTA
>G35JFLI02IQIGN
GGTGAGTAACGCGTGGGTAACCTGCCTTATACAAGGGGATAACAGAGGGAAACTTCTGCTAATACCGTATAAAAATATTTCACGCATGTGAGATATTTGAAAGATTTATCAGTATGAGATGGACCCGCGTCTGATTAGGTAGTTGGTGAGGTAGAGGCTCACCAAGCCGACGATCGGTAGCCGATCTGAGAGGATGACCGGCCACATTGGGACTGAGACACGGCCCAAACTCCTACGGGAGGCAGCAGTGGGGAATATTGGACAATGGGGGCAACCCTGATCCAGCGACGCCGCGTGAGTGAAGAAGTATTTCGGTATGTAAAGCTCTATCGATAACGGAAGAAGATGACAAGCCGTTAAGGAAGAAGCCCCGGCTAACTA
>G35JFLI02IQMQE
GGTGAGTAACGCGTGGGTAACCTGCCTTATACAAGGGGATAACAGAGGGAAACTTCTGCTAATACCGTATAAAAATATTTCACGCATGTGAGATATTTGAAAGATTTATCAGTATGAGATGGACCCGCGTCTGATTAGGTAGTTGGTGAGGTAGAGGCTCACCAAGCCGACGATCGGTAGCCGATCTGAGAGGATGACCGGCCACATTGGGACTGAGACACGGCCCAAACTCCTACGGGAGGCAGCAGTGGGGAATATTGGACAATGGGGGCAACCCTGATCCAGCGACGCCGCGTGAGTGAAGAAGTATTTCGGTATGTAAAGCTCTATCGATAACGGAAGAAGATGACAAGCCGTTAAGGAAGAAGCCCCGGCTAACTA
