# Supplementary material for: Investigation of the Effect of Type 2 Diabetes Mellitus on Subgingival Plaque Microbiota by High-Throughput 16S rDNA Pyrosequencing
Source: PLoS One. 2013 Apr 22;8(4):e61516. doi: 10.1371/journal.pone.0061516 (PMC3632544; doi:10.1371/journal.pone.0061516)
Supplement: File S1 — FASTA-format sequences for all the OTUs. Sequences for each OTU are provided in a FASTA-format file. (ZIP) [file pone.0061516.s004.zip › OTU.allseq/Otu0091.fasta]

>GV2UCFN02HTINE
GGTGAGTAACGCGTGGACAACCTACCTTGTAAAGGGGAATAACCTCGAGAAATCGAAGCTAATACCCCATAATAACCTTGATTCGCATGAAGCAAGGAGGAAAGGCGGTCTTAGAGCTGTCGATAGAAGATGGGTCCGCGTCTGATTAGCTAGTTGGTGAGGTAAAGGCTCACCAAGGCGACGATCAGTAGCCGGCCTGAGAGGGTGAACGGTCACATTGGGACTGAGACACGGCCCAAACTCCTACGGGAGGCAGCAGTGGGGAATCTTCCGCAATGGGCGCAAGCCTGACGGAGCAATGCCGCGTGAGTGAAGAAGGCCTTCGGGTTGTAAAACTCTGTCCTAGACGAAGAGAGAGTATTGTAGTAACTGACAATGCTAGGACGGTAGACTAGGAGGAAGCCCCGGCTAACTA
>GV2UCFN02HK864
GGTGAGTAACGCGTGGACAACCTACCTTGTAAAGGGGAATAACCTCGAGAAATCGAAGCTAATACCCCATAATAACCTTGATTCGCATGAAGCAAGGAGGAAAGGCGGCCTTAGAGCTGTCGATAGAAGATGGGTCCGCGTCTGATTAGCTAGTTGGTGAGGTAAAGGCTCACCAAGGCGACGATCAGTAGCCGGCCTGAGAGGGTGAACGGCCACATTGGGACTGAGACACGGCCCAAACTCCTACGGGAGGCAGCAGTGGGGAATCTTCCGCAATGGGCGAAAGCCTGACGGAGCAATGCCGCGTGAGTGAAGAAGGCCTTCGGGTTGTAAAACTCTGTCCTAGACGAAGAGAGAGTATTGTAGTAACTGACAATACTAGGACGGTAGACTAGGAGGAAGCCCCGGCTAACTA
>GV2UCFN02FWS2L
GGTGAGTAACGCGTGGACAACCTACCTTGTAAAGGGGAATAACCTCGAGAAATCGAAGCTAATACCCCATAATAACCTTGCTTTGCATGAAGCAAGGAGGAAAGGCGGCCTTAGCGCTGTCGATAGAAGATGGGTCCGCGTCTGATTAGCTAGTTGGTGAGGTAAAGGCTCACCAAGGCGACGATCAGTAGCCGGCCTGAGAGGGTGAACGGCCACATTGGGACTGAGACACGGCCCAAACTCCTACGGGAGGCAGCAGTGGGGAATCTTCCGCAATGGGCGAAAGCCTGACGGAGCAATGCCGCGTGAGTGAAGAAGGCCTTCGGGTTGTAAAACTCTGTCCTAGACGAAGAGAGAGTATTGTAGTAACTGACAATACTAGGACGGTAGACTAGGAGGAAGCCCCGGCTAACTA
>GV2UCFN02FYQHH
GGTGAGTAACGCGTGGACAACCTACCTTGTAAAGGGGAATAACCTCGAGAAATCGAAGCTAATACCCCATAATAACCTTGCTTTGCATGAAGCAAGGAGGAAAGGCGGCCTTAGCGCTGTCGATAGAAGATGGGTCCGCGTCTGATTAGCTAGTTGGTGAGGTAAAGGCTCACCAAGGCGACGATCAGTAGCCGGCCTGAGAGGGTGAACGGCCACATTGGGACTGAGACACGGCCCAAACTCCTACGGGAGGCAGCAGTGGGGAATCTTCCGCAATGGGCGAAAGCCTGACGGAGCAATGCCGCGTGAGTGAAGAAGGCCTTCGGGTTGTAAAACTCTGTCCTAGACGAAGAGAGAGTATTGTAGTAACTGACAATACTAGGACGGTAGACTAGGAGGAAGCCCCGGCTAACTA
>G35JFLI02HMIKW
GGTGAGTAACGCGTGGACAACCTACCTTGTAAAGGGGAATAACCTCGAGAAATCGAAGCTAATACCCCATAATAACCTTGAATCGCATGAAGCGAGGAGGAAAGGCGGCCTTTGTGCTATCGATACAAGATGGGTCCGCGTCTGATTAGCTAGTTGGTGAGGTAAAGGCTCACCAAGGCGACGATCAGTAGCCGGCCTGAGAGGGTGAACGGCCACATTGGGACTGAGACACGGCCCAAACTCCTACGGGAGGCAGCAGTGGGGAATCTTCCGCAATGGGCGAAAGCCTGACGGAGCAATGCCGCGTGAGTGAAGAAGGCCTTCGGGTTGTAAAACTCTGTCCTAGACGAAGAGAGAGTATTGTAGTAACTGACAATACTAGGACGGTAGACTAGGAGGAAGCCCCGGCTAACTA
>G35JFLI02JEM4Y
GGTGAGTAACGCGTGGACAACCTACCTTGTAAAGGGGAATAACCTCGAGAAATCGAAGCTAATACCCCATAATAACCTTGAATCGCATGAAGCGAGGAGGAAAGGCGGCCTTTGTGCTATCGATACAAGATGGGTCCGCGTCTGATTAGCTAGTTGGTGAGGTAAAGGCTCACCAAGGCGACGATCAGTAGCCGGCCTGAGAGGGTGAACGGCCACATTGGGACTGAGACACGGCCCAAACTCCTACGGGAGGCAGCAGTGGGGAATCTTCCGCAATGGGCGAAAGCCTGACGGAGCAATGCCGCGTGAGTGAAGAAGGCCTTCGGGTTGTAAAACTCTGTCCTAGACGAAGAGAGAGTATTGTAGTAACTGACAATACTAGGACGGTAGACTAGGAGGAAGCCCCGGCTAACTA
>G35JFLI02GLMUI
GGTGAGTAACGCGTGGACAACCTACCTTGTAAAGGGGAATAACCTCGAGAAATCGAAGCTAATACCCCATAATAACCTTGAATCGCATGAAGCGAGGAGGAAAGGCGGCCTTTGTGCTATCGATACAAGATGGGTCCGCGTCTGATTAGCTAGTTGGTGAGGTAAAGGCTCACCAAGGCGACGATCAGTAGCCGGCCTGAGAGGGTGAACGGCCACATTGGGACTGAGACACGGCCCAAACTCCTACGGGAGGCAGCAGTGGGGAATCTTCCGCAATGGGCGAAAGCCTGACGGAGCAATGCCGCGTGAGTGAAGAAGGCCTTCGGGTTGTAAAACTCTGTCCTAGACGAAGAGAGAGTATTGTAGTAACTGACAATACTAGGACGGTAGACTAGGAGGAAGCCCCGGCTAACTA
>G35JFLI02GA7CF
GGTGAGTAACGCGTGGACAACCTACCTTGTAAAGGGGAATAACCTCGAGAAATCGAAGCTAATACCCCATAATAACCTTGAATCGCATGAAGCGAGGAGGAAAGGCGGCCTTTGTGCTATCGATACAAGATGGGTCCGCGTCTGATTAGCTAGTTGGTGAGGTAAAGGCTCACCAAGGCGACGATCAGTAGCCGGCCTGAGAGGGTGAACGGCCACATTGGGACTGAGACACGGCCCAAACTCCTACGGGAGGCAGCAGTGGGGAATCTTCCGCAATGGGCGAAAGCCTGACGGAGCAATGCCGCGTGAGTGAAGAAGGCCTTCGGGTTGTAAAACTCTGTCCTAGACGAAGAGAGAGTATTGTAGTAACTGACAATACTAGGACGGTAGACTAGGAGGAAGCCCCGGCTAACTA
>GV2UCFN02HNGUH
GGTGAGTAACGCGTGGACAACCTACCTTGTAAAGGGGGAATAACCTCGAGAAATCGAAGCTAATACCCCATAATAACCTTGAATCGCATGAAGCGAGGAGGAAAGGCGGCCTTTGTGCTGTCGATACAAGATGGGTCCGCGTCTGATTAGCTAGTTGGTGAGGTAAAGGCTCACCAAGGCGACGATCAGTAGCCGGCCTGAGAGGGTGAACGGCCACATTGGGACTGAGACACGGCCCAAACTCCTACGGGAGGCAGCAGTGGGGAATCTTCCGCAATGGGCGAAAGCCTGACGGAGCAATGCCGCGTGAGTGAAGAAGGCCTTCGGGTTGTAAAACTCTGTCCTAGACGAAGAGAGAGTATTGTAGTAACTGACAATACTAGGACGGTAGACTAGGAGGAAGCCCCGGCTAACTA
>GV2UCFN02GIHR8
GGTGAGTAACGCGTGGACAACCTACCTTGTAAAGGGGGAATAACCTCGAGAAATCGAAGCTAATACCCCATAATAACCTTGAATCGCATGAAGCGAGGAGGAAAGGCGGCCTTTGTGCTGTCGATACAAGATGGGTCCGCGTCTGATTAGCTAGTTGGTGAGGTAAAGGCTCACCAAGGCGACGATCAGTAGCCGGCCTGAGAGGGTGAACGGCCACATTGGGACTGAGACACGGCCCAAACTCCTACGGGAGGCAGCAGTGGGGAATCTTCCGCAATGGGCGAAAGCCTGACGGAGCAATGCCGCGTGAGTGAAGAAGGCCTTCGGGTTGTAAAACTCTGTCCTAGACGAAGAGAGAGTATTGTAGTAACTGACAATACTAGGACGGTAGACTAGGAGGAAGCCCCGGCTAACTA
>GV2UCFN02F8UF3
GGTGAGTAACGCGTGGACAACCTACCTTGTAAAGGGGAATAACTTCGAGAAATCGAAGCTAATACCCCATAATAACCTTGCTTCGCATGAAGCGAGGAGGAAAGGCGGCCTTAGTGCTGTCGATACAAGATGGGTCCGCGTCTGATTAGCTAGTTGGTGAGGTAAAGGCTCACCAAGGCGACGATCAGTAGCCGGCCTGAGAGGGTGAACGGCCACATTGGGACTGAGACACGGCCCAAACTCCTACGGGAGGCAGCAGTGGGGAATCTTCCGCAATGGGCGAAAGCCTGACGGAGCAATGCCGCGTGAGTGAAGAAGGCCTTCGGGTTGTAAAACTCTGTCCTAGACGAAGAGAGAGTATTGTAGTAACTGACAATACTAGGACGGTAGACTAGGAGGAAGCCCCGGCTAACTA
>GV2UCFN02FIZFE
GGTGAGTAACGCGTGGACAACCTACCTTGTAAAGGGGAATAACCTCGAGAAATCGAAGCTAATACCCCATAATAACCTTAAGTCGCATGAATTGAGGAGGAAAGGCGGCCTTAGTGCTGTCGATAGAAGATGGGTCCGCGTCTGATTAGCTAGTTGGTGAGGTAAAGGCTCACCAAGGCGACGATCAGTAGCCGGCCTGAGAGGGTGAACGGCCACATTGGGACTGAGACACGGCCCAAACTCCTACGGGAGGCAGCAGTGGGGAATCTTCCGCAATGGGCGCAAGCCTGACGGAGCAATGCCGCGTGAGTGAAGAAGGCCTTCGGGTTGTAAAACTCTGTCCTAGACGAAGAGAGAGTATTGTAGTAACTGACAATGCTAGGACGGTAGACTAGGAGGAAGCCCCGGCTAACTA
>G3BZQ8102FXHB3
GGTGAGTAACGCGTGGACAACCTACCTTGTAAAGGGGAATAAACTTCGAGAAATCGAAGCTAATACCCCATAATAACCTTAAGTCGCATGAATTGAGGAGGAAAGGCGGCCTTAGCGCTGTCGATACAAGATGGGTCCGCGTCTGATTAGCTAGTTGGTGAGGTAAAGGCTCACCAAGGCGACGATCAGTAGCCGGCCTGAGAGGGTGAACGGCCACATTGGGACTGAGACACGGCCCAAACTCCTACGGGAGGCAGCAGTGGGGAATCTTCCGCAATGGGCGAAAGCCTGACGGAGCAATGCCGCGTGAGTGAAGAAGGCCTTCGGGTTGTAAAACTCTGTCCTAGACGAAGAGAGAGTATTGTAGTAACTGACAATGCTAGGACGGTAGACTAGGAGGAAGCCCCGGCTAACTA
>G35JFLI02FLCIN
GGTGAGTAACGCGTGGACAACCTACCTTGTAAAGGGGAATAAACTTCGAGAAATCGAAGCTAATACCCCATAATAACCTTAAGTCGCATGAATTGAGGAGGAAAGGCGGCCTTAGCGCTGTCGATACAAGATGGGTCCGCGTCTGATTAGCTAGTTGGTGAGGTAAAGGCTCACCAAGGCGACGATCAGTAGCCGGCCTGAGAGGGTGAACGGCCACATTGGGACTGAGACACGGCCCAAACTCCTACGGGAGGCAGCAGTGGGGAATCTTCCGCAATGGGCGAAAGCCTGACGGAGCAATGCCGCGTGAGTGAAGAAGGCCTTCGGGTTGTAAAACTCTGTCCTAGACGAAGAGAGAGTATTGTAGTAACTGACAATGCTAGGACGGTAGACTAGGAGGAAGCCCCGGCTAACTA
>GV2UCFN02HBSAZ
GGTGAGTAACGCGTGGACAACCTACCTTGTAAAGGGGAATAACCTCGAGAAATCGAAGCTAATACCCCATAATAACCTTAAGTCGCATGAATTGAGGAGGAAAGGCGGCCTTAGCGCTGTCGATACAAGATGGGTCCGCGTCTGATTAGCTAGTTGGTGAGGTAAAGGCTCACCAAGGCGACGATCAGTAGCCGGCCTGAGAGGGTGAACGGCCACATTGGGACTGAGACACGGCCCAAACTCCTACGGGAGGCAGCAGTGGGGAATCTTCCGCAATGGGCGAAAGCCTGACGGAGCAATGCCGCGTGAGTGAAGAAGGCCTTCGGGTTGTAAAACTCTGTCCTAGACGAAGAGAGAGTATTGTAGTAACTGACAATGCTAGGACGGTAGACTAGGAGGAAGCCCCGGCTAACTA
>GV2UCFN02JL1VA
GGTGAGTAACGCGTGGACAACCTACCTTGTAAAGGGGAATAACCTCGAGAAATCGAAGCTAATACCCCATAATAACCTTGAATCGCATGAATTGAGGAGGAAAGGCGGCCTTAGCGCTGTCGATACAAGATGGGTCCGCGTCTGATTAGCTAGTTGGTGAGGTAAAGGCTCACCAAGGCGACGATCAGTAGCCGGCCTGAGAGGGTGAACGGCCACATTGGGACTGAGACACGGCCCAAACTCCTACGGGAGGCAGCAGTGGGGAATCTTCCGCAATGGGCGCAAGCCTGACGGAGCAATGCCGCGTGAGTGAAGAAGGCCTTCGGGTTGTAAAACTCTGTCCTAGACGAAGAGAGAGTATTGTAGTAACTGACAATGCTAGGACGGTAGACTAGGAGGAAGCCCCGGCTAACTA
>GV2UCFN02GA5WK
GGTGAGTAACGCGTGGACAACCTACCTTGTAAAGGGGAATAACCTCGAGAAATCGAAGCTAATACCCCATAATAACCTTGAATCGCATGAATTGAGGAGGAAAGGCGGCCTTAGAGCTGTCGATACAAGATGGGTCCGCGTCTGATTAGCTAGTTGGTGAGGTAAAGGCTCACCAAGGCGACGATCAGTAGCCGGCCTGAGAGGGTGAACGGCCACATTGGGACTGAGACACGGCCCAAACTCCTACGGGAGGCAGCAGTGGGGAATCTTCCGCAATGGGCGAAAGCCTGACGGAGCAATGCCGCGTGAGTGAAGAAGGCCTTCGGGTTGTAAAACTCTGTCCTAGACGAAGAGAGAGTATTGTAGTAACTGACAATGCTAGGACGGTAGACTAGGAGGAAGCCCCGGCTAACTA
>GV2UCFN02I90U9
GGTGAGTAACGCGTGGACAACCTACCTTGTAAAGGGGAATAACCTCGAGAAATCGAAGCTAATACCCCATAATAACCTTGAATCGCATGAATTGAGGAGGAAAGGCGGCCTTAGAGCTGTCGATACAAGATGGGTCCGCGTCTGATTAGCTAGTTGGTGAGGTAAAGGCTCACCAAGGCGACGATCAGTAGCCGGCCTGAGAGGGTGAACGGCCACATTGGGACTGAGACACGGCCCAAACTCCTACGGGAGGCAGCAGTGGGGAATCTTCCGCAATGGGCGAAAGCCTGACGGAGCAATGCCGCGTGAGTGAAGAAGGCCTTCGGGTTGTAAAACTCTGTCCTAGACGAAGAGAGAGTATTGTAGTAACTGACAATGCTAGGACGGTAGACTAGGAGGAAGCCCCGGCTAACTA
>GV2UCFN02H1OEV
GGTGAGTAACGCGTGGACAACCTACCTTGTAAAGGGGAATAACCTCGAGAAATCGAAGCTAATACCCCATAATAACCTTAATTCGCATGAAGTAAGGAGGAAAGGCGGCCTTGGTGCTGTCGATACAAGATGGGTCCGCGTCTGATTAGCTAGTTGGTGAGGTAAAGGCTCACCAAGGCGACGATCAGTAGCCGGCCTGAGAGGGTGAACGGCCACATTGGGACTGAGACACGGCCCAAACTCCTACGGGAGGCAGCAGTGGGGAATCTTCCGCAATGGGCGAAAGCCTGACGGAGCAATGCCGCGTGAGTGAAGAAGGCCTTCGGGTTGTAAAACTCTGTCCTAGACGAAGAGAGAGTATTGTAGTAACTGACAATGCTAGGACGGTAGACTAGGAGGAAGCCCCGGCTAACTA
>G3BZQ8102G3NZ2
GGTGAGTAACGCGTGGACAACCTACCTTGTAAAGGGGAATAACCTCGAGAAATCGAAGCTAATACCCCATAATAACCTTAAGTCGCATGAATTGAGGAGGAAAGGCGGCCTTAGTGCTGTCGATACAAGATGGGTCCGCGTCTGATTAGCTAGTTGGTGAGGTAAAGGCTCACCAAGGCGACGATCAGTAGCCGGCCTGAGAGGGTGAACGGCCACATTGGGACTGAGACACGGCCCAAACTCCTACGGGAGGCAGCAGTGGGGAATCTTCCGCAATGGGCGAAAGCCTGACGGAGCAATGCCGCGTGAGTGAAGAAGGCCTTCGGGTTGTAAAACTCTGTCCTAGACGAAGAGAGAGTATTGTAGTAACTGACAATACTAGGACGGTAGACTAGGAGGAAGCCCCGGCTAACTA
>GV2UCFN02GD1CO
GGTGAGTAACGCGTGGACAACCTACCTTGTAAAGGGGAATAACCTCGAGAAATCGAAGCTAATACCCCATAATAACCTTAATTCGCATGAATTGAGGAGGAAAGGCGGCCTTTGTGCTGTCGATACAAGATGGGTCCGCGTCTGATTAGCTAGTTGGTGAGGTAAAGGCTCACCAAGGCGACGATCAGTAGCCGGCCTGAGAGGGTGAACGGCCACATTGGGACTGAGACACGGCCCAAACTCCTACGGGAGGCAGCAGTGGGGAATCTTCCGCAATGGGCGAAAGCCTGACGGAGCAATGCCGCGTGAGTGAAGAAGGCCTTCGGGTTGTAAAACTCTGTCCTAGACGAAGAGAGAGTATTGTAGTAACTGACAATACTAGGACGGTAGACTAGGAGGAAGCCCCGGCTAACTA
>GV2UCFN02HV2I1
GGTGAGTAACGCGTGGACAACCTACCTTGTAAAGGGGAATAACCTCGAGAAATCGAAGCTAATACCCCATAATAACCTTAATTCGCATGAATTGAGGAGGAAAGGCGGCCTTTGTGCTGTCGATACAAGATGGGTCCGCGTCTGATTAGCTAGTTGGTGAGGTAAAGGCTCACCAAGGCGACGATCAGTAGCCGGCCTGAGAGGGTGAACGGCCACATTGGGACTGAGACACGGCCCAAACTCCTACGGGAGGCAGCAGTGGGGAATCTTCCGCAATGGGCGAAAGCCTGACGGAGCAATGCCGCGTGAGTGAAGAAGGCCTTCGGGTTGTAAAACTCTGTCCTAGACGAAGAGAGAGTATTGTAGTAACTGACAATACTAGGACGGTAGACTAGGAGGAAGCCCCGGCTAACTA
>GV2UCFN02FLTLG
GGTGAGTAACGCGTGGACAACCTACCTTGTAAAGGGGAATAACCTCGAGAAATCGAAGCTAATACCCCATAATAACCTTAATTCGCATGAATTGAGGAGGAAAGGCGGCCTTTGTGCTGTCGATACAAGATGGGTCCGCGTCTGATTAGCTAGTTGGTGAGGTAAAGGCTCACCAAGGCGACGATCAGTAGCCGGCCTGAGAGGGTGAACGGCCACATTGGGACTGAGACACGGCCCAAACTCCTACGGGAGGCAGCAGTGGGGAATCTTCCGCAATGGGCGAAAGCCTGACGGAGCAATGCCGCGTGAGTGAAGAAGGCCTTCGGGTTGTAAAACTCTGTCCTAGACGAAGAGAGAGTATTGTAGTAACTGACAATACTAGGACGGTAGACTAGGAGGAAGCCCCGGCTAACTA
>GV2UCFN02GSW2Y
GGTGAGTAACGCGTGGACAACCTACCTTGTAAAGGGGAATAACCTCGAGAAATCGAAGCTAATACCCCATAATAACCTTAATTCGCATGAATTGAGGAGGAAAGGCGGCCTTTGTGCTGTCGATACAAGATGGGTCCGCGTCTGATTAGCTAGTTGGTGAGGTAAAGGCTCACCAAGGCGACGATCAGTAGCCGGCCTGAGAGGGTGAACGGCCACATTGGGACTGAGACACGGCCCAAACTCCTACGGGAGGCAGCAGTGGGGAATCTTCCGCAATGGGCGAAAGCCTGACGGAGCAATGCCGCGTGAGTGAAGAAGGCCTTCGGGTTGTAAAACTCTGTCCTAGACGAAGAGAGAGTATTGTAGTAACTGACAATACTAGGACGGTAGACTAGGAGGAAGCCCCGGCTAACTA
>GV2UCFN02F0YQR
GGTGAGTAACGCGTGGACAACCTACCTTGTAAAGGGGAATAACCTCGAGAAATCGAAGCTAATACCCCATAATAACCTTAATTCGCATGAATTGAGGAGGAAAGGCGGCCTTTGTGCTGTCGATACAAGATGGGTCCGCGTCTGATTAGCTAGTTGGTGAGGTAAAGGCTCACCAAGGCGACGATCAGTAGCCGGCCTGAGAGGGTGAACGGCCACATTGGGACTGAGACACGGCCCAAACTCCTACGGGAGGCAGCAGTGGGGAATCTTCCGCAATGGGCGAAAGCCTGACGGAGCAATGCCGCGTGAGTGAAGAAGGCCTTCGGGTTGTAAAACTCTGTCCTAGACGAAGAGAGAGTATTGTAGTAACTGACAATACTAGGACGGTAGACTAGGAGGAAGCCCCGGCTAACTA
>GV2UCFN02JACUG
GGTGAGTAACGCGTGGACAACCTACCTTGTAAAGGGGAATAACCTCGAGAAATCGAAGCTAATACCCCATAATAACCTTAATTCGCATGAATTGAGGAGGAAAGGCGGCCTTTGTGCTGTCGATACAAGATGGGTCCGCGTCTGATTAGCTAGTTGGTGAGGTAAAGGCTCACCAAGGCGACGATCAGTAGCCGGCCTGAGAGGGTGAACGGCCACATTGGGACTGAGACACGGCCCAAACTCCTACGGGAGGCAGCAGTGGGGAATCTTCCGCAATGGGCGAAAGCCTGACGGAGCAATGCCGCGTGAGTGAAGAAGGCCTTCGGGTTGTAAAACTCTGTCCTAGACGAAGAGAGAGTATTGTAGTAACTGACAATACTAGGACGGTAGACTAGGAGGAAGCCCCGGCTAACTA
>GV2UCFN02I5IBK
GGTGAGTAACGCGTGGACAACCTACCTTGTAAAGGGGAATAACCTCGAGAAATCGAAGCTAATACCCCATAATAACCTTAATTCGCATGAATTGAGGAGGAAAGGCGGCCTTTGTGCTGTCGATACAAGATGGGTCCGCGTCTGATTAGCTAGTTGGTGAGGTAAAGGCTCACCAAGGCGACGATCAGTAGCCGGCCTGAGAGGGTGAACGGCCACATTGGGACTGAGACACGGCCCAAACTCCTACGGGAGGCAGCAGTGGGGAATCTTCCGCAATGGGCGAAAGCCTGACGGAGCAATGCCGCGTGAGTGAAGAAGGCCTTCGGGTTGTAAAACTCTGTCCTAGACGAAGAGAGAGTATTGTAGTAACTGACAATACTAGGACGGTAGACTAGGAGGAAGCCCCGGCTAACTA
>GV2UCFN02ICCZ7
GGTGAGTAACGCGTGGACAACCTACCTTGTAAAGGGGAATAACCTCGAGAAATCGAAGCTAATACCCCATAATAACCTTAATTCGCATGAATTGAGGAGGAAAGGCGGCCTTTGTGCTGTCGATACAAGATGGGTCCGCGTCTGATTAGCTAGTTGGTGAGGTAAAGGCTCACCAAGGCGACGATCAGTAGCCGGCCTGAGAGGGTGAACGGCCACATTGGGACTGAGACACGGCCCAAACTCCTACGGGAGGCAGCAGTGGGGAATCTTCCGCAATGGGCGAAAGCCTGACGGAGCAATGCCGCGTGAGTGAAGAAGGCCTTCGGGTTGTAAAACTCTGTCCTAGACGAAGAGAGAGTATTGTAGTAACTGACAATACTAGGACGGTAGACTAGGAGGAAGCCCCGGCTAACTA
>GV2UCFN02JQBGU
GGTGAGTAACGCGTGGACAACCTACCTTGTAAAGGGGAATAACCTCGAGAAATCGAAGCTAATACCCCATAATAACCTTAATTCGCATGAATTGAGGAGGAAAGGCGGCCTTTGTGCTGTCGATACAAGATGGGTCCGCGTCTGATTAGCTAGTTGGTGAGGTAAAGGCTCACCAAGGCGACGATCAGTAGCCGGCCTGAGAGGGTGAACGGCCACATTGGGACTGAGACACGGCCCAAACTCCTACGGGAGGCAGCAGTGGGGAATCTTCCGCAATGGGCGAAAGCCTGACGGAGCAATGCCGCGTGAGTGAAGAAGGCCTTCGGGTTGTAAAACTCTGTCCTAGACGAAGAGAGAGTATTGTAGTAACTGACAATACTAGGACGGTAGACTAGGAGGAAGCCCCGGCTAACTA
>GV2UCFN02JMM5R
GGTGAGTAACGCGTGGACAACCTACCTTGTAAAGGGGAATAACCTCGAGAAATCGAAGCTAATACCCCATAATAACCTTAATTCGCATGAATTGAGGAGGAAAGGCGGCCTTTGTGCTGTCGATACAAGATGGGTCCGCGTCTGATTAGCTAGTTGGTGAGGTAAAGGCTCACCAAGGCGACGATCAGTAGCCGGCCTGAGAGGGTGAACGGCCACATTGGGACTGAGACACGGCCCAAACTCCTACGGGAGGCAGCAGTGGGGAATCTTCCGCAATGGGCGAAAGCCTGACGGAGCAATGCCGCGTGAGTGAAGAAGGCCTTCGGGTTGTAAAACTCTGTCCTAGACGAAGAGAGAGTATTGTAGTAACTGACAATACTAGGACGGTAGACTAGGAGGAAGCCCCGGCTAACTA
>GV2UCFN02JDUNW
GGTGAGTAACGCGTGGACAACCTACCTTGTAAAGGGGAATAACCTCGAGAAATCGAAGCTAATACCCCATAATAACCTTAATTCGCATGAATTGAGGAGGAAAGGCGGCCTTTGTGCTGTCGATACAAGATGGGTCCGCGTCTGATTAGCTAGTTGGTGAGGTAAAGGCTCACCAAGGCGACGATCAGTAGCCGGCCTGAGAGGGTGAACGGCCACATTGGGACTGAGACACGGCCCAAACTCCTACGGGAGGCAGCAGTGGGGAATCTTCCGCAATGGGCGAAAGCCTGACGGAGCAATGCCGCGTGAGTGAAGAAGGCCTTCGGGTTGTAAAACTCTGTCCTAGACGAAGAGAGAGTATTGTAGTAACTGACAATACTAGGACGGTAGACTAGGAGGAAGCCCCGGCTAACTA
>GV2UCFN02H91FC
GGTGAGTAACGCGTGGACAACCTACCTTGTAAAGGGGAATAACCTCGAGAAATCGAAGCTAATACCCCATAATAACCTTAATTCGCATGAATTGAGGAGGAAAGGCGGCCTTTGTGCTGTCGATACAAGATGGGTCCGCGTCTGATTAGCTAGTTGGTGAGGTAAAGGCTCACCAAGGCGACGATCAGTAGCCGGCCTGAGAGGGTGAACGGCCACATTGGGACTGAGACACGGCCCAAACTCCTACGGGAGGCAGCAGTGGGGAATCTTCCGCAATGGGCGAAAGCCTGACGGAGCAATGCCGCGTGAGTGAAGAAGGCCTTCGGGTTGTAAAACTCTGTCCTAGACGAAGAGAGAGTATTGTAGTAACTGACAATACTAGGACGGTAGACTAGGAGGAAGCCCCGGCTAACTA
>GV2UCFN02JMINK
GGTGAGTAACGCGTGGACAACCTACCTTGTAAAGGGGAATAACCTCGAGAAATCGAAGCTAATACCCCATAATAACCTTAATTCGCATGAATTGAGGAGGAAAGGCGGCCTTTGTGCTGTCGATACAAGATGGGTCCGCGTCTGATTAGCTAGTTGGTGAGGTAAAGGCTCACCAAGGCGACGATCAGTAGCCGGCCTGAGAGGGTGAACGGCCACATTGGGACTGAGACACGGCCCAAACTCCTACGGGAGGCAGCAGTGGGGAATCTTCCGCAATGGGCGAAAGCCTGACGGAGCAATGCCGCGTGAGTGAAGAAGGCCTTCGGGTTGTAAAACTCTGTCCTAGACGAAGAGAGAGTATTGTAGTAACTGACAATACTAGGACGGTAGACTAGGAGGAAGCCCCGGCTAACTA
>GV2UCFN02G83W6
GGTGAGTAACGCGTGGACAACCTACCTTGTAAAGGGGAATAACCTCGAGAAATCGAAGCTAATACCCCATAATAACCTTAATTCGCATGAATTGAGGAGGAAAGGCGGCCTTTGTGCTGTCGATACAAGATGGGTCCGCGTCTGATTAGCTAGTTGGTGAGGTAAAGGCTCACCAAGGCGACGATCAGTAGCCGGCCTGAGAGGGTGAACGGCCACATTGGGACTGAGACACGGCCCAAACTCCTACGGGAGGCAGCAGTGGGGAATCTTCCGCAATGGGCGAAAGCCTGACGGAGCAATGCCGCGTGAGTGAAGAAGGCCTTCGGGTTGTAAAACTCTGTCCTAGACGAAGAGAGAGTATTGTAGTAACTGACAATACTAGGACGGTAGACTAGGAGGAAGCCCCGGCTAACTA
>GV2UCFN02IT5UK
GGTGAGTAACGCGTGGACAACCTACCTTGTAAAGGGGAATAACCTCGAGAAATCGAAGCTAATACCCCATAATAACCTTAATTCGCATGAATTGAGGAGGAAAGGCGGCCTTTGTGCTGTCGATACAAGATGGGTCCGCGTCTGATTAGCTAGTTGGTGAGGTAAAGGCTCACCAAGGCGACGATCAGTAGCCGGCCTGAGAGGGTGAACGGCCACATTGGGACTGAGACACGGCCCAAACTCCTACGGGAGGCAGCAGTGGGGAATCTTCCGCAATGGGCGAAAGCCTGACGGAGCAATGCCGCGTGAGTGAAGAAGGCCTTCGGGTTGTAAAACTCTGTCCTAGACGAAGAGAGAGTATTGTAGTAACTGACAATACTAGGACGGTAGACTAGGAGGAAGCCCCGGCTAACTA
>GV2UCFN02GPVIP
GGTGAGTAACGCGTGGACAACCTACCTTGTAAAGGGGAATAACCTCGAGAAATCGAAGCTAATACCCCATAATAACCTTAATTCGCATGAATTGAGGAGGAAAGGCGGCCTTTGTGCTGTCGATACAAGATGGGTCCGCGTCTGATTAGCTAGTTGGTGAGGTAAAGGCTCACCAAGGCGACGATCAGTAGCCGGCCTGAGAGGGTGAACGGCCACATTGGGACTGAGACACGGCCCAAACTCCTACGGGAGGCAGCAGTGGGGAATCTTCCGCAATGGGCGAAAGCCTGACGGAGCAATGCCGCGTGAGTGAAGAAGGCCTTCGGGTTGTAAAACTCTGTCCTAGACGAAGAGAGAGTATTGTAGTAACTGACAATACTAGGACGGTAGACTAGGAGGAAGCCCCGGCTAACTA
>GV2UCFN02I47TY
GGTGAGTAACGCGTGGACAACCTACCTTGTAAAGGGGAATAACCTCGAGAAATCGAAGCTAATACCCCATAATAACCTTAATTCGCATGAATTGAGGAGGAAAGGCGGCCTTTGTGCTGTCGATACAAGATGGGTCCGCGTCTGATTAGCTAGTTGGTGAGGTAAAGGCTCACCAAGGCGACGATCAGTAGCCGGCCTGAGAGGGTGAACGGCCACATTGGGACTGAGACACGGCCCAAACTCCTACGGGAGGCAGCAGTGGGGAATCTTCCGCAATGGGCGAAAGCCTGACGGAGCAATGCCGCGTGAGTGAAGAAGGCCTTCGGGTTGTAAAACTCTGTCCTAGACGAAGAGAGAGTATTGTAGTAACTGACAATACTAGGACGGTAGACTAGGAGGAAGCCCCGGCTAACTA
>GV2UCFN02JZ6G7
GGTGAGTAACGCGTGGACAACCTACCTTGTAAAGGGGAATAACCTCGAGAAATCGAAGCTAATACCCCATAATAACCTTAATTCGCATGAATTGAGGAGGAAAGGCGGCCTTTGTGCTGTCGATACAAGATGGGTCCGCGTCTGATTAGCTAGTTGGTGAGGTAAAGGCTCACCAAGGCGACGATCAGTAGCCGGCCTGAGAGGGTGAACGGCCACATTGGGACTGAGACACGGCCCAAACTCCTACGGGAGGCAGCAGTGGGGAATCTTCCGCAATGGGCGAAAGCCTGACGGAGCAATGCCGCGTGAGTGAAGAAGGCCTTCGGGTTGTAAAACTCTGTCCTAGACGAAGAGAGAGTATTGTAGTAACTGACAATACTAGGACGGTAGACTAGGAGGAAGCCCCGGCTAACTA
>GV2UCFN02JFN7I
GGTGAGTAACGCGTGGACAACCTACCTTGTAAAGGGGAATAACCTCGAGAAATCGAAGCTAATACCCCATAATAACCTTAATTCGCATGAATTGAGGAGGAAAGGCGGCCTTTGTGCTGTCGATACAAGATGGGTCCGCGTCTGATTAGCTAGTTGGTGAGGTAAAGGCTCACCAAGGCGACGATCAGTAGCCGGCCTGAGAGGGTGAACGGCCACATTGGGACTGAGACACGGCCCAAACTCCTACGGGAGGCAGCAGTGGGGAATCTTCCGCAATGGGCGAAAGCCTGACGGAGCAATGCCGCGTGAGTGAAGAAGGCCTTCGGGTTGTAAAACTCTGTCCTAGACGAAGAGAGAGTATTGTAGTAACTGACAATACTAGGACGGTAGACTAGGAGGAAGCCCCGGCTAACTA
>GV2UCFN02IZITT
GGTGAGTAACGCGTGGACAACCTACCTTGTAAAGGGGAATAACCTCGAGAAATCGAAGCTAATACCCCATAATAACCTTAATTCGCATGAATTGAGGAGGAAAGGCGGCCTTTGTGCTGTCGATACAAGATGGGTCCGCGTCTGATTAGCTAGTTGGTGAGGTAAAGGCTCACCAAGGCGACGATCAGTAGCCGGCCTGAGAGGGTGAACGGCCACATTGGGACTGAGACACGGCCCAAACTCCTACGGGAGGCAGCAGTGGGGAATCTTCCGCAATGGGCGAAAGCCTGACGGAGCAATGCCGCGTGAGTGAAGAAGGCCTTCGGGTTGTAAAACTCTGTCCTAGACGAAGAGAGAGTATTGTAGTAACTGACAATACTAGGACGGTAGACTAGGAGGAAGCCCCGGCTAACTA
>GV2UCFN02HVXL1
GGTGAGTAACGCGTGGACAACCTACCTTGTAAAGGGGAATAACCTCGAGAAATCGAAGCTAATACCCCATAATAACCTTAATTCGCATGAATTGAGGAGGAAAGGCGGCCTTTGTGCTGTCGATACAAGATGGGTCCGCGTCTGATTAGCTAGTTGGTGAGGTAAAGGCTCACCAAGGCGACGATCAGTAGCCGGCCTGAGAGGGTGAACGGCCACATTGGGACTGAGACACGGCCCAAACTCCTACGGGAGGCAGCAGTGGGGAATCTTCCGCAATGGGCGAAAGCCTGACGGAGCAATGCCGCGTGAGTGAAGAAGGCCTTCGGGTTGTAAAACTCTGTCCTAGACGAAGAGAGAGTATTGTAGTAACTGACAATACTAGGACGGTAGACTAGGAGGAAGCCCCGGCTAACTA
>GV2UCFN02GIA6W
GGTGAGTAACGCGTGGACAACCTACCTTGTAAAGGGGAATAACCTCGAGAAATCGAAGCTAATACCCCATAATAACCTTAATTCGCATGAATTGAGGAGGAAAGGCGGCCTTTGTGCTGTCGATACAAGATGGGTCCGCGTCTGATTAGCTAGTTGGTGAGGTAAAGGCTCACCAAGGCGACGATCAGTAGCCGGCCTGAGAGGGTGAACGGCCACATTGGGACTGAGACACGGCCCAAACTCCTACGGGAGGCAGCAGTGGGGAATCTTCCGCAATGGGCGAAAGCCTGACGGAGCAATGCCGCGTGAGTGAAGAAGGCCTTCGGGTTGTAAAACTCTGTCCTAGACGAAGAGAGAGTATTGTAGTAACTGACAATACTAGGACGGTAGACTAGGAGGAAGCCCCGGCTAACTA
>GV2UCFN02FQLMF
GGTGAGTAACGCGTGGACAACCTACCTTGTAAAGGGGAATAACCTCGAGAAATCGAAGCTAATACCCCATAATAACCTTAATTCGCATGAATTGAGGAGGAAAGGCGGCCTTTGTGCTGTCGATACAAGATGGGTCCGCGTCTGATTAGCTAGTTGGTGAGGTAAAGGCTCACCAAGGCGACGATCAGTAGCCGGCCTGAGAGGGTGAACGGCCACATTGGGACTGAGACACGGCCCAAACTCCTACGGGAGGCAGCAGTGGGGAATCTTCCGCAATGGGCGAAAGCCTGACGGAGCAATGCCGCGTGAGTGAAGAAGGCCTTCGGGTTGTAAAACTCTGTCCTAGACGAAGAGAGAGTATTGTAGTAACTGACAATACTAGGACGGTAGACTAGGAGGAAGCCCCGGCTAACTA
>GV2UCFN02IWMLJ
GGTGAGTAACGCGTGGACAACCTACCTTGTAAAGGGGAATAACCTCGAGAAATCGAAGCTAATACCCCATAATAACCTTGGTTCGCATGAATTGAGGAGGAAAGGCGGCCTTAGAGCTGTCGATACAAGATGGGTCCGCGTCTGATTAGCTAGTTGGTGAGGTAAAGGCTCACCAAGGCGACGATCAGTAGCCGGCCTGAGAGGGTGAACGGCCACATTGGGACTGAGACACGGCCCAAACTCCTACGGGAGGCAGCAGTGGGGAATCTTCCGCAATGGGCGAAAGCCTGACGGAGCAATGCCGCGTGAGTGAAGAAGGCCTTCGGGTTGTAAAACTCTGTCCTAGACGAAGAGAGAGTATTGTAGTAACTGACAATACTAGGACGGTAGACTAGGAGGAAGCCCCGGCTAACTA
>G35JFLI02H87BN
GGTGAGTAACGCGTGGACAACCTACCTTGTAAAGGGGAATAACCTCGAGAAATCGAAGCTAATACCCCATAATAACCTTGATTCGCATGAATTGAGGAGGAAAGGCGGCCTTAGCGCTGTCGATAGAGATGGGTCCGCGTCTGATTAGCTAGTTGGTGAGGTAAAGGCTCACCAAGGCGACGATCAGTAGCCGGCCTGAGAGGGTGAACGGCCACATTGGGACTGAGACACGGCCCAAACTCCTACGGGAGGCAGCAGTGGGGAATCTTCCGCAATGGGCGAAAGCCTGACGGAGCAATGCCGCGTGAGTGAAGAAGGCCTTCGGGTTGTAAAACTCTGTCCTAGACGAAGAGAGAGTATTGTAGTAACTGACAATACTAGGACGGTAGACTAGGAGGAAGCCCCGGCTAACTA
>GV2UCFN02IUICL
GGTGAGTAACGCGTGGACAACCTACCTTGTAAAGGGGAATAACTTCGAGAAATCGAAGCTAATACCCCATAATAACCTTGATTCGCATGAATTGAGGAGGAAAGGCGGCCTTAGCGCTGTCGATAGAAGATGGGTCCGCGTCTGATTAGCTAGTTGGTGAGGTAAAGGCTCACCAAGGCGACGATCAGTAGCCGGCCTGAGAGGGTGAACGGCCACATTGGGACTGAGACACGGCCCAAACTCCTACGGGAGGCAGCAGTGGGGAATCTTCCGCAATGGGCGAAAGCCTGACGGAGCAATGCCGCGTGAGTGAAGAAGGCCTTCGGGTTGTAAAACTCTGTCCTAGACGAAGAGAGAGTATTGTAGTAACTGACAATACTAGGACGGTAGACTAGGAGGAAGCCCCGGCTAACTA
>GV2UCFN02FJY2E
GGTGAGTAACGCGTGGACAACCTACCTTGTAAAGGGGAATAACTTCGAGAAATCGAAGCTAATACCCCATAATAACCTTGATTCGCATGAATTGAGGAGGAAAGGCGGCCTTAGCGCTGTCGATAGAAGATGGGTCCGCGTCTGATTAGCTAGTTGGTGAGGTAAAGGCTCACCAAGGCGACGATCAGTAGCCGGCCTGAGAGGGTGAACGGCCACATTGGGACTGAGACACGGCCCAAACTCCTACGGGAGGCAGCAGTGGGGAATCTTCCGCAATGGGCGAAAGCCTGACGGAGCAATGCCGCGTGAGTGAAGAAGGCCTTCGGGTTGTAAAACTCTGTCCTAGACGAAGAGAGAGTATTGTAGTAACTGACAATACTAGGACGGTAGACTAGGAGGAAGCCCCGGCTAACTA
>G3BZQ8102JDQMC
GGTGAGTAACGCGTGGACAACCTACCTTGTAAAGGGGAATAACCTCGAGAAATCGAAGCTAATACCCCATAATAACCTTGATTCGCATGAATTGAGGAGGAAAGGCGGCCTTAGCGCTGTCGATAGAAGATGGGTCCGCGTCTGATTAGCTAGTTGGTGAGGTAAAGGCTCACCAAGGCGACGATCAGTAGCCGGCCTGAGAGGGTGAACGGCCACATTGGGACTGAGACACGGCCCAAACTCCTACGGGAGGCAGCAGTGGGGAATCTTCCGCAATGGGCGAAAGCCTGACGGAGCAATGCCGCGTGAGTGAAGAAGGCCTTCGGGTTGTAAAAACTCTGTCCTAGACGAAGAGAGAGTATTGTAGTAACTGACAATACTAGGACGGTAGACTAGGAGGAAGCCCCGGCTAACTA
>GV2UCFN02FTMBO
GGTGAGTAACGCGTGGACAACCTACCTTGTAAAGGGGAATAACCTCGAGAAATCGAAGCTAATACCCCATAATAACCTTGATTCGCATGAATTGAGGAGGAAAGGCGGCCTTAGCGCTGTCGATAGAAGATGGGTCCGCGTCTGATTAGCTAGTTGGTGAGGTAAAGGCTCACCAAGGCGACGATCAGTAGCCGGCCTGAGAGGGTGAACGGCCACATTGGGACTGAGACACGGCCCAAACTCCTACGGGAGGCAGCAGTGGGGAATCTTCCGCAATGGGCGAAAGCCTGACGGAGCAATGCCGCGTGAGTGAAGAAGGCCTTCGGGTTGTAAAACTCTGTCCTAGACGAAGAGAGAGTATTGTAGTAACTGACAATACTAGGACGGTAGACTAGGAGGAAGCCCCGGCTAACTA
>GV2UCFN02JEP0S
GGTGAGTAACGCGTGGACAACCTACCTTGTAAAGGGGAATAACCTCGAGAAATCGAAGCTAATACCCCATAATAACCTTGATTCGCATGAATTGAGGAGGAAAGGCGGCCTTAGCGCTGTCGATAGAAGATGGGTCCGCGTCTGATTAGCTAGTTGGTGAGGTAAAGGCTCACCAAGGCGACGATCAGTAGCCGGCCTGAGAGGGTGAACGGCCACATTGGGACTGAGACACGGCCCAAACTCCTACGGGAGGCAGCAGTGGGGAATCTTCCGCAATGGGCGAAAGCCTGACGGAGCAATGCCGCGTGAGTGAAGAAGGCCTTCGGGTTGTAAAACTCTGTCCTAGACGAAGAGAGAGTATTGTAGTAACTGACAATACTAGGACGGTAGACTAGGAGGAAGCCCCGGCTAACTA
>GV2UCFN02HSM7N
GGTGAGTAACGCGTGGACAACCTACCTTGTAAAGGGGAATAACCTCGAGAAATCGAAGCTAATACCCCATAATAACCTTGATTCGCATGAATTGAGGAGGAAAGGCGGCCTTAGCGCTGTCGATAGAAGATGGGTCCGCGTCTGATTAGCTAGTTGGTGAGGTAAAGGCTCACCAAGGCGACGATCAGTAGCCGGCCTGAGAGGGTGAACGGCCACATTGGGACTGAGACACGGCCCAAACTCCTACGGGAGGCAGCAGTGGGGAATCTTCCGCAATGGGCGAAAGCCTGACGGAGCAATGCCGCGTGAGTGAAGAAGGCCTTCGGGTTGTAAAACTCTGTCCTAGACGAAGAGAGAGTATTGTAGTAACTGACAATACTAGGACGGTAGACTAGGAGGAAGCCCCGGCTAACTA
>GV2UCFN02INV77
GGTGAGTAACGCGTGGACAACCTACCTTGTAAAGGGGAATAACCTCGAGAAATCGAAGCTAATACCCCATAATAACCTTGATTCGCATGAATTGAGGAGGAAAGGCGGCCTTAGCGCTGTCGATAGAAGATGGGTCCGCGTCTGATTAGCTAGTTGGTGAGGTAAAGGCTCACCAAGGCGACGATCAGTAGCCGGCCTGAGAGGGTGAACGGCCACATTGGGACTGAGACACGGCCCAAACTCCTACGGGAGGCAGCAGTGGGGAATCTTCCGCAATGGGCGAAAGCCTGACGGAGCAATGCCGCGTGAGTGAAGAAGGCCTTCGGGTTGTAAAACTCTGTCCTAGACGAAGAGAGAGTATTGTAGTAACTGACAATACTAGGACGGTAGACTAGGAGGAAGCCCCGGCTAACTA
