# Supplementary material for: Investigation of the Effect of Type 2 Diabetes Mellitus on Subgingival Plaque Microbiota by High-Throughput 16S rDNA Pyrosequencing
Source: PLoS One. 2013 Apr 22;8(4):e61516. doi: 10.1371/journal.pone.0061516 (PMC3632544; doi:10.1371/journal.pone.0061516)
Supplement: File S1 — FASTA-format sequences for all the OTUs. Sequences for each OTU are provided in a FASTA-format file. (ZIP) [file pone.0061516.s004.zip › OTU.allseq/Otu0092.fasta]

>GV2UCFN02FVCO7
GGTGAGTAACACGTGGATAACGTACCCCGATGTCCGGGACAGCCTGTAGAAATAGAGGGTAATACCGGATAGATCACTGTTTACGTGAGGTAGACAGCGGGAAAGGAGCTTCGGCTCCGCGACGGGATCGGTCTGCGGCCCATCAGCTGGACGGCGGGGTAAAGGCCCGCCGTGGCGAGGACGGGTATCCGGCCTGAGAGGGCGGACGGACACATTGGGACTGAGATACGGCCCAGACTCCTACGGGAGGCAGCAGGTAAGAATATTCCGCAATGGGGGGAACCCTGACGGAGCGACGCCGCGTGAACGAAGAAGGCCGGAAGGTTGTAAAGTTCTTTTCTGTTCGAGGAATAAGTGTCGGAGGAAATGCCGACATGGTGACGGTAGGGCAGGAATAAGCACCGGCTAATTA
>GV2UCFN02IGH0B
GGTGAGTAACACGTGGATAACGTACCCCGATGTCCGGGACAGCCTGTAGAAATAGAGGGTAATACCGGATAGATCACTGTTTACGTGAGGTAGACAGCGGGAAAGGAGCTTCGGCTCCGCGACGGGATCGGTCTGCGGCCCATCAGCTGGACGGCGGGGTAAAGGCCCGCCGTGGCGAGGACGGGTATCCGGCCTGAGAGGGCGGACGGACACATTGGGACTGAGATACGGCCCAGACTCCTACGGGAGGCAGCAGGTAAGAATATTCCGCAATGGGGGGAACCCTGACGGAGCGACGCCGCGTGAACGAAGAAGGCCGGAAGGTTGTAAAGTTCTTTTCTGTTCGAGGAATAAGTGTCGGAGGAAATGCCGACATGGTGACGGTAGGGCAGGAATAAGCACCGGCTAATTA
>GV2UCFN02G7FUG
GGTGAGTAACACGTGGATAACGTACCCCGATGTCCGGGACAGCCTGTAGAAATAGAGGGTAATACCGGATAGATCACTGTTTACGTGAGGTAGACAGCGGGAAAGGAGCTTCGGCTCCGCGACGGGATCGGTCTGCGGCCCATCAGCTGGACGGCGGGGTAAAGGCCCGCCGTGGCGAGGACGGGTATCCGGCCTGAGAGGGCGGACGGACACATTGGGACTGAGATACGGCCCAGACTCCTACGGGAGGCAGCAGGTAAGAATATTCCGCAATGGGGGGAACCCTGACGGAGCGACGCCGCGTGAACGAAGAAGGCCGGAAGGTTGTAAAGTTCTTTTCTGTTCGAGGAATAAGTGTCGGAGGAAATGCCGACATGGTGACGGTAGGGCAGGAATAAGCACCGGCTAATTA
>GV2UCFN02J21NO
GGTGAGTAACACGTGGATAACGTACCCCGATGTCCGGGACAGCCTGTAGAAATAGAGGGTAATACCGGATAGATCACTGTTTACGTGAGGTAGACAGCGGGAAAGGAGCTTCGGCTCCGCGACGGGATCGGTCTGCGGCCCATCAGCTGGACGGCGGGGTAAAGGCCCGCCGTGGCGAGGACGGGTATCCGGCCTGAGAGGGCGGACGGACACATTGGGACTGAGATACGGCCCAGACTCCTACGGGAGGCAGCAGGTAAGAATATTCCGCAATGGGGGAACCCTGACGGAGCGACGCCGCGTGAACGAAGAAGGCCGGAAGGTTGTAAAGTTCTTTTCTGTCCGAGGAATAAGTTTCGGAGGAAATGCCGAGACGGTGACGGTAGGGCAGGAATAAGCACCGGCTAATTA
>GV2UCFN02GKARU
GGTGAGTAACACGTGGATAACGAACCCCGATGTCCGGGACAGCCTGTAGAAATAGAGGGTAATACCGGATAGATCACTGTTTACGTGAGGTAGACAGCGGGAAAGGAGCTTCGGCTCCGCGACGGGATCGGTCTGCGGCCCATCAGCTGGACGGCGGGGTAAAGGCCCGCCGTGGCGAGGACGGGTATCCGGCCTGAGAGGGCGGACGGACACATTGGGACTGAGATACGGCCCAGACTCCTACGGGAGGCAGCAGGTAAGAATATTCCGCAATGGGGGGAACCCTGACGGAGCGACGCCGCGTGAACGAAGAAGGCCGGAAGGTTGTAAAGTTCTTTTCTGTTCGAGGAATAAGTTTCGGAGGAAATGCCGGGACGGTGACGGTAGGGCAGGAATAAGCACCGGCTAATTA
>GV2UCFN02HCPG3
GGTGAGTAACACGTGGATAACGAACCCCGATGTCCGGGACAGCCTGTAGAAATAGAGGGTAATACCGGATAGATCACTGTTTACGTGAGGTAGACAGCGGGAAAGGAGCTTCGGCTCCGCGACGGGATCGGTCTGCGGCCCATCAGCTGGACGGCGGGGTAAAGGCCCGCCGTGGCGAGGACGGGTATCCGGCCTGAGAGGGCGGACGGACACATTGGGACTGAGATACGGCCCAGACTCCTACGGGAGGCAGCAGGTAAGAATATTCCGCAATGGGGGGAACCCTGACGGAGCGACGCCGCGTGAACGAAGAAGGCCGGAAGGTTGTAAAGTTCTTTTCTGTTCGAGGAATAAGTTTCGGAGGAAATGCCGGGACGGTGACGGTAGGGCAGGAATAAGCACCGGCTAATTA
>GV2UCFN02IKV1M
GGTGAGTAACACGTGGATAACGAACCCCGATGTCCGGGACAGCCTGTAGAAATAGAGGGTAATACCGGATAGATCACTGTTTACGTGAGGTAGACAGCGGGAAAGGAGCTTCGGCTCCGCGACGGGATCGGTCTGCGGCCCATCAGCTGGACGGCGGGGTAAAGGCCCGCCGTGGCGAGGACGGGTATCCGGCCTGAGAGGGCGGACGGACACATTGGGACTGAGATACGGCCCAGACTCCTACGGGAGGCAGCAGGTAAGAATATTCCGCAATGGGGGGAACCCTGACGGAGCGACGCCGCGTGAACGAAGAAGGCCGGAAGGTTGTAAAGTTCTTTTCTGTTCGAGGAATAAGTTTCGGAGGAAATGCCGGGACGGTGACGGTAGGGCAGGAATAAGCACCGGCTAATTA
>GV2UCFN02IR9ED
GGTGAGTAACACGTGGATAACGAACCCCGATGTCCGGGACAGCCTGTAGAAATAGAGGGTAATACCGGATAGATCACTGTTTACGTGAGGTAGACAGCGGGAAAGGAGCTTCGGCTCCGCGACGGGATCGGTCTGCGGCCCATCAGCTAGACGGCGGGTAAAGGCCCGCCGTGGCGAGGACGGGTATCCGGCCTGAGAGGGCGGACGGACACATTGGGACTGAGATACGGCCCAGACTCCTACGGGAGGCAGCAGGTAAGAATATTCCGCAATGGGGGGAACCCTGACGGAGCGACGCCGCGTGAACGAAGAAGGCCGGAAGGTTGTAAAGTTCTTTTCTGTCCGAGGAATAAGTTTCGGAGGAAATGCCGGGACGGTGACGGTAGGGCAGGAATAAGCACCGGCTAATTA
>GV2UCFN02JHSFQ
GGTGAGTAACACGTGGATAACGTACCCCGATGTCCGGGACAGCCTGTAGAAATAGAGGGTAATACCGGATAGATCACTGTTTACGTGAGGTAGACAGCGGGAAAGGAGCTTCGGCTCCGCGACGGGATCGGTCTGCGGCCCATCAGCTAGACGGCGGGGTAAAGGCCCGCCGTGGCGAGGACGGGTATCCGGCCTGAGAGGGCGGACGGACACATTGGGACTGAGATACGGCCCAGACTCCTACGGGAGGCAGCAGGTAAGAATATTCCGCAATGGGGGGAACCCTGACGGAGCGACGCCGCGTGAACGAAGAAGGCCGGAAGGTTGTAAAGTTCTTTTCTGTTCGAGGAATAAGTTTCGGAGGAAATGCCGGGACGGTGACGGTAGGGCAGGAATAAGCACCGGCTAATTA
>GV2UCFN02IL0LY
GGTGAGTAACACGTGGATAACGTACCCCGATGTCCGGGACAGCCTGTAGAAATAGAGGGTAATACCGGATAGATCACTGTTTACGTGAGGTAGACAGCGGGAAAGGAGCTTCGGCTCCGCGACGGGATCGGTCTGCGGCCCATCAGCTAGACGGCGGGGTAAAGGCCCGCCGTGGCGAGGACGGGTATCCGGCCTGAGAGGGCGGACGGACACATTGGGACTGAGATACGGCCCAGACTCCTACGGGAGGCAGCAGGTAAGAATATTCCGCAATGGGGGGAACCCTGACGGAGCGACGCCGCGTGAACGAAGAAGGCCGGAAGGTTGTAAAGTTCTTTTCTGTTCGAGGAATAAGTTTCGGAGGAAATGCCGGGACGGTGACGGTAGGGCAGGAATAAGCACCGGCTAATTA
>GV2UCFN02FR006
GGTGAGTAACACGTGGATAACGTACCCCGATGTCCGGGACAGCCTGTAGAAATAGAGGGTAATACCGGATAGATCACTGTTTACGTGAGGTAGACAGCGGGAAAGGAGCTTCGGCTCCGCGACGGGATCGGTCTGCGGCCCATCAGCTAGACGGCGGGGTAAAGGCCCGCCGTGGCGAGGACGGGTATCCGGCCTGAGAGGGCGGACGGACACATTGGGACTGAGATACGGCCCAGACTCCTACGGGAGGCAGCAGGTAAGAATATTCCGCAATGGGGGGAACCCTGACGGAGCGACGCCGCGTGAACGAAGAAGGCCGGAAGGTTGTAAAGTTCTTTTCTGTCCGAGGAATAAGTTTCGGAGGAAATGCCGGGACGGTGACGGTAGGGCAGGAATAAGCACCGGCTAATTA
>GV2UCFN02F61FP
GGTGAGTAACACGTGGATAACGTACCCCGATGTCCGGGACAGCCTGTAGAAATAGAGGGTAATACCGGATAGATCACTGTTTACGTGAGGTAGACAGCGGGAAAGGAGCTTCGGCTCCGCGACGGGATCGGTCTGCGGCCCATCAGCTAGACGGCGGGGTAAAGGCCCGCCGTGGCGAGGACGGGTATCCGGCCTGAGAGGGCGGACGGACACATTGGGACTGAGATACGGCCCAGACTCCTACGGGAGGCAGCAGGTAAGAATATTCCGCAATGGGGGGAACCCTGACGGAGCGACGCCGCGTGAACGAAGAAGGCCGGAAGGTTGTAAAGTTCTTTTCTGTCCGAGGAATAAGTTTCGGAGGAAATGCCGGGACGGTGACGGTAGGGCAGGAATAAGCACCGGCTAATTA
>GV2UCFN02F0Y6B
GGTGAGTAACACGTGGATAACGTACCCCGATGTCCGGGACAGCCTGTAGAAATAGAGGGTAATACCGGATAGATCACTGTTTACGTGAGGTAGACAGCGGGAAAGGAGCTTCGGCTCCGCGACGGGATCGGTCTGCGGCCCATCAGCTAGACGGCGGGGTAAAGGCCCGCCGTGGCGAGGACGGGTATCCGGCCTGAGAGGGCGGACGGACACATTGGGACTGAGATACGGCCCAGACTCCTACGGGAGGCAGCAGGTAAGAATATTCCGCAATGGGGGGAACCCTGACGGAGCGACGCCGCGTGAACGAAGAAGGCCGGAAGGTTGTAAAGTTCTTTTCTGTCCGAGGAATAAGTTTCGGAGGAAATGCCGGGACGGTGACGGTAGGGCAGGAATAAGCACCGGCTAATTA
>GV2UCFN02HBDPV
GGTGAGTAACACGTGGATAACGTACCCCGATGTCCGGGACAGCCTGTAGAAATAGAGGGTAATACCGGATAGATCACTGTTTACGGGAGGTAGACAGCGGGAAAGGAGCTTCGGCTCCGCGACGGGATCGGTCTGCGGCCCATCAGCTGGACGGCGGGGTAACGGCCCGCCGTGGCGAGGACGGGTATCCGGCCTGAGAGGGCGGACGGACACATTGGGACTGAGATACGGCCCAGACTCCTACGGGAGGCAGCAGGTAAGAATATTCCGCAATGGGGGGAACCCTGACGGAGCGACGCCGCGTGAACGAAGAAGGCCGGAAGGTTGTAAAGTTCTTTTCTGTTCGAGGAATAAGTTTCGGAGGAAATGCCGGGACGGTGACGGTAGGGCAGGAATAAGCACCGGCTAATTA
>GV2UCFN02HBFX2
GGTGAGTAACACGTGGATAACGTACCCCGATGTCCGGGACAGCCTGTAGAAATAGAGGGTAATACCGGATAGATCACTGTTTACGGGAGGTAGACAGCGGGAAAGGAGCTTCGGCTCCGCGACGGGATCGGTCTGCGGCCCATCAGCTGGACGGCGGGGTAACGGCCCGCCGTGGCGAGGACGGGTATCCGGCCTGAGAGGGCGGACGGACACATTGGGACTGAGATACGGCCCAGACTCCTACGGGAGGCAGCAGGTAAGAATATTCCGCAATGGGGGGAACCCTGACGGAGCGACGCCGCGTGAACGAAGAAGGCCGGAAGGTTGTAAAGTTCTTTTCTGTTCGAGGAATAAGTTTCGGAGGAAATGCCGGGACGGTGACGGTAGGGCAGGAATAAGCACCGGCTAATTA
>GV2UCFN02H1TR6
GGTGAGTAACACGTGGATAACGTACCCCGATGTCCGGGACAGCCTGTAGAAATAGAGGGTAATACCGGATAGATCACTGTTTACGGGAGGTAGACAGCGGGAAAGGAGCTTCGGCTCCGCGACGGGATCGGTCTGCGGCCCATCAGCTGGACGGCGGGGTAACGGCCCGCCGTGGCGAGGACGGGTATCCGGCCTGAGAGGGCGGACGGACACATTGGGACTGAGATACGGCCCAGACTCCTACGGGAGGCAGCAGGTAAGAATATTCCGCAATGGGGGGAACCCTGACGGAGCGACGCCGCGTGAACGAAGAAGGCCGGAAGGTTGTAAAGTTCTTTTCTGTTCGAGGAATAAGTTTCGGAGGAAATGCCGGGACGGTGACGGTAGGGCAGGAATAAGCACCGGCTAATTA
>GV2UCFN02IKQ8D
GGTGAGTAACACGTGGATAACGTACCCCGATGTCCGGGACAGCCTGTAGAAATAGAGGGTAATACCGGATAGATCACTGTTTACGGGAGGTAGACAGCGGGAAAGGAGCTTCGGCTCCGCGACGGGATCGGTCTGCGGCCCATCAGCTGGACGGCGGGGTAACGGCCCGCCGTGGCGAGGACGGGTATCCGGCCTGAGAGGGCGGACGGACACATTGGGACTGAGATACGGCCCAGACTCCTACGGGAGGCAGCAGGTAAGAATATTCCGCAATGGGGGGAACCCTGACGGAGCGACGCCGCGTGAACGAAGAAGGCCGGAAGGTTGTAAAGTTCTTTTCTGTTCGAGGAATAAGTTTCGGAGGAAATGCCGGGACGGTGACGGTAGGGCAGGAATAAGCACCGGCTAATTA
>GV2UCFN02FO4H1
GGTGAGTAACACGTGGATAACGTACCCCGATGTCCGGGACAGCCTGTAGAAATAGAGGGTAATACCGGATAGATCACTGTTTACGGGAGGTAGACAGCGGGAAAGGAGCTTCGGCTCCGCGACGGGATCGGTCTGCGGCCCATCAGCTGGACGGCGGGGTAACGGCCCGCCGTGGCGAGGACGGGTATCCGGCCTGAGAGGGCGGACGGACACATTGGGACTGAGATACGGCCCAGACTCCTACGGGAGGCAGCAGGTAAGAATATTCCGCAATGGGGGGAACCCTGACGGAGCGACGCCGCGTGAACGAAGAAGGCCGGAAGGTTGTAAAGTTCTTTTCTGTTCGAGGAATAAGTTTCGGAGGAAATGCCGGGACGGTGACGGTAGGGCAGGAATAAGCACCGGCTAATTA
>GV2UCFN02FEXY8
GGTGAGTAACACGTGGATAACGTACCCCGATGTCCGGGACAGCCTGTAGAAATAGAGGGTAATACCGGATAGATCACTGTTTACGGGAGGTAGACAGCGGGAAAGGAGCTTCGGCTCCGCGACGGGATCGGTCTGCGGCCCATCAGCTGGACGGCGGGGTAACGGCCCGCCGTGGCGAGGACGGGTATCCGGCCTGAGAGGGCGGACGGACACATTGGGACTGAGATACGGCCCAGACTCCTACGGGAGGCAGCAGGTAAGAATATTCCGCAATGGGGGGAACCCTGACGGAGCGACGCCGCGTGAACGAAGAAGGCCGGAAGGTTGTAAAGTTCTTTTCTGTTCGAGGAATAAGTTTCGGAGGAAATGCCGGGACGGTGACGGTAGGGCAGGAATAAGCACCGGCTAATTA
>GV2UCFN02GFL6V
GGTGAGTAACACGTGGATAACGTACCCCGATGTCCGGGACAGCCTGTAGAAATAGAGGGTAATACCGGATAGATCACTGTTTACGTGAGGTAGACAGCGGGAAAGGAGCTTCGGCTCCGCGACGGGATCGGTCTGCGGCCCATCAGCTGGACGGCGGGGTAACGGCCCGCCGTGGCGAGGACGGGTATCCGGCCTGAGAGGGCGGACGGACACATTGGGACTGAGATACGGCCCAGACTCCTACGGGAGGCAGCAGGTAAGAATATTCCGCAATGGGGGGAACCCTGACGGAGCGACGCCGCGTGAACGAAGAAGGCCGGAAGGTTGTAAAGTTCTTTTCTGTCCGAGGAATAAGTTTTGGAGGAAATGCCGGGACGGTGACGGTAGGGCAGGAATAAGCACCGGCTAATTA
>GV2UCFN02H4WLC
GGTGAGTAACACGTGGATAACGTACCCCGATGTCCGGGACAGCCTGTAGAAATAGAGGGTAATACCGGATAGATCACTGTTTACGTGAGGTAGACAGCGGGAAAGGAGCTTCGGCTCCGCGACGGGATCGGTCTGCGGCCCATCAGCTGGACGGCGGGGTAACGGCCCGCCGTGGCGAGGACGGGTATCCGGCCTGAGAGGGCGGACGGACACATTGGGACTGAGATACGGCCCAGACTCCTACGGGAGGCAGCAGGTAAGAATATTCCGCAATGGGGGGAACCCTGACGGAGCGACGCCGCGTGAACGAAGAAGGCCGGAAGGTTGTAAAGTTCTTTTCTGTCCGAGGAATAAGTTTCGGAGGAAATGCCGGGACGGTGACGGTAGGGCAGGAATAAGCACCGGCTAATTA
>GV2UCFN02HCOTI
GGTGAGTAACACGTGGATAACGTACCCCGATGTCCGGGACAGCCTGTAGAAATAGAGGGTAATACCGGATAGATCACTGTTTACGTGAGGTAGACAGCGGGAAAGGAGCTTCGGCTCCGCGACGGGATCGGTCTGCGGCCCATCAGCTGGACGGCGGGGTAACGGCCCGCCGTGGCGAGGACGGGTATCCGGCCTGAGAGGGCGGACGGACACATTGGGACTGAGATACGGCCCAGACTCCTACGGGAGGCAGCAGGTAAGAATATTCCGCAATGGGGGGAACCCTGACGGAGCGACGCCGCGTGAACGAAGAAGGCCGGAAGGTTGTAAAGTTCTTTTCTGTCCGAGGAATAAGTTTCGGAGGAAATGCCGGGACGGTGACGGTAGGGCAGGAATAAGCACCGGCTAATTA
>GV2UCFN02I9R3C
GGTGAGTAACACGTGGATAACGTACCCCGATGTCCGGGACAGCCTGTAGAAATAGAGGGTAATACCGGATAGATCACTGTTTACGTGAGGTAGACAGCGGGAAAGGAGCTTCGGCTCCGCGACGGGATCGGTCTGCGGCCCATCAGCTGGACGGCGGGGTAACGGCCCGCCGTGGCGAGGACGGGTATCCGGCCTGAGAGGGCGGACGGACACATTGGGACTGAGATACGGCCCAGACTCCTACGGGAGGCAGCAGGTAAGAATATTCCGCAATGGGGGGAACCCTGACGGAGCGACGCCGCGTGAACGAAGAAGGCCGGAAGGTTGTAAAGTTCTTTTCTGTCCGAGGAATAAGTTTCGGAGGAAATGCCGGGACGGTGACGGTAGGGCAGGAATAAGCACCGGCTAATTA
>GV2UCFN02F2VYE
GGTGAGTAACACGTGGATAACGTACCCCGATGTCCGGGACAGCCTGTAGAAATAGAGGGTAATACCGGATAGATCACTGTTTACGTGAGGTAGACAGCGGGAAAGGAGCTTCGGCTCCGCGACGGGATCGGTCTGCGGCCCATCAGCTGGACGGCGGGGTAACGGCCCGCCGTGGCGAGGACGGGTATCCGGCCTGAGAGGGCGGACGGACACATTGGGACTGAGATACGGCCCAGACTCCTACGGGAGGCAGCAGGTAAGAATATTCCGCAATGGGGGGAACCCTGACGGAGCGACGCCGCGTGAACGAAGAAGGCCGGAAGGTTGTAAAGTTCTTTTCTGTCCGAGGAATAAGTTTCGGAGGAAATGCCGGGACGGTGACGGTAGGGCAGGAATAAGCACCGGCTAATTA
>GV2UCFN02HUVUR
GGTGAGTAACACGTGGATAACGTACCCCGATGTCCGGGACAGCCTGTAGAAATAGAGGGTAATACCGGATAGATCACTGTTTACGTGAGGTAGACAGCGGGAAAGGAGCTTCGGCTCCGCGACGGGATCGGTCTGCGGCCCATCAGCTGGACGGCGGGGTAACGGCCCGCCGTGGCGAGGACGGGTATCCGGCCTGAGAGGGCGGACGGACACATTGGGACTGAGATACGGCCCAGACTCCTACGGGAGGCAGCAGGTAAGAATATTCCGCAATGGGGGGAACCCTGACGGAGCGACGCCGCGTGAACGAAGAAGGCCGGAAGGTTGTAAAGTTCTTTTCTGTCCGAGGAATAAGTTTCGGAGGAAATGCCGGGACGGTGACGGTAGGGCAGGAATAAGCACCGGCTAATTA
>GV2UCFN02JR5O4
GGTGAGTAACACGTGGATAACGTACCCCGATGTCCGGGACAGCCTGTAGAAATAGAGGGTAATACCGGATAGATCACTGTTTACGTGAGGTAGACAGCGGGAAAGGAGCTTCGGCTCCGCGACGGGATCGGTCTGCGGCCCATCAGCTGGACGGCGGGGTAACGGCCCGCCGTGGCGAGGACGGGTATCCGGCCTGAGAGGGCGGACGGACACATTGGGACTGAGATACGGCCCAGACTCCTACGGGAGGCAGCAGGTAAGAATATTCCGCAATGGGGGGAACCCTGACGGAGCGACGCCGCGTGAACGAAGAAGGCCGGAAGGTTGTAAAGTTCTTTTCTGTCCGAGGAATAAGTTTCGGAGGAAATGCCGGGACGGTGACGGTAGGGCAGGAATAAGCACCGGCTAATTA
>GV2UCFN02I9CGJ
GGTGAGTAACACGTGGATAACGTACCCCGATGTCCGGGACAGCCTGTAGAAATAGAGGGTAATACCGGATAGATCACTGTTTACGTGAGGTAGACAGCGGGAAAGGAGCTTCGGCTCCGCGACGGGATCGGTCTGCGGCCCATCAGCTGGACGGCGGGGTAACGGCCCGCCGTGGCGAGGACGGGTATCCGGCCTGAGAGGGCGGACGGACACATTGGGACTGAGATACGGCCCAGACTCCTACGGGAGGCAGCAGGTAAGAATATTCCGCAATGGGGGGAACCCTGACGGAGCGACGCCGCGTGAACGAAGAAGGCCGGAAGGTTGTAAAGTTCTTTTCTGTCCGAGGAATAAGTTTCGGAGGAAATGCCGGGACGGTGACGGTAGGGCAGGAATAAGCACCGGCTAATTA
>GV2UCFN02GZQ60
GGTGAGTAACACGTGGATAACGTACCCCGATGTCCGGGACAGCCTGTAGAAATAGAGGGTAATACCGGATAGATCACTGTTTACGTGAGGTAGACAGCGGGAAAGGAGCTTCGGCTCCGCGACGGGATCGGTCTGCGGCCCATCAGCTGGACGGCGGGGTAACGGCCCGCCGTGGCGAGGACGGGTATCCGGCCTGAGAGGGCGGACGGACACATTGGGACTGAGATACGGCCCAGACTCCTACGGGAGGCAGCAGGTAAGAATATTCCGCAATGGGGGGAACCCTGACGGAGCGACGCCGCGTGAACGAAGAAGGCCGGAAGGTTGTAAAGTTCTTTTCTGTTCGAGGAATAAGTTTCGGAGGAAATGCCGGGACGGTGACGGTAGGGCAGGAATAAGCACCGGCTAATTA
>GV2UCFN02FNQCK
GGTGAGTAACACGTGGATAACGTACCCCGATGTCCGGGACAGCCTGTAGAAATAGAGGGTAATACCGGATAGATCACTGTTTACGTGAGGTAGACAGCGGGAAAGGAGCTTCGGCTCCGCGACGGGATCGGTCTGCGGCCCATCAGCTGGACGGCGGGGTAACGGCCCGCCGTGGCGAGGACGGGTATCCGGCCTGAGAGGGCGGACGGACACATTGGGACTGAGATACGGCCCAGACTCCTACGGGAGGCAGCAGGTAAGAATATTCCGCAATGGGGGGAACCCTGACGGAGCGACGCCGCGTGAACGAAGAAGGCCGGAAGGTTGTAAAGTTCTTTTCTGTTCGAGGAATAAGTTTCGGAGGAAATGCCGGGACGGTGACGGTAGGGCAGGAATAAGCACCGGCTAATTA
>GV2UCFN02GW2AG
GGTGAGTAACACGTGGATAACGTACCCCGATGTCCGGGACAGCCTGTAGAAATAGAGGGTAATACCGGATAGATCACTGTTTACGTGAGGTAGACAGCGGGAAAGGAGCTTCGGCTCCGCGACGGGATCGGTCTGCGGCCCATCAGCTGGACGGCGGGGTAACGGCCCGCCGTGGCGAGGACGGGTATCCGGCCTGAGAGGGCGGACGGACACATTGGGACTGAGATACGGCCCAGACTCCTACGGGAGGCAGCAGGTAAGAATATTCCGCAATGGGGGGAACCCTGACGGAGCGACGCCGCGTGAACGAAGAAGGCCGGAAGGTTGTAAAGTTCTTTTCTGTTCGAGGAATAAGTTTCGGAGGAAATGCCGGGACGGTGACGGTAGGGCAGGAATAAGCACCGGCTAATTA
>GV2UCFN02GVNX5
GGTGAGTAACACGTGGATAACGTACCCCGATGTCCGGGACAGCCTGTAGAAATAGAGGGTAATACCGGATAGATCACTGTTTACGTGAGGTAGACAGCGGGAAAGGAGCTTCGGCTCCGCGACGGGATCGGTCTGCGGCCCATCAGCTGGACGGCGGGGTAACGGCCCGCCGTGGCGAGGACGGGTATCCGGCCTGAGAGGGCGGACGGACACATTGGGACTGAGATACGGCCCAGACTCCTACGGGAGGCAGCAGGTAAGAATATTCCGCAATGGGGGGAACCCTGACGGAGCGACGCCGCGTGAACGAAGAAGGCCGGAAGGTTGTAAAGTTCTTTTCTGTTCGAGGAATAAGTTTCGGAGGAAATGCCGGGACGGTGACGGTAGGGCAGGAATAAGCACCGGCTAATTA
>GV2UCFN02IPILU
GGTGAGTAACACGTGGATAACGTACCCCGATGTCCGGGACAGCCTGTAGAAATAGAGGGTAATACCGGATAGATCACTGTTTACGTGAGGTAGACAGCGGGAAAGGAGCTTCGGCTCCGCGACGGGATCGGTCTGCGGCCCATCAGCTGGACGGCGGGGTAACGGCCCGCCGTGGCGAGGACGGGTATCCGGCCTGAGAGGGCGGACGGACACATTGGGACTGAGATACGGCCCAGACTCCTACGGGAGGCAGCAGGTAAGAATATTCCGCAATGGGGGGAACCCTGACGGAGCGACGCCGCGTGAACGAAGAAGGCCGGAAGGTTGTAAAGTTCTTTTCTGTTCGAGGAATAAGTTTCGGAGGAAATGCCGGGACGGTGACGGTAGGGCAGGAATAAGCACCGGCTAATTA
>GV2UCFN02FZHOT
GGTGAGTAACACGTGGATAACGTACCCCGATGCCCGGGACAGCCTGTAGAAATAGAGGGTGATACCGGATAGATCACTGTATACGGAAGGTAGACAGCGGGAAAGGAGCTTCGGCTCCGCGCCGGGAACGGTCTGCGGCCCATCAGCTGGACGGCGGGGTAACGGCCCGCCGTGGCGAGGACGGGTATCCGGCCTGAGAGGGCGGACGGACACATTGGGACTGAGATACGGCCCAGACTCCTACGGGAGGCAGCAGGTAAGAATATTCCGCAATGGGGGGAACCCTGACGGAGCGACGCCGCGTGAACGAAGAAGGCCGGAAGGTTGTAAAGTTCTTTTCTGTCCGAGGAATAAGTTTCGGAGGAAATGCCGGGACGGTGACGGTAGGGCAGGAATAAGCACCGGCTAATTA
>GV2UCFN02IPSPI
GGTGAGTAACACGTGGATAACGTACCCCGATGCCCGGGACAGCCTGTAGAAATAGAGGGTGATACCGGATAGATCACTGTATACGGAAGGTAGACAGCGGGAAAGGAGCTTCGGCTCCGCGCCGGGAACGGTCTGCGGCCCATCAGCTGGACGGCGGGGTAACGGCCCGCCGTGGCGAGGACGGGTATCCGGCCTGAGAGGGCGGACGGACACATTGGGACTGAGATACGGCCCAGACTCCTACGGGAGGCAGCAGGTAAGAATATTCCGCAATGGGGGGAACCCTGACGGAGCGACGCCGCGTGAACGAAGAAGGCCGGAAGGTTGTAAAGTTCTTTTCTGTCCGAGGAATAAGTTTCGGAGGAAATGCCGGGACGGTGACGGTAGGGCAGGAATAAGCACCGGCTAATTA
>GV2UCFN02GAF7K
GGTGAGTAACACGTGGATAACGTACCCCGATGCCCGGGACAGCCTGTAGAAATAGAGGGTGATACCGGATAGATCACTGTATACGGAAGGTAGACAGCGGGAAAGGAGCTTCGGCTCCGCGACGGGATCGGTCTGCGGCCCATCAGCTGGACGGCGGGGTAAAGGCCCGCCGTGGCGAGGACGGGTATCCGGCCTGAGAGGGCGGACGGACACATTGGGACTGAGATACGGCCCAGACTCCTACGGGAGGCAGCAGGTAAGAATATTCCGCAATGGGGGGAACCCTGACGGAGCGACGCCGCGTGAACGAAGAAGGCCGGAAGGTTGTAAAGTTCTTTTCTGTCCGAGGAATAAGTTTCGGAGGAAATGCCGGGACGGTGACGGTAGGGCAGGAATAAGCACCGGCTAATTA
>GV2UCFN02JLXAV
GGTGAGTAACACGTGGATAACGTACCCCGATGCCCGGGACAGCCTGTAGAAATAGAGGGTGATACCGGATAGATCACTGTATACGGAAGGTAGACAGCGGGAAAGGAGCTTCGGCTCCGCGACGGGATCGGTCTGCGGCCCATCAGCTGGACGGCGGGGTAAAGGCCCGCCGTGGCGAGGACGGGTATCCGGCCTGAGAGGGCGGACGGACACATTGGGACTGAGATACGGCCCAGACTCCTACGGGAGGCAGCAGGTAAGAATATTCCGCAATGGGGGGAACCCTGACGGAGCGACGCCGCGTGAACGAAGAAGGCCGGAAGGTTGTAAAGTTCTTTTCTGTCCGAGGAATAAGTTTCGGAGGAAATGCCGGGACGGTGACGGTAGGGCAGGAATAAGCACCGGCTAATTA
>GV2UCFN02ITX7M
GGTGAGTAACACGTGGATAACGTACCCCGATGCCCGGGACAGCCTGTAGAAATAGAGGGTGATACCGGATAGATCACTGTATACGGAAGGTAGACAGCGGGAAAGGAGCTTCGGCTCCGCGACGGGATCGGTCTGCGGCCCATCAGCTGGACGGCGGGGTAAAGGCCCGCCGTGGCGAGGACGGGTATCCGGCCTGAGAGGGCGGACGGACACATTGGGACTGAGATACGGCCCAGACTCCTACGGGAGGCAGCAGGTAAGAATATTCCGCAATGGGGGGAACCCTGACGGAGCGACGCCGCGTGAACGAAGAAGGCCGGAAGGTTGTAAAGTTCTTTTCTGTCCGAGGAATAAGTTTCGGAGGAAATGCCGGGACGGTGACGGTAGGGCAGGAATAAGCACCGGCTAATTA
>GV2UCFN02HZMSJ
GGTGAGTAACACGTGGATAACGTACCCCGATGCCCGGGACAGCCTGTAGAAATAGAGGGTGATACCGGATAGATCACTGTATACGGAAGGTAGACAGCGGGAAAGGAGCTTCGGCTCCGCGACGGGATCGGTCTGCGGCCCATCAGCTGGACGGCGGGGTAAAGGCCCGCCGTGGCGAGGACGGGTATCCGGCCTGAGAGGGCGGACGGACACATTGGGACTGAGATACGGCCCAGACTCCTACGGGAGGCAGCAGGTAAGAATATTCCGCAATGGGGGGAACCCTGACGGAGCGACGCCGCGTGAACGAAGAAGGCCGGAAGGTTGTAAAGTTCTTTTCTGTCCGAGGAATAAGTTTCGGAGGAAATGCCGGGACGGTGACGGTAGGGCAGGAATAAGCACCGGCTAATTA
