# Supplementary material for: Investigation of the Effect of Type 2 Diabetes Mellitus on Subgingival Plaque Microbiota by High-Throughput 16S rDNA Pyrosequencing
Source: PLoS One. 2013 Apr 22;8(4):e61516. doi: 10.1371/journal.pone.0061516 (PMC3632544; doi:10.1371/journal.pone.0061516)
Supplement: File S1 — FASTA-format sequences for all the OTUs. Sequences for each OTU are provided in a FASTA-format file. (ZIP) [file pone.0061516.s004.zip › OTU.allseq/Otu0093.fasta]

>GV2UCFN02JSMST
GGTGAGTAAAGCATGAGGAGCTGTCCTGTCGAGGGGGATAACGTTCGGAAACGGACCCTAATACCCCATAGTCCGAGAGGTTAAAGGCAGAGATGTGCCGTAGGAGGTGCTCGTGTCCTATCAGCTGGTTGGTGAGGTAAGGGCTCACCAAGGCGACGACGGGTAGCCGGCCTGAGAGGGTGACCGGCCACACTGGAACTGAGATACGGTCCAGACTCCTACGGGAGGCAGCAGTGGGGAATATTGGGCAATGGGAGGAATCCTGACCCAGCGACGCCGCGTGAACGAAGACGGCCTTCGGGTTGTAAAGTTCTTTTATGTGGGAAGAAGGAAGTGACGGTACCACATGAATAAGCCCCGGCTAACTA
>GV2UCFN02JWNQC
GGTGAGTAAAGCATGAGAAGCTGTCCTACGGAGGGGGATAACGTTCGGAAACGGACCCTAATACCCCATAGTCCGAGAGGTTAAAGGCAGAGATGTGCCGTAGGAGGTGCTCGTGTCCTATCAGCTGGTTGGTGAGGTAAGGGCTCACCAAGGCGTCGACGGGTAGCCGGCCTGAGAGGGTGACCGGCCACACTGGAACTGAGAACGGTCCAGACTCCTACGGGAGGCAGCAGTGGGGAATATTGGGCAATGGGAGGAAATCCTGACCCAGCGACGCCGCGTGAACGAAGACGGCCTTCGGGTTGTAAAGTTCTTTTATGTGGGAAGAAGGAAGTGACGGTACCACATGAATAAGCCCCGGCTAACTA
>G35JFLI02JNXVZ
GGTGAGTAAAGCATGAGAAGCTGTCCTACGGAGGGGGATAACGTTCGGAAACGGACCCTAATACCCCATAGTCCGAGAGGTTAAAGGCAGAGATGTGCCGTAGGAGGTGCTCGTGTCCTATCAGCTAGTTGGTGAGGTAAGGGCTCACCAAGGCAACGACGGGTAGCCGGCCTGAGAGGGTGACCGGCCACACTGGAACTGAGATACGGTCCAGACTCCTACGGGAGGCAGCAGTGGGGAATATTGGGCAATGGGAGGAATCCTGACCCAGCGACGCCGCGTGAACGAAGACGGCCTTCGGGTTGTAAAGTTCTTTTATGTGGGAAGAATTAAGTGACGGTACCACATGAATAAGCCCCGGCTAACTA
>G3BZQ8102HMVSB
GGTGAGTAAAGCATGAGAAGCTGTCCTACGGAGGGGGATAACGTTCGGAAACGGACCCTAATACCCCATAGTCCGAGAGGTTAAAGGCAGAGATGTGCCGTAGGAGGTGCTCGTGTCCTATCAGCTAGTTGGTGAGGTAAGGGCTCACCAAGGCTTCGACGGGTAGCCGGCCTGAGAGGGTGACCGGCCACACTGGAACTGAGATACGGTCCAGACTCCTACGGGAGGCAGCAGTGGGGAATATTGGGCAATGGGAGGAATCCTGACCCAGCGACGCCGCGTGAACGAAGACGGCCTTCGGGTTGTAAAGTTCTTTTATGTGGGAAGAAGGAAGTGACGGTACCACATGAATAAGCCCCGGCTAACTA
>G3BZQ8102G1CYZ
GGTGAGTAAAGCATGAGAAGCTGTCCTACGGAGGGGGATAACGTTCGGAAACGGACCCTAATACCCCATAGTCCGAGAGGTTAAAGGCAGAGATGTGCCGTAGGAGGTGCTCGTGTCCTATCAGCTAGTTGGTGAGGTAAGGGCTCACCAAGGCTTCGACGGGTAGCCGGCCTGAGAGGGTGACCGGCCACACTGGAACTGAGATACGGTCCAGACTCCTACGGGAGGCAGCAGTGGGGAATATTGGGCAATGGGAGGAATCCTGACCCAGCGACGCCGCGTGAACGAAGACGGCCTTCGGGTTGTAAAGTTCTTTTATGTGGGAAGAAGGAAGTGACGGTACCACATGAATAAGCCCCGGCTAACTA
>G3BZQ8102I1AL3
GGTGAGTAAAGCATGAGAAGCTGTCCTACGGAGGGGGATAACGTTCGGAAACGGACCCTAATACCCCATAGTCCGAGAGGTTAAAGGCAGAGATGTGCCGTAGGAGGTGCTCGTGTCCTATCAGCTAGTTGGTGAGGTAAGGGCTCACCAAGGCTTCGACGGGTAGCCGGCCTGAGAGGGTGACCGGCCACACTGGAACTGAGATACGGTCCAGACTCCTACGGGAGGCAGCAGTGGGGAATATTGGGCAATGGGAGGAATCCTGACCCAGCGACGCCGCGTGAACGAAGACGGCCTTCGGGTTGTAAAGTTCTTTTATGTGGGAAGAAGGAAGTGACGGTACCACATGAATAAGCCCCGGCTAACTA
>G3BZQ8102JLGFA
GGTGAGTAAAGCATGAGAAGCTGTCCTACGGAGGGGGATAACGTTCGGAAACGGACCCTAATACCCCATAGTCCGAGAGGTTAAAGGCAGAGATGTGCCGTAGGAGGTGCTCGTGTCCTATCAGCTAGTTGGTGAGGTAAGGGCTCACCAAGGCTTCGACGGGTAGCCGGCCTGAGAGGGTGACCGGCCACACTGGAACTGAGATACGGTCCAGACTCCTACGGGAGGCAGCAGTGGGGAATATTGGGCAATGGGAGGAATCCTGACCCAGCGACGCCGCGTGAACGAAGACGGCCTTCGGGTTGTAAAGTTCTTTTATGTGGGAAGAAGGAAGTGACGGTACCACATGAATAAGCCCCGGCTAACTA
>G3BZQ8102F9WL6
GGTGAGTAAAGCATGAGAAGCTGTCCTACGGAGGGGGATAACGTTCGGAAACGGACCCTAATACCCCATAGTCCGAGAGGTTAAAGGCAGAGATGTGCCGTAGGAGGTGCTCGTGTCCTATCAGCTAGTTGGTGAGGTAAGGGCTCACCAAGGCTTCGACGGGTAGCCGGCCTGAGAGGGTGACCGGCCACACTGGAACTGAGATACGGTCCAGACTCCTACGGGAGGCAGCAGTGGGGAATATTGGGCAATGGGAGGAATCCTGACCCAGCGACGCCGCGTGAACGAAGACGGCCTTCGGGTTGTAAAGTTCTTTTATGTGGGAAGAAGGAAGTGACGGTACCACATGAATAAGCCCCGGCTAACTA
>G3BZQ8102HWRB6
GGTGAGTAAAGCATGAGAAGCTGTCCTACGGAGGGGGATAACGTTCGGAAACGGACCCTAATACCCCATAGTCCGAGAGGTTAAAGGCAGAGATGTGCCGTAGGAGGTGCTCGTGTCCTATCAGCTAGTTGGTGAGGTAAGGGCTCACCAAGGCTTCGACGGGTAGCCGGCCTGAGAGGGTGACCGGCCACACTGGAACTGAGATACGGTCCAGACTCCTACGGGAGGCAGCAGTGGGGAATATTGGGCAATGGGAGGAATCCTGACCCAGCGACGCCGCGTGAACGAAGACGGCCTTCGGGTTGTAAAGTTCTTTTATGTGGGAAGAAGGAAGTGACGGTACCACATGAATAAGCCCCGGCTAACTA
>G3BZQ8102HRTEN
GGTGAGTAAAGCATGAGAAGCTGTCCTACGGAGGGGGATAACGTTCGGAAACGGACCCTAATACCCCATAGTCCGAGAGGTTAAAGGCAGAGATGTGCCGTAGGAGGTGCTCGTGTCCTATCAGCTAGTTGGTGAGGTAAGGGCTCACCAAGGCTTCGACGGGTAGCCGGCCTGAGAGGGTGACCGGCCACACTGGAACTGAGATACGGTCCAGACTCCTACGGGAGGCAGCAGTGGGGAATATTGGGCAATGGGAGGAATCCTGACCCAGCGACGCCGCGTGAACGAAGACGGCCTTCGGGTTGTAAAGTTCTTTTATGTGGGAAGAAGGAAGTGACGGTACCACATGAATAAGCCCCGGCTAACTA
>G35JFLI02FXA6A
GGTGAGTAAAGCATGAGAAGCTGTCCTACGGAGGGGGATAACGTTCGGAAACGGACCCTAATACCCCATAGTCCGAGAGGTTAAAGGCAGAGATGTGCCGTAGGAGGTGCTCGTGTCCTATCAGCTAGTTGGTGAGGTAAGGGCTCACCAAGGCTTCGACGGGTAGCCGGCCTGAGAGGGTGACCGGCCACACTGGAACTGAGATACGGTCCAGACTCCTACGGGAGGCAGCAGTGGGGAATATTGGGCAATGGGAGGAATCCTGACCCAGCGACGCCGCGTGAACGAAGACGGCCTTCGGGTTGTAAAGTTCTTTTATGTGGGAAGAAGGAAGTGACGGTACCACATGAATAAGCCCCGGCTAACTA
>G35JFLI02IJEI4
GGTGAGTAAAGCATGAGAAGCTGTCCTACGGAGGGGGATAACGTTCGGAAACGGACCCTAATACCCCATAGTCCGAGAGGTTAAAGGCAGAGATGTGCCGTAGGAGGTGCTCGTGTCCTATCAGCTAGTTGGTGAGGTAAGGGCTCACCAAGGCTTCGACGGGTAGCCGGCCTGAGAGGGTGACCGGCCACACTGGAACTGAGATACGGTCCAGACTCCTACGGGAGGCAGCAGTGGGGAATATTGGGCAATGGGAGGAATCCTGACCCAGCGACGCCGCGTGAACGAAGACGGCCTTCGGGTTGTAAAGTTCTTTTATGTGGGAAGAAGGAAGTGACGGTACCACATGAATAAGCCCCGGCTAACTA
>G35JFLI02G5MJM
GGTGAGTAAAGCATGAGAAGCTGTCCTACGGAGGGGGATAACGTTCGGAAACGGACCCTAATACCCCATAGTCCGAGAGGTTAAAGGCAGAGATGTGCCGTAGGAGGTGCTCGTGTCCTATCAGCTAGTTGGTGAGGTAAGGGCTCACCAAGGCTTCGACGGGTAGCCGGCCTGAGAGGGTGACCGGCCACACTGGAACTGAGATACGGTCCAGACTCCTACGGGAGGCAGCAGTGGGGAATATTGGGCAATGGGAGGAATCCTGACCCAGCGACGCCGCGTGAACGAAGACGGCCTTCGGGTTGTAAAGTTCTTTTATGTGGGAAGAAGGAAGTGACGGTACCACATGAATAAGCCCCGGCTAACTA
>GV2UCFN02HNEQD
GGTGAGTAAAGCATGAGAAGCTGTCCTACGGAGGGGGATAACGTTCGGAAACGGACCCTAATACCCCATAGTCCGAGAGGTTAAAGGCAGAGATGTGCCGTAGGAGGTGCTCGTGTCCTATCAGCTGGTTGGTGAGGTAAGGGCTCACCAAGGCAACGACGGGTAGCCGGCCTGAGAGGGTGACCGGCCACACTGGAACTGAGATACGGTCCAGACTCCTACGGGAGGCAGCAGTGGGGAATATTGGGCAATGGGAGGAATCCTGACCCAGCGACGCCGCGTGAACGAAGACGGCCTTCGGGTTGTAAAGTTCTTTTATGTGGGAAGAAGGAAGTGACGGTACCACATGAATAAGCCCCGGCTAACTA
>GV2UCFN02GUTB7
GGTGAGTAAAGCATGAGAAGCTGTCCTACGGAGGGGGATAACGTTCGGAAACGGACCCTAATACCCCATAGTCCGAGAGGTTAAAGGCAGAGATGTGCCGTAGGAGGTGCTCGTGTCCTATCAGCTGGTTGGTGAGGTAAGGGCTCACCAAGGCAACGACGGGTAGCCGGCCTGAGAGGGTGACCGGCCACACTGGAACTGAGATACGGTCCAGACTCCTACGGGAGGCAGCAGTGGGGAATATTGGGCAATGGGAGGAATCCTGACCCAGCGACGCCGCGTGAACGAAGACGGCCTTCGGGTTGTAAAGTTCTTTTATGTGGGAAGAAGGAAGTGACGGTACCACATGAATAAGCCCCGGCTAACTA
>G3BZQ8102J2PAA
GGTGAGTAAAGCATGAGAAGCTGTCCTACGGAGGGGGATAACGTTCGGAAACGGACCCTAATACCCCATAGTCCGAGAGGTTAAAGGCAGAGATGTGCCGTAGGAGGTGCTCGTGTCCTATCAGCTGGTTGGTGAGGTAAGGGCTCACCAAGGCAACGACGGGTAGCCGGCCTGAGAGGGTGACCGGCCACACTGGAACTGAGATACGGTCCAGACTCCTACGGGAGGCAGCAGTGGGGAATATTGGGCAATGGGAGGAATCCTGACCCAGCGACGCCGCGTGAACGAAGACGGCCTTCGGGTTGTAAAGTTCTTTTATGTGGGAAGAAGGAAGTGACGGTACCACATGAATAAGCCCCGGCTAACTA
>G3BZQ8102JS5DZ
GGTGAGTAAAGCATGAGAAGCTGTCCTACGGAGGGGGATAACGTTCGGAAACGGACCCTAATACCCCATAGTCCGAGAGGTTAAAGGCAGAGATGTGCCGTAGGAGGTGCTCGTGTCCTATCAGCTAGTTGGTGAGGTAAGGGCTCACCAAGGCAACGACGGGTAGCCGGCCTGAGAGGGTGACCGGCCACACTGGAACTGAGATACGGTCCAGACTCCTACGGGAGGCAGCAGTGGGGAATATTGGGCAATGGGAGGAATCCTGACCCAGCGACGCCGCGTGAACGAAGACGGCCTTCGGGTTGTAAAGTTCTTTTATGTGGGAAGAAGGAAGTGACGGTACCACATGAATAAGCCCCGGCTAACTA
>G35JFLI02JLR6O
GGTGAGTAAAGCATGAGAAGCTGTCCTACGGAGGGGGATAACGTTCGGAAACGGACCCTAATACCCCATAGTCCGAGAGGTTAAAGGCAGAGATGTGCCGTAGGAGGTGCTCGTGTCCTATCAGCTAGTTGGTGAGGTAAGGGCTCACCAAGGCAACGACGGGTAGCCGGCCTGAGAGGGTGACCGGCCACACTGGAACTGAGATACGGTCCAGACTCCTACGGGAGGCAGCAGTGGGGAATATTGGGCAATGGGAGGAATCCTGACCCAGCGACGCCGCGTGAACGAAGACGGCCTTCGGGTTGTAAAGTTCTTTTATGTGGGAAGAAGGAAGTGACGGTACCACATGAATAAGCCCCGGCTAACTA
>G35JFLI02GZVXR
GGTGAGTAAAGCATGAGAAGCTGTCCTACGGAGGGGGATAACGTTCGGAAACGGACCCTAATACCCCATAGTCCGAGAGGTTAAAGGCAGAGATGTGCCGTAGGAGGTGCTCGTGTCCTATCAGCTAGTTGGTGAGGTAAGGGCTCACCAAGGCAACGACGGGTAGCCGGCCTGAGAGGGTGACCGGCCACACTGGAACTGAGATACGGTCCAGACTCCTACGGGAGGCAGCAGTGGGGAATATTGGGCAATGGGAGGAATCCTGACCCAGCGACGCCGCGTGAACGAAGACGGCCTTCGGGTTGTAAAGTTCTTTTATGTGGGAAGAAGGAAGTGACGGTACCACATGAATAAGCCCCGGCTAACTA
>G35JFLI02JP2JX
GGTGAGTAAAGCATGAGAAGCTGTCCTACGGAGGGGGATAACGTTCGGAAACGGACCCTAATACCCCATAGTCCGAGAGGTTAAAGGCAGAGATGTGCCGTAGGAGGTGCTCGTGTCCTATCAGCTAGTTGGTGAGGTAAGGGCTCACCAAGGCAACGACGGGTAGCCGGCCTGAGAGGGTGACCGGCCACACTGGAACTGAGATACGGTCCAGACTCCTACGGGAGGCAGCAGTGGGGAATATTGGGCAATGGGAGGAATCCTGACCCAGCGACGCCGCGTGAACGAAGACGGCCTTCGGGTTGTAAAGTTCTTTTATGTGGGAAGAAGGAAGTGACGGTACCACATGAATAAGCCCCGGCTAACTA
>GV2UCFN02HTKY4
GGTGAGTAAAGCATGAGAAGCTGTCCTACGGAGGGGGATAACGTTCGGAAACGGACCCTAATACCCCATAGTCCGAGAGGTTAAAGGCAGAGATGTGCCGTAGGAGGTGCTCGTGTCCTATCAGCTGGTTGGTGAGGTAAGGGCTCACCAAGGCGACGACGGGTAGCCGGCCTGAGAGGGTGACCGGCCACACTGGAACTGAGATACGGTCCAGACTCCTACGGGAGGCAGCAGTGGGGAATATTGGGCAATGGGAGGAATCCTGACCCAGCGACGCCGCGTGAACGAAGACGGCCTTCGGGTTGTAAAGTTCTTTTATGTGGGAAGAAGGAAGTGACGGTACCACATGAATAAGCCCCGGCTAACTA
>GV2UCFN02FSAMV
GGTGAGTAAAGCATGAGAAGCTGTCCTACGGAGGGGGATAACGTTCGGAAACGGACCCTAATACCCCATAGTCCGAGAGGTTAAAGGCAGAGATGTGCCGTAGGAGGTGCTCGTGTCCTATCAGCTGGTTGGTGAGGTAAGGGCTCACCAAGGCGACGACGGGTAGCCGGCCTGAGAGGGTGACCGGCCACACTGGAACTGAGATACGGTCCAGACTCCTACGGGAGGCAGCAGTGGGGAATATTGGGCAATGGGAGGAATCCTGACCCAGCGACGCCGCGTGAACGAAGACGGCCTTCGGGTTGTAAAGTTCTTTTATGTGGGAAGAAGGAAGTGACGGTACCACATGAATAAGCCCCGGCTAACTA
>GV2UCFN02HX0FX
GGTGAGTAAAGCATGAGAAGCTGTCCTACGGAGGGGGATAACGTTCGGAAACGGACCCTAATACCCCATAGTCCGAGAGGTTAAAGGCAGAGATGTGCCGTAGGAGGTGCTCGTGTCCTATCAGCTGGTTGGTGAGGTAAGGGCTCACCAAGGCGACGACGGGTAGCCGGCCTGAGAGGGTGACCGGCCACACTGGAACTGAGATACGGTCCAGACTCCTACGGGAGGCAGCAGTGGGGAATATTGGGCAATGGGAGGAATCCTGACCCAGCGACGCCGCGTGAACGAAGACGGCCTTCGGGTTGTAAAGTTCTTTTATGTGGGAAGAAGGAAGTGACGGTACCACATGAATAAGCCCCGGCTAACTA
>GV2UCFN02GNZLN
GGTGAGTAAAGCATGAGAAGCTGTCCTACGGAGGGGGATAACGTTCGGAAACGGACCCTAATACCCCATAGTCCGAGAGGTTAAAGGCAGAGATGTGCCGTAGGAGGTGCTCGTGTCCTATCAGCTGGTTGGTGAGGTAAGGGCTCACCAAGGCGACGACGGGTAGCCGGCCTGAGAGGGTGACCGGCCACACTGGAACTGAGATACGGTCCAGACTCCTACGGGAGGCAGCAGTGGGGAATATTGGGCAATGGGAGGAATCCTGACCCAGCGACGCCGCGTGAACGAAGACGGCCTTCGGGTTGTAAAGTTCTTTTATGTGGGAAGAAGGAAGTGACGGTACCACATGAATAAGCCCCGGCTAACTA
>GV2UCFN02IBUGV
GGTGAGTAAAGCATGAGAAGCTGTCCTACGGAGGGGGATAACGTTCGGAAACGGACCCTAATACCCCATAGTCCGAGAGGTTAAAGGCAGAGATGTGCCGTAGGAGGTGCTCGTGTCCTATCAGCTGGTTGGTGAGGTAAGGGCTCACCAAGGCGACGACGGGTAGCCGGCCTGAGAGGGTGACCGGCCACACTGGAACTGAGATACGGTCCAGACTCCTACGGGAGGCAGCAGTGGGGAATATTGGGCAATGGGAGGAATCCTGACCCAGCGACGCCGCGTGAACGAAGACGGCCTTCGGGTTGTAAAGTTCTTTTATGTGGGAAGAAGGAAGTGACGGTACCACATGAATAAGCCCCGGCTAACTA
>GV2UCFN02GTYA5
GGTGAGTAAAGCATGAGAAGCTGTCCTACGGAGGGGGATAACGTTCGGAAACGGACCCTAATACCCCATAGTCCGAGAGGTTAAAGGCAGAGATGTGCCGTAGGAGGTGCTCGTGTCCTATCAGCTGGTTGGTGAGGTAAGGGCTCACCAAGGCGACGACGGGTAGCCGGCCTGAGAGGGTGACCGGCCACACTGGAACTGAGATACGGTCCAGACTCCTACGGGAGGCAGCAGTGGGGAATATTGGGCAATGGGAGGAATCCTGACCCAGCGACGCCGCGTGAACGAAGACGGCCTTCGGGTTGTAAAGTTCTTTTATGTGGGAAGAAGGAAGTGACGGTACCACATGAATAAGCCCCGGCTAACTA
>GV2UCFN02FSWOI
GGTGAGTAAAGCATGAGAAGCTGTCCTACGGAGGGGGATAACGTTCGGAAACGGACCCTAATACCCCATAGTCCGAGAGGTTAAAGGCAGAGATGTGCCGTAGGAGGTGCTCGTGTCCTATCAGCTGGTTGGTGAGGTAAGGGCTCACCAAGGCGACGACGGGTAGCCGGCCTGAGAGGGTGACCGGCCACACTGGAACTGAGATACGGTCCAGACTCCTACGGGAGGCAGCAGTGGGGAATATTGGGCAATGGGAGGAATCCTGACCCAGCGACGCCGCGTGAACGAAGACGGCCTTCGGGTTGTAAAGTTCTTTTATGTGGGAAGAAGGAAGTGACGGTACCACATGAATAAGCCCCGGCTAACTA
>GV2UCFN02FVLLE
GGTGAGTAAAGCATGAGAAGCTGTCCTACGGAGGGGGATAACGTTCGGAAACGGACCCTAATACCCCATAGTCCGAGAGGTTAAAGGCAGAGATGTGCCGTAGGAGGTGCTCGTGTCCTATCAGCTGGTTGGTGAGGTAAGGGCTCACCAAGGCGACGACGGGTAGCCGGCCTGAGAGGGTGACCGGCCACACTGGAACTGAGATACGGTCCAGACTCCTACGGGAGGCAGCAGTGGGGAATATTGGGCAATGGGAGGAATCCTGACCCAGCGACGCCGCGTGAACGAAGACGGCCTTCGGGTTGTAAAGTTCTTTTATGTGGGAAGAAGGAAGTGACGGTACCACATGAATAAGCCCCGGCTAACTA
>G35JFLI02HDFCP
GGTGAGTAAAGCATGAGAAGCTGTCCTACGGAGGGGGATAACGTTCGGAAACGGACCCTAATACCCCATAGTCCGAGAGGTTAAAGGCAGAGATGTGCCGTAGGAGGTGCTCGTGTCCTATCAGCTGGTTGGTGAGGTAAGGGCTCACCAAGGCGACGACGGGTAGCCGGCCTGAGAGGGTGACCGGCCACACTGGAACTGAGATACGGTCCAGACTCCTACGGGAGGCAGCAGTGGGGAATATTGGGCAATGGGAGGAATCCTGACCCAGCGACGCCGCGTGAACGAAGACGGCCTTCGGGTTGTAAAGTTCTTTTATGTGGGAAGAAGGAAGTGACGGTACCACATGAATAAGCCCCGGCTAACTA
>G3BZQ8102F7EUR
GGTGAGTAAAGCATGAGAAGCTGTCCTACGGAGGGGGATAACGTTCGGAAACGGACCCTAATACCCCATAGTCCGAGAGGTTAAAGGCAGAGATGTGCCGTAGGAGGTGCTCGTGTCCTATCAGCTGGTTGGTGAGGTAAGGGCTCACCAAGGCGACGACGGGTAGCCGGCCTGAGAGGGTGACCGGCCACACTGGAACTGAGATACGGTCCAGACTCCTACGGGAGGCAGCAGTGGGGAATATTGGGCAATGGGAGGAATCCTGACCCAGCGACGCCGCGTGAACGAAGACGGCCTTCGGGTTGTAAAGTTCTTTTATGTGGGAAGAAGGAAGTGACGGTACCACATGAATAAGCCCCGGCTAACTA
>G35JFLI02JLHW4
GGTGAGTAAAGCATGAGAAGCTGTCCTACGGAGGGGGATAACGTTCGGAAACGGACCCTAATACCCCATAGTCCGAGAGGTTAAAGGCAGAGATGTGCCGTAGGAGGTGCTCGTGTCCTATCAGCTGGTTGGTGAGGTAAGGGCTCACCAAGGCGACGACGGGTAGCCGGCCTGAGAGGGTGACCGGCCACACTGGAACTGAGATACGGTCCAGACTCCTACGGGAGGCAGCAGTGGGGAATATTGGGCAATGGGAGGAATCCTGACCCAGCGACGCCGCGTGAACGAAGACGGCCTTCGGGTTGTAAAGTTCTTTTATGTGGGAAGAAGGAAGTGACGGTACCACATGAATAAGCCCCGGCTAACTA
>G35JFLI02FZMRC
GGTGAGTAAAGCATGAGAAGCTGTCCTACGGAGGGGGATAACGTTCGGAAACGGACCCTAATACCCCATAGTCCGAGAGGTTAAAGGCAGAGATGTGCCGTAGGAGGTGCTCGTGTCCTATCAGCTGGTTGGTGAGGTAAGGGCTCACCAAGGCGACGACGGGTAGCCGGCCTGAGAGGGTGACCGGCCACACTGGAACTGAGATACGGTCCAGACTCCTACGGGAGGCAGCAGTGGGGAATATTGGGCAATGGGAGGAATCCTGACCCAGCGACGCCGCGTGAACGAAGACGGCCTTCGGGTTGTAAAGTTCTTTTATGTGGGAAGAAGGAAGTGACGGTACCACATGAATAAGCCCCGGCTAACTA
>G35JFLI02INHTN
GGTGAGTAAAGCATGAGAAGCTGTCCTACGGAGGGGGATAACGTTCGGAAACGGACCCTAATACCCCATAGTCCGAGAGGTTAAAGGCAGAGATGTGCCGTAGGAGGTGCTCGTGTCCTATCAGCTGGTTGGTGAGGTAAGGGCTCACCAAGGCGACGACGGGTAGCCGGCCTGAGAGGGTGACCGGCCACACTGGAACTGAGATACGGTCCAGACTCCTACGGGAGGCAGCAGTGGGGAATATTGGGCAATGGGAGGAATCCTGACCCAGCGACGCCGCGTGAACGAAGACGGCCTTCGGGTTGTAAAGTTCTTTTATGTGGGAAGAAGGAAGTGACGGTACCACATGAATAAGCCCCGGCTAACTA
>G35JFLI02JWJ36
GGTGAGTAAAGCATGAGAAGCTGTCCTACGGAGGGGGATAACGTTCGGAAACGGACCCTAATACCCCATAGTCCGAGAGGTTAAAGGCAGAGATGTGCCGTAGGAGGTGCTCGTGTCCTATCAGCTGGTTGGTGAGGTAAGGGCTCACCAAGGCGACGACGGGTAGCCGGCCTGAGAGGGTGACCGGCCACACTGGAACTGAGATACGGTCCAGACTCCTACGGGAGGCAGCAGTGGGGAATATTGGGCAATGGGAGGAATCCTGACCCAGCGACGCCGCGTGAACGAAGACGGCCTTCGGGTTGTAAAGTTCTTTTATGTGGGAAGAAGGAAGTGACGGTACCACATGAATAAGCCCCGGCTAACTA
