# Supplementary material for: Investigation of the Effect of Type 2 Diabetes Mellitus on Subgingival Plaque Microbiota by High-Throughput 16S rDNA Pyrosequencing
Source: PLoS One. 2013 Apr 22;8(4):e61516. doi: 10.1371/journal.pone.0061516 (PMC3632544; doi:10.1371/journal.pone.0061516)
Supplement: File S1 — FASTA-format sequences for all the OTUs. Sequences for each OTU are provided in a FASTA-format file. (ZIP) [file pone.0061516.s004.zip › OTU.allseq/Otu0096.fasta]

>GV2UCFN02I9TOW
GGTGAGTAATGCATGGGAATCTGCCTTTTGCTGGGGGATAACGTAGGGAAACTTACGCTAATACCGCATAAGACCTGAGGGTGAAAGTGGGGGACCGTAAGGCCTCACGGCAGAAGATGAGCCCATGTCGGATTAGCTGGTTGGTGGGGTAAAGGCCTACCAAGGCGACGATCCGTAGCTGGTCTGAGAGGATGATCAGCCACACTGGGACTGAGACACGGCCCAGACTCCTACGGGAGGCAGCAGTGGGGAATATTGGACAATGGGGGAAACCCTGATCCAGCAATGCCGCGTGTGTGAAGAAGGCCTTCGGGTTGTAAAGCACTTTCGGCAGGAAGGAAAGCATCATGGTTAATACCCGTGGTAGTGACGTTACCTGCAGAAGAAGCACCGGCTAACTC
>GV2UCFN02GK4OL
GGTGAGTAATGCATGGGAATCTGCCTTTTGCTGGGGGATAACGTAGGGAAACTTACGCTAATACCGCATAAGACCTGAGGGTGAAAGTGGGGGACCGTAAGGCCTCACGGCAGAAGATGAGCCCATGTCGGATTAGCTGGTTGGTGGGGTAAAGGCCTACCAAGGCGACGATCCGTAGCTGGTCTGAGAGGATGATCAGCCACACTGGGACTGAGACACGGCCCAGACTCCTACGGGAGGCAGCAGTGGGGAATATTGGACAATGGGGGAAACCCTGATCCAGCAATGCCGCGTGTGTGAAGAAGGCCTTCGGGTTGTAAAGCACTTTCGGCAGGAAGGAAAGCATCATGGTTAATACCCGTGGTAGTGACGTTACCTGCAGAAGAAGCACCGGCTAACTC
>GV2UCFN02H9DN1
GGTGAGTAATGCATGGGAATCTGCCTTTTGCTGGGGGATAACGTAGGGAAACTTACGCTAATACCGCATAAGACCTGAGGGTGAAAGTGGGGGACCGTAAGGCCTCACGGCAGAAGATGAGCCCATGTCGGATTAGCTGGTTGGTGGGGTAAAGGCCTACCAAGGCGACGATCCGTAGCTGGTCTGAGAGGATGATCAGCCACACTGGGACTGAGACACGGCCCAGACTCCTACGGGAGGCAGCAGTGGGGAATATTGGACAATGGGGGAAACCCTGATCCAGCAATGCCGCGTGTGTGAAGAAGGCCTTCGGGTTGTAAAGCACTTTCGGCAGGAAGGAAAGCATCATGGTTAATACCCGTGGTAGTGACGTTACCTGCAGAAGAAGCACCGGCTAACTC
>GV2UCFN02GBW9F
GGTGAGTAATGCATGGGAATCTGCCTTTTGCTGGGGGATAACGTAGGGAAACTTACGCTAATACCGCATAAGACCTGAGGGTGAAAGTGGGGGACCGTAAGGCCTCACGGCAGAAGATGAGCCCATGTCGGATTAGCTGGTTGGTGGGGTAAAGGCCTACCAAGGCGACGATCCGTAGCTGGTCTGAGAGGATGATCAGCCACACTGGGACTGAGACACGGCCCAGACTCCTACGGGAGGCAGCAGTGGGGAATATTGGACAATGGGGGAAACCCTGATCCAGCAATGCCGCGTGTGTGAAGAAGGCCTTCGGGTTGTAAAGCACTTTCGGCAGGAAGGAAAGCATCATGGTTAATACCCGTGGTAGTGACGTTACCTGCAGAAGAAGCACCGGCTAACTC
>GV2UCFN02I8ND7
GGTGAGTAATGCATGGGAATCTGCCTTTTGCTGGGGGATAACGTAGGGAAACTTACGCTAATACCGCATAAGACCTGAGGGTGAAAGTGGGGGACCGTAAGGCCTCACGGCAGAAGATGAGCCCATGTCGGATTAGCTGGTTGGTGGGGTAAAGGCCTACCAAGGCGACGATCCGTAGCTGGTCTGAGAGGATGATCAGCCACACTGGGACTGAGACACGGCCCAGACTCCTACGGGAGGCAGCAGTGGGGAATATTGGACAATGGGGGAAACCCTGATCCAGCAATGCCGCGTGTGTGAAGAAGGCCTTCGGGTTGTAAAGCACTTTCGGCAGGAAGGAAAGCATCATGGTTAATACCCGTGGTAGTGACGTTACCTGCAGAAGAAGCACCGGCTAACTC
>GV2UCFN02IUSD8
GGTGAGTAATGCATGGGAATCTGCCTTTTGCTGGGGGATAACGTAGGGAAACTTACGCTAATACCGCATAAGACCTGAGGGTGAAAGTGGGGGACCGTAAGGCCTCACGGCAGAAGATGAGCCCATGTCGGATTAGCTGGTTGGTGGGGTAAAGGCCTACCAAGGCGACGATCCGTAGCTGGTCTGAGAGGATGATCAGCCACACTGGGACTGAGACACGGCCCAGACTCCTACGGGAGGCAGCAGTGGGGAATATTGGACAATGGGGGAAACCCTGATCCAGCAATGCCGCGTGTGTGAAGAAGGCCTTCGGGTTGTAAAGCACTTTCGGCAGGAAGGAAAGCATCATGGTTAATACCCGTGGTAGTGACGTTACCTGCAGAAGAAGCACCGGCTAACTC
>GV2UCFN02FNPLW
GGTGAGTAATGCATGGGAATCTGCCTTTTGCTGGGGGATAACGTAGGGAAACTTACGCTAATACCGCATAAGACCTGAGGGTGAAAGTGGGGGACCGTAAGGCCTCACGGCAGAAGATGAGCCCATGTCGGATTAGCTGGTTGGTGGGGTAAAGGCCTACCAAGGCGACGATCCGTAGCTGGTCTGAGAGGATGATCAGCCACACTGGGACTGAGACACGGCCCAGACTCCTACGGGAGGCAGCAGTGGGGAATATTGGACAATGGGGGAAACCCTGATCCAGCAATGCCGCGTGTGTGAAGAAGGCCTTCGGGTTGTAAAGCACTTTCGGCAGGAAGGAAAGCATCATGGTTAATACCCGTGGTAGTGACGTTACCTGCAGAAGAAGCACCGGCTAACTC
>GV2UCFN02GXIWO
GGTGAGTAATGCATGGGAATCTGCCTTTTGCTGGGGGATAACGTAGGGAAACTTACGCTAATACCGCATAAGACCTGAGGGTGAAAGTGGGGGACCGTAAGGCCTCACGGCAGAAGATGAGCCCATGTCGGATTAGCTGGTTGGTGGGGTAAAGGCCTACCAAGGCGACGATCCGTAGCTGGTCTGAGAGGATGATCAGCCACACTGGGACTGAGACACGGCCCAGACTCCTACGGGAGGCAGCAGTGGGGAATATTGGACAATGGGGGAAACCCTGATCCAGCAATGCCGCGTGTGTGAAGAAGGCCTTCGGGTTGTAAAGCACTTTCGGCAGGAAGGAAAGCATCATGGTTAATACCCGTGGTAGTGACGTTACCTGCAGAAGAAGCACCGGCTAACTC
>GV2UCFN02HBQEM
GGTGAGTAATGCATGGGAATCTGCCTTTTGCTGGGGGATAACGTAGGGAAACTTACGCTAATACCGCATAAGACCTGAGGGTGAAAGTGGGGGACCGTAAGGCCTCACGGCAGAAGATGAGCCCATGTCGGATTAGCTGGTTGGTGGGGTAAAGGCCTACCAAGGCGACGATCCGTAGCTGGTCTGAGAGGATGATCAGCCACACTGGGACTGAGACACGGCCCAGACTCCTACGGGAGGCAGCAGTGGGGAATATTGGACAATGGGGGAAACCCTGATCCAGCAATGCCGCGTGTGTGAAGAAGGCCTTCGGGTTGTAAAGCACTTTCGGCAGGAAGGAAAGCATCATGGTTAATACCCGTGGTAGTGACGTTACCTGCAGAAGAAGCACCGGCTAACTC
>GV2UCFN02F22IR
GGTGAGTAATGCATGGGAATCTGCCTTTTGCTGGGGGATAACGTAGGGAAACTTACGCTAATACCGCATAAGACCTGAGGGTGAAAGTGGGGGACCGTAAGGCCTCACGGCAGAAGATGAGCCCATGTCGGATTAGCTGGTTGGTGGGGTAAAGGCCTACCAAGGCGACGATCCGTAGCTGGTCTGAGAGGATGATCAGCCACACTGGGACTGAGACACGGCCCAGACTCCTACGGGAGGCAGCAGTGGGGAATATTGGACAATGGGGGAAACCCTGATCCAGCAATGCCGCGTGTGTGAAGAAGGCCTTCGGGTTGTAAAGCACTTTCGGCAGGAAGGAAAGCATCATGGTTAATACCCGTGGTAGTGACGTTACCTGCAGAAGAAGCACCGGCTAACTC
>GV2UCFN02GP6LV
GGTGAGTAATGCATGGGAATCTGCCTTTTGCTGGGGGATAACGTAGGGAAACTTACGCTAATACCGCATAAGACCTGAGGGTGAAAGTGGGGGACCGTAAGGCCTCACGGCAGAAGATGAGCCCATGTCGGATTAGCTGGTTGGTGGGGTAAAGGCCTACCAAGGCGACGATCCGTAGCTGGTCTGAGAGGATGATCAGCCACACTGGGACTGAGACACGGCCCAGACTCCTACGGGAGGCAGCAGTGGGGAATATTGGACAATGGGGGAAACCCTGATCCAGCAATGCCGCGTGTGTGAAGAAGGCCTTCGGGTTGTAAAGCACTTTCGGCAGGAAGGAAAGCATCATGGTTAATACCCGTGGTAGTGACGTTACCTGCAGAAGAAGCACCGGCTAACTC
>GV2UCFN02FM0TJ
GGTGAGTAATGCATGGGAATCTGCCTTTTGCTGGGGGATAACGTAGGGAAACTTACGCTAATACCGCATAAGACCTGAGGGTGAAAGTGGGGGACCGTAAGGCCTCACGGCAGAAGATGAGCCCATGTCGGATTAGCTGGTTGGTGGGGTAAAGGCCTACCAAGGCGACGATCCGTAGCTGGTCTGAGAGGATGATCAGCCACACTGGGACTGAGACACGGCCCAGACTCCTACGGGAGGCAGCAGTGGGGAATATTGGACAATGGGGGAAACCCTGATCCAGCAATGCCGCGTGTGTGAAGAAGGCCTTCGGGTTGTAAAGCACTTTCGGCAGGAAGGAAAGCATCATGGTTAATACCCGTGGTAGTGACGTTACCTGCAGAAGAAGCACCGGCTAACTC
>GV2UCFN02IB3W0
GGTGAGTAATGCATGGGAATCTGCCTTTTGCTGGGGGATAACGTAGGGAAACTTACGCTAATACCGCATAAGACCTGAGGGTGAAAGTGGGGGACCGTAAGGCCTCACGGCAGAAGATGAGCCCATGTCGGATTAGCTGGTTGGTGGGGTAAAGGCCTACCAAGGCGACGATCCGTAGCTGGTCTGAGAGGATGATCAGCCACACTGGGACTGAGACACGGCCCAGACTCCTACGGGAGGCAGCAGTGGGGAATATTGGACAATGGGGGAAACCCTGATCCAGCAATGCCGCGTGTGTGAAGAAGGCCTTCGGGTTGTAAAGCACTTTCGGCAGGAAGGAAAGCATCATGGTTAATACCCGTGGTAGTGACGTTACCTGCAGAAGAAGCACCGGCTAACTC
>GV2UCFN02GIXQ3
GGTGAGTAATGCATGGGAATCTGCCTTTTGCTGGGGGATAACGTAGGGAAACTTACGCTAATACCGCATAAGACCTGAGGGTGAAAGTGGGGGACCGTAAGGCCTCACGGCAGAAGATGAGCCCATGTCGGATTAGCTGGTTGGTGGGGTAAAGGCCTACCAAGGCGACGATCCGTAGCTGGTCTGAGAGGATGATCAGCCACACTGGGACTGAGACACGGCCCAGACTCCTACGGGAGGCAGCAGTGGGGAATATTGGACAATGGGGGAAACCCTGATCCAGCAATGCCGCGTGTGTGAAGAAGGCCTTCGGGTTGTAAAGCACTTTCGGCAGGAAGGAAAGCATCATGGTTAATACCCGTGGTAGTGACGTTACCTGCAGAAGAAGCACCGGCTAACTC
>GV2UCFN02I2DKE
GGTGAGTAATGCATGGGAATCTGCCTTTTGCTGGGGGATAACGTAGGGAAACTTACGCTAATACCGCATAAGACCTGAGGGTGAAAGTGGGGGACCGTAAGGCCTCACGGCAGAAGATGAGCCCATGTCGGATTAGCTGGTTGGTGGGGTAAAGGCCTACCAAGGCGACGATCCGTAGCTGGTCTGAGAGGATGATCAGCCACACTGGGACTGAGACACGGCCCAGACTCCTACGGGAGGCAGCAGTGGGGAATATTGGACAATGGGGGCAACCCTGATCCAGCAATGCCGCGTGTGTGAAGAAGGCCTTCGGGTTGTAAAGCACTTTCAGCAGGGAGGAAGGCATCATGGTTAATACCCGTGGTAGTGACGTTACCTGCAGAAGAAGCACCGGCTAACTC
>GV2UCFN02GNG4W
GGTGAGTAATGCATGGGAATCTGCCTTTTGCTGGGGGATAACGTAGGGAAACTTACGCTAATACCGCATAAGACCTGAGGGTGAAAGTGGGGGACCGTAAGGCCTCACGGCAGAAGATGAGCCCATGTCGGATTAGCTGGTTGGTGGGGTAAAGGCCTACCAAGGCGACGATCCGTAGCTGGTCTGAGAGGATGATCAGCCACACTGGGACTGAGACACGGCCCAGACTCCTACGGGAGGCAGCAGTGGGGAATATTGGACAATGGGGGCAACCCTGATCCAGCAATGCCGCGTGTGTGAAGAAGGCCTTCGGGTTGTAAAGCACTTTCAGCAGGGAGGAAGGCATCATGGTTAATACCCGTGGTAGTGACGTTACCTGCAGAAGAAGCACCGGCTAACTC
>GV2UCFN02FO4HQ
GGTGAGTAATGCATGGGAATCTGCCTTTTGCTGGGGGATAACGTAGGGAAACTTACGCTAATACCGCATAAGACCTGAGGGTGAAAGTGGGGGACCGTAAGGCCTCACGGCAGAAGATGAGCCCATGTCGGATTAGCTGGTTGGTGGGGTAAAGGCCTACCAAGGCGACGATCCGTAGCTGGTCTGAGAGGATGATCAGCCACACTGGGACTGAGACACGGCCCAGACTCCTACGGGAGGCAGCAGTGGGGAATATTGGACAATGGGGGCAACCCTGATCCAGCAATGCCGCGTGTGTGAAGAAGGCCTTCGGGTTGTAAAGCACTTTCAGCAGGGAGGAAGGCATCATGGTTAATACCCGTGGTAGTGACGTTACCTGCAGAAGAAGCACCGGCTAACTC
>GV2UCFN02IUYTI
GGTGAGTAATGCATGGGAATCTGCCTTTTGCTGGGGGATAACGTAGGGAAACTTACGCTAATACCGCATAAGACCTGAGGGTGAAAGTGGGGACCGTTAAGGCCTCACGGCAGAAGATGAGCCCATGTCGGATTAGCTAGTTGGTGGGGTAAAGGCCTACCAAGGCGACGATCCGTAGCTGGTCTGAGAGGATGATCAGCCACACTGGGACTGAGACACGGCCCAGACTCCTACGGGAGGCAGCAGTGGGGAATATTGGACAATGGGGGGAACCCTGATCCAGCAATGCCGCGTGTGTGAAGAAGGCCTTTGGGTTGTAAAGCACTTTCAGCAGGGAGGAAAGCATCATGGTTAATACCCATGGTAGTGACGTTACCTGCAGAAGAAGCACCGGCTAACTC
>GV2UCFN02GP9SF
GGTGAGTAATGCATGGGAATCTGCCTTTTGCTGGGGGATAACGTAGGGAAACTTACGCTAATACCGCATAAGACCTGAGGGTGAAAGTGGGGACCGTTAAGGCCTCACGGCAGAAGATGAGCCCATGTCGGATTAGCTAGTTGGTGGGGTAAAGGCCTACCAAGGCGACGATCCGTAGCTGGTCTGAGAGGATGATCAGCCACACTGGGACTGAGACACGGCCCAGACTCCTACGGGAGGCAGCAGTGGGGAATATTGGACAATGGGGGGAACCCTGATCCAGCAATGCCGCGTGTGTGAAGAAGGCCTTTGGGTTGTAAAGCACTTTCAGCAGGGAGGAAAGCATCATGGTTAATACCCATGGTAGTGACGTTACCTGCAGAAGAAGCACCGGCTAACTC
>GV2UCFN02HTNES
GGTGAGTAATGCATGGGAATCTGCCTTTTGCTGGGGGATAACGTAGGGAAACTTACGCTAATACCGCATAAGACCTGAGGGTGAAAGTGGGGACCGTTAAGGCCTCACGGCAGAAGATGAGCCCATGTCGGATTAGCTAGTTGGTGGGGTAAAGGCCTACCAAGGCGACGATCCGTAGCTGGTCTGAGAGGATGATCAGCCACACTGGGACTGAGACACGGCCCAGACTCCTACGGGAGGCAGCAGTGGGGAATATTGGACAATGGGGGGAACCCTGATCCAGCAATGCCGCGTGTGTGAAGAAGGCCTTTGGGTTGTAAAGCACTTTCAGCAGGGAGGAAAGCATCATGGTTAATACCCATGGTAGTGACGTTACCTGCAGAAGAAGCACCGGCTAACTC
>GV2UCFN02G6CGE
GGTGAGTAATGCATGGGAATCTGCCTTTTGCTGGGGGATAACGTAGGGAAACTTACGCTAATACCGCATAAGACCTGAGGGTGAAAGTGGGGGACCGTTAAGGCCTCACGGCAGAAGATGAGCCCATGTCGGATTAGCTAGTTGGTGGGGTAAAGGCCTACCAAGGCGACGATCCGTAGCTGGTCTGAGAGGATGATCAGCCACACTGGGACTGAGACACGGCCCAGACTCCTACGGGAGGCAGCAGTGGGGAATATTGGACAATGGGGGCAACCCTGATCCAGCAATGCCGCGTGTGTGAAGAAGGCCTTCGGGTTGTAAAGCACTTTCAGCAGGGAGGAAAGCATCATGGTTAACACCCATGGTAGTGACGTTACCTGCAGAAGAAGCACCGGCTAACTC
>GV2UCFN02FTC6M
GGTGAGTAATGCATGGGAATCTGCCTTTTGCTGGGGGATAACGTAGGGAAACTTACGCTAATACCGCATAAGACCTGAGGGTGAAAGTGGGGGACCGTTAAGGCCTCACGGCAGAAGATGAGCCCATGTCGGATTAGCTAGTTGGTGGGGTAAAGGCCTACCAAGGCGACGATCCGTAGCTGGTCTGAGAGGATGATCAGCCACACTGGGACTGAGACACGGCCCAGACTCCTACGGGAGGCAGCAGTGGGGAATATTGGACAATGGGGGCAACCCTGATCCAGCAATGCCGCGTGTGTGAAGAAGGCCTTCGGGTTGTAAAGCACTTTCAGCAGGGAGGAAAGCATCATGGTTAACACCCATGGTAGTGACGTTACCTGCAGAAGAAGCACCGGCTAACTC
>GV2UCFN02HZZXK
GGTGAGTAATGCATGGGAATCTGCCTTTTGCTGGGGGATAACGTAGGGAAACTTACGCTAATACCGCATAAGACCTGAGGGTGAAAGTGGGGGACCGTTAAGGCCTCACGGCAGAAGATGAGCCCATGTCGGATTAGCTAGTTGGTGGGGTAAAGGCCTACCAAGGCGACGATCCGTAGCTGGTCTGAGAGGATGATCAGCCACACTGGGACTGAGACACGGCCCAGACTCCTACGGGAGGCAGCAGTGGGGAATATTGGACAATGGGGGCAACCCTGATCCAGCAATGCCGCGTGTGTGAAGAAGGCCTTCGGGTTGTAAAGCACTTTCAGCAGGGAGGAAAGCATCATGGTTAACACCCATGGTAGTGACGTTACCTGCAGAAGAAGCACCGGCTAACTC
>GV2UCFN02H75LD
GGTGAGTAATGCATGGGAATCTGCCTTTTGCTGGGGGATAACGTAGGGAAACTTACGCTAATACCGCATAAGACCTGAGGGTGAAAGTGGGGGACCGTTAAGGCCTCACGGCAGAAGATGAGCCCATGTCGGATTAGCTAGTTGGTGGGGTAAAGGCCTACCAAGGCGACGATCCGTAGCTGGTCTGAGAGGATGATCAGCCACACTGGGACTGAGACACGGCCCAGACTCCTACGGGAGGCAGCAGTGGGGAATATTGGACAATGGGGGCAACCCTGATCCAGCAATGCCGCGTGTGTGAAGAAGGCCTTCGGGTTGTAAAGCACTTTCAGCAGGGAGGAAAGCATCATGGTTAACACCCATGGTAGTGACGTTACCTGCAGAAGAAGCACCGGCTAACTC
>GV2UCFN02JJSRA
GGTGAGTAATGCATGGGAATCTGCCTTTTGCTGGGGGATAACGTAGGGAAACTTACGCTAATACCGCATAAGACCTGAGGGTGAAAGTGGGGGACCGTTAAGGCCTCACGGCAGAAGATGAGCCCATGTCGGATTAGCTAGTTGGTGGGGTAAAGGCCTACCAAGGCGACGATCCGTAGCTGGTCTGAGAGGATGATCAGCCACACTGGGACTGAGACACGGCCCAGACTCCTACGGGAGGCAGCAGTGGGGAATATTGGACAATGGGGGCAACCCTGATCCAGCAATGCCGCGTGTGTGAAGAAGGCCTTCGGGTTGTAAAGCACTTTCAGCAGGGAGGAAAGCATCATGGTTAACACCCATGGTAGTGACGTTACCTGCAGAAGAAGCACCGGCTAACTC
>GV2UCFN02JUARL
GGTGAGTAATGCATGGGAATCTGCCTTTTGCTGGGGGATAACGTAGGGAAACTTACGCTAATACCGCATAAGACCTGAGGGTGAAAGTGGGGGACCGTTAAGGCCTCACGGCAGAAGATGAGCCCATGTCGGATTAGCTAGTTGGTGGGGTAAAGGCCTACCAAGGCGACGATCCGTAGCTGGTCTGAGAGGATGATCAGCCACACTGGGACTGAGACACGGCCCAGACTCCTACGGGAGGCAGCAGTGGGGAATATTGGACAATGGGGGCAACCCTGATCCAGCAATGCCGCGTGTGTGAAGAAGGCCTTCGGGTTGTAAAGCACTTTCAGCAGGGAGGAAAGCATCATGGTTAACACCCATGGTAGTGACGTTACCTGCAGAAGAAGCACCGGCTAACTC
>GV2UCFN02FI43L
GGTGAGTAATGCATGGGAATCTGCCTTTTGCTGGGGGATAACGTAGGGAAACTTACGCTAATACCGCATAAGACCTGAGGGTGAAAGTGGGGGACCGTTAAGGCCTCACGGCAGAAGATGAGCCCATGTCGGATTAGCTAGTTGGTGGGGTAAAGGCCTACCAAGGCGACGATCCGTAGCTGGTCTGAGAGGATGATCAGCCACACTGGGACTGAGACACGGCCCAGACTCCTACGGGAGGCAGCAGTGGGGAATATTGGACAATGGGGGCAACCCTGATCCAGCAATGCCGCGTGTGTGAAGAAGGCCTTCGGGTTGTAAAGCACTTTCAGCAGGGAGGAAAGCATCATGGTTAACACCCATGGTAGTGACGTTACCTGCAGAAGAAGCACCGGCTAACTC
>GV2UCFN02F7H43
GGTGAGTAATGCATGGGAATCTGCCTTTTGCTGGGGGATAACGTAGGGAAACTTACGCTAATACCGCATAAGACCTGAGGGTGAAAGTGGGGGACCGTTAAGGCCTCACGGCAGAAGATGAGCCCATGTCGGATTAGCTAGTTGGTGGGGTAAAGGCCTACCAAGGCGACGATCCGTAGCTGGTCTGAGAGGATGATCAGCCACACTGGGACTGAGACACGGCCCAGACTCCTACGGGAGGCAGCAGTGGGGAATATTGGACAATGGGGGCAACCCTGATCCAGCAATGCCGCGTGTGTGAAGAAGGCCTTCGGGTTGTAAAGCACTTTCAGCAGGGAGGAAAGCATCATGGTTAACACCCATGGTAGTGACGTTACCTGCAGAAGAAGCACCGGCTAACTC
>GV2UCFN02HO0ML
GGTGAGTAATGCATGGGAATCTGCCTTTTGCTGGGGGATAACGTAGGGAAACTTACGCTAATACCGCATAAGACCTGAGGGTGAAAGTGGGGGACCGTTAAGGCCTCACGGCAGAAGATGAGCCCATGTCGGATTAGCTAGTTGGTGGGGTAAAGGCCTACCAAGGCGACGATCCGTAGCTGGTCTGAGAGGATGATCAGCCACACTGGGACTGAGACACGGCCCAGACTCCTACGGGAGGCAGCAGTGGGGAATATTGGACAATGGGGGCAACCCTGATCCAGCAATGCCGCGTGTGTGAAGAAGGCCTTCGGGTTGTAAAGCACTTTCAGCAGGGAGGAAAGCATCATGGTTAACACCCATGGTAGTGACGTTACCTGCAGAAGAAGCACCGGCTAACTC
>GV2UCFN02FKJ3I
GGTGAGTAATGCATGGGAATCTGCCTTTTGCTGGGGGATAACGTAGGGAAACTTACGCTAATACCGCATAAGACCTGAGGGTGAAAGTGGGGGACCGTTAAGGCCTCACGGCAGAAGATGAGCCCATGTCGGATTAGCTAGTTGGTGGGGTAAAGGCCTACCAAGGCGACGATCCGTAGCTGGTCTGAGAGGATGATCAGCCACACTGGGACTGAGACACGGCCCAGACTCCTACGGGAGGCAGCAGTGGGGAATATTGGACAATGGGGGCAACCCTGATCCAGCAATGCCGCGTGTGTGAAGAAGGCCTTCGGGTTGTAAAGCACTTTCAGCAGGGAGGAAAGCATCATGGTTAACACCCATGGTAGTGACGTTACCTGCAGAAGAAGCACCGGCTAACTC
>GV2UCFN02HXHYU
GGTGAGTAATGCATGGGAATCTGCCTTTTGCTGGGGGATAACGTAGGGAAACTTACGCTAATACCGCATAAGACCTGAGGGTGAAAGTGGGGGACCGTTAAGGCCTCACGGCAGAAGATGAGCCCATGTCGGATTAGCTAGTTGGTGGGGTAAAGGCCTACCAAGGCGACGATCCGTAGCTGGTCTGAGAGGATGATCAGCCACACTGGGACTGAGACACGGCCCAGACTCCTACGGGAGGCAGCAGTGGGGAATATTGGACAATGGGGGCAACCCTGATCCAGCAATGCCGCGTGTGTGAAGAAGGCCTTCGGGTTGTAAAGCACTTTCAGCAGGGAGGAAAGCATCATGGTTAACACCCATGGTAGTGACGTTACCTGCAGAAGAAGCACCGGCTAACTC
>GV2UCFN02FMT7T
GGTGAGTAATGCATGGGAATCTGCCTTTTGCTGGGGGATAACGTAGGGAAACTTACGCTAATACCGCATAAGACCTGAGGGTGAAAGTGGGGGACCGTTAAGGCCTCACGGCAGAAGATGAGCCCATGTCGGATTAGCTAGTTGGTGGGGTAAAGGCCTACCAAGGCGACGATCCGTAGCTGGTCTGAGAGGATGATCAGCCACACTGGGACTGAGACACGGCCCAGACTCCTACGGGAGGCAGCAGTGGGGAATATTGGACAATGGGGGCAACCCTGATCCAGCAATGCCGCGTGTGTGAAGAAGGCCTTCGGGTTGTAAAGCACTTTCAGCAGGGAGGAAAGCATCATGGTTAACACCCATGGTAGTGACGTTACCTGCAGAAGAAGCACCGGCTAACTC
>GV2UCFN02IJ1UR
GGTGAGTAATGCATGGGAATCTGCCTTTTGCTGGGGGATAACGTAGGGAAACTTACGCTAATACCGCATAAGACCTGAGGGTGAAAGTGGGGGACCGTTAAGGCCTCACGGCAGAAGATGAGCCCATGTCGGATTAGCTAGTTGGTGGGGTAAAGGCCTACCAAGGCGACGATCCGTAGCTGGTCTGAGAGGATGATCAGCCACACTGGGACTGAGACACGGCCCAGACTCCTACGGGAGGCAGCAGTGGGGAATATTGGACAATGGGGGCAACCCTGATCCAGCAATGCCGCGTGTGTGAAGAAGGCCTTCGGGTTGTAAAGCACTTTCAGCAGGGAGGAAAGCATCATGGTTAACACCCATGGTAGTGACGTTACCTGCAGAAGAAGCACCGGCTAACTC
>GV2UCFN02FZYWZ
GGTGAGTAATGCATGGGAATCTGCCTTTTGCTGGGGGATAACGTAGGGAAACTTACGCTAATACCGCATAAGACCTGAGGGTGAAAGTGGGGGACCGTTAAGGCCTCACGGCAGAAGATGAGCCCATGTCGGATTAGCTAGTTGGTGGGGTAAAGGCCTACCAAGGCGACGATCCGTAGCTGGTCTGAGAGGATGATCAGCCACACTGGGACTGAGACACGGCCCAGACTCCTACGGGAGGCAGCAGTGGGGAATATTGGACAATGGGGGCAACCCTGATCCAGCAATGCCGCGTGTGTGAAGAAGGCCTTCGGGTTGTAAAGCACTTTCAGCAGGGAGGAAAGCATCATGGTTAACACCCATGGTAGTGACGTTACCTGCAGAAGAAGCACCGGCTAACTC
>GV2UCFN02FNS48
GGTGAGTAATGCATGGGAATCTGCCTTTTGCTGGGGGATAACGTAGGGAAACTTACGCTAATACCGCATAAGACCTGAGGGTGAAAGTGGGGGACCGTTAAGGCCTCACGGCAGAAGATGAGCCCATGTCGGATTAGCTAGTTGGTGGGGTAAAGGCCTACCAAGGCGACGATCCGTAGCTGGTCTGAGAGGATGATCAGCCACACTGGGACTGAGACACGGCCCAGACTCCTACGGGAGGCAGCAGTGGGGAATATTGGACAATGGGGGCAACCCTGATCCAGCAATGCCGCGTGTGTGAAGAAGGCCTTCGGGTTGTAAAGCACTTTCAGCAGGGAGGAAAGCATCATGGTTAACACCCATGGTAGTGACGTTACCTGCAGAAGAAGCACCGGCTAACTC
>GV2UCFN02GN1P7
GGTGAGTAATGCATGGGAATCTGCCTTTTGCTGGGGGATAACGTAGGGAAACTTACGCTAATACCGCATAAGACCTGAGGGTGAAAGTGGGGGACCGTTAAGGCCTCACGGCAGAAGATGAGCCCATGTCGGATTAGCTAGTTGGTGGGGTAAAGGCCTACCAAGGCGACGATCCGTAGCTGGTCTGAGAGGATGATCAGCCACACTGGGACTGAGACACGGCCCAGACTCCTACGGGAGGCAGCAGTGGGGAATATTGGACAATGGGGGCAACCCTGATCCAGCAATGCCGCGTGTGTGAAGAAGGCCTTCGGGTTGTAAAGCACTTTCAGCAGGGAGGAAAGCATCATGGTTAACACCCATGGTAGTGACGTTACCTGCAGAAGAAGCACCGGCTAACTC
>GV2UCFN02GY8IS
GGTGAGTAATGCATGGGAATCTGCCTTTTGCTGGGGGATAACGTAGGGAAACTTACGCTAATACCGCATAAGACCTGAGGGTGAAAGTGGGGGACCGTTAAGGCCTCACGGCAGAAGATGAGCCCATGTCGGATTAGCTAGTTGGTGGGGTAAAGGCCTACCAAGGCGACGATCCGTAGCTGGTCTGAGAGGATGATCAGCCACACTGGGACTGAGACACGGCCCAGACTCCTACGGGAGGCAGCAGTGGGGAATATTGGACAATGGGGGCAACCCTGATCCAGCAATGCCGCGTGTGTGAAGAAGGCCTTCGGGTTGTAAAGCACTTTCAGCAGGGAGGAAAGCATCATGGTTAACACCCATGGTAGTGACGTTACCTGCAGAAGAAGCACCGGCTAACTC
>GV2UCFN02JVDPB
GGTGAGTAATGCATGGGAATCTGCCTTTTGCTGGGGGATAACGTAGGGAAACTTACGCTAATACCGCATAAGACCTGAGGGTGAAAGTGGGGGACCGTTAAGGCCTCACGGCAGAAGATGAGCCCATGTCGGATTAGCTAGTTGGTGGGGTAAAGGCCTACCAAGGCGACGATCCGTAGCTGGTCTGAGAGGATGATCAGCCACACTGGGACTGAGACACGGCCCAGACTCCTACGGGAGGCAGCAGTGGGGAATATTGGACAATGGGGGCAACCCTGATCCAGCAATGCCGCGTGTGTGAAGAAGGCCTTCGGGTTGTAAAGCACTTTCAGCAGGGAGGAAAGCATCATGGTTAACACCCATGGTAGTGACGTTACCTGCAGAAGAAGCACCGGCTAACTC
>GV2UCFN02JSJA2
GGTGAGTAATGCATGGGAATCTGCCTTTTGCTGGGGGATAACGTAGGGAAACTTACGCTAATACCGCATAAGACCTGAGGGTGAAAGTGGGGGACCGTTAAGGCCTCACGGCAGAAGATGAGCCCATGTCGGATTAGCTAGTTGGTGGGGTAAAGGCCTACCAAGGCGACGATCCGTAGCTGGTCTGAGAGGATGATCAGCCACACTGGGACTGAGACACGGCCCAGACTCCTACGGGAGGCAGCAGTGGGGAATATTGGACAATGGGGGCAACCCTGATCCAGCAATGCCGCGTGTGTGAAGAAGGCCTTCGGGTTGTAAAGCACTTTCAGCAGGGAGGAAAGCATCATGGTTAACACCCATGGTAGTGACGTTACCTGCAGAAGAAGCACCGGCTAACTC
>GV2UCFN02GNMZ6
GGTGAGTAATGCATGGGAATCTGCCTTTTGCTGGGGGATAACGTAGGGAAACTTACGCTAATACCGCATAAGACCTGAGGGTGAAAGTGGGGGACCGTTAAGGCCTCACGGCAGAAGATGAGCCCATGTCGGATTAGCTAGTTGGTGGGGTAAAGGCCTACCAAGGCGACGATCCGTAGCTGGTCTGAGAGGATGATCAGCCACACTGGGACTGAGACACGGCCCAGACTCCTACGGGAGGCAGCAGTGGGGAATATTGGACAATGGGGGCAACCCTGATCCAGCAATGCCGCGTGTGTGAAGAAGGCCTTCGGGTTGTAAAGCACTTTCAGCAGGGAGGAAAGCATCATGGTTAACACCCATGGTAGTGACGTTACCTGCAGAAGAAGCACCGGCTAACTC
>GV2UCFN02HMK23
GGTGAGTAATGCATGGGAATCTGCCTTTTGCTGGGGGATAACGTAGGGAAACTTACGCTAATACCGCATAAGACCTGAGGGTGAAAGTGGGGGACCGTTAAGGCCTCACGGCAGAAGATGAGCCCATGTCGGATTAGCTAGTTGGTGGGGTAAAGGCCTACCAAGGCGACGATCCGTAGCTGGTCTGAGAGGATGATCAGCCACACTGGGACTGAGACACGGCCCAGACTCCTACGGGAGGCAGCAGTGGGGAATATTGGACAATGGGGGCAACCCTGATCCAGCAATGCCGCGTGTGTGAAGAAGGCCTTCGGGTTGTAAAGCACTTTCAGCAGGGAGGAAAGCATCATGGTTAACACCCATGGTAGTGACGTTACCTGCAGAAGAAGCACCGGCTAACTC
>GV2UCFN02JM3GO
GGTGAGTAATGCATGGGAATCTGCCTTTTGCTGGGGGATAACGTAGGGAAACTTACGCTAATACCGCATAAGACCTGAGGGTGAAAGTGGGGGACCGTTAAGGCCTCACGGCAGAAGATGAGCCCATGTCGGATTAGCTAGTTGGTGGGGTAAAGGCCTACCAAGGCGACGATCCGTAGCTGGTCTGAGAGGATGATCAGCCACACTGGGACTGAGACACGGCCCAGACTCCTACGGGAGGCAGCAGTGGGGAATATTGGACAATGGGGGCAACCCTGATCCAGCAATGCCGCGTGTGTGAAGAAGGCCTTCGGGTTGTAAAGCACTTTCAGCAGGGAGGAAAGCATCATGGTTAACACCCATGGTAGTGACGTTACCTGCAGAAGAAGCACCGGCTAACTC
>G35JFLI02JQPAZ
GGTGAGTAATGCATGGGAATCTGCCTTTTGCTGGGGATAACGTAGGGAAACTTACGCTAATACCGCATAAGACCTGAGGGTGAAAGTGGGGGACCGTAAGGCCTCACGGCAGAAGATGAGCCCATGTCGGATTAGCTAGTTGGTAGGGTAAAGGCCTACCAAGGCGACGATCCGTAGCTGGTCTGAGAGGATGATCAGCCACACTGGGACTGAGACACGGCCCAGACTCCTACGGGAGGCAGCAGTGGGGAATATTGGACAATGGGGGGAACCCTGATCCAGCAATGCCGCGTGTGTGAAGAAGGCCTTCGGGTTGTAAAGCACTTTCAGCAGGGAGGAAAGCATCATGGTTAATACCCATGGTAGTGACGTTACCTGCAGAAGAAGCACCGGCTAACTC
>GV2UCFN02GIXSO
GGTGAGTAATGCATGGGAATCTGCCTTTTGCTGGGGGATAACGTAGGGAAACTTACGCTAATACCGCATAAGACCTGAGGGTGAAAGTGGGGGACCGTAAGGCCTCACGGCAGAAGATGAGCCCATGTCGGATTAGCTAGTTGGTGGGGTAAAGGCCTACCAAGGCGACGATCCGTAGCTGGTCTGAGAGGATGATCAGCCACACTGGGACTGAGACACGGCCCAGACTCCTACGGGAGGCAGCAGTGGGGGAATATTGGACAATGGGGGGAACCCTGATCCAGCAATGCCGCGTGTGTGAAGAAGGCCTTCGGGTTGTAAAGCACTTTCAGCAGGGAGGAAAGCATCATGGTTAATACCCGTGGTAGTGACGTTACCTGCAGAAGAAGCACCGGCTAACTC
>GV2UCFN02GGK7S
GGTGAGTAATGCATGGGAATCTGCCTTTTGCTGGGGAATAACGTAGGGAAACTTACGCTAATACCGCATAAGACCTGAGGGTGAAAGTGGGGGACCGTAAGGCCTCACGGCAGAAGATGAGCCCATGTCGGATTAGCTAGTTGGTGGGGTAAAGGCCTACCAAGGCGACGATCCGTAGCTGGTCTGAGAGGATGATCAGCCACACTGGGACTGAGACACGGCCCAGACTCCTACGGGAGGCAGCAGTGGGGAATATTGGACAATGGGGGGAACCCTGATCCAGCAATGCCGCGTGTGTGAAGAAGGCCTTCGGGTTGTAAAGCACTTTCAGCAGGGAGGAAAGCATCATGGTTAATACCCGTGGTAGTGACGTTACCTGCAGAAGAAGCACCGGCTAACTC
>GV2UCFN02I16VW
GGTGAGTAATGCATGGGAATCTGCCTTTTGCTGGGGAATAACGTAGGGAAACTTACGCTAATACCGCATAAGACCTGAGGGTGAAAGTGGGGGACCGTAAGGCCTCACGGCAGAAGATGAGCCCATGTCGGATTAGCTAGTTGGTGGGGTAAAGGCCTACCAAGGCGACGATCCGTAGCTGGTCTGAGAGGATGATCAGCCACACTGGGACTGAGACACGGCCCAGACTCCTACGGGAGGCAGCAGTGGGGAATATTGGACAATGGGGGGAACCCTGATCCAGCAATGCCGCGTGTGTGAAGAAGGCCTTCGGGTTGTAAAGCACTTTCAGCAGGGAGGAAAGCATCATGGTTAATACCCGTGGTAGTGACGTTACCTGCAGAAGAAGCACCGGCTAACTC
>GV2UCFN02FUXBM
GGTGAGTAATGCATGGGAATCTGCCTTTTGCTGGGGAATAACGTAGGGAAACTTACGCTAATACCGCATAAGACCTGAGGGTGAAAGTGGGGGACCGTAAGGCCTCACGGCAGAAGATGAGCCCATGTCGGATTAGCTAGTTGGTGGGGTAAAGGCCTACCAAGGCGACGATCCGTAGCTGGTCTGAGAGGATGATCAGCCACACTGGGACTGAGACACGGCCCAGACTCCTACGGGAGGCAGCAGTGGGGAATATTGGACAATGGGGGGAACCCTGATCCAGCAATGCCGCGTGTGTGAAGAAGGCCTTCGGGTTGTAAAGCACTTTCAGCAGGGAGGAAAGCATCATGGTTAATACCCGTGGTAGTGACGTTACCTGCAGAAGAAGCACCGGCTAACTC
>GV2UCFN02H5SBR
GGTGAGTAATGCATGGGAATCTGCCTTTTGCTGGGGAATAACGTAGGGAAACTTACGCTAATACCGCATAAGACCTGAGGGTGAAAGTGGGGGACCGTAAGGCCTCACGGCAGAAGATGAGCCCATGTCGGATTAGCTAGTTGGTGGGGTAAAGGCCTACCAAGGCGACGATCCGTAGCTGGTCTGAGAGGATGATCAGCCACACTGGGACTGAGACACGGCCCAGACTCCTACGGGAGGCAGCAGTGGGGAATATTGGACAATGGGGGGAACCCTGATCCAGCAATGCCGCGTGTGTGAAGAAGGCCTTCGGGTTGTAAAGCACTTTCAGCAGGGAGGAAAGCATCATGGTTAATACCCGTGGTAGTGACGTTACCTGCAGAAGAAGCACCGGCTAACTC
>GV2UCFN02GCO2T
GGTGAGTAATGCATGGGAATCTGCCTTTTGCTGGGGAATAACGTAGGGAAACTTACGCTAATACCGCATAAGACCTGAGGGTGAAAGTGGGGGACCGTAAGGCCTCACGGCAGAAGATGAGCCCATGTCGGATTAGCTAGTTGGTGGGGTAAAGGCCTACCAAGGCGACGATCCGTAGCTGGTCTGAGAGGATGATCAGCCACACTGGGACTGAGACACGGCCCAGACTCCTACGGGAGGCAGCAGTGGGGAATATTGGACAATGGGGGGAACCCTGATCCAGCAATGCCGCGTGTGTGAAGAAGGCCTTCGGGTTGTAAAGCACTTTCAGCAGGGAGGAAAGCATCATGGTTAATACCCGTGGTAGTGACGTTACCTGCAGAAGAAGCACCGGCTAACTC
>GV2UCFN02GPFX9
GGTGAGTAATGCATGGGAATCTGCCTTTTGCTGGGGAATAACGTAGGGAAACTTACGCTAATACCGCATAAGACCTGAGGGTGAAAGTGGGGGACCGTAAGGCCTCACGGCAGAAGATGAGCCCATGTCGGATTAGCTAGTTGGTGGGGTAAAGGCCTACCAAGGCGACGATCCGTAGCTGGTCTGAGAGGATGATCAGCCACACTGGGACTGAGACACGGCCCAGACTCCTACGGGAGGCAGCAGTGGGGAATATTGGACAATGGGGGGAACCCTGATCCAGCAATGCCGCGTGTGTGAAGAAGGCCTTCGGGTTGTAAAGCACTTTCAGCAGGGAGGAAAGCATCATGGTTAATACCCGTGGTAGTGACGTTACCTGCAGAAGAAGCACCGGCTAACTC
>GV2UCFN02IJS3O
GGTGAGTAATGCATGGGAATCTGCCTTTTGCTGGGGAATAACGTAGGGAAACTTACGCTAATACCGCATAAGACCTGAGGGTGAAAGTGGGGGACCGTAAGGCCTCACGGCAGAAGATGAGCCCATGTCGGATTAGCTAGTTGGTGGGGTAAAGGCCTACCAAGGCGACGATCCGTAGCTGGTCTGAGAGGATGATCAGCCACACTGGGACTGAGACACGGCCCAGACTCCTACGGGAGGCAGCAGTGGGGAATATTGGACAATGGGGGGAACCCTGATCCAGCAATGCCGCGTGTGTGAAGAAGGCCTTCGGGTTGTAAAGCACTTTCAGCAGGGAGGAAAGCATCATGGTTAATACCCGTGGTAGTGACGTTACCTGCAGAAGAAGCACCGGCTAACTC
>GV2UCFN02G4G5O
GGTGAGTAATGCATGGGAATCTGCCTTTTGCTGGGGAATAACGTAGGGAAACTTACGCTAATACCGCATAAGACCTGAGGGTGAAAGTGGGGGACCGTAAGGCCTCACGGCAGAAGATGAGCCCATGTCGGATTAGCTAGTTGGTGGGGTAAAGGCCTACCAAGGCGACGATCCGTAGCTGGTCTGAGAGGATGATCAGCCACACTGGGACTGAGACACGGCCCAGACTCCTACGGGAGGCAGCAGTGGGGAATATTGGACAATGGGGGGAACCCTGATCCAGCAATGCCGCGTGTGTGAAGAAGGCCTTCGGGTTGTAAAGCACTTTCAGCAGGGAGGAAAGCATCATGGTTAATACCCGTGGTAGTGACGTTACCTGCAGAAGAAGCACCGGCTAACTC
>GV2UCFN02H2KSL
GGTGAGTAATGCATGGGAATCTGCCTTTTGCTGGGGGATAACGTAGGGAAACTTACGCTAATACCGCATAAGACCTGAGGGTGAAAGTGGGGGACCGTAAGGCCTCACGGCAGAAGATGAGCCCATGTCGGATTAGCTAGTTGGTGGGGTAAAGGCCTACCAAGGCGACGATCCGTAGCTGGTCTGAGAGGATGATCAGCCACACTGGGACTGAGACACGGCCCAGACTCCTACGGGAGGCAGCAGTGGGGAATATTGGACAATGGGGGAAACCCTGATCCAGCAATGCCGCGTGTGTGAAGAAGGCCTTCGGGTTGTAAAGCACTTTCAGCAGGGAGGAAAGCATCATGGTTAATACCCATGGTAGTGACGTTACCTGCAGAAGAAGCACCGGCTAACTC
>GV2UCFN02JOYQ5
GGTGAGTAATGCATGGGAATCTGCCTTTTGCTGGGGGATAACGTAGGGAAACTTACGCTAATACCGCATAAGACCTGAGGGTGAAAGTGGGGGACCGTAAGGCCTCACGGCAGAAGATGAGCCCATGTCGGATTAGCTAGTTGGTGGGGTAAAGGCCTACCAAGGCGACGATCCGTAGCTGGTCTGAGAGGATGATCAGCCACACTGGGACTGAGACACGGCCCAGACTCCTACGGGAGGCAGCAGTGGGGAATATTGGACAATGGGGGAAACCCTGATCCAGCAATGCCGCGTGTGTGAAGAAGGCCTTCGGGTTGTAAAGCACTTTCAGCAGGGAGGAAAGCATCATGGTTAATACCCATGGTAGTGACGTTACCTGCAGAAGAAGCACCGGCTAACTC
>GV2UCFN02HZ32B
GGTGAGTAATGCATGGGAATCTGCCTTTTGCTGGGGGATAACGTAGGGAAACTTACGCTAATACCGCATAAGACCTGAGGGTGAAAGTGGGGGACCGTAAGGCCTCACGGCAGAAGATGAGCCCATGTCGGATTAGCTAGTTGGTGGGGTAAAGGCCTACCAAGGCGACGATCCGTAGCTGGTCTGAGAGGATGATCAGCCACACTGGGACTGAGACACGGCCCAGACTCCTACGGGAGGCAGCAGTGGGGAATATTGGACAATGGGGGAAACCCTGATCCAGCAATGCCGCGTGTGTGAAGAAGGCCTTCGGGTTGTAAAGCACTTTCAGCAGGGAGGAAAGCATCATGGTTAATACCCATGGTAGTGACGTTACCTGCAGAAGAAGCACCGGCTAACTC
>G35JFLI02GBUXM
GGTGAGTAATGCATGGGAATCTGCCTTTTGCTGGGGGATAACGTAGGGAAACTTACGCTAATACCGCATAAGACCTGAGGGTGAAAGTGGGGGACCGTAAGGCCTCACGGCAGAAGATGAGCCCATGTCGGATTAGCTAGTTGGTGGGGTAAAGGCCTACCAAGGCGACGATCCGTAGCTGGTCTGAGAGGATGATCAGCCACACTGGGACTGAGACACGGCCCAGACTCCTACGGGAGGCAGCAGTGGGGAATATTGGACAATGGGGGAAACCCTGATCCAGCAATGCCGCGTGTGTGAAGAAGGCCTTCGGGTTGTAAAGCACTTTCAGCAGGGAGGAAAGCATCATGGTTAATACCCATGGTAGTGACGTTACCTGCAGAAGAAGCACCGGCTAACTC
>GV2UCFN02IEJTI
GGTGAGTAATGCATGGGAATCTGCCTTTTGCTGGGGGATAACGTAGGGAAACTTACGCTAATACCGCATAAGACCTGAGGGTGAAAGTGGGGGACCGTAAGGCCTCACGGCAGAAGATGAGCCCATGTCGGATTAGCTAGTTGGTGGGGTAAAGGCCTACCAAGGCGACGATCCGTAGCTGGTCTGAGAGGATGATCAGCCACACTGGGACTGAGACACGGCCCAGACTCCTACGGGAGGCAGCAGTGGGGAATATTGGACAATGGGGGAAACCCTGATCCAGCAATGCCGCGTGTGTGAAGAAGGCCTTCGGGTTGTAAAGCACTTTCAGCAGGGAGGAAAGCATCATGGTTAATACCCATGGTAGTGACGTTACCTGCAGAAGAAGCACCGGCTAACTC
>GV2UCFN02FN6N2
GGTGAGTAATGCATGGGAATCTGCCTTTTGCTGGGGGATAACGTAGGGAAACTTACGCTAATACCGCATAAGACCTGAGGGTGAAAGTGGGGGACCGTAAGGCCTCACGGCAGAAGATGAGCCCATGTCGGATTAGCTAGTTGGTGGGGTAAAGGCCTACCAAGGCGACGATCCGTAGCTGGTCTGAGAGGATGATCAGCCACACTGGGACTGAGACACGGCCCAGACTCCTACGGGAGGCAGCAGTGGGGAATATTGGACAATGGGGGAAACCCTGATCCAGCAATGCCGCGTGTGTGAAGAAGGCCTTCGGGTTGTAAAGCACTTTCAGCAGGGAGGAAAGCATCATGGTTAATACCCATGGTAGTGACGTTACCTGCAGAAGAAGCACCGGCTAACTC
>GV2UCFN02GB35T
GGTGAGTAATGCATGGGAATCTGCCTTTTGCTGGGGGATAACGTAGGGAAACTTACGCTAATACCGCATAAGACCTGAGGGTGAAAGTGGGGGACCGTAAGGCCTCACGGCAGAAGATGAGCCCATGTCGGATTAGCTAGTTGGTGGGGTAAAGGCCTACCAAGGCGACGATCCGTAGCTGGTCTGAGAGGATGATCAGCCACACTGGGACTGAGACACGGCCCAGACTCCTACGGGAGGCAGCAGTGGGGAATATTGGACAATGGGGGAAACCCTGATCCAGCAATGCCGCGTGTGTGAAGAAGGCCTTCGGGTTGTAAAGCACTTTCAGCAGGGAGGAAAGCATCATGGTTAATACCCATGGTAGTGACGTTACCTGCAGAAGAAGCACCGGCTAACTC
>GV2UCFN02HN8EJ
GGTGAGTAATGCATGGGAATCTGCCTTTTGCTGGGGGATAACGTAGGGAAACTTACGCTAATACCGCATAAGACCTGAGGGTGAAAGTGGGGGACCGTAAGGCCTCACGGCAGAAGATGAGCCCATGTCGGATTAGCTAGTTGGTGGGGTAAAGGCCTACCAAGGCGACGATCCGTAGCTGGTCTGAGAGGATGATCAGCCACACTGGGACTGAGACACGGCCCAGACTCCTACGGGAGGCAGCAGTGGGGAATATTGGACAATGGGGGAAACCCTGATCCAGCAATGCCGCGTGTGTGAAGAAGGCCTTCGGGTTGTAAAGCACTTTCAGCAGGGAGGAAAGCATCATGGTTAATACCCATGGTAGTGACGTTACCTGCAGAAGAAGCACCGGCTAACTC
>GV2UCFN02FNEJF
GGTGAGTAATGCATGGGAATCTGCCTTTTGCTGGGGGATAACGTAGGGAAACTTACGCTAATACCGCATAAGACCTGAGGGTGAAAGTGGGGGACCGTAAGGCCTCACGGCAGAAGATGAGCCCATGTCGGATTAGCTAGTTGGTGGGGTAAAGGCCTACCAAGGCGACGATCCGTAGCTGGTCTGAGAGGATGATCAGCCACACTGGGACTGAGACACGGCCCAGACTCCTACGGGAGGCAGCAGTGGGGAATATTGGACAATGGGGGAAACCCTGATCCAGCAATGCCGCGTGTGTGAAGAAGGCCTTCGGGTTGTAAAGCACTTTCAGCAGGGAGGAAAGCATCATGGTTAATACCCATGGTAGTGACGTTACCTGCAGAAGAAGCACCGGCTAACTC
>GV2UCFN02H5IXE
GGTGAGTAATGCATGGGAATCTGCCTTTTGCTGGGGGATAACGTAGGGAAACTTACGCTAATACCGCATAAGACCTGAGGGTGAAAGTGGGGGACCGTAAGGCCTCACGGCAGAAGATGAGCCCATGTCGGATTAGCTAGTTGGTGGGGTAAAGGCCTACCAAGGCGACGATCCGTAGCTGGTCTGAGAGGATGATCAGCCACACTGGGACTGAGACACGGCCCAGACTCCTACGGGAGGCAGCAGTGGGGAATATTGGACAATGGGGGAAACCCTGATCCAGCAATGCCGCGTGTGTGAAGAAGGCCTTCGGGTTGTAAAGCACTTTCAGCAGGGAGGAAAGCATCATGGTTAATACCCATGGTAGTGACGTTACCTGCAGAAGAAGCACCGGCTAACTC
>GV2UCFN02FT3TF
GGTGAGTAATGCATGGGAATCTGCCTTTTGCTGGGGGATAACGTAGGGAAACTTACGCTAATACCGCATAAGACCTGAGGGTGAAAGTGGGGGACCGTAAGGCCTCACGGCAGAAGATGAGCCCATGTCGGATTAGCTAGTTGGTGGGGTAAAGGCCTACCAAGGCGACGATCCGTAGCTGGTCTGAGAGGATGATCAGCCACACTGGGACTGAGACACGGCCCAGACTCCTACGGGAGGCAGCAGTGGGGAATATTGGACAATGGGGGAAACCCTGATCCAGCAATGCCGCGTGTGTGAAGAAGGCCTTCGGGTTGTAAAGCACTTTCAGCAGGGAGGAAAGCATCATGGTTAATACCCATGGTAGTGACGTTACCTGCAGAAGAAGCACCGGCTAACTC
>GV2UCFN02I8SCH
GGTGAGTAATGCATGGGAATCTGCCTTTTGCTGGGGGATAACGTAGGGAAACTTACGCTAATACCGCATAAGACCTGAGGGTGAAAGTGGGGGACCGTAAGGCCTCACGGCAGAAGATGAGCCCATGTCGGATTAGCTAGTTGGTGGGGTAAAGGCCTACCAAGGCGACGATCCGTAGCTGGTCTGAGAGGATGATCAGCCACACTGGGACTGAGACACGGCCCAGACTCCTACGGGAGGCAGCAGTGGGGAATATTGGACAATGGGGGAAACCCTGATCCAGCAATGCCGCGTGTGTGAAGAAGGCCTTCGGGTTGTAAAGCACTTTCAGCAGGGAGGAAAGCATCATGGTTAATACCCATGGTAGTGACGTTACCTGCAGAAGAAGCACCGGCTAACTC
>GV2UCFN02IECO4
GGTGAGTAATGCATGGGAATCTGCCTTTTGCTGGGGGATAACGTAGGGAAACTTACGCTAATACCGCATAAGACCTGAGGGTGAAAGTGGGGGACCGTAAGGCCTCACGGCAGAAGATGAGCCCATGTCGGATTAGCTAGTTGGTGGGGTAAAGGCCTACCAAGGCGACGATCCGTAGCTGGTCTGAGAGGATGATCAGCCACACTGGGACTGAGACACGGCCCAGACTCCTACGGGAGGCAGCAGTGGGGAATATTGGACAATGGGGGAAACCCTGATCCAGCAATGCCGCGTGTGTGAAGAAGGCCTTCGGGTTGTAAAGCACTTTCAGCAGGGAGGAAAGCATCATGGTTAATACCCATGGTAGTGACGTTACCTGCAGAAGAAGCACCGGCTAACTC
>GV2UCFN02I5SJT
GGTGAGTAATGCATGGGAATCTGCCTTTTGCTGGGGGATAACGTAGGGAAACTTACGCTAATACCGCATAAGACCTGAGGGTGAAAGTGGGGGACCGTAAGGCCTCACGGCAGAAGATGAGCCCATGTCGGATTAGCTAGTTGGTGGGGTAAAGGCCTACCAAGGCGACGATCCGTAGCTGGTCTGAGAGGATGATCAGCCACACTGGGACTGAGACACGGCCCAGACTCCTACGGGAGGCAGCAGTGGGGAATATTGGACAATGGGGGAAACCCTGATCCAGCAATGCCGCGTGTGTGAAGAAGGCCTTCGGGTTGTAAAGCACTTTCAGCAGGGAGGAAAGCATCATGGTTAATACCCATGGTAGTGACGTTACCTGCAGAAGAAGCACCGGCTAACTC
>GV2UCFN02FWMHU
GGTGAGTAATGCATGGGAATCTGCCTTTTGCTGGGGGATAACGTAGGGAAACTTACGCTAATACCGCATAAGACCTGAGGGTGAAAGTGGGGGACCGTAAGGCCTCACGGCAGAAGATGAGCCCATGTCGGATTAGCTAGTTGGTGGGGTAAAGGCCTACCAAGGCGACGATCCGTAGCTGGTCTGAGAGGATGATCAGCCACACTGGGACTGAGACACGGCCCAGACTCCTACGGGAGGCAGCAGTGGGGAATATTGGACAATGGGGGAAACCCTGATCCAGCAATGCCGCGTGTGTGAAGAAGGCCTTCGGGTTGTAAAGCACTTTCAGCAGGGAGGAAAGCATCATGGTTAATACCCATGGTAGTGACGTTACCTGCAGAAGAAGCACCGGCTAACTC
>GV2UCFN02I0T08
GGTGAGTAATGCATGGGAATCTGCCTTTTGCTGGGGGATAACGTAGGGAAACTTACGCTAATACCGCATAAGACCTGAGGGTGAAAGTGGGGGACCGTAAGGCCTCACGGCAGAAGATGAGCCCATGTCGGATTAGCTAGTTGGTGGGGTAAAGGCCTACCAAGGCGACGATCCGTAGCTGGTCTGAGAGGATGATCAGCCACACTGGGACTGAGACACGGCCCAGACTCCTACGGGAGGCAGCAGTGGGGAATATTGGACAATGGGGGAAACCCTGATCCAGCAATGCCGCGTGTGTGAAGAAGGCCTTCGGGTTGTAAAGCACTTTCAGCAGGGAGGAAAGCATCATGGTTAATACCCATGGTAGTGACGTTACCTGCAGAAGAAGCACCGGCTAACTC
>GV2UCFN02HM0AM
GGTGAGTAATGCATGGGAATCTGCCTTTTGCTGGGGGATAACGTAGGGAAACTTACGCTAATACCGCATAAGACCTGAGGGTGAAAGTGGGGGACCGTAAGGCCTCACGGCAGAAGATGAGCCCATGTCGGATTAGCTAGTTGGTGGGGTAAAGGCCTACCAAGGCGACGATCCGTAGCTGGTCTGAGAGGATGATCAGCCACACTGGGACTGAGACACGGCCCAGACTCCTACGGGAGGCAGCAGTGGGGAATATTGGACAATGGGGGAAACCCTGATCCAGCAATGCCGCGTGTGTGAAGAAGGCCTTCGGGTTGTAAAGCACTTTCAGCAGGGAGGAAAGCATCATGGTTAATACCCATGGTAGTGACGTTACCTGCAGAAGAAGCACCGGCTAACTC
>GV2UCFN02GXUSW
GGTGAGTAATGCATGGGAATCTGCCTTTTGCTGGGGGATAACGTAGGGAAACTTACGCTAATACCGCATAAGACCTGAGGGTGAAAGTGGGGGACCGTAAGGCCTCACGGCAGAAGATGAGCCCATGTCGGATTAGCTAGTTGGTGGGGTAAAGGCCTACCAAGGCGACGATCCGTAGCTGGTCTGAGAGGATGATCAGCCACACTGGGACTGAGACACGGCCCAGACTCCTACGGGAGGCAGCAGTGGGGAATATTGGACAATGGGGGAAACCCTGATCCAGCAATGCCGCGTGTGTGAAGAAGGCCTTCGGGTTGTAAAGCACTTTCAGCAGGGAGGAAAGCATCATGGTTAATACCCATGGTAGTGACGTTACCTGCAGAAGAAGCACCGGCTAACTC
>GV2UCFN02GMNAF
GGTGAGTAATGCATGGGAATCTGCCTTTTGCTGGGGGATAACGTAGGGAAACTTACGCTAATACCGCATAAGACCTGAGGGTGAAAGTGGGGGACCGTAAGGCCTCACGGCAGAAGATGAGCCCATGTCGGATTAGCTAGTTGGTGGGGTAAAGGCCTACCAAGGCGACGATCCGTAGCTGGTCTGAGAGGATGATCAGCCACACTGGGACTGAGACACGGCCCAGACTCCTACGGGAGGCAGCAGTGGGGAATATTGGACAATGGGGGAAACCCTGATCCAGCAATGCCGCGTGTGTGAAGAAGGCCTTCGGGTTGTAAAGCACTTTCAGCAGGGAGGAAAGCATCATGGTTAATACCCATGGTAGTGACGTTACCTGCAGAAGAAGCACCGGCTAACTC
>GV2UCFN02FPDS0
GGTGAGTAATGCATGGGAATCTGCCTTTTGCTGGGGGATAACGTAGGGAAACTTACGCTAATACCGCATAAGACCTGAGGGTGAAAGTGGGGGACCGTAAGGCCTCACGGCAGAAGATGAGCCCATGTCGGATTAGCTAGTTGGTGGGGTAAAGGCCTACCAAGGCGACGATCCGTAGCTGGTCTGAGAGGATGATCAGCCACACTGGGACTGAGACACGGCCCAGACTCCTACGGGAGGCAGCAGTGGGGAATATTGGACAATGGGGGAAACCCTGATCCAGCAATGCCGCGTGTGTGAAGAAGGCCTTCGGGTTGTAAAGCACTTTCAGCAGGGAGGAAAGCATCATGGTTAATACCCATGGTAGTGACGTTACCTGCAGAAGAAGCACCGGCTAACTC
>GV2UCFN02HGC2A
GGTGAGTAATGCATGGGAATCTGCCTTTTGCTGGGGGATAACGTAGGGAAACTTACGCTAATACCGCATAAGACCTGAGGGTGAAAGTGGGGGACCGTAAGGCCTCACGGCAGAAGATGAGCCCATGTCGGATTAGCTAGTTGGTGGGGTAAAGGCCTACCAAGGCGACGATCCGTAGCTGGTCTGAGAGGATGATCAGCCACACTGGGACTGAGACACGGCCCAGACTCCTACGGGAGGCAGCAGTGGGGAATATTGGACAATGGGGGAAACCCTGATCCAGCAATGCCGCGTGTGTGAAGAAGGCCTTCGGGTTGTAAAGCACTTTCAGCAGGGAGGAAAGCATCATGGTTAATACCCATGGTAGTGACGTTACCTGCAGAAGAAGCACCGGCTAACTC
>GV2UCFN02HALRU
GGTGAGTAATGCATGGGAATCTGCCTTTTGCTGGGGGATAACGTAGGGAAACTTACGCTAATACCGCATAAGACCTGAGGGTGAAAGTGGGGGACCGTAAGGCCTCACGGCAGAAGATGAGCCCATGTCGGATTAGCTAGTTGGTGGGGTAAAGGCCTACCAAGGCGACGATCCGTAGCTGGTCTGAGAGGATGATCAGCCACACTGGGACTGAGACACGGCCCAGACTCCTACGGGAGGCAGCAGTGGGGAATATTGGACAATGGGGGAAACCCTGATCCAGCAATGCCGCGTGTGTGAAGAAGGCCTTCGGGTTGTAAAGCACTTTCAGCAGGGAGGAAAGCATCATGGTTAATACCCATGGTAGTGACGTTACCTGCAGAAGAAGCACCGGCTAACTC
>GV2UCFN02GVY20
GGTGAGTAATGCATGGGAATCTGCCTTTTGCTGGGGGATAACGTAGGGAAACTTACGCTAATACCGCATAAGACCTGAGGGTGAAAGTGGGGGACCGTAAGGCCTCACGGCAGAAGATGAGCCCATGTCGGATTAGCTAGTTGGTGGGGTAAAGGCCTACCAAGGCGACGATCCGTAGCTGGTCTGAGAGGATGATCAGCCACACTGGGACTGAGACACGGCCCAGACTCCTACGGGAGGCAGCAGTGGGGAATATTGGACAATGGGGGAAACCCTGATCCAGCAATGCCGCGTGTGTGAAGAAGGCCTTCGGGTTGTAAAGCACTTTCAGCAGGGAGGAAAGCATCATGGTTAATACCCATGGTAGTGACGTTACCTGCAGAAGAAGCACCGGCTAACTC
>GV2UCFN02I9B1H
GGTGAGTAATGCATGGGAATCTGCCTTTTGCTGGGGGATAACGTAGGGAAACTTACGCTAATACCGCATAAGACCTGAGGGTGAAAGTGGGGGACCGTAAGGCCTCACGGCAGAAGATGAGCCCATGTCGGATTAGCTAGTTGGTGGGGTAAAGGCCTACCAAGGCGACGATCCGTAGCTGGTCTGAGAGGATGATCAGCCACACTGGGACTGAGACACGGCCCAGACTCCTACGGGAGGCAGCAGTGGGGAATATTGGACAATGGGGGAAACCCTGATCCAGCAATGCCGCGTGTGTGAAGAAGGCCTTCGGGTTGTAAAGCACTTTCAGCAGGGAGGAAAGCATCATGGTTAATACCCATGGTAGTGACGTTACCTGCAGAAGAAGCACCGGCTAACTC
>GV2UCFN02I3Z08
GGTGAGTAATGCATGGGAATCTGCCTTTTGCTGGGGGATAACGTAGGGAAACTTACGCTAATACCGCATAAGACCTGAGGGTGAAAGTGGGGGACCGTAAGGCCTCACGGCAGAAGATGAGCCCATGTCGGATTAGCTAGTTGGTGGGGTAAAGGCCTACCAAGGCGACGATCCGTAGCTGGTCTGAGAGGATGATCAGCCACACTGGGACTGAGACACGGCCCAGACTCCTACGGGAGGCAGCAGTGGGGAATATTGGACAATGGGGGAAACCCTGATCCAGCAATGCCGCGTGTGTGAAGAAGGCCTTCGGGTTGTAAAGCACTTTCAGCAGGGAGGAAAGCATCATGGTTAATACCCATGGTAGTGACGTTACCTGCAGAAGAAGCACCGGCTAACTC
>GV2UCFN02F0EXT
GGTGAGTAATGCATGGGAATCTGCCTTTTGCTGGGGGATAACGTAGGGAAACTTACGCTAATACCGCATAAGACCTGAGGGTGAAAGTGGGGGACCGTAAGGCCTCACGGCAGAAGATGAGCCCATGTCGGATTAGCTAGTTGGTGGGGTAAAGGCCTACCAAGGCGACGATCCGTAGCTGGTCTGAGAGGATGATCAGCCACACTGGGACTGAGACACGGCCCAGACTCCTACGGGAGGCAGCAGTGGGGAATATTGGACAATGGGGGAAACCCTGATCCAGCAATGCCGCGTGTGTGAAGAAGGCCTTCGGGTTGTAAAGCACTTTCAGCAGGGAGGAAAGCATCATGGTTAATACCCATGGTAGTGACGTTACCTGCAGAAGAAGCACCGGCTAACTC
>GV2UCFN02JPWYN
GGTGAGTAATGCATGGGAATCTGCCTTTTGCTGGGGGATAACGTAGGGAAACTTACGCTAATACCGCATAAGACCTGAGGGTGAAAGTGGGGGACCGTAAGGCCTCACGGCAGAAGATGAGCCCATGTCGGATTAGCTAGTTGGTGGGGTAAAGGCCTACCAAGGCGACGATCCGTAGCTGGTCTGAGAGGATGATCAGCCACACTGGGACTGAGACACGGCCCAGACTCCTACGGGAGGCAGCAGTGGGGAATATTGGACAATGGGGGAAACCCTGATCCAGCAATGCCGCGTGTGTGAAGAAGGCCTTCGGGTTGTAAAGCACTTTCAGCAGGGAGGAAAGCATCATGGTTAATACCCATGGTAGTGACGTTACCTGCAGAAGAAGCACCGGCTAACTC
>GV2UCFN02FGH5S
GGTGAGTAATGCATGGGAATCTGCCTTTTGCTGGGGGATAACGTAGGGAAACTTACGCTAATACCGCATAAGACCTGAGGGTGAAAGTGGGGGACCGTAAGGCCTCACGGCAGAAGATGAGCCCATGTCGGATTAGCTAGTTGGTGGGGTAAAGGCCTACCAAGGCGACGATCCGTAGCTGGTCTGAGAGGATGATCAGCCACACTGGGACTGAGACACGGCCCAGACTCCTACGGGAGGCAGCAGTGGGGAATATTGGACAATGGGGGAAACCCTGATCCAGCAATGCCGCGTGTGTGAAGAAGGCCTTCGGGTTGTAAAGCACTTTCAGCAGGGAGGAAAGCATCATGGTTAATACCCATGGTAGTGACGTTACCTGCAGAAGAAGCACCGGCTAACTC
>GV2UCFN02GHUGD
GGTGAGTAATGCATGGGAATCTGCCTTTTGCTGGGGGATAACGTAGGGAAACTTACGCTAATACCGCATAAGACCTGAGGGTGAAAGTGGGGGACCGCAAGGCCTCACGGCAGAAGATGAGCCCATGTCGGATTAGCTAGTTGGTGGGGTAAAGGCCTACCAAGGCGACGATCCGTAGCTGGTCTGAGAGGATGATCAGCCACACTGGGACTGAGACACGGCCCAGACTCCTACGGGAGGCAGCAGTGGGGAATATTGGACAATGGGGGGAACCCTGATCCAGCAATGCCGCGTGTGTGAAGAAGGCCTTCGGGTTGTAAAGCACTTTCAGCAGGGAGGAAAGCATTATGGTTAATACCCATGGTAGTGACGTTACCTGCAGAAGAAGCACCGGCTAACTC
>GV2UCFN02HWRKC
GGTGAGTAATGCATGGGAATCTGCCTTTTGCTGGGGGATAACGTAGGGAAACTTACGCTAATACCGCATAAGACCTGAGGGTGAAAGTGGGGGACCGCAAGGCCTCACGGCAGAAGATGAGCCCATGTCGGATTAGCTAGTTGGTGGGGTAAAGGCCTACCAAGGCGACGATCCGTAGCTGGTCTGAGAGGATGATCAGCCACACTGGGACTGAGACACGGCCCAGACTCCTACGGGAGGCAGCAGTGGGGAATATTGGACAATGGGGGGAACCCTGATCCAGCAATGCCGCGTGTGTGAAGAAGGCCTTCGGGTTGTAAAGCACTTTCAGCAGGGAGGAAAGCATTATGGTTAATACCCATGGTAGTGACGTTACCTGCAGAAGAAGCACCGGCTAACTC
>GV2UCFN02HLGWM
GGTGAGTAATGCATGGGAATCTGCCTTTTGCTGGGGGATAACGTAGGGAAACTTACGCTAATACCGCATAAGACCTGAGGGTGAAAGTGGGGGACCGCAAGGCCTCACGGCAGAAGATGAGCCCATGTCGGATTAGCTAGTTGGTGGGGTAAAGGCCTACCAAGGCGACGATCCGTAGCTGGTCTGAGAGGATGATCAGCCACACTGGGACTGAGACACGGCCCAGACTCCTACGGGAGGCAGCAGTGGGGAATATTGGACAATGGGGGGAACCCTGATCCAGCAATGCCGCGTGTGTGAAGAAGGCCTTCGGGTTGTAAAGCACTTTCAGCAGGGAGGAAAGCATTATGGTTAATACCCATGGTAGTGACGTTACCTGCAGAAGAAGCACCGGCTAACTC
>GV2UCFN02JC2X0
GGTGAGTAATGCATGGGAATCTGCCTTTTGCTGGGGGATAACGTAGGGAAACTTACGCTAATACCGCATAAGACCTGAGGGTGAAAGTGGGGGACCGCAAGGCCTCACGGCAGAAGATGAGCCCATGTCGGATTAGCTAGTTGGTGGGGTAAAGGCCTACCAAGGCGACGATCCGTAGCTGGTCTGAGAGGATGATCAGCCACACTGGGACTGAGACACGGCCCAGACTCCTACGGGAGGCAGCAGTGGGGAATATTGGACAATGGGGGGAACCCTGATCCAGCAATGCCGCGTGTGTGAAGAAGGCCTTCGGGTTGTAAAGCACTTTCAGCAGGGAGGAAAGCATTATGGTTAATACCCATGGTAGTGACGTTACCTGCAGAAGAAGCACCGGCTAACTC
>GV2UCFN02IITHC
GGTGAGTAATGCATGGGAATCTGCCTTTTGCTGGGGGATAACGTAGGGAAACTTACGCTAATACCGCATAAGACCTGAGGGTGAAAGTGGGGGACCGCAAGGCCTCACGGCAGAAGATGAGCCCATGTCGGATTAGCTAGTTGGTGGGGTAAAGGCCTACCAAGGCGACGATCCGTAGCTGGTCTGAGAGGATGATCAGCCACACTGGGACTGAGACACGGCCCAGACTCCTACGGGAGGCAGCAGTGGGGAATATTGGACAATGGGGGGAACCCTGATCCAGCAATGCCGCGTGTGTGAAGAAGGCCTTCGGGTTGTAAAGCACTTTCAGCAGGGAGGAAAGCATTATGGTTAATACCCATGGTAGTGACGTTACCTGCAGAAGAAGCACCGGCTAACTC
>GV2UCFN02IK8D5
GGTGAGTAATGCATGGGAATCTGCCTTTTGCTGGGGGATAACGTAGGGAAACTTACGCTAATACCGCATAAGACCTGAGGGTGAAAGTGGGGGACCGCAAGGCCTCACGGCAGAAGATGAGCCCATGTCGGATTAGCTAGTTGGTGGGGTAAAGGCCTACCAAGGCGACGATCCGTAGCTGGTCTGAGAGGATGATCAGCCACACTGGGACTGAGACACGGCCCAGACTCCTACGGGAGGCAGCAGTGGGGAATATTGGACAATGGGGGGAACCCTGATCCAGCAATGCCGCGTGTGTGAAGAAGGCCTTCGGGTTGTAAAGCACTTTCAGCAGGGAGGAAAGCATTATGGTTAATACCCATGGTAGTGACGTTACCTGCAGAAGAAGCACCGGCTAACTC
>GV2UCFN02GPSCV
GGTGAGTAATGCATGGGAATCTGCCTTTTGCTGGGGGATAACGTAGGGAAACTTACGCTAATACCGCATAAGACCTGAGGGTGAAAGTGGGGGACCGCAAGGCCTCACGGCAGAAGATGAGCCCATGTCGGATTAGCTAGTTGGTGGGGTAAAGGCCTACCAAGGCGACGATCCGTAGCTGGTCTGAGAGGATGATCAGCCACACTGGGACTGAGACACGGCCCAGACTCCTACGGGAGGCAGCAGTGGGGAATATTGGACAATGGGGGGAACCCTGATCCAGCAATGCCGCGTGTGTGAAGAAGGCCTTCGGGTTGTAAAGCACTTTCAGCAGGGAGGAAAGCATTATGGTTAATACCCATGGTAGTGACGTTACCTGCAGAAGAAGCACCGGCTAACTC
>GV2UCFN02HKBPQ
GGTGAGTAATGCATGGGAATCTGCCTTTTGCTGGGGGATAACGTAGGGAAACTTACGCTAATACCGCATAAGACCTGAGGGTGAAAGTGGGGGACCGCAAGGCCTCACGGCAGAAGATGAGCCCATGTCGGATTAGCTAGTTGGTGGGGTAAAGGCCTACCAAGGCGACGATCCGTAGCTGGTCTGAGAGGATGATCAGCCACACTGGGACTGAGACACGGCCCAGACTCCTACGGGAGGCAGCAGTGGGGAATATTGGACAATGGGGGGAACCCTGATCCAGCAATGCCGCGTGTGTGAAGAAGGCCTTCGGGTTGTAAAGCACTTTCAGCAGGGAGGAAAGCATTATGGTTAATACCCATGGTAGTGACGTTACCTGCAGAAGAAGCACCGGCTAACTC
>GV2UCFN02HGZ52
GGTGAGTAATGCATGGGAATCTGCCTTTTGCTGGGGGATAACGTAGGGAAACTTACGCTAATACCGCATAAGACCTGAGGGTGAAAGTGGGGGACCGCAAGGCCTCACGGCAGAAGATGAGCCCATGTCGGATTAGCTAGTTGGTGGGGTAAAGGCCTACCAAGGCGACGATCCGTAGCTGGTCTGAGAGGATGATCAGCCACACTGGGACTGAGACACGGCCCAGACTCCTACGGGAGGCAGCAGTGGGGAATATTGGACAATGGGGGGAACCCTGATCCAGCAATGCCGCGTGTGTGAAGAAGGCCTTCGGGTTGTAAAGCACTTTCAGCAGGGAGGAAAGCATTATGGTTAATACCCATGGTAGTGACGTTACCTGCAGAAGAAGCACCGGCTAACTC
>GV2UCFN02HZRN0
GGTGAGTAATGCATGGGAATCTGCCTTTTGCTGGGGGATAACGTAGGGAAACTTACGCTAATACCGCATAAGACCTGAGGGTGAAAGTGGGGGACCGCAAGGCCTCACGGCAGAAGATGAGCCCATGTCGGATTAGCTAGTTGGTGGGGTAAAGGCCTACCAAGGCGACGATCCGTAGCTGGTCTGAGAGGATGATCAGCCACACTGGGACTGAGACACGGCCCAGACTCCTACGGGAGGCAGCAGTGGGGAATATTGGACAATGGGGGGAACCCTGATCCAGCAATGCCGCGTGTGTGAAGAAGGCCTTCGGGTTGTAAAGCACTTTCAGCAGGGAGGAAAGCATTATGGTTAATACCCATGGTAGTGACGTTACCTGCAGAAGAAGCACCGGCTAACTC
>GV2UCFN02GV1EJ
GGTGAGTAATGCATGGGAATCTGCCTTTTGCTGGGGGATAACGTAGGGAAACTTACGCTAATACCGCATAAGACCTGAGGGTGAAAGTGGGGGACCGCAAGGCCTCACGGCAGAAGATGAGCCCATGTCGGATTAGCTAGTTGGTGGGGTAAAGGCCTACCAAGGCGACGATCCGTAGCTGGTCTGAGAGGATGATCAGCCACACTGGGACTGAGACACGGCCCAGACTCCTACGGGAGGCAGCAGTGGGGAATATTGGACAATGGGGGGAACCCTGATCCAGCAATGCCGCGTGTGTGAAGAAGGCCTTCGGGTTGTAAAGCACTTTCAGCAGGGAGGAAAGCATTATGGTTAATACCCATGGTAGTGACGTTACCTGCAGAAGAAGCACCGGCTAACTC
>GV2UCFN02GQZQB
GGTGAGTAATGCATGGGAATCTGCCTTTTGCTGGGGGATAACGTAGGGAAACTTACGCTAATACCGCATAAGACCTGAGGGTGAAAGTGGGGGACCGCAAGGCCTCACGGCAGAAGATGAGCCCATGTCGGATTAGCTAGTTGGTGGGGTAAAGGCCTACCAAGGCGACGATCCGTAGCTGGTCTGAGAGGATGATCAGCCACACTGGGACTGAGACACGGCCCAGACTCCTACGGGAGGCAGCAGTGGGGAATATTGGACAATGGGGGGAACCCTGATCCAGCAATGCCGCGTGTGTGAAGAAGGCCTTCGGGTTGTAAAGCACTTTCAGCAGGGAGGAAAGCATTATGGTTAATACCCATGGTAGTGACGTTACCTGCAGAAGAAGCACCGGCTAACTC
>GV2UCFN02HVCRY
GGTGAGTAATGCATGGGAATCTGCCTTTTGCTGGGGGATAACGTAGGGAAACTTACGCTAATACCGCATAAGACCTGAGGGTGAAAGTGGGGGACCGCAAGGCCTCACGGCAGAAGATGAGCCCATGTCGGATTAGCTAGTTGGTGGGGTAAAGGCCTACCAAGGCGACGATCCGTAGCTGGTCTGAGAGGATGATCAGCCACACTGGGACTGAGACACGGCCCAGACTCCTACGGGAGGCAGCAGTGGGGAATATTGGACAATGGGGGGAACCCTGATCCAGCAATGCCGCGTGTGTGAAGAAGGCCTTCGGGTTGTAAAGCACTTTCAGCAGGGAGGAAAGCATTATGGTTAATACCCATGGTAGTGACGTTACCTGCAGAAGAAGCACCGGCTAACTC
>GV2UCFN02FSOBO
GGTGAGTAATGCATGGGAATCTGCCTTTTGCTGGGGGATAACGTAGGGAAACTTACGCTAATACCGCATAAGACCTGAGGGTGAAAGTGGGGGACCGCAAGGCCTCACGGCAGAAGATGAGCCCATGTCGGATTAGCTAGTTGGTGGGGTAAAGGCCTACCAAGGCGACGATCCGTAGCTGGTCTGAGAGGATGATCAGCCACACTGGGACTGAGACACGGCCCAGACTCCTACGGGAGGCAGCAGTGGGGAATATTGGACAATGGGGGGAACCCTGATCCAGCAATGCCGCGTGTGTGAAGAAGGCCTTCGGGTTGTAAAGCACTTTCAGCAGGGAGGAAAGCATTATGGTTAATACCCATGGTAGTGACGTTACCTGCAGAAGAAGCACCGGCTAACTC
>GV2UCFN02F8USJ
GGTGAGTAATGCATGGGAATCTGCCTTTTGCTGGGGGATAACGTAGGGAAACTTACGCTAATACCGCATAAGACCTGAGGGTGAAAGTGGGGGACCGCAAGGCCTCACGGCAGAAGATGAGCCCATGTCGGATTAGCTAGTTGGTGGGGTAAAGGCCTACCAAGGCGACGATCCGTAGCTGGTCTGAGAGGATGATCAGCCACACTGGGACTGAGACACGGCCCAGACTCCTACGGGAGGCAGCAGTGGGGAATATTGGACAATGGGGGGAACCCTGATCCAGCAATGCCGCGTGTGTGAAGAAGGCCTTCGGGTTGTAAAGCACTTTCAGCAGGGAGGAAAGCATTATGGTTAATACCCATGGTAGTGACGTTACCTGCAGAAGAAGCACCGGCTAACTC
>GV2UCFN02IZPDZ
GGTGAGTAATGCATGGGAATCTGCCTTTTGCTGGGGGATAACGTAGGGAAACTTACGCTAATACCGCATAAGACCTGAGGGTGAAAGTGGGGGACCGCAAGGCCTCACGGCAGAAGATGAGCCCATGTCGGATTAGCTAGTTGGTGGGGTAAAGGCCTACCAAGGCGACGATCCGTAGCTGGTCTGAGAGGATGATCAGCCACACTGGGACTGAGACACGGCCCAGACTCCTACGGGAGGCAGCAGTGGGGAATATTGGACAATGGGGGGAACCCTGATCCAGCAATGCCGCGTGTGTGAAGAAGGCCTTCGGGTTGTAAAGCACTTTCAGCAGGGAGGAAAGCATTATGGTTAATACCCATGGTAGTGACGTTACCTGCAGAAGAAGCACCGGCTAACTC
>GV2UCFN02GBD77
GGTGAGTAATGCATGGGAATCTGCCTTTTGCTGGGGGATAACGTAGGGAAACTTACGCTAATACCGCATAAGACCTGAGGGTGAAAGTGGGGGACCGCAAGGCCTCACGGCAGAAGATGAGCCCATGTCGGATTAGCTAGTTGGTGGGGTAAAGGCCTACCAAGGCGACGATCCGTAGCTGGTCTGAGAGGATGATCAGCCACACTGGGACTGAGACACGGCCCAGACTCCTACGGGAGGCAGCAGTGGGGAATATTGGACAATGGGGGGAACCCTGATCCAGCAATGCCGCGTGTGTGAAGAAGGCCTTCGGGTTGTAAAGCACTTTCAGCAGGGAGGAAAGCATTATGGTTAATACCCATGGTAGTGACGTTACCTGCAGAAGAAGCACCGGCTAACTC
>GV2UCFN02JLTUB
GGTGAGTAATGCATGGGAATCTGCCTTTTGCTGGGGGATAACGTAGGGAAACTTACGCTAATACCGCATAAGACCTGAGGGTGAAAGTGGGGGACCGCAAGGCCTCACGGCAGAAGATGAGCCCATGTCGGATTAGCTAGTTGGTGGGGTAAAGGCCTACCAAGGCGACGATCCGTAGCTGGTCTGAGAGGATGATCAGCCACACTGGGACTGAGACACGGCCCAGACTCCTACGGGAGGCAGCAGTGGGGAATATTGGACAATGGGGGGAACCCTGATCCAGCAATGCCGCGTGTGTGAAGAAGGCCTTCGGGTTGTAAAGCACTTTCAGCAGGGAGGAAAGCATTATGGTTAATACCCATGGTAGTGACGTTACCTGCAGAAGAAGCACCGGCTAACTC
>GV2UCFN02IZ9BL
GGTGAGTAATGCATGGGAATCTGCCTTTTGCTGGGGGATAACGTAGGGAAACTTACGCTAATACCGCATAAGACCTGAGGGTGAAAGTGGGGGACCGCAAGGCCTCACGGCAGAAGATGAGCCCATGTCGGATTAGCTAGTTGGTGGGGTAAAGGCCTACCAAGGCGACGATCCGTAGCTGGTCTGAGAGGATGATCAGCCACACTGGGACTGAGACACGGCCCAGACTCCTACGGGAGGCAGCAGTGGGGAATATTGGACAATGGGGGGAACCCTGATCCAGCAATGCCGCGTGTGTGAAGAAGGCCTTCGGGTTGTAAAGCACTTTCAGCAGGGAGGAAAGCATTATGGTTAATACCCATGGTAGTGACGTTACCTGCAGAAGAAGCACCGGCTAACTC
>GV2UCFN02F32WH
GGTGAGTAATGCATGGGAATCTGCCTTTTGCTGGGGGATAACGTAGGGAAACTTACGCTAATACCGCATAAGACCTGAGGGTGAAAGTGGGGGACCGCAAGGCCTCACGGCAGAAGATGAGCCCATGTCGGATTAGCTAGTTGGTGGGGTAAAGGCCTACCAAGGCGACGATCCGTAGCTGGTCTGAGAGGATGATCAGCCACACTGGGACTGAGACACGGCCCAGACTCCTACGGGAGGCAGCAGTGGGGAATATTGGACAATGGGGGGAACCCTGATCCAGCAATGCCGCGTGTGTGAAGAAGGCCTTCGGGTTGTAAAGCACTTTCAGCAGGGAGGAAAGCATTATGGTTAATACCCATGGTAGTGACGTTACCTGCAGAAGAAGCACCGGCTAACTC
>GV2UCFN02JQA3W
GGTGAGTAATGCATGGGAATCTGCCTTTTGCTGGGGGATAACGTAGGGAAACTTACGCTAATACCGCATAAGACCTGAGGGTGAAAGTGGGGGACCGCAAGGCCTCACGGCAGAAGATGAGCCCATGTCGGATTAGCTAGTTGGTGGGGTAAAGGCCTACCAAGGCGACGATCCGTAGCTGGTCTGAGAGGATGATCAGCCACACTGGGACTGAGACACGGCCCAGACTCCTACGGGAGGCAGCAGTGGGGAATATTGGACAATGGGGGGAACCCTGATCCAGCAATGCCGCGTGTGTGAAGAAGGCCTTCGGGTTGTAAAGCACTTTCAGCAGGGAGGAAAGCATTATGGTTAATACCCATGGTAGTGACGTTACCTGCAGAAGAAGCACCGGCTAACTC
>GV2UCFN02JXO5I
GGTGAGTAATGCATGGGAATCTGCCTTTTGCTGGGGGATAACGTAGGGAAACTTACGCTAATACCGCATAAGACCTGAGGGTGAAAGTGGGGGACCGCAAGGCCTCACGGCAGAAGATGAGCCCATGTCGGATTAGCTAGTTGGTGGGGTAAAGGCCTACCAAGGCGACGATCCGTAGCTGGTCTGAGAGGATGATCAGCCACACTGGGACTGAGACACGGCCCAGACTCCTACGGGAGGCAGCAGTGGGGAATATTGGACAATGGGGGGAACCCTGATCCAGCAATGCCGCGTGTGTGAAGAAGGCCTTCGGGTTGTAAAGCACTTTCAGCAGGGAGGAAAGCATTATGGTTAATACCCATGGTAGTGACGTTACCTGCAGAAGAAGCACCGGCTAACTC
>GV2UCFN02JS3CW
GGTGAGTAATGCATGGGAATCTGCCTTTTGCTGGGGGATAACGTAGGGAAACTTACGCTAATACCGCATAAGACCTGAGGGTGAAAGTGGGGGACCGCAAGGCCTCACGGCAGAAGATGAGCCCATGTCGGATTAGCTAGTTGGTGGGGTAAAGGCCTACCAAGGCGACGATCCGTAGCTGGTCTGAGAGGATGATCAGCCACACTGGGACTGAGACACGGCCCAGACTCCTACGGGAGGCAGCAGTGGGGAATATTGGACAATGGGGGGAACCCTGATCCAGCAATGCCGCGTGTGTGAAGAAGGCCTTCGGGTTGTAAAGCACTTTCAGCAGGGAGGAAAGCATTATGGTTAATACCCATGGTAGTGACGTTACCTGCAGAAGAAGCACCGGCTAACTC
>GV2UCFN02GTM95
GGTGAGTAATGCATGGGAATCTGCCTTTTGCTGGGGGATAACGTAGGGAAACTTACGCTAATACCGCATAAGACCTGAGGGTGAAAGTGGGGGACCGCAAGGCCTCACGGCAGAAGATGAGCCCATGTCGGATTAGCTAGTTGGTGGGGTAAAGGCCTACCAAGGCGACGATCCGTAGCTGGTCTGAGAGGATGATCAGCCACACTGGGACTGAGACACGGCCCAGACTCCTACGGGAGGCAGCAGTGGGGAATATTGGACAATGGGGGGAACCCTGATCCAGCAATGCCGCGTGTGTGAAGAAGGCCTTCGGGTTGTAAAGCACTTTCAGCAGGGAGGAAAGCATTATGGTTAATACCCATGGTAGTGACGTTACCTGCAGAAGAAGCACCGGCTAACTC
>GV2UCFN02JFN4B
GGTGAGTAATGCATGGGAATCTGCCTTTTGCTGGGGGATAACGTAGGGAAACTTACGCTAATACCGCATAAGACCTGAGGGTGAAAGTGGGGGACCGCAAGGCCTCACGGCAGAAGATGAGCCCATGTCGGATTAGCTAGTTGGTGGGGTAAAGGCCTACCAAGGCGACGATCCGTAGCTGGTCTGAGAGGATGATCAGCCACACTGGGACTGAGACACGGCCCAGACTCCTACGGGAGGCAGCAGTGGGGAATATTGGACAATGGGGGGAACCCTGATCCAGCAATGCCGCGTGTGTGAAGAAGGCCTTCGGGTTGTAAAGCACTTTCAGCAGGGAGGAAAGCATTATGGTTAATACCCATGGTAGTGACGTTACCTGCAGAAGAAGCACCGGCTAACTC
>GV2UCFN02IHLQ9
GGTGAGTAATGCATGGGAATCTGCCTTTTGCTGGGGGATAACGTAGGGAAACTTACGCTAATACCGCATAAGACCTGAGGGTGAAAGTGGGGGACCGCAAGGCCTCACGGCAGAAGATGAGCCCATGTCGGATTAGCTAGTTGGTGGGGTAAAGGCCTACCAAGGCGACGATCCGTAGCTGGTCTGAGAGGATGATCAGCCACACTGGGACTGAGACACGGCCCAGACTCCTACGGGAGGCAGCAGTGGGGAATATTGGACAATGGGGGGAACCCTGATCCAGCAATGCCGCGTGTGTGAAGAAGGCCTTCGGGTTGTAAAGCACTTTCAGCAGGGAGGAAAGCATTATGGTTAATACCCATGGTAGTGACGTTACCTGCAGAAGAAGCACCGGCTAACTC
>GV2UCFN02HV0B0
GGTGAGTAATGCATGGGAATCTGCCTTTTGCTGGGGGATAACGTAGGGAAACTTACGCTAATACCGCATAAGACCTGAGGGTGAAAGTGGGGGACCGCAAGGCCTCACGGCAGAAGATGAGCCCATGTCGGATTAGCTAGTTGGTGGGGTAAAGGCCTACCAAGGCGACGATCCGTAGCTGGTCTGAGAGGATGATCAGCCACACTGGGACTGAGACACGGCCCAGACTCCTACGGGAGGCAGCAGTGGGGAATATTGGACAATGGGGGGAACCCTGATCCAGCAATGCCGCGTGTGTGAAGAAGGCCTTCGGGTTGTAAAGCACTTTCAGCAGGGAGGAAAGCATTATGGTTAATACCCATGGTAGTGACGTTACCTGCAGAAGAAGCACCGGCTAACTC
>GV2UCFN02GYLHT
GGTGAGTAATGCATGGGAATCTGCCTTTTGCTGGGGGATAACGTAGGGAAACTTACGCTAATACCGCATAAGACCTGAGGGTGAAAGTGGGGGACCGCAAGGCCTCACGGCAGAAGATGAGCCCATGTCGGATTAGCTAGTTGGTGGGGTAAAGGCCTACCAAGGCGACGATCCGTAGCTGGTCTGAGAGGATGATCAGCCACACTGGGACTGAGACACGGCCCAGACTCCTACGGGAGGCAGCAGTGGGGAATATTGGACAATGGGGGGAACCCTGATCCAGCAATGCCGCGTGTGTGAAGAAGGCCTTCGGGTTGTAAAGCACTTTCAGCAGGGAGGAAAGCATTATGGTTAATACCCATGGTAGTGACGTTACCTGCAGAAGAAGCACCGGCTAACTC
>GV2UCFN02IOW8R
GGTGAGTAATGCATGGGAATCTGCCTTTTGCTGGGGGATAACGTAGGGAAACTTACGCTAATACCGCATAAGACCTGAGGGTGAAAGTGGGGGACCGCAAGGCCTCACGGCAGAAGATGAGCCCATGTCGGATTAGCTAGTTGGTGGGGTAAAGGCCTACCAAGGCGACGATCCGTAGCTGGTCTGAGAGGATGATCAGCCACACTGGGACTGAGACACGGCCCAGACTCCTACGGGAGGCAGCAGTGGGGAATATTGGACAATGGGGGGAACCCTGATCCAGCAATGCCGCGTGTGTGAAGAAGGCCTTCGGGTTGTAAAGCACTTTCAGCAGGGAGGAAAGCATTATGGTTAATACCCATGGTAGTGACGTTACCTGCAGAAGAAGCACCGGCTAACTC
>GV2UCFN02HZFAF
GGTGAGTAATGCATGGGAATCTGCCTTTTGCTGGGGGATAACGTAGGGAAACTTACGCTAATACCGCATAAGACCTGAGGGTGAAAGTGGGGGACCGCAAGGCCTCACGGCAGAAGATGAGCCCATGTCGGATTAGCTAGTTGGTGGGGTAAAGGCCTACCAAGGCGACGATCCGTAGCTGGTCTGAGAGGATGATCAGCCACACTGGGACTGAGACACGGCCCAGACTCCTACGGGAGGCAGCAGTGGGGAATATTGGACAATGGGGGGAACCCTGATCCAGCAATGCCGCGTGTGTGAAGAAGGCCTTCGGGTTGTAAAGCACTTTCAGCAGGGAGGAAAGCATTATGGTTAATACCCATGGTAGTGACGTTACCTGCAGAAGAAGCACCGGCTAACTC
>GV2UCFN02G93G0
GGTGAGTAATGCATGGGAATCTGCCTTTTGCTGGGGGATAACGTAGGGAAACTTACGCTAATACCGCATAAGACCTGAGGGTGAAAGTGGGGGACCGCAAGGCCTCACGGCAGAAGATGAGCCCATGTCGGATTAGCTAGTTGGTGGGGTAAAGGCCTACCAAGGCGACGATCCGTAGCTGGTCTGAGAGGATGATCAGCCACACTGGGACTGAGACACGGCCCAGACTCCTACGGGAGGCAGCAGTGGGGAATATTGGACAATGGGGGGAACCCTGATCCAGCAATGCCGCGTGTGTGAAGAAGGCCTTCGGGTTGTAAAGCACTTTCAGCAGGGAGGAAAGCATTATGGTTAATACCCATGGTAGTGACGTTACCTGCAGAAGAAGCACCGGCTAACTC
>GV2UCFN02IQLPK
GGTGAGTAATGCATGGGAATCTGCCTTTTGCTGGGGGATAACGTAGGGAAACTTACGCTAATACCGCATAAGACCTGAGGGTGAAAGTGGGGGACCGCAAGGCCTCACGGCAGAAGATGAGCCCATGTCGGATTAGCTAGTTGGTGGGGTAAAGGCCTACCAAGGCGACGATCCGTAGCTGGTCTGAGAGGATGATCAGCCACACTGGGACTGAGACACGGCCCAGACTCCTACGGGAGGCAGCAGTGGGGAATATTGGACAATGGGGGGAACCCTGATCCAGCAATGCCGCGTGTGTGAAGAAGGCCTTCGGGTTGTAAAGCACTTTCAGCAGGGAGGAAAGCATTATGGTTAATACCCATGGTAGTGACGTTACCTGCAGAAGAAGCACCGGCTAACTC
>GV2UCFN02FZE06
GGTGAGTAATGCATGGGAATCTGCCTTTTGCTGGGGGATAACGTAGGGAAACTTACGCTAATACCGCATAAGACCTGAGGGTGAAAGTGGGGGACCGCAAGGCCTCACGGCAGAAGATGAGCCCATGTCGGATTAGCTAGTTGGTGGGGTAAAGGCCTACCAAGGCGACGATCCGTAGCTGGTCTGAGAGGATGATCAGCCACACTGGGACTGAGACACGGCCCAGACTCCTACGGGAGGCAGCAGTGGGGAATATTGGACAATGGGGGGAACCCTGATCCAGCAATGCCGCGTGTGTGAAGAAGGCCTTCGGGTTGTAAAGCACTTTCAGCAGGGAGGAAAGCATTATGGTTAATACCCATGGTAGTGACGTTACCTGCAGAAGAAGCACCGGCTAACTC
>GV2UCFN02IEEV2
GGTGAGTAATGCATGGGAATCTGCCTTTTGCTGGGGGATAACGTAGGGAAACTTACGCTAATACCGCATAAGACCTGAGGGTGAAAGTGGGGGACCGCAAGGCCTCACGGCAGAAGATGAGCCCATGTCGGATTAGCTAGTTGGTGGGGTAAAGGCCTACCAAGGCGACGATCCGTAGCTGGTCTGAGAGGATGATCAGCCACACTGGGACTGAGACACGGCCCAGACTCCTACGGGAGGCAGCAGTGGGGAATATTGGACAATGGGGGGAACCCTGATCCAGCAATGCCGCGTGTGTGAAGAAGGCCTTCGGGTTGTAAAGCACTTTCAGCAGGGAGGAAAGCATTATGGTTAATACCCATGGTAGTGACGTTACCTGCAGAAGAAGCACCGGCTAACTC
>GV2UCFN02JMZOF
GGTGAGTAATGCATGGGAATCTGCCTTTTGCTGGGGGATAACGTAGGGAAACTTACGCTAATACCGCATAAGACCTGAGGGTGAAAGTGGGGGACCGCAAGGCCTCACGGCAGAAGATGAGCCCATGTCGGATTAGCTAGTTGGTGGGGTAAAGGCCTACCAAGGCGACGATCCGTAGCTGGTCTGAGAGGATGATCAGCCACACTGGGACTGAGACACGGCCCAGACTCCTACGGGAGGCAGCAGTGGGGAATATTGGACAATGGGGGGAACCCTGATCCAGCAATGCCGCGTGTGTGAAGAAGGCCTTCGGGTTGTAAAGCACTTTCAGCAGGGAGGAAAGCATTATGGTTAATACCCATGGTAGTGACGTTACCTGCAGAAGAAGCACCGGCTAACTC
>GV2UCFN02I4VE1
GGTGAGTAATGCATGGGAATCTGCCTTTTGCTGGGGGATAACGTAGGGAAACTTACGCTAATACCGCATAAGACCTGAGGGTGAAAGTGGGGGACCGCAAGGCCTCACGGCAGAAGATGAGCCCATGTCGGATTAGCTAGTTGGTGGGGTAAAGGCCTACCAAGGCGACGATCCGTAGCTGGTCTGAGAGGATGATCAGCCACACTGGGACTGAGACACGGCCCAGACTCCTACGGGAGGCAGCAGTGGGGAATATTGGACAATGGGGGGAACCCTGATCCAGCAATGCCGCGTGTGTGAAGAAGGCCTTCGGGTTGTAAAGCACTTTCAGCAGGGAGGAAAGCATTATGGTTAATACCCATGGTAGTGACGTTACCTGCAGAAGAAGCACCGGCTAACTC
>GV2UCFN02HL7BB
GGTGAGTAATGCATGGGAATCTGCCTTTTGCTGGGGGATAACGTAGGGAAACTTACGCTAATACCGCATAAGACCTGAGGGTGAAAGTGGGGGACCGCAAGGCCTCACGGCAGAAGATGAGCCCATGTCGGATTAGCTAGTTGGTGGGGTAAAGGCCTACCAAGGCGACGATCCGTAGCTGGTCTGAGAGGATGATCAGCCACACTGGGACTGAGACACGGCCCAGACTCCTACGGGAGGCAGCAGTGGGGAATATTGGACAATGGGGGGAACCCTGATCCAGCAATGCCGCGTGTGTGAAGAAGGCCTTCGGGTTGTAAAGCACTTTCAGCAGGGAGGAAAGCATTATGGTTAATACCCATGGTAGTGACGTTACCTGCAGAAGAAGCACCGGCTAACTC
>GV2UCFN02I8B45
GGTGAGTAATGCATGGGAATCTGCCTTTTGCTGGGGGATAACGTAGGGAAACTTACGCTAATACCGCATAAGACCTGAGGGTGAAAGTGGGGGACCGCAAGGCCTCACGGCAGAAGATGAGCCCATGTCGGATTAGCTAGTTGGTGGGGTAAAGGCCTACCAAGGCGACGATCCGTAGCTGGTCTGAGAGGATGATCAGCCACACTGGGACTGAGACACGGCCCAGACTCCTACGGGAGGCAGCAGTGGGGAATATTGGACAATGGGGGGAACCCTGATCCAGCAATGCCGCGTGTGTGAAGAAGGCCTTCGGGTTGTAAAGCACTTTCAGCAGGGAGGAAAGCATTATGGTTAATACCCATGGTAGTGACGTTACCTGCAGAAGAAGCACCGGCTAACTC
>GV2UCFN02IV8E5
GGTGAGTAATGCATGGGAATCTGCCTTTTGCTGGGGGATAACGTAGGGAAACTTACGCTAATACCGCATAAGACCTGAGGGTGAAAGTGGGGGACCGCAAGGCCTCACGGCAGAAGATGAGCCCATGTCGGATTAGCTAGTTGGTGGGGTAAAGGCCTACCAAGGCGACGATCCGTAGCTGGTCTGAGAGGATGATCAGCCACACTGGGACTGAGACACGGCCCAGACTCCTACGGGAGGCAGCAGTGGGGAATATTGGACAATGGGGGGAACCCTGATCCAGCAATGCCGCGTGTGTGAAGAAGGCCTTCGGGTTGTAAAGCACTTTCAGCAGGGAGGAAAGCATTATGGTTAATACCCATGGTAGTGACGTTACCTGCAGAAGAAGCACCGGCTAACTC
>GV2UCFN02IL5RF
GGTGAGTAATGCATGGGAATCTGCCTTTTGCTGGGGGATAACGTAGGGAAACTTACGCTAATACCGCATAAGACCTGAGGGTGAAAGTGGGGGACCGCAAGGCCTCACGGCAGAAGATGAGCCCATGTCGGATTAGCTAGTTGGTGGGGTAAAGGCCTACCAAGGCGACGATCCGTAGCTGGTCTGAGAGGATGATCAGCCACACTGGGACTGAGACACGGCCCAGACTCCTACGGGAGGCAGCAGTGGGGAATATTGGACAATGGGGGGAACCCTGATCCAGCAATGCCGCGTGTGTGAAGAAGGCCTTCGGGTTGTAAAGCACTTTCAGCAGGGAGGAAAGCATTATGGTTAATACCCATGGTAGTGACGTTACCTGCAGAAGAAGCACCGGCTAACTC
>GV2UCFN02GN69C
GGTGAGTAATGCATGGGAATCTGCCTTTTGCTGGGGGATAACGTAGGGAAACTTACGCTAATACCGCATAAGACCTGAGGGTGAAAGTGGGGGACCGCAAGGCCTCACGGCAGAAGATGAGCCCATGTCGGATTAGCTAGTTGGTGGGGTAAAGGCCTACCAAGGCGACGATCCGTAGCTGGTCTGAGAGGATGATCAGCCACACTGGGACTGAGACACGGCCCAGACTCCTACGGGAGGCAGCAGTGGGGAATATTGGACAATGGGGGGAACCCTGATCCAGCAATGCCGCGTGTGTGAAGAAGGCCTTCGGGTTGTAAAGCACTTTCAGCAGGGAGGAAAGCATTATGGTTAATACCCATGGTAGTGACGTTACCTGCAGAAGAAGCACCGGCTAACTC
>GV2UCFN02IBI9F
GGTGAGTAATGCATGGGAATCTGCCTTTTGCTGGGGGATAACGTAGGGAAACTTACGCTAATACCGCATAAGACCTGAGGGTGAAAGTGGGGGACCGCAAGGCCTCACGGCAGAAGATGAGCCCATGTCGGATTAGCTAGTTGGTGGGGTAAAGGCCTACCAAGGCGACGATCCGTAGCTGGTCTGAGAGGATGATCAGCCACACTGGGACTGAGACACGGCCCAGACTCCTACGGGAGGCAGCAGTGGGGAATATTGGACAATGGGGGGAACCCTGATCCAGCAATGCCGCGTGTGTGAAGAAGGCCTTCGGGTTGTAAAGCACTTTCAGCAGGGAGGAAAGCATTATGGTTAATACCCATGGTAGTGACGTTACCTGCAGAAGAAGCACCGGCTAACTC
>GV2UCFN02JCRD4
GGTGAGTAATGCATGGGAATCTGCCTTTTGCTGGGGGATAACGTAGGGAAACTTACGCTAATACCGCATAAGACCTGAGGGTGAAAGTGGGGGACCGTAAGGCCTCACGGCAGAAGATGAGCCCATGTCGGATTAGCTAGTTGGTGGGGTAAAGGCCTACCAAGGCGACGATCCGTAGCTGGTCTGAGAGGATGATCAGCCACACTGGGACTGAGACACGGCCCAGACTCCTACGGGAGGCAGCAGTGGGGAATATTGGACAATGGGGGGAACCCTGATCCAGCAATGCCGCGTGTGTGAAGAAGGCCTTCGGGTTGTAAAGCACTTTCAGCAGGGAGGAAAGCATCATGGTTAATACCCATGATAGTGACGTTACCTGCAGAAGAAGCACCGGCTAACTC
>GV2UCFN02GAXRO
GGTGAGTAATGCATGGGAATCTGCCTTTTGCTGGGGGATAACGTAGGGAAACTTACGCTAATACCGCATAAGACCTGAGGGTGAAAGTGGGGGACCGTAAGGCCTCACGGCAGAAGATGAGCCCATGTCGGATTAGCTAGTTGGTGGGGTAAAGGCCTACCAAGGCGACGATCCGTAGCTGGTCTGAGAGGATGATCAGCCACACTGGGACTGAGACACGGCCCAGACTCCTACGGGAGGCAGCAGTGGGGAATATTGGACAATGGGGGGAACCCTGATCCAGCAATGCCGCGTGTGTGAAGAAGGCCTTCGGGTTGTAAAGCACTTTCAGCAGGGAGGAAAGCATCATGGTTAATACCCATGATAGTGACGTTACCTGCAGAAGAAGCACCGGCTAACTC
>GV2UCFN02G8DM7
GGTGAGTAATGCATGGGAATCTGCCTTTTGCTGGGGGATAACGTAGGGAAACTTACGCTAATACCGCATAAGACCTGAGGGTGAAAGTGGGGGACCGTAAGGCCTCACGGCAGAAGATGAGCCCATGTCGGATTAGCTAGTTGGTGGGGTAAAGGCCTACCAAGGCGACGATCCGTAGCTGGTCTGAGAGGATGATCAGCCACACTGGGACTGAGACACGGCCCAGACTCCTACGGGAGGCAGCAGTGGGGAATATTGGACAATGGGGGGAACCCTGATCCAGCAATGCCGCGTGTGTGAAGAAGGCCTTCGGGTTGTAAAGCACTTTCAGCAGGGAGGAAAGCATCATGGTTAATACCCATGATAGTGACGTTACCTGCAGAAGAAGCACCGGCTAACTC
>GV2UCFN02HD2F1
GGTGAGTAATGCATGGGAATCTGCCTTTTGCTGGGGGATAACGTAGGGAAACTTACGCTAATACCGCATAAGACCTGAGGGTGAAAGTGGGGGACCGTAAGGCCTCACGGCAGAAGATGAGCCCATGTCGGATTAGCTAGTTGGTGGGGTAAAGGCCTACCAAGGCGACGATCCGTAGCTGGTCTGAGAGGATGATCAGCCACACTGGGACTGAGACACGGCCCAGACTCCTACGGGAGGCAGCAGTGGGGAATATTGGACAATGGGGGGAACCCTGATCCAGCAATGCCGCGTGTGTGAAGAAGGCCTTCGGGTTGTAAAGCACTTTCAGCAGGGAGGAAAGCATCATGGTTAATACCCATGATAGTGACGTTACCTGCAGAAGAAGCACCGGCTAACTC
>GV2UCFN02G167P
GGTGAGTAATGCATGGGAATCTGCCTTTTGCTGGGGGATAACGTAGGGAAACTTACGCTAATACCGCATAAGACCTGAGGGTGAAAGTGGGGGACCGTAAGGCCTCACGGCAGAAGATGAGCCCATGTCGGATTAGCTAGTTGGTGGGGTAAAGGCCTACCAAGGCGACGATCCGTAGCTGGTCTGAGAGGATGATCAGCCACACTGGGACTGAGACACGGCCCAGACTCCTACGGGAGGCAGCAGTGGGGAATATTGGACAATGGGGGGAACCCTGATCCAGCAATGCCGCGTGTGTGAAGAAGGCCTTCGGGTTGTAAAGCACTTTCAGCAGGGAGGAAAGCATCATGGTTAATACCCATGATAGTGACGTTACCTGCAGAAGAAGCACCGGCTAACTC
>GV2UCFN02IM9J2
GGTGAGTAATGCATGGGAATCTGCCTTTTGCTGGGGGATAACGTAGGGAAACTTACGCTAATACCGCATAAGACCTGAGGGTGAAAGTGGGGGACCGTAAGGCCTCACGGCAGAAGATGAGCCCATGTCGGATTAGCTAGTTGGTGGGGTAAAGGCCTACCAAGGCGACGATCCGTAGCTGGTCTGAGAGGATGATCAGCCACACTGGGACTGAGACACGGCCCAGACTCCTACGGGAGGCAGCAGTGGGGAATATTGGACAATGGGGGGAACCCTGATCCAGCAATGCCGCGTGTGTGAAGAAGGCCTTCGGGTTGTAAAGCACTTTCAGCAGGGAGGAAAGCATCATGGTTAATACCCATGATAGTGACGTTACCTGCAGAAGAAGCACCGGCTAACTC
>GV2UCFN02IUB0C
GGTGAGTAATGCATGGGAATCTGCCTTTTGCTGGGGGATAACGTAGGGAAACTTACGCTAATACCGCATAAGACCTGAGGGTGAAAGTGGGGGACCGTAAGGCCTCACGGCAGAAGATGAGCCCATGTCGGATTAGCTAGTTGGTGGGGTAAAGGCCTACCAAGGCGACGATCCGTAGCTGGTCTGAGAGGATGATCAGCCACACTGGGACTGAGACACGGCCCAGACTCCTACGGGAGGCAGCAGTGGGGAATATTGGACAATGGGGGGAACCCTGATCCAGCAATGCCGCGTGTGTGAAGAAGGCCTTCGGGTTGTAAAGCACTTTCAGCAGGGAGGAAAGCATTATGGTTAATACCCATGGTAGTGACGTTACCTGCAGAAGAAGCACCGGCTAACTC
>GV2UCFN02F1EM3
GGTGAGTAATGCATGGGAATCTGCCTTTTGCTGGGGGATAACGTAGGGAAACTTACGCTAATACCGCATAAGACCTGAGGGTGAAAGTGGGGGACCGTAAGGCCTCACGGCAGAAGATGAGCCCATGTCGGATTAGCTAGTTGGTGGGGTAAAGGCCTACCAAGGCGACGATCCGTAGCTGGTCTGAGAGGATGATCAGCCACACTGGGACTGAGACACGGCCCAGACTCCTACGGGAGGCAGCAGTGGGGAATATTGGACAATGGGGGGAACCCTGATCCAGCAATGCCGCGTGTGTGAAGAAGGCCTTCGGGTTGTAAAGCACTTTCAGCAGGGAGGAAAGCATCATGGTTAATACCCATGGTAGTGACGTTACCTGCAGAAGAAGCACCGGCTAACTC
>GV2UCFN02FOZGE
GGTGAGTAATGCATGGGAATCTGCCTTTTGCTGGGGGATAACGTAGGGAAACTTACGCTAATACCGCATAAGACCTGAGGGTGAAAGTGGGGGACCGTAAGGCCTCACGGCAGAAGATGAGCCCATGTCGGATTAGCTAGTTGGTGGGGTAAAGGCCTACCAAGGCGACGATCCGTAGCTGGTCTGAGAGGATGATCAGCCACACTGGGACTGAGACACGGCCCAGACTCCTACGGGAGGCAGCAGTGGGGAATATTGGACAATGGGGGGAACCCTGATCCAGCAATGCCGCGTGTGTGAAGAAGGCCTTCGGGTTGTAAAGCACTTTCAGCAGGGAGGAAAGCATCATGGTTAATACCCATGGTAGTGACGTTACCTGCAGAAGAAGCACCGGCTAACTC
>GV2UCFN02FRR8A
GGTGAGTAATGCATGGGAATCTGCCTTTTGCTGGGGGATAACGTAGGGAAACTTACGCTAATACCGCATAAGACCTGAGGGTGAAAGTGGGGGACCGTAAGGCCTCACGGCAGAAGATGAGCCCATGTCGGATTAGCTAGTTGGTGGGGTAAAGGCCTACCAAGGCGACGATCCGTAGCTGGTCTGAGAGGATGATCAGCCACACTGGGACTGAGACACGGCCCAGACTCCTACGGGAGGCAGCAGTGGGGAATATTGGACAATGGGGGGAACCCTGATCCAGCAATGCCGCGTGTGTGAAGAAGGCCTTCGGGTTGTAAAGCACTTTCAGCAGGGAGGAAAGCATCATGGTTAATACCCATGGTAGTGACGTTACCTGCAGAAGAAGCACCGGCTAACTC
>GV2UCFN02G0VJ8
GGTGAGTAATGCATGGGAATCTGCCTTTTGCTGGGGGATAACGTAGGGAAACTTACGCTAATACCGCATAAGACCTGAGGGTGAAAGTGGGGGACCGTAAGGCCTCACGGCAGAAGATGAGCCCATGTCGGATTAGCTAGTTGGTGGGGTAAAGGCCTACCAAGGCGACGATCCGTAGCTGGTCTGAGAGGATGATCAGCCACACTGGGACTGAGACACGGCCCAGACTCCTACGGGAGGCAGCAGTGGGGAATATTGGACAATGGGGGGAACCCTGATCCAGCAATGCCGCGTGTGTGAAGAAGGCCTTCGGGTTGTAAAGCACTTTCAGCAGGGAGGAAAGCATCATGGTTAATACCCATGGTAGTGACGTTACCTGCAGAAGAAGCACCGGCTAACTC
>GV2UCFN02G0DAZ
GGTGAGTAATGCATGGGAATCTGCCTTTTGCTGGGGGATAACGTAGGGAAACTTACGCTAATACCGCATAAGACCTGAGGGTGAAAGTGGGGGACCGTAAGGCCTCACGGCAGAAGATGAGCCCATGTCGGATTAGCTAGTTGGTGGGGTAAAGGCCTACCAAGGCGACGATCCGTAGCTGGTCTGAGAGGATGATCAGCCACACTGGGACTGAGACACGGCCCAGACTCCTACGGGAGGCAGCAGTGGGGAATATTGGACAATGGGGGGAACCCTGATCCAGCAATGCCGCGTGTGTGAAGAAGGCCTTCGGGTTGTAAAGCACTTTCAGCAGGGAGGAAAGCATCATGGTTAATACCCATGGTAGTGACGTTACCTGCAGAAGAAGCACCGGCTAACTC
>GV2UCFN02HGT05
GGTGAGTAATGCATGGGAATCTGCCTTTTGCTGGGGGATAACGTAGGGAAACTTACGCTAATACCGCATAAGACCTGAGGGTGAAAGTGGGGGACCGTAAGGCCTCACGGCAGAAGATGAGCCCATGTCGGATTAGCTAGTTGGTGGGGTAAAGGCCTACCAAGGCGACGATCCGTAGCTGGTCTGAGAGGATGATCAGCCACACTGGGACTGAGACACGGCCCAGACTCCTACGGGAGGCAGCAGTGGGGAATATTGGACAATGGGGGGAACCCTGATCCAGCAATGCCGCGTGTGTGAAGAAGGCCTTCGGGTTGTAAAGCACTTTCAGCAGGGAGGAAAGCATCATGGTTAATACCCATGGTAGTGACGTTACCTGCAGAAGAAGCACCGGCTAACTC
>GV2UCFN02HHTOY
GGTGAGTAATGCATGGGAATCTGCCTTTTGCTGGGGGATAACGTAGGGAAACTTACGCTAATACCGCATAAGACCTGAGGGTGAAAGTGGGGGACCGTAAGGCCTCACGGCAGAAGATGAGCCCATGTCGGATTAGCTAGTTGGTGGGGTAAAGGCCTACCAAGGCGACGATCCGTAGCTGGTCTGAGAGGATGATCAGCCACACTGGGACTGAGACACGGCCCAGACTCCTACGGGAGGCAGCAGTGGGGAATATTGGACAATGGGGGGAACCCTGATCCAGCAATGCCGCGTGTGTGAAGAAGGCCTTCGGGTTGTAAAGCACTTTCAGCAGGGAGGAAAGCATCATGGTTAATACCCATGGTAGTGACGTTACCTGCAGAAGAAGCACCGGCTAACTC
>GV2UCFN02GU3OL
GGTGAGTAATGCATGGGAATCTGCCTTTTGCTGGGGGATAACGTAGGGAAACTTACGCTAATACCGCATAAGACCTGAGGGTGAAAGTGGGGGACCGTAAGGCCTCACGGCAGAAGATGAGCCCATGTCGGATTAGCTAGTTGGTGGGGTAAAGGCCTACCAAGGCGACGATCCGTAGCTGGTCTGAGAGGATGATCAGCCACACTGGGACTGAGACACGGCCCAGACTCCTACGGGAGGCAGCAGTGGGGAATATTGGACAATGGGGGGAACCCTGATCCAGCAATGCCGCGTGTGTGAAGAAGGCCTTCGGGTTGTAAAGCACTTTCAGCAGGGAGGAAAGCATCATGGTTAATACCCATGGTAGTGACGTTACCTGCAGAAGAAGCACCGGCTAACTC
>GV2UCFN02F52VJ
GGTGAGTAATGCATGGGAATCTGCCTTTTGCTGGGGGATAACGTAGGGAAACTTACGCTAATACCGCATAAGACCTGAGGGTGAAAGTGGGGGACCGTAAGGCCTCACGGCAGAAGATGAGCCCATGTCGGATTAGCTAGTTGGTGGGGTAAAGGCCTACCAAGGCGACGATCCGTAGCTGGTCTGAGAGGATGATCAGCCACACTGGGACTGAGACACGGCCCAGACTCCTACGGGAGGCAGCAGTGGGGAATATTGGACAATGGGGGGAACCCTGATCCAGCAATGCCGCGTGTGTGAAGAAGGCCTTCGGGTTGTAAAGCACTTTCAGCAGGGAGGAAAGCATCATGGTTAATACCCATGGTAGTGACGTTACCTGCAGAAGAAGCACCGGCTAACTC
>GV2UCFN02G3VRG
GGTGAGTAATGCATGGGAATCTGCCTTTTGCTGGGGGATAACGTAGGGAAACTTACGCTAATACCGCATAAGACCTGAGGGTGAAAGTGGGGGACCGTAAGGCCTCACGGCAGAAGATGAGCCCATGTCGGATTAGCTAGTTGGTGGGGTAAAGGCCTACCAAGGCGACGATCCGTAGCTGGTCTGAGAGGATGATCAGCCACACTGGGACTGAGACACGGCCCAGACTCCTACGGGAGGCAGCAGTGGGGAATATTGGACAATGGGGGGAACCCTGATCCAGCAATGCCGCGTGTGTGAAGAAGGCCTTCGGGTTGTAAAGCACTTTCAGCAGGGAGGAAAGCATCATGGTTAATACCCATGGTAGTGACGTTACCTGCAGAAGAAGCACCGGCTAACTC
>GV2UCFN02IHV74
GGTGAGTAATGCATGGGAATCTGCCTTTTGCTGGGGGATAACGTAGGGAAACTTACGCTAATACCGCATAAGACCTGAGGGTGAAAGTGGGGGACCGTAAGGCCTCACGGCAGAAGATGAGCCCATGTCGGATTAGCTAGTTGGTGGGGTAAAGGCCTACCAAGGCGACGATCCGTAGCTGGTCTGAGAGGATGATCAGCCACACTGGGACTGAGACACGGCCCAGACTCCTACGGGAGGCAGCAGTGGGGAATATTGGACAATGGGGGGAACCCTGATCCAGCAATGCCGCGTGTGTGAAGAAGGCCTTCGGGTTGTAAAGCACTTTCAGCAGGGAGGAAAGCATCATGGTTAATACCCATGGTAGTGACGTTACCTGCAGAAGAAGCACCGGCTAACTC
>GV2UCFN02FM390
GGTGAGTAATGCATGGGAATCTGCCTTTTGCTGGGGGATAACGTAGGGAAACTTACGCTAATACCGCATAAGACCTGAGGGTGAAAGTGGGGGACCGTAAGGCCTCACGGCAGAAGATGAGCCCATGTCGGATTAGCTAGTTGGTGGGGTAAAGGCCTACCAAGGCGACGATCCGTAGCTGGTCTGAGAGGATGATCAGCCACACTGGGACTGAGACACGGCCCAGACTCCTACGGGAGGCAGCAGTGGGGAATATTGGACAATGGGGGGAACCCTGATCCAGCAATGCCGCGTGTGTGAAGAAGGCCTTCGGGTTGTAAAGCACTTTCAGCAGGGAGGAAAGCATCATGGTTAATACCCATGGTAGTGACGTTACCTGCAGAAGAAGCACCGGCTAACTC
>GV2UCFN02FVPJ9
GGTGAGTAATGCATGGGAATCTGCCTTTTGCTGGGGGATAACGTAGGGAAACTTACGCTAATACCGCATAAGACCTGAGGGTGAAAGTGGGGGACCGTAAGGCCTCACGGCAGAAGATGAGCCCATGTCGGATTAGCTAGTTGGTGGGGTAAAGGCCTACCAAGGCGACGATCCGTAGCTGGTCTGAGAGGATGATCAGCCACACTGGGACTGAGACACGGCCCAGACTCCTACGGGAGGCAGCAGTGGGGAATATTGGACAATGGGGGGAACCCTGATCCAGCAATGCCGCGTGTGTGAAGAAGGCCTTCGGGTTGTAAAGCACTTTCAGCAGGGAGGAAAGCATCATGGTTAATACCCATGGTAGTGACGTTACCTGCAGAAGAAGCACCGGCTAACTC
>GV2UCFN02H3XM2
GGTGAGTAATGCATGGGAATCTGCCTTTTGCTGGGGGATAACGTAGGGAAACTTACGCTAATACCGCATAAGACCTGAGGGTGAAAGTGGGGGACCGTAAGGCCTCACGGCAGAAGATGAGCCCATGTCGGATTAGCTAGTTGGTGGGGTAAAGGCCTACCAAGGCGACGATCCGTAGCTGGTCTGAGAGGATGATCAGCCACACTGGGACTGAGACACGGCCCAGACTCCTACGGGAGGCAGCAGTGGGGAATATTGGACAATGGGGGGAACCCTGATCCAGCAATGCCGCGTGTGTGAAGAAGGCCTTCGGGTTGTAAAGCACTTTCAGCAGGGAGGAAAGCATCATGGTTAATACCCATGGTAGTGACGTTACCTGCAGAAGAAGCACCGGCTAACTC
>GV2UCFN02I6HZ5
GGTGAGTAATGCATGGGAATCTGCCTTTTGCTGGGGGATAACGTAGGGAAACTTACGCTAATACCGCATAAGACCTGAGGGTGAAAGTGGGGGACCGTAAGGCCTCACGGCAGAAGATGAGCCCATGTCGGATTAGCTAGTTGGTGGGGTAAAGGCCTACCAAGGCGACGATCCGTAGCTGGTCTGAGAGGATGATCAGCCACACTGGGACTGAGACACGGCCCAGACTCCTACGGGAGGCAGCAGTGGGGAATATTGGACAATGGGGGGAACCCTGATCCAGCAATGCCGCGTGTGTGAAGAAGGCCTTCGGGTTGTAAAGCACTTTCAGCAGGGAGGAAAGCATCATGGTTAATACCCATGGTAGTGACGTTACCTGCAGAAGAAGCACCGGCTAACTC
>GV2UCFN02GE4RX
GGTGAGTAATGCATGGGAATCTGCCTTTTGCTGGGGGATAACGTAGGGAAACTTACGCTAATACCGCATAAGACCTGAGGGTGAAAGTGGGGGACCGTAAGGCCTCACGGCAGAAGATGAGCCCATGTCGGATTAGCTAGTTGGTGGGGTAAAGGCCTACCAAGGCGACGATCCGTAGCTGGTCTGAGAGGATGATCAGCCACACTGGGACTGAGACACGGCCCAGACTCCTACGGGAGGCAGCAGTGGGGAATATTGGACAATGGGGGGAACCCTGATCCAGCAATGCCGCGTGTGTGAAGAAGGCCTTCGGGTTGTAAAGCACTTTCAGCAGGGAGGAAAGCATCATGGTTAATACCCATGGTAGTGACGTTACCTGCAGAAGAAGCACCGGCTAACTC
>GV2UCFN02HPVIL
GGTGAGTAATGCATGGGAATCTGCCTTTTGCTGGGGGATAACGTAGGGAAACTTACGCTAATACCGCATAAGACCTGAGGGTGAAAGTGGGGGACCGTAAGGCCTCACGGCAGAAGATGAGCCCATGTCGGATTAGCTAGTTGGTGGGGTAAAGGCCTACCAAGGCGACGATCCGTAGCTGGTCTGAGAGGATGATCAGCCACACTGGGACTGAGACACGGCCCAGACTCCTACGGGAGGCAGCAGTGGGGAATATTGGACAATGGGGGGAACCCTGATCCAGCAATGCCGCGTGTGTGAAGAAGGCCTTCGGGTTGTAAAGCACTTTCAGCAGGGAGGAAAGCATCATGGTTAATACCCATGGTAGTGACGTTACCTGCAGAAGAAGCACCGGCTAACTC
>GV2UCFN02GHBKE
GGTGAGTAATGCATGGGAATCTGCCTTTTGCTGGGGGATAACGTAGGGAAACTTACGCTAATACCGCATAAGACCTGAGGGTGAAAGTGGGGGACCGTAAGGCCTCACGGCAGAAGATGAGCCCATGTCGGATTAGCTAGTTGGTGGGGTAAAGGCCTACCAAGGCGACGATCCGTAGCTGGTCTGAGAGGATGATCAGCCACACTGGGACTGAGACACGGCCCAGACTCCTACGGGAGGCAGCAGTGGGGAATATTGGACAATGGGGGGAACCCTGATCCAGCAATGCCGCGTGTGTGAAGAAGGCCTTCGGGTTGTAAAGCACTTTCAGCAGGGAGGAAAGCATCATGGTTAATACCCATGGTAGTGACGTTACCTGCAGAAGAAGCACCGGCTAACTC
>GV2UCFN02IJG5B
GGTGAGTAATGCATGGGAATCTGCCTTTTGCTGGGGGATAACGTAGGGAAACTTACGCTAATACCGCATAAGACCTGAGGGTGAAAGTGGGGGACCGTAAGGCCTCACGGCAGAAGATGAGCCCATGTCGGATTAGCTAGTTGGTGGGGTAAAGGCCTACCAAGGCGACGATCCGTAGCTGGTCTGAGAGGATGATCAGCCACACTGGGACTGAGACACGGCCCAGACTCCTACGGGAGGCAGCAGTGGGGAATATTGGACAATGGGGGGAACCCTGATCCAGCAATGCCGCGTGTGTGAAGAAGGCCTTCGGGTTGTAAAGCACTTTCAGCAGGGAGGAAAGCATCATGGTTAATACCCATGGTAGTGACGTTACCTGCAGAAGAAGCACCGGCTAACTC
>GV2UCFN02G3KVX
GGTGAGTAATGCATGGGAATCTGCCTTTTGCTGGGGGATAACGTAGGGAAACTTACGCTAATACCGCATAAGACCTGAGGGTGAAAGTGGGGGACCGTAAGGCCTCACGGCAGAAGATGAGCCCATGTCGGATTAGCTAGTTGGTGGGGTAAAGGCCTACCAAGGCGACGATCCGTAGCTGGTCTGAGAGGATGATCAGCCACACTGGGACTGAGACACGGCCCAGACTCCTACGGGAGGCAGCAGTGGGGAATATTGGACAATGGGGGGAACCCTGATCCAGCAATGCCGCGTGTGTGAAGAAGGCCTTCGGGTTGTAAAGCACTTTCAGCAGGGAGGAAAGCATCATGGTTAATACCCATGGTAGTGACGTTACCTGCAGAAGAAGCACCGGCTAACTC
>GV2UCFN02G1GYI
GGTGAGTAATGCATGGGAATCTGCCTTTTGCTGGGGGATAACGTAGGGAAACTTACGCTAATACCGCATAAGACCTGAGGGTGAAAGTGGGGGACCGTAAGGCCTCACGGCAGAAGATGAGCCCATGTCGGATTAGCTAGTTGGTGGGGTAAAGGCCTACCAAGGCGACGATCCGTAGCTGGTCTGAGAGGATGATCAGCCACACTGGGACTGAGACACGGCCCAGACTCCTACGGGAGGCAGCAGTGGGGAATATTGGACAATGGGGGGAACCCTGATCCAGCAATGCCGCGTGTGTGAAGAAGGCCTTCGGGTTGTAAAGCACTTTCAGCAGGGAGGAAAGCATCATGGTTAATACCCATGGTAGTGACGTTACCTGCAGAAGAAGCACCGGCTAACTC
>GV2UCFN02I3PSK
GGTGAGTAATGCATGGGAATCTGCCTTTTGCTGGGGGATAACGTAGGGAAACTTACGCTAATACCGCATAAGACCTGAGGGTGAAAGTGGGGGACCGTAAGGCCTCACGGCAGAAGATGAGCCCATGTCGGATTAGCTAGTTGGTGGGGTAAAGGCCTACCAAGGCGACGATCCGTAGCTGGTCTGAGAGGATGATCAGCCACACTGGGACTGAGACACGGCCCAGACTCCTACGGGAGGCAGCAGTGGGGAATATTGGACAATGGGGGGAACCCTGATCCAGCAATGCCGCGTGTGTGAAGAAGGCCTTCGGGTTGTAAAGCACTTTCAGCAGGGAGGAAAGCATCATGGTTAATACCCATGGTAGTGACGTTACCTGCAGAAGAAGCACCGGCTAACTC
>GV2UCFN02F2NHI
GGTGAGTAATGCATGGGAATCTGCCTTTTGCTGGGGGATAACGTAGGGAAACTTACGCTAATACCGCATAAGACCTGAGGGTGAAAGTGGGGGACCGTAAGGCCTCACGGCAGAAGATGAGCCCATGTCGGATTAGCTAGTTGGTGGGGTAAAGGCCTACCAAGGCGACGATCCGTAGCTGGTCTGAGAGGATGATCAGCCACACTGGGACTGAGACACGGCCCAGACTCCTACGGGAGGCAGCAGTGGGGAATATTGGACAATGGGGGGAACCCTGATCCAGCAATGCCGCGTGTGTGAAGAAGGCCTTCGGGTTGTAAAGCACTTTCAGCAGGGAGGAAAGCATCATGGTTAATACCCATGGTAGTGACGTTACCTGCAGAAGAAGCACCGGCTAACTC
>GV2UCFN02HXLNY
GGTGAGTAATGCATGGGAATCTGCCTTTTGCTGGGGGATAACGTAGGGAAACTTACGCTAATACCGCATAAGACCTGAGGGTGAAAGTGGGGGACCGTAAGGCCTCACGGCAGAAGATGAGCCCATGTCGGATTAGCTAGTTGGTGGGGTAAAGGCCTACCAAGGCGACGATCCGTAGCTGGTCTGAGAGGATGATCAGCCACACTGGGACTGAGACACGGCCCAGACTCCTACGGGAGGCAGCAGTGGGGAATATTGGACAATGGGGGGAACCCTGATCCAGCAATGCCGCGTGTGTGAAGAAGGCCTTCGGGTTGTAAAGCACTTTCAGCAGGGAGGAAAGCATCATGGTTAATACCCATGGTAGTGACGTTACCTGCAGAAGAAGCACCGGCTAACTC
>GV2UCFN02HG1EI
GGTGAGTAATGCATGGGAATCTGCCTTTTGCTGGGGGATAACGTAGGGAAACTTACGCTAATACCGCATAAGACCTGAGGGTGAAAGTGGGGGACCGTAAGGCCTCACGGCAGAAGATGAGCCCATGTCGGATTAGCTAGTTGGTGGGGTAAAGGCCTACCAAGGCGACGATCCGTAGCTGGTCTGAGAGGATGATCAGCCACACTGGGACTGAGACACGGCCCAGACTCCTACGGGAGGCAGCAGTGGGGAATATTGGACAATGGGGGGAACCCTGATCCAGCAATGCCGCGTGTGTGAAGAAGGCCTTCGGGTTGTAAAGCACTTTCAGCAGGGAGGAAAGCATCATGGTTAATACCCATGGTAGTGACGTTACCTGCAGAAGAAGCACCGGCTAACTC
>GV2UCFN02HNHBC
GGTGAGTAATGCATGGGAATCTGCCTTTTGCTGGGGGATAACGTAGGGAAACTTACGCTAATACCGCATAAGACCTGAGGGTGAAAGTGGGGGACCGTAAGGCCTCACGGCAGAAGATGAGCCCATGTCGGATTAGCTAGTTGGTGGGGTAAAGGCCTACCAAGGCGACGATCCGTAGCTGGTCTGAGAGGATGATCAGCCACACTGGGACTGAGACACGGCCCAGACTCCTACGGGAGGCAGCAGTGGGGAATATTGGACAATGGGGGGAACCCTGATCCAGCAATGCCGCGTGTGTGAAGAAGGCCTTCGGGTTGTAAAGCACTTTCAGCAGGGAGGAAAGCATCATGGTTAATACCCATGGTAGTGACGTTACCTGCAGAAGAAGCACCGGCTAACTC
>GV2UCFN02IQMXJ
GGTGAGTAATGCATGGGAATCTGCCTTTTGCTGGGGGATAACGTAGGGAAACTTACGCTAATACCGCATAAGACCTGAGGGTGAAAGTGGGGGACCGTAAGGCCTCACGGCAGAAGATGAGCCCATGTCGGATTAGCTAGTTGGTGGGGTAAAGGCCTACCAAGGCGACGATCCGTAGCTGGTCTGAGAGGATGATCAGCCACACTGGGACTGAGACACGGCCCAGACTCCTACGGGAGGCAGCAGTGGGGAATATTGGACAATGGGGGGAACCCTGATCCAGCAATGCCGCGTGTGTGAAGAAGGCCTTCGGGTTGTAAAGCACTTTCAGCAGGGAGGAAAGCATCATGGTTAATACCCATGGTAGTGACGTTACCTGCAGAAGAAGCACCGGCTAACTC
>GV2UCFN02JMC77
GGTGAGTAATGCATGGGAATCTGCCTTTTGCTGGGGGATAACGTAGGGAAACTTACGCTAATACCGCATAAGACCTGAGGGTGAAAGTGGGGGACCGTAAGGCCTCACGGCAGAAGATGAGCCCATGTCGGATTAGCTAGTTGGTGGGGTAAAGGCCTACCAAGGCGACGATCCGTAGCTGGTCTGAGAGGATGATCAGCCACACTGGGACTGAGACACGGCCCAGACTCCTACGGGAGGCAGCAGTGGGGAATATTGGACAATGGGGGGAACCCTGATCCAGCAATGCCGCGTGTGTGAAGAAGGCCTTCGGGTTGTAAAGCACTTTCAGCAGGGAGGAAAGCATCATGGTTAATACCCATGGTAGTGACGTTACCTGCAGAAGAAGCACCGGCTAACTC
>GV2UCFN02F7HVS
GGTGAGTAATGCATGGGAATCTGCCTTTTGCTGGGGGATAACGTAGGGAAACTTACGCTAATACCGCATAAGACCTGAGGGTGAAAGTGGGGGACCGTAAGGCCTCACGGCAGAAGATGAGCCCATGTCGGATTAGCTAGTTGGTGGGGTAAAGGCCTACCAAGGCGACGATCCGTAGCTGGTCTGAGAGGATGATCAGCCACACTGGGACTGAGACACGGCCCAGACTCCTACGGGAGGCAGCAGTGGGGAATATTGGACAATGGGGGGAACCCTGATCCAGCAATGCCGCGTGTGTGAAGAAGGCCTTCGGGTTGTAAAGCACTTTCAGCAGGGAGGAAAGCATCATGGTTAATACCCATGGTAGTGACGTTACCTGCAGAAGAAGCACCGGCTAACTC
>GV2UCFN02HCEKN
GGTGAGTAATGCATGGGAATCTGCCTTTTGCTGGGGGATAACGTAGGGAAACTTACGCTAATACCGCATAAGACCTGAGGGTGAAAGTGGGGGACCGTAAGGCCTCACGGCAGAAGATGAGCCCATGTCGGATTAGCTAGTTGGTGGGGTAAAGGCCTACCAAGGCGACGATCCGTAGCTGGTCTGAGAGGATGATCAGCCACACTGGGACTGAGACACGGCCCAGACTCCTACGGGAGGCAGCAGTGGGGAATATTGGACAATGGGGGGAACCCTGATCCAGCAATGCCGCGTGTGTGAAGAAGGCCTTCGGGTTGTAAAGCACTTTCAGCAGGGAGGAAAGCATCATGGTTAATACCCATGGTAGTGACGTTACCTGCAGAAGAAGCACCGGCTAACTC
>GV2UCFN02I3BTQ
GGTGAGTAATGCATGGGAATCTGCCTTTTGCTGGGGGATAACGTAGGGAAACTTACGCTAATACCGCATAAGACCTGAGGGTGAAAGTGGGGGACCGTAAGGCCTCACGGCAGAAGATGAGCCCATGTCGGATTAGCTAGTTGGTGGGGTAAAGGCCTACCAAGGCGACGATCCGTAGCTGGTCTGAGAGGATGATCAGCCACACTGGGACTGAGACACGGCCCAGACTCCTACGGGAGGCAGCAGTGGGGAATATTGGACAATGGGGGGAACCCTGATCCAGCAATGCCGCGTGTGTGAAGAAGGCCTTCGGGTTGTAAAGCACTTTCAGCAGGGAGGAAAGCATCATGGTTAATACCCATGGTAGTGACGTTACCTGCAGAAGAAGCACCGGCTAACTC
>GV2UCFN02F1AA6
GGTGAGTAATGCATGGGAATCTGCCTTTTGCTGGGGGATAACGTAGGGAAACTTACGCTAATACCGCATAAGACCTGAGGGTGAAAGTGGGGGACCGTAAGGCCTCACGGCAGAAGATGAGCCCATGTCGGATTAGCTAGTTGGTGGGGTAAAGGCCTACCAAGGCGACGATCCGTAGCTGGTCTGAGAGGATGATCAGCCACACTGGGACTGAGACACGGCCCAGACTCCTACGGGAGGCAGCAGTGGGGAATATTGGACAATGGGGGGAACCCTGATCCAGCAATGCCGCGTGTGTGAAGAAGGCCTTCGGGTTGTAAAGCACTTTCAGCAGGGAGGAAAGCATCATGGTTAATACCCATGGTAGTGACGTTACCTGCAGAAGAAGCACCGGCTAACTC
>GV2UCFN02HMHM6
GGTGAGTAATGCATGGGAATCTGCCTTTTGCTGGGGGATAACGTAGGGAAACTTACGCTAATACCGCATAAGACCTGAGGGTGAAAGTGGGGGACCGTAAGGCCTCACGGCAGAAGATGAGCCCATGTCGGATTAGCTAGTTGGTGGGGTAAAGGCCTACCAAGGCGACGATCCGTAGCTGGTCTGAGAGGATGATCAGCCACACTGGGACTGAGACACGGCCCAGACTCCTACGGGAGGCAGCAGTGGGGAATATTGGACAATGGGGGGAACCCTGATCCAGCAATGCCGCGTGTGTGAAGAAGGCCTTCGGGTTGTAAAGCACTTTCAGCAGGGAGGAAAGCATCATGGTTAATACCCATGGTAGTGACGTTACCTGCAGAAGAAGCACCGGCTAACTC
>GV2UCFN02GU1Z6
GGTGAGTAATGCATGGGAATCTGCCTTTTGCTGGGGGATAACGTAGGGAAACTTACGCTAATACCGCATAAGACCTGAGGGTGAAAGTGGGGGACCGTAAGGCCTCACGGCAGAAGATGAGCCCATGTCGGATTAGCTAGTTGGTGGGGTAAAGGCCTACCAAGGCGACGATCCGTAGCTGGTCTGAGAGGATGATCAGCCACACTGGGACTGAGACACGGCCCAGACTCCTACGGGAGGCAGCAGTGGGGAATATTGGACAATGGGGGGAACCCTGATCCAGCAATGCCGCGTGTGTGAAGAAGGCCTTCGGGTTGTAAAGCACTTTCAGCAGGGAGGAAAGCATCATGGTTAATACCCATGGTAGTGACGTTACCTGCAGAAGAAGCACCGGCTAACTC
>GV2UCFN02FIOA4
GGTGAGTAATGCATGGGAATCTGCCTTTTGCTGGGGGATAACGTAGGGAAACTTACGCTAATACCGCATAAGACCTGAGGGTGAAAGTGGGGGACCGTAAGGCCTCACGGCAGAAGATGAGCCCATGTCGGATTAGCTAGTTGGTGGGGTAAAGGCCTACCAAGGCGACGATCCGTAGCTGGTCTGAGAGGATGATCAGCCACACTGGGACTGAGACACGGCCCAGACTCCTACGGGAGGCAGCAGTGGGGAATATTGGACAATGGGGGGAACCCTGATCCAGCAATGCCGCGTGTGTGAAGAAGGCCTTCGGGTTGTAAAGCACTTTCAGCAGGGAGGAAAGCATCATGGTTAATACCCATGGTAGTGACGTTACCTGCAGAAGAAGCACCGGCTAACTC
>GV2UCFN02GV0QY
GGTGAGTAATGCATGGGAATCTGCCTTTTGCTGGGGGATAACGTAGGGAAACTTACGCTAATACCGCATAAGACCTGAGGGTGAAAGTGGGGGACCGTAAGGCCTCACGGCAGAAGATGAGCCCATGTCGGATTAGCTAGTTGGTGGGGTAAAGGCCTACCAAGGCGACGATCCGTAGCTGGTCTGAGAGGATGATCAGCCACACTGGGACTGAGACACGGCCCAGACTCCTACGGGAGGCAGCAGTGGGGAATATTGGACAATGGGGGGAACCCTGATCCAGCAATGCCGCGTGTGTGAAGAAGGCCTTCGGGTTGTAAAGCACTTTCAGCAGGGAGGAAAGCATCATGGTTAATACCCATGGTAGTGACGTTACCTGCAGAAGAAGCACCGGCTAACTC
>GV2UCFN02IM102
GGTGAGTAATGCATGGGAATCTGCCTTTTGCTGGGGGATAACGTAGGGAAACTTACGCTAATACCGCATAAGACCTGAGGGTGAAAGTGGGGGACCGTAAGGCCTCACGGCAGAAGATGAGCCCATGTCGGATTAGCTAGTTGGTGGGGTAAAGGCCTACCAAGGCGACGATCCGTAGCTGGTCTGAGAGGATGATCAGCCACACTGGGACTGAGACACGGCCCAGACTCCTACGGGAGGCAGCAGTGGGGAATATTGGACAATGGGGGGAACCCTGATCCAGCAATGCCGCGTGTGTGAAGAAGGCCTTCGGGTTGTAAAGCACTTTCAGCAGGGAGGAAAGCATCATGGTTAATACCCATGGTAGTGACGTTACCTGCAGAAGAAGCACCGGCTAACTC
>GV2UCFN02IUI9Q
GGTGAGTAATGCATGGGAATCTGCCTTTTGCTGGGGGATAACGTAGGGAAACTTACGCTAATACCGCATAAGACCTGAGGGTGAAAGTGGGGGACCGTAAGGCCTCACGGCAGAAGATGAGCCCATGTCGGATTAGCTAGTTGGTGGGGTAAAGGCCTACCAAGGCGACGATCCGTAGCTGGTCTGAGAGGATGATCAGCCACACTGGGACTGAGACACGGCCCAGACTCCTACGGGAGGCAGCAGTGGGGAATATTGGACAATGGGGGGAACCCTGATCCAGCAATGCCGCGTGTGTGAAGAAGGCCTTCGGGTTGTAAAGCACTTTCAGCAGGGAGGAAAGCATCATGGTTAATACCCATGGTAGTGACGTTACCTGCAGAAGAAGCACCGGCTAACTC
>GV2UCFN02JS2M7
GGTGAGTAATGCATGGGAATCTGCCTTTTGCTGGGGGATAACGTAGGGAAACTTACGCTAATACCGCATAAGACCTGAGGGTGAAAGTGGGGGACCGTAAGGCCTCACGGCAGAAGATGAGCCCATGTCGGATTAGCTAGTTGGTGGGGTAAAGGCCTACCAAGGCGACGATCCGTAGCTGGTCTGAGAGGATGATCAGCCACACTGGGACTGAGACACGGCCCAGACTCCTACGGGAGGCAGCAGTGGGGAATATTGGACAATGGGGGGAACCCTGATCCAGCAATGCCGCGTGTGTGAAGAAGGCCTTCGGGTTGTAAAGCACTTTCAGCAGGGAGGAAAGCATCATGGTTAATACCCATGGTAGTGACGTTACCTGCAGAAGAAGCACCGGCTAACTC
>GV2UCFN02HYAQT
GGTGAGTAATGCATGGGAATCTGCCTTTTGCTGGGGGATAACGTAGGGAAACTTACGCTAATACCGCATAAGACCTGAGGGTGAAAGTGGGGGACCGTAAGGCCTCACGGCAGAAGATGAGCCCATGTCGGATTAGCTAGTTGGTGGGGTAAAGGCCTACCAAGGCGACGATCCGTAGCTGGTCTGAGAGGATGATCAGCCACACTGGGACTGAGACACGGCCCAGACTCCTACGGGAGGCAGCAGTGGGGAATATTGGACAATGGGGGGAACCCTGATCCAGCAATGCCGCGTGTGTGAAGAAGGCCTTCGGGTTGTAAAGCACTTTCAGCAGGGAGGAAAGCATCATGGTTAATACCCATGGTAGTGACGTTACCTGCAGAAGAAGCACCGGCTAACTC
>GV2UCFN02FFGES
GGTGAGTAATGCATGGGAATCTGCCTTTTGCTGGGGGATAACGTAGGGAAACTTACGCTAATACCGCATAAGACCTGAGGGTGAAAGTGGGGGACCGTAAGGCCTCACGGCAGAAGATGAGCCCATGTCGGATTAGCTAGTTGGTGGGGTAAAGGCCTACCAAGGCGACGATCCGTAGCTGGTCTGAGAGGATGATCAGCCACACTGGGACTGAGACACGGCCCAGACTCCTACGGGAGGCAGCAGTGGGGAATATTGGACAATGGGGGGAACCCTGATCCAGCAATGCCGCGTGTGTGAAGAAGGCCTTCGGGTTGTAAAGCACTTTCAGCAGGGAGGAAAGCATCATGGTTAATACCCATGGTAGTGACGTTACCTGCAGAAGAAGCACCGGCTAACTC
>GV2UCFN02FO0YU
GGTGAGTAATGCATGGGAATCTGCCTTTTGCTGGGGGATAACGTAGGGAAACTTACGCTAATACCGCATAAGACCTGAGGGTGAAAGTGGGGGACCGTAAGGCCTCACGGCAGAAGATGAGCCCATGTCGGATTAGCTAGTTGGTGGGGTAAAGGCCTACCAAGGCGACGATCCGTAGCTGGTCTGAGAGGATGATCAGCCACACTGGGACTGAGACACGGCCCAGACTCCTACGGGAGGCAGCAGTGGGGAATATTGGACAATGGGGGGAACCCTGATCCAGCAATGCCGCGTGTGTGAAGAAGGCCTTCGGGTTGTAAAGCACTTTCAGCAGGGAGGAAAGCATCATGGTTAATACCCATGGTAGTGACGTTACCTGCAGAAGAAGCACCGGCTAACTC
>GV2UCFN02GDXYK
GGTGAGTAATGCATGGGAATCTGCCTTTTGCTGGGGGATAACGTAGGGAAACTTACGCTAATACCGCATAAGACCTGAGGGTGAAAGTGGGGGACCGTAAGGCCTCACGGCAGAAGATGAGCCCATGTCGGATTAGCTAGTTGGTGGGGTAAAGGCCTACCAAGGCGACGATCCGTAGCTGGTCTGAGAGGATGATCAGCCACACTGGGACTGAGACACGGCCCAGACTCCTACGGGAGGCAGCAGTGGGGAATATTGGACAATGGGGGGAACCCTGATCCAGCAATGCCGCGTGTGTGAAGAAGGCCTTCGGGTTGTAAAGCACTTTCAGCAGGGAGGAAAGCATCATGGTTAATACCCATGGTAGTGACGTTACCTGCAGAAGAAGCACCGGCTAACTC
>GV2UCFN02JZJR8
GGTGAGTAATGCATGGGAATCTGCCTTTTGCTGGGGGATAACGTAGGGAAACTTACGCTAATACCGCATAAGACCTGAGGGTGAAAGTGGGGGACCGTAAGGCCTCACGGCAGAAGATGAGCCCATGTCGGATTAGCTAGTTGGTGGGGTAAAGGCCTACCAAGGCGACGATCCGTAGCTGGTCTGAGAGGATGATCAGCCACACTGGGACTGAGACACGGCCCAGACTCCTACGGGAGGCAGCAGTGGGGAATATTGGACAATGGGGGGAACCCTGATCCAGCAATGCCGCGTGTGTGAAGAAGGCCTTCGGGTTGTAAAGCACTTTCAGCAGGGAGGAAAGCATCATGGTTAATACCCATGGTAGTGACGTTACCTGCAGAAGAAGCACCGGCTAACTC
>GV2UCFN02JZS68
GGTGAGTAATGCATGGGAATCTGCCTTTTGCTGGGGGATAACGTAGGGAAACTTACGCTAATACCGCATAAGACCTGAGGGTGAAAGTGGGGGACCGTAAGGCCTCACGGCAGAAGATGAGCCCATGTCGGATTAGCTAGTTGGTGGGGTAAAGGCCTACCAAGGCGACGATCCGTAGCTGGTCTGAGAGGATGATCAGCCACACTGGGACTGAGACACGGCCCAGACTCCTACGGGAGGCAGCAGTGGGGAATATTGGACAATGGGGGGAACCCTGATCCAGCAATGCCGCGTGTGTGAAGAAGGCCTTCGGGTTGTAAAGCACTTTCAGCAGGGAGGAAAGCATCATGGTTAATACCCATGGTAGTGACGTTACCTGCAGAAGAAGCACCGGCTAACTC
>GV2UCFN02JRLBZ
GGTGAGTAATGCATGGGAATCTGCCTTTTGCTGGGGGATAACGTAGGGAAACTTACGCTAATACCGCATAAGACCTGAGGGTGAAAGTGGGGGACCGTAAGGCCTCACGGCAGAAGATGAGCCCATGTCGGATTAGCTAGTTGGTGGGGTAAAGGCCTACCAAGGCGACGATCCGTAGCTGGTCTGAGAGGATGATCAGCCACACTGGGACTGAGACACGGCCCAGACTCCTACGGGAGGCAGCAGTGGGGAATATTGGACAATGGGGGGAACCCTGATCCAGCAATGCCGCGTGTGTGAAGAAGGCCTTCGGGTTGTAAAGCACTTTCAGCAGGGAGGAAAGCATCATGGTTAATACCCATGGTAGTGACGTTACCTGCAGAAGAAGCACCGGCTAACTC
>GV2UCFN02IYY4W
GGTGAGTAATGCATGGGAATCTGCCTTTTGCTGGGGGATAACGTAGGGAAACTTACGCTAATACCGCATAAGACCTGAGGGTGAAAGTGGGGGACCGTAAGGCCTCACGGCAGAAGATGAGCCCATGTCGGATTAGCTAGTTGGTGGGGTAAAGGCCTACCAAGGCGACGATCCGTAGCTGGTCTGAGAGGATGATCAGCCACACTGGGACTGAGACACGGCCCAGACTCCTACGGGAGGCAGCAGTGGGGAATATTGGACAATGGGGGGAACCCTGATCCAGCAATGCCGCGTGTGTGAAGAAGGCCTTCGGGTTGTAAAGCACTTTCAGCAGGGAGGAAAGCATCATGGTTAATACCCATGGTAGTGACGTTACCTGCAGAAGAAGCACCGGCTAACTC
>GV2UCFN02GCQMS
GGTGAGTAATGCATGGGAATCTGCCTTTTGCTGGGGGATAACGTAGGGAAACTTACGCTAATACCGCATAAGACCTGAGGGTGAAAGTGGGGGACCGTAAGGCCTCACGGCAGAAGATGAGCCCATGTCGGATTAGCTAGTTGGTGGGGTAAAGGCCTACCAAGGCGACGATCCGTAGCTGGTCTGAGAGGATGATCAGCCACACTGGGACTGAGACACGGCCCAGACTCCTACGGGAGGCAGCAGTGGGGAATATTGGACAATGGGGGGAACCCTGATCCAGCAATGCCGCGTGTGTGAAGAAGGCCTTCGGGTTGTAAAGCACTTTCAGCAGGGAGGAAAGCATCATGGTTAATACCCATGGTAGTGACGTTACCTGCAGAAGAAGCACCGGCTAACTC
>GV2UCFN02FNRHH
GGTGAGTAATGCATGGGAATCTGCCTTTTGCTGGGGGATAACGTAGGGAAACTTACGCTAATACCGCATAAGACCTGAGGGTGAAAGTGGGGGACCGTAAGGCCTCACGGCAGAAGATGAGCCCATGTCGGATTAGCTAGTTGGTGGGGTAAAGGCCTACCAAGGCGACGATCCGTAGCTGGTCTGAGAGGATGATCAGCCACACTGGGACTGAGACACGGCCCAGACTCCTACGGGAGGCAGCAGTGGGGAATATTGGACAATGGGGGGAACCCTGATCCAGCAATGCCGCGTGTGTGAAGAAGGCCTTCGGGTTGTAAAGCACTTTCAGCAGGGAGGAAAGCATCATGGTTAATACCCATGGTAGTGACGTTACCTGCAGAAGAAGCACCGGCTAACTC
>GV2UCFN02GE5TU
GGTGAGTAATGCATGGGAATCTGCCTTTTGCTGGGGGATAACGTAGGGAAACTTACGCTAATACCGCATAAGACCTGAGGGTGAAAGTGGGGGACCGTAAGGCCTCACGGCAGAAGATGAGCCCATGTCGGATTAGCTAGTTGGTGGGGTAAAGGCCTACCAAGGCGACGATCCGTAGCTGGTCTGAGAGGATGATCAGCCACACTGGGACTGAGACACGGCCCAGACTCCTACGGGAGGCAGCAGTGGGGAATATTGGACAATGGGGGGAACCCTGATCCAGCAATGCCGCGTGTGTGAAGAAGGCCTTCGGGTTGTAAAGCACTTTCAGCAGGGAGGAAAGCATCATGGTTAATACCCATGGTAGTGACGTTACCTGCAGAAGAAGCACCGGCTAACTC
>GV2UCFN02GFB5I
GGTGAGTAATGCATGGGAATCTGCCTTTTGCTGGGGGATAACGTAGGGAAACTTACGCTAATACCGCATAAGACCTGAGGGTGAAAGTGGGGGACCGTAAGGCCTCACGGCAGAAGATGAGCCCATGTCGGATTAGCTAGTTGGTGGGGTAAAGGCCTACCAAGGCGACGATCCGTAGCTGGTCTGAGAGGATGATCAGCCACACTGGGACTGAGACACGGCCCAGACTCCTACGGGAGGCAGCAGTGGGGAATATTGGACAATGGGGGGAACCCTGATCCAGCAATGCCGCGTGTGTGAAGAAGGCCTTCGGGTTGTAAAGCACTTTCAGCAGGGAGGAAAGCATCATGGTTAATACCCATGGTAGTGACGTTACCTGCAGAAGAAGCACCGGCTAACTC
>GV2UCFN02F41A7
GGTGAGTAATGCATGGGAATCTGCCTTTTGCTGGGGGATAACGTAGGGAAACTTACGCTAATACCGCATAAGACCTGAGGGTGAAAGTGGGGGACCGTAAGGCCTCACGGCAGAAGATGAGCCCATGTCGGATTAGCTAGTTGGTGGGGTAAAGGCCTACCAAGGCGACGATCCGTAGCTGGTCTGAGAGGATGATCAGCCACACTGGGACTGAGACACGGCCCAGACTCCTACGGGAGGCAGCAGTGGGGAATATTGGACAATGGGGGGAACCCTGATCCAGCAATGCCGCGTGTGTGAAGAAGGCCTTCGGGTTGTAAAGCACTTTCAGCAGGGAGGAAAGCATCATGGTTAATACCCATGGTAGTGACGTTACCTGCAGAAGAAGCACCGGCTAACTC
>GV2UCFN02G4F2B
GGTGAGTAATGCATGGGAATCTGCCTTTTGCTGGGGGATAACGTAGGGAAACTTACGCTAATACCGCATAAGACCTGAGGGTGAAAGTGGGGGACCGTAAGGCCTCACGGCAGAAGATGAGCCCATGTCGGATTAGCTAGTTGGTGGGGTAAAGGCCTACCAAGGCGACGATCCGTAGCTGGTCTGAGAGGATGATCAGCCACACTGGGACTGAGACACGGCCCAGACTCCTACGGGAGGCAGCAGTGGGGAATATTGGACAATGGGGGGAACCCTGATCCAGCAATGCCGCGTGTGTGAAGAAGGCCTTCGGGTTGTAAAGCACTTTCAGCAGGGAGGAAAGCATCATGGTTAATACCCATGGTAGTGACGTTACCTGCAGAAGAAGCACCGGCTAACTC
>GV2UCFN02IA3T4
GGTGAGTAATGCATGGGAATCTGCCTTTTGCTGGGGGATAACGTAGGGAAACTTACGCTAATACCGCATAAGACCTGAGGGTGAAAGTGGGGGACCGTAAGGCCTCACGGCAGAAGATGAGCCCATGTCGGATTAGCTAGTTGGTGGGGTAAAGGCCTACCAAGGCGACGATCCGTAGCTGGTCTGAGAGGATGATCAGCCACACTGGGACTGAGACACGGCCCAGACTCCTACGGGAGGCAGCAGTGGGGAATATTGGACAATGGGGGGAACCCTGATCCAGCAATGCCGCGTGTGTGAAGAAGGCCTTCGGGTTGTAAAGCACTTTCAGCAGGGAGGAAAGCATCATGGTTAATACCCATGGTAGTGACGTTACCTGCAGAAGAAGCACCGGCTAACTC
>GV2UCFN02FLFQD
GGTGAGTAATGCATGGGAATCTGCCTTTTGCTGGGGGATAACGTAGGGAAACTTACGCTAATACCGCATAAGACCTGAGGGTGAAAGTGGGGGACCGTAAGGCCTCACGGCAGAAGATGAGCCCATGTCGGATTAGCTAGTTGGTGGGGTAAAGGCCTACCAAGGCGACGATCCGTAGCTGGTCTGAGAGGATGATCAGCCACACTGGGACTGAGACACGGCCCAGACTCCTACGGGAGGCAGCAGTGGGGAATATTGGACAATGGGGGGAACCCTGATCCAGCAATGCCGCGTGTGTGAAGAAGGCCTTCGGGTTGTAAAGCACTTTCAGCAGGGAGGAAAGCATCATGGTTAATACCCATGGTAGTGACGTTACCTGCAGAAGAAGCACCGGCTAACTC
>GV2UCFN02JOBD0
GGTGAGTAATGCATGGGAATCTGCCTTTTGCTGGGGGATAACGTAGGGAAACTTACGCTAATACCGCATAAGACCTGAGGGTGAAAGTGGGGGACCGTAAGGCCTCACGGCAGAAGATGAGCCCATGTCGGATTAGCTAGTTGGTGGGGTAAAGGCCTACCAAGGCGACGATCCGTAGCTGGTCTGAGAGGATGATCAGCCACACTGGGACTGAGACACGGCCCAGACTCCTACGGGAGGCAGCAGTGGGGAATATTGGACAATGGGGGGAACCCTGATCCAGCAATGCCGCGTGTGTGAAGAAGGCCTTCGGGTTGTAAAGCACTTTCAGCAGGGAGGAAAGCATCATGGTTAATACCCATGGTAGTGACGTTACCTGCAGAAGAAGCACCGGCTAACTC
>GV2UCFN02GWPQP
GGTGAGTAATGCATGGGAATCTGCCTTTTGCTGGGGGATAACGTAGGGAAACTTACGCTAATACCGCATAAGACCTGAGGGTGAAAGTGGGGGACCGTAAGGCCTCACGGCAGAAGATGAGCCCATGTCGGATTAGCTAGTTGGTGGGGTAAAGGCCTACCAAGGCGACGATCCGTAGCTGGTCTGAGAGGATGATCAGCCACACTGGGACTGAGACACGGCCCAGACTCCTACGGGAGGCAGCAGTGGGGAATATTGGACAATGGGGGGAACCCTGATCCAGCAATGCCGCGTGTGTGAAGAAGGCCTTCGGGTTGTAAAGCACTTTCAGCAGGGAGGAAAGCATCATGGTTAATACCCATGGTAGTGACGTTACCTGCAGAAGAAGCACCGGCTAACTC
>GV2UCFN02IQ8XT
GGTGAGTAATGCATGGGAATCTGCCTTTTGCTGGGGGATAACGTAGGGAAACTTACGCTAATACCGCATAAGACCTGAGGGTGAAAGTGGGGGACCGTAAGGCCTCACGGCAGAAGATGAGCCCATGTCGGATTAGCTAGTTGGTGGGGTAAAGGCCTACCAAGGCGACGATCCGTAGCTGGTCTGAGAGGATGATCAGCCACACTGGGACTGAGACACGGCCCAGACTCCTACGGGAGGCAGCAGTGGGGAATATTGGACAATGGGGGGAACCCTGATCCAGCAATGCCGCGTGTGTGAAGAAGGCCTTCGGGTTGTAAAGCACTTTCAGCAGGGAGGAAAGCATCATGGTTAATACCCATGGTAGTGACGTTACCTGCAGAAGAAGCACCGGCTAACTC
>GV2UCFN02HEQFQ
GGTGAGTAATGCATGGGAATCTGCCTTTTGCTGGGGGATAACGTAGGGAAACTTACGCTAATACCGCATAAGACCTGAGGGTGAAAGTGGGGGACCGTAAGGCCTCACGGCAGAAGATGAGCCCATGTCGGATTAGCTAGTTGGTGGGGTAAAGGCCTACCAAGGCGACGATCCGTAGCTGGTCTGAGAGGATGATCAGCCACACTGGGACTGAGACACGGCCCAGACTCCTACGGGAGGCAGCAGTGGGGAATATTGGACAATGGGGGGAACCCTGATCCAGCAATGCCGCGTGTGTGAAGAAGGCCTTCGGGTTGTAAAGCACTTTCAGCAGGGAGGAAAGCATCATGGTTAATACCCATGGTAGTGACGTTACCTGCAGAAGAAGCACCGGCTAACTC
>GV2UCFN02JYFB7
GGTGAGTAATGCATGGGAATCTGCCTTTTGCTGGGGGATAACGTAGGGAAACTTACGCTAATACCGCATAAGACCTGAGGGTGAAAGTGGGGGACCGTAAGGCCTCACGGCAGAAGATGAGCCCATGTCGGATTAGCTAGTTGGTGGGGTAAAGGCCTACCAAGGCGACGATCCGTAGCTGGTCTGAGAGGATGATCAGCCACACTGGGACTGAGACACGGCCCAGACTCCTACGGGAGGCAGCAGTGGGGAATATTGGACAATGGGGGGAACCCTGATCCAGCAATGCCGCGTGTGTGAAGAAGGCCTTCGGGTTGTAAAGCACTTTCAGCAGGGAGGAAAGCATCATGGTTAATACCCATGGTAGTGACGTTACCTGCAGAAGAAGCACCGGCTAACTC
>GV2UCFN02IBYHH
GGTGAGTAATGCATGGGAATCTGCCTTTTGCTGGGGGATAACGTAGGGAAACTTACGCTAATACCGCATAAGACCTGAGGGTGAAAGTGGGGGACCGTAAGGCCTCACGGCAGAAGATGAGCCCATGTCGGATTAGCTAGTTGGTGGGGTAAAGGCCTACCAAGGCGACGATCCGTAGCTGGTCTGAGAGGATGATCAGCCACACTGGGACTGAGACACGGCCCAGACTCCTACGGGAGGCAGCAGTGGGGAATATTGGACAATGGGGGGAACCCTGATCCAGCAATGCCGCGTGTGTGAAGAAGGCCTTCGGGTTGTAAAGCACTTTCAGCAGGGAGGAAAGCATCATGGTTAATACCCATGGTAGTGACGTTACCTGCAGAAGAAGCACCGGCTAACTC
>GV2UCFN02J0770
GGTGAGTAATGCATGGGAATCTGCCTTTTGCTGGGGGATAACGTAGGGAAACTTACGCTAATACCGCATAAGACCTGAGGGTGAAAGTGGGGGACCGTAAGGCCTCACGGCAGAAGATGAGCCCATGTCGGATTAGCTAGTTGGTGGGGTAAAGGCCTACCAAGGCGACGATCCGTAGCTGGTCTGAGAGGATGATCAGCCACACTGGGACTGAGACACGGCCCAGACTCCTACGGGAGGCAGCAGTGGGGAATATTGGACAATGGGGGGAACCCTGATCCAGCAATGCCGCGTGTGTGAAGAAGGCCTTCGGGTTGTAAAGCACTTTCAGCAGGGAGGAAAGCATCATGGTTAATACCCATGGTAGTGACGTTACCTGCAGAAGAAGCACCGGCTAACTC
>GV2UCFN02GLG29
GGTGAGTAATGCATGGGAATCTGCCTTTTGCTGGGGGATAACGTAGGGAAACTTACGCTAATACCGCATAAGACCTGAGGGTGAAAGTGGGGGACCGTAAGGCCTCACGGCAGAAGATGAGCCCATGTCGGATTAGCTAGTTGGTGGGGTAAAGGCCTACCAAGGCGACGATCCGTAGCTGGTCTGAGAGGATGATCAGCCACACTGGGACTGAGACACGGCCCAGACTCCTACGGGAGGCAGCAGTGGGGAATATTGGACAATGGGGGGAACCCTGATCCAGCAATGCCGCGTGTGTGAAGAAGGCCTTCGGGTTGTAAAGCACTTTCAGCAGGGAGGAAAGCATCATGGTTAATACCCATGGTAGTGACGTTACCTGCAGAAGAAGCACCGGCTAACTC
>GV2UCFN02HE73U
GGTGAGTAATGCATGGGAATCTGCCTTTTGCTGGGGGATAACGTAGGGAAACTTACGCTAATACCGCATAAGACCTGAGGGTGAAAGTGGGGGACCGTAAGGCCTCACGGCAGAAGATGAGCCCATGTCGGATTAGCTAGTTGGTGGGGTAAAGGCCTACCAAGGCGACGATCCGTAGCTGGTCTGAGAGGATGATCAGCCACACTGGGACTGAGACACGGCCCAGACTCCTACGGGAGGCAGCAGTGGGGAATATTGGACAATGGGGGGAACCCTGATCCAGCAATGCCGCGTGTGTGAAGAAGGCCTTCGGGTTGTAAAGCACTTTCAGCAGGGAGGAAAGCATCATGGTTAATACCCATGGTAGTGACGTTACCTGCAGAAGAAGCACCGGCTAACTC
>GV2UCFN02HF377
GGTGAGTAATGCATGGGAATCTGCCTTTTGCTGGGGGATAACGTAGGGAAACTTACGCTAATACCGCATAAGACCTGAGGGTGAAAGTGGGGGACCGTAAGGCCTCACGGCAGAAGATGAGCCCATGTCGGATTAGCTAGTTGGTGGGGTAAAGGCCTACCAAGGCGACGATCCGTAGCTGGTCTGAGAGGATGATCAGCCACACTGGGACTGAGACACGGCCCAGACTCCTACGGGAGGCAGCAGTGGGGAATATTGGACAATGGGGGGAACCCTGATCCAGCAATGCCGCGTGTGTGAAGAAGGCCTTCGGGTTGTAAAGCACTTTCAGCAGGGAGGAAAGCATCATGGTTAATACCCATGGTAGTGACGTTACCTGCAGAAGAAGCACCGGCTAACTC
>GV2UCFN02IY76M
GGTGAGTAATGCATGGGAATCTGCCTTTTGCTGGGGGATAACGTAGGGAAACTTACGCTAATACCGCATAAGACCTGAGGGTGAAAGTGGGGGACCGTAAGGCCTCACGGCAGAAGATGAGCCCATGTCGGATTAGCTAGTTGGTGGGGTAAAGGCCTACCAAGGCGACGATCCGTAGCTGGTCTGAGAGGATGATCAGCCACACTGGGACTGAGACACGGCCCAGACTCCTACGGGAGGCAGCAGTGGGGAATATTGGACAATGGGGGGAACCCTGATCCAGCAATGCCGCGTGTGTGAAGAAGGCCTTCGGGTTGTAAAGCACTTTCAGCAGGGAGGAAAGCATCATGGTTAATACCCATGGTAGTGACGTTACCTGCAGAAGAAGCACCGGCTAACTC
>GV2UCFN02H8D64
GGTGAGTAATGCATGGGAATCTGCCTTTTGCTGGGGGATAACGTAGGGAAACTTACGCTAATACCGCATAAGACCTGAGGGTGAAAGTGGGGGACCGTAAGGCCTCACGGCAGAAGATGAGCCCATGTCGGATTAGCTAGTTGGTGGGGTAAAGGCCTACCAAGGCGACGATCCGTAGCTGGTCTGAGAGGATGATCAGCCACACTGGGACTGAGACACGGCCCAGACTCCTACGGGAGGCAGCAGTGGGGAATATTGGACAATGGGGGGAACCCTGATCCAGCAATGCCGCGTGTGTGAAGAAGGCCTTCGGGTTGTAAAGCACTTTCAGCAGGGAGGAAAGCATCATGGTTAATACCCATGGTAGTGACGTTACCTGCAGAAGAAGCACCGGCTAACTC
>GV2UCFN02GMVD2
GGTGAGTAATGCATGGGAATCTGCCTTTTGCTGGGGGATAACGTAGGGAAACTTACGCTAATACCGCATAAGACCTGAGGGTGAAAGTGGGGGACCGTAAGGCCTCACGGCAGAAGATGAGCCCATGTCGGATTAGCTAGTTGGTGGGGTAAAGGCCTACCAAGGCGACGATCCGTAGCTGGTCTGAGAGGATGATCAGCCACACTGGGACTGAGACACGGCCCAGACTCCTACGGGAGGCAGCAGTGGGGAATATTGGACAATGGGGGGAACCCTGATCCAGCAATGCCGCGTGTGTGAAGAAGGCCTTCGGGTTGTAAAGCACTTTCAGCAGGGAGGAAAGCATCATGGTTAATACCCATGGTAGTGACGTTACCTGCAGAAGAAGCACCGGCTAACTC
>GV2UCFN02GY19E
GGTGAGTAATGCATGGGAATCTGCCTTTTGCTGGGGGATAACGTAGGGAAACTTACGCTAATACCGCATAAGACCTGAGGGTGAAAGTGGGGGACCGTAAGGCCTCACGGCAGAAGATGAGCCCATGTCGGATTAGCTAGTTGGTGGGGTAAAGGCCTACCAAGGCGACGATCCGTAGCTGGTCTGAGAGGATGATCAGCCACACTGGGACTGAGACACGGCCCAGACTCCTACGGGAGGCAGCAGTGGGGAATATTGGACAATGGGGGGAACCCTGATCCAGCAATGCCGCGTGTGTGAAGAAGGCCTTCGGGTTGTAAAGCACTTTCAGCAGGGAGGAAAGCATCATGGTTAATACCCATGGTAGTGACGTTACCTGCAGAAGAAGCACCGGCTAACTC
>GV2UCFN02F1YUL
GGTGAGTAATGCATGGGAATCTGCCTTTTGCTGGGGGATAACGTAGGGAAACTTACGCTAATACCGCATAAGACCTGAGGGTGAAAGTGGGGGACCGTAAGGCCTCACGGCAGAAGATGAGCCCATGTCGGATTAGCTAGTTGGTGGGGTAAAGGCCTACCAAGGCGACGATCCGTAGCTGGTCTGAGAGGATGATCAGCCACACTGGGACTGAGACACGGCCCAGACTCCTACGGGAGGCAGCAGTGGGGAATATTGGACAATGGGGGGAACCCTGATCCAGCAATGCCGCGTGTGTGAAGAAGGCCTTCGGGTTGTAAAGCACTTTCAGCAGGGAGGAAAGCATCATGGTTAATACCCATGGTAGTGACGTTACCTGCAGAAGAAGCACCGGCTAACTC
>GV2UCFN02G20FQ
GGTGAGTAATGCATGGGAATCTGCCTTTTGCTGGGGGATAACGTAGGGAAACTTACGCTAATACCGCATAAGACCTGAGGGTGAAAGTGGGGGACCGTAAGGCCTCACGGCAGAAGATGAGCCCATGTCGGATTAGCTAGTTGGTGGGGTAAAGGCCTACCAAGGCGACGATCCGTAGCTGGTCTGAGAGGATGATCAGCCACACTGGGACTGAGACACGGCCCAGACTCCTACGGGAGGCAGCAGTGGGGAATATTGGACAATGGGGGGAACCCTGATCCAGCAATGCCGCGTGTGTGAAGAAGGCCTTCGGGTTGTAAAGCACTTTCAGCAGGGAGGAAAGCATCATGGTTAATACCCATGGTAGTGACGTTACCTGCAGAAGAAGCACCGGCTAACTC
>GV2UCFN02JL9VU
GGTGAGTAATGCATGGGAATCTGCCTTTTGCTGGGGGATAACGTAGGGAAACTTACGCTAATACCGCATAAGACCTGAGGGTGAAAGTGGGGGACCGTAAGGCCTCACGGCAGAAGATGAGCCCATGTCGGATTAGCTAGTTGGTGGGGTAAAGGCCTACCAAGGCGACGATCCGTAGCTGGTCTGAGAGGATGATCAGCCACACTGGGACTGAGACACGGCCCAGACTCCTACGGGAGGCAGCAGTGGGGAATATTGGACAATGGGGGGAACCCTGATCCAGCAATGCCGCGTGTGTGAAGAAGGCCTTCGGGTTGTAAAGCACTTTCAGCAGGGAGGAAAGCATCATGGTTAATACCCATGGTAGTGACGTTACCTGCAGAAGAAGCACCGGCTAACTC
>GV2UCFN02IKVG2
GGTGAGTAATGCATGGGAATCTGCCTTTTGCTGGGGGATAACGTAGGGAAACTTACGCTAATACCGCATAAGACCTGAGGGTGAAAGTGGGGGACCGTAAGGCCTCACGGCAGAAGATGAGCCCATGTCGGATTAGCTAGTTGGTGGGGTAAAGGCCTACCAAGGCGACGATCCGTAGCTGGTCTGAGAGGATGATCAGCCACACTGGGACTGAGACACGGCCCAGACTCCTACGGGAGGCAGCAGTGGGGAATATTGGACAATGGGGGGAACCCTGATCCAGCAATGCCGCGTGTGTGAAGAAGGCCTTCGGGTTGTAAAGCACTTTCAGCAGGGAGGAAAGCATCATGGTTAATACCCATGGTAGTGACGTTACCTGCAGAAGAAGCACCGGCTAACTC
>GV2UCFN02H32J8
GGTGAGTAATGCATGGGAATCTGCCTTTTGCTGGGGGATAACGTAGGGAAACTTACGCTAATACCGCATAAGACCTGAGGGTGAAAGTGGGGGACCGTAAGGCCTCACGGCAGAAGATGAGCCCATGTCGGATTAGCTAGTTGGTGGGGTAAAGGCCTACCAAGGCGACGATCCGTAGCTGGTCTGAGAGGATGATCAGCCACACTGGGACTGAGACACGGCCCAGACTCCTACGGGAGGCAGCAGTGGGGAATATTGGACAATGGGGGGAACCCTGATCCAGCAATGCCGCGTGTGTGAAGAAGGCCTTCGGGTTGTAAAGCACTTTCAGCAGGGAGGAAAGCATCATGGTTAATACCCATGGTAGTGACGTTACCTGCAGAAGAAGCACCGGCTAACTC
>GV2UCFN02IGKAT
GGTGAGTAATGCATGGGAATCTGCCTTTTGCTGGGGGATAACGTAGGGAAACTTACGCTAATACCGCATAAGACCTGAGGGTGAAAGTGGGGGACCGTAAGGCCTCACGGCAGAAGATGAGCCCATGTCGGATTAGCTAGTTGGTGGGGTAAAGGCCTACCAAGGCGACGATCCGTAGCTGGTCTGAGAGGATGATCAGCCACACTGGGACTGAGACACGGCCCAGACTCCTACGGGAGGCAGCAGTGGGGAATATTGGACAATGGGGGGAACCCTGATCCAGCAATGCCGCGTGTGTGAAGAAGGCCTTCGGGTTGTAAAGCACTTTCAGCAGGGAGGAAAGCATCATGGTTAATACCCATGGTAGTGACGTTACCTGCAGAAGAAGCACCGGCTAACTC
>GV2UCFN02HTOFY
GGTGAGTAATGCATGGGAATCTGCCTTTTGCTGGGGGATAACGTAGGGAAACTTACGCTAATACCGCATAAGACCTGAGGGTGAAAGTGGGGGACCGTAAGGCCTCACGGCAGAAGATGAGCCCATGTCGGATTAGCTAGTTGGTGGGGTAAAGGCCTACCAAGGCGACGATCCGTAGCTGGTCTGAGAGGATGATCAGCCACACTGGGACTGAGACACGGCCCAGACTCCTACGGGAGGCAGCAGTGGGGAATATTGGACAATGGGGGGAACCCTGATCCAGCAATGCCGCGTGTGTGAAGAAGGCCTTCGGGTTGTAAAGCACTTTCAGCAGGGAGGAAAGCATCATGGTTAATACCCATGGTAGTGACGTTACCTGCAGAAGAAGCACCGGCTAACTC
>GV2UCFN02F8QSN
GGTGAGTAATGCATGGGAATCTGCCTTTTGCTGGGGGATAACGTAGGGAAACTTACGCTAATACCGCATAAGACCTGAGGGTGAAAGTGGGGGACCGTAAGGCCTCACGGCAGAAGATGAGCCCATGTCGGATTAGCTAGTTGGTGGGGTAAAGGCCTACCAAGGCGACGATCCGTAGCTGGTCTGAGAGGATGATCAGCCACACTGGGACTGAGACACGGCCCAGACTCCTACGGGAGGCAGCAGTGGGGAATATTGGACAATGGGGGGAACCCTGATCCAGCAATGCCGCGTGTGTGAAGAAGGCCTTCGGGTTGTAAAGCACTTTCAGCAGGGAGGAAAGCATCATGGTTAATACCCATGGTAGTGACGTTACCTGCAGAAGAAGCACCGGCTAACTC
>GV2UCFN02J3G1N
GGTGAGTAATGCATGGGAATCTGCCTTTTGCTGGGGGATAACGTAGGGAAACTTACGCTAATACCGCATAAGACCTGAGGGTGAAAGTGGGGGACCGTAAGGCCTCACGGCAGAAGATGAGCCCATGTCGGATTAGCTAGTTGGTGGGGTAAAGGCCTACCAAGGCGACGATCCGTAGCTGGTCTGAGAGGATGATCAGCCACACTGGGACTGAGACACGGCCCAGACTCCTACGGGAGGCAGCAGTGGGGAATATTGGACAATGGGGGGAACCCTGATCCAGCAATGCCGCGTGTGTGAAGAAGGCCTTCGGGTTGTAAAGCACTTTCAGCAGGGAGGAAAGCATCATGGTTAATACCCATGGTAGTGACGTTACCTGCAGAAGAAGCACCGGCTAACTC
>GV2UCFN02IO62C
GGTGAGTAATGCATGGGAATCTGCCTTTTGCTGGGGGATAACGTAGGGAAACTTACGCTAATACCGCATAAGACCTGAGGGTGAAAGTGGGGGACCGTAAGGCCTCACGGCAGAAGATGAGCCCATGTCGGATTAGCTAGTTGGTGGGGTAAAGGCCTACCAAGGCGACGATCCGTAGCTGGTCTGAGAGGATGATCAGCCACACTGGGACTGAGACACGGCCCAGACTCCTACGGGAGGCAGCAGTGGGGAATATTGGACAATGGGGGGAACCCTGATCCAGCAATGCCGCGTGTGTGAAGAAGGCCTTCGGGTTGTAAAGCACTTTCAGCAGGGAGGAAAGCATCATGGTTAATACCCATGGTAGTGACGTTACCTGCAGAAGAAGCACCGGCTAACTC
>GV2UCFN02I8LPY
GGTGAGTAATGCATGGGAATCTGCCTTTTGCTGGGGGATAACGTAGGGAAACTTACGCTAATACCGCATAAGACCTGAGGGTGAAAGTGGGGGACCGTAAGGCCTCACGGCAGAAGATGAGCCCATGTCGGATTAGCTAGTTGGTGGGGTAAAGGCCTACCAAGGCGACGATCCGTAGCTGGTCTGAGAGGATGATCAGCCACACTGGGACTGAGACACGGCCCAGACTCCTACGGGAGGCAGCAGTGGGGAATATTGGACAATGGGGGGAACCCTGATCCAGCAATGCCGCGTGTGTGAAGAAGGCCTTCGGGTTGTAAAGCACTTTCAGCAGGGAGGAAAGCATCATGGTTAATACCCATGGTAGTGACGTTACCTGCAGAAGAAGCACCGGCTAACTC
>GV2UCFN02GKA8S
GGTGAGTAATGCATGGGAATCTGCCTTTTGCTGGGGGATAACGTAGGGAAACTTACGCTAATACCGCATAAGACCTGAGGGTGAAAGTGGGGGACCGTAAGGCCTCACGGCAGAAGATGAGCCCATGTCGGATTAGCTAGTTGGTGGGGTAAAGGCCTACCAAGGCGACGATCCGTAGCTGGTCTGAGAGGATGATCAGCCACACTGGGACTGAGACACGGCCCAGACTCCTACGGGAGGCAGCAGTGGGGAATATTGGACAATGGGGGGAACCCTGATCCAGCAATGCCGCGTGTGTGAAGAAGGCCTTCGGGTTGTAAAGCACTTTCAGCAGGGAGGAAAGCATCATGGTTAATACCCATGGTAGTGACGTTACCTGCAGAAGAAGCACCGGCTAACTC
>GV2UCFN02G5W4U
GGTGAGTAATGCATGGGAATCTGCCTTTTGCTGGGGGATAACGTAGGGAAACTTACGCTAATACCGCATAAGACCTGAGGGTGAAAGTGGGGGACCGTAAGGCCTCACGGCAGAAGATGAGCCCATGTCGGATTAGCTAGTTGGTGGGGTAAAGGCCTACCAAGGCGACGATCCGTAGCTGGTCTGAGAGGATGATCAGCCACACTGGGACTGAGACACGGCCCAGACTCCTACGGGAGGCAGCAGTGGGGAATATTGGACAATGGGGGGAACCCTGATCCAGCAATGCCGCGTGTGTGAAGAAGGCCTTCGGGTTGTAAAGCACTTTCAGCAGGGAGGAAAGCATCATGGTTAATACCCATGGTAGTGACGTTACCTGCAGAAGAAGCACCGGCTAACTC
>GV2UCFN02G7YYL
GGTGAGTAATGCATGGGAATCTGCCTTTTGCTGGGGGATAACGTAGGGAAACTTACGCTAATACCGCATAAGACCTGAGGGTGAAAGTGGGGGACCGTAAGGCCTCACGGCAGAAGATGAGCCCATGTCGGATTAGCTAGTTGGTGGGGTAAAGGCCTACCAAGGCGACGATCCGTAGCTGGTCTGAGAGGATGATCAGCCACACTGGGACTGAGACACGGCCCAGACTCCTACGGGAGGCAGCAGTGGGGAATATTGGACAATGGGGGGAACCCTGATCCAGCAATGCCGCGTGTGTGAAGAAGGCCTTCGGGTTGTAAAGCACTTTCAGCAGGGAGGAAAGCATCATGGTTAATACCCATGGTAGTGACGTTACCTGCAGAAGAAGCACCGGCTAACTC
>GV2UCFN02GS81C
GGTGAGTAATGCATGGGAATCTGCCTTTTGCTGGGGGATAACGTAGGGAAACTTACGCTAATACCGCATAAGACCTGAGGGTGAAAGTGGGGGACCGTAAGGCCTCACGGCAGAAGATGAGCCCATGTCGGATTAGCTAGTTGGTGGGGTAAAGGCCTACCAAGGCGACGATCCGTAGCTGGTCTGAGAGGATGATCAGCCACACTGGGACTGAGACACGGCCCAGACTCCTACGGGAGGCAGCAGTGGGGAATATTGGACAATGGGGGGAACCCTGATCCAGCAATGCCGCGTGTGTGAAGAAGGCCTTCGGGTTGTAAAGCACTTTCAGCAGGGAGGAAAGCATCATGGTTAATACCCATGGTAGTGACGTTACCTGCAGAAGAAGCACCGGCTAACTC
>GV2UCFN02IDNRE
GGTGAGTAATGCATGGGAATCTGCCTTTTGCTGGGGGATAACGTAGGGAAACTTACGCTAATACCGCATAAGACCTGAGGGTGAAAGTGGGGGACCGTAAGGCCTCACGGCAGAAGATGAGCCCATGTCGGATTAGCTAGTTGGTGGGGTAAAGGCCTACCAAGGCGACGATCCGTAGCTGGTCTGAGAGGATGATCAGCCACACTGGGACTGAGACACGGCCCAGACTCCTACGGGAGGCAGCAGTGGGGAATATTGGACAATGGGGGGAACCCTGATCCAGCAATGCCGCGTGTGTGAAGAAGGCCTTCGGGTTGTAAAGCACTTTCAGCAGGGAGGAAAGCATCATGGTTAATACCCATGGTAGTGACGTTACCTGCAGAAGAAGCACCGGCTAACTC
>GV2UCFN02JOBWF
GGTGAGTAATGCATGGGAATCTGCCTTTTGCTGGGGGATAACGTAGGGAAACTTACGCTAATACCGCATAAGACCTGAGGGTGAAAGTGGGGGACCGTAAGGCCTCACGGCAGAAGATGAGCCCATGTCGGATTAGCTAGTTGGTGGGGTAAAGGCCTACCAAGGCGACGATCCGTAGCTGGTCTGAGAGGATGATCAGCCACACTGGGACTGAGACACGGCCCAGACTCCTACGGGAGGCAGCAGTGGGGAATATTGGACAATGGGGGGAACCCTGATCCAGCAATGCCGCGTGTGTGAAGAAGGCCTTCGGGTTGTAAAGCACTTTCAGCAGGGAGGAAAGCATCATGGTTAATACCCATGGTAGTGACGTTACCTGCAGAAGAAGCACCGGCTAACTC
>GV2UCFN02FURE6
GGTGAGTAATGCATGGGAATCTGCCTTTTGCTGGGGGATAACGTAGGGAAACTTACGCTAATACCGCATAAGACCTGAGGGTGAAAGTGGGGGACCGTAAGGCCTCACGGCAGAAGATGAGCCCATGTCGGATTAGCTAGTTGGTGGGGTAAAGGCCTACCAAGGCGACGATCCGTAGCTGGTCTGAGAGGATGATCAGCCACACTGGGACTGAGACACGGCCCAGACTCCTACGGGAGGCAGCAGTGGGGAATATTGGACAATGGGGGGAACCCTGATCCAGCAATGCCGCGTGTGTGAAGAAGGCCTTCGGGTTGTAAAGCACTTTCAGCAGGGAGGAAAGCATCATGGTTAATACCCATGGTAGTGACGTTACCTGCAGAAGAAGCACCGGCTAACTC
>GV2UCFN02J0UWG
GGTGAGTAATGCATGGGAATCTGCCTTTTGCTGGGGGATAACGTAGGGAAACTTACGCTAATACCGCATAAGACCTGAGGGTGAAAGTGGGGGACCGTAAGGCCTCACGGCAGAAGATGAGCCCATGTCGGATTAGCTAGTTGGTGGGGTAAAGGCCTACCAAGGCGACGATCCGTAGCTGGTCTGAGAGGATGATCAGCCACACTGGGACTGAGACACGGCCCAGACTCCTACGGGAGGCAGCAGTGGGGAATATTGGACAATGGGGGGAACCCTGATCCAGCAATGCCGCGTGTGTGAAGAAGGCCTTCGGGTTGTAAAGCACTTTCAGCAGGGAGGAAAGCATCATGGTTAATACCCATGGTAGTGACGTTACCTGCAGAAGAAGCACCGGCTAACTC
>GV2UCFN02FYPZB
GGTGAGTAATGCATGGGAATCTGCCTTTTGCTGGGGGATAACGTAGGGAAACTTACGCTAATACCGCATAAGACCTGAGGGTGAAAGTGGGGGACCGTAAGGCCTCACGGCAGAAGATGAGCCCATGTCGGATTAGCTAGTTGGTGGGGTAAAGGCCTACCAAGGCGACGATCCGTAGCTGGTCTGAGAGGATGATCAGCCACACTGGGACTGAGACACGGCCCAGACTCCTACGGGAGGCAGCAGTGGGGAATATTGGACAATGGGGGGAACCCTGATCCAGCAATGCCGCGTGTGTGAAGAAGGCCTTCGGGTTGTAAAGCACTTTCAGCAGGGAGGAAAGCATCATGGTTAATACCCATGGTAGTGACGTTACCTGCAGAAGAAGCACCGGCTAACTC
>GV2UCFN02F2CAC
GGTGAGTAATGCATGGGAATCTGCCTTTTGCTGGGGGATAACGTAGGGAAACTTACGCTAATACCGCATAAGACCTGAGGGTGAAAGTGGGGGACCGTAAGGCCTCACGGCAGAAGATGAGCCCATGTCGGATTAGCTAGTTGGTGGGGTAAAGGCCTACCAAGGCGACGATCCGTAGCTGGTCTGAGAGGATGATCAGCCACACTGGGACTGAGACACGGCCCAGACTCCTACGGGAGGCAGCAGTGGGGAATATTGGACAATGGGGGGAACCCTGATCCAGCAATGCCGCGTGTGTGAAGAAGGCCTTCGGGTTGTAAAGCACTTTCAGCAGGGAGGAAAGCATCATGGTTAATACCCATGGTAGTGACGTTACCTGCAGAAGAAGCACCGGCTAACTC
>GV2UCFN02HBWIH
GGTGAGTAATGCATGGGAATCTGCCTTTTGCTGGGGGATAACGTAGGGAAACTTACGCTAATACCGCATAAGACCTGAGGGTGAAAGTGGGGGACCGTAAGGCCTCACGGCAGAAGATGAGCCCATGTCGGATTAGCTAGTTGGTGGGGTAAAGGCCTACCAAGGCGACGATCCGTAGCTGGTCTGAGAGGATGATCAGCCACACTGGGACTGAGACACGGCCCAGACTCCTACGGGAGGCAGCAGTGGGGAATATTGGACAATGGGGGGAACCCTGATCCAGCAATGCCGCGTGTGTGAAGAAGGCCTTCGGGTTGTAAAGCACTTTCAGCAGGGAGGAAAGCATCATGGTTAATACCCATGGTAGTGACGTTACCTGCAGAAGAAGCACCGGCTAACTC
>GV2UCFN02IVDUX
GGTGAGTAATGCATGGGAATCTGCCTTTTGCTGGGGGATAACGTAGGGAAACTTACGCTAATACCGCATAAGACCTGAGGGTGAAAGTGGGGGACCGTAAGGCCTCACGGCAGAAGATGAGCCCATGTCGGATTAGCTAGTTGGTGGGGTAAAGGCCTACCAAGGCGACGATCCGTAGCTGGTCTGAGAGGATGATCAGCCACACTGGGACTGAGACACGGCCCAGACTCCTACGGGAGGCAGCAGTGGGGAATATTGGACAATGGGGGGAACCCTGATCCAGCAATGCCGCGTGTGTGAAGAAGGCCTTCGGGTTGTAAAGCACTTTCAGCAGGGAGGAAAGCATCATGGTTAATACCCATGGTAGTGACGTTACCTGCAGAAGAAGCACCGGCTAACTC
>GV2UCFN02JCJTP
GGTGAGTAATGCATGGGAATCTGCCTTTTGCTGGGGGATAACGTAGGGAAACTTACGCTAATACCGCATAAGACCTGAGGGTGAAAGTGGGGGACCGTAAGGCCTCACGGCAGAAGATGAGCCCATGTCGGATTAGCTAGTTGGTGGGGTAAAGGCCTACCAAGGCGACGATCCGTAGCTGGTCTGAGAGGATGATCAGCCACACTGGGACTGAGACACGGCCCAGACTCCTACGGGAGGCAGCAGTGGGGAATATTGGACAATGGGGGGAACCCTGATCCAGCAATGCCGCGTGTGTGAAGAAGGCCTTCGGGTTGTAAAGCACTTTCAGCAGGGAGGAAAGCATCATGGTTAATACCCATGGTAGTGACGTTACCTGCAGAAGAAGCACCGGCTAACTC
>GV2UCFN02HMH29
GGTGAGTAATGCATGGGAATCTGCCTTTTGCTGGGGGATAACGTAGGGAAACTTACGCTAATACCGCATAAGACCTGAGGGTGAAAGTGGGGGACCGTAAGGCCTCACGGCAGAAGATGAGCCCATGTCGGATTAGCTAGTTGGTGGGGTAAAGGCCTACCAAGGCGACGATCCGTAGCTGGTCTGAGAGGATGATCAGCCACACTGGGACTGAGACACGGCCCAGACTCCTACGGGAGGCAGCAGTGGGGAATATTGGACAATGGGGGGAACCCTGATCCAGCAATGCCGCGTGTGTGAAGAAGGCCTTCGGGTTGTAAAGCACTTTCAGCAGGGAGGAAAGCATCATGGTTAATACCCATGGTAGTGACGTTACCTGCAGAAGAAGCACCGGCTAACTC
>GV2UCFN02IO90K
GGTGAGTAATGCATGGGAATCTGCCTTTTGCTGGGGGATAACGTAGGGAAACTTACGCTAATACCGCATAAGACCTGAGGGTGAAAGTGGGGGACCGTAAGGCCTCACGGCAGAAGATGAGCCCATGTCGGATTAGCTAGTTGGTGGGGTAAAGGCCTACCAAGGCGACGATCCGTAGCTGGTCTGAGAGGATGATCAGCCACACTGGGACTGAGACACGGCCCAGACTCCTACGGGAGGCAGCAGTGGGGAATATTGGACAATGGGGGGAACCCTGATCCAGCAATGCCGCGTGTGTGAAGAAGGCCTTCGGGTTGTAAAGCACTTTCAGCAGGGAGGAAAGCATCATGGTTAATACCCATGGTAGTGACGTTACCTGCAGAAGAAGCACCGGCTAACTC
>GV2UCFN02FU7E5
GGTGAGTAATGCATGGGAATCTGCCTTTTGCTGGGGGATAACGTAGGGAAACTTACGCTAATACCGCATAAGACCTGAGGGTGAAAGTGGGGGACCGTAAGGCCTCACGGCAGAAGATGAGCCCATGTCGGATTAGCTAGTTGGTGGGGTAAAGGCCTACCAAGGCGACGATCCGTAGCTGGTCTGAGAGGATGATCAGCCACACTGGGACTGAGACACGGCCCAGACTCCTACGGGAGGCAGCAGTGGGGAATATTGGACAATGGGGGGAACCCTGATCCAGCAATGCCGCGTGTGTGAAGAAGGCCTTCGGGTTGTAAAGCACTTTCAGCAGGGAGGAAAGCATCATGGTTAATACCCATGGTAGTGACGTTACCTGCAGAAGAAGCACCGGCTAACTC
>GV2UCFN02FI64Q
GGTGAGTAATGCATGGGAATCTGCCTTTTGCTGGGGGATAACGTAGGGAAACTTACGCTAATACCGCATAAGACCTGAGGGTGAAAGTGGGGGACCGTAAGGCCTCACGGCAGAAGATGAGCCCATGTCGGATTAGCTAGTTGGTGGGGTAAAGGCCTACCAAGGCGACGATCCGTAGCTGGTCTGAGAGGATGATCAGCCACACTGGGACTGAGACACGGCCCAGACTCCTACGGGAGGCAGCAGTGGGGAATATTGGACAATGGGGGGAACCCTGATCCAGCAATGCCGCGTGTGTGAAGAAGGCCTTTGGGTTGTAAAGCACTTTCAGCAGGGAGGAAAGCATCATGGTTAATACCCATGGTAGTGACGTTACCTGCAGAAGAAGCACCGGCTAACTC
>GV2UCFN02HMBEL
GGTGAGTAATGCATGGGAATCTGCCTTTTGCTGGGGGATAACGTAGGGAAACTTACGCTAATACCGCATAAGACCTGAGGGTGAAAGTGGGGGACCGTAAGGCCTCACGGCAGAAGATGAGCCCATGTCGGATTAGCTAGTTGGTGGGGTAAAGGCCTACCAAGGCGACGATCCGTAGCTGGTCTGAGAGGATGATCAGCCACACTGGGACTGAGACACGGCCCAGACTCCTACGGGAGGCAGCAGTGGGGAATATTGGACAATGGGGGGAACCCTGATCCAGCAATGCCGCGTGTGTGAAGAAGGCCTTTGGGTTGTAAAGCACTTTCAGCAGGGAGGAAAGCATCATGGTTAATACCCATGGTAGTGACGTTACCTGCAGAAGAAGCACCGGCTAACTC
>GV2UCFN02G3CL1
GGTGAGTAATGCATGGGAATCTGCCTTTTGCTGGGGGATAACGTAGGGAAACTTACGCTAATACCGCATAAGACCTGAGGGTGAAAGTGGGGGACCGTAAGGCCTCACGGCAGAAGATGAGCCCATGTCGGATTAGCTAGTTGGTGGGGTAAAGGCCTACCAAGGCGACGATCCGTAGCTGGTCTGAGAGGATGATCAGCCACACTGGGACTGAGACACGGCCCAGACTCCTACGGGAGGCAGCAGTGGGGAATATTGGACAATGGGGGGAACCCTGATCCAGCAATGCCGCGTGTGTGAAGAAGGCCTTTGGGTTGTAAAGCACTTTCAGCAGGGAGGAAAGCATCATGGTTAATACCCATGGTAGTGACGTTACCTGCAGAAGAAGCACCGGCTAACTC
>GV2UCFN02H0XSU
GGTGAGTAATGCATGGGAATCTGCCTTTTGCTGGGGGATAACGTAGGGAAACTTACGCTAATACCGCATAAGACCTGAGGGTGAAAGTGGGGGACCGTAAGGCCTCACGGCAGAAGATGAGCCCATGTCGGATTAGCTAGTTGGTGGGGTAAAGGCCTACCAAGGCGACGATCCGTAGCTGGTCTGAGAGGATGATCAGCCACACTGGGACTGAGACACGGCCCAGACTCCTACGGGAGGCAGCAGTGGGGAATATTGGACAATGGGGGGAACCCTGATCCAGCAATGCCGCGTGTGTGAAGAAGGCCTTTGGGTTGTAAAGCACTTTCAGCAGGGAGGAAAGCATCATGGTTAATACCCATGGTAGTGACGTTACCTGCAGAAGAAGCACCGGCTAACTC
>GV2UCFN02FOYUY
GGTGAGTAATGCATGGGAATCTGCCTTTTGCTGGGGGATAACGTAGGGAAACTTACGCTAATACCGCATAAGACCTGAGGGTGAAAGTGGGGGACCGTAAGGCCTCACGGCAGAAGATGAGCCCATGTCGGATTAGCTAGTTGGTGGGGTAAAGGCCTACCAAGGCGACGATCCGTAGCTGGTCTGAGAGGATGATCAGCCACACTGGGACTGAGACACGGCCCAGACTCCTACGGGAGGCAGCAGTGGGGAATATTGGACAATGGGGGGAACCCTGATCCAGCAATGCCGCGTGTGTGAAGAAGGCCTTTGGGTTGTAAAGCACTTTCAGCAGGGAGGAAAGCATCATGGTTAATACCCATGGTAGTGACGTTACCTGCAGAAGAAGCACCGGCTAACTC
>GV2UCFN02HXYT2
GGTGAGTAATGCATGGGAATCTGCCTTTTGCTGGGGGATAACGTAGGGAAACTTACGCTAATACCGCATAAGACCTGAGGGTGAAAGTGGGGGACCGTAAGGCCTCACGGCAGAAGATGAGCCCATGTCGGATTAGCTAGTTGGTGGGGTAAAGGCCTACCAAGGCGACGATCCGTAGCTGGTCTGAGAGGATGATCAGCCACACTGGGACTGAGACACGGCCCAGACTCCTACGGGAGGCAGCAGTGGGGAATATTGGACAATGGGGGGAACCCTGATCCAGCAATGCCGCGTGTGTGAAGAAGGCCTTTGGGTTGTAAAGCACTTTCAGCAGGGAGGAAAGCATCATGGTTAATACCCATGGTAGTGACGTTACCTGCAGAAGAAGCACCGGCTAACTC
>GV2UCFN02JPA7Q
GGTGAGTAATGCATGGGAATCTGCCTTTTGCTGGGGGATAACGTAGGGAAACTTACGCTAATACCGCATAAGACCTGAGGGTGAAAGTGGGGGACCGTAAGGCCTCACGGCAGAAGATGAGCCCATGTCGGATTAGCTAGTTGGTGGGGTAAAGGCCTACCAAGGCGACGATCCGTAGCTGGTCTGAGAGGATGATCAGCCACACTGGGACTGAGACACGGCCCAGACTCCTACGGGAGGCAGCAGTGGGGAATATTGGACAATGGGGGGAACCCTGATCCAGCAATGCCGCGTGTGTGAAGAAGGCCTTTGGGTTGTAAAGCACTTTCAGCAGGGAGGAAAGCATCATGGTTAATACCCATGGTAGTGACGTTACCTGCAGAAGAAGCACCGGCTAACTC
