# Supplementary material for: Investigation of the Effect of Type 2 Diabetes Mellitus on Subgingival Plaque Microbiota by High-Throughput 16S rDNA Pyrosequencing
Source: PLoS One. 2013 Apr 22;8(4):e61516. doi: 10.1371/journal.pone.0061516 (PMC3632544; doi:10.1371/journal.pone.0061516)
Supplement: File S1 — FASTA-format sequences for all the OTUs. Sequences for each OTU are provided in a FASTA-format file. (ZIP) [file pone.0061516.s004.zip › OTU.allseq/Otu0099.fasta]

>GV2UCFN02GCQA1
GGTGAGTATCACGTGAGTAACCTGCCCCCTGCTCCTGGATAACTGCTTGAAAGGGCGGCTAATACGGGGTGTGCCGGCTGGTCCGCATGGGCCTGGTCGGGATAGTTTCATCTTCGGGTGTTTCGGTGGGGGATGGGCTCGCGGCCTATCAGCTTGTTGGTGGGGTGATGGCCCACCAAGGCGGTGACGGGTAGCCGGCCTGAGAGGGTGGGCGGCCACACTGGGACTGAGACACGGCCCAGACTCCTGCGGGAGGCAGCAGTGGGGGGTATTGCACAATGGGCGCAAGCCTGATGCAGCGACGTCGCGTGAGGGATGGAGGCCTTCGGGTTGTGAACCTCTTTCTCCGGTGGTGAAGGCCCTGTCCGTTGCGGCGGGGTTGACGGTAGCCGGGTATGAAGCGCCGGCTAACTA
>GV2UCFN02JIFT1
GGTGAGTATCACGTGAGTAACCTGCCCCCTGCTCCTGGATAACTGCTTGAAAGGGCGGCTAATACGGGGTGTGCCGGCTGGTCCGCATGGGCCTGGTCGGGATAGTTTCATCTTCGGGTGTTTCGGTGGGGGATGGGCTCGCGGCCTATCAGCTTGTTGGTGGGGTGATGGCCCACCAAGGCGGTGACGGGTAGCCGGCCTGAGAGGGTGGGCGGCCACACTGGGACTGAGACACGGCCCAGACTCCTGCGGGAGGCAGCAGTGGGGGGTATTGCACAATGGGCGCAAGCCTGATGCAGCGACGTCGCGTGAGGGATGGAGGCCTTCGGGTTGTGAACCTCTTTCTCCGGTGGTGAAGGCCCTGTCCGTTGCGGCGGGGTTGACGGTAGCCGGGTATGAAGCGCCGGCTAACTA
>GV2UCFN02GJD4N
GGTGAGTATCACGTGAGTAACCTGCCCCCTGCTCCTGGATAACTGCTTGAAAGGGCGGCTAATACGGGGTGTGCCGGCTGGTCCGCATGGGCCTGGTCGGGATAGTTTCATCTTCGGGTGTTTCGGTGGGGGATGGGCTCGCGGCCTATCAGCTTGTTGGTGGGGTGATGGCCCACCAAGGCGGTGACGGGTAGCCGGCCTGAGAGGGTGGGCGGCCACACTGGGACTGAGACACGGCCCAGACTCCTGCGGGAGGCAGCAGTGGGGGGTATTGCACAATGGGCGGAAGCCTGATGCAGCGACGTCGCGTGAGGGATGGAGGCCTTCGGGTTGTGAACCTCTTTCTCCGGTGGTGAAGGCCCTGTCCGTTGCGGCGGGGTTGACGGTAGCCGGGTATGAAGCGCCGGCTAACTA
>GV2UCFN02GZZ6P
GGTGAGTATCACGTGAGTAACCTGCCCCCTGCTCCTGGATAACTGCTTGAAAGGGCGGCTAATACGGGGTGTGCCGGCTGGTCCGCATGGGCCTGGTCGGGATAGTTTCATCTTCGGGTGTTTCGGTGGGGGATGGGCTCGCGGCCTATCAGCTTGTTGGTGGGGTGATGGCCCACCAAGGCGGTGACGGGTAGCCGGCCTGAGAGGGTGGGCGGCCACACTGGGACTGAGACACGGCCCAGACTCCTGCGGGAGGCAGCAGTGGGGGGTATTGCACAATGGGCGGAAGCCTGATGCAGCGACGTCGCGTGAGGGATGGAGGCCTTCGGGTTGTGAACCTCTTTCTCCGGTGGTGAAGGCCCTGTCCGTTGCGGCGGGGTTGACGGTAGCCGGGTATGAAGCGCCGGCTAACTA
>GV2UCFN02F45CD
GGTGAGTATCACGTGAGTAACCTGCCCCCTGCTCCTGGATAACTGCTTGAAAGGGCGGCTAATACGGGGTGTGCCGGCTGGTCCGCATGGGCCTGGTCGGGATAGTTTCATCTTCGGGTGTTTCGGTGGGGGATGGGCTCGCGGCCTATCAGCTTGTTGGTGGGGTGATGGCCCACCAAGGCGGTGACGGGTAGCCGGCCTGAGAGGGTGGGCGGCCACACTGGGACTGAGACACGGCCCAGACTCCTGCGGGAGGCAGCAGTGGGGGGTATTGCACAATGGGCGGAAGCCTGATGCAGCGACGTCGCGTGAGGGATGGAGGCCTTCGGGTTGTGAACCTCTTTCTCCGGTGGTGAAGGCCCTGTCCGTTGCGGCGGGGTTGACGGTAGCCGGGTATGAAGCGCCGGCTAACTA
>GV2UCFN02F35FL
GGTGAGTATCACGTGAGTAACCTGCCCCCTGCTCCTGGATAACTGCTTGAAAGGGCGGCTAATACGGGGTGTGCCGGCTGGTCCGCATGGGCCTGGTCGGGATAGTTTCATCTTCGGGTGTTTCGGTGGGGGATGGGCTCGCGGCCTATCAGCTTGTTGGTGGGGTGATGGCCCACCAAGGCGGTGACGGGTAGCCGGCCTGAGAGGGTGGGCGGCCACACTGGGACTGAGACACGGCCCAGACTCCTGCGGGAGGCAGCAGTGGGGGGTATTGCACAATGGGCGGAAGCCTGATGCAGCGACGTCGCGTGAGGGATGGAGGCCTTCGGGTTGTGAACCTCTTTCTCCGGTGGTGAAGGCCCTGTCCGTTGCGGCGGGGTTGACGGTAGCCGGGTATGAAGCGCCGGCTAACTA
>GV2UCFN02IH02P
GGTGAGTATCACGTGAGTAACCTGCCCCCTGCTCCTGGATAACTGCTTGAAAGGGCGGCTAATACGGGGTGTGCCGGCTGGTCCGCATGGGCCTGGTCGGGATAGTTTCATCTTCGGGTGTTTCGGTGGGGGATGGGCTCGCGGCCTATCAGCTTGTTGGTGGGGTGATGGCCCACCAAGGCGGTGACGGGTAGCCGGCCTGAGAGGGTGGGCGGCCACACTGGGACTGAGACACGGCCCAGACTCCTGCGGGAGGCAGCAGTGGGGGGTATTGCACAATGGGCGGAAGCCTGATGCAGCGACGTCGCGTGAGGGATGGAGGCCTTCGGGTTGTGAACCTCTTTCTCCGGTGGTGAAGGCCCTGTCCGTTGCGGCGGGGTTGACGGTAGCCGGGTATGAAGCGCCGGCTAACTA
>GV2UCFN02HH24E
GGTGAGTATCACGTGAGTAACCTGCCCCCTGCTCCTGGATAACTGCTTGAAAGGGCGGCTAATACGGGGTGTGCCGGCTGGTCCGCATGGGCCTGGTCGGGATAGTTTCATCTTCGGGTGTTTCGGTGGGGGATGGGCTCGCGGCCTATCAGCTTGTTGGTGGGGTGATGGCCCACCAAGGCGGTGACGGGTAGCCGGCCTGAGAGGGTGGGCGGCCACACTGGGACTGAGACACGGCCCAGACTCCTGCGGGAGGCAGCAGTGGGGGGTATTGCACAATGGGCGGAAGCCTGATGCAGCGACGTCGCGTGAGGGATGGAGGCCTTCGGGTTGTGAACCTCTTTCTCCGGTGGTGAAGGCCCTGTCCGTTGCGGCGGGGTTGACGGTAGCCGGGTATGAAGCGCCGGCTAACTA
>GV2UCFN02G1B99
GGTGAGTATCACGTGAGTAACCTGCCCCCTGCTCCTGGATAACTGCTTGAAAGGGCGGCTAATACGGGGTGTGCCGGCTGGTCCGCATGGGCCTGGTCGGGATAGTTTCATCTTCGGGTGTTTCGGTGGGGGATGGGCTCGCGGCCTATCAGCTTGTTGGTGGGGTGATGGCCCACCAAGGCGGTGACGGGTAGCCGGCCTGAGAGGGTGGGCGGCCACACTGGGACTGAGACACGGCCCAGACTCCTGCGGGAGGCAGCAGTGGGGGGTATTGCACAATGGGCGGAAGCCTGATGCAGCGACGTCGCGTGAGGGATGGAGGCCTTCGGGTTGTGAACCTCTTTCTCCGGTGGTGAAGGCCCTGTCCGTTGCGGCGGGGTTGACGGTAGCCGGGTATGAAGCGCCGGCTAACTA
>GV2UCFN02F9HPI
GGTGAGTATCACGTGAGTAACCTGCCCCCTGCTCCTGGATAACTGCTTGAAAGGGCGGCTAATACGGGGTGTGCCGGCTGGTCCGCATGGGCCTGGTCGGGATAGTTTCATCTTCGGGTGTTTCGGTGGGGGATGGGCTCGCGGCCTATCAGCTTGTTGGTGGGGTGATGGCCCACCAAGGCGGTGACGGGTAGCCGGCCTGAGAGGGTGGGCGGCCACACTGGGACTGAGACACGGCCCAGACTCCTGCGGGAGGCAGCAGTGGGGGGTATTGCACAATGGGCGGAAGCCTGATGCAGCGACGTCGCGTGAGGGATGGAGGCCTTCGGGTTGTGAACCTCTTTCTCCGGTGGTGAAGGCCCTGTCCGTTGCGGCGGGGTTGACGGTAGCCGGGTATGAAGCGCCGGCTAACTA
>GV2UCFN02JA1P1
GGTGAGTATCACGTGAGTAACCTGCCCCCTGCTCCTGGATAACTGCTTGAAAGGGCGGCTAATACGGGGTGTGCCGGCTGGTCCGCATGGGCCTGGTCGGGATAGTTTCATCTTCGGGTGTTTCGGTGGGGGATGGGCTCGCGGCCTATCAGCTTGTTGGTGGGGTGATGGCCCACCAAGGCGGTGACGGGTAGCCGGCCTGAGAGGGTGGGCGGCCACACTGGGACTGAGACACGGCCCAGACTCCTGCGGGAGGCAGCAGTGGGGGGTATTGCACAATGGGCGGAAGCCTGATGCAGCGACGTCGCGTGAGGGATGGAGGCCTTCGGGTTGTGAACCTCTTTCTCCGGTGGTGAAGGCCCTGTCCGTTGCGGCGGGGTTGACGGTAGCCGGGTATGAAGCGCCGGCTAACTA
>GV2UCFN02GR4UG
GGTGAGTATCACGTGAGTAACCTGCCCCCTGCTCCTGGATAACTGCTTGAAAGGGCGGCTAATACGGGGTGTGCCGGCTGGTCCGCATGGGCCTGGTCGGGATAGTTTCATCTTCGGGTGTTTCGGTGGGGGATGGGCTCGCGGCCTATCAGCTTGTTGGTGGGGTGATGGCCCACCAAGGCGGTGACGGGTAGCCGGCCTGAGAGGGTGGGCGGCCACACTGGGACTGAGACACGGCCCAGACTCCTGCGGGAGGCAGCAGTGGGGGGTATTGCACAATGGGCGGAAGCCTGATGCAGCGACGTCGCGTGAGGGATGGAGGCCTTCGGGTTGTGAACCTCTTTCTCCGGTGGTGAAGGCCCTGTCCGTTGCGGCGGGGTTGACGGTAGCCGGGTATGAAGCGCCGGCTAACTA
>GV2UCFN02F4YXD
GGTGAGTATCACGTGAGTAACCTGCCCCCTGCTCCTGGATAACTGCTTGAAAGGGCGGCTAATACGGGGTGTGCCGGCTGGTCCGCATGGGCCTGGTCGGGATAGTTTCATCTTCGGGTGTTTCGGTGGGGGATGGGCTCGCGGCCTATCAGCTTGTTGGTGGGGTGATGGCCCACCAAGGCGGTGACGGGTAGCCGGCCTGAGAGGGTGGGCGGCCACACTGGGACTGAGACACGGCCCAGACTCCTGCGGGAGGCAGCAGTGGGGGGTATTGCACAATGGGCGGAAGCCTGATGCAGCGACGTCGCGTGAGGGATGGAGGCCTTCGGGTTGTGAACCTCTTTCTCCGGTGGTGAAGGCCCTGTCCGTTGCGGCGGGGTTGACGGTAGCCGGGTATGAAGCGCCGGCTAACTA
>GV2UCFN02JX450
GGTGAGTATCACGTGAGTAACCTGCCCCCTGCTCCTGGATAACTGCTTGAAAGGGCGGCTAATACGGGGTGTGCCGGCTGGTCCGCATGGGCCTGGTCGGGATAGTTTCATCTTCGGGTGTTTCGGTGGGGGATGGGCTCGCGGCCTATCAGCTTGTTGGTGGGGTGATGGCCCACCAAGGCGGTGACGGGTAGCCGGCCTGAGAGGGTGGGCGGCCACACTGGGACTGAGACACGGCCCAGACTCCTGCGGGAGGCAGCAGTGGGGGGTATTGCACAATGGGCGGAAGCCTGATGCAGCGACGTCGCGTGAGGGATGGAGGCCTTCGGGTTGTGAACCTCTTTCTCCGGTGGTGAAGGCCCTGTCCGTTGCGGCGGGGTTGACGGTAGCCGGGTATGAAGCGCCGGCTAACTA
>GV2UCFN02IA6PY
GGTGAGTATCACGTGAGTAACCTGCCCCCTGCTCCTGGATAACTGCTTGAAAGGGCGGCTAATACGGGGTGTGCCGGCTGGTCCGCATGGGCCTGGTCGGGATAGTTTCATCTTCGGGTGTTTCGGTGGGGGATGGGCTCGCGGCCTATCAGCTTGTTGGTGGGGTGATGGCCCACCAAGGCGGTGACGGGTAGCCGGCCTGAGAGGGTGGGCGGCCACACTGGGACTGAGACACGGCCCAGACTCCTGCGGGAGGCAGCAGTGGGGGGTATTGCACAATGGGCGGAAGCCTGATGCAGCGACGTCGCGTGAGGGATGGAGGCCTTCGGGTTGTGAACCTCTTTCTCCGGTGGTGAAGGCCCTGTCCGTTGCGGCGGGGTTGACGGTAGCCGGGTATGAAGCGCCGGCTAACTA
>GV2UCFN02JA731
GGTGAGTATCACGTGAGTAACCTGCCCCCTGCTCCTGGATAACTGCTTGAAAGGGCGGCTAATACGGGGTGTGCCGGCTGGTCCGCATGGGCCTGGTCGGGATAGTTTCATCTTCGGGTGTTTCGGTGGGGGATGGGCTCGCGGCCTATCAGCTTGTTGGTGGGGTGATGGCCCACCAAGGCGGTGACGGGTAGCCGGCCTGAGAGGGTGGGCGGCCACACTGGGACTGAGACACGGCCCAGACTCCTGCGGGAGGCAGCAGTGGGGGGTATTGCACAATGGGCGGAAGCCTGATGCAGCGACGTCGCGTGAGGGATGGAGGCCTTCGGGTTGTGAACCTCTTTCTCCGGTGGTGAAGGCCCTGTCCGTTGCGGCGGGGTTGACGGTAGCCGGGTATGAAGCGCCGGCTAACTA
>GV2UCFN02GG1WV
GGTGAGTATCACGTGAGTAACCTGCCCCCTGCTCCTGGATAACTGCTTGAAAGGGCGGCTAATACGGGGTGTGCCGGCTGGTCCGCATGGGCCTGGTCGGGATAGTTTCATCTTCGGGTGTTTCGGTGGGGGATGGGCTCGCGGCCTATCAGCTTGTTGGTGGGGTGATGGCCCACCAAGGCGGTGACGGGTAGCCGGCCTGAGAGGGTGGGCGGCCACACTGGGACTGAGACACGGCCCAGACTCCTGCGGGAGGCAGCAGTGGGGGGTATTGCACAATGGGCGGAAGCCTGATGCAGCGACGTCGCGTGAGGGATGGAGGCCTTCGGGTTGTGAACCTCTTTCTCCGGTGGTGAAGGCCCTGTCCGTTGCGGCGGGGTTGACGGTAGCCGGGTATGAAGCGCCGGCTAACTA
>GV2UCFN02GL00K
GGTGAGTATCACGTGAGTAACCTGCCCCCTGCTCCTGGATAACTGCTTGAAAGGGCGGCTAATACGGGGTGTGCCGGCTGGTCCGCATGGGCCTGGTCGGGATAGTTTCATCTTCGGGTGTTTCGGTGGGGGATGGGCTCGCGGCCTATCAGCTTGTTGGTGGGGTGATGGCCCACCAAGGCGGTGACGGGTAGCCGGCCTGAGAGGGTGGGCGGCCACACTGGGACTGAGACACGGCCCAGACTCCTGCGGGAGGCAGCAGTGGGGGGTATTGCACAATGGGCGGAAGCCTGATGCAGCGACGTCGCGTGAGGGATGGAGGCCTTCGGGTTGTGAACCTCTTTCTCCGGTGGTGAAGGCCCTGTCCGTTGCGGCGGGGTTGACGGTAGCCGGGTATGAAGCGCCGGCTAACTA
>GV2UCFN02H1BTT
GGTGAGTATCACGTGAGTAACCTGCCCCCTGCTCCTGGATAACTGCTTGAAAGGGCGGCTAATACGGGGTGTGCCGGCTGGTCCGCATGGGCCTGGTCGGGATAGTTTCATCTTCGGGTGTTTCGGTGGGGGATGGGCTCGCGGCCTATCAGCTTGTTGGTGGGGTGATGGCCCACCAAGGCGGTGACGGGTAGCCGGCCTGAGAGGGTGGGCGGCCACACTGGGACTGAGACACGGCCCAGACTCCTGCGGGAGGCAGCAGTGGGGGGTATTGCACAATGGGCGGAAGCCTGATGCAGCGACGTCGCGTGAGGGATGGAGGCCTTCGGGTTGTGAACCTCTTTCTCCGGTGGTGAAGGCCCTGTCCGTTGCGGCGGGGTTGACGGTAGCCGGGTATGAAGCGCCGGCTAACTA
>GV2UCFN02GK9SK
GGTGAGTATCACGTGAGTAACCTGCCCCCTGCTCCTGGATAACTGCTTGAAAGGGCGGCTAATACGGGGTGTGCCGGCTGGTCCGCATGGGCCTGGTCGGGATAGTTTCATCTTCGGGTGTTTCGGTGGGGGATGGGCTCGCGGCCTATCAGCTTGTTGGTGGGGTGATGGCCCACCAAGGCGGTGACGGGTAGCCGGCCTGAGAGGGTGGGCGGCCACACTGGGACTGAGACACGGCCCAGACTCCTGCGGGAGGCAGCAGTGGGGGGTATTGCACAATGGGCGGAAGCCTGATGCAGCGACGTCGCGTGAGGGATGGAGGCCTTCGGGTTGTGAACCTCTTTCTCCGGTGGTGAAGGCCCTGTCCGTTGCGGCGGGGTTGACGGTAGCCGGGTATGAAGCGCCGGCTAACTA
>GV2UCFN02HWAKR
GGTGAGTATCACGTGAGTAACCTGCCCCCTGCTCCTGGATAACTGCTTGAAAGGGCGGCTAATACGGGGTGTGCCGGCTGGTCCGCATGGGCCTGGTCGGGATAGTTTCATCTTCGGGTGTTTCGGTGGGGGATGGGCTCGCGGCCTATCAGCTTGTTGGTGGGGTGATGGCCCACCAAGGCGGTGACGGGTAGCCGGCCTGAGAGGGTGGGCGGCCACACTGGGACTGAGACACGGCCCAGACTCCTGCGGGAGGCAGCAGTGGGGGGTATTGCACAATGGGCGGAAGCCTGATGCAGCGACGTCGCGTGAGGGATGGAGGCCTTCGGGTTGTGAACCTCTTTCTCCGGTGGTGAAGGCCCTGTCCGTTGCGGCGGGGTTGACGGTAGCCGGGTATGAAGCGCCGGCTAACTA
>GV2UCFN02F2TNP
GGTGAGTATCACGTGAGTAACCTGCCCCCTGCTCCTGGATAACTGCTTGAAAGGGCGGCTAATACGGGGTGTGCCGGCTGGTCCGCATGGGCCTGGTCGGGATAGTTTCATCTTCGGGTGTTTCGGTGGGGGATGGGCTCGCGGCCTATCAGCTTGTTGGTGGGGTGATGGCCCACCAAGGCGGTGACGGGTAGCCGGCCTGAGAGGGTGGGCGGCCACACTGGGACTGAGACACGGCCCAGACTCCTGCGGGAGGCAGCAGTGGGGGGTATTGCACAATGGGCGGAAGCCTGATGCAGCGACGTCGCGTGAGGGATGGAGGCCTTCGGGTTGTGAACCTCTTTCTCCGGTGGTGAAGGCCCTGTCCGTTGCGGCGGGGTTGACGGTAGCCGGGTATGAAGCGCCGGCTAACTA
>GV2UCFN02IEEBK
GGTGAGTATCACGTGAGTAACCTGCCCCCTGCTCCTGGATAACTGCTTGAAAGGGCGGCTAATACGGGGTGTGCCGGCTGGTCCGCATGGGCCTGGTCGGGATAGTTTCATCTTCGGGTGTTTCGGTGGGGGATGGGCTCGCGGCCTATCAGCTTGTTGGTGGGGTGATGGCCCACCAAGGCGGTGACGGGTAGCCGGCCTGAGAGGGTGGGCGGCCACACTGGGACTGAGACACGGCCCAGACTCCTGCGGGAGGCAGCAGTGGGGGGTATTGCACAATGGGCGGAAGCCTGATGCAGCGACGTCGCGTGAGGGATGGAGGCCTTCGGGTTGTGAACCTCTTTCTCCGGTGGTGAAGGCCCTGTCCGTTGCGGCGGGGTTGACGGTAGCCGGGTATGAAGCGCCGGCTAACTA
>GV2UCFN02I6CF6
GGTGAGTATCACGTGAGTAACCTGCCCCCTGCTCCTGGATAACTGCTTGAAAGGGCGGCTAATACGGGGTGTGCCGGCTGGTCCGCATGGGCCTGGTCGGGATAGTTTCATCTTCGGGTGTTTCGGTGGGGGATGGGCTCGCGGCCTATCAGCTTGTTGGTGGGGTGATGGCCCACCAAGGCGGTGACGGGTAGCCGGCCTGAGAGGGTGGGCGGCCACACTGGGACTGAGACACGGCCCAGACTCCTGCGGGAGGCAGCAGTGGGGGGTATTGCACAATGGGCGGAAGCCTGATGCAGCGACGTCGCGTGAGGGATGGAGGCCTTCGGGTTGTGAACCTCTTTCTCCGGTGGTGAAGGCCCTGTCCGTTGCGGCGGGGTTGACGGTAGCCGGGTATGAAGCGCCGGCTAACTA
>GV2UCFN02FOFJ6
GGTGAGTATCACGTGAGTAACCTGCCCCCTGCTCCTGGATAACTGCTTGAAAGGGCGGCTAATACGGGGTGTGCCGGCTGGTCCGCATGGGCCTGGTCGGGATAGTTTCATCTTCGGGTGTTTCGGTGGGGGATGGGCTCGCGGCCTATCAGCTTGTTGGTGGGGTGATGGCCCACCAAGGCGGTGACGGGTAGCCGGCCTGAGAGGGTGGGCGGCCACACTGGGACTGAGACACGGCCCAGACTCCTGCGGGAGGCAGCAGTGGGGGGTATTGCACAATGGGCGGAAGCCTGATGCAGCGACGTCGCGTGAGGGATGGAGGCCTTCGGGTTGTGAACCTCTTTCTCCGGTGGTGAAGGCCCTGTCCGTTGCGGCGGGGTTGACGGTAGCCGGGTATGAAGCGCCGGCTAACTA
>GV2UCFN02HGTHZ
GGTGAGTATCACGTGAGTAACCTGCCCCCTGCTCCTGGATAACTGCTTGAAAGGGCGGCTAATACGGGGTGTGCCGGCTGGTCCGCATGGGCCTGGTCGGGATAGTTTCATCTTCGGGTGTTTCGGTGGGGGATGGGCTCGCGGCCTATCAGCTTGTTGGTGGGGTGATGGCCCACCAAGGCGGTGACGGGTAGCCGGCCTGAGAGGGTGGGCGGCCACACTGGGACTGAGACACGGCCCAGACTCCTGCGGGAGGCAGCAGTGGGGGGTATTGCACAATGGGCGGAAGCCTGATGCAGCGACGTCGCGTGAGGGATGGAGGCCTTCGGGTTGTGAACCTCTTTCTCCGGTGGTGAAGGCCCTGTCCGTTGCGGCGGGGTTGACGGTAGCCGGGTATGAAGCGCCGGCTAACTA
>GV2UCFN02JCQSI
GGTGAGTATCACGTGAGTAACCTGCCCCCTGCTCCTGGATAACTGCTTGAAAGGGCGGCTAATACGGGGTGTGCCGGCTGGTCCGCATGGGCCTGGTCGGGATAGTTTCATCTTCGGGTGTTTCGGTGGGGGATGGGCTCGCGGCCTATCAGCTTGTTGGTGGGGTGATGGCCCACCAAGGCGGTGACGGGTAGCCGGCCTGAGAGGGTGGGCGGCCACACTGGGACTGAGACACGGCCCAGACTCCTGCGGGAGGCAGCAGTGGGGGGTATTGCACAATGGGCGGAAGCCTGATGCAGCGACGTCGCGTGAGGGATGGAGGCCTTCGGGTTGTGAACCTCTTTCTCCGGTGGTGAAGGCCCTGTCCGTTGCGGCGGGGTTGACGGTAGCCGGGTATGAAGCGCCGGCTAACTA
>GV2UCFN02G2H73
GGTGAGTATCACGTGAGTAACCTGCCCCCTGCTCCTGGATAACTGCTTGAAAGGGCGGCTAATACGGGGTGTGCCGGCTGGTCCGCATGGGCCTGGTCGGGATAGTTTCATCTTCGGGTGTTTCGGTGGGGGATGGGCTCGCGGCCTATCAGCTTGTTGGTGGGGTGATGGCCCACCAAGGCGGTGACGGGTAGCCGGCCTGAGAGGGTGGGCGGCCACACTGGGACTGAGACACGGCCCAGACTCCTGCGGGAGGCAGCAGTGGGGGGTATTGCACAATGGGCGGAAGCCTGATGCAGCGACGTCGCGTGAGGGATGGAGGCCTTCGGGTTGTGAACCTCTTTCTCCGGTGGTGAAGGCCCTGTCCGTTGCGGCGGGGTTGACGGTAGCCGGGTATGAAGCGCCGGCTAACTA
>GV2UCFN02FL4JA
GGTGAGTATCACGTGAGTAACCTGCCCCCTGCTCCTGGATAACTGCTTGAAAGGGCGGCTAATACGGGGTGTGCCGGCTGGTCCGCATGGGCCTGGTCGGGATAGTTTCATCTTCGGGTGTTTCGGTGGGGGATGGGCTCGCGGCCTATCAGCTTGTTGGTGGGGTGATGGCCCACCAAGGCGGTGACGGGTAGCCGGCCTGAGAGGGTGGGCGGCCACACTGGGACTGAGACACGGCCCAGACTCCTGCGGGAGGCAGCAGTGGGGGGTATTGCACAATGGGCGGAAGCCTGATGCAGCGACGTCGCGTGAGGGATGGAGGCCTTCGGGTTGTGAACCTCTTTCTCCGGTGGTGAAGGCCCTGTCCGTTGCGGCGGGGTTGACGGTAGCCGGGTATGAAGCGCCGGCTAACTA
>GV2UCFN02IWZDG
GGTGAGTATCACGTGAGTAACCTGCCCCCTGCTCCTGGATAACTGCTTGAAAGGGCGGCTAATACGGGGTGTGCCGGCTGGTCCGCATGGGCCTGGTCGGGATAGTTTCATCTTCGGGTGTTTCGGTGGGGGATGGGCTCGCGGCCTATCAGCTTGTTGGTGGGGTGATGGCCCACCAAGGCGGTGACGGGTAGCCGGCCTGAGAGGGTGGGCGGCCACACTGGGACTGAGACACGGCCCAGACTCCTGCGGGAGGCAGCAGTGGGGGGTATTGCACAATGGGCGGAAGCCTGATGCAGCGACGTCGCGTGAGGGATGGAGGCCTTCGGGTTGTGAACCTCTTTCTCCGGTGGTGAAGGCCCTGTCCGTTGCGGCGGGGTTGACGGTAGCCGGGTATGAAGCGCCGGCTAACTA
>GV2UCFN02GOAIJ
GGTGAGTATCACGTGAGTAACCTGCCCCCTGCTCCTGGATAACTGCTTGAAAGGGCGGCTAATACGGGGTGTGCCGGCTGGTCCGCATGGGCCTGGTCGGGATAGTTTCATCTTCGGGTGTTTCGGTGGGGGATGGGCTCGCGGCCTATCAGCTTGTTGGTGGGGTGATGGCCCACCAAGGCGGTGACGGGTAGCCGGCCTGAGAGGGTGGGCGGCCACACTGGGACTGAGACACGGCCCAGACTCCTGCGGGAGGCAGCAGTGGGGGGTATTGCACAATGGGCGGAAGCCTGATGCAGCGACGTCGCGTGAGGGATGGAGGCCTTCGGGTTGTGAACCTCTTTCTCCGGTGGTGAAGGCCCTGTCCGTTGCGGCGGGGTTGACGGTAGCCGGGTATGAAGCGCCGGCTAACTA
>GV2UCFN02HJI6L
GGTGAGTATCACGTGAGTAACCTGCCCCCTGCTCCTGGATAACTGCTTGAAAGGGCGGCTAATACGGGGTGTGCCGGCTGGTCCGCATGGGCCTGGTCGGGATAGTTTCATCTTCGGGTGTTTCGGTGGGGGATGGGCTCGCGGCCTATCAGCTTGTTGGTGGGGTGATGGCCCACCAAGGCGGTGACGGGTAGCCGGCCTGAGAGGGTGGGCGGCCACACTGGGACTGAGACACGGCCCAGACTCCTGCGGGAGGCAGCAGTGGGGGGTATTGCACAATGGGCGGAAGCCTGATGCAGCGACGTCGCGTGAGGGATGGAGGCCTTCGGGTTGTGAACCTCTTTCTCCGGTGGTGAAGGCCCTGTCCGTTGCGGCGGGGTTGACGGTAGCCGGGTATGAAGCGCCGGCTAACTA
>GV2UCFN02G86DR
GGTGAGTATCACGTGAGTAACCTGCCCCCTGCTCCTGGATAACTGCTTGAAAGGGCGGCTAATACGGGGTGTGCCGGCTGGTCCGCATGGGCCTGGTCGGGATAGTTTCATCTTCGGGTGTTTCGGTGGGGGATGGGCTCGCGGCCTATCAGCTTGTTGGTGGGGTGATGGCCCACCAAGGCGGTGACGGGTAGCCGGCCTGAGAGGGTGGGCGGCCACACTGGGACTGAGACACGGCCCAGACTCCTGCGGGAGGCAGCAGTGGGGGGTATTGCACAATGGGCGGAAGCCTGATGCAGCGACGTCGCGTGAGGGATGGAGGCCTTCGGGTTGTGAACCTCTTTCTCCGGTGGTGAAGGCCCTGTCCGTTGCGGCGGGGTTGACGGTAGCCGGGTATGAAGCGCCGGCTAACTA
>GV2UCFN02FN97G
GGTGAGTATCACGTGAGTAACCTGCCCCCTGCTCCTGGATAACTGCTTGAAAGGGCGGCTAATACGGGGTGTGCCGGCTGGTCCGCATGGGCCTGGTCGGGATAGTTTCATCTTCGGGTGTTTCGGTGGGGGATGGGCTCGCGGCCTATCAGCTTGTTGGTGGGGTGATGGCCCACCAAGGCGGTGACGGGTAGCCGGCCTGAGAGGGTGGGCGGCCACACTGGGACTGAGACACGGCCCAGACTCCTGCGGGAGGCAGCAGTGGGGGGTATTGCACAATGGGCGGAAGCCTGATGCAGCGACGTCGCGTGAGGGATGGAGGCCTTCGGGTTGTGAACCTCTTTCTCCGGTGGTGAAGGCCCTGTCCGTTGCGGCGGGGTTGACGGTAGCCGGGTATGAAGCGCCGGCTAACTA
>GV2UCFN02I3AX3
GGTGAGTATCACGTGAGTAACCTGCCCCCTGCTCCTGGATAACTGCTTGAAAGGGCGGCTAATACGGGGTGTGCCGGCTGGTCCGCATGGGCCTGGTCGGGATAGTTTCATCTTCGGGTGTTTCGGTGGGGGATGGGCTCGCGGCCTATCAGCTTGTTGGTGGGGTGATGGCCCACCAAGGCGGTGACGGGTAGCCGGCCTGAGAGGGTGGGCGGCCACACTGGGACTGAGACACGGCCCAGACTCCTGCGGGAGGCAGCAGTGGGGGGTATTGCACAATGGGCGGAAGCCTGATGCAGCGACGTCGCGTGAGGGATGGAGGCCTTCGGGTTGTGAACCTCTTTCTCCGGTGGTGAAGGCCCTGTCCGTTGCGGCGGGGTTGACGGTAGCCGGGTATGAAGCGCCGGCTAACTA
>GV2UCFN02GXEYL
GGTGAGTATCACGTGAGTAACCTGCCCCCTGCTCCTGGATAACTGCTTGAAAGGGCGGCTAATACGGGGTGTGCCGGCTGGTCCGCATGGGCCTGGTCGGGATAGTTTCATCTTCGGGTGTTTCGGTGGGGGATGGGCTCGCGGCCTATCAGCTTGTTGGTGGGGTGATGGCCCACCAAGGCGGTGACGGGTAGCCGGCCTGAGAGGGTGGGCGGCCACACTGGGACTGAGACACGGCCCAGACTCCTGCGGGAGGCAGCAGTGGGGGGTATTGCACAATGGGCGGAAGCCTGATGCAGCGACGTCGCGTGAGGGATGGAGGCCTTCGGGTTGTGAACCTCTTTCTCCGGTGGTGAAGGCCCTGTCCGTTGCGGCGGGGTTGACGGTAGCCGGGTATGAAGCGCCGGCTAACTA
>GV2UCFN02G1MZK
GGTGAGTATCACGTGAGTAACCTGCCCCCTGCTCCTGGATAACTGCTTGAAAGGGCGGCTAATACGGGGTGTGCCGGCTGGTCCGCATGGGCCTGGTCGGGATAGTTTCATCTTCGGGTGTTTCGGTGGGGGATGGGCTCGCGGCCTATCAGCTTGTTGGTGGGGTGATGGCCCACCAAGGCGGTGACGGGTAGCCGGCCTGAGAGGGTGGGCGGCCACACTGGGACTGAGACACGGCCCAGACTCCTGCGGGAGGCAGCAGTGGGGGGTATTGCACAATGGGCGGAAGCCTGATGCAGCGACGTCGCGTGAGGGATGGAGGCCTTCGGGTTGTGAACCTCTTTCTCCGGTGGTGAAGGCCCTGTCCGTTGCGGCGGGGTTGACGGTAGCCGGGTATGAAGCGCCGGCTAACTA
>GV2UCFN02JNY5L
GGTGAGTATCACGTGAGTAACCTGCCCCCTGCTCCTGGATAACTGCTTGAAAGGGCGGCTAATACGGGGTGTGCCGGCTGGTCCGCATGGGCCTGGTCGGGATAGTTTCATCTTCGGGTGTTTCGGTGGGGGATGGGCTCGCGGCCTATCAGCTTGTTGGTGGGGTGATGGCCCACCAAGGCGGTGACGGGTAGCCGGCCTGAGAGGGTGGGCGGCCACACTGGGACTGAGACACGGCCCAGACTCCTGCGGGAGGCAGCAGTGGGGGGTATTGCACAATGGGCGGAAGCCTGATGCAGCGACGTCGCGTGAGGGATGGAGGCCTTCGGGTTGTGAACCTCTTTCTCCGGTGGTGAAGGCCCTGTCCGTTGCGGCGGGGTTGACGGTAGCCGGGTATGAAGCGCCGGCTAACTA
>GV2UCFN02I7ZKA
GGTGAGTATCACGTGAGTAACCTGCCCCCTGCTCCTGGATAACTGCTTGAAAGGGCGGCTAATACGGGGTGTGCCGGCTGGTCCGCATGGGCCTGGTCGGGATAGTTTCATCTTCGGGTGTTTCGGTGGGGGATGGGCTCGCGGCCTATCAGCTTGTTGGTGGGGTGATGGCCCACCAAGGCGGTGACGGGTAGCCGGCCTGAGAGGGTGGGCGGCCACACTGGGACTGAGACACGGCCCAGACTCCTGCGGGAGGCAGCAGTGGGGGGTATTGCACAATGGGCGGAAGCCTGATGCAGCGACGTCGCGTGAGGGATGGAGGCCTTCGGGTTGTGAACCTCTTTCTCCGGTGGTGAAGGCCCTGTCCGTTGCGGCGGGGTTGACGGTAGCCGGGTATGAAGCGCCGGCTAACTA
>GV2UCFN02IC3TS
GGTGAGTATCACGTGAGTAACCTGCCCCCTGCTCCTGGATAACTGCTTGAAAGGGCGGCTAATACGGGGTGTGCCGGCTGGTCCGCATGGGCCTGGTCGGGATAGTTTCATCTTCGGGTGTTTCGGTGGGGGATGGGCTCGCGGCCTATCAGCTTGTTGGTGGGGTGATGGCCCACCAAGGCGGTGACGGGTAGCCGGCCTGAGAGGGTGGGCGGCCACACTGGGACTGAGACACGGCCCAGACTCCTGCGGGAGGCAGCAGTGGGGGGTATTGCACAATGGGCGGAAGCCTGATGCAGCGACGTCGCGTGAGGGATGGAGGCCTTCGGGTTGTGAACCTCTTTCTCCGGTGGTGAAGGCCCTGTCCGTTGCGGCGGGGTTGACGGTAGCCGGGTATGAAGCGCCGGCTAACTA
>GV2UCFN02H7MRF
GGTGAGTATCACGTGAGTAACCTGCCCCCTGCTCCTGGATAACTGCTTGAAAGGGCGGCTAATACGGGGTGTGCCGGCTGGTCCGCATGGGCCTGGTCGGGATAGTTTCATCTTCGGGTGTTTCGGTGGGGGATGGGCTCGCGGCCTATCAGCTTGTTGGTGGGGTGATGGCCCACCAAGGCGGTGACGGGTAGCCGGCCTGAGAGGGTGGGCGGCCACACTGGGACTGAGACACGGCCCAGACTCCTGCGGGAGGCAGCAGTGGGGGGTATTGCACAATGGGCGGAAGCCTGATGCAGCGACGTCGCGTGAGGGATGGAGGCCTTCGGGTTGTGAACCTCTTTCTCCGGTGGTGAAGGCCCTGTCCGTTGCGGCGGGGTTGACGGTAGCCGGGTATGAAGCGCCGGCTAACTA
>GV2UCFN02GDG8K
GGTGAGTATCACGTGAGTAACCTGCCCCCTGCTCCTGGATAACTGCTTGAAAGGGCGGCTAATACGGGGTGTGCCGGCTGGTCCGCATGGGCCTGGTCGGGATAGTTTCATCTTCGGGTGTTTCGGTGGGGGATGGGCTCGCGGCCTATCAGCTTGTTGGTGGGGTGATGGCCCACCAAGGCGGTGACGGGTAGCCGGCCTGAGAGGGTGGGCGGCCACACTGGGACTGAGACACGGCCCAGACTCCTGCGGGAGGCAGCAGTGGGGGGTATTGCACAATGGGCGGAAGCCTGATGCAGCGACGTCGCGTGAGGGATGGAGGCCTTCGGGTTGTGAACCTCTTTCTCCGGTGGTGAAGGCCCTGTCCGTTGCGGCGGGGTTGACGGTAGCCGGGTATGAAGCGCCGGCTAACTA
>GV2UCFN02GZNU9
GGTGAGTATCACGTGAGTAACCTGCCCCCTGCTCCTGGATAACTGCTTGAAAGGGCGGCTAATACGGGGTGTGCCGGCTGGTCCGCATGGGCCTGGTCGGGATAGTTTCATCTTCGGGTGTTTCGGTGGGGGATGGGCTCGCGGCCTATCAGCTTGTTGGTGGGGTGATGGCCCACCAAGGCGGTGACGGGTAGCCGGCCTGAGAGGGTGGGCGGCCACACTGGGACTGAGACACGGCCCAGACTCCTGCGGGAGGCAGCAGTGGGGGGTATTGCACAATGGGCGGAAGCCTGATGCAGCGACGTCGCGTGAGGGATGGAGGCCTTCGGGTTGTGAACCTCTTTCTCCGGTGGTGAAGGCCCTGTCCGTTGCGGCGGGGTTGACGGTAGCCGGGTATGAAGCGCCGGCTAACTA
>GV2UCFN02G3J2R
GGTGAGTATCACGTGAGTAACCTGCCCCCTGCTCCTGGATAACTGCTTGAAAGGGCGGCTAATACGGGGTGTGCCGGCTGGTCCGCATGGGCCTGGTCGGGATAGTTTCATCTTCGGGTGTTTCGGTGGGGGATGGGCTCGCGGCCTATCAGCTTGTTGGTGGGGTGATGGCCCACCAAGGCGGTGACGGGTAGCCGGCCTGAGAGGGTGGGCGGCCACACTGGGACTGAGACACGGCCCAGACTCCTGCGGGAGGCAGCAGTGGGGGGTATTGCACAATGGGCGGAAGCCTGATGCAGCGACGTCGCGTGAGGGATGGAGGCCTTCGGGTTGTGAACCTCTTTCTCCGGTGGTGAAGGCCCTGTCCGTTGCGGCGGGGTTGACGGTAGCCGGGTATGAAGCGCCGGCTAACTA
>GV2UCFN02GKE8T
GGTGAGTATCACGTGAGTAACCTGCCCCCTGCTCCTGGATAACTGCTTGAAAGGGCGGCTAATACGGGGTGTGCCGGCTGGTCCGCATGGGCCTGGTCGGGATAGTTTCATCTTCGGGTGTTTCGGTGGGGGATGGGCTCGCGGCCTATCAGCTTGTTGGTGGGGTGATGGCCCACCAAGGCGGTGACGGGTAGCCGGCCTGAGAGGGTGGGCGGCCACACTGGGACTGAGACACGGCCCAGACTCCTGCGGGAGGCAGCAGTGGGGGGTATTGCACAATGGGCGGAAGCCTGATGCAGCGACGTCGCGTGAGGGATGGAGGCCTTCGGGTTGTGAACCTCTTTCTCCGGTGGTGAAGGCCCTGTCCGTTGCGGCGGGGTTGACGGTAGCCGGGTATGAAGCGCCGGCTAACTA
>GV2UCFN02FHT0Z
GGTGAGTATCACGTGAGTAACCTGCCCCCTGCTCCTGGATAACTGCTTGAAAGGGCGGCTAATACGGGGTGTGCCGGCTGGTCCGCATGGGCCTGGTCGGGATAGTTTCATCTTCGGGTGTTTCGGTGGGGGATGGGCTCGCGGCCTATCAGCTTGTTGGTGGGGTGATGGCCCACCAAGGCGGTGACGGGTAGCCGGCCTGAGAGGGTGGGCGGCCACACTGGGACTGAGACACGGCCCAGACTCCTGCGGGAGGCAGCAGTGGGGGGTATTGCACAATGGGCGGAAGCCTGATGCAGCGACGTCGCGTGAGGGATGGAGGCCTTCGGGTTGTGAACCTCTTTCTCCGGTGGTGAAGGCCCTGTCCGTTGCGGCGGGGTTGACGGTAGCCGGGTATGAAGCGCCGGCTAACTA
>GV2UCFN02HDW45
GGTGAGTATCACGTGAGTAACCTGCCCCCTGCTCCTGGATAACTGCTTGAAAGGGCGGCTAATACGGGGTGTGCCGGCTGGTCCGCATGGGCCTGGTCGGGATAGTTTCATCTTCGGGTGTTTCGGTGGGGGATGGGCTCGCGGCCTATCAGCTTGTTGGTGGGGTGATGGCCCACCAAGGCGGTGACGGGTAGCCGGCCTGAGAGGGTGGGCGGCCACACTGGGACTGAGACACGGCCCAGACTCCTGCGGGAGGCAGCAGTGGGGGGTATTGCACAATGGGCGGAAGCCTGATGCAGCGACGTCGCGTGAGGGATGGAGGCCTTCGGGTTGTGAACCTCTTTCTCCGGTGGTGAAGGCCCTGTCCGTTGCGGCGGGGTTGACGGTAGCCGGGTATGAAGCGCCGGCTAACTA
>GV2UCFN02HZTVB
GGTGAGTATCACGTGAGTAACCTGCCCCCTGCTCCTGGATAACTGCTTGAAAGGGCGGCTAATACGGGGTGTGCCGGCTGGTCCGCATGGGCCTGGTCGGGATAGTTTCATCTTCGGGTGTTTCGGTGGGGGATGGGCTCGCGGCCTATCAGCTTGTTGGTGGGGTGATGGCCCACCAAGGCGGTGACGGGTAGCCGGCCTGAGAGGGTGGGCGGCCACACTGGGACTGAGACACGGCCCAGACTCCTGCGGGAGGCAGCAGTGGGGGGTATTGCACAATGGGCGGAAGCCTGATGCAGCGACGTCGCGTGAGGGATGGAGGCCTTCGGGTTGTGAACCTCTTTCTCCGGTGGTGAAGGCCCTGTCCGTTGCGGCGGGGTTGACGGTAGCCGGGTATGAAGCGCCGGCTAACTA
>GV2UCFN02GJ421
GGTGAGTATCACGTGAGTAACCTGCCCCCTGCTCCTGGATAACTGCTTGAAAGGGCGGCTAATACGGGGTGTGCCGGCTGGTCCGCATGGGCCTGGTCGGGATAGTTTCATCTTCGGGTGTTTCGGTGGGGGATGGGCTCGCGGCCTATCAGCTTGTTGGTGGGGTGATGGCCCACCAAGGCGGTGACGGGTAGCCGGCCTGAGAGGGTGGGCGGCCACACTGGGACTGAGACACGGCCCAGACTCCTGCGGGAGGCAGCAGTGGGGGGTATTGCACAATGGGCGGAAGCCTGATGCAGCGACGTCGCGTGAGGGATGGAGGCCTTCGGGTTGTGAACCTCTTTCTCCGGTGGTGAAGGCCCTGTCCGTTGCGGCGGGGTTGACGGTAGCCGGGTATGAAGCGCCGGCTAACTA
>GV2UCFN02JSZFV
GGTGAGTATCACGTGAGTAACCTGCCCCCTGCTCCTGGATAACTGCTTGAAAGGGCGGCTAATACGGGGTGTGCCGGCTGGTCCGCATGGGCCTGGTCGGGATAGTTTCATCTTCGGGTGTTTCGGTGGGGGATGGGCTCGCGGCCTATCAGCTTGTTGGTGGGGTGATGGCCCACCAAGGCGGTGACGGGTAGCCGGCCTGAGAGGGTGGGCGGCCACACTGGGACTGAGACACGGCCCAGACTCCTGCGGGAGGCAGCAGTGGGGGGTATTGCACAATGGGCGGAAGCCTGATGCAGCGACGTCGCGTGAGGGATGGAGGCCTTCGGGTTGTGAACCTCTTTCTCCGGTGGTGAAGGCCCTGTCCGTTGCGGCGGGGTTGACGGTAGCCGGGTATGAAGCGCCGGCTAACTA
>GV2UCFN02G9GVG
GGTGAGTATCACGTGAGTAACCTGCCCCCTGCTCCTGGATAACTGCTTGAAAGGGCGGCTAATACGGGGTGTGCCGGCTGGTCCGCATGGGCCTGGTCGGGATAGTTTCATCTTCGGGTGTTTCGGTGGGGGATGGGCTCGCGGCCTATCAGCTTGTTGGTGGGGTGATGGCCCACCAAGGCGGTGACGGGTAGCCGGCCTGAGAGGGTGGGCGGCCACACTGGGACTGAGACACGGCCCAGACTCCTGCGGGAGGCAGCAGTGGGGGGTATTGCACAATGGGCGGAAGCCTGATGCAGCGACGTCGCGTGAGGGATGGAGGCCTTCGGGTTGTGAACCTCTTTCTCCGGTGGTGAAGGCCCTGTCCGTTGCGGCGGGGTTGACGGTAGCCGGGTATGAAGCGCCGGCTAACTA
>GV2UCFN02IYCI1
GGTGAGTATCACGTGAGTAACCTGCCCCCTGCTCCTGGATAACTGCTTGAAAGGGCGGCTAATACGGGGTGTGCCGGCTGGTCCGCATGGGCCTGGTCGGGATAGTTTCATCTTCGGGTGTTTCGGTGGGGGATGGGCTCGCGGCCTATCAGCTTGTTGGTGGGGTGATGGCCCACCAAGGCGGTGACGGGTAGCCGGCCTGAGAGGGTGGGCGGCCACACTGGGACTGAGACACGGCCCAGACTCCTGCGGGAGGCAGCAGTGGGGGGTATTGCACAATGGGCGGAAGCCTGATGCAGCGACGTCGCGTGAGGGATGGAGGCCTTCGGGTTGTGAACCTCTTTCTCCGGTGGTGAAGGCCCTGTCCGTTGCGGCGGGGTTGACGGTAGCCGGGTATGAAGCGCCGGCTAACTA
>GV2UCFN02HS1KA
GGTGAGTATCACGTGAGTAACCTGCCCCCTGCTCCTGGATAACTGCTTGAAAGGGCGGCTAATACGGGGTGTGCCGGCTGGTCCGCATGGGCCTGGTCGGGATAGTTTCATCTTCGGGTGTTTCGGTGGGGGATGGGCTCGCGGCCTATCAGCTTGTTGGTGGGGTGATGGCCCACCAAGGCGGTGACGGGTAGCCGGCCTGAGAGGGTGGGCGGCCACACTGGGACTGAGACACGGCCCAGACTCCTGCGGGAGGCAGCAGTGGGGGGTATTGCACAATGGGCGGAAGCCTGATGCAGCGACGTCGCGTGAGGGATGGAGGCCTTCGGGTTGTGAACCTCTTTCTCCGGTGGTGAAGGCCCTGTCCGTTGCGGCGGGGTTGACGGTAGCCGGGTATGAAGCGCCGGCTAACTA
>GV2UCFN02GN31G
GGTGAGTATCACGTGAGTAACCTGCCCCCTGCTCCTGGATAACTGCTTGAAAGGGCGGCTAATACGGGGTGTGCCGGCTGGTCCGCATGGGCCTGGTCGGGATAGTTTCATCTTCGGGTGTTTCGGTGGGGGATGGGCTCGCGGCCTATCAGCTTGTTGGTGGGGTGATGGCCCACCAAGGCGGTGACGGGTAGCCGGCCTGAGAGGGTGGGCGGCCACACTGGGACTGAGACACGGCCCAGACTCCTGCGGGAGGCAGCAGTGGGGGGTATTGCACAATGGGCGGAAGCCTGATGCAGCGACGTCGCGTGAGGGATGGAGGCCTTCGGGTTGTGAACCTCTTTCTCCGGTGGTGAAGGCCCTGTCCGTTGCGGCGGGGTTGACGGTAGCCGGGTATGAAGCGCCGGCTAACTA
>GV2UCFN02JI43D
GGTGAGTATCACGTGAGTAACCTGCCCCCTGCTCCTGGATAACTGCTTGAAAGGGCGGCTAATACGGGGTGTGCCGGCTGGTCCGCATGGGCCTGGTCGGGATAGTTTCATCTTCGGGTGTTTCGGTGGGGGATGGGCTCGCGGCCTATCAGCTTGTTGGTGGGGTGATGGCCCACCAAGGCGGTGACGGGTAGCCGGCCTGAGAGGGTGGGCGGCCACACTGGGACTGAGACACGGCCCAGACTCCTGCGGGAGGCAGCAGTGGGGGGTATTGCACAATGGGCGGAAGCCTGATGCAGCGACGTCGCGTGAGGGATGGAGGCCTTCGGGTTGTGAACCTCTTTCTCCGGTGGTGAAGGCCCTGTCCGTTGCGGCGGGGTTGACGGTAGCCGGGTATGAAGCGCCGGCTAACTA
>GV2UCFN02HJDGQ
GGTGAGTATCACGTGAGTAACCTGCCCCCTGCTCCTGGATAACTGCTTGAAAGGGCGGCTAATACGGGGTGTGCCGGCTGGTCCGCATGGGCCTGGTCGGGATAGTTTCATCTTCGGGTGTTTCGGTGGGGGATGGGCTCGCGGCCTATCAGCTTGTTGGTGGGGTGATGGCCCACCAAGGCGGTGACGGGTAGCCGGCCTGAGAGGGTGGGCGGCCACACTGGGACTGAGACACGGCCCAGACTCCTGCGGGAGGCAGCAGTGGGGGGTATTGCACAATGGGCGGAAGCCTGATGCAGCGACGTCGCGTGAGGGATGGAGGCCTTCGGGTTGTGAACCTCTTTCTCCGGTGGTGAAGGCCCTGTCCGTTGCGGCGGGGTTGACGGTAGCCGGGTATGAAGCGCCGGCTAACTA
>GV2UCFN02II3BX
GGTGAGTATCACGTGAGTAACCTGCCCCCTGCTCCTGGATAACTGCTTGAAAGGGCGGCTAATACGGGGTGTGCCGGCTGGTCCGCATGGGCCTGGTCGGGATAGTTTCATCTTCGGGTGTTTCGGTGGGGGATGGGCTCGCGGCCTATCAGCTTGTTGGTGGGGTGATGGCCCACCAAGGCGGTGACGGGTAGCCGGCCTGAGAGGGTGGGCGGCCACACTGGGACTGAGACACGGCCCAGACTCCTGCGGGAGGCAGCAGTGGGGGGTATTGCACAATGGGCGGAAGCCTGATGCAGCGACGTCGCGTGAGGGATGGAGGCCTTCGGGTTGTGAACCTCTTTCTCCGGTGGTGAAGGCCCTGTCCGTTGCGGCGGGGTTGACGGTAGCCGGGTATGAAGCGCCGGCTAACTA
>GV2UCFN02GJM0U
GGTGAGTATCACGTGAGTAACCTGCCCCCTGCTCCTGGATAACTGCTTGAAAGGGCGGCTAATACGGGGTGTGCCGGCTGGTCCGCATGGGCCTGGTCGGGATAGTTTCATCTTCGGGTGTTTCGGTGGGGGATGGGCTCGCGGCCTATCAGCTTGTTGGTGGGGTGATGGCCCACCAAGGCGGTGACGGGTAGCCGGCCTGAGAGGGTGGGCGGCCACACTGGGACTGAGACACGGCCCAGACTCCTGCGGGAGGCAGCAGTGGGGGGTATTGCACAATGGGCGGAAGCCTGATGCAGCGACGTCGCGTGAGGGATGGAGGCCTTCGGGTTGTGAACCTCTTTCTCCGGTGGTGAAGGCCCTGTCCGTTGCGGCGGGGTTGACGGTAGCCGGGTATGAAGCGCCGGCTAACTA
>GV2UCFN02ISL1N
GGTGAGTATCACGTGAGTAACCTGCCCCCTGCTCCTGGATAACTGCTTGAAAGGGCGGCTAATACGGGGTGTGCCGGCTGGTCCGCATGGGCCTGGTCGGGATAGTTTCATCTTCGGGTGTTTCGGTGGGGGATGGGCTCGCGGCCTATCAGCTTGTTGGTGGGGTGATGGCCCACCAAGGCGGTGACGGGTAGCCGGCCTGAGAGGGTGGGCGGCCACACTGGGACTGAGACACGGCCCAGACTCCTGCGGGAGGCAGCAGTGGGGGGTATTGCACAATGGGCGGAAGCCTGATGCAGCGACGTCGCGTGAGGGATGGAGGCCTTCGGGTTGTGAACCTCTTTCTCCGGTGGTGAAGGCCCTGTCCGTTGCGGCGGGGTTGACGGTAGCCGGGTATGAAGCGCCGGCTAACTA
>GV2UCFN02H8EF8
GGTGAGTATCACGTGAGTAACCTGCCCCCTGCTCCTGGATAACTGCTTGAAAGGGCGGCTAATACGGGGTGTGCCGGCTGGTCCGCATGGGCCTGGTCGGGATAGTTTCATCTTCGGGTGTTTCGGTGGGGGATGGGCTCGCGGCCTATCAGCTTGTTGGTGGGGTGATGGCCCACCAAGGCGGTGACGGGTAGCCGGCCTGAGAGGGTGGGCGGCCACACTGGGACTGAGACACGGCCCAGACTCCTGCGGGAGGCAGCAGTGGGGGGTATTGCACAATGGGCGGAAGCCTGATGCAGCGACGTCGCGTGAGGGATGGAGGCCTTCGGGTTGTGAACCTCTTTCTCCGGTGGTGAAGGCCCTGTCCGTTGCGGCGGGGTTGACGGTAGCCGGGTATGAAGCGCCGGCTAACTA
>GV2UCFN02IUICZ
GGTGAGTATCACGTGAGTAACCTGCCCCCTGCTCCTGGATAACTGCTTGAAAGGGCGGCTAATACGGGGTGTGCCGGCTGGTCCGCATGGGCCTGGTCGGGATAGTTTCATCTTCGGGTGTTTCGGTGGGGGATGGGCTCGCGGCCTATCAGCTTGTTGGTGGGGTGATGGCCCACCAAGGCGGTGACGGGTAGCCGGCCTGAGAGGGTGGGCGGCCACACTGGGACTGAGACACGGCCCAGACTCCTGCGGGAGGCAGCAGTGGGGGGTATTGCACAATGGGCGGAAGCCTGATGCAGCGACGTCGCGTGAGGGATGGAGGCCTTCGGGTTGTGAACCTCTTTCTCCGGTGGTGAAGGCCCTGTCCGTTGCGGCGGGGTTGACGGTAGCCGGGTATGAAGCGCCGGCTAACTA
>GV2UCFN02H7A62
GGTGAGTATCACGTGAGTAACCTGCCCCCTGCTCCTGGATAACTGCTTGAAAGGGCGGCTAATACGGGGTGTGCCGGCTGGTCCGCATGGGCCTGGTCGGGATAGTTTCATCTTCGGGTGTTTCGGTGGGGGATGGGCTCGCGGCCTATCAGCTTGTTGGTGGGGTGATGGCCCACCAAGGCGGTGACGGGTAGCCGGCCTGAGAGGGTGGGCGGCCACACTGGGACTGAGACACGGCCCAGACTCCTGCGGGAGGCAGCAGTGGGGGGTATTGCACAATGGGCGGAAGCCTGATGCAGCGACGTCGCGTGAGGGATGGAGGCCTTCGGGTTGTGAACCTCTTTCTCCGGTGGTGAAGGCCCTGTCCGTTGCGGCGGGGTTGACGGTAGCCGGGTATGAAGCGCCGGCTAACTA
>GV2UCFN02JMHV5
GGTGAGTATCACGTGAGTAACCTGCCCCCTGCTCCTGGATAACTGCTTGAAAGGGCGGCTAATACGGGGTGTGCCGGCTGGTCCGCATGGGCCTGGTCGGGATAGTTTCATCTTCGGGTGTTTCGGTGGGGGATGGGCTCGCGGCCTATCAGCTTGTTGGTGGGGTGATGGCCCACCAAGGCGGTGACGGGTAGCCGGCCTGAGAGGGTGGGCGGCCACACTGGGACTGAGACACGGCCCAGACTCCTGCGGGAGGCAGCAGTGGGGGGTATTGCACAATGGGCGGAAGCCTGATGCAGCGACGTCGCGTGAGGGATGGAGGCCTTCGGGTTGTGAACCTCTTTCTCCGGTGGTGAAGGCCCTGTCCGTTGCGGCGGGGTTGACGGTAGCCGGGTATGAAGCGCCGGCTAACTA
>GV2UCFN02FXRC0
GGTGAGTATCACGTGAGTAACCTGCCCCCTGCTCCTGGATAACTGCTTGAAAGGGCGGCTAATACGGGGTGTGCCGGCTGGTCCGCATGGGCCTGGTCGGGATAGTTTCATCTTCGGGTGTTTCGGTGGGGGATGGGCTCGCGGCCTATCAGCTTGTTGGTGGGGTGATGGCCCACCAAGGCGGTGACGGGTAGCCGGCCTGAGAGGGTGGGCGGCCACACTGGGACTGAGACACGGCCCAGACTCCTGCGGGAGGCAGCAGTGGGGGGTATTGCACAATGGGCGGAAGCCTGATGCAGCGACGTCGCGTGAGGGATGGAGGCCTTCGGGTTGTGAACCTCTTTCTCCGGTGGTGAAGGCCCTGTCCGTTGCGGCGGGGTTGACGGTAGCCGGGTATGAAGCGCCGGCTAACTA
>GV2UCFN02JN6VJ
GGTGAGTATCACGTGAGTAACCTGCCCCCTGCTCCTGGATAACTGCTTGAAAGGGCGGCTAATACGGGGTGTGCCGGCTGGTCCGCATGGGCCTGGTCGGGATAGTTTCATCTTCGGGTGTTTCGGTGGGGGATGGGCTCGCGGCCTATCAGCTTGTTGGTGGGGTGATGGCCCACCAAGGCGGTGACGGGTAGCCGGCCTGAGAGGGTGGGCGGCCACACTGGGACTGAGACACGGCCCAGACTCCTGCGGGAGGCAGCAGTGGGGGGTATTGCACAATGGGCGGAAGCCTGATGCAGCGACGTCGCGTGAGGGATGGAGGCCTTCGGGTTGTGAACCTCTTTCTCCGGTGGTGAAGGCCCTGTCCGTTGCGGCGGGGTTGACGGTAGCCGGGTATGAAGCGCCGGCTAACTA
