# Supplementary material for: Investigation of the Effect of Type 2 Diabetes Mellitus on Subgingival Plaque Microbiota by High-Throughput 16S rDNA Pyrosequencing
Source: PLoS One. 2013 Apr 22;8(4):e61516. doi: 10.1371/journal.pone.0061516 (PMC3632544; doi:10.1371/journal.pone.0061516)
Supplement: File S1 — FASTA-format sequences for all the OTUs. Sequences for each OTU are provided in a FASTA-format file. (ZIP) [file pone.0061516.s004.zip › OTU.allseq/Otu0100.fasta]

>GV2UCFN02IVJFX
GGTGAGTAACACGTGAGTAACCTGCCCTTCACTTCTGGATAACCGCTTGAAAGGGTGGCTAATACGGGATGTTTCTGGGTCTGTCGCATGGCGGGTTCGGGAAAGATGGCACTGTTTGGTGTTTTTGGTGGGGGATGGGCTCGCGGCCTATCAGCTTGTTGGTGGGGTGATGGCCTGCCAAGGCTTTGACGGGTAGCCGGCCTGAGAGGGTGGGCGGTCACACTGGGACTGAGATACGGCCCAGACTCCTACGGGAGGCAGCAGTGGGGAATATTGCACAATGGGCGGAAGCCTGATGCAGCGACGTCGCGTGAGGGATGGAGGCCTTCGGGTTGTGAACCTCTTTCGCCAGTGAGGAAGGCCTTGCCTGTGTGGTGGGGTTGACGGTAGCTGGATAAGAAGCGCCGGCTAACTA
>G35JFLI02G1KLK
GGTGAGTAACACGTGAGTAACCTGCCCTTCACTTCTGGATAACCGCTTGAAAGGTGGCTAATACGGGATGTTTCTGGGTCTGTCGCATGGCGGGTTCGGGAAAGATGGCACTGTTTGGTGTTTTTGGTGGGGGATGGGCTCGCGGCCTATCAGCTTGTTGTGGGGTGATGGCCTGCCAAGGCTTTGACGGGTAGCCGGCCTGAGAGGGTGGGCGGTCACACTGGGACTGAGATACGGCCCAGACTCCTACGGGAGGCAGCAGTGGGGAATATTGCACAATGGGCGGAAGCCTGATGCAGCGACGTCGCGTGAGGGATGGAGGCCTTCGGGTTGTGAACCTCTTTCGCCAGTGAGGAAGGCCTTGCCTGTGTGGTGGGGTTGACGGTAGCTGGGTTAATTGAAGCGCCGGCTAACTA
>GV2UCFN02G1DU8
GGTGAGTAACACGTGAGTAACCTGCCCTTCACTTCTGGATAACCGCTTGAAAGGGTGGCTAATACGGGATGTTTCTGGGTCTGTCGCATGGCGGGTTCGGGAAAGATGGCACTGTTTGGTGTTTTTGGTGGGGGATGGGCTCGCGGCCTATCAGCTTGTTGGTGGGGTGATGGCCTGCCAAGGCTTTGACGGGTAGCCGGCCTGAGAGGGTGGGCGGTCACACTGGGACTGAGATACGGCCCAGACTCCTACGGGAGGCAGCAGTGGGGAATATTGCACAATGGGCGGAAGCCTGATGCAGCGACGTCGCGTGAGGGATGGAGGCCTTCGGGTTGTGAACCTCTTTCGCCAGTGAGGAAGGCCTTGCCTGTGTGGTGGGGTTGACGGTAGCTGGGTTAATTGAAGCGCCGGCTAACTA
>GV2UCFN02F5VLE
GGTGAGTAACACGTGAGTAACCTGCCCTTCACTTCTGGATAACCGCTTGAAAGGGTGGCTAATACGGGATGTTTCTGGGTCTGTCGCATGGCGGGTTCGGGAAAGATGGCACTGTTTGGTGTTTTTGGTGGGGGATGGGCTCGCGGCCTATCAGCTTGTTGGTGGGGTGATGGCCTGCCAAGGCTTTGACGGGTAGCCGGCCTGAGAGGGTGGGCGGTCACACTGGGACTGAGATACGGCCCAGACTCCTACGGGAGGCAGCAGTGGGGAATATTGCACAATGGGCGGAAGCCTGATGCAGCGACGTCGCGTGAGGGATGGAGGCCTTCGGGTTGTGAACCTCTTTCGCCAGTGAGGAAGGCCTTGCCTGTGTGGTGGGGTTGACGGTAGCTGGGTTAATTGAAGCGCCGGCTAACTA
>GV2UCFN02FR71G
GGTGAGTAACACGTGAGTAACCTGCCCTTCACTTCTGGATAACCGCTTGAAAGGGTGGCTAATACGGGATGTTTCTGGGTCTGTCGCATGGCGGGTTCGGGAAAGATGGCACTGTTTGGTGTTTTTGGTGGGGGATGGGCTCGCGGCCTATCAGCTTGTTGGTGGGGTGATGGCCTGCCAAGGCTTTGACGGGTAGCCGGCCTGAGAGGGTGGGCGGTCACACTGGGACTGAGATACGGCCCAGACTCCTACGGGAGGCAGCAGTGGGGAATATTGCACAATGGGCGGAAGCCTGATGCAGCGACGTCGCGTGAGGGATGGAGGCCTTCGGGTTGTGAACCTCTTTCGCCAGTGAGGAAGGCCTTGCCTGTGTGGTGGGGTTGACGGTAGCTGGGTTAATTGAAGCGCCGGCTAACTA
>GV2UCFN02HEDC0
GGTGAGTAACACGTGAGTAACCTGCCCTTCACTTCTGGATAACCGCTTGAAAGGGTGGCTAATACGGGATGTTTCTGGGTCTGTCGCATGGCGGGTTCGGGAAAGATGGCACTGTTTGGTGTTTTTGGTGGGGGATGGGCTCGCGGCCTATCAGCTTGTTGGTGGGGTGATGGCCTGCCAAGGCTTTGACGGGTAGCCGGCCTGAGAGGGTGGGCGGTCACACTGGGACTGAGATACGGCCCAGACTCCTACGGGAGGCAGCAGTGGGGAATATTGCACAATGGGCGGAAGCCTGATGCAGCGACGTCGCGTGAGGGATGGAGGCCTTCGGGTTGTGAACCTCTTTCGCCAGTGAGGAAGGCCTTGCCTGTGTGGTGGGGTTGACGGTAGCTGGGTTAATTGAAGCGCCGGCTAACTA
>GV2UCFN02IGOA8
GGTGAGTAACACGTGAGTAACCTGCCCTTCACTTCTGGATAACCGCTTGAAAGGGTGGCTAATACGGGATGTTTCTGGGTCTGTCGCATGGCGGGTTCGGGAAAGATGGCACTGTTTGGTGTTTTTGGTGGGGGATGGGCTCGCGGCCTATCAGCTTGTTGGTGGGGTGATGGCCTGCCAAGGCTTTGACGGGTAGCCGGCCTGAGAGGGTGGGCGGTCACACTGGGACTGAGATACGGCCCAGACTCCTACGGGAGGCAGCAGTGGGGAATATTGCACAATGGGCGGAAGCCTGATGCAGCGACGTCGCGTGAGGGATGGAGGCCTTCGGGTTGTGAACCTCTTTCGCCAGTGAGGAAGGCCTTGCCTGTGTGGTGGGGTTGACGGTAGCTGGGTTAATTGAAGCGCCGGCTAACTA
>GV2UCFN02FVKU1
GGTGAGTAACACGTGAGTAACCTGCCCTTCACTTCTGGATAACCGCTTGAAAGGGTGGCTAATACGGGATGTTTCTGGGTCTGTCGCATGGCGGGTTCGGGAAAGATGGCACTGTTTGGTGTTTTTGGTGGGGGATGGGCTCGCGGCCTATCAGCTTGTTGGTGGGGTGATGGCCTGCCAAGGCTTTGACGGGTAGCCGGCCTGAGAGGGTGGGCGGTCACACTGGGACTGAGATACGGCCCAGACTCCTACGGGAGGCAGCAGTGGGGAATATTGCACAATGGGCGGAAGCCTGATGCAGCGACGTCGCGTGAGGGATGGAGGCCTTCGGGTTGTGAACCTCTTTCGCCAGTGAGGAAGGCCTTGCCTGTGTGGTGGGGTTGACGGTAGCTGGGTTAATTGAAGCGCCGGCTAACTA
>GV2UCFN02F7XL8
GGTGAGTAACACGTGAGTAACCTGCCCTTCACTTCTGGATAACCGCTTGAAAGGGTGGCTAATACGGGATGTTTCTGGGTCTGTCGCATGGCGGGTTCGGGAAAGATGGCACTGTTTGGTGTTTTTGGTGGGGGATGGGCTCGCGGCCTATCAGCTTGTTGGTGGGGTGATGGCCTGCCAAGGCTTTGACGGGTAGCCGGCCTGAGAGGGTGGGCGGTCACACTGGGACTGAGATACGGCCCAGACTCCTACGGGAGGCAGCAGTGGGGAATATTGCACAATGGGCGGAAGCCTGATGCAGCGACGTCGCGTGAGGGATGGAGGCCTTCGGGTTGTGAACCTCTTTCGCCAGTGAGGAAGGCCTTGCCTGTGTGGTGGGGTTGACGGTAGCTGGGTTAATTGAAGCGCCGGCTAACTA
>GV2UCFN02FZO4T
GGTGAGTAACACGTGAGTAACCTGCCCTTCACTTCTGGATAACCGCTTGAAAGGGTGGCTAATACGGGATGTTTCTGGGTCTGTCGCATGGCGGGTTCGGGAAAGATGGCACTGTTTGGTGTTTTTGGTGGGGGATGGGCTCGCGGCCTATCAGCTTGTTGGTGGGGTGATGGCCTGCCAAGGCTTTGACGGGTAGCCGGCCTGAGAGGGTGGGCGGTCACACTGGGACTGAGATACGGCCCAGACTCCTACGGGAGGCAGCAGTGGGGAATATTGCACAATGGGCGGAAGCCTGATGCAGCGACGTCGCGTGAGGGATGGAGGCCTTCGGGTTGTGAACCTCTTTCGCCAGTGAGGAAGGCCTTGCCTGTGTGGTGGGGTTGACGGTAGCTGGGTTAATTGAAGCGCCGGCTAACTA
>GV2UCFN02G1075
GGTGAGTAACACGTGAGTAACCTGCCCTTCACTTCTGGATAACCGCTTGAAAGGGTGGCTAATACGGGATGTTTCTGGGTCTGTCGCATGGCGGGTTCGGGAAAGATGGCACTGTTTGGTGTTTTTGGTGGGGGATGGGCTCGCGGCCTATCAGCTTGTTGGTGGGGTGATGGCCTGCCAAGGCTTTGACGGGTAGCCGGCCTGAGAGGGTGGGCGGTCACACTGGGACTGAGATACGGCCCAGACTCCTACGGGAGGCAGCAGTGGGGAATATTGCACAATGGGCGGAAGCCTGATGCAGCGACGTCGCGTGAGGGATGGAGGCCTTCGGGTTGTGAACCTCTTTCGCCAGTGAGGAAGGCCTTGCCTGTGTGGTGGGGTTGACGGTAGCTGGGTTAATTGAAGCGCCGGCTAACTA
>GV2UCFN02FSVSG
GGTGAGTAACACGTGAGTAACCTGCCCTTCACTTCTGGATAACCGCTTGAAAGGGTGGCTAATACGGGATGTTTCTGGGTCTGTCGCATGGCGGGTTCGGGAAAGATGGCACTGTTTGGTGTTTTTGGTGGGGGATGGGCTCGCGGCCTATCAGCTTGTTGGTGGGGTGATGGCCTGCCAAGGCTTTGACGGGTAGCCGGCCTGAGAGGGTGGGCGGTCACACTGGGACTGAGATACGGCCCAGACTCCTACGGGAGGCAGCAGTGGGGAATATTGCACAATGGGCGGAAGCCTGATGCAGCGACGTCGCGTGAGGGATGGAGGCCTTCGGGTTGTGAACCTCTTTCGCCAGTGAGGAAGGCCTTGCCTGTGTGGTGGGGTTGACGGTAGCTGGGTTAATTGAAGCGCCGGCTAACTA
>GV2UCFN02H0FH4
GGTGAGTAACACGTGAGTAACCTGCCCTTCACTTCTGGATAACCGCTTGAAAGGGTGGCTAATACGGGATGTTTCTGGGTCTGTCGCATGGCGGGTTCGGGAAAGATGGCACTGTTTGGTGTTTTTGGTGGGGGATGGGCTCGCGGCCTATCAGCTTGTTGGTGGGGTGATGGCCTGCCAAGGCTTTGACGGGTAGCCGGCCTGAGAGGGTGGGCGGTCACACTGGGACTGAGATACGGCCCAGACTCCTACGGGAGGCAGCAGTGGGGAATATTGCACAATGGGCGGAAGCCTGATGCAGCGACGTCGCGTGAGGGATGGAGGCCTTCGGGTTGTGAACCTCTTTCGCCAGTGAGGAAGGCCTTGCCTGTGTGGTGGGGTTGACGGTAGCTGGGTTAATTGAAGCGCCGGCTAACTA
>GV2UCFN02GJ9BM
GGTGAGTAACACGTGAGTAACCTGCCCTTCACTTCTGGATAACCGCTTGAAAGGGTGGCTAATACGGGATGTTTCTGGGTCTGTCGCATGGCGGGTTCGGGAAAGATGGCACTGTTTGGTGTTTTTGGTGGGGGATGGGCTCGCGGCCTATCAGCTTGTTGGTGGGGTGATGGCCTGCCAAGGCTTTGACGGGTAGCCGGCCTGAGAGGGTGGGCGGTCACACTGGGACTGAGATACGGCCCAGACTCCTACGGGAGGCAGCAGTGGGGAATATTGCACAATGGGCGGAAGCCTGATGCAGCGACGTCGCGTGAGGGATGGAGGCCTTCGGGTTGTGAACCTCTTTCGCCAGTGAGGAAGGCCTTGCCTGTGTGGTGGGGTTGACGGTAGCTGGGTTAATTGAAGCGCCGGCTAACTA
>GV2UCFN02HEBHG
GGTGAGTAACACGTGAGTAACCTGCCCTTCACTTCTGGATAACCGCTTGAAAGGGTGGCTAATACGGGATGTTTCTGGGTCTGTCGCATGGCGGGTTCGGGAAAGATGGCACTGTTTGGTGTTTTTGGTGGGGGATGGGCTCGCGGCCTATCAGCTTGTTGGTGGGGTGATGGCCTGCCAAGGCTTTGACGGGTAGCCGGCCTGAGAGGGTGGGCGGTCACACTGGGACTGAGATACGGCCCAGACTCCTACGGGAGGCAGCAGTGGGGAATATTGCACAATGGGCGGAAGCCTGATGCAGCGACGTCGCGTGAGGGATGGAGGCCTTCGGGTTGTGAACCTCTTTCGCCAGTGAGGAAGGCCTTGCCTGTGTGGTGGGGTTGACGGTAGCTGGGTTAATTGAAGCGCCGGCTAACTA
>GV2UCFN02GQB9S
GGTGAGTAACACGTGAGTAACCTGCCCTTCACTTCTGGATAACCGCTTGAAAGGGTGGCTAATACGGGATGTTTCTGGGTCTGTCGCATGGCGGGTTCGGGAAAGATGGCACTGTTTGGTGTTTTTGGTGGGGGATGGGCTCGCGGCCTATCAGCTTGTTGGTGGGGTGATGGCCTGCCAAGGCTTTGACGGGTAGCCGGCCTGAGAGGGTGGGCGGTCACACTGGGACTGAGATACGGCCCAGACTCCTACGGGAGGCAGCAGTGGGGAATATTGCACAATGGGCGGAAGCCTGATGCAGCGACGTCGCGTGAGGGATGGAGGCCTTCGGGTTGTGAACCTCTTTCGCCAGTGAGGAAGGCCTTGCCTGTGTGGTGGGGTTGACGGTAGCTGGGTTAATTGAAGCGCCGGCTAACTA
>GV2UCFN02JZ7DC
GGTGAGTAACACGTGAGTAACCTGCCCTTCACTTCTGGATAACCGCTTGAAAGGGTGGCTAATACGGGATGTTTCTGGGTCTGTCGCATGGCGGGTTCGGGAAAGATGGCACTGTTTGGTGTTTTTGGTGGGGGATGGGCTCGCGGCCTATCAGCTTGTTGGTGGGGTGATGGCCTGCCAAGGCTTTGACGGGTAGCCGGCCTGAGAGGGTGGGCGGTCACACTGGGACTGAGATACGGCCCAGACTCCTACGGGAGGCAGCAGTGGGGAATATTGCACAATGGGCGGAAGCCTGATGCAGCGACGTCGCGTGAGGGATGGAGGCCTTCGGGTTGTGAACCTCTTTCGCCAGTGAGGAAGGCCTTGCCTGTGTGGTGGGGTTGACGGTAGCTGGGTTAATTGAAGCGCCGGCTAACTA
>GV2UCFN02IPPX3
GGTGAGTAACACGTGAGTAACCTGCCCTTCACTTCTGGATAACCGCTTGAAAGGGTGGCTAATACGGGATGTTTCTGGGTCTGTCGCATGGCGGGTTCGGGAAAGATGGCACTGTTTGGTGTTTTTGGTGGGGGATGGGCTCGCGGCCTATCAGCTTGTTGGTGGGGTGATGGCCTGCCAAGGCTTTGACGGGTAGCCGGCCTGAGAGGGTGGGCGGTCACACTGGGACTGAGATACGGCCCAGACTCCTACGGGAGGCAGCAGTGGGGAATATTGCACAATGGGCGGAAGCCTGATGCAGCGACGTCGCGTGAGGGATGGAGGCCTTCGGGTTGTGAACCTCTTTCGCCAGTGAGGAAGGCCTTGCCTGTGTGGTGGGGTTGACGGTAGCTGGGTTAATTGAAGCGCCGGCTAACTA
>GV2UCFN02H701D
GGTGAGTAACACGTGAGTAACCTGCCCTTCACTTCTGGATAACCGCTTGAAAGGGTGGCTAATACGGGATGTTTCTGGGTCTGTCGCATGGCGGGTTCGGGAAAGATGGCACTGTTTGGTGTTTTTGGTGGGGGATGGGCTCGCGGCCTATCAGCTTGTTGGTGGGGTGATGGCCTGCCAAGGCTTTGACGGGTAGCCGGCCTGAGAGGGTGGGCGGTCACACTGGGACTGAGATACGGCCCAGACTCCTACGGGAGGCAGCAGTGGGGAATATTGCACAATGGGCGGAAGCCTGATGCAGCGACGTCGCGTGAGGGATGGAGGCCTTCGGGTTGTGAACCTCTTTCGCCAGTGAGGAAGGCCTTGCCTGTGTGGTGGGGTTGACGGTAGCTGGGTTAATTGAAGCGCCGGCTAACTA
>GV2UCFN02HOVXT
GGTGAGTAACACGTGAGTAACCTGCCCTTCACTTCTGGATAACCGCTTGAAAGGGTGGCTAATACGGGATGTTTCTGGGTCTGTCGCATGGCGGGTTCGGGAAAGATGGCACTGTTTGGTGTTTTTGGTGGGGGATGGGCTCGCGGCCTATCAGCTTGTTGGTGGGGTGATGGCCTGCCAAGGCTTTGACGGGTAGCCGGCCTGAGAGGGTGGGCGGTCACACTGGGACTGAGATACGGCCCAGACTCCTACGGGAGGCAGCAGTGGGGAATATTGCACAATGGGCGGAAGCCTGATGCAGCGACGTCGCGTGAGGGATGGAGGCCTTCGGGTTGTGAACCTCTTTCGCCAGTGAGGAAGGCCTTGCCTGTGTGGTGGGGTTGACGGTAGCTGGGTTAATTGAAGCGCCGGCTAACTA
>GV2UCFN02GGAPD
GGTGAGTAACACGTGAGTAACCTGCCCTTCACTTCTGGATAACCGCTTGAAAGGGTGGCTAATACGGGATGTTTCTGGGTCTGTCGCATGGCGGGTTCGGGAAAGATGGCACTGTTTGGTGTTTTTGGTGGGGGATGGGCTCGCGGCCTATCAGCTTGTTGGTGGGGTGATGGCCTGCCAAGGCTTTGACGGGTAGCCGGCCTGAGAGGGTGGGCGGTCACACTGGGACTGAGATACGGCCCAGACTCCTACGGGAGGCAGCAGTGGGGAATATTGCACAATGGGCGGAAGCCTGATGCAGCGACGTCGCGTGAGGGATGGAGGCCTTCGGGTTGTGAACCTCTTTCGCCAGTGAGGAAGGCCTTGCCTGTGTGGTGGGGTTGACGGTAGCTGGGTTAATTGAAGCGCCGGCTAACTA
>GV2UCFN02FOBZ6
GGTGAGTAACACGTGAGTAACCTGCCCTTCACTTCTGGATAACCGCTTGAAAGGGTGGCTAATACGGGATGTTTCTGGGTCTGTCGCATGGCGGGTTCGGGAAAGATGGCACTGTTTGGTGTTTTTGGTGGGGGATGGGCTCGCGGCCTATCAGCTTGTTGGTGGGGTGATGGCCTGCCAAGGCTTTGACGGGTAGCCGGCCTGAGAGGGTGGGCGGTCACACTGGGACTGAGATACGGCCCAGACTCCTACGGGAGGCAGCAGTGGGGAATATTGCACAATGGGCGGAAGCCTGATGCAGCGACGTCGCGTGAGGGATGGAGGCCTTCGGGTTGTGAACCTCTTTCGCCAGTGAGGAAGGCCTTGCCTGTGTGGTGGGGTTGACGGTAGCTGGGTTAATTGAAGCGCCGGCTAACTA
>GV2UCFN02FSUI7
GGTGAGTAACACGTGAGTAACCTGCCCTTCACTTCTGGATAACCGCTTGAAAGGGTGGCTAATACGGGATGTTTCTGGGTCTGTCGCATGGCGGGTTCGGGAAAGATGGCACTGTTTGGTGTTTTTGGTGGGGGATGGGCTCGCGGCCTATCAGCTTGTTGGTGGGGTGATGGCCTGCCAAGGCTTTGACGGGTAGCCGGCCTGAGAGGGTGGGCGGTCACACTGGGACTGAGATACGGCCCAGACTCCTACGGGAGGCAGCAGTGGGGAATATTGCACAATGGGCGGAAGCCTGATGCAGCGACGTCGCGTGAGGGATGGAGGCCTTCGGGTTGTGAACCTCTTTCGCCAGTGAGGAAGGCCTTGCCTGTGTGGTGGGGTTGACGGTAGCTGGGTTAATTGAAGCGCCGGCTAACTA
>GV2UCFN02IWU21
GGTGAGTAACACGTGAGTAACCTGCCCTTCACTTCTGGATAACCGCTTGAAAGGGTGGCTAATACGGGATGTTTCTGGGTCTGTCGCATGGCGGGTTCGGGAAAGATGGCACTGTTTGGTGTTTTTGGTGGGGGATGGGCTCGCGGCCTATCAGCTTGTTGGTGGGGTGATGGCCTGCCAAGGCTTTGACGGGTAGCCGGCCTGAGAGGGTGGGCGGTCACACTGGGACTGAGATACGGCCCAGACTCCTACGGGAGGCAGCAGTGGGGAATATTGCACAATGGGCGGAAGCCTGATGCAGCGACGTCGCGTGAGGGATGGAGGCCTTCGGGTTGTGAACCTCTTTCGCCAGTGAGGAAGGCCTTGCCTGTGTGGTGGGGTTGACGGTAGCTGGGTTAATTGAAGCGCCGGCTAACTA
>GV2UCFN02JNKKM
GGTGAGTAACACGTGAGTAACCTGCCCTTCACTTCTGGATAACCGCTTGAAAGGGTGGCTAATACGGGATGTTTCTGGGTCTGTCGCATGGCGGGTTCGGGAAAGATGGCACTGTTTGGTGTTTTTGGTGGGGGATGGGCTCGCGGCCTATCAGCTTGTTGGTGGGGTGATGGCCTGCCAAGGCTTTGACGGGTAGCCGGCCTGAGAGGGTGGGCGGTCACACTGGGACTGAGATACGGCCCAGACTCCTACGGGAGGCAGCAGTGGGGAATATTGCACAATGGGCGGAAGCCTGATGCAGCGACGTCGCGTGAGGGATGGAGGCCTTCGGGTTGTGAACCTCTTTCGCCAGTGAGGAAGGCCTTGCCTGTGTGGTGGGGTTGACGGTAGCTGGGTTAATTGAAGCGCCGGCTAACTA
>GV2UCFN02HBQR8
GGTGAGTAACACGTGAGTAACCTGCCCTTCACTTCTGGATAACCGCTTGAAAGGGTGGCTAATACGGGATGTTTCTGGGTCTGTCGCATGGCGGGTTCGGGAAAGATGGCACTGTTTGGTGTTTTTGGTGGGGGATGGGCTCGCGGCCTATCAGCTTGTTGGTGGGGTGATGGCCTGCCAAGGCTTTGACGGGTAGCCGGCCTGAGAGGGTGGGCGGTCACACTGGGACTGAGATACGGCCCAGACTCCTACGGGAGGCAGCAGTGGGGAATATTGCACAATGGGCGGAAGCCTGATGCAGCGACGTCGCGTGAGGGATGGAGGCCTTCGGGTTGTGAACCTCTTTCGCCAGTGAGGAAGGCCTTGCCTGTGTGGTGGGGTTGACGGTAGCTGGGTTAATTGAAGCGCCGGCTAACTA
>GV2UCFN02IOGHG
GGTGAGTAACACGTGAGTAACCTGCCCTTCACTTCTGGATAACCGCTTGAAAGGGTGGCTAATACGGGATGTTTCTGGGTCTGTCGCATGGCGGGTTCGGGAAAGATGGCACTGTTTGGTGTTTTTGGTGGGGGATGGGCTCGCGGCCTATCAGCTTGTTGGTGGGGTGATGGCCTGCCAAGGCTTTGACGGGTAGCCGGCCTGAGAGGGTGGGCGGTCACACTGGGACTGAGATACGGCCCAGACTCCTACGGGAGGCAGCAGTGGGGAATATTGCACAATGGGCGGAAGCCTGATGCAGCGACGTCGCGTGAGGGATGGAGGCCTTCGGGTTGTGAACCTCTTTCGCCAGTGAGGAAGGCCTTGCCTGTGTGGTGGGGTTGACGGTAGCTGGGTTAATTGAAGCGCCGGCTAACTA
>GV2UCFN02IJF5U
GGTGAGTAACACGTGAGTAACCTGCCCTTCACTTCTGGATAACCGCTTGAAAGGGTGGCTAATACGGGATGTTTCTGGGTCTGTCGCATGGCGGGTTCGGGAAAGATGGCACTGTTTGGTGTTTTTGGTGGGGGATGGGCTCGCGGCCTATCAGCTTGTTGGTGGGGTGATGGCCTGCCAAGGCTTTGACGGGTAGCCGGCCTGAGAGGGTGGGCGGTCACACTGGGACTGAGATACGGCCCAGACTCCTACGGGAGGCAGCAGTGGGGAATATTGCACAATGGGCGGAAGCCTGATGCAGCGACGTCGCGTGAGGGATGGAGGCCTTCGGGTTGTGAACCTCTTTCGCCAGTGAGGAAGGCCTTGCCTGTGTGGTGGGGTTGACGGTAGCTGGGTTAATTGAAGCGCCGGCTAACTA
>GV2UCFN02FHWFX
GGTGAGTAACACGTGAGTAACCTGCCCTTCACTTCTGGATAACCGCTTGAAAGGGTGGCTAATACGGGATGTTTCTGGGTCTGTCGCATGGCGGGTTCGGGAAAGATGGCACTGTTTGGTGTTTTTGGTGGGGGATGGGCTCGCGGCCTATCAGCTTGTTGGTGGGGTGATGGCCTGCCAAGGCTTTGACGGGTAGCCGGCCTGAGAGGGTGGGCGGTCACACTGGGACTGAGATACGGCCCAGACTCCTACGGGAGGCAGCAGTGGGGAATATTGCACAATGGGCGGAAGCCTGATGCAGCGACGTCGCGTGAGGGATGGAGGCCTTCGGGTTGTGAACCTCTTTCGCCAGTGAGGAAGGCCTTGCCTGTGTGGTGGGGTTGACGGTAGCTGGGTTAATTGAAGCGCCGGCTAACTA
>GV2UCFN02G9XG9
GGTGAGTAACACGTGAGTAACCTGCCCTTCACTTCTGGATAACCGCTTGAAAGGGTGGCTAATACGGGATGTTTCTGGGTCTGTCGCATGGCGGGTTCGGGAAAGATGGCACTGTTTGGTGTTTTTGGTGGGGGATGGGCTCGCGGCCTATCAGCTTGTTGGTGGGGTGATGGCCTGCCAAGGCTTTGACGGGTAGCCGGCCTGAGAGGGTGGGCGGTCACACTGGGACTGAGATACGGCCCAGACTCCTACGGGAGGCAGCAGTGGGGAATATTGCACAATGGGCGGAAGCCTGATGCAGCGACGTCGCGTGAGGGATGGAGGCCTTCGGGTTGTGAACCTCTTTCGCCAGTGAGGAAGGCCTTGCCTGTGTGGTGGGGTTGACGGTAGCTGGGTTAATTGAAGCGCCGGCTAACTA
>GV2UCFN02ICEEQ
GGTGAGTAACACGTGAGTAACCTGCCCTTCACTTCTGGATAACCGCTTGAAAGGGTGGCTAATACGGGATGTTTCTGGGTCTGTCGCATGGCGGGTTCGGGAAAGATGGCACTGTTTGGTGTTTTTGGTGGGGGATGGGCTCGCGGCCTATCAGCTTGTTGGTGGGGTGATGGCCTGCCAAGGCTTTGACGGGTAGCCGGCCTGAGAGGGTGGGCGGTCACACTGGGACTGAGATACGGCCCAGACTCCTACGGGAGGCAGCAGTGGGGAATATTGCACAATGGGCGGAAGCCTGATGCAGCGACGTCGCGTGAGGGATGGAGGCCTTCGGGTTGTGAACCTCTTTCGCCAGTGAGGAAGGCCTTGCCTGTGTGGTGGGGTTGACGGTAGCTGGGTTAATTGAAGCGCCGGCTAACTA
>GV2UCFN02GW05M
GGTGAGTAACACGTGAGTAACCTGCCCTTCACTTCTGGATAACCGCTTGAAAGGGTGGCTAATACGGGATGTTTCTGGGTCTGTCGCATGGCGGGTTCGGGAAAGATGGCACTGTTTGGTGTTTTTGGTGGGGGATGGGCTCGCGGCCTATCAGCTTGTTGGTGGGGTGATGGCCTGCCAAGGCTTTGACGGGTAGCCGGCCTGAGAGGGTGGGCGGTCACACTGGGACTGAGATACGGCCCAGACTCCTACGGGAGGCAGCAGTGGGGAATATTGCACAATGGGCGGAAGCCTGATGCAGCGACGTCGCGTGAGGGATGGAGGCCTTCGGGTTGTGAACCTCTTTCGCCAGTGAGGAAGGCCTTGCCTGTGTGGTGGGGTTGACGGTAGCTGGGTTAATTGAAGCGCCGGCTAACTA
>GV2UCFN02FZU1U
GGTGAGTAACACGTGAGTAACCTGCCCTTCACTTCTGGATAACCGCTTGAAAGGGTGGCTAATACGGGATGTTTCTGGGTCTGTCGCATGGCGGGTTCGGGAAAGATGGCACTGTTTGGTGTTTTTGGTGGGGGATGGGCTCGCGGCCTATCAGCTTGTTGGTGGGGTGATGGCCTGCCAAGGCTTTGACGGGTAGCCGGCCTGAGAGGGTGGGCGGTCACACTGGGACTGAGATACGGCCCAGACTCCTACGGGAGGCAGCAGTGGGGAATATTGCACAATGGGCGGAAGCCTGATGCAGCGACGTCGCGTGAGGGATGGAGGCCTTCGGGTTGTGAACCTCTTTCGCCAGTGAGGAAGGCCTTGCCTGTGTGGTGGGGTTGACGGTAGCTGGGTTAATTGAAGCGCCGGCTAACTA
>GV2UCFN02IRKFA
GGTGAGTAACACGTGAGTAACCTGCCCTTCACTTCTGGATAACCGCTTGAAAGGGTGGCTAATACGGGATGTTTCTGGGTCTGTCGCATGGCGGGTTCGGGAAAGATGGCACTGTTTGGTGTTTTTGGTGGGGGATGGGCTCGCGGCCTATCAGCTTGTTGGTGGGGTGATGGCCTGCCAAGGCTTTGACGGGTAGCCGGCCTGAGAGGGTGGGCGGTCACACTGGGACTGAGATACGGCCCAGACTCCTACGGGAGGCAGCAGTGGGGAATATTGCACAATGGGCGGAAGCCTGATGCAGCGACGTCGCGTGAGGGATGGAGGCCTTCGGGTTGTGAACCTCTTTCGCCAGTGAGGAAGGCCTTGCCTGTGTGGTGGGGTTGACGGTAGCTGGGTTAATTGAAGCGCCGGCTAACTA
>GV2UCFN02HQJ5U
GGTGAGTAACACGTGAGTAACCTGCCCTTCACTTCTGGATAACCGCTTGAAAGGGTGGCTAATACGGGATGTTTCTGGGTCTGTCGCATGGCGGGTTCGGGAAAGATGGCACTGTTTGGTGTTTTTGGTGGGGGATGGGCTCGCGGCCTATCAGCTTGTTGGTGGGGTGATGGCCTGCCAAGGCTTTGACGGGTAGCCGGCCTGAGAGGGTGGGCGGTCACACTGGGACTGAGATACGGCCCAGACTCCTACGGGAGGCAGCAGTGGGGAATATTGCACAATGGGCGGAAGCCTGATGCAGCGACGTCGCGTGAGGGATGGAGGCCTTCGGGTTGTGAACCTCTTTCGCCAGTGAGGAAGGCCTTGCCTGTGTGGTGGGGTTGACGGTAGCTGGGTTAATTGAAGCGCCGGCTAACTA
>GV2UCFN02HN520
GGTGAGTAACACGTGAGTAACCTGCCCTTCACTTCTGGATAACCGCTTGAAAGGGTGGCTAATACGGGATGTTTCTGGGTCTGTCGCATGGCGGGTTCGGGAAAGATGGCACTGTTTGGTGTTTTTGGTGGGGGATGGGCTCGCGGCCTATCAGCTTGTTGGTGGGGTGATGGCCTGCCAAGGCTTTGACGGGTAGCCGGCCTGAGAGGGTGGGCGGTCACACTGGGACTGAGATACGGCCCAGACTCCTACGGGAGGCAGCAGTGGGGAATATTGCACAATGGGCGGAAGCCTGATGCAGCGACGTCGCGTGAGGGATGGAGGCCTTCGGGTTGTGAACCTCTTTCGCCAGTGAGGAAGGCCTTGCCTGTGTGGTGGGGTTGACGGTAGCTGGGTTAATTGAAGCGCCGGCTAACTA
>GV2UCFN02FR6XV
GGTGAGTAACACGTGAGTAACCTGCCCTTCACTTCTGGATAACCGCTTGAAAGGGTGGCTAATACGGGATGTTTCTGGGTCTGTCGCATGGCGGGTTCGGGAAAGATGGCACTGTTTGGTGTTTTTGGTGGGGGATGGGCTCGCGGCCTATCAGCTTGTTGGTGGGGTGATGGCCTGCCAAGGCTTTGACGGGTAGCCGGCCTGAGAGGGTGGGCGGTCACACTGGGACTGAGATACGGCCCAGACTCCTACGGGAGGCAGCAGTGGGGAATATTGCACAATGGGCGGAAGCCTGATGCAGCGACGTCGCGTGAGGGATGGAGGCCTTCGGGTTGTGAACCTCTTTCGCCAGTGAGGAAGGCCTTGCCTGTGTGGTGGGGTTGACGGTAGCTGGGTTAATTGAAGCGCCGGCTAACTA
>GV2UCFN02JVZC3
GGTGAGTAACACGTGAGTAACCTGCCCTTCACTTCTGGATAACCGCTTGAAAGGGTGGCTAATACGGGATGTTTCTGGGTCTGTCGCATGGCGGGTTCGGGAAAGATGGCACTGTTTGGTGTTTTTGGTGGGGGATGGGCTCGCGGCCTATCAGCTTGTTGGTGGGGTGATGGCCTGCCAAGGCTTTGACGGGTAGCCGGCCTGAGAGGGTGGGCGGTCACACTGGGACTGAGATACGGCCCAGACTCCTACGGGAGGCAGCAGTGGGGAATATTGCACAATGGGCGGAAGCCTGATGCAGCGACGTCGCGTGAGGGATGGAGGCCTTCGGGTTGTGAACCTCTTTCGCCAGTGAGGAAGGCCTTGCCTGTGTGGTGGGGTTGACGGTAGCTGGGTTAATTGAAGCGCCGGCTAACTA
>GV2UCFN02HUKUZ
GGTGAGTAACACGTGAGTAACCTGCCCTTCACTTCTGGATAACCGCTTGAAAGGGTGGCTAATACGGGATGTTTCTGGGTCTGTCGCATGGCGGGTTCGGGAAAGATGGCACTGTTTGGTGTTTTTGGTGGGGGATGGGCTCGCGGCCTATCAGCTTGTTGGTGGGGTGATGGCCTGCCAAGGCTTTGACGGGTAGCCGGCCTGAGAGGGTGGGCGGTCACACTGGGACTGAGATACGGCCCAGACTCCTACGGGAGGCAGCAGTGGGGAATATTGCACAATGGGCGGAAGCCTGATGCAGCGACGTCGCGTGAGGGATGGAGGCCTTCGGGTTGTGAACCTCTTTCGCCAGTGAGGAAGGCCTTGCCTGTGTGGTGGGGTTGACGGTAGCTGGGTTAATTGAAGCGCCGGCTAACTA
>GV2UCFN02JN3EK
GGTGAGTAACACGTGAGTAACCTGCCCTTCACTTCTGGATAACCGCTTGAAAGGGTGGCTAATACGGGATGTTTCTGGGTCTGTCGCATGGCGGGTTCGGGAAAGATGGCACTGTTTGGTGTTTTTGGTGGGGGATGGGCTCGCGGCCTATCAGCTTGTTGGTGGGGTGATGGCCTGCCAAGGCTTTGACGGGTAGCCGGCCTGAGAGGGTGGGCGGTCACACTGGGACTGAGATACGGCCCAGACTCCTACGGGAGGCAGCAGTGGGGAATATTGCACAATGGGCGGAAGCCTGATGCAGCGACGTCGCGTGAGGGATGGAGGCCTTCGGGTTGTGAACCTCTTTCGCCAGTGAGGAAGGCCTTGCCTGTGTGGTGGGGTTGACGGTAGCTGGGTTAATTGAAGCGCCGGCTAACTA
>GV2UCFN02FQNT7
GGTGAGTAACACGTGAGTAACCTGCCCTTCACTTCTGGATAACCGCTTGAAAGGGTGGCTAATACGGGATGTTTCTGGGTCTGTCGCATGGCGGGTTCGGGAAAGATGGCACTGTTTGGTGTTTTTGGTGGGGGATGGGCTCGCGGCCTATCAGCTTGTTGGTGGGGTGATGGCCTGCCAAGGCTTTGACGGGTAGCCGGCCTGAGAGGGTGGGCGGTCACACTGGGACTGAGATACGGCCCAGACTCCTACGGGAGGCAGCAGTGGGGAATATTGCACAATGGGCGGAAGCCTGATGCAGCGACGTCGCGTGAGGGATGGAGGCCTTCGGGTTGTGAACCTCTTTCGCCAGTGAGGAAGGCCTTGCCTGTGTGGTGGGGTTGACGGTAGCTGGGTTAATTGAAGCGCCGGCTAACTA
>GV2UCFN02GY2GB
GGTGAGTAACACGTGAGTAACCTGCCCTTCACTTCTGGATAACCGCTTGAAAGGGTGGCTAATACGGGATGTTTCTGGGTCTGTCGCATGGCGGGTTCGGGAAAGATGGCACTGTTTGGTGTTTTTGGTGGGGGATGGGCTCGCGGCCTATCAGCTTGTTGGTGGGGTGATGGCCTGCCAAGGCTTTGACGGGTAGCCGGCCTGAGAGGGTGGGCGGTCACACTGGGACTGAGATACGGCCCAGACTCCTACGGGAGGCAGCAGTGGGGAATATTGCACAATGGGCGGAAGCCTGATGCAGCGACGTCGCGTGAGGGATGGAGGCCTTCGGGTTGTGAACCTCTTTCGCCAGTGAGGAAGGCCTTGCCTGTGTGGTGGGGTTGACGGTAGCTGGGTTAATTGAAGCGCCGGCTAACTA
>GV2UCFN02FQXNS
GGTGAGTAACACGTGAGTAACCTGCCCTTCACTTCTGGATAACCGCTTGAAAGGGTGGCTAATACGGGATGTTTCTGGGTCTGTCGCATGGCGGGTTCGGGAAAGATGGCACTGTTTGGTGTTTTTGGTGGGGGATGGGCTCGCGGCCTATCAGCTTGTTGGTGGGGTGATGGCCTGCCAAGGCTTTGACGGGTAGCCGGCCTGAGAGGGTGGGCGGTCACACTGGGACTGAGATACGGCCCAGACTCCTACGGGAGGCAGCAGTGGGGAATATTGCACAATGGGCGGAAGCCTGATGCAGCGACGTCGCGTGAGGGATGGAGGCCTTCGGGTTGTGAACCTCTTTCGCCAGTGAGGAAGGCCTTGCCTGTGTGGTGGGGTTGACGGTAGCTGGGTTAATTGAAGCGCCGGCTAACTA
>GV2UCFN02HUFR2
GGTGAGTAACACGTGAGTAACCTGCCCTTCACTTCTGGATAACCGCTTGAAAGGGTGGCTAATACGGGATGTTTCTGGGTCTGTCGCATGGCGGGTTCGGGAAAGATGGCACTGTTTGGTGTTTTTGGTGGGGGATGGGCTCGCGGCCTATCAGCTTGTTGGTGGGGTGATGGCCTGCCAAGGCTTTGACGGGTAGCCGGCCTGAGAGGGTGGGCGGTCACACTGGGACTGAGATACGGCCCAGACTCCTACGGGAGGCAGCAGTGGGGAATATTGCACAATGGGCGGAAGCCTGATGCAGCGACGTCGCGTGAGGGATGGAGGCCTTCGGGTTGTGAACCTCTTTCGCCAGTGAGGAAGGCCTTGCCTGTGTGGTGGGGTTGACGGTAGCTGGGTTAATTGAAGCGCCGGCTAACTA
>GV2UCFN02FVNV9
GGTGAGTAACACGTGAGTAACCTGCCCTTCACTTCTGGATAACCGCTTGAAAGGGTGGCTAATACGGGATGTTTCTGGGTCTGTCGCATGGCGGGTTCGGGAAAGATGGCACTGTTTGGTGTTTTTGGTGGGGGATGGGCTCGCGGCCTATCAGCTTGTTGGTGGGGTGATGGCCTGCCAAGGCTTTGACGGGTAGCCGGCCTGAGAGGGTGGGCGGTCACACTGGGACTGAGATACGGCCCAGACTCCTACGGGAGGCAGCAGTGGGGAATATTGCACAATGGGCGGAAGCCTGATGCAGCGACGTCGCGTGAGGGATGGAGGCCTTCGGGTTGTGAACCTCTTTCGCCAGTGAGGAAGGCCTTGCCTGTGTGGTGGGGTTGACGGTAGCTGGGTTAATTGAAGCGCCGGCTAACTA
>GV2UCFN02JH8IG
GGTGAGTAACACGTGAGTAACCTGCCCTTCACTTCTGGATAACCGCTTGAAAGGGTGGCTAATACGGGATGTTTCTGGGTCTGTCGCATGGCGGGTTCGGGAAAGATGGCACTGTTTGGTGTTTTTGGTGGGGGATGGGCTCGCGGCCTATCAGCTTGTTGGTGGGGTGATGGCCTGCCAAGGCTTTGACGGGTAGCCGGCCTGAGAGGGTGGGCGGTCACACTGGGACTGAGATACGGCCCAGACTCCTACGGGAGGCAGCAGTGGGGAATATTGCACAATGGGCGGAAGCCTGATGCAGCGACGTCGCGTGAGGGATGGAGGCCTTCGGGTTGTGAACCTCTTTCGCCAGTGAGGAAGGCCTTGCCTGTGTGGTGGGGTTGACGGTAGCTGGGTTAATTGAAGCGCCGGCTAACTA
>GV2UCFN02FUD5G
GGTGAGTAACACGTGAGTAACCTGCCCTTCACTTCTGGATAACCGCTTGAAAGGGTGGCTAATACGGGATGTTTCTGGGTCTGTCGCATGGCGGGTTCGGGAAAGATGGCACTGTTTGGTGTTTTTGGTGGGGGATGGGCTCGCGGCCTATCAGCTTGTTGGTGGGGTGATGGCCTGCCAAGGCTTTGACGGGTAGCCGGCCTGAGAGGGTGGGCGGTCACACTGGGACTGAGATACGGCCCAGACTCCTACGGGAGGCAGCAGTGGGGAATATTGCACAATGGGCGGAAGCCTGATGCAGCGACGTCGCGTGAGGGATGGAGGCCTTCGGGTTGTGAACCTCTTTCGCCAGTGAGGAAGGCCTTGCCTGTGTGGTGGGGTTGACGGTAGCTGGGTTAATTGAAGCGCCGGCTAACTA
>GV2UCFN02FYZGD
GGTGAGTAACACGTGAGTAACCTGCCCTTCACTTCTGGATAACCGCTTGAAAGGGTGGCTAATACGGGATGTTTCTGGGTCTGTCGCATGGCGGGTTCGGGAAAGATGGCACTGTTTGGTGTTTTTGGTGGGGGATGGGCTCGCGGCCTATCAGCTTGTTGGTGGGGTGATGGCCTGCCAAGGCTTTGACGGGTAGCCGGCCTGAGAGGGTGGGCGGTCACACTGGGACTGAGATACGGCCCAGACTCCTACGGGAGGCAGCAGTGGGGAATATTGCACAATGGGCGGAAGCCTGATGCAGCGACGTCGCGTGAGGGATGGAGGCCTTCGGGTTGTGAACCTCTTTCGCCAGTGAGGAAGGCCTTGCCTGTGTGGTGGGGTTGACGGTAGCTGGGTTAATTGAAGCGCCGGCTAACTA
>GV2UCFN02FNP01
GGTGAGTAACACGTGAGTAACCTGCCCTTCACTTCTGGATAACCGCTTGAAAGGGTGGCTAATACGGGATGTTTCTGGGTCTGTCGCATGGCGGGTTCGGGAAAGATGGCACTGTTTGGTGTTTTTGGTGGGGGATGGGCTCGCGGCCTATCAGCTTGTTGGTGGGGTGATGGCCTGCCAAGGCTTTGACGGGTAGCCGGCCTGAGAGGGTGGGCGGTCACACTGGGACTGAGATACGGCCCAGACTCCTACGGGAGGCAGCAGTGGGGAATATTGCACAATGGGCGGAAGCCTGATGCAGCGACGTCGCGTGAGGGATGGAGGCCTTCGGGTTGTGAACCTCTTTCGCCAGTGAGGAAGGCCTTGCCTGTGTGGTGGGGTTGACGGTAGCTGGGTTAATTGAAGCGCCGGCTAACTA
>GV2UCFN02HZ0B5
GGTGAGTAACACGTGAGTAACCTGCCCTTCACTTCTGGATAACCGCTTGAAAGGGTGGCTAATACGGGATGTTTCTGGGTCTGTCGCATGGCGGGTTCGGGAAAGATGGCACTGTTTGGTGTTTTTGGTGGGGGATGGGCTCGCGGCCTATCAGCTTGTTGGTGGGGTGATGGCCTGCCAAGGCTTTGACGGGTAGCCGGCCTGAGAGGGTGGGCGGTCACACTGGGACTGAGATACGGCCCAGACTCCTACGGGAGGCAGCAGTGGGGAATATTGCACAATGGGCGGAAGCCTGATGCAGCGACGTCGCGTGAGGGATGGAGGCCTTCGGGTTGTGAACCTCTTTCGCCAGTGAGGAAGGCCTTGCCTGTGTGGTGGGGTTGACGGTAGCTGGGTTAATTGAAGCGCCGGCTAACTA
>GV2UCFN02JAWG9
GGTGAGTAACACGTGAGTAACCTGCCCTTCACTTCTGGATAACCGCTTGAAAGGGTGGCTAATACGGGATGTTTCTGGGTCTGTCGCATGGCGGGTTCGGGAAAGATGGCACTGTTTGGTGTTTTTGGTGGGGGATGGGCTCGCGGCCTATCAGCTTGTTGGTGGGGTGATGGCCTGCCAAGGCTTTGACGGGTAGCCGGCCTGAGAGGGTGGGCGGTCACACTGGGACTGAGATACGGCCCAGACTCCTACGGGAGGCAGCAGTGGGGAATATTGCACAATGGGCGGAAGCCTGATGCAGCGACGTCGCGTGAGGGATGGAGGCCTTCGGGTTGTGAACCTCTTTCGCCAGTGAGGAAGGCCTTGCCTGTGTGGTGGGGTTGACGGTAGCTGGGTTAATTGAAGCGCCGGCTAACTA
>GV2UCFN02FVE7T
GGTGAGTAACACGTGAGTAACCTGCCCTTCACTTCTGGATAACCGCTTGAAAGGGTGGCTAATACGGGATGTTTCTGGGTCTGTCGCATGGCGGGTTCGGGAAAGATGGCACTGTTTGGTGTTTTTGGTGGGGGATGGGCTCGCGGCCTATCAGCTTGTTGGTGGGGTGATGGCCTGCCAAGGCTTTGACGGGTAGCCGGCCTGAGAGGGTGGGCGGTCACACTGGGACTGAGATACGGCCCAGACTCCTACGGGAGGCAGCAGTGGGGAATATTGCACAATGGGCGGAAGCCTGATGCAGCGACGTCGCGTGAGGGATGGAGGCCTTCGGGTTGTGAACCTCTTTCGCCAGTGAGGAAGGCCTTGCCTGTGTGGTGGGGTTGACGGTAGCTGGGTTAATTGAAGCGCCGGCTAACTA
>GV2UCFN02H0HS3
GGTGAGTAACACGTGAGTAACCTGCCCTTCACTTCTGGATAACCGCTTGAAAGGGTGGCTAATACGGGATGTTTCTGGGTCTGTCGCATGGCGGGTTCGGGAAAGATGGCACTGTTTGGTGTTTTTGGTGGGGGATGGGCTCGCGGCCTATCAGCTTGTTGGTGGGGTGATGGCCTGCCAAGGCTTTGACGGGTAGCCGGCCTGAGAGGGTGGGCGGTCACACTGGGACTGAGATACGGCCCAGACTCCTACGGGAGGCAGCAGTGGGGAATATTGCACAATGGGCGGAAGCCTGATGCAGCGACGTCGCGTGAGGGATGGAGGCCTTCGGGTTGTGAACCTCTTTCGCCAGTGAGGAAGGCCTTGCCTGTGTGGTGGGGTTGACGGTAGCTGGGTTAATTGAAGCGCCGGCTAACTA
>GV2UCFN02HHFBK
GGTGAGTAACACGTGAGTAACCTGCCCTTCACTTCTGGATAACCGCTTGAAAGGGTGGCTAATACGGGATGTTTCTGGGTCTGTCGCATGGCGGGTTCGGGAAAGATGGCACTGTTTGGTGTTTTTGGTGGGGGATGGGCTCGCGGCCTATCAGCTTGTTGGTGGGGTGATGGCCTGCCAAGGCTTTGACGGGTAGCCGGCCTGAGAGGGTGGGCGGTCACACTGGGACTGAGATACGGCCCAGACTCCTACGGGAGGCAGCAGTGGGGAATATTGCACAATGGGCGGAAGCCTGATGCAGCGACGTCGCGTGAGGGATGGAGGCCTTCGGGTTGTGAACCTCTTTCGCCAGTGAGGAAGGCCTTGCCTGTGTGGTGGGGTTGACGGTAGCTGGGTTAATTGAAGCGCCGGCTAACTA
>GV2UCFN02I4IBZ
GGTGAGTAACACGTGAGTAACCTGCCCTTCACTTCTGGATAACCGCTTGAAAGGGTGGCTAATACGGGATGTTTCTGGGTCTGTCGCATGGCGGGTTCGGGAAAGATGGCACTGTTTGGTGTTTTTGGTGGGGGATGGGCTCGCGGCCTATCAGCTTGTTGGTGGGGTGATGGCCTGCCAAGGCTTTGACGGGTAGCCGGCCTGAGAGGGTGGGCGGTCACACTGGGACTGAGATACGGCCCAGACTCCTACGGGAGGCAGCAGTGGGGAATATTGCACAATGGGCGGAAGCCTGATGCAGCGACGTCGCGTGAGGGATGGAGGCCTTCGGGTTGTGAACCTCTTTCGCCAGTGAGGAAGGCCTTGCCTGTGTGGTGGGGTTGACGGTAGCTGGGTTAATTGAAGCGCCGGCTAACTA
>GV2UCFN02F4SQ5
GGTGAGTAACACGTGAGTAACCTGCCCTTCACTTCTGGATAACCGCTTGAAAGGGTGGCTAATACGGGATGTTTCTGGGTCTGTCGCATGGCGGGTTCGGGAAAGATGGCACTGTTTGGTGTTTTTGGTGGGGGATGGGCTCGCGGCCTATCAGCTTGTTGGTGGGGTGATGGCCTGCCAAGGCTTTGACGGGTAGCCGGCCTGAGAGGGTGGGCGGTCACACTGGGACTGAGATACGGCCCAGACTCCTACGGGAGGCAGCAGTGGGGAATATTGCACAATGGGCGGAAGCCTGATGCAGCGACGTCGCGTGAGGGATGGAGGCCTTCGGGTTGTGAACCTCTTTCGCCAGTGAGGAAGGCCTTGCCTGTGTGGTGGGGTTGACGGTAGCTGGGTTAATTGAAGCGCCGGCTAACTA
>GV2UCFN02G5O2R
GGTGAGTAACACGTGAGTAACCTGCCCTTCACTTCTGGATAACCGCTTGAAAGGGTGGCTAATACGGGATGTTTCTGGGTCTGTCGCATGGCGGGTTCGGGAAAGATGGCACTGTTTGGTGTTTTTGGTGGGGGATGGGCTCGCGGCCTATCAGCTTGTTGGTGGGGTGATGGCCTGCCAAGGCTTTGACGGGTAGCCGGCCTGAGAGGGTGGGCGGTCACACTGGGACTGAGATACGGCCCAGACTCCTACGGGAGGCAGCAGTGGGGAATATTGCACAATGGGCGGAAGCCTGATGCAGCGACGTCGCGTGAGGGATGGAGGCCTTCGGGTTGTGAACCTCTTTCGCCAGTGAGGAAGGCCTTGCCTGTGTGGTGGGGTTGACGGTAGCTGGGTTAATTGAAGCGCCGGCTAACTA
>GV2UCFN02FWMQ9
GGTGAGTAACACGTGAGTAACCTGCCCTTCACTTCTGGATAACCGCTTGAAAGGGTGGCTAATACGGGATGTTTCTGGGTCTGTCGCATGGCGGGTTCGGGAAAGATGGCACTGTTTGGTGTTTTTGGTGGGGGATGGGCTCGCGGCCTATCAGCTTGTTGGTGGGGTGATGGCCTGCCAAGGCTTTGACGGGTAGCCGGCCTGAGAGGGTGGGCGGTCACACTGGGACTGAGATACGGCCCAGACTCCTACGGGAGGCAGCAGTGGGGAATATTGCACAATGGGCGGAAGCCTGATGCAGCGACGTCGCGTGAGGGATGGAGGCCTTCGGGTTGTGAACCTCTTTCGCCAGTGAGGAAGGCCTTGCCTGTGTGGTGGGGTTGACGGTAGCTGGGTTAATTGAAGCGCCGGCTAACTA
>GV2UCFN02IA74X
GGTGAGTAACACGTGAGTAACCTGCCCTTCACTTCTGGATAACCGCTTGAAAGGGTGGCTAATACGGGATGTTTCTGGGTCTGTCGCATGGCGGGTTCGGGAAAGATGGCACTGTTTGGTGTTTTTGGTGGGGGATGGGCTCGCGGCCTATCAGCTTGTTGGTGGGGTGATGGCCTGCCAAGGCTTTGACGGGTAGCCGGCCTGAGAGGGTGGGCGGTCACACTGGGACTGAGATACGGCCCAGACTCCTACGGGAGGCAGCAGTGGGGAATATTGCACAATGGGCGGAAGCCTGATGCAGCGACGTCGCGTGAGGGATGGAGGCCTTCGGGTTGTGAACCTCTTTCGCCAGTGAGGAAGGCCTTGCCTGTGTGGTGGGGTTGACGGTAGCTGGGTTAATTGAAGCGCCGGCTAACTA
>GV2UCFN02FG22C
GGTGAGTAACACGTGAGTAACCTGCCCTTCACTTCTGGATAACCGCTTGAAAGGGTGGCTAATACGGGATGTTTCTGGGTCTGTCGCATGGCGGGTTCGGGAAAGATGGCACTGTTTGGTGTTTTTGGTGGGGGATGGGCTCGCGGCCTATCAGCTTGTTGGTGGGGTGATGGCCTGCCAAGGCTTTGACGGGTAGCCGGCCTGAGAGGGTGGGCGGTCACACTGGGACTGAGATACGGCCCAGACTCCTACGGGAGGCAGCAGTGGGGAATATTGCACAATGGGCGGAAGCCTGATGCAGCGACGTCGCGTGAGGGATGGAGGCCTTCGGGTTGTGAACCTCTTTCGCCAGTGAGGAAGGCCTTGCCTGTGTGGTGGGGTTGACGGTAGCTGGGTTAATTGAAGCGCCGGCTAACTA
>GV2UCFN02G7GLJ
GGTGAGTAACACGTGAGTAACCTGCCCTTCACTTCTGGATAACCGCTTGAAAGGGTGGCTAATACGGGATGTTTCTGGGTCTGTCGCATTGGCGGGTTCGGGAAAGATGGCACTGTTTGGTGTTTTTGGTGGGGGATGGGCTCGCGGCCTATCAGCTTGTTGGTGGGGTGATGGCCTGCCCAAGGCTTTGACGGGTAGCCGGCCTGAGAGGGTGGGCGGTCACACTGGGACTGAGATACGGCCCAGACTCCTACGGGAGGCAGCAGTGGGGAATATTGCACAATGGGCGGAAGCCTGATGCAGCGACGTCGCGTGAGGGATGGAGGCCTTCGGGTTGTGAACCTCTTTCGCCAGTGAGGAAGGCCTTGCCCGTGTGGTGGGGTTGACGGTAGCTGGGTTAATTGAAGCGCCGGCTAACTA
>GV2UCFN02FZ8DZ
GGTGAGTAACACGTGAGTAACCTGCCCTTCACTTCTGGATAACCGCTTGAAAGGGTGGCTAATACGGGATGTTTCTGGGTCTGTCGCATGGCGGGTTCGGGAAAGATGGCACTGTTTGGTGTTTTTGGTGGGGGATGGGCTCGCGGCCTATCAGCTTGTTGGTGGGGTGATGGCCTGCCAAGGCTTTGACGGGTAGCCGGCCTGAGAGGGTGGGCGGTCACACTGGGACTGAGATACGGCCCAGACTCCTACGGGAGGCAGCAGTGGGGAATATTGCACAATGGGCGGAAGCCTGATGCAGCGACGTCGCGTGAGGGATGGAGGCCTTCGGGTTGTGAACCTCTTTCGCCAGTGAGGAAGGCCTTGCCCGTGTGGTGGGGTTGACGGTAGCTGGGTTAATTGAAGCGCCGGCTAACTA
>GV2UCFN02IKRT3
GGTGAGTAACACGTGAGTAACCTGCCCTTCACTTCTGGATAACCGCTTGAAAGGGTGGCTAATACGGGATGTTTCTGGGTCTGTCGCATGGCGGGTTCGGGAAAGATGGCACTGTTTGGTGTTTTTGGTGGGGGATGGGCTCGCGGCCTATCAGCTTGTTGGTGGGGTGATGGCCTGCCAAGGCTTTGACGGGTAGCCGGCCTGAGAGGGTGGGCGGTCACACTGGGACTGAGATACGGCCCAGACTCCTACGGGAGGCAGCAGTGGGGAATATTGCACAATGGGCGGAAGCCTGATGCAGCGACGTCGCGTGAGGGATGGAGGCCTTCGGGTTGTGAACCTCTTTCGCCAGTGAGGAAGGCCTTGCCCGTGTGGTGGGGTTGACGGTAGCTGGGTTAATTGAAGCGCCGGCTAACTA
>GV2UCFN02GC2DV
GGTGAGTAACACGTGAGTAACCTGCCCTTCACTTCTGGATAACCGCTTGAAAGGGTGGCTAATACGGGATGTTTCTGGGTCTGTCGCATGGCGGGTTCGGGAAAGATGGCACTGTTTGGTGTTTTTGGTGGGGGATGGGCTCGCGGCCTATCAGCTTGTTGGTGGGGTGATGGCCTGCCAAGGCTTTGACGGGTAGCCGGCCTGAGAGGGTGGGCGGTCACACTGGGACTGAGATACGGCCCAGACTCCTACGGGAGGCAGCAGTGGGGAATATTGCACAATGGGCGGAAGCCTGATGCAGCGACGTCGCGTGAGGGATGGAGGCCTTCGGGTTGTGAACCTCTTTCGCCAGTGAGGAAGGCCTTGCCCGTGTGGTGGGGTTGACGGTAGCTGGGTTAATTGAAGCGCCGGCTAACTA
