# Supplementary material for: Investigation of the Effect of Type 2 Diabetes Mellitus on Subgingival Plaque Microbiota by High-Throughput 16S rDNA Pyrosequencing
Source: PLoS One. 2013 Apr 22;8(4):e61516. doi: 10.1371/journal.pone.0061516 (PMC3632544; doi:10.1371/journal.pone.0061516)
Supplement: File S1 — FASTA-format sequences for all the OTUs. Sequences for each OTU are provided in a FASTA-format file. (ZIP) [file pone.0061516.s004.zip › OTU.allseq/Otu0101.fasta]

>G3BZQ8102JPA05
GGTGAGTAACGCGTAAAGAACTTGCCCTGCAGTCTGGGATAACAGACGGAACGACTGATAAAACCTGATATAATCAAGCCCACGCATGTGGTGTTTGATGAAAAGAAATGCTGCAGGAGAGCTTTGCGTCCTATTAGCTTGTTGGTGGGGTAATGGCCCACCAAGGCAATGATAGGTAGCCGGCCTGAGAGGGTGACCGGCCACAAGGGGACTGAGATACGGCCCTTACTCCTACGGGAGGCAGCAGTGGGGGAATATTGGACAATGGGGGCAACCCTGATCCAGCAATTCTGTGTGCACGAAGAAGGTTTTCGGATTGTAAAGTGCTTTCCAGCAGGGAAGAAGAGAATGACGGTACCTGCAGAAGAAGCGACGGCTAAATA
>GV2UCFN02H8R4R
GGTGAGTAACGCGTAAAGAACTTGCCCTGCAGTCTGGGATAACAGACGGAAACGACTGATAAAAACCTGATATAATCAAGCCCACGCATGTGGTGTTTGATGAAAAGAAATGCTGCAGGAGAGCTTTGCGTCCCATTTAGCTTGTTGGTGGGGTAATGGCCCACCAAGGCAATGATAGGTAGCCGGCCTGAGAGGGTGACCGGCCACAAGGGGACTGAGATACGGCCCTTACTCCTACGGGAGGCAGCAGTGGGGAATATTGGACAATGGGGGCAACCCTGATCCAGCAATTCTGTGTGCACGAAGAAGGTTTTCGGATTGTAAAGTGCTTTCAGCAGGGAAGAAGAGAATGACGGTACCTGCAGAAGAAGCGACGGCTAAATA
>GV2UCFN02J1EIC
GGTGAGTAACGCGTAAAGAACTTGCCCTGCAGTCTGGGATAACAGACGGAAACGACTGATAAAAACCTGATATAATCAAGCCCACGCATGTGGTGTTTGATGAAAAGAAATGCTGCAGGAGAGCTTTGCGTCCCATTTAGCTTGTTGGTGGGGTAATGGCCCACCAAGGCAATGATAGGTAGCCGGCCTGAGAGGGTGACCGGCCACAAGGGGACTGAGATACGGCCCTTACTCCTACGGGAGGCAGCAGTGGGGAATATTGGACAATGGGGGCAACCCTGATCCAGCAATTCTGTGTGCACGAAGAAGGTTTTCGGATTGTAAAGTGCTTTCAGCAGGGAAGAAGAGAATGACGGTACCTGCAGAAGAAGCGACGGCTAAATA
>GV2UCFN02FVM4I
GGTGAGTAACGCGTAAGAACTTGCCCTGCAGTCTGGGATAACAGACGGAAACGACTGATAAAACCTGATATAATCAAGCCCACGCATGTGGTGCTTGATAAAAAGAAATGCTGCAGGAGAGCTTTGCGTCCTATTAGCTTGTTGGTGGGGTAATGGCCCACCAAGGCAATGATAGGTAGCCGGCCTGAGAGGGTGACCGGCCACAAGGGGACTGAGATACGGCCCTTACTCCTACGGGAGGCAGCAGTGGGGAATATTGGACAATGGGGGCAACCCTGATCCAGCAATTCTGTGTGCACGAAGAAGGTTTTCGGATTGTAAAGTGCTTTCAGTAGGAAAGAAGAAAATGACTGTACCTGCAGAAGAAGCGACGGCTAAATA
>G35JFLI02H1BVM
GGTGAGTAACGCGTAAAGAACTTGCCCTGCAGTCTGGGATAACAGACGGAAACGACTGATAAAACCTGATATAATCAAGCCCACGCATGTGGTGCTTGATGAAAAGAAATGCTGCAGGAGAGCTTTGCGTCCTATTAGCTTGTTGGTGGGGGTAATGGCCCACCAAGGCAATGATAGGTAGCCGGCCTGAGAGGGTGACCGGCCACAAGGGGACTGAGATACGGCCCTTACTCCTACGGGAGGCAGCAGTGGGGAATATTGGACAATGGGGGCAACCCTGATCCAGCAATTCTGTGTGCACGAAGAAGGTTTTCGGATTGTAAAGTGCTTTCAGCAGGGAAGAAGTAAGTGACGGTACCTGCAGAAGAAGCGACGGCTAAATA
>GV2UCFN02JMC0F
GGTGAGTAACGCGTAAAGAACTTGCCCTGCAGGTCTGGGATAACAGACGGAAACGACTGATAAAACCTGATATAATCAAGCCCACGCATGTGGTGCTTGATGAAAAGAAATGCTGCAGGAGAGCTTTGCGTCCTATTAGCTTGTTGGTGGGGTAATGGGCCCACCAAGGCAATGATAGGTAGCCGGCCTGAGAGGGTGACCGGCCACAAGGGGACTGAGATACGGCCCTTACTCCTACGGGAGGCAGCAGTGGGGAATATTGGACAATGGGGGCAACCCTGATCCAGCAATTCTGTGTGCACGAAGAAGGTTTTCGGATTGTAAAGTGCTTTCAGCAGGGAAGAAGAAGATGACTGTACCTGCAGAAGAAGCGACGGCTAAATA
>G3BZQ8102FK4FI
GGTGAGTAACGCGTAAAGAACTTGCCCTGCAGTCTGGGATAACAGACGGAAACGACTGTAAAAACCTGATATAATCAAGCCCACGCATGTGGTGCTTGATGAAAGAAATGCTGCAGGAGAGCTTTGCGTCCTATTAGCTTGTTGGTGGGGTAATGGCCCACCAAGGCAATGATAGGTAGCCGGCCTGAGAGGGTGACCGGCCACAAGGGGACTGAGATACGGCCCTTACTCCTACGGGAGGCAGCAGTGGGGAATATTGGACAATGGGGGCAACCCTGATCCAGCAATTCTGTGTGCACGAAGAAGGTTTTCGGATTGTAAAGTGCTTTCAGCAGGGAAGAAGAAAATGACTGTACCTGCAGAAGAAGCGACGGCTAAATA
>G3BZQ8102FKTU8
GGTGAGTAACGCGTAAAGAACTTGCCCTGCAGTCTGGGATAACAGACGGAAACGACTGTAAAAACCTGATATAATCAAGCCCACGCATGTGGTGCTTGATGAAAGAAATGCTGCAGGAGAGCTTTGCGTCCTATTAGCTTGTTGGTGGGGTAATGGCCCACCAAGGCAATGATAGGTAGCCGGCCTGAGAGGGTGACCGGCCACAAGGGGACTGAGATACGGCCCTTACTCCTACGGGAGGCAGCAGTGGGGAATATTGGACAATGGGGGCAACCCTGATCCAGCAATTCTGTGTGCACGAAGAAGGTTTTCGGATTGTAAAGTGCTTTCAGCAGGGAAGAAGAAAATGACTGTACCTGCAGAAGAAGCGACGGCTAAATA
>G3BZQ8102H2BMC
GGTGAGTAACGCGTAAAGAACTTGCCCTGCAGTCTGGGATAACAGACGGAAACGACTGTAAAAACCTGATATAATCAAGCCCACGCATGTGGTGCTTGATGAAAGAAATGCTGCAGGAGAGCTTTGCGTCCTATTAGCTTGTTGGTGGGGTAATGGCCCACCAAGGCAATGATAGGTAGCCGGCCTGAGAGGGTGACCGGCCACAAGGGGACTGAGATACGGCCCTTACTCCTACGGGAGGCAGCAGTGGGGAATATTGGACAATGGGGGCAACCCTGATCCAGCAATTCTGTGTGCACGAAGAAGGTTTTCGGATTGTAAAGTGCTTTCAGCAGGGAAGAAGAAAATGACTGTACCTGCAGAAGAAGCGACGGCTAAATA
>GV2UCFN02IVHXF
GGTGAGTAACGCGTAAGAACTTGCCCTGCAGTCTGGGATAACAGACGGAAACGACTGATAAAACCTGATATAATCAAGCCCACGCATGTGGTGCTTGATGAAAAGAAATGCTGCAGGAGAGCTTTGCGTCCTATTAGCTTGTTGGTGGGGTAATGGCCCACCAAGGCAATGATAGGTAGCCGGCCTGAGAGGGTGACCGGCCACAAGGGGACTGAGATACGGCCCTTACTCCTACGGGAGGCAGCAGTGGGGAATATTGGACAATGGGGGCAACCCTGATCCAGCAATTCTGTGTGCACGAAGAAGGTTTTCGGATTGTAAAGTGCTTTCAGCAGGGAAGAAGAAGACTGACTGTACCTGCAGAAGAAGCGACGGCTAAATA
>G3BZQ8102I3NW5
GGTGAGTAACGCGTAAGAACTTGCCCTGCAGTCTGGGATAACAGACGGAAACGACTGATAAAACCTGATATAATCAAGCCCACGCATGTGGTGTTTGATGAAAAGAAATGCTGCAGGAGAGCTTTGCGTCCTATTAGCTTGTTGGTGGGGTAATGGCCCACCAAGGCAATGATAGGTAGCCGGCCTGAGAGGGTGACCGGCCACAAGGGGACTGAGATACGGCCCTTACTCCTACGGGAGGCAGCAGTGGGGAATATTGGACAATGGGGGCAACCCTGATCCAGCAATTCTGTGTGCACGAAGAAGGTTTTCGGATTGTAAAGTGCTTTCAGCAGGGAAGAAGAGAATGACGGTACCTGCAGAAGAAGCGACGGCTAAATA
>G3BZQ8102F8RMJ
GGTGAGTAACGCGTAAGAACTTGCCCTGCAGTCTGGGATAACAGACGGAAACGACTGATAAAACCTGATATAATCAAGCCCACGCATGTGGTGTTTGATGAAAAGAAATGCTGCAGGAGAGCTTTGCGTCCTATTAGCTTGTTGGTGGGGTAATGGCCCACCAAGGCAATGATAGGTAGCCGGCCTGAGAGGGTGACCGGCCACAAGGGGACTGAGATACGGCCCTTACTCCTACGGGAGGCAGCAGTGGGGAATATTGGACAATGGGGGCAACCCTGATCCAGCAATTCTGTGTGCACGAAGAAGGTTTTCGGATTGTAAAGTGCTTTCAGCAGGGAAGAAGAGAATGACGGTACCTGCAGAAGAAGCGACGGCTAAATA
>GV2UCFN02ITNG1
GGTGAGTAACGCGTAAAGAACTTGCCCTGCAGTCTGGGATAACAGACGGAAACGACTGATAAAACCTGATATAATCAAGCCCACGCATGTGGTGCTTGATGAAAAGAAATGCTGCAGGAGAGCTTTGCGTCCTATTAGCTTGTTGGTGGGGTAATGGCCCACCAAGGCAATGATAGGTAGCCGGCCTGAGAGGGTGACGGCCACAAGGGGACTGAGATACGGCCCTTACTCCTACGGGAGGCAGCAGTGGGGAATATTGGACAATGGGGGCAACCCTGATCCAGCAATTCTGTGTGCACGAAGAAGGTTTTCGGATTGTAAAGTGCTTTCAGCAGGGAAGAAGAGAATGACGGTACCTGCAGAAGAAGCGACGGCTAAATA
>GV2UCFN02F5D0U
GGTGAGTAACGCGTAAAGAACTTGCCCCGCAGACAGGGATAACAGACGGAAACGACTGATAAAACCTGATATAATCAAGCCCACGCATGTGGTGTTTGATGAAAAGAAATGCTGCAGGAGAGCTTTGCGTCCTATTAGCTTGTTGGTGGGGTAATGGCCCACCAAGGCAATGATAGGTAGCCGGCCTGAGAGGGTGACCGGCCACAAGGGGACTGAGATACGGCCCTTACTCCTACGGGAGGCAGCAGTGGGGAATATTGGACAATGGGGGCAACCCTGATCCAGCAATTCTGTGTGCACGAAGAAGGTTTTCGGATTGTAAAGTGCTTTCAGCAGGGAAGAAGAAAATGACTGTACCTGCAGAAGAAGCGACGGCTAAATA
>GV2UCFN02HCDLC
GGTGAGTAACGCGTAAAGAACTTGCCCCGCAGACAGGGATAACAGACGGAAACGACTGATAAAACCTGATATAATCAAGCCCACGCATGTGGTGTTTGATGAAAAGAAATGCTGCAGGAGAGCTTTGCGTCCTATTAGCTTGTTGGTGGGGTAATGGCCCACCAAGGCAATGATAGGTAGCCGGCCTGAGAGGGTGACCGGCCACAAGGGGACTGAGATACGGCCCTTACTCCTACGGGAGGCAGCAGTGGGGAATATTGGACAATGGGGGCAACCCTGATCCAGCAATTCTGTGTGCACGAAGAAGGTTTTCGGATTGTAAAGTGCTTTCAGCAGGGAAGAAGAAAATGACTGTACCTGCAGAAGAAGCGACGGCTAAATA
>GV2UCFN02IKV14
GGTGAGTAACGCGTAAAGAACTTGCCCTGCAGTCTGGGATAACAGACGGAAACGACTGATAAAACCTGATATAATCAAGCCCACGCATGTGGTGCTTGATGAAAAGAAATGCTGCAGGAGAGCTTTGCGTCCTATTAGCTTGTTGGTGGGGTAATGGCCCACCAAGGCAATGATAGGTAGCCGGCCTGAGAGGGTGACCGGCCACAAGGGGACTGAGATACGGCCCTTACTCCTACGGGAGGCAGCAGTGGGGAATATTGGACAATGGGGGCAACCCTGATCCAGCAATTCTGTGTGCACGAAGAAGGTTTTCGGATTGTAAAGTGCTTTCAGCAGGGAAGAAAAAAATGACGGTACCTGCAGAAGAAGCGACGGCTAAATA
>G3BZQ8102F7PPD
GGTGAGTAACGCGTAAAGAACTTGCCCTGCAGTCTGGGATAACAGACGGAAACGACTGATAAAACCTGATATAATCAAGCCCACGCATTTGGTGCTTGATGAAAGAAATGCTGCAGGAGAGCTTTGCGTCCTATTAGCTTGTTGGTGGGGTAATGGCCCACCAAGGCAATGATAGGTAGCCGGCCTGAGAGGGTGACCGGCCACAAGGGGACTGAGATACGGCCCTTACTCCTACGGGAGGCAGCAGTGGGGAATATTGGACAATGGGGGCAACCCTGATCCAGCAATTCTGTGTGCACGAAGAAGGTTTTCGGATTGTAAAGTGCTTTCAGCAGGGAAGAAGAAAATGACTGTACCTGCAGAAGAAGCGACGGCTAAATA
>G3BZQ8102HBNRT
GGTGAGTAACGCGTAAAGAACTTGCCCTGCAGTCTGGGATAACAGACGGAAACGACTGATAAAACCTGATATAATCAAGCCCACGCATTTGGTGCTTGATGAAAGAAATGCTGCAGGAGAGCTTTGCGTCCTATTAGCTTGTTGGTGGGGTAATGGCCCACCAAGGCAATGATAGGTAGCCGGCCTGAGAGGGTGACCGGCCACAAGGGGACTGAGATACGGCCCTTACTCCTACGGGAGGCAGCAGTGGGGAATATTGGACAATGGGGGCAACCCTGATCCAGCAATTCTGTGTGCACGAAGAAGGTTTTCGGATTGTAAAGTGCTTTCAGCAGGGAAGAAGAAAATGACTGTACCTGCAGAAGAAGCGACGGCTAAATA
>G3BZQ8102GSHQ5
GGTGAGTAACGCGTAAAGAACTTGCCCTGCAGTCTGGGATAACAGACGGAAACGACTGATAAAACCTGATATAATCAAGCCCACGCATTTGGTGCTTGATGAAAGAAATGCTGCAGGAGAGCTTTGCGTCCTATTAGCTTGTTGGTGGGGTAATGGCCCACCAAGGCAATGATAGGTAGCCGGCCTGAGAGGGTGACCGGCCACAAGGGGACTGAGATACGGCCCTTACTCCTACGGGAGGCAGCAGTGGGGAATATTGGACAATGGGGGCAACCCTGATCCAGCAATTCTGTGTGCACGAAGAAGGTTTTCGGATTGTAAAGTGCTTTCAGCAGGGAAGAAGAAAATGACTGTACCTGCAGAAGAAGCGACGGCTAAATA
>GV2UCFN02GIYH5
GGTGAGTAACGCGTAAAGAACTTGCCCTGCAGTCTGGGATAACAGACGGAAACGACTGATAAAAACCTGATATAATCAAGCCCACGCATGTGGTGCTTGATGAAAAGAAATGCTGCAGGAGAGCTTTGCGTCCTATTAGCTTGTTGGTGGGGTAATGGCCCACCAAGGCAATGATAGGTAGCCGGCCTGAGAGGGTGAACGGCCACAAGGGGACTGAGATACGGCCCTTACTCCTACGGGAGGCAGCAGTGGGGAATATTGGACAATGGGGGCAACCCTGATCCAGCAATTCTGTGTGCACGAAGAAGGTTTTCGGATTGTAAAGTGCTTTCAGCAGGGAAGAAGAAAATGACTGTACCTGCAGAAGAAGCGACGGCTAAATA
>GV2UCFN02JZ614
GGTGAGTAACGCGTAAAGAACTTGCCCTGCAGTCTGGGATAACAGACGGAAACGACTGATAAAACCTGATATAATCAAGCCCACGCATGTGGTGCTTGATGAAAAGAAATGCTGCAGGAGAGCTTTGCGTCCTATTAGCTTGTTGGTGGGGTAATGGCCCACCAAGGCAATGATAGGTAGCCGGCCTGAGAGGGTGACCGGCCACAAGGGGACTGAGATACGGCCCTTACTCCTACGGGAGGCAGCAGTGGGGAATATTGGACAATGGGGGGCAACCCTGATCCAGCAATTCTGTGTGCACGAAGAAGGTTTTCGGATTGTAAAGTGCTTTCAGCAGGGAAGAAGAAGATGACTGTACCTGCAGAAGAAGCGACGGCTAAATA
>GV2UCFN02FZRSE
GGTGAGTAACGCGTAAAGAACTTGCCCTGCAGTCTGGGATAACAGACGGAAACGACTGATAAAACCTGATATAATCAAGCCCACGCATGTGGTGTTTGATGAAAAGAAATGCTGCAGGAGAGCTTTGCGTCCTATTAGCTTGTTGGTGGGGTAATGGCCCACCAAGGCAATGATAGGTAGCCGGCCTGAGAGGGTGACCGGCCACAAGGGGACTGAGATACGGCCCTTACTCCTACGGGAGGCAGCAGTGGGGAATATTGGACAATGGGGGCAACCCTGATCCAGCAATTCTGTGTGCACGAAGAAGGTTTTCGGATTGTAAAGTGCTTTCAGCAGGGAAGAAGAAAATGACTGTACCTGCAGAAGAAGCGACGGCTAAATA
>GV2UCFN02HO7NZ
GGTGAGTAACGCGTAAAGAACTTGCCCTGCAGTCTGGGATAACAGACGGAAACGACTGATAAAACCTGATATAATCAAGCCCACGCATGTGGTGTTTGATGAAAAGAAATGCTGCAGGAGAGCTTTGCGTCCTATTAGCTTGTTGGTGGGGTAATGGCCCACCAAGGCAATGATAGGTAGCCGGCCTGAGAGGGTGACCGGCCACAAGGGGACTGAGATACGGCCCTTACTCCTACGGGAGGCAGCAGTGGGGAATATTGGACAATGGGGGCAACCCTGATCCAGCAATTCTGTGTGCACGAAGAAGGTTTTCGGATTGTAAAGTGCTTTCAGCAGGGAAGAAGAAAATGACTGTACCTGCAGAAGAAGCGACGGCTAAATA
>GV2UCFN02HTPPF
GGTGAGTAACGCGTAAAGAACTTGCCCTGCAGTCTGGGATAACAGACGGAAACGACTGATAAAACCTGATATAATCAAGCCCACGCATGTGGTGTTTGATGAAAAGAAATGCTGCAGGAGAGCTTTGCGTCCTATTAGCTTGTTGGTGGGGTAATGGCCCACCAAGGCAATGATAGGTAGCCGGCCTGAGAGGGTGACCGGCCACAAGGGGACTGAGATACGGCCCTTACTCCTACGGGAGGCAGCAGTGGGGAATATTGGACAATGGGGGCAACCCTGATCCAGCAATTCTGTGTGCACGAAGAAGGTTTTCGGATTGTAAAGTGCTTTCAGCAGGGAAGAAGAAAATGACTGTACCTGCAGAAGAAGCGACGGCTAAATA
>GV2UCFN02GUA98
GGTGAGTAACGCGTAAAGAACTTGCCCTGCAGTCTGGGATAACAGACGGAAACGACTGATAAAACCTGATATAATCAAGCCCACGCATGTGGTGTTTGATGAAAAGAAATGCTGCAGGAGAGCTTTGCGTCCTATTAGCTTGTTGGTGGGGTAATGGCCCACCAAGGCAATGATAGGTAGCCGGCCTGAGAGGGTGACCGGCCACAAGGGGACTGAGATACGGCCCTTACTCCTACGGGAGGCAGCAGTGGGGAATATTGGACAATGGGGGCAACCCTGATCCAGCAATTCTGTGTGCACGAAGAAGGTTTTCGGATTGTAAAGTGCTTTCAGCAGGGAAGAAGAAAATGACTGTACCTGCAGAAGAAGCGACGGCTAAATA
>GV2UCFN02GMNV8
GGTGAGTAACGCGTAAAGAACTTGCCCTGCAGTCTGGGATAACAGACGGAAACGACTGATAAAACCTGATATAATCAAGCCCACGCATGTGGTGTTTGATGAAAAGAAATGCTGCAGGAGAGCTTTGCGTCCTATTAGCTTGTTGGTGGGGTAATGGCCCACCAAGGCAATGATAGGTAGCCGGCCTGAGAGGGTGACCGGCCACAAGGGGACTGAGATACGGCCCTTACTCCTACGGGAGGCAGCAGTGGGGAATATTGGACAATGGGGGCAACCCTGATCCAGCAATTCTGTGTGCACGAAGAAGGTTTTCGGATTGTAAAGTGCTTTCAGCAGGGAAGAAGAAAATGACTGTACCTGCAGAAGAAGCGACGGCTAAATA
>GV2UCFN02G1XWU
GGTGAGTAACGCGTAAAGAACTTGCCCTGCAGTCTGGGATAACAGACGGAAACGACTGATAAAACCTGATATAATCAAGCCCACGCATGTGGTGTTTGATGAAAAGAAATGCTGCAGGAGAGCTTTGCGTCCTATTAGCTTGTTGGTGGGGTAATGGCCCACCAAGGCAATGATAGGTAGCCGGCCTGAGAGGGTGACCGGCCACAAGGGGACTGAGATACGGCCCTTACTCCTACGGGAGGCAGCAGTGGGGAATATTGGACAATGGGGGCAACCCTGATCCAGCAATTCTGTGTGCACGAAGAAGGTTTTCGGATTGTAAAGTGCTTTCAGCAGGGAAGAAGAAAATGACTGTACCTGCAGAAGAAGCGACGGCTAAATA
>GV2UCFN02FSG77
GGTGAGTAACGCGTAAAGAACTTGCCCTGCAGTCTGGGATAACAGACGGAAACGACTGATAAAACCTGATATAATCAAGCCCACGCATGTGGTGTTTGATGAAAAGAAATGCTGCAGGAGAGCTTTGCGTCCTATTAGCTTGTTGGTGGGGTAATGGCCCACCAAGGCAATGATAGGTAGCCGGCCTGAGAGGGTGACCGGCCACAAGGGGACTGAGATACGGCCCTTACTCCTACGGGAGGCAGCAGTGGGGAATATTGGACAATGGGGGCAACCCTGATCCAGCAATTCTGTGTGCACGAAGAAGGTTTTCGGATTGTAAAGTGCTTTCAGCAGGGAAGAAGAAAATGACTGTACCTGCAGAAGAAGCGACGGCTAAATA
>GV2UCFN02HDLD0
GGTGAGTAACGCGTAAAGAACTTGCCCTGCAGTCTGGGATAACAGACGGAAACGACTGATAAAACCTGATATAATCAAGCCCACGCATGTGGTGTTTGATGAAAAGAAATGCTGCAGGAGAGCTTTGCGTCCTATTAGCTTGTTGGTGGGGTAATGGCCCACCAAGGCAATGATAGGTAGCCGGCCTGAGAGGGTGACCGGCCACAAGGGGACTGAGATACGGCCCTTACTCCTACGGGAGGCAGCAGTGGGGAATATTGGACAATGGGGGCAACCCTGATCCAGCAATTCTGTGTGCACGAAGAAGGTTTTCGGATTGTAAAGTGCTTTCAGCAGGGAAGAAGAAAATGACTGTACCTGCAGAAGAAGCGACGGCTAAATA
>GV2UCFN02IERNW
GGTGAGTAACGCGTAAAGAACTTGCCCTGCAGTCTGGGATAACAGACGGAAACGACTGATAAAACCTGATATAATCAAGCCCACGCATGTGGTGTTTGATGAAAAGAAATGCTGCAGGAGAGCTTTGCGTCCTATTAGCTTGTTGGTGGGGTAATGGCCCACCAAGGCAATGATAGGTAGCCGGCCTGAGAGGGTGACCGGCCACAAGGGGACTGAGATACGGCCCTTACTCCTACGGGAGGCAGCAGTGGGGAATATTGGACAATGGGGGCAACCCTGATCCAGCAATTCTGTGTGCACGAAGAAGGTTTTCGGATTGTAAAGTGCTTTCAGCAGGGAAGAAGAAAATGACTGTACCTGCAGAAGAAGCGACGGCTAAATA
>GV2UCFN02IILO9
GGTGAGTAACGCGTAAAGAACTTGCCCTGCAGTCTGGGATAACAGACGGAAACGACTGATAAAACCTGATATAATCAAGCCCACGCATGTGGTGTTTGATGAAAAGAAATGCTGCAGGAGAGCTTTGCGTCCTATTAGCTTGTTGGTGGGGTAATGGCCCACCAAGGCAATGATAGGTAGCCGGCCTGAGAGGGTGACCGGCCACAAGGGGACTGAGATACGGCCCTTACTCCTACGGGAGGCAGCAGTGGGGAATATTGGACAATGGGGGCAACCCTGATCCAGCAATTCTGTGTGCACGAAGAAGGTTTTCGGATTGTAAAGTGCTTTCAGCAGGGAAGAAGAAAATGACTGTACCTGCAGAAGAAGCGACGGCTAAATA
>GV2UCFN02H2SLX
GGTGAGTAACGCGTAAAGAACTTGCCCTGCAGTCTGGGATAACAGACGGAAACGACTGATAAAACCTGATATAATCAAGCCCACGCATGTGGTGTTTGATGAAAAGAAATGCTGCAGGAGAGCTTTGCGTCCTATTAGCTTGTTGGTGGGGTAATGGCCCACCAAGGCAATGATAGGTAGCCGGCCTGAGAGGGTGACCGGCCACAAGGGGACTGAGATACGGCCCTTACTCCTACGGGAGGCAGCAGTGGGGAATATTGGACAATGGGGGCAACCCTGATCCAGCAATTCTGTGTGCACGAAGAAGGTTTTCGGATTGTAAAGTGCTTTCAGCAGGGAAGAAGAAAATGACTGTACCTGCAGAAGAAGCGACGGCTAAATA
>GV2UCFN02GVIYT
GGTGAGTAACGCGTAAAGAACTTGCCCTGCAGTCTGGGATAACAGACGGAAACGACTGATAAAACCTGATATAATCAAGCCCACGCATGTGGTGTTTGATGAAAAGAAATGCTGCAGGAGAGCTTTGCGTCCTATTAGCTTGTTGGTGGGGTAATGGCCCACCAAGGCAATGATAGGTAGCCGGCCTGAGAGGGTGACCGGCCACAAGGGGACTGAGATACGGCCCTTACTCCTACGGGAGGCAGCAGTGGGGAATATTGGACAATGGGGGCAACCCTGATCCAGCAATTCTGTGTGCACGAAGAAGGTTTTCGGATTGTAAAGTGCTTTCAGCAGGGAAGAAGAAAATGACTGTACCTGCAGAAGAAGCGACGGCTAAATA
>GV2UCFN02H3K0H
GGTGAGTAACGCGTAAAGAACTTGCCCTGCAGTCTGGGATAACAGACGGAAACGACTGATAAAACCTGATATAATCAAGCCCACGCATGTGGTGTTTGATGAAAAGAAATGCTGCAGGAGAGCTTTGCGTCCTATTAGCTTGTTGGTGGGGTAATGGCCCACCAAGGCAATGATAGGTAGCCGGCCTGAGAGGGTGACCGGCCACAAGGGGACTGAGATACGGCCCTTACTCCTACGGGAGGCAGCAGTGGGGAATATTGGACAATGGGGGCAACCCTGATCCAGCAATTCTGTGTGCACGAAGAAGGTTTTCGGATTGTAAAGTGCTTTCAGCAGGGAAGAAGAAAATGACTGTACCTGCAGAAGAAGCGACGGCTAAATA
>GV2UCFN02GSP0D
GGTGAGTAACGCGTAAAGAACTTGCCCTGCAGTCTGGGATAACAGACGGAAACGACTGATAAAACCTGATATAATCAAGCCCACGCATGTGGTGTTTGATGAAAAGAAATGCTGCAGGAGAGCTTTGCGTCCTATTAGCTTGTTGGTGGGGTAATGGCCCACCAAGGCAATGATAGGTAGCCGGCCTGAGAGGGTGACCGGCCACAAGGGGACTGAGATACGGCCCTTACTCCTACGGGAGGCAGCAGTGGGGAATATTGGACAATGGGGGCAACCCTGATCCAGCAATTCTGTGTGCACGAAGAAGGTTTTCGGATTGTAAAGTGCTTTCAGCAGGGAAGAAGAAAATGACTGTACCTGCAGAAGAAGCGACGGCTAAATA
>GV2UCFN02H7L8F
GGTGAGTAACGCGTAAAGAACTTGCCCTGCAGTCTGGGATAACAGACGGAAACGACTGATAAAACCTGATATAATCAAGCCCACGCATGTGGTGTTTGATGAAAAGAAATGCTGCAGGAGAGCTTTGCGTCCTATTAGCTTGTTGGTGGGGTAATGGCCCACCAAGGCAATGATAGGTAGCCGGCCTGAGAGGGTGACCGGCCACAAGGGGACTGAGATACGGCCCTTACTCCTACGGGAGGCAGCAGTGGGGAATATTGGACAATGGGGGCAACCCTGATCCAGCAATTCTGTGTGCACGAAGAAGGTTTTCGGATTGTAAAGTGCTTTCAGCAGGGAAGAAGAAAATGACTGTACCTGCAGAAGAAGCGACGGCTAAATA
>GV2UCFN02H8LMB
GGTGAGTAACGCGTAAAGAACTTGCCCTGCAGTCTGGGATAACAGACGGAAACGACTGATAAAACCTGATATAATCAAGCCCACGCATGTGGTGTTTGATGAAAAGAAATGCTGCAGGAGAGCTTTGCGTCCTATTAGCTTGTTGGTGGGGTAATGGCCCACCAAGGCAATGATAGGTAGCCGGCCTGAGAGGGTGACCGGCCACAAGGGGACTGAGATACGGCCCTTACTCCTACGGGAGGCAGCAGTGGGGAATATTGGACAATGGGGGCAACCCTGATCCAGCAATTCTGTGTGCACGAAGAAGGTTTTCGGATTGTAAAGTGCTTTCAGCAGGGAAGAAGAAAATGACTGTACCTGCAGAAGAAGCGACGGCTAAATA
>GV2UCFN02JO3H0
GGTGAGTAACGCGTAAAGAACTTGCCCTGCAGTCTGGGATAACAGACGGAAACGACTGATAAAACCTGATATAATCAAGCCCACGCATGTGGTGTTTGATGAAAAGAAATGCTGCAGGAGAGCTTTGCGTCCTATTAGCTTGTTGGTGGGGTAATGGCCCACCAAGGCAATGATAGGTAGCCGGCCTGAGAGGGTGACCGGCCACAAGGGGACTGAGATACGGCCCTTACTCCTACGGGAGGCAGCAGTGGGGAATATTGGACAATGGGGGCAACCCTGATCCAGCAATTCTGTGTGCACGAAGAAGGTTTTCGGATTGTAAAGTGCTTTCAGCAGGGAAGAAGAAAATGACTGTACCTGCAGAAGAAGCGACGGCTAAATA
>GV2UCFN02FWL2R
GGTGAGTAACGCGTAAAGAACTTGCCCTGCAGTCTGGGATAACAGACGGAAACGACTGATAAAACCTGATATAATCAAGCCCACGCATGTGGTGTTTGATGAAAAGAAATGCTGCAGGAGAGCTTTGCGTCCTATTAGCTTGTTGGTGGGGTAATGGCCCACCAAGGCAATGATAGGTAGCCGGCCTGAGAGGGTGACCGGCCACAAGGGGACTGAGATACGGCCCTTACTCCTACGGGAGGCAGCAGTGGGGAATATTGGACAATGGGGGCAACCCTGATCCAGCAATTCTGTGTGCACGAAGAAGGTTTTCGGATTGTAAAGTGCTTTCAGCAGGGAAGAAGAAAATGACTGTACCTGCAGAAGAAGCGACGGCTAAATA
>GV2UCFN02H3E1H
GGTGAGTAACGCGTAAAGAACTTGCCCTGCAGTCTGGGATAACAGACGGAAACGACTGATAAAACCTGATATAATCAAGCCCACGCATGTGGTGTTTGATGAAAAGAAATGCTGCAGGAGAGCTTTGCGTCCTATTAGCTTGTTGGTGGGGTAATGGCCCACCAAGGCAATGATAGGTAGCCGGCCTGAGAGGGTGACCGGCCACAAGGGGACTGAGATACGGCCCTTACTCCTACGGGAGGCAGCAGTGGGGAATATTGGACAATGGGGGCAACCCTGATCCAGCAATTCTGTGTGCACGAAGAAGGTTTTCGGATTGTAAAGTGCTTTCAGCAGGGAAGAAGAAAATGACTGTACCTGCAGAAGAAGCGACGGCTAAATA
>GV2UCFN02HPX8P
GGTGAGTAACGCGTAAAGAACTTGCCCTGCAGTCTGGGATAACAGACGGAAACGACTGATAAAACCTGATATAATCAAGCCCACGCATGTGGTGTTTGATGAAAAGAAATGCTGCAGGAGAGCTTTGCGTCCTATTAGCTTGTTGGTGGGGTAATGGCCCACCAAGGCAATGATAGGTAGCCGGCCTGAGAGGGTGACCGGCCACAAGGGGACTGAGATACGGCCCTTACTCCTACGGGAGGCAGCAGTGGGGAATATTGGACAATGGGGGCAACCCTGATCCAGCAATTCTGTGTGCACGAAGAAGGTTTTCGGATTGTAAAGTGCTTTCAGCAGGGAAGAAGAAAATGACTGTACCTGCAGAAGAAGCGACGGCTAAATA
>GV2UCFN02I64IK
GGTGAGTAACGCGTAAAGAACTTGCCCTGCAGTCTGGGATAACAGACGGAAACGACTGATAAAACCTGATATAATCAAGCCCACGCATGTGGTGTTTGATGAAAAGAAATGCTGCAGGAGAGCTTTGCGTCCTATTAGCTTGTTGGTGGGGTAATGGCCCACCAAGGCAATGATAGGTAGCCGGCCTGAGAGGGTGACCGGCCACAAGGGGACTGAGATACGGCCCTTACTCCTACGGGAGGCAGCAGTGGGGAATATTGGACAATGGGGGCAACCCTGATCCAGCAATTCTGTGTGCACGAAGAAGGTTTTCGGATTGTAAAGTGCTTTCAGCAGGGAAGAAGAAAATGACTGTACCTGCAGAAGAAGCGACGGCTAAATA
>GV2UCFN02JEYZW
GGTGAGTAACGCGTAAAGAACTTGCCCTGCAGTCTGGGATAACAGACGGAAACGACTGATAAAACCTGATATAATCAAGCCCACGCATGTGGTGTTTGATGAAAAGAAATGCTGCAGGAGAGCTTTGCGTCCTATTAGCTTGTTGGTGGGGTAATGGCCCACCAAGGCAATGATAGGTAGCCGGCCTGAGAGGGTGACCGGCCACAAGGGGACTGAGATACGGCCCTTACTCCTACGGGAGGCAGCAGTGGGGAATATTGGACAATGGGGGCAACCCTGATCCAGCAATTCTGTGTGCACGAAGAAGGTTTTCGGATTGTAAAGTGCTTTCAGCAGGGAAGAAGAAAATGACTGTACCTGCAGAAGAAGCGACGGCTAAATA
>GV2UCFN02FTO86
GGTGAGTAACGCGTAAAGAACTTGCCCTGCAGTCTGGGATAACAGACGGAAACGACTGATAAAACCTGATATAATCAAGCCCACGCATGTGGTGTTTGATGAAAAGAAATGCTGCAGGAGAGCTTTGCGTCCTATTAGCTTGTTGGTGGGGTAATGGCCCACCAAGGCAATGATAGGTAGCCGGCCTGAGAGGGTGACCGGCCACAAGGGGACTGAGATACGGCCCTTACTCCTACGGGAGGCAGCAGTGGGGAATATTGGACAATGGGGGCAACCCTGATCCAGCAATTCTGTGTGCACGAAGAAGGTTTTCGGATTGTAAAGTGCTTTCAGCAGGGAAGAAGAAAATGACTGTACCTGCAGAAGAAGCGACGGCTAAATA
>GV2UCFN02HEGXQ
GGTGAGTAACGCGTAAAGAACTTGCCCTGCAGTCTGGGATAACAGACGGAAACGACTGATAAAACCTGATATAATCAAGCCCACGCATGTGGTGTTTGATGAAAAGAAATGCTGCAGGAGAGCTTTGCGTCCTATTAGCTTGTTGGTGGGGTAATGGCCCACCAAGGCAATGATAGGTAGCCGGCCTGAGAGGGTGACCGGCCACAAGGGGACTGAGATACGGCCCTTACTCCTACGGGAGGCAGCAGTGGGGAATATTGGACAATGGGGGCAACCCTGATCCAGCAATTCTGTGTGCACGAAGAAGGTTTTCGGATTGTAAAGTGCTTTCAGCAGGGAAGAAGAAAATGACTGTACCTGCAGAAGAAGCGACGGCTAAATA
>GV2UCFN02HCLMT
GGTGAGTAACGCGTAAAGAACTTGCCCTGCAGTCTGGGATAACAGACGGAAACGACTGATAAAACCTGATATAATCAAGCCCACGCATGTGGTGTTTGATGAAAAGAAATGCTGCAGGAGAGCTTTGCGTCCTATTAGCTTGTTGGTGGGGTAATGGCCCACCAAGGCAATGATAGGTAGCCGGCCTGAGAGGGTGACCGGCCACAAGGGGACTGAGATACGGCCCTTACTCCTACGGGAGGCAGCAGTGGGGAATATTGGACAATGGGGGCAACCCTGATCCAGCAATTCTGTGTGCACGAAGAAGGTTTTCGGATTGTAAAGTGCTTTCAGCAGGGAAGAAGAAAATGACTGTACCTGCAGAAGAAGCGACGGCTAAATA
>GV2UCFN02HMLQS
GGTGAGTAACGCGTAAAGAACTTGCCCTGCAGTCTGGGATAACAGACGGAAACGACTGATAAAACCTGATATAATCAAGCCCACGCATGTGGTGTTTGATGAAAAGAAATGCTGCAGGAGAGCTTTGCGTCCTATTAGCTTGTTGGTGGGGTAATGGCCCACCAAGGCAATGATAGGTAGCCGGCCTGAGAGGGTGACCGGCCACAAGGGGACTGAGATACGGCCCTTACTCCTACGGGAGGCAGCAGTGGGGAATATTGGACAATGGGGGCAACCCTGATCCAGCAATTCTGTGTGCACGAAGAAGGTTTTCGGATTGTAAAGTGCTTTCAGCAGGGAAGAAGAAAATGACTGTACCTGCAGAAGAAGCGACGGCTAAATA
>GV2UCFN02GMORU
GGTGAGTAACGCGTAAAGAACTTGCCCTGCAGTCTGGGATAACAGACGGAAACGACTGATAAAACCTGATATAATCAAGCCCACGCATGTGGTGTTTGATGAAAAGAAATGCTGCAGGAGAGCTTTGCGTCCTATTAGCTTGTTGGTGGGGTAATGGCCCACCAAGGCAATGATAGGTAGCCGGCCTGAGAGGGTGACCGGCCACAAGGGGACTGAGATACGGCCCTTACTCCTACGGGAGGCAGCAGTGGGGAATATTGGACAATGGGGGCAACCCTGATCCAGCAATTCTGTGTGCACGAAGAAGGTTTTCGGATTGTAAAGTGCTTTCAGCAGGGAAGAAGAAAATGACTGTACCTGCAGAAGAAGCGACGGCTAAATA
>GV2UCFN02HPT6W
GGTGAGTAACGCGTAAAGAACTTGCCCTGCAGTCTGGGATAACAGACGGAAACGACTGATAAAACCTGATATAATCAAGCCCACGCATGTGGTGTTTGATGAAAAGAAATGCTGCAGGAGAGCTTTGCGTCCTATTAGCTTGTTGGTGGGGTAATGGCCCACCAAGGCAATGATAGGTAGCCGGCCTGAGAGGGTGACCGGCCACAAGGGGACTGAGATACGGCCCTTACTCCTACGGGAGGCAGCAGTGGGGAATATTGGACAATGGGGGCAACCCTGATCCAGCAATTCTGTGTGCACGAAGAAGGTTTTCGGATTGTAAAGTGCTTTCAGCAGGGAAGAAGAAAATGACTGTACCTGCAGAAGAAGCGACGGCTAAATA
>GV2UCFN02IDUOR
GGTGAGTAACGCGTAAAGAACTTGCCCTGCAGTCTGGGATAACAGACGGAAACGACTGATAAAACCTGATATAATCAAGCCCACGCATGTGGTGTTTGATGAAAAGAAATGCTGCAGGAGAGCTTTGCGTCCTATTAGCTTGTTGGTGGGGTAATGGCCCACCAAGGCAATGATAGGTAGCCGGCCTGAGAGGGTGACCGGCCACAAGGGGACTGAGATACGGCCCTTACTCCTACGGGAGGCAGCAGTGGGGAATATTGGACAATGGGGGCAACCCTGATCCAGCAATTCTGTGTGCACGAAGAAGGTTTTCGGATTGTAAAGTGCTTTCAGCAGGGAAGAAGAAAATGACTGTACCTGCAGAAGAAGCGACGGCTAAATA
>GV2UCFN02IZWNC
GGTGAGTAACGCGTAAAGAACTTGCCCTGCAGTCTGGGATAACAGACGGAAACGACTGATAAAACCTGATATAATCAAGCCCACGCATGTGGTGTTTGATGAAAAGAAATGCTGCAGGAGAGCTTTGCGTCCTATTAGCTTGTTGGTGGGGTAATGGCCCACCAAGGCAATGATAGGTAGCCGGCCTGAGAGGGTGACCGGCCACAAGGGGACTGAGATACGGCCCTTACTCCTACGGGAGGCAGCAGTGGGGAATATTGGACAATGGGGGCAACCCTGATCCAGCAATTCTGTGTGCACGAAGAAGGTTTTCGGATTGTAAAGTGCTTTCAGCAGGGAAGAAGAAAATGACTGTACCTGCAGAAGAAGCGACGGCTAAATA
>GV2UCFN02HQ58R
GGTGAGTAACGCGTAAAGAACTTGCCCTGCAGTCTGGGATAACAGACGGAAACGACTGATAAAACCTGATATAATCAAGCCCACGCATGTGGTGTTTGATGAAAAGAAATGCTGCAGGAGAGCTTTGCGTCCTATTAGCTTGTTGGTGGGGTAATGGCCCACCAAGGCAATGATAGGTAGCCGGCCTGAGAGGGTGACCGGCCACAAGGGGACTGAGATACGGCCCTTACTCCTACGGGAGGCAGCAGTGGGGAATATTGGACAATGGGGGCAACCCTGATCCAGCAATTCTGTGTGCACGAAGAAGGTTTTCGGATTGTAAAGTGCTTTCAGCAGGGAAGAAGAAAATGACTGTACCTGCAGAAGAAGCGACGGCTAAATA
>GV2UCFN02IT9UZ
GGTGAGTAACGCGTAAAGAACTTGCCCTGCAGTCTGGGATAACAGACGGAAACGACTGATAAAACCTGATATAATCAAGCCCACGCATGTGGTGTTTGATGAAAAGAAATGCTGCAGGAGAGCTTTGCGTCCTATTAGCTTGTTGGTGGGGTAATGGCCCACCAAGGCAATGATAGGTAGCCGGCCTGAGAGGGTGACCGGCCACAAGGGGACTGAGATACGGCCCTTACTCCTACGGGAGGCAGCAGTGGGGAATATTGGACAATGGGGGCAACCCTGATCCAGCAATTCTGTGTGCACGAAGAAGGTTTTCGGATTGTAAAGTGCTTTCAGCAGGGAAGAAGAAAATGACTGTACCTGCAGAAGAAGCGACGGCTAAATA
>GV2UCFN02FRQXI
GGTGAGTAACGCGTAAAGAACTTGCCCTGCAGTCTGGGATAACAGACGGAAACGACTGATAAAACCTGATATAATCAAGCCCACGCATGTGGTGTTTGATGAAAAGAAATGCTGCAGGAGAGCTTTGCGTCCTATTAGCTTGTTGGTGGGGTAATGGCCCACCAAGGCAATGATAGGTAGCCGGCCTGAGAGGGTGACCGGCCACAAGGGGACTGAGATACGGCCCTTACTCCTACGGGAGGCAGCAGTGGGGAATATTGGACAATGGGGGCAACCCTGATCCAGCAATTCTGTGTGCACGAAGAAGGTTTTCGGATTGTAAAGTGCTTTCAGCAGGGAAGAAGAAAATGACTGTACCTGCAGAAGAAGCGACGGCTAAATA
>GV2UCFN02IWNX2
GGTGAGTAACGCGTAAAGAACTTGCCCTGCAGTCTGGGATAACAGACGGAAACGACTGATAAAACCTGATATAATCAAGCCCACGCATGTGGTGTTTGATGAAAAGAAATGCTGCAGGAGAGCTTTGCGTCCTATTAGCTTGTTGGTGGGGTAATGGCCCACCAAGGCAATGATAGGTAGCCGGCCTGAGAGGGTGACCGGCCACAAGGGGACTGAGATACGGCCCTTACTCCTACGGGAGGCAGCAGTGGGGAATATTGGACAATGGGGGCAACCCTGATCCAGCAATTCTGTGTGCACGAAGAAGGTTTTCGGATTGTAAAGTGCTTTCAGCAGGGAAGAAGAAAATGACTGTACCTGCAGAAGAAGCGACGGCTAAATA
>GV2UCFN02G9AZG
GGTGAGTAACGCGTAAAGAACTTGCCCTGCAGTCTGGGATAACAGACGGAAACGACTGATAAAACCTGATATAATCAAGCCCACGCATGTGGTGTTTGATGAAAAGAAATGCTGCAGGAGAGCTTTGCGTCCTATTAGCTTGTTGGTGGGGTAATGGCCCACCAAGGCAATGATAGGTAGCCGGCCTGAGAGGGTGACCGGCCACAAGGGGACTGAGATACGGCCCTTACTCCTACGGGAGGCAGCAGTGGGGAATATTGGACAATGGGGGCAACCCTGATCCAGCAATTCTGTGTGCACGAAGAAGGTTTTCGGATTGTAAAGTGCTTTCAGCAGGGAAGAAGAAAATGACTGTACCTGCAGAAGAAGCGACGGCTAAATA
>GV2UCFN02JEHDS
GGTGAGTAACGCGTAAAGAACTTGCCCTGCAGTCTGGGATAACAGACGGAAACGACTGATAAAACCTGATATAATCAAGCCCACGCATGTGGTGTTTGATGAAAAGAAATGCTGCAGGAGAGCTTTGCGTCCTATTAGCTTGTTGGTGGGGTAATGGCCCACCAAGGCAATGATAGGTAGCCGGCCTGAGAGGGTGACCGGCCACAAGGGGACTGAGATACGGCCCTTACTCCTACGGGAGGCAGCAGTGGGGAATATTGGACAATGGGGGCAACCCTGATCCAGCAATTCTGTGTGCACGAAGAAGGTTTTCGGATTGTAAAGTGCTTTCAGCAGGGAAGAAGAAAATGACTGTACCTGCAGAAGAAGCGACGGCTAAATA
>GV2UCFN02IAKVB
GGTGAGTAACGCGTAAAGAACTTGCCCTGCAGTCTGGGATAACAGACGGAAACGACTGATAAAACCTGATATAATCAAGCCCACGCATGTGGTGTTTGATGAAAAGAAATGCTGCAGGAGAGCTTTGCGTCCTATTAGCTTGTTGGTGGGGTAATGGCCCACCAAGGCAATGATAGGTAGCCGGCCTGAGAGGGTGACCGGCCACAAGGGGACTGAGATACGGCCCTTACTCCTACGGGAGGCAGCAGTGGGGAATATTGGACAATGGGGGCAACCCTGATCCAGCAATTCTGTGTGCACGAAGAAGGTTTTCGGATTGTAAAGTGCTTTCAGCAGGGAAGAAGAAAATGACTGTACCTGCAGAAGAAGCGACGGCTAAATA
>GV2UCFN02JWFP3
GGTGAGTAACGCGTAAAGAACTTGCCCTGCAGTCTGGGATAACAGACGGAAACGACTGATAAAACCTGATATAATCAAGCCCACGCATGTGGTGTTTGATGAAAAGAAATGCTGCAGGAGAGCTTTGCGTCCTATTAGCTTGTTGGTGGGGTAATGGCCCACCAAGGCAATGATAGGTAGCCGGCCTGAGAGGGTGACCGGCCACAAGGGGACTGAGATACGGCCCTTACTCCTACGGGAGGCAGCAGTGGGGAATATTGGACAATGGGGGCAACCCTGATCCAGCAATTCTGTGTGCACGAAGAAGGTTTTCGGATTGTAAAGTGCTTTCAGCAGGGAAGAAGAAAATGACTGTACCTGCAGAAGAAGCGACGGCTAAATA
>GV2UCFN02I59RF
GGTGAGTAACGCGTAAAGAACTTGCCCTGCAGTCTGGGATAACAGACGGAAACGACTGATAAAACCTGATATAATCAAGCCCACGCATGTGGTGTTTGATGAAAAGAAATGCTGCAGGAGAGCTTTGCGTCCTATTAGCTTGTTGGTGGGGTAATGGCCCACCAAGGCAATGATAGGTAGCCGGCCTGAGAGGGTGACCGGCCACAAGGGGACTGAGATACGGCCCTTACTCCTACGGGAGGCAGCAGTGGGGAATATTGGACAATGGGGGCAACCCTGATCCAGCAATTCTGTGTGCACGAAGAAGGTTTTCGGATTGTAAAGTGCTTTCAGCAGGGAAGAAGAAAATGACTGTACCTGCAGAAGAAGCGACGGCTAAATA
>GV2UCFN02JTU72
GGTGAGTAACGCGTAAAGAACTTGCCCTGCAGTCTGGGATAACAGACGGAAACGACTGATAAAACCTGATATAATCAAGCCCACGCATGTGGTGTTTGATGAAAAGAAATGCTGCAGGAGAGCTTTGCGTCCTATTAGCTTGTTGGTGGGGTAATGGCCCACCAAGGCAATGATAGGTAGCCGGCCTGAGAGGGTGACCGGCCACAAGGGGACTGAGATACGGCCCTTACTCCTACGGGAGGCAGCAGTGGGGAATATTGGACAATGGGGGCAACCCTGATCCAGCAATTCTGTGTGCACGAAGAAGGTTTTCGGATTGTAAAGTGCTTTCAGCAGGGAAGAAGAAAATGACTGTACCTGCAGAAGAAGCGACGGCTAAATA
>GV2UCFN02F1CZ8
GGTGAGTAACGCGTAAAGAACTTGCCCTGCAGTCTGGGATAACAGACGGAAACGACTGATAAAACCTGATATAATCAAGCCCACGCATGTGGTGTTTGATGAAAAGAAATGCTGCAGGAGAGCTTTGCGTCCTATTAGCTTGTTGGTGGGGTAATGGCCCACCAAGGCAATGATAGGTAGCCGGCCTGAGAGGGTGACCGGCCACAAGGGGACTGAGATACGGCCCTTACTCCTACGGGAGGCAGCAGTGGGGAATATTGGACAATGGGGGCAACCCTGATCCAGCAATTCTGTGTGCACGAAGAAGGTTTTCGGATTGTAAAGTGCTTTCAGCAGGGAAGAAGAAAATGACTGTACCTGCAGAAGAAGCGACGGCTAAATA
>GV2UCFN02I5G25
GGTGAGTAACGCGTAAAGAACTTGCCCTGCAGTCTGGGATAACAGACGGAAACGACTGATAAAACCTGATATAATCAAGCCCACGCATGTGGTGTTTGATGAAAAGAAATGCTGCAGGAGAGCTTTGCGTCCTATTAGCTTGTTGGTGGGGTAATGGCCCACCAAGGCAATGATAGGTAGCCGGCCTGAGAGGGTGACCGGCCACAAGGGGACTGAGATACGGCCCTTACTCCTACGGGAGGCAGCAGTGGGGAATATTGGACAATGGGGGCAACCCTGATCCAGCAATTCTGTGTGCACGAAGAAGGTTTTCGGATTGTAAAGTGCTTTCAGCAGGGAAGAAGAAAATGACTGTACCTGCAGAAGAAGCGACGGCTAAATA
>GV2UCFN02H74P3
GGTGAGTAACGCGTAAAGAACTTGCCCTGCAGTCTGGGATAACAGACGGAAACGACTGATAAAACCTGATATAATCAAGCCCACGCATGTGGTGTTTGATGAAAAGAAATGCTGCAGGAGAGCTTTGCGTCCTATTAGCTTGTTGGTGGGGTAATGGCCCACCAAGGCAATGATAGGTAGCCGGCCTGAGAGGGTGACCGGCCACAAGGGGACTGAGATACGGCCCTTACTCCTACGGGAGGCAGCAGTGGGGAATATTGGACAATGGGGGCAACCCTGATCCAGCAATTCTGTGTGCACGAAGAAGGTTTTCGGATTGTAAAGTGCTTTCAGCAGGGAAGAAGAAAATGACTGTACCTGCAGAAGAAGCGACGGCTAAATA
>GV2UCFN02F1SDD
GGTGAGTAACGCGTAAAGAACTTGCCCTGCAGTCTGGGATAACAGACGGAAACGACTGATAAAACCTGATATAATCAAGCCCACGCATGTGGTGTTTGATGAAAAGAAATGCTGCAGGAGAGCTTTGCGTCCTATTAGCTTGTTGGTGGGGTAATGGCCCACCAAGGCAATGATAGGTAGCCGGCCTGAGAGGGTGACCGGCCACAAGGGGACTGAGATACGGCCCTTACTCCTACGGGAGGCAGCAGTGGGGAATATTGGACAATGGGGGCAACCCTGATCCAGCAATTCTGTGTGCACGAAGAAGGTTTTCGGATTGTAAAGTGCTTTCAGCAGGGAAGAAGAAAATGACTGTACCTGCAGAAGAAGCGACGGCTAAATA
>GV2UCFN02GM7BV
GGTGAGTAACGCGTAAAGAACTTGCCCTGCAGTCTGGGATAACAGACGGAAACGACTGATAAAACCTGATATAATCAAGCCCACGCATGTGGTGTTTGATGAAAAGAAATGCTGCAGGAGAGCTTTGCGTCCTATTAGCTTGTTGGTGGGGTAATGGCCCACCAAGGCAATGATAGGTAGCCGGCCTGAGAGGGTGACCGGCCACAAGGGGACTGAGATACGGCCCTTACTCCTACGGGAGGCAGCAGTGGGGAATATTGGACAATGGGGGCAACCCTGATCCAGCAATTCTGTGTGCACGAAGAAGGTTTTCGGATTGTAAAGTGCTTTCAGCAGGGAAGAAGAAAATGACTGTACCTGCAGAAGAAGCGACGGCTAAATA
>GV2UCFN02JMIU7
GGTGAGTAACGCGTAAAGAACTTGCCCTGCAGTCTGGGATAACAGACGGAAACGACTGATAAAACCTGATATAATCAAGCCCACGCATGTGGTGTTTGATGAAAAGAAATGCTGCAGGAGAGCTTTGCGTCCTATTAGCTTGTTGGTGGGGTAATGGCCCACCAAGGCAATGATAGGTAGCCGGCCTGAGAGGGTGACCGGCCACAAGGGGACTGAGATACGGCCCTTACTCCTACGGGAGGCAGCAGTGGGGAATATTGGACAATGGGGGCAACCCTGATCCAGCAATTCTGTGTGCACGAAGAAGGTTTTCGGATTGTAAAGTGCTTTCAGCAGGGAAGAAGAAAATGACTGTACCTGCAGAAGAAGCGACGGCTAAATA
>GV2UCFN02GW2CA
GGTGAGTAACGCGTAAAGAACTTGCCCTGCAGTCTGGGATAACAGACGGAAACGACTGATAAAACCTGATATAATCAAGCCCACGCATGTGGTGTTTGATGAAAAGAAATGCTGCAGGAGAGCTTTGCGTCCTATTAGCTTGTTGGTGGGGTAATGGCCCACCAAGGCAATGATAGGTAGCCGGCCTGAGAGGGTGACCGGCCACAAGGGGACTGAGATACGGCCCTTACTCCTACGGGAGGCAGCAGTGGGGAATATTGGACAATGGGGGCAACCCTGATCCAGCAATTCTGTGTGCACGAAGAAGGTTTTCGGATTGTAAAGTGCTTTCAGCAGGGAAGAAGAAAATGACTGTACCTGCAGAAGAAGCGACGGCTAAATA
>GV2UCFN02FSIZC
GGTGAGTAACGCGTAAAGAACTTGCCCTGCAGTCTGGGATAACAGACGGAAACGACTGATAAAACCTGATATAATCAAGCCCACGCATGTGGTGTTTGATGAAAAGAAATGCTGCAGGAGAGCTTTGCGTCCTATTAGCTTGTTGGTGGGGTAATGGCCCACCAAGGCAATGATAGGTAGCCGGCCTGAGAGGGTGACCGGCCACAAGGGGACTGAGATACGGCCCTTACTCCTACGGGAGGCAGCAGTGGGGAATATTGGACAATGGGGGCAACCCTGATCCAGCAATTCTGTGTGCACGAAGAAGGTTTTCGGATTGTAAAGTGCTTTCAGCAGGGAAGAAGAAAATGACTGTACCTGCAGAAGAAGCGACGGCTAAATA
>GV2UCFN02FW7TD
GGTGAGTAACGCGTAAAGAACTTGCCCTGCAGTCTGGGATAACAGACGGAAACGACTGATAAAACCTGATATAATCAAGCCCACGCATGTGGTGTTTGATGAAAAGAAATGCTGCAGGAGAGCTTTGCGTCCTATTAGCTTGTTGGTGGGGTAATGGCCCACCAAGGCAATGATAGGTAGCCGGCCTGAGAGGGTGACCGGCCACAAGGGGACTGAGATACGGCCCTTACTCCTACGGGAGGCAGCAGTGGGGAATATTGGACAATGGGGGCAACCCTGATCCAGCAATTCTGTGTGCACGAAGAAGGTTTTCGGATTGTAAAGTGCTTTCAGCAGGGAAGAAGAAAATGACTGTACCTGCAGAAGAAGCGACGGCTAAATA
>GV2UCFN02IA3TN
GGTGAGTAACGCGTAAAGAACTTGCCCTGCAGTCTGGGATAACAGACGGAAACGACTGATAAAACCTGATATAATCAAGCCCACGCATGTGGTGTTTGATGAAAAGAAATGCTGCAGGAGAGCTTTGCGTCCTATTAGCTTGTTGGTGGGGTAATGGCCCACCAAGGCAATGATAGGTAGCCGGCCTGAGAGGGTGACCGGCCACAAGGGGACTGAGATACGGCCCTTACTCCTACGGGAGGCAGCAGTGGGGAATATTGGACAATGGGGGCAACCCTGATCCAGCAATTCTGTGTGCACGAAGAAGGTTTTCGGATTGTAAAGTGCTTTCAGCAGGGAAGAAGAAAATGACTGTACCTGCAGAAGAAGCGACGGCTAAATA
>GV2UCFN02FRHZ6
GGTGAGTAACGCGTAAAGAACTTGCCCTGCAGTCTGGGATAACAGACGGAAACGACTGATAAAACCTGATATAATCAAGCCCACGCATGTGGTGTTTGATGAAAAGAAATGCTGCAGGAGAGCTTTGCGTCCTATTAGCTTGTTGGTGGGGTAATGGCCCACCAAGGCAATGATAGGTAGCCGGCCTGAGAGGGTGACCGGCCACAAGGGGACTGAGATACGGCCCTTACTCCTACGGGAGGCAGCAGTGGGGAATATTGGACAATGGGGGCAACCCTGATCCAGCAATTCTGTGTGCACGAAGAAGGTTTTCGGATTGTAAAGTGCTTTCAGCAGGGAAGAAGAAAATGACTGTACCTGCAGAAGAAGCGACGGCTAAATA
>GV2UCFN02IU83L
GGTGAGTAACGCGTAAAGAACTTGCCCTGCAGTCTGGGATAACAGACGGAAACGACTGATAAAACCTGATATAATCAAGCCCACGCATGTGGTGTTTGATGAAAAGAAATGCTGCAGGAGAGCTTTGCGTCCTATTAGCTTGTTGGTGGGGTAATGGCCCACCAAGGCAATGATAGGTAGCCGGCCTGAGAGGGTGACCGGCCACAAGGGGACTGAGATACGGCCCTTACTCCTACGGGAGGCAGCAGTGGGGAATATTGGACAATGGGGGCAACCCTGATCCAGCAATTCTGTGTGCACGAAGAAGGTTTTCGGATTGTAAAGTGCTTTCAGCAGGGAAGAAGAAAATGACTGTACCTGCAGAAGAAGCGACGGCTAAATA
>GV2UCFN02HR0EK
GGTGAGTAACGCGTAAAGAACTTGCCCTGCAGTCTGGGATAACAGACGGAAACGACTGATAAAACCTGATATAATCAAGCCCACGCATGTGGTGTTTGATGAAAAGAAATGCTGCAGGAGAGCTTTGCGTCCTATTAGCTTGTTGGTGGGGTAATGGCCCACCAAGGCAATGATAGGTAGCCGGCCTGAGAGGGTGACCGGCCACAAGGGGACTGAGATACGGCCCTTACTCCTACGGGAGGCAGCAGTGGGGAATATTGGACAATGGGGGCAACCCTGATCCAGCAATTCTGTGTGCACGAAGAAGGTTTTCGGATTGTAAAGTGCTTTCAGCAGGGAAGAAGAAAATGACTGTACCTGCAGAAGAAGCGACGGCTAAATA
>GV2UCFN02HBBNW
GGTGAGTAACGCGTAAAGAACTTGCCCTGCAGTCTGGGATAACAGACGGAAACGACTGATAAAACCTGATATAATCAAGCCCACGCATGTGGTGTTTGATGAAAAGAAATGCTGCAGGAGAGCTTTGCGTCCTATTAGCTTGTTGGTGGGGTAATGGCCCACCAAGGCAATGATAGGTAGCCGGCCTGAGAGGGTGACCGGCCACAAGGGGACTGAGATACGGCCCTTACTCCTACGGGAGGCAGCAGTGGGGAATATTGGACAATGGGGGCAACCCTGATCCAGCAATTCTGTGTGCACGAAGAAGGTTTTCGGATTGTAAAGTGCTTTCAGCAGGGAAGAAGAAAATGACTGTACCTGCAGAAGAAGCGACGGCTAAATA
>GV2UCFN02GT7ZS
GGTGAGTAACGCGTAAAGAACTTGCCCTGCAGTCTGGGATAACAGACGGAAACGACTGATAAAACCTGATATAATCAAGCCCACGCATGTGGTGTTTGATGAAAAGAAATGCTGCAGGAGAGCTTTGCGTCCTATTAGCTTGTTGGTGGGGTAATGGCCCACCAAGGCAATGATAGGTAGCCGGCCTGAGAGGGTGACCGGCCACAAGGGGACTGAGATACGGCCCTTACTCCTACGGGAGGCAGCAGTGGGGAATATTGGACAATGGGGGCAACCCTGATCCAGCAATTCTGTGTGCACGAAGAAGGTTTTCGGATTGTAAAGTGCTTTCAGCAGGGAAGAAGAAAATGACTGTACCTGCAGAAGAAGCGACGGCTAAATA
>GV2UCFN02GPVTL
GGTGAGTAACGCGTAAAGAACTTGCCCTGCAGTCTGGGATAACAGACGGAAACGACTGATAAAACCTGATATAATCAAGCCCACGCATGTGGTGTTTGATGAAAAGAAATGCTGCAGGAGAGCTTTGCGTCCTATTAGCTTGTTGGTGGGGTAATGGCCCACCAAGGCAATGATAGGTAGCCGGCCTGAGAGGGTGACCGGCCACAAGGGGACTGAGATACGGCCCTTACTCCTACGGGAGGCAGCAGTGGGGAATATTGGACAATGGGGGCAACCCTGATCCAGCAATTCTGTGTGCACGAAGAAGGTTTTCGGATTGTAAAGTGCTTTCAGCAGGGAAGAAGAAAATGACTGTACCTGCAGAAGAAGCGACGGCTAAATA
>GV2UCFN02HPCMM
GGTGAGTAACGCGTAAAGAACTTGCCCTGCAGTCTGGGATAACAGACGGAAACGACTGATAAAACCTGATATAATCAAGCCCACGCATGTGGTGTTTGATGAAAAGAAATGCTGCAGGAGAGCTTTGCGTCCTATTAGCTTGTTGGTGGGGTAATGGCCCACCAAGGCAATGATAGGTAGCCGGCCTGAGAGGGTGACCGGCCACAAGGGGACTGAGATACGGCCCTTACTCCTACGGGAGGCAGCAGTGGGGAATATTGGACAATGGGGGCAACCCTGATCCAGCAATTCTGTGTGCACGAAGAAGGTTTTCGGATTGTAAAGTGCTTTCAGCAGGGAAGAAGAAAATGACTGTACCTGCAGAAGAAGCGACGGCTAAATA
>GV2UCFN02GINSS
GGTGAGTAACGCGTAAAGAACTTGCCCTGCAGTCTGGGATAACAGACGGAAACGACTGATAAAACCTGATATAATCAAGCCCACGCATGTGGTGTTTGATGAAAAGAAATGCTGCAGGAGAGCTTTGCGTCCTATTAGCTTGTTGGTGGGGTAATGGCCCACCAAGGCAATGATAGGTAGCCGGCCTGAGAGGGTGACCGGCCACAAGGGGACTGAGATACGGCCCTTACTCCTACGGGAGGCAGCAGTGGGGAATATTGGACAATGGGGGCAACCCTGATCCAGCAATTCTGTGTGCACGAAGAAGGTTTTCGGATTGTAAAGTGCTTTCAGCAGGGAAGAAGAAAATGACTGTACCTGCAGAAGAAGCGACGGCTAAATA
>GV2UCFN02FRXP5
GGTGAGTAACGCGTAAAGAACTTGCCCTGCAGTCTGGGATAACAGACGGAAACGACTGATAAAACCTGATATAATCAAGCCCACGCATGTGGTGTTTGATGAAAAGAAATGCTGCAGGAGAGCTTTGCGTCCTATTAGCTTGTTGGTGGGGTAATGGCCCACCAAGGCAATGATAGGTAGCCGGCCTGAGAGGGTGACCGGCCACAAGGGGACTGAGATACGGCCCTTACTCCTACGGGAGGCAGCAGTGGGGAATATTGGACAATGGGGGCAACCCTGATCCAGCAATTCTGTGTGCACGAAGAAGGTTTTCGGATTGTAAAGTGCTTTCAGCAGGGAAGAAGAAAATGACTGTACCTGCAGAAGAAGCGACGGCTAAATA
>GV2UCFN02G0D3O
GGTGAGTAACGCGTAAAGAACTTGCCCTGCAGTCTGGGATAACAGACGGAAACGACTGATAAAACCTGATATAATCAAGCCCACGCATGTGGTGTTTGATGAAAAGAAATGCTGCAGGAGAGCTTTGCGTCCTATTAGCTTGTTGGTGGGGTAATGGCCCACCAAGGCAATGATAGGTAGCCGGCCTGAGAGGGTGACCGGCCACAAGGGGACTGAGATACGGCCCTTACTCCTACGGGAGGCAGCAGTGGGGAATATTGGACAATGGGGGCAACCCTGATCCAGCAATTCTGTGTGCACGAAGAAGGTTTTCGGATTGTAAAGTGCTTTCAGCAGGGAAGAAGAAAATGACTGTACCTGCAGAAGAAGCGACGGCTAAATA
>GV2UCFN02FZ4F4
GGTGAGTAACGCGTAAAGAACTTGCCCTGCAGTCTGGGATAACAGACGGAAACGACTGATAAAACCTGATATAATCAAGCCCACGCATGTGGTGTTTGATGAAAAGAAATGCTGCAGGAGAGCTTTGCGTCCTATTAGCTTGTTGGTGGGGTAATGGCCCACCAAGGCAATGATAGGTAGCCGGCCTGAGAGGGTGACCGGCCACAAGGGGACTGAGATACGGCCCTTACTCCTACGGGAGGCAGCAGTGGGGAATATTGGACAATGGGGGCAACCCTGATCCAGCAATTCTGTGTGCACGAAGAAGGTTTTCGGATTGTAAAGTGCTTTCAGCAGGGAAGAAGAAAATGACTGTACCTGCAGAAGAAGCGACGGCTAAATA
>GV2UCFN02H6ADD
GGTGAGTAACGCGTAAAGAACTTGCCCTGCAGTCTGGGATAACAGACGGAAACGACTGATAAAACCTGATATAATCAAGCCCACGCATGTGGTGTTTGATGAAAAGAAATGCTGCAGGAGAGCTTTGCGTCCTATTAGCTTGTTGGTGGGGTAATGGCCCACCAAGGCAATGATAGGTAGCCGGCCTGAGAGGGTGACCGGCCACAAGGGGACTGAGATACGGCCCTTACTCCTACGGGAGGCAGCAGTGGGGAATATTGGACAATGGGGGCAACCCTGATCCAGCAATTCTGTGTGCACGAAGAAGGTTTTCGGATTGTAAAGTGCTTTCAGCAGGGAAGAAGAAAATGACTGTACCTGCAGAAGAAGCGACGGCTAAATA
>GV2UCFN02I3MUY
GGTGAGTAACGCGTAAAGAACTTGCCCTGCAGTCTGGGATAACAGACGGAAACGACTGATAAAACCTGATATAATCAAGCCCACGCATGTGGTGTTTGATGAAAAGAAATGCTGCAGGAGAGCTTTGCGTCCTATTAGCTTGTTGGTGGGGTAATGGCCCACCAAGGCAATGATAGGTAGCCGGCCTGAGAGGGTGACCGGCCACAAGGGGACTGAGATACGGCCCTTACTCCTACGGGAGGCAGCAGTGGGGAATATTGGACAATGGGGGCAACCCTGATCCAGCAATTCTGTGTGCACGAAGAAGGTTTTCGGATTGTAAAGTGCTTTCAGCAGGGAAGAAGAAAATGACTGTACCTGCAGAAGAAGCGACGGCTAAATA
>GV2UCFN02GIQPY
GGTGAGTAACGCGTAAAGAACTTGCCCTGCAGTCTGGGATAACAGACGGAAACGACTGATAAAACCTGATATAATCAAGCCCACGCATGTGGTGTTTGATGAAAAGAAATGCTGCAGGAGAGCTTTGCGTCCTATTAGCTTGTTGGTGGGGTAATGGCCCACCAAGGCAATGATAGGTAGCCGGCCTGAGAGGGTGACCGGCCACAAGGGGACTGAGATACGGCCCTTACTCCTACGGGAGGCAGCAGTGGGGAATATTGGACAATGGGGGCAACCCTGATCCAGCAATTCTGTGTGCACGAAGAAGGTTTTCGGATTGTAAAGTGCTTTCAGCAGGGAAGAAGAAAATGACTGTACCTGCAGAAGAAGCGACGGCTAAATA
>GV2UCFN02G5Y5K
GGTGAGTAACGCGTAAAGAACTTGCCCTGCAGTCTGGGATAACAGACGGAAACGACTGATAAAACCTGATATAATCAAGCCCACGCATGTGGTGTTTGATGAAAAGAAATGCTGCAGGAGAGCTTTGCGTCCTATTAGCTTGTTGGTGGGGTAATGGCCCACCAAGGCAATGATAGGTAGCCGGCCTGAGAGGGTGACCGGCCACAAGGGGACTGAGATACGGCCCTTACTCCTACGGGAGGCAGCAGTGGGGAATATTGGACAATGGGGGCAACCCTGATCCAGCAATTCTGTGTGCACGAAGAAGGTTTTCGGATTGTAAAGTGCTTTCAGCAGGGAAGAAGAAAATGACTGTACCTGCAGAAGAAGCGACGGCTAAATA
>GV2UCFN02GJSNB
GGTGAGTAACGCGTAAAGAACTTGCCCTGCAGTCTGGGATAACAGACGGAAACGACTGATAAAACCTGATATAATCAAGCCCACGCATGTGGTGTTTGATGAAAAGAAATGCTGCAGGAGAGCTTTGCGTCCTATTAGCTTGTTGGTGGGGTAATGGCCCACCAAGGCAATGATAGGTAGCCGGCCTGAGAGGGTGACCGGCCACAAGGGGACTGAGATACGGCCCTTACTCCTACGGGAGGCAGCAGTGGGGAATATTGGACAATGGGGGCAACCCTGATCCAGCAATTCTGTGTGCACGAAGAAGGTTTTCGGATTGTAAAGTGCTTTCAGCAGGGAAGAAGAAAATGACTGTACCTGCAGAAGAAGCGACGGCTAAATA
>GV2UCFN02JX2HP
GGTGAGTAACGCGTAAAGAACTTGCCCTGCAGTCTGGGATAACAGACGGAAACGACTGATAAAACCTGATATAATCAAGCCCACGCATGTGGTGTTTGATGAAAAGAAATGCTGCAGGAGAGCTTTGCGTCCTATTAGCTTGTTGGTGGGGTAATGGCCCACCAAGGCAATGATAGGTAGCCGGCCTGAGAGGGTGACCGGCCACAAGGGGACTGAGATACGGCCCTTACTCCTACGGGAGGCAGCAGTGGGGAATATTGGACAATGGGGGCAACCCTGATCCAGCAATTCTGTGTGCACGAAGAAGGTTTTCGGATTGTAAAGTGCTTTCAGCAGGGAAGAAGAAAATGACTGTACCTGCAGAAGAAGCGACGGCTAAATA
>GV2UCFN02H30HR
GGTGAGTAACGCGTAAAGAACTTGCCCTGCAGTCTGGGATAACAGACGGAAACGACTGATAAAACCTGATATAATCAAGCCCACGCATGTGGTGTTTGATGAAAAGAAATGCTGCAGGAGAGCTTTGCGTCCTATTAGCTTGTTGGTGGGGTAATGGCCCACCAAGGCAATGATAGGTAGCCGGCCTGAGAGGGTGACCGGCCACAAGGGGACTGAGATACGGCCCTTACTCCTACGGGAGGCAGCAGTGGGGAATATTGGACAATGGGGGCAACCCTGATCCAGCAATTCTGTGTGCACGAAGAAGGTTTTCGGATTGTAAAGTGCTTTCAGCAGGGAAGAAGAAAATGACTGTACCTGCAGAAGAAGCGACGGCTAAATA
>GV2UCFN02G5HR2
GGTGAGTAACGCGTAAAGAACTTGCCCTGCAGTCTGGGATAACAGACGGAAACGACTGATAAAACCTGATATAATCAAGCCCACGCATGTGGTGTTTGATGAAAAGAAATGCTGCAGGAGAGCTTTGCGTCCTATTAGCTTGTTGGTGGGGTAATGGCCCACCAAGGCAATGATAGGTAGCCGGCCTGAGAGGGTGACCGGCCACAAGGGGACTGAGATACGGCCCTTACTCCTACGGGAGGCAGCAGTGGGGAATATTGGACAATGGGGGCAACCCTGATCCAGCAATTCTGTGTGCACGAAGAAGGTTTTCGGATTGTAAAGTGCTTTCAGCAGGGAAGAAGAAAATGACTGTACCTGCAGAAGAAGCGACGGCTAAATA
>GV2UCFN02IPXF7
GGTGAGTAACGCGTAAAGAACTTGCCCTGCAGTCTGGGATAACAGACGGAAACGACTGATAAAACCTGATATAATCAAGCCCACGCATGTGGTGTTTGATGAAAAGAAATGCTGCAGGAGAGCTTTGCGTCCTATTAGCTTGTTGGTGGGGTAATGGCCCACCAAGGCAATGATAGGTAGCCGGCCTGAGAGGGTGACCGGCCACAAGGGGACTGAGATACGGCCCTTACTCCTACGGGAGGCAGCAGTGGGGAATATTGGACAATGGGGGCAACCCTGATCCAGCAATTCTGTGTGCACGAAGAAGGTTTTCGGATTGTAAAGTGCTTTCAGCAGGGAAGAAGAAAATGACTGTACCTGCAGAAGAAGCGACGGCTAAATA
>GV2UCFN02FXAJC
GGTGAGTAACGCGTAAAGAACTTGCCCTGCAGTCTGGGATAACAGACGGAAACGACTGATAAAACCTGATATAATCAAGCCCACGCATGTGGTGTTTGATGAAAAGAAATGCTGCAGGAGAGCTTTGCGTCCTATTAGCTTGTTGGTGGGGTAATGGCCCACCAAGGCAATGATAGGTAGCCGGCCTGAGAGGGTGACCGGCCACAAGGGGACTGAGATACGGCCCTTACTCCTACGGGAGGCAGCAGTGGGGAATATTGGACAATGGGGGCAACCCTGATCCAGCAATTCTGTGTGCACGAAGAAGGTTTTCGGATTGTAAAGTGCTTTCAGCAGGGAAGAAGAAAATGACTGTACCTGCAGAAGAAGCGACGGCTAAATA
>GV2UCFN02FV22F
GGTGAGTAACGCGTAAAGAACTTGCCCTGCAGTCTGGGATAACAGACGGAAACGACTGATAAAACCTGATATAATCAAGCCCACGCATGTGGTGTTTGATGAAAAGAAATGCTGCAGGAGAGCTTTGCGTCCTATTAGCTTGTTGGTGGGGTAATGGCCCACCAAGGCAATGATAGGTAGCCGGCCTGAGAGGGTGACCGGCCACAAGGGGACTGAGATACGGCCCTTACTCCTACGGGAGGCAGCAGTGGGGAATATTGGACAATGGGGGCAACCCTGATCCAGCAATTCTGTGTGCACGAAGAAGGTTTTCGGATTGTAAAGTGCTTTCAGCAGGGAAGAAGAAAATGACTGTACCTGCAGAAGAAGCGACGGCTAAATA
>GV2UCFN02GGHFD
GGTGAGTAACGCGTAAAGAACTTGCCCTGCAGTCTGGGATAACAGACGGAAACGACTGATAAAACCTGATATAATCAAGCCCACGCATGTGGTGTTTGATGAAAAGAAATGCTGCAGGAGAGCTTTGCGTCCTATTAGCTTGTTGGTGGGGTAATGGCCCACCAAGGCAATGATAGGTAGCCGGCCTGAGAGGGTGACCGGCCACAAGGGGACTGAGATACGGCCCTTACTCCTACGGGAGGCAGCAGTGGGGAATATTGGACAATGGGGGCAACCCTGATCCAGCAATTCTGTGTGCACGAAGAAGGTTTTCGGATTGTAAAGTGCTTTCAGCAGGGAAGAAGAAAATGACTGTACCTGCAGAAGAAGCGACGGCTAAATA
>GV2UCFN02ILBT6
GGTGAGTAACGCGTAAAGAACTTGCCCTGCAGTCTGGGATAACAGACGGAAACGACTGATAAAACCTGATATAATCAAGCCCACGCATGTGGTGTTTGATGAAAAGAAATGCTGCAGGAGAGCTTTGCGTCCTATTAGCTTGTTGGTGGGGTAATGGCCCACCAAGGCAATGATAGGTAGCCGGCCTGAGAGGGTGACCGGCCACAAGGGGACTGAGATACGGCCCTTACTCCTACGGGAGGCAGCAGTGGGGAATATTGGACAATGGGGGCAACCCTGATCCAGCAATTCTGTGTGCACGAAGAAGGTTTTCGGATTGTAAAGTGCTTTCAGCAGGGAAGAAGAAAATGACTGTACCTGCAGAAGAAGCGACGGCTAAATA
>GV2UCFN02IJM71
GGTGAGTAACGCGTAAAGAACTTGCCCTGCAGTCTGGGATAACAGACGGAAACGACTGATAAAACCTGATATAATCAAGCCCACGCATGTGGTGTTTGATGAAAAGAAATGCTGCAGGAGAGCTTTGCGTCCTATTAGCTTGTTGGTGGGGTAATGGCCCACCAAGGCAATGATAGGTAGCCGGCCTGAGAGGGTGACCGGCCACAAGGGGACTGAGATACGGCCCTTACTCCTACGGGAGGCAGCAGTGGGGAATATTGGACAATGGGGGCAACCCTGATCCAGCAATTCTGTGTGCACGAAGAAGGTTTTCGGATTGTAAAGTGCTTTCAGCAGGGAAGAAGAAAATGACTGTACCTGCAGAAGAAGCGACGGCTAAATA
>GV2UCFN02H7EIT
GGTGAGTAACGCGTAAAGAACTTGCCCTGCAGTCTGGGATAACAGACGGAAACGACTGATAAAACCTGATATAATCAAGCCCACGCATGTGGTGTTTGATGAAAAGAAATGCTGCAGGAGAGCTTTGCGTCCTATTAGCTTGTTGGTGGGGTAATGGCCCACCAAGGCAATGATAGGTAGCCGGCCTGAGAGGGTGACCGGCCACAAGGGGACTGAGATACGGCCCTTACTCCTACGGGAGGCAGCAGTGGGGAATATTGGACAATGGGGGCAACCCTGATCCAGCAATTCTGTGTGCACGAAGAAGGTTTTCGGATTGTAAAGTGCTTTCAGCAGGGAAGAAGAAAATGACTGTACCTGCAGAAGAAGCGACGGCTAAATA
>GV2UCFN02IMXWC
GGTGAGTAACGCGTAAAGAACTTGCCCTGCAGTCTGGGATAACAGACGGAAACGACTGATAAAACCTGATATAATCAAGCCCACGCATGTGGTGTTTGATGAAAAGAAATGCTGCAGGAGAGCTTTGCGTCCTATTAGCTTGTTGGTGGGGTAATGGCCCACCAAGGCAATGATAGGTAGCCGGCCTGAGAGGGTGACCGGCCACAAGGGGACTGAGATACGGCCCTTACTCCTACGGGAGGCAGCAGTGGGGAATATTGGACAATGGGGGCAACCCTGATCCAGCAATTCTGTGTGCACGAAGAAGGTTTTCGGATTGTAAAGTGCTTTCAGCAGGGAAGAAGAAAATGACTGTACCTGCAGAAGAAGCGACGGCTAAATA
>GV2UCFN02HX14H
GGTGAGTAACGCGTAAAGAACTTGCCCTGCAGTCTGGGATAACAGACGGAAACGACTGATAAAACCTGATATAATCAAGCCCACGCATGTGGTGTTTGATGAAAAGAAATGCTGCAGGAGAGCTTTGCGTCCTATTAGCTTGTTGGTGGGGTAATGGCCCACCAAGGCAATGATAGGTAGCCGGCCTGAGAGGGTGACCGGCCACAAGGGGACTGAGATACGGCCCTTACTCCTACGGGAGGCAGCAGTGGGGAATATTGGACAATGGGGGCAACCCTGATCCAGCAATTCTGTGTGCACGAAGAAGGTTTTCGGATTGTAAAGTGCTTTCAGCAGGGAAGAAGAAAATGACTGTACCTGCAGAAGAAGCGACGGCTAAATA
>GV2UCFN02HI42Y
GGTGAGTAACGCGTAAAGAACTTGCCCTGCAGTCTGGGATAACAGACGGAAACGACTGATAAAACCTGATATAATCAAGCCCACGCATGTGGTGTTTGATGAAAAGAAATGCTGCAGGAGAGCTTTGCGTCCTATTAGCTTGTTGGTGGGGTAATGGCCCACCAAGGCAATGATAGGTAGCCGGCCTGAGAGGGTGACCGGCCACAAGGGGACTGAGATACGGCCCTTACTCCTACGGGAGGCAGCAGTGGGGAATATTGGACAATGGGGGCAACCCTGATCCAGCAATTCTGTGTGCACGAAGAAGGTTTTCGGATTGTAAAGTGCTTTCAGCAGGGAAGAAGAAAATGACTGTACCTGCAGAAGAAGCGACGGCTAAATA
>GV2UCFN02JIA1Z
GGTGAGTAACGCGTAAAGAACTTGCCCTGCAGTCTGGGATAACAGACGGAAACGACTGATAAAACCTGATATAATCAAGCCCACGCATGTGGTGTTTGATGAAAAGAAATGCTGCAGGAGAGCTTTGCGTCCTATTAGCTTGTTGGTGGGGTAATGGCCCACCAAGGCAATGATAGGTAGCCGGCCTGAGAGGGTGACCGGCCACAAGGGGACTGAGATACGGCCCTTACTCCTACGGGAGGCAGCAGTGGGGAATATTGGACAATGGGGGCAACCCTGATCCAGCAATTCTGTGTGCACGAAGAAGGTTTTCGGATTGTAAAGTGCTTTCAGCAGGGAAGAAGAAAATGACTGTACCTGCAGAAGAAGCGACGGCTAAATA
>GV2UCFN02HI7FC
GGTGAGTAACGCGTAAAGAACTTGCCCTGCAGTCTGGGATAACAGACGGAAACGACTGATAAAACCTGATATAATCAAGCCCACGCATGTGGTGTTTGATGAAAAGAAATGCTGCAGGAGAGCTTTGCGTCCTATTAGCTTGTTGGTGGGGTAATGGCCCACCAAGGCAATGATAGGTAGCCGGCCTGAGAGGGTGACCGGCCACAAGGGGACTGAGATACGGCCCTTACTCCTACGGGAGGCAGCAGTGGGGAATATTGGACAATGGGGGCAACCCTGATCCAGCAATTCTGTGTGCACGAAGAAGGTTTTCGGATTGTAAAGTGCTTTCAGCAGGGAAGAAGAAAATGACTGTACCTGCAGAAGAAGCGACGGCTAAATA
>GV2UCFN02I5AWX
GGTGAGTAACGCGTAAAGAACTTGCCCTGCAGTCTGGGATAACAGACGGAAACGACTGATAAAACCTGATATAATCAAGCCCACGCATGTGGTGTTTGATGAAAAGAAATGCTGCAGGAGAGCTTTGCGTCCTATTAGCTTGTTGGTGGGGTAATGGCCCACCAAGGCAATGATAGGTAGCCGGCCTGAGAGGGTGACCGGCCACAAGGGGACTGAGATACGGCCCTTACTCCTACGGGAGGCAGCAGTGGGGAATATTGGACAATGGGGGCAACCCTGATCCAGCAATTCTGTGTGCACGAAGAAGGTTTTCGGATTGTAAAGTGCTTTCAGCAGGGAAGAAGAAAATGACTGTACCTGCAGAAGAAGCGACGGCTAAATA
>GV2UCFN02JGN16
GGTGAGTAACGCGTAAAGAACTTGCCCTGCAGTCTGGGATAACAGACGGAAACGACTGATAAAACCTGATATAATCAAGCCCACGCATGTGGTGTTTGATGAAAAGAAATGCTGCAGGAGAGCTTTGCGTCCTATTAGCTTGTTGGTGGGGTAATGGCCCACCAAGGCAATGATAGGTAGCCGGCCTGAGAGGGTGACCGGCCACAAGGGGACTGAGATACGGCCCTTACTCCTACGGGAGGCAGCAGTGGGGAATATTGGACAATGGGGGCAACCCTGATCCAGCAATTCTGTGTGCACGAAGAAGGTTTTCGGATTGTAAAGTGCTTTCAGCAGGGAAGAAGAAAATGACTGTACCTGCAGAAGAAGCGACGGCTAAATA
>GV2UCFN02I6870
GGTGAGTAACGCGTAAAGAACTTGCCCTGCAGTCTGGGATAACAGACGGAAACGACTGATAAAACCTGATATAATCAAGCCCACGCATGTGGTGTTTGATGAAAAGAAATGCTGCAGGAGAGCTTTGCGTCCTATTAGCTTGTTGGTGGGGTAATGGCCCACCAAGGCAATGATAGGTAGCCGGCCTGAGAGGGTGACCGGCCACAAGGGGACTGAGATACGGCCCTTACTCCTACGGGAGGCAGCAGTGGGGAATATTGGACAATGGGGGCAACCCTGATCCAGCAATTCTGTGTGCACGAAGAAGGTTTTCGGATTGTAAAGTGCTTTCAGCAGGGAAGAAGAAAATGACTGTACCTGCAGAAGAAGCGACGGCTAAATA
>GV2UCFN02ILCKO
GGTGAGTAACGCGTAAAGAACTTGCCCTGCAGTCTGGGATAACAGACGGAAACGACTGATAAAACCTGATATAATCAAGCCCACGCATGTGGTGTTTGATGAAAAGAAATGCTGCAGGAGAGCTTTGCGTCCTATTAGCTTGTTGGTGGGGTAATGGCCCACCAAGGCAATGATAGGTAGCCGGCCTGAGAGGGTGACCGGCCACAAGGGGACTGAGATACGGCCCTTACTCCTACGGGAGGCAGCAGTGGGGAATATTGGACAATGGGGGCAACCCTGATCCAGCAATTCTGTGTGCACGAAGAAGGTTTTCGGATTGTAAAGTGCTTTCAGCAGGGAAGAAGAAAATGACTGTACCTGCAGAAGAAGCGACGGCTAAATA
>GV2UCFN02IS3BM
GGTGAGTAACGCGTAAAGAACTTGCCCTGCAGTCTGGGATAACAGACGGAAACGACTGATAAAACCTGATATAATCAAGCCCACGCATGTGGTGTTTGATGAAAAGAAATGCTGCAGGAGAGCTTTGCGTCCTATTAGCTTGTTGGTGGGGTAATGGCCCACCAAGGCAATGATAGGTAGCCGGCCTGAGAGGGTGACCGGCCACAAGGGGACTGAGATACGGCCCTTACTCCTACGGGAGGCAGCAGTGGGGAATATTGGACAATGGGGGCAACCCTGATCCAGCAATTCTGTGTGCACGAAGAAGGTTTTCGGATTGTAAAGTGCTTTCAGCAGGGAAGAAGAAAATGACTGTACCTGCAGAAGAAGCGACGGCTAAATA
>GV2UCFN02GTFGG
GGTGAGTAACGCGTAAAGAACTTGCCCTGCAGTCTGGGATAACAGACGGAAACGACTGATAAAACCTGATATAATCAAGCCCACGCATGTGGTGTTTGATGAAAAGAAATGCTGCAGGAGAGCTTTGCGTCCTATTAGCTTGTTGGTGGGGTAATGGCCCACCAAGGCAATGATAGGTAGCCGGCCTGAGAGGGTGACCGGCCACAAGGGGACTGAGATACGGCCCTTACTCCTACGGGAGGCAGCAGTGGGGAATATTGGACAATGGGGGCAACCCTGATCCAGCAATTCTGTGTGCACGAAGAAGGTTTTCGGATTGTAAAGTGCTTTCAGCAGGGAAGAAGAAAATGACTGTACCTGCAGAAGAAGCGACGGCTAAATA
>GV2UCFN02GM35H
GGTGAGTAACGCGTAAAGAACTTGCCCTGCAGTCTGGGATAACAGACGGAAACGACTGATAAAACCTGATATAATCAAGCCCACGCATGTGGTGTTTGATGAAAAGAAATGCTGCAGGAGAGCTTTGCGTCCTATTAGCTTGTTGGTGGGGTAATGGCCCACCAAGGCAATGATAGGTAGCCGGCCTGAGAGGGTGACCGGCCACAAGGGGACTGAGATACGGCCCTTACTCCTACGGGAGGCAGCAGTGGGGAATATTGGACAATGGGGGCAACCCTGATCCAGCAATTCTGTGTGCACGAAGAAGGTTTTCGGATTGTAAAGTGCTTTCAGCAGGGAAGAAGAAAATGACTGTACCTGCAGAAGAAGCGACGGCTAAATA
>GV2UCFN02GH21O
GGTGAGTAACGCGTAAAGAACTTGCCCTGCAGTCTGGGATAACAGACGGAAACGACTGATAAAACCTGATATAATCAAGCCCACGCATGTGGTGTTTGATGAAAAGAAATGCTGCAGGAGAGCTTTGCGTCCTATTAGCTTGTTGGTGGGGTAATGGCCCACCAAGGCAATGATAGGTAGCCGGCCTGAGAGGGTGACCGGCCACAAGGGGACTGAGATACGGCCCTTACTCCTACGGGAGGCAGCAGTGGGGAATATTGGACAATGGGGGCAACCCTGATCCAGCAATTCTGTGTGCACGAAGAAGGTTTTCGGATTGTAAAGTGCTTTCAGCAGGGAAGAAGAAAATGACTGTACCTGCAGAAGAAGCGACGGCTAAATA
>GV2UCFN02HJR76
GGTGAGTAACGCGTAAAGAACTTGCCCTGCAGTCTGGGATAACAGACGGAAACGACTGATAAAACCTGATATAATCAAGCCCACGCATGTGGTGTTTGATGAAAAGAAATGCTGCAGGAGAGCTTTGCGTCCTATTAGCTTGTTGGTGGGGTAATGGCCCACCAAGGCAATGATAGGTAGCCGGCCTGAGAGGGTGACCGGCCACAAGGGGACTGAGATACGGCCCTTACTCCTACGGGAGGCAGCAGTGGGGAATATTGGACAATGGGGGCAACCCTGATCCAGCAATTCTGTGTGCACGAAGAAGGTTTTCGGATTGTAAAGTGCTTTCAGCAGGGAAGAAGAAAATGACTGTACCTGCAGAAGAAGCGACGGCTAAATA
>GV2UCFN02HPXXV
GGTGAGTAACGCGTAAAGAACTTGCCCTGCAGTCTGGGATAACAGACGGAAACGACTGATAAAACCTGATATAATCAAGCCCACGCATGTGGTGTTTGATGAAAAGAAATGCTGCAGGAGAGCTTTGCGTCCTATTAGCTTGTTGGTGGGGTAATGGCCCACCAAGGCAATGATAGGTAGCCGGCCTGAGAGGGTGACCGGCCACAAGGGGACTGAGATACGGCCCTTACTCCTACGGGAGGCAGCAGTGGGGAATATTGGACAATGGGGGCAACCCTGATCCAGCAATTCTGTGTGCACGAAGAAGGTTTTCGGATTGTAAAGTGCTTTCAGCAGGGAAGAAGAAAATGACTGTACCTGCAGAAGAAGCGACGGCTAAATA
>GV2UCFN02IPTHB
GGTGAGTAACGCGTAAAGAACTTGCCCTGCAGTCTGGGATAACAGACGGAAACGACTGATAAAACCTGATATAATCAAGCCCACGCATGTGGTGTTTGATGAAAAGAAATGCTGCAGGAGAGCTTTGCGTCCTATTAGCTTGTTGGTGGGGTAATGGCCCACCAAGGCAATGATAGGTAGCCGGCCTGAGAGGGTGACCGGCCACAAGGGGACTGAGATACGGCCCTTACTCCTACGGGAGGCAGCAGTGGGGAATATTGGACAATGGGGGCAACCCTGATCCAGCAATTCTGTGTGCACGAAGAAGGTTTTCGGATTGTAAAGTGCTTTCAGCAGGGAAGAAGAAAATGACTGTACCTGCAGAAGAAGCGACGGCTAAATA
>GV2UCFN02HB19G
GGTGAGTAACGCGTAAAGAACTTGCCCTGCAGTCTGGGATAACAGACGGAAACGACTGATAAAACCTGATATAATCAAGCCCACGCATGTGGTGTTTGATGAAAAGAAATGCTGCAGGAGAGCTTTGCGTCCTATTAGCTTGTTGGTGGGGTAATGGCCCACCAAGGCAATGATAGGTAGCCGGCCTGAGAGGGTGACCGGCCACAAGGGGACTGAGATACGGCCCTTACTCCTACGGGAGGCAGCAGTGGGGAATATTGGACAATGGGGGCAACCCTGATCCAGCAATTCTGTGTGCACGAAGAAGGTTTTCGGATTGTAAAGTGCTTTCAGCAGGGAAGAAGAAAATGACTGTACCTGCAGAAGAAGCGACGGCTAAATA
>GV2UCFN02FWBWX
GGTGAGTAACGCGTAAAGAACTTGCCCTGCAGTCTGGGATAACAGACGGAAACGACTGATAAAACCTGATATAATCAAGCCCACGCATGTGGTGTTTGATGAAAAGAAATGCTGCAGGAGAGCTTTGCGTCCTATTAGCTTGTTGGTGGGGTAATGGCCCACCAAGGCAATGATAGGTAGCCGGCCTGAGAGGGTGACCGGCCACAAGGGGACTGAGATACGGCCCTTACTCCTACGGGAGGCAGCAGTGGGGAATATTGGACAATGGGGGCAACCCTGATCCAGCAATTCTGTGTGCACGAAGAAGGTTTTCGGATTGTAAAGTGCTTTCAGCAGGGAAGAAGAAAATGACTGTACCTGCAGAAGAAGCGACGGCTAAATA
>GV2UCFN02HKGTD
GGTGAGTAACGCGTAAAGAACTTGCCCTGCAGTCTGGGATAACAGACGGAAACGACTGATAAAACCTGATATAATCAAGCCCACGCATGTGGTGTTTGATGAAAAGAAATGCTGCAGGAGAGCTTTGCGTCCTATTAGCTTGTTGGTGGGGTAATGGCCCACCAAGGCAATGATAGGTAGCCGGCCTGAGAGGGTGACCGGCCACAAGGGGACTGAGATACGGCCCTTACTCCTACGGGAGGCAGCAGTGGGGAATATTGGACAATGGGGGCAACCCTGATCCAGCAATTCTGTGTGCACGAAGAAGGTTTTCGGATTGTAAAGTGCTTTCAGCAGGGAAGAAGAAAATGACTGTACCTGCAGAAGAAGCGACGGCTAAATA
>GV2UCFN02ISB9V
GGTGAGTAACGCGTAAAGAACTTGCCCTGCAGTCTGGGATAACAGACGGAAACGACTGATAAAACCTGATATAATCAAGCCCACGCATGTGGTGTTTGATGAAAAGAAATGCTGCAGGAGAGCTTTGCGTCCTATTAGCTTGTTGGTGGGGTAATGGCCCACCAAGGCAATGATAGGTAGCCGGCCTGAGAGGGTGACCGGCCACAAGGGGACTGAGATACGGCCCTTACTCCTACGGGAGGCAGCAGTGGGGAATATTGGACAATGGGGGCAACCCTGATCCAGCAATTCTGTGTGCACGAAGAAGGTTTTCGGATTGTAAAGTGCTTTCAGCAGGGAAGAAGAAAATGACTGTACCTGCAGAAGAAGCGACGGCTAAATA
>GV2UCFN02H0NN9
GGTGAGTAACGCGTAAAGAACTTGCCCTGCAGTCTGGGATAACAGACGGAAACGACTGATAAAACCTGATATAATCAAGCCCACGCATGTGGTGTTTGATGAAAAGAAATGCTGCAGGAGAGCTTTGCGTCCTATTAGCTTGTTGGTGGGGTAATGGCCCACCAAGGCAATGATAGGTAGCCGGCCTGAGAGGGTGACCGGCCACAAGGGGACTGAGATACGGCCCTTACTCCTACGGGAGGCAGCAGTGGGGAATATTGGACAATGGGGGCAACCCTGATCCAGCAATTCTGTGTGCACGAAGAAGGTTTTCGGATTGTAAAGTGCTTTCAGCAGGGAAGAAGAAAATGACTGTACCTGCAGAAGAAGCGACGGCTAAATA
>GV2UCFN02FYQHK
GGTGAGTAACGCGTAAAGAACTTGCCCTGCAGTCTGGGATAACAGACGGAAACGACTGATAAAACCTGATATAATCAAGCCCACGCATGTGGTGTTTGATGAAAAGAAATGCTGCAGGAGAGCTTTGCGTCCTATTAGCTTGTTGGTGGGGTAATGGCCCACCAAGGCAATGATAGGTAGCCGGCCTGAGAGGGTGACCGGCCACAAGGGGACTGAGATACGGCCCTTACTCCTACGGGAGGCAGCAGTGGGGAATATTGGACAATGGGGGCAACCCTGATCCAGCAATTCTGTGTGCACGAAGAAGGTTTTCGGATTGTAAAGTGCTTTCAGCAGGGAAGAAGAAAATGACTGTACCTGCAGAAGAAGCGACGGCTAAATA
>GV2UCFN02I0MBH
GGTGAGTAACGCGTAAAGAACTTGCCCTGCAGTCTGGGATAACAGACGGAAACGACTGATAAAACCTGATATAATCAAGCCCACGCATGTGGTGTTTGATGAAAAGAAATGCTGCAGGAGAGCTTTGCGTCCTATTAGCTTGTTGGTGGGGTAATGGCCCACCAAGGCAATGATAGGTAGCCGGCCTGAGAGGGTGACCGGCCACAAGGGGACTGAGATACGGCCCTTACTCCTACGGGAGGCAGCAGTGGGGAATATTGGACAATGGGGGCAACCCTGATCCAGCAATTCTGTGTGCACGAAGAAGGTTTTCGGATTGTAAAGTGCTTTCAGCAGGGAAGAAGAAAATGACTGTACCTGCAGAAGAAGCGACGGCTAAATA
>GV2UCFN02JGTXR
GGTGAGTAACGCGTAAAGAACTTGCCCTGCAGTCTGGGATAACAGACGGAAACGACTGATAAAACCTGATATAATCAAGCCCACGCATGTGGTGTTTGATGAAAAGAAATGCTGCAGGAGAGCTTTGCGTCCTATTAGCTTGTTGGTGGGGTAATGGCCCACCAAGGCAATGATAGGTAGCCGGCCTGAGAGGGTGACCGGCCACAAGGGGACTGAGATACGGCCCTTACTCCTACGGGAGGCAGCAGTGGGGAATATTGGACAATGGGGGCAACCCTGATCCAGCAATTCTGTGTGCACGAAGAAGGTTTTCGGATTGTAAAGTGCTTTCAGCAGGGAAGAAGAAAATGACTGTACCTGCAGAAGAAGCGACGGCTAAATA
>GV2UCFN02GZF9E
GGTGAGTAACGCGTAAAGAACTTGCCCTGCAGTCTGGGATAACAGACGGAAACGACTGATAAAACCTGATATAATCAAGCCCACGCATGTGGTGTTTGATGAAAAGAAATGCTGCAGGAGAGCTTTGCGTCCTATTAGCTTGTTGGTGGGGTAATGGCCCACCAAGGCAATGATAGGTAGCCGGCCTGAGAGGGTGACCGGCCACAAGGGGACTGAGATACGGCCCTTACTCCTACGGGAGGCAGCAGTGGGGAATATTGGACAATGGGGGCAACCCTGATCCAGCAATTCTGTGTGCACGAAGAAGGTTTTCGGATTGTAAAGTGCTTTCAGCAGGGAAGAAGAAAATGACTGTACCTGCAGAAGAAGCGACGGCTAAATA
>GV2UCFN02F2OSN
GGTGAGTAACGCGTAAAGAACTTGCCCTGCAGTCTGGGATAACAGACGGAAACGACTGATAAAACCTGATATAATCAAGCCCACGCATGTGGTGTTTGATGAAAAGAAATGCTGCAGGAGAGCTTTGCGTCCTATTAGCTTGTTGGTGGGGTAATGGCCCACCAAGGCAATGATAGGTAGCCGGCCTGAGAGGGTGACCGGCCACAAGGGGACTGAGATACGGCCCTTACTCCTACGGGAGGCAGCAGTGGGGAATATTGGACAATGGGGGCAACCCTGATCCAGCAATTCTGTGTGCACGAAGAAGGTTTTCGGATTGTAAAGTGCTTTCAGCAGGGAAGAAGAAAATGACTGTACCTGCAGAAGAAGCGACGGCTAAATA
>GV2UCFN02JY31O
GGTGAGTAACGCGTAAAGAACTTGCCCTGCAGTCTGGGATAACAGACGGAAACGACTGATAAAACCTGATATAATCAAGCCCACGCATGTGGTGTTTGATGAAAAGAAATGCTGCAGGAGAGCTTTGCGTCCTATTAGCTTGTTGGTGGGGTAATGGCCCACCAAGGCAATGATAGGTAGCCGGCCTGAGAGGGTGACCGGCCACAAGGGGACTGAGATACGGCCCTTACTCCTACGGGAGGCAGCAGTGGGGAATATTGGACAATGGGGGCAACCCTGATCCAGCAATTCTGTGTGCACGAAGAAGGTTTTCGGATTGTAAAGTGCTTTCAGCAGGGAAGAAGAAAATGACTGTACCTGCAGAAGAAGCGACGGCTAAATA
>GV2UCFN02JPTVD
GGTGAGTAACGCGTAAAGAACTTGCCCTGCAGTCTGGGATAACAGACGGAAACGACTGATAAAACCTGATATAATCAAGCCCACGCATGTGGTGTTTGATGAAAAGAAATGCTGCAGGAGAGCTTTGCGTCCTATTAGCTTGTTGGTGGGGTAATGGCCCACCAAGGCAATGATAGGTAGCCGGCCTGAGAGGGTGACCGGCCACAAGGGGACTGAGATACGGCCCTTACTCCTACGGGAGGCAGCAGTGGGGAATATTGGACAATGGGGGCAACCCTGATCCAGCAATTCTGTGTGCACGAAGAAGGTTTTCGGATTGTAAAGTGCTTTCAGCAGGGAAGAAGAAAATGACTGTACCTGCAGAAGAAGCGACGGCTAAATA
>GV2UCFN02GF6SJ
GGTGAGTAACGCGTAAAGAACTTGCCCTGCAGTCTGGGATAACAGACGGAAACGACTGATAAAACCTGATATAATCAAGCCCACGCATGTGGTGTTTGATGAAAAGAAATGCTGCAGGAGAGCTTTGCGTCCTATTAGCTTGTTGGTGGGGTAATGGCCCACCAAGGCAATGATAGGTAGCCGGCCTGAGAGGGTGACCGGCCACAAGGGGACTGAGATACGGCCCTTACTCCTACGGGAGGCAGCAGTGGGGAATATTGGACAATGGGGGCAACCCTGATCCAGCAATTCTGTGTGCACGAAGAAGGTTTTCGGATTGTAAAGTGCTTTCAGCAGGGAAGAAGAAAATGACTGTACCTGCAGAAGAAGCGACGGCTAAATA
>GV2UCFN02I1BTD
GGTGAGTAACGCGTAAAGAACTTGCCCTGCAGTCTGGGATAACAGACGGAAACGACTGATAAAACCTGATATAATCAAGCCCACGCATGTGGTGTTTGATGAAAAGAAATGCTGCAGGAGAGCTTTGCGTCCTATTAGCTTGTTGGTGGGGTAATGGCCCACCAAGGCAATGATAGGTAGCCGGCCTGAGAGGGTGACCGGCCACAAGGGGACTGAGATACGGCCCTTACTCCTACGGGAGGCAGCAGTGGGGAATATTGGACAATGGGGGCAACCCTGATCCAGCAATTCTGTGTGCACGAAGAAGGTTTTCGGATTGTAAAGTGCTTTCAGCAGGGAAGAAGAAAATGACTGTACCTGCAGAAGAAGCGACGGCTAAATA
>GV2UCFN02F48DO
GGTGAGTAACGCGTAAAGAACTTGCCCTGCAGTCTGGGATAACAGACGGAAACGACTGATAAAACCTGATATAATCAAGCCCACGCATGTGGTGTTTGATGAAAAGAAATGCTGCAGGAGAGCTTTGCGTCCTATTAGCTTGTTGGTGGGGTAATGGCCCACCAAGGCAATGATAGGTAGCCGGCCTGAGAGGGTGACCGGCCACAAGGGGACTGAGATACGGCCCTTACTCCTACGGGAGGCAGCAGTGGGGAATATTGGACAATGGGGGCAACCCTGATCCAGCAATTCTGTGTGCACGAAGAAGGTTTTCGGATTGTAAAGTGCTTTCAGCAGGGAAGAAGAAAATGACTGTACCTGCAGAAGAAGCGACGGCTAAATA
>GV2UCFN02I1AHI
GGTGAGTAACGCGTAAAGAACTTGCCCTGCAGTCTGGGATAACAGACGGAAACGACTGATAAAACCTGATATAATCAAGCCCACGCATGTGGTGTTTGATGAAAAGAAATGCTGCAGGAGAGCTTTGCGTCCTATTAGCTTGTTGGTGGGGTAATGGCCCACCAAGGCAATGATAGGTAGCCGGCCTGAGAGGGTGACCGGCCACAAGGGGACTGAGATACGGCCCTTACTCCTACGGGAGGCAGCAGTGGGGAATATTGGACAATGGGGGCAACCCTGATCCAGCAATTCTGTGTGCACGAAGAAGGTTTTCGGATTGTAAAGTGCTTTCAGCAGGGAAGAAGAAAATGACTGTACCTGCAGAAGAAGCGACGGCTAAATA
>GV2UCFN02FUGMA
GGTGAGTAACGCGTAAAGAACTTGCCCTGCAGTCTGGGATAACAGACGGAAACGACTGATAAAACCTGATATAATCAAGCCCACGCATGTGGTGTTTGATGAAAAGAAATGCTGCAGGAGAGCTTTGCGTCCTATTAGCTTGTTGGTGGGGTAATGGCCCACCAAGGCAATGATAGGTAGCCGGCCTGAGAGGGTGACCGGCCACAAGGGGACTGAGATACGGCCCTTACTCCTACGGGAGGCAGCAGTGGGGAATATTGGACAATGGGGGCAACCCTGATCCAGCAATTCTGTGTGCACGAAGAAGGTTTTCGGATTGTAAAGTGCTTTCAGCAGGGAAGAAGAAAATGACTGTACCTGCAGAAGAAGCGACGGCTAAATA
>GV2UCFN02JQV0A
GGTGAGTAACGCGTAAAGAACTTGCCCTGCAGTCTGGGATAACAGACGGAAACGACTGATAAAACCTGATATAATCAAGCCCACGCATGTGGTGTTTGATGAAAAGAAATGCTGCAGGAGAGCTTTGCGTCCTATTAGCTTGTTGGTGGGGTAATGGCCCACCAAGGCAATGATAGGTAGCCGGCCTGAGAGGGTGACCGGCCACAAGGGGACTGAGATACGGCCCTTACTCCTACGGGAGGCAGCAGTGGGGAATATTGGACAATGGGGGCAACCCTGATCCAGCAATTCTGTGTGCACGAAGAAGGTTTTCGGATTGTAAAGTGCTTTCAGCAGGGAAGAAGAAAATGACTGTACCTGCAGAAGAAGCGACGGCTAAATA
>GV2UCFN02IK2GI
GGTGAGTAACGCGTAAAGAACTTGCCCTGCAGTCTGGGATAACAGACGGAAACGACTGATAAAACCTGATATAATCAAGCCCACGCATGTGGTGTTTGATGAAAAGAAATGCTGCAGGAGAGCTTTGCGTCCTATTAGCTTGTTGGTGGGGTAATGGCCCACCAAGGCAATGATAGGTAGCCGGCCTGAGAGGGTGACCGGCCACAAGGGGACTGAGATACGGCCCTTACTCCTACGGGAGGCAGCAGTGGGGAATATTGGACAATGGGGGCAACCCTGATCCAGCAATTCTGTGTGCACGAAGAAGGTTTTCGGATTGTAAAGTGCTTTCAGCAGGGAAGAAGAAAATGACTGTACCTGCAGAAGAAGCGACGGCTAAATA
>GV2UCFN02G0R70
GGTGAGTAACGCGTAAAGAACTTGCCCTGCAGTCTGGGATAACAGACGGAAACGACTGATAAAACCTGATATAATCAAGCCCACGCATGTGGTGTTTGATGAAAAGAAATGCTGCAGGAGAGCTTTGCGTCCTATTAGCTTGTTGGTGGGGTAATGGCCCACCAAGGCAATGATAGGTAGCCGGCCTGAGAGGGTGACCGGCCACAAGGGGACTGAGATACGGCCCTTACTCCTACGGGAGGCAGCAGTGGGGAATATTGGACAATGGGGGCAACCCTGATCCAGCAATTCTGTGTGCACGAAGAAGGTTTTCGGATTGTAAAGTGCTTTCAGCAGGGAAGAAGAAAATGACTGTACCTGCAGAAGAAGCGACGGCTAAATA
>GV2UCFN02HTUJO
GGTGAGTAACGCGTAAAGAACTTGCCCTGCAGTCTGGGATAACAGACGGAAACGACTGATAAAACCTGATATAATCAAGCCCACGCATGTGGTGTTTGATGAAAAGAAATGCTGCAGGAGAGCTTTGCGTCCTATTAGCTTGTTGGTGGGGTAATGGCCCACCAAGGCAATGATAGGTAGCCGGCCTGAGAGGGTGACCGGCCACAAGGGGACTGAGATACGGCCCTTACTCCTACGGGAGGCAGCAGTGGGGAATATTGGACAATGGGGGCAACCCTGATCCAGCAATTCTGTGTGCACGAAGAAGGTTTTCGGATTGTAAAGTGCTTTCAGCAGGGAAGAAGAAAATGACTGTACCTGCAGAAGAAGCGACGGCTAAATA
>GV2UCFN02GCOQ7
GGTGAGTAACGCGTAAAGAACTTGCCCTGCAGTCTGGGATAACAGACGGAAACGACTGATAAAACCTGATATAATCAAGCCCACGCATGTGGTGTTTGATGAAAAGAAATGCTGCAGGAGAGCTTTGCGTCCTATTAGCTTGTTGGTGGGGTAATGGCCCACCAAGGCAATGATAGGTAGCCGGCCTGAGAGGGTGACCGGCCACAAGGGGACTGAGATACGGCCCTTACTCCTACGGGAGGCAGCAGTGGGGAATATTGGACAATGGGGGCAACCCTGATCCAGCAATTCTGTGTGCACGAAGAAGGTTTTCGGATTGTAAAGTGCTTTCAGCAGGGAAGAAGAAAATGACTGTACCTGCAGAAGAAGCGACGGCTAAATA
>GV2UCFN02GL2QS
GGTGAGTAACGCGTAAAGAACTTGCCCTGCAGTCTGGGATAACAGACGGAAACGACTGATAAAACCTGATATAATCAAGCCCACGCATGTGGTGTTTGATGAAAAGAAATGCTGCAGGAGAGCTTTGCGTCCTATTAGCTTGTTGGTGGGGTAATGGCCCACCAAGGCAATGATAGGTAGCCGGCCTGAGAGGGTGACCGGCCACAAGGGGACTGAGATACGGCCCTTACTCCTACGGGAGGCAGCAGTGGGGAATATTGGACAATGGGGGCAACCCTGATCCAGCAATTCTGTGTGCACGAAGAAGGTTTTCGGATTGTAAAGTGCTTTCAGCAGGGAAGAAGAAAATGACTGTACCTGCAGAAGAAGCGACGGCTAAATA
>GV2UCFN02JST9S
GGTGAGTAACGCGTAAAGAACTTGCCCTGCAGTCTGGGATAACAGACGGAAACGACTGATAAAACCTGATATAATCAAGCCCACGCATGTGGTGTTTGATGAAAAGAAATGCTGCAGGAGAGCTTTGCGTCCTATTAGCTTGTTGGTGGGGTAATGGCCCACCAAGGCAATGATAGGTAGCCGGCCTGAGAGGGTGACCGGCCACAAGGGGACTGAGATACGGCCCTTACTCCTACGGGAGGCAGCAGTGGGGAATATTGGACAATGGGGGCAACCCTGATCCAGCAATTCTGTGTGCACGAAGAAGGTTTTCGGATTGTAAAGTGCTTTCAGCAGGGAAGAAGAAAATGACTGTACCTGCAGAAGAAGCGACGGCTAAATA
>GV2UCFN02H602W
GGTGAGTAACGCGTAAAGAACTTGCCCTGCAGTCTGGGATAACAGACGGAAACGACTGATAAAACCTGATATAATCAAGCCCACGCATGTGGTGTTTGATGAAAAGAAATGCTGCAGGAGAGCTTTGCGTCCTATTAGCTTGTTGGTGGGGTAATGGCCCACCAAGGCAATGATAGGTAGCCGGCCTGAGAGGGTGACCGGCCACAAGGGGACTGAGATACGGCCCTTACTCCTACGGGAGGCAGCAGTGGGGAATATTGGACAATGGGGGCAACCCTGATCCAGCAATTCTGTGTGCACGAAGAAGGTTTTCGGATTGTAAAGTGCTTTCAGCAGGGAAGAAGAAAATGACTGTACCTGCAGAAGAAGCGACGGCTAAATA
>GV2UCFN02JQTLW
GGTGAGTAACGCGTAAAGAACTTGCCCTGCAGTCTGGGATAACAGACGGAAACGACTGATAAAACCTGATATAATCAAGCCCACGCATGTGGTGTTTGATGAAAAGAAATGCTGCAGGAGAGCTTTGCGTCCTATTAGCTTGTTGGTGGGGTAATGGCCCACCAAGGCAATGATAGGTAGCCGGCCTGAGAGGGTGACCGGCCACAAGGGGACTGAGATACGGCCCTTACTCCTACGGGAGGCAGCAGTGGGGAATATTGGACAATGGGGGCAACCCTGATCCAGCAATTCTGTGTGCACGAAGAAGGTTTTCGGATTGTAAAGTGCTTTCAGCAGGGAAGAAGAAAATGACTGTACCTGCAGAAGAAGCGACGGCTAAATA
>GV2UCFN02JIUAD
GGTGAGTAACGCGTAAAGAACTTGCCCTGCAGTCTGGGATAACAGACGGAAACGACTGATAAAACCTGATATAATCAAGCCCACGCATGTGGTGTTTGATGAAAAGAAATGCTGCAGGAGAGCTTTGCGTCCTATTAGCTTGTTGGTGGGGTAATGGCCCACCAAGGCAATGATAGGTAGCCGGCCTGAGAGGGTGACCGGCCACAAGGGGACTGAGATACGGCCCTTACTCCTACGGGAGGCAGCAGTGGGGAATATTGGACAATGGGGGCAACCCTGATCCAGCAATTCTGTGTGCACGAAGAAGGTTTTCGGATTGTAAAGTGCTTTCAGCAGGGAAGAAGAAAATGACTGTACCTGCAGAAGAAGCGACGGCTAAATA
>GV2UCFN02FPMKX
GGTGAGTAACGCGTAAAGAACTTGCCCTGCAGTCTGGGATAACAGACGGAAACGACTGATAAAACCTGATATAATCAAGCCCACGCATGTGGTGTTTGATGAAAAGAAATGCTGCAGGAGAGCTTTGCGTCCTATTAGCTTGTTGGTGGGGTAATGGCCCACCAAGGCAATGATAGGTAGCCGGCCTGAGAGGGTGACCGGCCACAAGGGGACTGAGATACGGCCCTTACTCCTACGGGAGGCAGCAGTGGGGAATATTGGACAATGGGGGCAACCCTGATCCAGCAATTCTGTGTGCACGAAGAAGGTTTTCGGATTGTAAAGTGCTTTCAGCAGGGAAGAAGAAAATGACTGTACCTGCAGAAGAAGCGACGGCTAAATA
>GV2UCFN02INGMH
GGTGAGTAACGCGTAAAGAACTTGCCCTGCAGTCTGGGATAACAGACGGAAACGACTGATAAAACCTGATATAATCAAGCCCACGCATGTGGTGTTTGATGAAAAGAAATGCTGCAGGAGAGCTTTGCGTCCTATTAGCTTGTTGGTGGGGTAATGGCCCACCAAGGCAATGATAGGTAGCCGGCCTGAGAGGGTGACCGGCCACAAGGGGACTGAGATACGGCCCTTACTCCTACGGGAGGCAGCAGTGGGGAATATTGGACAATGGGGGCAACCCTGATCCAGCAATTCTGTGTGCACGAAGAAGGTTTTCGGATTGTAAAGTGCTTTCAGCAGGGAAGAAGAAAATGACTGTACCTGCAGAAGAAGCGACGGCTAAATA
>GV2UCFN02JMOG2
GGTGAGTAACGCGTAAAGAACTTGCCCTGCAGTCTGGGATAACAGACGGAAACGACTGATAAAACCTGATATAATCAAGCCCACGCATGTGGTGTTTGATGAAAAGAAATGCTGCAGGAGAGCTTTGCGTCCTATTAGCTTGTTGGTGGGGTAATGGCCCACCAAGGCAATGATAGGTAGCCGGCCTGAGAGGGTGACCGGCCACAAGGGGACTGAGATACGGCCCTTACTCCTACGGGAGGCAGCAGTGGGGAATATTGGACAATGGGGGCAACCCTGATCCAGCAATTCTGTGTGCACGAAGAAGGTTTTCGGATTGTAAAGTGCTTTCAGCAGGGAAGAAGAAAATGACTGTACCTGCAGAAGAAGCGACGGCTAAATA
>GV2UCFN02IHD1O
GGTGAGTAACGCGTAAAGAACTTGCCCTGCAGTCTGGGATAACAGACGGAAACGACTGATAAAACCTGATATAATCAAGCCCACGCATGTGGTGTTTGATGAAAAGAAATGCTGCAGGAGAGCTTTGCGTCCTATTAGCTTGTTGGTGGGGTAATGGCCCACCAAGGCAATGATAGGTAGCCGGCCTGAGAGGGTGACCGGCCACAAGGGGACTGAGATACGGCCCTTACTCCTACGGGAGGCAGCAGTGGGGAATATTGGACAATGGGGGCAACCCTGATCCAGCAATTCTGTGTGCACGAAGAAGGTTTTCGGATTGTAAAGTGCTTTCAGCAGGGAAGAAGAAAATGACTGTACCTGCAGAAGAAGCGACGGCTAAATA
>GV2UCFN02I3CXG
GGTGAGTAACGCGTAAAGAACTTGCCCTGCAGTCTGGGATAACAGACGGAAACGACTGATAAAACCTGATATAATCAAGCCCACGCATGTGGTGTTTGATGAAAAGAAATGCTGCAGGAGAGCTTTGCGTCCTATTAGCTTGTTGGTGGGGTAATGGCCCACCAAGGCAATGATAGGTAGCCGGCCTGAGAGGGTGACCGGCCACAAGGGGACTGAGATACGGCCCTTACTCCTACGGGAGGCAGCAGTGGGGAATATTGGACAATGGGGGCAACCCTGATCCAGCAATTCTGTGTGCACGAAGAAGGTTTTCGGATTGTAAAGTGCTTTCAGCAGGGAAGAAGAAAATGACTGTACCTGCAGAAGAAGCGACGGCTAAATA
>GV2UCFN02GFX0C
GGTGAGTAACGCGTAAAGAACTTGCCCTGCAGTCTGGGATAACAGACGGAAACGACTGATAAAACCTGATATAATCAAGCCCACGCATGTGGTGTTTGATGAAAAGAAATGCTGCAGGAGAGCTTTGCGTCCTATTAGCTTGTTGGTGGGGTAATGGCCCACCAAGGCAATGATAGGTAGCCGGCCTGAGAGGGTGACCGGCCACAAGGGGACTGAGATACGGCCCTTACTCCTACGGGAGGCAGCAGTGGGGAATATTGGACAATGGGGGCAACCCTGATCCAGCAATTCTGTGTGCACGAAGAAGGTTTTCGGATTGTAAAGTGCTTTCAGCAGGGAAGAAGAAAATGACTGTACCTGCAGAAGAAGCGACGGCTAAATA
>GV2UCFN02JRL2V
GGTGAGTAACGCGTAAAGAACTTGCCCTGCAGTCTGGGATAACAGACGGAAACGACTGATAAAACCTGATATAATCAAGCCCACGCATGTGGTGTTTGATGAAAAGAAATGCTGCAGGAGAGCTTTGCGTCCTATTAGCTTGTTGGTGGGGTAATGGCCCACCAAGGCAATGATAGGTAGCCGGCCTGAGAGGGTGACCGGCCACAAGGGGACTGAGATACGGCCCTTACTCCTACGGGAGGCAGCAGTGGGGAATATTGGACAATGGGGGCAACCCTGATCCAGCAATTCTGTGTGCACGAAGAAGGTTTTCGGATTGTAAAGTGCTTTCAGCAGGGAAGAAGAAAATGACTGTACCTGCAGAAGAAGCGACGGCTAAATA
>GV2UCFN02HDIX0
GGTGAGTAACGCGTAAAGAACTTGCCCTGCAGTCTGGGATAACAGACGGAAACGACTGATAAAACCTGATATAATCAAGCCCACGCATGTGGTGTTTGATGAAAAGAAATGCTGCAGGAGAGCTTTGCGTCCTATTAGCTTGTTGGTGGGGTAATGGCCCACCAAGGCAATGATAGGTAGCCGGCCTGAGAGGGTGACCGGCCACAAGGGGACTGAGATACGGCCCTTACTCCTACGGGAGGCAGCAGTGGGGAATATTGGACAATGGGGGCAACCCTGATCCAGCAATTCTGTGTGCACGAAGAAGGTTTTCGGATTGTAAAGTGCTTTCAGCAGGGAAGAAGAAAATGACTGTACCTGCAGAAGAAGCGACGGCTAAATA
>GV2UCFN02IZU0L
GGTGAGTAACGCGTAAAGAACTTGCCCTGCAGTCTGGGATAACAGACGGAAACGACTGATAAAACCTGATATAATCAAGCCCACGCATGTGGTGTTTGATGAAAAGAAATGCTGCAGGAGAGCTTTGCGTCCTATTAGCTTGTTGGTGGGGTAATGGCCCACCAAGGCAATGATAGGTAGCCGGCCTGAGAGGGTGACCGGCCACAAGGGGACTGAGATACGGCCCTTACTCCTACGGGAGGCAGCAGTGGGGAATATTGGACAATGGGGGCAACCCTGATCCAGCAATTCTGTGTGCACGAAGAAGGTTTTCGGATTGTAAAGTGCTTTCAGCAGGGAAGAAGAAAATGACTGTACCTGCAGAAGAAGCGACGGCTAAATA
>GV2UCFN02IJUC3
GGTGAGTAACGCGTAAAGAACTTGCCCTGCAGTCTGGGATAACAGACGGAAACGACTGATAAAACCTGATATAATCAAGCCCACGCATGTGGTGTTTGATGAAAAGAAATGCTGCAGGAGAGCTTTGCGTCCTATTAGCTTGTTGGTGGGGTAATGGCCCACCAAGGCAATGATAGGTAGCCGGCCTGAGAGGGTGACCGGCCACAAGGGGACTGAGATACGGCCCTTACTCCTACGGGAGGCAGCAGTGGGGAATATTGGACAATGGGGGCAACCCTGATCCAGCAATTCTGTGTGCACGAAGAAGGTTTTCGGATTGTAAAGTGCTTTCAGCAGGGAAGAAGAAAATGACTGTACCTGCAGAAGAAGCGACGGCTAAATA
>GV2UCFN02HLUPW
GGTGAGTAACGCGTAAAGAACTTGCCCTGCAGTCTGGGATAACAGACGGAAACGACTGATAAAACCTGATATAATCAAGCCCACGCATGTGGTGTTTGATGAAAAGAAATGCTGCAGGAGAGCTTTGCGTCCTATTAGCTTGTTGGTGGGGTAATGGCCCACCAAGGCAATGATAGGTAGCCGGCCTGAGAGGGTGACCGGCCACAAGGGGACTGAGATACGGCCCTTACTCCTACGGGAGGCAGCAGTGGGGAATATTGGACAATGGGGGCAACCCTGATCCAGCAATTCTGTGTGCACGAAGAAGGTTTTCGGATTGTAAAGTGCTTTCAGCAGGGAAGAAGAAAATGACTGTACCTGCAGAAGAAGCGACGGCTAAATA
>GV2UCFN02J4M95
GGTGAGTAACGCGTAAAGAACTTGCCCTGCAGTCTGGGATAACAGACGGAAACGACTGATAAAACCTGATATAATCAAGCCCACGCATGTGGTGTTTGATGAAAAGAAATGCTGCAGGAGAGCTTTGCGTCCTATTAGCTTGTTGGTGGGGTAATGGCCCACCAAGGCAATGATAGGTAGCCGGCCTGAGAGGGTGACCGGCCACAAGGGGACTGAGATACGGCCCTTACTCCTACGGGAGGCAGCAGTGGGGAATATTGGACAATGGGGGCAACCCTGATCCAGCAATTCTGTGTGCACGAAGAAGGTTTTCGGATTGTAAAGTGCTTTCAGCAGGGAAGAAGAAAATGACTGTACCTGCAGAAGAAGCGACGGCTAAATA
>GV2UCFN02FLXYB
GGTGAGTAACGCGTAAAGAACTTGCCCTGCAGTCTGGGATAACAGACGGAAACGACTGATAAAACCTGATATAATCAAGCCCACGCATGTGGTGTTTGATGAAAAGAAATGCTGCAGGAGAGCTTTGCGTCCTATTAGCTTGTTGGTGGGGTAATGGCCCACCAAGGCAATGATAGGTAGCCGGCCTGAGAGGGTGACCGGCCACAAGGGGACTGAGATACGGCCCTTACTCCTACGGGAGGCAGCAGTGGGGAATATTGGACAATGGGGGCAACCCTGATCCAGCAATTCTGTGTGCACGAAGAAGGTTTTCGGATTGTAAAGTGCTTTCAGCAGGGAAGAAGAAAATGACTGTACCTGCAGAAGAAGCGACGGCTAAATA
>GV2UCFN02JTIFE
GGTGAGTAACGCGTAAAGAACTTGCCCTGCAGTCTGGGATAACAGACGGAAACGACTGATAAAACCTGATATAATCAAGCCCACGCATGTGGTGTTTGATGAAAAGAAATGCTGCAGGAGAGCTTTGCGTCCTATTAGCTTGTTGGTGGGGTAATGGCCCACCAAGGCAATGATAGGTAGCCGGCCTGAGAGGGTGACCGGCCACAAGGGGACTGAGATACGGCCCTTACTCCTACGGGAGGCAGCAGTGGGGAATATTGGACAATGGGGGCAACCCTGATCCAGCAATTCTGTGTGCACGAAGAAGGTTTTCGGATTGTAAAGTGCTTTCAGCAGGGAAGAAGAAAATGACTGTACCTGCAGAAGAAGCGACGGCTAAATA
>G3BZQ8102JR87Q
GGTGAGTAACGCGTAAAGAACTTGCCCTGCAGTCTGGGATAACAGACGGAAACGACTGATAAAACCTGATATAATCAAGCCCACGCATGTGGTGCTTGATGAAAAGAAATGCTGCAGGAGAGCTTTGCGTCCTATTAGCTTGTTGGTGGGGGTAATGGCCCACCAAGGCAATGATAGGTAGCCGGCCTGAGAGGGTGACCGGCCACAAGGGGACTGAGATACGGCCCTTACTCCTACGGGAGGCAGCAGTGGGGAATATTGGACAATGGGGGCAACCCTGATCCAGCAATTCTGTGTGCACGAAGAAGGTTTTCGGATTGTAAAGTGCTTTCAGCAGGGAAGAAGAAAATGACTGTACCTGCAGAAGAAGCGACGGCTAAATA
>G35JFLI02IDYU1
GGTGAGTAACGCGTAAAGAACTTGCCCTGCAGTCTGGGATAACAGACGGAAACGACTGATAAAACCTGATATAATCAAGCCCACGCATGTGGTGCTTGATGAAAAGAAATGCTGCAGGAGAGCTTTGCGTCCTATTAGCTTGTTGGTGGGGGTAATGGCCCACCAAGGCAATGATAGGTAGCCGGCCTGAGAGGGTGACCGGCCACAAGGGGACTGAGATACGGCCCTTACTCCTACGGGAGGCAGCAGTGGGGAATATTGGACAATGGGGGCAACCCTGATCCAGCAATTCTGTGTGCACGAAGAAGGTTTTCGGATTGTAAAGTGCTTTCAGCAGGGAAGAAGAAAATGACTGTACCTGCAGAAGAAGCGACGGCTAAATA
>G35JFLI02HZMYW
GGTGAGTAACGCGTAAAGAACTTGCCCTGCAGTCTGGGATAACAGACGGAAACGACTGATAAAACCTGATATAATCAAGCCCACGCATGTGGTGCTTGATGAAAAGAAATGCTGCAGGAGAGCTTTGCGTCCTATTAGCTTGTTGGTGGGGGTAATGGCCCACCAAGGCAATGATAGGTAGCCGGCCTGAGAGGGTGACCGGCCACAAGGGGACTGAGATACGGCCCTTACTCCTACGGGAGGCAGCAGTGGGGAATATTGGACAATGGGGGCAACCCTGATCCAGCAATTCTGTGTGCACGAAGAAGGTTTTCGGATTGTAAAGTGCTTTCAGCAGGGAAGAAGAAAATGACTGTACCTGCAGAAGAAGCGACGGCTAAATA
>GV2UCFN02J0988
GGTGAGTAACGCGTAAAGAACTTGCCCTGCAGTCTGGGATAACAGACGGAAACGACTGATAAAACCTGATATAATCAAGCCCACGCATGTGGTGCTTGATGAAAAGAAATGCTGCAGGAGAGCTTTGCGTCCTATTAGCTTGTTGGTGGGGTAATGGCCCACCAAGGCAATGATAGGTAGCCGGCCTGAGAGGGTGACCGGCCACAAGGGGACTGAGATACGGCCCTTACTCCTACGGGAGGCAGCAGTGGGGAATATTGGACAATGGGGGCAACCCTGATCCAGCAATTCTGTGTGCACGAAGAAGGTTTTCGGATTGTAAAGTGCTTTCAGCAGGGAAGAAGAAAATGACTGTACCTGCAGAAGAAGCGACGGCTAAATA
>GV2UCFN02JMV76
GGTGAGTAACGCGTAAAGAACTTGCCCTGCAGTCTGGGATAACAGACGGAAACGACTGATAAAACCTGATATAATCAAGCCCACGCATGTGGTGCTTGATGAAAAGAAATGCTGCAGGAGAGCTTTGCGTCCTATTAGCTTGTTGGTGGGGTAATGGCCCACCAAGGCAATGATAGGTAGCCGGCCTGAGAGGGTGACCGGCCACAAGGGGACTGAGATACGGCCCTTACTCCTACGGGAGGCAGCAGTGGGGAATATTGGACAATGGGGGCAACCCTGATCCAGCAATTCTGTGTGCACGAAGAAGGTTTTCGGATTGTAAAGTGCTTTCAGCAGGGAAGAAGAAAATGACTGTACCTGCAGAAGAAGCGACGGCTAAATA
>GV2UCFN02HHRNW
GGTGAGTAACGCGTAAAGAACTTGCCCTGCAGTCTGGGATAACAGACGGAAACGACTGATAAAACCTGATATAATCAAGCCCACGCATGTGGTGCTTGATGAAAAGAAATGCTGCAGGAGAGCTTTGCGTCCTATTAGCTTGTTGGTGGGGTAATGGCCCACCAAGGCAATGATAGGTAGCCGGCCTGAGAGGGTGACCGGCCACAAGGGGACTGAGATACGGCCCTTACTCCTACGGGAGGCAGCAGTGGGGAATATTGGACAATGGGGGCAACCCTGATCCAGCAATTCTGTGTGCACGAAGAAGGTTTTCGGATTGTAAAGTGCTTTCAGCAGGGAAGAAGAAAATGACTGTACCTGCAGAAGAAGCGACGGCTAAATA
>GV2UCFN02GYKO2
GGTGAGTAACGCGTAAAGAACTTGCCCTGCAGTCTGGGATAACAGACGGAAACGACTGATAAAACCTGATATAATCAAGCCCACGCATGTGGTGCTTGATGAAAAGAAATGCTGCAGGAGAGCTTTGCGTCCTATTAGCTTGTTGGTGGGGTAATGGCCCACCAAGGCAATGATAGGTAGCCGGCCTGAGAGGGTGACCGGCCACAAGGGGACTGAGATACGGCCCTTACTCCTACGGGAGGCAGCAGTGGGGAATATTGGACAATGGGGGCAACCCTGATCCAGCAATTCTGTGTGCACGAAGAAGGTTTTCGGATTGTAAAGTGCTTTCAGCAGGGAAGAAGAAAATGACTGTACCTGCAGAAGAAGCGACGGCTAAATA
>GV2UCFN02HFVBB
GGTGAGTAACGCGTAAAGAACTTGCCCTGCAGTCTGGGATAACAGACGGAAACGACTGATAAAACCTGATATAATCAAGCCCACGCATGTGGTGCTTGATGAAAAGAAATGCTGCAGGAGAGCTTTGCGTCCTATTAGCTTGTTGGTGGGGTAATGGCCCACCAAGGCAATGATAGGTAGCCGGCCTGAGAGGGTGACCGGCCACAAGGGGACTGAGATACGGCCCTTACTCCTACGGGAGGCAGCAGTGGGGAATATTGGACAATGGGGGCAACCCTGATCCAGCAATTCTGTGTGCACGAAGAAGGTTTTCGGATTGTAAAGTGCTTTCAGCAGGGAAGAAGAAAATGACTGTACCTGCAGAAGAAGCGACGGCTAAATA
>GV2UCFN02FRTIN
GGTGAGTAACGCGTAAAGAACTTGCCCTGCAGTCTGGGATAACAGACGGAAACGACTGATAAAACCTGATATAATCAAGCCCACGCATGTGGTGCTTGATGAAAAGAAATGCTGCAGGAGAGCTTTGCGTCCTATTAGCTTGTTGGTGGGGTAATGGCCCACCAAGGCAATGATAGGTAGCCGGCCTGAGAGGGTGACCGGCCACAAGGGGACTGAGATACGGCCCTTACTCCTACGGGAGGCAGCAGTGGGGAATATTGGACAATGGGGGCAACCCTGATCCAGCAATTCTGTGTGCACGAAGAAGGTTTTCGGATTGTAAAGTGCTTTCAGCAGGGAAGAAGAAAATGACTGTACCTGCAGAAGAAGCGACGGCTAAATA
>GV2UCFN02IPVWA
GGTGAGTAACGCGTAAAGAACTTGCCCTGCAGTCTGGGATAACAGACGGAAACGACTGATAAAACCTGATATAATCAAGCCCACGCATGTGGTGCTTGATGAAAAGAAATGCTGCAGGAGAGCTTTGCGTCCTATTAGCTTGTTGGTGGGGTAATGGCCCACCAAGGCAATGATAGGTAGCCGGCCTGAGAGGGTGACCGGCCACAAGGGGACTGAGATACGGCCCTTACTCCTACGGGAGGCAGCAGTGGGGAATATTGGACAATGGGGGCAACCCTGATCCAGCAATTCTGTGTGCACGAAGAAGGTTTTCGGATTGTAAAGTGCTTTCAGCAGGGAAGAAGAAAATGACTGTACCTGCAGAAGAAGCGACGGCTAAATA
>GV2UCFN02IXF24
GGTGAGTAACGCGTAAAGAACTTGCCCTGCAGTCTGGGATAACAGACGGAAACGACTGATAAAACCTGATATAATCAAGCCCACGCATGTGGTGCTTGATGAAAAGAAATGCTGCAGGAGAGCTTTGCGTCCTATTAGCTTGTTGGTGGGGTAATGGCCCACCAAGGCAATGATAGGTAGCCGGCCTGAGAGGGTGACCGGCCACAAGGGGACTGAGATACGGCCCTTACTCCTACGGGAGGCAGCAGTGGGGAATATTGGACAATGGGGGCAACCCTGATCCAGCAATTCTGTGTGCACGAAGAAGGTTTTCGGATTGTAAAGTGCTTTCAGCAGGGAAGAAGAAAATGACTGTACCTGCAGAAGAAGCGACGGCTAAATA
>GV2UCFN02HCCA2
GGTGAGTAACGCGTAAAGAACTTGCCCTGCAGTCTGGGATAACAGACGGAAACGACTGATAAAACCTGATATAATCAAGCCCACGCATGTGGTGCTTGATGAAAAGAAATGCTGCAGGAGAGCTTTGCGTCCTATTAGCTTGTTGGTGGGGTAATGGCCCACCAAGGCAATGATAGGTAGCCGGCCTGAGAGGGTGACCGGCCACAAGGGGACTGAGATACGGCCCTTACTCCTACGGGAGGCAGCAGTGGGGAATATTGGACAATGGGGGCAACCCTGATCCAGCAATTCTGTGTGCACGAAGAAGGTTTTCGGATTGTAAAGTGCTTTCAGCAGGGAAGAAGAAAATGACTGTACCTGCAGAAGAAGCGACGGCTAAATA
>GV2UCFN02JQPZT
GGTGAGTAACGCGTAAAGAACTTGCCCTGCAGTCTGGGATAACAGACGGAAACGACTGATAAAACCTGATATAATCAAGCCCACGCATGTGGTGCTTGATGAAAAGAAATGCTGCAGGAGAGCTTTGCGTCCTATTAGCTTGTTGGTGGGGTAATGGCCCACCAAGGCAATGATAGGTAGCCGGCCTGAGAGGGTGACCGGCCACAAGGGGACTGAGATACGGCCCTTACTCCTACGGGAGGCAGCAGTGGGGAATATTGGACAATGGGGGCAACCCTGATCCAGCAATTCTGTGTGCACGAAGAAGGTTTTCGGATTGTAAAGTGCTTTCAGCAGGGAAGAAGAAAATGACTGTACCTGCAGAAGAAGCGACGGCTAAATA
>GV2UCFN02HW67X
GGTGAGTAACGCGTAAAGAACTTGCCCTGCAGTCTGGGATAACAGACGGAAACGACTGATAAAACCTGATATAATCAAGCCCACGCATGTGGTGCTTGATGAAAAGAAATGCTGCAGGAGAGCTTTGCGTCCTATTAGCTTGTTGGTGGGGTAATGGCCCACCAAGGCAATGATAGGTAGCCGGCCTGAGAGGGTGACCGGCCACAAGGGGACTGAGATACGGCCCTTACTCCTACGGGAGGCAGCAGTGGGGAATATTGGACAATGGGGGCAACCCTGATCCAGCAATTCTGTGTGCACGAAGAAGGTTTTCGGATTGTAAAGTGCTTTCAGCAGGGAAGAAGAAAATGACTGTACCTGCAGAAGAAGCGACGGCTAAATA
>GV2UCFN02FJ1E5
GGTGAGTAACGCGTAAAGAACTTGCCCTGCAGTCTGGGATAACAGACGGAAACGACTGATAAAACCTGATATAATCAAGCCCACGCATGTGGTGCTTGATGAAAAGAAATGCTGCAGGAGAGCTTTGCGTCCTATTAGCTTGTTGGTGGGGTAATGGCCCACCAAGGCAATGATAGGTAGCCGGCCTGAGAGGGTGACCGGCCACAAGGGGACTGAGATACGGCCCTTACTCCTACGGGAGGCAGCAGTGGGGAATATTGGACAATGGGGGCAACCCTGATCCAGCAATTCTGTGTGCACGAAGAAGGTTTTCGGATTGTAAAGTGCTTTCAGCAGGGAAGAAGAAAATGACTGTACCTGCAGAAGAAGCGACGGCTAAATA
>GV2UCFN02F0964
GGTGAGTAACGCGTAAAGAACTTGCCCTGCAGTCTGGGATAACAGACGGAAACGACTGATAAAACCTGATATAATCAAGCCCACGCATGTGGTACTTGATGAAAAGAAATGCTGCAGGAGAGCTTTGCGTCCTATTAGCTTGTTGGTGGGGTAATGGCCCACCAAGGCAATGATAGGTAGCCGGCCTGAGAGGGTGACCGGCCACAAGGGGACTGAGATACGGCCCTTACTCCTACGGGAGGCAGCAGTGGGGAATATTGGACAATGGGGGCAACCCTGATCCAGCAATTCTGTGTGCACGAAGAAGGTTTTCGGATTGTAAAGTGCTTTCAGCAGGGAAGAAGAAAATGACTGTACCTGCAGAAGAAGCGACGGCTAAATA
>GV2UCFN02G40Y0
GGTGAGTAACGCGTAAAGAACTTGCCCTGCAGTCTGGGATAACAGACGGAAACGACTGATAAAACCTGATATAATCAAGCCCACGCATGTGGTACTTGATGAAAAGAAATGCTGCAGGAGAGCTTTGCGTCCTATTAGCTTGTTGGTGGGGTAATGGCCCACCAAGGCAATGATAGGTAGCCGGCCTGAGAGGGTGACCGGCCACAAGGGGACTGAGATACGGCCCTTACTCCTACGGGAGGCAGCAGTGGGGAATATTGGACAATGGGGGCAACCCTGATCCAGCAATTCTGTGTGCACGAAGAAGGTTTTCGGATTGTAAAGTGCTTTCAGCAGGGAAGAAGAAAATGACTGTACCTGCAGAAGAAGCGACGGCTAAATA
>GV2UCFN02GKBE4
GGTGAGTAACGCGTAAAGAACTTGCCCTGCAGTCTGGGATAACAGACGGAAACGACTGATAAAACCTGATATAATCAAGCCCACGCATGTGGTACTTGATGAAAAGAAATGCTGCAGGAGAGCTTTGCGTCCTATTAGCTTGTTGGTGGGGTAATGGCCCACCAAGGCAATGATAGGTAGCCGGCCTGAGAGGGTGACCGGCCACAAGGGGACTGAGATACGGCCCTTACTCCTACGGGAGGCAGCAGTGGGGAATATTGGACAATGGGGGCAACCCTGATCCAGCAATTCTGTGTGCACGAAGAAGGTTTTCGGATTGTAAAGTGCTTTCAGCAGGGAAGAAGAAAATGACTGTACCTGCAGAAGAAGCGACGGCTAAATA
>GV2UCFN02IEQ2Z
GGTGAGTAACGCGTAAAGAACTTGCCCTGCAGTCTGGGATAACAGACGGAAACGACTGATAAAACCTGATATAATCAAGCCCACGCATGTGGTACTTGATGAAAAGAAATGCTGCAGGAGAGCTTTGCGTCCTATTAGCTTGTTGGTGGGGTAATGGCCCACCAAGGCAATGATAGGTAGCCGGCCTGAGAGGGTGACCGGCCACAAGGGGACTGAGATACGGCCCTTACTCCTACGGGAGGCAGCAGTGGGGAATATTGGACAATGGGGGCAACCCTGATCCAGCAATTCTGTGTGCACGAAGAAGGTTTTCGGATTGTAAAGTGCTTTCAGCAGGGAAGAAGAAAATGACTGTACCTGCAGAAGAAGCGACGGCTAAATA
>GV2UCFN02FX8PS
GGTGAGTAACGCGTAAAGAACTTGCCCTGCAGTCTGGGATAACAGACGGAAACGACTGATAAAACCTGATATAATCAAGCCCACGCATGTGGTACTTGATGAAAAGAAATGCTGCAGGAGAGCTTTGCGTCCTATTAGCTTGTTGGTGGGGTAATGGCCCACCAAGGCAATGATAGGTAGCCGGCCTGAGAGGGTGACCGGCCACAAGGGGACTGAGATACGGCCCTTACTCCTACGGGAGGCAGCAGTGGGGAATATTGGACAATGGGGGCAACCCTGATCCAGCAATTCTGTGTGCACGAAGAAGGTTTTCGGATTGTAAAGTGCTTTCAGCAGGGAAGAAGAAAATGACTGTACCTGCAGAAGAAGCGACGGCTAAATA
>GV2UCFN02JH20P
GGTGAGTAACGCGTAAAGAACTTGCCCTGCAGTCTGGGATAACAGACGGAAACGACTGATAAAACCTGATATAATCAAGCCCACGCATGTGGTACTTGATGAAAAGAAATGCTGCAGGAGAGCTTTGCGTCCTATTAGCTTGTTGGTGGGGTAATGGCCCACCAAGGCAATGATAGGTAGCCGGCCTGAGAGGGTGACCGGCCACAAGGGGACTGAGATACGGCCCTTACTCCTACGGGAGGCAGCAGTGGGGAATATTGGACAATGGGGGCAACCCTGATCCAGCAATTCTGTGTGCACGAAGAAGGTTTTCGGATTGTAAAGTGCTTTCAGCAGGGAAGAAGAAAATGACTGTACCTGCAGAAGAAGCGACGGCTAAATA
>GV2UCFN02GB4NF
GGTGAGTAACGCGTAAAGAACTTGCCCTGCAGTCTGGGATAACAGACGGAAACGACTGATAAAACCTGATATAATCAAGCCCACGCATGTGGTACTTGATGAAAAGAAATGCTGCAGGAGAGCTTTGCGTCCTATTAGCTTGTTGGTGGGGTAATGGCCCACCAAGGCAATGATAGGTAGCCGGCCTGAGAGGGTGACCGGCCACAAGGGGACTGAGATACGGCCCTTACTCCTACGGGAGGCAGCAGTGGGGAATATTGGACAATGGGGGCAACCCTGATCCAGCAATTCTGTGTGCACGAAGAAGGTTTTCGGATTGTAAAGTGCTTTCAGCAGGGAAGAAGAAAATGACTGTACCTGCAGAAGAAGCGACGGCTAAATA
>GV2UCFN02IS8ZV
GGTGAGTAACGCGTAAAGAACTTGCCCTGCAGTCTGGGATAACAGACGGAAACGACTGATAAAACCTGATATAATCAAGCCCACGCATGTGGTACTTGATGAAAAGAAATGCTGCAGGAGAGCTTTGCGTCCTATTAGCTTGTTGGTGGGGTAATGGCCCACCAAGGCAATGATAGGTAGCCGGCCTGAGAGGGTGACCGGCCACAAGGGGACTGAGATACGGCCCTTACTCCTACGGGAGGCAGCAGTGGGGAATATTGGACAATGGGGGCAACCCTGATCCAGCAATTCTGTGTGCACGAAGAAGGTTTTCGGATTGTAAAGTGCTTTCAGCAGGGAAGAAGAAAATGACTGTACCTGCAGAAGAAGCGACGGCTAAATA
>GV2UCFN02GXDD4
GGTGAGTAACGCGTAAAGAACTTGCCCTGCAGTCTGGGATAACAGACGGAAACGACTGATAAAACCTGATATAATCAAGCCCACGCATGTGGTACTTGATGAAAAGAAATGCTGCAGGAGAGCTTTGCGTCCTATTAGCTTGTTGGTGGGGTAATGGCCCACCAAGGCAATGATAGGTAGCCGGCCTGAGAGGGTGACCGGCCACAAGGGGACTGAGATACGGCCCTTACTCCTACGGGAGGCAGCAGTGGGGAATATTGGACAATGGGGGCAACCCTGATCCAGCAATTCTGTGTGCACGAAGAAGGTTTTCGGATTGTAAAGTGCTTTCAGCAGGGAAGAAGAAAATGACTGTACCTGCAGAAGAAGCGACGGCTAAATA
>GV2UCFN02FOEVM
GGTGAGTAACGCGTAAAGAACTTGCCCTGCAGTCTGGGATAACAGACGGAAACGACTGATAAAACCTGATATAATCAAGCCCACGCATGTGGTACTTGATGAAAAGAAATGCTGCAGGAGAGCTTTGCGTCCTATTAGCTTGTTGGTGGGGTAATGGCCCACCAAGGCAATGATAGGTAGCCGGCCTGAGAGGGTGACCGGCCACAAGGGGACTGAGATACGGCCCTTACTCCTACGGGAGGCAGCAGTGGGGAATATTGGACAATGGGGGCAACCCTGATCCAGCAATTCTGTGTGCACGAAGAAGGTTTTCGGATTGTAAAGTGCTTTCAGCAGGGAAGAAGAAAATGACTGTACCTGCAGAAGAAGCGACGGCTAAATA
>GV2UCFN02HZT8C
GGTGAGTAACGCGTAAAGAACTTGCCCTGCAGTCTGGGATAACAGACGGAAACGACTGATAAAACCTGATATAATCAAGCCCACGCATGTGGTACTTGATGAAAAGAAATGCTGCAGGAGAGCTTTGCGTCCTATTAGCTTGTTGGTGGGGTAATGGCCCACCAAGGCAATGATAGGTAGCCGGCCTGAGAGGGTGACCGGCCACAAGGGGACTGAGATACGGCCCTTACTCCTACGGGAGGCAGCAGTGGGGAATATTGGACAATGGGGGCAACCCTGATCCAGCAATTCTGTGTGCACGAAGAAGGTTTTCGGATTGTAAAGTGCTTTCAGCAGGGAAGAAGAAAATGACTGTACCTGCAGAAGAAGCGACGGCTAAATA
>GV2UCFN02GTT2D
GGTGAGTAACGCGTAAAGAACTTGCCCTGCAGTCTGGGATAACAGACGGAAACGACTGATAAAACCTGATATAATCAAGCCCACGCATGTGGTACTTGATGAAAAGAAATGCTGCAGGAGAGCTTTGCGTCCTATTAGCTTGTTGGTGGGGTAATGGCCCACCAAGGCAATGATAGGTAGCCGGCCTGAGAGGGTGACCGGCCACAAGGGGACTGAGATACGGCCCTTACTCCTACGGGAGGCAGCAGTGGGGAATATTGGACAATGGGGGCAACCCTGATCCAGCAATTCTGTGTGCACGAAGAAGGTTTTCGGATTGTAAAGTGCTTTCAGCAGGGAAGAAGAAAATGACTGTACCTGCAGAAGAAGCGACGGCTAAATA
>GV2UCFN02GZHLN
GGTGAGTAACGCGTAAAGAACTTGCCCTGCAGTCTGGGATAACAGACGGAAACGACTGATAAAACCTGATATAATCAAGCCCACGCATGTGGTACTTGATGAAAAGAAATGCTGCAGGAGAGCTTTGCGTCCTATTAGCTTGTTGGTGGGGTAATGGCCCACCAAGGCAATGATAGGTAGCCGGCCTGAGAGGGTGACCGGCCACAAGGGGACTGAGATACGGCCCTTACTCCTACGGGAGGCAGCAGTGGGGAATATTGGACAATGGGGGCAACCCTGATCCAGCAATTCTGTGTGCACGAAGAAGGTTTTCGGATTGTAAAGTGCTTTCAGCAGGGAAGAAGAAAATGACTGTACCTGCAGAAGAAGCGACGGCTAAATA
>GV2UCFN02IZ8ED
GGTGAGTAACGCGTAAAGAACTTGCCCTGCAGTCTGGGATAACAGACGGAAACGACTGATAAAACCTGATATAATCAAGCCCACGCATGTGGTACTTGATGAAAAGAAATGCTGCAGGAGAGCTTTGCGTCCTATTAGCTTGTTGGTGGGGTAATGGCCCACCAAGGCAATGATAGGTAGCCGGCCTGAGAGGGTGACCGGCCACAAGGGGACTGAGATACGGCCCTTACTCCTACGGGAGGCAGCAGTGGGGAATATTGGACAATGGGGGCAACCCTGATCCAGCAATTCTGTGTGCACGAAGAAGGTTTTCGGATTGTAAAGTGCTTTCAGCAGGGAAGAAGAAAATGACTGTACCTGCAGAAGAAGCGACGGCTAAATA
>GV2UCFN02HV7TM
GGTGAGTAACGCGTAAAGAACTTGCCCTGCAGTCTGGGATAACAGACGGAAACGACTGATAAAACCTGATATAATCAAGCCCACGCATGTGGTACTTGATGAAAAGAAATGCTGCAGGAGAGCTTTGCGTCCTATTAGCTTGTTGGTGGGGTAATGGCCCACCAAGGCAATGATAGGTAGCCGGCCTGAGAGGGTGACCGGCCACAAGGGGACTGAGATACGGCCCTTACTCCTACGGGAGGCAGCAGTGGGGAATATTGGACAATGGGGGCAACCCTGATCCAGCAATTCTGTGTGCACGAAGAAGGTTTTCGGATTGTAAAGTGCTTTCAGCAGGGAAGAAGAAAATGACTGTACCTGCAGAAGAAGCGACGGCTAAATA
>GV2UCFN02HUE3O
GGTGAGTAACGCGTAAAGAACTTGCCCTGCAGTCTGGGATAACAGACGGAAACGACTGATAAAACCTGATATAATCAAGCCCACGCATGTGGTACTTGATGAAAAGAAATGCTGCAGGAGAGCTTTGCGTCCTATTAGCTTGTTGGTGGGGTAATGGCCCACCAAGGCAATGATAGGTAGCCGGCCTGAGAGGGTGACCGGCCACAAGGGGACTGAGATACGGCCCTTACTCCTACGGGAGGCAGCAGTGGGGAATATTGGACAATGGGGGCAACCCTGATCCAGCAATTCTGTGTGCACGAAGAAGGTTTTCGGATTGTAAAGTGCTTTCAGCAGGGAAGAAGAAAATGACTGTACCTGCAGAAGAAGCGACGGCTAAATA
>GV2UCFN02F3BXL
GGTGAGTAACGCGTAAAGAACTTGCCCTGCAGTCTGGGATAACAGACGGAAACGACTGATAAAACCTGATATAATCAAGCCCACGCATGTGGTACTTGATGAAAAGAAATGCTGCAGGAGAGCTTTGCGTCCTATTAGCTTGTTGGTGGGGTAATGGCCCACCAAGGCAATGATAGGTAGCCGGCCTGAGAGGGTGACCGGCCACAAGGGGACTGAGATACGGCCCTTACTCCTACGGGAGGCAGCAGTGGGGAATATTGGACAATGGGGGCAACCCTGATCCAGCAATTCTGTGTGCACGAAGAAGGTTTTCGGATTGTAAAGTGCTTTCAGCAGGGAAGAAGAAAATGACTGTACCTGCAGAAGAAGCGACGGCTAAATA
>GV2UCFN02G1QK5
GGTGAGTAACGCGTAAAGAACTTGCCCTGCAGTCTGGGATAACAGACGGAAACGACTGATAAAACCTGATATAATCAAGCCCACGCATGTGGTACTTGATGAAAAGAAATGCTGCAGGAGAGCTTTGCGTCCTATTAGCTTGTTGGTGGGGTAATGGCCCACCAAGGCAATGATAGGTAGCCGGCCTGAGAGGGTGACCGGCCACAAGGGGACTGAGATACGGCCCTTACTCCTACGGGAGGCAGCAGTGGGGAATATTGGACAATGGGGGCAACCCTGATCCAGCAATTCTGTGTGCACGAAGAAGGTTTTCGGATTGTAAAGTGCTTTCAGCAGGGAAGAAGAAAATGACTGTACCTGCAGAAGAAGCGACGGCTAAATA
>GV2UCFN02G5DW4
GGTGAGTAACGCGTAAAGAACTTGCCCTGCAGTCTGGGATAACAGACGGAAACGACTGATAAAACCTGATATAATCAAGCCCACGCATGTGGTACTTGATGAAAAGAAATGCTGCAGGAGAGCTTTGCGTCCTATTAGCTTGTTGGTGGGGTAATGGCCCACCAAGGCAATGATAGGTAGCCGGCCTGAGAGGGTGACCGGCCACAAGGGGACTGAGATACGGCCCTTACTCCTACGGGAGGCAGCAGTGGGGAATATTGGACAATGGGGGCAACCCTGATCCAGCAATTCTGTGTGCACGAAGAAGGTTTTCGGATTGTAAAGTGCTTTCAGCAGGGAAGAAGAAAATGACTGTACCTGCAGAAGAAGCGACGGCTAAATA
>GV2UCFN02H7KXA
GGTGAGTAACGCGTAAAGAACTTGCCCTGCAGTCTGGGATAACAGACGGAAACGACTGATAAAACCTGATATAATCAAGCCCACGCATGTGGTACTTGATGAAAAGAAATGCTGCAGGAGAGCTTTGCGTCCTATTAGCTTGTTGGTGGGGTAATGGCCCACCAAGGCAATGATAGGTAGCCGGCCTGAGAGGGTGACCGGCCACAAGGGGACTGAGATACGGCCCTTACTCCTACGGGAGGCAGCAGTGGGGAATATTGGACAATGGGGGCAACCCTGATCCAGCAATTCTGTGTGCACGAAGAAGGTTTTCGGATTGTAAAGTGCTTTCAGCAGGGAAGAAGAAAATGACTGTACCTGCAGAAGAAGCGACGGCTAAATA
>GV2UCFN02HEGER
GGTGAGTAACGCGTAAAGAACTTGCCCTGCAGTCTGGGATAACAGACGGAAACGACTGATAAAACCTGATATAATCAAGCCCACGCATGTGGTACTTGATGAAAAGAAATGCTGCAGGAGAGCTTTGCGTCCTATTAGCTTGTTGGTGGGGTAATGGCCCACCAAGGCAATGATAGGTAGCCGGCCTGAGAGGGTGACCGGCCACAAGGGGACTGAGATACGGCCCTTACTCCTACGGGAGGCAGCAGTGGGGAATATTGGACAATGGGGGCAACCCTGATCCAGCAATTCTGTGTGCACGAAGAAGGTTTTCGGATTGTAAAGTGCTTTCAGCAGGGAAGAAGAAAATGACTGTACCTGCAGAAGAAGCGACGGCTAAATA
>GV2UCFN02HVJVO
GGTGAGTAACGCGTAAAGAACTTGCCCTGCAGTCTGGGATAACAGACGGAAACGACTGATAAAACCTGATATAATCAAGCCCACGCATGTGGTACTTGATGAAAAGAAATGCTGCAGGAGAGCTTTGCGTCCTATTAGCTTGTTGGTGGGGTAATGGCCCACCAAGGCAATGATAGGTAGCCGGCCTGAGAGGGTGACCGGCCACAAGGGGACTGAGATACGGCCCTTACTCCTACGGGAGGCAGCAGTGGGGAATATTGGACAATGGGGGCAACCCTGATCCAGCAATTCTGTGTGCACGAAGAAGGTTTTCGGATTGTAAAGTGCTTTCAGCAGGGAAGAAGAAAATGACTGTACCTGCAGAAGAAGCGACGGCTAAATA
>GV2UCFN02HR9EI
GGTGAGTAACGCGTAAAGAACTTGCCCTGCAGTCTGGGATAACAGACGGAAACGACTGATAAAACCTGATATAATCAAGCCCACGCATGTGGTACTTGATGAAAAGAAATGCTGCAGGAGAGCTTTGCGTCCTATTAGCTTGTTGGTGGGGTAATGGCCCACCAAGGCAATGATAGGTAGCCGGCCTGAGAGGGTGACCGGCCACAAGGGGACTGAGATACGGCCCTTACTCCTACGGGAGGCAGCAGTGGGGAATATTGGACAATGGGGGCAACCCTGATCCAGCAATTCTGTGTGCACGAAGAAGGTTTTCGGATTGTAAAGTGCTTTCAGCAGGGAAGAAGAAAATGACTGTACCTGCAGAAGAAGCGACGGCTAAATA
>GV2UCFN02I3P6D
GGTGAGTAACGCGTAAAGAACTTGCCCTGCAGTCTGGGATAACAGACGGAAACGACTGATAAAACCTGATATAATCAAGCCCACGCATGTGGTACTTGATGAAAAGAAATGCTGCAGGAGAGCTTTGCGTCCTATTAGCTTGTTGGTGGGGTAATGGCCCACCAAGGCAATGATAGGTAGCCGGCCTGAGAGGGTGACCGGCCACAAGGGGACTGAGATACGGCCCTTACTCCTACGGGAGGCAGCAGTGGGGAATATTGGACAATGGGGGCAACCCTGATCCAGCAATTCTGTGTGCACGAAGAAGGTTTTCGGATTGTAAAGTGCTTTCAGCAGGGAAGAAGAAAATGACTGTACCTGCAGAAGAAGCGACGGCTAAATA
>GV2UCFN02I2KAA
GGTGAGTAACGCGTAAAGAACTTGCCCTGCAGTCTGGGATAACAGACGGAAACGACTGATAAAACCTGATATAATCAAGCCCACGCATGTGGTACTTGATGAAAAGAAATGCTGCAGGAGAGCTTTGCGTCCTATTAGCTTGTTGGTGGGGTAATGGCCCACCAAGGCAATGATAGGTAGCCGGCCTGAGAGGGTGACCGGCCACAAGGGGACTGAGATACGGCCCTTACTCCTACGGGAGGCAGCAGTGGGGAATATTGGACAATGGGGGCAACCCTGATCCAGCAATTCTGTGTGCACGAAGAAGGTTTTCGGATTGTAAAGTGCTTTCAGCAGGGAAGAAGAAAATGACTGTACCTGCAGAAGAAGCGACGGCTAAATA
>GV2UCFN02JA3EQ
GGTGAGTAACGCGTAAAGAACTTGCCCTGCAGTCTGGGATAACAGACGGAAACGACTGATAAAACCTGATATAATCAAGCCCACGCATGTGGTACTTGATGAAAAGAAATGCTGCAGGAGAGCTTTGCGTCCTATTAGCTTGTTGGTGGGGTAATGGCCCACCAAGGCAATGATAGGTAGCCGGCCTGAGAGGGTGACCGGCCACAAGGGGACTGAGATACGGCCCTTACTCCTACGGGAGGCAGCAGTGGGGAATATTGGACAATGGGGGCAACCCTGATCCAGCAATTCTGTGTGCACGAAGAAGGTTTTCGGATTGTAAAGTGCTTTCAGCAGGGAAGAAGAAAATGACTGTACCTGCAGAAGAAGCGACGGCTAAATA
>GV2UCFN02JSG04
GGTGAGTAACGCGTAAAGAACTTGCCCTGCAGTCTGGGATAACAGACGGAAACGACTGATAAAACCTGATATAATCAAGCCCACGCATGTGGTACTTGATGAAAAGAAATGCTGCAGGAGAGCTTTGCGTCCTATTAGCTTGTTGGTGGGGTAATGGCCCACCAAGGCAATGATAGGTAGCCGGCCTGAGAGGGTGACCGGCCACAAGGGGACTGAGATACGGCCCTTACTCCTACGGGAGGCAGCAGTGGGGAATATTGGACAATGGGGGCAACCCTGATCCAGCAATTCTGTGTGCACGAAGAAGGTTTTCGGATTGTAAAGTGCTTTCAGCAGGGAAGAAGAAAATGACTGTACCTGCAGAAGAAGCGACGGCTAAATA
>GV2UCFN02FG18I
GGTGAGTAACGCGTAAAGAACTTGCCCTGCAGTCTGGGATAACAGACGGAAACGACTGATAAAACCTGATATAATCAAGCCCACGCATGTGGTACTTGATGAAAAGAAATGCTGCAGGAGAGCTTTGCGTCCTATTAGCTTGTTGGTGGGGTAATGGCCCACCAAGGCAATGATAGGTAGCCGGCCTGAGAGGGTGACCGGCCACAAGGGGACTGAGATACGGCCCTTACTCCTACGGGAGGCAGCAGTGGGGAATATTGGACAATGGGGGCAACCCTGATCCAGCAATTCTGTGTGCACGAAGAAGGTTTTCGGATTGTAAAGTGCTTTCAGCAGGGAAGAAGAAAATGACTGTACCTGCAGAAGAAGCGACGGCTAAATA
>GV2UCFN02GIXD6
GGTGAGTAACGCGTAAAGAACTTGCCCTGCAGTCTGGGATAACAGACGGAAACGACTGATAAAACCTGATATAATCAAGCCCACGCATGTGGTACTTGATGAAAAGAAATGCTGCAGGAGAGCTTTGCGTCCTATTAGCTTGTTGGTGGGGTAATGGCCCACCAAGGCAATGATAGGTAGCCGGCCTGAGAGGGTGACCGGCCACAAGGGGACTGAGATACGGCCCTTACTCCTACGGGAGGCAGCAGTGGGGAATATTGGACAATGGGGGCAACCCTGATCCAGCAATTCTGTGTGCACGAAGAAGGTTTTCGGATTGTAAAGTGCTTTCAGCAGGGAAGAAGAAAATGACTGTACCTGCAGAAGAAGCGACGGCTAAATA
>GV2UCFN02GZQL3
GGTGAGTAACGCGTAAAGAACTTGCCCTGCAGTCTGGGATAACAGACGGAAACGACTGATAAAACCTGATATAATCAAGCCCACGCATGTGGTACTTGATGAAAAGAAATGCTGCAGGAGAGCTTTGCGTCCTATTAGCTTGTTGGTGGGGTAATGGCCCACCAAGGCAATGATAGGTAGCCGGCCTGAGAGGGTGACCGGCCACAAGGGGACTGAGATACGGCCCTTACTCCTACGGGAGGCAGCAGTGGGGAATATTGGACAATGGGGGCAACCCTGATCCAGCAATTCTGTGTGCACGAAGAAGGTTTTCGGATTGTAAAGTGCTTTCAGCAGGGAAGAAGAAAATGACTGTACCTGCAGAAGAAGCGACGGCTAAATA
>GV2UCFN02JNX59
GGTGAGTAACGCGTAAAGAACTTGCCCTGCAGTCTGGGATAACAGACGGAAACGACTGATAAAACCTGATATAATCAAGCCCACGCATGTGGTACTTGATGAAAAGAAATGCTGCAGGAGAGCTTTGCGTCCTATTAGCTTGTTGGTGGGGTAATGGCCCACCAAGGCAATGATAGGTAGCCGGCCTGAGAGGGTGACCGGCCACAAGGGGACTGAGATACGGCCCTTACTCCTACGGGAGGCAGCAGTGGGGAATATTGGACAATGGGGGCAACCCTGATCCAGCAATTCTGTGTGCACGAAGAAGGTTTTCGGATTGTAAAGTGCTTTCAGCAGGGAAGAAGAAAATGACTGTACCTGCAGAAGAAGCGACGGCTAAATA
>GV2UCFN02F5VM8
GGTGAGTAACGCGTAAAGAACTTGCCCTGCAGTCTGGGATAACAGACGGAAACGACTGATAAAACCTGATATAATCAAGCCCACGCATGTGGTACTTGATGAAAAGAAATGCTGCAGGAGAGCTTTGCGTCCTATTAGCTTGTTGGTGGGGTAATGGCCCACCAAGGCAATGATAGGTAGCCGGCCTGAGAGGGTGACCGGCCACAAGGGGACTGAGATACGGCCCTTACTCCTACGGGAGGCAGCAGTGGGGAATATTGGACAATGGGGGCAACCCTGATCCAGCAATTCTGTGTGCACGAAGAAGGTTTTCGGATTGTAAAGTGCTTTCAGCAGGGAAGAAGAAAATGACTGTACCTGCAGAAGAAGCGACGGCTAAATA
>GV2UCFN02HXIU7
GGTGAGTAACGCGTAAAGAACTTGCCCTGCAGTCTGGGATAACAGACGGAAACGACTGATAAAACCTGATATAATCAAGCCCACGCATGTGGTACTTGATGAAAAGAAATGCTGCAGGAGAGCTTTGCGTCCTATTAGCTTGTTGGTGGGGTAATGGCCCACCAAGGCAATGATAGGTAGCCGGCCTGAGAGGGTGACCGGCCACAAGGGGACTGAGATACGGCCCTTACTCCTACGGGAGGCAGCAGTGGGGAATATTGGACAATGGGGGCAACCCTGATCCAGCAATTCTGTGTGCACGAAGAAGGTTTTCGGATTGTAAAGTGCTTTCAGCAGGGAAGAAGAAAATGACTGTACCTGCAGAAGAAGCGACGGCTAAATA
>GV2UCFN02HLDLW
GGTGAGTAACGCGTAAAGAACTTGCCCTGCAGTCTGGGATAACAGACGGAAACGACTGATAAAACCTGATATAATCAAGCCCACGCATGTGGTACTTGATGAAAAGAAATGCTGCAGGAGAGCTTTGCGTCCTATTAGCTTGTTGGTGGGGTAATGGCCCACCAAGGCAATGATAGGTAGCCGGCCTGAGAGGGTGACCGGCCACAAGGGGACTGAGATACGGCCCTTACTCCTACGGGAGGCAGCAGTGGGGAATATTGGACAATGGGGGCAACCCTGATCCAGCAATTCTGTGTGCACGAAGAAGGTTTTCGGATTGTAAAGTGCTTTCAGCAGGGAAGAAGAAAATGACTGTACCTGCAGAAGAAGCGACGGCTAAATA
>GV2UCFN02GWN1V
GGTGAGTAACGCGTAAAGAACTTGCCCTGCAGTCTGGGATAACAGACGGAAACGACTGATAAAACCTGATATAATCAAGCCCACGCATGTGGTACTTGATGAAAAGAAATGCTGCAGGAGAGCTTTGCGTCCTATTAGCTTGTTGGTGGGGTAATGGCCCACCAAGGCAATGATAGGTAGCCGGCCTGAGAGGGTGACCGGCCACAAGGGGACTGAGATACGGCCCTTACTCCTACGGGAGGCAGCAGTGGGGAATATTGGACAATGGGGGCAACCCTGATCCAGCAATTCTGTGTGCACGAAGAAGGTTTTCGGATTGTAAAGTGCTTTCAGCAGGGAAGAAGAAAATGACTGTACCTGCAGAAGAAGCGACGGCTAAATA
