# Supplementary material for: Investigation of the Effect of Type 2 Diabetes Mellitus on Subgingival Plaque Microbiota by High-Throughput 16S rDNA Pyrosequencing
Source: PLoS One. 2013 Apr 22;8(4):e61516. doi: 10.1371/journal.pone.0061516 (PMC3632544; doi:10.1371/journal.pone.0061516)
Supplement: File S1 — FASTA-format sequences for all the OTUs. Sequences for each OTU are provided in a FASTA-format file. (ZIP) [file pone.0061516.s004.zip › OTU.allseq/Otu0102.fasta]

>GV2UCFN02ID1H0
GGTGAGTAACGCGTAAGGAACTTACCTGCGGGACTGGGATAACGGAGGGAAACTTCTGACAAGACCGGATGAAGTTACTGGGCAGCATTGTTTGGTAATGAAAGGGAACGCCTGCGGAGAGTCTTGCGTCCTATTAGCTAGTTGGTTGGGTAACGGCTGACCAAGGCGAAGATAGGTAGCCGGCCTGAGAGGGTGGACGGCCACAAGGGGACTGAGATACGGCCCTTACTCCTACGGGAGGCAGCAGTGGGGAATATTGGACAATGGGGGCAACCCTGATCCAGCAATTCTGTGTGCACGAAGAAGGTTTTCGGATTGTAAAGTGCTTTCAGCGGGGAAGAATTAAGTGACGGTACCTGCAGAAGAAGCGACGGCTAAATA
>GV2UCFN02H3KEV
GGTGAGTAACGCGTAAGGAACTTACCTGCGGGACTGGGATAACGGAGGGAAACTTCTGACAAGACCGGATGAAGTTACTGGGCAGCATTGTTTGGTAATGAAAGGGAACGCCTGCGGAGAGTCTTGCGTCCTATTAGCTAGTTGGTTGGGTAACGGCTGACCAAGGCGAAGATAGGTAGCCGGCCTGAGAGGGTGGACGGCCACAAGGGGACTGAGATACGGCCCTTACTCCTACGGGAGGCAGCAGTGGGGAATATTGGACAATGGGGGCAACCCTGATCCAGCAATTCTGTGTGCACGAAGAAGGTTTTCGGATTGTAAAGTGCTTTCAGCGGGGAAGAATTAAGTGACGGTACCTGCAGAAGAAGCGACGGCTAAATA
>GV2UCFN02HYIPX
GGTGAGTAACGCGTAAGGAACTTACCTGCGGGACTGGGATAACGGAGGGAAACTTCTGACAAGACCGGATAAAGTTACTGGGCAGCATTGTTTGGTAATGAAAGGAGACGCCTGCGGAGAGTCTTGCGTCCTATTAGCTAGTTGGTTGGGTAACGGCTGACCAAGGCGAAGATAGGTAGCCGGCCTGAGAGGGTGGACGGCCACAAGGGGACTGAGATACGGCCCTTACTCCTACGGGAGGCAGCAGTGGGGAATATTGGACAATGGGGGCAACCCTGATCCAGCAATTCTGTGTGCACGAAGAAGGTTTTCGGATCGTAAAGTGCTTTCAGCAGGGAGGAAGGAAGTGACTGTACCTGCAGAAGAAGCGACGGCTAAATA
>GV2UCFN02IDWMF
GGTGAGTAACGCGTAAGGAACTTACCTGCGGGACTGGGATAACGGAGGGAAACTTCTGACAAGACCGGATAAAGTTACCGGGCAGCATTGATTGGTAATGAAAGGAGACGCCTGCGGAGAGTCTTGCGTCCTATTAGCTAGTTGGTTGGGTAACGGCTGACCAAGGCGAAGATAGGTAGCCGGCCTGAGAGGGTGGACGGCCACAAGGGGACTGAGATACGGCCCTTACTCCTACGGGAGGCAGCAGTGGGGAATATTGGACAATGGGGGCAACCCTGATCCAGCAATTCTGTGTGCACGAAGAAGGTTTTCGGATTGTAAAGTGCTTTCAGCAGGGAAGAAGAAAGTGACGGTACCTGCAGAAGAAGCGACGGCTAAATA
>GV2UCFN02GB8MO
GGTGAGTAACGCGTAAGGAACTTACCTGCGGGACTGGGATAACGGAGGGAAACTTCTGACAAGACCGGATAAAGTTACCGGGCAGCATTGATTGGTAATGAAAGGAGACGCCTGCGGAGAGTCTTGCGTCCTATTAGCTAGTTGGTTGGGTAACGGCTGACCAAGGCGAAGATAGGTAGCCGGCCTGAGAGGGTGGACGGCCACAAGGGGACTGAGATACGGCCCTTACTCCTACGGGAGGCAGCAGTGGGGAATATTGGACAATGGGGGCAACCCTGATCCAGCAATTCTGTGTGCACGAAGAAGGTTTTCGGATTGTAAAGTGCTTTCAGCAGGGAAGAAGAAAGTGACGGTACCTGCAGAAGAAGCGACGGCTAAATA
>GV2UCFN02F7V7K
GGTGAGTAACGCGTAAGGAACTTACCTGCGGGACCGGGATAACGGAGGGAAACTTCTGACAAGACCGGATAAAGTTACCGGGCAGCATTGATTGGTAATGAAAGGAGACGCCTGCGGAGAGTCTTGCGTCCTATTAGCTAGTTGGTTGGGTAACGGCTGACCAAGGCGAAGATAGGTAGCCGGCCTGAGAGGGTGGACGGCCACAAGGGGACTGAGATACGGCCCTTACTCCTACGGGAGGCAGCAGTGGGGAATATTGGACAATGGGGGCAACCCTGATCCAGCAATTCTGTGTGCACGAAGAAGGTTTTCGGATTGTAAAGTGCTTTCAGCAGGGAAGAAGGAAGTGACGGTACCTGCAGAAGAAGCGACGGCTAAATA
>GV2UCFN02INELM
GGTGAGTAACGCGTAAGGAACTTACCTGCGGGACCGGGATAACGGAGGGAAACTTCTGACAAGACCGGATAAAGTTACCGGGCAGCATTGATTGGTAATGAAAGGAGACGCCTGCGGAGAGTCTTGCGTCCTATTAGCTAGTTGGTTGGGTAACGGCTGACCAAGGCGAAGATAGGTAGCCGGCCTGAGAGGGTGGACGGCCACAAGGGGACTGAGATACGGCCCTTACTCCTACGGGAGGCAGCAGTGGGGAATATTGGACAATGGGGGCAACCCTGATCCAGCAATTCTGTGTGCACGAAGAAGGTTTTCGGATTGTAAAGTGCTTTCAGCAGGGAAGAAGGAAGTGACGGTACCTGCAGAAGAAGCGACGGCTAAATA
>GV2UCFN02FSPI8
GGTGAGTAACGCGTAAGGAACTTACCTGCGGGACTGGGATAACGGAGGGAAACTTCTGACAAGACCGGATAAAGTTACTGTGCAGCATTGTATGGTAATGAAAGGAGACGCCTGCGGAGAGTCTTGCGTCCTATTAGCTAGTTGGTTGGGTAAAGGCTGACCAAGGCGAAGATAGGTAGCCGGCCTGAGAGGGTGGACGGCCACAAGGGGACTGAGATACGGCCCTTACTCCTACGGGAGGCAGCAGTGGGGAATATTGGACAATGGGGGCAACCCTGATCCAGCAATTCTGTGTGCACGAAGAAGGTTTTCGGATTGTAAAGTGCTTTCAGCAGGGAAGAAGGAAGTGACGGTACCTGCAGAAGAAGCGACGGCTAAATA
>GV2UCFN02H1IZ2
GGTGAGTAACGCGTAAGGAACTTACCTGCGGGACTGGGATAACGGAGGGAAACTTCTGACAAGACCGGATAAAGTTACTGTGCAGCATTGTATGGTAATGAAAGGAGACGCCTGCGGAGAGTCTTGCGTCCTATTAGCTAGTTGGTTGGGTAAAGGCTGACCAAGGCGAAGATAGGTAGCCGGCCTGAGAGGGTGGACGGCCACAAGGGGACTGAGATACGGCCCTTACTCCTACGGGAGGCAGCAGTGGGGAATATTGGACAATGGGGGCAACCCTGATCCAGCAATTCTGTGTGCACGAAGAAGGTTTTCGGATTGTAAAGTGCTTTCAGCAGGGAAGAAGGAAGTGACGGTACCTGCAGAAGAAGCGACGGCTAAATA
>GV2UCFN02IHV1J
GGTGAGTAACGCGTAAGGAACTTACCTGCGGGACTGGGATAACGGAGGGAAACTTCTGACAAGACCGGATAAAGTTACTGTGCAGCATTGTATGGTAATGAAAGGAGACGCCTGCGGAGAGTCTTGCGTCCTATTAGCTAGTTGGTTGGGTAAAGGCTGACCAAGGCGAAGATAGGTAGCCGGCCTGAGAGGGTGGACGGCCACAAGGGGACTGAGATACGGCCCTTACTCCTACGGGAGGCAGCAGTGGGGAATATTGGACAATGGGGGCAACCCTGATCCAGCAATTCTGTGTGCACGAAGAAGGTTTTCGGATTGTAAAGTGCTTTCAGCAGGGAAGAAGGAAGTGACGGTACCTGCAGAAGAAGCGACGGCTAAATA
>GV2UCFN02JGY5L
GGTGAGTAACGCGTAAGGAACTTACCTGCGGGACTGGGATAACGGAGGGAAACTTCTGACAAGACCGGATAAAGTTACTGTGCAGCATTGTATGGTAATGAAAGGAGACGCCTGCGGAGAGTCTTGCGTCCTATTAGCTAGTTGGTTGGGTAAAGGCTGACCAAGGCGAAGATAGGTAGCCGGCCTGAGAGGGTGGACGGCCACAAGGGGACTGAGATACGGCCCTTACTCCTACGGGAGGCAGCAGTGGGGAATATTGGACAATGGGGGCAACCCTGATCCAGCAATTCTGTGTGCACGAAGAAGGTTTTCGGATTGTAAAGTGCTTTCAGCAGGGAAGAAGGAAGTGACGGTACCTGCAGAAGAAGCGACGGCTAAATA
>GV2UCFN02HLO0U
GGTGAGTAACGCGTAAGGAACTTACCTGCGGGACTGGGATAACGGAGGGAAACTTCTGACAAGACCGGATAAAGTTACTGTGCAGCATTGTATGGTAATGAAAGGAGACGCCTGCGGAGAGTCTTGCGTCCTATTAGCTAGTTGGTTGGGTAACGGCTGACCAAGGCGAAGATAGGTAGCCGGCCTGAGAGGGTGGACGGCCACAAGGGGACTGAGATACGGCCCTTACTCCTACGGGAGGCAGCAGTGGGGAATATTGGACAATGGGGGCAACCCTGATCCAGCAATTCTGTGTGCACGAAGAAGGTTTTCGGATTGTAAAGTGCTTTCAGCAGGGAAGAAGGAAGTGACGGTACCTGCAGAAGAAGCGACGGCTAAATA
>GV2UCFN02INLMR
GGTGAGTAACGCGTAAGGAACTTACCTGCGGGACTGGGATAACGGAGGGAAACTTCTGACAAGACCGGATAAAGTTACTGTGCAGCATTGTATGGTAATGAAAGGAGACGCCTGCGGAGAGTCTTGCGTCCTATTAGCTAGTTGGTTGGGTAACGGCTGACCAAGGCGAAGATAGGTAGCCGGCCTGAGAGGGTGGACGGCCACAAGGGGACTGAGATACGGCCCTTACTCCTACGGGAGGCAGCAGTGGGGAATATTGGACAATGGGGGCAACCCTGATCCAGCAATTCTGTGTGCACGAAGAAGGTTTTCGGATTGTAAAGTGCTTTCAGCAGGGAAGAAGGAAGTGACGGTACCTGCAGAAGAAGCGACGGCTAAATA
>GV2UCFN02IKGC7
GGTGAGTAACGCGTAAGGAACTTACCTGCGGGACTGGGATAACGGAGGGAAACTTCTGACAAGACCGGATAAAGTTACTGTGCAGCATTGTATGGTAATGAAAGGAGACGCCTGCGGAGAGTCTTGCGTCCTATTAGCTAGTTGGTTGGGTAACGGCTGACCAAGGCGAAGATAGGTAGCCGGCCTGAGAGGGTGGACGGCCACAAGGGGACTGAGATACGGCCCTTACTCCTACGGGAGGCAGCAGTGGGGAATATTGGACAATGGGGGCAACCCTGATCCAGCAATTCTGTGTGCACGAAGAAGGTTTTCGGATTGTAAAGTGCTTTCAGCAGGGAAGAAGGAAGTGACGGTACCTGCAGAAGAAGCGACGGCTAAATA
>G3BZQ8102FV2K8
GGTGAGTAACGCGTAAGGAACTTACCTGCGGGACTGGGATAACGGAGGGAAACTTCTGACAAGACCGGATAAAGTTACTGTGCAGCATTGTATGGTAATGAAAGGAGACGCCTGCGGAGAGTCTTGCGTCCTATTAGCTAGTTGGTTGGGTAACGGCTGACCAAGGCGAAGATAGGTAGCCGGCCTGAGAGGGTGGACGGCCACAAGGGGACTGAGATACGGCCCTTACTCCTACGGGAGGCAGCAGTGGGGAATATTGGACAATGGGGGCAACCCTGATCCAGCAATTCTGTGTGCACGAAGAAGGTTTTCGGATTGTAAAGTGCTTTCAGCAGGGAAGAAGGAAGTGACGGTACCTGCAGAAGAAGCGACGGCTAAATA
>G3BZQ8102HCGHM
GGTGAGTAACGCGTAAGGAACTTACCTGCGGGACTGGGATAACGGAGGGAAACTTCTGACAAGACCGGATAAAGTTACTGTGCAGCATTGTATGGTAATGAAAGGAGACGCCTGCGGAGAGTCTTGCGTCCTATTAGCTAGTTGGTTGGGTAACGGCTGACCAAGGCGAAGATAGGTAGCCGGCCTGAGAGGGTGGACGGCCACAAGGGGACTGAGATACGGCCCTTACTCCTACGGGAGGCAGCAGTGGGGAATATTGGACAATGGGGGCAACCCTGATCCAGCAATTCTGTGTGCACGAAGAAGGTTTTCGGATTGTAAAGTGCTTTCAGCAGGGAAGAAGGAAGTGACGGTACCTGCAGAAGAAGCGACGGCTAAATA
>G3BZQ8102GAXZ8
GGTGAGTAACGCGTAAGGAACTTACCTGCGGGACTGGGATAACGGAGGGAAACTTCTGACAAGACCGGATAAAGTTACTGTGCAGCATTGTATGGTAATGAAAGGAGACGCCTGCGGAGAGTCTTGCGTCCTATTAGCTAGTTGGTTGGGTAACGGCTGACCAAGGCGAAGATAGGTAGCCGGCCTGAGAGGGTGGACGGCCACAAGGGGACTGAGATACGGCCCTTACTCCTACGGGAGGCAGCAGTGGGGAATATTGGACAATGGGGGCAACCCTGATCCAGCAATTCTGTGTGCACGAAGAAGGTTTTCGGATTGTAAAGTGCTTTCAGCAGGGAAGAAGGAAGTGACGGTACCTGCAGAAGAAGCGACGGCTAAATA
>G3BZQ8102IAE68
GGTGAGTAACGCGTAAGGAACTTACCTGCGGGACTGGGATAACGGAGGGAAACTTCTGACAAGACCGGATAAAGTTACTGTGCAGCATTGTATGGTAATGAAAGGAGACGCCTGCGGAGAGTCTTGCGTCCTATTAGCTAGTTGGTTGGGTAACGGCTGACCAAGGCGAAGATAGGTAGCCGGCCTGAGAGGGTGGACGGCCACAAGGGGACTGAGATACGGCCCTTACTCCTACGGGAGGCAGCAGTGGGGAATATTGGACAATGGGGGCAACCCTGATCCAGCAATTCTGTGTGCACGAAGAAGGTTTTCGGATTGTAAAGTGCTTTCAGCAGGGAAGAAGGAAGTGACGGTACCTGCAGAAGAAGCGACGGCTAAATA
>G3BZQ8102JXJM8
GGTGAGTAACGCGTAAGGAACTTACCTGCGGGACTGGGATAACGGAGGGAAACTTCTGACAAGACCGGATAAAGTTACTGTGCAGCATTGTATGGTAATGAAAGGAGACGCCTGCGGAGAGTCTTGCGTCCTATTAGCTAGTTGGTTGGGTAACGGCTGACCAAGGCGAAGATAGGTAGCCGGCCTGAGAGGGTGGACGGCCACAAGGGGACTGAGATACGGCCCTTACTCCTACGGGAGGCAGCAGTGGGGAATATTGGACAATGGGGGCAACCCTGATCCAGCAATTCTGTGTGCACGAAGAAGGTTTTTCGGATTGTAAAGTGCTTTCAGCAGGGAAGAAGTAAGTGACGGTACCTGCAGAAGAAGCGACGGCTAAATA
>GV2UCFN02IHKBY
GGTGAGTAACGCGTAAGGAACTTACCTGCGGGACTGGGATAACGGAGGGAAACTTCTGACAAGACCGGATAAAGTTACTGTGCAGCATTGTATGGTAATGAAAGGAGACGCCTGCGGAGAGTCTTGCGTCCTATTAGCTAGTTGGTTGGGTAACGGCTGACCAAGGCGAAGATAGGTAGCCGGCCTGAGAGGGTGGACGGCCACAAGGGGACTGAGATACGGCCCTTACTCCTACGGGAGGCAGCAGTGGGGAATATTGGACAATGGGGGCAACCCTGATCCAGCAATTCTGTGTGCACGAAGAAGGTTTTCGGATTGTAAAGTGCTTTCAGCAGGGAAGAAGTAAGTGACGGTACCTGCAGAAGAAGCGACGGCTAAATA
>GV2UCFN02H1BM1
GGTGAGTAACGCGTAAGGAACTTACCTGCGGGACTGGGATAACGGAGGGAAACTTCTGACAAGACCGGATAAAGTTACTGTGCAGCATTGTATGGTAATGAAAGGAGACGCCTGCGGAGAGTCTTGCGTCCTATTAGCTAGTTGGTTGGGTAACGGCTGACCAAGGCGAAGATAGGTAGCCGGCCTGAGAGGGTGGACGGCCACAAGGGGACTGAGATACGGCCCTTACTCCTACGGGAGGCAGCAGTGGGGAATATTGGACAATGGGGGCAACCCTGATCCAGCAATTCTGTGTGCACGAAGAAGGTTTTCGGATTGTAAAGTGCTTTCAGCAGGGAAGAAGTAAGTGACGGTACCTGCAGAAGAAGCGACGGCTAAATA
>GV2UCFN02F0XVD
GGTGAGTAACGCGTAAGGAACTTACCTGCGGGACTGGGATAACGGAGGGAAACTTCTGACAAGACCGGATAAAGTTACTGTGCAGCATTGTATGGTAATGAAAGGAGACGCCTGCGGAGAGTCTTGCGTCCTATTAGCTAGTTGGTTGGGTAACGGCTGACCAAGGCGAAGATAGGTAGCCGGCCTGAGAGGGTGGACGGCCACAAGGGGACTGAGATACGGCCCTTACTCCTACGGGAGGCAGCAGTGGGGAATATTGGACAATGGGGGCAACCCTGATCCAGCAATTCTGTGTGCACGAAGAAGGTTTTCGGATTGTAAAGTGCTTTCAGCAGGGAAGAAGTAAGTGACGGTACCTGCAGAAGAAGCGACGGCTAAATA
>GV2UCFN02IP4UX
GGTGAGTAACGCGTAAGGAACTTACCTGCGGGACTGGGATAACGGAGGGAAACTTCTGACAAGACCGGATAAAGTTACTGTGCAGCATTGTATGGTAATGAAAGGAGACGCCTGCGGAGAGTCTTGCGTCCTATTAGCTAGTTGGTTGGGTAACGGCTGACCAAGGCGAAGATAGGTAGCCGGCCTGAGAGGGTGGACGGCCACAAGGGGACTGAGATACGGCCCTTACTCCTACGGGAGGCAGCAGTGGGGAATATTGGACAATGGGGGCAACCCTGATCCAGCAATTCTGTGTGCACGAAGAAGGTTTTCGGATTGTAAAGTGCTTTCAGCAGGGAAGAAGTAAGTGACGGTACCTGCAGAAGAAGCGACGGCTAAATA
>GV2UCFN02FRONK
GGTGAGTAACGCGTAAGGAACTTACCTGCGGGACTGGGATAACGGAGGGAAACTTCTGACAAGACCGGATAAAGTTACTGTGCAGCATTGTATGGTAATGAAAGGAGACGCCTGCGGAGAGTCTTGCGTCCTATTAGCTAGTTGGTTGGGTAACGGCTGACCAAGGCGAAGATAGGTAGCCGGCCTGAGAGGGTGGACGGCCACAAGGGGACTGAGATACGGCCCTTACTCCTACGGGAGGCAGCAGTGGGGAATATTGGACAATGGGGGCAACCCTGATCCAGCAATTCTGTGTGCACGAAGAAGGTTTTCGGATTGTAAAGTGCTTTCAGCAGGGAAGAAGTAAGTGACGGTACCTGCAGAAGAAGCGACGGCTAAATA
>GV2UCFN02HAFNJ
GGTGAGTAACGCGTAAGGAACTTACCTGCGGGACTGGGATAACGGAGGGAAACTTCTGACAAGACCGGATAAAGTTACTGTGCAGCATTGTATGGTAATGAAAGGAGACGCCTGCGGAGAGTCTTGCGTCCTATTAGCTAGTTGGTTGGGTAACGGCTGACCAAGGCGAAGATAGGTAGCCGGCCTGAGAGGGTGGACGGCCACAAGGGGACTGAGATACGGCCCTTACTCCTACGGGAGGCAGCAGTGGGGAATATTGGACAATGGGGGCAACCCTGATCCAGCAATTCTGTGTGCACGAAGAAGGTTTTCGGATTGTAAAGTGCTTTCAGCAGGGAAGAAGTAAGTGACGGTACCTGCAGAAGAAGCGACGGCTAAATA
>GV2UCFN02GPS2U
GGTGAGTAACGCGTAAGGAACTTACCTGCGGGACTGGGATAACGGAGGGAAACTTCTGACAAGACCGGATAAAGTTACTGTGCAGCATTGTATGGTAATGAAAGGAGACGCCTGCGGAGAGTCTTGCGTCCTATTAGCTAGTTGGTTGGGTAACGGCTGACCAAGGCGAAGATAGGTAGCCGGCCTGAGAGGGTGGACGGCCACAAGGGGACTGAGATACGGCCCTTACTCCTACGGGAGGCAGCAGTGGGGAATATTGGACAATGGGGGCAACCCTGATCCAGCAATTCTGTGTGCACGAAGAAGGTTTTCGGATTGTAAAGTGCTTTCAGCAGGGAAGAAGTAAGTGACGGTACCTGCAGAAGAAGCGACGGCTAAATA
>GV2UCFN02IN4A1
GGTGAGTAACGCGTAAGGAACTTACCTGCGGGACTGGGATAACGGAGGGAAACTTCTGACAAGACCGGATAAAGTTACTGTGCAGCATTGTATGGTAATGAAAGGAGACGCCTGCGGAGAGTCTTGCGTCCTATTAGCTAGTTGGTTGGGTAACGGCTGACCAAGGCGAAGATAGGTAGCCGGCCTGAGAGGGTGGACGGCCACAAGGGGACTGAGATACGGCCCTTACTCCTACGGGAGGCAGCAGTGGGGAATATTGGACAATGGGGGCAACCCTGATCCAGCAATTCTGTGTGCACGAAGAAGGTTTTCGGATTGTAAAGTGCTTTCAGCAGGGAAGAAGTAAGTGACGGTACCTGCAGAAGAAGCGACGGCTAAATA
>GV2UCFN02IEWX0
GGTGAGTAACGCGTAAGGAACTTACCTGCGGGACTGGGATAACGGAGGGAAACTTCTGACAAGACCGGATAAAGTTACTGTGCAGCATTGTATGGTAATGAAAGGAGACGCCTGCGGAGAGTCTTGCGTCCTATTAGCTAGTTGGTTGGGTAACGGCTGACCAAGGCGAAGATAGGTAGCCGGCCTGAGAGGGTGGACGGCCACAAGGGGACTGAGATACGGCCCTTACTCCTACGGGAGGCAGCAGTGGGGAATATTGGACAATGGGGGCAACCCTGATCCAGCAATTCTGTGTGCACGAAGAAGGTTTTCGGATTGTAAAGTGCTTTCAGCAGGGAAGAAGTAAGTGACGGTACCTGCAGAAGAAGCGACGGCTAAATA
>GV2UCFN02I0YC3
GGTGAGTAACGCGTAAGGAACTTACCTGCGGGACTGGGATAACGGAGGGAAACTTCTGACAAGACCGGATAAAGTTACTGTGCAGCATTGTATGGTAATGAAAGGAGACGCCTGCGGAGAGTCTTGCGTCCTATTAGCTAGTTGGTTGGGTAACGGCTGACCAAGGCGAAGATAGGTAGCCGGCCTGAGAGGGTGGACGGCCACAAGGGGACTGAGATACGGCCCTTACTCCTACGGGAGGCAGCAGTGGGGAATATTGGACAATGGGGGCAACCCTGATCCAGCAATTCTGTGTGCACGAAGAAGGTTTTCGGATTGTAAAGTGCTTTCAGCAGGGAAGAAGTAAGTGACGGTACCTGCAGAAGAAGCGACGGCTAAATA
>GV2UCFN02IVERE
GGTGAGTAACGCGTAAGGAACTTACCTGCGGGACTGGGATAACGGAGGGAAACTTCTGACAAGACCGGATAAAGTTACTGTGCAGCATTGTATGGTAATGAAAGGAGACGCCTGCGGAGAGTCTTGCGTCCTATTAGCTAGTTGGTTGGGTAACGGCTGACCAAGGCGAAGATAGGTAGCCGGCCTGAGAGGGTGGACGGCCACAAGGGGACTGAGATACGGCCCTTACTCCTACGGGAGGCAGCAGTGGGGAATATTGGACAATGGGGGCAACCCTGATCCAGCAATTCTGTGTGCACGAAGAAGGTTTTCGGATTGTAAAGTGCTTTCAGCAGGGAAGAAGTAAGTGACGGTACCTGCAGAAGAAGCGACGGCTAAATA
>GV2UCFN02HL3X7
GGTGAGTAACGCGTAAGGAACTTACCTGCGGGACTGGGATAACGGAGGGAAACTTCTGACAAGACCGGATAAAGTTACTGTGCAGCATTGTATGGTAATGAAAGGAGACGCCTGCGGAGAGTCTTGCGTCCTATTAGCTAGTTGGTTGGGTAACGGCTGACCAAGGCGAAGATAGGTAGCCGGCCTGAGAGGGTGGACGGCCACAAGGGGACTGAGATACGGCCCTTACTCCTACGGGAGGCAGCAGTGGGGAATATTGGACAATGGGGGCAACCCTGATCCAGCAATTCTGTGTGCACGAAGAAGGTTTTCGGATTGTAAAGTGCTTTCAGCAGGGAAGAAGTAAGTGACGGTACCTGCAGAAGAAGCGACGGCTAAATA
>GV2UCFN02HYAE7
GGTGAGTAACGCGTAAGGAACTTACCTGCGGGACTGGGATAACGGAGGGAAACTTCTGACAAGACCGGATAAAGTTACTGTGCAGCATTGTATGGTAATGAAAGGAGACGCCTGCGGAGAGTCTTGCGTCCTATTAGCTAGTTGGTTGGGTAACGGCTGACCAAGGCGAAGATAGGTAGCCGGCCTGAGAGGGTGGACGGCCACAAGGGGACTGAGATACGGCCCTTACTCCTACGGGAGGCAGCAGTGGGGAATATTGGACAATGGGGGCAACCCTGATCCAGCAATTCTGTGTGCACGAAGAAGGTTTTCGGATTGTAAAGTGCTTTCAGCAGGGAAGAAGTAAGTGACGGTACCTGCAGAAGAAGCGACGGCTAAATA
>GV2UCFN02IKDSU
GGTGAGTAACGCGTAAGGAACTTACCTGCGGGACTGGGATAACGGAGGGAAACTTCTGACAAGACCGGATAAAGTTACTGTGCAGCATTGTATGGTAATGAAAGGAGACGCCTGCGGAGAGTCTTGCGTCCTATTAGCTAGTTGGTTGGGTAACGGCTGACCAAGGCGAAGATAGGTAGCCGGCCTGAGAGGGTGGACGGCCACAAGGGGACTGAGATACGGCCCTTACTCCTACGGGAGGCAGCAGTGGGGAATATTGGACAATGGGGGCAACCCTGATCCAGCAATTCTGTGTGCACGAAGAAGGTTTTCGGATTGTAAAGTGCTTTCAGCAGGGAAGAAGTAAGTGACGGTACCTGCAGAAGAAGCGACGGCTAAATA
>GV2UCFN02GJ6GM
GGTGAGTAACGCGTAAGGAACTTACCTGCGGGACTGGGATAACGGAGGGAAACTTCTGACAAGACCGGATAAAGTTACTGTGCAGCATTGTATGGTAATGAAAGGAGACGCCTGCGGAGAGTCTTGCGTCCTATTAGCTAGTTGGTTGGGTAACGGCTGACCAAGGCGAAGATAGGTAGCCGGCCTGAGAGGGTGGACGGCCACAAGGGGACTGAGATACGGCCCTTACTCCTACGGGAGGCAGCAGTGGGGAATATTGGACAATGGGGGCAACCCTGATCCAGCAATTCTGTGTGCACGAAGAAGGTTTTCGGATTGTAAAGTGCTTTCAGCAGGGAAGAAGTAAGTGACGGTACCTGCAGAAGAAGCGACGGCTAAATA
>GV2UCFN02GPFZN
GGTGAGTAACGCGTAAGGAACTTACCTGCGGGACTGGGATAACGGAGGGAAACTTCTGACAAGACCGGATAAAGTTACTGTGCAGCATTGTATGGTAATGAAAGGAGACGCCTGCGGAGAGTCTTGCGTCCTATTAGCTAGTTGGTTGGGTAACGGCTGACCAAGGCGAAGATAGGTAGCCGGCCTGAGAGGGTGGACGGCCACAAGGGGACTGAGATACGGCCCTTACTCCTACGGGAGGCAGCAGTGGGGAATATTGGACAATGGGGGCAACCCTGATCCAGCAATTCTGTGTGCACGAAGAAGGTTTTCGGATTGTAAAGTGCTTTCAGCAGGGAAGAAGTAAGTGACGGTACCTGCAGAAGAAGCGACGGCTAAATA
>GV2UCFN02HOO0O
GGTGAGTAACGCGTAAGGAACTTACCTGCGGGACTGGGATAACGGAGGGAAACTTCTGACAAGACCGGATAAAGTTACTGTGCAGCATTGTATGGTAATGAAAGGAGACGCCTGCGGAGAGTCTTGCGTCCTATTAGCTAGTTGGTTGGGTAACGGCTGACCAAGGCGAAGATAGGTAGCCGGCCTGAGAGGGTGGACGGCCACAAGGGGACTGAGATACGGCCCTTACTCCTACGGGAGGCAGCAGTGGGGAATATTGGACAATGGGGGCAACCCTGATCCAGCAATTCTGTGTGCACGAAGAAGGTTTTCGGATTGTAAAGTGCTTTCAGCAGGGAAGAAGTAAGTGACGGTACCTGCAGAAGAAGCGACGGCTAAATA
>GV2UCFN02GJN14
GGTGAGTAACGCGTAAGGAACTTACCTGCGGGACTGGGATAACGGAGGGAAACTTCTGACAAGACCGGATAAAGTTACTGTGCAGCATTGTATGGTAATGAAAGGAGACGCCTGCGGAGAGTCTTGCGTCCTATTAGCTAGTTGGTTGGGTAACGGCTGACCAAGGCGAAGATAGGTAGCCGGCCTGAGAGGGTGGACGGCCACAAGGGGACTGAGATACGGCCCTTACTCCTACGGGAGGCAGCAGTGGGGAATATTGGACAATGGGGGCAACCCTGATCCAGCAATTCTGTGTGCACGAAGAAGGTTTTCGGATTGTAAAGTGCTTTCAGCAGGGAAGAAGTAAGTGACGGTACCTGCAGAAGAAGCGACGGCTAAATA
>GV2UCFN02IZOPT
GGTGAGTAACGCGTAAGGAACTTACCTGCGGGACTGGGATAACGGAGGGAAACTTCTGACAAGACCGGATAAAGTTACTGTGCAGCATTGTATGGTAATGAAAGGAGACGCCTGCGGAGAGTCTTGCGTCCTATTAGCTAGTTGGTTGGGTAACGGCTGACCAAGGCGAAGATAGGTAGCCGGCCTGAGAGGGTGGACGGCCACAAGGGGACTGAGATACGGCCCTTACTCCTACGGGAGGCAGCAGTGGGGAATATTGGACAATGGGGGCAACCCTGATCCAGCAATTCTGTGTGCACGAAGAAGGTTTTCGGATTGTAAAGTGCTTTCAGCAGGGAAGAAGTAAGTGACGGTACCTGCAGAAGAAGCGACGGCTAAATA
>GV2UCFN02FH48G
GGTGAGTAACGCGTAAGGAACTTACCTGCGGGACTGGGATAACGGAGGGAAACTTCTGACAAGACCGGATAAAGTTACTGTGCAGCATTGTATGGTAATGAAAGGAGACGCCTGCGGAGAGTCTTGCGTCCTATTAGCTAGTTGGTTGGGTAACGGCTGACCAAGGCGAAGATAGGTAGCCGGCCTGAGAGGGTGGACGGCCACAAGGGGACTGAGATACGGCCCTTACTCCTACGGGAGGCAGCAGTGGGGAATATTGGACAATGGGGGCAACCCTGATCCAGCAATTCTGTGTGCACGAAGAAGGTTTTCGGATTGTAAAGTGCTTTCAGCAGGGAAGAAGTAAGTGACGGTACCTGCAGAAGAAGCGACGGCTAAATA
>GV2UCFN02HO6IW
GGTGAGTAACGCGTAAGGAACTTACCTGCGGGACTGGGATAACGGAGGGAAACTTCTGACAAGACCGGATAAAGTTACTGGGCAGCATTGTTTGGTAATGAAAGGAGACGCCTGCGGAGAGTCTTGCGTCCTATTAGCTAGTTGGTTGGGTAAAGGCTGACCAAGGCGAAGATAGGTAGCCGGCCTGAGAGGGTGGACGGCCACAAGGGGACTGAGATACGGCCCTTACTCCTACGGGAGGCAGCAGTGGGGAATATTGGACAATGGGGGCAACCCTGATCCAGCAATTCTGTGTGCACGAAGAAGGTTTTCGGATTGTAAAGTGCTTTCAGCAGGGAAGAAGGAAGTGACGGTACCTGCAGAAGAAGCGACGGCTAAATA
>GV2UCFN02JVXMI
GGTGAGTAACGCGTAAGGAACTTACCTGCGGGACTGGGATAACGGAGGGAAACTTCTGACAAGACCGGATAAAGTTACTGTGCAGCATTGTTTGGTAATGAAAGGAGACGCCTGCGGAGAGTCTTGCGTCCTATTAGCTAGTTGGTTGGGTAAAGGCTGACCAAGGCGAAGATAGGTAGCCGGCCTGAGAGGGTGGACGGCCACAAGGGGACTGAGATACGGCCCTTACTCCTACGGGAGGCAGCAGTGGGGAATATTGGACAATGGGGGCAACCCTGATCCAGCAATTCTGTGTGCACGAAGAAGGTTTTCGGATTGTAAAGTGCTTTCAGCAGGGAAGAAGGAAGTGACGGTACCTGCAGAAGAAGCGACGGCTAAATA
>GV2UCFN02HSYK6
GGTGAGTAACGCGTAAGGAACTTACCTGCGGGACTGGGATAACGGAGGGAAACTTCTGACAAGACCGGATAAAGTTACTGTGCAGCATTGTTTGGTAATGAAAGGAGACGCCTGCGGAGAGTCTTGCGTCCTATTAGCTAGTTGGTTGGGTAAAGGCTGACCAAGGCGAAGATAGGTAGCCGGCCTGAGAGGGTGGACGGCCACAAGGGGACTGAGATACGGCCCTTACTCCTACGGGAGGCAGCAGTGGGGAATATTGGACAATGGGGGCAACCCTGATCCAGCAATTCTGTGTGCACGAAGAAGGTTTTCGGATTGTAAAGTGCTTTCAGCAGGGAAGAAGGAAGTGACGGTACCTGCAGAAGAAGCGACGGCTAAATA
>GV2UCFN02IB41P
GGTGAGTAACGCGTAAGGAACTTACCTGCGGGACTGGGATAACGGAGGGAAACTTCTGACAAGACCGGATAAAGTTACTGTGCAGCATTGTTTGGTAATGAAAGGAGACGCCTGCGGAGAGTCTTGCGTCCTATTAGCTAGTTGGTTGGGTAAAGGCTGACCAAGGCGAAGATAGGTAGCCGGCCTGAGAGGGTGGACGGCCACAAGGGGACTGAGATACGGCCCTTACTCCTACGGGAGGCAGCAGTGGGGAATATTGGACAATGGGGGCAACCCTGATCCAGCAATTCTGTGTGCACGAAGAAGGTTTTCGGATTGTAAAGTGCTTTCAGCAGGGAAGAAGGAAGTGACGGTACCTGCAGAAGAAGCGACGGCTAAATA
>GV2UCFN02IXZ7H
GGTGAGTAACGCGTAAGGAACTTACCTGCGGGACTGGGATAACGGAGGGAAACTTCTGACAAGACCGGATAAAGTTACTGTGCAGCATTGTTTGGTAATGAAAGGAGACGCCTGCGGAGAGTCTTGCGTCCTATTAGCTAGTTGGTTGGGTAAAGGCTGACCAAGGCGAAGATAGGTAGCCGGCCTGAGAGGGTGGACGGCCACAAGGGGACTGAGATACGGCCCTTACTCCTACGGGAGGCAGCAGTGGGGAATATTGGACAATGGGGGCAACCCTGATCCAGCAATTCTGTGTGCACGAAGAAGGTTTTCGGATTGTAAAGTGCTTTCAGCAGGGAAGAAGGAAGTGACGGTACCTGCAGAAGAAGCGACGGCTAAATA
>GV2UCFN02GOGTE
GGTGAGTAACGCGTAAGGAACTTACCTGCGGGACTGGGATAACGGAGGGAAACTTCTGACAAGACCGGATAAAGTTACTGTGCAGCATTGTTTGGTAATGAAAGGAGACGCCTGCGGAGAGTCTTGCGTCCTATTAGCTAGTTGGTTGGGTAAAGGCTGACCAAGGCGAAGATAGGTAGCCGGCCTGAGAGGGTGGACGGCCACAAGGGGACTGAGATACGGCCCTTACTCCTACGGGAGGCAGCAGTGGGGAATATTGGACAATGGGGGCAACCCTGATCCAGCAATTCTGTGTGCACGAAGAAGGTTTTCGGATTGTAAAGTGCTTTCAGCAGGGAAGAAGGAAGTGACGGTACCTGCAGAAGAAGCGACGGCTAAATA
>GV2UCFN02HQDUJ
GGTGAGTAACGCGTAAGGAACTTACCTGCGGGACTGGGATAACGGAGGGAAACTTCTGACAAGACCGGATAAAGTTACTGTGCAGCATTGTTTGGTAATGAAAGGAGACGCCTGCGGAGAGTCTTGCGTCCTATTAGCTAGTTGGTTGGGTAAAGGCTGACCAAGGCGAAGATAGGTAGCCGGCCTGAGAGGGTGGACGGCCACAAGGGGACTGAGATACGGCCCTTACTCCTACGGGAGGCAGCAGTGGGGAATATTGGACAATGGGGGCAACCCTGATCCAGCAATTCTGTGTGCACGAAGAAGGTTTTCGGATTGTAAAGTGCTTTCAGCAGGGAAGAAGGAAGTGACGGTACCTGCAGAAGAAGCGACGGCTAAATA
>GV2UCFN02HA01P
GGTGAGTAACGCGTAAGGAACTTACCTGCGGGACTGGGATAACGGAGGGAAACTTCTGACAAGACCGGATAAAGTTACTGTGCAGCATTGTTTGGTAATGAAAGGAGACGCCTGCGGAGAGTCTTGCGTCCTATTAGCTAGTTGGTTGGGTAAAGGCTGACCAAGGCGAAGATAGGTAGCCGGCCTGAGAGGGTGGACGGCCACAAGGGGACTGAGATACGGCCCTTACTCCTACGGGAGGCAGCAGTGGGGAATATTGGACAATGGGGGCAACCCTGATCCAGCAATTCTGTGTGCACGAAGAAGGTTTTCGGATTGTAAAGTGCTTTCAGCAGGGAAGAAGGAAGTGACGGTACCTGCAGAAGAAGCGACGGCTAAATA
>GV2UCFN02I9POF
GGTGAGTAACGCGTAAGGAACTTACCTGCGGGACTGGGATAACGGAGGGAAACTTCTGACAAGACCGGATAAAGTTACTGTGCAGCATTGTTTGGTAATGAAAGGAGACGCCTGCGGAGAGTCTTGCGTCCTATTAGCTAGTTGGTTGGGTAAAGGCTGACCAAGGCGAAGATAGGTAGCCGGCCTGAGAGGGTGGACGGCCACAAGGGGACTGAGATACGGCCCTTACTCCTACGGGAGGCAGCAGTGGGGAATATTGGACAATGGGGGCAACCCTGATCCAGCAATTCTGTGTGCACGAAGAAGGTTTTCGGATTGTAAAGTGCTTTCAGCAGGGAAGAAGGAAGTGACGGTACCTGCAGAAGAAGCGACGGCTAAATA
>GV2UCFN02H95BD
GGTGAGTAACGCGTAAGGAACTTACCTGCGGGACTGGGATAACGGAGGGAAACTTCTGACAAGACCGGATAAAGTTACTGTGCAGCATTGTTTGGTAATGAAAGGAGACGCCTGCGGAGAGTCTTGCGTCCTATTAGCTAGTTGGTTGGGTAAAGGCTGACCAAGGCGAAGATAGGTAGCCGGCCTGAGAGGGTGGACGGCCACAAGGGGACTGAGATACGGCCCTTACTCCTACGGGAGGCAGCAGTGGGGAATATTGGACAATGGGGGCAACCCTGATCCAGCAATTCTGTGTGCACGAAGAAGGTTTTCGGATTGTAAAGTGCTTTCAGCAGGGAAGAAGGAAGTGACGGTACCTGCAGAAGAAGCGACGGCTAAATA
>GV2UCFN02FHUDF
GGTGAGTAACGCGTAAGGAACTTACCTGCGGGACTGGGATAACGGAGGGAAACTTCTGACAAGACCGGATAAAGTTACTGTGCAGCATTGTTTGGTAATGAAAGGAGACGCCTGCGGAGAGTCTTGCGTCCTATTAGCTAGTTGGTTGGGTAAAGGCTGACCAAGGCGAAGATAGGTAGCCGGCCTGAGAGGGTGGACGGCCACAAGGGGACTGAGATACGGCCCTTACTCCTACGGGAGGCAGCAGTGGGGAATATTGGACAATGGGGGCAACCCTGATCCAGCAATTCTGTGTGCACGAAGAAGGTTTTCGGATTGTAAAGTGCTTTCAGCAGGGAAGAAGGAAGTGACGGTACCTGCAGAAGAAGCGACGGCTAAATA
>GV2UCFN02IDSXH
GGTGAGTAACGCGTAAGGAACTTACCTGCGGGACTGGGATAACGGAGGGAAACTTCTGACAAGACCGGATAAAGTTACTGTGCAGCATTGTTTGGTAATGAAAGGAGACGCCTGCGGAGAGTCTTGCGTCCTATTAGCTAGTTGGTTGGGTAAAGGCTGACCAAGGCGAAGATAGGTAGCCGGCCTGAGAGGGTGGACGGCCACAAGGGGACTGAGATACGGCCCTTACTCCTACGGGAGGCAGCAGTGGGGAATATTGGACAATGGGGGCAACCCTGATCCAGCAATTCTGTGTGCACGAAGAAGGTTTTCGGATTGTAAAGTGCTTTCAGCAGGGAAGAAGGAAGTGACGGTACCTGCAGAAGAAGCGACGGCTAAATA
>GV2UCFN02JM4Q9
GGTGAGTAACGCGTAAGGAACTTACCTGCGGGACTGGGATAACGGAGGGAAACTTCTGACAAGACCGGATAAAGTTACTGTGCAGCATTGTTTGGTAATGAAAGGAGACGCCTGCGGAGAGTCTTGCGTCCTATTAGCTAGTTGGTTGGGTAAAGGCTGACCAAGGCGAAGATAGGTAGCCGGCCTGAGAGGGTGGACGGCCACAAGGGGACTGAGATACGGCCCTTACTCCTACGGGAGGCAGCAGTGGGGAATATTGGACAATGGGGGCAACCCTGATCCAGCAATTCTGTGTGCACGAAGAAGGTTTTCGGATTGTAAAGTGCTTTCAGCAGGGAAGAAGGAAGTGACGGTACCTGCAGAAGAAGCGACGGCTAAATA
>GV2UCFN02ICQ2J
GGTGAGTAACGCGTAAGGAACTTACCTGCGGGACTGGGATAACGGAGGGAAACTTCTGACAAGACCGGATAAAGTTACTGTGCAGCATTGTTTGGTAATGAAAGGAGACGCCTGCGGAGAGTCTTGCGTCCTATTAGCTAGTTGGTTGGGTAAAGGCTGACCAAGGCGAAGATAGGTAGCCGGCCTGAGAGGGTGGACGGCCACAAGGGGACTGAGATACGGCCCTTACTCCTACGGGAGGCAGCAGTGGGGAATATTGGACAATGGGGGCAACCCTGATCCAGCAATTCTGTGTGCACGAAGAAGGTTTTCGGATTGTAAAGTGCTTTCAGCAGGGAAGAAGGAAGTGACGGTACCTGCAGAAGAAGCGACGGCTAAATA
>GV2UCFN02JFDX0
GGTGAGTAACGCGTAAGGAACTTACCTGCGGGACTGGGATAACGGAGGGAAACTTCTGACAAGACCGGATAAAGTTACTGTGCAGCATTGTTTGGTAATGAAAGGAGACGCCTGCGGAGAGTCTTGCGTCCTATTAGCTAGTTGGTTGGGTAAAGGCTGACCAAGGCGAAGATAGGTAGCCGGCCTGAGAGGGTGGACGGCCACAAGGGGACTGAGATACGGCCCTTACTCCTACGGGAGGCAGCAGTGGGGAATATTGGACAATGGGGGCAACCCTGATCCAGCAATTCTGTGTGCACGAAGAAGGTTTTCGGATTGTAAAGTGCTTTCAGCAGGGAAGAAGGAAGTGACGGTACCTGCAGAAGAAGCGACGGCTAAATA
>GV2UCFN02GZVBK
GGTGAGTAACGCGTAAGGAACTTACCTGCGGGACTGGGATAACGGAGGGAAACTTCTGACAAGACCGGATAAAGTTACTGGGCAGCATTGTTTGGTAATGAAAGGAGACGCCTGCGGAGAGTCTTGCGTCCTATTAGCTAGTTGGTTGGGTAACGGCTGACCAAGGCGAAGATAGGTAGCCGGCCTGAGAGGGTGGACGGCCACAAGGGGACTGAGATACGGCCCTTACTCCTACGGGAGGCAGCAGTGGGGAATATTGGACAATGGGGGCAACCCTGATCCAGCAATTCTGTGTGCACGAAGAAGGTTTTCGGATTGTAAAGGTGCTTTCAGCAGGGAAGAAGGAAGTGACGGTACCTGCAGAAGAAGCGACGGCTAAATA
>GV2UCFN02IM3BE
GGTGAGTAACGCGTAAGGAACTTACCTGCGGGACTGGGGATAACGGAGGGAAACTTCTGACAAGACCGGATAAAGTTACTGGGCAGCATTGTTTGGTAATGAAAGGAGACGCCTGCGGAGAGTCTTGCGTCCTATTAGCTAGTTGGTTGGGTAACGGCTGACCAAGGCGAAGATAGGTAGCCGGCCTGAGAGGGTGGACGGCCACAAGGGGACTGAGATACGGCCCTTACTCCTACGGGAGGCAGCAGTGGGGAATATTGGACAATGGGGGCAACCCTGATCCAGCAATTCTGTGTGCACGAAGAAGGTTTTCGGATTGTAAAGTGCTTTCAGCAGGGAAGAAGGAAGTGACGGTACCTGCAGAAGAAGCGACGGCTAAATA
>GV2UCFN02GOMQV
GGTGAGTAACGCGTAAGGAACTTACCTGCGGGACTGGGGATAACGGAGGGAAACTTCTGACAAGACCGGATAAAGTTACTGGGCAGCATTGTTTGGTAATGAAAGGAGACGCCTGCGGAGAGTCTTGCGTCCTATTAGCTAGTTGGTTGGGTAACGGCTGACCAAGGCGAAGATAGGTAGCCGGCCTGAGAGGGTGGACGGCCACAAGGGGACTGAGATACGGCCCTTACTCCTACGGGAGGCAGCAGTGGGGAATATTGGACAATGGGGGCAACCCTGATCCAGCAATTCTGTGTGCACGAAGAAGGTTTTCGGATTGTAAAGTGCTTTCAGCAGGGAAGAAGGAAGTGACGGTACCTGCAGAAGAAGCGACGGCTAAATA
>GV2UCFN02IO2D3
GGTGAGTAACGCGTAAGGAACTTACCTGCGGGACTGGGGATAACGGAGGGAAACTTCTGACAAGACCGGATAAAGTTACTGGGCAGCATTGTTTGGTAATGAAAGGAGACGCCTGCGGAGAGTCTTGCGTCCTATTAGCTAGTTGGTTGGGTAACGGCTGACCAAGGCGAAGATAGGTAGCCGGCCTGAGAGGGTGGACGGCCACAAGGGGACTGAGATACGGCCCTTACTCCTACGGGAGGCAGCAGTGGGGAATATTGGACAATGGGGGCAACCCTGATCCAGCAATTCTGTGTGCACGAAGAAGGTTTTCGGATTGTAAAGTGCTTTCAGCAGGGAAGAAGGAAGTGACGGTACCTGCAGAAGAAGCGACGGCTAAATA
>GV2UCFN02G6PJC
GGTGAGTAACGCGTAAGGAACTTACCTGCGGGACTGGGGATAACGGAGGGAAACTTCTGACAAGACCGGATAAAGTTACTGGGCAGCATTGTTTGGTAATGAAAGGAGACGCCTGCGGAGAGTCTTGCGTCCTATTAGCTAGTTGGTTGGGTAACGGCTGACCAAGGCGAAGATAGGTAGCCGGCCTGAGAGGGTGGACGGCCACAAGGGGACTGAGATACGGCCCTTACTCCTACGGGAGGCAGCAGTGGGGAATATTGGACAATGGGGGCAACCCTGATCCAGCAATTCTGTGTGCACGAAGAAGGTTTTCGGATTGTAAAGTGCTTTCAGCAGGGAAGAAGGAAGTGACGGTACCTGCAGAAGAAGCGACGGCTAAATA
>GV2UCFN02IIICA
GGTGAGTAACGCGTAAGGAACTTACCTGCGGGACTGGGGATAACGGAGGGAAACTTCTGACAAGACCGGATAAAGTTACTGGGCAGCATTGTTTGGTAATGAAAGGAGACGCCTGCGGAGAGTCTTGCGTCCTATTAGCTAGTTGGTTGGGTAACGGCTGACCAAGGCGAAGATAGGTAGCCGGCCTGAGAGGGTGGACGGCCACAAGGGGACTGAGATACGGCCCTTACTCCTACGGGAGGCAGCAGTGGGGAATATTGGACAATGGGGGCAACCCTGATCCAGCAATTCTGTGTGCACGAAGAAGGTTTTCGGATTGTAAAGTGCTTTCAGCAGGGAAGAAGGAAGTGACGGTACCTGCAGAAGAAGCGACGGCTAAATA
>GV2UCFN02F2X4N
GGTGAGTAACGCGTAAGGAACTTACCTGCGGGACTGGGGATAACGGAGGGAAACTTCTGACAAGACCGGATAAAGTTACTGGGCAGCATTGTTTGGTAATGAAAGGAGACGCCTGCGGAGAGTCTTGCGTCCTATTAGCTAGTTGGTTGGGTAACGGCTGACCAAGGCGAAGATAGGTAGCCGGCCTGAGAGGGTGGACGGCCACAAGGGGACTGAGATACGGCCCTTACTCCTACGGGAGGCAGCAGTGGGGAATATTGGACAATGGGGGCAACCCTGATCCAGCAATTCTGTGTGCACGAAGAAGGTTTTCGGATTGTAAAGTGCTTTCAGCAGGGAAGAAGGAAGTGACGGTACCTGCAGAAGAAGCGACGGCTAAATA
>GV2UCFN02HS2GO
GGTGAGTAACGCGTAAGGAACTTACCTGCGGGACTGGGGATAACGGAGGGAAACTTCTGACAAGACCGGATAAAGTTACTGGGCAGCATTGTTTGGTAATGAAAGGAGACGCCTGCGGAGAGTCTTGCGTCCTATTAGCTAGTTGGTTGGGTAACGGCTGACCAAGGCGAAGATAGGTAGCCGGCCTGAGAGGGTGGACGGCCACAAGGGGACTGAGATACGGCCCTTACTCCTACGGGAGGCAGCAGTGGGGAATATTGGACAATGGGGGCAACCCTGATCCAGCAATTCTGTGTGCACGAAGAAGGTTTTCGGATTGTAAAGTGCTTTCAGCAGGGAAGAAGGAAGTGACGGTACCTGCAGAAGAAGCGACGGCTAAATA
>GV2UCFN02HUB34
GGTGAGTAACGCGTAAGGAACTTACCTGCGGGACTGGGATAACGGAGGGAAACTTCTGACAAGACCGGATAAAGTTACTGGGCAGCATTGTTTGGTAATGAAAGGAGACGCCTGCGGAGAGTCTTGCGTCCTATTAGCTAGTTGGTTGGGTAACGGCTGACCAAGGCGAAGATAGGTAGCCGGCCTGAGAGGGTGGACGGCCACAAGGGGACTGAGATACGGCCCTTACTCCTACGGGAGGCAGCAGTGGGGAATATTGGACAATGGGGGCAACCCTGATCCAGCAATTCTGTGTGCACGAAGAAGGTTTTCGGATTGTAAAGTGCTTTCAGCAGGGAAGAAGAGAGTGACGGTACCTGCAGAAGAAGCGACGGCTAAATA
>GV2UCFN02IJC6W
GGTGAGTAACGCGTAAGGAACTTACCTGCGGGACTGGGATAACGGAGGGAAACTTCTGACAAGACCGGATAAAGTTACTGGGCAGCATTGTTTGGTAATGAAAGGAGACGCCTGCGGAGAGTCTTGCGTCCTATTAGCTAGTTGGTTGGGTAACGGCTGACCAAGGCGAAGATAGGTAGCCGGCCTGAGAGGGTGGACGGCCACAAGGGGACTGAGATACGGCCCTTACTCCTACGGGAGGCAGCAGTGGGGAATATTGGACAATGGGGGCAACCCTGATCCAGCAATTCTGTGTGCACGAAGAAGGTTTTCGGATTGTAAAGTGCTTTCAGCAGGGAAGAAGAGAGTGACGGTACCTGCAGAAGAAGCGACGGCTAAATA
>GV2UCFN02HUPD4
GGTGAGTAACGCGTAAGGAACTTACCTGCGGGACTGGGATAACGGAGGGAAACTTCTGACAAGACCGGATAAAGTTACTGGGCAGCATTGTTTGGTAATGAAAGGAGACGCCTGCGGAGAGTCTTGCGTCCTATTAGCTAGTTGGTTGGGTAACGGCTGACCAAGGCGAAGATAGGTAGCCGGCCTGAGAGGGTGGACGGCCACAAGGGGACTGAGATACGGCCCTTACTCCTACGGGAGGCAGCAGTGGGGAATATTGGACAATGGGGGCAACCCTGATCCAGCAATTCTGTGTGCACGAAGAAGGTTTTCGGATTGTAAAGTGCTTTCAGCAGGGAAGAAGAGAGTGACGGTACCTGCAGAAGAAGCGACGGCTAAATA
>GV2UCFN02HMSQX
GGTGAGTAACGCGTAAGGAACTTACCTGCGGGACTGGGATAACGGAGGGAAACTTCTGACAAGACCGGATAAAGTTACTGAGCAGCATTGTTTGGTAATGAAAGGAGACGCCTGCGGAGAGTCTTGCGTCCTATTAGCTAGTTGGTTGGGTAACGGCTGACCAAGGCGAAGATAGGTAGCCGGCCTGAGAGGGTGGACGGCCACAAGGGGACTGAGATACGGCCCTTACTCCTACGGGAGGCAGCAGTGGGGAATATTGGACAATGGGGGCAACCCTGATCCAGCAATTCTGTGTGCACGAAGAAGGTTTTCGGATTGTAAAGTGCTTTCAGCAGGGAAGAAGAAAGTGACGGTACCTGCAGAAGAAGCGACGGCTAAATA
>GV2UCFN02IDE9C
GGTGAGTAACGCGTAAGGAACTTACCTGCGGGACTGGGATAACGGAGGGAAACTTCTGACAAGACCGGATAAAGTTACTGAGCAGCATTGTTTGGTAATGAAAGGAGACGCCTGCGGAGAGTCTTGCGTCCTATTAGCTAGTTGGTTGGGTAACGGCTGACCAAGGCGAAGATAGGTAGCCGGCCTGAGAGGGTGGACGGCCACAAGGGGACTGAGATACGGCCCTTACTCCTACGGGAGGCAGCAGTGGGGAATATTGGACAATGGGGGCAACCCTGATCCAGCAATTCTGTGTGCACGAAGAAGGTTTTCGGATTGTAAAGTGCTTTCAGCAGGGAAGAAGAAAGTGACGGTACCTGCAGAAGAAGCGACGGCTAAATA
>GV2UCFN02IS79P
GGTGAGTAACGCGTAAGGAACTTACCTGCGGGACTGGGATAACGGAGGGAAACTTCTGACAAGACCGGATAAAGTTACTGAGCAGCATTGTTTGGTAATGAAAGGAGACGCCTGCGGAGAGTCTTGCGTCCTATTAGCTAGTTGGTTGGGTAACGGCTGACCAAGGCGAAGATAGGTAGCCGGCCTGAGAGGGTGGACGGCCACAAGGGGACTGAGATACGGCCCTTACTCCTACGGGAGGCAGCAGTGGGGAATATTGGACAATGGGGGCAACCCTGATCCAGCAATTCTGTGTGCACGAAGAAGGTTTTCGGATTGTAAAGTGCTTTCAGCAGGGAAGAAGAAAGTGACGGTACCTGCAGAAGAAGCGACGGCTAAATA
>GV2UCFN02HMPKL
GGTGAGTAACGCGTAAGGAACTTACCTGCGGGACTGGGATAACGGAGGGAAACTTCTGACAAGACCGGATAAAGTTACTGAGCAGCATTGTTTGGTAATGAAAGGAGACGCCTGCGGAGAGTCTTGCGTCCTATTAGCTAGTTGGTTGGGTAACGGCTGACCAAGGCGAAGATAGGTAGCCGGCCTGAGAGGGTGGACGGCCACAAGGGGACTGAGATACGGCCCTTACTCCTACGGGAGGCAGCAGTGGGGAATATTGGACAATGGGGGCAACCCTGATCCAGCAATTCTGTGTGCACGAAGAAGGTTTTCGGATTGTAAAGTGCTTTCAGCAGGGAAGAAGAAAGTGACGGTACCTGCAGAAGAAGCGACGGCTAAATA
>GV2UCFN02FSMLI
GGTGAGTAACGCGTAAGGAACTTACCTGCGGGACTGGGATAACGGAGGGAAACTTCTGACAAGACCGGATAAAGTTACTGAGCAGCATTGTTTGGTAATGAAAGGAGACGCCTGCGGAGAGTCTTGCGTCCTATTAGCTAGTTGGTTGGGTAACGGCTGACCAAGGCGAAGATAGGTAGCCGGCCTGAGAGGGTGGACGGCCACAAGGGGACTGAGATACGGCCCTTACTCCTACGGGAGGCAGCAGTGGGGAATATTGGACAATGGGGGCAACCCTGATCCAGCAATTCTGTGTGCACGAAGAAGGTTTTCGGATTGTAAAGTGCTTTCAGCAGGGAAGAAGAAAGTGACGGTACCTGCAGAAGAAGCGACGGCTAAATA
>GV2UCFN02G3HQQ
GGTGAGTAACGCGTAAGGAACTTACCTGCGGGACTGGGATAACGGAGGGAAACTTCTGACAAGACCGGATAAAGTTACTGGGCAGCATTGTTTGGTAATGAAAGGAGACGCCTGCGGAGAGTCTTGCGTCCTATTAGCTAGTTGGTTGGGTAACGGCTGACCAAGGCGAAGATAGGTAGCCGGCCTGAGAGGGTGGACGGCCACAAGGGGACTGAGATACGGCCCTTACTCCTACGGGAGGCAGCAGTGGGGAATATTGGACAATGGGGGCAACCCTGATCCAGCAATTCTGTGTGCACGAAGAAGGTTTTCGGATTGTAAAGTGCTTTCAGCAGGGAAGAAGAAAGTGACGGTACCTGCAGAAGAAGCGACGGCTAAATA
>GV2UCFN02JVX8E
GGTGAGTAACGCGTAAGGAACTTACCTGCGGGACTGGGATAACGGAGGGAAACTTCTGACAAGACCGGATAAAGTTACTGGGCAGCATTGTTTGGTAATGAAAGGAGACGCCTGCGGAGAGTCTTGCGTCCTATTAGCTAGTTGGTTGGGTAACGGCTGACCAAGGCGAAGATAGGTAGCCGGCCTGAGAGGGTGGACGGCCACAAGGGGACTGAGATACGGCCCTTACTCCTACGGGAGGCAGCAGTGGGGAATATTGGACAATGGGGGCAACCCTGATCCAGCAATTCTGTGTGCACGAAGAAGGTTTTCGGATTGTAAAGTGCTTTCAGCAGGGAAGAAGTAAGTGACGGTACCTGCAGAAGAAGCGACGGCTAAATA
>GV2UCFN02HTS7B
GGTGAGTAACGCGTAAGGAACTTACCTGCGGGACTGGGATAACGGAGGGAAACTTCTGACAAGACCGGATAAAGTTACTGGGCAGCATTGTTTGGTAATGAAAGGAGACGCCTGCGGAGAGTCTTGCGTCCTATTAGCTAGTTGGTTGGGTAACGGCTGACCAAGGCGAAGATAGGTAGCCGGCCTGAGAGGGTGGACGGCCACAAGGGGACTGAGATACGGCCCTTACTCCTACGGGAGGCAGCAGTGGGGAATATTGGACAATGGGGGCAACCCTGATCCAGCAATTCTGTGTGCACGAAGAAGGTTTTCGGATTGTAAAGTGCTTTCAGCAGGGAAGAAGTAAGTGACGGTACCTGCAGAAGAAGCGACGGCTAAATA
>GV2UCFN02HELJ9
GGTGAGTAACGCGTAAGGAACTTACCTGCGGGACTGGGATAACGGAGGGAAACTTCTGACAAGACCGGATAAAGTTACTGGGCAGCATTGTTTGGTAATGAAAGGAGACGCCTGCGGAGAGTCTTGCGTCCTATTAGCTAGTTGGTTGGGTAACGGCTGACCAAGGCGAAGATAGGTAGCCGGCCTGAGAGGGTGGACGGCCACAAGGGGACTGAGATACGGCCCTTACTCCTACGGGAGGCAGCAGTGGGGAATATTGGACAATGGGGGCAACCCTGATCCAGCAATTCTGTGTGCACGAAGAAGGTTTTCGGATTGTAAAGTGCTTTCAGCAGGGAAGAAGTAAGTGACGGTACCTGCAGAAGAAGCGACGGCTAAATA
>GV2UCFN02I6Y3C
GGTGAGTAACGCGTAAGGAACTTACCTGCGGGACTGGGATAACGGAGGGAAACTTCTGACAAGACCGGATAAAGTTACTGGGCAGCATTGTTTGGTAATGAAAGGAGACGCCTGCGGAGAGTCTTGCGTCCTATTAGCTAGTTGGTTGGGTAACGGCTGACCAAGGCGAAGATAGGTAGCCGGCCTGAGAGGGTGGACGGCCACAAGGGGACTGAGATACGGCCCTTACTCCTACGGGAGGCAGCAGTGGGGAATATTGGACAATGGGGGCAACCCTGATCCAGCAATTCTGTGTGCACGAAGAAGGTTTTCGGATTGTAAAGTGCTTTCAGCAGGGAAGAAGTAAGTGACGGTACCTGCAGAAGAAGCGACGGCTAAATA
>GV2UCFN02JO288
GGTGAGTAACGCGTAAGGAACTTACCTGCGGGACTGGGATAACGGAGGGAAACTTCTGACAAGACCGGATAAAGTTACTGGGCAGCATTGTTTGGTAATGAAAGGAGACGCCTGCGGAGAGTCTTGCGTCCTATTAGCTAGTTGGTTGGGTAACGGCTGACCAAGGCGAAGATAGGTAGCCGGCCTGAGAGGGTGGACGGCCACAAGGGGACTGAGATACGGCCCTTACTCCTACGGGAGGCAGCAGTGGGGAATATTGGACAATGGGGGCAACCCTGATCCAGCAATTCTGTGTGCACGAAGAAGGTTTTCGGATTGTAAAGTGCTTTCAGCAGGGAAGAAGTAAGTGACGGTACCTGCAGAAGAAGCGACGGCTAAATA
>GV2UCFN02HCBQA
GGTGAGTAACGCGTAAGGAACTTACCTGCGGGACTGGGATAACGGAGGGAAACTTCTGACAAGACCGGATAAAGTTACTGGGCAGCATTGTTTGGTAATGAAAGGAGACGCCTGCGGAGAGTCTTGCGTCCTATTAGCTAGTTGGTTGGGTAACGGCTGACCAAGGCGAAGATAGGTAGCCGGCCTGAGAGGGTGGACGGCCACAAGGGGACTGAGATACGGCCCTTACTCCTACGGGAGGCAGCAGTGGGGAATATTGGACAATGGGGGCAACCCTGATCCAGCAATTCTGTGTGCACGAAGAAGGTTTTCGGATTGTAAAGTGCTTTCAGCAGGGAAGAAGTAAGTGACGGTACCTGCAGAAGAAGCGACGGCTAAATA
>GV2UCFN02JNSXP
GGTGAGTAACGCGTAAGGAACTTACCTGCGGGACTGGGATAACGGAGGGAAACTTCTGACAAGACCGGATAAAGTTACTGGGCAGCATTGTTTGGTAATGAAAGGAGACGCCTGCGGAGAGTCTTGCGTCCTATTAGCTAGTTGGTTGGGTAAAGGCTGACCAAGGCGAAGATAGGTAGCCGGCCTGAGAGGGTGGACGGCCACAAGGGGACTGAGATACGGCCCTTACTCCTACGGGAGGCAGCAGTGGGGAATATTGGACAATGGGGGCAACCCTGATCCAGCAATTCTGTGTGCACGAAGAAGGTTTTCGGATTGTAAAGTGCTTTCAGCAGGGAAGAAGTAAGTGACGGTACCTGCAGAAGAAGCGACGGCTAAATA
>GV2UCFN02F3MLD
GGTGAGTAACGCGTAAGGAACTTACCTGCGGGACTGGGATAACGGAGGGAAACTTCTGACAAGACCGGATAAAGTTACTGGGCAGCATTGTTTGGTAATGAAAGGAGACGCCTGCGGAGAGTCTTGCGTCCTATTAGCTAGTTGGTTGGGTAAAGGCTGACCAAGGCGAAGATAGGTAGCCGGCCTGAGAGGGTGGACGGCCACAAGGGGACTGAGATACGGCCCTTACTCCTACGGGAGGCAGCAGTGGGGAATATTGGACAATGGGGGCAACCCTGATCCAGCAATTCTGTGTGCACGAAGAAGGTTTTCGGATTGTAAAGTGCTTTCAGCAGGGAAGAAGTAAGTGACGGTACCTGCAGAAGAAGCGACGGCTAAATA
>GV2UCFN02IC4D2
GGTGAGTAACGCGTAAGGAACTTACCTGCGGGACTGGGATAACGGAGGGAAACTTCTGACAAGACCGGATAAAGTTACTGGGCAGCATTGTTTGGTAATGAAAGGAGACGCCTGCGGAGAGTCTTGCGTCCTATTAGCTAGTTGGTTGGGTAAAGGCTGACCAAGGCGAAGATAGGTAGCCGGCCTGAGAGGGTGGACGGCCACAAGGGGACTGAGATACGGCCCTTACTCCTACGGGAGGCAGCAGTGGGGAATATTGGACAATGGGGGCAACCCTGATCCAGCAATTCTGTGTGCACGAAGAAGGTTTTCGGATTGTAAAGTGCTTTCAGCAGGGAAGAAGTAAGTGACGGTACCTGCAGAAGAAGCGACGGCTAAATA
>GV2UCFN02G8R4H
GGTGAGTAACGCGTAAGGAACTTACCTGCGGGACTGGGATAACGGAGGGAAACTTCTGACAAGACCGGATAAAGTTACTGGGCAGCATTGTTTGGTAATGAAAGGAGACGCCTGCGGAGAGTCTTGCGTCCTATTAGCTAGTTGGTTGGGTAAAGGCTGACCAAGGCGAAGATAGGTAGCCGGCCTGAGAGGGTGGACGGCCACAAGGGGACTGAGATACGGCCCTTACTCCTACGGGAGGCAGCAGTGGGGAATATTGGACAATGGGGGCAACCCTGATCCAGCAATTCTGTGTGCACGAAGAAGGTTTTCGGATTGTAAAGTGCTTTCAGCAGGGAAGAAGTAAGTGACGGTACCTGCAGAAGAAGCGACGGCTAAATA
>GV2UCFN02IGC8W
GGTGAGTAACGCGTAAGGAACTTACCTGCGGGACTGGGATAACGGAGGGAAACTTCTGACAAGACCGGATAAAGTTACTGGGCAGCATTGTTTGGTAATGAAAGGAGACGCCTGCGGAGAGTCTTGCGTCCTATTAGCTAGTTGGTTGGGTAACGGCTGACCAAGGCGAAGATAGGTAGCCGGCCTGAGAGGGTGGACGGCCACAAGGGGACTGAGATACGGCCCTTACTCCTACGGGAGGCAGCAGTGGGGAATATTGGACAATGGGGGCAACCCTGATCCAGCAATTCTGTGTGCACGAAGAAGGTTTTCGGATTGTAAAGTGCTTTCAGCAGGGAAGAAGCAAGTGACGGTACCTGCAGAAGAAGCGACGGCTAAATA
>GV2UCFN02JRIO8
GGTGAGTAACGCGTAAGGAACTTACCTGCGGGACTGGGATAACGGAGGGAAACTTCTGACAAGACCGGATAAAGTTACTGAGCAGCATTGTTTGGTAATGAAAGGGAACGCCTGCGGAGAGTCTTGCGTCCTATTAGCTAGTTGGTTGGGTAAAGGCTGACCAAGGCGAAGATAGGTAGCCGGCCTGAGAGGGTGGACGGCCACAAGGGGACTGAGATACGGCCCTTACTCCTACGGGAGGCAGCAGTGGGGAATATTGGACAATGGGGGCAACCCTGATCCAGCAATTCTGTGTGCACGAAGAAGGTTTTCGGATTGTAAAGTGCTTTCAGCAGGGAAGAAGAGAGTGACGGTACCTGCAGAAGAAGCGACGGCTAAATA
>GV2UCFN02HKS7S
GGTGAGTAACGCGTAAGGAACTTACCTGCGGGACTGGGATAACGGAGGGAAACTTCTGACAAGACCGGATAAAGTTACTGAGCAGCATGTTTGGTAATGAAAGGGAACGCCTGCGGAGAGTCTTGCGTCCTATTAGCTAGTTGGTTGGGTAAAGGCTGACCAAGGCGAAGATAGGTAGCCGGCCTGAGAGGGTGGACGGCCACAAGGGGACTGAGATACGGCCCTTACTCCTACGGGAGGCAGCAGTGGGGAATATTGGACAATGGGGGCAACCCTGATCCAGCAATTCTGTGTGCACGAAGAAGGTTTTCGGATTGTAAAGTGCTTTCAGCAGGGAAGAAGGAAGTGACGGTACCTGCAGAAGAAGCGACGGCTAAATA
>GV2UCFN02GNPXK
GGTGAGTAACGCGTAAGGAACTTACCTGCGGGACTGGGATAACGGAGGGAAACTTCTGACAAGACCGGATAAAGTTACTGAGCAGCATTGTTTGGTAATGAAAGGGAACGCCTGCGGAGAGTCTTGCGTCCTATTAGCTAGTTGGTTGGGTAAAGGCTGACCAAGGCGAAGATAGGTAGCCGGCCTGAGAGGGTGGACGGCCACAAGGGGACTGAGATACGGCCCTTACTCCTACGGGAGGCAGCAGTGGGGAATATTGGACAATGGGGGCAACCCTGATCCAGCAATTCTGTGTGCACGAAGAAGGTTTTCGGATTGTAAAGTGCTTTCAGCAGGGAAGAAGGAAGTGACGGTACCTGCAGAAGAAGCGACGGCTAAATA
>GV2UCFN02GFC46
GGTGAGTAACGCGTAAGGAACTTACCTGCGGGACTGGGATAACGGAGGGAAACTTCTGACAAAACCGGATAAAGTTACTGAGCAGCATTGTTTGGTAATGAAAGGGAACGCCTGCGGAGAGTCTTGCGTCCTATTAGCTAGTTGGTTGGGTAAAGGCTGACCAAGGCGAAGATAGGTAGCCGGCCTGAGAGGGTGGACGGCCACAAGGGGACTGAGATACGGCCCTTACTCCTACGGGAGGCAGCAGTGGGGAATATTGGACAATGGGGGCAACCCTGATCCAGCAATTCTGTGTGCACGAAGAAGGTTTTCGGATTGTAAAGTGCTTTCAGCAGGGAAGAAGGAAGTGACGGTACCTGCAGAAGAAGCGACGGCTAAATA
>GV2UCFN02JONOX
GGTGAGTAACGCGTAAGGAACTTACCTGCGGGACTGGGATAACGGAGGGAAACTTCTGACAAAACCGGATAAAGTTACTGAGCAGCATTGTTTGGTAATGAAAGGGAACGCCTGCGGAGAGTCTTGCGTCCTATTAGCTAGTTGGTTGGGTAAAGGCTGACCAAGGCGAAGATAGGTAGCCGGCCTGAGAGGGTGGACGGCCACAAGGGGACTGAGATACGGCCCTTACTCCTACGGGAGGCAGCAGTGGGGAATATTGGACAATGGGGGCAACCCTGATCCAGCAATTCTGTGTGCACGAAGAAGGTTTTCGGATTGTAAAGTGCTTTCAGCAGGGAAGAAGGAAGTGACGGTACCTGCAGAAGAAGCGACGGCTAAATA
>GV2UCFN02IKENE
GGTGAGTAACGCGTAAGGAACTTACCTGCGGGACTGGGATAACGGAGGGAAACTTCTGACAAAACCGGATAAAGTTACTGAGCAGCATTGTTTGGTAATGAAAGGGAACGCCTGCGGAGAGTCTTGCGTCCTATTAGCTAGTTGGTTGGGTAAAGGCTGACCAAGGCGAAGATAGGTAGCCGGCCTGAGAGGGTGGACGGCCACAAGGGGACTGAGATACGGCCCTTACTCCTACGGGAGGCAGCAGTGGGGAATATTGGACAATGGGGGCAACCCTGATCCAGCAATTCTGTGTGCACGAAGAAGGTTTTCGGATTGTAAAGTGCTTTCAGCAGGGAAGAAGGAAGTGACGGTACCTGCAGAAGAAGCGACGGCTAAATA
>GV2UCFN02I34C5
GGTGAGTAACGCGTAAGGAACTTACCTGCGGGACTGGGATAACGGAGGGAAACTTCTGACAAAACCGGATAAAGTTACTGAGCAGCATTGTTTGGTAATGAAAGGGAACGCCTGCGGAGAGTCTTGCGTCCTATTAGCTAGTTGGTTGGGTAAAGGCTGACCAAGGCGAAGATAGGTAGCCGGCCTGAGAGGGTGGACGGCCACAAGGGGACTGAGATACGGCCCTTACTCCTACGGGAGGCAGCAGTGGGGAATATTGGACAATGGGGGCAACCCTGATCCAGCAATTCTGTGTGCACGAAGAAGGTTTTCGGATTGTAAAGTGCTTTCAGCAGGGAAGAAGGAAGTGACGGTACCTGCAGAAGAAGCGACGGCTAAATA
>GV2UCFN02HE8FZ
GGTGAGTAACGCGTAAGGAACTTACCTGCGGGACTGGGATAACGGAGGGAAACTTCTGACAAAACCGGATAAAGTTACTGAGCAGCATTGTTTGGTAATGAAAGGGAACGCCTGCGGAGAGTCTTGCGTCCTATTAGCTAGTTGGTTGGGTAAAGGCTGACCAAGGCGAAGATAGGTAGCCGGCCTGAGAGGGTGGACGGCCACAAGGGGACTGAGATACGGCCCTTACTCCTACGGGAGGCAGCAGTGGGGAATATTGGACAATGGGGGCAACCCTGATCCAGCAATTCTGTGTGCACGAAGAAGGTTTTCGGATTGTAAAGTGCTTTCAGCAGGGAAGAAGGAAGTGACGGTACCTGCAGAAGAAGCGACGGCTAAATA
>GV2UCFN02FUXRR
GGTGAGTAACGCGTAAGGAACTTACCTGCGGGACTGGGATAACGGAGGGAAACTTCTGACAAAACCGGATAAAGTTACTGAGCAGCATTGTTTGGTAATGAAAGGGAACGCCTGCGGAGAGTCTTGCGTCCTATTAGCTAGTTGGTTGGGTAAAGGCTGACCAAGGCGAAGATAGGTAGCCGGCCTGAGAGGGTGGACGGCCACAAGGGGACTGAGATACGGCCCTTACTCCTACGGGAGGCAGCAGTGGGGAATATTGGACAATGGGGGCAACCCTGATCCAGCAATTCTGTGTGCACGAAGAAGGTTTTCGGATTGTAAAGTGCTTTCAGCAGGGAAGAAGGAAGTGACGGTACCTGCAGAAGAAGCGACGGCTAAATA
>GV2UCFN02JGQPP
GGTGAGTAACGCGTAAGGAACTTACCTGCGGGACTGGGATAACGGAGGGAAACTTCTGACAAAACCGGATAAAGTTACTGAGCAGCATTGTTTGGTAATGAAAGGGAACGCCTGCGGAGAGTCTTGCGTCCTATTAGCTAGTTGGTTGGGTAAAGGCTGACCAAGGCGAAGATAGGTAGCCGGCCTGAGAGGGTGGACGGCCACAAGGGGACTGAGATACGGCCCTTACTCCTACGGGAGGCAGCAGTGGGGAATATTGGACAATGGGGGCAACCCTGATCCAGCAATTCTGTGTGCACGAAGAAGGTTTTCGGATTGTAAAGTGCTTTCAGCAGGGAAGAAGGAAGTGACGGTACCTGCAGAAGAAGCGACGGCTAAATA
>GV2UCFN02HI8PS
GGTGAGTAACGCGTAAGGAACTTACCTGCGGGACTGGGATAACGGAGGGAAACTTCTGACAAAACCGGATAAAGTTACTGAGCAGCATTGTTTGGTAATGAAAGGGAACGCCTGCGGAGAGTCTTGCGTCCTATTAGCTAGTTGGTTGGGTAAAGGCTGACCAAGGCGAAGATAGGTAGCCGGCCTGAGAGGGTGGACGGCCACAAGGGGACTGAGATACGGCCCTTACTCCTACGGGAGGCAGCAGTGGGGAATATTGGACAATGGGGGCAACCCTGATCCAGCAATTCTGTGTGCACGAAGAAGGTTTTCGGATTGTAAAGTGCTTTCAGCAGGGAAGAAGGAAGTGACGGTACCTGCAGAAGAAGCGACGGCTAAATA
>GV2UCFN02HI52H
GGTGAGTAACGCGTAAGGAACTTACCTGCGGGACTGGGATAACGGAGGGAAACTTCTGACAAAACCGGATAAAGTTACTGAGCAGCATTGTTTGGTAATGAAAGGGAACGCCTGCGGAGAGTCTTGCGTCCTATTAGCTAGTTGGTTGGGTAAAGGCTGACCAAGGCGAAGATAGGTAGCCGGCCTGAGAGGGTGGACGGCCACAAGGGGACTGAGATACGGCCCTTACTCCTACGGGAGGCAGCAGTGGGGAATATTGGACAATGGGGGCAACCCTGATCCAGCAATTCTGTGTGCACGAAGAAGGTTTTCGGATTGTAAAGTGCTTTCAGCAGGGAAGAAGGAAGTGACGGTACCTGCAGAAGAAGCGACGGCTAAATA
>GV2UCFN02FLUPO
GGTGAGTAACGCGTAAGGAACTTACCTGCGGGACTGGGATAACGGAGGGAAACTTCTGACAAGACCGGATAAAGTTACTGAGCAGCATTGTATGGTAATGAAAGGGAACGCCTGCGGAGAGTCTTGCGTCCTATTAGCTAGTTGGTTGGGTAAAGGCTGACCAAGGCGAAGATAGGTAGCCGGCCTGAGAGGGTGGACGGCCACAAGGGGACTGAGATACGGCCCTTACTCCTACGGGAGGCAGCAGTGGGGAATATTGGACAATGGGGGCAACCCTGATCCAGCAATTCTGTGTGCACGAAGAAGGTTTTCGGATTGTAAAGTGCTTTCAGCAGGGAAGAAGGAAGTGACGGTACCTGCAGAAGAAGCGACGGCTAAATA
>GV2UCFN02JN3ZJ
GGTGAGTAACGCGTAAGGAACTTACCTGCGGGACTGGGATAACGGAGGGAAACTTCTGACAAGACCGGATAAAGTTACTGAGCAGCATTGTATGGTAATGAAAGGGAACGCCTGCGGAGAGTCTTGCGTCCTATTAGCTAGTTGGTTGGGTAAAGGCTGACCAAGGCGAAGATAGGTAGCCGGCCTGAGAGGGTGGACGGCCACAAGGGGACTGAGATACGGCCCTTACTCCTACGGGAGGCAGCAGTGGGGAATATTGGACAATGGGGGCAACCCTGATCCAGCAATTCTGTGTGCACGAAGAAGGTTTTCGGATTGTAAAGTGCTTTCAGCAGGGAAGAAGGAAGTGACGGTACCTGCAGAAGAAGCGACGGCTAAATA
>GV2UCFN02GPKPQ
GGTGAGTAACGCGTAAGGAACTTACCTGCGGGACTGGGATAACGGAGGGAAACTTCTGACAAGACCGGATAAAGTTACTGAGCAGCATTGTATGGTAATGAAAGGGAACGCCTGCGGAGAGTCTTGCGTCCTATTAGCTAGTTGGTTGGGTAAAGGCTGACCAAGGCGAAGATAGGTAGCCGGCCTGAGAGGGTGGACGGCCACAAGGGGACTGAGATACGGCCCTTACTCCTACGGGAGGCAGCAGTGGGGAATATTGGACAATGGGGGCAACCCTGATCCAGCAATTCTGTGTGCACGAAGAAGGTTTTCGGATTGTAAAGTGCTTTCAGCAGGGAAGAAGGAAGTGACGGTACCTGCAGAAGAAGCGACGGCTAAATA
>GV2UCFN02F68F5
GGTGAGTAACGCGTAAGGAACTTACCTGCGGGACTGGGATAACGGAGGGAAACTTCTGACAAGACCGGATAAAGTTACTGAGCAGCATTGTATGGTAATGAAAGGGAACGCCTGCGGAGAGTCTTGCGTCCTATTAGCTAGTTGGTTGGGTAAAGGCTGACCAAGGCGAAGATAGGTAGCCGGCCTGAGAGGGTGGACGGCCACAAGGGGACTGAGATACGGCCCTTACTCCTACGGGAGGCAGCAGTGGGGAATATTGGACAATGGGGGCAACCCTGATCCAGCAATTCTGTGTGCACGAAGAAGGTTTTCGGATTGTAAAGTGCTTTCAGCAGGGAAGAAGGAAGTGACGGTACCTGCAGAAGAAGCGACGGCTAAATA
>GV2UCFN02JYB8Z
GGTGAGTAACGCGTAAGGAACTTACCTGCGGGACTGGGATAACGGAGGGAAACTTCTGACAAGACCGGATAAAGTTACTGAGCAGCATTGTATGGTAATGAAAGGGAACGCCTGCGGAGAGTCTTGCGTCCTATTAGCTAGTTGGTTGGGTAAAGGCTGACCAAGGCGAAGATAGGTAGCCGGCCTGAGAGGGTGGACGGCCACAAGGGGACTGAGATACGGCCCTTACTCCTACGGGAGGCAGCAGTGGGGAATATTGGACAATGGGGGCAACCCTGATCCAGCAATTCTGTGTGCACGAAGAAGGTTTTCGGATTGTAAAGTGCTTTCAGCAGGGAAGAAGGAAGTGACGGTACCTGCAGAAGAAGCGACGGCTAAATA
>GV2UCFN02I3783
GGTGAGTAACGCGTAAGGAACTTACCTGCGGGACTGGGATAACGGAGGGAAACTTCTGACAAGACCGGATAAAGTTACTGAGCAGCATTGTATGGTAATGAAAGGGAACGCCTGCGGAGAGTCTTGCGTCCTATTAGCTAGTTGGTTGGGTAAAGGCTGACCAAGGCGAAGATAGGTAGCCGGCCTGAGAGGGTGGACGGCCACAAGGGGACTGAGATACGGCCCTTACTCCTACGGGAGGCAGCAGTGGGGAATATTGGACAATGGGGGCAACCCTGATCCAGCAATTCTGTGTGCACGAAGAAGGTTTTCGGATTGTAAAGTGCTTTCAGCAGGGAAGAAGGAAGTGACGGTACCTGCAGAAGAAGCGACGGCTAAATA
>GV2UCFN02JM1GR
GGTGAGTAACGCGTAAGGAACTTACCTGCGGGACTGGGATAACGGAGGGAAACTTCTGACAAGACCGGATAAAGTTACTGAGCAGCATTGTATGGTAATGAAAGGGAACGCCTGCGGAGAGTCTTGCGTCCTATTAGCTAGTTGGTTGGGTAAAGGCTGACCAAGGCGAAGATAGGTAGCCGGCCTGAGAGGGTGGACGGCCACAAGGGGACTGAGATACGGCCCTTACTCCTACGGGAGGCAGCAGTGGGGAATATTGGACAATGGGGGCAACCCTGATCCAGCAATTCTGTGTGCACGAAGAAGGTTTTCGGATTGTAAAGTGCTTTCAGCAGGGAAGAAGGAAGTGACGGTACCTGCAGAAGAAGCGACGGCTAAATA
>GV2UCFN02FNX4P
GGTGAGTAACGCGTAAGGAACTTACCTGCGGGACTGGGATAACGGAGGGAAACTTCTGACAAGACCGGATAAAGTTACTGAGCAGCATTGTATGGTAATGAAAGGGAACGCCTGCGGAGAGTCTTGCGTCCTATTAGCTAGTTGGTTGGGTAAAGGCTGACCAAGGCGAAGATAGGTAGCCGGCCTGAGAGGGTGGACGGCCACAAGGGGACTGAGATACGGCCCTTACTCCTACGGGAGGCAGCAGTGGGGAATATTGGACAATGGGGGCAACCCTGATCCAGCAATTCTGTGTGCACGAAGAAGGTTTTCGGATTGTAAAGTGCTTTCAGCAGGGAAGAAGGAAGTGACGGTACCTGCAGAAGAAGCGACGGCTAAATA
>GV2UCFN02JFGWO
GGTGAGTAACGCGTAAGGAACTTACCTGCGGGACTGGGATAACGGAGGGAAACTTCTGACAAGACCGGATAAAGTTACTGAGCAGCATTGTATGGTAATGAAAGGGAACGCCTGCGGAGAGTCTTGCGTCCTATTAGCTAGTTGGTTGGGTAAAGGCTGACCAAGGCGAAGATAGGTAGCCGGCCTGAGAGGGTGGACGGCCACAAGGGGACTGAGATACGGCCCTTACTCCTACGGGAGGCAGCAGTGGGGAATATTGGACAATGGGGGCAACCCTGATCCAGCAATTCTGTGTGCACGAAGAAGGTTTTCGGATTGTAAAGTGCTTTCAGCAGGGAAGAAGGAAGTGACGGTACCTGCAGAAGAAGCGACGGCTAAATA
>GV2UCFN02HOWXY
GGTGAGTAACGCGTAAGGAACTTACCTGCGGGACTGGGATAACGGAGGGAAACTTCTGACAAGACCGGATAAAGTTACTGAGCAGCATTGTATGGTAATGAAAGGGAACGCCTGCGGAGAGTCTTGCGTCCTATTAGCTAGTTGGTTGGGTAAAGGCTGACCAAGGCGAAGATAGGTAGCCGGCCTGAGAGGGTGGACGGCCACAAGGGGACTGAGATACGGCCCTTACTCCTACGGGAGGCAGCAGTGGGGAATATTGGACAATGGGGGCAACCCTGATCCAGCAATTCTGTGTGCACGAAGAAGGTTTTCGGATTGTAAAGTGCTTTCAGCAGGGAAGAAGGAAGTGACGGTACCTGCAGAAGAAGCGACGGCTAAATA
>GV2UCFN02I8P4K
GGTGAGTAACGCGTAAGGAACTTACCTGCGGGACTGGGATAACGGAGGGAAACTTCTGACAAGACCGGATAAAGTTACTGAGCAGCATTGTATGGTAATGAAAGGGAACGCCTGCGGAGAGTCTTGCGTCCTATTAGCTAGTTGGTTGGGTAAAGGCTGACCAAGGCGAAGATAGGTAGCCGGCCTGAGAGGGTGGACGGCCACAAGGGGACTGAGATACGGCCCTTACTCCTACGGGAGGCAGCAGTGGGGAATATTGGACAATGGGGGCAACCCTGATCCAGCAATTCTGTGTGCACGAAGAAGGTTTTCGGATTGTAAAGTGCTTTCAGCAGGGAAGAAGGAAGTGACGGTACCTGCAGAAGAAGCGACGGCTAAATA
>GV2UCFN02F1K0M
GGTGAGTAACGCGTAAGGAACTTACCTGCGGGACTGGGATAACGGAGGGAAACTTCTGACAAGACCGGATAAAGTTACTGAGCAGCATTGTATGGTAATGAAAGGGAACGCCTGCGGAGAGTCTTGCGTCCTATTAGCTAGTTGGTTGGGTAAAGGCTGACCAAGGCGAAGATAGGTAGCCGGCCTGAGAGGGTGGACGGCCACAAGGGGACTGAGATACGGCCCTTACTCCTACGGGAGGCAGCAGTGGGGAATATTGGACAATGGGGGCAACCCTGATCCAGCAATTCTGTGTGCACGAAGAAGGTTTTCGGATTGTAAAGTGCTTTCAGCAGGGAAGAAGGAAGTGACGGTACCTGCAGAAGAAGCGACGGCTAAATA
>GV2UCFN02GY0Q6
GGTGAGTAACGCGTAAGGAACTTACCTGCGGGACTGGGATAACGGAGGGAAACTTCTGACAAGACCGGATAAAGTTACTGAGCAGCATTGTATGGTAATGAAAGGGAACGCCTGCGGAGAGTCTTGCGTCCTATTAGCTAGTTGGTTGGGTAAAGGCTGACCAAGGCGAAGATAGGTAGCCGGCCTGAGAGGGTGGACGGCCACAAGGGGACTGAGATACGGCCCTTACTCCTACGGGAGGCAGCAGTGGGGAATATTGGACAATGGGGGCAACCCTGATCCAGCAATTCTGTGTGCACGAAGAAGGTTTTCGGATTGTAAAGTGCTTTCAGCAGGGAAGAAGGAAGTGACGGTACCTGCAGAAGAAGCGACGGCTAAATA
>GV2UCFN02I7LEI
GGTGAGTAACGCGTAAGGAACTTACCTGCGGGACTGGGATAACGGAGGGAAACTTCTGACAAGACCGGATAAAGTTACTGAGCAGCATTGTATGGTAATGAAAGGGAACGCCTGCGGAGAGTCTTGCGTCCTATTAGCTAGTTGGTTGGGTAAAGGCTGACCAAGGCGAAGATAGGTAGCCGGCCTGAGAGGGTGGACGGCCACAAGGGGACTGAGATACGGCCCTTACTCCTACGGGAGGCAGCAGTGGGGAATATTGGACAATGGGGGCAACCCTGATCCAGCAATTCTGTGTGCACGAAGAAGGTTTTCGGATTGTAAAGTGCTTTCAGCAGGGAAGAAGGAAGTGACGGTACCTGCAGAAGAAGCGACGGCTAAATA
>GV2UCFN02HK50E
GGTGAGTAACGCGTAAGGAACTTACCTGCGGGACTGGGATAACGGAGGGAAACTTCTGACAAGACCGGATAAAGTTACTGAGCAGCATTGTATGGTAATGAAAGGGAACGCCTGCGGAGAGTCTTGCGTCCTATTAGCTAGTTGGTTGGGTAAAGGCTGACCAAGGCGAAGATAGGTAGCCGGCCTGAGAGGGTGGACGGCCACAAGGGGACTGAGATACGGCCCTTACTCCTACGGGAGGCAGCAGTGGGGAATATTGGACAATGGGGGCAACCCTGATCCAGCAATTCTGTGTGCACGAAGAAGGTTTTCGGATTGTAAAGTGCTTTCAGCAGGGAAGAAGGAAGTGACGGTACCTGCAGAAGAAGCGACGGCTAAATA
>GV2UCFN02HZSC0
GGTGAGTAACGCGTAAGGAACTTACCTGCGGGACTGGGATAACGGAGGGAAACTTCTGACAAGACCGGATAAAGTTACTGAGCAGCATTGTATGGTAATGAAAGGGAACGCCTGCGGAGAGTCTTGCGTCCTATTAGCTAGTTGGTTGGGTAAAGGCTGACCAAGGCGAAGATAGGTAGCCGGCCTGAGAGGGTGGACGGCCACAAGGGGACTGAGATACGGCCCTTACTCCTACGGGAGGCAGCAGTGGGGAATATTGGACAATGGGGGCAACCCTGATCCAGCAATTCTGTGTGCACGAAGAAGGTTTTCGGATTGTAAAGTGCTTTCAGCAGGGAAGAAGGAAGTGACGGTACCTGCAGAAGAAGCGACGGCTAAATA
>GV2UCFN02I3HVA
GGTGAGTAACGCGTAAGGAACTTACCTGCGGGACTGGGATAACGGAGGGAAACTTCTGACAAGACCGGATAAAGTTACTGAGCAGCATTGTATGGTAATGAAAGGGAACGCCTGCGGAGAGTCTTGCGTCCTATTAGCTAGTTGGTTGGGTAAAGGCTGACCAAGGCGAAGATAGGTAGCCGGCCTGAGAGGGTGGACGGCCACAAGGGGACTGAGATACGGCCCTTACTCCTACGGGAGGCAGCAGTGGGGAATATTGGACAATGGGGGCAACCCTGATCCAGCAATTCTGTGTGCACGAAGAAGGTTTTCGGATTGTAAAGTGCTTTCAGCAGGGAAGAAGGAAGTGACGGTACCTGCAGAAGAAGCGACGGCTAAATA
>GV2UCFN02I7FPU
GGTGAGTAACGCGTAAGGAACTTACCTGCGGGACTGGGATAACGGAGGGAAACTTCTGACAAGACCGGATAAAGTTACTGAGCAGCATTGTATGGTAATGAAAGGGAACGCCTGCGGAGAGTCTTGCGTCCTATTAGCTAGTTGGTTGGGTAAAGGCTGACCAAGGCGAAGATAGGTAGCCGGCCTGAGAGGGTGGACGGCCACAAGGGGACTGAGATACGGCCCTTACTCCTACGGGAGGCAGCAGTGGGGAATATTGGACAATGGGGGCAACCCTGATCCAGCAATTCTGTGTGCACGAAGAAGGTTTTCGGATTGTAAAGTGCTTTCAGCAGGGAAGAAGGAAGTGACGGTACCTGCAGAAGAAGCGACGGCTAAATA
>GV2UCFN02H8W4P
GGTGAGTAACGCGTAAGGAACTTACCTGCGGGACTGGGATAACGGAGGGAAACTTCTGACAAGACCGGATAAAGTTACTGAGCAGCATTGTATGGTAATGAAAGGGAACGCCTGCGGAGAGTCTTGCGTCCTATTAGCTAGTTGGTTGGGTAAAGGCTGACCAAGGCGAAGATAGGTAGCCGGCCTGAGAGGGTGGACGGCCACAAGGGGACTGAGATACGGCCCTTACTCCTACGGGAGGCAGCAGTGGGGAATATTGGACAATGGGGGCAACCCTGATCCAGCAATTCTGTGTGCACGAAGAAGGTTTTCGGATTGTAAAGTGCTTTCAGCAGGGAAGAAGGAAGTGACGGTACCTGCAGAAGAAGCGACGGCTAAATA
>GV2UCFN02HI3CC
GGTGAGTAACGCGTAAGGAACTTACCTGCGGGACTGGGATAACGGAGGGAAACTTCTGACAAGACCGGATAAAGTTACTGAGCAGCATTGTATGGTAATGAAAGGGAACGCCTGCGGAGAGTCTTGCGTCCTATTAGCTAGTTGGTTGGGTAAAGGCTGACCAAGGCGAAGATAGGTAGCCGGCCTGAGAGGGTGGACGGCCACAAGGGGACTGAGATACGGCCCTTACTCCTACGGGAGGCAGCAGTGGGGAATATTGGACAATGGGGGCAACCCTGATCCAGCAATTCTGTGTGCACGAAGAAGGTTTTCGGATTGTAAAGTGCTTTCAGCAGGGAAGAAGGAAGTGACGGTACCTGCAGAAGAAGCGACGGCTAAATA
>GV2UCFN02H0DQA
GGTGAGTAACGCGTAAGGAACTTACCTGCGGGACTGGGATAACGGAGGGAAACTTCTGACAAGACCGGATAAAGTTACTGAGCAGCATTGTATGGTAATGAAAGGGAACGCCTGCGGAGAGTCTTGCGTCCTATTAGCTAGTTGGTTGGGTAAAGGCTGACCAAGGCGAAGATAGGTAGCCGGCCTGAGAGGGTGGACGGCCACAAGGGGACTGAGATACGGCCCTTACTCCTACGGGAGGCAGCAGTGGGGAATATTGGACAATGGGGGCAACCCTGATCCAGCAATTCTGTGTGCACGAAGAAGGTTTTCGGATTGTAAAGTGCTTTCAGCAGGGAAGAAGGAAGTGACGGTACCTGCAGAAGAAGCGACGGCTAAATA
>GV2UCFN02JAB5U
GGTGAGTAACGCGTAAGGAACTTACCTGCGGGACTGGGATAACGGAGGGAAACTTCTGACAAGACCGGATAAAGTTACTGAGCAGCATTGTATGGTAATGAAAGGGAACGCCTGCGGAGAGTCTTGCGTCCTATTAGCTAGTTGGTTGGGTAAAGGCTGACCAAGGCGAAGATAGGTAGCCGGCCTGAGAGGGTGGACGGCCACAAGGGGACTGAGATACGGCCCTTACTCCTACGGGAGGCAGCAGTGGGGAATATTGGACAATGGGGGCAACCCTGATCCAGCAATTCTGTGTGCACGAAGAAGGTTTTCGGATTGTAAAGTGCTTTCAGCAGGGAAGAAGGAAGTGACGGTACCTGCAGAAGAAGCGACGGCTAAATA
>GV2UCFN02FMHEE
GGTGAGTAACGCGTAAGGAACTTACCTGCGGGACTGGGATAACGGAGGGAAACTTCTGACAAGACCGGATAAAGTTACTGAGCAGCATTGTATGGTAATGAAAGGGAACGCCTGCGGAGAGTCTTGCGTCCTATTAGCTAGTTGGTTGGGTAAAGGCTGACCAAGGCGAAGATAGGTAGCCGGCCTGAGAGGGTGGACGGCCACAAGGGGACTGAGATACGGCCCTTACTCCTACGGGAGGCAGCAGTGGGGAATATTGGACAATGGGGGCAACCCTGATCCAGCAATTCTGTGTGCACGAAGAAGGTTTTCGGATTGTAAAGTGCTTTCAGCAGGGAAGAAGGAAGTGACGGTACCTGCAGAAGAAGCGACGGCTAAATA
>GV2UCFN02HH0QM
GGTGAGTAACGCGTAAGGAACTTACCTGCGGGACTGGGATAACGGAGGGAAACTTCTGACAAGACCGGATAAAGTTACTGAGCAGCATTGTATGGTAATGAAAGGGAACGCCTGCGGAGAGTCTTGCGTCCTATTAGCTAGTTGGTTGGGTAAAGGCTGACCAAGGCGAAGATAGGTAGCCGGCCTGAGAGGGTGGACGGCCACAAGGGGACTGAGATACGGCCCTTACTCCTACGGGAGGCAGCAGTGGGGAATATTGGACAATGGGGGCAACCCTGATCCAGCAATTCTGTGTGCACGAAGAAGGTTTTCGGATTGTAAAGTGCTTTCAGCAGGGAAGAAGGAAGTGACGGTACCTGCAGAAGAAGCGACGGCTAAATA
>GV2UCFN02FOUI8
GGTGAGTAACGCGTAAGGAACTTACCTGCGGGACTGGGATAACGGAGGGAAACTTCTGACAAGACCGGATAAAGTTACTGAGCAGCATTGTATGGTAATGAAAGGGAACGCCTGCGGAGAGTCTTGCGTCCTATTAGCTAGTTGGTTGGGTAAAGGCTGACCAAGGCGAAGATAGGTAGCCGGCCTGAGAGGGTGGACGGCCACAAGGGGACTGAGATACGGCCCTTACTCCTACGGGAGGCAGCAGTGGGGAATATTGGACAATGGGGGCAACCCTGATCCAGCAATTCTGTGTGCACGAAGAAGGTTTTCGGATTGTAAAGTGCTTTCAGCAGGGAAGAAGGAAGTGACGGTACCTGCAGAAGAAGCGACGGCTAAATA
>GV2UCFN02JKDMM
GGTGAGTAACGCGTAAGGAACTTACCTGCGGGACTGGGATAACGGAGGGAAACTTCTGACAAGACCGGATAAAGTTACTGAGCAGCATTGTATGGTAATGAAAGGGAACGCCTGCGGAGAGTCTTGCGTCCTATTAGCTAGTTGGTTGGGTAAAGGCTGACCAAGGCGAAGATAGGTAGCCGGCCTGAGAGGGTGGACGGCCACAAGGGGACTGAGATACGGCCCTTACTCCTACGGGAGGCAGCAGTGGGGAATATTGGACAATGGGGGCAACCCTGATCCAGCAATTCTGTGTGCACGAAGAAGGTTTTCGGATTGTAAAGTGCTTTCAGCAGGGAAGAAGGAAGTGACGGTACCTGCAGAAGAAGCGACGGCTAAATA
>GV2UCFN02GHXTW
GGTGAGTAACGCGTAAGGAACTTACCTGCGGGACTGGGATAACGGAGGGAAACTTCTGACAAGACCGGATAAAGTTACTGAGCAGCATTGTATGGTAATGAAAGGGAACGCCTGCGGAGAGTCTTGCGTCCTATTAGCTAGTTGGTTGGGTAAAGGCTGACCAAGGCGAAGATAGGTAGCCGGCCTGAGAGGGTGGACGGCCACAAGGGGACTGAGATACGGCCCTTACTCCTACGGGAGGCAGCAGTGGGGAATATTGGACAATGGGGGCAACCCTGATCCAGCAATTCTGTGTGCACGAAGAAGGTTTTCGGATTGTAAAGTGCTTTCAGCAGGGAAGAAGGAAGTGACGGTACCTGCAGAAGAAGCGACGGCTAAATA
>GV2UCFN02HI4QU
GGTGAGTAACGCGTAAGGAACTTACCTGCGGGACTGGGATAACGGAGGGAAACTTCTGACAAGACCGGATAAAGTTACTGAGCAGCATTGTATGGTAATGAAAGGGAACGCCTGCGGAGAGTCTTGCGTCCTATTAGCTAGTTGGTTGGGTAAAGGCTGACCAAGGCGAAGATAGGTAGCCGGCCTGAGAGGGTGGACGGCCACAAGGGGACTGAGATACGGCCCTTACTCCTACGGGAGGCAGCAGTGGGGAATATTGGACAATGGGGGCAACCCTGATCCAGCAATTCTGTGTGCACGAAGAAGGTTTTCGGATTGTAAAGTGCTTTCAGCAGGGAAGAAGGAAGTGACGGTACCTGCAGAAGAAGCGACGGCTAAATA
>GV2UCFN02JZNSG
GGTGAGTAACGCGTAAGGAACTTACCTGCGGGACTGGGATAACGGAGGGAAACTTCTGACAAGACCGGATAAAGTTACTGAGCAGCATTGTATGGTAATGAAAGGGAACGCCTGCGGAGAGTCTTGCGTCCTATTAGCTAGTTGGTTGGGTAAAGGCTGACCAAGGCGAAGATAGGTAGCCGGCCTGAGAGGGTGGACGGCCACAAGGGGACTGAGATACGGCCCTTACTCCTACGGGAGGCAGCAGTGGGGAATATTGGACAATGGGGGCAACCCTGATCCAGCAATTCTGTGTGCACGAAGAAGGTTTTCGGATTGTAAAGTGCTTTCAGCAGGGAAGAAGGAAGTGACGGTACCTGCAGAAGAAGCGACGGCTAAATA
>GV2UCFN02IYJXS
GGTGAGTAACGCGTAAGGAACTTACCTGCGGGACTGGGATAACGGAGGGAAACTTCTGACAAGACCGGATAAAGTTACTGAGCAGCATTGTATGGTAATGAAAGGGAACGCCTGCGGAGAGTCTTGCGTCCTATTAGCTAGTTGGTTGGGTAAAGGCTGACCAAGGCGAAGATAGGTAGCCGGCCTGAGAGGGTGGACGGCCACAAGGGGACTGAGATACGGCCCTTACTCCTACGGGAGGCAGCAGTGGGGAATATTGGACAATGGGGGCAACCCTGATCCAGCAATTCTGTGTGCACGAAGAAGGTTTTCGGATTGTAAAGTGCTTTCAGCAGGGAAGAAGGAAGTGACGGTACCTGCAGAAGAAGCGACGGCTAAATA
>GV2UCFN02H6XAF
GGTGAGTAACGCGTAAGGAACTTACCTGCGGGACTGGGATAACGGAGGGAAACTTCTGACAAGACCGGATAAAGTTACTGAGCAGCATTGTATGGTAATGAAAGGGAACGCCTGCGGAGAGTCTTGCGTCCTATTAGCTAGTTGGTTGGGTAAAGGCTGACCAAGGCGAAGATAGGTAGCCGGCCTGAGAGGGTGGACGGCCACAAGGGGACTGAGATACGGCCCTTACTCCTACGGGAGGCAGCAGTGGGGAATATTGGACAATGGGGGCAACCCTGATCCAGCAATTCTGTGTGCACGAAGAAGGTTTTCGGATTGTAAAGTGCTTTCAGCAGGGAAGAAGGAAGTGACGGTACCTGCAGAAGAAGCGACGGCTAAATA
>GV2UCFN02JP6HM
GGTGAGTAACGCGTAAGGAACTTACCTGCGGGACTGGGATAACGGAGGGAAACTTCTGACAAGACCGGATAAAGTTACTGAGCAGCATTGTATGGTAATGAAAGGGAACGCCTGCGGAGAGTCTTGCGTCCTATTAGCTAGTTGGTTGGGTAAAGGCTGACCAAGGCGAAGATAGGTAGCCGGCCTGAGAGGGTGGACGGCCACAAGGGGACTGAGATACGGCCCTTACTCCTACGGGAGGCAGCAGTGGGGAATATTGGACAATGGGGGCAACCCTGATCCAGCAATTCTGTGTGCACGAAGAAGGTTTTCGGATTGTAAAGTGCTTTCAGCAGGGAAGAAGGAAGTGACGGTACCTGCAGAAGAAGCGACGGCTAAATA
>GV2UCFN02JCC0H
GGTGAGTAACGCGTAAGGAACTTACCTGCGGGACTGGGATAACGGAGGGAAACTTCTGACAAGACCGGATAAAGTTACTGAGCAGCATTGTATGGTAATGAAAGGGAACGCCTGCGGAGAGTCTTGCGTCCTATTAGCTAGTTGGTTGGGTAAAGGCTGACCAAGGCGAAGATAGGTAGCCGGCCTGAGAGGGTGGACGGCCACAAGGGGACTGAGATACGGCCCTTACTCCTACGGGAGGCAGCAGTGGGGAATATTGGACAATGGGGGCAACCCTGATCCAGCAATTCTGTGTGCACGAAGAAGGTTTTCGGATTGTAAAGTGCTTTCAGCAGGGAAGAAGGAAGTGACGGTACCTGCAGAAGAAGCGACGGCTAAATA
>GV2UCFN02FRGIZ
GGTGAGTAACGCGTAAGGAACTTACCTGCGGGACTGGGATAACGGAGGGAAACTTCTGACAAGACCGGATAAAGTTACTGAGCAGCATTGTATGGTAATGAAAGGGAACGCCTGCGGAGAGTCTTGCGTCCTATTAGCTAGTTGGTTGGGTAAAGGCTGACCAAGGCGAAGATAGGTAGCCGGCCTGAGAGGGTGGACGGCCACAAGGGGACTGAGATACGGCCCTTACTCCTACGGGAGGCAGCAGTGGGGAATATTGGACAATGGGGGCAACCCTGATCCAGCAATTCTGTGTGCACGAAGAAGGTTTTCGGATTGTAAAGTGCTTTCAGCAGGGAAGAAGGAAGTGACGGTACCTGCAGAAGAAGCGACGGCTAAATA
>G3BZQ8102H7IW0
GGTGAGTAACGCGTAAGGAACTTACCTGCGGGACTGGGGATAACGGAGGGAAACTTCTGACAAGACCGGATAAAGTTACTGGGCAGCATTGTTTGGTAATGAAAGGGAACGCCTGCGGAGAGTCTTGCGTCCTATTAGCTAGTTGGTTGGGTAAAGGCTGACCAAGGCGAAGATAGGTAGCCGGCCTGAGAGGGTGGACGGCCACAAGGGGACTGAGATACGGCCCTTACTCCTACGGGAGGCAGCAGTGGGGAATATTGGACAATGGGGGGCAACCCTGATCCAGCAATTCTGTGTGCACGAAGAAGGTTTTCGGATTGTAAAGTGCTTTCAGCAGGGAAGAAGGAAGTGACGGTACCTGCAGAAGAAGCGACGGCTAAATA
>G35JFLI02JUHJ9
GGTGAGTAACGCGTAAGGAACTTACCTGCGGGACTGGGGATAACGGAGGGAAACTTCTGACAAGACCGGATAAAGTTACTGGGCAGCATTGTTTGGTAATGAAAGGGAACGCCTGCGGAGAGTCTTGCGTCCTATTAGCTAGTTGGTTGGGTAAAGGCTGACCAAGGCGAAGATAGGTAGCCGGCCTGAGAGGGTGGACGGCCACAAGGGGACTGAGATACGGCCCTTACTCCTACGGGAGGCAGCAGTGGGGAATATTGGACAATGGGGGGCAACCCTGATCCAGCAATTCTGTGTGCACGAAGAAGGTTTTCGGATTGTAAAGTGCTTTCAGCAGGGAAGAAGGAAGTGACGGTACCTGCAGAAGAAGCGACGGCTAAATA
>GV2UCFN02F8DKD
GGTGAGTAACGCGTAAGGAACTTACCTGCGGGACTGGGATAACGGAGGGAAACTTCTGACAAGACCGGATAAAGTTACTGGGCAGCATTGTTTGGTAATGAAAGGGAACGCCTGCGGAGAGTCTTGCGTCCTATTAGCTAGTTGGTTGGGTAACGGCTGACCAAGGCGAAGATAGGTAGCCGGCCTGAGAGGGTGGACGGCCACAAGGGGACTGAGATACGGCCCTTACTCCTACGGGAGGCAGCAGTGGGGAATATTGGACAATGGGGGCAACCCTGATCCAGCAATTCTGTGTGCACGAAGAAGGTTTTCGGATTGTAAAGTGCTTTCAGCAGGGAAGAAGGAAGTGACGGTACCTGCAGAAGAAGCGACGGCTAAATA
>GV2UCFN02IB2U3
GGTGAGTAACGCGTAAGGAACTTACCTGCGGGACTGGGATAACGGAGGGAAACTTCTGACAAGACCGGATAAAGTTACTGGGCAGCATTGTTTGGTAATGAAAGGGAACGCCTGCGGAGAGTCTTGCGTCCTATTAGCTAGTTGGTTGGGTAACGGCTGACCAAGGCGAAGATAGGTAGCCGGCCTGAGAGGGTGGACGGCCACAAGGGGACTGAGATACGGCCCTTACTCCTACGGGAGGCAGCAGTGGGGAATATTGGACAATGGGGGCAACCCTGATCCAGCAATTCTGTGTGCACGAAGAAGGTTTTCGGATTGTAAAGTGCTTTCAGCAGGGAAGAAGGAAGTGACGGTACCTGCAGAAGAAGCGACGGCTAAATA
>GV2UCFN02G1JH8
GGTGAGTAACGCGTAAGGAACTTACCTGCGGGACTGGGATAACGGAGGGAAACTTCTGACAAGACCGGATAAAGTTACTGGGCAGCATTGTTTGGTAATGAAAGGGAACGCCTGCGGAGAGTCTTGCGTCCTATTAGCTAGTTGGTTGGGTAACGGCTGACCAAGGCGAAGATAGGTAGCCGGCCTGAGAGGGTGGACGGCCACAAGGGGACTGAGATACGGCCCTTACTCCTACGGGAGGCAGCAGTGGGGAATATTGGACAATGGGGGCAACCCTGATCCAGCAATTCTGTGTGCACGAAGAAGGTTTTCGGATTGTAAAGTGCTTTCAGCAGGGAAGAAGGAAGTGACGGTACCTGCAGAAGAAGCGACGGCTAAATA
>GV2UCFN02FLSHJ
GGTGAGTAACGCGTAAGGAACTTACCTGCGGGACTGGGATAACGGAGGGAAACTTCTGACAAGACCGGATAAAGTTACTGGGCAGCATTGTTTGGTAATGAAAGGGAACGCCTGCGGAGAGTCTTGCGTCCTATTAGCTAGTTGGTTGGGTAACGGCTGACCAAGGCGAAGATAGGTAGCCGGCCTGAGAGGGTGGACGGCCACAAGGGGACTGAGATACGGCCCTTACTCCTACGGGAGGCAGCAGTGGGGAATATTGGACAATGGGGGCAACCCTGATCCAGCAATTCTGTGTGCACGAAGAAGGTTTTCGGATTGTAAAGTGCTTTCAGCAGGGAAGAAGGAAGTGACGGTACCTGCAGAAGAAGCGACGGCTAAATA
>GV2UCFN02FIWZJ
GGTGAGTAACGCGTAAGGAACTTACCTGCGGGACTGGGATAACGGAGGGAAACTTCTGACAAGACCGGATAAAGTTACTGGGCAGCATTGTTTGGTAATGAAAGGGAACGCCTGCGGAGAGTCTTGCGTCCTATTAGCTAGTTGGTTGGGTAACGGCTGACCAAGGCGAAGATAGGTAGCCGGCCTGAGAGGGTGGACGGCCACAAGGGGACTGAGATACGGCCCTTACTCCTACGGGAGGCAGCAGTGGGGAATATTGGACAATGGGGGCAACCCTGATCCAGCAATTCTGTGTGCACGAAGAAGGTTTTCGGATTGTAAAGTGCTTTCAGCAGGGAAGAAGGAAGTGACGGTACCTGCAGAAGAAGCGACGGCTAAATA
>GV2UCFN02I8ZWN
GGTGAGTAACGCGTAAGGAACTTACCTGCGGGACTGGGATAACGGAGGGAAACTTCTGACAAGACCGGATAAAGTTACTGGGCAGCATTGTTTGGTAATGAAAGGGAACGCCTGCGGAGAGTCTTGCGTCCTATTAGCTAGTTGGTTGGGTAACGGCTGACCAAGGCGAAGATAGGTAGCCGGCCTGAGAGGGTGGACGGCCACAAGGGGACTGAGATACGGCCCTTACTCCTACGGGAGGCAGCAGTGGGGAATATTGGACAATGGGGGCAACCCTGATCCAGCAATTCTGTGTGCACGAAGAAGGTTTTCGGATTGTAAAGTGCTTTCAGCAGGGAAGAAGGAAGTGACGGTACCTGCAGAAGAAGCGACGGCTAAATA
>GV2UCFN02FZ4Q3
GGTGAGTAACGCGTAAGGAACTTACCTGCGGGACTGGGATAACGGAGGGAAACTTCTGACAAGACCGGATAAAGTTACTGGGCAGCATTGTTTGGTAATGAAAGGGAACGCCTGCGGAGAGTCTTGCGTCCTATTAGCTAGTTGGTTGGGTAACGGCTGACCAAGGCGAAGATAGGTAGCCGGCCTGAGAGGGTGGACGGCCACAAGGGGACTGAGATACGGCCCTTACTCCTACGGGAGGCAGCAGTGGGGAATATTGGACAATGGGGGCAACCCTGATCCAGCAATTCTGTGTGCACGAAGAAGGTTTTCGGATTGTAAAGTGCTTTCAGCAGGGAAGAAGGAAGTGACGGTACCTGCAGAAGAAGCGACGGCTAAATA
>GV2UCFN02IEJ7T
GGTGAGTAACGCGTAAGGAACTTACCTGCGGGACTGGGATAACGGAGGGAAACTTCTGACAAGACCGGATAAAGTTACTGGGCAGCATTGTTTGGTAATGAAAGGGAACGCCTGCGGAGAGTCTTGCGTCCTATTAGCTAGTTGGTTGGGTAACGGCTGACCAAGGCGAAGATAGGTAGCCGGCCTGAGAGGGTGGACGGCCACAAGGGGACTGAGATACGGCCCTTACTCCTACGGGAGGCAGCAGTGGGGAATATTGGACAATGGGGGCAACCCTGATCCAGCAATTCTGTGTGCACGAAGAAGGTTTTCGGATTGTAAAGTGCTTTCAGCAGGGAAGAAGGAAGTGACGGTACCTGCAGAAGAAGCGACGGCTAAATA
>GV2UCFN02G63J3
GGTGAGTAACGCGTAAGGAACTTACCTGCGGGACTGGGATAACGGAGGGAAACTTCTGACAAGACCGGATAAAGTTACTGGGCAGCATTGTTTGGTAATGAAAGGGAACGCCTGCGGAGAGTCTTGCGTCCTATTAGCTAGTTGGTTGGGTAATGGCTGACCAAGGCGAAGATAGGTAGCCGGCCTGAGAGGGTGGACGGCCACAAGGGGACTGAGATACGGCCCTTACTCCTACGGGAGGCAGCAGTGGGGAATATTGGACAATGGGGGCAACCCTGATCCAGCAATTCTGTGTGCACGAAGAAGGTTTTCGGATTGTAAAGTGCTTTCAGCAGGGAAGAAGTAAGTGACGGTACCTGCAGAAGAAGCGACGGCTAAATA
>GV2UCFN02G1ANZ
GGTGAGTAACGCGTAAGGAACTTACCTGCGGGACTGGGATAACGGAGGGAAACTTCTGACAAGACCGGATAAAGTTACTGGGCAGCATTGTTTGGTAATGAAAGGGAACGCCTGCGGAGAGTCTTGCGTCCTATTAGCTAGTTGGTTGGGTAATGGCTGACCAAGGCGAAGATAGGTAGCCGGCCTGAGAGGGTGGACGGCCACAAGGGGACTGAGATACGGCCCTTACTCCTACGGGAGGCAGCAGTGGGGAATATTGGACAATGGGGGCAACCCTGATCCAGCAATTCTGTGTGCACGAAGAAGGTTTTCGGATTGTAAAGTGCTTTCAGCAGGGAAGAAGTAAGTGACGGTACCTGCAGAAGAAGCGACGGCTAAATA
>GV2UCFN02H42UK
GGTGAGTAACGCGTAAGGAACTTACCTGCGGGACTGGGATAACGGAGGGAAACTTCTGACAAGACCGGATAAAGTTACTGGGCAGCATTGTTTGGTAATGAAAGGGAACGCCTGCGGAGAGTCTTGCGTCCTATTAGCTAGTTGGTTGGGTAATGGCTGACCAAGGCGAAGATAGGTAGCCGGCCTGAGAGGGTGGACGGCCACAAGGGGACTGAGATACGGCCCTTACTCCTACGGGAGGCAGCAGTGGGGAATATTGGACAATGGGGGCAACCCTGATCCAGCAATTCTGTGTGCACGAAGAAGGTTTTCGGATTGTAAAGTGCTTTCAGCAGGGAAGAAGTAAGTGACGGTACCTGCAGAAGAAGCGACGGCTAAATA
>GV2UCFN02IP16H
GGTGAGTAACGCGTAAGGAACTTACCTGCGGGACTGGGATAACGGAGGGAAACTTCTGACAAGACCGGATAAAGTTACTGGGCAGCATTGTTTGGTAATGAAAGGGAACGCCTGCGGAGAGTCTTGCGTCCTATTAGCTAGTTGGTTGGGTAATGGCTGACCAAGGCGAAGATAGGTAGCCGGCCTGAGAGGGTGGACGGCCACAAGGGGACTGAGATACGGCCCTTACTCCTACGGGAGGCAGCAGTGGGGAATATTGGACAATGGGGGCAACCCTGATCCAGCAATTCTGTGTGCACGAAGAAGGTTTTCGGATTGTAAAGTGCTTTCAGCAGGGAAGAAGTAAGTGACGGTACCTGCAGAAGAAGCGACGGCTAAATA
>GV2UCFN02HSCM9
GGTGAGTAACGCGTAAGGAACTTACCTGCGGGACTGGGATAACGGAGGGAAACTTCTGACAAGACCGGATAAAGTTACTGGGCAGCATTGTTTGGTAATGAAAGGGAACGCCTGCGGAGAGTCTTGCGTCCTATTAGCTAGTTGGTTGGGTAATGGCTGACCAAGGCGAAGATAGGTAGCCGGCCTGAGAGGGTGGACGGCCACAAGGGGACTGAGATACGGCCCTTACTCCTACGGGAGGCAGCAGTGGGGAATATTGGACAATGGGGGCAACCCTGATCCAGCAATTCTGTGTGCACGAAGAAGGTTTTCGGATTGTAAAGTGCTTTCAGCAGGGAAGAAGTAAGTGACGGTACCTGCAGAAGAAGCGACGGCTAAATA
>GV2UCFN02HB3A6
GGTGAGTAACGCGTAAGGAACTTACCTGCGGGACTGGGATAACGGAGGGAAACTTCTGACAAGACCGGATAAAGTTACTGGGCAGCATTGTTTGGTAATGAAAGGGAACGCCTGCGGAGAGTCTTGCGTCCTATTAGCTAGTTGGTTGGGTAATGGCTGACCAAGGCGAAGATAGGTAGCCGGCCTGAGAGGGTGGACGGCCACAAGGGGACTGAGATACGGCCCTTACTCCTACGGGAGGCAGCAGTGGGGAATATTGGACAATGGGGGCAACCCTGATCCAGCAATTCTGTGTGCACGAAGAAGGTTTTCGGATTGTAAAGTGCTTTCAGCAGGGAAGAAGTAAGTGACGGTACCTGCAGAAGAAGCGACGGCTAAATA
>GV2UCFN02JEAAF
GGTGAGTAACGCGTAAGGAACTTACCTGCGGGACTGGGATAACGGAGGGAAACTTCTGACAAGACCGGATAAAGTTACTGGGCAGCATTGTTTGGTAATGAAAGGGAACGCCTGCGGAGAGTCTTGCGTCCTATTAGCTAGTTGGTTGGGTAATGGCTGACCAAGGCGAAGATAGGTAGCCGGCCTGAGAGGGTGGACGGCCACAAGGGGACTGAGATACGGCCCTTACTCCTACGGGAGGCAGCAGTGGGGAATATTGGACAATGGGGGCAACCCTGATCCAGCAATTCTGTGTGCACGAAGAAGGTTTTCGGATTGTAAAGTGCTTTCAGCAGGGAAGAAGTAAGTGACGGTACCTGCAGAAGAAGCGACGGCTAAATA
>GV2UCFN02F1DOF
GGTGAGTAACGCGTAAGGAACTTACCTGCGGGACTGGGATAACGGAGGGAAACTTCTGACAAGACCGGATAAAGTTACTGGGCAGCATTGTTTGGTAATGAAAGGGAACGCCTGCGGAGAGTCTTGCGTCCTATTAGCTAGTTGGTTGGGTAATGGCTGACCAAGGCGAAGATAGGTAGCCGGCCTGAGAGGGTGGACGGCCACAAGGGGACTGAGATACGGCCCTTACTCCTACGGGAGGCAGCAGTGGGGAATATTGGACAATGGGGGCAACCCTGATCCAGCAATTCTGTGTGCACGAAGAAGGTTTTCGGATTGTAAAGTGCTTTCAGCAGGGAAGAAGTAAGTGACGGTACCTGCAGAAGAAGCGACGGCTAAATA
>GV2UCFN02JWK2U
GGTGAGTAACGCGTAAGGAACTTACCTGCGGGACTGGGATAACGGAGGGAAACTTCTGACAAGACCGGATAAAGTTACTGGGCAGCATTGTTTGGTAATGAAAGGGAACGCCTGCGGAGAGTCTTGCGTCCTATTAGCTAGTTGGTTGGGTAATGGCTGACCAAGGCGAAGATAGGTAGCCGGCCTGAGAGGGTGGACGGCCACAAGGGGACTGAGATACGGCCCTTACTCCTACGGGAGGCAGCAGTGGGGAATATTGGACAATGGGGGCAACCCTGATCCAGCAATTCTGTGTGCACGAAGAAGGTTTTCGGATTGTAAAGTGCTTTCAGCAGGGAAGAAGTAAGTGACGGTACCTGCAGAAGAAGCGACGGCTAAATA
>GV2UCFN02FK7XT
GGTGAGTAACGCGTAAGGAACTTACCTGCGGGACTGGGATAACGGAGGGAAACTTCTGACAAGACCGGATAAAGTTACTGGGCAGCATTGTTTGGTAATGAAAGGGAACGCCTGCGGAGAGTCTTGCGTCCTATTAGCTAGTTGGTTGGGTAATGGCTGACCAAGGCGAAGATAGGTAGCCGGCCTGAGAGGGTGGACGGCCACAAGGGGACTGAGATACGGCCCTTACTCCTACGGGAGGCAGCAGTGGGGAATATTGGACAATGGGGGCAACCCTGATCCAGCAATTCTGTGTGCACGAAGAAGGTTTTCGGATTGTAAAGTGCTTTCAGCAGGGAAGAAGTAAGTGACGGTACCTGCAGAAGAAGCGACGGCTAAATA
>GV2UCFN02IDH9X
GGTGAGTAACGCGTAAGGAACTTACCTGCGGGACTGGGATAACGGAGGGAAACTTCTGACAAGACCGGATAAAGTTACTGGGCAGCATTGTTTGGTAATGAAAGGGAACGCCTGCGGAGAGTCTTGCGTCCTATTAGCTAGTTGGTTGGGTAATGGCTGACCAAGGCGAAGATAGGTAGCCGGCCTGAGAGGGTGGACGGCCACAAGGGGACTGAGATACGGCCCTTACTCCTACGGGAGGCAGCAGTGGGGAATATTGGACAATGGGGGCAACCCTGATCCAGCAATTCTGTGTGCACGAAGAAGGTTTTCGGATTGTAAAGTGCTTTCAGCAGGGAAGAAGTAAGTGACGGTACCTGCAGAAGAAGCGACGGCTAAATA
>GV2UCFN02ICJNI
GGTGAGTAACGCGTAAGGAACTTACCTGCGGGACTGGGATAACGGAGGGAAACTTCTGACAAGACCGGATAAAGTTACTGGGCAGCATTGTTTGGTAATGAAAGGGAACGCCTGCGGAGAGTCTTGCGTCCTATTAGCTAGTTGGTTGGGTAATGGCTGACCAAGGCGAAGATAGGTAGCCGGCCTGAGAGGGTGGACGGCCACAAGGGGACTGAGATACGGCCCTTACTCCTACGGGAGGCAGCAGTGGGGAATATTGGACAATGGGGGCAACCCTGATCCAGCAATTCTGTGTGCACGAAGAAGGTTTTCGGATTGTAAAGTGCTTTCAGCAGGGAAGAAGGAAGTGACGGTACCTGCAGAAGAAGCGACGGCTAAATA
>GV2UCFN02IWB2X
GGTGAGTAACGCGTAAGGAACTTACCTGCGGGACTGGGATAACGGAGGGAAACTTCTGACAAGACCGGATAAAGTTACTGGGCAGCATTGTTTGGTAATGAAAGGGAACGCCTGCGGAGAGTCTTGCGTCCTATTAGCTAGTTGGTTGGGTAATGGCTGACCAAGGCGAAGATAGGTAGCCGGCCTGAGAGGGTGGACGGCCACAAGGGGACTGAGATACGGCCCTTACTCCTACGGGAGGCAGCAGTGGGGAATATTGGACAATGGGGGCAACCCTGATCCAGCAATTCTGTGTGCACGAAGAAGGTTTTCGGATTGTAAAGTGCTTTCAGCAGGGAAGAAGGAAGTGACGGTACCTGCAGAAGAAGCGACGGCTAAATA
>GV2UCFN02IPEEV
GGTGAGTAACGCGTAAGGAACTTACCTGCGGGACTGGGATAACGGAGGGAAACTTCTGACAAGACCGGATAAAGTTACTGGGCAGCATTGTTTGGTAATGAAAGGGAACGCCTGCGGAGAGTCTTGCGTCCTATTAGCTAGTTGGTTGGGTAATGGCTGACCAAGGCGAAGATAGGTAGCCGGCCTGAGAGGGTGGACGGCCACAAGGGGACTGAGATACGGCCCTTACTCCTACGGGAGGCAGCAGTGGGGAATATTGGACAATGGGGGCAACCCTGATCCAGCAATTCTGTGTGCACGAAGAAGGTTTTCGGATTGTAAAGTGCTTTCAGCAGGGAAGAAGGAAGTGACGGTACCTGCAGAAGAAGCGACGGCTAAATA
