# Supplementary material for: Investigation of the Effect of Type 2 Diabetes Mellitus on Subgingival Plaque Microbiota by High-Throughput 16S rDNA Pyrosequencing
Source: PLoS One. 2013 Apr 22;8(4):e61516. doi: 10.1371/journal.pone.0061516 (PMC3632544; doi:10.1371/journal.pone.0061516)
Supplement: File S1 — FASTA-format sequences for all the OTUs. Sequences for each OTU are provided in a FASTA-format file. (ZIP) [file pone.0061516.s004.zip › OTU.allseq/Otu0103.fasta]

>GV2UCFN02GOMRK
GGTGAGTAACGCGTATCCAACCTTCCCATAACCGGAGAATAACCTGCCGAAAGGTAGACTAATACTCCATGGTTTCCGCTGATGGCATCAGATGTGGAATAAAGATTTTTTTGGTTATGGATGGGGATGCGTCTGATTAGCTTGTTGGCGGGGTAACGGCCCACCAAGGCAACGATCAGTAGGGGTTCTGAGAGGAAGGTCCCCCACATTGGAACTGAGACACGGTCCAAACTCCTACGGGAGGCAGCAGTGAGGAATATTGGTCAATGGACGGAAGTCTGAACCAGCCAAGTAGCGTGCAGGAAGACGGCCCTATGGGTTGTAAACTGCTTTTATGCGGGGATAAAGTTAGTCACGTGTGACTATTTGCAGGTACCGCATGAATAAGGACCGGCTAATTC
>GV2UCFN02GRSTL
GGTGAGTAACGCGTATCCAACCTTCCCATAACCGGAGAATAACCTGCCGAAAGGTAGACTAATACTCCATGGTTTCCGCTGATGGCATCAGATGTGGAATAAAGATTTTTTTGGTTATGGATGGGGATGCGTCTGATTAGCTTGTTGGCGGGGTAACGGCCCACCAAGGCAACGATCAGTAGGGGTTCTGAGAGGAAGGTCCCCCACATTGGAACTGAGACACGGTCCAAACTCCTACGGGAGGCAGCAGTGAGGAATATTGGTCAATGGACGGAAGTCTGAACCAGCCAAGTAGCGTGCAGGAAGACGGCCCTATGGGTTGTAAACTGCTTTTATGCGGGGATAAAGTTAGTCACGTGTGACTATTTGCAGGTACCGCATGAATAAGGACCGGCTAATTC
>GV2UCFN02F8ZC0
GGTGAGTAACGCGTATCCAACCTTCCCATAACCGGAGAATAACCTGCCGAAAGGTAGACTAATACTCCATGGTTTCCGCTGATGGCATCAGATGTGGAATAAAGATTTTTTTGGTTATGGATGGGGATGCGTCTGATTAGCTTGTTGGCGGGGTAACGGCCCACCAAGGCAACGATCAGTAGGGGTTCTGAGAGGAAGGTCCCCCACATTGGAACTGAGACACGGTCCAAACTCCTACGGGAGGCAGCAGTGAGGAATATTGGTCAATGGACGGAAGTCTGAACCAGCCAAGTAGCGTGCAGGAAGACGGCCCTATGGGTTGTAAACTGCTTTTATGCGGGGATAAAGTTAGTCACGTGTGACTATTTGCAGGTACCGCATGAATAAGGACCGGCTAATTC
>GV2UCFN02HDBZ6
GGTGAGTAACGCGTATCCAACCTTCCCATAACCGGAGAATAACCTGCCGAAAGGTAGACTAATACTCCATGGTTTCCGCTGATGGCATCAGATGTGGAATAAAGATTTTTTTGGTTATGGATGGGGATGCGTCTGATTAGCTTGTTGGCGGGGTAACGGCCCACCAAGGCAACGATCAGTAGGGGTTCTGAGAGGAAGGTCCCCCACATTGGAACTGAGACACGGTCCAAACTCCTACGGGAGGCAGCAGTGAGGAATATTGGTCAATGGACGGAAGTCTGAACCAGCCAAGTAGCGTGCAGGAAGACGGCCCTATGGGTTGTAAACTGCTTTTATGCGGGGATAAAGTTAGTCACGTGTGACTATTTGCAGGTACCGCATGAATAAGGACCGGCTAATTC
>GV2UCFN02G1QHF
GGTGAGTAACGCGTATCCAACCTTCCCATAACCGGAGAATAACCTGCCGAAAGGTAGACTAATACTCCATGGTTTCCGCTGATGGCATCAGATGTGGAATAAAGATTTTTTTGGTTATGGATGGGGATGCGTCTGATTAGCTTGTTGGCGGGGTAACGGCCCACCAAGGCAACGATCAGTAGGGGTTCTGAGAGGAAGGTCCCCCACATTGGAACTGAGACACGGTCCAAACTCCTACGGGAGGCAGCAGTGAGGAATATTGGTCAATGGACGGAAGTCTGAACCAGCCAAGTAGCGTGCAGGAAGACGGCCCTATGGGTTGTAAACTGCTTTTATGCGGGGATAAAGTTAGTCACGTGTGACTATTTGCAGGTACCGCATGAATAAGGACCGGCTAATTC
>GV2UCFN02JG487
GGTGAGTAACGCGTATCCAACCTTCCCATAACCGGAGAATAACCTGCCGAAAGGTAGACTAATACTCCATGGTTTCCGCTGATGGCATCAGATGTGGAATAAAGATTTTTTTGGTTATGGATGGGGATGCGTCTGATTAGCTTGTTGGCGGGGTAACGGCCCACCAAGGCAACGATCAGTAGGGGTTCTGAGAGGAAGGTCCCCCACATTGGAACTGAGACACGGTCCAAACTCCTACGGGAGGCAGCAGTGAGGAATATTGGTCAATGGACGGAAGTCTGAACCAGCCAAGTAGCGTGCAGGAAGACGGCCCTATGGGTTGTAAACTGCTTTTATGCGGGGATAAAGTTAGTCACGTGTGACTATTTGCAGGTACCGCATGAATAAGGACCGGCTAATTC
>GV2UCFN02ID685
GGTGAGTAACGCGTATCCAACCTTCCCATAACCGGAGAATAACCTGCCGAAAGGTAGACTAATACTCCATGGTTTCCGCTGATGGCATCAGATGTGGAATAAAGATTTTTTTGGTTATGGATGGGGATGCGTCTGATTAGCTTGTTGGCGGGGTAACGGCCCACCAAGGCAACGATCAGTAGGGGTTCTGAGAGGAAGGTCCCCCACATTGGAACTGAGACACGGTCCAAACTCCTACGGGAGGCAGCAGTGAGGAATATTGGTCAATGGACGGAAGTCTGAACCAGCCAAGTAGCGTGCAGGAAGACGGCCCTATGGGTTGTAAACTGCTTTTATGCGGGGATAAAGTTAGTCACGTGTGACTATTTGCAGGTACCGCATGAATAAGGACCGGCTAATTC
>GV2UCFN02H0ZBN
GGTGAGTAACGCGTATCCAACCTTCCCATAACCGGAGAATAACCTGCCGAAAGGTAGACTAATACTCCATGGTTTCCGCTGATGGCATCAGATGTGGAATAAAGATTTTTTTGGTTATGGATGGGGATGCGTCTGATTAGCTTGTTGGCGGGGTAACGGCCCACCAAGGCAACGATCAGTAGGGGTTCTGAGAGGAAGGTCCCCCACATTGGAACTGAGACACGGTCCAAACTCCTACGGGAGGCAGCAGTGAGGAATATTGGTCAATGGACGGAAGTCTGAACCAGCCAAGTAGCGTGCAGGAAGACGGCCCTATGGGTTGTAAACTGCTTTTATGCGGGGATAAAGTTAGTCACGTGTGACTATTTGCAGGTACCGCATGAATAAGGACCGGCTAATTC
>G35JFLI02GW54D
GGTGAGTAACGCGTATCCAACCTTCCCATAACCGGAGAATAACCTGCCGAAAGGTAGACTAATACTCCATAGTTTCCGCTGATGGCATCAGATGTGGAATAAAGATTCGTTTTGGTTATGGATGGGGATGCGTCTGATTAGCTTGTTGGCGGGGTAACGGCCCACCAAGGCAACGATCAGTAGGGGTTCTGAGAGGAAGGTCCCCCACATTGGAACTGAGACACGGTCCAAACTCCTACGGGAGGCAGCAGTGAGGAATATTGGTCAATGGGCGAAAGCCTGAACCAGCCAAGTAGCGTGCAGGAAGACGGCCCTATGGGTTGTAAACTGCTTTTATGCGGGGATAAAGTTAGTCACGTGTGACTATTTGCAGGTACCGCATGAATAAGGACCGGCTAATTC
>GV2UCFN02JWOL4
GGTGAGTAACGCGTATCCAACCTTCCCATAACCGGAGAATAACCTGCCGAAAGGTAGACTAATACTCCATGGTTTCCGCTGATGGCATCAGATGTGGAATAAAGATTTGTTTGGTTATGGATGGGGATGCGTCTGATTAGCTTGTTGGCGGGGTAACGGCCCACCAAGGCAACGATCAGTAGGGGTTCTGAGAGGAAGGTCCCCCACATTGGAACTGAGACACGGTCCAAACTCCTACGGGAGGCAGCAGTGAGGAATATTGGTCAATGGGCGAAAGCCTGAACCAGCCAAGTAGCGTGCAGGAAGACGGCCCTATGGGTTGTAAACTGCTTTTATGCGGGGATAAAGTTAGTCACGTGTGACTATTTGCAGGTACCGCATGAATAAGGACCGGCTAATTC
>GV2UCFN02GBG31
GGTGAGTAACGCGTATCCAACCTTCCCATAACCGGAGAATAACCTGCCGAAAGGTAGACTAATACTCCATGGTTTCCGCTGATGGCATCAGATGTGGAATAAAGATTTGTTTGGTTATGGATGGGGATGCGTCTGATTAGCTTGTTGGCGGGGTAACGGCCCACCAAGGCAACGATCAGTAGGGGTTCTGAGAGGAAGGTCCCCCACATTGGAACTGAGACACGGTCCAAACTCCTACGGGAGGCAGCAGTGAGGAATATTGGTCAATGGGCGAAAGCCTGAACCAGCCAAGTAGCGTGCAGGAAGACGGCCCTATGGGTTGTAAACTGCTTTTATGCGGGGATAAAGTTAGTCACGTGTGACTATTTGCAGGTACCGCATGAATAAGGACCGGCTAATTC
>GV2UCFN02HVGAW
GGTGAGTAACGCGTATCCAACCTTCCCATAACCGGAGAATAACCTGCCGAAAGGTAGACTAATACTCCATGGTTTCCGCTGATGGCATCAGATGTGGAATAAAGATTTTTTTGGTTATGGATGGGGGATGCGTCTGATTAGCTTGTTGGCGGGGTAACGGCCCACCAAGGCAACGATCAGTAGGGGTTCTGAGAGGAAGGTCCCCCACATTGGAACTGAGACACGGTCCAAACTCCTACGGGAGGCAGCAGTGAGGAATATTGGTCAATGGGCGAAAGCCTGAACCAGCCAAGTAGCGTGCAGGAAGACGGCCCTATGGGTTGTAAACTGCTTTTATGCGGGGATAAAGTTAGTCACGTGTGACTATTTGCAGGTACCGCATGAATAAGGACCGGCTAATTC
>GV2UCFN02F9ILZ
GGTGAGTAACGCGTATCCAACCTTCCCATAACCGGAGAATAACCTGCCGAAAGGTAGACTAATACTCCATGGTTTCCGCTGATGGCATCAGATGTGGAATAAAGATTTTTTTGGTTATGGATGGGGGATGCGTCTGATTAGCTTGTTGGCGGGGTAACGGCCCACCAAGGCAACGATCAGTAGGGGTTCTGAGAGGAAGGTCCCCCACATTGGAACTGAGACACGGTCCAAACTCCTACGGGAGGCAGCAGTGAGGAATATTGGTCAATGGGCGAAAGCCTGAACCAGCCAAGTAGCGTGCAGGAAGACGGCCCTATGGGTTGTAAACTGCTTTTATGCGGGGATAAAGTTAGTCACGTGTGACTATTTGCAGGTACCGCATGAATAAGGACCGGCTAATTC
>GV2UCFN02GTCT7
GGTGAGTAACGCGTATCCAACCTTCCCATAACCGGAGAATAACCTGCCGAAAGGTAGACTAATACTCCATGGTTTCCGCTGATGGCATCAGATGTGGAATAAAGATTTTTTTGGTTATGGATGGGGATGCGTCTGATTAGCTTGTTGGCGGGGTAACGGCCCACCAAGGCAACGATCAGTAGGGGTTCTGAGAGGAAGGTCCCCCACATTGGAACTGAGACACGGTCCAAACTCCTACGGGAGGCAGCAGTGAGGAATATTGGTCAATGGGCGAAAGCCTGAACCAGCCAAGTAGCGTGCAGGAAGACGGCCCTATGGGTTGTAAACTGCTTTTATGCGGGGATAAAGTTAGTCACGTGTGACTATTTGCAGGTACCGCATGAATAAGGACCGGCTAATTC
>GV2UCFN02F1IPQ
GGTGAGTAACGCGTATCCAACCTTCCCATAACCGGAGAATAACCTGCCGAAAGGTAGACTAATACTCCATGGTTTCCGCTGATGGCATCAGATGTGGAATAAAGATTTTTTTGGTTATGGATGGGGATGCGTCTGATTAGCTTGTTGGCGGGGTAACGGCCCACCAAGGCAACGATCAGTAGGGGTTCTGAGAGGAAGGTCCCCCACATTGGAACTGAGACACGGTCCAAACTCCTACGGGAGGCAGCAGTGAGGAATATTGGTCAATGGGCGAAAGCCTGAACCAGCCAAGTAGCGTGCAGGAAGACGGCCCTATGGGTTGTAAACTGCTTTTATGCGGGGATAAAGTTAGTCACGTGTGACTATTTGCAGGTACCGCATGAATAAGGACCGGCTAATTC
>GV2UCFN02IZ75I
GGTGAGTAACGCGTATCCAACCTTCCCATAACCGGAGAATAACCTGCCGAAAGGTAGACTAATACTCCATGGTTTCCGCTGATGGCATCAGATGTGGAATAAAGATTTTTTTGGTTATGGATGGGGATGCGTCTGATTAGCTTGTTGGCGGGGTAACGGCCCACCAAGGCAACGATCAGTAGGGGTTCTGAGAGGAAGGTCCCCCACATTGGAACTGAGACACGGTCCAAACTCCTACGGGAGGCAGCAGTGAGGAATATTGGTCAATGGGCGAAAGCCTGAACCAGCCAAGTAGCGTGCAGGAAGACGGCCCTATGGGTTGTAAACTGCTTTTATGCGGGGATAAAGTTAGTCACGTGTGACTATTTGCAGGTACCGCATGAATAAGGACCGGCTAATTC
>GV2UCFN02GV080
GGTGAGTAACGCGTATCCAACCTTCCCATAACCGGAGAATAACCTGCCGAAAGGTAGACTAATACTCCATGGTTTCCGCTGATGGCATCAGATGTGGAATAAAGATTTTTTTGGTTATGGATGGGGATGCGTCTGATTAGCTTGTTGGCGGGGTAACGGCCCACCAAGGCAACGATCAGTAGGGGTTCTGAGAGGAAGGTCCCCCACATTGGAACTGAGACACGGTCCAAACTCCTACGGGAGGCAGCAGTGAGGAATATTGGTCAATGGGCGAAAGCCTGAACCAGCCAAGTAGCGTGCAGGAAGACGGCCCTATGGGTTGTAAACTGCTTTTATGCGGGGATAAAGTTAGTCACGTGTGACTATTTGCAGGTACCGCATGAATAAGGACCGGCTAATTC
>GV2UCFN02HT33J
GGTGAGTAACGCGTATCCAACCTTCCCATAACCGGAGAATAACCTGCCGAAAGGTAGACTAATACTCCATGGTTTCCGCTGATGGCATCAGATGTGGAATAAAGATTTTTTTGGTTATGGATGGGGATGCGTCTGATTAGCTTGTTGGCGGGGTAACGGCCCACCAAGGCAACGATCAGTAGGGGTTCTGAGAGGAAGGTCCCCCACATTGGAACTGAGACACGGTCCAAACTCCTACGGGAGGCAGCAGTGAGGAATATTGGTCAATGGGCGAAAGCCTGAACCAGCCAAGTAGCGTGCAGGAAGACGGCCCTATGGGTTGTAAACTGCTTTTATGCGGGGATAAAGTTAGTCACGTGTGACTATTTGCAGGTACCGCATGAATAAGGACCGGCTAATTC
>GV2UCFN02GNDPW
GGTGAGTAACGCGTATCCAACCTTCCCATAACCGGAGAATAACCTGCCGAAAGGTAGACTAATACTCCATGGTTTCCGCTGATGGCATCAGATGTGGAATAAAGATTTTTTTGGTTATGGATGGGGATGCGTCTGATTAGCTTGTTGGCGGGGTAACGGCCCACCAAGGCAACGATCAGTAGGGGTTCTGAGAGGAAGGTCCCCCACATTGGAACTGAGACACGGTCCAAACTCCTACGGGAGGCAGCAGTGAGGAATATTGGTCAATGGGCGAAAGCCTGAACCAGCCAAGTAGCGTGCAGGAAGACGGCCCTATGGGTTGTAAACTGCTTTTATGCGGGGATAAAGTTAGTCACGTGTGACTATTTGCAGGTACCGCATGAATAAGGACCGGCTAATTC
>G3BZQ8102IC47F
GGTGAGTAACGCGTATCCAACTCCCCATAACCGGAGAATAACCTGCCGAAAGGTAGACTAATACTCCATGGTTTCCGCTGATGGCATCAGATGTGGAATAAAGATTCGTTTTGGTTATGGATGGGGATGCGTCTGATTAGCTTGTTGGCGGGGTAACGGCCCACCAAGGCAACGATCAGTAGGGGTTCTGAGAGGAAGGTCCCCCACATTGGAACTGAGACACGGTCCAAACTCCTACGGGAGGCAGCAGTGAGGAATATTGGTCAATGGACGGAAGTCTGAACCAGCCAAGTAGCGTGCAGGATGACGGCCCTATGGGTTGTAAACTGCTTTTATGCGGGGATAAAGTTAGTCACGTGTGACTATTTGCAGGTACCGCATGAATAAGGACCGGCTAATTC
>G35JFLI02IAU8F
GGTGAGTAACGCGTATCCAACTCCCCATAACCGGAGAATAACCTGCCGAAAGGTAGACTAATACTCCATGGTTTCCGCTGATGGCATCAGATGTGGAATAAAGATTCGTTTTGGTTATGGATGGGGATGCGTCTGATTAGCTTGTTGGCGGGGTAACGGCCCACCAAGGCAACGATCAGTAGGGGTTCTGAGAGGAAGGTCCCCCACATTGGAACTGAGACACGGTCCAAACTCCTACGGGAGGCAGCAGTGAGGAATATTGGTCAATGGACGGAAGTCTGAACCAGCCAAGTAGCGTGCAGGATGACGGCCCTATGGGTTGTAAACTGCTTTTATGCGGGGATAAAGTTAGTCACGTGTGACTATTTGCAGGTACCGCATGAATAAGGACCGGCTAATTC
>G35JFLI02IPDPT
GGTGAGTAACGCGTATCCAACTCCCCATAACCGGAGAATAACCTGCCGAAAGGTAGACTAATACTCCATGGTTTCCGCTGATGGCATCAGATGTGGAATAAAGATTCGTTTTGGTTATGGATGGGGATGCGTCTGATTAGCTTGTTGGCGGGGTAACGGCCCACCAAGGCAACGATCAGTAGGGGTTCTGAGAGGAAGGTCCCCCACATTGGAACTGAGACACGGTCCAAACTCCTACGGGAGGCAGCAGTGAGGAATATTGGTCAATGGACGGAAGTCTGAACCAGCCAAGTAGCGTGCAGGATGACGGCCCTATGGGTTGTAAACTGCTTTTATGCGGGGATAAAGTTAGTCACGTGTGACTATTTGCAGGTACCGCATGAATAAGGACCGGCTAATTC
>G35JFLI02HVWPS
GGTGAGTAACGCGTATCCAACTCCCCATAACCGGAGAATAACCTGCCGAAAGGTAGACTAATACTCCATGGTTTCCGCTGATGGCATCAGATGTGGAATAAAGATTCGTTTTGGTTATGGATGGGGATGCGTCTGATTAGCTTGTTGGCGGGGTAACGGCCCACCAAGGCAACGATCAGTAGGGGTTCTGAGAGGAAGGTCCCCCACATTGGAACTGAGACACGGTCCAAACTCCTACGGGAGGCAGCAGTGAGGAATATTGGTCAATGGACGGAAGTCTGAACCAGCCAAGTAGCGTGCAGGATGACGGCCCTATGGGTTGTAAACTGCTTTTATGCGGGGATAAAGTTAGTCACGTGTGACTATTTGCAGGTACCGCATGAATAAGGACCGGCTAATTC
>G35JFLI02GGD7Y
GGTGAGTAACGCGTATCCAACTCCCCATAACCGGAGAATAACCTGCCGAAAGGTAGACTAATACTCCATGGTTTCCGCTGATGGCATCAGATGTGGAATAAAGATTCGTTTTGGTTATGGATGGGGATGCGTCTGATTAGCTTGTTGGCGGGGTAACGGCCCACCAAGGCAACGATCAGTAGGGGTTCTGAGAGGAAGGTCCCCCACATTGGAACTGAGACACGGTCCAAACTCCTACGGGAGGCAGCAGTGAGGAATATTGGTCAATGGACGGAAGTCTGAACCAGCCAAGTAGCGTGCAGGATGACGGCCCTATGGGTTGTAAACTGCTTTTATGCGGGGATAAAGTTAGTCACGTGTGACTATTTGCAGGTACCGCATGAATAAGGACCGGCTAATTC
>G35JFLI02IXJ3H
GGTGAGTAACGCGTATCCAACCTTCCCATAACCGGAGAATAACCTGCCGAAAGGTAGACTAATACTCCATGGTTTCCGCTGATGGCATCAGATGTGGAATAAAGATTTGTTTTGGTTATGGATGGGGATGCGTCTGATTAGCTTGTTGCGGGGTAACGGCCCACCAAGGCAACGATCAGTAGGGGTTCTGAGAGGAAGGTCCCCCACATTGGAACTGAGACACGGTCCAAACTCCTACGGGAGGCAGCAGTGAGGAATATTGGTCAATGGACGAAAGTCTGAACCAGCCAAGTAGCGTGCAGGATGACGGCCCTATGGGTTGTAAACTGCTTTTATGCGGGGATAAAGTTAGTCACGTGTGACTATTTGCAGGTACCGCATGAATAAGGACCGGCTAATTC
>GV2UCFN02FVFRY
GGTGAGTAACGCGTATCCAACCTTCCCATAACCGGAGAATAACCTGCCGAAAGGTAGACTAATACTCCATGGTTTCCGCTGATGGCATCAGATGTGGAATAAAGATTCGTTTTGGTTATGGATGGGGATGCGTCTGATTAGCTTGTTGGCGGGGTAACGGCCCACCAAGGCAACGATCAGTAGGGGTTCTGAGAGGAAGGTCCCCCACATTGGAACTGAGACACGGTCCAAACTCCTACGGGAGGCAGCAGTGAGGAATATTGGTCAATGGACGAAAGTCTGAACCAGCCAAGTAGCGTGCAGGATGACGGCCCTATGGGTTGTAAACTGCTTTTATGCGGGGATAAAGTTAGTCACGTGTGACTATTTGCAGGTACCGCATGAATAAGGACCGGCTAATTC
>GV2UCFN02GNVGB
GGTGAGTAACGCGTATCCAACCTTCCCATAACCGGAGAATAACCTGCCGAAAGGTAGACTAATACTCCATGGTTTCCGCTGATGGCATCAGATGTGGAATAAAGATTCGTTTTGGTTATGGATGGGGATGCGTCTGATTAGCTTGTTGGCGGGGTAACGGCCCACCAAGGCAACGATCAGTAGGGGTTCTGAGAGGAAGGTCCCCCACATTGGAACTGAGACACGGTCCAAACTCCTACGGGAGGCAGCAGTGAGGAATATTGGTCAATGGACGAAAGTCTGAACCAGCCAAGTAGCGTGCAGGATGACGGCCCTATGGGTTGTAAACTGCTTTTATGCGGGGATAAAGTTAGTCACGTGTGACTATTTGCAGGTACCGCATGAATAAGGACCGGCTAATTC
>GV2UCFN02JBHTZ
GGTGAGTAACGCGTATCCAACCTTCCCATAACCGGAGAATAACCTGCCGAAAGGTAGACTAATACTCCATGGTTTCCGCTGATGGCATCAGATGTGGAATAAAGATTCGTTTTGGTTATGGATGGGGATGCGTCTGATTAGCTTGTTGGCGGGGTAACGGCCCACCAAGGCAACGATCAGTAGGGGTTCTGAGAGGAAGGTCCCCCACATTGGAACTGAGACACGGTCCAAACTCCTACGGGAGGCAGCAGTGAGGAATATTGGTCAATGGACGAAAGTCTGAACCAGCCAAGTAGCGTGCAGGATGACGGCCCTATGGGTTGTAAACTGCTTTTATGCGGGGATAAAGTTAGTCACGTGTGACTATTTGCAGGTACCGCATGAATAAGGACCGGCTAATTC
>GV2UCFN02FV62T
GGTGAGTAACGCGTATCCAACCTTCCCATAACCGGAGAATAACCTGCCGAAAGGTAGACTAATACTCCATGGTTTCCGCTGATGGCATCAGATGTGGAATAAAGATTCGTTTTGGTTATGGATGGGGATGCGTCTGATTAGCTTGTTGGCGGGGTAACGGCCCACCAAGGCAACGATCAGTAGGGGTTCTGAGAGGAAGGTCCCCCACATTGGAACTGAGACACGGTCCAAACTCCTACGGGAGGCAGCAGTGAGGAATATTGGTCAATGGACGAAAGTCTGAACCAGCCAAGTAGCGTGCAGGATGACGGCCCTATGGGTTGTAAACTGCTTTTATGCGGGGATAAAGTTAGTCACGTGTGACTATTTGCAGGTACCGCATGAATAAGGACCGGCTAATTC
>GV2UCFN02JK4LY
GGTGAGTAACGCGTATCCAACCTTCCCATAAACCGGAGAATAACCTGCCGAAAGGTAGACTAATACTCCATGGTTTCCGCTGATGGCATCAGATGTGGAATAAAGATTTGTTTTGGTTATGGATGGGGATGCGTCTGATTAGCTTGTTGGCGGGGTAACGGCCCACCAAGGCAACGATCAGTAGGGGTTCTGAGAGGAAGGTCCCCCACATTGGAACTGAGACACGGTCCAAACTCCTACGGGAGGCAGCAGTGAGGAATATTGGTCAATGGACGGAAGTCTGAACCAGCCAAGTAGCGTGCAGGATGACGGCCCTATGGGTTGTAAACTGCTTTTATGCGGGGATAAAGTTAGTCACGTGTGACTATTTGCAGGTACCGCATGAATAAGGACCGGCTAATTC
>GV2UCFN02I4B1S
GGTGAGTAACGCGTATCCAACCTTCCCATAAACCGGAGAATAACCTGCCGAAAGGTAGACTAATACTCCATGGTTTCCGCTGATGGCATCAGATGTGGAATAAAGATTTGTTTTGGTTATGGATGGGGATGCGTCTGATTAGCTTGTTGGCGGGGTAACGGCCCACCAAGGCAACGATCAGTAGGGGTTCTGAGAGGAAGGTCCCCCACATTGGAACTGAGACACGGTCCAAACTCCTACGGGAGGCAGCAGTGAGGAATATTGGTCAATGGACGGAAGTCTGAACCAGCCAAGTAGCGTGCAGGATGACGGCCCTATGGGTTGTAAACTGCTTTTATGCGGGGATAAAGTTAGTCACGTGTGACTATTTGCAGGTACCGCATGAATAAGGACCGGCTAATTC
>GV2UCFN02GIZBY
GGTGAGTAACGCGTATCCAACCTTCCCATAACCGGAGAATAACCTGCCGAAAGGTAGACTAATACTCCATGGTTTCCGCTGATGGCATCAGATGTGGAATAAAGATTCGTTTGGTTATGGATGGGGATGCGTCTGATTAGCTTGTTGGCGGGGTAACGGCCCACCAAGGCAACGATCAGTAGGGGTTCTGAGAGGAAGGTCCCCCACATTGGAACTGAGACACGGTCCAAACTCCTACGGGAGGCAGCAGTGAGGAATATTGGTCAATGGGCGAAAGCCTGAACCAGCCAAGTAGCGTGCAGGATGACGGCCCTATGGGTTGTAAACTGCTTTTATGCGGGGATAAAGTTAGTCACGTGTGATTATTTGCAGGTACCGCATGAATAAGGACCGGCTAATTC
>GV2UCFN02GBV57
GGTGAGTAACGCGTATCCAACCTTCCCATAACCGGAGAATAACCTGCCGAAAGGTAGACTAATACTCCATGGTTTCCGCTGATGGCATCAGATGTGGAATAAAGATTCGTTTGGTTATGGATGGGGATGCGTCTGATTAGCTTGTTGGCGGGGTAACGGCCCACCAAGGCAACGATCAGTAGGGGTTCTGAGAGGAAGGTCCCCCACATTGGAACTGAGACACGGTCCAAACTCCTACGGGAGGCAGCAGTGAGGAATATTGGTCAATGGGCGAAAGCCTGAACCAGCCAAGTAGCGTGCAGGATGACGGCCCTATGGGTTGTAAACTGCTTTTATGCGGGGATAAAGTTAGTCACGTGTGATTATTTGCAGGTACCGCATGAATAAGGACCGGCTAATTC
>GV2UCFN02F2MT9
GGTGAGTAACGCGTATCCAACCTTCCCATAACCGGAGAATAACCTGCCGAAAGGTAGACTAATACTCCATGGTTTCCGCTGATGGCATCAGATGTGGAATAAAGATTCGTTTGGTTATGGATGGGGATGCGTCTGATTAGCTTGTTGGCGGGGTAACGGCCCACCAAGGCAACGATCAGTAGGGGTTCTGAGAGGAAGGTCCCCCACATTGGAACTGAGACACGGTCCAAACTCCTACGGGAGGCAGCAGTGAGGAATATTGGTCAATGGGCGAAAGCCTGAACCAGCCAAGTAGCGTGCAGGATGACGGCCCTATGGGTTGTAAACTGCTTTTATGCGGGGATAAAGTTAGTCACGTGTGATTATTTGCAGGTACCGCATGAATAAGGACCGGCTAATTC
