# Supplementary material for: Investigation of the Effect of Type 2 Diabetes Mellitus on Subgingival Plaque Microbiota by High-Throughput 16S rDNA Pyrosequencing
Source: PLoS One. 2013 Apr 22;8(4):e61516. doi: 10.1371/journal.pone.0061516 (PMC3632544; doi:10.1371/journal.pone.0061516)
Supplement: File S1 — FASTA-format sequences for all the OTUs. Sequences for each OTU are provided in a FASTA-format file. (ZIP) [file pone.0061516.s004.zip › OTU.allseq/Otu0104.fasta]

>G35JFLI02GKFBO
GGTGAGTAACGCGTGGGCAACCAACCTTACACTGGGGGGATAACACAGAGAAATTTGTGCTAATACCGCATAAGCGCACAGTACCGCATGGTACGGTGTGAAAAACTCCGGTGGTGTAAGACGAGCCCGCGTCTGATTAGTTAGTTGGTGAGGTAAAAAGCTTACCAAGGCGACGATCAGTAGCCGACCTGAGAGGGTGATCGGCCACATTGGGACTGAGACACGGCCCAAACTCCTACGGGAGGCAGCAGTGGGGGATATTGCACAATGGAGGGAACTCTGATGCAGCAATGCCGCGTGAAGGAAGAAGGTTTTCGGATTGTAAACTTCTATCAGCAGGGAAGAAAATGACGGTACCTGACTAAGAAGCCCCGGCTAACTA
>G3BZQ8102HPJ9Q
GGTGAGTAACGCGTGGGCAACCAACTTACACAGGGGGATAACACAGAGAAATTTGTGCTAATACCGCATAAGCGCACAGTACCGCATGGTACGGTGTGAAAAACTCCGGTGGTGTAAGACGGGCCCGCGTCTGATTAGCTAGTTGGTGAGGTAAAAGCTTACCAAGGCGACGATCAGTAGCCGACCTGAGAGGGTGATCGGCCACATTGGGACTGAGACACGGCCCAAACTCCTACGGGAGGCAGCAGTGGGGGATATTGCACAATGGAGGGAACTCTGATGCAGCAATGCCGCGTGAAGGAAGAAGGTTTTCGGATTGTAAACTTCTATCAGCAGGGAAGAAAATGACGGTACCTGACTAAGAAGCCCCGGCTAACTA
>G3BZQ8102H21VO
GGTGAGTAACGCGTGGGCAACCAACTTACACAGGGGGATAACACAGAGAAATTTGTGCTAATACCGCATAAGCGCACAGTACCGCATGGTACGGTGTGAAAAACTCCGGTGGTGTAAGACGGGCCCGCGTCTGATTAGCTAGTTGGTGAGGTAAAAGCTTACCAAGGCGACGATCAGTAGCCGACCTGAGAGGGTGATCGGCCACATTGGGACTGAGACACGGCCCAAACTCCTACGGGAGGCAGCAGTGGGGGATATTGCACAATGGAGGGAACTCTGATGCAGCAATGCCGCGTGAAGGAAGAAGGTTTTCGGATTGTAAACTTCTATCAGCAGGGAAGAAAATGACGGTACCTGACTAAGAAGCCCCGGCTAACTA
>G35JFLI02FTEQQ
GGTGAGTAACGCGTGGGCAACCAACTTACACAGGGGGATAACACAGAGAAATTTGTGCTAATACCGCATAAGCGCACAGTACCGCATGGTACGGTGTGAAAAACTCCGGTGGTGTAAGACGGGCCCGCGTCTGATTAGCTAGTTGGTGAGGTAAAAGCTTACCAAGGCGACGATCAGTAGCCGACCTGAGAGGGTGATCGGCCACATTGGGACTGAGACACGGCCCAAACTCCTACGGGAGGCAGCAGTGGGGGATATTGCACAATGGAGGGAACTCTGATGCAGCAATGCCGCGTGAAGGAAGAAGGTTTTCGGATTGTAAACTTCTATCAGCAGGGAAGAAAATGACGGTACCTGACTAAGAAGCCCCGGCTAACTA
>G35JFLI02JAH4T
GGTGAGTAACGCGTGGGCAACCAACTTACACAGGGGGATAACACAGAGAAATTTGTGCTAATACCGCATAAGCGCACAGTACCGCATGGTACGGTGTGAAAAACTCCGGTGGTGTAAGACGGGCCCGCGTCTGATTAGCTAGTTGGTGAGGTAAAAGCTTACCAAGGCGACGATCAGTAGCCGACCTGAGAGGGTGATCGGCCACATTGGGACTGAGACACGGCCCAAACTCCTACGGGAGGCAGCAGTGGGGGATATTGCACAATGGAGGGAACTCTGATGCAGCAATGCCGCGTGAAGGAAGAAGGTTTTCGGATTGTAAACTTCTATCAGCAGGGAAGAAAATGACGGTACCTGACTAAGAAGCCCCGGCTAACTA
>G35JFLI02HXHNJ
GGTGAGTAACGCGTGGGCAACCAACTTACACAGGGGGATAACACAGAGAAATTTGTGCTAATACCGCATAAGCGCACAGTACCGCATGGTACGGTGTGAAAAACTCCGGTGGTGTAAGACGGGCCCGCGTCTGATTAGCTAGTTGGTGAGGTAAAAGCTTACCAAGGCGACGATCAGTAGCCGACCTGAGAGGGTGATCGGCCACATTGGGACTGAGACACGGCCCAAACTCCTACGGGAGGCAGCAGTGGGGGATATTGCACAATGGAGGGAACTCTGATGCAGCAATGCCGCGTGAAGGAAGAAGGTTTTCGGATTGTAAACTTCTATCAGCAGGGAAGAAAATGACGGTACCTGACTAAGAAGCCCCGGCTAACTA
>G35JFLI02JCLHQ
GGTGAGTAACGCGTGGGCAACCAACTTACACAGGGGGATAACACAGAGAAATTTGTGCTAATACCGCATAAGCGCACAGTACCGCATGGTACGGTGTGAAAAACTCCGGTGGTGTAAGACGGGCCCGCGTCTGATTAGCTAGTTGGTGAGGTAAAAGCTTACCAAGGCGACGATCAGTAGCCGACCTGAGAGGGTGATCGGCCACATTGGGACTGAGACACGGCCCAAACTCCTACGGGAGGCAGCAGTGGGGGATATTGCACAATGGAGGGAACTCTGATGCAGCAATGCCGCGTGAAGGAAGAAGGTTTTCGGATTGTAAACTTCTATCAGCAGGGAAGAAAATGACGGTACCTGACTAAGAAGCCCCGGCTAACTA
>G3BZQ8102JWAPX
GGTGAGTAACGCGTGGGCAACCAACTTACACAGGGGGATAACACAGAGAAATTTGTGCTAATACCGCATAAGCGCACAGTACCGCATGGTACGGTGTGAAAAACTCCGGTGGTGTAAGACGGGCCCGCGTCTGATTAGCTAGTTGGTGAGGTAAAAGCTTACCAAGGCGACGATCAGTAGCCGACCTGAGAGGGTGATCGGCCACATTGGGACTGAGACACGGCCCAAACTCCTACGGGAGGCAGCAGTGGGGGATATTGCACAATGGAGGGAACTCTGATGCAGCAATGCCGCGTGAAGGAAGAAGGTTTTCGGATTGTAAACTTCTATCAGCAGGGAAGAAAATGACGGTACCTGACTAAGAAGCCCCGGCTAACTA
>G3BZQ8102GY0YI
GGTGAGTAACGCGTGGGCAACAACCTTACACAGGGGGATAACACAGAGAAATTTGTGCTAATACCGCATAAGCGCACAGTACCGCATGGTACGGTGTGAAAAACTCCGGTGGTGTAAGACGGGCCCGCGTCTGATTAGTTAGTTGGTGAGGTAAAAGCTTACCAAGGCGACGATCAGTAGCCGACCTGAGAGGGTGATCGGCCACATTGGGACTGAGACACGGCCCAAACTCCTACGGGAGGCAGCAGTGGGGGATATTGCACAATGGAGGGAACTCTGATGCAGCAATGCCGCGTGAAGGAAGAAGGTTTTCGGATTGTAAACTTCTATCAGCAGGGAAGAAAATGACGGTACCTGACTAAGAAGCCCCGGCTAACTA
>G3BZQ8102GVVR5
GGTGAGTAACGCGTGGGCAACAACCTTACACAGGGGGATAACACAGAGAAATTTGTGCTAATACCGCATAAGCGCACAGTACCGCATGGTACGGTGTGAAAAACTCCGGTGGTGTAAGACGGGCCCGCGTCTGATTAGTTAGTTGGTGAGGTAAAAGCTTACCAAGGCGACGATCAGTAGCCGACCTGAGAGGGTGATCGGCCACATTGGGACTGAGACACGGCCCAAACTCCTACGGGAGGCAGCAGTGGGGGATATTGCACAATGGAGGGAACTCTGATGCAGCAATGCCGCGTGAAGGAAGAAGGTTTTCGGATTGTAAACTTCTATCAGCAGGGAAGAAAATGACGGTACCTGACTAAGAAGCCCCGGCTAACTA
>G3BZQ8102JZPUK
GGTGAGTAACGCGTGGGCAACAACCTTACACAGGGGGATAACACAGAGAAATTTGTGCTAATACCGCATAAGCGCACAGTACCGCATGGTACGGTGTGAAAAACTCCGGTGGTGTAAGACGGGCCCGCGTCTGATTAGTTAGTTGGTGAGGTAAAAGCTTACCAAGGCGACGATCAGTAGCCGACCTGAGAGGGTGATCGGCCACATTGGGACTGAGACACGGCCCAAACTCCTACGGGAGGCAGCAGTGGGGGATATTGCACAATGGAGGGAACTCTGATGCAGCAATGCCGCGTGAAGGAAGAAGGTTTTCGGATTGTAAACTTCTATCAGCAGGGAAGAAAATGACGGTACCTGACTAAGAAGCCCCGGCTAACTA
>G3BZQ8102HP0HU
GGTGAGTAACGCGTGGGCAACAACCTTACACAGGGGGATAACACAGAGAAATTTGTGCTAATACCGCATAAGCGCACAGTACCGCATGGTACGGTGTGAAAAACTCCGGTGGTGTAAGACGGGCCCGCGTCTGATTAGTTAGTTGGTGAGGTAAAAGCTTACCAAGGCGACGATCAGTAGCCGACCTGAGAGGGTGATCGGCCACATTGGGACTGAGACACGGCCCAAACTCCTACGGGAGGCAGCAGTGGGGGATATTGCACAATGGAGGGAACTCTGATGCAGCAATGCCGCGTGAAGGAAGAAGGTTTTCGGATTGTAAACTTCTATCAGCAGGGAAGAAAATGACGGTACCTGACTAAGAAGCCCCGGCTAACTA
>G3BZQ8102F6XL7
GGTGAGTAACGCGTGGGCAACAACCTTACACAGGGGGATAACACAGAGAAATTTGTGCTAATACCGCATAAGCGCACAGTACCGCATGGTACGGTGTGAAAAACTCCGGTGGTGTAAGACGGGCCCGCGTCTGATTAGTTAGTTGGTGAGGTAAAAGCTTACCAAGGCGACGATCAGTAGCCGACCTGAGAGGGTGATCGGCCACATTGGGACTGAGACACGGCCCAAACTCCTACGGGAGGCAGCAGTGGGGGATATTGCACAATGGAGGGAACTCTGATGCAGCAATGCCGCGTGAAGGAAGAAGGTTTTCGGATTGTAAACTTCTATCAGCAGGGAAGAAAATGACGGTACCTGACTAAGAAGCCCCGGCTAACTA
>G3BZQ8102H8026
GGTGAGTAACGCGTGGGCAACAACCTTACACAGGGGGATAACACAGAGAAATTTGTGCTAATACCGCATAAGCGCACAGTACCGCATGGTACGGTGTGAAAAACTCCGGTGGTGTAAGACGGGCCCGCGTCTGATTAGTTAGTTGGTGAGGTAAAAGCTTACCAAGGCGACGATCAGTAGCCGACCTGAGAGGGTGATCGGCCACATTGGGACTGAGACACGGCCCAAACTCCTACGGGAGGCAGCAGTGGGGGATATTGCACAATGGAGGGAACTCTGATGCAGCAATGCCGCGTGAAGGAAGAAGGTTTTCGGATTGTAAACTTCTATCAGCAGGGAAGAAAATGACGGTACCTGACTAAGAAGCCCCGGCTAACTA
>G3BZQ8102I8PKG
GGTGAGTAACGCGTGGGCAACAACCTTACACAGGGGGATAACACAGAGAAATTTGTGCTAATACCGCATAAGCGCACAGTACCGCATGGTACGGTGTGAAAAACTCCGGTGGTGTAAGACGGGCCCGCGTCTGATTAGTTAGTTGGTGAGGTAAAAGCTTACCAAGGCGACGATCAGTAGCCGACCTGAGAGGGTGATCGGCCACATTGGGACTGAGACACGGCCCAAACTCCTACGGGAGGCAGCAGTGGGGGATATTGCACAATGGAGGGAACTCTGATGCAGCAATGCCGCGTGAAGGAAGAAGGTTTTCGGATTGTAAACTTCTATCAGCAGGGAAGAAAATGACGGTACCTGACTAAGAAGCCCCGGCTAACTA
>G3BZQ8102HL3ZG
GGTGAGTAACGCGTGGGCAACAACCTTACACAGGGGGATAACACAGAGAAATTTGTGCTAATACCGCATAAGCGCACAGTACCGCATGGTACGGTGTGAAAAACTCCGGTGGTGTAAGACGGGCCCGCGTCTGATTAGTTAGTTGGTGAGGTAAAAGCTTACCAAGGCGACGATCAGTAGCCGACCTGAGAGGGTGATCGGCCACATTGGGACTGAGACACGGCCCAAACTCCTACGGGAGGCAGCAGTGGGGGATATTGCACAATGGAGGGAACTCTGATGCAGCAATGCCGCGTGAAGGAAGAAGGTTTTCGGATTGTAAACTTCTATCAGCAGGGAAGAAAATGACGGTACCTGACTAAGAAGCCCCGGCTAACTA
>G3BZQ8102ILLU8
GGTGAGTAACGCGTGGGCAACAACCTTACACAGGGGGATAACACAGAGAAATTTGTGCTAATACCGCATAAGCGCACAGTACCGCATGGTACGGTGTGAAAAACTCCGGTGGTGTAAGACGGGCCCGCGTCTGATTAGTTAGTTGGTGAGGTAAAAGCTTACCAAGGCGACGATCAGTAGCCGACCTGAGAGGGTGATCGGCCACATTGGGACTGAGACACGGCCCAAACTCCTACGGGAGGCAGCAGTGGGGGATATTGCACAATGGAGGGAACTCTGATGCAGCAATGCCGCGTGAAGGAAGAAGGTTTTCGGATTGTAAACTTCTATCAGCAGGGAAGAAAATGACGGTACCTGACTAAGAAGCCCCGGCTAACTA
>G3BZQ8102JBODU
GGTGAGTAACGCGTGGGCAACAACCTTACACAGGGGGATAACACAGAGAAATTTGTGCTAATACCGCATAAGCGCACAGTACCGCATGGTACGGTGTGAAAAACTCCGGTGGTGTAAGACGGGCCCGCGTCTGATTAGTTAGTTGGTGAGGTAAAAGCTTACCAAGGCGACGATCAGTAGCCGACCTGAGAGGGTGATCGGCCACATTGGGACTGAGACACGGCCCAAACTCCTACGGGAGGCAGCAGTGGGGGATATTGCACAATGGAGGGAACTCTGATGCAGCAATGCCGCGTGAAGGAAGAAGGTTTTCGGATTGTAAACTTCTATCAGCAGGGAAGAAAATGACGGTACCTGACTAAGAAGCCCCGGCTAACTA
>G35JFLI02F0KS7
GGTGAGTAACGCGTGGGCAACAACCTTACACAGGGGGATAACACAGAGAAATTTGTGCTAATACCGCATAAGCGCACAGTACCGCATGGTACGGTGTGAAAAACTCCGGTGGTGTAAGACGGGCCCGCGTCTGATTAGTTAGTTGGTGAGGTAAAAGCTTACCAAGGCGACGATCAGTAGCCGACCTGAGAGGGTGATCGGCCACATTGGGACTGAGACACGGCCCAAACTCCTACGGGAGGCAGCAGTGGGGGATATTGCACAATGGAGGGAACTCTGATGCAGCAATGCCGCGTGAAGGAAGAAGGTTTTCGGATTGTAAACTTCTATCAGCAGGGAAGAAAATGACGGTACCTGACTAAGAAGCCCCGGCTAACTA
>G35JFLI02JSBOR
GGTGAGTAACGCGTGGGCAACAACCTTACACAGGGGGATAACACAGAGAAATTTGTGCTAATACCGCATAAGCGCACAGTACCGCATGGTACGGTGTGAAAAACTCCGGTGGTGTAAGACGGGCCCGCGTCTGATTAGTTAGTTGGTGAGGTAAAAGCTTACCAAGGCGACGATCAGTAGCCGACCTGAGAGGGTGATCGGCCACATTGGGACTGAGACACGGCCCAAACTCCTACGGGAGGCAGCAGTGGGGGATATTGCACAATGGAGGGAACTCTGATGCAGCAATGCCGCGTGAAGGAAGAAGGTTTTCGGATTGTAAACTTCTATCAGCAGGGAAGAAAATGACGGTACCTGACTAAGAAGCCCCGGCTAACTA
>G35JFLI02GBH55
GGTGAGTAACGCGTGGGCAACAACCTTACACAGGGGGATAACACAGAGAAATTTGTGCTAATACCGCATAAGCGCACAGTACCGCATGGTACGGTGTGAAAAACTCCGGTGGTGTAAGACGGGCCCGCGTCTGATTAGTTAGTTGGTGAGGTAAAAGCTTACCAAGGCGACGATCAGTAGCCGACCTGAGAGGGTGATCGGCCACATTGGGACTGAGACACGGCCCAAACTCCTACGGGAGGCAGCAGTGGGGGATATTGCACAATGGAGGGAACTCTGATGCAGCAATGCCGCGTGAAGGAAGAAGGTTTTCGGATTGTAAACTTCTATCAGCAGGGAAGAAAATGACGGTACCTGACTAAGAAGCCCCGGCTAACTA
>G35JFLI02IZJ0L
GGTGAGTAACGCGTGGGCAACAACCTTACACAGGGGGATAACACAGAGAAATTTGTGCTAATACCGCATAAGCGCACAGTACCGCATGGTACGGTGTGAAAAACTCCGGTGGTGTAAGACGGGCCCGCGTCTGATTAGTTAGTTGGTGAGGTAAAAGCTTACCAAGGCGACGATCAGTAGCCGACCTGAGAGGGTGATCGGCCACATTGGGACTGAGACACGGCCCAAACTCCTACGGGAGGCAGCAGTGGGGGATATTGCACAATGGAGGGAACTCTGATGCAGCAATGCCGCGTGAAGGAAGAAGGTTTTCGGATTGTAAACTTCTATCAGCAGGGAAGAAAATGACGGTACCTGACTAAGAAGCCCCGGCTAACTA
>G35JFLI02JK4R6
GGTGAGTAACGCGTGGGCAACAACCTTACACAGGGGGATAACACAGAGAAATTTGTGCTAATACCGCATAAGCGCACAGTACCGCATGGTACGGTGTGAAAAACTCCGGTGGTGTAAGACGGGCCCGCGTCTGATTAGTTAGTTGGTGAGGTAAAAGCTTACCAAGGCGACGATCAGTAGCCGACCTGAGAGGGTGATCGGCCACATTGGGACTGAGACACGGCCCAAACTCCTACGGGAGGCAGCAGTGGGGGATATTGCACAATGGAGGGAACTCTGATGCAGCAATGCCGCGTGAAGGAAGAAGGTTTTCGGATTGTAAACTTCTATCAGCAGGGAAGAAAATGACGGTACCTGACTAAGAAGCCCCGGCTAACTA
>G35JFLI02H3KKI
GGTGAGTAACGCGTGGGCAACAACCTTACACAGGGGGATAACACAGAGAAATTTGTGCTAATACCGCATAAGCGCACAGTACCGCATGGTACGGTGTGAAAAACTCCGGTGGTGTAAGACGGGCCCGCGTCTGATTAGTTAGTTGGTGAGGTAAAAGCTTACCAAGGCGACGATCAGTAGCCGACCTGAGAGGGTGATCGGCCACATTGGGACTGAGACACGGCCCAAACTCCTACGGGAGGCAGCAGTGGGGGATATTGCACAATGGAGGGAACTCTGATGCAGCAATGCCGCGTGAAGGAAGAAGGTTTTCGGATTGTAAACTTCTATCAGCAGGGAAGAAAATGACGGTACCTGACTAAGAAGCCCCGGCTAACTA
>G35JFLI02GC555
GGTGAGTAACGCGTGGGCAACAACCTTACACAGGGGGATAACACAGAGAAATTTGTGCTAATACCGCATAAGCGCACAGTACCGCATGGTACGGTGTGAAAAACTCCGGTGGTGTAAGACGGGCCCGCGTCTGATTAGTTAGTTGGTGAGGTAAAAGCTTACCAAGGCGACGATCAGTAGCCGACCTGAGAGGGTGATCGGCCACATTGGGACTGAGACACGGCCCAAACTCCTACGGGAGGCAGCAGTGGGGGATATTGCACAATGGAGGGAACTCTGATGCAGCAATGCCGCGTGAAGGAAGAAGGTTTTCGGATTGTAAACTTCTATCAGCAGGGAAGAAAATGACGGTACCTGACTAAGAAGCCCCGGCTAACTA
>G35JFLI02I9NSB
GGTGAGTAACGCGTGGGCAACAACCTTACACAGGGGGATAACACAGAGAAATTTGTGCTAATACCGCATAAGCGCACAGTACCGCATGGTACGGTGTGAAAAACTCCGGTGGTGTAAGACGGGCCCGCGTCTGATTAGTTAGTTGGTGAGGTAAAAGCTTACCAAGGCGACGATCAGTAGCCGACCTGAGAGGGTGATCGGCCACATTGGGACTGAGACACGGCCCAAACTCCTACGGGAGGCAGCAGTGGGGGATATTGCACAATGGAGGGAACTCTGATGCAGCAATGCCGCGTGAAGGAAGAAGGTTTTCGGATTGTAAACTTCTATCAGCAGGGAAGAAAATGACGGTACCTGACTAAGAAGCCCCGGCTAACTA
>G35JFLI02GDSU2
GGTGAGTAACGCGTGGGCAACAACCTTACACAGGGGGATAACACAGAGAAATTTGTGCTAATACCGCATAAGCGCACAGTACCGCATGGTACGGTGTGAAAAACTCCGGTGGTGTAAGACGGGCCCGCGTCTGATTAGTTAGTTGGTGAGGTAAAAGCTTACCAAGGCGACGATCAGTAGCCGACCTGAGAGGGTGATCGGCCACATTGGGACTGAGACACGGCCCAAACTCCTACGGGAGGCAGCAGTGGGGGATATTGCACAATGGAGGGAACTCTGATGCAGCAATGCCGCGTGAAGGAAGAAGGTTTTCGGATTGTAAACTTCTATCAGCAGGGAAGAAAATGACGGTACCTGACTAAGAAGCCCCGGCTAACTA
>G35JFLI02F6KZT
GGTGAGTAACGCGTGGGCAACAACCTTACACAGGGGGATAACACAGAGAAATTTGTGCTAATACCGCATAAGCGCACAGTACCGCATGGTACGGTGTGAAAAACTCCGGTGGTGTAAGACGGGCCCGCGTCTGATTAGTTAGTTGGTGAGGTAAAAGCTTACCAAGGCGACGATCAGTAGCCGACCTGAGAGGGTGATCGGCCACATTGGGACTGAGACACGGCCCAAACTCCTACGGGAGGCAGCAGTGGGGGATATTGCACAATGGAGGGAACTCTGATGCAGCAATGCCGCGTGAAGGAAGAAGGTTTTCGGATTGTAAACTTCTATCAGCAGGGAAGAAAATGACGGTACCTGACTAAGAAGCCCCGGCTAACTA
>G35JFLI02JMNS0
GGTGAGTAACGCGTGGGCAACAACCTTACACAGGGGGATAACACAGAGAAATTTGTGCTAATACCGCATAAGCGCACAGTACCGCATGGTACGGTGTGAAAAACTCCGGTGGTGTAAGACGGGCCCGCGTCTGATTAGTTAGTTGGTGAGGTAAAAGCTTACCAAGGCGACGATCAGTAGCCGACCTGAGAGGGTGATCGGCCACATTGGGACTGAGACACGGCCCAAACTCCTACGGGAGGCAGCAGTGGGGGATATTGCACAATGGAGGGAACTCTGATGCAGCAATGCCGCGTGAAGGAAGAAGGTTTTCGGATTGTAAACTTCTATCAGCAGGGAAGAAAATGACGGTACCTGACTAAGAAGCCCCGGCTAACTA
>G35JFLI02HRPW1
GGTGAGTAACGCGTGGGCAACAACCTTACACAGGGGGATAACACAGAGAAATTTGTGCTAATACCGCATAAGCGCACAGTACCGCATGGTACGGTGTGAAAAACTCCGGTGGTGTAAGACGGGCCCGCGTCTGATTAGTTAGTTGGTGAGGTAAAAGCTTACCAAGGCGACGATCAGTAGCCGACCTGAGAGGGTGATCGGCCACATTGGGACTGAGACACGGCCCAAACTCCTACGGGAGGCAGCAGTGGGGGATATTGCACAATGGAGGGAACTCTGATGCAGCAATGCCGCGTGAAGGAAGAAGGTTTTCGGATTGTAAACTTCTATCAGCAGGGAAGAAAATGACGGTACCTGACTAAGAAGCCCCGGCTAACTA
>G35JFLI02GTBXH
GGTGAGTAACGCGTGGGCAACAACCTTACACAGGGGGATAACACAGAGAAATTTGTGCTAATACCGCATAAGCGCACAGTACCGCATGGTACGGTGTGAAAAACTCCGGTGGTGTAAGACGGGCCCGCGTCTGATTAGTTAGTTGGTGAGGTAAAAGCTTACCAAGGCGACGATCAGTAGCCGACCTGAGAGGGTGATCGGCCACATTGGGACTGAGACACGGCCCAAACTCCTACGGGAGGCAGCAGTGGGGGATATTGCACAATGGAGGGAACTCTGATGCAGCAATGCCGCGTGAAGGAAGAAGGTTTTCGGATTGTAAACTTCTATCAGCAGGGAAGAAAATGACGGTACCTGACTAAGAAGCCCCGGCTAACTA
>G3BZQ8102FYE6L
GGTGAGTAACGCGTGGGCAACAACCTTACACAGGGGGATAACACAGAGAAATTTGTGCTAATACCGCATAAGCGCACAGTACCGCATGGTACGGTGTGAAAAACTCCGGTGGTGTAAGACGGGCCCGCGTCTGATTAGTTAGTTGGTGAGGTAAAAGCTTACCAAGGCGACGATCAGTAGCCGACCTGAGAGGGTGATCGGCCACATTGGGACTGAGACACGGCCCAAACTCCTACGGGAGGCAGCAGTGGGGGATATTGCACAATGGAGGGAACTCTGATGCAGCAATGCCGCGTGAAGGAAGAAGGTTTTCGGATTGTAAACTTCTATCAGCAGGGAAGAAAATGACGGTACCTGACTAAGAAGCCCCGGCTAACTA
>G35JFLI02IDOWU
GGTGAGTAACGCGTGGGCAACCAACTTACACTGGGGGATAACACAGAGAAATTTGTGCTAATACCGCATAAGCGCACAGTACCGCATGGTACAGTGTGAAAAACTCCGGTGGTGTAAGACGGGCCCGCGTCTGATTAGTTAGTTGGTGAGGTAAAAGCTTACCAAGGCGACGATCAGTAGCCGACCTGAGAGGGTGATCGGCCACATTGGGACTGAGACACGGCCCAAACTCCTACGGGAGGCAGCAGTGGGGGATATTGCACAATGGAGGGAACTCTGATGCAGCAATGCCGCGTGAAGGAAGAAGGTTTTCGGATTGTAAACTTCTATCAGCAGGGAAGAAAATGACGGTACCTGACTAAGAAGCCCCGGCTAACTA
>G35JFLI02GAIYW
GGTGAGTAACGCGTGGCAACCAACTTACACTGGGGGATAACACAGAGAAATTTGTGCTAATACCGCATAAGCGCACAGTACCGCATGGTACAGTGTGAAAAACTCCGGTGGTGTAAGACGGGCCCGCGTCTGATTAGTTAGTTGGTGAGGTAAAAGCTTACCAAGGCGACGATCAGTAGCCGACCTGAGAGGGTGATCGGCCACATTGGGACTGAGACACGGCCCAAACTCCTACGGGAGGCAGCAGTGGGGGATATTGCACAATGGAGGGAACTCTGATGCAGCAATGCCGCGTGAAGGAAGAAGGTTTTCGGATTGTAAACTTCTATCAGCAGGGAAGAAAATGACGGTACCTGACTAAGAAGCCCCGGCTAACTA
>G35JFLI02IVCZM
GGTGAGTAACGCGTGGCAACCAACTTACACTGGGGGATAACACAGAGAAATTTGTGCTAATACCGCATAAGCGCACAGTACCGCATGGTACAGTGTGAAAAACTCCGGTGGTGTAAGACGGGCCCGCGTCTGATTAGTTAGTTGGTGAGGTAAAAGCTTACCAAGGCGACGATCAGTAGCCGACCTGAGAGGGTGATCGGCCACATTGGGACTGAGACACGGCCCAAACTCCTACGGGAGGCAGCAGTGGGGGATATTGCACAATGGAGGGAACTCTGATGCAGCAATGCCGCGTGAAGGAAGAAGGTTTTCGGATTGTAAACTTCTATCAGCAGGGAAGAAAATGACGGTACCTGACTAAGAAGCCCCGGCTAACTA
>GV2UCFN02HYYX7
GGTGAGTAACGCGTGGGCAACCAACCTTACACTGGGGGATAACACAGAGAAATTTGTGCTAATACCGCATAAGCGCACAGTACCGCATGGTACAGTGTGAAAAACTCCGGTGGTGTAAGACGGGCCCGCGTCTGATTAGTTAGTTGGTGAGGTAAAAGCTTACCAAGGCAACGATCAGTAGCCGACCTGAGAGGGTGATCGGCCACATTGGGACTGAGACACGGCCCAAACTCCTACGGGAGGCAGCAGTGGGGGATATTGCACAATGGAGGGAACTCTGATGCAGCAATGCCGCGTGAAGGAAGAAGGTTTTCGGATTGTAAACTTCTATCAGCAGGGAAGAAAATGACGGTACCTGACTAAGAAGCCCCGGCTAACTA
>GV2UCFN02FKBX1
GGTGAGTAACGCGTGGGCAACCAACCTTACACAGGGGGATAACACAGAGAAATTTGTGCTAATACCGCATAAGCGCACAGTACCGCATGGTACGGTGTGAAAAACTCCGGTGGTGTAAGACGGGCCCGCGTCTGATTAGCTAGTTGGTGAGGTAAAGGCTCACCAAGGCGACGATCAGTAGCCGACCTGAGAGGGTGATCGGCCACATTGGGACTGAGACACGGCCCAAACTCCTACGGGAGGCAGCAGTGGGGGATATTGCACAATGGAGGGAACTCTGATGCAGCAATGCCGCGTGAAGGAAGAAGGTTTTCGGATTGTAAACTTCTATCAGCAGGGAAGAAAATGACGGTACCTGACTAAGAAGCCCCGGCTAACTA
>G3BZQ8102HMKRH
GGTGAGTAACGCGTGGGCAACCAACCTTACACAGGGGGATAACACAGAGAAATTTGTGCTAATACCGCATAAGCGCACAGTACCGCATGGTACAGTGTGAAAAACTCCGGTGGTGTAAGACGGGCCCGCGTCTGATTAGTTAGTTGGTGAGGTAAGAGCTCACCAAGGCGACGATCAGTAGCCGACCTGAGAGGGTGATCGGCCACATTGGGACTGAGACACGGCCCAAACTCCTACGGGAGGCAGCAGTGGGGGATATTGCACAATGGAGGGAACTCTGATGCAGCAATGCCGCGTGAAGGAAGAAGGTTTTCGGATTGTAAACTTCTATCAGCAGGGAAGAAAATGACGGTACCTGACTAAGAAGCCCCGGCTAACTA
>G35JFLI02HD5XH
GGTGAGTAACGCGTGGGCAACCAACCTTACACAGGGGGATAACACAGAGAAATTTGTGCTAATACCGCATAAGCGCACAGTACCGCATGGTACAGTGTGAAAAACTCCGGTGGTGTAAGACGGGCCCGCGTCTGATTAGTTAGTTGGTGAGGTAAGAGCTCACCAAGGCGACGATCAGTAGCCGACCTGAGAGGGTGATCGGCCACATTGGGACTGAGACACGGCCCAAACTCCTACGGGAGGCAGCAGTGGGGGATATTGCACAATGGAGGGAACTCTGATGCAGCAATGCCGCGTGAAGGAAGAAGGTTTTCGGATTGTAAACTTCTATCAGCAGGGAAGAAAATGACGGTACCTGACTAAGAAGCCCCGGCTAACTA
>G35JFLI02IAR01
GGTGAGTAACGCGTGGGCAACCAACCTTACACAGGGGGATAACACAGAGAAATTTGTGCTAATACCGCATAAGCGCACAGTACCGCATGGTACAGTGTGAAAAACTCCGGTGGTGTAAGACGGGCCCGCGTCTGATTAGTTAGTTGGTGAGGTAAGAGCTCACCAAGGCGACGATCAGTAGCCGACCTGAGAGGGTGATCGGCCACATTGGGACTGAGACACGGCCCAAACTCCTACGGGAGGCAGCAGTGGGGGATATTGCACAATGGAGGGAACTCTGATGCAGCAATGCCGCGTGAAGGAAGAAGGTTTTCGGATTGTAAACTTCTATCAGCAGGGAAGAAAATGACGGTACCTGACTAAGAAGCCCCGGCTAACTA
>G35JFLI02FR3VB
GGTGAGTAACGCGTGGGCAACCAACCTTACACAGGGGGATAACACAGAGAAATTTGTGCTAATACCGCATAAGCGCACAGTACCGCATGGTACAGTGTGAAAAACTCCGGTGGTGTAAGACGGGCCCGCGTCTGATTAGTTAGTTGGTGAGGTAAGAGCTCACCAAGGCGACGATCAGTAGCCGACCTGAGAGGGTGATCGGCCACATTGGGACTGAGACACGGCCCAAACTCCTACGGGAGGCAGCAGTGGGGGATATTGCACAATGGAGGGAACTCTGATGCAGCAATGCCGCGTGAAGGAAGAAGGTTTTCGGATTGTAAACTTCTATCAGCAGGGAAGAAAATGACGGTACCTGACTAAGAAGCCCCGGCTAACTA
>G35JFLI02GXKED
GGTGAGTAACGCGTGGGCAACCAACCTTACACAGGGGGATAACACAGAGAAATTTGTGCTAATACCGCATAAGCGCACAGTACCGCATGGTACAGTGTGAAAAACTCCGGTGGTGTAAGACGGGCCCGCGTCTGATTAGTTAGTTGGTGAGGTAAGAGCTCACCAAGGCGACGATCAGTAGCCGACCTGAGAGGGTGATCGGCCACATTGGGACTGAGACACGGCCCAAACTCCTACGGGAGGCAGCAGTGGGGGATATTGCACAATGGAGGGAACTCTGATGCAGCAATGCCGCGTGAAGGAAGAAGGTTTTCGGATTGTAAACTTCTATCAGCAGGGAAGAAAATGACGGTACCTGACTAAGAAGCCCCGGCTAACTA
>G35JFLI02H5HS5
GGTGAGTAACGCGTGGGCAACCAACCTTACACAGGGGGATAACACAGAGAAATTTGTGCTAATACCGCATAAGCGCACAGTACCGCATGGTACAGTGTGAAAAACTCCGGTGGTGTAAGACGGGCCCGCGTCTGATTAGTTAGTTGGTGAGGTAAGAGCTCACCAAGGCGACGATCAGTAGCCGACCTGAGAGGGTGATCGGCCACATTGGGACTGAGACACGGCCCAAACTCCTACGGGAGGCAGCAGTGGGGGATATTGCACAATGGAGGGAACTCTGATGCAGCAATGCCGCGTGAAGGAAGAAGGTTTTCGGATTGTAAACTTCTATCAGCAGGGAAGAAAATGACGGTACCTGACTAAGAAGCCCCGGCTAACTA
>GV2UCFN02GCPV3
GGTGAGTAACGCGTGGGCAACCAACCTTACACAGGGGGATAACACAGAGAAATTTGTGCTAATACCGCATAAGCGCACAGTACCGCATGGTACGGTGTGAAAAACTCCGGTGGTGTAAGACGGGCCCGCGTCTGATTAGCTAGTTGGTGAGGTAAGAGCTCACCAAGGCGACGATCAGTAGCCGACCTGAGAGGGTGATCGGCCACATTGGGACTGAGACACGGCCCAAACTCCTACGGGAGGCAGCAGTGGGGGATATTGCACAATGGAGGGAACTCTGATGCAGCAATGCCGCGTGAAGGAAGAAGGTTTTCGGATTGTAAACTTCTATCAGCAGGGAAGAAAATGACGGTACCTGACTAAGAAGCCCCGGCTAACTA
>GV2UCFN02F0GEP
GGTGAGTAACGCGTGGGCAACCAACCTTACACAGGGGGATAACACAGAGAAATTTGTGCTAATACCGCATAAGCGCACAGTACCGCATGGTACGGTGTGAAAAACTCCGGTGGTGTAAGACGGGCCCGCGTCTGATTAGCTAGTTGGTGAGGTAAGAGCTCACCAAGGCGACGATCAGTAGCCGACCTGAGAGGGTGATCGGCCACATTGGGACTGAGACACGGCCCAAACTCCTACGGGAGGCAGCAGTGGGGGATATTGCACAATGGAGGGAACTCTGATGCAGCAATGCCGCGTGAAGGAAGAAGGTTTTCGGATTGTAAACTTCTATCAGCAGGGAAGAAAATGACGGTACCTGACTAAGAAGCCCCGGCTAACTA
>GV2UCFN02GQHDS
GGTGAGTAACGCGTGGGCAACCAACCTTACACAGGGGGATAACACAGAGAAATTTGTGCTAATACCGCATAAGCGCACAGTACCGCATGGTACGGTGTGAAAAACTCCGGTGGTGTAAGACGGGCCCGCGTCTGATTAGCTAGTTGGTGAGGTAAGAGCTCACCAAGGCGACGATCAGTAGCCGACCTGAGAGGGTGATCGGCCACATTGGGACTGAGACACGGCCCAAACTCCTACGGGAGGCAGCAGTGGGGGATATTGCACAATGGAGGGAACTCTGATGCAGCAATGCCGCGTGAAGGAAGAAGGTTTTCGGATTGTAAACTTCTATCAGCAGGGAAGAAAATGACGGTACCTGACTAAGAAGCCCCGGCTAACTA
>GV2UCFN02GOPPQ
GGTGAGTAACGCGTGGGCAACCAACCTTACACAGGGGGATAACACAGAGAAATTTGTGCTAATACCGCATAAGCGCACAGTACCGCATGGTACGGTGTGAAAAACTCCGGTGGTGTAAGACGGGCCCGCGTCTGATTAGCTAGTTGGTGAGGTAAGAGCTCACCAAGGCGACGATCAGTAGCCGACCTGAGAGGGTGATCGGCCACATTGGGACTGAGACACGGCCCAAACTCCTACGGGAGGCAGCAGTGGGGGATATTGCACAATGGAGGGAACTCTGATGCAGCAATGCCGCGTGAAGGAAGAAGGTTTTCGGATTGTAAACTTCTATCAGCAGGGAAGAAAATGACGGTACCTGACTAAGAAGCCCCGGCTAACTA
>GV2UCFN02FR5PP
GGTGAGTAACGCGTGGGCAACCAACCTTACACAGGGGGATAACACAGAGAAATTTGTGCTAATACCGCATAAGCGCACAGTACCGCATGGTACGGTGTGAAAAACTCCGGTGGTGTAAGACGGGCCCGCGTCTGATTAGCTAGTTGGTGAGGTAAGAGCTCACCAAGGCGACGATCAGTAGCCGACCTGAGAGGGTGATCGGCCACATTGGGACTGAGACACGGCCCAAACTCCTACGGGAGGCAGCAGTGGGGGATATTGCACAATGGAGGGAACTCTGATGCAGCAATGCCGCGTGAAGGAAGAAGGTTTTCGGATTGTAAACTTCTATCAGCAGGGAAGAAAATGACGGTACCTGACTAAGAAGCCCCGGCTAACTA
>G35JFLI02JVOKA
GGTGAGTAACGCGTGGGCAACCAACCTTACACAGGGGGATAACACAGAGAAATTTGTGCTAATACCGCATAAGCGCACAGTACCGCATGGTACGGTGTGAAAAAACTCCGGTGGTGTAAGACGGGCCCGCGTCTGATTAGCTAGTTGGTGAGGTAAGAGCTCACCAAGGCGACGATCAGTAGCCGACCTGAGAGGGTGATCGGCCACATTGGGACTGAGACACGGCCCAAACTCCTACGGGAGGCAGCAGTGGGGGATATTGCACAATGGAGGGAACTCTGATGCAGCAATGCCGCGTGAAGGAAGAAGGTTTTCGGATTGTAAACTTCTATCAGCAGGGAAGAAAATGACGGTACCTGACTAAGAAGCCCCGGCTAACTA
>G35JFLI02JDYR3
GGTGAGTAACGCGTGGGCAACCAACCTTACACAGGGGGATAACACAGAGAAATTTGTGCTAATACCGCATAAGCGCACAGTACCGCATGGTACGGTGTGAAAAAACTCCGGTGGTGTAAGACGGGCCCGCGTCTGATTAGCTAGTTGGTGAGGTAAGAGCTCACCAAGGCGACGATCAGTAGCCGACCTGAGAGGGTGATCGGCCACATTGGGACTGAGACACGGCCCAAACTCCTACGGGAGGCAGCAGTGGGGGATATTGCACAATGGAGGGAACTCTGATGCAGCAATGCCGCGTGAAGGAAGAAGGTTTTCGGATTGTAAACTTCTATCAGCAGGGAAGAAAATGACGGTACCTGACTAAGAAGCCCCGGCTAACTA
>G35JFLI02GU163
GGTGAGTAACGCGTGGGCAACCAACCTTACACAGGGGGATAACACAGAGAAATTTGTGCTAATACCGCATAAGCGCACAGTACCGCATGGTACGGTGTGAAAAAACTCCGGTGGTGTAAGACGGGCCCGCGTCTGATTAGCTAGTTGGTGAGGTAAGAGCTCACCAAGGCGACGATCAGTAGCCGACCTGAGAGGGTGATCGGCCACATTGGGACTGAGACACGGCCCAAACTCCTACGGGAGGCAGCAGTGGGGGATATTGCACAATGGAGGGAACTCTGATGCAGCAATGCCGCGTGAAGGAAGAAGGTTTTCGGATTGTAAACTTCTATCAGCAGGGAAGAAAATGACGGTACCTGACTAAGAAGCCCCGGCTAACTA
>G35JFLI02HL2OX
GGTGAGTAACGCGTGGGCAACCAACCTTACACAGGGGGATAACACAGAGAAATTTGTGCTAATACCGCATAAGCGCACAGTACCGCATGGTACGGTGTGAAAAAACTCCGGTGGTGTAAGACGGGCCCGCGTCTGATTAGCTAGTTGGTGAGGTAAGAGCTCACCAAGGCGACGATCAGTAGCCGACCTGAGAGGGTGATCGGCCACATTGGGACTGAGACACGGCCCAAACTCCTACGGGAGGCAGCAGTGGGGGATATTGCACAATGGAGGGAACTCTGATGCAGCAATGCCGCGTGAAGGAAGAAGGTTTTCGGATTGTAAACTTCTATCAGCAGGGAAGAAAATGACGGTACCTGACTAAGAAGCCCCGGCTAACTA
>G35JFLI02FJCOT
GGTGAGTAACGCGTGGGCAACCAACCTTACACAGGGGGATAACACAGAGAAATTTGTGCTAATACCGCATAAGCGCACAGTACCGCATGGTACGGTGTGAAAAAACTCCGGTGGTGTAAGACGGGCCCGCGTCTGATTAGCTAGTTGGTGAGGTAAGAGCTCACCAAGGCGACGATCAGTAGCCGACCTGAGAGGGTGATCGGCCACATTGGGACTGAGACACGGCCCAAACTCCTACGGGAGGCAGCAGTGGGGGATATTGCACAATGGAGGGAACTCTGATGCAGCAATGCCGCGTGAAGGAAGAAGGTTTTCGGATTGTAAACTTCTATCAGCAGGGAAGAAAATGACGGTACCTGACTAAGAAGCCCCGGCTAACTA
>G35JFLI02GVMMA
GGTGAGTAACGCGTGGGCAACCAACCTTACACAGGGGGATAACACAGAGAAATTTGTGCTAATACCGCATAAGCGCACAGTACCGCATGGTACGGTGTGAAAAAACTCCGGTGGTGTAAGACGGGCCCGCGTCTGATTAGCTAGTTGGTGAGGTAAGAGCTCACCAAGGCGACGATCAGTAGCCGACCTGAGAGGGTGATCGGCCACATTGGGACTGAGACACGGCCCAAACTCCTACGGGAGGCAGCAGTGGGGGATATTGCACAATGGAGGGAACTCTGATGCAGCAATGCCGCGTGAAGGAAGAAGGTTTTCGGATTGTAAACTTCTATCAGCAGGGAAGAAAATGACGGTACCTGACTAAGAAGCCCCGGCTAACTA
>G35JFLI02HU1ST
GGTGAGTAACGCGTGGGCAACCAACCTTACACAGGGGGATAACACAGAGAAATTTGTGCTAATACCGCATAAGCGCACAGTACCGCATGGTACGGTGTGAAAAAACTCCGGTGGTGTAAGACGGGCCCGCGTCTGATTAGCTAGTTGGTGAGGTAAGAGCTCACCAAGGCGACGATCAGTAGCCGACCTGAGAGGGTGATCGGCCACATTGGGACTGAGACACGGCCCAAACTCCTACGGGAGGCAGCAGTGGGGGATATTGCACAATGGAGGGAACTCTGATGCAGCAATGCCGCGTGAAGGAAGAAGGTTTTCGGATTGTAAACTTCTATCAGCAGGGAAGAAAATGACGGTACCTGACTAAGAAGCCCCGGCTAACTA
>G35JFLI02HYTLZ
GGTGAGTAACGCGTGGGCAACCAACCTTACACAGGGGGATAACACAGAGAAATTTGTGCTAATACCGCATAAGCGCACAGTACCGCATGGTACGGTGTGAAAAAACTCCGGTGGTGTAAGACGGGCCCGCGTCTGATTAGCTAGTTGGTGAGGTAAGAGCTCACCAAGGCGACGATCAGTAGCCGACCTGAGAGGGTGATCGGCCACATTGGGACTGAGACACGGCCCAAACTCCTACGGGAGGCAGCAGTGGGGGATATTGCACAATGGAGGGAACTCTGATGCAGCAATGCCGCGTGAAGGAAGAAGGTTTTCGGATTGTAAACTTCTATCAGCAGGGAAGAAAATGACGGTACCTGACTAAGAAGCCCCGGCTAACTA
>G35JFLI02I0GSF
GGTGAGTAACGCGTGGGCAACCAACCTTACACAGGGGGATAACACAGAGAAATTTGTGCTAATACCGCATAAGCGCACAGTACCGCATGGTACGGTGTGAAAAAACTCCGGTGGTGTAAGACGGGCCCGCGTCTGATTAGCTAGTTGGTGAGGTAAGAGCTCACCAAGGCGACGATCAGTAGCCGACCTGAGAGGGTGATCGGCCACATTGGGACTGAGACACGGCCCAAACTCCTACGGGAGGCAGCAGTGGGGGATATTGCACAATGGAGGGAACTCTGATGCAGCAATGCCGCGTGAAGGAAGAAGGTTTTCGGATTGTAAACTTCTATCAGCAGGGAAGAAAATGACGGTACCTGACTAAGAAGCCCCGGCTAACTA
>G35JFLI02GEJLO
GGTGAGTAACGCGTGGGCAACCAACCTTACACAGGGGGATAACACAGAGAAATTTGTGCTAATACCGCATAAGCGCACAGTACCGCATGGTACGGTGTGAAAAAACTCCGGTGGTGTAAGACGGGCCCGCGTCTGATTAGCTAGTTGGTGAGGTAAGAGCTCACCAAGGCGACGATCAGTAGCCGACCTGAGAGGGTGATCGGCCACATTGGGACTGAGACACGGCCCAAACTCCTACGGGAGGCAGCAGTGGGGGATATTGCACAATGGAGGGAACTCTGATGCAGCAATGCCGCGTGAAGGAAGAAGGTTTTCGGATTGTAAACTTCTATCAGCAGGGAAGAAAATGACGGTACCTGACTAAGAAGCCCCGGCTAACTA
>GV2UCFN02IK8YY
GGTGAGTAACGCGTGGGCAACCAACCTTACACAGGGGGATAACGCAGAGAAATTTGCGCTAATACCGCATAAGCGCACAGTACCGCATGGTACGGTGTGAAAAACTCCGGTGGTGTAAGACGGGCCCGCGTCTGATTAGCTAGTTGGTGAGGTAAGAGCTCACCAAGGCGACGATCAGTAGCCGACCTGAGAGGGTGATCGGCCACATTGGGACTGAGACACGGCCCAAACTCCTACGGGAGGCAGCAGTGGGGGATATTGCACAATGGAGGGAACTCTGATGCAGCAATGCCGCGTGAAGGAAGAAGGTTTTCGGATTGTAAACTTCTATCAGCAGGGAAGAAAATGACGGTACCTGACTAAGAAGCCCCGGCTAACTA
>GV2UCFN02IMPQV
GGTGAGTAACGCGTGGGCAACCAACCTTACACAGGGGGATAACGCAGAGAAATTTGCGCTAATACCGCATAAGCGCACAGTACCGCATGGTACGGTGTGAAAAACTCCGGTGGTGTAAGACGGGCCCGCGTCTGATTAGCTAGTTGGTGAGGTAAGAGCTCACCAAGGCGACGATCAGTAGCCGACCTGAGAGGGTGATCGGCCACATTGGGACTGAGACACGGCCCAAACTCCTACGGGAGGCAGCAGTGGGGGATATTGCACAATGGAGGGAACTCTGATGCAGCAATGCCGCGTGAAGGAAGAAGGTTTTCGGATTGTAAACTTCTATCAGCAGGGAAGAAAATGACGGTACCTGACTAAGAAGCCCCGGCTAACTA
>GV2UCFN02IK708
GGTGAGTAACGCGTGGGCAACCAACCTTACACAGGGGGATAACGCAGAGAAATTTGCGCTAATACCGCATAAGCGCACAGTACCGCATGGTACGGTGTGAAAAACTCCGGTGGTGTAAGACGGGCCCGCGTCTGATTAGCTAGTTGGTGAGGTAAGAGCTCACCAAGGCGACGATCAGTAGCCGACCTGAGAGGGTGATCGGCCACATTGGGACTGAGACACGGCCCAAACTCCTACGGGAGGCAGCAGTGGGGGATATTGCACAATGGAGGGAACTCTGATGCAGCAATGCCGCGTGAAGGAAGAAGGTTTTCGGATTGTAAACTTCTATCAGCAGGGAAGAAAATGACGGTACCTGACTAAGAAGCCCCGGCTAACTA
>GV2UCFN02FRWYW
GGTGAGTAACGCGTGGGCAACCAACCTTACACAGGGGGATAACGCAGAGAAATTTGCGCTAATACCGCATAAGCGCACAGTACCGCATGGTACGGTGTGAAAAACTCCGGTGGTGTAAGACGGGCCCGCGTCTGATTAGCTAGTTGGTGAGGTAAGAGCTCACCAAGGCGACGATCAGTAGCCGACCTGAGAGGGTGATCGGCCACATTGGGACTGAGACACGGCCCAAACTCCTACGGGAGGCAGCAGTGGGGGATATTGCACAATGGAGGGAACTCTGATGCAGCAATGCCGCGTGAAGGAAGAAGGTTTTCGGATTGTAAACTTCTATCAGCAGGGAAGAAAATGACGGTACCTGACTAAGAAGCCCCGGCTAACTA
>GV2UCFN02G1V5W
GGTGAGTAACGCGTGGGCAACCAACCTTACACAGGGGGATAACGCAGAGAAATTTGCGCTAATACCGCATAAGCGCACAGTACCGCATGGTACGGTGTGAAAAACTCCGGTGGTGTAAGACGGGCCCGCGTCTGATTAGCTAGTTGGTGAGGTAAGAGCTCACCAAGGCGACGATCAGTAGCCGACCTGAGAGGGTGATCGGCCACATTGGGACTGAGACACGGCCCAAACTCCTACGGGAGGCAGCAGTGGGGGATATTGCACAATGGAGGGAACTCTGATGCAGCAATGCCGCGTGAAGGAAGAAGGTTTTCGGATTGTAAACTTCTATCAGCAGGGAAGAAAATGACGGTACCTGACTAAGAAGCCCCGGCTAACTA
>GV2UCFN02GHENZ
GGTGAGTAACGCGTGGGCAACCAACCTTACACAGGGGGATAACGCAGAGAAATTTGCGCTAATACCGCATAAGCGCACAGTACCGCATGGTACGGTGTGAAAAACTCCGGTGGTGTAAGACGGGCCCGCGTCTGATTAGCTAGTTGGTGAGGTAAGAGCTCACCAAGGCGACGATCAGTAGCCGACCTGAGAGGGTGATCGGCCACATTGGGACTGAGACACGGCCCAAACTCCTACGGGAGGCAGCAGTGGGGGATATTGCACAATGGAGGGAACTCTGATGCAGCAATGCCGCGTGAAGGAAGAAGGTTTTCGGATTGTAAACTTCTATCAGCAGGGAAGAAAATGACGGTACCTGACTAAGAAGCCCCGGCTAACTA
>GV2UCFN02H4WIW
GGTGAGTAACGCGTGGGCAACCAACCTTACACAGGGGGATAACGCAGAGAAATTTGCGCTAATACCGCATAAGCGCACAGGATCACATGATCCGGTGTGAAAAACTCCGGTGGTGTAAGACGGGCCCGCGTCTGATTAGTTAGTTGGTGAGGTAAGAGCTCACCAAGGCGACGATCAGTAGCCGACCTGAGAGGGTGATCGGCCACATTGGGACTGAGACACGGCCCAAACTCCTACGGGAGGCAGCAGTGGGGGATATTGCACAATGGAGGGAACTCTGATGCAGCAATGCCGCGTGAAGGAAGAAGGTTTTCGGATTGTAAACTTCTATCAGCAGGGAAGAAAATGACGGTACCTGACTAAGAAGCCCCGGCTAACTA
>GV2UCFN02GVZKR
GGTGAGTAACGCGTGGGCAACCAACCTTACACAGGGGGATAACGCAGAGAAATTTGCGCTAATACCGCATAAGCGCACAGGATCACATGATCCGGTGTGAAAAACTCCGGTGGTGTAAGACGGGCCCGCGTCTGATTAGCTAGTTGGTGAGGTAAGGGCTCACCAAGGCGACGATCAGTAGCCGACCTGAGAGGGTGATCGGCCACATTGGGACTGAGACACGGCCCAAACTCCTACGGGAGGCAGCAGTGGGGGATATTGCACAATGGAGGGAACTCTGATGCAGCAATGCCGCGTGAAGGAAGAAGGTTTTCGGATTGTAAACTTCTATCAGCAGGGAAGAAAATGACGGTACCTGACTAAGAAGCCCCGGCTAATTA
>GV2UCFN02HUKIZ
GGTGAGTAACGTGTGGGCAACCAACCTTACACAGGGGGATAACGCAGAGAAATTTGCGCTAATACCGCATAAGCGCACAGGATCACATGATCCGGTGTGAAAAACTCCGGTGGTGTAAGACGGGCCCGCGTCTGATTAGCTAGTTGGTGAGGTAAAGGCTCACCAAGGCGACGATCAGTAGCCGACCTGAGAGGGTGATCGGCCACATTGGGACTGAGACACGGCCCAAACTCCTACGGGAGGCAGCAGTGGGGGATATTGCACAATGGAGGGAACTCTGATGCAGCAATGCCGCGTGAAGGAAGAAGGTTTTCGGATTGTAAACTTCTATCAGCAGGGAAGAAAATGACGGTACCTGACTAAGAAGCCCCGGCTAACTA
>GV2UCFN02HFW0V
GGTGAGTAACGTGTGGGCAACCAACCTTACACAGGGGGATAACGCAGAGAAATTTGCGCTAATACCGCATAAGCGCACAGGATCACATGATCCGGTGTGAAAAACTCCGGTGGTGTAAGACGGGCCCGCGTCTGATTAGCTAGTTGGTGAGGTAAAGGCTCACCAAGGCGACGATCAGTAGCCGACCTGAGAGGGTGATCGGCCACATTGGGACTGAGACACGGCCCAAACTCCTACGGGAGGCAGCAGTGGGGGATATTGCACAATGGAGGGAACTCTGATGCAGCAATGCCGCGTGAAGGAAGAAGGTTTTCGGATTGTAAACTTCTATCAGCAGGGAAGAAAATGACGGTACCTGACTAAGAAGCCCCGGCTAACTA
>GV2UCFN02IK8IO
GGTGAGTAACGTGTGGGCAACCAACCTTACACAGGGGGATAACGCAGAGAAATTTGCGCTAATACCGCATAAGCGCACAGGATCACATGATCCGGTGTGAAAAACTCCGGTGGTGTAAGACGGGCCCGCGTCTGATTAGCTAGTTGGTGAGGTAAAGGCTCACCAAGGCGACGATCAGTAGCCGACCTGAGAGGGTGATCGGCCACATTGGGACTGAGACACGGCCCAAACTCCTACGGGAGGCAGCAGTGGGGGATATTGCACAATGGAGGGAACTCTGATGCAGCAATGCCGCGTGAAGGAAGAAGGTTTTCGGATTGTAAACTTCTATCAGCAGGGAAGAAAATGACGGTACCTGACTAAGAAGCCCCGGCTAACTA
>GV2UCFN02FQTKZ
GGTGAGTAACGTGTGGGCAACCAACCTTACACAGGGGGATAACGCAGAGAAATTTGCGCTAATACCGCATAAGCGCACAGGATCACATGATCCGGTGTGAAAAACTCCGGTGGTGTAAGACGGGCCCGCGTCTGATTAGCTAGTTGGTGAGGTAAAGGCTCACCAAGGCGACGATCAGTAGCCGACCTGAGAGGGTGATCGGCCACATTGGGACTGAGACACGGCCCAAACTCCTACGGGAGGCAGCAGTGGGGGATATTGCACAATGGAGGGAACTCTGATGCAGCAATGCCGCGTGAAGGAAGAAGGTTTTCGGATTGTAAACTTCTATCAGCAGGGAAGAAAATGACGGTACCTGACTAAGAAGCCCCGGCTAACTA
>GV2UCFN02JWXFR
GGTGAGTAACGTGTGGGCAACCAACCTTACACAGGGGGATAACGCAGAGAAATTTGCGCTAATACCGCATAAGCGCACAGGATCACATGATCCGGTGTGAAAAACTCCGGTGGTGTAAGACGGGCCCGCGTCTGATTAGCTAGTTGGTGAGGTAAAGGCTCACCAAGGCGACGATCAGTAGCCGACCTGAGAGGGTGATCGGCCACATTGGGACTGAGACACGGCCCAAACTCCTACGGGAGGCAGCAGTGGGGGATATTGCACAATGGAGGGAACTCTGATGCAGCAATGCCGCGTGAAGGAAGAAGGTTTTCGGATTGTAAACTTCTATCAGCAGGGAAGAAAATGACGGTACCTGACTAAGAAGCCCCGGCTAACTA
>GV2UCFN02H0YJ8
GGTGAGTAACGTGTGGGCAACCAACCTTACACAGGGGGATAACGCAGAGAAATTTGCGCTAATACCGCATAAGCGCACAGGATCACATGATCCGGTGTGAAAAACTCCGGTGGTGTAAGACGGGCCCGCGTCTGATTAGCTAGTTGGTGAGGTAAAGGCTCACCAAGGCGACGATCAGTAGCCGACCTGAGAGGGTGATCGGCCACATTGGGACTGAGACACGGCCCAAACTCCTACGGGAGGCAGCAGTGGGGGATATTGCACAATGGAGGGAACTCTGATGCAGCAATGCCGCGTGAAGGAAGAAGGTTTTCGGATTGTAAACTTCTATCAGCAGGGAAGAAAATGACGGTACCTGACTAAGAAGCCCCGGCTAACTA
>GV2UCFN02G46DA
GGTGAGTAACGTGTGGGCAACCAACCTTACACAGGGGGATAACGCAGAGAAATTTGCGCTAATACCGCATAAGCGCACAGGATCACATGATCCGGTGTGAAAAACTCCGGTGGTGTAAGACGGGCCCGCGTCTGATTAGCTAGTTGGTGAGGTAAAGGCTCACCAAGGCGACGATCAGTAGCCGACCTGAGAGGGTGATCGGCCACATTGGGACTGAGACACGGCCCAAACTCCTACGGGAGGCAGCAGTGGGGGATATTGCACAATGGAGGGAACTCTGATGCAGCAATGCCGCGTGAAGGAAGAAGGTTTTCGGATTGTAAACTTCTATCAGCAGGGAAGAAAATGACGGTACCTGACTAAGAAGCCCCGGCTAACTA
>GV2UCFN02F73I8
GGTGAGTAACGTGTGGGCAACCAACCTTACACAGGGGGATAACGCAGAGAAATTTGCGCTAATACCGCATAAGCGCACAGGATCACATGATCCGGTGTGAAAAACTCCGGTGGTGTAAGACGGGCCCGCGTCTGATTAGCTAGTTGGTGAGGTAAAGGCTCACCAAGGCGACGATCAGTAGCCGACCTGAGAGGGTGATCGGCCACATTGGGACTGAGACACGGCCCAAACTCCTACGGGAGGCAGCAGTGGGGGATATTGCACAATGGAGGGAACTCTGATGCAGCAATGCCGCGTGAAGGAAGAAGGTTTTCGGATTGTAAACTTCTATCAGCAGGGAAGAAAATGACGGTACCTGACTAAGAAGCCCCGGCTAACTA
>GV2UCFN02H1IJF
GGTGAGTAACGTGTGGGCAACCAACCTTACACAGGGGGATAACGCAGAGAAATTTGCGCTAATACCGCATAAGCGCACAGGATCACATGATCCGGTGTGAAAAACTCCGGTGGTGTAAGACGGGCCCGCGTCTGATTAGCTAGTTGGTGAGGTAAAGGCTCACCAAGGCGACGATCAGTAGCCGACCTGAGAGGGTGATCGGCCACATTGGGACTGAGACACGGCCCAAACTCCTACGGGAGGCAGCAGTGGGGGATATTGCACAATGGAGGGAACTCTGATGCAGCAATGCCGCGTGAAGGAAGAAGGTTTTCGGATTGTAAACTTCTATCAGCAGGGAAGAAAATGACGGTACCTGACTAAGAAGCCCCGGCTAACTA
>GV2UCFN02HK6DT
GGTGAGTAACGTGTGGGCAACCAACCTTACACAGGGGGATAACGCAGAGAAATTTGCGCTAATACCGCATAAGCGCACAGGATCACATGATCCGGTGTGAAAAACTCCGGTGGTGTAAGACGGGCCCGCGTCTGATTAGCTAGTTGGTGAGGTAAAGGCTCACCAAGGCGACGATCAGTAGCCGACCTGAGAGGGTGATCGGCCACATTGGGACTGAGACACGGCCCAAACTCCTACGGGAGGCAGCAGTGGGGGATATTGCACAATGGAGGGAACTCTGATGCAGCAATGCCGCGTGAAGGAAGAAGGTTTTCGGATTGTAAACTTCTATCAGCAGGGAAGAAAATGACGGTACCTGACTAAGAAGCCCCGGCTAACTA
>GV2UCFN02IW1WU
GGTGAGTAACGTGTGGGCAACCAACCTTACACAGGGGGATAACGCAGAGAAATTTGCGCTAATACCGCATAAGCGCACAGGATCACATGATCCGGTGTGAAAAACTCCGGTGGTGTAAGACGGGCCCGCGTCTGATTAGCTAGTTGGTGAGGTAAAGGCTCACCAAGGCGACGATCAGTAGCCGACCTGAGAGGGTGATCGGCCACATTGGGACTGAGACACGGCCCAAACTCCTACGGGAGGCAGCAGTGGGGGATATTGCACAATGGAGGGAACTCTGATGCAGCAATGCCGCGTGAAGGAAGAAGGTTTTCGGATTGTAAACTTCTATCAGCAGGGAAGAAAATGACGGTACCTGACTAAGAAGCCCCGGCTAACTA
>GV2UCFN02IH0RD
GGTGAGTAACGTGTGGGCAACCAACCTTACACAGGGGGATAACGCAGAGAAATTTGCGCTAATACCGCATAAGCGCACAGGATCACATGATCCGGTGTGAAAAACTCCGGTGGTGTAAGACGGGCCCGCGTCTGATTAGCTAGTTGGTGAGGTAAAGGCTCACCAAGGCGACGATCAGTAGCCGACCTGAGAGGGTGATCGGCCACATTGGGACTGAGACACGGCCCAAACTCCTACGGGAGGCAGCAGTGGGGGATATTGCACAATGGAGGGAACTCTGATGCAGCAATGCCGCGTGAAGGAAGAAGGTTTTCGGATTGTAAACTTCTATCAGCAGGGAAGAAAATGACGGTACCTGACTAAGAAGCCCCGGCTAACTA
>GV2UCFN02HXUL9
GGTGAGTAACGTGTGGGCAACCAACCTTACACAGGGGGATAACGCAGAGAAATTTGCGCTAATACCGCATAAGCGCACAGGATCACATGATCCGGTGTGAAAAACTCCGGTGGTGTAAGACGGGCCCGCGTCTGATTAGCTAGTTGGTGAGGTAAAGGCTCACCAAGGCGACGATCAGTAGCCGACCTGAGAGGGTGATCGGCCACATTGGGACTGAGACACGGCCCAAACTCCTACGGGAGGCAGCAGTGGGGGATATTGCACAATGGAGGGAACTCTGATGCAGCAATGCCGCGTGAAGGAAGAAGGTTTTCGGATTGTAAACTTCTATCAGCAGGGAAGAAAATGACGGTACCTGACTAAGAAGCCCCGGCTAACTA
>GV2UCFN02GYI6H
GGTGAGTAACGCGTGGGCAACCAACCTTACACAGGGGGATAACGCAGAGAAATTTGCGCTAATACCGCATAAGCGCACAGGATCACATGATCCGGTGTGAAAAACTCCGGTGGTGTAAGACGGGCCCGCGTCTGATTAGCTAGTTGGTGAGGTAAGGGCTCACCAAGGCGACGATCAGTAGCCGACCTGAGAGGGTGATCGGCCACATTGGGACTGAGACACGGCCCAAACTCCTACGGGAGGCAGCAGTGGGGGATATTGCACAATGGAGGGAACTCTGATGCAGCAATGCCGCGTGAAGGAAGAAGGTTTTCGGATTGTAAACTTCTATCAGCAGGGAAGAAAATGACGGTACCTGACTAAGAAGCCCCGGCTAACTA
>GV2UCFN02H6XZ3
GGTGAGTAACGCGTGGGCAACCAACCTTACACAGGGGGATAACGCAGAGAAATTTGCGCTAATACCGCATAAGCGCACAGGATCACATGATCCGGTGTGAAAAACTCCGGTGGTGTAAGACGGGCCCGCGTCTGATTAGCTAGTTGGTGAGGTAAAGGCTCACCAAGGCGACGATCAGTAGCCGACCTGAGAGGGTGATCGGCCACATTGGGACTGAGACACGGCCCAAACTCCTACGGGAGGCAGCAGTGGGGGATATTGCACAATGGAGGGAACTCTGATGCAGCAATGCCGCGTGAAGGAAGAAGGTTTTCGGATTGTAAACTTCTATCAGCAGGGAAGAAAATGACGGTACCTGACTAAGAAGCCCCGGCTAACTA
>GV2UCFN02GIJSW
GGTGAGTAACGCGTGGGCAACCAACCTTACACAGGGGGATAACGCAGAGAAATTTGCGCTAATACCGCATAAGCGCACAGGATCACATGATCCGGTGTGAAAAACTCCGGTGGTGTAAGACGGGCCCGCGTCTGATTAGCTAGTTGGTGAGGTAAAGGCTCACCAAGGCGACGATCAGTAGCCGACCTGAGAGGGTGATCGGCCACATTGGGACTGAGACACGGCCCAAACTCCTACGGGAGGCAGCAGTGGGGGATATTGCACAATGGAGGGAACTCTGATGCAGCAATGCCGCGTGAAGGAAGAAGGTTTTCGGATTGTAAACTTCTATCAGCAGGGAAGAAAATGACGGTACCTGACTAAGAAGCCCCGGCTAACTA
>GV2UCFN02F97PA
GGTGAGTAACGCGTGGGCAACCAACCTTACACAGGGGGATAACGCAGAGAAATTTGCGCTAATACCGCATAAGCGCACAGGATCACATGATCCGGTGTGAAAAACTCCGGTGGTGTAAGACGGGCCCGCGTCTGATTAGCTAGTTGGTGAGGTAAAGGCTCACCAAGGCGACGATCAGTAGCCGACCTGAGAGGGTGATCGGCCACATTGGGACTGAGACACGGCCCAAACTCCTACGGGAGGCAGCAGTGGGGGATATTGCACAATGGAGGGAACTCTGATGCAGCAATGCCGCGTGAAGGAAGAAGGTTTTCGGATTGTAAACTTCTATCAGCAGGGAAGAAAATGACGGTACCTGACTAAGAAGCCCCGGCTAACTA
>GV2UCFN02FM42B
GGTGAGTAACGCGTGGGCAACCAACCTTACACAGGGGGATAACGCAGAGAAATTTGCGCTAATACCGCATAAGCGCACAGGATCACATGATCCGGTGTGAAAAACTCCGGTGGTGTAAGACGGGCCCGCGTCTGATTAGCTAGTTGGTGAGGTAAAGGCTCACCAAGGCGACGATCAGTAGCCGACCTGAGAGGGTGATCGGCCACATTGGGACTGAGACACGGCCCAAACTCCTACGGGAGGCAGCAGTGGGGGATATTGCACAATGGAGGGAACTCTGATGCAGCAATGCCGCGTGAAGGAAGAAGGTTTTCGGATTGTAAACTTCTATCAGCAGGGAAGAAAATGACGGTACCTGACTAAGAAGCCCCGGCTAACTA
>G35JFLI02JYKYI
GGTGAGTAACGCGTGGGCAACCAACCTTACACAGGGGGATAACGCAGAGAAATTTGCGCTAATACCGCATAAGCGCACAGGATCACATGATCCGGTGTGAAAAACTCCGGTGGTGTAAGACGGGCCCGCGTCTGATTAGCTAGTTGGTGAGGTAAAGGCTCACCAAGGCGACGATCAGTAGCCGACCTGAGAGGGTGATCGGCCACATTGGGACTGAGACACGGCCCAAACTCCTACGGGAGGCAGCAGTGGGGGATATTGCACAATGGAGGGAACTCTGATGCAGCAATGCCGCGTGAAGGAAGAAGGTTTTCGGATTGTAAACTTCTATCAGCAGGGAAGAAAATGACGGTACCTGACTAAGAAGCCCCGGCTAACTA
>GV2UCFN02FTXRP
GGTGAGTAACGCGTGGGCAACCAACCTTACACAGGGGGATAACGCAGAGAAATTTGCGCTAATACCGCATAAGCGCACAGGATCACATGATCTGGTGTGAAAAACTCCGGTGGTGTAAGACGGGCCCGCGTCTGATTAGCTAGTTGGTGAGGTAAAGGCTCACCAAGGCGACGATCAGTAGCCGACCTGAGAGGGTGATCGGCCACATTGGGACTGAGACACGGCCCAAACTCCTACGGGAGGCAGCAGTGGGGGATATTGCACAATGGAGGGAACTCTGATGCAGCAATGCCGCGTGAAGGAAGAAGGTTTTCGGATTGTAAACTTCTATCAGCAGGGAAGAAAATGACGGTACCTGACTAAGAAGCCCCGGCTAACTA
>GV2UCFN02GCTLX
GGTGAGTAACGCGTGGGCAACCAACCTTACACAGGGGGATAACGCAGAGAAATTTGCGCTAATACCGCATAAGCGCACAGGATCACATGATCTGGTGTGAAAAACTCCGGTGGTGTAAGACGGGCCCGCGTCTGATTAGCTAGTTGGTGAGGTAAAGGCTCACCAAGGCGACGATCAGTAGCCGACCTGAGAGGGTGATCGGCCACATTGGGACTGAGACACGGCCCAAACTCCTACGGGAGGCAGCAGTGGGGGATATTGCACAATGGAGGGAACTCTGATGCAGCAATGCCGCGTGAAGGAAGAAGGTTTTCGGATTGTAAACTTCTATCAGCAGGGAAGAAAATGACGGTACCTGACTAAGAAGCCCCGGCTAACTA
>GV2UCFN02GVNH4
GGTGAGTAACGCGTGGGCAACCAACCTTACACAGGGGGATAACGCAGAGAAATTTGCGCTAATACCGCATAAGCGCACAGGATCACATGATCTGGTGTGAAAAACTCCGGTGGTGTAAGACGGGCCCGCGTCTGATTAGCTAGTTGGTGAGGTAAAGGCTCACCAAGGCGACGATCAGTAGCCGACCTGAGAGGGTGATCGGCCACATTGGGACTGAGACACGGCCCAAACTCCTACGGGAGGCAGCAGTGGGGGATATTGCACAATGGAGGGAACTCTGATGCAGCAATGCCGCGTGAAGGAAGAAGGTTTTCGGATTGTAAACTTCTATCAGCAGGGAAGAAAATGACGGTACCTGACTAAGAAGCCCCGGCTAACTA
>GV2UCFN02F1B1K
GGTGAGTAACGCGTGGGCAACCAACCTTACACAGGGGGATAACGCAGAGAAATTTGCGCTAATACCGCATAAGCGCACAGGATCACATGATCTGGTGTGAAAAACTCCGGTGGTGTAAGACGGGCCCGCGTCTGATTAGCTAGTTGGTGAGGTAAAGGCTCACCAAGGCGACGATCAGTAGCCGACCTGAGAGGGTGATCGGCCACATTGGGACTGAGACACGGCCCAAACTCCTACGGGAGGCAGCAGTGGGGGATATTGCACAATGGAGGGAACTCTGATGCAGCAATGCCGCGTGAAGGAAGAAGGTTTTCGGATTGTAAACTTCTATCAGCAGGGAAGAAAATGACGGTACCTGACTAAGAAGCCCCGGCTAACTA
>GV2UCFN02GBX39
GGTGAGTAACGCGTGGGCAACCAACCTTACACAGGGGGATAACGCAGAGAAATTTGCGCTAATACCGCATAAGCGCACAGGATCACATGATCTGGTGTGAAAAACTCCGGTGGTGTAAGACGGGCCCGCGTCTGATTAGCTAGTTGGTGAGGTAAAGGCTCACCAAGGCGACGATCAGTAGCCGACCTGAGAGGGTGATCGGCCACATTGGGACTGAGACACGGCCCAAACTCCTACGGGAGGCAGCAGTGGGGGATATTGCACAATGGAGGGAACTCTGATGCAGCAATGCCGCGTGAAGGAAGAAGGTTTTCGGATTGTAAACTTCTATCAGCAGGGAAGAAAATGACGGTACCTGACTAAGAAGCCCCGGCTAACTA
>GV2UCFN02HBFX9
GGTGAGTAACGCGTGGGCAACCAACCTTACACAGGGGGATAACGCAGAGAAATTTGCGCTAATACCGCATAAGCGCACAGGATCACATGATCTGGTGTGAAAAACTCCGGTGGTGTAAGACGGGCCCGCGTCTGATTAGCTAGTTGGTGAGGTAAAGGCTCACCAAGGCGACGATCAGTAGCCGACCTGAGAGGGTGATCGGCCACATTGGGACTGAGACACGGCCCAAACTCCTACGGGAGGCAGCAGTGGGGGATATTGCACAATGGAGGGAACTCTGATGCAGCAATGCCGCGTGAAGGAAGAAGGTTTTCGGATTGTAAACTTCTATCAGCAGGGAAGAAAATGACGGTACCTGACTAAGAAGCCCCGGCTAACTA
>GV2UCFN02JZWY4
GGTGAGTAACGCGTGGGCAACCAACCTTACACAGGGGGATAACGCAGAGAAATTTGCGCTAATACCGCATAAGCGCACAGGATCACATGATCTGGTGTGAAAAACTCCGGTGGTGTAAGACGGGCCCGCGTCTGATTAGCTAGTTGGTGAGGTAAAGGCTCACCAAGGCGACGATCAGTAGCCGACCTGAGAGGGTGATCGGCCACATTGGGACTGAGACACGGCCCAAACTCCTACGGGAGGCAGCAGTGGGGGATATTGCACAATGGAGGGAACTCTGATGCAGCAATGCCGCGTGAAGGAAGAAGGTTTTCGGATTGTAAACTTCTATCAGCAGGGAAGAAAATGACGGTACCTGACTAAGAAGCCCCGGCTAACTA
