# Supplementary material for: Investigation of the Effect of Type 2 Diabetes Mellitus on Subgingival Plaque Microbiota by High-Throughput 16S rDNA Pyrosequencing
Source: PLoS One. 2013 Apr 22;8(4):e61516. doi: 10.1371/journal.pone.0061516 (PMC3632544; doi:10.1371/journal.pone.0061516)
Supplement: File S1 — FASTA-format sequences for all the OTUs. Sequences for each OTU are provided in a FASTA-format file. (ZIP) [file pone.0061516.s004.zip › OTU.allseq/Otu0106.fasta]

>G35JFLI02IDM3F
GGTGAGTATCGCGTATCCAACTTTCCCATAACTAGGGGATAATCCGTCGAAAGGCGGTCTAATACTCTATGTTGTCTATTTATGGCCTCATATTTAGACGAAAGATTTTATCGGTTATGGTTAGGGATGCGTCCGATTAGGTAGTAGGCGGGGTAACAGCCCACCTAGCCTACGATCGGTAGGGGTTCTGCGAGGAAGGTCCCCCACATTGGAACTGAGACACGGTCCAAACTCCTACGGGAGGCAGCAGTGAGGAATATTGGTCAATGGACGAGAGTCTGAACCAGCCAAGTAGCGTGCAGGATGACGGCCCTATGGGTTGTAAACTGCTTTTATGCGGGAATAAAGTGATTTACGTGTATATCATTGCATGTACCGCATGAATAAGGACCGGCTAATTC
>G3BZQ8102IAIE3
GGTGAGTATCGCGTATCCAACTTTCCCATAACTAGGGGATAATCCGTCGAAAGGCGGTCTAATACTCTATGTTGTCTATTTATGGCCTCATATTTAGACGAAAGATTTTATCGGTTATGGTTAGGGATGCGTCCGATTAGGTAGTAGGCGGGGTAACAGCCCACCTAGCCTACGATCGGTAGGGTTCTGCGAGGAAGGTCCCCCACATTGGAACTGAGACACGGTCCAAACTCCTACGGGAGGCAGCAGTGAGGAATATTGGTCAATGGACGAGAGTCTGAACCAGCCAAGTAGCGTGCAGGATGACGGCCCTATGGGTTGTAAACTGCTTTTATGCGGGAATAAAGTGATTTACGTGTATATCATTGCATGTACCGCATGAATAAGGACCGGCTAATTC
>G35JFLI02G22VE
GGTGAGTATCGCGTATCCAACTTTCCCATAACTAGGGGATAATCCGTCGAAAGGCGGTCTAATACTCTATGTTGTCTATTTATGGCCTCATATTTAGACGAAAGATTTTATCGGTTATGGTTAGGGATGCGTCCGATTAGGTAGTAGGCGGGGTAACAGCCCACCTAGCCTACGATCGGTAGGGTTCTGCGAGGAAGGTCCCCCACATTGGAACTGAGACACGGTCCAAACTCCTACGGGAGGCAGCAGTGAGGAATATTGGTCAATGGACGAGAGTCTGAACCAGCCAAGTAGCGTGCAGGATGACGGCCCTATGGGTTGTAAACTGCTTTTATGCGGGAATAAAGTGATTTACGTGTATATCATTGCATGTACCGCATGAATAAGGACCGGCTAATTC
>GV2UCFN02GTEW1
GGTGAGTATCGCGTATCCAACTTTCCCATAACTAGGGGATAATCCGTCGAAAGGCGGTCTAATACTCTATGTTGTCTATTTATGGCCTCATATTTAGACGAAAGATTTATCGGTTATGGTTAGGGATGCGTCCGATTAGGTAGTAGGCGGGGTAACAGCCCACCTAGCCTACGATCGGTAGGGGTTCTGCGAGGAAGGTCCCCCACATTGGAACTGAGACACGGTCCAAACTCCTACGGGAGGCAGCAGTGAGGAATATTGGTCAATGGACGCGAGTCTGAACCAGCCAAGTAGCGTGCAGGATGACGGCCCTATGGGTTGTAAACTGCTTTTATGCGGGAATAAAGTGATTTACGTGTATATCATTGCATGTACCGCATGAATAAGGACCGGCTAATTC
>GV2UCFN02FZM3U
GGTGAGTATCGCGTATCCAACTTTCCCATAACTAGGGGATAATCCGTCGAAAGGCGGTCTAATACTCTATGTTGTCTATTTATGGCCTCATATTTAGACGAAAGATTTATCGGTTATGGTTAGGGATGCGTCCGATTAGGTAGTAGGCGGGGTAACAGCCCACCTAGCCTACGATCGGTAGGGGTTCTGCGAGGAAGGTCCCCCACATTGGAACTGAGACACGGTCCAAACTCCTACGGGAGGCAGCAGTGAGGAATATTGGTCAATGGACGAGAGTCTGAACCAGCCAAGTAGCGTGCAGGATGACGGCCCTATGGGTTGTAAACTGCTTTTATGCGGGAATAAAGTGATTTACGTGTATATCATTGCATGTACCGCATGAATAAGGACCGGCTAATTC
>GV2UCFN02F8RM3
GGTGAGTATCGCGTATCCAACTTTCCCATAACTAGGGGATAATCCGTCGAAAGGCGGTCTAATACTCTATGTTGTCTATTTATGGCCTCATATTTAGACGAAAGATTTATCGGTTATGGTTAGGGATGCGTCCGATTAGGTAGTAGGCGGGGTAACAGCCCACCTAGCCTACGATCGGTAGGGGTTCTGCGAGGAAGGTCCCCCACATTGGAACTGAGACACGGTCCAAACTCCTACGGGAGGCAGCAGTGAGGAATATTGGTCAATGGACGAGAGTCTGAACCAGCCAAGTAGCGTGCAGGATGACGGCCCTATGGGTTGTAAACTGCTTTTATGCGGGAATAAAGTGATTTACGTGTATATCATTGCATGTACCGCATGAATAAGGACCGGCTAATTC
>GV2UCFN02G6OK8
GGTGAGTATCGCGTATCCAACTTTCCCATAACTAGGGGATAATCCGTCGAAAGGCGGTCTAATACTCTATGTTGTCTATTTATGGCCTCATATTTAGACGAAAGATTTATCGGTTATGGTTAGGGATGCGTCCGATTAGGTAGTAGGCGGGGTAACAGCCCACCTAGCCTACGATCGGTAGGGGTTCTGCGAGGAAGGTCCCCCACATTGGAACTGAGACACGGTCCAAACTCCTACGGGAGGCAGCAGTGAGGAATATTGGTCAATGGACGAGAGTCTGAACCAGCCAAGTAGCGTGCAGGATGACGGCCCTATGGGTTGTAAACTGCTTTTATGCGGGAATAAAGTGATTTACGTGTATATCATTGCATGTACCGCATGAATAAGGACCGGCTAATTC
>GV2UCFN02GP0N3
GGTGAGTATCGCGTATCCAACTTTCCCATAACTAGGGGATAATCCGTCGAAAGGCGGTCTAATACTCTATGTTGTCTATTTATGGCCTCATATTTAGACGAAAGATTTATCGGTTATGGTTAGGGATGCGTCCGATTAGGTAGTAGGCGGGGTAACAGCCCACCTAGCCTACGATCGGTAGGGGTTCTGCGAGGAAGGTCCCCCACATTGGAACTGAGACACGGTCCAAACTCCTACGGGAGGCAGCAGTGAGGAATATTGGTCAATGGACGAGAGTCTGAACCAGCCAAGTAGCGTGCAGGATGACGGCCCTATGGGTTGTAAACTGCTTTTATGCGGGAATAAAGTGATTTACGTGTATATCATTGCATGTACCGCATGAATAAGGACCGGCTAATTC
>GV2UCFN02F5QEC
GGTGAGTATCGCGTATCCAACTTTCCCATAACTAGGGGATAATCCGTCGAAAGGCGGTCTAATACTCTATGTTGTCTATTTATGGCCTCATATTTAGACGAAAGATTTATCGGTTATGGTTAGGGATGCGTCCGATTAGGTAGTAGGCGGGGTAACAGCCCACCTAGCCTACGATCGGTAGGGGTTCTGCGAGGAAGGTCCCCCACATTGGAACTGAGACACGGTCCAAACTCCTACGGGAGGCAGCAGTGAGGAATATTGGTCAATGGACGAGAGTCTGAACCAGCCAAGTAGCGTGCAGGATGACGGCCCTATGGGTTGTAAACTGCTTTTATGCGGGAATAAAGTGATTTACGTGTATATCATTGCATGTACCGCATGAATAAGGACCGGCTAATTC
>GV2UCFN02GJYYA
GGTGAGTATCGCGTATCCAACTTTCCCATAACTAGGGGATAATCCGTCGAAAGGCGGTCTAATACTCTATGTTGTCTATTTATGGCCTCATATTTAGACGAAAGATTTATCGGTTATGGTTAGGGATGCGTCCGATTAGGTAGTAGGCGGGGTAACAGCCCACCTAGCCTACGATCGGTAGGGGTTCTGCGAGGAAGGTCCCCCACATTGGAACTGAGACACGGTCCAAACTCCTACGGGAGGCAGCAGTGAGGAATATTGGTCAATGGACGAGAGTCTGAACCAGCCAAGTAGCGTGCAGGATGACGGCCCTATGGGTTGTAAACTGCTTTTATGCGGGAATAAAGTGATTTACGTGTATATCATTGCATGTACCGCATGAATAAGGACCGGCTAATTC
>GV2UCFN02G43LA
GGTGAGTATCGCGTATCCAACTTTCCCATAACTAGGGGATAATCCGTCGAAAGGCGGTCTAATACTCTATGTTGTCTATTTATGGCCTCATATTTAGACGAAAGATTTATCGGTTATGGTTAGGGATGCGTCCGATTAGGTAGTAGGCGGGGTAACAGCCCACCTAGCCTACGATCGGTAGGGGTTCTGCGAGGAAGGTCCCCCACATTGGAACTGAGACACGGTCCAAACTCCTACGGGAGGCAGCAGTGAGGAATATTGGTCAATGGACGAGAGTCTGAACCAGCCAAGTAGCGTGCAGGATGACGGCCCTATGGGTTGTAAACTGCTTTTATGCGGGAATAAAGTGATTTACGTGTATATCATTGCATGTACCGCATGAATAAGGACCGGCTAATTC
>GV2UCFN02I3MFZ
GGTGAGTATCGCGTATCCAACTTTCCCATAACTAGGGGATAATCCGTCGAAAGGCGGTCTAATACTCTATGTTGTCTATTTATGGCCTCATATTTAGACGAAAGATTTATCGGTTATGGTTAGGGATGCGTCCGATTAGGTAGTAGGCGGGGTAACAGCCCACCTAGCCTACGATCGGTAGGGGTTCTGCGAGGAAGGTCCCCCACATTGGAACTGAGACACGGTCCAAACTCCTACGGGAGGCAGCAGTGAGGAATATTGGTCAATGGACGAGAGTCTGAACCAGCCAAGTAGCGTGCAGGATGACGGCCCTATGGGTTGTAAACTGCTTTTATGCGGGAATAAAGTGATTTACGTGTATATCATTGCATGTACCGCATGAATAAGGACCGGCTAATTC
>GV2UCFN02JURTQ
GGTGAGTATCGCGTATCCAACTTTCCCATAACTAGGGGATAATCCGTCGAAAGGCGGTCTAATACTCTATGTTGTCTATTTATGGCCTCATATTTAGACGAAAGATTTATCGGTTATGGTTAGGGATGCGTCCGATTAGGTAGTAGGCGGGGTAACAGCCCACCTAGCCTACGATCGGTAGGGGTTCTGCGAGGAAGGTCCCCCACATTGGAACTGAGACACGGTCCAAACTCCTACGGGAGGCAGCAGTGAGGAATATTGGTCAATGGACGAGAGTCTGAACCAGCCAAGTAGCGTGCAGGATGACGGCCCTATGGGTTGTAAACTGCTTTTATGCGGGAATAAAGTGATTTACGTGTATATCATTGCATGTACCGCATGAATAAGGACCGGCTAATTC
>GV2UCFN02ITC2K
GGTGAGTATCGCGTATCCAACTTTCCCATAACTAGGGGATAATCCGTCGAAAGGCGGTCTAATACTCTATGTTGTCTATTTATGGCCTCATATTTAGACGAAAGATTTATCGGTTATGGTTAGGGATGCGTCCGATTAGGTAGTAGGCGGGGTAACAGCCCACCTAGCCTACGATCGGTAGGGGTTCTGCGAGGAAGGTCCCCCACATTGGAACTGAGACACGGTCCAAACTCCTACGGGAGGCAGCAGTGAGGAATATTGGTCAATGGACGAGAGTCTGAACCAGCCAAGTAGCGTGCAGGATGACGGCCCTATGGGTTGTAAACTGCTTTTATGCGGGAATAAAGTGATTTACGTGTATATCATTGCATGTACCGCATGAATAAGGACCGGCTAATTC
>GV2UCFN02GG58T
GGTGAGTATCGCGTATCCAACTTTCCCATAACTAGGGGATAATCCGTCGAAAGGCGGTCTAATACTCTATGTTGTCTATTTATGGCCTCATATTTAGACGAAAGATTTATCGGTTATGGTTAGGGATGCGTCCGATTAGGTAGTAGGCGGGGTAACAGCCCACCTAGCCTACGATCGGTAGGGGTTCTGCGAGGAAGGTCCCCCACATTGGAACTGAGACACGGTCCAAACTCCTACGGGAGGCAGCAGTGAGGAATATTGGTCAATGGACGAGAGTCTGAACCAGCCAAGTAGCGTGCAGGATGACGGCCCTATGGGTTGTAAACTGCTTTTATGCGGGAATAAAGTGATTTACGTGTATATCATTGCATGTACCGCATGAATAAGGACCGGCTAATTC
>GV2UCFN02FXQ53
GGTGAGTATCGCGTATCCAACTTTCCCATAACTAGGGGATAATCCGTCGAAAGGCGGTCTAATACTCTATGTTGTCTATTTATGGCCTCATATTTAGACGAAAGATTTATCGGTTATGGTTAGGGATGCGTCCGATTAGGTAGTAGGCGGGGTAACAGCCCACCTAGCCTACGATCGGTAGGGGTTCTGCGAGGAAGGTCCCCCACATTGGAACTGAGACACGGTCCAAACTCCTACGGGAGGCAGCAGTGAGGAATATTGGTCAATGGACGAGAGTCTGAACCAGCCAAGTAGCGTGCAGGATGACGGCCCTATGGGTTGTAAACTGCTTTTATGCGGGAATAAAGTGATTTACGTGTATATCATTGCATGTACCGCATGAATAAGGACCGGCTAATTC
>GV2UCFN02HJO92
GGTGAGTATCGCGTATCCAACTTTCCCATAACTAGGGGATAATCCGTCGAAAGGCGGTCTAATACTCTATGTTGTCTATTTATGGCCTCATATTTAGACGAAAGATTTATCGGTTATGGTTAGGGATGCGTCCGATTAGGTAGTAGGCGGGGTAACAGCCCACCTAGCCTACGATCGGTAGGGGTTCTGCGAGGAAGGTCCCCCACATTGGAACTGAGACACGGTCCAAACTCCTACGGGAGGCAGCAGTGAGGAATATTGGTCAATGGACGAGAGTCTGAACCAGCCAAGTAGCGTGCAGGATGACGGCCCTATGGGTTGTAAACTGCTTTTATGCGGGAATAAAGTGATTTACGTGTATATCATTGCATGTACCGCATGAATAAGGACCGGCTAATTC
>GV2UCFN02JF36H
GGTGAGTATCGCGTATCCAACTTTCCCATAACTAGGGGATAATCCGTCGAAAGGCGGTCTAATACTCTATGTTGTCTATTTATGGCCTCATATTTAGACGAAAGATTTATCGGTTATGGTTAGGGATGCGTCCGATTAGGTAGTAGGCGGGGTAACAGCCCACCTAGCCTACGATCGGTAGGGGTTCTGCGAGGAAGGTCCCCCACATTGGAACTGAGACACGGTCCAAACTCCTACGGGAGGCAGCAGTGAGGAATATTGGTCAATGGACGAGAGTCTGAACCAGCCAAGTAGCGTGCAGGATGACGGCCCTATGGGTTGTAAACTGCTTTTATGCGGGAATAAAGTGATTTACGTGTATATCATTGCATGTACCGCATGAATAAGGACCGGCTAATTC
>GV2UCFN02G3H9V
GGTGAGTATCGCGTATCCAACTTTCCCATAACTAGGGGATAATCCGTCGAAAGGCGGTCTAATACTCTATGTTGTCTATTTATGGCCTCATATTTAGACGAAAGATTTATCGGTTATGGTTAGGGATGCGTCCGATTAGGTAGTAGGCGGGGTAACAGCCCACCTAGCCTACGATCGGTAGGGGTTCTGCGAGGAAGGTCCCCCACATTGGAACTGAGACACGGTCCAAACTCCTACGGGAGGCAGCAGTGAGGAATATTGGTCAATGGACGAGAGTCTGAACCAGCCAAGTAGCGTGCAGGATGACGGCCCTATGGGTTGTAAACTGCTTTTATGCGGGAATAAAGTGATTTACGTGTATATCATTGCATGTACCGCATGAATAAGGACCGGCTAATTC
>GV2UCFN02FNMK5
GGTGAGTATCGCGTATCCAACTTTCCCATAACTAGGGGATAATCCGTCGAAAGGCGGTCTAATACTCTATGTTGTCTATTTATGGCCTCATATTTAGACGAAAGATTTATCGGTTATGGTTAGGGATGCGTCCGATTAGGTAGTAGGCGGGGTAACAGCCCACCTAGCCTACGATCGGTAGGGGTTCTGCGAGGAAGGTCCCCCACATTGGAACTGAGACACGGTCCAAACTCCTACGGGAGGCAGCAGTGAGGAATATTGGTCAATGGACGAGAGTCTGAACCAGCCAAGTAGCGTGCAGGATGACGGCCCTATGGGTTGTAAACTGCTTTTATGCGGGAATAAAGTGATTTACGTGTATATCATTGCATGTACCGCATGAATAAGGACCGGCTAATTC
>GV2UCFN02JPG81
GGTGAGTATCGCGTATCCAACTTTCCCATAACTAGGGGATAATCCGTCGAAAGGCGGTCTAATACTCTATGTTGTCTATTTATGGCCTCATATTTAGACGAAAGATTTATCGGTTATGGTTAGGGATGCGTCCGATTAGGTAGTAGGCGGGGTAACAGCCCACCTAGCCTACGATCGGTAGGGGTTCTGCGAGGAAGGTCCCCCACATTGGAACTGAGACACGGTCCAAACTCCTACGGGAGGCAGCAGTGAGGAATATTGGTCAATGGACGAGAGTCTGAACCAGCCAAGTAGCGTGCAGGATGACGGCCCTATGGGTTGTAAACTGCTTTTATGCGGGAATAAAGTGATTTACGTGTATATCATTGCATGTACCGCATGAATAAGGACCGGCTAATTC
>GV2UCFN02I7JC4
GGTGAGTATCGCGTATCCAACTTTCCCATAACTAGGGGATAATCCGTCGAAAGGCGGTCTAATACTCTATGTTGTCTATTTATGGCCTCATATTTAGACGAAAGATTTATCGGTTATGGTTAGGGATGCGTCCGATTAGGTAGTAGGCGGGGTAACAGCCCACCTAGCCTACGATCGGTAGGGGTTCTGCGAGGAAGGTCCCCCACATTGGAACTGAGACACGGTCCAAACTCCTACGGGAGGCAGCAGTGAGGAATATTGGTCAATGGACGAGAGTCTGAACCAGCCAAGTAGCGTGCAGGATGACGGCCCTATGGGTTGTAAACTGCTTTTATGCGGGAATAAAGTGATTTACGTGTATATCATTGCATGTACCGCATGAATAAGGACCGGCTAATTC
>GV2UCFN02H3BW6
GGTGAGTATCGCGTATCCAACTTTCCCATAACTAGGGGATAATCCGTCGAAAGGCGGTCTAATACTCTATGTTGTCTATTTATGGCCTCATATTTAGACGAAAGATTTATCGGTTATGGTTAGGGATGCGTCCGATTAGGTAGTAGGCGGGGTAACAGCCCACCTAGCCTACGATCGGTAGGGGTTCTGCGAGGAAGGTCCCCCACATTGGAACTGAGACACGGTCCAAACTCCTACGGGAGGCAGCAGTGAGGAATATTGGTCAATGGACGAGAGTCTGAACCAGCCAAGTAGCGTGCAGGATGACGGCCCTATGGGTTGTAAACTGCTTTTATGCGGGAATAAAGTGATTTACGTGTATATCATTGCATGTACCGCATGAATAAGGACCGGCTAATTC
>GV2UCFN02JVJKE
GGTGAGTATCGCGTATCCAACTTTCCCATAACTAGGGGATAATCCGTCGAAAGGCGGTCTAATACTCTATGTTGTCTATTTATGGCCTCATATTTAGACGAAAGATTTATCGGTTATGGTTAGGGATGCGTCCGATTAGGTAGTAGGCGGGGTAACAGCCCACCTAGCCTACGATCGGTAGGGGTTCTGCGAGGAAGGTCCCCCACATTGGAACTGAGACACGGTCCAAACTCCTACGGGAGGCAGCAGTGAGGAATATTGGTCAATGGACGAGAGTCTGAACCAGCCAAGTAGCGTGCAGGATGACGGCCCTATGGGTTGTAAACTGCTTTTATGCGGGAATAAAGTGATTTACGTGTATATCATTGCATGTACCGCATGAATAAGGACCGGCTAATTC
>GV2UCFN02HHFGJ
GGTGAGTATCGCGTATCCAACTTTCCCATAACTAGGGGATAATCCGTCGAAAGGCGGTCTAATACTCTATGTTGTCTATTTATGGCCTCATATTTAGACGAAAGATTTATCGGTTATGGTTAGGGATGCGTCCGATTAGGTAGTAGGCGGGGTAACAGCCCACCTAGCCTACGATCGGTAGGGGTTCTGCGAGGAAGGTCCCCCACATTGGAACTGAGACACGGTCCAAACTCCTACGGGAGGCAGCAGTGAGGAATATTGGTCAATGGACGAGAGTCTGAACCAGCCAAGTAGCGTGCAGGATGACGGCCCTATGGGTTGTAAACTGCTTTTATGCGGGAATAAAGTGATTTACGTGTATATCATTGCATGTACCGCATGAATAAGGACCGGCTAATTC
>GV2UCFN02HSDGC
GGTGAGTATCGCGTATCCAACTTTCCCATAACTAGGGGATAATCCGTCGAAAGGCGGTCTAATACTCTATGTTGTCTATTTATGGCCTCATATTTAGACGAAAGATTTATCGGTTATGGTTAGGGATGCGTCCGATTAGGTAGTAGGCGGGGTAACAGCCCACCTAGCCTACGATCGGTAGGGGTTCTGCGAGGAAGGTCCCCCACATTGGAACTGAGACACGGTCCAAACTCCTACGGGAGGCAGCAGTGAGGAATATTGGTCAATGGACGAGAGTCTGAACCAGCCAAGTAGCGTGCAGGATGACGGCCCTATGGGTTGTAAACTGCTTTTATGCGGGAATAAAGTGATTTACGTGTATATCATTGCATGTACCGCATGAATAAGGACCGGCTAATTC
>GV2UCFN02JCMZQ
GGTGAGTATCGCGTATCCAACTTTCCCATAACTAGGGGATAATCCGTCGAAAGGCGGTCTAATACTCTATGTTGTCTATTTATGGCCTCATATTTAGACGAAAGATTTATCGGTTATGGTTAGGGATGCGTCCGATTAGGTAGTAGGCGGGGTAACAGCCCACCTAGCCTACGATCGGTAGGGGTTCTGCGAGGAAGGTCCCCCACATTGGAACTGAGACACGGTCCAAACTCCTACGGGAGGCAGCAGTGAGGAATATTGGTCAATGGACGAGAGTCTGAACCAGCCAAGTAGCGTGCAGGATGACGGCCCTATGGGTTGTAAACTGCTTTTATGCGGGAATAAAGTGATTTACGTGTATATCATTGCATGTACCGCATGAATAAGGACCGGCTAATTC
>GV2UCFN02IW6QL
GGTGAGTATCGCGTATCCAACTTTCCCATAACTAGGGGATAATCCGTCGAAAGGCGGTCTAATACTCTATGTTGTCTATTTATGGCCTCATATTTAGACGAAAGATTTATCGGTTATGGTTAGGGATGCGTCCGATTAGGTAGTAGGCGGGGTAACAGCCCACCTAGCCTACGATCGGTAGGGGTTCTGCGAGGAAGGTCCCCCACATTGGAACTGAGACACGGTCCAAACTCCTACGGGAGGCAGCAGTGAGGAATATTGGTCAATGGACGAGAGTCTGAACCAGCCAAGTAGCGTGCAGGATGACGGCCCTATGGGTTGTAAACTGCTTTTATGCGGGAATAAAGTGATTTACGTGTATATCATTGCATGTACCGCATGAATAAGGACCGGCTAATTC
