# Supplementary material for: Investigation of the Effect of Type 2 Diabetes Mellitus on Subgingival Plaque Microbiota by High-Throughput 16S rDNA Pyrosequencing
Source: PLoS One. 2013 Apr 22;8(4):e61516. doi: 10.1371/journal.pone.0061516 (PMC3632544; doi:10.1371/journal.pone.0061516)
Supplement: File S1 — FASTA-format sequences for all the OTUs. Sequences for each OTU are provided in a FASTA-format file. (ZIP) [file pone.0061516.s004.zip › OTU.allseq/Otu0108.fasta]

>GV2UCFN02HUILI
GGTGAGTAACGCGTGGGAAACCTGCCCTTGACAGGAGGATAGCCGAGAGAAATTTCGATTAATACTTCATAAAGCAGAGCATTCGCATGGATGAACTGCCAAAGAATTATCGGTCAAGGATGGTCCCGCGTCTGATTAGCTGGTTGGTAAGGTAGCGGCTTACCAAGGCGACGATCAGTAGCCGGCCTGAGAGGGTGAACGGCCACATTGGAACTGAGACACGGTCCAGACTCCTACGGGAGGCAGCAGTGGGGAATATTGCACAATGGGCGAAAGCCTGATGCAGCAACGCCGCGTGAAGGAAGAAGGCTTTCGAGTCGTAAACTTCTGTCCAAAGGGAAGAATAATGACGGTACCTTTGAAGAAAGCATCGGCTAACTC
>G3BZQ8102JZI7C
GGTGAGTAACGCGTGGGAAACCTGCCCTTGACAGGAGGATAGCCGAGAGAAATTTCGATTAATACTTCATAAAGCAGAGCATTCGCATGGATGAACTGCCAAAGAATTATCGGTCGAGGATGGTCCCGCGTCTGATTAGCTGGTTGGTAAGGTAGCGGCTTACCAAGGCGACGATCAGTAGCCGGCCTGAGAGGGTGAACGGCCACATTGGAACTGAGACACGGTCCAGACTCCTACGGGAGGCAGCAGTGGGGAATATTGCACAATGGGCGAAAAGCCTGATGCAGCAACGCCGCGTGAAGGAAGAAGGCTTTCGAGTCGTAAACTTCTGTCCAAAGGGAAGAAGAATGACGGTACCTTTGAAGAAAGCCCCGGCTAACTA
>G3BZQ8102HFKGT
GGTGAGTAACGCGTGGGAAACCTGCCCTTGACAGGAGGATAGCCGAGAGAAATTTCGATTAATACTTCATAAAGCAGAGCATTCGCATGGATGAACTGCCAAAGAATTATCGGTCAAGGATGGTCCCGCGTCTGATTAGCTGGTTGGTAAGGTAGCGGCTTACCAAGGCGACGATCAGTAGCCGGCCTGAGAGGGTGAACGGCCACATTGGAACTGAGACACGGTCCAGACTCCTACGGGAGGCAGCAGTGGGGAATATTGCACAATGGGCGAAAAGCCTGATGCAGCAACGCCGCGTGAAGGAAGAAGGCTTTCGAGTCGTAAACTTCTGTCCAAAGGGAAGAATAATGACGGTACCTTTGAAGAAAGCCCCGGCTAACTA
>G3BZQ8102ICJW4
GGTGAGTAACGCGTGGGAAACCTGCCCTTGACAGGAGGATAGCCGAGAGAAATTTCGATTAATACTTCATAAAGCAGAGCATTCGCATGGATGAACTGCCAAAGAATTATCGGTCAAGGATGGTCCCGCGTCTGATTAGCTGGTTGGTAAGGTAGCGGCTTACCAAGGCGACGATCAGTAGCCGGCCTGAGAGGGTGAACGGCCACATTGGAACTGAGACACGGTCCAGACTCCTACGGGAGGCAGCAGTGGGGAATATTGCACAATGGGCGAAAAGCCTGATGCAGCAACGCCGCGTGAAGGAAGAAGGCTTTCGAGTCGTAAACTTCTGTCCAAAGGGAAGAATAATGACGGTACCTTTGAAGAAAGCCCCGGCTAACTA
>G3BZQ8102G8SV4
GGTGAGTAACGCGTGGGAAACCTGCCCTTGACAGGAGGATAGCCGAGAGAAATTTCGATTAATACTTCATAAAGCAGAGCATTCGCATGGATGAACTGCCAAAGAATTATCGGTCAAGGATGGTCCCGCGTCTGATTAGCTGGTTGGTAAGGTAGCGGCTTACCAAGGCGACGATCAGTAGCCGGCCTGAGAGGGTGAACGGCCACATTGGAACTGAGACACGGTCCAGACTCCTACGGGAGGCAGCAGTGGGGAATATTGCACAATGGGCGAAAAGCCTGATGCAGCAACGCCGCGTGAAGGAAGAAGGCTTTCGAGTCGTAAACTTCTGTCCAAAGGGAAGAATAATGACGGTACCTTTGAAGAAAGCCCCGGCTAACTA
>G35JFLI02IVC59
GGTGAGTAACGCGTGGGAAACCTGCCCTTGACAGGAGGATAGCCGAGAGAAATTTCGATTAATACTTCATAAAGCAGAGCATTCGCATGGATGAACTGCCAAAGAATTATCGGTCAAGGATGGTCCCGCGTCTGATTAGCTGGTTGGTAAGGTAGCGGCTTACCAAGGCGACGATCAGTAGCCGGCCTGAGAGGGTGAACGGCCACATTGGAACTGAGACACGGTCCAGACTCCTACGGGAGGCAGCAGTGGGGAATATTGCACAATGGGCGAAAAGCCTGATGCAGCAACGCCGCGTGAAGGAAGAAGGCTTTCGAGTCGTAAACTTCTGTCCAAAGGGAAGAATAATGACGGTACCTTTGAAGAAAGCCCCGGCTAACTA
>G35JFLI02GS7QE
GGTGAGTAACGCGTGGGAAACCTGCCCTTGACAGGAGGATAGCCGAGAGAAATTTCGATTAATACTTCATAAAGCAGAGCATTCGCATGGATGAACTGCCAAAGAATTATCGGTCAAGGATGGTCCCGCGTCTGATTAGCTGGTTGGTAAGGTAGCGGCTTACCAAGGCGACGATCAGTAGCCGGCCTGAGAGGGTGAACGGCCACATTGGAACTGAGACACGGTCCAGACTCCTACGGGAGGCAGCAGTGGGGAATATTGCACAATGGGCGAAAAGCCTGATGCAGCAACGCCGCGTGAAGGAAGAAGGCTTTCGAGTCGTAAACTTCTGTCCAAAGGGAAGAATAATGACGGTACCTTTGAAGAAAGCCCCGGCTAACTA
>G3BZQ8102JZB9R
GGTGAGTAACGCGTGGGAAACCTGCCCTTGACAGGAGGATAGCCGAGAGAAATTTCGATTAATACTTCATAAAGCAGAGCATTCGCATGGATGAACTGCCAAAGAATTATCGGTCAAGGATGGTCCCGCGTCTGATTAGCTGGTTGGTAAGGTAGCGGCTTACCAAGGCGACGATCAGTAGCCGGCCTGAGAGGGTGAACGGCCACATTGGAACTGAGACACGGTCCAGACTCCTACGGGAGGCAGCAGTGGGGAATATTGCACAATGGGCGAAAGCCTGATGCAGCAACGCCGCGTGAAGGAAGAAGGCTTTCGAGTCGTAAACTTCTGTCCAAAGGGAAGAAGAATGACGGTACCTTTGAAGAAAGCCCCGGCTAACTA
>G3BZQ8102GVMJM
GGTGAGTAACGCGTGGGAAACCTGCCCTTGACAGGAGGATAGCCGAGAGAAATTTCGATTAATACTTCATAAAGCAGAGCATTCGCATGGATGAACTGCCAAAGAATTATCGGTCAAGGATGGTCCCGCGTCTGATTAGCTGGTTGGTAAGGTAGCGGCTTACCAAGGCGACGATCAGTAGCCGGCCTGAGAGGGTGAACGGCCACATTGGAACTGAGACACGGTCCAGACTCCTACGGGAGGCAGCAGTGGGGAATATTGCACAATGGGCGAAAGCCTGATGCAGCAACGCCGCGTGAAGGAAGAAGGCTTTCGAGTCGTAAACTTCTGTCCAAAGGGAAGAAGAATGACGGTACCTTTGAAGAAAGCCCCGGCTAACTA
>G35JFLI02J4FZY
GGTGAGTAACGCGTGGGAAACCTGCCCTTGACAGGAGGATAGCCGAGAGAAATTTCGATTAATACTTCATAAAGCAGAGCATTCGCATGGATGAACTGCCAAAGAATTATCGGTCAAGGATGGTCCCGCGTCTGATTAGCTGGTTGGTAAGGTAGCGGCTTACCAAGGCGACGATCAGTAGCCGGCCTGAGAGGGTGAACGGCCACATTGGAACTGAGACACGGTCCAGACTCCTACGGGAGGCAGCAGTGGGGAATATTGCACAATGGGCGAAAGCCTGATGCAGCAACGCCGCGTGAAGGAAGAAGGCTTTCGAGTCGTAAACTTCTGTCCAAAGGGAAGAAGAATGACGGTACCTTTGAAGAAAGCCCCGGCTAACTA
>G35JFLI02H3NAZ
GGTGAGTAACGCGTGGGAAACCTGCCCTTGACAGGAGGATAGCCGAGAGAAATTTCGATTAATACTTCATAAAGCAGAGCATTCGCATGGATGAACTGCCAAAGAATTATCGGTCAAGGATGGTCCCGCGTCTGATTAGCTGGTTGGTAAGGTAGCGGCTTACCAAGGCGACGATCAGTAGCCGGCCTGAGAGGGTGAACGGCCACATTGGAACTGAGACACGGTCCAGACTCCTACGGGAGGCAGCAGTGGGGAATATTGCACAATGGGCGAAAGCCTGATGCAGCAACGCCGCGTGAAGGAAGAAGGCTTTCGAGTCGTAAACTTCTGTCCAAAGGGAAGAAGAATGACGGTACCTTTGAAGAAAGCCCCGGCTAACTA
>G35JFLI02IAETJ
GGTGAGTAACGCGTGGGAAACCTGCCCTTGACAGGAGGATAGCCGAGAGAAATTTCGATTAATACTTCATAAAGCAGAGCATTCGCATGGATGAACTGCCAAAGAATTATCGGTCAAGGATGGTCCCGCGTCTGATTAGCTGGTTGGTAAGGTAGCGGCTTACCAAGGCGACGATCAGTAGCCGGCCTGAGAGGGTGAACGGCCACATTGGAACTGAGACACGGTCCAGACTCCTACGGGAGGCAGCAGTGGGGAATATTGCACAATGGGCGAAAGCCTGATGCAGCAACGCCGCGTGAAGGAAGAAGGCTTTCGAGTCGTAAACTTCTGTCCAAAGGGAAGAAGAATGACGGTACCTTTGAAGAAAGCCCCGGCTAACTA
>GV2UCFN02GKBBS
GGTGAGTAACGCGTGGGAAACCTGCCCTTGACAGGAGGATAGCCGAGAGAAATTTCGATTAATACTTCATAAAGCAGAGCATTCGCATGGATGAACTGCCAAAGAATTATCGGTCAAGGATGGTCCCGCGTCTGATTAGCTGGTTGGTAAGGTAGCGGCTTACCAAGGCGACGATCAGTAGCCGGCCTGAGAGGGTGAACGGCCACATTGGAACTGAGACACGGTCCAGACTCCTACGGGAGGCAGCAGTGGGGAATATTGCACAATGGGCGAAAGCCTGATGCAGCAACGCCGCGTGAAGGAAGAAGGCTTTCGAGTCGTAAACTTCTGTCCAAAGGGAAGAAGAATGACGGTACCTTTGAAGAAAGCCCCGGCTAACTA
>GV2UCFN02HMB29
GGTGAGTAACGCGTGGGAAACCTGCCCTTGACAGGAGGATAGCCGAGAGAAATTTCGATTAATACTTCATAAAGCAGAGCATTCGCATGGATGAACTGCCAAAGAATTATCGGTCAAGGATGGTCCCGCGTCTGATTAGCTGGTTGGTAAGGTAGCGGCTTACCAAGGCGACGATCAGTAGCCGGCCTGAGAGGGTGAACGGCCACATTGGAACTGAGACACGGTCCAGACTCCTACGGGAGGCAGCAGTGGGGAATATTGCACAATGGGCGAAAGCCTGATGCAGCAACGCCGCGTGAAGGAAGAAGGCTTTCGAGTCGTAAACTTCTGTCCAAAGGGAAGAAGAATGACGGTACCTTTGAAGAAAGCCCCGGCTAACTA
>GV2UCFN02GUBLF
GGTGAGTAACGCGTGGGAAACCTGCCCTTGACAGGAGGATAGCCGAGAGAAATTTCGATTAATACTTCATAAAGCAGAGCATTCGCATGGATGAACTGCCAAAGAATTATCGGTCAAGGATGGTCCCGCGTCTGATTAGCTGGTTGGTAAGGTAGCGGCTTACCAAGGCGACGATCAGTAGCCGGCCTGAGAGGGTGAACGGCCACATTGGAACTGAGACACGGTCCAGACTCCTACGGGAGGCAGCAGTGGGGAATATTGCACAATGGGCGAAAGCCTGATGCAGCAACGCCGCGTGAAGGAAGAAGGCTTTCGAGTCGTAAACTTCTGTCCAAAGGGAAGAAGAATGACGGTACCTTTGAAGAAAGCCCCGGCTAACTA
>GV2UCFN02JYOUC
GGTGAGTAACGCGTGGGAAACCTGCCCTTGACAGGAGGATAGCCGAGAGAAATTTCGATTAATACTTCATAAAGCAGAGCATTCGCATGGATGAACTGCCAAAGAATTATCGGTCAAGGATGGTCCCGCGTCTGATTAGCTGGTTGGTAAGGTAGCGGCTTACCAAGGCGACGATCAGTAGCCGGCCTGAGAGGGTGAACGGCCACATTGGAACTGAGACACGGTCCAGACTCCTACGGGAGGCAGCAGTGGGGAATATTGCACAATGGGCGAAAGCCTGATGCAGCAACGCCGCGTGAAGGAAGAAGGCTTTCGAGTCGTAAACTTCTGTCCAAAGGGAAGAAGAATGACGGTACCTTTGAAGAAAGCCCCGGCTAACTA
>GV2UCFN02J241W
GGTGAGTAACGCGTGGGAAACCTGCCCTTGACAGGAGGATAGCCGAGAGAAATTTCGATTAATACTTCATAAAGCAGAGCATTCGCATGGATGAACTGCCAAAGAATTATCGGTCAAGGATGGTCCCGCGTCTGATTAGCTGGTTGGTAAGGTAGCGGCTTACCAAGGCGACGATCAGTAGCCGGCCTGAGAGGGTGAACGGCCACATTGGAACTGAGACACGGTCCAGACTCCTACGGGAGGCAGCAGTGGGGAATATTGCACAATGGGCGAAAGCCTGATGCAGCAACGCCGCGTGAAGGAAGAAGGCTTTCGAGTCGTAAACTTCTGTCCAAAGGGAAGAAGAATGACGGTACCTTTGAAGAAAGCCCCGGCTAACTA
>GV2UCFN02F3PG6
GGTGAGTAACGCGTGGGAAACCTGCCCTTGACAGGAGGATAGCCGAGAGAAATTTCGATTAATACTTCATAAAGCAGAGCATTCGCATGGATGAACTGCCAAAGAATTATCGGTCAAGGATGGTCCCGCGTCTGATTAGCTGGTTGGTAAGGTAGCGGCTTACCAAGGCGACGATCAGTAGCCGGCCTGAGAGGGTGAACGGCCACATTGGAACTGAGACACGGTCCAGACTCCTACGGGAGGCAGCAGTGGGGAATATTGCACAATGGGCGAAAGCCTGATGCAGCAACGCCGCGTGAAGGAAGAAGGCTTTCGAGTCGTAAACTTCTGTCCAAAGGGAAGAAGAATGACGGTACCTTTGAAGAAAGCCCCGGCTAACTA
>GV2UCFN02I73Y4
GGTGAGTAACGCGTGGGAAACCTGCCCTTGACAGGAGGATAGCCGAGAGAAATTTCGATTAATACTTCATAAAGCAGAGCATTCGCATGGATGAACTGCCAAAGAATTATCGGTCAAGGATGGTCCCGCGTCTGATTAGCTGGTTGGTAAGGTAGCGGCTTACCAAGGCGACGATCAGTAGCCGGCCTGAGAGGGTGAACGGCCACATTGGAACTGAGACACGGTCCAGACTCCTACGGGAGGCAGCAGTGGGGAATATTGCACAATGGGCGAAAGCCTGATGCAGCAACGCCGCGTGAAGGAAGAAGGCTTTCGAGTCGTAAACTTCTGTCCAAAGGGAAGAAGAATGACGGTACCTTTGAAGAAAGCCCCGGCTAACTA
>GV2UCFN02JCX8V
GGTGAGTAACGCGTGGGAAACCTGCCCTTGACAGGAGGATAGCCGAGAGAAATTTCGATTAATACTTCATAAAGCAGAGCATTCGCATGGATGAACTGCCAAAGAATTATCGGTCAAGGATGGTCCCGCGTCTGATTAGCTGGTTGGTAAGGTAGCGGCTTACCAAGGCGACGATCAGTAGCCGGCCTGAGAGGGTGAACGGCCACATTGGAACTGAGACACGGTCCAGACTCCTACGGGAGGCAGCAGTGGGGAATATTGCACAATGGGCGAAAGCCTGATGCAGCAACGCCGCGTGAAGGAAGAAGGCTTTCGAGTCGTAAACTTCTGTCCAAAGGGAAGAATAATGACGGTACCTTTGAAGAAAGCCCCGGCTAACTA
>GV2UCFN02GPDKW
GGTGAGTAACGCGTGGGAAACCTGCCCTTGACAGGAGGATAGCCGAGAGAAATTTCGATTAATACTTCATAAAGCAGAGCATTCGCATGGATGAACTGCCAAAGAATTATCGGTCAAGGATGGTCCCGCGTCTGATTAGCTGGTTGGTAAGGTAGCGGCTTACCAAGGCGACGATCAGTAGCCGGCCTGAGAGGGTGAACGGCCACATTGGAACTGAGACACGGTCCAGACTCCTACGGGAGGCAGCAGTGGGGAATATTGCACAATGGGCGAAAGCCTGATGCAGCAACGCCGCGTGAAGGAAGAAGGCTTTCGAGTCGTAAACTTCTGTCCAAAGGGAAGAATAATGACGGTACCTTTGAAGAAAGCCCCGGCTAACTA
>GV2UCFN02FXICK
GGTGAGTAACGCGTGGGAAACCTGCCCTTGACAGGAGGATAGCCGAGAGAAATTTCGATTAATACTTCATAAAGCAGAGCATTCGCATGGATGAACTGCCAAAGAATTATCGGTCAAGGATGGTCCCGCGTCTGATTAGCTGGTTGGTAAGGTAGCGGCTTACCAAGGCGACGATCAGTAGCCGGCCTGAGAGGGTGAACGGCCACATTGGAACTGAGACACGGTCCAGACTCCTACGGGAGGCAGCAGTGGGGAATATTGCACAATGGGCGAAAGCCTGATGCAGCAACGCCGCGTGAAGGAAGAAGGCTTTCGAGTCGTAAACTTCTGTCCAAAGGGAAGAATAATGACGGTACCTTTGAAGAAAGCCCCGGCTAACTA
>GV2UCFN02JOPHK
GGTGAGTAACGCGTGGGAAACCTGCCCTTGACAGGAGGATAGCCGAGAGAAATTTCGATTAATACTTCATAAAGCAGAGCATTCGCATGGATGAACTGCCAAAGAATTATCGGTCAAGGATGGTCCCGCGTCTGATTAGCTGGTTGGTAAGGTAGCGGCTTACCAAGGCGACGATCAGTAGCCGGCCTGAGAGGGTGAACGGCCACATTGGAACTGAGACACGGTCCAGACTCCTACGGGAGGCAGCAGTGGGGAATATTGCACAATGGGCGAAAGCCTGATGCAGCAACGCCGCGTGAAGGAAGAAGGCTTTCGAGTCGTAAACTTCTGTCCAAAGGGAAGAATAATGACGGTACCTTTGAAGAAAGCCCCGGCTAACTA
>GV2UCFN02HC6LS
GGTGAGTAACGCGTGGGAAACCTGCCCTTGACAGGAGGATAGCCGAGAGAAATTTCGATTAATACTTCATAAAGCAGAGCATTCGCATGGATGAACTGCCAAAGAATTATCGGTCAAGGATGGTCCCGCGTCTGATTAGCTGGTTGGTAAGGTAGCGGCTTACCAAGGCGACGATCAGTAGCCGGCCTGAGAGGGTGAACGGCCACATTGGAACTGAGACACGGTCCAGACTCCTACGGGAGGCAGCAGTGGGGAATATTGCACAATGGGCGAAAGCCTGATGCAGCAACGCCGCGTGAAGGAAGAAGGCTTTCGAGTCGTAAACTTCTGTCCAAAGGGAAGAATAATGACGGTACCTTTGAAGAAAGCCCCGGCTAACTA
>GV2UCFN02GD1FH
GGTGAGTAACGCGTGGGAAACCTGCCCTTGACAGGAGGATAGCCGAGAGAAATTTCGATTAATACTTCATAAAGCAGAGCATTCGCATGGATGAACTGCCAAAGAATTATCGGTCAAGGATGGTCCCGCGTCTGATTAGCTGGTTGGTAAGGTAGCGGCTTACCAAGGCGACGATCAGTAGCCGGCCTGAGAGGGTGAACGGCCACATTGGAACTGAGACACGGTCCAGACTCCTACGGGAGGCAGCAGTGGGGAATATTGCACAATGGGCGAAAGCCTGATGCAGCAACGCCGCGTGAAGGAAGAAGGCTTTCGAGTCGTAAACTTCTGTCCAAAGGGAAGAATAATGACGGTACCTTTGAAGAAAGCCCCGGCTAACTA
>GV2UCFN02GXNGD
GGTGAGTAACGCGTGGGAAACCTGCCCTTGACAGGAGGATAGCCGAGAGAAATTTCGATTAATACTTCATAAAGCAGAGCATTCGCATGGATGAACTGCCAAAGAATTATCGGTCAAGGATGGTCCCGCGTCTGATTAGCTGGTTGGTAAGGTAGCGGCTTACCAAGGCGACGATCAGTAGCCGGCCTGAGAGGGTGAACGGCCACATTGGAACTGAGACACGGTCCAGACTCCTACGGGAGGCAGCAGTGGGGAATATTGCACAATGGGCGAAAGCCTGATGCAGCAACGCCGCGTGAAGGAAGAAGGCTTTCGAGTCGTAAACTTCTGTCCAAAGGGAAGAATAATGACGGTACCTTTGAAGAAAGCCCCGGCTAACTA
>GV2UCFN02GAIOH
GGTGAGTAACGCGTGGGAAACCTGCCCTTGACAGGAGGATAGCCGAGAGAAATTTCGATTAATACTTCATAAAGCAGAGCATTCGCATGGATGAACTGCCAAAGAATTATCGGTCAAGGATGGTCCCGCGTCTGATTAGCTGGTTGGTAAGGTAGCGGCTTACCAAGGCGACGATCAGTAGCCGGCCTGAGAGGGTGAACGGCCACATTGGAACTGAGACACGGTCCAGACTCCTACGGGAGGCAGCAGTGGGGAATATTGCACAATGGGCGAAAGCCTGATGCAGCAACGCCGCGTGAAGGAAGAAGGCTTTCGAGTCGTAAACTTCTGTCCAAAGGGAAGAATAATGACGGTACCTTTGAAGAAAGCCCCGGCTAACTA
>GV2UCFN02GGZVI
GGTGAGTAACGCGTGGGAAACCTGCCCTTGACAGGAGGATAGCCGAGAGAAATTTCGATTAATACTTCATAAAGCAGAGCATTCGCATGGATGAACTGCCAAAGAATTATCGGTCAAGGATGGTCCCGCGTCTGATTAGCTGGTTGGTAAGGTAGCGGCTTACCAAGGCGACGATCAGTAGCCGGCCTGAGAGGGTGAACGGCCACATTGGAACTGAGACACGGTCCAGACTCCTACGGGAGGCAGCAGTGGGGAATATTGCACAATGGGCGAAAGCCTGATGCAGCAACGCCGCGTGAAGGAAGAAGGCTTTCGAGTCGTAAACTTCTGTCCAAAGGGAAGAATAATGACGGTACCTTTGAAGAAAGCCCCGGCTAACTA
>GV2UCFN02JG9G3
GGTGAGTAACGCGTGGGAAACCTGCCCTTGACAGGAGGATAGCCGAGAGAAATTTCGATTAATACTTCATAAAGCAGAGCATTCGCATGGATGAACTGCCAAAGAATTATCGGTCAAGGATGGTCCCGCGTCTGATTAGCTGGTTGGTAAGGTAGCGGCTTACCAAGGCGACGATCAGTAGCCGGCCTGAGAGGGTGAACGGCCACATTGGAACTGAGACACGGTCCAGACTCCTACGGGAGGCAGCAGTGGGGAATATTGCACAATGGGCGAAAGCCTGATGCAGCAACGCCGCGTGAAGGAAGAAGGCTTTCGAGTCGTAAACTTCTGTCCAAAGGGAAGAATAATGACGGTACCTTTGAAGAAAGCCCCGGCTAACTA
>GV2UCFN02H9RN3
GGTGAGTAACGCGTGGGAAACCTGCCCTTGACAGGAGGATAGCCGAGAGAAATTTCGATTAATACTTCATAAAGCAGAGCATTCGCATGGATGAACTGCCAAAGAATTATCGGTCAAGGATGGTCCCGCGTCTGATTAGCTGGTTGGTAAGGTAGCGGCTTACCAAGGCGACGATCAGTAGCCGGCCTGAGAGGGTGAACGGCCACATTGGAACTGAGACACGGTCCAGACTCCTACGGGAGGCAGCAGTGGGGAATATTGCACAATGGGCGAAAGCCTGATGCAGCAACGCCGCGTGAAGGAAGAAGGCTTTCGAGTCGTAAACTTCTGTCCAAAGGGAAGAATAATGACGGTACCTTTGAAGAAAGCCCCGGCTAACTA
>GV2UCFN02I8MNG
GGTGAGTAACGCGTGGGAAACCTGCCCTTGACAGGAGGATAGCCGAGAGAAATTTCGATTAATACTTCATAAAGCAGAGCATTCGCATGGATGAACTGCCAAAGAATTATCGGTCAAGGATGGTCCCGCGTCTGATTAGCTGGTTGGTAAGGTAGCGGCTTACCAAGGCGACGATCAGTAGCCGGCCTGAGAGGGTGAACGGCCACATTGGAACTGAGACACGGTCCAGACTCCTACGGGAGGCAGCAGTGGGGAATATTGCACAATGGGCGAAAGCCTGATGCAGCAACGCCGCGTGAAGGAAGAAGGCTTTCGAGTCGTAAACTTCTGTCCAAAGGGAAGAATAATGACGGTACCTTTGAAGAAAGCCCCGGCTAACTA
>GV2UCFN02HTMCD
GGTGAGTAACGCGTGGGAAACCTGCCCTTGACAGGAGGATAGCCGAGAGAAATTTCGATTAATACTTCATAAAGCAGAGCATTCGCATGGATGAACTGCCAAAGAATTATCGGTCAAGGATGGTCCCGCGTCTGATTAGCTGGTTGGTAAGGTAGCGGCTTACCAAGGCGACGATCAGTAGCCGGCCTGAGAGGGTGAACGGCCACATTGGAACTGAGACACGGTCCAGACTCCTACGGGAGGCAGCAGTGGGGAATATTGCACAATGGGCGAAAGCCTGATGCAGCAACGCCGCGTGAAGGAAGAAGGCTTTCGAGTCGTAAACTTCTGTCCAAAGGGAAGAATAATGACGGTACCTTTGAAGAAAGCCCCGGCTAACTA
>GV2UCFN02FFKBD
GGTGAGTAACGCGTGGGAAACCTGCCCTTGACAGGAGGATAGCCGAGAGAAATTTCGATTAATACTTCATAAAGCAGAGCATTCGCATGGATGAACTGCCAAAGAATTATCGGTCAAGGATGGTCCCGCGTCTGATTAGCTGGTTGGTAAGGTAGCGGCTTACCAAGGCGACGATCAGTAGCCGGCCTGAGAGGGTGAACGGCCACATTGGAACTGAGACACGGTCCAGACTCCTACGGGAGGCAGCAGTGGGGAATATTGCACAATGGGCGAAAGCCTGATGCAGCAACGCCGCGTGAAGGAAGAAGGCTTTCGAGTCGTAAACTTCTGTCCAAAGGGAAGAATAATGACGGTACCTTTGAAGAAAGCCCCGGCTAACTA
>GV2UCFN02IF3W7
GGTGAGTAACGCGTGGGAAACCTGCCCTTGACAGGAGGATAGCCGAGAGAAATTTCGATTAATACTTCATAAAGCAGAGCATTCGCATGGATGAACTGCCAAAGAATTATCGGTCAAGGATGGTCCCGCGTCTGATTAGCTGGTTGGTAAGGTAGCGGCTTACCAAGGCGACGATCAGTAGCCGGCCTGAGAGGGTGAACGGCCACATTGGAACTGAGACACGGTCCAGACTCCTACGGGAGGCAGCAGTGGGGAATATTGCACAATGGGCGAAAGCCTGATGCAGCAACGCCGCGTGAAGGAAGAAGGCTTTCGAGTCGTAAACTTCTGTCCAAAGGGAAGAATAATGACGGTACCTTTGAAGAAAGCCCCGGCTAACTA
>GV2UCFN02G2FDQ
GGTGAGTAACGCGTGGGAAACCTGCCCTTGACAGGAGGATAGCCGAGAGAAATTTCGATTAATACTTCATAAAGCAGAGCATTCGCATGGATGAACTGCCAAAGAATTATCGGTCAAGGATGGTCCCGCGTCTGATTAGCTGGTTGGTAAGGTAGCGGCTTACCAAGGCGACGATCAGTAGCCGGCCTGAGAGGGTGAACGGCCACATTGGAACTGAGACACGGTCCAGACTCCTACGGGAGGCAGCAGTGGGGAATATTGCACAATGGGCGAAAGCCTGATGCAGCAACGCCGCGTGAAGGAAGAAGGCTTTCGAGTCGTAAACTTCTGTCCAAAGGGAAGAATAATGACGGTACCTTTGAAGAAAGCCCCGGCTAACTA
>GV2UCFN02HZ18P
GGTGAGTAACGCGTGGGAAACCTGCCCTTGACAGGAGGATAGCCGAGAGAAATTTCGATTAATACTTCATAAAGCAGAGCATTCGCATGGATGAACTGCCAAAGAATTATCGGTCAAGGATGGTCCCGCGTCTGATTAGCTGGTTGGTAAGGTAGCGGCTTACCAAGGCGACGATCAGTAGCCGGCCTGAGAGGGTGAACGGCCACATTGGAACTGAGACACGGTCCAGACTCCTACGGGAGGCAGCAGTGGGGAATATTGCACAATGGGCGAAAGCCTGATGCAGCAACGCCGCGTGAAGGAAGAAGGCTTTCGAGTCGTAAACTTCTGTCCAAAGGGAAGAATAATGACGGTACCTTTGAAGAAAGCCCCGGCTAACTA
>GV2UCFN02GVVZX
GGTGAGTAACGCGTGGGAAACCTGCCCTTGACAGGAGGATAGCCGAGAGAAATTTCGATTAATACTTCATAAAGCAGAGCATTCGCATGGATGAACTGCCAAAGAATTATCGGTCAAGGATGGTCCCGCGTCTGATTAGCTGGTTGGTAAGGTAGCGGCTTACCAAGGCGACGATCAGTAGCCGGCCTGAGAGGGTGAACGGCCACATTGGAACTGAGACACGGTCCAGACTCCTACGGGAGGCAGCAGTGGGGAATATTGCACAATGGGCGAAAGCCTGATGCAGCAACGCCGCGTGAAGGAAGAAGGCTTTCGAGTCGTAAACTTCTGTCCAAAGGGAAGAATAATGACGGTACCTTTGAAGAAAGCCCCGGCTAACTA
>GV2UCFN02H6YA8
GGTGAGTAACGCGTGGGAAACCTGCCCTTGACAGGAGGATAGCCGAGAGAAATTTCGATTAATACTTCATAAAGCAGAGCATTCGCATGGATGAACTGCCAAAGAATTATCGGTCAAGGATGGTCCCGCGTCTGATTAGCTGGTTGGTAAGGTAGCGGCTTACCAAGGCGACGATCAGTAGCCGGCCTGAGAGGGTGAACGGCCACATTGGAACTGAGACACGGTCCAGACTCCTACGGGAGGCAGCAGTGGGGAATATTGCACAATGGGCGAAAGCCTGATGCAGCAACGCCGCGTGAAGGAAGAAGGCTTTCGAGTCGTAAACTTCTGTCCAAAGGGAAGAATAATGACGGTACCTTTGAAGAAAGCCCCGGCTAACTA
>G35JFLI02JU4YI
GGTGAGTAACGCGTGGGAAACCTGCCCTTGACAGGAGGATAGCCGAGAGAAATTTCGATTAATACTTCATAAAGCAGAGCATTCGCATGGATGAACTGCCAAAGAATTATCGGTCAAGGATGGTCCCGCGTCTGATTAGCTGGTTGGTAAGGTAGCGGCTTACCAAGGCGACGATCAGTAGCCGGCCTGAGAGGGTGAACGGCCACATTGGAACTGAGACACGGTCCAGACTCCTACGGGAGGCAGCAGTGGGGAATATTGCACAATGGGCGAAAGCCTGATGCAGCAACGCCGCGTGAAGGAAGAAGGCTTTCGAGTCGTAAACTTCTGTCCAAAGGGAAGAATAATGACGGTACCTTTGAAGAAAGCCCCGGCTAACTA
>G3BZQ8102HR51W
GGTGAGTAACGCGTGGGAAACCTGCCCTTGACAGGAGGATAGCCGAGAGAAATTTCGATTAATACTTCATAAAGCAGAGCATTCGCATGGATGAACTGCCAAAGAATTATCGGTCAAGGATGGTCCCGCGTCTGATTAGCTGGTTGGTAAGGTAGCGGCTTACCAAGGCGACGATCAGTAGCCGGCCTGAGAGGGTGAACGGCCACATTGGAACTGAGACACGGTCCAGACTCCTACGGGAGGCAGCAGTGGGGAATATTGCACAATGGGCGAAAGCCTGATGCAGCAACGCCGCGTGAAGGAAGAAGGCTTTCGAGTCGTAAACTTCTGTCCAAAGGGAAGAATAATGACGGTACCTTTGAAGAAAGCCCCGGCTAACTA
>G3BZQ8102G74FQ
GGTGAGTAACGCGTGGGAAACCTGCCCTTGACAGGAGGATAGCCGAGAGAAATTTCGATTAATACTTCATAAAGCAGAGCATTCGCATGGATGAACTGCCAAAGAATTATCGGTCAAGGATGGTCCCGCGTCTGATTAGCTGGTTGGTAAGGTAGCGGCTTACCAAGGCGACGATCAGTAGCCGGCCTGAGAGGGTGAACGGCCACATTGGAACTGAGACACGGTCCAGACTCCTACGGGAGGCAGCAGTGGGGAATATTGCACAATGGGCGAAAGCCTGATGCAGCAACGCCGCGTGAAGGAAGAAGGCTTTCGAGTCGTAAACTTCTGTCCAAAGGGAAGAATAATGACGGTACCTTTGAAGAAAGCCCCGGCTAACTA
>G35JFLI02HDO2L
GGTGAGTAACGCGTGGGAAACCTGCCCTTGACAGGAGGATAGCCGAGAGAAATTTCGATTAATACTTCATAAAGCAGAGCATTCGCATGGATGAACTGCCAAAGAATTATCGGTCAAGGATGGTCCCGCGTCTGATTAGCTGGTTGGTAAGGTAGCGGCTTACCAAGGCGACGATCAGTAGCCGGCCTGAGAGGGTGAACGGCCACATTGGAACTGAGACACGGTCCAGACTCCTACGGGAGGCAGCAGTGGGGAATATTGCACAATGGGCGAAAGCCTGATGCAGCAACGCCGCGTGAAGGAAGAAGGCTTTCGAGTCGTAAACTTCTGTCCAAAGGGAAGAATAATGACGGTACCTTTGAAGAAAGCCCCGGCTAACTA
>G35JFLI02HXYMT
GGTGAGTAACGCGTGGGAAACCTGCCCTTGACAGGAGGATAGCCGAGAGAAATTTCGATTAATACTTCATAAAGCAGAGCATTCGCATGGATGAACTGCCAAAGAATTATCGGTCAAGGATGGTCCCGCGTCTGATTAGCTGGTTGGTAAGGTAGCGGCTTACCAAGGCGACGATCAGTAGCCGGCCTGAGAGGGTGAACGGCCACATTGGAACTGAGACACGGTCCAGACTCCTACGGGAGGCAGCAGTGGGGAATATTGCACAATGGGCGAAAGCCTGATGCAGCAACGCCGCGTGAAGGAAGAAGGCTTTCGAGTCGTAAACTTCTGTCCAAAGGGAAGAATAATGACGGTACCTTTGAAGAAAGCCCCGGCTAACTA
>G35JFLI02FG40R
GGTGAGTAACGCGTGGGAAACCTGCCCTTGACAGGAGGATAGCCGAGAGAAATTTCGATTAATACTTCATAAAGCAGAGCATTCGCATGGATGAACTGCCAAAGAATTATCGGTCAAGGATGGTCCCGCGTCTGATTAGCTGGTTGGTAAGGTAGCGGCTTACCAAGGCGACGATCAGTAGCCGGCCTGAGAGGGTGAACGGCCACATTGGAACTGAGACACGGTCCAGACTCCTACGGGAGGCAGCAGTGGGGAATATTGCACAATGGGCGAAAGCCTGATGCAGCAACGCCGCGTGAAGGAAGAAGGCTTTCGAGTCGTAAACTTCTGTCCAAAGGGAAGAATAATGACGGTACCTTTGAAGAAAGCCCCGGCTAACTA
>G35JFLI02JX0P4
GGTGAGTAACGCGTGGGAAACCTGCCCTTGACAGGAGGATAGCCGAGAGAAATTTCGATTAATACTTCATAAAGCAGAGCATTCGCATGGATGAACTGCCAAAGAATTATCGGTCAAGGATGGTCCCGCGTCTGATTAGCTGGTTGGTAAGGTAGCGGCTTACCAAGGCGACGATCAGTAGCCGGCCTGAGAGGGTGAACGGCCACATTGGAACTGAGACACGGTCCAGACTCCTACGGGAGGCAGCAGTGGGGAATATTGCACAATGGGCGAAAGCCTGATGCAGCAACGCCGCGTGAAGGAAGAAGGCTTTCGAGTCGTAAACTTCTGTCCAAAGGGAAGAATAATGACGGTACCTTTGAAGAAAGCCCCGGCTAACTA
>G3BZQ8102G7OAE
GGTGAGTAACGCGTGGGAAACCTGCCCTTGACAGGAGGATAGCCGAGAGAAATTTCGATTAATACTTCATAAAGCAGAGCATTCGCATGGATGAACTGCCAAAGAATTATCGGTCAAGGATGGTCCCGCGTCTGATTAGCTGGTTGGTAAGGTAGCGGCTTACCAAGGCGACGATCAGTAGCCGGCCTGAGAGGGTGAACGGCCACATTGGAACTGAGACACGGTCCAGACTCCTACGGGAGGCAGCAGTGGGGAATATTGCACAATGGGCGAAAGCCTGATGCAGCAACGCCGCGTGAAGGAAGAAGGCTTTCGAGTCGTAAACTTCTGTCCAAAGGGAAGAATAATGACGGTACCTTTGAAGAAAGCCCCGGCTAACTA
>G3BZQ8102F93DJ
GGTGAGTAACGCGTGGGAAACCTGCCCTTGACAGGAGGATAGCCGAGAGAAATTTCGATTAATACTTCATAAAGCAGAGCATTCGCATGGATGAACTGCCAAAGAATTATCGGTCAAGGATGGTCCCGCGTCTGATTAGCTGGTTGGTAAGGTAGCGGCTTACCAAGGCGACGATCAGTAGCCGGCCTGAGAGGGTGAACGGCCACATTGGAACTGAGACACGGTCCAGACTCCTACGGGAGGCAGCAGTGGGGAATATTGCACAATGGGCGAAAGCCTGATGCAGCAACGCCGCGTGAAGGAAGAAGGCTTTCGAGTCGTAAACTTCTGTCCAAAGGGAAGAATAATGACGGTACCTTTGAAGAAAGCCCCGGCTAACTA
>G3BZQ8102GUQT5
GGTGAGTAACGCGTGGGAAACCTGCCCTTGACAGGAGGATAGCCGAGAGAAATTTCGATTAATACTTCATAAAGCAGAGCATTCGCATGGATGAACTGCCAAAGAATTATCGGTCAAGGATGGTCCCGCGTCTGATTAGCTGGTTGGTAAGGTAGCGGCTTACCAAGGCGACGATCAGTAGCCGGCCTGAGAGGGTGAACGGCCACATTGGAACTGAGACACGGTCCAGACTCCTACGGGAGGCAGCAGTGGGGAATATTGCACAATGGGCGAAAGCCTGATGCAGCAACGCCGCGTGAAGGAAGAAGGCTTTCGAGTCGTAAACTTCTGTCCAAAGGGAAGAATAATGACGGTACCTTTGAAGAAAGCCCCGGCTAACTA
>G3BZQ8102F8MG8
GGTGAGTAACGCGTGGGAAACCTGCCCTTGACAGGAGGATAGCCGAGAGAAATTTCGATTAATACTTCATAAAGCAGAGCATTCGCATGGATGAACTGCCAAAGAATTATCGGTCAAGGATGGTCCCGCGTCTGATTAGCTGGTTGGTAAGGTAGCGGCTTACCAAGGCGACGATCAGTAGCCGGCCTGAGAGGGTGAACGGCCACATTGGAACTGAGACACGGTCCAGACTCCTACGGGAGGCAGCAGTGGGGAATATTGCACAATGGGCGAAAGCCTGATGCAGCAACGCCGCGTGAAGGAAGAAGGCTTTCGAGTCGTAAACTTCTGTCCAAAGGGAAGAATAATGACGGTACCTTTGAAGAAAGCCCCGGCTAACTA
>G35JFLI02GD3GO
GGTGAGTAACGCGTGGGAAACCTGCCCTTGACAGGAGGATAGCCGAGAGAAATTTCGATTAATACTTCATAAAGCAGAGCATTCGCATGGATGAACTGCCAAAGAATTATCGGTCAAGGATGGTCCCGCGTCTGATTAGCTGGTTGGTAAGGTAGCGGCTTACCAAGGCGACGATCAGTAGCCGGCCTGAGAGGGTGAACGGCCACATTGGAACTGAGACACGGTCCAGACTCCTACGGGAGGCAGCAGTGGGGAATATTGCACAATGGGCGAAAGCCTGATGCAGCAACGCCGCGTGAAGGAAGAAGGCTTTCGAGTCGTAAACTTCTGTCCAAAGGGAAGAATAATGACGGTACCTTTGAAGAAAGCCCCGGCTAACTA
>G35JFLI02I1T7K
GGTGAGTAACGCGTGGGAAACCTGCCCTTGACAGGAGGATAGCCGAGAGAAATTTCGATTAATACTTCATAAAGCAGAGCATTCGCATGGATGAACTGCCAAAGAATTATCGGTCAAGGATGGTCCCGCGTCTGATTAGCTGGTTGGTAAGGTAGCGGCTTACCAAGGCGACGATCAGTAGCCGGCCTGAGAGGGTGAACGGCCACATTGGAACTGAGACACGGTCCAGACTCCTACGGGAGGCAGCAGTGGGGAATATTGCACAATGGGCGAAAGCCTGATGCAGCAACGCCGCGTGAAGGAAGAAGGCTTTCGAGTCGTAAACTTCTGTCCAAAGGGAAGAATAATGACGGTACCTTTGAAGAAAGCCCCGGCTAACTA
>G35JFLI02F4DVH
GGTGAGTAACGCGTGGGAAACCTGCCCTTGACAGGAGGATAGCCGAGAGAAATTTCGATTAATACTTCATAAAGCAGAGCATTCGCATGGATGAACTGCCAAAGAATTATCGGTCAAGGATGGTCCCGCGTCTGATTAGCTGGTTGGTAAGGTAGCGGCTTACCAAGGCGACGATCAGTAGCCGGCCTGAGAGGGTGAACGGCCACATTGGAACTGAGACACGGTCCAGACTCCTACGGGAGGCAGCAGTGGGGAATATTGCACAATGGGCGAAAGCCTGATGCAGCAACGCCGCGTGAAGGAAGAAGGCTTTCGAGTCGTAAACTTCTGTCCAAAGGGAAGAATAATGACGGTACCTTTGAAGAAAGCCCCGGCTAACTA
>G35JFLI02HFK96
GGTGAGTAACGCGTGGGAAACCTGCCCTTGACAGGAGGATAGCCGAGAGAAATTTCGATTAATACTTCATAAAGCAGAGCATTCGCATGGATGAACTGCCAAAGAATTATCGGTCAAGGATGGTCCCGCGTCTGATTAGCTGGTTGGTAAGGTAGCGGCTTACCAAGGCGACGATCAGTAGCCGGCCTGAGAGGGTGAACGGCCACATTGGAACTGAGACACGGTCCAGACTCCTACGGGAGGCAGCAGTGGGGAATATTGCACAATGGGCGAAAGCCTGATGCAGCAACGCCGCGTGAAGGAAGAAGGCTTTCGAGTCGTAAACTTCTGTCCAAAGGGAAGAATAATGACGGTACCTTTGAAGAAAGCCCCGGCTAACTA
>G35JFLI02F1QDF
GGTGAGTAACGCGTGGGAAACCTGCCCTTGACAGGAGGATAGCCGAGAGAAATTTCGATTAATACTTCATAAAGCAGAGCATTCGCATGGATGAACTGCCAAAGAATTATCGGTCAAGGATGGTCCCGCGTCTGATTAGCTGGTTGGTAAGGTAGCGGCTTACCAAGGCGACGATCAGTAGCCGGCCTGAGAGGGTGAACGGCCACATTGGAACTGAGACACGGTCCAGACTCCTACGGGAGGCAGCAGTGGGGAATATTGCACAATGGGCGAAAGCCTGATGCAGCAACGCCGCGTGAAGGAAGAAGGCTTTCGAGTCGTAAACTTCTGTCCAAAGGGAAGAATAATGACGGTACCTTTGAAGAAAGCCCCGGCTAACTA
>G35JFLI02IS3I5
GGTGAGTAACGCGTGGGAAACCTGCCCTTGACAGGAGGATAGCCGAGAGAAATTTCGATTAATACTTCATAAAGCAGAGCATTCGCATGGATGAACTGCCAAAGAATTATCGGTCAAGGATGGTCCCGCGTCTGATTAGCTGGTTGGTAAGGTAGCGGCTTACCAAGGCGACGATCAGTAGCCGGCCTGAGAGGGTGAACGGCCACATTGGAACTGAGACACGGTCCAGACTCCTACGGGAGGCAGCAGTGGGGAATATTGCACAATGGGCGAAAGCCTGATGCAGCAACGCCGCGTGAAGGAAGAAGGCTTTCGAGTCGTAAACTTCTGTCCAAAGGGAAGAATAATGACGGTACCTTTGAAGAAAGCCCCGGCTAACTA
>G35JFLI02ICOUM
GGTGAGTAACGCGTGGGAAACCTGCCCTTGACAGGAGGATAGCCGAGAGAAATTTCGATTAATACTTCATAAAGCAGAGCATTCGCATGGATGAACTGCCAAAGAATTATCGGTCAAGGATGGTCCCGCGTCTGATTAGCTGGTTGGTAAGGTAGCGGCTTACCAAGGCGACGATCAGTAGCCGGCCTGAGAGGGTGAACGGCCACATTGGAACTGAGACACGGTCCAGACTCCTACGGGAGGCAGCAGTGGGGAATATTGCACAATGGGCGAAAGCCTGATGCAGCAACGCCGCGTGAAGGAAGAAGGCTTTCGAGTCGTAAACTTCTGTCCAAAGGGAAGAATAATGACGGTACCTTTGAAGAAAGCCCCGGCTAACTA
