# Supplementary material for: Investigation of the Effect of Type 2 Diabetes Mellitus on Subgingival Plaque Microbiota by High-Throughput 16S rDNA Pyrosequencing
Source: PLoS One. 2013 Apr 22;8(4):e61516. doi: 10.1371/journal.pone.0061516 (PMC3632544; doi:10.1371/journal.pone.0061516)
Supplement: File S1 — FASTA-format sequences for all the OTUs. Sequences for each OTU are provided in a FASTA-format file. (ZIP) [file pone.0061516.s004.zip › OTU.allseq/Otu0110.fasta]

>GV2UCFN02JP5IB
GCTGAGTAACGCGTGGGAACATGCCCCAAAGTGAGGGATAACTGCCCGAAAGGGTAGCTAATACCGCATATGATCTTCGGATTAAAGGATTTATCCGCTTTGGGAGTGGCCCGCGTCGGATTAGGTAGTTGGTGAGGTAAAGGCTCACCAAGCCGACGATCCGTAGCTGGTCTGAGAGGATGATCAGCCAGACTGGGACTGAGACACGGCCCAGACTCCTACGGGAGGCAGCAGTGAGGAATCTTCCACAATGGGCGAAAGCCTGATGGAGCAACGCCGCGTGCAGGATGAAGGCCTTCGGGTTGTAAACTGCTTTTATAAGTGAGGAATATGACGGTAGCTGGATAAGAAGCGCCGGCTAACTA
>GV2UCFN02FTSHQ
GCTGAGTAACGCGTGGGAACATGCCCCAAAGTGAGGGATAACTGCCCGAAAGGGTAGCTAATACCGCATATGATCTTCGGATTAAAGGATTTATCCGCTTTGGGAGTGGCCCGCGTCGGATTAGGTAGTTGGTGAGGTAAAGGCTCACCAAGCCGACGATCCGTAGCTGGTCTGAGAGGATGATCAGCCAGACTGGGACTGAGACACGGCCCAGACTCCTACGGGAGGCAGCAGTGAGGAATCTTCCACAATGGGCGAAAGCCTGATGGAGCAACGCCGCGTGCAGGATGAAGGCCTTCGGGTTGTAAACTGCTTTTATAAGTGAGGAATATGACGGTAGCTGGATAAGAAGCGCCGGCTAACTA
>GV2UCFN02IZT3B
GCTGAGTAACGCGTGGGAACATACCCCAAAGTGAGGGATAACTGCCCGAAAGGGTAGCTAATACCGCATATGATCTTCGGATTAAAGGATTTATCCGCTTTGGGAGTGGCCCGCGTCGGATTAGGTAGTTGGTGAGGTAATGGCTCACCAAGCCGACGATCCGTAGCTGGTCTGAGAGGATGATCAGCCAGACTGGGACTGAGACACGGCCCAGACTCCTACGGGAGGCAGCAGTGAGGAATCTTCCACAATGGGCGAAAGCCTGATGGAGCAACGCCGCGTGCAGGATGAAGGCCTTCGGGTTGTAAACTGCTTTTATAAGTGAGGAATATGACGGTAACTTATGAATAAGGATCGGCTAACTA
>GV2UCFN02FI827
GCTGAGTAACGCGTGGGAACATACCCCAAAGTGAGGGATAACTGCCCGAAAGGGTAGCTAATACCGCATATGATCTTCGGATTAAAGGATTTATCCGCTTTGGGAGTGGCCCGCGTCGGATTAGGTAGTTGGTGAGGTAATGGCTCACCAAGCCGACGATCCGTAGCTGGTCTGAGAGGATGATCAGCCAGACTGGGACTGAGACACGGCCCAGACTCCTACGGGAGGCAGCAGTGAGGAATCTTCCACAATGGGCGAAAGCCTGATGGAGCAACGCCGCGTGCAGGATGAAGGCCTTCGGGTTGTAAACTGCTTTTATAAGTGAGGAATATGACGGTAACTTATGAATAAGGATCGGCTAACTA
>GV2UCFN02FN4VK
GCTGAGTAACGCGTGGGAACATACCCCAAAGTGAGGGATAACTGCCCGAAAGGGTAGCTAATACCGCATATGATCTTCGGATTAAAGGATTTATCCGCTTTGGGAGTGGCCCGCGTCGGATTAGGTAGTTGGTGAGGTAATGGCTCACCAAGCCGACGATCCGTAGCTGGTCTGAGAGGATGATCAGCCAGACTGGGACTGAGACACGGCCCAGACTCCTACGGGAGGCAGCAGTGAGGAATCTTCCACAATGGGCGAAAGCCTGATGGAGCAACGCCGCGTGCAGGATGAAGGCCTTCGGGTTGTAAACTGCTTTTATAAGTGAGGAATATGACGGTAACTTATGAATAAGGATCGGCTAACTA
>GV2UCFN02GLWLZ
GCTGAGTAACGCGTGGGAACATACCCCAAAGTGAGGGATAACTGCCCGAAAGGGTAGCTAATACCGCATATGATCTTCGGATTAAAGGATTTATCCGCTTTGGGAGTGGCCCGCGTCGGATTAGGTAGTTGGTGAGGTAATGGCTCACCAAGCCGACGATCCGTAGCTGGTCTGAGAGGATGATCAGCCAGACTGGGACTGAGACACGGCCCAGACTCCTACGGGAGGCAGCAGTGAGGAATCTTCCACAATGGGCGAAAGCCTGATGGAGCAACGCCGCGTGCAGGATGAAGGCCTTCGGGTTGTAAACTGCTTTTATAAGTGAGGAATATGACGGTAACTTATGAATAAGGATCGGCTAACTA
>GV2UCFN02ID4SB
GCTGAGTAACGCGTGGGAACATACCCCAAAGTGAGGGATAACTGCCCGAAAGGGTAGCTAATACCGCATATGATCTTCGGATTAAAGGATTTATCCGCTTTGGGAGTGGCCCGCGTCGGATTAGGTAGTTGGTGAGGTAATGGCTCACCAAGCCGACGATCCGTAGCTGGTCTGAGAGGATGATCAGCCAGACTGGGACTGAGACACGGCCCAGACTCCTACGGGAGGCAGCAGTGAGGAATCTTCCACAATGGGCGAAAGCCTGATGGAGCAACGCCGCGTGCAGGATGAAGGCCTTCGGGTTGTAAACTGCTTTTATAAGTGAGGAATATGACGGTAACTTATGAATAAGGATCGGCTAACTA
>GV2UCFN02ICX0G
GCTGAGTAACGCGTGGGAACATACCCCAAAGTGAGGGATAACTGCCCGAAAGGGTAGCTAATACCGCATATGATCTTCGGATTAAAGGATTTATCCGCTTTGGGAGTGGCCCGCGTCGGATTAGGTAGTTGGTGAGGTAATGGCTCACCAAGCCGACGATCCGTAGCTGGTCTGAGAGGATGATCAGCCAGACTGGGACTGAGACACGGCCCAGACTCCTACGGGAGGCAGCAGTGAGGAATCTTCCACAATGGGCGAAAGCCTGATGGAGCAACGCCGCGTGCAGGATGAAGGCCTTCGGGTTGTAAACTGCTTTTATAAGTGAGGAATATGACGGTAACTTATGAATAAGGATCGGCTAACTA
>GV2UCFN02GAJCC
GCTGAGTAACGCGTGGGAACATACCCCAAAGTGAGGGATAACTGCCCGAAAGGGTAGCTAATACCGCATATGATCTTCGGATTAAAGGATTTATCCGCTTTGGGAGTGGCCCGCGTCGGATTAGGTAGTTGGTGAGGTAATGGCTCACCAAGCCGACGATCCGTAGCTGGTCTGAGAGGATGATCAGCCAGACTGGGACTGAGACACGGCCCAGACTCCTACGGGAGGCAGCAGTGAGGAATCTTCCACAATGGGCGAAAGCCTGATGGAGCAACGCCGCGTGCAGGATGAAGGCCTTCGGGTTGTAAACTGCTTTTATAAGTGAGGAATATGACGGTAACTTATGAATAAGGATCGGCTAACTA
>GV2UCFN02JZTLZ
GCTGAGTAACGCGTGGGAACATACCCCAAAGTGAGGGATAACTGCCCGAAAGGGTAGCTAATACCGCATATGATCTTCGGATTAAAGGATTTATCCGCTTTGGGAGTGGCCCGCGTCGGATTAGGTAGTTGGTGAGGTAATGGCTCACCAAGCCGACGATCCGTAGCTGGTCTGAGAGGATGATCAGCCAGACTGGGACTGAGACACGGCCCAGACTCCTACGGGAGGCAGCAGTGAGGAATCTTCCACAATGGGCGAAAGCCTGATGGAGCAACGCCGCGTGCAGGATGAAGGCCTTCGGGTTGTAAACTGCTTTTATAAGTGAGGAATATGACGGTAACTTATGAATAAGGATCGGCTAACTA
>GV2UCFN02GB54X
GCTGAGTAACGCGTGGGAACATACCCCAAAGTGAGGGATAACTGCCCGAAAGGGTAGCTAATACCGCATATGATCTTCGGATTAAAGGATTTATCCGCTTTGGGAGTGGCCCGCGTCGGATTAGGTAGTTGGTGAGGTAATGGCTCACCAAGCCGACGATCCGTAGCTGGTCTGAGAGGATGATCAGCCAGACTGGGACTGAGACACGGCCCAGACTCCTACGGGAGGCAGCAGTGAGGAATCTTCCACAATGGGCGAAAGCCTGATGGAGCAACGCCGCGTGCAGGATGAAGGCCTTCGGGTTGTAAACTGCTTTTATAAGTGAGGAATATGACGGTAACTTATGAATAAGGATCGGCTAACTA
>GV2UCFN02I0HXY
GCTGAGTAACGCGTGGGAACATACCCCAAAGTGAGGGATAACTGCCCGAAAGGGTAGCTAATACCGCATATGATCTTCGGATTAAAGGATTTATCCGCTTTGGGAGTGGCCCGCGTCGGATTAGGTAGTTGGTGAGGTAATGGCTCACCAAGCCGACGATCCGTAGCTGGTCTGAGAGGATGATCAGCCAGACTGGGACTGAGACACGGCCCAGACTCCTACGGGAGGCAGCAGTGAGGAATCTTCCACAATGGGCGAAAGCCTGATGGAGCAACGCCGCGTGCAGGATGAAGGCCTTCGGGTTGTAAACTGCTTTTATAAGTGAGGAATATGACGGTAACTTATGAATAAGGATCGGCTAACTA
>GV2UCFN02HQPSX
GCTGAGTAACGCGTGGGAACATACCCCAAAGTGAGGGATAACTGCCCGAAAGGGTAGCTAATACCGCATATGATCTTCGGATTAAAGGATTTATCCGCTTTGGGAGTGGCCCGCGTCGGATTAGGTAGTTGGTGAGGTAATGGCTCACCAAGCCGACGATCCGTAGCTGGTCTGAGAGGATGATCAGCCAGACTGGGACTGAGACACGGCCCAGACTCCTACGGGAGGCAGCAGTGAGGAATCTTCCACAATGGGCGAAAGCCTGATGGAGCAACGCCGCGTGCAGGATGAAGGCCTTCGGGTTGTAAACTGCTTTTATAAGTGAGGAATATGACGGTAACTTATGAATAAGGATCGGCTAACTA
>GV2UCFN02GB4S9
GCTGAGTAACGCGTGGGAACATACCCCAAAGTGAGGGATAACTGCCCGAAAGGGTAGCTAATACCGCATATGATCTTCGGATTAAAGGATTTATCCGCTTTGGGAGTGGCCCGCGTCGGATTAGGTAGTTGGTGAGGTAATGGCTCACCAAGCCGACGATCCGTAGCTGGTCTGAGAGGATGATCAGCCAGACTGGGACTGAGACACGGCCCAGACTCCTACGGGAGGCAGCAGTGAGGAATCTTCCACAATGGGCGAAAGCCTGATGGAGCAACGCCGCGTGCAGGATGAAGGCCTTCGGGTTGTAAACTGCTTTTATAAGTGAGGAATATGACGGTAACTTATGAATAAGGATCGGCTAACTA
>GV2UCFN02FO2E2
GCTGAGTAACGCGTGGGAACATACCCCAAAGTGAGGGATAACTGCCCGAAAGGGTAGCTAATACCGCATATGATCTTCGGATTAAAGGATTTATCCGCTTTGGGAGTGGCCCGCGTCGGATTAGGTAGTTGGTGAGGTAATGGCTCACCAAGCCGACGATCCGTAGCTGGTCTGAGAGGATGATCAGCCAGACTGGGACTGAGACACGGCCCAGACTCCTACGGGAGGCAGCAGTGAGGAATCTTCCACAATGGGCGAAAGCCTGATGGAGCAACGCCGCGTGCAGGATGAAGGCCTTCGGGTTGTAAACTGCTTTTATAAGTGAGGAATATGACGGTAACTTATGAATAAGGATCGGCTAACTA
>GV2UCFN02H1ROC
GCTGAGTAACGCGTGGGAACATACCCCAAAGTGAGGGATAACTGCCCGAAAGGGTAGCTAATACCGCATATGATCTTCGGATTAAAGGATTTATCCGCTTTGGGAGTGGCCCGCGTCGGATTAGGTAGTTGGTGAGGTAATGGCTCACCAAGCCGACGATCCGTAGCTGGTCTGAGAGGATGATCAGCCAGACTGGGACTGAGACACGGCCCAGACTCCTACGGGAGGCAGCAGTGAGGAATCTTCCACAATGGGCGAAAGCCTGATGGAGCAACGCCGCGTGCAGGATGAAGGCCTTCGGGTTGTAAACTGCTTTTATAAGTGAGGAATATGACGGTAACTTATGAATAAGGATCGGCTAACTA
>GV2UCFN02I6F47
GCTGAGTAACGCGTGGGAACATACCCCAAAGTGAGGGATAACTGCCCGAAAGGGTAGCTAATACCGCATATGATCTTCGGATTAAAGGATTTATCCGCTTTGGGAGTGGCCCGCGTCGGATTAGGTAGTTGGTGAGGTAATGGCTCACCAAGCCGACGATCCGTAGCTGGTCTGAGAGGATGATCAGCCAGACTGGGACTGAGACACGGCCCAGACTCCTACGGGAGGCAGCAGTGAGGAATCTTCCACAATGGGCGAAAGCCTGATGGAGCAACGCCGCGTGCAGGATGAAGGCCTTCGGGTTGTAAACTGCTTTTATAAGTGAGGAATATGACGGTAACTTATGAATAAGGATCGGCTAACTA
>GV2UCFN02JBW0W
GCTGAGTAACGCGTGGGAACATACCCCAAAGTGAGGGATAACTGCCCGAAAGGGTAGCTAATACCGCATATGATCTTCGGATTAAAGGATTTATCCGCTTTGGGAGTGGCCCGCGTCGGATTAGGTAGTTGGTGAGGTAATGGCTCACCAAGCCGACGATCCGTAGCTGGTCTGAGAGGATGATCAGCCAGACTGGGACTGAGACACGGCCCAGACTCCTACGGGAGGCAGCAGTGAGGAATCTTCCACAATGGGCGAAAGCCTGATGGAGCAACGCCGCGTGCAGGATGAAGGCCTTCGGGTTGTAAACTGCTTTTATAAGTGAGGAATATGACGGTAACTTATGAATAAGGATCGGCTAACTA
>GV2UCFN02GEXIO
GCTGAGTAACGCGTGGGAACATACCCCAAAGTGAGGGATAACTGCCCGAAAGGGTAGCTAATACCGCATATGATCTTCGGATTAAAGGATTTATCCGCTTTGGGAGTGGCCCGCGTCGGATTAGGTAGTTGGTGAGGTAATGGCTCACCAAGCCGACGATCCGTAGCTGGTCTGAGAGGATGATCAGCCAGACTGGGACTGAGACACGGCCCAGACTCCTACGGGAGGCAGCAGTGAGGAATCTTCCACAATGGGCGAAAGCCTGATGGAGCAACGCCGCGTGCAGGATGAAGGCCTTCGGGTTGTAAACTGCTTTTATAAGTGAGGAATATGACGGTAACTTATGAATAAGGATCGGCTAACTA
>GV2UCFN02HWTBF
GCTGAGTAACGCGTGGGAACATACCCCAAAGTGAGGGATAACTGCCCGAAAGGGTAGCTAATACCGCATATGATCTTCGGATTAAAGGATTTATCCGCTTTGGGAGTGGCCCGCGTCGGATTAGGTAGTTGGTGAGGTAATGGCTCACCAAGCCGACGATCCGTAGCTGGTCTGAGAGGATGATCAGCCAGACTGGGACTGAGACACGGCCCAGACTCCTACGGGAGGCAGCAGTGAGGAATCTTCCACAATGGGCGAAAGCCTGATGGAGCAACGCCGCGTGCAGGATGAAGGCCTTCGGGTTGTAAACTGCTTTTATAAGTGAGGAATATGACGGTAACTTATGAATAAGGATCGGCTAACTA
>GV2UCFN02GUVWE
GCTGAGTAACGCGTGGGAACATACCCCAAAGTGAGGGATAACTGCCCGAAAGGGTAGCTAATACCGCATATGATCTTCGGATTAAAGGATTTATCCGCTTTGGGAGTGGCCCGCGTCGGATTAGGTAGTTGGTGAGGTAATGGCTCACCAAGCCGACGATCCGTAGCTGGTCTGAGAGGATGATCAGCCAGACTGGGACTGAGACACGGCCCAGACTCCTACGGGAGGCAGCAGTGAGGAATCTTCCACAATGGGCGAAAGCCTGATGGAGCAACGCCGCGTGCAGGATGAAGGCCTTCGGGTTGTAAACTGCTTTTATAAGTGAGGAATATGACGGTAACTTATGAATAAGGATCGGCTAACTA
>GV2UCFN02I3AKL
GCTGAGTAACGCGTGGGAACATACCCCAAAGTGAGGGATAACTGCCCGAAAGGGTAGCTAATACCGCATATGATCTTCGGATTAAAGGATTTATCCGCTTTGGGAGTGGCCCGCGTCGGATTAGGTAGTTGGTGAGGTAATGGCTCACCAAGCCGACGATCCGTAGCTGGTCTGAGAGGATGATCAGCCAGACTGGGACTGAGACACGGCCCAGACTCCTACGGGAGGCAGCAGTGAGGAATCTTCCACAATGGGCGAAAGCCTGATGGAGCAACGCCGCGTGCAGGATGAAGGCCTTCGGGTTGTAAACTGCTTTTATAAGTGAGGAATATGACGGTAACTTATGAATAAGGATCGGCTAACTA
>GV2UCFN02H8A76
GCTGAGTAACGCGTGGGAACATACCCCAAAGTGAGGGATAACTGCCCGAAAGGGTAGCTAATACCGCATATGATCTTCGGATTAAAGGATTTATCCGCTTTGGGAGTGGCCCGCGTCGGATTAGGTAGTTGGTGAGGTAATGGCTCACCAAGCCGACGATCCGTAGCTGGTCTGAGAGGATGATCAGCCAGACTGGGACTGAGACACGGCCCAGACTCCTACGGGAGGCAGCAGTGAGGAATCTTCCACAATGGGCGAAAGCCTGATGGAGCAACGCCGCGTGCAGGATGAAGGCCTTCGGGTTGTAAACTGCTTTTATAAGTGAGGAATATGACGGTAACTTATGAATAAGGATCGGCTAACTA
>GV2UCFN02JFA7E
GCTGAGTAACGCGTGGGAACATACCCCAAAGTGAGGGATAACTGCCCGAAAGGGTAGCTAATACCGCATATGATCTTCGGATTAAAGGATTTATCCGCTTTGGGAGTGGCCCGCGTCGGATTAGGTAGTTGGTGAGGTAATGGCTCACCAAGCCGACGATCCGTAGCTGGTCTGAGAGGATGATCAGCCAGACTGGGACTGAGACACGGCCCAGACTCCTACGGGAGGCAGCAGTGAGGAATCTTCCACAATGGGCGAAAGCCTGATGGAGCAACGCCGCGTGCAGGATGAAGGCCTTCGGGTTGTAAACTGCTTTTATAAGTGAGGAATATGACGGTAACTTATGAATAAGGATCGGCTAACTA
>GV2UCFN02JST0I
GCTGAGTAACGCGTGGGAACATACCCCAAAGTGAGGGATAACTGCCCGAAAGGGTAGCTAATACCGCATATGATCTTCGGATTAAAGGATTTATCCGCTTTGGGAGTGGCCCGCGTCGGATTAGGTAGTTGGTGAGGTAATGGCTCACCAAGCCGACGATCCGTAGCTGGTCTGAGAGGATGATCAGCCAGACTGGGACTGAGACACGGCCCAGACTCCTACGGGAGGCAGCAGTGAGGAATCTTCCACAATGGGCGAAAGCCTGATGGAGCAACGCCGCGTGCAGGATGAAGGCCTTCGGGTTGTAAACTGCTTTTATAAGTGAGGAATATGACGGTAACTTATGAATAAGGATCGGCTAACTA
>GV2UCFN02ISRPK
GCTGAGTAACGCGTGGGAACATACCCCAAAGTGAGGGATAACTGCCCGAAAGGGTAGCTAATACCGCATATGATCTTCGGATTAAAGGATTTATCCGCTTTGGGAGTGGCCCGCGTCGGATTAGGTAGTTGGTGAGGTAATGGCTCACCAAGCCGACGATCCGTAGCTGGTCTGAGAGGATGATCAGCCAGACTGGGACTGAGACACGGCCCAGACTCCTACGGGAGGCAGCAGTGAGGAATCTTCCACAATGGGCGAAAGCCTGATGGAGCAACGCCGCGTGCAGGATGAAGGCCTTCGGGTTGTAAACTGCTTTTATAAGTGAGGAATATGACGGTAACTTATGAATAAGGATCGGCTAACTA
>GV2UCFN02G4075
GCTGAGTAACGCGTGGGAACATACCCCAAAGTGAGGGATAACTGCCCGAAAGGGTAGCTAATACCGCATATGATCTTCGGATTAAAGGATTTATCCGCTTTGGGAGTGGCCCGCGTCGGATTAGGTAGTTGGTGAGGTAATGGCTCACCAAGCCGACGATCCGTAGCTGGTCTGAGAGGATGATCAGCCAGACTGGGACTGAGACACGGCCCAGACTCCTACGGGAGGCAGCAGTGAGGAATCTTCCACAATGGGCGAAAGCCTGATGGAGCAACGCCGCGTGCAGGATGAAGGCCTTCGGGTTGTAAACTGCTTTTATAAGTGAGGAATATGACGGTAACTTATGAATAAGGATCGGCTAACTA
>GV2UCFN02FJRGF
GCTGAGTAACGCGTGGGAACATACCCCAAAGTGAGGGATAACTGCCCGAAAGGGTAGCTAATACCGCATATGATCTTCGGATTAAAGGATTTATCCGCTTTGGGAGTGGCCCGCGTCGGATTAGGTAGTTGGTGAGGTAATGGCTCACCAAGCCGACGATCCGTAGCTGGTCTGAGAGGATGATCAGCCAGACTGGGACTGAGACACGGCCCAGACTCCTACGGGAGGCAGCAGTGAGGAATCTTCCACAATGGGCGAAAGCCTGATGGAGCAACGCCGCGTGCAGGATGAAGGCCTTCGGGTTGTAAACTGCTTTTATAAGTGAGGAATATGACGGTAACTTATGAATAAGGATCGGCTAACTA
>GV2UCFN02JT9YC
GCTGAGTAACGCGTGGGAACATACCCCAAAGTGAGGGATAACTGCCCGAAAGGGTAGCTAATACCGCATATGATCTTCGGATTAAAGGATTTATCCGCTTTGGGAGTGGCCCGCGTCGGATTAGGTAGTTGGTGAGGTAATGGCTCACCAAGCCGACGATCCGTAGCTGGTCTGAGAGGATGATCAGCCAGACTGGGACTGAGACACGGCCCAGACTCCTACGGGAGGCAGCAGTGAGGAATCTTCCACAATGGGCGAAAGCCTGATGGAGCAACGCCGCGTGCAGGATGAAGGCCTTCGGGTTGTAAACTGCTTTTATAAGTGAGGAATATGACGGTAACTTATGAATAAGGATCGGCTAACTA
>GV2UCFN02J34HH
GCTGAGTAACGCGTGGGAACATACCCCAAAGTGAGGGATAACTGCCCGAAAGGGTAGCTAATACCGCATATGATCTTCGGATTAAAGGATTTATCCGCTTTGGGAGTGGCCCGCGTCGGATTAGGTAGTTGGTGAGGTAATGGCTCACCAAGCCGACGATCCGTAGCTGGTCTGAGAGGATGATCAGCCAGACTGGGACTGAGACACGGCCCAGACTCCTACGGGAGGCAGCAGTGAGGAATCTTCCACAATGGGCGAAAGCCTGATGGAGCAACGCCGCGTGCAGGATGAAGGCCTTCGGGTTGTAAACTGCTTTTATAAGTGAGGAATATGACGGTAACTTATGAATAAGGATCGGCTAACTA
>GV2UCFN02HHEGE
GCTGAGTAACGCGTGGGAACATACCCCAAAGTGAGGGATAACTGCCCGAAAGGGTAGCTAATACCGCATATGATCTTCGGATTAAAGGATTTATCCGCTTTGGGAGTGGCCCGCGTCGGATTAGGTAGTTGGTGAGGTAATGGCTCACCAAGCCGACGATCCGTAGCTGGTCTGAGAGGATGATCAGCCAGACTGGGACTGAGACACGGCCCAGACTCCTACGGGAGGCAGCAGTGAGGAATCTTCCACAATGGGCGAAAGCCTGATGGAGCAACGCCGCGTGCAGGATGAAGGCCTTCGGGTTGTAAACTGCTTTTATAAGTGAGGAATATGACGGTAACTTATGAATAAGGATCGGCTAACTA
>GV2UCFN02FN08I
GCTGAGTAACGCGTGGGAACATACCCCAAAGTGAGGGATAACTGCCCGAAAGGGTAGCTAATACCGCATATGATCTTCGGATTAAAGGATTTATCCGCTTTGGGAGTGGCCCGCGTCGGATTAGGTAGTTGGTGAGGTAATGGCTCACCAAGCCGACGATCCGTAGCTGGTCTGAGAGGATGATCAGCCAGACTGGGACTGAGACACGGCCCAGACTCCTACGGGAGGCAGCAGTGAGGAATCTTCCACAATGGGCGAAAGCCTGATGGAGCAACGCCGCGTGCAGGATGAAGGCCTTCGGGTTGTAAACTGCTTTTATAAGTGAGGAATATGACGGTAACTTATGAATAAGGATCGGCTAACTA
>GV2UCFN02FZNEA
GCTGAGTAACGCGTGGGAACATACCCCAAAGTGAGGGATAACTGCCCGAAAGGGTAGCTAATACCGCATATGATCTTCGGATTAAAGGATTTATCCGCTTTGGGAGTGGCCCGCGTCGGATTAGGTAGTTGGTGAGGTAATGGCTCACCAAGCCGACGATCCGTAGCTGGTCTGAGAGGATGATCAGCCAGACTGGGACTGAGACACGGCCCAGACTCCTACGGGAGGCAGCAGTGAGGAATCTTCCACAATGGGCGAAAGCCTGATGGAGCAACGCCGCGTGCAGGATGAAGGCCTTCGGGTTGTAAACTGCTTTTATAAGTGAGGAATATGACGGTAACTTATGAATAAGGATCGGCTAACTA
>GV2UCFN02GPBDT
GCTGAGTAACGCGTGGGAACATACCCCAAAGTGAGGGATAACTGCCCGAAAGGGTAGCTAATACCGCATATGATCTTCGGATTAAAGGATTTATCCGCTTTGGGAGTGGCCCGCGTCGGATTAGGTAGTTGGTGAGGTAATGGCTCACCAAGCCGACGATCCGTAGCTGGTCTGAGAGGATGATCAGCCAGACTGGGACTGAGACACGGCCCAGACTCCTACGGGAGGCAGCAGTGAGGAATCTTCCACAATGGGCGAAAGCCTGATGGAGCAACGCCGCGTGCAGGATGAAGGCCTTCGGGTTGTAAACTGCTTTTATAAGTGAGGAATATGACGGTAACTTATGAATAAGGATCGGCTAACTA
>GV2UCFN02GQYEV
GCTGAGTAACGCGTGGGAACATACCCCAAAGTGAGGGATAACTGCCCGAAAGGGTAGCTAATACCGCATATGATCTTCGGATTAAAGGATTTATCCGCTTTGGGAGTGGCCCGCGTCGGATTAGGTAGTTGGTGAGGTAATGGCTCACCAAGCCGACGATCCGTAGCTGGTCTGAGAGGATGATCAGCCAGACTGGGACTGAGACACGGCCCAGACTCCTACGGGAGGCAGCAGTGAGGAATCTTCCACAATGGGCGAAAGCCTGATGGAGCAACGCCGCGTGCAGGATGAAGGCCTTCGGGTTGTAAACTGCTTTTATAAGTGAGGAATATGACGGTAACTTATGAATAAGGATCGGCTAACTA
>GV2UCFN02GPPKS
GCTGAGTAACGCGTGGGAACATACCCCAAAGTGAGGGATAACTGCCCGAAAGGGTAGCTAATACCGCATATGATCTTCGGATTAAAGGATTTATCCGCTTTGGGAGTGGCCCGCGTCGGATTAGGTAGTTGGTGAGGTAATGGCTCACCAAGCCGACGATCCGTAGCTGGTCTGAGAGGATGATCAGCCAGACTGGGACTGAGACACGGCCCAGACTCCTACGGGAGGCAGCAGTGAGGAATCTTCCACAATGGGCGAAAGCCTGATGGAGCAACGCCGCGTGCAGGATGAAGGCCTTCGGGTTGTAAACTGCTTTTATAAGTGAGGAATATGACGGTAACTTATGAATAAGGATCGGCTAACTA
>GV2UCFN02H5EM6
GCTGAGTAACGCGTGGGAACATACCCCAAAGTGAGGGATAACTGCCCGAAAGGGTAGCTAATACCGCATATGATCTTCGGATTAAAGGATTTATCCGCTTTGGGAGTGGCCCGCGTCGGATTAGGTAGTTGGTGAGGTAATGGCTCACCAAGCCGACGATCCGTAGCTGGTCTGAGAGGATGATCAGCCAGACTGGGACTGAGACACGGCCCAGACTCCTACGGGAGGCAGCAGTGAGGAATCTTCCACAATGGGCGAAAGCCTGATGGAGCAACGCCGCGTGCAGGATGAAGGCCTTCGGGTTGTAAACTGCTTTTATAAGTGAGGAATATGACGGTAACTTATGAATAAGGATCGGCTAACTA
>GV2UCFN02GRFTY
GCTGAGTAACGCGTGGGAACATACCCCAAAGTGAGGGATAACTGCCCGAAAGGGTAGCTAATACCGCATATGATCTTCGGATTAAAGGATTTATCCGCTTTGGGAGTGGCCCGCGTCGGATTAGGTAGTTGGTGAGGTAATGGCTCACCAAGCCGACGATCCGTAGCTGGTCTGAGAGGATGATCAGCCAGACTGGGACTGAGACACGGCCCAGACTCCTACGGGAGGCAGCAGTGAGGAATCTTCCACAATGGGCGAAAGCCTGATGGAGCAACGCCGCGTGCAGGATGAAGGCCTTCGGGTTGTAAACTGCTTTTATAAGTGAGGAATATGACGGTAACTTATGAATAAGGATCGGCTAACTA
>GV2UCFN02ITTMV
GCTGAGTAACGCGTGGGAACATACCCCAAAGTGAGGGATAACTGCCCGAAAGGGTAGCTAATACCGCATATGATCTTCGGATTAAAGGATTTATCCGCTTTGGGAGTGGCCCGCGTCGGATTAGGTAGTTGGTGAGGTAATGGCTCACCAAGCCGACGATCCGTAGCTGGTCTGAGAGGATGATCAGCCAGACTGGGACTGAGACACGGCCCAGACTCCTACGGGAGGCAGCAGTGAGGAATCTTCCACAATGGGCGAAAGCCTGATGGAGCAACGCCGCGTGCAGGATGAAGGCCTTCGGGTTGTAAACTGCTTTTATAAGTGAGGAATATGACGGTAACTTATGAATAAGGATCGGCTAACTA
>GV2UCFN02GT61R
GCTGAGTAACGCGTGGGAACATACCCCAAAGTGAGGGATAACTGCCCGAAAGGGTAGCTAATACCGCATATGATCTTCGGATTAAAGGATTTATCCGCTTTGGGAGTGGCCCGCGTCGGATTAGGTAGTTGGTGAGGTAATGGCTCACCAAGCCGACGATCCGTAGCTGGTCTGAGAGGATGATCAGCCAGACTGGGACTGAGACACGGCCCAGACTCCTACGGGAGGCAGCAGTGAGGAATCTTCCACAATGGGCGAAAGCCTGATGGAGCAACGCCGCGTGCAGGATGAAGGCCTTCGGGTTGTAAACTGCTTTTATAAGTGAGGAATATGACGGTAACTTATGAATAAGGATCGGCTAACTA
>GV2UCFN02IRSPL
GCTGAGTAACGCGTGGGAACATACCCCAAAGTGAGGGATAACTGCCCGAAAGGGTAGCTAATACCGCATATGATCTTCGGATTAAAGGATTTATCCGCTTTGGGAGTGGCCCGCGTCGGATTAGGTAGTTGGTGAGGTAATGGCTCACCAAGCCGACGATCCGTAGCTGGTCTGAGAGGATGATCAGCCAGACTGGGACTGAGACACGGCCCAGACTCCTACGGGAGGCAGCAGTGAGGAATCTTCCACAATGGGCGAAAGCCTGATGGAGCAACGCCGCGTGCAGGATGAAGGCCTTCGGGTTGTAAACTGCTTTTATAAGTGAGGAATATGACGGTAACTTATGAATAAGGATCGGCTAACTA
>GV2UCFN02HR80X
GCTGAGTAACGCGTGGGAACATACCCCAAAGTGAGGGATAACTGCCCGAAAGGGTAGCTAATACCGCATATGATCTTCGGATTAAAGGATTTATCCGCTTTGGGAGTGGCCCGCGTCGGATTAGGTAGTTGGTGAGGTAATGGCTCACCAAGCCGACGATCCGTAGCTGGTCTGAGAGGATGATCAGCCAGACTGGGACTGAGACACGGCCCAGACTCCTACGGGAGGCAGCAGTGAGGAATCTTCCACAATGGGCGAAAGCCTGATGGAGCAACGCCGCGTGCAGGATGAAGGCCTTCGGGTTGTAAACTGCTTTTATAAGTGAGGAATATGACGGTAACTTATGAATAAGGATCGGCTAACTA
>GV2UCFN02GUQHX
GCTGAGTAACGCGTGGGAACATACCCCAAAGTGAGGGATAACTGCCCGAAAGGGTAGCTAATACCGCATATGATCTTCGGATTAAAGGATTTATCCGCTTTGGGAGTGGCCCGCGTCGGATTAGGTAGTTGGTGAGGTAATGGCTCACCAAGCCGACGATCCGTAGCTGGTCTGAGAGGATGATCAGCCAGACTGGGACTGAGACACGGCCCAGACTCCTACGGGAGGCAGCAGTGAGGAATCTTCCACAATGGGCGAAAGCCTGATGGAGCAACGCCGCGTGCAGGATGAAGGCCTTCGGGTTGTAAACTGCTTTTATAAGTGAGGAATATGACGGTAACTTATGAATAAGGATCGGCTAACTA
>GV2UCFN02GIYNZ
GCTGAGTAACGCGTGGGAACATACCCCAAAGTGAGGGATAACTGCCCGAAAGGGTAGCTAATACCGCATATGATCTTCGGATTAAAGGATTTATCCGCTTTGGGAGTGGCCCGCGTCGGATTAGGTAGTTGGTGAGGTAATGGCTCACCAAGCCGACGATCCGTAGCTGGTCTGAGAGGATGATCAGCCAGACTGGGACTGAGACACGGCCCAGACTCCTACGGGAGGCAGCAGTGAGGAATCTTCCACAATGGGCGAAAGCCTGATGGAGCAACGCCGCGTGCAGGATGAAGGCCTTCGGGTTGTAAACTGCTTTTATAAGTGAGGAATATGACGGTAACTTATGAATAAGGATCGGCTAACTA
>GV2UCFN02HTWLI
GCTGAGTAACGCGTGGGAACATACCCCAAAGTGAGGGATAACTGCCCGAAAGGGTAGCTAATACCGCATATGATCTTCGGATTAAAGGATTTATCCGCTTTGGGAGTGGCCCGCGTCGGATTAGGTAGTTGGTGAGGTAATGGCTCACCAAGCCGACGATCCGTAGCTGGTCTGAGAGGATGATCAGCCAGACTGGGACTGAGACACGGCCCAGACTCCTACGGGAGGCAGCAGTGAGGAATCTTCCACAATGGGCGAAAGCCTGATGGAGCAACGCCGCGTGCAGGATGAAGGCCTTCGGGTTGTAAACTGCTTTTATAAGTGAGGAATATGACGGTAACTTATGAATAAGGATCGGCTAACTA
>GV2UCFN02IK5ET
GCTGAGTAACGCGTGGGAACATACCCCAAAGTGAGGGATAACTGCCCGAAAGGGTAGCTAATACCGCATATGATCTTCGGATTAAAGGATTTATCCGCTTTGGGAGTGGCCCGCGTCGGATTAGGTAGTTGGTGAGGTAATGGCTCACCAAGCCGACGATCCGTAGCTGGTCTGAGAGGATGATCAGCCAGACTGGGACTGAGACACGGCCCAGACTCCTACGGGAGGCAGCAGTGAGGAATCTTCCACAATGGGCGAAAGCCTGATGGAGCAACGCCGCGTGCAGGATGAAGGCCTTCGGGTTGTAAACTGCTTTTATAAGTGAGGAATATGACGGTAACTTATGAATAAGGATCGGCTAACTA
>GV2UCFN02IY1YV
GCTGAGTAACGCGTGGGAACATACCCCAAAGTGAGGGATAACTGCCCGAAAGGGTAGCTAATACCGCATATGATCTTCGGATTAAAGGATTTATCCGCTTTGGGAGTGGCCCGCGTCGGATTAGGTAGTTGGTGAGGTAATGGCTCACCAAGCCGACGATCCGTAGCTGGTCTGAGAGGATGATCAGCCAGACTGGGACTGAGACACGGCCCAGACTCCTACGGGAGGCAGCAGTGAGGAATCTTCCACAATGGGCGAAAGCCTGATGGAGCAACGCCGCGTGCAGGATGAAGGCCTTCGGGTTGTAAACTGCTTTTATAAGTGAGGAATATGACGGTAACTTATGAATAAGGATCGGCTAACTA
>GV2UCFN02H0C15
GCTGAGTAACGCGTGGGAACATGCCCCAAAGTGAGGGATAACTGCCCGAAAGGGTAGCTAATACCGCATATGATCTTCGGATTAAAGGATTTATCCGCTTTGGGAGTGGCCCGCGTCGGATTAGGTAGTTGGTGAGGTAATGGCTCACCAAGCCGACGATCCGTAGCTGGTCTGAGAGGATGATCAGCCAGACTGGGACTGAGACACGGCCCAGACTCCTACGGGAGGCAGCAGTGAGGAATCTTCCACAATGGGCGAAAGCCTGATGGAGCAACGCCGCGTGCAGGATGAAGGCCTTCGGGTTGTAAACTGCTTTTATAAGTGAGGAATATGACGGTAACTTATGAATAAGGATCGGCTAACTA
>GV2UCFN02GXNLY
GCTGAGTAACGCGTGGGAACATGCCCCAAAGTGAGGGATAACTGCCCGAAAGGGTAGCTAATACCGCATATGATCTTCGGATTAAAGGATTTATCCGCTTTGGGAGTGGCCCGCGTCGGATTAGGTAGTTGGTGAGGTAATGGCTCACCAAGCCGACGATCCGTAGCTGGTCTGAGAGGATGATCAGCCAGACTGGGACTGAGACACGGCCCAGACTCCTACGGGAGGCAGCAGTGAGGAATCTTCCACAATGGGCGAAAGCCTGATGGAGCAACGCCGCGTGCAGGATGAAGGCCTTCGGGTTGTAAACTGCTTTTATAAGTGAGGAATATGACGGTAACTTATGAATAAGGATCGGCTAACTA
>GV2UCFN02GFZHT
GCTGAGTAACGCGTGGGAACATGCCCCAAAGTGAGGGATAACTGCCCGAAAGGGTAGCTAATACCGCATATGATCTTCGGATTAAAGGATTTATCCGCTTTGGGAGTGGCCCGCGTCGGATTAGGTAGTTGGTGAGGTAATGGCTCACCAAGCCGACGATCCGTAGCTGGTCTGAGAGGATGATCAGCCAGACTGGGACTGAGACACGGCCCAGACTCCTACGGGAGGCAGCAGTGAGGAATCTTCCACAATGGGCGAAAGCCTGATGGAGCAACGCCGCGTGCAGGATGAAGGCCTTCGGGTTGTAAACTGCTTTTATAAGTGAGGAATATGACGGTAACTTATGAATAAGGATCGGCTAACTA
>G3BZQ8102H6RGH
GCTGAGTAACGCGTGGGAACATGCCCCAAAGTGAGGGATAACTGCCCGAAAGGGTAGCTAATACCGCATATGATCTTCGGATTAAAGGATTTATCCGCTTTGGGAGTGGCCCGCGTCGGATTAGGTAGTTGGTGAGGTAATGGCTCACCAAGCCGACGATCCGTAGCTGGTCTGAGAGGATGATCAGCCAGACTGGGACTGAGACACGGCCCAGACTCCTACGGGAGGCAGCAGTGAGGAATCTTCCACAATGGGCGAAAGCCTGATGGAGCAACGCCGCGTGCAGGATGAAGGCCTTCGGGTTGTAAACTGCTTTTATAAGTGAGGAATATGACGGTAACTTATGAATAAGGATCGGCTAACTA
>G3BZQ8102FPO22
GCTGAGTAACGCGTGGGAACATGCCCCAAAGTGAGGGATAACTGCCCGAAAGGGTAGCTAATACCGCATATGATCTTCGGATTAAAGGATTTATCCGCTTTGGGAGTGGCCCGCGTCGGATTAGGTAGTTGGTGAGGTAATGGCTCACCAAGCCGACGATCCGTAGCTGGTCTGAGAGGATGATCAGCCAGACTGGGACTGAGACACGGCCCAGACTCCTACGGGAGGCAGCAGTGAGGAATCTTCCACAATGGGCGAAAGCCTGATGGAGCAACGCCGCGTGCAGGATGAAGGCCTTCGGGTTGTAAACTGCTTTTATAAGTGAGGAATATGACGGTAACTTATGAATAAGGATCGGCTAACTA
>G3BZQ8102H8AB2
GCTGAGTAACGCGTGGGAACATGCCCCAAAGTGAGGGATAACTGCCCGAAAGGGTAGCTAATACCGCATATGATCTTCGGATTAAAGGATTTATCCGCTTTGGGAGTGGCCCGCGTCGGATTAGGTAGTTGGTGAGGTAATGGCTCACCAAGCCGACGATCCGTAGCTGGTCTGAGAGGATGATCAGCCAGACTGGGACTGAGACACGGCCCAGACTCCTACGGGAGGCAGCAGTGAGGAATCTTCCACAATGGGCGAAAGCCTGATGGAGCAACGCCGCGTGCAGGATGAAGGCCTTCGGGTTGTAAACTGCTTTTATAAGTGAGGAATATGACGGTAACTTATGAATAAGGATCGGCTAACTA
>G3BZQ8102IPRRX
GCTGAGTAACGCGTGGGAACATGCCCCAAAGTGAGGGATAACTGCCCGAAAGGGTAGCTAATACCGCATATGATCTTCGGATTAAAGGATTTATCCGCTTTGGGAGTGGCCCGCGTCGGATTAGGTAGTTGGTGAGGTAATGGCTCACCAAGCCGACGATCCGTAGCTGGTCTGAGAGGATGATCAGCCAGACTGGGACTGAGACACGGCCCAGACTCCTACGGGAGGCAGCAGTGAGGAATCTTCCACAATGGGCGAAAGCCTGATGGAGCAACGCCGCGTGCAGGATGAAGGCCTTCGGGTTGTAAACTGCTTTTATAAGTGAGGAATATGACGGTAACTTATGAATAAGGATCGGCTAACTA
>G3BZQ8102FTXW9
GCTGAGTAACGCGTGGGAACATGCCCCAAAGTGAGGGATAACTGCCCGAAAGGGTAGCTAATACCGCATATGATCTTCGGATTAAAGGATTTATCCGCTTTGGGAGTGGCCCGCGTCGGATTAGGTAGTTGGTGAGGTAATGGCTCACCAAGCCGACGATCCGTAGCTGGTCTGAGAGGATGATCAGCCAGACTGGGACTGAGACACGGCCCAGACTCCTACGGGAGGCAGCAGTGAGGAATCTTCCACAATGGGCGAAAGCCTGATGGAGCAACGCCGCGTGCAGGATGAAGGCCTTCGGGTTGTAAACTGCTTTTATAAGTGAGGAATATGACGGTAACTTATGAATAAGGATCGGCTAACTA
>G3BZQ8102GTN26
GCTGAGTAACGCGTGGGAACATGCCCCAAAGTGAGGGATAACTGCCCGAAAGGGTAGCTAATACCGCATATGATCTTCGGATTAAAGGATTTATCCGCTTTGGGAGTGGCCCGCGTCGGATTAGGTAGTTGGTGAGGTAATGGCTCACCAAGCCGACGATCCGTAGCTGGTCTGAGAGGATGATCAGCCAGACTGGGACTGAGACACGGCCCAGACTCCTACGGGAGGCAGCAGTGAGGAATCTTCCACAATGGGCGAAAGCCTGATGGAGCAACGCCGCGTGCAGGATGAAGGCCTTCGGGTTGTAAACTGCTTTTATAAGTGAGGAATATGACGGTAACTTATGAATAAGGATCGGCTAACTA
>G3BZQ8102JFT0Y
GCTGAGTAACGCGTGGGAACATGCCCCAAAGTGAGGGATAACTGCCCGAAAGGGTAGCTAATACCGCATATGATCTTCGGATTAAAGGATTTATCCGCTTTGGGAGTGGCCCGCGTCGGATTAGGTAGTTGGTGAGGTAATGGCTCACCAAGCCGACGATCCGTAGCTGGTCTGAGAGGATGATCAGCCAGACTGGGACTGAGACACGGCCCAGACTCCTACGGGAGGCAGCAGTGAGGAATCTTCCACAATGGGCGAAAGCCTGATGGAGCAACGCCGCGTGCAGGATGAAGGCCTTCGGGTTGTAAACTGCTTTTATAAGTGAGGAATATGACGGTAACTTATGAATAAGGATCGGCTAACTA
>G3BZQ8102GP9O4
GCTGAGTAACGCGTGGGAACATGCCCCAAAGTGAGGGATAACTGCCCGAAAGGGTAGCTAATACCGCATATGATCTTCGGATTAAAGGATTTATCCGCTTTGGGAGTGGCCCGCGTCGGATTAGGTAGTTGGTGAGGTAATGGCTCACCAAGCCGACGATCCGTAGCTGGTCTGAGAGGATGATCAGCCAGACTGGGACTGAGACACGGCCCAGACTCCTACGGGAGGCAGCAGTGAGGAATCTTCCACAATGGGCGAAAGCCTGATGGAGCAACGCCGCGTGCAGGATGAAGGCCTTCGGGTTGTAAACTGCTTTTATAAGTGAGGAATATGACGGTAACTTATGAATAAGGATCGGCTAACTA
>G3BZQ8102GLL8H
GCTGAGTAACGCGTGGGAACATGCCCCAAAGTGAGGGATAACTGCCCGAAAGGGTAGCTAATACCGCATATGATCTTCGGATTAAAGGATTTATCCGCTTTGGGAGTGGCCCGCGTCGGATTAGGTAGTTGGTGAGGTAATGGCTCACCAAGCCGACGATCCGTAGCTGGTCTGAGAGGATGATCAGCCAGACTGGGACTGAGACACGGCCCAGACTCCTACGGGAGGCAGCAGTGAGGAATCTTCCACAATGGGCGAAAGCCTGATGGAGCAACGCCGCGTGCAGGATGAAGGCCTTCGGGTTGTAAACTGCTTTTATAAGTGAGGAATATGACGGTAACTTATGAATAAGGATCGGCTAACTA
>G3BZQ8102HU3T5
GCTGAGTAACGCGTGGGAACATGCCCCAAAGTGAGGGATAACTGCCCGAAAGGGTAGCTAATACCGCATATGATCTTCGGATTAAAGGATTTATCCGCTTTGGGAGTGGCCCGCGTCGGATTAGGTAGTTGGTGAGGTAATGGCTCACCAAGCCGACGATCCGTAGCTGGTCTGAGAGGATGATCAGCCAGACTGGGACTGAGACACGGCCCAGACTCCTACGGGAGGCAGCAGTGAGGAATCTTCCACAATGGGCGAAAGCCTGATGGAGCAACGCCGCGTGCAGGATGAAGGCCTTCGGGTTGTAAACTGCTTTTATAAGTGAGGAATATGACGGTAACTTATGAATAAGGATCGGCTAACTA
>G3BZQ8102JM6EM
GCTGAGTAACGCGTGGGAACATGCCCCAAAGTGAGGGATAACTGCCCGAAAGGGTAGCTAATACCGCATATGATCTTCGGATTAAAGGATTTATCCGCTTTGGGAGTGGCCCGCGTCGGATTAGGTAGTTGGTGAGGTAATGGCTCACCAAGCCGACGATCCGTAGCTGGTCTGAGAGGATGATCAGCCAGACTGGGACTGAGACACGGCCCAGACTCCTACGGGAGGCAGCAGTGAGGAATCTTCCACAATGGGCGAAAGCCTGATGGAGCAACGCCGCGTGCAGGATGAAGGCCTTCGGGTTGTAAACTGCTTTTATAAGTGAGGAATATGACGGTAACTTATGAATAAGGATCGGCTAACTA
>G3BZQ8102IQXO0
GCTGAGTAACGCGTGGGAACATGCCCCAAAGTGAGGGATAACTGCCCGAAAGGGTAGCTAATACCGCATATGATCTTCGGATTAAAGGATTTATCCGCTTTGGGAGTGGCCCGCGTCGGATTAGGTAGTTGGTGAGGTAATGGCTCACCAAGCCGACGATCCGTAGCTGGTCTGAGAGGATGATCAGCCAGACTGGGACTGAGACACGGCCCAGACTCCTACGGGAGGCAGCAGTGAGGAATCTTCCACAATGGGCGAAAGCCTGATGGAGCAACGCCGCGTGCAGGATGAAGGCCTTCGGGTTGTAAACTGCTTTTATAAGTGAGGAATATGACGGTAACTTATGAATAAGGATCGGCTAACTA
>G3BZQ8102JI86G
GCTGAGTAACGCGTGGGAACATGCCCCAAAGTGAGGGATAACTGCCCGAAAGGGTAGCTAATACCGCATATGATCTTCGGATTAAAGGATTTATCCGCTTTGGGAGTGGCCCGCGTCGGATTAGGTAGTTGGTGAGGTAATGGCTCACCAAGCCGACGATCCGTAGCTGGTCTGAGAGGATGATCAGCCAGACTGGGACTGAGACACGGCCCAGACTCCTACGGGAGGCAGCAGTGAGGAATCTTCCACAATGGGCGAAAGCCTGATGGAGCAACGCCGCGTGCAGGATGAAGGCCTTCGGGTTGTAAACTGCTTTTATAAGTGAGGAATATGACGGTAACTTATGAATAAGGATCGGCTAACTA
>G35JFLI02IQHOI
GCTGAGTAACGCGTGGGAACATGCCCCAAAGTGAGGGATAACTGCCCGAAAGGGTAGCTAATACCGCATATGATCTTCGGATTAAAGGATTTATCCGCTTTGGGAGTGGCCCGCGTCGGATTAGGTAGTTGGTGAGGTAATGGCTCACCAAGCCGACGATCCGTAGCTGGTCTGAGAGGATGATCAGCCAGACTGGGACTGAGACACGGCCCAGACTCCTACGGGAGGCAGCAGTGAGGAATCTTCCACAATGGGCGAAAGCCTGATGGAGCAACGCCGCGTGCAGGATGAAGGCCTTCGGGTTGTAAACTGCTTTTATAAGTGAGGAATATGACGGTAACTTATGAATAAGGATCGGCTAACTA
>G35JFLI02ITX3D
GCTGAGTAACGCGTGGGAACATGCCCCAAAGTGAGGGATAACTGCCCGAAAGGGTAGCTAATACCGCATATGATCTTCGGATTAAAGGATTTATCCGCTTTGGGAGTGGCCCGCGTCGGATTAGGTAGTTGGTGAGGTAATGGCTCACCAAGCCGACGATCCGTAGCTGGTCTGAGAGGATGATCAGCCAGACTGGGACTGAGACACGGCCCAGACTCCTACGGGAGGCAGCAGTGAGGAATCTTCCACAATGGGCGAAAGCCTGATGGAGCAACGCCGCGTGCAGGATGAAGGCCTTCGGGTTGTAAACTGCTTTTATAAGTGAGGAATATGACGGTAACTTATGAATAAGGATCGGCTAACTA
>G35JFLI02HBLZ8
GCTGAGTAACGCGTGGGAACATGCCCCAAAGTGAGGGATAACTGCCCGAAAGGGTAGCTAATACCGCATATGATCTTCGGATTAAAGGATTTATCCGCTTTGGGAGTGGCCCGCGTCGGATTAGGTAGTTGGTGAGGTAATGGCTCACCAAGCCGACGATCCGTAGCTGGTCTGAGAGGATGATCAGCCAGACTGGGACTGAGACACGGCCCAGACTCCTACGGGAGGCAGCAGTGAGGAATCTTCCACAATGGGCGAAAGCCTGATGGAGCAACGCCGCGTGCAGGATGAAGGCCTTCGGGTTGTAAACTGCTTTTATAAGTGAGGAATATGACGGTAACTTATGAATAAGGATCGGCTAACTA
>G35JFLI02I2N66
GCTGAGTAACGCGTGGGAACATGCCCCAAAGTGAGGGATAACTGCCCGAAAGGGTAGCTAATACCGCATATGATCTTCGGATTAAAGGATTTATCCGCTTTGGGAGTGGCCCGCGTCGGATTAGGTAGTTGGTGAGGTAATGGCTCACCAAGCCGACGATCCGTAGCTGGTCTGAGAGGATGATCAGCCAGACTGGGACTGAGACACGGCCCAGACTCCTACGGGAGGCAGCAGTGAGGAATCTTCCACAATGGGCGAAAGCCTGATGGAGCAACGCCGCGTGCAGGATGAAGGCCTTCGGGTTGTAAACTGCTTTTATAAGTGAGGAATATGACGGTAACTTATGAATAAGGATCGGCTAACTA
>G35JFLI02JRWML
GCTGAGTAACGCGTGGGAACATGCCCCAAAGTGAGGGATAACTGCCCGAAAGGGTAGCTAATACCGCATATGATCTTCGGATTAAAGGATTTATCCGCTTTGGGAGTGGCCCGCGTCGGATTAGGTAGTTGGTGAGGTAATGGCTCACCAAGCCGACGATCCGTAGCTGGTCTGAGAGGATGATCAGCCAGACTGGGACTGAGACACGGCCCAGACTCCTACGGGAGGCAGCAGTGAGGAATCTTCCACAATGGGCGAAAGCCTGATGGAGCAACGCCGCGTGCAGGATGAAGGCCTTCGGGTTGTAAACTGCTTTTATAAGTGAGGAATATGACGGTAACTTATGAATAAGGATCGGCTAACTA
>G35JFLI02GYB5Z
GCTGAGTAACGCGTGGGAACATGCCCCAAAGTGAGGGATAACTGCCCGAAAGGGTAGCTAATACCGCATATGATCTTCGGATTAAAGGATTTATCCGCTTTGGGAGTGGCCCGCGTCGGATTAGGTAGTTGGTGAGGTAATGGCTCACCAAGCCGACGATCCGTAGCTGGTCTGAGAGGATGATCAGCCAGACTGGGACTGAGACACGGCCCAGACTCCTACGGGAGGCAGCAGTGAGGAATCTTCCACAATGGGCGAAAGCCTGATGGAGCAACGCCGCGTGCAGGATGAAGGCCTTCGGGTTGTAAACTGCTTTTATAAGTGAGGAATATGACGGTAACTTATGAATAAGGATCGGCTAACTA
>G35JFLI02GRSME
GCTGAGTAACGCGTGGGAACATGCCCCAAAGTGAGGGATAACTGCCCGAAAGGGTAGCTAATACCGCATATGATCTTCGGATTAAAGGATTTATCCGCTTTGGGAGTGGCCCGCGTCGGATTAGGTAGTTGGTGAGGTAATGGCTCACCAAGCCGACGATCCGTAGCTGGTCTGAGAGGATGATCAGCCAGACTGGGACTGAGACACGGCCCAGACTCCTACGGGAGGCAGCAGTGAGGAATCTTCCACAATGGGCGAAAGCCTGATGGAGCAACGCCGCGTGCAGGATGAAGGCCTTCGGGTTGTAAACTGCTTTTATAAGTGAGGAATATGACGGTAACTTATGAATAAGGATCGGCTAACTA
>G35JFLI02JMVGT
GCTGAGTAACGCGTGGGAACATGCCCCAAAGTGAGGGATAACTGCCCGAAAGGGTAGCTAATACCGCATATGATCTTCGGATTAAAGGATTTATCCGCTTTGGGAGTGGCCCGCGTCGGATTAGGTAGTTGGTGAGGTAATGGCTCACCAAGCCGACGATCCGTAGCTGGTCTGAGAGGATGATCAGCCAGACTGGGACTGAGACACGGCCCAGACTCCTACGGGAGGCAGCAGTGAGGAATCTTCCACAATGGGCGAAAGCCTGATGGAGCAACGCCGCGTGCAGGATGAAGGCCTTCGGGTTGTAAACTGCTTTTATAAGTGAGGAATATGACGGTAACTTATGAATAAGGATCGGCTAACTA
>G35JFLI02I7QQV
GCTGAGTAACGCGTGGGAACATGCCCCAAAGTGAGGGATAACTGCCCGAAAGGGTAGCTAATACCGCATATGATCTTCGGATTAAAGGATTTATCCGCTTTGGGAGTGGCCCGCGTCGGATTAGGTAGTTGGTGAGGTAATGGCTCACCAAGCCGACGATCCGTAGCTGGTCTGAGAGGATGATCAGCCAGACTGGGACTGAGACACGGCCCAGACTCCTACGGGAGGCAGCAGTGAGGAATCTTCCACAATGGGCGAAAGCCTGATGGAGCAACGCCGCGTGCAGGATGAAGGCCTTCGGGTTGTAAACTGCTTTTATAAGTGAGGAATATGACGGTAACTTATGAATAAGGATCGGCTAACTA
>G35JFLI02HZ5YR
GCTGAGTAACGCGTGGGAACATGCCCCAAAGTGAGGGATAACTGCCCGAAAGGGTAGCTAATACCGCATATGATCTTCGGATTAAAGGATTTATCCGCTTTGGGAGTGGCCCGCGTCGGATTAGGTAGTTGGTGAGGTAATGGCTCACCAAGCCGACGATCCGTAGCTGGTCTGAGAGGATGATCAGCCAGACTGGGACTGAGACACGGCCCAGACTCCTACGGGAGGCAGCAGTGAGGAATCTTCCACAATGGGCGAAAGCCTGATGGAGCAACGCCGCGTGCAGGATGAAGGCCTTCGGGTTGTAAACTGCTTTTATAAGTGAGGAATATGACGGTAACTTATGAATAAGGATCGGCTAACTA
>G35JFLI02GL0IG
GCTGAGTAACGCGTGGGAACATGCCCCAAAGTGAGGGATAACTGCCCGAAAGGGTAGCTAATACCGCATATGATCTTCGGATTAAAGGATTTATCCGCTTTGGGAGTGGCCCGCGTCGGATTAGGTAGTTGGTGAGGTAATGGCTCACCAAGCCGACGATCCGTAGCTGGTCTGAGAGGATGATCAGCCAGACTGGGACTGAGACACGGCCCAGACTCCTACGGGAGGCAGCAGTGAGGAATCTTCCACAATGGGCGAAAGCCTGATGGAGCAACGCCGCGTGCAGGATGAAGGCCTTCGGGTTGTAAACTGCTTTTATAAGTGAGGAATATGACGGTAACTTATGAATAAGGATCGGCTAACTA
>G35JFLI02GVFHG
GCTGAGTAACGCGTGGGAACATGCCCCAAAGTGAGGGATAACTGCCCGAAAGGGTAGCTAATACCGCATATGATCTTCGGATTAAAGGATTTATCCGCTTTGGGAGTGGCCCGCGTCGGATTAGGTAGTTGGTGAGGTAATGGCTCACCAAGCCGACGATCCGTAGCTGGTCTGAGAGGATGATCAGCCAGACTGGGACTGAGACACGGCCCAGACTCCTACGGGAGGCAGCAGTGAGGAATCTTCCACAATGGGCGAAAGCCTGATGGAGCAACGCCGCGTGCAGGATGAAGGCCTTCGGGTTGTAAACTGCTTTTATAAGTGAGGAATATGACGGTAACTTATGAATAAGGATCGGCTAACTA
>G3BZQ8102H2O4Y
GCTGAGTAACGCGTGGGAACATGCCCCAAAGTGAGGGATAACTGCCCGAAAGGGTAGCTAATACCGCATATGATCTTCGGATTAAAGGATTTATCCGCTTTGGGAGTGGCCCGCGTCGGATTAGGTAGTTGGTGAGGTAATGGCTCACCAAGCCGACGATCCGTAGCTGGTCTGAGAGGATGATCAGCCAGACTGGGACTGAGACACGGCCCAGACTCCTACGGGAGGCAGCAGTGAGGAATCTTCCACAATGGGCGAAAGCCTGATGGAGCAACGCCGCGTGCAGGATGAAGGCCTTCGGGTTGTAAACTGCTTTTATAAGTGAGGAATATGACGGTAACTTATGAATAAGGATCGGCTAACTA
>G35JFLI02IPZ3O
GCTGAGTAACGCGTGGGAACATGCCCCAAAGTGAGGGATAACTGCCCGAAAGGGTAGCTAATACCGCATATGATCTTCGGATTAAAGGATTTATCCGCTTTGGGAGTGGCCCGCGTCGGATTAGGTAGTTGGTGAGGTAATGGCTCACCAAGCCGACGATCCGTAGCTGGTCTGAGAGGATGATCAGCCAGACTGGGACTGAGACACGGCCCAGACTCCTACGGGAGGCAGCAGTGAGGAATCTTCCACAATGGGCGAAAGCCTGATGGAGCAACGCCGCGTGCAGGATGAAGGCCTTCGGGTTGTAAACTGCTTTTATAAGTGAGGAATATGACGGTAACTTATGAATAAGGATCGGCTAACTA
>G35JFLI02GNZRW
GCTGAGTAACGCGTGGGAACATGCCCCAAAGTGAGGGATAACTGCCCGAAAGGGTAGCTAATACCGCATATGATCTTCGGATTAAAGGATTTATCCGCTTTGGGAGTGGCCCGCGTCGGATTAGGTAGTTGGTGAGGTAATGGCTCACCAAGCCGACGATCCGTAGCTGGTCTGAGAGGATGATCAGCCAGACTGGGACTGAGACACGGCCCAGACTCCTACGGGAGGCAGCAGTGAGGAATCTTCCACAATGGGCGAAAGCCTGATGGAGCAACGCCGCGTGCAGGATGAAGGCCTTCGGGTTGTAAACTGCTTTTATAAGTGAGGAATATGACGGTAACTTATGAATAAGGATCGGCTAACTA
>G35JFLI02H7RED
GCTGAGTAACGCGTGGGAACATGCCCCAAAGTGAGGGATAACTGCCCGAAAGGGTAGCTAATACCGCATATGATCTTCGGATTAAAGGATTTATCCGCTTTGGGAGTGGCCCGCGTCGGATTAGGTAGTTGGTGAGGTAATGGCTCACCAAGCCGACGATCCGTAGCTGGTCTGAGAGGATGATCAGCCAGACTGGGACTGAGACACGGCCCAGACTCCTACGGGAGGCAGCAGTGAGGAATCTTCCACAATGGGCGAAAGCCTGATGGAGCAACGCCGCGTGCAGGATGAAGGCCTTCGGGTTGTAAACTGCTTTTATAAGTGAGGAATATGACGGTAACTTATGAATAAGGATCGGCTAACTA
>G3BZQ8102HC6ER
GCTGAGTAACGCGTGGGAACATGCCCCAAAGTGAGGGATAACTGCCCGAAAGGGTAGCTAATACCGCATATGATCTTCGGATTAAAGGATTTATCCGCTTTGGGAGTGGCCCGCGTCGGATTAGGTAGTTGGTGAGGTAATGGCTCACCAAGCCGACGATCCGTAGCTGGTCTGAGAGGATGATCAGCCAGACTGGGACTGAGACACGGCCCAGACTCCTACGGGAGGCAGCAGTGAGGAATCTTCCACAATGGGCGAAAGCCTGATGGAGCAACGCCGCGTGCAGGATGAAGGCCTTCGGGTTGTAAACTGCTTTTATAAGTGAGGAATATGACGGTAACTTATGAATAAGGATCGGCTAACTA
>G3BZQ8102GPM8Q
GCTGAGTAACGCGTGGGAACATGCCCCAAAGTGAGGGATAACTGCCCGAAAGGGTAGCTAATACCGCATATGATCTTCGGATTAAAGGATTTATCCGCTTTGGGAGTGGCCCGCGTCGGATTAGGTAGTTGGTGAGGTAATGGCTCACCAAGCCGACGATCCGTAGCTGGTCTGAGAGGATGATCAGCCAGACTGGGACTGAGACACGGCCCAGACTCCTACGGGAGGCAGCAGTGAGGAATCTTCCACAATGGGCGAAAGCCTGATGGAGCAACGCCGCGTGCAGGATGAAGGCCTTCGGGTTGTAAACTGCTTTTATAAGTGAGGAATATGACGGTAACTTATGAATAAGGATCGGCTAACTA
>G3BZQ8102JCH3A
GCTGAGTAACGCGTGGGAACATGCCCCAAAGTGAGGGATAACTGCCCGAAAGGGTAGCTAATACCGCATATGATCTTCGGATTAAAGGATTTATCCGCTTTGGGAGTGGCCCGCGTCGGATTAGGTAGTTGGTGAGGTAATGGCTCACCAAGCCGACGATCCGTAGCTGGTCTGAGAGGATGATCAGCCAGACTGGGACTGAGACACGGCCCAGACTCCTACGGGAGGCAGCAGTGAGGAATCTTCCACAATGGGCGAAAGCCTGATGGAGCAACGCCGCGTGCAGGATGAAGGCCTTCGGGTTGTAAACTGCTTTTATAAGTGAGGAATATGACGGTAACTTATGAATAAGGATCGGCTAACTA
>G35JFLI02HSLX6
GCTGAGTAACGCGTGGGAACATGCCCCAAAGTGAGGGATAACTGCCCGAAAGGGTAGCTAATACCGCATATGATCTTCGGATTAAAGGATTTATCCGCTTTGGGAGTGGCCCGCGTCGGATTAGGTAGTTGGTGAGGTAATGGCTCACCAAGCCGACGATCCGTAGCTGGTCTGAGAGGATGATCAGCCAGACTGGGACTGAGACACGGCCCAGACTCCTACGGGAGGCAGCAGTGAGGAATCTTCCACAATGGGCGAAAGCCTGATGGAGCAACGCCGCGTGCAGGATGAAGGCCTTCGGGTTGTAAACTGCTTTTATAAGTGAGGAATATGACGGTAACTTATGAATAAGGATCGGCTAACTA
