# Supplementary material for: Investigation of the Effect of Type 2 Diabetes Mellitus on Subgingival Plaque Microbiota by High-Throughput 16S rDNA Pyrosequencing
Source: PLoS One. 2013 Apr 22;8(4):e61516. doi: 10.1371/journal.pone.0061516 (PMC3632544; doi:10.1371/journal.pone.0061516)
Supplement: File S1 — FASTA-format sequences for all the OTUs. Sequences for each OTU are provided in a FASTA-format file. (ZIP) [file pone.0061516.s004.zip › OTU.allseq/Otu0112.fasta]

>G3BZQ8102I44MM
GGTGCGTAACGCGTGAGCAACCTTCCCGTATCAGGGGATAACCGATGGAAACGTCGCCTAATACCCCATAACAACACAAGTCTCCTGACCTGTGTTTGAAAGATTCGTCAGATACGGCTGGGCTCGCGTGACATTAGCTGGTTGGTGAGGTAACGGCTCACCAAGGCTACGATGTCTAGGGGTTCTGAGAGGAAGATCCCCCACACTGGAACTGAGACACGGTCCAGACTCCTACGGGAGGCAGCAGTGAGGAATATTGGTCAATGGGCGCAAGCCTGAACCAGCCATGCCGCGTGAAAGGAATAAGGTCCTATGGATCGTAAACTTCTTTTGAGCGGGAGCAATAAGGTCTACGTGTAGACCGATGAGAGTACCGTTCGAATAAGCATCGGCTAACTC
>G3BZQ8102IR4P0
GGTGCGTAACGCGTGAGCAACCTTCCCGTATCAGGGGATAACCGATGGAAACGTCGCCTAATACCCCATAACAACACAAGTCTCCTGACCTGTGTTTGAAAGATTCGTCAGATACGGCTGGGCTCGCGTGACATTAGCTGGTTGGTGAGGTAACGGCTCACCAAGGCTACGATGTCTAGGGGTTCTGAGAGGAAGATCCCCCACACTGGAACTGAGACACGGTCCAGACTCCTACGGGAGGCAGCAGTGAGGAATATTGGTCAATGGGCGCAAGCCTGAACCAGCCATGCCGCGTGAAAGGAATAAGGTCCTATGGATCGTAAACTTCTTTTGAGCGGGAGCAATAAGGTCTACGTGTAGACCGATGAGAGTACCGTTCGAATAAGCATCGGCTAACTC
>G35JFLI02FSHKT
GGTGCGTAACGCGTGAGCAACCTTCCCGTATCAGGGGATAACCGATGGAAACGTCGCCTAATACCCCATAACAACACAAGTCTCCTGACCTGTGTTTGAAAGATTCGTCAGATACGGCTGGGCTCGCGTGACATTAGCTGGTTGGTGAGGTAACGGCTCACCAAGGCTACGATGTCTAGGGGTTCTGAGAGGAAGATCCCCCACACTGGAACTGAGACACGGTCCAGACTCCTACGGGAGGCAGCAGTGAGGAATATTGGTCAATGGGCGCAAGCCTGAACCAGCCATGCCGCGTGAAAGGAATAAGGTCCTATGGATCGTAAACTTCTTTTGAGCGGGAGCAATAAGGTCTACGTGTAGACCGATGAGAGTACCGTTCGAATAAGCATCGGCTAACTC
>G35JFLI02JHB8I
GGTGCGTAACGCGTGAGCAACCTTCCCGTATCAGGGGATAACCGATGGAAACGTCGCCTAATACCCCATAACAACACAAGTCTCCTGACCTGTGTTTGAAAGATTCGTCAGATACGGCTGGGCTCGCGTGACATTAGCTGGTTGGTGAGGTAACGGCTCACCAAGGCTACGATGTCTAGGGGTTCTGAGAGGAAGATCCCCCACACTGGAACTGAGACACGGTCCAGACTCCTACGGGAGGCAGCAGTGAGGAATATTGGTCAATGGGCGCAAGCCTGAACCAGCCATGCCGCGTGAAAGGAATAAGGTCCTATGGATCGTAAACTTCTTTTGAGCGGGAGCAATAAGGTCTACGTGTAGACCGATGAGAGTACCGTTCGAATAAGCATCGGCTAACTC
>G35JFLI02JO2WH
GGTGCGTAACGCGTGAGCAACCTTCCCGTATCAGGGGATAACCGATGGAAACGTCGCCTAATACCCCATAACAACACAAGTCTCCTGACCTGTGTTTGAAAGATTCGTCAGATACGGCTGGGCTCGCGTGACATTAGCTGGTTGGTGAGGTAACGGCTCACCAAGGCTACGATGTCTAGGGGTTCTGAGAGGAAGATCCCCCACACTGGAACTGAGACACGGTCCAGACTCCTACGGGAGGCAGCAGTGAGGAATATTGGTCAATGGGCGCAAGCCTGAACCAGCCATGCCGCGTGAAAGGAATAAGGTCCTATGGATCGTAAACTTCTTTTGAGCGGGAGCAATAAGGTCTACGTGTAGACCGATGAGAGTACCGTTCGAATAAGCATCGGCTAACTC
>G3BZQ8102JGF3S
GGTGCGTAACGCGTGAGCAACCTTCCCGTATCAGGGGATAACCGATGGAAACGTCGCCTAATACCCCATAACAACACAAGTCTCCTGACCTGTGTTTGAAAGATTCGTCAGATACGGCTGGGCTCGCGTGACATTAGCTGGTTGGTGAGGTAACGGCTCACCAAGGCTACGATGTCTAGGGGTTCTGAGAGGAAGATCCCCCACACTGGAACTGAGACACGGTCCAGACTCCTACGGGAGGCAGCAGTGAGGAATATTGGTCAATGGGCGCAAGCCTGAACCAGCCATGCCGCGTGAAAGGAATAAGGTCCTATGGATCGTAAACTTCTTTTGAGCGGGAGCAATAAGGTCTACGTGTAGACCGATGAGAGTACCGTTCGAATAAGCATCGGCTAACTC
>G35JFLI02H60VF
GGTGCGTAACGCGTGAGCAACCTTCCCGTATCAGGGGATAACCGATGGAAACGTCGCCTAATACCCCATAACAACACAAGTCTCCTGACCTGTGTTTGAAAGATTCGTCAGATACGGCTGGGCTCGCGTGACATTAGCTGGTTGGTGAGGTAACGGCTCACCAAGGCTACGATGTCTAGGGGTTCTGAGAGGAAGATCCCCCACACTGGAACTGAGACACGGTCCAGACTCCTACGGGAGGCAGCAGTGAGGAATATTGGTCAATGGGCGCAAGCCTGAACCAGCCATGCCGCGTGAAAGGAATAAGGTCCTATGGATCGTAAACTTCTTTTGAGCGGGAGCAATAAGGTCTACGTGTAGACCGATGAGAGTACCGTTCGAATAAGCATCGGCTAACTC
>G35JFLI02HYXTQ
GGTGCGTAACGCGTGAGCAACCTTCCCGTATCAGGGGATAACCGATGGAAACGTCGCCTAATACCCCATAACAACACAAGTCTCCTGACCTGTGTTTGAAAGATTCGTCAGATACGGCTGGGCTCGCGTGACATTAGCTGGTTGGTGAGGTAACGGCTCACCAAGGCTACGATGTCTAGGGGTTCTGAGAGGAAGATCCCCCACACTGGAACTGAGACACGGTCCAGACTCCTACGGGAGGCAGCAGTGAGGAATATTGGTCAATGGGCGCAAGCCTGAACCAGCCATGCCGCGTGAAAGGAATAAGGTCCTATGGATCGTAAACTTCTTTTGAGCGGGAGCAATAAGGTCTACGTGTAGACCGATGAGAGTACCGTTCGAATAAGCATCGGCTAACTC
>G3BZQ8102JC13W
GGTGCGTAACGCGTGAGCAACCTTCCCGTATCAGGGGATAACCGATGGAAACGTCGCCTAATACCCCATAACAACACAAGTCTCCTGACCTGTGTTTGAAAGATTCGTCAGATACGGCTGGGCTCGCGTGACATTAGCTGGTTGGTGAGGTAACGGCTCACCAAGGCTACGATGTCTAGGGGTTCTGAGAGGAAGATCCCCCACACTGGAACTGAGACACGGTCCAGACTCCTACGGGAGGCAGCAGTGAGGAATATTGGTCAATGGGCGCAAGCCTGAACCAGCCATGCCGCGTGAAAGGAATAAGGTCCTATGGATCGTAAACTTCTTTTGAGCGGGAGCAATAAGGTCTACGTGTAGACCGATGAGAGTACCGTTCGAATAAGCATCGGCTAACTC
>G3BZQ8102J3W9U
GGTGCGTAACGCGTGAGCAACCTTCCCGTATCAGGGGGATAACCGATGGAAACGTCGACTAATACCCCATAACAACACAAGTCTCCTGACCTGTGTTTGAAAGATTCGTCAGATACGGCTGGGCTCGCGTGACATTAGCTGGTTGGTGAGGTAATGGCTCACCAAGGCAACGATGTCTAGGGGTTCTGAGAGGAAGACCCCCCACACTGGAACTGAGACACGGTCCAGACTCCTACGGGAGGCAGCAGTGAGGAATATTGGTCAATGGGCGCAAGCCTGAACCAGCCATGCCGCGTGAAGGAATAAGGTCCTATGGATCGTAAACTTCTTTTGAGCGGGAGCAATAAGGTCTACGTGTAGGCCGATGAGAGTACCGTTCGAATAAGCATCGGCTAACTC
>G35JFLI02JWRXR
GGTGCGTAACGCGTGAGCAACCTTCCCGTATCAGGGGGATAACCGATGGAAACGTCGACTAATACCCCATAACAACACAAGTCTCCTGACCTGTGTTTGAAAGATTCGTCAGATACGGCTGGGCTCGCGTGACATTAGCTGGTTGGTGAGGTAACGGCTCACCAAGGCAACGATGTCTAGGGGTTCTGAGAGGAAGATCCCCCACACTGGAACTGAGACACGGTCCAGACTCCTACGGGAGGCAGCAGTGAGGAATATTGGTCAATGGGCGCAAGCCTGAACCAGCCATGCCGCGTGAAGGAATAAGGTCCTATGGATCGTAAACTTCTTTTGAGCGGGAGCAATAAGGTCTACGTGTAGGCCGATGAGAGTACCGTTCGAATAAGCATCGGCTAACTC
>G35JFLI02FNQ5L
GGTGCGTAACGCGTGAGCAACCTTCCCGTATCAGGGGGATAACCGATGGAAACGTCGACTAATACCCCATAACAACACAAGTCTCCTGACCTGTGTTTGAAAGATTCGTCAGATACGGCTGGGCTCGCGTGACATTAGCTGGTTGGTGAGGTAACGGCTCACCAAGGCAACGATGTCTAGGGGTTCTGAGAGGAAGATCCCCCACACTGGAACTGAGACACGGTCCAGACTCCTACGGGAGGCAGCAGTGAGGAATATTGGTCAATGGGCGCAAGCCTGAACCAGCCATGCCGCGTGAAGGAATAAGGTCCTATGGATCGTAAACTTCTTTTGAGCGGGAGCAATAAGGTCTACGTGTAGGCCGATGAGAGTACCGTTCGAATAAGCATCGGCTAACTC
>G35JFLI02HY9KN
GGTGCGTAACGCGTGAGCAACCTTCCCGTATCAGGGGGATAACCGATGGAAACGTCGACTAATACCCCATAACAACACAAGTCTCCTGACCTGTGTTTGAAAGATTCGTCAGATACGGCTGGGCTCGCGTGACATTAGCTGGTTGGTGAGGTAACGGCTCACCAAGGCAACGATGTCTAGGGGTTCTGAGAGGAAGATCCCCCACACTGGAACTGAGACACGGTCCAGACTCCTACGGGAGGCAGCAGTGAGGAATATTGGTCAATGGGCGCAAGCCTGAACCAGCCATGCCGCGTGAAGGAATAAGGTCCTATGGATCGTAAACTTCTTTTGAGCGGGAGCAATAAGGTCTACGTGTAGGCCGATGAGAGTACCGTTCGAATAAGCATCGGCTAACTC
>G35JFLI02JKXV8
GGTGCGTAACGCGTGAGCAACCTTCCCGTATCAGGGGGATAACCGATGGAAACGTCGACTAATACCCCATAACAACACAAGTCTCCTGACCTGTGTTTGAAAGATTCGTCAGATACGGCTGGGCTCGCGTGACATTAGCTGGTTGGTGAGGTAACGGCTCACCAAGGCAACGATGTCTAGGGGTTCTGAGAGGAAGATCCCCCACACTGGAACTGAGACACGGTCCAGACTCCTACGGGAGGCAGCAGTGAGGAATATTGGTCAATGGGCGCAAGCCTGAACCAGCCATGCCGCGTGAAGGAATAAGGTCCTATGGATCGTAAACTTCTTTTGAGCGGGAGCAATAAGGTCTACGTGTAGGCCGATGAGAGTACCGTTCGAATAAGCATCGGCTAACTC
>G3BZQ8102HWJPJ
GGTGCGTAACGCGTGAGCAACCTTCCCGTATCAGGGGGATAACCGATGGAAACGTCGCCTAATACCCCATAACAACACAAGTCTCCTGACCTGTGTTTGAAAGATTCGTCAGATACGGCTGGGCTCGCGTGACATTAGCTGGTTGGTGAGGTAACGGCTCACCAAGGCAACGATGTCTAGGGGTTCTGAGAGGAAGATCCCCCACACTGGAACTGAGACACGGTCCAGACTCCTACGGGAGGCAGCAGTGAGGAATATTGGTCAATGGGCGTAAGCCTGAACCAGCCATGCCGCGTGAAGGAATAAGGTCCTATGGATCGTAAACTTCTTTTGAGCGGGAGCAATAAGGTCTACGTGTAGGCCGATGAGAGTACCGTTCGAATAAGCATCGGCTAACTC
>G35JFLI02JNGWU
GGTGCGTAACGCGTGAGCAACCTTCCCGTATCAGGGGGATAACCGATGGAAACGTCGCCTAATACCCCATAACAACACAAGTCTCCTGACCTGTGTTTGAAAGATTCGTCAGATACGGCTGGGCTCGCGTGACATTAGCTGGTTGGTGAGGTAACGGCTCACCAAGGCAACGATGTCTAGGGGTTCTGAGAGGAAGATCCCCCACACTGGAACTGAGACACGGTCCAGACTCCTACGGGAGGCAGCAGTGAGGAATATTGGTCAATGGGCGTAAGCCTGAACCAGCCATGCCGCGTGAAGGAATAAGGTCCTATGGATCGTAAACTTCTTTTGAGCGGGAGCAATAAGGTCTACGTGTAGGCCGATGAGAGTACCGTTCGAATAAGCATCGGCTAACTC
>GV2UCFN02I1P31
GGTGCGTAACGCGTGAGCAACCTTCCCGTATCAGGGGGATAACCGATGGAAACGTCGACTAATACCCCATAACAACACAAGTCTCCTGACCTGTGTTTGAAAGATTCGTCAGATACGGCTGGGCTCGCGTGACATTAGCTGGTTGGTGAGGTAACGGCTCACCAAGGCTACGATGTCTAGGGGTTCTGAGAGGAAGACCCCCCACACTGGAACTGAGACACGGTCCAGACTCCTACGGGAGGCAGCAGTGAGGAATATTGGTCAATGGGCGCAAGCCTGAACCAGCCATGCCGCGTGAAGGAATAAGGTCCTATGGATCGTAAACTTCTTTTGAGCGGGAGCAATAAGGTCTACGTGTAGACCGATGAGAGTACCGTTCGAATAAGCATCGGCTAACTC
>GV2UCFN02IX5JS
GGTGCGTAACGCGTGAGCAACCTTCCCGTATCAGGGGGATAACCGATGGAAACGTCGACTAATACCCCATAACAACACAAGTCTCCTGACCTGTGTTTGAAAGATTCGTCAGATACGGCTGGGCTCGCGTGACATTAGCTGGTTGGTGAGGTAACGGCTCACCAAGGCTACGATGTCTAGGGGTTCTGAGAGGAAGACCCCCCACACTGGAACTGAGACACGGTCCAGACTCCTACGGGAGGCAGCAGTGAGGAATATTGGTCAATGGGCGCAAGCCTGAACCAGCCATGCCGCGTGAAGGAATAAGGTCCTATGGATCGTAAACTTCTTTTGAGCGGGAGCAATAAGGTCTACGTGTAGACCGATGAGAGTACCGTTCGAATAAGCATCGGCTAACTC
>G3BZQ8102JRR4N
GGTGCGTAACGCGTGAGCAACTTCCCGTATCAGGGGATAACCGATGGAAACGTCGACTAATACCCCATAACAACACATGTCTCCTGACGTGTGTTTGAAAGATTCGTCAGATACGGCTGGGCTCGCGTGACATTAGCTGGTTGGTGAGGTAACGGCTCACCAAGGCAACGATGTCTAGGGGTTCTGAGAGGAAGATCCCCCACACTGGAACTGAGACACGGTCCAGACTCCTACGGGAGGCAGCAGTGAGGAATATTGGTCAATGGGCGCAAGCCTGAACCAGCCATGCCGCGTGAAGGAATAAGGTCCTATGGATCGTAAACTTCTTTTGAGCGGGAGCAATAAGGTCTACGTGTAGACCGATGAGAGTACCGTTCGAATAAGCATCGGCTAACTC
>G3BZQ8102GC6PX
GGTGCGTAACGCGTGAGCAACTTCCCGTATCAGGGGATAACCGATGGAAACGTCGACTAATACCCCATAACAACACATGTCTCCTGACGTGTGTTTGAAAGATTCGTCAGATACGGCTGGGCTCGCGTGACATTAGCTGGTTGGTGAGGTAACGGCTCACCAAGGCAACGATGTCTAGGGGTTCTGAGAGGAAGATCCCCCACACTGGAACTGAGACACGGTCCAGACTCCTACGGGAGGCAGCAGTGAGGAATATTGGTCAATGGGCGCAAGCCTGAACCAGCCATGCCGCGTGAAGGAATAAGGTCCTATGGATCGTAAACTTCTTTTGAGCGGGAGCAATAAGGTCTACGTGTAGACCGATGAGAGTACCGTTCGAATAAGCATCGGCTAACTC
>G35JFLI02HALOA
GGTGCGTAACGCGTGAGCAACTTCCCGTATCAGGGGATAACCGATGGAAACGTCGACTAATACCCCATAACAACACATGTCTCCTGACGTGTGTTTGAAAGATTCGTCAGATACGGCTGGGCTCGCGTGACATTAGCTGGTTGGTGAGGTAACGGCTCACCAAGGCAACGATGTCTAGGGGTTCTGAGAGGAAGATCCCCCACACTGGAACTGAGACACGGTCCAGACTCCTACGGGAGGCAGCAGTGAGGAATATTGGTCAATGGGCGCAAGCCTGAACCAGCCATGCCGCGTGAAGGAATAAGGTCCTATGGATCGTAAACTTCTTTTGAGCGGGAGCAATAAGGTCTACGTGTAGACCGATGAGAGTACCGTTCGAATAAGCATCGGCTAACTC
>G35JFLI02FOUS7
GGTGCGTAACGCGTGAGCAACCTTCCCGTATCAGGGGATAACCGATGGAAACGTCGCCTAATACCCCATAACAACACATGTCTCCTGACGTGTGTTTGAAAGATTCGTCAGATACGGCTGGGCTCGCGTGACATTAGCTGGTTGGTGAGGTAATGGCTCACCAAGGCAACGATGTCTAGGGTTCTGAGAGGAAGATCCCCCACACTGGAACTGAGACACGGTCCAGACTCCTACGGGAGGCAGCAGTGAGGAATATTGGTCAATGGGCGCAAGCCTGAACCAGCCATGCCGCGTGAAGGAATAAGGTCCTATGGATCGTAAACTTCTTTTGAGCGGGAGCAATAAGGTCTACGTGTAGACCGATGAGAGTACCGTTCGAATAAGCATCGGCTAACTC
>G3BZQ8102H813X
GGTGCGTAACGCGTGAGCAACCTTCCGTATCAGGGGATAACCGATGGAAACGTCGCCTAATACCCCATAACAACACATGTCTCCTGACGTGTGTTTGAAAGATTCGTCAGATACGGCTGGGCTCGCGTGACATTAGCTAGTTGGTGAGGTAACGGCTCACCAAGGCAACGATGTCTAGGGGTTCTGAGAGGAAGATCCCCCACACTGGAACTGAGACACGGTCCAGACTCCTACGGGAGGCAGCAGTGAGGAATATTGGTCAATGGGCGCAAGCCTGAACCAGCCATGCCGCGTGAAGGAATAAGGTCCTATGGATCGTAAACTTCTTTTGAGCGGGAGCAATAAGGTCTACGTGTAGACCGATGAGAGTACCGTTCGAATAAGCATCGGCTAACTC
>G35JFLI02FN7ZB
GGTGCGTAACGCGTGAGCAACCTTCCGTATCAGGGGATAACCGATGGAAACGTCGCCTAATACCCCATAACAACACATGTCTCCTGACGTGTGTTTGAAAGATTCGTCAGATACGGCTGGGCTCGCGTGACATTAGCTAGTTGGTGAGGTAACGGCTCACCAAGGCAACGATGTCTAGGGGTTCTGAGAGGAAGATCCCCCACACTGGAACTGAGACACGGTCCAGACTCCTACGGGAGGCAGCAGTGAGGAATATTGGTCAATGGGCGCAAGCCTGAACCAGCCATGCCGCGTGAAGGAATAAGGTCCTATGGATCGTAAACTTCTTTTGAGCGGGAGCAATAAGGTCTACGTGTAGACCGATGAGAGTACCGTTCGAATAAGCATCGGCTAACTC
>G35JFLI02FX29Z
GGTGCGTAACGCGTGAGCAACCTTCCGTATCAGGGGATAACCGATGGAAACGTCGCCTAATACCCCATAACAACACATGTCTCCTGACGTGTGTTTGAAAGATTCGTCAGATACGGCTGGGCTCGCGTGACATTAGCTAGTTGGTGAGGTAACGGCTCACCAAGGCAACGATGTCTAGGGGTTCTGAGAGGAAGATCCCCCACACTGGAACTGAGACACGGTCCAGACTCCTACGGGAGGCAGCAGTGAGGAATATTGGTCAATGGGCGCAAGCCTGAACCAGCCATGCCGCGTGAAGGAATAAGGTCCTATGGATCGTAAACTTCTTTTGAGCGGGAGCAATAAGGTCTACGTGTAGACCGATGAGAGTACCGTTCGAATAAGCATCGGCTAACTC
>GV2UCFN02GQJKU
GGTGCGTAACGCGTGAGCAACCTTCCCGTATCAGGGGGATAACCGATGGAAACGTCGCCTAATACCCCATAACAACACATGTCTCCTGACGTGTGTTTGAAAGATTCGTCAGATACGGCTGGGCTCGCGTGACATTAGCTAGTTGGTGAGGTAATGGCTCACCAAGGCAACGATGTCTAGGGGTTCTGAGAGGAAGATCCCCCACACTGGAACTGAGACACGGTCCAGACTCCTACGGGAGGCAGCAGTGAGGAATATTGGTCAATGGGCGCAAGCCTGAACCAGCCATGCCGCGTGAAGGAATAAGGTCCTATGGATCGTAAACTTCTTTTGAGCGGGAGCAATAAGGTCTACGTGTAGACCGATGAGAGTACCGTTCGAATAAGCATCGGCTAACTC
>GV2UCFN02G05TC
GGTGCGTAACGCGTGAGCAACCTTCCCGTATCAGGGGGATAACCGATGGAAACGTCGCCTAATACCCCATAACAACACATGTCTCCTGACGTGTGTTTGAAAGATTCGTCAGATACGGCTGGGCTCGCGTGACATTAGCTAGTTGGTGAGGTAATGGCTCACCAAGGCAACGATGTCTAGGGGTTCTGAGAGGAAGATCCCCCACACTGGAACTGAGACACGGTCCAGACTCCTACGGGAGGCAGCAGTGAGGAATATTGGTCAATGGGCGCAAGCCTGAACCAGCCATGCCGCGTGAAGGAATAAGGTCCTATGGATCGTAAACTTCTTTTGAGCGGGAGCAATAAGGTCTACGTGTAGACCGATGAGAGTACCGTTCGAATAAGCATCGGCTAACTC
>GV2UCFN02HA63R
GGTGCGTAACGCGTGAGCAACCTTCCCGTATCAGGGGGATAACCGATGGAAACGTCGCCTAATACCCCATAACAACACATGTCTCCTGACGTGTGTTTGAAAGATTCGTCAGATACGGCTGGGCTCGCGTGACATTAGCTAGTTGGTGAGGTAATGGCTCACCAAGGCAACGATGTCTAGGGGTTCTGAGAGGAAGATCCCCCACACTGGAACTGAGACACGGTCCAGACTCCTACGGGAGGCAGCAGTGAGGAATATTGGTCAATGGGCGCAAGCCTGAACCAGCCATGCCGCGTGAAGGAATAAGGTCCTATGGATCGTAAACTTCTTTTGAGCGGGAGCAATAAGGTCTACGTGTAGACCGATGAGAGTACCGTTCGAATAAGCATCGGCTAACTC
>GV2UCFN02JIQFU
GGTGCGTAACGCGTGAGCAACCTTCCCGTATCAGGGGGATAACCGATGGAAACGTCGCCTAATACCCCATAACAACACATGTCTCCTGACGTGTGTTTGAAAGATTCGTCAGATACGGCTGGGCTCGCGTGACATTAGCTAGTTGGTGAGGTAATGGCTCACCAAGGCAACGATGTCTAGGGGTTCTGAGAGGAAGATCCCCCACACTGGAACTGAGACACGGTCCAGACTCCTACGGGAGGCAGCAGTGAGGAATATTGGTCAATGGGCGCAAGCCTGAACCAGCCATGCCGCGTGAAGGAATAAGGTCCTATGGATCGTAAACTTCTTTTGAGCGGGAGCAATAAGGTCTACGTGTAGACCGATGAGAGTACCGTTCGAATAAGCATCGGCTAACTC
>GV2UCFN02JQ3H5
GGTGCGTAACGCGTGAGCAACCTTCCCGTATCAGGGGGATAACCGATGGAAACGTCGCCTAATACCCCATAACAACACAAGTCTCCTGACCTGTGTTTGAAAGATTCGTCAGATACGGCTGGGCTCGCGTGACATTAGCTAGTTGGTGAGGTAATGGCTCACCAAGGCAACGATGTCTAGGGGTTCTGAGAGGAAGATCCCCCACACTGGAACTGAGACACGGTCCAGACTCCTACGGGAGGCAGCAGTGAGGAATATTGGTCAATGGGCGCAAGCCTGAACCAGCCATGCCGCGTGAAGGAATAAGGTCCTATGGATCGTAAACTTCTTTTGAGCGGGAGCAATAAGGTCTACGTGTAGACCGATGAGAGTACCGTTCGAATAAGCATCGGCTAACTC
>GV2UCFN02I9AG2
GGTGCGTAACGCGTGAGCAACCTTCCCGTATCAGGGGGATAACCGATGGAAACGTCGCCTAATACCCCATAACAACACAAGTCTCCTGACCTGTGTTTGAAAGATTCGTCAGATACGGCTGGGCTCGCGTGACATTAGCTAGTTGGTGAGGTAATGGCTCACCAAGGCAACGATGTCTAGGGGTTCTGAGAGGAAGATCCCCCACACTGGAACTGAGACACGGTCCAGACTCCTACGGGAGGCAGCAGTGAGGAATATTGGTCAATGGGCGCAAGCCTGAACCAGCCATGCCGCGTGAAGGAATAAGGTCCTATGGATCGTAAACTTCTTTTGAGCGGGAGCAATAAGGTCTACGTGTAGACCGATGAGAGTACCGTTCGAATAAGCATCGGCTAACTC
>GV2UCFN02JYIL3
GGTGCGTAACGCGTGAGCAACCTTCCCGTATCAGGGGGATAACCGATGGAAACGTCGCCTAATACCCCATAACAACACAAGTCTCCTGACCTGTGTTTGAAAGATTCGTCAGATACGGCTGGGCTCGCGTGACATTAGCTAGTTGGTGAGGTAATGGCTCACCAAGGCAACGATGTCTAGGGGTTCTGAGAGGAAGATCCCCCACACTGGAACTGAGACACGGTCCAGACTCCTACGGGAGGCAGCAGTGAGGAATATTGGTCAATGGGCGCAAGCCTGAACCAGCCATGCCGCGTGAAGGAATAAGGTCCTATGGATCGTAAACTTCTTTTGAGCGGGAGCAATAAGGTCTACGTGTAGACCGATGAGAGTACCGTTCGAATAAGCATCGGCTAACTC
>GV2UCFN02HCVDR
GGTGCGTAACGCGTGAGCAACCTTCCCGTATCAGGGGGATAACCGATGGAAACGTCGCCTAATACCCCATAACAACACAAGTCTCCTGACCTGTGTTTGAAAGATTCGTCAGATACGGCTGGGCTCGCGTGACATTAGCTAGTTGGTGAGGTAATGGCTCACCAAGGCAACGATGTCTAGGGGTTCTGAGAGGAAGATCCCCCACACTGGAACTGAGACACGGTCCAGACTCCTACGGGAGGCAGCAGTGAGGAATATTGGTCAATGGGCGCAAGCCTGAACCAGCCATGCCGCGTGAAGGAATAAGGTCCTATGGATCGTAAACTTCTTTTGAGCGGGAGCAATAAGGTCTACGTGTAGACCGATGAGAGTACCGTTCGAATAAGCATCGGCTAACTC
>G3BZQ8102GGVWQ
GGTGCGTAACGCGTGAGCAACCTTCCCGTATCAGGGGGATAACCGAATGGAAACGTCGCCTAATACCCCATAACAACACATGTCTCCTGACGTGTGTTTGAAAGATTCGTCAGATACGGCTGGGCTCGCGTGACATTAGCTGGTTGGTGAGGTAACGGCTCACCAAGGCTACGATGTCTAGGGGTTCTGAGAGGAAGACCCCCCACACTGGAACTGAGACACGGTCCAGACTCCTACGGGAGGCAGCAGTGAGGAATATTGGTCAATGGGCGCAAGCCTGAACCAGCCATGCCGCGTGAAGGAATAAGGTCCTATGGATCGTAAACTTCTTTTGAGCGGGAGCAATAAGGTCTACGTGTAGACCGATGAGAGTACCGTTCGAATAAGCATCGGCTAACTC
>GV2UCFN02GEX8B
GGTGCGTAACGCGTGAGCAACCTTCCCGTATCAGGGGGATAACCGATGGAAACGTCGCCTAATACCCCATAACAACACATGTCTCCTGACGTGTGTTTGAAAGATTCGTCAGATACGGCTGGGCTCGCGTGACATTAGCTGGTTGGTGAGGTAACGGCTCACCAAGGCAACGATGTCTAGGGGTTCTGAGAGGAAGATCCCCCACACTGGAACTGAGACACGGTCCAGACTCCTACGGGAGGCAGCAGTGAGGAATATTGGTCAATGGGCGGAAGCCTGAACCAGCCATGCCGCGTGAAGGAATAAGGTCCTATGGATCGTAAACTTCTTTTGAGCGGGAGCAATAAGGTCTACGAGTAGACCGATGAGAGTACCGTTCGAATAAGCATCGGCTAACTC
>GV2UCFN02IH9D9
GGTGCGTAACGCGTGAGCAACCTTCCCGTATCAGGGGGATAACCGATGGAAACGTCGCCTAATACCCCATAACAACACATGTCTCCTGACGTGTGTTTGAAAGATTCGTCAGATACGGCTGGGCTCGCGTGACATTAGCTGGTTGGTGAGGTAACGGCTCACCAAGGCAACGATGTCTAGGGGTTCTGAGAGGAAGATCCCCCACACTGGAACTGAGACACGGTCCAGACTCCTACGGGAGGCAGCAGTGAGGAATATTGGTCAATGGGCGGAAGCCTGAACCAGCCATGCCGCGTGAAGGAATAAGGTCCTATGGATCGTAAACTTCTTTTGAGCGGGAGCAATAAGGTCTACGAGTAGACCGATGAGAGTACCGTTCGAATAAGCATCGGCTAACTC
>GV2UCFN02GXDJG
GGTGCGTAACGCGTGAGCAACCTTCCCGTATCAGGGGGATAACCGATGGAAACGTCGCCTAATACCCCATAACAACACATGTCTCCTGACGTGTGTTTGAAAGATTCGTCAGATACGGCTGGGCTCGCGTGACATTAGCTGGTTGGTGAGGTAACGGCTCACCAAGGCAACGATGTCTAGGGGTTCTGAGAGGAAGATCCCCCACACTGGAACTGAGACACGGTCCAGACTCCTACGGGAGGCAGCAGTGAGGAATATTGGTCAATGGGCGGAAGCCTGAACCAGCCATGCCGCGTGAAGGAATAAGGTCCTATGGATCGTAAACTTCTTTTGAGCGGGAGCAATAAGGTCTACGAGTAGACCGATGAGAGTACCGTTCGAATAAGCATCGGCTAACTC
>GV2UCFN02GM2QT
GGTGCGTAACGCGTGAGCAACCTTCCCGTATCAGGGGGATAACCGATGGAAACGTCGCCTAATACCCCATAACAACACATGTCTCCTGACGTGTGTTTGAAAGATTCGTCAGATACGGCTGGGCTCGCGTGACATTAGCTGGTTGGTGAGGTAACGGCTCACCAAGGCAACGATGTCTAGGGGTTCTGAGAGGAAGATCCCCCACACTGGAACTGAGACACGGTCCAGACTCCTACGGGAGGCAGCAGTGAGGAATATTGGTCAATGGGCGGAAGCCTGAACCAGCCATGCCGCGTGAAGGAATAAGGTCCTATGGATCGTAAACTTCTTTTGAGCGGGAGCAATAAGGTCTACGAGTAGACCGATGAGAGTACCGTTCGAATAAGCATCGGCTAACTC
>GV2UCFN02GX891
GGTGCGTAACGCGTGAGCAACCTTCCCGTATCAGGGGGATAACCGATGGAAACGTCGCCTAATACCCCATAACAACACATGTCTCCTGACGTGTGTTTGAAAGATTCGTCAGATACGGCTGGGCTCGCGTGACATTAGCTGGTTGGTGAGGTAACGGCTCACCAAGGCAACGATGTCTAGGGGTTCTGAGAGGAAGATCCCCCACACTGGAACTGAGACACGGTCCAGACTCCTACGGGAGGCAGCAGTGAGGAATATTGGTCAATGGGCGGAAGCCTGAACCAGCCATGCCGCGTGAAGGAATAAGGTCCTATGGATCGTAAACTTCTTTTGAGCGGGAGCAATAAGGTCTACGAGTAGACCGATGAGAGTACCGTTCGAATAAGCATCGGCTAACTC
>GV2UCFN02FH0MW
GGTGCGTAACGCGTGAGCAACCTTCCCGTATCAGGGGGATAACCGATGGAAACGTCGCCTAATACCCCATAACAACACATGTCTCCTGACGTGTGTTTGAAAGATTCGTCAGATACGGCTGGGCTCGCGTGACATTAGCTGGTTGGTGAGGTAACGGCTCACCAAGGCAACGATGTCTAGGGGTTCTGAGAGGAAGATCCCCCACACTGGAACTGAGACACGGTCCAGACTCCTACGGGAGGCAGCAGTGAGGAATATTGGTCAATGGGCGGAAGCCTGAACCAGCCATGCCGCGTGAAGGAATAAGGTCCTATGGATCGTAAACTTCTTTTGAGCGGGAGCAATAAGGTCTACGAGTAGACCGATGAGAGTACCGTTCGAATAAGCATCGGCTAACTC
>GV2UCFN02JG5RF
GGTGCGTAACGCGTGAGCAACCTTCCCGTATCAGGGGGATAACCGATGGAAACGTCGCCTAATACCCCATAACAACACATGTCTCCTGACGTGTGTTTGAAAGATTCGTCAGATACGGCTGGGCTCGCGTGACATTAGCTGGTTGGTGAGGTAACGGCTCACCAAGGCAACGATGTCTAGGGGTTCTGAGAGGAAGATCCCCCACACTGGAACTGAGACACGGTCCAGACTCCTACGGGAGGCAGCAGTGAGGAATATTGGTCAATGGGCGGAAGCCTGAACCAGCCATGCCGCGTGAAGGAATAAGGTCCTATGGATCGTAAACTTCTTTTGAGCGGGAGCAATAAGGTCTACGAGTAGACCGATGAGAGTACCGTTCGAATAAGCATCGGCTAACTC
>GV2UCFN02FSL5B
GGTGCGTAACGCGTGAGCAACCTTCCCGTATCAGGGGGATAACCGATGGAAACGTCGCCTAATACCCCATAACAACACATGTCTCCTGACGTGTGTTTGAAAGATTCGTCAGATACGGCTGGGCTCGCGTGACATTAGCTGGTTGGTGAGGTAACGGCTCACCAAGGCAACGATGTCTAGGGGTTCTGAGAGGAAGATCCCCCACACTGGAACTGAGACACGGTCCAGACTCCTACGGGAGGCAGCAGTGAGGAATATTGGTCAATGGGCGGAAGCCTGAACCAGCCATGCCGCGTGAAGGAATAAGGTCCTATGGATCGTAAACTTCTTTTGAGCGGGAGCAATAAGGTCTACGAGTAGACCGATGAGAGTACCGTTCGAATAAGCATCGGCTAACTC
>GV2UCFN02GT6CM
GGTGCGTAACGCGTGAGCAACCTTCCCGTATCAGGGGGATAACCGATGGAAACGTCGCCTAATACCCCATAACAACACATGTCTCCTGACGTGTGTTTGAAAGATTCGTCAGATACGGCTGGGCTCGCGTGACATTAGCTGGTTGGTGAGGTAACGGCTCACCAAGGCAACGATGTCTAGGGGTTCTGAGAGGAAGATCCCCCACACTGGAACTGAGACACGGTCCAGACTCCTACGGGAGGCAGCAGTGAGGAATATTGGTCAATGGGCGGAAGCCTGAACCAGCCATGCCGCGTGAAGGAATAAGGTCCTATGGATCGTAAACTTCTTTTGAGCGGGAGCAATAAGGTCTACGAGTAGACCGATGAGAGTACCGTTCGAATAAGCATCGGCTAACTC
>GV2UCFN02HKJV8
GGTGCGTAACGCGTGAGCAACCTTCCCGTATCAGGGGGATAACCGATGGAAACGTCGCCTAATACCCCATAACAACACATGTCTCCTGACGTGTGTTTGAAAGATTCGTCAGATACGGCTGGGCTCGCGTGACATTAGCTGGTTGGTGAGGTAACGGCTCACCAAGGCAACGATGTCTAGGGGTTCTGAGAGGAAGATCCCCCACACTGGAACTGAGACACGGTCCAGACTCCTACGGGAGGCAGCAGTGAGGAATATTGGTCAATGGGCGGAAGCCTGAACCAGCCATGCCGCGTGAAGGAATAAGGTCCTATGGATCGTAAACTTCTTTTGAGCGGGAGCAATAAGGTCTACGTGTAGACCGATGAGAGTACCGTTCGAATAAGCATCGGCTAACTC
>GV2UCFN02H0JOZ
GGTGCGTAACGCGTGAGCAACCTTCCCGTATCAGGGGGATAACCGATGGAAACGTCGCCTAATACCCCATAACAACACATGTCTCCTGACGTGTGTTTGAAAGATTCGTCAGATACGGCTGGGCTCGCGTGACATTAGCTGGTTGGTGAGGTAACGGCTCACCAAGGCAACGATGTCTAGGGGTTCTGAGAGGAAGATCCCCCACACTGGAACTGAGACACGGTCCAGACTCCTACGGGAGGCAGCAGTGAGGAATATTGGTCAATGGGCGGAAGCCTGAACCAGCCATGCCGCGTGAAGGAATAAGGTCCTATGGATCGTAAACTTCTTTTGAGCGGGAGCAATAAGGTCTACGTGTAGACCGATGAGAGTACCGTTCGAATAAGCATCGGCTAACTC
>GV2UCFN02GSQL9
GGTGCGTAACGCGTGAGCAACCTTCCCGTATCAGGGGGATAACCGATGGAAACGTCGCCTAATACCCCATAACAACACATGTCTCCTGACGTGTGTTTGAAAGATTCGTCAGATACGGCTGGGCTCGCGTGACATTAGCTGGTTGGTGAGGTAACGGCTCACCAAGGCAACGATGTCTAGGGGTTCTGAGAGGAAGATCCCCCACACTGGAACTGAGACACGGTCCAGACTCCTACGGGAGGCAGCAGTGAGGAATATTGGTCAATGGGCGGAAGCCTGAACCAGCCATGCCGCGTGAAGGAATAAGGTCCTATGGATCGTAAACTTCTTTTGAGCGGGAGCAATAAGGTCTACGTGTAGACCGATGAGAGTACCGTTCGAATAAGCATCGGCTAACTC
>GV2UCFN02G3H2K
GGTGCGTAACGCGTGAGCAACCTTCCCGTATCAGGGGGATAACCGATGGAAACGTCGCCTAATACCCCATAACAACACATGTCTCCTGACGTGTGTTTGAAAGATTCGTCAGATACGGCTGGGCTCGCGTGACATTAGCTGGTTGGTGAGGTAACGGCTCACCAAGGCAACGATGTCTAGGGGTTCTGAGAGGAAGATCCCCCACACTGGAACTGAGACACGGTCCAGACTCCTACGGGAGGCAGCAGTGAGGAATATTGGTCAATGGGCGGAAGCCTGAACCAGCCATGCCGCGTGAAGGAATAAGGTCCTATGGATCGTAAACTTCTTTTGAGCGGGAGCAATAAGGTCTACGTGTAGACCGATGAGAGTACCGTTCGAATAAGCATCGGCTAACTC
>GV2UCFN02FM35S
GGTGCGTAACGCGTGAGCAACCTTCCCGTATCAGGGGGATAACCGATGGAAACGTCGCCTAATACCCCATAACAACACATGTCTCCTGACGTGTGTTTGAAAGATTCGTCAGATACGGCTGGGCTCGCGTGACATTAGCTGGTTGGTGAGGTAACGGCTCACCAAGGCAACGATGTCTAGGGGTTCTGAGAGGAAGATCCCCCACACTGGAACTGAGACACGGTCCAGACTCCTACGGGAGGCAGCAGTGAGGAATATTGGTCAATGGGCGGAAGCCTGAACCAGCCATGCCGCGTGAAGGAATAAGGTCCTATGGATCGTAAACTTCTTTTGAGCGGGAGCAATAAGGTCTACGTGTAGACCGATGAGAGTACCGTTCGAATAAGCATCGGCTAACTC
>GV2UCFN02GCP4V
GGTGCGTAACGCGTGAGCAACCTTCCCGTATCAGGGGGATAACCGATGGAAACGTCGCCTAATACCCCATAACAACACATGTCTCCTGACGTGTGTTTGAAAGATTCGTCAGATACGGCTGGGCTCGCGTGACATTAGCTGGTTGGTGAGGTAACGGCTCACCAAGGCAACGATGTCTAGGGGTTCTGAGAGGAAGATCCCCCACACTGGAACTGAGACACGGTCCAGACTCCTACGGGAGGCAGCAGTGAGGAATATTGGTCAATGGGCGGAAGCCTGAACCAGCCATGCCGCGTGAAGGAATAAGGTCCTATGGATCGTAAACTTCTTTTGAGCGGGAGCAATAAGGTCTACGTGTAGACCGATGAGAGTACCGTTCGAATAAGCATCGGCTAACTC
>GV2UCFN02F0K8B
GGTGCGTAACGCGTGAGCAACCTTCCCGTATCAGGGGGATAACCGATGGAAACGTCGCCTAATACCCCATAACAACACATGTCTCCTGACGTGTGTTTGAAAGATTCGTCAGATACGGCTGGGCTCGCGTGACATTAGCTGGTTGGTGAGGTAACGGCTCACCAAGGCAACGATGTCTAGGGGTTCTGAGAGGAAGATCCCCCACACTGGAACTGAGACACGGTCCAGACTCCTACGGGAGGCAGCAGTGAGGAATATTGGTCAATGGGCGGAAGCCTGAACCAGCCATGCCGCGTGAAGGAATAAGGTCCTATGGATCGTAAACTTCTTTTGAGCGGGAGCAATAAGGTCTACGTGTAGACCGATGAGAGTACCGTTCGAATAAGCATCGGCTAACTC
>GV2UCFN02G9KFJ
GGTGCGTAACGCGTGAGCAACCTTCCCGTATCAGGGGGATAACCGATGGAAACGTCGCCTAATACCCCATAACAACACATGTCTCCTGACGTGTGTTTGAAAGATTCGTCAGATACGGCTGGGCTCGCGTGACATTAGCTGGTTGGTGAGGTAACGGCTCACCAAGGCAACGATGTCTAGGGGTTCTGAGAGGAAGATCCCCCACACTGGAACTGAGACACGGTCCAGACTCCTACGGGAGGCAGCAGTGAGGAATATTGGTCAATGGGCGCAAGCCTGAACCAGCCATGCCGCGTGAAGGAATAAGGTCCTATGGATCGTAAACTTCTTTTGAGCGGGAGCAATAAGGTCTACGTGTAGACCGATGAGAGTACCGTTCGAATAAGCATCGGCTAACTC
>GV2UCFN02JWY92
GGTGCGTAACGCGTGAGCAACCTTCCCGTATCAGGGGGATAACCGATGGAAACGTCGCCTAATACCCCATAACAACACATGTCTCCTGACGTGTGTTTGAAAGATTCGTCAGATACGGCTGGGCTCGCGTGACATTAGCTGGTTGGTGAGGTAACGGCTCACCAAGGCAACGATGTCTAGGGGTTCTGAGAGGAAGATCCCCCACACTGGAACTGAGACACGGTCCAGACTCCTACGGGAGGCAGCAGTGAGGAATATTGGTCAATGGGCGCAAGCCTGAACCAGCCATGCCGCGTGAAGGAATAAGGTCCTATGGATCGTAAACTTCTTTTGAGCGGGAGCAATAAGGTCTACGTGTAGACCGATGAGAGTACCGTTCGAATAAGCATCGGCTAACTC
>GV2UCFN02JKTGP
GGTGCGTAACGCGTGAGCAACCTTCCCGTATCAGGGGGATAACCGATGGAAACGTCGCCTAATACCCCATAACAACACATGTCTCCTGACGTGTGTTTGAAAGATTCGTCAGATACGGCTGGGCTCGCGTGACATTAGCTGGTTGGTGAGGTAACGGCTCACCAAGGCAACGATGTCTAGGGGTTCTGAGAGGAAGATCCCCCACACTGGAACTGAGACACGGTCCAGACTCCTACGGGAGGCAGCAGTGAGGAATATTGGTCAATGGGCGCAAGCCTGAACCAGCCATGCCGCGTGAAGGAATAAGGTCCTATGGATCGTAAACTTCTTTTGAGCGGGAGCAATAAGGTCTACGTGTAGACCGATGAGAGTACCGTTCGAATAAGCATCGGCTAACTC
>GV2UCFN02I2E36
GGTGCGTAACGCGTGAGCAACCTTCCCGTATCAGGGGGATAACCGATGGAAACGTCGCCTAATACCCCATAACAACACATGTCTCCTGACGTGTGTTTGAAAGATTCGTCAGATACGGCTGGGCTCGCGTGACATTAGCTGGTTGGTGAGGTAACGGCTCACCAAGGCAACGATGTCTAGGGGTTCTGAGAGGAAGATCCCCCACACTGGAACTGAGACACGGTCCAGACTCCTACGGGAGGCAGCAGTGAGGAATATTGGTCAATGGGCGCAAGCCTGAACCAGCCATGCCGCGTGAAGGAATAAGGTCCTATGGATCGTAAACTTCTTTTGAGCGGGAGCAATAAGGTCTACGTGTAGACCGATGAGAGTACCGTTCGAATAAGCATCGGCTAACTC
>GV2UCFN02HGDLS
GGTGCGTAACGCGTGAGCAACCTTCCCGTATCAGGGGGATAACCGATGGAAACGTCGCCTAATACCCCATAACAACACATGTCTCCTGACGTGTGTTTGAAAGATTCGTCAGATACGGCTGGGCTCGCGTGACATTAGCTGGTTGGTGAGGTAACGGCTCACCAAGGCAACGATGTCTAGGGGTTCTGAGAGGAAGACCCCCCACACTGGAACTGAGACACGGTCCAGACTCCTACGGGAGGCAGCAGTGAGGAATATTGGTCAATGGGCGAAAGCCTGAACCAGCCATGCCGCGTGAAGGAATAAGGTCCTATGGATCGTAAACTTCTTTTGAGCGGGAGCAATAAGGTCTACGTGTAGACCGATGAGAGTACCGTTCGAATAAGCATCGGCTAACTC
>GV2UCFN02FIUP5
GGTGCGTAACGCGTGAGCAACCTTCCCGTATCAGGGGGATAACCGATGGAAACGTCGCCTAATACCCCATAACAACACATGTCTCCTGACGTGTGTTTGAAAGATTCGTCAGATACGGCTGGGCTCGCGTGACATTAGCTGGTTGGTGAGGTAACGGCTCACCAAGGCAACGATGTCTAGGGGTTCTGAGAGGAAGACCCCCCACACTGGAACTGAGACACGGTCCAGACTCCTACGGGAGGCAGCAGTGAGGAATATTGGTCAATGGGCGAAAGCCTGAACCAGCCATGCCGCGTGAAGGAATAAGGTCCTATGGATCGTAAACTTCTTTTGAGCGGGAGCAATAAGGTCTACGTGTAGACCGATGAGAGTACCGTTCGAATAAGCATCGGCTAACTC
>GV2UCFN02JUFJ3
GGTGCGTAACGCGTGAGCAACCTTCCCGTATCAGGGGGATAACCGATGGAAACGTCGCCTAATACCCCATAACAACACATGTCTCCTGACGTGTGTTTGAAAGATTCGTCAGATACGGCTGGGCTCGCGTGACATTAGCTGGTTGGTGAGGTAACGGCTCACCAAGGCAACGATGTCTAGGGGTTCTGAGAGGAAGACCCCCCACACTGGAACTGAGACACGGTCCAGACTCCTACGGGAGGCAGCAGTGAGGAATATTGGTCAATGGGCGAAAGCCTGAACCAGCCATGCCGCGTGAAGGAATAAGGTCCTATGGATCGTAAACTTCTTTTGAGCGGGAGCAATAAGGTCTACGTGTAGACCGATGAGAGTACCGTTCGAATAAGCATCGGCTAACTC
>GV2UCFN02HIBS0
GGTGCGTAACGCGTGAGCAACCTTCCCGTATCAGGGGGATAACCGATGGAAACGTCGCCTAATACCCCATAACAACACATGTCTCCTGACGTGTGTTTGAAAGATTCGTCAGATACGGCTGGGCTCGCGTGACATTAGCTGGTTGGTGAGGTAACGGCTCACCAAGGCAACGATGTCTAGGGGTTCTGAGAGGAAGACCCCCCACACTGGAACTGAGACACGGTCCAGACTCCTACGGGAGGCAGCAGTGAGGAATATTGGTCAATGGGCGAAAGCCTGAACCAGCCATGCCGCGTGAAGGAATAAGGTCCTATGGATCGTAAACTTCTTTTGAGCGGGAGCAATAAGGTCTACGTGTAGACCGATGAGAGTACCGTTCGAATAAGCATCGGCTAACTC
>GV2UCFN02GIUYC
GGTGCGTAACGCGTGAGCAACCTTCCCGTATCAGGGGGATAACCGATGGAAACGTCGCCTAATACCCCATAACAACACATGTCTCCTGACGTGTGTTTGAAAGATTCGTCAGATACGGCTGGGCTCGCGTGACATTAGCTGGTTGGTGAGGTAACGGCTCACCAAGGCAACGATGTCTAGGGGTTCTGAGAGGAAGACCCCCCACACTGGAACTGAGACACGGTCCAGACTCCTACGGGAGGCAGCAGTGAGGAATATTGGTCAATGGGCGAAAGCCTGAACCAGCCATGCCGCGTGAAGGAATAAGGTCCTATGGATCGTAAACTTCTTTTGAGCGGGAGCAATAAGGTCTACGTGTAGACCGATGAGAGTACCGTTCGAATAAGCATCGGCTAACTC
>GV2UCFN02H5TGK
GGTGCGTAACGCGTGAGCAACCTTCCCGTATCAGGGGGATAACCGATGGAAACGTCGCCTAATACCCCATAACAACACATGTCTCCTGACGTGTGTTTGAAAGATTCGTCAGATACGGCTGGGCTCGCGTGACATTAGCTGGTTGGTGAGGTAACGGCTCACCAAGGCAACGATGTCTAGGGGTTCTGAGAGGAAGACCCCCCACACTGGAACTGAGACACGGTCCAGACTCCTACGGGAGGCAGCAGTGAGGAATATTGGTCAATGGGCGAAAGCCTGAACCAGCCATGCCGCGTGAAGGAATAAGGTCCTATGGATCGTAAACTTCTTTTGAGCGGGAGCAATAAGGTCTACGTGTAGACCGATGAGAGTACCGTTCGAATAAGCATCGGCTAACTC
>GV2UCFN02FJRFM
GGTGCGTAACGCGTGAGCAACCTTCCCGTATCAGGGGGATAACCGATGGAAACGTCGCCTAATACCCCATAACAACACATGTCTCCTGACGTGTGTTTGAAAGATTCGTCAGATACGGCTGGGCTCGCGTGACATTAGCTGGTTGGTGAGGTAACGGCTCACCAAGGCAACGATGTCTAGGGGTTCTGAGAGGAAGATCCCCCACACTGGAACTGAGACACGGTCCAGACTCCTACGGGAGGCAGCAGTGAGGAATATTGGTCAATGGGCGAAAGCCTGAACCAGCCATGCCGCGTGAAGGAATAAGGTCCTATGGATCGTAAACTTCTTTTGAGCGGGAGCAATAAGGTCTACGTGTAGACCGATGAGAGTACCGTTCGAATAAGCATCGGCTAACTC
>GV2UCFN02IWH0I
GGTGCGTAACGCGTGAGCAACCTTCCCGTATCAGGGGGATAACCGATGGAAACGTCGCCTAATACCCCATAACAACACATGTCTCCTGACGTGTGTTTGAAAGATTCGTCAGATACGGCTGGGCTCGCGTGACATTAGCTGGTTGGTGAGGTAACGGCTCACCAAGGCAACGATGTCTAGGGGTTCTGAGAGGAAGATCCCCCACACTGGAACTGAGACACGGTCCAGACTCCTACGGGAGGCAGCAGTGAGGAATATTGGTCAATGGGCGAAAGCCTGAACCAGCCATGCCGCGTGAAGGAATAAGGTCCTATGGATCGTAAACTTCTTTTGAGCGGGAGCAATAAGGTCTACGTGTAGACCGATGAGAGTACCGTTCGAATAAGCATCGGCTAACTC
>GV2UCFN02GIFJQ
GGTGCGTAACGCGTGAGCAACCTTCCCGTATCAGGGGGATAACCGATGGAAACGTCGCCTAATACCCCATAACAACACATGTCTCCTGACGTGTGTTTGAAAGATTCGTCAGATACGGCTGGGCTCGCGTGACATTAGCTGGTTGGTGAGGTAACGGCTCACCAAGGCAACGATGTCTAGGGGTTCTGAGAGGAAGATCCCCCACACTGGAACTGAGACACGGTCCAGACTCCTACGGGAGGCAGCAGTGAGGAATATTGGTCAATGGGCGAAAGCCTGAACCAGCCATGCCGCGTGAAGGAATAAGGTCCTATGGATCGTAAACTTCTTTTGAGCGGGAGCAATAAGGTCTACGTGTAGACCGATGAGAGTACCGTTCGAATAAGCATCGGCTAACTC
>GV2UCFN02HO08O
GGTGCGTAACGCGTGAGCAACCTTCCCGTATCAGGGGGATAACCGATGGAAACGTCGCCTAATACCCCATAACAACACATGTCTCCTGACGTGTGTTTGAAAGATTCGTCAGATACGGCTGGGCTCGCGTGACATTAGCTGGTTGGTGAGGTAACGGCTCACCAAGGCAACGATGTCTAGGGGTTCTGAGAGGAAGATCCCCCACACTGGAACTGAGACACGGTCCAGACTCCTACGGGAGGCAGCAGTGAGGAATATTGGTCAATGGGCGAAAGCCTGAACCAGCCATGCCGCGTGAAGGAATAAGGTCCTATGGATCGTAAACTTCTTTTGAGCGGGAGCAATAAGGTCTACGTGTAGACCGATGAGAGTACCGTTCGAATAAGCATCGGCTAACTC
>GV2UCFN02GTBXL
GGTGCGTAACGCGTGAGCAACCTTCCCGTATCAGGGGGATAACCGATGGAAACGTCGCCTAATACCCCATAACAACACATGTCTCCTGACGTGTGTTTGAAAGATTCGTCAGATACGGCTGGGCTCGCGTGACATTAGCTGGTTGGTGAGGTAACGGCTCACCAAGGCAACGATGTCTAGGGGTTCTGAGAGGAAGATCCCCCACACTGGAACTGAGACACGGTCCAGACTCCTACGGGAGGCAGCAGTGAGGAATATTGGTCAATGGGCGAAAGCCTGAACCAGCCATGCCGCGTGAAGGAATAAGGTCCTATGGATCGTAAACTTCTTTTGAGCGGGAGCAATAAGGTCTACGTGTAGACCGATGAGAGTACCGTTCGAATAAGCATCGGCTAACTC
>GV2UCFN02GN3VV
GGTGCGTAACGCGTGAGCAACCTTCCCGTATCAGGGGGATAACCGATGGAAACGTCGCCTAATACCCCATAACAACACATGTCTCCTGACGTGTGTTTGAAAGATTCGTCAGATACGGCTGGGCTCGCGTGACATTAGCTGGTTGGTGAGGTAACGGCTCACCAAGGCAACGATGTCTAGGGGTTCTGAGAGGAAGATCCCCCACACTGGAACTGAGACACGGTCCAGACTCCTACGGGAGGCAGCAGTGAGGAATATTGGTCAATGGGCGAAAGCCTGAACCAGCCATGCCGCGTGAAGGAATAAGGTCCTATGGATCGTAAACTTCTTTTGAGCGGGAGCAATAAGGTCTACGTGTAGACCGATGAGAGTACCGTTCGAATAAGCATCGGCTAACTC
>GV2UCFN02IIX4P
GGTGCGTAACGCGTGAGCAACCTTCCCGTATCAGGGGGATAACCGATGGAAACGTCGCCTAATACCCCATAACAACACATGTCTCCTGACGTGTGTTTGAAAGATTCGTCAGATACGGCTGGGCTCGCGTGACATTAGCTGGTTGGTGAGGTAACGGCTCACCAAGGCAACGATGTCTAGGGGTTCTGAGAGGAAGATCCCCCACACTGGAACTGAGACACGGTCCAGACTCCTACGGGAGGCAGCAGTGAGGAATATTGGTCAATGGGCGAAAGCCTGAACCAGCCATGCCGCGTGAAGGAATAAGGTCCTATGGATCGTAAACTTCTTTTGAGCGGGAGCAATAAGGTCTACGTGTAGACCGATGAGAGTACCGTTCGAATAAGCATCGGCTAACTC
>GV2UCFN02FIFLA
GGTGCGTAACGCGTGAGCAACCTTCCCGTATCAGGGGGATAACCGATGGAAACGTCGCCTAATACCCCATAACAACACATGTCTCCTGACGTGTGTTTGAAAGATTCGTCAGATACGGCTGGGCTCGCGTGACATTAGCTGGTTGGTGAGGTAACGGCTCACCAAGGCAACGATGTCTAGGGGTTCTGAGAGGAAGATCCCCCACACTGGAACTGAGACACGGTCCAGACTCCTACGGGAGGCAGCAGTGAGGAATATTGGTCAATGGGCGAAAGCCTGAACCAGCCATGCCGCGTGAAGGAATAAGGTCCTATGGATCGTAAACTTCTTTTGAGCGGGAGCAATAAGGTCTACGTGTAGACCGATGAGAGTACCGTTCGAATAAGCATCGGCTAACTC
>GV2UCFN02GPFIM
GGTGCGTAACGCGTGAGCAACCTTCCCGTATCAGGGGGATAACCGATGGAAACGTCGCCTAATACCCCATAACAACACATGTCTCCTGACGTGTGTTTGAAAGATTCGTCAGATACGGCTGGGCTCGCGTGACATTAGCTGGTTGGTGAGGTAACGGCTCACCAAGGCAACGATGTCTAGGGGTTCTGAGAGGAAGATCCCCCACACTGGAACTGAGACACGGTCCAGACTCCTACGGGAGGCAGCAGTGAGGAATATTGGTCAATGGGCGAAAGCCTGAACCAGCCATGCCGCGTGAAGGAATAAGGTCCTATGGATCGTAAACTTCTTTTGAGCGGGAGCAATAAGGTCTACGTGTAGACCGATGAGAGTACCGTTCGAATAAGCATCGGCTAACTC
>GV2UCFN02I69IQ
GGTGCGTAACGCGTGAGCAACCTTCCCGTATCAGGGGGATAACCGATGGAAACGTCGCCTAATACCCCATAACAACACATGTCTCCTGACGTGTGTTTGAAAGATTCGTCAGATACGGCTGGGCTCGCGTGACATTAGCTGGTTGGTGAGGTAACGGCTCACCAAGGCAACGATGTCTAGGGGTTCTGAGAGGAAGATCCCCCACACTGGAACTGAGACACGGTCCAGACTCCTACGGGAGGCAGCAGTGAGGAATATTGGTCAATGGGCGAAAGCCTGAACCAGCCATGCCGCGTGAAGGAATAAGGTCCTATGGATCGTAAACTTCTTTTGAGCGGGAGCAATAAGGTCTACGTGTAGACCGATGAGAGTACCGTTCGAATAAGCATCGGCTAACTC
>GV2UCFN02I79CU
GGTGCGTAACGCGTGAGCAACCTTCCCGTATCAGGGGGATAACCGATGGAAACGTCGCCTAATACCCCATAACAACACATGTCTCCTGACGTGTGTTTGAAAGATTCGTCAGATACGGCTGGGCTCGCGTGACATTAGCTGGTTGGTGAGGTAACGGCTCACCAAGGCAACGATGTCTAGGGGTTCTGAGAGGAAGATCCCCCACACTGGAACTGAGACACGGTCCAGACTCCTACGGGAGGCAGCAGTGAGGAATATTGGTCAATGGGCGAAAGCCTGAACCAGCCATGCCGCGTGAAGGAATAAGGTCCTATGGATCGTAAACTTCTTTTGAGCGGGAGCAATAAGGTCTACGTGTAGACCGATGAGAGTACCGTTCGAATAAGCATCGGCTAACTC
>GV2UCFN02GJU6H
GGTGCGTAACGCGTGAGCAACCTTCCCGTATCAGGGGGATAACCGATGGAAACGTCGCCTAATACCCCATAACAACACATGTCTCCTGACGTGTGTTTGAAAGATTCGTCAGATACGGCTGGGCTCGCGTGACATTAGCTGGTTGGTGAGGTAACGGCTCACCAAGGCAACGATGTCTAGGGGTTCTGAGAGGAAGATCCCCCACACTGGAACTGAGACACGGTCCAGACTCCTACGGGAGGCAGCAGTGAGGAATATTGGTCAATGGGCGAAAGCCTGAACCAGCCATGCCGCGTGAAGGAATAAGGTCCTATGGATCGTAAACTTCTTTTGAGCGGGAGCAATAAGGTCTACGTGTAGACCGATGAGAGTACCGTTCGAATAAGCATCGGCTAACTC
>GV2UCFN02I59Q1
GGTGCGTAACGCGTGAGCAACCTTCCCGTATCAGGGGGATAACCGATGGAAACGTCGCCTAATACCCCATAACAACACATGTCTCCTGACGTGTGTTTGAAAGATTCGTCAGATACGGCTGGGCTCGCGTGACATTAGCTGGTTGGTGAGGTAACGGCTCACCAAGGCAACGATGTCTAGGGGTTCTGAGAGGAAGATCCCCCACACTGGAACTGAGACACGGTCCAGACTCCTACGGGAGGCAGCAGTGAGGAATATTGGTCAATGGGCGAAAGCCTGAACCAGCCATGCCGCGTGAAGGAATAAGGTCCTATGGATCGTAAACTTCTTTTGAGCGGGAGCAATAAGGTCTACGTGTAGACCGATGAGAGTACCGTTCGAATAAGCATCGGCTAACTC
>GV2UCFN02HZ412
GGTGCGTAACGCGTGAGCAACCTTCCCGTATCAGGGGGATAACCGATGGAAACGTCGCCTAATACCCCATAACAACACATGTCTCCTGACGTGTGTTTGAAAGATTCGTCAGATACGGCTGGGCTCGCGTGACATTAGCTGGTTGGTGAGGTAACGGCTCACCAAGGCAACGATGTCTAGGGGTTCTGAGAGGAAGATCCCCCACACTGGAACTGAGACACGGTCCAGACTCCTACGGGAGGCAGCAGTGAGGAATATTGGTCAATGGGCGAAAGCCTGAACCAGCCATGCCGCGTGAAGGAATAAGGTCCTATGGATCGTAAACTTCTTTTGAGCGGGAGCAATAAGGTCTACGTGTAGACCGATGAGAGTACCGTTCGAATAAGCATCGGCTAACTC
>GV2UCFN02H1CK0
GGTGCGTAACGCGTGAGCAACCTTCCCGTATCAGGGGGATAACCGATGGAAACGTCGCCTAATACCCCATAACAACACATGTCTCCTGACGTGTGTTTGAAAGATTCGTCAGATACGGCTGGGCTCGCGTGACATTAGCTGGTTGGTGAGGTAACGGCTCACCAAGGCAACGATGTCTAGGGGTTCTGAGAGGAAGATCCCCCACACTGGAACTGAGACACGGTCCAGACTCCTACGGGAGGCAGCAGTGAGGAATATTGGTCAATGGGCGAAAGCCTGAACCAGCCATGCCGCGTGAAGGAATAAGGTCCTATGGATCGTAAACTTCTTTTGAGCGGGAGCAATAAGGTCTACGTGTAGACCGATGAGAGTACCGTTCGAATAAGCATCGGCTAACTC
>GV2UCFN02HJAQ3
GGTGCGTAACGCGTGAGCAACCTTCCCGTATCAGGGGGATAACCGATGGAAACGTCGCCTAATACCCCATAACAACACATGTCTCCTGACGTGTGTTTGAAAGATTCGTCAGATACGGCTGGGCTCGCGTGACATTAGCTGGTTGGTGAGGTAACGGCTCACCAAGGCAACGATGTCTAGGGGTTCTGAGAGGAAGATCCCCCACACTGGAACTGAGACACGGTCCAGACTCCTACGGGAGGCAGCAGTGAGGAATATTGGTCAATGGGCGAAAGCCTGAACCAGCCATGCCGCGTGAAGGAATAAGGTCCTATGGATCGTAAACTTCTTTTGAGCGGGAGCAATAAGGTCTACGTGTAGACCGATGAGAGTACCGTTCGAATAAGCATCGGCTAACTC
>GV2UCFN02FQWC4
GGTGCGTAACGCGTGAGCAACCTTCCCGTATCAGGGGGATAACCGATGGAAACGTCGCCTAATACCCCATAACAACACATGTCTCCTGACGTGTGTTTGAAAGATTCGTCAGATACGGCTGGGCTCGCGTGACATTAGCTGGTTGGTGAGGTAACGGCTCACCAAGGCAACGATGTCTAGGGGTTCTGAGAGGAAGATCCCCCACACTGGAACTGAGACACGGTCCAGACTCCTACGGGAGGCAGCAGTGAGGAATATTGGTCAATGGGCGAAAGCCTGAACCAGCCATGCCGCGTGAAGGAATAAGGTCCTATGGATCGTAAACTTCTTTTGAGCGGGAGCAATAAGGTCTACGTGTAGACCGATGAGAGTACCGTTCGAATAAGCATCGGCTAACTC
>GV2UCFN02GAUP2
GGTGCGTAACGCGTGAGCAACCTTCCCGTATCAGGGGGATAACCGATGGAAACGTCGCCTAATACCCCATAACAACACATGTCTCCTGACGTGTGTTTGAAAGATTCGTCAGATACGGCTGGGCTCGCGTGACATTAGCTAGTTGGTGAGGTAACGGCTCACCAAGGCAACGATGTCTAGGGGTTCTGAGAGGAAGATCCCCCACACTGGAACTGAGACACGGTCCAGACTCCTACGGGAGGCAGCAGTGAGGAATATTGGTCAATGGGCGTAAGCCTGAACCAGCCATGCCGCGTGAAGGAATAAGGTCCTATGGATCGTAAACTTCTTTTGAGCGGGAGCAATAAGGTCTACGTGTAGACCGATGAGAGTACCGTTCGAATAAGCATCGGCTAACTC
>GV2UCFN02HY96E
GGTGCGTAACGCGTGAGCAACCTTCCCGTATCAGGGGGATAACCGATGGAAACGTCGCCTAATACCCCATAACAACACATGTCTCCTGACGTGTGTTTGAAAGATTCGTCAGATACGGCTGGGCTCGCGTGACATTAGCTAGTTGGTGAGGTAACGGCTCACCAAGGCAACGATGTCTAGGGGTTCTGAGAGGAAGATCCCCCACACTGGAACTGAGACACGGTCCAGACTCCTACGGGAGGCAGCAGTGAGGAATATTGGTCAATGGGCGTAAGCCTGAACCAGCCATGCCGCGTGAAGGAATAAGGTCCTATGGATCGTAAACTTCTTTTGAGCGGGAGCAATAAGGTCTACGTGTAGACCGATGAGAGTACCGTTCGAATAAGCATCGGCTAACTC
>GV2UCFN02FQ814
GGTGCGTAACGCGTGAGCAACCTTCCCGTATCAGGGGGATAACCGATGGAAACGTCGCCTAATACCCCATAACAACACATGTCTCCTGACGTGTGTTTGAAAGATTCGTCAGATACGGCTGGGCTCGCGTGACATTAGCTAGTTGGTGAGGTAACGGCTCACCAAGGCAACGATGTCTAGGGGTTCTGAGAGGAAGATCCCCCACACTGGAACTGAGACACGGTCCAGACTCCTACGGGAGGCAGCAGTGAGGAATATTGGTCAATGGGCGTAAGCCTGAACCAGCCATGCCGCGTGAAGGAATAAGGTCCTATGGATCGTAAACTTCTTTTGAGCGGGAGCAATAAGGTCTACGTGTAGACCGATGAGAGTACCGTTCGAATAAGCATCGGCTAACTC
