# Supplementary material for: Investigation of the Effect of Type 2 Diabetes Mellitus on Subgingival Plaque Microbiota by High-Throughput 16S rDNA Pyrosequencing
Source: PLoS One. 2013 Apr 22;8(4):e61516. doi: 10.1371/journal.pone.0061516 (PMC3632544; doi:10.1371/journal.pone.0061516)
Supplement: File S1 — FASTA-format sequences for all the OTUs. Sequences for each OTU are provided in a FASTA-format file. (ZIP) [file pone.0061516.s004.zip › OTU.allseq/Otu0114.fasta]

>GV2UCFN02JPMLQ
GGTGAGTAACGCGTGGATGACGTACCCTCGTGACTGGGATAGCCGGTAGAAATACCGGATAATACCGGATAAGGTCTCACGGAATAAAAGGCGTGAGAGGAAAGCAGCGTATGCTGCGCAGGAGGAACGGTCTGCGACCTATCAGCTAGTTGGCAGGGTAAAGGCCTACCAAGGCGACGACGGGTATCCGGCCTGAGAGGGTGGACGGACACATTGGGACTGAGATACGGCCCAGACTCCTACGGGAGGCAGCAGCTAAGAATATTCCGCAATGGGGGGAACCCTGACGGAGCGACGCCGCGTGGACGATGAAGGTCGGAAGATTGTAAAGTCCTTTTATACATGAAGAAGAAGTTATACAGGAAATGGTATGATGGTGACTGTAGTGTATGAATAAGCACCGGCTAATTA
>GV2UCFN02HYG0N
GGTGAGTAACGCGTGGATGACGTACCCTCGTGACTGGGATAGCCGGTAGAAATACCGGATAATACCGGATAAGGTCTCACGGAATAAAAGGCGTGAGAGGAAAGCAGCGTATGCTGCGCAGGAGGAACGGTCTGCGACCTATCAGCTAGTTGGCAGGGTAAAGGCCTACCAAGGCGACGACGGGTATCCGGCCTGAGAGGGTGGACGGACACATTGGGACTGAGATACGGCCCAGACTCCTACGGGAGGCAGCAGCTAAGAATATTCCGCAATGGGGGGAACCCTGACGGAGCGACGCCGCGTGGACGATGAAGGTCGGAAGATTGTAAAGTCCTTTTATACATGAAGAAGAAGTTATACAGGAAATGGTATGATGGTGACTGTAGTGTATGAATAAGCACCGGCTAATTA
>GV2UCFN02FLZPZ
GGTGAGTAACGCGTGGATGACGTACCCTCGTGACTGGGATAGCCGGTAGAAATACCGGATAATACCGGATAAGGTCTCACGGAATAAAAGGCGTGAGAGGAAAGCAGCGTATGCTGCGCAGGAGGAACGGTCTGCGACCTATCAGCTAGTTGGCAGGGTAAAGGCCTACCAAGGCGACGACGGGTATCCGGCCTGAGAGGGTGGACGGACACATTGGGACTGAGATACGGCCCAGACTCCTACGGGAGGCAGCAGCTAAGAATATTCCGCAATGGGGGGAACCCTGACGGAGCGACGCCGCGTGGACGATGAAGGTCGGAAGATTGTAAAGTCCTTTTATACATGAAGAAGAAGTTATACAGGAAATGGTATGATGGTGACTGTAGTGTATGAATAAGCACCGGCTAATTA
>G35JFLI02IHJ7I
GGTGAGTAACGCGTGGATGACGTACCTCGTGACGGGGATAGCCGGTAGAAATACCGGATAATACCGGATAAGGTCTCACGGAATAAAGGCGTGAGAGGAAAGCAGCGTATGCTGCGCAGGAGGAACGGTTCGCGGCCTATCAGCTAGTTGGCAGGGTAAAGGCCTACCAAGGCGACGACGGGTATCCGGCCTGAGAGGGTGGACGGACACATTGGGACTGAGATACGGCCCAGACTCCTACGGGAGGCAGCAGCTAAGAATATTCCGCAATGGGGGAACCCTGACGGAGCGACGCCGCGTGGACGATGAAGGTCGGAAGATTGTAAAGTCCTTTTATACATGAAGAAGAAGTTATACAGGAAATGGTATGATGGTGACGGTAGTGTATCGAATTAACCGCACCGGCTAACTTA
>GV2UCFN02IN15U
GGTGAGTAACGCGTGGATGACGTACCCTCGTGACGGGGATAGCCGGTAGAAATACCGGATAATACCGGATAAGGTCTCACGGAATAAAGGCGTGAGAGGAAAGCAGCGTATGCTGCGCAGGAGGAACGGTTCGCGGCCTATCAGCTAGTTGGCAGGGTAAAGGCCTACCAAGGCGACGACGGGTATCCGGCCTGAGAGGGTGGACGGACACATTGGGACTGAGATACGGCCCAGACTCCTACGGGAGGCAGCAGCTAAGAATATTCCGCAATGGGGGGAACCCTGACGGAGCGACGCCGCGTGGACGATGAAGGTCGGAAGATTGTAAAGTCCTTTTATACATGAAGAAGAAGTTATACAGGAAATGGTATGATGGTGACGGTAGTGTATGAATAAGCACCGGCTAATTA
>GV2UCFN02HAR59
GGTGAGTAACGCGTGGATGACGTACCCTCGTGACGGGGATAGCCGGTAGAAATACCGGATAATACCGGATAAGGTCTCACGGAATAAAGGCGTGAGAGGAAAGCAGCGTATGCTGCGCAGGAGGAACGGTTCGCGGCCTATCAGCTAGTTGGCAGGGTAAAGGCCTACCAAGGCGACGACGGGTATCCGGCCTGAGAGGGTGGACGGACACATTGGGACTGAGATACGGCCCAGACTCCTACGGGAGGCAGCAGCTAAGAATATTCCGCAATGGGGGGAACCCTGACGGAGCGACGCCGCGTGGACGATGAAGGTCGGAAGATTGTAAAGTCCTTTTATACATGAAGAAGAAGTTATACAGGAAATGGTATGATGGTGACGGTAGTGTATGAATAAGCACCGGCTAATTA
>GV2UCFN02JW95O
GGTGAGTAACGCGTGGATGACGTACCCTCGTGACGGGGATAGCCGGTAGAAATACCGGATAATACCGGATAAGGTCTCACGGAATAAAGGCGTGAGAGGAAAGCAGCGTATGCTGCGCAGGAGGAACGGTTCGCGGCCTATCAGCTAGTTGGCAGGGTAAAGGCCTACCAAGGCGACGACGGGTATCCGGCCTGAGAGGGTGGACGGACACATTGGGACTGAGATACGGCCCAGACTCCTACGGGAGGCAGCAGCTAAGAATATTCCGCAATGGGGGGAACCCTGACGGAGCGACGCCGCGTGGACGATGAAGGTCGGAAGATTGTAAAGTCCTTTTATACATGAAGAAGAAGTTATACAGGAAATGGTATGATGGTGACGGTAGTGTATGAATAAGCACCGGCTAATTA
>GV2UCFN02F6PHM
GGTGAGTAACGCGTGGATGACGTACCCTCGTGACGGGGATAGCCGGTAGAAATACCGGATAATACCGGATAAGGTCTCACGGAATAAAGGCGTGAGAGGAAAGCAGCGTATGCTGCGCAGGAGGAACGGTTCGCGGCCTATCAGCTAGTTGGCAGGGTAAAGGCCTACCAAGGCGACGACGGGTATCCGGCCTGAGAGGGTGGACGGACACATTGGGACTGAGATACGGCCCAGACTCCTACGGGAGGCAGCAGCTAAGAATATTCCGCAATGGGGGGAACCCTGACGGAGCGACGCCGCGTGGACGATGAAGGTCGGAAGATTGTAAAGTCCTTTTATACATGAAGAAGAAGTTATACAGGAAATGGTATGATGGTGACGGTAGTGTATGAATAAGCACCGGCTAATTA
>GV2UCFN02G7MGN
GGTGAGTAACGCGTGGATGACGTACCCTCGTGACGGGGATAGCCGGTAGAAATACCGGATAATACCGGATAAGGTCTCACGGAATAAAGGCGTGAGAGGAAAGCAGCGTATGCTGCGCAGGAGGAACGGTTCGCGGCCTATCAGCTAGTTGGCAGGGTAAAGGCCTACCAAGGCGACGACGGGTATCCGGCCTGAGAGGGTGGACGGACACATTGGGACTGAGATACGGCCCAGACTCCTACGGGAGGCAGCAGCTAAGAATATTCCGCAATGGGGGGAACCCTGACGGAGCGACGCCGCGTGGACGATGAAGGTCGGAAGATTGTAAAGTCCTTTTATACATGAAGAAGAAGTTATACAGGAAATGGTATGATGGTGACGGTAGTGTATGAATAAGCACCGGCTAATTA
>GV2UCFN02I61VZ
GGTGAGTAACGCGTGGATGACGTACCCTCGTGACGGGGATAGCCGGTAGAAATACCGGATAATACCGGATAAGGTCTCACGGAATAAAGGCGTGAGAGGAAAGCAGCGTATGCTGCGCAGGAGGAACGGTTCGCGGCCTATCAGCTAGTTGGCAGGGTAAAGGCCTACCAAGGCGACGACGGGTATCCGGCCTGAGAGGGTGGACGGACACATTGGGACTGAGATACGGCCCAGACTCCTACGGGAGGCAGCAGCTAAGAATATTCCGCAATGGGGGGAACCCTGACGGAGCGACGCCGCGTGGACGATGAAGGTCGGAAGATTGTAAAGTCCTTTTATACATGAAGAAGAAGTTATACAGGAAATGGTATGATGGTGACGGTAGTGTATGAATAAGCACCGGCTAATTA
>GV2UCFN02H6DSB
GGTGAGTAACGCGTGGATGACGTACCCTCGTGACGGGGATAGCCGGTAGAAATACCGGATAATACCGGATAAGGTCTCACGGAATAAAGGCGTGAGAGGAAAGCAGCGTATGCTGCGCAGGAGGAACGGTTCGCGGCCTATCAGCTAGTTGGCAGGGTAAAGGCCTACCAAGGCGACGACGGGTATCCGGCCTGAGAGGGTGGACGGACACATTGGGACTGAGATACGGCCCAGACTCCTACGGGAGGCAGCAGCTAAGAATATTCCGCAATGGGGGGAACCCTGACGGAGCGACGCCGCGTGGACGATGAAGGTCGGAAGATTGTAAAGTCCTTTTATACATGAAGAAGAAGTTATACAGGAAATGGTATGATGGTGACGGTAGTGTATGAATAAGCACCGGCTAATTA
>GV2UCFN02FF89V
GGTGAGTAACGCGTGGATGACGTACCCTCGTGACGGGGATAGCCGGTAGAAATACCGGATAATACCGGATAAGGTCTCACGGAATAAAGGCGTGAGAGGAAAGCAGCGTATGCTGCGCAGGAGGAACGGTTCGCGGCCTATCAGCTAGTTGGCAGGGTAAAGGCCTACCAAGGCGACGACGGGTATCCGGCCTGAGAGGGTGGACGGACACATTGGGACTGAGATACGGCCCAGACTCCTACGGGAGGCAGCAGCTAAGAATATTCCGCAATGGGGGGAACCCTGACGGAGCGACGCCGCGTGGACGATGAAGGTCGGAAGATTGTAAAGTCCTTTTATACATGAAGAAGAAGTTATACAGGAAATGGTATGATGGTGACGGTAGTGTATGAATAAGCACCGGCTAATTA
>GV2UCFN02ILSWD
GGTGAGTAACGCGTGGATGACGTACCCTCGTGACGGGGATAGCCGGTAGAAATACCGGATAATACCGGATAAGGTCTCACGGAATAAAGGCGTGAGAGGAAAGCAGCGTATGCTGCGCAGGAGGAACGGTTCGCGGCCTATCAGCTAGTTGGCAGGGTAAAGGCCTACCAAGGCGACGACGGGTATCCGGCCTGAGAGGGTGGACGGACACATTGGGACTGAGATACGGCCCAGACTCCTACGGGAGGCAGCAGCTAAGAATATTCCGCAATGGGGGGAACCCTGACGGAGCGACGCCGCGTGGACGATGAAGGTCGGAAGATTGTAAAGTCCTTTTATACATGAAGAAGAAGTTATACAGGAAATGGTATGATGGTGACGGTAGTGTATGAATAAGCACCGGCTAATTA
>GV2UCFN02H7VIO
GGTGAGTAACGCGTGGATGACGTACCCTCGTGACGGGGATAGCCGGTAGAAATACCGGGTAATACCGGATAATGTCTCGCGGAATAAAGGCGTGAGAGGAAAGCAGCGTATGCTGCGCAGGAGGAAACGGTCTGCGGCCTATCAGCTGGTTGGCAGGGTAAAGGCCTACCAAGGCAACGACGGGTATCCGGCCTGAGAGGGTGGACGGACACATTGGGACTGAGATACGGCCCAGACTCCTACGGGAGGCAGCAGCTAAGAATATTCCGCAATGGGGGAACCCTGACGGAGCGACGCCGCGTGGACGATGAAGGTCGGAAGATTGTAAAGTCCTTTTATACACGAAGAAGAAGTTATACAGGAAATGGTATAATGGTGACGGTAGTGTATGAATAAGCACCGGCTAATTA
>GV2UCFN02GJ8VC
GGTGAGTAACGCGTGGATGACGTACCCTCGTGACGGGGATAGCCGGTAGAAATACCGGGTAATACCGGATAATGTCTCGCGGAATAAAGGCGTGAGAGGAAAGCAGCGTATGCTGCGCAGGAGGAACGGTCTGCGGCCTATCAGCTGGTTGGCAGGGTAAAGGCCTACCAAGGCAACGACGGGTATCCGGCCTGAGAGGGTGGACGGACACATTGGGACTGAGATACGGCCCAGACTCCTACGGGAGGCAGCAGCTAAGAATATTCCGCAATGGGGGGAACCCTGACGGAGCGACGCCGCGTGGACGATGAAGGTCGGAAGATTGTAAAGTCCTTTTATACATGAAGAAGAAGTTATACAGGAAATGGTATGATGGTGACGGTAGTGTATGAATAAGCACCGGCTAATTA
>GV2UCFN02H7PRB
GGTGAGTAACGCGTGGATGACGTACCCTCGTGACGGGGATAGCCGGTAGAAATACCGGGTAATACCGGATAATGTCTCGCGGAATAAAGGCGTGAGAGGAAAGCAGCGTATGCTGCGCAGGAGGAACGGTCTGCGGCCTATCAGCTGGTTGGCAGGGTAAAGGCCTACCAAGGCAACGACGGGTATCCGGCCTGAGAGGGTGGACGGACACATTGGGACTGAGATACGGCCCAGACTCCTACGGGAGGCAGCAGCTAAGAATATTCCGCAATGGGGGGAACCCTGACGGAGCGACGCCGCGTGGACGATGAAGGTCGGAAGATTGTAAAGTCCTTTTATACATGAAGAAGAAGTTATACAGGAAATGGTATGATGGTGACGGTAGTGTATGAATAAGCACCGGCTAATTA
>GV2UCFN02JORV4
GGTGAGTAACGCGTGGATGACGTACCCTCGTGACGGGGATAGCCGGTAGAAATACCGGGTAATACCGGATAATGTCTCGCGGAATAAAGGCGTGAGAGGAAAGCAGCGTATGCTGCGCAGGAGGAACGGTCTGCGGCCTATCAGCTGGTTGGCAGGGTAAAGGCCTACCAAGGCAACGACGGGTATCCGGCCTGAGAGGGTGGACGGACACATTGGGACTGAGATACGGCCCAGACTCCTACGGGAGGCAGCAGCTAAGAATATTCCGCAATGGGGGGAACCCTGACGGAGCGACGCCGCGTGGACGATGAAGGTCGGAAGATTGTAAAGTCCTTTTATACATGAAGAAGAAGTTATACAGGAAATGGTATGATGGTGACGGTAGTGTATGAATAAGCACCGGCTAATTA
>GV2UCFN02HD0CK
GGTGAGTAACGCGTGGATGACGTACCCTCGTGACGGGGATAGCCGGTAGAAATACCGGGTAATACCGGATAAGGTCTCACGGAATAAAGGCGTGAGAGGAAAGCAGCGTATGCTGCGCAGGAGGAACGGTCTGCGGCCTATCAGCTGGTTGGCAGGGTAAAGGCCTACCAAGGCGACGACGGGTATCCGGCCTGAGAGGGTGGACGGACACATTGGGACTGAGATACGGCCCAGACTCCTACGGGAGGCAGCAGCTAAGAATATTCCGCAATGGGGGAACCCTGACGGAGCGACGCCGCGTGGACGATGAAGGTCGGAAGATTGTAAAGTCCTTTTATACATGAAGAAGAAGTTGTACAGGAAATGGTATGATGGTGACTGTAGTGTATGAATAAGCACCGGCTAATTA
>GV2UCFN02JR8NJ
GGTGAGTAACGCGTGGATGACGTACCCTCGTGACGGGGATAGCCGGTAGAAATACCGGGTAATACCGGATAAGGTCTCACGGAATAAAGGCGTGAGAGGAAAGCAGCGTATGCTGCGCAGGAGGAACGGTCTGCGGCCTATCAGCTGGTTGGCAGGGTAAAGGCCTACCAAGGCGACGACGGGTATCCGGCCTGAGAGGGTGAACGGACACATTGGGACTGAGATACGGCCCAGACTCCTACGGGAGGCAGCAGCTAAGAATATTCCGCAATGGGGGGAACCCTGACGGAGCGACGCCGCGTGGACGATGAAGGTCGGAAGATTGTAAAGTCCTTTTATACACGAAGAAGAAGTTATACAGGAAATGGTATAATGGTGACGGTAGTGTATGAATAAGCACCGGCTAATTA
>GV2UCFN02INF8E
GGTGAGTAACGCGTGGATGACGTACCCTCGTGACGGGGATAGCCGGTAGAAATACCGGGTAATACCGGATAAGGTCTCACGGAATAAAGGCGTGAGAGGAAAGCAGCGTATGCTGCGCAGGAGGAACGGTCTGCGGCCTATCAGCTGGTTGGCAGGGTAAAGGCCTACCAAGGCGACGACGGGTATCCGGCCTGAGAGGGTGAACGGACACATTGGGACTGAGATACGGCCCAGACTCCTACGGGAGGCAGCAGCTAAGAATATTCCGCAATGGGGGGAACCCTGACGGAGCGACGCCGCGTGGACGATGAAGGTCGGAAGATTGTAAAGTCCTTTTATACACGAAGAAGAAGTTATACAGGAAATGGTATAATGGTGACGGTAGTGTATGAATAAGCACCGGCTAATTA
>GV2UCFN02FND3Y
GGTGAGTAACGCGTGGATGACGTACCCTCGTGACGGGGATAGCCGGTAGAAATACCGGGTAATACCGGATAAGGTCTCACGGAATAAAGGCGTGAGAGGAAAGCAGCGTATGCTGCGCAGGAGGAACGGTCTGCGGCCTATCAGCTGGTTGGCAGGGTAAAGGCCTACCAAGGCGACGACGGGTATCCGGCCTGAGAGGGTGAACGGACACATTGGGACTGAGATACGGCCCAGACTCCTACGGGAGGCAGCAGCTAAGAATATTCCGCAATGGGGGGAACCCTGACGGAGCGACGCCGCGTGGACGATGAAGGTCGGAAGATTGTAAAGTCCTTTTATACACGAAGAAGAAGTTATACAGGAAATGGTATAATGGTGACGGTAGTGTATGAATAAGCACCGGCTAATTA
>GV2UCFN02JCTZZ
GGTGAGTAACGCGTGGATGACGTACCCTCGTGACGGGGATAGCCGGTAGAAATACCGGGTAATACCGGATAAGGTCTCACGGAATAAAGGCGTGAGAGGAAAGCAGCGTATGCTGCGCAGGAGGAACGGTCTGCGGCCTATCAGCTGGTTGGCAGGGTAAAGGCCTACCAAGGCGACGACGGGTATCCGGCCTGAGAGGGTGAACGGACACATTGGGACTGAGATACGGCCCAGACTCCTACGGGAGGCAGCAGCTAAGAATATTCCGCAATGGGGGGAACCCTGACGGAGCGACGCCGCGTGGACGATGAAGGTCGGAAGATTGTAAAGTCCTTTTATACACGAAGAAGAAGTTATACAGGAAATGGTATAATGGTGACGGTAGTGTATGAATAAGCACCGGCTAATTA
>GV2UCFN02FIGGL
GGTGAGTAACGCGTGGATGACGTACCCTCGTGACGGGGATAGCCGGTAGAAATACCGGGTAATACCGGATAAGGTCTCACGGAATAAAGGCGTGAGAGGAAAGCAGCGTATGCTGCGCAGGAGGAACGGTCTGCGGCCTATCAGCTGGTTGGCAGGGTAAAGGCCTACCAAGGCGACGACGGGTATCCGGCCTGAGAGGGTGAACGGACACATTGGGACTGAGATACGGCCCAGACTCCTACGGGAGGCAGCAGCTAAGAATATTCCGCAATGGGGGGAACCCTGACGGAGCGACGCCGCGTGGACGATGAAGGTCGGAAGATTGTAAAGTCCTTTTATACATGAAGAAGAAGTTATACAGGAAATGGTATAATGGTGACGGTAGTGTATGAATAAGCACCGGCTAATTA
>GV2UCFN02JCVTZ
GGTGAGTAACGCGTGGATGACGTACCCTCGTGACGGGGATAGCCGGTAGAAATACCGGGTAATACCGGATAAGGTCTCACGGAATAAAGGCGTGAGAGGAAAGCAGCGTATGCTGCGCAGGAGGAACGGTCTGCGGCCTATCAGCTGGTTGGCAGGGTAAAGGCCTACCAAGGCGACGACGGGTATCCGGCCTGAGAGGGTGAACGGACACATTGGGACTGAGATACGGCCCAGACTCCTACGGGAGGCAGCAGCTAAGAATATTCCGCAATGGGGGGAACCCTGACGGAGCGACGCCGCGTGGACGATGAAGGTCGGAAGATTGTAAAGTCCTTTTATACATGAAGAAGAAGTTATACAGGAAATGGTATAATGGTGACGGTAGTGTATGAATAAGCACCGGCTAATTA
>G35JFLI02HUB35
GGTGAGTAACGCGTGGATGACGTACCCTCGTGACGGGGATAGCCGGTAGAAATACCGGGTAATACCGGATAAGGTCTCACGGAATAAAGGCGTGAGAGGAAAGCAGCGTATGCTGCGCAGGAGGAGCGGTCTGCGGCCTATCAGCTGGTTGGCAGGGTAAAGGCCTACCAAGGCGACGACGGGTATCCGGCCTGAGAGGGTGAACGGACACATTGGGACTGAGATACGGCCCAGACTCCTACGGGAGGCAGCAGCTAAGAATATTCCGCAATGGGGGAACCCTGACGGAGCGACGCCGCGTGGACGATGAAGGTCGGAAGATTGTAAAGTCCTTTTATACATGAAGAAGAAGTTATACAGGAAATGGTATGATGGTGACGGTAGTGTATGAATAAGCACCGGCTAATTA
>G35JFLI02F0N8N
GGTGAGTAACGCGTGGATGACGTACCCTCGTGACGGGGATAGCCGGTAGAAATACCGGGTAATACCGGATAAGGTCTCACGGAATAAAGGCGTGAGAGGAAAGCAGCGTATGCTGCGCAGGAGGAGCGGTCTGCGGCCTATCAGCTGGTTGGCAGGGTAAAGGCCTACCAAGGCGACGACGGGTATCCGGCCTGAGAGGGTGAACGGACACATTGGGACTGAGATACGGCCCAGACTCCTACGGGAGGCAGCAGCTAAGAATATTCCGCAATGGGGGAACCCTGACGGAGCGACGCCGCGTGGACGATGAAGGTCGGAAGATTGTAAAGTCCTTTTATACATGAAGAAGAAGTTATACAGGAAATGGTATGATGGTGACGGTAGTGTATGAATAAGCACCGGCTAATTA
>GV2UCFN02GCLY6
GGTGAGTAACGCGTGGATGACGTACCCTCGTGACGGGGATAGCCGGTAGAAATACCGGGTAATACCGGATAAGGTCTCACGGAATAAAGGCGTGAGAGGAAAGCAGCGTATGCTGCGCAGGAGGAACGGTCTGCGGCCTATCAGCTGGTTGGCAGGGTAAAGGCCTACCAAGGCGACGACGGGTATCCGGCCTGAGAGGGTGAACGGACACATTGGGACTGAGATACGGCCCAGACTCCTACGGGAGGCAGCAGCTAAGAATATTCCGCAATGGGGGAACCCTGACGGAGCGACGCCGCGTGGACGATGAAGGTCGGAAGATTGTAAAGTCCTTTTATACATGAAGAAGAAGTTATACAGGAAATGGTATGATGGTGACGGTAGTGTATGAATAAGCACCGGCTAATTA
>GV2UCFN02GXEIB
GGTGAGTAACGCGTGGATGACGTACCCTCGTGACGGGGATAGCCGGTAGAAATACCGGGTAATACCGGATAAGGTCTCACGGAATAAAGGCGTGAGAGGAAAGCAGCGTATGCTGCGCAGGAGGAACGGTCTGCGGCCTATCAGCTGGTTGGCAGGGTAAAGGCCTACCAAGGCGACGACGGGTATCCGGCCTGAGAGGGTGGACGGACACATTGGGACTGAGATACGGCCCAGACTCCTACGGGAGGCAGCAGCTAAGAATATTCCGCAATGGGGGGAACCCTGACGGAGCGACGCCGCGTGGACGATGAAGGTTGGAAGATTGTAAAGTCCTTTTATACATGAAGAAGAAGTTATACAGGAAATGGTATGATGGTGACGGTAGTGTATGAATAAGCACCGGCTAATTA
>GV2UCFN02FNE1S
GGTGAGTAACGCGTGGATGACGTACCCTCGTGACGGGGATAGCCGGTAGAAATACCGGGTAATACCGGATAAGGTCTCACGGAATAAAGGCGTGAGAGGAAAGCAGCGTATGCTGTGCAGGAGGAACGGTCTGCGGCCTATCAGCTGGTTGGCAGGGTAAAGGCCTACCAAGGCGACGACGGGTATCCGGCCTGAGAGGGTGGACGGACACATTGGGACTGAGATACGGCCCAGACTCCTACGGGAGGCAGCAGCTAAGAATATTCCGCAATGGGGGGAACCCTGACGGAGCGACGCCGCGTGGACGATGAAGGTCGGAAGATTGTAAAGTCCTTTTATACATGAAGAAGAAGTTATACAGGAAATGGTATGATGGTGACGGTAGTGTATGAATAAGCACCGGCTAATTA
>GV2UCFN02ID1RD
GGTGAGTAACGCGTGGATGACGTACCCTCGTGACGGGGATAGCCGGTAGAAATACCGGGTAATACCGGATAAGGTCTCACGGAATAAAGGCGTGAGAGGAAAGCAGCGTATGCTGTGCAGGAGGAACGGTCTGCGGCCTATCAGCTGGTTGGCAGGGTAAAGGCCTACCAAGGCGACGACGGGTATCCGGCCTGAGAGGGTGGACGGACACATTGGGACTGAGATACGGCCCAGACTCCTACGGGAGGCAGCAGCTAAGAATATTCCGCAATGGGGGGAACCCTGACGGAGCGACGCCGCGTGGACGATGAAGGTCGGAAGATTGTAAAGTCCTTTTATACATGAAGAAGAAGTTATACAGGAAATGGTATGATGGTGACGGTAGTGTATGAATAAGCACCGGCTAATTA
>GV2UCFN02H1WZO
GGTGAGTAACGCGTGGATGACGTACCCTCGTGACGGGGATAGCCGGTAGAAATACCGGGTAATACCGGATAAGGTCTCACGGAATAAAGGCGTGAGAGGAAAGCAGCGTATGCTGCGCAGGAGGAACGGTCTGCGGCCTATCAGCTGGTTGGCAGGGTAAAGGCCTACCAAGGCGACGACGGGTATCCGGCCTGAGAGGGTGGACGGACACATTGGGACTGAGATACGGCCCAGACTCCTACGGGAGGCAGCAGCTAAGAATATTCCGCAATGGGGGGAACCCTGACGGAGCGACGCCGCGTGGACGATGAAGGTCGGAAGATTGTAAAGTCCTTTTATACATGAAGAAGAAGTTATACAGGAAATGGTATGATGGTGACGGTAGTGTATGAATAAGCACCGGCTAATTA
>GV2UCFN02JLYZ9
GGTGAGTAACGCGTGGATGACGTACCCTCGTGACGGGGATAGCCGGTAGAAATACCGGGTAATACCGGATAAGGTCTCACGGAATAAAGGCGTGAGAGGAAAGCAGCGTATGCTGCGCAGGAGGAACGGTCTGCGGCCTATCAGCTGGTTGGCAGGGTAAAGGCCTACCAAGGCGACGACGGGTATCCGGCCTGAGAGGGTGGACGGACACATTGGGACTGAGATACGGCCCAGACTCCTACGGGAGGCAGCAGCTAAGAATATTCCGCAATGGGGGGAACCCTGACGGAGCGACGCCGCGTGGACGATGAAGGTCGGAAGATTGTAAAGTCCTTTTATACATGAAGAAGAAGTTATACAGGAAATGGTATGATGGTGACGGTAGTGTATGAATAAGCACCGGCTAATTA
>GV2UCFN02H8PKZ
GGTGAGTAACGCGTGGATGACGTACCCTCGTGACGGGGATAGCCGGTAGAAATACCGGGTAATACCGGATAAGGTCTCACGGAATAAAGGCGTGAGAGGAAAGCAGCGTATGCTGCGCAGGAGGAACGGTCTGCGGCCTATCAGCTGGTTGGCAGGGTAAAGGCCTACCAAGGCGACGACGGGTATCCGGCCTGAGAGGGTGGACGGACACATTGGGACTGAGATACGGCCCAGACTCCTACGGGAGGCAGCAGCTAAGAATATTCCGCAATGGGGGGAACCCTGACGGAGCGACGCCGCGTGGACGATGAAGGTCGGAAGATTGTAAAGTCCTTTTATACATGAAGAAGAAGTTATACAGGAAATGGTATGATGGTGACGGTAGTGTATGAATAAGCACCGGCTAATTA
>GV2UCFN02HQEWS
GGTGAGTAACGCGTGGATGACGTACCCTCGTGACGGGGATAGCCGGTAGAAATACCGGGTAATACCGGATAAGGTCTCACGGAATAAAGGCGTGAGAGGAAAGCAGCGTATGCTGCGCAGGAGGAACGGTCTGCGGCCTATCAGCTGGTTGGCAGGGTAAAGGCCTACCAAGGCGACGACGGGTATCCGGCCTGAGAGGGTGGACGGACACATTGGGACTGAGATACGGCCCAGACTCCTACGGGAGGCAGCAGCTAAGAATATTCCGCAATGGGGGGAACCCTGACGGAGCGACGCCGCGTGGACGATGAAGGTCGGAAGATTGTAAAGTCCTTTTATACATGAAGAAGAAGTTATACAGGAAATGGTATGATGGTGACGGTAGTGTATGAATAAGCACCGGCTAATTA
