# Supplementary material for: Investigation of the Effect of Type 2 Diabetes Mellitus on Subgingival Plaque Microbiota by High-Throughput 16S rDNA Pyrosequencing
Source: PLoS One. 2013 Apr 22;8(4):e61516. doi: 10.1371/journal.pone.0061516 (PMC3632544; doi:10.1371/journal.pone.0061516)
Supplement: File S1 — FASTA-format sequences for all the OTUs. Sequences for each OTU are provided in a FASTA-format file. (ZIP) [file pone.0061516.s004.zip › OTU.allseq/Otu0115.fasta]

>GV2UCFN02GW9AI
GGTGAGTAACGCGTATGCAACCTACCCGACAACAGGAGGATAATCCGGCGAAAGTCGGTCTAATACCTCATAATACAGGGGCACCGCATGGTGATATTTGTTAAAGATTAATTGGTTGCGGATGGGCATGCGTACCATTAGGGTAGTTGGTGAGGTAACGGCTCACCAAGCCGACGATGGTTAGGGGTTCTGAGAGGAAAATCCCCCACACTGGTACTGAGACACGGACCAGACTCCTACGGGAGGCAGCAGTGAGGAATATTGGTCAATGGGCGAGAGCCTGAACCAGCCAAGTCGCGTGAAGGAAGACGGCCCTATGGGTTGTAAACTTCTTTTGCAGGGGAATAAAGATATCCACGTGTGGATAGTTGTATGTACCCTGCGAATAAGCATCGGCTAACTC
>GV2UCFN02HFG23
GGTGAGTAACGCGTATGCAACCTACCCGCAACAGAGGGATAATCCGGCGAAAGTCGGTCTAATACCTCATAATACAGGGGCACCGCATGGTGATATTTGTTAAAGATTAATTGGTTGCGGATGGGCATGCGTACCATTAGGTAGTTGGTGAGGTAACGGCTCACCAAGCCGACGATGGTTAGGGGTTCTGAGAGGAAAATCCCCCACACTGGTACTGAGACACGGACCAGACTCCTACGGGAGGCAGCAGTGAGGAATATTGGTCAATGGGCGAGAGCCTGAACCAGCCAAGTCGCGTGAAGGAAGACGGCCCTATGGGTTGTAAACTTCTTTTGCAGGGGAATAAAGATATCCACGTGTGGATAGTTGTATGTACCCTGCGAATAAGCATCGGCTAACTC
>GV2UCFN02HDEX6
GGTGAGTAACGCGTATGCAACCTACCCGCAACAGAGGGATAATCCGGCGAAAGTCGGTCTAATACCTCATAATACAGGGGCACCGCATGGTGATATTTGTTAAAGATTAATTGGTTGCGGATGGGCATGCGTACCATTAGGTAGTTGGTGAGGTAACGGCTCACCAAGCCGACGATGGTTAGGGGTTCTGAGAGGAAAATCCCCCACACTGGTACTGAGACACGGACCAGACTCCTACGGGAGGCAGCAGTGAGGAATATTGGTCAATGGGCGAGAGCCTGAACCAGCCAAGTCGCGTGAAGGAAGACGGCCCTATGGGTTGTAAACTTCTTTTGCAGGGGAATAAAGATATCCACGTGTGGATAGTTGTATGTACCCTGCGAATAAGCATCGGCTAACTC
>GV2UCFN02HFBOQ
GGTGAGTAACGCGTATGCAACCTACCCGCAACAGAGGGATAATCCGGCGAAAGTCGGTCTAATACCTCATAATACAGGGGCACCGCATGGTGATATTTGTTAAAGATTAATTGGTTGCGGATGGGCATGCGTACCATTAGGTAGTTGGTGAGGTAACGGCTCACCAAGCCGACGATGGTTAGGGGTTCTGAGAGGAAAATCCCCCACACTGGTACTGAGACACGGACCAGACTCCTACGGGAGGCAGCAGTGAGGAATATTGGTCAATGGGCGAGAGCCTGAACCAGCCAAGTCGCGTGAAGGAAGACGGCCCTATGGGTTGTAAACTTCTTTTGCAGGGGAATAAAGATATCCACGTGTGGATAGTTGTATGTACCCTGCGAATAAGCATCGGCTAACTC
>GV2UCFN02FXQ1N
GGTGAGTAACGCGTATGCAACCTACCCGCAACAGAGGGATAATCCGGCGAAAGTCGGTCTAATACCTCATAATACAGGGGCACCGCATGGTGATATTTGTTAAAGATTAATTGGTTGCGGATGGGCATGCGTACCATTAGGTAGTTGGTGAGGTAACGGCTCACCAAGCCGACGATGGTTAGGGGTTCTGAGAGGAAAATCCCCCACACTGGTACTGAGACACGGACCAGACTCCTACGGGAGGCAGCAGTGAGGAATATTGGTCAATGGGCGAGAGCCTGAACCAGCCAAGTCGCGTGAAGGAAGACGGCCCTATGGGTTGTAAACTTCTTTTGCAGGGGAATAAAGATATCCACGTGTGGATAGTTGTATGTACCCTGCGAATAAGCATCGGCTAACTC
>GV2UCFN02H2XOF
GGTGAGTAACGCGTATGCAACCTACCCGCAACAGAGGGATAATCCGGCGAAAGTCGGTCTAATACCTCATAATACAGGGGCACCGCATGGTGATATTTGTTAAAGATTAATTGGTTGCGGATGGGCATGCGTACCATTAGGTAGTTGGTGAGGTAACGGCTCACCAAGCCGACGATGGTTAGGGGTTCTGAGAGGAAAATCCCCCACACTGGTACTGAGACACGGACCAGACTCCTACGGGAGGCAGCAGTGAGGAATATTGGTCAATGGGCGAGAGCCTGAACCAGCCAAGTCGCGTGAAGGAAGACGGCCCTATGGGTTGTAAACTTCTTTTGCAGGGGAATAAAGATATCCACGTGTGGATAGTTGTATGTACCCTGCGAATAAGCATCGGCTAACTC
>GV2UCFN02HK02X
GGTGAGTAACGCGTATGCAACCTACCCGCAACAGAGGGATAATCCGGCGAAAGTCGGTCTAATACCTCATAATACAGGGGCACCGCATGGTGATATTTGTTAAAGATTAATTGGTTGCGGATGGGCATGCGTACCATTAGGTAGTTGGTGAGGTAACGGCTCACCAAGCCGACGATGGTTAGGGGTTCTGAGAGGAAAATCCCCCACACTGGTACTGAGACACGGACCAGACTCCTACGGGAGGCAGCAGTGAGGAATATTGGTCAATGGGCGAGAGCCTGAACCAGCCAAGTCGCGTGAAGGAAGACGGCCCTATGGGTTGTAAACTTCTTTTGCAGGGGAATAAAGATATCCACGTGTGGATAGTTGTATGTACCCTGCGAATAAGCATCGGCTAACTC
>GV2UCFN02F3V2A
GGTGAGTAACGCGTATGCAACCTACCCGCAACAGAGGGATAATCCGGCGAAAGTCGGTCTAATACCTCATAATACAGGGGCACCGCATGGTGATATTTGTTAAAGATTAATTGGTTGCGGATGGGCATGCGTACCATTAGGTAGTTGGTGAGGTAACGGCTCACCAAGCCGACGATGGTTAGGGGTTCTGAGAGGAAAATCCCCCACACTGGTACTGAGACACGGACCAGACTCCTACGGGAGGCAGCAGTGAGGAATATTGGTCAATGGGCGAGAGCCTGAACCAGCCAAGTCGCGTGAAGGAAGACGGCCCTATGGGTTGTAAACTTCTTTTGCAGGGGAATAAAGATATCCACGTGTGGATAGTTGTATGTACCCTGCGAATAAGCATCGGCTAACTC
>GV2UCFN02FOHPB
GGTGAGTAACGCGTATGCAACCTACCCGCAACAGAGGGATAATCCGGCGAAAGTCGGTCTAATACCTCATAATACAGGGGCACCGCATGGTGATATTTGTTAAAGATTAATTGGTTGCGGATGGGCATGCGTACCATTAGGTAGTTGGTGAGGTAACGGCTCACCAAGCCGACGATGGTTAGGGGTTCTGAGAGGAAAATCCCCCACACTGGTACTGAGACACGGACCAGACTCCTACGGGAGGCAGCAGTGAGGAATATTGGTCAATGGGCGAGAGCCTGAACCAGCCAAGTCGCGTGAAGGAAGACGGCCCTATGGGTTGTAAACTTCTTTTGCAGGGGAATAAAGATATCCACGTGTGGATAGTTGTATGTACCCTGCGAATAAGCATCGGCTAACTC
>GV2UCFN02FVSD0
GGTGAGTAACGCGTATGCAACCTACCCGCAACAGAGGGATAATCCGGCGAAAGTCGGTCTAATACCTCATAATACAGGGGCACCGCATGGTGATATTTGTTAAAGATTAATTGGTTGCGGATGGGCATGCGTACCATTAGGTAGTTGGTGAGGTAACGGCTCACCAAGCCGACGATGGTTAGGGGTTCTGAGAGGAAAATCCCCCACACTGGTACTGAGACACGGACCAGACTCCTACGGGAGGCAGCAGTGAGGAATATTGGTCAATGGGCGAGAGCCTGAACCAGCCAAGTCGCGTGAAGGAAGACGGCCCTATGGGTTGTAAACTTCTTTTGCAGGGGAATAAAGATATCCACGTGTGGATAGTTGTATGTACCCTGCGAATAAGCATCGGCTAACTC
>GV2UCFN02JEZ3Y
GGTGAGTAACGCGTATGCAACCTACCCGCAACAGAGGGATAATCCGGCGAAAGTCGGTCTAATACCTCATAATACAGGGGCACCGCATGGTGATATTTGTTAAAGATTAATTGGTTGCGGATGGGCATGCGTACCATTAGGTAGTTGGTGAGGTAACGGCTCACCAAGCCGACGATGGTTAGGGGTTCTGAGAGGAAAATCCCCCACACTGGTACTGAGACACGGACCAGACTCCTACGGGAGGCAGCAGTGAGGAATATTGGTCAATGGGCGAGAGCCTGAACCAGCCAAGTCGCGTGAAGGAAGACGGCCCTATGGGTTGTAAACTTCTTTTGCAGGGGAATAAAGATATCCACGTGTGGATAGTTGTATGTACCCTGCGAATAAGCATCGGCTAACTC
>GV2UCFN02FXNIJ
GGTGAGTAACGCGTATGCAACCTACCCGCAACAGAGGGATAATCCGGCGAAAGTCGGTCTAATACCTCATAATACAGGGGCACCGCATGGTGATATTTGTTAAAGATTAATTGGTTGCGGATGGGCATGCGTACCATTAGGTAGTTGGTGAGGTAACGGCTCACCAAGCCGACGATGGTTAGGGGTTCTGAGAGGAAAATCCCCCACACTGGTACTGAGACACGGACCAGACTCCTACGGGAGGCAGCAGTGAGGAATATTGGTCAATGGGCGAGAGCCTGAACCAGCCAAGTCGCGTGAAGGAAGACGGCCCTATGGGTTGTAAACTTCTTTTGCAGGGGAATAAAGATATCCACGTGTGGATAGTTGTATGTACCCTGCGAATAAGCATCGGCTAACTC
>GV2UCFN02HVSUH
GGTGAGTAACGCGTATGCAACCTACCCGCAACAGAGGGATAATCCGGCGAAAGTCGGTCTAATACCTCATAATACAGGGGCACCGCATGGTGATATTTGTTAAAGATTAATTGGTTGCGGATGGGCATGCGTACCATTAGGTAGTTGGTGAGGTAACGGCTCACCAAGCCGACGATGGTTAGGGGTTCTGAGAGGAAAATCCCCCACACTGGTACTGAGACACGGACCAGACTCCTACGGGAGGCAGCAGTGAGGAATATTGGTCAATGGGCGAGAGCCTGAACCAGCCAAGTCGCGTGAAGGAAGACGGCCCTATGGGTTGTAAACTTCTTTTGCAGGGGAATAAAGATATCCACGTGTGGATAGTTGTATGTACCCTGCGAATAAGCATCGGCTAACTC
>GV2UCFN02IZK8B
GGTGAGTAACGCGTATGCAACCTACCCGCAACAGAGGGATAATCCGGCGAAAGTCGGTCTAATACCTCATAATACAGGGGCACCGCATGGTGATATTTGTTAAAGATTAATTGGTTGCGGATGGGCATGCGTACCATTAGGTAGTTGGTGAGGTAACGGCTCACCAAGCCGACGATGGTTAGGGGTTCTGAGAGGAAAATCCCCCACACTGGTACTGAGACACGGACCAGACTCCTACGGGAGGCAGCAGTGAGGAATATTGGTCAATGGGCGAGAGCCTGAACCAGCCAAGTCGCGTGAAGGAAGACGGCCCTATGGGTTGTAAACTTCTTTTGCAGGGGAATAAAGATATCCACGTGTGGATAGTTGTATGTACCCTGCGAATAAGCATCGGCTAACTC
>GV2UCFN02IWLU5
GGTGAGTAACGCGTATGCAACCTACCCGCAACAGAAGGATAATCCGGCGAAAGTCGGTCTAATACTTCATAATACAGGGACACCGCATGGTGATATTTGTTAAAGATTAATTGGTTGCGGATGGGCATGCGTGCCATTAGGTAGTTGGTGAGGTAACGGCCCACCAAGCCGACGATGGTTAGGGGTTCTGAGAGGAAAATCCCCCACACTGGTACTGAGACACGGACCAGACTCCTACGGGAGGCAGCAGTGAGGAATATTGGTCAATGGGCGAGAGCCTGAACCAGCCAAGTCGCGTGAAGGAAGACGGCCCTATGGGTTGTAAACTTCTTTTGCAGGGGAATAAAGATATCCACGTGTGGATAGTTGTATGTACCCTGCGAATAAGCATCGGCTAACTC
>GV2UCFN02I5X7E
GGTGAGTAACGCGTATGCAACCTACCCGCAACAGAAGGATAATCCGGCGAAAGTCGGTCTAATACTTCATAATACAGGGACACCGCATGGTGATATTTGTTAAAGATTAATTGGTTGCGGATGGGCATGCGTGCCATTAGGTAGTTGGTGAGGTAACGGCTCACCAAGCCGACGATGGTTAGGGGTTCTGAGAGGAAAATCCCCCACACTGGTACTGAGACACGGACCAGACTCCTACGGGAGGCAGCAGTGAGGAATATTGGTCAATGGGCGAGAGCCTGAACCAGCCAAGTCGCGTGAAGGAAGACGGCCCTATGGGTTGTAAACTTCTTTTGCAGGGGAATAAAGATATCCACGTGTGGATAGTTGTATGTACCCTGCGAATAAGCATCGGCTAACTC
>GV2UCFN02HKDG3
GGTGAGTAACGCGTATGCAACCTACCCGCAACAGAAGGATAATCCGGCGAAAGTCGGTCTAATACTTCATAATACAGGGACACCGCATGGTGATATTTGTTAAAGATTAATTGGTTGCGGATGGGCATGCGTGCCATTAGGTAGTTGGTGAGGTAACGGCTCACCAAGCCGACGATGGTTAGGGGTTCTGAGAGGAAAATCCCCCACACTGGTACTGAGACACGGACCAGACTCCTACGGGAGGCAGCAGTGAGGAATATTGGTCAATGGGCGAGAGCCTGAACCAGCCAAGTCGCGTGAAGGAAGACGGCCCTATGGGTTGTAAACTTCTTTTGCAGGGGAATAAAGATGTCCACGTGTGGATAGTTGTATGTACCCTGCGAATAAGCATCGGCTAACTC
>GV2UCFN02F8XKE
GGTGAGTAACGCGTATGCAACCTACCCGCAACAGAAGGATAATCCGGCGAAAGTCGGTCTAATACTTCATAATACAGGGACACCGCATGGTGATATTTGTTAAAGATTAATTGGTTGCGGATGGGCATGCGTGCCATTAGGTAGTTGGTGAGGTAACGGCTCACCAAGCCGACGATGGTTAGGGGTTCTGAGAGGAAAATCCCCCACACTGGTACTGAGACACGGACCAGACTCCTACGGGAGGCAGCAGTGAGGAATATTGGTCAATGGGCGAGAGCCTGAACCAGCCAAGTCGCGTGAAGGAAGACGGCCCTATGGGTTGTAAACTTCTTTTGCAGGGGAATAAAGATGTCCACGTGTGGATAGTTGTATGTACCCTGCGAATAAGCATCGGCTAACTC
>GV2UCFN02HTOIZ
GGTGAGTAACGCGTATGCAACCTACCCGCAACAGAAGGATAATCCGGCGAAAGTCGGTCTAATACTTCATAATACAGGGACACCGCATGGTGATATTTGTTAAAGATTAATTGGTTGCGGATGGGCATGCGTGCCATTAGGTAGTTGGTGAGGTAACGGCTCACCAAGCCGACGATGGTTAGGGGTTCTGAGAGGAAAATCCCCCACACTGGTACTGAGACACGGACCAGACTCCTACGGGAGGCAGCAGTGAGGAATATTGGTCAATGGGCGAGAGCCTGAACCAGCCAAGTCGCGTGAAGGAAGACGGCCCTATGGGTTGTAAACTTCTTTTGCAGGGGAATAAAGATGTCCACGTGTGGATAGTTGTATGTACCCTGCGAATAAGCATCGGCTAACTC
