# Supplementary material for: Investigation of the Effect of Type 2 Diabetes Mellitus on Subgingival Plaque Microbiota by High-Throughput 16S rDNA Pyrosequencing
Source: PLoS One. 2013 Apr 22;8(4):e61516. doi: 10.1371/journal.pone.0061516 (PMC3632544; doi:10.1371/journal.pone.0061516)
Supplement: File S1 — FASTA-format sequences for all the OTUs. Sequences for each OTU are provided in a FASTA-format file. (ZIP) [file pone.0061516.s004.zip › OTU.allseq/Otu0116.fasta]

>GV2UCFN02GTHVY
GGTGAGTAACGCGTAGGAACTTGCCCTGCAGTCAGGGATAACAGACGGAAACGACTGATAAAACCTGATAAAGTCAGACGGACTCATGTCCAGTCTGATGAAAAGAAATGCTGCAGGAGAGCCTTGCGTCCTATTAGCTTGTTGGTGGGGTAACGGCCCACCAAGGCAATGATAGGTAGCCGGCCTGAGAGGGTGGACGGCCACAAGGGGACTGAGATACGGCCCTTACTCCTACGGGAGGCAGCAGTGGGGAATATTGGACAATGGGGGCAACCCTGATCCAGCAATTCTGTGTGCACGAAGAAGGTTTTCGGATTGTAAAGTGCTTTCAGCAGGGAAGAAGGAAGTGACGGTACCAACAGAAGAAGTGACGGCTAAATA
>GV2UCFN02FT9KH
GGTGAGTAACGCGTAAGGAACTTGCCCTGCAGTCAGGGATAACAGACGGAAACGACTGATAAAACCTGATAAAGTCAGACGGACTCATGTCCAGTCTGATGAAAAGAAATGCTGCAGGAGAGCCTTGCGTCCTATTAGCTTGTTGGTGGGGTAACGGCCCACCAAGGCAATGATAGGTAGCCGGCCTGAGAGGGTGGACGGCCACAAGGGGACTGAGATACGGCCCTTACTCCTACGGGAGGCAGCAGTGGGGAATATTGGACAATGGGGGCAACCCTGATCCAGCAATTCTGTGTGCACGAAGAAGGTTTTCGGATTGTAAAGTGCTTTCAGCAGGGAAGAAAAAATGACGGTACCAACAGAAGAAGTGACGGCTAAATA
>GV2UCFN02FSCTU
GGTGAGTAACGCGTAAGGAACTTGCCCTGCAGTCAGGGATAACAGACGGAAACGACTGATAAAACCTGATAAAGTCAGACGGACTCATGTCCAGTCTGATGAAAAGAAATGCTGCAGGAGAGCCTTGCGTCCTATTAGCTTGTTGGTGGGGTAACGGCCCACCAAGGCAATGATAGGTAGCCGGCCTGAGAGGGTGGACGGCCACAAGGGGACTGAGATACGGCCCTTACTCCTACGGGAGGCAGCAGTGGGGAATATTGGACAATGGGGGCAACCCTGATCCAGCAATTCTGTGTGCACGAAGAAGGTTTTCGGATTGTAAAGTGCTTTCAGCAGGGAAGAAAAAATGACGGTACCAACAGAAGAAGTGACGGCTAAATA
>GV2UCFN02FIJN5
GGTGAGTAACGCGTAAGGAACTTGCCCTGCAGTCAGGGATAACAGATGGAAACGACTGATAAAACCTGATAAAGTCAGACGGACTCATGTCCAGTCTGATGAAAAGAAATGCTGCAGGAGAGCCTTGCGTCCTATTAGCTTGTTGGTGGGGTAATGGCCCACCAAGGCAATGATAGGTAGCCGGCCTGAGGGGGTGGACGGCCACAAGGGGACTGAGATACGGCCCTTACTCCTACGGGAGGCAGCAGTGGGGAATATTGGACAATGGGGGCAACCCTGATCCAGCAATTCTGTGTGCACGAAGAAGGTTTTCGGATTGTAAAGTGCTTTCAGCAGGGAAGAAAAAATGACGGTACCTGCAGAAGAAGCGACGGCTAAATA
>G3BZQ8102JN137
GGTGAGTAACGCGTAAGGAACTTGCCCTGCAGTCAGGGATAACAGACGGAAACGACTGATAAAACCTGATAAAGTCAGACGGACTCATGTCCAGTCTGATGAAAAGAAATGCTGCAGGAGAGCCTTGCGTCCTATTAGCTTGTTGGTGGGTAACGGCCCACCAAGGCAATGATAGGTAGCCGGCCTGAGAGGGTGGACGGCCACAAGGGGACTGAGATACGGCCCTTACTCCTACGGGAGGCAGCAGTGGGGAATATTGGACAATGGGGGCAACCCTGATCCAGCAATTCTGTGTGCACGAAGAAGGTTTTCGGATTGTAAAGTGCTTTCAGCAGGGAAGAAAAAAATGACGGTACCTGCAGAAGAAGCGACGGCTAAATA
>G3BZQ8102G8UY3
GGTGAGTAACGCGTAAGGAACTTGCCCTGCAGTCAGGGATAACAGACGGAAACGACTGATAAAACCTGATAAAGTCAGACGGACTCATGTCCAGTCTGATGAAAAGAAATGCTGCAGGAGAGCCTTGCGTCCTATTAGCTTGTTGGTGGGTAACGGCCCACCAAGGCAATGATAGGTAGCCGGCCTGAGAGGGTGGACGGCCACAAGGGGACTGAGATACGGCCCTTACTCCTACGGGAGGCAGCAGTGGGGAATATTGGACAATGGGGGCAACCCTGATCCAGCAATTCTGTGTGCACGAAGAAGGTTTTCGGATTGTAAAGTGCTTTCAGCAGGGAAGAAAAAAATGACGGTACCTGCAGAAGAAGCGACGGCTAAATA
>G35JFLI02JOD38
GGTGAGTAACGCGTAAGGAACTTGCCCTGCAGTCAGGGATAACAGACGGAAACGACTGATAAAACCTGATAAAGTCAGACGGACTCATGTCCAGTCTGATGAAAAGAAATGCTGCAGGAGAGCCTTGCGTCCTATTAGCTTGTTGGTGGGTAACGGCCCACCAAGGCAATGATAGGTAGCCGGCCTGAGAGGGTGGACGGCCACAAGGGGACTGAGATACGGCCCTTACTCCTACGGGAGGCAGCAGTGGGGAATATTGGACAATGGGGGCAACCCTGATCCAGCAATTCTGTGTGCACGAAGAAGGTTTTCGGATTGTAAAGTGCTTTCAGCAGGGAAGAAAAAAATGACGGTACCTGCAGAAGAAGCGACGGCTAAATA
>GV2UCFN02FN8S5
GGTGAGTAACGCGTAAGGAACTTGCCCTGCAGTCAGGGATAACAGACGGAAACGACTGATAAAACCTGATAAAGTCAGACGGACTCATGTCCAGTCTGATGAAAAGAAATGCTGCAGGAGAGCCTTGCGTCCTATTAGCTTGTTGGTGGGGTAACGGCCCACCAAGGCAATGATAGGTAGCCGGCCTGAGAGGGTGGACGGCCACAAGGGGACTGAGATACGGCCCTTACTCCTACGGGAGGCAGCAGTGGGGAATATTGGACAATGGGGGCAACCCTGATCCAGCAATTCTGTGTGCACGAAGAAGGTTTTCGGATTGTAAAGTGCTTTCAGCAGGGAAGAAAAAAATGACGGTACCTGCAGAAGAAGCGACGGCTAAATA
>GV2UCFN02FN41F
GGTGAGTAACGCGTAAGGAACTTGCCCTGCAGTCAGGGATAACAGACGGAAACGACTGATAAAACCTGATAAAGTCAGACGGACTCATGTCCAGTCTGATGAAAAGAAATGCTGCAGGAGAGCCTTGCGTCCTATTAGCTTGTTGGTGGGGTAACGGCCCACCAAGGCAATGATAGGTAGCCGGCCTGAGAGGGTGGACGGCCACAAGGGGACTGAGATACGGCCCTTACTCCTACGGGAGGCAGCAGTGGGGAATATTGGACAATGGGGGCAACCCTGATCCAGCAATTCTGTGTGCACGAAGAAGGTTTTCGGATTGTAAAGTGCTTTCAGCAGGGAAGAAAAAAATGACGGTACCTGCAGAAGAAGCGACGGCTAAATA
>GV2UCFN02IB30I
GGTGAGTAACGCGTAAGGAACTTGCCCTGCAGTCAGGGATAACAGACGGAAACGACTGATAAAACCTGATAAAGTCAGACGGACTCATGTCCAGTCTGATGAAAAGAAATGCTGCAGGAGAGCCTTGCGTCCTATTAGCTTGTTGGTGGGGTAACGGCCCACCAAGGCAATGATAGGTAGCCGGCCTGAGAGGGTGGACGGCCACAAGGGGACTGAGATACGGCCCTTACTCCTACGGGAGGCAGCAGTGGGGAATATTGGACAATGGGGGCAACCCTGATCCAGCAATTCTGTGTGCACGAAGAAGGTTTTCGGATTGTAAAGTGCTTTCAGCAGGGAAGAAAAAAATGACGGTACCTGCAGAAGAAGCGACGGCTAAATA
>GV2UCFN02JUVQJ
GGTGAGTAACGCGTAAGGAACTTGCCCTGCAGTCAGGGATAACAGACGGAAACGACTGATAAAACCTGATAAAGTCAGACGGACTCATGTCCAGTCTGATGAAAAGAAATGCTGCAGGAGAGCCTTGCGTCCTATTAGCTTGTTGGTGGGGTAACGGCCCACCAAGGCAATGATAGGTAGCCGGCCTGAGAGGGTGGACGGCCACAAGGGGACTGAGATACGGCCCTTACTCCTACGGGAGGCAGCAGTGGGGAATATTGGACAATGGGGGCAACCCTGATCCAGCAATTCTGTGTGCACGAAGAAGGTTTTCGGATTGTAAAGTGCTTTCAGCAGGGAAGAAAAAAATGACGGTACCTGCAGAAGAAGCGACGGCTAAATA
>GV2UCFN02IPXSZ
GGTGAGTAACGCGTAAGGAACTTGCCCTGCAGTCAGGGATAACAGACGGAAACGACTGATAAAACCTGATAAAGTCAGACGGACTCATGTCCAGTCTGATGAAAAGAAATGCTGCAGGAGAGCCTTGCGTCCTATTAGCTTGTTGGTGGGGTAACGGCCCACCAAGGCAATGATAGGTAGCCGGCCTGAGAGGGTGGACGGCCACAAGGGGACTGAGATACGGCCCTTACTCCTACGGGAGGCAGCAGTGGGGAATATTGGACAATGGGGGCAACCCTGATCCAGCAATTCTGTGTGCACGAAGAAGGTTTTCGGATTGTAAAGTGCTTTCAGCAGGGAAGAAAAAAATGACGGTACCTGCAGAAGAAGCGACGGCTAAATA
>GV2UCFN02FP3PE
GGTGAGTAACGCGTAAGGAACTTGCCCTGCAGTCAGGGATAACAGACGGAAACGACTGATAAAACCTGATAAAGTCAGACGGACTCATGTCCAGTCTGATGAAAAGAAATGCTGCAGGAGAGCCTTGCGTCCTATTAGCTTGTTGGTGGGGTAACGGCCCACCAAGGCAATGATAGGTAGCCGGCCTGAGAGGGTGGACGGCCACAAGGGGACTGAGATACGGCCCTTACTCCTACGGGAGGCAGCAGTGGGGAATATTGGACAATGGGGGCAACCCTGATCCAGCAATTCTGTGTGCACGAAGAAGGTTTTCGGATTGTAAAGTGCTTTCAGCAGGGAAGAAAAAAATGACGGTACCTGCAGAAGAAGCGACGGCTAAATA
>GV2UCFN02I076G
GGTGAGTAACGCGTAAGGAACTTGCCCTGCAGTCAGGGATAACAGACGGAAACGACTGATAAAACCTGATAAAGTCAGACGGACTCATGTCCAGTCTGATGAAAAGAAATGCTGCAGGAGAGCCTTGCGTCCTATTAGCTTGTTGGTGGGGTAACGGCCCACCAAGGCAATGATAGGTAGCCGGCCTGAGAGGGTGGACGGCCACAAGGGGACTGAGATACGGCCCTTACTCCTACGGGAGGCAGCAGTGGGGAATATTGGACAATGGGGGCAACCCTGATCCAGCAATTCTGTGTGCACGAAGAAGGTTTTCGGATTGTAAAGTGCTTTCAGCAGGGAAGAAAAAAATGACGGTACCTGCAGAAGAAGCGACGGCTAAATA
>GV2UCFN02H448K
GGTGAGTAACGCGTAAGGAACTTGCCCTGCAGTCAGGGATAACAGACGGAAACGACTGATAAAACCTGATAAAGTCAGACGGACTCATGTCCAGTCTGATGAAAAGAAATGCTGCAGGAGAGCCTTGCGTCCTATTAGCTTGTTGGTGGGGTAACGGCCCACCAAGGCAATGATAGGTAGCCGGCCTGAGAGGGTGGACGGCCACAAGGGGACTGAGATACGGCCCTTACTCCTACGGGAGGCAGCAGTGGGGAATATTGGACAATGGGGGCAACCCTGATCCAGCAATTCTGTGTGCACGAAGAAGGTTTTCGGATTGTAAAGTGCTTTCAGCAGGGAAGAAAAAAATGACGGTACCTGCAGAAGAAGCGACGGCTAAATA
>GV2UCFN02GFBN5
GGTGAGTAACGCGTAAGGAACTTGCCCTGCAGTCAGGGATAACAGACGGAAACGACTGATAAAACCTGATAAAGTCAGACGGACTCATGTCCAGTCTGATGAAAAGAAATGCTGCAGGAGAGCCTTGCGTCCTATTAGCTTGTTGGTGGGGTAACGGCCCACCAAGGCAATGATAGGTAGCCGGCCTGAGAGGGTGGACGGCCACAAGGGGACTGAGATACGGCCCTTACTCCTACGGGAGGCAGCAGTGGGGAATATTGGACAATGGGGGCAACCCTGATCCAGCAATTCTGTGTGCACGAAGAAGGTTTTCGGATTGTAAAGTGCTTTCAGCAGGGAAGAAAAAAATGACGGTACCTGCAGAAGAAGCGACGGCTAAATA
>GV2UCFN02HKW92
GGTGAGTAACGCGTAAGGAACTTGCCCTGCAGTCAGGGATAACAGACGGAAACGACTGATAAAACCTGATAAAGTCAGACGGACTCATGTCCAGTCTGATGAAAAGAAATGCTGCAGGAGAGCCTTGCGTCCTATTAGCTTGTTGGTGGGGTAACGGCCCACCAAGGCAATGATAGGTAGCCGGCCTGAGAGGGTGGACGGCCACAAGGGGACTGAGATACGGCCCTTACTCCTACGGGAGGCAGCAGTGGGGAATATTGGACAATGGGGGCAACCCTGATCCAGCAATTCTGTGTGCACGAAGAAGGTTTTCGGATTGTAAAGTGCTTTCAGCAGGGAAGAAAAAAATGACGGTACCTGCAGAAGAAGCGACGGCTAAATA
>GV2UCFN02F8E75
GGTGAGTAACGCGTAAGGAACTTGCCCTGCAGTCAGGGATAACAGACGGAAACGACTGATAAAACCTGATAAAGTCAGACGGACTCATGTCCAGTCTGATGAAAAGAAATGCTGCAGGAGAGCCTTGCGTCCTATTAGCTTGTTGGTGGGGTAACGGCCCACCAAGGCAATGATAGGTAGCCGGCCTGAGAGGGTGGACGGCCACAAGGGGACTGAGATACGGCCCTTACTCCTACGGGAGGCAGCAGTGGGGAATATTGGACAATGGGGGCAACCCTGATCCAGCAATTCTGTGTGCACGAAGAAGGTTTTCGGATTGTAAAGTGCTTTCAGCAGGGAAGAAAAAAATGACGGTACCTGCAGAAGAAGCGACGGCTAAATA
>GV2UCFN02FKDHY
GGTGAGTAACGCGTAAGGAACTTGCCCTGCAGTCAGGGATAACAGACGGAAACGACTGATAAAACCTGATAAAGTCAGACGGACTCATGTCCAGTCTGATGAAAAGAAATGCTGCAGGAGAGCCTTGCGTCCTATTAGCTTGTTGGTGGGGTAACGGCCCACCAAGGCAATGATAGGTAGCCGGCCTGAGAGGGTGGACGGCCACAAGGGGACTGAGATACGGCCCTTACTCCTACGGGAGGCAGCAGTGGGGAATATTGGACAATGGGGGCAACCCTGATCCAGCAATTCTGTGTGCACGAAGAAGGTTTTCGGATTGTAAAGTGCTTTCAGCAGGGAAGAAAAAAATGACGGTACCTGCAGAAGAAGCGACGGCTAAATA
>GV2UCFN02HF2PX
GGTGAGTAACGCGTAAGGAACTTGCCCTGCAGTCAGGGATAACAGACGGAAACGACTGATAAAACCTGATAAAGTCAGACGGACTCATGTCCAGTCTGATGAAAAGAAATGCTGCAGGAGAGCCTTGCGTCCTATTAGCTTGTTGGTGGGGTAACGGCCCACCAAGGCAATGATAGGTAGCCGGCCTGAGAGGGTGGACGGCCACAAGGGGACTGAGATACGGCCCTTACTCCTACGGGAGGCAGCAGTGGGGAATATTGGACAATGGGGGCAACCCTGATCCAGCAATTCTGTGTGCACGAAGAAGGTTTTCGGATTGTAAAGTGCTTTCAGCAGGGAAGAAAAAAATGACGGTACCTGCAGAAGAAGCGACGGCTAAATA
>GV2UCFN02I6SZS
GGTGAGTAACGCGTAAGGAACTTGCCCTGCAGTCAGGGATAACAGACGGAAACGACTGATAAAACCTGATAAAGTCAGACGGACTCATGTCCAGTCTGATGAAAAGAAATGCTGCAGGAGAGCCTTGCGTCCTATTAGCTTGTTGGTGGGGTAACGGCCCACCAAGGCAATGATAGGTAGCCGGCCTGAGAGGGTGGACGGCCACAAGGGGACTGAGATACGGCCCTTACTCCTACGGGAGGCAGCAGTGGGGAATATTGGACAATGGGGGCAACCCTGATCCAGCAATTCTGTGTGCACGAAGAAGGTTTTCGGATTGTAAAGTGCTTTCAGCAGGGAAGAAAAAAATGACGGTACCTGCAGAAGAAGCGACGGCTAAATA
>GV2UCFN02IC2DE
GGTGAGTAACGCGTAAGGAACTTGCCCTGCAGTCAGGGATAACAGACGGAAACGACTGATAAAACCTGATAAAGTCAGACGGACTCATGTCCAGTCTGATGAAAAGAAATGCTGCAGGAGAGCCTTGCGTCCTATTAGCTTGTTGGTGGGGTAACGGCCCACCAAGGCAATGATAGGTAGCCGGCCTGAGAGGGTGGACGGCCACAAGGGGACTGAGATACGGCCCTTACTCCTACGGGAGGCAGCAGTGGGGAATATTGGACAATGGGGGCAACCCTGATCCAGCAATTCTGTGTGCACGAAGAAGGTTTTCGGATTGTAAAGTGCTTTCAGCAGGGAAGAAAAAAATGACGGTACCTGCAGAAGAAGCGACGGCTAAATA
>GV2UCFN02I90KO
GGTGAGTAACGCGTAAGGAACTTGCCCTGCAGTCAGGGATAACAGACGGAAACGACTGATAAAACCTGATAAAGTCAGACGGACTCATGTCCAGTCTGATGAAAAGAAATGCTGCAGGAGAGCCTTGCGTCCTATTAGCTTGTTGGTGGGGTAACGGCCCACCAAGGCAATGATAGGTAGCCGGCCTGAGAGGGTGGACGGCCACAAGGGGACTGAGATACGGCCCTTACTCCTACGGGAGGCAGCAGTGGGGAATATTGGACAATGGGGGCAACCCTGATCCAGCAATTCTGTGTGCACGAAGAAGGTTTTCGGATTGTAAAGTGCTTTCAGCAGGGAAGAAAAAAATGACGGTACCTGCAGAAGAAGCGACGGCTAAATA
>GV2UCFN02JN50G
GGTGAGTAACGCGTAAGGAACTTGCCCTGCAGTCAGGGATAACAGACGGAAACGACTGATAAAACCTGATAAAGTCAGACGGACTCATGTCCAGTCTGATGAAAAGAAATGCTGCAGGAGAGCCTTGCGTCCTATTAGCTTGTTGGTGGGGTAACGGCCCACCAAGGCAATGATAGGTAGCCGGCCTGAGAGGGTGGACGGCCACAAGGGGACTGAGATACGGCCCTTACTCCTACGGGAGGCAGCAGTGGGGAATATTGGACAATGGGGGCAACCCTGATCCAGCAATTCTGTGTGCACGAAGAAGGTTTTCGGATTGTAAAGTGCTTTCAGCAGGGAAGAAAAAAATGACGGTACCTGCAGAAGAAGCGACGGCTAAATA
>GV2UCFN02HQS29
GGTGAGTAACGCGTAAGGAACTTGCCCTGCAGTCAGGGATAACAGACGGAAACGACTGATAAAACCTGATAAAGTCAGACGGACTCATGTCCAGTCTGATGAAAAGAAATGCTGCAGGAGAGCCTTGCGTCCTATTAGCTTGTTGGTGGGGTAACGGCCCACCAAGGCAATGATAGGTAGCCGGCCTGAGAGGGTGGACGGCCACAAGGGGACTGAGATACGGCCCTTACTCCTACGGGAGGCAGCAGTGGGGAATATTGGACAATGGGGGCAACCCTGATCCAGCAATTCTGTGTGCACGAAGAAGGTTTTCGGATTGTAAAGTGCTTTCAGCAGGGAAGAAAAAAATGACGGTACCTGCAGAAGAAGCGACGGCTAAATA
>GV2UCFN02JOL6P
GGTGAGTAACGCGTAAGGAACTTGCCCTGCAGTCAGGGATAACAGACGGAAACGACTGATAAAACCTGATAAAGTCAGACGGACTCATGTCCAGTCTGATGAAAAGAAATGCTGCAGGAGAGCCTTGCGTCCTATTAGCTTGTTGGTGGGGTAACGGCCCACCAAGGCAATGATAGGTAGCCGGCCTGAGAGGGTGGACGGCCACAAGGGGACTGAGATACGGCCCTTACTCCTACGGGAGGCAGCAGTGGGGAATATTGGACAATGGGGGCAACCCTGATCCAGCAATTCTGTGTGCACGAAGAAGGTTTTCGGATTGTAAAGTGCTTTCAGCAGGGAAGAAAAAAATGACGGTACCTGCAGAAGAAGCGACGGCTAAATA
>GV2UCFN02HLKW1
GGTGAGTAACGCGTAAGGAACTTGCCCTGCAGTCAGGGATAACAGACGGAAACGACTGATAAAACCTGATAAAGTCAGACGGACTCATGTCCAGTCTGATGAAAAGAAATGCTGCAGGAGAGCCTTGCGTCCTATTAGCTTGTTGGTGGGGTAACGGCCCACCAAGGCAATGATAGGTAGCCGGCCTGAGAGGGTGGACGGCCACAAGGGGACTGAGATACGGCCCTTACTCCTACGGGAGGCAGCAGTGGGGAATATTGGACAATGGGGGCAACCCTGATCCAGCAATTCTGTGTGCACGAAGAAGGTTTTCGGATTGTAAAGTGCTTTCAGCAGGGAAGAAAAAAATGACGGTACCTGCAGAAGAAGCGACGGCTAAATA
>GV2UCFN02JIMIN
GGTGAGTAACGCGTAAGGAACTTGCCCTGCAGTCAGGGATAACAGACGGAAACGACTGATAAAACCTGATAAAGTCAGACGGACTCATGTCCAGTCTGATGAAAAGAAATGCTGCAGGAGAGCCTTGCGTCCTATTAGCTTGTTGGTGGGGTAACGGCCCACCAAGGCAATGATAGGTAGCCGGCCTGAGAGGGTGGACGGCCACAAGGGGACTGAGATACGGCCCTTACTCCTACGGGAGGCAGCAGTGGGGAATATTGGACAATGGGGGCAACCCTGATCCAGCAATTCTGTGTGCACGAAGAAGGTTTTCGGATTGTAAAGTGCTTTCAGCAGGGAAGAAAAAAATGACGGTACCTGCAGAAGAAGCGACGGCTAAATA
>GV2UCFN02GHDHL
GGTGAGTAACGCGTAAGGAACTTGCCCTGCAGTCAGGGATAACAGACGGAAACGACTGATAAAACCTGATAAAGTCAGACGGACTCATGTCCAGTCTGATGAAAAGAAATGCTGCAGGAGAGCCTTGCGTCCTATTAGCTTGTTGGTGGGGTAACGGCCCACCAAGGCAATGATAGGTAGCCGGCCTGAGAGGGTGGACGGCCACAAGGGGACTGAGATACGGCCCTTACTCCTACGGGAGGCAGCAGTGGGGAATATTGGACAATGGGGGCAACCCTGATCCAGCAATTCTGTGTGCACGAAGAAGGTTTTCGGATTGTAAAGTGCTTTCAGCAGGGAAGAAAAAAATGACGGTACCTGCAGAAGAAGCGACGGCTAAATA
>GV2UCFN02HH616
GGTGAGTAACGCGTAAGGAACTTGCCCTGCAGTCAGGGATAACAGACGGAAACGACTGATAAAACCTGATAAAGTCAGACGGACTCATGTCCAGTCTGATGAAAAGAAATGCTGCAGGAGAGCCTTGCGTCCTATTAGCTTGTTGGTGGGGTAACGGCCCACCAAGGCAATGATAGGTAGCCGGCCTGAGAGGGTGGACGGCCACAAGGGGACTGAGATACGGCCCTTACTCCTACGGGAGGCAGCAGTGGGGAATATTGGACAATGGGGGCAACCCTGATCCAGCAATTCTGTGTGCACGAAGAAGGTTTTCGGATTGTAAAGTGCTTTCAGCAGGGAAGAAAAAAATGACGGTACCTGCAGAAGAAGCGACGGCTAAATA
>GV2UCFN02GQPHS
GGTGAGTAACGCGTAAGGAACTTGCCCTGCAGTCAGGGATAACAGACGGAAACGACTGATAAAACCTGATAAAGTCAGACGGACTCATGTCCAGTCTGATGAAAAGAAATGCTGCAGGAGAGCCTTGCGTCCTATTAGCTTGTTGGTGGGGTAACGGCCCACCAAGGCAATGATAGGTAGCCGGCCTGAGAGGGTGGACGGCCACAAGGGGACTGAGATACGGCCCTTACTCCTACGGGAGGCAGCAGTGGGGAATATTGGACAATGGGGGCAACCCTGATCCAGCAATTCTGTGTGCACGAAGAAGGTTTTCGGATTGTAAAGTGCTTTCAGCAGGGAAGAAAAAAATGACGGTACCTGCAGAAGAAGCGACGGCTAAATA
>GV2UCFN02HKSMM
GGTGAGTAACGCGTAAGGAACTTGCCCTGCAGTCAGGGATAACAGACGGAAACGACTGATAAAACCTGATAAAGTCAGACGGACTCATGTCCAGTCTGATGAAAAGAAATGCTGCAGGAGAGCCTTGCGTCCTATTAGCTTGTTGGTGGGGTAACGGCCCACCAAGGCAATGATAGGTAGCCGGCCTGAGAGGGTGGACGGCCACAAGGGGACTGAGATACGGCCCTTACTCCTACGGGAGGCAGCAGTGGGGAATATTGGACAATGGGGGCAACCCTGATCCAGCAATTCTGTGTGCACGAAGAAGGTTTTCGGATTGTAAAGTGCTTTCAGCAGGGAAGAAAAAAATGACGGTACCTGCAGAAGAAGCGACGGCTAAATA
>GV2UCFN02HVFAF
GGTGAGTAACGCGTAAGGAACTTGCCCTGCAGTCAGGGATAACAGACGGAAACGACTGATAAAACCTGATAAAGTCAGACGGACTCATGTCCAGTCTGATGAAAAGAAATGCTGCAGGAGAGCCTTGCGTCCTATTAGCTTGTTGGTGGGGTAACGGCCCACCAAGGCAATGATAGGTAGCCGGCCTGAGAGGGTGGACGGCCACAAGGGGACTGAGATACGGCCCTTACTCCTACGGGAGGCAGCAGTGGGGAATATTGGACAATGGGGGCAACCCTGATCCAGCAATTCTGTGTGCACGAAGAAGGTTTTCGGATTGTAAAGTGCTTTCAGCAGGGAAGAAAAAAATGACGGTACCTGCAGAAGAAGCGACGGCTAAATA
>GV2UCFN02I2XPH
GGTGAGTAACGCGTAAGGAACTTGCCCTGCAGTCAGGGATAACAGACGGAAACGACTGATAAAACCTGATAAAGTCAGACGGACTCATGTCCAGTCTGATGAAAAGAAATGCTGCAGGAGAGCCTTGCGTCCTATTAGCTTGTTGGTGGGGTAACGGCCCACCAAGGCAATGATAGGTAGCCGGCCTGAGAGGGTGGACGGCCACAAGGGGACTGAGATACGGCCCTTACTCCTACGGGAGGCAGCAGTGGGGAATATTGGACAATGGGGGCAACCCTGATCCAGCAATTCTGTGTGCACGAAGAAGGTTTTCGGATTGTAAAGTGCTTTCAGCAGGGAAGAAAAAAATGACGGTACCTGCAGAAGAAGCGACGGCTAAATA
>GV2UCFN02FLAW2
GGTGAGTAACGCGTAAGGAACTTGCCCTGCAGTCAGGGATAACAGACGGAAACGACTGATAAAACCTGATAAAGTCAGACGGACTCATGTCCAGTCTGATGAAAAGAAATGCTGCAGGAGAGCCTTGCGTCCTATTAGCTTGTTGGTGGGGTAACGGCCCACCAAGGCAATGATAGGTAGCCGGCCTGAGAGGGTGGACGGCCACAAGGGGACTGAGATACGGCCCTTACTCCTACGGGAGGCAGCAGTGGGGAATATTGGACAATGGGGGCAACCCTGATCCAGCAATTCTGTGTGCACGAAGAAGGTTTTCGGATTGTAAAGTGCTTTCAGCAGGGAAGAAAAAAATGACGGTACCTGCAGAAGAAGCGACGGCTAAATA
>GV2UCFN02HU71W
GGTGAGTAACGCGTAAGGAACTTGCCCTGCAGTCAGGGATAACAGACGGAAACGACTGATAAAACCTGATAAAGTCAGACGGACTCATGTCCAGTCTGATGAAAAGAAATGCTGCAGGAGAGCCTTGCGTCCTATTAGCTTGTTGGTGGGGTAACGGCCCACCAAGGCAATGATAGGTAGCCGGCCTGAGAGGGTGGACGGCCACAAGGGGACTGAGATACGGCCCTTACTCCTACGGGAGGCAGCAGTGGGGAATATTGGACAATGGGGGCAACCCTGATCCAGCAATTCTGTGTGCACGAAGAAGGTTTTCGGATTGTAAAGTGCTTTCAGCAGGGAAGAAAAAAATGACGGTACCTGCAGAAGAAGCGACGGCTAAATA
>GV2UCFN02F0GKG
GGTGAGTAACGCGTAAGGAACTTGCCCTGCAGTCAGGGATAACAGACGGAAACGACTGATAAAACCTGATAAAGTCAGACGGACTCATGTCCAGTCTGATGAAAAGAAATGCTGCAGGAGAGCCTTGCGTCCTATTAGCTTGTTGGTGGGGTAACGGCCCACCAAGGCAATGATAGGTAGCCGGCCTGAGAGGGTGGACGGCCACAAGGGGACTGAGATACGGCCCTTACTCCTACGGGAGGCAGCAGTGGGGAATATTGGACAATGGGGGCAACCCTGATCCAGCAATTCTGTGTGCACGAAGAAGGTTTTCGGATTGTAAAGTGCTTTCAGCAGGGAAGAAAAAAATGACGGTACCTGCAGAAGAAGCGACGGCTAAATA
>GV2UCFN02JJNRE
GGTGAGTAACGCGTAAGGAACTTGCCCTGCAGTCAGGGATAACAGACGGAAACGACTGATAAAACCTGATAAAGTCAGACGGACTCATGTCCAGTCTGATGAAAAGAAATGCTGCAGGAGAGCCTTGCGTCCTATTAGCTTGTTGGTGGGGTAACGGCCTACCAAGGCAATGATAGGTAGCCGGCCTGAGAGGGTGGACGGCCACAAGGGGACTGAGATACGGCCCTTACTCCTACGGGAGGCAGCAGTGGGGAATATTGGACAATGGGGGCAACCCTGATCCAGCAATTCTGTGTGCACGAAGAAGGTTTTCGGATTGTAAAGTGCTTTCAGCAGGGAAGAAAAAATGACGGTACCTGCAGAAGAAGCGACGGCTAAATA
>GV2UCFN02IMZIW
GGTGAGTAACGCGTAAGGGACTTGCCCTGCAGTCAGGGATAACAGACGGAAACGACTGATAAAACCTGATAAAGTCAGGCGGACTCATGTCCAGCCTGATGAAAAGGAATGCTGCAGGAGAGCCTTGCGTCCTATTAGCTTGTTGGTGGGGTAACGGCCCACCAAGGCGATGATAGGTAGCCGGCCTGAGAGGGTGGACGGCCACAAGGGGACTGAGATACGGCCCTTACTCCTACGGGAGGCAGCAGTGGGGAATATTGGACAATGGGGGCAACCCTGATCCAGCAATTCTGTGTGCACGATGAAGGTCTTCGGATTGTAAAGTGCTTTCAGCAGGGAAGAAAAAAATGACGGTACCTGTCGAGGAAGCCACGGCTAACTA
>GV2UCFN02IHVUP
GGTGAGTAACGCGTAAGGGACTTGCCCTGCAGTCAGGGATAACAGACGGAAACGACTGATAAAACCTGATAAAGTCAGGCGGACTCATGTCCAGCCTGATGAAAAGGAATGCTGCAGGAGAGCCTTGCGTCCTATTAGCTTGTTGGTGGGGTAACGGCCCACCAAGGCGATGATAGGTAGCCGGCCTGAGAGGGTGGACGGCCACAAGGGGACTGAGATACGGCCCTTACTCCTACGGGAGGCAGCAGTGGGGAATATTGGACAATGGGGGCAACCCTGATCCAGCAATTCTGTGTGCACGATGAAGGTCTTCGGATTGTAAAGTGCTTTCAGCAGGGAAGAAAAAAATGACGGTACCTGTCGAGGAAGCCACGGCTAACTA
>GV2UCFN02IXW2T
GGTGAGTAACGCGTAAGGGACTTGCCCTGCAGTCAGGGATAACAGACGGAAACGACTGATAAAACCTGATAAAGTCAGGCGGACTCATGTCCAGCCTGATGAAAAGGAATGCTGCAGGAGAGCCTTGCGTCCTATTAGCTTGTTGGTGGGGTAACGGCCCACCAAGGCGATGATAGGTAGCCGGCCTGAGAGGGTGGACGGCCACAAGGGGACTGAGATACGGCCCTTACTCCTACGGGAGGCAGCAGTGGGGAATATTGGACAATGGGGGCAACCCTGATCCAGCAATTCTGTGTGCACGATGAAGGTCTTCGGATTGTAAAGTGCTTTCAGCAGGGAAGAAAAAAATGACGGTACCTGTCGAGGAAGCCACGGCTAACTA
>GV2UCFN02F5RKE
GGTGAGTAACGCGTAAGGGACTTGCCCTGCAGTCAGGGATAACAGACGGAAACGACTGATAAAACCTGATAAAGTCAGGCGGACTCATGTCCAGCCTGATGAAAAGGAATGCTGCAGGAGAGCCTTGCGTCCTATTAGCTTGTTGGTGGGGTAACGGCCCACCAAGGCGATGATAGGTAGCCGGCCTGAGAGGGTGGACGGCCACAAGGGGACTGAGATACGGCCCTTACTCCTACGGGAGGCAGCAGTGGGGAATATTGGACAATGGGGGCAACCCTGATCCAGCAATTCTGTGTGCACGATGAAGGTCTTCGGATTGTAAAGTGCTTTCAGCAGGGAAGAAAAAAATGACGGTACCTGTCGAGGAAGCCACGGCTAACTA
>GV2UCFN02HBLQW
GGTGAGTAACGCGTAAGGGACTTGTCCTGCAGTCAGGGATAACAGACGGAAACGACTGATAAAACCTGGTAAAGTCAGGCGGACTCATGTCCAGCCTGATGAAAAGGAATGCTGCAGGAGAGCCTTGCGTCCTATTAGCTCGTTGGTGGGGTAACGGCCCACCAAGGCGATGATAGGTAGCCGGCCTGAGAGGGTGGACGGCCACAAGGGGACTGAGATACGGCCCTTACTCCTACGGGAGGCAGCAGTGGGGAATATTGGACAATGGGGGCAACCCTGATCCAGCAATTCTGTGTGCACGATGAAGGTTTTCGGATTGTAAAGTGCTTTCAGCAGGGAAGAAGGAAGTGACGGTACCTGCAGAAGAAGCGACGGCTAAATA
>GV2UCFN02JWASD
GGTGAGTAACGCGTAAGGAACTTGCCCTGCAGTCAGGGATAACAGACGGAAACGACTGATAAGACCTGGTAAAGTCAGGCGGACTCATGTCCAGCCTGATGAAAAGGAATGCTGCAGGAGAGCCTTGCGTCCTATTAGCTTGTTGGTGGGGTAACGGCCCACCAAGGCAATGATAGGTAGCCGGCCTGAGAGGGTGGACGGCCACAAGGGGACTGAGATACGGCCCTTACTCCTACGGGAGGCAGCAGTGGGGAATATTGGGACAATGGGGGCAACCCTGATCCAGCAATTCTGTGTGCACGAAGAAGGTTTTCGGATTGTAAAGTGCTTTCAGCAGGGAAGAAAAAATGACGGTACCTGCAGAAGAAGCGACGGCTAAATA
>GV2UCFN02JEML4
GGTGAGTAACGCGTAAGGAACTTGCCCTGCAGTCAGGGATAACAGACGGAAACGACTGATAAGACCTGGTAAAGTCAGGCGGACTCATGTCCAGCCTGATGAAAAGAGATGCTGCAGGAGAGCCTTGCGTCCTATTAGCTTGTTGGTGGGGTAATGGCCCACCAAGGCGATGATAGGTAGCCGGCCTGAGAGGGTGGACGGCCACAAGGGGACTGAGATACGGCCCTTACTCCTACGGGAGGCAGCAGTGGGGAATATTGGACAATGGGGGCAACCCTGATCCAGCAATTCTGTGTGCACGATGAAGGTTTTCGGATTGTAAAGTGCTTTCAGCAGGGAAGAAGAAAGTGACGGTACCTGCAGAAGAAGCGACGGCTAAATA
>GV2UCFN02IV66M
GGTGAGTAACGCGTAAGGAACTTGCCCTGCAGTCAGGGATAACAGACGGAAACGACTGATAAGACCTGGTAAAGTCAGGCGGACTCATGTCCAGCCTGATGAAAAGAGATGCTGCAGGAGAGCCTTGCGTCCTATTAGCTTGTTGGTGGGGTAATGGCCCACCAAGGCGATGATAGGTAGCCGGCCTGAGAGGGTGGACGGCCACAAGGGGACTGAGATACGGCCCTTACTCCTACGGGAGGCAGCAGTGGGGAATATTGGACAATGGGGGCAACCCTGATCCAGCAATTCTGTGTGCACGATGAAGGTTTTCGGATTGTAAAGTGCTTTCAGCAGGGAAGAAGAAAGTGACGGTACCTGCAGAAGAAGCGACGGCTAAATA
>GV2UCFN02JQH3D
GGTGAGTAACGCGTAAGGAACTTGCCCTGCAGTCAGGGATAACAGACGGAAACGACTGATAAGACCTGGTAAAGTCAGGCGGACTCATGTCCAGCCTGATGAAAAGAGATGCTGCAGGAGAGCCTTGCGTCCTATTAGCTTGTTGGTGGGGTAACGGCTCACCAAGGCGATGATAGGTAGCCGGCCTGAGAGGGTGGACGGCCACAAGGGGACTGAGATACGGCCCTTACTCCTACGGGAGGCAGCAGTGGGGAATATTGGACAATGGGGGCAACCCTGATCCAGCAATTCTGTGTGCACGAAGAAGGTTTTCGGATTGTAAAGTGCTTTCAGCAGGGAAGAAGTAAGTGACGGTACCTGCAGAAGAAGCGACGGCTAAATA
>G35JFLI02JGYRS
GGTGAGTAACGCGTAAGGAACTTGCCCTGCAGTCAGGGATAACAGACGGAAACGACTGATAAGACCTGGGTAAAGTCAGGCGGACTCATGTCCAGTCTGATGAAAAGAGATGCTGCAGGAGAGCCTTGCGTCCTATTAGCTTGTTGGTGGGTAACGGCCCACCAAGGCGATGATAGGTAGCCGGCCTGAGAGGGTGGACGGCCACAAGGGGACTGAGATACGGCCCTTACTCCTACGGGAGGCAGCAGTGGGGAATATTGGACAATGGGGGCAACCCTGATCCAGCAATTCTGTGTGCACGAAGAAGGTTTTCGGATTGTAAAGTGCTTTCAGCAGGGAAGAAAAAAATGACGGTACCTGCAGAAGAAGCGACGGCTAAATA
>GV2UCFN02I9FC7
GGTGAGTAACGCGTAAGGAACTTGCCCTGCAGTCAGGGATAACAGACGGAAACGACTGATAAGACCTGGTAAAGTCAGGCGGACTCATGTCCAGCCTGATGAAAAGAGATGCTGCAGGAGAGCCTTGCGTCCTATTAGCTTGTTGGTGGGGTAACGGCCCACCAAGGCGATGATAGGTAGCCGGCCTGAGAGGGTGGACGGCCACAAGGGGACTGAGATACGGCCCTTACTCCTACGGGAGGCAGCAGTGGGGAATATTGGACAATGGGGGCAACCCTGATCCAGCAATTCTGTGTGCACGAAGAAGGTTTTCGGATTGTAAAGTGCTTTCAGCAGGGAAGAAGAGAATGACGGTACCTGCAGAAGAAGCGACGGCTAAATA
>GV2UCFN02FKHAP
GGTGAGTAACGCGTAAGGAACTTGCCCTGCAGTCAGGGATAACAGACGGAAACGACTGATAAGACCTGGTAAAGTCAGGCGGACTCATGTCCAGCCTGATGAAAAGAGATGCTGCAGGAGAGCCTTGCGTCCTATTAGCTTGTTGGTGGGGTAACGGCCCACCAAGGCGATGATAGGTAGCCGGCCTGAGAGGGTGGACGGCCACAAGGGGACTGAGATACGGCCCTTACTCCTACGGGAGGCAGCAGTGGGGAATATTGGACAATGGGGGCAACCCTGATCCAGCAATTCTGTGTGCACGAAGAAGGTTTTCGGATTGTAAAGTGCTTTCAGCAGGGAAGAAGAGAATGACGGTACCTGCAGAAGAAGCGACGGCTAAATA
>GV2UCFN02FJ50F
GGTGAGTAACGCGTAAGGAACTTGCCCTGCAGTCAGGGATAACAGACGGAAACGACTGATAAGACCTGGTAAAGTCAGGCGGACTCATGTCCAGCCTGATGAAAAGAGATGCTGCAGGAGAGCCTTGCGTCCTATTAGCTTGTTGGTGGGGTAACGGCCCACCAAGGCGATGATAGGTAGCCGGCCTGAGAGGGTGGACGGCCACAAGGGGACTGAGATACGGCCCTTACTCCTACGGGAGGCAGCAGTGGGGAATATTGGACAATGGGGGCAACCCTGATCCAGCAATTCTGTGTGCACGAAGAAGGTTTTCGGATTGTAAAGTGCTTTCAGCAGGGAAGAAGAAAATGACTGTACCTGCAGAAGAAGCGACGGCTAAATA
>GV2UCFN02JBQGS
GGTGAGTAACGCGTAAGGAACTTGCCCTGCAGTCAGGGATAACAGACGGAAACGACTGATAAGACCTGGTAAAGTCAGGCGGACTCATGTCCAGCCTGATGAAAAGAGATGCTGCAGGAGAGCCTTGCGTCCTATTAGCTTGTTGGTGGGGTAACGGCCCACCAAGGCGATGATAGGTAGCCGGCCTGAGAGGGTGGACGGCCACAAGGGGACTGAGATACGGCCCTTACTCCTACGGGAGGCAGCAGTGGGGAATATTGGACAATGGGGGCAACCCTGATCCAGCAATTCTGTGTGCACGAAGAAGGTTTTCGGATTGTAAAGTGCTTTCAGCAGGGAAGAAGAAAATGACTGTACCTGCAGAAGAAGCGACGGCTAAATA
>GV2UCFN02I3HF1
GGTGAGTAACGCGTAAGGAACTTGCCCTGCAGTCAGGGATAACAGACGGAAACGACTGATAAGACCTGGTAAAGTCAGGTGGACTCATGTCCAGCCTGATGAAAAGAAATGCTGCAGGAGAGCCTTGCGTCCTATTAGCTTGTTGTGGGGTAACGGCCCACCAAGGCGATGATAGGTAGCCGGCCTGAGAGGGTGGACGGCCACAAGGGGACTGAGATACGGCCCTTACTCCTACGGGAGGCAGCAGTGGGGAATATTGGACAATGGGGGCAACCCTGATCCAGCAATTCTGTGTGCACGATGAAGGTTTTCGGATTGTAAAGTGCTTTCAGCAGGGAAGAAAAAAATGACGGTACCTGCAGAAGAAGCGACGGCTAAATA
>G35JFLI02F5LXF
GGTGAGTAACGCGTAGGAACTTGCCCTGCAGTCAGGGATAACAGACGGAAACGACTGATAAGACCTGGTAAAGTCAGGCGGACTCATGTCCAGCTGATGAAAAGAGATGCTGCAGGAGAGCCTTGCGTCCTATTAGCTTGTTGGTGGGGTAACGGCCCACCAAGGCGATGATAGGTAGCCGGCCTGAGAGGGTGGACGGCCACAAGGGGACTGAGATACGGCCCTTACTCCTACGGGAGGCAGCAGTGGGGAATATTGGACAATGGGGGCAACCCTGATCCAGCAATTCTGTGTGCACGATGAAGGTTTTCGGATTGTAAAGTGCTTTCAGCAGGGAAGAAAAAAAATGACGGTACCTGCAGAAGAAGCGACGGCTAAATA
>G35JFLI02IKIZF
GGTGAGTAACGCGTAGGAACTTGCCCTGCAGTCAGGGATAACAGACGGAAACGACTGATAAGACCTGGTAAAGTCAGGCGGACTCATGTCCAGCTGATGAAAAGAGATGCTGCAGGAGAGCCTTGCGTCCTATTAGCTTGTTGGTGGGGTAACGGCCCACCAAGGCGATGATAGGTAGCCGGCCTGAGAGGGTGGACGGCCACAAGGGGACTGAGATACGGCCCTTACTCCTACGGGAGGCAGCAGTGGGGAATATTGGACAATGGGGGCAACCCTGATCCAGCAATTCTGTGTGCACGATGAAGGTTTTCGGATTGTAAAGTGCTTTCAGCAGGGAAGAAAAAAAATGACGGTACCTGCAGAAGAAGCGACGGCTAAATA
>G35JFLI02H7PIM
GGTGAGTAACGCGTAGGAACTTGCCCTGCAGTCAGGGATAACAGACGGAAACGACTGATAAGACCTGGTAAAGTCAGGCGGACTCATGTCCAGCTGATGAAAAGAGATGCTGCAGGAGAGCCTTGCGTCCTATTAGCTTGTTGGTGGGGTAACGGCCCACCAAGGCGATGATAGGTAGCCGGCCTGAGAGGGTGGACGGCCACAAGGGGACTGAGATACGGCCCTTACTCCTACGGGAGGCAGCAGTGGGGAATATTGGACAATGGGGGCAACCCTGATCCAGCAATTCTGTGTGCACGATGAAGGTTTTCGGATTGTAAAGTGCTTTCAGCAGGGAAGAAAAAAAATGACGGTACCTGCAGAAGAAGCGACGGCTAAATA
>G3BZQ8102ICODB
GGTGAGTAACGCGTAAGGAACTTGCCCTGCAGTCAGGGATAACAGACGGAAACGACTGATAAAACCTGGTAAAGTCAGGCGGACTCATGTCCAGCCTGATGAAAAGAGATGCTGCAGGAGAGCCTTGCGTCCTATTAGCTTGTTGGTGAGGTAACGGCCCACCAAGGCGATGATAGGTAGCCGGCCTGAGAGGGTGGACGGCCACAAGGGGACTGAGATACGGCCCTTACTCCTACGGGAGGCAGCAGTGGGGAATATTGGACAATGGGGGCAACCCTGATCCAGCAATTCTGTGTGCACGATGAAGGTTTTCGGATTGTAAAGTGCTTTCAGCAGGGAAGAAAAAAATGACGGTACCTGCAGAAGAAGCGACGGCTAAATA
>GV2UCFN02GYZS0
GGTGAGTAACGCGTAAGGAACTTGCCCTGCAGTCAGGGATAACAGACGGAAACGACTGATAAGACCTGGTAAAGTCAGGCGGACTCATGTCCAGCCTGATGAAAAGAAATGCTGCAGGAGAGCCTTGCGTCCTATTAGCTTGTTGGTGGGGTAACGGCCCACCAAGGCGATGATAGGTAGCCGGCCTGAGAGGGTGGACGGCCACAAGGGGACTGAGATACGGCCCTTACTCCTACGGGAGGCAGCAGTGGGGAATATTGGACAATGGGGGCAACCCTGATCCAGCAATTCTGTGTGCACGATGAAGGTTTTCGGATTGTAAAGTGCTTTCAGCAGGGAAGAAAAAAATGACGGTACCTGCAGAAGAAGCGACGGCTAAATA
>GV2UCFN02FRXHN
GGTGAGTAACGCGTAAGGAACTTGCCCTGCAGTCAGGGATAACAGACGGAAACGACTGATAAGACCTGGTAAAGTCAGGCGGACTCATGTCCAGCCTGATGAAAAGAAATGCTGCAGGAGAGCCTTGCGTCCTATTAGCTTGTTGGTGGGGTAACGGCCCACCAAGGCGATGATAGGTAGCCGGCCTGAGAGGGTGGACGGCCACAAGGGGACTGAGATACGGCCCTTACTCCTACGGGAGGCAGCAGTGGGGAATATTGGACAATGGGGGCAACCCTGATCCAGCAATTCTGTGTGCACGATGAAGGTTTTCGGATTGTAAAGTGCTTTCAGCAGGGAAGAAAAAAATGACGGTACCTGCAGAAGAAGCGACGGCTAAATA
>G3BZQ8102F0Z7H
GGTGAGTAACGCGTAAGGAACTTGCCCTGCAGTCAGGGATAACAGACGGAAACGACTGATAAGACCTGGTAAAGTCAGGCGGACTCATGTCCAGCCTGATGAAAAGAGATGCTGCAGGAGAGCCTTGCGTCCTATTAGCTTGTTGGTGGGGTAACGGCCCACCAAGGCGATGATAGGTAGCCGGCCTGAGAGGGTGGACGGCCACAAGGGGACTGAGATACGGCCCTTACTCCTACGGGAGGCAGCAGTGGGGAATATTGGACAATGGGGGCAACCCTGATCCAGCAATTCTGTGTGCACGATGAAGGTTTTCGGATTGTAAAGTGCTTTCAGCAGGGAAGAAAAAAATGACGGTACCTGCAGAAGAAGCGACGGCTAAATA
>G35JFLI02I0TX2
GGTGAGTAACGCGTAAGGAACTTGCCCTGCAGTCAGGGATAACAGACGGAAACGACTGATAAGACCTGGTAAAGTCAGGCGGACTCATGTCCAGCCTGATGAAAAGAGATGCTGCAGGAGAGCCTTGCGTCCTATTAGCTTGTTGGTGGGGTAACGGCCCACCAAGGCGATGATAGGTAGCCGGCCTGAGAGGGTGGACGGCCACAAGGGGACTGAGATACGGCCCTTACTCCTACGGGAGGCAGCAGTGGGGAATATTGGACAATGGGGGCAACCCTGATCCAGCAATTCTGTGTGCACGATGAAGGTTTTCGGATTGTAAAGTGCTTTCAGCAGGGAAGAAAAAAATGACGGTACCTGCAGAAGAAGCGACGGCTAAATA
>G35JFLI02IRL04
GGTGAGTAACGCGTAAGGAACTTGCCCTGCAGTCAGGGATAACAGACGGAAACGACTGATAAGACCTGGTAAAGTCAGGCGGACTCATGTCCAGCCTGATGAAAAGAGATGCTGCAGGAGAGCCTTGCGTCCTATTAGCTTGTTGGTGGGGTAACGGCCCACCAAGGCGATGATAGGTAGCCGGCCTGAGAGGGTGGACGGCCACAAGGGGACTGAGATACGGCCCTTACTCCTACGGGAGGCAGCAGTGGGGAATATTGGACAATGGGGGCAACCCTGATCCAGCAATTCTGTGTGCACGATGAAGGTTTTCGGATTGTAAAGTGCTTTCAGCAGGGAAGAAAAAAATGACGGTACCTGCAGAAGAAGCGACGGCTAAATA
>G35JFLI02GI6X6
GGTGAGTAACGCGTAAGGAACTTGCCCTGCAGTCAGGGATAACAGACGGAAACGACTGATAAGACCTGGTAAAGTCAGGCGGACTCATGTCCAGCCTGATGAAAAGAGATGCTGCAGGAGAGCCTTGCGTCCTATTAGCTTGTTGGTGGGGTAACGGCCCACCAAGGCGATGATAGGTAGCCGGCCTGAGAGGGTGGACGGCCACAAGGGGACTGAGATACGGCCCTTACTCCTACGGGAGGCAGCAGTGGGGAATATTGGACAATGGGGGCAACCCTGATCCAGCAATTCTGTGTGCACGATGAAGGTTTTCGGATTGTAAAGTGCTTTCAGCAGGGAAGAAAAAAATGACGGTACCTGCAGAAGAAGCGACGGCTAAATA
>G35JFLI02GDB57
GGTGAGTAACGCGTAAGGAACTTGCCCTGCAGTCAGGGATAACAGACGGAAACGACTGATAAGACCTGGTAAAGTCAGGCGGACTCATGTCCAGCCTGATGAAAAGAGATGCTGCAGGAGAGCCTTGCGTCCTATTAGCTTGTTGGTGGGGTAACGGCCCACCAAGGCGATGATAGGTAGCCGGCCTGAGAGGGTGGACGGCCACAAGGGGACTGAGATACGGCCCTTACTCCTACGGGAGGCAGCAGTGGGGAATATTGGACAATGGGGGCAACCCTGATCCAGCAATTCTGTGTGCACGATGAAGGTTTTCGGATTGTAAAGTGCTTTCAGCAGGGAAGAAAAAAATGACGGTACCTGCAGAAGAAGCGACGGCTAAATA
>GV2UCFN02F8F1L
GGTGAGTAACGCGTAAGGAACTTGCCCTGCAGTCAGGGATAACAGACGGAAACGACTGATAAGACCTGGTAAAGTCAGGCGGACTCATGTCCAGCCTGATGAAAAGAGATGCTGCAGGAGAGCCTTGCGTCCTATTAGCTTGTTGGTGGGGTAACGGCCCACCAAGGCGATGATAGGTAGCCGGCCTGAGAGGGTGGACGGCCACAAGGGGACTGAGATACGGCCCTTACTCCTACGGGAGGCAGCAGTGGGGAATATTGGACAATGGGGGCAACCCTGATCCAGCAATTCTGTGTGCACGATGAAGGTTTTCGGATTGTAAAGTGCTTTCAGCAGGGAAGAAAAAAATGACGGTACCTGCAGAAGAAGCGACGGCTAAATA
>GV2UCFN02F58OA
GGTGAGTAACGCGTAAGGAACTTGCCCTGCAGTCAGGGATAACAGACGGAAACGACTGATAAGACCTGGTAAAGTCAGGCGGACTCATGTCCAGCCTGATGAAAAGAGATGCTGCAGGAGAGCCTTGCGTCCTATTAGCTTGTTGGTGGGGTAACGGCCCACCAAGGCGATGATAGGTAGCCGGCCTGAGAGGGTGGACGGCCACAAGGGGACTGAGATACGGCCCTTACTCCTACGGGAGGCAGCAGTGGGGAATATTGGACAATGGGGGCAACCCTGATCCAGCAATTCTGTGTGCACGATGAAGGTTTTCGGATTGTAAAGTGCTTTCAGCAGGGAAGAAAAAAATGACGGTACCTGCAGAAGAAGCGACGGCTAAATA
>GV2UCFN02GL2VT
GGTGAGTAACGCGTAAGGAACTTGCCCTGCAGTCAGGGATAACAGACGGAAACGACTGATAAGACCTGGTAAAGTCAGGCGGACTCATGTCCAGCCTGATGAAAAGAGATGCTGCAGGAGAGCCTTGCGTCCTATTAGCTTGTTGGTGGGGTAATGGCCCACCAAGGCGATGATAGGTAGCCGGCCTGAGAGGGTGGACGGCCACAAGGGGACTGAGATACGGCCCTTACTCCTACGGGAGGCAGCAGTGGGGAATATTGGACAATGGGGGCAACCCTGATCCAGCAATTCTGTGTGCACGATGAAGGTTTTCGGATTGTAAAGTGCTTTCAGCAGGGAAGAAAAAAATGACGGTACCTGCAGAAGAAGCGACGGCTAAATA
>GV2UCFN02IGAQI
GGTGAGTAACGCGTAAGGAACTTGCCCTGCAGTCAGGGATAACAGACGGAAACGACTGATAAGACCTGGTAAAGTCAGGCGGACTCATGTCCAGCCTGATGAAAAGAGATGCTGCAGGAGAGCCTTGCGTCCTATTAGCTTGTTGGTGGGGTAATGGCCCACCAAGGCGATGATAGGTAGCCGGCCTGAGAGGGTGGACGGCCACAAGGGGACTGAGATACGGCCCTTACTCCTACGGGAGGCAGCAGTGGGGAATATTGGACAATGGGGGCAACCCTGATCCAGCAATTCTGTGTGCACGATGAAGGTTTTCGGATTGTAAAGTGCTTTCAGCAGGGAAGAAAAAAATGACGGTACCTGCAGAAGAAGCGACGGCTAAATA
>GV2UCFN02JXI85
GGTGAGTAACGCGTAAGGAACTTGCCCTGCAGTCAGGGATAACAGACGGAAACGACTGATAAGACCTGATAAAGTCAGGCGGACTCATGTCCAGCCTGATGAAAAGAGATGCTGCAGGAGAGCCTTGCGTCCTATTAGCTTGTTGGTGGGGTAACGGCCCACCAAGGCGATGATAGGTAGCCGGCCTGAGAGGGTGGACGGCCACAAGGGGACTGAGATACGGCCCTTACTCCTACGGGAGGCAGCAGTGGGGAATATTGGACAATGGGGGCAACCCTGATCCAGCAATTCTGTGTGCACGATGAAGGTTTTCGGATTGTAAAGTGCTTTCAGCAGGGAAGAAAAAAATGACGGTACCTGCAGAAGAAGCGACGGCTAAATA
>GV2UCFN02I8NAA
GGTGAGTAACGCGTAAGGAACTTGCCCTGCAGTCAGGGATAACAGACGGAAACGACTGATAAGACCTGATAAAGTCAGGCGGACTCATGTCCAGCCTGATGAAAAGAGATGCTGCAGGAGAGCCTTGCGTCCTATTAGCTTGTTGGTGGGGTAACGGCCCACCAAGGCGATGATAGGTAGCCGGCCTGAGAGGGTGGACGGCCACAAGGGGACTGAGATACGGCCCTTACTCCTACGGGAGGCAGCAGTGGGGAATATTGGACAATGGGGGCAACCCTGATCCAGCAATTCTGTGTGCACGATGAAGGTTTTCGGATTGTAAAGTGCTTTCAGCAGGGAAGAAAAAAATGACGGTACCTGCAGAAGAAGCGACGGCTAAATA
>GV2UCFN02I2CR7
GGTGAGTAACGCGTAAGGAACTTGCCCTGCAGTCAGGGATAACAGACGGAAACGACTGATAAGACCTGATAAAGTCAGGCGGACTCATGTCCAGCCTGATGAAAAGAGATGCTGCAGGAGAGCCTTGCGTCCTATTAGCTTGTTGGTGGGGTAACGGCCCACCAAGGCGATGATAGGTAGCCGGCCTGAGAGGGTGGACGGCCACAAGGGGACTGAGATACGGCCCTTACTCCTACGGGAGGCAGCAGTGGGGAATATTGGACAATGGGGGCAACCCTGATCCAGCAATTCTGTGTGCACGATGAAGGTTTTCGGATTGTAAAGTGCTTTCAGCAGGGAAGAAAAAAATGACGGTACCTGCAGAAGAAGCGACGGCTAAATA
>GV2UCFN02GYMUJ
GGTGAGTAACGCGTAAGGAACTTGCCCTGCAGTCAGGGATAACAGACGGAAACGACTGATAAGACCTGATAAAGTCAGGCGGACTCATGTCCAGCCTGATGAAAAGAGATGCTGCAGGAGAGCCTTGCGTCCTATTAGCTTGTTGGTGGGGTAACGGCCCACCAAGGCGATGATAGGTAGCCGGCCTGAGAGGGTGGACGGCCACAAGGGGACTGAGATACGGCCCTTACTCCTACGGGAGGCAGCAGTGGGGAATATTGGACAATGGGGGCAACCCTGATCCAGCAATTCTGTGTGCACGATGAAGGTTTTCGGATTGTAAAGTGCTTTCAGCAGGGAAGAAAAAAATGACGGTACCTGCAGAAGAAGCGACGGCTAAATA
>GV2UCFN02JGU63
GGTGAGTAACGCGTAAGGAACTTGCCCTGCAGTCAGGGATAACAGACGGAAACGACTGATAAGACCTGATAAAGTCAGGCGGACTCATGTCCAGCCTGATGAAAAGAGATGCTGCAGGAGAGCCTTGCGTCCTATTAGCTTGTTGGTGGGGTAACGGCCCACCAAGGCGATGATAGGTAGCCGGCCTGAGAGGGTGGACGGCCACAAGGGGACTGAGATACGGCCCTTACTCCTACGGGAGGCAGCAGTGGGGAATATTGGACAATGGGGGCAACCCTGATCCAGCAATTCTGTGTGCACGATGAAGGTTTTCGGATTGTAAAGTGCTTTCAGCAGGGAAGAAAAAAATGACGGTACCTGCAGAAGAAGCGACGGCTAAATA
>GV2UCFN02H99G3
GGTGAGTAACGCGTAAGGAACTTGCCCTGCAGTCAGGGATAACAGACGGAAACGACTGATAAGACCTGGTAAAGTCAGGCGGACTCATGTCCAGCCTGATGAAAAGAGATGCTGCAGGAGAGCCTTGCGTCCTATTAGCTTGTTGGTGGGGTAACGGCTCACCAAGGCGATGATAGGTAGCCGGCCTGAGAGGGTGGACGGCCACAAGGGGACTGAGATACGGCCCTTACTCCTACGGGAGGCAGCAGTGGGGAATATTGGACAATGGGGGCAACCCTGATCCAGCAATTCTGTGTGCACGATGAAGGTTTTCGGATTGTAAAGTGCTTTCAGCAGGGAAGAAAAAATGACGGTACCTGCAGAAGAAGCGACGGCTAAATA
>GV2UCFN02FXAWF
GGTGAGTAACGCGTAAGGAACTTGCCCTGCAGTCAGGGATAACAGACGGAAACGACTGATAAGACCTGGTAAAGTCAGGCGGACTCATGTCCAGCCTGATGAAAAGAGATGCTGCAGGAGAGCCTTGCGTCCTATTAGCTTGTTGGTGGGGTAACGGCCCACCAAGGCGATGATAGGTAGCCGGCCTGAGAGGGTGGACGGCCACAAGGGGACTGAGATACGGCCCTTACTCCTACGGGAGGCAGCAGTGGGGAATATTGGACAATGGGGGCAACCTTGATCCAGCAATTCTGTGTGCACGATGAAGGTTTTCGGATTGTAAAGTGCTTTCAGCAGGGAAGAAAAAATGACGGTACCTGCAGAAGAAGCGACGGCTAAATA
>GV2UCFN02H7B3O
GGTGAGTAACGCGTAAGGAACTTGCCCTGCAGTCAGGGATAACAGACGGAAACGACTGATAAGACCTGGTAAAGTCAGGCGGACTCATGTCCAGCCTGATGAAAAGAGATGCTGCAGGAGAGCCTTGCGTCCTATTAGCTTGTTGGTGGGGTAACGGCCCACCAAGGCGATGATAGGTAGCCGGCCTGAGAGGGTGGACGGCCACAAGGGGACTGAGATACGGCCCTTACTCCTACGGGAGGCAGCAGTGGGGAATATTGGACAATGGGGGCAACCTTGATCCAGCAATTCTGTGTGCACGATGAAGGTTTTCGGATTGTAAAGTGCTTTCAGCAGGGAAGAAAAAATGACGGTACCTGCAGAAGAAGCGACGGCTAAATA
>GV2UCFN02GWWRP
GGTGAGTAACGCGTAAGGAACTTGCCCTGCAGTCAGGGATAACAGACGGAAACGACTGATAAGACCTGGTAAAGTCAGGCGGACTCATGTCCAGCCTGATGAAAAGAGATGCTGCAGGAGAGCCTTGCGTCCTATTAGCTTGTTGGTGGGGTAACGGCCCACCAAGGCGATGATAGGTAGCCGGCCTGAGAGGGTGGACGGCCACAAGGGGACTGAGATACGGCCCTTACTCCTACGGGAGGCAGCAGTGGGGAATATTGGACAATGGGGGCAACCTTGATCCAGCAATTCTGTGTGCACGATGAAGGTTTTCGGATTGTAAAGTGCTTTCAGCAGGGAAGAAAAAATGACGGTACCTGCAGAAGAAGCGACGGCTAAATA
>G3BZQ8102IW6JX
GGTGAGTAACGCGTAAGGGACTTGCCCTGCAGTCAGGGATAACAGACGGAAACGACTGATAAAACCTGGTAAAGTCAGGCGGACTCATGTCCAGCCTGATGAAAAGGAATGCTGCAGGAGAGCCTTGCGTCCTATTAGCTTGTTGGTGGGGTAACGGCCCACCAAGGCGATGATAGGTAGCCGGCCTGAGAGGGTGGACGGCCACAAGGGGACTGAGATACGGCCCTTACTCCTACGGGAGGCAGCAGTGGGGGAATATTGGACAATGGGGGCAACCCTGATCCAGCAATTCTGTGTGCACGAAGAAGGTTTTCGGATTGTAAAGTGCTTTCAGCAGGGAAGAAGAGAATGACGGTACCTGCAGAAGAAGCGACGGCTAAATA
>G3BZQ8102FWZHJ
GGTGAGTAACGCGTAAGGGACTTGCCCTGCAGTCAGGGATAACAGACGGAAACGACTGATAAAACCTGGTAAAGTCAGGCGGACTCATGTCCAGCCTGATGAAAAGGAATGCTGCAGGAGAGCCTTGCGTCCTATTAGCTTGTTGGTGGGGTAACGGCCCACCAAGGCGATGATAGGTAGCCGGCCTGAGAGGGTGGACGGCCACAAGGGGACTGAGATACGGCCCTTACTCCTACGGGAGGCAGCAGTGGGGGAATATTGGACAATGGGGGCAACCCTGATCCAGCAATTCTGTGTGCACGAAGAAGGTTTTCGGATTGTAAAGTGCTTTCAGCAGGGAAGAAGAGAATGACGGTACCTGCAGAAGAAGCGACGGCTAAATA
>G3BZQ8102JJC1V
GGTGAGTAACGCGTAAGGGACTTGCCCTGCAGTCAGGGATAACAGACGGAAACGACTGATAAAACCTGGTAAAGTCAGGCGGACTCATGTCCAGCCTGATGAAAAGGAATGCTGCAGGAGAGCCTTGCGTCCTATTAGCTTGTTGGTGGGGTAACGGCCCACCAAGGCGATGATAGGTAGCCGGCCTGAGAGGGTGGACGGCCACAAGGGGACTGAGATACGGCCCTTACTCCTACGGGAGGCAGCAGTGGGGGAATATTGGACAATGGGGGCAACCCTGATCCAGCAATTCTGTGTGCACGAAGAAGGTTTTCGGATTGTAAAGTGCTTTCAGCAGGGAAGAAGAGAATGACGGTACCTGCAGAAGAAGCGACGGCTAAATA
>GV2UCFN02G6U6Z
GGTGAGTAACGCGTAAGGGACTTGCCCTGCAGTCAGGGATAACAGACGGAAACGACTGATAAAACCTGATAAAGTCAGGCGGACTCATGTCCAGCCTGATGAAAAGGAATGCTGCAGGAGAGCCTTGCGTCCTATTAGCTTGTTGGTGGGGTAACGGCCCACCAAGGCGATGATAGGTAGCCGGCCTGAGAGGGTGGACGGCCACAAGGGGACTGAGATACGGCCCTTACTCCTACGGGAGGCAGCAGTGGGGAATATTGGACAATGGGGGCAACCCTGATCCAGCAATTCTGTGTGCACGATGAAGGTCTTCGGATTGTAAAGTGCTTTCAGCAGGGAAGAAAAAATGACGGTACCAACAGAAGAAGTGACGGCTAAATA
>GV2UCFN02JE5CD
GGTGAGTAACGCGTAAGGAACTTGCCCTGCAGTCAGGGATAACAGACGGAAACGACTGATAAGACCTGGTAAAGTCAGGCGGACTCATGTCCAGCCTGATGAAAAGGAATGCTGCAGGAGAGCCTTGCGTCCTATTAGCTTGTTGGTGGGGTAACGGCCCACCAAGGCGATGATAGGTAGCCGGCCTGAGAGGGTGGACGGCCACAAGGGGACTGAGATACGGCCCTTACTCCTACGGGAGGCAGCAGTGGGGAATATTGGACAATGGGGGCAACCCTGATCCAGCAATTCTGTGTGCACGATGAAGGTTTTCGGATTGTAAAGTGCTTTCAGCAGGGAAGAAGAAAATGACTGTACCTGCAGAAGAAGCGACGGCTAAATA
>GV2UCFN02JS58X
GGTGAGTAACGCGTAAGGGACTTGCCCTGCAGTCAGGGATAACAGACGGAAACGACTGATAAGACCTGGTAAAGTCAGGCGGACTCATGTCCAGCCTGATGAAAAGGAATGCTGCAGGAGAGCCTTGCGTCCTATTAGCTTGTTGGCGGGGTAACGGCCCACCAAGGCGATGATAGGTAGCCGGCCTGAGAGGGTGGACGGCCACAAGGGGACTGAGATACGGCCCTTACTCCTACGGGAGGCAGCAGTGGGGAATATTGGACAATGGGGGGCAACCCTGATCCAGCAATTCTGTGTGCACGATGAAGGTCTTCGGATTGTAAAGTGCTTTCAGCAGGGAAGAAGAAAATGACTGTACCTGCAGAAGAAGCGACGGCTAAATA
>G3BZQ8102HQDSQ
GGTGAGTAACGCGTAAGGGACTTGCCTGCAGTCAGGGATAACAGACGGAAACGACTGTAAAACCTGATAAAGTCAGGCGGACTCATGTCCAGCCTGATGAAAAGGAATGCTGCAGGAGAGCCTTGCGTCCTATTAGCTTGTTGGTGGGGTAACGGCCCACCAAGGCGATGATAGGTAGCCGGCCTGAGAGGGTGGACGGCCACAAGGGGACTGAGATACGGCCCTTACTCCTACGGGAGGCAGCAGTGGGGAATATTGGACAATGGGGGCAACCCTGATCCAGCAATTCTGTGTGCACGATGAAGGTCTTCGGATTGTAAAGTGCTTTCAGCAGGGAAGAAAAAAAATGACGGTACCTGCAGAAGAAGCGACGGCTAAATA
>G3BZQ8102G8T1W
GGTGAGTAACGCGTAAGGGACTTGCCTGCAGTCAGGGATAACAGACGGAAACGACTGTAAAACCTGATAAAGTCAGGCGGACTCATGTCCAGCCTGATGAAAAGGAATGCTGCAGGAGAGCCTTGCGTCCTATTAGCTTGTTGGTGGGGTAACGGCCCACCAAGGCGATGATAGGTAGCCGGCCTGAGAGGGTGGACGGCCACAAGGGGACTGAGATACGGCCCTTACTCCTACGGGAGGCAGCAGTGGGGAATATTGGACAATGGGGGCAACCCTGATCCAGCAATTCTGTGTGCACGATGAAGGTCTTCGGATTGTAAAGTGCTTTCAGCAGGGAAGAAAAAAAATGACGGTACCTGCAGAAGAAGCGACGGCTAAATA
>G35JFLI02HJ2Q5
GGTGAGTAACGCGTAAGGGACTTGCCTGCAGTCAGGGATAACAGACGGAAACGACTGTAAAACCTGATAAAGTCAGGCGGACTCATGTCCAGCCTGATGAAAAGGAATGCTGCAGGAGAGCCTTGCGTCCTATTAGCTTGTTGGTGGGGTAACGGCCCACCAAGGCGATGATAGGTAGCCGGCCTGAGAGGGTGGACGGCCACAAGGGGACTGAGATACGGCCCTTACTCCTACGGGAGGCAGCAGTGGGGAATATTGGACAATGGGGGCAACCCTGATCCAGCAATTCTGTGTGCACGATGAAGGTCTTCGGATTGTAAAGTGCTTTCAGCAGGGAAGAAAAAAAATGACGGTACCTGCAGAAGAAGCGACGGCTAAATA
>GV2UCFN02GCFOC
GGTGAGTAACGCGTAAGGGACTTGCCCTGCAGTCAGGGATAACAGACGGAAACGACTGATAAAACCTGATAAAGTCAGGCGGACTCATGTCCAGCCTGATGAAAAGAGATGCTGCAGGAGAGCCTTGCGTCCTATTAGCTTGTTGGTGGGGTAACGGCCCACCAAGGCGATGATAGGTAGCCGGCCTGAGAGGGTGGACGGCCACAAGGGGACTGAGATACGGCCCTTACTCCTACGGGAGGCAGCAGTGGGGAATATTGGACAATGGGGGAAACCCTGATCCAGCAATTCTGTGTGCACGATGAAGGTCTTCGGATTGTAAAGTGCTTTCAGCAGGGAAGAAAAAAATGACGGTACCTGCAGAAGAAGCGACGGCTAAATA
>GV2UCFN02IMARG
GGTGAGTAACGCGTAAGGAACTTGCCCTGCAGTCAGGGATAACAGACGGAAACGACTGATAAGACCTGGTAAAGTCAGGCGGACTCATGTCCAGCCTGATGAAAAGGAATGCTGCAGGAGAGCCTTGCGTCCTATTAGCTTGTTGGTGGGGTAACGGCCCACCAAGGCGATGATAGGTAGCCGGCCTGAGAGGGTGGACGGCCACAAGGGGACTGAGATACGGCCCTTACTCCTACGGGAGGCAGCAGTGGGGAATATTGGACAATGGGGGCAACCCTGATCCAGCAATTCTGTGTGCACGATGAAGGTCTTCGGATTGTAAAGTGCTTTCAGCAGGGAAGAAAAAAATGACGGTACCTGCAGAAGAAGCGGCGGCTAAATA
>GV2UCFN02JKXST
GGTGAGTAACGCGTAAGGAACTTGCCCTGCAGTCAGGGATAACAGACGGAAACGACTGATAAGACCTGGTAAAGTCAGGCGGACTCATGTCCAGCCTGATGAAAAGGAATGCTGCAGGAGAGCCTTGCGTCCTATTAGCTTGTTGGTGGGGTAACGGCCCACCAAGGCGATGATAGGTAGCCGGCCTGAGAGGGTGGACGGCCACAAGGGGACTGAGATACGGCCCTTACTCCTACGGGAGGCAGCAGTGGGGAATATTGGACAATGGGGGCAACCCTGATCCAGCAATTCTGTGTGCACGATGAAGGTCTTCGGATTGTAAAGTGCTTTCAGCAGGGAAGAAAAAAATGACGGTACCTGCAGAAGAAGCGGCGGCTAAATA
>GV2UCFN02GSCUA
GGTGAGTAACGCGTAAGGGACTTGCCCTGCAGTCAGGGATAACAGACGGAAACGACTGATAAGACCTGATAAAGTCAGGCGGACTCATGTCCAGCCTGATGAAAAGGAATGCTGCAGGAGAGCCTTGCGTCCTATTAGCTTGTTGGTGGGGTAACGGCCCACCAAGGCGATGATAGGTAGCCGGCCTGAGAGGGTGGACGGCCACAAGGGGACTGAGATACGGCCCTTACTCCTACGGGAGGCAGCAGTGGGGAATATTGGACAATGGGGGCAACCCTGATCCAGCAATTCTGTGTGCACGATGAAGGTCTTCGGATTGTAAAGTGCTTTCAGCAGGGAAGAAAAAATGACGGTACCTGCAGAAGAAGCGACGGCTAAATA
>GV2UCFN02I43YQ
GGTGAGTAACGCGTAAGGGACTTGCCCTGCAGTCAGGGATAACAGACGGAAACGACTGATAAGACCTGATAAAGTCAGGCGGACTCATGTCCAGCCTGATGAAAAGGAATGCTGCAGGAGAGCCTTGCGTCCTATTAGCTTGTTGGTGGGGTAACGGCCCACCAAGGCGATGATAGGTAGCCGGCCTGAGAGGGTGGACGGCCACAAGGGGACTGAGATACGGCCCTTACTCCTACGGGAGGCAGCAGTGGGGAATATTGGACAATGGGGGCAACCCTGATCCAGCAATTCTGTGTGCACGATGAAGGTCTTCGGATTGTAAAGTGCTTTCAGCAGGGAAGAAAAAATGACGGTACCTGCAGAAGAAGCGACGGCTAAATA
>GV2UCFN02JOXEE
GGTGAGTAACGCGTAAGGGACTTGCCCTGCAGTCAGGGATAACAGACGGAAACGACTGATAAGACCTGATAAAGTCAGGCGGACTCATGTCCAGCCTGATGAAAAGGAATGCTGCAGGAGAGCCTTGCGTCCTATTAGCTTGTTGGTGGGGTAACGGCCCACCAAGGCGATGATAGGTAGCCGGCCTGAGAGGGTGGACGGCCACAAGGGGACTGAGATACGGCCCTTACTCCTACGGGAGGCAGCAGTGGGGAATATTGGACAATGGGGGCAACCCTGATCCAGCAATTCTGTGTGCACGATGAAGGTCTTCGGATTGTAAAGTGCTTTCAGCAGGGAAGAAAAAATGACGGTACCTGCAGAAGAAGCGACGGCTAAATA
>G3BZQ8102FJHB8
GGTGAGTAACGCGTAAGGGACTTGCCCTGCAGTCAGGGATAACAGACGGAAACGACTGATAAGACCTGGTAAAGTCAGGCGGACTCATGTCCAGCCTGATGAAAAGGAATGCTGCAGGAGAGCCTTGCGTCCTATTAGCTTGTTGGTGGGGTAACGGCCCACCAAGGCGATGATAGGTAGCCGGCCTGGGAGGGTGGACGGCCACAAGGGGACTGAGATACGGCCCTTACTCCTACGGGAGGCAGCAGTGGGGAATATTGGACAATGGGGGCAACCCTGATCCAGCAATTCTGTGTGCACGATGAAGGTCTTCGGATTGTAAAGTGCTTTCAGCAGGGAAGAAAAAAATGACGGTACCTGCAGAAGAAGCGACGGCTAAATA
>GV2UCFN02H7TJQ
GGTGAGTAACGCGTAGGGACTTGCCCTGCAGTCAGGGATAACAGACGGAAACGACTGATAAGACCTGGTAAAGTCAGGCGGACTCATGTCCAGCCTGATGAAAAGGAATGCTGCAGGAGAGCCTTGCGTCCTATTAGCTTGTTGGTGGGGTAACGGCCCACCAAGGCGATGATAGGTAGCCGGCCTGGGAGGGTGGACGGCCACAAGGGGACTGAGATACGGCCCTTACTCCTACGGGAGGCAGCAGTGGGGAATATTGGACAATGGGGGCAACCCTGATCCAGCAATTCTGTGTGCACGATGAAGGTCTTCGGATTGTAAAGTGCTTTCAGCAGGGAAGAAAAAAATGACGGTACCTGCAGAAGAAGCGACGGCTAAATA
>GV2UCFN02HM3WB
GGTGAGTAACGCGTAGGGACTTGCCCTGCAGTCAGGGATAACAGACGGAAACGACTGATAAGACCTGGTAAAGTCAGGCGGACTCATGTCCAGCCTGATGAAAAGGAATGCTGCAGGAGAGCCTTGCGTCCTATTAGCTTGTTGGTGGGGTAACGGCCCACCAAGGCGATGATAGGTAGCCGGCCTGGGAGGGTGGACGGCCACAAGGGGACTGAGATACGGCCCTTACTCCTACGGGAGGCAGCAGTGGGGAATATTGGACAATGGGGGCAACCCTGATCCAGCAATTCTGTGTGCACGATGAAGGTCTTCGGATTGTAAAGTGCTTTCAGCAGGGAAGAAAAAAATGACGGTACCTGCAGAAGAAGCGACGGCTAAATA
>GV2UCFN02JMRLE
GGTGAGTAACGCGTAGGGACTTGCCCTGCAGTCAGGGATAACAGACGGAAACGACTGATAAGACCTGGTAAAGTCAGGCGGACTCATGTCCAGCCTGATGAAAAGGAATGCTGCAGGAGAGCCTTGCGTCCTATTAGCTTGTTGGTGGGGTAACGGCCCACCAAGGCGATGATAGGTAGCCGGCCTGGGAGGGTGGACGGCCACAAGGGGACTGAGATACGGCCCTTACTCCTACGGGAGGCAGCAGTGGGGAATATTGGACAATGGGGGCAACCCTGATCCAGCAATTCTGTGTGCACGATGAAGGTCTTCGGATTGTAAAGTGCTTTCAGCAGGGAAGAAAAAAATGACGGTACCTGCAGAAGAAGCGACGGCTAAATA
>GV2UCFN02F747K
GGTGAGTAACGCGTAGGGACTTGCCCTGCAGTCAGGGATAACAGACGGAAACGACTGATAAGACCTGGTAAAGTCAGGCGGACTCATGTCCAGCCTGATGAAAAGGAATGCTGCAGGAGAGCCTTGCGTCCTATTAGCTTGTTGGTGGGGTAACGGCCCACCAAGGCGATGATAGGTAGCCGGCCTGGGAGGGTGGACGGCCACAAGGGGACTGAGATACGGCCCTTACTCCTACGGGAGGCAGCAGTGGGGAATATTGGACAATGGGGGCAACCCTGATCCAGCAATTCTGTGTGCACGATGAAGGTCTTCGGATTGTAAAGTGCTTTCAGCAGGGAAGAAAAAAATGACGGTACCTGCAGAAGAAGCGACGGCTAAATA
>GV2UCFN02JCJ5L
GGTGAGTAACGCGTAGGGACTTGCCCTGCAGTCAGGGATAACAGACGGAAACGACTGATAAGACCTGGTAAAGTCAGGCGGACTCATGTCCAGCCTGATGAAAAGGAATGCTGCAGGAGAGCCTTGCGTCCTATTAGCTTGTTGGTGGGGTAACGGCCCACCAAGGCGATGATAGGTAGCCGGCCTGGGAGGGTGGACGGCCACAAGGGGACTGAGATACGGCCCTTACTCCTACGGGAGGCAGCAGTGGGGAATATTGGACAATGGGGGCAACCCTGATCCAGCAATTCTGTGTGCACGATGAAGGTCTTCGGATTGTAAAGTGCTTTCAGCAGGGAAGAAAAAAATGACGGTACCTGCAGAAGAAGCGACGGCTAAATA
>GV2UCFN02FKR7V
GGTGAGTAACGCGTAGGGACTTGCCCTGCAGTCAGGGATAACAGACGGAAACGACTGATAAGACCTGGTAAAGTCAGGCGGACTCATGTCCAGCCTGATGAAAAGGAATGCTGCAGGAGAGCCTTGCGTCCTATTAGCTTGTTGGTGGGGTAACGGCCCACCAAGGCGATGATAGGTAGCCGGCCTGGGAGGGTGGACGGCCACAAGGGGACTGAGATACGGCCCTTACTCCTACGGGAGGCAGCAGTGGGGAATATTGGACAATGGGGGCAACCCTGATCCAGCAATTCTGTGTGCACGATGAAGGTCTTCGGATTGTAAAGTGCTTTCAGCAGGGAAGAAAAAAATGACGGTACCTGCAGAAGAAGCGACGGCTAAATA
>GV2UCFN02H1PN3
GGTGAGTAACGCGTAGGGACTTGCCCTGCAGTCAGGGATAACAGACGGAAACGACTGATAAGACCTGGTAAAGTCAGGCGGACTCATGTCCAGCCTGATGAAAAGGAATGCTGCAGGAGAGCCTTGCGTCCTATTAGCTTGTTGGTGGGGTAACGGCCCACCAAGGCGATGATAGGTAGCCGGCCTGGGAGGGTGGACGGCCACAAGGGGACTGAGATACGGCCCTTACTCCTACGGGAGGCAGCAGTGGGGAATATTGGACAATGGGGGCAACCCTGATCCAGCAATTCTGTGTGCACGATGAAGGTCTTCGGATTGTAAAGTGCTTTCAGCAGGGAAGAAAAAAATGACGGTACCTGCAGAAGAAGCGACGGCTAAATA
>GV2UCFN02JFDE9
GGTGAGTAACGCGTAAGGGACTTGCCCTGCAGTCAGGGATAACAGATGGAAACGACTGATAAGACCTGGTAAAGTCAGGCGGACTCATGTCCAGCCTGATGAAAAGGAATGCTGCAGGAGAGCCTTGCGTCCTATTAGCTCGTTGGTGGGGTAACGGCCCACCAAGGCGATGATAGGTAGCCGGCCTGAGAGGGTGGACGGCCACAAGGGGACTGAGATACGGCCCTTACTCCTACGGGAGGCAGCAGTGGGGAATATTGGACAATGGGGGCAACCCTGATCCAGCAATTCTGTGTGCACGATGAAGGTCTTCGGATTGTAAAGTGCTTTCAGCAGGGAAGAAAAAAATGACGGTACCTGCAGAAGAAGCGACGGCTAAATA
>GV2UCFN02H1CO6
GGTGAGTAACGCGTAAGGGACTTGCCCTGCAGTCAGGGATAACAGATGGAAACGACTGATAAGACCTGGTAAAGTCAGGCGGACTCATGTCCAGCCTGATGAAAAGGAATGCTGCAGGAGAGCCTTGCGTCCTATTAGCTCGTTGGTGGGGTAACGGCCCACCAAGGCGATGATAGGTAGCCGGCCTGAGAGGGTGGACGGCCACAAGGGGACTGAGATACGGCCCTTACTCCTACGGGAGGCAGCAGTGGGGAATATTGGACAATGGGGGCAACCCTGATCCAGCAATTCTGTGTGCACGATGAAGGTCTTCGGATTGTAAAGTGCTTTCAGCAGGGAAGAAAAAAATGACGGTACCTGCAGAAGAAGCGACGGCTAAATA
>GV2UCFN02FUN4V
GGTGAGTAACGCGTAAGGGACTTGCCCTGCAGTCAGGGATAACAGATGGAAACGACTGATAAGACCTGGTAAAGTCAGGCGGACTCATGTCCAGCCTGATGAAAAGGAATGCTGCAGGAGAGCCTTGCGTCCTATTAGCTCGTTGGTGGGGTAACGGCCCACCAAGGCGATGATAGGTAGCCGGCCTGAGAGGGTGGACGGCCACAAGGGGACTGAGATACGGCCCTTACTCCTACGGGAGGCAGCAGTGGGGAATATTGGACAATGGGGGCAACCCTGATCCAGCAATTCTGTGTGCACGATGAAGGTCTTCGGATTGTAAAGTGCTTTCAGCAGGGAAGAAAAAAATGACGGTACCTGCAGAAGAAGCGACGGCTAAATA
>GV2UCFN02ICS2G
GGTGAGTAACGCGTAAGGGACTTGCCCTGCAGTCAGGGATAACAGATGGAAACGACTGATAAGACCTGGTAAAGTCAGGCGGACTCATGTCCAGCCTGATGAAAAGGAATGCTGCAGGAGAGCCTTGCGTCCTATTAGCTCGTTGGTGGGGTAACGGCCCACCAAGGCGATGATAGGTAGCCGGCCTGAGAGGGTGGACGGCCACAAGGGGACTGAGATACGGCCCTTACTCCTACGGGAGGCAGCAGTGGGGAATATTGGACAATGGGGGCAACCCTGATCCAGCAATTCTGTGTGCACGATGAAGGTCTTCGGATTGTAAAGTGCTTTCAGCAGGGAAGAAAAAAATGACGGTACCTGCAGAAGAAGCGACGGCTAAATA
>GV2UCFN02F0Z5T
GGTGAGTAACGCGTAAGGGACTTGCCCTGCAGTCAGGGATAACAGATGGAAACGACTGATAAGACCTGGTAAAGTCAGGCGGACTCATGTCCAGCCTGATGAAAAGGAATGCTGCAGGAGAGCCTTGCGTCCTATTAGCTCGTTGGTGGGGTAACGGCCCACCAAGGCGATGATAGGTAGCCGGCCTGAGAGGGTGGACGGCCACAAGGGGACTGAGATACGGCCCTTACTCCTACGGGAGGCAGCAGTGGGGAATATTGGACAATGGGGGCAACCCTGATCCAGCAATTCTGTGTGCACGATGAAGGTCTTCGGATTGTAAAGTGCTTTCAGCAGGGAAGAAAAAAATGACGGTACCTGCAGAAGAAGCGACGGCTAAATA
>GV2UCFN02HYXAZ
GGTGAGTAACGCGTAAGGGACTTGCCCTGCAGTCAGGGATAACAGATGGAAACGACTGATAAGACCTGGTAAAGTCAGGCGGACTCATGTCCAGCCTGATGAAAAGGAATGCTGCAGGAGAGCCTTGCGTCCTATTAGCTCGTTGGTGGGGTAACGGCCCACCAAGGCGATGATAGGTAGCCGGCCTGAGAGGGTGGACGGCCACAAGGGGACTGAGATACGGCCCTTACTCCTACGGGAGGCAGCAGTGGGGAATATTGGACAATGGGGGCAACCCTGATCCAGCAATTCTGTGTGCACGATGAAGGTCTTCGGATTGTAAAGTGCTTTCAGCAGGGAAGAAAAAAATGACGGTACCTGCAGAAGAAGCGACGGCTAAATA
>GV2UCFN02IMJXE
GGTGAGTAACGCGTAAGGGACTTGCCCTGCAGTCAGGGATAACAGATGGAAACGACTGATAAGACCTGGTAAAGTCAGGCGGACTCATGTCCAGCCTGATGAAAAGGAATGCTGCAGGAGAGCCTTGCGTCCTATTAGCTCGTTGGTGGGGTAACGGCCCACCAAGGCGATGATAGGTAGCCGGCCTGAGAGGGTGGACGGCCACAAGGGGACTGAGATACGGCCCTTACTCCTACGGGAGGCAGCAGTGGGGAATATTGGACAATGGGGGCAACCCTGATCCAGCAATTCTGTGTGCACGATGAAGGTCTTCGGATTGTAAAGTGCTTTCAGCAGGGAAGAAAAAAATGACGGTACCTGCAGAAGAAGCGACGGCTAAATA
>GV2UCFN02IEBI8
GGTGAGTAACGCGTAAGGGACTTGCCCTGCAGTCAGGGATAACAGATGGAAACGACTGATAAGACCTGGTAAAGTCAGGCGGACTCATGTCCAGCCTGATGAAAAGGAATGCTGCAGGAGAGCCTTGCGTCCTATTAGCTCGTTGGTGGGGTAACGGCCCACCAAGGCGATGATAGGTAGCCGGCCTGAGAGGGTGGACGGCCACAAGGGGACTGAGATACGGCCCTTACTCCTACGGGAGGCAGCAGTGGGGAATATTGGACAATGGGGGCAACCCTGATCCAGCAATTCTGTGTGCACGATGAAGGTCTTCGGATTGTAAAGTGCTTTCAGCAGGGAAGAAAAAAATGACGGTACCTGCAGAAGAAGCGACGGCTAAATA
>GV2UCFN02IIDPA
GGTGAGTAACGCGTAAGGGACTTGCCCTGCAGTCAGGGATAACAGATGGAAACGACTGATAAGACCTGGTAAAGTCAGGCGGACTCATGTCCAGCCTGATGAAAAGGAATGCTGCAGGAGAGCCTTGCGTCCTATTAGCTCGTTGGTGGGGTAACGGCCCACCAAGGCGATGATAGGTAGCCGGCCTGAGAGGGTGGACGGCCACAAGGGGACTGAGATACGGCCCTTACTCCTACGGGAGGCAGCAGTGGGGAATATTGGACAATGGGGGCAACCCTGATCCAGCAATTCTGTGTGCACGATGAAGGTCTTCGGATTGTAAAGTGCTTTCAGCAGGGAAGAAAAAAATGACGGTACCTGCAGAAGAAGCGACGGCTAAATA
>GV2UCFN02GZY54
GGTGAGTAACGCGTAAGGGACTTGCCCTGCAGTCAGGGATAACAGATGGAAACGACTGATAAGACCTGGTAAAGTCAGGCGGACTCATGTCCAGCCTGATGAAAAGGAATGCTGCAGGAGAGCCTTGCGTCCTATTAGCTCGTTGGTGGGGTAACGGCCCACCAAGGCGATGATAGGTAGCCGGCCTGAGAGGGTGGACGGCCACAAGGGGACTGAGATACGGCCCTTACTCCTACGGGAGGCAGCAGTGGGGAATATTGGACAATGGGGGCAACCCTGATCCAGCAATTCTGTGTGCACGATGAAGGTCTTCGGATTGTAAAGTGCTTTCAGCAGGGAAGAAAAAAATGACGGTACCTGCAGAAGAAGCGACGGCTAAATA
>GV2UCFN02JAVSG
GGTGAGTAACGCGTAAGGGACTTGCCCTGCAGTCAGGGATAACAGACGGAAACGACTGATAAAACCTGGTAAAGTCAGGCGGACTCATGTCCAGCCTGATGAAAAGGAATGCTGCAGGAGAGCCTTGCGTCCTATTAGCTCGTTGGTGGGGTAACGGCCCACCAAGGCGATGATAGGTAGCCGGCCTGAGAGGGTGGACGGCCACAAGGGGACTGAGATACGGCCCTTACTCCTACGGGAGGCAGCAGTGGGGAATATTGGACAATGGGGGCAACCCTGATCCAGCAATTCTGTGTGCACGATGAAGGTCTTCGGATTGTAAAGTGCTTTCAGCAGGGAAGAAAAAATGACGGTACCTGCAGAAGAAGCGACGGCTAAATA
>GV2UCFN02FY64A
GGTGAGTAACGCGTAAGGGACTTGCCCTGCAGTCAGGGATAACAGACGGAAACGACTGATAAAACCTGGTAAAGTCAGGCGGACTCATGTCCAGCCTGATGAAAAGGAATGCTGCAGGAGAGCCTTGCGTCCTATTAGCTCGTTGGTGGGGTAACGGCCCACCAAGGCGATGATAGGTAGCCGGCCTGAGAGGGTGGACGGCCACAAGGGGACTGAGATACGGCCCTTACTCCTACGGGAGGCAGCAGTGGGGAATATTGGACAATGGGGGCAACCCTGATCCAGCAATTCTGTGTGCACGATGAAGGTCTTCGGATTGTAAAGTGCTTTCAGCAGGGAAGAAAAAATGACGGTACCTGCAGAAGAAGCGACGGCTAAATA
>GV2UCFN02HTD52
GGTGAGTAACGCGTAAGGGACTTGCCCTGCAGTCAGGGATAACAGACGGAAACGACTGATAAAACCTGGTAAAGTCAGGCGGACTCATGTCCAGCCTGATGAAAAGGAATGCTGCAGGAGAGCCTTGCGTCCTATTAGCTCGTTGGTGGGGTAACGGCCCACCAAGGCGATGATAGGTAGCCGGCCTGAGAGGGTGGACGGCCACAAGGGGACTGAGATACGGCCCTTACTCCTACGGGAGGCAGCAGTGGGGAATATTGGACAATGGGGGCAACCCTGATCCAGCAATTCTGTGTGCACGATGAAGGTCTTCGGATTGTAAAGTGCTTTCAGCAGGGAAGAAAAAATGACGGTACCTGCAGAAGAAGCGACGGCTAAATA
>GV2UCFN02G6J12
GGTGAGTAACGCGTAAGGGACTTGCCCTGCAGTCAGGGATAACAGACGGAAACGACTGATAAAACCTGGTAAAGTCAGGCGGACTCATGTCCAGCCTGATGAAAAGGAATGCTGCAGGAGAGCCTTGCGTCCTATTAGCTCGTTGGTGGGGTAACGGCCCACCAAGGCGATGATAGGTAGCCGGCCTGAGAGGGTGGACGGCCACAAGGGGACTGAGATACGGCCCTTACTCCTACGGGAGGCAGCAGTGGGGAATATTGGACAATGGGGGCAACCCTGATCCAGCAATTCTGTGTGCACGATGAAGGTCTTCGGATTGTAAAGTGCTTTCAGCAGGGAAGAAAAAATGACGGTACCTGCAGAAGAAGCGACGGCTAAATA
>GV2UCFN02G7XSE
GGTGAGTAACGCGTAAGGGACTTGCCCTGCAGTCAGGGATAACAGACGGAAACGACTGATAAAACCTGGTAAAGTCAGGCGGACTCATGTCCAGCCTGATGAAAAGGAATGCTGCAGGAGAGCCTTGCGTCCTATTAGCTCGTTGGTGGGGTAACGGCCCACCAAGGCGATGATAGGTAGCCGGCCTGAGAGGGTGGACGGCCACAAGGGGACTGAGATACGGCCCTTACTCCTACGGGAGGCAGCAGTGGGGAATATTGGACAATGGGGGCAACCCTGATCCAGCAATTCTGTGTGCACGATGAAGGTCTTCGGATTGTAAAGTGCTTTCAGCAGGGAAGAAAAAATGACGGTACCTGCAGAAGAAGCGACGGCTAAATA
>GV2UCFN02JM8VW
GGTGAGTAACGCGTAAGGGACTTGCCCTGCAGTCAGGGATAACAGACGGAAACGACTGATAAAACCTGGTAAAGTCAGGCGGACTCATGTCCAGCCTGATGAAAAGGAATGCTGCAGGAGAGCCTTGCGTCCTATTAGCTCGTTGGTGGGGTAACGGCCCACCAAGGCGATGATAGGTAGCCGGCCTGAGAGGGTGGACGGCCACAAGGGGACTGAGATACGGCCCTTACTCCTACGGGAGGCAGCAGTGGGGAATATTGGACAATGGGGGCAACCCTGATCCAGCAATTCTGTGTGCACGATGAAGGTCTTCGGATTGTAAAGTGCTTTCAGCAGGGAAGAAAAAATGACGGTACCTGCAGAAGAAGCGACGGCTAAATA
>GV2UCFN02IJHYI
GGTGAGTAACGCGTAAGGGACTTGCCCTGCAGTCAGGGATAACAGACGGAAACGACTGATAAAACCTGGTAAAGTCAGGCGGACTCATGTCCAGCCTGATGAAAAGGAATGCTGCAGGAGAGCCTTGCGTCCTATTAGCTCGTTGGTGGGGTAACGGCCCACCAAGGCGATGATAGGTAGCCGGCCTGAGAGGGTGGACGGCCACAAGGGGACTGAGATACGGCCCTTACTCCTACGGGAGGCAGCAGTGGGGAATATTGGACAATGGGGGCAACCCTGATCCAGCAATTCTGTGTGCACGATGAAGGTCTTCGGATTGTAAAGTGCTTTCAGCAGGGAAGAAAAAATGACGGTACCTGCAGAAGAAGCGACGGCTAAATA
>G3BZQ8102HWVYF
GGTGAGTAACGCGTAAGGGACTTGCCTGCAGTCAGGGATAACAGACGGAAACGAACTGATAAAACCTGGTAAAGTCAGGCGGACTCATGTCCAGCCTGATGAAAAGGAATGCTGCAGGAGAGCCTTGCGTCCTATTAGCTTGTTGGTGGGGTAACGGCCCACCAAGGCGATGATAGGTAGCCGGCCTGAGAGGGTGGACGGCCACAAGGGGACTGAGATACGGCCCTTACTCCTACGGGAGGCAGCAGTGGGGAATATTGGACAATGGGGGCAACCCTGATCCAGCAATTCTGTGTGCACGATGAAGGTCTTCGGATTGTAAAGTGCTTTCAGCAGGGAAGAAAAAAATGACGGTACCTGCAGAAGAAGCGACGGCTAAATA
>GV2UCFN02JGMCA
GGTGAGTAACGCGTAAGGGACTTGCCCTGCAGTCAGGGATAACAGATGGAAACGACTGATAAGACCTGGTAAAGTCAGGCGGACTCATGTCCAGCCTGATGAAAAGGAATGCTGCAGGAGAGCCTTGCGTCCTATTAGCTTGTTGGTGGGGTAACGGCCCACCAAGGCGATGATAGGTAGCCGGCCTGAGAGGGTGGACGGCCACAAGGGGACTGAGATACGGCCCTTACTCCTACGGGAGGCAGCAGTGGGGAATATTGGACAATGGGGGCAACCCTGATCCAGCAATTCTGTGTGCACGATGAAGGTCTTCGGATTGTAAAGTGCTTTCAGCAGGGAAGAAAAAAATGACGGTACCTGCAGAAGAAGCGACGGCTAAATA
>GV2UCFN02GDK04
GGTGAGTAACGCGTAAGGGACTTGCCCTGCAGTCAGGGATAACAGATGGAAACGACTGATAAGACCTGGTAAAGTCAGGCGGACTCATGTCCAGCCTGATGAAAAGGAATGCTGCAGGAGAGCCTTGCGTCCTATTAGCTTGTTGGTGGGGTAACGGCCCACCAAGGCGATGATAGGTAGCCGGCCTGAGAGGGTGGACGGCCACAAGGGGACTGAGATACGGCCCTTACTCCTACGGGAGGCAGCAGTGGGGAATATTGGACAATGGGGGCAACCCTGATCCAGCAATTCTGTGTGCACGATGAAGGTCTTCGGATTGTAAAGTGCTTTCAGCAGGGAAGAAAAAAATGACGGTACCTGCAGAAGAAGCGACGGCTAAATA
>GV2UCFN02JUXQA
GGTGAGTAACGCGTAAGGGACTTGCCCTGCAGTCAGGGATAACAGATGGAAACGACTGATAAGACCTGGTAAAGTCAGGCGGACTCATGTCCAGCCTGATGAAAAGGAATGCTGCAGGAGAGCCTTGCGTCCTATTAGCTTGTTGGTGGGGTAACGGCCCACCAAGGCGATGATAGGTAGCCGGCCTGAGAGGGTGGACGGCCACAAGGGGACTGAGATACGGCCCTTACTCCTACGGGAGGCAGCAGTGGGGAATATTGGACAATGGGGGCAACCCTGATCCAGCAATTCTGTGTGCACGATGAAGGTCTTCGGATTGTAAAGTGCTTTCAGCAGGGAAGAAAAAAATGACGGTACCTGCAGAAGAAGCGACGGCTAAATA
>GV2UCFN02F6753
GGTGAGTAACGCGTAAGGGACTTGCCCTGCAGTCAGGGATAACAGATGGAAACGACTGATAAGACCTGGTAAAGTCAGGCGGACTCATGTCCAGCCTGATGAAAAGGAATGCTGCAGGAGAGCCTTGCGTCCTATTAGCTTGTTGGTGGGGTAACGGCCCACCAAGGCGATGATAGGTAGCCGGCCTGAGAGGGTGGACGGCCACAAGGGGACTGAGATACGGCCCTTACTCCTACGGGAGGCAGCAGTGGGGAATATTGGACAATGGGGGCAACCCTGATCCAGCAATTCTGTGTGCACGATGAAGGTCTTCGGATTGTAAAGTGCTTTCAGCAGGGAAGAAAAAAATGACGGTACCTGCAGAAGAAGCGACGGCTAAATA
>GV2UCFN02I4QE4
GGTGAGTAACGCGTAAGGGACTTGCCCTGCAGTCAGGGATAACAGATGGAAACGACTGATAAGACCTGGTAAAGTCAGGCGGACTCATGTCCAGCCTGATGAAAAGGAATGCTGCAGGAGAGCCTTGCGTCCTATTAGCTTGTTGGTGGGGTAACGGCCCACCAAGGCGATGATAGGTAGCCGGCCTGAGAGGGTGGACGGCCACAAGGGGACTGAGATACGGCCCTTACTCCTACGGGAGGCAGCAGTGGGGAATATTGGACAATGGGGGCAACCCTGATCCAGCAATTCTGTGTGCACGATGAAGGTCTTCGGATTGTAAAGTGCTTTCAGCAGGGAAGAAAAAAATGACGGTACCTGCAGAAGAAGCGACGGCTAAATA
>GV2UCFN02G04IQ
GGTGAGTAACGCGTAAGGGACTTGCCCTGCAGTCAGGGATAACAGATGGAAACGACTGATAAGACCTGGTAAAGTCAGGCGGACTCATGTCCAGCCTGATGAAAAGGAATGCTGCAGGAGAGCCTTGCGTCCTATTAGCTTGTTGGTGGGGTAACGGCCCACCAAGGCGATGATAGGTAGCCGGCCTGAGAGGGTGGACGGCCACAAGGGGACTGAGATACGGCCCTTACTCCTACGGGAGGCAGCAGTGGGGAATATTGGACAATGGGGGCAACCCTGATCCAGCAATTCTGTGTGCACGATGAAGGTCTTCGGATTGTAAAGTGCTTTCAGCAGGGAAGAAAAAAATGACGGTACCTGCAGAAGAAGCGACGGCTAAATA
>GV2UCFN02GRQZT
GGTGAGTAACGCGTAAGGGACTTGCCCTGCAGTCAGGGATAACAGATGGAAACGACTGATAAGACCTGGTAAAGTCAGGCGGACTCATGTCCAGCCTGATGAAAAGGAATGCTGCAGGAGAGCCTTGCGTCCTATTAGCTTGTTGGTGGGGTAACGGCCCACCAAGGCGATGATAGGTAGCCGGCCTGAGAGGGTGGACGGCCACAAGGGGACTGAGATACGGCCCTTACTCCTACGGGAGGCAGCAGTGGGGAATATTGGACAATGGGGGCAACCCTGATCCAGCAATTCTGTGTGCACGATGAAGGTCTTCGGATTGTAAAGTGCTTTCAGCAGGGAAGAAAAAAATGACGGTACCTGCAGAAGAAGCGACGGCTAAATA
>GV2UCFN02I7VH8
GGTGAGTAACGCGTAAGGGACTTGCCCTGCAGTCAGGGATAACAGATGGAAACGACTGATAAGACCTGGTAAAGTCAGGCGGACTCATGTCCAGCCTGATGAAAAGGAATGCTGCAGGAGAGCCTTGCGTCCTATTAGCTTGTTGGTGGGGTAACGGCCCACCAAGGCGATGATAGGTAGCCGGCCTGAGAGGGTGGACGGCCACAAGGGGACTGAGATACGGCCCTTACTCCTACGGGAGGCAGCAGTGGGGAATATTGGACAATGGGGGCAACCCTGATCCAGCAATTCTGTGTGCACGATGAAGGTCTTCGGATTGTAAAGTGCTTTCAGCAGGGAAGAAAAAAATGACGGTACCTGCAGAAGAAGCGACGGCTAAATA
>GV2UCFN02HR83V
GGTGAGTAACGCGTAAGGGACTTGCCCTGCAGTCAGGGATAACAGATGGAAACGACTGATAAGACCTGGTAAAGTCAGGCGGACTCATGTCCAGCCTGATGAAAAGGAATGCTGCAGGAGAGCCTTGCGTCCTATTAGCTTGTTGGTGGGGTAACGGCCCACCAAGGCGATGATAGGTAGCCGGCCTGAGAGGGTGGACGGCCACAAGGGGACTGAGATACGGCCCTTACTCCTACGGGAGGCAGCAGTGGGGAATATTGGACAATGGGGGCAACCCTGATCCAGCAATTCTGTGTGCACGATGAAGGTCTTCGGATTGTAAAGTGCTTTCAGCAGGGAAGAAAAAAATGACGGTACCTGCAGAAGAAGCGACGGCTAAATA
>GV2UCFN02F3F8M
GGTGAGTAACGCGTAAGGGACTTGCCCTGCAGTCAGGGATAACAGACGGAAACGACTGATAAGACCTGGTAAAGTCAGGCGGACTCATGTCCAGCCTGATGAAAAGGAATGCTGCAGGAGAGCCTTGCGTCCTATTAGCTTGTTGGTGGGGTAACGGCCCACCAAGGCGATGATAGGTAGCCGGCCTGAGAGGGTGGACGGCCACAAGGGGACTGAGATACGGCCCTTACTCCTACGGGAGGCAGCAGTGGGGAATATTGGACAATGGGGGCAACCCTGATCCAGCAATTCTGTGTGCACGATGAAGGTCTTCGGATTGTAAAGTGCTTTCAGCAGGGAAGAAAAAAATGACGGTACCTGCAGAAGAAGCGACGGCTAAATA
>GV2UCFN02IIKM8
GGTGAGTAACGCGTAAGGGACTTGCCCTGCAGTCAGGGATAACAGACGGAAACGACTGATAAGACCTGGTAAAGTCAGGCGGACTCATGTCCAGCCTGATGAAAAGGAATGCTGCAGGAGAGCCTTGCGTCCTATTAGCTTGTTGGTGGGGTAACGGCCCACCAAGGCGATGATAGGTAGCCGGCCTGAGAGGGTGGACGGCCACAAGGGGACTGAGATACGGCCCTTACTCCTACGGGAGGCAGCAGTGGGGAATATTGGACAATGGGGGCAACCCTGATCCAGCAATTCTGTGTGCACGATGAAGGTCTTCGGATTGTAAAGTGCTTTCAGCAGGGAAGAAAAAAATGACGGTACCTGCAGAAGAAGCGACGGCTAAATA
>GV2UCFN02F887I
GGTGAGTAACGCGTAAGGGACTTGCCCTGCAGTCAGGGATAACAGACGGAAACGACTGATAAGACCTGGTAAAGTCAGGCGGACTCATGTCCAGCCTGATGAAAAGGAATGCTGCAGGAGAGCCTTGCGTCCTATTAGCTTGTTGGTGGGGTAACGGCCCACCAAGGCGATGATAGGTAGCCGGCCTGAGAGGGTGGACGGCCACAAGGGGACTGAGATACGGCCCTTACTCCTACGGGAGGCAGCAGTGGGGAATATTGGACAATGGGGGCAACCCTGATCCAGCAATTCTGTGTGCACGATGAAGGTCTTCGGATTGTAAAGTGCTTTCAGCAGGGAAGAAAAAAATGACGGTACCTGCAGAAGAAGCGACGGCTAAATA
>GV2UCFN02JW37L
GGTGAGTAACGCGTAAGGGACTTGCCCTGCAGTCAGGGATAACAGACGGAAACGACTGATAAGACCTGGTAAAGTCAGGCGGACTCATGTCCAGCCTGATGAAAAGGAATGCTGCAGGAGAGCCTTGCGTCCTATTAGCTTGTTGGTGGGGTAACGGCCCACCAAGGCGATGATAGGTAGCCGGCCTGAGAGGGTGGACGGCCACAAGGGGACTGAGATACGGCCCTTACTCCTACGGGAGGCAGCAGTGGGGAATATTGGACAATGGGGGCAACCCTGATCCAGCAATTCTGTGTGCACGATGAAGGTCTTCGGATTGTAAAGTGCTTTCAGCAGGGAAGAAAAAAATGACGGTACCTGCAGAAGAAGCGACGGCTAAATA
>GV2UCFN02I5NS7
GGTGAGTAACGCGTAAGGGACTTGCCCTGCAGTCAGGGATAACAGACGGAAACGACTGATAAGACCTGGTAAAGTCAGGCGGACTCATGTCCAGCCTGATGAAAAGGAATGCTGCAGGAGAGCCTTGCGTCCTATTAGCTTGTTGGTGGGGTAACGGCCCACCAAGGCGATGATAGGTAGCCGGCCTGAGAGGGTGGACGGCCACAAGGGGACTGAGATACGGCCCTTACTCCTACGGGAGGCAGCAGTGGGGAATATTGGACAATGGGGGCAACCCTGATCCAGCAATTCTGTGTGCACGATGAAGGTCTTCGGATTGTAAAGTGCTTTCAGCAGGGAAGAAAAAAATGACGGTACCTGCAGAAGAAGCGACGGCTAAATA
>GV2UCFN02JOTGU
GGTGAGTAACGCGTAAGGGACTTGCCCTGCAGTCAGGGATAACAGACGGAAACGACTGATAAGACCTGGTAAAGTCAGGCGGACTCATGTCCAGCCTGATGAAAAGGAATGCTGCAGGAGAGCCTTGCGTCCTATTAGCTTGTTGGTGGGGTAACGGCCCACCAAGGCGATGATAGGTAGCCGGCCTGAGAGGGTGGACGGCCACAAGGGGACTGAGATACGGCCCTTACTCCTACGGGAGGCAGCAGTGGGGAATATTGGACAATGGGGGCAACCCTGATCCAGCAATTCTGTGTGCACGATGAAGGTCTTCGGATTGTAAAGTGCTTTCAGCAGGGAAGAAAAAAATGACGGTACCTGCAGAAGAAGCGACGGCTAAATA
>GV2UCFN02G6KIR
GGTGAGTAACGCGTAAGGGACTTGCCCTGCAGTCAGGGATAACAGACGGAAACGACTGATAAGACCTGGTAAAGTCAGGCGGACTCATGTCCAGCCTGATGAAAAGGAATGCTGCAGGAGAGCCTTGCGTCCTATTAGCTTGTTGGTGGGGTAACGGCCCACCAAGGCGATGATAGGTAGCCGGCCTGAGAGGGTGGACGGCCACAAGGGGACTGAGATACGGCCCTTACTCCTACGGGAGGCAGCAGTGGGGAATATTGGACAATGGGGGCAACCCTGATCCAGCAATTCTGTGTGCACGATGAAGGTCTTCGGATTGTAAAGTGCTTTCAGCAGGGAAGAAAAAAATGACGGTACCTGCAGAAGAAGCGACGGCTAAATA
>GV2UCFN02IEFXK
GGTGAGTAACGCGTAAGGGACTTGCCCTGCAGTCAGGGATAACAGACGGAAACGACTGATAAGACCTGGTAAAGTCAGGCGGACTCATGTCCAGCCTGATGAAAAGGAATGCTGCAGGAGAGCCTTGCGTCCTATTAGCTTGTTGGTGGGGTAACGGCCCACCAAGGCGATGATAGGTAGCCGGCCTGAGAGGGTGGACGGCCACAAGGGGACTGAGATACGGCCCTTACTCCTACGGGAGGCAGCAGTGGGGAATATTGGACAATGGGGGCAACCCTGATCCAGCAATTCTGTGTGCACGATGAAGGTCTTCGGATTGTAAAGTGCTTTCAGCAGGGAAGAAAAAAATGACGGTACCTGCAGAAGAAGCGACGGCTAAATA
>GV2UCFN02IV7LT
GGTGAGTAACGCGTAAGGGACTTGCCCTGCAGTCAGGGATAACAGACGGAAACGACTGATAAGACCTGGTAAAGTCAGGCGGACTCATGTCCAGCCTGATGAAAAGGAATGCTGCAGGAGAGCCTTGCGTCCTATTAGCTTGTTGGTGGGGTAACGGCCCACCAAGGCGATGATAGGTAGCCGGCCTGAGAGGGTGGACGGCCACAAGGGGACTGAGATACGGCCCTTACTCCTACGGGAGGCAGCAGTGGGGAATATTGGACAATGGGGGCAACCCTGATCCAGCAATTCTGTGTGCACGATGAAGGTCTTCGGATTGTAAAGTGCTTTCAGCAGGGAAGAAAAAAATGACGGTACCTGCAGAAGAAGCGACGGCTAAATA
>GV2UCFN02HWF0X
GGTGAGTAACGCGTAAGGGACTTGCCCTGCAGTCAGGGATAACAGACGGAAACGACTGATAAGACCTGGTAAAGTCAGGCGGACTCATGTCCAGCCTGATGAAAAGGAATGCTGCAGGAGAGCCTTGCGTCCTATTAGCTTGTTGGTGGGGTAACGGCCCACCAAGGCGATGATAGGTAGCCGGCCTGAGAGGGTGGACGGCCACAAGGGGACTGAGATACGGCCCTTACTCCTACGGGAGGCAGCAGTGGGGAATATTGGACAATGGGGGCAACCCTGATCCAGCAATTCTGTGTGCACGATGAAGGTCTTCGGATTGTAAAGTGCTTTCAGCAGGGAAGAAAAAAATGACGGTACCTGCAGAAGAAGCGACGGCTAAATA
>GV2UCFN02I2YI2
GGTGAGTAACGCGTAAGGGACTTGCCCTGCAGTCAGGGATAACAGACGGAAACGACTGATAAGACCTGGTAAAGTCAGGCGGACTCATGTCCAGCCTGATGAAAAGGAATGCTGCAGGAGAGCCTTGCGTCCTATTAGCTTGTTGGTGGGGTAACGGCCCACCAAGGCGATGATAGGTAGCCGGCCTGAGAGGGTGGACGGCCACAAGGGGACTGAGATACGGCCCTTACTCCTACGGGAGGCAGCAGTGGGGAATATTGGACAATGGGGGCAACCCTGATCCAGCAATTCTGTGTGCACGATGAAGGTCTTCGGATTGTAAAGTGCTTTCAGCAGGGAAGAAAAAAATGACGGTACCTGCAGAAGAAGCGACGGCTAAATA
>GV2UCFN02GALMW
GGTGAGTAACGCGTAAGGGACTTGCCCTGCAGTCAGGGATAACAGACGGAAACGACTGATAAGACCTGGTAAAGTCAGGCGGACTCATGTCCAGCCTGATGAAAAGGAATGCTGCAGGAGAGCCTTGCGTCCTATTAGCTTGTTGGTGGGGTAACGGCCCACCAAGGCGATGATAGGTAGCCGGCCTGAGAGGGTGGACGGCCACAAGGGGACTGAGATACGGCCCTTACTCCTACGGGAGGCAGCAGTGGGGAATATTGGACAATGGGGGCAACCCTGATCCAGCAATTCTGTGTGCACGATGAAGGTCTTCGGATTGTAAAGTGCTTTCAGCAGGGAAGAAAAAAATGACGGTACCTGCAGAAGAAGCGACGGCTAAATA
>GV2UCFN02H7ZZT
GGTGAGTAACGCGTAAGGGACTTGCCCTGCAGTCAGGGATAACAGACGGAAACGACTGATAAGACCTGGTAAAGTCAGGCGGACTCATGTCCAGCCTGATGAAAAGGAATGCTGCAGGAGAGCCTTGCGTCCTATTAGCTTGTTGGTGGGGTAACGGCCCACCAAGGCGATGATAGGTAGCCGGCCTGAGAGGGTGGACGGCCACAAGGGGACTGAGATACGGCCCTTACTCCTACGGGAGGCAGCAGTGGGGAATATTGGACAATGGGGGCAACCCTGATCCAGCAATTCTGTGTGCACGATGAAGGTCTTCGGATTGTAAAGTGCTTTCAGCAGGGAAGAAAAAAATGACGGTACCTGCAGAAGAAGCGACGGCTAAATA
>GV2UCFN02GRJ1W
GGTGAGTAACGCGTAAGGGACTTGCCCTGCAGTCAGGGATAACAGACGGAAACGACTGATAAGACCTGGTAAAGTCAGGCGGACTCATGTCCAGCCTGATGAAAAGGAATGCTGCAGGAGAGCCTTGCGTCCTATTAGCTTGTTGGTGGGGTAACGGCCCACCAAGGCGATGATAGGTAGCCGGCCTGAGAGGGTGGACGGCCACAAGGGGACTGAGATACGGCCCTTACTCCTACGGGAGGCAGCAGTGGGGAATATTGGACAATGGGGGCAACCCTGATCCAGCAATTCTGTGTGCACGATGAAGGTCTTCGGATTGTAAAGTGCTTTCAGCAGGGAAGAAAAAAATGACGGTACCTGCAGAAGAAGCGACGGCTAAATA
>GV2UCFN02J5BHW
GGTGAGTAACGCGTAAGGGACTTGCCCTGCAGTCAGGGATAACAGACGGAAACGACTGATAAGACCTGGTAAAGTCAGGCGGACTCATGTCCAGCCTGATGAAAAGGAATGCTGCAGGAGAGCCTTGCGTCCTATTAGCTTGTTGGTGGGGTAACGGCCCACCAAGGCGATGATAGGTAGCCGGCCTGAGAGGGTGGACGGCCACAAGGGGACTGAGATACGGCCCTTACTCCTACGGGAGGCAGCAGTGGGGAATATTGGACAATGGGGGCAACCCTGATCCAGCAATTCTGTGTGCACGATGAAGGTCTTCGGATTGTAAAGTGCTTTCAGCAGGGAAGAAAAAAATGACGGTACCTGCAGAAGAAGCGACGGCTAAATA
>GV2UCFN02HR6UD
GGTGAGTAACGCGTAAGGGACTTGCCCTGCAGTCAGGGATAACAGACGGAAACGACTGATAAGACCTGGTAAAGTCAGGCGGACTCATGTCCAGCCTGATGAAAAGGAATGCTGCAGGAGAGCCTTGCGTCCTATTAGCTTGTTGGTGGGGTAACGGCCCACCAAGGCGATGATAGGTAGCCGGCCTGAGAGGGTGGACGGCCACAAGGGGACTGAGATACGGCCCTTACTCCTACGGGAGGCAGCAGTGGGGAATATTGGACAATGGGGGCAACCCTGATCCAGCAATTCTGTGTGCACGATGAAGGTCTTCGGATTGTAAAGTGCTTTCAGCAGGGAAGAAAAAAATGACGGTACCTGCAGAAGAAGCGACGGCTAAATA
>GV2UCFN02JO74J
GGTGAGTAACGCGTAAGGGACTTGCCCTGCAGTCAGGGATAACAGACGGAAACGACTGATAAGACCTGGTAAAGTCAGGCGGACTCATGTCCAGCCTGATGAAAAGGAATGCTGCAGGAGAGCCTTGCGTCCTATTAGCTTGTTGGTGGGGTAACGGCCCACCAAGGCGATGATAGGTAGCCGGCCTGAGAGGGTGGACGGCCACAAGGGGACTGAGATACGGCCCTTACTCCTACGGGAGGCAGCAGTGGGGAATATTGGACAATGGGGGCAACCCTGATCCAGCAATTCTGTGTGCACGATGAAGGTCTTCGGATTGTAAAGTGCTTTCAGCAGGGAAGAAAAAAATGACGGTACCTGCAGAAGAAGCGACGGCTAAATA
>GV2UCFN02JHAHP
GGTGAGTAACGCGTAAGGGACTTGCCCTGCAGTCAGGGATAACAGACGGAAACGACTGATAAGACCTGGTAAAGTCAGGCGGACTCATGTCCAGCCTGATGAAAAGGAATGCTGCAGGAGAGCCTTGCGTCCTATTAGCTTGTTGGTGGGGTAACGGCCCACCAAGGCGATGATAGGTAGCCGGCCTGAGAGGGTGGACGGCCACAAGGGGACTGAGATACGGCCCTTACTCCTACGGGAGGCAGCAGTGGGGAATATTGGACAATGGGGGCAACCCTGATCCAGCAATTCTGTGTGCACGATGAAGGTCTTCGGATTGTAAAGTGCTTTCAGCAGGGAAGAAAAAAATGACGGTACCTGCAGAAGAAGCGACGGCTAAATA
>GV2UCFN02IEXA8
GGTGAGTAACGCGTAAGGGACTTGCCCTGCAGTCAGGGATAACAGACGGAAACGACTGATAAGACCTGGTAAAGTCAGGCGGACTCATGTCCAGCCTGATGAAAAGGAATGCTGCAGGAGAGCCTTGCGTCCTATTAGCTTGTTGGTGGGGTAACGGCCCACCAAGGCGATGATAGGTAGCCGGCCTGAGAGGGTGGACGGCCACAAGGGGACTGAGATACGGCCCTTACTCCTACGGGAGGCAGCAGTGGGGAATATTGGACAATGGGGGCAACCCTGATCCAGCAATTCTGTGTGCACGATGAAGGTCTTCGGATTGTAAAGTGCTTTCAGCAGGGAAGAAAAAAATGACGGTACCTGCAGAAGAAGCGACGGCTAAATA
>GV2UCFN02JQGFC
GGTGAGTAACGCGTAAGGGACTTGCCCTGCAGTCAGGGATAACAGACGGAAACGACTGATAAGACCTGGTAAAGTCAGGCGGACTCATGTCCAGCCTGATGAAAAGGAATGCTGCAGGAGAGCCTTGCGTCCTATTAGCTTGTTGGTGGGGTAACGGCCCACCAAGGCGATGATAGGTAGCCGGCCTGAGAGGGTGGACGGCCACAAGGGGACTGAGATACGGCCCTTACTCCTACGGGAGGCAGCAGTGGGGAATATTGGACAATGGGGGCAACCCTGATCCAGCAATTCTGTGTGCACGATGAAGGTCTTCGGATTGTAAAGTGCTTTCAGCAGGGAAGAAAAAAATGACGGTACCTGCAGAAGAAGCGACGGCTAAATA
>GV2UCFN02GRE3D
GGTGAGTAACGCGTAAGGGACTTGCCCTGCAGTCAGGGATAACAGACGGAAACGACTGATAAGACCTGGTAAAGTCAGGCGGACTCATGTCCAGCCTGATGAAAAGGAATGCTGCAGGAGAGCCTTGCGTCCTATTAGCTTGTTGGTGGGGTAACGGCCCACCAAGGCGATGATAGGTAGCCGGCCTGAGAGGGTGGACGGCCACAAGGGGACTGAGATACGGCCCTTACTCCTACGGGAGGCAGCAGTGGGGAATATTGGACAATGGGGGCAACCCTGATCCAGCAATTCTGTGTGCACGATGAAGGTCTTCGGATTGTAAAGTGCTTTCAGCAGGGAAGAAAAAAATGACGGTACCTGCAGAAGAAGCGACGGCTAAATA
>GV2UCFN02HEL0H
GGTGAGTAACGCGTAAGGGACTTGCCCTGCAGTCAGGGATAACAGACGGAAACGACTGATAAGACCTGGTAAAGTCAGGCGGACTCATGTCCAGCCTGATGAAAAGGAATGCTGCAGGAGAGCCTTGCGTCCTATTAGCTTGTTGGTGGGGTAACGGCCCACCAAGGCGATGATAGGTAGCCGGCCTGAGAGGGTGGACGGCCACAAGGGGACTGAGATACGGCCCTTACTCCTACGGGAGGCAGCAGTGGGGAATATTGGACAATGGGGGCAACCCTGATCCAGCAATTCTGTGTGCACGATGAAGGTCTTCGGATTGTAAAGTGCTTTCAGCAGGGAAGAAAAAAATGACGGTACCTGCAGAAGAAGCGACGGCTAAATA
>GV2UCFN02G44L1
GGTGAGTAACGCGTAAGGGACTTGCCCTGCAGTCAGGGATAACAGACGGAAACGACTGATAAGACCTGGTAAAGTCAGGCGGACTCATGTCCAGCCTGATGAAAAGGAATGCTGCAGGAGAGCCTTGCGTCCTATTAGCTTGTTGGTGGGGTAACGGCCCACCAAGGCGATGATAGGTAGCCGGCCTGAGAGGGTGGACGGCCACAAGGGGACTGAGATACGGCCCTTACTCCTACGGGAGGCAGCAGTGGGGAATATTGGACAATGGGGGCAACCCTGATCCAGCAATTCTGTGTGCACGATGAAGGTCTTCGGATTGTAAAGTGCTTTCAGCAGGGAAGAAAAAAATGACGGTACCTGCAGAAGAAGCGACGGCTAAATA
>GV2UCFN02JC7MG
GGTGAGTAACGCGTAAGGGACTTGCCCTGCAGTCAGGGATAACAGACGGAAACGACTGATAAGACCTGGTAAAGTCAGGCGGACTCATGTCCAGCCTGATGAAAAGGAATGCTGCAGGAGAGCCTTGCGTCCTATTAGCTTGTTGGTGGGGTAACGGCCCACCAAGGCGATGATAGGTAGCCGGCCTGAGAGGGTGGACGGCCACAAGGGGACTGAGATACGGCCCTTACTCCTACGGGAGGCAGCAGTGGGGAATATTGGACAATGGGGGCAACCCTGATCCAGCAATTCTGTGTGCACGATGAAGGTCTTCGGATTGTAAAGTGCTTTCAGCAGGGAAGAAAAAAATGACGGTACCTGCAGAAGAAGCGACGGCTAAATA
>GV2UCFN02IRRCY
GGTGAGTAACGCGTAAGGGACTTGCCCTGCAGTCAGGGATAACAGACGGAAACGACTGATAAGACCTGGTAAAGTCAGGCGGACTCATGTCCAGCCTGATGAAAAGGAATGCTGCAGGAGAGCCTTGCGTCCTATTAGCTTGTTGGTGGGGTAACGGCCCACCAAGGCGATGATAGGTAGCCGGCCTGAGAGGGTGGACGGCCACAAGGGGACTGAGATACGGCCCTTACTCCTACGGGAGGCAGCAGTGGGGAATATTGGACAATGGGGGCAACCCTGATCCAGCAATTCTGTGTGCACGATGAAGGTCTTCGGATTGTAAAGTGCTTTCAGCAGGGAAGAAAAAAATGACGGTACCTGCAGAAGAAGCGACGGCTAAATA
>GV2UCFN02IHKAD
GGTGAGTAACGCGTAAGGGACTTGCCCTGCAGTCAGGGATAACAGACGGAAACGACTGATAAGACCTGGTAAAGTCAGGCGGACTCATGTCCAGCCTGATGAAAAGGAATGCTGCAGGAGAGCCTTGCGTCCTATTAGCTTGTTGGTGGGGTAACGGCCCACCAAGGCGATGATAGGTAGCCGGCCTGAGAGGGTGGACGGCCACAAGGGGACTGAGATACGGCCCTTACTCCTACGGGAGGCAGCAGTGGGGAATATTGGACAATGGGGGCAACCCTGATCCAGCAATTCTGTGTGCACGATGAAGGTCTTCGGATTGTAAAGTGCTTTCAGCAGGGAAGAAAAAAATGACGGTACCTGCAGAAGAAGCGACGGCTAAATA
>GV2UCFN02GNRQD
GGTGAGTAACGCGTAAGGGACTTGCCCTGCAGTCAGGGATAACAGACGGAAACGACTGATAAGACCTGGTAAAGTCAGGCGGACTCATGTCCAGCCTGATGAAAAGGAATGCTGCAGGAGAGCCTTGCGTCCTATTAGCTTGTTGGTGGGGTAACGGCCCACCAAGGCGATGATAGGTAGCCGGCCTGAGAGGGTGGACGGCCACAAGGGGACTGAGATACGGCCCTTACTCCTACGGGAGGCAGCAGTGGGGAATATTGGACAATGGGGGCAACCCTGATCCAGCAATTCTGTGTGCACGATGAAGGTCTTCGGATTGTAAAGTGCTTTCAGCAGGGAAGAAAAAAATGACGGTACCTGCAGAAGAAGCGACGGCTAAATA
>GV2UCFN02I4OCV
GGTGAGTAACGCGTAAGGGACTTGCCCTGCAGTCAGGGATAACAGACGGAAACGACTGATAAGACCTGGTAAAGTCAGGCGGACTCATGTCCAGCCTGATGAAAAGGAATGCTGCAGGAGAGCCTTGCGTCCTATTAGCTTGTTGGTGGGGTAACGGCCCACCAAGGCGATGATAGGTAGCCGGCCTGAGAGGGTGGACGGCCACAAGGGGACTGAGATACGGCCCTTACTCCTACGGGAGGCAGCAGTGGGGAATATTGGACAATGGGGGCAACCCTGATCCAGCAATTCTGTGTGCACGATGAAGGTCTTCGGATTGTAAAGTGCTTTCAGCAGGGAAGAAAAAAATGACGGTACCTGCAGAAGAAGCGACGGCTAAATA
>GV2UCFN02HIN6R
GGTGAGTAACGCGTAAGGGACTTGCCCTGCAGTCAGGGATAACAGACGGAAACGACTGATAAGACCTGGTAAAGTCAGGCGGACTCATGTCCAGCCTGATGAAAAGGAATGCTGCAGGAGAGCCTTGCGTCCTATTAGCTTGTTGGTGGGGTAACGGCCCACCAAGGCGATGATAGGTAGCCGGCCTGAGAGGGTGGACGGCCACAAGGGGACTGAGATACGGCCCTTACTCCTACGGGAGGCAGCAGTGGGGAATATTGGACAATGGGGGCAACCCTGATCCAGCAATTCTGTGTGCACGATGAAGGTCTTCGGATTGTAAAGTGCTTTCAGCAGGGAAGAAAAAAATGACGGTACCTGCAGAAGAAGCGACGGCTAAATA
>GV2UCFN02H1G9R
GGTGAGTAACGCGTAAGGGACTTGCCCTGCAGTCAGGGATAACAGACGGAAACGACTGATAAGACCTGGTAAAGTCAGGCGGACTCATGTCCAGCCTGATGAAAAGGAATGCTGCAGGAGAGCCTTGCGTCCTATTAGCTTGTTGGTGGGGTAACGGCCCACCAAGGCGATGATAGGTAGCCGGCCTGAGAGGGTGGACGGCCACAAGGGGACTGAGATACGGCCCTTACTCCTACGGGAGGCAGCAGTGGGGAATATTGGACAATGGGGGCAACCCTGATCCAGCAATTCTGTGTGCACGATGAAGGTCTTCGGATTGTAAAGTGCTTTCAGCAGGGAAGAAAAAAATGACGGTACCTGCAGAAGAAGCGACGGCTAAATA
>GV2UCFN02G3MFL
GGTGAGTAACGCGTAAGGGACTTGCCCTGCAGTCAGGGATAACAGACGGAAACGACTGATAAGACCTGGTAAAGTCAGGCGGACTCATGTCCAGCCTGATGAAAAGGAATGCTGCAGGAGAGCCTTGCGTCCTATTAGCTTGTTGGTGGGGTAACGGCCCACCAAGGCGATGATAGGTAGCCGGCCTGAGAGGGTGGACGGCCACAAGGGGACTGAGATACGGCCCTTACTCCTACGGGAGGCAGCAGTGGGGAATATTGGACAATGGGGGCAACCCTGATCCAGCAATTCTGTGTGCACGATGAAGGTCTTCGGATTGTAAAGTGCTTTCAGCAGGGAAGAAAAAAATGACGGTACCTGCAGAAGAAGCGACGGCTAAATA
>GV2UCFN02I44A6
GGTGAGTAACGCGTAAGGGACTTGCCCTGCAGTCAGGGATAACAGACGGAAACGACTGATAAGACCTGGTAAAGTCAGGCGGACTCATGTCCAGCCTGATGAAAAGGAATGCTGCAGGAGAGCCTTGCGTCCTATTAGCTTGTTGGTGGGGTAACGGCCCACCAAGGCGATGATAGGTAGCCGGCCTGAGAGGGTGGACGGCCACAAGGGGACTGAGATACGGCCCTTACTCCTACGGGAGGCAGCAGTGGGGAATATTGGACAATGGGGGCAACCCTGATCCAGCAATTCTGTGTGCACGATGAAGGTCTTCGGATTGTAAAGTGCTTTCAGCAGGGAAGAAAAAAATGACGGTACCTGCAGAAGAAGCGACGGCTAAATA
>GV2UCFN02JRVM7
GGTGAGTAACGCGTAAGGGACTTGCCCTGCAGTCAGGGATAACAGACGGAAACGACTGATAAGACCTGGTAAAGTCAGGCGGACTCATGTCCAGCCTGATGAAAAGGAATGCTGCAGGAGAGCCTTGCGTCCTATTAGCTTGTTGGTGGGGTAACGGCCCACCAAGGCGATGATAGGTAGCCGGCCTGAGAGGGTGGACGGCCACAAGGGGACTGAGATACGGCCCTTACTCCTACGGGAGGCAGCAGTGGGGAATATTGGACAATGGGGGCAACCCTGATCCAGCAATTCTGTGTGCACGATGAAGGTCTTCGGATTGTAAAGTGCTTTCAGCAGGGAAGAAAAAAATGACGGTACCTGCAGAAGAAGCGACGGCTAAATA
>GV2UCFN02I8WK7
GGTGAGTAACGCGTAAGGGACTTGCCCTGCAGTCAGGGATAACAGACGGAAACGACTGATAAGACCTGGTAAAGTCAGGCGGACTCATGTCCAGCCTGATGAAAAGGAATGCTGCAGGAGAGCCTTGCGTCCTATTAGCTTGTTGGTGGGGTAACGGCCCACCAAGGCGATGATAGGTAGCCGGCCTGAGAGGGTGGACGGCCACAAGGGGACTGAGATACGGCCCTTACTCCTACGGGAGGCAGCAGTGGGGAATATTGGACAATGGGGGCAACCCTGATCCAGCAATTCTGTGTGCACGATGAAGGTCTTCGGATTGTAAAGTGCTTTCAGCAGGGAAGAAAAAAATGACGGTACCTGCAGAAGAAGCGACGGCTAAATA
>GV2UCFN02I8K5Q
GGTGAGTAACGCGTAAGGGACTTGCCCTGCAGTCAGGGATAACAGACGGAAACGACTGATAAGACCTGGTAAAGTCAGGCGGACTCATGTCCAGCCTGATGAAAAGGAATGCTGCAGGAGAGCCTTGCGTCCTATTAGCTTGTTGGTGGGGTAACGGCCCACCAAGGCGATGATAGGTAGCCGGCCTGAGAGGGTGGACGGCCACAAGGGGACTGAGATACGGCCCTTACTCCTACGGGAGGCAGCAGTGGGGAATATTGGACAATGGGGGCAACCCTGATCCAGCAATTCTGTGTGCACGATGAAGGTCTTCGGATTGTAAAGTGCTTTCAGCAGGGAAGAAAAAAATGACGGTACCTGCAGAAGAAGCGACGGCTAAATA
>GV2UCFN02G7H17
GGTGAGTAACGCGTAAGGGACTTGCCCTGCAGTCAGGGATAACAGACGGAAACGACTGATAAGACCTGGTAAAGTCAGGCGGACTCATGTCCAGCCTGATGAAAAGGAATGCTGCAGGAGAGCCTTGCGTCCTATTAGCTTGTTGGTGGGGTAACGGCCCACCAAGGCGATGATAGGTAGCCGGCCTGAGAGGGTGGACGGCCACAAGGGGACTGAGATACGGCCCTTACTCCTACGGGAGGCAGCAGTGGGGAATATTGGACAATGGGGGCAACCCTGATCCAGCAATTCTGTGTGCACGATGAAGGTCTTCGGATTGTAAAGTGCTTTCAGCAGGGAAGAAAAAAATGACGGTACCTGCAGAAGAAGCGACGGCTAAATA
>GV2UCFN02I0JSG
GGTGAGTAACGCGTAAGGGACTTGCCCTGCAGTCAGGGATAACAGACGGAAACGACTGATAAGACCTGGTAAAGTCAGGCGGACTCATGTCCAGCCTGATGAAAAGGAATGCTGCAGGAGAGCCTTGCGTCCTATTAGCTTGTTGGTGGGGTAACGGCCCACCAAGGCGATGATAGGTAGCCGGCCTGAGAGGGTGGACGGCCACAAGGGGACTGAGATACGGCCCTTACTCCTACGGGAGGCAGCAGTGGGGAATATTGGACAATGGGGGCAACCCTGATCCAGCAATTCTGTGTGCACGATGAAGGTCTTCGGATTGTAAAGTGCTTTCAGCAGGGAAGAAAAAAATGACGGTACCTGCAGAAGAAGCGACGGCTAAATA
>GV2UCFN02GC1JE
GGTGAGTAACGCGTAAGGGACTTGCCCTGCAGTCAGGGATAACAGACGGAAACGACTGATAAGACCTGGTAAAGTCAGGCGGACTCATGTCCAGCCTGATGAAAAGGAATGCTGCAGGAGAGCCTTGCGTCCTATTAGCTTGTTGGTGGGGTAACGGCCCACCAAGGCGATGATAGGTAGCCGGCCTGAGAGGGTGGACGGCCACAAGGGGACTGAGATACGGCCCTTACTCCTACGGGAGGCAGCAGTGGGGAATATTGGACAATGGGGGCAACCCTGATCCAGCAATTCTGTGTGCACGATGAAGGTCTTCGGATTGTAAAGTGCTTTCAGCAGGGAAGAAAAAAATGACGGTACCTGCAGAAGAAGCGACGGCTAAATA
>GV2UCFN02F7FVA
GGTGAGTAACGCGTAAGGGACTTGCCCTGCAGTCAGGGATAACAGACGGAAACGACTGATAAGACCTGGTAAAGTCAGGCGGACTCATGTCCAGCCTGATGAAAAGGAATGCTGCAGGAGAGCCTTGCGTCCTATTAGCTTGTTGGTGGGGTAACGGCCCACCAAGGCGATGATAGGTAGCCGGCCTGAGAGGGTGGACGGCCACAAGGGGACTGAGATACGGCCCTTACTCCTACGGGAGGCAGCAGTGGGGAATATTGGACAATGGGGGCAACCCTGATCCAGCAATTCTGTGTGCACGATGAAGGTCTTCGGATTGTAAAGTGCTTTCAGCAGGGAAGAAAAAAATGACGGTACCTGCAGAAGAAGCGACGGCTAAATA
>GV2UCFN02HJROC
GGTGAGTAACGCGTAAGGGACTTGCCCTGCAGTCAGGGATAACAGACGGAAACGACTGATAAGACCTGGTAAAGTCAGGCGGACTCATGTCCAGCCTGATGAAAAGGAATGCTGCAGGAGAGCCTTGCGTCCTATTAGCTTGTTGGTGGGGTAACGGCCCACCAAGGCGATGATAGGTAGCCGGCCTGAGAGGGTGGACGGCCACAAGGGGACTGAGATACGGCCCTTACTCCTACGGGAGGCAGCAGTGGGGAATATTGGACAATGGGGGCAACCCTGATCCAGCAATTCTGTGTGCACGATGAAGGTCTTCGGATTGTAAAGTGCTTTCAGCAGGGAAGAAAAAAATGACGGTACCTGCAGAAGAAGCGACGGCTAAATA
>GV2UCFN02I0AO4
GGTGAGTAACGCGTAAGGGACTTGCCCTGCAGTCAGGGATAACAGACGGAAACGACTGATAAGACCTGGTAAAGTCAGGCGGACTCATGTCCAGCCTGATGAAAAGGAATGCTGCAGGAGAGCCTTGCGTCCTATTAGCTTGTTGGTGGGGTAACGGCCCACCAAGGCGATGATAGGTAGCCGGCCTGAGAGGGTGGACGGCCACAAGGGGACTGAGATACGGCCCTTACTCCTACGGGAGGCAGCAGTGGGGAATATTGGACAATGGGGGCAACCCTGATCCAGCAATTCTGTGTGCACGATGAAGGTCTTCGGATTGTAAAGTGCTTTCAGCAGGGAAGAAAAAAATGACGGTACCTGCAGAAGAAGCGACGGCTAAATA
>GV2UCFN02F8GQP
GGTGAGTAACGCGTAAGGGACTTGCCCTGCAGTCAGGGATAACAGACGGAAACGACTGATAAGACCTGGTAAAGTCAGGCGGACTCATGTCCAGCCTGATGAAAAGGAATGCTGCAGGAGAGCCTTGCGTCCTATTAGCTTGTTGGTGGGGTAACGGCCCACCAAGGCGATGATAGGTAGCCGGCCTGAGAGGGTGGACGGCCACAAGGGGACTGAGATACGGCCCTTACTCCTACGGGAGGCAGCAGTGGGGAATATTGGACAATGGGGGCAACCCTGATCCAGCAATTCTGTGTGCACGATGAAGGTCTTCGGATTGTAAAGTGCTTTCAGCAGGGAAGAAAAAAATGACGGTACCTGCAGAAGAAGCGACGGCTAAATA
>GV2UCFN02GD1E6
GGTGAGTAACGCGTAAGGGACTTGCCCTGCAGTCAGGGATAACAGACGGAAACGACTGATAAGACCTGGTAAAGTCAGGCGGACTCATGTCCAGCCTGATGAAAAGGAATGCTGCAGGAGAGCCTTGCGTCCTATTAGCTTGTTGGTGGGGTAACGGCCCACCAAGGCGATGATAGGTAGCCGGCCTGAGAGGGTGGACGGCCACAAGGGGACTGAGATACGGCCCTTACTCCTACGGGAGGCAGCAGTGGGGAATATTGGACAATGGGGGCAACCCTGATCCAGCAATTCTGTGTGCACGATGAAGGTCTTCGGATTGTAAAGTGCTTTCAGCAGGGAAGAAAAAAATGACGGTACCTGCAGAAGAAGCGACGGCTAAATA
>GV2UCFN02JX84M
GGTGAGTAACGCGTAAGGGACTTGCCCTGCAGTCAGGGATAACAGACGGAAACGACTGATAAGACCTGGTAAAGTCAGGCGGACTCATGTCCAGCCTGATGAAAAGGAATGCTGCAGGAGAGCCTTGCGTCCTATTAGCTTGTTGGTGGGGTAACGGCCCACCAAGGCGATGATAGGTAGCCGGCCTGAGAGGGTGGACGGCCACAAGGGGACTGAGATACGGCCCTTACTCCTACGGGAGGCAGCAGTGGGGAATATTGGACAATGGGGGCAACCCTGATCCAGCAATTCTGTGTGCACGATGAAGGTCTTCGGATTGTAAAGTGCTTTCAGCAGGGAAGAAAAAAATGACGGTACCTGCAGAAGAAGCGACGGCTAAATA
>GV2UCFN02JJH66
GGTGAGTAACGCGTAAGGGACTTGCCCTGCAGTCAGGGATAACAGACGGAAACGACTGATAAGACCTGGTAAAGTCAGGCGGACTCATGTCCAGCCTGATGAAAAGGAATGCTGCAGGAGAGCCTTGCGTCCTATTAGCTTGTTGGTGGGGTAACGGCCCACCAAGGCGATGATAGGTAGCCGGCCTGAGAGGGTGGACGGCCACAAGGGGACTGAGATACGGCCCTTACTCCTACGGGAGGCAGCAGTGGGGAATATTGGACAATGGGGGCAACCCTGATCCAGCAATTCTGTGTGCACGATGAAGGTCTTCGGATTGTAAAGTGCTTTCAGCAGGGAAGAAAAAAATGACGGTACCTGCAGAAGAAGCGACGGCTAAATA
>GV2UCFN02JTYIO
GGTGAGTAACGCGTAAGGGACTTGCCCTGCAGTCAGGGATAACAGACGGAAACGACTGATAAGACCTGGTAAAGTCAGGCGGACTCATGTCCAGCCTGATGAAAAGGAATGCTGCAGGAGAGCCTTGCGTCCTATTAGCTTGTTGGTGGGGTAACGGCCCACCAAGGCGATGATAGGTAGCCGGCCTGAGAGGGTGGACGGCCACAAGGGGACTGAGATACGGCCCTTACTCCTACGGGAGGCAGCAGTGGGGAATATTGGACAATGGGGGCAACCCTGATCCAGCAATTCTGTGTGCACGATGAAGGTCTTCGGATTGTAAAGTGCTTTCAGCAGGGAAGAAAAAAATGACGGTACCTGCAGAAGAAGCGACGGCTAAATA
>GV2UCFN02GK19G
GGTGAGTAACGCGTAAGGGACTTGCCCTGCAGTCAGGGATAACAGACGGAAACGACTGATAAGACCTGGTAAAGTCAGGCGGACTCATGTCCAGCCTGATGAAAAGGAATGCTGCAGGAGAGCCTTGCGTCCTATTAGCTTGTTGGTGGGGTAACGGCCCACCAAGGCGATGATAGGTAGCCGGCCTGAGAGGGTGGACGGCCACAAGGGGACTGAGATACGGCCCTTACTCCTACGGGAGGCAGCAGTGGGGAATATTGGACAATGGGGGCAACCCTGATCCAGCAATTCTGTGTGCACGATGAAGGTCTTCGGATTGTAAAGTGCTTTCAGCAGGGAAGAAAAAAATGACGGTACCTGCAGAAGAAGCGACGGCTAAATA
>GV2UCFN02I6LX2
GGTGAGTAACGCGTAAGGGACTTGCCCTGCAGTCAGGGATAACAGACGGAAACGACTGATAAGACCTGGTAAAGTCAGGCGGACTCATGTCCAGCCTGATGAAAAGGAATGCTGCAGGAGAGCCTTGCGTCCTATTAGCTTGTTGGTGGGGTAACGGCCCACCAAGGCGATGATAGGTAGCCGGCCTGAGAGGGTGGACGGCCACAAGGGGACTGAGATACGGCCCTTACTCCTACGGGAGGCAGCAGTGGGGAATATTGGACAATGGGGGCAACCCTGATCCAGCAATTCTGTGTGCACGATGAAGGTCTTCGGATTGTAAAGTGCTTTCAGCAGGGAAGAAAAAAATGACGGTACCTGCAGAAGAAGCGACGGCTAAATA
>GV2UCFN02JTE3N
GGTGAGTAACGCGTAAGGGACTTGCCCTGCAGTCAGGGATAACAGACGGAAACGACTGATAAGACCTGGTAAAGTCAGGCGGACTCATGTCCAGCCTGATGAAAAGGAATGCTGCAGGAGAGCCTTGCGTCCTATTAGCTTGTTGGTGGGGTAACGGCCCACCAAGGCGATGATAGGTAGCCGGCCTGAGAGGGTGGACGGCCACAAGGGGACTGAGATACGGCCCTTACTCCTACGGGAGGCAGCAGTGGGGAATATTGGACAATGGGGGCAACCCTGATCCAGCAATTCTGTGTGCACGATGAAGGTCTTCGGATTGTAAAGTGCTTTCAGCAGGGAAGAAAAAAATGACGGTACCTGCAGAAGAAGCGACGGCTAAATA
>GV2UCFN02GMDP4
GGTGAGTAACGCGTAAGGGACTTGCCCTGCAGTCAGGGATAACAGACGGAAACGACTGATAAGACCTGGTAAAGTCAGGCGGACTCATGTCCAGCCTGATGAAAAGGAATGCTGCAGGAGAGCCTTGCGTCCTATTAGCTTGTTGGTGGGGTAACGGCCCACCAAGGCGATGATAGGTAGCCGGCCTGAGAGGGTGGACGGCCACAAGGGGACTGAGATACGGCCCTTACTCCTACGGGAGGCAGCAGTGGGGAATATTGGACAATGGGGGCAACCCTGATCCAGCAATTCTGTGTGCACGATGAAGGTCTTCGGATTGTAAAGTGCTTTCAGCAGGGAAGAAAAAAATGACGGTACCTGCAGAAGAAGCGACGGCTAAATA
>GV2UCFN02GJ7L4
GGTGAGTAACGCGTAAGGGACTTGCCCTGCAGTCAGGGATAACAGACGGAAACGACTGATAAGACCTGGTAAAGTCAGGCGGACTCATGTCCAGCCTGATGAAAAGGAATGCTGCAGGAGAGCCTTGCGTCCTATTAGCTTGTTGGTGGGGTAACGGCCCACCAAGGCGATGATAGGTAGCCGGCCTGAGAGGGTGGACGGCCACAAGGGGACTGAGATACGGCCCTTACTCCTACGGGAGGCAGCAGTGGGGAATATTGGACAATGGGGGCAACCCTGATCCAGCAATTCTGTGTGCACGATGAAGGTCTTCGGATTGTAAAGTGCTTTCAGCAGGGAAGAAAAAAATGACGGTACCTGCAGAAGAAGCGACGGCTAAATA
>GV2UCFN02IL2B1
GGTGAGTAACGCGTAAGGGACTTGCCCTGCAGTCAGGGATAACAGACGGAAACGACTGATAAGACCTGGTAAAGTCAGGCGGACTCATGTCCAGCCTGATGAAAAGGAATGCTGCAGGAGAGCCTTGCGTCCTATTAGCTTGTTGGTGGGGTAACGGCCCACCAAGGCGATGATAGGTAGCCGGCCTGAGAGGGTGGACGGCCACAAGGGGACTGAGATACGGCCCTTACTCCTACGGGAGGCAGCAGTGGGGAATATTGGACAATGGGGGCAACCCTGATCCAGCAATTCTGTGTGCACGATGAAGGTCTTCGGATTGTAAAGTGCTTTCAGCAGGGAAGAAAAAAATGACGGTACCTGCAGAAGAAGCGACGGCTAAATA
>GV2UCFN02HM6SK
GGTGAGTAACGCGTAAGGGACTTGCCCTGCAGTCAGGGATAACAGACGGAAACGACTGATAAGACCTGGTAAAGTCAGGCGGACTCATGTCCAGCCTGATGAAAAGGAATGCTGCAGGAGAGCCTTGCGTCCTATTAGCTTGTTGGTGGGGTAACGGCCCACCAAGGCGATGATAGGTAGCCGGCCTGAGAGGGTGGACGGCCACAAGGGGACTGAGATACGGCCCTTACTCCTACGGGAGGCAGCAGTGGGGAATATTGGACAATGGGGGCAACCCTGATCCAGCAATTCTGTGTGCACGATGAAGGTCTTCGGATTGTAAAGTGCTTTCAGCAGGGAAGAAAAAAATGACGGTACCTGCAGAAGAAGCGACGGCTAAATA
>GV2UCFN02IOK57
GGTGAGTAACGCGTAAGGGACTTGCCCTGCAGTCAGGGATAACAGACGGAAACGACTGATAAGACCTGGTAAAGTCAGGCGGACTCATGTCCAGCCTGATGAAAAGGAATGCTGCAGGAGAGCCTTGCGTCCTATTAGCTTGTTGGTGGGGTAACGGCCCACCAAGGCGATGATAGGTAGCCGGCCTGAGAGGGTGGACGGCCACAAGGGGACTGAGATACGGCCCTTACTCCTACGGGAGGCAGCAGTGGGGAATATTGGACAATGGGGGCAACCCTGATCCAGCAATTCTGTGTGCACGATGAAGGTCTTCGGATTGTAAAGTGCTTTCAGCAGGGAAGAAAAAAATGACGGTACCTGCAGAAGAAGCGACGGCTAAATA
>GV2UCFN02I8C4T
GGTGAGTAACGCGTAAGGGACTTGCCCTGCAGTCAGGGATAACAGACGGAAACGACTGATAAGACCTGGTAAAGTCAGGCGGACTCATGTCCAGCCTGATGAAAAGGAATGCTGCAGGAGAGCCTTGCGTCCTATTAGCTTGTTGGTGGGGTAACGGCCCACCAAGGCGATGATAGGTAGCCGGCCTGAGAGGGTGGACGGCCACAAGGGGACTGAGATACGGCCCTTACTCCTACGGGAGGCAGCAGTGGGGAATATTGGACAATGGGGGCAACCCTGATCCAGCAATTCTGTGTGCACGATGAAGGTCTTCGGATTGTAAAGTGCTTTCAGCAGGGAAGAAAAAAATGACGGTACCTGCAGAAGAAGCGACGGCTAAATA
>GV2UCFN02FG8TP
GGTGAGTAACGCGTAAGGGACTTGCCCTGCAGTCAGGGATAACAGACGGAAACGACTGATAAGACCTGGTAAAGTCAGGCGGACTCATGTCCAGCCTGATGAAAAGGAATGCTGCAGGAGAGCCTTGCGTCCTATTAGCTTGTTGGTGGGGTAACGGCCCACCAAGGCGATGATAGGTAGCCGGCCTGAGAGGGTGGACGGCCACAAGGGGACTGAGATACGGCCCTTACTCCTACGGGAGGCAGCAGTGGGGAATATTGGACAATGGGGGCAACCCTGATCCAGCAATTCTGTGTGCACGATGAAGGTCTTCGGATTGTAAAGTGCTTTCAGCAGGGAAGAAAAAAATGACGGTACCTGCAGAAGAAGCGACGGCTAAATA
>GV2UCFN02H9I9V
GGTGAGTAACGCGTAAGGGACTTGCCCTGCAGTCAGGGATAACAGACGGAAACGACTGATAAGACCTGGTAAAGTCAGGCGGACTCATGTCCAGCCTGATGAAAAGGAATGCTGCAGGAGAGCCTTGCGTCCTATTAGCTTGTTGGTGGGGTAACGGCCCACCAAGGCGATGATAGGTAGCCGGCCTGAGAGGGTGGACGGCCACAAGGGGACTGAGATACGGCCCTTACTCCTACGGGAGGCAGCAGTGGGGAATATTGGACAATGGGGGCAACCCTGATCCAGCAATTCTGTGTGCACGATGAAGGTCTTCGGATTGTAAAGTGCTTTCAGCAGGGAAGAAAAAAATGACGGTACCTGCAGAAGAAGCGACGGCTAAATA
>GV2UCFN02IP2K0
GGTGAGTAACGCGTAAGGGACTTGCCCTGCAGTCAGGGATAACAGACGGAAACGACTGATAAGACCTGGTAAAGTCAGGCGGACTCATGTCCAGCCTGATGAAAAGGAATGCTGCAGGAGAGCCTTGCGTCCTATTAGCTTGTTGGTGGGGTAACGGCCCACCAAGGCGATGATAGGTAGCCGGCCTGAGAGGGTGGACGGCCACAAGGGGACTGAGATACGGCCCTTACTCCTACGGGAGGCAGCAGTGGGGAATATTGGACAATGGGGGCAACCCTGATCCAGCAATTCTGTGTGCACGATGAAGGTCTTCGGATTGTAAAGTGCTTTCAGCAGGGAAGAAAAAAATGACGGTACCTGCAGAAGAAGCGACGGCTAAATA
>GV2UCFN02HX574
GGTGAGTAACGCGTAAGGGACTTGCCCTGCAGTCAGGGATAACAGACGGAAACGACTGATAAGACCTGGTAAAGTCAGGCGGACTCATGTCCAGCCTGATGAAAAGGAATGCTGCAGGAGAGCCTTGCGTCCTATTAGCTTGTTGGTGGGGTAACGGCCCACCAAGGCGATGATAGGTAGCCGGCCTGAGAGGGTGGACGGCCACAAGGGGACTGAGATACGGCCCTTACTCCTACGGGAGGCAGCAGTGGGGAATATTGGACAATGGGGGCAACCCTGATCCAGCAATTCTGTGTGCACGATGAAGGTCTTCGGATTGTAAAGTGCTTTCAGCAGGGAAGAAAAAAATGACGGTACCTGCAGAAGAAGCGACGGCTAAATA
>GV2UCFN02H414L
GGTGAGTAACGCGTAAGGGACTTGCCCTGCAGTCAGGGATAACAGACGGAAACGACTGATAAGACCTGGTAAAGTCAGGCGGACTCATGTCCAGCCTGATGAAAAGGAATGCTGCAGGAGAGCCTTGCGTCCTATTAGCTTGTTGGTGGGGTAACGGCCCACCAAGGCGATGATAGGTAGCCGGCCTGAGAGGGTGGACGGCCACAAGGGGACTGAGATACGGCCCTTACTCCTACGGGAGGCAGCAGTGGGGAATATTGGACAATGGGGGCAACCCTGATCCAGCAATTCTGTGTGCACGATGAAGGTCTTCGGATTGTAAAGTGCTTTCAGCAGGGAAGAAAAAAATGACGGTACCTGCAGAAGAAGCGACGGCTAAATA
>GV2UCFN02HZKY8
GGTGAGTAACGCGTAAGGGACTTGCCCTGCAGTCAGGGATAACAGACGGAAACGACTGATAAGACCTGGTAAAGTCAGGCGGACTCATGTCCAGCCTGATGAAAAGGAATGCTGCAGGAGAGCCTTGCGTCCTATTAGCTTGTTGGTGGGGTAACGGCCCACCAAGGCGATGATAGGTAGCCGGCCTGAGAGGGTGGACGGCCACAAGGGGACTGAGATACGGCCCTTACTCCTACGGGAGGCAGCAGTGGGGAATATTGGACAATGGGGGCAACCCTGATCCAGCAATTCTGTGTGCACGATGAAGGTCTTCGGATTGTAAAGTGCTTTCAGCAGGGAAGAAAAAAATGACGGTACCTGCAGAAGAAGCGACGGCTAAATA
>GV2UCFN02HYBIO
GGTGAGTAACGCGTAAGGGACTTGCCCTGCAGTCAGGGATAACAGACGGAAACGACTGATAAGACCTGGTAAAGTCAGGCGGACTCATGTCCAGCCTGATGAAAAGGAATGCTGCAGGAGAGCCTTGCGTCCTATTAGCTTGTTGGTGGGGTAACGGCCCACCAAGGCGATGATAGGTAGCCGGCCTGAGAGGGTGGACGGCCACAAGGGGACTGAGATACGGCCCTTACTCCTACGGGAGGCAGCAGTGGGGAATATTGGACAATGGGGGCAACCCTGATCCAGCAATTCTGTGTGCACGATGAAGGTCTTCGGATTGTAAAGTGCTTTCAGCAGGGAAGAAAAAAATGACGGTACCTGCAGAAGAAGCGACGGCTAAATA
>GV2UCFN02FYNG0
GGTGAGTAACGCGTAAGGGACTTGCCCTGCAGTCAGGGATAACAGACGGAAACGACTGATAAGACCTGGTAAAGTCAGGCGGACTCATGTCCAGCCTGATGAAAAGGAATGCTGCAGGAGAGCCTTGCGTCCTATTAGCTTGTTGGTGGGGTAACGGCCCACCAAGGCGATGATAGGTAGCCGGCCTGAGAGGGTGGACGGCCACAAGGGGACTGAGATACGGCCCTTACTCCTACGGGAGGCAGCAGTGGGGAATATTGGACAATGGGGGCAACCCTGATCCAGCAATTCTGTGTGCACGATGAAGGTCTTCGGATTGTAAAGTGCTTTCAGCAGGGAAGAAAAAAATGACGGTACCTGCAGAAGAAGCGACGGCTAAATA
>G35JFLI02HC1A1
GGTGAGTAACGCGTAAGGGACTTGCCCTGCAGTCAGGGATAACAGACGGAAACGACTGATAAGACCTGGTAAAGTCAGGCGGACTCATGTCCAGCCTGATGAAAAGGAATGCTGCAGGAGAGCCTTGCGTCCTATTAGCTTGTTGGTGGGGTAACGGCCCACCAAGGCGATGATAGGTAGCCGGCCTGAGAGGGTGGACGGCCACAAGGGGACTGAGATACGGCCCTTACTCCTACGGGAGGCAGCAGTGGGGAATATTGGACAATGGGGGCAACCCTGATCCAGCAATTCTGTGTGCACGATGAAGGTCTTCGGATTGTAAAGTGCTTTCAGCAGGGAAGAAAAAAATGACGGTACCTGCAGAAGAAGCGACGGCTAAATA
>GV2UCFN02G8QEX
GGTGAGTAACGCGTAAGGGACTTGCCCTGCAGTCAGGGATAACAGACGGAAACGACTGATAAAACCTGGTAAAGTCAGGCGGACTCATGTCCAGCCTGATGAAAAGAAATGCTGCAGGAGAGCCTTGCGTCCTATTAGCTTGTTGGTGGGGTAACGGCCCACCAAGGCGATGATAGGTAGCCGGCCTGAGAGGGTGGACGGCCACAAGGGGACTGAGATACGGCCCTTACTCCTACGGGAGGCAGCAGTGGGGAATATTGGACAATGGGGGCAACCCTGATCCAGCAATTCTGTGTGCACGATGAAGGTCTTCGGATTGTAAAGTGCTTTCAGCAGGGAAGAAAAAAATGACGGTACCTGCAGAAGAAGCGACGGCTAAATA
>GV2UCFN02JJZZT
GGTGAGTAACGCGTAAGGGACTTGCCCTGCAGTCAGGGATAACAGACGGAAACGACTGATAAAACCTGGTAAAGTCAGGCGGACTCATGTCCAGCCTGATGAAAAGAAATGCTGCAGGAGAGCCTTGCGTCCTATTAGCTTGTTGGTGGGGTAACGGCCCACCAAGGCGATGATAGGTAGCCGGCCTGAGAGGGTGGACGGCCACAAGGGGACTGAGATACGGCCCTTACTCCTACGGGAGGCAGCAGTGGGGAATATTGGACAATGGGGGCAACCCTGATCCAGCAATTCTGTGTGCACGATGAAGGTCTTCGGATTGTAAAGTGCTTTCAGCAGGGAAGAAAAAAATGACGGTACCTGCAGAAGAAGCGACGGCTAAATA
>GV2UCFN02HCMJK
GGTGAGTAACGCGTAAGGGACTTGCCCTGCAGTCAGGGATAACAGACGGAAACGACTGATAAAACCTGGTAAAGTCAGGCGGACTCATGTCCAGCCTGATGAAAAGAAATGCTGCAGGAGAGCCTTGCGTCCTATTAGCTTGTTGGTGGGGTAACGGCCCACCAAGGCGATGATAGGTAGCCGGCCTGAGAGGGTGGACGGCCACAAGGGGACTGAGATACGGCCCTTACTCCTACGGGAGGCAGCAGTGGGGAATATTGGACAATGGGGGCAACCCTGATCCAGCAATTCTGTGTGCACGATGAAGGTCTTCGGATTGTAAAGTGCTTTCAGCAGGGAAGAAAAAAATGACGGTACCTGCAGAAGAAGCGACGGCTAAATA
>GV2UCFN02GIRU6
GGTGAGTAACGCGTAAGGGACTTGCCCTGCAGTCAGGGATAACAGACGGAAACGACTGATAAAACCTGGTAAAGTCAGGCGGACTCATGTCCAGCCTGATGAAAAGAAATGCTGCAGGAGAGCCTTGCGTCCTATTAGCTTGTTGGTGGGGTAACGGCCCACCAAGGCGATGATAGGTAGCCGGCCTGAGAGGGTGGACGGCCACAAGGGGACTGAGATACGGCCCTTACTCCTACGGGAGGCAGCAGTGGGGAATATTGGACAATGGGGGCAACCCTGATCCAGCAATTCTGTGTGCACGATGAAGGTCTTCGGATTGTAAAGTGCTTTCAGCAGGGAAGAAAAAAATGACGGTACCTGCAGAAGAAGCGACGGCTAAATA
>GV2UCFN02G1IKZ
GGTGAGTAACGCGTAAGGGACTTGCCCTGCAGTCAGGGATAACAGACGGAAACGACTGATAAAACCTGGTAAAGTCAGGCGGACTCATGTCCAGCCTGATGAAAAGAAATGCTGCAGGAGAGCCTTGCGTCCTATTAGCTTGTTGGTGGGGTAACGGCCCACCAAGGCGATGATAGGTAGCCGGCCTGAGAGGGTGGACGGCCACAAGGGGACTGAGATACGGCCCTTACTCCTACGGGAGGCAGCAGTGGGGAATATTGGACAATGGGGGCAACCCTGATCCAGCAATTCTGTGTGCACGATGAAGGTCTTCGGATTGTAAAGTGCTTTCAGCAGGGAAGAAAAAAATGACGGTACCTGCAGAAGAAGCGACGGCTAAATA
>GV2UCFN02IF3K5
GGTGAGTAACGCGTAAGGGACTTGCCCTGCAGTCAGGGATAACAGACGGAAACGACTGATAAAACCTGGTAAAGTCAGGCGGACTCATGTCCAGCCTGATGAAAAGAAATGCTGCAGGAGAGCCTTGCGTCCTATTAGCTTGTTGGTGGGGTAACGGCCCACCAAGGCGATGATAGGTAGCCGGCCTGAGAGGGTGGACGGCCACAAGGGGACTGAGATACGGCCCTTACTCCTACGGGAGGCAGCAGTGGGGAATATTGGACAATGGGGGCAACCCTGATCCAGCAATTCTGTGTGCACGATGAAGGTCTTCGGATTGTAAAGTGCTTTCAGCAGGGAAGAAAAAAATGACGGTACCTGCAGAAGAAGCGACGGCTAAATA
>GV2UCFN02IE41O
GGTGAGTAACGCGTAAGGGACTTGCCCTGCAGTCAGGGATAACAGACGGAAACGACTGATAAAACCTGGTAAAGTCAGGCGGACTCATGTCCAGCCTGATGAAAAGAAATGCTGCAGGAGAGCCTTGCGTCCTATTAGCTTGTTGGTGGGGTAACGGCCCACCAAGGCGATGATAGGTAGCCGGCCTGAGAGGGTGGACGGCCACAAGGGGACTGAGATACGGCCCTTACTCCTACGGGAGGCAGCAGTGGGGAATATTGGACAATGGGGGCAACCCTGATCCAGCAATTCTGTGTGCACGATGAAGGTCTTCGGATTGTAAAGTGCTTTCAGCAGGGAAGAAAAAAATGACGGTACCTGCAGAAGAAGCGACGGCTAAATA
>GV2UCFN02HWF7Z
GGTGAGTAACGCGTAAGGGACTTGCCCTGCAGTCAGGGATAACAGACGGAAACGACTGATAAAACCTGGTAAAGTCAGGCGGACTCATGTCCAGCCTGATGAAAAGAAATGCTGCAGGAGAGCCTTGCGTCCTATTAGCTTGTTGGTGGGGTAACGGCCCACCAAGGCGATGATAGGTAGCCGGCCTGAGAGGGTGGACGGCCACAAGGGGACTGAGATACGGCCCTTACTCCTACGGGAGGCAGCAGTGGGGAATATTGGACAATGGGGGCAACCCTGATCCAGCAATTCTGTGTGCACGATGAAGGTCTTCGGATTGTAAAGTGCTTTCAGCAGGGAAGAAAAAAATGACGGTACCTGCAGAAGAAGCGACGGCTAAATA
>GV2UCFN02JGLL6
GGTGAGTAACGCGTAAGGGACTTGCCCTGCAGTCAGGGATAACAGACGGAAACGACTGATAAAACCTGGTAAAGTCAGGCGGACTCATGTCCAGCCTGATGAAAAGAAATGCTGCAGGAGAGCCTTGCGTCCTATTAGCTTGTTGGTGGGGTAACGGCCCACCAAGGCGATGATAGGTAGCCGGCCTGAGAGGGTGGACGGCCACAAGGGGACTGAGATACGGCCCTTACTCCTACGGGAGGCAGCAGTGGGGAATATTGGACAATGGGGGCAACCCTGATCCAGCAATTCTGTGTGCACGATGAAGGTCTTCGGATTGTAAAGTGCTTTCAGCAGGGAAGAAAAAAATGACGGTACCTGCAGAAGAAGCGACGGCTAAATA
>GV2UCFN02IM3C3
GGTGAGTAACGCGTAAGGGACTTGCCCTGCAGTCAGGGATAACAGACGGAAACGACTGATAAAACCTGGTAAAGTCAGGCGGACTCATGTCCAGCCTGATGAAAAGAAATGCTGCAGGAGAGCCTTGCGTCCTATTAGCTTGTTGGTGGGGTAACGGCCCACCAAGGCGATGATAGGTAGCCGGCCTGAGAGGGTGGACGGCCACAAGGGGACTGAGATACGGCCCTTACTCCTACGGGAGGCAGCAGTGGGGAATATTGGACAATGGGGGCAACCCTGATCCAGCAATTCTGTGTGCACGATGAAGGTCTTCGGATTGTAAAGTGCTTTCAGCAGGGAAGAAAAAAATGACGGTACCTGCAGAAGAAGCGACGGCTAAATA
>GV2UCFN02IW9OW
GGTGAGTAACGCGTAAGGGACTTGCCCTGCAGTCAGGGATAACAGACGGAAACGACTGATAAAACCTGGTAAAGTCAGGCGGACTCATGTCCAGCCTGATGAAAAGAAATGCTGCAGGAGAGCCTTGCGTCCTATTAGCTTGTTGGTGGGGTAACGGCCCACCAAGGCGATGATAGGTAGCCGGCCTGAGAGGGTGGACGGCCACAAGGGGACTGAGATACGGCCCTTACTCCTACGGGAGGCAGCAGTGGGGAATATTGGACAATGGGGGCAACCCTGATCCAGCAATTCTGTGTGCACGATGAAGGTCTTCGGATTGTAAAGTGCTTTCAGCAGGGAAGAAAAAAATGACGGTACCTGCAGAAGAAGCGACGGCTAAATA
>GV2UCFN02FINUX
GGTGAGTAACGCGTAAGGGACTTGCCCTGCAGTCAGGGATAACAGACGGAAACGACTGATAAAACCTGGTAAAGTCAGGCGGACTCATGTCCAGCCTGATGAAAAGAAATGCTGCAGGAGAGCCTTGCGTCCTATTAGCTTGTTGGTGGGGTAACGGCCCACCAAGGCGATGATAGGTAGCCGGCCTGAGAGGGTGGACGGCCACAAGGGGACTGAGATACGGCCCTTACTCCTACGGGAGGCAGCAGTGGGGAATATTGGACAATGGGGGCAACCCTGATCCAGCAATTCTGTGTGCACGATGAAGGTCTTCGGATTGTAAAGTGCTTTCAGCAGGGAAGAAAAAAATGACGGTACCTGCAGAAGAAGCGACGGCTAAATA
>GV2UCFN02GQUMO
GGTGAGTAACGCGTAAGGGACTTGCCCTGCAGTCAGGGATAACAGACGGAAACGACTGATAAAACCTGGTAAAGTCAGGCGGACTCATGTCCAGCCTGATGAAAAGAAATGCTGCAGGAGAGCCTTGCGTCCTATTAGCTTGTTGGTGGGGTAACGGCCCACCAAGGCGATGATAGGTAGCCGGCCTGAGAGGGTGGACGGCCACAAGGGGACTGAGATACGGCCCTTACTCCTACGGGAGGCAGCAGTGGGGAATATTGGACAATGGGGGCAACCCTGATCCAGCAATTCTGTGTGCACGATGAAGGTCTTCGGATTGTAAAGTGCTTTCAGCAGGGAAGAAAAAAATGACGGTACCTGCAGAAGAAGCGACGGCTAAATA
>GV2UCFN02GAMXC
GGTGAGTAACGCGTAAGGGACTTGCCCTGCAGTCAGGGATAACAGACGGAAACGACTGATAAAACCTGGTAAAGTCAGGCGGACTCATGTCCAGCCTGATGAAAAGAAATGCTGCAGGAGAGCCTTGCGTCCTATTAGCTTGTTGGTGGGGTAACGGCCCACCAAGGCGATGATAGGTAGCCGGCCTGAGAGGGTGGACGGCCACAAGGGGACTGAGATACGGCCCTTACTCCTACGGGAGGCAGCAGTGGGGAATATTGGACAATGGGGGCAACCCTGATCCAGCAATTCTGTGTGCACGATGAAGGTCTTCGGATTGTAAAGTGCTTTCAGCAGGGAAGAAAAAAATGACGGTACCTGCAGAAGAAGCGACGGCTAAATA
>GV2UCFN02GKH0K
GGTGAGTAACGCGTAAGGGACTTGCCCTGCAGTCAGGGATAACAGACGGAAACGACTGATAAAACCTGGTAAAGTCAGGCGGACTCATGTCCAGCCTGATGAAAAGAAATGCTGCAGGAGAGCCTTGCGTCCTATTAGCTTGTTGGTGGGGTAACGGCCCACCAAGGCGATGATAGGTAGCCGGCCTGAGAGGGTGGACGGCCACAAGGGGACTGAGATACGGCCCTTACTCCTACGGGAGGCAGCAGTGGGGAATATTGGACAATGGGGGCAACCCTGATCCAGCAATTCTGTGTGCACGATGAAGGTCTTCGGATTGTAAAGTGCTTTCAGCAGGGAAGAAAAAAATGACGGTACCTGCAGAAGAAGCGACGGCTAAATA
>GV2UCFN02FM1K0
GGTGAGTAACGCGTAAGGGACTTGCCCTGCAGTCAGGGATAACAGACGGAAACGACTGATAAAACCTGGTAAAGTCAGGCGGACTCATGTCCAGCCTGATGAAAAGAAATGCTGCAGGAGAGCCTTGCGTCCTATTAGCTTGTTGGTGGGGTAACGGCCCACCAAGGCGATGATAGGTAGCCGGCCTGAGAGGGTGGACGGCCACAAGGGGACTGAGATACGGCCCTTACTCCTACGGGAGGCAGCAGTGGGGAATATTGGACAATGGGGGCAACCCTGATCCAGCAATTCTGTGTGCACGATGAAGGTCTTCGGATTGTAAAGTGCTTTCAGCAGGGAAGAAAAAAATGACGGTACCTGCAGAAGAAGCGACGGCTAAATA
>GV2UCFN02I49Q0
GGTGAGTAACGCGTAAGGGACTTGCCCTGCAGTCAGGGATAACAGACGGAAACGACTGATAAAACCTGGTAAAGTCAGGCGGACTCATGTCCAGCCTGATGAAAAGAAATGCTGCAGGAGAGCCTTGCGTCCTATTAGCTTGTTGGTGGGGTAACGGCCCACCAAGGCGATGATAGGTAGCCGGCCTGAGAGGGTGGACGGCCACAAGGGGACTGAGATACGGCCCTTACTCCTACGGGAGGCAGCAGTGGGGAATATTGGACAATGGGGGCAACCCTGATCCAGCAATTCTGTGTGCACGATGAAGGTCTTCGGATTGTAAAGTGCTTTCAGCAGGGAAGAAAAAAATGACGGTACCTGCAGAAGAAGCGACGGCTAAATA
>GV2UCFN02GUT2W
GGTGAGTAACGCGTAAGGGACTTGCCCTGCAGTCAGGGATAACAGACGGAAACGACTGATAAAACCTGGTAAAGTCAGGCGGACTCATGTCCAGCCTGATGAAAAGAAATGCTGCAGGAGAGCCTTGCGTCCTATTAGCTTGTTGGTGGGGTAACGGCCCACCAAGGCGATGATAGGTAGCCGGCCTGAGAGGGTGGACGGCCACAAGGGGACTGAGATACGGCCCTTACTCCTACGGGAGGCAGCAGTGGGGAATATTGGACAATGGGGGCAACCCTGATCCAGCAATTCTGTGTGCACGATGAAGGTCTTCGGATTGTAAAGTGCTTTCAGCAGGGAAGAAAAAAATGACGGTACCTGCAGAAGAAGCGACGGCTAAATA
>G3BZQ8102H7X0R
GGTGTAGTAACGCGTAAGGGACTTGCCCTGCAGTCAGGGATAACAGACGGAAACGACTGATAAAACCTGGTAAAGTCAGGCGGACTCATGTCCAGCCTGATGAAAAGGAATGCTGCAGGAGAGCCTTGCGTCCTATTAGCTTGTTGGTGGGGTAACGGCCCACCAAGGCGATGATAGGTAGCCGGCCTGAGAGGGTGGACGGCCACAAGGGGACTGAGATACGGCCCTTACTCCTACGGGAGGCAGCAGTGGGGAATATTGGACAATGGGGGCAACCCTGATCCAGCAATTCTGTGTGCACGATGAAGGTCTTCGGATTGTAAAGTGCTTTCAGCAGGGAAGAAAAAAATGACGGTACCTGCAGAAGAAGCGACGGCTAAATA
>G3BZQ8102GWXKB
GGTGTAGTAACGCGTAAGGGACTTGCCCTGCAGTCAGGGATAACAGACGGAAACGACTGATAAAACCTGGTAAAGTCAGGCGGACTCATGTCCAGCCTGATGAAAAGGAATGCTGCAGGAGAGCCTTGCGTCCTATTAGCTTGTTGGTGGGGTAACGGCCCACCAAGGCGATGATAGGTAGCCGGCCTGAGAGGGTGGACGGCCACAAGGGGACTGAGATACGGCCCTTACTCCTACGGGAGGCAGCAGTGGGGAATATTGGACAATGGGGGCAACCCTGATCCAGCAATTCTGTGTGCACGATGAAGGTCTTCGGATTGTAAAGTGCTTTCAGCAGGGAAGAAAAAAATGACGGTACCTGCAGAAGAAGCGACGGCTAAATA
>G3BZQ8102GLSIE
GGTGTAGTAACGCGTAAGGGACTTGCCCTGCAGTCAGGGATAACAGACGGAAACGACTGATAAAACCTGGTAAAGTCAGGCGGACTCATGTCCAGCCTGATGAAAAGGAATGCTGCAGGAGAGCCTTGCGTCCTATTAGCTTGTTGGTGGGGTAACGGCCCACCAAGGCGATGATAGGTAGCCGGCCTGAGAGGGTGGACGGCCACAAGGGGACTGAGATACGGCCCTTACTCCTACGGGAGGCAGCAGTGGGGAATATTGGACAATGGGGGCAACCCTGATCCAGCAATTCTGTGTGCACGATGAAGGTCTTCGGATTGTAAAGTGCTTTCAGCAGGGAAGAAAAAAATGACGGTACCTGCAGAAGAAGCGACGGCTAAATA
>G35JFLI02HLLOD
GGTGTAGTAACGCGTAAGGGACTTGCCCTGCAGTCAGGGATAACAGACGGAAACGACTGATAAAACCTGGTAAAGTCAGGCGGACTCATGTCCAGCCTGATGAAAAGGAATGCTGCAGGAGAGCCTTGCGTCCTATTAGCTTGTTGGTGGGGTAACGGCCCACCAAGGCGATGATAGGTAGCCGGCCTGAGAGGGTGGACGGCCACAAGGGGACTGAGATACGGCCCTTACTCCTACGGGAGGCAGCAGTGGGGAATATTGGACAATGGGGGCAACCCTGATCCAGCAATTCTGTGTGCACGATGAAGGTCTTCGGATTGTAAAGTGCTTTCAGCAGGGAAGAAAAAAATGACGGTACCTGCAGAAGAAGCGACGGCTAAATA
>G35JFLI02HC5XJ
GGTGTAGTAACGCGTAAGGGACTTGCCCTGCAGTCAGGGATAACAGACGGAAACGACTGATAAAACCTGGTAAAGTCAGGCGGACTCATGTCCAGCCTGATGAAAAGGAATGCTGCAGGAGAGCCTTGCGTCCTATTAGCTTGTTGGTGGGGTAACGGCCCACCAAGGCGATGATAGGTAGCCGGCCTGAGAGGGTGGACGGCCACAAGGGGACTGAGATACGGCCCTTACTCCTACGGGAGGCAGCAGTGGGGAATATTGGACAATGGGGGCAACCCTGATCCAGCAATTCTGTGTGCACGATGAAGGTCTTCGGATTGTAAAGTGCTTTCAGCAGGGAAGAAAAAAATGACGGTACCTGCAGAAGAAGCGACGGCTAAATA
>G35JFLI02HOIDG
GGTGTAGTAACGCGTAAGGGACTTGCCCTGCAGTCAGGGATAACAGACGGAAACGACTGATAAAACCTGGTAAAGTCAGGCGGACTCATGTCCAGCCTGATGAAAAGGAATGCTGCAGGAGAGCCTTGCGTCCTATTAGCTTGTTGGTGGGGTAACGGCCCACCAAGGCGATGATAGGTAGCCGGCCTGAGAGGGTGGACGGCCACAAGGGGACTGAGATACGGCCCTTACTCCTACGGGAGGCAGCAGTGGGGAATATTGGACAATGGGGGCAACCCTGATCCAGCAATTCTGTGTGCACGATGAAGGTCTTCGGATTGTAAAGTGCTTTCAGCAGGGAAGAAAAAAATGACGGTACCTGCAGAAGAAGCGACGGCTAAATA
>G35JFLI02HMCSN
GGTGTAGTAACGCGTAAGGGACTTGCCCTGCAGTCAGGGATAACAGACGGAAACGACTGATAAAACCTGGTAAAGTCAGGCGGACTCATGTCCAGCCTGATGAAAAGGAATGCTGCAGGAGAGCCTTGCGTCCTATTAGCTTGTTGGTGGGGTAACGGCCCACCAAGGCGATGATAGGTAGCCGGCCTGAGAGGGTGGACGGCCACAAGGGGACTGAGATACGGCCCTTACTCCTACGGGAGGCAGCAGTGGGGAATATTGGACAATGGGGGCAACCCTGATCCAGCAATTCTGTGTGCACGATGAAGGTCTTCGGATTGTAAAGTGCTTTCAGCAGGGAAGAAAAAAATGACGGTACCTGCAGAAGAAGCGACGGCTAAATA
>GV2UCFN02IN6XM
GGTGAGTAACGCGTAAGGGACTTGCCCTGCAGTCAGGGATAACAGACGGAAACGACTGATAAAACCTGGTAAAGTCAGGCGGACTCATGTCCAGCCTGATGAAAAGGAATGCTGCAGGAGAGCCTTGCGTCCTATTAGCTTGTTGGTGGGGTAACGGCCCACCAAGGCGATGATAGGTAGCCGGCCTGAGAGGGTGGACGGCCACAAGGGGACTGAGATACGGCCCTTACTCCTACGGGAGGCAGCAGTGGGGAATATTGGACAATGGGGGCAACCCTGATCCAGCAATTCTGTGTGCACGATGAAGGTCTTCGGATTGTAAAGTGCTTTCAGCAGGGAAGAAAAAAATGACGGTACCTGCAGAAGAAGCGACGGCTAAATA
>GV2UCFN02G73YO
GGTGAGTAACGCGTAAGGGACTTGCCCTGCAGTCAGGGATAACAGACGGAAACGACTGATAAAACCTGGTAAAGTCAGGCGGACTCATGTCCAGCCTGATGAAAAGGAATGCTGCAGGAGAGCCTTGCGTCCTATTAGCTTGTTGGTGGGGTAACGGCCCACCAAGGCGATGATAGGTAGCCGGCCTGAGAGGGTGGACGGCCACAAGGGGACTGAGATACGGCCCTTACTCCTACGGGAGGCAGCAGTGGGGAATATTGGACAATGGGGGCAACCCTGATCCAGCAATTCTGTGTGCACGATGAAGGTCTTCGGATTGTAAAGTGCTTTCAGCAGGGAAGAAAAAAATGACGGTACCTGCAGAAGAAGCGACGGCTAAATA
>GV2UCFN02JWTDA
GGTGAGTAACGCGTAAGGGACTTGCCCTGCAGTCAGGGATAACAGACGGAAACGACTGATAAAACCTGGTAAAGTCAGGCGGACTCATGTCCAGCCTGATGAAAAGGAATGCTGCAGGAGAGCCTTGCGTCCTATTAGCTTGTTGGTGGGGTAACGGCCCACCAAGGCGATGATAGGTAGCCGGCCTGAGAGGGTGGACGGCCACAAGGGGACTGAGATACGGCCCTTACTCCTACGGGAGGCAGCAGTGGGGAATATTGGACAATGGGGGCAACCCTGATCCAGCAATTCTGTGTGCACGATGAAGGTCTTCGGATTGTAAAGTGCTTTCAGCAGGGAAGAAAAAAATGACGGTACCTGCAGAAGAAGCGACGGCTAAATA
>GV2UCFN02FJPX5
GGTGAGTAACGCGTAAGGGACTTGCCCTGCAGTCAGGGATAACAGACGGAAACGACTGATAAAACCTGGTAAAGTCAGGCGGACTCATGTCCAGCCTGATGAAAAGGAATGCTGCAGGAGAGCCTTGCGTCCTATTAGCTTGTTGGTGGGGTAACGGCCCACCAAGGCGATGATAGGTAGCCGGCCTGAGAGGGTGGACGGCCACAAGGGGACTGAGATACGGCCCTTACTCCTACGGGAGGCAGCAGTGGGGAATATTGGACAATGGGGGCAACCCTGATCCAGCAATTCTGTGTGCACGATGAAGGTCTTCGGATTGTAAAGTGCTTTCAGCAGGGAAGAAAAAAATGACGGTACCTGCAGAAGAAGCGACGGCTAAATA
>GV2UCFN02IPO93
GGTGAGTAACGCGTAAGGGACTTGCCCTGCAGTCAGGGATAACAGACGGAAACGACTGATAAAACCTGGTAAAGTCAGGCGGACTCATGTCCAGCCTGATGAAAAGGAATGCTGCAGGAGAGCCTTGCGTCCTATTAGCTTGTTGGTGGGGTAACGGCCCACCAAGGCGATGATAGGTAGCCGGCCTGAGAGGGTGGACGGCCACAAGGGGACTGAGATACGGCCCTTACTCCTACGGGAGGCAGCAGTGGGGAATATTGGACAATGGGGGCAACCCTGATCCAGCAATTCTGTGTGCACGATGAAGGTCTTCGGATTGTAAAGTGCTTTCAGCAGGGAAGAAAAAAATGACGGTACCTGCAGAAGAAGCGACGGCTAAATA
>GV2UCFN02H1889
GGTGAGTAACGCGTAAGGGACTTGCCCTGCAGTCAGGGATAACAGACGGAAACGACTGATAAAACCTGGTAAAGTCAGGCGGACTCATGTCCAGCCTGATGAAAAGGAATGCTGCAGGAGAGCCTTGCGTCCTATTAGCTTGTTGGTGGGGTAACGGCCCACCAAGGCGATGATAGGTAGCCGGCCTGAGAGGGTGGACGGCCACAAGGGGACTGAGATACGGCCCTTACTCCTACGGGAGGCAGCAGTGGGGAATATTGGACAATGGGGGCAACCCTGATCCAGCAATTCTGTGTGCACGATGAAGGTCTTCGGATTGTAAAGTGCTTTCAGCAGGGAAGAAAAAAATGACGGTACCTGCAGAAGAAGCGACGGCTAAATA
>GV2UCFN02ISZQE
GGTGAGTAACGCGTAAGGGACTTGCCCTGCAGTCAGGGATAACAGACGGAAACGACTGATAAAACCTGGTAAAGTCAGGCGGACTCATGTCCAGCCTGATGAAAAGGAATGCTGCAGGAGAGCCTTGCGTCCTATTAGCTTGTTGGTGGGGTAACGGCCCACCAAGGCGATGATAGGTAGCCGGCCTGAGAGGGTGGACGGCCACAAGGGGACTGAGATACGGCCCTTACTCCTACGGGAGGCAGCAGTGGGGAATATTGGACAATGGGGGCAACCCTGATCCAGCAATTCTGTGTGCACGATGAAGGTCTTCGGATTGTAAAGTGCTTTCAGCAGGGAAGAAAAAAATGACGGTACCTGCAGAAGAAGCGACGGCTAAATA
>GV2UCFN02HM7KH
GGTGAGTAACGCGTAAGGGACTTGCCCTGCAGTCAGGGATAACAGACGGAAACGACTGATAAAACCTGGTAAAGTCAGGCGGACTCATGTCCAGCCTGATGAAAAGGAATGCTGCAGGAGAGCCTTGCGTCCTATTAGCTTGTTGGTGGGGTAACGGCCCACCAAGGCGATGATAGGTAGCCGGCCTGAGAGGGTGGACGGCCACAAGGGGACTGAGATACGGCCCTTACTCCTACGGGAGGCAGCAGTGGGGAATATTGGACAATGGGGGCAACCCTGATCCAGCAATTCTGTGTGCACGATGAAGGTCTTCGGATTGTAAAGTGCTTTCAGCAGGGAAGAAAAAAATGACGGTACCTGCAGAAGAAGCGACGGCTAAATA
>GV2UCFN02HSDB1
GGTGAGTAACGCGTAAGGGACTTGCCCTGCAGTCAGGGATAACAGACGGAAACGACTGATAAAACCTGGTAAAGTCAGGCGGACTCATGTCCAGCCTGATGAAAAGGAATGCTGCAGGAGAGCCTTGCGTCCTATTAGCTTGTTGGTGGGGTAACGGCCCACCAAGGCGATGATAGGTAGCCGGCCTGAGAGGGTGGACGGCCACAAGGGGACTGAGATACGGCCCTTACTCCTACGGGAGGCAGCAGTGGGGAATATTGGACAATGGGGGCAACCCTGATCCAGCAATTCTGTGTGCACGATGAAGGTCTTCGGATTGTAAAGTGCTTTCAGCAGGGAAGAAAAAAATGACGGTACCTGCAGAAGAAGCGACGGCTAAATA
>GV2UCFN02HO0VA
GGTGAGTAACGCGTAAGGGACTTGCCCTGCAGTCAGGGATAACAGACGGAAACGACTGATAAAACCTGGTAAAGTCAGGCGGACTCATGTCCAGCCTGATGAAAAGGAATGCTGCAGGAGAGCCTTGCGTCCTATTAGCTTGTTGGTGGGGTAACGGCCCACCAAGGCGATGATAGGTAGCCGGCCTGAGAGGGTGGACGGCCACAAGGGGACTGAGATACGGCCCTTACTCCTACGGGAGGCAGCAGTGGGGAATATTGGACAATGGGGGCAACCCTGATCCAGCAATTCTGTGTGCACGATGAAGGTCTTCGGATTGTAAAGTGCTTTCAGCAGGGAAGAAAAAAATGACGGTACCTGCAGAAGAAGCGACGGCTAAATA
>GV2UCFN02GL54V
GGTGAGTAACGCGTAAGGGACTTGCCCTGCAGTCAGGGATAACAGACGGAAACGACTGATAAAACCTGGTAAAGTCAGGCGGACTCATGTCCAGCCTGATGAAAAGGAATGCTGCAGGAGAGCCTTGCGTCCTATTAGCTTGTTGGTGGGGTAACGGCCCACCAAGGCGATGATAGGTAGCCGGCCTGAGAGGGTGGACGGCCACAAGGGGACTGAGATACGGCCCTTACTCCTACGGGAGGCAGCAGTGGGGAATATTGGACAATGGGGGCAACCCTGATCCAGCAATTCTGTGTGCACGATGAAGGTCTTCGGATTGTAAAGTGCTTTCAGCAGGGAAGAAAAAAATGACGGTACCTGCAGAAGAAGCGACGGCTAAATA
>GV2UCFN02IP1SY
GGTGAGTAACGCGTAAGGGACTTGCCCTGCAGTCAGGGATAACAGACGGAAACGACTGATAAAACCTGGTAAAGTCAGGCGGACTCATGTCCAGCCTGATGAAAAGGAATGCTGCAGGAGAGCCTTGCGTCCTATTAGCTTGTTGGTGGGGTAACGGCCCACCAAGGCGATGATAGGTAGCCGGCCTGAGAGGGTGGACGGCCACAAGGGGACTGAGATACGGCCCTTACTCCTACGGGAGGCAGCAGTGGGGAATATTGGACAATGGGGGCAACCCTGATCCAGCAATTCTGTGTGCACGATGAAGGTCTTCGGATTGTAAAGTGCTTTCAGCAGGGAAGAAAAAAATGACGGTACCTGCAGAAGAAGCGACGGCTAAATA
>GV2UCFN02I2T8Z
GGTGAGTAACGCGTAAGGGACTTGCCCTGCAGTCAGGGATAACAGACGGAAACGACTGATAAAACCTGGTAAAGTCAGGCGGACTCATGTCCAGCCTGATGAAAAGGAATGCTGCAGGAGAGCCTTGCGTCCTATTAGCTTGTTGGTGGGGTAACGGCCCACCAAGGCGATGATAGGTAGCCGGCCTGAGAGGGTGGACGGCCACAAGGGGACTGAGATACGGCCCTTACTCCTACGGGAGGCAGCAGTGGGGAATATTGGACAATGGGGGCAACCCTGATCCAGCAATTCTGTGTGCACGATGAAGGTCTTCGGATTGTAAAGTGCTTTCAGCAGGGAAGAAAAAAATGACGGTACCTGCAGAAGAAGCGACGGCTAAATA
>GV2UCFN02JHRAN
GGTGAGTAACGCGTAAGGGACTTGCCCTGCAGTCAGGGATAACAGACGGAAACGACTGATAAAACCTGGTAAAGTCAGGCGGACTCATGTCCAGCCTGATGAAAAGGAATGCTGCAGGAGAGCCTTGCGTCCTATTAGCTTGTTGGTGGGGTAACGGCCCACCAAGGCGATGATAGGTAGCCGGCCTGAGAGGGTGGACGGCCACAAGGGGACTGAGATACGGCCCTTACTCCTACGGGAGGCAGCAGTGGGGAATATTGGACAATGGGGGCAACCCTGATCCAGCAATTCTGTGTGCACGATGAAGGTCTTCGGATTGTAAAGTGCTTTCAGCAGGGAAGAAAAAAATGACGGTACCTGCAGAAGAAGCGACGGCTAAATA
>GV2UCFN02IBVGI
GGTGAGTAACGCGTAAGGGACTTGCCCTGCAGTCAGGGATAACAGACGGAAACGACTGATAAAACCTGGTAAAGTCAGGCGGACTCATGTCCAGCCTGATGAAAAGGAATGCTGCAGGAGAGCCTTGCGTCCTATTAGCTTGTTGGTGGGGTAACGGCCCACCAAGGCGATGATAGGTAGCCGGCCTGAGAGGGTGGACGGCCACAAGGGGACTGAGATACGGCCCTTACTCCTACGGGAGGCAGCAGTGGGGAATATTGGACAATGGGGGCAACCCTGATCCAGCAATTCTGTGTGCACGATGAAGGTCTTCGGATTGTAAAGTGCTTTCAGCAGGGAAGAAAAAAATGACGGTACCTGCAGAAGAAGCGACGGCTAAATA
>GV2UCFN02IJAT2
GGTGAGTAACGCGTAAGGGACTTGCCCTGCAGTCAGGGATAACAGACGGAAACGACTGATAAAACCTGGTAAAGTCAGGCGGACTCATGTCCAGCCTGATGAAAAGGAATGCTGCAGGAGAGCCTTGCGTCCTATTAGCTTGTTGGTGGGGTAACGGCCCACCAAGGCGATGATAGGTAGCCGGCCTGAGAGGGTGGACGGCCACAAGGGGACTGAGATACGGCCCTTACTCCTACGGGAGGCAGCAGTGGGGAATATTGGACAATGGGGGCAACCCTGATCCAGCAATTCTGTGTGCACGATGAAGGTCTTCGGATTGTAAAGTGCTTTCAGCAGGGAAGAAAAAAATGACGGTACCTGCAGAAGAAGCGACGGCTAAATA
>GV2UCFN02H2HVO
GGTGAGTAACGCGTAAGGGACTTGCCCTGCAGTCAGGGATAACAGACGGAAACGACTGATAAAACCTGGTAAAGTCAGGCGGACTCATGTCCAGCCTGATGAAAAGGAATGCTGCAGGAGAGCCTTGCGTCCTATTAGCTTGTTGGTGGGGTAACGGCCCACCAAGGCGATGATAGGTAGCCGGCCTGAGAGGGTGGACGGCCACAAGGGGACTGAGATACGGCCCTTACTCCTACGGGAGGCAGCAGTGGGGAATATTGGACAATGGGGGCAACCCTGATCCAGCAATTCTGTGTGCACGATGAAGGTCTTCGGATTGTAAAGTGCTTTCAGCAGGGAAGAAAAAAATGACGGTACCTGCAGAAGAAGCGACGGCTAAATA
>GV2UCFN02GNH9T
GGTGAGTAACGCGTAAGGGACTTGCCCTGCAGTCAGGGATAACAGACGGAAACGACTGATAAAACCTGGTAAAGTCAGGCGGACTCATGTCCAGCCTGATGAAAAGGAATGCTGCAGGAGAGCCTTGCGTCCTATTAGCTTGTTGGTGGGGTAACGGCCCACCAAGGCGATGATAGGTAGCCGGCCTGAGAGGGTGGACGGCCACAAGGGGACTGAGATACGGCCCTTACTCCTACGGGAGGCAGCAGTGGGGAATATTGGACAATGGGGGCAACCCTGATCCAGCAATTCTGTGTGCACGATGAAGGTCTTCGGATTGTAAAGTGCTTTCAGCAGGGAAGAAAAAAATGACGGTACCTGCAGAAGAAGCGACGGCTAAATA
>GV2UCFN02G1X8H
GGTGAGTAACGCGTAAGGGACTTGCCCTGCAGTCAGGGATAACAGACGGAAACGACTGATAAAACCTGGTAAAGTCAGGCGGACTCATGTCCAGCCTGATGAAAAGGAATGCTGCAGGAGAGCCTTGCGTCCTATTAGCTTGTTGGTGGGGTAACGGCCCACCAAGGCGATGATAGGTAGCCGGCCTGAGAGGGTGGACGGCCACAAGGGGACTGAGATACGGCCCTTACTCCTACGGGAGGCAGCAGTGGGGAATATTGGACAATGGGGGCAACCCTGATCCAGCAATTCTGTGTGCACGATGAAGGTCTTCGGATTGTAAAGTGCTTTCAGCAGGGAAGAAAAAAATGACGGTACCTGCAGAAGAAGCGACGGCTAAATA
>GV2UCFN02GDPZM
GGTGAGTAACGCGTAAGGGACTTGCCCTGCAGTCAGGGATAACAGACGGAAACGACTGATAAAACCTGGTAAAGTCAGGCGGACTCATGTCCAGCCTGATGAAAAGGAATGCTGCAGGAGAGCCTTGCGTCCTATTAGCTTGTTGGTGGGGTAACGGCCCACCAAGGCGATGATAGGTAGCCGGCCTGAGAGGGTGGACGGCCACAAGGGGACTGAGATACGGCCCTTACTCCTACGGGAGGCAGCAGTGGGGAATATTGGACAATGGGGGCAACCCTGATCCAGCAATTCTGTGTGCACGATGAAGGTCTTCGGATTGTAAAGTGCTTTCAGCAGGGAAGAAAAAAATGACGGTACCTGCAGAAGAAGCGACGGCTAAATA
>GV2UCFN02HD96N
GGTGAGTAACGCGTAAGGGACTTGCCCTGCAGTCAGGGATAACAGACGGAAACGACTGATAAAACCTGGTAAAGTCAGGCGGACTCATGTCCAGCCTGATGAAAAGGAATGCTGCAGGAGAGCCTTGCGTCCTATTAGCTTGTTGGTGGGGTAACGGCCCACCAAGGCGATGATAGGTAGCCGGCCTGAGAGGGTGGACGGCCACAAGGGGACTGAGATACGGCCCTTACTCCTACGGGAGGCAGCAGTGGGGAATATTGGACAATGGGGGCAACCCTGATCCAGCAATTCTGTGTGCACGATGAAGGTCTTCGGATTGTAAAGTGCTTTCAGCAGGGAAGAAAAAAATGACGGTACCTGCAGAAGAAGCGACGGCTAAATA
>GV2UCFN02JEMXY
GGTGAGTAACGCGTAAGGGACTTGCCCTGCAGTCAGGGATAACAGACGGAAACGACTGATAAAACCTGGTAAAGTCAGGCGGACTCATGTCCAGCCTGATGAAAAGGAATGCTGCAGGAGAGCCTTGCGTCCTATTAGCTTGTTGGTGGGGTAACGGCCCACCAAGGCGATGATAGGTAGCCGGCCTGAGAGGGTGGACGGCCACAAGGGGACTGAGATACGGCCCTTACTCCTACGGGAGGCAGCAGTGGGGAATATTGGACAATGGGGGCAACCCTGATCCAGCAATTCTGTGTGCACGATGAAGGTCTTCGGATTGTAAAGTGCTTTCAGCAGGGAAGAAAAAAATGACGGTACCTGCAGAAGAAGCGACGGCTAAATA
>GV2UCFN02F151S
GGTGAGTAACGCGTAAGGGACTTGCCCTGCAGTCAGGGATAACAGACGGAAACGACTGATAAAACCTGGTAAAGTCAGGCGGACTCATGTCCAGCCTGATGAAAAGGAATGCTGCAGGAGAGCCTTGCGTCCTATTAGCTTGTTGGTGGGGTAACGGCCCACCAAGGCGATGATAGGTAGCCGGCCTGAGAGGGTGGACGGCCACAAGGGGACTGAGATACGGCCCTTACTCCTACGGGAGGCAGCAGTGGGGAATATTGGACAATGGGGGCAACCCTGATCCAGCAATTCTGTGTGCACGATGAAGGTCTTCGGATTGTAAAGTGCTTTCAGCAGGGAAGAAAAAAATGACGGTACCTGCAGAAGAAGCGACGGCTAAATA
>GV2UCFN02GACYE
GGTGAGTAACGCGTAAGGGACTTGCCCTGCAGTCAGGGATAACAGACGGAAACGACTGATAAAACCTGGTAAAGTCAGGCGGACTCATGTCCAGCCTGATGAAAAGGAATGCTGCAGGAGAGCCTTGCGTCCTATTAGCTTGTTGGTGGGGTAACGGCCCACCAAGGCGATGATAGGTAGCCGGCCTGAGAGGGTGGACGGCCACAAGGGGACTGAGATACGGCCCTTACTCCTACGGGAGGCAGCAGTGGGGAATATTGGACAATGGGGGCAACCCTGATCCAGCAATTCTGTGTGCACGATGAAGGTCTTCGGATTGTAAAGTGCTTTCAGCAGGGAAGAAAAAAATGACGGTACCTGCAGAAGAAGCGACGGCTAAATA
>GV2UCFN02I7F5M
GGTGAGTAACGCGTAAGGGACTTGCCCTGCAGTCAGGGATAACAGACGGAAACGACTGATAAAACCTGGTAAAGTCAGGCGGACTCATGTCCAGCCTGATGAAAAGGAATGCTGCAGGAGAGCCTTGCGTCCTATTAGCTTGTTGGTGGGGTAACGGCCCACCAAGGCGATGATAGGTAGCCGGCCTGAGAGGGTGGACGGCCACAAGGGGACTGAGATACGGCCCTTACTCCTACGGGAGGCAGCAGTGGGGAATATTGGACAATGGGGGCAACCCTGATCCAGCAATTCTGTGTGCACGATGAAGGTCTTCGGATTGTAAAGTGCTTTCAGCAGGGAAGAAAAAAATGACGGTACCTGCAGAAGAAGCGACGGCTAAATA
>GV2UCFN02JLZI7
GGTGAGTAACGCGTAAGGGACTTGCCCTGCAGTCAGGGATAACAGACGGAAACGACTGATAAAACCTGGTAAAGTCAGGCGGACTCATGTCCAGCCTGATGAAAAGGAATGCTGCAGGAGAGCCTTGCGTCCTATTAGCTTGTTGGTGGGGTAACGGCCCACCAAGGCGATGATAGGTAGCCGGCCTGAGAGGGTGGACGGCCACAAGGGGACTGAGATACGGCCCTTACTCCTACGGGAGGCAGCAGTGGGGAATATTGGACAATGGGGGCAACCCTGATCCAGCAATTCTGTGTGCACGATGAAGGTCTTCGGATTGTAAAGTGCTTTCAGCAGGGAAGAAAAAAATGACGGTACCTGCAGAAGAAGCGACGGCTAAATA
>GV2UCFN02FYN9B
GGTGAGTAACGCGTAAGGGACTTGCCCTGCAGTCAGGGATAACAGACGGAAACGACTGATAAAACCTGGTAAAGTCAGGCGGACTCATGTCCAGCCTGATGAAAAGGAATGCTGCAGGAGAGCCTTGCGTCCTATTAGCTTGTTGGTGGGGTAACGGCCCACCAAGGCGATGATAGGTAGCCGGCCTGAGAGGGTGGACGGCCACAAGGGGACTGAGATACGGCCCTTACTCCTACGGGAGGCAGCAGTGGGGAATATTGGACAATGGGGGCAACCCTGATCCAGCAATTCTGTGTGCACGATGAAGGTCTTCGGATTGTAAAGTGCTTTCAGCAGGGAAGAAAAAAATGACGGTACCTGCAGAAGAAGCGACGGCTAAATA
>GV2UCFN02FU760
GGTGAGTAACGCGTAAGGGACTTGCCCTGCAGTCAGGGATAACAGACGGAAACGACTGATAAAACCTGGTAAAGTCAGGCGGACTCATGTCCAGCCTGATGAAAAGGAATGCTGCAGGAGAGCCTTGCGTCCTATTAGCTTGTTGGTGGGGTAACGGCCCACCAAGGCGATGATAGGTAGCCGGCCTGAGAGGGTGGACGGCCACAAGGGGACTGAGATACGGCCCTTACTCCTACGGGAGGCAGCAGTGGGGAATATTGGACAATGGGGGCAACCCTGATCCAGCAATTCTGTGTGCACGATGAAGGTCTTCGGATTGTAAAGTGCTTTCAGCAGGGAAGAAAAAAATGACGGTACCTGCAGAAGAAGCGACGGCTAAATA
>GV2UCFN02IE2OL
GGTGAGTAACGCGTAAGGGACTTGCCCTGCAGTCAGGGATAACAGACGGAAACGACTGATAAAACCTGGTAAAGTCAGGCGGACTCATGTCCAGCCTGATGAAAAGGAATGCTGCAGGAGAGCCTTGCGTCCTATTAGCTTGTTGGTGGGGTAACGGCCCACCAAGGCGATGATAGGTAGCCGGCCTGAGAGGGTGGACGGCCACAAGGGGACTGAGATACGGCCCTTACTCCTACGGGAGGCAGCAGTGGGGAATATTGGACAATGGGGGCAACCCTGATCCAGCAATTCTGTGTGCACGATGAAGGTCTTCGGATTGTAAAGTGCTTTCAGCAGGGAAGAAAAAAATGACGGTACCTGCAGAAGAAGCGACGGCTAAATA
>GV2UCFN02IFJ86
GGTGAGTAACGCGTAAGGGACTTGCCCTGCAGTCAGGGATAACAGACGGAAACGACTGATAAAACCTGGTAAAGTCAGGCGGACTCATGTCCAGCCTGATGAAAAGGAATGCTGCAGGAGAGCCTTGCGTCCTATTAGCTTGTTGGTGGGGTAACGGCCCACCAAGGCGATGATAGGTAGCCGGCCTGAGAGGGTGGACGGCCACAAGGGGACTGAGATACGGCCCTTACTCCTACGGGAGGCAGCAGTGGGGAATATTGGACAATGGGGGCAACCCTGATCCAGCAATTCTGTGTGCACGATGAAGGTCTTCGGATTGTAAAGTGCTTTCAGCAGGGAAGAAAAAAATGACGGTACCTGCAGAAGAAGCGACGGCTAAATA
>GV2UCFN02F8ZLB
GGTGAGTAACGCGTAAGGGACTTGCCCTGCAGTCAGGGATAACAGACGGAAACGACTGATAAAACCTGGTAAAGTCAGGCGGACTCATGTCCAGCCTGATGAAAAGGAATGCTGCAGGAGAGCCTTGCGTCCTATTAGCTTGTTGGTGGGGTAACGGCCCACCAAGGCGATGATAGGTAGCCGGCCTGAGAGGGTGGACGGCCACAAGGGGACTGAGATACGGCCCTTACTCCTACGGGAGGCAGCAGTGGGGAATATTGGACAATGGGGGCAACCCTGATCCAGCAATTCTGTGTGCACGATGAAGGTCTTCGGATTGTAAAGTGCTTTCAGCAGGGAAGAAAAAAATGACGGTACCTGCAGAAGAAGCGACGGCTAAATA
>GV2UCFN02GKTYE
GGTGAGTAACGCGTAAGGGACTTGCCCTGCAGTCAGGGATAACAGACGGAAACGACTGATAAAACCTGGTAAAGTCAGGCGGACTCATGTCCAGCCTGATGAAAAGGAATGCTGCAGGAGAGCCTTGCGTCCTATTAGCTTGTTGGTGGGGTAACGGCCCACCAAGGCGATGATAGGTAGCCGGCCTGAGAGGGTGGACGGCCACAAGGGGACTGAGATACGGCCCTTACTCCTACGGGAGGCAGCAGTGGGGAATATTGGACAATGGGGGCAACCCTGATCCAGCAATTCTGTGTGCACGATGAAGGTCTTCGGATTGTAAAGTGCTTTCAGCAGGGAAGAAAAAAATGACGGTACCTGCAGAAGAAGCGACGGCTAAATA
>GV2UCFN02HEEIC
GGTGAGTAACGCGTAAGGGACTTGCCCTGCAGTCAGGGATAACAGACGGAAACGACTGATAAAACCTGGTAAAGTCAGGCGGACTCATGTCCAGCCTGATGAAAAGGAATGCTGCAGGAGAGCCTTGCGTCCTATTAGCTTGTTGGTGGGGTAACGGCCCACCAAGGCGATGATAGGTAGCCGGCCTGAGAGGGTGGACGGCCACAAGGGGACTGAGATACGGCCCTTACTCCTACGGGAGGCAGCAGTGGGGAATATTGGACAATGGGGGCAACCCTGATCCAGCAATTCTGTGTGCACGATGAAGGTCTTCGGATTGTAAAGTGCTTTCAGCAGGGAAGAAAAAAATGACGGTACCTGCAGAAGAAGCGACGGCTAAATA
>GV2UCFN02FU8ZM
GGTGAGTAACGCGTAAGGGACTTGCCCTGCAGTCAGGGATAACAGACGGAAACGACTGATAAAACCTGGTAAAGTCAGGCGGACTCATGTCCAGCCTGATGAAAAGGAATGCTGCAGGAGAGCCTTGCGTCCTATTAGCTTGTTGGTGGGGTAACGGCCCACCAAGGCGATGATAGGTAGCCGGCCTGAGAGGGTGGACGGCCACAAGGGGACTGAGATACGGCCCTTACTCCTACGGGAGGCAGCAGTGGGGAATATTGGACAATGGGGGCAACCCTGATCCAGCAATTCTGTGTGCACGATGAAGGTCTTCGGATTGTAAAGTGCTTTCAGCAGGGAAGAAAAAAATGACGGTACCTGCAGAAGAAGCGACGGCTAAATA
>GV2UCFN02FLHGR
GGTGAGTAACGCGTAAGGGACTTGCCCTGCAGTCAGGGATAACAGACGGAAACGACTGATAAAACCTGGTAAAGTCAGGCGGACTCATGTCCAGCCTGATGAAAAGGAATGCTGCAGGAGAGCCTTGCGTCCTATTAGCTTGTTGGTGGGGTAACGGCCCACCAAGGCGATGATAGGTAGCCGGCCTGAGAGGGTGGACGGCCACAAGGGGACTGAGATACGGCCCTTACTCCTACGGGAGGCAGCAGTGGGGAATATTGGACAATGGGGGCAACCCTGATCCAGCAATTCTGTGTGCACGATGAAGGTCTTCGGATTGTAAAGTGCTTTCAGCAGGGAAGAAAAAAATGACGGTACCTGCAGAAGAAGCGACGGCTAAATA
>GV2UCFN02GLVVN
GGTGAGTAACGCGTAAGGGACTTGCCCTGCAGTCAGGGATAACAGACGGAAACGACTGATAAAACCTGGTAAAGTCAGGCGGACTCATGTCCAGCCTGATGAAAAGGAATGCTGCAGGAGAGCCTTGCGTCCTATTAGCTTGTTGGTGGGGTAACGGCCCACCAAGGCGATGATAGGTAGCCGGCCTGAGAGGGTGGACGGCCACAAGGGGACTGAGATACGGCCCTTACTCCTACGGGAGGCAGCAGTGGGGAATATTGGACAATGGGGGCAACCCTGATCCAGCAATTCTGTGTGCACGATGAAGGTCTTCGGATTGTAAAGTGCTTTCAGCAGGGAAGAAAAAAATGACGGTACCTGCAGAAGAAGCGACGGCTAAATA
>GV2UCFN02H2QQA
GGTGAGTAACGCGTAAGGGACTTGCCCTGCAGTCAGGGATAACAGACGGAAACGACTGATAAAACCTGGTAAAGTCAGGCGGACTCATGTCCAGCCTGATGAAAAGGAATGCTGCAGGAGAGCCTTGCGTCCTATTAGCTTGTTGGTGGGGTAACGGCCCACCAAGGCGATGATAGGTAGCCGGCCTGAGAGGGTGGACGGCCACAAGGGGACTGAGATACGGCCCTTACTCCTACGGGAGGCAGCAGTGGGGAATATTGGACAATGGGGGCAACCCTGATCCAGCAATTCTGTGTGCACGATGAAGGTCTTCGGATTGTAAAGTGCTTTCAGCAGGGAAGAAAAAAATGACGGTACCTGCAGAAGAAGCGACGGCTAAATA
>GV2UCFN02H0V89
GGTGAGTAACGCGTAAGGGACTTGCCCTGCAGTCAGGGATAACAGACGGAAACGACTGATAAAACCTGGTAAAGTCAGGCGGACTCATGTCCAGCCTGATGAAAAGGAATGCTGCAGGAGAGCCTTGCGTCCTATTAGCTTGTTGGTGGGGTAACGGCCCACCAAGGCGATGATAGGTAGCCGGCCTGAGAGGGTGGACGGCCACAAGGGGACTGAGATACGGCCCTTACTCCTACGGGAGGCAGCAGTGGGGAATATTGGACAATGGGGGCAACCCTGATCCAGCAATTCTGTGTGCACGATGAAGGTCTTCGGATTGTAAAGTGCTTTCAGCAGGGAAGAAAAAAATGACGGTACCTGCAGAAGAAGCGACGGCTAAATA
>GV2UCFN02FJ8WV
GGTGAGTAACGCGTAAGGGACTTGCCCTGCAGTCAGGGATAACAGACGGAAACGACTGATAAAACCTGGTAAAGTCAGGCGGACTCATGTCCAGCCTGATGAAAAGGAATGCTGCAGGAGAGCCTTGCGTCCTATTAGCTTGTTGGTGGGGTAACGGCCCACCAAGGCGATGATAGGTAGCCGGCCTGAGAGGGTGGACGGCCACAAGGGGACTGAGATACGGCCCTTACTCCTACGGGAGGCAGCAGTGGGGAATATTGGACAATGGGGGCAACCCTGATCCAGCAATTCTGTGTGCACGATGAAGGTCTTCGGATTGTAAAGTGCTTTCAGCAGGGAAGAAAAAAATGACGGTACCTGCAGAAGAAGCGACGGCTAAATA
>GV2UCFN02HLIA2
GGTGAGTAACGCGTAAGGGACTTGCCCTGCAGTCAGGGATAACAGACGGAAACGACTGATAAAACCTGGTAAAGTCAGGCGGACTCATGTCCAGCCTGATGAAAAGGAATGCTGCAGGAGAGCCTTGCGTCCTATTAGCTTGTTGGTGGGGTAACGGCCCACCAAGGCGATGATAGGTAGCCGGCCTGAGAGGGTGGACGGCCACAAGGGGACTGAGATACGGCCCTTACTCCTACGGGAGGCAGCAGTGGGGAATATTGGACAATGGGGGCAACCCTGATCCAGCAATTCTGTGTGCACGATGAAGGTCTTCGGATTGTAAAGTGCTTTCAGCAGGGAAGAAAAAAATGACGGTACCTGCAGAAGAAGCGACGGCTAAATA
>GV2UCFN02H20M9
GGTGAGTAACGCGTAAGGGACTTGCCCTGCAGTCAGGGATAACAGACGGAAACGACTGATAAAACCTGGTAAAGTCAGGCGGACTCATGTCCAGCCTGATGAAAAGGAATGCTGCAGGAGAGCCTTGCGTCCTATTAGCTTGTTGGTGGGGTAACGGCCCACCAAGGCGATGATAGGTAGCCGGCCTGAGAGGGTGGACGGCCACAAGGGGACTGAGATACGGCCCTTACTCCTACGGGAGGCAGCAGTGGGGAATATTGGACAATGGGGGCAACCCTGATCCAGCAATTCTGTGTGCACGATGAAGGTCTTCGGATTGTAAAGTGCTTTCAGCAGGGAAGAAAAAAATGACGGTACCTGCAGAAGAAGCGACGGCTAAATA
>GV2UCFN02HD1FW
GGTGAGTAACGCGTAAGGGACTTGCCCTGCAGTCAGGGATAACAGACGGAAACGACTGATAAAACCTGGTAAAGTCAGGCGGACTCATGTCCAGCCTGATGAAAAGGAATGCTGCAGGAGAGCCTTGCGTCCTATTAGCTTGTTGGTGGGGTAACGGCCCACCAAGGCGATGATAGGTAGCCGGCCTGAGAGGGTGGACGGCCACAAGGGGACTGAGATACGGCCCTTACTCCTACGGGAGGCAGCAGTGGGGAATATTGGACAATGGGGGCAACCCTGATCCAGCAATTCTGTGTGCACGATGAAGGTCTTCGGATTGTAAAGTGCTTTCAGCAGGGAAGAAAAAAATGACGGTACCTGCAGAAGAAGCGACGGCTAAATA
>GV2UCFN02JEWOQ
GGTGAGTAACGCGTAAGGGACTTGCCCTGCAGTCAGGGATAACAGACGGAAACGACTGATAAAACCTGGTAAAGTCAGGCGGACTCATGTCCAGCCTGATGAAAAGGAATGCTGCAGGAGAGCCTTGCGTCCTATTAGCTTGTTGGTGGGGTAACGGCCCACCAAGGCGATGATAGGTAGCCGGCCTGAGAGGGTGGACGGCCACAAGGGGACTGAGATACGGCCCTTACTCCTACGGGAGGCAGCAGTGGGGAATATTGGACAATGGGGGCAACCCTGATCCAGCAATTCTGTGTGCACGATGAAGGTCTTCGGATTGTAAAGTGCTTTCAGCAGGGAAGAAAAAAATGACGGTACCTGCAGAAGAAGCGACGGCTAAATA
>GV2UCFN02F20P4
GGTGAGTAACGCGTAAGGGACTTGCCCTGCAGTCAGGGATAACAGACGGAAACGACTGATAAAACCTGGTAAAGTCAGGCGGACTCATGTCCAGCCTGATGAAAAGGAATGCTGCAGGAGAGCCTTGCGTCCTATTAGCTTGTTGGTGGGGTAACGGCCCACCAAGGCGATGATAGGTAGCCGGCCTGAGAGGGTGGACGGCCACAAGGGGACTGAGATACGGCCCTTACTCCTACGGGAGGCAGCAGTGGGGAATATTGGACAATGGGGGCAACCCTGATCCAGCAATTCTGTGTGCACGATGAAGGTCTTCGGATTGTAAAGTGCTTTCAGCAGGGAAGAAAAAAATGACGGTACCTGCAGAAGAAGCGACGGCTAAATA
>GV2UCFN02H67DB
GGTGAGTAACGCGTAAGGGACTTGCCCTGCAGTCAGGGATAACAGACGGAAACGACTGATAAAACCTGGTAAAGTCAGGCGGACTCATGTCCAGCCTGATGAAAAGGAATGCTGCAGGAGAGCCTTGCGTCCTATTAGCTTGTTGGTGGGGTAACGGCCCACCAAGGCGATGATAGGTAGCCGGCCTGAGAGGGTGGACGGCCACAAGGGGACTGAGATACGGCCCTTACTCCTACGGGAGGCAGCAGTGGGGAATATTGGACAATGGGGGCAACCCTGATCCAGCAATTCTGTGTGCACGATGAAGGTCTTCGGATTGTAAAGTGCTTTCAGCAGGGAAGAAAAAAATGACGGTACCTGCAGAAGAAGCGACGGCTAAATA
>GV2UCFN02F0P90
GGTGAGTAACGCGTAAGGGACTTGCCCTGCAGTCAGGGATAACAGACGGAAACGACTGATAAAACCTGGTAAAGTCAGGCGGACTCATGTCCAGCCTGATGAAAAGGAATGCTGCAGGAGAGCCTTGCGTCCTATTAGCTTGTTGGTGGGGTAACGGCCCACCAAGGCGATGATAGGTAGCCGGCCTGAGAGGGTGGACGGCCACAAGGGGACTGAGATACGGCCCTTACTCCTACGGGAGGCAGCAGTGGGGAATATTGGACAATGGGGGCAACCCTGATCCAGCAATTCTGTGTGCACGATGAAGGTCTTCGGATTGTAAAGTGCTTTCAGCAGGGAAGAAAAAAATGACGGTACCTGCAGAAGAAGCGACGGCTAAATA
>GV2UCFN02IE3HO
GGTGAGTAACGCGTAAGGGACTTGCCCTGCAGTCAGGGATAACAGACGGAAACGACTGATAAAACCTGGTAAAGTCAGGCGGACTCATGTCCAGCCTGATGAAAAGGAATGCTGCAGGAGAGCCTTGCGTCCTATTAGCTTGTTGGTGGGGTAACGGCCCACCAAGGCGATGATAGGTAGCCGGCCTGAGAGGGTGGACGGCCACAAGGGGACTGAGATACGGCCCTTACTCCTACGGGAGGCAGCAGTGGGGAATATTGGACAATGGGGGCAACCCTGATCCAGCAATTCTGTGTGCACGATGAAGGTCTTCGGATTGTAAAGTGCTTTCAGCAGGGAAGAAAAAAATGACGGTACCTGCAGAAGAAGCGACGGCTAAATA
>GV2UCFN02JYD0B
GGTGAGTAACGCGTAAGGGACTTGCCCTGCAGTCAGGGATAACAGACGGAAACGACTGATAAAACCTGGTAAAGTCAGGCGGACTCATGTCCAGCCTGATGAAAAGGAATGCTGCAGGAGAGCCTTGCGTCCTATTAGCTTGTTGGTGGGGTAACGGCCCACCAAGGCGATGATAGGTAGCCGGCCTGAGAGGGTGGACGGCCACAAGGGGACTGAGATACGGCCCTTACTCCTACGGGAGGCAGCAGTGGGGAATATTGGACAATGGGGGCAACCCTGATCCAGCAATTCTGTGTGCACGATGAAGGTCTTCGGATTGTAAAGTGCTTTCAGCAGGGAAGAAAAAAATGACGGTACCTGCAGAAGAAGCGACGGCTAAATA
>GV2UCFN02H6WWJ
GGTGAGTAACGCGTAAGGGACTTGCCCTGCAGTCAGGGATAACAGACGGAAACGACTGATAAAACCTGGTAAAGTCAGGCGGACTCATGTCCAGCCTGATGAAAAGGAATGCTGCAGGAGAGCCTTGCGTCCTATTAGCTTGTTGGTGGGGTAACGGCCCACCAAGGCGATGATAGGTAGCCGGCCTGAGAGGGTGGACGGCCACAAGGGGACTGAGATACGGCCCTTACTCCTACGGGAGGCAGCAGTGGGGAATATTGGACAATGGGGGCAACCCTGATCCAGCAATTCTGTGTGCACGATGAAGGTCTTCGGATTGTAAAGTGCTTTCAGCAGGGAAGAAAAAAATGACGGTACCTGCAGAAGAAGCGACGGCTAAATA
>GV2UCFN02G54HN
GGTGAGTAACGCGTAAGGGACTTGCCCTGCAGTCAGGGATAACAGACGGAAACGACTGATAAAACCTGGTAAAGTCAGGCGGACTCATGTCCAGCCTGATGAAAAGGAATGCTGCAGGAGAGCCTTGCGTCCTATTAGCTTGTTGGTGGGGTAACGGCCCACCAAGGCGATGATAGGTAGCCGGCCTGAGAGGGTGGACGGCCACAAGGGGACTGAGATACGGCCCTTACTCCTACGGGAGGCAGCAGTGGGGAATATTGGACAATGGGGGCAACCCTGATCCAGCAATTCTGTGTGCACGATGAAGGTCTTCGGATTGTAAAGTGCTTTCAGCAGGGAAGAAAAAAATGACGGTACCTGCAGAAGAAGCGACGGCTAAATA
>GV2UCFN02HJIT2
GGTGAGTAACGCGTAAGGGACTTGCCCTGCAGTCAGGGATAACAGACGGAAACGACTGATAAAACCTGGTAAAGTCAGGCGGACTCATGTCCAGCCTGATGAAAAGGAATGCTGCAGGAGAGCCTTGCGTCCTATTAGCTTGTTGGTGGGGTAACGGCCCACCAAGGCGATGATAGGTAGCCGGCCTGAGAGGGTGGACGGCCACAAGGGGACTGAGATACGGCCCTTACTCCTACGGGAGGCAGCAGTGGGGAATATTGGACAATGGGGGCAACCCTGATCCAGCAATTCTGTGTGCACGATGAAGGTCTTCGGATTGTAAAGTGCTTTCAGCAGGGAAGAAAAAAATGACGGTACCTGCAGAAGAAGCGACGGCTAAATA
>GV2UCFN02I9TVJ
GGTGAGTAACGCGTAAGGGACTTGCCCTGCAGTCAGGGATAACAGACGGAAACGACTGATAAAACCTGGTAAAGTCAGGCGGACTCATGTCCAGCCTGATGAAAAGGAATGCTGCAGGAGAGCCTTGCGTCCTATTAGCTTGTTGGTGGGGTAACGGCCCACCAAGGCGATGATAGGTAGCCGGCCTGAGAGGGTGGACGGCCACAAGGGGACTGAGATACGGCCCTTACTCCTACGGGAGGCAGCAGTGGGGAATATTGGACAATGGGGGCAACCCTGATCCAGCAATTCTGTGTGCACGATGAAGGTCTTCGGATTGTAAAGTGCTTTCAGCAGGGAAGAAAAAAATGACGGTACCTGCAGAAGAAGCGACGGCTAAATA
>GV2UCFN02HY7WY
GGTGAGTAACGCGTAAGGGACTTGCCCTGCAGTCAGGGATAACAGACGGAAACGACTGATAAAACCTGGTAAAGTCAGGCGGACTCATGTCCAGCCTGATGAAAAGGAATGCTGCAGGAGAGCCTTGCGTCCTATTAGCTTGTTGGTGGGGTAACGGCCCACCAAGGCGATGATAGGTAGCCGGCCTGAGAGGGTGGACGGCCACAAGGGGACTGAGATACGGCCCTTACTCCTACGGGAGGCAGCAGTGGGGAATATTGGACAATGGGGGCAACCCTGATCCAGCAATTCTGTGTGCACGATGAAGGTCTTCGGATTGTAAAGTGCTTTCAGCAGGGAAGAAAAAAATGACGGTACCTGCAGAAGAAGCGACGGCTAAATA
>GV2UCFN02FMD8Y
GGTGAGTAACGCGTAAGGGACTTGCCCTGCAGTCAGGGATAACAGACGGAAACGACTGATAAAACCTGGTAAAGTCAGGCGGACTCATGTCCAGCCTGATGAAAAGGAATGCTGCAGGAGAGCCTTGCGTCCTATTAGCTTGTTGGTGGGGTAACGGCCCACCAAGGCGATGATAGGTAGCCGGCCTGAGAGGGTGGACGGCCACAAGGGGACTGAGATACGGCCCTTACTCCTACGGGAGGCAGCAGTGGGGAATATTGGACAATGGGGGCAACCCTGATCCAGCAATTCTGTGTGCACGATGAAGGTCTTCGGATTGTAAAGTGCTTTCAGCAGGGAAGAAAAAAATGACGGTACCTGCAGAAGAAGCGACGGCTAAATA
>GV2UCFN02JW6TK
GGTGAGTAACGCGTAAGGGACTTGCCCTGCAGTCAGGGATAACAGACGGAAACGACTGATAAAACCTGGTAAAGTCAGGCGGACTCATGTCCAGCCTGATGAAAAGGAATGCTGCAGGAGAGCCTTGCGTCCTATTAGCTTGTTGGTGGGGTAACGGCCCACCAAGGCGATGATAGGTAGCCGGCCTGAGAGGGTGGACGGCCACAAGGGGACTGAGATACGGCCCTTACTCCTACGGGAGGCAGCAGTGGGGAATATTGGACAATGGGGGCAACCCTGATCCAGCAATTCTGTGTGCACGATGAAGGTCTTCGGATTGTAAAGTGCTTTCAGCAGGGAAGAAAAAAATGACGGTACCTGCAGAAGAAGCGACGGCTAAATA
>GV2UCFN02IK10Z
GGTGAGTAACGCGTAAGGGACTTGCCCTGCAGTCAGGGATAACAGACGGAAACGACTGATAAAACCTGGTAAAGTCAGGCGGACTCATGTCCAGCCTGATGAAAAGGAATGCTGCAGGAGAGCCTTGCGTCCTATTAGCTTGTTGGTGGGGTAACGGCCCACCAAGGCGATGATAGGTAGCCGGCCTGAGAGGGTGGACGGCCACAAGGGGACTGAGATACGGCCCTTACTCCTACGGGAGGCAGCAGTGGGGAATATTGGACAATGGGGGCAACCCTGATCCAGCAATTCTGTGTGCACGATGAAGGTCTTCGGATTGTAAAGTGCTTTCAGCAGGGAAGAAAAAAATGACGGTACCTGCAGAAGAAGCGACGGCTAAATA
>GV2UCFN02H5T85
GGTGAGTAACGCGTAAGGGACTTGCCCTGCAGTCAGGGATAACAGACGGAAACGACTGATAAAACCTGGTAAAGTCAGGCGGACTCATGTCCAGCCTGATGAAAAGGAATGCTGCAGGAGAGCCTTGCGTCCTATTAGCTTGTTGGTGGGGTAACGGCCCACCAAGGCGATGATAGGTAGCCGGCCTGAGAGGGTGGACGGCCACAAGGGGACTGAGATACGGCCCTTACTCCTACGGGAGGCAGCAGTGGGGAATATTGGACAATGGGGGCAACCCTGATCCAGCAATTCTGTGTGCACGATGAAGGTCTTCGGATTGTAAAGTGCTTTCAGCAGGGAAGAAAAAAATGACGGTACCTGCAGAAGAAGCGACGGCTAAATA
>GV2UCFN02GQ9Q8
GGTGAGTAACGCGTAAGGGACTTGCCCTGCAGTCAGGGATAACAGACGGAAACGACTGATAAAACCTGGTAAAGTCAGGCGGACTCATGTCCAGCCTGATGAAAAGGAATGCTGCAGGAGAGCCTTGCGTCCTATTAGCTTGTTGGTGGGGTAACGGCCCACCAAGGCGATGATAGGTAGCCGGCCTGAGAGGGTGGACGGCCACAAGGGGACTGAGATACGGCCCTTACTCCTACGGGAGGCAGCAGTGGGGAATATTGGACAATGGGGGCAACCCTGATCCAGCAATTCTGTGTGCACGATGAAGGTCTTCGGATTGTAAAGTGCTTTCAGCAGGGAAGAAAAAAATGACGGTACCTGCAGAAGAAGCGACGGCTAAATA
>GV2UCFN02IMU9R
GGTGAGTAACGCGTAAGGGACTTGCCCTGCAGTCAGGGATAACAGACGGAAACGACTGATAAAACCTGGTAAAGTCAGGCGGACTCATGTCCAGCCTGATGAAAAGGAATGCTGCAGGAGAGCCTTGCGTCCTATTAGCTTGTTGGTGGGGTAACGGCCCACCAAGGCGATGATAGGTAGCCGGCCTGAGAGGGTGGACGGCCACAAGGGGACTGAGATACGGCCCTTACTCCTACGGGAGGCAGCAGTGGGGAATATTGGACAATGGGGGCAACCCTGATCCAGCAATTCTGTGTGCACGATGAAGGTCTTCGGATTGTAAAGTGCTTTCAGCAGGGAAGAAAAAAATGACGGTACCTGCAGAAGAAGCGACGGCTAAATA
>GV2UCFN02GWL97
GGTGAGTAACGCGTAAGGGACTTGCCCTGCAGTCAGGGATAACAGACGGAAACGACTGATAAAACCTGGTAAAGTCAGGCGGACTCATGTCCAGCCTGATGAAAAGGAATGCTGCAGGAGAGCCTTGCGTCCTATTAGCTTGTTGGTGGGGTAACGGCCCACCAAGGCGATGATAGGTAGCCGGCCTGAGAGGGTGGACGGCCACAAGGGGACTGAGATACGGCCCTTACTCCTACGGGAGGCAGCAGTGGGGAATATTGGACAATGGGGGCAACCCTGATCCAGCAATTCTGTGTGCACGATGAAGGTCTTCGGATTGTAAAGTGCTTTCAGCAGGGAAGAAAAAAATGACGGTACCTGCAGAAGAAGCGACGGCTAAATA
>GV2UCFN02FZ91Z
GGTGAGTAACGCGTAAGGGACTTGCCCTGCAGTCAGGGATAACAGACGGAAACGACTGATAAAACCTGGTAAAGTCAGGCGGACTCATGTCCAGCCTGATGAAAAGGAATGCTGCAGGAGAGCCTTGCGTCCTATTAGCTTGTTGGTGGGGTAACGGCCCACCAAGGCGATGATAGGTAGCCGGCCTGAGAGGGTGGACGGCCACAAGGGGACTGAGATACGGCCCTTACTCCTACGGGAGGCAGCAGTGGGGAATATTGGACAATGGGGGCAACCCTGATCCAGCAATTCTGTGTGCACGATGAAGGTCTTCGGATTGTAAAGTGCTTTCAGCAGGGAAGAAAAAAATGACGGTACCTGCAGAAGAAGCGACGGCTAAATA
>GV2UCFN02JVS7Q
GGTGAGTAACGCGTAAGGGACTTGCCCTGCAGTCAGGGATAACAGACGGAAACGACTGATAAAACCTGGTAAAGTCAGGCGGACTCATGTCCAGCCTGATGAAAAGGAATGCTGCAGGAGAGCCTTGCGTCCTATTAGCTTGTTGGTGGGGTAACGGCCCACCAAGGCGATGATAGGTAGCCGGCCTGAGAGGGTGGACGGCCACAAGGGGACTGAGATACGGCCCTTACTCCTACGGGAGGCAGCAGTGGGGAATATTGGACAATGGGGGCAACCCTGATCCAGCAATTCTGTGTGCACGATGAAGGTCTTCGGATTGTAAAGTGCTTTCAGCAGGGAAGAAAAAAATGACGGTACCTGCAGAAGAAGCGACGGCTAAATA
>GV2UCFN02GFVKB
GGTGAGTAACGCGTAAGGGACTTGCCCTGCAGTCAGGGATAACAGACGGAAACGACTGATAAAACCTGGTAAAGTCAGGCGGACTCATGTCCAGCCTGATGAAAAGGAATGCTGCAGGAGAGCCTTGCGTCCTATTAGCTTGTTGGTGGGGTAACGGCCCACCAAGGCGATGATAGGTAGCCGGCCTGAGAGGGTGGACGGCCACAAGGGGACTGAGATACGGCCCTTACTCCTACGGGAGGCAGCAGTGGGGAATATTGGACAATGGGGGCAACCCTGATCCAGCAATTCTGTGTGCACGATGAAGGTCTTCGGATTGTAAAGTGCTTTCAGCAGGGAAGAAAAAAATGACGGTACCTGCAGAAGAAGCGACGGCTAAATA
>GV2UCFN02GTJ2A
GGTGAGTAACGCGTAAGGGACTTGCCCTGCAGTCAGGGATAACAGACGGAAACGACTGATAAAACCTGGTAAAGTCAGGCGGACTCATGTCCAGCCTGATGAAAAGGAATGCTGCAGGAGAGCCTTGCGTCCTATTAGCTTGTTGGTGGGGTAACGGCCCACCAAGGCGATGATAGGTAGCCGGCCTGAGAGGGTGGACGGCCACAAGGGGACTGAGATACGGCCCTTACTCCTACGGGAGGCAGCAGTGGGGAATATTGGACAATGGGGGCAACCCTGATCCAGCAATTCTGTGTGCACGATGAAGGTCTTCGGATTGTAAAGTGCTTTCAGCAGGGAAGAAAAAAATGACGGTACCTGCAGAAGAAGCGACGGCTAAATA
>GV2UCFN02F9L11
GGTGAGTAACGCGTAAGGGACTTGCCCTGCAGTCAGGGATAACAGACGGAAACGACTGATAAAACCTGGTAAAGTCAGGCGGACTCATGTCCAGCCTGATGAAAAGGAATGCTGCAGGAGAGCCTTGCGTCCTATTAGCTTGTTGGTGGGGTAACGGCCCACCAAGGCGATGATAGGTAGCCGGCCTGAGAGGGTGGACGGCCACAAGGGGACTGAGATACGGCCCTTACTCCTACGGGAGGCAGCAGTGGGGAATATTGGACAATGGGGGCAACCCTGATCCAGCAATTCTGTGTGCACGATGAAGGTCTTCGGATTGTAAAGTGCTTTCAGCAGGGAAGAAAAAAATGACGGTACCTGCAGAAGAAGCGACGGCTAAATA
>GV2UCFN02JBDW2
GGTGAGTAACGCGTAAGGGACTTGCCCTGCAGTCAGGGATAACAGACGGAAACGACTGATAAAACCTGGTAAAGTCAGGCGGACTCATGTCCAGCCTGATGAAAAGGAATGCTGCAGGAGAGCCTTGCGTCCTATTAGCTTGTTGGTGGGGTAACGGCCCACCAAGGCGATGATAGGTAGCCGGCCTGAGAGGGTGGACGGCCACAAGGGGACTGAGATACGGCCCTTACTCCTACGGGAGGCAGCAGTGGGGAATATTGGACAATGGGGGCAACCCTGATCCAGCAATTCTGTGTGCACGATGAAGGTCTTCGGATTGTAAAGTGCTTTCAGCAGGGAAGAAAAAAATGACGGTACCTGCAGAAGAAGCGACGGCTAAATA
>GV2UCFN02IMLJL
GGTGAGTAACGCGTAAGGGACTTGCCCTGCAGTCAGGGATAACAGACGGAAACGACTGATAAAACCTGGTAAAGTCAGGCGGACTCATGTCCAGCCTGATGAAAAGGAATGCTGCAGGAGAGCCTTGCGTCCTATTAGCTTGTTGGTGGGGTAACGGCCCACCAAGGCGATGATAGGTAGCCGGCCTGAGAGGGTGGACGGCCACAAGGGGACTGAGATACGGCCCTTACTCCTACGGGAGGCAGCAGTGGGGAATATTGGACAATGGGGGCAACCCTGATCCAGCAATTCTGTGTGCACGATGAAGGTCTTCGGATTGTAAAGTGCTTTCAGCAGGGAAGAAAAAAATGACGGTACCTGCAGAAGAAGCGACGGCTAAATA
>GV2UCFN02I0X8A
GGTGAGTAACGCGTAAGGGACTTGCCCTGCAGTCAGGGATAACAGACGGAAACGACTGATAAAACCTGGTAAAGTCAGGCGGACTCATGTCCAGCCTGATGAAAAGGAATGCTGCAGGAGAGCCTTGCGTCCTATTAGCTTGTTGGTGGGGTAACGGCCCACCAAGGCGATGATAGGTAGCCGGCCTGAGAGGGTGGACGGCCACAAGGGGACTGAGATACGGCCCTTACTCCTACGGGAGGCAGCAGTGGGGAATATTGGACAATGGGGGCAACCCTGATCCAGCAATTCTGTGTGCACGATGAAGGTCTTCGGATTGTAAAGTGCTTTCAGCAGGGAAGAAAAAAATGACGGTACCTGCAGAAGAAGCGACGGCTAAATA
>GV2UCFN02FVP0V
GGTGAGTAACGCGTAAGGGACTTGCCCTGCAGTCAGGGATAACAGACGGAAACGACTGATAAAACCTGGTAAAGTCAGGCGGACTCATGTCCAGCCTGATGAAAAGGAATGCTGCAGGAGAGCCTTGCGTCCTATTAGCTTGTTGGTGGGGTAACGGCCCACCAAGGCGATGATAGGTAGCCGGCCTGAGAGGGTGGACGGCCACAAGGGGACTGAGATACGGCCCTTACTCCTACGGGAGGCAGCAGTGGGGAATATTGGACAATGGGGGCAACCCTGATCCAGCAATTCTGTGTGCACGATGAAGGTCTTCGGATTGTAAAGTGCTTTCAGCAGGGAAGAAAAAAATGACGGTACCTGCAGAAGAAGCGACGGCTAAATA
>GV2UCFN02II0L1
GGTGAGTAACGCGTAAGGGACTTGCCCTGCAGTCAGGGATAACAGACGGAAACGACTGATAAAACCTGGTAAAGTCAGGCGGACTCATGTCCAGCCTGATGAAAAGGAATGCTGCAGGAGAGCCTTGCGTCCTATTAGCTTGTTGGTGGGGTAACGGCCCACCAAGGCGATGATAGGTAGCCGGCCTGAGAGGGTGGACGGCCACAAGGGGACTGAGATACGGCCCTTACTCCTACGGGAGGCAGCAGTGGGGAATATTGGACAATGGGGGCAACCCTGATCCAGCAATTCTGTGTGCACGATGAAGGTCTTCGGATTGTAAAGTGCTTTCAGCAGGGAAGAAAAAAATGACGGTACCTGCAGAAGAAGCGACGGCTAAATA
>GV2UCFN02JQ4VB
GGTGAGTAACGCGTAAGGGACTTGCCCTGCAGTCAGGGATAACAGACGGAAACGACTGATAAAACCTGGTAAAGTCAGGCGGACTCATGTCCAGCCTGATGAAAAGGAATGCTGCAGGAGAGCCTTGCGTCCTATTAGCTTGTTGGTGGGGTAACGGCCCACCAAGGCGATGATAGGTAGCCGGCCTGAGAGGGTGGACGGCCACAAGGGGACTGAGATACGGCCCTTACTCCTACGGGAGGCAGCAGTGGGGAATATTGGACAATGGGGGCAACCCTGATCCAGCAATTCTGTGTGCACGATGAAGGTCTTCGGATTGTAAAGTGCTTTCAGCAGGGAAGAAAAAAATGACGGTACCTGCAGAAGAAGCGACGGCTAAATA
>GV2UCFN02IK9WG
GGTGAGTAACGCGTAAGGGACTTGCCCTGCAGTCAGGGATAACAGACGGAAACGACTGATAAAACCTGGTAAAGTCAGGCGGACTCATGTCCAGCCTGATGAAAAGGAATGCTGCAGGAGAGCCTTGCGTCCTATTAGCTTGTTGGTGGGGTAACGGCCCACCAAGGCGATGATAGGTAGCCGGCCTGAGAGGGTGGACGGCCACAAGGGGACTGAGATACGGCCCTTACTCCTACGGGAGGCAGCAGTGGGGAATATTGGACAATGGGGGCAACCCTGATCCAGCAATTCTGTGTGCACGATGAAGGTCTTCGGATTGTAAAGTGCTTTCAGCAGGGAAGAAAAAAATGACGGTACCTGCAGAAGAAGCGACGGCTAAATA
>GV2UCFN02F9VSH
GGTGAGTAACGCGTAAGGGACTTGCCCTGCAGTCAGGGATAACAGACGGAAACGACTGATAAAACCTGGTAAAGTCAGGCGGACTCATGTCCAGCCTGATGAAAAGGAATGCTGCAGGAGAGCCTTGCGTCCTATTAGCTTGTTGGTGGGGTAACGGCCCACCAAGGCGATGATAGGTAGCCGGCCTGAGAGGGTGGACGGCCACAAGGGGACTGAGATACGGCCCTTACTCCTACGGGAGGCAGCAGTGGGGAATATTGGACAATGGGGGCAACCCTGATCCAGCAATTCTGTGTGCACGATGAAGGTCTTCGGATTGTAAAGTGCTTTCAGCAGGGAAGAAAAAAATGACGGTACCTGCAGAAGAAGCGACGGCTAAATA
>GV2UCFN02GOPNP
GGTGAGTAACGCGTAAGGGACTTGCCCTGCAGTCAGGGATAACAGACGGAAACGACTGATAAAACCTGGTAAAGTCAGGCGGACTCATGTCCAGCCTGATGAAAAGGAATGCTGCAGGAGAGCCTTGCGTCCTATTAGCTTGTTGGTGGGGTAACGGCCCACCAAGGCGATGATAGGTAGCCGGCCTGAGAGGGTGGACGGCCACAAGGGGACTGAGATACGGCCCTTACTCCTACGGGAGGCAGCAGTGGGGAATATTGGACAATGGGGGCAACCCTGATCCAGCAATTCTGTGTGCACGATGAAGGTCTTCGGATTGTAAAGTGCTTTCAGCAGGGAAGAAAAAAATGACGGTACCTGCAGAAGAAGCGACGGCTAAATA
>GV2UCFN02FGEWQ
GGTGAGTAACGCGTAAGGGACTTGCCCTGCAGTCAGGGATAACAGACGGAAACGACTGATAAAACCTGGTAAAGTCAGGCGGACTCATGTCCAGCCTGATGAAAAGGAATGCTGCAGGAGAGCCTTGCGTCCTATTAGCTTGTTGGTGGGGTAACGGCCCACCAAGGCGATGATAGGTAGCCGGCCTGAGAGGGTGGACGGCCACAAGGGGACTGAGATACGGCCCTTACTCCTACGGGAGGCAGCAGTGGGGAATATTGGACAATGGGGGCAACCCTGATCCAGCAATTCTGTGTGCACGATGAAGGTCTTCGGATTGTAAAGTGCTTTCAGCAGGGAAGAAAAAAATGACGGTACCTGCAGAAGAAGCGACGGCTAAATA
>GV2UCFN02JCKQR
GGTGAGTAACGCGTAAGGGACTTGCCCTGCAGTCAGGGATAACAGACGGAAACGACTGATAAAACCTGGTAAAGTCAGGCGGACTCATGTCCAGCCTGATGAAAAGGAATGCTGCAGGAGAGCCTTGCGTCCTATTAGCTTGTTGGTGGGGTAACGGCCCACCAAGGCGATGATAGGTAGCCGGCCTGAGAGGGTGGACGGCCACAAGGGGACTGAGATACGGCCCTTACTCCTACGGGAGGCAGCAGTGGGGAATATTGGACAATGGGGGCAACCCTGATCCAGCAATTCTGTGTGCACGATGAAGGTCTTCGGATTGTAAAGTGCTTTCAGCAGGGAAGAAAAAAATGACGGTACCTGCAGAAGAAGCGACGGCTAAATA
>GV2UCFN02IAW9R
GGTGAGTAACGCGTAAGGGACTTGCCCTGCAGTCAGGGATAACAGACGGAAACGACTGATAAAACCTGGTAAAGTCAGGCGGACTCATGTCCAGCCTGATGAAAAGGAATGCTGCAGGAGAGCCTTGCGTCCTATTAGCTTGTTGGTGGGGTAACGGCCCACCAAGGCGATGATAGGTAGCCGGCCTGAGAGGGTGGACGGCCACAAGGGGACTGAGATACGGCCCTTACTCCTACGGGAGGCAGCAGTGGGGAATATTGGACAATGGGGGCAACCCTGATCCAGCAATTCTGTGTGCACGATGAAGGTCTTCGGATTGTAAAGTGCTTTCAGCAGGGAAGAAAAAAATGACGGTACCTGCAGAAGAAGCGACGGCTAAATA
>GV2UCFN02HZRGY
GGTGAGTAACGCGTAAGGGACTTGCCCTGCAGTCAGGGATAACAGACGGAAACGACTGATAAAACCTGGTAAAGTCAGGCGGACTCATGTCCAGCCTGATGAAAAGGAATGCTGCAGGAGAGCCTTGCGTCCTATTAGCTTGTTGGTGGGGTAACGGCCCACCAAGGCGATGATAGGTAGCCGGCCTGAGAGGGTGGACGGCCACAAGGGGACTGAGATACGGCCCTTACTCCTACGGGAGGCAGCAGTGGGGAATATTGGACAATGGGGGCAACCCTGATCCAGCAATTCTGTGTGCACGATGAAGGTCTTCGGATTGTAAAGTGCTTTCAGCAGGGAAGAAAAAAATGACGGTACCTGCAGAAGAAGCGACGGCTAAATA
>GV2UCFN02IRWBM
GGTGAGTAACGCGTAAGGGACTTGCCCTGCAGTCAGGGATAACAGACGGAAACGACTGATAAAACCTGGTAAAGTCAGGCGGACTCATGTCCAGCCTGATGAAAAGGAATGCTGCAGGAGAGCCTTGCGTCCTATTAGCTTGTTGGTGGGGTAACGGCCCACCAAGGCGATGATAGGTAGCCGGCCTGAGAGGGTGGACGGCCACAAGGGGACTGAGATACGGCCCTTACTCCTACGGGAGGCAGCAGTGGGGAATATTGGACAATGGGGGCAACCCTGATCCAGCAATTCTGTGTGCACGATGAAGGTCTTCGGATTGTAAAGTGCTTTCAGCAGGGAAGAAAAAAATGACGGTACCTGCAGAAGAAGCGACGGCTAAATA
>GV2UCFN02HICCX
GGTGAGTAACGCGTAAGGGACTTGCCCTGCAGTCAGGGATAACAGACGGAAACGACTGATAAAACCTGGTAAAGTCAGGCGGACTCATGTCCAGCCTGATGAAAAGGAATGCTGCAGGAGAGCCTTGCGTCCTATTAGCTTGTTGGTGGGGTAACGGCCCACCAAGGCGATGATAGGTAGCCGGCCTGAGAGGGTGGACGGCCACAAGGGGACTGAGATACGGCCCTTACTCCTACGGGAGGCAGCAGTGGGGAATATTGGACAATGGGGGCAACCCTGATCCAGCAATTCTGTGTGCACGATGAAGGTCTTCGGATTGTAAAGTGCTTTCAGCAGGGAAGAAAAAAATGACGGTACCTGCAGAAGAAGCGACGGCTAAATA
>GV2UCFN02GQ0HN
GGTGAGTAACGCGTAAGGGACTTGCCCTGCAGTCAGGGATAACAGACGGAAACGACTGATAAAACCTGGTAAAGTCAGGCGGACTCATGTCCAGCCTGATGAAAAGGAATGCTGCAGGAGAGCCTTGCGTCCTATTAGCTTGTTGGTGGGGTAACGGCCCACCAAGGCGATGATAGGTAGCCGGCCTGAGAGGGTGGACGGCCACAAGGGGACTGAGATACGGCCCTTACTCCTACGGGAGGCAGCAGTGGGGAATATTGGACAATGGGGGCAACCCTGATCCAGCAATTCTGTGTGCACGATGAAGGTCTTCGGATTGTAAAGTGCTTTCAGCAGGGAAGAAAAAAATGACGGTACCTGCAGAAGAAGCGACGGCTAAATA
>GV2UCFN02JNZNP
GGTGAGTAACGCGTAAGGGACTTGCCCTGCAGTCAGGGATAACAGACGGAAACGACTGATAAAACCTGGTAAAGTCAGGCGGACTCATGTCCAGCCTGATGAAAAGGAATGCTGCAGGAGAGCCTTGCGTCCTATTAGCTTGTTGGTGGGGTAACGGCCCACCAAGGCGATGATAGGTAGCCGGCCTGAGAGGGTGGACGGCCACAAGGGGACTGAGATACGGCCCTTACTCCTACGGGAGGCAGCAGTGGGGAATATTGGACAATGGGGGCAACCCTGATCCAGCAATTCTGTGTGCACGATGAAGGTCTTCGGATTGTAAAGTGCTTTCAGCAGGGAAGAAAAAAATGACGGTACCTGCAGAAGAAGCGACGGCTAAATA
>GV2UCFN02G9UET
GGTGAGTAACGCGTAAGGGACTTGCCCTGCAGTCAGGGATAACAGACGGAAACGACTGATAAAACCTGGTAAAGTCAGGCGGACTCATGTCCAGCCTGATGAAAAGGAATGCTGCAGGAGAGCCTTGCGTCCTATTAGCTTGTTGGTGGGGTAACGGCCCACCAAGGCGATGATAGGTAGCCGGCCTGAGAGGGTGGACGGCCACAAGGGGACTGAGATACGGCCCTTACTCCTACGGGAGGCAGCAGTGGGGAATATTGGACAATGGGGGCAACCCTGATCCAGCAATTCTGTGTGCACGATGAAGGTCTTCGGATTGTAAAGTGCTTTCAGCAGGGAAGAAAAAAATGACGGTACCTGCAGAAGAAGCGACGGCTAAATA
>GV2UCFN02HALQE
GGTGAGTAACGCGTAAGGGACTTGCCCTGCAGTCAGGGATAACAGACGGAAACGACTGATAAAACCTGGTAAAGTCAGGCGGACTCATGTCCAGCCTGATGAAAAGGAATGCTGCAGGAGAGCCTTGCGTCCTATTAGCTTGTTGGTGGGGTAACGGCCCACCAAGGCGATGATAGGTAGCCGGCCTGAGAGGGTGGACGGCCACAAGGGGACTGAGATACGGCCCTTACTCCTACGGGAGGCAGCAGTGGGGAATATTGGACAATGGGGGCAACCCTGATCCAGCAATTCTGTGTGCACGATGAAGGTCTTCGGATTGTAAAGTGCTTTCAGCAGGGAAGAAAAAAATGACGGTACCTGCAGAAGAAGCGACGGCTAAATA
>GV2UCFN02GAZDN
GGTGAGTAACGCGTAAGGGACTTGCCCTGCAGTCAGGGATAACAGACGGAAACGACTGATAAAACCTGGTAAAGTCAGGCGGACTCATGTCCAGCCTGATGAAAAGGAATGCTGCAGGAGAGCCTTGCGTCCTATTAGCTTGTTGGTGGGGTAACGGCCCACCAAGGCGATGATAGGTAGCCGGCCTGAGAGGGTGGACGGCCACAAGGGGACTGAGATACGGCCCTTACTCCTACGGGAGGCAGCAGTGGGGAATATTGGACAATGGGGGCAACCCTGATCCAGCAATTCTGTGTGCACGATGAAGGTCTTCGGATTGTAAAGTGCTTTCAGCAGGGAAGAAAAAAATGACGGTACCTGCAGAAGAAGCGACGGCTAAATA
>GV2UCFN02JH3K8
GGTGAGTAACGCGTAAGGGACTTGCCCTGCAGTCAGGGATAACAGACGGAAACGACTGATAAAACCTGGTAAAGTCAGGCGGACTCATGTCCAGCCTGATGAAAAGGAATGCTGCAGGAGAGCCTTGCGTCCTATTAGCTTGTTGGTGGGGTAACGGCCCACCAAGGCGATGATAGGTAGCCGGCCTGAGAGGGTGGACGGCCACAAGGGGACTGAGATACGGCCCTTACTCCTACGGGAGGCAGCAGTGGGGAATATTGGACAATGGGGGCAACCCTGATCCAGCAATTCTGTGTGCACGATGAAGGTCTTCGGATTGTAAAGTGCTTTCAGCAGGGAAGAAAAAAATGACGGTACCTGCAGAAGAAGCGACGGCTAAATA
>GV2UCFN02GMY15
GGTGAGTAACGCGTAAGGGACTTGCCCTGCAGTCAGGGATAACAGACGGAAACGACTGATAAAACCTGGTAAAGTCAGGCGGACTCATGTCCAGCCTGATGAAAAGGAATGCTGCAGGAGAGCCTTGCGTCCTATTAGCTTGTTGGTGGGGTAACGGCCCACCAAGGCGATGATAGGTAGCCGGCCTGAGAGGGTGGACGGCCACAAGGGGACTGAGATACGGCCCTTACTCCTACGGGAGGCAGCAGTGGGGAATATTGGACAATGGGGGCAACCCTGATCCAGCAATTCTGTGTGCACGATGAAGGTCTTCGGATTGTAAAGTGCTTTCAGCAGGGAAGAAAAAAATGACGGTACCTGCAGAAGAAGCGACGGCTAAATA
>GV2UCFN02HJW3N
GGTGAGTAACGCGTAAGGGACTTGCCCTGCAGTCAGGGATAACAGACGGAAACGACTGATAAAACCTGGTAAAGTCAGGCGGACTCATGTCCAGCCTGATGAAAAGGAATGCTGCAGGAGAGCCTTGCGTCCTATTAGCTTGTTGGTGGGGTAACGGCCCACCAAGGCGATGATAGGTAGCCGGCCTGAGAGGGTGGACGGCCACAAGGGGACTGAGATACGGCCCTTACTCCTACGGGAGGCAGCAGTGGGGAATATTGGACAATGGGGGCAACCCTGATCCAGCAATTCTGTGTGCACGATGAAGGTCTTCGGATTGTAAAGTGCTTTCAGCAGGGAAGAAAAAAATGACGGTACCTGCAGAAGAAGCGACGGCTAAATA
>GV2UCFN02I3BRB
GGTGAGTAACGCGTAAGGGACTTGCCCTGCAGTCAGGGATAACAGACGGAAACGACTGATAAAACCTGGTAAAGTCAGGCGGACTCATGTCCAGCCTGATGAAAAGGAATGCTGCAGGAGAGCCTTGCGTCCTATTAGCTTGTTGGTGGGGTAACGGCCCACCAAGGCGATGATAGGTAGCCGGCCTGAGAGGGTGGACGGCCACAAGGGGACTGAGATACGGCCCTTACTCCTACGGGAGGCAGCAGTGGGGAATATTGGACAATGGGGGCAACCCTGATCCAGCAATTCTGTGTGCACGATGAAGGTCTTCGGATTGTAAAGTGCTTTCAGCAGGGAAGAAAAAAATGACGGTACCTGCAGAAGAAGCGACGGCTAAATA
>GV2UCFN02GUK27
GGTGAGTAACGCGTAAGGGACTTGCCCTGCAGTCAGGGATAACAGACGGAAACGACTGATAAAACCTGGTAAAGTCAGGCGGACTCATGTCCAGCCTGATGAAAAGGAATGCTGCAGGAGAGCCTTGCGTCCTATTAGCTTGTTGGTGGGGTAACGGCCCACCAAGGCGATGATAGGTAGCCGGCCTGAGAGGGTGGACGGCCACAAGGGGACTGAGATACGGCCCTTACTCCTACGGGAGGCAGCAGTGGGGAATATTGGACAATGGGGGCAACCCTGATCCAGCAATTCTGTGTGCACGATGAAGGTCTTCGGATTGTAAAGTGCTTTCAGCAGGGAAGAAAAAAATGACGGTACCTGCAGAAGAAGCGACGGCTAAATA
>GV2UCFN02H0QX0
GGTGAGTAACGCGTAAGGGACTTGCCCTGCAGTCAGGGATAACAGACGGAAACGACTGATAAAACCTGGTAAAGTCAGGCGGACTCATGTCCAGCCTGATGAAAAGGAATGCTGCAGGAGAGCCTTGCGTCCTATTAGCTTGTTGGTGGGGTAACGGCCCACCAAGGCGATGATAGGTAGCCGGCCTGAGAGGGTGGACGGCCACAAGGGGACTGAGATACGGCCCTTACTCCTACGGGAGGCAGCAGTGGGGAATATTGGACAATGGGGGCAACCCTGATCCAGCAATTCTGTGTGCACGATGAAGGTCTTCGGATTGTAAAGTGCTTTCAGCAGGGAAGAAAAAAATGACGGTACCTGCAGAAGAAGCGACGGCTAAATA
>GV2UCFN02G95CL
GGTGAGTAACGCGTAAGGGACTTGCCCTGCAGTCAGGGATAACAGACGGAAACGACTGATAAAACCTGGTAAAGTCAGGCGGACTCATGTCCAGCCTGATGAAAAGGAATGCTGCAGGAGAGCCTTGCGTCCTATTAGCTTGTTGGTGGGGTAACGGCCCACCAAGGCGATGATAGGTAGCCGGCCTGAGAGGGTGGACGGCCACAAGGGGACTGAGATACGGCCCTTACTCCTACGGGAGGCAGCAGTGGGGAATATTGGACAATGGGGGCAACCCTGATCCAGCAATTCTGTGTGCACGATGAAGGTCTTCGGATTGTAAAGTGCTTTCAGCAGGGAAGAAAAAAATGACGGTACCTGCAGAAGAAGCGACGGCTAAATA
>GV2UCFN02HS7AE
GGTGAGTAACGCGTAAGGGACTTGCCCTGCAGTCAGGGATAACAGACGGAAACGACTGATAAAACCTGGTAAAGTCAGGCGGACTCATGTCCAGCCTGATGAAAAGGAATGCTGCAGGAGAGCCTTGCGTCCTATTAGCTTGTTGGTGGGGTAACGGCCCACCAAGGCGATGATAGGTAGCCGGCCTGAGAGGGTGGACGGCCACAAGGGGACTGAGATACGGCCCTTACTCCTACGGGAGGCAGCAGTGGGGAATATTGGACAATGGGGGCAACCCTGATCCAGCAATTCTGTGTGCACGATGAAGGTCTTCGGATTGTAAAGTGCTTTCAGCAGGGAAGAAAAAAATGACGGTACCTGCAGAAGAAGCGACGGCTAAATA
>GV2UCFN02FYLN8
GGTGAGTAACGCGTAAGGGACTTGCCCTGCAGTCAGGGATAACAGACGGAAACGACTGATAAAACCTGGTAAAGTCAGGCGGACTCATGTCCAGCCTGATGAAAAGGAATGCTGCAGGAGAGCCTTGCGTCCTATTAGCTTGTTGGTGGGGTAACGGCCCACCAAGGCGATGATAGGTAGCCGGCCTGAGAGGGTGGACGGCCACAAGGGGACTGAGATACGGCCCTTACTCCTACGGGAGGCAGCAGTGGGGAATATTGGACAATGGGGGCAACCCTGATCCAGCAATTCTGTGTGCACGATGAAGGTCTTCGGATTGTAAAGTGCTTTCAGCAGGGAAGAAAAAAATGACGGTACCTGCAGAAGAAGCGACGGCTAAATA
>GV2UCFN02I0XJU
GGTGAGTAACGCGTAAGGGACTTGCCCTGCAGTCAGGGATAACAGACGGAAACGACTGATAAAACCTGGTAAAGTCAGGCGGACTCATGTCCAGCCTGATGAAAAGGAATGCTGCAGGAGAGCCTTGCGTCCTATTAGCTTGTTGGTGGGGTAACGGCCCACCAAGGCGATGATAGGTAGCCGGCCTGAGAGGGTGGACGGCCACAAGGGGACTGAGATACGGCCCTTACTCCTACGGGAGGCAGCAGTGGGGAATATTGGACAATGGGGGCAACCCTGATCCAGCAATTCTGTGTGCACGATGAAGGTCTTCGGATTGTAAAGTGCTTTCAGCAGGGAAGAAAAAAATGACGGTACCTGCAGAAGAAGCGACGGCTAAATA
>GV2UCFN02IB8MS
GGTGAGTAACGCGTAAGGGACTTGCCCTGCAGTCAGGGATAACAGACGGAAACGACTGATAAAACCTGGTAAAGTCAGGCGGACTCATGTCCAGCCTGATGAAAAGGAATGCTGCAGGAGAGCCTTGCGTCCTATTAGCTTGTTGGTGGGGTAACGGCCCACCAAGGCGATGATAGGTAGCCGGCCTGAGAGGGTGGACGGCCACAAGGGGACTGAGATACGGCCCTTACTCCTACGGGAGGCAGCAGTGGGGAATATTGGACAATGGGGGCAACCCTGATCCAGCAATTCTGTGTGCACGATGAAGGTCTTCGGATTGTAAAGTGCTTTCAGCAGGGAAGAAAAAAATGACGGTACCTGCAGAAGAAGCGACGGCTAAATA
>GV2UCFN02G16P8
GGTGAGTAACGCGTAAGGGACTTGCCCTGCAGTCAGGGATAACAGACGGAAACGACTGATAAAACCTGGTAAAGTCAGGCGGACTCATGTCCAGCCTGATGAAAAGGAATGCTGCAGGAGAGCCTTGCGTCCTATTAGCTTGTTGGTGGGGTAACGGCCCACCAAGGCGATGATAGGTAGCCGGCCTGAGAGGGTGGACGGCCACAAGGGGACTGAGATACGGCCCTTACTCCTACGGGAGGCAGCAGTGGGGAATATTGGACAATGGGGGCAACCCTGATCCAGCAATTCTGTGTGCACGATGAAGGTCTTCGGATTGTAAAGTGCTTTCAGCAGGGAAGAAAAAAATGACGGTACCTGCAGAAGAAGCGACGGCTAAATA
>GV2UCFN02G4VLS
GGTGAGTAACGCGTAAGGGACTTGCCCTGCAGTCAGGGATAACAGACGGAAACGACTGATAAAACCTGGTAAAGTCAGGCGGACTCATGTCCAGCCTGATGAAAAGGAATGCTGCAGGAGAGCCTTGCGTCCTATTAGCTTGTTGGTGGGGTAACGGCCCACCAAGGCGATGATAGGTAGCCGGCCTGAGAGGGTGGACGGCCACAAGGGGACTGAGATACGGCCCTTACTCCTACGGGAGGCAGCAGTGGGGAATATTGGACAATGGGGGCAACCCTGATCCAGCAATTCTGTGTGCACGATGAAGGTCTTCGGATTGTAAAGTGCTTTCAGCAGGGAAGAAAAAAATGACGGTACCTGCAGAAGAAGCGACGGCTAAATA
>GV2UCFN02JYQJ1
GGTGAGTAACGCGTAAGGGACTTGCCCTGCAGTCAGGGATAACAGACGGAAACGACTGATAAAACCTGGTAAAGTCAGGCGGACTCATGTCCAGCCTGATGAAAAGGAATGCTGCAGGAGAGCCTTGCGTCCTATTAGCTTGTTGGTGGGGTAACGGCCCACCAAGGCGATGATAGGTAGCCGGCCTGAGAGGGTGGACGGCCACAAGGGGACTGAGATACGGCCCTTACTCCTACGGGAGGCAGCAGTGGGGAATATTGGACAATGGGGGCAACCCTGATCCAGCAATTCTGTGTGCACGATGAAGGTCTTCGGATTGTAAAGTGCTTTCAGCAGGGAAGAAAAAAATGACGGTACCTGCAGAAGAAGCGACGGCTAAATA
>GV2UCFN02IUGRU
GGTGAGTAACGCGTAAGGGACTTGCCCTGCAGTCAGGGATAACAGACGGAAACGACTGATAAAACCTGGTAAAGTCAGGCGGACTCATGTCCAGCCTGATGAAAAGGAATGCTGCAGGAGAGCCTTGCGTCCTATTAGCTTGTTGGTGGGGTAACGGCCCACCAAGGCGATGATAGGTAGCCGGCCTGAGAGGGTGGACGGCCACAAGGGGACTGAGATACGGCCCTTACTCCTACGGGAGGCAGCAGTGGGGAATATTGGACAATGGGGGCAACCCTGATCCAGCAATTCTGTGTGCACGATGAAGGTCTTCGGATTGTAAAGTGCTTTCAGCAGGGAAGAAAAAAATGACGGTACCTGCAGAAGAAGCGACGGCTAAATA
>GV2UCFN02IZYCL
GGTGAGTAACGCGTAAGGGACTTGCCCTGCAGTCAGGGATAACAGACGGAAACGACTGATAAAACCTGGTAAAGTCAGGCGGACTCATGTCCAGCCTGATGAAAAGGAATGCTGCAGGAGAGCCTTGCGTCCTATTAGCTTGTTGGTGGGGTAACGGCCCACCAAGGCGATGATAGGTAGCCGGCCTGAGAGGGTGGACGGCCACAAGGGGACTGAGATACGGCCCTTACTCCTACGGGAGGCAGCAGTGGGGAATATTGGACAATGGGGGCAACCCTGATCCAGCAATTCTGTGTGCACGATGAAGGTCTTCGGATTGTAAAGTGCTTTCAGCAGGGAAGAAAAAAATGACGGTACCTGCAGAAGAAGCGACGGCTAAATA
>GV2UCFN02FW1JT
GGTGAGTAACGCGTAAGGGACTTGCCCTGCAGTCAGGGATAACAGACGGAAACGACTGATAAAACCTGGTAAAGTCAGGCGGACTCATGTCCAGCCTGATGAAAAGGAATGCTGCAGGAGAGCCTTGCGTCCTATTAGCTTGTTGGTGGGGTAACGGCCCACCAAGGCGATGATAGGTAGCCGGCCTGAGAGGGTGGACGGCCACAAGGGGACTGAGATACGGCCCTTACTCCTACGGGAGGCAGCAGTGGGGAATATTGGACAATGGGGGCAACCCTGATCCAGCAATTCTGTGTGCACGATGAAGGTCTTCGGATTGTAAAGTGCTTTCAGCAGGGAAGAAAAAAATGACGGTACCTGCAGAAGAAGCGACGGCTAAATA
>GV2UCFN02JSZCY
GGTGAGTAACGCGTAAGGGACTTGCCCTGCAGTCAGGGATAACAGACGGAAACGACTGATAAAACCTGGTAAAGTCAGGCGGACTCATGTCCAGCCTGATGAAAAGGAATGCTGCAGGAGAGCCTTGCGTCCTATTAGCTTGTTGGTGGGGTAACGGCCCACCAAGGCGATGATAGGTAGCCGGCCTGAGAGGGTGGACGGCCACAAGGGGACTGAGATACGGCCCTTACTCCTACGGGAGGCAGCAGTGGGGAATATTGGACAATGGGGGCAACCCTGATCCAGCAATTCTGTGTGCACGATGAAGGTCTTCGGATTGTAAAGTGCTTTCAGCAGGGAAGAAAAAAATGACGGTACCTGCAGAAGAAGCGACGGCTAAATA
>GV2UCFN02HLCLE
GGTGAGTAACGCGTAAGGGACTTGCCCTGCAGTCAGGGATAACAGACGGAAACGACTGATAAAACCTGGTAAAGTCAGGCGGACTCATGTCCAGCCTGATGAAAAGGAATGCTGCAGGAGAGCCTTGCGTCCTATTAGCTTGTTGGTGGGGTAACGGCCCACCAAGGCGATGATAGGTAGCCGGCCTGAGAGGGTGGACGGCCACAAGGGGACTGAGATACGGCCCTTACTCCTACGGGAGGCAGCAGTGGGGAATATTGGACAATGGGGGCAACCCTGATCCAGCAATTCTGTGTGCACGATGAAGGTCTTCGGATTGTAAAGTGCTTTCAGCAGGGAAGAAAAAAATGACGGTACCTGCAGAAGAAGCGACGGCTAAATA
>GV2UCFN02JWU4F
GGTGAGTAACGCGTAAGGGACTTGCCCTGCAGTCAGGGATAACAGACGGAAACGACTGATAAAACCTGGTAAAGTCAGGCGGACTCATGTCCAGCCTGATGAAAAGGAATGCTGCAGGAGAGCCTTGCGTCCTATTAGCTTGTTGGTGGGGTAACGGCCCACCAAGGCGATGATAGGTAGCCGGCCTGAGAGGGTGGACGGCCACAAGGGGACTGAGATACGGCCCTTACTCCTACGGGAGGCAGCAGTGGGGAATATTGGACAATGGGGGCAACCCTGATCCAGCAATTCTGTGTGCACGATGAAGGTCTTCGGATTGTAAAGTGCTTTCAGCAGGGAAGAAAAAAATGACGGTACCTGCAGAAGAAGCGACGGCTAAATA
>GV2UCFN02JEULW
GGTGAGTAACGCGTAAGGGACTTGCCCTGCAGTCAGGGATAACAGACGGAAACGACTGATAAAACCTGGTAAAGTCAGGCGGACTCATGTCCAGCCTGATGAAAAGGAATGCTGCAGGAGAGCCTTGCGTCCTATTAGCTTGTTGGTGGGGTAACGGCCCACCAAGGCGATGATAGGTAGCCGGCCTGAGAGGGTGGACGGCCACAAGGGGACTGAGATACGGCCCTTACTCCTACGGGAGGCAGCAGTGGGGAATATTGGACAATGGGGGCAACCCTGATCCAGCAATTCTGTGTGCACGATGAAGGTCTTCGGATTGTAAAGTGCTTTCAGCAGGGAAGAAAAAAATGACGGTACCTGCAGAAGAAGCGACGGCTAAATA
>GV2UCFN02HIWVU
GGTGAGTAACGCGTAAGGGACTTGCCCTGCAGTCAGGGATAACAGACGGAAACGACTGATAAAACCTGGTAAAGTCAGGCGGACTCATGTCCAGCCTGATGAAAAGGAATGCTGCAGGAGAGCCTTGCGTCCTATTAGCTTGTTGGTGGGGTAACGGCCCACCAAGGCGATGATAGGTAGCCGGCCTGAGAGGGTGGACGGCCACAAGGGGACTGAGATACGGCCCTTACTCCTACGGGAGGCAGCAGTGGGGAATATTGGACAATGGGGGCAACCCTGATCCAGCAATTCTGTGTGCACGATGAAGGTCTTCGGATTGTAAAGTGCTTTCAGCAGGGAAGAAAAAAATGACGGTACCTGCAGAAGAAGCGACGGCTAAATA
>GV2UCFN02GK9C7
GGTGAGTAACGCGTAAGGGACTTGCCCTGCAGTCAGGGATAACAGACGGAAACGACTGATAAAACCTGGTAAAGTCAGGCGGACTCATGTCCAGCCTGATGAAAAGGAATGCTGCAGGAGAGCCTTGCGTCCTATTAGCTTGTTGGTGGGGTAACGGCCCACCAAGGCGATGATAGGTAGCCGGCCTGAGAGGGTGGACGGCCACAAGGGGACTGAGATACGGCCCTTACTCCTACGGGAGGCAGCAGTGGGGAATATTGGACAATGGGGGCAACCCTGATCCAGCAATTCTGTGTGCACGATGAAGGTCTTCGGATTGTAAAGTGCTTTCAGCAGGGAAGAAAAAAATGACGGTACCTGCAGAAGAAGCGACGGCTAAATA
>G3BZQ8102HWBYM
GGTGAGTAACGCGTAAGGGACTTGCCCTGCAGTCAGGGATAACAGACGGAAACGACTGATAAAACCTGGTAAAGTCAGGCGGACTCATGTCCAGCCTGATGAAAAGGAATGCTGCAGGAGAGCCTTGCGTCCTATTAGCTTGTTGGTGGGGTAACGGCCCACCAAGGCGATGATAGGTAGCCGGCCTGAGAGGGTGGACGGCCACAAGGGGACTGAGATACGGCCCTTACTCCTACGGGAGGCAGCAGTGGGGAATATTGGACAATGGGGGCAACCCTGATCCAGCAATTCTGTGTGCACGATGAAGGTCTTCGGATTGTAAAGTGCTTTCAGCAGGGAAGAAAAAAATGACGGTACCTGCAGAAGAAGCGACGGCTAAATA
>G3BZQ8102JPXLX
GGTGAGTAACGCGTAAGGGACTTGCCCTGCAGTCAGGGATAACAGACGGAAACGACTGATAAAACCTGGTAAAGTCAGGCGGACTCATGTCCAGCCTGATGAAAAGGAATGCTGCAGGAGAGCCTTGCGTCCTATTAGCTTGTTGGTGGGGTAACGGCCCACCAAGGCGATGATAGGTAGCCGGCCTGAGAGGGTGGACGGCCACAAGGGGACTGAGATACGGCCCTTACTCCTACGGGAGGCAGCAGTGGGGAATATTGGACAATGGGGGCAACCCTGATCCAGCAATTCTGTGTGCACGATGAAGGTCTTCGGATTGTAAAGTGCTTTCAGCAGGGAAGAAAAAAATGACGGTACCTGCAGAAGAAGCGACGGCTAAATA
>G3BZQ8102IZCHS
GGTGAGTAACGCGTAAGGGACTTGCCCTGCAGTCAGGGATAACAGACGGAAACGACTGATAAAACCTGGTAAAGTCAGGCGGACTCATGTCCAGCCTGATGAAAAGGAATGCTGCAGGAGAGCCTTGCGTCCTATTAGCTTGTTGGTGGGGTAACGGCCCACCAAGGCGATGATAGGTAGCCGGCCTGAGAGGGTGGACGGCCACAAGGGGACTGAGATACGGCCCTTACTCCTACGGGAGGCAGCAGTGGGGAATATTGGACAATGGGGGCAACCCTGATCCAGCAATTCTGTGTGCACGATGAAGGTCTTCGGATTGTAAAGTGCTTTCAGCAGGGAAGAAAAAAATGACGGTACCTGCAGAAGAAGCGACGGCTAAATA
>G3BZQ8102JDFK2
GGTGAGTAACGCGTAAGGGACTTGCCCTGCAGTCAGGGATAACAGACGGAAACGACTGATAAAACCTGGTAAAGTCAGGCGGACTCATGTCCAGCCTGATGAAAAGGAATGCTGCAGGAGAGCCTTGCGTCCTATTAGCTTGTTGGTGGGGTAACGGCCCACCAAGGCGATGATAGGTAGCCGGCCTGAGAGGGTGGACGGCCACAAGGGGACTGAGATACGGCCCTTACTCCTACGGGAGGCAGCAGTGGGGAATATTGGACAATGGGGGCAACCCTGATCCAGCAATTCTGTGTGCACGATGAAGGTCTTCGGATTGTAAAGTGCTTTCAGCAGGGAAGAAAAAAATGACGGTACCTGCAGAAGAAGCGACGGCTAAATA
>G3BZQ8102GOB72
GGTGAGTAACGCGTAAGGGACTTGCCCTGCAGTCAGGGATAACAGACGGAAACGACTGATAAAACCTGGTAAAGTCAGGCGGACTCATGTCCAGCCTGATGAAAAGGAATGCTGCAGGAGAGCCTTGCGTCCTATTAGCTTGTTGGTGGGGTAACGGCCCACCAAGGCGATGATAGGTAGCCGGCCTGAGAGGGTGGACGGCCACAAGGGGACTGAGATACGGCCCTTACTCCTACGGGAGGCAGCAGTGGGGAATATTGGACAATGGGGGCAACCCTGATCCAGCAATTCTGTGTGCACGATGAAGGTCTTCGGATTGTAAAGTGCTTTCAGCAGGGAAGAAAAAAATGACGGTACCTGCAGAAGAAGCGACGGCTAAATA
>G3BZQ8102G2SNS
GGTGAGTAACGCGTAAGGGACTTGCCCTGCAGTCAGGGATAACAGACGGAAACGACTGATAAAACCTGGTAAAGTCAGGCGGACTCATGTCCAGCCTGATGAAAAGGAATGCTGCAGGAGAGCCTTGCGTCCTATTAGCTTGTTGGTGGGGTAACGGCCCACCAAGGCGATGATAGGTAGCCGGCCTGAGAGGGTGGACGGCCACAAGGGGACTGAGATACGGCCCTTACTCCTACGGGAGGCAGCAGTGGGGAATATTGGACAATGGGGGCAACCCTGATCCAGCAATTCTGTGTGCACGATGAAGGTCTTCGGATTGTAAAGTGCTTTCAGCAGGGAAGAAAAAAATGACGGTACCTGCAGAAGAAGCGACGGCTAAATA
>G3BZQ8102FM94K
GGTGAGTAACGCGTAAGGGACTTGCCCTGCAGTCAGGGATAACAGACGGAAACGACTGATAAAACCTGGTAAAGTCAGGCGGACTCATGTCCAGCCTGATGAAAAGGAATGCTGCAGGAGAGCCTTGCGTCCTATTAGCTTGTTGGTGGGGTAACGGCCCACCAAGGCGATGATAGGTAGCCGGCCTGAGAGGGTGGACGGCCACAAGGGGACTGAGATACGGCCCTTACTCCTACGGGAGGCAGCAGTGGGGAATATTGGACAATGGGGGCAACCCTGATCCAGCAATTCTGTGTGCACGATGAAGGTCTTCGGATTGTAAAGTGCTTTCAGCAGGGAAGAAAAAAATGACGGTACCTGCAGAAGAAGCGACGGCTAAATA
>G3BZQ8102G65AR
GGTGAGTAACGCGTAAGGGACTTGCCCTGCAGTCAGGGATAACAGACGGAAACGACTGATAAAACCTGGTAAAGTCAGGCGGACTCATGTCCAGCCTGATGAAAAGGAATGCTGCAGGAGAGCCTTGCGTCCTATTAGCTTGTTGGTGGGGTAACGGCCCACCAAGGCGATGATAGGTAGCCGGCCTGAGAGGGTGGACGGCCACAAGGGGACTGAGATACGGCCCTTACTCCTACGGGAGGCAGCAGTGGGGAATATTGGACAATGGGGGCAACCCTGATCCAGCAATTCTGTGTGCACGATGAAGGTCTTCGGATTGTAAAGTGCTTTCAGCAGGGAAGAAAAAAATGACGGTACCTGCAGAAGAAGCGACGGCTAAATA
>G3BZQ8102HZU6Q
GGTGAGTAACGCGTAAGGGACTTGCCCTGCAGTCAGGGATAACAGACGGAAACGACTGATAAAACCTGGTAAAGTCAGGCGGACTCATGTCCAGCCTGATGAAAAGGAATGCTGCAGGAGAGCCTTGCGTCCTATTAGCTTGTTGGTGGGGTAACGGCCCACCAAGGCGATGATAGGTAGCCGGCCTGAGAGGGTGGACGGCCACAAGGGGACTGAGATACGGCCCTTACTCCTACGGGAGGCAGCAGTGGGGAATATTGGACAATGGGGGCAACCCTGATCCAGCAATTCTGTGTGCACGATGAAGGTCTTCGGATTGTAAAGTGCTTTCAGCAGGGAAGAAAAAAATGACGGTACCTGCAGAAGAAGCGACGGCTAAATA
>G3BZQ8102IU2GW
GGTGAGTAACGCGTAAGGGACTTGCCCTGCAGTCAGGGATAACAGACGGAAACGACTGATAAAACCTGGTAAAGTCAGGCGGACTCATGTCCAGCCTGATGAAAAGGAATGCTGCAGGAGAGCCTTGCGTCCTATTAGCTTGTTGGTGGGGTAACGGCCCACCAAGGCGATGATAGGTAGCCGGCCTGAGAGGGTGGACGGCCACAAGGGGACTGAGATACGGCCCTTACTCCTACGGGAGGCAGCAGTGGGGAATATTGGACAATGGGGGCAACCCTGATCCAGCAATTCTGTGTGCACGATGAAGGTCTTCGGATTGTAAAGTGCTTTCAGCAGGGAAGAAAAAAATGACGGTACCTGCAGAAGAAGCGACGGCTAAATA
>G3BZQ8102G0H4H
GGTGAGTAACGCGTAAGGGACTTGCCCTGCAGTCAGGGATAACAGACGGAAACGACTGATAAAACCTGGTAAAGTCAGGCGGACTCATGTCCAGCCTGATGAAAAGGAATGCTGCAGGAGAGCCTTGCGTCCTATTAGCTTGTTGGTGGGGTAACGGCCCACCAAGGCGATGATAGGTAGCCGGCCTGAGAGGGTGGACGGCCACAAGGGGACTGAGATACGGCCCTTACTCCTACGGGAGGCAGCAGTGGGGAATATTGGACAATGGGGGCAACCCTGATCCAGCAATTCTGTGTGCACGATGAAGGTCTTCGGATTGTAAAGTGCTTTCAGCAGGGAAGAAAAAAATGACGGTACCTGCAGAAGAAGCGACGGCTAAATA
>G3BZQ8102G6YPR
GGTGAGTAACGCGTAAGGGACTTGCCCTGCAGTCAGGGATAACAGACGGAAACGACTGATAAAACCTGGTAAAGTCAGGCGGACTCATGTCCAGCCTGATGAAAAGGAATGCTGCAGGAGAGCCTTGCGTCCTATTAGCTTGTTGGTGGGGTAACGGCCCACCAAGGCGATGATAGGTAGCCGGCCTGAGAGGGTGGACGGCCACAAGGGGACTGAGATACGGCCCTTACTCCTACGGGAGGCAGCAGTGGGGAATATTGGACAATGGGGGCAACCCTGATCCAGCAATTCTGTGTGCACGATGAAGGTCTTCGGATTGTAAAGTGCTTTCAGCAGGGAAGAAAAAAATGACGGTACCTGCAGAAGAAGCGACGGCTAAATA
>G3BZQ8102GKRMD
GGTGAGTAACGCGTAAGGGACTTGCCCTGCAGTCAGGGATAACAGACGGAAACGACTGATAAAACCTGGTAAAGTCAGGCGGACTCATGTCCAGCCTGATGAAAAGGAATGCTGCAGGAGAGCCTTGCGTCCTATTAGCTTGTTGGTGGGGTAACGGCCCACCAAGGCGATGATAGGTAGCCGGCCTGAGAGGGTGGACGGCCACAAGGGGACTGAGATACGGCCCTTACTCCTACGGGAGGCAGCAGTGGGGAATATTGGACAATGGGGGCAACCCTGATCCAGCAATTCTGTGTGCACGATGAAGGTCTTCGGATTGTAAAGTGCTTTCAGCAGGGAAGAAAAAAATGACGGTACCTGCAGAAGAAGCGACGGCTAAATA
>G3BZQ8102HRXG2
GGTGAGTAACGCGTAAGGGACTTGCCCTGCAGTCAGGGATAACAGACGGAAACGACTGATAAAACCTGGTAAAGTCAGGCGGACTCATGTCCAGCCTGATGAAAAGGAATGCTGCAGGAGAGCCTTGCGTCCTATTAGCTTGTTGGTGGGGTAACGGCCCACCAAGGCGATGATAGGTAGCCGGCCTGAGAGGGTGGACGGCCACAAGGGGACTGAGATACGGCCCTTACTCCTACGGGAGGCAGCAGTGGGGAATATTGGACAATGGGGGCAACCCTGATCCAGCAATTCTGTGTGCACGATGAAGGTCTTCGGATTGTAAAGTGCTTTCAGCAGGGAAGAAAAAAATGACGGTACCTGCAGAAGAAGCGACGGCTAAATA
>G3BZQ8102IXXEH
GGTGAGTAACGCGTAAGGGACTTGCCCTGCAGTCAGGGATAACAGACGGAAACGACTGATAAAACCTGGTAAAGTCAGGCGGACTCATGTCCAGCCTGATGAAAAGGAATGCTGCAGGAGAGCCTTGCGTCCTATTAGCTTGTTGGTGGGGTAACGGCCCACCAAGGCGATGATAGGTAGCCGGCCTGAGAGGGTGGACGGCCACAAGGGGACTGAGATACGGCCCTTACTCCTACGGGAGGCAGCAGTGGGGAATATTGGACAATGGGGGCAACCCTGATCCAGCAATTCTGTGTGCACGATGAAGGTCTTCGGATTGTAAAGTGCTTTCAGCAGGGAAGAAAAAAATGACGGTACCTGCAGAAGAAGCGACGGCTAAATA
>G3BZQ8102JER8Z
GGTGAGTAACGCGTAAGGGACTTGCCCTGCAGTCAGGGATAACAGACGGAAACGACTGATAAAACCTGGTAAAGTCAGGCGGACTCATGTCCAGCCTGATGAAAAGGAATGCTGCAGGAGAGCCTTGCGTCCTATTAGCTTGTTGGTGGGGTAACGGCCCACCAAGGCGATGATAGGTAGCCGGCCTGAGAGGGTGGACGGCCACAAGGGGACTGAGATACGGCCCTTACTCCTACGGGAGGCAGCAGTGGGGAATATTGGACAATGGGGGCAACCCTGATCCAGCAATTCTGTGTGCACGATGAAGGTCTTCGGATTGTAAAGTGCTTTCAGCAGGGAAGAAAAAAATGACGGTACCTGCAGAAGAAGCGACGGCTAAATA
>G3BZQ8102HPXOG
GGTGAGTAACGCGTAAGGGACTTGCCCTGCAGTCAGGGATAACAGACGGAAACGACTGATAAAACCTGGTAAAGTCAGGCGGACTCATGTCCAGCCTGATGAAAAGGAATGCTGCAGGAGAGCCTTGCGTCCTATTAGCTTGTTGGTGGGGTAACGGCCCACCAAGGCGATGATAGGTAGCCGGCCTGAGAGGGTGGACGGCCACAAGGGGACTGAGATACGGCCCTTACTCCTACGGGAGGCAGCAGTGGGGAATATTGGACAATGGGGGCAACCCTGATCCAGCAATTCTGTGTGCACGATGAAGGTCTTCGGATTGTAAAGTGCTTTCAGCAGGGAAGAAAAAAATGACGGTACCTGCAGAAGAAGCGACGGCTAAATA
>G3BZQ8102I0E3Z
GGTGAGTAACGCGTAAGGGACTTGCCCTGCAGTCAGGGATAACAGACGGAAACGACTGATAAAACCTGGTAAAGTCAGGCGGACTCATGTCCAGCCTGATGAAAAGGAATGCTGCAGGAGAGCCTTGCGTCCTATTAGCTTGTTGGTGGGGTAACGGCCCACCAAGGCGATGATAGGTAGCCGGCCTGAGAGGGTGGACGGCCACAAGGGGACTGAGATACGGCCCTTACTCCTACGGGAGGCAGCAGTGGGGAATATTGGACAATGGGGGCAACCCTGATCCAGCAATTCTGTGTGCACGATGAAGGTCTTCGGATTGTAAAGTGCTTTCAGCAGGGAAGAAAAAAATGACGGTACCTGCAGAAGAAGCGACGGCTAAATA
>G3BZQ8102G58TV
GGTGAGTAACGCGTAAGGGACTTGCCCTGCAGTCAGGGATAACAGACGGAAACGACTGATAAAACCTGGTAAAGTCAGGCGGACTCATGTCCAGCCTGATGAAAAGGAATGCTGCAGGAGAGCCTTGCGTCCTATTAGCTTGTTGGTGGGGTAACGGCCCACCAAGGCGATGATAGGTAGCCGGCCTGAGAGGGTGGACGGCCACAAGGGGACTGAGATACGGCCCTTACTCCTACGGGAGGCAGCAGTGGGGAATATTGGACAATGGGGGCAACCCTGATCCAGCAATTCTGTGTGCACGATGAAGGTCTTCGGATTGTAAAGTGCTTTCAGCAGGGAAGAAAAAAATGACGGTACCTGCAGAAGAAGCGACGGCTAAATA
>G3BZQ8102I6JOP
GGTGAGTAACGCGTAAGGGACTTGCCCTGCAGTCAGGGATAACAGACGGAAACGACTGATAAAACCTGGTAAAGTCAGGCGGACTCATGTCCAGCCTGATGAAAAGGAATGCTGCAGGAGAGCCTTGCGTCCTATTAGCTTGTTGGTGGGGTAACGGCCCACCAAGGCGATGATAGGTAGCCGGCCTGAGAGGGTGGACGGCCACAAGGGGACTGAGATACGGCCCTTACTCCTACGGGAGGCAGCAGTGGGGAATATTGGACAATGGGGGCAACCCTGATCCAGCAATTCTGTGTGCACGATGAAGGTCTTCGGATTGTAAAGTGCTTTCAGCAGGGAAGAAAAAAATGACGGTACCTGCAGAAGAAGCGACGGCTAAATA
>G3BZQ8102GRCGD
GGTGAGTAACGCGTAAGGGACTTGCCCTGCAGTCAGGGATAACAGACGGAAACGACTGATAAAACCTGGTAAAGTCAGGCGGACTCATGTCCAGCCTGATGAAAAGGAATGCTGCAGGAGAGCCTTGCGTCCTATTAGCTTGTTGGTGGGGTAACGGCCCACCAAGGCGATGATAGGTAGCCGGCCTGAGAGGGTGGACGGCCACAAGGGGACTGAGATACGGCCCTTACTCCTACGGGAGGCAGCAGTGGGGAATATTGGACAATGGGGGCAACCCTGATCCAGCAATTCTGTGTGCACGATGAAGGTCTTCGGATTGTAAAGTGCTTTCAGCAGGGAAGAAAAAAATGACGGTACCTGCAGAAGAAGCGACGGCTAAATA
>G3BZQ8102GZ5ZU
GGTGAGTAACGCGTAAGGGACTTGCCCTGCAGTCAGGGATAACAGACGGAAACGACTGATAAAACCTGGTAAAGTCAGGCGGACTCATGTCCAGCCTGATGAAAAGGAATGCTGCAGGAGAGCCTTGCGTCCTATTAGCTTGTTGGTGGGGTAACGGCCCACCAAGGCGATGATAGGTAGCCGGCCTGAGAGGGTGGACGGCCACAAGGGGACTGAGATACGGCCCTTACTCCTACGGGAGGCAGCAGTGGGGAATATTGGACAATGGGGGCAACCCTGATCCAGCAATTCTGTGTGCACGATGAAGGTCTTCGGATTGTAAAGTGCTTTCAGCAGGGAAGAAAAAAATGACGGTACCTGCAGAAGAAGCGACGGCTAAATA
>G3BZQ8102GUUDE
GGTGAGTAACGCGTAAGGGACTTGCCCTGCAGTCAGGGATAACAGACGGAAACGACTGATAAAACCTGGTAAAGTCAGGCGGACTCATGTCCAGCCTGATGAAAAGGAATGCTGCAGGAGAGCCTTGCGTCCTATTAGCTTGTTGGTGGGGTAACGGCCCACCAAGGCGATGATAGGTAGCCGGCCTGAGAGGGTGGACGGCCACAAGGGGACTGAGATACGGCCCTTACTCCTACGGGAGGCAGCAGTGGGGAATATTGGACAATGGGGGCAACCCTGATCCAGCAATTCTGTGTGCACGATGAAGGTCTTCGGATTGTAAAGTGCTTTCAGCAGGGAAGAAAAAAATGACGGTACCTGCAGAAGAAGCGACGGCTAAATA
>G3BZQ8102G1XUY
GGTGAGTAACGCGTAAGGGACTTGCCCTGCAGTCAGGGATAACAGACGGAAACGACTGATAAAACCTGGTAAAGTCAGGCGGACTCATGTCCAGCCTGATGAAAAGGAATGCTGCAGGAGAGCCTTGCGTCCTATTAGCTTGTTGGTGGGGTAACGGCCCACCAAGGCGATGATAGGTAGCCGGCCTGAGAGGGTGGACGGCCACAAGGGGACTGAGATACGGCCCTTACTCCTACGGGAGGCAGCAGTGGGGAATATTGGACAATGGGGGCAACCCTGATCCAGCAATTCTGTGTGCACGATGAAGGTCTTCGGATTGTAAAGTGCTTTCAGCAGGGAAGAAAAAAATGACGGTACCTGCAGAAGAAGCGACGGCTAAATA
>G3BZQ8102ITWD2
GGTGAGTAACGCGTAAGGGACTTGCCCTGCAGTCAGGGATAACAGACGGAAACGACTGATAAAACCTGGTAAAGTCAGGCGGACTCATGTCCAGCCTGATGAAAAGGAATGCTGCAGGAGAGCCTTGCGTCCTATTAGCTTGTTGGTGGGGTAACGGCCCACCAAGGCGATGATAGGTAGCCGGCCTGAGAGGGTGGACGGCCACAAGGGGACTGAGATACGGCCCTTACTCCTACGGGAGGCAGCAGTGGGGAATATTGGACAATGGGGGCAACCCTGATCCAGCAATTCTGTGTGCACGATGAAGGTCTTCGGATTGTAAAGTGCTTTCAGCAGGGAAGAAAAAAATGACGGTACCTGCAGAAGAAGCGACGGCTAAATA
>G3BZQ8102F12KI
GGTGAGTAACGCGTAAGGGACTTGCCCTGCAGTCAGGGATAACAGACGGAAACGACTGATAAAACCTGGTAAAGTCAGGCGGACTCATGTCCAGCCTGATGAAAAGGAATGCTGCAGGAGAGCCTTGCGTCCTATTAGCTTGTTGGTGGGGTAACGGCCCACCAAGGCGATGATAGGTAGCCGGCCTGAGAGGGTGGACGGCCACAAGGGGACTGAGATACGGCCCTTACTCCTACGGGAGGCAGCAGTGGGGAATATTGGACAATGGGGGCAACCCTGATCCAGCAATTCTGTGTGCACGATGAAGGTCTTCGGATTGTAAAGTGCTTTCAGCAGGGAAGAAAAAAATGACGGTACCTGCAGAAGAAGCGACGGCTAAATA
>G35JFLI02I3BAM
GGTGAGTAACGCGTAAGGGACTTGCCCTGCAGTCAGGGATAACAGACGGAAACGACTGATAAAACCTGGTAAAGTCAGGCGGACTCATGTCCAGCCTGATGAAAAGGAATGCTGCAGGAGAGCCTTGCGTCCTATTAGCTTGTTGGTGGGGTAACGGCCCACCAAGGCGATGATAGGTAGCCGGCCTGAGAGGGTGGACGGCCACAAGGGGACTGAGATACGGCCCTTACTCCTACGGGAGGCAGCAGTGGGGAATATTGGACAATGGGGGCAACCCTGATCCAGCAATTCTGTGTGCACGATGAAGGTCTTCGGATTGTAAAGTGCTTTCAGCAGGGAAGAAAAAAATGACGGTACCTGCAGAAGAAGCGACGGCTAAATA
>G35JFLI02IQUAB
GGTGAGTAACGCGTAAGGGACTTGCCCTGCAGTCAGGGATAACAGACGGAAACGACTGATAAAACCTGGTAAAGTCAGGCGGACTCATGTCCAGCCTGATGAAAAGGAATGCTGCAGGAGAGCCTTGCGTCCTATTAGCTTGTTGGTGGGGTAACGGCCCACCAAGGCGATGATAGGTAGCCGGCCTGAGAGGGTGGACGGCCACAAGGGGACTGAGATACGGCCCTTACTCCTACGGGAGGCAGCAGTGGGGAATATTGGACAATGGGGGCAACCCTGATCCAGCAATTCTGTGTGCACGATGAAGGTCTTCGGATTGTAAAGTGCTTTCAGCAGGGAAGAAAAAAATGACGGTACCTGCAGAAGAAGCGACGGCTAAATA
>G35JFLI02FKWD7
GGTGAGTAACGCGTAAGGGACTTGCCCTGCAGTCAGGGATAACAGACGGAAACGACTGATAAAACCTGGTAAAGTCAGGCGGACTCATGTCCAGCCTGATGAAAAGGAATGCTGCAGGAGAGCCTTGCGTCCTATTAGCTTGTTGGTGGGGTAACGGCCCACCAAGGCGATGATAGGTAGCCGGCCTGAGAGGGTGGACGGCCACAAGGGGACTGAGATACGGCCCTTACTCCTACGGGAGGCAGCAGTGGGGAATATTGGACAATGGGGGCAACCCTGATCCAGCAATTCTGTGTGCACGATGAAGGTCTTCGGATTGTAAAGTGCTTTCAGCAGGGAAGAAAAAAATGACGGTACCTGCAGAAGAAGCGACGGCTAAATA
>G35JFLI02IVL48
GGTGAGTAACGCGTAAGGGACTTGCCCTGCAGTCAGGGATAACAGACGGAAACGACTGATAAAACCTGGTAAAGTCAGGCGGACTCATGTCCAGCCTGATGAAAAGGAATGCTGCAGGAGAGCCTTGCGTCCTATTAGCTTGTTGGTGGGGTAACGGCCCACCAAGGCGATGATAGGTAGCCGGCCTGAGAGGGTGGACGGCCACAAGGGGACTGAGATACGGCCCTTACTCCTACGGGAGGCAGCAGTGGGGAATATTGGACAATGGGGGCAACCCTGATCCAGCAATTCTGTGTGCACGATGAAGGTCTTCGGATTGTAAAGTGCTTTCAGCAGGGAAGAAAAAAATGACGGTACCTGCAGAAGAAGCGACGGCTAAATA
>G35JFLI02GTB66
GGTGAGTAACGCGTAAGGGACTTGCCCTGCAGTCAGGGATAACAGACGGAAACGACTGATAAAACCTGGTAAAGTCAGGCGGACTCATGTCCAGCCTGATGAAAAGGAATGCTGCAGGAGAGCCTTGCGTCCTATTAGCTTGTTGGTGGGGTAACGGCCCACCAAGGCGATGATAGGTAGCCGGCCTGAGAGGGTGGACGGCCACAAGGGGACTGAGATACGGCCCTTACTCCTACGGGAGGCAGCAGTGGGGAATATTGGACAATGGGGGCAACCCTGATCCAGCAATTCTGTGTGCACGATGAAGGTCTTCGGATTGTAAAGTGCTTTCAGCAGGGAAGAAAAAAATGACGGTACCTGCAGAAGAAGCGACGGCTAAATA
>G35JFLI02G7KGF
GGTGAGTAACGCGTAAGGGACTTGCCCTGCAGTCAGGGATAACAGACGGAAACGACTGATAAAACCTGGTAAAGTCAGGCGGACTCATGTCCAGCCTGATGAAAAGGAATGCTGCAGGAGAGCCTTGCGTCCTATTAGCTTGTTGGTGGGGTAACGGCCCACCAAGGCGATGATAGGTAGCCGGCCTGAGAGGGTGGACGGCCACAAGGGGACTGAGATACGGCCCTTACTCCTACGGGAGGCAGCAGTGGGGAATATTGGACAATGGGGGCAACCCTGATCCAGCAATTCTGTGTGCACGATGAAGGTCTTCGGATTGTAAAGTGCTTTCAGCAGGGAAGAAAAAAATGACGGTACCTGCAGAAGAAGCGACGGCTAAATA
>G35JFLI02F3ZNR
GGTGAGTAACGCGTAAGGGACTTGCCCTGCAGTCAGGGATAACAGACGGAAACGACTGATAAAACCTGGTAAAGTCAGGCGGACTCATGTCCAGCCTGATGAAAAGGAATGCTGCAGGAGAGCCTTGCGTCCTATTAGCTTGTTGGTGGGGTAACGGCCCACCAAGGCGATGATAGGTAGCCGGCCTGAGAGGGTGGACGGCCACAAGGGGACTGAGATACGGCCCTTACTCCTACGGGAGGCAGCAGTGGGGAATATTGGACAATGGGGGCAACCCTGATCCAGCAATTCTGTGTGCACGATGAAGGTCTTCGGATTGTAAAGTGCTTTCAGCAGGGAAGAAAAAAATGACGGTACCTGCAGAAGAAGCGACGGCTAAATA
>G35JFLI02FKOGG
GGTGAGTAACGCGTAAGGGACTTGCCCTGCAGTCAGGGATAACAGACGGAAACGACTGATAAAACCTGGTAAAGTCAGGCGGACTCATGTCCAGCCTGATGAAAAGGAATGCTGCAGGAGAGCCTTGCGTCCTATTAGCTTGTTGGTGGGGTAACGGCCCACCAAGGCGATGATAGGTAGCCGGCCTGAGAGGGTGGACGGCCACAAGGGGACTGAGATACGGCCCTTACTCCTACGGGAGGCAGCAGTGGGGAATATTGGACAATGGGGGCAACCCTGATCCAGCAATTCTGTGTGCACGATGAAGGTCTTCGGATTGTAAAGTGCTTTCAGCAGGGAAGAAAAAAATGACGGTACCTGCAGAAGAAGCGACGGCTAAATA
>G35JFLI02I61PG
GGTGAGTAACGCGTAAGGGACTTGCCCTGCAGTCAGGGATAACAGACGGAAACGACTGATAAAACCTGGTAAAGTCAGGCGGACTCATGTCCAGCCTGATGAAAAGGAATGCTGCAGGAGAGCCTTGCGTCCTATTAGCTTGTTGGTGGGGTAACGGCCCACCAAGGCGATGATAGGTAGCCGGCCTGAGAGGGTGGACGGCCACAAGGGGACTGAGATACGGCCCTTACTCCTACGGGAGGCAGCAGTGGGGAATATTGGACAATGGGGGCAACCCTGATCCAGCAATTCTGTGTGCACGATGAAGGTCTTCGGATTGTAAAGTGCTTTCAGCAGGGAAGAAAAAAATGACGGTACCTGCAGAAGAAGCGACGGCTAAATA
>G3BZQ8102FORFR
GGTGAGTAACGCGTAAGGGACTTGCCCTGCAGTCAGGGATAACAGACGGAAACGACTGATAAAACCTGGTAAAGTCAGGCGGACTCATGTCCAGCCTGATGAAAAGGAATGCTGCAGGAGAGCCTTGCGTCCTATTAGCTTGTTGGTGGGGTAACGGCCCACCAAGGCGATGATAGGTAGCCGGCCTGAGAGGGTGGACGGCCACAAGGGGACTGAGATACGGCCCTTACTCCTACGGGAGGCAGCAGTGGGGAATATTGGACAATGGGGGCAACCCTGATCCAGCAATTCTGTGTGCACGATGAAGGTCTTCGGATTGTAAAGTGCTTTCAGCAGGGAAGAAAAAAATGACGGTACCTGCAGAAGAAGCGACGGCTAAATA
