# Supplementary material for: Investigation of the Effect of Type 2 Diabetes Mellitus on Subgingival Plaque Microbiota by High-Throughput 16S rDNA Pyrosequencing
Source: PLoS One. 2013 Apr 22;8(4):e61516. doi: 10.1371/journal.pone.0061516 (PMC3632544; doi:10.1371/journal.pone.0061516)
Supplement: File S1 — FASTA-format sequences for all the OTUs. Sequences for each OTU are provided in a FASTA-format file. (ZIP) [file pone.0061516.s004.zip › OTU.allseq/Otu0118.fasta]

>GV2UCFN02H4IUC
GGTGAGTAATATATCGGAACGTACCGAGTAATGGGGGATAACTAATCGAAAGATTAGCTAATACCGCATATTCTCTGAGGAGGAAAGCAGGGGACCTTTGGGCCTTGCGCTGTTTGAGCGGCCGATATCTGATTAGCTAGTTGGTGGGGTAAAGGCCTACCAAGGCGACGATCAGTAGCGGGTCTGAGAGGATGATCCGCCACACTGGGACTGAGACACGGCCCAGACTCCTACGGGAGGCAGCAGTGGGGAATTTTGGACAATGGGCGCAAGCCTGATCCAGCCATGCCGCGTGTCTGAAGAAGGCCTTCGGGTTGTAAAGGACTTTTGTCAGGGAAGAAAAGGGCGGGGTTAATACCCCTGTCTGATGACGGTACCTGAAGAATAAGCACCGGCTAACTA
>GV2UCFN02HAE2I
GGTGAGTAATATATCGGAACGTACCGAGTAATGGGGGATAACTAATCGAAAGATTAGCTAATACCGCATATTCTCTGAGGAGGAAAGCAGGGGACCTTTGGGCCTTGCGCTGTTTGAGCGGCCGATATCTGATTAGCTAGTTGGTGGGGTAAAGGCCTACCAAGGCGACGATCAGTAGCGGGTCTGAGAGGATGATCCGCCACACTGGGACTGAGACACGGCCCAGACTCCTACGGGAGGCAGCAGTGGGGAATTTTGGACAATGGGCGCAAGCCTGATCCAGCCATGCCGCGTGTCTGAAGAAGGCCTTCGGGTTGTAAAGGACTTTTGTCAGGGAAGAAAAGGGCGGGGTTAATACCCCTGTCTGATGACGGTACCTGAAGAATAAGCACCGGCTAACTA
>GV2UCFN02JX4B9
GGTGAGTAACATATTGGAATGTACCGAGTAGTGGGGGATAACCAATCGAAAGATTAGCTAATACCGCATATTCTCTGAGGAGGAAAGCAGGGGACCTTCGGGCCTTGCGTTATTCGAGCGGCCGATATCTGATTAGCTAGTTGGTGGGGTAAAGGCCTACCAAGGCGACGATCAGTAGCGGGTCTGAGAGGATGATCCGCCACACTGGGACTGAGACACGGCCCAGACTCCTACGGGAGGCAGCAGTGGGGAATTTTGGACAATGGGCGCAAGCCTGATCCAGCCATGCCGCGTGTCTGAAGAAGGCCTTCGGGTTGTAAAGGACTTTTGTCAGGGAAGAAAAGGATAGGGTTAATACCCCTGTCTAATGACGGTACCTGAAGAATAAGCACCGGCTAACTA
>GV2UCFN02JZP7W
GGTGAGTAACATATTGGAATGTACCGAGTAGTGGGGGATAACCAATCGAAAGATTAGCTAATACCGCATATTCTCTGAGGAGGAAAGCAGGGGACCTTCGGGCCTTGCGTTATTCGAGCGGCCGATATCTGATTAGCTAGTTGGTGGGGTAAAGGCCTACCAAGGCGACGATCAGTAGCGGGTCTGAGAGGATGATCCGCCACACTGGGACTGAGACACGGCCCAGACTCCTACGGGAGGCAGCAGTGGGGAATTTTGGACAATGGGCGCAAGCCTGATCCAGCCATGCCGCGTGTCTGAAGAAGGCCTTCGGGTTGTAAAGGACTTTTGTCAGGGAAGAAAAGGATAGGGTTAATACCCCTGTCTAATGACGGTACCTGAAGAATAAGCACCGGCTAACTA
>GV2UCFN02IF6FI
GGTGAGTAACATATTGGAATGTACCGAGTAGTGGGGGATAACCAATCGAAAGATTAGCTAATACCGCATATTCTCTGAGGAGGAAAGCAGGGGACCTTCGGGCCTTGCGTTATTCGAGCGGCCGATATCTGATTAGCTAGTTGGTGGGGTAAAGGCCTACCAAGGCGACGATCAGTAGCGGGTCTGAGAGGATGATCCGCCACACTGGGACTGAGACACGGCCCAGACTCCTACGGGAGGCAGCAGTGGGGAATTTTGGACAATGGGCGCAAGCCTGATCCAGCCATGCCGCGTGTCTGAAGAAGGCCTTCGGGTTGTAAAGGACTTTTGTCAGGGAAGAAAAGGATAGGGTTAATACCCCTGTCTAATGACGGTACCTGAAGAATAAGCACCGGCTAACTA
>GV2UCFN02F96CZ
GGTGAGTAACATATTGGAATGTACCGAGTAGTGGGGGATAACCAATCGAAAGATTAGCTAATACCGCATATTCTCTGAGGAGGAAAGCAGGGGACCTTCGGGCCTTGCGTTATTCGAGCGGCCGATATCTGATTAGCTAGTTGGTGGGGTAAAGGCCTACCAAGGCGACGATCAGTAGCGGGTCTGAGAGGATGATCCGCCACACTGGGACTGAGACACGGCCCAGACTCCTACGGGAGGCAGCAGTGGGGAATTTTGGACAATGGGCGCAAGCCTGATCCAGCCATGCCGCGTGTCTGAAGAAGGCCTTCGGGTTGTAAAGGACTTTTGTCAGGGAAGAAAAGGATAGGGTTAATACCCCTGTCTAATGACGGTACCTGAAGAATAAGCACCGGCTAACTA
>GV2UCFN02I7G74
GGTGAGTAACATATTGGAATGTACCGAGTAGTGGGGGATAACCAATCGAAAGATTAGCTAATACCGCATATTCTCTGAGGAGGAAAGCAGGGGACCTTCGGGCCTTGCGTTATTCGAGCGGCCGATATCTGATTAGCTAGTTGGTGGGGTAAAGGCCTACCAAGGCGACGATCAGTAGCGGGTCTGAGAGGATGATCCGCCACACTGGGACTGAGACACGGCCCAGACTCCTACGGGAGGCAGCAGTGGGGAATTTTGGACAATGGGCGCAAGCCTGATCCAGCCATGCCGCGTGTCTGAAGAAGGCCTTCGGGTTGTAAAGGACTTTTGTCAGGGAAGAAAAGGATAGGGTTAATACCCCTGTCTAATGACGGTACCTGAAGAATAAGCACCGGCTAACTA
>GV2UCFN02H38K0
GGTGAGTAACATATTGGAATGTACCGAGTAGTGGGGGATAACCAATCGAAAGATTAGCTAATACCGCATATTCTCTGAGGAGGAAAGCAGGGGACCTTCGGGCCTTGCGTTATTCGAGCGGCCGATATCTGATTAGCTAGTTGGTGGGGTAAAGGCCTACCAAGGCGACGATCAGTAGCGGGTCTGAGAGGATGATCCGCCACACTGGGACTGAGACACGGCCCAGACTCCTACGGGAGGCAGCAGTGGGGAATTTTGGACAATGGGCGCAAGCCTGATCCAGCCATGCCGCGTGTCTGAAGAAGGCCTTCGGGTTGTAAAGGACTTTTGTCAGGGAAGAAAAGGATAGGGTTAATACCCCTGTCTAATGACGGTACCTGAAGAATAAGCACCGGCTAACTA
>GV2UCFN02HOET4
GGTGAGTAACATATTGGAATGTACCGAGTAGTGGGGGATAACCAATCGAAAGATTAGCTAATACCGCATATTCTCTGAGGAGGAAAGCAGGGGACCTTCGGGCCTTGCGTTATTCGAGCGGCCGATATCTGATTAGCTAGTTGGTGGGGTAAAGGCCTACCAAGGCGACGATCAGTAGCGGGTCTGAGAGGATGATCCGCCACACTGGGACTGAGACACGGCCCAGACTCCTACGGGAGGCAGCAGTGGGGAATTTTGGACAATGGGCGCAAGCCTGATCCAGCCATGCCGCGTGTCTGAAGAAGGCCTTCGGGTTGTAAAGGACTTTTGTCAGGGAAGAAAAGGATAGGGTTAATACCCCTGTCTAATGACGGTACCTGAAGAATAAGCACCGGCTAACTA
>GV2UCFN02INPV9
GGTGAGTAACATATTGGAATGTACCGAGTAGTGGGGGATAACCAATCGAAAGATTAGCTAATACCGCATATTCTCTGAGGAGGAAAGCAGGGGACCTTCGGGCCTTGCGTTATTCGAGCGGCCGATATCTGATTAGCTAGTTGGTGGGGTAAAGGCCTACCAAGGCGACGATCAGTAGCGGGTCTGAGAGGATGATCCGCCACACTGGGACTGAGACACGGCCCAGACTCCTACGGGAGGCAGCAGTGGGGAATTTTGGACAATGGGCGCAAGCCTGATCCAGCCATGCCGCGTGTCTGAAGAAGGCCTTCGGGTTGTAAAGGACTTTTGTCAGGGAAGAAAAGGATAGGGTTAATACCCCTGTCTAATGACGGTACCTGAAGAATAAGCACCGGCTAACTA
>GV2UCFN02IYJOB
GGTGAGTAACATATTGGAATGTACCGAGTAGTGGGGGATAACCAATCGAAAGATTAGCTAATACCGCATATTCTCTGAGGAGGAAAGCAGGGGACCTTCGGGCCTTGCGTTATTCGAGCGGCCGATATCTGATTAGCTAGTTGGTGGGGTAAAGGCCTACCAAGGCGACGATCAGTAGCGGGTCTGAGAGGATGATCCGCCACACTGGGACTGAGACACGGCCCAGACTCCTACGGGAGGCAGCAGTGGGGAATTTTGGACAATGGGCGCAAGCCTGATCCAGCCATGCCGCGTGTCTGAAGAAGGCCTTCGGGTTGTAAAGGACTTTTGTCAGGGAAGAAAAGGATAGGGTTAATACCCCTGTCTAATGACGGTACCTGAAGAATAAGCACCGGCTAACTA
>GV2UCFN02GBN00
GGTGAGTAACATATTGGAATGTACCGAGTAGTGGGGGATAACCAATCGAAAGATTAGCTAATACCGCATATTCTCTGAGGAGGAAAGCAGGGGACCTTCGGGCCTTGCGTTATTCGAGCGGCCGATATCTGATTAGCTAGTTGGTGGGGTAAAGGCCTACCAAGGCGACGATCAGTAGCGGGTCTGAGAGGATGATCCGCCACACTGGGACTGAGACACGGCCCAGACTCCTACGGGAGGCAGCAGTGGGGAATTTTGGACAATGGGCGCAAGCCTGATCCAGCCATGCCGCGTGTCTGAAGAAGGCCTTCGGGTTGTAAAGGACTTTTGTCAGGGAAGAAAAGGATAGGGTTAATACCCCTGTCTAATGACGGTACCTGAAGAATAAGCACCGGCTAACTA
>GV2UCFN02JJ6RB
GGTGAGTAATATATCGGAACGTACCGAGTAATGGGGGAGTAACAATCGAAAGATTAGCTAATACCGCATATTCTCTGAGGAGGAAAGCAGGGGACCTTCGGGCCTTGCGTTATTCGAGCGGCCGATATCTGATTAGCTAGTTGGTGGGGTAAAGGCCTACCAAGGCGACGATCAGTAGCGGGTCTGAGAGGATGATCCGCCACACTGGGACTGAGACACGGCCCAGACTCCTACGGGAGGCAGCAGTGGGGAATTTTGGACAATGGGCGCAAGCCTGATCCAGCCATGCCGCGTGTCTGAAGAAGGCCTTCGGGTTGTAAAGGACTTTTGTCAGGGAAGAAAAGGATAGGGTTAATACCCCTGTCTGATGACGGTACCTGAAGAATAAGCACCGGCTAACTA
>G3BZQ8102JNQXT
GGTGAGTAATATATCGGAACGTACCGAGTAATGGGGGATAACTAATCGAAAGATTAGCTAATACCGCATATTCTCTGAGGAGGAAAGCAGGGGACCTTCGGGCCTTGCGTTATTCGAGCGGCCGATATCTGATTAGCTAGTTGGTGGGTAAAGGCCTACCAAGGCGACGATCAGTAGCGGGTCTGAGAGGATGATCCGCCACACTGGGACTGAGACACGGCCCAGACTCCTACGGGAGGCAGCAGTGGGGAATTTTGGACAATGGGCGCAAGCCTGATCCAGCCATGCCGCGTGTCTGAAGAAGGCCTTCGGGGTTGTAAAGGACTTTTGTCAGGGAAGAAAAGGATAGGGTTAATACCCCTGTCTGATGACGGTACCTGAAGAATAAGCACCGGCTAACTA
>GV2UCFN02IOT7K
GGTGAGTAACATATCGGAACGTACCGAGCAGTGGGGGATAACTAATCGAAAGATTAGCTAATACCGCATATTCTCTGAGGAGGAAAGCAGGGGACCTTCGGGCCTTGCGTTATTCGAGCGGCCGATATCTGATTAGCTAGTTGGTGGGGTAAAGGCCTACCAAGGCGACGATCAGTAGCGGGTCTGAGAGGATGATCCGCCACACTGGGACTGAGACACGGCCCAGACTCCTACGGGAGGCAGCAGTGGGGAATTTTGGACAATGGGCGCAAGCCTGATCCAGCCATGCCGCGTGTCTGAAGAAGGCCTTCGGGTTGTAAAGGACTTTTGTCAGGGAAGAAAAGGATAGGGTTAATACCCCTGTCTGATGACGGTACCTGAAGAATAAGCACCGGCTAACTA
>GV2UCFN02ING1J
GGTGAGTAACATATCGGAACGTACCGAGTAATGGGGGATAACTAATCGAAAGATTAGCTAATACCGCATATTCTCTGAGGAGGAAAGCAGGGGACCTTCGGGCCTTGCGTTATTCGAGCGGCCGATATCTGATTAGCTAGTTGGTGGGGTAAAGGCCTACCAAGGCGACGATCAGTAGCGGGTCTGAGAGGATGATCCGCCACACTGGGACTGAGACACGGCCCAGACTCCTACGGGAGGCAGCAGTGGGGAATTTTGGACAATGGGCGCAAGCCTGATCCAGCCATGCCGCGTGTCTGAAGAAGGCCTTCGGGTTGTAAAGGACTTTTGTCAGGGAAGAAAAGGATAGGGTTAATACCCCTGTCTGATGACGGTACCTGAAGAATAAGCACCGGCTAACTA
>G3BZQ8102GUQOT
GGTGAGTAATATATCGGAACGTACCGAGTAATGGGGGATAACTAATCGAAAGATTAGCTAATACCGCATATTCTCTGAGGAGGAAAGCAGGGGACCTTCGGGCCTTGCGTTATTCGAGCGGCCGATATCTGATTAGCTAGTTGGTGGGGTAAAGGCTTACCAAGGCGACGATCAGTAGCGGGTCTGAGAGGATGATCCGCCACACTGGGACTGAGACACGGCCCAGACTCCTACGGGAGGCAGCAGTGGGGAATTTTGGACAATGGGCGCAAGCCTGATCCAGCCATGCCGCGTGTCTGAAGAAGGCCTTCGGGTTGTAAAGGACTTTTGTCAGGGAAGAAAAGGATAGGGTTAATACCCCTGTCTGATGACGGTACCTGAAGAATAAGCACCGGCTAACTA
>G3BZQ8102GFPSE
GGTGAGTAATATATCGGAACGTACCGAGTAATGGGGGATAACTAATCGAAAGATTAGCTAATACCGCATATTCTCTGAGGAGGAAAGCAGGGGACCTTCGGGCCTTGCGTTATTCGAGCGGCCGATATCTGATTAGCTAGTTGGTGGGGTAAAGGCTTACCAAGGCGACGATCAGTAGCGGGTCTGAGAGGATGATCCGCCACACTGGGACTGAGACACGGCCCAGACTCCTACGGGAGGCAGCAGTGGGGAATTTTGGACAATGGGCGCAAGCCTGATCCAGCCATGCCGCGTGTCTGAAGAAGGCCTTCGGGTTGTAAAGGACTTTTGTCAGGGAAGAAAAGGATAGGGTTAATACCCCTGTCTGATGACGGTACCTGAAGAATAAGCACCGGCTAACTA
>G3BZQ8102G2ILR
GGTGAGTAATATATCGGAACGTACCGAGTAATGGGGGATAACTAATCGAAAGATTAGCTAATACCGCATATTCTCTGAGGAGGAAAGCAGGGGACCTTCGGGCCTTGCGTTATTCGAGCGGCCGATATCTGATTAGCTAGTTGGTGGGGTAAAGGCTTACCAAGGCGACGATCAGTAGCGGGTCTGAGAGGATGATCCGCCACACTGGGACTGAGACACGGCCCAGACTCCTACGGGAGGCAGCAGTGGGGAATTTTGGACAATGGGCGCAAGCCTGATCCAGCCATGCCGCGTGTCTGAAGAAGGCCTTCGGGTTGTAAAGGACTTTTGTCAGGGAAGAAAAGGATAGGGTTAATACCCCTGTCTGATGACGGTACCTGAAGAATAAGCACCGGCTAACTA
>G3BZQ8102G2F94
GGTGAGTAATATATCGGAACGTACCGAGTAATGGGGGATAACTAATCGAAAGATTAGCTAATACCGCATATTCTCTGAGGAGGAAAGCAGGGGACCTTCGGGCCTTGCGTTATTCGAGCGGCCGATATCTGATTAGCTAGTTGGTGGGGTAAAGGCTTACCAAGGCGACGATCAGTAGCGGGTCTGAGAGGATGATCCGCCACACTGGGACTGAGACACGGCCCAGACTCCTACGGGAGGCAGCAGTGGGGAATTTTGGACAATGGGCGCAAGCCTGATCCAGCCATGCCGCGTGTCTGAAGAAGGCCTTCGGGTTGTAAAGGACTTTTGTCAGGGAAGAAAAGGATAGGGTTAATACCCCTGTCTGATGACGGTACCTGAAGAATAAGCACCGGCTAACTA
>G3BZQ8102JBXS5
GGTGAGTAATATATCGGAACGTACCGAGTAATGGGGGATAACTAATCGAAAGATTAGCTAATACCGCATATTCTCTGAGGAGGAAAGCAGGGGACCTTCGGGCCTTGCGTTATTCGAGCGGCCGATATCTGATTAGCTAGTTGGTGGGGTAAAGGCTTACCAAGGCGACGATCAGTAGCGGGTCTGAGAGGATGATCCGCCACACTGGGACTGAGACACGGCCCAGACTCCTACGGGAGGCAGCAGTGGGGAATTTTGGACAATGGGCGCAAGCCTGATCCAGCCATGCCGCGTGTCTGAAGAAGGCCTTCGGGTTGTAAAGGACTTTTGTCAGGGAAGAAAAGGATAGGGTTAATACCCCTGTCTGATGACGGTACCTGAAGAATAAGCACCGGCTAACTA
>G3BZQ8102IEQ1S
GGTGAGTAATATATCGGAACGTACCGAGTAATGGGGGATAACTAATCGAAAGATTAGCTAATACCGCATATTCTCTGAGGAGGAAAGCAGGGGACCTTCGGGCCTTGCGTTATTCGAGCGGCCGATATCTGATTAGCTAGTTGGTGGGGTAAAGGCTTACCAAGGCGACGATCAGTAGCGGGTCTGAGAGGATGATCCGCCACACTGGGACTGAGACACGGCCCAGACTCCTACGGGAGGCAGCAGTGGGGAATTTTGGACAATGGGCGCAAGCCTGATCCAGCCATGCCGCGTGTCTGAAGAAGGCCTTCGGGTTGTAAAGGACTTTTGTCAGGGAAGAAAAGGATAGGGTTAATACCCCTGTCTGATGACGGTACCTGAAGAATAAGCACCGGCTAACTA
>G3BZQ8102IFOYG
GGTGAGTAATATATCGGAACGTACCGAGTAATGGGGGATAACTAATCGAAAGATTAGCTAATACCGCATATTCTCTGAGGAGGAAAGCAGGGGACCTTCGGGCCTTGCGTTATTCGAGCGGCCGATATCTGATTAGCTAGTTGGTGGGGTAAAGGCTTACCAAGGCGACGATCAGTAGCGGGTCTGAGAGGATGATCCGCCACACTGGGACTGAGACACGGCCCAGACTCCTACGGGAGGCAGCAGTGGGGAATTTTGGACAATGGGCGCAAGCCTGATCCAGCCATGCCGCGTGTCTGAAGAAGGCCTTCGGGTTGTAAAGGACTTTTGTCAGGGAAGAAAAGGATAGGGTTAATACCCCTGTCTGATGACGGTACCTGAAGAATAAGCACCGGCTAACTA
>G3BZQ8102H6HYR
GGTGAGTAATATATCGGAACGTACCGAGTAATGGGGGATAACTAATCGAAAGATTAGCTAATACCGCATATTCTCTGAGGAGGAAAGCAGGGGACCTTCGGGCCTTGCGTTATTCGAGCGGCCGATATCTGATTAGCTAGTTGGTGGGGTAAAGGCTTACCAAGGCGACGATCAGTAGCGGGTCTGAGAGGATGATCCGCCACACTGGGACTGAGACACGGCCCAGACTCCTACGGGAGGCAGCAGTGGGGAATTTTGGACAATGGGCGCAAGCCTGATCCAGCCATGCCGCGTGTCTGAAGAAGGCCTTCGGGTTGTAAAGGACTTTTGTCAGGGAAGAAAAGGATAGGGTTAATACCCCTGTCTGATGACGGTACCTGAAGAATAAGCACCGGCTAACTA
>G3BZQ8102IP09N
GGTGAGTAATATATCGGAACGTACCGAGTAATGGGGGATAACTAATCGAAAGATTAGCTAATACCGCATATTCTCTGAGGAGGAAAGCAGGGGACCTTCGGGCCTTGCGTTATTCGAGCGGCCGATATCTGATTAGCTAGTTGGTGGGGTAAAGGCTTACCAAGGCGACGATCAGTAGCGGGTCTGAGAGGATGATCCGCCACACTGGGACTGAGACACGGCCCAGACTCCTACGGGAGGCAGCAGTGGGGAATTTTGGACAATGGGCGCAAGCCTGATCCAGCCATGCCGCGTGTCTGAAGAAGGCCTTCGGGTTGTAAAGGACTTTTGTCAGGGAAGAAAAGGATAGGGTTAATACCCCTGTCTGATGACGGTACCTGAAGAATAAGCACCGGCTAACTA
>G3BZQ8102GK8PS
GGTGAGTAATATATCGGAACGTACCGAGTAATGGGGGATAACTAATCGAAAGATTAGCTAATACCGCATATTCTCTGAGGAGGAAAGCAGGGGACCTTCGGGCCTTGCGTTATTCGAGCGGCCGATATCTGATTAGCTAGTTGGTGGGGTAAAGGCTTACCAAGGCGACGATCAGTAGCGGGTCTGAGAGGATGATCCGCCACACTGGGACTGAGACACGGCCCAGACTCCTACGGGAGGCAGCAGTGGGGAATTTTGGACAATGGGCGCAAGCCTGATCCAGCCATGCCGCGTGTCTGAAGAAGGCCTTCGGGTTGTAAAGGACTTTTGTCAGGGAAGAAAAGGATAGGGTTAATACCCCTGTCTGATGACGGTACCTGAAGAATAAGCACCGGCTAACTA
>G3BZQ8102G8N84
GGTGAGTAATATATCGGAACGTACCGAGTAATGGGGGATAACTAATCGAAAGATTAGCTAATACCGCATATTCTCTGAGGAGGAAAGCAGGGGACCTTCGGGCCTTGCGTTATTCGAGCGGCCGATATCTGATTAGCTAGTTGGTGGGGTAAAGGCTTACCAAGGCGACGATCAGTAGCGGGTCTGAGAGGATGATCCGCCACACTGGGACTGAGACACGGCCCAGACTCCTACGGGAGGCAGCAGTGGGGAATTTTGGACAATGGGCGCAAGCCTGATCCAGCCATGCCGCGTGTCTGAAGAAGGCCTTCGGGTTGTAAAGGACTTTTGTCAGGGAAGAAAAGGATAGGGTTAATACCCCTGTCTGATGACGGTACCTGAAGAATAAGCACCGGCTAACTA
>G3BZQ8102F2BEY
GGTGAGTAATATATCGGAACGTACCGAGTAATGGGGGATAACTAATCGAAAGATTAGCTAATACCGCATATTCTCTGAGGAGGAAAGCAGGGGACCTTCGGGCCTTGCGTTATTCGAGCGGCCGATATCTGATTAGCTAGTTGGTGGGGTAAAGGCTTACCAAGGCGACGATCAGTAGCGGGTCTGAGAGGATGATCCGCCACACTGGGACTGAGACACGGCCCAGACTCCTACGGGAGGCAGCAGTGGGGAATTTTGGACAATGGGCGCAAGCCTGATCCAGCCATGCCGCGTGTCTGAAGAAGGCCTTCGGGTTGTAAAGGACTTTTGTCAGGGAAGAAAAGGATAGGGTTAATACCCCTGTCTGATGACGGTACCTGAAGAATAAGCACCGGCTAACTA
>G3BZQ8102JT4UV
GGTGAGTAATATATCGGAACGTACCGAGTAATGGGGGATAACTAATCGAAAGATTAGCTAATACCGCATATTCTCTGAGGAGGAAAGCAGGGGACCTTCGGGCCTTGCGTTATTCGAGCGGCCGATATCTGATTAGCTAGTTGGTGGGGTAAAGGCTTACCAAGGCGACGATCAGTAGCGGGTCTGAGAGGATGATCCGCCACACTGGGACTGAGACACGGCCCAGACTCCTACGGGAGGCAGCAGTGGGGAATTTTGGACAATGGGCGCAAGCCTGATCCAGCCATGCCGCGTGTCTGAAGAAGGCCTTCGGGTTGTAAAGGACTTTTGTCAGGGAAGAAAAGGATAGGGTTAATACCCCTGTCTGATGACGGTACCTGAAGAATAAGCACCGGCTAACTA
>G3BZQ8102I9J40
GGTGAGTAATATATCGGAACGTACCGAGTAATGGGGGATAACTAATCGAAAGATTAGCTAATACCGCATATTCTCTGAGGAGGAAAGCAGGGGACCTTCGGGCCTTGCGTTATTCGAGCGGCCGATATCTGATTAGCTAGTTGGTGGGGTAAAGGCTTACCAAGGCGACGATCAGTAGCGGGTCTGAGAGGATGATCCGCCACACTGGGACTGAGACACGGCCCAGACTCCTACGGGAGGCAGCAGTGGGGAATTTTGGACAATGGGCGCAAGCCTGATCCAGCCATGCCGCGTGTCTGAAGAAGGCCTTCGGGTTGTAAAGGACTTTTGTCAGGGAAGAAAAGGATAGGGTTAATACCCCTGTCTGATGACGGTACCTGAAGAATAAGCACCGGCTAACTA
>G3BZQ8102H6GJC
GGTGAGTAATATATCGGAACGTACCGAGTAATGGGGGATAACTAATCGAAAGATTAGCTAATACCGCATATTCTCTGAGGAGGAAAGCAGGGGACCTTCGGGCCTTGCGTTATTCGAGCGGCCGATATCTGATTAGCTAGTTGGTGGGGTAAAGGCTTACCAAGGCGACGATCAGTAGCGGGTCTGAGAGGATGATCCGCCACACTGGGACTGAGACACGGCCCAGACTCCTACGGGAGGCAGCAGTGGGGAATTTTGGACAATGGGCGCAAGCCTGATCCAGCCATGCCGCGTGTCTGAAGAAGGCCTTCGGGTTGTAAAGGACTTTTGTCAGGGAAGAAAAGGATAGGGTTAATACCCCTGTCTGATGACGGTACCTGAAGAATAAGCACCGGCTAACTA
>G3BZQ8102H5JPM
GGTGAGTAATATATCGGAACGTACCGAGTAATGGGGGATAACTAATCGAAAGATTAGCTAATACCGCATATTCTCTGAGGAGGAAAGCAGGGGACCTTCGGGCCTTGCGTTATTCGAGCGGCCGATATCTGATTAGCTAGTTGGTGGGGTAAAGGCTTACCAAGGCGACGATCAGTAGCGGGTCTGAGAGGATGATCCGCCACACTGGGACTGAGACACGGCCCAGACTCCTACGGGAGGCAGCAGTGGGGAATTTTGGACAATGGGCGCAAGCCTGATCCAGCCATGCCGCGTGTCTGAAGAAGGCCTTCGGGTTGTAAAGGACTTTTGTCAGGGAAGAAAAGGATAGGGTTAATACCCCTGTCTGATGACGGTACCTGAAGAATAAGCACCGGCTAACTA
>G3BZQ8102FMG1X
GGTGAGTAATATATCGGAACGTACCGAGTAATGGGGGATAACTAATCGAAAGATTAGCTAATACCGCATATTCTCTGAGGAGGAAAGCAGGGGACCTTCGGGCCTTGCGTTATTCGAGCGGCCGATATCTGATTAGCTAGTTGGTGGGGTAAAGGCTTACCAAGGCGACGATCAGTAGCGGGTCTGAGAGGATGATCCGCCACACTGGGACTGAGACACGGCCCAGACTCCTACGGGAGGCAGCAGTGGGGAATTTTGGACAATGGGCGCAAGCCTGATCCAGCCATGCCGCGTGTCTGAAGAAGGCCTTCGGGTTGTAAAGGACTTTTGTCAGGGAAGAAAAGGATAGGGTTAATACCCCTGTCTGATGACGGTACCTGAAGAATAAGCACCGGCTAACTA
>G3BZQ8102IZ8AM
GGTGAGTAATATATCGGAACGTACCGAGTAATGGGGGATAACTAATCGAAAGATTAGCTAATACCGCATATTCTCTGAGGAGGAAAGCAGGGGACCTTCGGGCCTTGCGTTATTCGAGCGGCCGATATCTGATTAGCTAGTTGGTGGGGTAAAGGCTTACCAAGGCGACGATCAGTAGCGGGTCTGAGAGGATGATCCGCCACACTGGGACTGAGACACGGCCCAGACTCCTACGGGAGGCAGCAGTGGGGAATTTTGGACAATGGGCGCAAGCCTGATCCAGCCATGCCGCGTGTCTGAAGAAGGCCTTCGGGTTGTAAAGGACTTTTGTCAGGGAAGAAAAGGATAGGGTTAATACCCCTGTCTGATGACGGTACCTGAAGAATAAGCACCGGCTAACTA
>G3BZQ8102GU2MW
GGTGAGTAATATATCGGAACGTACCGAGTAATGGGGGATAACTAATCGAAAGATTAGCTAATACCGCATATTCTCTGAGGAGGAAAGCAGGGGACCTTCGGGCCTTGCGTTATTCGAGCGGCCGATATCTGATTAGCTAGTTGGTGGGGTAAAGGCTTACCAAGGCGACGATCAGTAGCGGGTCTGAGAGGATGATCCGCCACACTGGGACTGAGACACGGCCCAGACTCCTACGGGAGGCAGCAGTGGGGAATTTTGGACAATGGGCGCAAGCCTGATCCAGCCATGCCGCGTGTCTGAAGAAGGCCTTCGGGTTGTAAAGGACTTTTGTCAGGGAAGAAAAGGATAGGGTTAATACCCCTGTCTGATGACGGTACCTGAAGAATAAGCACCGGCTAACTA
>G3BZQ8102GUBEY
GGTGAGTAATATATCGGAACGTACCGAGTAATGGGGGATAACTAATCGAAAGATTAGCTAATACCGCATATTCTCTGAGGAGGAAAGCAGGGGACCTTCGGGCCTTGCGTTATTCGAGCGGCCGATATCTGATTAGCTAGTTGGTGGGGTAAAGGCTTACCAAGGCGACGATCAGTAGCGGGTCTGAGAGGATGATCCGCCACACTGGGACTGAGACACGGCCCAGACTCCTACGGGAGGCAGCAGTGGGGAATTTTGGACAATGGGCGCAAGCCTGATCCAGCCATGCCGCGTGTCTGAAGAAGGCCTTCGGGTTGTAAAGGACTTTTGTCAGGGAAGAAAAGGATAGGGTTAATACCCCTGTCTGATGACGGTACCTGAAGAATAAGCACCGGCTAACTA
>G3BZQ8102F0C47
GGTGAGTAATATATCGGAACGTACCGAGTAATGGGGGATAACTAATCGAAAGATTAGCTAATACCGCATATTCTCTGAGGAGGAAAGCAGGGGACCTTCGGGCCTTGCGTTATTCGAGCGGCCGATATCTGATTAGCTAGTTGGTGGGGTAAAGGCTTACCAAGGCGACGATCAGTAGCGGGTCTGAGAGGATGATCCGCCACACTGGGACTGAGACACGGCCCAGACTCCTACGGGAGGCAGCAGTGGGGAATTTTGGACAATGGGCGCAAGCCTGATCCAGCCATGCCGCGTGTCTGAAGAAGGCCTTCGGGTTGTAAAGGACTTTTGTCAGGGAAGAAAAGGATAGGGTTAATACCCCTGTCTGATGACGGTACCTGAAGAATAAGCACCGGCTAACTA
>G3BZQ8102FYNQS
GGTGAGTAATATATCGGAACGTACCGAGTAATGGGGGATAACTAATCGAAAGATTAGCTAATACCGCATATTCTCTGAGGAGGAAAGCAGGGGACCTTCGGGCCTTGCGTTATTCGAGCGGCCGATATCTGATTAGCTAGTTGGTGGGGTAAAGGCTTACCAAGGCGACGATCAGTAGCGGGTCTGAGAGGATGATCCGCCACACTGGGACTGAGACACGGCCCAGACTCCTACGGGAGGCAGCAGTGGGGAATTTTGGACAATGGGCGCAAGCCTGATCCAGCCATGCCGCGTGTCTGAAGAAGGCCTTCGGGTTGTAAAGGACTTTTGTCAGGGAAGAAAAGGATAGGGTTAATACCCCTGTCTGATGACGGTACCTGAAGAATAAGCACCGGCTAACTA
>G3BZQ8102G8JHT
GGTGAGTAATATATCGGAACGTACCGAGTAATGGGGGATAACTAATCGAAAGATTAGCTAATACCGCATATTCTCTGAGGAGGAAAGCAGGGGACCTTCGGGCCTTGCGTTATTCGAGCGGCCGATATCTGATTAGCTAGTTGGTGGGGTAAAGGCTTACCAAGGCGACGATCAGTAGCGGGTCTGAGAGGATGATCCGCCACACTGGGACTGAGACACGGCCCAGACTCCTACGGGAGGCAGCAGTGGGGAATTTTGGACAATGGGCGCAAGCCTGATCCAGCCATGCCGCGTGTCTGAAGAAGGCCTTCGGGTTGTAAAGGACTTTTGTCAGGGAAGAAAAGGATAGGGTTAATACCCCTGTCTGATGACGGTACCTGAAGAATAAGCACCGGCTAACTA
>G3BZQ8102IJ4W3
GGTGAGTAATATATCGGAACGTACCGAGTAATGGGGGATAACTAATCGAAAGATTAGCTAATACCGCATATTCTCTGAGGAGGAAAGCAGGGGACCTTCGGGCCTTGCGTTATTCGAGCGGCCGATATCTGATTAGCTAGTTGGTGGGGTAAAGGCTTACCAAGGCGACGATCAGTAGCGGGTCTGAGAGGATGATCCGCCACACTGGGACTGAGACACGGCCCAGACTCCTACGGGAGGCAGCAGTGGGGAATTTTGGACAATGGGCGCAAGCCTGATCCAGCCATGCCGCGTGTCTGAAGAAGGCCTTCGGGTTGTAAAGGACTTTTGTCAGGGAAGAAAAGGATAGGGTTAATACCCCTGTCTGATGACGGTACCTGAAGAATAAGCACCGGCTAACTA
>G3BZQ8102GJC91
GGTGAGTAATATATCGGAACGTACCGAGTAATGGGGGATAACTAATCGAAAGATTAGCTAATACCGCATATTCTCTGAGGAGGAAAGCAGGGGACCTTCGGGCCTTGCGTTATTCGAGCGGCCGATATCTGATTAGCTAGTTGGTGGGGTAAAGGCTTACCAAGGCGACGATCAGTAGCGGGTCTGAGAGGATGATCCGCCACACTGGGACTGAGACACGGCCCAGACTCCTACGGGAGGCAGCAGTGGGGAATTTTGGACAATGGGCGCAAGCCTGATCCAGCCATGCCGCGTGTCTGAAGAAGGCCTTCGGGTTGTAAAGGACTTTTGTCAGGGAAGAAAAGGATAGGGTTAATACCCCTGTCTGATGACGGTACCTGAAGAATAAGCACCGGCTAACTA
>G3BZQ8102G41JI
GGTGAGTAATATATCGGAACGTACCGAGTAATGGGGGATAACTAATCGAAAGATTAGCTAATACCGCATATTCTCTGAGGAGGAAAGCAGGGGACCTTCGGGCCTTGCGTTATTCGAGCGGCCGATATCTGATTAGCTAGTTGGTGGGGTAAAGGCTTACCAAGGCGACGATCAGTAGCGGGTCTGAGAGGATGATCCGCCACACTGGGACTGAGACACGGCCCAGACTCCTACGGGAGGCAGCAGTGGGGAATTTTGGACAATGGGCGCAAGCCTGATCCAGCCATGCCGCGTGTCTGAAGAAGGCCTTCGGGTTGTAAAGGACTTTTGTCAGGGAAGAAAAGGATAGGGTTAATACCCCTGTCTGATGACGGTACCTGAAGAATAAGCACCGGCTAACTA
>G3BZQ8102JSWY8
GGTGAGTAATATATCGGAACGTACCGAGTAATGGGGGATAACTAATCGAAAGATTAGCTAATACCGCATATTCTCTGAGGAGGAAAGCAGGGGACCTTCGGGCCTTGCGTTATTCGAGCGGCCGATATCTGATTAGCTAGTTGGTGGGGTAAAGGCTTACCAAGGCGACGATCAGTAGCGGGTCTGAGAGGATGATCCGCCACACTGGGACTGAGACACGGCCCAGACTCCTACGGGAGGCAGCAGTGGGGAATTTTGGACAATGGGCGCAAGCCTGATCCAGCCATGCCGCGTGTCTGAAGAAGGCCTTCGGGTTGTAAAGGACTTTTGTCAGGGAAGAAAAGGATAGGGTTAATACCCCTGTCTGATGACGGTACCTGAAGAATAAGCACCGGCTAACTA
>G3BZQ8102J1TK3
GGTGAGTAATATATCGGAACGTACCGAGTAATGGGGGATAACTAATCGAAAGATTAGCTAATACCGCATATTCTCTGAGGAGGAAAGCAGGGGACCTTCGGGCCTTGCGTTATTCGAGCGGCCGATATCTGATTAGCTAGTTGGTGGGGTAAAGGCTTACCAAGGCGACGATCAGTAGCGGGTCTGAGAGGATGATCCGCCACACTGGGACTGAGACACGGCCCAGACTCCTACGGGAGGCAGCAGTGGGGAATTTTGGACAATGGGCGCAAGCCTGATCCAGCCATGCCGCGTGTCTGAAGAAGGCCTTCGGGTTGTAAAGGACTTTTGTCAGGGAAGAAAAGGATAGGGTTAATACCCCTGTCTGATGACGGTACCTGAAGAATAAGCACCGGCTAACTA
>G3BZQ8102I5L6H
GGTGAGTAATATATCGGAACGTACCGAGTAATGGGGGATAACTAATCGAAAGATTAGCTAATACCGCATATTCTCTGAGGAGGAAAGCAGGGGACCTTCGGGCCTTGCGTTATTCGAGCGGCCGATATCTGATTAGCTAGTTGGTGGGGTAAAGGCTTACCAAGGCGACGATCAGTAGCGGGTCTGAGAGGATGATCCGCCACACTGGGACTGAGACACGGCCCAGACTCCTACGGGAGGCAGCAGTGGGGAATTTTGGACAATGGGCGCAAGCCTGATCCAGCCATGCCGCGTGTCTGAAGAAGGCCTTCGGGTTGTAAAGGACTTTTGTCAGGGAAGAAAAGGATAGGGTTAATACCCCTGTCTGATGACGGTACCTGAAGAATAAGCACCGGCTAACTA
>G3BZQ8102FNS2G
GGTGAGTAATATATCGGAACGTACCGAGTAATGGGGGATAACTAATCGAAAGATTAGCTAATACCGCATATTCTCTGAGGAGGAAAGCAGGGGACCTTCGGGCCTTGCGTTATTCGAGCGGCCGATATCTGATTAGCTAGTTGGTGGGGTAAAGGCTTACCAAGGCGACGATCAGTAGCGGGTCTGAGAGGATGATCCGCCACACTGGGACTGAGACACGGCCCAGACTCCTACGGGAGGCAGCAGTGGGGAATTTTGGACAATGGGCGCAAGCCTGATCCAGCCATGCCGCGTGTCTGAAGAAGGCCTTCGGGTTGTAAAGGACTTTTGTCAGGGAAGAAAAGGATAGGGTTAATACCCCTGTCTGATGACGGTACCTGAAGAATAAGCACCGGCTAACTA
>G3BZQ8102JTX2W
GGTGAGTAATATATCGGAACGTACCGAGTAATGGGGGATAACTAATCGAAAGATTAGCTAATACCGCATATTCTCTGAGGAGGAAAGCAGGGGACCTTCGGGCCTTGCGTTATTCGAGCGGCCGATATCTGATTAGCTAGTTGGTGGGGTAAAGGCTTACCAAGGCGACGATCAGTAGCGGGTCTGAGAGGATGATCCGCCACACTGGGACTGAGACACGGCCCAGACTCCTACGGGAGGCAGCAGTGGGGAATTTTGGACAATGGGCGCAAGCCTGATCCAGCCATGCCGCGTGTCTGAAGAAGGCCTTCGGGTTGTAAAGGACTTTTGTCAGGGAAGAAAAGGATAGGGTTAATACCCCTGTCTGATGACGGTACCTGAAGAATAAGCACCGGCTAACTA
>G3BZQ8102HJ02T
GGTGAGTAATATATCGGAACGTACCGAGTAATGGGGGATAACTAATCGAAAGATTAGCTAATACCGCATATTCTCTGAGGAGGAAAGCAGGGGACCTTCGGGCCTTGCGTTATTCGAGCGGCCGATATCTGATTAGCTAGTTGGTGGGGTAAAGGCTTACCAAGGCGACGATCAGTAGCGGGTCTGAGAGGATGATCCGCCACACTGGGACTGAGACACGGCCCAGACTCCTACGGGAGGCAGCAGTGGGGAATTTTGGACAATGGGCGCAAGCCTGATCCAGCCATGCCGCGTGTCTGAAGAAGGCCTTCGGGTTGTAAAGGACTTTTGTCAGGGAAGAAAAGGATAGGGTTAATACCCCTGTCTGATGACGGTACCTGAAGAATAAGCACCGGCTAACTA
>G3BZQ8102GSYT9
GGTGAGTAATATATCGGAACGTACCGAGTAATGGGGGATAACTAATCGAAAGATTAGCTAATACCGCATATTCTCTGAGGAGGAAAGCAGGGGACCTTCGGGCCTTGCGTTATTCGAGCGGCCGATATCTGATTAGCTAGTTGGTGGGGTAAAGGCTTACCAAGGCGACGATCAGTAGCGGGTCTGAGAGGATGATCCGCCACACTGGGACTGAGACACGGCCCAGACTCCTACGGGAGGCAGCAGTGGGGAATTTTGGACAATGGGCGCAAGCCTGATCCAGCCATGCCGCGTGTCTGAAGAAGGCCTTCGGGTTGTAAAGGACTTTTGTCAGGGAAGAAAAGGATAGGGTTAATACCCCTGTCTGATGACGGTACCTGAAGAATAAGCACCGGCTAACTA
>GV2UCFN02IIWZB
GGTGAGTAATATATCGGAACGTACCGAGTAATGGGGGATAACTAATCGAAAGATTAGCTAATACCGCATATTCTCTGAGGAGGAAAGCAGGGGACCTTCGGGCCTTGCGTTATTCGAGCGGCCGATATCTGATTAGCTAGTTGGTGGGGTAAAGGCCTACCAAGGCGACGATCAGTAGCGGGTCTGAGAGGATGATCCGCCACACTGGGACTGAGACACGGCCCAGACTCCTACGGGAGGCAGCAGTGGGGAATTTTGGACAATGGGCGCAAGCCTGATCCAGCCATGCCGCGTGTCTGAAGAAGGCCTTCGGGTTGTAAAGGACTTTTGTCAGGGAAGAAAAGGATAGGGTTAATACCCCTGTCTAATGACGGTACCTGAAGAATAAGCACCGGCTAACTA
>GV2UCFN02GZFL0
GGTGAGTAATATATCGGAACGTACCGAGTAATGGGGGATAACTAATCGAAAGATTAGCTAATACCGCATATTCTCTGAGGAGGAAAGCAGGGGACCTTCGGGCCTTGCGTTATTCGAGCGGCCGATATCTGATTAGCTAGTTGGTGGGGTAAAGGCCTACCAAGGCGACGATCAGTAGCGGGTCTGAGAGGATGATCCGCCACACTGGGACTGAGACACGGCCCAGACTCCTACGGGAGGCAGCAGTGGGGAATTTTGGACAATGGGCGCAAGCCTGATCCAGCCATGCCGCGTGTCTGAAGAAGGCCTTCGGGTTGTAAAGGACTTTTGTCAGGGAAGAAAAGGATAGGGTTAATACCCCTGTCTGATGACGGTACCTGAAGAATAAGCACCGGCTAACTA
>GV2UCFN02F6GL2
GGTGAGTAATATATCGGAACGTACCGAGTAATGGGGGATAACTAATCGAAAGATTAGCTAATACCGCATATTCTCTGAGGAGGAAAGCAGGGGACCTTCGGGCCTTGCGTTATTCGAGCGGCCGATATCTGATTAGCTAGTTGGTGGGGTAAAGGCCTACCAAGGCGACGATCAGTAGCGGGTCTGAGAGGATGATCCGCCACACTGGGACTGAGACACGGCCCAGACTCCTACGGGAGGCAGCAGTGGGGAATTTTGGACAATGGGCGCAAGCCTGATCCAGCCATGCCGCGTGTCTGAAGAAGGCCTTCGGGTTGTAAAGGACTTTTGTCAGGGAAGAAAAGGATAGGGTTAATACCCCTGTCTGATGACGGTACCTGAAGAATAAGCACCGGCTAACTA
>GV2UCFN02JII0M
GGTGAGTAATATATCGGAACGTACCGAGTAATGGGGGATAACTAATCGAAAGATTAGCTAATACCGCATATTCTCTGAGGAGGAAAGCAGGGGACCTTCGGGCCTTGCGTTATTCGAGCGGCCGATATCTGATTAGCTAGTTGGTGGGGTAAAGGCCTACCAAGGCGACGATCAGTAGCGGGTCTGAGAGGATGATCCGCCACACTGGGACTGAGACACGGCCCAGACTCCTACGGGAGGCAGCAGTGGGGAATTTTGGACAATGGGCGCAAGCCTGATCCAGCCATGCCGCGTGTCTGAAGAAGGCCTTCGGGTTGTAAAGGACTTTTGTCAGGGAAGAAAAGGATAGGGTTAATACCCCTGTCTGATGACGGTACCTGAAGAATAAGCACCGGCTAACTA
>GV2UCFN02JNAGB
GGTGAGTAATATATCGGAACGTACCGAGTAATGGGGGATAACTAATCGAAAGATTAGCTAATACCGCATATTCTCTGAGGAGGAAAGCAGGGGACCTTCGGGCCTTGCGTTATTCGAGCGGCCGATATCTGATTAGCTAGTTGGTGGGGTAAAGGCCTACCAAGGCGACGATCAGTAGCGGGTCTGAGAGGATGATCCGCCACACTGGGACTGAGACACGGCCCAGACTCCTACGGGAGGCAGCAGTGGGGAATTTTGGACAATGGGCGCAAGCCTGATCCAGCCATGCCGCGTGTCTGAAGAAGGCCTTCGGGTTGTAAAGGACTTTTGTCAGGGAAGAAAAGGATAGGGTTAATACCCCTGTCTGATGACGGTACCTGAAGAATAAGCACCGGCTAACTA
>GV2UCFN02HLE17
GGTGAGTAATATATCGGAACGTACCGAGTAATGGGGGATAACTAATCGAAAGATTAGCTAATACCGCATATTCTCTGAGGAGGAAAGCAGGGGACCTTCGGGCCTTGCGTTATTCGAGCGGCCGATATCTGATTAGCTAGTTGGTGGGGTAAAGGCCTACCAAGGCGACGATCAGTAGCGGGTCTGAGAGGATGATCCGCCACACTGGGACTGAGACACGGCCCAGACTCCTACGGGAGGCAGCAGTGGGGAATTTTGGACAATGGGCGCAAGCCTGATCCAGCCATGCCGCGTGTCTGAAGAAGGCCTTCGGGTTGTAAAGGACTTTTGTCAGGGAAGAAAAGGATAGGGTTAATACCCCTGTCTGATGACGGTACCTGAAGAATAAGCACCGGCTAACTA
>GV2UCFN02HCKSP
GGTGAGTAATATATCGGAACGTACCGAGTAATGGGGGATAACTAATCGAAAGATTAGCTAATACCGCATATTCTCTGAGGAGGAAAGCAGGGGACCTTCGGGCCTTGCGTTATTCGAGCGGCCGATATCTGATTAGCTAGTTGGTGGGGTAAAGGCCTACCAAGGCGACGATCAGTAGCGGGTCTGAGAGGATGATCCGCCACACTGGGACTGAGACACGGCCCAGACTCCTACGGGAGGCAGCAGTGGGGAATTTTGGACAATGGGCGCAAGCCTGATCCAGCCATGCCGCGTGTCTGAAGAAGGCCTTCGGGTTGTAAAGGACTTTTGTCAGGGAAGAAAAGGATAGGGTTAATACCCCTGTCTGATGACGGTACCTGAAGAATAAGCACCGGCTAACTA
>GV2UCFN02FWZGL
GGTGAGTAATATATCGGAACGTACCGAGTAATGGGGGATAACTAATCGAAAGATTAGCTAATACCGCATATTCTCTGAGGAGGAAAGCAGGGGACCTTCGGGCCTTGCGTTATTCGAGCGGCCGATATCTGATTAGCTAGTTGGTGGGGTAAAGGCCTACCAAGGCGACGATCAGTAGCGGGTCTGAGAGGATGATCCGCCACACTGGGACTGAGACACGGCCCAGACTCCTACGGGAGGCAGCAGTGGGGAATTTTGGACAATGGGCGCAAGCCTGATCCAGCCATGCCGCGTGTCTGAAGAAGGCCTTCGGGTTGTAAAGGACTTTTGTCAGGGAAGAAAAGGATAGGGTTAATACCCCTGTCTGATGACGGTACCTGAAGAATAAGCACCGGCTAACTA
>GV2UCFN02FRP24
GGTGAGTAATATATCGGAACGTACCGAGTAATGGGGGATAACTAATCGAAAGATTAGCTAATACCGCATATTCTCTGAGGAGGAAAGCAGGGGACCTTCGGGCCTTGCGTTATTCGAGCGGCCGATATCTGATTAGCTAGTTGGTGGGGTAAAGGCCTACCAAGGCGACGATCAGTAGCGGGTCTGAGAGGATGATCCGCCACACTGGGACTGAGACACGGCCCAGACTCCTACGGGAGGCAGCAGTGGGGAATTTTGGACAATGGGCGCAAGCCTGATCCAGCCATGCCGCGTGTCTGAAGAAGGCCTTCGGGTTGTAAAGGACTTTTGTCAGGGAAGAAAAGGATAGGGTTAATACCCCTGTCTGATGACGGTACCTGAAGAATAAGCACCGGCTAACTA
>GV2UCFN02GSPY9
GGTGAGTAATATATCGGAACGTACCGAGTAATGGGGGATAACTAATCGAAAGATTAGCTAATACCGCATATTCTCTGAGGAGGAAAGCAGGGGACCTTCGGGCCTTGCGTTATTCGAGCGGCCGATATCTGATTAGCTAGTTGGTGGGGTAAAGGCCTACCAAGGCGACGATCAGTAGCGGGTCTGAGAGGATGATCCGCCACACTGGGACTGAGACACGGCCCAGACTCCTACGGGAGGCAGCAGTGGGGAATTTTGGACAATGGGCGCAAGCCTGATCCAGCCATGCCGCGTGTCTGAAGAAGGCCTTCGGGTTGTAAAGGACTTTTGTCAGGGAAGAAAAGGATAGGGTTAATACCCCTGTCTGATGACGGTACCTGAAGAATAAGCACCGGCTAACTA
>GV2UCFN02GBUHU
GGTGAGTAATATATCGGAACGTACCGAGTAATGGGGGATAACTAATCGAAAGATTAGCTAATACCGCATATTCTCTGAGGAGGAAAGCAGGGGACCTTCGGGCCTTGCGTTATTCGAGCGGCCGATATCTGATTAGCTAGTTGGTGGGGTAAAGGCCTACCAAGGCGACGATCAGTAGCGGGTCTGAGAGGATGATCCGCCACACTGGGACTGAGACACGGCCCAGACTCCTACGGGAGGCAGCAGTGGGGAATTTTGGACAATGGGCGCAAGCCTGATCCAGCCATGCCGCGTGTCTGAAGAAGGCCTTCGGGTTGTAAAGGACTTTTGTCAGGGAAGAAAAGGATAGGGTTAATACCCCTGTCTGATGACGGTACCTGAAGAATAAGCACCGGCTAACTA
>GV2UCFN02FH6QK
GGTGAGTAATATATCGGAACGTACCGAGTAATGGGGGATAACTAATCGAAAGATTAGCTAATACCGCATATTCTCTGAGGAGGAAAGCAGGGGACCTTCGGGCCTTGCGTTATTCGAGCGGCCGATATCTGATTAGCTAGTTGGTGGGGTAAAGGCCTACCAAGGCGACGATCAGTAGCGGGTCTGAGAGGATGATCCGCCACACTGGGACTGAGACACGGCCCAGACTCCTACGGGAGGCAGCAGTGGGGAATTTTGGACAATGGGCGCAAGCCTGATCCAGCCATGCCGCGTGTCTGAAGAAGGCCTTCGGGTTGTAAAGGACTTTTGTCAGGGAAGAAAAGGATAGGGTTAATACCCCTGTCTGATGACGGTACCTGAAGAATAAGCACCGGCTAACTA
>GV2UCFN02JF8ZI
GGTGAGTAATATATCGGAACGTACCGAGTAATGGGGGATAACTAATCGAAAGATTAGCTAATACCGCATATTCTCTGAGGAGGAAAGCAGGGGACCTTCGGGCCTTGCGTTATTCGAGCGGCCGATATCTGATTAGCTAGTTGGTGGGGTAAAGGCCTACCAAGGCGACGATCAGTAGCGGGTCTGAGAGGATGATCCGCCACACTGGGACTGAGACACGGCCCAGACTCCTACGGGAGGCAGCAGTGGGGAATTTTGGACAATGGGCGCAAGCCTGATCCAGCCATGCCGCGTGTCTGAAGAAGGCCTTCGGGTTGTAAAGGACTTTTGTCAGGGAAGAAAAGGATAGGGTTAATACCCCTGTCTGATGACGGTACCTGAAGAATAAGCACCGGCTAACTA
>GV2UCFN02IF18Y
GGTGAGTAATATATCGGAACGTACCGAGTAATGGGGGATAACTAATCGAAAGATTAGCTAATACCGCATATTCTCTGAGGAGGAAAGCAGGGGACCTTCGGGCCTTGCGTTATTCGAGCGGCCGATATCTGATTAGCTAGTTGGTGGGGTAAAGGCCTACCAAGGCGACGATCAGTAGCGGGTCTGAGAGGATGATCCGCCACACTGGGACTGAGACACGGCCCAGACTCCTACGGGAGGCAGCAGTGGGGAATTTTGGACAATGGGCGCAAGCCTGATCCAGCCATGCCGCGTGTCTGAAGAAGGCCTTCGGGTTGTAAAGGACTTTTGTCAGGGAAGAAAAGGATAGGGTTAATACCCCTGTCTGATGACGGTACCTGAAGAATAAGCACCGGCTAACTA
>GV2UCFN02HV2EG
GGTGAGTAATATATCGGAACGTACCGAGTAATGGGGGATAACTAATCGAAAGATTAGCTAATACCGCATATTCTCTGAGGAGGAAAGCAGGGGACCTTCGGGCCTTGCGTTATTCGAGCGGCCGATATCTGATTAGCTAGTTGGTGGGGTAAAGGCCTACCAAGGCGACGATCAGTAGCGGGTCTGAGAGGATGATCCGCCACACTGGGACTGAGACACGGCCCAGACTCCTACGGGAGGCAGCAGTGGGGAATTTTGGACAATGGGCGCAAGCCTGATCCAGCCATGCCGCGTGTCTGAAGAAGGCCTTCGGGTTGTAAAGGACTTTTGTCAGGGAAGAAAAGGATAGGGTTAATACCCCTGTCTGATGACGGTACCTGAAGAATAAGCACCGGCTAACTA
>GV2UCFN02GN2AB
GGTGAGTAATATATCGGAACGTACCGAGTAATGGGGGATAACTAATCGAAAGATTAGCTAATACCGCATATTCTCTGAGGAGGAAAGCAGGGGACCTTCGGGCCTTGCGTTATTCGAGCGGCCGATATCTGATTAGCTAGTTGGTGGGGTAAAGGCCTACCAAGGCGACGATCAGTAGCGGGTCTGAGAGGATGATCCGCCACACTGGGACTGAGACACGGCCCAGACTCCTACGGGAGGCAGCAGTGGGGAATTTTGGACAATGGGCGCAAGCCTGATCCAGCCATGCCGCGTGTCTGAAGAAGGCCTTCGGGTTGTAAAGGACTTTTGTCAGGGAAGAAAAGGATAGGGTTAATACCCCTGTCTGATGACGGTACCTGAAGAATAAGCACCGGCTAACTA
>GV2UCFN02H4CGI
GGTGAGTAATATATCGGAACGTACCGAGTAATGGGGGATAACTAATCGAAAGATTAGCTAATACCGCATATTCTCTGAGGAGGAAAGCAGGGGACCTTCGGGCCTTGCGTTATTCGAGCGGCCGATATCTGATTAGCTAGTTGGTGGGGTAAAGGCCTACCAAGGCGACGATCAGTAGCGGGTCTGAGAGGATGATCCGCCACACTGGGACTGAGACACGGCCCAGACTCCTACGGGAGGCAGCAGTGGGGAATTTTGGACAATGGGCGCAAGCCTGATCCAGCCATGCCGCGTGTCTGAAGAAGGCCTTCGGGTTGTAAAGGACTTTTGTCAGGGAAGAAAAGGATAGGGTTAATACCCCTGTCTGATGACGGTACCTGAAGAATAAGCACCGGCTAACTA
>GV2UCFN02FO5EZ
GGTGAGTAATATATCGGAACGTACCGAGTAATGGGGGATAACTAATCGAAAGATTAGCTAATACCGCATATTCTCTGAGGAGGAAAGCAGGGGACCTTCGGGCCTTGCGTTATTCGAGCGGCCGATATCTGATTAGCTAGTTGGTGGGGTAAAGGCCTACCAAGGCGACGATCAGTAGCGGGTCTGAGAGGATGATCCGCCACACTGGGACTGAGACACGGCCCAGACTCCTACGGGAGGCAGCAGTGGGGAATTTTGGACAATGGGCGCAAGCCTGATCCAGCCATGCCGCGTGTCTGAAGAAGGCCTTCGGGTTGTAAAGGACTTTTGTCAGGGAAGAAAAGGATAGGGTTAATACCCCTGTCTGATGACGGTACCTGAAGAATAAGCACCGGCTAACTA
>GV2UCFN02GEF9B
GGTGAGTAATATATCGGAACGTACCGAGTAATGGGGGATAACTAATCGAAAGATTAGCTAATACCGCATATTCTCTGAGGAGGAAAGCAGGGGACCTTCGGGCCTTGCGTTATTCGAGCGGCCGATATCTGATTAGCTAGTTGGTGGGGTAAAGGCCTACCAAGGCGACGATCAGTAGCGGGTCTGAGAGGATGATCCGCCACACTGGGACTGAGACACGGCCCAGACTCCTACGGGAGGCAGCAGTGGGGAATTTTGGACAATGGGCGCAAGCCTGATCCAGCCATGCCGCGTGTCTGAAGAAGGCCTTCGGGTTGTAAAGGACTTTTGTCAGGGAAGAAAAGGATAGGGTTAATACCCCTGTCTGATGACGGTACCTGAAGAATAAGCACCGGCTAACTA
>GV2UCFN02JA7SM
GGTGAGTAATATATCGGAACGTACCGAGTAATGGGGGATAACTAATCGAAAGATTAGCTAATACCGCATATTCTCTGAGGAGGAAAGCAGGGGACCTTCGGGCCTTGCGTTATTCGAGCGGCCGATATCTGATTAGCTAGTTGGTGGGGTAAAGGCCTACCAAGGCGACGATCAGTAGCGGGTCTGAGAGGATGATCCGCCACACTGGGACTGAGACACGGCCCAGACTCCTACGGGAGGCAGCAGTGGGGAATTTTGGACAATGGGCGCAAGCCTGATCCAGCCATGCCGCGTGTCTGAAGAAGGCCTTCGGGTTGTAAAGGACTTTTGTCAGGGAAGAAAAGGATAGGGTTAATACCCCTGTCTGATGACGGTACCTGAAGAATAAGCACCGGCTAACTA
>GV2UCFN02G9B27
GGTGAGTAATATATCGGAACGTACCGAGTAATGGGGGATAACTAATCGAAAGATTAGCTAATACCGCATATTCTCTGAGGAGGAAAGCAGGGGACCTTCGGGCCTTGCGTTATTCGAGCGGCCGATATCTGATTAGCTAGTTGGTGGGGTAAAGGCCTACCAAGGCGACGATCAGTAGCGGGTCTGAGAGGATGATCCGCCACACTGGGACTGAGACACGGCCCAGACTCCTACGGGAGGCAGCAGTGGGGAATTTTGGACAATGGGCGCAAGCCTGATCCAGCCATGCCGCGTGTCTGAAGAAGGCCTTCGGGTTGTAAAGGACTTTTGTCAGGGAAGAAAAGGATAGGGTTAATACCCCTGTCTGATGACGGTACCTGAAGAATAAGCACCGGCTAACTA
>GV2UCFN02IZQG2
GGTGAGTAATATATCGGAACGTACCGAGTAATGGGGGATAACTAATCGAAAGATTAGCTAATACCGCATATTCTCTGAGGAGGAAAGCAGGGGACCTTCGGGCCTTGCGTTATTCGAGCGGCCGATATCTGATTAGCTAGTTGGTGGGGTAAAGGCCTACCAAGGCGACGATCAGTAGCGGGTCTGAGAGGATGATCCGCCACACTGGGACTGAGACACGGCCCAGACTCCTACGGGAGGCAGCAGTGGGGAATTTTGGACAATGGGCGCAAGCCTGATCCAGCCATGCCGCGTGTCTGAAGAAGGCCTTCGGGTTGTAAAGGACTTTTGTCAGGGAAGAAAAGGATAGGGTTAATACCCCTGTCTGATGACGGTACCTGAAGAATAAGCACCGGCTAACTA
>GV2UCFN02F8075
GGTGAGTAATATATCGGAACGTACCGAGTAATGGGGGATAACTAATCGAAAGATTAGCTAATACCGCATATTCTCTGAGGAGGAAAGCAGGGGACCTTCGGGCCTTGCGTTATTCGAGCGGCCGATATCTGATTAGCTAGTTGGTGGGGTAAAGGCCTACCAAGGCGACGATCAGTAGCGGGTCTGAGAGGATGATCCGCCACACTGGGACTGAGACACGGCCCAGACTCCTACGGGAGGCAGCAGTGGGGAATTTTGGACAATGGGCGCAAGCCTGATCCAGCCATGCCGCGTGTCTGAAGAAGGCCTTCGGGTTGTAAAGGACTTTTGTCAGGGAAGAAAAGGATAGGGTTAATACCCCTGTCTGATGACGGTACCTGAAGAATAAGCACCGGCTAACTA
>GV2UCFN02IEO07
GGTGAGTAATATATCGGAACGTACCGAGTAATGGGGGATAACTAATCGAAAGATTAGCTAATACCGCATATTCTCTGAGGAGGAAAGCAGGGGACCTTCGGGCCTTGCGTTATTCGAGCGGCCGATATCTGATTAGCTAGTTGGTGGGGTAAAGGCCTACCAAGGCGACGATCAGTAGCGGGTCTGAGAGGATGATCCGCCACACTGGGACTGAGACACGGCCCAGACTCCTACGGGAGGCAGCAGTGGGGAATTTTGGACAATGGGCGCAAGCCTGATCCAGCCATGCCGCGTGTCTGAAGAAGGCCTTCGGGTTGTAAAGGACTTTTGTCAGGGAAGAAAAGGATAGGGTTAATACCCCTGTCTGATGACGGTACCTGAAGAATAAGCACCGGCTAACTA
>GV2UCFN02HZMXA
GGTGAGTAATATATCGGAACGTACCGAGTAATGGGGGATAACTAATCGAAAGATTAGCTAATACCGCATATTCTCTGAGGAGGAAAGCAGGGGACCTTCGGGCCTTGCGTTATTCGAGCGGCCGATATCTGATTAGCTAGTTGGTGGGGTAAAGGCCTACCAAGGCGACGATCAGTAGCGGGTCTGAGAGGATGATCCGCCACACTGGGACTGAGACACGGCCCAGACTCCTACGGGAGGCAGCAGTGGGGAATTTTGGACAATGGGCGCAAGCCTGATCCAGCCATGCCGCGTGTCTGAAGAAGGCCTTCGGGTTGTAAAGGACTTTTGTCAGGGAAGAAAAGGATAGGGTTAATACCCCTGTCTGATGACGGTACCTGAAGAATAAGCACCGGCTAACTA
>GV2UCFN02GYN8N
GGTGAGTAATATATCGGAACGTACCGAGTAATGGGGGATAACTAATCGAAAGATTAGCTAATACCGCATATTCTCTGAGGAGGAAAGCAGGGGACCTTCGGGCCTTGCGTTATTCGAGCGGCCGATATCTGATTAGCTAGTTGGTGGGGTAAAGGCCTACCAAGGCGACGATCAGTAGCGGGTCTGAGAGGATGATCCGCCACACTGGGACTGAGACACGGCCCAGACTCCTACGGGAGGCAGCAGTGGGGAATTTTGGACAATGGGCGCAAGCCTGATCCAGCCATGCCGCGTGTCTGAAGAAGGCCTTCGGGTTGTAAAGGACTTTTGTCAGGGAAGAAAAGGATAGGGTTAATACCCCTGTCTGATGACGGTACCTGAAGAATAAGCACCGGCTAACTA
>GV2UCFN02GDR2S
GGTGAGTAATATATCGGAACGTACCGAGTAATGGGGGATAACTAATCGAAAGATTAGCTAATACCGCATATTCTCTGAGGAGGAAAGCAGGGGACCTTCGGGCCTTGCGTTATTCGAGCGGCCGATATCTGATTAGCTAGTTGGTGGGGTAAAGGCCTACCAAGGCGACGATCAGTAGCGGGTCTGAGAGGATGATCCGCCACACTGGGACTGAGACACGGCCCAGACTCCTACGGGAGGCAGCAGTGGGGAATTTTGGACAATGGGCGCAAGCCTGATCCAGCCATGCCGCGTGTCTGAAGAAGGCCTTCGGGTTGTAAAGGACTTTTGTCAGGGAAGAAAAGGATAGGGTTAATACCCCTGTCTGATGACGGTACCTGAAGAATAAGCACCGGCTAACTA
>GV2UCFN02HGIEQ
GGTGAGTAATATATCGGAACGTACCGAGTAATGGGGGATAACTAATCGAAAGATTAGCTAATACCGCATATTCTCTGAGGAGGAAAGCAGGGGACCTTCGGGCCTTGCGTTATTCGAGCGGCCGATATCTGATTAGCTAGTTGGTGGGGTAAAGGCCTACCAAGGCGACGATCAGTAGCGGGTCTGAGAGGATGATCCGCCACACTGGGACTGAGACACGGCCCAGACTCCTACGGGAGGCAGCAGTGGGGAATTTTGGACAATGGGCGCAAGCCTGATCCAGCCATGCCGCGTGTCTGAAGAAGGCCTTCGGGTTGTAAAGGACTTTTGTCAGGGAAGAAAAGGATAGGGTTAATACCCCTGTCTGATGACGGTACCTGAAGAATAAGCACCGGCTAACTA
>GV2UCFN02IZZFA
GGTGAGTAATATATCGGAACGTACCGAGTAATGGGGGATAACTAATCGAAAGATTAGCTAATACCGCATATTCTCTGAGGAGGAAAGCAGGGGACCTTCGGGCCTTGCGTTATTCGAGCGGCCGATATCTGATTAGCTAGTTGGTGGGGTAAAGGCCTACCAAGGCGACGATCAGTAGCGGGTCTGAGAGGATGATCCGCCACACTGGGACTGAGACACGGCCCAGACTCCTACGGGAGGCAGCAGTGGGGAATTTTGGACAATGGGCGCAAGCCTGATCCAGCCATGCCGCGTGTCTGAAGAAGGCCTTCGGGTTGTAAAGGACTTTTGTCAGGGAAGAAAAGGATAGGGTTAATACCCCTGTCTGATGACGGTACCTGAAGAATAAGCACCGGCTAACTA
>GV2UCFN02I572R
GGTGAGTAATATATCGGAACGTACCGAGTAATGGGGGATAACTAATCGAAAGATTAGCTAATACCGCATATTCTCTGAGGAGGAAAGCAGGGGACCTTCGGGCCTTGCGTTATTCGAGCGGCCGATATCTGATTAGCTAGTTGGTGGGGTAAAGGCCTACCAAGGCGACGATCAGTAGCGGGTCTGAGAGGATGATCCGCCACACTGGGACTGAGACACGGCCCAGACTCCTACGGGAGGCAGCAGTGGGGAATTTTGGACAATGGGCGCAAGCCTGATCCAGCCATGCCGCGTGTCTGAAGAAGGCCTTCGGGTTGTAAAGGACTTTTGTCAGGGAAGAAAAGGATAGGGTTAATACCCCTGTCTGATGACGGTACCTGAAGAATAAGCACCGGCTAACTA
>GV2UCFN02FKUJU
GGTGAGTAATATATCGGAACGTACCGAGTAATGGGGGATAACTAATCGAAAGATTAGCTAATACCGCATATTCTCTGAGGAGGAAAGCAGGGGACCTTCGGGCCTTGCGTTATTCGAGCGGCCGATATCTGATTAGCTAGTTGGTGGGGTAAAGGCCTACCAAGGCGACGATCAGTAGCGGGTCTGAGAGGATGATCCGCCACACTGGGACTGAGACACGGCCCAGACTCCTACGGGAGGCAGCAGTGGGGAATTTTGGACAATGGGCGCAAGCCTGATCCAGCCATGCCGCGTGTCTGAAGAAGGCCTTCGGGTTGTAAAGGACTTTTGTCAGGGAAGAAAAGGATAGGGTTAATACCCCTGTCTGATGACGGTACCTGAAGAATAAGCACCGGCTAACTA
>GV2UCFN02FJQFN
GGTGAGTAATATATCGGAACGTACCGAGTAATGGGGGATAACTAATCGAAAGATTAGCTAATACCGCATATTCTCTGAGGAGGAAAGCAGGGGACCTTCGGGCCTTGCGTTATTCGAGCGGCCGATATCTGATTAGCTAGTTGGTGGGGTAAAGGCCTACCAAGGCGACGATCAGTAGCGGGTCTGAGAGGATGATCCGCCACACTGGGACTGAGACACGGCCCAGACTCCTACGGGAGGCAGCAGTGGGGAATTTTGGACAATGGGCGCAAGCCTGATCCAGCCATGCCGCGTGTCTGAAGAAGGCCTTCGGGTTGTAAAGGACTTTTGTCAGGGAAGAAAAGGATAGGGTTAATACCCCTGTCTGATGACGGTACCTGAAGAATAAGCACCGGCTAACTA
>GV2UCFN02H3XIF
GGTGAGTAATATATCGGAACGTACCGAGTAATGGGGGATAACTAATCGAAAGATTAGCTAATACCGCATATTCTCTGAGGAGGAAAGCAGGGGACCTTCGGGCCTTGCGTTATTCGAGCGGCCGATATCTGATTAGCTAGTTGGTGGGGTAAAGGCCTACCAAGGCGACGATCAGTAGCGGGTCTGAGAGGATGATCCGCCACACTGGGACTGAGACACGGCCCAGACTCCTACGGGAGGCAGCAGTGGGGAATTTTGGACAATGGGCGCAAGCCTGATCCAGCCATGCCGCGTGTCTGAAGAAGGCCTTCGGGTTGTAAAGGACTTTTGTCAGGGAAGAAAAGGATAGGGTTAATACCCCTGTCTGATGACGGTACCTGAAGAATAAGCACCGGCTAACTA
>GV2UCFN02HR1I4
GGTGAGTAATATATCGGAACGTACCGAGTAATGGGGGATAACTAATCGAAAGATTAGCTAATACCGCATATTCTCTGAGGAGGAAAGCAGGGGACCTTCGGGCCTTGCGTTATTCGAGCGGCCGATATCTGATTAGCTAGTTGGTGGGGTAAAGGCCTACCAAGGCGACGATCAGTAGCGGGTCTGAGAGGATGATCCGCCACACTGGGACTGAGACACGGCCCAGACTCCTACGGGAGGCAGCAGTGGGGAATTTTGGACAATGGGCGCAAGCCTGATCCAGCCATGCCGCGTGTCTGAAGAAGGCCTTCGGGTTGTAAAGGACTTTTGTCAGGGAAGAAAAGGATAGGGTTAATACCCCTGTCTGATGACGGTACCTGAAGAATAAGCACCGGCTAACTA
>GV2UCFN02HDWYA
GGTGAGTAATATATCGGAACGTACCGAGTAATGGGGGATAACTAATCGAAAGATTAGCTAATACCGCATATTCTCTGAGGAGGAAAGCAGGGGACCTTCGGGCCTTGCGTTATTCGAGCGGCCGATATCTGATTAGCTAGTTGGTGGGGTAAAGGCCTACCAAGGCGACGATCAGTAGCGGGTCTGAGAGGATGATCCGCCACACTGGGACTGAGACACGGCCCAGACTCCTACGGGAGGCAGCAGTGGGGAATTTTGGACAATGGGCGCAAGCCTGATCCAGCCATGCCGCGTGTCTGAAGAAGGCCTTCGGGTTGTAAAGGACTTTTGTCAGGGAAGAAAAGGATAGGGTTAATACCCCTGTCTGATGACGGTACCTGAAGAATAAGCACCGGCTAACTA
>GV2UCFN02JBX8S
GGTGAGTAATATATCGGAACGTACCGAGTAATGGGGGATAACTAATCGAAAGATTAGCTAATACCGCATATTCTCTGAGGAGGAAAGCAGGGGACCTTCGGGCCTTGCGTTATTCGAGCGGCCGATATCTGATTAGCTAGTTGGTGGGGTAAAGGCCTACCAAGGCGACGATCAGTAGCGGGTCTGAGAGGATGATCCGCCACACTGGGACTGAGACACGGCCCAGACTCCTACGGGAGGCAGCAGTGGGGAATTTTGGACAATGGGCGCAAGCCTGATCCAGCCATGCCGCGTGTCTGAAGAAGGCCTTCGGGTTGTAAAGGACTTTTGTCAGGGAAGAAAAGGATAGGGTTAATACCCCTGTCTGATGACGGTACCTGAAGAATAAGCACCGGCTAACTA
>GV2UCFN02G3W7D
GGTGAGTAATATATCGGAACGTACCGAGTAATGGGGGATAACTAATCGAAAGATTAGCTAATACCGCATATTCTCTGAGGAGGAAAGCAGGGGACCTTCGGGCCTTGCGTTATTCGAGCGGCCGATATCTGATTAGCTAGTTGGTGGGGTAAAGGCCTACCAAGGCGACGATCAGTAGCGGGTCTGAGAGGATGATCCGCCACACTGGGACTGAGACACGGCCCAGACTCCTACGGGAGGCAGCAGTGGGGAATTTTGGACAATGGGCGCAAGCCTGATCCAGCCATGCCGCGTGTCTGAAGAAGGCCTTCGGGTTGTAAAGGACTTTTGTCAGGGAAGAAAAGGATAGGGTTAATACCCCTGTCTGATGACGGTACCTGAAGAATAAGCACCGGCTAACTA
>GV2UCFN02ISDQP
GGTGAGTAATATATCGGAACGTACCGAGTAATGGGGGATAACTAATCGAAAGATTAGCTAATACCGCATATTCTCTGAGGAGGAAAGCAGGGGACCTTCGGGCCTTGCGTTATTCGAGCGGCCGATATCTGATTAGCTAGTTGGTGGGGTAAAGGCCTACCAAGGCGACGATCAGTAGCGGGTCTGAGAGGATGATCCGCCACACTGGGACTGAGACACGGCCCAGACTCCTACGGGAGGCAGCAGTGGGGAATTTTGGACAATGGGCGCAAGCCTGATCCAGCCATGCCGCGTGTCTGAAGAAGGCCTTCGGGTTGTAAAGGACTTTTGTCAGGGAAGAAAAGGATAGGGTTAATACCCCTGTCTGATGACGGTACCTGAAGAATAAGCACCGGCTAACTA
>GV2UCFN02GY015
GGTGAGTAATATATCGGAACGTACCGAGTAATGGGGGATAACTAATCGAAAGATTAGCTAATACCGCATATTCTCTGAGGAGGAAAGCAGGGGACCTTCGGGCCTTGCGTTATTCGAGCGGCCGATATCTGATTAGCTAGTTGGTGGGGTAAAGGCCTACCAAGGCGACGATCAGTAGCGGGTCTGAGAGGATGATCCGCCACACTGGGACTGAGACACGGCCCAGACTCCTACGGGAGGCAGCAGTGGGGAATTTTGGACAATGGGCGCAAGCCTGATCCAGCCATGCCGCGTGTCTGAAGAAGGCCTTCGGGTTGTAAAGGACTTTTGTCAGGGAAGAAAAGGATAGGGTTAATACCCCTGTCTGATGACGGTACCTGAAGAATAAGCACCGGCTAACTA
>GV2UCFN02H8T2L
GGTGAGTAATATATCGGAACGTACCGAGTAATGGGGGATAACTAATCGAAAGATTAGCTAATACCGCATATTCTCTGAGGAGGAAAGCAGGGGACCTTCGGGCCTTGCGTTATTCGAGCGGCCGATATCTGATTAGCTAGTTGGTGGGGTAAAGGCCTACCAAGGCGACGATCAGTAGCGGGTCTGAGAGGATGATCCGCCACACTGGGACTGAGACACGGCCCAGACTCCTACGGGAGGCAGCAGTGGGGAATTTTGGACAATGGGCGCAAGCCTGATCCAGCCATGCCGCGTGTCTGAAGAAGGCCTTCGGGTTGTAAAGGACTTTTGTCAGGGAAGAAAAGGATAGGGTTAATACCCCTGTCTGATGACGGTACCTGAAGAATAAGCACCGGCTAACTA
>GV2UCFN02FX3H4
GGTGAGTAATATATCGGAACGTACCGAGTAATGGGGGATAACTAATCGAAAGATTAGCTAATACCGCATATTCTCTGAGGAGGAAAGCAGGGGACCTTCGGGCCTTGCGTTATTCGAGCGGCCGATATCTGATTAGCTAGTTGGTGGGGTAAAGGCCTACCAAGGCGACGATCAGTAGCGGGTCTGAGAGGATGATCCGCCACACTGGGACTGAGACACGGCCCAGACTCCTACGGGAGGCAGCAGTGGGGAATTTTGGACAATGGGCGCAAGCCTGATCCAGCCATGCCGCGTGTCTGAAGAAGGCCTTCGGGTTGTAAAGGACTTTTGTCAGGGAAGAAAAGGATAGGGTTAATACCCCTGTCTGATGACGGTACCTGAAGAATAAGCACCGGCTAACTA
>G3BZQ8102GKC5O
GGTGAGTAATATATCGGAACGTACCGAGTAATGGGGATACTAATCGAAAGATTAGCTAATACCGCATATTCTCTGAGGAGGAAAGCAGGGGACCTTCGGGCCTTGCGTTATTCGAGCGGCCGATATCTGATTAGCTAGTTGGTGGGGTAAAGGCCTACCAAGGCGACGATCAGTAGCGGGTCTGAGAGGATGATCCGCCACACTGGGACTGAGACACGGCCCAGACTCCTACGGGAGGCAGCAGTGGGGAATTTTGGACAATGGGCGCAAGCCTGATCCAGCCATGCCGCGTGTCTGAAGAAGGCCTTCGGGTTGTAAAGGACTTTTGTCAGGGAAGAAAAGGACAGGGTTAATACCCCTGTCTGATGACGGTACCTGAAGAATAAGCACCGGCTAACTA
>G35JFLI02ISSG2
GGTGAGTAATATATCGGAACGTACCGAGTAATGGGGATACTAATCGAAAGATTAGCTAATACCGCATATTCTCTGAGGAGGAAAGCAGGGGACCTTCGGGCCTTGCGTTATTCGAGCGGCCGATATCTGATTAGCTAGTTGGTGGGGTAAAGGCCTACCAAGGCGACGATCAGTAGCGGGTCTGAGAGGATGATCCGCCACACTGGGACTGAGACACGGCCCAGACTCCTACGGGAGGCAGCAGTGGGGAATTTTGGACAATGGGCGCAAGCCTGATCCAGCCATGCCGCGTGTCTGAAGAAGGCCTTCGGGTTGTAAAGGACTTTTGTCAGGGAAGAAAAGGACAGGGTTAATACCCCTGTCTGATGACGGTACCTGAAGAATAAGCACCGGCTAACTA
>G35JFLI02HD2UD
GGTGAGTAATATATCGGAACGTACCGAGTAATGGGGATACTAATCGAAAGATTAGCTAATACCGCATATTCTCTGAGGAGGAAAGCAGGGGACCTTCGGGCCTTGCGTTATTCGAGCGGCCGATATCTGATTAGCTAGTTGGTGGGGTAAAGGCCTACCAAGGCGACGATCAGTAGCGGGTCTGAGAGGATGATCCGCCACACTGGGACTGAGACACGGCCCAGACTCCTACGGGAGGCAGCAGTGGGGAATTTTGGACAATGGGCGCAAGCCTGATCCAGCCATGCCGCGTGTCTGAAGAAGGCCTTCGGGTTGTAAAGGACTTTTGTCAGGGAAGAAAAGGACAGGGTTAATACCCCTGTCTGATGACGGTACCTGAAGAATAAGCACCGGCTAACTA
>GV2UCFN02G6WFL
GGTGAGTAACATATCGGAACGTACCGAGCAGTGGGGGATAACTAATCGAAAGATTAGCTAATACCGCATATTCTCTGAGGAGGAAAGCAGGGGGACCTTCGGGCCTTGCGTTATTTGAGCGGCCGATATCTGATTAGCTAGTTGGTGGGGTAAAGGCCTACCAAGGCGACGATCAGTAGCGGGTCTGAGAGGATGATCCGCCACACTGGGACTGAGACACGGCCCAGACTCCTACGGGAGGCAGCAGTGGGGAATTTTGGACAATGGGCGCAAGCCTGATCCAGCCATGCCGCGTGTCTGAAGAAGGCCTTCGGGTTGTAAAGGACTTTTGTCAGGGAAGAAAAGGACAGGGTTAATACCCCTGTCTGATGACGGTACCTGAAGAATAAGCACCGGCTAACTA
>GV2UCFN02IDA7V
GGTGAGTAACATATCGGAACGTACCGAGCAGTGGGGGATAACTAATCGAAAGATTAGCTAATACCGCATATTCTCTGAGGAGGAAAGCAGGGGGACCTTCGGGCCTTGCGTTATTTGAGCGGCCGATATCTGATTAGCTAGTTGGTGGGGTAAAGGCCTACCAAGGCGACGATCAGTAGCGGGTCTGAGAGGATGATCCGCCACACTGGGACTGAGACACGGCCCAGACTCCTACGGGAGGCAGCAGTGGGGAATTTTGGACAATGGGCGCAAGCCTGATCCAGCCATGCCGCGTGTCTGAAGAAGGCCTTCGGGTTGTAAAGGACTTTTGTCAGGGAAGAAAAGGACAGGGTTAATACCCCTGTCTGATGACGGTACCTGAAGAATAAGCACCGGCTAACTA
>GV2UCFN02I0FJ9
GGTGAGTAACATATCGGAACGTACCGAGTAATGGGGGATAACTAATCGAAAGATTAGCTAATACCGCATATTCTCTGAGGAGGAAAGCAGGGGACCTTCGGGCCTTGCGTTATTTGAGCGGCCGATATCTGATTAGCTAGTTGGTGGGGTAAAGGCCTACCAAGGCGACGATCAGTAGCGGGTCTGAGAGGATGATCCGCCACACTGGGACTGAGACACGGCCCAGACTCCTACGGGAGGCAGCAGTGGGGAATTTTGGACAATGGGCGCAAGCCTGATCCAGCCATGCCGCGTGTCTGAAGAAGGCCTTCGGGTTGTAAAGGACTTTTGTCAGGGAAGAAAAGGACAGGGTTAATACCCCTGTCTGATGACGGTACCTGAAGAATAAGCACCGGCTAACTA
>GV2UCFN02HTC01
GGTGAGTAACATATCGGAACGTACCGAGTAATGGGGGATAACTAATCGAAAGATTAGCTAATACCGCATATTCTCTGAGGAGGAAAGCAGGGGACCTTCGGGCCTTGCGTTATTTGAGCGGCCGATATCTGATTAGCTAGTTGGTGGGGTAAAGGCCTACCAAGGCGACGATCAGTAGCGGGTCTGAGAGGATGATCCGCCACACTGGGACTGAGACACGGCCCAGACTCCTACGGGAGGCAGCAGTGGGGAATTTTGGACAATGGGCGCAAGCCTGATCCAGCCATGCCGCGTGTCTGAAGAAGGCCTTCGGGTTGTAAAGGACTTTTGTCAGGGAAGAAAAGGACAGGGTTAATACCCCTGTCTGATGACGGTACCTGAAGAATAAGCACCGGCTAACTA
>GV2UCFN02IAP33
GGTGAGTAACATATCGGAACGTACCGAGTAATGGGGGATAACTAATCGAAAGATTAGCTAATACCGCATATTCTCTGAGGAGGAAAGCAGGGGACCTTCGGGCCTTGCGTTATTTGAGCGGCCGATATCTGATTAGCTAGTTGGTGGGGTAAAGGCCTACCAAGGCGACGATCAGTAGCGGGTCTGAGAGGATGATCCGCCACACTGGGACTGAGACACGGCCCAGACTCCTACGGGAGGCAGCAGTGGGGAATTTTGGACAATGGGCGCAAGCCTGATCCAGCCATGCCGCGTGTCTGAAGAAGGCCTTCGGGTTGTAAAGGACTTTTGTCAGGGAAGAAAAGGACAGGGTTAATACCCCTGTCTGATGACGGTACCTGAAGAATAAGCACCGGCTAACTA
>GV2UCFN02GJDK7
GGTGAGTAACATATCGGAACGTACCGAGTAATGGGGGATAACTAATCGAAAGATTAGCTAATACCGCATATTCTCTGAGGAGGAAAGCAGGGGACCTTCGGGCCTTGCGTTATTTGAGCGGCCGATATCTGATTAGCTAGTTGGTGGGGTAAAGGCCTACCAAGGCGACGATCAGTAGCGGGTCTGAGAGGATGATCCGCCACACTGGGACTGAGACACGGCCCAGACTCCTACGGGAGGCAGCAGTGGGGAATTTTGGACAATGGGCGCAAGCCTGATCCAGCCATGCCGCGTGTCTGAAGAAGGCCTTCGGGTTGTAAAGGACTTTTGTCAGGGAAGAAAAGGACAGGGTTAATACCCCTGTCTGATGACGGTACCTGAAGAATAAGCACCGGCTAACTA
>GV2UCFN02H6M9S
GGTGAGTAACATATCGGAACGTACCGAGTAATGGGGGATAACTAATCGAAAGATTAGCTAATACCGCATATTCTCTGAGGAGGAAAGCAGGGGACCTTCGGGCCTTGCGTTATTTGAGCGGCCGATATCTGATTAGCTAGTTGGTGGGGTAAAGGCCTACCAAGGCGACGATCAGTAGCGGGTCTGAGAGGATGATCCGCCACACTGGGACTGAGACACGGCCCAGACTCCTACGGGAGGCAGCAGTGGGGAATTTTGGACAATGGGCGCAAGCCTGATCCAGCCATGCCGCGTGTCTGAAGAAGGCCTTCGGGTTGTAAAGGACTTTTGTCAGGGAAGAAAAGGACAGGGTTAATACCCCTGTCTGATGACGGTACCTGAAGAATAAGCACCGGCTAACTA
>GV2UCFN02HRG0E
GGTGAGTAACATATCGGAACGTACCGAGTAATGGGGGATAACTAATCGAAAGATTAGCTAATACCGCATATTCTCTGAGGAGGAAAGCAGGGGACCTTCGGGCCTTGCGTTATTTGAGCGGCCGATATCTGATTAGCTAGTTGGTGGGGTAAAGGCCTACCAAGGCGACGATCAGTAGCGGGTCTGAGAGGATGATCCGCCACACTGGGACTGAGACACGGCCCAGACTCCTACGGGAGGCAGCAGTGGGGAATTTTGGACAATGGGCGCAAGCCTGATCCAGCCATGCCGCGTGTCTGAAGAAGGCCTTCGGGTTGTAAAGGACTTTTGTCAGGGAAGAAAAGGACAGGGTTAATACCCCTGTCTGATGACGGTACCTGAAGAATAAGCACCGGCTAACTA
>GV2UCFN02ICQ2V
GGTGAGTAACATATCGGAACGTACCGAGTAATGGGGGATAACTAATCGAAAGATTAGCTAATACCGCATATTCTCTGAGGAGGAAAGCAGGGGACCTTCGGGCCTTGCGTTATTTGAGCGGCCGATATCTGATTAGCTAGTTGGTGGGGTAAAGGCCTACCAAGGCGACGATCAGTAGCGGGTCTGAGAGGATGATCCGCCACACTGGGACTGAGACACGGCCCAGACTCCTACGGGAGGCAGCAGTGGGGAATTTTGGACAATGGGCGCAAGCCTGATCCAGCCATGCCGCGTGTCTGAAGAAGGCCTTCGGGTTGTAAAGGACTTTTGTCAGGGAAGAAAAGGACAGGGTTAATACCCCTGTCTGATGACGGTACCTGAAGAATAAGCACCGGCTAACTA
>GV2UCFN02JI738
GGTGAGTAACATATCGGAACGTACCGAGTAATGGGGGATAACTAATCGAAAGATTAGCTAATACCGCATATTCTCTGAGGAGGAAAGCAGGGGACCTTCGGGCCTTGCGTTATTTGAGCGGCCGATATCTGATTAGCTAGTTGGTGGGGTAAAGGCCTACCAAGGCGACGATCAGTAGCGGGTCTGAGAGGATGATCCGCCACACTGGGACTGAGACACGGCCCAGACTCCTACGGGAGGCAGCAGTGGGGAATTTTGGACAATGGGCGCAAGCCTGATCCAGCCATGCCGCGTGTCTGAAGAAGGCCTTCGGGTTGTAAAGGACTTTTGTCAGGGAAGAAAAGGACAGGGTTAATACCCCTGTCTGATGACGGTACCTGAAGAATAAGCACCGGCTAACTA
>GV2UCFN02FP8VJ
GGTGAGTAACATATCGGAACGTACCGAGTAATGGGGGATAACTAATCGAAAGATTAGCTAATACCGCATATTCTCTGAGGAGGAAAGCAGGGGACCTTCGGGCCTTGCGTTATTTGAGCGGCCGATATCTGATTAGCTAGTTGGTGGGGTAAAGGCCTACCAAGGCGACGATCAGTAGCGGGTCTGAGAGGATGATCCGCCACACTGGGACTGAGACACGGCCCAGACTCCTACGGGAGGCAGCAGTGGGGAATTTTGGACAATGGGCGCAAGCCTGATCCAGCCATGCCGCGTGTCTGAAGAAGGCCTTCGGGTTGTAAAGGACTTTTGTCAGGGAAGAAAAGGACAGGGTTAATACCCCTGTCTGATGACGGTACCTGAAGAATAAGCACCGGCTAACTA
>GV2UCFN02INN4M
GGTGAGTAACATATCGGAACGTACCGAGTAATGGGGGATAACTAATCGAAAGATTAGCTAATACCGCATATTCTCTGAGGAGGAAAGCAGGGGACCTTCGGGCCTTGCGTTATTTGAGCGGCCGATATCTGATTAGCTAGTTGGTGGGGTAAAGGCCTACCAAGGCGACGATCAGTAGCGGGTCTGAGAGGATGATCCGCCACACTGGGACTGAGACACGGCCCAGACTCCTACGGGAGGCAGCAGTGGGGAATTTTGGACAATGGGCGCAAGCCTGATCCAGCCATGCCGCGTGTCTGAAGAAGGCCTTCGGGTTGTAAAGGACTTTTGTCAGGGAAGAAAAGGACAGGGTTAATACCCCTGTCTGATGACGGTACCTGAAGAATAAGCACCGGCTAACTA
>GV2UCFN02HG8OI
GGTGAGTAACATATCGGAACGTACCGAGTAATGGGGGATAACTAATCGAAAGATTAGCTAATACCGCATATTCTCTGAGGAGGAAAGCAGGGGACCTTCGGGCCTTGCGTTATTTGAGCGGCCGATATCTGATTAGCTAGTTGGTGGGGTAAAGGCCTACCAAGGCGACGATCAGTAGCGGGTCTGAGAGGATGATCCGCCACACTGGGACTGAGACACGGCCCAGACTCCTACGGGAGGCAGCAGTGGGGAATTTTGGACAATGGGCGCAAGCCTGATCCAGCCATGCCGCGTGTCTGAAGAAGGCCTTCGGGTTGTAAAGGACTTTTGTCAGGGAAGAAAAGGACAGGGTTAATACCCCTGTCTGATGACGGTACCTGAAGAATAAGCACCGGCTAACTA
>GV2UCFN02H08M3
GGTGAGTAACATATCGGAACGTACCGAGTAATGGGGGATAACTAATCGAAAGATTAGCTAATACCGCATATTCTCTGAGGAGGAAAGCAGGGGACCTTCGGGCCTTGCGTTATTTGAGCGGCCGATATCTGATTAGCTAGTTGGTGGGGTAAAGGCCTACCAAGGCGACGATCAGTAGCGGGTCTGAGAGGATGATCCGCCACACTGGGACTGAGACACGGCCCAGACTCCTACGGGAGGCAGCAGTGGGGAATTTTGGACAATGGGCGCAAGCCTGATCCAGCCATGCCGCGTGTCTGAAGAAGGCCTTCGGGTTGTAAAGGACTTTTGTCAGGGAAGAAAAGGACAGGGTTAATACCCCTGTCTGATGACGGTACCTGAAGAATAAGCACCGGCTAACTA
>GV2UCFN02GJBK3
GGTGAGTAACATATCGGAACGTACCGAGTAATGGGGGATAACTAATCGAAAGATTAGCTAATACCGCATATTCTCTGAGGAGGAAAGCAGGGGACCTTCGGGCCTTGCGTTATTTGAGCGGCCGATATCTGATTAGCTAGTTGGTGGGGTAAAGGCCTACCAAGGCGACGATCAGTAGCGGGTCTGAGAGGATGATCCGCCACACTGGGACTGAGACACGGCCCAGACTCCTACGGGAGGCAGCAGTGGGGAATTTTGGACAATGGGCGCAAGCCTGATCCAGCCATGCCGCGTGTCTGAAGAAGGCCTTCGGGTTGTAAAGGACTTTTGTCAGGGAAGAAAAGGACAGGGTTAATACCCCTGTCTGATGACGGTACCTGAAGAATAAGCACCGGCTAACTA
>GV2UCFN02JZT0E
GGTGAGTAACATATCGGAACGTACCGAGTAATGGGGGATAACTAATCGAAAGATTAGCTAATACCGCATATTCTCTGAGGAGGAAAGCAGGGGACCTTCGGGCCTTGCGTTATTTGAGCGGCCGATATCTGATTAGCTAGTTGGTGGGGTAAAGGCCTACCAAGGCGACGATCAGTAGCGGGTCTGAGAGGATGATCCGCCACACTGGGACTGAGACACGGCCCAGACTCCTACGGGAGGCAGCAGTGGGGAATTTTGGACAATGGGCGCAAGCCTGATCCAGCCATGCCGCGTGTCTGAAGAAGGCCTTCGGGTTGTAAAGGACTTTTGTCAGGGAAGAAAAGGACAGGGTTAATACCCCTGTCTGATGACGGTACCTGAAGAATAAGCACCGGCTAACTA
>GV2UCFN02JNGS2
GGTGAGTAACATATCGGAACGTACCGAGTAATGGGGGATAACTAATCGAAAGATTAGCTAATACCGCATATTCTCTGAGGAGGAAAGCAGGGGACCTTCGGGCCTTGCGTTATTTGAGCGGCCGATATCTGATTAGCTAGTTGGTGGGGTAAAGGCCTACCAAGGCGACGATCAGTAGCGGGTCTGAGAGGATGATCCGCCACACTGGGACTGAGACACGGCCCAGACTCCTACGGGAGGCAGCAGTGGGGAATTTTGGACAATGGGCGCAAGCCTGATCCAGCCATGCCGCGTGTCTGAAGAAGGCCTTCGGGTTGTAAAGGACTTTTGTCAGGGAAGAAAAGGACAGGGTTAATACCCCTGTCTGATGACGGTACCTGAAGAATAAGCACCGGCTAACTA
>GV2UCFN02H2M40
GGTGAGTAACATATCGGAACGTACCGAGTAATGGGGGATAACTAATCGAAAGATTAGCTAATACCGCATATTCTCTGAGGAGGAAAGCAGGGGACCTTCGGGCCTTGCGTTATTTGAGCGGCCGATATCTGATTAGCTAGTTGGTGGGGTAAAGGCCTACCAAGGCGACGATCAGTAGCGGGTCTGAGAGGATGATCCGCCACACTGGGACTGAGACACGGCCCAGACTCCTACGGGAGGCAGCAGTGGGGAATTTTGGACAATGGGCGCAAGCCTGATCCAGCCATGCCGCGTGTCTGAAGAAGGCCTTCGGGTTGTAAAGGACTTTTGTCAGGGAAGAAAAGGACAGGGTTAATACCCCTGTCTGATGACGGTACCTGAAGAATAAGCACCGGCTAACTA
>GV2UCFN02HJYKV
GGTGAGTAACATATCGGAACGTACCGAGTAATGGGGGATAACTAATCGAAAGATTAGCTAATACCGCATATTCTCTGAGGAGGAAAGCAGGGGACCTTCGGGCCTTGCGTTATTTGAGCGGCCGATATCTGATTAGCTAGTTGGTGGGGTAAAGGCCTACCAAGGCGACGATCAGTAGCGGGTCTGAGAGGATGATCCGCCACACTGGGACTGAGACACGGCCCAGACTCCTACGGGAGGCAGCAGTGGGGAATTTTGGACAATGGGCGCAAGCCTGATCCAGCCATGCCGCGTGTCTGAAGAAGGCCTTCGGGTTGTAAAGGACTTTTGTCAGGGAAGAAAAGGACAGGGTTAATACCCCTGTCTGATGACGGTACCTGAAGAATAAGCACCGGCTAACTA
>GV2UCFN02IPDEJ
GGTGAGTAACATATCGGAACGTACCGAGTAATGGGGGATAACTAATCGAAAGATTAGCTAATACCGCATATTCTCTGAGGAGGAAAGCAGGGGACCTTCGGGCCTTGCGTTATTTGAGCGGCCGATATCTGATTAGCTAGTTGGTGGGGTAAAGGCCTACCAAGGCGACGATCAGTAGCGGGTCTGAGAGGATGATCCGCCACACTGGGACTGAGACACGGCCCAGACTCCTACGGGAGGCAGCAGTGGGGAATTTTGGACAATGGGCGCAAGCCTGATCCAGCCATGCCGCGTGTCTGAAGAAGGCCTTCGGGTTGTAAAGGACTTTTGTCAGGGAAGAAAAGGACAGGGTTAATACCCCTGTCTGATGACGGTACCTGAAGAATAAGCACCGGCTAACTA
>GV2UCFN02I9D8M
GGTGAGTAACATATCGGAACGTACCGAGTAATGGGGGATAACTAATCGAAAGATTAGCTAATACCGCATATTCTCTGAGGAGGAAAGCAGGGGACCTTCGGGCCTTGCGTTATTTGAGCGGCCGATATCTGATTAGCTAGTTGGTGGGGTAAAGGCCTACCAAGGCGACGATCAGTAGCGGGTCTGAGAGGATGATCCGCCACACTGGGACTGAGACACGGCCCAGACTCCTACGGGAGGCAGCAGTGGGGAATTTTGGACAATGGGCGCAAGCCTGATCCAGCCATGCCGCGTGTCTGAAGAAGGCCTTCGGGTTGTAAAGGACTTTTGTCAGGGAAGAAAAGGACAGGGTTAATACCCCTGTCTGATGACGGTACCTGAAGAATAAGCACCGGCTAACTA
>GV2UCFN02JRKZ3
GGTGAGTAACATATCGGAACGTACCGAGTAATGGGGGATAACTAATCGAAAGATTAGCTAATACCGCATATTCTCTGAGGAGGAAAGCAGGGGACCTTCGGGCCTTGCGTTATTTGAGCGGCCGATATCTGATTAGCTAGTTGGTGGGGTAAAGGCCTACCAAGGCGACGATCAGTAGCGGGTCTGAGAGGATGATCCGCCACACTGGGACTGAGACACGGCCCAGACTCCTACGGGAGGCAGCAGTGGGGAATTTTGGACAATGGGCGCAAGCCTGATCCAGCCATGCCGCGTGTCTGAAGAAGGCCTTCGGGTTGTAAAGGACTTTTGTCAGGGAAGAAAAGGACAGGGTTAATACCCCTGTCTGATGACGGTACCTGAAGAATAAGCACCGGCTAACTA
>GV2UCFN02IND3U
GGTGAGTAACATATCGGAACGTACCGAGTAATGGGGGATAACTAATCGAAAGATTAGCTAATACCGCATATTCTCTGAGGAGGAAAGCAGGGGACCTTCGGGCCTTGCGTTATTTGAGCGGCCGATATCTGATTAGCTAGTTGGTGGGGTAAAGGCCTACCAAGGCGACGATCAGTAGCGGGTCTGAGAGGATGATCCGCCACACTGGGACTGAGACACGGCCCAGACTCCTACGGGAGGCAGCAGTGGGGAATTTTGGACAATGGGCGCAAGCCTGATCCAGCCATGCCGCGTGTCTGAAGAAGGCCTTCGGGTTGTAAAGGACTTTTGTCAGGGAAGAAAAGGACAGGGTTAATACCCCTGTCTGATGACGGTACCTGAAGAATAAGCACCGGCTAACTA
>GV2UCFN02G8I42
GGTGAGTAACATATCGGAACGTACCGAGTAATGGGGGATAACTAATCGAAAGATTAGCTAATACCGCATATTCTCTGAGGAGGAAAGCAGGGGACCTTCGGGCCTTGCGTTATTTGAGCGGCCGATATCTGATTAGCTAGTTGGTGGGGTAAAGGCCTACCAAGGCGACGATCAGTAGCGGGTCTGAGAGGATGATCCGCCACACTGGGACTGAGACACGGCCCAGACTCCTACGGGAGGCAGCAGTGGGGAATTTTGGACAATGGGCGCAAGCCTGATCCAGCCATGCCGCGTGTCTGAAGAAGGCCTTCGGGTTGTAAAGGACTTTTGTCAGGGAAGAAAAGGACAGGGTTAATACCCCTGTCTGATGACGGTACCTGAAGAATAAGCACCGGCTAACTA
>GV2UCFN02FPCBP
GGTGAGTAACATATCGGAACGTACCGAGTAATGGGGGATAACTAATCGAAAGATTAGCTAATACCGCATATTCTCTGAGGAGGAAAGCAGGGGACCTTCGGGCCTTGCGTTATTTGAGCGGCCGATATCTGATTAGCTAGTTGGTGGGGTAAAGGCCTACCAAGGCGACGATCAGTAGCGGGTCTGAGAGGATGATCCGCCACACTGGGACTGAGACACGGCCCAGACTCCTACGGGAGGCAGCAGTGGGGAATTTTGGACAATGGGCGCAAGCCTGATCCAGCCATGCCGCGTGTCTGAAGAAGGCCTTCGGGTTGTAAAGGACTTTTGTCAGGGAAGAAAAGGACAGGGTTAATACCCCTGTCTGATGACGGTACCTGAAGAATAAGCACCGGCTAACTA
>GV2UCFN02F4NPQ
GGTGAGTAACATATCGGAACGTACCGAGTAATGGGGGATAACTAATCGAAAGATTAGCTAATACCGCATATTCTCTGAGGAGGAAAGCAGGGGACCTTCGGGCCTTGCGTTATTTGAGCGGCCGATATCTGATTAGCTAGTTGGTGGGGTAAAGGCCTACCAAGGCGACGATCAGTAGCGGGTCTGAGAGGATGATCCGCCACACTGGGACTGAGACACGGCCCAGACTCCTACGGGAGGCAGCAGTGGGGAATTTTGGACAATGGGCGCAAGCCTGATCCAGCCATGCCGCGTGTCTGAAGAAGGCCTTCGGGTTGTAAAGGACTTTTGTCAGGGAAGAAAAGGACAGGGTTAATACCCCTGTCTGATGACGGTACCTGAAGAATAAGCACCGGCTAACTA
>GV2UCFN02HXZF3
GGTGAGTAACATATCGGAACGTACCGAGTAATGGGGGATAACTAATCGAAAGATTAGCTAATACCGCATATTCTCTGAGGAGGAAAGCAGGGGACCTTCGGGCCTTGCGTTATTTGAGCGGCCGATATCTGATTAGCTAGTTGGTGGGGTAAAGGCCTACCAAGGCGACGATCAGTAGCGGGTCTGAGAGGATGATCCGCCACACTGGGACTGAGACACGGCCCAGACTCCTACGGGAGGCAGCAGTGGGGAATTTTGGACAATGGGCGCAAGCCTGATCCAGCCATGCCGCGTGTCTGAAGAAGGCCTTCGGGTTGTAAAGGACTTTTGTCAGGGAAGAAAAGGACAGGGTTAATACCCCTGTCTGATGACGGTACCTGAAGAATAAGCACCGGCTAACTA
>GV2UCFN02GB0SK
GGTGAGTAACATATCGGAACGTACCGAGTAATGGGGGATAACTAATCGAAAGATTAGCTAATACCGCATATTCTCTGAGGAGGAAAGCAGGGGACCTTCGGGCCTTGCGTTATTTGAGCGGCCGATATCTGATTAGCTAGTTGGTGGGGTAAAGGCCTACCAAGGCGACGATCAGTAGCGGGTCTGAGAGGATGATCCGCCACACTGGGACTGAGACACGGCCCAGACTCCTACGGGAGGCAGCAGTGGGGAATTTTGGACAATGGGCGCAAGCCTGATCCAGCCATGCCGCGTGTCTGAAGAAGGCCTTCGGGTTGTAAAGGACTTTTGTCAGGGAAGAAAAGGACAGGGTTAATACCCCTGTCTGATGACGGTACCTGAAGAATAAGCACCGGCTAACTA
>GV2UCFN02FNWMH
GGTGAGTAACATATCGGAACGTACCGAGTAATGGGGGATAACTAATCGAAAGATTAGCTAATACCGCATATTCTCTGAGGAGGAAAGCAGGGGACCTTCGGGCCTTGCGTTATTTGAGCGGCCGATATCTGATTAGCTAGTTGGTGGGGTAAAGGCCTACCAAGGCGACGATCAGTAGCGGGTCTGAGAGGATGATCCGCCACACTGGGACTGAGACACGGCCCAGACTCCTACGGGAGGCAGCAGTGGGGAATTTTGGACAATGGGCGCAAGCCTGATCCAGCCATGCCGCGTGTCTGAAGAAGGCCTTCGGGTTGTAAAGGACTTTTGTCAGGGAAGAAAAGGACAGGGTTAATACCCCTGTCTGATGACGGTACCTGAAGAATAAGCACCGGCTAACTA
>GV2UCFN02GF160
GGTGAGTAACATATCGGAACGTACCGAGTAATGGGGGATAACTAATCGAAAGATTAGCTAATACCGCATATTCTCTGAGGAGGAAAGCAGGGGACCTTCGGGCCTTGCGTTATTTGAGCGGCCGATATCTGATTAGCTAGTTGGTGGGGTAAAGGCCTACCAAGGCGACGATCAGTAGCGGGTCTGAGAGGATGATCCGCCACACTGGGACTGAGACACGGCCCAGACTCCTACGGGAGGCAGCAGTGGGGAATTTTGGACAATGGGCGCAAGCCTGATCCAGCCATGCCGCGTGTCTGAAGAAGGCCTTCGGGTTGTAAAGGACTTTTGTCAGGGAAGAAAAGGACAGGGTTAATACCCCTGTCTGATGACGGTACCTGAAGAATAAGCACCGGCTAACTA
>GV2UCFN02I6MAI
GGTGAGTAACATATCGGAACGTACCGAGTAATGGGGGATAACTAATCGAAAGATTAGCTAATACCGCATATTCTCTGAGGAGGAAAGCAGGGGACCTTCGGGCCTTGCGTTATTTGAGCGGCCGATATCTGATTAGCTAGTTGGTGGGGTAAAGGCCTACCAAGGCGACGATCAGTAGCGGGTCTGAGAGGATGATCCGCCACACTGGGACTGAGACACGGCCCAGACTCCTACGGGAGGCAGCAGTGGGGAATTTTGGACAATGGGCGCAAGCCTGATCCAGCCATGCCGCGTGTCTGAAGAAGGCCTTCGGGTTGTAAAGGACTTTTGTCAGGGAAGAAAAGGACAGGGTTAATACCCCTGTCTGATGACGGTACCTGAAGAATAAGCACCGGCTAACTA
>GV2UCFN02HEZH0
GGTGAGTAACATATCGGAACGTACCGAGTAATGGGGGATAACTAATCGAAAGATTAGCTAATACCGCATATTCTCTGAGGAGGAAAGCAGGGGACCTTCGGGCCTTGCGTTATTTGAGCGGCCGATATCTGATTAGCTAGTTGGTGGGGTAAAGGCCTACCAAGGCGACGATCAGTAGCGGGTCTGAGAGGATGATCCGCCACACTGGGACTGAGACACGGCCCAGACTCCTACGGGAGGCAGCAGTGGGGAATTTTGGACAATGGGCGCAAGCCTGATCCAGCCATGCCGCGTGTCTGAAGAAGGCCTTCGGGTTGTAAAGGACTTTTGTCAGGGAAGAAAAGGACAGGGTTAATACCCCTGTCTGATGACGGTACCTGAAGAATAAGCACCGGCTAACTA
>GV2UCFN02HFEA8
GGTGAGTAACATATCGGAACGTACCGAGTAATGGGGGATAACTAATCGAAAGATTAGCTAATACCGCATATTCTCTGAGGAGGAAAGCAGGGGACCTTCGGGCCTTGCGTTATTTGAGCGGCCGATATCTGATTAGCTAGTTGGTGGGGTAAAGGCCTACCAAGGCGACGATCAGTAGCGGGTCTGAGAGGATGATCCGCCACACTGGGACTGAGACACGGCCCAGACTCCTACGGGAGGCAGCAGTGGGGAATTTTGGACAATGGGCGCAAGCCTGATCCAGCCATGCCGCGTGTCTGAAGAAGGCCTTCGGGTTGTAAAGGACTTTTGTCAGGGAAGAAAAGGACAGGGTTAATACCCCTGTCTGATGACGGTACCTGAAGAATAAGCACCGGCTAACTA
>GV2UCFN02FJ9RD
GGTGAGTAACATATCGGAACGTACCGAGTAATGGGGGATAACTAATCGAAAGATTAGCTAATACCGCATATTCTCTGAGGAGGAAAGCAGGGGACCTTCGGGCCTTGCGTTATTTGAGCGGCCGATATCTGATTAGCTAGTTGGTGGGGTAAAGGCCTACCAAGGCGACGATCAGTAGCGGGTCTGAGAGGATGATCCGCCACACTGGGACTGAGACACGGCCCAGACTCCTACGGGAGGCAGCAGTGGGGAATTTTGGACAATGGGCGCAAGCCTGATCCAGCCATGCCGCGTGTCTGAAGAAGGCCTTCGGGTTGTAAAGGACTTTTGTCAGGGAAGAAAAGGACAGGGTTAATACCCCTGTCTGATGACGGTACCTGAAGAATAAGCACCGGCTAACTA
>GV2UCFN02H1T4V
GGTGAGTAACATATCGGAACGTACCGAGTAATGGGGGATAACTAATCGAAAGATTAGCTAATACCGCATATTCTCTGAGGAGGAAAGCAGGGGACCTTCGGGCCTTGCGTTATTTGAGCGGCCGATATCTGATTAGCTAGTTGGTGGGGTAAAGGCCTACCAAGGCGACGATCAGTAGCGGGTCTGAGAGGATGATCCGCCACACTGGGACTGAGACACGGCCCAGACTCCTACGGGAGGCAGCAGTGGGGAATTTTGGACAATGGGCGCAAGCCTGATCCAGCCATGCCGCGTGTCTGAAGAAGGCCTTCGGGTTGTAAAGGACTTTTGTCAGGGAAGAAAAGGACAGGGTTAATACCCCTGTCTGATGACGGTACCTGAAGAATAAGCACCGGCTAACTA
>GV2UCFN02HA0FR
GGTGAGTAACATATCGGAACGTACCGAGTAATGGGGGATAACTAATCGAAAGATTAGCTAATACCGCATATTCTCTGAGGAGGAAAGCAGGGGACCTTCGGGCCTTGCGTTATTTGAGCGGCCGATATCTGATTAGCTAGTTGGTGGGGTAAAGGCCTACCAAGGCGACGATCAGTAGCGGGTCTGAGAGGATGATCCGCCACACTGGGACTGAGACACGGCCCAGACTCCTACGGGAGGCAGCAGTGGGGAATTTTGGACAATGGGCGCAAGCCTGATCCAGCCATGCCGCGTGTCTGAAGAAGGCCTTCGGGTTGTAAAGGACTTTTGTCAGGGAAGAAAAGGACAGGGTTAATACCCCTGTCTGATGACGGTACCTGAAGAATAAGCACCGGCTAACTA
>GV2UCFN02H9IMB
GGTGAGTAACATATCGGAACGTACCGAGTAATGGGGGATAACTAATCGAAAGATTAGCTAATACCGCATATTCTCTGAGGAGGAAAGCAGGGGACCTTCGGGCCTTGCGTTATTTGAGCGGCCGATATCTGATTAGCTAGTTGGTGGGGTAAAGGCCTACCAAGGCGACGATCAGTAGCGGGTCTGAGAGGATGATCCGCCACACTGGGACTGAGACACGGCCCAGACTCCTACGGGAGGCAGCAGTGGGGAATTTTGGACAATGGGCGCAAGCCTGATCCAGCCATGCCGCGTGTCTGAAGAAGGCCTTCGGGTTGTAAAGGACTTTTGTCAGGGAAGAAAAGGACAGGGTTAATACCCCTGTCTGATGACGGTACCTGAAGAATAAGCACCGGCTAACTA
>GV2UCFN02F9ASV
GGTGAGTAACATATCGGAACGTACCGAGTAATGGGGGATAACTAATCGAAAGATTAGCTAATACCGCATATTCTCTGAGGAGGAAAGCAGGGGACCTTCGGGCCTTGCGTTATTTGAGCGGCCGATATCTGATTAGCTAGTTGGTGGGGTAAAGGCCTACCAAGGCGACGATCAGTAGCGGGTCTGAGAGGATGATCCGCCACACTGGGACTGAGACACGGCCCAGACTCCTACGGGAGGCAGCAGTGGGGAATTTTGGACAATGGGCGCAAGCCTGATCCAGCCATGCCGCGTGTCTGAAGAAGGCCTTCGGGTTGTAAAGGACTTTTGTCAGGGAAGAAAAGGACAGGGTTAATACCCCTGTCTGATGACGGTACCTGAAGAATAAGCACCGGCTAACTA
>GV2UCFN02JJFNM
GGTGAGTAACATATCGGAACGTACCGAGTAATGGGGGATAACTAATCGAAAGATTAGCTAATACCGCATATTCTCTGAGGAGGAAAGCAGGGGACCTTCGGGCCTTGCGTTATTTGAGCGGCCGATATCTGATTAGCTAGTTGGTGGGGTAAAGGCCTACCAAGGCGACGATCAGTAGCGGGTCTGAGAGGATGATCCGCCACACTGGGACTGAGACACGGCCCAGACTCCTACGGGAGGCAGCAGTGGGGAATTTTGGACAATGGGCGCAAGCCTGATCCAGCCATGCCGCGTGTCTGAAGAAGGCCTTCGGGTTGTAAAGGACTTTTGTCAGGGAAGAAAAGGACAGGGTTAATACCCCTGTCTGATGACGGTACCTGAAGAATAAGCACCGGCTAACTA
>GV2UCFN02GG8BQ
GGTGAGTAACATATCGGAACGTACCGAGTAATGGGGGATAACTAATCGAAAGATTAGCTAATACCGCATATTCTCTGAGGAGGAAAGCAGGGGACCTTCGGGCCTTGCGTTATTTGAGCGGCCGATATCTGATTAGCTAGTTGGTGGGGTAAAGGCCTACCAAGGCGACGATCAGTAGCGGGTCTGAGAGGATGATCCGCCACACTGGGACTGAGACACGGCCCAGACTCCTACGGGAGGCAGCAGTGGGGAATTTTGGACAATGGGCGCAAGCCTGATCCAGCCATGCCGCGTGTCTGAAGAAGGCCTTCGGGTTGTAAAGGACTTTTGTCAGGGAAGAAAAGGACAGGGTTAATACCCCTGTCTGATGACGGTACCTGAAGAATAAGCACCGGCTAACTA
>GV2UCFN02JK5HS
GGTGAGTAACATATCGGAACGTACCGAGTAATGGGGGATAACTAATCGAAAGATTAGCTAATACCGCATATTCTCTGAGGAGGAAAGCAGGGGACCTTCGGGCCTTGCGTTATTTGAGCGGCCGATATCTGATTAGCTAGTTGGTGGGGTAAAGGCCTACCAAGGCGACGATCAGTAGCGGGTCTGAGAGGATGATCCGCCACACTGGGACTGAGACACGGCCCAGACTCCTACGGGAGGCAGCAGTGGGGAATTTTGGACAATGGGCGCAAGCCTGATCCAGCCATGCCGCGTGTCTGAAGAAGGCCTTCGGGTTGTAAAGGACTTTTGTCAGGGAAGAAAAGGACAGGGTTAATACCCCTGTCTGATGACGGTACCTGAAGAATAAGCACCGGCTAACTA
>GV2UCFN02F97TM
GGTGAGTAACATATCGGAACGTACCGAGTAATGGGGGATAACTAATCGAAAGATTAGCTAATACCGCATATTCTCTGAGGAGGAAAGCAGGGGACCTTCGGGCCTTGCGTTATTTGAGCGGCCGATATCTGATTAGCTAGTTGGTGGGGTAAAGGCCTACCAAGGCGACGATCAGTAGCGGGTCTGAGAGGATGATCCGCCACACTGGGACTGAGACACGGCCCAGACTCCTACGGGAGGCAGCAGTGGGGAATTTTGGACAATGGGCGCAAGCCTGATCCAGCCATGCCGCGTGTCTGAAGAAGGCCTTCGGGTTGTAAAGGACTTTTGTCAGGGAAGAAAAGGACAGGGTTAATACCCCTGTCTGATGACGGTACCTGAAGAATAAGCACCGGCTAACTA
>GV2UCFN02IJUJ5
GGTGAGTAACATATCGGAACGTACCGAGTAATGGGGGATAACTAATCGAAAGATTAGCTAATACCGCATATTCTCTGAGGAGGAAAGCAGGGGACCTTCGGGCCTTGCGTTATTTGAGCGGCCGATATCTGATTAGCTAGTTGGTGGGGTAAAGGCCTACCAAGGCGACGATCAGTAGCGGGTCTGAGAGGATGATCCGCCACACTGGGACTGAGACACGGCCCAGACTCCTACGGGAGGCAGCAGTGGGGAATTTTGGACAATGGGCGCAAGCCTGATCCAGCCATGCCGCGTGTCTGAAGAAGGCCTTCGGGTTGTAAAGGACTTTTGTCAGGGAAGAAAAGGACAGGGTTAATACCCCTGTCTGATGACGGTACCTGAAGAATAAGCACCGGCTAACTA
>GV2UCFN02HHN9F
GGTGAGTAACATATCGGAACGTACCGAGTAATGGGGGATAACTAATCGAAAGATTAGCTAATACCGCATATTCTCTGAGGAGGAAAGCAGGGGACCTTCGGGCCTTGCGTTATTTGAGCGGCCGATATCTGATTAGCTAGTTGGTGGGGTAAAGGCCTACCAAGGCGACGATCAGTAGCGGGTCTGAGAGGATGATCCGCCACACTGGGACTGAGACACGGCCCAGACTCCTACGGGAGGCAGCAGTGGGGAATTTTGGACAATGGGCGCAAGCCTGATCCAGCCATGCCGCGTGTCTGAAGAAGGCCTTCGGGTTGTAAAGGACTTTTGTCAGGGAAGAAAAGGACAGGGTTAATACCCCTGTCTGATGACGGTACCTGAAGAATAAGCACCGGCTAACTA
>GV2UCFN02FX4JO
GGTGAGTAACATATCGGAACGTACCGAGTAATGGGGGATAACTAATCGAAAGATTAGCTAATACCGCATATTCTCTGAGGAGGAAAGCAGGGGACCTTCGGGCCTTGCGTTATTTGAGCGGCCGATATCTGATTAGCTAGTTGGTGGGGTAAAGGCCTACCAAGGCGACGATCAGTAGCGGGTCTGAGAGGATGATCCGCCACACTGGGACTGAGACACGGCCCAGACTCCTACGGGAGGCAGCAGTGGGGAATTTTGGACAATGGGCGCAAGCCTGATCCAGCCATGCCGCGTGTCTGAAGAAGGCCTTCGGGTTGTAAAGGACTTTTGTCAGGGAAGAAAAGGACAGGGTTAATACCCCTGTCTGATGACGGTACCTGAAGAATAAGCACCGGCTAACTA
>GV2UCFN02JJW0O
GGTGAGTAACATATCGGAACGTACCGAGTAATGGGGGATAACTAATCGAAAGATTAGCTAATACCGCATATTCTCTGAGGAGGAAAGCAGGGGACCTTCGGGCCTTGCGTTATTTGAGCGGCCGATATCTGATTAGCTAGTTGGTGGGGTAAAGGCCTACCAAGGCGACGATCAGTAGCGGGTCTGAGAGGATGATCCGCCACACTGGGACTGAGACACGGCCCAGACTCCTACGGGAGGCAGCAGTGGGGAATTTTGGACAATGGGCGCAAGCCTGATCCAGCCATGCCGCGTGTCTGAAGAAGGCCTTCGGGTTGTAAAGGACTTTTGTCAGGGAAGAAAAGGACAGGGTTAATACCCCTGTCTGATGACGGTACCTGAAGAATAAGCACCGGCTAACTA
>GV2UCFN02HVNNV
GGTGAGTAACATATCGGAACGTACCGAGTAATGGGGGATAACTAATCGAAAGATTAGCTAATACCGCATATTCTCTGAGGAGGAAAGCAGGGGACCTTCGGGCCTTGCGTTATTTGAGCGGCCGATATCTGATTAGCTAGTTGGTGGGGTAAAGGCCTACCAAGGCGACGATCAGTAGCGGGTCTGAGAGGATGATCCGCCACACTGGGACTGAGACACGGCCCAGACTCCTACGGGAGGCAGCAGTGGGGAATTTTGGACAATGGGCGCAAGCCTGATCCAGCCATGCCGCGTGTCTGAAGAAGGCCTTCGGGTTGTAAAGGACTTTTGTCAGGGAAGAAAAGGACAGGGTTAATACCCCTGTCTGATGACGGTACCTGAAGAATAAGCACCGGCTAACTA
>GV2UCFN02I449M
GGTGAGTAACATATCGGAACGTACCGAGTAATGGGGGATAACTAATCGAAAGATTAGCTAATACCGCATATTCTCTGAGGAGGAAAGCAGGGGACCTTCGGGCCTTGCGTTATTTGAGCGGCCGATATCTGATTAGCTAGTTGGTGGGGTAAAGGCCTACCAAGGCGACGATCAGTAGCGGGTCTGAGAGGATGATCCGCCACACTGGGACTGAGACACGGCCCAGACTCCTACGGGAGGCAGCAGTGGGGAATTTTGGACAATGGGCGCAAGCCTGATCCAGCCATGCCGCGTGTCTGAAGAAGGCCTTCGGGTTGTAAAGGACTTTTGTCAGGGAAGAAAAGGACAGGGTTAATACCCCTGTCTGATGACGGTACCTGAAGAATAAGCACCGGCTAACTA
>GV2UCFN02H38K5
GGTGAGTAACATATCGGAACGTACCGAGTAATGGGGGATAACTAATCGAAAGATTAGCTAATACCGCATATTCTCTGAGGAGGAAAGCAGGGGACCTTCGGGCCTTGCGTTATTTGAGCGGCCGATATCTGATTAGCTAGTTGGTGGGGTAAAGGCCTACCAAGGCGACGATCAGTAGCGGGTCTGAGAGGATGATCCGCCACACTGGGACTGAGACACGGCCCAGACTCCTACGGGAGGCAGCAGTGGGGAATTTTGGACAATGGGCGCAAGCCTGATCCAGCCATGCCGCGTGTCTGAAGAAGGCCTTCGGGTTGTAAAGGACTTTTGTCAGGGAAGAAAAGGACAGGGTTAATACCCCTGTCTGATGACGGTACCTGAAGAATAAGCACCGGCTAACTA
>GV2UCFN02FZYZQ
GGTGAGTAACATATCGGAACGTACCGAGTAATGGGGGATAACTAATCGAAAGATTAGCTAATACCGCATATTCTCTGAGGAGGAAAGCAGGGGACCTTCGGGCCTTGCGTTATTTGAGCGGCCGATATCTGATTAGCTAGTTGGTGGGGTAAAGGCCTACCAAGGCGACGATCAGTAGCGGGTCTGAGAGGATGATCCGCCACACTGGGACTGAGACACGGCCCAGACTCCTACGGGAGGCAGCAGTGGGGAATTTTGGACAATGGGCGCAAGCCTGATCCAGCCATGCCGCGTGTCTGAAGAAGGCCTTCGGGTTGTAAAGGACTTTTGTCAGGGAAGAAAAGGACAGGGTTAATACCCCTGTCTGATGACGGTACCTGAAGAATAAGCACCGGCTAACTA
>GV2UCFN02I5J7S
GGTGAGTAACATATCGGAACGTACCGAGTAATGGGGGATAACTAATCGAAAGATTAGCTAATACCGCATATTCTCTGAGGAGGAAAGCAGGGGACCTTCGGGCCTTGCGTTATTTGAGCGGCCGATATCTGATTAGCTAGTTGGTGGGGTAAAGGCCTACCAAGGCGACGATCAGTAGCGGGTCTGAGAGGATGATCCGCCACACTGGGACTGAGACACGGCCCAGACTCCTACGGGAGGCAGCAGTGGGGAATTTTGGACAATGGGCGCAAGCCTGATCCAGCCATGCCGCGTGTCTGAAGAAGGCCTTCGGGTTGTAAAGGACTTTTGTCAGGGAAGAAAAGGACAGGGTTAATACCCCTGTCTGATGACGGTACCTGAAGAATAAGCACCGGCTAACTA
>GV2UCFN02GL5XR
GGTGAGTAACATATCGGAACGTACCGAGTAATGGGGGATAACTAATCGAAAGATTAGCTAATACCGCATATTCTCTGAGGAGGAAAGCAGGGGACCTTCGGGCCTTGCGTTATTTGAGCGGCCGATATCTGATTAGCTAGTTGGTGGGGTAAAGGCCTACCAAGGCGACGATCAGTAGCGGGTCTGAGAGGATGATCCGCCACACTGGGACTGAGACACGGCCCAGACTCCTACGGGAGGCAGCAGTGGGGAATTTTGGACAATGGGCGCAAGCCTGATCCAGCCATGCCGCGTGTCTGAAGAAGGCCTTCGGGTTGTAAAGGACTTTTGTCAGGGAAGAAAAGGACAGGGTTAATACCCCTGTCTGATGACGGTACCTGAAGAATAAGCACCGGCTAACTA
>GV2UCFN02HOYZZ
GGTGAGTAACATATCGGAACGTACCGAGTAATGGGGGATAACTAATCGAAAGATTAGCTAATACCGCATATTCTCTGAGGAGGAAAGCAGGGGACCTTCGGGCCTTGCGTTATTTGAGCGGCCGATATCTGATTAGCTAGTTGGTGGGGTAAAGGCCTACCAAGGCGACGATCAGTAGCGGGTCTGAGAGGATGATCCGCCACACTGGGACTGAGACACGGCCCAGACTCCTACGGGAGGCAGCAGTGGGGAATTTTGGACAATGGGCGCAAGCCTGATCCAGCCATGCCGCGTGTCTGAAGAAGGCCTTCGGGTTGTAAAGGACTTTTGTCAGGGAAGAAAAGGACAGGGTTAATACCCCTGTCTGATGACGGTACCTGAAGAATAAGCACCGGCTAACTA
>GV2UCFN02G25CX
GGTGAGTAACATATCGGAACGTACCGAGTAATGGGGGATAACTAATCGAAAGATTAGCTAATACCGCATATTCTCTGAGGAGGAAAGCAGGGGACCTTCGGGCCTTGCGTTATTTGAGCGGCCGATATCTGATTAGCTAGTTGGTGGGGTAAAGGCCTACCAAGGCGACGATCAGTAGCGGGTCTGAGAGGATGATCCGCCACACTGGGACTGAGACACGGCCCAGACTCCTACGGGAGGCAGCAGTGGGGAATTTTGGACAATGGGCGCAAGCCTGATCCAGCCATGCCGCGTGTCTGAAGAAGGCCTTCGGGTTGTAAAGGACTTTTGTCAGGGAAGAAAAGGACAGGGTTAATACCCCTGTCTGATGACGGTACCTGAAGAATAAGCACCGGCTAACTA
>GV2UCFN02IMRB3
GGTGAGTAACATATCGGAACGTACCGAGTAATGGGGGATAACTAATCGAAAGATTAGCTAATACCGCATATTCTCTGAGGAGGAAAGCAGGGGACCTTCGGGCCTTGCGTTATTTGAGCGGCCGATATCTGATTAGCTAGTTGGTGGGGTAAAGGCCTACCAAGGCGACGATCAGTAGCGGGTCTGAGAGGATGATCCGCCACACTGGGACTGAGACACGGCCCAGACTCCTACGGGAGGCAGCAGTGGGGAATTTTGGACAATGGGCGCAAGCCTGATCCAGCCATGCCGCGTGTCTGAAGAAGGCCTTCGGGTTGTAAAGGACTTTTGTCAGGGAAGAAAAGGACAGGGTTAATACCCCTGTCTGATGACGGTACCTGAAGAATAAGCACCGGCTAACTA
>GV2UCFN02F71RE
GGTGAGTAACATATCGGAACGTACCGAGTAATGGGGGATAACTAATCGAAAGATTAGCTAATACCGCATATTCTCTGAGGAGGAAAGCAGGGGACCTTCGGGCCTTGCGTTATTTGAGCGGCCGATATCTGATTAGCTAGTTGGTGGGGTAAAGGCCTACCAAGGCGACGATCAGTAGCGGGTCTGAGAGGATGATCCGCCACACTGGGACTGAGACACGGCCCAGACTCCTACGGGAGGCAGCAGTGGGGAATTTTGGACAATGGGCGCAAGCCTGATCCAGCCATGCCGCGTGTCTGAAGAAGGCCTTCGGGTTGTAAAGGACTTTTGTCAGGGAAGAAAAGGACAGGGTTAATACCCCTGTCTGATGACGGTACCTGAAGAATAAGCACCGGCTAACTA
>GV2UCFN02IJ479
GGTGAGTAACATATCGGAACGTACCGAGTAATGGGGGATAACTAATCGAAAGATTAGCTAATACCGCATATTCTCTGAGGAGGAAAGCAGGGGACCTTCGGGCCTTGCGTTATTTGAGCGGCCGATATCTGATTAGCTAGTTGGTGGGGTAAAGGCCTACCAAGGCGACGATCAGTAGCGGGTCTGAGAGGATGATCCGCCACACTGGGACTGAGACACGGCCCAGACTCCTACGGGAGGCAGCAGTGGGGAATTTTGGACAATGGGCGCAAGCCTGATCCAGCCATGCCGCGTGTCTGAAGAAGGCCTTCGGGTTGTAAAGGACTTTTGTCAGGGAAGAAAAGGACAGGGTTAATACCCCTGTCTGATGACGGTACCTGAAGAATAAGCACCGGCTAACTA
>GV2UCFN02GI2LD
GGTGAGTAACATATCGGAACGTACCGAGTAATGGGGGATAACTAATCGAAAGATTAGCTAATACCGCATATTCTCTGAGGAGGAAAGCAGGGGACCTTCGGGCCTTGCGTTATTTGAGCGGCCGATATCTGATTAGCTAGTTGGTGGGGTAAAGGCCTACCAAGGCGACGATCAGTAGCGGGTCTGAGAGGATGATCCGCCACACTGGGACTGAGACACGGCCCAGACTCCTACGGGAGGCAGCAGTGGGGAATTTTGGACAATGGGCGCAAGCCTGATCCAGCCATGCCGCGTGTCTGAAGAAGGCCTTCGGGTTGTAAAGGACTTTTGTCAGGGAAGAAAAGGACAGGGTTAATACCCCTGTCTGATGACGGTACCTGAAGAATAAGCACCGGCTAACTA
>GV2UCFN02IC4GI
GGTGAGTAACATATCGGAACGTACCGAGTAATGGGGGATAACTAATCGAAAGATTAGCTAATACCGCATATTCTCTGAGGAGGAAAGCAGGGGACCTTCGGGCCTTGCGTTATTTGAGCGGCCGATATCTGATTAGCTAGTTGGTGGGGTAAAGGCCTACCAAGGCGACGATCAGTAGCGGGTCTGAGAGGATGATCCGCCACACTGGGACTGAGACACGGCCCAGACTCCTACGGGAGGCAGCAGTGGGGAATTTTGGACAATGGGCGCAAGCCTGATCCAGCCATGCCGCGTGTCTGAAGAAGGCCTTCGGGTTGTAAAGGACTTTTGTCAGGGAAGAAAAGGACAGGGTTAATACCCCTGTCTGATGACGGTACCTGAAGAATAAGCACCGGCTAACTA
>GV2UCFN02JCJZR
GGTGAGTAACATATCGGAACGTACCGAGTAATGGGGGATAACTAATCGAAAGATTAGCTAATACCGCATATTCTCTGAGGAGGAAAGCAGGGGACCTTCGGGCCTTGCGTTATTTGAGCGGCCGATATCTGATTAGCTAGTTGGTGGGGTAAAGGCCTACCAAGGCGACGATCAGTAGCGGGTCTGAGAGGATGATCCGCCACACTGGGACTGAGACACGGCCCAGACTCCTACGGGAGGCAGCAGTGGGGAATTTTGGACAATGGGCGCAAGCCTGATCCAGCCATGCCGCGTGTCTGAAGAAGGCCTTCGGGTTGTAAAGGACTTTTGTCAGGGAAGAAAAGGACAGGGTTAATACCCCTGTCTGATGACGGTACCTGAAGAATAAGCACCGGCTAACTA
>GV2UCFN02I70EE
GGTGAGTAACATATCGGAACGTACCGAGTAATGGGGGATAACTAATCGAAAGATTAGCTAATACCGCATATTCTCTGAGGAGGAAAGCAGGGGACCTTCGGGCCTTGCGTTATTTGAGCGGCCGATATCTGATTAGCTAGTTGGTGGGGTAAAGGCCTACCAAGGCGACGATCAGTAGCGGGTCTGAGAGGATGATCCGCCACACTGGGACTGAGACACGGCCCAGACTCCTACGGGAGGCAGCAGTGGGGAATTTTGGACAATGGGCGCAAGCCTGATCCAGCCATGCCGCGTGTCTGAAGAAGGCCTTCGGGTTGTAAAGGACTTTTGTCAGGGAAGAAAAGGACAGGGTTAATACCCCTGTCTGATGACGGTACCTGAAGAATAAGCACCGGCTAACTA
>GV2UCFN02I2GSB
GGTGAGTAACATATCGGAACGTACCGAGTAATGGGGGATAACTAATCGAAAGATTAGCTAATACCGCATATTCTCTGAGGAGGAAAGCAGGGGACCTTCGGGCCTTGCGTTATTTGAGCGGCCGATATCTGATTAGCTAGTTGGTGGGGTAAAGGCCTACCAAGGCGACGATCAGTAGCGGGTCTGAGAGGATGATCCGCCACACTGGGACTGAGACACGGCCCAGACTCCTACGGGAGGCAGCAGTGGGGAATTTTGGACAATGGGCGCAAGCCTGATCCAGCCATGCCGCGTGTCTGAAGAAGGCCTTCGGGTTGTAAAGGACTTTTGTCAGGGAAGAAAAGGACAGGGTTAATACCCCTGTCTGATGACGGTACCTGAAGAATAAGCACCGGCTAACTA
>GV2UCFN02F0S15
GGTGAGTAACATATCGGAACGTACCGAGTAATGGGGGATAACTAATCGAAAGATTAGCTAATACCGCATATTCTCTGAGGAGGAAAGCAGGGGACCTTCGGGCCTTGCGTTATTTGAGCGGCCGATATCTGATTAGCTAGTTGGTGGGGTAAAGGCCTACCAAGGCGACGATCAGTAGCGGGTCTGAGAGGATGATCCGCCACACTGGGACTGAGACACGGCCCAGACTCCTACGGGAGGCAGCAGTGGGGAATTTTGGACAATGGGCGCAAGCCTGATCCAGCCATGCCGCGTGTCTGAAGAAGGCCTTCGGGTTGTAAAGGACTTTTGTCAGGGAAGAAAAGGACAGGGTTAATACCCCTGTCTGATGACGGTACCTGAAGAATAAGCACCGGCTAACTA
>GV2UCFN02G41ZZ
GGTGAGTAACATATCGGAACGTACCGAGTAATGGGGGATAACTAATCGAAAGATTAGCTAATACCGCATATTCTCTGAGGAGGAAAGCAGGGGACCTTCGGGCCTTGCGTTATTTGAGCGGCCGATATCTGATTAGCTAGTTGGTGGGGTAAAGGCCTACCAAGGCGACGATCAGTAGCGGGTCTGAGAGGATGATCCGCCACACTGGGACTGAGACACGGCCCAGACTCCTACGGGAGGCAGCAGTGGGGAATTTTGGACAATGGGCGCAAGCCTGATCCAGCCATGCCGCGTGTCTGAAGAAGGCCTTCGGGTTGTAAAGGACTTTTGTCAGGGAAGAAAAGGACAGGGTTAATACCCCTGTCTGATGACGGTACCTGAAGAATAAGCACCGGCTAACTA
>GV2UCFN02HCWZ1
GGTGAGTAACATATCGGAACGTACCGAGTAATGGGGGATAACTAATCGAAAGATTAGCTAATACCGCATATTCTCTGAGGAGGAAAGCAGGGGACCTTCGGGCCTTGCGTTATTTGAGCGGCCGATATCTGATTAGCTAGTTGGTGGGGTAAAGGCCTACCAAGGCGACGATCAGTAGCGGGTCTGAGAGGATGATCCGCCACACTGGGACTGAGACACGGCCCAGACTCCTACGGGAGGCAGCAGTGGGGAATTTTGGACAATGGGCGCAAGCCTGATCCAGCCATGCCGCGTGTCTGAAGAAGGCCTTCGGGTTGTAAAGGACTTTTGTCAGGGAAGAAAAGGACAGGGTTAATACCCCTGTCTGATGACGGTACCTGAAGAATAAGCACCGGCTAACTA
>GV2UCFN02HCVU5
GGTGAGTAACATATCGGAACGTACCGAGTAATGGGGGATAACTAATCGAAAGATTAGCTAATACCGCATATTCTCTGAGGAGGAAAGCAGGGGACCTTCGGGCCTTGCGTTATTTGAGCGGCCGATATCTGATTAGCTAGTTGGTGGGGTAAAGGCCTACCAAGGCGACGATCAGTAGCGGGTCTGAGAGGATGATCCGCCACACTGGGACTGAGACACGGCCCAGACTCCTACGGGAGGCAGCAGTGGGGAATTTTGGACAATGGGCGCAAGCCTGATCCAGCCATGCCGCGTGTCTGAAGAAGGCCTTCGGGTTGTAAAGGACTTTTGTCAGGGAAGAAAAGGACAGGGTTAATACCCCTGTCTGATGACGGTACCTGAAGAATAAGCACCGGCTAACTA
>GV2UCFN02HGBA6
GGTGAGTAACATATCGGAACGTACCGAGTAATGGGGGATAACTAATCGAAAGATTAGCTAATACCGCATATTCTCTGAGGAGGAAAGCAGGGGACCTTCGGGCCTTGCGTTATTTGAGCGGCCGATATCTGATTAGCTAGTTGGTGGGGTAAAGGCCTACCAAGGCGACGATCAGTAGCGGGTCTGAGAGGATGATCCGCCACACTGGGACTGAGACACGGCCCAGACTCCTACGGGAGGCAGCAGTGGGGAATTTTGGACAATGGGCGCAAGCCTGATCCAGCCATGCCGCGTGTCTGAAGAAGGCCTTCGGGTTGTAAAGGACTTTTGTCAGGGAAGAAAAGGACAGGGTTAATACCCCTGTCTGATGACGGTACCTGAAGAATAAGCACCGGCTAACTA
>GV2UCFN02HC21B
GGTGAGTAACATATCGGAACGTACCGAGTAATGGGGGATAACTAATCGAAAGATTAGCTAATACCGCATATTCTCTGAGGAGGAAAGCAGGGGACCTTCGGGCCTTGCGTTATTTGAGCGGCCGATATCTGATTAGCTAGTTGGTGGGGTAAAGGCCTACCAAGGCGACGATCAGTAGCGGGTCTGAGAGGATGATCCGCCACACTGGGACTGAGACACGGCCCAGACTCCTACGGGAGGCAGCAGTGGGGAATTTTGGACAATGGGCGCAAGCCTGATCCAGCCATGCCGCGTGTCTGAAGAAGGCCTTCGGGTTGTAAAGGACTTTTGTCAGGGAAGAAAAGGACAGGGTTAATACCCCTGTCTGATGACGGTACCTGAAGAATAAGCACCGGCTAACTA
>GV2UCFN02INOMT
GGTGAGTAACATATCGGAACGTACCGAGTAATGGGGGATAACTAATCGAAAGATTAGCTAATACCGCATATTCTCTGAGGAGGAAAGCAGGGGACCTTCGGGCCTTGCGTTATTTGAGCGGCCGATATCTGATTAGCTAGTTGGTGGGGTAAAGGCCTACCAAGGCGACGATCAGTAGCGGGTCTGAGAGGATGATCCGCCACACTGGGACTGAGACACGGCCCAGACTCCTACGGGAGGCAGCAGTGGGGAATTTTGGACAATGGGCGCAAGCCTGATCCAGCCATGCCGCGTGTCTGAAGAAGGCCTTCGGGTTGTAAAGGACTTTTGTCAGGGAAGAAAAGGACAGGGTTAATACCCCTGTCTGATGACGGTACCTGAAGAATAAGCACCGGCTAACTA
>GV2UCFN02IGN16
GGTGAGTAACATATCGGAACGTACCGAGTAATGGGGGATAACTAATCGAAAGATTAGCTAATACCGCATATTCTCTGAGGAGGAAAGCAGGGGACCTTCGGGCCTTGCGTTATTTGAGCGGCCGATATCTGATTAGCTAGTTGGTGGGGTAAAGGCCTACCAAGGCGACGATCAGTAGCGGGTCTGAGAGGATGATCCGCCACACTGGGACTGAGACACGGCCCAGACTCCTACGGGAGGCAGCAGTGGGGAATTTTGGACAATGGGCGCAAGCCTGATCCAGCCATGCCGCGTGTCTGAAGAAGGCCTTCGGGTTGTAAAGGACTTTTGTCAGGGAAGAAAAGGACAGGGTTAATACCCCTGTCTGATGACGGTACCTGAAGAATAAGCACCGGCTAACTA
>GV2UCFN02FKM58
GGTGAGTAACATATCGGAACGTACCGAGTAATGGGGGATAACTAATCGAAAGATTAGCTAATACCGCATATTCTCTGAGGAGGAAAGCAGGGGACCTTCGGGCCTTGCGTTATTTGAGCGGCCGATATCTGATTAGCTAGTTGGTGGGGTAAAGGCCTACCAAGGCGACGATCAGTAGCGGGTCTGAGAGGATGATCCGCCACACTGGGACTGAGACACGGCCCAGACTCCTACGGGAGGCAGCAGTGGGGAATTTTGGACAATGGGCGCAAGCCTGATCCAGCCATGCCGCGTGTCTGAAGAAGGCCTTCGGGTTGTAAAGGACTTTTGTCAGGGAAGAAAAGGACAGGGTTAATACCCCTGTCTGATGACGGTACCTGAAGAATAAGCACCGGCTAACTA
>GV2UCFN02JB4BT
GGTGAGTAACATATCGGAACGTACCGAGTAATGGGGGATAACTAATCGAAAGATTAGCTAATACCGCATATTCTCTGAGGAGGAAAGCAGGGGACCTTCGGGCCTTGCGTTATTTGAGCGGCCGATATCTGATTAGCTAGTTGGTGGGGTAAAGGCCTACCAAGGCGACGATCAGTAGCGGGTCTGAGAGGATGATCCGCCACACTGGGACTGAGACACGGCCCAGACTCCTACGGGAGGCAGCAGTGGGGAATTTTGGACAATGGGCGCAAGCCTGATCCAGCCATGCCGCGTGTCTGAAGAAGGCCTTCGGGTTGTAAAGGACTTTTGTCAGGGAAGAAAAGGACAGGGTTAATACCCCTGTCTGATGACGGTACCTGAAGAATAAGCACCGGCTAACTA
>GV2UCFN02FY6YT
GGTGAGTAACATATCGGAACGTACCGAGTAATGGGGGATAACTAATCGAAAGATTAGCTAATACCGCATATTCTCTGAGGAGGAAAGCAGGGGACCTTCGGGCCTTGCGTTATTTGAGCGGCCGATATCTGATTAGCTAGTTGGTGGGGTAAAGGCCTACCAAGGCGACGATCAGTAGCGGGTCTGAGAGGATGATCCGCCACACTGGGACTGAGACACGGCCCAGACTCCTACGGGAGGCAGCAGTGGGGAATTTTGGACAATGGGCGCAAGCCTGATCCAGCCATGCCGCGTGTCTGAAGAAGGCCTTCGGGTTGTAAAGGACTTTTGTCAGGGAAGAAAAGGACAGGGTTAATACCCCTGTCTGATGACGGTACCTGAAGAATAAGCACCGGCTAACTA
>GV2UCFN02JX9FX
GGTGAGTAACATATCGGAACGTACCGAGTAATGGGGGATAACTAATCGAAAGATTAGCTAATACCGCATATTCTCTGAGGAGGAAAGCAGGGGACCTTCGGGCCTTGCGTTATTTGAGCGGCCGATATCTGATTAGCTAGTTGGTGGGGTAAAGGCCTACCAAGGCGACGATCAGTAGCGGGTCTGAGAGGATGATCCGCCACACTGGGACTGAGACACGGCCCAGACTCCTACGGGAGGCAGCAGTGGGGAATTTTGGACAATGGGCGCAAGCCTGATCCAGCCATGCCGCGTGTCTGAAGAAGGCCTTCGGGTTGTAAAGGACTTTTGTCAGGGAAGAAAAGGACAGGGTTAATACCCCTGTCTGATGACGGTACCTGAAGAATAAGCACCGGCTAACTA
>GV2UCFN02FRHPW
GGTGAGTAACATATCGGAACGTACCGAGTAATGGGGGATAACTAATCGAAAGATTAGCTAATACCGCATATTCTCTGAGGAGGAAAGCAGGGGACCTTCGGGCCTTGCGTTATTTGAGCGGCCGATATCTGATTAGCTAGTTGGTGGGGTAAAGGCCTACCAAGGCGACGATCAGTAGCGGGTCTGAGAGGATGATCCGCCACACTGGGACTGAGACACGGCCCAGACTCCTACGGGAGGCAGCAGTGGGGAATTTTGGACAATGGGCGCAAGCCTGATCCAGCCATGCCGCGTGTCTGAAGAAGGCCTTCGGGTTGTAAAGGACTTTTGTCAGGGAAGAAAAGGACAGGGTTAATACCCCTGTCTGATGACGGTACCTGAAGAATAAGCACCGGCTAACTA
>GV2UCFN02H2Y5V
GGTGAGTAACATATCGGAACGTACCGAGTAATGGGGGATAACTAATCGAAAGATTAGCTAATACCGCATATTCTCTGAGGAGGAAAGCAGGGGACCTTCGGGCCTTGCGTTATTTGAGCGGCCGATATCTGATTAGCTAGTTGGTGGGGTAAAGGCCTACCAAGGCGACGATCAGTAGCGGGTCTGAGAGGATGATCCGCCACACTGGGACTGAGACACGGCCCAGACTCCTACGGGAGGCAGCAGTGGGGAATTTTGGACAATGGGCGCAAGCCTGATCCAGCCATGCCGCGTGTCTGAAGAAGGCCTTCGGGTTGTAAAGGACTTTTGTCAGGGAAGAAAAGGACAGGGTTAATACCCCTGTCTGATGACGGTACCTGAAGAATAAGCACCGGCTAACTA
>GV2UCFN02IUQFG
GGTGAGTAACATATCGGAACGTACCGAGTAATGGGGGATAACTAATCGAAAGATTAGCTAATACCGCATATTCTCTGAGGAGGAAAGCAGGGGACCTTCGGGCCTTGCGTTATTTGAGCGGCCGATATCTGATTAGCTAGTTGGTGGGGTAAAGGCCTACCAAGGCGACGATCAGTAGCGGGTCTGAGAGGATGATCCGCCACACTGGGACTGAGACACGGCCCAGACTCCTACGGGAGGCAGCAGTGGGGAATTTTGGACAATGGGCGCAAGCCTGATCCAGCCATGCCGCGTGTCTGAAGAAGGCCTTCGGGTTGTAAAGGACTTTTGTCAGGGAAGAAAAGGACAGGGTTAATACCCCTGTCTGATGACGGTACCTGAAGAATAAGCACCGGCTAACTA
>GV2UCFN02IZ51I
GGTGAGTAACATATCGGAACGTACCGAGTAATGGGGGATAACTAATCGAAAGATTAGCTAATACCGCATATTCTCTGAGGAGGAAAGCAGGGGACCTTCGGGCCTTGCGTTATTTGAGCGGCCGATATCTGATTAGCTAGTTGGTGGGGTAAAGGCCTACCAAGGCGACGATCAGTAGCGGGTCTGAGAGGATGATCCGCCACACTGGGACTGAGACACGGCCCAGACTCCTACGGGAGGCAGCAGTGGGGAATTTTGGACAATGGGCGCAAGCCTGATCCAGCCATGCCGCGTGTCTGAAGAAGGCCTTCGGGTTGTAAAGGACTTTTGTCAGGGAAGAAAAGGACAGGGTTAATACCCCTGTCTGATGACGGTACCTGAAGAATAAGCACCGGCTAACTA
>GV2UCFN02IZ2M3
GGTGAGTAACATATCGGAACGTACCGAGTAATGGGGGATAACTAATCGAAAGATTAGCTAATACCGCATATTCTCTGAGGAGGAAAGCAGGGGACCTTCGGGCCTTGCGTTATTTGAGCGGCCGATATCTGATTAGCTAGTTGGTGGGGTAAAGGCCTACCAAGGCGACGATCAGTAGCGGGTCTGAGAGGATGATCCGCCACACTGGGACTGAGACACGGCCCAGACTCCTACGGGAGGCAGCAGTGGGGAATTTTGGACAATGGGCGCAAGCCTGATCCAGCCATGCCGCGTGTCTGAAGAAGGCCTTCGGGTTGTAAAGGACTTTTGTCAGGGAAGAAAAGGACAGGGTTAATACCCCTGTCTGATGACGGTACCTGAAGAATAAGCACCGGCTAACTA
>GV2UCFN02JVXPS
GGTGAGTAACATATCGGAACGTACCGAGTAATGGGGGATAACTAATCGAAAGATTAGCTAATACCGCATATTCTCTGAGGAGGAAAGCAGGGGACCTTCGGGCCTTGCGTTATTTGAGCGGCCGATATCTGATTAGCTAGTTGGTGGGGTAAAGGCCTACCAAGGCGACGATCAGTAGCGGGTCTGAGAGGATGATCCGCCACACTGGGACTGAGACACGGCCCAGACTCCTACGGGAGGCAGCAGTGGGGAATTTTGGACAATGGGCGCAAGCCTGATCCAGCCATGCCGCGTGTCTGAAGAAGGCCTTCGGGTTGTAAAGGACTTTTGTCAGGGAAGAAAAGGACAGGGTTAATACCCCTGTCTGATGACGGTACCTGAAGAATAAGCACCGGCTAACTA
>GV2UCFN02HW5NB
GGTGAGTAACATATCGGAACGTACCGAGTAATGGGGGATAACTAATCGAAAGATTAGCTAATACCGCATATTCTCTGAGGAGGAAAGCAGGGGACCTTCGGGCCTTGCGTTATTTGAGCGGCCGATATCTGATTAGCTAGTTGGTGGGGTAAAGGCCTACCAAGGCGACGATCAGTAGCGGGTCTGAGAGGATGATCCGCCACACTGGGACTGAGACACGGCCCAGACTCCTACGGGAGGCAGCAGTGGGGAATTTTGGACAATGGGCGCAAGCCTGATCCAGCCATGCCGCGTGTCTGAAGAAGGCCTTCGGGTTGTAAAGGACTTTTGTCAGGGAAGAAAAGGACAGGGTTAATACCCCTGTCTGATGACGGTACCTGAAGAATAAGCACCGGCTAACTA
>GV2UCFN02G7OPF
GGTGAGTAACATATCGGAACGTACCGAGTAATGGGGGATAACTAATCGAAAGATTAGCTAATACCGCATATTCTCTGAGGAGGAAAGCAGGGGACCTTCGGGCCTTGCGTTATTTGAGCGGCCGATATCTGATTAGCTAGTTGGTGGGGTAAAGGCCTACCAAGGCGACGATCAGTAGCGGGTCTGAGAGGATGATCCGCCACACTGGGACTGAGACACGGCCCAGACTCCTACGGGAGGCAGCAGTGGGGAATTTTGGACAATGGGCGCAAGCCTGATCCAGCCATGCCGCGTGTCTGAAGAAGGCCTTCGGGTTGTAAAGGACTTTTGTCAGGGAAGAAAAGGACAGGGTTAATACCCCTGTCTGATGACGGTACCTGAAGAATAAGCACCGGCTAACTA
>GV2UCFN02IQ8W8
GGTGAGTAACATATCGGAACGTACCGAGTAATGGGGGATAACTAATCGAAAGATTAGCTAATACCGCATATTCTCTGAGGAGGAAAGCAGGGGACCTTCGGGCCTTGCGTTATTTGAGCGGCCGATATCTGATTAGCTAGTTGGTGGGGTAAAGGCCTACCAAGGCGACGATCAGTAGCGGGTCTGAGAGGATGATCCGCCACACTGGGACTGAGACACGGCCCAGACTCCTACGGGAGGCAGCAGTGGGGAATTTTGGACAATGGGCGCAAGCCTGATCCAGCCATGCCGCGTGTCTGAAGAAGGCCTTCGGGTTGTAAAGGACTTTTGTCAGGGAAGAAAAGGACAGGGTTAATACCCCTGTCTGATGACGGTACCTGAAGAATAAGCACCGGCTAACTA
>GV2UCFN02I6W22
GGTGAGTAACATATCGGAACGTACCGAGTAATGGGGGATAACTAATCGAAAGATTAGCTAATACCGCATATTCTCTGAGGAGGAAAGCAGGGGACCTTCGGGCCTTGCGTTATTTGAGCGGCCGATATCTGATTAGCTAGTTGGTGGGGTAAAGGCCTACCAAGGCGACGATCAGTAGCGGGTCTGAGAGGATGATCCGCCACACTGGGACTGAGACACGGCCCAGACTCCTACGGGAGGCAGCAGTGGGGAATTTTGGACAATGGGCGCAAGCCTGATCCAGCCATGCCGCGTGTCTGAAGAAGGCCTTCGGGTTGTAAAGGACTTTTGTCAGGGAAGAAAAGGACAGGGTTAATACCCCTGTCTGATGACGGTACCTGAAGAATAAGCACCGGCTAACTA
