# Supplementary material for: Investigation of the Effect of Type 2 Diabetes Mellitus on Subgingival Plaque Microbiota by High-Throughput 16S rDNA Pyrosequencing
Source: PLoS One. 2013 Apr 22;8(4):e61516. doi: 10.1371/journal.pone.0061516 (PMC3632544; doi:10.1371/journal.pone.0061516)
Supplement: File S1 — FASTA-format sequences for all the OTUs. Sequences for each OTU are provided in a FASTA-format file. (ZIP) [file pone.0061516.s004.zip › OTU.allseq/Otu0121.fasta]

>G35JFLI02H2MSK
GGTGAGTAACACGTAAGTAATCAACCTATAACACACGAATAACTAATAGAAATGTTAGCTAATACGAGATAAAATATATGATATGGGAATATTGTATATCAAAGCTGAGGCGGTTATAGACGAGCTTGCGTCTGATTAGCTAGTTGTGGGGTAAGAGCCTACCAAGGCGACGATCAGTAGCCGACCTGAGAGGGTGAACGGCCACATTGGAACTGAGAGACGGTCCAAACTCCTACGGGAGGCAGCAGTGGGGGATATTGCACAATGGGGGGAACCCTGATGCAGCAACGCCGCGTGAACGAAGAAGGCCTTAGGGTCGTAAAGTTCTGTCGTATGGGAAGAAAAAAATGACAGTACCATACAAGAAAGCCCCGGCTAACTA
>GV2UCFN02G3A6I
GGTGAGTAACACGTAAGTAAATCAACCTATAACACACGAATAACTAATAGAAATGTTAGCTAATACGAGATAAAATATATGATATGGGAATATTGTATATCAAAGCTGAGGCGGTTATAGACGAGCTTGCGTCTGATTAGCTAGTTGTGGGGTAAGAGCCTACCAAGGCGACGATCAGTAGCCGACCTGAGAGGGTGAACGGCCACATTGGAACTGAGAGACGGTCCAAACTCCTACGGGAGGCAGCAGTGGGGGATATTGCACAATGGGGGGAACCCTGATGCAGCAACGCCGCGTGAACGAAGAAGGCCCTAGGGTCGTAAAGTTCTGTCGTATGGGAAGAAAAAAATGACAGTACCATACAAGAAAGCCCCGGCTAACTA
>GV2UCFN02GD52N
GGTGAGTAACACGTAAGTAATCAACCTATAACACACGAATAACTAATAGAAATGTTAGCTAATACGAGATAAAATATATGATATGGGAATATTGTATATCAAAGCTGAGGCGGTTATAGACGAGCTTGCGTCTGATTAGCTAGTTGGTGGGGTAAAAGCCTACCAAGGCGACGATCAGTAGCCGACCTGAGAGGGTGAACGGCCACATTGGAACTGAGAGACGGTCCAAACTCCTACGGGAGGCAGCAGTGGGGGATATTGCACAATGGGGGGAACCCTGATGCAGCAACGCCGCGTGAACGAAGAAGGCCCTAGGGTCGTAAAGTTCTGTCGTATGGGAAGAAAAAAATGACAGTACCATACAAGAAAGCCCCGGCTAACTA
>GV2UCFN02GMT1F
GGTGAGTAACACGTAAGTAATCAACCTATAACACACGAATAACTAATAGAAATGTTAGCTAATACGAGATAAAATATATGATATGGGAATATTATATATCAAAGCTGAGGCGGTTATAGACGAGCTTGCGTCTGATTAGCTAGTTGGTGGGGTAAGAGCCTACCAAGGCGACGATCAGTAGCCGACCTGAGAGGGTGAACGGCCACATTGGAACTGAGAGACGGTCCAAACTCCTACGGGAGGCAGCAGTGGGGGATATTGCACAATGGGGGGAACCCTGATGCAGCAATGCCGCGTGAACGAAGAAGGCCCTAGGGTCGTAAAGTTCTGTCGTATGGGAAGAAAGAAATGACAGTACCATACAAGAAAGCCCCGGCTAACTA
>GV2UCFN02FE7B5
GGTGAGTAACACGTAAGTAATCAACCTATAACACACGAATAACTAATAGAAATGTTAGCTAATACGAGATAAAATATATGATATGGGAATATTATATATCAAAGCTGAGGCGGTTATAGACGAGCTTGCGTCTGATTAGCTAGTTGGTGGGGTAAGAGCCTACCAAGGCGACGATCAGTAGCCGACCTGAGAGGGTGAACGGCCACATTGGAACTGAGAGACGGTCCAAACTCCTACGGGAGGCAGCAGTGGGGGATATTGCACAATGGGGGGAACCCTGATGCAGCAATGCCGCGTGAACGAAGAAGGCCCTAGGGTCGTAAAGTTCTGTCGTATGGGAAGAAAGAAATGACAGTACCATACAAGAAAGCCCCGGCTAACTA
>GV2UCFN02HYEJT
GGTGAGTAACACGTAAGTAATCAACCTATAACACACGAATAACTAATAGAAATGTTAGCTAATACGAGATAAAATATATGATATGGGAATATTATATATCAAAGCTGAGGCGGTTATAGACGAGCTTGCGTCTGATTAGCTAGTTGGTGGGGTAAGAGCCTACCAAGGCGACGATCAGTAGCCGACCTGAGAGGGTGAACGGCCACATTGGAACTGAGAGACGGTCCAAACTCCTACGGGAGGCAGCAGTGGGGGATATTGCACAATGGGGGGAACCCTGATGCAGCAATGCCGCGTGAACGAAGAAGGCCCTAGGGTCGTAAAGTTCTGTCGTATGGGAAGAAAGAAATGACAGTACCATACAAGAAAGCCCCGGCTAACTA
>GV2UCFN02HWHI2
GGTGAGTAACACGTAAGTAATCAACCTATAACACACGAATAACTAATAGAAATGTTAGCTAATACGAGATAAAATATATGATATGGGAATATTATATATCAAAGCTGAGGCGGTTATAGACGAGCTTGCGTCTGATTAGCTAGTTGGTGGGGTAAGAGCCTACCAAGGCGACGATCAGTAGCCGACCTGAGAGGGTGAACGGCCACATTGGAACTGAGAGACGGTCCAAACTCCTACGGGAGGCAGCAGTGGGGGATATTGCACAATGGGGGGAACCCTGATGCAGCAATGCCGCGTGAACGAAGAAGGCCCTAGGGTCGTAAAGTTCTGTCGTATGGGAAGAAAGAAATGACAGTACCATACAAGAAAGCCCCGGCTAACTA
>GV2UCFN02IHU57
GGTGAGTAACACGTAAGTAATCAACCTATAACACACGAATAACTAATAGAAATGTTAGCTAATACGAGATAAAATATATGATATGGGAATATTATATATCAAAGCTGAGGCGGTTGTAGACGAGCTTGCGTCTGATTAGCTAGTTGGTGGGGTAAGAGCCTACCAAGGCGACGATCAGTAGCCGACCTGAGAGGGTGAACGGCCACATTGGAACTGAGAGACGGTCCAAACTCCTACGGGAGGCAGCAGTGGGGGATATTGCACAATGGGGGGAACCCTGATGCAGCAATGCCGCGTGAACGAAGAAGGCCCTAGGGTCGTAAAGTTCTGTCGTATGAGAAGAAAGAAATGACAGTACCATACAAGAAAGCCCCGGCTAACTA
>GV2UCFN02JTI2K
GGTGAGTAACACGTAAGTAATCAACCTATAACACACGAATAACTAATAGAAATGTTAGCTAATACGAGATAAAATATATGATATGGGAATATTATATATCAAAGCTGAGGCGGTTGTAGACGAGCTTGCGTCTGATTAGCTAGTTGGTGGGGTAAGAGCCTACCAAGGCGACGATCAGTAGCCGACCTGAGAGGGTGAACGGCCACATTGGAACTGAGAGACGGTCCAAACTCCTACGGGAGGCAGCAGTGGGGGATATTGCACAATGGGGGGAACCCTGATGCAGCAATGCCGCGTGAACGAAGAAGGCCCTAGGGTCGTAAAGTTCTGTCGTATGGGAAGAAAGAAATGACAGTACCATACAAGAAAGCCCCGGCTAACTA
>GV2UCFN02JHGQJ
GGTGAGTAACACGTAAGTAATCAACCTATAACACACGAATAACTAATAGAAATGTTAGCTAATACGAGATAAAATATATGATATGGGAATATTATATATCAAAGCTGAGGCGGTTGTAGACGAGCTTGCGTCTGATTAGCTAGTTGGTGGGGTAAGAGCCTACCAAGGCGACGATCAGTAGCCGACCTGAGAGGGTGAACGGCCACATTGGAACTGAGAGACGGTCCAAACTCCTACGGGAGGCAGCAGTGGGGGATATTGCACAATGGGGGGAACCCTGATGCAGCAATGCCGCGTGAACGAAGAAGGCCCTAGGGTCGTAAAGTTCTGTCGTATGGGAAGAAAGAAATGACAGTACCATACAAGAAAGCCCCGGCTAACTA
