# Supplementary material for: Investigation of the Effect of Type 2 Diabetes Mellitus on Subgingival Plaque Microbiota by High-Throughput 16S rDNA Pyrosequencing
Source: PLoS One. 2013 Apr 22;8(4):e61516. doi: 10.1371/journal.pone.0061516 (PMC3632544; doi:10.1371/journal.pone.0061516)
Supplement: File S1 — FASTA-format sequences for all the OTUs. Sequences for each OTU are provided in a FASTA-format file. (ZIP) [file pone.0061516.s004.zip › OTU.allseq/Otu0123.fasta]

>G35JFLI02HWNAN
GGTGAGTAACGCGTAGGCAACCTGCCCTTAGGATGGGGACAACGGCCCGAAAGGACCGCTAATACCGAATGGACTCTAACTTTCGCATGAAAGAAAGAGGAAAGATGGTGCAAGCCATCGCCGAAGGAAGGGCCTGCGTCTGATTAGCCAGTTGGTGAGGTAACGGCTCACCAAAGCGACGATCAGTAGCCGGTCTGAGAGGATGAACGGCCACAATGGGACTGAGACACGGCCCATACTCCTACGGGAGGCAGCAGTGGGGAATCTTCCGCAATGGGCGAAAGCCTGACGGAGCAACGCCGCGTGAGTGAAGAAGGTCTTCGGATCGTAAAGCTCTGTTGTTGGGGACGAAAGGGAAGGGGAGGAAATGCCCTTTTTAAGACGGTACCCGACGAGCAAGCCACGGCTAACTA
>G35JFLI02GN0S0
GGTGAGTAACGCGTAGGCAACCTGCCCTTAGGATGGGGACAACGGCCCGAAAGGACCGCTAATACCGAATGGACTCTAACTTTCGCATGAAAGAAAGAGGAAAGATGGTGCAAGCCATCGCCGAAGGAAGGGCCTGCGTCTGATTAGCCAGTTGGTGAGGTAACGGCTCACCAAAGCGACGATCAGTAGCCGGTCTGAGAGGATGAACGGCCACAATGGGACTGAGACACGGCCCATACTCCTACGGGAGGCAGCAGTGGGGAATCTTCCGCAATGGGCGAAAGCCTGACGGAGCAACGCCGCGTGAGTGAAGAAGGTCTTCGGATCGTAAAGCTCTGTTGTTGGGGACGAAAGGGAAGGGGAGGAAATGCCCTTTTTAAGACGGTACCCGACGAGCAAGCCACGGCTAACTA
>G35JFLI02ID7PA
GGTGAGTAACGCGTAGGCAACCTGCCCTTAGGATGGGGACAACGGCCCGAAAGGACCGCTAATACCGAATGGACTCTAACTTTCGCATGAAAGAAAGAGGAAAGATGGTGCAAGCCATCGCCGAAGGAAGGGCCTGCGTCTGATTAGCCAGTTGGTGAGGTAACGGCTCACCAAAGCGACGATCAGTAGCCGGTCTGAGAGGATGAACGGCCACAATGGGACTGAGACACGGCCCATACTCCTACGGGAGGCAGCAGTGGGGAATCTTCCGCAATGGGCGAAAGCCTGACGGAGCAACGCCGCGTGAGTGAAGAAGGTCTTCGGATCGTAAAGCTCTGTTGTTGGGGACGAAAGGGAAGGGGAGGAAATGCCCTTTTTAAGACGGTACCCGACGAGCAAGCCACGGCTAACTA
>G35JFLI02IOPEM
GGTGAGTAACGCGTAGGCAACCTGCCCTTAGGATGGGGACAACGGCCCGAAAGGACCGCTAATACCGAATGGACTCTAACTTTCGCATGAAAGAAAGAGGAAAGATGGTGCAAGCCATCGCCGAAGGAAGGGCCTGCGTCTGATTAGCCAGTTGGTGAGGTAACGGCTCACCAAAGCGACGATCAGTAGCCGGTCTGAGAGGATGAACGGCCACAATGGGACTGAGACACGGCCCATACTCCTACGGGAGGCAGCAGTGGGGAATCTTCCGCAATGGGCGAAAGCCTGACGGAGCAACGCCGCGTGAGTGAAGAAGGTCTTCGGATCGTAAAGCTCTGTTGTTGGGGACGAAAGGGAAGGGGAGGAAATGCCCTTTTTAAGACGGTACCCGACGAGCAAGCCACGGCTAACTA
>GV2UCFN02GY5BI
GGTGAGTAACGCGTAGGCAACCTGCCCTTAGGATGGGGACAACGGCCCGAAAGGACCGCTAATACCGAATGGACTCTAACTTTCGCATGGAAGAAAGAGGAAAGATGGTGCAAGCCATCGCCGAAGGAAGGGCCTGCGTCTGATTAGCCAGTTGGTGAGGTAACGGCTCACCAAAGCGACGATCAGTAGCCGGTCTGAGAGGATGAACGGCCACAATGGGACTGAGACACGGCCCATACTCCTACGGGAGGCAGGCAGTGGGGAATCTTCCGCAATGGGCGAAAGCCTGACGGAGCAACGCCGCGTGAGTGAAGAAGGTCTTCGGATCGTAAAGCTCTGTTGTTGGGGACGAAAGGGAAGGGGAGGAAATGCCCTTTTTAAGACGGTACCCGACGAGGAAGCCACGGCTAACTA
>GV2UCFN02GCD8R
GGTGAGTAACGCGTAGGCAACCTGCCCTTAGGATGGGGACAACGGCCCGAAAGGACCGCTAATACCGAATGGACTCTAACTTTCGCATGGAAGAAAGAGAAAAGATGGTGCAAGCCATCGCCGAAGGAAGGGCCTGCGTCTGATTAGCCAGTTGGTGAGGTAACGGCCCACCAAAGCGACGATCAGTAGCCGGTCTGAGAGGATGAACGGCCACAATGGGACTGAGACACGGCCCATACTCCTACGGGAGGCAGCAGTGGGGAATCTTCCGCAATGGGCGAAAGCCTGACGGAGCAACGCCGCGTGAGTGAAGAAGGTCTTCGGATCGTAAAGCTCTGTTGTTGGGGACGAAAGGGAAGGGGAGGAAATGCCCTTTTTAAGACGGTACCCGACGAGGAAGCCACGGCTAACTA
>GV2UCFN02IBT81
GGTGAGTAACGCGTAGGCAACCTGCCCTTAGGATGGGGACAACGGCCCGAAAGGACCGCTAATACCGAATGGACTCTAACTTTCGCATGGAAGAAAGAGAAAAGATGGTGCAAGCCATCGCCGAAGGAAGGGCCTGCGTCTGATTAGCCAGTTGGTGAGGTAACGGCCCACCAAAGCGACGATCAGTAGCCGGTCTGAGAGGATGAACGGCCACAATGGGACTGAGACACGGCCCATACTCCTACGGGAGGCAGCAGTGGGGAATCTTCCGCAATGGGCGAAAGCCTGACGGAGCAACGCCGCGTGAGTGAAGAAGGTCTTCGGATCGTAAAGCTCTGTTGTTGGGGACGAAAGGGAAGGGGAGGAAATGCCCTTTTTAAGACGGTACCCGACGAGGAAGCCACGGCTAACTA
>G35JFLI02IHV02
GGTGAGTAACGCGTAGGCAACCTGCCCTTAGGATGGGGACAACGGCCGAAAGGACGCTAATACCGAATGGACTCTAACTTTCGCATGGAAGAAAGAGGAAAGATGGTGCAAGCCATCGCCGAAGGAAGGGCCTGCGTCTGATTAGCCAGTTGGTGAGGTAACGGCTCACCAAGCGACGATCAGTAGCCGGTCTGAGAGGATGAACGGCCACAATGGGACTGAGACACGGCCCATACTCCTACGGGAGGCAGCAGTGGGGAATCTTCCGCAATGGGCGAAAGCCTGACGGAGCAACGCCGCGTGAGTGAAGAAGGTCTTCGGATCGTAAAGCTCTGTTGTTGGGGACGAAAGGGTAGACGAGGTAATGCGTTTACTAAGACGGTACCCGACGAGCAAGCCACGGCTAACTA
>GV2UCFN02HH3PF
GGTGAGTAACGCGTAGGCAACCTGCCCTTAGGATGGGGACAAGGCCCGAAAGGACCGCTAATACCGAATGGACTCAACTTTCGCATGGAAGAAAGGAAAAGATGGTGCAAGCCATCGCCGAAGGAAGGGCCTGCGTCTGATTAGCCAGTTGGTGAGGTAACGGCTCACCAAAGCGACGATCAGTAGCCGGTCTGAGAGGATGAACGGCCACAATGGGACTGAGACACGGCCCATACTCCTACGGGAGGCAGCAGTGGGGAATCTTCCGCAATGGGCGAAAGCCTGACGGAGCAACGCCGCGTGAGTGAAGAAGGTCTTCGGATCGTAAAGCTCTGTTGTTGGGGACGAAAGGGTAGACGAGGCAATGCGTCTACTAAGACGGTACCCGACGAGGAAGCCACGGCTAACTA
>GV2UCFN02HWL60
GGTGAGTAACGCGTAGGCAACCTGCCCTTAGGATGGGGACAAGGCCCGAAAGGACCGCTAATACCGAATGGACTCAACTTTCGCATGGAAGAAAGGAAAAGATGGTGCAAGCCATCGCCGAAGGAAGGGCCTGCGTCTGATTAGCCAGTTGGTGAGGTAACGGCTCACCAAAGCGACGATCAGTAGCCGGTCTGAGAGGATGAACGGCCACAATGGGACTGAGACACGGCCCATACTCCTACGGGAGGCAGCAGTGGGGAATCTTCCGCAATGGGCGAAAGCCTGACGGAGCAACGCCGCGTGAGTGAAGAAGGTCTTCGGATCGTAAAGCTCTGTTGTTGGGGACGAAAGGGTAGACGAGGCAATGCGTCTACTAAGACGGTACCCGACGAGGAAGCCACGGCTAACTA
>GV2UCFN02I509Z
GGTGAGTAACGCGTAGGCAACCTGCCCTTAGGATGGGGACAAGGCCCGAAAGGACCGCTAATACCGAATGGACTCAACTTTCGCATGGAAGAAAGGAAAAGATGGTGCAAGCCATCGCCGAAGGAAGGGCCTGCGTCTGATTAGCCAGTTGGTGAGGTAACGGCTCACCAAAGCGACGATCAGTAGCCGGTCTGAGAGGATGAACGGCCACAATGGGACTGAGACACGGCCCATACTCCTACGGGAGGCAGCAGTGGGGAATCTTCCGCAATGGGCGAAAGCCTGACGGAGCAACGCCGCGTGAGTGAAGAAGGTCTTCGGATCGTAAAGCTCTGTTGTTGGGGACGAAAGGGTAGACGAGGCAATGCGTCTACTAAGACGGTACCCGACGAGGAAGCCACGGCTAACTA
>GV2UCFN02H6P2C
GGTGAGTAACGCGTAGGCAACCTGCCCTTAGGATGGGGACAAGGCCCGAAAGGACCGCTAATACCGAATGGACTCAACTTTCGCATGGAAGAAAGGAAAAGATGGTGCAAGCCATCGCCGAAGGAAGGGCCTGCGTCTGATTAGCCAGTTGGTGAGGTAACGGCTCACCAAAGCGACGATCAGTAGCCGGTCTGAGAGGATGAACGGCCACAATGGGACTGAGACACGGCCCATACTCCTACGGGAGGCAGCAGTGGGGAATCTTCCGCAATGGGCGAAAGCCTGACGGAGCAACGCCGCGTGAGTGAAGAAGGTCTTCGGATCGTAAAGCTCTGTTGTTGGGGACGAAAGGGTAGACGAGGCAATGCGTCTACTAAGACGGTACCCGACGAGGAAGCCACGGCTAACTA
>GV2UCFN02I7CB2
GGTGAGTAACGCGTAGGCAACCTGCCCTTAGGATGGGGACAACGGCCCGAAAGGACCGCTAATACCGAATGCACTCTAACTTTCGCATGAAAGAAAGAGGAAAGATGGTGCAAGCCATCGCCGAAGGAAGGGCCTGCGTCTGATTAGCCAGTTGGTGAGGTAACGGCTCACCAAAGCAACGATCAGTAGCCGGTCTGAGAGGATGAACGGCCACAATGGGACTGAGACACGGCCCATACTCCTACGGGAGGCAGCAGTGGGGAATTTTCCGCAATGGGCGAAAGCCTGACGGAGCAACGCCGCGTGAGTGAAGAAGGTCTTCGGATCGTAAAGCTCTGTTGTTGGGGACGAAAGGGTAGACGAGGCAATGCGTCTACTAAGACGGTACCCGACGAGGAAGCCACGGCTAACTA
>GV2UCFN02JLXYT
GGTGAGTAACGCGTAGGCAACCTGCCCTTAGGATGGGGACAACGGCCCGAAAGGACCGCTAATACCGAATGCACTCTAACTTTCGCATGAAAGAAAGAGGAAAGATGGTGCAAGCCATCGCCGAAGGAAGGGCCTGCGTCTGATTAGCCAGTTGGTGAGGTAACGGCTCACCAAAGCAACGATCAGTAGCCGGTCTGAGAGGATGAACGGCCACAATGGGACTGAGACACGGCCCATACTCCTACGGGAGGCAGCAGTGGGGAATTTTCCGCAATGGGCGAAAGCCTGACGGAGCAACGCCGCGTGAGTGAAGAAGGTCTTCGGATCGTAAAGCTCTGTTGTTGGGGACGAAAGGGTAGACGAGGCAATGCGTCTACTAAGACGGTACCCGACGAGGAAGCCACGGCTAACTA
>GV2UCFN02IRY0A
GGTGAGTAACGCGTAGGCAACCTGCCCTTAGGATGGGGACAACGGCCCGAAAGGACCGCTAATACCGAATGCACTCTAACTTTCGCATGAAAGAAAGAGGAAAGATGGTGCAAGCCATCGCCGAAGGAAGGGCCTGCGTCTGATTAGCCAGTTGGTGAGGTAACGGCTCACCAAAGCAACGATCAGTAGCCGGTCTGAGAGGATGAACGGCCACAATGGGACTGAGACACGGCCCATACTCCTACGGGAGGCAGCAGTGGGGAATTTTCCGCAATGGGCGAAAGCCTGACGGAGCAACGCCGCGTGAGTGAAGAAGGTCTTCGGATCGTAAAGCTCTGTTGTTGGGGACGAAAGGGTAGACGAGGCAATGCGTCTACTAAGACGGTACCCGACGAGGAAGCCACGGCTAACTA
>GV2UCFN02G27ZT
GGTGAGTAACGCGTAGGCAACCTGCCCTTAGGATGGGGACAACGGCCCGAAAGGACCGCTAATACCGAATGCACTCTAACTTTCGCATGAAAGAAAGAGGAAAGATGGTGCAAGCCATCGCCGAAGGAAGGGCCTGCGTCTGATTAGCCAGTTGGTGAGGTAACGGCTCACCAAAGCAACGATCAGTAGCCGGTCTGAGAGGATGAACGGCCACAATGGGACTGAGACACGGCCCATACTCCTACGGGAGGCAGCAGTGGGGAATTTTCCGCAATGGGCGAAAGCCTGACGGAGCAACGCCGCGTGAGTGAAGAAGGTCTTCGGATCGTAAAGCTCTGTTGTTGGGGACGAAAGGGTAGACGAGGCAATGCGTCTACTAAGACGGTACCCGACGAGGAAGCCACGGCTAACTA
>GV2UCFN02GYHK4
GGTGAGTAACGCGTAGGCAACCTGCCCTTAGGATGGGGACAACGGCCCGAAAGGACCGCTAATACCGAATAGACTCTAACTTTCGCATGAAAGAAAGAGGAAAGATGGTGCAAGCCATCGCCGAAGGAAGGGCCTGCGTCTGATTAGCCAGTTGGTGAGGTAACGACTCACCAAAGCAACGATCAGTAGCCGGTCTGAGAGGATGAACGGCCACAATGGGACTGAGACACGGCCCATACTCCTACGGGAGGCAGCAGTGGGGAATCTTCCGCAATGGGCGAAAGCCTGACGGAGCAACGCCGCGTGAGTGAAGAAGGTCTTCGGATCGTAAAGCTCTGTTGTTGGGGACGAAAGGGTAGACGAGGCAATGCGTCTACTAAGACGGTACCCGACGAGCAAGCCACGGCTAACTA
>GV2UCFN02JQ9D7
GGTGAGTAACGCGTAGGCAACCTGCCCTTAGGATGGGGACAACGGCCCGAAAGGACCGCTAATACCGAATAGACTCTAACTTTCGCATGAAAGAAAGAGGAAAGATGGTGCAAGCCATCGCCGAAGGAAGGGCCTGCGTCTGATTAGCCAGTTGGTGAGGTAACGACTCACCAAAGCAACGATCAGTAGCCGGTCTGAGAGGATGAACGGCCACAATGGGACTGAGACACGGCCCATACTCCTACGGGAGGCAGCAGTGGGGAATCTTCCGCAATGGGCGAAAGCCTGACGGAGCAACGCCGCGTGAGTGAAGAAGGTCTTCGGATCGTAAAGCTCTGTTGTTGGGGACGAAAGGGTAGACGAGGCAATGCGTCTACTAAGACGGTACCCGACGAGCAAGCCACGGCTAACTA
>G3BZQ8102IYFCT
GGTGAGTAACGCGTAGGCAACCTGCCCTTAGGATGGGGACAACGGCCCGAAAGGACCGCTAATACCGAATGGACTCTAACTTTCGCATGGAAGAAAGAGAAAAGATGGTGCAAGCCATCGCCGAAGGAAGGGCCTGCGTCTGATTAGCCAGTTGGTGAGGTAACGGCCCACCAAAGCAACGATCAGTAGCCGGTCTGAGAGGATGAACGGCCACAATGGGACTGAGACACGGCCCATACTCCTACGGGAGGCAGCAGTGGGGAATCTTCCGCAATGGGCGAAAGCCTGACGGAGCAACGCCGCGTGAGTGAAGAAGGTCTTCGGATCGTAAAGCTCTGTTGTTGGGGACGAAAGGGTAGACGAGGCAATGCGTCTACTAAGACGGTACCCGACGAGGAAGCCACGGCTAACTA
>G3BZQ8102FPEYH
GGTGAGTAACGCGTAGGCAACCTGCCCTTAGGATGGGGACAACGGCCCGAAAGGACCGCTAATACCGAATGGACTCTAACTTTCGCATGGAAGAAAGAGAAAAGATGGTGCAAGCCATCGCCGAAGGAAGGGCCTGCGTCTGATTAGCCAGTTGGTGAGGTAACGGCCCACCAAAGCAACGATCAGTAGCCGGTCTGAGAGGATGAACGGCCACAATGGGACTGAGACACGGCCCATACTCCTACGGGAGGCAGCAGTGGGGAATCTTCCGCAATGGGCGAAAGCCTGACGGAGCAACGCCGCGTGAGTGAAGAAGGTCTTCGGATCGTAAAGCTCTGTTGTTGGGGACGAAAGGGTAGACGAGGCAATGCGTCTACTAAGACGGTACCCGACGAGGAAGCCACGGCTAACTA
>G35JFLI02HFMPG
GGTGAGTAACGCGTAGGCAACCTGCCCTTAGGATGGGGACAACGGCCCGAAAGGACCGCTAATACCGAATGGACTCTAACTTTCGCATGGAAGAAAGAGAAAAGATGGTGCAAGCCATCGCCGAAGGAAGGGCCTGCGTCTGATTAGCCAGTTGGTGAGGTAACGGCCCACCAAAGCAACGATCAGTAGCCGGTCTGAGAGGATGAACGGCCACAATGGGACTGAGACACGGCCCATACTCCTACGGGAGGCAGCAGTGGGGAATCTTCCGCAATGGGCGAAAGCCTGACGGAGCAACGCCGCGTGAGTGAAGAAGGTCTTCGGATCGTAAAGCTCTGTTGTTGGGGACGAAAGGGTAGACGAGGCAATGCGTCTACTAAGACGGTACCCGACGAGGAAGCCACGGCTAACTA
>G35JFLI02HAJXE
GGTGAGTAACGCGTAGGCAACCTGCCCTTAGGATGGGGACAACGGCCCGAAAGGACCGCTAATACCGAATGGACTCTAACTTTCGCATGGAAGAAAGAGAAAAGATGGTGCAAGCCATCGCCGAAGGAAGGGCCTGCGTCTGATTAGCCAGTTGGTGAGGTAACGGCCCACCAAAGCAACGATCAGTAGCCGGTCTGAGAGGATGAACGGCCACAATGGGACTGAGACACGGCCCATACTCCTACGGGAGGCAGCAGTGGGGAATCTTCCGCAATGGGCGAAAGCCTGACGGAGCAACGCCGCGTGAGTGAAGAAGGTCTTCGGATCGTAAAGCTCTGTTGTTGGGGACGAAAGGGTAGACGAGGCAATGCGTCTACTAAGACGGTACCCGACGAGGAAGCCACGGCTAACTA
>G35JFLI02JOQTP
GGTGAGTAACGCGTAGGCAACCTGCCCTTAGGATGGGGACAACGGCCCGAAAGGACCGCTAATACCGAATGGACTCTAACTTTCGCATGGAAGAAAGAGAAAAGATGGTGCAAGCCATCGCCGAAGGAAGGGCCTGCGTCTGATTAGCCAGTTGGTGAGGTAACGGCCCACCAAAGCAACGATCAGTAGCCGGTCTGAGAGGATGAACGGCCACAATGGGACTGAGACACGGCCCATACTCCTACGGGAGGCAGCAGTGGGGAATCTTCCGCAATGGGCGAAAGCCTGACGGAGCAACGCCGCGTGAGTGAAGAAGGTCTTCGGATCGTAAAGCTCTGTTGTTGGGGACGAAAGGGTAGACGAGGCAATGCGTCTACTAAGACGGTACCCGACGAGGAAGCCACGGCTAACTA
>G35JFLI02GXRDO
GGTGAGTAACGCGTAGGCAACCTGCCCTTAGGATGGGGACAACGGCCCGAAAGGACCGCTAATACCGAATGGACTCTAACTTTCGCATGGAAGAAAGAGAAAAGATGGTGCAAGCCATCGCCGAAGGAAGGGCCTGCGTCTGATTAGCCAGTTGGTGAGGTAACGGCCCACCAAAGCAACGATCAGTAGCCGGTCTGAGAGGATGAACGGCCACAATGGGACTGAGACACGGCCCATACTCCTACGGGAGGCAGCAGTGGGGAATCTTCCGCAATGGGCGAAAGCCTGACGGAGCAACGCCGCGTGAGTGAAGAAGGTCTTCGGATCGTAAAGCTCTGTTGTTGGGGACGAAAGGGTAGACGAGGCAATGCGTCTACTAAGACGGTACCCGACGAGGAAGCCACGGCTAACTA
>G35JFLI02G57HW
GGTGAGTAACGCGTAGGCAACCTGCCCTTAGGATGGGGACAACGGCCCGAAAGGACCGCTAATACCGAATGGACTCTAACTTTCGCATGGAAGAAAGAGAAAAGATGGTGCAAGCCATCGCCGAAGGAAGGGCCTGCGTCTGATTAGCCAGTTGGTGAGGTAACGGCCCACCAAAGCAACGATCAGTAGCCGGTCTGAGAGGATGAACGGCCACAATGGGACTGAGACACGGCCCATACTCCTACGGGAGGCAGCAGTGGGGAATCTTCCGCAATGGGCGAAAGCCTGACGGAGCAACGCCGCGTGAGTGAAGAAGGTCTTCGGATCGTAAAGCTCTGTTGTTGGGGACGAAAGGGTAGACGAGGCAATGCGTCTACTAAGACGGTACCCGACGAGGAAGCCACGGCTAACTA
>G35JFLI02G6ENZ
GGTGAGTAACGCGTAGGCAACCTGCCCTTAGGATGGGGACAACGGCCCGAAAGGACCGCTAATACCGAATGGACTCTAACTTTCGCATGGAAGAAAGAGAAAAGATGGTGCAAGCCATCGCCGAAGGAAGGGCCTGCGTCTGATTAGCCAGTTGGTGAGGTAACGGCCCACCAAAGCAACGATCAGTAGCCGGTCTGAGAGGATGAACGGCCACAATGGGACTGAGACACGGCCCATACTCCTACGGGAGGCAGCAGTGGGGAATCTTCCGCAATGGGCGAAAGCCTGACGGAGCAACGCCGCGTGAGTGAAGAAGGTCTTCGGATCGTAAAGCTCTGTTGTTGGGGACGAAAGGGTAGACGAGGCAATGCGTCTACTAAGACGGTACCCGACGAGGAAGCCACGGCTAACTA
>G35JFLI02G5BQK
GGTGAGTAACGCGTAGGCAACCTGCCCTTAGGATGGGGACAACGGCCCGAAAGGACCGCTAATACCGAATGGACTCTAACTTTCGCATGGAAGAAAGAGAAAAGATGGTGCAAGCCATCGCCGAAGGAAGGGCCTGCGTCTGATTAGCCAGTTGGTGAGGTAACGGCCCACCAAAGCAACGATCAGTAGCCGGTCTGAGAGGATGAACGGCCACAATGGGACTGAGACACGGCCCATACTCCTACGGGAGGCAGCAGTGGGGAATCTTCCGCAATGGGCGAAAGCCTGACGGAGCAACGCCGCGTGAGTGAAGAAGGTCTTCGGATCGTAAAGCTCTGTTGTTGGGGACGAAAGGGTAGACGAGGCAATGCGTCTACTAAGACGGTACCCGACGAGGAAGCCACGGCTAACTA
>G35JFLI02FXI4V
GGTGAGTAACGCGTAGGCAACCTGCCCTTAGGATGGGGACAACGGCCCGAAAGGACCGCTAATACCGAATGGACTCTAACTTTCGCATGGAAGAAAGAGAAAAGATGGTGCAAGCCATCGCCGAAGGAAGGGCCTGCGTCTGATTAGCCAGTTGGTGAGGTAACGGCCCACCAAAGCAACGATCAGTAGCCGGTCTGAGAGGATGAACGGCCACAATGGGACTGAGACACGGCCCATACTCCTACGGGAGGCAGCAGTGGGGAATCTTCCGCAATGGGCGAAAGCCTGACGGAGCAACGCCGCGTGAGTGAAGAAGGTCTTCGGATCGTAAAGCTCTGTTGTTGGGGACGAAAGGGTAGACGAGGCAATGCGTCTACTAAGACGGTACCCGACGAGGAAGCCACGGCTAACTA
>G35JFLI02GH5YC
GGTGAGTAACGCGTAGGCAACCTGCCCTTAGGATGGGGACAACGGCCCGAAAGGACCGCTAATACCGAATGGACTCTAACTTTCGCATGGAAGAAAGAGAAAAGATGGTGCAAGCCATCGCCGAAGGAAGGGCCTGCGTCTGATTAGCCAGTTGGTGAGGTAACGGCCCACCAAAGCAACGATCAGTAGCCGGTCTGAGAGGATGAACGGCCACAATGGGACTGAGACACGGCCCATACTCCTACGGGAGGCAGCAGTGGGGAATCTTCCGCAATGGGCGAAAGCCTGACGGAGCAACGCCGCGTGAGTGAAGAAGGTCTTCGGATCGTAAAGCTCTGTTGTTGGGGACGAAAGGGTAGACGAGGCAATGCGTCTACTAAGACGGTACCCGACGAGGAAGCCACGGCTAACTA
>G35JFLI02JUH0M
GGTGAGTAACGCGTAGGCAACCTGCCCTTAGGATGGGGACAACGGCCCGAAAGGACCGCTAATACCGAATGGACTCTAACTTTCGCATGGAAGAAAGAGAAAAGATGGTGCAAGCCATCGCCGAAGGAAGGGCCTGCGTCTGATTAGCCAGTTGGTGAGGTAACGGCCCACCAAAGCAACGATCAGTAGCCGGTCTGAGAGGATGAACGGCCACAATGGGACTGAGACACGGCCCATACTCCTACGGGAGGCAGCAGTGGGGAATCTTCCGCAATGGGCGAAAGCCTGACGGAGCAACGCCGCGTGAGTGAAGAAGGTCTTCGGATCGTAAAGCTCTGTTGTTGGGGACGAAAGGGTAGACGAGGCAATGCGTCTACTAAGACGGTACCCGACGAGGAAGCCACGGCTAACTA
>G35JFLI02JDFIV
GGTGAGTAACGCGTAGGCAACCTGCCCTTAGGATGGGGACAACGGCCCGAAAGGACCGCTAATACCGAATGGACTCTAACTTTCGCATGGAAGAAAGAGAAAAGATGGTGCAAGCCATCGCCGAAGGAAGGGCCTGCGTCTGATTAGCCAGTTGGTGAGGTAACGGCCCACCAAAGCAACGATCAGTAGCCGGTCTGAGAGGATGAACGGCCACAATGGGACTGAGACACGGCCCATACTCCTACGGGAGGCAGCAGTGGGGAATCTTCCGCAATGGGCGAAAGCCTGACGGAGCAACGCCGCGTGAGTGAAGAAGGTCTTCGGATCGTAAAGCTCTGTTGTTGGGGACGAAAGGGTAGACGAGGCAATGCGTCTACTAAGACGGTACCCGACGAGGAAGCCACGGCTAACTA
>G35JFLI02H6IWN
GGTGAGTAACGCGTAGGCAACCTGCCCTTAGGATGGGGACAACGGCCCGAAAGGACCGCTAATACCGAATGGACTCTAACTTTCGCATGGAAGAAAGAGAAAAGATGGTGCAAGCCATCGCCGAAGGAAGGGCCTGCGTCTGATTAGCCAGTTGGTGAGGTAACGGCCCACCAAAGCAACGATCAGTAGCCGGTCTGAGAGGATGAACGGCCACAATGGGACTGAGACACGGCCCATACTCCTACGGGAGGCAGCAGTGGGGAATCTTCCGCAATGGGCGAAAGCCTGACGGAGCAACGCCGCGTGAGTGAAGAAGGTCTTCGGATCGTAAAGCTCTGTTGTTGGGGACGAAAGGGTAGACGAGGCAATGCGTCTACTAAGACGGTACCCGACGAGGAAGCCACGGCTAACTA
>GV2UCFN02H3LBT
GGTGAGTAACGCGTAGGCAACCTGCCCTTAGGATGGGGACAACGGCCCGAAAGGACCGCTAATACCGAATGGACTCTAACTTTCGCATGGAAGAAAGAGAAAAGATGGTGCAAGCCATCGCCGAAGGAAGGGCCTGCGTCTGATTAGCCAGTTGGTGAGGTAACGGCCCACCAAAGCGACGATCAGTAGCCGGTCTGAGAGGATGAACGGCCACAATGGGACTGAGACACGGCCCATACTCCTACGGGAGGCAGCAGTGGGGAATCTTCCGCAATGGGCGAAAGCCTGACGGAGCAACGCCGCGTGAGTGAAGAAGGTCTTCGGATCGTAAAGCTCTGTTGTTGGGGACGAAAGGGTAGACGAGGCAATGCGTCTACTAAGACGGTACCCGACGAGGAAGCCACGGCTAACTA
>GV2UCFN02INZAF
GGTGAATAACGCGTAGGCAACCTGCCCTTAGGATGGGGACAACGGCCCGAAAGGACCGCTAATACCGAATGGACTCTAACTTTCGCATGGAAGAAAGAGGAAAGATGGTGCAAGCCATCGCCGAAGGAAGGGCCTGCGTCTGATTAGCCAGTTGGTGAGGTAACGGCCCACCAAAGCGACGATCAGTAGCCGGTCTGAGAGGATGAACGGCCACAATGGGACTGAGACACGGCCCATACTCCTACGGGAGGCAGCAGTGGGGAATCTTCCGCAATGGGCGAAAGCCTGACGGAGCAACGCCGCGTGAGTGAAGAAGGTCTTCGGATCGTAAAGCTCTGTTGTTGGGGACGAAAGGGTAGACGAGGCAATGCGTCTACTAAGACGGTACCCGACGAGGAAGCCACGGCTAACTA
>GV2UCFN02HX896
GGTGAATAACGCGTAGGCAACCTGCCCTTAGGATGGGGACAACGGCCCGAAAGGACCGCTAATACCGAATGGACTCTAACTTTCGCATGGAAGAAAGAGGAAAGATGGTGCAAGCCATCGCCGAAGGAAGGGCCTGCGTCTGATTAGCCAGTTGGTGAGGTAACGGCCCACCAAAGCGACGATCAGTAGCCGGTCTGAGAGGATGAACGGCCACAATGGGACTGAGACACGGCCCATACTCCTACGGGAGGCAGCAGTGGGGAATCTTCCGCAATGGGCGAAAGCCTGACGGAGCAACGCCGCGTGAGTGAAGAAGGTCTTCGGATCGTAAAGCTCTGTTGTTGGGGACGAAAGGGTAGACGAGGCAATGCGTCTACTAAGACGGTACCCGACGAGGAAGCCACGGCTAACTA
>GV2UCFN02IOWN9
GGTGAGTAACGCGTAGGCAACCTGCCCTTAGGATGGGGACAACGGCCCGAAAGGACCGCTAATACCGAATGGACTCTAACTTTCGCATGAAAGAAAGAGGAAAGATGGTGCAAGCCATCGCCGAAGGAAGGGCCTGCGTCTGATTAGCCAGTTGGTGAGGTAACGGCCCACCAAAGCGACGATCAGTAGCCGGTCTGAGAGGATGAACGGCCACAATGGGACTGAGACACGGCCCATACTCCTACGGGAGGCAGCAGTGGGGAATCTTCCGCAATGGGCGAAAGCCTGACGGAGCAACGCCGCGTGAGTGAAGAAGGTCTTCGGATCGTAAAGCTCTGTTGTCGGGGACGAAAGGGTAGACGAGGCAATGCGTTTACTAAGACGGTACCCGACGAGCAAGCCACGGCTAACTA
>GV2UCFN02HQ5MZ
GGTGAGTAACGCGTAGGCAACCTGCCCTTAGGATGGGGACAACGGCCCGAAAGGACCGCTAATACCGAATGGACTCTAACTTTCGCATGAAAGAAAGAGGAAAGATGGTGCAAGCCATCGCCGAAGGAAGGGCCTGCGTCTGATTAGCCAGTTGGTGAGGTAACGGCCCACCAAAGCGACGATCAGTAGCCGGTCTGAGAGGATGAACGGCCACAATGGGACTGAGACACGGCCCATACTCCTACGGGAGGCAGCAGTGGGGAATCTTCCGCAATGGGCGAAAGCCTGACGGAGCAACGCCGCGTGAGTGAAGAAGGTCTTCGGATCGTAAAGCTCTGTTGTCGGGGACGAAAGGGTAGACGAGGCAATGCGTTTACTAAGACGGTACCCGACGAGCAAGCCACGGCTAACTA
>GV2UCFN02I6JE8
GGTGAGTAACGCGTAGGCAACCTGCCCTTAGGATGGGGACAACGGCCCGAAAGGACCGCTAATACCGAATGGACTCTAACTTTCGCATGAAAGAAAGAGGAAAGATGGTGCAAGCCATCGCCGAAGGAAGGGCCTGCGTCTGATTAGCCAGTTGGTGAGGTAACGGCCCACCAAAGCGACGATCAGTAGCCGGTCTGAGAGGATGAACGGCCACAATGGGACTGAGACACGGCCCATACTCCTACGGGAGGCAGCAGTGGGGAATCTTCCGCAATGGGCGAAAGCCTGACGGAGCAACGCCGCGTGAGTGAAGAAGGTCTTCGGATCGTAAAGCTCTGTTGTCGGGGACGAAAGGGTAGACGAGGCAATGCGTCTACTAAGACGGTACCCGACGAGCAAGCCACGGCTAACTA
>G3BZQ8102FTC3H
GGTGAGTAACGCGTAGGCAACCTGCCCTTAGGATGGGGACAACGGCCCGAAAGGACCGCTAATACCGAATGGACTCTAACTTTCGCATGGAAGAAAGAGGAAAGATGGTGCAAGCCATCGCCGAAGGAAGGGCCTGCGTCTGATTAGCCAGTTGGTGAGGTAACGGCTCACCAAAGCGACGATCAGTAGCCGGTCTGAGAGGATGAACGGCCACAATGGGACTGAGACACGGCCCATACTCCTACGGGAGGCAGCAGTGGGGAATCTTCCGCAATGGGCGAAAGCCTGACGGAGCAACGCCGCGTGAGTGAAGAAGGTCTTCGGATCGTAAAGCTCTGTTGTTGGGGACGAAAGGGTAGACGAGGCAATGCGTCTACTAAGACGGTACCCGACGAGCAAGCCACGGCTAACTA
>G3BZQ8102GIX6P
GGTGAGTAACGCGTAGGCAACCTGCCCTTAGGATGGGGACAACGGCCCGAAAGGACCGCTAATACCGAATGGACTCTAACTTTCGCATGGAAGAAAGAGGAAAGATGGTGCAAGCCATCGCCGAAGGAAGGGCCTGCGTCTGATTAGCCAGTTGGTGAGGTAACGGCTCACCAAAGCGACGATCAGTAGCCGGTCTGAGAGGATGAACGGCCACAATGGGACTGAGACACGGCCCATACTCCTACGGGAGGCAGCAGTGGGGAATCTTCCGCAATGGGCGAAAGCCTGACGGAGCAACGCCGCGTGAGTGAAGAAGGTCTTCGGATCGTAAAGCTCTGTTGTTGGGGACGAAAGGGTAGACGAGGCAATGCGTCTACTAAGACGGTACCCGACGAGCAAGCCACGGCTAACTA
>G35JFLI02IG0ZH
GGTGAGTAACGCGTAGGCAACCTGCCCTTAGGATGGGGACAACGGCCCGAAAGGACCGCTAATACCGAATGGACTCTAACTTTCGCATGGAAGAAAGAGGAAAGATGGTGCAAGCCATCGCCGAAGGAAGGGCCTGCGTCTGATTAGCCAGTTGGTGAGGTAACGGCTCACCAAAGCGACGATCAGTAGCCGGTCTGAGAGGATGAACGGCCACAATGGGACTGAGACACGGCCCATACTCCTACGGGAGGCAGCAGTGGGGAATCTTCCGCAATGGGCGAAAGCCTGACGGAGCAACGCCGCGTGAGTGAAGAAGGTCTTCGGATCGTAAAGCTCTGTTGTTGGGGACGAAAGGGTAGACGAGGCAATGCGTCTACTAAGACGGTACCCGACGAGCAAGCCACGGCTAACTA
>G35JFLI02GH3WD
GGTGAGTAACGCGTAGGCAACCTGCCCTTAGGATGGGGACAACGGCCCGAAAGGACCGCTAATACCGAATGGACTCTAACTTTCGCATGGAAGAAAGAGGAAAGATGGTGCAAGCCATCGCCGAAGGAAGGGCCTGCGTCTGATTAGCCAGTTGGTGAGGTAACGGCTCACCAAAGCGACGATCAGTAGCCGGTCTGAGAGGATGAACGGCCACAATGGGACTGAGACACGGCCCATACTCCTACGGGAGGCAGCAGTGGGGAATCTTCCGCAATGGGCGAAAGCCTGACGGAGCAACGCCGCGTGAGTGAAGAAGGTCTTCGGATCGTAAAGCTCTGTTGTTGGGGACGAAAGGGTAGACGAGGCAATGCGTCTACTAAGACGGTACCCGACGAGCAAGCCACGGCTAACTA
>G35JFLI02G0Z7Z
GGTGAGTAACGCGTAGGCAACCTGCCCTTAGGATGGGGACAACGGCCCGAAAGGACCGCTAATACCGAATGGACTCTAACTTTCGCATGGAAGAAAGAGGAAAGATGGTGCAAGCCATCGCCGAAGGAAGGGCCTGCGTCTGATTAGCCAGTTGGTGAGGTAACGGCTCACCAAAGCGACGATCAGTAGCCGGTCTGAGAGGATGAACGGCCACAATGGGACTGAGACACGGCCCATACTCCTACGGGAGGCAGCAGTGGGGAATCTTCCGCAATGGGCGAAAGCCTGACGGAGCAACGCCGCGTGAGTGAAGAAGGTCTTCGGATCGTAAAGCTCTGTTGTTGGGGACGAAAGGGTAGACGAGGCAATGCGTCTACTAAGACGGTACCCGACGAGCAAGCCACGGCTAACTA
>G35JFLI02JVZR2
GGTGAGTAACGCGTAGGCAACCTGCCCTTAGGATGGGGACAACGGCCCGAAAGGACCGCTAATACCGAATGGACTCTAACTTTCGCATGGAAGAAAGAGGAAAGATGGTGCAAGCCATCGCCGAAGGAAGGGCCTGCGTCTGATTAGCCAGTTGGTGAGGTAACGGCTCACCAAAGCGACGATCAGTAGCCGGTCTGAGAGGATGAACGGCCACAATGGGACTGAGACACGGCCCATACTCCTACGGGAGGCAGCAGTGGGGAATCTTCCGCAATGGGCGAAAGCCTGACGGAGCAACGCCGCGTGAGTGAAGAAGGTCTTCGGATCGTAAAGCTCTGTTGTTGGGGACGAAAGGGTAGACGAGGCAATGCGTCTACTAAGACGGTACCCGACGAGCAAGCCACGGCTAACTA
>G35JFLI02FL3NP
GGTGAGTAACGCGTAGGCAACCTGCCCTTAGGATGGGGACAACGGCCCGAAAGGACCGCTAATACCGAATGGACTCTAACTTTCGCATGGAAGAAAGAGGAAAGATGGTGCAAGCCATCGCCGAAGGAAGGGCCTGCGTCTGATTAGCCAGTTGGTGAGGTAACGGCTCACCAAAGCGACGATCAGTAGCCGGTCTGAGAGGATGAACGGCCACAATGGGACTGAGACACGGCCCATACTCCTACGGGAGGCAGCAGTGGGGAATCTTCCGCAATGGGCGAAAGCCTGACGGAGCAACGCCGCGTGAGTGAAGAAGGTCTTCGGATCGTAAAGCTCTGTTGTTGGGGACGAAAGGGTAGACGAGGCAATGCGTCTACTAAGACGGTACCCGACGAGCAAGCCACGGCTAACTA
>G35JFLI02H92Y9
GGTGAGTAACGCGTAGGCAACCTGCCCTTAGGATGGGGACAACGGCCCGAAAGGACCGCTAATACCGAATGGACTCTAACTTTCGCATGGAAGAAAGAGGAAAGATGGTGCAAGCCATCGCCGAAGGAAGGGCCTGCGTCTGATTAGCCAGTTGGTGAGGTAACGGCTCACCAAAGCGACGATCAGTAGCCGGTCTGAGAGGATGAACGGCCACAATGGGACTGAGACACGGCCCATACTCCTACGGGAGGCAGCAGTGGGGAATCTTCCGCAATGGGCGAAAGCCTGACGGAGCAACGCCGCGTGAGTGAAGAAGGTCTTCGGATCGTAAAGCTCTGTTGTTGGGGACGAAAGGGTAGACGAGGCAATGCGTCTACTAAGACGGTACCCGACGAGCAAGCCACGGCTAACTA
>G35JFLI02GNXYY
GGTGAGTAACGCGTAGGCAACCTGCCCTTAGGATGGGGACAACGGCCCGAAAGGACCGCTAATACCGAATGGACTCTAACTTTCGCATGGAAGAAAGAGGAAAGATGGTGCAAGCCATCGCCGAAGGAAGGGCCTGCGTCTGATTAGCCAGTTGGTGAGGTAACGGCTCACCAAAGCGACGATCAGTAGCCGGTCTGAGAGGATGAACGGCCACAATGGGACTGAGACACGGCCCATACTCCTACGGGAGGCAGCAGTGGGGAATCTTCCGCAATGGGCGAAAGCCTGACGGAGCAACGCCGCGTGAGTGAAGAAGGTCTTCGGATCGTAAAGCTCTGTTGTTGGGGACGAAAGGGTAGACGAGGCAATGCGTCTACTAAGACGGTACCCGACGAGCAAGCCACGGCTAACTA
>G35JFLI02INPOR
GGTGAGTAACGCGTAGGCAACCTGCCCTTAGGATGGGGACAACGGCCCGAAAGGACCGCTAATACCGAATGGACTCTAACTTTCGCATGGAAGAAAGAGGAAAGATGGTGCAAGCCATCGCCGAAGGAAGGGCCTGCGTCTGATTAGCCAGTTGGTGAGGTAACGGCTCACCAAAGCGACGATCAGTAGCCGGTCTGAGAGGATGAACGGCCACAATGGGACTGAGACACGGCCCATACTCCTACGGGAGGCAGCAGTGGGGAATCTTCCGCAATGGGCGAAAGCCTGACGGAGCAACGCCGCGTGAGTGAAGAAGGTCTTCGGATCGTAAAGCTCTGTTGTTGGGGACGAAAGGGTAGACGAGGCAATGCGTCTACTAAGACGGTACCCGACGAGCAAGCCACGGCTAACTA
>G35JFLI02JYYSY
GGTGAGTAACGCGTAGGCAACCTGCCCTTAGGATGGGGACAACGGCCCGAAAGGACCGCTAATACCGAATGGACTCTAACTTTCGCATGGAAGAAAGAGGAAAGATGGTGCAAGCCATCGCCGAAGGAAGGGCCTGCGTCTGATTAGCCAGTTGGTGAGGTAACGGCTCACCAAAGCGACGATCAGTAGCCGGTCTGAGAGGATGAACGGCCACAATGGGACTGAGACACGGCCCATACTCCTACGGGAGGCAGCAGTGGGGAATCTTCCGCAATGGGCGAAAGCCTGACGGAGCAACGCCGCGTGAGTGAAGAAGGTCTTCGGATCGTAAAGCTCTGTTGTTGGGGACGAAAGGGTAGACGAGGCAATGCGTCTACTAAGACGGTACCCGACGAGCAAGCCACGGCTAACTA
>G3BZQ8102G1IBQ
GGTGAGTAACGCGTAGGCAACCTGCCCTTAGGATGGGGACAACGGCCCGAAAGGACCGCTAATACCGAATGGACTCTAACTTTCGCATGGAAGAAAGAGGAAAGATGGTGCAAGCCATCGCCGAAGGAAGGGCCTGCGTCTGATTAGCCAGTTGGTGAGGTAACGGCTCACCAAAGCGACGATCAGTAGCCGGTCTGAGAGGATGAACGGCCACAATGGGACTGAGACACGGCCCATACTCCTACGGGAGGCAGCAGTGGGGAATCTTCCGCAATGGGCGAAAGCCTGACGGAGCAACGCCGCGTGAGTGAAGAAGGTCTTCGGATCGTAAAGCTCTGTTGTTGGGGACGAAAGGGTAGACGAGGCAATGCGTCTACTAAGACGGTACCCGACGAGCAAGCCACGGCTAACTA
>G3BZQ8102GHD6C
GGTGAGTAACGCGTAGGCAACCTGCCCTTAGGATGGGGACAACGGCCCGAAAGGACCGCTAATACCGAATGGACTCTAACTTTCGCATGGAAGAAAGAGGAAAGATGGTGCAAGCCATCGCCGAAGGAAGGGCCTGCGTCTGATTAGCCAGTTGGTGAGGTAACGGCTCACCAAAGCGACGATCAGTAGCCGGTCTGAGAGGATGAACGGCCACAATGGGACTGAGACACGGCCCATACTCCTACGGGAGGCAGCAGTGGGGAATCTTCCGCAATGGGCGAAAGCCTGACGGAGCAACGCCGCGTGAGTGAAGAAGGTCTTCGGATCGTAAAGCTCTGTTGTTGGGGACGAAAGGGTAGACGAGGCAATGCGTCTACTAAGACGGTACCCGACGAGCAAGCCACGGCTAACTA
>G3BZQ8102JLDDK
GGTGAGTAACGCGTAGGCAACCTGCCCTTAGGATGGGGACAACGGCCCGAAAGGACCGCTAATACCGAATGGACTCTAACTTTCGCATGGAAGAAAGAGGAAAGATGGTGCAAGCCATCGCCGAAGGAAGGGCCTGCGTCTGATTAGCCAGTTGGTGAGGTAACGGCTCACCAAAGCGACGATCAGTAGCCGGTCTGAGAGGATGAACGGCCACAATGGGACTGAGACACGGCCCATACTCCTACGGGAGGCAGCAGTGGGGAATCTTCCGCAATGGGCGAAAGCCTGACGGAGCAACGCCGCGTGAGTGAAGAAGGTCTTCGGATCGTAAAGCTCTGTTGTTGGGGACGAAAGGGTAGACGAGGCAATGCGTCTACTAAGACGGTACCCGACGAGCAAGCCACGGCTAACTA
>G3BZQ8102HEARB
GGTGAGTAACGCGTAGGCAACCTGCCCTTAGGATGGGGACAACGGCCCGAAAGGACCGCTAATACCGAATGGACTCTAACTTTCGCATGGAAGAAAGAGGAAAGATGGTGCAAGCCATCGCCGAAGGAAGGGCCTGCGTCTGATTAGCCAGTTGGTGAGGTAACGGCTCACCAAAGCGACGATCAGTAGCCGGTCTGAGAGGATGAACGGCCACAATGGGACTGAGACACGGCCCATACTCCTACGGGAGGCAGCAGTGGGGAATCTTCCGCAATGGGCGAAAGCCTGACGGAGCAACGCCGCGTGAGTGAAGAAGGTCTTCGGATCGTAAAGCTCTGTTGTTGGGGACGAAAGGGTAGACGAGGCAATGCGTCTACTAAGACGGTACCCGACGAGCAAGCCACGGCTAACTA
>G3BZQ8102IIMG8
GGTGAGTAACGCGTAGGCAACCTGCCCTTAGGATGGGGACAACGGCCCGAAAGGACCGCTAATACCGAATGGACTCTAACTTTCGCATGGAAGAAAGAGGAAAGATGGTGCAAGCCATCGCCGAAGGAAGGGCCTGCGTCTGATTAGCCAGTTGGTGAGGTAACGGCTCACCAAAGCGACGATCAGTAGCCGGTCTGAGAGGATGAACGGCCACAATGGGACTGAGACACGGCCCATACTCCTACGGGAGGCAGCAGTGGGGAATCTTCCGCAATGGGCGAAAGCCTGACGGAGCAACGCCGCGTGAGTGAAGAAGGTCTTCGGATCGTAAAGCTCTGTTGTTGGGGACGAAAGGGTAGACGAGGCAATGCGTCTACTAAGACGGTACCCGACGAGCAAGCCACGGCTAACTA
>G3BZQ8102H8TR0
GGTGAGTAACGCGTAGGCAACCTGCCCTTAGGATGGGGACAACGGCCCGAAAGGACCGCTAATACCGAATGGACTCTAACTTTCGCATGGAAGAAAGAGGAAAGATGGTGCAAGCCATCGCCGAAGGAAGGGCCTGCGTCTGATTAGCCAGTTGGTGAGGTAACGGCTCACCAAAGCGACGATCAGTAGCCGGTCTGAGAGGATGAACGGCCACAATGGGACTGAGACACGGCCCATACTCCTACGGGAGGCAGCAGTGGGGAATCTTCCGCAATGGGCGAAAGCCTGACGGAGCAACGCCGCGTGAGTGAAGAAGGTCTTCGGATCGTAAAGCTCTGTTGTTGGGGACGAAAGGGTAGACGAGGCAATGCGTCTACTAAGACGGTACCCGACGAGCAAGCCACGGCTAACTA
>G35JFLI02JUVHH
GGTGAGTAACGCGTAGGCAACCTGCCCTTAGGATGGGGACAACGGCCCGAAAGGACCGCTAATACCGAATGGACTCTAACTTTCGCATGGAAGAAAGAGGAAAGATGGTGCAAGCCATCGCCGAAGGAAGGGCCTGCGTCTGATTAGCCAGTTGGTGAGGTAACGGCTCACCAAAGCGACGATCAGTAGCCGGTCTGAGAGGATGAACGGCCACAATGGGACTGAGACACGGCCCATACTCCTACGGGAGGCAGCAGTGGGGAATCTTCCGCAATGGGCGAAAGCCTGACGGAGCAACGCCGCGTGAGTGAAGAAGGTCTTCGGATCGTAAAGCTCTGTTGTTGGGGACGAAAGGGTAGACGAGGCAATGCGTCTACTAAGACGGTACCCGACGAGCAAGCCACGGCTAACTA
>G35JFLI02IYWHP
GGTGAGTAACGCGTAGGCAACCTGCCCTTAGGATGGGGACAACGGCCCGAAAGGACCGCTAATACCGAATGGACTCTAACTTTCGCATGGAAGAAAGAGGAAAGATGGTGCAAGCCATCGCCGAAGGAAGGGCCTGCGTCTGATTAGCCAGTTGGTGAGGTAACGGCTCACCAAAGCGACGATCAGTAGCCGGTCTGAGAGGATGAACGGCCACAATGGGACTGAGACACGGCCCATACTCCTACGGGAGGCAGCAGTGGGGAATCTTCCGCAATGGGCGAAAGCCTGACGGAGCAACGCCGCGTGAGTGAAGAAGGTCTTCGGATCGTAAAGCTCTGTTGTTGGGGACGAAAGGGTAGACGAGGCAATGCGTCTACTAAGACGGTACCCGACGAGCAAGCCACGGCTAACTA
>G35JFLI02JEUBD
GGTGAGTAACGCGTAGGCAACCTGCCCTTAGGATGGGGACAACGGCCCGAAAGGACCGCTAATACCGAATGGACTCTAACTTTCGCATGGAAGAAAGAGGAAAGATGGTGCAAGCCATCGCCGAAGGAAGGGCCTGCGTCTGATTAGCCAGTTGGTGAGGTAACGGCTCACCAAAGCGACGATCAGTAGCCGGTCTGAGAGGATGAACGGCCACAATGGGACTGAGACACGGCCCATACTCCTACGGGAGGCAGCAGTGGGGAATCTTCCGCAATGGGCGAAAGCCTGACGGAGCAACGCCGCGTGAGTGAAGAAGGTCTTCGGATCGTAAAGCTCTGTTGTTGGGGACGAAAGGGTAGACGAGGCAATGCGTCTACTAAGACGGTACCCGACGAGCAAGCCACGGCTAACTA
>GV2UCFN02ICMIP
GGTGAGTAACGCGTAGGCAACCTGCCCTTAGGATGGGGACAACGGCCCGAAAGGACCGCTAATACCGAATGGACTCTAACTTTCGCATGGAAGAAAGAGGAAAGATGGTGCAAGCCATCGCCGAAGGAAGGGCCTGCGTCTGATTAGCCAGTTGGTGAGGTAACGGCCCACCAAAGCGACGATCAGTAGCCGGTCTGAGAGGATGAACGGCCACAATGGGACTGAGACACGGCCCATACTCCTACGGGAGGCAGCAGTGGGGAATCTTCCGCAATGGGCGAAAGCCTGACGGAGCAACGCCGCGTGAGTGAAGAAGGTCTTCGGATCGTAAAGCTCTGTTGTTGGGGACGAAAGGGTAGACGAGGCAATGCGTTTACTAAGACGGTACCCGACGAGCAAGCCACGGCTAACTA
>GV2UCFN02H8QS2
GGTGAGTAACGCGTAGGCAACCTGCCCTTAGGATGGGGACAACGGCCCGAAAGGACCGCTAATACCGAATGGACTCTAACTTTCGCATGGAAGAAAGAGGAAAGATGGTGCAAGCCATCGCCGAAGGAAGGGCCTGCGTCTGATTAGCCAGTTGGTGAGGTAACGGCCCACCAAAGCGACGATCAGTAGCCGGTCTGAGAGGATGAACGGCCACAATGGGACTGAGACACGGCCCATACTCCTACGGGAGGCAGCAGTGGGGAATCTTCCGCAATGGGCGAAAGCCTGACGGAGCAACGCCGCGTGAGTGAAGAAGGTCTTCGGATCGTAAAGCTCTGTTGTTGGGGACGAAAGGGTAGACGAGGCAATGCGTCTACTAAGACGGTACCCGACGAGCAAGCCACGGCTAACTA
>GV2UCFN02IP0PU
GGTGAGTAACGCGTAGGCAACCTGCCCTTAGGATGGGGACAACGGCCCGAAAGGACCGCTAATACCGAATGGACTCTAACTTTCGCATGGAAGAAAGAGGAAAGATGGTGCAAGCCATCGCCGAAGGAAGGGCCTGCGTCTGATTAGCCAGTTGGTGAGGTAACGGCCCACCAAAGCGACGATCAGTAGCCGGTCTGAGAGGATGAACGGCCACAATGGGACTGAGACACGGCCCATACTCCTACGGGAGGCAGCAGTGGGGAATCTTCCGCAATGGGCGAAAGCCTGACGGAGCAACGCCGCGTGAGTGAAGAAGGTCTTCGGATCGTAAAGCTCTGTTGTTGGGGACGAAAGGGTAGACGAGGCAATGCGTCTACTAAGACGGTACCCGACGAGCAAGCCACGGCTAACTA
>GV2UCFN02FJTBZ
GGTGAGTAACGCGTAGGCAACCTGCCCTTAGGATGGGGACAACGGCCCGAAAGGACCGCTAATACCGAATGGACTCTAACTTTCGCATGAAAGAAAGAGGAAAGATGGTGCAAGCCATCGCCGAAGGAAGGGCCTGCGTCTGATTAGCCAGTTGGTGAGGTAACGGCTCACCAAAGCGACGATCAGTAGCCGGTCTGAGAGGATGAACGGCCACAATGGGACTGAGACACGGCCCATACTCCTACGGGAGGCAGCAGTGGGGAATCTTCCGCAATGGGCGAAAGCCTGACGGAGCAACGCCGCGTGAGTGAAGAAGGTCTTCGGATCGTAAAGCTCTGTTGTTGGGGACGAAAGGGTAGACGAGGCAATGCGTCTACTAAGACGGTACCCGACGAGGAAGCCACGGCTAACTA
>GV2UCFN02FIFGO
GGTGAGTAACGCGTAGGCAACCTGCCCTTAGGATGGGGACAACGGCCCGAAAGGACCGCTAATACCGAATGGACTCTAACTTTCGCATGAAAGAAAGAGGAAAGATGGTGCAAGCCATCGCCGAAGGAAGGGCCTGCGTCTGATTAGCCAGTTGGTGAGGTAACGGCTCACCAAAGCGACGATCAGTAGCCGGTCTGAGAGGATGAACGGCCACAATGGGACTGAGACACGGCCCATACTCCTACGGGAGGCAGCAGTGGGGAATCTTCCGCAATGGGCGAAAGCCTGACGGAGCAACGCCGCGTGAGTGAAGAAGGTCTTCGGATCGTAAAGCTCTGTTGTTGGGGACGAAAGGGTAGACGAGGCAATGCGTCTACTAAGACGGTACCCGACGAGGAAGCCACGGCTAACTA
>GV2UCFN02GXYBM
GGTGAGTAACGCGTAGGCAACCTGCCCTTAGGATGGGGACAACGGCCCGAAAGGACCGCTAATACCGAATGGACTCTAACTTTCGCATGAAAGAAAGAGGAAAGATGGTGCAAGCCATCGCCGAAGGAAGGGCCTGCGTCTGATTAGCCAGTTGGTGAGGTAACGGCTCACCAAAGCGACGATCAGTAGCCGGTCTGAGAGGATGAACGGCCACAATGGGACTGAGACACGGCCCATACTCCTACGGGAGGCAGCAGTGGGGAATCTTCCGCAATGGGCGAAAGCCTGACGGAGCAACGCCGCGTGAGTGAAGAAGGTCTTCGGATCGTAAAGCTCTGTTGTTGGGGACGAAAGGGTAGACGAGGCAATGCGTCTACTAAGACGGTACCCGACGAGGAAGCCACGGCTAACTA
>GV2UCFN02IUHQX
GGTGAGTAACGCGTAGGCAACCTGCCCTTAGGATGGGGACAACGGCCCGAAAGGACCGCTAATACCGAATGGACTCTAACTTTCGCATGAAAGAAAGAGGAAAGATGGTGCAAGCCATCGCCGAAGGAAGGGCCTGCGTCTGATTAGCCAGTTGGTGAGGTAACGGCTCACCAAAGCGACGATCAGTAGCCGGTCTGAGAGGATGAACGGCCACAATGGGACTGAGACACGGCCCATACTCCTACGGGAGGCAGCAGTGGGGAATCTTCCGCAATGGGCGAAAGCCTGACGGAGCAACGCCGCGTGAGTGAAGAAGGTCTTCGGATCGTAAAGCTCTGTTGTTGGGGACGAAAGGGTAGACGAGGCAATGCGTCTACTAAGACGGTACCCGACGAGGAAGCCACGGCTAACTA
>G3BZQ8102GUM14
GGTGAGTAACGCGTAGGCAACCTGCCCTTAGGATGGGGACAACGGCCCGAAAGGACCGCTAATACCGAATGGACTCTAACTTTCGCATGAAAGAAAGAGGAAAGATGGTGCAAGCCATCGCCGAAGGAAGGGCCTGCGTCTGATTAGCCAGTTGGTGAGGTAACGGCTCACCAAAGCGACGATCAGTAGCCGGTCTGAGAGGATGAACGGCCACAATGGGACTGAGACACGGCCCATACTCCTACGGGAGGCAGCAGTGGGGAATCTTCCGCAATGGGCGAAAGCCTGACGGAGCAACGCCGCGTGAGTGAAGAAGGTCTTCGGATCGTAAAGCTCTGTTGTTGGGGACGAAAGGGTAGACGAGGCAATGCGTCTACTAAGACGGTACCCGACGAGGAAGCCACGGCTAACTA
>G35JFLI02JKW3B
GGTGAGTAACGCGTAGGCAACCTGCCCTTAGGATGGGGACAACGGCCCGAAAGGACCGCTAATACCGAATGGACTCTAACTTTCGCATGAAAGAAAGAGGAAAGATGGTGCAAGCCATCGCCGAAGGAAGGGCCTGCGTCTGATTAGCCAGTTGGTGAGGTAACGGCTCACCAAAGCGACGATCAGTAGCCGGTCTGAGAGGATGAACGGCCACAATGGGACTGAGACACGGCCCATACTCCTACGGGAGGCAGCAGTGGGGAATCTTCCGCAATGGGCGAAAGCCTGACGGAGCAACGCCGCGTGAGTGAAGAAGGTCTTCGGATCGTAAAGCTCTGTTGTTGGGGACGAAAGGGTAGACGAGGCAATGCGTCTACTAAGACGGTACCCGACGAGGAAGCCACGGCTAACTA
>G35JFLI02IGDIX
GGTGAGTAACGCGTAGGCAACCTGCCCTTAGGATGGGGACAACGGCCCGAAAGGACCGCTAATACCGAATGGACTCTAACTTTCGCATGAAAGAAAGAGGAAAGATGGTGCAAGCCATCGCCGAAGGAAGGGCCTGCGTCTGATTAGCCAGTTGGTGAGGTAACGGCTCACCAAAGCGACGATCAGTAGCCGGTCTGAGAGGATGAACGGCCACAATGGGACTGAGACACGGCCCATACTCCTACGGGAGGCAGCAGTGGGGAATCTTCCGCAATGGGCGAAAGCCTGACGGAGCAACGCCGCGTGAGTGAAGAAGGTCTTCGGATCGTAAAGCTCTGTTGTTGGGGACGAAAGGGTAGACGAGGCAATGCGTCTACTAAGACGGTACCCGACGAGGAAGCCACGGCTAACTA
>G35JFLI02HA25C
GGTGAGTAACGCGTAGGCAACCTGCCCTTAGGATGGGGACAACGGCCCGAAAGGACCGCTAATACCGAATGGACTCTAACTTTCGCATGAAAGAAAGAGGAAAGATGGTGCAAGCCATCGCCGAAGGAAGGGCCTGCGTCTGATTAGCCAGTTGGTGAGGTAACGGCTCACCAAAGCGACGATCAGTAGCCGGTCTGAGAGGATGAACGGCCACAATGGGACTGAGACACGGCCCATACTCCTACGGGAGGCAGCAGTGGGGAATCTTCCGCAATGGGCGAAAGCCTGACGGAGCAACGCCGCGTGAGTGAAGAAGGTCTTCGGATCGTAAAGCTCTGTTGTTGGGGACGAAAGGGTAGACGAGGCAATGCGTCTACTAAGACGGTACCCGACGAGGAAGCCACGGCTAACTA
>G35JFLI02HYWVN
GGTGAGTAACGCGTAGGCAACCTGCCCTTAGGATGGGGACAACGGCCCGAAAGGACCGCTAATACCGAATGGACTCTAACTTTCGCATGAAAGAAAGAGGAAAGATGGTGCAAGCCATCGCCGAAGGAAGGGCCTGCGTCTGATTAGCCAGTTGGTGAGGTAACGGCTCACCAAAGCGACGATCAGTAGCCGGTCTGAGAGGATGAACGGCCACAATGGGACTGAGACACGGCCCATACTCCTACGGGAGGCAGCAGTGGGGAATCTTCCGCAATGGGCGAAAGCCTGACGGAGCAACGCCGCGTGAGTGAAGAAGGTCTTCGGATCGTAAAGCTCTGTTGTTGGGGACGAAAGGGTAGACGAGGCAATGCGTCTACTAAGACGGTACCCGACGAGGAAGCCACGGCTAACTA
