# Supplementary material for: Investigation of the Effect of Type 2 Diabetes Mellitus on Subgingival Plaque Microbiota by High-Throughput 16S rDNA Pyrosequencing
Source: PLoS One. 2013 Apr 22;8(4):e61516. doi: 10.1371/journal.pone.0061516 (PMC3632544; doi:10.1371/journal.pone.0061516)
Supplement: File S1 — FASTA-format sequences for all the OTUs. Sequences for each OTU are provided in a FASTA-format file. (ZIP) [file pone.0061516.s004.zip › OTU.allseq/Otu0125.fasta]

>G3BZQ8102F0YLB
GGTGAGTAAGACGCGGGCAACCTGCCTCCTGCTTCGGGATAAGCTTTGGAAACGGGGTCTAATACCGGATGTGCCTGTCTGGTCGCATGGCTGGGCGGGAAAGATTGTTTTCGGCGGGGGATGGGCTCGCGGCCTATCAGCTTGTTGGTGGGGTGATGGCCTACCAAGGCGTCGACGGGTAGCCGGCCTGAGAGGGTGGTCGGCCACACTGGGACTGAGATACGGCCCAGACTCCTACGGGAGGCAGCAGTGGGGGATATTGCACAATGGGCGCAAGCCTGATGCAGCGACGCCGCGTGGGGGATGGAGGCTTTCGGGTTGTAAACCCCTTTCGGCGCGGGACAAGGCTCCGTTTGGCGGGGTTGAGGGTACGCGTCAAAGAAGCGCCGGCTAACTA
>G3BZQ8102FN70X
GGTGAGTAAGACGCGGGCAACCTGCCTCCTGCTTCGGGATAAGCTTTGGAAACGGGGTCTAATACCGGATGTGCCTGTCTGGTCGCATGGCTGGGCGGGAAAGATTGTTTTCGGCGGGGGATGGGCTCGCGGCCTATCAGCTTGTTGGTGGGGTGATGGCCTACCAAGGCGTCGACGGGTAGCCGGCCTGAGAGGGTGGTCGGCCACACTGGGACTGAGATACGGCCCAGACTCCTACGGGAGGCAGCAGTGGGGGATATTGCACAATGGGCGCAAGCCTGATGCAGCGACGCCGCGTGGGGGATGGAGGCTTTCGGGTTGTAAACCCCTTTCGGCGCGGGACAAGGCTCCGTTTGGCGGGGTTGAGGGTACGCGTCAAAGAAGCGCCGGCTAACTA
>G3BZQ8102F51X3
GGTGAGTAAGACGCGGGCAACCTGCCTCCTGCTTCGGGATAAGCTTTGGAAACGGGGTCTAATACCGGATGTGCCTGTCTGGTCGCATGGCTGGGCGGGAAAGATTGTTTTCGGCGGGGGATGGGCTCGCGGCCTATCAGCTTGTTGGTGGGGTGATGGCCTACCAAGGCGTCGACGGGTAGCCGGCCTGAGAGGGTGGTCGGCCACACTGGGACTGAGATACGGCCCAGACTCCTACGGGAGGCAGCAGTGGGGGATATTGCACAATGGGCGCAAGCCTGATGCAGCGACGCCGCGTGGGGGATGGAGGCTTTCGGGTTGTAAACCCCTTTCGGCGCGGGACAAGGCTCCGTTTGGCGGGGTTGAGGGTACGCGTCAAAGAAGCGCCGGCTAACTA
>G3BZQ8102HF7I7
GGTGAGTAAGACGCGGGCAACCTGCCTCCTGCTTCGGGATAAGCTTTGGAAACGGGGTCTAATACCGGATGTGCCTGTCTGGTCGCATGGCTGGGCGGGAAAGATTGTTTTCGGCGGGGGATGGGCTCGCGGCCTATCAGCTTGTTGGTGGGGTGATGGCCTACCAAGGCGTCGACGGGTAGCCGGCCTGAGAGGGTGGTCGGCCACACTGGGACTGAGATACGGCCCAGACTCCTACGGGAGGCAGCAGTGGGGGATATTGCACAATGGGCGCAAGCCTGATGCAGCGACGCCGCGTGGGGGATGGAGGCTTTCGGGTTGTAAACCCCTTTCGGCGCGGGACAAGGCTCCGTTTGGCGGGGTTGAGGGTACGCGTCAAAGAAGCGCCGGCTAACTA
>G3BZQ8102I8M0G
GGTGAGTAAGACGCGGGCAACCTGCCTCCTGCTTCGGGATAAGCTTTGGAAACGGGGTCTAATACCGGATGTGCCTGTCTGGTCGCATGGCTGGGCGGGAAAGATTGTTTTCGGCGGGGGATGGGCTCGCGGCCTATCAGCTTGTTGGTGGGGTGATGGCCTACCAAGGCGTCGACGGGTAGCCGGCCTGAGAGGGTGGTCGGCCACACTGGGACTGAGATACGGCCCAGACTCCTACGGGAGGCAGCAGTGGGGGATATTGCACAATGGGCGCAAGCCTGATGCAGCGACGCCGCGTGGGGGATGGAGGCTTTCGGGTTGTAAACCCCTTTCGGCGCGGGACAAGGCTCCGTTTGGCGGGGTTGAGGGTACGCGTCAAAGAAGCGCCGGCTAACTA
>G3BZQ8102GVS1T
GGTGAGTAAGACGCGGGCAACCTGCCTCCTGCTTCGGGATAAGCTTTGGAAACGGGGTCTAATACCGGATGTGCCTGTCTGGTCGCATGGCTGGGCGGGAAAGATTGTTTTCGGCGGGGGATGGGCTCGCGGCCTATCAGCTTGTTGGTGGGGTGATGGCCTACCAAGGCGTCGACGGGTAGCCGGCCTGAGAGGGTGGTCGGCCACACTGGGACTGAGATACGGCCCAGACTCCTACGGGAGGCAGCAGTGGGGGATATTGCACAATGGGCGCAAGCCTGATGCAGCGACGCCGCGTGGGGGATGGAGGCTTTCGGGTTGTAAACCCCTTTCGGCGCGGGACAAGGCTCCGTTTGGCGGGGTTGAGGGTACGCGTCAAAGAAGCGCCGGCTAACTA
>G3BZQ8102GIZ23
GGTGAGTAAGACGCGGGCAACCTGCCTCCTGCTTCGGGATAAGCTTTGGAAACGGGGTCTAATACCGGATGTGCCTGTCTGGTCGCATGGCTGGGCGGGAAAGATTGTTTTCGGCGGGGGATGGGCTCGCGGCCTATCAGCTTGTTGGTGGGGTGATGGCCTACCAAGGCGTCGACGGGTAGCCGGCCTGAGAGGGTGGTCGGCCACACTGGGACTGAGATACGGCCCAGACTCCTACGGGAGGCAGCAGTGGGGGATATTGCACAATGGGCGCAAGCCTGATGCAGCGACGCCGCGTGGGGGATGGAGGCTTTCGGGTTGTAAACCCCTTTCGGCGCGGGACAAGGCTCCGTTTGGCGGGGTTGAGGGTACGCGTCAAAGAAGCGCCGGCTAACTA
>G3BZQ8102FUE2G
GGTGAGTAAGACGCGGGCAACCTGCCTCCTGCTTCGGGATAAGCTTTGGAAACGGGGTCTAATACCGGATGTGCCTGTCTGGTCGCATGGCTGGGCGGGAAAGATTGTTTTCGGCGGGGGATGGGCTCGCGGCCTATCAGCTTGTTGGTGGGGTGATGGCCTACCAAGGCGTCGACGGGTAGCCGGCCTGAGAGGGTGGTCGGCCACACTGGGACTGAGATACGGCCCAGACTCCTACGGGAGGCAGCAGTGGGGGATATTGCACAATGGGCGCAAGCCTGATGCAGCGACGCCGCGTGGGGGATGGAGGCTTTCGGGTTGTAAACCCCTTTCGGCGCGGGACAAGGCTCCGTTTGGCGGGGTTGAGGGTACGCGTCAAAGAAGCGCCGGCTAACTA
>G3BZQ8102FPZDK
GGTGAGTAAGACGCGGGCAACCTGCCTCCTGCTTCGGGATAAGCTTTGGAAACGGGGTCTAATACCGGATGTGCCTGTCTGGTCGCATGGCTGGGCGGGAAAGATTGTTTTCGGCGGGGGATGGGCTCGCGGCCTATCAGCTTGTTGGTGGGGTGATGGCCTACCAAGGCGTCGACGGGTAGCCGGCCTGAGAGGGTGGTCGGCCACACTGGGACTGAGATACGGCCCAGACTCCTACGGGAGGCAGCAGTGGGGGATATTGCACAATGGGCGCAAGCCTGATGCAGCGACGCCGCGTGGGGGATGGAGGCTTTCGGGTTGTAAACCCCTTTCGGCGCGGGACAAGGCTCCGTTTGGCGGGGTTGAGGGTACGCGTCAAAGAAGCGCCGGCTAACTA
>G35JFLI02JNO2L
GGTGAGTAAGACGCGGGCAACCTGCCTCCTGCTTCGGGATAAGCTTTGGAAACGGGGTCTAATACCGGATGTGCCTGTCTGGTCGCATGGCTGGGCGGGAAAGATTGTTTTCGGCGGGGGATGGGCTCGCGGCCTATCAGCTTGTTGGTGGGGTGATGGCCTACCAAGGCGTCGACGGGTAGCCGGCCTGAGAGGGTGGTCGGCCACACTGGGACTGAGATACGGCCCAGACTCCTACGGGAGGCAGCAGTGGGGGATATTGCACAATGGGCGCAAGCCTGATGCAGCGACGCCGCGTGGGGGATGGAGGCTTTCGGGTTGTAAACCCCTTTCGGCGCGGGACAAGGCTCCGTTTGGCGGGGTTGAGGGTACGCGTCAAAGAAGCGCCGGCTAACTA
>G35JFLI02HFVRO
GGTGAGTAAGACGCGGGCAACCTGCCTCCTGCTTCGGGATAAGCTTTGGAAACGGGGTCTAATACCGGATGTGCCTGTCTGGTCGCATGGCTGGGCGGGAAAGATTGTTTTCGGCGGGGGATGGGCTCGCGGCCTATCAGCTTGTTGGTGGGGTGATGGCCTACCAAGGCGTCGACGGGTAGCCGGCCTGAGAGGGTGGTCGGCCACACTGGGACTGAGATACGGCCCAGACTCCTACGGGAGGCAGCAGTGGGGGATATTGCACAATGGGCGCAAGCCTGATGCAGCGACGCCGCGTGGGGGATGGAGGCTTTCGGGTTGTAAACCCCTTTCGGCGCGGGACAAGGCTCCGTTTGGCGGGGTTGAGGGTACGCGTCAAAGAAGCGCCGGCTAACTA
>G35JFLI02GDP8Z
GGTGAGTAAGACGCGGGCAACCTGCCTCCTGCTTCGGGATAAGCTTTGGAAACGGGGTCTAATACCGGATGTGCCTGTCTGGTCGCATGGCTGGGCGGGAAAGATTGTTTTCGGCGGGGGATGGGCTCGCGGCCTATCAGCTTGTTGGTGGGGTGATGGCCTACCAAGGCGTCGACGGGTAGCCGGCCTGAGAGGGTGGTCGGCCACACTGGGACTGAGATACGGCCCAGACTCCTACGGGAGGCAGCAGTGGGGGATATTGCACAATGGGCGCAAGCCTGATGCAGCGACGCCGCGTGGGGGATGGAGGCTTTCGGGTTGTAAACCCCTTTCGGCGCGGGACAAGGCTCCGTTTGGCGGGGTTGAGGGTACGCGTCAAAGAAGCGCCGGCTAACTA
>G35JFLI02IJWQF
GGTGAGTAAGACGCGGGCAACCTGCCTCCTGCTTCGGGATAAGCTTTGGAAACGGGGTCTAATACCGGATGTGCCTGTCTGGTCGCATGGCTGGGCGGGAAAGATTGTTTTCGGCGGGGGATGGGCTCGCGGCCTATCAGCTTGTTGGTGGGGTGATGGCCTACCAAGGCGTCGACGGGTAGCCGGCCTGAGAGGGTGGTCGGCCACACTGGGACTGAGATACGGCCCAGACTCCTACGGGAGGCAGCAGTGGGGGATATTGCACAATGGGCGCAAGCCTGATGCAGCGACGCCGCGTGGGGGATGGAGGCTTTCGGGTTGTAAACCCCTTTCGGCGCGGGACAAGGCTCCGTTTGGCGGGGTTGAGGGTACGCGTCAAAGAAGCGCCGGCTAACTA
>G35JFLI02HRYO2
GGTGAGTAAGACGCGGGCAACCTGCCTCCTGCTTCGGGATAAGCTTTGGAAACGGGGTCTAATACCGGATGTGCCTGTCTGGTCGCATGGCTGGGCGGGAAAGATTGTTTTCGGCGGGGGATGGGCTCGCGGCCTATCAGCTTGTTGGTGGGGTGATGGCCTACCAAGGCGTCGACGGGTAGCCGGCCTGAGAGGGTGGTCGGCCACACTGGGACTGAGATACGGCCCAGACTCCTACGGGAGGCAGCAGTGGGGGATATTGCACAATGGGCGCAAGCCTGATGCAGCGACGCCGCGTGGGGGATGGAGGCTTTCGGGTTGTAAACCCCTTTCGGCGCGGGACAAGGCTCCGTTTGGCGGGGTTGAGGGTACGCGTCAAAGAAGCGCCGGCTAACTA
>G35JFLI02F2KM9
GGTGAGTAAGACGCGGGCAACCTGCCTCCTGCTTCGGGATAAGCTTTGGAAACGGGGTCTAATACCGGATGTGCCTGTCTGGTCGCATGGCTGGGCGGGAAAGATTGTTTTCGGCGGGGGATGGGCTCGCGGCCTATCAGCTTGTTGGTGGGGTGATGGCCTACCAAGGCGTCGACGGGTAGCCGGCCTGAGAGGGTGGTCGGCCACACTGGGACTGAGATACGGCCCAGACTCCTACGGGAGGCAGCAGTGGGGGATATTGCACAATGGGCGCAAGCCTGATGCAGCGACGCCGCGTGGGGGATGGAGGCTTTCGGGTTGTAAACCCCTTTCGGCGCGGGACAAGGCTCCGTTTGGCGGGGTTGAGGGTACGCGTCAAAGAAGCGCCGGCTAACTA
>G35JFLI02JEJT7
GGTGAGTAAGACGCGGGCAACCTGCCTCCTGCTTCGGGATAAGCTTTGGAAACGGGGTCTAATACCGGATGTGCCTGTCTGGTCGCATGGCTGGGCGGGAAAGATTGTTTTCGGCGGGGGATGGGCTCGCGGCCTATCAGCTTGTTGGTGGGGTGATGGCCTACCAAGGCGTCGACGGGTAGCCGGCCTGAGAGGGTGGTCGGCCACACTGGGACTGAGATACGGCCCAGACTCCTACGGGAGGCAGCAGTGGGGGATATTGCACAATGGGCGCAAGCCTGATGCAGCGACGCCGCGTGGGGGATGGAGGCTTTCGGGTTGTAAACCCCTTTCGGCGCGGGACAAGGCTCCGTTTGGCGGGGTTGAGGGTACGCGTCAAAGAAGCGCCGGCTAACTA
>G35JFLI02I9EU6
GGTGAGTAAGACGCGGGCAACCTGCCTCCTGCTTCGGGATAAGCTTTGGAAACGGGGTCTAATACCGGATGTGCCTGTCTGGTCGCATGGCTGGGCGGGAAAGATTGTTTTCGGCGGGGGATGGGCTCGCGGCCTATCAGCTTGTTGGTGGGGTGATGGCCTACCAAGGCGTCGACGGGTAGCCGGCCTGAGAGGGTGGTCGGCCACACTGGGACTGAGATACGGCCCAGACTCCTACGGGAGGCAGCAGTGGGGGATATTGCACAATGGGCGCAAGCCTGATGCAGCGACGCCGCGTGGGGGATGGAGGCTTTCGGGTTGTAAACCCCTTTCGGCGCGGGACAAGGCTCCGTTTGGCGGGGTTGAGGGTACGCGTCAAAGAAGCGCCGGCTAACTA
>G35JFLI02GLQ8H
GGTGAGTAAGACGCGGGCAACCTGCCTCCTGCTTCGGGATAAGCTTTGGAAACGGGGTCTAATACCGGATGTGCCTGTCTGGTCGCATGGCTGGGCGGGAAAGATTGTTTTCGGCGGGGGATGGGCTCGCGGCCTATCAGCTTGTTGGTGGGGTGATGGCCTACCAAGGCGTCGACGGGTAGCCGGCCTGAGAGGGTGGTCGGCCACACTGGGACTGAGATACGGCCCAGACTCCTACGGGAGGCAGCAGTGGGGGATATTGCACAATGGGCGCAAGCCTGATGCAGCGACGCCGCGTGGGGGATGGAGGCTTTCGGGTTGTAAACCCCTTTCGGCGCGGGACAAGGCTCCGTTTGGCGGGGTTGAGGGTACGCGTCAAAGAAGCGCCGGCTAACTA
>G35JFLI02JHWAQ
GGTGAGTAAGACGCGGGCAACCTGCCTCCTGCTTCGGGATAAGCTTTGGAAACGGGGTCTAATACCGGATGTGCCTGTCTGGTCGCATGGCTGGGCGGGAAAGATTGTTTTCGGCGGGGGATGGGCTCGCGGCCTATCAGCTTGTTGGTGGGGTGATGGCCTACCAAGGCGTCGACGGGTAGCCGGCCTGAGAGGGTGGTCGGCCACACTGGGACTGAGATACGGCCCAGACTCCTACGGGAGGCAGCAGTGGGGGATATTGCACAATGGGCGCAAGCCTGATGCAGCGACGCCGCGTGGGGGATGGAGGCTTTCGGGTTGTAAACCCCTTTCGGCGCGGGACAAGGCTCCGTTTGGCGGGGTTGAGGGTACGCGTCAAAGAAGCGCCGGCTAACTA
>G35JFLI02F38AH
GGTGAGTAAGACGCGGGCAACCTGCCTCCTGCTTCGGGATAAGCTTTGGAAACGGGGTCTAATACCGGATGTGCCTGTCTGGTCGCATGGCTGGGCGGGAAAGATTGTTTTCGGCGGGGGATGGGCTCGCGGCCTATCAGCTTGTTGGTGGGGTGATGGCCTACCAAGGCGTCGACGGGTAGCCGGCCTGAGAGGGTGGTCGGCCACACTGGGACTGAGATACGGCCCAGACTCCTACGGGAGGCAGCAGTGGGGGATATTGCACAATGGGCGCAAGCCTGATGCAGCGACGCCGCGTGGGGGATGGAGGCTTTCGGGTTGTAAACCCCTTTCGGCGCGGGACAAGGCTCCGTTTGGCGGGGTTGAGGGTACGCGTCAAAGAAGCGCCGGCTAACTA
>G35JFLI02IZI7I
GGTGAGTAAGACGCGGGCAACCTGCCTCCTGCTTCGGGATAAGCTTTGGAAACGGGGTCTAATACCGGATGTGCCTGTCTGGTCGCATGGCTGGGCGGGAAAGATTGTTTTCGGCGGGGGATGGGCTCGCGGCCTATCAGCTTGTTGGTGGGGTGATGGCCTACCAAGGCGTCGACGGGTAGCCGGCCTGAGAGGGTGGTCGGCCACACTGGGACTGAGATACGGCCCAGACTCCTACGGGAGGCAGCAGTGGGGGATATTGCACAATGGGCGCAAGCCTGATGCAGCGACGCCGCGTGGGGGATGGAGGCTTTCGGGTTGTAAACCCCTTTCGGCGCGGGACAAGGCTCCGTTTGGCGGGGTTGAGGGTACGCGTCAAAGAAGCGCCGGCTAACTA
>G35JFLI02HA1S1
GGTGAGTAAGACGCGGGCAACCTGCCTCCTGCTTCGGGATAAGCTTTGGAAACGGGGTCTAATACCGGATGTGCCTGTCTGGTCGCATGGCTGGGCGGGAAAGATTGTTTTCGGCGGGGGATGGGCTCGCGGCCTATCAGCTTGTTGGTGGGGTGATGGCCTACCAAGGCGTCGACGGGTAGCCGGCCTGAGAGGGTGGTCGGCCACACTGGGACTGAGATACGGCCCAGACTCCTACGGGAGGCAGCAGTGGGGGATATTGCACAATGGGCGCAAGCCTGATGCAGCGACGCCGCGTGGGGGATGGAGGCTTTCGGGTTGTAAACCCCTTTCGGCGCGGGACAAGGCTCCGTTTGGCGGGGTTGAGGGTACGCGTCAAAGAAGCGCCGGCTAACTA
>G35JFLI02JAOGI
GGTGAGTAAGACGCGGGCAACCTGCCTCCTGCTTCGGGATAAGCTTTGGAAACGGGGTCTAATACCGGATGTGCCTGTCTGGTCGCATGGCTGGGCGGGAAAGATTGTTTTCGGCGGGGGATGGGCTCGCGGCCTATCAGCTTGTTGGTGGGGTGATGGCCTACCAAGGCGTCGACGGGTAGCCGGCCTGAGAGGGTGGTCGGCCACACTGGGACTGAGATACGGCCCAGACTCCTACGGGAGGCAGCAGTGGGGGATATTGCACAATGGGCGCAAGCCTGATGCAGCGACGCCGCGTGGGGGATGGAGGCTTTCGGGTTGTAAACCCCTTTCGGCGCGGGACAAGGCTCCGTTTGGCGGGGTTGAGGGTACGCGTCAAAGAAGCGCCGGCTAACTA
>G35JFLI02IGDCV
GGTGAGTAAGACGCGGGCAACCTGCCTCCTGCTTCGGGATAAGCTTTGGAAACGGGGTCTAATACCGGATGTGCCTGTCTGGTCGCATGGCTGGGCGGGAAAGATTGTTTTCGGCGGGGGATGGGCTCGCGGCCTATCAGCTTGTTGGTGGGGTGATGGCCTACCAAGGCGTCGACGGGTAGCCGGCCTGAGAGGGTGGTCGGCCACACTGGGACTGAGATACGGCCCAGACTCCTACGGGAGGCAGCAGTGGGGGATATTGCACAATGGGCGCAAGCCTGATGCAGCGACGCCGCGTGGGGGATGGAGGCTTTCGGGTTGTAAACCCCTTTCGGCGCGGGACAAGGCTCCGTTTGGCGGGGTTGAGGGTACGCGTCAAAGAAGCGCCGGCTAACTA
>G35JFLI02HFP00
GGTGAGTAAGACGCGGGCAACCTGCCTCCTGCTTCGGGATAAGCTTTGGAAACGGGGTCTAATACCGGATGTGCCTGTCTGGTCGCATGGCTGGGCGGGAAAGATTGTTTTCGGCGGGGGATGGGCTCGCGGCCTATCAGCTTGTTGGTGGGGTGATGGCCTACCAAGGCGTCGACGGGTAGCCGGCCTGAGAGGGTGGTCGGCCACACTGGGACTGAGATACGGCCCAGACTCCTACGGGAGGCAGCAGTGGGGGATATTGCACAATGGGCGCAAGCCTGATGCAGCGACGCCGCGTGGGGGATGGAGGCTTTCGGGTTGTAAACCCCTTTCGGCGCGGGACAAGGCTCCGTTTGGCGGGGTTGAGGGTACGCGTCAAAGAAGCGCCGGCTAACTA
>G35JFLI02JQTJP
GGTGAGTAAGACGCGGGCAACCTGCCTCCTGCTTCGGGATAAGCTTTGGAAACGGGGTCTAATACCGGATGTGCCTGTCTGGTCGCATGGCTGGGCGGGAAAGATTGTTTTCGGCGGGGGATGGGCTCGCGGCCTATCAGCTTGTTGGTGGGGTGATGGCCTACCAAGGCGTCGACGGGTAGCCGGCCTGAGAGGGTGGTCGGCCACACTGGGACTGAGATACGGCCCAGACTCCTACGGGAGGCAGCAGTGGGGGATATTGCACAATGGGCGCAAGCCTGATGCAGCGACGCCGCGTGGGGGATGGAGGCTTTCGGGTTGTAAACCCCTTTCGGCGCGGGACAAGGCTCCGTTTGGCGGGGTTGAGGGTACGCGTCAAAGAAGCGCCGGCTAACTA
>G35JFLI02I3OXA
GGTGAGTAAGACGCGGGCAACCTGCCTCCTGCTTCGGGATAAGCTTTGGAAACGGGGTCTAATACCGGATGTGCCTGTCTGGTCGCATGGCTGGGCGGGAAAGATTGTTTTCGGCGGGGGATGGGCTCGCGGCCTATCAGCTTGTTGGTGGGGTGATGGCCTACCAAGGCGTCGACGGGTAGCCGGCCTGAGAGGGTGGTCGGCCACACTGGGACTGAGATACGGCCCAGACTCCTACGGGAGGCAGCAGTGGGGGATATTGCACAATGGGCGCAAGCCTGATGCAGCGACGCCGCGTGGGGGATGGAGGCTTTCGGGTTGTAAACCCCTTTCGGCGCGGGACAAGGCTCCGTTTGGCGGGGTTGAGGGTACGCGTCAAAGAAGCGCCGGCTAACTA
>G35JFLI02F45DH
GGTGAGTAAGACGCGGGCAACCTGCCTCCTGCTTCGGGATAAGCTTTGGAAACGGGGTCTAATACCGGATGTGCCTGTCTGGTCGCATGGCTGGGCGGGAAAGATTGTTTTCGGCGGGGGATGGGCTCGCGGCCTATCAGCTTGTTGGTGGGGTGATGGCCTACCAAGGCGTCGACGGGTAGCCGGCCTGAGAGGGTGGTCGGCCACACTGGGACTGAGATACGGCCCAGACTCCTACGGGAGGCAGCAGTGGGGGATATTGCACAATGGGCGCAAGCCTGATGCAGCGACGCCGCGTGGGGGATGGAGGCTTTCGGGTTGTAAACCCCTTTCGGCGCGGGACAAGGCTCCGTTTGGCGGGGTTGAGGGTACGCGTCAAAGAAGCGCCGGCTAACTA
>G35JFLI02IKOLZ
GGTGAGTAAGACGCGGGCAACCTGCCTCCTGCTTCGGGATAAGCTTTGGAAACGGGGTCTAATACCGGATGTGCCTGTCTGGTCGCATGGCTGGGCGGGAAAGATTGTTTTCGGCGGGGGATGGGCTCGCGGCCTATCAGCTTGTTGGTGGGGTGATGGCCTACCAAGGCGTCGACGGGTAGCCGGCCTGAGAGGGTGGTCGGCCACACTGGGACTGAGATACGGCCCAGACTCCTACGGGAGGCAGCAGTGGGGGATATTGCACAATGGGCGCAAGCCTGATGCAGCGACGCCGCGTGGGGGATGGAGGCTTTCGGGTTGTAAACCCCTTTCGGCGCGGGACAAGGCTCCGTTTGGCGGGGTTGAGGGTACGCGTCAAAGAAGCGCCGGCTAACTA
>G35JFLI02H3FSX
GGTGAGTAAGACGCGGGCAACCTGCCTCCTGCTTCGGGATAAGCTTTGGAAACGGGGTCTAATACCGGATGTGCCTGTCTGGTCGCATGGCTGGGCGGGAAAGATTGTTTTCGGCGGGGGATGGGCTCGCGGCCTATCAGCTTGTTGGTGGGGTGATGGCCTACCAAGGCGTCGACGGGTAGCCGGCCTGAGAGGGTGGTCGGCCACACTGGGACTGAGATACGGCCCAGACTCCTACGGGAGGCAGCAGTGGGGGATATTGCACAATGGGCGCAAGCCTGATGCAGCGACGCCGCGTGGGGGATGGAGGCTTTCGGGTTGTAAACCCCTTTCGGCGCGGGACAAGGCTCCGTTTGGCGGGGTTGAGGGTACGCGTCAAAGAAGCGCCGGCTAACTA
>G35JFLI02FS151
GGTGAGTAAGACGCGGGCAACCTGCCTCCTGCTTCGGGATAAGCTTTGGAAACGGGGTCTAATACCGGATGTGCCTGTCTGGTCGCATGGCTGGGCGGGAAAGATTGTTTTCGGCGGGGGATGGGCTCGCGGCCTATCAGCTTGTTGGTGGGGTGATGGCCTACCAAGGCGTCGACGGGTAGCCGGCCTGAGAGGGTGGTCGGCCACACTGGGACTGAGATACGGCCCAGACTCCTACGGGAGGCAGCAGTGGGGGATATTGCACAATGGGCGCAAGCCTGATGCAGCGACGCCGCGTGGGGGATGGAGGCTTTCGGGTTGTAAACCCCTTTCGGCGCGGGACAAGGCTCCGTTTGGCGGGGTTGAGGGTACGCGTCAAAGAAGCGCCGGCTAACTA
>G35JFLI02FKATL
GGTGAGTAAGACGCGGGCAACCTGCCTCCTGCTTCGGGATAAGCTTTGGAAACGGGGTCTAATACCGGATGTGCCTGTCTGGTCGCATGGCTGGGCGGGAAAGATTGTTTTCGGCGGGGGATGGGCTCGCGGCCTATCAGCTTGTTGGTGGGGTGATGGCCTACCAAGGCGTCGACGGGTAGCCGGCCTGAGAGGGTGGTCGGCCACACTGGGACTGAGATACGGCCCAGACTCCTACGGGAGGCAGCAGTGGGGGATATTGCACAATGGGCGCAAGCCTGATGCAGCGACGCCGCGTGGGGGATGGAGGCTTTCGGGTTGTAAACCCCTTTCGGCGCGGGACAAGGCTCCGTTTGGCGGGGTTGAGGGTACGCGTCAAAGAAGCGCCGGCTAACTA
>G35JFLI02GZJJ5
GGTGAGTAAGACGCGGGCAACCTGCCTCCTGCTTCGGGATAAGCTTTGGAAACGGGGTCTAATACCGGATGTGCCTGTCTGGTCGCATGGCTGGGCGGGAAAGATTGTTTTCGGCGGGGGATGGGCTCGCGGCCTATCAGCTTGTTGGTGGGGTGATGGCCTACCAAGGCGTCGACGGGTAGCCGGCCTGAGAGGGTGGTCGGCCACACTGGGACTGAGATACGGCCCAGACTCCTACGGGAGGCAGCAGTGGGGGATATTGCACAATGGGCGCAAGCCTGATGCAGCGACGCCGCGTGGGGGATGGAGGCTTTCGGGTTGTAAACCCCTTTCGGCGCGGGACAAGGCTCCGTTTGGCGGGGTTGAGGGTACGCGTCAAAGAAGCGCCGGCTAACTA
>G35JFLI02FUHIP
GGTGAGTAAGACGCGGGCAACCTGCCTCCTGCTTCGGGATAAGCTTTGGAAACGGGGTCTAATACCGGATGTGCCTGTCTGGTCGCATGGCTGGGCGGGAAAGATTGTTTTCGGCGGGGGATGGGCTCGCGGCCTATCAGCTTGTTGGTGGGGTGATGGCCTACCAAGGCGTCGACGGGTAGCCGGCCTGAGAGGGTGGTCGGCCACACTGGGACTGAGATACGGCCCAGACTCCTACGGGAGGCAGCAGTGGGGGATATTGCACAATGGGCGCAAGCCTGATGCAGCGACGCCGCGTGGGGGATGGAGGCTTTCGGGTTGTAAACCCCTTTCGGCGCGGGACAAGGCTCCGTTTGGCGGGGTTGAGGGTACGCGTCAAAGAAGCGCCGGCTAACTA
>G35JFLI02G23RR
GGTGAGTAAGACGCGGGCAACCTGCCTCCTGCTTCGGGATAAGCTTTGGAAACGGGGTCTAATACCGGATGTGCCTGTCTGGTCGCATGGCTGGGCGGGAAAGATTGTTTTCGGCGGGGGATGGGCTCGCGGCCTATCAGCTTGTTGGTGGGGTGATGGCCTACCAAGGCGTCGACGGGTAGCCGGCCTGAGAGGGTGGTCGGCCACACTGGGACTGAGATACGGCCCAGACTCCTACGGGAGGCAGCAGTGGGGGATATTGCACAATGGGCGCAAGCCTGATGCAGCGACGCCGCGTGGGGGATGGAGGCTTTCGGGTTGTAAACCCCTTTCGGCGCGGGACAAGGCTCCGTTTGGCGGGGTTGAGGGTACGCGTCAAAGAAGCGCCGGCTAACTA
>G35JFLI02F29WW
GGTGAGTAAGACGCGGGCAACCTGCCTCCTGCTTCGGGATAAGCTTTGGAAACGGGGTCTAATACCGGATGTGCCTGTCTGGTCGCATGGCTGGGCGGGAAAGATTGTTTTCGGCGGGGGATGGGCTCGCGGCCTATCAGCTTGTTGGTGGGGTGATGGCCTACCAAGGCGTCGACGGGTAGCCGGCCTGAGAGGGTGGTCGGCCACACTGGGACTGAGATACGGCCCAGACTCCTACGGGAGGCAGCAGTGGGGGATATTGCACAATGGGCGCAAGCCTGATGCAGCGACGCCGCGTGGGGGATGGAGGCTTTCGGGTTGTAAACCCCTTTCGGCGCGGGACAAGGCTCCGTTTGGCGGGGTTGAGGGTACGCGTCAAAGAAGCGCCGGCTAACTA
>G35JFLI02IROE1
GGTGAGTAAGACGCGGGCAACCTGCCTCCTGCTTCGGGATAAGCTTTGGAAACGGGGTCTAATACCGGATGTGCCTGTCTGGTCGCATGGCTGGGCGGGAAAGATTGTTTTCGGCGGGGGATGGGCTCGCGGCCTATCAGCTTGTTGGTGGGGTGATGGCCTACCAAGGCGTCGACGGGTAGCCGGCCTGAGAGGGTGGTCGGCCACACTGGGACTGAGATACGGCCCAGACTCCTACGGGAGGCAGCAGTGGGGGATATTGCACAATGGGCGCAAGCCTGATGCAGCGACGCCGCGTGGGGGATGGAGGCTTTCGGGTTGTAAACCCCTTTCGGCGCGGGACAAGGCTCCGTTTGGCGGGGTTGAGGGTACGCGTCAAAGAAGCGCCGGCTAACTA
>G35JFLI02GCVIK
GGTGAGTAAGACGCGGGCAACCTGCCTCCTGCTTCGGGATAAGCTTTGGAAACGGGGTCTAATACCGGATGTGCCTGTCTGGTCGCATGGCTGGGCGGGAAAGATTGTTTTCGGCGGGGGATGGGCTCGCGGCCTATCAGCTTGTTGGTGGGGTGATGGCCTACCAAGGCGTCGACGGGTAGCCGGCCTGAGAGGGTGGTCGGCCACACTGGGACTGAGATACGGCCCAGACTCCTACGGGAGGCAGCAGTGGGGGATATTGCACAATGGGCGCAAGCCTGATGCAGCGACGCCGCGTGGGGGATGGAGGCTTTCGGGTTGTAAACCCCTTTCGGCGCGGGACAAGGCTCCGTTTGGCGGGGTTGAGGGTACGCGTCAAAGAAGCGCCGGCTAACTA
>G35JFLI02F3YE2
GGTGAGTAAGACGCGGGCAACCTGCCTCCTGCTTCGGGATAAGCTTTGGAAACGGGGTCTAATACCGGATGTGCCTGTCTGGTCGCATGGCTGGGCGGGAAAGATTGTTTTCGGCGGGGGATGGGCTCGCGGCCTATCAGCTTGTTGGTGGGGTGATGGCCTACCAAGGCGTCGACGGGTAGCCGGCCTGAGAGGGTGGTCGGCCACACTGGGACTGAGATACGGCCCAGACTCCTACGGGAGGCAGCAGTGGGGGATATTGCACAATGGGCGCAAGCCTGATGCAGCGACGCCGCGTGGGGGATGGAGGCTTTCGGGTTGTAAACCCCTTTCGGCGCGGGACAAGGCTCCGTTTGGCGGGGTTGAGGGTACGCGTCAAAGAAGCGCCGGCTAACTA
>G35JFLI02GDCTX
GGTGAGTAAGACGCGGGCAACCTGCCTCCTGCTTCGGGATAAGCTTTGGAAACGGGGTCTAATACCGGATGTGCCTGTCTGGTCGCATGGCTGGGCGGGAAAGATTGTTTTCGGCGGGGGATGGGCTCGCGGCCTATCAGCTTGTTGGTGGGGTGATGGCCTACCAAGGCGTCGACGGGTAGCCGGCCTGAGAGGGTGGTCGGCCACACTGGGACTGAGATACGGCCCAGACTCCTACGGGAGGCAGCAGTGGGGGATATTGCACAATGGGCGCAAGCCTGATGCAGCGACGCCGCGTGGGGGATGGAGGCTTTCGGGTTGTAAACCCCTTTCGGCGCGGGACAAGGCTCCGTTTGGCGGGGTTGAGGGTACGCGTCAAAGAAGCGCCGGCTAACTA
>G35JFLI02F3Y2K
GGTGAGTAAGACGCGGGCAACCTGCCTCCTGCTTCGGGATAAGCTTTGGAAACGGGGTCTAATACCGGATGTGCCTGTCTGGTCGCATGGCTGGGCGGGAAAGATTGTTTTCGGCGGGGGATGGGCTCGCGGCCTATCAGCTTGTTGGTGGGGTGATGGCCTACCAAGGCGTCGACGGGTAGCCGGCCTGAGAGGGTGGTCGGCCACACTGGGACTGAGATACGGCCCAGACTCCTACGGGAGGCAGCAGTGGGGGATATTGCACAATGGGCGCAAGCCTGATGCAGCGACGCCGCGTGGGGGATGGAGGCTTTCGGGTTGTAAACCCCTTTCGGCGCGGGACAAGGCTCCGTTTGGCGGGGTTGAGGGTACGCGTCAAAGAAGCGCCGGCTAACTA
>G3BZQ8102HYJIL
GGTGAGTAAGACGCGGGCAACCTGCCTCCTGCTTCGGGATAAGCTTTGGAAACGGGGTCTAATACCGGATGTGCCTGTCTGGTCGCATGGCTGGGCGGGAAAGATTGTTTTCGGCGGGGGATGGGCTCGCGGCCTATCAGCTTGTTGGTGGGGTGATGGCCTACCAAGGCGTCGACGGGTAGCCGGCCTGAGAGGGTGGTCGGCCACACTGGGACTGAGATACGGCCCAGACTCCTACGGGAGGCAGCAGTGGGGGATATTGCACAATGGGCGCAAGCCTGATGCAGCGACGCCGCGTGGGGGATGGAGGCTTTCGGGTTGTAAACCCCTTTCGGCGCGGGACAAGGCTCCGTTTGGCGGGGTTGAGGGTACGCGTCAAAGAAGCGCCGGCTAACTA
>G35JFLI02IGF5M
GGTGAGTAAGACGCGGGCAACCTGCCTCCTGCTTCGGGATAAGCTTTGGAAACGGGGTCTAATACCGGATGTGCCTGTCTGGTCGCATGGCTGGGCGGGAAAGATTGTTTTCGGCGGGGGATGGGCTCGCGGCCTATCAGCTTGTTGGTGGGGTGATGGCCTACCAAGGCGTCGACGGGTAGCCGGCCTGAGAGGGTGGTCGGCCACACTGGGACTGAGATACGGCCCAGACTCCTACGGGAGGCAGCAGTGGGGGATATTGCACAATGGGCGCAAGCCTGATGCAGCGACGCCGCGTGGGGGATGGAGGCTTTCGGGTTGTAAACCCCTTTCGGCGCGGGACAAGGCTCCGTTTGGCGGGGTTGAGGGTACGCGTCAAAGAAGCGCCGGCTAACTA
>G35JFLI02I2V00
GGTGAGTAAGACGCGGGCAACCTGCCCTCCTGCTTCGGGATAAGCTTTGGAAACGGGGTCTAATACCGGATGTGCCTGTCTGGTCGCATGGCTGGGCGGGAAAGATTGTTTTTCGGCGGGGGATGGGCTCGCGGCCTATCAGCTTGTTGGTGGGGTGATGGCCTACCAAGGCGTCGACGGGTAGCCGGCCTGAGAGGGTGGTCGGCCACACTGGGACTGAGATACGGCCCAGACTCCTACGGGAGGCAGCAGTGGGGGATATTGCACAATGGGCGCAAGCCTGATGCAGCGACGCCGCGTGGGGGATGGAGGCTTTCGGGTTGTAAACCCCTTTCGGCGCGGGACAAGGCTCCGTTTGGCGGGGTTGAGGGTACGCGTCAAAGAAGCGCCGGCTAACTA
>G3BZQ8102IGP5V
GGTGAGTAAGACGCGGGCAACCTGCCCTCCTGCTTCGGGATAAGCTTTGGAAACGGGGTCTAATACCGGATGTGCCTGTCTGGTCGCATGGCTGGGCGGGAAAGATTGTTTTCGGCGGGGGATGGGCTCGCGGCCTATCAGCTTGTTGGTGGGGTGATGGCCTACCAAGGCGTCGACGGGTAGCCGGCCTGAGAGGGTGGTCGGCCACACTGGGACTGAGATACGGCCCAGACTCCTACGGGAGGCAGCAGTGGGGGATATTGCACAATGGGCGCAAGCCTGATGCAGCGACGCCGCGTGGGGGATGGAGGCTTTCGGGTTGTAAACCCCTTTCGGCGCGGGACAAGGCTCCGTTTGGCGGGGTTGAGGGTACGCGTCAAAGAAGCGCCGGCTAACTA
>G3BZQ8102FS892
GGTGAGTAAGACGCGGGCAACCTGCCCTCCTGCTTCGGGATAAGCTTTGGAAACGGGGTCTAATACCGGATGTGCCTGTCTGGTCGCATGGCTGGGCGGGAAAGATTGTTTTCGGCGGGGGATGGGCTCGCGGCCTATCAGCTTGTTGGTGGGGTGATGGCCTACCAAGGCGTCGACGGGTAGCCGGCCTGAGAGGGTGGTCGGCCACACTGGGACTGAGATACGGCCCAGACTCCTACGGGAGGCAGCAGTGGGGGATATTGCACAATGGGCGCAAGCCTGATGCAGCGACGCCGCGTGGGGGATGGAGGCTTTCGGGTTGTAAACCCCTTTCGGCGCGGGACAAGGCTCCGTTTGGCGGGGTTGAGGGTACGCGTCAAAGAAGCGCCGGCTAACTA
>G3BZQ8102JQJRJ
GGTGAGTAAGACGCGGGCAACCTGCCCTCCTGCTTCGGGATAAGCTTTGGAAACGGGGTCTAATACCGGATGTGCCTGTCTGGTCGCATGGCTGGGCGGGAAAGATTGTTTTCGGCGGGGGATGGGCTCGCGGCCTATCAGCTTGTTGGTGGGGTGATGGCCTACCAAGGCGTCGACGGGTAGCCGGCCTGAGAGGGTGGTCGGCCACACTGGGACTGAGATACGGCCCAGACTCCTACGGGAGGCAGCAGTGGGGGATATTGCACAATGGGCGCAAGCCTGATGCAGCGACGCCGCGTGGGGGATGGAGGCTTTCGGGTTGTAAACCCCTTTCGGCGCGGGACAAGGCTCCGTTTGGCGGGGTTGAGGGTACGCGTCAAAGAAGCGCCGGCTAACTA
>G3BZQ8102F9ZSO
GGTGAGTAAGACGCGGGCAACCTGCCCTCCTGCTTCGGGATAAGCTTTGGAAACGGGGTCTAATACCGGATGTGCCTGTCTGGTCGCATGGCTGGGCGGGAAAGATTGTTTTCGGCGGGGGATGGGCTCGCGGCCTATCAGCTTGTTGGTGGGGTGATGGCCTACCAAGGCGTCGACGGGTAGCCGGCCTGAGAGGGTGGTCGGCCACACTGGGACTGAGATACGGCCCAGACTCCTACGGGAGGCAGCAGTGGGGGATATTGCACAATGGGCGCAAGCCTGATGCAGCGACGCCGCGTGGGGGATGGAGGCTTTCGGGTTGTAAACCCCTTTCGGCGCGGGACAAGGCTCCGTTTGGCGGGGTTGAGGGTACGCGTCAAAGAAGCGCCGGCTAACTA
>G35JFLI02HU941
GGTGAGTAAGACGCGGGCAACCTGCCCTCCTGCTTCGGGATAAGCTTTGGAAACGGGGTCTAATACCGGATGTGCCTGTCTGGTCGCATGGCTGGGCGGGAAAGATTGTTTTCGGCGGGGGATGGGCTCGCGGCCTATCAGCTTGTTGGTGGGGTGATGGCCTACCAAGGCGTCGACGGGTAGCCGGCCTGAGAGGGTGGTCGGCCACACTGGGACTGAGATACGGCCCAGACTCCTACGGGAGGCAGCAGTGGGGGATATTGCACAATGGGCGCAAGCCTGATGCAGCGACGCCGCGTGGGGGATGGAGGCTTTCGGGTTGTAAACCCCTTTCGGCGCGGGACAAGGCTCCGTTTGGCGGGGTTGAGGGTACGCGTCAAAGAAGCGCCGGCTAACTA
>G35JFLI02JEQU7
GGTGAGTAAGACGCGGGCAACCTGCCCTCCTGCTTCGGGATAAGCTTTGGAAACGGGGTCTAATACCGGATGTGCCTGTCTGGTCGCATGGCTGGGCGGGAAAGATTGTTTTCGGCGGGGGATGGGCTCGCGGCCTATCAGCTTGTTGGTGGGGTGATGGCCTACCAAGGCGTCGACGGGTAGCCGGCCTGAGAGGGTGGTCGGCCACACTGGGACTGAGATACGGCCCAGACTCCTACGGGAGGCAGCAGTGGGGGATATTGCACAATGGGCGCAAGCCTGATGCAGCGACGCCGCGTGGGGGATGGAGGCTTTCGGGTTGTAAACCCCTTTCGGCGCGGGACAAGGCTCCGTTTGGCGGGGTTGAGGGTACGCGTCAAAGAAGCGCCGGCTAACTA
>G35JFLI02JNJ0Z
GGTGAGTAAGACGCGGGCAACCTGCCCTCCTGCTTCGGGATAAGCTTTGGAAACGGGGTCTAATACCGGATGTGCCTGTCTGGTCGCATGGCTGGGCGGGAAAGATTGTTTTCGGCGGGGGATGGGCTCGCGGCCTATCAGCTTGTTGGTGGGGTGATGGCCTACCAAGGCGTCGACGGGTAGCCGGCCTGAGAGGGTGGTCGGCCACACTGGGACTGAGATACGGCCCAGACTCCTACGGGAGGCAGCAGTGGGGGATATTGCACAATGGGCGCAAGCCTGATGCAGCGACGCCGCGTGGGGGATGGAGGCTTTCGGGTTGTAAACCCCTTTCGGCGCGGGACAAGGCTCCGTTTGGCGGGGTTGAGGGTACGCGTCAAAGAAGCGCCGGCTAACTA
>G35JFLI02HHEIG
GGTGAGTAAGACGCGGGCAACCTGCCCTCCTGCTTCGGGATAAGCTTTGGAAACGGGGTCTAATACCGGATGTGCCTGTCTGGTCGCATGGCTGGGCGGGAAAGATTGTTTTCGGCGGGGGATGGGCTCGCGGCCTATCAGCTTGTTGGTGGGGTGATGGCCTACCAAGGCGTCGACGGGTAGCCGGCCTGAGAGGGTGGTCGGCCACACTGGGACTGAGATACGGCCCAGACTCCTACGGGAGGCAGCAGTGGGGGATATTGCACAATGGGCGCAAGCCTGATGCAGCGACGCCGCGTGGGGGATGGAGGCTTTCGGGTTGTAAACCCCTTTCGGCGCGGGACAAGGCTCCGTTTGGCGGGGTTGAGGGTACGCGTCAAAGAAGCGCCGGCTAACTA
>G35JFLI02HEA45
GGTGAGTAAGACGCGGGCAACCTGCCCTCCTGCTTCGGGATAAGCTTTGGAAACGGGGTCTAATACCGGATGTGCCTGTCTGGTCGCATGGCTGGGCGGGAAAGATTGTTTTCGGCGGGGGATGGGCTCGCGGCCTATCAGCTTGTTGGTGGGGTGATGGCCTACCAAGGCGTCGACGGGTAGCCGGCCTGAGAGGGTGGTCGGCCACACTGGGACTGAGATACGGCCCAGACTCCTACGGGAGGCAGCAGTGGGGGATATTGCACAATGGGCGCAAGCCTGATGCAGCGACGCCGCGTGGGGGATGGAGGCTTTCGGGTTGTAAACCCCTTTCGGCGCGGGACAAGGCTCCGTTTGGCGGGGTTGAGGGTACGCGTCAAAGAAGCGCCGGCTAACTA
>G35JFLI02F697V
GGTGAGTAAGACGCGGGCAACCTGCCCTCCTGCTTCGGGATAAGCTTTGGAAACGGGGTCTAATACCGGATGTGCCTGTCTGGTCGCATGGCTGGGCGGGAAAGATTGTTTTCGGCGGGGGATGGGCTCGCGGCCTATCAGCTTGTTGGTGGGGTGATGGCCTACCAAGGCGTCGACGGGTAGCCGGCCTGAGAGGGTGGTCGGCCACACTGGGACTGAGATACGGCCCAGACTCCTACGGGAGGCAGCAGTGGGGGATATTGCACAATGGGCGCAAGCCTGATGCAGCGACGCCGCGTGGGGGATGGAGGCTTTCGGGTTGTAAACCCCTTTCGGCGCGGGACAAGGCTCCGTTTGGCGGGGTTGAGGGTACGCGTCAAAGAAGCGCCGGCTAACTA
>GV2UCFN02ID4N4
GGTGAGTAAGACGCGGGCAACCTGCCCTCCTGCTTCGGGATAAGCTTTGGAAACGGGGTCTAATACCGGATGTGCCTGTCTGGTCGCATGGCTGGGCGGGGAAAGATTGTTTTCGGCGGGGGATGGGCTCGCGGCCTATCAGCTTGTTGGTGGGGTGATGGCCTACCAAGGCGTCGACGGGTAGCCGGCCTGAGAGGGTGGTCGGCCACACTGGGACTGAGATACGGCCCAGACTCCTACGGGAGGCAGCAGTGGGGGATATTGCACAATGGGCGCAAGCCTGATGCAGCGACGCCGCGTGGGGGATGGAGGCTTTCGGGTTGTAAACCCCTTTCGGCGCGGGACAAGGCTCCGTTTGGCGGGGTTGAGGGTACGCGTCAAAGAAGCGCCGGCTAACTA
>GV2UCFN02F4VC7
GGTGAGTAAGACGCGGGCAACCTGCCCTCCTGCTTCGGGATAAGCTTTGGAAACGGGGTCTAATACCGGATGTGCCTGTCTGGTCGCATGGCTGGGCGGGGAAAGATTGTTTTCGGCGGGGGATGGGCTCGCGGCCTATCAGCTTGTTGGTGGGGTGATGGCCTACCAAGGCGTCGACGGGTAGCCGGCCTGAGAGGGTGGTCGGCCACACTGGGACTGAGATACGGCCCAGACTCCTACGGGAGGCAGCAGTGGGGGATATTGCACAATGGGCGCAAGCCTGATGCAGCGACGCCGCGTGGGGGATGGAGGCTTTCGGGTTGTAAACCCCTTTCGGCGCGGGACAAGGCTCCGTTTGGCGGGGTTGAGGGTACGCGTCAAAGAAGCGCCGGCTAACTA
>GV2UCFN02HYC6Z
GGTGAGTAAGACGCGGGCAACCTGCCCTCCTGCTTCGGGATAAGCTTTGGAAACGGGGTCTAATACCGGATGTGCCTGTCTGGTCGCATGGCTGGGCGGGGAAAGATTGTTTTCGGCGGGGGATGGGCTCGCGGCCTATCAGCTTGTTGGTGGGGTGATGGCCTACCAAGGCGTCGACGGGTAGCCGGCCTGAGAGGGTGGTCGGCCACACTGGGACTGAGATACGGCCCAGACTCCTACGGGAGGCAGCAGTGGGGGATATTGCACAATGGGCGCAAGCCTGATGCAGCGACGCCGCGTGGGGGATGGAGGCTTTCGGGTTGTAAACCCCTTTCGGCGCGGGACAAGGCTCCGTTTGGCGGGGTTGAGGGTACGCGTCAAAGAAGCGCCGGCTAACTA
>GV2UCFN02GAI8G
GGTGAGTAAGACGCGGGCAACCTGCCCTCCTGCTTCGGGATAAGCTTTGGAAACGGGGTCTAATACCGGATGTGCCTGTCTGGTCGCATGGCTGGGCGGGGAAAGATTGTTTTCGGCGGGGGATGGGCTCGCGGCCTATCAGCTTGTTGGTGGGGTGATGGCCTACCAAGGCGTCGACGGGTAGCCGGCCTGAGAGGGTGGTCGGCCACACTGGGACTGAGATACGGCCCAGACTCCTACGGGAGGCAGCAGTGGGGGATATTGCACAATGGGCGCAAGCCTGATGCAGCGACGCCGCGTGGGGGATGGAGGCTTTCGGGTTGTAAACCCCTTTCGGCGCGGGACAAGGCTCCGTTTGGCGGGGTTGAGGGTACGCGTCAAAGAAGCGCCGGCTAACTA
>GV2UCFN02JFUTS
GGTGAGTAAGACGCGGGCAACCTGCCCTCCTGCTTCGGGATAAGCTTTGGAAACGGGGTCTAATACCGGATGTGCCTGTCTGGTCGCATGGCTGGGCGGGGAAAGATTGTTTTCGGCGGGGGATGGGCTCGCGGCCTATCAGCTTGTTGGTGGGGTGATGGCCTACCAAGGCGTCGACGGGTAGCCGGCCTGAGAGGGTGGTCGGCCACACTGGGACTGAGATACGGCCCAGACTCCTACGGGAGGCAGCAGTGGGGGATATTGCACAATGGGCGCAAGCCTGATGCAGCGACGCCGCGTGGGGGATGGAGGCTTTCGGGTTGTAAACCCCTTTCGGCGCGGGACAAGGCTCCGTTTGGCGGGGTTGAGGGTACGCGTCAAAGAAGCGCCGGCTAACTA
>GV2UCFN02F79V2
GGTGAGTAAGACGCGGGCAACCTGCCCTCCTGCTTCGGGATAAGCTTTGGAAACGGGGTCTAATACCGGATGTGCCTGTCTGGTCGCATGGCTGGGCGGGGAAAGATTGTTTTCGGCGGGGGATGGGCTCGCGGCCTATCAGCTTGTTGGTGGGGTGATGGCCTACCAAGGCGTCGACGGGTAGCCGGCCTGAGAGGGTGGTCGGCCACACTGGGACTGAGATACGGCCCAGACTCCTACGGGAGGCAGCAGTGGGGGATATTGCACAATGGGCGCAAGCCTGATGCAGCGACGCCGCGTGGGGGATGGAGGCTTTCGGGTTGTAAACCCCTTTCGGCGCGGGACAAGGCTCCGTTTGGCGGGGTTGAGGGTACGCGTCAAAGAAGCGCCGGCTAACTA
>GV2UCFN02IJZVB
GGTGAGTAAGACGCGGGCAACCTGCCCTCCTGCTTCGGGATAAGCTTTGGAAACGGGGTCTAATACCGGATGTGCCTGTCTGGTCGCATGGCTGGGCGGGGAAAGATTGTTTTCGGCGGGGGATGGGCTCGCGGCCTATCAGCTTGTTGGTGGGGTGATGGCCTACCAAGGCGTCGACGGGTAGCCGGCCTGAGAGGGTGGTCGGCCACACTGGGACTGAGATACGGCCCAGACTCCTACGGGAGGCAGCAGTGGGGGATATTGCACAATGGGCGCAAGCCTGATGCAGCGACGCCGCGTGGGGGATGGAGGCTTTCGGGTTGTAAACCCCTTTCGGCGCGGGACAAGGCTCCGTTTGGCGGGGTTGAGGGTACGCGTCAAAGAAGCGCCGGCTAACTA
>GV2UCFN02JV58U
GGTGAGTAAGACGCGGGCAACCTGCCCTCCTGCTTCGGGATAAGCTTTGGAAACGGGGTCTAATACCGGATGTGCCTGTCTGGTCGCATGGCTGGGCGGGGAAAGATTGTTTTCGGCGGGGGATGGGCTCGCGGCCTATCAGCTTGTTGGTGGGGTGATGGCCTACCAAGGCGTCGACGGGTAGCCGGCCTGAGAGGGTGGTCGGCCACACTGGGACTGAGATACGGCCCAGACTCCTACGGGAGGCAGCAGTGGGGGATATTGCACAATGGGCGCAAGCCTGATGCAGCGACGCCGCGTGGGGGATGGAGGCTTTCGGGTTGTAAACCCCTTTCGGCGCGGGACAAGGCTCCGTTTGGCGGGGTTGAGGGTACGCGTCAAAGAAGCGCCGGCTAACTA
>GV2UCFN02HXAU7
GGTGAGTAAGACGCGGGCAACCTGCCCTCCTGCTTCGGGATAAGCTTTGGAAACGGGGTCTAATACCGGATGTGCCTGTCTGGTCGCATGGCTGGGCGGGGAAAGATTGTTTTCGGCGGGGGATGGGCTCGCGGCCTATCAGCTTGTTGGTGGGGTGATGGCCTACCAAGGCGTCGACGGGTAGCCGGCCTGAGAGGGTGGTCGGCCACACTGGGACTGAGATACGGCCCAGACTCCTACGGGAGGCAGCAGTGGGGGATATTGCACAATGGGCGCAAGCCTGATGCAGCGACGCCGCGTGGGGGATGGAGGCTTTCGGGTTGTAAACCCCTTTCGGCGCGGGACAAGGCTCCGTTTGGCGGGGTTGAGGGTACGCGTCAAAGAAGCGCCGGCTAACTA
>GV2UCFN02FK0X5
GGTGAGTAAGACGCGGGCAACCTGCCCTCCTGCTTCGGGATAAGCTTTGGAAACGGGGTCTAATACCGGATGTGCCTGTCTGGTCGCATGGCTGGGCGGGGAAAGATTGTTTTCGGCGGGGGATGGGCTCGCGGCCTATCAGCTTGTTGGTGGGGTGATGGCCTACCAAGGCGTCGACGGGTAGCCGGCCTGAGAGGGTGGTCGGCCACACTGGGACTGAGATACGGCCCAGACTCCTACGGGAGGCAGCAGTGGGGGATATTGCACAATGGGCGCAAGCCTGATGCAGCGACGCCGCGTGGGGGATGGAGGCTTTCGGGTTGTAAACCCCTTTCGGCGCGGGACAAGGCTCCGTTTGGCGGGGTTGAGGGTACGCGTCAAAGAAGCGCCGGCTAACTA
>GV2UCFN02GEC3Z
GGTGAGTAAGACGCGGGCAACCTGCCCTCCTGCTTCGGGATAAGCTTTGGAAACGGGGTCTAATACCGGATGTGCCTGTCTGGTCGCATGGCTGGGCGGGGAAAGATTGTTTTCGGCGGGGGATGGGCTCGCGGCCTATCAGCTTGTTGGTGGGGTGATGGCCTACCAAGGCGTCGACGGGTAGCCGGCCTGAGAGGGTGGTCGGCCACACTGGGACTGAGATACGGCCCAGACTCCTACGGGAGGCAGCAGTGGGGGATATTGCACAATGGGCGCAAGCCTGATGCAGCGACGCCGCGTGGGGGATGGAGGCTTTCGGGTTGTAAACCCCTTTCGGCGCGGGACAAGGCTCCGTTTGGCGGGGTTGAGGGTACGCGTCAAAGAAGCGCCGGCTAACTA
>GV2UCFN02H2QUB
GGTGAGTAAGACGCGGGCAACCTGCCCTCCTGCTTCGGGATAAGCTTTGGAAACGGGGTCTAATACCGGATGTGCCTGTCTGGTCGCATGGCTGGGCGGGGAAAGATTGTTTTCGGCGGGGGATGGGCTCGCGGCCTATCAGCTTGTTGGTGGGGTGATGGCCTACCAAGGCGTCGACGGGTAGCCGGCCTGAGAGGGTGGTCGGCCACACTGGGACTGAGATACGGCCCAGACTCCTACGGGAGGCAGCAGTGGGGGATATTGCACAATGGGCGCAAGCCTGATGCAGCGACGCCGCGTGGGGGATGGAGGCTTTCGGGTTGTAAACCCCTTTCGGCGCGGGACAAGGCTCCGTTTGGCGGGGTTGAGGGTACGCGTCAAAGAAGCGCCGGCTAACTA
>GV2UCFN02GXMGG
GGTGAGTAAGACGCGGGCAACCTGCCCTCCTGCTTCGGGATAAGCTTTGGAAACGGGGTCTAATACCGGATGTGCCTGTCTGGTCGCATGGCTGGGCGGGGAAAGATTGTTTTCGGCGGGGGATGGGCTCGCGGCCTATCAGCTTGTTGGTGGGGTGATGGCCTACCAAGGCGTCGACGGGTAGCCGGCCTGAGAGGGTGGTCGGCCACACTGGGACTGAGATACGGCCCAGACTCCTACGGGAGGCAGCAGTGGGGGATATTGCACAATGGGCGCAAGCCTGATGCAGCGACGCCGCGTGGGGGATGGAGGCTTTCGGGTTGTAAACCCCTTTCGGCGCGGGACAAGGCTCCGTTTGGCGGGGTTGAGGGTACGCGTCAAAGAAGCGCCGGCTAACTA
>GV2UCFN02FNGNS
GGTGAGTAAGACGCGGGCAACCTGCCCTCCTGCTTCGGGATAAGCTTTGGAAACGGGGTCTAATACCGGATGTGCCTGTCTGGTCGCATGGCTGGGCGGGGAAAGATTGTTTTCGGCGGGGGATGGGCTCGCGGCCTATCAGCTTGTTGGTGGGGTGATGGCCTACCAAGGCGTCGACGGGTAGCCGGCCTGAGAGGGTGGTCGGCCACACTGGGACTGAGATACGGCCCAGACTCCTACGGGAGGCAGCAGTGGGGGATATTGCACAATGGGCGCAAGCCTGATGCAGCGACGCCGCGTGGGGGATGGAGGCTTTCGGGTTGTAAACCCCTTTCGGCGCGGGACAAGGCTCCGTTTGGCGGGGTTGAGGGTACGCGTCAAAGAAGCGCCGGCTAACTA
>G3BZQ8102GYVU8
GGTGAGTAAGACGCGGGCAACCTGCCCTCCTGCTTCGGGATAAGCTTTGGAAACGGGGTCTAATACCGGATGTGCCTGTCTGGTCGCATGGCTGGGCGGGGAAAGATTGTTTTCGGCGGGGGATGGGCTCGCGGCCTATCAGCTTGTTGGTGGGGTGATGGCCTACCAAGGCGTCGACGGGTAGCCGGCCTGAGAGGGTGGTCGGCCACACTGGGACTGAGATACGGCCCAGACTCCTACGGGAGGCAGCAGTGGGGGATATTGCACAATGGGCGCAAGCCTGATGCAGCGACGCCGCGTGGGGGATGGAGGCTTTCGGGTTGTAAACCCCTTTCGGCGCGGGACAAGGCTCCGTTTGGCGGGGTTGAGGGTACGCGTCAAAGAAGCGCCGGCTAACTA
>G3BZQ8102ILLMP
GGTGAGTAAGACGCGGGCAACCTGCCCTCCTGCTTCGGGATAAGCTTTGGAAACGGGGTCTAATACCGGATGTGCCTGTCTGGTCGCATGGCTGGGCGGGGAAAGATTGTTTTCGGCGGGGGATGGGCTCGCGGCCTATCAGCTTGTTGGTGGGGTGATGGCCTACCAAGGCGTCGACGGGTAGCCGGCCTGAGAGGGTGGTCGGCCACACTGGGACTGAGATACGGCCCAGACTCCTACGGGAGGCAGCAGTGGGGGATATTGCACAATGGGCGCAAGCCTGATGCAGCGACGCCGCGTGGGGGATGGAGGCTTTCGGGTTGTAAACCCCTTTCGGCGCGGGACAAGGCTCCGTTTGGCGGGGTTGAGGGTACGCGTCAAAGAAGCGCCGGCTAACTA
>G3BZQ8102IRCG2
GGTGAGTAAGACGCGGGCAACCTGCCCTCCTGCTTCGGGATAAGCTTTGGAAACGGGGTCTAATACCGGATGTGCCTGTCTGGTCGCATGGCTGGGCGGGGAAAGATTGTTTTCGGCGGGGGATGGGCTCGCGGCCTATCAGCTTGTTGGTGGGGTGATGGCCTACCAAGGCGTCGACGGGTAGCCGGCCTGAGAGGGTGGTCGGCCACACTGGGACTGAGATACGGCCCAGACTCCTACGGGAGGCAGCAGTGGGGGATATTGCACAATGGGCGCAAGCCTGATGCAGCGACGCCGCGTGGGGGATGGAGGCTTTCGGGTTGTAAACCCCTTTCGGCGCGGGACAAGGCTCCGTTTGGCGGGGTTGAGGGTACGCGTCAAAGAAGCGCCGGCTAACTA
>G3BZQ8102HVIGN
GGTGAGTAAGACGCGGGCAACCTGCCCTCCTGCTTCGGGATAAGCTTTGGAAACGGGGTCTAATACCGGATGTGCCTGTCTGGTCGCATGGCTGGGCGGGGAAAGATTGTTTTCGGCGGGGGATGGGCTCGCGGCCTATCAGCTTGTTGGTGGGGTGATGGCCTACCAAGGCGTCGACGGGTAGCCGGCCTGAGAGGGTGGTCGGCCACACTGGGACTGAGATACGGCCCAGACTCCTACGGGAGGCAGCAGTGGGGGATATTGCACAATGGGCGCAAGCCTGATGCAGCGACGCCGCGTGGGGGATGGAGGCTTTCGGGTTGTAAACCCCTTTCGGCGCGGGACAAGGCTCCGTTTGGCGGGGTTGAGGGTACGCGTCAAAGAAGCGCCGGCTAACTA
>G3BZQ8102GM5YJ
GGTGAGTAAGACGCGGGCAACCTGCCCTCCTGCTTCGGGATAAGCTTTGGAAACGGGGTCTAATACCGGATGTGCCTGTCTGGTCGCATGGCTGGGCGGGGAAAGATTGTTTTCGGCGGGGGATGGGCTCGCGGCCTATCAGCTTGTTGGTGGGGTGATGGCCTACCAAGGCGTCGACGGGTAGCCGGCCTGAGAGGGTGGTCGGCCACACTGGGACTGAGATACGGCCCAGACTCCTACGGGAGGCAGCAGTGGGGGATATTGCACAATGGGCGCAAGCCTGATGCAGCGACGCCGCGTGGGGGATGGAGGCTTTCGGGTTGTAAACCCCTTTCGGCGCGGGACAAGGCTCCGTTTGGCGGGGTTGAGGGTACGCGTCAAAGAAGCGCCGGCTAACTA
>G3BZQ8102J1YCJ
GGTGAGTAAGACGCGGGCAACCTGCCCTCCTGCTTCGGGATAAGCTTTGGAAACGGGGTCTAATACCGGATGTGCCTGTCTGGTCGCATGGCTGGGCGGGGAAAGATTGTTTTCGGCGGGGGATGGGCTCGCGGCCTATCAGCTTGTTGGTGGGGTGATGGCCTACCAAGGCGTCGACGGGTAGCCGGCCTGAGAGGGTGGTCGGCCACACTGGGACTGAGATACGGCCCAGACTCCTACGGGAGGCAGCAGTGGGGGATATTGCACAATGGGCGCAAGCCTGATGCAGCGACGCCGCGTGGGGGATGGAGGCTTTCGGGTTGTAAACCCCTTTCGGCGCGGGACAAGGCTCCGTTTGGCGGGGTTGAGGGTACGCGTCAAAGAAGCGCCGGCTAACTA
>G3BZQ8102G2RWO
GGTGAGTAAGACGCGGGCAACCTGCCCTCCTGCTTCGGGATAAGCTTTGGAAACGGGGTCTAATACCGGATGTGCCTGTCTGGTCGCATGGCTGGGCGGGGAAAGATTGTTTTCGGCGGGGGATGGGCTCGCGGCCTATCAGCTTGTTGGTGGGGTGATGGCCTACCAAGGCGTCGACGGGTAGCCGGCCTGAGAGGGTGGTCGGCCACACTGGGACTGAGATACGGCCCAGACTCCTACGGGAGGCAGCAGTGGGGGATATTGCACAATGGGCGCAAGCCTGATGCAGCGACGCCGCGTGGGGGATGGAGGCTTTCGGGTTGTAAACCCCTTTCGGCGCGGGACAAGGCTCCGTTTGGCGGGGTTGAGGGTACGCGTCAAAGAAGCGCCGGCTAACTA
>G3BZQ8102HC79Q
GGTGAGTAAGACGCGGGCAACCTGCCCTCCTGCTTCGGGATAAGCTTTGGAAACGGGGTCTAATACCGGATGTGCCTGTCTGGTCGCATGGCTGGGCGGGGAAAGATTGTTTTCGGCGGGGGATGGGCTCGCGGCCTATCAGCTTGTTGGTGGGGTGATGGCCTACCAAGGCGTCGACGGGTAGCCGGCCTGAGAGGGTGGTCGGCCACACTGGGACTGAGATACGGCCCAGACTCCTACGGGAGGCAGCAGTGGGGGATATTGCACAATGGGCGCAAGCCTGATGCAGCGACGCCGCGTGGGGGATGGAGGCTTTCGGGTTGTAAACCCCTTTCGGCGCGGGACAAGGCTCCGTTTGGCGGGGTTGAGGGTACGCGTCAAAGAAGCGCCGGCTAACTA
>G3BZQ8102JJIEU
GGTGAGTAAGACGCGGGCAACCTGCCCTCCTGCTTCGGGATAAGCTTTGGAAACGGGGTCTAATACCGGATGTGCCTGTCTGGTCGCATGGCTGGGCGGGGAAAGATTGTTTTCGGCGGGGGATGGGCTCGCGGCCTATCAGCTTGTTGGTGGGGTGATGGCCTACCAAGGCGTCGACGGGTAGCCGGCCTGAGAGGGTGGTCGGCCACACTGGGACTGAGATACGGCCCAGACTCCTACGGGAGGCAGCAGTGGGGGATATTGCACAATGGGCGCAAGCCTGATGCAGCGACGCCGCGTGGGGGATGGAGGCTTTCGGGTTGTAAACCCCTTTCGGCGCGGGACAAGGCTCCGTTTGGCGGGGTTGAGGGTACGCGTCAAAGAAGCGCCGGCTAACTA
>G3BZQ8102GF44B
GGTGAGTAAGACGCGGGCAACCTGCCCTCCTGCTTCGGGATAAGCTTTGGAAACGGGGTCTAATACCGGATGTGCCTGTCTGGTCGCATGGCTGGGCGGGGAAAGATTGTTTTCGGCGGGGGATGGGCTCGCGGCCTATCAGCTTGTTGGTGGGGTGATGGCCTACCAAGGCGTCGACGGGTAGCCGGCCTGAGAGGGTGGTCGGCCACACTGGGACTGAGATACGGCCCAGACTCCTACGGGAGGCAGCAGTGGGGGATATTGCACAATGGGCGCAAGCCTGATGCAGCGACGCCGCGTGGGGGATGGAGGCTTTCGGGTTGTAAACCCCTTTCGGCGCGGGACAAGGCTCCGTTTGGCGGGGTTGAGGGTACGCGTCAAAGAAGCGCCGGCTAACTA
>G3BZQ8102JBGEK
GGTGAGTAAGACGCGGGCAACCTGCCCTCCTGCTTCGGGATAAGCTTTGGAAACGGGGTCTAATACCGGATGTGCCTGTCTGGTCGCATGGCTGGGCGGGGAAAGATTGTTTTCGGCGGGGGATGGGCTCGCGGCCTATCAGCTTGTTGGTGGGGTGATGGCCTACCAAGGCGTCGACGGGTAGCCGGCCTGAGAGGGTGGTCGGCCACACTGGGACTGAGATACGGCCCAGACTCCTACGGGAGGCAGCAGTGGGGGATATTGCACAATGGGCGCAAGCCTGATGCAGCGACGCCGCGTGGGGGATGGAGGCTTTCGGGTTGTAAACCCCTTTCGGCGCGGGACAAGGCTCCGTTTGGCGGGGTTGAGGGTACGCGTCAAAGAAGCGCCGGCTAACTA
>G35JFLI02FJOKN
GGTGAGTAAGACGCGGGCAACCTGCCCTCCTGCTTCGGGATAAGCTTTGGAAACGGGGTCTAATACCGGATGTGCCTGTCTGGTCGCATGGCTGGGCGGGGAAAGATTGTTTTCGGCGGGGGATGGGCTCGCGGCCTATCAGCTTGTTGGTGGGGTGATGGCCTACCAAGGCGTCGACGGGTAGCCGGCCTGAGAGGGTGGTCGGCCACACTGGGACTGAGATACGGCCCAGACTCCTACGGGAGGCAGCAGTGGGGGATATTGCACAATGGGCGCAAGCCTGATGCAGCGACGCCGCGTGGGGGATGGAGGCTTTCGGGTTGTAAACCCCTTTCGGCGCGGGACAAGGCTCCGTTTGGCGGGGTTGAGGGTACGCGTCAAAGAAGCGCCGGCTAACTA
>GV2UCFN02GMYLZ
GGTGAGTAAGACGCGGGCAACCTGCCCTCCTGCTTCGGGATAAGCTTTGGAAACGGGGTCTAATACCGGATGTGCCTGTCTGGTCGCATGGCTGGGCGGGGAAAGATTGTTTTCGGCGGGGGATGGGCTCGCGGCCTATCAGCTTGTTGGTGGGGTGATGGCCTACCAAGGCGTCGACGGGTAGCCGGCCTGAGAGGGTGGTCGGCCACACTGGGACTGAGATACGGCCCAGACTCCTACGGGAGGCAGCAGTGGGGGATATTGCACAATGGGCGCAAGCCTGATGCAGCGACGCCGCGTGGGGGATGGAGGCTTTCGGGTTGTAAACCCCTTTCGGCGCGGGACAAGGCTCCGTTTGGCGGGGTTGAGGGTACGCGTCAAAGAAGCGCCGGCTAACTA
>GV2UCFN02I47I0
GGTGAGTAAGACGCGGGCAACCTGCCCTCCTGCTTCGGGATAAGCTTTGGAAACGGGGTCTAATACCGGATGTGCCTGTCTGGTCGCATGGCTGGGCGGGGAAAGATTGTTTTCGGCGGGGGATGGGCTCGCGGCCTATCAGCTTGTTGGTGGGGTGATGGCCTACCAAGGCGTCGACGGGTAGCCGGCCTGAGAGGGTGGTCGGCCACACTGGGACTGAGATACGGCCCAGACTCCTACGGGAGGCAGCAGTGGGGGATATTGCACAATGGGCGCAAGCCTGATGCAGCGACGCCGCGTGGGGGATGGAGGCTTTCGGGTTGTAAACCCCTTTCGGCGCGGGACAAGGCTCCGTTTGGCGGGGTTGAGGGTACGCGTCAAAGAAGCGCCGGCTAACTA
>GV2UCFN02I0P8W
GGTGAGTAAGACGCGGGCAACCTGCCCTCCTGCTTCGGGATAAGCTTTGGAAACGGGGTCTAATACCGGATGTGCCTGTCTGGTCGCATGGCTGGGCGGGGAAAGATTGTTTTCGGCGGGGGATGGGCTCGCGGCCTATCAGCTTGTTGGTGGGGTGATGGCCTACCAAGGCGTCGACGGGTAGCCGGCCTGAGAGGGTGGTCGGCCACACTGGGACTGAGATACGGCCCAGACTCCTACGGGAGGCAGCAGTGGGGGATATTGCACAATGGGCGCAAGCCTGATGCAGCGACGCCGCGTGGGGGATGGAGGCTTTCGGGTTGTAAACCCCTTTCGGCGCGGGACAAGGCTCCGTTTGGCGGGGTTGAGGGTACGCGTCAAAGAAGCGCCGGCTAACTA
>GV2UCFN02IC9MQ
GGTGAGTAAGACGCGGGCAACCTGCCCTCCTGCTTCGGGATAAGCTTTGGAAACGGGGTCTAATACCGGATGTGCCTGTCTGGTCGCATGGCTGGGCGGGGAAAGATTGTTTTCGGCGGGGGATGGGCTCGCGGCCTATCAGCTTGTTGGTGGGGTGATGGCCTACCAAGGCGTCGACGGGTAGCCGGCCTGAGAGGGTGGTCGGCCACACTGGGACTGAGATACGGCCCAGACTCCTACGGGAGGCAGCAGTGGGGGATATTGCACAATGGGCGCAAGCCTGATGCAGCGACGCCGCGTGGGGGATGGAGGCTTTCGGGTTGTAAACCCCTTTCGGCGCGGGACAAGGCTCCGTTTGGCGGGGTTGAGGGTACGCGTCAAAGAAGCGCCGGCTAACTA
>GV2UCFN02I2KW2
GGTGAGTAAGACGCGGGCAACCTGCCCTCCTGCTTCGGGATAAGCTTTGGAAACGGGGTCTAATACCGGATGTGCCTGTCTGGTCGCATGGCTGGGCGGGGAAAGATTGTTTTCGGCGGGGGATGGGCTCGCGGCCTATCAGCTTGTTGGTGGGGTGATGGCCTACCAAGGCGTCGACGGGTAGCCGGCCTGAGAGGGTGGTCGGCCACACTGGGACTGAGATACGGCCCAGACTCCTACGGGAGGCAGCAGTGGGGGATATTGCACAATGGGCGCAAGCCTGATGCAGCGACGCCGCGTGGGGGATGGAGGCTTTCGGGTTGTAAACCCCTTTCGGCGCGGGACAAGGCTCCGTTTGGCGGGGTTGAGGGTACGCGTCAAAGAAGCGCCGGCTAACTA
>GV2UCFN02HJ8VQ
GGTGAGTAAGACGCGGGCAACCTGCCCTCCTGCTTCGGGATAAGCTTTGGAAACGGGGTCTAATACCGGATGTGCCTGTCTGGTCGCATGGCTGGGCGGGGAAAGATTGTTTTCGGCGGGGGATGGGCTCGCGGCCTATCAGCTTGTTGGTGGGGTGATGGCCTACCAAGGCGTCGACGGGTAGCCGGCCTGAGAGGGTGGTCGGCCACACTGGGACTGAGATACGGCCCAGACTCCTACGGGAGGCAGCAGTGGGGGATATTGCACAATGGGCGCAAGCCTGATGCAGCGACGCCGCGTGGGGGATGGAGGCTTTCGGGTTGTAAACCCCTTTCGGCGCGGGACAAGGCTCCGTTTGGCGGGGTTGAGGGTACGCGTCAAAGAAGCGCCGGCTAACTA
>GV2UCFN02FSBSD
GGTGAGTAAGACGCGGGCAACCTGCCCTCCTGCTTCGGGATAAGCTTTGGAAACGGGGTCTAATACCGGATGTGCCTGTCTGGTCGCATGGCTGGGCGGGGAAAGATTGTTTTCGGCGGGGGATGGGCTCGCGGCCTATCAGCTTGTTGGTGGGGTGATGGCCTACCAAGGCGTCGACGGGTAGCCGGCCTGAGAGGGTGGTCGGCCACACTGGGACTGAGATACGGCCCAGACTCCTACGGGAGGCAGCAGTGGGGGATATTGCACAATGGGCGCAAGCCTGATGCAGCGACGCCGCGTGGGGGATGGAGGCTTTCGGGTTGTAAACCCCTTTCGGCGCGGGACAAGGCTCCGTTTGGCGGGGTTGAGGGTACGCGTCAAAGAAGCGCCGGCTAACTA
>GV2UCFN02JKXTZ
GGTGAGTAAGACGCGGGCAACCTGCCCTCCTGCTTCGGGATAAGCTTTGGAAACGGGGTCTAATACCGGATGTGCCTGTCTGGTCGCATGGCTGGGCGGGGAAAGATTGTTTTCGGCGGGGGATGGGCTCGCGGCCTATCAGCTTGTTGGTGGGGTGATGGCCTACCAAGGCGTCGACGGGTAGCCGGCCTGAGAGGGTGGTCGGCCACACTGGGACTGAGATACGGCCCAGACTCCTACGGGAGGCAGCAGTGGGGGATATTGCACAATGGGCGCAAGCCTGATGCAGCGACGCCGCGTGGGGGATGGAGGCTTTCGGGTTGTAAACCCCTTTCGGCGCGGGACAAGGCTCCGTTTGGCGGGGTTGAGGGTACGCGTCAAAGAAGCGCCGGCTAACTA
>GV2UCFN02JOIBX
GGTGAGTAAGACGCGGGCAACCTGCCCTCCTGCTTCGGGATAAGCTTTGGAAACGGGGTCTAATACCGGATGTGCCTGTCTGGTCGCATGGCTGGGCGGGGAAAGATTGTTTTCGGCGGGGGATGGGCTCGCGGCCTATCAGCTTGTTGGTGGGGTGATGGCCTACCAAGGCGTCGACGGGTAGCCGGCCTGAGAGGGTGGTCGGCCACACTGGGACTGAGATACGGCCCAGACTCCTACGGGAGGCAGCAGTGGGGGATATTGCACAATGGGCGCAAGCCTGATGCAGCGACGCCGCGTGGGGGATGGAGGCTTTCGGGTTGTAAACCCCTTTCGGCGCGGGACAAGGCTCCGTTTGGCGGGGTTGAGGGTACGCGTCAAAGAAGCGCCGGCTAACTA
>GV2UCFN02I9EHN
GGTGAGTAAGACGCGGGCAACCTGCCCTCCTGCTTCGGGATAAGCTTTGGAAACGGGGTCTAATACCGGATGTGCCTGTCTGGTCGCATGGCTGGGCGGGGAAAGATTGTTTTCGGCGGGGGATGGGCTCGCGGCCTATCAGCTTGTTGGTGGGGTGATGGCCTACCAAGGCGTCGACGGGTAGCCGGCCTGAGAGGGTGGTCGGCCACACTGGGACTGAGATACGGCCCAGACTCCTACGGGAGGCAGCAGTGGGGGATATTGCACAATGGGCGCAAGCCTGATGCAGCGACGCCGCGTGGGGGATGGAGGCTTTCGGGTTGTAAACCCCTTTCGGCGCGGGACAAGGCTCCGTTTGGCGGGGTTGAGGGTACGCGTCAAAGAAGCGCCGGCTAACTA
>GV2UCFN02IQM73
GGTGAGTAAGACGCGGGCAACCTGCCCTCCTGCTTCGGGATAAGCTTTGGAAACGGGGTCTAATACCGGATGTGCCTGTCTGGTCGCATGGCTGGGCGGGGAAAGATTGTTTTCGGCGGGGGATGGGCTCGCGGCCTATCAGCTTGTTGGTGGGGTGATGGCCTACCAAGGCGTCGACGGGTAGCCGGCCTGAGAGGGTGGTCGGCCACACTGGGACTGAGATACGGCCCAGACTCCTACGGGAGGCAGCAGTGGGGGATATTGCACAATGGGCGCAAGCCTGATGCAGCGACGCCGCGTGGGGGATGGAGGCTTTCGGGTTGTAAACCCCTTTCGGCGCGGGACAAGGCTCCGTTTGGCGGGGTTGAGGGTACGCGTCAAAGAAGCGCCGGCTAACTA
>GV2UCFN02JQF2T
GGTGAGTAATACGCGGGCAACCTGCCCCTCTGCTTCGGGATAAGCTTTGGAAACGGGGTCTAATACCGGATGTGCCTGTCTGGTCGCATGGCTGGGCGGGGAAAGATGTTTTCGGCGGGGGATGGGCTCGCGGCCTATCAGCTTGTTGGTGGGGTGACGGCCTACCAAGGCGTCGACGGGTAGCCGGCCTGAGAGGGTGGTCGGCCACACTGGGACTGAGATACGGCCCAGACTCCTACGGGAGGCAGCAGTGGGGGATATTGCACAATGGGCGCAAGCCTGATGCAGCGACGCCGCGTGGGGGATGGAGGCTTTCGGGTTGTAAACCCCTTTCGGCGCGGGACAAGGCTCCGTTTGGCGGGGTTGAGGGTACGCGTCAAAGAAGCGCCGGCTAACTA
>G35JFLI02HYT0U
GGTGAGTAATACGCGGGCAACCTGCCCCTCTGCTTCGGGATAAGCTTTGGAAACGGGGTCTAATACCGGATGTGCCTGTCTGGTCGCATGGCTGGGCGGGGAAAGATGTTTTTCGGCGGGGGATGGGCTCGCGGCCTATCAGCTTGTTGGTGGGGGTGACGGCCTACCAAGGCGTCGACGGGTAGCCGGCCTGAGAGGGTGGTCGGCCACACTGGGACTGAGATACGGCCCAGACTCCTACGGGAGGCAGCAGTGGGGGATATTGCACAATGGGCGCAAGCCTGATGCAGCGACGCCGCGTGGGGGATGGAGGCTTTCGGGTTGTAAACCCCTTTCGGCGCGGGACAAGGCTCCGTTTGGCGGGGTTGAGGGTACGCGTCAAAGAAGCGCCGGCTAACTA
>G35JFLI02JBXRZ
GGTGAGTAATACGCGGGCAACCTGCCCCTCTGCTTCGGGATAAGCTTTGGAAACGGGGTCTAATACCGGATGTGCCTGTCTGGTCGCATGGCTGGGCGGGGAAAGATGTTTTTCGGCGGGGGATGGGCTCGCGGCCTATCAGCTTGTTGGTGGGGGTGACGGCCTACCAAGGCGTCGACGGGTAGCCGGCCTGAGAGGGTGGTCGGCCACACTGGGACTGAGATACGGCCCAGACTCCTACGGGAGGCAGCAGTGGGGGATATTGCACAATGGGCGCAAGCCTGATGCAGCGACGCCGCGTGGGGGATGGAGGCTTTCGGGTTGTAAACCCCTTTCGGCGCGGGACAAGGCTCCGTTTGGCGGGGTTGAGGGTACGCGTCAAAGAAGCGCCGGCTAACTA
>G35JFLI02I1X4J
GGTGAGTAATACGCGGGCAACCTGCCCCTCTGCTTCGGGATAAGCTTTGGAAACGGGGTCTAATACCGGATGTGCCTGTCTGGTCGCATGGCTGGGCGGGGAAAGATGTTTTTCGGCGGGGGATGGGCTCGCGGCCTATCAGCTTGTTGGTGGGGGTGACGGCCTACCAAGGCGTCGACGGGTAGCCGGCCTGAGAGGGTGGTCGGCCACACTGGGACTGAGATACGGCCCAGACTCCTACGGGAGGCAGCAGTGGGGGATATTGCACAATGGGCGCAAGCCTGATGCAGCGACGCCGCGTGGGGGATGGAGGCTTTCGGGTTGTAAACCCCTTTCGGCGCGGGACAAGGCTCCGTTTGGCGGGGTTGAGGGTACGCGTCAAAGAAGCGCCGGCTAACTA
>G35JFLI02FNJ9N
GGTGAGTAATACGCGGGCAACCTGCCCCTCTGCTTCGGGATAAGCTTTGGAAACGGGGTCTAATACCGGATGTGCCTGTCTGGTCGCATGGCTGGGCGGGGAAAGATGTTTTTCGGCGGGGGATGGGCTCGCGGCCTATCAGCTTGTTGGTGGGGGTGACGGCCTACCAAGGCGTCGACGGGTAGCCGGCCTGAGAGGGTGGTCGGCCACACTGGGACTGAGATACGGCCCAGACTCCTACGGGAGGCAGCAGTGGGGGATATTGCACAATGGGCGCAAGCCTGATGCAGCGACGCCGCGTGGGGGATGGAGGCTTTCGGGTTGTAAACCCCTTTCGGCGCGGGACAAGGCTCCGTTTGGCGGGGTTGAGGGTACGCGTCAAAGAAGCGCCGGCTAACTA
>G35JFLI02FREC7
GGTGAGTAATACGCGGGCAACCTGCCCCTCTGCTTCGGGATAAGCTTTGGAAACGGGGTCTAATACCGGATGTGCCTGTCTGGTCGCATGGCTGGGCGGGGAAAGATGTTTTTCGGCGGGGGATGGGCTCGCGGCCTATCAGCTTGTTGGTGGGGGTGACGGCCTACCAAGGCGTCGACGGGTAGCCGGCCTGAGAGGGTGGTCGGCCACACTGGGACTGAGATACGGCCCAGACTCCTACGGGAGGCAGCAGTGGGGGATATTGCACAATGGGCGCAAGCCTGATGCAGCGACGCCGCGTGGGGGATGGAGGCTTTCGGGTTGTAAACCCCTTTCGGCGCGGGACAAGGCTCCGTTTGGCGGGGTTGAGGGTACGCGTCAAAGAAGCGCCGGCTAACTA
>G35JFLI02IP076
GGTGAGTAATACGCGGGCAACCTGCCCCTCTGCTTCGGGATAAGCTTTGGAAACGGGGTCTAATACCGGATGTGCCTGTCTGGTCGCATGGCTGGGCGGGGAAAGATGTTTTTCGGCGGGGGATGGGCTCGCGGCCTATCAGCTTGTTGGTGGGGGTGACGGCCTACCAAGGCGTCGACGGGTAGCCGGCCTGAGAGGGTGGTCGGCCACACTGGGACTGAGATACGGCCCAGACTCCTACGGGAGGCAGCAGTGGGGGATATTGCACAATGGGCGCAAGCCTGATGCAGCGACGCCGCGTGGGGGATGGAGGCTTTCGGGTTGTAAACCCCTTTCGGCGCGGGACAAGGCTCCGTTTGGCGGGGTTGAGGGTACGCGTCAAAGAAGCGCCGGCTAACTA
>GV2UCFN02GID4V
GGTGAGTAATACGCGGGCAACCTGCCCCTCTGCTTCGGGATAAGCTTTGGAAACGGGGTCTAATACCGGATGTGCCTGTCTGGTCGCATGGCTGGGCGGGGAAAGATGTTTTTCGGCGGGGGATGGGCTCGCGGCCTATCAGCTTGTTGGTGGGGTGACGGCCTACCAAGGCGTCGACGGGTAGCCGGCCTGAGAGGGTGGTCGGCCACACTGGGACTGAGATACGGCCCAGACTCCTACGGGAGGCAGCAGTGGGGGATATTGCACAATGGGCGCAAGCCTGATGCAGCGACGCCGCGTGGGGGATGGAGGCTTTCGGGTTGTAAACCCCTTTCGGCGCGGGACAAGGCTCCGTTTGGCGGGGTTGAGGGTACGCGTCAAAGAAGCGCCGGCTAACTA
>GV2UCFN02FNVAU
GGTGAGTAATACGCGGGCAACCTGCCCCTCTGCTTCGGGATAAGCTTTGGAAACGGGGTCTAATACCGGATGTGCCTGTCTGGTCGCATGGCTGGGCGGGGAAAGATGTTTTTCGGCGGGGGATGGGCTCGCGGCCTATCAGCTTGTTGGTGGGGTGACGGCCTACCAAGGCGTCGACGGGTAGCCGGCCTGAGAGGGTGGTCGGCCACACTGGGACTGAGATACGGCCCAGACTCCTACGGGAGGCAGCAGTGGGGGATATTGCACAATGGGCGCAAGCCTGATGCAGCGACGCCGCGTGGGGGATGGAGGCTTTCGGGTTGTAAACCCCTTTCGGCGCGGGACAAGGCTCCGTTTGGCGGGGTTGAGGGTACGCGTCAAAGAAGCGCCGGCTAACTA
>GV2UCFN02JYVU3
GGTGAGTAATACGCGGGCAACCTGCCCCTCTGCTTCGGGATAAGCTTTGGAAACGGGGTCTAATACCGGATGTGCCTGTCTGGTCGCATGGCTGGGCGGGGAAAGATGTTTTTCGGCGGGGGATGGGCTCGCGGCCTATCAGCTTGTTGGTGGGGTGACGGCCTACCAAGGCGTCGACGGGTAGCCGGCCTGAGAGGGTGGTCGGCCACACTGGGACTGAGATACGGCCCAGACTCCTACGGGAGGCAGCAGTGGGGGATATTGCACAATGGGCGCAAGCCTGATGCAGCGACGCCGCGTGGGGGATGGAGGCTTTCGGGTTGTAAACCCCTTTCGGCGCGGGACAAGGCTCCGTTTGGCGGGGTTGAGGGTACGCGTCAAAGAAGCGCCGGCTAACTA
>GV2UCFN02JSJPH
GGTGAGTAATACGCGGGCAACCTGCCCCTCTGCTTCGGGATAAGCTTTGGAAACGGGGTCTAATACCGGATGTGCCTGTCTGGTCGCATGGCTGGGCGGGGAAAGATGTTTTTCGGCGGGGGATGGGCTCGCGGCCTATCAGCTTGTTGGTGGGGTGACGGCCTACCAAGGCGTCGACGGGTAGCCGGCCTGAGAGGGTGGTCGGCCACACTGGGACTGAGATACGGCCCAGACTCCTACGGGAGGCAGCAGTGGGGGATATTGCACAATGGGCGCAAGCCTGATGCAGCGACGCCGCGTGGGGGATGGAGGCTTTCGGGTTGTAAACCCCTTTCGGCGCGGGACAAGGCTCCGTTTGGCGGGGTTGAGGGTACGCGTCAAAGAAGCGCCGGCTAACTA
>GV2UCFN02JOKWB
GGTGAGTAATACGCGGGCAACCTGCCCCTCTGCTTCGGGATAAGCTTTGGAAACGGGGTCTAATACCGGATGTGCCTGTCTGGTCGCATGGCTGGGCGGGGAAAGATGTTTTTCGGCGGGGGATGGGCTCGCGGCCTATCAGCTTGTTGGTGGGGTGACGGCCTACCAAGGCGTCGACGGGTAGCCGGCCTGAGAGGGTGGTCGGCCACACTGGGACTGAGATACGGCCCAGACTCCTACGGGAGGCAGCAGTGGGGGATATTGCACAATGGGCGCAAGCCTGATGCAGCGACGCCGCGTGGGGGATGGAGGCTTTCGGGTTGTAAACCCCTTTCGGCGCGGGACAAGGCTCCGTTTGGCGGGGTTGAGGGTACGCGTCAAAGAAGCGCCGGCTAACTA
>GV2UCFN02H2LC2
GGTGAGTAATACGCGGGCAACCTGCCCCTCTGCTTCGGGATAAGCTTTGGAAACGGGGTCTAATACCGGATGTGCCTGTCTGGTCGCATGGCTGGGCGGGGAAAGATGTTTTTCGGCGGGGGATGGGCTCGCGGCCTATCAGCTTGTTGGTGGGGTGACGGCCTACCAAGGCGTCGACGGGTAGCCGGCCTGAGAGGGTGGTCGGCCACACTGGGACTGAGATACGGCCCAGACTCCTACGGGAGGCAGCAGTGGGGGATATTGCACAATGGGCGCAAGCCTGATGCAGCGACGCCGCGTGGGGGATGGAGGCTTTCGGGTTGTAAACCCCTTTCGGCGCGGGACAAGGCTCCGTTTGGCGGGGTTGAGGGTACGCGTCAAAGAAGCGCCGGCTAACTA
>GV2UCFN02FPPRU
GGTGAGTAATACGCGGGCAACCTGCCCCTCTGCTTCGGGATAAGCTTTGGAAACGGGGTCTAATACCGGATGTGCCTGTCTGGTCGCATGGCTGGGCGGGGAAAGATGTTTTTCGGCGGGGGATGGGCTCGCGGCCTATCAGCTTGTTGGTGGGGTGACGGCCTACCAAGGCGTCGACGGGTAGCCGGCCTGAGAGGGTGGTCGGCCACACTGGGACTGAGATACGGCCCAGACTCCTACGGGAGGCAGCAGTGGGGGATATTGCACAATGGGCGCAAGCCTGATGCAGCGACGCCGCGTGGGGGATGGAGGCTTTCGGGTTGTAAACCCCTTTCGGCGCGGGACAAGGCTCCGTTTGGCGGGGTTGAGGGTACGCGTCAAAGAAGCGCCGGCTAACTA
>GV2UCFN02HH7OE
GGTGAGTAATACGCGGGCAACCTGCCCCTCTGCTTCGGGATAAGCTTTGGAAACGGGGTCTAATACCGGATGTGCCTGTCTGGTCGCATGGCTGGGCGGGGAAAGATGTTTTTCGGCGGGGGATGGGCTCGCGGCCTATCAGCTTGTTGGTGGGGTGACGGCCTACCAAGGCGTCGACGGGTAGCCGGCCTGAGAGGGTGGTCGGCCACACTGGGACTGAGATACGGCCCAGACTCCTACGGGAGGCAGCAGTGGGGGATATTGCACAATGGGCGCAAGCCTGATGCAGCGACGCCGCGTGGGGGATGGAGGCTTTCGGGTTGTAAACCCCTTTCGGCGCGGGACAAGGCTCCGTTTGGCGGGGTTGAGGGTACGCGTCAAAGAAGCGCCGGCTAACTA
>GV2UCFN02IDJKJ
GGTGAGTAATACGCGGGCAACCTGCCCCTCTGCTTCGGGATAAGCTTTGGAAACGGGGTCTAATACCGGATGTGCCTGTCTGGTCGCATGGCTGGGCGGGGAAAGATGTTTTTCGGCGGGGGATGGGCTCGCGGCCTATCAGCTTGTTGGTGGGGTGACGGCCTACCAAGGCGTCGACGGGTAGCCGGCCTGAGAGGGTGGTCGGCCACACTGGGACTGAGATACGGCCCAGACTCCTACGGGAGGCAGCAGTGGGGGATATTGCACAATGGGCGCAAGCCTGATGCAGCGACGCCGCGTGGGGGATGGAGGCTTTCGGGTTGTAAACCCCTTTCGGCGCGGGACAAGGCTCCGTTTGGCGGGGTTGAGGGTACGCGTCAAAGAAGCGCCGGCTAACTA
>GV2UCFN02IX8AG
GGTGAGTAATACGCGGGCAACCTGCCCCTCTGCTTCGGGATAAGCTTTGGAAACGGGGTCTAATACCGGATGTGCCTGTCTGGTCGCATGGCTGGGCGGGGAAAGATGTTTTTCGGCGGGGGATGGGCTCGCGGCCTATCAGCTTGTTGGTGGGGTGACGGCCTACCAAGGCGTCGACGGGTAGCCGGCCTGAGAGGGTGGTCGGCCACACTGGGACTGAGATACGGCCCAGACTCCTACGGGAGGCAGCAGTGGGGGATATTGCACAATGGGCGCAAGCCTGATGCAGCGACGCCGCGTGGGGGATGGAGGCTTTCGGGTTGTAAACCCCTTTCGGCGCGGGACAAGGCTCCGTTTGGCGGGGTTGAGGGTACGCGTCAAAGAAGCGCCGGCTAACTA
>GV2UCFN02F8MQK
GGTGAGTAATACGCGGGCAACCTGCCCCTCTGCTTCGGGATAAGCTTTGGAAACGGGGTCTAATACCGGATGTGCCTGTCTGGTCGCATGGCTGGGCGGGGAAAGATGTTTTTCGGCGGGGGATGGGCTCGCGGCCTATCAGCTTGTTGGTGGGGTGACGGCCTACCAAGGCGTCGACGGGTAGCCGGCCTGAGAGGGTGGTCGGCCACACTGGGACTGAGATACGGCCCAGACTCCTACGGGAGGCAGCAGTGGGGGATATTGCACAATGGGCGCAAGCCTGATGCAGCGACGCCGCGTGGGGGATGGAGGCTTTCGGGTTGTAAACCCCTTTCGGCGCGGGACAAGGCTCCGTTTGGCGGGGTTGAGGGTACGCGTCAAAGAAGCGCCGGCTAACTA
>GV2UCFN02FQW0Q
GGTGAGTAATACGCGGGCAACCTGCCCCTCTGCTTCGGGATAAGCTTTGGAAACGGGGTCTAATACCGGATGTGCCTGTCTGGTCGCATGGCTGGGCGGGGAAAGATGTTTTTCGGCGGGGGATGGGCTCGCGGCCTATCAGCTTGTTGGTGGGGTGACGGCCTACCAAGGCGTCGACGGGTAGCCGGCCTGAGAGGGTGGTCGGCCACACTGGGACTGAGATACGGCCCAGACTCCTACGGGAGGCAGCAGTGGGGGATATTGCACAATGGGCGCAAGCCTGATGCAGCGACGCCGCGTGGGGGATGGAGGCTTTCGGGTTGTAAACCCCTTTCGGCGCGGGACAAGGCTCCGTTTGGCGGGGTTGAGGGTACGCGTCAAAGAAGCGCCGGCTAACTA
>GV2UCFN02FUFAI
GGTGAGTAATACGCGGGCAACCTGCCCCTCTGCTTCGGGATAAGCTTTGGAAACGGGGTCTAATACCGGATGTGCCTGTCTGGTCGCATGGCTGGGCGGGGAAAGATGTTTTTCGGCGGGGGATGGGCTCGCGGCCTATCAGCTTGTTGGTGGGGTGACGGCCTACCAAGGCGTCGACGGGTAGCCGGCCTGAGAGGGTGGTCGGCCACACTGGGACTGAGATACGGCCCAGACTCCTACGGGAGGCAGCAGTGGGGGATATTGCACAATGGGCGCAAGCCTGATGCAGCGACGCCGCGTGGGGGATGGAGGCTTTCGGGTTGTAAACCCCTTTCGGCGCGGGACAAGGCTCCGTTTGGCGGGGTTGAGGGTACGCGTCAAAGAAGCGCCGGCTAACTA
>GV2UCFN02FGX1K
GGTGAGTAATACGCGGGCAACCTGCCCCTCTGCTTCGGGATAAGCTTTGGAAACGGGGTCTAATACCGGATGTGCCTGTCTGGTCGCATGGCTGGGCGGGGAAAGATGTTTTTCGGCGGGGGATGGGCTCGCGGCCTATCAGCTTGTTGGTGGGGTGACGGCCTACCAAGGCGTCGACGGGTAGCCGGCCTGAGAGGGTGGTCGGCCACACTGGGACTGAGATACGGCCCAGACTCCTACGGGAGGCAGCAGTGGGGGATATTGCACAATGGGCGCAAGCCTGATGCAGCGACGCCGCGTGGGGGATGGAGGCTTTCGGGTTGTAAACCCCTTTCGGCGCGGGACAAGGCTCCGTTTGGCGGGGTTGAGGGTACGCGTCAAAGAAGCGCCGGCTAACTA
>GV2UCFN02F669J
GGTGAGTAATACGCGGGCAACCTGCCCCTCTGCTTCGGGATAAGCTTTGGAAACGGGGTCTAATACCGGATGTGCCTGTCTGGTCGCATGGCTGGGCGGGGAAAGATGTTTTTCGGCGGGGGATGGGCTCGCGGCCTATCAGCTTGTTGGTGGGGTGACGGCCTACCAAGGCGTCGACGGGTAGCCGGCCTGAGAGGGTGGTCGGCCACACTGGGACTGAGATACGGCCCAGACTCCTACGGGAGGCAGCAGTGGGGGATATTGCACAATGGGCGCAAGCCTGATGCAGCGACGCCGCGTGGGGGATGGAGGCTTTCGGGTTGTAAACCCCTTTCGGCGCGGGACAAGGCTCCGTTTGGCGGGGTTGAGGGTACGCGTCAAAGAAGCGCCGGCTAACTA
>GV2UCFN02GNK5W
GGTGAGTAATACGCGGGCAACCTGCCCCTCTGCTTCGGGATAAGCTTTGGAAACGGGGTCTAATACCGGATGTGCCTGTCTGGTCGCATGGCTGGGCGGGGAAAGATGTTTTTCGGCGGGGGATGGGCTCGCGGCCTATCAGCTTGTTGGTGGGGTGACGGCCTACCAAGGCGTCGACGGGTAGCCGGCCTGAGAGGGTGGTCGGCCACACTGGGACTGAGATACGGCCCAGACTCCTACGGGAGGCAGCAGTGGGGGATATTGCACAATGGGCGCAAGCCTGATGCAGCGACGCCGCGTGGGGGATGGAGGCTTTCGGGTTGTAAACCCCTTTCGGCGCGGGACAAGGCTCCGTTTGGCGGGGTTGAGGGTACGCGTCAAAGAAGCGCCGGCTAACTA
>GV2UCFN02JT3DI
GGTGAGTAATACGCGGGCAACCTGCCCCTCTGCTTCGGGATAAGCTTTGGAAACGGGGTCTAATACCGGATGTGCCTGTCTGGTCGCATGGCTGGGCGGGGAAAGATGTTTTTCGGCGGGGGATGGGCTCGCGGCCTATCAGCTTGTTGGTGGGGTGACGGCCTACCAAGGCGTCGACGGGTAGCCGGCCTGAGAGGGTGGTCGGCCACACTGGGACTGAGATACGGCCCAGACTCCTACGGGAGGCAGCAGTGGGGGATATTGCACAATGGGCGCAAGCCTGATGCAGCGACGCCGCGTGGGGGATGGAGGCTTTCGGGTTGTAAACCCCTTTCGGCGCGGGACAAGGCTCCGTTTGGCGGGGTTGAGGGTACGCGTCAAAGAAGCGCCGGCTAACTA
>GV2UCFN02JGKHB
GGTGAGTAATACGCGGGCAACCTGCCCCTCTGCTTCGGGATAAGCTTTGGAAACGGGGTCTAATACCGGATGTGCCTGTCTGGTCGCATGGCTGGGCGGGGAAAGATGTTTTTCGGCGGGGGATGGGCTCGCGGCCTATCAGCTTGTTGGTGGGGTGACGGCCTACCAAGGCGTCGACGGGTAGCCGGCCTGAGAGGGTGGTCGGCCACACTGGGACTGAGATACGGCCCAGACTCCTACGGGAGGCAGCAGTGGGGGATATTGCACAATGGGCGCAAGCCTGATGCAGCGACGCCGCGTGGGGGATGGAGGCTTTCGGGTTGTAAACCCCTTTCGGCGCGGGACAAGGCTCCGTTTGGCGGGGTTGAGGGTACGCGTCAAAGAAGCGCCGGCTAACTA
>GV2UCFN02IC705
GGTGAGTAATACGCGGGCAACCTGCCCCTCTGCTTCGGGATAAGCTTTGGAAACGGGGTCTAATACCGGATGTGCCTGTCTGGTCGCATGGCTGGGCGGGGAAAGATGTTTTTCGGCGGGGGATGGGCTCGCGGCCTATCAGCTTGTTGGTGGGGTGACGGCCTACCAAGGCGTCGACGGGTAGCCGGCCTGAGAGGGTGGTCGGCCACACTGGGACTGAGATACGGCCCAGACTCCTACGGGAGGCAGCAGTGGGGGATATTGCACAATGGGCGCAAGCCTGATGCAGCGACGCCGCGTGGGGGATGGAGGCTTTCGGGTTGTAAACCCCTTTCGGCGCGGGACAAGGCTCCGTTTGGCGGGGTTGAGGGTACGCGTCAAAGAAGCGCCGGCTAACTA
>GV2UCFN02JTPQJ
GGTGAGTAATACGCGGGCAACCTGCCCCTCTGCTTCGGGATAAGCTTTGGAAACGGGGTCTAATACCGGATGTGCCTGTCTGGTCGCATGGCTGGGCGGGGAAAGATGTTTTTCGGCGGGGGATGGGCTCGCGGCCTATCAGCTTGTTGGTGGGGTGACGGCCTACCAAGGCGTCGACGGGTAGCCGGCCTGAGAGGGTGGTCGGCCACACTGGGACTGAGATACGGCCCAGACTCCTACGGGAGGCAGCAGTGGGGGATATTGCACAATGGGCGCAAGCCTGATGCAGCGACGCCGCGTGGGGGATGGAGGCTTTCGGGTTGTAAACCCCTTTCGGCGCGGGACAAGGCTCCGTTTGGCGGGGTTGAGGGTACGCGTCAAAGAAGCGCCGGCTAACTA
>GV2UCFN02GP1ML
GGTGAGTAATACGCGGGCAACCTGCCCCTCTGCTTCGGGATAAGCTTTGGAAACGGGGTCTAATACCGGATGTGCCTGTCTGGTCGCATGGCTGGGCGGGGAAAGATGTTTTTCGGCGGGGGATGGGCTCGCGGCCTATCAGCTTGTTGGTGGGGTGACGGCCTACCAAGGCGTCGACGGGTAGCCGGCCTGAGAGGGTGGTCGGCCACACTGGGACTGAGATACGGCCCAGACTCCTACGGGAGGCAGCAGTGGGGGATATTGCACAATGGGCGCAAGCCTGATGCAGCGACGCCGCGTGGGGGATGGAGGCTTTCGGGTTGTAAACCCCTTTCGGCGCGGGACAAGGCTCCGTTTGGCGGGGTTGAGGGTACGCGTCAAAGAAGCGCCGGCTAACTA
>GV2UCFN02GEU6A
GGTGAGTAATACGCGGGCAACCTGCCCCTCTGCTTCGGGATAAGCTTTGGAAACGGGGTCTAATACCGGATGTGCCTGTCTGGTCGCATGGCTGGGCGGGGAAAGATGTTTTTCGGCGGGGGATGGGCTCGCGGCCTATCAGCTTGTTGGTGGGGTGACGGCCTACCAAGGCGTCGACGGGTAGCCGGCCTGAGAGGGTGGTCGGCCACACTGGGACTGAGATACGGCCCAGACTCCTACGGGAGGCAGCAGTGGGGGATATTGCACAATGGGCGCAAGCCTGATGCAGCGACGCCGCGTGGGGGATGGAGGCTTTCGGGTTGTAAACCCCTTTCGGCGCGGGACAAGGCTCCGTTTGGCGGGGTTGAGGGTACGCGTCAAAGAAGCGCCGGCTAACTA
>GV2UCFN02FOBL1
GGTGAGTAATACGCGGGCAACCTGCCCCTCTGCTTCGGGATAAGCTTTGGAAACGGGGTCTAATACCGGATGTGCCTGTCTGGTCGCATGGCTGGGCGGGGAAAGATGTTTTTCGGCGGGGGATGGGCTCGCGGCCTATCAGCTTGTTGGTGGGGTGACGGCCTACCAAGGCGTCGACGGGTAGCCGGCCTGAGAGGGTGGTCGGCCACACTGGGACTGAGATACGGCCCAGACTCCTACGGGAGGCAGCAGTGGGGGATATTGCACAATGGGCGCAAGCCTGATGCAGCGACGCCGCGTGGGGGATGGAGGCTTTCGGGTTGTAAACCCCTTTCGGCGCGGGACAAGGCTCCGTTTGGCGGGGTTGAGGGTACGCGTCAAAGAAGCGCCGGCTAACTA
>GV2UCFN02IBU49
GGTGAGTAATACGCGGGCAACCTGCCCCTCTGCTTCGGGATAAGCTTTGGAAACGGGGTCTAATACCGGATGTGCCTGTCTGGTCGCATGGCTGGGCGGGGAAAGATGTTTTTCGGCGGGGGATGGGCTCGCGGCCTATCAGCTTGTTGGTGGGGTGACGGCCTACCAAGGCGTCGACGGGTAGCCGGCCTGAGAGGGTGGTCGGCCACACTGGGACTGAGATACGGCCCAGACTCCTACGGGAGGCAGCAGTGGGGGATATTGCACAATGGGCGCAAGCCTGATGCAGCGACGCCGCGTGGGGGATGGAGGCTTTCGGGTTGTAAACCCCTTTCGGCGCGGGACAAGGCTCCGTTTGGCGGGGTTGAGGGTACGCGTCAAAGAAGCGCCGGCTAACTA
>GV2UCFN02GQDGF
GGTGAGTAATACGCGGGCAACCTGCCCCTCTGCTTCGGGATAAGCTTTGGAAACGGGGTCTAATACCGGATGTGCCTGTCTGGTCGCATGGCTGGGCGGGGAAAGATGTTTTTCGGCGGGGGATGGGCTCGCGGCCTATCAGCTTGTTGGTGGGGTGACGGCCTACCAAGGCGTCGACGGGTAGCCGGCCTGAGAGGGTGGTCGGCCACACTGGGACTGAGATACGGCCCAGACTCCTACGGGAGGCAGCAGTGGGGGATATTGCACAATGGGCGCAAGCCTGATGCAGCGACGCCGCGTGGGGGATGGAGGCTTTCGGGTTGTAAACCCCTTTCGGCGCGGGACAAGGCTCCGTTTGGCGGGGTTGAGGGTACGCGTCAAAGAAGCGCCGGCTAACTA
>GV2UCFN02HW1L2
GGTGAGTAATACGCGGGCAACCTGCCCCTCTGCTTCGGGATAAGCTTTGGAAACGGGGTCTAATACCGGATGTGCCTGTCTGGTCGCATGGCTGGGCGGGGAAAGATGTTTTTCGGCGGGGGATGGGCTCGCGGCCTATCAGCTTGTTGGTGGGGTGACGGCCTACCAAGGCGTCGACGGGTAGCCGGCCTGAGAGGGTGGTCGGCCACACTGGGACTGAGATACGGCCCAGACTCCTACGGGAGGCAGCAGTGGGGGATATTGCACAATGGGCGCAAGCCTGATGCAGCGACGCCGCGTGGGGGATGGAGGCTTTCGGGTTGTAAACCCCTTTCGGCGCGGGACAAGGCTCCGTTTGGCGGGGTTGAGGGTACGCGTCAAAGAAGCGCCGGCTAACTA
>GV2UCFN02FPQ0M
GGTGAGTAATACGCGGGCAACCTGCCCCTCTGCTTCGGGATAAGCTTTGGAAACGGGGTCTAATACCGGATGTGCCTGTCTGGTCGCATGGCTGGGCGGGGAAAGATGTTTTTCGGCGGGGGATGGGCTCGCGGCCTATCAGCTTGTTGGTGGGGTGACGGCCTACCAAGGCGTCGACGGGTAGCCGGCCTGAGAGGGTGGTCGGCCACACTGGGACTGAGATACGGCCCAGACTCCTACGGGAGGCAGCAGTGGGGGATATTGCACAATGGGCGCAAGCCTGATGCAGCGACGCCGCGTGGGGGATGGAGGCTTTCGGGTTGTAAACCCCTTTCGGCGCGGGACAAGGCTCCGTTTGGCGGGGTTGAGGGTACGCGTCAAAGAAGCGCCGGCTAACTA
>GV2UCFN02H9YC7
GGTGAGTAATACGCGGGCAACCTGCCCCTCTGCTTCGGGATAAGCTTTGGAAACGGGGTCTAATACCGGATGTGCCTGTCTGGTCGCATGGCTGGGCGGGGAAAGATGTTTTTCGGCGGGGGATGGGCTCGCGGCCTATCAGCTTGTTGGTGGGGTGACGGCCTACCAAGGCGTCGACGGGTAGCCGGCCTGAGAGGGTGGTCGGCCACACTGGGACTGAGATACGGCCCAGACTCCTACGGGAGGCAGCAGTGGGGGATATTGCACAATGGGCGCAAGCCTGATGCAGCGACGCCGCGTGGGGGATGGAGGCTTTCGGGTTGTAAACCCCTTTCGGCGCGGGACAAGGCTCCGTTTGGCGGGGTTGAGGGTACGCGTCAAAGAAGCGCCGGCTAACTA
>GV2UCFN02HFLJF
GGTGAGTAATACGCGGGCAACCTGCCCCTCTGCTTCGGGATAAGCTTTGGAAACGGGGTCTAATACCGGATGTGCCTGTCTGGTCGCATGGCTGGGCGGGGAAAGATGTTTTTCGGCGGGGGATGGGCTCGCGGCCTATCAGCTTGTTGGTGGGGTGACGGCCTACCAAGGCGTCGACGGGTAGCCGGCCTGAGAGGGTGGTCGGCCACACTGGGACTGAGATACGGCCCAGACTCCTACGGGAGGCAGCAGTGGGGGATATTGCACAATGGGCGCAAGCCTGATGCAGCGACGCCGCGTGGGGGATGGAGGCTTTCGGGTTGTAAACCCCTTTCGGCGCGGGACAAGGCTCCGTTTGGCGGGGTTGAGGGTACGCGTCAAAGAAGCGCCGGCTAACTA
>GV2UCFN02JKWWN
GGTGAGTAATACGCGGGCAACCTGCCCCTCTGCTTCGGGATAAGCTTTGGAAACGGGGTCTAATACCGGATGTGCCTGTCTGGTCGCATGGCTGGGCGGGGAAAGATGTTTTTCGGCGGGGGATGGGCTCGCGGCCTATCAGCTTGTTGGTGGGGTGACGGCCTACCAAGGCGTCGACGGGTAGCCGGCCTGAGAGGGTGGTCGGCCACACTGGGACTGAGATACGGCCCAGACTCCTACGGGAGGCAGCAGTGGGGGATATTGCACAATGGGCGCAAGCCTGATGCAGCGACGCCGCGTGGGGGATGGAGGCTTTCGGGTTGTAAACCCCTTTCGGCGCGGGACAAGGCTCCGTTTGGCGGGGTTGAGGGTACGCGTCAAAGAAGCGCCGGCTAACTA
>GV2UCFN02HEPQP
GGTGAGTAATACGCGGGCAACCTGCCCCTCTGCTTCGGGATAAGCTTTGGAAACGGGGTCTAATACCGGATGTGCCTGTCTGGTCGCATGGCTGGGCGGGGAAAGATGTTTTTCGGCGGGGGATGGGCTCGCGGCCTATCAGCTTGTTGGTGGGGTGACGGCCTACCAAGGCGTCGACGGGTAGCCGGCCTGAGAGGGTGGTCGGCCACACTGGGACTGAGATACGGCCCAGACTCCTACGGGAGGCAGCAGTGGGGGATATTGCACAATGGGCGCAAGCCTGATGCAGCGACGCCGCGTGGGGGATGGAGGCTTTCGGGTTGTAAACCCCTTTCGGCGCGGGACAAGGCTCCGTTTGGCGGGGTTGAGGGTACGCGTCAAAGAAGCGCCGGCTAACTA
>GV2UCFN02IRLXX
GGTGAGTAATACGCGGGCAACCTGCCCCTCTGCTTCGGGATAAGCTTTGGAAACGGGGTCTAATACCGGATGTGCCTGTCTGGTCGCATGGCTGGGCGGGGAAAGATGTTTTTCGGCGGGGGATGGGCTCGCGGCCTATCAGCTTGTTGGTGGGGTGACGGCCTACCAAGGCGTCGACGGGTAGCCGGCCTGAGAGGGTGGTCGGCCACACTGGGACTGAGATACGGCCCAGACTCCTACGGGAGGCAGCAGTGGGGGATATTGCACAATGGGCGCAAGCCTGATGCAGCGACGCCGCGTGGGGGATGGAGGCTTTCGGGTTGTAAACCCCTTTCGGCGCGGGACAAGGCTCCGTTTGGCGGGGTTGAGGGTACGCGTCAAAGAAGCGCCGGCTAACTA
>GV2UCFN02HOMJF
GGTGAGTAATACGCGGGCAACCTGCCCCTCTGCTTCGGGATAAGCTTTGGAAACGGGGTCTAATACCGGATGTGCCTGTCTGGTCGCATGGCTGGGCGGGGAAAGATGTTTTTCGGCGGGGGATGGGCTCGCGGCCTATCAGCTTGTTGGTGGGGTGACGGCCTACCAAGGCGTCGACGGGTAGCCGGCCTGAGAGGGTGGTCGGCCACACTGGGACTGAGATACGGCCCAGACTCCTACGGGAGGCAGCAGTGGGGGATATTGCACAATGGGCGCAAGCCTGATGCAGCGACGCCGCGTGGGGGATGGAGGCTTTCGGGTTGTAAACCCCTTTCGGCGCGGGACAAGGCTCCGTTTGGCGGGGTTGAGGGTACGCGTCAAAGAAGCGCCGGCTAACTA
>GV2UCFN02JJ2RA
GGTGAGTAATACGCGGGCAACCTGCCCCTCTGCTTCGGGATAAGCTTTGGAAACGGGGTCTAATACCGGATGTGCCTGTCTGGTCGCATGGCTGGGCGGGGAAAGATGTTTTTCGGCGGGGGATGGGCTCGCGGCCTATCAGCTTGTTGGTGGGGTGACGGCCTACCAAGGCGTCGACGGGTAGCCGGCCTGAGAGGGTGGTCGGCCACACTGGGACTGAGATACGGCCCAGACTCCTACGGGAGGCAGCAGTGGGGGATATTGCACAATGGGCGCAAGCCTGATGCAGCGACGCCGCGTGGGGGATGGAGGCTTTCGGGTTGTAAACCCCTTTCGGCGCGGGACAAGGCTCCGTTTGGCGGGGTTGAGGGTACGCGTCAAAGAAGCGCCGGCTAACTA
>GV2UCFN02GCBZU
GGTGAGTAATACGCGGGCAACCTGCCCCTCTGCTTCGGGATAAGCTTTGGAAACGGGGTCTAATACCGGATGTGCCTGTCTGGTCGCATGGCTGGGCGGGGAAAGATGTTTTTCGGCGGGGGATGGGCTCGCGGCCTATCAGCTTGTTGGTGGGGTGACGGCCTACCAAGGCGTCGACGGGTAGCCGGCCTGAGAGGGTGGTCGGCCACACTGGGACTGAGATACGGCCCAGACTCCTACGGGAGGCAGCAGTGGGGGATATTGCACAATGGGCGCAAGCCTGATGCAGCGACGCCGCGTGGGGGATGGAGGCTTTCGGGTTGTAAACCCCTTTCGGCGCGGGACAAGGCTCCGTTTGGCGGGGTTGAGGGTACGCGTCAAAGAAGCGCCGGCTAACTA
>GV2UCFN02HFPMO
GGTGAGTAATACGCGGGCAACCTGCCCCTCTGCTTCGGGATAAGCTTTGGAAACGGGGTCTAATACCGGATGTGCCTGTCTGGTCGCATGGCTGGGCGGGGAAAGATGTTTTTCGGCGGGGGATGGGCTCGCGGCCTATCAGCTTGTTGGTGGGGTGACGGCCTACCAAGGCGTCGACGGGTAGCCGGCCTGAGAGGGTGGTCGGCCACACTGGGACTGAGATACGGCCCAGACTCCTACGGGAGGCAGCAGTGGGGGATATTGCACAATGGGCGCAAGCCTGATGCAGCGACGCCGCGTGGGGGATGGAGGCTTTCGGGTTGTAAACCCCTTTCGGCGCGGGACAAGGCTCCGTTTGGCGGGGTTGAGGGTACGCGTCAAAGAAGCGCCGGCTAACTA
>GV2UCFN02G9CCJ
GGTGAGTAATACGCGGGCAACCTGCCCCTCTGCTTCGGGATAAGCTTTGGAAACGGGGTCTAATACCGGATGTGCCTGTCTGGTCGCATGGCTGGGCGGGGAAAGATGTTTTTCGGCGGGGGATGGGCTCGCGGCCTATCAGCTTGTTGGTGGGGTGACGGCCTACCAAGGCGTCGACGGGTAGCCGGCCTGAGAGGGTGGTCGGCCACACTGGGACTGAGATACGGCCCAGACTCCTACGGGAGGCAGCAGTGGGGGATATTGCACAATGGGCGCAAGCCTGATGCAGCGACGCCGCGTGGGGGATGGAGGCTTTCGGGTTGTAAACCCCTTTCGGCGCGGGACAAGGCTCCGTTTGGCGGGGTTGAGGGTACGCGTCAAAGAAGCGCCGGCTAACTA
>GV2UCFN02HP1A3
GGTGAGTAATACGCGGGCAACCTGCCCCTCTGCTTCGGGATAAGCTTTGGAAACGGGGTCTAATACCGGATGTGCCTGTCTGGTCGCATGGCTGGGCGGGGAAAGATGTTTTTCGGCGGGGGATGGGCTCGCGGCCTATCAGCTTGTTGGTGGGGTGACGGCCTACCAAGGCGTCGACGGGTAGCCGGCCTGAGAGGGTGGTCGGCCACACTGGGACTGAGATACGGCCCAGACTCCTACGGGAGGCAGCAGTGGGGGATATTGCACAATGGGCGCAAGCCTGATGCAGCGACGCCGCGTGGGGGATGGAGGCTTTCGGGTTGTAAACCCCTTTCGGCGCGGGACAAGGCTCCGTTTGGCGGGGTTGAGGGTACGCGTCAAAGAAGCGCCGGCTAACTA
>GV2UCFN02FKX5J
GGTGAGTAATACGCGGGCAACCTGCCCCTCTGCTTCGGGATAAGCTTTGGAAACGGGGTCTAATACCGGATGTGCCTGTCTGGTCGCATGGCTGGGCGGGGAAAGATGTTTTTCGGCGGGGGATGGGCTCGCGGCCTATCAGCTTGTTGGTGGGGTGACGGCCTACCAAGGCGTCGACGGGTAGCCGGCCTGAGAGGGTGGTCGGCCACACTGGGACTGAGATACGGCCCAGACTCCTACGGGAGGCAGCAGTGGGGGATATTGCACAATGGGCGCAAGCCTGATGCAGCGACGCCGCGTGGGGGATGGAGGCTTTCGGGTTGTAAACCCCTTTCGGCGCGGGACAAGGCTCCGTTTGGCGGGGTTGAGGGTACGCGTCAAAGAAGCGCCGGCTAACTA
>GV2UCFN02H6RCR
GGTGAGTAATACGCGGGCAACCTGCCCCTCTGCTTCGGGATAAGCTTTGGAAACGGGGTCTAATACCGGATGTGCCTGTCTGGTCGCATGGCTGGGCGGGGAAAGATGTTTTTCGGCGGGGGATGGGCTCGCGGCCTATCAGCTTGTTGGTGGGGTGACGGCCTACCAAGGCGTCGACGGGTAGCCGGCCTGAGAGGGTGGTCGGCCACACTGGGACTGAGATACGGCCCAGACTCCTACGGGAGGCAGCAGTGGGGGATATTGCACAATGGGCGCAAGCCTGATGCAGCGACGCCGCGTGGGGGATGGAGGCTTTCGGGTTGTAAACCCCTTTCGGCGCGGGACAAGGCTCCGTTTGGCGGGGTTGAGGGTACGCGTCAAAGAAGCGCCGGCTAACTA
>GV2UCFN02FRJJN
GGTGAGTAATACGCGGGCAACCTGCCCCTCTGCTTCGGGATAAGCTTTGGAAACGGGGTCTAATACCGGATGTGCCTGTCTGGTCGCATGGCTGGGCGGGGAAAGATGTTTTTCGGCGGGGGATGGGCTCGCGGCCTATCAGCTTGTTGGTGGGGTGACGGCCTACCAAGGCGTCGACGGGTAGCCGGCCTGAGAGGGTGGTCGGCCACACTGGGACTGAGATACGGCCCAGACTCCTACGGGAGGCAGCAGTGGGGGATATTGCACAATGGGCGCAAGCCTGATGCAGCGACGCCGCGTGGGGGATGGAGGCTTTCGGGTTGTAAACCCCTTTCGGCGCGGGACAAGGCTCCGTTTGGCGGGGTTGAGGGTACGCGTCAAAGAAGCGCCGGCTAACTA
>GV2UCFN02F02N5
GGTGAGTAATACGCGGGCAACCTGCCCCTCTGCTTCGGGATAAGCTTTGGAAACGGGGTCTAATACCGGATGTGCCTGTCTGGTCGCATGGCTGGGCGGGGAAAGATGTTTTTCGGCGGGGGATGGGCTCGCGGCCTATCAGCTTGTTGGTGGGGTGACGGCCTACCAAGGCGTCGACGGGTAGCCGGCCTGAGAGGGTGGTCGGCCACACTGGGACTGAGATACGGCCCAGACTCCTACGGGAGGCAGCAGTGGGGGATATTGCACAATGGGCGCAAGCCTGATGCAGCGACGCCGCGTGGGGGATGGAGGCTTTCGGGTTGTAAACCCCTTTCGGCGCGGGACAAGGCTCCGTTTGGCGGGGTTGAGGGTACGCGTCAAAGAAGCGCCGGCTAACTA
>GV2UCFN02IB2OY
GGTGAGTAATACGCGGGCAACCTGCCCCTCTGCTTCGGGATAAGCTTTGGAAACGGGGTCTAATACCGGATGTGCCTGTCTGGTCGCATGGCTGGGCGGGGAAAGATGTTTTTCGGCGGGGGATGGGCTCGCGGCCTATCAGCTTGTTGGTGGGGTGACGGCCTACCAAGGCGTCGACGGGTAGCCGGCCTGAGAGGGTGGTCGGCCACACTGGGACTGAGATACGGCCCAGACTCCTACGGGAGGCAGCAGTGGGGGATATTGCACAATGGGCGCAAGCCTGATGCAGCGACGCCGCGTGGGGGATGGAGGCTTTCGGGTTGTAAACCCCTTTCGGCGCGGGACAAGGCTCCGTTTGGCGGGGTTGAGGGTACGCGTCAAAGAAGCGCCGGCTAACTA
>GV2UCFN02GWH0E
GGTGAGTAATACGCGGGCAACCTGCCCCTCTGCTTCGGGATAAGCTTTGGAAACGGGGTCTAATACCGGATGTGCCTGTCTGGTCGCATGGCTGGGCGGGGAAAGATGTTTTTCGGCGGGGGATGGGCTCGCGGCCTATCAGCTTGTTGGTGGGGTGACGGCCTACCAAGGCGTCGACGGGTAGCCGGCCTGAGAGGGTGGTCGGCCACACTGGGACTGAGATACGGCCCAGACTCCTACGGGAGGCAGCAGTGGGGGATATTGCACAATGGGCGCAAGCCTGATGCAGCGACGCCGCGTGGGGGATGGAGGCTTTCGGGTTGTAAACCCCTTTCGGCGCGGGACAAGGCTCCGTTTGGCGGGGTTGAGGGTACGCGTCAAAGAAGCGCCGGCTAACTA
>GV2UCFN02HZF2E
GGTGAGTAATACGCGGGCAACCTGCCCCTCTGCTTCGGGATAAGCTTTGGAAACGGGGTCTAATACCGGATGTGCCTGTCTGGTCGCATGGCTGGGCGGGGAAAGATGTTTTTCGGCGGGGGATGGGCTCGCGGCCTATCAGCTTGTTGGTGGGGTGACGGCCTACCAAGGCGTCGACGGGTAGCCGGCCTGAGAGGGTGGTCGGCCACACTGGGACTGAGATACGGCCCAGACTCCTACGGGAGGCAGCAGTGGGGGATATTGCACAATGGGCGCAAGCCTGATGCAGCGACGCCGCGTGGGGGATGGAGGCTTTCGGGTTGTAAACCCCTTTCGGCGCGGGACAAGGCTCCGTTTGGCGGGGTTGAGGGTACGCGTCAAAGAAGCGCCGGCTAACTA
>GV2UCFN02I90X2
GGTGAGTAATACGCGGGCAACCTGCCCCTCTGCTTCGGGATAAGCTTTGGAAACGGGGTCTAATACCGGATGTGCCTGTCTGGTCGCATGGCTGGGCGGGGAAAGATGTTTTTCGGCGGGGGATGGGCTCGCGGCCTATCAGCTTGTTGGTGGGGTGACGGCCTACCAAGGCGTCGACGGGTAGCCGGCCTGAGAGGGTGGTCGGCCACACTGGGACTGAGATACGGCCCAGACTCCTACGGGAGGCAGCAGTGGGGGATATTGCACAATGGGCGCAAGCCTGATGCAGCGACGCCGCGTGGGGGATGGAGGCTTTCGGGTTGTAAACCCCTTTCGGCGCGGGACAAGGCTCCGTTTGGCGGGGTTGAGGGTACGCGTCAAAGAAGCGCCGGCTAACTA
>GV2UCFN02IPOCN
GGTGAGTAATACGCGGGCAACCTGCCCCTCTGCTTCGGGATAAGCTTTGGAAACGGGGTCTAATACCGGATGTGCCTGTCTGGTCGCATGGCTGGGCGGGGAAAGATGTTTTTCGGCGGGGGATGGGCTCGCGGCCTATCAGCTTGTTGGTGGGGTGACGGCCTACCAAGGCGTCGACGGGTAGCCGGCCTGAGAGGGTGGTCGGCCACACTGGGACTGAGATACGGCCCAGACTCCTACGGGAGGCAGCAGTGGGGGATATTGCACAATGGGCGCAAGCCTGATGCAGCGACGCCGCGTGGGGGATGGAGGCTTTCGGGTTGTAAACCCCTTTCGGCGCGGGACAAGGCTCCGTTTGGCGGGGTTGAGGGTACGCGTCAAAGAAGCGCCGGCTAACTA
>GV2UCFN02JP52Y
GGTGAGTAATACGCGGGCAACCTGCCCCTCTGCTTCGGGATAAGCTTTGGAAACGGGGTCTAATACCGGATGTGCCTGTCTGGTCGCATGGCTGGGCGGGGAAAGATGTTTTTCGGCGGGGGATGGGCTCGCGGCCTATCAGCTTGTTGGTGGGGTGACGGCCTACCAAGGCGTCGACGGGTAGCCGGCCTGAGAGGGTGGTCGGCCACACTGGGACTGAGATACGGCCCAGACTCCTACGGGAGGCAGCAGTGGGGGATATTGCACAATGGGCGCAAGCCTGATGCAGCGACGCCGCGTGGGGGATGGAGGCTTTCGGGTTGTAAACCCCTTTCGGCGCGGGACAAGGCTCCGTTTGGCGGGGTTGAGGGTACGCGTCAAAGAAGCGCCGGCTAACTA
>GV2UCFN02G1ALX
GGTGAGTAATACGCGGGCAACCTGCCCCTCTGCTTCGGGATAAGCTTTGGAAACGGGGTCTAATACCGGATGTGCCTGTCTGGTCGCATGGCTGGGCGGGGAAAGATGTTTTTCGGCGGGGGATGGGCTCGCGGCCTATCAGCTTGTTGGTGGGGTGACGGCCTACCAAGGCGTCGACGGGTAGCCGGCCTGAGAGGGTGGTCGGCCACACTGGGACTGAGATACGGCCCAGACTCCTACGGGAGGCAGCAGTGGGGGATATTGCACAATGGGCGCAAGCCTGATGCAGCGACGCCGCGTGGGGGATGGAGGCTTTCGGGTTGTAAACCCCTTTCGGCGCGGGACAAGGCTCCGTTTGGCGGGGTTGAGGGTACGCGTCAAAGAAGCGCCGGCTAACTA
>GV2UCFN02I858M
GGTGAGTAATACGCGGGCAACCTGCCCCTCTGCTTCGGGATAAGCTTTGGAAACGGGGTCTAATACCGGATGTGCCTGTCTGGTCGCATGGCTGGGCGGGGAAAGATGTTTTTCGGCGGGGGATGGGCTCGCGGCCTATCAGCTTGTTGGTGGGGTGACGGCCTACCAAGGCGTCGACGGGTAGCCGGCCTGAGAGGGTGGTCGGCCACACTGGGACTGAGATACGGCCCAGACTCCTACGGGAGGCAGCAGTGGGGGATATTGCACAATGGGCGCAAGCCTGATGCAGCGACGCCGCGTGGGGGATGGAGGCTTTCGGGTTGTAAACCCCTTTCGGCGCGGGACAAGGCTCCGTTTGGCGGGGTTGAGGGTACGCGTCAAAGAAGCGCCGGCTAACTA
>GV2UCFN02JFLGQ
GGTGAGTAATACGCGGGCAACCTGCCCCTCTGCTTCGGGATAAGCTTTGGAAACGGGGTCTAATACCGGATGTGCCTGTCTGGTCGCATGGCTGGGCGGGGAAAGATGTTTTTCGGCGGGGGATGGGCTCGCGGCCTATCAGCTTGTTGGTGGGGTGACGGCCTACCAAGGCGTCGACGGGTAGCCGGCCTGAGAGGGTGGTCGGCCACACTGGGACTGAGATACGGCCCAGACTCCTACGGGAGGCAGCAGTGGGGGATATTGCACAATGGGCGCAAGCCTGATGCAGCGACGCCGCGTGGGGGATGGAGGCTTTCGGGTTGTAAACCCCTTTCGGCGCGGGACAAGGCTCCGTTTGGCGGGGTTGAGGGTACGCGTCAAAGAAGCGCCGGCTAACTA
>GV2UCFN02ITTDZ
GGTGAGTAATACGCGGGCAACCTGCCCCTCTGCTTCGGGATAAGCTTTGGAAACGGGGTCTAATACCGGATGTGCCTGTCTGGTCGCATGGCTGGGCGGGGAAAGATGTTTTTCGGCGGGGGATGGGCTCGCGGCCTATCAGCTTGTTGGTGGGGTGACGGCCTACCAAGGCGTCGACGGGTAGCCGGCCTGAGAGGGTGGTCGGCCACACTGGGACTGAGATACGGCCCAGACTCCTACGGGAGGCAGCAGTGGGGGATATTGCACAATGGGCGCAAGCCTGATGCAGCGACGCCGCGTGGGGGATGGAGGCTTTCGGGTTGTAAACCCCTTTCGGCGCGGGACAAGGCTCCGTTTGGCGGGGTTGAGGGTACGCGTCAAAGAAGCGCCGGCTAACTA
>GV2UCFN02IX3JE
GGTGAGTAATACGCGGGCAACCTGCCCCTCTGCTTCGGGATAAGCTTTGGAAACGGGGTCTAATACCGGATGTGCCTGTCTGGTCGCATGGCTGGGCGGGGAAAGATGTTTTTCGGCGGGGGATGGGCTCGCGGCCTATCAGCTTGTTGGTGGGGTGACGGCCTACCAAGGCGTCGACGGGTAGCCGGCCTGAGAGGGTGGTCGGCCACACTGGGACTGAGATACGGCCCAGACTCCTACGGGAGGCAGCAGTGGGGGATATTGCACAATGGGCGCAAGCCTGATGCAGCGACGCCGCGTGGGGGATGGAGGCTTTCGGGTTGTAAACCCCTTTCGGCGCGGGACAAGGCTCCGTTTGGCGGGGTTGAGGGTACGCGTCAAAGAAGCGCCGGCTAACTA
>GV2UCFN02I3GAT
GGTGAGTAATACGCGGGCAACCTGCCCCTCTGCTTCGGGATAAGCTTTGGAAACGGGGTCTAATACCGGATGTGCCTGTCTGGTCGCATGGCTGGGCGGGGAAAGATGTTTTTCGGCGGGGGATGGGCTCGCGGCCTATCAGCTTGTTGGTGGGGTGACGGCCTACCAAGGCGTCGACGGGTAGCCGGCCTGAGAGGGTGGTCGGCCACACTGGGACTGAGATACGGCCCAGACTCCTACGGGAGGCAGCAGTGGGGGATATTGCACAATGGGCGCAAGCCTGATGCAGCGACGCCGCGTGGGGGATGGAGGCTTTCGGGTTGTAAACCCCTTTCGGCGCGGGACAAGGCTCCGTTTGGCGGGGTTGAGGGTACGCGTCAAAGAAGCGCCGGCTAACTA
>GV2UCFN02IIHAU
GGTGAGTAATACGCGGGCAACCTGCCCCTCTGCTTCGGGATAAGCTTTGGAAACGGGGTCTAATACCGGATGTGCCTGTCTGGTCGCATGGCTGGGCGGGGAAAGATGTTTTTCGGCGGGGGATGGGCTCGCGGCCTATCAGCTTGTTGGTGGGGTGACGGCCTACCAAGGCGTCGACGGGTAGCCGGCCTGAGAGGGTGGTCGGCCACACTGGGACTGAGATACGGCCCAGACTCCTACGGGAGGCAGCAGTGGGGGATATTGCACAATGGGCGCAAGCCTGATGCAGCGACGCCGCGTGGGGGATGGAGGCTTTCGGGTTGTAAACCCCTTTCGGCGCGGGACAAGGCTCCGTTTGGCGGGGTTGAGGGTACGCGTCAAAGAAGCGCCGGCTAACTA
>G3BZQ8102HYXL7
GGTGAGTAATACGCGGGCAACCTGCCCCTCTGCTTCGGGATAAGCTTTGGAAACGGGGTCTAATACCGGATGTGCCTGTCTGGTCGCATGGCTGGGCGGGGAAAGATGTTTTTCGGCGGGGGATGGGCTCGCGGCCTATCAGCTTGTTGGTGGGGTGACGGCCTACCAAGGCGTCGACGGGTAGCCGGCCTGAGAGGGTGGTCGGCCACACTGGGACTGAGATACGGCCCAGACTCCTACGGGAGGCAGCAGTGGGGGATATTGCACAATGGGCGCAAGCCTGATGCAGCGACGCCGCGTGGGGGATGGAGGCTTTCGGGTTGTAAACCCCTTTCGGCGCGGGACAAGGCTCCGTTTGGCGGGGTTGAGGGTACGCGTCAAAGAAGCGCCGGCTAACTA
>G3BZQ8102JKYP1
GGTGAGTAATACGCGGGCAACCTGCCCCTCTGCTTCGGGATAAGCTTTGGAAACGGGGTCTAATACCGGATGTGCCTGTCTGGTCGCATGGCTGGGCGGGGAAAGATGTTTTTCGGCGGGGGATGGGCTCGCGGCCTATCAGCTTGTTGGTGGGGTGACGGCCTACCAAGGCGTCGACGGGTAGCCGGCCTGAGAGGGTGGTCGGCCACACTGGGACTGAGATACGGCCCAGACTCCTACGGGAGGCAGCAGTGGGGGATATTGCACAATGGGCGCAAGCCTGATGCAGCGACGCCGCGTGGGGGATGGAGGCTTTCGGGTTGTAAACCCCTTTCGGCGCGGGACAAGGCTCCGTTTGGCGGGGTTGAGGGTACGCGTCAAAGAAGCGCCGGCTAACTA
>G3BZQ8102FT6ID
GGTGAGTAATACGCGGGCAACCTGCCCCTCTGCTTCGGGATAAGCTTTGGAAACGGGGTCTAATACCGGATGTGCCTGTCTGGTCGCATGGCTGGGCGGGGAAAGATGTTTTTCGGCGGGGGATGGGCTCGCGGCCTATCAGCTTGTTGGTGGGGTGACGGCCTACCAAGGCGTCGACGGGTAGCCGGCCTGAGAGGGTGGTCGGCCACACTGGGACTGAGATACGGCCCAGACTCCTACGGGAGGCAGCAGTGGGGGATATTGCACAATGGGCGCAAGCCTGATGCAGCGACGCCGCGTGGGGGATGGAGGCTTTCGGGTTGTAAACCCCTTTCGGCGCGGGACAAGGCTCCGTTTGGCGGGGTTGAGGGTACGCGTCAAAGAAGCGCCGGCTAACTA
>G3BZQ8102FSRY6
GGTGAGTAATACGCGGGCAACCTGCCCCTCTGCTTCGGGATAAGCTTTGGAAACGGGGTCTAATACCGGATGTGCCTGTCTGGTCGCATGGCTGGGCGGGGAAAGATGTTTTTCGGCGGGGGATGGGCTCGCGGCCTATCAGCTTGTTGGTGGGGTGACGGCCTACCAAGGCGTCGACGGGTAGCCGGCCTGAGAGGGTGGTCGGCCACACTGGGACTGAGATACGGCCCAGACTCCTACGGGAGGCAGCAGTGGGGGATATTGCACAATGGGCGCAAGCCTGATGCAGCGACGCCGCGTGGGGGATGGAGGCTTTCGGGTTGTAAACCCCTTTCGGCGCGGGACAAGGCTCCGTTTGGCGGGGTTGAGGGTACGCGTCAAAGAAGCGCCGGCTAACTA
>G3BZQ8102JIC3R
GGTGAGTAATACGCGGGCAACCTGCCCCTCTGCTTCGGGATAAGCTTTGGAAACGGGGTCTAATACCGGATGTGCCTGTCTGGTCGCATGGCTGGGCGGGGAAAGATGTTTTTCGGCGGGGGATGGGCTCGCGGCCTATCAGCTTGTTGGTGGGGTGACGGCCTACCAAGGCGTCGACGGGTAGCCGGCCTGAGAGGGTGGTCGGCCACACTGGGACTGAGATACGGCCCAGACTCCTACGGGAGGCAGCAGTGGGGGATATTGCACAATGGGCGCAAGCCTGATGCAGCGACGCCGCGTGGGGGATGGAGGCTTTCGGGTTGTAAACCCCTTTCGGCGCGGGACAAGGCTCCGTTTGGCGGGGTTGAGGGTACGCGTCAAAGAAGCGCCGGCTAACTA
>G3BZQ8102JIAFB
GGTGAGTAATACGCGGGCAACCTGCCCCTCTGCTTCGGGATAAGCTTTGGAAACGGGGTCTAATACCGGATGTGCCTGTCTGGTCGCATGGCTGGGCGGGGAAAGATGTTTTTCGGCGGGGGATGGGCTCGCGGCCTATCAGCTTGTTGGTGGGGTGACGGCCTACCAAGGCGTCGACGGGTAGCCGGCCTGAGAGGGTGGTCGGCCACACTGGGACTGAGATACGGCCCAGACTCCTACGGGAGGCAGCAGTGGGGGATATTGCACAATGGGCGCAAGCCTGATGCAGCGACGCCGCGTGGGGGATGGAGGCTTTCGGGTTGTAAACCCCTTTCGGCGCGGGACAAGGCTCCGTTTGGCGGGGTTGAGGGTACGCGTCAAAGAAGCGCCGGCTAACTA
>G3BZQ8102G5Z2Z
GGTGAGTAATACGCGGGCAACCTGCCCCTCTGCTTCGGGATAAGCTTTGGAAACGGGGTCTAATACCGGATGTGCCTGTCTGGTCGCATGGCTGGGCGGGGAAAGATGTTTTTCGGCGGGGGATGGGCTCGCGGCCTATCAGCTTGTTGGTGGGGTGACGGCCTACCAAGGCGTCGACGGGTAGCCGGCCTGAGAGGGTGGTCGGCCACACTGGGACTGAGATACGGCCCAGACTCCTACGGGAGGCAGCAGTGGGGGATATTGCACAATGGGCGCAAGCCTGATGCAGCGACGCCGCGTGGGGGATGGAGGCTTTCGGGTTGTAAACCCCTTTCGGCGCGGGACAAGGCTCCGTTTGGCGGGGTTGAGGGTACGCGTCAAAGAAGCGCCGGCTAACTA
>G3BZQ8102I0VNN
GGTGAGTAATACGCGGGCAACCTGCCCCTCTGCTTCGGGATAAGCTTTGGAAACGGGGTCTAATACCGGATGTGCCTGTCTGGTCGCATGGCTGGGCGGGGAAAGATGTTTTTCGGCGGGGGATGGGCTCGCGGCCTATCAGCTTGTTGGTGGGGTGACGGCCTACCAAGGCGTCGACGGGTAGCCGGCCTGAGAGGGTGGTCGGCCACACTGGGACTGAGATACGGCCCAGACTCCTACGGGAGGCAGCAGTGGGGGATATTGCACAATGGGCGCAAGCCTGATGCAGCGACGCCGCGTGGGGGATGGAGGCTTTCGGGTTGTAAACCCCTTTCGGCGCGGGACAAGGCTCCGTTTGGCGGGGTTGAGGGTACGCGTCAAAGAAGCGCCGGCTAACTA
>G3BZQ8102IZ5GS
GGTGAGTAATACGCGGGCAACCTGCCCCTCTGCTTCGGGATAAGCTTTGGAAACGGGGTCTAATACCGGATGTGCCTGTCTGGTCGCATGGCTGGGCGGGGAAAGATGTTTTTCGGCGGGGGATGGGCTCGCGGCCTATCAGCTTGTTGGTGGGGTGACGGCCTACCAAGGCGTCGACGGGTAGCCGGCCTGAGAGGGTGGTCGGCCACACTGGGACTGAGATACGGCCCAGACTCCTACGGGAGGCAGCAGTGGGGGATATTGCACAATGGGCGCAAGCCTGATGCAGCGACGCCGCGTGGGGGATGGAGGCTTTCGGGTTGTAAACCCCTTTCGGCGCGGGACAAGGCTCCGTTTGGCGGGGTTGAGGGTACGCGTCAAAGAAGCGCCGGCTAACTA
>G3BZQ8102IN9BN
GGTGAGTAATACGCGGGCAACCTGCCCCTCTGCTTCGGGATAAGCTTTGGAAACGGGGTCTAATACCGGATGTGCCTGTCTGGTCGCATGGCTGGGCGGGGAAAGATGTTTTTCGGCGGGGGATGGGCTCGCGGCCTATCAGCTTGTTGGTGGGGTGACGGCCTACCAAGGCGTCGACGGGTAGCCGGCCTGAGAGGGTGGTCGGCCACACTGGGACTGAGATACGGCCCAGACTCCTACGGGAGGCAGCAGTGGGGGATATTGCACAATGGGCGCAAGCCTGATGCAGCGACGCCGCGTGGGGGATGGAGGCTTTCGGGTTGTAAACCCCTTTCGGCGCGGGACAAGGCTCCGTTTGGCGGGGTTGAGGGTACGCGTCAAAGAAGCGCCGGCTAACTA
>G3BZQ8102HUNOU
GGTGAGTAATACGCGGGCAACCTGCCCCTCTGCTTCGGGATAAGCTTTGGAAACGGGGTCTAATACCGGATGTGCCTGTCTGGTCGCATGGCTGGGCGGGGAAAGATGTTTTTCGGCGGGGGATGGGCTCGCGGCCTATCAGCTTGTTGGTGGGGTGACGGCCTACCAAGGCGTCGACGGGTAGCCGGCCTGAGAGGGTGGTCGGCCACACTGGGACTGAGATACGGCCCAGACTCCTACGGGAGGCAGCAGTGGGGGATATTGCACAATGGGCGCAAGCCTGATGCAGCGACGCCGCGTGGGGGATGGAGGCTTTCGGGTTGTAAACCCCTTTCGGCGCGGGACAAGGCTCCGTTTGGCGGGGTTGAGGGTACGCGTCAAAGAAGCGCCGGCTAACTA
>G3BZQ8102HY1XR
GGTGAGTAATACGCGGGCAACCTGCCCCTCTGCTTCGGGATAAGCTTTGGAAACGGGGTCTAATACCGGATGTGCCTGTCTGGTCGCATGGCTGGGCGGGGAAAGATGTTTTTCGGCGGGGGATGGGCTCGCGGCCTATCAGCTTGTTGGTGGGGTGACGGCCTACCAAGGCGTCGACGGGTAGCCGGCCTGAGAGGGTGGTCGGCCACACTGGGACTGAGATACGGCCCAGACTCCTACGGGAGGCAGCAGTGGGGGATATTGCACAATGGGCGCAAGCCTGATGCAGCGACGCCGCGTGGGGGATGGAGGCTTTCGGGTTGTAAACCCCTTTCGGCGCGGGACAAGGCTCCGTTTGGCGGGGTTGAGGGTACGCGTCAAAGAAGCGCCGGCTAACTA
>G3BZQ8102JLUNV
GGTGAGTAATACGCGGGCAACCTGCCCCTCTGCTTCGGGATAAGCTTTGGAAACGGGGTCTAATACCGGATGTGCCTGTCTGGTCGCATGGCTGGGCGGGGAAAGATGTTTTTCGGCGGGGGATGGGCTCGCGGCCTATCAGCTTGTTGGTGGGGTGACGGCCTACCAAGGCGTCGACGGGTAGCCGGCCTGAGAGGGTGGTCGGCCACACTGGGACTGAGATACGGCCCAGACTCCTACGGGAGGCAGCAGTGGGGGATATTGCACAATGGGCGCAAGCCTGATGCAGCGACGCCGCGTGGGGGATGGAGGCTTTCGGGTTGTAAACCCCTTTCGGCGCGGGACAAGGCTCCGTTTGGCGGGGTTGAGGGTACGCGTCAAAGAAGCGCCGGCTAACTA
>G3BZQ8102GJ59S
GGTGAGTAATACGCGGGCAACCTGCCCCTCTGCTTCGGGATAAGCTTTGGAAACGGGGTCTAATACCGGATGTGCCTGTCTGGTCGCATGGCTGGGCGGGGAAAGATGTTTTTCGGCGGGGGATGGGCTCGCGGCCTATCAGCTTGTTGGTGGGGTGACGGCCTACCAAGGCGTCGACGGGTAGCCGGCCTGAGAGGGTGGTCGGCCACACTGGGACTGAGATACGGCCCAGACTCCTACGGGAGGCAGCAGTGGGGGATATTGCACAATGGGCGCAAGCCTGATGCAGCGACGCCGCGTGGGGGATGGAGGCTTTCGGGTTGTAAACCCCTTTCGGCGCGGGACAAGGCTCCGTTTGGCGGGGTTGAGGGTACGCGTCAAAGAAGCGCCGGCTAACTA
>G3BZQ8102JK748
GGTGAGTAATACGCGGGCAACCTGCCCCTCTGCTTCGGGATAAGCTTTGGAAACGGGGTCTAATACCGGATGTGCCTGTCTGGTCGCATGGCTGGGCGGGGAAAGATGTTTTTCGGCGGGGGATGGGCTCGCGGCCTATCAGCTTGTTGGTGGGGTGACGGCCTACCAAGGCGTCGACGGGTAGCCGGCCTGAGAGGGTGGTCGGCCACACTGGGACTGAGATACGGCCCAGACTCCTACGGGAGGCAGCAGTGGGGGATATTGCACAATGGGCGCAAGCCTGATGCAGCGACGCCGCGTGGGGGATGGAGGCTTTCGGGTTGTAAACCCCTTTCGGCGCGGGACAAGGCTCCGTTTGGCGGGGTTGAGGGTACGCGTCAAAGAAGCGCCGGCTAACTA
>G3BZQ8102F1OF3
GGTGAGTAATACGCGGGCAACCTGCCCCTCTGCTTCGGGATAAGCTTTGGAAACGGGGTCTAATACCGGATGTGCCTGTCTGGTCGCATGGCTGGGCGGGGAAAGATGTTTTTCGGCGGGGGATGGGCTCGCGGCCTATCAGCTTGTTGGTGGGGTGACGGCCTACCAAGGCGTCGACGGGTAGCCGGCCTGAGAGGGTGGTCGGCCACACTGGGACTGAGATACGGCCCAGACTCCTACGGGAGGCAGCAGTGGGGGATATTGCACAATGGGCGCAAGCCTGATGCAGCGACGCCGCGTGGGGGATGGAGGCTTTCGGGTTGTAAACCCCTTTCGGCGCGGGACAAGGCTCCGTTTGGCGGGGTTGAGGGTACGCGTCAAAGAAGCGCCGGCTAACTA
>G3BZQ8102G5FEP
GGTGAGTAATACGCGGGCAACCTGCCCCTCTGCTTCGGGATAAGCTTTGGAAACGGGGTCTAATACCGGATGTGCCTGTCTGGTCGCATGGCTGGGCGGGGAAAGATGTTTTTCGGCGGGGGATGGGCTCGCGGCCTATCAGCTTGTTGGTGGGGTGACGGCCTACCAAGGCGTCGACGGGTAGCCGGCCTGAGAGGGTGGTCGGCCACACTGGGACTGAGATACGGCCCAGACTCCTACGGGAGGCAGCAGTGGGGGATATTGCACAATGGGCGCAAGCCTGATGCAGCGACGCCGCGTGGGGGATGGAGGCTTTCGGGTTGTAAACCCCTTTCGGCGCGGGACAAGGCTCCGTTTGGCGGGGTTGAGGGTACGCGTCAAAGAAGCGCCGGCTAACTA
>G3BZQ8102GE4C2
GGTGAGTAATACGCGGGCAACCTGCCCCTCTGCTTCGGGATAAGCTTTGGAAACGGGGTCTAATACCGGATGTGCCTGTCTGGTCGCATGGCTGGGCGGGGAAAGATGTTTTTCGGCGGGGGATGGGCTCGCGGCCTATCAGCTTGTTGGTGGGGTGACGGCCTACCAAGGCGTCGACGGGTAGCCGGCCTGAGAGGGTGGTCGGCCACACTGGGACTGAGATACGGCCCAGACTCCTACGGGAGGCAGCAGTGGGGGATATTGCACAATGGGCGCAAGCCTGATGCAGCGACGCCGCGTGGGGGATGGAGGCTTTCGGGTTGTAAACCCCTTTCGGCGCGGGACAAGGCTCCGTTTGGCGGGGTTGAGGGTACGCGTCAAAGAAGCGCCGGCTAACTA
>G3BZQ8102HM01G
GGTGAGTAATACGCGGGCAACCTGCCCCTCTGCTTCGGGATAAGCTTTGGAAACGGGGTCTAATACCGGATGTGCCTGTCTGGTCGCATGGCTGGGCGGGGAAAGATGTTTTTCGGCGGGGGATGGGCTCGCGGCCTATCAGCTTGTTGGTGGGGTGACGGCCTACCAAGGCGTCGACGGGTAGCCGGCCTGAGAGGGTGGTCGGCCACACTGGGACTGAGATACGGCCCAGACTCCTACGGGAGGCAGCAGTGGGGGATATTGCACAATGGGCGCAAGCCTGATGCAGCGACGCCGCGTGGGGGATGGAGGCTTTCGGGTTGTAAACCCCTTTCGGCGCGGGACAAGGCTCCGTTTGGCGGGGTTGAGGGTACGCGTCAAAGAAGCGCCGGCTAACTA
>G3BZQ8102IQH10
GGTGAGTAATACGCGGGCAACCTGCCCCTCTGCTTCGGGATAAGCTTTGGAAACGGGGTCTAATACCGGATGTGCCTGTCTGGTCGCATGGCTGGGCGGGGAAAGATGTTTTTCGGCGGGGGATGGGCTCGCGGCCTATCAGCTTGTTGGTGGGGTGACGGCCTACCAAGGCGTCGACGGGTAGCCGGCCTGAGAGGGTGGTCGGCCACACTGGGACTGAGATACGGCCCAGACTCCTACGGGAGGCAGCAGTGGGGGATATTGCACAATGGGCGCAAGCCTGATGCAGCGACGCCGCGTGGGGGATGGAGGCTTTCGGGTTGTAAACCCCTTTCGGCGCGGGACAAGGCTCCGTTTGGCGGGGTTGAGGGTACGCGTCAAAGAAGCGCCGGCTAACTA
>G3BZQ8102GZ4PX
GGTGAGTAATACGCGGGCAACCTGCCCCTCTGCTTCGGGATAAGCTTTGGAAACGGGGTCTAATACCGGATGTGCCTGTCTGGTCGCATGGCTGGGCGGGGAAAGATGTTTTTCGGCGGGGGATGGGCTCGCGGCCTATCAGCTTGTTGGTGGGGTGACGGCCTACCAAGGCGTCGACGGGTAGCCGGCCTGAGAGGGTGGTCGGCCACACTGGGACTGAGATACGGCCCAGACTCCTACGGGAGGCAGCAGTGGGGGATATTGCACAATGGGCGCAAGCCTGATGCAGCGACGCCGCGTGGGGGATGGAGGCTTTCGGGTTGTAAACCCCTTTCGGCGCGGGACAAGGCTCCGTTTGGCGGGGTTGAGGGTACGCGTCAAAGAAGCGCCGGCTAACTA
>G3BZQ8102G2YQJ
GGTGAGTAATACGCGGGCAACCTGCCCCTCTGCTTCGGGATAAGCTTTGGAAACGGGGTCTAATACCGGATGTGCCTGTCTGGTCGCATGGCTGGGCGGGGAAAGATGTTTTTCGGCGGGGGATGGGCTCGCGGCCTATCAGCTTGTTGGTGGGGTGACGGCCTACCAAGGCGTCGACGGGTAGCCGGCCTGAGAGGGTGGTCGGCCACACTGGGACTGAGATACGGCCCAGACTCCTACGGGAGGCAGCAGTGGGGGATATTGCACAATGGGCGCAAGCCTGATGCAGCGACGCCGCGTGGGGGATGGAGGCTTTCGGGTTGTAAACCCCTTTCGGCGCGGGACAAGGCTCCGTTTGGCGGGGTTGAGGGTACGCGTCAAAGAAGCGCCGGCTAACTA
>G3BZQ8102JXEBB
GGTGAGTAATACGCGGGCAACCTGCCCCTCTGCTTCGGGATAAGCTTTGGAAACGGGGTCTAATACCGGATGTGCCTGTCTGGTCGCATGGCTGGGCGGGGAAAGATGTTTTTCGGCGGGGGATGGGCTCGCGGCCTATCAGCTTGTTGGTGGGGTGACGGCCTACCAAGGCGTCGACGGGTAGCCGGCCTGAGAGGGTGGTCGGCCACACTGGGACTGAGATACGGCCCAGACTCCTACGGGAGGCAGCAGTGGGGGATATTGCACAATGGGCGCAAGCCTGATGCAGCGACGCCGCGTGGGGGATGGAGGCTTTCGGGTTGTAAACCCCTTTCGGCGCGGGACAAGGCTCCGTTTGGCGGGGTTGAGGGTACGCGTCAAAGAAGCGCCGGCTAACTA
>G3BZQ8102I3KYH
GGTGAGTAATACGCGGGCAACCTGCCCCTCTGCTTCGGGATAAGCTTTGGAAACGGGGTCTAATACCGGATGTGCCTGTCTGGTCGCATGGCTGGGCGGGGAAAGATGTTTTTCGGCGGGGGATGGGCTCGCGGCCTATCAGCTTGTTGGTGGGGTGACGGCCTACCAAGGCGTCGACGGGTAGCCGGCCTGAGAGGGTGGTCGGCCACACTGGGACTGAGATACGGCCCAGACTCCTACGGGAGGCAGCAGTGGGGGATATTGCACAATGGGCGCAAGCCTGATGCAGCGACGCCGCGTGGGGGATGGAGGCTTTCGGGTTGTAAACCCCTTTCGGCGCGGGACAAGGCTCCGTTTGGCGGGGTTGAGGGTACGCGTCAAAGAAGCGCCGGCTAACTA
>G3BZQ8102FOI18
GGTGAGTAATACGCGGGCAACCTGCCCCTCTGCTTCGGGATAAGCTTTGGAAACGGGGTCTAATACCGGATGTGCCTGTCTGGTCGCATGGCTGGGCGGGGAAAGATGTTTTTCGGCGGGGGATGGGCTCGCGGCCTATCAGCTTGTTGGTGGGGTGACGGCCTACCAAGGCGTCGACGGGTAGCCGGCCTGAGAGGGTGGTCGGCCACACTGGGACTGAGATACGGCCCAGACTCCTACGGGAGGCAGCAGTGGGGGATATTGCACAATGGGCGCAAGCCTGATGCAGCGACGCCGCGTGGGGGATGGAGGCTTTCGGGTTGTAAACCCCTTTCGGCGCGGGACAAGGCTCCGTTTGGCGGGGTTGAGGGTACGCGTCAAAGAAGCGCCGGCTAACTA
>G3BZQ8102GGWD5
GGTGAGTAATACGCGGGCAACCTGCCCCTCTGCTTCGGGATAAGCTTTGGAAACGGGGTCTAATACCGGATGTGCCTGTCTGGTCGCATGGCTGGGCGGGGAAAGATGTTTTTCGGCGGGGGATGGGCTCGCGGCCTATCAGCTTGTTGGTGGGGTGACGGCCTACCAAGGCGTCGACGGGTAGCCGGCCTGAGAGGGTGGTCGGCCACACTGGGACTGAGATACGGCCCAGACTCCTACGGGAGGCAGCAGTGGGGGATATTGCACAATGGGCGCAAGCCTGATGCAGCGACGCCGCGTGGGGGATGGAGGCTTTCGGGTTGTAAACCCCTTTCGGCGCGGGACAAGGCTCCGTTTGGCGGGGTTGAGGGTACGCGTCAAAGAAGCGCCGGCTAACTA
>G3BZQ8102GACEV
GGTGAGTAATACGCGGGCAACCTGCCCCTCTGCTTCGGGATAAGCTTTGGAAACGGGGTCTAATACCGGATGTGCCTGTCTGGTCGCATGGCTGGGCGGGGAAAGATGTTTTTCGGCGGGGGATGGGCTCGCGGCCTATCAGCTTGTTGGTGGGGTGACGGCCTACCAAGGCGTCGACGGGTAGCCGGCCTGAGAGGGTGGTCGGCCACACTGGGACTGAGATACGGCCCAGACTCCTACGGGAGGCAGCAGTGGGGGATATTGCACAATGGGCGCAAGCCTGATGCAGCGACGCCGCGTGGGGGATGGAGGCTTTCGGGTTGTAAACCCCTTTCGGCGCGGGACAAGGCTCCGTTTGGCGGGGTTGAGGGTACGCGTCAAAGAAGCGCCGGCTAACTA
>G3BZQ8102GN0MC
GGTGAGTAATACGCGGGCAACCTGCCCCTCTGCTTCGGGATAAGCTTTGGAAACGGGGTCTAATACCGGATGTGCCTGTCTGGTCGCATGGCTGGGCGGGGAAAGATGTTTTTCGGCGGGGGATGGGCTCGCGGCCTATCAGCTTGTTGGTGGGGTGACGGCCTACCAAGGCGTCGACGGGTAGCCGGCCTGAGAGGGTGGTCGGCCACACTGGGACTGAGATACGGCCCAGACTCCTACGGGAGGCAGCAGTGGGGGATATTGCACAATGGGCGCAAGCCTGATGCAGCGACGCCGCGTGGGGGATGGAGGCTTTCGGGTTGTAAACCCCTTTCGGCGCGGGACAAGGCTCCGTTTGGCGGGGTTGAGGGTACGCGTCAAAGAAGCGCCGGCTAACTA
>G3BZQ8102IDMGO
GGTGAGTAATACGCGGGCAACCTGCCCCTCTGCTTCGGGATAAGCTTTGGAAACGGGGTCTAATACCGGATGTGCCTGTCTGGTCGCATGGCTGGGCGGGGAAAGATGTTTTTCGGCGGGGGATGGGCTCGCGGCCTATCAGCTTGTTGGTGGGGTGACGGCCTACCAAGGCGTCGACGGGTAGCCGGCCTGAGAGGGTGGTCGGCCACACTGGGACTGAGATACGGCCCAGACTCCTACGGGAGGCAGCAGTGGGGGATATTGCACAATGGGCGCAAGCCTGATGCAGCGACGCCGCGTGGGGGATGGAGGCTTTCGGGTTGTAAACCCCTTTCGGCGCGGGACAAGGCTCCGTTTGGCGGGGTTGAGGGTACGCGTCAAAGAAGCGCCGGCTAACTA
>G3BZQ8102FOTQW
GGTGAGTAATACGCGGGCAACCTGCCCCTCTGCTTCGGGATAAGCTTTGGAAACGGGGTCTAATACCGGATGTGCCTGTCTGGTCGCATGGCTGGGCGGGGAAAGATGTTTTTCGGCGGGGGATGGGCTCGCGGCCTATCAGCTTGTTGGTGGGGTGACGGCCTACCAAGGCGTCGACGGGTAGCCGGCCTGAGAGGGTGGTCGGCCACACTGGGACTGAGATACGGCCCAGACTCCTACGGGAGGCAGCAGTGGGGGATATTGCACAATGGGCGCAAGCCTGATGCAGCGACGCCGCGTGGGGGATGGAGGCTTTCGGGTTGTAAACCCCTTTCGGCGCGGGACAAGGCTCCGTTTGGCGGGGTTGAGGGTACGCGTCAAAGAAGCGCCGGCTAACTA
>G3BZQ8102H7UA1
GGTGAGTAATACGCGGGCAACCTGCCCCTCTGCTTCGGGATAAGCTTTGGAAACGGGGTCTAATACCGGATGTGCCTGTCTGGTCGCATGGCTGGGCGGGGAAAGATGTTTTTCGGCGGGGGATGGGCTCGCGGCCTATCAGCTTGTTGGTGGGGTGACGGCCTACCAAGGCGTCGACGGGTAGCCGGCCTGAGAGGGTGGTCGGCCACACTGGGACTGAGATACGGCCCAGACTCCTACGGGAGGCAGCAGTGGGGGATATTGCACAATGGGCGCAAGCCTGATGCAGCGACGCCGCGTGGGGGATGGAGGCTTTCGGGTTGTAAACCCCTTTCGGCGCGGGACAAGGCTCCGTTTGGCGGGGTTGAGGGTACGCGTCAAAGAAGCGCCGGCTAACTA
>G3BZQ8102JE66G
GGTGAGTAATACGCGGGCAACCTGCCCCTCTGCTTCGGGATAAGCTTTGGAAACGGGGTCTAATACCGGATGTGCCTGTCTGGTCGCATGGCTGGGCGGGGAAAGATGTTTTTCGGCGGGGGATGGGCTCGCGGCCTATCAGCTTGTTGGTGGGGTGACGGCCTACCAAGGCGTCGACGGGTAGCCGGCCTGAGAGGGTGGTCGGCCACACTGGGACTGAGATACGGCCCAGACTCCTACGGGAGGCAGCAGTGGGGGATATTGCACAATGGGCGCAAGCCTGATGCAGCGACGCCGCGTGGGGGATGGAGGCTTTCGGGTTGTAAACCCCTTTCGGCGCGGGACAAGGCTCCGTTTGGCGGGGTTGAGGGTACGCGTCAAAGAAGCGCCGGCTAACTA
>G3BZQ8102HSN7G
GGTGAGTAATACGCGGGCAACCTGCCCCTCTGCTTCGGGATAAGCTTTGGAAACGGGGTCTAATACCGGATGTGCCTGTCTGGTCGCATGGCTGGGCGGGGAAAGATGTTTTTCGGCGGGGGATGGGCTCGCGGCCTATCAGCTTGTTGGTGGGGTGACGGCCTACCAAGGCGTCGACGGGTAGCCGGCCTGAGAGGGTGGTCGGCCACACTGGGACTGAGATACGGCCCAGACTCCTACGGGAGGCAGCAGTGGGGGATATTGCACAATGGGCGCAAGCCTGATGCAGCGACGCCGCGTGGGGGATGGAGGCTTTCGGGTTGTAAACCCCTTTCGGCGCGGGACAAGGCTCCGTTTGGCGGGGTTGAGGGTACGCGTCAAAGAAGCGCCGGCTAACTA
>G3BZQ8102GMSPG
GGTGAGTAATACGCGGGCAACCTGCCCCTCTGCTTCGGGATAAGCTTTGGAAACGGGGTCTAATACCGGATGTGCCTGTCTGGTCGCATGGCTGGGCGGGGAAAGATGTTTTTCGGCGGGGGATGGGCTCGCGGCCTATCAGCTTGTTGGTGGGGTGACGGCCTACCAAGGCGTCGACGGGTAGCCGGCCTGAGAGGGTGGTCGGCCACACTGGGACTGAGATACGGCCCAGACTCCTACGGGAGGCAGCAGTGGGGGATATTGCACAATGGGCGCAAGCCTGATGCAGCGACGCCGCGTGGGGGATGGAGGCTTTCGGGTTGTAAACCCCTTTCGGCGCGGGACAAGGCTCCGTTTGGCGGGGTTGAGGGTACGCGTCAAAGAAGCGCCGGCTAACTA
>G3BZQ8102IJ0IS
GGTGAGTAATACGCGGGCAACCTGCCCCTCTGCTTCGGGATAAGCTTTGGAAACGGGGTCTAATACCGGATGTGCCTGTCTGGTCGCATGGCTGGGCGGGGAAAGATGTTTTTCGGCGGGGGATGGGCTCGCGGCCTATCAGCTTGTTGGTGGGGTGACGGCCTACCAAGGCGTCGACGGGTAGCCGGCCTGAGAGGGTGGTCGGCCACACTGGGACTGAGATACGGCCCAGACTCCTACGGGAGGCAGCAGTGGGGGATATTGCACAATGGGCGCAAGCCTGATGCAGCGACGCCGCGTGGGGGATGGAGGCTTTCGGGTTGTAAACCCCTTTCGGCGCGGGACAAGGCTCCGTTTGGCGGGGTTGAGGGTACGCGTCAAAGAAGCGCCGGCTAACTA
>G35JFLI02FL1SG
GGTGAGTAATACGCGGGCAACCTGCCCCTCTGCTTCGGGATAAGCTTTGGAAACGGGGTCTAATACCGGATGTGCCTGTCTGGTCGCATGGCTGGGCGGGGAAAGATGTTTTTCGGCGGGGGATGGGCTCGCGGCCTATCAGCTTGTTGGTGGGGTGACGGCCTACCAAGGCGTCGACGGGTAGCCGGCCTGAGAGGGTGGTCGGCCACACTGGGACTGAGATACGGCCCAGACTCCTACGGGAGGCAGCAGTGGGGGATATTGCACAATGGGCGCAAGCCTGATGCAGCGACGCCGCGTGGGGGATGGAGGCTTTCGGGTTGTAAACCCCTTTCGGCGCGGGACAAGGCTCCGTTTGGCGGGGTTGAGGGTACGCGTCAAAGAAGCGCCGGCTAACTA
>G35JFLI02GJLZZ
GGTGAGTAATACGCGGGCAACCTGCCCCTCTGCTTCGGGATAAGCTTTGGAAACGGGGTCTAATACCGGATGTGCCTGTCTGGTCGCATGGCTGGGCGGGGAAAGATGTTTTTCGGCGGGGGATGGGCTCGCGGCCTATCAGCTTGTTGGTGGGGTGACGGCCTACCAAGGCGTCGACGGGTAGCCGGCCTGAGAGGGTGGTCGGCCACACTGGGACTGAGATACGGCCCAGACTCCTACGGGAGGCAGCAGTGGGGGATATTGCACAATGGGCGCAAGCCTGATGCAGCGACGCCGCGTGGGGGATGGAGGCTTTCGGGTTGTAAACCCCTTTCGGCGCGGGACAAGGCTCCGTTTGGCGGGGTTGAGGGTACGCGTCAAAGAAGCGCCGGCTAACTA
>G35JFLI02G87YW
GGTGAGTAATACGCGGGCAACCTGCCCCTCTGCTTCGGGATAAGCTTTGGAAACGGGGTCTAATACCGGATGTGCCTGTCTGGTCGCATGGCTGGGCGGGGAAAGATGTTTTTCGGCGGGGGATGGGCTCGCGGCCTATCAGCTTGTTGGTGGGGTGACGGCCTACCAAGGCGTCGACGGGTAGCCGGCCTGAGAGGGTGGTCGGCCACACTGGGACTGAGATACGGCCCAGACTCCTACGGGAGGCAGCAGTGGGGGATATTGCACAATGGGCGCAAGCCTGATGCAGCGACGCCGCGTGGGGGATGGAGGCTTTCGGGTTGTAAACCCCTTTCGGCGCGGGACAAGGCTCCGTTTGGCGGGGTTGAGGGTACGCGTCAAAGAAGCGCCGGCTAACTA
>G35JFLI02GG141
GGTGAGTAATACGCGGGCAACCTGCCCCTCTGCTTCGGGATAAGCTTTGGAAACGGGGTCTAATACCGGATGTGCCTGTCTGGTCGCATGGCTGGGCGGGGAAAGATGTTTTTCGGCGGGGGATGGGCTCGCGGCCTATCAGCTTGTTGGTGGGGTGACGGCCTACCAAGGCGTCGACGGGTAGCCGGCCTGAGAGGGTGGTCGGCCACACTGGGACTGAGATACGGCCCAGACTCCTACGGGAGGCAGCAGTGGGGGATATTGCACAATGGGCGCAAGCCTGATGCAGCGACGCCGCGTGGGGGATGGAGGCTTTCGGGTTGTAAACCCCTTTCGGCGCGGGACAAGGCTCCGTTTGGCGGGGTTGAGGGTACGCGTCAAAGAAGCGCCGGCTAACTA
>G35JFLI02JEFPL
GGTGAGTAATACGCGGGCAACCTGCCCCTCTGCTTCGGGATAAGCTTTGGAAACGGGGTCTAATACCGGATGTGCCTGTCTGGTCGCATGGCTGGGCGGGGAAAGATGTTTTTCGGCGGGGGATGGGCTCGCGGCCTATCAGCTTGTTGGTGGGGTGACGGCCTACCAAGGCGTCGACGGGTAGCCGGCCTGAGAGGGTGGTCGGCCACACTGGGACTGAGATACGGCCCAGACTCCTACGGGAGGCAGCAGTGGGGGATATTGCACAATGGGCGCAAGCCTGATGCAGCGACGCCGCGTGGGGGATGGAGGCTTTCGGGTTGTAAACCCCTTTCGGCGCGGGACAAGGCTCCGTTTGGCGGGGTTGAGGGTACGCGTCAAAGAAGCGCCGGCTAACTA
>G35JFLI02HQBPT
GGTGAGTAATACGCGGGCAACCTGCCCCTCTGCTTCGGGATAAGCTTTGGAAACGGGGTCTAATACCGGATGTGCCTGTCTGGTCGCATGGCTGGGCGGGGAAAGATGTTTTTCGGCGGGGGATGGGCTCGCGGCCTATCAGCTTGTTGGTGGGGTGACGGCCTACCAAGGCGTCGACGGGTAGCCGGCCTGAGAGGGTGGTCGGCCACACTGGGACTGAGATACGGCCCAGACTCCTACGGGAGGCAGCAGTGGGGGATATTGCACAATGGGCGCAAGCCTGATGCAGCGACGCCGCGTGGGGGATGGAGGCTTTCGGGTTGTAAACCCCTTTCGGCGCGGGACAAGGCTCCGTTTGGCGGGGTTGAGGGTACGCGTCAAAGAAGCGCCGGCTAACTA
>G35JFLI02JRF3T
GGTGAGTAATACGCGGGCAACCTGCCCCTCTGCTTCGGGATAAGCTTTGGAAACGGGGTCTAATACCGGATGTGCCTGTCTGGTCGCATGGCTGGGCGGGGAAAGATGTTTTTCGGCGGGGGATGGGCTCGCGGCCTATCAGCTTGTTGGTGGGGTGACGGCCTACCAAGGCGTCGACGGGTAGCCGGCCTGAGAGGGTGGTCGGCCACACTGGGACTGAGATACGGCCCAGACTCCTACGGGAGGCAGCAGTGGGGGATATTGCACAATGGGCGCAAGCCTGATGCAGCGACGCCGCGTGGGGGATGGAGGCTTTCGGGTTGTAAACCCCTTTCGGCGCGGGACAAGGCTCCGTTTGGCGGGGTTGAGGGTACGCGTCAAAGAAGCGCCGGCTAACTA
>G35JFLI02JUKVL
GGTGAGTAATACGCGGGCAACCTGCCCCTCTGCTTCGGGATAAGCTTTGGAAACGGGGTCTAATACCGGATGTGCCTGTCTGGTCGCATGGCTGGGCGGGGAAAGATGTTTTTCGGCGGGGGATGGGCTCGCGGCCTATCAGCTTGTTGGTGGGGTGACGGCCTACCAAGGCGTCGACGGGTAGCCGGCCTGAGAGGGTGGTCGGCCACACTGGGACTGAGATACGGCCCAGACTCCTACGGGAGGCAGCAGTGGGGGATATTGCACAATGGGCGCAAGCCTGATGCAGCGACGCCGCGTGGGGGATGGAGGCTTTCGGGTTGTAAACCCCTTTCGGCGCGGGACAAGGCTCCGTTTGGCGGGGTTGAGGGTACGCGTCAAAGAAGCGCCGGCTAACTA
>G35JFLI02HRZUP
GGTGAGTAATACGCGGGCAACCTGCCCCTCTGCTTCGGGATAAGCTTTGGAAACGGGGTCTAATACCGGATGTGCCTGTCTGGTCGCATGGCTGGGCGGGGAAAGATGTTTTTCGGCGGGGGATGGGCTCGCGGCCTATCAGCTTGTTGGTGGGGTGACGGCCTACCAAGGCGTCGACGGGTAGCCGGCCTGAGAGGGTGGTCGGCCACACTGGGACTGAGATACGGCCCAGACTCCTACGGGAGGCAGCAGTGGGGGATATTGCACAATGGGCGCAAGCCTGATGCAGCGACGCCGCGTGGGGGATGGAGGCTTTCGGGTTGTAAACCCCTTTCGGCGCGGGACAAGGCTCCGTTTGGCGGGGTTGAGGGTACGCGTCAAAGAAGCGCCGGCTAACTA
>G35JFLI02F76RJ
GGTGAGTAATACGCGGGCAACCTGCCCCTCTGCTTCGGGATAAGCTTTGGAAACGGGGTCTAATACCGGATGTGCCTGTCTGGTCGCATGGCTGGGCGGGGAAAGATGTTTTTCGGCGGGGGATGGGCTCGCGGCCTATCAGCTTGTTGGTGGGGTGACGGCCTACCAAGGCGTCGACGGGTAGCCGGCCTGAGAGGGTGGTCGGCCACACTGGGACTGAGATACGGCCCAGACTCCTACGGGAGGCAGCAGTGGGGGATATTGCACAATGGGCGCAAGCCTGATGCAGCGACGCCGCGTGGGGGATGGAGGCTTTCGGGTTGTAAACCCCTTTCGGCGCGGGACAAGGCTCCGTTTGGCGGGGTTGAGGGTACGCGTCAAAGAAGCGCCGGCTAACTA
>G35JFLI02GT3MF
GGTGAGTAATACGCGGGCAACCTGCCCCTCTGCTTCGGGATAAGCTTTGGAAACGGGGTCTAATACCGGATGTGCCTGTCTGGTCGCATGGCTGGGCGGGGAAAGATGTTTTTCGGCGGGGGATGGGCTCGCGGCCTATCAGCTTGTTGGTGGGGTGACGGCCTACCAAGGCGTCGACGGGTAGCCGGCCTGAGAGGGTGGTCGGCCACACTGGGACTGAGATACGGCCCAGACTCCTACGGGAGGCAGCAGTGGGGGATATTGCACAATGGGCGCAAGCCTGATGCAGCGACGCCGCGTGGGGGATGGAGGCTTTCGGGTTGTAAACCCCTTTCGGCGCGGGACAAGGCTCCGTTTGGCGGGGTTGAGGGTACGCGTCAAAGAAGCGCCGGCTAACTA
>G35JFLI02JHFCS
GGTGAGTAATACGCGGGCAACCTGCCCCTCTGCTTCGGGATAAGCTTTGGAAACGGGGTCTAATACCGGATGTGCCTGTCTGGTCGCATGGCTGGGCGGGGAAAGATGTTTTTCGGCGGGGGATGGGCTCGCGGCCTATCAGCTTGTTGGTGGGGTGACGGCCTACCAAGGCGTCGACGGGTAGCCGGCCTGAGAGGGTGGTCGGCCACACTGGGACTGAGATACGGCCCAGACTCCTACGGGAGGCAGCAGTGGGGGATATTGCACAATGGGCGCAAGCCTGATGCAGCGACGCCGCGTGGGGGATGGAGGCTTTCGGGTTGTAAACCCCTTTCGGCGCGGGACAAGGCTCCGTTTGGCGGGGTTGAGGGTACGCGTCAAAGAAGCGCCGGCTAACTA
>G35JFLI02GV8MK
GGTGAGTAATACGCGGGCAACCTGCCCCTCTGCTTCGGGATAAGCTTTGGAAACGGGGTCTAATACCGGATGTGCCTGTCTGGTCGCATGGCTGGGCGGGGAAAGATGTTTTTCGGCGGGGGATGGGCTCGCGGCCTATCAGCTTGTTGGTGGGGTGACGGCCTACCAAGGCGTCGACGGGTAGCCGGCCTGAGAGGGTGGTCGGCCACACTGGGACTGAGATACGGCCCAGACTCCTACGGGAGGCAGCAGTGGGGGATATTGCACAATGGGCGCAAGCCTGATGCAGCGACGCCGCGTGGGGGATGGAGGCTTTCGGGTTGTAAACCCCTTTCGGCGCGGGACAAGGCTCCGTTTGGCGGGGTTGAGGGTACGCGTCAAAGAAGCGCCGGCTAACTA
>G35JFLI02GWVHI
GGTGAGTAATACGCGGGCAACCTGCCCCTCTGCTTCGGGATAAGCTTTGGAAACGGGGTCTAATACCGGATGTGCCTGTCTGGTCGCATGGCTGGGCGGGGAAAGATGTTTTTCGGCGGGGGATGGGCTCGCGGCCTATCAGCTTGTTGGTGGGGTGACGGCCTACCAAGGCGTCGACGGGTAGCCGGCCTGAGAGGGTGGTCGGCCACACTGGGACTGAGATACGGCCCAGACTCCTACGGGAGGCAGCAGTGGGGGATATTGCACAATGGGCGCAAGCCTGATGCAGCGACGCCGCGTGGGGGATGGAGGCTTTCGGGTTGTAAACCCCTTTCGGCGCGGGACAAGGCTCCGTTTGGCGGGGTTGAGGGTACGCGTCAAAGAAGCGCCGGCTAACTA
>G35JFLI02HU8PF
GGTGAGTAATACGCGGGCAACCTGCCCCTCTGCTTCGGGATAAGCTTTGGAAACGGGGTCTAATACCGGATGTGCCTGTCTGGTCGCATGGCTGGGCGGGGAAAGATGTTTTTCGGCGGGGGATGGGCTCGCGGCCTATCAGCTTGTTGGTGGGGTGACGGCCTACCAAGGCGTCGACGGGTAGCCGGCCTGAGAGGGTGGTCGGCCACACTGGGACTGAGATACGGCCCAGACTCCTACGGGAGGCAGCAGTGGGGGATATTGCACAATGGGCGCAAGCCTGATGCAGCGACGCCGCGTGGGGGATGGAGGCTTTCGGGTTGTAAACCCCTTTCGGCGCGGGACAAGGCTCCGTTTGGCGGGGTTGAGGGTACGCGTCAAAGAAGCGCCGGCTAACTA
>G35JFLI02IB5E7
GGTGAGTAATACGCGGGCAACCTGCCCCTCTGCTTCGGGATAAGCTTTGGAAACGGGGTCTAATACCGGATGTGCCTGTCTGGTCGCATGGCTGGGCGGGGAAAGATGTTTTTCGGCGGGGGATGGGCTCGCGGCCTATCAGCTTGTTGGTGGGGTGACGGCCTACCAAGGCGTCGACGGGTAGCCGGCCTGAGAGGGTGGTCGGCCACACTGGGACTGAGATACGGCCCAGACTCCTACGGGAGGCAGCAGTGGGGGATATTGCACAATGGGCGCAAGCCTGATGCAGCGACGCCGCGTGGGGGATGGAGGCTTTCGGGTTGTAAACCCCTTTCGGCGCGGGACAAGGCTCCGTTTGGCGGGGTTGAGGGTACGCGTCAAAGAAGCGCCGGCTAACTA
>G35JFLI02GH1T3
GGTGAGTAATACGCGGGCAACCTGCCCCTCTGCTTCGGGATAAGCTTTGGAAACGGGGTCTAATACCGGATGTGCCTGTCTGGTCGCATGGCTGGGCGGGGAAAGATGTTTTTCGGCGGGGGATGGGCTCGCGGCCTATCAGCTTGTTGGTGGGGTGACGGCCTACCAAGGCGTCGACGGGTAGCCGGCCTGAGAGGGTGGTCGGCCACACTGGGACTGAGATACGGCCCAGACTCCTACGGGAGGCAGCAGTGGGGGATATTGCACAATGGGCGCAAGCCTGATGCAGCGACGCCGCGTGGGGGATGGAGGCTTTCGGGTTGTAAACCCCTTTCGGCGCGGGACAAGGCTCCGTTTGGCGGGGTTGAGGGTACGCGTCAAAGAAGCGCCGGCTAACTA
>G35JFLI02G8DII
GGTGAGTAATACGCGGGCAACCTGCCCCTCTGCTTCGGGATAAGCTTTGGAAACGGGGTCTAATACCGGATGTGCCTGTCTGGTCGCATGGCTGGGCGGGGAAAGATGTTTTTCGGCGGGGGATGGGCTCGCGGCCTATCAGCTTGTTGGTGGGGTGACGGCCTACCAAGGCGTCGACGGGTAGCCGGCCTGAGAGGGTGGTCGGCCACACTGGGACTGAGATACGGCCCAGACTCCTACGGGAGGCAGCAGTGGGGGATATTGCACAATGGGCGCAAGCCTGATGCAGCGACGCCGCGTGGGGGATGGAGGCTTTCGGGTTGTAAACCCCTTTCGGCGCGGGACAAGGCTCCGTTTGGCGGGGTTGAGGGTACGCGTCAAAGAAGCGCCGGCTAACTA
>G35JFLI02HTDDK
GGTGAGTAATACGCGGGCAACCTGCCCCTCTGCTTCGGGATAAGCTTTGGAAACGGGGTCTAATACCGGATGTGCCTGTCTGGTCGCATGGCTGGGCGGGGAAAGATGTTTTTCGGCGGGGGATGGGCTCGCGGCCTATCAGCTTGTTGGTGGGGTGACGGCCTACCAAGGCGTCGACGGGTAGCCGGCCTGAGAGGGTGGTCGGCCACACTGGGACTGAGATACGGCCCAGACTCCTACGGGAGGCAGCAGTGGGGGATATTGCACAATGGGCGCAAGCCTGATGCAGCGACGCCGCGTGGGGGATGGAGGCTTTCGGGTTGTAAACCCCTTTCGGCGCGGGACAAGGCTCCGTTTGGCGGGGTTGAGGGTACGCGTCAAAGAAGCGCCGGCTAACTA
>G35JFLI02GOVY1
GGTGAGTAATACGCGGGCAACCTGCCCCTCTGCTTCGGGATAAGCTTTGGAAACGGGGTCTAATACCGGATGTGCCTGTCTGGTCGCATGGCTGGGCGGGGAAAGATGTTTTTCGGCGGGGGATGGGCTCGCGGCCTATCAGCTTGTTGGTGGGGTGACGGCCTACCAAGGCGTCGACGGGTAGCCGGCCTGAGAGGGTGGTCGGCCACACTGGGACTGAGATACGGCCCAGACTCCTACGGGAGGCAGCAGTGGGGGATATTGCACAATGGGCGCAAGCCTGATGCAGCGACGCCGCGTGGGGGATGGAGGCTTTCGGGTTGTAAACCCCTTTCGGCGCGGGACAAGGCTCCGTTTGGCGGGGTTGAGGGTACGCGTCAAAGAAGCGCCGGCTAACTA
>G35JFLI02ILT1K
GGTGAGTAATACGCGGGCAACCTGCCCCTCTGCTTCGGGATAAGCTTTGGAAACGGGGTCTAATACCGGATGTGCCTGTCTGGTCGCATGGCTGGGCGGGGAAAGATGTTTTTCGGCGGGGGATGGGCTCGCGGCCTATCAGCTTGTTGGTGGGGTGACGGCCTACCAAGGCGTCGACGGGTAGCCGGCCTGAGAGGGTGGTCGGCCACACTGGGACTGAGATACGGCCCAGACTCCTACGGGAGGCAGCAGTGGGGGATATTGCACAATGGGCGCAAGCCTGATGCAGCGACGCCGCGTGGGGGATGGAGGCTTTCGGGTTGTAAACCCCTTTCGGCGCGGGACAAGGCTCCGTTTGGCGGGGTTGAGGGTACGCGTCAAAGAAGCGCCGGCTAACTA
>G35JFLI02JF1HL
GGTGAGTAATACGCGGGCAACCTGCCCCTCTGCTTCGGGATAAGCTTTGGAAACGGGGTCTAATACCGGATGTGCCTGTCTGGTCGCATGGCTGGGCGGGGAAAGATGTTTTTCGGCGGGGGATGGGCTCGCGGCCTATCAGCTTGTTGGTGGGGTGACGGCCTACCAAGGCGTCGACGGGTAGCCGGCCTGAGAGGGTGGTCGGCCACACTGGGACTGAGATACGGCCCAGACTCCTACGGGAGGCAGCAGTGGGGGATATTGCACAATGGGCGCAAGCCTGATGCAGCGACGCCGCGTGGGGGATGGAGGCTTTCGGGTTGTAAACCCCTTTCGGCGCGGGACAAGGCTCCGTTTGGCGGGGTTGAGGGTACGCGTCAAAGAAGCGCCGGCTAACTA
>G35JFLI02GQBWG
GGTGAGTAATACGCGGGCAACCTGCCCCTCTGCTTCGGGATAAGCTTTGGAAACGGGGTCTAATACCGGATGTGCCTGTCTGGTCGCATGGCTGGGCGGGGAAAGATGTTTTTCGGCGGGGGATGGGCTCGCGGCCTATCAGCTTGTTGGTGGGGTGACGGCCTACCAAGGCGTCGACGGGTAGCCGGCCTGAGAGGGTGGTCGGCCACACTGGGACTGAGATACGGCCCAGACTCCTACGGGAGGCAGCAGTGGGGGATATTGCACAATGGGCGCAAGCCTGATGCAGCGACGCCGCGTGGGGGATGGAGGCTTTCGGGTTGTAAACCCCTTTCGGCGCGGGACAAGGCTCCGTTTGGCGGGGTTGAGGGTACGCGTCAAAGAAGCGCCGGCTAACTA
>G35JFLI02G5BMR
GGTGAGTAATACGCGGGCAACCTGCCCCTCTGCTTCGGGATAAGCTTTGGAAACGGGGTCTAATACCGGATGTGCCTGTCTGGTCGCATGGCTGGGCGGGGAAAGATGTTTTTCGGCGGGGGATGGGCTCGCGGCCTATCAGCTTGTTGGTGGGGTGACGGCCTACCAAGGCGTCGACGGGTAGCCGGCCTGAGAGGGTGGTCGGCCACACTGGGACTGAGATACGGCCCAGACTCCTACGGGAGGCAGCAGTGGGGGATATTGCACAATGGGCGCAAGCCTGATGCAGCGACGCCGCGTGGGGGATGGAGGCTTTCGGGTTGTAAACCCCTTTCGGCGCGGGACAAGGCTCCGTTTGGCGGGGTTGAGGGTACGCGTCAAAGAAGCGCCGGCTAACTA
>G35JFLI02H430A
GGTGAGTAATACGCGGGCAACCTGCCCCTCTGCTTCGGGATAAGCTTTGGAAACGGGGTCTAATACCGGATGTGCCTGTCTGGTCGCATGGCTGGGCGGGGAAAGATGTTTTTCGGCGGGGGATGGGCTCGCGGCCTATCAGCTTGTTGGTGGGGTGACGGCCTACCAAGGCGTCGACGGGTAGCCGGCCTGAGAGGGTGGTCGGCCACACTGGGACTGAGATACGGCCCAGACTCCTACGGGAGGCAGCAGTGGGGGATATTGCACAATGGGCGCAAGCCTGATGCAGCGACGCCGCGTGGGGGATGGAGGCTTTCGGGTTGTAAACCCCTTTCGGCGCGGGACAAGGCTCCGTTTGGCGGGGTTGAGGGTACGCGTCAAAGAAGCGCCGGCTAACTA
>G35JFLI02JL2MU
GGTGAGTAATACGCGGGCAACCTGCCCCTCTGCTTCGGGATAAGCTTTGGAAACGGGGTCTAATACCGGATGTGCCTGTCTGGTCGCATGGCTGGGCGGGGAAAGATGTTTTTCGGCGGGGGATGGGCTCGCGGCCTATCAGCTTGTTGGTGGGGTGACGGCCTACCAAGGCGTCGACGGGTAGCCGGCCTGAGAGGGTGGTCGGCCACACTGGGACTGAGATACGGCCCAGACTCCTACGGGAGGCAGCAGTGGGGGATATTGCACAATGGGCGCAAGCCTGATGCAGCGACGCCGCGTGGGGGATGGAGGCTTTCGGGTTGTAAACCCCTTTCGGCGCGGGACAAGGCTCCGTTTGGCGGGGTTGAGGGTACGCGTCAAAGAAGCGCCGGCTAACTA
>G35JFLI02ILG13
GGTGAGTAATACGCGGGCAACCTGCCCCTCTGCTTCGGGATAAGCTTTGGAAACGGGGTCTAATACCGGATGTGCCTGTCTGGTCGCATGGCTGGGCGGGGAAAGATGTTTTTCGGCGGGGGATGGGCTCGCGGCCTATCAGCTTGTTGGTGGGGTGACGGCCTACCAAGGCGTCGACGGGTAGCCGGCCTGAGAGGGTGGTCGGCCACACTGGGACTGAGATACGGCCCAGACTCCTACGGGAGGCAGCAGTGGGGGATATTGCACAATGGGCGCAAGCCTGATGCAGCGACGCCGCGTGGGGGATGGAGGCTTTCGGGTTGTAAACCCCTTTCGGCGCGGGACAAGGCTCCGTTTGGCGGGGTTGAGGGTACGCGTCAAAGAAGCGCCGGCTAACTA
>G35JFLI02HDOB9
GGTGAGTAATACGCGGGCAACCTGCCCCTCTGCTTCGGGATAAGCTTTGGAAACGGGGTCTAATACCGGATGTGCCTGTCTGGTCGCATGGCTGGGCGGGGAAAGATGTTTTTCGGCGGGGGATGGGCTCGCGGCCTATCAGCTTGTTGGTGGGGTGACGGCCTACCAAGGCGTCGACGGGTAGCCGGCCTGAGAGGGTGGTCGGCCACACTGGGACTGAGATACGGCCCAGACTCCTACGGGAGGCAGCAGTGGGGGATATTGCACAATGGGCGCAAGCCTGATGCAGCGACGCCGCGTGGGGGATGGAGGCTTTCGGGTTGTAAACCCCTTTCGGCGCGGGACAAGGCTCCGTTTGGCGGGGTTGAGGGTACGCGTCAAAGAAGCGCCGGCTAACTA
>G35JFLI02G3DOX
GGTGAGTAATACGCGGGCAACCTGCCCCTCTGCTTCGGGATAAGCTTTGGAAACGGGGTCTAATACCGGATGTGCCTGTCTGGTCGCATGGCTGGGCGGGGAAAGATGTTTTTCGGCGGGGGATGGGCTCGCGGCCTATCAGCTTGTTGGTGGGGTGACGGCCTACCAAGGCGTCGACGGGTAGCCGGCCTGAGAGGGTGGTCGGCCACACTGGGACTGAGATACGGCCCAGACTCCTACGGGAGGCAGCAGTGGGGGATATTGCACAATGGGCGCAAGCCTGATGCAGCGACGCCGCGTGGGGGATGGAGGCTTTCGGGTTGTAAACCCCTTTCGGCGCGGGACAAGGCTCCGTTTGGCGGGGTTGAGGGTACGCGTCAAAGAAGCGCCGGCTAACTA
>G35JFLI02JZBWH
GGTGAGTAATACGCGGGCAACCTGCCCCTCTGCTTCGGGATAAGCTTTGGAAACGGGGTCTAATACCGGATGTGCCTGTCTGGTCGCATGGCTGGGCGGGGAAAGATGTTTTTCGGCGGGGGATGGGCTCGCGGCCTATCAGCTTGTTGGTGGGGTGACGGCCTACCAAGGCGTCGACGGGTAGCCGGCCTGAGAGGGTGGTCGGCCACACTGGGACTGAGATACGGCCCAGACTCCTACGGGAGGCAGCAGTGGGGGATATTGCACAATGGGCGCAAGCCTGATGCAGCGACGCCGCGTGGGGGATGGAGGCTTTCGGGTTGTAAACCCCTTTCGGCGCGGGACAAGGCTCCGTTTGGCGGGGTTGAGGGTACGCGTCAAAGAAGCGCCGGCTAACTA
>G3BZQ8102FQB0T
GGTGAGTAATACGCGGGCAACCTGCCCCTCTGCTTCGGGATAAGCTTTGGAAACGGGGTCTAATACCGGATGTGCCTGTCTGGTCGCATGGCTGGGCGGGGAAAGATGTTTTTCGGCGGGGGATGGGCTCGCGGCCTATCAGCTTGTTGGTGGGGTGACGGCCTACCAAGGCGTCGACGGGTAGCCGGCCTGAGAGGGTGGTCGGCCACACTGGGACTGAGATACGGCCCAGACTCCTACGGGAGGCAGCAGTGGGGGATATTGCACAATGGGCGCAAGCCTGATGCAGCGACGCCGCGTGGGGGATGGAGGCTTTCGGGTTGTAAACCCCTTTCGGCGCGGGACAAGGCTCCGTTTGGCGGGGTTGAGGGTACGCGTCAAAGAAGCGCCGGCTAACTA
>G3BZQ8102GVIX8
GGTGAGTAATACGCGGGCAACCTGCCCCTCTGCTTCGGGATAAGCTTTGGAAACGGGGTCTAATACCGGATGTGCCTGTCTGGTCGCATGGCTGGGCGGGGAAAGATGTTTTTCGGCGGGGGATGGGCTCGCGGCCTATCAGCTTGTTGGTGGGGTGACGGCCTACCAAGGCGTCGACGGGTAGCCGGCCTGAGAGGGTGGTCGGCCACACTGGGACTGAGATACGGCCCAGACTCCTACGGGAGGCAGCAGTGGGGGATATTGCACAATGGGCGCAAGCCTGATGCAGCGACGCCGCGTGGGGGATGGAGGCTTTCGGGTTGTAAACCCCTTTCGGCGCGGGACAAGGCTCCGTTTGGCGGGGTTGAGGGTACGCGTCAAAGAAGCGCCGGCTAACTA
>G3BZQ8102I0IFN
GGTGAGTAATACGCGGGCAACCTGCCCCTCTGCTTCGGGATAAGCTTTGGAAACGGGGTCTAATACCGGATGTGCCTGTCTGGTCGCATGGCTGGGCGGGGAAAGATGTTTTTCGGCGGGGGATGGGCTCGCGGCCTATCAGCTTGTTGGTGGGGTGACGGCCTACCAAGGCGTCGACGGGTAGCCGGCCTGAGAGGGTGGTCGGCCACACTGGGACTGAGATACGGCCCAGACTCCTACGGGAGGCAGCAGTGGGGGATATTGCACAATGGGCGCAAGCCTGATGCAGCGACGCCGCGTGGGGGATGGAGGCTTTCGGGTTGTAAACCCCTTTCGGCGCGGGACAAGGCTCCGTTTGGCGGGGTTGAGGGTACGCGTCAAAGAAGCGCCGGCTAACTA
>G3BZQ8102FICE2
GGTGAGTAATACGCGGGCAACCTGCCCCTCTGCTTCGGGATAAGCTTTGGAAACGGGGTCTAATACCGGATGTGCCTGTCTGGTCGCATGGCTGGGCGGGGAAAGATGTTTTTCGGCGGGGGATGGGCTCGCGGCCTATCAGCTTGTTGGTGGGGTGACGGCCTACCAAGGCGTCGACGGGTAGCCGGCCTGAGAGGGTGGTCGGCCACACTGGGACTGAGATACGGCCCAGACTCCTACGGGAGGCAGCAGTGGGGGATATTGCACAATGGGCGCAAGCCTGATGCAGCGACGCCGCGTGGGGGATGGAGGCTTTCGGGTTGTAAACCCCTTTCGGCGCGGGACAAGGCTCCGTTTGGCGGGGTTGAGGGTACGCGTCAAAGAAGCGCCGGCTAACTA
>G3BZQ8102HXD1R
GGTGAGTAATACGCGGGCAACCTGCCCCTCTGCTTCGGGATAAGCTTTGGAAACGGGGTCTAATACCGGATGTGCCTGTCTGGTCGCATGGCTGGGCGGGGAAAGATGTTTTTCGGCGGGGGATGGGCTCGCGGCCTATCAGCTTGTTGGTGGGGTGACGGCCTACCAAGGCGTCGACGGGTAGCCGGCCTGAGAGGGTGGTCGGCCACACTGGGACTGAGATACGGCCCAGACTCCTACGGGAGGCAGCAGTGGGGGATATTGCACAATGGGCGCAAGCCTGATGCAGCGACGCCGCGTGGGGGATGGAGGCTTTCGGGTTGTAAACCCCTTTCGGCGCGGGACAAGGCTCCGTTTGGCGGGGTTGAGGGTACGCGTCAAAGAAGCGCCGGCTAACTA
>G3BZQ8102IY2IY
GGTGAGTAATACGCGGGCAACCTGCCCCTCTGCTTCGGGATAAGCTTTGGAAACGGGGTCTAATACCGGATGTGCCTGTCTGGTCGCATGGCTGGGCGGGGAAAGATGTTTTTCGGCGGGGGATGGGCTCGCGGCCTATCAGCTTGTTGGTGGGGTGACGGCCTACCAAGGCGTCGACGGGTAGCCGGCCTGAGAGGGTGGTCGGCCACACTGGGACTGAGATACGGCCCAGACTCCTACGGGAGGCAGCAGTGGGGGATATTGCACAATGGGCGCAAGCCTGATGCAGCGACGCCGCGTGGGGGATGGAGGCTTTCGGGTTGTAAACCCCTTTCGGCGCGGGACAAGGCTCCGTTTGGCGGGGTTGAGGGTACGCGTCAAAGAAGCGCCGGCTAACTA
>G35JFLI02IZKJ0
GGTGAGTAATACGCGGGCAACCTGCCCCTCTGCTTCGGGATAAGCTTTGGAAACGGGGTCTAATACCGGATGTGCCTGTCTGGTCGCATGGCTGGGCGGGGAAAGATGTTTTTCGGCGGGGGATGGGCTCGCGGCCTATCAGCTTGTTGGTGGGGTGACGGCCTACCAAGGCGTCGACGGGTAGCCGGCCTGAGAGGGTGGTCGGCCACACTGGGACTGAGATACGGCCCAGACTCCTACGGGAGGCAGCAGTGGGGGATATTGCACAATGGGCGCAAGCCTGATGCAGCGACGCCGCGTGGGGGATGGAGGCTTTCGGGTTGTAAACCCCTTTCGGCGCGGGACAAGGCTCCGTTTGGCGGGGTTGAGGGTACGCGTCAAAGAAGCGCCGGCTAACTA
>G35JFLI02JCUIS
GGTGAGTAATACGCGGGCAACCTGCCCCTCTGCTTCGGGATAAGCTTTGGAAACGGGGTCTAATACCGGATGTGCCTGTCTGGTCGCATGGCTGGGCGGGGAAAGATGTTTTTCGGCGGGGGATGGGCTCGCGGCCTATCAGCTTGTTGGTGGGGTGACGGCCTACCAAGGCGTCGACGGGTAGCCGGCCTGAGAGGGTGGTCGGCCACACTGGGACTGAGATACGGCCCAGACTCCTACGGGAGGCAGCAGTGGGGGATATTGCACAATGGGCGCAAGCCTGATGCAGCGACGCCGCGTGGGGGATGGAGGCTTTCGGGTTGTAAACCCCTTTCGGCGCGGGACAAGGCTCCGTTTGGCGGGGTTGAGGGTACGCGTCAAAGAAGCGCCGGCTAACTA
>G35JFLI02GC067
GGTGAGTAATACGCGGGCAACCTGCCCCTCTGCTTCGGGATAAGCTTTGGAAACGGGGTCTAATACCGGATGTGCCTGTCTGGTCGCATGGCTGGGCGGGGAAAGATGTTTTTCGGCGGGGGATGGGCTCGCGGCCTATCAGCTTGTTGGTGGGGTGACGGCCTACCAAGGCGTCGACGGGTAGCCGGCCTGAGAGGGTGGTCGGCCACACTGGGACTGAGATACGGCCCAGACTCCTACGGGAGGCAGCAGTGGGGGATATTGCACAATGGGCGCAAGCCTGATGCAGCGACGCCGCGTGGGGGATGGAGGCTTTCGGGTTGTAAACCCCTTTCGGCGCGGGACAAGGCTCCGTTTGGCGGGGTTGAGGGTACGCGTCAAAGAAGCGCCGGCTAACTA
>G35JFLI02I4F9D
GGTGAGTAATACGCGGGCAACCTGCCCCTCTGCTTCGGGATAAGCTTTGGAAACGGGGTCTAATACCGGATGTGCCTGTCTGGTCGCATGGCTGGGCGGGGAAAGATGTTTTTCGGCGGGGGATGGGCTCGCGGCCTATCAGCTTGTTGGTGGGGTGACGGCCTACCAAGGCGTCGACGGGTAGCCGGCCTGAGAGGGTGGTCGGCCACACTGGGACTGAGATACGGCCCAGACTCCTACGGGAGGCAGCAGTGGGGGATATTGCACAATGGGCGCAAGCCTGATGCAGCGACGCCGCGTGGGGGATGGAGGCTTTCGGGTTGTAAACCCCTTTCGGCGCGGGACAAGGCTCCGTTTGGCGGGGTTGAGGGTACGCGTCAAAGAAGCGCCGGCTAACTA
>G35JFLI02F7R5K
GGTGAGTAATACGCGGGCAACCTGCCCCTCTGCTTCGGGATAAGCTTTGGAAACGGGGTCTAATACCGGATGTGCCTGTCTGGTCGCATGGCTGGGCGGGGAAAGATGTTTTTCGGCGGGGGATGGGCTCGCGGCCTATCAGCTTGTTGGTGGGGTGACGGCCTACCAAGGCGTCGACGGGTAGCCGGCCTGAGAGGGTGGTCGGCCACACTGGGACTGAGATACGGCCCAGACTCCTACGGGAGGCAGCAGTGGGGGATATTGCACAATGGGCGCAAGCCTGATGCAGCGACGCCGCGTGGGGGATGGAGGCTTTCGGGTTGTAAACCCCTTTCGGCGCGGGACAAGGCTCCGTTTGGCGGGGTTGAGGGTACGCGTCAAAGAAGCGCCGGCTAACTA
>G35JFLI02FQNRB
GGTGAGTAATACGCGGGCAACCTGCCCCTCTGCTTCGGGATAAGCTTTGGAAACGGGGTCTAATACCGGATGTGCCTGTCTGGTCGCATGGCTGGGCGGGGAAAGATGTTTTTCGGCGGGGGATGGGCTCGCGGCCTATCAGCTTGTTGGTGGGGTGACGGCCTACCAAGGCGTCGACGGGTAGCCGGCCTGAGAGGGTGGTCGGCCACACTGGGACTGAGATACGGCCCAGACTCCTACGGGAGGCAGCAGTGGGGGATATTGCACAATGGGCGCAAGCCTGATGCAGCGACGCCGCGTGGGGGATGGAGGCTTTCGGGTTGTAAACCCCTTTCGGCGCGGGACAAGGCTCCGTTTGGCGGGGTTGAGGGTACGCGTCAAAGAAGCGCCGGCTAACTA
>G35JFLI02IZP4S
GGTGAGTAATACGCGGGCAACCTGCCCCTCTGCTTCGGGATAAGCTTTGGAAACGGGGTCTAATACCGGATGTGCCTGTCTGGTCGCATGGCTGGGCGGGGAAAGATGTTTTTCGGCGGGGGATGGGCTCGCGGCCTATCAGCTTGTTGGTGGGGTGACGGCCTACCAAGGCGTCGACGGGTAGCCGGCCTGAGAGGGTGGTCGGCCACACTGGGACTGAGATACGGCCCAGACTCCTACGGGAGGCAGCAGTGGGGGATATTGCACAATGGGCGCAAGCCTGATGCAGCGACGCCGCGTGGGGGATGGAGGCTTTCGGGTTGTAAACCCCTTTCGGCGCGGGACAAGGCTCCGTTTGGCGGGGTTGAGGGTACGCGTCAAAGAAGCGCCGGCTAACTA
>G35JFLI02IWTCK
GGTGAGTAATACGCGGGCAACCTGCCCCTCTGCTTCGGGATAAGCTTTGGAAACGGGGTCTAATACCGGATGTGCCTGTCTGGTCGCATGGCTGGGCGGGGAAAGATGTTTTTCGGCGGGGGATGGGCTCGCGGCCTATCAGCTTGTTGGTGGGGTGACGGCCTACCAAGGCGTCGACGGGTAGCCGGCCTGAGAGGGTGGTCGGCCACACTGGGACTGAGATACGGCCCAGACTCCTACGGGAGGCAGCAGTGGGGGATATTGCACAATGGGCGCAAGCCTGATGCAGCGACGCCGCGTGGGGGATGGAGGCTTTCGGGTTGTAAACCCCTTTCGGCGCGGGACAAGGCTCCGTTTGGCGGGGTTGAGGGTACGCGTCAAAGAAGCGCCGGCTAACTA
>G35JFLI02IGWCT
GGTGAGTAATACGCGGGCAACCTGCCCCTCTGCTTCGGGATAAGCTTTGGAAACGGGGTCTAATACCGGATGTGCCTGTCTGGTCGCATGGCTGGGCGGGGAAAGATGTTTTTCGGCGGGGGATGGGCTCGCGGCCTATCAGCTTGTTGGTGGGGTGACGGCCTACCAAGGCGTCGACGGGTAGCCGGCCTGAGAGGGTGGTCGGCCACACTGGGACTGAGATACGGCCCAGACTCCTACGGGAGGCAGCAGTGGGGGATATTGCACAATGGGCGCAAGCCTGATGCAGCGACGCCGCGTGGGGGATGGAGGCTTTCGGGTTGTAAACCCCTTTCGGCGCGGGACAAGGCTCCGTTTGGCGGGGTTGAGGGTACGCGTCAAAGAAGCGCCGGCTAACTA
>G35JFLI02IOQ5Z
GGTGAGTAATACGCGGGCAACCTGCCCCTCTGCTTCGGGATAAGCTTTGGAAACGGGGTCTAATACCGGATGTGCCTGTCTGGTCGCATGGCTGGGCGGGGAAAGATGTTTTTCGGCGGGGGATGGGCTCGCGGCCTATCAGCTTGTTGGTGGGGTGACGGCCTACCAAGGCGTCGACGGGTAGCCGGCCTGAGAGGGTGGTCGGCCACACTGGGACTGAGATACGGCCCAGACTCCTACGGGAGGCAGCAGTGGGGGATATTGCACAATGGGCGCAAGCCTGATGCAGCGACGCCGCGTGGGGGATGGAGGCTTTCGGGTTGTAAACCCCTTTCGGCGCGGGACAAGGCTCCGTTTGGCGGGGTTGAGGGTACGCGTCAAAGAAGCGCCGGCTAACTA
>G35JFLI02HNZTU
GGTGAGTAATACGCGGGCAACCTGCCCCTCTGCTTCGGGATAAGCTTTGGAAACGGGGTCTAATACCGGATGTGCCTGTCTGGTCGCATGGCTGGGCGGGGAAAGATGTTTTTCGGCGGGGGATGGGCTCGCGGCCTATCAGCTTGTTGGTGGGGTGACGGCCTACCAAGGCGTCGACGGGTAGCCGGCCTGAGAGGGTGGTCGGCCACACTGGGACTGAGATACGGCCCAGACTCCTACGGGAGGCAGCAGTGGGGGATATTGCACAATGGGCGCAAGCCTGATGCAGCGACGCCGCGTGGGGGATGGAGGCTTTCGGGTTGTAAACCCCTTTCGGCGCGGGACAAGGCTCCGTTTGGCGGGGTTGAGGGTACGCGTCAAAGAAGCGCCGGCTAACTA
>GV2UCFN02GFYL6
GGTGAGTAATACGCGGGCAACCTGCCCCTCTGCTTCGGGATAAGCTTTGGAAACGGGGTCTAATACCGGATGTGCCTGTCTGGTCGCATGGCTGGGCGGGGAAAGATGTTTTTCGGCGGGGGATGGGCTCGCGGCCTATCAGCTTGTTGGTGGGGTGACGGCCTACCAAGGCGTCGACGGGTAGCCGGCCTGAGAGGGTGGTCGGCCACACTGGGACTGAGATACGGCCCAGACTCCTACGGGAGGCAGCAGTGGGGGATATTGCACAATGGGCGCAAGCCTGATGCAGCGACGCCGCGTGGGGGATGGAGGCTTTCGGGTTGTAAACCCCTTTCGGCGCGGGACAAGGCTCCGTTTGGCGGGGTTGAGGGTACGCGTCAAAGAAGCGCCGGCTAACTA
>GV2UCFN02IJQ59
GGTGAGTAATACGCGGGCAACCTGCCCCTCTGCTTCGGGATAAGCTTTGGAAACGGGGTCTAATACCGGATGTGCCTGTCTGGTCGCATGGCTGGGCGGGGAAAGATGTTTTTCGGCGGGGGATGGGCTCGCGGCCTATCAGCTTGTTGGTGGGGTGACGGCCTACCAAGGCGTCGACGGGTAGCCGGCCTGAGAGGGTGGTCGGCCACACTGGGACTGAGATACGGCCCAGACTCCTACGGGAGGCAGCAGTGGGGGATATTGCACAATGGGCGCAAGCCTGATGCAGCGACGCCGCGTGGGGGATGGAGGCTTTCGGGTTGTAAACCCCTTTCGGCGCGGGACAAGGCTCCGTTTGGCGGGGTTGAGGGTACGCGTCAAAGAAGCGCCGGCTAACTA
>GV2UCFN02IXR0L
GGTGAGTAATACGCGGGCAACCTGCCCCTCTGCTTCGGGATAAGCTTTGGAAACGGGGTCTAATACCGGATGTGCCTGTCTGGTCGCATGGCTGGGCGGGGAAAGATGTTTTTCGGCGGGGGATGGGCTCGCGGCCTATCAGCTTGTTGGTGGGGTGACGGCCTACCAAGGCGTCGACGGGTAGCCGGCCTGAGAGGGTGGTCGGCCACACTGGGACTGAGATACGGCCCAGACTCCTACGGGAGGCAGCAGTGGGGGATATTGCACAATGGGCGCAAGCCTGATGCAGCGACGCCGCGTGGGGGATGGAGGCTTTCGGGTTGTAAACCCCTTTCGGCGCGGGACAAGGCTCCGTTTGGCGGGGTTGAGGGTACGCGTCAAAGAAGCGCCGGCTAACTA
>GV2UCFN02GBZL7
GGTGAGTAATACGCGGGCAACCTGCCCCTCTGCTTCGGGATAAGCTTTGGAAACGGGGTCTAATACCGGATGTGCCTGTCTGGTCGCATGGCTGGGCGGGGAAAGATGTTTTTCGGCGGGGGATGGGCTCGCGGCCTATCAGCTTGTTGGTGGGGTGACGGCCTACCAAGGCGTCGACGGGTAGCCGGCCTGAGAGGGTGGTCGGCCACACTGGGACTGAGATACGGCCCAGACTCCTACGGGAGGCAGCAGTGGGGGATATTGCACAATGGGCGCAAGCCTGATGCAGCGACGCCGCGTGGGGGATGGAGGCTTTCGGGTTGTAAACCCCTTTCGGCGCGGGACAAGGCTCCGTTTGGCGGGGTTGAGGGTACGCGTCAAAGAAGCGCCGGCTAACTA
>GV2UCFN02JI60D
GGTGAGTAATACGCGGGCAACCTGCCCCTCTGCTTCGGGATAAGCTTTGGAAACGGGGTCTAATACCGGATGTGCCTGTCTGGTCGCATGGCTGGGCGGGGAAAGATGTTTTTCGGCGGGGGATGGGCTCGCGGCCTATCAGCTTGTTGGTGGGGTGACGGCCTACCAAGGCGTCGACGGGTAGCCGGCCTGAGAGGGTGGTCGGCCACACTGGGACTGAGATACGGCCCAGACTCCTACGGGAGGCAGCAGTGGGGGATATTGCACAATGGGCGCAAGCCTGATGCAGCGACGCCGCGTGGGGGATGGAGGCTTTCGGGTTGTAAACCCCTTTCGGCGCGGGACAAGGCTCCGTTTGGCGGGGTTGAGGGTACGCGTCAAAGAAGCGCCGGCTAACTA
>G3BZQ8102G5QBE
GGTGAGTAATACGCGGGCAACCTGCCCCTCTGCTTCGGGATAAGCTTTGGAAACGGGGTCTAATACCGGATGTGCCTGTCTGGTCGCATGGCTGGGCGGGGAAAGATGTTTTTCGGCGGGGGATGGGCTCGCGGCCTATCAGCTTGTTGGTGGGGTGACGGCCTACCAAGGCGTCGACGGGTAGCCGGCCTGAGAGGGTGGTCGGCCACACTGGGACTGAGATACGGCCCAGACTCCTACGGGAGGCAGCAGTGGGGGATATTGCACAATGGGCGCAAGCCTGATGCAGCGACGCCGCGTGGGGGATGGAGGCTTTCGGGTTGTAAACCCCTTTCGGCGCGGGACAAGGCTCCGTTTGGCGGGGTTGAGGGTACGCGTCAAAGAAGCGCCGGCTAACTA
>G35JFLI02HGIS8
GGTGAGTAATACGCGGGCAACCTGCCCCTCTGCTTCGGGATAAGCTTTGGAAACGGGGTCTAATACCGGATGTGCCTGTCTGGTCGCATGGCTGGGCGGGGAAAGATGTTTTTCGGCGGGGGATGGGCTCGCGGCCTATCAGCTTGTTGGTGGGGTGACGGCCTACCAAGGCGTCGACGGGTAGCCGGCCTGAGAGGGTGGTCGGCCACACTGGGACTGAGATACGGCCCAGACTCCTACGGGAGGCAGCAGTGGGGGATATTGCACAATGGGCGCAAGCCTGATGCAGCGACGCCGCGTGGGGGATGGAGGCTTTCGGGTTGTAAACCCCTTTCGGCGCGGGACAAGGCTCCGTTTGGCGGGGTTGAGGGTACGCGTCAAAGAAGCGCCGGCTAACTA
>G35JFLI02F0RU9
GGTGAGTAATACGCGGGCAACCTGCCCCTCTGCTTCGGGATAAGCTTTGGAAACGGGGTCTAATACCGGATGTGCCTGTCTGGTCGCATGGCTGGGCGGGGAAAGATGTTTCGGCGGGGGATGGGCTCGCGGCCTATCAGCTTGTTGGTGGGGTGATGGCCTACCAAGGCGTCGACGGGTAGCCGGCCTGAGAGGGTGGTCGGCCACACTGGGACTGAGATACGGCCCAGACTCCTACGGGAGGCAGCAGTGGGGGATATTGCACAATGGGCGCAAGCCTGATGCAGCGACGCCGCGTGGGGGATGGAGGCTTTCGGGTTGTAAACCCCTTTCGGCGCGGGACAAGGCTCCGTTTGGCGGGGTTGAGGGTACCCGGTGAAGAAGCGCCGGCTAACTA
>G35JFLI02I0OCP
GGTGAGTAATACGCGGGCAACCTGCCCCTCTGCTTCGGGATAAGCTTTGGAAACGGGGTCTAATACCGGATGTGCCTGTCTGGTCGCATGGCTGGGCGGGGAAAGATGTTTCGGCGGGGGATGGGCTCGCGGCCTATCAGCTTGTTGGTGGGGTGATGGCCTACCAAGGCGTCGACGGGTAGCCGGCCTGAGAGGGTGGTCGGCCACACTGGGACTGAGATACGGCCCAGACTCCTACGGGAGGCAGCAGTGGGGGATATTGCACAATGGGCGCAAGCCTGATGCAGCGACGCCGCGTGGGGGATGGAGGCTTTCGGGTTGTAAACCCCTTTCGGCGCGGGACAAGGCTCCGTTTGGCGGGGTTGAGGGTACCCGGTGAAGAAGCGCCGGCTAACTA
>G3BZQ8102GW03T
GGTGAGTAATACGCGGGCAACCTGCCCTCTGCTTCGGGATAAGCTTTGGAAACGGGGTCTAATACCGGATGTGCCTGTCTGGTCGCATGGCTGGGCGGGGAAAGATGTTTCGGCGGGGGATGGGCTCGCGGCCTATCAGCTTGTTGGTGGGGTGATGGCCTACCAAGGCGTCGACGGGTAGCCGGCCTGAGAGGGTGGTCGGCCACACTGGGACTGAGATACGGCCCAGACTCCTACGGGAGGCAGCAGTGGGGGATATTGCACAATGGGCGCAAGCCTGATGCAGCGACGCCGCGTGGGGGATGGAGGCTTTCGGGTTGTAAACCCCTTTCGGCGCGGGACAAGGCTCCGTTTGGCGGGGTTGAGGGTACGCGTCAAAGAAGCGCCGGCTAACTA
>G3BZQ8102GFFM7
GGTGAGTAATACGCGGGCAACCTGCCCTCTGCTTCGGGATAAGCTTTGGAAACGGGGTCTAATACCGGATGTGCCTGTCTGGTCGCATGGCTGGGCGGGGAAAGATGTTTCGGCGGGGGATGGGCTCGCGGCCTATCAGCTTGTTGGTGGGGTGATGGCCTACCAAGGCGTCGACGGGTAGCCGGCCTGAGAGGGTGGTCGGCCACACTGGGACTGAGATACGGCCCAGACTCCTACGGGAGGCAGCAGTGGGGGATATTGCACAATGGGCGCAAGCCTGATGCAGCGACGCCGCGTGGGGGATGGAGGCTTTCGGGTTGTAAACCCCTTTCGGCGCGGGACAAGGCTCCGTTTGGCGGGGTTGAGGGTACGCGTCAAAGAAGCGCCGGCTAACTA
>G3BZQ8102GCH3W
GGTGAGTAATACGCGGGCAACCTGCCCTCTGCTTCGGGATAAGCTTTGGAAACGGGGTCTAATACCGGATGTGCCTGTCTGGTCGCATGGCTGGGCGGGGAAAGATGTTTCGGCGGGGGATGGGCTCGCGGCCTATCAGCTTGTTGGTGGGGTGATGGCCTACCAAGGCGTCGACGGGTAGCCGGCCTGAGAGGGTGGTCGGCCACACTGGGACTGAGATACGGCCCAGACTCCTACGGGAGGCAGCAGTGGGGGATATTGCACAATGGGCGCAAGCCTGATGCAGCGACGCCGCGTGGGGGATGGAGGCTTTCGGGTTGTAAACCCCTTTCGGCGCGGGACAAGGCTCCGTTTGGCGGGGTTGAGGGTACGCGTCAAAGAAGCGCCGGCTAACTA
>G3BZQ8102IO6EZ
GGTGAGTAATACGCGGGCAACCTGCCCTCTGCTTCGGGATAAGCTTTGGAAACGGGGTCTAATACCGGATGTGCCTGTCTGGTCGCATGGCTGGGCGGGGAAAGATGTTTCGGCGGGGGATGGGCTCGCGGCCTATCAGCTTGTTGGTGGGGTGATGGCCTACCAAGGCGTCGACGGGTAGCCGGCCTGAGAGGGTGGTCGGCCACACTGGGACTGAGATACGGCCCAGACTCCTACGGGAGGCAGCAGTGGGGGATATTGCACAATGGGCGCAAGCCTGATGCAGCGACGCCGCGTGGGGGATGGAGGCTTTCGGGTTGTAAACCCCTTTCGGCGCGGGACAAGGCTCCGTTTGGCGGGGTTGAGGGTACGCGTCAAAGAAGCGCCGGCTAACTA
>G3BZQ8102IWRD2
GGTGAGTAATACGCGGGCAACCTGCCCTCTGCTTCGGGATAAGCTTTGGAAACGGGGTCTAATACCGGATGTGCCTGTCTGGTCGCATGGCTGGGCGGGGAAAGATGTTTCGGCGGGGGATGGGCTCGCGGCCTATCAGCTTGTTGGTGGGGTGATGGCCTACCAAGGCGTCGACGGGTAGCCGGCCTGAGAGGGTGGTCGGCCACACTGGGACTGAGATACGGCCCAGACTCCTACGGGAGGCAGCAGTGGGGGATATTGCACAATGGGCGCAAGCCTGATGCAGCGACGCCGCGTGGGGGATGGAGGCTTTCGGGTTGTAAACCCCTTTCGGCGCGGGACAAGGCTCCGTTTGGCGGGGTTGAGGGTACGCGTCAAAGAAGCGCCGGCTAACTA
>G35JFLI02J04JY
GGTGAGTAATACGCGGGCAACCTGCCCTCTGCTTCGGGATAAGCTTTGGAAACGGGGTCTAATACCGGATGTGCCTGTCTGGTCGCATGGCTGGGCGGGGAAAGATGTTTCGGCGGGGGATGGGCTCGCGGCCTATCAGCTTGTTGGTGGGGTGATGGCCTACCAAGGCGTCGACGGGTAGCCGGCCTGAGAGGGTGGTCGGCCACACTGGGACTGAGATACGGCCCAGACTCCTACGGGAGGCAGCAGTGGGGGATATTGCACAATGGGCGCAAGCCTGATGCAGCGACGCCGCGTGGGGGATGGAGGCTTTCGGGTTGTAAACCCCTTTCGGCGCGGGACAAGGCTCCGTTTGGCGGGGTTGAGGGTACGCGTCAAAGAAGCGCCGGCTAACTA
>G35JFLI02H4AK8
GGTGAGTAATACGCGGGCAACCTGCCCTCTGCTTCGGGATAAGCTTTGGAAACGGGGTCTAATACCGGATGTGCCTGTCTGGTCGCATGGCTGGGCGGGGAAAGATGTTTCGGCGGGGGATGGGCTCGCGGCCTATCAGCTTGTTGGTGGGGTGATGGCCTACCAAGGCGTCGACGGGTAGCCGGCCTGAGAGGGTGGTCGGCCACACTGGGACTGAGATACGGCCCAGACTCCTACGGGAGGCAGCAGTGGGGGATATTGCACAATGGGCGCAAGCCTGATGCAGCGACGCCGCGTGGGGGATGGAGGCTTTCGGGTTGTAAACCCCTTTCGGCGCGGGACAAGGCTCCGTTTGGCGGGGTTGAGGGTACGCGTCAAAGAAGCGCCGGCTAACTA
>G35JFLI02JRX8H
GGTGAGTAATACGCGGGCAACCTGCCCTCTGCTTCGGGATAAGCTTTGGAAACGGGGTCTAATACCGGATGTGCCTGTCTGGTCGCATGGCTGGGCGGGGAAAGATGTTTCGGCGGGGGATGGGCTCGCGGCCTATCAGCTTGTTGGTGGGGTGATGGCCTACCAAGGCGTCGACGGGTAGCCGGCCTGAGAGGGTGGTCGGCCACACTGGGACTGAGATACGGCCCAGACTCCTACGGGAGGCAGCAGTGGGGGATATTGCACAATGGGCGCAAGCCTGATGCAGCGACGCCGCGTGGGGGATGGAGGCTTTCGGGTTGTAAACCCCTTTCGGCGCGGGACAAGGCTCCGTTTGGCGGGGTTGAGGGTACGCGTCAAAGAAGCGCCGGCTAACTA
>G35JFLI02GXSRY
GGTGAGTAATACGCGGGCAACCTGCCCTCTGCTTCGGGATAAGCTTTGGAAACGGGGTCTAATACCGGATGTGCCTGTCTGGTCGCATGGCTGGGCGGGGAAAGATGTTTCGGCGGGGGATGGGCTCGCGGCCTATCAGCTTGTTGGTGGGGTGATGGCCTACCAAGGCGTCGACGGGTAGCCGGCCTGAGAGGGTGGTCGGCCACACTGGGACTGAGATACGGCCCAGACTCCTACGGGAGGCAGCAGTGGGGGATATTGCACAATGGGCGCAAGCCTGATGCAGCGACGCCGCGTGGGGGATGGAGGCTTTCGGGTTGTAAACCCCTTTCGGCGCGGGACAAGGCTCCGTTTGGCGGGGTTGAGGGTACGCGTCAAAGAAGCGCCGGCTAACTA
>G35JFLI02G2DZS
GGTGAGTAATACGCGGGCAACCTGCCCTCTGCTTCGGGATAAGCTTTGGAAACGGGGTCTAATACCGGATGTGCCTGTCTGGTCGCATGGCTGGGCGGGGAAAGATGTTTCGGCGGGGGATGGGCTCGCGGCCTATCAGCTTGTTGGTGGGGTGATGGCCTACCAAGGCGTCGACGGGTAGCCGGCCTGAGAGGGTGGTCGGCCACACTGGGACTGAGATACGGCCCAGACTCCTACGGGAGGCAGCAGTGGGGGATATTGCACAATGGGCGCAAGCCTGATGCAGCGACGCCGCGTGGGGGATGGAGGCTTTCGGGTTGTAAACCCCTTTCGGCGCGGGACAAGGCTCCGTTTGGCGGGGTTGAGGGTACGCGTCAAAGAAGCGCCGGCTAACTA
>G35JFLI02I5O38
GGTGAGTAATACGCGGGCAACCTGCCCTCTGCTTCGGGATAAGCTTTGGAAACGGGGTCTAATACCGGATGTGCCTGTCTGGTCGCATGGCTGGGCGGGGAAAGATGTTTCGGCGGGGGATGGGCTCGCGGCCTATCAGCTTGTTGGTGGGGTGATGGCCTACCAAGGCGTCGACGGGTAGCCGGCCTGAGAGGGTGGTCGGCCACACTGGGACTGAGATACGGCCCAGACTCCTACGGGAGGCAGCAGTGGGGGATATTGCACAATGGGCGCAAGCCTGATGCAGCGACGCCGCGTGGGGGATGGAGGCTTTCGGGTTGTAAACCCCTTTCGGCGCGGGACAAGGCTCCGTTTGGCGGGGTTGAGGGTACGCGTCAAAGAAGCGCCGGCTAACTA
>G35JFLI02HVYZN
GGTGAGTAATACGCGGGCAACCTGCCCTCTGCTTCGGGATAAGCTTTGGAAACGGGGTCTAATACCGGATGTGCCTGTCTGGTCGCATGGCTGGGCGGGGAAAGATGTTTCGGCGGGGGATGGGCTCGCGGCCTATCAGCTTGTTGGTGGGGTGATGGCCTACCAAGGCGTCGACGGGTAGCCGGCCTGAGAGGGTGGTCGGCCACACTGGGACTGAGATACGGCCCAGACTCCTACGGGAGGCAGCAGTGGGGGATATTGCACAATGGGCGCAAGCCTGATGCAGCGACGCCGCGTGGGGGATGGAGGCTTTCGGGTTGTAAACCCCTTTCGGCGCGGGACAAGGCTCCGTTTGGCGGGGTTGAGGGTACGCGTCAAAGAAGCGCCGGCTAACTA
>G35JFLI02IV74S
GGTGAGTAATACGCGGGCAACCTGCCCTCTGCTTCGGGATAAGCTTTGGAAACGGGGTCTAATACCGGATGTGCCTGTCTGGTCGCATGGCTGGGCGGGGAAAGATGTTTCGGCGGGGGATGGGCTCGCGGCCTATCAGCTTGTTGGTGGGGTGATGGCCTACCAAGGCGTCGACGGGTAGCCGGCCTGAGAGGGTGGTCGGCCACACTGGGACTGAGATACGGCCCAGACTCCTACGGGAGGCAGCAGTGGGGGATATTGCACAATGGGCGCAAGCCTGATGCAGCGACGCCGCGTGGGGGATGGAGGCTTTCGGGTTGTAAACCCCTTTCGGCGCGGGACAAGGCTCCGTTTGGCGGGGTTGAGGGTACGCGTCAAAGAAGCGCCGGCTAACTA
>G35JFLI02FLCQI
GGTGAGTAATACGCGGGCAACCTGCCCTCTGCTTCGGGATAAGCTTTGGAAACGGGGTCTAATACCGGATGTGCCTGTCTGGTCGCATGGCTGGGCGGGGAAAGATGTTTCGGCGGGGGATGGGCTCGCGGCCTATCAGCTTGTTGGTGGGGTGATGGCCTACCAAGGCGTCGACGGGTAGCCGGCCTGAGAGGGTGGTCGGCCACACTGGGACTGAGATACGGCCCAGACTCCTACGGGAGGCAGCAGTGGGGGATATTGCACAATGGGCGCAAGCCTGATGCAGCGACGCCGCGTGGGGGATGGAGGCTTTCGGGTTGTAAACCCCTTTCGGCGCGGGACAAGGCTCCGTTTGGCGGGGTTGAGGGTACGCGTCAAAGAAGCGCCGGCTAACTA
>G35JFLI02I0GGG
GGTGAGTAATACGCGGGCAACCTGCCCTCTGCTTCGGGATAAGCTTTGGAAACGGGGTCTAATACCGGATGTGCCTGTCTGGTCGCATGGCTGGGCGGGGAAAGATGTTTCGGCGGGGGATGGGCTCGCGGCCTATCAGCTTGTTGGTGGGGTGATGGCCTACCAAGGCGTCGACGGGTAGCCGGCCTGAGAGGGTGGTCGGCCACACTGGGACTGAGATACGGCCCAGACTCCTACGGGAGGCAGCAGTGGGGGATATTGCACAATGGGCGCAAGCCTGATGCAGCGACGCCGCGTGGGGGATGGAGGCTTTCGGGTTGTAAACCCCTTTCGGCGCGGGACAAGGCTCCGTTTGGCGGGGTTGAGGGTACGCGTCAAAGAAGCGCCGGCTAACTA
>G35JFLI02JMUBB
GGTGAGTAATACGCGGGCAACCTGCCCTCTGCTTCGGGATAAGCTTTGGAAACGGGGTCTAATACCGGATGTGCCTGTCTGGTCGCATGGCTGGGCGGGGAAAGATGTTTCGGCGGGGGATGGGCTCGCGGCCTATCAGCTTGTTGGTGGGGTGATGGCCTACCAAGGCGTCGACGGGTAGCCGGCCTGAGAGGGTGGTCGGCCACACTGGGACTGAGATACGGCCCAGACTCCTACGGGAGGCAGCAGTGGGGGATATTGCACAATGGGCGCAAGCCTGATGCAGCGACGCCGCGTGGGGGATGGAGGCTTTCGGGTTGTAAACCCCTTTCGGCGCGGGACAAGGCTCCGTTTGGCGGGGTTGAGGGTACGCGTCAAAGAAGCGCCGGCTAACTA
>G35JFLI02IK8ZX
GGTGAGTAATACGCGGGCAACCTGCCCTCTGCTTCGGGATAAGCTTTGGAAACGGGGTCTAATACCGGATGTGCCTGTCTGGTCGCATGGCTGGGCGGGGAAAGATGTTTCGGCGGGGGATGGGCTCGCGGCCTATCAGCTTGTTGGTGGGGTGATGGCCTACCAAGGCGTCGACGGGTAGCCGGCCTGAGAGGGTGGTCGGCCACACTGGGACTGAGATACGGCCCAGACTCCTACGGGAGGCAGCAGTGGGGGATATTGCACAATGGGCGCAAGCCTGATGCAGCGACGCCGCGTGGGGGATGGAGGCTTTCGGGTTGTAAACCCCTTTCGGCGCGGGACAAGGCTCCGTTTGGCGGGGTTGAGGGTACGCGTCAAAGAAGCGCCGGCTAACTA
>G35JFLI02I49KU
GGTGAGTAATACGCGGGCAACCTGCCCTCTGCTTCGGGATAAGCTTTGGAAACGGGGTCTAATACCGGATGTGCCTGTCTGGTCGCATGGCTGGGCGGGGAAAGATGTTTCGGCGGGGGATGGGCTCGCGGCCTATCAGCTTGTTGGTGGGGTGATGGCCTACCAAGGCGTCGACGGGTAGCCGGCCTGAGAGGGTGGTCGGCCACACTGGGACTGAGATACGGCCCAGACTCCTACGGGAGGCAGCAGTGGGGGATATTGCACAATGGGCGCAAGCCTGATGCAGCGACGCCGCGTGGGGGATGGAGGCTTTCGGGTTGTAAACCCCTTTCGGCGCGGGACAAGGCTCCGTTTGGCGGGGTTGAGGGTACGCGTCAAAGAAGCGCCGGCTAACTA
>G35JFLI02G0JQX
GGTGAGTAATACGCGGGCAACCTGCCCTCTGCTTCGGGATAAGCTTTGGAAACGGGGTCTAATACCGGATGTGCCTGTCTGGTCGCATGGCTGGGCGGGGAAAGATGTTTCGGCGGGGGATGGGCTCGCGGCCTATCAGCTTGTTGGTGGGGTGATGGCCTACCAAGGCGTCGACGGGTAGCCGGCCTGAGAGGGTGGTCGGCCACACTGGGACTGAGATACGGCCCAGACTCCTACGGGAGGCAGCAGTGGGGGATATTGCACAATGGGCGCAAGCCTGATGCAGCGACGCCGCGTGGGGGATGGAGGCTTTCGGGTTGTAAACCCCTTTCGGCGCGGGACAAGGCTCCGTTTGGCGGGGTTGAGGGTACGCGTCAAAGAAGCGCCGGCTAACTA
>G35JFLI02IRFD1
GGTGAGTAATACGCGGGCAACCTGCCCTCTGCTTCGGGATAAGCTTTGGAAACGGGGTCTAATACCGGATGTGCCTGTCTGGTCGCATGGCTGGGCGGGGAAAGATGTTTCGGCGGGGGATGGGCTCGCGGCCTATCAGCTTGTTGGTGGGGTGATGGCCTACCAAGGCGTCGACGGGTAGCCGGCCTGAGAGGGTGGTCGGCCACACTGGGACTGAGATACGGCCCAGACTCCTACGGGAGGCAGCAGTGGGGGATATTGCACAATGGGCGCAAGCCTGATGCAGCGACGCCGCGTGGGGGATGGAGGCTTTCGGGTTGTAAACCCCTTTCGGCGCGGGACAAGGCTCCGTTTGGCGGGGTTGAGGGTACGCGTCAAAGAAGCGCCGGCTAACTA
>G35JFLI02F9E91
GGTGAGTAATACGCGGGCAACCTGCCCTCTGCTTCGGGATAAGCTTTGGAAACGGGGTCTAATACCGGATGTGCCTGTCTGGTCGCATGGCTGGGCGGGGAAAGATGTTTCGGCGGGGGATGGGCTCGCGGCCTATCAGCTTGTTGGTGGGGTGATGGCCTACCAAGGCGTCGACGGGTAGCCGGCCTGAGAGGGTGGTCGGCCACACTGGGACTGAGATACGGCCCAGACTCCTACGGGAGGCAGCAGTGGGGGATATTGCACAATGGGCGCAAGCCTGATGCAGCGACGCCGCGTGGGGGATGGAGGCTTTCGGGTTGTAAACCCCTTTCGGCGCGGGACAAGGCTCCGTTTGGCGGGGTTGAGGGTACGCGTCAAAGAAGCGCCGGCTAACTA
>G35JFLI02I3SVO
GGTGAGTAATACGCGGGCAACCTGCCCTCTGCTTCGGGATAAGCTTTGGAAACGGGGTCTAATACCGGATGTGCCTGTCTGGTCGCATGGCTGGGCGGGGAAAGATGTTTCGGCGGGGGATGGGCTCGCGGCCTATCAGCTTGTTGGTGGGGTGATGGCCTACCAAGGCGTCGACGGGTAGCCGGCCTGAGAGGGTGGTCGGCCACACTGGGACTGAGATACGGCCCAGACTCCTACGGGAGGCAGCAGTGGGGGATATTGCACAATGGGCGCAAGCCTGATGCAGCGACGCCGCGTGGGGGATGGAGGCTTTCGGGTTGTAAACCCCTTTCGGCGCGGGACAAGGCTCCGTTTGGCGGGGTTGAGGGTACGCGTCAAAGAAGCGCCGGCTAACTA
>G35JFLI02HVX3R
GGTGAGTAATACGCGGGCAACCTGCCCTCTGCTTCGGGATAAGCTTTGGAAACGGGGTCTAATACCGGATGTGCCTGTCTGGTCGCATGGCTGGGCGGGGAAAGATGTTTCGGCGGGGGATGGGCTCGCGGCCTATCAGCTTGTTGGTGGGGTGATGGCCTACCAAGGCGTCGACGGGTAGCCGGCCTGAGAGGGTGGTCGGCCACACTGGGACTGAGATACGGCCCAGACTCCTACGGGAGGCAGCAGTGGGGGATATTGCACAATGGGCGCAAGCCTGATGCAGCGACGCCGCGTGGGGGATGGAGGCTTTCGGGTTGTAAACCCCTTTCGGCGCGGGACAAGGCTCCGTTTGGCGGGGTTGAGGGTACGCGTCAAAGAAGCGCCGGCTAACTA
>G35JFLI02GVSZG
GGTGAGTAATACGCGGGCAACCTGCCCTCTGCTTCGGGATAAGCTTTGGAAACGGGGTCTAATACCGGATGTGCCTGTCTGGTCGCATGGCTGGGCGGGGAAAGATGTTTCGGCGGGGGATGGGCTCGCGGCCTATCAGCTTGTTGGTGGGGTGATGGCCTACCAAGGCGTCGACGGGTAGCCGGCCTGAGAGGGTGGTCGGCCACACTGGGACTGAGATACGGCCCAGACTCCTACGGGAGGCAGCAGTGGGGGATATTGCACAATGGGCGCAAGCCTGATGCAGCGACGCCGCGTGGGGGATGGAGGCTTTCGGGTTGTAAACCCCTTTCGGCGCGGGACAAGGCTCCGTTTGGCGGGGTTGAGGGTACGCGTCAAAGAAGCGCCGGCTAACTA
>G35JFLI02JRALR
GGTGAGTAATACGCGGGCAACCTGCCCTCTGCTTCGGGATAAGCTTTGGAAACGGGGTCTAATACCGGATGTGCCTGTCTGGTCGCATGGCTGGGCGGGGAAAGATGTTTCGGCGGGGGATGGGCTCGCGGCCTATCAGCTTGTTGGTGGGGTGATGGCCTACCAAGGCGTCGACGGGTAGCCGGCCTGAGAGGGTGGTCGGCCACACTGGGACTGAGATACGGCCCAGACTCCTACGGGAGGCAGCAGTGGGGGATATTGCACAATGGGCGCAAGCCTGATGCAGCGACGCCGCGTGGGGGATGGAGGCTTTCGGGTTGTAAACCCCTTTCGGCGCGGGACAAGGCTCCGTTTGGCGGGGTTGAGGGTACGCGTCAAAGAAGCGCCGGCTAACTA
>G3BZQ8102JMJME
GGTGAGTAATACGCGGGCAACCTGCCCTCTGCTTCGGGATAAGCTTTGGAAACGGGGTCTAATACCGGATGTGCCTGTCTGGTCGCATGGCTGGGCGGGGAAAGATGTTTCGGCGGGGGATGGGCTCGCGGCCTATCAGCTTGTTGGTGGGGTGATGGCCTACCAAGGCGTCGACGGGTAGCCGGCCTGAGAGGGTGGTCGGCCACACTGGGACTGAGATACGGCCCAGACTCCTACGGGAGGCAGCAGTGGGGGATATTGCACAATGGGCGCAAGCCTGATGCAGCGACGCCGCGTGGGGGATGGAGGCTTTCGGGTTGTAAACCCCTTTCGGCGCGGGACAAGGCTCCGTTTGGCGGGGTTGAGGGTACGCGTCAAAGAAGCGCCGGCTAACTA
>G3BZQ8102GITLZ
GGTGAGTAATACGCGGGCAACCTGCCCTCTGCTTCGGGATAAGCTTTGGAAACGGGGTCTAATACCGGATGTGCCTGTCTGGTCGCATGGCTGGGCGGGGAAAGATGTTTCGGCGGGGGATGGGCTCGCGGCCTATCAGCTTGTTGGTGGGGTGATGGCCTACCAAGGCGTCGACGGGTAGCCGGCCTGAGAGGGTGGTCGGCCACACTGGGACTGAGATACGGCCCAGACTCCTACGGGAGGCAGCAGTGGGGGATATTGCACAATGGGCGCAAGCCTGATGCAGCGACGCCGCGTGGGGGATGGAGGCTTTCGGGTTGTAAACCCCTTTCGGCGCGGGACAAGGCTCCGTTTGGCGGGGTTGAGGGTACGCGTCAAAGAAGCGCCGGCTAACTA
>G3BZQ8102F5V63
GGTGAGTAATACGCGGGCAACCTGCCCTCTGCTTCGGGATAAGCTTTGGAAACGGGGTCTAATACCGGATGTGCCTGTCTGGTCGCATGGCTGGGCGGGGAAAGATGTTTCGGCGGGGGATGGGCTCGCGGCCTATCAGCTTGTTGGTGGGGTGATGGCCTACCAAGGCGTCGACGGGTAGCCGGCCTGAGAGGGTGGTCGGCCACACTGGGACTGAGATACGGCCCAGACTCCTACGGGAGGCAGCAGTGGGGGATATTGCACAATGGGCGCAAGCCTGATGCAGCGACGCCGCGTGGGGGATGGAGGCTTTCGGGTTGTAAACCCCTTTCGGCGCGGGACAAGGCTCCGTTTGGCGGGGTTGAGGGTACGCGTCAAAGAAGCGCCGGCTAACTA
>G3BZQ8102GFJKS
GGTGAGTAATACGCGGGCAACCTGCCCTCTGCTTCGGGATAAGCTTTGGAAACGGGGTCTAATACCGGATGTGCCTGTCTGGTCGCATGGCTGGGCGGGGAAAGATGTTTCGGCGGGGGATGGGCTCGCGGCCTATCAGCTTGTTGGTGGGGTGATGGCCTACCAAGGCGTCGACGGGTAGCCGGCCTGAGAGGGTGGTCGGCCACACTGGGACTGAGATACGGCCCAGACTCCTACGGGAGGCAGCAGTGGGGGATATTGCACAATGGGCGCAAGCCTGATGCAGCGACGCCGCGTGGGGGATGGAGGCTTTCGGGTTGTAAACCCCTTTCGGCGCGGGACAAGGCTCCGTTTGGCGGGGTTGAGGGTACGCGTCAAAGAAGCGCCGGCTAACTA
>G3BZQ8102JGOBF
GGTGAGTAATACGCGGGCAACCTGCCCTCTGCTTCGGGATAAGCTTTGGAAACGGGGTCTAATACCGGATGTGCCTGTCTGGTCGCATGGCTGGGCGGGGAAAGATGTTTCGGCGGGGGATGGGCTCGCGGCCTATCAGCTTGTTGGTGGGGTGATGGCCTACCAAGGCGTCGACGGGTAGCCGGCCTGAGAGGGTGGTCGGCCACACTGGGACTGAGATACGGCCCAGACTCCTACGGGAGGCAGCAGTGGGGGATATTGCACAATGGGCGCAAGCCTGATGCAGCGACGCCGCGTGGGGGATGGAGGCTTTCGGGTTGTAAACCCCTTTCGGCGCGGGACAAGGCTCCGTTTGGCGGGGTTGAGGGTACGCGTCAAAGAAGCGCCGGCTAACTA
>G3BZQ8102GHLFE
GGTGAGTAATACGCGGGCAACCTGCCCTCTGCTTCGGGATAAGCTTTGGAAACGGGGTCTAATACCGGATGTGCCTGTCTGGTCGCATGGCTGGGCGGGGAAAGATGTTTCGGCGGGGGATGGGCTCGCGGCCTATCAGCTTGTTGGTGGGGTGATGGCCTACCAAGGCGTCGACGGGTAGCCGGCCTGAGAGGGTGGTCGGCCACACTGGGACTGAGATACGGCCCAGACTCCTACGGGAGGCAGCAGTGGGGGATATTGCACAATGGGCGCAAGCCTGATGCAGCGACGCCGCGTGGGGGATGGAGGCTTTCGGGTTGTAAACCCCTTTCGGCGCGGGACAAGGCTCCGTTTGGCGGGGTTGAGGGTACGCGTCAAAGAAGCGCCGGCTAACTA
>G3BZQ8102IPKA5
GGTGAGTAATACGCGGGCAACCTGCCCTCTGCTTCGGGATAAGCTTTGGAAACGGGGTCTAATACCGGATGTGCCTGTCTGGTCGCATGGCTGGGCGGGGAAAGATGTTTCGGCGGGGGATGGGCTCGCGGCCTATCAGCTTGTTGGTGGGGTGATGGCCTACCAAGGCGTCGACGGGTAGCCGGCCTGAGAGGGTGGTCGGCCACACTGGGACTGAGATACGGCCCAGACTCCTACGGGAGGCAGCAGTGGGGGATATTGCACAATGGGCGCAAGCCTGATGCAGCGACGCCGCGTGGGGGATGGAGGCTTTCGGGTTGTAAACCCCTTTCGGCGCGGGACAAGGCTCCGTTTGGCGGGGTTGAGGGTACGCGTCAAAGAAGCGCCGGCTAACTA
>G3BZQ8102ITUMH
GGTGAGTAATACGCGGGCAACCTGCCCTCTGCTTCGGGATAAGCTTTGGAAACGGGGTCTAATACCGGATGTGCCTGTCTGGTCGCATGGCTGGGCGGGGAAAGATGTTTCGGCGGGGGATGGGCTCGCGGCCTATCAGCTTGTTGGTGGGGTGATGGCCTACCAAGGCGTCGACGGGTAGCCGGCCTGAGAGGGTGGTCGGCCACACTGGGACTGAGATACGGCCCAGACTCCTACGGGAGGCAGCAGTGGGGGATATTGCACAATGGGCGCAAGCCTGATGCAGCGACGCCGCGTGGGGGATGGAGGCTTTCGGGTTGTAAACCCCTTTCGGCGCGGGACAAGGCTCCGTTTGGCGGGGTTGAGGGTACGCGTCAAAGAAGCGCCGGCTAACTA
>G3BZQ8102FLXX3
GGTGAGTAATACGCGGGCAACCTGCCCTCTGCTTCGGGATAAGCTTTGGAAACGGGGTCTAATACCGGATGTGCCTGTCTGGTCGCATGGCTGGGCGGGGAAAGATGTTTCGGCGGGGGATGGGCTCGCGGCCTATCAGCTTGTTGGTGGGGTGATGGCCTACCAAGGCGTCGACGGGTAGCCGGCCTGAGAGGGTGGTCGGCCACACTGGGACTGAGATACGGCCCAGACTCCTACGGGAGGCAGCAGTGGGGGATATTGCACAATGGGCGCAAGCCTGATGCAGCGACGCCGCGTGGGGGATGGAGGCTTTCGGGTTGTAAACCCCTTTCGGCGCGGGACAAGGCTCCGTTTGGCGGGGTTGAGGGTACGCGTCAAAGAAGCGCCGGCTAACTA
>G3BZQ8102GEAP5
GGTGAGTAATACGCGGGCAACCTGCCCTCTGCTTCGGGATAAGCTTTGGAAACGGGGTCTAATACCGGATGTGCCTGTCTGGTCGCATGGCTGGGCGGGGAAAGATGTTTCGGCGGGGGATGGGCTCGCGGCCTATCAGCTTGTTGGTGGGGTGATGGCCTACCAAGGCGTCGACGGGTAGCCGGCCTGAGAGGGTGGTCGGCCACACTGGGACTGAGATACGGCCCAGACTCCTACGGGAGGCAGCAGTGGGGGATATTGCACAATGGGCGCAAGCCTGATGCAGCGACGCCGCGTGGGGGATGGAGGCTTTCGGGTTGTAAACCCCTTTCGGCGCGGGACAAGGCTCCGTTTGGCGGGGTTGAGGGTACGCGTCAAAGAAGCGCCGGCTAACTA
>G3BZQ8102IKLRG
GGTGAGTAATACGCGGGCAACCTGCCCTCTGCTTCGGGATAAGCTTTGGAAACGGGGTCTAATACCGGATGTGCCTGTCTGGTCGCATGGCTGGGCGGGGAAAGATGTTTCGGCGGGGGATGGGCTCGCGGCCTATCAGCTTGTTGGTGGGGTGATGGCCTACCAAGGCGTCGACGGGTAGCCGGCCTGAGAGGGTGGTCGGCCACACTGGGACTGAGATACGGCCCAGACTCCTACGGGAGGCAGCAGTGGGGGATATTGCACAATGGGCGCAAGCCTGATGCAGCGACGCCGCGTGGGGGATGGAGGCTTTCGGGTTGTAAACCCCTTTCGGCGCGGGACAAGGCTCCGTTTGGCGGGGTTGAGGGTACGCGTCAAAGAAGCGCCGGCTAACTA
>G3BZQ8102GVA5P
GGTGAGTAATACGCGGGCAACCTGCCCTCTGCTTCGGGATAAGCTTTGGAAACGGGGTCTAATACCGGATGTGCCTGTCTGGTCGCATGGCTGGGCGGGGAAAGATGTTTCGGCGGGGGATGGGCTCGCGGCCTATCAGCTTGTTGGTGGGGTGATGGCCTACCAAGGCGTCGACGGGTAGCCGGCCTGAGAGGGTGGTCGGCCACACTGGGACTGAGATACGGCCCAGACTCCTACGGGAGGCAGCAGTGGGGGATATTGCACAATGGGCGCAAGCCTGATGCAGCGACGCCGCGTGGGGGATGGAGGCTTTCGGGTTGTAAACCCCTTTCGGCGCGGGACAAGGCTCCGTTTGGCGGGGTTGAGGGTACGCGTCAAAGAAGCGCCGGCTAACTA
>G3BZQ8102FOCYD
GGTGAGTAATACGCGGGCAACCTGCCCTCTGCTTCGGGATAAGCTTTGGAAACGGGGTCTAATACCGGATGTGCCTGTCTGGTCGCATGGCTGGGCGGGGAAAGATGTTTCGGCGGGGGATGGGCTCGCGGCCTATCAGCTTGTTGGTGGGGTGATGGCCTACCAAGGCGTCGACGGGTAGCCGGCCTGAGAGGGTGGTCGGCCACACTGGGACTGAGATACGGCCCAGACTCCTACGGGAGGCAGCAGTGGGGGATATTGCACAATGGGCGCAAGCCTGATGCAGCGACGCCGCGTGGGGGATGGAGGCTTTCGGGTTGTAAACCCCTTTCGGCGCGGGACAAGGCTCCGTTTGGCGGGGTTGAGGGTACGCGTCAAAGAAGCGCCGGCTAACTA
>G3BZQ8102I969G
GGTGAGTAATACGCGGGCAACCTGCCCTCTGCTTCGGGATAAGCTTTGGAAACGGGGTCTAATACCGGATGTGCCTGTCTGGTCGCATGGCTGGGCGGGGAAAGATGTTTCGGCGGGGGATGGGCTCGCGGCCTATCAGCTTGTTGGTGGGGTGATGGCCTACCAAGGCGTCGACGGGTAGCCGGCCTGAGAGGGTGGTCGGCCACACTGGGACTGAGATACGGCCCAGACTCCTACGGGAGGCAGCAGTGGGGGATATTGCACAATGGGCGCAAGCCTGATGCAGCGACGCCGCGTGGGGGATGGAGGCTTTCGGGTTGTAAACCCCTTTCGGCGCGGGACAAGGCTCCGTTTGGCGGGGTTGAGGGTACGCGTCAAAGAAGCGCCGGCTAACTA
>G3BZQ8102F6ZUB
GGTGAGTAATACGCGGGCAACCTGCCCTCTGCTTCGGGATAAGCTTTGGAAACGGGGTCTAATACCGGATGTGCCTGTCTGGTCGCATGGCTGGGCGGGGAAAGATGTTTCGGCGGGGGATGGGCTCGCGGCCTATCAGCTTGTTGGTGGGGTGATGGCCTACCAAGGCGTCGACGGGTAGCCGGCCTGAGAGGGTGGTCGGCCACACTGGGACTGAGATACGGCCCAGACTCCTACGGGAGGCAGCAGTGGGGGATATTGCACAATGGGCGCAAGCCTGATGCAGCGACGCCGCGTGGGGGATGGAGGCTTTCGGGTTGTAAACCCCTTTCGGCGCGGGACAAGGCTCCGTTTGGCGGGGTTGAGGGTACGCGTCAAAGAAGCGCCGGCTAACTA
>G3BZQ8102FIZ1W
GGTGAGTAATACGCGGGCAACCTGCCCTCTGCTTCGGGATAAGCTTTGGAAACGGGGTCTAATACCGGATGTGCCTGTCTGGTCGCATGGCTGGGCGGGGAAAGATGTTTCGGCGGGGGATGGGCTCGCGGCCTATCAGCTTGTTGGTGGGGTGATGGCCTACCAAGGCGTCGACGGGTAGCCGGCCTGAGAGGGTGGTCGGCCACACTGGGACTGAGATACGGCCCAGACTCCTACGGGAGGCAGCAGTGGGGGATATTGCACAATGGGCGCAAGCCTGATGCAGCGACGCCGCGTGGGGGATGGAGGCTTTCGGGTTGTAAACCCCTTTCGGCGCGGGACAAGGCTCCGTTTGGCGGGGTTGAGGGTACGCGTCAAAGAAGCGCCGGCTAACTA
>G3BZQ8102HDS7O
GGTGAGTAATACGCGGGCAACCTGCCCTCTGCTTCGGGATAAGCTTTGGAAACGGGGTCTAATACCGGATGTGCCTGTCTGGTCGCATGGCTGGGCGGGGAAAGATGTTTCGGCGGGGGATGGGCTCGCGGCCTATCAGCTTGTTGGTGGGGTGATGGCCTACCAAGGCGTCGACGGGTAGCCGGCCTGAGAGGGTGGTCGGCCACACTGGGACTGAGATACGGCCCAGACTCCTACGGGAGGCAGCAGTGGGGGATATTGCACAATGGGCGCAAGCCTGATGCAGCGACGCCGCGTGGGGGATGGAGGCTTTCGGGTTGTAAACCCCTTTCGGCGCGGGACAAGGCTCCGTTTGGCGGGGTTGAGGGTACGCGTCAAAGAAGCGCCGGCTAACTA
>G3BZQ8102JKAYF
GGTGAGTAATACGCGGGCAACCTGCCCTCTGCTTCGGGATAAGCTTTGGAAACGGGGTCTAATACCGGATGTGCCTGTCTGGTCGCATGGCTGGGCGGGGAAAGATGTTTCGGCGGGGGATGGGCTCGCGGCCTATCAGCTTGTTGGTGGGGTGATGGCCTACCAAGGCGTCGACGGGTAGCCGGCCTGAGAGGGTGGTCGGCCACACTGGGACTGAGATACGGCCCAGACTCCTACGGGAGGCAGCAGTGGGGGATATTGCACAATGGGCGCAAGCCTGATGCAGCGACGCCGCGTGGGGGATGGAGGCTTTCGGGTTGTAAACCCCTTTCGGCGCGGGACAAGGCTCCGTTTGGCGGGGTTGAGGGTACGCGTCAAAGAAGCGCCGGCTAACTA
>G3BZQ8102IXP6E
GGTGAGTAATACGCGGGCAACCTGCCCTCTGCTTCGGGATAAGCTTTGGAAACGGGGTCTAATACCGGATGTGCCTGTCTGGTCGCATGGCTGGGCGGGGAAAGATGTTTCGGCGGGGGATGGGCTCGCGGCCTATCAGCTTGTTGGTGGGGTGATGGCCTACCAAGGCGTCGACGGGTAGCCGGCCTGAGAGGGTGGTCGGCCACACTGGGACTGAGATACGGCCCAGACTCCTACGGGAGGCAGCAGTGGGGGATATTGCACAATGGGCGCAAGCCTGATGCAGCGACGCCGCGTGGGGGATGGAGGCTTTCGGGTTGTAAACCCCTTTCGGCGCGGGACAAGGCTCCGTTTGGCGGGGTTGAGGGTACGCGTCAAAGAAGCGCCGGCTAACTA
>G3BZQ8102HUCQ1
GGTGAGTAATACGCGGGCAACCTGCCCTCTGCTTCGGGATAAGCTTTGGAAACGGGGTCTAATACCGGATGTGCCTGTCTGGTCGCATGGCTGGGCGGGGAAAGATGTTTCGGCGGGGGATGGGCTCGCGGCCTATCAGCTTGTTGGTGGGGTGATGGCCTACCAAGGCGTCGACGGGTAGCCGGCCTGAGAGGGTGGTCGGCCACACTGGGACTGAGATACGGCCCAGACTCCTACGGGAGGCAGCAGTGGGGGATATTGCACAATGGGCGCAAGCCTGATGCAGCGACGCCGCGTGGGGGATGGAGGCTTTCGGGTTGTAAACCCCTTTCGGCGCGGGACAAGGCTCCGTTTGGCGGGGTTGAGGGTACGCGTCAAAGAAGCGCCGGCTAACTA
>G35JFLI02HFAEJ
GGTGAGTAATACGCGGGCAACCTGCCCTCTGCTTCGGGATAAGCTTTGGAAACGGGGTCTAATACCGGATGTGCCTGTCTGGTCGCATGGCTGGGCGGGGAAAGATGTTTCGGCGGGGGATGGGCTCGCGGCCTATCAGCTTGTTGGTGGGGTGATGGCCTACCAAGGCGTCGACGGGTAGCCGGCCTGAGAGGGTGGTCGGCCACACTGGGACTGAGATACGGCCCAGACTCCTACGGGAGGCAGCAGTGGGGGATATTGCACAATGGGCGCAAGCCTGATGCAGCGACGCCGCGTGGGGGATGGAGGCTTTCGGGTTGTAAACCCCTTTCGGCGCGGGACAAGGCTCCGTTTGGCGGGGTTGAGGGTACGCGTCAAAGAAGCGCCGGCTAACTA
>G35JFLI02GU58P
GGTGAGTAATACGCGGGCAACCTGCCCTCTGCTTCGGGATAAGCTTTGGAAACGGGGTCTAATACCGGATGTGCCTGTCTGGTCGCATGGCTGGGCGGGGAAAGATGTTTCGGCGGGGGATGGGCTCGCGGCCTATCAGCTTGTTGGTGGGGTGATGGCCTACCAAGGCGTCGACGGGTAGCCGGCCTGAGAGGGTGGTCGGCCACACTGGGACTGAGATACGGCCCAGACTCCTACGGGAGGCAGCAGTGGGGGATATTGCACAATGGGCGCAAGCCTGATGCAGCGACGCCGCGTGGGGGATGGAGGCTTTCGGGTTGTAAACCCCTTTCGGCGCGGGACAAGGCTCCGTTTGGCGGGGTTGAGGGTACGCGTCAAAGAAGCGCCGGCTAACTA
>G35JFLI02FR43J
GGTGAGTAATACGCGGGCAACCTGCCCTCTGCTTCGGGATAAGCTTTGGAAACGGGGTCTAATACCGGATGTGCCTGTCTGGTCGCATGGCTGGGCGGGGAAAGATGTTTCGGCGGGGGATGGGCTCGCGGCCTATCAGCTTGTTGGTGGGGTGATGGCCTACCAAGGCGTCGACGGGTAGCCGGCCTGAGAGGGTGGTCGGCCACACTGGGACTGAGATACGGCCCAGACTCCTACGGGAGGCAGCAGTGGGGGATATTGCACAATGGGCGCAAGCCTGATGCAGCGACGCCGCGTGGGGGATGGAGGCTTTCGGGTTGTAAACCCCTTTCGGCGCGGGACAAGGCTCCGTTTGGCGGGGTTGAGGGTACGCGTCAAAGAAGCGCCGGCTAACTA
>G35JFLI02GZYLC
GGTGAGTAATACGCGGGCAACCTGCCCTCTGCTTCGGGATAAGCTTTGGAAACGGGGTCTAATACCGGATGTGCCTGTCTGGTCGCATGGCTGGGCGGGGAAAGATGTTTCGGCGGGGGATGGGCTCGCGGCCTATCAGCTTGTTGGTGGGGTGATGGCCTACCAAGGCGTCGACGGGTAGCCGGCCTGAGAGGGTGGTCGGCCACACTGGGACTGAGATACGGCCCAGACTCCTACGGGAGGCAGCAGTGGGGGATATTGCACAATGGGCGCAAGCCTGATGCAGCGACGCCGCGTGGGGGATGGAGGCTTTCGGGTTGTAAACCCCTTTCGGCGCGGGACAAGGCTCCGTTTGGCGGGGTTGAGGGTACGCGTCAAAGAAGCGCCGGCTAACTA
>G35JFLI02JSDT9
GGTGAGTAATACGCGGGCAACCTGCCCTCTGCTTCGGGATAAGCTTTGGAAACGGGGTCTAATACCGGATGTGCCTGTCTGGTCGCATGGCTGGGCGGGGAAAGATGTTTCGGCGGGGGATGGGCTCGCGGCCTATCAGCTTGTTGGTGGGGTGATGGCCTACCAAGGCGTCGACGGGTAGCCGGCCTGAGAGGGTGGTCGGCCACACTGGGACTGAGATACGGCCCAGACTCCTACGGGAGGCAGCAGTGGGGGATATTGCACAATGGGCGCAAGCCTGATGCAGCGACGCCGCGTGGGGGATGGAGGCTTTCGGGTTGTAAACCCCTTTCGGCGCGGGACAAGGCTCCGTTTGGCGGGGTTGAGGGTACGCGTCAAAGAAGCGCCGGCTAACTA
>G35JFLI02G44PC
GGTGAGTAATACGCGGGCAACCTGCCCTCTGCTTCGGGATAAGCTTTGGAAACGGGGTCTAATACCGGATGTGCCTGTCTGGTCGCATGGCTGGGCGGGGAAAGATGTTTCGGCGGGGGATGGGCTCGCGGCCTATCAGCTTGTTGGTGGGGTGATGGCCTACCAAGGCGTCGACGGGTAGCCGGCCTGAGAGGGTGGTCGGCCACACTGGGACTGAGATACGGCCCAGACTCCTACGGGAGGCAGCAGTGGGGGATATTGCACAATGGGCGCAAGCCTGATGCAGCGACGCCGCGTGGGGGATGGAGGCTTTCGGGTTGTAAACCCCTTTCGGCGCGGGACAAGGCTCCGTTTGGCGGGGTTGAGGGTACGCGTCAAAGAAGCGCCGGCTAACTA
>G35JFLI02F2ODM
GGTGAGTAATACGCGGGCAACCTGCCCTCTGCTTCGGGATAAGCTTTGGAAACGGGGTCTAATACCGGATGTGCCTGTCTGGTCGCATGGCTGGGCGGGGAAAGATGTTTCGGCGGGGGATGGGCTCGCGGCCTATCAGCTTGTTGGTGGGGTGATGGCCTACCAAGGCGTCGACGGGTAGCCGGCCTGAGAGGGTGGTCGGCCACACTGGGACTGAGATACGGCCCAGACTCCTACGGGAGGCAGCAGTGGGGGATATTGCACAATGGGCGCAAGCCTGATGCAGCGACGCCGCGTGGGGGATGGAGGCTTTCGGGTTGTAAACCCCTTTCGGCGCGGGACAAGGCTCCGTTTGGCGGGGTTGAGGGTACGCGTCAAAGAAGCGCCGGCTAACTA
>G35JFLI02HXFK1
GGTGAGTAATACGCGGGCAACCTGCCCTCTGCTTCGGGATAAGCTTTGGAAACGGGGTCTAATACCGGATGTGCCTGTCTGGTCGCATGGCTGGGCGGGGAAAGATGTTTCGGCGGGGGATGGGCTCGCGGCCTATCAGCTTGTTGGTGGGGTGATGGCCTACCAAGGCGTCGACGGGTAGCCGGCCTGAGAGGGTGGTCGGCCACACTGGGACTGAGATACGGCCCAGACTCCTACGGGAGGCAGCAGTGGGGGATATTGCACAATGGGCGCAAGCCTGATGCAGCGACGCCGCGTGGGGGATGGAGGCTTTCGGGTTGTAAACCCCTTTCGGCGCGGGACAAGGCTCCGTTTGGCGGGGTTGAGGGTACGCGTCAAAGAAGCGCCGGCTAACTA
>G35JFLI02G9D7C
GGTGAGTAATACGCGGGCAACCTGCCCTCTGCTTCGGGATAAGCTTTGGAAACGGGGTCTAATACCGGATGTGCCTGTCTGGTCGCATGGCTGGGCGGGGAAAGATGTTTCGGCGGGGGATGGGCTCGCGGCCTATCAGCTTGTTGGTGGGGTGATGGCCTACCAAGGCGTCGACGGGTAGCCGGCCTGAGAGGGTGGTCGGCCACACTGGGACTGAGATACGGCCCAGACTCCTACGGGAGGCAGCAGTGGGGGATATTGCACAATGGGCGCAAGCCTGATGCAGCGACGCCGCGTGGGGGATGGAGGCTTTCGGGTTGTAAACCCCTTTCGGCGCGGGACAAGGCTCCGTTTGGCGGGGTTGAGGGTACGCGTCAAAGAAGCGCCGGCTAACTA
>G35JFLI02G9WO3
GGTGAGTAATACGCGGGCAACCTGCCCTCTGCTTCGGGATAAGCTTTGGAAACGGGGTCTAATACCGGATGTGCCTGTCTGGTCGCATGGCTGGGCGGGGAAAGATGTTTCGGCGGGGGATGGGCTCGCGGCCTATCAGCTTGTTGGTGGGGTGATGGCCTACCAAGGCGTCGACGGGTAGCCGGCCTGAGAGGGTGGTCGGCCACACTGGGACTGAGATACGGCCCAGACTCCTACGGGAGGCAGCAGTGGGGGATATTGCACAATGGGCGCAAGCCTGATGCAGCGACGCCGCGTGGGGGATGGAGGCTTTCGGGTTGTAAACCCCTTTCGGCGCGGGACAAGGCTCCGTTTGGCGGGGTTGAGGGTACGCGTCAAAGAAGCGCCGGCTAACTA
>G35JFLI02FKH2K
GGTGAGTAATACGCGGGCAACCTGCCCTCTGCTTCGGGATAAGCTTTGGAAACGGGGTCTAATACCGGATGTGCCTGTCTGGTCGCATGGCTGGGCGGGGAAAGATGTTTCGGCGGGGGATGGGCTCGCGGCCTATCAGCTTGTTGGTGGGGTGATGGCCTACCAAGGCGTCGACGGGTAGCCGGCCTGAGAGGGTGGTCGGCCACACTGGGACTGAGATACGGCCCAGACTCCTACGGGAGGCAGCAGTGGGGGATATTGCACAATGGGCGCAAGCCTGATGCAGCGACGCCGCGTGGGGGATGGAGGCTTTCGGGTTGTAAACCCCTTTCGGCGCGGGACAAGGCTCCGTTTGGCGGGGTTGAGGGTACGCGTCAAAGAAGCGCCGGCTAACTA
>G35JFLI02HTLCW
GGTGAGTAATACGCGGGCAACCTGCCCTCTGCTTCGGGATAAGCTTTGGAAACGGGGTCTAATACCGGATGTGCCTGTCTGGTCGCATGGCTGGGCGGGGAAAGATGTTTCGGCGGGGGATGGGCTCGCGGCCTATCAGCTTGTTGGTGGGGTGATGGCCTACCAAGGCGTCGACGGGTAGCCGGCCTGAGAGGGTGGTCGGCCACACTGGGACTGAGATACGGCCCAGACTCCTACGGGAGGCAGCAGTGGGGGATATTGCACAATGGGCGCAAGCCTGATGCAGCGACGCCGCGTGGGGGATGGAGGCTTTCGGGTTGTAAACCCCTTTCGGCGCGGGACAAGGCTCCGTTTGGCGGGGTTGAGGGTACGCGTCAAAGAAGCGCCGGCTAACTA
>G35JFLI02IWMIA
GGTGAGTAATACGCGGGCAACCTGCCCTCTGCTTCGGGATAAGCTTTGGAAACGGGGTCTAATACCGGATGTGCCTGTCTGGTCGCATGGCTGGGCGGGGAAAGATGTTTCGGCGGGGGATGGGCTCGCGGCCTATCAGCTTGTTGGTGGGGTGATGGCCTACCAAGGCGTCGACGGGTAGCCGGCCTGAGAGGGTGGTCGGCCACACTGGGACTGAGATACGGCCCAGACTCCTACGGGAGGCAGCAGTGGGGGATATTGCACAATGGGCGCAAGCCTGATGCAGCGACGCCGCGTGGGGGATGGAGGCTTTCGGGTTGTAAACCCCTTTCGGCGCGGGACAAGGCTCCGTTTGGCGGGGTTGAGGGTACGCGTCAAAGAAGCGCCGGCTAACTA
>G35JFLI02I8JF2
GGTGAGTAATACGCGGGCAACCTGCCCTCTGCTTCGGGATAAGCTTTGGAAACGGGGTCTAATACCGGATGTGCCTGTCTGGTCGCATGGCTGGGCGGGGAAAGATGTTTCGGCGGGGGATGGGCTCGCGGCCTATCAGCTTGTTGGTGGGGTGATGGCCTACCAAGGCGTCGACGGGTAGCCGGCCTGAGAGGGTGGTCGGCCACACTGGGACTGAGATACGGCCCAGACTCCTACGGGAGGCAGCAGTGGGGGATATTGCACAATGGGCGCAAGCCTGATGCAGCGACGCCGCGTGGGGGATGGAGGCTTTCGGGTTGTAAACCCCTTTCGGCGCGGGACAAGGCTCCGTTTGGCGGGGTTGAGGGTACGCGTCAAAGAAGCGCCGGCTAACTA
>G35JFLI02HPZGC
GGTGAGTAATACGCGGGCAACCTGCCCTCTGCTTCGGGATAAGCTTTGGAAACGGGGTCTAATACCGGATGTGCCTGTCTGGTCGCATGGCTGGGCGGGGAAAGATGTTTCGGCGGGGGATGGGCTCGCGGCCTATCAGCTTGTTGGTGGGGTGATGGCCTACCAAGGCGTCGACGGGTAGCCGGCCTGAGAGGGTGGTCGGCCACACTGGGACTGAGATACGGCCCAGACTCCTACGGGAGGCAGCAGTGGGGGATATTGCACAATGGGCGCAAGCCTGATGCAGCGACGCCGCGTGGGGGATGGAGGCTTTCGGGTTGTAAACCCCTTTCGGCGCGGGACAAGGCTCCGTTTGGCGGGGTTGAGGGTACGCGTCAAAGAAGCGCCGGCTAACTA
>G3BZQ8102FKNPC
GGTGAGTAATACGCGGGCAACCTGCCCTCTGCTTCGGGATAAGCTTTGGAAACGGGGTCTAATACCGGATGTGCCTGTCTGGTCGCATGGCTGGGCGGGGAAAGATGTTTCGGCGGGGGATGGGCTCGCGGCCTATCAGCTTGTTGGTGGGGTGATGGCCTACCAAGGCGTCGACGGGTAGCCGGCCTGAGAGGGTGGTCGGCCACACTGGGACTGAGATACGGCCCAGACTCCTACGGGAGGCAGCAGTGGGGGATATTGCACAATGGGCGCAAGCCTGATGCAGCGACGCCGCGTGGGGGATGGAGGCTTTCGGGTTGTAAACCCCTTTCGGCGCGGGACAAGGCTCCGTTTGGCGGGGTTGAGGGTACGCGTCAAAGAAGCGCCGGCTAACTA
>G35JFLI02IBA7L
GGTGAGTAATACGCGGGCAACCTGCCCTCTGCTTCGGGATAAGCTTTGGAAACGGGGTCTAATACCGGATGTGCCTGTCTGGTCGCATGGCTGGGCGGGGAAAGATGTTTCGGCGGGGGATGGGCTCGCGGCCTATCAGCTTGTTGGTGGGGTGATGGCCTACCAAGGCGTCGACGGGTAGCCGGCCTGAGAGGGTGGTCGGCCACACTGGGACTGAGATACGGCCCAGACTCCTACGGGAGGCAGCAGTGGGGGATATTGCACAATGGGCGCAAGCCTGATGCAGCGACGCCGCGTGGGGGATGGAGGCTTTCGGGTTGTAAACCCCTTTCGGCGCGGGACAAGGCTCCGTTTGGCGGGGTTGAGGGTACGCGTCAAAGAAGCGCCGGCTAACTA
>GV2UCFN02GB47C
GGTGAGTAATACGCGGGCAACCTGCCCCTCTGCTTCGGGATAAGCTTTGGAAACGGGGTCTAATACCGGATGTGCCTGTCTGGTCGCATGGCTGGGCGGGGAAAGATGTTTCGGCGGGGGATGGGCTCGCGGCCTATCAGCTTGTTGGTGGGGTGATGGCCTACCAAGGCGTCGACGGGTAGCCGGCCTGAGAGGGTGGTCGGCCACACTGGGACTGAGATACGGCCCAGACTCCTACGGGAGGCAGCAGTGGGGGATATTGCACAATGGGCGCAAGCCTGATGCAGCGACGCCGCGTGGGGGATGGAGGCTTTCGGGTTGTAAACCCCTTTCGGCGCGGGACAAGGCTCCGTTTGGCGGGGTTGAGGGTACGCGTCAAAGAAGCGCCGGCTAACTA
>GV2UCFN02G5ZO9
GGTGAGTAATACGCGGGCAACCTGCCCCTCTGCTTCGGGATAAGCTTTGGAAACGGGGTCTAATACCGGATGTGCCTGTCTGGTCGCATGGCTGGGCGGGGAAAGATGTTTCGGCGGGGGATGGGCTCGCGGCCTATCAGCTTGTTGGTGGGGTGATGGCCTACCAAGGCGTCGACGGGTAGCCGGCCTGAGAGGGTGGTCGGCCACACTGGGACTGAGATACGGCCCAGACTCCTACGGGAGGCAGCAGTGGGGGATATTGCACAATGGGCGCAAGCCTGATGCAGCGACGCCGCGTGGGGGATGGAGGCTTTCGGGTTGTAAACCCCTTTCGGCGCGGGACAAGGCTCCGTTTGGCGGGGTTGAGGGTACGCGTCAAAGAAGCGCCGGCTAACTA
>GV2UCFN02JFPZL
GGTGAGTAATACGCGGGCAACCTGCCCCTCTGCTTCGGGATAAGCTTTGGAAACGGGGTCTAATACCGGATGTGCCTGTCTGGTCGCATGGCTGGGCGGGGAAAGATGTTTCGGCGGGGGATGGGCTCGCGGCCTATCAGCTTGTTGGTGGGGTGATGGCCTACCAAGGCGTCGACGGGTAGCCGGCCTGAGAGGGTGGTCGGCCACACTGGGACTGAGATACGGCCCAGACTCCTACGGGAGGCAGCAGTGGGGGATATTGCACAATGGGCGCAAGCCTGATGCAGCGACGCCGCGTGGGGGATGGAGGCTTTCGGGTTGTAAACCCCTTTCGGCGCGGGACAAGGCTCCGTTTGGCGGGGTTGAGGGTACGCGTCAAAGAAGCGCCGGCTAACTA
>GV2UCFN02ITHDU
GGTGAGTAATACGCGGGCAACCTGCCCCTCTGCTTCGGGATAAGCTTTGGAAACGGGGTCTAATACCGGATGTGCCTGTCTGGTCGCATGGCTGGGCGGGGAAAGATGTTTCGGCGGGGGATGGGCTCGCGGCCTATCAGCTTGTTGGTGGGGTGATGGCCTACCAAGGCGTCGACGGGTAGCCGGCCTGAGAGGGTGGTCGGCCACACTGGGACTGAGATACGGCCCAGACTCCTACGGGAGGCAGCAGTGGGGGATATTGCACAATGGGCGCAAGCCTGATGCAGCGACGCCGCGTGGGGGATGGAGGCTTTCGGGTTGTAAACCCCTTTCGGCGCGGGACAAGGCTCCGTTTGGCGGGGTTGAGGGTACGCGTCAAAGAAGCGCCGGCTAACTA
>GV2UCFN02FT6VI
GGTGAGTAATACGCGGGCAACCTGCCCCTCTGCTTCGGGATAAGCTTTGGAAACGGGGTCTAATACCGGATGTGCCTGTCTGGTCGCATGGCTGGGCGGGGAAAGATGTTTCGGCGGGGGATGGGCTCGCGGCCTATCAGCTTGTTGGTGGGGTGATGGCCTACCAAGGCGTCGACGGGTAGCCGGCCTGAGAGGGTGGTCGGCCACACTGGGACTGAGATACGGCCCAGACTCCTACGGGAGGCAGCAGTGGGGGATATTGCACAATGGGCGCAAGCCTGATGCAGCGACGCCGCGTGGGGGATGGAGGCTTTCGGGTTGTAAACCCCTTTCGGCGCGGGACAAGGCTCCGTTTGGCGGGGTTGAGGGTACGCGTCAAAGAAGCGCCGGCTAACTA
>GV2UCFN02IU3MU
GGTGAGTAATACGCGGGCAACCTGCCCCTCTGCTTCGGGATAAGCTTTGGAAACGGGGTCTAATACCGGATGTGCCTGTCTGGTCGCATGGCTGGGCGGGGAAAGATGTTTCGGCGGGGGATGGGCTCGCGGCCTATCAGCTTGTTGGTGGGGTGATGGCCTACCAAGGCGTCGACGGGTAGCCGGCCTGAGAGGGTGGTCGGCCACACTGGGACTGAGATACGGCCCAGACTCCTACGGGAGGCAGCAGTGGGGGATATTGCACAATGGGCGCAAGCCTGATGCAGCGACGCCGCGTGGGGGATGGAGGCTTTCGGGTTGTAAACCCCTTTCGGCGCGGGACAAGGCTCCGTTTGGCGGGGTTGAGGGTACGCGTCAAAGAAGCGCCGGCTAACTA
>GV2UCFN02GQR6S
GGTGAGTAATACGCGGGCAACCTGCCCCTCTGCTTCGGGATAAGCTTTGGAAACGGGGTCTAATACCGGATGTGCCTGTCTGGTCGCATGGCTGGGCGGGGAAAGATGTTTCGGCGGGGGATGGGCTCGCGGCCTATCAGCTTGTTGGTGGGGTGATGGCCTACCAAGGCGTCGACGGGTAGCCGGCCTGAGAGGGTGGTCGGCCACACTGGGACTGAGATACGGCCCAGACTCCTACGGGAGGCAGCAGTGGGGGATATTGCACAATGGGCGCAAGCCTGATGCAGCGACGCCGCGTGGGGGATGGAGGCTTTCGGGTTGTAAACCCCTTTCGGCGCGGGACAAGGCTCCGTTTGGCGGGGTTGAGGGTACGCGTCAAAGAAGCGCCGGCTAACTA
>GV2UCFN02H6E2F
GGTGAGTAATACGCGGGCAACCTGCCCCTCTGCTTCGGGATAAGCTTTGGAAACGGGGTCTAATACCGGATGTGCCTGTCTGGTCGCATGGCTGGGCGGGGAAAGATGTTTCGGCGGGGGATGGGCTCGCGGCCTATCAGCTTGTTGGTGGGGTGATGGCCTACCAAGGCGTCGACGGGTAGCCGGCCTGAGAGGGTGGTCGGCCACACTGGGACTGAGATACGGCCCAGACTCCTACGGGAGGCAGCAGTGGGGGATATTGCACAATGGGCGCAAGCCTGATGCAGCGACGCCGCGTGGGGGATGGAGGCTTTCGGGTTGTAAACCCCTTTCGGCGCGGGACAAGGCTCCGTTTGGCGGGGTTGAGGGTACGCGTCAAAGAAGCGCCGGCTAACTA
>GV2UCFN02GF69S
GGTGAGTAATACGCGGGCAACCTGCCCCTCTGCTTCGGGATAAGCTTTGGAAACGGGGTCTAATACCGGATGTGCCTGTCTGGTCGCATGGCTGGGCGGGGAAAGATGTTTCGGCGGGGGATGGGCTCGCGGCCTATCAGCTTGTTGGTGGGGTGATGGCCTACCAAGGCGTCGACGGGTAGCCGGCCTGAGAGGGTGGTCGGCCACACTGGGACTGAGATACGGCCCAGACTCCTACGGGAGGCAGCAGTGGGGGATATTGCACAATGGGCGCAAGCCTGATGCAGCGACGCCGCGTGGGGGATGGAGGCTTTCGGGTTGTAAACCCCTTTCGGCGCGGGACAAGGCTCCGTTTGGCGGGGTTGAGGGTACGCGTCAAAGAAGCGCCGGCTAACTA
>GV2UCFN02HVH2Y
GGTGAGTAATACGCGGGCAACCTGCCCCTCTGCTTCGGGATAAGCTTTGGAAACGGGGTCTAATACCGGATGTGCCTGTCTGGTCGCATGGCTGGGCGGGGAAAGATGTTTCGGCGGGGGATGGGCTCGCGGCCTATCAGCTTGTTGGTGGGGTGATGGCCTACCAAGGCGTCGACGGGTAGCCGGCCTGAGAGGGTGGTCGGCCACACTGGGACTGAGATACGGCCCAGACTCCTACGGGAGGCAGCAGTGGGGGATATTGCACAATGGGCGCAAGCCTGATGCAGCGACGCCGCGTGGGGGATGGAGGCTTTCGGGTTGTAAACCCCTTTCGGCGCGGGACAAGGCTCCGTTTGGCGGGGTTGAGGGTACGCGTCAAAGAAGCGCCGGCTAACTA
>GV2UCFN02FJXLZ
GGTGAGTAATACGCGGGCAACCTGCCCCTCTGCTTCGGGATAAGCTTTGGAAACGGGGTCTAATACCGGATGTGCCTGTCTGGTCGCATGGCTGGGCGGGGAAAGATGTTTCGGCGGGGGATGGGCTCGCGGCCTATCAGCTTGTTGGTGGGGTGATGGCCTACCAAGGCGTCGACGGGTAGCCGGCCTGAGAGGGTGGTCGGCCACACTGGGACTGAGATACGGCCCAGACTCCTACGGGAGGCAGCAGTGGGGGATATTGCACAATGGGCGCAAGCCTGATGCAGCGACGCCGCGTGGGGGATGGAGGCTTTCGGGTTGTAAACCCCTTTCGGCGCGGGACAAGGCTCCGTTTGGCGGGGTTGAGGGTACGCGTCAAAGAAGCGCCGGCTAACTA
>GV2UCFN02HGDTW
GGTGAGTAATACGCGGGCAACCTGCCCCTCTGCTTCGGGATAAGCTTTGGAAACGGGGTCTAATACCGGATGTGCCTGTCTGGTCGCATGGCTGGGCGGGGAAAGATGTTTCGGCGGGGGATGGGCTCGCGGCCTATCAGCTTGTTGGTGGGGTGATGGCCTACCAAGGCGTCGACGGGTAGCCGGCCTGAGAGGGTGGTCGGCCACACTGGGACTGAGATACGGCCCAGACTCCTACGGGAGGCAGCAGTGGGGGATATTGCACAATGGGCGCAAGCCTGATGCAGCGACGCCGCGTGGGGGATGGAGGCTTTCGGGTTGTAAACCCCTTTCGGCGCGGGACAAGGCTCCGTTTGGCGGGGTTGAGGGTACGCGTCAAAGAAGCGCCGGCTAACTA
>GV2UCFN02HQJRZ
GGTGAGTAATACGCGGGCAACCTGCCCCTCTGCTTCGGGATAAGCTTTGGAAACGGGGTCTAATACCGGATGTGCCTGTCTGGTCGCATGGCTGGGCGGGGAAAGATGTTTCGGCGGGGGATGGGCTCGCGGCCTATCAGCTTGTTGGTGGGGTGATGGCCTACCAAGGCGTCGACGGGTAGCCGGCCTGAGAGGGTGGTCGGCCACACTGGGACTGAGATACGGCCCAGACTCCTACGGGAGGCAGCAGTGGGGGATATTGCACAATGGGCGCAAGCCTGATGCAGCGACGCCGCGTGGGGGATGGAGGCTTTCGGGTTGTAAACCCCTTTCGGCGCGGGACAAGGCTCCGTTTGGCGGGGTTGAGGGTACGCGTCAAAGAAGCGCCGGCTAACTA
>GV2UCFN02IMRYJ
GGTGAGTAATACGCGGGCAACCTGCCCCTCTGCTTCGGGATAAGCTTTGGAAACGGGGTCTAATACCGGATGTGCCTGTCTGGTCGCATGGCTGGGCGGGGAAAGATGTTTCGGCGGGGGATGGGCTCGCGGCCTATCAGCTTGTTGGTGGGGTGATGGCCTACCAAGGCGTCGACGGGTAGCCGGCCTGAGAGGGTGGTCGGCCACACTGGGACTGAGATACGGCCCAGACTCCTACGGGAGGCAGCAGTGGGGGATATTGCACAATGGGCGCAAGCCTGATGCAGCGACGCCGCGTGGGGGATGGAGGCTTTCGGGTTGTAAACCCCTTTCGGCGCGGGACAAGGCTCCGTTTGGCGGGGTTGAGGGTACGCGTCAAAGAAGCGCCGGCTAACTA
>GV2UCFN02F4OAO
GGTGAGTAATACGCGGGCAACCTGCCCCTCTGCTTCGGGATAAGCTTTGGAAACGGGGTCTAATACCGGATGTGCCTGTCTGGTCGCATGGCTGGGCGGGGAAAGATGTTTCGGCGGGGGATGGGCTCGCGGCCTATCAGCTTGTTGGTGGGGTGATGGCCTACCAAGGCGTCGACGGGTAGCCGGCCTGAGAGGGTGGTCGGCCACACTGGGACTGAGATACGGCCCAGACTCCTACGGGAGGCAGCAGTGGGGGATATTGCACAATGGGCGCAAGCCTGATGCAGCGACGCCGCGTGGGGGATGGAGGCTTTCGGGTTGTAAACCCCTTTCGGCGCGGGACAAGGCTCCGTTTGGCGGGGTTGAGGGTACGCGTCAAAGAAGCGCCGGCTAACTA
>GV2UCFN02JS88O
GGTGAGTAATACGCGGGCAACCTGCCCCTCTGCTTCGGGATAAGCTTTGGAAACGGGGTCTAATACCGGATGTGCCTGTCTGGTCGCATGGCTGGGCGGGGAAAGATGTTTCGGCGGGGGATGGGCTCGCGGCCTATCAGCTTGTTGGTGGGGTGATGGCCTACCAAGGCGTCGACGGGTAGCCGGCCTGAGAGGGTGGTCGGCCACACTGGGACTGAGATACGGCCCAGACTCCTACGGGAGGCAGCAGTGGGGGATATTGCACAATGGGCGCAAGCCTGATGCAGCGACGCCGCGTGGGGGATGGAGGCTTTCGGGTTGTAAACCCCTTTCGGCGCGGGACAAGGCTCCGTTTGGCGGGGTTGAGGGTACGCGTCAAAGAAGCGCCGGCTAACTA
>GV2UCFN02IJ66H
GGTGAGTAATACGCGGGCAACCTGCCCCTCTGCTTCGGGATAAGCTTTGGAAACGGGGTCTAATACCGGATGTGCCTGTCTGGTCGCATGGCTGGGCGGGGAAAGATGTTTCGGCGGGGGATGGGCTCGCGGCCTATCAGCTTGTTGGTGGGGTGATGGCCTACCAAGGCGTCGACGGGTAGCCGGCCTGAGAGGGTGGTCGGCCACACTGGGACTGAGATACGGCCCAGACTCCTACGGGAGGCAGCAGTGGGGGATATTGCACAATGGGCGCAAGCCTGATGCAGCGACGCCGCGTGGGGGATGGAGGCTTTCGGGTTGTAAACCCCTTTCGGCGCGGGACAAGGCTCCGTTTGGCGGGGTTGAGGGTACGCGTCAAAGAAGCGCCGGCTAACTA
>GV2UCFN02HSV2S
GGTGAGTAATACGCGGGCAACCTGCCCCTCTGCTTCGGGATAAGCTTTGGAAACGGGGTCTAATACCGGATGTGCCTGTCTGGTCGCATGGCTGGGCGGGGAAAGATGTTTCGGCGGGGGATGGGCTCGCGGCCTATCAGCTTGTTGGTGGGGTGATGGCCTACCAAGGCGTCGACGGGTAGCCGGCCTGAGAGGGTGGTCGGCCACACTGGGACTGAGATACGGCCCAGACTCCTACGGGAGGCAGCAGTGGGGGATATTGCACAATGGGCGCAAGCCTGATGCAGCGACGCCGCGTGGGGGATGGAGGCTTTCGGGTTGTAAACCCCTTTCGGCGCGGGACAAGGCTCCGTTTGGCGGGGTTGAGGGTACGCGTCAAAGAAGCGCCGGCTAACTA
>GV2UCFN02JJ2LS
GGTGAGTAATACGCGGGCAACCTGCCCCTCTGCTTCGGGATAAGCTTTGGAAACGGGGTCTAATACCGGATGTGCCTGTCTGGTCGCATGGCTGGGCGGGGAAAGATGTTTCGGCGGGGGATGGGCTCGCGGCCTATCAGCTTGTTGGTGGGGTGATGGCCTACCAAGGCGTCGACGGGTAGCCGGCCTGAGAGGGTGGTCGGCCACACTGGGACTGAGATACGGCCCAGACTCCTACGGGAGGCAGCAGTGGGGGATATTGCACAATGGGCGCAAGCCTGATGCAGCGACGCCGCGTGGGGGATGGAGGCTTTCGGGTTGTAAACCCCTTTCGGCGCGGGACAAGGCTCCGTTTGGCGGGGTTGAGGGTACGCGTCAAAGAAGCGCCGGCTAACTA
>GV2UCFN02GVI1H
GGTGAGTAATACGCGGGCAACCTGCCCCTCTGCTTCGGGATAAGCTTTGGAAACGGGGTCTAATACCGGATGTGCCTGTCTGGTCGCATGGCTGGGCGGGGAAAGATGTTTCGGCGGGGGATGGGCTCGCGGCCTATCAGCTTGTTGGTGGGGTGATGGCCTACCAAGGCGTCGACGGGTAGCCGGCCTGAGAGGGTGGTCGGCCACACTGGGACTGAGATACGGCCCAGACTCCTACGGGAGGCAGCAGTGGGGGATATTGCACAATGGGCGCAAGCCTGATGCAGCGACGCCGCGTGGGGGATGGAGGCTTTCGGGTTGTAAACCCCTTTCGGCGCGGGACAAGGCTCCGTTTGGCGGGGTTGAGGGTACGCGTCAAAGAAGCGCCGGCTAACTA
>GV2UCFN02JF20G
GGTGAGTAATACGCGGGCAACCTGCCCCTCTGCTTCGGGATAAGCTTTGGAAACGGGGTCTAATACCGGATGTGCCTGTCTGGTCGCATGGCTGGGCGGGGAAAGATGTTTCGGCGGGGGATGGGCTCGCGGCCTATCAGCTTGTTGGTGGGGTGATGGCCTACCAAGGCGTCGACGGGTAGCCGGCCTGAGAGGGTGGTCGGCCACACTGGGACTGAGATACGGCCCAGACTCCTACGGGAGGCAGCAGTGGGGGATATTGCACAATGGGCGCAAGCCTGATGCAGCGACGCCGCGTGGGGGATGGAGGCTTTCGGGTTGTAAACCCCTTTCGGCGCGGGACAAGGCTCCGTTTGGCGGGGTTGAGGGTACGCGTCAAAGAAGCGCCGGCTAACTA
>GV2UCFN02JLTL6
GGTGAGTAATACGCGGGCAACCTGCCCCTCTGCTTCGGGATAAGCTTTGGAAACGGGGTCTAATACCGGATGTGCCTGTCTGGTCGCATGGCTGGGCGGGGAAAGATGTTTCGGCGGGGGATGGGCTCGCGGCCTATCAGCTTGTTGGTGGGGTGATGGCCTACCAAGGCGTCGACGGGTAGCCGGCCTGAGAGGGTGGTCGGCCACACTGGGACTGAGATACGGCCCAGACTCCTACGGGAGGCAGCAGTGGGGGATATTGCACAATGGGCGCAAGCCTGATGCAGCGACGCCGCGTGGGGGATGGAGGCTTTCGGGTTGTAAACCCCTTTCGGCGCGGGACAAGGCTCCGTTTGGCGGGGTTGAGGGTACGCGTCAAAGAAGCGCCGGCTAACTA
>GV2UCFN02FFJE8
GGTGAGTAATACGCGGGCAACCTGCCCCTCTGCTTCGGGATAAGCTTTGGAAACGGGGTCTAATACCGGATGTGCCTGTCTGGTCGCATGGCTGGGCGGGGAAAGATGTTTCGGCGGGGGATGGGCTCGCGGCCTATCAGCTTGTTGGTGGGGTGATGGCCTACCAAGGCGTCGACGGGTAGCCGGCCTGAGAGGGTGGTCGGCCACACTGGGACTGAGATACGGCCCAGACTCCTACGGGAGGCAGCAGTGGGGGATATTGCACAATGGGCGCAAGCCTGATGCAGCGACGCCGCGTGGGGGATGGAGGCTTTCGGGTTGTAAACCCCTTTCGGCGCGGGACAAGGCTCCGTTTGGCGGGGTTGAGGGTACGCGTCAAAGAAGCGCCGGCTAACTA
>GV2UCFN02I4RTD
GGTGAGTAATACGCGGGCAACCTGCCCCTCTGCTTCGGGATAAGCTTTGGAAACGGGGTCTAATACCGGATGTGCCTGTCTGGTCGCATGGCTGGGCGGGGAAAGATGTTTCGGCGGGGGATGGGCTCGCGGCCTATCAGCTTGTTGGTGGGGTGATGGCCTACCAAGGCGTCGACGGGTAGCCGGCCTGAGAGGGTGGTCGGCCACACTGGGACTGAGATACGGCCCAGACTCCTACGGGAGGCAGCAGTGGGGGATATTGCACAATGGGCGCAAGCCTGATGCAGCGACGCCGCGTGGGGGATGGAGGCTTTCGGGTTGTAAACCCCTTTCGGCGCGGGACAAGGCTCCGTTTGGCGGGGTTGAGGGTACGCGTCAAAGAAGCGCCGGCTAACTA
>GV2UCFN02GQ7I1
GGTGAGTAATACGCGGGCAACCTGCCCCTCTGCTTCGGGATAAGCTTTGGAAACGGGGTCTAATACCGGATGTGCCTGTCTGGTCGCATGGCTGGGCGGGGAAAGATGTTTCGGCGGGGGATGGGCTCGCGGCCTATCAGCTTGTTGGTGGGGTGATGGCCTACCAAGGCGTCGACGGGTAGCCGGCCTGAGAGGGTGGTCGGCCACACTGGGACTGAGATACGGCCCAGACTCCTACGGGAGGCAGCAGTGGGGGATATTGCACAATGGGCGCAAGCCTGATGCAGCGACGCCGCGTGGGGGATGGAGGCTTTCGGGTTGTAAACCCCTTTCGGCGCGGGACAAGGCTCCGTTTGGCGGGGTTGAGGGTACGCGTCAAAGAAGCGCCGGCTAACTA
>GV2UCFN02FYTI7
GGTGAGTAATACGCGGGCAACCTGCCCCTCTGCTTCGGGATAAGCTTTGGAAACGGGGTCTAATACCGGATGTGCCTGTCTGGTCGCATGGCTGGGCGGGGAAAGATGTTTCGGCGGGGGATGGGCTCGCGGCCTATCAGCTTGTTGGTGGGGTGATGGCCTACCAAGGCGTCGACGGGTAGCCGGCCTGAGAGGGTGGTCGGCCACACTGGGACTGAGATACGGCCCAGACTCCTACGGGAGGCAGCAGTGGGGGATATTGCACAATGGGCGCAAGCCTGATGCAGCGACGCCGCGTGGGGGATGGAGGCTTTCGGGTTGTAAACCCCTTTCGGCGCGGGACAAGGCTCCGTTTGGCGGGGTTGAGGGTACGCGTCAAAGAAGCGCCGGCTAACTA
>GV2UCFN02JP7XH
GGTGAGTAATACGCGGGCAACCTGCCCCTCTGCTTCGGGATAAGCTTTGGAAACGGGGTCTAATACCGGATGTGCCTGTCTGGTCGCATGGCTGGGCGGGGAAAGATGTTTCGGCGGGGGATGGGCTCGCGGCCTATCAGCTTGTTGGTGGGGTGATGGCCTACCAAGGCGTCGACGGGTAGCCGGCCTGAGAGGGTGGTCGGCCACACTGGGACTGAGATACGGCCCAGACTCCTACGGGAGGCAGCAGTGGGGGATATTGCACAATGGGCGCAAGCCTGATGCAGCGACGCCGCGTGGGGGATGGAGGCTTTCGGGTTGTAAACCCCTTTCGGCGCGGGACAAGGCTCCGTTTGGCGGGGTTGAGGGTACGCGTCAAAGAAGCGCCGGCTAACTA
>GV2UCFN02FZEKF
GGTGAGTAATACGCGGGCAACCTGCCCCTCTGCTTCGGGATAAGCTTTGGAAACGGGGTCTAATACCGGATGTGCCTGTCTGGTCGCATGGCTGGGCGGGGAAAGATGTTTCGGCGGGGGATGGGCTCGCGGCCTATCAGCTTGTTGGTGGGGTGATGGCCTACCAAGGCGTCGACGGGTAGCCGGCCTGAGAGGGTGGTCGGCCACACTGGGACTGAGATACGGCCCAGACTCCTACGGGAGGCAGCAGTGGGGGATATTGCACAATGGGCGCAAGCCTGATGCAGCGACGCCGCGTGGGGGATGGAGGCTTTCGGGTTGTAAACCCCTTTCGGCGCGGGACAAGGCTCCGTTTGGCGGGGTTGAGGGTACGCGTCAAAGAAGCGCCGGCTAACTA
>GV2UCFN02IW05M
GGTGAGTAATACGCGGGCAACCTGCCCCTCTGCTTCGGGATAAGCTTTGGAAACGGGGTCTAATACCGGATGTGCCTGTCTGGTCGCATGGCTGGGCGGGGAAAGATGTTTCGGCGGGGGATGGGCTCGCGGCCTATCAGCTTGTTGGTGGGGTGATGGCCTACCAAGGCGTCGACGGGTAGCCGGCCTGAGAGGGTGGTCGGCCACACTGGGACTGAGATACGGCCCAGACTCCTACGGGAGGCAGCAGTGGGGGATATTGCACAATGGGCGCAAGCCTGATGCAGCGACGCCGCGTGGGGGATGGAGGCTTTCGGGTTGTAAACCCCTTTCGGCGCGGGACAAGGCTCCGTTTGGCGGGGTTGAGGGTACGCGTCAAAGAAGCGCCGGCTAACTA
>GV2UCFN02HZVO8
GGTGAGTAATACGCGGGCAACCTGCCCCTCTGCTTCGGGATAAGCTTTGGAAACGGGGTCTAATACCGGATGTGCCTGTCTGGTCGCATGGCTGGGCGGGGAAAGATGTTTCGGCGGGGGATGGGCTCGCGGCCTATCAGCTTGTTGGTGGGGTGATGGCCTACCAAGGCGTCGACGGGTAGCCGGCCTGAGAGGGTGGTCGGCCACACTGGGACTGAGATACGGCCCAGACTCCTACGGGAGGCAGCAGTGGGGGATATTGCACAATGGGCGCAAGCCTGATGCAGCGACGCCGCGTGGGGGATGGAGGCTTTCGGGTTGTAAACCCCTTTCGGCGCGGGACAAGGCTCCGTTTGGCGGGGTTGAGGGTACGCGTCAAAGAAGCGCCGGCTAACTA
>GV2UCFN02HOHVL
GGTGAGTAATACGCGGGCAACCTGCCCCTCTGCTTCGGGATAAGCTTTGGAAACGGGGTCTAATACCGGATGTGCCTGTCTGGTCGCATGGCTGGGCGGGGAAAGATGTTTCGGCGGGGGATGGGCTCGCGGCCTATCAGCTTGTTGGTGGGGTGATGGCCTACCAAGGCGTCGACGGGTAGCCGGCCTGAGAGGGTGGTCGGCCACACTGGGACTGAGATACGGCCCAGACTCCTACGGGAGGCAGCAGTGGGGGATATTGCACAATGGGCGCAAGCCTGATGCAGCGACGCCGCGTGGGGGATGGAGGCTTTCGGGTTGTAAACCCCTTTCGGCGCGGGACAAGGCTCCGTTTGGCGGGGTTGAGGGTACGCGTCAAAGAAGCGCCGGCTAACTA
>GV2UCFN02GPTU0
GGTGAGTAATACGCGGGCAACCTGCCCCTCTGCTTCGGGATAAGCTTTGGAAACGGGGTCTAATACCGGATGTGCCTGTCTGGTCGCATGGCTGGGCGGGGAAAGATGTTTCGGCGGGGGATGGGCTCGCGGCCTATCAGCTTGTTGGTGGGGTGATGGCCTACCAAGGCGTCGACGGGTAGCCGGCCTGAGAGGGTGGTCGGCCACACTGGGACTGAGATACGGCCCAGACTCCTACGGGAGGCAGCAGTGGGGGATATTGCACAATGGGCGCAAGCCTGATGCAGCGACGCCGCGTGGGGGATGGAGGCTTTCGGGTTGTAAACCCCTTTCGGCGCGGGACAAGGCTCCGTTTGGCGGGGTTGAGGGTACGCGTCAAAGAAGCGCCGGCTAACTA
