# Supplementary material for: Investigation of the Effect of Type 2 Diabetes Mellitus on Subgingival Plaque Microbiota by High-Throughput 16S rDNA Pyrosequencing
Source: PLoS One. 2013 Apr 22;8(4):e61516. doi: 10.1371/journal.pone.0061516 (PMC3632544; doi:10.1371/journal.pone.0061516)
Supplement: File S1 — FASTA-format sequences for all the OTUs. Sequences for each OTU are provided in a FASTA-format file. (ZIP) [file pone.0061516.s004.zip › OTU.allseq/Otu0126.fasta]

>G3BZQ8102FJLTS
GGTGAGTAACGCGTGGGTAACCTGCCCTATACACATGGATAACATACTGAAAAGTTTACTAATACATGATAATATATGTTTGCGGCATCGCAGATATATCAAAGTGTTAGCGGTATAGGATGGACCCGCGTCTGATTAGCTAGTTGGTGAGATAACTGCCCACCAAGGCGACGATCAGTAGCCGACCTGAGAGGGTGATCGGCCACATTGGAACTGAGACACGGTCCAAACTCCTACGGGAGGCAGCAGTGGGGAATATTGCACAATGGGCGAAAGCCTGATGCAGCAACGCCGCGTGAACGATGAAGGTCTTCGGATCGTAAAGTTCTGTTGCAGGGGAAGATAATGACGGTACCCTGTGAGGAAGCCCCCGGCTAACTA
>G3BZQ8102F9A0Z
GGTGAGTAACGCGTGGGTAACCTGCCCTATACACATGGATAACATACTGAAAAGTTTACTAATACATGATAATATATGTTTGCGGCATCGCAGATATATCAAAGTGTTAGCGGTATAGGATGGACCCGCGTCTGATTAGCTAGTTGGTGAGATAACTGCCCACCAAGGCGACGATCAGTAGCCGACCTGAGAGGGTGATCGGCCACATTGGAACTGAGACACGGTCCAAACTCCTACGGGAGGCAGCAGTGGGGAATATTGCACAATGGGCGAAAGCCTGATGCAGCAACGCCGCGTGAACGATGAAGGTCTTCGGATCGTAAAGTTCTGTTGCAGGGGAAGATAATGACGGTACCCTGTGAGGAAGCCCCCGGCTAACTA
>G3BZQ8102HMQES
GGTGAGTACGCGTGGGTAACCTGCCTATACACATGGATAACATACTGAAAGTTTACTAATACATGATAATATATATTTGCGGCATCGCAGATATATCAAAGTGTTAGCGGTATAGGATGGACCCGCGTCTGATTAGCTAGTTGGTGAGATAACTGCCCACCAAGGCGACGATCAGTAGCCGACCTGAGAGGGTGATCGGCCACATTGGAACTGAGACACGGTCCAAACTCCTACGGGAGGCAGCAGTGGGGAATATTGCACAATGGGCGAAAGCCTGATGCAGCAACGCCGCGTGAACGATGAAGGTCTTCGGATCGTAAAGTTCTGTTGCAGGGGAAGATAATGACGGTACCCTGTGAGGAAGCCCCGGCTAACTA
>G3BZQ8102FTUHH
GGTGAGTACGCGTGGGTAACCTGCCTATACACATGGATAACATACTGAAAGTTTACTAATACATGATAATATATATTTGCGGCATCGCAGATATATCAAAGTGTTAGCGGTATAGGATGGACCCGCGTCTGATTAGCTAGTTGGTGAGATAACTGCCCACCAAGGCGACGATCAGTAGCCGACCTGAGAGGGTGATCGGCCACATTGGAACTGAGACACGGTCCAAACTCCTACGGGAGGCAGCAGTGGGGAATATTGCACAATGGGCGAAAGCCTGATGCAGCAACGCCGCGTGAACGATGAAGGTCTTCGGATCGTAAAGTTCTGTTGCAGGGGAAGATAATGACGGTACCCTGTGAGGAAGCCCCGGCTAACTA
>G3BZQ8102JLMYT
GGTGAGTACGCGTGGGTAACCTGCCTATACACATGGATAACATACTGAAAGTTTACTAATACATGATAATATATATTTGCGGCATCGCAGATATATCAAAGTGTTAGCGGTATAGGATGGACCCGCGTCTGATTAGCTAGTTGGTGAGATAACTGCCCACCAAGGCGACGATCAGTAGCCGACCTGAGAGGGTGATCGGCCACATTGGAACTGAGACACGGTCCAAACTCCTACGGGAGGCAGCAGTGGGGAATATTGCACAATGGGCGAAAGCCTGATGCAGCAACGCCGCGTGAACGATGAAGGTCTTCGGATCGTAAAGTTCTGTTGCAGGGGAAGATAATGACGGTACCCTGTGAGGAAGCCCCGGCTAACTA
>G35JFLI02GGSYN
GGTGAGTACGCGTGGGTAACCTGCCTATACACATGGATAACATACTGAAAGTTTACTAATACATGATAATATATATTTGCGGCATCGCAGATATATCAAAGTGTTAGCGGTATAGGATGGACCCGCGTCTGATTAGCTAGTTGGTGAGATAACTGCCCACCAAGGCGACGATCAGTAGCCGACCTGAGAGGGTGATCGGCCACATTGGAACTGAGACACGGTCCAAACTCCTACGGGAGGCAGCAGTGGGGAATATTGCACAATGGGCGAAAGCCTGATGCAGCAACGCCGCGTGAACGATGAAGGTCTTCGGATCGTAAAGTTCTGTTGCAGGGGAAGATAATGACGGTACCCTGTGAGGAAGCCCCGGCTAACTA
>G35JFLI02ITXL1
GGTGAGTAACGCGTGGGTAACCTGCCTATACACATGGATAACATACTGAAAAGTTTACTAATACATGATAATATATATTTGTGGCATCGCAGATATATCAAAGTGTTAGCGGTATAGGATGGACCCGCGTCTGATTAGCTAGTTGGTGAGATAACTGCCCACCAAGGCGACGATCAGTAGCCGACCTGAGAGGGTGATCGGCCACATTGGAACTGAGACACGGTCCAAACTCCTACGGGAGGCAGCAGTGGGGAATATTGCACAATGGGCGAAAGCCTGATGCAGCAACGCCGCGTGAACGATGAAGGTCTTCGGATCGTAAAGTTCTGTTGCAGGGGAAGATAATGACGGTACCCTGTGAGGAAGCCCCGGCTAACTA
>GV2UCFN02JQCEM
GGTGAGTAACGCGTGGGTAACCTGCCCTATACACATGGATAACATACTGAAAAGTTTACTAATACATGATAATATATATTTGTGGCATCACAGATATATCAAAGTGTTAGCGGTATAGGATGGACCCGCGTCTGATTAGCTAGTTGGTGAGATAACTGCCCACCAAGGCGACGATCAGTAGCCGACCTGAGAGGGTGATCGGCCACATTGGAACTGAGACACGGTCCAAACTCCTACGGGAGGCAGCAGTGGGGAATATTGCACAATGGGCGAAAGCCTGATGCAGCAACGCCGCGTGAACGATGAAGGTCTTCGGATCGTAAAGTTCTGTTGCAGGGGAAGATAATGACGGTACCCTGTGAGGAAGCCCCGGCTAACTA
>GV2UCFN02H4E54
GGTGAGTAACGCGTGGGTAACCTGCCCTATACACATGGATAACATACTGAAAAGTTTACTAATACATGATAATATATATTTGTGGCATCGCAGATATATCAAAGTGTTAGCGGTATAGGATGGACCCGCGTCTGATTAGCTAGTTGGTGAGATAACTGCCCACCAAGGCGACGATCAGTAGCCGACCTGAGAGGGTGATCGGCCACATTGGAACTGAGACACGGTCCAAACTCCTACGGGAGGCAGCAGTGGGGAATATTGCACAATGGGCGAAAGCCTGATGCAGCAACGCCGCGTGAACGATGAAGGTCTTCGGATCGTAAAGTTCTGTTGCAGGGGAAGATAATGACGGTACCCTGTGAGGAAGCCCCGGCTAACTA
>GV2UCFN02FG7RD
GGTGAGTAACGCGTGGGTAACCTGCCCTATACACATGGATAACATACTGAAAAGTTTACTAATACATGATAATATATATTTGTGGCATCGCAGATATATCAAAGTGTTAGCGGTATAGGATGGACCCGCGTCTGATTAGCTAGTTGGTGAGATAACTGCCCACCAAGGCGACGATCAGTAGCCGACCTGAGAGGGTGATCGGCCACATTGGAACTGAGACACGGTCCAAACTCCTACGGGAGGCAGCAGTGGGGAATATTGCACAATGGGCGAAAGCCTGATGCAGCAACGCCGCGTGAACGATGAAGGTCTTCGGATCGTAAAGTTCTGTTGCAGGGGAAGATAATGACGGTACCCTGTGAGGAAGCCCCGGCTAACTA
>GV2UCFN02H1J04
GGTGAGTAACGCGTGGGTAACCTGCCCTATACACATGGATAACATACTGAAAAGTTTACTAATACATGATAATATATATTTGTGGCATCGCAGATATATCAAAGTGTTAGCGGTATAGGATGGACCCGCGTCTGATTAGCTAGTTGGTGAGATAACTGCCCACCAAGGCGACGATCAGTAGCCGACCTGAGAGGGTGATCGGCCACATTGGAACTGAGACACGGTCCAAACTCCTACGGGAGGCAGCAGTGGGGAATATTGCACAATGGGCGAAAGCCTGATGCAGCAACGCCGCGTGAACGATGAAGGTCTTCGGATCGTAAAGTTCTGTTGCAGGGGAAGATAATGACGGTACCCTGTGAGGAAGCCCCGGCTAACTA
>GV2UCFN02I1855
GGTGAGTAACGCGTGGGTAACCTGCCCTATACACATGGATAACATACTGAAAAGTTTACTAATACATGATAATATATATTTGTGGCATCGCAGATATATCAAAGTGTTAGCGGTATAGGATGGACCCGCGTCTGATTAGCTAGTTGGTGAGATAACTGCCCACCAAGGCGACGATCAGTAGCCGACCTGAGAGGGTGATCGGCCACATTGGAACTGAGACACGGTCCAAACTCCTACGGGAGGCAGCAGTGGGGAATATTGCACAATGGGCGAAAGCCTGATGCAGCAACGCCGCGTGAACGATGAAGGTCTTCGGATCGTAAAGTTCTGTTGCAGGGGAAGATAATGACGGTACCCTGTGAGGAAGCCCCGGCTAACTA
>GV2UCFN02FWYA8
GGTGAGTAACGCGTGGGTAACCTGCCCTATACACATGGATAACATACTGAAAAGTTTACTAATACATGATAATATATATTTGTGGCATCGCAGATATATCAAAGTGTTAGCGGTATAGGATGGACCCGCGTCTGATTAGCTAGTTGGTGAGATAACTGCCCACCAAGGCGACGATCAGTAGCCGACCTGAGAGGGTGATCGGCCACATTGGAACTGAGACACGGTCCAAACTCCTACGGGAGGCAGCAGTGGGGAATATTGCACAATGGGCGAAAGCCTGATGCAGCAACGCCGCGTGAACGATGAAGGTCTTCGGATCGTAAAGTTCTGTTGCAGGGGAAGATAATGACGGTACCCTGTGAGGAAGCCCCGGCTAACTA
>GV2UCFN02I1VW3
GGTGAGTAACGCGTGGGTAACCTGCCCTATACACATGGATAACATACTGAAAAGTTTACTAATACATGATAATATATATTTGTGGCATCGCAGATATATCAAAGTGTTAGCGGTATAGGATGGACCCGCGTCTGATTAGCTAGTTGGTGAGATAACTGCCCACCAAGGCGACGATCAGTAGCCGACCTGAGAGGGTGATCGGCCACATTGGAACTGAGACACGGTCCAAACTCCTACGGGAGGCAGCAGTGGGGAATATTGCACAATGGGCGAAAGCCTGATGCAGCAACGCCGCGTGAACGATGAAGGTCTTCGGATCGTAAAGTTCTGTTGCAGGGGAAGATAATGACGGTACCCTGTGAGGAAGCCCCGGCTAACTA
>G3BZQ8102H4UT2
GGTGAGTAACGCGTGGGTAACCTGCCCTATACACATGGATAACATACTGAAAGTTTACTAATACATGATAATATATATTTGCGGCATCGCAGATATATCAAAGTGTTAGCGGTATAGGATGGACCCGCGTCTGATTAGCTAGTTGGTGAGATAACTGCCCACCAAGGCGACGATCAGTAGCCGACCTGAGAGGGTGATCGGCCACATTGGAACTGAGACACGGTCCAAACTCCTACGGGAGGCAGCAGTGGGGAATATTGCACAATGGGCGAAAGCCTGATGCAGCAACGCCGCGTGAACGATGAAGGTCTTCGGATCGTAAAGTTCTGTTGCAGGGGAAGATAATGACGGTACCCTGTGAGGAAGCCCCGGCTAACTA
>GV2UCFN02GIORD
GGTGAGTAACGCGTGGGTAACCTGCCCTATACACATGGATAACATACTGAAAAGTTTACTAATACATGATAATATATATTTGCGGCATCGCAGATATATCAAAGTGTTAGCGGTATAGGATGGACCCGCGTCTGATTAGCTAGTTGGTGAGATAACTGCCCACCAAGGCGACGATCAGTAGCCGACCTGAGAGGGTGATCGGCCACATTGGAACTGAGACACGGTCCAAACTCCTACGGGAGGCAGCAGTGGGGAATATTGCACAATGGGCGAAAGCCTGATGCAGCAACGCCGCGTGAACGATGAAGGTCTTCGGATCGTAAAGTTCTGTTGCAGGGGAAGATAATGACGGTACCCTGTGAGGAAGCCCCGGCTAACTA
>GV2UCFN02JT0B7
GGTGAGTAACGCGTGGGTAACCTGCCCTATACACATGGATAACATACTGAAAAGTTTACTAATACATGATAATATATATTTGCGGCATCGCAGATATATCAAAGTGTTAGCGGTATAGGATGGACCCGCGTCTGATTAGCTAGTTGGTGAGATAACTGCCCACCAAGGCGACGATCAGTAGCCGACCTGAGAGGGTGATCGGCCACATTGGAACTGAGACACGGTCCAAACTCCTACGGGAGGCAGCAGTGGGGAATATTGCACAATGGGCGAAAGCCTGATGCAGCAACGCCGCGTGAACGATGAAGGTCTTCGGATCGTAAAGTTCTGTTGCAGGGGAAGATAATGACGGTACCCTGTGAGGAAGCCCCGGCTAACTA
>GV2UCFN02ISC2T
GGTGAGTAACGCGTGGGTAACCTGCCCTATACACATGGATAACATACTGAAAAGTTTACTAATACATGATAATATATATTTGCGGCATCGCAGATATATCAAAGTGTTAGCGGTATAGGATGGACCCGCGTCTGATTAGCTAGTTGGTGAGATAACTGCCCACCAAGGCGACGATCAGTAGCCGACCTGAGAGGGTGATCGGCCACATTGGAACTGAGACACGGTCCAAACTCCTACGGGAGGCAGCAGTGGGGAATATTGCACAATGGGCGAAAGCCTGATGCAGCAACGCCGCGTGAACGATGAAGGTCTTCGGATCGTAAAGTTCTGTTGCAGGGGAAGATAATGACGGTACCCTGTGAGGAAGCCCCGGCTAACTA
>GV2UCFN02IWYC6
GGTGAGTAACGCGTGGGTAACCTGCCCTATACACATGGATAACATACTGAAAAGTTTACTAATACATGATAATATATATTTGCGGCATCGCAGATATATCAAAGTGTTAGCGGTATAGGATGGACCCGCGTCTGATTAGCTAGTTGGTGAGATAACTGCCCACCAAGGCGACGATCAGTAGCCGACCTGAGAGGGTGATCGGCCACATTGGAACTGAGACACGGTCCAAACTCCTACGGGAGGCAGCAGTGGGGAATATTGCACAATGGGCGAAAGCCTGATGCAGCAACGCCGCGTGAACGATGAAGGTCTTCGGATCGTAAAGTTCTGTTGCAGGGGAAGATAATGACGGTACCCTGTGAGGAAGCCCCGGCTAACTA
>GV2UCFN02JQ7DA
GGTGAGTAACGCGTGGGTAACCTGCCCTATACACATGGATAACATACTGAAAAGTTTACTAATACATGATAATATATATTTGCGGCATCGCAGATATATCAAAGTGTTAGCGGTATAGGATGGACCCGCGTCTGATTAGCTAGTTGGTGAGATAACTGCCCACCAAGGCGACGATCAGTAGCCGACCTGAGAGGGTGATCGGCCACATTGGAACTGAGACACGGTCCAAACTCCTACGGGAGGCAGCAGTGGGGAATATTGCACAATGGGCGAAAGCCTGATGCAGCAACGCCGCGTGAACGATGAAGGTCTTCGGATCGTAAAGTTCTGTTGCAGGGGAAGATAATGACGGTACCCTGTGAGGAAGCCCCGGCTAACTA
>GV2UCFN02FJ0DD
GGTGAGTAACGCGTGGGTAACCTGCCCTATACACATGGATAACATACTGAAAAGTTTACTAATACATGATAATATATATTTGCGGCATCGCAGATATATCAAAGTGTTAGCGGTATAGGATGGACCCGCGTCTGATTAGCTAGTTGGTGAGATAACTGCCCACCAAGGCGACGATCAGTAGCCGACCTGAGAGGGTGATCGGCCACATTGGAACTGAGACACGGTCCAAACTCCTACGGGAGGCAGCAGTGGGGAATATTGCACAATGGGCGAAAGCCTGATGCAGCAACGCCGCGTGAACGATGAAGGTCTTCGGATCGTAAAGTTCTGTTGCAGGGGAAGATAATGACGGTACCCTGTGAGGAAGCCCCGGCTAACTA
>GV2UCFN02HRZ14
GGTGAGTAACGCGTGGGTAACCTGCCCTATACACATGGATAACATACTGAAAAGTTTACTAATACATGATAATATATATTTGCGGCATCGCAGATATATCAAAGTGTTAGCGGTATAGGATGGACCCGCGTCTGATTAGCTAGTTGGTGAGATAACTGCCCACCAAGGCGACGATCAGTAGCCGACCTGAGAGGGTGATCGGCCACATTGGAACTGAGACACGGTCCAAACTCCTACGGGAGGCAGCAGTGGGGAATATTGCACAATGGGCGAAAGCCTGATGCAGCAACGCCGCGTGAACGATGAAGGTCTTCGGATCGTAAAGTTCTGTTGCAGGGGAAGATAATGACGGTACCCTGTGAGGAAGCCCCGGCTAACTA
>GV2UCFN02FT600
GGTGAGTAACGCGTGGGTAACCTGCCCTATACACATGGATAACATACTGAAAAGTTTACTAATACATGATAATATATATTTGCGGCATCGCAGATATATCAAAGTGTTAGCGGTATAGGATGGACCCGCGTCTGATTAGCTAGTTGGTGAGATAACTGCCCACCAAGGCGACGATCAGTAGCCGACCTGAGAGGGTGATCGGCCACATTGGAACTGAGACACGGTCCAAACTCCTACGGGAGGCAGCAGTGGGGAATATTGCACAATGGGCGAAAGCCTGATGCAGCAACGCCGCGTGAACGATGAAGGTCTTCGGATCGTAAAGTTCTGTTGCAGGGGAAGATAATGACGGTACCCTGTGAGGAAGCCCCGGCTAACTA
>GV2UCFN02IL64F
GGTGAGTAACGCGTGGGTAACCTGCCCTATACACATGGATAACATACTGAAAAGTTTACTAATACATGATAATATATATTTGCGGCATCGCAGATATATCAAAGTGTTAGCGGTATAGGATGGACCCGCGTCTGATTAGCTAGTTGGTGAGATAACTGCCCACCAAGGCGACGATCAGTAGCCGACCTGAGAGGGTGATCGGCCACATTGGAACTGAGACACGGTCCAAACTCCTACGGGAGGCAGCAGTGGGGAATATTGCACAATGGGCGAAAGCCTGATGCAGCAACGCCGCGTGAACGATGAAGGTCTTCGGATCGTAAAGTTCTGTTGCAGGGGAAGATAATGACGGTACCCTGTGAGGAAGCCCCGGCTAACTA
>GV2UCFN02G6KQE
GGTGAGTAACGCGTGGGTAACCTGCCCTATACACATGGATAACATACTGAAAAGTTTACTAATACATGATAATATATATTTGCGGCATCGCAGATATATCAAAGTGTTAGCGGTATAGGATGGACCCGCGTCTGATTAGCTAGTTGGTGAGATAACTGCCCACCAAGGCGACGATCAGTAGCCGACCTGAGAGGGTGATCGGCCACATTGGAACTGAGACACGGTCCAAACTCCTACGGGAGGCAGCAGTGGGGAATATTGCACAATGGGCGAAAGCCTGATGCAGCAACGCCGCGTGAACGATGAAGGTCTTCGGATCGTAAAGTTCTGTTGCAGGGGAAGATAATGACGGTACCCTGTGAGGAAGCCCCGGCTAACTA
>GV2UCFN02HXC50
GGTGAGTAACGCGTGGGTAACCTGCCCTATACACATGGATAACATACTGAAAAGTTTACTAATACATGATAATATATATTTGCGGCATCGCAGATATATCAAAGTGTTAGCGGTATAGGATGGACCCGCGTCTGATTAGCTAGTTGGTGAGATAACTGCCCACCAAGGCGACGATCAGTAGCCGACCTGAGAGGGTGATCGGCCACATTGGAACTGAGACACGGTCCAAACTCCTACGGGAGGCAGCAGTGGGGAATATTGCACAATGGGCGAAAGCCTGATGCAGCAACGCCGCGTGAACGATGAAGGTCTTCGGATCGTAAAGTTCTGTTGCAGGGGAAGATAATGACGGTACCCTGTGAGGAAGCCCCGGCTAACTA
>GV2UCFN02GE85C
GGTGAGTAACGCGTGGGTAACCTGCCCTATACACATGGATAACATACTGAAAAGTTTACTAATACATGATAATATATATTTGCGGCATCGCAGATATATCAAAGTGTTAGCGGTATAGGATGGACCCGCGTCTGATTAGCTAGTTGGTGAGATAACTGCCCACCAAGGCGACGATCAGTAGCCGACCTGAGAGGGTGATCGGCCACATTGGAACTGAGACACGGTCCAAACTCCTACGGGAGGCAGCAGTGGGGAATATTGCACAATGGGCGAAAGCCTGATGCAGCAACGCCGCGTGAACGATGAAGGTCTTCGGATCGTAAAGTTCTGTTGCAGGGGAAGATAATGACGGTACCCTGTGAGGAAGCCCCGGCTAACTA
>GV2UCFN02IJ14X
GGTGAGTAACGCGTGGGTAACCTGCCCTATACACATGGATAACATACTGAAAAGTTTACTAATACATGATAATATATATTTGCGGCATCGCAGATATATCAAAGTGTTAGCGGTATAGGATGGACCCGCGTCTGATTAGCTAGTTGGTGAGATAACTGCCCACCAAGGCGACGATCAGTAGCCGACCTGAGAGGGTGATCGGCCACATTGGAACTGAGACACGGTCCAAACTCCTACGGGAGGCAGCAGTGGGGAATATTGCACAATGGGCGAAAGCCTGATGCAGCAACGCCGCGTGAACGATGAAGGTCTTCGGATCGTAAAGTTCTGTTGCAGGGGAAGATAATGACGGTACCCTGTGAGGAAGCCCCGGCTAACTA
