# Supplementary material for: Investigation of the Effect of Type 2 Diabetes Mellitus on Subgingival Plaque Microbiota by High-Throughput 16S rDNA Pyrosequencing
Source: PLoS One. 2013 Apr 22;8(4):e61516. doi: 10.1371/journal.pone.0061516 (PMC3632544; doi:10.1371/journal.pone.0061516)
Supplement: File S1 — FASTA-format sequences for all the OTUs. Sequences for each OTU are provided in a FASTA-format file. (ZIP) [file pone.0061516.s004.zip › OTU.allseq/Otu0127.fasta]

>GV2UCFN02JRZRN
GGTGAGTAACGCGTAAGGAACTTGCCCTGCAGACAGGGATAACAGACGGAAACGACTGATAAGACCTGGTATTGTCAGGCTGGCGCATGCTGCGCCTGATGAAAAGAGATGCTGCAGGAGAGCCTTGCGTCCTATTAGCTTGTTGGTGGGGTAACGGCCCACCAAGGCGATGATAGGTAGCCGGCCTGAGAGGGTGAACGGCCACAAGGGGACTGAGATACGGCCCTTACTCCTACGGGAGGCAGCAGTGGGGAATATTGGACAATGGGGGCAACCCTGATCCAGCAATTCTGTGTGCACGAAGAAGGTTTTCGGATTGTAAAGTGCTTTCAGCAGGGAAGAAGAAAGTGACGGTACCTGCAGAAGAAGCGACGGCTAAATA
>GV2UCFN02FE34T
GGTGAGTAACGCGTAAGGAACTTGCCCTGCAGACAGGGATAACAGACGGAAACGACTGATAAGACCTGGTATTGTCAGGCTGGCGCATGCCGCGCCTGATGAAAAGAGATGCTGCAGGAGAGCCTTGCGTCCTATTAGCTTGTTGGTGGGGTAACGGTCCACCAAGGCGATGATAGGTAGCCGGCCTGAGAGGGTGAACGGCCACAAGGGGACTGAGATACGGCCCTTACTCCTACGGGAGGCAGCAGTGGGGAATATTGGACAATGGGGGCAACCCTGATCCAGCAATTCTGTGTGCACGAAGAAGGTTTTCGGATTGTAAAGTGCTTTCAGCAGGGAAGAAGAAAGTGACGGTACCTGCAGAAGAAGCGACGGCTAAATA
>GV2UCFN02IRABI
GGTGAGTAACGCGTAAGGAACTTGCCCTGCAGACAGGGATAACAGACGGAAACGACTGATAAGACCTGGTATTGTCAGGCTGGCGCATGCCGCGCCTGATGAAAAGAGATGCTGCAGGAGAGCCTTGCGTCCTATTAGCTTGTTGGTGGGGTAACGGCCCACCAAGGCGATGATAGGTAGCCGGCCTGAGAGGGTGAACGGCCACAAGGGGACTGAGATACGGCCCTTACTCCTACGGGAGGCAGCAGTGGGGAATATTGGACAATGGGGGCAACCCTGATCCAGCAATTCTGTGTGCACGAAGAAGGTTTTCGGATTGTAAAGTGCTTTCAGCAGGGAAGAAGAAAGTGACGGTACCTGCAGAAGAAGCGACGGCTAAATA
>GV2UCFN02F7YUL
GGTGAGTAACGCGTAAGGAACTTGCCCTGCAGACAGGGATAACAGACGGAAACGACTGATAAGACCTGGTATTGTCAGGCTGGCGCATGCCGCGCCTGATGAAAAGAGATGCTGCAGGAGAGCCTTGCGTCCTATTAGCTTGTTGGTGGGGTAACGGCCCACCAAGGCGATGATAGGTAGCCGGCCTGAGAGGGTGAACGGCCACAAGGGGACTGAGATACGGCCCTTACTCCTACGGGAGGCAGCAGTGGGGAATATTGGACAATGGGGGCAACCCTGATCCAGCAATTCTGTGTGCACGAAGAAGGTTTTCGGATTGTAAAGTGCTTTCAGCAGGGAAGAAGAAAGTGACGGTACCTGCAGAAGAAGCGACGGCTAAATA
>GV2UCFN02H1BWS
GGTGAGTAACGCGTAAGGAACTTGCCCTGCAGACAGGGATAACAGACGGAAACGACTGATAAGACCTGGTATTGTCAGGCTGGCGCATGCCGCGCCTGATGAAAAGAGATGCTGCAGGAGAGCCTTGCGTCCTATTAGCTTGTTGGTGGGGTAACGGCCCACCAAGGCGATGATAGGTAGCCGGCCTGAGAGGGTGAACGGCCACAAGGGGACTGAGATACGGCCCTTACTCCTACGGGAGGCAGCAGTGGGGAATATTGGACAATGGGGGCAACCCTGATCCAGCAATTCTGTGTGCACGAAGAAGGTTTTCGGATTGTAAAGTGCTTTCAGCAGGGAAGAAGAAAGTGACGGTACCTGCAGAAGAAGCGACGGCTAAATA
>GV2UCFN02GRGLN
GGTGAGTAACGCGTAAGGAACTTGCCCTGCAGACAGGGATAACAGACGGAAACGACTGATAAGACCTGGTATTGTCAGGCTGGCGCATGCCGCGCCTGATGAAAAGAGATGCTGCAGGAGAGCCTTGCGTCCTATTAGCTTGTTGGTGGGGTAACGGCCCACCAAGGCGATGATAGGTAGCCGGCCTGAGAGGGTGAACGGCCACAAGGGGACTGAGATACGGCCCTTACTCCTACGGGAGGCAGCAGTGGGGAATATTGGACAATGGGGGCAACCCTGATCCAGCAATTCTGTGTGCACGAAGAAGGTTTTCGGATTGTAAAGTGCTTTCAGCAGGGAAGAAGAAAGTGACGGTACCTGCAGAAGAAGCGACGGCTAAATA
>GV2UCFN02HQ2WK
GGTGAGTAACGCGTAAGGAACTTGCCCTGCAGACAGGGATAACAGACGGAAACGACTGATAAGACCTGGTATTGTCAGGCTGGCGCATGCCGCGCCTGATGAAAAGAGATGCTGCAGGAGAGCCTTGCGTCCTATTAGCTTGTTGGTGGGGTAACGGCCCACCAAGGCGATGATAGGTAGCCGGCCTGAGAGGGTGAACGGCCACAAGGGGACTGAGATACGGCCCTTACTCCTACGGGAGGCAGCAGTGGGGAATATTGGACAATGGGGGCAACCCTGATCCAGCAATTCTGTGTGCACGAAGAAGGTTTTCGGATTGTAAAGTGCTTTCAGCAGGGAAGAAGAAAGTGACGGTACCTGCAGAAGAAGCGACGGCTAAATA
>GV2UCFN02FT5V5
GGTGAGTAACGCGTAAGGAACTTGCCCTGCAGACAGGGATAACAGACGGAAACGACTGATAAGACCTGGTATTGTCAGGCTGGCGCATGCCGCGCCTGATGAAAAGAGATGCTGCAGGAGAGCCTTGCGTCCTATTAGCTTGTTGGTGGGGTAACGGCCCACCAAGGCGATGATAGGTAGCCGGCCTGAGAGGGTGAACGGCCACAAGGGGACTGAGATACGGCCCTTACTCCTACGGGAGGCAGCAGTGGGGAATATTGGACAATGGGGGCAACCCTGATCCAGCAATTCTGTGTGCACGAAGAAGGTTTTCGGATTGTAAAGTGCTTTCAGCAGGGAAGAAGAAAGTGACGGTACCTGCAGAAGAAGCGACGGCTAAATA
>GV2UCFN02I5K8U
GGTGAGTAACGCGTAAGGAACTTGTCCTGCAGACAGGGATAACAGACGGAAACGACTGATAACACCTGGTATTGTCAGGCTGGCGCATGCCGGCCTGATGAAAGGAGACGCTGCAGGAGAGCCTTGCGTCCTATTAGCTAGTTGGTGGGGTAACGGCCCACCAAGGCGATGATAGGTAGCCGGCCTGAGAGGGTGAACGGCCACAAGGGGACTGAGATACGGCCCTTACTCCTACGGGAGGCAGCAGTGGGGAATATTGGACAATGGGGGCAACCCTGATCCAGCAATTCTGTGTGCACGAAGAAGGTTTTCGGATTGTAAAGTGCTTTCAGCAGGGAAGAAGGAAGTGACGGTACCAACAGAAGAAGTGACGGCTAAATA
>GV2UCFN02H1KQ9
GGTGAGTAACGCGTAAGGAACTTGCCCCTTGCAGACAGGGATTAACAGACGGAAACGACTGATAACACCTGGTATTGTCAGGCTGGCGCATGCCGGCCTGATGAAAGGAGACGCTGCAGGAGAGCCTTGCGTCCTATTAGCTAGTTGGTGGGGTAACGGCCCACCAAGGCGATGATAGGTAGCCGGCCTGAGAGGGTGAACGGCCACAAGGGGACTGAGATACGGCCCTTACTCCTACGGGAGGCAGCAGTGGGGAATATTGGACAATGGGGGCAACCCTGATCCAGCAATTCTGTGTGCACGAAGAAGGTTTTCGGATTGTAAAGTGCTTTCAGCAGGGAAGAAGAAAGTGACGGTACCTGCAGAAGAAGCGACGGCTAAATA
>G3BZQ8102GB0QT
GGTGAGTAACGCGTAAGGAACTTGCCCTGCAGACAGGGATAACAGACGGAAACGACTGATAACACCTGGTGTTGTCAGGCTGGCGCATGCCGGACTGATGAAAGGAGACGCTGCAGGAGAGCCTTGCGTCCTATTAGCTAGTTGGTGGGGTAACGGCCCACCAAGGCGATGATAGGTAGCCGGCCTGAGAGGGTGAACGGCCACAAGGGGACTGAGATACGGCCCTTACTCCTACGGGAGGCAGCAGTGGGGAATATTGGACAATGGGGGCAACCCTGATCCAGCAATTCTGTGTGCACGAAGAAGGTTTTCGGATTGTAAAGTGCTTTCAGCAGGGAAGAAGAGAATGACGGTACCTGCAGAAGAAGCGACGGCTAAATA
>G3BZQ8102IS8QQ
GGTGAGTAACGCGTAAGGAACTTGCCCTGCAGACAGGGATAACAGACGGAAACGACTGATAACACCTGGTGTTGTCAGGCTGGCGCATGCCGGACTGATGAAAGGAGACGCTGCAGGAGAGCCTTGCGTCCTATTAGCTAGTTGGTGGGGTAACGGCCCACCAAGGCGATGATAGGTAGCCGGCCTGAGAGGGTGAACGGCCACAAGGGGACTGAGATACGGCCCTTACTCCTACGGGAGGCAGCAGTGGGGAATATTGGACAATGGGGGCAACCCTGATCCAGCAATTCTGTGTGCACGAAGAAGGTTTTCGGATTGTAAAGTGCTTTCAGCAGGGAAGAAGAGAATGACGGTACCTGCAGAAGAAGCGACGGCTAAATA
>G3BZQ8102FNITP
GGTGAGTAACGCGTAAGGAACTTGCCCTGCAGACAGGGATAACAGACGGAAACGACTGATAACACCTGGTGTTGTCAGGCTGGCGCATGCCGGACTGATGAAAGGAGACGCTGCAGGAGAGCCTTGCGTCCTATTAGCTAGTTGGTGGGGTAACGGCCCACCAAGGCGATGATAGGTAGCCGGCCTGAGAGGGTGAACGGCCACAAGGGGACTGAGATACGGCCCTTACTCCTACGGGAGGCAGCAGTGGGGAATATTGGACAATGGGGGCAACCCTGATCCAGCAATTCTGTGTGCACGAAGAAGGTTTTCGGATTGTAAAGTGCTTTCAGCAGGGAAGAAGAGAATGACGGTACCTGCAGAAGAAGCGACGGCTAAATA
>G35JFLI02F9O0G
GGTGAGTAACGCGTAAGGAACTTGCCCTGCAGACAGGGATAACAGACGGAAACGACTGATAACACCTGGTGTTGTCAGGCTGGCGCATGCCGGACTGATGAAAGGAGACGCTGCAGGAGAGCCTTGCGTCCTATTAGCTAGTTGGTGGGGTAACGGCCCACCAAGGCGATGATAGGTAGCCGGCCTGAGAGGGTGAACGGCCACAAGGGGACTGAGATACGGCCCTTACTCCTACGGGAGGCAGCAGTGGGGAATATTGGACAATGGGGGCAACCCTGATCCAGCAATTCTGTGTGCACGAAGAAGGTTTTCGGATTGTAAAGTGCTTTCAGCAGGGAAGAAGAGAATGACGGTACCTGCAGAAGAAGCGACGGCTAAATA
>GV2UCFN02J1HOW
GGTGAGTAACGCGTAAGGAACTTGCCCTGCAGACAGGGATAACAGACGGAAACGACTGATAACACCTGGTACTGTCAGGCTGGCGCATGCCGGCCTGATGAAAGGAGACGCTGCAGGAGAGCCTTGCGTCCTATTAGCTAGTTGGTGGGGTAACGGCCCACCAAGGCGATGATAGGTAGCCGGCCTGAGAGGGTGAACGGCCACAAGGGGACTGAGATACGGCCCTTACTCCTACGGGAGGCAGCAGTGGGGAATATTGGACAATGGGGGCAACCCTGATCCAGCAATTCTGTGTGCACGAAGAAGGTTTTCGGATTGTAAAGTGCTTTCAGCAGGGAAGAAGAGAATGACGGTACCTGCAGAAGAAGCGACGGCTAAATA
>GV2UCFN02I7L5D
GGTGAGTAACGCGTAAGGAACTTGCCCTGCAGACAGGGATAACAGACGGAAACGACTGATAACACCTGGTACTGTCAGGCTGGCGCATGCCGGCCTGATGAAAGGAGACGCTGCAGGAGAGCCTTGCGTCCTATTAGCTAGTTGGTGGGGTAACGGCCCACCAAGGCGATGATAGGTAGCCGGCCTGAGAGGGTGAACGGCCACAAGGGGACTGAGATACGGCCCTTACTCCTACGGGAGGCAGCAGTGGGGAATATTGGACAATGGGGGCAACCCTGATCCAGCAATTCTGTGTGCACGAAGAAGGTTTTCGGATTGTAAAGTGCTTTCAGCAGGGAAGAAGAGAATGACGGTACCTGCAGAAGAAGCGACGGCTAAATA
>GV2UCFN02GLQV1
GGTGAGTAACGCGTAAGGAACTTGCCCTGCAGACAGGGATAACAGACGGAAACGACTGATAACACCTGGTATTGTCAGGCTGGGCGCATGCCGGCCTGATGAAAGGAGACGCTGCAGGAGAGCCTTGCGTCCTATTAGCTAGTTGGTGGGGTAACGGCCCACCAAGGCGATGATAGGTAGCCGGCCTGAGAGGGTGAACGGCCACAAGGGGACTGAGATACGGCCCTTACTCCTACGGGAGGCAGCAGTGGGGAATATTGGACAATGGGGGCAACCCTGATCCAGCAATTCTGTGTGCACGAAGAAGGTTTTCGGATTGTAAAGTGCTTTCAGCAGGGAAGAAGAGAATGACGGTACCTGCAGAAGAAGCGACGGCTAAATA
>G3BZQ8102IT5JI
GGTGAGTAACGCGTAAGGAACTTGCCCTGCAGACAGGGATAACAGACGGAAACGACTGATAACACCTGGTGTTGTCAGGCTGGCGCATGCGGACTGATGAAAGGAGACGCTGCAGGAGAGCCTTGCGTCCTATTAGCTAGTTGGTGGGGTAACGGCCCACCAAGGCGATGATAGGTAGCCGGCCTGAGAGGGTGAACGGCCACAAGGGGACTGAGATACGGCCCTTACTCCTACGGGAGGCAGCAGTGGGGAATATTGGACAATGGGGGCAACCCTGATCCAGCAATTCTGTGTGCACGAAGAAGGTTTTCGGATTGTAAAGTGCTTTCAGCAGGGAAGAAGAAAGTGACGGTACCTGCAGAAGAAGCGACGGCTAAATA
>G3BZQ8102IVAXL
GGTGAGTAACGCGTAAGGAACTTGCCCTGCAGACAGGGATAACAGACGGAAACGACTGATAACACCTGGTGTTGTCAGGCTGGCGCATGCGGACTGATGAAAGGAGACGCTGCAGGAGAGCCTTGCGTCCTATTAGCTAGTTGGTGGGGTAACGGCCCACCAAGGCGATGATAGGTAGCCGGCCTGAGAGGGTGAACGGCCACAAGGGGACTGAGATACGGCCCTTACTCCTACGGGAGGCAGCAGTGGGGAATATTGGACAATGGGGGCAACCCTGATCCAGCAATTCTGTGTGCACGAAGAAGGTTTTCGGATTGTAAAGTGCTTTCAGCAGGGAAGAAGAAAGTGACGGTACCTGCAGAAGAAGCGACGGCTAAATA
>G3BZQ8102JUZSO
GGTGAGTAACGCGTAAGGAACTTGCCCTGCAGACAGGGATAACAGACGGAAACGACTGATAACACCTGGTGTTGTCAGGCTGGCGCATGCGGACTGATGAAAGGAGACGCTGCAGGAGAGCCTTGCGTCCTATTAGCTAGTTGGTGGGGTAACGGCCCACCAAGGCGATGATAGGTAGCCGGCCTGAGAGGGTGAACGGCCACAAGGGGACTGAGATACGGCCCTTACTCCTACGGGAGGCAGCAGTGGGGAATATTGGACAATGGGGGCAACCCTGATCCAGCAATTCTGTGTGCACGAAGAAGGTTTTCGGATTGTAAAGTGCTTTCAGCAGGGAAGAAGAAAGTGACGGTACCTGCAGAAGAAGCGACGGCTAAATA
>G35JFLI02GSLWO
GGTGAGTAACGCGTAAGGAACTTGCCCTGCAGACAGGGATAACAGACGGAAACGACTGATAACACCTGGTGTTGTCAGGCTGGCGCATGCGGACTGATGAAAGGAGACGCTGCAGGAGAGCCTTGCGTCCTATTAGCTAGTTGGTGGGGTAACGGCCCACCAAGGCGATGATAGGTAGCCGGCCTGAGAGGGTGAACGGCCACAAGGGGACTGAGATACGGCCCTTACTCCTACGGGAGGCAGCAGTGGGGAATATTGGACAATGGGGGCAACCCTGATCCAGCAATTCTGTGTGCACGAAGAAGGTTTTCGGATTGTAAAGTGCTTTCAGCAGGGAAGAAGAAAGTGACGGTACCTGCAGAAGAAGCGACGGCTAAATA
>G35JFLI02JKWW4
GGTGAGTAACGCGTAAGGAACTTGCCCTGCAGACAGGGATAACAGACGGAAACGACTGATAACACCTGGTGTTGTCAGGCTGGCGCATGCGGACTGATGAAAGGAGACGCTGCAGGAGAGCCTTGCGTCCTATTAGCTAGTTGGTGGGGTAACGGCCCACCAAGGCGATGATAGGTAGCCGGCCTGAGAGGGTGAACGGCCACAAGGGGACTGAGATACGGCCCTTACTCCTACGGGAGGCAGCAGTGGGGAATATTGGACAATGGGGGCAACCCTGATCCAGCAATTCTGTGTGCACGAAGAAGGTTTTCGGATTGTAAAGTGCTTTCAGCAGGGAAGAAGAAAGTGACGGTACCTGCAGAAGAAGCGACGGCTAAATA
>G35JFLI02H64PN
GGTGAGTAACGCGTAAGGAACTTGCCCTGCAGACAGGGATAACAGACGGAAACGACTGATAACACCTGGTGTTGTCAGGCTGGCGCATGCGGACTGATGAAAGGAGACGCTGCAGGAGAGCCTTGCGTCCTATTAGCTAGTTGGTGGGGTAACGGCCCACCAAGGCGATGATAGGTAGCCGGCCTGAGAGGGTGAACGGCCACAAGGGGACTGAGATACGGCCCTTACTCCTACGGGAGGCAGCAGTGGGGAATATTGGACAATGGGGGCAACCCTGATCCAGCAATTCTGTGTGCACGAAGAAGGTTTTCGGATTGTAAAGTGCTTTCAGCAGGGAAGAAGAAAGTGACGGTACCTGCAGAAGAAGCGACGGCTAAATA
>G35JFLI02JM4JZ
GGTGAGTAACGCGTAAGGAACTTGCCCTGCAGACAGGGATAACAGACGGAAACGACTGATAACACCTGGTGTTGTCAGGCTGGCGCATGCGGACTGATGAAAGGAGACGCTGCAGGAGAGCCTTGCGTCCTATTAGCTAGTTGGTGGGGTAACGGCCCACCAAGGCGATGATAGGTAGCCGGCCTGAGAGGGTGAACGGCCACAAGGGGACTGAGATACGGCCCTTACTCCTACGGGAGGCAGCAGTGGGGAATATTGGACAATGGGGGCAACCCTGATCCAGCAATTCTGTGTGCACGAAGAAGGTTTTCGGATTGTAAAGTGCTTTCAGCAGGGAAGAAGAAAGTGACGGTACCTGCAGAAGAAGCGACGGCTAAATA
>GV2UCFN02HCKV6
GGTGAGTAACGCGTAAGGAACTTACCCTGCAGACAGGGATAACAGACGGAAACGACTGATAACACCTGGTATTGTCAGGCTGGCGCATGCCGGCCTGATGAAAGGAGACGCTGCAGGAGAGCCTTGCGTCCTATTAGCTAGTTGGTGGGGTAACGGCCCACCAAGGCGATGATAGGTAGCCGGCCTGAGAGGGTGAACGGCCACAAGGGGACTGAGATACGGCCCTTACTCCTACGGGAGGCAGCAGTGGGGAATATTGGACAATGGGGGCAACCCTGATCCAGCAATTCTGTGTGCACGAAGAAGGTTTTCGGATTGTAAAGTGCTTTCAGCAGGGAAGAGGAAAGTGACGGTACCTGCAGAAGAAGCGACGGCTAAATA
>GV2UCFN02JVRYP
GGTGAGTAACGCGTAAGGAACTTACCCTGCAGACAGGGATAACAGACGGAAACGACTGATAACACCTGGTATTGTCAGGCTGGCGCATGCCGGCCTGATGAAAGGAGACGCTGCAGGAGAGCCTTGCGTCCTATTAGCTAGTTGGTGGGGTAACGGCCCACCAAGGCGATGATAGGTAGCCGGCCTGAGAGGGTGAACGGCCACAAGGGGACTGAGATACGGCCCTTACTCCTACGGGAGGCAGCAGTGGGGAATATTGGACAATGGGGGCAACCCTGATCCAGCAATTCTGTGTGCACGAAGAAGGTTTTCGGATTGTAAAGTGCTTTCAGCAGGGAAGAGGAAAGTGACGGTACCTGCAGAAGAAGCGACGGCTAAATA
>GV2UCFN02GGVPO
GGTGAGTAACGCGTAAGGAACTTACCCTGCAGACAGGGATAACAGACGGAAACGACTGATAACACCTGGTATTGTCAGGCTGGCGCATGCCGGCCTGATGAAAGGAGACGCTGCAGGAGAGCCTTGCGTCCTATTAGCTAGTTGGTGGGGTAACGGCCCACCAAGGCGATGATAGGTAGCCGGCCTGAGAGGGTGAACGGCCACAAGGGGACTGAGATACGGCCCTTACTCCTACGGGAGGCAGCAGTGGGGAATATTGGACAATGGGGGCAACCCTGATCCAGCAATTCTGTGTGCACGAAGAAGGTTTTCGGATTGTAAAGTGCTTTCAGCAGGGAAGAGGAAAGTGACGGTACCTGCAGAAGAAGCGACGGCTAAATA
>GV2UCFN02H100N
GGTGAGTAACGCGTAAGGAACTTACCCTGCAGACAGGGATAACAGACGGAAACGACTGATAACACCTGGTATTGTCAGGCTGGCGCATGCCGGCCTGATGAAAGGAGACGCTGCAGGAGAGCCTTGCGTCCTATTAGCTAGTTGGTGGGGTAACGGCCCACCAAGGCGATGATAGGTAGCCGGCCTGAGAGGGTGAACGGCCACAAGGGGACTGAGATACGGCCCTTACTCCTACGGGAGGCAGCAGTGGGGAATATTGGACAATGGGGGCAACCCTGATCCAGCAATTCTGTGTGCACGAAGAAGGTTTTCGGATTGTAAAGTGCTTTCAGCAGGGAAGAGGAAAGTGACGGTACCTGCAGAAGAAGCGACGGCTAAATA
>GV2UCFN02F46DR
GGTGAGTAACGCGTAAGGAACTTACCCTGCAGACAGGGATAACAGACGGAAACGACTGATAACACCTGGTATTGTCAGGCTGGCGCATGCCGGCCTGATGAAAGGAGACGCTGCAGGAGAGCCTTGCGTCCTATTAGCTAGTTGGTGGGGTAACGGCCCACCAAGGCGATGATAGGTAGCCGGCCTGAGAGGGTGAACGGCCACAAGGGGACTGAGATACGGCCCTTACTCCTACGGGAGGCAGCAGTGGGGAATATTGGACAATGGGGGCAACCCTGATCCAGCAATTCTGTGTGCACGAAGAAGGTTTTCGGATTGTAAAGTGCTTTCAGCAGGGAAGAGGAAAGTGACGGTACCTGCAGAAGAAGCGACGGCTAAATA
>GV2UCFN02GPLRW
GGTGAGTAACGCGTAAGGAACTTACCCTGCAGACAGGGATAACAGACGGAAACGACTGATAACACCTGGTATTGTCAGGCTGGCGCATGCCGGCCTGATGAAAGGAGACGCTGCAGGAGAGCCTTGCGTCCTATTAGCTAGTTGGTGGGGTAACGGCCCACCAAGGCGATGATAGGTAGCCGGCCTGAGAGGGTGAACGGCCACAAGGGGACTGAGATACGGCCCTTACTCCTACGGGAGGCAGCAGTGGGGAATATTGGACAATGGGGGCAACCCTGATCCAGCAATTCTGTGTGCACGAAGAAGGTTTTCGGATTGTAAAGTGCTTTCAGCAGGGAAGAGGAAAGTGACGGTACCTGCAGAAGAAGCGACGGCTAAATA
>GV2UCFN02G5Y82
GGTGAGTAACGCGTAAGGAACTTACCCTGCAGACAGGGATAACAGACGGAAACGACTGATAACACCTGGTATTGTCAGGCTGGCGCATGCCGGCCTGATGAAAGGAGACGCTGCAGGAGAGCCTTGCGTCCTATTAGCTAGTTGGTGGGGTAACGGCCCACCAAGGCGATGATAGGTAGCCGGCCTGAGAGGGTGAACGGCCACAAGGGGACTGAGATACGGCCCTTACTCCTACGGGAGGCAGCAGTGGGGAATATTGGACAATGGGGGCAACCCTGATCCAGCAATTCTGTGTGCACGAAGAAGGTTTTCGGATTGTAAAGTGCTTTCAGCAGGGAAGAGGAAAGTGACGGTACCTGCAGAAGAAGCGACGGCTAAATA
>GV2UCFN02GY7OK
GGTGAGTAACGCGTAAGGAACTTACCCTGCAGACAGGGATAACAGACGGAAACGACTGATAACACCTGGTATTGTCAGGCTGGCGCATGCCGGCCTGATGAAAGGAGACGCTGCAGGAGAGCCTTGCGTCCTATTAGCTAGTTGGTGGGGTAACGGCCCACCAAGGCGATGATAGGTAGCCGGCCTGAGAGGGTGAACGGCCACAAGGGGACTGAGATACGGCCCTTACTCCTACGGGAGGCAGCAGTGGGGAATATTGGACAATGGGGGCAACCCTGATCCAGCAATTCTGTGTGCACGAAGAAGGTTTTCGGATTGTAAAGTGCTTTCAGCAGGGAAGAGGAAAGTGACGGTACCTGCAGAAGAAGCGACGGCTAAATA
>GV2UCFN02FHEXH
GGTGAGTAACGCGTAAGGAACTTACCCTGCAGACAGGGATAACAGACGGAAACGACTGATAACACCTGGTATTGTCAGGCTGGCGCATGCCGGCCTGATGAAAGGAGACGCTGCAGGAGAGCCTTGCGTCCTATTAGCTAGTTGGTGGGGTAACGGCCCACCAAGGCGATGATAGGTAGCCGGCCTGAGAGGGTGAACGGCCACAAGGGGACTGAGATACGGCCCTTACTCCTACGGGAGGCAGCAGTGGGGAATATTGGACAATGGGGGCAACCCTGATCCAGCAATTCTGTGTGCACGAAGAAGGTTTTCGGATTGTAAAGTGCTTTCAGCAGGGAAGAGGAAAGTGACGGTACCTGCAGAAGAAGCGACGGCTAAATA
>GV2UCFN02JQOIC
GGTGAGTAACGCGTAAGGAACTTACCCTGCAGACAGGGATAACAGACGGAAACGACTGATAACACCTGGTATTGTCAGGCTGGCGCATGCCGGCCTGATGAAAGGAGACGCTGCAGGAGAGCCTTGCGTCCTATTAGCTAGTTGGTGGGGTAACGGCCCACCAAGGCGATGATAGGTAGCCGGCCTGAGAGGGTGAACGGCCACAAGGGGACTGAGATACGGCCCTTACTCCTACGGGAGGCAGCAGTGGGGAATATTGGACAATGGGGGCAACCCTGATCCAGCAATTCTGTGTGCACGAAGAAGGTTTTCGGATTGTAAAGTGCTTTCAGCAGGGAAGAGGAAAGTGACGGTACCTGCAGAAGAAGCGACGGCTAAATA
>GV2UCFN02FIKX4
GGTGAGTAACGCGTAAGGAACTTACCCTGCAGACAGGGATAACAGACGGAAACGACTGATAACACCTGGTATTGTCAGGCTGGCGCATGCCGGCCTGATGAAAGGAGACGCTGCAGGAGAGCCTTGCGTCCTATTAGCTAGTTGGTGGGGTAACGGCCCACCAAGGCGATGATAGGTAGCCGGCCTGAGAGGGTGAACGGCCACAAGGGGACTGAGATACGGCCCTTACTCCTACGGGAGGCAGCAGTGGGGAATATTGGACAATGGGGGCAACCCTGATCCAGCAATTCTGTGTGCACGAAGAAGGTTTTCGGATTGTAAAGTGCTTTCAGCAGGGAAGAGGAAAGTGACGGTACCTGCAGAAGAAGCGACGGCTAAATA
>GV2UCFN02FI476
GGTGAGTAACGCGTAAGGAACTTACCCTGCAGACAGGGATAACAGACGGAAACGACTGATAACACCTGGTATTGTCAGGCTGGCGCATGCCGGCCTGATGAAAGGAGACGCTGCAGGAGAGCCTTGCGTCCTATTAGCTAGTTGGTGGGGTAACGGCCCACCAAGGCGATGATAGGTAGCCGGCCTGAGAGGGTGAACGGCCACAAGGGGACTGAGATACGGCCCTTACTCCTACGGGAGGCAGCAGTGGGGAATATTGGACAATGGGGGCAACCCTGATCCAGCAATTCTGTGTGCACGAAGAAGGTTTTCGGATTGTAAAGTGCTTTCAGCAGGGAAGAGGAAAGTGACGGTACCTGCAGAAGAAGCGACGGCTAAATA
>GV2UCFN02I6U59
GGTGAGTAACGCGTAAGGAACTTACCCTGCAGACAGGGATAACAGACGGAAACGACTGATAACACCTGGTATTGTCAGGCTGGCGCATGCCGGCCTGATGAAAGGAGACGCTGCAGGAGAGCCTTGCGTCCTATTAGCTAGTTGGTGGGGTAACGGCCCACCAAGGCGATGATAGGTAGCCGGCCTGAGAGGGTGAACGGCCACAAGGGGACTGAGATACGGCCCTTACTCCTACGGGAGGCAGCAGTGGGGAATATTGGACAATGGGGGCAACCCTGATCCAGCAATTCTGTGTGCACGAAGAAGGTTTTCGGATTGTAAAGTGCTTTCAGCAGGGAAGAGGAAAGTGACGGTACCTGCAGAAGAAGCGACGGCTAAATA
>GV2UCFN02FFRAQ
GGTGAGTAACGCGTAAGGAACTTACCCTGCAGACAGGGATAACAGACGGAAACGACTGATAACACCTGGTATTGTCAGGCTGGCGCATGCCGGCCTGATGAAAGGAGACGCTGCAGGAGAGCCTTGCGTCCTATTAGCTAGTTGGTGGGGTAACGGCCCACCAAGGCGATGATAGGTAGCCGGCCTGAGAGGGTGAACGGCCACAAGGGGACTGAGATACGGCCCTTACTCCTACGGGAGGCAGCAGTGGGGAATATTGGACAATGGGGGCAACCCTGATCCAGCAATTCTGTGTGCACGAAGAAGGTTTTCGGATTGTAAAGTGCTTTCAGCAGGGAAGAGGAAAGTGACGGTACCTGCAGAAGAAGCGACGGCTAAATA
>GV2UCFN02FNJW8
GGTGAGTAACGCGTAAGGAACTTACCCTGCAGACAGGGATAACAGACGGAAACGACTGATAACACCTGGTATTGTCAGGCTGGCGCATGCCGGCCTGATGAAAGGAGACGCTGCAGGAGAGCCTTGCGTCCTATTAGCTAGTTGGTGGGGTAACGGCCCACCAAGGCGATGATAGGTAGCCGGCCTGAGAGGGTGAACGGCCACAAGGGGACTGAGATACGGCCCTTACTCCTACGGGAGGCAGCAGTGGGGAATATTGGACAATGGGGGCAACCCTGATCCAGCAATTCTGTGTGCACGAAGAAGGTTTTCGGATTGTAAAGTGCTTTCAGCAGGGAAGAGGAAAGTGACGGTACCTGCAGAAGAAGCGACGGCTAAATA
>GV2UCFN02GO0V3
GGTGAGTAACGCGTAAGGAACTTGCCCTGCAGACAGGGATAACAGACGGAAACGACTGATAACACCTGGTATTGTCAGGCTGGCGCATGCCGGCCTGATGAAAGGAGACGCTGCAGGAGAGCCTTGCGTCCTATTAGCTAGTTGGTGGGGTAACGGCCCACCAAGGCGATGATAGGTAGCCGGCCTGAGAGGGTGAACGGCCACAAGGGGACTGAGATACGGCCCTTACTCCTACGGGAGGCAGCAGTGGGGAATATTGGACAATGGGGGCAACCCTGATCCAGCAATTCTGTGTGCACGAAGAAGGTTTTCGGATTGTAAAGTGCTTTCAGCAGGGAAGAAGAAAGTGACGGTACCTGCAGAAGAAGCGACGGCTAAATA
>GV2UCFN02IE1WL
GGTGAGTAACGCGTAAGGAACTTGCCCTGCAGACAGGGATAACAGACGGAAACGACTGATAACACCTGGTATTGTCAGGCTGGCGCATGCCGGCCTGATGAAAGGAGACGCTGCAGGAGAGCCTTGCGTCCTATTAGCTAGTTGGTGGGGTAACGGCCCACCAAGGCGATGATAGGTAGCCGGCCTGAGAGGGTGAACGGCCACAAGGGGACTGAGATACGGCCCTTACTCCTACGGGAGGCAGCAGTGGGGAATATTGGACAATGGGGGCAACCCTGATCCAGCAATTCTGTGTGCACGAAGAAGGTTTTCGGATTGTAAAGTGCTTTCAGCAGGGAAGAAGAAAGTGACGGTACCTGCAGAAGAAGCGACGGCTAAATA
>GV2UCFN02GUTY6
GGTGAGTAACGCGTAAGGAACTTGCCCTGCAGACAGGGATAACAGACGGAAACGACTGATAACACCTGGTATTGTCAGGCTGGCGCATGCCGGCCTGATGAAAGGAGACGCTGCAGGAGAGCCTTGCGTCCTATTAGCTAGTTGGTGGGGTAACGGCCCACCAAGGCGATGATAGGTAGCCGGCCTGAGAGGGTGAACGGCCACAAGGGGACTGAGATACGGCCCTTACTCCTACGGGAGGCAGCAGTGGGGAATATTGGACAATGGGGGCAACCCTGATCCAGCAATTCTGTGTGCACGAAGAAGGTTTTCGGATTGTAAAGTGCTTTCAGCAGGGAAGAAGAAAGTGACGGTACCTGCAGAAGAAGCGACGGCTAAATA
>GV2UCFN02HCGJX
GGTGAGTAACGCGTAAGGAACTTGCCCTGCAGACAGGGATAACAGACGGAAACGACTGATAACACCTGGTATTGTCAGGCTGGCGCATGCCGGCCTGATGAAAGGAGACGCTGCAGGAGAGCCTTGCGTCCTATTAGCTAGTTGGTGGGGTAACGGCCCACCAAGGCGATGATAGGTAGCCGGCCTGAGAGGGTGAACGGCCACAAGGGGACTGAGATACGGCCCTTACTCCTACGGGAGGCAGCAGTGGGGAATATTGGACAATGGGGGCAACCCTGATCCAGCAATTCTGTGTGCACGAAGAAGGTTTTCGGATTGTAAAGTGCTTTCAGCAGGGAAGAAGAAAGTGACGGTACCTGCAGAAGAAGCGACGGCTAAATA
>GV2UCFN02IQDMI
GGTGAGTAACGCGTAAGGAACTTGCCCTGCAGACAGGGATAACAGACGGAAACGACTGATAACACCTGGTATTGTCAGGCTGGCGCATGCCGGCCTGATGAAAGGAGACGCTGCAGGAGAGCCTTGCGTCCTATTAGCTAGTTGGTGGGGTAACGGCCCACCAAGGCGATGATAGGTAGCCGGCCTGAGAGGGTGAACGGCCACAAGGGGACTGAGATACGGCCCTTACTCCTACGGGAGGCAGCAGTGGGGAATATTGGACAATGGGGGCAACCCTGATCCAGCAATTCTGTGTGCACGAAGAAGGTTTTCGGATTGTAAAGTGCTTTCAGCAGGGAAGAAGAAAGTGACGGTACCTGCAGAAGAAGCGACGGCTAAATA
>GV2UCFN02G86F6
GGTGAGTAACGCGTAAGGAACTTGCCCTGCAGACAGGGATAACAGACGGAAACGACTGATAACACCTGGTATTGTCAGGCTGGCGCATGCCGGCCTGATGAAAGGAGACGCTGCAGGAGAGCCTTGCGTCCTATTAGCTAGTTGGTGGGGTAACGGCCCACCAAGGCGATGATAGGTAGCCGGCCTGAGAGGGTGAACGGCCACAAGGGGACTGAGATACGGCCCTTACTCCTACGGGAGGCAGCAGTGGGGAATATTGGACAATGGGGGCAACCCTGATCCAGCAATTCTGTGTGCACGAAGAAGGTTTTCGGATTGTAAAGTGCTTTCAGCAGGGAAGAAGAAAGTGACGGTACCTGCAGAAGAAGCGACGGCTAAATA
>GV2UCFN02G9FGY
GGTGAGTAACGCGTAAGGAACTTGCCCTGCAGACAGGGATAACAGACGGAAACGACTGATAACACCTGGTATTGTCAGGCTGGCGCATGCCGGCCTGATGAAAGGAGACGCTGCAGGAGAGCCTTGCGTCCTATTAGCTAGTTGGTGGGGTAACGGCCCACCAAGGCGATGATAGGTAGCCGGCCTGAGAGGGTGAACGGCCACAAGGGGACTGAGATACGGCCCTTACTCCTACGGGAGGCAGCAGTGGGGAATATTGGACAATGGGGGCAACCCTGATCCAGCAATTCTGTGTGCACGAAGAAGGTTTTCGGATTGTAAAGTGCTTTCAGCAGGGAAGAAGAAAGTGACGGTACCTGCAGAAGAAGCGACGGCTAAATA
>GV2UCFN02HULUF
GGTGAGTAACGCGTAAGGAACTTGCCCTGCAGACAGGGATAACAGACGGAAACGACTGATAACACCTGGTATTGTCAGGCTGGCGCATGCCGGCCTGATGAAAGGAGACGCTGCAGGAGAGCCTTGCGTCCTATTAGCTAGTTGGTGGGGTAACGGCCCACCAAGGCGATGATAGGTAGCCGGCCTGAGAGGGTGAACGGCCACAAGGGGACTGAGATACGGCCCTTACTCCTACGGGAGGCAGCAGTGGGGAATATTGGACAATGGGGGCAACCCTGATCCAGCAATTCTGTGTGCACGAAGAAGGTTTTCGGATTGTAAAGTGCTTTCAGCAGGGAAGAAGAAAGTGACGGTACCTGCAGAAGAAGCGACGGCTAAATA
>GV2UCFN02FJYR9
GGTGAGTAACGCGTAAGGAACTTGCCCTGCAGACAGGGATAACAGACGGAAACGACTGATAACACCTGGTATTGTCAGGCTGGCGCATGCCGGCCTGATGAAAGGAGACGCTGCAGGAGAGCCTTGCGTCCTATTAGCTAGTTGGTGGGGTAACGGCCCACCAAGGCGATGATAGGTAGCCGGCCTGAGAGGGTGAACGGCCACAAGGGGACTGAGATACGGCCCTTACTCCTACGGGAGGCAGCAGTGGGGAATATTGGACAATGGGGGCAACCCTGATCCAGCAATTCTGTGTGCACGAAGAAGGTTTTCGGATTGTAAAGTGCTTTCAGCAGGGAAGAAGAAAGTGACGGTACCTGCAGAAGAAGCGACGGCTAAATA
>GV2UCFN02I4F7G
GGTGAGTAACGCGTAAGGAACTTGCCCTGCAGACAGGGATAACAGACGGAAACGACTGATAACACCTGGTATTGTCAGGCTGGCGCATGCCGGCCTGATGAAAGGAGACGCTGCAGGAGAGCCTTGCGTCCTATTAGCTAGTTGGTGGGGTAACGGCCCACCAAGGCGATGATAGGTAGCCGGCCTGAGAGGGTGAACGGCCACAAGGGGACTGAGATACGGCCCTTACTCCTACGGGAGGCAGCAGTGGGGAATATTGGACAATGGGGGCAACCCTGATCCAGCAATTCTGTGTGCACGAAGAAGGTTTTCGGATTGTAAAGTGCTTTCAGCAGGGAAGAAGAAAGTGACGGTACCTGCAGAAGAAGCGACGGCTAAATA
>GV2UCFN02IUMIX
GGTGAGTAACGCGTAAGGAACTTGCCCTGCAGACAGGGATAACAGACGGAAACGACTGATAACACCTGGTATTGTCAGGCTGGCGCATGCCGGCCTGATGAAAGGAGACGCTGCAGGAGAGCCTTGCGTCCTATTAGCTAGTTGGTGGGGTAACGGCCCACCAAGGCGATGATAGGTAGCCGGCCTGAGAGGGTGAACGGCCACAAGGGGACTGAGATACGGCCCTTACTCCTACGGGAGGCAGCAGTGGGGAATATTGGACAATGGGGGCAACCCTGATCCAGCAATTCTGTGTGCACGAAGAAGGTTTTCGGATTGTAAAGTGCTTTCAGCAGGGAAGAAGAAAGTGACGGTACCTGCAGAAGAAGCGACGGCTAAATA
>GV2UCFN02GF9CD
GGTGAGTAACGCGTAAGGAACTTGCCCTGCAGACAGGGATAACAGACGGAAACGACTGATAACACCTGGTATTGTCAGGCTGGCGCATGCCGGCCTGATGAAAGGAGACGCTGCAGGAGAGCCTTGCGTCCTATTAGCTAGTTGGTGGGGTAACGGCCCACCAAGGCGATGATAGGTAGCCGGCCTGAGAGGGTGAACGGCCACAAGGGGACTGAGATACGGCCCTTACTCCTACGGGAGGCAGCAGTGGGGAATATTGGACAATGGGGGCAACCCTGATCCAGCAATTCTGTGTGCACGAAGAAGGTTTTCGGATTGTAAAGTGCTTTCAGCAGGGAAGAAGAAAGTGACGGTACCTGCAGAAGAAGCGACGGCTAAATA
>GV2UCFN02FIRES
GGTGAGTAACGCGTAAGGAACTTGCCCTGCAGACAGGGATAACAGACGGAAACGACTGATAACACCTGGTATTGTCAGGCTGGCGCATGCCGGCCTGATGAAAGGAGACGCTGCAGGAGAGCCTTGCGTCCTATTAGCTAGTTGGTGGGGTAACGGCCCACCAAGGCGATGATAGGTAGCCGGCCTGAGAGGGTGAACGGCCACAAGGGGACTGAGATACGGCCCTTACTCCTACGGGAGGCAGCAGTGGGGAATATTGGACAATGGGGGCAACCCTGATCCAGCAATTCTGTGTGCACGAAGAAGGTTTTCGGATTGTAAAGTGCTTTCAGCAGGGAAGAAGAAAGTGACGGTACCTGCAGAAGAAGCGACGGCTAAATA
>GV2UCFN02G7FYH
GGTGAGTAACGCGTAAGGAACTTGCCCTGCAGACAGGGATAACAGACGGAAACGACTGATAACACCTGGTATTGTCAGGCTGGCGCATGCCGGCCTGATGAAAGGAGACGCTGCAGGAGAGCCTTGCGTCCTATTAGCTAGTTGGTGGGGTAACGGCCCACCAAGGCGATGATAGGTAGCCGGCCTGAGAGGGTGAACGGCCACAAGGGGACTGAGATACGGCCCTTACTCCTACGGGAGGCAGCAGTGGGGAATATTGGACAATGGGGGCAACCCTGATCCAGCAATTCTGTGTGCACGAAGAAGGTTTTCGGATTGTAAAGTGCTTTCAGCAGGGAAGAAGAAAGTGACGGTACCTGCAGAAGAAGCGACGGCTAAATA
>GV2UCFN02H3YZO
GGTGAGTAACGCGTAAGGAACTTGCCCTGCAGACAGGGATAACAGACGGAAACGACTGATAACACCTGGTATTGTCAGGCTGGCGCATGCCGGCCTGATGAAAGGAGACGCTGCAGGAGAGCCTTGCGTCCTATTAGCTAGTTGGTGGGGTAACGGCCCACCAAGGCGATGATAGGTAGCCGGCCTGAGAGGGTGAACGGCCACAAGGGGACTGAGATACGGCCCTTACTCCTACGGGAGGCAGCAGTGGGGAATATTGGACAATGGGGGCAACCCTGATCCAGCAATTCTGTGTGCACGAAGAAGGTTTTCGGATTGTAAAGTGCTTTCAGCAGGGAAGAAGAAAGTGACGGTACCTGCAGAAGAAGCGACGGCTAAATA
>GV2UCFN02F2YI0
GGTGAGTAACGCGTAAGGAACTTGCCCTGCAGACAGGGATAACAGACGGAAACGACTGATAACACCTGGTATTGTCAGGCTGGCGCATGCCGGCCTGATGAAAGGAGACGCTGCAGGAGAGCCTTGCGTCCTATTAGCTAGTTGGTGGGGTAACGGCCCACCAAGGCGATGATAGGTAGCCGGCCTGAGAGGGTGAACGGCCACAAGGGGACTGAGATACGGCCCTTACTCCTACGGGAGGCAGCAGTGGGGAATATTGGACAATGGGGGCAACCCTGATCCAGCAATTCTGTGTGCACGAAGAAGGTTTTCGGATTGTAAAGTGCTTTCAGCAGGGAAGAAGAAAGTGACGGTACCTGCAGAAGAAGCGACGGCTAAATA
>GV2UCFN02JFATO
GGTGAGTAACGCGTAAGGAACTTGCCCTGCAGACAGGGATAACAGACGGAAACGACTGATAACACCTGGTATTGTCAGGCTGGCGCATGCCGGCCTGATGAAAGGAGACGCTGCAGGAGAGCCTTGCGTCCTATTAGCTAGTTGGTGGGGTAACGGCCCACCAAGGCGATGATAGGTAGCCGGCCTGAGAGGGTGAACGGCCACAAGGGGACTGAGATACGGCCCTTACTCCTACGGGAGGCAGCAGTGGGGAATATTGGACAATGGGGGCAACCCTGATCCAGCAATTCTGTGTGCACGAAGAAGGTTTTCGGATTGTAAAGTGCTTTCAGCAGGGAAGAAGAAAGTGACGGTACCTGCAGAAGAAGCGACGGCTAAATA
>GV2UCFN02HWM8Y
GGTGAGTAACGCGTAAGGAACTTGCCCTGCAGACAGGGATAACAGACGGAAACGACTGATAACACCTGGTATTGTCAGGCTGGCGCATGCCGGCCTGATGAAAGGAGACGCTGCAGGAGAGCCTTGCGTCCTATTAGCTAGTTGGTGGGGTAACGGCCCACCAAGGCGATGATAGGTAGCCGGCCTGAGAGGGTGAACGGCCACAAGGGGACTGAGATACGGCCCTTACTCCTACGGGAGGCAGCAGTGGGGAATATTGGACAATGGGGGCAACCCTGATCCAGCAATTCTGTGTGCACGAAGAAGGTTTTCGGATTGTAAAGTGCTTTCAGCAGGGAAGAAGAAAGTGACGGTACCTGCAGAAGAAGCGACGGCTAAATA
>GV2UCFN02FTPQB
GGTGAGTAACGCGTAAGGAACTTGCCCTGCAGACAGGGATAACAGACGGAAACGACTGATAACACCTGGTATTGTCAGGCTGGCGCATGCCGGCCTGATGAAAGGAGACGCTGCAGGAGAGCCTTGCGTCCTATTAGCTAGTTGGTGGGGTAACGGCCCACCAAGGCGATGATAGGTAGCCGGCCTGAGAGGGTGAACGGCCACAAGGGGACTGAGATACGGCCCTTACTCCTACGGGAGGCAGCAGTGGGGAATATTGGACAATGGGGGCAACCCTGATCCAGCAATTCTGTGTGCACGAAGAAGGTTTTCGGATTGTAAAGTGCTTTCAGCAGGGAAGAAGAAAGTGACGGTACCTGCAGAAGAAGCGACGGCTAAATA
>GV2UCFN02JQOE5
GGTGAGTAACGCGTAAGGAACTTGCCCTGCAGACAGGGATAACAGACGGAAACGACTGATAACACCTGGTATTGTCAGGCTGGCGCATGCCGGCCTGATGAAAGGAGACGCTGCAGGAGAGCCTTGCGTCCTATTAGCTAGTTGGTGGGGTAACGGCCCACCAAGGCGATGATAGGTAGCCGGCCTGAGAGGGTGAACGGCCACAAGGGGACTGAGATACGGCCCTTACTCCTACGGGAGGCAGCAGTGGGGAATATTGGACAATGGGGGCAACCCTGATCCAGCAATTCTGTGTGCACGAAGAAGGTTTTCGGATTGTAAAGTGCTTTCAGCAGGGAAGAAGAAAGTGACGGTACCTGCAGAAGAAGCGACGGCTAAATA
>GV2UCFN02IHYCC
GGTGAGTAACGCGTAAGGAACTTGCCCTGCAGACAGGGATAACAGACGGAAACGACTGATAACACCTGGTATTGTCAGGCTGGCGCATGCCGGCCTGATGAAAGGAGACGCTGCAGGAGAGCCTTGCGTCCTATTAGCTAGTTGGTGGGGTAACGGCCCACCAAGGCGATGATAGGTAGCCGGCCTGAGAGGGTGAACGGCCACAAGGGGACTGAGATACGGCCCTTACTCCTACGGGAGGCAGCAGTGGGGAATATTGGACAATGGGGGCAACCCTGATCCAGCAATTCTGTGTGCACGAAGAAGGTTTTCGGATTGTAAAGTGCTTTCAGCAGGGAAGAAGAAAGTGACGGTACCTGCAGAAGAAGCGACGGCTAAATA
>GV2UCFN02G276M
GGTGAGTAACGCGTAAGGAACTTGCCCTGCAGACAGGGATAACAGACGGAAACGACTGATAACACCTGGTATTGTCAGGCTGGCGCATGCCGGCCTGATGAAAGGAGACGCTGCAGGAGAGCCTTGCGTCCTATTAGCTAGTTGGTGGGGTAACGGCCCACCAAGGCGATGATAGGTAGCCGGCCTGAGAGGGTGAACGGCCACAAGGGGACTGAGATACGGCCCTTACTCCTACGGGAGGCAGCAGTGGGGAATATTGGACAATGGGGGCAACCCTGATCCAGCAATTCTGTGTGCACGAAGAAGGTTTTCGGATTGTAAAGTGCTTTCAGCAGGGAAGAAGAAAGTGACGGTACCTGCAGAAGAAGCGACGGCTAAATA
>GV2UCFN02GGROA
GGTGAGTAACGCGTAAGGAACTTGCCCTGCAGACAGGGATAACAGACGGAAACGACTGATAACACCTGGTATTGTCAGGCTGGCGCATGCCGGCCTGATGAAAGGAGACGCTGCAGGAGAGCCTTGCGTCCTATTAGCTAGTTGGTGGGGTAACGGCCCACCAAGGCGATGATAGGTAGCCGGCCTGAGAGGGTGAACGGCCACAAGGGGACTGAGATACGGCCCTTACTCCTACGGGAGGCAGCAGTGGGGAATATTGGACAATGGGGGCAACCCTGATCCAGCAATTCTGTGTGCACGAAGAAGGTTTTCGGATTGTAAAGTGCTTTCAGCAGGGAAGAAGAAAGTGACGGTACCTGCAGAAGAAGCGACGGCTAAATA
>GV2UCFN02HUYUV
GGTGAGTAACGCGTAAGGAACTTGCCCTGCAGACAGGGATAACAGACGGAAACGACTGATAACACCTGGTATTGTCAGGCTGGCGCATGCCGGCCTGATGAAAGGAGACGCTGCAGGAGAGCCTTGCGTCCTATTAGCTAGTTGGTGGGGTAACGGCCCACCAAGGCGATGATAGGTAGCCGGCCTGAGAGGGTGAACGGCCACAAGGGGACTGAGATACGGCCCTTACTCCTACGGGAGGCAGCAGTGGGGAATATTGGACAATGGGGGCAACCCTGATCCAGCAATTCTGTGTGCACGAAGAAGGTTTTCGGATTGTAAAGTGCTTTCAGCAGGGAAGAAGAAAGTGACGGTACCTGCAGAAGAAGCGACGGCTAAATA
>GV2UCFN02GFV6E
GGTGAGTAACGCGTAAGGAACTTGCCCTGCAGACAGGGATAACAGACGGAAACGACTGATAACACCTGGTATTGTCAGGCTGGCGCATGCCGGCCTGATGAAAGGAGACGCTGCAGGAGAGCCTTGCGTCCTATTAGCTAGTTGGTGGGGTAACGGCCCACCAAGGCGATGATAGGTAGCCGGCCTGAGAGGGTGAACGGCCACAAGGGGACTGAGATACGGCCCTTACTCCTACGGGAGGCAGCAGTGGGGAATATTGGACAATGGGGGCAACCCTGATCCAGCAATTCTGTGTGCACGAAGAAGGTTTTCGGATTGTAAAGTGCTTTCAGCAGGGAAGAAGAAAGTGACGGTACCTGCAGAAGAAGCGACGGCTAAATA
>GV2UCFN02HV392
GGTGAGTAACGCGTAAGGAACTTGCCCTGCAGACAGGGATAACAGACGGAAACGACTGATAACACCTGGTATTGTCAGGCTGGCGCATGCCGGCCTGATGAAAGGAGACGCTGCAGGAGAGCCTTGCGTCCTATTAGCTAGTTGGTGGGGTAACGGCCCACCAAGGCGATGATAGGTAGCCGGCCTGAGAGGGTGAACGGCCACAAGGGGACTGAGATACGGCCCTTACTCCTACGGGAGGCAGCAGTGGGGAATATTGGACAATGGGGGCAACCCTGATCCAGCAATTCTGTGTGCACGAAGAAGGTTTTCGGATTGTAAAGTGCTTTCAGCAGGGAAGAAGAAAGTGACGGTACCTGCAGAAGAAGCGACGGCTAAATA
>GV2UCFN02I7KHU
GGTGAGTAACGCGTAAGGAACTTGCCCTGCAGACAGGGATAACAGACGGAAACGACTGATAACACCTGGTATTGTCAGGCTGGCGCATGCCGGCCTGATGAAAGGAGACGCTGCAGGAGAGCCTTGCGTCCTATTAGCTAGTTGGTGGGGTAACGGCCCACCAAGGCGATGATAGGTAGCCGGCCTGAGAGGGTGAACGGCCACAAGGGGACTGAGATACGGCCCTTACTCCTACGGGAGGCAGCAGTGGGGAATATTGGACAATGGGGGCAACCCTGATCCAGCAATTCTGTGTGCACGAAGAAGGTTTTCGGATTGTAAAGTGCTTTCAGCAGGGAAGAAGAAAGTGACGGTACCTGCAGAAGAAGCGACGGCTAAATA
>GV2UCFN02FYBUB
GGTGAGTAACGCGTAAGGAACTTGCCCTGCAGACAGGGATAACAGACGGAAACGACTGATAACACCTGGTATTGTCAGGCTGGCGCATGCCGGCCTGATGAAAGGAGACGCTGCAGGAGAGCCTTGCGTCCTATTAGCTAGTTGGTGGGGTAACGGCCCACCAAGGCGATGATAGGTAGCCGGCCTGAGAGGGTGAACGGCCACAAGGGGACTGAGATACGGCCCTTACTCCTACGGGAGGCAGCAGTGGGGAATATTGGACAATGGGGGCAACCCTGATCCAGCAATTCTGTGTGCACGAAGAAGGTTTTCGGATTGTAAAGTGCTTTCAGCAGGGAAGAAGAAAGTGACGGTACCTGCAGAAGAAGCGACGGCTAAATA
>GV2UCFN02HV7F3
GGTGAGTAACGCGTAAGGAACTTGCCCTGCAGACAGGGATAACAGACGGAAACGACTGATAACACCTGGTATTGTCAGGCTGGCGCATGCCGGCCTGATGAAAGGAGACGCTGCAGGAGAGCCTTGCGTCCTATTAGCTAGTTGGTGGGGTAACGGCCCACCAAGGCGATGATAGGTAGCCGGCCTGAGAGGGTGAACGGCCACAAGGGGACTGAGATACGGCCCTTACTCCTACGGGAGGCAGCAGTGGGGAATATTGGACAATGGGGGCAACCCTGATCCAGCAATTCTGTGTGCACGAAGAAGGTTTTCGGATTGTAAAGTGCTTTCAGCAGGGAAGAAGAAAGTGACGGTACCTGCAGAAGAAGCGACGGCTAAATA
>GV2UCFN02F3SC6
GGTGAGTAACGCGTAAGGAACTTGCCCTGCAGACAGGGATAACAGACGGAAACGACTGATAACACCTGGTATTGTCAGGCTGGCGCATGCCGGCCTGATGAAAGGAGACGCTGCAGGAGAGCCTTGCGTCCTATTAGCTAGTTGGTGGGGTAACGGCCCACCAAGGCGATGATAGGTAGCCGGCCTGAGAGGGTGAACGGCCACAAGGGGACTGAGATACGGCCCTTACTCCTACGGGAGGCAGCAGTGGGGAATATTGGACAATGGGGGCAACCCTGATCCAGCAATTCTGTGTGCACGAAGAAGGTTTTCGGATTGTAAAGTGCTTTCAGCAGGGAAGAAGAAAGTGACGGTACCTGCAGAAGAAGCGACGGCTAAATA
>GV2UCFN02GBL98
GGTGAGTAACGCGTAAGGAACTTGCCCTGCAGACAGGGATAACAGACGGAAACGACTGATAACACCTGGTATTGTCAGGCTGGCGCATGCCGGCCTGATGAAAGGAGACGCTGCAGGAGAGCCTTGCGTCCTATTAGCTAGTTGGTGGGGTAACGGCCCACCAAGGCGATGATAGGTAGCCGGCCTGAGAGGGTGAACGGCCACAAGGGGACTGAGATACGGCCCTTACTCCTACGGGAGGCAGCAGTGGGGAATATTGGACAATGGGGGCAACCCTGATCCAGCAATTCTGTGTGCACGAAGAAGGTTTTCGGATTGTAAAGTGCTTTCAGCAGGGAAGAAGAAAGTGACGGTACCTGCAGAAGAAGCGACGGCTAAATA
>GV2UCFN02FFZ43
GGTGAGTAACGCGTAAGGAACTTGCCCTGCAGACAGGGATAACAGACGGAAACGACTGATAACACCTGGTATTGTCAGGCTGGCGCATGCCGGCCTGATGAAAGGAGACGCTGCAGGAGAGCCTTGCGTCCTATTAGCTAGTTGGTGGGGTAACGGCCCACCAAGGCGATGATAGGTAGCCGGCCTGAGAGGGTGAACGGCCACAAGGGGACTGAGATACGGCCCTTACTCCTACGGGAGGCAGCAGTGGGGAATATTGGACAATGGGGGCAACCCTGATCCAGCAATTCTGTGTGCACGAAGAAGGTTTTCGGATTGTAAAGTGCTTTCAGCAGGGAAGAAGAAAGTGACGGTACCTGCAGAAGAAGCGACGGCTAAATA
>GV2UCFN02IFQNL
GGTGAGTAACGCGTAAGGAACTTGCCCTGCAGACAGGGATAACAGACGGAAACGACTGATAACACCTGGTATTGTCAGGCTGGCGCATGCCGGCCTGATGAAAGGAGACGCTGCAGGAGAGCCTTGCGTCCTATTAGCTAGTTGGTGGGGTAACGGCCCACCAAGGCGATGATAGGTAGCCGGCCTGAGAGGGTGAACGGCCACAAGGGGACTGAGATACGGCCCTTACTCCTACGGGAGGCAGCAGTGGGGAATATTGGACAATGGGGGCAACCCTGATCCAGCAATTCTGTGTGCACGAAGAAGGTTTTCGGATTGTAAAGTGCTTTCAGCAGGGAAGAAGAAAGTGACGGTACCTGCAGAAGAAGCGACGGCTAAATA
>GV2UCFN02IEWHY
GGTGAGTAACGCGTAAGGAACTTGCCCTGCAGACAGGGATAACAGACGGAAACGACTGATAACACCTGGTATTGTCAGGCTGGCGCATGCCGGCCTGATGAAAGGAGACGCTGCAGGAGAGCCTTGCGTCCTATTAGCTAGTTGGTGGGGTAACGGCCCACCAAGGCGATGATAGGTAGCCGGCCTGAGAGGGTGAACGGCCACAAGGGGACTGAGATACGGCCCTTACTCCTACGGGAGGCAGCAGTGGGGAATATTGGACAATGGGGGCAACCCTGATCCAGCAATTCTGTGTGCACGAAGAAGGTTTTCGGATTGTAAAGTGCTTTCAGCAGGGAAGAAGAAAGTGACGGTACCTGCAGAAGAAGCGACGGCTAAATA
>GV2UCFN02HDQ54
GGTGAGTAACGCGTAAGGAACTTGCCCTGCAGACAGGGATAACAGACGGAAACGACTGATAACACCTGGTATTGTCAGGCTGGCGCATGCCGGCCTGATGAAAGGAGACGCTGCAGGAGAGCCTTGCGTCCTATTAGCTAGTTGGTGGGGTAACGGCCCACCAAGGCGATGATAGGTAGCCGGCCTGAGAGGGTGAACGGCCACAAGGGGACTGAGATACGGCCCTTACTCCTACGGGAGGCAGCAGTGGGGAATATTGGACAATGGGGGCAACCCTGATCCAGCAATTCTGTGTGCACGAAGAAGGTTTTCGGATTGTAAAGTGCTTTCAGCAGGGAAGAAGAAAGTGACGGTACCTGCAGAAGAAGCGACGGCTAAATA
>GV2UCFN02IAAV3
GGTGAGTAACGCGTAAGGAACTTGCCCTGCAGACAGGGATAACAGACGGAAACGACTGATAACACCTGGTATTGTCAGGCTGGCGCATGCCGGCCTGATGAAAGGAGACGCTGCAGGAGAGCCTTGCGTCCTATTAGCTAGTTGGTGGGGTAACGGCCCACCAAGGCGATGATAGGTAGCCGGCCTGAGAGGGTGAACGGCCACAAGGGGACTGAGATACGGCCCTTACTCCTACGGGAGGCAGCAGTGGGGAATATTGGACAATGGGGGCAACCCTGATCCAGCAATTCTGTGTGCACGAAGAAGGTTTTCGGATTGTAAAGTGCTTTCAGCAGGGAAGAAGAAAGTGACGGTACCTGCAGAAGAAGCGACGGCTAAATA
>GV2UCFN02IRGAE
GGTGAGTAACGCGTAAGGAACTTGCCCTGCAGACAGGGATAACAGACGGAAACGACTGATAACACCTGGTATTGTCAGGCTGGCGCATGCCGGCCTGATGAAAGGAGACGCTGCAGGAGAGCCTTGCGTCCTATTAGCTAGTTGGTGGGGTAACGGCCCACCAAGGCGATGATAGGTAGCCGGCCTGAGAGGGTGAACGGCCACAAGGGGACTGAGATACGGCCCTTACTCCTACGGGAGGCAGCAGTGGGGAATATTGGACAATGGGGGCAACCCTGATCCAGCAATTCTGTGTGCACGAAGAAGGTTTTCGGATTGTAAAGTGCTTTCAGCAGGGAAGAAGAAAGTGACGGTACCTGCAGAAGAAGCGACGGCTAAATA
>GV2UCFN02HMUOX
GGTGAGTAACGCGTAAGGAACTTGCCCTGCAGACAGGGATAACAGACGGAAACGACTGATAACACCTGGTATTGTCAGGCTGGCGCATGCCGGCCTGATGAAAGGAGACGCTGCAGGAGAGCCTTGCGTCCTATTAGCTAGTTGGTGGGGTAACGGCCCACCAAGGCGATGATAGGTAGCCGGCCTGAGAGGGTGAACGGCCACAAGGGGACTGAGATACGGCCCTTACTCCTACGGGAGGCAGCAGTGGGGAATATTGGACAATGGGGGCAACCCTGATCCAGCAATTCTGTGTGCACGAAGAAGGTTTTCGGATTGTAAAGTGCTTTCAGCAGGGAAGAAGAAAGTGACGGTACCTGCAGAAGAAGCGACGGCTAAATA
>GV2UCFN02GJK5J
GGTGAGTAACGCGTAAGGAACTTGCCCTGCAGACAGGGATAACAGACGGAAACGACTGATAACACCTGGTATTGTCAGGCTGGCGCATGCCGGCCTGATGAAAGGAGACGCTGCAGGAGAGCCTTGCGTCCTATTAGCTAGTTGGTGGGGTAACGGCCCACCAAGGCGATGATAGGTAGCCGGCCTGAGAGGGTGAACGGCCACAAGGGGACTGAGATACGGCCCTTACTCCTACGGGAGGCAGCAGTGGGGAATATTGGACAATGGGGGCAACCCTGATCCAGCAATTCTGTGTGCACGAAGAAGGTTTTCGGATTGTAAAGTGCTTTCAGCAGGGAAGAAGAAAGTGACGGTACCTGCAGAAGAAGCGACGGCTAAATA
>GV2UCFN02GO6GP
GGTGAGTAACGCGTAAGGAACTTGCCCTGCAGACAGGGATAACAGACGGAAACGACTGATAACACCTGGTATTGTCAGGCTGGCGCATGCCGGCCTGATGAAAGGAGACGCTGCAGGAGAGCCTTGCGTCCTATTAGCTAGTTGGTGGGGTAACGGCCCACCAAGGCGATGATAGGTAGCCGGCCTGAGAGGGTGAACGGCCACAAGGGGACTGAGATACGGCCCTTACTCCTACGGGAGGCAGCAGTGGGGAATATTGGACAATGGGGGCAACCCTGATCCAGCAATTCTGTGTGCACGAAGAAGGTTTTCGGATTGTAAAGTGCTTTCAGCAGGGAAGAAGAAAGTGACGGTACCTGCAGAAGAAGCGACGGCTAAATA
>GV2UCFN02IZJ7O
GGTGAGTAACGCGTAAGGAACTTGCCCTGCAGACAGGGATAACAGACGGAAACGACTGATAACACCTGGTATTGTCAGGCTGGCGCATGCCGGCCTGATGAAAGGAGACGCTGCAGGAGAGCCTTGCGTCCTATTAGCTAGTTGGTGGGGTAACGGCCCACCAAGGCGATGATAGGTAGCCGGCCTGAGAGGGTGAACGGCCACAAGGGGACTGAGATACGGCCCTTACTCCTACGGGAGGCAGCAGTGGGGAATATTGGACAATGGGGGCAACCCTGATCCAGCAATTCTGTGTGCACGAAGAAGGTTTTCGGATTGTAAAGTGCTTTCAGCAGGGAAGAAGAAAGTGACGGTACCTGCAGAAGAAGCGACGGCTAAATA
>GV2UCFN02F25DD
GGTGAGTAACGCGTAAGGAACTTGCCCTGCAGACAGGGATAACAGACGGAAACGACTGATAACACCTGGTATTGTCAGGCTGGCGCATGCCGGCCTGATGAAAGGAGACGCTGCAGGAGAGCCTTGCGTCCTATTAGCTAGTTGGTGGGGTAACGGCCCACCAAGGCGATGATAGGTAGCCGGCCTGAGAGGGTGAACGGCCACAAGGGGACTGAGATACGGCCCTTACTCCTACGGGAGGCAGCAGTGGGGAATATTGGACAATGGGGGCAACCCTGATCCAGCAATTCTGTGTGCACGAAGAAGGTTTTCGGATTGTAAAGTGCTTTCAGCAGGGAAGAAGAAAGTGACGGTACCTGCAGAAGAAGCGACGGCTAAATA
>GV2UCFN02I8PSE
GGTGAGTAACGCGTAAGGAACTTGCCCTGCAGACAGGGATAACAGACGGAAACGACTGATAACACCTGGTATTGTCAGGCTGGCGCATGCCGGCCTGATGAAAGGAGACGCTGCAGGAGAGCCTTGCGTCCTATTAGCTAGTTGGTGGGGTAACGGCCCACCAAGGCGATGATAGGTAGCCGGCCTGAGAGGGTGAACGGCCACAAGGGGACTGAGATACGGCCCTTACTCCTACGGGAGGCAGCAGTGGGGAATATTGGACAATGGGGGCAACCCTGATCCAGCAATTCTGTGTGCACGAAGAAGGTTTTCGGATTGTAAAGTGCTTTCAGCAGGGAAGAAGAAAGTGACGGTACCTGCAGAAGAAGCGACGGCTAAATA
>GV2UCFN02HIML1
GGTGAGTAACGCGTAAGGAACTTGCCCTGCAGACAGGGATAACAGACGGAAACGACTGATAACACCTGGTATTGTCAGGCTGGCGCATGCCGGCCTGATGAAAGGAGACGCTGCAGGAGAGCCTTGCGTCCTATTAGCTAGTTGGTGGGGTAACGGCCCACCAAGGCGATGATAGGTAGCCGGCCTGAGAGGGTGAACGGCCACAAGGGGACTGAGATACGGCCCTTACTCCTACGGGAGGCAGCAGTGGGGAATATTGGACAATGGGGGCAACCCTGATCCAGCAATTCTGTGTGCACGAAGAAGGTTTTCGGATTGTAAAGTGCTTTCAGCAGGGAAGAAGAAAGTGACGGTACCTGCAGAAGAAGCGACGGCTAAATA
>GV2UCFN02FTLID
GGTGAGTAACGCGTAAGGAACTTGCCCTGCAGACAGGGATAACAGACGGAAACGACTGATAACACCTGGTATTGTCAGGCTGGCGCATGCCGGCCTGATGAAAGGAGACGCTGCAGGAGAGCCTTGCGTCCTATTAGCTAGTTGGTGGGGTAACGGCCCACCAAGGCGATGATAGGTAGCCGGCCTGAGAGGGTGAACGGCCACAAGGGGACTGAGATACGGCCCTTACTCCTACGGGAGGCAGCAGTGGGGAATATTGGACAATGGGGGCAACCCTGATCCAGCAATTCTGTGTGCACGAAGAAGGTTTTCGGATTGTAAAGTGCTTTCAGCAGGGAAGAAGAAAGTGACGGTACCTGCAGAAGAAGCGACGGCTAAATA
>GV2UCFN02FLXU8
GGTGAGTAACGCGTAAGGAACTTGCCCTGCAGACAGGGATAACAGACGGAAACGACTGATAACACCTGGTATTGTCAGGCTGGCGCATGCCGGCCTGATGAAAGGAGACGCTGCAGGAGAGCCTTGCGTCCTATTAGCTAGTTGGTGGGGTAACGGCCCACCAAGGCGATGATAGGTAGCCGGCCTGAGAGGGTGAACGGCCACAAGGGGACTGAGATACGGCCCTTACTCCTACGGGAGGCAGCAGTGGGGAATATTGGACAATGGGGGCAACCCTGATCCAGCAATTCTGTGTGCACGAAGAAGGTTTTCGGATTGTAAAGTGCTTTCAGCAGGGAAGAAGAAAGTGACGGTACCTGCAGAAGAAGCGACGGCTAAATA
>GV2UCFN02JSSY3
GGTGAGTAACGCGTAAGGAACTTGCCCTGCAGACAGGGATAACAGACGGAAACGACTGATAACACCTGGTATTGTCAGGCTGGCGCATGCCGGCCTGATGAAAGGAGACGCTGCAGGAGAGCCTTGCGTCCTATTAGCTAGTTGGTGGGGTAACGGCCCACCAAGGCGATGATAGGTAGCCGGCCTGAGAGGGTGAACGGCCACAAGGGGACTGAGATACGGCCCTTACTCCTACGGGAGGCAGCAGTGGGGAATATTGGACAATGGGGGCAACCCTGATCCAGCAATTCTGTGTGCACGAAGAAGGTTTTCGGATTGTAAAGTGCTTTCAGCAGGGAAGAAGAAAGTGACGGTACCTGCAGAAGAAGCGACGGCTAAATA
>GV2UCFN02H6MMO
GGTGAGTAACGCGTAAGGAACTTGCCCTGCAGACAGGGATAACAGACGGAAACGACTGATAACACCTGGTATTGTCAGGCTGGCGCATGCCGGCCTGATGAAAGGAGACGCTGCAGGAGAGCCTTGCGTCCTATTAGCTAGTTGGTGGGGTAACGGCCCACCAAGGCGATGATAGGTAGCCGGCCTGAGAGGGTGAACGGCCACAAGGGGACTGAGATACGGCCCTTACTCCTACGGGAGGCAGCAGTGGGGAATATTGGACAATGGGGGCAACCCTGATCCAGCAATTCTGTGTGCACGAAGAAGGTTTTCGGATTGTAAAGTGCTTTCAGCAGGGAAGAAGAAAGTGACGGTACCTGCAGAAGAAGCGACGGCTAAATA
>GV2UCFN02JZZLZ
GGTGAGTAACGCGTAAGGAACTTGCCCTGCAGACAGGGATAACAGACGGAAACGACTGATAACACCTGGTATTGTCAGGCTGGCGCATGCCGGCCTGATGAAAGGAGACGCTGCAGGAGAGCCTTGCGTCCTATTAGCTAGTTGGTGGGGTAACGGCCCACCAAGGCGATGATAGGTAGCCGGCCTGAGAGGGTGAACGGCCACAAGGGGACTGAGATACGGCCCTTACTCCTACGGGAGGCAGCAGTGGGGAATATTGGACAATGGGGGCAACCCTGATCCAGCAATTCTGTGTGCACGAAGAAGGTTTTCGGATTGTAAAGTGCTTTCAGCAGGGAAGAAGAAAGTGACGGTACCTGCAGAAGAAGCGACGGCTAAATA
>GV2UCFN02ILXSC
GGTGAGTAACGCGTAAGGAACTTGCCCTGCAGACAGGGATAACAGACGGAAACGACTGATAACACCTGGTATTGTCAGGCTGGCGCATGCCGGCCTGATGAAAGGAGACGCTGCAGGAGAGCCTTGCGTCCTATTAGCTAGTTGGTGGGGTAACGGCCCACCAAGGCGATGATAGGTAGCCGGCCTGAGAGGGTGAACGGCCACAAGGGGACTGAGATACGGCCCTTACTCCTACGGGAGGCAGCAGTGGGGAATATTGGACAATGGGGGCAACCCTGATCCAGCAATTCTGTGTGCACGAAGAAGGTTTTCGGATTGTAAAGTGCTTTCAGCAGGGAAGAAGAAAGTGACGGTACCTGCAGAAGAAGCGACGGCTAAATA
>GV2UCFN02IW00G
GGTGAGTAACGCGTAAGGAACTTGCCCTGCAGACAGGGATAACAGACGGAAACGACTGATAACACCTGGTATTGTCAGGCTGGCGCATGCCGGCCTGATGAAAGGAGACGCTGCAGGAGAGCCTTGCGTCCTATTAGCTAGTTGGTGGGGTAACGGCCCACCAAGGCGATGATAGGTAGCCGGCCTGAGAGGGTGAACGGCCACAAGGGGACTGAGATACGGCCCTTACTCCTACGGGAGGCAGCAGTGGGGAATATTGGACAATGGGGGCAACCCTGATCCAGCAATTCTGTGTGCACGAAGAAGGTTTTCGGATTGTAAAGTGCTTTCAGCAGGGAAGAAGAAAGTGACGGTACCTGCAGAAGAAGCGACGGCTAAATA
>GV2UCFN02JCXXS
GGTGAGTAACGCGTAAGGAACTTGCCCTGCAGACAGGGATAACAGACGGAAACGACTGATAACACCTGGTATTGTCAGGCTGGCGCATGCCGGCCTGATGAAAGGAGACGCTGCAGGAGAGCCTTGCGTCCTATTAGCTAGTTGGTGGGGTAACGGCCCACCAAGGCGATGATAGGTAGCCGGCCTGAGAGGGTGAACGGCCACAAGGGGACTGAGATACGGCCCTTACTCCTACGGGAGGCAGCAGTGGGGAATATTGGACAATGGGGGCAACCCTGATCCAGCAATTCTGTGTGCACGAAGAAGGTTTTCGGATTGTAAAGTGCTTTCAGCAGGGAAGAAGAAAGTGACGGTACCTGCAGAAGAAGCGACGGCTAAATA
>GV2UCFN02FUTW4
GGTGAGTAACGCGTAAGGAACTTGCCCTGCAGACAGGGATAACAGACGGAAACGACTGATAACACCTGGTATTGTCAGGCTGGCGCATGCCGGCCTGATGAAAGGAGACGCTGCAGGAGAGCCTTGCGTCCTATTAGCTAGTTGGTGGGGTAACGGCCCACCAAGGCGATGATAGGTAGCCGGCCTGAGAGGGTGAACGGCCACAAGGGGACTGAGATACGGCCCTTACTCCTACGGGAGGCAGCAGTGGGGAATATTGGACAATGGGGGCAACCCTGATCCAGCAATTCTGTGTGCACGAAGAAGGTTTTCGGATTGTAAAGTGCTTTCAGCAGGGAAGAAGAAAGTGACGGTACCTGCAGAAGAAGCGACGGCTAAATA
>GV2UCFN02GVGNA
GGTGAGTAACGCGTAAGGAACTTGCCCTGCAGACAGGGATAACAGACGGAAACGACTGATAACACCTGGTATTGTCAGGCTGGCGCATGCCGGCCTGATGAAAGGAGACGCTGCAGGAGAGCCTTGCGTCCTATTAGCTAGTTGGTGGGGTAACGGCCCACCAAGGCGATGATAGGTAGCCGGCCTGAGAGGGTGAACGGCCACAAGGGGACTGAGATACGGCCCTTACTCCTACGGGAGGCAGCAGTGGGGAATATTGGACAATGGGGGCAACCCTGATCCAGCAATTCTGTGTGCACGAAGAAGGTTTTCGGATTGTAAAGTGCTTTCAGCAGGGAAGAAGAAAGTGACGGTACCTGCAGAAGAAGCGACGGCTAAATA
>GV2UCFN02FHK90
GGTGAGTAACGCGTAAGGAACTTGCCCTGCAGACAGGGATAACAGACGGAAACGACTGATAACACCTGGTATTGTCAGGCTGGCGCATGCCGGCCTGATGAAAGGAGACGCTGCAGGAGAGCCTTGCGTCCTATTAGCTAGTTGGTGGGGTAACGGCCCACCAAGGCGATGATAGGTAGCCGGCCTGAGAGGGTGAACGGCCACAAGGGGACTGAGATACGGCCCTTACTCCTACGGGAGGCAGCAGTGGGGAATATTGGACAATGGGGGCAACCCTGATCCAGCAATTCTGTGTGCACGAAGAAGGTTTTCGGATTGTAAAGTGCTTTCAGCAGGGAAGAAGAAAGTGACGGTACCTGCAGAAGAAGCGACGGCTAAATA
>GV2UCFN02IYU48
GGTGAGTAACGCGTAAGGAACTTGCCCTGCAGACAGGGATAACAGACGGAAACGACTGATAACACCTGGTATTGTCAGGCTGGCGCATGCCGGCCTGATGAAAGGAGACGCTGCAGGAGAGCCTTGCGTCCTATTAGCTAGTTGGTGGGGTAACGGCCCACCAAGGCGATGATAGGTAGCCGGCCTGAGAGGGTGAACGGCCACAAGGGGACTGAGATACGGCCCTTACTCCTACGGGAGGCAGCAGTGGGGAATATTGGACAATGGGGGCAACCCTGATCCAGCAATTCTGTGTGCACGAAGAAGGTTTTCGGATTGTAAAGTGCTTTCAGCAGGGAAGAAGAAAGTGACGGTACCTGCAGAAGAAGCGACGGCTAAATA
>GV2UCFN02HJORX
GGTGAGTAACGCGTAAGGAACTTGCCCTGCAGACAGGGATAACAGACGGAAACGACTGATAACACCTGGTATTGTCAGGCTGGCGCATGCCGGCCTGATGAAAGGAGACGCTGCAGGAGAGCCTTGCGTCCTATTAGCTAGTTGGTGGGGTAACGGCCCACCAAGGCGATGATAGGTAGCCGGCCTGAGAGGGTGAACGGCCACAAGGGGACTGAGATACGGCCCTTACTCCTACGGGAGGCAGCAGTGGGGAATATTGGACAATGGGGGCAACCCTGATCCAGCAATTCTGTGTGCACGAAGAAGGTTTTCGGATTGTAAAGTGCTTTCAGCAGGGAAGAAGAAAGTGACGGTACCTGCAGAAGAAGCGACGGCTAAATA
>GV2UCFN02F583Z
GGTGAGTAACGCGTAAGGAACTTGCCCTGCAGACAGGGATAACAGACGGAAACGACTGATAACACCTGGTATTGTCAGGCTGGCGCATGCCGGCCTGATGAAAGGAGACGCTGCAGGAGAGCCTTGCGTCCTATTAGCTAGTTGGTGGGGTAACGGCCCACCAAGGCGATGATAGGTAGCCGGCCTGAGAGGGTGAACGGCCACAAGGGGACTGAGATACGGCCCTTACTCCTACGGGAGGCAGCAGTGGGGAATATTGGACAATGGGGGCAACCCTGATCCAGCAATTCTGTGTGCACGAAGAAGGTTTTCGGATTGTAAAGTGCTTTCAGCAGGGAAGAAGAAAGTGACGGTACCTGCAGAAGAAGCGACGGCTAAATA
>GV2UCFN02JZHVG
GGTGAGTAACGCGTAAGGAACTTGCCCTGCAGACAGGGATAACAGACGGAAACGACTGATAACACCTGGTATTGTCAGGCTGGCGCATGCCGGCCTGATGAAAGGAGACGCTGCAGGAGAGCCTTGCGTCCTATTAGCTAGTTGGTGGGGTAACGGCCCACCAAGGCGATGATAGGTAGCCGGCCTGAGAGGGTGAACGGCCACAAGGGGACTGAGATACGGCCCTTACTCCTACGGGAGGCAGCAGTGGGGAATATTGGACAATGGGGGCAACCCTGATCCAGCAATTCTGTGTGCACGAAGAAGGTTTTCGGATTGTAAAGTGCTTTCAGCAGGGAAGAAGAAAGTGACGGTACCTGCAGAAGAAGCGACGGCTAAATA
>GV2UCFN02HYJOU
GGTGAGTAACGCGTAAGGAACTTGCCCTGCAGACAGGGATAACAGACGGAAACGACTGATAACACCTGGTATTGTCAGGCTGGCGCATGCCGGCCTGATGAAAGGAGACGCTGCAGGAGAGCCTTGCGTCCTATTAGCTAGTTGGTGGGGTAACGGCCCACCAAGGCGATGATAGGTAGCCGGCCTGAGAGGGTGAACGGCCACAAGGGGACTGAGATACGGCCCTTACTCCTACGGGAGGCAGCAGTGGGGAATATTGGACAATGGGGGCAACCCTGATCCAGCAATTCTGTGTGCACGAAGAAGGTTTTCGGATTGTAAAGTGCTTTCAGCAGGGAAGAAGAAAGTGACGGTACCTGCAGAAGAAGCGACGGCTAAATA
>GV2UCFN02G2FC0
GGTGAGTAACGCGTAAGGAACTTGCCCTGCAGACAGGGATAACAGACGGAAACGACTGATAACACCTGGTATTGTCAGGCTGGCGCATGCCGGCCTGATGAAAGGAGACGCTGCAGGAGAGCCTTGCGTCCTATTAGCTAGTTGGTGGGGTAACGGCCCACCAAGGCGATGATAGGTAGCCGGCCTGAGAGGGTGAACGGCCACAAGGGGACTGAGATACGGCCCTTACTCCTACGGGAGGCAGCAGTGGGGAATATTGGACAATGGGGGCAACCCTGATCCAGCAATTCTGTGTGCACGAAGAAGGTTTTCGGATTGTAAAGTGCTTTCAGCAGGGAAGAAGAAAGTGACGGTACCTGCAGAAGAAGCGACGGCTAAATA
>GV2UCFN02H919F
GGTGAGTAACGCGTAAGGAACTTGCCCTGCAGACAGGGATAACAGACGGAAACGACTGATAACACCTGGTATTGTCAGGCTGGCGCATGCCGGCCTGATGAAAGGAGACGCTGCAGGAGAGCCTTGCGTCCTATTAGCTAGTTGGTGGGGTAACGGCCCACCAAGGCGATGATAGGTAGCCGGCCTGAGAGGGTGAACGGCCACAAGGGGACTGAGATACGGCCCTTACTCCTACGGGAGGCAGCAGTGGGGAATATTGGACAATGGGGGCAACCCTGATCCAGCAATTCTGTGTGCACGAAGAAGGTTTTCGGATTGTAAAGTGCTTTCAGCAGGGAAGAAGAAAGTGACGGTACCTGCAGAAGAAGCGACGGCTAAATA
>GV2UCFN02JUTPK
GGTGAGTAACGCGTAAGGAACTTGCCCTGCAGACAGGGATAACAGACGGAAACGACTGATAACACCTGGTATTGTCAGGCTGGCGCATGCCGGCCTGATGAAAGGAGACGCTGCAGGAGAGCCTTGCGTCCTATTAGCTAGTTGGTGGGGTAACGGCCCACCAAGGCGATGATAGGTAGCCGGCCTGAGAGGGTGAACGGCCACAAGGGGACTGAGATACGGCCCTTACTCCTACGGGAGGCAGCAGTGGGGAATATTGGACAATGGGGGCAACCCTGATCCAGCAATTCTGTGTGCACGAAGAAGGTTTTCGGATTGTAAAGTGCTTTCAGCAGGGAAGAAGAAAGTGACGGTACCTGCAGAAGAAGCGACGGCTAAATA
>GV2UCFN02INSMD
GGTGAGTAACGCGTAAGGAACTTGCCCTGCAGACAGGGATAACAGACGGAAACGACTGATAACACCTGGTATTGTCAGGCTGGCGCATGCCGGCCTGATGAAAGGAGACGCTGCAGGAGAGCCTTGCGTCCTATTAGCTAGTTGGTGGGGTAACGGCCCACCAAGGCGATGATAGGTAGCCGGCCTGAGAGGGTGAACGGCCACAAGGGGACTGAGATACGGCCCTTACTCCTACGGGAGGCAGCAGTGGGGAATATTGGACAATGGGGGCAACCCTGATCCAGCAATTCTGTGTGCACGAAGAAGGTTTTCGGATTGTAAAGTGCTTTCAGCAGGGAAGAAGAAAGTGACGGTACCTGCAGAAGAAGCGACGGCTAAATA
>GV2UCFN02GUCD2
GGTGAGTAACGCGTAAGGAACTTGCCCTGCAGACAGGGATAACAGACGGAAACGACTGATAACACCTGGTATTGTCAGGCTGGCGCATGCCGGCCTGATGAAAGGAGACGCTGCAGGAGAGCCTTGCGTCCTATTAGCTAGTTGGTGGGGTAACGGCCCACCAAGGCGATGATAGGTAGCCGGCCTGAGAGGGTGAACGGCCACAAGGGGACTGAGATACGGCCCTTACTCCTACGGGAGGCAGCAGTGGGGAATATTGGACAATGGGGGCAACCCTGATCCAGCAATTCTGTGTGCACGAAGAAGGTTTTCGGATTGTAAAGTGCTTTCAGCAGGGAAGAAGAAAGTGACGGTACCTGCAGAAGAAGCGACGGCTAAATA
>GV2UCFN02I3PMF
GGTGAGTAACGCGTAAGGAACTTGCCCTGCAGACAGGGATAACAGACGGAAACGACTGATAACACCTGGTATTGTCAGGCTGGCGCATGCCGGCCTGATGAAAGGAGACGCTGCAGGAGAGCCTTGCGTCCTATTAGCTAGTTGGTGGGGTAACGGCCCACCAAGGCGATGATAGGTAGCCGGCCTGAGAGGGTGAACGGCCACAAGGGGACTGAGATACGGCCCTTACTCCTACGGGAGGCAGCAGTGGGGAATATTGGACAATGGGGGCAACCCTGATCCAGCAATTCTGTGTGCACGAAGAAGGTTTTCGGATTGTAAAGTGCTTTCAGCAGGGAAGAAGAAAGTGACGGTACCTGCAGAAGAAGCGACGGCTAAATA
>GV2UCFN02IVY5M
GGTGAGTAACGCGTAAGGAACTTGCCCTGCAGACAGGGATAACAGACGGAAACGACTGATAACACCTGGTATTGTCAGGCTGGCGCATGCCGGCCTGATGAAAGGAGACGCTGCAGGAGAGCCTTGCGTCCTATTAGCTAGTTGGTGGGGTAACGGCCCACCAAGGCGATGATAGGTAGCCGGCCTGAGAGGGTGAACGGCCACAAGGGGACTGAGATACGGCCCTTACTCCTACGGGAGGCAGCAGTGGGGAATATTGGACAATGGGGGCAACCCTGATCCAGCAATTCTGTGTGCACGAAGAAGGTTTTCGGATTGTAAAGTGCTTTCAGCAGGGAAGAAGAAAGTGACGGTACCTGCAGAAGAAGCGACGGCTAAATA
>GV2UCFN02F3GD4
GGTGAGTAACGCGTAAGGAACTTGCCCTGCAGACAGGGATAACAGACGGAAACGACTGATAACACCTGGTATTGTCAGGCTGGCGCATGCCGGCCTGATGAAAGGAGACGCTGCAGGAGAGCCTTGCGTCCTATTAGCTAGTTGGTGGGGTAACGGCCCACCAAGGCGATGATAGGTAGCCGGCCTGAGAGGGTGAACGGCCACAAGGGGACTGAGATACGGCCCTTACTCCTACGGGAGGCAGCAGTGGGGAATATTGGACAATGGGGGCAACCCTGATCCAGCAATTCTGTGTGCACGAAGAAGGTTTTCGGATTGTAAAGTGCTTTCAGCAGGGAAGAAGAAAGTGACGGTACCTGCAGAAGAAGCGACGGCTAAATA
>GV2UCFN02F5JAK
GGTGAGTAACGCGTAAGGAACTTGCCCTGCAGACAGGGATAACAGACGGAAACGACTGATAACACCTGGTATTGTCAGGCTGGCGCATGCCGGCCTGATGAAAGGAGACGCTGCAGGAGAGCCTTGCGTCCTATTAGCTAGTTGGTGGGGTAACGGCCCACCAAGGCGATGATAGGTAGCCGGCCTGAGAGGGTGAACGGCCACAAGGGGACTGAGATACGGCCCTTACTCCTACGGGAGGCAGCAGTGGGGAATATTGGACAATGGGGGCAACCCTGATCCAGCAATTCTGTGTGCACGAAGAAGGTTTTCGGATTGTAAAGTGCTTTCAGCAGGGAAGAAGAAAGTGACGGTACCTGCAGAAGAAGCGACGGCTAAATA
>GV2UCFN02IAWJB
GGTGAGTAACGCGTAAGGAACTTGCCCTGCAGACAGGGATAACAGACGGAAACGACTGATAACACCTGGTATTGTCAGGCTGGCGCATGCCGGCCTGATGAAAGGAGACGCTGCAGGAGAGCCTTGCGTCCTATTAGCTAGTTGGTGGGGTAACGGCCCACCAAGGCGATGATAGGTAGCCGGCCTGAGAGGGTGAACGGCCACAAGGGGACTGAGATACGGCCCTTACTCCTACGGGAGGCAGCAGTGGGGAATATTGGACAATGGGGGCAACCCTGATCCAGCAATTCTGTGTGCACGAAGAAGGTTTTCGGATTGTAAAGTGCTTTCAGCAGGGAAGAAGAAAGTGACGGTACCTGCAGAAGAAGCGACGGCTAAATA
>GV2UCFN02FWX2X
GGTGAGTAACGCGTAAGGAACTTGCCCTGCAGACAGGGATAACAGACGGAAACGACTGATAACACCTGGTATTGTCAGGCTGGCGCATGCCGGCCTGATGAAAGGAGACGCTGCAGGAGAGCCTTGCGTCCTATTAGCTAGTTGGTGGGGTAACGGCCCACCAAGGCGATGATAGGTAGCCGGCCTGAGAGGGTGAACGGCCACAAGGGGACTGAGATACGGCCCTTACTCCTACGGGAGGCAGCAGTGGGGAATATTGGACAATGGGGGCAACCCTGATCCAGCAATTCTGTGTGCACGAAGAAGGTTTTCGGATTGTAAAGTGCTTTCAGCAGGGAAGAAGAAAGTGACGGTACCTGCAGAAGAAGCGACGGCTAAATA
>GV2UCFN02JG0W9
GGTGAGTAACGCGTAAGGAACTTGCCCTGCAGACAGGGATAACAGACGGAAACGACTGATAACACCTGGTATTGTCAGGCTGGCGCATGCCGGCCTGATGAAAGGAGACGCTGCAGGAGAGCCTTGCGTCCTATTAGCTAGTTGGTGGGGTAACGGCCCACCAAGGCGATGATAGGTAGCCGGCCTGAGAGGGTGAACGGCCACAAGGGGACTGAGATACGGCCCTTACTCCTACGGGAGGCAGCAGTGGGGAATATTGGACAATGGGGGCAACCCTGATCCAGCAATTCTGTGTGCACGAAGAAGGTTTTCGGATTGTAAAGTGCTTTCAGCAGGGAAGAAGAAAGTGACGGTACCTGCAGAAGAAGCGACGGCTAAATA
>GV2UCFN02J39ZA
GGTGAGTAACGCGTAAGGAACTTGCCCTGCAGACAGGGATAACAGACGGAAACGACTGATAACACCTGGTATTGTCAGGCTGGCGCATGCCGGCCTGATGAAAGGAGACGCTGCAGGAGAGCCTTGCGTCCTATTAGCTAGTTGGTGGGGTAACGGCCCACCAAGGCGATGATAGGTAGCCGGCCTGAGAGGGTGAACGGCCACAAGGGGACTGAGATACGGCCCTTACTCCTACGGGAGGCAGCAGTGGGGAATATTGGACAATGGGGGCAACCCTGATCCAGCAATTCTGTGTGCACGAAGAAGGTTTTCGGATTGTAAAGTGCTTTCAGCAGGGAAGAAGAAAGTGACGGTACCTGCAGAAGAAGCGACGGCTAAATA
>GV2UCFN02JMWDN
GGTGAGTAACGCGTAAGGAACTTGCCCTGCAGACAGGGATAACAGACGGAAACGACTGATAACACCTGGTATTGTCAGGCTGGCGCATGCCGGCCTGATGAAAGGAGACGCTGCAGGAGAGCCTTGCGTCCTATTAGCTAGTTGGTGGGGTAACGGCCCACCAAGGCGATGATAGGTAGCCGGCCTGAGAGGGTGAACGGCCACAAGGGGACTGAGATACGGCCCTTACTCCTACGGGAGGCAGCAGTGGGGAATATTGGACAATGGGGGCAACCCTGATCCAGCAATTCTGTGTGCACGAAGAAGGTTTTCGGATTGTAAAGTGCTTTCAGCAGGGAAGAAGAAAGTGACGGTACCTGCAGAAGAAGCGACGGCTAAATA
>GV2UCFN02HZM6G
GGTGAGTAACGCGTAAGGAACTTGCCCTGCAGACAGGGATAACAGACGGAAACGACTGATAACACCTGGTATTGTCAGGCTGGCGCATGCCGGCCTGATGAAAGGAGACGCTGCAGGAGAGCCTTGCGTCCTATTAGCTAGTTGGTGGGGTAACGGCCCACCAAGGCGATGATAGGTAGCCGGCCTGAGAGGGTGAACGGCCACAAGGGGACTGAGATACGGCCCTTACTCCTACGGGAGGCAGCAGTGGGGAATATTGGACAATGGGGGCAACCCTGATCCAGCAATTCTGTGTGCACGAAGAAGGTTTTCGGATTGTAAAGTGCTTTCAGCAGGGAAGAAGAAAGTGACGGTACCTGCAGAAGAAGCGACGGCTAAATA
>GV2UCFN02IQYSX
GGTGAGTAACGCGTAAGGAACTTGCCCTGCAGACAGGGATAACAGACGGAAACGACTGATAACACCTGGTATTGTCAGGCTGGCGCATGCCGGCCTGATGAAAGGAGACGCTGCAGGAGAGCCTTGCGTCCTATTAGCTAGTTGGTGGGGTAACGGCCCACCAAGGCGATGATAGGTAGCCGGCCTGAGAGGGTGAACGGCCACAAGGGGACTGAGATACGGCCCTTACTCCTACGGGAGGCAGCAGTGGGGAATATTGGACAATGGGGGCAACCCTGATCCAGCAATTCTGTGTGCACGAAGAAGGTTTTCGGATTGTAAAGTGCTTTCAGCAGGGAAGAAGAAAGTGACGGTACCTGCAGAAGAAGCGACGGCTAAATA
>GV2UCFN02G255G
GGTGAGTAACGCGTAAGGAACTTGCCCTGCAGACAGGGATAACAGACGGAAACGACTGATAACACCTGGTATTGTCAGGCTGGCGCATGCCGGCCTGATGAAAGGAGACGCTGCAGGAGAGCCTTGCGTCCTATTAGCTAGTTGGTGGGGTAACGGCCCACCAAGGCGATGATAGGTAGCCGGCCTGAGAGGGTGAACGGCCACAAGGGGACTGAGATACGGCCCTTACTCCTACGGGAGGCAGCAGTGGGGAATATTGGACAATGGGGGCAACCCTGATCCAGCAATTCTGTGTGCACGAAGAAGGTTTTCGGATTGTAAAGTGCTTTCAGCAGGGAAGAAGAAAGTGACGGTACCTGCAGAAGAAGCGACGGCTAAATA
>GV2UCFN02JXHLK
GGTGAGTAACGCGTAAGGAACTTGCCCTGCAGACAGGGATAACAGACGGAAACGACTGATAACACCTGGTATTGTCAGGCTGGCGCATGCCGGCCTGATGAAAGGAGACGCTGCAGGAGAGCCTTGCGTCCTATTAGCTAGTTGGTGGGGTAACGGCCCACCAAGGCGATGATAGGTAGCCGGCCTGAGAGGGTGAACGGCCACAAGGGGACTGAGATACGGCCCTTACTCCTACGGGAGGCAGCAGTGGGGAATATTGGACAATGGGGGCAACCCTGATCCAGCAATTCTGTGTGCACGAAGAAGGTTTTCGGATTGTAAAGTGCTTTCAGCAGGGAAGAAGAAAGTGACGGTACCTGCAGAAGAAGCGACGGCTAAATA
>GV2UCFN02I5PSM
GGTGAGTAACGCGTAAGGAACTTGCCCTGCAGACAGGGATAACAGACGGAAACGACTGATAACACCTGGTATTGTCAGGCTGGCGCATGCCGGCCTGATGAAAGGAGACGCTGCAGGAGAGCCTTGCGTCCTATTAGCTAGTTGGTGGGGTAACGGCCCACCAAGGCGATGATAGGTAGCCGGCCTGAGAGGGTGAACGGCCACAAGGGGACTGAGATACGGCCCTTACTCCTACGGGAGGCAGCAGTGGGGAATATTGGACAATGGGGGCAACCCTGATCCAGCAATTCTGTGTGCACGAAGAAGGTTTTCGGATTGTAAAGTGCTTTCAGCAGGGAAGAAGAAAGTGACGGTACCTGCAGAAGAAGCGACGGCTAAATA
>GV2UCFN02JCO4T
GGTGAGTAACGCGTAAGGAACTTGCCCTGCAGACAGGGATAACAGACGGAAACGACTGATAACACCTGGTATTGTCAGGCTGGCGCATGCCGGCCTGATGAAAGGAGACGCTGCAGGAGAGCCTTGCGTCCTATTAGCTAGTTGGTGGGGTAACGGCCCACCAAGGCGATGATAGGTAGCCGGCCTGAGAGGGTGAACGGCCACAAGGGGACTGAGATACGGCCCTTACTCCTACGGGAGGCAGCAGTGGGGAATATTGGACAATGGGGGCAACCCTGATCCAGCAATTCTGTGTGCACGAAGAAGGTTTTCGGATTGTAAAGTGCTTTCAGCAGGGAAGAAGAAAGTGACGGTACCTGCAGAAGAAGCGACGGCTAAATA
>GV2UCFN02GFOJZ
GGTGAGTAACGCGTAAGGAACTTGCCCTGCAGACAGGGATAACAGACGGAAACGACTGATAACACCTGGTATTGTCAGGCTGGCGCATGCCGGCCTGATGAAAGGAGACGCTGCAGGAGAGCCTTGCGTCCTATTAGCTAGTTGGTGGGGTAACGGCCCACCAAGGCGATGATAGGTAGCCGGCCTGAGAGGGTGAACGGCCACAAGGGGACTGAGATACGGCCCTTACTCCTACGGGAGGCAGCAGTGGGGAATATTGGACAATGGGGGCAACCCTGATCCAGCAATTCTGTGTGCACGAAGAAGGTTTTCGGATTGTAAAGTGCTTTCAGCAGGGAAGAAGAAAGTGACGGTACCTGCAGAAGAAGCGACGGCTAAATA
>GV2UCFN02ITH8H
GGTGAGTAACGCGTAAGGAACTTGCCCTGCAGACAGGGATAACAGACGGAAACGACTGATAACACCTGGTATTGTCAGGCTGGCGCATGCCGGCCTGATGAAAGGAGACGCTGCAGGAGAGCCTTGCGTCCTATTAGCTAGTTGGTGGGGTAACGGCCCACCAAGGCGATGATAGGTAGCCGGCCTGAGAGGGTGAACGGCCACAAGGGGACTGAGATACGGCCCTTACTCCTACGGGAGGCAGCAGTGGGGAATATTGGACAATGGGGGCAACCCTGATCCAGCAATTCTGTGTGCACGAAGAAGGTTTTCGGATTGTAAAGTGCTTTCAGCAGGGAAGAAGAAAGTGACGGTACCTGCAGAAGAAGCGACGGCTAAATA
>GV2UCFN02G16RV
GGTGAGTAACGCGTAAGGAACTTGCCCTGCAGACAGGGATAACAGACGGAAACGACTGATAACACCTGGTATTGTCAGGCTGGCGCATGCCGGCCTGATGAAAGGAGACGCTGCAGGAGAGCCTTGCGTCCTATTAGCTAGTTGGTGGGGTAACGGCCCACCAAGGCGATGATAGGTAGCCGGCCTGAGAGGGTGAACGGCCACAAGGGGACTGAGATACGGCCCTTACTCCTACGGGAGGCAGCAGTGGGGAATATTGGACAATGGGGGCAACCCTGATCCAGCAATTCTGTGTGCACGAAGAAGGTTTTCGGATTGTAAAGTGCTTTCAGCAGGGAAGAAGAAAGTGACGGTACCTGCAGAAGAAGCGACGGCTAAATA
>GV2UCFN02I1Y5C
GGTGAGTAACGCGTAAGGAACTTGCCCTGCAGACAGGGATAACAGACGGAAACGACTGATAACACCTGGTATTGTCAGGCTGGCGCATGCCGGCCTGATGAAAGGAGACGCTGCAGGAGAGCCTTGCGTCCTATTAGCTAGTTGGTGGGGTAACGGCCCACCAAGGCGATGATAGGTAGCCGGCCTGAGAGGGTGAACGGCCACAAGGGGACTGAGATACGGCCCTTACTCCTACGGGAGGCAGCAGTGGGGAATATTGGACAATGGGGGCAACCCTGATCCAGCAATTCTGTGTGCACGAAGAAGGTTTTCGGATTGTAAAGTGCTTTCAGCAGGGAAGAAGAAAGTGACGGTACCTGCAGAAGAAGCGACGGCTAAATA
>GV2UCFN02JNB52
GGTGAGTAACGCGTAAGGAACTTGCCCTGCAGACAGGGATAACAGACGGAAACGACTGATAACACCTGGTATTGTCAGGCTGGCGCATGCCGGCCTGATGAAAGGAGACGCTGCAGGAGAGCCTTGCGTCCTATTAGCTAGTTGGTGGGGTAACGGCCCACCAAGGCGATGATAGGTAGCCGGCCTGAGAGGGTGAACGGCCACAAGGGGACTGAGATACGGCCCTTACTCCTACGGGAGGCAGCAGTGGGGAATATTGGACAATGGGGGCAACCCTGATCCAGCAATTCTGTGTGCACGAAGAAGGTTTTCGGATTGTAAAGTGCTTTCAGCAGGGAAGAAGAAAGTGACGGTACCTGCAGAAGAAGCGACGGCTAAATA
>GV2UCFN02FQSF1
GGTGAGTAACGCGTAAGGAACTTGCCCTGCAGACAGGGATAACAGACGGAAACGACTGATAACACCTGGTATTGTCAGGCTGGCGCATGCCGGCCTGATGAAAGGAGACGCTGCAGGAGAGCCTTGCGTCCTATTAGCTAGTTGGTGGGGTAACGGCCCACCAAGGCGATGATAGGTAGCCGGCCTGAGAGGGTGAACGGCCACAAGGGGACTGAGATACGGCCCTTACTCCTACGGGAGGCAGCAGTGGGGAATATTGGACAATGGGGGCAACCCTGATCCAGCAATTCTGTGTGCACGAAGAAGGTTTTCGGATTGTAAAGTGCTTTCAGCAGGGAAGAAGAAAGTGACGGTACCTGCAGAAGAAGCGACGGCTAAATA
>GV2UCFN02HOD6M
GGTGAGTAACGCGTAAGGAACTTGCCCTGCAGACAGGGATAACAGACGGAAACGACTGATAACACCTGGTATTGTCAGGCTGGCGCATGCCGGCCTGATGAAAGGAGACGCTGCAGGAGAGCCTTGCGTCCTATTAGCTAGTTGGTGGGGTAACGGCCCACCAAGGCGATGATAGGTAGCCGGCCTGAGAGGGTGAACGGCCACAAGGGGACTGAGATACGGCCCTTACTCCTACGGGAGGCAGCAGTGGGGAATATTGGACAATGGGGGCAACCCTGATCCAGCAATTCTGTGTGCACGAAGAAGGTTTTCGGATTGTAAAGTGCTTTCAGCAGGGAAGAAGAAAGTGACGGTACCTGCAGAAGAAGCGACGGCTAAATA
>GV2UCFN02IVX4V
GGTGAGTAACGCGTAAGGAACTTGCCCTGCAGACAGGGATAACAGACGGAAACGACTGATAACACCTGGTATTGTCAGGCTGGCGCATGCCGGCCTGATGAAAGGAGACGCTGCAGGAGAGCCTTGCGTCCTATTAGCTAGTTGGTGGGGTAACGGCCCACCAAGGCGATGATAGGTAGCCGGCCTGAGAGGGTGAACGGCCACAAGGGGACTGAGATACGGCCCTTACTCCTACGGGAGGCAGCAGTGGGGAATATTGGACAATGGGGGCAACCCTGATCCAGCAATTCTGTGTGCACGAAGAAGGTTTTCGGATTGTAAAGTGCTTTCAGCAGGGAAGAAGAAAGTGACGGTACCTGCAGAAGAAGCGACGGCTAAATA
>GV2UCFN02JF54D
GGTGAGTAACGCGTAAGGAACTTGCCCTGCAGACAGGGATAACAGACGGAAACGACTGATAACACCTGGTATTGTCAGGCTGGCGCATGCCGGCCTGATGAAAGGAGACGCTGCAGGAGAGCCTTGCGTCCTATTAGCTAGTTGGTGGGGTAACGGCCCACCAAGGCGATGATAGGTAGCCGGCCTGAGAGGGTGAACGGCCACAAGGGGACTGAGATACGGCCCTTACTCCTACGGGAGGCAGCAGTGGGGAATATTGGACAATGGGGGCAACCCTGATCCAGCAATTCTGTGTGCACGAAGAAGGTTTTCGGATTGTAAAGTGCTTTCAGCAGGGAAGAAGAAAGTGACGGTACCTGCAGAAGAAGCGACGGCTAAATA
>GV2UCFN02FW482
GGTGAGTAACGCGTAAGGAACTTGCCCTGCAGACAGGGATAACAGACGGAAACGACTGATAACACCTGGTATTGTCAGGCTGGCGCATGCCGGCCTGATGAAAGGAGACGCTGCAGGAGAGCCTTGCGTCCTATTAGCTAGTTGGTGGGGTAACGGCCCACCAAGGCGATGATAGGTAGCCGGCCTGAGAGGGTGAACGGCCACAAGGGGACTGAGATACGGCCCTTACTCCTACGGGAGGCAGCAGTGGGGAATATTGGACAATGGGGGCAACCCTGATCCAGCAATTCTGTGTGCACGAAGAAGGTTTTCGGATTGTAAAGTGCTTTCAGCAGGGAAGAAGAAAGTGACGGTACCTGCAGAAGAAGCGACGGCTAAATA
>GV2UCFN02GVUPC
GGTGAGTAACGCGTAAGGAACTTGCCCTGCAGACAGGGATAACAGACGGAAACGACTGATAACACCTGGTATTGTCAGGCTGGCGCATGCCGGCCTGATGAAAGGAGACGCTGCAGGAGAGCCTTGCGTCCTATTAGCTAGTTGGTGGGGTAACGGCCCACCAAGGCGATGATAGGTAGCCGGCCTGAGAGGGTGAACGGCCACAAGGGGACTGAGATACGGCCCTTACTCCTACGGGAGGCAGCAGTGGGGAATATTGGACAATGGGGGCAACCCTGATCCAGCAATTCTGTGTGCACGAAGAAGGTTTTCGGATTGTAAAGTGCTTTCAGCAGGGAAGAAGAAAGTGACGGTACCTGCAGAAGAAGCGACGGCTAAATA
>GV2UCFN02GXG8E
GGTGAGTAACGCGTAAGGAACTTGCCCTGCAGACAGGGATAACAGACGGAAACGACTGATAACACCTGGTATTGTCAGGCTGGCGCATGCCGGCCTGATGAAAGGAGACGCTGCAGGAGAGCCTTGCGTCCTATTAGCTAGTTGGTGGGGTAACGGCCCACCAAGGCGATGATAGGTAGCCGGCCTGAGAGGGTGAACGGCCACAAGGGGACTGAGATACGGCCCTTACTCCTACGGGAGGCAGCAGTGGGGAATATTGGACAATGGGGGCAACCCTGATCCAGCAATTCTGTGTGCACGAAGAAGGTTTTCGGATTGTAAAGTGCTTTCAGCAGGGAAGAAGAAAGTGACGGTACCTGCAGAAGAAGCGACGGCTAAATA
>GV2UCFN02HS7SF
GGTGAGTAACGCGTAAGGAACTTGCCCTGCAGACAGGGATAACAGACGGAAACGACTGATAACACCTGGTATTGTCAGGCTGGCGCATGCCGGCCTGATGAAAGGAGACGCTGCAGGAGAGCCTTGCGTCCTATTAGCTAGTTGGTGGGGTAACGGCCCACCAAGGCGATGATAGGTAGCCGGCCTGAGAGGGTGAACGGCCACAAGGGGACTGAGATACGGCCCTTACTCCTACGGGAGGCAGCAGTGGGGAATATTGGACAATGGGGGCAACCCTGATCCAGCAATTCTGTGTGCACGAAGAAGGTTTTCGGATTGTAAAGTGCTTTCAGCAGGGAAGAAGAAAGTGACGGTACCTGCAGAAGAAGCGACGGCTAAATA
>GV2UCFN02G9RR3
GGTGAGTAACGCGTAAGGAACTTGCCCTGCAGACAGGGATAACAGACGGAAACGACTGATAACACCTGGTATTGTCAGGCTGGCGCATGCCGGCCTGATGAAAGGAGACGCTGCAGGAGAGCCTTGCGTCCTATTAGCTAGTTGGTGGGGTAACGGCCCACCAAGGCGATGATAGGTAGCCGGCCTGAGAGGGTGAACGGCCACAAGGGGACTGAGATACGGCCCTTACTCCTACGGGAGGCAGCAGTGGGGAATATTGGACAATGGGGGCAACCCTGATCCAGCAATTCTGTGTGCACGAAGAAGGTTTTCGGATTGTAAAGTGCTTTCAGCAGGGAAGAAGAAAGTGACGGTACCTGCAGAAGAAGCGACGGCTAAATA
>GV2UCFN02HJN0U
GGTGAGTAACGCGTAAGGAACTTGCCCTGCAGACAGGGATAACAGACGGAAACGACTGATAACACCTGGTATTGTCAGGCTGGCGCATGCCGGCCTGATGAAAGGAGACGCTGCAGGAGAGCCTTGCGTCCTATTAGCTAGTTGGTGGGGTAACGGCCCACCAAGGCGATGATAGGTAGCCGGCCTGAGAGGGTGAACGGCCACAAGGGGACTGAGATACGGCCCTTACTCCTACGGGAGGCAGCAGTGGGGAATATTGGACAATGGGGGCAACCCTGATCCAGCAATTCTGTGTGCACGAAGAAGGTTTTCGGATTGTAAAGTGCTTTCAGCAGGGAAGAAGAAAGTGACGGTACCTGCAGAAGAAGCGACGGCTAAATA
>GV2UCFN02JZ3MU
GGTGAGTAACGCGTAAGGAACTTGCCCTGCAGACAGGGATAACAGACGGAAACGACTGATAACACCTGGTATTGTCAGGCTGGCGCATGCCGGCCTGATGAAAGGAGACGCTGCAGGAGAGCCTTGCGTCCTATTAGCTAGTTGGTGGGGTAACGGCCCACCAAGGCGATGATAGGTAGCCGGCCTGAGAGGGTGAACGGCCACAAGGGGACTGAGATACGGCCCTTACTCCTACGGGAGGCAGCAGTGGGGAATATTGGACAATGGGGGCAACCCTGATCCAGCAATTCTGTGTGCACGAAGAAGGTTTTCGGATTGTAAAGTGCTTTCAGCAGGGAAGAAGAAAGTGACGGTACCTGCAGAAGAAGCGACGGCTAAATA
>GV2UCFN02FSH7Z
GGTGAGTAACGCGTAAGGAACTTGCCCTGCAGACAGGGATAACAGACGGAAACGACTGATAACACCTGGTATTGTCAGGCTGGCGCATGCCGGCCTGATGAAAGGAGACGCTGCAGGAGAGCCTTGCGTCCTATTAGCTAGTTGGTGGGGTAACGGCCCACCAAGGCGATGATAGGTAGCCGGCCTGAGAGGGTGAACGGCCACAAGGGGACTGAGATACGGCCCTTACTCCTACGGGAGGCAGCAGTGGGGAATATTGGACAATGGGGGCAACCCTGATCCAGCAATTCTGTGTGCACGAAGAAGGTTTTCGGATTGTAAAGTGCTTTCAGCAGGGAAGAAGAAAGTGACGGTACCTGCAGAAGAAGCGACGGCTAAATA
>GV2UCFN02FTY3F
GGTGAGTAACGCGTAAGGAACTTGCCCTGCAGACAGGGATAACAGACGGAAACGACTGATAACACCTGGTATTGTCAGGCTGGCGCATGCCGGCCTGATGAAAGGAGACGCTGCAGGAGAGCCTTGCGTCCTATTAGCTAGTTGGTGGGGTAACGGCCCACCAAGGCGATGATAGGTAGCCGGCCTGAGAGGGTGAACGGCCACAAGGGGACTGAGATACGGCCCTTACTCCTACGGGAGGCAGCAGTGGGGAATATTGGACAATGGGGGCAACCCTGATCCAGCAATTCTGTGTGCACGAAGAAGGTTTTCGGATTGTAAAGTGCTTTCAGCAGGGAAGAAGAAAGTGACGGTACCTGCAGAAGAAGCGACGGCTAAATA
>GV2UCFN02GFNLP
GGTGAGTAACGCGTAAGGAACTTGCCCTGCAGACAGGGATAACAGACGGAAACGACTGATAACACCTGGTATTGTCAGGCTGGCGCATGCCGGCCTGATGAAAGGAGACGCTGCAGGAGAGCCTTGCGTCCTATTAGCTAGTTGGTGGGGTAACGGCCCACCAAGGCGATGATAGGTAGCCGGCCTGAGAGGGTGAACGGCCACAAGGGGACTGAGATACGGCCCTTACTCCTACGGGAGGCAGCAGTGGGGAATATTGGACAATGGGGGCAACCCTGATCCAGCAATTCTGTGTGCACGAAGAAGGTTTTCGGATTGTAAAGTGCTTTCAGCAGGGAAGAAGAAAGTGACGGTACCTGCAGAAGAAGCGACGGCTAAATA
>GV2UCFN02HA9B9
GGTGAGTAACGCGTAAGGAACTTGCCCTGCAGACAGGGATAACAGACGGAAACGACTGATAACACCTGGTATTGTCAGGCTGGCGCATGCCGGCCTGATGAAAGGAGACGCTGCAGGAGAGCCTTGCGTCCTATTAGCTAGTTGGTGGGGTAACGGCCCACCAAGGCGATGATAGGTAGCCGGCCTGAGAGGGTGAACGGCCACAAGGGGACTGAGATACGGCCCTTACTCCTACGGGAGGCAGCAGTGGGGAATATTGGACAATGGGGGCAACCCTGATCCAGCAATTCTGTGTGCACGAAGAAGGTTTTCGGATTGTAAAGTGCTTTCAGCAGGGAAGAAGAAAGTGACGGTACCTGCAGAAGAAGCGACGGCTAAATA
>GV2UCFN02H6YC1
GGTGAGTAACGCGTAAGGAACTTGCCCTGCAGACAGGGATAACAGACGGAAACGACTGATAACACCTGGTATTGTCAGGCTGGCGCATGCCGGCCTGATGAAAGGAGACGCTGCAGGAGAGCCTTGCGTCCTATTAGCTAGTTGGTGGGGTAACGGCCCACCAAGGCGATGATAGGTAGCCGGCCTGAGAGGGTGAACGGCCACAAGGGGACTGAGATACGGCCCTTACTCCTACGGGAGGCAGCAGTGGGGAATATTGGACAATGGGGGCAACCCTGATCCAGCAATTCTGTGTGCACGAAGAAGGTTTTCGGATTGTAAAGTGCTTTCAGCAGGGAAGAAGAAAGTGACGGTACCTGCAGAAGAAGCGACGGCTAAATA
>GV2UCFN02JOB26
GGTGAGTAACGCGTAAGGAACTTGCCCTGCAGACAGGGATAACAGACGGAAACGACTGATAACACCTGGTATTGTCAGGCTGGCGCATGCCGGCCTGATGAAAGGAGACGCTGCAGGAGAGCCTTGCGTCCTATTAGCTAGTTGGTGGGGTAACGGCCCACCAAGGCGATGATAGGTAGCCGGCCTGAGAGGGTGAACGGCCACAAGGGGACTGAGATACGGCCCTTACTCCTACGGGAGGCAGCAGTGGGGAATATTGGACAATGGGGGCAACCCTGATCCAGCAATTCTGTGTGCACGAAGAAGGTTTTCGGATTGTAAAGTGCTTTCAGCAGGGAAGAAGAAAGTGACGGTACCTGCAGAAGAAGCGACGGCTAAATA
>GV2UCFN02FGIC5
GGTGAGTAACGCGTAAGGAACTTGCCCTGCAGACAGGGATAACAGACGGAAACGACTGATAACACCTGGTATTGTCAGGCTGGCGCATGCCGGCCTGATGAAAGGAGACGCTGCAGGAGAGCCTTGCGTCCTATTAGCTAGTTGGTGGGGTAACGGCCCACCAAGGCGATGATAGGTAGCCGGCCTGAGAGGGTGAACGGCCACAAGGGGACTGAGATACGGCCCTTACTCCTACGGGAGGCAGCAGTGGGGAATATTGGACAATGGGGGCAACCCTGATCCAGCAATTCTGTGTGCACGAAGAAGGTTTTCGGATTGTAAAGTGCTTTCAGCAGGGAAGAAGAAAGTGACGGTACCTGCAGAAGAAGCGACGGCTAAATA
>GV2UCFN02HU96U
GGTGAGTAACGCGTAAGGAACTTGCCCTGCAGACAGGGATAACAGACGGAAACGACTGATAACACCTGGTATTGTCAGGCTGGCGCATGCCGGCCTGATGAAAGGAGACGCTGCAGGAGAGCCTTGCGTCCTATTAGCTAGTTGGTGGGGTAACGGCCCACCAAGGCGATGATAGGTAGCCGGCCTGAGAGGGTGAACGGCCACAAGGGGACTGAGATACGGCCCTTACTCCTACGGGAGGCAGCAGTGGGGAATATTGGACAATGGGGGCAACCCTGATCCAGCAATTCTGTGTGCACGAAGAAGGTTTTCGGATTGTAAAGTGCTTTCAGCAGGGAAGAAGAAAGTGACGGTACCTGCAGAAGAAGCGACGGCTAAATA
>GV2UCFN02GI40N
GGTGAGTAACGCGTAAGGAACTTGCCCTGCAGACAGGGATAACAGACGGAAACGACTGATAACACCTGGTATTGTCAGGCTGGCGCATGCCGGCCTGATGAAAGGAGACGCTGCAGGAGAGCCTTGCGTCCTATTAGCTAGTTGGTGGGGTAACGGCCCACCAAGGCGATGATAGGTAGCCGGCCTGAGAGGGTGAACGGCCACAAGGGGACTGAGATACGGCCCTTACTCCTACGGGAGGCAGCAGTGGGGAATATTGGACAATGGGGGCAACCCTGATCCAGCAATTCTGTGTGCACGAAGAAGGTTTTCGGATTGTAAAGTGCTTTCAGCAGGGAAGAAGAAAGTGACGGTACCTGCAGAAGAAGCGACGGCTAAATA
>GV2UCFN02IXJ1U
GGTGAGTAACGCGTAAGGAACTTGCCCTGCAGACAGGGATAACAGACGGAAACGACTGATAACACCTGGTATTGTCAGGCTGGCGCATGCCGGCCTGATGAAAGGAGACGCTGCAGGAGAGCCTTGCGTCCTATTAGCTAGTTGGTGGGGTAACGGCCCACCAAGGCGATGATAGGTAGCCGGCCTGAGAGGGTGAACGGCCACAAGGGGACTGAGATACGGCCCTTACTCCTACGGGAGGCAGCAGTGGGGAATATTGGACAATGGGGGCAACCCTGATCCAGCAATTCTGTGTGCACGAAGAAGGTTTTCGGATTGTAAAGTGCTTTCAGCAGGGAAGAAGAAAGTGACGGTACCTGCAGAAGAAGCGACGGCTAAATA
>GV2UCFN02G5IX8
GGTGAGTAACGCGTAAGGAACTTGCCCTGCAGACAGGGATAACAGACGGAAACGACTGATAACACCTGGTATTGTCAGGCTGGCGCATGCCGGCCTGATGAAAGGAGACGCTGCAGGAGAGCCTTGCGTCCTATTAGCTAGTTGGTGGGGTAACGGCCCACCAAGGCGATGATAGGTAGCCGGCCTGAGAGGGTGAACGGCCACAAGGGGACTGAGATACGGCCCTTACTCCTACGGGAGGCAGCAGTGGGGAATATTGGACAATGGGGGCAACCCTGATCCAGCAATTCTGTGTGCACGAAGAAGGTTTTCGGATTGTAAAGTGCTTTCAGCAGGGAAGAAGAAAGTGACGGTACCTGCAGAAGAAGCGACGGCTAAATA
>GV2UCFN02FIKOP
GGTGAGTAACGCGTAAGGAACTTGCCCTGCAGACAGGGATAACAGACGGAAACGACTGATAACACCTGGTATTGTCAGGCTGGCGCATGCCGGCCTGATGAAAGGAGACGCTGCAGGAGAGCCTTGCGTCCTATTAGCTAGTTGGTGGGGTAACGGCCCACCAAGGCGATGATAGGTAGCCGGCCTGAGAGGGTGAACGGCCACAAGGGGACTGAGATACGGCCCTTACTCCTACGGGAGGCAGCAGTGGGGAATATTGGACAATGGGGGCAACCCTGATCCAGCAATTCTGTGTGCACGAAGAAGGTTTTCGGATTGTAAAGTGCTTTCAGCAGGGAAGAAGAAAGTGACGGTACCTGCAGAAGAAGCGACGGCTAAATA
>GV2UCFN02GXEMF
GGTGAGTAACGCGTAAGGAACTTGCCCTGCAGACAGGGATAACAGACGGAAACGACTGATAACACCTGGTATTGTCAGGCTGGCGCATGCCGGCCTGATGAAAGGAGACGCTGCAGGAGAGCCTTGCGTCCTATTAGCTAGTTGGTGGGGTAACGGCCCACCAAGGCGATGATAGGTAGCCGGCCTGAGAGGGTGAACGGCCACAAGGGGACTGAGATACGGCCCTTACTCCTACGGGAGGCAGCAGTGGGGAATATTGGACAATGGGGGCAACCCTGATCCAGCAATTCTGTGTGCACGAAGAAGGTTTTCGGATTGTAAAGTGCTTTCAGCAGGGAAGAAGAAAGTGACGGTACCTGCAGAAGAAGCGACGGCTAAATA
>GV2UCFN02FVCJK
GGTGAGTAACGCGTAAGGAACTTGCCCTGCAGACAGGGATAACAGACGGAAACGACTGATAACACCTGGTATTGTCAGGCTGGCGCATGCCGGCCTGATGAAAGGAGACGCTGCAGGAGAGCCTTGCGTCCTATTAGCTAGTTGGTGGGGTAACGGCCCACCAAGGCGATGATAGGTAGCCGGCCTGAGAGGGTGAACGGCCACAAGGGGACTGAGATACGGCCCTTACTCCTACGGGAGGCAGCAGTGGGGAATATTGGACAATGGGGGCAACCCTGATCCAGCAATTCTGTGTGCACGAAGAAGGTTTTCGGATTGTAAAGTGCTTTCAGCAGGGAAGAAGAAAGTGACGGTACCTGCAGAAGAAGCGACGGCTAAATA
>GV2UCFN02FSPMJ
GGTGAGTAACGCGTAAGGAACTTGCCCTGCAGACAGGGATAACAGACGGAAACGACTGATAACACCTGGTATTGTCAGGCTGGCGCATGCCGGCCTGATGAAAGGAGACGCTGCAGGAGAGCCTTGCGTCCTATTAGCTAGTTGGTGGGGTAACGGCCCACCAAGGCGATGATAGGTAGCCGGCCTGAGAGGGTGAACGGCCACAAGGGGACTGAGATACGGCCCTTACTCCTACGGGAGGCAGCAGTGGGGAATATTGGACAATGGGGGCAACCCTGATCCAGCAATTCTGTGTGCACGAAGAAGGTTTTCGGATTGTAAAGTGCTTTCAGCAGGGAAGAAGAAAGTGACGGTACCTGCAGAAGAAGCGACGGCTAAATA
>GV2UCFN02IYRHU
GGTGAGTAACGCGTAAGGAACTTGCCCTGCAGACAGGGATAACAGACGGAAACGACTGATAACACCTGGTATTGTCAGGCTGGCGCATGCCGGCCTGATGAAAGGAGACGCTGCAGGAGAGCCTTGCGTCCTATTAGCTAGTTGGTGGGGTAACGGCCCACCAAGGCGATGATAGGTAGCCGGCCTGAGAGGGTGAACGGCCACAAGGGGACTGAGATACGGCCCTTACTCCTACGGGAGGCAGCAGTGGGGAATATTGGACAATGGGGGCAACCCTGATCCAGCAATTCTGTGTGCACGAAGAAGGTTTTCGGATTGTAAAGTGCTTTCAGCAGGGAAGAAGAAAGTGACGGTACCTGCAGAAGAAGCGACGGCTAAATA
>GV2UCFN02IH5E0
GGTGAGTAACGCGTAAGGAACTTGCCCTGCAGACAGGGATAACAGACGGAAACGACTGATAACACCTGGTATTGTCAGGCTGGCGCATGCCGGCCTGATGAAAGGAGACGCTGCAGGAGAGCCTTGCGTCCTATTAGCTAGTTGGTGGGGTAACGGCCCACCAAGGCGATGATAGGTAGCCGGCCTGAGAGGGTGAACGGCCACAAGGGGACTGAGATACGGCCCTTACTCCTACGGGAGGCAGCAGTGGGGAATATTGGACAATGGGGGCAACCCTGATCCAGCAATTCTGTGTGCACGAAGAAGGTTTTCGGATTGTAAAGTGCTTTCAGCAGGGAAGAAGAAAGTGACGGTACCTGCAGAAGAAGCGACGGCTAAATA
>GV2UCFN02H72UR
GGTGAGTAACGCGTAAGGAACTTGCCCTGCAGACAGGGATAACAGACGGAAACGACTGATAACACCTGGTATTGTCAGGCTGGCGCATGCCGGCCTGATGAAAGGAGACGCTGCAGGAGAGCCTTGCGTCCTATTAGCTAGTTGGTGGGGTAACGGCCCACCAAGGCGATGATAGGTAGCCGGCCTGAGAGGGTGAACGGCCACAAGGGGACTGAGATACGGCCCTTACTCCTACGGGAGGCAGCAGTGGGGAATATTGGACAATGGGGGCAACCCTGATCCAGCAATTCTGTGTGCACGAAGAAGGTTTTCGGATTGTAAAGTGCTTTCAGCAGGGAAGAAGAAAGTGACGGTACCTGCAGAAGAAGCGACGGCTAAATA
>GV2UCFN02JYCAO
GGTGAGTAACGCGTAAGGAACTTGCCCTGCAGACAGGGATAACAGACGGAAACGACTGATAACACCTGGTATTGTCAGGCTGGCGCATGCCGGCCTGATGAAAGGAGACGCTGCAGGAGAGCCTTGCGTCCTATTAGCTAGTTGGTGGGGTAACGGCCCACCAAGGCGATGATAGGTAGCCGGCCTGAGAGGGTGAACGGCCACAAGGGGACTGAGATACGGCCCTTACTCCTACGGGAGGCAGCAGTGGGGAATATTGGACAATGGGGGCAACCCTGATCCAGCAATTCTGTGTGCACGAAGAAGGTTTTCGGATTGTAAAGTGCTTTCAGCAGGGAAGAAGAAAGTGACGGTACCTGCAGAAGAAGCGACGGCTAAATA
>GV2UCFN02G46TL
GGTGAGTAACGCGTAAGGAACTTGCCCTGCAGACAGGGATAACAGACGGAAACGACTGATAACACCTGGTATTGTCAGGCTGGCGCATGCCGGCCTGATGAAAGGAGACGCTGCAGGAGAGCCTTGCGTCCTATTAGCTAGTTGGTGGGGTAACGGCCCACCAAGGCGATGATAGGTAGCCGGCCTGAGAGGGTGAACGGCCACAAGGGGACTGAGATACGGCCCTTACTCCTACGGGAGGCAGCAGTGGGGAATATTGGACAATGGGGGCAACCCTGATCCAGCAATTCTGTGTGCACGAAGAAGGTTTTCGGATTGTAAAGTGCTTTCAGCAGGGAAGAAGAAAGTGACGGTACCTGCAGAAGAAGCGACGGCTAAATA
>GV2UCFN02HI4RV
GGTGAGTAACGCGTAAGGAACTTGCCCTGCAGACAGGGATAACAGACGGAAACGACTGATAACACCTGGTATTGTCAGGCTGGCGCATGCCGGCCTGATGAAAGGAGACGCTGCAGGAGAGCCTTGCGTCCTATTAGCTAGTTGGTGGGGTAACGGCCCACCAAGGCGATGATAGGTAGCCGGCCTGAGAGGGTGAACGGCCACAAGGGGACTGAGATACGGCCCTTACTCCTACGGGAGGCAGCAGTGGGGAATATTGGACAATGGGGGCAACCCTGATCCAGCAATTCTGTGTGCACGAAGAAGGTTTTCGGATTGTAAAGTGCTTTCAGCAGGGAAGAAGAAAGTGACGGTACCTGCAGAAGAAGCGACGGCTAAATA
>GV2UCFN02FU8PC
GGTGAGTAACGCGTAAGGAACTTGCCCTGCAGACAGGGATAACAGACGGAAACGACTGATAACACCTGGTATTGTCAGGCTGGCGCATGCCGGCCTGATGAAAGGAGACGCTGCAGGAGAGCCTTGCGTCCTATTAGCTAGTTGGTGGGGTAACGGCCCACCAAGGCGATGATAGGTAGCCGGCCTGAGAGGGTGAACGGCCACAAGGGGACTGAGATACGGCCCTTACTCCTACGGGAGGCAGCAGTGGGGAATATTGGACAATGGGGGCAACCCTGATCCAGCAATTCTGTGTGCACGAAGAAGGTTTTCGGATTGTAAAGTGCTTTCAGCAGGGAAGAAGAAAGTGACGGTACCTGCAGAAGAAGCGACGGCTAAATA
>GV2UCFN02F6ECI
GGTGAGTAACGCGTAAGGAACTTGCCCTGCAGACAGGGATAACAGACGGAAACGACTGATAACACCTGGTATTGTCAGGCTGGCGCATGCCGGCCTGATGAAAGGAGACGCTGCAGGAGAGCCTTGCGTCCTATTAGCTAGTTGGTGGGGTAACGGCCCACCAAGGCGATGATAGGTAGCCGGCCTGAGAGGGTGAACGGCCACAAGGGGACTGAGATACGGCCCTTACTCCTACGGGAGGCAGCAGTGGGGAATATTGGACAATGGGGGCAACCCTGATCCAGCAATTCTGTGTGCACGAAGAAGGTTTTCGGATTGTAAAGTGCTTTCAGCAGGGAAGAAGAAAGTGACGGTACCTGCAGAAGAAGCGACGGCTAAATA
>GV2UCFN02G0GNA
GGTGAGTAACGCGTAAGGAACTTGCCCTGCAGACAGGGATAACAGACGGAAACGACTGATAACACCTGGTATTGTCAGGCTGGCGCATGCCGGCCTGATGAAAGGAGACGCTGCAGGAGAGCCTTGCGTCCTATTAGCTAGTTGGTGGGGTAACGGCCCACCAAGGCGATGATAGGTAGCCGGCCTGAGAGGGTGAACGGCCACAAGGGGACTGAGATACGGCCCTTACTCCTACGGGAGGCAGCAGTGGGGAATATTGGACAATGGGGGCAACCCTGATCCAGCAATTCTGTGTGCACGAAGAAGGTTTTCGGATTGTAAAGTGCTTTCAGCAGGGAAGAAGAAAGTGACGGTACCTGCAGAAGAAGCGACGGCTAAATA
>GV2UCFN02IQMEA
GGTGAGTAACGCGTAAGGAACTTGCCCTGCAGACAGGGATAACAGACGGAAACGACTGATAACACCTGGTATTGTCAGGCTGGCGCATGCCGGCCTGATGAAAGGAGACGCTGCAGGAGAGCCTTGCGTCCTATTAGCTAGTTGGTGGGGTAACGGCCCACCAAGGCGATGATAGGTAGCCGGCCTGAGAGGGTGAACGGCCACAAGGGGACTGAGATACGGCCCTTACTCCTACGGGAGGCAGCAGTGGGGAATATTGGACAATGGGGGCAACCCTGATCCAGCAATTCTGTGTGCACGAAGAAGGTTTTCGGATTGTAAAGTGCTTTCAGCAGGGAAGAAGAAAGTGACGGTACCTGCAGAAGAAGCGACGGCTAAATA
>GV2UCFN02HL9MY
GGTGAGTAACGCGTAAGGAACTTGCCCTGCAGACAGGGATAACAGACGGAAACGACTGATAACACCTGGTATTGTCAGGCTGGCGCATGCCGGCCTGATGAAAGGAGACGCTGCAGGAGAGCCTTGCGTCCTATTAGCTAGTTGGTGGGGTAACGGCCCACCAAGGCGATGATAGGTAGCCGGCCTGAGAGGGTGAACGGCCACAAGGGGACTGAGATACGGCCCTTACTCCTACGGGAGGCAGCAGTGGGGAATATTGGACAATGGGGGCAACCCTGATCCAGCAATTCTGTGTGCACGAAGAAGGTTTTCGGATTGTAAAGTGCTTTCAGCAGGGAAGAAGAAAGTGACGGTACCTGCAGAAGAAGCGACGGCTAAATA
>GV2UCFN02HKCMH
GGTGAGTAACGCGTAAGGAACTTGCCCTGCAGACAGGGATAACAGACGGAAACGACTGATAACACCTGGTATTGTCAGGCTGGCGCATGCCGGCCTGATGAAAGGAGACGCTGCAGGAGAGCCTTGCGTCCTATTAGCTAGTTGGTGGGGTAACGGCCCACCAAGGCGATGATAGGTAGCCGGCCTGAGAGGGTGAACGGCCACAAGGGGACTGAGATACGGCCCTTACTCCTACGGGAGGCAGCAGTGGGGAATATTGGACAATGGGGGCAACCCTGATCCAGCAATTCTGTGTGCACGAAGAAGGTTTTCGGATTGTAAAGTGCTTTCAGCAGGGAAGAAGAAAGTGACGGTACCTGCAGAAGAAGCGACGGCTAAATA
>GV2UCFN02IWLS3
GGTGAGTAACGCGTAAGGAACTTGCCCTGCAGACAGGGATAACAGACGGAAACGACTGATAACACCTGGTATTGTCAGGCTGGCGCATGCCGGCCTGATGAAAGGAGACGCTGCAGGAGAGCCTTGCGTCCTATTAGCTAGTTGGTGGGGTAACGGCCCACCAAGGCGATGATAGGTAGCCGGCCTGAGAGGGTGAACGGCCACAAGGGGACTGAGATACGGCCCTTACTCCTACGGGAGGCAGCAGTGGGGAATATTGGACAATGGGGGCAACCCTGATCCAGCAATTCTGTGTGCACGAAGAAGGTTTTCGGATTGTAAAGTGCTTTCAGCAGGGAAGAAGAAAGTGACGGTACCTGCAGAAGAAGCGACGGCTAAATA
>GV2UCFN02HI7TH
GGTGAGTAACGCGTAAGGAACTTGCCCTGCAGACAGGGATAACAGACGGAAACGACTGATAACACCTGGTATTGTCAGGCTGGCGCATGCCGGCCTGATGAAAGGAGACGCTGCAGGAGAGCCTTGCGTCCTATTAGCTAGTTGGTGGGGTAACGGCCCACCAAGGCGATGATAGGTAGCCGGCCTGAGAGGGTGAACGGCCACAAGGGGACTGAGATACGGCCCTTACTCCTACGGGAGGCAGCAGTGGGGAATATTGGACAATGGGGGCAACCCTGATCCAGCAATTCTGTGTGCACGAAGAAGGTTTTCGGATTGTAAAGTGCTTTCAGCAGGGAAGAAGAAAGTGACGGTACCTGCAGAAGAAGCGACGGCTAAATA
>GV2UCFN02IV9DZ
GGTGAGTAACGCGTAAGGAACTTGCCCTGCAGACAGGGATAACAGACGGAAACGACTGATAACACCTGGTATTGTCAGGCTGGCGCATGCCGGCCTGATGAAAGGAGACGCTGCAGGAGAGCCTTGCGTCCTATTAGCTAGTTGGTGGGGTAACGGCCCACCAAGGCGATGATAGGTAGCCGGCCTGAGAGGGTGAACGGCCACAAGGGGACTGAGATACGGCCCTTACTCCTACGGGAGGCAGCAGTGGGGAATATTGGACAATGGGGGCAACCCTGATCCAGCAATTCTGTGTGCACGAAGAAGGTTTTCGGATTGTAAAGTGCTTTCAGCAGGGAAGAAGAAAGTGACGGTACCTGCAGAAGAAGCGACGGCTAAATA
>GV2UCFN02IGXAT
GGTGAGTAACGCGTAAGGAACTTGCCCTGCAGACAGGGATAACAGACGGAAACGACTGATAACACCTGGTATTGTCAGGCTGGCGCATGCCGGCCTGATGAAAGGAGACGCTGCAGGAGAGCCTTGCGTCCTATTAGCTAGTTGGTGGGGTAACGGCCCACCAAGGCGATGATAGGTAGCCGGCCTGAGAGGGTGAACGGCCACAAGGGGACTGAGATACGGCCCTTACTCCTACGGGAGGCAGCAGTGGGGAATATTGGACAATGGGGGCAACCCTGATCCAGCAATTCTGTGTGCACGAAGAAGGTTTTCGGATTGTAAAGTGCTTTCAGCAGGGAAGAAGAAAGTGACGGTACCTGCAGAAGAAGCGACGGCTAAATA
>GV2UCFN02GUJBA
GGTGAGTAACGCGTAAGGAACTTGCCCTGCAGACAGGGATAACAGACGGAAACGACTGATAACACCTGGTATTGTCAGGCTGGCGCATGCCGGCCTGATGAAAGGAGACGCTGCAGGAGAGCCTTGCGTCCTATTAGCTAGTTGGTGGGGTAACGGCCCACCAAGGCGATGATAGGTAGCCGGCCTGAGAGGGTGAACGGCCACAAGGGGACTGAGATACGGCCCTTACTCCTACGGGAGGCAGCAGTGGGGAATATTGGACAATGGGGGCAACCCTGATCCAGCAATTCTGTGTGCACGAAGAAGGTTTTCGGATTGTAAAGTGCTTTCAGCAGGGAAGAAGAAAGTGACGGTACCTGCAGAAGAAGCGACGGCTAAATA
>GV2UCFN02HMZ3A
GGTGAGTAACGCGTAAGGAACTTGCCCTGCAGACAGGGATAACAGACGGAAACGACTGATAACACCTGGTATTGTCAGGCTGGCGCATGCCGGCCTGATGAAAGGAGACGCTGCAGGAGAGCCTTGCGTCCTATTAGCTAGTTGGTGGGGTAACGGCCCACCAAGGCGATGATAGGTAGCCGGCCTGAGAGGGTGAACGGCCACAAGGGGACTGAGATACGGCCCTTACTCCTACGGGAGGCAGCAGTGGGGAATATTGGACAATGGGGGCAACCCTGATCCAGCAATTCTGTGTGCACGAAGAAGGTTTTCGGATTGTAAAGTGCTTTCAGCAGGGAAGAAGAAAGTGACGGTACCTGCAGAAGAAGCGACGGCTAAATA
>GV2UCFN02IE93S
GGTGAGTAACGCGTAAGGAACTTGCCCTGCAGACAGGGATAACAGACGGAAACGACTGATAACACCTGGTATTGTCAGGCTGGCGCATGCCGGCCTGATGAAAGGAGACGCTGCAGGAGAGCCTTGCGTCCTATTAGCTAGTTGGTGGGGTAACGGCCCACCAAGGCGATGATAGGTAGCCGGCCTGAGAGGGTGAACGGCCACAAGGGGACTGAGATACGGCCCTTACTCCTACGGGAGGCAGCAGTGGGGAATATTGGACAATGGGGGCAACCCTGATCCAGCAATTCTGTGTGCACGAAGAAGGTTTTCGGATTGTAAAGTGCTTTCAGCAGGGAAGAAGAAAGTGACGGTACCTGCAGAAGAAGCGACGGCTAAATA
>GV2UCFN02JFBW2
GGTGAGTAACGCGTAAGGAACTTGCCCTGCAGACAGGGATAACAGACGGAAACGACTGATAACACCTGGTATTGTCAGGCTGGCGCATGCCGGCCTGATGAAAGGAGACGCTGCAGGAGAGCCTTGCGTCCTATTAGCTAGTTGGTGGGGTAACGGCCCACCAAGGCGATGATAGGTAGCCGGCCTGAGAGGGTGAACGGCCACAAGGGGACTGAGATACGGCCCTTACTCCTACGGGAGGCAGCAGTGGGGAATATTGGACAATGGGGGCAACCCTGATCCAGCAATTCTGTGTGCACGAAGAAGGTTTTCGGATTGTAAAGTGCTTTCAGCAGGGAAGAAGAAAGTGACGGTACCTGCAGAAGAAGCGACGGCTAAATA
>GV2UCFN02FN05T
GGTGAGTAACGCGTAAGGAACTTGCCCTGCAGACAGGGATAACAGACGGAAACGACTGATAACACCTGGTATTGTCAGGCTGGCGCATGCCGGCCTGATGAAAGGAGACGCTGCAGGAGAGCCTTGCGTCCTATTAGCTAGTTGGTGGGGTAACGGCCCACCAAGGCGATGATAGGTAGCCGGCCTGAGAGGGTGAACGGCCACAAGGGGACTGAGATACGGCCCTTACTCCTACGGGAGGCAGCAGTGGGGAATATTGGACAATGGGGGCAACCCTGATCCAGCAATTCTGTGTGCACGAAGAAGGTTTTCGGATTGTAAAGTGCTTTCAGCAGGGAAGAAGAAAGTGACGGTACCTGCAGAAGAAGCGACGGCTAAATA
>GV2UCFN02GPU66
GGTGAGTAACGCGTAAGGAACTTGCCCTGCAGACAGGGATAACAGACGGAAACGACTGATAACACCTGGTATTGTCAGGCTGGCGCATGCCGGCCTGATGAAAGGAGACGCTGCAGGAGAGCCTTGCGTCCTATTAGCTAGTTGGTGGGGTAACGGCCCACCAAGGCGATGATAGGTAGCCGGCCTGAGAGGGTGAACGGCCACAAGGGGACTGAGATACGGCCCTTACTCCTACGGGAGGCAGCAGTGGGGAATATTGGACAATGGGGGCAACCCTGATCCAGCAATTCTGTGTGCACGAAGAAGGTTTTCGGATTGTAAAGTGCTTTCAGCAGGGAAGAAGAAAGTGACGGTACCTGCAGAAGAAGCGACGGCTAAATA
>GV2UCFN02GFE16
GGTGAGTAACGCGTAAGGAACTTGCCCTGCAGACAGGGATAACAGACGGAAACGACTGATAACACCTGGTATTGTCAGGCTGGCGCATGCCGGCCTGATGAAAGGAGACGCTGCAGGAGAGCCTTGCGTCCTATTAGCTAGTTGGTGGGGTAACGGCCCACCAAGGCGATGATAGGTAGCCGGCCTGAGAGGGTGAACGGCCACAAGGGGACTGAGATACGGCCCTTACTCCTACGGGAGGCAGCAGTGGGGAATATTGGACAATGGGGGCAACCCTGATCCAGCAATTCTGTGTGCACGAAGAAGGTTTTCGGATTGTAAAGTGCTTTCAGCAGGGAAGAAGAAAGTGACGGTACCTGCAGAAGAAGCGACGGCTAAATA
>GV2UCFN02IXQUU
GGTGAGTAACGCGTAAGGAACTTGCCCTGCAGACAGGGATAACAGACGGAAACGACTGATAACACCTGGTATTGTCAGGCTGGCGCATGCCGGCCTGATGAAAGGAGACGCTGCAGGAGAGCCTTGCGTCCTATTAGCTAGTTGGTGGGGTAACGGCCCACCAAGGCGATGATAGGTAGCCGGCCTGAGAGGGTGAACGGCCACAAGGGGACTGAGATACGGCCCTTACTCCTACGGGAGGCAGCAGTGGGGAATATTGGACAATGGGGGCAACCCTGATCCAGCAATTCTGTGTGCACGAAGAAGGTTTTCGGATTGTAAAGTGCTTTCAGCAGGGAAGAAGAAAGTGACGGTACCTGCAGAAGAAGCGACGGCTAAATA
>GV2UCFN02JXBBH
GGTGAGTAACGCGTAAGGAACTTGCCCTGCAGACAGGGATAACAGACGGAAACGACTGATAACACCTGGTATTGTCAGGCTGGCGCATGCCGGCCTGATGAAAGGAGACGCTGCAGGAGAGCCTTGCGTCCTATTAGCTAGTTGGTGGGGTAACGGCCCACCAAGGCGATGATAGGTAGCCGGCCTGAGAGGGTGAACGGCCACAAGGGGACTGAGATACGGCCCTTACTCCTACGGGAGGCAGCAGTGGGGAATATTGGACAATGGGGGCAACCCTGATCCAGCAATTCTGTGTGCACGAAGAAGGTTTTCGGATTGTAAAGTGCTTTCAGCAGGGAAGAAGAAAGTGACGGTACCTGCAGAAGAAGCGACGGCTAAATA
>GV2UCFN02G67ZT
GGTGAGTAACGCGTAAGGAACTTGCCCTGCAGACAGGGATAACAGACGGAAACGACTGATAACACCTGGTATTGTCAGGCTGGCGCATGCCGGCCTGATGAAAGGAGACGCTGCAGGAGAGCCTTGCGTCCTATTAGCTAGTTGGTGGGGTAACGGCCCACCAAGGCGATGATAGGTAGCCGGCCTGAGAGGGTGAACGGCCACAAGGGGACTGAGATACGGCCCTTACTCCTACGGGAGGCAGCAGTGGGGAATATTGGACAATGGGGGCAACCCTGATCCAGCAATTCTGTGTGCACGAAGAAGGTTTTCGGATTGTAAAGTGCTTTCAGCAGGGAAGAAGAAAGTGACGGTACCTGCAGAAGAAGCGACGGCTAAATA
>GV2UCFN02ITYCW
GGTGAGTAACGCGTAAGGAACTTGCCCTGCAGACAGGGATAACAGACGGAAACGACTGATAACACCTGGTATTGTCAGGCTGGCGCATGCCGGCCTGATGAAAGGAGACGCTGCAGGAGAGCCTTGCGTCCTATTAGCTAGTTGGTGGGGTAACGGCCCACCAAGGCGATGATAGGTAGCCGGCCTGAGAGGGTGAACGGCCACAAGGGGACTGAGATACGGCCCTTACTCCTACGGGAGGCAGCAGTGGGGAATATTGGACAATGGGGGCAACCCTGATCCAGCAATTCTGTGTGCACGAAGAAGGTTTTCGGATTGTAAAGTGCTTTCAGCAGGGAAGAAGAAAGTGACGGTACCTGCAGAAGAAGCGACGGCTAAATA
>GV2UCFN02IR8CA
GGTGAGTAACGCGTAAGGAACTTGCCCTGCAGACAGGGATAACAGACGGAAACGACTGATAACACCTGGTATTGTCAGGCTGGCGCATGCCGGCCTGATGAAAGGAGACGCTGCAGGAGAGCCTTGCGTCCTATTAGCTAGTTGGTGGGGTAACGGCCCACCAAGGCGATGATAGGTAGCCGGCCTGAGAGGGTGAACGGCCACAAGGGGACTGAGATACGGCCCTTACTCCTACGGGAGGCAGCAGTGGGGAATATTGGACAATGGGGGCAACCCTGATCCAGCAATTCTGTGTGCACGAAGAAGGTTTTCGGATTGTAAAGTGCTTTCAGCAGGGAAGAAGAAAGTGACGGTACCTGCAGAAGAAGCGACGGCTAAATA
>GV2UCFN02FRPX7
GGTGAGTAACGCGTAAGGAACTTGCCCTGCAGACAGGGATAACAGACGGAAACGACTGATAACACCTGGTATTGTCAGGCTGGCGCATGCCGGCCTGATGAAAGGAGACGCTGCAGGAGAGCCTTGCGTCCTATTAGCTAGTTGGTGGGGTAACGGCCCACCAAGGCGATGATAGGTAGCCGGCCTGAGAGGGTGAACGGCCACAAGGGGACTGAGATACGGCCCTTACTCCTACGGGAGGCAGCAGTGGGGAATATTGGACAATGGGGGCAACCCTGATCCAGCAATTCTGTGTGCACGAAGAAGGTTTTCGGATTGTAAAGTGCTTTCAGCAGGGAAGAAGAAAGTGACGGTACCTGCAGAAGAAGCGACGGCTAAATA
>GV2UCFN02FLR5K
GGTGAGTAACGCGTAAGGAACTTGCCCTGCAGACAGGGATAACAGACGGAAACGACTGATAACACCTGGTATTGTCAGGCTGGCGCATGCCGGCCTGATGAAAGGAGACGCTGCAGGAGAGCCTTGCGTCCTATTAGCTAGTTGGTGGGGTAACGGCCCACCAAGGCGATGATAGGTAGCCGGCCTGAGAGGGTGAACGGCCACAAGGGGACTGAGATACGGCCCTTACTCCTACGGGAGGCAGCAGTGGGGAATATTGGACAATGGGGGCAACCCTGATCCAGCAATTCTGTGTGCACGAAGAAGGTTTTCGGATTGTAAAGTGCTTTCAGCAGGGAAGAAGAAAGTGACGGTACCTGCAGAAGAAGCGACGGCTAAATA
>GV2UCFN02I546R
GGTGAGTAACGCGTAAGGAACTTGCCCTGCAGACAGGGATAACAGACGGAAACGACTGATAACACCTGGTATTGTCAGGCTGGCGCATGCCGGCCTGATGAAAGGAGACGCTGCAGGAGAGCCTTGCGTCCTATTAGCTAGTTGGTGGGGTAACGGCCCACCAAGGCGATGATAGGTAGCCGGCCTGAGAGGGTGAACGGCCACAAGGGGACTGAGATACGGCCCTTACTCCTACGGGAGGCAGCAGTGGGGAATATTGGACAATGGGGGCAACCCTGATCCAGCAATTCTGTGTGCACGAAGAAGGTTTTCGGATTGTAAAGTGCTTTCAGCAGGGAAGAAGAAAGTGACGGTACCTGCAGAAGAAGCGACGGCTAAATA
>GV2UCFN02GO535
GGTGAGTAACGCGTAAGGAACTTGCCCTGCAGACAGGGATAACAGACGGAAACGACTGATAACACCTGGTATTGTCAGGCTGGCGCATGCCGGCCTGATGAAAGGAGACGCTGCAGGAGAGCCTTGCGTCCTATTAGCTAGTTGGTGGGGTAACGGCCCACCAAGGCGATGATAGGTAGCCGGCCTGAGAGGGTGAACGGCCACAAGGGGACTGAGATACGGCCCTTACTCCTACGGGAGGCAGCAGTGGGGAATATTGGACAATGGGGGCAACCCTGATCCAGCAATTCTGTGTGCACGAAGAAGGTTTTCGGATTGTAAAGTGCTTTCAGCAGGGAAGAAGAAAGTGACGGTACCTGCAGAAGAAGCGACGGCTAAATA
>GV2UCFN02JPBVE
GGTGAGTAACGCGTAAGGAACTTGCCCTGCAGACAGGGATAACAGACGGAAACGACTGATAACACCTGGTATTGTCAGGCTGGCGCATGCCGGCCTGATGAAAGGAGACGCTGCAGGAGAGCCTTGCGTCCTATTAGCTAGTTGGTGGGGTAACGGCCCACCAAGGCGATGATAGGTAGCCGGCCTGAGAGGGTGAACGGCCACAAGGGGACTGAGATACGGCCCTTACTCCTACGGGAGGCAGCAGTGGGGAATATTGGACAATGGGGGCAACCCTGATCCAGCAATTCTGTGTGCACGAAGAAGGTTTTCGGATTGTAAAGTGCTTTCAGCAGGGAAGAAGAAAGTGACGGTACCTGCAGAAGAAGCGACGGCTAAATA
>GV2UCFN02G0THR
GGTGAGTAACGCGTAAGGAACTTGCCCTGCAGACAGGGATAACAGACGGAAACGACTGATAACACCTGGTATTGTCAGGCTGGCGCATGCCGGCCTGATGAAAGGAGACGCTGCAGGAGAGCCTTGCGTCCTATTAGCTAGTTGGTGGGGTAACGGCCCACCAAGGCGATGATAGGTAGCCGGCCTGAGAGGGTGAACGGCCACAAGGGGACTGAGATACGGCCCTTACTCCTACGGGAGGCAGCAGTGGGGAATATTGGACAATGGGGGCAACCCTGATCCAGCAATTCTGTGTGCACGAAGAAGGTTTTCGGATTGTAAAGTGCTTTCAGCAGGGAAGAAGAAAGTGACGGTACCTGCAGAAGAAGCGACGGCTAAATA
>GV2UCFN02FNGDU
GGTGAGTAACGCGTAAGGAACTTGCCCTGCAGACAGGGATAACAGACGGAAACGACTGATAACACCTGGTATTGTCAGGCTGGCGCATGCCGGCCTGATGAAAGGAGACGCTGCAGGAGAGCCTTGCGTCCTATTAGCTAGTTGGTGGGGTAACGGCCCACCAAGGCGATGATAGGTAGCCGGCCTGAGAGGGTGAACGGCCACAAGGGGACTGAGATACGGCCCTTACTCCTACGGGAGGCAGCAGTGGGGAATATTGGACAATGGGGGCAACCCTGATCCAGCAATTCTGTGTGCACGAAGAAGGTTTTCGGATTGTAAAGTGCTTTCAGCAGGGAAGAAGAAAGTGACGGTACCTGCAGAAGAAGCGACGGCTAAATA
>GV2UCFN02IRRXZ
GGTGAGTAACGCGTAAGGAACTTGCCCTGCAGACAGGGATAACAGACGGAAACGACTGATAACACCTGGTATTGTCAGGCTGGCGCATGCCGGCCTGATGAAAGGAGACGCTGCAGGAGAGCCTTGCGTCCTATTAGCTAGTTGGTGGGGTAACGGCCCACCAAGGCGATGATAGGTAGCCGGCCTGAGAGGGTGAACGGCCACAAGGGGACTGAGATACGGCCCTTACTCCTACGGGAGGCAGCAGTGGGGAATATTGGACAATGGGGGCAACCCTGATCCAGCAATTCTGTGTGCACGAAGAAGGTTTTCGGATTGTAAAGTGCTTTCAGCAGGGAAGAAGAAAGTGACGGTACCTGCAGAAGAAGCGACGGCTAAATA
>GV2UCFN02IVUTR
GGTGAGTAACGCGTAAGGAACTTGCCCTGCAGACAGGGATAACAGACGGAAACGACTGATAACACCTGGTATTGTCAGGCTGGCGCATGCCGGCCTGATGAAAGGAGACGCTGCAGGAGAGCCTTGCGTCCTATTAGCTAGTTGGTGGGGTAACGGCCCACCAAGGCGATGATAGGTAGCCGGCCTGAGAGGGTGAACGGCCACAAGGGGACTGAGATACGGCCCTTACTCCTACGGGAGGCAGCAGTGGGGAATATTGGACAATGGGGGCAACCCTGATCCAGCAATTCTGTGTGCACGAAGAAGGTTTTCGGATTGTAAAGTGCTTTCAGCAGGGAAGAAGAAAGTGACGGTACCTGCAGAAGAAGCGACGGCTAAATA
>GV2UCFN02FOZN2
GGTGAGTAACGCGTAAGGAACTTGCCCTGCAGACAGGGATAACAGACGGAAACGACTGATAACACCTGGTATTGTCAGGCTGGCGCATGCCGGCCTGATGAAAGGAGACGCTGCAGGAGAGCCTTGCGTCCTATTAGCTAGTTGGTGGGGTAACGGCCCACCAAGGCGATGATAGGTAGCCGGCCTGAGAGGGTGAACGGCCACAAGGGGACTGAGATACGGCCCTTACTCCTACGGGAGGCAGCAGTGGGGAATATTGGACAATGGGGGCAACCCTGATCCAGCAATTCTGTGTGCACGAAGAAGGTTTTCGGATTGTAAAGTGCTTTCAGCAGGGAAGAAGAAAGTGACGGTACCTGCAGAAGAAGCGACGGCTAAATA
>GV2UCFN02H9JZO
GGTGAGTAACGCGTAAGGAACTTGCCCTGCAGACAGGGATAACAGACGGAAACGACTGATAACACCTGGTATTGTCAGGCTGGCGCATGCCGGCCTGATGAAAGGAGACGCTGCAGGAGAGCCTTGCGTCCTATTAGCTAGTTGGTGGGGTAACGGCCCACCAAGGCGATGATAGGTAGCCGGCCTGAGAGGGTGAACGGCCACAAGGGGACTGAGATACGGCCCTTACTCCTACGGGAGGCAGCAGTGGGGAATATTGGACAATGGGGGCAACCCTGATCCAGCAATTCTGTGTGCACGAAGAAGGTTTTCGGATTGTAAAGTGCTTTCAGCAGGGAAGAAGAAAGTGACGGTACCTGCAGAAGAAGCGACGGCTAAATA
>GV2UCFN02IF7N9
GGTGAGTAACGCGTAAGGAACTTGCCCTGCAGACAGGGATAACAGACGGAAACGACTGATAACACCTGGTATTGTCAGGCTGGCGCATGCCGGCCTGATGAAAGGAGACGCTGCAGGAGAGCCTTGCGTCCTATTAGCTAGTTGGTGGGGTAACGGCCCACCAAGGCGATGATAGGTAGCCGGCCTGAGAGGGTGAACGGCCACAAGGGGACTGAGATACGGCCCTTACTCCTACGGGAGGCAGCAGTGGGGAATATTGGACAATGGGGGCAACCCTGATCCAGCAATTCTGTGTGCACGAAGAAGGTTTTCGGATTGTAAAGTGCTTTCAGCAGGGAAGAAGAAAGTGACGGTACCTGCAGAAGAAGCGACGGCTAAATA
>GV2UCFN02GZRIU
GGTGAGTAACGCGTAAGGAACTTGCCCTGCAGACAGGGATAACAGACGGAAACGACTGATAACACCTGGTATTGTCAGGCTGGCGCATGCCGGCCTGATGAAAGGAGACGCTGCAGGAGAGCCTTGCGTCCTATTAGCTAGTTGGTGGGGTAACGGCCCACCAAGGCGATGATAGGTAGCCGGCCTGAGAGGGTGAACGGCCACAAGGGGACTGAGATACGGCCCTTACTCCTACGGGAGGCAGCAGTGGGGAATATTGGACAATGGGGGCAACCCTGATCCAGCAATTCTGTGTGCACGAAGAAGGTTTTCGGATTGTAAAGTGCTTTCAGCAGGGAAGAAGAAAGTGACGGTACCTGCAGAAGAAGCGACGGCTAAATA
>GV2UCFN02IA3HA
GGTGAGTAACGCGTAAGGAACTTGCCCTGCAGACAGGGATAACAGACGGAAACGACTGATAACACCTGGTATTGTCAGGCTGGCGCATGCCGGCCTGATGAAAGGAGACGCTGCAGGAGAGCCTTGCGTCCTATTAGCTAGTTGGTGGGGTAACGGCCCACCAAGGCGATGATAGGTAGCCGGCCTGAGAGGGTGAACGGCCACAAGGGGACTGAGATACGGCCCTTACTCCTACGGGAGGCAGCAGTGGGGAATATTGGACAATGGGGGCAACCCTGATCCAGCAATTCTGTGTGCACGAAGAAGGTTTTCGGATTGTAAAGTGCTTTCAGCAGGGAAGAAGAAAGTGACGGTACCTGCAGAAGAAGCGACGGCTAAATA
>GV2UCFN02F26CC
GGTGAGTAACGCGTAAGGAACTTGCCCTGCAGACAGGGATAACAGACGGAAACGACTGATAACACCTGGTATTGTCAGGCTGGCGCATGCCGGCCTGATGAAAGGAGACGCTGCAGGAGAGCCTTGCGTCCTATTAGCTAGTTGGTGGGGTAACGGCCCACCAAGGCGATGATAGGTAGCCGGCCTGAGAGGGTGAACGGCCACAAGGGGACTGAGATACGGCCCTTACTCCTACGGGAGGCAGCAGTGGGGAATATTGGACAATGGGGGCAACCCTGATCCAGCAATTCTGTGTGCACGAAGAAGGTTTTCGGATTGTAAAGTGCTTTCAGCAGGGAAGAAGAAAGTGACGGTACCTGCAGAAGAAGCGACGGCTAAATA
>GV2UCFN02IGX0N
GGTGAGTAACGCGTAAGGAACTTGCCCTGCAGACAGGGATAACAGACGGAAACGACTGATAACACCTGGTATTGTCAGGCTGGCGCATGCCGGCCTGATGAAAGGAGACGCTGCAGGAGAGCCTTGCGTCCTATTAGCTAGTTGGTGGGGTAACGGCCCACCAAGGCGATGATAGGTAGCCGGCCTGAGAGGGTGAACGGCCACAAGGGGACTGAGATACGGCCCTTACTCCTACGGGAGGCAGCAGTGGGGAATATTGGACAATGGGGGCAACCCTGATCCAGCAATTCTGTGTGCACGAAGAAGGTTTTCGGATTGTAAAGTGCTTTCAGCAGGGAAGAAGAAAGTGACGGTACCTGCAGAAGAAGCGACGGCTAAATA
>GV2UCFN02HKQB4
GGTGAGTAACGCGTAAGGAACTTGCCCTGCAGACAGGGATAACAGACGGAAACGACTGATAACACCTGGTATTGTCAGGCTGGCGCATGCCGGCCTGATGAAAGGAGACGCTGCAGGAGAGCCTTGCGTCCTATTAGCTAGTTGGTGGGGTAACGGCCCACCAAGGCGATGATAGGTAGCCGGCCTGAGAGGGTGAACGGCCACAAGGGGACTGAGATACGGCCCTTACTCCTACGGGAGGCAGCAGTGGGGAATATTGGACAATGGGGGCAACCCTGATCCAGCAATTCTGTGTGCACGAAGAAGGTTTTCGGATTGTAAAGTGCTTTCAGCAGGGAAGAAGAAAGTGACGGTACCTGCAGAAGAAGCGACGGCTAAATA
>GV2UCFN02GROL0
GGTGAGTAACGCGTAAGGAACTTGCCCTGCAGACAGGGATAACAGACGGAAACGACTGATAACACCTGGTATTGTCAGGCTGGCGCATGCCGGCCTGATGAAAGGAGACGCTGCAGGAGAGCCTTGCGTCCTATTAGCTAGTTGGTGGGGTAACGGCCCACCAAGGCGATGATAGGTAGCCGGCCTGAGAGGGTGAACGGCCACAAGGGGACTGAGATACGGCCCTTACTCCTACGGGAGGCAGCAGTGGGGAATATTGGACAATGGGGGCAACCCTGATCCAGCAATTCTGTGTGCACGAAGAAGGTTTTCGGATTGTAAAGTGCTTTCAGCAGGGAAGAAGAAAGTGACGGTACCTGCAGAAGAAGCGACGGCTAAATA
>GV2UCFN02GVNZV
GGTGAGTAACGCGTAAGGAACTTGCCCTGCAGACAGGGATAACAGACGGAAACGACTGATAACACCTGGTATTGTCAGGCTGGCGCATGCCGGCCTGATGAAAGGAGACGCTGCAGGAGAGCCTTGCGTCCTATTAGCTAGTTGGTGGGGTAACGGCCCACCAAGGCGATGATAGGTAGCCGGCCTGAGAGGGTGAACGGCCACAAGGGGACTGAGATACGGCCCTTACTCCTACGGGAGGCAGCAGTGGGGAATATTGGACAATGGGGGCAACCCTGATCCAGCAATTCTGTGTGCACGAAGAAGGTTTTCGGATTGTAAAGTGCTTTCAGCAGGGAAGAAGAAAGTGACGGTACCTGCAGAAGAAGCGACGGCTAAATA
>GV2UCFN02F0YCL
GGTGAGTAACGCGTAAGGAACTTGCCCTGCAGACAGGGATAACAGACGGAAACGACTGATAACACCTGGTATTGTCAGGCTGGCGCATGCCGGCCTGATGAAAGGAGACGCTGCAGGAGAGCCTTGCGTCCTATTAGCTAGTTGGTGGGGTAACGGCCCACCAAGGCGATGATAGGTAGCCGGCCTGAGAGGGTGAACGGCCACAAGGGGACTGAGATACGGCCCTTACTCCTACGGGAGGCAGCAGTGGGGAATATTGGACAATGGGGGCAACCCTGATCCAGCAATTCTGTGTGCACGAAGAAGGTTTTCGGATTGTAAAGTGCTTTCAGCAGGGAAGAAGAAAGTGACGGTACCTGCAGAAGAAGCGACGGCTAAATA
>GV2UCFN02I3OJ1
GGTGAGTAACGCGTAAGGAACTTGCCCTGCAGACAGGGATAACAGACGGAAACGACTGATAACACCTGGTATTGTCAGGCTGGCGCATGCCGGCCTGATGAAAGGAGACGCTGCAGGAGAGCCTTGCGTCCTATTAGCTAGTTGGTGGGGTAACGGCCCACCAAGGCGATGATAGGTAGCCGGCCTGAGAGGGTGAACGGCCACAAGGGGACTGAGATACGGCCCTTACTCCTACGGGAGGCAGCAGTGGGGAATATTGGACAATGGGGGCAACCCTGATCCAGCAATTCTGTGTGCACGAAGAAGGTTTTCGGATTGTAAAGTGCTTTCAGCAGGGAAGAAGAAAGTGACGGTACCTGCAGAAGAAGCGACGGCTAAATA
>GV2UCFN02HCQY4
GGTGAGTAACGCGTAAGGAACTTGCCCTGCAGACAGGGATAACAGACGGAAACGACTGATAACACCTGGTATTGTCAGGCTGGCGCATGCCGGCCTGATGAAAGGAGACGCTGCAGGAGAGCCTTGCGTCCTATTAGCTAGTTGGTGGGGTAACGGCCCACCAAGGCGATGATAGGTAGCCGGCCTGAGAGGGTGAACGGCCACAAGGGGACTGAGATACGGCCCTTACTCCTACGGGAGGCAGCAGTGGGGAATATTGGACAATGGGGGCAACCCTGATCCAGCAATTCTGTGTGCACGAAGAAGGTTTTCGGATTGTAAAGTGCTTTCAGCAGGGAAGAAGAAAGTGACGGTACCTGCAGAAGAAGCGACGGCTAAATA
>GV2UCFN02FQ27Y
GGTGAGTAACGCGTAAGGAACTTGCCCTGCAGACAGGGATAACAGACGGAAACGACTGATAACACCTGGTATTGTCAGGCTGGCGCATGCCGGCCTGATGAAAGGAGACGCTGCAGGAGAGCCTTGCGTCCTATTAGCTAGTTGGTGGGGTAACGGCCCACCAAGGCGATGATAGGTAGCCGGCCTGAGAGGGTGAACGGCCACAAGGGGACTGAGATACGGCCCTTACTCCTACGGGAGGCAGCAGTGGGGAATATTGGACAATGGGGGCAACCCTGATCCAGCAATTCTGTGTGCACGAAGAAGGTTTTCGGATTGTAAAGTGCTTTCAGCAGGGAAGAAGAAAGTGACGGTACCTGCAGAAGAAGCGACGGCTAAATA
>GV2UCFN02I7FSR
GGTGAGTAACGCGTAAGGAACTTGCCCTGCAGACAGGGATAACAGACGGAAACGACTGATAACACCTGGTATTGTCAGGCTGGCGCATGCCGGCCTGATGAAAGGAGACGCTGCAGGAGAGCCTTGCGTCCTATTAGCTAGTTGGTGGGGTAACGGCCCACCAAGGCGATGATAGGTAGCCGGCCTGAGAGGGTGAACGGCCACAAGGGGACTGAGATACGGCCCTTACTCCTACGGGAGGCAGCAGTGGGGAATATTGGACAATGGGGGCAACCCTGATCCAGCAATTCTGTGTGCACGAAGAAGGTTTTCGGATTGTAAAGTGCTTTCAGCAGGGAAGAAGAAAGTGACGGTACCTGCAGAAGAAGCGACGGCTAAATA
>GV2UCFN02I06H8
GGTGAGTAACGCGTAAGGAACTTGCCCTGCAGACAGGGATAACAGACGGAAACGACTGATAACACCTGGTATTGTCAGGCTGGCGCATGCCGGCCTGATGAAAGGAGACGCTGCAGGAGAGCCTTGCGTCCTATTAGCTAGTTGGTGGGGTAACGGCCCACCAAGGCGATGATAGGTAGCCGGCCTGAGAGGGTGAACGGCCACAAGGGGACTGAGATACGGCCCTTACTCCTACGGGAGGCAGCAGTGGGGAATATTGGACAATGGGGGCAACCCTGATCCAGCAATTCTGTGTGCACGAAGAAGGTTTTCGGATTGTAAAGTGCTTTCAGCAGGGAAGAAGAAAGTGACGGTACCTGCAGAAGAAGCGACGGCTAAATA
>GV2UCFN02GI5K3
GGTGAGTAACGCGTAAGGAACTTGCCCTGCAGACAGGGATAACAGACGGAAACGACTGATAACACCTGGTATTGTCAGGCTGGCGCATGCCGGCCTGATGAAAGGAGACGCTGCAGGAGAGCCTTGCGTCCTATTAGCTAGTTGGTGGGGTAACGGCCCACCAAGGCGATGATAGGTAGCCGGCCTGAGAGGGTGAACGGCCACAAGGGGACTGAGATACGGCCCTTACTCCTACGGGAGGCAGCAGTGGGGAATATTGGACAATGGGGGCAACCCTGATCCAGCAATTCTGTGTGCACGAAGAAGGTTTTCGGATTGTAAAGTGCTTTCAGCAGGGAAGAAGAAAGTGACGGTACCTGCAGAAGAAGCGACGGCTAAATA
>GV2UCFN02H1K38
GGTGAGTAACGCGTAAGGAACTTGCCCTGCAGACAGGGATAACAGACGGAAACGACTGATAACACCTGGTATTGTCAGGCTGGCGCATGCCGGCCTGATGAAAGGAGACGCTGCAGGAGAGCCTTGCGTCCTATTAGCTAGTTGGTGGGGTAACGGCCCACCAAGGCGATGATAGGTAGCCGGCCTGAGAGGGTGAACGGCCACAAGGGGACTGAGATACGGCCCTTACTCCTACGGGAGGCAGCAGTGGGGAATATTGGACAATGGGGGCAACCCTGATCCAGCAATTCTGTGTGCACGAAGAAGGTTTTCGGATTGTAAAGTGCTTTCAGCAGGGAAGAAGAAAGTGACGGTACCTGCAGAAGAAGCGACGGCTAAATA
>GV2UCFN02JBP3I
GGTGAGTAACGCGTAAGGAACTTGCCCTGCAGACAGGGATAACAGACGGAAACGACTGATAACACCTGGTATTGTCAGGCTGGCGCATGCCGGCCTGATGAAAGGAGACGCTGCAGGAGAGCCTTGCGTCCTATTAGCTAGTTGGTGGGGTAACGGCCCACCAAGGCGATGATAGGTAGCCGGCCTGAGAGGGTGAACGGCCACAAGGGGACTGAGATACGGCCCTTACTCCTACGGGAGGCAGCAGTGGGGAATATTGGACAATGGGGGCAACCCTGATCCAGCAATTCTGTGTGCACGAAGAAGGTTTTCGGATTGTAAAGTGCTTTCAGCAGGGAAGAAGAAAGTGACGGTACCTGCAGAAGAAGCGACGGCTAAATA
>GV2UCFN02INEEB
GGTGAGTAACGCGTAAGGAACTTGCCCTGCAGACAGGGATAACAGACGGAAACGACTGATAACACCTGGTATTGTCAGGCTGGCGCATGCCGGCCTGATGAAAGGAGACGCTGCAGGAGAGCCTTGCGTCCTATTAGCTAGTTGGTGGGGTAACGGCCCACCAAGGCGATGATAGGTAGCCGGCCTGAGAGGGTGAACGGCCACAAGGGGACTGAGATACGGCCCTTACTCCTACGGGAGGCAGCAGTGGGGAATATTGGACAATGGGGGCAACCCTGATCCAGCAATTCTGTGTGCACGAAGAAGGTTTTCGGATTGTAAAGTGCTTTCAGCAGGGAAGAAGAAAGTGACGGTACCTGCAGAAGAAGCGACGGCTAAATA
>GV2UCFN02G3A9Q
GGTGAGTAACGCGTAAGGAACTTGCCCTGCAGACAGGGATAACAGACGGAAACGACTGATAACACCTGGTATTGTCAGGCTGGCGCATGCCGGCCTGATGAAAGGAGACGCTGCAGGAGAGCCTTGCGTCCTATTAGCTAGTTGGTGGGGTAACGGCCCACCAAGGCGATGATAGGTAGCCGGCCTGAGAGGGTGAACGGCCACAAGGGGACTGAGATACGGCCCTTACTCCTACGGGAGGCAGCAGTGGGGAATATTGGACAATGGGGGCAACCCTGATCCAGCAATTCTGTGTGCACGAAGAAGGTTTTCGGATTGTAAAGTGCTTTCAGCAGGGAAGAAGAAAGTGACGGTACCTGCAGAAGAAGCGACGGCTAAATA
>GV2UCFN02GK4RW
GGTGAGTAACGCGTAAGGAACTTGCCCTGCAGACAGGGATAACAGACGGAAACGACTGATAACACCTGGTATTGTCAGGCTGGCGCATGCCGGCCTGATGAAAGGAGACGCTGCAGGAGAGCCTTGCGTCCTATTAGCTAGTTGGTGGGGTAACGGCCCACCAAGGCGATGATAGGTAGCCGGCCTGAGAGGGTGAACGGCCACAAGGGGACTGAGATACGGCCCTTACTCCTACGGGAGGCAGCAGTGGGGAATATTGGACAATGGGGGCAACCCTGATCCAGCAATTCTGTGTGCACGAAGAAGGTTTTCGGATTGTAAAGTGCTTTCAGCAGGGAAGAAGAAAGTGACGGTACCTGCAGAAGAAGCGACGGCTAAATA
>GV2UCFN02FRZVF
GGTGAGTAACGCGTAAGGAACTTGCCCTGCAGACAGGGATAACAGACGGAAACGACTGATAACACCTGGTATTGTCAGGCTGGCGCATGCCGGCCTGATGAAAGGAGACGCTGCAGGAGAGCCTTGCGTCCTATTAGCTAGTTGGTGGGGTAACGGCCCACCAAGGCGATGATAGGTAGCCGGCCTGAGAGGGTGAACGGCCACAAGGGGACTGAGATACGGCCCTTACTCCTACGGGAGGCAGCAGTGGGGAATATTGGACAATGGGGGCAACCCTGATCCAGCAATTCTGTGTGCACGAAGAAGGTTTTCGGATTGTAAAGTGCTTTCAGCAGGGAAGAAGAAAGTGACGGTACCTGCAGAAGAAGCGACGGCTAAATA
>GV2UCFN02H51N4
GGTGAGTAACGCGTAAGGAACTTGCCCTGCAGACAGGGATAACAGACGGAAACGACTGATAACACCTGGTATTGTCAGGCTGGCGCATGCCGGCCTGATGAAAGGAGACGCTGCAGGAGAGCCTTGCGTCCTATTAGCTAGTTGGTGGGGTAACGGCCCACCAAGGCGATGATAGGTAGCCGGCCTGAGAGGGTGAACGGCCACAAGGGGACTGAGATACGGCCCTTACTCCTACGGGAGGCAGCAGTGGGGAATATTGGACAATGGGGGCAACCCTGATCCAGCAATTCTGTGTGCACGAAGAAGGTTTTCGGATTGTAAAGTGCTTTCAGCAGGGAAGAAGAAAGTGACGGTACCTGCAGAAGAAGCGACGGCTAAATA
>GV2UCFN02GIARL
GGTGAGTAACGCGTAAGGAACTTGCCCTGCAGACAGGGATAACAGACGGAAACGACTGATAACACCTGGTATTGTCAGGCTGGCGCATGCCGGCCTGATGAAAGGAGACGCTGCAGGAGAGCCTTGCGTCCTATTAGCTAGTTGGTGGGGTAACGGCCCACCAAGGCGATGATAGGTAGCCGGCCTGAGAGGGTGAACGGCCACAAGGGGACTGAGATACGGCCCTTACTCCTACGGGAGGCAGCAGTGGGGAATATTGGACAATGGGGGCAACCCTGATCCAGCAATTCTGTGTGCACGAAGAAGGTTTTCGGATTGTAAAGTGCTTTCAGCAGGGAAGAAGAAAGTGACGGTACCTGCAGAAGAAGCGACGGCTAAATA
>GV2UCFN02GKHK1
GGTGAGTAACGCGTAAGGAACTTGCCCTGCAGACAGGGATAACAGACGGAAACGACTGATAACACCTGGTATTGTCAGGCTGGCGCATGCCGGCCTGATGAAAGGAGACGCTGCAGGAGAGCCTTGCGTCCTATTAGCTAGTTGGTGGGGTAACGGCCCACCAAGGCGATGATAGGTAGCCGGCCTGAGAGGGTGAACGGCCACAAGGGGACTGAGATACGGCCCTTACTCCTACGGGAGGCAGCAGTGGGGAATATTGGACAATGGGGGCAACCCTGATCCAGCAATTCTGTGTGCACGAAGAAGGTTTTCGGATTGTAAAGTGCTTTCAGCAGGGAAGAAGAAAGTGACGGTACCTGCAGAAGAAGCGACGGCTAAATA
>GV2UCFN02FTYJH
GGTGAGTAACGCGTAAGGAACTTGCCCTGCAGACAGGGATAACAGACGGAAACGACTGATAACACCTGGTATTGTCAGGCTGGCGCATGCCGGCCTGATGAAAGGAGACGCTGCAGGAGAGCCTTGCGTCCTATTAGCTAGTTGGTGGGGTAACGGCCCACCAAGGCGATGATAGGTAGCCGGCCTGAGAGGGTGAACGGCCACAAGGGGACTGAGATACGGCCCTTACTCCTACGGGAGGCAGCAGTGGGGAATATTGGACAATGGGGGCAACCCTGATCCAGCAATTCTGTGTGCACGAAGAAGGTTTTCGGATTGTAAAGTGCTTTCAGCAGGGAAGAAGAAAGTGACGGTACCTGCAGAAGAAGCGACGGCTAAATA
>GV2UCFN02F7DO7
GGTGAGTAACGCGTAAGGAACTTGCCCTGCAGACAGGGATAACAGACGGAAACGACTGATAACACCTGGTATTGTCAGGCTGGCGCATGCCGGCCTGATGAAAGGAGACGCTGCAGGAGAGCCTTGCGTCCTATTAGCTAGTTGGTGGGGTAACGGCCCACCAAGGCGATGATAGGTAGCCGGCCTGAGAGGGTGAACGGCCACAAGGGGACTGAGATACGGCCCTTACTCCTACGGGAGGCAGCAGTGGGGAATATTGGACAATGGGGGCAACCCTGATCCAGCAATTCTGTGTGCACGAAGAAGGTTTTCGGATTGTAAAGTGCTTTCAGCAGGGAAGAAGAAAGTGACGGTACCTGCAGAAGAAGCGACGGCTAAATA
>GV2UCFN02I6DHW
GGTGAGTAACGCGTAAGGAACTTGCCCTGCAGACAGGGATAACAGACGGAAACGACTGATAACACCTGGTATTGTCAGGCTGGCGCATGCCGGCCTGATGAAAGGAGACGCTGCAGGAGAGCCTTGCGTCCTATTAGCTAGTTGGTGGGGTAACGGCCCACCAAGGCGATGATAGGTAGCCGGCCTGAGAGGGTGAACGGCCACAAGGGGACTGAGATACGGCCCTTACTCCTACGGGAGGCAGCAGTGGGGAATATTGGACAATGGGGGCAACCCTGATCCAGCAATTCTGTGTGCACGAAGAAGGTTTTCGGATTGTAAAGTGCTTTCAGCAGGGAAGAAGAAAGTGACGGTACCTGCAGAAGAAGCGACGGCTAAATA
>GV2UCFN02G764P
GGTGAGTAACGCGTAAGGAACTTGCCCTGCAGACAGGGATAACAGACGGAAACGACTGATAACACCTGGTATTGTCAGGCTGGCGCATGCCGGCCTGATGAAAGGAGACGCTGCAGGAGAGCCTTGCGTCCTATTAGCTAGTTGGTGGGGTAACGGCCCACCAAGGCGATGATAGGTAGCCGGCCTGAGAGGGTGAACGGCCACAAGGGGACTGAGATACGGCCCTTACTCCTACGGGAGGCAGCAGTGGGGAATATTGGACAATGGGGGCAACCCTGATCCAGCAATTCTGTGTGCACGAAGAAGGTTTTCGGATTGTAAAGTGCTTTCAGCAGGGAAGAAGAAAGTGACGGTACCTGCAGAAGAAGCGACGGCTAAATA
>GV2UCFN02H8YT7
GGTGAGTAACGCGTAAGGAACTTGCCCTGCAGACAGGGATAACAGACGGAAACGACTGATAACACCTGGTATTGTCAGGCTGGCGCATGCCGGCCTGATGAAAGGAGACGCTGCAGGAGAGCCTTGCGTCCTATTAGCTAGTTGGTGGGGTAACGGCCCACCAAGGCGATGATAGGTAGCCGGCCTGAGAGGGTGAACGGCCACAAGGGGACTGAGATACGGCCCTTACTCCTACGGGAGGCAGCAGTGGGGAATATTGGACAATGGGGGCAACCCTGATCCAGCAATTCTGTGTGCACGAAGAAGGTTTTCGGATTGTAAAGTGCTTTCAGCAGGGAAGAAGAAAGTGACGGTACCTGCAGAAGAAGCGACGGCTAAATA
>GV2UCFN02IOBVV
GGTGAGTAACGCGTAAGGAACTTGCCCTGCAGACAGGGATAACAGACGGAAACGACTGATAACACCTGGTATTGTCAGGCTGGCGCATGCCGGCCTGATGAAAGGAGACGCTGCAGGAGAGCCTTGCGTCCTATTAGCTAGTTGGTGGGGTAACGGCCCACCAAGGCGATGATAGGTAGCCGGCCTGAGAGGGTGAACGGCCACAAGGGGACTGAGATACGGCCCTTACTCCTACGGGAGGCAGCAGTGGGGAATATTGGACAATGGGGGCAACCCTGATCCAGCAATTCTGTGTGCACGAAGAAGGTTTTCGGATTGTAAAGTGCTTTCAGCAGGGAAGAAGAAAGTGACGGTACCTGCAGAAGAAGCGACGGCTAAATA
>GV2UCFN02FK68G
GGTGAGTAACGCGTAAGGAACTTGCCCTGCAGACAGGGATAACAGACGGAAACGACTGATAACACCTGGTATTGTCAGGCTGGCGCATGCCGGCCTGATGAAAGGAGACGCTGCAGGAGAGCCTTGCGTCCTATTAGCTAGTTGGTGGGGTAACGGCCCACCAAGGCGATGATAGGTAGCCGGCCTGAGAGGGTGAACGGCCACAAGGGGACTGAGATACGGCCCTTACTCCTACGGGAGGCAGCAGTGGGGAATATTGGACAATGGGGGCAACCCTGATCCAGCAATTCTGTGTGCACGAAGAAGGTTTTCGGATTGTAAAGTGCTTTCAGCAGGGAAGAAGAAAGTGACGGTACCTGCAGAAGAAGCGACGGCTAAATA
>GV2UCFN02F1I5D
GGTGAGTAACGCGTAAGGAACTTGCCCTGCAGACAGGGATAACAGACGGAAACGACTGATAACACCTGGTATTGTCAGGCTGGCGCATGCCGGCCTGATGAAAGGAGACGCTGCAGGAGAGCCTTGCGTCCTATTAGCTAGTTGGTGGGGTAACGGCCCACCAAGGCGATGATAGGTAGCCGGCCTGAGAGGGTGAACGGCCACAAGGGGACTGAGATACGGCCCTTACTCCTACGGGAGGCAGCAGTGGGGAATATTGGACAATGGGGGCAACCCTGATCCAGCAATTCTGTGTGCACGAAGAAGGTTTTCGGATTGTAAAGTGCTTTCAGCAGGGAAGAAGAAAGTGACGGTACCTGCAGAAGAAGCGACGGCTAAATA
>GV2UCFN02GIZKP
GGTGAGTAACGCGTAAGGAACTTGCCCTGCAGACAGGGATAACAGACGGAAACGACTGATAACACCTGGTATTGTCAGGCTGGCGCATGCCGGCCTGATGAAAGGAGACGCTGCAGGAGAGCCTTGCGTCCTATTAGCTAGTTGGTGGGGTAACGGCCCACCAAGGCGATGATAGGTAGCCGGCCTGAGAGGGTGAACGGCCACAAGGGGACTGAGATACGGCCCTTACTCCTACGGGAGGCAGCAGTGGGGAATATTGGACAATGGGGGCAACCCTGATCCAGCAATTCTGTGTGCACGAAGAAGGTTTTCGGATTGTAAAGTGCTTTCAGCAGGGAAGAAGAAAGTGACGGTACCTGCAGAAGAAGCGACGGCTAAATA
>GV2UCFN02JI8S4
GGTGAGTAACGCGTAAGGAACTTGCCCTGCAGACAGGGATAACAGACGGAAACGACTGATAACACCTGGTATTGTCAGGCTGGCGCATGCCGGCCTGATGAAAGGAGACGCTGCAGGAGAGCCTTGCGTCCTATTAGCTAGTTGGTGGGGTAACGGCCCACCAAGGCGATGATAGGTAGCCGGCCTGAGAGGGTGAACGGCCACAAGGGGACTGAGATACGGCCCTTACTCCTACGGGAGGCAGCAGTGGGGAATATTGGACAATGGGGGCAACCCTGATCCAGCAATTCTGTGTGCACGAAGAAGGTTTTCGGATTGTAAAGTGCTTTCAGCAGGGAAGAAGAAAGTGACGGTACCTGCAGAAGAAGCGACGGCTAAATA
>GV2UCFN02JGFVT
GGTGAGTAACGCGTAAGGAACTTGCCCTGCAGACAGGGATAACAGACGGAAACGACTGATAACACCTGGTATTGTCAGGCTGGCGCATGCCGGCCTGATGAAAGGAGACGCTGCAGGAGAGCCTTGCGTCCTATTAGCTAGTTGGTGGGGTAACGGCCCACCAAGGCGATGATAGGTAGCCGGCCTGAGAGGGTGAACGGCCACAAGGGGACTGAGATACGGCCCTTACTCCTACGGGAGGCAGCAGTGGGGAATATTGGACAATGGGGGCAACCCTGATCCAGCAATTCTGTGTGCACGAAGAAGGTTTTCGGATTGTAAAGTGCTTTCAGCAGGGAAGAAGAAAGTGACGGTACCTGCAGAAGAAGCGACGGCTAAATA
>GV2UCFN02G4OAT
GGTGAGTAACGCGTAAGGAACTTGCCCTGCAGACAGGGATAACAGACGGAAACGACTGATAACACCTGGTATTGTCAGGCTGGCGCATGCCGGCCTGATGAAAGGAGACGCTGCAGGAGAGCCTTGCGTCCTATTAGCTAGTTGGTGGGGTAACGGCCCACCAAGGCGATGATAGGTAGCCGGCCTGAGAGGGTGAACGGCCACAAGGGGACTGAGATACGGCCCTTACTCCTACGGGAGGCAGCAGTGGGGAATATTGGACAATGGGGGCAACCCTGATCCAGCAATTCTGTGTGCACGAAGAAGGTTTTCGGATTGTAAAGTGCTTTCAGCAGGGAAGAAGAAAGTGACGGTACCTGCAGAAGAAGCGACGGCTAAATA
>GV2UCFN02GFD9H
GGTGAGTAACGCGTAAGGAACTTGCCCTGCAGACAGGGATAACAGACGGAAACGACTGATAACACCTGGTATTGTCAGGCTGGCGCATGCCGGCCTGATGAAAGGAGACGCTGCAGGAGAGCCTTGCGTCCTATTAGCTAGTTGGTGGGGTAACGGCCCACCAAGGCGATGATAGGTAGCCGGCCTGAGAGGGTGAACGGCCACAAGGGGACTGAGATACGGCCCTTACTCCTACGGGAGGCAGCAGTGGGGAATATTGGACAATGGGGGCAACCCTGATCCAGCAATTCTGTGTGCACGAAGAAGGTTTTCGGATTGTAAAGTGCTTTCAGCAGGGAAGAAGAAAGTGACGGTACCTGCAGAAGAAGCGACGGCTAAATA
>GV2UCFN02GRZYQ
GGTGAGTAACGCGTAAGGAACTTGCCCTGCAGACAGGGATAACAGACGGAAACGACTGATAACACCTGGTATTGTCAGGCTGGCGCATGCCGGCCTGATGAAAGGAGACGCTGCAGGAGAGCCTTGCGTCCTATTAGCTAGTTGGTGGGGTAACGGCCCACCAAGGCGATGATAGGTAGCCGGCCTGAGAGGGTGAACGGCCACAAGGGGACTGAGATACGGCCCTTACTCCTACGGGAGGCAGCAGTGGGGAATATTGGACAATGGGGGCAACCCTGATCCAGCAATTCTGTGTGCACGAAGAAGGTTTTCGGATTGTAAAGTGCTTTCAGCAGGGAAGAAGAAAGTGACGGTACCTGCAGAAGAAGCGACGGCTAAATA
>GV2UCFN02GX1YS
GGTGAGTAACGCGTAAGGAACTTGCCCTGCAGACAGGGATAACAGACGGAAACGACTGATAACACCTGGTATTGTCAGGCTGGCGCATGCCGGCCTGATGAAAGGAGACGCTGCAGGAGAGCCTTGCGTCCTATTAGCTAGTTGGTGGGGTAACGGCCCACCAAGGCGATGATAGGTAGCCGGCCTGAGAGGGTGAACGGCCACAAGGGGACTGAGATACGGCCCTTACTCCTACGGGAGGCAGCAGTGGGGAATATTGGACAATGGGGGCAACCCTGATCCAGCAATTCTGTGTGCACGAAGAAGGTTTTCGGATTGTAAAGTGCTTTCAGCAGGGAAGAAGAAAGTGACGGTACCTGCAGAAGAAGCGACGGCTAAATA
>GV2UCFN02FOK9R
GGTGAGTAACGCGTAAGGAACTTGCCCTGCAGACAGGGATAACAGACGGAAACGACTGATAACACCTGGTATTGTCAGGCTGGCGCATGCCGGCCTGATGAAAGGAGACGCTGCAGGAGAGCCTTGCGTCCTATTAGCTAGTTGGTGGGGTAACGGCCCACCAAGGCGATGATAGGTAGCCGGCCTGAGAGGGTGAACGGCCACAAGGGGACTGAGATACGGCCCTTACTCCTACGGGAGGCAGCAGTGGGGAATATTGGACAATGGGGGCAACCCTGATCCAGCAATTCTGTGTGCACGAAGAAGGTTTTCGGATTGTAAAGTGCTTTCAGCAGGGAAGAAGAAAGTGACGGTACCTGCAGAAGAAGCGACGGCTAAATA
>GV2UCFN02IMIA5
GGTGAGTAACGCGTAAGGAACTTGCCCTGCAGACAGGGATAACAGACGGAAACGACTGATAACACCTGGTATTGTCAGGCTGGCGCATGCCGGCCTGATGAAAGGAGACGCTGCAGGAGAGCCTTGCGTCCTATTAGCTAGTTGGTGGGGTAACGGCCCACCAAGGCGATGATAGGTAGCCGGCCTGAGAGGGTGAACGGCCACAAGGGGACTGAGATACGGCCCTTACTCCTACGGGAGGCAGCAGTGGGGAATATTGGACAATGGGGGCAACCCTGATCCAGCAATTCTGTGTGCACGAAGAAGGTTTTCGGATTGTAAAGTGCTTTCAGCAGGGAAGAAGAAAGTGACGGTACCTGCAGAAGAAGCGACGGCTAAATA
>GV2UCFN02FTY0J
GGTGAGTAACGCGTAAGGAACTTGCCCTGCAGACAGGGATAACAGACGGAAACGACTGATAACACCTGGTATTGTCAGGCTGGCGCATGCCGGCCTGATGAAAGGAGACGCTGCAGGAGAGCCTTGCGTCCTATTAGCTAGTTGGTGGGGTAACGGCCCACCAAGGCGATGATAGGTAGCCGGCCTGAGAGGGTGAACGGCCACAAGGGGACTGAGATACGGCCCTTACTCCTACGGGAGGCAGCAGTGGGGAATATTGGACAATGGGGGCAACCCTGATCCAGCAATTCTGTGTGCACGAAGAAGGTTTTCGGATTGTAAAGTGCTTTCAGCAGGGAAGAAGAAAGTGACGGTACCTGCAGAAGAAGCGACGGCTAAATA
>GV2UCFN02F3BLP
GGTGAGTAACGCGTAAGGAACTTGCCCTGCAGACAGGGATAACAGACGGAAACGACTGATAACACCTGGTATTGTCAGGCTGGCGCATGCCGGCCTGATGAAAGGAGACGCTGCAGGAGAGCCTTGCGTCCTATTAGCTAGTTGGTGGGGTAACGGCCCACCAAGGCGATGATAGGTAGCCGGCCTGAGAGGGTGAACGGCCACAAGGGGACTGAGATACGGCCCTTACTCCTACGGGAGGCAGCAGTGGGGAATATTGGACAATGGGGGCAACCCTGATCCAGCAATTCTGTGTGCACGAAGAAGGTTTTCGGATTGTAAAGTGCTTTCAGCAGGGAAGAAGAAAGTGACGGTACCTGCAGAAGAAGCGACGGCTAAATA
>GV2UCFN02HQ2GC
GGTGAGTAACGCGTAAGGAACTTGCCCTGCAGACAGGGATAACAGACGGAAACGACTGATAACACCTGGTATTGTCAGGCTGGCGCATGCCGGCCTGATGAAAGGAGACGCTGCAGGAGAGCCTTGCGTCCTATTAGCTAGTTGGTGGGGTAACGGCCCACCAAGGCGATGATAGGTAGCCGGCCTGAGAGGGTGAACGGCCACAAGGGGACTGAGATACGGCCCTTACTCCTACGGGAGGCAGCAGTGGGGAATATTGGACAATGGGGGCAACCCTGATCCAGCAATTCTGTGTGCACGAAGAAGGTTTTCGGATTGTAAAGTGCTTTCAGCAGGGAAGAAGAAAGTGACGGTACCTGCAGAAGAAGCGACGGCTAAATA
>GV2UCFN02GIXMN
GGTGAGTAACGCGTAAGGAACTTGCCCTGCAGACAGGGATAACAGACGGAAACGACTGATAACACCTGGTATTGTCAGGCTGGCGCATGCCGGCCTGATGAAAGGAGACGCTGCAGGAGAGCCTTGCGTCCTATTAGCTAGTTGGTGGGGTAACGGCCCACCAAGGCGATGATAGGTAGCCGGCCTGAGAGGGTGAACGGCCACAAGGGGACTGAGATACGGCCCTTACTCCTACGGGAGGCAGCAGTGGGGAATATTGGACAATGGGGGCAACCCTGATCCAGCAATTCTGTGTGCACGAAGAAGGTTTTCGGATTGTAAAGTGCTTTCAGCAGGGAAGAAGAAAGTGACGGTACCTGCAGAAGAAGCGACGGCTAAATA
>GV2UCFN02IKY96
GGTGAGTAACGCGTAAGGAACTTGCCCTGCAGACAGGGATAACAGACGGAAACGACTGATAACACCTGGTATTGTCAGGCTGGCGCATGCCGGCCTGATGAAAGGAGACGCTGCAGGAGAGCCTTGCGTCCTATTAGCTAGTTGGTGGGGTAACGGCCCACCAAGGCGATGATAGGTAGCCGGCCTGAGAGGGTGAACGGCCACAAGGGGACTGAGATACGGCCCTTACTCCTACGGGAGGCAGCAGTGGGGAATATTGGACAATGGGGGCAACCCTGATCCAGCAATTCTGTGTGCACGAAGAAGGTTTTCGGATTGTAAAGTGCTTTCAGCAGGGAAGAAGAAAGTGACGGTACCTGCAGAAGAAGCGACGGCTAAATA
>GV2UCFN02FJZI2
GGTGAGTAACGCGTAAGGAACTTGCCCTGCAGACAGGGATAACAGACGGAAACGACTGATAACACCTGGTATTGTCAGGCTGGCGCATGCCGGCCTGATGAAAGGAGACGCTGCAGGAGAGCCTTGCGTCCTATTAGCTAGTTGGTGGGGTAACGGCCCACCAAGGCGATGATAGGTAGCCGGCCTGAGAGGGTGAACGGCCACAAGGGGACTGAGATACGGCCCTTACTCCTACGGGAGGCAGCAGTGGGGAATATTGGACAATGGGGGCAACCCTGATCCAGCAATTCTGTGTGCACGAAGAAGGTTTTCGGATTGTAAAGTGCTTTCAGCAGGGAAGAAGAAAGTGACGGTACCTGCAGAAGAAGCGACGGCTAAATA
>GV2UCFN02H86OX
GGTGAGTAACGCGTAAGGAACTTGCCCTGCAGACAGGGATAACAGACGGAAACGACTGATAACACCTGGTATTGTCAGGCTGGCGCATGCCGGCCTGATGAAAGGAGACGCTGCAGGAGAGCCTTGCGTCCTATTAGCTAGTTGGTGGGGTAACGGCCCACCAAGGCGATGATAGGTAGCCGGCCTGAGAGGGTGAACGGCCACAAGGGGACTGAGATACGGCCCTTACTCCTACGGGAGGCAGCAGTGGGGAATATTGGACAATGGGGGCAACCCTGATCCAGCAATTCTGTGTGCACGAAGAAGGTTTTCGGATTGTAAAGTGCTTTCAGCAGGGAAGAAGAAAGTGACGGTACCTGCAGAAGAAGCGACGGCTAAATA
>GV2UCFN02H7EHI
GGTGAGTAACGCGTAAGGAACTTGCCCTGCAGACAGGGATAACAGACGGAAACGACTGATAACACCTGGTATTGTCAGGCTGGCGCATGCCGGCCTGATGAAAGGAGACGCTGCAGGAGAGCCTTGCGTCCTATTAGCTAGTTGGTGGGGTAACGGCCCACCAAGGCGATGATAGGTAGCCGGCCTGAGAGGGTGAACGGCCACAAGGGGACTGAGATACGGCCCTTACTCCTACGGGAGGCAGCAGTGGGGAATATTGGACAATGGGGGCAACCCTGATCCAGCAATTCTGTGTGCACGAAGAAGGTTTTCGGATTGTAAAGTGCTTTCAGCAGGGAAGAAGAAAGTGACGGTACCTGCAGAAGAAGCGACGGCTAAATA
>GV2UCFN02I6RE9
GGTGAGTAACGCGTAAGGAACTTGCCCTGCAGACAGGGATAACAGACGGAAACGACTGATAACACCTGGTATTGTCAGGCTGGCGCATGCCGGCCTGATGAAAGGAGACGCTGCAGGAGAGCCTTGCGTCCTATTAGCTAGTTGGTGGGGTAACGGCCCACCAAGGCGATGATAGGTAGCCGGCCTGAGAGGGTGAACGGCCACAAGGGGACTGAGATACGGCCCTTACTCCTACGGGAGGCAGCAGTGGGGAATATTGGACAATGGGGGCAACCCTGATCCAGCAATTCTGTGTGCACGAAGAAGGTTTTCGGATTGTAAAGTGCTTTCAGCAGGGAAGAAGAAAGTGACGGTACCTGCAGAAGAAGCGACGGCTAAATA
>G3BZQ8102G98OI
GGTGAGTAACGCGTAAGGAACTTGCCCTGCAGACAGGGATAACAGACGGAAACGACTGATAACACCTGGTATTGTCAGGCTGGCGCATGCCGGCCTGATGAAAGGAGACGCTGCAGGAGAGCCTTGCGTCCTATTAGCTAGTTGGTGGGGTAACGGCCCACCAAGGCGATGATAGGTAGCCGGCCTGAGAGGGTGAACGGCCACAAGGGGACTGAGATACGGCCCTTACTCCTACGGGAGGCAGCAGTGGGGAATATTGGACAATGGGGGCAACCCTGATCCAGCAATTCTGTGTGCACGAAGAAGGTTTTCGGATTGTAAAGTGCTTTCAGCAGGGAAGAAGAAAGTGACGGTACCTGCAGAAGAAGCGACGGCTAAATA
>G3BZQ8102FWW63
GGTGAGTAACGCGTAAGGAACTTGCCCTGCAGACAGGGATAACAGACGGAAACGACTGATAACACCTGGTATTGTCAGGCTGGCGCATGCCGGCCTGATGAAAGGAGACGCTGCAGGAGAGCCTTGCGTCCTATTAGCTAGTTGGTGGGGTAACGGCCCACCAAGGCGATGATAGGTAGCCGGCCTGAGAGGGTGAACGGCCACAAGGGGACTGAGATACGGCCCTTACTCCTACGGGAGGCAGCAGTGGGGAATATTGGACAATGGGGGCAACCCTGATCCAGCAATTCTGTGTGCACGAAGAAGGTTTTCGGATTGTAAAGTGCTTTCAGCAGGGAAGAAGAAAGTGACGGTACCTGCAGAAGAAGCGACGGCTAAATA
>G3BZQ8102IJ35T
GGTGAGTAACGCGTAAGGAACTTGCCCTGCAGACAGGGATAACAGACGGAAACGACTGATAACACCTGGTATTGTCAGGCTGGCGCATGCCGGCCTGATGAAAGGAGACGCTGCAGGAGAGCCTTGCGTCCTATTAGCTAGTTGGTGGGGTAACGGCCCACCAAGGCGATGATAGGTAGCCGGCCTGAGAGGGTGAACGGCCACAAGGGGACTGAGATACGGCCCTTACTCCTACGGGAGGCAGCAGTGGGGAATATTGGACAATGGGGGCAACCCTGATCCAGCAATTCTGTGTGCACGAAGAAGGTTTTCGGATTGTAAAGTGCTTTCAGCAGGGAAGAAGAAAGTGACGGTACCTGCAGAAGAAGCGACGGCTAAATA
>G3BZQ8102I1D00
GGTGAGTAACGCGTAAGGAACTTGCCCTGCAGACAGGGATAACAGACGGAAACGACTGATAACACCTGGTATTGTCAGGCTGGCGCATGCCGGCCTGATGAAAGGAGACGCTGCAGGAGAGCCTTGCGTCCTATTAGCTAGTTGGTGGGGTAACGGCCCACCAAGGCGATGATAGGTAGCCGGCCTGAGAGGGTGAACGGCCACAAGGGGACTGAGATACGGCCCTTACTCCTACGGGAGGCAGCAGTGGGGAATATTGGACAATGGGGGCAACCCTGATCCAGCAATTCTGTGTGCACGAAGAAGGTTTTCGGATTGTAAAGTGCTTTCAGCAGGGAAGAAGAAAGTGACGGTACCTGCAGAAGAAGCGACGGCTAAATA
>G3BZQ8102GF144
GGTGAGTAACGCGTAAGGAACTTGCCCTGCAGACAGGGATAACAGACGGAAACGACTGATAACACCTGGTATTGTCAGGCTGGCGCATGCCGGCCTGATGAAAGGAGACGCTGCAGGAGAGCCTTGCGTCCTATTAGCTAGTTGGTGGGGTAACGGCCCACCAAGGCGATGATAGGTAGCCGGCCTGAGAGGGTGAACGGCCACAAGGGGACTGAGATACGGCCCTTACTCCTACGGGAGGCAGCAGTGGGGAATATTGGACAATGGGGGCAACCCTGATCCAGCAATTCTGTGTGCACGAAGAAGGTTTTCGGATTGTAAAGTGCTTTCAGCAGGGAAGAAGAAAGTGACGGTACCTGCAGAAGAAGCGACGGCTAAATA
>G3BZQ8102HIPFG
GGTGAGTAACGCGTAAGGAACTTGCCCTGCAGACAGGGATAACAGACGGAAACGACTGATAACACCTGGTATTGTCAGGCTGGCGCATGCCGGCCTGATGAAAGGAGACGCTGCAGGAGAGCCTTGCGTCCTATTAGCTAGTTGGTGGGGTAACGGCCCACCAAGGCGATGATAGGTAGCCGGCCTGAGAGGGTGAACGGCCACAAGGGGACTGAGATACGGCCCTTACTCCTACGGGAGGCAGCAGTGGGGAATATTGGACAATGGGGGCAACCCTGATCCAGCAATTCTGTGTGCACGAAGAAGGTTTTCGGATTGTAAAGTGCTTTCAGCAGGGAAGAAGAAAGTGACGGTACCTGCAGAAGAAGCGACGGCTAAATA
>G3BZQ8102JIEYN
GGTGAGTAACGCGTAAGGAACTTGCCCTGCAGACAGGGATAACAGACGGAAACGACTGATAACACCTGGTATTGTCAGGCTGGCGCATGCCGGCCTGATGAAAGGAGACGCTGCAGGAGAGCCTTGCGTCCTATTAGCTAGTTGGTGGGGTAACGGCCCACCAAGGCGATGATAGGTAGCCGGCCTGAGAGGGTGAACGGCCACAAGGGGACTGAGATACGGCCCTTACTCCTACGGGAGGCAGCAGTGGGGAATATTGGACAATGGGGGCAACCCTGATCCAGCAATTCTGTGTGCACGAAGAAGGTTTTCGGATTGTAAAGTGCTTTCAGCAGGGAAGAAGAAAGTGACGGTACCTGCAGAAGAAGCGACGGCTAAATA
>G3BZQ8102JRRZ2
GGTGAGTAACGCGTAAGGAACTTGCCCTGCAGACAGGGATAACAGACGGAAACGACTGATAACACCTGGTATTGTCAGGCTGGCGCATGCCGGCCTGATGAAAGGAGACGCTGCAGGAGAGCCTTGCGTCCTATTAGCTAGTTGGTGGGGTAACGGCCCACCAAGGCGATGATAGGTAGCCGGCCTGAGAGGGTGAACGGCCACAAGGGGACTGAGATACGGCCCTTACTCCTACGGGAGGCAGCAGTGGGGAATATTGGACAATGGGGGCAACCCTGATCCAGCAATTCTGTGTGCACGAAGAAGGTTTTCGGATTGTAAAGTGCTTTCAGCAGGGAAGAAGAAAGTGACGGTACCTGCAGAAGAAGCGACGGCTAAATA
>G3BZQ8102HPFS1
GGTGAGTAACGCGTAAGGAACTTGCCCTGCAGACAGGGATAACAGACGGAAACGACTGATAACACCTGGTATTGTCAGGCTGGCGCATGCCGGCCTGATGAAAGGAGACGCTGCAGGAGAGCCTTGCGTCCTATTAGCTAGTTGGTGGGGTAACGGCCCACCAAGGCGATGATAGGTAGCCGGCCTGAGAGGGTGAACGGCCACAAGGGGACTGAGATACGGCCCTTACTCCTACGGGAGGCAGCAGTGGGGAATATTGGACAATGGGGGCAACCCTGATCCAGCAATTCTGTGTGCACGAAGAAGGTTTTCGGATTGTAAAGTGCTTTCAGCAGGGAAGAAGAAAGTGACGGTACCTGCAGAAGAAGCGACGGCTAAATA
>G3BZQ8102IZUHL
GGTGAGTAACGCGTAAGGAACTTGCCCTGCAGACAGGGATAACAGACGGAAACGACTGATAACACCTGGTATTGTCAGGCTGGCGCATGCCGGCCTGATGAAAGGAGACGCTGCAGGAGAGCCTTGCGTCCTATTAGCTAGTTGGTGGGGTAACGGCCCACCAAGGCGATGATAGGTAGCCGGCCTGAGAGGGTGAACGGCCACAAGGGGACTGAGATACGGCCCTTACTCCTACGGGAGGCAGCAGTGGGGAATATTGGACAATGGGGGCAACCCTGATCCAGCAATTCTGTGTGCACGAAGAAGGTTTTCGGATTGTAAAGTGCTTTCAGCAGGGAAGAAGAAAGTGACGGTACCTGCAGAAGAAGCGACGGCTAAATA
>G3BZQ8102JP8ZY
GGTGAGTAACGCGTAAGGAACTTGCCCTGCAGACAGGGATAACAGACGGAAACGACTGATAACACCTGGTATTGTCAGGCTGGCGCATGCCGGCCTGATGAAAGGAGACGCTGCAGGAGAGCCTTGCGTCCTATTAGCTAGTTGGTGGGGTAACGGCCCACCAAGGCGATGATAGGTAGCCGGCCTGAGAGGGTGAACGGCCACAAGGGGACTGAGATACGGCCCTTACTCCTACGGGAGGCAGCAGTGGGGAATATTGGACAATGGGGGCAACCCTGATCCAGCAATTCTGTGTGCACGAAGAAGGTTTTCGGATTGTAAAGTGCTTTCAGCAGGGAAGAAGAAAGTGACGGTACCTGCAGAAGAAGCGACGGCTAAATA
>G3BZQ8102JT4U6
GGTGAGTAACGCGTAAGGAACTTGCCCTGCAGACAGGGATAACAGACGGAAACGACTGATAACACCTGGTATTGTCAGGCTGGCGCATGCCGGCCTGATGAAAGGAGACGCTGCAGGAGAGCCTTGCGTCCTATTAGCTAGTTGGTGGGGTAACGGCCCACCAAGGCGATGATAGGTAGCCGGCCTGAGAGGGTGAACGGCCACAAGGGGACTGAGATACGGCCCTTACTCCTACGGGAGGCAGCAGTGGGGAATATTGGACAATGGGGGCAACCCTGATCCAGCAATTCTGTGTGCACGAAGAAGGTTTTCGGATTGTAAAGTGCTTTCAGCAGGGAAGAAGAAAGTGACGGTACCTGCAGAAGAAGCGACGGCTAAATA
>G3BZQ8102IKWO8
GGTGAGTAACGCGTAAGGAACTTGCCCTGCAGACAGGGATAACAGACGGAAACGACTGATAACACCTGGTATTGTCAGGCTGGCGCATGCCGGCCTGATGAAAGGAGACGCTGCAGGAGAGCCTTGCGTCCTATTAGCTAGTTGGTGGGGTAACGGCCCACCAAGGCGATGATAGGTAGCCGGCCTGAGAGGGTGAACGGCCACAAGGGGACTGAGATACGGCCCTTACTCCTACGGGAGGCAGCAGTGGGGAATATTGGACAATGGGGGCAACCCTGATCCAGCAATTCTGTGTGCACGAAGAAGGTTTTCGGATTGTAAAGTGCTTTCAGCAGGGAAGAAGAAAGTGACGGTACCTGCAGAAGAAGCGACGGCTAAATA
>G3BZQ8102GCV5V
GGTGAGTAACGCGTAAGGAACTTGCCCTGCAGACAGGGATAACAGACGGAAACGACTGATAACACCTGGTATTGTCAGGCTGGCGCATGCCGGCCTGATGAAAGGAGACGCTGCAGGAGAGCCTTGCGTCCTATTAGCTAGTTGGTGGGGTAACGGCCCACCAAGGCGATGATAGGTAGCCGGCCTGAGAGGGTGAACGGCCACAAGGGGACTGAGATACGGCCCTTACTCCTACGGGAGGCAGCAGTGGGGAATATTGGACAATGGGGGCAACCCTGATCCAGCAATTCTGTGTGCACGAAGAAGGTTTTCGGATTGTAAAGTGCTTTCAGCAGGGAAGAAGAAAGTGACGGTACCTGCAGAAGAAGCGACGGCTAAATA
>G3BZQ8102FPAPE
GGTGAGTAACGCGTAAGGAACTTGCCCTGCAGACAGGGATAACAGACGGAAACGACTGATAACACCTGGTATTGTCAGGCTGGCGCATGCCGGCCTGATGAAAGGAGACGCTGCAGGAGAGCCTTGCGTCCTATTAGCTAGTTGGTGGGGTAACGGCCCACCAAGGCGATGATAGGTAGCCGGCCTGAGAGGGTGAACGGCCACAAGGGGACTGAGATACGGCCCTTACTCCTACGGGAGGCAGCAGTGGGGAATATTGGACAATGGGGGCAACCCTGATCCAGCAATTCTGTGTGCACGAAGAAGGTTTTCGGATTGTAAAGTGCTTTCAGCAGGGAAGAAGAAAGTGACGGTACCTGCAGAAGAAGCGACGGCTAAATA
>G3BZQ8102IY7VF
GGTGAGTAACGCGTAAGGAACTTGCCCTGCAGACAGGGATAACAGACGGAAACGACTGATAACACCTGGTATTGTCAGGCTGGCGCATGCCGGCCTGATGAAAGGAGACGCTGCAGGAGAGCCTTGCGTCCTATTAGCTAGTTGGTGGGGTAACGGCCCACCAAGGCGATGATAGGTAGCCGGCCTGAGAGGGTGAACGGCCACAAGGGGACTGAGATACGGCCCTTACTCCTACGGGAGGCAGCAGTGGGGAATATTGGACAATGGGGGCAACCCTGATCCAGCAATTCTGTGTGCACGAAGAAGGTTTTCGGATTGTAAAGTGCTTTCAGCAGGGAAGAAGAAAGTGACGGTACCTGCAGAAGAAGCGACGGCTAAATA
>G3BZQ8102I3HNW
GGTGAGTAACGCGTAAGGAACTTGCCCTGCAGACAGGGATAACAGACGGAAACGACTGATAACACCTGGTATTGTCAGGCTGGCGCATGCCGGCCTGATGAAAGGAGACGCTGCAGGAGAGCCTTGCGTCCTATTAGCTAGTTGGTGGGGTAACGGCCCACCAAGGCGATGATAGGTAGCCGGCCTGAGAGGGTGAACGGCCACAAGGGGACTGAGATACGGCCCTTACTCCTACGGGAGGCAGCAGTGGGGAATATTGGACAATGGGGGCAACCCTGATCCAGCAATTCTGTGTGCACGAAGAAGGTTTTCGGATTGTAAAGTGCTTTCAGCAGGGAAGAAGAAAGTGACGGTACCTGCAGAAGAAGCGACGGCTAAATA
>G3BZQ8102HIXBV
GGTGAGTAACGCGTAAGGAACTTGCCCTGCAGACAGGGATAACAGACGGAAACGACTGATAACACCTGGTATTGTCAGGCTGGCGCATGCCGGCCTGATGAAAGGAGACGCTGCAGGAGAGCCTTGCGTCCTATTAGCTAGTTGGTGGGGTAACGGCCCACCAAGGCGATGATAGGTAGCCGGCCTGAGAGGGTGAACGGCCACAAGGGGACTGAGATACGGCCCTTACTCCTACGGGAGGCAGCAGTGGGGAATATTGGACAATGGGGGCAACCCTGATCCAGCAATTCTGTGTGCACGAAGAAGGTTTTCGGATTGTAAAGTGCTTTCAGCAGGGAAGAAGAAAGTGACGGTACCTGCAGAAGAAGCGACGGCTAAATA
>G3BZQ8102GF12L
GGTGAGTAACGCGTAAGGAACTTGCCCTGCAGACAGGGATAACAGACGGAAACGACTGATAACACCTGGTATTGTCAGGCTGGCGCATGCCGGCCTGATGAAAGGAGACGCTGCAGGAGAGCCTTGCGTCCTATTAGCTAGTTGGTGGGGTAACGGCCCACCAAGGCGATGATAGGTAGCCGGCCTGAGAGGGTGAACGGCCACAAGGGGACTGAGATACGGCCCTTACTCCTACGGGAGGCAGCAGTGGGGAATATTGGACAATGGGGGCAACCCTGATCCAGCAATTCTGTGTGCACGAAGAAGGTTTTCGGATTGTAAAGTGCTTTCAGCAGGGAAGAAGAAAGTGACGGTACCTGCAGAAGAAGCGACGGCTAAATA
>G3BZQ8102H0BB2
GGTGAGTAACGCGTAAGGAACTTGCCCTGCAGACAGGGATAACAGACGGAAACGACTGATAACACCTGGTATTGTCAGGCTGGCGCATGCCGGCCTGATGAAAGGAGACGCTGCAGGAGAGCCTTGCGTCCTATTAGCTAGTTGGTGGGGTAACGGCCCACCAAGGCGATGATAGGTAGCCGGCCTGAGAGGGTGAACGGCCACAAGGGGACTGAGATACGGCCCTTACTCCTACGGGAGGCAGCAGTGGGGAATATTGGACAATGGGGGCAACCCTGATCCAGCAATTCTGTGTGCACGAAGAAGGTTTTCGGATTGTAAAGTGCTTTCAGCAGGGAAGAAGAAAGTGACGGTACCTGCAGAAGAAGCGACGGCTAAATA
>G3BZQ8102FM3NY
GGTGAGTAACGCGTAAGGAACTTGCCCTGCAGACAGGGATAACAGACGGAAACGACTGATAACACCTGGTATTGTCAGGCTGGCGCATGCCGGCCTGATGAAAGGAGACGCTGCAGGAGAGCCTTGCGTCCTATTAGCTAGTTGGTGGGGTAACGGCCCACCAAGGCGATGATAGGTAGCCGGCCTGAGAGGGTGAACGGCCACAAGGGGACTGAGATACGGCCCTTACTCCTACGGGAGGCAGCAGTGGGGAATATTGGACAATGGGGGCAACCCTGATCCAGCAATTCTGTGTGCACGAAGAAGGTTTTCGGATTGTAAAGTGCTTTCAGCAGGGAAGAAGAAAGTGACGGTACCTGCAGAAGAAGCGACGGCTAAATA
>G3BZQ8102HJX0C
GGTGAGTAACGCGTAAGGAACTTGCCCTGCAGACAGGGATAACAGACGGAAACGACTGATAACACCTGGTATTGTCAGGCTGGCGCATGCCGGCCTGATGAAAGGAGACGCTGCAGGAGAGCCTTGCGTCCTATTAGCTAGTTGGTGGGGTAACGGCCCACCAAGGCGATGATAGGTAGCCGGCCTGAGAGGGTGAACGGCCACAAGGGGACTGAGATACGGCCCTTACTCCTACGGGAGGCAGCAGTGGGGAATATTGGACAATGGGGGCAACCCTGATCCAGCAATTCTGTGTGCACGAAGAAGGTTTTCGGATTGTAAAGTGCTTTCAGCAGGGAAGAAGAAAGTGACGGTACCTGCAGAAGAAGCGACGGCTAAATA
>G3BZQ8102F24VH
GGTGAGTAACGCGTAAGGAACTTGCCCTGCAGACAGGGATAACAGACGGAAACGACTGATAACACCTGGTATTGTCAGGCTGGCGCATGCCGGCCTGATGAAAGGAGACGCTGCAGGAGAGCCTTGCGTCCTATTAGCTAGTTGGTGGGGTAACGGCCCACCAAGGCGATGATAGGTAGCCGGCCTGAGAGGGTGAACGGCCACAAGGGGACTGAGATACGGCCCTTACTCCTACGGGAGGCAGCAGTGGGGAATATTGGACAATGGGGGCAACCCTGATCCAGCAATTCTGTGTGCACGAAGAAGGTTTTCGGATTGTAAAGTGCTTTCAGCAGGGAAGAAGAAAGTGACGGTACCTGCAGAAGAAGCGACGGCTAAATA
>G3BZQ8102IL5SA
GGTGAGTAACGCGTAAGGAACTTGCCCTGCAGACAGGGATAACAGACGGAAACGACTGATAACACCTGGTATTGTCAGGCTGGCGCATGCCGGCCTGATGAAAGGAGACGCTGCAGGAGAGCCTTGCGTCCTATTAGCTAGTTGGTGGGGTAACGGCCCACCAAGGCGATGATAGGTAGCCGGCCTGAGAGGGTGAACGGCCACAAGGGGACTGAGATACGGCCCTTACTCCTACGGGAGGCAGCAGTGGGGAATATTGGACAATGGGGGCAACCCTGATCCAGCAATTCTGTGTGCACGAAGAAGGTTTTCGGATTGTAAAGTGCTTTCAGCAGGGAAGAAGAAAGTGACGGTACCTGCAGAAGAAGCGACGGCTAAATA
>G3BZQ8102GHKZN
GGTGAGTAACGCGTAAGGAACTTGCCCTGCAGACAGGGATAACAGACGGAAACGACTGATAACACCTGGTATTGTCAGGCTGGCGCATGCCGGCCTGATGAAAGGAGACGCTGCAGGAGAGCCTTGCGTCCTATTAGCTAGTTGGTGGGGTAACGGCCCACCAAGGCGATGATAGGTAGCCGGCCTGAGAGGGTGAACGGCCACAAGGGGACTGAGATACGGCCCTTACTCCTACGGGAGGCAGCAGTGGGGAATATTGGACAATGGGGGCAACCCTGATCCAGCAATTCTGTGTGCACGAAGAAGGTTTTCGGATTGTAAAGTGCTTTCAGCAGGGAAGAAGAAAGTGACGGTACCTGCAGAAGAAGCGACGGCTAAATA
>G3BZQ8102JE113
GGTGAGTAACGCGTAAGGAACTTGCCCTGCAGACAGGGATAACAGACGGAAACGACTGATAACACCTGGTATTGTCAGGCTGGCGCATGCCGGCCTGATGAAAGGAGACGCTGCAGGAGAGCCTTGCGTCCTATTAGCTAGTTGGTGGGGTAACGGCCCACCAAGGCGATGATAGGTAGCCGGCCTGAGAGGGTGAACGGCCACAAGGGGACTGAGATACGGCCCTTACTCCTACGGGAGGCAGCAGTGGGGAATATTGGACAATGGGGGCAACCCTGATCCAGCAATTCTGTGTGCACGAAGAAGGTTTTCGGATTGTAAAGTGCTTTCAGCAGGGAAGAAGAAAGTGACGGTACCTGCAGAAGAAGCGACGGCTAAATA
>G3BZQ8102FRXEG
GGTGAGTAACGCGTAAGGAACTTGCCCTGCAGACAGGGATAACAGACGGAAACGACTGATAACACCTGGTATTGTCAGGCTGGCGCATGCCGGCCTGATGAAAGGAGACGCTGCAGGAGAGCCTTGCGTCCTATTAGCTAGTTGGTGGGGTAACGGCCCACCAAGGCGATGATAGGTAGCCGGCCTGAGAGGGTGAACGGCCACAAGGGGACTGAGATACGGCCCTTACTCCTACGGGAGGCAGCAGTGGGGAATATTGGACAATGGGGGCAACCCTGATCCAGCAATTCTGTGTGCACGAAGAAGGTTTTCGGATTGTAAAGTGCTTTCAGCAGGGAAGAAGAAAGTGACGGTACCTGCAGAAGAAGCGACGGCTAAATA
>G3BZQ8102FSJO7
GGTGAGTAACGCGTAAGGAACTTGCCCTGCAGACAGGGATAACAGACGGAAACGACTGATAACACCTGGTATTGTCAGGCTGGCGCATGCCGGCCTGATGAAAGGAGACGCTGCAGGAGAGCCTTGCGTCCTATTAGCTAGTTGGTGGGGTAACGGCCCACCAAGGCGATGATAGGTAGCCGGCCTGAGAGGGTGAACGGCCACAAGGGGACTGAGATACGGCCCTTACTCCTACGGGAGGCAGCAGTGGGGAATATTGGACAATGGGGGCAACCCTGATCCAGCAATTCTGTGTGCACGAAGAAGGTTTTCGGATTGTAAAGTGCTTTCAGCAGGGAAGAAGAAAGTGACGGTACCTGCAGAAGAAGCGACGGCTAAATA
>G3BZQ8102FRLFI
GGTGAGTAACGCGTAAGGAACTTGCCCTGCAGACAGGGATAACAGACGGAAACGACTGATAACACCTGGTATTGTCAGGCTGGCGCATGCCGGCCTGATGAAAGGAGACGCTGCAGGAGAGCCTTGCGTCCTATTAGCTAGTTGGTGGGGTAACGGCCCACCAAGGCGATGATAGGTAGCCGGCCTGAGAGGGTGAACGGCCACAAGGGGACTGAGATACGGCCCTTACTCCTACGGGAGGCAGCAGTGGGGAATATTGGACAATGGGGGCAACCCTGATCCAGCAATTCTGTGTGCACGAAGAAGGTTTTCGGATTGTAAAGTGCTTTCAGCAGGGAAGAAGAAAGTGACGGTACCTGCAGAAGAAGCGACGGCTAAATA
>G3BZQ8102JGPVI
GGTGAGTAACGCGTAAGGAACTTGCCCTGCAGACAGGGATAACAGACGGAAACGACTGATAACACCTGGTATTGTCAGGCTGGCGCATGCCGGCCTGATGAAAGGAGACGCTGCAGGAGAGCCTTGCGTCCTATTAGCTAGTTGGTGGGGTAACGGCCCACCAAGGCGATGATAGGTAGCCGGCCTGAGAGGGTGAACGGCCACAAGGGGACTGAGATACGGCCCTTACTCCTACGGGAGGCAGCAGTGGGGAATATTGGACAATGGGGGCAACCCTGATCCAGCAATTCTGTGTGCACGAAGAAGGTTTTCGGATTGTAAAGTGCTTTCAGCAGGGAAGAAGAAAGTGACGGTACCTGCAGAAGAAGCGACGGCTAAATA
>G3BZQ8102IOY3M
GGTGAGTAACGCGTAAGGAACTTGCCCTGCAGACAGGGATAACAGACGGAAACGACTGATAACACCTGGTATTGTCAGGCTGGCGCATGCCGGCCTGATGAAAGGAGACGCTGCAGGAGAGCCTTGCGTCCTATTAGCTAGTTGGTGGGGTAACGGCCCACCAAGGCGATGATAGGTAGCCGGCCTGAGAGGGTGAACGGCCACAAGGGGACTGAGATACGGCCCTTACTCCTACGGGAGGCAGCAGTGGGGAATATTGGACAATGGGGGCAACCCTGATCCAGCAATTCTGTGTGCACGAAGAAGGTTTTCGGATTGTAAAGTGCTTTCAGCAGGGAAGAAGAAAGTGACGGTACCTGCAGAAGAAGCGACGGCTAAATA
>G3BZQ8102I7GX4
GGTGAGTAACGCGTAAGGAACTTGCCCTGCAGACAGGGATAACAGACGGAAACGACTGATAACACCTGGTATTGTCAGGCTGGCGCATGCCGGCCTGATGAAAGGAGACGCTGCAGGAGAGCCTTGCGTCCTATTAGCTAGTTGGTGGGGTAACGGCCCACCAAGGCGATGATAGGTAGCCGGCCTGAGAGGGTGAACGGCCACAAGGGGACTGAGATACGGCCCTTACTCCTACGGGAGGCAGCAGTGGGGAATATTGGACAATGGGGGCAACCCTGATCCAGCAATTCTGTGTGCACGAAGAAGGTTTTCGGATTGTAAAGTGCTTTCAGCAGGGAAGAAGAAAGTGACGGTACCTGCAGAAGAAGCGACGGCTAAATA
>G3BZQ8102I11O3
GGTGAGTAACGCGTAAGGAACTTGCCCTGCAGACAGGGATAACAGACGGAAACGACTGATAACACCTGGTATTGTCAGGCTGGCGCATGCCGGCCTGATGAAAGGAGACGCTGCAGGAGAGCCTTGCGTCCTATTAGCTAGTTGGTGGGGTAACGGCCCACCAAGGCGATGATAGGTAGCCGGCCTGAGAGGGTGAACGGCCACAAGGGGACTGAGATACGGCCCTTACTCCTACGGGAGGCAGCAGTGGGGAATATTGGACAATGGGGGCAACCCTGATCCAGCAATTCTGTGTGCACGAAGAAGGTTTTCGGATTGTAAAGTGCTTTCAGCAGGGAAGAAGAAAGTGACGGTACCTGCAGAAGAAGCGACGGCTAAATA
>G35JFLI02FI9CN
GGTGAGTAACGCGTAAGGAACTTGCCCTGCAGACAGGGATAACAGACGGAAACGACTGATAACACCTGGTATTGTCAGGCTGGCGCATGCCGGCCTGATGAAAGGAGACGCTGCAGGAGAGCCTTGCGTCCTATTAGCTAGTTGGTGGGGTAACGGCCCACCAAGGCGATGATAGGTAGCCGGCCTGAGAGGGTGAACGGCCACAAGGGGACTGAGATACGGCCCTTACTCCTACGGGAGGCAGCAGTGGGGAATATTGGACAATGGGGGCAACCCTGATCCAGCAATTCTGTGTGCACGAAGAAGGTTTTCGGATTGTAAAGTGCTTTCAGCAGGGAAGAAGAAAGTGACGGTACCTGCAGAAGAAGCGACGGCTAAATA
>G35JFLI02H6X9Y
GGTGAGTAACGCGTAAGGAACTTGCCCTGCAGACAGGGATAACAGACGGAAACGACTGATAACACCTGGTATTGTCAGGCTGGCGCATGCCGGCCTGATGAAAGGAGACGCTGCAGGAGAGCCTTGCGTCCTATTAGCTAGTTGGTGGGGTAACGGCCCACCAAGGCGATGATAGGTAGCCGGCCTGAGAGGGTGAACGGCCACAAGGGGACTGAGATACGGCCCTTACTCCTACGGGAGGCAGCAGTGGGGAATATTGGACAATGGGGGCAACCCTGATCCAGCAATTCTGTGTGCACGAAGAAGGTTTTCGGATTGTAAAGTGCTTTCAGCAGGGAAGAAGAAAGTGACGGTACCTGCAGAAGAAGCGACGGCTAAATA
>G35JFLI02JN059
GGTGAGTAACGCGTAAGGAACTTGCCCTGCAGACAGGGATAACAGACGGAAACGACTGATAACACCTGGTATTGTCAGGCTGGCGCATGCCGGCCTGATGAAAGGAGACGCTGCAGGAGAGCCTTGCGTCCTATTAGCTAGTTGGTGGGGTAACGGCCCACCAAGGCGATGATAGGTAGCCGGCCTGAGAGGGTGAACGGCCACAAGGGGACTGAGATACGGCCCTTACTCCTACGGGAGGCAGCAGTGGGGAATATTGGACAATGGGGGCAACCCTGATCCAGCAATTCTGTGTGCACGAAGAAGGTTTTCGGATTGTAAAGTGCTTTCAGCAGGGAAGAAGAAAGTGACGGTACCTGCAGAAGAAGCGACGGCTAAATA
>G35JFLI02IZ161
GGTGAGTAACGCGTAAGGAACTTGCCCTGCAGACAGGGATAACAGACGGAAACGACTGATAACACCTGGTATTGTCAGGCTGGCGCATGCCGGCCTGATGAAAGGAGACGCTGCAGGAGAGCCTTGCGTCCTATTAGCTAGTTGGTGGGGTAACGGCCCACCAAGGCGATGATAGGTAGCCGGCCTGAGAGGGTGAACGGCCACAAGGGGACTGAGATACGGCCCTTACTCCTACGGGAGGCAGCAGTGGGGAATATTGGACAATGGGGGCAACCCTGATCCAGCAATTCTGTGTGCACGAAGAAGGTTTTCGGATTGTAAAGTGCTTTCAGCAGGGAAGAAGAAAGTGACGGTACCTGCAGAAGAAGCGACGGCTAAATA
>G35JFLI02IAFKJ
GGTGAGTAACGCGTAAGGAACTTGCCCTGCAGACAGGGATAACAGACGGAAACGACTGATAACACCTGGTATTGTCAGGCTGGCGCATGCCGGCCTGATGAAAGGAGACGCTGCAGGAGAGCCTTGCGTCCTATTAGCTAGTTGGTGGGGTAACGGCCCACCAAGGCGATGATAGGTAGCCGGCCTGAGAGGGTGAACGGCCACAAGGGGACTGAGATACGGCCCTTACTCCTACGGGAGGCAGCAGTGGGGAATATTGGACAATGGGGGCAACCCTGATCCAGCAATTCTGTGTGCACGAAGAAGGTTTTCGGATTGTAAAGTGCTTTCAGCAGGGAAGAAGAAAGTGACGGTACCTGCAGAAGAAGCGACGGCTAAATA
>G35JFLI02GP0PZ
GGTGAGTAACGCGTAAGGAACTTGCCCTGCAGACAGGGATAACAGACGGAAACGACTGATAACACCTGGTATTGTCAGGCTGGCGCATGCCGGCCTGATGAAAGGAGACGCTGCAGGAGAGCCTTGCGTCCTATTAGCTAGTTGGTGGGGTAACGGCCCACCAAGGCGATGATAGGTAGCCGGCCTGAGAGGGTGAACGGCCACAAGGGGACTGAGATACGGCCCTTACTCCTACGGGAGGCAGCAGTGGGGAATATTGGACAATGGGGGCAACCCTGATCCAGCAATTCTGTGTGCACGAAGAAGGTTTTCGGATTGTAAAGTGCTTTCAGCAGGGAAGAAGAAAGTGACGGTACCTGCAGAAGAAGCGACGGCTAAATA
>G35JFLI02FTMT0
GGTGAGTAACGCGTAAGGAACTTGCCCTGCAGACAGGGATAACAGACGGAAACGACTGATAACACCTGGTATTGTCAGGCTGGCGCATGCCGGCCTGATGAAAGGAGACGCTGCAGGAGAGCCTTGCGTCCTATTAGCTAGTTGGTGGGGTAACGGCCCACCAAGGCGATGATAGGTAGCCGGCCTGAGAGGGTGAACGGCCACAAGGGGACTGAGATACGGCCCTTACTCCTACGGGAGGCAGCAGTGGGGAATATTGGACAATGGGGGCAACCCTGATCCAGCAATTCTGTGTGCACGAAGAAGGTTTTCGGATTGTAAAGTGCTTTCAGCAGGGAAGAAGAAAGTGACGGTACCTGCAGAAGAAGCGACGGCTAAATA
>G35JFLI02IRB2Z
GGTGAGTAACGCGTAAGGAACTTGCCCTGCAGACAGGGATAACAGACGGAAACGACTGATAACACCTGGTATTGTCAGGCTGGCGCATGCCGGCCTGATGAAAGGAGACGCTGCAGGAGAGCCTTGCGTCCTATTAGCTAGTTGGTGGGGTAACGGCCCACCAAGGCGATGATAGGTAGCCGGCCTGAGAGGGTGAACGGCCACAAGGGGACTGAGATACGGCCCTTACTCCTACGGGAGGCAGCAGTGGGGAATATTGGACAATGGGGGCAACCCTGATCCAGCAATTCTGTGTGCACGAAGAAGGTTTTCGGATTGTAAAGTGCTTTCAGCAGGGAAGAAGAAAGTGACGGTACCTGCAGAAGAAGCGACGGCTAAATA
>G35JFLI02FZOTP
GGTGAGTAACGCGTAAGGAACTTGCCCTGCAGACAGGGATAACAGACGGAAACGACTGATAACACCTGGTATTGTCAGGCTGGCGCATGCCGGCCTGATGAAAGGAGACGCTGCAGGAGAGCCTTGCGTCCTATTAGCTAGTTGGTGGGGTAACGGCCCACCAAGGCGATGATAGGTAGCCGGCCTGAGAGGGTGAACGGCCACAAGGGGACTGAGATACGGCCCTTACTCCTACGGGAGGCAGCAGTGGGGAATATTGGACAATGGGGGCAACCCTGATCCAGCAATTCTGTGTGCACGAAGAAGGTTTTCGGATTGTAAAGTGCTTTCAGCAGGGAAGAAGAAAGTGACGGTACCTGCAGAAGAAGCGACGGCTAAATA
>G35JFLI02IB9YI
GGTGAGTAACGCGTAAGGAACTTGCCCTGCAGACAGGGATAACAGACGGAAACGACTGATAACACCTGGTATTGTCAGGCTGGCGCATGCCGGCCTGATGAAAGGAGACGCTGCAGGAGAGCCTTGCGTCCTATTAGCTAGTTGGTGGGGTAACGGCCCACCAAGGCGATGATAGGTAGCCGGCCTGAGAGGGTGAACGGCCACAAGGGGACTGAGATACGGCCCTTACTCCTACGGGAGGCAGCAGTGGGGAATATTGGACAATGGGGGCAACCCTGATCCAGCAATTCTGTGTGCACGAAGAAGGTTTTCGGATTGTAAAGTGCTTTCAGCAGGGAAGAAGAAAGTGACGGTACCTGCAGAAGAAGCGACGGCTAAATA
>G35JFLI02F9PEF
GGTGAGTAACGCGTAAGGAACTTGCCCTGCAGACAGGGATAACAGACGGAAACGACTGATAACACCTGGTATTGTCAGGCTGGCGCATGCCGGCCTGATGAAAGGAGACGCTGCAGGAGAGCCTTGCGTCCTATTAGCTAGTTGGTGGGGTAACGGCCCACCAAGGCGATGATAGGTAGCCGGCCTGAGAGGGTGAACGGCCACAAGGGGACTGAGATACGGCCCTTACTCCTACGGGAGGCAGCAGTGGGGAATATTGGACAATGGGGGCAACCCTGATCCAGCAATTCTGTGTGCACGAAGAAGGTTTTCGGATTGTAAAGTGCTTTCAGCAGGGAAGAAGAAAGTGACGGTACCTGCAGAAGAAGCGACGGCTAAATA
>G35JFLI02GZSAP
GGTGAGTAACGCGTAAGGAACTTGCCCTGCAGACAGGGATAACAGACGGAAACGACTGATAACACCTGGTATTGTCAGGCTGGCGCATGCCGGCCTGATGAAAGGAGACGCTGCAGGAGAGCCTTGCGTCCTATTAGCTAGTTGGTGGGGTAACGGCCCACCAAGGCGATGATAGGTAGCCGGCCTGAGAGGGTGAACGGCCACAAGGGGACTGAGATACGGCCCTTACTCCTACGGGAGGCAGCAGTGGGGAATATTGGACAATGGGGGCAACCCTGATCCAGCAATTCTGTGTGCACGAAGAAGGTTTTCGGATTGTAAAGTGCTTTCAGCAGGGAAGAAGAAAGTGACGGTACCTGCAGAAGAAGCGACGGCTAAATA
>G35JFLI02GQ1WY
GGTGAGTAACGCGTAAGGAACTTGCCCTGCAGACAGGGATAACAGACGGAAACGACTGATAACACCTGGTATTGTCAGGCTGGCGCATGCCGGCCTGATGAAAGGAGACGCTGCAGGAGAGCCTTGCGTCCTATTAGCTAGTTGGTGGGGTAACGGCCCACCAAGGCGATGATAGGTAGCCGGCCTGAGAGGGTGAACGGCCACAAGGGGACTGAGATACGGCCCTTACTCCTACGGGAGGCAGCAGTGGGGAATATTGGACAATGGGGGCAACCCTGATCCAGCAATTCTGTGTGCACGAAGAAGGTTTTCGGATTGTAAAGTGCTTTCAGCAGGGAAGAAGAAAGTGACGGTACCTGCAGAAGAAGCGACGGCTAAATA
>G35JFLI02JEUSN
GGTGAGTAACGCGTAAGGAACTTGCCCTGCAGACAGGGATAACAGACGGAAACGACTGATAACACCTGGTATTGTCAGGCTGGCGCATGCCGGCCTGATGAAAGGAGACGCTGCAGGAGAGCCTTGCGTCCTATTAGCTAGTTGGTGGGGTAACGGCCCACCAAGGCGATGATAGGTAGCCGGCCTGAGAGGGTGAACGGCCACAAGGGGACTGAGATACGGCCCTTACTCCTACGGGAGGCAGCAGTGGGGAATATTGGACAATGGGGGCAACCCTGATCCAGCAATTCTGTGTGCACGAAGAAGGTTTTCGGATTGTAAAGTGCTTTCAGCAGGGAAGAAGAAAGTGACGGTACCTGCAGAAGAAGCGACGGCTAAATA
>G35JFLI02GN0DA
GGTGAGTAACGCGTAAGGAACTTGCCCTGCAGACAGGGATAACAGACGGAAACGACTGATAACACCTGGTATTGTCAGGCTGGCGCATGCCGGCCTGATGAAAGGAGACGCTGCAGGAGAGCCTTGCGTCCTATTAGCTAGTTGGTGGGGTAACGGCCCACCAAGGCGATGATAGGTAGCCGGCCTGAGAGGGTGAACGGCCACAAGGGGACTGAGATACGGCCCTTACTCCTACGGGAGGCAGCAGTGGGGAATATTGGACAATGGGGGCAACCCTGATCCAGCAATTCTGTGTGCACGAAGAAGGTTTTCGGATTGTAAAGTGCTTTCAGCAGGGAAGAAGAAAGTGACGGTACCTGCAGAAGAAGCGACGGCTAAATA
>G35JFLI02JBAVY
GGTGAGTAACGCGTAAGGAACTTGCCCTGCAGACAGGGATAACAGACGGAAACGACTGATAACACCTGGTATTGTCAGGCTGGCGCATGCCGGCCTGATGAAAGGAGACGCTGCAGGAGAGCCTTGCGTCCTATTAGCTAGTTGGTGGGGTAACGGCCCACCAAGGCGATGATAGGTAGCCGGCCTGAGAGGGTGAACGGCCACAAGGGGACTGAGATACGGCCCTTACTCCTACGGGAGGCAGCAGTGGGGAATATTGGACAATGGGGGCAACCCTGATCCAGCAATTCTGTGTGCACGAAGAAGGTTTTCGGATTGTAAAGTGCTTTCAGCAGGGAAGAAGAAAGTGACGGTACCTGCAGAAGAAGCGACGGCTAAATA
>G35JFLI02JBEKA
GGTGAGTAACGCGTAAGGAACTTGCCCTGCAGACAGGGATAACAGACGGAAACGACTGATAACACCTGGTATTGTCAGGCTGGCGCATGCCGGCCTGATGAAAGGAGACGCTGCAGGAGAGCCTTGCGTCCTATTAGCTAGTTGGTGGGGTAACGGCCCACCAAGGCGATGATAGGTAGCCGGCCTGAGAGGGTGAACGGCCACAAGGGGACTGAGATACGGCCCTTACTCCTACGGGAGGCAGCAGTGGGGAATATTGGACAATGGGGGCAACCCTGATCCAGCAATTCTGTGTGCACGAAGAAGGTTTTCGGATTGTAAAGTGCTTTCAGCAGGGAAGAAGAAAGTGACGGTACCTGCAGAAGAAGCGACGGCTAAATA
>G35JFLI02G6MLT
GGTGAGTAACGCGTAAGGAACTTGCCCTGCAGACAGGGATAACAGACGGAAACGACTGATAACACCTGGTATTGTCAGGCTGGCGCATGCCGGCCTGATGAAAGGAGACGCTGCAGGAGAGCCTTGCGTCCTATTAGCTAGTTGGTGGGGTAACGGCCCACCAAGGCGATGATAGGTAGCCGGCCTGAGAGGGTGAACGGCCACAAGGGGACTGAGATACGGCCCTTACTCCTACGGGAGGCAGCAGTGGGGAATATTGGACAATGGGGGCAACCCTGATCCAGCAATTCTGTGTGCACGAAGAAGGTTTTCGGATTGTAAAGTGCTTTCAGCAGGGAAGAAGAAAGTGACGGTACCTGCAGAAGAAGCGACGGCTAAATA
>G35JFLI02F1GLP
GGTGAGTAACGCGTAAGGAACTTGCCCTGCAGACAGGGATAACAGACGGAAACGACTGATAACACCTGGTATTGTCAGGCTGGCGCATGCCGGCCTGATGAAAGGAGACGCTGCAGGAGAGCCTTGCGTCCTATTAGCTAGTTGGTGGGGTAACGGCCCACCAAGGCGATGATAGGTAGCCGGCCTGAGAGGGTGAACGGCCACAAGGGGACTGAGATACGGCCCTTACTCCTACGGGAGGCAGCAGTGGGGAATATTGGACAATGGGGGCAACCCTGATCCAGCAATTCTGTGTGCACGAAGAAGGTTTTCGGATTGTAAAGTGCTTTCAGCAGGGAAGAAGAAAGTGACGGTACCTGCAGAAGAAGCGACGGCTAAATA
>G35JFLI02GVUY1
GGTGAGTAACGCGTAAGGAACTTGCCCTGCAGACAGGGATAACAGACGGAAACGACTGATAACACCTGGTATTGTCAGGCTGGCGCATGCCGGCCTGATGAAAGGAGACGCTGCAGGAGAGCCTTGCGTCCTATTAGCTAGTTGGTGGGGTAACGGCCCACCAAGGCGATGATAGGTAGCCGGCCTGAGAGGGTGAACGGCCACAAGGGGACTGAGATACGGCCCTTACTCCTACGGGAGGCAGCAGTGGGGAATATTGGACAATGGGGGCAACCCTGATCCAGCAATTCTGTGTGCACGAAGAAGGTTTTCGGATTGTAAAGTGCTTTCAGCAGGGAAGAAGAAAGTGACGGTACCTGCAGAAGAAGCGACGGCTAAATA
>G35JFLI02IXWR2
GGTGAGTAACGCGTAAGGAACTTGCCCTGCAGACAGGGATAACAGACGGAAACGACTGATAACACCTGGTATTGTCAGGCTGGCGCATGCCGGCCTGATGAAAGGAGACGCTGCAGGAGAGCCTTGCGTCCTATTAGCTAGTTGGTGGGGTAACGGCCCACCAAGGCGATGATAGGTAGCCGGCCTGAGAGGGTGAACGGCCACAAGGGGACTGAGATACGGCCCTTACTCCTACGGGAGGCAGCAGTGGGGAATATTGGACAATGGGGGCAACCCTGATCCAGCAATTCTGTGTGCACGAAGAAGGTTTTCGGATTGTAAAGTGCTTTCAGCAGGGAAGAAGAAAGTGACGGTACCTGCAGAAGAAGCGACGGCTAAATA
>G35JFLI02FJJAT
GGTGAGTAACGCGTAAGGAACTTGCCCTGCAGACAGGGATAACAGACGGAAACGACTGATAACACCTGGTATTGTCAGGCTGGCGCATGCCGGCCTGATGAAAGGAGACGCTGCAGGAGAGCCTTGCGTCCTATTAGCTAGTTGGTGGGGTAACGGCCCACCAAGGCGATGATAGGTAGCCGGCCTGAGAGGGTGAACGGCCACAAGGGGACTGAGATACGGCCCTTACTCCTACGGGAGGCAGCAGTGGGGAATATTGGACAATGGGGGCAACCCTGATCCAGCAATTCTGTGTGCACGAAGAAGGTTTTCGGATTGTAAAGTGCTTTCAGCAGGGAAGAAGAAAGTGACGGTACCTGCAGAAGAAGCGACGGCTAAATA
>G35JFLI02IIWA2
GGTGAGTAACGCGTAAGGAACTTGCCCTGCAGACAGGGATAACAGACGGAAACGACTGATAACACCTGGTATTGTCAGGCTGGCGCATGCCGGCCTGATGAAAGGAGACGCTGCAGGAGAGCCTTGCGTCCTATTAGCTAGTTGGTGGGGTAACGGCCCACCAAGGCGATGATAGGTAGCCGGCCTGAGAGGGTGAACGGCCACAAGGGGACTGAGATACGGCCCTTACTCCTACGGGAGGCAGCAGTGGGGAATATTGGACAATGGGGGCAACCCTGATCCAGCAATTCTGTGTGCACGAAGAAGGTTTTCGGATTGTAAAGTGCTTTCAGCAGGGAAGAAGAAAGTGACGGTACCTGCAGAAGAAGCGACGGCTAAATA
>G35JFLI02FXPGD
GGTGAGTAACGCGTAAGGAACTTGCCCTGCAGACAGGGATAACAGACGGAAACGACTGATAACACCTGGTATTGTCAGGCTGGCGCATGCCGGCCTGATGAAAGGAGACGCTGCAGGAGAGCCTTGCGTCCTATTAGCTAGTTGGTGGGGTAACGGCCCACCAAGGCGATGATAGGTAGCCGGCCTGAGAGGGTGAACGGCCACAAGGGGACTGAGATACGGCCCTTACTCCTACGGGAGGCAGCAGTGGGGAATATTGGACAATGGGGGCAACCCTGATCCAGCAATTCTGTGTGCACGAAGAAGGTTTTCGGATTGTAAAGTGCTTTCAGCAGGGAAGAAGAAAGTGACGGTACCTGCAGAAGAAGCGACGGCTAAATA
>G35JFLI02FWVRU
GGTGAGTAACGCGTAAGGAACTTGCCCTGCAGACAGGGATAACAGACGGAAACGACTGATAACACCTGGTATTGTCAGGCTGGCGCATGCCGGCCTGATGAAAGGAGACGCTGCAGGAGAGCCTTGCGTCCTATTAGCTAGTTGGTGGGGTAACGGCCCACCAAGGCGATGATAGGTAGCCGGCCTGAGAGGGTGAACGGCCACAAGGGGACTGAGATACGGCCCTTACTCCTACGGGAGGCAGCAGTGGGGAATATTGGACAATGGGGGCAACCCTGATCCAGCAATTCTGTGTGCACGAAGAAGGTTTTCGGATTGTAAAGTGCTTTCAGCAGGGAAGAAGAAAGTGACGGTACCTGCAGAAGAAGCGACGGCTAAATA
>G35JFLI02IBJT7
GGTGAGTAACGCGTAAGGAACTTGCCCTGCAGACAGGGATAACAGACGGAAACGACTGATAACACCTGGTATTGTCAGGCTGGCGCATGCCGGCCTGATGAAAGGAGACGCTGCAGGAGAGCCTTGCGTCCTATTAGCTAGTTGGTGGGGTAACGGCCCACCAAGGCGATGATAGGTAGCCGGCCTGAGAGGGTGAACGGCCACAAGGGGACTGAGATACGGCCCTTACTCCTACGGGAGGCAGCAGTGGGGAATATTGGACAATGGGGGCAACCCTGATCCAGCAATTCTGTGTGCACGAAGAAGGTTTTCGGATTGTAAAGTGCTTTCAGCAGGGAAGAAGAAAGTGACGGTACCTGCAGAAGAAGCGACGGCTAAATA
>G35JFLI02ID5TQ
GGTGAGTAACGCGTAAGGAACTTGCCCTGCAGACAGGGATAACAGACGGAAACGACTGATAACACCTGGTATTGTCAGGCTGGCGCATGCCGGCCTGATGAAAGGAGACGCTGCAGGAGAGCCTTGCGTCCTATTAGCTAGTTGGTGGGGTAACGGCCCACCAAGGCGATGATAGGTAGCCGGCCTGAGAGGGTGAACGGCCACAAGGGGACTGAGATACGGCCCTTACTCCTACGGGAGGCAGCAGTGGGGAATATTGGACAATGGGGGCAACCCTGATCCAGCAATTCTGTGTGCACGAAGAAGGTTTTCGGATTGTAAAGTGCTTTCAGCAGGGAAGAAGAAAGTGACGGTACCTGCAGAAGAAGCGACGGCTAAATA
>G35JFLI02FMO77
GGTGAGTAACGCGTAAGGAACTTGCCCTGCAGACAGGGATAACAGACGGAAACGACTGATAACACCTGGTATTGTCAGGCTGGCGCATGCCGGCCTGATGAAAGGAGACGCTGCAGGAGAGCCTTGCGTCCTATTAGCTAGTTGGTGGGGTAACGGCCCACCAAGGCGATGATAGGTAGCCGGCCTGAGAGGGTGAACGGCCACAAGGGGACTGAGATACGGCCCTTACTCCTACGGGAGGCAGCAGTGGGGAATATTGGACAATGGGGGCAACCCTGATCCAGCAATTCTGTGTGCACGAAGAAGGTTTTCGGATTGTAAAGTGCTTTCAGCAGGGAAGAAGAAAGTGACGGTACCTGCAGAAGAAGCGACGGCTAAATA
>G35JFLI02IPT5P
GGTGAGTAACGCGTAAGGAACTTGCCCTGCAGACAGGGATAACAGACGGAAACGACTGATAACACCTGGTATTGTCAGGCTGGCGCATGCCGGCCTGATGAAAGGAGACGCTGCAGGAGAGCCTTGCGTCCTATTAGCTAGTTGGTGGGGTAACGGCCCACCAAGGCGATGATAGGTAGCCGGCCTGAGAGGGTGAACGGCCACAAGGGGACTGAGATACGGCCCTTACTCCTACGGGAGGCAGCAGTGGGGAATATTGGACAATGGGGGCAACCCTGATCCAGCAATTCTGTGTGCACGAAGAAGGTTTTCGGATTGTAAAGTGCTTTCAGCAGGGAAGAAGAAAGTGACGGTACCTGCAGAAGAAGCGACGGCTAAATA
>G35JFLI02GYZDD
GGTGAGTAACGCGTAAGGAACTTGCCCTGCAGACAGGGATAACAGACGGAAACGACTGATAACACCTGGTATTGTCAGGCTGGCGCATGCCGGCCTGATGAAAGGAGACGCTGCAGGAGAGCCTTGCGTCCTATTAGCTAGTTGGTGGGGTAACGGCCCACCAAGGCGATGATAGGTAGCCGGCCTGAGAGGGTGAACGGCCACAAGGGGACTGAGATACGGCCCTTACTCCTACGGGAGGCAGCAGTGGGGAATATTGGACAATGGGGGCAACCCTGATCCAGCAATTCTGTGTGCACGAAGAAGGTTTTCGGATTGTAAAGTGCTTTCAGCAGGGAAGAAGAAAGTGACGGTACCTGCAGAAGAAGCGACGGCTAAATA
>G35JFLI02H2GHH
GGTGAGTAACGCGTAAGGAACTTGCCCTGCAGACAGGGATAACAGACGGAAACGACTGATAACACCTGGTATTGTCAGGCTGGCGCATGCCGGCCTGATGAAAGGAGACGCTGCAGGAGAGCCTTGCGTCCTATTAGCTAGTTGGTGGGGTAACGGCCCACCAAGGCGATGATAGGTAGCCGGCCTGAGAGGGTGAACGGCCACAAGGGGACTGAGATACGGCCCTTACTCCTACGGGAGGCAGCAGTGGGGAATATTGGACAATGGGGGCAACCCTGATCCAGCAATTCTGTGTGCACGAAGAAGGTTTTCGGATTGTAAAGTGCTTTCAGCAGGGAAGAAGAAAGTGACGGTACCTGCAGAAGAAGCGACGGCTAAATA
>G35JFLI02H94GO
GGTGAGTAACGCGTAAGGAACTTGCCCTGCAGACAGGGATAACAGACGGAAACGACTGATAACACCTGGTATTGTCAGGCTGGCGCATGCCGGCCTGATGAAAGGAGACGCTGCAGGAGAGCCTTGCGTCCTATTAGCTAGTTGGTGGGGTAACGGCCCACCAAGGCGATGATAGGTAGCCGGCCTGAGAGGGTGAACGGCCACAAGGGGACTGAGATACGGCCCTTACTCCTACGGGAGGCAGCAGTGGGGAATATTGGACAATGGGGGCAACCCTGATCCAGCAATTCTGTGTGCACGAAGAAGGTTTTCGGATTGTAAAGTGCTTTCAGCAGGGAAGAAGAAAGTGACGGTACCTGCAGAAGAAGCGACGGCTAAATA
>G35JFLI02FK64L
GGTGAGTAACGCGTAAGGAACTTGCCCTGCAGACAGGGATAACAGACGGAAACGACTGATAACACCTGGTATTGTCAGGCTGGCGCATGCCGGCCTGATGAAAGGAGACGCTGCAGGAGAGCCTTGCGTCCTATTAGCTAGTTGGTGGGGTAACGGCCCACCAAGGCGATGATAGGTAGCCGGCCTGAGAGGGTGAACGGCCACAAGGGGACTGAGATACGGCCCTTACTCCTACGGGAGGCAGCAGTGGGGAATATTGGACAATGGGGGCAACCCTGATCCAGCAATTCTGTGTGCACGAAGAAGGTTTTCGGATTGTAAAGTGCTTTCAGCAGGGAAGAAGAAAGTGACGGTACCTGCAGAAGAAGCGACGGCTAAATA
>G35JFLI02FQT3B
GGTGAGTAACGCGTAAGGAACTTGCCCTGCAGACAGGGATAACAGACGGAAACGACTGATAACACCTGGTATTGTCAGGCTGGCGCATGCCGGCCTGATGAAAGGAGACGCTGCAGGAGAGCCTTGCGTCCTATTAGCTAGTTGGTGGGGTAACGGCCCACCAAGGCGATGATAGGTAGCCGGCCTGAGAGGGTGAACGGCCACAAGGGGACTGAGATACGGCCCTTACTCCTACGGGAGGCAGCAGTGGGGAATATTGGACAATGGGGGCAACCCTGATCCAGCAATTCTGTGTGCACGAAGAAGGTTTTCGGATTGTAAAGTGCTTTCAGCAGGGAAGAAGAAAGTGACGGTACCTGCAGAAGAAGCGACGGCTAAATA
>G35JFLI02JREXX
GGTGAGTAACGCGTAAGGAACTTGCCCTGCAGACAGGGATAACAGACGGAAACGACTGATAACACCTGGTATTGTCAGGCTGGCGCATGCCGGCCTGATGAAAGGAGACGCTGCAGGAGAGCCTTGCGTCCTATTAGCTAGTTGGTGGGGTAACGGCCCACCAAGGCGATGATAGGTAGCCGGCCTGAGAGGGTGAACGGCCACAAGGGGACTGAGATACGGCCCTTACTCCTACGGGAGGCAGCAGTGGGGAATATTGGACAATGGGGGCAACCCTGATCCAGCAATTCTGTGTGCACGAAGAAGGTTTTCGGATTGTAAAGTGCTTTCAGCAGGGAAGAAGAAAGTGACGGTACCTGCAGAAGAAGCGACGGCTAAATA
>G35JFLI02G7F3L
GGTGAGTAACGCGTAAGGAACTTGCCCTGCAGACAGGGATAACAGACGGAAACGACTGATAACACCTGGTATTGTCAGGCTGGCGCATGCCGGCCTGATGAAAGGAGACGCTGCAGGAGAGCCTTGCGTCCTATTAGCTAGTTGGTGGGGTAACGGCCCACCAAGGCGATGATAGGTAGCCGGCCTGAGAGGGTGAACGGCCACAAGGGGACTGAGATACGGCCCTTACTCCTACGGGAGGCAGCAGTGGGGAATATTGGACAATGGGGGCAACCCTGATCCAGCAATTCTGTGTGCACGAAGAAGGTTTTCGGATTGTAAAGTGCTTTCAGCAGGGAAGAAGAAAGTGACGGTACCTGCAGAAGAAGCGACGGCTAAATA
>GV2UCFN02IN78G
GGTGAGTAACGCGTAAGGAACTTGCCCTGCAGACAGGGATAACAGACGGAAACGACTGATAACACCTGGTATTGTCAGGCTGGCGCATGCCGGCCTGATGAAAGGAGACGCTGCAGGAGAGCCTTGCGTCCTATTAGCTAGTTGGTGGGGTAACGGCCCACCAAGGCGATGATAGGTAGCCGGCCTGAGAGGGTGAACGGCCACAAGGGGACTGAGATACGGCCCTTACTCCTACGGGAGGCAGCAGTGGGGAATATTGGACAATGGGGGCAACCCTGATCCAGCAATTCTGTGTGCACGAAGAAGGTTTTCGGATTGTAAAGTGCTTTCAGCAGGGAAGAAGAAAGTGACGGTACCTGCAGAAGAAGCGACGGCTAAATA
>GV2UCFN02IX72T
GGTGAGTAACGCGTAAGGAACTTGCCCTGCAGACAGGGATAACAGACGGAAACGACTGATAACACCTGGTATTGTCAGGCTGGCGCATGCCGGCCTGATGAAAGGAGACGCTGCAGGAGAGCCTTGCGTCCTATTAGCTAGTTGGTGGGGTAACGGCCCACCAAGGCGATGATAGGTAGCCGGCCTGAGAGGGTGAACGGCCACAAGGGGACTGAGATACGGCCCTTACTCCTACGGGAGGCAGCAGTGGGGAATATTGGACAATGGGGGCAACCCTGATCCAGCAATTCTGTGTGCACGAAGAAGGTTTTCGGATTGTAAAGTGCTTTCAGCAGGGAAGAAGAAAGTGACGGTACCTGCAGAAGAAGCGACGGCTAAATA
>GV2UCFN02FURDE
GGTGAGTAACGCGTAAGGAACTTGCCCTGCAGACAGGGATAACAGACGGAAACGACTGATAACACCTGGTATTGTCAGGCTGGCGCATGCCGGCCTGATGAAAGGAGACGCTGCAGGAGAGCCTTGCGTCCTATTAGCTAGTTGGTGGGGTAACGGCCCACCAAGGCGATGATAGGTAGCCGGCCTGAGAGGGTGAACGGCCACAAGGGGACTGAGATACGGCCCTTACTCCTACGGGAGGCAGCAGTGGGGAATATTGGACAATGGGGGCAACCCTGATCCAGCAATTCTGTGTGCACGAAGAAGGTTTTCGGATTGTAAAGTGCTTTCAGCAGGGAAGAAGAAAGTGACGGTACCTGCAGAAGAAGCGACGGCTAAATA
>GV2UCFN02IEXJS
GGTGAGTAACGCGTAAGGAACTTGCCCTGCAGACAGGGATAACAGACGGAAACGACTGATAACACCTGGTATTGTCAGGCTGGCGCATGCCGGCCTGATGAAAGGAGACGCTGCAGGAGAGCCTTGCGTCCTATTAGCTAGTTGGTGGGGTAACGGCCCACCAAGGCGATGATAGGTAGCCGGCCTGAGAGGGTGAACGGCCACAAGGGGACTGAGATACGGCCCTTACTCCTACGGGAGGCAGCAGTGGGGAATATTGGACAATGGGGGCAACCCTGATCCAGCAATTCTGTGTGCACGAAGAAGGTTTTCGGATTGTAAAGTGCTTTCAGCAGGGAAGAAGAAAGTGACGGTACCTGCAGAAGAAGCGACGGCTAAATA
>GV2UCFN02H6EBW
GGTGAGTAACGCGTAAGGAACTTGCCCTGCAGACAGGGATAACAGACGGAAACGACTGATAACACCTGGTATTGTCAGGCTGGCGCATGCCGGCCTGATGAAAGGAGACGCTGCAGGAGAGCCTTGCGTCCTATTAGCTAGTTGGTGGGGTAACGGCCCACCAAGGCGATGATAGGTAGCCGGCCTGAGAGGGTGAACGGCCACAAGGGGACTGAGATACGGCCCTTACTCCTACGGGAGGCAGCAGTGGGGAATATTGGACAATGGGGGCAACCCTGATCCAGCAATTCTGTGTGCACGAAGAAGGTTTTCGGATTGTAAAGTGCTTTCAGCAGGGAAGAAGAAAGTGACGGTACCTGCAGAAGAAGCGACGGCTAAATA
>GV2UCFN02ISOVY
GGTGAGTAACGCGTAAGGAACTTGCCCTGCAGACAGGGATAACAGACGGAAACGACTGATAACACCTGGTATTGTCAGGCTGGCGCATGCCGGCCTGATGAAAGGAGACGCTGCAGGAGAGCCTTGCGTCCTATTAGCTAGTTGGTGGGGTAACGGCCCACCAAGGCGATGATAGGTAGCCGGCCTGAGAGGGTGAACGGCCACAAGGGGACTGAGATACGGCCCTTACTCCTACGGGAGGCAGCAGTGGGGAATATTGGACAATGGGGGCAACCCTGATCCAGCAATTCTGTGTGCACGAAGAAGGTTTTCGGATTGTAAAGTGCTTTCAGCAGGGAAGAAGAAAGTGACGGTACCTGCAGAAGAAGCGACGGCTAAATA
>GV2UCFN02G643H
GGTGAGTAACGCGTAAGGAACTTGCCCTGCAGACAGGGATAACAGACGGAAACGACTGATAACACCTGGTATTGTCAGGCTGGCGCATGCCGGCCTGATGAAAGGAGACGCTGCAGGAGAGCCTTGCGTCCTATTAGCTAGTTGGTGGGGTAACGGCCCACCAAGGCGATGATAGGTAGCCGGCCTGAGAGGGTGAACGGCCACAAGGGGACTGAGATACGGCCCTTACTCCTACGGGAGGCAGCAGTGGGGAATATTGGACAATGGGGGCAACCCTGATCCAGCAATTCTGTGTGCACGAAGAAGGTTTTCGGATTGTAAAGTGCTTTCAGCAGGGAAGAAGAAAGTGACGGTACCTGCAGAAGAAGCGACGGCTAAATA
>GV2UCFN02JZ4B9
GGTGAGTAACGCGTAAGGAACTTGCCCTGCAGACAGGGATAACAGACGGAAACGACTGATAACACCTGGTATTGTCAGGCTGGCGCATGCCGGCCTGATGAAAGGAGACGCTGCAGGAGAGCCTTGCGTCCTATTAGCTAGTTGGTGGGGTAACGGCCCACCAAGGCGATGATAGGTAGCCGGCCTGAGAGGGTGAACGGCCACAAGGGGACTGAGATACGGCCCTTACTCCTACGGGAGGCAGCAGTGGGGAATATTGGACAATGGGGGCAACCCTGATCCAGCAATTCTGTGTGCACGAAGAAGGTTTTCGGATTGTAAAGTGCTTTCAGCAGGGAAGAAGAAAGTGACGGTACCTGCAGAAGAAGCGACGGCTAAATA
>GV2UCFN02IUHC5
GGTGAGTAACGCGTAAGGAACTTGCCCTGCAGACAGGGATAACAGACGGAAACGACTGATAACACCTGGTATTGTCAGGCTGGCGCATGCCGGCCTGATGAAAGGAGACGCTGCAGGAGAGCCTTGCGTCCTATTAGCTAGTTGGTGGGGTAACGGCCCACCAAGGCGATGATAGGTAGCCGGCCTGAGAGGGTGAACGGCCACAAGGGGACTGAGATACGGCCCTTACTCCTACGGGAGGCAGCAGTGGGGAATATTGGACAATGGGGGCAACCCTGATCCAGCAATTCTGTGTGCACGAAGAAGGTTTTCGGATTGTAAAGTGCTTTCAGCAGGGAAGAAGAAAGTGACGGTACCTGCAGAAGAAGCGACGGCTAAATA
>GV2UCFN02G6U8M
GGTGAGTAACGCGTAAGGAACTTGCCCTGCAGACAGGGATAACAGACGGAAACGACTGATAACACCTGGTATTGTCAGGCTGGCGCATGCCGGCCTGATGAAAGGAGACGCTGCAGGAGAGCCTTGCGTCCTATTAGCTAGTTGGTGGGGTAACGGCCCACCAAGGCGATGATAGGTAGCCGGCCTGAGAGGGTGAACGGCCACAAGGGGACTGAGATACGGCCCTTACTCCTACGGGAGGCAGCAGTGGGGAATATTGGACAATGGGGGCAACCCTGATCCAGCAATTCTGTGTGCACGAAGAAGGTTTTCGGATTGTAAAGTGCTTTCAGCAGGGAAGAAGAAAGTGACGGTACCTGCAGAAGAAGCGACGGCTAAATA
>GV2UCFN02HYEH4
GGTGAGTAACGCGTAAGGAACTTGCCCTGCAGACAGGGATAACAGACGGAAACGACTGATAACACCTGGTATTGTCAGGCTGGCGCATGCCGGCCTGATGAAAGGAGACGCTGCAGGAGAGCCTTGCGTCCTATTAGCTAGTTGGTGGGGTAACGGCCCACCAAGGCGATGATAGGTAGCCGGCCTGAGAGGGTGAACGGCCACAAGGGGACTGAGATACGGCCCTTACTCCTACGGGAGGCAGCAGTGGGGAATATTGGACAATGGGGGCAACCCTGATCCAGCAATTCTGTGTGCACGAAGAAGGTTTTCGGATTGTAAAGTGCTTTCAGCAGGGAAGAAGAAAGTGACGGTACCTGCAGAAGAAGCGACGGCTAAATA
>GV2UCFN02F9SYZ
GGTGAGTAACGCGTAAGGAACTTGCCCTGCAGACAGGGATAACAGACGGAAACGACTGATAACACCTGGTATTGTCAGGCTGGCGCATGCCGGCCTGATGAAAGGAGACGCTGCAGGAGAGCCTTGCGTCCTATTAGCTAGTTGGTGGGGTAACGGCCCACCAAGGCGATGATAGGTAGCCGGCCTGAGAGGGTGAACGGCCACAAGGGGACTGAGATACGGCCCTTACTCCTACGGGAGGCAGCAGTGGGGAATATTGGACAATGGGGGCAACCCTGATCCAGCAATTCTGTGTGCACGAAGAAGGTTTTCGGATTGTAAAGTGCTTTCAGCAGGGAAGAAGAAAGTGACGGTACCTGCAGAAGAAGCGACGGCTAAATA
>GV2UCFN02F6GDN
GGTGAGTAACGCGTAAGGAACTTGCCCTGCAGACAGGGATAACAGACGGAAACGACTGATAACACCTGGTATTGTCAGGCTGGCGCATGCCGGCCTGATGAAAGGAGACGCTGCAGGAGAGCCTTGCGTCCTATTAGCTAGTTGGTGGGGTAACGGCCCACCAAGGCGATGATAGGTAGCCGGCCTGAGAGGGTGAACGGCCACAAGGGGACTGAGATACGGCCCTTACTCCTACGGGAGGCAGCAGTGGGGAATATTGGACAATGGGGGCAACCCTGATCCAGCAATTCTGTGTGCACGAAGAAGGTTTTCGGATTGTAAAGTGCTTTCAGCAGGGAAGAAGAAAGTGACGGTACCTGCAGAAGAAGCGACGGCTAAATA
>GV2UCFN02IV4B8
GGTGAGTAACGCGTAAGGAACTTGCCCTGCAGACAGGGATAACAGACGGAAACGACTGATAACACCTGGTATTGTCAGGCTGGCGCATGCCGGCCTGATGAAAGGAGACGCTGCAGGAGAGCCTTGCGTCCTATTAGCTAGTTGGTGGGGTAACGGCCCACCAAGGCGATGATAGGTAGCCGGCCTGAGAGGGTGAACGGCCACAAGGGGACTGAGATACGGCCCTTACTCCTACGGGAGGCAGCAGTGGGGAATATTGGACAATGGGGGCAACCCTGATCCAGCAATTCTGTGTGCACGAAGAAGGTTTTCGGATTGTAAAGTGCTTTCAGCAGGGAAGAAGAAAGTGACGGTACCTGCAGAAGAAGCGACGGCTAAATA
>GV2UCFN02IGW0K
GGTGAGTAACGCGTAAGGAACTTGCCCTGCAGACAGGGATAACAGACGGAAACGACTGATAACACCTGGTATTGTCAGGCTGGCGCATGCCGGCCTGATGAAAGGAGACGCTGCAGGAGAGCCTTGCGTCCTATTAGCTAGTTGGTGGGGTAACGGCCCACCAAGGCGATGATAGGTAGCCGGCCTGAGAGGGTGAACGGCCACAAGGGGACTGAGATACGGCCCTTACTCCTACGGGAGGCAGCAGTGGGGAATATTGGACAATGGGGGCAACCCTGATCCAGCAATTCTGTGTGCACGAAGAAGGTTTTCGGATTGTAAAGTGCTTTCAGCAGGGAAGAAGAAAGTGACGGTACCTGCAGAAGAAGCGACGGCTAAATA
>GV2UCFN02JAPNO
GGTGAGTAACGCGTAAGGAACTTGCCCTGCAGACAGGGATAACAGACGGAAACGACTGATAACACCTGGTATTGTCAGGCTGGCGCATGCCGGCCTGATGAAAGGAGACGCTGCAGGAGAGCCTTGCGTCCTATTAGCTAGTTGGTGGGGTAACGGCCCACCAAGGCGATGATAGGTAGCCGGCCTGAGAGGGTGAACGGCCACAAGGGGACTGAGATACGGCCCTTACTCCTACGGGAGGCAGCAGTGGGGAATATTGGACAATGGGGGCAACCCTGATCCAGCAATTCTGTGTGCACGAAGAAGGTTTTCGGATTGTAAAGTGCTTTCAGCAGGGAAGAAGAAAGTGACGGTACCTGCAGAAGAAGCGACGGCTAAATA
>GV2UCFN02FOL2A
GGTGAGTAACGCGTAAGGAACTTGCCCTGCAGACAGGGATAACAGACGGAAACGACTGATAACACCTGGTATTGTCAGGCTGGCGCATGCCGGCCTGATGAAAGGAGACGCTGCAGGAGAGCCTTGCGTCCTATTAGCTAGTTGGTGGGGTAACGGCCCACCAAGGCGATGATAGGTAGCCGGCCTGAGAGGGTGAACGGCCACAAGGGGACTGAGATACGGCCCTTACTCCTACGGGAGGCAGCAGTGGGGAATATTGGACAATGGGGGCAACCCTGATCCAGCAATTCTGTGTGCACGAAGAAGGTTTTCGGATTGTAAAGTGCTTTCAGCAGGGAAGAAGAAAGTGACGGTACCTGCAGAAGAAGCGACGGCTAAATA
>GV2UCFN02ITPXO
GGTGAGTAACGCGTAAGGAACTTGCCCTGCAGACAGGGATAACAGACGGAAACGACTGATAACACCTGGTATTGTCAGGCTGGCGCATGCCGGCCTGATGAAAGGAGACGCTGCAGGAGAGCCTTGCGTCCTATTAGCTAGTTGGTGGGGTAACGGCCCACCAAGGCGATGATAGGTAGCCGGCCTGAGAGGGTGAACGGCCACAAGGGGACTGAGATACGGCCCTTACTCCTACGGGAGGCAGCAGTGGGGAATATTGGACAATGGGGGCAACCCTGATCCAGCAATTCTGTGTGCACGAAGAAGGTTTTCGGATTGTAAAGTGCTTTCAGCAGGGAAGAAGAAAGTGACGGTACCTGCAGAAGAAGCGACGGCTAAATA
>GV2UCFN02I2SHC
GGTGAGTAACGCGTAAGGAACTTGCCCTGCAGACAGGGATAACAGACGGAAACGACTGATAACACCTGGTATTGTCAGGCTGGCGCATGCCGGCCTGATGAAAGGAGACGCTGCAGGAGAGCCTTGCGTCCTATTAGCTAGTTGGTGGGGTAACGGCCCACCAAGGCGATGATAGGTAGCCGGCCTGAGAGGGTGAACGGCCACAAGGGGACTGAGATACGGCCCTTACTCCTACGGGAGGCAGCAGTGGGGAATATTGGACAATGGGGGCAACCCTGATCCAGCAATTCTGTGTGCACGAAGAAGGTTTTCGGATTGTAAAGTGCTTTCAGCAGGGAAGAAGAAAGTGACGGTACCTGCAGAAGAAGCGACGGCTAAATA
>GV2UCFN02F1L27
GGTGAGTAACGCGTAAGGAACTTGCCCTGCAGACAGGGATAACAGACGGAAACGACTGATAACACCTGGTATTGTCAGGCTGGCGCATGCCGGCCTGATGAAAGGAGACGCTGCAGGAGAGCCTTGCGTCCTATTAGCTAGTTGGTGGGGTAACGGCCCACCAAGGCGATGATAGGTAGCCGGCCTGAGAGGGTGAACGGCCACAAGGGGACTGAGATACGGCCCTTACTCCTACGGGAGGCAGCAGTGGGGAATATTGGACAATGGGGGCAACCCTGATCCAGCAATTCTGTGTGCACGAAGAAGGTTTTCGGATTGTAAAGTGCTTTCAGCAGGGAAGAAGAAAGTGACGGTACCTGCAGAAGAAGCGACGGCTAAATA
>GV2UCFN02FJXAZ
GGTGAGTAACGCGTAAGGAACTTGCCCTGCAGACAGGGATAACAGACGGAAACGACTGATAACACCTGGTATTGTCAGGCTGGCGCATGCCGGCCTGATGAAAGGAGACGCTGCAGGAGAGCCTTGCGTCCTATTAGCTAGTTGGTGGGGTAACGGCCCACCAAGGCGATGATAGGTAGCCGGCCTGAGAGGGTGAACGGCCACAAGGGGACTGAGATACGGCCCTTACTCCTACGGGAGGCAGCAGTGGGGAATATTGGACAATGGGGGCAACCCTGATCCAGCAATTCTGTGTGCACGAAGAAGGTTTTCGGATTGTAAAGTGCTTTCAGCAGGGAAGAAGAAAGTGACGGTACCTGCAGAAGAAGCGACGGCTAAATA
>GV2UCFN02H3KXY
GGTGAGTAACGCGTAAGGAACTTGCCCTGCAGACAGGGATAACAGACGGAAACGACTGATAACACCTGGTATTGTCAGGCTGGCGCATGCCGGCCTGATGAAAGGAGACGCTGCAGGAGAGCCTTGCGTCCTATTAGCTAGTTGGTGGGGTAACGGCCCACCAAGGCGATGATAGGTAGCCGGCCTGAGAGGGTGAACGGCCACAAGGGGACTGAGATACGGCCCTTACTCCTACGGGAGGCAGCAGTGGGGAATATTGGACAATGGGGGCAACCCTGATCCAGCAATTCTGTGTGCACGAAGAAGGTTTTCGGATTGTAAAGTGCTTTCAGCAGGGAAGAAGAAAGTGACGGTACCTGCAGAAGAAGCGACGGCTAAATA
>GV2UCFN02ITL5Z
GGTGAGTAACGCGTAAGGAACTTGCCCTGCAGACAGGGATAACAGACGGAAACGACTGATAACACCTGGTATTGTCAGGCTGGCGCATGCCGGCCTGATGAAAGGAGACGCTGCAGGAGAGCCTTGCGTCCTATTAGCTAGTTGGTGGGGTAACGGCCCACCAAGGCGATGATAGGTAGCCGGCCTGAGAGGGTGAACGGCCACAAGGGGACTGAGATACGGCCCTTACTCCTACGGGAGGCAGCAGTGGGGAATATTGGACAATGGGGGCAACCCTGATCCAGCAATTCTGTGTGCACGAAGAAGGTTTTCGGATTGTAAAGTGCTTTCAGCAGGGAAGAAGAAAGTGACGGTACCTGCAGAAGAAGCGACGGCTAAATA
>GV2UCFN02GMJGN
GGTGAGTAACGCGTAAGGAACTTGCCCTGCAGACAGGGATAACAGACGGAAACGACTGATAACACCTGGTATTGTCAGGCTGGCGCATGCCGGCCTGATGAAAGGAGACGCTGCAGGAGAGCCTTGCGTCCTATTAGCTAGTTGGTGGGGTAACGGCCCACCAAGGCGATGATAGGTAGCCGGCCTGAGAGGGTGAACGGCCACAAGGGGACTGAGATACGGCCCTTACTCCTACGGGAGGCAGCAGTGGGGAATATTGGACAATGGGGGCAACCCTGATCCAGCAATTCTGTGTGCACGAAGAAGGTTTTCGGATTGTAAAGTGCTTTCAGCAGGGAAGAAGAAAGTGACGGTACCTGCAGAAGAAGCGACGGCTAAATA
>GV2UCFN02HVEVC
GGTGAGTAACGCGTAAGGAACTTGCCCTGCAGACAGGGATAACAGACGGAAACGACTGATAACACCTGGTATTGTCAGGCTGGCGCATGCCGGCCTGATGAAAGGAGACGCTGCAGGAGAGCCTTGCGTCCTATTAGCTAGTTGGTGGGGTAACGGCCCACCAAGGCGATGATAGGTAGCCGGCCTGAGAGGGTGAACGGCCACAAGGGGACTGAGATACGGCCCTTACTCCTACGGGAGGCAGCAGTGGGGAATATTGGACAATGGGGGCAACCCTGATCCAGCAATTCTGTGTGCACGAAGAAGGTTTTCGGATTGTAAAGTGCTTTCAGCAGGGAAGAAGAAAGTGACGGTACCTGCAGAAGAAGCGACGGCTAAATA
>GV2UCFN02HKWUC
GGTGAGTAACGCGTAAGGAACTTGCCCTGCAGACAGGGATAACAGACGGAAACGACTGATAACACCTGGTATTGTCAGGCTGGCGCATGCCGGCCTGATGAAAGGAGACGCTGCAGGAGAGCCTTGCGTCCTATTAGCTAGTTGGTGGGGTAACGGCCCACCAAGGCGATGATAGGTAGCCGGCCTGAGAGGGTGAACGGCCACAAGGGGACTGAGATACGGCCCTTACTCCTACGGGAGGCAGCAGTGGGGAATATTGGACAATGGGGGCAACCCTGATCCAGCAATTCTGTGTGCACGAAGAAGGTTTTCGGATTGTAAAGTGCTTTCAGCAGGGAAGAAGAAAGTGACGGTACCTGCAGAAGAAGCGACGGCTAAATA
>GV2UCFN02JKTV3
GGTGAGTAACGCGTAAGGAACTTGCCCTGCAGACAGGGATAACAGACGGAAACGACTGATAACACCTGGTATTGTCAGGCTGGCGCATGCCGGCCTGATGAAAGGAGACGCTGCAGGAGAGCCTTGCGTCCTATTAGCTAGTTGGTGGGGTAACGGCCCACCAAGGCGATGATAGGTAGCCGGCCTGAGAGGGTGAACGGCCACAAGGGGACTGAGATACGGCCCTTACTCCTACGGGAGGCAGCAGTGGGGAATATTGGACAATGGGGGCAACCCTGATCCAGCAATTCTGTGTGCACGAAGAAGGTTTTCGGATTGTAAAGTGCTTTCAGCAGGGAAGAAGAAAGTGACGGTACCTGCAGAAGAAGCGACGGCTAAATA
>GV2UCFN02H08XB
GGTGAGTAACGCGTAAGGAACTTGCCCTGCAGACAGGGATAACAGACGGAAACGACTGATAACACCTGGTATTGTCAGGCTGGCGCATGCCGGCCTGATGAAAGGAGACGCTGCAGGAGAGCCTTGCGTCCTATTAGCTAGTTGGTGGGGTAACGGCCCACCAAGGCGATGATAGGTAGCCGGCCTGAGAGGGTGAACGGCCACAAGGGGACTGAGATACGGCCCTTACTCCTACGGGAGGCAGCAGTGGGGAATATTGGACAATGGGGGCAACCCTGATCCAGCAATTCTGTGTGCACGAAGAAGGTTTTCGGATTGTAAAGTGCTTTCAGCAGGGAAGAAGAAAGTGACGGTACCTGCAGAAGAAGCGACGGCTAAATA
>GV2UCFN02JAH52
GGTGAGTAACGCGTAAGGAACTTGCCCTGCAGACAGGGATAACAGACGGAAACGACTGATAACACCTGGTATTGTCAGGCTGGCGCATGCCGGCCTGATGAAAGGAGACGCTGCAGGAGAGCCTTGCGTCCTATTAGCTAGTTGGTGGGGTAACGGCCCACCAAGGCGATGATAGGTAGCCGGCCTGAGAGGGTGAACGGCCACAAGGGGACTGAGATACGGCCCTTACTCCTACGGGAGGCAGCAGTGGGGAATATTGGACAATGGGGGCAACCCTGATCCAGCAATTCTGTGTGCACGAAGAAGGTTTTCGGATTGTAAAGTGCTTTCAGCAGGGAAGAAGAAAGTGACGGTACCTGCAGAAGAAGCGACGGCTAAATA
>GV2UCFN02GRAD3
GGTGAGTAACGCGTAAGGAACTTGCCCTGCAGACAGGGATAACAGACGGAAACGACTGATAACACCTGGTATTGTCAGGCTGGCGCATGCCGGCCTGATGAAAGGAGACGCTGCAGGAGAGCCTTGCGTCCTATTAGCTAGTTGGTGGGGTAACGGCCCACCAAGGCGATGATAGGTAGCCGGCCTGAGAGGGTGAACGGCCACAAGGGGACTGAGATACGGCCCTTACTCCTACGGGAGGCAGCAGTGGGGAATATTGGACAATGGGGGCAACCCTGATCCAGCAATTCTGTGTGCACGAAGAAGGTTTTCGGATTGTAAAGTGCTTTCAGCAGGGAAGAAGAAAGTGACGGTACCTGCAGAAGAAGCGACGGCTAAATA
>GV2UCFN02JC0XL
GGTGAGTAACGCGTAAGGAACTTGCCCTGCAGACAGGGATAACAGACGGAAACGACTGATAACACCTGGTATTGTCAGGCTGGCGCATGCCGGCCTGATGAAAGGAGACGCTGCAGGAGAGCCTTGCGTCCTATTAGCTAGTTGGTGGGGTAACGGCCCACCAAGGCGATGATAGGTAGCCGGCCTGAGAGGGTGAACGGCCACAAGGGGACTGAGATACGGCCCTTACTCCTACGGGAGGCAGCAGTGGGGAATATTGGACAATGGGGGCAACCCTGATCCAGCAATTCTGTGTGCACGAAGAAGGTTTTCGGATTGTAAAGTGCTTTCAGCAGGGAAGAAGAAAGTGACGGTACCTGCAGAAGAAGCGACGGCTAAATA
>GV2UCFN02GBFGZ
GGTGAGTAACGCGTAAGGAACTTGCCCTGCAGACAGGGATAACAGACGGAAACGACTGATAACACCTGGTATTGTCAGGCTGGCGCATGCCGGCCTGATGAAAGGAGACGCTGCAGGAGAGCCTTGCGTCCTATTAGCTAGTTGGTGGGGTAACGGCCCACCAAGGCGATGATAGGTAGCCGGCCTGAGAGGGTGAACGGCCACAAGGGGACTGAGATACGGCCCTTACTCCTACGGGAGGCAGCAGTGGGGAATATTGGACAATGGGGGCAACCCTGATCCAGCAATTCTGTGTGCACGAAGAAGGTTTTCGGATTGTAAAGTGCTTTCAGCAGGGAAGAAGAAAGTGACGGTACCTGCAGAAGAAGCGACGGCTAAATA
>GV2UCFN02JOSI0
GGTGAGTAACGCGTAAGGAACTTGCCCTGCAGACAGGGATAACAGACGGAAACGACTGATAACACCTGGTATTGTCAGGCTGGCGCATGCCGGCCTGATGAAAGGAGACGCTGCAGGAGAGCCTTGCGTCCTATTAGCTAGTTGGTGGGGTAACGGCCCACCAAGGCGATGATAGGTAGCCGGCCTGAGAGGGTGAACGGCCACAAGGGGACTGAGATACGGCCCTTACTCCTACGGGAGGCAGCAGTGGGGAATATTGGACAATGGGGGCAACCCTGATCCAGCAATTCTGTGTGCACGAAGAAGGTTTTCGGATTGTAAAGTGCTTTCAGCAGGGAAGAAGAAAGTGACGGTACCTGCAGAAGAAGCGACGGCTAAATA
>GV2UCFN02F5Q68
GGTGAGTAACGCGTAAGGAACTTGCCCTGCAGACAGGGATAACAGACGGAAACGACTGATAACACCTGGTATTGTCAGGCTGGCGCATGCCGGCCTGATGAAAGGAGACGCTGCAGGAGAGCCTTGCGTCCTATTAGCTAGTTGGTGGGGTAACGGCCCACCAAGGCGATGATAGGTAGCCGGCCTGAGAGGGTGAACGGCCACAAGGGGACTGAGATACGGCCCTTACTCCTACGGGAGGCAGCAGTGGGGAATATTGGACAATGGGGGCAACCCTGATCCAGCAATTCTGTGTGCACGAAGAAGGTTTTCGGATTGTAAAGTGCTTTCAGCAGGGAAGAAGAAAGTGACGGTACCTGCAGAAGAAGCGACGGCTAAATA
>GV2UCFN02F355O
GGTGAGTAACGCGTAAGGAACTTGCCCTGCAGACAGGGATAACAGACGGAAACGACTGATAACACCTGGTATTGTCAGGCTGGCGCATGCCGGCCTGATGAAAGGAGACGCTGCAGGAGAGCCTTGCGTCCTATTAGCTAGTTGGTGGGGTAACGGCCCACCAAGGCGATGATAGGTAGCCGGCCTGAGAGGGTGAACGGCCACAAGGGGACTGAGATACGGCCCTTACTCCTACGGGAGGCAGCAGTGGGGAATATTGGACAATGGGGGCAACCCTGATCCAGCAATTCTGTGTGCACGAAGAAGGTTTTCGGATTGTAAAGTGCTTTCAGCAGGGAAGAAGAAAGTGACGGTACCTGCAGAAGAAGCGACGGCTAAATA
>GV2UCFN02FJR91
GGTGAGTAACGCGTAAGGAACTTGCCCTGCAGACAGGGATAACAGACGGAAACGACTGATAACACCTGGTATTGTCAGGCTGGCGCATGCCGGCCTGATGAAAGGAGACGCTGCAGGAGAGCCTTGCGTCCTATTAGCTAGTTGGTGGGGTAACGGCCCACCAAGGCGATGATAGGTAGCCGGCCTGAGAGGGTGAACGGCCACAAGGGGACTGAGATACGGCCCTTACTCCTACGGGAGGCAGCAGTGGGGAATATTGGACAATGGGGGCAACCCTGATCCAGCAATTCTGTGTGCACGAAGAAGGTTTTCGGATTGTAAAGTGCTTTCAGCAGGGAAGAAGAAAGTGACGGTACCTGCAGAAGAAGCGACGGCTAAATA
>GV2UCFN02FVITS
GGTGAGTAACGCGTAAGGAACTTGCCCTGCAGACAGGGATAACAGACGGAAACGACTGATAACACCTGGTATTGTCAGGCTGGCGCATGCCGGCCTGATGAAAGGAGACGCTGCAGGAGAGCCTTGCGTCCTATTAGCTAGTTGGTGGGGTAACGGCCCACCAAGGCGATGATAGGTAGCCGGCCTGAGAGGGTGAACGGCCACAAGGGGACTGAGATACGGCCCTTACTCCTACGGGAGGCAGCAGTGGGGAATATTGGACAATGGGGGCAACCCTGATCCAGCAATTCTGTGTGCACGAAGAAGGTTTTCGGATTGTAAAGTGCTTTCAGCAGGGAAGAAGAAAGTGACGGTACCTGCAGAAGAAGCGACGGCTAAATA
>GV2UCFN02IV76C
GGTGAGTAACGCGTAAGGAACTTGCCCTGCAGACAGGGATAACAGACGGAAACGACTGATAACACCTGGTATTGTCAGGCTGGCGCATGCCGGCCTGATGAAAGGAGACGCTGCAGGAGAGCCTTGCGTCCTATTAGCTAGTTGGTGGGGTAACGGCCCACCAAGGCGATGATAGGTAGCCGGCCTGAGAGGGTGAACGGCCACAAGGGGACTGAGATACGGCCCTTACTCCTACGGGAGGCAGCAGTGGGGAATATTGGACAATGGGGGCAACCCTGATCCAGCAATTCTGTGTGCACGAAGAAGGTTTTCGGATTGTAAAGTGCTTTCAGCAGGGAAGAAGAAAGTGACGGTACCTGCAGAAGAAGCGACGGCTAAATA
>GV2UCFN02ITJRG
GGTGAGTAACGCGTAAGGAACTTGCCCTGCAGACAGGGATAACAGACGGAAACGACTGATAACACCTGGTATTGTCAGGCTGGCGCATGCCGGCCTGATGAAAGGAGACGCTGCAGGAGAGCCTTGCGTCCTATTAGCTAGTTGGTGGGGTAACGGCCCACCAAGGCGATGATAGGTAGCCGGCCTGAGAGGGTGAACGGCCACAAGGGGACTGAGATACGGCCCTTACTCCTACGGGAGGCAGCAGTGGGGAATATTGGACAATGGGGGCAACCCTGATCCAGCAATTCTGTGTGCACGAAGAAGGTTTTCGGATTGTAAAGTGCTTTCAGCAGGGAAGAAGAAAGTGACGGTACCTGCAGAAGAAGCGACGGCTAAATA
>GV2UCFN02FW1US
GGTGAGTAACGCGTAAGGAACTTGCCCTGCAGACAGGGATAACAGACGGAAACGACTGATAACACCTGGTATTGTCAGGCTGGCGCATGCCGGCCTGATGAAAGGAGACGCTGCAGGAGAGCCTTGCGTCCTATTAGCTAGTTGGTGGGGTAACGGCCCACCAAGGCGATGATAGGTAGCCGGCCTGAGAGGGTGAACGGCCACAAGGGGACTGAGATACGGCCCTTACTCCTACGGGAGGCAGCAGTGGGGAATATTGGACAATGGGGGCAACCCTGATCCAGCAATTCTGTGTGCACGAAGAAGGTTTTCGGATTGTAAAGTGCTTTCAGCAGGGAAGAAGAAAGTGACGGTACCTGCAGAAGAAGCGACGGCTAAATA
>GV2UCFN02JOHEW
GGTGAGTAACGCGTAAGGAACTTGCCCTGCAGACAGGGATAACAGACGGAAACGACTGATAACACCTGGTATTGTCAGGCTGGCGCATGCCGGCCTGATGAAAGGAGACGCTGCAGGAGAGCCTTGCGTCCTATTAGCTAGTTGGTGGGGTAACGGCCCACCAAGGCGATGATAGGTAGCCGGCCTGAGAGGGTGAACGGCCACAAGGGGACTGAGATACGGCCCTTACTCCTACGGGAGGCAGCAGTGGGGAATATTGGACAATGGGGGCAACCCTGATCCAGCAATTCTGTGTGCACGAAGAAGGTTTTCGGATTGTAAAGTGCTTTCAGCAGGGAAGAAGAAAGTGACGGTACCTGCAGAAGAAGCGACGGCTAAATA
>GV2UCFN02JLZL0
GGTGAGTAACGCGTAAGGAACTTGCCCTGCAGACAGGGATAACAGACGGAAACGACTGATAACACCTGGTATTGTCAGGCTGGCGCATGCCGGCCTGATGAAAGGAGACGCTGCAGGAGAGCCTTGCGTCCTATTAGCTAGTTGGTGGGGTAACGGCCCACCAAGGCGATGATAGGTAGCCGGCCTGAGAGGGTGAACGGCCACAAGGGGACTGAGATACGGCCCTTACTCCTACGGGAGGCAGCAGTGGGGAATATTGGACAATGGGGGCAACCCTGATCCAGCAATTCTGTGTGCACGAAGAAGGTTTTCGGATTGTAAAGTGCTTTCAGCAGGGAAGAAGAAAGTGACGGTACCTGCAGAAGAAGCGACGGCTAAATA
>GV2UCFN02H4K07
GGTGAGTAACGCGTAAGGAACTTGCCCTGCAGACAGGGATAACAGACGGAAACGACTGATAACACCTGGTATTGTCAGGCTGGCGCATGCCGGCCTGATGAAAGGAGACGCTGCAGGAGAGCCTTGCGTCCTATTAGCTAGTTGGTGGGGTAACGGCCCACCAAGGCGATGATAGGTAGCCGGCCTGAGAGGGTGAACGGCCACAAGGGGACTGAGATACGGCCCTTACTCCTACGGGAGGCAGCAGTGGGGAATATTGGACAATGGGGGCAACCCTGATCCAGCAATTCTGTGTGCACGAAGAAGGTTTTCGGATTGTAAAGTGCTTTCAGCAGGGAAGAAGAAAGTGACGGTACCTGCAGAAGAAGCGACGGCTAAATA
