# Supplementary material for: Investigation of the Effect of Type 2 Diabetes Mellitus on Subgingival Plaque Microbiota by High-Throughput 16S rDNA Pyrosequencing
Source: PLoS One. 2013 Apr 22;8(4):e61516. doi: 10.1371/journal.pone.0061516 (PMC3632544; doi:10.1371/journal.pone.0061516)
Supplement: File S1 — FASTA-format sequences for all the OTUs. Sequences for each OTU are provided in a FASTA-format file. (ZIP) [file pone.0061516.s004.zip › OTU.allseq/Otu0130.fasta]

>G3BZQ8102G2OU6
GGTGAGTAACGCGTGGGGAACCTGCCTCAGTACAGGGGGATAACAGCCGGAAACAGCTGTTAATACCGCATAAGACCACAATGCCGCATGGCACAGGGGTAAAAACTCCGGTGGTATGAGATGGACCCGCGTCCGATTAGCCAGTTGGCGGGGTAAAGGCCCACCAAAGCGACGATCGGTAGCCGATCTGAGAGGATGACCGGCCACATTGGGACTGAGACACGGCCCAAACTCCTACGGGAGGCAGCAGTGGGGGAATATTGCACAATGGGGGAAACCCTGATGCAGCGACGCCGCGTGAGTGAAGAAGTATTTCGGTATGTAAAGCTCTATCAGCAGGGAAGAAGATGACGGTACCTGAGTAAGAAGCCCCGGCTAACTA
>G3BZQ8102JLZEX
GGTGAGTAACGCGTGGGGAACCTGCCTCATACAGGGGGATAACAGCCGGAAACAGCTGTTAATACCGCATAAGACCCCAGTGCCGCATGGCACGGGGGTAAAAACTCCGGTGGTATGAGATGGACCCGCGTCCGATTAGCCAGTTGGCGGGGTAAAGGCCACCAAAGCGACGATCGGTAGCCGATCTGAGAGGATGACCGGCCACATTGGGACTGAGACACGGCCCAAACTCCTACGGGAGGCAGCAGTGGGGAATATTGCACAATGGGGGGAACCCTGATGCAGCGACGCCGCGTGAGTGAAGAAGTATTTCGGTATGTAAAGCTCTATCAGCAGGGAAGAAGATGACGGTACCTGAGTAAGAAGCCCCGGCTAACTA
>G3BZQ8102FNWY6
GGTGAGTAACGCGTGGGGAACCTGCCTCATACAGGGGGATAACAGCCGGAAACAGCTGTTAATACCGCATAAGACCCCAGTGCCGCATGGCACGGGGGTAAAAACTCCGGTGGTATGAGATGGACCCGCGTCCGATTAGCCAGTTGGCGGGGTAAAGGCCACCAAAGCGACGATCGGTAGCCGATCTGAGAGGATGACCGGCCACATTGGGACTGAGACACGGCCCAAACTCCTACGGGAGGCAGCAGTGGGGAATATTGCACAATGGGGGGAACCCTGATGCAGCGACGCCGCGTGAGTGAAGAAGTATTTCGGTATGTAAAGCTCTATCAGCAGGGAAGAAGATGACGGTACCTGAGTAAGAAGCCCCGGCTAACTA
>G35JFLI02FNC53
GGTGAGTAACGCGTGGGGAACCTGCCTCATACAGGGGGATAACAGCCGGAAACAGCTGTTAATACCGCATAAGACCCCAGTGCCGCATGGCACGGGGGTAAAAACTCCGGTGGTATGAGATGGACCCGCGTCCGATTAGCCAGTTGGCGGGGTAAAGGCCACCAAAGCGACGATCGGTAGCCGATCTGAGAGGATGACCGGCCACATTGGGACTGAGACACGGCCCAAACTCCTACGGGAGGCAGCAGTGGGGAATATTGCACAATGGGGGGAACCCTGATGCAGCGACGCCGCGTGAGTGAAGAAGTATTTCGGTATGTAAAGCTCTATCAGCAGGGAAGAAGATGACGGTACCTGAGTAAGAAGCCCCGGCTAACTA
>G35JFLI02IV03X
GGTGAGTAACGCGTGGGGAACCTGCCTCATACAGGGGGATAACAGCCGGAAACAGCTGTTAATACCGCATAAGACCCCAGTGCCGCATGGCACGGGGGTAAAAACTCCGGTGGTATGAGATGGACCCGCGTCCGATTAGCCAGTTGGCGGGGTAAAGGCCACCAAAGCGACGATCGGTAGCCGATCTGAGAGGATGACCGGCCACATTGGGACTGAGACACGGCCCAAACTCCTACGGGAGGCAGCAGTGGGGAATATTGCACAATGGGGGGAACCCTGATGCAGCGACGCCGCGTGAGTGAAGAAGTATTTCGGTATGTAAAGCTCTATCAGCAGGGAAGAAGATGACGGTACCTGAGTAAGAAGCCCCGGCTAACTA
>G35JFLI02JKBQ5
GGTGAGTAACGCGTGGGGAACCTGCCTCATACAGGGGGATAACAGCCGGAAACAGCTGTTAATACCGCATAAGACCCCAGTGCCGCATGGCACGGGGGTAAAAACTCCGGTGGTATGAGATGGACCCGCGTCCGATTAGCCAGTTGGCGGGGTAAAGGCCACCAAAGCGACGATCGGTAGCCGATCTGAGAGGATGACCGGCCACATTGGGACTGAGACACGGCCCAAACTCCTACGGGAGGCAGCAGTGGGGAATATTGCACAATGGGGGGAACCCTGATGCAGCGACGCCGCGTGAGTGAAGAAGTATTTCGGTATGTAAAGCTCTATCAGCAGGGAAGAAGATGACGGTACCTGAGTAAGAAGCCCCGGCTAACTA
>GV2UCFN02I3FNI
GGTGAGTAACGCGTGGGGAACCTGCCTCATACAGGGGGATAACAGCCGGAAACAGCTGTTAATACCGCATAAGACCCCAGTGCCGCATGGCACGGGGGTAAAAACTCCGGTGGTATGAGATGGACCCGCGTCCGATTAGCCAGTTGGCGGGGTAAAGGCCCACCAAAGCGACGATCGGTAGCCGATCTGAGAGGATGACCGGCCACATTGGGACTGAGACACGGCCCAAACTCCTACGGGAGGCAGCAGTGGGGAATATTGCACAATGGGGGGAACCCTGATGCAGCGACGCCGCGTGAGTGAAGAAGTATTTCGGTATGTAAAGCTCTATCAGCAGGGAAGAAGATGACGGTACCTGAGTAAGAAGCCCCGGCTAACTA
>GV2UCFN02GX57N
GGTGAGTAACGCGTGGGGAACCTGCCTCATACAGGGGGATAACAGCCGGAAACAGCTGTTAATACCGCATAAGACCCCAGTGCCGCATGGCACGGGGGTAAAAACTCCGGTGGTATGAGATGGACCCGCGTCCGATTAGCCAGTTGGCGGGGTAAAGGCCCACCAAAGCGACGATCGGTAGCCGATCTGAGAGGATGACCGGCCACATTGGGACTGAGACACGGCCCAAACTCCTACGGGAGGCAGCAGTGGGGAATATTGCACAATGGGGGGAACCCTGATGCAGCGACGCCGCGTGAGTGAAGAAGTATTTCGGTATGTAAAGCTCTATCAGCAGGGAAGAAGATGACGGTACCTGAGTAAGAAGCCCCGGCTAACTA
>GV2UCFN02JC5LW
GGTGAGTAACGCGTGGGGAACCTGCCTCATACAGGGGGATAACAGCCGGAAACAGCTGTTAATACCGCATAAGACCCCAGTGCCGCATGGCACGGGGGTAAAAACTCCGGTGGTATGAGATGGACCCGCGTCCGATTAGCCAGTTGGCGGGGTAAAGGCCCACCAAAGCGACGATCGGTAGCCGATCTGAGAGGATGACCGGCCACATTGGGACTGAGACACGGCCCAAACTCCTACGGGAGGCAGCAGTGGGGAATATTGCACAATGGGGGGAACCCTGATGCAGCGACGCCGCGTGAGTGAAGAAGTATTTCGGTATGTAAAGCTCTATCAGCAGGGAAGAAGATGACGGTACCTGAGTAAGAAGCCCCGGCTAACTA
>G35JFLI02H4RYM
GGTGAGTAACGCGTGGGGAACCTGCCTCATACAGGGGGATAACAGCCGGAAACAGCTGTTAATACCGCATAAGACCCCAGTGCCGCATGGCACGGGGGTAAAAACTCCGGTGGTATGAGATGGACCCGCGTCCGATTAGCCAGTTGGCGGGGTAAAGGCCCACCAAAGCGACGATCGGTAGCCGATCTGAGAGGATGACCGGCCACATTGGGACTGAGACACGGCCCAAACTCCTACGGGAGGCAGCAGTGGGGAATATTGCACAATGGGGGGAACCCTGATGCAGCGACGCCGCGTGAGTGAAGAAGTATTTCGGTATGTAAAGCTCTATCAGCAGGGAAGAAGATGACGGTACCTGAGTAAGAAGCCCCGGCTAACTA
>GV2UCFN02FNFXV
GGTGAGTAACGCGTGGGGAACCTGCCTCATACAGGGGGATAACAGCCGGAAGCAGCTGTTAATACCGCATAAGACCCCAGTGCCGCATGGCACAGGGGTAAAAACTCCGGTGGTATGAGATGGACCCGCGTCCGATTAGCCAGTTGGCGGGGTAAAGGCCCACCAAAGCGACGATCGGTAGCCGATCTGAGAGGATGACCGGCCACATTGGGACTGAGACACGGCCCAAACTCCTACGGGAGGCAGCAGTGGGGAATATTGCACAATGGGGGGAACCCTGATGCAGCGACGCCGCGTGAGTGAAGAAGTATTTCGGTATGTAAAGCTCTATCAGCAGGGAAGAAGATGACGGTACCTGAGTAAGAAGCCCCGGCTAACTA
>GV2UCFN02HCQ5J
GGTGAGTAACGCGTGGGGAACCTGCCTCATACAGGGGGATAACAGCCGGAAGCAGCTGTTAATACCGCATAAGACCCCAGTGCCGCATGGCACAGGGGTAAAAACTCCGGTGGTATGAGATGGACCCGCGTCCGATTAGCCAGTTGGCGGGGTAAAGGCCCACCAAAGCGACGATCGGTAGCCGATCTGAGAGGATGACCGGCCACATTGGGACTGAGACACGGCCCAAACTCCTACGGGAGGCAGCAGTGGGGAATATTGCACAATGGGGGGAACCCTGATGCAGCGACGCCGCGTGAGTGAAGAAGTATTTCGGTATGTAAAGCTCTATCAGCAGGGAAGAAGATGACGGTACCTGAGTAAGAAGCCCCGGCTAACTA
>GV2UCFN02JFPFE
GGTGAGTAACGCGTGGGGAACCTGCCTCATACAGGGGGATAACAGCCGGAAGCAGCTGTTAATACCGCATAAGACCCCAGTGCCGCATGGCACAGGGGTAAAAACTCCGGTGGTATGAGATGGACCCGCGTCCGATTAGCCAGTTGGCGGGGTAAAGGCCCACCAAAGCGACGATCGGTAGCCGATCTGAGAGGATGACCGGCCACATTGGGACTGAGACACGGCCCAAACTCCTACGGGAGGCAGCAGTGGGGAATATTGCACAATGGGGGGAACCCTGATGCAGCGACGCCGCGTGAGTGAAGAAGTATTTCGGTATGTAAAGCTCTATCAGCAGGGAAGAAGATGACGGTACCTGAGTAAGAAGCCCCGGCTAACTA
>GV2UCFN02H8JZL
GGTGAGTAACGCGTGGGGAACCTGCCTCATACAGGGGGATAACAGCCGGAAGCAGCTGTTAATACCGCATAAGACCCCAGTGCCGCATGGCACAGGGGTAAAAACTCCGGTGGTATGAGATGGACCCGCGTCCGATTAGCCAGTTGGCGGGGTAAAGGCCCACCAAAGCGACGATCGGTAGCCGATCTGAGAGGATGACCGGCCACATTGGGACTGAGACACGGCCCAAACTCCTACGGGAGGCAGCAGTGGGGAATATTGCACAATGGGGGGAACCCTGATGCAGCGACGCCGCGTGAGTGAAGAAGTATTTCGGTATGTAAAGCTCTATCAGCAGGGAAGAAGATGACGGTACCTGAGTAAGAAGCCCCGGCTAACTA
