# Supplementary material for: Investigation of the Effect of Type 2 Diabetes Mellitus on Subgingival Plaque Microbiota by High-Throughput 16S rDNA Pyrosequencing
Source: PLoS One. 2013 Apr 22;8(4):e61516. doi: 10.1371/journal.pone.0061516 (PMC3632544; doi:10.1371/journal.pone.0061516)
Supplement: File S1 — FASTA-format sequences for all the OTUs. Sequences for each OTU are provided in a FASTA-format file. (ZIP) [file pone.0061516.s004.zip › OTU.allseq/Otu0132.fasta]

>GV2UCFN02IU8CE
GGTGAGTAACGCGTGGGCAACCTGCCTTATACAGGGGATAACAGAGAGAATTTCCGCTAATACCCCATAAGACCCCATTGTCGCATGACAGAGAGGTAAAAGATTTATTGGGTATAAGATGGACCCGCGTCTGATTAGCTGGTTGGTGAGGTAAAGGCTCACCAAGGCGACGATCAGTAGCCGGCCTGAGAGGGTGAACGGCCACATTGGGACTGAGACACGGCCCAAACTCCTACGGGAGGCAGCAGTGGGGAATATTGGACAATGGGGGGAACCCTGATCCAGCGACGCCGCGTGAGTGAAGAAGTATTTCGGTATGTAAAGCTCTATCAGCAGGGAAGAAAATGACGGTACCTGACTAAGAAGCCCCGGCTAACTA
>GV2UCFN02GPK7W
GGTGAGTAACGCGTGGGCAACCTGCCTTATACAGGGGGATAACAGAGAGAAATTTCCGCTAATACCCCATAAGACCCCATTGTCGCATGACAGAGAGGTAAAAGATTTATTGGTATAAGATGGACCCGCGTCTGATTAGCTGGTTGGTGAGGTAAAGGCTCACCAAGGCGACGATCAGTAGCCGGCCTGAGAGGGTGAACGGCCACATTGGGACTGAGACACGGCCCAAACTCCTACGGGAGGCAGCAGTGGGGAATATTGGACAATGGGGGGGAACCCTGATCCAGCGACGCCGCGTGAGTGAAGAAGTATTTCGGTATGTAAAGCTCTATCAGCAGGGAAGAAAATGACGGTACCTGACTAAGAAGCCCCGGCTAACTA
>GV2UCFN02IB7O3
GGTGAGTAACGCGTGGGCAACCTGCCTTATACAGGGGGATAACAGAGAGAAATTTCCGCTAATACCCCATAAGACCCCATTGTCGCATGACAGAGAGGTAAAAGATTTATTGGTATAAGATGGACCCGCGTCTGATTAGCTGGTTGGTGAGGTAAAGGCTCACCAAGGCGACGATCAGTAGCCGGCCTGAGAGGGTGAACGGCCACATTGGGACTGAGACACGGCCCAAACTCCTACGGGAGGCAGCAGTGGGGAATATTGGACAATGGGGGGGAACCCTGATCCAGCGACGCCGCGTGAGTGAAGAAGTATTTCGGTATGTAAAGCTCTATCAGCAGGGAAGAAAATGACGGTACCTGACTAAGAAGCCCCGGCTAACTA
>GV2UCFN02FXTHN
GGTGAGTAACGCGTGGGCAACCTGCCTTATACAGGGGGATAACAGAGAGAAATTTCCGCTAATACCCCATAAGACCCCATTGTCGCATGACAGAGAGGTAAAAGATTTATTGGTATAAGATGGACCCGCGTCTGATTAGCTGGTTGGTGAGGTAAAGGCTCACCAAGGCGACGATCAGTAGCCGGCCTGAGAGGGTGAACGGCCACATTGGGACTGAGACACGGCCCAAACTCCTACGGGAGGCAGCAGTGGGGAATATTGGACAATGGGGGGGAACCCTGATCCAGCGACGCCGCGTGAGTGAAGAAGTATTTCGGTATGTAAAGCTCTATCAGCAGGGAAGAAAATGACGGTACCTGACTAAGAAGCCCCGGCTAACTA
>GV2UCFN02F76WQ
GGTGAGTAACGCGTGGGCAACCTGCCTTATACAGGGGGATAACAGAGAGAAATTTCCGCTAATACCCCATAAGACCCCATTGTCGCATGACAGAGAGGTAAAAGATTTATTGGTATAAGATGGACCCGCGTCTGATTAGCTGGTTGGTGAGGTAAAGGCTCACCAAGGCGACGATCAGTAGCCGGCCTGAGAGGGTGAACGGCCACATTGGGACTGAGACACGGCCCAAACTCCTACGGGAGGCAGCAGTGGGGAATATTGGACAATGGGGGGGAACCCTGATCCAGCGACGCCGCGTGAGTGAAGAAGTATTTCGGTATGTAAAGCTCTATCAGCAGGGAAGAAAATGACGGTACCTGACTAAGAAGCCCCGGCTAACTA
>GV2UCFN02GI9RI
GGTGAGTAACGCGTGGGCAACCTGCCTTATACAGGGGGATAACAGAGAGAAATTTCCGCTAATACCCCATAAGACCCCATTGTCGCATGACAGAGAGGTAAAAGATTTATTGGTATAAGATGGACCCGCGTCTGATTAGCTGGTTGGTGAGGTAAAGGCTCACCAAGGCGACGATCAGTAGCCGGCCTGAGAGGGTGAACGGCCACATTGGGACTGAGACACGGCCCAAACTCCTACGGGAGGCAGCAGTGGGGAATATTGGACAATGGGGGGGAACCCTGATCCAGCGACGCCGCGTGAGTGAAGAAGTATTTCGGTATGTAAAGCTCTATCAGCAGGGAAGAAAATGACGGTACCTGACTAAGAAGCCCCGGCTAACTA
>GV2UCFN02JUJQX
GGTGAGTAACGCGTGGGCAACCTGCCTTATACAGGGGGATAACAGAGAGAAATTTCCGCTAATACCCCATAAGACCCCATTGTCGCATGACAGAGAGGTAAAAGATTTATTGGTATAAGATGGACCCGCGTCTGATTAGCTGGTTGGTGAGGTAAAGGCTCACCAAGGCGACGATCAGTAGCCGGCCTGAGAGGGTGAACGGCCACATTGGGACTGAGACACGGCCCAAACTCCTACGGGAGGCAGCAGTGGGGAATATTGGACAATGGGGGGGAACCCTGATCCAGCGACGCCGCGTGAGTGAAGAAGTATTTCGGTATGTAAAGCTCTATCAGCAGGGAAGAAAATGACGGTACCTGACTAAGAAGCCCCGGCTAACTA
>GV2UCFN02GIYTY
GGTGAGTAACGCGTGGGCAACCTGCCTTATACAGGGGGATAACAGAGAGAAATTTCCGCTAATACCCCATAAGACCCCATTGTCGCATGACAGAGAGGTAAAAGATTTATTGGTATAAGATGGACCCGCGTCTGATTAGCTGGTTGGTGAGGTAAAGGCTCACCAAGGCGACGATCAGTAGCCGGCCTGAGAGGGTGAACGGCCACATTGGGACTGAGACACGGCCCAAACTCCTACGGGAGGCAGCAGTGGGGAATATTGGACAATGGGGGGAACCCTGATCCAGCGACGCCGCGTGAGTGAAGAAGTATTTCGGTATGTAAAGCTCTATCAGCAGGGAAGAAAATGACGGTACCTGACTAAGAAGCCCCGGCTAACTA
>GV2UCFN02JSJ5Z
GGTGAGTAACGCGTGGGCAACCTGCCTTATACAGGGGGATAACAGAGAGAAATTTCCGCTAATACCCCATAAGACCCCATTGTCGCATGACAGAGAGGTAAAAGATTTATTGGTATAAGATGGACCCGCGTCTGATTAGCTGGTTGGTGAGGTAAAGGCTCACCAAGGCGACGATCAGTAGCCGGCCTGAGAGGGTGAACGGCCACATTGGGACTGAGACACGGCCCAAACTCCTACGGGAGGCAGCAGTGGGGAATATTGGACAATGGGGGGAACCCTGATCCAGCGACGCCGCGTGAGTGAAGAAGTATTTCGGTATGTAAAGCTCTATCAGCAGGGAAGAAAATGACGGTACCTGACTAAGAAGCCCCGGCTAACTA
>GV2UCFN02FUAPY
GGTGAGTAACGCGTGGGCAACCTGCCTTATACAGGGGGATAACAGAGAGAAATTTCCGCTAATACCCCATAAGACCCCATTGTCGCATGACAGAGAGGTAAAAGATTTATTGGTATAAGATGGACCCGCGTCTGATTAGCTGGTTGGTGAGGTAAAGGCTCACCAAGGCGACGATCAGTAGCCGGCCTGAGAGGGTGAACGGCCACATTGGGACTGAGACACGGCCCAAACTCCTACGGGAGGCAGCAGTGGGGAATATTGGACAATGGGGGGAACCCTGATCCAGCGACGCCGCGTGAGTGAAGAAGTATTTCGGTATGTAAAGCTCTATCAGCAGGGAAGAAAATGACGGTACCTGACTAAGAAGCCCCGGCTAACTA
>GV2UCFN02HMOPA
GGTGAGTAACGCGTGGGCAACCTGCCTTATACAGGGGGATAACAGAGAGAAATTTCCGCTAATACCCCATAAGACCCCATTGTCGCATGACAGAGAGGTAAAAGATTTATTGGTATAAGATGGACCCGCGTCTGATTAGCTGGTTGGTGAGGTAAAGGCTCACCAAGGCGACGATCAGTAGCCGGCCTGAGAGGGTGAACGGCCACATTGGGACTGAGACACGGCCCAAACTCCTACGGGAGGCAGCAGTGGGGAATATTGGACAATGGGGGGAACCCTGATCCAGCGACGCCGCGTGAGTGAAGAAGTATTTCGGTATGTAAAGCTCTATCAGCAGGGAAGAAAATGACGGTACCTGACTAAGAAGCCCCGGCTAACTA
>GV2UCFN02IH949
GGTGAGTAACGCGTGGGCAACCTGCCTTATACAGGGGGATAACAGAGAGAAATTTCCGCTAATACCCCATAAGACCCCATTGTCGCATGACAGAGAGGTAAAAGATTTATTGGTATAAGATGGACCCGCGTCTGATTAGCTGGTTGGTGAGGTAAAGGCTCACCAAGGCGACGATCAGTAGCCGGCCTGAGAGGGTGAACGGCCACATTGGGACTGAGACACGGCCCAAACTCCTACGGGAGGCAGCAGTGGGGAATATTGGACAATGGGGGGAACCCTGATCCAGCGACGCCGCGTGAGTGAAGAAGTATTTCGGTATGTAAAGCTCTATCAGCAGGGAAGAAAATGACGGTACCTGACTAAGAAGCCCCGGCTAACTA
>GV2UCFN02HQ261
GGTGAGTAACGCGTGGGCAACCTGCCTTATACAGGGGGATAACAGAGAGAAATTTCCGCTAATACCCCATAAGACCCCATTGTCGCATGACAGAGAGGTAAAAGATTTATTGGTATAAGATGGACCCGCGTCTGATTAGCTGGTTGGTGAGGTAAAGGCTCACCAAGGCGACGATCAGTAGCCGGCCTGAGAGGGTGAACGGCCACATTGGGACTGAGACACGGCCCAAACTCCTACGGGAGGCAGCAGTGGGGAATATTGGACAATGGGGGGAACCCTGATCCAGCGACGCCGCGTGAGTGAAGAAGTATTTCGGTATGTAAAGCTCTATCAGCAGGGAAGAAAATGACGGTACCTGACTAAGAAGCCCCGGCTAACTA
>GV2UCFN02G644Q
GGTGAGTAACGCGTGGGCAACCTGCCTTATACAGGGGGATAACAGAGAGAAATTTCCGCTAATACCCCATAAGACCCCATTGTCGCATGACAGAGAGGTAAAAGATTTATTGGTATAAGATGGACCCGCGTCTGATTAGCTGGTTGGTGAGGTAAAGGCTCACCAAGGCGACGATCAGTAGCCGGCCTGAGAGGGTGAACGGCCACATTGGGACTGAGACACGGCCCAAACTCCTACGGGAGGCAGCAGTGGGGAATATTGGACAATGGGGGGAACCCTGATCCAGCGACGCCGCGTGAGTGAAGAAGTATTTCGGTATGTAAAGCTCTATCAGCAGGGAAGAAAATGACGGTACCTGACTAAGAAGCCCCGGCTAACTA
>GV2UCFN02JXJHN
GGTGAGTAACGCGTGGGCAACCTGCCTTATACAGGGGGATAACAGAGAGAAATTTCCGCTAATACCCCATAAGACCCCATTGTCGCATGACAGAGAGGTAAAAGATTTATTGGTATAAGATGGACCCGCGTCTGATTAGCTGGTTGGTGAGGTAAAGGCTCACCAAGGCGACGATCAGTAGCCGGCCTGAGAGGGTGAACGGCCACATTGGGACTGAGACACGGCCCAAACTCCTACGGGAGGCAGCAGTGGGGAATATTGGACAATGGGGGGAACCCTGATCCAGCGACGCCGCGTGAGTGAAGAAGTATTTCGGTATGTAAAGCTCTATCAGCAGGGAAGAAAATGACGGTACCTGACTAAGAAGCCCCGGCTAACTA
>GV2UCFN02F9FRJ
GGTGAGTAACGCGTGGGCAACCTGCCTTATACAGGGGGATAACAGAGAGAAATTTCCGCTAATACCCCATAAGACCCCATTGTCGCATGACAGAGAGGTAAAAGATTTATTGGTATAAGATGGACCCGCGTCTGATTAGCTGGTTGGTGAGGTAAAGGCTCACCAAGGCGACGATCAGTAGCCGGCCTGAGAGGGTGAACGGCCACATTGGGACTGAGACACGGCCCAAACTCCTACGGGAGGCAGCAGTGGGGAATATTGGACAATGGGGGGAACCCTGATCCAGCGACGCCGCGTGAGTGAAGAAGTATTTCGGTATGTAAAGCTCTATCAGCAGGGAAGAAAATGACGGTACCTGACTAAGAAGCCCCGGCTAACTA
