# Supplementary material for: Investigation of the Effect of Type 2 Diabetes Mellitus on Subgingival Plaque Microbiota by High-Throughput 16S rDNA Pyrosequencing
Source: PLoS One. 2013 Apr 22;8(4):e61516. doi: 10.1371/journal.pone.0061516 (PMC3632544; doi:10.1371/journal.pone.0061516)
Supplement: File S1 — FASTA-format sequences for all the OTUs. Sequences for each OTU are provided in a FASTA-format file. (ZIP) [file pone.0061516.s004.zip › OTU.allseq/Otu0134.fasta]

>GV2UCFN02FWYKU
GGTGAGGAACACGTGGGTAATCTACCCTTAAGTTGGGGATAGCTATTAGAAATAGTAGGTAATACCGAATGTGACCGTATCTGTTAGAGGGATACGAGGAAAGGAGCTAAGGCTTCGCTAAAAGAATGGCCCGCGGCCCATTATGCTCGTTGGTGAGGTAACGGCCCACCAAGGCGATGATGGGTATCCGGCCTGAGAGGGTGGACGGACACATTGGGACTGAGATACGGCCCAGACTTCTACGGGAGGCAGCAGTTAAGAATATTCCGCAATGGACGAAAGTCTGACGGAGCGACGCCGCGTGGATGAAGAATGCCGAAAGGTTGTAAAATCCTTTTAAGCCTGAGGAATAAGCACAGTAGGGAATGATTGTGTGGTGACTGTAGGGCTTGAATAAGCACCGGCAAATTA
>GV2UCFN02I15DV
GGTGAGGAACACGTGGGTAATCTACCCTTAAGATGGGGATAGCTGCTAGAAATAGTAGGTAATACCGAATGTGACCGTATCTGTTAGAGGGATACGAGGAAAGGAGCTAAGGCTTCGCTAAAAGAATGGCCCGCGGCCCATTATGCTCGTTGGTGAGGGTAACGGCCCACCAAGGCGATGATGGGTATCCGGCCTGAGAGGGTGGACGGACACATTGGGACTGAGATACGGCCCAGACTTCTACGGGAGGCAGCAGTTAAGAATATTCCGCAATGGACGAAAGTCTGACGGAGCGACGCCGCGTGGATGAAGAATGCCGAAAGGTTGTAAAATCCTTTTAAGCCTGAGGAATAAGCACAGTAGGGAATGATTGTGTGGTGACTGTAGGGCTTGAATAAGCACCGGCAAATTA
>GV2UCFN02HLIX6
GGTGAGTAACACGTGGGTGACATACCTTTTAGTTGGGGGATAGCTATTAGAAATAGTAGGTAATACCGAATGTGACCGTACCTGTTAGAGGGGTACGAGGAAAGGAGCTAAGGCTTCGCTAAAAGATGGCTCGCGGCCCATTATGCTCGTTGGTGAGGTAACGGCCCACCAAGGCGATGATGGGTATCCGGCCTGAGAGGGTGAACGGACACATTGGGACTGAGATACGGCCCAGACTTCTACGGGAGGCAGCAGTTAAGAATATTCCGCAATGGACGAAAGTCTGACGGAGCGACGCCGCGTGGATGAAGAATGCCGAAAGGTTGTAAAATCCTTTTAAGCCTGAGGAATAAGCACAGTAGGGAATGATTGTGTGGTGACTGTAGGGCTTGAATAAGCACCGGCAAATTA
>GV2UCFN02JX6FI
GGTGAGTAACACGTGGGTGACATACCTTTTAGTTGGGGATAGCTATTAGAAATAGTAGGTAATACCGAATGTGACCGTATTTATTAGAAGGATACGAGGAAAGGAGCTAAGGCTTCGCTAAAAGAATGGCTCGCGGCCCATTATGCTCGTTGGTGAGGTAACGGCCCACCAAGGCGATGATGGGTATCCGGCCTGAGAGGGTGGACGGACACATTGGGACTGAGATACGGCCCAGACTTCTACGGGAGGCAGCAGTTAAGAATATTCCGCAATGGACGAAAGTCTGACGGAGCGACGCCGCGTGGATGAAGAATGCCGAAAGGTTGTAAAATCCTTTTAAGCCTGAGGAATAAGCACAGTAGGGAATGATTGTGTGGTGACTGTAGGGCTTGAATAAGCACCGGCAAATTA
>G3BZQ8102HAL7B
GGTGAGTAACACGTGGGTGACATACCTTTAGATGGGGATAGCTATTAGAAATAGTAGGTAATACCGAATGTGACCGTATCTGTTAGAGGGATACGAGGAAAGAGCTAAGGCTTCGCTAAAAGAATGGCCCGCGGCCCATTATGCTCGTTGGTGAGGTAACGGCCCACCAAGGCGATGATGGGTATCCGGCCTGAGAGGGTGGACGGACACATTGGGACTGAGATACGGCCCAGACTTCTACGGGAGGCAGCAGTTAAGAATATTCCGCAATGGACGAAAGTCTGACGGAGCGACGCCGCGTGGATGAAAGAATGCCGAAAGGTTGTAAAATCCTTTTAAGCCTGAGGAATAAGCACAGTAGGGAATGATTGTGTGGTGACTGTAGGGCTTGAATAAGCACCGGCAAATTA
>G3BZQ8102I1OW7
GGTGAGTAACACGTGGGTGACATACCTTTTAGATGGGATAGCTATTAGAAATAGTAGGTAATACCGAATGTGACCGTATCTGTTAGAGGGATACGAGGAAAGGAGCTAAGGCTTCGCTAAAAGAATGGCCCGCGGCCCATTATGCTCGTTGGTGAGGTAACGGCCCACCAAGGCGATGATGGGTATCCGGCCTGAGAGGGTGGACGGACACATTGGGACTGAGATACGGCCCAGACTTCTACGGGAGGCAGCAGTTAAGAATATTCCGCAATGGACGAAAGTCTGACGGAGCGACGCCGCGTGGATGAAGAATGCCGAAAGGTTGTAAAATCCTTTTAAGCCTGAGGAATAAGCACAGTAGGGAATGATTGTGTGGTGACTGTAGGGCTTGAATAAGCACCGGCAAATTA
>G35JFLI02GW6JD
GGTGAGTAACACGTGGGTGACATACCTTTTAGATGGGATAGCTATTAGAAATAGTAGGTAATACCGAATGTGACCGTATCTGTTAGAGGGATACGAGGAAAGGAGCTAAGGCTTCGCTAAAAGAATGGCCCGCGGCCCATTATGCTCGTTGGTGAGGTAACGGCCCACCAAGGCGATGATGGGTATCCGGCCTGAGAGGGTGGACGGACACATTGGGACTGAGATACGGCCCAGACTTCTACGGGAGGCAGCAGTTAAGAATATTCCGCAATGGACGAAAGTCTGACGGAGCGACGCCGCGTGGATGAAGAATGCCGAAAGGTTGTAAAATCCTTTTAAGCCTGAGGAATAAGCACAGTAGGGAATGATTGTGTGGTGACTGTAGGGCTTGAATAAGCACCGGCAAATTA
>G35JFLI02HC837
GGTGAGTAACACGTGGGTGACATACCTTTTAGATGGGATAGCTATTAGAAATAGTAGGTAATACCGAATGTGACCGTATCTGTTAGAGGGATACGAGGAAAGGAGCTAAGGCTTCGCTAAAAGAATGGCCCGCGGCCCATTATGCTCGTTGGTGAGGTAACGGCCCACCAAGGCGATGATGGGTATCCGGCCTGAGAGGGTGGACGGACACATTGGGACTGAGATACGGCCCAGACTTCTACGGGAGGCAGCAGTTAAGAATATTCCGCAATGGACGAAAGTCTGACGGAGCGACGCCGCGTGGATGAAGAATGCCGAAAGGTTGTAAAATCCTTTTAAGCCTGAGGAATAAGCACAGTAGGGAATGATTGTGTGGTGACTGTAGGGCTTGAATAAGCACCGGCAAATTA
>G35JFLI02JPJBK
GGTGAGTAACACGTGGGTGACATACCTTTTAGATGGGATAGCTATTAGAAATAGTAGGTAATACCGAATGTGACCGTATCTGTTAGAGGGATACGAGGAAAGGAGCTAAGGCTTCGCTAAAAGAATGGCCCGCGGCCCATTATGCTCGTTGGTGAGGTAACGGCCCACCAAGGCGATGATGGGTATCCGGCCTGAGAGGGTGGACGGACACATTGGGACTGAGATACGGCCCAGACTTCTACGGGAGGCAGCAGTTAAGAATATTCCGCAATGGACGAAAGTCTGACGGAGCGACGCCGCGTGGATGAAGAATGCCGAAAGGTTGTAAAATCCTTTTAAGCCTGAGGAATAAGCACAGTAGGGAATGATTGTGTGGTGACTGTAGGGCTTGAATAAGCACCGGCAAATTA
>GV2UCFN02JWPN3
GGTGAGTAACACGTGGGTGACATACCTTTTAGATGGGGATAGCTATTAGAAATAGTAGGTAATACCGAATGTGACCGTATCTGTTAGAGGGATACGAGGAAAGGAGCTAAGGCTTCGCTAAAAGAATGGCCCGCGGCCCATTATGCTTGTTGGTGAGGTAACGGCCCACCAAGGCGATGATGGGTATCCGGCCTGAGAGGGTGGACGGACACATTGGGACTGAGATACGGCCCAGACTTCTACGGGAGGCAGCAGTTAAGAATATTCCGCAATGGACGAAAGTCTGACGGAGCGACGCCGCGTGGATGAAGAATGCCGAAAGGTTGTAAAATCCTTTTAAGCCTGAGGAATAAGCACAGTAGGGAATGATTGTGTGGTGACTGTAGGGCTTGAATAAGCACCGGCAAATTA
>GV2UCFN02I532O
GGTGAGTAACACGTGGGTGACATACCTTTTAGATGGGGATAGCTATTAGAAATAGTAGGTAATACCGAATGTGACCGTATCTGTTAGAGGGATACGAGGAAAGGAGCTAAGGCTTCGCTAAAAGAATGGCCCGCGGCCCATTATGCTTGTTGGTGAGGTAACGGCCCACCAAGGCGATGATGGGTATCCGGCCTGAGAGGGTGGACGGACACATTGGGACTGAGATACGGCCCAGACTTCTACGGGAGGCAGCAGTTAAGAATATTCCGCAATGGACGAAAGTCTGACGGAGCGACGCCGCGTGGATGAAGAATGCCGAAAGGTTGTAAAATCCTTTTAAGCCTGAGGAATAAGCACAGTAGGGAATGATTGTGTGGTGACTGTAGGGCTTGAATAAGCACCGGCAAATTA
>GV2UCFN02I3UQM
GGTGAGTAACACGTGGGTGACATACCTTTTAGATGGGGATAGCTATTAGAAATAGTAGGTAATACCGAATGTGACCGTATCTGTTAGAGGGATACGAGGAAAGGAGCTAAGGCTTCGCTAAAAGAATGGCCCGCGGCCCATTATGCTTGTTGGTGAGGTAACGGCCCACCAAGGCGATGATGGGTATCCGGCCTGAGAGGGTGGACGGACACATTGGGACTGAGATACGGCCCAGACTTCTACGGGAGGCAGCAGTTAAGAATATTCCGCAATGGACGAAAGTCTGACGGAGCGACGCCGCGTGGATGAAGAATGCCGAAAGGTTGTAAAATCCTTTTAAGCCTGAGGAATAAGCACAGTAGGGAATGATTGTGTGGTGACTGTAGGGCTTGAATAAGCACCGGCAAATTA
>GV2UCFN02ITQ1C
GGTGAGTAACACGTGGGTGACATACCTTTTAGATGGGGATAGCTATTAGAAATAGTAGGTAATACCGAATGTGACCGTATCTGTTAGAGGGATACGAGGAAAGGAGCTAAGGCTTCGCTAAAAGAATGGCCCGCGGCCCATTATGCTTGTTGGTGAGGTAACGGCCCACCAAGGCGATGATGGGTATCCGGCCTGAGAGGGTGGACGGACACATTGGGACTGAGATACGGCCCAGACTTCTACGGGAGGCAGCAGTTAAGAATATTCCGCAATGGACGAAAGTCTGACGGAGCGACGCCGCGTGGATGAAGAATGCCGAAAGGTTGTAAAATCCTTTTAAGCCTGAGGAATAAGCACAGTAGGGAATGATTGTGTGGTGACTGTAGGGCTTGAATAAGCACCGGCAAATTA
>GV2UCFN02JM2E3
GGTGAGTAACACGTGGGTGACATACCTTTTAGATGGGGATAGCTATTAGAAATAGTAGGTAATACCGAATGTGACCGTATCTGTTAGAGGGATACGAGGAAAGGAGCTAAGGCTTCGCTAAAAGAATGGCCCGCGGCCCATTATGCTTGTTGGTGAGGTAACGGCCCACCAAGGCGATGATGGGTATCCGGCCTGAGAGGGTGGACGGACACATTGGGACTGAGATACGGCCCAGACTTCTACGGGAGGCAGCAGTTAAGAATATTCCGCAATGGACGAAAGTCTGACGGAGCGACGCCGCGTGGATGAAGAATGCCGAAAGGTTGTAAAATCCTTTTAAGCCTGAGGAATAAGCACAGTAGGGAATGATTGTGTGGTGACTGTAGGGCTTGAATAAGCACCGGCAAATTA
>GV2UCFN02IPMM8
GGTGAGTAACACGTGGGTGACATACCTTTTAGATGGGGATAGCTATTAGAAATAGTAGGTAATACCGAATGTGACCGTATCTGTTAGAGGGATACGAGGAAAGGAGCTAAGGCTTCGCTAAAAGAATGGCCCGCGGCCCATTATGCTTGTTGGTGAGGTAACGGCCCACCAAGGCGATGATGGGTATCCGGCCTGAGAGGGTGGACGGACACATTGGGACTGAGATACGGCCCAGACTTCTACGGGAGGCAGCAGTTAAGAATATTCCGCAATGGACGAAAGTCTGACGGAGCGACGCCGCGTGGATGAAGAATGCCGAAAGGTTGTAAAATCCTTTTAAGCCTGAGGAATAAGCACAGTAGGGAATGATTGTGTGGTGACTGTAGGGCTTGAATAAGCACCGGCAAATTA
>GV2UCFN02JSCMO
GGTGAGTAACACGTGGGTGACATACCTTTTAGATGGGGATAGCTATTAGAAATAGTAGGTAATACCGAATGTGACCGTATCTGTTAGAGGGATACGAGGAAAGGAGCTAAGGCTTCGCTAAAAGAATGGCCCGCGGCCCATTATGCTTGTTGGTGAGGTAACGGCCCACCAAGGCGATGATGGGTATCCGGCCTGAGAGGGTGGACGGACACATTGGGACTGAGATACGGCCCAGACTTCTACGGGAGGCAGCAGTTAAGAATATTCCGCAATGGACGAAAGTCTGACGGAGCGACGCCGCGTGGATGAAGAATGCCGAAAGGTTGTAAAATCCTTTTAAGCCTGAGGAATAAGCACAGTAGGGAATGATTGTGTGGTGACTGTAGGGCTTGAATAAGCACCGGCAAATTA
>GV2UCFN02GF5J8
GGTGAGTAACACGTGGGTGACATACCTTTTAGATGGGGATAGCTATTAGAAATAGTAGGTAATACCGAATGTGACCGTATCTGTTAGAGGGATACGAGGAAAGGAGCTAAGGCTTCGCTAAAAGAATGGCCCGCGGCCCATTATGCTTGTTGGTGAGGTAACGGCCCACCAAGGCGATGATGGGTATCCGGCCTGAGAGGGTGGACGGACACATTGGGACTGAGATACGGCCCAGACTTCTACGGGAGGCAGCAGTTAAGAATATTCCGCAATGGACGAAAGTCTGACGGAGCGACGCCGCGTGGATGAAGAATGCCGAAAGGTTGTAAAATCCTTTTAAGCCTGAGGAATAAGCACAGTAGGGAATGATTGTGTGGTGACTGTAGGGCTTGAATAAGCACCGGCAAATTA
>GV2UCFN02HKM3A
GGTGAGTAACACGTGGGTGACATACCTTTTAGATGGGGATAGCTATTAGAAATAGTAGGTAATACCGAATGTGACCGTATCTGTTAGAGGGATACGAGGAAAGGAGCTAAGGCTTCGCTAAAAGAATGGCCCGCGGCCCATTATGCTTGTTGGTGAGGTAACGGCCCACCAAGGCGATGATGGGTATCCGGCCTGAGAGGGTGGACGGACACATTGGGACTGAGATACGGCCCAGACTTCTACGGGAGGCAGCAGTTAAGAATATTCCGCAATGGACGAAAGTCTGACGGAGCGACGCCGCGTGGATGAAGAATGCCGAAAGGTTGTAAAATCCTTTTAAGCCTGAGGAATAAGCACAGTAGGGAATGATTGTGTGGTGACTGTAGGGCTTGAATAAGCACCGGCAAATTA
>GV2UCFN02F0RJK
GGTGAGTAACACGTGGGTGACATACCTTTTAGATGGGGATAGCTATTAGAAATAGTAGGTAATACCGAATGTGACCGTATCTGTTAGAGGGATACGAGGAAAGGAGCTAAGGCTTCGCTAAAAGAATGGCCCGCGGCCCATTATGCTTGTTGGTGAGGTAACGGCCCACCAAGGCGATGATGGGTATCCGGCCTGAGAGGGTGGACGGACACATTGGGACTGAGATACGGCCCAGACTTCTACGGGAGGCAGCAGTTAAGAATATTCCGCAATGGACGAAAGTCTGACGGAGCGACGCCGCGTGGATGAAGAATGCCGAAAGGTTGTAAAATCCTTTTAAGCCTGAGGAATAAGCACAGTAGGGAATGATTGTGTGGTGACTGTAGGGCTTGAATAAGCACCGGCAAATTA
>GV2UCFN02HFUXL
GGTGAGTAACACGTGGGTGACATACCTTTTAGATGGGGATAGCTATTAGAAATAGTAGGTAATACCGAATGTGACCGTATCTGTTAGAGGGATACGAGGAAAGGAGCTAAGGCTTCGCTAAAAGAATGGCCCGCGGCCCATTATGCTTGTTGGTGAGGTAACGGCCCACCAAGGCGATGATGGGTATCCGGCCTGAGAGGGTGGACGGACACATTGGGACTGAGATACGGCCCAGACTTCTACGGGAGGCAGCAGTTAAGAATATTCCGCAATGGACGAAAGTCTGACGGAGCGACGCCGCGTGGATGAAGAATGCCGAAAGGTTGTAAAATCCTTTTAAGCCTGAGGAATAAGCACAGTAGGGAATGATTGTGTGGTGACTGTAGGGCTTGAATAAGCACCGGCAAATTA
>GV2UCFN02JDZKW
GGTGAGTAACACGTGGGTGACATACCTTTTAGATGGGGATAGCTATTAGAAATAGTAGGTAATACCGAATGTGACCGTATCTGTTAGAGGGATACGAGGAAAGGAGCTAAGGCTTCGCTAAAAGAATGGCCCGCGGCCCATTATGCTTGTTGGTGAGGTAACGGCCCACCAAGGCGATGATGGGTATCCGGCCTGAGAGGGTGGACGGACACATTGGGACTGAGATACGGCCCAGACTTCTACGGGAGGCAGCAGTTAAGAATATTCCGCAATGGACGAAAGTCTGACGGAGCGACGCCGCGTGGATGAAGAATGCCGAAAGGTTGTAAAATCCTTTTAAGCCTGAGGAATAAGCACAGTAGGGAATGATTGTGTGGTGACTGTAGGGCTTGAATAAGCACCGGCAAATTA
>GV2UCFN02FE61P
GGTGAGTAACACGTGGGTGACATACCTTTTAGATGGGGATAGCTATTAGAAATAGTAGGTAATACCGAATGTGACCGTATCTGTTAGAGGGATACGAGGAAAGGAGCTAAGGCTTCGCTAAAAGAATGGCCCGCGGCCCATTATGCTTGTTGGTGAGGTAACGGCCCACCAAGGCGATGATGGGTATCCGGCCTGAGAGGGTGGACGGACACATTGGGACTGAGATACGGCCCAGACTTCTACGGGAGGCAGCAGTTAAGAATATTCCGCAATGGACGAAAGTCTGACGGAGCGACGCCGCGTGGATGAAGAATGCCGAAAGGTTGTAAAATCCTTTTAAGCCTGAGGAATAAGCACAGTAGGGAATGATTGTGTGGTGACTGTAGGGCTTGAATAAGCACCGGCAAATTA
>GV2UCFN02JJGL1
GGTGAGTAACACGTGGGTGACATACCTTTTAGATGGGGATAGCTATTAGAAATAGTAGGTAATACCGAATGTGACCGTATCTGTTAGAGGGATACGAGGAAAGGAGCTAAGGCTTCGCTAAAAGAATGGCCCGCGGCCCATTATGCTTGTTGGTGAGGTAACGGCCCACCAAGGCGATGATGGGTATCCGGCCTGAGAGGGTGGACGGACACATTGGGACTGAGATACGGCCCAGACTTCTACGGGAGGCAGCAGTTAAGAATATTCCGCAATGGACGAAAGTCTGACGGAGCGACGCCGCGTGGATGAAGAATGCCGAAAGGTTGTAAAATCCTTTTAAGCCTGAGGAATAAGCACAGTAGGGAATGATTGTGTGGTGACTGTAGGGCTTGAATAAGCACCGGCAAATTA
>GV2UCFN02JPF9D
GGTGAGTAACACGTGGGTGACATACCTTTTAGATGGGGATAGCTATTAGAAATAGTAGGTAATACCGAATGTGACCGTATCTGTTAGAGGGATACGAGGAAAGGAGCTAAGGCTTCGCTAAAAGAATGGCCCGCGGCCCATTATGCTTGTTGGTGAGGTAACGGCCCACCAAGGCGATGATGGGTATCCGGCCTGAGAGGGTGGACGGACACATTGGGACTGAGATACGGCCCAGACTTCTACGGGAGGCAGCAGTTAAGAATATTCCGCAATGGACGAAAGTCTGACGGAGCGACGCCGCGTGGATGAAGAATGCCGAAAGGTTGTAAAATCCTTTTAAGCCTGAGGAATAAGCACAGTAGGGAATGATTGTGTGGTGACTGTAGGGCTTGAATAAGCACCGGCAAATTA
>GV2UCFN02I0ZXP
GGTGAGTAACACGTGGGTGACATACCTTTTAGATGGGGATAGCTATTAGAAATAGTAGGTAATACCGAATGTGACCGTATCTGTTAGAGGGATACGAGGAAAGGAGCTAAGGCTTCGCTAAAAGAATGGCCCGCGGCCCATTATGCTTGTTGGTGAGGTAACGGCCCACCAAGGCGATGATGGGTATCCGGCCTGAGAGGGTGGACGGACACATTGGGACTGAGATACGGCCCAGACTTCTACGGGAGGCAGCAGTTAAGAATATTCCGCAATGGACGAAAGTCTGACGGAGCGACGCCGCGTGGATGAAGAATGCCGAAAGGTTGTAAAATCCTTTTAAGCCTGAGGAATAAGCACAGTAGGGAATGATTGTGTGGTGACTGTAGGGCTTGAATAAGCACCGGCAAATTA
>GV2UCFN02F6CL1
GGTGAGTAACACGTGGGTGACATACCTTTTAGATGGGGATAGCTATTAGAAATAGTAGGTAATACCGAATGTGACCGTATCTGTTAGAGGGATACGAGGAAAGGAGCTAAGGCTTCGCTAAAAGAATGGCCCGCGGCCCATTATGCTTGTTGGTGAGGTAACGGCCCACCAAGGCGATGATGGGTATCCGGCCTGAGAGGGTGGACGGACACATTGGGACTGAGATACGGCCCAGACTTCTACGGGAGGCAGCAGTTAAGAATATTCCGCAATGGACGAAAGTCTGACGGAGCGACGCCGCGTGGATGAAGAATGCCGAAAGGTTGTAAAATCCTTTTAAGCCTGAGGAATAAGCACAGTAGGGAATGATTGTGTGGTGACTGTAGGGCTTGAATAAGCACCGGCAAATTA
>GV2UCFN02FKNMK
GGTGAGTAACACGTGGGTGACATACCTTTTAGATGGGGATAGCTATTAGAAATAGTAGGTAATACCGAATGTGACCGTATCTGTTAGAGGGATACGAGGAAAGGAGCTAAGGCTTCGCTAAAAGAATGGCCCGCGGCCCATTATGCTTGTTGGTGAGGTAACGGCCCACCAAGGCGATGATGGGTATCCGGCCTGAGAGGGTGGACGGACACATTGGGACTGAGATACGGCCCAGACTTCTACGGGAGGCAGCAGTTAAGAATATTCCGCAATGGACGAAAGTCTGACGGAGCGACGCCGCGTGGATGAAGAATGCCGAAAGGTTGTAAAATCCTTTTAAGCCTGAGGAATAAGCACAGTAGGGAATGATTGTGTGGTGACTGTAGGGCTTGAATAAGCACCGGCAAATTA
>GV2UCFN02HRQ6D
GGTGAGTAACACGTGGGTGACATACCTTTTAGATGGGGATAGCTATTAGAAATAGTAGGTAATACCGAATGTGACCGTATCTGTTAGAGGGATACGAGGAAAGGAGCTAAGGCTTCGCTAAAAGAATGGCCCGCGGCCCATTATGCTTGTTGGTGAGGTAACGGCCCACCAAGGCGATGATGGGTATCCGGCCTGAGAGGGTGGACGGACACATTGGGACTGAGATACGGCCCAGACTTCTACGGGAGGCAGCAGTTAAGAATATTCCGCAATGGACGAAAGTCTGACGGAGCGACGCCGCGTGGATGAAGAATGCCGAAAGGTTGTAAAATCCTTTTAAGCCTGAGGAATAAGCACAGTAGGGAATGATTGTGTGGTGACTGTAGGGCTTGAATAAGCACCGGCAAATTA
>GV2UCFN02IZXRY
GGTGAGTAACACGTGGGTGACATACCTTTTAGATGGGGATAGCTATTAGAAATAGTAGGTAATACCGAATGTGACCGTATCTGTTAGAGGGATACGAGGAAAGGAGCTAAGGCTTCGCTAAAAGAATGGCCCGCGGCCCATTATGCTTGTTGGTGAGGTAACGGCCCACCAAGGCGATGATGGGTATCCGGCCTGAGAGGGTGGACGGACACATTGGGACTGAGATACGGCCCAGACTTCTACGGGAGGCAGCAGTTAAGAATATTCCGCAATGGACGAAAGTCTGACGGAGCGACGCCGCGTGGATGAAGAATGCCGAAAGGTTGTAAAATCCTTTTAAGCCTGAGGAATAAGCACAGTAGGGAATGATTGTGTGGTGACTGTAGGGCTTGAATAAGCACCGGCAAATTA
>GV2UCFN02I9Q19
GGTGAGTAACACGTGGGTGACATACCTTTTAGATGGGGATAGCTATTAGAAATAGTAGGTAATACCGAATGTGACCGTATCTGTTAGAGGGATACGAGGAAAGGAGCTAAGGCTTCGCTAAAAGAATGGCCCGCGGCCCATTATGCTTGTTGGTGAGGTAACGGCCCACCAAGGCGATGATGGGTATCCGGCCTGAGAGGGTGGACGGACACATTGGGACTGAGATACGGCCCAGACTTCTACGGGAGGCAGCAGTTAAGAATATTCCGCAATGGACGAAAGTCTGACGGAGCGACGCCGCGTGGATGAAGAATGCCGAAAGGTTGTAAAATCCTTTTAAGCCTGAGGAATAAGCACAGTAGGGAATGATTGTGTGGTGACTGTAGGGCTTGAATAAGCACCGGCAAATTA
>GV2UCFN02F8HLN
GGTGAGTAACACGTGGGTGACATACCTTTTAGATGGGGATAGCTATTAGAAATAGTAGGTAATACCGAATGTGACCGTATCTGTTAGAGGGATACGAGGAAAGGAGCTAAGGCTTCGCTAAAAGAATGGCCCGCGGCCCATTATGCTTGTTGGTGAGGTAACGGCCCACCAAGGCGATGATGGGTATCCGGCCTGAGAGGGTGGACGGACACATTGGGACTGAGATACGGCCCAGACTTCTACGGGAGGCAGCAGTTAAGAATATTCCGCAATGGACGAAAGTCTGACGGAGCGACGCCGCGTGGATGAAGAATGCCGAAAGGTTGTAAAATCCTTTTAAGCCTGAGGAATAAGCACAGTAGGGAATGATTGTGTGGTGACTGTAGGGCTTGAATAAGCACCGGCAAATTA
>GV2UCFN02JXNMN
GGTGAGTAACACGTGGGTGACATACCTTTTAGATGGGGATAGCTATTAGAAATAGTAGGTAATACCGAATGTGACCGTATCTGTTAGAGGGATACGAGGAAAGGAGCTAAGGCTTCGCTAAAAGAATGGCCCGCGGCCCATTATGCTTGTTGGTGAGGTAACGGCCCACCAAGGCGATGATGGGTATCCGGCCTGAGAGGGTGGACGGACACATTGGGACTGAGATACGGCCCAGACTTCTACGGGAGGCAGCAGTTAAGAATATTCCGCAATGGACGAAAGTCTGACGGAGCGACGCCGCGTGGATGAAGAATGCCGAAAGGTTGTAAAATCCTTTTAAGCCTGAGGAATAAGCACAGTAGGGAATGATTGTGTGGTGACTGTAGGGCTTGAATAAGCACCGGCAAATTA
>GV2UCFN02F1QXM
GGTGAGTAACACGTGGGTGACATACCTTTTAGATGGGGATAGCTATTAGAAATAGTAGGTAATACCGAATGTGACCGTATCTGTTAGAGGGATACGAGGAAAGGAGCTAAGGCTTCGCTAAAAGAATGGCCCGCGGCCCATTATGCTTGTTGGTGAGGTAACGGCCCACCAAGGCGATGATGGGTATCCGGCCTGAGAGGGTGGACGGACACATTGGGACTGAGATACGGCCCAGACTTCTACGGGAGGCAGCAGTTAAGAATATTCCGCAATGGACGAAAGTCTGACGGAGCGACGCCGCGTGGATGAAGAATGCCGAAAGGTTGTAAAATCCTTTTAAGCCTGAGGAATAAGCACAGTAGGGAATGATTGTGTGGTGACTGTAGGGCTTGAATAAGCACCGGCAAATTA
>GV2UCFN02JZHYU
GGTGAGTAACACGTGGGTGACATACCTTTTAGATGGGGATAGCTATTAGAAATAGTAGGTAATACCGAATGTGACCGTATCTGTTAGAGGGATACGAGGAAAGGAGCTAAGGCTTCGCTAAAAGAATGGCCCGCGGCCCATTATGCTTGTTGGTGAGGTAACGGCCCACCAAGGCGATGATGGGTATCCGGCCTGAGAGGGTGGACGGACACATTGGGACTGAGATACGGCCCAGACTTCTACGGGAGGCAGCAGTTAAGAATATTCCGCAATGGACGAAAGTCTGACGGAGCGACGCCGCGTGGATGAAGAATGCCGAAAGGTTGTAAAATCCTTTTAAGCCTGAGGAATAAGCACAGTAGGGAATGATTGTGTGGTGACTGTAGGGCTTGAATAAGCACCGGCAAATTA
>GV2UCFN02GOFZQ
GGTGAGTAACACGTGGGTGACATACCTTTTAGATGGGGATAGCTATTAGAAATAGTAGGTAATACCGAATGTGACCGTATCTGTTAGAGGGATACGAGGAAAGGAGCTAAGGCTTCGCTAAAAGAATGGCCCGCGGCCCATTATGCTTGTTGGTGAGGTAACGGCCCACCAAGGCGATGATGGGTATCCGGCCTGAGAGGGTGGACGGACACATTGGGACTGAGATACGGCCCAGACTTCTACGGGAGGCAGCAGTTAAGAATATTCCGCAATGGACGAAAGTCTGACGGAGCGACGCCGCGTGGATGAAGAATGCCGAAAGGTTGTAAAATCCTTTTAAGCCTGAGGAATAAGCACAGTAGGGAATGATTGTGTGGTGACTGTAGGGCTTGAATAAGCACCGGCAAATTA
>GV2UCFN02JC1RK
GGTGAGTAACACGTGGGTGACATACCTTTTAGATGGGGATAGCTATTAGAAATAGTAGGTAATACCGAATGTGACCGTATCTGTTAGAGGGATACGAGGAAAGGAGCTAAGGCTTCGCTAAAAGAATGGCCCGCGGCCCATTATGCTTGTTGGTGAGGTAACGGCCCACCAAGGCGATGATGGGTATCCGGCCTGAGAGGGTGGACGGACACATTGGGACTGAGATACGGCCCAGACTTCTACGGGAGGCAGCAGTTAAGAATATTCCGCAATGGACGAAAGTCTGACGGAGCGACGCCGCGTGGATGAAGAATGCCGAAAGGTTGTAAAATCCTTTTAAGCCTGAGGAATAAGCACAGTAGGGAATGATTGTGTGGTGACTGTAGGGCTTGAATAAGCACCGGCAAATTA
>GV2UCFN02IMZAF
GGTGAGTAACACGTGGGTGACATACCTTTTAGATGGGGATAGCTATTAGAAATAGTAGGTAATACCGAATGTGACCGTATCTGTTAGAGGGATACGAGGAAAGGAGCTAAGGCTTCGCTAAAAGAATGGCCCGCGGCCCATTATGCTTGTTGGTGAGGTAACGGCCCACCAAGGCGATGATGGGTATCCGGCCTGAGAGGGTGGACGGACACATTGGGACTGAGATACGGCCCAGACTTCTACGGGAGGCAGCAGTTAAGAATATTCCGCAATGGACGAAAGTCTGACGGAGCGACGCCGCGTGGATGAAGAATGCCGAAAGGTTGTAAAATCCTTTTAAGCCTGAGGAATAAGCACAGTAGGGAATGATTGTGTGGTGACTGTAGGGCTTGAATAAGCACCGGCAAATTA
>GV2UCFN02INUUZ
GGTGAGTAACACGTGGGTGACATACCTTTTAGATGGGGATAGCTATTAGAAATAGTAGGTAATACCGAATGTGACCGTATCTGTTAGAGGGATACGAGGAAAGGAGCTAAGGCTTCGCTAAAAGAATGGCCCGCGGCCCATTATGCTTGTTGGTGAGGTAACGGCCCACCAAGGCGATGATGGGTATCCGGCCTGAGAGGGTGGACGGACACATTGGGACTGAGATACGGCCCAGACTTCTACGGGAGGCAGCAGTTAAGAATATTCCGCAATGGACGAAAGTCTGACGGAGCGACGCCGCGTGGATGAAGAATGCCGAAAGGTTGTAAAATCCTTTTAAGCCTGAGGAATAAGCACAGTAGGGAATGATTGTGTGGTGACTGTAGGGCTTGAATAAGCACCGGCAAATTA
>GV2UCFN02IW20R
GGTGAGTAACACGTGGGTGACATACCTTTTAGATGGGGATAGCTATTAGAAATAGTAGGTAATACCGAATGTGACCGTATCTGTTAGAGGGATACGAGGAAAGGAGCTAAGGCTTCGCTAAAAGAATGGCCCGCGGCCCATTATGCTTGTTGGTGAGGTAACGGCCCACCAAGGCGATGATGGGTATCCGGCCTGAGAGGGTGGACGGACACATTGGGACTGAGATACGGCCCAGACTTCTACGGGAGGCAGCAGTTAAGAATATTCCGCAATGGACGAAAGTCTGACGGAGCGACGCCGCGTGGATGAAGAATGCCGAAAGGTTGTAAAATCCTTTTAAGCCTGAGGAATAAGCACAGTAGGGAATGATTGTGTGGTGACTGTAGGGCTTGAATAAGCACCGGCAAATTA
>GV2UCFN02G2MIM
GGTGAGTAACACGTGGGTGACATACCTTTTAGATGGGGATAGCTATTAGAAATAGTAGGTAATACCGAATGTGACCGTATCTGTTAGAGGGATACGAGGAAAGGAGCTAAGGCTTCGCTAAAAGAATGGCCCGCGGCCCATTATGCTTGTTGGTGAGGTAACGGCCCACCAAGGCGATGATGGGTATCCGGCCTGAGAGGGTGGACGGACACATTGGGACTGAGATACGGCCCAGACTTCTACGGGAGGCAGCAGTTAAGAATATTCCGCAATGGACGAAAGTCTGACGGAGCGACGCCGCGTGGATGAAGAATGCCGAAAGGTTGTAAAATCCTTTTAAGCCTGAGGAATAAGCACAGTAGGGAATGATTGTGTGGTGACTGTAGGGCTTGAATAAGCACCGGCAAATTA
>GV2UCFN02F7XIX
GGTGAGTAACACGTGGGTGACATACCTTTTAGATGGGGATAGCTATTAGAAATAGTAGGTAATACCGAATGTGACCGTATCTGTTAGAGGGATACGAGGAAAGGAGCTAAGGCTTCGCTAAAAGAATGGCCCGCGGCCCATTATGCTTGTTGGTGAGGTAACGGCCCACCAAGGCGATGATGGGTATCCGGCCTGAGAGGGTGGACGGACACATTGGGACTGAGATACGGCCCAGACTTCTACGGGAGGCAGCAGTTAAGAATATTCCGCAATGGACGAAAGTCTGACGGAGCGACGCCGCGTGGATGAAGAATGCCGAAAGGTTGTAAAATCCTTTTAAGCCTGAGGAATAAGCACAGTAGGGAATGATTGTGTGGTGACTGTAGGGCTTGAATAAGCACCGGCAAATTA
>GV2UCFN02II46X
GGTGAGTAACACGTGGGTGACATACCTTTTAGATGGGGATAGCTATTAGAAATAGTAGGTAATACCGAATGTGACCGTATCTGTTAGAGGGATACGAGGAAAGGAGCTAAGGCTTCGCTAAAAGAATGGCCCGCGGCCCATTATGCTTGTTGGTGAGGTAACGGCCCACCAAGGCGATGATGGGTATCCGGCCTGAGAGGGTGGACGGACACATTGGGACTGAGATACGGCCCAGACTTCTACGGGAGGCAGCAGTTAAGAATATTCCGCAATGGACGAAAGTCTGACGGAGCGACGCCGCGTGGATGAAGAATGCCGAAAGGTTGTAAAATCCTTTTAAGCCTGAGGAATAAGCACAGTAGGGAATGATTGTGTGGTGACTGTAGGGCTTGAATAAGCACCGGCAAATTA
>GV2UCFN02F76K5
GGTGAGTAACACGTGGGTGACATACCTTTTAGATGGGGATAGCTATTAGAAATAGTAGGTAATACCGAATGTGACCGTATCTGTTAGAGGGATACGAGGAAAGGAGCTAAGGCTTCGCTAAAAGAATGGCCCGCGGCCCATTATGCTCGTTGGTGAGGTAACGGCCCACCAAGGCGATGATGGGTATCCGGCCTGAGAGGGTGGACGGACACATTGGGACTGAGATACGGCCCAGACTTCTACGGGAGGCAGCAGTTAAGAATATTCCGCAATGGACGAAAGTCTGACGGAGCGACGCCGCGTGGATGAAGAATGCCGAAAGGTTGTAAAATCCTTTTAAGCCTGAGGAATAAGCACAGTAGGGAATGATTGTGTGGTGACTGTAGGGCTTGAATAAGCACCGGCAAATTA
>GV2UCFN02I0X6K
GGTGAGTAACACGTGGGTGACATACCTTTTAGATGGGGATAGCTATTAGAAATAGTAGGTAATACCGAATGTGACCGTATCTGTTAGAGGGATACGAGGAAAGGAGCTAAGGCTTCGCTAAAAGAATGGCCCGCGGCCCATTATGCTCGTTGGTGAGGTAACGGCCCACCAAGGCGATGATGGGTATCCGGCCTGAGAGGGTGGACGGACACATTGGGACTGAGATACGGCCCAGACTTCTACGGGAGGCAGCAGTTAAGAATATTCCGCAATGGACGAAAGTCTGACGGAGCGACGCCGCGTGGATGAAGAATGCCGAAAGGTTGTAAAATCCTTTTAAGCCTGAGGAATAAGCACAGTAGGGAATGATTGTGTGGTGACTGTAGGGCTTGAATAAGCACCGGCAAATTA
>GV2UCFN02FJ6ZU
GGTGAGTAACACGTGGGTGACATACCTTTTAGATGGGGATAGCTATTAGAAATAGTAGGTAATACCGAATGTGACCGTATCTGTTAGAGGGATACGAGGAAAGGAGCTAAGGCTTCGCTAAAAGAATGGCCCGCGGCCCATTATGCTCGTTGGTGAGGTAACGGCCCACCAAGGCGATGATGGGTATCCGGCCTGAGAGGGTGGACGGACACATTGGGACTGAGATACGGCCCAGACTTCTACGGGAGGCAGCAGTTAAGAATATTCCGCAATGGACGAAAGTCTGACGGAGCGACGCCGCGTGGATGAAGAATGCCGAAAGGTTGTAAAATCCTTTTAAGCCTGAGGAATAAGCACAGTAGGGAATGATTGTGTGGTGACTGTAGGGCTTGAATAAGCACCGGCAAATTA
>GV2UCFN02HUJCF
GGTGAGTAACACGTGGGTGACATACCTTTTAGATGGGGATAGCTATTAGAAATAGTAGGTAATACCGAATGTGACCGTATCTGTTAGAGGGATACGAGGAAAGGAGCTAAGGCTTCGCTAAAAGAATGGCCCGCGGCCCATTATGCTCGTTGGTGAGGTAACGGCCCACCAAGGCGATGATGGGTATCCGGCCTGAGAGGGTGGACGGACACATTGGGACTGAGATACGGCCCAGACTTCTACGGGAGGCAGCAGTTAAGAATATTCCGCAATGGACGAAAGTCTGACGGAGCGACGCCGCGTGGATGAAGAATGCCGAAAGGTTGTAAAATCCTTTTAAGCCTGAGGAATAAGCACAGTAGGGAATGATTGTGTGGTGACTGTAGGGCTTGAATAAGCACCGGCAAATTA
>GV2UCFN02IANN8
GGTGAGTAACACGTGGGTGACATACCTTTTAGATGGGGATAGCTATTAGAAATAGTAGGTAATACCGAATGTGACCGTATCTGTTAGAGGGATACGAGGAAAGGAGCTAAGGCTTCGCTAAAAGAATGGCCCGCGGCCCATTATGCTCGTTGGTGAGGTAACGGCCCACCAAGGCGATGATGGGTATCCGGCCTGAGAGGGTGGACGGACACATTGGGACTGAGATACGGCCCAGACTTCTACGGGAGGCAGCAGTTAAGAATATTCCGCAATGGACGAAAGTCTGACGGAGCGACGCCGCGTGGATGAAGAATGCCGAAAGGTTGTAAAATCCTTTTAAGCCTGAGGAATAAGCACAGTAGGGAATGATTGTGTGGTGACTGTAGGGCTTGAATAAGCACCGGCAAATTA
>GV2UCFN02G69SG
GGTGAGTAACACGTGGGTGACATACCTTTTAGATGGGGATAGCTATTAGAAATAGTAGGTAATACCGAATGTGACCGTATCTGTTAGAGGGATACGAGGAAAGGAGCTAAGGCTTCGCTAAAAGAATGGCCCGCGGCCCATTATGCTCGTTGGTGAGGTAACGGCCCACCAAGGCGATGATGGGTATCCGGCCTGAGAGGGTGGACGGACACATTGGGACTGAGATACGGCCCAGACTTCTACGGGAGGCAGCAGTTAAGAATATTCCGCAATGGACGAAAGTCTGACGGAGCGACGCCGCGTGGATGAAGAATGCCGAAAGGTTGTAAAATCCTTTTAAGCCTGAGGAATAAGCACAGTAGGGAATGATTGTGTGGTGACTGTAGGGCTTGAATAAGCACCGGCAAATTA
>GV2UCFN02IM25S
GGTGAGTAACACGTGGGTGACATACCTTTTAGATGGGGATAGCTATTAGAAATAGTAGGTAATACCGAATGTGACCGTATCTGTTAGAGGGATACGAGGAAAGGAGCTAAGGCTTCGCTAAAAGAATGGCCCGCGGCCCATTATGCTCGTTGGTGAGGTAACGGCCCACCAAGGCGATGATGGGTATCCGGCCTGAGAGGGTGGACGGACACATTGGGACTGAGATACGGCCCAGACTTCTACGGGAGGCAGCAGTTAAGAATATTCCGCAATGGACGAAAGTCTGACGGAGCGACGCCGCGTGGATGAAGAATGCCGAAAGGTTGTAAAATCCTTTTAAGCCTGAGGAATAAGCACAGTAGGGAATGATTGTGTGGTGACTGTAGGGCTTGAATAAGCACCGGCAAATTA
>GV2UCFN02G9UH8
GGTGAGTAACACGTGGGTGACATACCTTTTAGATGGGGATAGCTATTAGAAATAGTAGGTAATACCGAATGTGACCGTATCTGTTAGAGGGATACGAGGAAAGGAGCTAAGGCTTCGCTAAAAGAATGGCCCGCGGCCCATTATGCTCGTTGGTGAGGTAACGGCCCACCAAGGCGATGATGGGTATCCGGCCTGAGAGGGTGGACGGACACATTGGGACTGAGATACGGCCCAGACTTCTACGGGAGGCAGCAGTTAAGAATATTCCGCAATGGACGAAAGTCTGACGGAGCGACGCCGCGTGGATGAAGAATGCCGAAAGGTTGTAAAATCCTTTTAAGCCTGAGGAATAAGCACAGTAGGGAATGATTGTGTGGTGACTGTAGGGCTTGAATAAGCACCGGCAAATTA
>GV2UCFN02GJP7K
GGTGAGTAACACGTGGGTGACATACCTTTTAGATGGGGATAGCTATTAGAAATAGTAGGTAATACCGAATGTGACCGTATCTGTTAGAGGGATACGAGGAAAGGAGCTAAGGCTTCGCTAAAAGAATGGCCCGCGGCCCATTATGCTCGTTGGTGAGGTAACGGCCCACCAAGGCGATGATGGGTATCCGGCCTGAGAGGGTGGACGGACACATTGGGACTGAGATACGGCCCAGACTTCTACGGGAGGCAGCAGTTAAGAATATTCCGCAATGGACGAAAGTCTGACGGAGCGACGCCGCGTGGATGAAGAATGCCGAAAGGTTGTAAAATCCTTTTAAGCCTGAGGAATAAGCACAGTAGGGAATGATTGTGTGGTGACTGTAGGGCTTGAATAAGCACCGGCAAATTA
>GV2UCFN02HWHSF
GGTGAGTAACACGTGGGTGACATACCTTTTAGATGGGGATAGCTATTAGAAATAGTAGGTAATACCGAATGTGACCGTATCTGTTAGAGGGATACGAGGAAAGGAGCTAAGGCTTCGCTAAAAGAATGGCCCGCGGCCCATTATGCTCGTTGGTGAGGTAACGGCCCACCAAGGCGATGATGGGTATCCGGCCTGAGAGGGTGGACGGACACATTGGGACTGAGATACGGCCCAGACTTCTACGGGAGGCAGCAGTTAAGAATATTCCGCAATGGACGAAAGTCTGACGGAGCGACGCCGCGTGGATGAAGAATGCCGAAAGGTTGTAAAATCCTTTTAAGCCTGAGGAATAAGCACAGTAGGGAATGATTGTGTGGTGACTGTAGGGCTTGAATAAGCACCGGCAAATTA
>GV2UCFN02F0N4S
GGTGAGTAACACGTGGGTGACATACCTTTTAGATGGGGATAGCTATTAGAAATAGTAGGTAATACCGAATGTGACCGTATCTGTTAGAGGGATACGAGGAAAGGAGCTAAGGCTTCGCTAAAAGAATGGCCCGCGGCCCATTATGCTCGTTGGTGAGGTAACGGCCCACCAAGGCGATGATGGGTATCCGGCCTGAGAGGGTGGACGGACACATTGGGACTGAGATACGGCCCAGACTTCTACGGGAGGCAGCAGTTAAGAATATTCCGCAATGGACGAAAGTCTGACGGAGCGACGCCGCGTGGATGAAGAATGCCGAAAGGTTGTAAAATCCTTTTAAGCCTGAGGAATAAGCACAGTAGGGAATGATTGTGTGGTGACTGTAGGGCTTGAATAAGCACCGGCAAATTA
>GV2UCFN02JXTUN
GGTGAGTAACACGTGGGTGACATACCTTTTAGATGGGGATAGCTATTAGAAATAGTAGGTAATACCGAATGTGACCGTATCTGTTAGAGGGATACGAGGAAAGGAGCTAAGGCTTCGCTAAAAGAATGGCCCGCGGCCCATTATGCTCGTTGGTGAGGTAACGGCCCACCAAGGCGATGATGGGTATCCGGCCTGAGAGGGTGGACGGACACATTGGGACTGAGATACGGCCCAGACTTCTACGGGAGGCAGCAGTTAAGAATATTCCGCAATGGACGAAAGTCTGACGGAGCGACGCCGCGTGGATGAAGAATGCCGAAAGGTTGTAAAATCCTTTTAAGCCTGAGGAATAAGCACAGTAGGGAATGATTGTGTGGTGACTGTAGGGCTTGAATAAGCACCGGCAAATTA
>GV2UCFN02F212Y
GGTGAGTAACACGTGGGTGACATACCTTTTAGATGGGGATAGCTATTAGAAATAGTAGGTAATACCGAATGTGACCGTATCTGTTAGAGGGATACGAGGAAAGGAGCTAAGGCTTCGCTAAAAGAATGGCCCGCGGCCCATTATGCTCGTTGGTGAGGTAACGGCCCACCAAGGCGATGATGGGTATCCGGCCTGAGAGGGTGGACGGACACATTGGGACTGAGATACGGCCCAGACTTCTACGGGAGGCAGCAGTTAAGAATATTCCGCAATGGACGAAAGTCTGACGGAGCGACGCCGCGTGGATGAAGAATGCCGAAAGGTTGTAAAATCCTTTTAAGCCTGAGGAATAAGCACAGTAGGGAATGATTGTGTGGTGACTGTAGGGCTTGAATAAGCACCGGCAAATTA
>GV2UCFN02IIH2Z
GGTGAGTAACACGTGGGTGACATACCTTTTAGATGGGGATAGCTATTAGAAATAGTAGGTAATACCGAATGTGACCGTATCTGTTAGAGGGATACGAGGAAAGGAGCTAAGGCTTCGCTAAAAGAATGGCCCGCGGCCCATTATGCTCGTTGGTGAGGTAACGGCCCACCAAGGCGATGATGGGTATCCGGCCTGAGAGGGTGGACGGACACATTGGGACTGAGATACGGCCCAGACTTCTACGGGAGGCAGCAGTTAAGAATATTCCGCAATGGACGAAAGTCTGACGGAGCGACGCCGCGTGGATGAAGAATGCCGAAAGGTTGTAAAATCCTTTTAAGCCTGAGGAATAAGCACAGTAGGGAATGATTGTGTGGTGACTGTAGGGCTTGAATAAGCACCGGCAAATTA
>GV2UCFN02JIS3E
GGTGAGTAACACGTGGGTGACATACCTTTTAGATGGGGATAGCTATTAGAAATAGTAGGTAATACCGAATGTGACCGTATCTGTTAGAGGGATACGAGGAAAGGAGCTAAGGCTTCGCTAAAAGAATGGCCCGCGGCCCATTATGCTCGTTGGTGAGGTAACGGCCCACCAAGGCGATGATGGGTATCCGGCCTGAGAGGGTGGACGGACACATTGGGACTGAGATACGGCCCAGACTTCTACGGGAGGCAGCAGTTAAGAATATTCCGCAATGGACGAAAGTCTGACGGAGCGACGCCGCGTGGATGAAGAATGCCGAAAGGTTGTAAAATCCTTTTAAGCCTGAGGAATAAGCACAGTAGGGAATGATTGTGTGGTGACTGTAGGGCTTGAATAAGCACCGGCAAATTA
>GV2UCFN02FO45U
GGTGAGTAACACGTGGGTGACATACCTTTTAGATGGGGATAGCTATTAGAAATAGTAGGTAATACCGAATGTGACCGTATCTGTTAGAGGGATACGAGGAAAGGAGCTAAGGCTTCGCTAAAAGAATGGCCCGCGGCCCATTATGCTCGTTGGTGAGGTAACGGCCCACCAAGGCGATGATGGGTATCCGGCCTGAGAGGGTGGACGGACACATTGGGACTGAGATACGGCCCAGACTTCTACGGGAGGCAGCAGTTAAGAATATTCCGCAATGGACGAAAGTCTGACGGAGCGACGCCGCGTGGATGAAGAATGCCGAAAGGTTGTAAAATCCTTTTAAGCCTGAGGAATAAGCACAGTAGGGAATGATTGTGTGGTGACTGTAGGGCTTGAATAAGCACCGGCAAATTA
>GV2UCFN02HGF05
GGTGAGTAACACGTGGGTGACATACCTTTTAGATGGGGATAGCTATTAGAAATAGTAGGTAATACCGAATGTGACCGTATCTGTTAGAGGGATACGAGGAAAGGAGCTAAGGCTTCGCTAAAAGAATGGCCCGCGGCCCATTATGCTCGTTGGTGAGGTAACGGCCCACCAAGGCGATGATGGGTATCCGGCCTGAGAGGGTGGACGGACACATTGGGACTGAGATACGGCCCAGACTTCTACGGGAGGCAGCAGTTAAGAATATTCCGCAATGGACGAAAGTCTGACGGAGCGACGCCGCGTGGATGAAGAATGCCGAAAGGTTGTAAAATCCTTTTAAGCCTGAGGAATAAGCACAGTAGGGAATGATTGTGTGGTGACTGTAGGGCTTGAATAAGCACCGGCAAATTA
>GV2UCFN02IT3OJ
GGTGAGTAACACGTGGGTGACATACCTTTTAGATGGGGATAGCTATTAGAAATAGTAGGTAATACCGAATGTGACCGTATCTGTTAGAGGGATACGAGGAAAGGAGCTAAGGCTTCGCTAAAAGAATGGCCCGCGGCCCATTATGCTCGTTGGTGAGGTAACGGCCCACCAAGGCGATGATGGGTATCCGGCCTGAGAGGGTGGACGGACACATTGGGACTGAGATACGGCCCAGACTTCTACGGGAGGCAGCAGTTAAGAATATTCCGCAATGGACGAAAGTCTGACGGAGCGACGCCGCGTGGATGAAGAATGCCGAAAGGTTGTAAAATCCTTTTAAGCCTGAGGAATAAGCACAGTAGGGAATGATTGTGTGGTGACTGTAGGGCTTGAATAAGCACCGGCAAATTA
>GV2UCFN02IK9U6
GGTGAGTAACACGTGGGTGACATACCTTTTAGATGGGGATAGCTATTAGAAATAGTAGGTAATACCGAATGTGACCGTATCTGTTAGAGGGATACGAGGAAAGGAGCTAAGGCTTCGCTAAAAGAATGGCCCGCGGCCCATTATGCTCGTTGGTGAGGTAACGGCCCACCAAGGCGATGATGGGTATCCGGCCTGAGAGGGTGGACGGACACATTGGGACTGAGATACGGCCCAGACTTCTACGGGAGGCAGCAGTTAAGAATATTCCGCAATGGACGAAAGTCTGACGGAGCGACGCCGCGTGGATGAAGAATGCCGAAAGGTTGTAAAATCCTTTTAAGCCTGAGGAATAAGCACAGTAGGGAATGATTGTGTGGTGACTGTAGGGCTTGAATAAGCACCGGCAAATTA
>GV2UCFN02G2JSB
GGTGAGTAACACGTGGGTGACATACCTTTTAGATGGGGATAGCTATTAGAAATAGTAGGTAATACCGAATGTGACCGTATCTGTTAGAGGGATACGAGGAAAGGAGCTAAGGCTTCGCTAAAAGAATGGCCCGCGGCCCATTATGCTCGTTGGTGAGGTAACGGCCCACCAAGGCGATGATGGGTATCCGGCCTGAGAGGGTGGACGGACACATTGGGACTGAGATACGGCCCAGACTTCTACGGGAGGCAGCAGTTAAGAATATTCCGCAATGGACGAAAGTCTGACGGAGCGACGCCGCGTGGATGAAGAATGCCGAAAGGTTGTAAAATCCTTTTAAGCCTGAGGAATAAGCACAGTAGGGAATGATTGTGTGGTGACTGTAGGGCTTGAATAAGCACCGGCAAATTA
>GV2UCFN02GTNH9
GGTGAGTAACACGTGGGTGACATACCTTTTAGATGGGGATAGCTATTAGAAATAGTAGGTAATACCGAATGTGACCGTATCTGTTAGAGGGATACGAGGAAAGGAGCTAAGGCTTCGCTAAAAGAATGGCCCGCGGCCCATTATGCTCGTTGGTGAGGTAACGGCCCACCAAGGCGATGATGGGTATCCGGCCTGAGAGGGTGGACGGACACATTGGGACTGAGATACGGCCCAGACTTCTACGGGAGGCAGCAGTTAAGAATATTCCGCAATGGACGAAAGTCTGACGGAGCGACGCCGCGTGGATGAAGAATGCCGAAAGGTTGTAAAATCCTTTTAAGCCTGAGGAATAAGCACAGTAGGGAATGATTGTGTGGTGACTGTAGGGCTTGAATAAGCACCGGCAAATTA
>GV2UCFN02JBGTF
GGTGAGTAACACGTGGGTGACATACCTTTTAGATGGGGATAGCTATTAGAAATAGTAGGTAATACCGAATGTGACCGTATCTGTTAGAGGGATACGAGGAAAGGAGCTAAGGCTTCGCTAAAAGAATGGCCCGCGGCCCATTATGCTCGTTGGTGAGGTAACGGCCCACCAAGGCGATGATGGGTATCCGGCCTGAGAGGGTGGACGGACACATTGGGACTGAGATACGGCCCAGACTTCTACGGGAGGCAGCAGTTAAGAATATTCCGCAATGGACGAAAGTCTGACGGAGCGACGCCGCGTGGATGAAGAATGCCGAAAGGTTGTAAAATCCTTTTAAGCCTGAGGAATAAGCACAGTAGGGAATGATTGTGTGGTGACTGTAGGGCTTGAATAAGCACCGGCAAATTA
>GV2UCFN02IL28I
GGTGAGTAACACGTGGGTGACATACCTTTTAGATGGGGATAGCTATTAGAAATAGTAGGTAATACCGAATGTGACCGTATCTGTTAGAGGGATACGAGGAAAGGAGCTAAGGCTTCGCTAAAAGAATGGCCCGCGGCCCATTATGCTCGTTGGTGAGGTAACGGCCCACCAAGGCGATGATGGGTATCCGGCCTGAGAGGGTGGACGGACACATTGGGACTGAGATACGGCCCAGACTTCTACGGGAGGCAGCAGTTAAGAATATTCCGCAATGGACGAAAGTCTGACGGAGCGACGCCGCGTGGATGAAGAATGCCGAAAGGTTGTAAAATCCTTTTAAGCCTGAGGAATAAGCACAGTAGGGAATGATTGTGTGGTGACTGTAGGGCTTGAATAAGCACCGGCAAATTA
>GV2UCFN02IBFVU
GGTGAGTAACACGTGGGTGACATACCTTTTAGATGGGGATAGCTATTAGAAATAGTAGGTAATACCGAATGTGACCGTATCTGTTAGAGGGATACGAGGAAAGGAGCTAAGGCTTCGCTAAAAGAATGGCCCGCGGCCCATTATGCTCGTTGGTGAGGTAACGGCCCACCAAGGCGATGATGGGTATCCGGCCTGAGAGGGTGGACGGACACATTGGGACTGAGATACGGCCCAGACTTCTACGGGAGGCAGCAGTTAAGAATATTCCGCAATGGACGAAAGTCTGACGGAGCGACGCCGCGTGGATGAAGAATGCCGAAAGGTTGTAAAATCCTTTTAAGCCTGAGGAATAAGCACAGTAGGGAATGATTGTGTGGTGACTGTAGGGCTTGAATAAGCACCGGCAAATTA
>GV2UCFN02G8OJW
GGTGAGTAACACGTGGGTGACATACCTTTTAGATGGGGATAGCTATTAGAAATAGTAGGTAATACCGAATGTGACCGTATCTGTTAGAGGGATACGAGGAAAGGAGCTAAGGCTTCGCTAAAAGAATGGCCCGCGGCCCATTATGCTCGTTGGTGAGGTAACGGCCCACCAAGGCGATGATGGGTATCCGGCCTGAGAGGGTGGACGGACACATTGGGACTGAGATACGGCCCAGACTTCTACGGGAGGCAGCAGTTAAGAATATTCCGCAATGGACGAAAGTCTGACGGAGCGACGCCGCGTGGATGAAGAATGCCGAAAGGTTGTAAAATCCTTTTAAGCCTGAGGAATAAGCACAGTAGGGAATGATTGTGTGGTGACTGTAGGGCTTGAATAAGCACCGGCAAATTA
>GV2UCFN02HK7D0
GGTGAGTAACACGTGGGTGACATACCTTTTAGATGGGGATAGCTATTAGAAATAGTAGGTAATACCGAATGTGACCGTATCTGTTAGAGGGATACGAGGAAAGGAGCTAAGGCTTCGCTAAAAGAATGGCCCGCGGCCCATTATGCTCGTTGGTGAGGTAACGGCCCACCAAGGCGATGATGGGTATCCGGCCTGAGAGGGTGGACGGACACATTGGGACTGAGATACGGCCCAGACTTCTACGGGAGGCAGCAGTTAAGAATATTCCGCAATGGACGAAAGTCTGACGGAGCGACGCCGCGTGGATGAAGAATGCCGAAAGGTTGTAAAATCCTTTTAAGCCTGAGGAATAAGCACAGTAGGGAATGATTGTGTGGTGACTGTAGGGCTTGAATAAGCACCGGCAAATTA
>GV2UCFN02HA8W1
GGTGAGTAACACGTGGGTGACATACCTTTTAGATGGGGATAGCTATTAGAAATAGTAGGTAATACCGAATGTGACCGTATCTGTTAGAGGGATACGAGGAAAGGAGCTAAGGCTTCGCTAAAAGAATGGCCCGCGGCCCATTATGCTCGTTGGTGAGGTAACGGCCCACCAAGGCGATGATGGGTATCCGGCCTGAGAGGGTGGACGGACACATTGGGACTGAGATACGGCCCAGACTTCTACGGGAGGCAGCAGTTAAGAATATTCCGCAATGGACGAAAGTCTGACGGAGCGACGCCGCGTGGATGAAGAATGCCGAAAGGTTGTAAAATCCTTTTAAGCCTGAGGAATAAGCACAGTAGGGAATGATTGTGTGGTGACTGTAGGGCTTGAATAAGCACCGGCAAATTA
>GV2UCFN02GSD00
GGTGAGTAACACGTGGGTGACATACCTTTTAGATGGGGATAGCTATTAGAAATAGTAGGTAATACCGAATGTGACCGTATCTGTTAGAGGGATACGAGGAAAGGAGCTAAGGCTTCGCTAAAAGAATGGCCCGCGGCCCATTATGCTCGTTGGTGAGGTAACGGCCCACCAAGGCGATGATGGGTATCCGGCCTGAGAGGGTGGACGGACACATTGGGACTGAGATACGGCCCAGACTTCTACGGGAGGCAGCAGTTAAGAATATTCCGCAATGGACGAAAGTCTGACGGAGCGACGCCGCGTGGATGAAGAATGCCGAAAGGTTGTAAAATCCTTTTAAGCCTGAGGAATAAGCACAGTAGGGAATGATTGTGTGGTGACTGTAGGGCTTGAATAAGCACCGGCAAATTA
>GV2UCFN02H47U6
GGTGAGTAACACGTGGGTGACATACCTTTTAGATGGGGATAGCTATTAGAAATAGTAGGTAATACCGAATGTGACCGTATCTGTTAGAGGGATACGAGGAAAGGAGCTAAGGCTTCGCTAAAAGAATGGCCCGCGGCCCATTATGCTCGTTGGTGAGGTAACGGCCCACCAAGGCGATGATGGGTATCCGGCCTGAGAGGGTGGACGGACACATTGGGACTGAGATACGGCCCAGACTTCTACGGGAGGCAGCAGTTAAGAATATTCCGCAATGGACGAAAGTCTGACGGAGCGACGCCGCGTGGATGAAGAATGCCGAAAGGTTGTAAAATCCTTTTAAGCCTGAGGAATAAGCACAGTAGGGAATGATTGTGTGGTGACTGTAGGGCTTGAATAAGCACCGGCAAATTA
>GV2UCFN02HESW7
GGTGAGTAACACGTGGGTGACATACCTTTTAGATGGGGATAGCTATTAGAAATAGTAGGTAATACCGAATGTGACCGTATCTGTTAGAGGGATACGAGGAAAGGAGCTAAGGCTTCGCTAAAAGAATGGCCCGCGGCCCATTATGCTCGTTGGTGAGGTAACGGCCCACCAAGGCGATGATGGGTATCCGGCCTGAGAGGGTGGACGGACACATTGGGACTGAGATACGGCCCAGACTTCTACGGGAGGCAGCAGTTAAGAATATTCCGCAATGGACGAAAGTCTGACGGAGCGACGCCGCGTGGATGAAGAATGCCGAAAGGTTGTAAAATCCTTTTAAGCCTGAGGAATAAGCACAGTAGGGAATGATTGTGTGGTGACTGTAGGGCTTGAATAAGCACCGGCAAATTA
>GV2UCFN02GZ953
GGTGAGTAACACGTGGGTGACATACCTTTTAGATGGGGATAGCTATTAGAAATAGTAGGTAATACCGAATGTGACCGTATCTGTTAGAGGGATACGAGGAAAGGAGCTAAGGCTTCGCTAAAAGAATGGCCCGCGGCCCATTATGCTCGTTGGTGAGGTAACGGCCCACCAAGGCGATGATGGGTATCCGGCCTGAGAGGGTGGACGGACACATTGGGACTGAGATACGGCCCAGACTTCTACGGGAGGCAGCAGTTAAGAATATTCCGCAATGGACGAAAGTCTGACGGAGCGACGCCGCGTGGATGAAGAATGCCGAAAGGTTGTAAAATCCTTTTAAGCCTGAGGAATAAGCACAGTAGGGAATGATTGTGTGGTGACTGTAGGGCTTGAATAAGCACCGGCAAATTA
>GV2UCFN02HKHX0
GGTGAGTAACACGTGGGTGACATACCTTTTAGATGGGGATAGCTATTAGAAATAGTAGGTAATACCGAATGTGACCGTATCTGTTAGAGGGATACGAGGAAAGGAGCTAAGGCTTCGCTAAAAGAATGGCCCGCGGCCCATTATGCTCGTTGGTGAGGTAACGGCCCACCAAGGCGATGATGGGTATCCGGCCTGAGAGGGTGGACGGACACATTGGGACTGAGATACGGCCCAGACTTCTACGGGAGGCAGCAGTTAAGAATATTCCGCAATGGACGAAAGTCTGACGGAGCGACGCCGCGTGGATGAAGAATGCCGAAAGGTTGTAAAATCCTTTTAAGCCTGAGGAATAAGCACAGTAGGGAATGATTGTGTGGTGACTGTAGGGCTTGAATAAGCACCGGCAAATTA
>GV2UCFN02HCMLN
GGTGAGTAACACGTGGGTGACATACCTTTTAGATGGGGATAGCTATTAGAAATAGTAGGTAATACCGAATGTGACCGTATCTGTTAGAGGGATACGAGGAAAGGAGCTAAGGCTTCGCTAAAAGAATGGCCCGCGGCCCATTATGCTCGTTGGTGAGGTAACGGCCCACCAAGGCGATGATGGGTATCCGGCCTGAGAGGGTGGACGGACACATTGGGACTGAGATACGGCCCAGACTTCTACGGGAGGCAGCAGTTAAGAATATTCCGCAATGGACGAAAGTCTGACGGAGCGACGCCGCGTGGATGAAGAATGCCGAAAGGTTGTAAAATCCTTTTAAGCCTGAGGAATAAGCACAGTAGGGAATGATTGTGTGGTGACTGTAGGGCTTGAATAAGCACCGGCAAATTA
>GV2UCFN02ICLHO
GGTGAGTAACACGTGGGTGACATACCTTTTAGATGGGGATAGCTATTAGAAATAGTAGGTAATACCGAATGTGACCGTATCTGTTAGAGGGATACGAGGAAAGGAGCTAAGGCTTCGCTAAAAGAATGGCCCGCGGCCCATTATGCTCGTTGGTGAGGTAACGGCCCACCAAGGCGATGATGGGTATCCGGCCTGAGAGGGTGGACGGACACATTGGGACTGAGATACGGCCCAGACTTCTACGGGAGGCAGCAGTTAAGAATATTCCGCAATGGACGAAAGTCTGACGGAGCGACGCCGCGTGGATGAAGAATGCCGAAAGGTTGTAAAATCCTTTTAAGCCTGAGGAATAAGCACAGTAGGGAATGATTGTGTGGTGACTGTAGGGCTTGAATAAGCACCGGCAAATTA
>GV2UCFN02FLPNG
GGTGAGTAACACGTGGGTGACATACCTTTTAGATGGGGATAGCTATTAGAAATAGTAGGTAATACCGAATGTGACCGTATCTGTTAGAGGGATACGAGGAAAGGAGCTAAGGCTTCGCTAAAAGAATGGCCCGCGGCCCATTATGCTCGTTGGTGAGGTAACGGCCCACCAAGGCGATGATGGGTATCCGGCCTGAGAGGGTGGACGGACACATTGGGACTGAGATACGGCCCAGACTTCTACGGGAGGCAGCAGTTAAGAATATTCCGCAATGGACGAAAGTCTGACGGAGCGACGCCGCGTGGATGAAGAATGCCGAAAGGTTGTAAAATCCTTTTAAGCCTGAGGAATAAGCACAGTAGGGAATGATTGTGTGGTGACTGTAGGGCTTGAATAAGCACCGGCAAATTA
>GV2UCFN02IMUIP
GGTGAGTAACACGTGGGTGACATACCTTTTAGATGGGGATAGCTATTAGAAATAGTAGGTAATACCGAATGTGACCGTATCTGTTAGAGGGATACGAGGAAAGGAGCTAAGGCTTCGCTAAAAGAATGGCCCGCGGCCCATTATGCTCGTTGGTGAGGTAACGGCCCACCAAGGCGATGATGGGTATCCGGCCTGAGAGGGTGGACGGACACATTGGGACTGAGATACGGCCCAGACTTCTACGGGAGGCAGCAGTTAAGAATATTCCGCAATGGACGAAAGTCTGACGGAGCGACGCCGCGTGGATGAAGAATGCCGAAAGGTTGTAAAATCCTTTTAAGCCTGAGGAATAAGCACAGTAGGGAATGATTGTGTGGTGACTGTAGGGCTTGAATAAGCACCGGCAAATTA
>GV2UCFN02GUENF
GGTGAGTAACACGTGGGTGACATACCTTTTAGATGGGGATAGCTATTAGAAATAGTAGGTAATACCGAATGTGACCGTATCTGTTAGAGGGATACGAGGAAAGGAGCTAAGGCTTCGCTAAAAGAATGGCCCGCGGCCCATTATGCTCGTTGGTGAGGTAACGGCCCACCAAGGCGATGATGGGTATCCGGCCTGAGAGGGTGGACGGACACATTGGGACTGAGATACGGCCCAGACTTCTACGGGAGGCAGCAGTTAAGAATATTCCGCAATGGACGAAAGTCTGACGGAGCGACGCCGCGTGGATGAAGAATGCCGAAAGGTTGTAAAATCCTTTTAAGCCTGAGGAATAAGCACAGTAGGGAATGATTGTGTGGTGACTGTAGGGCTTGAATAAGCACCGGCAAATTA
>GV2UCFN02HWSQM
GGTGAGTAACACGTGGGTGACATACCTTTTAGATGGGGATAGCTATTAGAAATAGTAGGTAATACCGAATGTGACCGTATCTGTTAGAGGGATACGAGGAAAGGAGCTAAGGCTTCGCTAAAAGAATGGCCCGCGGCCCATTATGCTCGTTGGTGAGGTAACGGCCCACCAAGGCGATGATGGGTATCCGGCCTGAGAGGGTGGACGGACACATTGGGACTGAGATACGGCCCAGACTTCTACGGGAGGCAGCAGTTAAGAATATTCCGCAATGGACGAAAGTCTGACGGAGCGACGCCGCGTGGATGAAGAATGCCGAAAGGTTGTAAAATCCTTTTAAGCCTGAGGAATAAGCACAGTAGGGAATGATTGTGTGGTGACTGTAGGGCTTGAATAAGCACCGGCAAATTA
>GV2UCFN02FXGBB
GGTGAGTAACACGTGGGTGACATACCTTTTAGATGGGGATAGCTATTAGAAATAGTAGGTAATACCGAATGTGACCGTATCTGTTAGAGGGATACGAGGAAAGGAGCTAAGGCTTCGCTAAAAGAATGGCCCGCGGCCCATTATGCTCGTTGGTGAGGTAACGGCCCACCAAGGCGATGATGGGTATCCGGCCTGAGAGGGTGGACGGACACATTGGGACTGAGATACGGCCCAGACTTCTACGGGAGGCAGCAGTTAAGAATATTCCGCAATGGACGAAAGTCTGACGGAGCGACGCCGCGTGGATGAAGAATGCCGAAAGGTTGTAAAATCCTTTTAAGCCTGAGGAATAAGCACAGTAGGGAATGATTGTGTGGTGACTGTAGGGCTTGAATAAGCACCGGCAAATTA
>GV2UCFN02I32IZ
GGTGAGTAACACGTGGGTGACATACCTTTTAGATGGGGATAGCTATTAGAAATAGTAGGTAATACCGAATGTGACCGTATCTGTTAGAGGGATACGAGGAAAGGAGCTAAGGCTTCGCTAAAAGAATGGCCCGCGGCCCATTATGCTCGTTGGTGAGGTAACGGCCCACCAAGGCGATGATGGGTATCCGGCCTGAGAGGGTGGACGGACACATTGGGACTGAGATACGGCCCAGACTTCTACGGGAGGCAGCAGTTAAGAATATTCCGCAATGGACGAAAGTCTGACGGAGCGACGCCGCGTGGATGAAGAATGCCGAAAGGTTGTAAAATCCTTTTAAGCCTGAGGAATAAGCACAGTAGGGAATGATTGTGTGGTGACTGTAGGGCTTGAATAAGCACCGGCAAATTA
>G3BZQ8102I4GT5
GGTGAGTAACACGTGGGTGACATACCTTTTAGATGGGGATAGCTATTAGAAATAGTAGGTAATACCGAATGTGACCGTATCTGTTAGAGGGATACGAGGAAAGGAGCTAAGGCTTCGCTAAAAGAATGGCCCGCGGCCCATTATGCTCGTTGGTGAGGTAACGGCCCACCAAGGCGATGATGGGTATCCGGCCTGAGAGGGTGGACGGACACATTGGGACTGAGATACGGCCCAGACTTCTACGGGAGGCAGCAGTTAAGAATATTCCGCAATGGACGAAAGTCTGACGGAGCGACGCCGCGTGGATGAAGAATGCCGAAAGGTTGTAAAATCCTTTTAAGCCTGAGGAATAAGCACAGTAGGGAATGATTGTGTGGTGACTGTAGGGCTTGAATAAGCACCGGCAAATTA
>G3BZQ8102GBMOV
GGTGAGTAACACGTGGGTGACATACCTTTTAGATGGGGATAGCTATTAGAAATAGTAGGTAATACCGAATGTGACCGTATCTGTTAGAGGGATACGAGGAAAGGAGCTAAGGCTTCGCTAAAAGAATGGCCCGCGGCCCATTATGCTCGTTGGTGAGGTAACGGCCCACCAAGGCGATGATGGGTATCCGGCCTGAGAGGGTGGACGGACACATTGGGACTGAGATACGGCCCAGACTTCTACGGGAGGCAGCAGTTAAGAATATTCCGCAATGGACGAAAGTCTGACGGAGCGACGCCGCGTGGATGAAGAATGCCGAAAGGTTGTAAAATCCTTTTAAGCCTGAGGAATAAGCACAGTAGGGAATGATTGTGTGGTGACTGTAGGGCTTGAATAAGCACCGGCAAATTA
>G35JFLI02GHJJF
GGTGAGTAACACGTGGGTGACATACCTTTTAGATGGGGATAGCTATTAGAAATAGTAGGTAATACCGAATGTGACCGTATCTGTTAGAGGGATACGAGGAAAGGAGCTAAGGCTTCGCTAAAAGAATGGCCCGCGGCCCATTATGCTCGTTGGTGAGGTAACGGCCCACCAAGGCGATGATGGGTATCCGGCCTGAGAGGGTGGACGGACACATTGGGACTGAGATACGGCCCAGACTTCTACGGGAGGCAGCAGTTAAGAATATTCCGCAATGGACGAAAGTCTGACGGAGCGACGCCGCGTGGATGAAGAATGCCGAAAGGTTGTAAAATCCTTTTAAGCCTGAGGAATAAGCACAGTAGGGAATGATTGTGTGGTGACTGTAGGGCTTGAATAAGCACCGGCAAATTA
>G35JFLI02I1K49
GGTGAGTAACACGTGGGTGACATACCTTTTAGATGGGGATAGCTATTAGAAATAGTAGGTAATACCGAATGTGACCGTATCTGTTAGAGGGATACGAGGAAAGGAGCTAAGGCTTCGCTAAAAGAATGGCCCGCGGCCCATTATGCTCGTTGGTGAGGTAACGGCCCACCAAGGCGATGATGGGTATCCGGCCTGAGAGGGTGGACGGACACATTGGGACTGAGATACGGCCCAGACTTCTACGGGAGGCAGCAGTTAAGAATATTCCGCAATGGACGAAAGTCTGACGGAGCGACGCCGCGTGGATGAAGAATGCCGAAAGGTTGTAAAATCCTTTTAAGCCTGAGGAATAAGCACAGTAGGGAATGATTGTGTGGTGACTGTAGGGCTTGAATAAGCACCGGCAAATTA
>G35JFLI02GO06K
GGTGAGTAACACGTGGGTGACATACCTTTTAGATGGGGATAGCTATTAGAAATAGTAGGTAATACCGAATGTGACCGTATCTGTTAGAGGGATACGAGGAAAGGAGCTAAGGCTTCGCTAAAAGAATGGCCCGCGGCCCATTATGCTCGTTGGTGAGGTAACGGCCCACCAAGGCGATGATGGGTATCCGGCCTGAGAGGGTGGACGGACACATTGGGACTGAGATACGGCCCAGACTTCTACGGGAGGCAGCAGTTAAGAATATTCCGCAATGGACGAAAGTCTGACGGAGCGACGCCGCGTGGATGAAGAATGCCGAAAGGTTGTAAAATCCTTTTAAGCCTGAGGAATAAGCACAGTAGGGAATGATTGTGTGGTGACTGTAGGGCTTGAATAAGCACCGGCAAATTA
>G35JFLI02GBZ3D
GGTGAGTAACACGTGGGTGACATACCTTTTAGATGGGGATAGCTATTAGAAATAGTAGGTAATACCGAATGTGACCGTATCTGTTAGAGGGATACGAGGAAAGGAGCTAAGGCTTCGCTAAAAGAATGGCCCGCGGCCCATTATGCTCGTTGGTGAGGTAACGGCCCACCAAGGCGATGATGGGTATCCGGCCTGAGAGGGTGGACGGACACATTGGGACTGAGATACGGCCCAGACTTCTACGGGAGGCAGCAGTTAAGAATATTCCGCAATGGACGAAAGTCTGACGGAGCGACGCCGCGTGGATGAAGAATGCCGAAAGGTTGTAAAATCCTTTTAAGCCTGAGGAATAAGCACAGTAGGGAATGATTGTGTGGTGACTGTAGGGCTTGAATAAGCACCGGCAAATTA
>G35JFLI02FJAAN
GGTGAGTAACACGTGGGTGACATACCTTTTAGATGGGGATAGCTATTAGAAATAGTAGGTAATACCGAATGTGACCGTATCTGTTAGAGGGATACGAGGAAAGGAGCTAAGGCTTCGCTAAAAGAATGGCCCGCGGCCCATTATGCTCGTTGGTGAGGTAACGGCCCACCAAGGCGATGATGGGTATCCGGCCTGAGAGGGTGGACGGACACATTGGGACTGAGATACGGCCCAGACTTCTACGGGAGGCAGCAGTTAAGAATATTCCGCAATGGACGAAAGTCTGACGGAGCGACGCCGCGTGGATGAAGAATGCCGAAAGGTTGTAAAATCCTTTTAAGCCTGAGGAATAAGCACAGTAGGGAATGATTGTGTGGTGACTGTAGGGCTTGAATAAGCACCGGCAAATTA
>G35JFLI02IZTP5
GGTGAGTAACACGTGGGTGACATACCTTTTAGATGGGGATAGCTATTAGAAATAGTAGGTAATACCGAATGTGACCGTATCTGTTAGAGGGATACGAGGAAAGGAGCTAAGGCTTCGCTAAAAGAATGGCCCGCGGCCCATTATGCTCGTTGGTGAGGTAACGGCCCACCAAGGCGATGATGGGTATCCGGCCTGAGAGGGTGGACGGACACATTGGGACTGAGATACGGCCCAGACTTCTACGGGAGGCAGCAGTTAAGAATATTCCGCAATGGACGAAAGTCTGACGGAGCGACGCCGCGTGGATGAAGAATGCCGAAAGGTTGTAAAATCCTTTTAAGCCTGAGGAATAAGCACAGTAGGGAATGATTGTGTGGTGACTGTAGGGCTTGAATAAGCACCGGCAAATTA
>G35JFLI02IAJVQ
GGTGAGTAACACGTGGGTGACATACCTTTTAGATGGGGATAGCTATTAGAAATAGTAGGTAATACCGAATGTGACCGTATCTGTTAGAGGGATACGAGGAAAGGAGCTAAGGCTTCGCTAAAAGAATGGCCCGCGGCCCATTATGCTCGTTGGTGAGGTAACGGCCCACCAAGGCGATGATGGGTATCCGGCCTGAGAGGGTGGACGGACACATTGGGACTGAGATACGGCCCAGACTTCTACGGGAGGCAGCAGTTAAGAATATTCCGCAATGGACGAAAGTCTGACGGAGCGACGCCGCGTGGATGAAGAATGCCGAAAGGTTGTAAAATCCTTTTAAGCCTGAGGAATAAGCACAGTAGGGAATGATTGTGTGGTGACTGTAGGGCTTGAATAAGCACCGGCAAATTA
