# Supplementary material for: Investigation of the Effect of Type 2 Diabetes Mellitus on Subgingival Plaque Microbiota by High-Throughput 16S rDNA Pyrosequencing
Source: PLoS One. 2013 Apr 22;8(4):e61516. doi: 10.1371/journal.pone.0061516 (PMC3632544; doi:10.1371/journal.pone.0061516)
Supplement: File S1 — FASTA-format sequences for all the OTUs. Sequences for each OTU are provided in a FASTA-format file. (ZIP) [file pone.0061516.s004.zip › OTU.allseq/Otu0135.fasta]

>G35JFLI02IGJCU
GCTGAGTAACACGTGGGCAACCTGCCCCCCGCACCGGGACAGCCTCGGGAAACCGTGGTTAATACCGGATACTCCGCCACCCCGCATGGGGGCGGCGGGAAAGCCCAGGCGGAGGGGGATGGGCCCGCGGCCTGTTAGCTCGTTGGCGGGGTAACGGCCCACCAAGGCGATGATGGGTAGCCGGGTTGAGAGACCGACCGGCCAGATTGGGACTGAGACACGGCCCAGACTCCTACGGGAGGCAGCAGTGGGGAATCTTGCACAATGGGCGAAAGCCTGATGCAGCGACGCCGCGTGCGGGACGAAGGCCTTCGGGTCGTAAACCGCTTTCAGCAGGGACGAGGCCGCGAGGTGACGGTACCTGCAGAAGAAGCCCCGGCTAACTA
>GV2UCFN02IIFO4
GCTGAGTAACACGTGGGCAACCTGCCCCCCGCACCGGGACAGCCTCGGGAAACCGTGGTTAATACCGGATACTCCGCCACCCCCGCATGGGGGCGGCGGGAAAGCCCAGGCGGAGGGGGATGGGCCCGCGGCCTGTTAGCTCGTTGGCGGGGTAACGGCCCACCAAGGCGATGATGGGTAGCCGGGTTGAGAGACCGACCGGCCAGATTGGGACTGAGACACGGCCCAGACTCCTACGGGAGGCAGCAGTGGGGAATCTTGCACAATGGGCGAAAGCCTGATGCAGCGACGCCGCGTGCGGGACGAAGGCCTTCGGGTCGTAAACCGCTTTCAGCAGGGACGAGGCCGAGAGGTGACGGTACCTGCAGAAGAAGCCCCGGCTAACTA
>G35JFLI02GYFFV
GCTGAGTAACACGTGGGCAACCTGCCCCCCGCACCGGGACAGCCTCGGGAAACCGTGGTTAATACCGGATACTCCGCACCCCCGCATGGGGGCGGCGGGAAAGCCCAGGCGGAGGGGGATGGGCCCGCGGCCTGTTAGCTCGTTGGCGGGGTAACGGCCCACCAAGGCGATGATGGGTAGCCGGGTTGAGAGACCGACCGGCCAGATTGGGACTGAGACACGGCCCAGACTCCTACGGGAGGCAGCAGTGGGGAATCTTGCACAATGGGCGAAAGCCTGATGCAGCGACGCCGCGTGCGGGACGAAGGCCTTCGGGTCGTAAACCGCTTTCAGCAGGGACGAGGCCGAAAGGTGACGGTACCTGCAGAAGAAGCCCCGGCTAACTA
>GV2UCFN02IO6KR
GCTGAGTAACACGTGGGCAACCTGCCCCCCGCACCGGGACAGCCTCGGGAAACCGTGGTTAATACCGGATACTCCGCCACCCCCGCATGGGGGCGGCGGGAAAGCCCAGGCGGAGGGGGATGGGCCCGCGGCCTGTTAGCTCGTTGGCGGGGTAACGGCCCACCAAGGCGATGATGGGTAGCCGGGTTGAGAGACCGACCGGCCAGATTGGGACTGAGACACGGCCCAGACTCCTACGGGAGGCAGCAGTGGGGAATCTTGCACAATGGGCGAAAGCCTGATGCAGCGACGCCGCGTGCGGGACGAAGGCCTTCGGGTCGTAAACCGCTTTCAGCAGGGACGAGGCCGAAAGGTGACGGTACCTGCAGAAGAAGCCCCGGCTAACTA
>GV2UCFN02JDAML
GCTGAGTAACACGTGGGCAACCTGCCCCCCGCACCGGGACAGCCTCGGGAAACCGTGGTTAATACCGGATACTCCGCCACCCCCGCATGGGGGCGGCGGGAAAGCCCAGGCGGAGGGGGATGGGCCCGCGGCCTGTTAGCTCGTTGGCGGGGTAACGGCCCACCAAGGCGATGATGGGTAGCCGGGTTGAGAGACCGACCGGCCAGATTGGGACTGAGACACGGCCCAGACTCCTACGGGAGGCAGCAGTGGGGAATCTTGCACAATGGGCGAAAGCCTGATGCAGCGACGCCGCGTGCGGGACGAAGGCCTTCGGGTCGTAAACCGCTTTCAGCAGGGACGAGGCCGAAAGGTGACGGTACCTGCAGAAGAAGCCCCGGCTAACTA
>GV2UCFN02G3FLQ
GCTGAGTAACACGTGGGCAACCTGCCCCCCGCACCGGGACAGCCTCGGGAAACCGTGGTTAATACCGGATACTCCGCCACCCCCGCATGGGGGCGGCGGGAAAGCCCAGGCGGAGGGGGATGGGCCCGCGGCCTGTTAGCTCGTTGGCGGGGTAACGGCCCACCAAGGCGATGATGGGTAGCCGGGTTGAGAGACCGACCGGCCAGATTGGGACTGAGACACGGCCCAGACTCCTACGGGAGGCAGCAGTGGGGAATCTTGCACAATGGGCGAAAGCCTGATGCAGCGACGCCGCGTGCGGGACGAAGGCCTTCGGGTCGTAAACCGCTTTCAGCAGGGACGAGGCCGCGAGGTGACGGTACCTGCAGAAGAAGCCCCGGCTAACTA
>GV2UCFN02HS966
GCTGAGTAACACGTGGGCAACCTGCCCCCCGCACCGGGACAGCCTCGGGAAACCGTGGTTAATACCGGATACTCCGCCACCCCCGCATGGGGGCGGCGGGAAAGCCCAGGCGGAGGGGGATGGGCCCGCGGCCTGTTAGCTCGTTGGCGGGGTAACGGCCCACCAAGGCGATGATGGGTAGCCGGGTTGAGAGACCGACCGGCCAGATTGGGACTGAGACACGGCCCAGACTCCTACGGGAGGCAGCAGTGGGGAATCTTGCACAATGGGCGAAAGCCTGATGCAGCGACGCCGCGTGCGGGACGAAGGCCTTCGGGTCGTAAACCGCTTTCAGCAGGGACGAGGCCGCGAGGTGACGGTACCTGCAGAAGAAGCCCCGGCTAACTA
>GV2UCFN02J1NCK
GCTGAGTAACACGTGGGCAACCTGCCCCCCGCACCGGGACAGCCTCGGGAAACCGTGGTTAATACCGGATACTCCGCCACCCCCGCATGGGGGCGGCGGGAAAGCCCAGGCGGAGGGGGATGGGCCCGCGGCCTGTTAGCTCGTTGGCGGGGTAACGGCCCACCAAGGCGATGATGGGTAGCCGGGTTGAGAGACCGACCGGCCAGATTGGGACTGAGACACGGCCCAGACTCCTACGGGAGGCAGCAGTGGGGAATCTTGCACAATGGGCGAAAGCCTGATGCAGCGACGCCGCGTGCGGGACGAAGGCCTTCGGGTCGTAAACCGCTTTCAGCAGGGACGAGGCCGCGAGGTGACGGTACCTGCAGAAGAAGCCCCGGCTAACTA
>GV2UCFN02GN9BE
GCTGAGTAACACGTGGGCAACCTGCCCCCCGCACCGGGACAGCCTCGGGAAACCGTGGTTAATACCGGATACTCCGCCACCCCCGCATGGGGGCGGCGGGAAAGCCCAGGCGGAGGGGGATGGGCCCGCGGCCTGTTAGCTCGTTGGCGGGGTAACGGCCCACCAAGGCGATGATGGGTAGCCGGGTTGAGAGACCGACCGGCCAGATTGGGACTGAGACACGGCCCAGACTCCTACGGGAGGCAGCAGTGGGGAATCTTGCACAATGGGCGAAAGCCTGATGCAGCGACGCCGCGTGCGGGACGAAGGCCTTCGGGTCGTAAACCGCTTTCAGCAGGGACGAGGCCGCGAGGTGACGGTACCTGCAGAAGAAGCCCCGGCTAACTA
>GV2UCFN02IGQL9
GCTGAGTAACACGTGGGCAACCTGCCCCCCGCACCGGGACAGCCTCGGGAAACCGTGGTTAATACCGGATACTCCGCCACCCCCGCATGGGGGCGGCGGGAAAGCCCAGGCGGAGGGGGATGGGCCCGCGGCCTGTTAGCTCGTTGGCGGGGTAACGGCCCACCAAGGCGATGATGGGTAGCCGGGTTGAGAGACCGACCGGCCAGATTGGGACTGAGACACGGCCCAGACTCCTACGGGAGGCAGCAGTGGGGAATCTTGCACAATGGGCGAAAGCCTGATGCAGCGACGCCGCGTGCGGGACGAAGGCCTTCGGGTCGTAAACCGCTTTCAGCAGGGACGAGGCCGCGAGGTGACGGTACCTGCAGAAGAAGCCCCGGCTAACTA
>GV2UCFN02H02HZ
GCTGAGTAACACGTGGGCAACCTGCCCCCCGCACCGGGACAGCCTCGGGAAACCGTGGTTAATACCGGATACTCCGCCACCCCCGCATGGGGGCGGCGGGAAAGCCCAGGCGGAGGGGGATGGGCCCGCGGCCTGTTAGCTCGTTGGCGGGGTAACGGCCCACCAAGGCGATGATGGGTAGCCGGGTTGAGAGACCGACCGGCCAGATTGGGACTGAGACACGGCCCAGACTCCTACGGGAGGCAGCAGTGGGGAATCTTGCACAATGGGCGAAAGCCTGATGCAGCGACGCCGCGTGCGGGACGAAGGCCTTCGGGTCGTAAACCGCTTTCAGCAGGGACGAGGCCGCGAGGTGACGGTACCTGCAGAAGAAGCCCCGGCTAACTA
>GV2UCFN02F5N93
GCTGAGTAACACGTGGGCAACCTGCCCCCCGCACCGGGACAGCCTCGGGAAACCGTGGTTAATACCGGATACTCCGCCACCCCCGCATGGGGGCGGCGGGAAAGCCCAGGCGGAGGGGGATGGGCCCGCGGCCTGTTAGCTCGTTGGCGGGGTAACGGCCCACCAAGGCGATGATGGGTAGCCGGGTTGAGAGACCGACCGGCCAGATTGGGACTGAGACACGGCCCAGACTCCTACGGGAGGCAGCAGTGGGGAATCTTGCACAATGGGCGAAAGCCTGATGCAGCGACGCCGCGTGCGGGACGAAGGCCTTCGGGTCGTAAACCGCTTTCAGCAGGGACGAGGCCGCGAGGTGACGGTACCTGCAGAAGAAGCCCCGGCTAACTA
>GV2UCFN02HJJ5Q
GCTGAGTAACACGTGGGCAACCTGCCCCCCGCACCGGGACAGCCTCGGGAAACCGTGGTTAATACCGGATACTCCGCCACCCCCGCATGGGGGCGGCGGGAAAGCCCAGGCGGAGGGGGATGGGCCCGCGGCCTGTTAGCTCGTTGGCGGGGTAACGGCCCACCAAGGCGATGATGGGTAGCCGGGTTGAGAGACCGACCGGCCAGATTGGGACTGAGACACGGCCCAGACTCCTACGGGAGGCAGCAGTGGGGAATCTTGCACAATGGGCGAAAGCCTGATGCAGCGACGCCGCGTGCGGGACGAAGGCCTTCGGGTCGTAAACCGCTTTCAGCAGGGACGAGGCCGCGAGGTGACGGTACCTGCAGAAGAAGCCCCGGCTAACTA
>GV2UCFN02JM8FX
GCTGAGTAACACGTGGGCAACCTGCCCCCCGCACCGGGACAGCCTCGGGAAACCGTGGTTAATACCGGATACTCCGCCACCCCCGCATGGGGGCGGCGGGAAAGCCCAGGCGGAGGGGGATGGGCCCGCGGCCTGTTAGCTCGTTGGCGGGGTAACGGCCCACCAAGGCGATGATGGGTAGCCGGGTTGAGAGACCGACCGGCCAGATTGGGACTGAGACACGGCCCAGACTCCTACGGGAGGCAGCAGTGGGGAATCTTGCACAATGGGCGAAAGCCTGATGCAGCGACGCCGCGTGCGGGACGAAGGCCTTCGGGTCGTAAACCGCTTTCAGCAGGGACGAGGCCGCGAGGTGACGGTACCTGCAGAAGAAGCCCCGGCTAACTA
>GV2UCFN02HWREU
GCTGAGTAACACGTGGGCAACCTGCCCCCCGCACCGGGACAGCCTCGGGAAACCGTGGTTAATACCGGATACTCCGCCACCCCCGCATGGGGGCGGCGGGAAAGCCCAGGCGGAGGGGGATGGGCCCGCGGCCTGTTAGCTCGTTGGCGGGGTAACGGCCCACCAAGGCGATGATGGGTAGCCGGGTTGAGAGACCGACCGGCCAGATTGGGACTGAGACACGGCCCAGACTCCTACGGGAGGCAGCAGTGGGGAATCTTGCACAATGGGCGAAAGCCTGATGCAGCGACGCCGCGTGCGGGACGAAGGCCTTCGGGTCGTAAACCGCTTTCAGCAGGGACGAGGCCGCGAGGTGACGGTACCTGCAGAAGAAGCCCCGGCTAACTA
>GV2UCFN02HXUHI
GCTGAGTAACACGTGGGCAACCTGCCCCCCGCACCGGGACAGCCTCGGGAAACCGTGGTTAATACCGGATACTCCGCCACCCCCGCATGGGGGCGGCGGGAAAGCCCAGGCGGAGGGGGATGGGCCCGCGGCCTGTTAGCTCGTTGGCGGGGTAACGGCCCACCAAGGCGATGATGGGTAGCCGGGTTGAGAGACCGACCGGCCAGATTGGGACTGAGACACGGCCCAGACTCCTACGGGAGGCAGCAGTGGGGAATCTTGCACAATGGGCGAAAGCCTGATGCAGCGACGCCGCGTGCGGGACGAAGGCCTTCGGGTCGTAAACCGCTTTCAGCAGGGACGAGGCCGCGAGGTGACGGTACCTGCAGAAGAAGCCCCGGCTAACTA
>GV2UCFN02ILQJV
GCTGAGTAACACGTGGGCAACCTGCCCCCCGCACCGGGACAGCCTCGGGAAACCGTGGTTAATACCGGATACTCCGCCACCCCCGCATGGGGGCGGCGGGAAAGCCCAGGCGGAGGGGGATGGGCCCGCGGCCTGTTAGCTCGTTGGCGGGGTAACGGCCCACCAAGGCGATGATGGGTAGCCGGGTTGAGAGACCGACCGGCCAGATTGGGACTGAGACACGGCCCAGACTCCTACGGGAGGCAGCAGTGGGGAATCTTGCACAATGGGCGAAAGCCTGATGCAGCGACGCCGCGTGCGGGACGAAGGCCTTCGGGTCGTAAACCGCTTTCAGCAGGGACGAGGCCGCGAGGTGACGGTACCTGCAGAAGAAGCCCCGGCTAACTA
>GV2UCFN02FSZK0
GCTGAGTAACACGTGGGCAACCTGCCCCCCGCACCGGGACAGCCTCGGGAAACCGTGGTTAATACCGGATACTCCGCCACCCCCGCATGGGGGCGGCGGGAAAGCCCAGGCGGAGGGGGATGGGCCCGCGGCCTGTTAGCTCGTTGGCGGGGTAACGGCCCACCAAGGCGATGATGGGTAGCCGGGTTGAGAGACCGACCGGCCAGATTGGGACTGAGACACGGCCCAGACTCCTACGGGAGGCAGCAGTGGGGAATCTTGCACAATGGGCGAAAGCCTGATGCAGCGACGCCGCGTGCGGGACGAAGGCCTTCGGGTCGTAAACCGCTTTCAGCAGGGACGAGGCCGCGAGGTGACGGTACCTGCAGAAGAAGCCCCGGCTAACTA
>GV2UCFN02G2Y4Q
GCTGAGTAACACGTGGGCAACCTGCCCCCCGCACCGGGACAGCCTCGGGAAACCGTGGTTAATACCGGATACTCCGCCACCCCCGCATGGGGGCGGCGGGAAAGCCCAGGCGGAGGGGGATGGGCCCGCGGCCTGTTAGCTCGTTGGCGGGGTAACGGCCCACCAAGGCGATGATGGGTAGCCGGGTTGAGAGACCGACCGGCCAGATTGGGACTGAGACACGGCCCAGACTCCTACGGGAGGCAGCAGTGGGGAATCTTGCACAATGGGCGAAAGCCTGATGCAGCGACGCCGCGTGCGGGACGAAGGCCTTCGGGTCGTAAACCGCTTTCAGCAGGGACGAGGCCGCGAGGTGACGGTACCTGCAGAAGAAGCCCCGGCTAACTA
>GV2UCFN02G0B7L
GCTGAGTAACACGTGGGCAACCTGCCCCCCGCACCGGGACAGCCTCGGGAAACCGTGGTTAATACCGGATACTCCGCCACCCCCGCATGGGGGCGGCGGGAAAGCCCAGGCGGAGGGGGATGGGCCCGCGGCCTGTTAGCTCGTTGGCGGGGTAACGGCCCACCAAGGCGATGATGGGTAGCCGGGTTGAGAGACCGACCGGCCAGATTGGGACTGAGACACGGCCCAGACTCCTACGGGAGGCAGCAGTGGGGAATCTTGCACAATGGGCGAAAGCCTGATGCAGCGACGCCGCGTGCGGGACGAAGGCCTTCGGGTCGTAAACCGCTTTCAGCAGGGACGAGGCCGCGAGGTGACGGTACCTGCAGAAGAAGCCCCGGCTAACTA
>GV2UCFN02JUHUU
GCTGAGTAACACGTGGGCAACCTGCCCCCCGCACCGGGACAGCCTCGGGAAACCGTGGTTAATACCGGATACTCCGCCACCCCCGCATGGGGGCGGCGGGAAAGCCCAGGCGGAGGGGGATGGGCCCGCGGCCTGTTAGCTCGTTGGCGGGGTAACGGCCCACCAAGGCGATGATGGGTAGCCGGGTTGAGAGACCGACCGGCCAGATTGGGACTGAGACACGGCCCAGACTCCTACGGGAGGCAGCAGTGGGGAATCTTGCACAATGGGCGAAAGCCTGATGCAGCGACGCCGCGTGCGGGACGAAGGCCTTCGGGTCGTAAACCGCTTTCAGCAGGGACGAGGCCGCGAGGTGACGGTACCTGCAGAAGAAGCCCCGGCTAACTA
>GV2UCFN02H3GQT
GCTGAGTAACACGTGGGCAACCTGCCCCCCGCACCGGGACAGCCTCGGGAAACCGTGGTTAATACCGGATACTCCGCCACCCCCGCATGGGGGCGGCGGGAAAGCCCAGGCGGAGGGGGATGGGCCCGCGGCCTGTTAGCTCGTTGGCGGGGTAACGGCCCACCAAGGCGATGATGGGTAGCCGGGTTGAGAGACCGACCGGCCAGATTGGGACTGAGACACGGCCCAGACTCCTACGGGAGGCAGCAGTGGGGAATCTTGCACAATGGGCGAAAGCCTGATGCAGCGACGCCGCGTGCGGGACGAAGGCCTTCGGGTCGTAAACCGCTTTCAGCAGGGACGAGGCCGCGAGGTGACGGTACCTGCAGAAGAAGCCCCGGCTAACTA
>GV2UCFN02JAXEL
GCTGAGTAACACGTGGGCAACCTGCCCCCCGCACCGGGACAGCCTCGGGAAACCGTGGTTAATACCGGATACTCCGCCACCCCCGCATGGGGGCGGCGGGAAAGCCCAGGCGGAGGGGGATGGGCCCGCGGCCTGTTAGCTCGTTGGCGGGGTAACGGCCCACCAAGGCGATGATGGGTAGCCGGGTTGAGAGACCGACCGGCCAGATTGGGACTGAGACACGGCCCAGACTCCTACGGGAGGCAGCAGTGGGGAATCTTGCACAATGGGCGAAAGCCTGATGCAGCGACGCCGCGTGCGGGACGAAGGCCTTCGGGTCGTAAACCGCTTTCAGCAGGGACGAGGCCGCGAGGTGACGGTACCTGCAGAAGAAGCCCCGGCTAACTA
>GV2UCFN02FXA77
GCTGAGTAACACGTGGGCAACCTGCCCCCCGCACCGGGACAGCCTCGGGAAACCGTGGTTAATACCGGATACTCCGCCACCCCCGCATGGGGGCGGCGGGAAAGCCCAGGCGGAGGGGGATGGGCCCGCGGCCTGTTAGCTCGTTGGCGGGGTAACGGCCCACCAAGGCGATGATGGGTAGCCGGGTTGAGAGACCGACCGGCCAGATTGGGACTGAGACACGGCCCAGACTCCTACGGGAGGCAGCAGTGGGGAATCTTGCACAATGGGCGAAAGCCTGATGCAGCGACGCCGCGTGCGGGACGAAGGCCTTCGGGTCGTAAACCGCTTTCAGCAGGGACGAGGCCGCGAGGTGACGGTACCTGCAGAAGAAGCCCCGGCTAACTA
>GV2UCFN02H114R
GCTGAGTAACACGTGGGCAACCTGCCCCCCGCACCGGGACAGCCTCGGGAAACCGTGGTTAATACCGGATACTCCGCCACCCCCGCATGGGGGCGGCGGGAAAGCCCAGGCGGAGGGGGATGGGCCCGCGGCCTGTTAGCTCGTTGGCGGGGTAACGGCCCACCAAGGCGATGATGGGTAGCCGGGTTGAGAGACCGACCGGCCAGATTGGGACTGAGACACGGCCCAGACTCCTACGGGAGGCAGCAGTGGGGAATCTTGCACAATGGGCGAAAGCCTGATGCAGCGACGCCGCGTGCGGGACGAAGGCCTTCGGGTCGTAAACCGCTTTCAGCAGGGACGAGGCCGCGAGGTGACGGTACCTGCAGAAGAAGCCCCGGCTAACTA
>GV2UCFN02F2IQI
GCTGAGTAACACGTGGGCAACCTGCCCCCCGCACCGGGACAGCCTCGGGAAACCGTGGTTAATACCGGATACTCCGCCACCCCCGCATGGGGGCGGCGGGAAAGCCCAGGCGGAGGGGGATGGGCCCGCGGCCTGTTAGCTCGTTGGCGGGGTAACGGCCCACCAAGGCGATGATGGGTAGCCGGGTTGAGAGACCGACCGGCCAGATTGGGACTGAGACACGGCCCAGACTCCTACGGGAGGCAGCAGTGGGGAATCTTGCACAATGGGCGAAAGCCTGATGCAGCGACGCCGCGTGCGGGACGAAGGCCTTCGGGTCGTAAACCGCTTTCAGCAGGGACGAGGCCGCGAGGTGACGGTACCTGCAGAAGAAGCCCCGGCTAACTA
