# Supplementary material for: Investigation of the Effect of Type 2 Diabetes Mellitus on Subgingival Plaque Microbiota by High-Throughput 16S rDNA Pyrosequencing
Source: PLoS One. 2013 Apr 22;8(4):e61516. doi: 10.1371/journal.pone.0061516 (PMC3632544; doi:10.1371/journal.pone.0061516)
Supplement: File S1 — FASTA-format sequences for all the OTUs. Sequences for each OTU are provided in a FASTA-format file. (ZIP) [file pone.0061516.s004.zip › OTU.allseq/Otu0136.fasta]

>G35JFLI02FMR62
GGTGAGTAACGCGTAAGGGACTTACCTGCAGGACTGGGATAACAGGGGGGAAACTCCTGACAAGACCGGATAATGTCATGGAGCTGCATGGCTTTATGATGAAAGGAGACGCCTGCGGAGAGCCTTGCGTCCTATTAGCTAGTTGGTGAGGTAATGGCTCACCAAGGCGAAGATAGGTAGCCGGCCTGAGAGGGTGGACGGCCACAAGGGGGACTGAGATACGGCCCTTACTCCTACGGGAGGCAGCAGTGGGGAATATTGGACAATGGGGGCAACCCTGATCCAGCAATTCTGTGTGCACGAAGAAGGTTTTCGGATTGTAAAGTGCTTTCAGCAGGGAAGAAGTAAGTGACGGTACCTGCAGAAGAAGCGACGGCTAAATA
>G3BZQ8102FENJK
GGTGAGTAACGCGTAAGGGACTTACCTGCAGGACCGGGATAACAGGGGGAAACTCCTGACAAGACCGGATAATGTCATGGAGCTGCATGGCTTTATGATGAAAGGAGACGCCTGCGGAGAGCCTTGCGTCCTATTAGCTAGTTGGTGAGGTAATGGCTCACCAAGGCGAAGATAGGTAGCCGGCCTGAGAGGGTGGACGGCCACAAGGGGACTGAGATACGGCCCTTACTCCTACGGGAGGCAGCAGTGGGGAATATTGGACAATGGGGGCAACCCTGATCCAGCAATTCTGTGTGCACGAAGAAGGTTTTCGGATTGTAAAGTGCTTTCAGCAGGGAAGAAGAGAATGACGGTACCTGCAGAAGAAGCGACGGCTAAATA
>GV2UCFN02G3GAZ
GGTGAGTAACGCGTAAGGGACTTACCTGCAGGACTGGGATAACAGGGGGAAACTCCTGACAAGACCGGATAATGTCATGGAGCTGCATGGCTTTATGATGAAAGGAGACGCCTGCGGAGAGTCTTGCGTCCTATTAGCTAGTTGGTGAGGTAAGGGCTCACCAAGGCGAAGATAGGTAGCCGGCCTGAGAGGGTGGACGGCCACAAGGGGACTGAGATACGGCCCTTACTCCTACGGGAGGCAGCAGTGGGGAATATTGGACAATGGGGGCAACCCTGATCCAGCAATTCTGTGTGCACGAAGAAGGTTTTCGGATTGTAAAGTGCTTTCAGCAGGGAAGAAGTAAGTGACGGTACCTGCAGAAGAAGCGACGGCTAAATA
>GV2UCFN02GZU98
GGTGAGTAACGCGTAAGGGACTTACCTGCAGGACTGGGATAACAGGGGGAAACTCCTGACAAGACCGGATAATGTCATGGAGCTGCATGGCTTTATGATGAAAGGAGACGCCTGCGGAGAGTCTTGCGTCCTATTAGCTAGTTGGTGAGGTAAGGGCTCACCAAGGCGAAGATAGGTAGCCGGCCTGAGAGGGTGGACGGCCACAAGGGGACTGAGATACGGCCCTTACTCCTACGGGAGGCAGCAGTGGGGAATATTGGACAATGGGGGCAACCCTGATCCAGCAATTCTGTGTGCACGAAGAAGGTTTTCGGATTGTAAAGTGCTTTCAGCAGGGAAGAAGTAAGTGACGGTACCTGCAGAAGAAGCGACGGCTAAATA
>GV2UCFN02IOHM3
GGTGAGTAACGCGTAAGGGACTTACCTGCAGGACTGGGATAACAGGGGGAAACTCCTGACAAGACCGGATAATGTCATGGAGCTGCATGGCTTTATGATGAAAGGAGACGCCTGCGGAGAGTCTTGCGTCCTATTAGCTAGTTGGTGAGGTAAGGGCTCACCAAGGCGAAGATAGGTAGCCGGCCTGAGAGGGTGGACGGCCACAAGGGGACTGAGATACGGCCCTTACTCCTACGGGAGGCAGCAGTGGGGAATATTGGACAATGGGGGCAACCCTGATCCAGCAATTCTGTGTGCACGAAGAAGGTTTTCGGATTGTAAAGTGCTTTCAGCAGGGAAGAAGTAAGTGACGGTACCTGCAGAAGAAGCGACGGCTAAATA
>GV2UCFN02HUNL8
GGTGAGTAACGCGTAAGGGACTTACCTGCAGGACTGGGATAACAGGGGGAAACTCCTGACAAGACCGGATAATGTCATGGAGCTGCATGGCTTTATGATGAAAGGAGACGCCTGCGGAGAGTCTTGCGTCCTATTAGCTAGTTGGTGAGGTAAGGGCTCACCAAGGCGAAGATAGGTAGCCGGCCTGAGAGGGTGGACGGCCACAAGGGGACTGAGATACGGCCCTTACTCCTACGGGAGGCAGCAGTGGGGAATATTGGACAATGGGGGCAACCCTGATCCAGCAATTCTGTGTGCACGAAGAAGGTTTTCGGATTGTAAAGTGCTTTCAGCAGGGAAGAAGTAAGTGACGGTACCTGCAGAAGAAGCGACGGCTAAATA
>GV2UCFN02HC9IG
GGTGAGTAACGCGTAAGGGACTTACCTGCAGGACTGGGATAACAGGGGGAAACTCCTGACAAGACCGGATAATGTCATGGAGCTGCATGGCTTTATGATGAAAGGAGACGCCTGCGGAGAGTCTTGCGTCCTATTAGCTAGTTGGTGAGGTAAGGGCTCACCAAGGCGAAGATAGGTAGCCGGCCTGAGAGGGTGGACGGCCACAAGGGGACTGAGATACGGCCCTTACTCCTACGGGAGGCAGCAGTGGGGAATATTGGACAATGGGGGCAACCCTGATCCAGCAATTCTGTGTGCACGAAGAAGGTTTTCGGATTGTAAAGTGCTTTCAGCAGGGAAGAAGTAAGTGACGGTACCTGCAGAAGAAGCGACGGCTAAATA
>GV2UCFN02GW2V8
GGTGAGTAACGCGTAAGGGACTTACCTGCAGGACTGGGATAACAGGGGGAAACTCCTGACAAGACCGGATAATGTCATGGAGCTGCATGGCTTTATGATGAAAGGAGACGCCTGCGGAGAGTCTTGCGTCCTATTAGCTAGTTGGTGAGGTAAGGGCTCACCAAGGCGAAGATAGGTAGCCGGCCTGAGAGGGTGGACGGCCACAAGGGGACTGAGATACGGCCCTTACTCCTACGGGAGGCAGCAGTGGGGAATATTGGACAATGGGGGCAACCCTGATCCAGCAATTCTGTGTGCACGAAGAAGGTTTTCGGATTGTAAAGTGCTTTCAGCAGGGAAGAAGTAAGTGACGGTACCTGCAGAAGAAGCGACGGCTAAATA
>GV2UCFN02HUUOB
GGTGAGTAACGCGTAAGGGACTTACCTGCAGGACTGGGATAACAGGGGGAAACTCCTGACAAGACCGGATAATGTCATGGAGCTGCATGGCTTTATGATGAAAGGAGACGCCTGCGGAGAGTCTTGCGTCCTATTAGCTAGTTGGTGAGGTAAGGGCTCACCAAGGCGAAGATAGGTAGCCGGCCTGAGAGGGTGGACGGCCACAAGGGGACTGAGATACGGCCCTTACTCCTACGGGAGGCAGCAGTGGGGAATATTGGACAATGGGGGCAACCCTGATCCAGCAATTCTGTGTGCACGAAGAAGGTTTTCGGATTGTAAAGTGCTTTCAGCAGGGAAGAAGTAAGTGACGGTACCTGCAGAAGAAGCGACGGCTAAATA
>GV2UCFN02I0YF1
GGTGAGTAACGCGTAAGGGACTTACCTGCAGGACTGGGATAACAGGGGGAAACTCCTGACAAGACCGGATAATGTCATGGAGCTGCATGGCTTTATGATGAAAGGAGACGCCTGCGGAGAGTCTTGCGTCCTATTAGCTAGTTGGTGAGGTAAGGGCTCACCAAGGCGAAGATAGGTAGCCGGCCTGAGAGGGTGGACGGCCACAAGGGGACTGAGATACGGCCCTTACTCCTACGGGAGGCAGCAGTGGGGAATATTGGACAATGGGGGCAACCCTGATCCAGCAATTCTGTGTGCACGAAGAAGGTTTTCGGATTGTAAAGTGCTTTCAGCAGGGAAGAAGTAAGTGACGGTACCTGCAGAAGAAGCGACGGCTAAATA
>GV2UCFN02GZ7SR
GGTGAGTAACGCGTAAGGGACTTACCTGCAGGACTGGGATAACAGGGGGAAACTCCTGACAAGACCGGATAATGTCATGGAGCTGCATGGCTTTATGATGAAAGGAGACGCCTGCGGAGAGTCTTGCGTCCTATTAGCTAGTTGGTGAGGTAAGGGCTCACCAAGGCGAAGATAGGTAGCCGGCCTGAGAGGGTGGACGGCCACAAGGGGACTGAGATACGGCCCTTACTCCTACGGGAGGCAGCAGTGGGGAATATTGGACAATGGGGGCAACCCTGATCCAGCAATTCTGTGTGCACGAAGAAGGTTTTCGGATTGTAAAGTGCTTTCAGCAGGGAAGAAGTAAGTGACGGTACCTGCAGAAGAAGCGACGGCTAAATA
>GV2UCFN02IXEN6
GGTGAGTAACGCGTAAGGGACTTACCTGCAGGACTGGGATAACAGGGGGAAACTCCTGACAAGACCGGATAATGTCATGGAGCTGCATGGCTTTATGATGAAAGGAGACGCCTGCGGAGAGCCTTGCGTCCTATTAGCTAGTTGGTGAGGTAAGGGCTCACCAAGGCGAAGATAGGTAGCCGGCCTGAGAGGGTGGACGGCCACAAGGGGACTGAGATACGGCCCTTACTCCTACGGGAGGCAGCAGGTGGGGAATATTGGACAATGGGGGCAACCCTGATCCAGCAATTCTGTGTGCACGAAGAAGGTTTTCGGATTGTAAAGTGCTTTCAGCAGGGAAGAAGTAAGTGACGGTACCTGCAGAAGAAGCGACGGCTAAATA
>GV2UCFN02ISLHW
GGTGAGTAACGCGTAAGGGACTTACCTGCAGGACTGGGATAACAGGGGGAAACTCCTGACAAGACCGGATAATGTCATGGAGCTGCATGGCTTTATGATGAAAGGAGACGCCTGCGGAGAGCCTTGCGTCCTATTAGCTAGTTGGTGAGGTAAGGGCTCACCAAGGCGAAGATAGGTAGCCGGCCTGAGAGGGTGGACGGCCACAAGGGGACTGAGATACGGCCCTTACTCCTACGGGAGGCAGCAGGTGGGGAATATTGGACAATGGGGGCAACCCTGATCCAGCAATTCTGTGTGCACGAAGAAGGTTTTCGGATTGTAAAGTGCTTTCAGCAGGGAAGAAGTAAGTGACGGTACCTGCAGAAGAAGCGACGGCTAAATA
>GV2UCFN02JRJ2X
GGTGAGTAACGCGTAAGGGACTTACCTGCAGGACTGGGATAACAGGGGGAAACTCCTGACAAGACCGGATAATGTCATGGAGCTGCATGGCTTTATGATGAAAGGAGACGCCTGCGGAGAGCCTTGCGTCCTATTAGCTAGTTGGTGAGGTAAGGGCTCACCAAGGCGAAGATAGGTAGCCGGCCTGAGAGGGTGGACGGCCACAAGGGGACTGAGATACGGCCCTTACTCCTACGGGAGGCAGCAGTGGGGAATATTGGACAATGGGGGCAACCCTGATCCAGCAATTCTGTGTGCACGAAGAAGGTTTTCGGATTGTAAAGTGCTTTCAGCAGGGAAGAAGTAAGTGACGGTACCTGCAGAAGAAGCGACGGCTAAATA
>GV2UCFN02I3M5D
GGTGAGTAACGCGTAAGGGACTTACCTGCAGGACTGGGATAACAGGGGGAAACTCCTGACAAGACCGGATAATGTCATGGAGCTGCATGGCTTTATGATGAAAGGAGACGCCTGCGGAGAGCCTTGCGTCCTATTAGCTAGTTGGTGAGGTAAGGGCTCACCAAGGCGAAGATAGGTAGCCGGCCTGAGAGGGTGGACGGCCACAAGGGGACTGAGATACGGCCCTTACTCCTACGGGAGGCAGCAGTGGGGAATATTGGACAATGGGGGCAACCCTGATCCAGCAATTCTGTGTGCACGAAGAAGGTTTTCGGATTGTAAAGTGCTTTCAGCAGGGAAGAAGTAAGTGACGGTACCTGCAGAAGAAGCGACGGCTAAATA
>GV2UCFN02IYYIP
GGTGAGTAACGCGTAAGGGACTTACCTGCAGGACTGGGATAACAGGGGGAAACTCCTGACAAGACCGGATAATGTCATGGAGCTGCATGGCTTTATGATGAAAGGAGACGCCTGCGGAGAGCCTTGCGTCCTATTAGCTAGTTGGTGAGGTAAGGGCTCACCAAGGCGAAGATAGGTAGCCGGCCTGAGAGGGTGGACGGCCACAAGGGGACTGAGATACGGCCCTTACTCCTACGGGAGGCAGCAGTGGGGAATATTGGACAATGGGGGCAACCCTGATCCAGCAATTCTGTGTGCACGAAGAAGGTTTTCGGATTGTAAAGTGCTTTCAGCAGGGAAGAAGTAAGTGACGGTACCTGCAGAAGAAGCGACGGCTAAATA
>GV2UCFN02GGZNK
GGTGAGTAACGCGTAAGGGACTTACCTGCAGGACTGGGATAACAGGGGGAAACTCCTGACAAGACCGGATAATGTCATGGAGCTGCATGGCTTTATGATGAAAGGAGACGCCTGCGGAGAGCCTTGCGTCCTATTAGCTAGTTGGTGAGGTAAGGGCTCACCAAGGCGAAGATAGGTAGCCGGCCTGAGAGGGTGGACGGCCACAAGGGGACTGAGATACGGCCCTTACTCCTACGGGAGGCAGCAGTGGGGAATATTGGACAATGGGGGCAACCCTGATCCAGCAATTCTGTGTGCACGAAGAAGGTTTTCGGATTGTAAAGTGCTTTCAGCAGGGAAGAAGTAAGTGACGGTACCTGCAGAAGAAGCGACGGCTAAATA
>GV2UCFN02H1N4K
GGTGAGTAACGCGTAAGGGACTTACCTGCAGGACTGGGATAACAGGGGGAAACTCCTGACAAGACCGGATAATGTCATGGAGCTGCATGGCTTTATGATGAAAGGAGACGCCTGCGGAGAGCCTTGCGTCCTATTAGCTAGTTGGTGAGGTAAGGGCTCACCAAGGCGAAGATAGGTAGCCGGCCTGAGAGGGTGGACGGCCACAAGGGGACTGAGATACGGCCCTTACTCCTACGGGAGGCAGCAGTGGGGAATATTGGACAATGGGGGCAACCCTGATCCAGCAATTCTGTGTGCACGAAGAAGGTTTTCGGATTGTAAAGTGCTTTCAGCAGGGAAGAAGTAAGTGACGGTACCTGCAGAAGAAGCGACGGCTAAATA
>GV2UCFN02G43G8
GGTGAGTAACGCGTAAGGGACTTACCTGCAGGACTGGGATAACAGGGGGAAACTCCTGACAAGACCGGATAATGTCATGGAGCTGCATGGCTTTATGATGAAAGGAGACGCCTGCGGAGAGCCTTGCGTCCTATTAGCTAGTTGGTGAGGTAAGGGCTCACCAAGGCGAAGATAGGTAGCCGGCCTGAGAGGGTGGACGGCCACAAGGGGACTGAGATACGGCCCTTACTCCTACGGGAGGCAGCAGTGGGGAATATTGGACAATGGGGGCAACCCTGATCCAGCAATTCTGTGTGCACGAAGAAGGTTTTCGGATTGTAAAGTGCTTTCAGCAGGGAAGAAGGAAGTGACGGTACCTGCAGAAGAAGCGACGGCTAAATA
>GV2UCFN02I63Y5
GGTGAGTAACGCGTAAGGGACTTACCTGCAGGACTGGGATAACAGGGGGAAACTCCTGACAAGACCGGATAATGTCATGGAGCTGCATGGCTTTATGATGAAAGGAGACGCCTGCGGAGAGCCTTGCGTCCTATTAGCTAGTTGGTGAGGTAAGGGCTCACCAAGGCGAAGATAGGTAGCCGGCCTGAGAGGGTGGACGGCCACAAGGGGACTGAGATACGGCCCTTACTCCTACGGGAGGCAGCAGTGGGGAATATTGGACAATGGGGGCAACCCTGATCCAGCAATTCTGTGTGCACGAAGAAGGTTTTCGGATTGTAAAGTGCTTTCAGCAGGGAAGAAGGAAGTGACGGTACCTGCAGAAGAAGCGACGGCTAAATA
>GV2UCFN02GC62V
GGTGAGTAACGCGTAAGGGACTTACCTGCAGGACTGGGATAACAGGGGGAAACTCCTGACAAGACCGGATAATGTCATGGAGCTGCATGGCTTTATGATGAAAGGAGACGCCTGCGGAGAGCCTTGCGTCCTATTAGCTAGTTGGTGAGGTAAGGGCTCACCAAGGCGAAGATAGGTAGCCGGCCTGAGAGGGTGGACGGCCACAAGGGGACTGAGATACGGCCCTTACTCCTACGGGAGGCAGCAGTGGGGAATATTGGACAATGGGGGCAACCCTGATCCAGCAATTCTGTGTGCACGAAGAAGGTTTTCGGATTGTAAAGTGCTTTCAGCAGGGAAGAAGGAAGTGACGGTACCTGCAGAAGAAGCGACGGCTAAATA
>GV2UCFN02F4CUW
GGTGAGTAACGCGTAAGGGACTTACCTGCAGGACTGGGATAACAGGGGGAAACTCCTGACAAGACCGGATAATGTCATGGAGCTGCATGGCTTTATGATGAAAGGAGACGCCTGCGGAGAGCCTTGCGTCCTATTAGCTAGTTGGTGAGGTAAGGGCTCACCAAGGCGAAGATAGGTAGCCGGCCTGAGAGGGTGGACGGCCACAAGGGGACTGAGATACGGCCCTTACTCCTACGGGAGGCAGCAGTGGGGAATATTGGACAATGGGGGCAACCCTGATCCAGCAATTCTGTGTGCACGAAGAAGGTTTTCGGATTGTAAAGTGCTTTCAGCAGGGAAGAAGGAAGTGACGGTACCTGCAGAAGAAGCGACGGCTAAATA
>GV2UCFN02HU7AG
GGTGAGTAACGCGTAAGGGACTTACCTGCAGGACTGGGATAACAGGGGGAAACTCCTGACAAGACCGGATAATGTCATGGAGCTGCATGGCTTTATGATGAAAGGAGACGCCTGCGGAGAGCCTTGCGTCCTATTAGCTAGTTGGTGAGGTAAGGGCTCACCAAGGCGAAGATAGGTAGCCGGCCTGAGAGGGTGGACGGCCACAAGGGGACTGAGATACGGCCCTTACTCCTACGGGAGGCAGCAGTGGGGAATATTGGACAATGGGGGCAACCCTGATCCAGCAATTCTGTGTGCACGAAGAAGGTTTTCGGATTGTAAAGTGCTTTCAGCAGGGAAGAAGGAAGTGACGGTACCTGCAGAAGAAGCGACGGCTAAATA
>GV2UCFN02GITW5
GGTGAGTAACGCGTAAGGGACTTACCTGCAGGACTGGGATAACAGGGGGAAACTCCTGACAAGACCGGATAATGTCATGGAGCTGCATGGCTTTATGATGAAAGGAGACGCCTGCGGAGAGCCTTGCGTCCTATTAGCTAGTTGGTGAGGTAAGGGCTCACCAAGGCGAAGATAGGTAGCCGGCCTGAGAGGGTGGACGGCCACAAGGGGACTGAGATACGGCCCTTACTCCTACGGGAGGCAGCAGTGGGGAATATTGGACAATGGGGGCAACCCTGATCCAGCAATTCTGTGTGCACGAAGAAGGTTTTCGGATTGTAAAGTGCTTTCAGCAGGGAAGAAGGAAGTGACGGTACCTGCAGAAGAAGCGACGGCTAAATA
>GV2UCFN02JH8ZU
GGTGAGTAACGCGTAAGGGACTTACCTGCAGGACTGGGATAACAGGGGGAAACTCCTGACAAGACCGGATAATGTCATGGAGCTGCATGGCTTTATGATGAAAGGAGACGCCTGCGGAGAGCCTTGCGTCCTATTAGCTAGTTGGTGAGGTAAGGGCTCACCAAGGCGAAGATAGGTAGCCGGCCTGAGAGGGTGGACGGCCACAAGGGGACTGAGATACGGCCCTTACTCCTACGGGAGGCAGCAGTGGGGAATATTGGACAATGGGGGCAACCCTGATCCAGCAATTCTGTGTGCACGAAGAAGGTTTTCGGATTGTAAAGTGCTTTCAGCAGGGAAGAAGGAAGTGACGGTACCTGCAGAAGAAGCGACGGCTAAATA
>G35JFLI02I1E06
GGTGAGTAACGCGTAAGGGACTTACCTGCAGGACTGGGATAACAGGGGGAAACTCCTGACAAGACCGGATAATGTCATGGAGCTGCATGGCTTTATGATGAAAGGAGACGCCTGCGGAGAGCCTTGCGTCCTATTAGCTAGTTGGTGAGGTAAGGGCTCACCAAGGCGAAGATAGGTAGCCGGCCTGAGAGGGTGGACGGCCACAAGGGGACTGAGATACGGCCCTTACTCCTACGGGAGGCAGCAGTGGGGAATATTGGACAATGGGGGCAACCCTGATCCAGCAATTCTGTGTGCACGAAGAAGGTTTTCGGATTGTAAAGTGCTTTCAGCAGGGAAGAAGGAAGTGACGGTACCTGCAGAAGAAGCGACGGCTAAATA
>GV2UCFN02H1NC5
GGTGAGTAACGCGTAAGGGACTTACCTGCAGGACTGGGATAACAGGGGGAAACTCCTGACAAGACCGGATAATGTCATGGAGCTGCATGGCTTTATGATGAAAGGAGACGCCTGCGGAGAGCCTTGCGTCCTATTAGCTAGTTGGTGAGGTAAGGGCTCACCAAGGCGAAGATAGGTAGCCGGCCTGAGAGGGTGGACGGCCACAAGGGGACTGAGATACGGCCCTTACTCCTACGGGAGGCAGCAGTGGGGAATATTGGACAATGGGGGCAACCCTGATCCAGCAATTTTGTGTGCACGAAGAAGGTTTTCGGATTGTAAAGTGCTTTCAGCAGGGAAGAAGGAAGTGACGGTACCTGCAGAAGAAGCGACGGCTAAATA
>GV2UCFN02JCFQB
GGTGAGTAACGCGTAAGGGACTTACCTGCAGGACCGGGATAACAGGGGGAAACTCCTGACAAGACCGGATAATGTCATGGAGCTGCATGGCTTTATGATGAAAGGAGACGCCTGCGGAGAGCCTTGCGTCCTATTAGCTAGTTGGTGAGGTAATGGCTCACCAAGGCGAAGATAGGTAGCCGGCCTGAGAGGGTGGACGGCCACAAGGGGACTGAGATACGGCCCTTACTCCTACGGGAGGCAGCAGTGGGGAATATTGGACAATGGGGGCAACCCTGATCCAGCAATTCTGTGTGCACGAAGAAGGTTTTCGGATTGTAAAGTGCTTTCAGCAGGGAAGAAGGAAGTGACGGTACCTGCAGAAGAAGCGACGGCTAAATA
>GV2UCFN02FS42L
GGTGAGTAACGCGTAAGGGACTTACCTGCAGGACCGGGATAACAGGGGGAAACTCCTGACAAGACCGGATAATGTCATGGAGCTGCATGGCTTTATGATGAAAGGAGACGCCTGCGGAGAGCCTTGCGTCCTATTAGCTAGTTGGTGAGGTAATGGCTCACCAAGGCGAAGATAGGTAGCCGGCCTGAGAGGGTGGACGGCCACAAGGGGACTGAGATACGGCCCTTACTCCTACGGGAGGCAGCAGTGGGGAATATTGGACAATGGGGGCAACCCTGATCCAGCAATTCTGTGTGCACGAAGAAGGTTTTCGGATTGTAAAGTGCTTTCAGCAGGGAAGAAGGAAGTGACGGTACCTGCAGAAGAAGCGACGGCTAAATA
>GV2UCFN02IU6T0
GGTGAGTAACGCGTAAGGGACTTACCTGCAGGACCGGGATAACAGGGGGAAACTCCTGACAAGACCGGATAATGTCATGGAGCTGCATGGCTTTATGATGAAAGGAGACGCCTGCGGAGAGCCTTGCGTCCTATTAGCTAGTTGGTGAGGTAATGGCTCACCAAGGCGAAGATAGGTAGCCGGCCTGAGAGGGTGGACGGCCACAAGGGGACTGAGATACGGCCCTTACTCCTACGGGAGGCAGCAGTGGGGAATATTGGACAATGGGGGCAACCCTGATCCAGCAATTCTGTGTGCACGAAGAAGGTTTTCGGATTGTAAAGTGCTTTCAGCAGGGAAGAAGGAAGTGACGGTACCTGCAGAAGAAGCGACGGCTAAATA
>GV2UCFN02IPTOD
GGTGAGTAACGCGTAAGGGACTTACCTGCAGGACCGGGATAACAGGGGGAAACTCCTGACAAGACCGGATAATGTCATGGAGCTGCATGGCTTTATGATGAAAGGAGACGCCTGCGGAGAGCCTTGCGTCCTATTAGCTAGTTGGTGAGGTAATGGCTCACCAAGGCGAAGATAGGTAGCCGGCCTGAGAGGGTGGACGGCCACAAGGGGACTGAGATACGGCCCTTACTCCTACGGGAGGCAGCAGTGGGGAATATTGGACAATGGGGGCAACCCTGATCCAGCAATTCTGTGTGCACGAAGAAGGTTTTCGGATTGTAAAGTGCTTTCAGCAGGGAAGAAGGAAGTGACGGTACCTGCAGAAGAAGCGACGGCTAAATA
>G3BZQ8102JHY1H
GGTGAGTAACGCGTAAGGGACTTACCTGCAGGACTGGGATAACAGGGGGAAACTCCTGACAAGACCGGATAATGTCATGGAGCTGCATGGCTTTATGATGAAAGGAGACGCCTGCGGAGAGCCTTGCGTCCTATTAGCTAGTTGGTGAGGTAATGGCTCACCAAGGCGAAGATAGGTAGCCGGCCTGAGAGGGTGGACGGCCACAAGGGGACTGAGATACGGCCCTTACTCCTACGGGAGGCAGCAGTGGGGAATATTGGACAATGGGGGGCAACCCTGATCCAGCAATTCTGTGTGCACGAAGAAGGTTTTCGGATTGTAAAGTGCTTTCAGCAGGGAAGAAGGAAGTGACGGTACCTGCAGAAGAAGCGACGGCTAAATA
>GV2UCFN02GURLF
GGTGAGTAACGCGTAAGGGACTTACCTGCAGGACTGGGATAACAGGGGGAAACTCCTGACAAGACCGGATAATGTCATGGAGCTGCATGGCTTTATGATGAAAGGAGACGCCTGCGGAGAGCCTTGCGTCCTATTAGCTAGTTGGTGAGGTAATGGCTCACCAAGGCGAAGATAGGTAGCCGGCCTGAGAGGGTGGACGGCCACAAGGGGACTGAGATACGGCCCTTACTCCTACGGGAGGCAGCAGTGGGGAATATTGGACAATGGGGGCAACCCTGATCCAGCAATTCTGTGTGCACGAAGAAGGTTTTCGGATTGTAAAGTGCTTTCAGCAGGGAAGAAGAAAGTGACGGTACCTGCAGAAGAAGCGACGGCTAAATA
>GV2UCFN02IF8N9
GGTGAGTAACGCGTAAGGGACTTACCTGCAGGACTGGGATAACAGGGGGAAACTCCTGACAAGACCGGATAATGTCATGGAGCTGCATGGCTTTATGATGAAAGGAGACGCCTGCGGAGAGCCTTGCGTCCTATTAGCTAGTTGGTGAGGTAATGGCTCACCAAGGCGAAGATAGGTAGCCGGCCTGAGAGGGTGGACGGCCACAAGGGGACTGAGATACGGCCCTTACTCCTACGGGAGGCAGCAGTGGGGAATATTGGACAATGGGGGCAACCCTGATCCAGCAATTCTGTGTGCACGAAGAAGGTTTTCGGATTGTAAAGTGCTTTCAGCAGGGAAGAAGAAAGTGACGGTACCTGCAGAAGAAGCGACGGCTAAATA
>GV2UCFN02ICQI0
GGTGAGTAACGCGTAAGGGACTTACCTGCAGGACTGGGATAACAGGGGGAAACTCCTGACAAGACCGGATAATGTCATGGAGCTGCATGGCTTTATGATGAAAGGAGACGCCTGCGGAGAGCCTTGCGTCCTATTAGCTAGTTGGTGAGGTAATGGCTCACCAAGGCGAAGATAGGTAGCCGGCCTGAGAGGGTGGACGGCCACAAGGGGACTGAGATACGGCCCTTACTCCTACGGGAGGCAGCAGTGGGGAATATTGGACAATGGGGGCAACCCTGATCCAGCAATTCTGTGTGCACGAAGAAGGTTTTCGGATTGTAAAGTGCTTTCAGCAGGGAAGAAGAAAGTGACGGTACCTGCAGAAGAAGCGACGGCTAAATA
>GV2UCFN02H86DG
GGTGAGTAACGCGTAAGGGACTTACCTGCAGGACTGGGATAACAGGGGGAAACTCCTGACAAGACCGGATAATGTCATGGAGCTGCATGGCTTTATGATGAAAGGAGACGCCTGCGGAGAGCCTTGCGTCCTATTAGCTAGTTGGTGAGGTAATGGCTCACCAAGGCGAAGATAGGTAGCCGGCCTGAGAGGGTGGACGGCCACAAGGGGACTGAGATACGGCCCTTACTCCTACGGGAGGCAGCAGTGGGGAATATTGGACAATGGGGGCAACCCTGATCCAGCAATTCTGTGTGCACGAAGAAGGTTTTCGGATTGTAAAGTGCTTTCAGCAGGGAAGAAGAAAGTGACGGTACCTGCAGAAGAAGCGACGGCTAAATA
>GV2UCFN02F1X2A
GGTGAGTAACGCGTAAGGGACTTACCTGCAGGACTGGGATAACAGGGGGAAACTCCTGACAAGACCGGATAATGTCATGGAGCTGCATGGCTTTATGATGAAAGGAGACGCCTGCGGAGAGCCTTGCGTCCTATTAGCTAGTTGGTGAGGTAATGGCTCACCAAGGCGAAGATAGGTAGCCGGCCTGAGAGGGTGGACGGCCACAAGGGGACTGAGATACGGCCCTTACTCCTACGGGAGGCAGCAGTGGGGAATATTGGACAATGGGGGCAACCCTGATCCAGCAATTCTGTGTGCACGAAGAAGGTTTTCGGATTGTAAAGTGCTTTCAGCAGGGAAGAAGAAAGTGACGGTACCTGCAGAAGAAGCGACGGCTAAATA
>GV2UCFN02ILCN2
GGTGAGTAACGCGTAAGGGACTTACCTGCAGGACTGGGATAACAGGGGGAAACTCCTGACAAGACCGGATAATGTCATGGAGCTGCATGGCTTTATGATGAAAGGAGACGCCTGCGGAGAGCCTTGCGTCCTATTAGCTAGTTGGTGAGGTAATGGCTCACCAAGGCGAAGATAGGTAGCCGGCCTGAGAGGGTGGACGGCCACAAGGGGACTGAGATACGGCCCTTACTCCTACGGGAGGCAGCAGTGGGGAATATTGGACAATGGGGGCAACCCTGATCCAGCAATTCTGTGTGCACGAAGAAGGTTTTCGGATTGTAAAGTGCTTTCAGCAGGGAAGAAGAAAGTGACGGTACCTGCAGAAGAAGCGACGGCTAAATA
>GV2UCFN02HJBQV
GGTGAGTAACGCGTAAGGGACTTACCTGCAGGACTGGGATAACAGGGGGAAACTCCTGACAAGACCGGATAATGTCATGGAGCTGCATGGCTTTATGATGAAAGGAGACGCCTGCGGAGAGCCTTGCGTCCTATTAGCTAGTTGGTGAGGTAATGGCTCACCAAGGCGAAGATAGGTAGCCGGCCTGAGAGGGTGGACGGCCACAAGGGGACTGAGATACGGCCCTTACTCCTACGGGAGGCAGCAGTGGGGAATATTGGACAATGGGGGCAACCCTGATCCAGCAATTCTGTGTGCACGAAGAAGGTTTTCGGATTGTAAAGTGCTTTCAGCAGGGAAGAAGTAAGTGACGGTACCTGCAGAAGAAGCGACGGCTAAATA
>GV2UCFN02IZZEE
GGTGAGTAACGCGTAAGGGACTTACCTGCAGGACTGGGATAACAGGGGGAAACTCCTGACAAGACCGGATAATGTCATGGAGCTGCATGGCTTTATGATGAAAGGAGACGCCTGCGGAGAGCCTTGCGTCCTATTAGCTAGTTGGTGAGGTAATGGCTCACCAAGGCGAAGATAGGTAGCCGGCCTGAGAGGGTGGACGGCCACAAGGGGACTGAGATACGGCCCTTACTCCTACGGGAGGCAGCAGTGGGGAATATTGGACAATGGGGGCAACCCTGATCCAGCAATTCTGTGTGCACGAAGAAGGTTTTCGGATTGTAAAGTGCTTTCAGCAGGGAAGAAGTAAGTGACGGTACCTGCAGAAGAAGCGACGGCTAAATA
>GV2UCFN02I12NE
GGTGAGTAACGCGTAAGGGACTTACCTGCAGGACTGGGATAACAGGGGGAAACTCCTGACAAGACCGGATAATGTCATGGAGCTGCATGGCTTTATGATGAAAGGAGACGCCTGCGGAGAGCCTTGCGTCCTATTAGCTAGTTGGTGAGGTAATGGCTCACCAAGGCGAAGATAGGTAGCCGGCCTGAGAGGGTGGACGGCCACAAGGGGACTGAGATACGGCCCTTACTCCTACGGGAGGCAGCAGTGGGGAATATTGGACAATGGGGGCAACCCTGATCCAGCAATTCTGTGTGCACGAAGAAGGTTTTCGGATTGTAAAGTGCTTTCAGCAGGGAAGAAGTAAGTGACGGTACCTGCAGAAGAAGCGACGGCTAAATA
>GV2UCFN02H34HB
GGTGAGTAACGCGTAAGGGACTTACCTGCAGGACTGGGATAACAGGGGGAAACTCCTGACAAGACCGGATAATGTCATGGAGCTGCATGGCTTTATGATGAAAGGAGACGCCTGCGGAGAGCCTTGCGTCCTATTAGCTAGTTGGTGAGGTAATGGCTCACCAAGGCGAAGATAGGTAGCCGGCCTGAGAGGGTGGACGGCCACAAGGGGACTGAGATACGGCCCTTACTCCTACGGGAGGCAGCAGTGGGGAATATTGGACAATGGGGGCAACCCTGATCCAGCAATTCTGTGTGCACGAAGAAGGTTTTCGGATTGTAAAGTGCTTTCAGCAGGGAAGAAGTAAGTGACGGTACCTGCAGAAGAAGCGACGGCTAAATA
>GV2UCFN02IGE41
GGTGAGTAACGCGTAAGGGACTTACCTGCAGGACTGGGATAACAGGGGGAAACTCCTGACAAGACCGGATAATGTCATGGAGCTGCATGGCTTTATGATGAAAGGAGACGCCTGCGGAGAGCCTTGCGTCCTATTAGCTAGTTGGTGAGGTAATGGCTCACCAAGGCGAAGATAGGTAGCCGGCCTGAGAGGGTGGACGGCCACAAGGGGACTGAGATACGGCCCTTACTCCTACGGGAGGCAGCAGTGGGGAATATTGGACAATGGGGGCAACCCTGATCCAGCAATTCTGTGTGCACGAAGAAGGTTTTCGGATTGTAAAGTGCTTTCAGCAGGGAAGAAGTAAGTGACGGTACCTGCAGAAGAAGCGACGGCTAAATA
>GV2UCFN02G6AZG
GGTGAGTAACGCGTAAGGGACTTACCTGCAGGACTGGGATAACAGGGGGAAACTCCTGACAAGACCGGATAATGTCATGGAGCTGCATGGCTTTATGATGAAAGGAGACGCCTGCGGAGAGCCTTGCGTCCTATTAGCTAGTTGGTGAGGTAATGGCTCACCAAGGCGAAGATAGGTAGCCGGCCTGAGAGGGTGGACGGCCACAAGGGGACTGAGATACGGCCCTTACTCCTACGGGAGGCAGCAGTGGGGAATATTGGACAATGGGGGCAACCCTGATCCAGCAATTCTGTGTGCACGAAGAAGGTTTTCGGATTGTAAAGTGCTTTCAGCAGGGAAGAAGTAAGTGACGGTACCTGCAGAAGAAGCGACGGCTAAATA
>GV2UCFN02JJ4MH
GGTGAGTAACGCGTAAGGGACTTACCTGCAGGACTGGGATAACAGGGGGAAACTCCTGACAAGACCGGATAATGTCATGGAGCTGCATGGCTTTATGATGAAAGGAGACGCCTGCGGAGAGCCTTGCGTCCTATTAGCTAGTTGGTGAGGTAATGGCTCACCAAGGCGAAGATAGGTAGCCGGCCTGAGAGGGTGGACGGCCACAAGGGGACTGAGATACGGCCCTTACTCCTACGGGAGGCAGCAGTGGGGAATATTGGACAATGGGGGCAACCCTGATCCAGCAATTCTGTGTGCACGAAGAAGGTTTTCGGATTGTAAAGTGCTTTCAGCAGGGAAGAAGTAAGTGACGGTACCTGCAGAAGAAGCGACGGCTAAATA
>GV2UCFN02HYGXO
GGTGAGTAACGCGTAAGGGACTTACCTGCAGGACTGGGATAACAGGGGGAAACTCCTGACAAGACCGGATAATGTCATGGAGCTGCATGGCTTTATGATGAAAGGAGACGCCTGCGGAGAGCCTTGCGTCCTATTAGCTAGTTGGTGAGGTAATGGCTCACCAAGGCGAAGATAGGTAGCCGGCCTGAGAGGGTGGACGGCCACAAGGGGACTGAGATACGGCCCTTACTCCTACGGGAGGCAGCAGTGGGGAATATTGGACAATGGGGGCAACCCTGATCCAGCAATTCTGTGTGCACGAAGAAGGTTTTCGGATTGTAAAGTGCTTTCAGCAGGGAAGAAGTAAGTGACGGTACCTGCAGAAGAAGCGACGGCTAAATA
>GV2UCFN02IGJR7
GGTGAGTAACGCGTAAGGGACTTACCTGCAGGACTGGGATAACAGGGGGAAACTCCTGACAAGACCGGATAATGTCATGGAGCTGCATGGCTTTATGATGAAAGGAGACGCCTGCGGAGAGCCTTGCGTCCTATTAGCTAGTTGGTGAGGTAATGGCTCACCAAGGCGAAGATAGGTAGCCGGCCTGAGAGGGTGGACGGCCACAAGGGGACTGAGATACGGCCCTTACTCCTACGGGAGGCAGCAGTGGGGAATATTGGACAATGGGGGCAACCCTGATCCAGCAATTCTGTGTGCACGAAGAAGGTTTTCGGATTGTAAAGTGCTTTCAGCAGGGAAGAAGTAAGTGACGGTACCTGCAGAAGAAGCGACGGCTAAATA
>GV2UCFN02HU2KY
GGTGAGTAACGCGTAAGGGACTTACCTGCAGGACTGGGATAACAGGGGGAAACTCCTGACAAGACCGGATAATGTCATGGAGCTGCATGGCTTTATGATGAAAGGAGACGCCTGCGGAGAGCCTTGCGTCCTATTAGCTAGTTGGTGAGGTAATGGCTCACCAAGGCGAAGATAGGTAGCCGGCCTGAGAGGGTGGACGGCCACAAGGGGACTGAGATACGGCCCTTACTCCTACGGGAGGCAGCAGTGGGGAATATTGGACAATGGGGGCAACCCTGATCCAGCAATTCTGTGTGCACGAAGAAGGTTTTCGGATTGTAAAGTGCTTTCAGCAGGGAAGAAGTAAGTGACGGTACCTGCAGAAGAAGCGACGGCTAAATA
>GV2UCFN02G9H37
GGTGAGTAACGCGTAAGGGACTTACCTGCAGGACTGGGATAACAGGGGGAAACTCCTGACAAGACCGGATAATGTCATGGAGCTGCATGGCTTTATGATGAAAGGAGACGCCTGCGGAGAGCCTTGCGTCCTATTAGCTAGTTGGTGAGGTAATGGCTCACCAAGGCGAAGATAGGTAGCCGGCCTGAGAGGGTGGACGGCCACAAGGGGACTGAGATACGGCCCTTACTCCTACGGGAGGCAGCAGTGGGGAATATTGGACAATGGGGGCAACCCTGATCCAGCAATTCTGTGTGCACGAAGAAGGTTTTCGGATTGTAAAGTGCTTTCAGCAGGGAAGAAGTAAGTGACGGTACCTGCAGAAGAAGCGACGGCTAAATA
>GV2UCFN02JMJBT
GGTGAGTAACGCGTAAGGGACTTACCTGCAGGACTGGGATAACAGGGGGAAACTCCTGACAAGACCGGATAATGTCATGGAGCTGCATGGCTTTATGATGAAAGGAGACGCCTGCGGAGAGCCTTGCGTCCTATTAGCTAGTTGGTGAGGTAATGGCTCACCAAGGCGAAGATAGGTAGCCGGCCTGAGAGGGTGGACGGCCACAAGGGGACTGAGATACGGCCCTTACTCCTACGGGAGGCAGCAGTGGGGAATATTGGACAATGGGGGCAACCCTGATCCAGCAATTCTGTGTGCACGAAGAAGGTTTTCGGATTGTAAAGTGCTTTCAGCAGGGAAGAAGTAAGTGACGGTACCTGCAGAAGAAGCGACGGCTAAATA
