# Supplementary material for: Investigation of the Effect of Type 2 Diabetes Mellitus on Subgingival Plaque Microbiota by High-Throughput 16S rDNA Pyrosequencing
Source: PLoS One. 2013 Apr 22;8(4):e61516. doi: 10.1371/journal.pone.0061516 (PMC3632544; doi:10.1371/journal.pone.0061516)
Supplement: File S1 — FASTA-format sequences for all the OTUs. Sequences for each OTU are provided in a FASTA-format file. (ZIP) [file pone.0061516.s004.zip › OTU.allseq/Otu0138.fasta]

>GV2UCFN02IT1U0
GGTGAGTAACACGTGGATAACGTACCCCGATGCCCGGGACAGCCTGTAGAAATAGAGGGTAATACCGGATAGATCACTGACTACGGAAGGTAGACAGCGGGAAAGGAGCTTCGGCTCCGCGACGGGATCGGTCTGCGGCCCATCAAGCTCGTTGGTGAGGTAAGAGCTCACCAAGGCGAGGACGGGTATCCGGCCTGAGAGGGCGGACGGACACATTGGGACTGAGATACGGCCCAGACTCCTACGGGAGGCAGCAGGTAAGAATATTCCGCAATGGGGGGAACCCTGACGGAGCGACGCCGCGTGAACGAAGAAGGCCGGAAGGTTGTAAAGTTCTTTTCTGTCCGAGGAATAAGTGTAGGAGGAAATGCCTGCATGGTGACGGTAGGGCAGGAATAAGCACCGGCTAATTA
>GV2UCFN02G2H2B
GGTGAGTAACACGTGGATAACGTACCCCGATGCCCGGGACAGCCTGTAGAAATAGAGGGTAATACCGGATAGATCACTGACTACGGAAGGTAGACAGCGGGAAAGGAGCTTCGGCTCCGCGACGGGATCGGTCTGCGGCCCATCAAGCTCGTTGGTGAGGTAAGAGCTCACCAAGGCGAGGACGGGTATCCGGCCTGAGAGGGCGGACGGACACATTGGGACTGAGATACGGCCCAGACTCCTACGGGAGGCAGCAGGTAAGAATATTCCGCAATGGGGGGAACCCTGACGGAGCGACGCCGCGTGAACGAAGAAGGCCGGAAGGTTGTAAAGTTCTTTTCTGTCCGAGGAATAAGTGTAGGAGGAAATGCCTGCATGGTGACGGTAGGGCAGGAATAAGCACCGGCTAATTA
>GV2UCFN02HZW0I
GGTGAGTAACACGTGGATAACGTACCCCGATGCCCGGGACAGCCTGTAGAAATAGAGGGTAATACCGGATAGATCACTGACTACGGAAGGTAGACAGCGGGAAAGGAGCTTCGGCTCCGCGACGGGATCGGTCTGCGGCCCATCAAGCTCGTTGGTGAGGTAAGAGCTCACCAAGGCGAGGACGGGTATCCGGCCTGAGAGGGCGGACGGACACATTGGGACTGAGATACGGCCCAGACTCCTACGGGAGGCAGCAGGTAAGAATATTCCGCAATGGGGGGAACCCTGACGGAGCGACGCCGCGTGAACGAAGAAGGCCGGAAGGTTGTAAAGTTCTTTTCTGTCCGAGGAATAAGTGTAGGAGGAAATGCCTGCATGGTGACGGTAGGGCAGGAATAAGCACCGGCTAATTA
>GV2UCFN02JXB84
GGTGAGTAACACGTGGATAACGTACCCCGATGCCCGGGACAGCCTGTAGAAATAGAGGGTAATACCGGATAGATCACTGACTACGGAAGGTAGACAGCGGGAAAGGAGCTTCGGCTCCGCGACGGGATCGGTCTGCGGCCCATCAAGCTCGTTGGTGAGGTAAGAGCTCACCAAGGCGAGGACGGGTATCCGGCCTGAGAGGGCGGACGGACACATTGGGACTGAGATACGGCCCAGACTCCTACGGGAGGCAGCAGGTAAGAATATTCCGCAATGGGGGGAACCCTGACGGAGCGACGCCGCGTGAACGAAGAAGGCCGGAAGGTTGTAAAGTTCTTTTCTGTCCGAGGAATAAGTGTAGGAGGAAATGCCTGCATGGTGACGGTAGGGCAGGAATAAGCACCGGCTAATTA
>GV2UCFN02FX3BI
GGTGAGTAACACGTGGATAACGTACCCCGATGCCCGGGACAGCCTGTAGAAATAGAGGGTAATACCGGATAGATCACTGACTACGGAAGGTAGACAGCGGGAAAGGAGCTTCGGCTCCGCGACGGGATCGGTCTGCGGCCCATCAAGCTCGTTGGTGAGGTAAGAGCTCACCAAGGCGAGGACGGGTATCCGGCCTGAGAGGGCGGACGGACACATTGGGACTGAGATACGGCCCAGACTCCTACGGGAGGCAGCAGGTAAGAATATTCCGCAATGGGGGGAACCCTGACGGAGCGACGCCGCGTGAACGAAGAAGGCCGGAAGGTTGTAAAGTTCTTTTCTGTCCGAGGAATAAGTGTAGGAGGAAATGCCTGCATGGTGACGGTAGGGCAGGAATAAGCACCGGCTAATTA
>GV2UCFN02JKN2P
GGTGAGTAACACGTGGATAACGTACCCCGATGCCCGGGACAGCCTGTAGAAATAGAGGGTAATACCGGATAGATCACTGACTACGGAAGGTAGACAGCGGGAAAGGAGCTTCGGCTCCGCGACGGGATCGGTCTGCGGCCCATCAAGCTCGTTGGTGAGGTAAGAGCTCACCAAGGCGAGGACGGGTATCCGGCCTGAGAGGGCGGACGGACACATTGGGACTGAGATACGGCCCAGACTCCTACGGGAGGCAGCAGGTAAGAATATTCCGCAATGGGGGGAACCCTGACGGAGCGACGCCGCGTGAACGAAGAAGGCCGGAAGGTTGTAAAGTTCTTTTCTGTCCGAGGAATAAGTGTAGGAGGAAATGCCTGCATGGTGACGGTAGGGCAGGAATAAGCACCGGCTAATTA
>GV2UCFN02GK0TY
GGTGAGTAACACGTGGATAACGTACCCCGATGCCCGGGACAGCCTGTAGAAATAGAGGGTAATACCGGATAGATCACTGACTACGGAAGGTAGACAGCGGGAAAGGAGCTTCGGCTCCGCGACGGGATCGGTCTGCGGCCCATCAAGCTCGTTGGTGAGGTAAGAGCTCACCAAGGCGAGGACGGGTATCCGGCCTGAGAGGGCGGACGGACACATTGGGACTGAGATACGGCCCAGACTCCTACGGGAGGCAGCAGGTAAGAATATTCCGCAATGGGGGGAACCCTGACGGAGCGACGCCGCGTGAACGAAGAAGGCCGGAAGGTTGTAAAGTTCTTTTCTGTCCGAGGAATAAGTGTAGGAGGAAATGCCTGCATGGTGACGGTAGGGCAGGAATAAGCACCGGCTAATTA
>GV2UCFN02GJM7Q
GGTGAGTAACACGTGGATAACGTACCCCGATGCCCGGGACAGCCTGTAGAAATAGAGGGTAATACCGGATAGATCACTGACTACGGAAGGTAGACAGCGGGAAAGGAGCTTCGGCTCCGCGACGGGATCGGTCTGCGGCCCATCAAGCTCGTTGGTGAGGTAAGAGCTCACCAAGGCGAGGACGGGTATCCGGCCTGAGAGGGCGGACGGACACATTGGGACTGAGATACGGCCCAGACTCCTACGGGAGGCAGCAGGTAAGAATATTCCGCAATGGGGGGAACCCTGACGGAGCGACGCCGCGTGAACGAAGAAGGCCGGAAGGTTGTAAAGTTCTTTTCTGTCCGAGGAATAAGTGTAGGAGGAAATGCCTGCATGGTGACGGTAGGGCAGGAATAAGCACCGGCTAATTA
>GV2UCFN02J1XCR
GGTGAGTAACACGTGGATAACGTACCCCGATGCCCGGGACAGCCTGTAGAAATAGAGGGTAATACCGGATAGATCACTGACTACGGAAGGTAGACAGCGGGAAAGGAGCTTCGGCTCCGCGACGGGATCGGTCTGCGGCCCATCAAGCTCGTTGGTGAGGTAAGAGCTCACCAAGGCGAGGACGGGTATCCGGCCTGAGAGGGCGGACGGACACATTGGGACTGAGATACGGCCCAGACTCCTACGGGAGGCAGCAGGTAAGAATATTCCGCAATGGGGGGAACCCTGACGGAGCGACGCCGCGTGAACGAAGAAGGCCGGAAGGTTGTAAAGTTCTTTTCTGTCCGAGGAATAAGTGTAGGAGGAAATGCCTGCATGGTGACGGTAGGGCAGGAATAAGCACCGGCTAATTA
>GV2UCFN02H1ZGN
GGTGAGTAACACGTGGATAACGTACCCCGATGCCCGGGACAGCCTGTAGAAATAGAGGGTAATACCGGATAGATCACTGACTACGGAAGGTAGACAGCGGGAAAGGAGCTTCGGCTCCGCGACGGGATCGGTCTGCGGCCCATCAAGCTCGTTGGTGAGGTAAGAGCTCACCAAGGCGAGGACGGGTATCCGGCCTGAGAGGGCGGACGGACACATTGGGACTGAGATACGGCCCAGACTCCTACGGGAGGCAGCAGGTAAGAATATTCCGCAATGGGGGGAACCCTGACGGAGCGACGCCGCGTGAACGAAGAAGGCCGGAAGGTTGTAAAGTTCTTTTCTGTCCGAGGAATAAGTGTAGGAGGAAATGCCTGCATGGTGACGGTAGGGCAGGAATAAGCACCGGCTAATTA
>GV2UCFN02HPLW3
GGTGAGTAACACGTGGATAACGTACCCCGATGCCCGGGACAGCCTGTAGAAATAGAGGGTAATACCGGATAGATCACTGACTACGGAAGGTAGACAGCGGGAAAGGAGCTTCGGCTCCGCGACGGGATCGGTCTGCGGCCCATCAAGCTCGTTGGTGAGGTAAGAGCTCACCAAGGCGAGGACGGGTATCCGGCCTGAGAGGGCGGACGGACACATTGGGACTGAGATACGGCCCAGACTCCTACGGGAGGCAGCAGGTAAGAATATTCCGCAATGGGGGGAACCCTGACGGAGCGACGCCGCGTGAACGAAGAAGGCCGGAAGGTTGTAAAGTTCTTTTCTGTCCGAGGAATAAGTGTAGGAGGAAATGCCTGCATGGTGACGGTAGGGCAGGAATAAGCACCGGCTAATTA
>GV2UCFN02FHDWD
GGTGAGTAACACGTGGATAACGTACCCCGATGCCCGGGACAGCCTGTAGAAATAGAGGGTAATACCGGATAGATCACTGACTACGGAAGGTAGACAGCGGGAAAGGAGCTTCGGCTCCGCGACGGGATCGGTCTGCGGCCCATCAAGCTCGTTGGTGAGGTAAGAGCTCACCAAGGCGAGGACGGGTATCCGGCCTGAGAGGGCGGACGGACACATTGGGACTGAGATACGGCCCAGACTCCTACGGGAGGCAGCAGGTAAGAATATTCCGCAATGGGGGGAACCCTGACGGAGCGACGCCGCGTGAACGAAGAAGGCCGGAAGGTTGTAAAGTTCTTTTCTGTCCGAGGAATAAGTGTAGGAGGAAATGCCTGCATGGTGACGGTAGGGCAGGAATAAGCACCGGCTAATTA
>GV2UCFN02FUP22
GGTGAGTAACACGTGGATAACGTACCCCGATGCCCGGGACAGCCTGTAGAAATAGAGGGTAATACCGGATAGATCACTGACTACGGAAGGTAGACAGCGGGAAAGGAGCTTCGGCTCCGCGACGGGATCGGTCTGCGGCCCATCAAGCTCGTTGGTGAGGTAAGAGCTCACCAAGGCGAGGACGGGTATCCGGCCTGAGAGGGCGGACGGACACATTGGGACTGAGATACGGCCCAGACTCCTACGGGAGGCAGCAGGTAAGAATATTCCGCAATGGGGGGAACCCTGACGGAGCGACGCCGCGTGAACGAAGAAGGCCGGAAGGTTGTAAAGTTCTTTTCTGTCCGAGGAATAAGTGTAGGAGGAAATGCCTGCATGGTGACGGTAGGGCAGGAATAAGCACCGGCTAATTA
>GV2UCFN02I0SAW
GGTGAGTAACACGTGGATAACGTACCCCGATGCCCGGGACAGCCTGTAGAAATAGAGGGTAATACCGGATAGATCACTGACTACGGAAGGTAGACAGCGGGAAAGGAGCTTCGGCTCCGCGACGGGATCGGTCTGCGGCCCATCAAGCTCGTTGGTGAGGTAAGAGCTCACCAAGGCGAGGACGGGTATCCGGCCTGAGAGGGCGGACGGACACATTGGGACTGAGATACGGCCCAGACTCCTACGGGAGGCAGCAGGTAAGAATATTCCGCAATGGGGGGAACCCTGACGGAGCGACGCCGCGTGAACGAAGAAGGCCGGAAGGTTGTAAAGTTCTTTTCTGTCCGAGGAATAAGTGTAGGAGGAAATGCCTGCATGGTGACGGTAGGGCAGGAATAAGCACCGGCTAATTA
>GV2UCFN02G04G1
GGTGAGTAACACGTGGATAACGTACCCCGATGCCCGGGACAGCCTGTAGAAATAGAGGGTAATACCGGATAGATCACTGACTACGGAAGGTAGACAGCGGGAAAGGAGCTTCGGCTCCGCGACGGGATCGGTCTGCGGCCCATCAAGCTCGTTGGTGAGGTAAGAGCTCACCAAGGCGAGGACGGGTATCCGGCCTGAGAGGGCGGACGGACACATTGGGACTGAGATACGGCCCAGACTCCTACGGGAGGCAGCAGGTAAGAATATTCCGCAATGGGGGGAACCCTGACGGAGCGACGCCGCGTGAACGAAGAAGGCCGGAAGGTTGTAAAGTTCTTTTCTGTCCGAGGAATAAGTGTAGGAGGAAATGCCTGCATGGTGACGGTAGGGCAGGAATAAGCACCGGCTAATTA
>GV2UCFN02G054X
GGTGAGTAACACGTGGATAACGTACCCCGATGCCCGGGACAGCCTGTAGAAATAGAGGGTAATACCGGATAGATCACTGACTACGGAAGGTAGACAGCGGGAAAGGAGCTTCGGCTCCGCGACGGGATCGGTCTGCGGCCCATCAAGCTCGTTGGTGAGGTAAGAGCTCACCAAGGCGAGGACGGGTATCCGGCCTGAGAGGGCGGACGGACACATTGGGACTGAGATACGGCCCAGACTCCTACGGGAGGCAGCAGGTAAGAATATTCCGCAATGGGGGGAACCCTGACGGAGCGACGCCGCGTGAACGAAGAAGGCCGGAAGGTTGTAAAGTTCTTTTCTGTCCGAGGAATAAGTGTAGGAGGAAATGCCTGCATGGTGACGGTAGGGCAGGAATAAGCACCGGCTAATTA
>GV2UCFN02JNQEX
GGTGAGTAACACGTGGATAACGTACCCCGATGCCCGGGACAGCCTGTAGAAATAGAGGGTAATACCGGATAGATCACTGACTACGGAAGGTAGACAGCGGGAAAGGAGCTTCGGCTCCGCGACGGGATCGGTCTGCGGCCCATCAAGCTCGTTGGTGAGGTAAGAGCTCACCAAGGCGAGGACGGGTATCCGGCCTGAGAGGGCGGACGGACACATTGGGACTGAGATACGGCCCAGACTCCTACGGGAGGCAGCAGGTAAGAATATTCCGCAATGGGGGGAACCCTGACGGAGCGACGCCGCGTGAACGAAGAAGGCCGGAAGGTTGTAAAGTTCTTTTCTGTCCGAGGAATAAGTGTAGGAGGAAATGCCTGCATGGTGACGGTAGGGCAGGAATAAGCACCGGCTAATTA
>GV2UCFN02IDRLT
GGTGAGTAACACGTGGATAACGTACCCCGATGCCCGGGACAGCCTGTAGAAATAGAGGGTAATACCGGATAGATCACTGACTACGGAAGGTAGACAGCGGGAAAGGAGCTTCGGCTCCGCGACGGGATCGGTCTGCGGCCCATCAAGCTCGTTGGTGAGGTAAGAGCTCACCAAGGCGAGGACGGGTATCCGGCCTGAGAGGGCGGACGGACACATTGGGACTGAGATACGGCCCAGACTCCTACGGGAGGCAGCAGGTAAGAATATTCCGCAATGGGGGGAACCCTGACGGAGCGACGCCGCGTGAACGAAGAAGGCCGGAAGGTTGTAAAGTTCTTTTCTGTCCGAGGAATAAGTGTAGGAGGAAATGCCTGCATGGTGACGGTAGGGCAGGAATAAGCACCGGCTAATTA
>GV2UCFN02IKX4J
GGTGAGTAACACGTGGATAACGTACCCCGATGCCCGGGACAGCCTGTAGAAATAGAGGGTAATACCGGATAGATCACTGACTACGGAAGGTAGACAGCGGGAAAGGAGCTTCGGCTCCGCGACGGGATCGGTCTGCGGCCCATCAAGCTCGTTGGTGAGGTAAGAGCTCACCAAGGCGAGGACGGGTATCCGGCCTGAGAGGGCGGACGGACACATTGGGACTGAGATACGGCCCAGACTCCTACGGGAGGCAGCAGGTAAGAATATTCCGCAATGGGGGGAACCCTGACGGAGCGACGCCGCGTGAACGAAGAAGGCCGGAAGGTTGTAAAGTTCTTTTCTGTCCGAGGAATAAGTGTAGGAGGAAATGCCTGCATGGTGACGGTAGGGCAGGAATAAGCACCGGCTAATTA
>GV2UCFN02J08O7
GGTGAGTAACACGTGGATAACGTACCCCGATGCCCGGGACAGCCTGTAGAAATAGAGGGTAATACCGGATAGATCACTGACTACGGAAGGTAGACAGCGGGAAAGGAGCTTCGGCTCCGCGACGGGATCGGTCTGCGGCCCATCAAGCTCGTTGGTGAGGTAAGAGCTCACCAAGGCGAGGACGGGTATCCGGCCTGAGAGGGCGGACGGACACATTGGGACTGAGATACGGCCCAGACTCCTACGGGAGGCAGCAGGTAAGAATATTCCGCAATGGGGGGAACCCTGACGGAGCGACGCCGCGTGAACGAAGAAGGCCGGAAGGTTGTAAAGTTCTTTTCTGTCCGAGGAATAAGTGTAGGAGGAAATGCCTGCATGGTGACGGTAGGGCAGGAATAAGCACCGGCTAATTA
>GV2UCFN02HMNY1
GGTGAGTAACACGTGGATAACGTACCCCGATGCCCGGGACAGCCTGTAGAAATAGAGGGTAATACCGGATAGATCACTGACTACGGAAGGTAGACAGCGGGAAAGGAGCTTCGGCTCCGCGACGGGATCGGTCTGCGGCCCATCAAGCTCGTTGGTGAGGTAAGAGCTCACCAAGGCGAGGACGGGTATCCGGCCTGAGAGGGCGGACGGACACATTGGGACTGAGATACGGCCCAGACTCCTACGGGAGGCAGCAGGTAAGAATATTCCGCAATGGGGGGAACCCTGACGGAGCGACGCCGCGTGAACGAAGAAGGCCGGAAGGTTGTAAAGTTCTTTTCTGTCCGAGGAATAAGTGTAGGAGGAAATGCCTGCATGGTGACGGTAGGGCAGGAATAAGCACCGGCTAATTA
>GV2UCFN02JP1UI
GGTGAGTAACACGTGGATAACGTACCCCGATGCCCGGGACAGCCTGTAGAAATAGAGGGTAATACCGGATAGATCACTGTTTACGGAAGGTAGACGGCGGGAAAGGAGCTTCGGCTCCGCGACGGGATCGGTCTGCGGCCCATCAAGCTCGTTGGTGAGGTAAGAGCTCACCAAGGCGAGGACGGGTATCCGGCCTGAGAGGGCGGACGGACACATTGGGACTGAGATACGGCCCAGACTCCTACGGGAGGCAGCAGGTAAGAATATTCCGCAATGGGGGGAACCCTGACGGAGCGACGCCGCGTGAACGAAGAAGGCCGGAAGGTTGTAAAGTTCTTTTCTGTTCGAGGAATAAGTGTAGGAGGAAATGCCTGCATGGTGACGGTAGGGCAGGAATAAGCACCGGCTAATTA
>GV2UCFN02HGN56
GGTGAGTAACACGTGGATAACGTACCCCGATGCCCGGGACAGCCTGTAGAAATAGAGGGTAATACCGGATAGATCACTGTTTACGGAAGGTAGACGGCGGGAAAGGAGCTTCGGCTCCGCGACGGGATCGGTCTGCGGCCCATCAAGCTCGTTGGTGAGGTAAGAGCTCACCAAGGCGAGGACGGGTATCCGGCCTGAGAGGGCGGACGGACACATTGGGACTGAGATACGGCCCAGACTCCTACGGGAGGCAGCAGGTAAGAATATTCCGCAATGGGGGGAACCCTGACGGAGCGACGCCGCGTGAACGAAGAAGGCCGGAAGGTTGTAAAGTTCTTTTCTGTTCGAGGAATAAGTGTAGGAGGAAATGCCTGCATGGTGACGGTAGGGCAGGAATAAGCACCGGCTAATTA
>GV2UCFN02GQOIK
GGTGAGTAACACGTGGATAACGTACCCCGATGCCCGGGACAGCCTGTAGAAATAGAGGGTAATACCGGATAGATCACTGTTTACGGAAGGTAGACGGCGGGAAAGGAGCTTCGGCTCCGCGACGGGATCGGTCTGCGGCCCATCAAGCTCGTTGGTGAGGTAAGAGCTCACCAAGGCGAGGACGGGTATCCGGCCTGAGAGGGCGGACGGACACATTGGGACTGAGATACGGCCCAGACTCCTACGGGAGGCAGCAGGTAAGAATATTCCGCAATGGGGGGAACCCTGACGGAGCGACGCCGCGTGAACGAAGAAGGCCGGAAGGTTGTAAAGTTCTTTTCTGTTCGAGGAATAAGTGTAGGAGGAAATGCCTGCATGGTGACGGTAGGGCAGGAATAAGCACCGGCTAATTA
>GV2UCFN02FM98G
GGTGAGTAACACGTGGATAACGTACCCCGATGCCCGGGACAGCCTGTAGAAATAGAGGGTAATACCGGATAGATCACTGTTTACGGAAGGTAGACGGCGGGAAAGGAGCTTCGGCTCCGCGACGGGATCGGTCTGCGGCCCATCAAGCTCGTTGGTGAGGTAAGAGCTCACCAAGGCGAGGACGGGTATCCGGCCTGAGAGGGCGGACGGACACATTGGGACTGAGATACGGCCCAGACTCCTACGGGAGGCAGCAGGTAAGAATATTCCGCAATGGGGGGAACCCTGACGGAGCGACGCCGCGTGAACGAAGAAGGCCGGAAGGTTGTAAAGTTCTTTTCTGTTCGAGGAATAAGTGTAGGAGGAAATGCCTGCATGGTGACGGTAGGGCAGGAATAAGCACCGGCTAATTA
>GV2UCFN02IAARD
GGTGAGTAACACGTGGATAACGTACCCCGATGCCCGGGACAGCCTGTAGAAATAGAGGGTAATACCGGATAGATCACTGTTTACGGAAGGTAGACGGCGGGAAAGGAGCTTCGGCTCCGCGACGGGATCGGTCTGCGGCCCATCAAGCTCGTTGGTGAGGTAAGAGCTCACCAAGGCGAGGACGGGTATCCGGCCTGAGAGGGCGGACGGACACATTGGGACTGAGATACGGCCCAGACTCCTACGGGAGGCAGCAGGTAAGAATATTCCGCAATGGGGGGAACCCTGACGGAGCGACGCCGCGTGAACGAAGAAGGCCGGAAGGTTGTAAAGTTCTTTTCTGTTCGAGGAATAAGTGTAGGAGGAAATGCCTGCATGGTGACGGTAGGGCAGGAATAAGCACCGGCTAATTA
>GV2UCFN02JK9Z5
GGTGAGTAACACGTGGATAACGTACCCCGATGCCCGGGACAGCCTGTAGAAATAGAGGGTAATACCGGATAGATCACTGTTTACGGAAGGTAGACGGCGGGAAAGGAGCTTCGGCTCCGCGACGGGATCGGTCTGCGGCCCATCAAGCTCGTTGGTGAGGTAAGAGCTCACCAAGGCGAGGACGGGTATCCGGCCTGAGAGGGCGGACGGACACATTGGGACTGAGATACGGCCCAGACTCCTACGGGAGGCAGCAGGTAAGAATATTCCGCAATGGGGGGAACCCTGACGGAGCGACGCCGCGTGAACGAAGAAGGCCGGAAGGTTGTAAAGTTCTTTTCTGTTCGAGGAATAAGTGTAGGAGGAAATGCCTGCATGGTGACGGTAGGGCAGGAATAAGCACCGGCTAATTA
>GV2UCFN02FX32B
GGTGAGTAACACGTGGATAACGTACCCCGATGCCCGGGACAGCCTGTAGAAATAGAGGGTAATACCGGATAGATCACTGTTTACGGAAGGTAGACGGCGGGAAAGGAGCTTCGGCTCCGCGACGGGATCGGTCTGCGGCCCATCAAGCTCGTTGGTGAGGTAAGAGCTCACCAAGGCGAGGACGGGTATCCGGCCTGAGAGGGCGGACGGACACATTGGGACTGAGATACGGCCCAGACTCCTACGGGAGGCAGCAGGTAAGAATATTCCGCAATGGGGGGAACCCTGACGGAGCGACGCCGCGTGAACGAAGAAGGCCGGAAGGTTGTAAAGTTCTTTTCTGTTCGAGGAATAAGTGTAGGAGGAAATGCCTGCATGGTGACGGTAGGGCAGGAATAAGCACCGGCTAATTA
>GV2UCFN02FHFQS
GGTGAGTAACACGTGGATAACGTACCCCGATGCCCGGGACAGCCTGTAGAAATAGAGGGTAATACCGGATAGATCACTGTTTACGGAAGGTAGACGGCGGGAAAGGAGCTTCGGCTCCGCGACGGGATCGGTCTGCGGCCCATCAAGCTCGTTGGTGAGGTAAGAGCTCACCAAGGCGAGGACGGGTATCCGGCCTGAGAGGGCGGACGGACACATTGGGACTGAGATACGGCCCAGACTCCTACGGGAGGCAGCAGGTAAGAATATTCCGCAATGGGGGGAACCCTGACGGAGCGACGCCGCGTGAACGAAGAAGGCCGGAAGGTTGTAAAGTTCTTTTCTGTTCGAGGAATAAGTGTAGGAGGAAATGCCTGCATGGTGACGGTAGGGCAGGAATAAGCACCGGCTAATTA
>GV2UCFN02JZ26Q
GGTGAGTAACACGTGGATAACGTACCCCGATGCCCGGGACAGCCTGTAGAAATAGAGGGTAATACCGGATAGATCACTGTTTACGGAAGGTAGACAGCGGGAAAGGAGCTTCGGCTCCGCGACGGGATCGGTCTGCGGCCCATCAAGCTCGTTGGTGAGGTAAGAGCTCACCAAGGCGAGGACGGGTATCCGGCCTGAGAGGGCGGACGGACACATTGGGACTGAGATACGGCCCAGACTCCTACGGGAGGCAGCAGGTAAGAATATTCCGCAATGGGGGGGAACCCTGACGGAGCGACGCCGCGTGAACGAAGAAGGCCGGAAGGTTGTAAAGTTCTTTTTCTGTCCGAGGAATAAGTGTAGGAGGAAATGCCTGCATGGTGACGGTAGGGCAGGAATAAGCACCGGCTAATTA
>GV2UCFN02FRMEV
GGTGAGTAACACGTGGATAACGTACCCCGATGCCCGGGACAGCCTGTAGAAATAGAGGGTAATACCGGATAGATCACTGTTTACGGAAGGTAGACAGCGGGAAAGGAGCTTCGGCTCCGCGACGGGATCGGTCTGCGGCCCATCAAGCTCGTTGGTGAGGTAAGAGCTCACCAAGGCGAGGACGGGTATCCGGCCTGAGAGGGCGGACGGACACATTGGGACTGAGATACGGCCCAGACTCCTACGGGAGGCAGCAGGTAAGAATATTCCGCAATGGGGGGGAACCCTGACGGAGCGACGCCGCGTGAACGAAGAAGGCCGGAAGGTTGTAAAGTTCTTTTTCTGTCCGAGGAATAAGTGTAGGAGGAAATGCCTGCATGGTGACGGTAGGGCAGGAATAAGCACCGGCTAATTA
>GV2UCFN02IW2EJ
GGTGAGTAACACGTGGATAACGTACCCCGATGCCCGGGACAGCCTGTAGAAATAGAGGGTAATACCGGATAGATCACTGTTTACGGAAGGTAGACAGCGGGAAAGGAGCTTCGGCTCCGCGACGGGATCGGTCTGCGGCCCATCAAGCTCGTTGGTGAGGTAAGAGCTCACCAAGGCGAGGACGGGTATCCGGCCTGAGAGGGCGGACGGACACATTGGGACTGAGATACGGCCCAGACTCCTACGGGAGGCAGCAGGTAAGAATATTCCGCAATGGGGGGGAACCCTGACGGAGCGACGCCGCGTGAACGAAGAAGGCCGGAAGGTTGTAAAGTTCTTTTTCTGTCCGAGGAATAAGTGTAGGAGGAAATGCCTGCATGGTGACGGTAGGGCAGGAATAAGCACCGGCTAATTA
>GV2UCFN02HLRAK
GGTGAGTAACACGTGGATAACGTACCCCGATGCCCGGGACAGCCTGTAGAAATAGAGGGTAATACCGGATAGATCACTGTTTACGGAAGGTAGACAGCGGGAAAGGAGCTTCGGCTCCGCGACGGGATCGGTCTGCGGCCCATCAAGCTCGTTGGTGAGGTAAGAGCTCACCAAGGCGAGGACGGGTATCCGGCCTGAGAGGGCGGACGGACACATTGGGACTGAGATACGGCCCAGACTCCTACGGGAGGCAGCAGGTAAGAATATTCCGCAATGGGGGGAACCCTGACGGAGCGACGCCGCGTGAACGAAGAAGGCCGGAAGGTTGTAAAGTTCTTTTCTGTCCGAGGAATAAGTGTAGGAGGAAATGCCTGCATGGTGACGGTAGGGCAGGAATAAGCACCGGCTAATTA
>GV2UCFN02G8OG0
GGTGAGTAACACGTGGATAACGTACCCCGATGCCCGGGACAGCCTGTAGAAATAGAGGGTAATACCGGATAGATCACTGTTTACGGAAGGTAGACAGCGGGAAAGGAGCTTCGGCTCCGCGACGGGATCGGTCTGCGGCCCATCAAGCTCGTTGGTGAGGTAAGAGCTCACCAAGGCGAGGACGGGTATCCGGCCTGAGAGGGCGGACGGACACATTGGGACTGAGATACGGCCCAGACTCCTACGGGAGGCAGCAGGTAAGAATATTCCGCAATGGGGGGAACCCTGACGGAGCGACGCCGCGTGAACGAAGAAGGCCGGAAGGTTGTAAAGTTCTTTTCTGTCCGAGGAATAAGTGTAGGAGGAAATGCCTGCATGGTGACGGTAGGGCAGGAATAAGCACCGGCTAATTA
