# Supplementary material for: Investigation of the Effect of Type 2 Diabetes Mellitus on Subgingival Plaque Microbiota by High-Throughput 16S rDNA Pyrosequencing
Source: PLoS One. 2013 Apr 22;8(4):e61516. doi: 10.1371/journal.pone.0061516 (PMC3632544; doi:10.1371/journal.pone.0061516)
Supplement: File S1 — FASTA-format sequences for all the OTUs. Sequences for each OTU are provided in a FASTA-format file. (ZIP) [file pone.0061516.s004.zip › OTU.allseq/Otu0139.fasta]

>GV2UCFN02H90VH
GGTGAGTAACACGTGAGTAACCTGCCCCCTTCTTCTGGATAACCTCATGAAAGTGGGGCTAATACGGGGTATTCCGGGTCTGTCGCATGGCGGGTTTGGGAAAGATTGCGCCTTTGGGTGTTTTCGGTGGGGGATGGGCTCGCGGCCTATCAGCTTGTTGGTGGGGTGATGGCCTACCAAGGCGGTGACGGGTAGCCGGCCTGAGAGGGTGGACGGCCACACTGGGACTGAGACACGGCCCAGACTCCTGCGGGAGGCAGCAGTGGGGAATATTGCACAATGGGCGCAAGCCTGATGCAGCGACGCCGCGTGAGGGATGGAGGCCTTCGGGTTGTGAACCTCTTTCGCCAGTGAAGCAGGCCTGCCTCGTTTGTGGGTGGGTTGACGGTAGCTGGATAAGAAGCGCCGGCTAACTA
>GV2UCFN02JKBA8
GGTGAGTAACACGTGAGTAACCTGCCCCCTTCTTCTGGATAACCTCATGAAAGTGGGGCTAATACGGGGTATTCCGGGTCTGTCGCATGGCGGGTTTGGGAAAGATTGCGCCTTTGGGTGTTTTCGGTGGGGGATGGGCTCGCGGCCTATCAGCTTGTTGGTGGGGTGATGGCCTACCAAGGCGGTGACGGGTAGCCGGCCTGAGAGGGTGGACGGCCACACTGGGACTGAGACACGGCCCAGACTCCTGCGGGAGGCAGCAGTGGGGAATATTGCACAATGGGCGCAAGCCTGATGCAGCGACGCCGCGTGAGGGATGGAGGCCTTCGGGTTGTGAACCTCTTTCGCCAGTGAAGCAGGCCTGCCTCGTTTGTGGGTGGGTTGACGGTAGCTGGATAAGAAGCGCCGGCTAACTA
>GV2UCFN02HY19A
GGTGAGTAACACGTGAGTAACCTGCCCTCTTCTTCTGGATAACCTCATGAAAGTGGGGCTAATACGGGGTATTCCGGGTCTGTCGCATGGCGGGTTTGGGAAAGATTGCGCCTTTGGGTGTTTTCGGTGGGGGATGGGCTCGCGGCCTATCAGCTTGTTGGTGGGGTGATGGCCTACCAAGGCGGTGACGGGTAGCCGGCCTGAGAGGGTGGACGGCCACACTGGGACTGAGACACGGCCCAGACTCCTGCGGGAGGCAGCAGTGGGGAATATTGCACAATGGGCGCAAGCCTGATGCAGCGACGCCGCGTGAGGGATGGAGGCCTTCGGGTTGTGAACCTCTTTCGCCAGTGAAGCAGGCCTGCCTCGTTTGTGGGTGGGTTGACGGTAGCTGGATAAGAAGCGCCGGCTAACTA
>GV2UCFN02FXLOR
GGTGAGTAACACGTGAGTAACCTGCCCTCTTCTTCTGGATAACCTCATGAAAGTGGGGCTAATACGGGGTATTCCGGGTCTGTCGCATGGCGGGTTTGGGAAAGATTGCGCCTTTGGGTGTTTTCGGTGGGGGATGGGCTCGCGGCCTATCAGCTTGTTGGTGGGGTGATGGCCTACCAAGGCGGTGACGGGTAGCCGGCCTGAGAGGGTGGACGGCCACACTGGGACTGAGACACGGCCCAGACTCCTGCGGGAGGCAGCAGTGGGGAATATTGCACAATGGGCGCAAGCCTGATGCAGCGACGCCGCGTGAGGGATGGAGGCCTTCGGGTTGTGAACCTCTTTCGCCAGTGAAGCAGGCCTGCCTCGTTTGTGGGTGGGTTGACGGTAGCTGGATAAGAAGCGCCGGCTAACTA
>G3BZQ8102G8RMC
GGTGAGTAACACGTGAGTAACCTGCCCTCTTCTTCTGGATAACCTCATGAAAGTGGGGCTAATACGGGGTATTCCGGGTCTGTCGCATGGCGGGTTTGGGAAAGATTGCGCCTTTGGGTGTTTTCGGTGGGGGATGGGCTCGCGGCCTATCAGCTTGTTGGTGGGGTGATGGCCTACCAAGGCGGTGACGGGTAGCCGGCCTGAGAGGGTGGACGGCCACACTGGGACTGAGACACGGCCCAGACTCCTGCGGGAGGCAGCAGTGGGGAATATTGCACAATGGGCGCAAGCCTGATGCAGCGACGCCGCGTGAGGGATGGAGGCCTTCGGGTTGTGAACCTCTTTCGCCAGTGAAGCAGGCCTGCCTCGTTTGTGGGTGGGTTGACGGTAGCTGGATAAGAAGCGCCGGCTAACTA
>G3BZQ8102IA3C2
GGTGAGTAACACGTGAGTAACCTGCCCTCTTCTTCTGGATAACCTCATGAAAGTGGGGCTAATACGGGGTATTCCGGGTCTGTCGCATGGCGGGTTTGGGAAAGATTGCGCCTTTGGGTGTTTTCGGTGGGGGATGGGCTCGCGGCCTATCAGCTTGTTGGTGGGGTGATGGCCTACCAAGGCGGTGACGGGTAGCCGGCCTGAGAGGGTGGACGGCCACACTGGGACTGAGACACGGCCCAGACTCCTGCGGGAGGCAGCAGTGGGGAATATTGCACAATGGGCGCAAGCCTGATGCAGCGACGCCGCGTGAGGGATGGAGGCCTTCGGGTTGTGAACCTCTTTCGCCAGTGAAGCAGGCCTGCCTCGTTTGTGGGTGGGTTGACGGTAGCTGGATAAGAAGCGCCGGCTAACTA
>G35JFLI02F5YKL
GGTGAGTAACACGTGAGTAACCTGCCCTCTTCTTCTGGATAACCTCATGAAAGTGGGGCTAATACGGGGTATTCCGGGTCTGTCGCATGGCGGGTTTGGGAAAGATTGCGCCTTTGGGTGTTTTCGGTGGGGGATGGGCTCGCGGCCTATCAGCTTGTTGGTGGGGTGATGGCCTACCAAGGCGGTGACGGGTAGCCGGCCTGAGAGGGTGGACGGCCACACTGGGACTGAGACACGGCCCAGACTCCTGCGGGAGGCAGCAGTGGGGAATATTGCACAATGGGCGCAAGCCTGATGCAGCGACGCCGCGTGAGGGATGGAGGCCTTCGGGTTGTGAACCTCTTTCGCCAGTGAAGCAGGCCTGCCTCGTTTGTGGGTGGGTTGACGGTAGCTGGATAAGAAGCGCCGGCTAACTA
>G35JFLI02HARMG
GGTGAGTAACACGTGAGTAACCTGCCCTCTTCTTCTGGATAACCTCATGAAAGTGGGGCTAATACGGGGTATTCCGGGTCTGTCGCATGGCGGGTTTGGGAAAGATTGCGCCTTTGGGTGTTTTCGGTGGGGGATGGGCTCGCGGCCTATCAGCTTGTTGGTGGGGTGATGGCCTACCAAGGCGGTGACGGGTAGCCGGCCTGAGAGGGTGGACGGCCACACTGGGACTGAGACACGGCCCAGACTCCTGCGGGAGGCAGCAGTGGGGAATATTGCACAATGGGCGCAAGCCTGATGCAGCGACGCCGCGTGAGGGATGGAGGCCTTCGGGTTGTGAACCTCTTTCGCCAGTGAAGCAGGCCTGCCTCGTTTGTGGGTGGGTTGACGGTAGCTGGATAAGAAGCGCCGGCTAACTA
>GV2UCFN02GKLAV
GGTGAGTAACACGTGAGTAACCTGCCCTCTTCTTCTGGATAACCTCATGGAAAGTGGGGCTAATACGGGGGTATTCCGGGTCTGTCGCATGGCGGGTTTGGGAAAGATTGCGCCTTTGGGTGTTTCGGTGGGGGATGGGCTCGCGGCCTATCAGCTTGTTGGTGGGGTGATGGCCTACCAAGGCGGTGACGGGTAGCCGGCCTGAGAGGGTGGACGGCCACACTGGGACTGAGACACGGCCCAGACTCCTGCGGGAGGCAGCAGTGGGGAATATTGCACAATGGGCGCAAGCCTGATGCAGCGACGCCGCGTGAGGGATGGAGGCCTTCGGGTTGTGAACCTCTTTCGCCAGTGAAGCAGGCCTGCTCCTGTGTGGGTGGGTTGACGGTAGCTGGATAAGAAGCGCCGGCTAACTA
>GV2UCFN02HVE6F
GGTGAGTAACACGTGAGTAACCTGCCCTCTTCTTCTGGATAACCTCATGAAAGTGGGGCTAATACGGGGGTATTCCGGGTCTGTCGCATGGCGGGTTTGGGAAAGATTGCGCCTTTGGGTGTTTTCGGTGGGGGATGGGCTCGCGGCCTATCAGCTTGTTGGTGGGGTGATGGCCTACCAAGGCGGTGACGGGTAGCCGGCCTGAGAGGGTGGACGGCCACACTGGGACTGAGACACGGCCCAGACTCCTGCGGGAGGCAGCAGTGGGGAATATTGCACAATGGGCGCAAGCCTGATGCAGCGACGCCGCGTGAGGGATGGAGGCCTTCGGGTTGTGAACCTCTTTCGCCAGTGAAGCAGGCCTGCTCCTGTGTGGGTGGGTTGACGGTAGCTGGATAAGAAGCGCCGGCTAACTA
>GV2UCFN02G9TP3
GGTGAGTAACACGTGAGTAACCTGCCCTCTTCTTCTGGATAACCTCATGAAAGTGGGGCTAATACGGGGGTATTCCGGGTCTGTCGCATGGCGGGTTTGGGAAAGATTGCGCCTTTGGGTGTTTTCGGTGGGGGATGGGCTCGCGGCCTATCAGCTTGTTGGTGGGGTGATGGCCTACCAAGGCGGTGACGGGTAGCCGGCCTGAGAGGGTGGACGGCCACACTGGGACTGAGACACGGCCCAGACTCCTGCGGGAGGCAGCAGTGGGGAATATTGCACAATGGGCGCAAGCCTGATGCAGCGACGCCGCGTGAGGGATGGAGGCCTTCGGGTTGTGAACCTCTTTCGCCAGTGAAGCAGGCCTGCTCCTGTGTGGGTGGGTTGACGGTAGCTGGATAAGAAGCGCCGGCTAACTA
>GV2UCFN02HX7X5
GGTGAGTAACACGTGAGTAACCTGCCCTCTTCTTCTGGATAACCTCATGAAAGTGGGGCTAATACGGGGGTATTCCGGGTCTGTCGCATGGCGGGTTTGGGAAAGATTGCGCCTTTGGGTGTTTTCGGTGGGGGATGGGCTCGCGGCCTATCAGCTTGTTGGTGGGGTGATGGCCTACCAAGGCGGTGACGGGTAGCCGGCCTGAGAGGGTGGACGGCCACACTGGGACTGAGACACGGCCCAGACTCCTGCGGGAGGCAGCAGTGGGGAATATTGCACAATGGGCGCAAGCCTGATGCAGCGACGCCGCGTGAGGGATGGAGGCCTTCGGGTTGTGAACCTCTTTCGCCAGTGAAGCAGGCCTGCTCCTGTGTGGGTGGGTTGACGGTAGCTGGATAAGAAGCGCCGGCTAACTA
>GV2UCFN02HWJUO
GGTGAGTAACACGTGAGTAACCTGCCCTCTTCTTCTGGATAACCTCATGAAAGTGGGGCTAATACGGGGGTATTCCGGGTCTGTCGCATGGCGGGTTTGGGAAAGATTGCGCCTTTGGGTGTTTTCGGTGGGGGATGGGCTCGCGGCCTATCAGCTTGTTGGTGGGGTGATGGCCTACCAAGGCGGTGACGGGTAGCCGGCCTGAGAGGGTGGACGGCCACACTGGGACTGAGACACGGCCCAGACTCCTGCGGGAGGCAGCAGTGGGGAATATTGCACAATGGGCGCAAGCCTGATGCAGCGACGCCGCGTGAGGGATGGAGGCCTTCGGGTTGTGAACCTCTTTCGCCAGTGAAGCAGGCCTGCTCCTGTGTGGGTGGGTTGACGGTAGCTGGATAAGAAGCGCCGGCTAACTA
>GV2UCFN02GHJ9C
GGTGAGTAACACGTGAGTAACCTGCCCTCTTCTTCTGGATAACCTCATGAAAGTGGGGCTAATACGGGGGTATTCCGGGTCTGTCGCATGGCGGGTTTGGGAAAGATTGCGCCTTTGGGTGTTTTCGGTGGGGGATGGGCTCGCGGCCTATCAGCTTGTTGGTGGGGTGATGGCCTACCAAGGCGGTGACGGGTAGCCGGCCTGAGAGGGTGGACGGCCACACTGGGACTGAGACACGGCCCAGACTCCTGCGGGAGGCAGCAGTGGGGAATATTGCACAATGGGCGCAAGCCTGATGCAGCGACGCCGCGTGAGGGATGGAGGCCTTCGGGTTGTGAACCTCTTTCGCCAGTGAAGCAGGCCTGCTCCTGTGTGGGTGGGTTGACGGTAGCTGGATAAGAAGCGCCGGCTAACTA
>GV2UCFN02IP68C
GGTGAGTAACACGTGAGTAACCTGCCCTCTTCTTCTGGATAACCTCATGAAAGTGGGGCTAATACGGGGGTATTCCGGGTCTGTCGCATGGCGGGTTTGGGAAAGATTGCGCCTTTGGGTGTTTTCGGTGGGGGATGGGCTCGCGGCCTATCAGCTTGTTGGTGGGGTGATGGCCTACCAAGGCGGTGACGGGTAGCCGGCCTGAGAGGGTGGACGGCCACACTGGGACTGAGACACGGCCCAGACTCCTGCGGGAGGCAGCAGTGGGGAATATTGCACAATGGGCGCAAGCCTGATGCAGCGACGCCGCGTGAGGGATGGAGGCCTTCGGGTTGTGAACCTCTTTCGCCAGTGAAGCAGGCCTGCTCCTGTGTGGGTGGGTTGACGGTAGCTGGATAAGAAGCGCCGGCTAACTA
>GV2UCFN02HDKXO
GGTGAGTAACACGTGAGTAACCTGCCCTCTTCTTCTGGATAACCTCATGAAAGTGGGGCTAATACGGGGGTATTCCGGGTCTGTCGCATGGCGGGTTTGGGAAAGATTGCGCCTTTGGGTGTTTTCGGTGGGGGATGGGCTCGCGGCCTATCAGCTTGTTGGTGGGGTGATGGCCTACCAAGGCGGTGACGGGTAGCCGGCCTGAGAGGGTGGACGGCCACACTGGGACTGAGACACGGCCCAGACTCCTGCGGGAGGCAGCAGTGGGGAATATTGCACAATGGGCGCAAGCCTGATGCAGCGACGCCGCGTGAGGGATGGAGGCCTTCGGGTTGTGAACCTCTTTCGCCAGTGAAGCAGGCCTGCTCCTGTGTGGGTGGGTTGACGGTAGCTGGATAAGAAGCGCCGGCTAACTA
>GV2UCFN02GPRHU
GGTGAGTAACACGTGAGTAACCTGCCCTCTTCTTCTGGATAACCTCATGAAAGTGGGGCTAATACGGGGGTATTCCGGGTCTGTCGCATGGCGGGTTTGGGAAAGATTGCGCCTTTGGGTGTTTTCGGTGGGGGATGGGCTCGCGGCCTATCAGCTTGTTGGTGGGGTGATGGCCTACCAAGGCGGTGACGGGTAGCCGGCCTGAGAGGGTGGACGGCCACACTGGGACTGAGACACGGCCCAGACTCCTGCGGGAGGCAGCAGTGGGGAATATTGCACAATGGGCGCAAGCCTGATGCAGCGACGCCGCGTGAGGGATGGAGGCCTTCGGGTTGTGAACCTCTTTCGCCAGTGAAGCAGGCCTGCTCCTGTGTGGGTGGGTTGACGGTAGCTGGATAAGAAGCGCCGGCTAACTA
>GV2UCFN02FLZ37
GGTGAGTAACACGTGAGTAACCTGCCCTCTTCTTCTGGATAACCTCATGAAAGTGGGGCTAATACGGGGGTATTCCGGGTCTGTCGCATGGCGGGTTTGGGAAAGATTGCGCCTTTGGGTGTTTTCGGTGGGGGATGGGCTCGCGGCCTATCAGCTTGTTGGTGGGGTGATGGCCTACCAAGGCGGTGACGGGTAGCCGGCCTGAGAGGGTGGACGGCCACACTGGGACTGAGACACGGCCCAGACTCCTGCGGGAGGCAGCAGTGGGGAATATTGCACAATGGGCGCAAGCCTGATGCAGCGACGCCGCGTGAGGGATGGAGGCCTTCGGGTTGTGAACCTCTTTCGCCAGTGAAGCAGGCCTGCTCCTGTGTGGGTGGGTTGACGGTAGCTGGATAAGAAGCGCCGGCTAACTA
>GV2UCFN02F097N
GGTGAGTAACACGTGAGTAACCTGCCCTCTTCTTCTGGATAACCTCATGAAAGTGGGGCTAATACGGGGGTATTCCGGGTCTGTCGCATGGCGGGTTTGGGAAAGATTGCGCCTTTGGGTGTTTTCGGTGGGGGATGGGCTCGCGGCCTATCAGCTTGTTGGTGGGGTGATGGCCTACCAAGGCGGTGACGGGTAGCCGGCCTGAGAGGGTGGACGGCCACACTGGGACTGAGACACGGCCCAGACTCCTGCGGGAGGCAGCAGTGGGGAATATTGCACAATGGGCGCAAGCCTGATGCAGCGACGCCGCGTGAGGGATGGAGGCCTTCGGGTTGTGAACCTCTTTCGCCAGTGAAGCAGGCCTGCTCCTGTGTGGGTGGGTTGACGGTAGCTGGATAAGAAGCGCCGGCTAACTA
>GV2UCFN02IEHX0
GGTGAGTAACACGTGAGTAACCTGCCCTCTTCTTCTGGATAACCTCATGAAAGTGGGGCTAATACGGGGGTATTCCGGGTCTGTCGCATGGCGGGTTTGGGAAAGATTGCGCCTTTGGGTGTTTTCGGTGGGGGATGGGCTCGCGGCCTATCAGCTTGTTGGTGGGGTGATGGCCTACCAAGGCGGTGACGGGTAGCCGGCCTGAGAGGGTGGACGGCCACACTGGGACTGAGACACGGCCCAGACTCCTGCGGGAGGCAGCAGTGGGGAATATTGCACAATGGGCGCAAGCCTGATGCAGCGACGCCGCGTGAGGGATGGAGGCCTTCGGGTTGTGAACCTCTTTCGCCAGTGAAGCAGGCCTGCTCCTGTGTGGGTGGGTTGACGGTAGCTGGATAAGAAGCGCCGGCTAACTA
>GV2UCFN02HK1RJ
GGTGAGTAACACGTGAGTAACCTGCCCTCTTCTTCTGGATAACCTCATGGAAAGTGGGGCTAATACGGGGTATTCCGGGTCTGTCGCATGGCGGGTTTGGGAAAGATTGCGCCTTTGGGTGTTTTCGGTGGGGGATGGGCTCGCGGCCTATCAGCTTGTTGGTGGGGTGATGGCCTACCAAGGCGGTGACGGGTAGCCGGCCTGAGAGGGTGGACGGCCACACTGGGACTGAGACACGGCCCAGACTCCTGCGGGAGGCAGCAGTGGGGAATATTGCACAATGGGCGCAAGCCTGATGCAGCGACGCCGCGTGAGGGATGGAGGCCTTCGGGTTGTGAACCTCTTTCGCCAGTGAAGCAGGCCTGCTCCTGTGTGGGTGGGTTGACGGTAGCTGGATAAGAAGCGCCGGCTAACTA
>GV2UCFN02IBC52
GGTGAGTAACACGTGAGTAACCTGCCCTCTTCTTCTGGATAACCTCATGGAAAGTGGGGCTAATACGGGGTATTCCGGGTCTGTCGCATGGCGGGTTTGGGAAAGATTGCGCCTTTGGGTGTTTTCGGTGGGGGATGGGCTCGCGGCCTATCAGCTTGTTGGTGGGGTGATGGCCTACCAAGGCGGTGACGGGTAGCCGGCCTGAGAGGGTGGACGGCCACACTGGGACTGAGACACGGCCCAGACTCCTGCGGGAGGCAGCAGTGGGGAATATTGCACAATGGGCGCAAGCCTGATGCAGCGACGCCGCGTGAGGGATGGAGGCCTTCGGGTTGTGAACCTCTTTCGCCAGTGAAGCAGGCCTGCTCCTGTGTGGGTGGGTTGACGGTAGCTGGATAAGAAGCGCCGGCTAACTA
>GV2UCFN02GLT3F
GGTGAGTAACACGTGAGTAACCTGCCCTCTTCTTCTGGATAACCTCATGGAAAGTGGGGCTAATACGGGGTATTCCGGGTCTGTCGCATGGCGGGTTTGGGAAAGATTGCGCCTTTGGGTGTTTTCGGTGGGGGATGGGCTCGCGGCCTATCAGCTTGTTGGTGGGGTGATGGCCTACCAAGGCGGTGACGGGTAGCCGGCCTGAGAGGGTGGACGGCCACACTGGGACTGAGACACGGCCCAGACTCCTGCGGGAGGCAGCAGTGGGGAATATTGCACAATGGGCGCAAGCCTGATGCAGCGACGCCGCGTGAGGGATGGAGGCCTTCGGGTTGTGAACCTCTTTCGCCAGTGAAGCAGGCCTGCTCCTGTGTGGGTGGGTTGACGGTAGCTGGATAAGAAGCGCCGGCTAACTA
>GV2UCFN02I6E7E
GGTGAGTAACACGTGAGTAACCTGCCCTCTTCTTCTGGATAACCTCATGAAAGTGGGGCTAATACGGGGTATTCCGGGTCTGTCGCATGGCGGGTTTGGGAAAGATTGCGCCTTTGGGTGTTTTCGGTGGGGGATGGGCTCGCGGCCTATCAGCTTGTTGGTGGGGTGATGGCCTACCAAGGCGGTGACGGGTAGCCGGCCTGAGAGGGTGGACGGCCACACTGGGACTGAGACACGGCCCAGACTCCTGCGGGAGGCAGCAGTGGGGAATATTGCACAATGGGCGCAAGCCTGATGCAGCGACGCCGCGTGAGGGATGGAGGCCTTCGGGTTGTGAACCTCTTTCGCCAGTGAAGCAGGCCTGCTCCTGTGTGGGTGGGTTGACGGTAGCTGGATAAGAAGCGCCGGCTAACTA
>GV2UCFN02IKOWO
GGTGAGTAACACGTGAGTAACCTGCCCTCTTCTTCTGGATAACCTCATGAAAGTGGGGCTAATACGGGGTATTCCGGGTCTGTCGCATGGCGGGTTTGGGAAAGATTGCGCCTTTGGGTGTTTTCGGTGGGGGATGGGCTCGCGGCCTATCAGCTTGTTGGTGGGGTGATGGCCTACCAAGGCGGTGACGGGTAGCCGGCCTGAGAGGGTGGACGGCCACACTGGGACTGAGACACGGCCCAGACTCCTGCGGGAGGCAGCAGTGGGGAATATTGCACAATGGGCGCAAGCCTGATGCAGCGACGCCGCGTGAGGGATGGAGGCCTTCGGGTTGTGAACCTCTTTCGCCAGTGAAGCAGGCCTGCTCCTGTGTGGGTGGGTTGACGGTAGCTGGATAAGAAGCGCCGGCTAACTA
>GV2UCFN02G65FE
GGTGAGTAACACGTGAGTAACCTGCCCTCTTCTTCTGGATAACCTCATGAAAGTGGGGCTAATACGGGGTATTCCGGGTCTGTCGCATGGCGGGTTTGGGAAAGATTGCGCCTTTGGGTGTTTTCGGTGGGGGATGGGCTCGCGGCCTATCAGCTTGTTGGTGGGGTGATGGCCTACCAAGGCGGTGACGGGTAGCCGGCCTGAGAGGGTGGACGGCCACACTGGGACTGAGACACGGCCCAGACTCCTGCGGGAGGCAGCAGTGGGGAATATTGCACAATGGGCGCAAGCCTGATGCAGCGACGCCGCGTGAGGGATGGAGGCCTTCGGGTTGTGAACCTCTTTCGCCAGTGAAGCAGGCCTGCTCCTGTGTGGGTGGGTTGACGGTAGCTGGATAAGAAGCGCCGGCTAACTA
>GV2UCFN02H3ML9
GGTGAGTAACACGTGAGTAACCTGCCCTCTTCTTCTGGATAACCTCATGAAAGTGGGGCTAATACGGGGTATTCCGGGTCTGTCGCATGGCGGGTTTGGGAAAGATTGCGCCTTTGGGTGTTTTCGGTGGGGGATGGGCTCGCGGCCTATCAGCTTGTTGGTGGGGTGATGGCCTACCAAGGCGGTGACGGGTAGCCGGCCTGAGAGGGTGGACGGCCACACTGGGACTGAGACACGGCCCAGACTCCTGCGGGAGGCAGCAGTGGGGAATATTGCACAATGGGCGCAAGCCTGATGCAGCGACGCCGCGTGAGGGATGGAGGCCTTCGGGTTGTGAACCTCTTTCGCCAGTGAAGCAGGCCTGCTCCTGTGTGGGTGGGTTGACGGTAGCTGGATAAGAAGCGCCGGCTAACTA
>GV2UCFN02GJA5P
GGTGAGTAACACGTGAGTAACCTGCCCTCTTCTTCTGGATAACCTCATGAAAGTGGGGCTAATACGGGGTATTCCGGGTCTGTCGCATGGCGGGTTTGGGAAAGATTGCGCCTTTGGGTGTTTTCGGTGGGGGATGGGCTCGCGGCCTATCAGCTTGTTGGTGGGGTGATGGCCTACCAAGGCGGTGACGGGTAGCCGGCCTGAGAGGGTGGACGGCCACACTGGGACTGAGACACGGCCCAGACTCCTGCGGGAGGCAGCAGTGGGGAATATTGCACAATGGGCGCAAGCCTGATGCAGCGACGCCGCGTGAGGGATGGAGGCCTTCGGGTTGTGAACCTCTTTCGCCAGTGAAGCAGGCCTGCTCCTGTGTGGGTGGGTTGACGGTAGCTGGATAAGAAGCGCCGGCTAACTA
>GV2UCFN02HV5D1
GGTGAGTAACACGTGAGTAACCTGCCCTCTTCTTCTGGATAACCTCATGAAAGTGGGGCTAATACGGGGTATTCCGGGTCTGTCGCATGGCGGGTTTGGGAAAGATTGCGCCTTTGGGTGTTTTCGGTGGGGGATGGGCTCGCGGCCTATCAGCTTGTTGGTGGGGTGATGGCCTACCAAGGCGGTGACGGGTAGCCGGCCTGAGAGGGTGGACGGCCACACTGGGACTGAGACACGGCCCAGACTCCTGCGGGAGGCAGCAGTGGGGAATATTGCACAATGGGCGCAAGCCTGATGCAGCGACGCCGCGTGAGGGATGGAGGCCTTCGGGTTGTGAACCTCTTTCGCCAGTGAAGCAGGCCTGCTCCTGTGTGGGTGGGTTGACGGTAGCTGGATAAGAAGCGCCGGCTAACTA
>GV2UCFN02F5CP9
GGTGAGTAACACGTGAGTAACCTGCCCTCTTCTTCTGGATAACCTCATGAAAGTGGGGCTAATACGGGGTATTCCGGGTCTGTCGCATGGCGGGTTTGGGAAAGATTGCGCCTTTGGGTGTTTTCGGTGGGGGATGGGCTCGCGGCCTATCAGCTTGTTGGTGGGGTGATGGCCTACCAAGGCGGTGACGGGTAGCCGGCCTGAGAGGGTGGACGGCCACACTGGGACTGAGACACGGCCCAGACTCCTGCGGGAGGCAGCAGTGGGGAATATTGCACAATGGGCGCAAGCCTGATGCAGCGACGCCGCGTGAGGGATGGAGGCCTTCGGGTTGTGAACCTCTTTCGCCAGTGAAGCAGGCCTGCTCCTGTGTGGGTGGGTTGACGGTAGCTGGATAAGAAGCGCCGGCTAACTA
>GV2UCFN02G5NG2
GGTGAGTAACACGTGAGTAACCTGCCCTCTTCTTCTGGATAACCTCATGAAAGTGGGGCTAATACGGGGTATTCCGGGTCTGTCGCATGGCGGGTTTGGGAAAGATTGCGCCTTTGGGTGTTTTCGGTGGGGGATGGGCTCGCGGCCTATCAGCTTGTTGGTGGGGTGATGGCCTACCAAGGCGGTGACGGGTAGCCGGCCTGAGAGGGTGGACGGCCACACTGGGACTGAGACACGGCCCAGACTCCTGCGGGAGGCAGCAGTGGGGAATATTGCACAATGGGCGCAAGCCTGATGCAGCGACGCCGCGTGAGGGATGGAGGCCTTCGGGTTGTGAACCTCTTTCGCCAGTGAAGCAGGCCTGCTCCTGTGTGGGTGGGTTGACGGTAGCTGGATAAGAAGCGCCGGCTAACTA
