# Supplementary material for: Investigation of the Effect of Type 2 Diabetes Mellitus on Subgingival Plaque Microbiota by High-Throughput 16S rDNA Pyrosequencing
Source: PLoS One. 2013 Apr 22;8(4):e61516. doi: 10.1371/journal.pone.0061516 (PMC3632544; doi:10.1371/journal.pone.0061516)
Supplement: File S1 — FASTA-format sequences for all the OTUs. Sequences for each OTU are provided in a FASTA-format file. (ZIP) [file pone.0061516.s004.zip › OTU.allseq/Otu0144.fasta]

>GV2UCFN02HMVM4
GGTGAGTAACACGTGAGTAACCTGCCCCTCACTTCTGGATAACCGCTTGAAAGGGCGGCTAATACGGGGTGGTCCGGTTGGTCCGCATGGGCTGGTCGGGATAGATTCACTGTTTTTGGTGTTTCGGCGGGGGATGGGCTCGCGGCCTATCAGCTTGTTGGTGGGGTGATGGCCTACCAAGGCGGTGACGGGTAGCCGGCCTGAGAGGGTGGGCGGCCACACTGGGACTGAGATACGGCCCAGACTCCTGCGGGAGGCAGCAGTGGGGGGTATTGCACAATGGGCGGAAGCCTGATGCAGCGACGTCGCGTGAGGGATGGAGGCCTTCGGGTTGTGAACCTCTGTTTCCGGTGGTGAAGGCCCTGTCCGTGTGGTGGGGTTGACGGTAGCCGGGGATGAAGCGCCGGCTAACTA
>G35JFLI02F4GVB
GGTGAGTATCACGTGAGTAACCTGCCCTTCGGTCCTGGATAACCGCTTGAAAGGGCGGCTAATACGGGGTGGTCCGGTTGGTCCGCATGGGCTGGTCGGGATAGATTCACTGTTTTTGGTGTTTCGGCGGGGGATGGGCTCGCGGCCTATCAGCTTGTTGGTGGGTGATGGCCTACCAAGGCGGTGACGGGTAGCCGGCCTGAGAGGGTGGGCGGCCACACTGGGACTGAGATACGGCCCAGACTCCTGCGGGAGGCAGCAGTGGGGGGTATTGCACAATGGGCGGAAGCCTGATGCAGCGACGTCGCGTGAGGGATGGAGGCCTTCGGGTTGTGAACCTCTGTTTCCGGTGGTGAAGGCCCTGTCCGTGTGGTGGGGTTGACGGTAGCCGGGGATGAAGCGCCGGCTAACTA
>G35JFLI02G2ANL
GGTGAGTATCACGTGAGTAACCTGCCCTTCGGTCCTGGATAACCGCTTGAAAGGGCGGCTAATACGGGGTGGTCCGGTTGGTCCGCATGGGCTGGTCGGGATAGATTCACTGTTTTTGGTGTTTCGGCGGGGGATGGGCTCGCGGCCTATCAGCTTGTTGGTGGGTGATGGCCTACCAAGGCGGTGACGGGTAGCCGGCCTGAGAGGGTGGGCGGCCACACTGGGACTGAGATACGGCCCAGACTCCTGCGGGAGGCAGCAGTGGGGGGTATTGCACAATGGGCGGAAGCCTGATGCAGCGACGTCGCGTGAGGGATGGAGGCCTTCGGGTTGTGAACCTCTGTTTCCGGTGGTGAAGGCCCTGTCCGTGTGGTGGGGTTGACGGTAGCCGGGGATGAAGCGCCGGCTAACTA
>GV2UCFN02F5T9Y
GGTGAGTATCACGTGAGTAACCTGCCCTTCGGTCCTGGATAACCGCTTGAAAGGGCGGCTAATACGGGGTGGTCCGGTTGGTCCGCATGGGCTGGTCGGGATAGATTCACTGTTTTTGGTGTTTCGGCGGGGGATGGGCTCGCGGCCTATCAGCTTGTTGGTGGGGTGATGGCCTACCAAGGCGGTGACGGGTAGCCGGCCTGAGAGGGTGGGCGGCCACACTGGGACTGAGATACGGCCCAGACTCCTGCGGGAGGCAGCAGTGGGGGTATTGCACAATGGGCGGAAGCCTGATGCAGCGACGTCGCGTGAGGGATGGAGGCCTTCGGGTTGTGAACCTCTGTTTCCGGTGGTGAAGGCCCTGTCCGTGTGGTGGGGTTGACGGTAGCCGGGGATGAAGCGCCGGCTAACTA
>GV2UCFN02GH7D5
GGTGAGTATCACGTGAGTAACCTGCCCTTCGGTCCTGGATAACCGCTTGAAAGGGCGGCTAATACGGGGTGGTCCGGTTGGTCCGCATGGGCTGGTCGGGATAGATTCACTGTTTTTGGTGTTTCGGCGGGGGATGGGCTCGCGGCCTATCAGCTTGTTGGTGGGGTGATGGCCTACCAAGGCGGTGACGGGTAGCCGGCCTGAGAGGGTGGGCGGCCACACTGGGACTGAGATACGGCCCAGACTCCTGCGGGAGGCAGCAGTGGGGGGTATTGCACAATGGGCGGAAGCCTGATGCAGCGACGTCGCGTGAGGGATGGAGGCCTTCGGGTTGTGAACCTCTGTTTCCGGTGGTGAAGGCCCTGTCCGTGTGGTGGGGTTGACGGTAGCCGGGGATGAAGCGCCGGCTAACTA
>GV2UCFN02GVI5M
GGTGAGTATCACGTGAGTAACCTGCCCTTCGGTCCTGGATAACCGCTTGAAAGGGCGGCTAATACGGGGTGGTCCGGTTGGTCCGCATGGGCTGGTCGGGATAGATTCACTGTTTTTGGTGTTTCGGCGGGGGATGGGCTCGCGGCCTATCAGCTTGTTGGTGGGGTGATGGCCTACCAAGGCGGTGACGGGTAGCCGGCCTGAGAGGGTGGGCGGCCACACTGGGACTGAGATACGGCCCAGACTCCTGCGGGAGGCAGCAGTGGGGGGTATTGCACAATGGGCGGAAGCCTGATGCAGCGACGTCGCGTGAGGGATGGAGGCCTTCGGGTTGTGAACCTCTGTTTCCGGTGGTGAAGGCCCTGTCCGTGTGGTGGGGTTGACGGTAGCCGGGGATGAAGCGCCGGCTAACTA
>GV2UCFN02HOBPG
GGTGAGTATCACGTGAGTAACCTGCCCTTCGGTCCTGGATAACCGCTTGAAAGGGCGGCTAATACGGGGTGGTCCGGTTGGTCCGCATGGGCTGGTCGGGATAGATTCACTGTTTTTGGTGTTTCGGCGGGGGATGGGCTCGCGGCCTATCAGCTTGTTGGTGGGGTGATGGCCTACCAAGGCGGTGACGGGTAGCCGGCCTGAGAGGGTGGGCGGCCACACTGGGACTGAGATACGGCCCAGACTCCTGCGGGAGGCAGCAGTGGGGGGTATTGCACAATGGGCGGAAGCCTGATGCAGCGACGTCGCGTGAGGGATGGAGGCCTTCGGGTTGTGAACCTCTGTTTCCGGTGGTGAAGGCCCTGTCCGTGTGGTGGGGTTGACGGTAGCCGGGGATGAAGCGCCGGCTAACTA
>GV2UCFN02GVDI4
GGTGAGTATCACGTGAGTAACCTGCCCTTCGGTCCTGGATAACCGCTTGAAAGGGCGGCTAATACGGGGTGGTCCGGTTGGTCCGCATGGGCTGGTCGGGATAGATTCACTGTTTTTGGTGTTTCGGCGGGGGATGGGCTCGCGGCCTATCAGCTTGTTGGTGGGGTGATGGCCTACCAAGGCGGTGACGGGTAGCCGGCCTGAGAGGGTGGGCGGCCACACTGGGACTGAGATACGGCCCAGACTCCTGCGGGAGGCAGCAGTGGGGGGTATTGCACAATGGGCGGAAGCCTGATGCAGCGACGTCGCGTGAGGGATGGAGGCCTTCGGGTTGTGAACCTCTGTTTCCGGTGGTGAAGGCCCTGTCCGTGTGGTGGGGTTGACGGTAGCCGGGGATGAAGCGCCGGCTAACTA
>GV2UCFN02FXXT2
GGTGAGTATCACGTGAGTAACCTGCCCTTCGGTCCTGGATAACCGCTTGAAAGGGCGGCTAATACGGGGTGGTCCGGTTGGTCCGCATGGGCTGGTCGGGATAGATTCACTGTTTTTGGTGTTTCGGCGGGGGATGGGCTCGCGGCCTATCAGCTTGTTGGTGGGGTGATGGCCTACCAAGGCGGTGACGGGTAGCCGGCCTGAGAGGGTGGGCGGCCACACTGGGACTGAGATACGGCCCAGACTCCTGCGGGAGGCAGCAGTGGGGGGTATTGCACAATGGGCGGAAGCCTGATGCAGCGACGTCGCGTGAGGGATGGAGGCCTTCGGGTTGTGAACCTCTGTTTCCGGTGGTGAAGGCCCTGTCCGTGTGGTGGGGTTGACGGTAGCCGGGGATGAAGCGCCGGCTAACTA
>GV2UCFN02GVQJS
GGTGAGTATCACGTGAGTAACCTGCCCTTCGGTCCTGGATAACCGCTTGAAAGGGCGGCTAATACGGGGTGGTCCGGTTGGTCCGCATGGGCTGGTCGGGATAGATTCACTGTTTTTGGTGTTTCGGCGGGGGATGGGCTCGCGGCCTATCAGCTTGTTGGTGGGGTGATGGCCTACCAAGGCGGTGACGGGTAGCCGGCCTGAGAGGGTGGGCGGCCACACTGGGACTGAGATACGGCCCAGACTCCTGCGGGAGGCAGCAGTGGGGGGTATTGCACAATGGGCGGAAGCCTGATGCAGCGACGTCGCGTGAGGGATGGAGGCCTTCGGGTTGTGAACCTCTGTTTCCGGTGGTGAAGGCCCTGTCCGTGTGGTGGGGTTGACGGTAGCCGGGGATGAAGCGCCGGCTAACTA
>GV2UCFN02IPNN4
GGTGAGTATCACGTGAGTAACCTGCCCTTCGGTCCTGGATAACCGCTTGAAAGGGCGGCTAATACGGGGTGGTCCGGTTGGTCCGCATGGGCTGGTCGGGATAGATTCACTGTTTTTGGTGTTTCGGCGGGGGATGGGCTCGCGGCCTATCAGCTTGTTGGTGGGGTGATGGCCTACCAAGGCGGTGACGGGTAGCCGGCCTGAGAGGGTGGGCGGCCACACTGGGACTGAGATACGGCCCAGACTCCTGCGGGAGGCAGCAGTGGGGGGTATTGCACAATGGGCGGAAGCCTGATGCAGCGACGTCGCGTGAGGGATGGAGGCCTTCGGGTTGTGAACCTCTGTTTCCGGTGGTGAAGGCCCTGTCCGTGTGGTGGGGTTGACGGTAGCCGGGGATGAAGCGCCGGCTAACTA
>GV2UCFN02G02AP
GGTGAGTATCACGTGAGTAACCTGCCCTTCGGTCCTGGATAACCGCTTGAAAGGGCGGCTAATACGGGGTGGTCCGGTTGGTCCGCATGGGCTGGTCGGGATAGATTCACTGTTTTTGGTGTTTCGGCGGGGGATGGGCTCGCGGCCTATCAGCTTGTTGGTGGGGTGATGGCCTACCAAGGCGGTGACGGGTAGCCGGCCTGAGAGGGTGGGCGGCCACACTGGGACTGAGATACGGCCCAGACTCCTGCGGGAGGCAGCAGTGGGGGGTATTGCACAATGGGCGGAAGCCTGATGCAGCGACGTCGCGTGAGGGATGGAGGCCTTCGGGTTGTGAACCTCTGTTTCCGGTGGTGAAGGCCCTGTCCGTGTGGTGGGGTTGACGGTAGCCGGGGATGAAGCGCCGGCTAACTA
>GV2UCFN02F5GY3
GGTGAGTATCACGTGAGTAACCTGCCCTTCGGTCCTGGATAACCGCTTGAAAGGGCGGCTAATACGGGGTGGTCCGGTTGGTCCGCATGGGCTGGTCGGGATAGATTCACTGTTTTTGGTGTTTCGGCGGGGGATGGGCTCGCGGCCTATCAGCTTGTTGGTGGGGTGATGGCCTACCAAGGCGGTGACGGGTAGCCGGCCTGAGAGGGTGGGCGGCCACACTGGGACTGAGATACGGCCCAGACTCCTGCGGGAGGCAGCAGTGGGGGGTATTGCACAATGGGCGGAAGCCTGATGCAGCGACGTCGCGTGAGGGATGGAGGCCTTCGGGTTGTGAACCTCTGTTTCCGGTGGTGAAGGCCCTGTCCGTGTGGTGGGGTTGACGGTAGCCGGGGATGAAGCGCCGGCTAACTA
>GV2UCFN02GTI9J
GGTGAGTATCACGTGAGTAACCTGCCCTTCGGTCCTGGATAACCGCTTGAAAGGGCGGCTAATACGGGGTGGTCCGGTTGGTCCGCATGGGCTGGTCGGGATAGATTCACTGTTTTTGGTGTTTCGGCGGGGGATGGGCTCGCGGCCTATCAGCTTGTTGGTGGGGTGATGGCCTACCAAGGCGGTGACGGGTAGCCGGCCTGAGAGGGTGGGCGGCCACACTGGGACTGAGATACGGCCCAGACTCCTGCGGGAGGCAGCAGTGGGGGGTATTGCACAATGGGCGGAAGCCTGATGCAGCGACGTCGCGTGAGGGATGGAGGCCTTCGGGTTGTGAACCTCTGTTTCCGGTGGTGAAGGCCCTGTCCGTGTGGTGGGGTTGACGGTAGCCGGGGATGAAGCGCCGGCTAACTA
>GV2UCFN02JNYXH
GGTGAGTATCACGTGAGTAACCTGCCCTTCGGTCCTGGATAACCGCTTGAAAGGGCGGCTAATACGGGGTGGTCCGGTTGGTCCGCATGGGCTGGTCGGGATAGATTCACTGTTTTTGGTGTTTCGGCGGGGGATGGGCTCGCGGCCTATCAGCTTGTTGGTGGGGTGATGGCCTACCAAGGCGGTGACGGGTAGCCGGCCTGAGAGGGTGGGCGGCCACACTGGGACTGAGATACGGCCCAGACTCCTGCGGGAGGCAGCAGTGGGGGGTATTGCACAATGGGCGGAAGCCTGATGCAGCGACGTCGCGTGAGGGATGGAGGCCTTCGGGTTGTGAACCTCTGTTTCCGGTGGTGAAGGCCCTGTCCGTGTGGTGGGGTTGACGGTAGCCGGGGATGAAGCGCCGGCTAACTA
>GV2UCFN02JA1OU
GGTGAGTATCACGTGAGTAACCTGCCCTTCGGTCCTGGATAACCGCTTGAAAGGGCGGCTAATACGGGGTGGTCCGGTTGGTCCGCATGGGCTGGTCGGGATAGATTCACTGTTTTTGGTGTTTCGGCGGGGGATGGGCTCGCGGCCTATCAGCTTGTTGGTGGGGTGATGGCCTACCAAGGCGGTGACGGGTAGCCGGCCTGAGAGGGTGGGCGGCCACACTGGGACTGAGATACGGCCCAGACTCCTGCGGGAGGCAGCAGTGGGGGGTATTGCACAATGGGCGGAAGCCTGATGCAGCGACGTCGCGTGAGGGATGGAGGCCTTCGGGTTGTGAACCTCTGTTTCCGGTGGTGAAGGCCCTGTCCGTGTGGTGGGGTTGACGGTAGCCGGGGATGAAGCGCCGGCTAACTA
>GV2UCFN02GBOV3
GGTGAGTATCACGTGAGTAACCTGCCCTTCGGTCCTGGATAACCGCTTGAAAGGGCGGCTAATACGGGGTGGTCCGGTTGGTCCGCATGGGCTGGTCGGGATAGATTCACTGTTTTTGGTGTTTCGGCGGGGGATGGGCTCGCGGCCTATCAGCTTGTTGGTGGGGTGATGGCCTACCAAGGCGGTGACGGGTAGCCGGCCTGAGAGGGTGGGCGGCCACACTGGGACTGAGATACGGCCCAGACTCCTGCGGGAGGCAGCAGTGGGGGGTATTGCACAATGGGCGGAAGCCTGATGCAGCGACGTCGCGTGAGGGATGGAGGCCTTCGGGTTGTGAACCTCTGTTTCCGGTGGTGAAGGCCCTGTCCGTGTGGTGGGGTTGACGGTAGCCGGGGATGAAGCGCCGGCTAACTA
>GV2UCFN02GQGVB
GGTGAGTATCACGTGAGTAACCTGCCCTTCGGTCCTGGATAACCGCTTGAAAGGGCGGCTAATACGGGGTGGTCCGGTTGGTCCGCATGGGCTGGTCGGGATAGATTCACTGTTTTTGGTGTTTCGGCGGGGGATGGGCTCGCGGCCTATCAGCTTGTTGGTGGGGTGATGGCCTACCAAGGCGGTGACGGGTAGCCGGCCTGAGAGGGTGGGCGGCCACACTGGGACTGAGATACGGCCCAGACTCCTGCGGGAGGCAGCAGTGGGGGGTATTGCACAATGGGCGGAAGCCTGATGCAGCGACGTCGCGTGAGGGATGGAGGCCTTCGGGTTGTGAACCTCTGTTTCCGGTGGTGAAGGCCCTGTCCGTGTGGTGGGGTTGACGGTAGCCGGGGATGAAGCGCCGGCTAACTA
>GV2UCFN02GQAMM
GGTGAGTATCACGTGAGTAACCTGCCCTTCGGTCCTGGATAACCGCTTGAAAGGGCGGCTAATACGGGGTGGTCCGGTTGGTCCGCATGGGCTGGTCGGGATAGATTCACTGTTTTTGGTGTTTCGGCGGGGGATGGGCTCGCGGCCTATCAGCTTGTTGGTGGGGTGATGGCCTACCAAGGCGGTGACGGGTAGCCGGCCTGAGAGGGTGGGCGGCCACACTGGGACTGAGATACGGCCCAGACTCCTGCGGGAGGCAGCAGTGGGGGGTATTGCACAATGGGCGGAAGCCTGATGCAGCGACGTCGCGTGAGGGATGGAGGCCTTCGGGTTGTGAACCTCTGTTTCCGGTGGTGAAGGCCCTGTCCGTGTGGTGGGGTTGACGGTAGCCGGGGATGAAGCGCCGGCTAACTA
>GV2UCFN02JYXVH
GGTGAGTATCACGTGAGTAACCTGCCCTTCGGTCCTGGATAACCGCTTGAAAGGGCGGCTAATACGGGGTGGTCCGGTTGGTCCGCATGGGCTGGTCGGGATAGATTCACTGTTTTTGGTGTTTCGGCGGGGGATGGGCTCGCGGCCTATCAGCTTGTTGGTGGGGTGATGGCCTACCAAGGCGGTGACGGGTAGCCGGCCTGAGAGGGTGGGCGGCCACACTGGGACTGAGATACGGCCCAGACTCCTGCGGGAGGCAGCAGTGGGGGGTATTGCACAATGGGCGGAAGCCTGATGCAGCGACGTCGCGTGAGGGATGGAGGCCTTCGGGTTGTGAACCTCTGTTTCCGGTGGTGAAGGCCCTGTCCGTGTGGTGGGGTTGACGGTAGCCGGGGATGAAGCGCCGGCTAACTA
>GV2UCFN02GZNSZ
GGTGAGTATCACGTGAGTAACCTGCCCTTCGGTCCTGGATAACCGCTTGAAAGGGCGGCTAATACGGGGTGGTCCGGTTGGTCCGCATGGGCTGGTCGGGATAGATTCACTGTTTTTGGTGTTTCGGCGGGGGATGGGCTCGCGGCCTATCAGCTTGTTGGTGGGGTGATGGCCTACCAAGGCGGTGACGGGTAGCCGGCCTGAGAGGGTGGGCGGCCACACTGGGACTGAGATACGGCCCAGACTCCTGCGGGAGGCAGCAGTGGGGGGTATTGCACAATGGGCGGAAGCCTGATGCAGCGACGTCGCGTGAGGGATGGAGGCCTTCGGGTTGTGAACCTCTGTTTCCGGTGGTGAAGGCCCTGTCCGTGTGGTGGGGTTGACGGTAGCCGGGGATGAAGCGCCGGCTAACTA
>GV2UCFN02GKLXU
GGTGAGTATCACGTGAGTAACCTGCCCTTCGGTCCTGGATAACCGCTTGAAAGGGCGGCTAATACGGGGTGGTCCGGTTGGTCCGCATGGGCTGGTCGGGATAGATTCACTGTTTTTGGTGTTTCGGCGGGGGATGGGCTCGCGGCCTATCAGCTTGTTGGTGGGGTGATGGCCTACCAAGGCGGTGACGGGTAGCCGGCCTGAGAGGGTGGGCGGCCACACTGGGACTGAGATACGGCCCAGACTCCTGCGGGAGGCAGCAGTGGGGGGTATTGCACAATGGGCGGAAGCCTGATGCAGCGACGTCGCGTGAGGGATGGAGGCCTTCGGGTTGTGAACCTCTGTTTCCGGTGGTGAAGGCCCTGTCCGTGTGGTGGGGTTGACGGTAGCCGGGGATGAAGCGCCGGCTAACTA
>GV2UCFN02IV1HT
GGTGAGTATCACGTGAGTAACCTGCCCTTCGGTCCTGGATAACCGCTTGAAAGGGCGGCTAATACGGGGTGGTCCGGTTGGTCCGCATGGGCTGGTCGGGATAGATTCACTGTTTTTGGTGTTTCGGCGGGGGATGGGCTCGCGGCCTATCAGCTTGTTGGTGGGGTGATGGCCTACCAAGGCGGTGACGGGTAGCCGGCCTGAGAGGGTGGGCGGCCACACTGGGACTGAGATACGGCCCAGACTCCTGCGGGAGGCAGCAGTGGGGGGTATTGCACAATGGGCGGAAGCCTGATGCAGCGACGTCGCGTGAGGGATGGAGGCCTTCGGGTTGTGAACCTCTGTTTCCGGTGGTGAAGGCCCTGTCCGTGTGGTGGGGTTGACGGTAGCCGGGGATGAAGCGCCGGCTAACTA
>GV2UCFN02GQJRZ
GGTGAGTATCACGTGAGTAACCTGCCCTTCGGTCCTGGATAACCGCTTGAAAGGGCGGCTAATACGGGGTGGTCCGGTTGGTCCGCATGGGCTGGTCGGGATAGATTCACTGTTTTTGGTGTTTCGGCGGGGGATGGGCTCGCGGCCTATCAGCTTGTTGGTGGGGTGATGGCCTACCAAGGCGGTGACGGGTAGCCGGCCTGAGAGGGTGGGCGGCCACACTGGGACTGAGATACGGCCCAGACTCCTGCGGGAGGCAGCAGTGGGGGGTATTGCACAATGGGCGGAAGCCTGATGCAGCGACGTCGCGTGAGGGATGGAGGCCTTCGGGTTGTGAACCTCTGTTTCCGGTGGTGAAGGCCCTGTCCGTGTGGTGGGGTTGACGGTAGCCGGGGATGAAGCGCCGGCTAACTA
>GV2UCFN02F5IX9
GGTGAGTATCACGTGAGTAACCTGCCCTTCGGTCCTGGATAACCGCTTGAAAGGGCGGCTAATACGGGGTGGTCCGGTTGGTCCGCATGGGCTGGTCGGGATAGATTCACTGTTTTTGGTGTTTCGGCGGGGGATGGGCTCGCGGCCTATCAGCTTGTTGGTGGGGTGATGGCCTACCAAGGCGGTGACGGGTAGCCGGCCTGAGAGGGTGGGCGGCCACACTGGGACTGAGATACGGCCCAGACTCCTGCGGGAGGCAGCAGTGGGGGGTATTGCACAATGGGCGGAAGCCTGATGCAGCGACGTCGCGTGAGGGATGGAGGCCTTCGGGTTGTGAACCTCTGTTTCCGGTGGTGAAGGCCCTGTCCGTGTGGTGGGGTTGACGGTAGCCGGGGATGAAGCGCCGGCTAACTA
>GV2UCFN02HJ22N
GGTGAGTATCACGTGAGTAACCTGCCCTTCGGTCCTGGATAACCGCTTGAAAGGGCGGCTAATACGGGGTGGTCCGGTTGGTCCGCATGGGCTGGTCGGGATAGATTCACTGTTTTTGGTGTTTCGGCGGGGGATGGGCTCGCGGCCTATCAGCTTGTTGGTGGGGTGATGGCCTACCAAGGCGGTGACGGGTAGCCGGCCTGAGAGGGTGGGCGGCCACACTGGGACTGAGATACGGCCCAGACTCCTGCGGGAGGCAGCAGTGGGGGGTATTGCACAATGGGCGGAAGCCTGATGCAGCGACGTCGCGTGAGGGATGGAGGCCTTCGGGTTGTGAACCTCTGTTTCCGGTGGTGAAGGCCCTGTCCGTGTGGTGGGGTTGACGGTAGCCGGGGATGAAGCGCCGGCTAACTA
>GV2UCFN02IRT6T
GGTGAGTATCACGTGAGTAACCTGCCCTTCGGTCCTGGATAACCGCTTGAAAGGGCGGCTAATACGGGGTGGTCCGGTTGGTCCGCATGGGCTGGTCGGGATAGATTCACTGTTTTTGGTGTTTCGGCGGGGGATGGGCTCGCGGCCTATCAGCTTGTTGGTGGGGTGATGGCCTACCAAGGCGGTGACGGGTAGCCGGCCTGAGAGGGTGGGCGGCCACACTGGGACTGAGATACGGCCCAGACTCCTGCGGGAGGCAGCAGTGGGGGGTATTGCACAATGGGCGGAAGCCTGATGCAGCGACGTCGCGTGAGGGATGGAGGCCTTCGGGTTGTGAACCTCTGTTTCCGGTGGTGAAGGCCCTGTCCGTGTGGTGGGGTTGACGGTAGCCGGGGATGAAGCGCCGGCTAACTA
>GV2UCFN02HDQPH
GGTGAGTATCACGTGAGTAACCTGCCCTTCGGTCCTGGATAACCGCTTGAAAGGGCGGCTAATACGGGGTGGTCCGGTTGGTCCGCATGGGCTGGTCGGGATAGATTCACTGTTTTTGGTGTTTCGGCGGGGGATGGGCTCGCGGCCTATCAGCTTGTTGGTGGGGTGATGGCCTACCAAGGCGGTGACGGGTAGCCGGCCTGAGAGGGTGGGCGGCCACACTGGGACTGAGATACGGCCCAGACTCCTGCGGGAGGCAGCAGTGGGGGGTATTGCACAATGGGCGGAAGCCTGATGCAGCGACGTCGCGTGAGGGATGGAGGCCTTCGGGTTGTGAACCTCTGTTTCCGGTGGTGAAGGCCCTGTCCGTGTGGTGGGGTTGACGGTAGCCGGGGATGAAGCGCCGGCTAACTA
>GV2UCFN02JU103
GGTGAGTATCACGTGAGTAACCTGCCCTTCGGTCCTGGATAACCGCTTGAAAGGGCGGCTAATACGGGGTGGTCCGGTTGGTCCGCATGGGCTGGTCGGGATAGATTCACTGTTTTTGGTGTTTCGGCGGGGGATGGGCTCGCGGCCTATCAGCTTGTTGGTGGGGTGATGGCCTACCAAGGCGGTGACGGGTAGCCGGCCTGAGAGGGTGGGCGGCCACACTGGGACTGAGATACGGCCCAGACTCCTGCGGGAGGCAGCAGTGGGGGGTATTGCACAATGGGCGGAAGCCTGATGCAGCGACGTCGCGTGAGGGATGGAGGCCTTCGGGTTGTGAACCTCTGTTTCCGGTGGTGAAGGCCCTGTCCGTGTGGTGGGGTTGACGGTAGCCGGGGATGAAGCGCCGGCTAACTA
>GV2UCFN02HIPAB
GGTGAGTATCACGTGAGTAACCTGCCCTTCGGTCCTGGATAACCGCTTGAAAGGGCGGCTAATACGGGGTGGTCCGGTTGGTCCGCATGGGCTGGTCGGGATAGATTCACTGTTTTTGGTGTTTCGGCGGGGGATGGGCTCGCGGCCTATCAGCTTGTTGGTGGGGTGATGGCCTACCAAGGCGGTGACGGGTAGCCGGCCTGAGAGGGTGGGCGGCCACACTGGGACTGAGATACGGCCCAGACTCCTGCGGGAGGCAGCAGTGGGGGGTATTGCACAATGGGCGGAAGCCTGATGCAGCGACGTCGCGTGAGGGATGGAGGCCTTCGGGTTGTGAACCTCTGTTTCCGGTGGTGAAGGCCCTGTCCGTGTGGTGGGGTTGACGGTAGCCGGGGATGAAGCGCCGGCTAACTA
>GV2UCFN02GY914
GGTGAGTATCACGTGAGTAACCTGCCCTTCGGTCCTGGATAACCGCTTGAAAGGGCGGCTAATACGGGGTGGTCCGGTTGGTCCGCATGGGCTGGTCGGGATAGATTCACTGTTTTTGGTGTTTCGGCGGGGGATGGGCTCGCGGCCTATCAGCTTGTTGGTGGGGTGATGGCCTACCAAGGCGGTGACGGGTAGCCGGCCTGAGAGGGTGGGCGGCCACACTGGGACTGAGATACGGCCCAGACTCCTGCGGGAGGCAGCAGTGGGGGGTATTGCACAATGGGCGGAAGCCTGATGCAGCGACGTCGCGTGAGGGATGGAGGCCTTCGGGTTGTGAACCTCTGTTTCCGGTGGTGAAGGCCCTGTCCGTGTGGTGGGGTTGACGGTAGCCGGGGATGAAGCGCCGGCTAACTA
>GV2UCFN02HAN75
GGTGAGTATCACGTGAGTAACCTGCCCTTCGGTCCTGGATAACCGCTTGAAAGGGCGGCTAATACGGGGTGGTCCGGTTGGTCCGCATGGGCTGGTCGGGATAGATTCACTGTTTTTGGTGTTTCGGCGGGGGATGGGCTCGCGGCCTATCAGCTTGTTGGTGGGGTGATGGCCTACCAAGGCGGTGACGGGTAGCCGGCCTGAGAGGGTGGGCGGCCACACTGGGACTGAGATACGGCCCAGACTCCTGCGGGAGGCAGCAGTGGGGGGTATTGCACAATGGGCGGAAGCCTGATGCAGCGACGTCGCGTGAGGGATGGAGGCCTTCGGGTTGTGAACCTCTGTTTCCGGTGGTGAAGGCCCTGTCCGTGTGGTGGGGTTGACGGTAGCCGGGGATGAAGCGCCGGCTAACTA
>GV2UCFN02GE3NV
GGTGAGTATCACGTGAGTAACCTGCCCTTCGGTCCTGGATAACCGCTTGAAAGGGCGGCTAATACGGGGTGGTCCGGTTGGTCCGCATGGGCTGGTCGGGATAGATTCACTGTTTTTGGTGTTTCGGCGGGGGATGGGCTCGCGGCCTATCAGCTTGTTGGTGGGGTGATGGCCTACCAAGGCGGTGACGGGTAGCCGGCCTGAGAGGGTGGGCGGCCACACTGGGACTGAGATACGGCCCAGACTCCTGCGGGAGGCAGCAGTGGGGGGTATTGCACAATGGGCGGAAGCCTGATGCAGCGACGTCGCGTGAGGGATGGAGGCCTTCGGGTTGTGAACCTCTGTTTCCGGTGGTGAAGGCCCTGTCCGTGTGGTGGGGTTGACGGTAGCCGGGGATGAAGCGCCGGCTAACTA
>GV2UCFN02HGDSA
GGTGAGTATCACGTGAGTAACCTGCCCTTCGGTCCTGGATAACCGCTTGAAAGGGCGGCTAATACGGGGTGGTCCGGTTGGTCCGCATGGGCTGGTCGGGATAGATTCACTGTTTTTGGTGTTTCGGCGGGGGATGGGCTCGCGGCCTATCAGCTTGTTGGTGGGGTGATGGCCTACCAAGGCGGTGACGGGTAGCCGGCCTGAGAGGGTGGGCGGCCACACTGGGACTGAGATACGGCCCAGACTCCTGCGGGAGGCAGCAGTGGGGGGTATTGCACAATGGGCGGAAGCCTGATGCAGCGACGTCGCGTGAGGGATGGAGGCCTTCGGGTTGTGAACCTCTGTTTCCGGTGGTGAAGGCCCTGTCCGTGTGGTGGGGTTGACGGTAGCCGGGGATGAAGCGCCGGCTAACTA
>GV2UCFN02IQPEH
GGTGAGTATCACGTGAGTAACCTGCCCTTCGGTCCTGGATAACCGCTTGAAAGGGCGGCTAATACGGGGTGGTCCGGTTGGTCCGCATGGGCTGGTCGGGATAGATTCACTGTTTTTGGTGTTTCGGCGGGGGATGGGCTCGCGGCCTATCAGCTTGTTGGTGGGGTGATGGCCTACCAAGGCGGTGACGGGTAGCCGGCCTGAGAGGGTGGGCGGCCACACTGGGACTGAGATACGGCCCAGACTCCTGCGGGAGGCAGCAGTGGGGGGTATTGCACAATGGGCGGAAGCCTGATGCAGCGACGTCGCGTGAGGGATGGAGGCCTTCGGGTTGTGAACCTCTGTTTCCGGTGGTGAAGGCCCTGTCCGTGTGGTGGGGTTGACGGTAGCCGGGGATGAAGCGCCGGCTAACTA
>GV2UCFN02FRARM
GGTGAGTATCACGTGAGTAACCTGCCCTTCGGTCCTGGATAACCGCTTGAAAGGGCGGCTAATACGGGGTGGTCCGGTTGGTCCGCATGGGCTGGTCGGGATAGATTCACTGTTTTTGGTGTTTCGGCGGGGGATGGGCTCGCGGCCTATCAGCTTGTTGGTGGGGTGATGGCCTACCAAGGCGGTGACGGGTAGCCGGCCTGAGAGGGTGGGCGGCCACACTGGGACTGAGATACGGCCCAGACTCCTGCGGGAGGCAGCAGTGGGGGGTATTGCACAATGGGCGGAAGCCTGATGCAGCGACGTCGCGTGAGGGATGGAGGCCTTCGGGTTGTGAACCTCTGTTTCCGGTGGTGAAGGCCCTGTCCGTGTGGTGGGGTTGACGGTAGCCGGGGATGAAGCGCCGGCTAACTA
>GV2UCFN02IIJ7Y
GGTGAGTATCACGTGAGTAACCTGCCCTTCGGTCCTGGATAACCGCTTGAAAGGGCGGCTAATACGGGGTGGTCCGGTTGGTCCGCATGGGCTGGTCGGGATAGATTCACTGTTTTTGGTGTTTCGGCGGGGGATGGGCTCGCGGCCTATCAGCTTGTTGGTGGGGTGATGGCCTACCAAGGCGGTGACGGGTAGCCGGCCTGAGAGGGTGGGCGGCCACACTGGGACTGAGATACGGCCCAGACTCCTGCGGGAGGCAGCAGTGGGGGGTATTGCACAATGGGCGGAAGCCTGATGCAGCGACGTCGCGTGAGGGATGGAGGCCTTCGGGTTGTGAACCTCTGTTTCCGGTGGTGAAGGCCCTGTCCGTGTGGTGGGGTTGACGGTAGCCGGGGATGAAGCGCCGGCTAACTA
>GV2UCFN02JQLEV
GGTGAGTATCACGTGAGTAACCTGCCCTTCGGTCCTGGATAACCGCTTGAAAGGGCGGCTAATACGGGGTGGTCCGGTTGGTCCGCATGGGCTGGTCGGGATAGATTCACTGTTTTTGGTGTTTCGGCGGGGGATGGGCTCGCGGCCTATCAGCTTGTTGGTGGGGTGATGGCCTACCAAGGCGGTGACGGGTAGCCGGCCTGAGAGGGTGGGCGGCCACACTGGGACTGAGATACGGCCCAGACTCCTGCGGGAGGCAGCAGTGGGGGGTATTGCACAATGGGCGGAAGCCTGATGCAGCGACGTCGCGTGAGGGATGGAGGCCTTCGGGTTGTGAACCTCTGTTTCCGGTGGTGAAGGCCCTGTCCGTGTGGTGGGGTTGACGGTAGCCGGGGATGAAGCGCCGGCTAACTA
>GV2UCFN02F2JY6
GGTGAGTATCACGTGAGTAACCTGCCCTTCGGTCCTGGATAACCGCTTGAAAGGGCGGCTAATACGGGGTGGTCCGGTTGGTCCGCATGGGCTGGTCGGGATAGATTCACTGTTTTTGGTGTTTCGGCGGGGGATGGGCTCGCGGCCTATCAGCTTGTTGGTGGGGTGATGGCCTACCAAGGCGGTGACGGGTAGCCGGCCTGAGAGGGTGGGCGGCCACACTGGGACTGAGATACGGCCCAGACTCCTGCGGGAGGCAGCAGTGGGGGGTATTGCACAATGGGCGGAAGCCTGATGCAGCGACGTCGCGTGAGGGATGGAGGCCTTCGGGTTGTGAACCTCTGTTTCCGGTGGTGAAGGCCCTGTCCGTGTGGTGGGGTTGACGGTAGCCGGGGATGAAGCGCCGGCTAACTA
>GV2UCFN02FUFG1
GGTGAGTATCACGTGAGTAACCTGCCCTTCGGTCCTGGATAACCGCTTGAAAGGGCGGCTAATACGGGGTGGTCCGGTTGGTCCGCATGGGCTGGTCGGGATAGATTCACTGTTTTTGGTGTTTCGGCGGGGGATGGGCTCGCGGCCTATCAGCTTGTTGGTGGGGTGATGGCCTACCAAGGCGGTGACGGGTAGCCGGCCTGAGAGGGTGGGCGGCCACACTGGGACTGAGATACGGCCCAGACTCCTGCGGGAGGCAGCAGTGGGGGGTATTGCACAATGGGCGGAAGCCTGATGCAGCGACGTCGCGTGAGGGATGGAGGCCTTCGGGTTGTGAACCTCTGTTTCCGGTGGTGAAGGCCCTGTCCGTGTGGTGGGGTTGACGGTAGCCGGGGATGAAGCGCCGGCTAACTA
