# Supplementary material for: Investigation of the Effect of Type 2 Diabetes Mellitus on Subgingival Plaque Microbiota by High-Throughput 16S rDNA Pyrosequencing
Source: PLoS One. 2013 Apr 22;8(4):e61516. doi: 10.1371/journal.pone.0061516 (PMC3632544; doi:10.1371/journal.pone.0061516)
Supplement: File S1 — FASTA-format sequences for all the OTUs. Sequences for each OTU are provided in a FASTA-format file. (ZIP) [file pone.0061516.s004.zip › OTU.allseq/Otu0148.fasta]

>GV2UCFN02JJTWJ
GGTGAGTAACACGTGGGTAACCTGCCCATCAGAGGGGGATAACATCCGGAAACGGATGCTAAAACCGCATAGGTCCTTTAACTGCATGGTTGAAGGAGGAAAAGAGGCGCAAGCTTCTGCTGATGGATGGACCCGCGGTGCATTAGCTAGTTGGTGAGGTAACGGCTCACCAAGGCCGTGATGCATAGCCGACCTGAGAGGGTGATCGGCCACATTGGGACTGAGACACGGCCCAAACTCCTACGGGAGGCAGCAGTAGGGAATCTTCCGCAATGGACGCAAGTCTGACGGAGCAACGCCGCGTGAGTGAAGAATGTTTTCGGATCGTAAAACTCTGTTGTTAGAGAAGAACAAGTGCTAGAGTAACTGTTAGCGCCTTGACGGTATCTAACCAGAAAGCCACGGCTAACTA
>GV2UCFN02HUP0Z
GGTGAGTAACACGTGGGTAACCTGCCCATCAGAGGGGGATAACATCCGGAAACGGATGCTAAAACCGCATAGGTCCTTTAACCGCATGGTTGAAGGAGGAAAAGAGGCGCAAGCTTCTGCTGATGGATGGACCCGCGGCGCATTAGCTAGTTGGTGAGGTAACGGCTCACCAAGGCCGTGATGCATAGCCGACCTGAGAGGGTGATCGGCCACATTGGGACTGAGACACGGCCCAAACTCCTACGGGAGGCAGCAGTAGGGAATCTTCCGCAATGGACGCAAGTCTGACGGAGCAACGCCGCGTGAGTGAAGAAGGTTTTCGGATCGTAAAACTCTGTTGTTAGAGAAGAACAAGTGCTAGAGTAACTGTTAGCGCCTTGACGGTATCTAACCAGAAAGCCACGGCTAACTA
>GV2UCFN02H4P8P
GGTGAGTAACACGTGGGTAACCTGCCCATCAGAGGGGGATAACATCCGGAAACGGATGCTAAAACCGCATAGGTCCTTTAACCGCATGGTTGAAGGAGGAAAAGAGGCGCAAGCTTCTGCTGATGGATGGACCCGCGGCGCATTAGCTAGTTGGTGAGGTAACGGCTCACCAAGGCCGTGATGCATAGCCGACCTGAGAGGGTGATCGGCCACATTGGGACTGAGACACGGCCCAAACTCCTACGGGAGGCAGCAGTAGGGAATCTTCCGCAATGGACGCAAGTCTGACGGAGCAACGCCGCGTGAGTGAAGAAGGTTTTCGGATCGTAAAACTCTGTTGTTAGAGAAGAACAAGTGCTAGAGTAACTGTTAGCGCCTTGACGGTATCTAACCAGAAAGCCACGGCTAACTA
>GV2UCFN02HS8YD
GGTGAGTAACACGTGGGTAACCTGCCCATCAGAGGGGGATAACATCCGGAAACGGATGCTAAAACCGCATAGGTCCTTTAACCGCATGGTTGAAGGAGGAAAAGAGGCGCAAGCTTCTGCTGATGGATGGACCCGCGGCGCATTAGCTAGTTGGTGAGGTAACGGCTCACCAAGGCCGTGATGCATAGCCGACCTGAGAGGGTGATCGGCCACATTGGGACTGAGACACGGCCCAAACTCCTACGGGAGGCAGCAGTAGGGAATCTTCCGCAATGGACGCAAGTCTGACGGAGCAACGCCGCGTGAGTGAAGAAGGTTTTCGGATCGTAAAACTCTGTTGTTAGAGAAGAACAAGTGCTAGAGTAACTGTTAGCGCCTTGACGGTATCTAACCAGAAAGCCACGGCTAACTA
>GV2UCFN02IND0Z
GGTGAGTAACACGTGGGTAACCTGCCCATCAGAGGGGGATAACATCCGGAAACGGATGCTAAAACCGCATAGGTCCTTTAACCGCATGGTTGAAGGAGGAAAAGAGGCGCAAGCTTCTGCTGATGGATGGACCCGCGGCGCATTAGCTAGTTGGTGAGGTAACGGCTCACCAAGGCCGTGATGCATAGCCGACCTGAGAGGGTGATCGGCCACATTGGGACTGAGACACGGCCCAAACTCCTACGGGAGGCAGCAGTAGGGAATCTTCCGCAATGGACGCAAGTCTGACGGAGCAACGCCGCGTGAGTGAAGAAGGTTTTCGGATCGTAAAACTCTGTTGTTAGAGAAGAACAAGTGCTAGAGTAACTGTTAGCGCCTTGACGGTATCTAACCAGAAAGCCACGGCTAACTA
>GV2UCFN02HSB67
GGTGAGTAACACGTGGGTAACCTGCCCATCAGAGGGGGATAACATCCGGAAACGGATGCTAAAACCGCATAGGTCCTTTAACCGCATGGTTGAAGGAGGAAAAGAGGCGCAAGCTTCTGCTGATGGATGGACCCGCGGCGCATTAGCTAGTTGGTGAGGTAACGGCTCACCAAGGCCGTGATGCATAGCCGACCTGAGAGGGTGATCGGCCACATTGGGACTGAGACACGGCCCAAACTCCTACGGGAGGCAGCAGTAGGGAATCTTCCGCAATGGACGCAAGTCTGACGGAGCAACGCCGCGTGAGTGAAGAAGGTTTTCGGATCGTAAAACTCTGTTGTTAGAGAAGAACAAGTGCTAGAGTAACTGTTAGCGCCTTGACGGTATCTAACCAGAAAGCCACGGCTAACTA
>GV2UCFN02G69NR
GGTGAGTAACACGTGGGTAACCTGCCCATCAGAGGGGGATAACATCCGGAAACGGATGCTAAAACCGCATAGGTCCTTTAACCGCATGGTTGAAGGAGGAAAAGAGGCGCAAGCTTCTGCTGATGGATGGACCCGCGGCGCATTAGCTAGTTGGTGAGGTAACGGCTCACCAAGGCCGTGATGCATAGCCGACCTGAGAGGGTGATCGGCCACATTGGGACTGAGACACGGCCCAAACTCCTACGGGAGGCAGCAGTAGGGAATCTTCCGCAATGGACGCAAGTCTGACGGAGCAACGCCGCGTGAGTGAAGAAGGTTTTCGGATCGTAAAACTCTGTTGTTAGAGAAGAACAAGTGCTAGAGTAACTGTTAGCGCCTTGACGGTATCTAACCAGAAAGCCACGGCTAACTA
>GV2UCFN02FWMZ6
GGTGAGTAACACGTGGGTAACCTGCCCATCAGAGGGGGATAACATCCGGAAACGGATGCTAAAACCGCATAGGTCCTTTAACCGCATGGTTGAAGGAGGAAAAGAGGCGCAAGCTTCTGCTGATGGATGGACCCGCGGCGCATTAGCTAGTTGGTGAGGTAACGGCTCACCAAGGCCGTGATGCATAGCCGACCTGAGAGGGTGATCGGCCACATTGGGACTGAGACACGGCCCAAACTCCTACGGGAGGCAGCAGTAGGGAATCTTCCGCAATGGACGCAAGTCTGACGGAGCAACGCCGCGTGAGTGAAGAAGGTTTTCGGATCGTAAAACTCTGTTGTTAGAGAAGAACAAGTGCTAGAGTAACTGTTAGCGCCTTGACGGTATCTAACCAGAAAGCCACGGCTAACTA
>GV2UCFN02G73IJ
GGTGAGTAACACGTGGGTAACCTGCCCATCAGAGGGGGATAACATCCGGAAACGGATGCTAAAACCGCATAGGTCCTTTAACCGCATGGTTGAAGGAGGAAAAGAGGCGCAAGCTTCTGCTGATGGATGGACCCGCGGCGCATTAGCTAGTTGGTGAGGTAACGGCTCACCAAGGCCGTGATGCATAGCCGACCTGAGAGGGTGATCGGCCACATTGGGACTGAGACACGGCCCAAACTCCTACGGGAGGCAGCAGTAGGGAATCTTCCGCAATGGACGCAAGTCTGACGGAGCAACGCCGCGTGAGTGAAGAAGGTTTTCGGATCGTAAAACTCTGTTGTTAGAGAAGAACAAGTGCTAGAGTAACTGTTAGCGCCTTGACGGTATCTAACCAGAAAGCCACGGCTAACTA
>GV2UCFN02IT78X
GGTGAGTAACACGTGGGTAACCTGCCCATCAGAGGGGGATAACATCCGGAAACGGATGCTAAAACCGCATAGGTCCTTTAACCGCATGGTTGAAGGAGGAAAAGAGGCGCAAGCTTCTGCTGATGGATGGACCCGCGGCGCATTAGCTAGTTGGTGAGGTAACGGCTCACCAAGGCCGTGATGCATAGCCGACCTGAGAGGGTGATCGGCCACATTGGGACTGAGACACGGCCCAAACTCCTACGGGAGGCAGCAGTAGGGAATCTTCCGCAATGGACGCAAGTCTGACGGAGCAACGCCGCGTGAGTGAAGAAGGTTTTCGGATCGTAAAACTCTGTTGTTAGAGAAGAACAAGTGCTAGAGTAACTGTTAGCGCCTTGACGGTATCTAACCAGAAAGCCACGGCTAACTA
>GV2UCFN02FXTNW
GGTGAGTAACACGTGGGTAACCTGCCCATCAGAGGGGGATAACATCCGGAAACGGATGCTAAAACCGCATAGGTCCTTTAACCGCATGGTTGAAGGAGGAAAAGAGGCGCAAGCTTCTGCTGATGGATGGACCCGCGGCGCATTAGCTAGTTGGTGAGGTAACGGCTCACCAAGGCCGTGATGCATAGCCGACCTGAGAGGGTGATCGGCCACATTGGGACTGAGACACGGCCCAAACTCCTACGGGAGGCAGCAGTAGGGAATCTTCCGCAATGGACGCAAGTCTGACGGAGCAACGCCGCGTGAGTGAAGAAGGTTTTCGGATCGTAAAACTCTGTTGTTAGAGAAGAACAAGTGCTAGAGTAACTGTTAGCGCCTTGACGGTATCTAACCAGAAAGCCACGGCTAACTA
>GV2UCFN02I7QYM
GGTGAGTAACACGTGGGTAACCTGCCCATCAGAGGGGGATAACATCCGGAAACGGATGCTAAAACCGCATAGGTCCTTTAACCGCATGGTTGAAGGAGGAAAAGAGGCGCAAGCTTCTGCTGATGGATGGACCCGCGGCGCATTAGCTAGTTGGTGAGGTAACGGCTCACCAAGGCCGTGATGCATAGCCGACCTGAGAGGGTGATCGGCCACATTGGGACTGAGACACGGCCCAAACTCCTACGGGAGGCAGCAGTAGGGAATCTTCCGCAATGGACGCAAGTCTGACGGAGCAACGCCGCGTGAGTGAAGAAGGTTTTCGGATCGTAAAACTCTGTTGTTAGAGAAGAACAAGTGCTAGAGTAACTGTTAGCGCCTTGACGGTATCTAACCAGAAAGCCACGGCTAACTA
>GV2UCFN02G2C86
GGTGAGTAACACGTGGGTAACCTGCCCATCAGGAGGGGATAACATCCGGAAACGGATGCTAAAACCGCATAGGTCTTCGAGCCGCATGGCTTGAAGAAGGAAAAGAGGCGCAAGCTTCTGCTGATGGTTGGACCCGCGGTGCATTAGCTAGTTGGTGAGGTAACGGCTCACCAAGGCCGTGATGCATAGCCGACCTGAGAGGGTGATCGGCCACATTGGGACTGAGACACGGCCCAAACTCCTACGGGAGGCAGCAGTAGGGAATCTTCCGCAATGGACGCAAGTCTGACGGAGCAACGCCGCGTGAGTGAAGAAGGTTTTCGGATCGTAAAACTCTGTTGTTAGAGAAGAACAAGTGCTAGAGTAACTGTTAGCGCCTTGACGGTATCTAACCAGAAAGCCACGGCTAACTA
>GV2UCFN02HRP11
GGTGAGTAACACGTGGGTAACCTGCCCATCAGGAGGGGATAACATCCGGAAACGGATGCTAAAACCGCATAGGTCTTCGAGCCGCATGGCTTGAAGAAGGAAAAGAGGCGCAAGCTTCTGCTGATGGTTGGACCCGCGGTGCATTAGCTAGTTGGTGAGGTAACGGCTCACCAAGGCCGTGATGCATAGCCGACCTGAGAGGGTGATCGGCCACATTGGGACTGAGACACGGCCCAAACTCCTACGGGAGGCAGCAGTAGGGAATCTTCCGCAATGGACGCAAGTCTGACGGAGCAACGCCGCGTGAGTGAAGAAGGTTTTCGGATCGTAAAACTCTGTTGTTAGAGAAGAACAAGTGCTAGAGTAACTGTTAGCGCCTTGACGGTATCTAACCAGAAAGCCACGGCTAACTA
>GV2UCFN02JCX9T
GGTGAGTAACACGTGGGTAACCTGCCCATCAGGAGGGGATAACATCCGGAAACGGATGCTAAAACCGCATAGGTCTTCGAGCCGCATGGCTTGAAGAAGGAAAAGAGGCGCAAGCTTCTGCTGATGGTTGGACCCGCGGTGCATTAGCTAGTTGGTGAGGTAACGGCTCACCAAGGCCGTGATGCATAGCCGACCTGAGAGGGTGATCGGCCACATTGGGACTGAGACACGGCCCAAACTCCTACGGGAGGCAGCAGTAGGGAATCTTCCGCAATGGACGCAAGTCTGACGGAGCAACGCCGCGTGAGTGAAGAAGGTTTTCGGATCGTAAAACTCTGTTGTTAGAGAAGAACAAGTGCTAGAGTAACTGTTAGCGCCTTGACGGTATCTAACCAGAAAGCCACGGCTAACTA
>GV2UCFN02JSOEV
GGTGAGTAACACGTGGGTAACCTGCCCATCAGGAGGGGATAACATCCGGAAACGGATGCTAAAACCGCATAGGTCTTCGAGCCGCATGGCTTGAAGAAGGAAAAGAGGCGCAAGCTTCTGCTGATGGTTGGACCCGCGGTGCATTAGCTAGTTGGTGAGGTAACGGCTCACCAAGGCCGTGATGCATAGCCGACCTGAGAGGGTGATCGGCCACATTGGGACTGAGACACGGCCCAAACTCCTACGGGAGGCAGCAGTAGGGAATCTTCCGCAATGGACGCAAGTCTGACGGAGCAACGCCGCGTGAGTGAAGAAGGTTTTCGGATCGTAAAACTCTGTTGTTAGAGAAGAACAAGTGCTAGAGTAACTGTTAGCGCCTTGACGGTATCTAACCAGAAAGCCACGGCTAACTA
>G3BZQ8102JWOGC
GGTGAGTAACACGTGGGTAACCTGCCCATCAGAGGGGATAACATTCGGAAACGGATGCTAAACCGCATAGGTCTTCGAACCGCATGGTTGAAGAGGAAAGAGGCGCAAGCTTCTGCTGATGGATGGACCCGCGGTGCATTAGCTAGTTGGTGAGGTAACGGCTCACCAAGGCCGTGATGCATAGCCGACCTGAGAGGGTGATCGGCCACATTGGGACTGAGACACGGCCCAAACTCCTACGGGAGGCAGCAGTAGGGAATCTTCCGCAATGGACGCAAGTCTGACGGAGCAACGCCGCGTGAGTGAAGAAGGTTTTCGGATCGTAAAACTCTGTTGTTAGAGGAGAACAAGTGCTAGAGTAACTGTTAGCGCCTTGACGGTATCTAACCAGAAAGCCACGGCTAACTA
>G3BZQ8102HR7UW
GGTGAGTAACACGTGGGTAACCTGCCCATCAGAGGGGATAACATTCGGAAACGGATGCTAAACCGCATAGGTCTTCGAACCGCATGGTTGAAGAGGAAAGAGGCGCAAGCTTCTGCTGATGGATGGACCCGCGGTGCATTAGCTAGTTGGTGAGGTAACGGCTCACCAAGGCCGTGATGCATAGCCGACCTGAGAGGGTGATCGGCCACATTGGGACTGAGACACGGCCCAAACTCCTACGGGAGGCAGCAGTAGGGAATCTTCCGCAATGGACGCAAGTCTGACGGAGCAACGCCGCGTGAGTGAAGAAGGTTTTCGGATCGTAAAACTCTGTTGTTAGAGGAGAACAAGTGCTAGAGTAACTGTTAGCGCCTTGACGGTATCTAACCAGAAAGCCACGGCTAACTA
>GV2UCFN02HGUIF
GGTGAGTAACACGTGGGTAACCTGCCCAGCAGAGGGGGATAACATCCGGAAACGGATGCTAAAACCGCATAGGTCTTCGAGCCGCATGGCTTGAAGAGGAAAAGAGGCGCAAGCTTCTGCTGATGGATGGACCCGCGGTGCATTAGCTAGTTGGTGAGGTAACGGCTCACCAAGGCCGTGATACATAGCCGACCTGAGAGGGTGATCGGCCACATTGGGACTGAGACACGGCCCAAACTCCTACGGGAGGCAGCAGTAGGGAATCTTCCGCAATGGACGCAAGTCTGACGGAGCAACGCCGCGTGAGTGAAGAAGGTTTTCGGATCGTAAAACTCTGTTGTTAGAGAAGAACAAGTGCTAGAGTAACTGTTAGCACCTTGACGGTATCTAACCAGAAAGCCACGGCTAACTA
>G3BZQ8102INZ1K
GGTGAGTAACACGTGGGTAACCTGCCCATCAGAGGGGATAACATCCGGAAACGGATGCTAAAACCGCATAGGTCTTCGAGCCGCATGGATTGAAGAGGAAAGAGGCGCAAGCTTCTGCTGATGGATGGACCCGCGGTGCATTAGCTAGTTGGTGAGGTAACGGCTCACCAAGGCCGTGATGCATAGCCGACCTGAGAGGGTGATCGGCCACATTGGGACTGAGACACGGCCCAAACTCCTACGGGAGGCAGCAGTAGGGAATCTTCCGCAATGGACGCAAGTCTGACGGAGCAACGCCGCGTGAGTGAAGAAGGTTTTCGGATCGTAAAACTCTGTTGTTAGAGAAGAACAAGTGCTAGAGTAACTGTTAGCGCCTTGACGGTATCTAACCAGAAAGCCACGGCTAACTA
>GV2UCFN02IY9S5
GGTGAGTAACACGTGGGTAACCTGCCCATCAGAGGGGGATAACATTCCGGAAACGGATGCTAAAACCGCATAGGTCTTCGAGCCGCATGGCTTGAAGAGGAAAGAGGCGCAAGCTTCTGCTGATGGATGGACCCGCGGTGCATTAGCTAGTTGGTGAGGTAACGGCTCACCAAGGCCGTGATGCATAGCCGACCTGAGAGGGTGATCGGCCACATTGGGACTGAGACACGGCCCAAACTCCTACGGGAGGCAGCAGTAGGGAATCTTCCGCAATGGACGCAAGTCTGACGGAGCAACGCCGCGTGAGTGAAGAAGGTTTTCGGATCGTAAAACTCTGTTGTTAGAGAAGAACAAGTGCTAGAGTAACTGTTAGCGCCTTGACGGTATCTAACCAGAAAGCCACGGCTAACTA
>GV2UCFN02JUQ4S
GGTGAGTAACACGTGGGTAACCTGCCCATCAGAGGGGGATAACATTCCGGAAACGGATGCTAAAACCGCATAGGTCTTCGAGCCGCATGGCTTGAAGAGGAAAGAGGCGCAAGCTTCTGCTGATGGATGGACCCGCGGTGCATTAGCTAGTTGGTGAGGTAACGGCTCACCAAGGCCGTGATGCATAGCCGACCTGAGAGGGTGATCGGCCACATTGGGACTGAGACACGGCCCAAACTCCTACGGGAGGCAGCAGTAGGGAATCTTCCGCAATGGACGCAAGTCTGACGGAGCAACGCCGCGTGAGTGAAGAAGGTTTTCGGATCGTAAAACTCTGTTGTTAGAGAAGAACAAGTGCTAGAGTAACTGTTAGCGCCTTGACGGTATCTAACCAGAAAGCCACGGCTAACTA
>GV2UCFN02JI8R2
GGTGAGTAACACGTGGGTAACCTGCCCATCAGAGGGGGATAACATTCCGGAAACGGATGCTAAAACCGCATAGGTCTTCGAGCCGCATGGCTTGAAGAGGAAAGAGGCGCAAGCTTCTGCTGATGGATGGACCCGCGGTGCATTAGCTAGTTGGTGAGGTAACGGCTCACCAAGGCCGTGATGCATAGCCGACCTGAGAGGGTGATCGGCCACATTGGGACTGAGACACGGCCCAAACTCCTACGGGAGGCAGCAGTAGGGAATCTTCCGCAATGGACGCAAGTCTGACGGAGCAACGCCGCGTGAGTGAAGAAGGTTTTCGGATCGTAAAACTCTGTTGTTAGAGAAGAACAAGTGCTAGAGTAACTGTTAGCGCCTTGACGGTATCTAACCAGAAAGCCACGGCTAACTA
>GV2UCFN02FPYBK
GGTGAGTAACACGTGGGTAACCTGCCCATCAGAGGGGGAGTAACATTCGGAAACGGATGCTAAAACCGCATAGGTCTTTGAACCGCATGGTTTGAAGAGGAAAAGAGGCGCAAGCTTCTGCTGATGGATGGACCCGCGGTGCATTAGCTAGTTGGTGAGGTAACGGCTCACCAAGGCCGTGATGCATAGCCGACCTGAGAGGGTGATCGGCCACATTGGGACTGAGACACGGCCCAAACTCCTACGGGAGGCAGCAGTAGGGAATCTTCCGCAATGGACGCAAGTCTGACGGAGCAACGCCGCGTGAGTGAAGAAGGTTTTCGGATCGTAAAACTCTGTTGTTAGAGAAGAACAAGTGCTAGAGTAACTGTTAGCGCCTTGACGGTATCTAACCAGAAAGCCACGGCTAACTA
>GV2UCFN02GN1EJ
GGTGAGTAACACGTGGGTAACCTGCCCATCAGAGGGGGAGTAACATTCGGAAACGGATGCTAAAACCGCATAGGTCTTTGAACCGCATGGTTTGAAGAGGAAAAGAGGCGCAAGCTTCTGCTGATGGATGGACCCGCGGTGCATTAGCTAGTTGGTGAGGTAACGGCTCACCAAGGCCGTGATGCATAGCCGACCTGAGAGGGTGATCGGCCACATTGGGACTGAGACACGGCCCAAACTCCTACGGGAGGCAGCAGTAGGGAATCTTCCGCAATGGACGCAAGTCTGACGGAGCAACGCCGCGTGAGTGAAGAAGGTTTTCGGATCGTAAAACTCTGTTGTTAGAGAAGAACAAGTGCTAGAGTAACTGTTAGCGCCTTGACGGTATCTAACCAGAAAGCCACGGCTAACTA
>GV2UCFN02IY17P
GGTGAGTAACACGTGGGTAACCTGCCCATCAGAGGGGGAGTAACATCCGGAAACGGAATGCTAAAACCGCATAGGTCTTCGAACCGCATGGTTTGAAGAGGAAAAGAGGCGCAAGCTTCTGCTGATGGATGGACCCGCGGTGCATTAGCTAGTTGGTGAGGTAACGGCTCACCAAGGCCGTGATGCATAGCCGACCTGAGAGGGTGATCGGCCACATTGGGACTGAGACACGGCCCAAACTCCTACGGGAGGCAGCAGTAGGGAATCTTCCGCAATGGACGCAAGTCTGACGGAGCAACGCCGCGTGAGTGAAGAAGGTTTTCGGATCGTAAAACTCTGTTGTTAGAGAAGAACAAGTGCTAGAGTAACTGTTAGCGCCTTGACGGTATCTAACCAGAAAGCCACGGCTAACTA
>GV2UCFN02I68BI
GGTGAGTAACACGTGGGTAACCTGCCCATCAGAGGGGGAGTAACATCCGGAAACGGAATGCTAAAACCGCATAGGTCTTCGAACCGCATGGTTTGAAGAGGAAAAGAGGCGCAAGCTTCTGCTGATGGATGGACCCGCGGTGCATTAGCTAGTTGGTGAGGTAACGGCTCACCAAGGCCGTGATGCATAGCCGACCTGAGAGGGTGATCGGCCACATTGGGACTGAGACACGGCCCAAACTCCTACGGGAGGCAGCAGTAGGGAATCTTCCGCAATGGACGCAAGTCTGACGGAGCAACGCCGCGTGAGTGAAGAAGGTTTTCGGATCGTAAAACTCTGTTGTTAGAGAAGAACAAGTGCTAGAGTAACTGTTAGCGCCTTGACGGTATCTAACCAGAAAGCCACGGCTAACTA
>GV2UCFN02GTF8I
GGTGAGTAACACGTGGGTAACCTGCCCATCAGAGGGGGATAACATCCGGAAACGGATGCTAAAACCGCATAGGTCTTCGAGCCTCATGGCTTGAAGAGGAAAAGAGGCGCAAGCTTCTGCTGATGGATGGACCCGCGGTGCATTAGCTAGTTGGTGAGGTAACGGCTCACCAAGGCCGTGATGCATAGCCGACCTGAGAGGGTGATCGGCCACATTGGGACTGAGACACGGCCCAAACTCCTACGGGAGGCAGCAGTAGGGAATCTTCCGCAATGGACGCAAGTCTGACGGAGCAACGCCGCGTGAGTGAAGAAGGTTTTCGGATCGTAAAACTCTGTTGTTAGAGAAGAACAAGTGCTAGAGTAACTGTTAGCACCTTGACGGTATCTAACCAGAAAGCCACGGCTAACTA
>GV2UCFN02H351A
GGTGAGTAACACGTGGGTAACCTGCCCATCAGAGGGGGATAACATCCGGAAACGGATGCTAAAACCGCATAGGTCTTCGAGCCTCATGGCTTGAAGAGGAAAAGAGGCGCAAGCTTCTGCTGATGGATGGACCCGCGGTGCATTAGCTAGTTGGTGAGGTAACGGCTCACCAAGGCCGTGATGCATAGCCGACCTGAGAGGGTGATCGGCCACATTGGGACTGAGACACGGCCCAAACTCCTACGGGAGGCAGCAGTAGGGAATCTTCCGCAATGGACGCAAGTCTGACGGAGCAACGCCGCGTGAGTGAAGAAGGTTTTCGGATCGTAAAACTCTGTTGTTAGAGAAGAACAAGTGCTAGAGTAACTGTTAGCACCTTGACGGTATCTAACCAGAAAGCCACGGCTAACTA
>GV2UCFN02GZZ5M
GGTGAGTAACACGTGGGTAACCTGCCCATCAGAGGGGGATAACATCCGGAAACGGATGCTAAAACCGCATAGGTCTTCGAGCCTCATGGCTTGAAGAGGAAAAGAGGCGCAAGCTTCTGCTGATGGATGGACCCGCGGTGCATTAGCTAGTTGGTGAGGTAACGGCTCACCAAGGCCGTGATGCATAGCCGACCTGAGAGGGTGATCGGCCACATTGGGACTGAGACACGGCCCAAACTCCTACGGGAGGCAGCAGTAGGGAATCTTCCGCAATGGACGCAAGTCTGACGGAGCAACGCCGCGTGAGTGAAGAAGGTTTTCGGATCGTAAAACTCTGTTGTTAGAGAAGAACAAGTGCTAGAGTAACTGTTAGCACCTTGACGGTATCTAACCAGAAAGCCACGGCTAACTA
>GV2UCFN02HGAR3
GGTGAGTAACACGTGGGTAACCTGCCCATCAGAGGGGGATAACATTCGGAAACGGATGCTAAAACCGCATAGGTCTTCGAGCCACATGGCTTGAAGAGGAAAAGAGGCGCAAGCTTCTGCTGATGGATGGACCCGCGGTGCATTAGCTAGTTGGTGAGGTAACGGCTCACCAAGGCCGTGATGCATAGCCGACCTGAGAGGGTGATCGGCCACATTGGGACTGAGACACGGCCCAAACTCCTACGGGAGGCAGCAGTAGGGAATCTTCCGCAATGGACGCAAGTCTGACGGAGCAACGCCGCGTGAGTGAAGAAGGTTTTCGGATCGTAAAACTCTGTTGTTAGAGAAGAACAAGTGCTAGAGTAACTGTTAGCGCCTTGACGGTATCTAACCAGAAAGCCACGGCTAACTA
>GV2UCFN02IDSDD
GGTGAGTAACACGTGGGTAACCTGCCCATCAGAGGGGGATAACATTCGGAAACGGATGCTAAAACCGCATAGGTCTTCGAGCCACATGGCTTGAAGAGGAAAAGAGGCGCAAGCTTCTGCTGATGGATGGACCCGCGGTGCATTAGCTAGTTGGTGAGGTAACGGCTCACCAAGGCCGTGATGCATAGCCGACCTGAGAGGGTGATCGGCCACATTGGGACTGAGACACGGCCCAAACTCCTACGGGAGGCAGCAGTAGGGAATCTTCCGCAATGGACGCAAGTCTGACGGAGCAACGCCGCGTGAGTGAAGAAGGTTTTCGGATCGTAAAACTCTGTTGTTAGAGAAGAACAAGTGCTAGAGTAACTGTTAGCGCCTTGACGGTATCTAACCAGAAAGCCACGGCTAACTA
>GV2UCFN02G6K6X
GGTGAGTAACACGTGGGTAACCTGCCCATCAGAGGGGGATAACATTCGGAAACGGATGCTAAAACCGCATAGGTCTTCGAGCCACATGGCTTGAAGAGGAAAAGAGGCGCAAGCTTCTGCTGATGGATGGACCCGCGGTGCATTAGCTAGTTGGTGAGGTAACGGCTCACCAAGGCCGTGATGCATAGCCGACCTGAGAGGGTGATCGGCCACATTGGGACTGAGACACGGCCCAAACTCCTACGGGAGGCAGCAGTAGGGAATCTTCCGCAATGGACGCAAGTCTGACGGAGCAACGCCGCGTGAGTGAAGAAGGTTTTCGGATCGTAAAACTCTGTTGTTAGAGAAGAACAAGTGCTAGAGTAACTGTTAGCGCCTTGACGGTATCTAACCAGAAAGCCACGGCTAACTA
>GV2UCFN02IVKKG
GGTGAGTAACACGTGGGTAACCTGCCCATCAGAGGGGGATAACATTCGGAAACGGATGCTAAAACCGCATAGGTCTTCGAGCCACATGGCTTGAAGAGGAAAAGAGGCGCAAGCTTCTGCTGATGGATGGACCCGCGGTGCATTAGCTAGTTGGTGAGGTAACGGCTCACCAAGGCCGTGATGCATAGCCGACCTGAGAGGGTGATCGGCCACATTGGGACTGAGACACGGCCCAAACTCCTACGGGAGGCAGCAGTAGGGAATCTTCCGCAATGGACGCAAGTCTGACGGAGCAACGCCGCGTGAGTGAAGAAGGTTTTCGGATCGTAAAACTCTGTTGTTAGAGAAGAACAAGTGCTAGAGTAACTGTTAGCGCCTTGACGGTATCTAACCAGAAAGCCACGGCTAACTA
>GV2UCFN02JFKAM
GGTGAGTAACACGTGGGTAACCTGCCCATCAGAGGGGGATAACATTCGGAAACGGATGCTAAAACCGCATAGGTCTTCGAGCCACATGGCTTGAAGAGGAAAAGAGGCGCAAGCTTCTGCTGATGGATGGACCCGCGGTGCATTAGCTAGTTGGTGAGGTAACGGCTCACCAAGGCCGTGATGCATAGCCGACCTGAGAGGGTGATCGGCCACATTGGGACTGAGACACGGCCCAAACTCCTACGGGAGGCAGCAGTAGGGAATCTTCCGCAATGGACGCAAGTCTGACGGAGCAACGCCGCGTGAGTGAAGAAGGTTTTCGGATCGTAAAACTCTGTTGTTAGAGAAGAACAAGTGCTAGAGTAACTGTTAGCGCCTTGACGGTATCTAACCAGAAAGCCACGGCTAACTA
>GV2UCFN02FYVNU
GGTGAGTAACACGTGGGTAACCTGCCCATCAGAGGGGGATAACATTCGGAAACGGATGCTAAAACCGCATAGGTCTTCGAGCCACATGGCTTGAAGAGGAAAAGAGGCGCAAGCTTCTGCTGATGGATGGACCCGCGGTGCATTAGCTAGTTGGTGAGGTAACGGCTCACCAAGGCCGTGATGCATAGCCGACCTGAGAGGGTGATCGGCCACATTGGGACTGAGACACGGCCCAAACTCCTACGGGAGGCAGCAGTAGGGAATCTTCCGCAATGGACGCAAGTCTGACGGAGCAACGCCGCGTGAGTGAAGAAGGTTTTCGGATCGTAAAACTCTGTTGTTAGAGAAGAACAAGTGCTAGAGTAACTGTTAGCGCCTTGACGGTATCTAACCAGAAAGCCACGGCTAACTA
>GV2UCFN02J3UC1
GGTGAGTAACACGTGGGTAATCTGCCCATCAGAGGGGGATAACATCCGGAAACGGATGCTAAAACCGCATAGGTCTTCGAGCCGCATGGCTTGAAGAGGAAAAGAGGCGCAAGCTTCTGCTGATGGATGGACCCGCGGTGCATTAGCTAGTTGGTGAGGTAACGGCTCACCAAGGCCGTGATGCATAGCCGACCTGAGAGGGTGATCGGCCACATTGGGACTGAGACACGGCCCAAACTCCTACGGGAGGCAGCAGTAGGGAATCTTCCGCAATGGACGCAAGTCTGACGGAGCAACGCCGCGTGAGTGAAGAAGGTTTTCGGATCGTAAAACTCTGTTGTTAGAGAAGAACAAGTGCTAGAGTAACTGTTAGCGCCTTGACGGTATCTAACCAGAAAGCCACGGCTAACTA
>GV2UCFN02I1OXM
GGTGAGTAACACGTGGGTAATCTGCCCATCAGAGGGGGATAACATCCGGAAACGGATGCTAAAACCGCATAGGTCTTCGAGCCGCATGGCTTGAAGAGGAAAAGAGGCGCAAGCTTCTGCTGATGGATGGACCCGCGGTGCATTAGCTAGTTGGTGAGGTAACGGCTCACCAAGGCCGTGATGCATAGCCGACCTGAGAGGGTGATCGGCCACATTGGGACTGAGACACGGCCCAAACTCCTACGGGAGGCAGCAGTAGGGAATCTTCCGCAATGGACGCAAGTCTGACGGAGCAACGCCGCGTGAGTGAAGAAGGTTTTCGGATCGTAAAACTCTGTTGTTAGAGAAGAACAAGTGCTAGAGTAACTGTTAGCGCCTTGACGGTATCTAACCAGAAAGCCACGGCTAACTA
>GV2UCFN02IMZHE
GGTGAGTAACACGTGGGTAACCTGCCCATCAGAGGGGGATAACATCCGGAAACGGATGCTAAAACCGCATAGGTCTTCGAGCCGCATGGCTTGAAGAGGAAAAGAGGCGCAAGCTTCTGCTGATGGATGGACCCGCGGTGCATTAGCTAGTTGGTGAGGTAACGGCTCACCAAGGCCGTGATGCATAGCCGACCTGAGAGGGTGATCGGCCACATTGGGACTGAGACACGGCCCAAACTCCTACGGGAGGCAGCAGTAGGGAATCTTCCGCAATGGACGCAAGTCTGACGGAGCAACGCCGCGTGAGTGAAGAAGGTTTTCGGATCGTAAAACTCTGTTGTTAGAGAAGAACAAGTGCTAGAGTAACTGTTAGCGCCTTGACGGTATCTAACCAGAAAGCCACGGCTAACTA
>GV2UCFN02ILDR1
GGTGAGTAACACGTGGGTAACCTGCCCATCAGAGGGGGATAACATCCGGAAACGGATGCTAAAACCGCATAGGTCTTCGAGCCGCATGGCTTGAAGAGGAAAAGAGGCGCAAGCTTCTGCTGATGGATGGACCCGCGGTGCATTAGCTAGTTGGTGAGGTAACGGCTCACCAAGGCCGTGATGCATAGCCGACCTGAGAGGGTGATCGGCCACATTGGGACTGAGACACGGCCCAAACTCCTACGGGAGGCAGCAGTAGGGAATCTTCCGCAATGGACGCAAGTCTGACGGAGCAACGCCGCGTGAGTGAAGAAGGTTTTCGGATCGTAAAACTCTGTTGTTAGAGAAGAACAAGTGCTAGAGTAACTGTTAGCGCCTTGACGGTATCTAACCAGAAAGCCACGGCTAACTA
>GV2UCFN02G0GO7
GGTGAGTAACACGTGGGTAACCTGCCCATCAGAGGGGGATAACATCCGGAAACGGATGCTAAAACCGCATAGGTCTTCGAGCCGCATGGCTTGAAGAGGAAAAGAGGCGCAAGCTTCTGCTGATGGATGGACCCGCGGTGCATTAGCTAGTTGGTGAGGTAACGGCTCACCAAGGCCGTGATGCATAGCCGACCTGAGAGGGTGATCGGCCACATTGGGACTGAGACACGGCCCAAACTCCTACGGGAGGCAGCAGTAGGGAATCTTCCGCAATGGACGCAAGTCTGACGGAGCAACGCCGCGTGAGTGAAGAAGGTTTTCGGATCGTAAAACTCTGTTGTTAGAGAAGAACAAGTGCTAGAGTAACTGTTAGCGCCTTGACGGTATCTAACCAGAAAGCCACGGCTAACTA
>GV2UCFN02IVCSX
GGTGAGTAACACGTGGGTAACCTGCCCATCAGAGGGGGATAACATCCGGAAACGGATGCTAAAACCGCATAGGCCTTCGAGCCGCATGGCTTGAAGAGGAAAAGAGGCGCAAGCTTCTGCTGATGGATGGACCCGCGGTGCATTAGCTAGTTGGTGAGGTAACGGCTCACCAAGGCCGTGATGCATAGCCGACCTGAGAGGGTGATCGGCCACATTGGGACTGAGACACGGCCCAAACTCCTACGGGAGGCAGCAGTAGGGAATCTTCCGCAATGGACGCAAGTCTGACGGAGCAACGCCGCGTGAGTGAAGAAGGTTTTCGGATCGTAAAACTCTGTTGTTAGAGAAGAACAAGTGCTAGAGTAACTGTTAGCGCCTTGACGGTATCTAACCAGAAAGCCACGGCTAACTA
>GV2UCFN02JEK30
GGTGAGTAACACGTGGGTAACCTGCCCATCAGAGGGGGATAACATCCGGAAACGGATGCTAAAACCGCATAGGCCTTCGAGCCGCATGGCTTGAAGAGGAAAAGAGGCGCAAGCTTCTGCTGATGGATGGACCCGCGGTGCATTAGCTAGTTGGTGAGGTAACGGCTCACCAAGGCCGTGATGCATAGCCGACCTGAGAGGGTGATCGGCCACATTGGGACTGAGACACGGCCCAAACTCCTACGGGAGGCAGCAGTAGGGAATCTTCCGCAATGGACGCAAGTCTGACGGAGCAACGCCGCGTGAGTGAAGAAGGTTTTCGGATCGTAAAACTCTGTTGTTAGAGAAGAACAAGTGCTAGAGTAACTGTTAGCGCCTTGACGGTATCTAACCAGAAAGCCACGGCTAACTA
>G3BZQ8102HY1W4
GGTGAGTAACACGTGGGTAACCTGCCCATCAGAGGGGGATAACATCCGGAAACGGATGCTAAAACCGCATAGGTCTTCGAACCGCATGGTTGAAGAGGAAAAGAGGCGCAAGCTTCTGCTGATGGATGGACCCGCGGTGCATTAGCTAGTTGGTGAGGTAACGGCTCACCAAGGCCGTGATGCATAGCCGACCTGAGAGGGTGATCGGCCACATTGGGACTGAGACACGGCCCAAACTCCTACGGGAGGCAGCAGTAGGGAATCTTCCGCAATGGACGCAAGTCTGACGGAGCAACGCCGCGTGAGTGAAGAAGGTTTTCGGATCGTAAAACTCTGTTGTTAGAGAAGAACAAGTGCTAGAGTAACTGTTAGCGCCTTGACGGTATCTAACCAGAAAGCCACGGCTAACTA
>G3BZQ8102HTFZQ
GGTGAGTAACACGTGGGTAACCTGCCCATCAGAGGGGGATAACATCCGGAAACGGATGCTAAAACCGCATAGGTCTTCGAACCGCATGGTTGAAGAGGAAAAGAGGCGCAAGCTTCTGCTGATGGATGGACCCGCGGTGCATTAGCTAGTTGGTGAGGTAACGGCTCACCAAGGCCGTGATGCATAGCCGACCTGAGAGGGTGATCGGCCACATTGGGACTGAGACACGGCCCAAACTCCTACGGGAGGCAGCAGTAGGGAATCTTCCGCAATGGACGCAAGTCTGACGGAGCAACGCCGCGTGAGTGAAGAAGGTTTTCGGATCGTAAAACTCTGTTGTTAGAGAAGAACAAGTGCTAGAGTAACTGTTAGCGCCTTGACGGTATCTAACCAGAAAGCCACGGCTAACTA
>G3BZQ8102IPBH8
GGTGAGTAACACGTGGGTAACCTGCCCATCAGAGGGGGATAACATCCGGAAACGGATGCTAAAACCGCATAGGTCTTCGAACCGCATGGTTGAAGAGGAAAAGAGGCGCAAGCTTCTGCTGATGGATGGACCCGCGGTGCATTAGCTAGTTGGTGAGGTAACGGCTCACCAAGGCCGTGATGCATAGCCGACCTGAGAGGGTGATCGGCCACATTGGGACTGAGACACGGCCCAAACTCCTACGGGAGGCAGCAGTAGGGAATCTTCCGCAATGGACGCAAGTCTGACGGAGCAACGCCGCGTGAGTGAAGAAGGTTTTCGGATCGTAAAACTCTGTTGTTAGAGAAGAACAAGTGCTAGAGTAACTGTTAGCGCCTTGACGGTATCTAACCAGAAAGCCACGGCTAACTA
>G3BZQ8102F8UMC
GGTGAGTAACACGTGGGTAACCTGCCCATCAGAGGGGGATAACATCCGGAAACGGATGCTAAAACCGCATAGGTCTTCGAACCGCATGGTTGAAGAGGAAAAGAGGCGCAAGCTTCTGCTGATGGATGGACCCGCGGTGCATTAGCTAGTTGGTGAGGTAACGGCTCACCAAGGCCGTGATGCATAGCCGACCTGAGAGGGTGATCGGCCACATTGGGACTGAGACACGGCCCAAACTCCTACGGGAGGCAGCAGTAGGGAATCTTCCGCAATGGACGCAAGTCTGACGGAGCAACGCCGCGTGAGTGAAGAAGGTTTTCGGATCGTAAAACTCTGTTGTTAGAGAAGAACAAGTGCTAGAGTAACTGTTAGCGCCTTGACGGTATCTAACCAGAAAGCCACGGCTAACTA
>G3BZQ8102IOBE8
GGTGAGTAACACGTGGGTAACCTGCCCATCAGAGGGGGATAACATCCGGAAACGGATGCTAAAACCGCATAGGTCTTCGAACCGCATGGTTGAAGAGGAAAAGAGGCGCAAGCTTCTGCTGATGGATGGACCCGCGGTGCATTAGCTAGTTGGTGAGGTAACGGCTCACCAAGGCCGTGATGCATAGCCGACCTGAGAGGGTGATCGGCCACATTGGGACTGAGACACGGCCCAAACTCCTACGGGAGGCAGCAGTAGGGAATCTTCCGCAATGGACGCAAGTCTGACGGAGCAACGCCGCGTGAGTGAAGAAGGTTTTCGGATCGTAAAACTCTGTTGTTAGAGAAGAACAAGTGCTAGAGTAACTGTTAGCGCCTTGACGGTATCTAACCAGAAAGCCACGGCTAACTA
>G3BZQ8102I27QB
GGTGAGTAACACGTGGGTAACCTGCCCATCAGAGGGGGATAACATCCGGAAACGGATGCTAAAACCGCATAGGTCTTCGAACCGCATGGTTGAAGAGGAAAAGAGGCGCAAGCTTCTGCTGATGGATGGACCCGCGGTGCATTAGCTAGTTGGTGAGGTAACGGCTCACCAAGGCCGTGATGCATAGCCGACCTGAGAGGGTGATCGGCCACATTGGGACTGAGACACGGCCCAAACTCCTACGGGAGGCAGCAGTAGGGAATCTTCCGCAATGGACGCAAGTCTGACGGAGCAACGCCGCGTGAGTGAAGAAGGTTTTCGGATCGTAAAACTCTGTTGTTAGAGAAGAACAAGTGCTAGAGTAACTGTTAGCGCCTTGACGGTATCTAACCAGAAAGCCACGGCTAACTA
>G3BZQ8102JXKED
GGTGAGTAACACGTGGGTAACCTGCCCATCAGAGGGGGATAACATCCGGAAACGGATGCTAAAACCGCATAGGTCTTCGAACCGCATGGTTGAAGAGGAAAAGAGGCGCAAGCTTCTGCTGATGGATGGACCCGCGGTGCATTAGCTAGTTGGTGAGGTAACGGCTCACCAAGGCCGTGATGCATAGCCGACCTGAGAGGGTGATCGGCCACATTGGGACTGAGACACGGCCCAAACTCCTACGGGAGGCAGCAGTAGGGAATCTTCCGCAATGGACGCAAGTCTGACGGAGCAACGCCGCGTGAGTGAAGAAGGTTTTCGGATCGTAAAACTCTGTTGTTAGAGAAGAACAAGTGCTAGAGTAACTGTTAGCGCCTTGACGGTATCTAACCAGAAAGCCACGGCTAACTA
>G3BZQ8102G4PMC
GGTGAGTAACACGTGGGTAACCTGCCCATCAGAGGGGGATAACATCCGGAAACGGATGCTAAAACCGCATAGGTCTTCGAACCGCATGGTTGAAGAGGAAAAGAGGCGCAAGCTTCTGCTGATGGATGGACCCGCGGTGCATTAGCTAGTTGGTGAGGTAACGGCTCACCAAGGCCGTGATGCATAGCCGACCTGAGAGGGTGATCGGCCACATTGGGACTGAGACACGGCCCAAACTCCTACGGGAGGCAGCAGTAGGGAATCTTCCGCAATGGACGCAAGTCTGACGGAGCAACGCCGCGTGAGTGAAGAAGGTTTTCGGATCGTAAAACTCTGTTGTTAGAGAAGAACAAGTGCTAGAGTAACTGTTAGCGCCTTGACGGTATCTAACCAGAAAGCCACGGCTAACTA
>G3BZQ8102HFNZN
GGTGAGTAACACGTGGGTAACCTGCCCATCAGAGGGGGATAACATCCGGAAACGGATGCTAAAACCGCATAGGTCTTCGAACCGCATGGTTGAAGAGGAAAAGAGGCGCAAGCTTCTGCTGATGGATGGACCCGCGGTGCATTAGCTAGTTGGTGAGGTAACGGCTCACCAAGGCCGTGATGCATAGCCGACCTGAGAGGGTGATCGGCCACATTGGGACTGAGACACGGCCCAAACTCCTACGGGAGGCAGCAGTAGGGAATCTTCCGCAATGGACGCAAGTCTGACGGAGCAACGCCGCGTGAGTGAAGAAGGTTTTCGGATCGTAAAACTCTGTTGTTAGAGAAGAACAAGTGCTAGAGTAACTGTTAGCGCCTTGACGGTATCTAACCAGAAAGCCACGGCTAACTA
>G3BZQ8102FJWAK
GGTGAGTAACACGTGGGTAACCTGCCCATCAGAGGGGGATAACATCCGGAAACGGATGCTAAAACCGCATAGGTCTTCGAACCGCATGGTTGAAGAGGAAAAGAGGCGCAAGCTTCTGCTGATGGATGGACCCGCGGTGCATTAGCTAGTTGGTGAGGTAACGGCTCACCAAGGCCGTGATGCATAGCCGACCTGAGAGGGTGATCGGCCACATTGGGACTGAGACACGGCCCAAACTCCTACGGGAGGCAGCAGTAGGGAATCTTCCGCAATGGACGCAAGTCTGACGGAGCAACGCCGCGTGAGTGAAGAAGGTTTTCGGATCGTAAAACTCTGTTGTTAGAGAAGAACAAGTGCTAGAGTAACTGTTAGCGCCTTGACGGTATCTAACCAGAAAGCCACGGCTAACTA
>G3BZQ8102H7YRW
GGTGAGTAACACGTGGGTAACCTGCCCATCAGAGGGGGATAACATCCGGAAACGGATGCTAAAACCGCATAGGTCTTCGAACCGCATGGTTGAAGAGGAAAAGAGGCGCAAGCTTCTGCTGATGGATGGACCCGCGGTGCATTAGCTAGTTGGTGAGGTAACGGCTCACCAAGGCCGTGATGCATAGCCGACCTGAGAGGGTGATCGGCCACATTGGGACTGAGACACGGCCCAAACTCCTACGGGAGGCAGCAGTAGGGAATCTTCCGCAATGGACGCAAGTCTGACGGAGCAACGCCGCGTGAGTGAAGAAGGTTTTCGGATCGTAAAACTCTGTTGTTAGAGAAGAACAAGTGCTAGAGTAACTGTTAGCGCCTTGACGGTATCTAACCAGAAAGCCACGGCTAACTA
>G3BZQ8102G1KS8
GGTGAGTAACACGTGGGTAACCTGCCCATCAGAGGGGGATAACATCCGGAAACGGATGCTAAAACCGCATAGGTCTTCGAACCGCATGGTTGAAGAGGAAAAGAGGCGCAAGCTTCTGCTGATGGATGGACCCGCGGTGCATTAGCTAGTTGGTGAGGTAACGGCTCACCAAGGCCGTGATGCATAGCCGACCTGAGAGGGTGATCGGCCACATTGGGACTGAGACACGGCCCAAACTCCTACGGGAGGCAGCAGTAGGGAATCTTCCGCAATGGACGCAAGTCTGACGGAGCAACGCCGCGTGAGTGAAGAAGGTTTTCGGATCGTAAAACTCTGTTGTTAGAGAAGAACAAGTGCTAGAGTAACTGTTAGCGCCTTGACGGTATCTAACCAGAAAGCCACGGCTAACTA
>G35JFLI02JUSEE
GGTGAGTAACACGTGGGTAACCTGCCCATCAGAGGGGGATAACATCCGGAAACGGATGCTAAAACCGCATAGGTCTTCGAACCGCATGGTTGAAGAGGAAAAGAGGCGCAAGCTTCTGCTGATGGATGGACCCGCGGTGCATTAGCTAGTTGGTGAGGTAACGGCTCACCAAGGCCGTGATGCATAGCCGACCTGAGAGGGTGATCGGCCACATTGGGACTGAGACACGGCCCAAACTCCTACGGGAGGCAGCAGTAGGGAATCTTCCGCAATGGACGCAAGTCTGACGGAGCAACGCCGCGTGAGTGAAGAAGGTTTTCGGATCGTAAAACTCTGTTGTTAGAGAAGAACAAGTGCTAGAGTAACTGTTAGCGCCTTGACGGTATCTAACCAGAAAGCCACGGCTAACTA
>G35JFLI02JJHNF
GGTGAGTAACACGTGGGTAACCTGCCCATCAGAGGGGGATAACATCCGGAAACGGATGCTAAAACCGCATAGGTCTTCGAACCGCATGGTTGAAGAGGAAAAGAGGCGCAAGCTTCTGCTGATGGATGGACCCGCGGTGCATTAGCTAGTTGGTGAGGTAACGGCTCACCAAGGCCGTGATGCATAGCCGACCTGAGAGGGTGATCGGCCACATTGGGACTGAGACACGGCCCAAACTCCTACGGGAGGCAGCAGTAGGGAATCTTCCGCAATGGACGCAAGTCTGACGGAGCAACGCCGCGTGAGTGAAGAAGGTTTTCGGATCGTAAAACTCTGTTGTTAGAGAAGAACAAGTGCTAGAGTAACTGTTAGCGCCTTGACGGTATCTAACCAGAAAGCCACGGCTAACTA
>G35JFLI02HRXR0
GGTGAGTAACACGTGGGTAACCTGCCCATCAGAGGGGGATAACATCCGGAAACGGATGCTAAAACCGCATAGGTCTTCGAACCGCATGGTTGAAGAGGAAAAGAGGCGCAAGCTTCTGCTGATGGATGGACCCGCGGTGCATTAGCTAGTTGGTGAGGTAACGGCTCACCAAGGCCGTGATGCATAGCCGACCTGAGAGGGTGATCGGCCACATTGGGACTGAGACACGGCCCAAACTCCTACGGGAGGCAGCAGTAGGGAATCTTCCGCAATGGACGCAAGTCTGACGGAGCAACGCCGCGTGAGTGAAGAAGGTTTTCGGATCGTAAAACTCTGTTGTTAGAGAAGAACAAGTGCTAGAGTAACTGTTAGCGCCTTGACGGTATCTAACCAGAAAGCCACGGCTAACTA
>G35JFLI02I9YU0
GGTGAGTAACACGTGGGTAACCTGCCCATCAGAGGGGGATAACATCCGGAAACGGATGCTAAAACCGCATAGGTCTTCGAACCGCATGGTTGAAGAGGAAAAGAGGCGCAAGCTTCTGCTGATGGATGGACCCGCGGTGCATTAGCTAGTTGGTGAGGTAACGGCTCACCAAGGCCGTGATGCATAGCCGACCTGAGAGGGTGATCGGCCACATTGGGACTGAGACACGGCCCAAACTCCTACGGGAGGCAGCAGTAGGGAATCTTCCGCAATGGACGCAAGTCTGACGGAGCAACGCCGCGTGAGTGAAGAAGGTTTTCGGATCGTAAAACTCTGTTGTTAGAGAAGAACAAGTGCTAGAGTAACTGTTAGCGCCTTGACGGTATCTAACCAGAAAGCCACGGCTAACTA
>G35JFLI02GYGSP
GGTGAGTAACACGTGGGTAACCTGCCCATCAGAGGGGGATAACATCCGGAAACGGATGCTAAAACCGCATAGGTCTTCGAACCGCATGGTTGAAGAGGAAAAGAGGCGCAAGCTTCTGCTGATGGATGGACCCGCGGTGCATTAGCTAGTTGGTGAGGTAACGGCTCACCAAGGCCGTGATGCATAGCCGACCTGAGAGGGTGATCGGCCACATTGGGACTGAGACACGGCCCAAACTCCTACGGGAGGCAGCAGTAGGGAATCTTCCGCAATGGACGCAAGTCTGACGGAGCAACGCCGCGTGAGTGAAGAAGGTTTTCGGATCGTAAAACTCTGTTGTTAGAGAAGAACAAGTGCTAGAGTAACTGTTAGCGCCTTGACGGTATCTAACCAGAAAGCCACGGCTAACTA
>G35JFLI02I4VHE
GGTGAGTAACACGTGGGTAACCTGCCCATCAGAGGGGGATAACATCCGGAAACGGATGCTAAAACCGCATAGGTCTTCGAACCGCATGGTTGAAGAGGAAAAGAGGCGCAAGCTTCTGCTGATGGATGGACCCGCGGTGCATTAGCTAGTTGGTGAGGTAACGGCTCACCAAGGCCGTGATGCATAGCCGACCTGAGAGGGTGATCGGCCACATTGGGACTGAGACACGGCCCAAACTCCTACGGGAGGCAGCAGTAGGGAATCTTCCGCAATGGACGCAAGTCTGACGGAGCAACGCCGCGTGAGTGAAGAAGGTTTTCGGATCGTAAAACTCTGTTGTTAGAGAAGAACAAGTGCTAGAGTAACTGTTAGCGCCTTGACGGTATCTAACCAGAAAGCCACGGCTAACTA
>G35JFLI02FPR3L
GGTGAGTAACACGTGGGTAACCTGCCCATCAGAGGGGGATAACATCCGGAAACGGATGCTAAAACCGCATAGGTCTTCGAACCGCATGGTTGAAGAGGAAAAGAGGCGCAAGCTTCTGCTGATGGATGGACCCGCGGTGCATTAGCTAGTTGGTGAGGTAACGGCTCACCAAGGCCGTGATGCATAGCCGACCTGAGAGGGTGATCGGCCACATTGGGACTGAGACACGGCCCAAACTCCTACGGGAGGCAGCAGTAGGGAATCTTCCGCAATGGACGCAAGTCTGACGGAGCAACGCCGCGTGAGTGAAGAAGGTTTTCGGATCGTAAAACTCTGTTGTTAGAGAAGAACAAGTGCTAGAGTAACTGTTAGCGCCTTGACGGTATCTAACCAGAAAGCCACGGCTAACTA
>G35JFLI02FJJWV
GGTGAGTAACACGTGGGTAACCTGCCCATCAGAGGGGGATAACATCCGGAAACGGATGCTAAAACCGCATAGGTCTTCGAACCGCATGGTTGAAGAGGAAAAGAGGCGCAAGCTTCTGCTGATGGATGGACCCGCGGTGCATTAGCTAGTTGGTGAGGTAACGGCTCACCAAGGCCGTGATGCATAGCCGACCTGAGAGGGTGATCGGCCACATTGGGACTGAGACACGGCCCAAACTCCTACGGGAGGCAGCAGTAGGGAATCTTCCGCAATGGACGCAAGTCTGACGGAGCAACGCCGCGTGAGTGAAGAAGGTTTTCGGATCGTAAAACTCTGTTGTTAGAGAAGAACAAGTGCTAGAGTAACTGTTAGCGCCTTGACGGTATCTAACCAGAAAGCCACGGCTAACTA
>G35JFLI02H2KS5
GGTGAGTAACACGTGGGTAACCTGCCCATCAGAGGGGGATAACATCCGGAAACGGATGCTAAAACCGCATAGGTCTTCGAACCGCATGGTTGAAGAGGAAAAGAGGCGCAAGCTTCTGCTGATGGATGGACCCGCGGTGCATTAGCTAGTTGGTGAGGTAACGGCTCACCAAGGCCGTGATGCATAGCCGACCTGAGAGGGTGATCGGCCACATTGGGACTGAGACACGGCCCAAACTCCTACGGGAGGCAGCAGTAGGGAATCTTCCGCAATGGACGCAAGTCTGACGGAGCAACGCCGCGTGAGTGAAGAAGGTTTTCGGATCGTAAAACTCTGTTGTTAGAGAAGAACAAGTGCTAGAGTAACTGTTAGCGCCTTGACGGTATCTAACCAGAAAGCCACGGCTAACTA
>G35JFLI02I7MQN
GGTGAGTAACACGTGGGTAACCTGCCCATCAGAGGGGGATAACATCCGGAAACGGATGCTAAAACCGCATAGGTCTTCGAACCGCATGGTTGAAGAGGAAAAGAGGCGCAAGCTTCTGCTGATGGATGGACCCGCGGTGCATTAGCTAGTTGGTGAGGTAACGGCTCACCAAGGCCGTGATGCATAGCCGACCTGAGAGGGTGATCGGCCACATTGGGACTGAGACACGGCCCAAACTCCTACGGGAGGCAGCAGTAGGGAATCTTCCGCAATGGACGCAAGTCTGACGGAGCAACGCCGCGTGAGTGAAGAAGGTTTTCGGATCGTAAAACTCTGTTGTTAGAGAAGAACAAGTGCTAGAGTAACTGTTAGCGCCTTGACGGTATCTAACCAGAAAGCCACGGCTAACTA
>G35JFLI02JT5G8
GGTGAGTAACACGTGGGTAACCTGCCCATCAGAGGGGGATAACATCCGGAAACGGATGCTAAAACCGCATAGGTCTTCGAACCGCATGGTTGAAGAGGAAAAGAGGCGCAAGCTTCTGCTGATGGATGGACCCGCGGTGCATTAGCTAGTTGGTGAGGTAACGGCTCACCAAGGCCGTGATGCATAGCCGACCTGAGAGGGTGATCGGCCACATTGGGACTGAGACACGGCCCAAACTCCTACGGGAGGCAGCAGTAGGGAATCTTCCGCAATGGACGCAAGTCTGACGGAGCAACGCCGCGTGAGTGAAGAAGGTTTTCGGATCGTAAAACTCTGTTGTTAGAGAAGAACAAGTGCTAGAGTAACTGTTAGCGCCTTGACGGTATCTAACCAGAAAGCCACGGCTAACTA
>G3BZQ8102IBCOI
GGTGAGTAACACGTGGGTAACCTGCCCATCAGAGGGGGATAACATCCGGAAACGGATGCTAAAACCGCATAGGTCTTCGAACCGCATGGTTGAAGAGGAAAAGAGGCGCAAGCTTCTGCTGATGGATGGACCCGCGGTGCATTAGCTAGTTGGTGAGGTAACGGCTCACCAAGGCCGTGATGCATAGCCGACCTGAGAGGGTGATCGGCCACATTGGGACTGAGACACGGCCCAAACTCCTACGGGAGGCAGCAGTAGGGAATCTTCCGCAATGGACGCAAGTCTGACGGAGCAACGCCGCGTGAGTGAAGAAGGTTTTCGGATCGTAAAACTCTGTTGTTAGAGAAGAACAAGTGCTAGAGTAACTGTTAGCGCCTTGACGGTATCTAACCAGAAAGCCACGGCTAACTA
>G3BZQ8102FSAON
GGTGAGTAACACGTGGGTAACCTGCCCATCAGAGGGGGATAACATCCGGAAACGGATGCTAAAACCGCATAGGTCTTCGAACCGCATGGTTGAAGAGGAAAAGAGGCGCAAGCTTCTGCTGATGGATGGACCCGCGGTGCATTAGCTAGTTGGTGAGGTAACGGCTCACCAAGGCCGTGATGCATAGCCGACCTGAGAGGGTGATCGGCCACATTGGGACTGAGACACGGCCCAAACTCCTACGGGAGGCAGCAGTAGGGAATCTTCCGCAATGGACGCAAGTCTGACGGAGCAACGCCGCGTGAGTGAAGAAGGTTTTCGGATCGTAAAACTCTGTTGTTAGAGAAGAACAAGTGCTAGAGTAACTGTTAGCGCCTTGACGGTATCTAACCAGAAAGCCACGGCTAACTA
>G3BZQ8102FTR34
GGTGAGTAACACGTGGGTAACCTGCCCATCAGAGGGGGATAACATCCGGAAACGGATGCTAAAACCGCATAGGTCTTCGAACCGCATGGTTGAAGAGGAAAAGAGGCGCAAGCTTCTGCTGATGGATGGACCCGCGGTGCATTAGCTAGTTGGTGAGGTAACGGCTCACCAAGGCCGTGATGCATAGCCGACCTGAGAGGGTGATCGGCCACATTGGGACTGAGACACGGCCCAAACTCCTACGGGAGGCAGCAGTAGGGAATCTTCCGCAATGGACGCAAGTCTGACGGAGCAACGCCGCGTGAGTGAAGAAGGTTTTCGGATCGTAAAACTCTGTTGTTAGAGAAGAACAAGTGCTAGAGTAACTGTTAGCGCCTTGACGGTATCTAACCAGAAAGCCACGGCTAACTA
>G35JFLI02JM9J4
GGTGAGTAACACGTGGGTAACCTGCCCATCAGAGGGGGATAACATCCGGAAACGGATGCTAAAACCGCATAGGTCTTCGAACCGCATGGTTGAAGAGGAAAAGAGGCGCAAGCTTCTGCTGATGGATGGACCCGCGGTGCATTAGCTAGTTGGTGAGGTAACGGCTCACCAAGGCCGTGATGCATAGCCGACCTGAGAGGGTGATCGGCCACATTGGGACTGAGACACGGCCCAAACTCCTACGGGAGGCAGCAGTAGGGAATCTTCCGCAATGGACGCAAGTCTGACGGAGCAACGCCGCGTGAGTGAAGAAGGTTTTCGGATCGTAAAACTCTGTTGTTAGAGAAGAACAAGTGCTAGAGTAACTGTTAGCGCCTTGACGGTATCTAACCAGAAAGCCACGGCTAACTA
>G35JFLI02HSCSX
GGTGAGTAACACGTGGGTAACCTGCCCATCAGAGGGGGATAACATCCGGAAACGGATGCTAAAACCGCATAGGTCTTCGAACCGCATGGTTGAAGAGGAAAAGAGGCGCAAGCTTCTGCTGATGGATGGACCCGCGGTGCATTAGCTAGTTGGTGAGGTAACGGCTCACCAAGGCCGTGATGCATAGCCGACCTGAGAGGGTGATCGGCCACATTGGGACTGAGACACGGCCCAAACTCCTACGGGAGGCAGCAGTAGGGAATCTTCCGCAATGGACGCAAGTCTGACGGAGCAACGCCGCGTGAGTGAAGAAGGTTTTCGGATCGTAAAACTCTGTTGTTAGAGAAGAACAAGTGCTAGAGTAACTGTTAGCGCCTTGACGGTATCTAACCAGAAAGCCACGGCTAACTA
>G35JFLI02GKDTY
GGTGAGTAACACGTGGGTAACCTGCCCATCAGAGGGGGATAACATCCGGAAACGGATGCTAAAACCGCATAGGTCTTCGAACCGCATGGTTGAAGAGGAAAAGAGGCGCAAGCTTCTGCTGATGGATGGACCCGCGGTGCATTAGCTAGTTGGTGAGGTAACGGCTCACCAAGGCCGTGATGCATAGCCGACCTGAGAGGGTGATCGGCCACATTGGGACTGAGACACGGCCCAAACTCCTACGGGAGGCAGCAGTAGGGAATCTTCCGCAATGGACGCAAGTCTGACGGAGCAACGCCGCGTGAGTGAAGAAGGTTTTCGGATCGTAAAACTCTGTTGTTAGAGAAGAACAAGTGCTAGAGTAACTGTTAGCGCCTTGACGGTATCTAACCAGAAAGCCACGGCTAACTA
>G35JFLI02JCZF1
GGTGAGTAACACGTGGGTAACCTGCCCATCAGAGGGGGATAACATCCGGAAACGGATGCTAAAACCGCATAGGTCTTCGAACCGCATGGTTGAAGAGGAAAAGAGGCGCAAGCTTCTGCTGATGGATGGACCCGCGGTGCATTAGCTAGTTGGTGAGGTAACGGCTCACCAAGGCCGTGATGCATAGCCGACCTGAGAGGGTGATCGGCCACATTGGGACTGAGACACGGCCCAAACTCCTACGGGAGGCAGCAGTAGGGAATCTTCCGCAATGGACGCAAGTCTGACGGAGCAACGCCGCGTGAGTGAAGAAGGTTTTCGGATCGTAAAACTCTGTTGTTAGAGAAGAACAAGTGCTAGAGTAACTGTTAGCGCCTTGACGGTATCTAACCAGAAAGCCACGGCTAACTA
>G35JFLI02HDF3P
GGTGAGTAACACGTGGGTAACCTGCCCATCAGAGGGGGATAACATCCGGAAACGGATGCTAAAACCGCATAGGTCTTCGAACCGCATGGTTGAAGAGGAAAAGAGGCGCAAGCTTCTGCTGATGGATGGACCCGCGGTGCATTAGCTAGTTGGTGAGGTAACGGCTCACCAAGGCCGTGATGCATAGCCGACCTGAGAGGGTGATCGGCCACATTGGGACTGAGACACGGCCCAAACTCCTACGGGAGGCAGCAGTAGGGAATCTTCCGCAATGGACGCAAGTCTGACGGAGCAACGCCGCGTGAGTGAAGAAGGTTTTCGGATCGTAAAACTCTGTTGTTAGAGAAGAACAAGTGCTAGAGTAACTGTTAGCGCCTTGACGGTATCTAACCAGAAAGCCACGGCTAACTA
>G35JFLI02JNE35
GGTGAGTAACACGTGGGTAACCTGCCCATCAGAGGGGGATAACATCCGGAAACGGATGCTAAAACCGCATAGGTCTTCGAACCGCATGGTTGAAGAGGAAAAGAGGCGCAAGCTTCTGCTGATGGATGGACCCGCGGTGCATTAGCTAGTTGGTGAGGTAACGGCTCACCAAGGCCGTGATGCATAGCCGACCTGAGAGGGTGATCGGCCACATTGGGACTGAGACACGGCCCAAACTCCTACGGGAGGCAGCAGTAGGGAATCTTCCGCAATGGACGCAAGTCTGACGGAGCAACGCCGCGTGAGTGAAGAAGGTTTTCGGATCGTAAAACTCTGTTGTTAGAGAAGAACAAGTGCTAGAGTAACTGTTAGCGCCTTGACGGTATCTAACCAGAAAGCCACGGCTAACTA
>GV2UCFN02FVRXN
GGTGAGTAACACGTGGGTAACCTGCCCATCAGAGGGGGATAACATCCGGAAACGGATGCTAAAACCGCATAGGTCTTCGAACCGCATGGTTTGAAGAGGAAAAGAGGCGCAAGCTTCTGCTGATGGATGGACCCGCGGTGCATTAGCTAGTTGGTGAGGTAACGGCTCACCAAGGCCGTGATGCATAGCCGACCTGAGAGGGTGATCGGCCACATTGGGACTGAGACACGGCCCAAACTCCTACGGGAGGCAGCAGTAGGGAATCTTCCGCAATGGACGCAAGTCTGACGGAGCAACGCCGCGTGAGTGAAGAAGGTTTTCGGATCGTAAAACTCTGTTGTTAGAGAAGAACAAGTGCTAGAGTAACTGTTAGCGCCTTGACGGTATCTAACCAGAAAGCCACGGCTAACTA
>GV2UCFN02IC9R0
GGTGAGTAACACGTGGGTAACCTGCCCATCAGAGGGGGATAACATCCGGAAACGGATGCTAAAACCGCATAGGTCTTCGAACCGCATGGTTTGAAGAGGAAAAGAGGCGCAAGCTTCTGCTGATGGATGGACCCGCGGTGCATTAGCTAGTTGGTGAGGTAACGGCTCACCAAGGCCGTGATGCATAGCCGACCTGAGAGGGTGATCGGCCACATTGGGACTGAGACACGGCCCAAACTCCTACGGGAGGCAGCAGTAGGGAATCTTCCGCAATGGACGCAAGTCTGACGGAGCAACGCCGCGTGAGTGAAGAAGGTTTTCGGATCGTAAAACTCTGTTGTTAGAGAAGAACAAGTGCTAGAGTAACTGTTAGCGCCTTGACGGTATCTAACCAGAAAGCCACGGCTAACTA
>GV2UCFN02GLSJQ
GGTGAGTAACACGTGGGTAACCTGCCCATCAGAGGGGGATAACATCCGGAAACGGATGCTAAAACCGCATAGGTCTTCGAACCGCATGGTTTGAAGAGGAAAAGAGGCGCAAGCTTCTGCTGATGGATGGACCCGCGGTGCATTAGCTAGTTGGTGAGGTAACGGCTCACCAAGGCCGTGATGCATAGCCGACCTGAGAGGGTGATCGGCCACATTGGGACTGAGACACGGCCCAAACTCCTACGGGAGGCAGCAGTAGGGAATCTTCCGCAATGGACGCAAGTCTGACGGAGCAACGCCGCGTGAGTGAAGAAGGTTTTCGGATCGTAAAACTCTGTTGTTAGAGAAGAACAAGTGCTAGAGTAACTGTTAGCGCCTTGACGGTATCTAACCAGAAAGCCACGGCTAACTA
>GV2UCFN02FLXRK
GGTGAGTAACACGTGGGTAACCTGCCCATCAGAGGGGGATAACATCCGGAAACGGATGCTAAAACCGCATAGGTCTTCGAACCGCATGGTTTGAAGAGGAAAAGAGGCGCAAGCTTCTGCTGATGGATGGACCCGCGGTGCATTAGCTAGTTGGTGAGGTAACGGCTCACCAAGGCCGTGATGCATAGCCGACCTGAGAGGGTGATCGGCCACATTGGGACTGAGACACGGCCCAAACTCCTACGGGAGGCAGCAGTAGGGAATCTTCCGCAATGGACGCAAGTCTGACGGAGCAACGCCGCGTGAGTGAAGAAGGTTTTCGGATCGTAAAACTCTGTTGTTAGAGAAGAACAAGTGCTAGAGTAACTGTTAGCGCCTTGACGGTATCTAACCAGAAAGCCACGGCTAACTA
>GV2UCFN02IK5SM
GGTGAGTAACACGTGGGTAACCTGCCCATCAGAGGGGGATAACATCCGGAAACGGATGCTAAAACCGCATAGGTCTTCGAACCGCATGGTTTGAAGAGGAAAAGAGGCGCAAGCTTCTGCTGATGGATGGACCCGCGGTGCATTAGCTAGTTGGTGAGGTAACGGCTCACCAAGGCCGTGATGCATAGCCGACCTGAGAGGGTGATCGGCCACATTGGGACTGAGACACGGCCCAAACTCCTACGGGAGGCAGCAGTAGGGAATCTTCCGCAATGGACGCAAGTCTGACGGAGCAACGCCGCGTGAGTGAAGAAGGTTTTCGGATCGTAAAACTCTGTTGTTAGAGAAGAACAAGTGCTAGAGTAACTGTTAGCGCCTTGACGGTATCTAACCAGAAAGCCACGGCTAACTA
>GV2UCFN02JQTMP
GGTGAGTAACACGTGGGTAACCTGCCCATCAGAGGGGGATAACATCCGGAAACGGATGCTAAAACCGCATAGGTCTTCGAACCGCATGGTTTGAAGAGGAAAAGAGGCGCAAGCTTCTGCTGATGGATGGACCCGCGGTGCATTAGCTAGTTGGTGAGGTAACGGCTCACCAAGGCCGTGATGCATAGCCGACCTGAGAGGGTGATCGGCCACATTGGGACTGAGACACGGCCCAAACTCCTACGGGAGGCAGCAGTAGGGAATCTTCCGCAATGGACGCAAGTCTGACGGAGCAACGCCGCGTGAGTGAAGAAGGTTTTCGGATCGTAAAACTCTGTTGTTAGAGAAGAACAAGTGCTAGAGTAACTGTTAGCGCCTTGACGGTATCTAACCAGAAAGCCACGGCTAACTA
>GV2UCFN02JXC9I
GGTGAGTAACACGTGGGTAACCTGCCCATCAGAGGGGGATAACATCCGGAAACGGATGCTAAAACCGCATAGGTCTTCGAACCGCATGGTTTGAAGAGGAAAAGAGGCGCAAGCTTCTGCTGATGGATGGACCCGCGGTGCATTAGCTAGTTGGTGAGGTAACGGCTCACCAAGGCCGTGATGCATAGCCGACCTGAGAGGGTGATCGGCCACATTGGGACTGAGACACGGCCCAAACTCCTACGGGAGGCAGCAGTAGGGAATCTTCCGCAATGGACGCAAGTCTGACGGAGCAACGCCGCGTGAGTGAAGAAGGTTTTCGGATCGTAAAACTCTGTTGTTAGAGAAGAACAAGTGCTAGAGTAACTGTTAGCGCCTTGACGGTATCTAACCAGAAAGCCACGGCTAACTA
>GV2UCFN02HJC07
GGTGAGTAACACGTGGGTAACCTGCCCATCAGAGGGGGATAACATCCGGAAACGGATGCTAAAACCGCATAGGTCTTCGAACCGCATGGTTTGAAGAGGAAAAGAGGCGCAAGCTTCTGCTGATGGATGGACCCGCGGTGCATTAGCTAGTTGGTGAGGTAACGGCTCACCAAGGCCGTGATGCATAGCCGACCTGAGAGGGTGATCGGCCACATTGGGACTGAGACACGGCCCAAACTCCTACGGGAGGCAGCAGTAGGGAATCTTCCGCAATGGACGCAAGTCTGACGGAGCAACGCCGCGTGAGTGAAGAAGGTTTTCGGATCGTAAAACTCTGTTGTTAGAGAAGAACAAGTGCTAGAGTAACTGTTAGCGCCTTGACGGTATCTAACCAGAAAGCCACGGCTAACTA
>GV2UCFN02JSJQQ
GGTGAGTAACACGTGGGTAACCTGCCCATCAGAGGGGGATAACATCCGGAAACGGATGCTAAAACCGCATAGGTCTTCGAACCGCATGGTTTGAAGAGGAAAAGAGGCGCAAGCTTCTGCTGATGGATGGACCCGCGGTGCATTAGCTAGTTGGTGAGGTAACGGCTCACCAAGGCCGTGATGCATAGCCGACCTGAGAGGGTGATCGGCCACATTGGGACTGAGACACGGCCCAAACTCCTACGGGAGGCAGCAGTAGGGAATCTTCCGCAATGGACGCAAGTCTGACGGAGCAACGCCGCGTGAGTGAAGAAGGTTTTCGGATCGTAAAACTCTGTTGTTAGAGAAGAACAAGTGCTAGAGTAACTGTTAGCGCCTTGACGGTATCTAACCAGAAAGCCACGGCTAACTA
>GV2UCFN02HEATD
GGTGAGTAACACGTGGGTAACCTGCCCATCAGAGGGGGATAACATCCGGAAACGGATGCTAAAACCGCATAGGTCTTCGAACCGCATGGTTTGAAGAGGAAAAGAGGCGCAAGCTTCTGCTGATGGATGGACCCGCGGTGCATTAGCTAGTTGGTGAGGTAACGGCTCACCAAGGCCGTGATGCATAGCCGACCTGAGAGGGTGATCGGCCACATTGGGACTGAGACACGGCCCAAACTCCTACGGGAGGCAGCAGTAGGGAATCTTCCGCAATGGACGCAAGTCTGACGGAGCAACGCCGCGTGAGTGAAGAAGGTTTTCGGATCGTAAAACTCTGTTGTTAGAGAAGAACAAGTGCTAGAGTAACTGTTAGCGCCTTGACGGTATCTAACCAGAAAGCCACGGCTAACTA
>GV2UCFN02FKSUZ
GGTGAGTAACACGTGGGTAACCTGCCCATCAGAGGGGGATAACATCCGGAAACGGATGCTAAAACCGCATAGGTCTTCGAACCGCATGGTTTGAAGAGGAAAAGAGGCGCAAGCTTCTGCTGATGGATGGACCCGCGGTGCATTAGCTAGTTGGTGAGGTAACGGCTCACCAAGGCCGTGATGCATAGCCGACCTGAGAGGGTGATCGGCCACATTGGGACTGAGACACGGCCCAAACTCCTACGGGAGGCAGCAGTAGGGAATCTTCCGCAATGGACGCAAGTCTGACGGAGCAACGCCGCGTGAGTGAAGAAGGTTTTCGGATCGTAAAACTCTGTTGTTAGAGAAGAACAAGTGCTAGAGTAACTGTTAGCGCCTTGACGGTATCTAACCAGAAAGCCACGGCTAACTA
>GV2UCFN02F2FB8
GGTGAGTAACACGTGGGTAACCTGCCCATCAGAGGGGGATAACATCCGGAAACGGATGCTAAAACCGCATAGGTCTTCGAACCGCATGGTTTGAAGAGGAAAAGAGGCGCAAGCTTCTGCTGATGGATGGACCCGCGGTGCATTAGCTAGTTGGTGAGGTAACGGCTCACCAAGGCCGTGATGCATAGCCGACCTGAGAGGGTGATCGGCCACATTGGGACTGAGACACGGCCCAAACTCCTACGGGAGGCAGCAGTAGGGAATCTTCCGCAATGGACGCAAGTCTGACGGAGCAACGCCGCGTGAGTGAAGAAGGTTTTCGGATCGTAAAACTCTGTTGTTAGAGAAGAACAAGTGCTAGAGTAACTGTTAGCGCCTTGACGGTATCTAACCAGAAAGCCACGGCTAACTA
>GV2UCFN02F6YOK
GGTGAGTAACACGTGGGTAACCTGCCCATCAGAGGGGGATAACATCCGGAAACGGATGCTAAAACCGCATAGGTCTTCGAACCGCATGGTTTGAAGAGGAAAAGAGGCGCAAGCTTCTGCTGATGGATGGACCCGCGGTGCATTAGCTAGTTGGTGAGGTAACGGCTCACCAAGGCCGTGATGCATAGCCGACCTGAGAGGGTGATCGGCCACATTGGGACTGAGACACGGCCCAAACTCCTACGGGAGGCAGCAGTAGGGAATCTTCCGCAATGGACGCAAGTCTGACGGAGCAACGCCGCGTGAGTGAAGAAGGTTTTCGGATCGTAAAACTCTGTTGTTAGAGAAGAACAAGTGCTAGAGTAACTGTTAGCGCCTTGACGGTATCTAACCAGAAAGCCACGGCTAACTA
>GV2UCFN02IF30B
GGTGAGTAACACGTGGGTAACCTGCCCATCAGAGGGGGATAACATCCGGAAACGGATGCTAAAACCGCATAGGTCTTCGAACCGCATGGTTTGAAGAGGAAAAGAGGCGCAAGCTTCTGCTGATGGATGGACCCGCGGTGCATTAGCTAGTTGGTGAGGTAACGGCTCACCAAGGCCGTGATGCATAGCCGACCTGAGAGGGTGATCGGCCACATTGGGACTGAGACACGGCCCAAACTCCTACGGGAGGCAGCAGTAGGGAATCTTCCGCAATGGACGCAAGTCTGACGGAGCAACGCCGCGTGAGTGAAGAAGGTTTTCGGATCGTAAAACTCTGTTGTTAGAGAAGAACAAGTGCTAGAGTAACTGTTAGCGCCTTGACGGTATCTAACCAGAAAGCCACGGCTAACTA
>GV2UCFN02GD0KJ
GGTGAGTAACACGTGGGTAACCTGCCCATCAGAGGGGGATAACATCCGGAAACGGATGCTAAAACCGCATAGGTCTTCGAACCGCATGGTTTGAAGAGGAAAAGAGGCGCAAGCTTCTGCTGATGGATGGACCCGCGGTGCATTAGCTAGTTGGTGAGGTAACGGCTCACCAAGGCCGTGATGCATAGCCGACCTGAGAGGGTGATCGGCCACATTGGGACTGAGACACGGCCCAAACTCCTACGGGAGGCAGCAGTAGGGAATCTTCCGCAATGGACGCAAGTCTGACGGAGCAACGCCGCGTGAGTGAAGAAGGTTTTCGGATCGTAAAACTCTGTTGTTAGAGAAGAACAAGTGCTAGAGTAACTGTTAGCGCCTTGACGGTATCTAACCAGAAAGCCACGGCTAACTA
>GV2UCFN02FPPW0
GGTGAGTAACACGTGGGTAACCTGCCCATCAGAGGGGGATAACATCCGGAAACGGATGCTAAAACCGCATAGGTCTTCGAACCGCATGGTTTGAAGAGGAAAAGAGGCGCAAGCTTCTGCTGATGGATGGACCCGCGGTGCATTAGCTAGTTGGTGAGGTAACGGCTCACCAAGGCCGTGATGCATAGCCGACCTGAGAGGGTGATCGGCCACATTGGGACTGAGACACGGCCCAAACTCCTACGGGAGGCAGCAGTAGGGAATCTTCCGCAATGGACGCAAGTCTGACGGAGCAACGCCGCGTGAGTGAAGAAGGTTTTCGGATCGTAAAACTCTGTTGTTAGAGAAGAACAAGTGCTAGAGTAACTGTTAGCGCCTTGACGGTATCTAACCAGAAAGCCACGGCTAACTA
>GV2UCFN02HDES3
GGTGAGTAACACGTGGGTAACCTGCCCATCAGAGGGGGATAACATCCGGAAACGGATGCTAAAACCGCATAGGTCTTCGAACCGCATGGTTTGAAGAGGAAAAGAGGCGCAAGCTTCTGCTGATGGATGGACCCGCGGTGCATTAGCTAGTTGGTGAGGTAACGGCTCACCAAGGCCGTGATGCATAGCCGACCTGAGAGGGTGATCGGCCACATTGGGACTGAGACACGGCCCAAACTCCTACGGGAGGCAGCAGTAGGGAATCTTCCGCAATGGACGCAAGTCTGACGGAGCAACGCCGCGTGAGTGAAGAAGGTTTTCGGATCGTAAAACTCTGTTGTTAGAGAAGAACAAGTGCTAGAGTAACTGTTAGCGCCTTGACGGTATCTAACCAGAAAGCCACGGCTAACTA
>GV2UCFN02F4WGA
GGTGAGTAACACGTGGGTAACCTGCCCATCAGAGGGGGATAACATCCGGAAACGGATGCTAAAACCGCATAGGTCTTCGAACCGCATGGTTTGAAGAGGAAAAGAGGCGCAAGCTTCTGCTGATGGATGGACCCGCGGTGCATTAGCTAGTTGGTGAGGTAACGGCTCACCAAGGCCGTGATGCATAGCCGACCTGAGAGGGTGATCGGCCACATTGGGACTGAGACACGGCCCAAACTCCTACGGGAGGCAGCAGTAGGGAATCTTCCGCAATGGACGCAAGTCTGACGGAGCAACGCCGCGTGAGTGAAGAAGGTTTTCGGATCGTAAAACTCTGTTGTTAGAGAAGAACAAGTGCTAGAGTAACTGTTAGCGCCTTGACGGTATCTAACCAGAAAGCCACGGCTAACTA
>GV2UCFN02GL2UC
GGTGAGTAACACGTGGGTAACCTGCCCATCAGAGGGGGATAACATCCGGAAACGGATGCTAAAACCGCATAGGTCTTCGAACCGCATGGTTTGAAGAGGAAAAGAGGCGCAAGCTTCTGCTGATGGATGGACCCGCGGTGCATTAGCTAGTTGGTGAGGTAACGGCTCACCAAGGCCGTGATGCATAGCCGACCTGAGAGGGTGATCGGCCACATTGGGACTGAGACACGGCCCAAACTCCTACGGGAGGCAGCAGTAGGGAATCTTCCGCAATGGACGCAAGTCTGACGGAGCAACGCCGCGTGAGTGAAGAAGGTTTTCGGATCGTAAAACTCTGTTGTTAGAGAAGAACAAGTGCTAGAGTAACTGTTAGCGCCTTGACGGTATCTAACCAGAAAGCCACGGCTAACTA
>GV2UCFN02I4HXU
GGTGAGTAACACGTGGGTAACCTGCCCATCAGAGGGGGATAACATCCGGAAACGGATGCTAAAACCGCATAGGTCTTCGAACCGCATGGTTTGAAGAGGAAAAGAGGCGCAAGCTTCTGCTGATGGATGGACCCGCGGTGCATTAGCTAGTTGGTGAGGTAACGGCTCACCAAGGCCGTGATGCATAGCCGACCTGAGAGGGTGATCGGCCACATTGGGACTGAGACACGGCCCAAACTCCTACGGGAGGCAGCAGTAGGGAATCTTCCGCAATGGACGCAAGTCTGACGGAGCAACGCCGCGTGAGTGAAGAAGGTTTTCGGATCGTAAAACTCTGTTGTTAGAGAAGAACAAGTGCTAGAGTAACTGTTAGCGCCTTGACGGTATCTAACCAGAAAGCCACGGCTAACTA
>GV2UCFN02HTO40
GGTGAGTAACACGTGGGTAACCTGCCCATCAGAGGGGGATAACATCCGGAAACGGATGCTAAAACCGCATAGGTCTTCGAACCGCATGGTTTGAAGAGGAAAAGAGGCGCAAGCTTCTGCTGATGGATGGACCCGCGGTGCATTAGCTAGTTGGTGAGGTAACGGCTCACCAAGGCCGTGATGCATAGCCGACCTGAGAGGGTGATCGGCCACATTGGGACTGAGACACGGCCCAAACTCCTACGGGAGGCAGCAGTAGGGAATCTTCCGCAATGGACGCAAGTCTGACGGAGCAACGCCGCGTGAGTGAAGAAGGTTTTCGGATCGTAAAACTCTGTTGTTAGAGAAGAACAAGTGCTAGAGTAACTGTTAGCGCCTTGACGGTATCTAACCAGAAAGCCACGGCTAACTA
>GV2UCFN02GA9QB
GGTGAGTAACACGTGGGTAACCTGCCCATCAGAGGGGGATAACATCCGGAAACGGATGCTAAAACCGCATAGGTCTTCGAACCGCATGGTTTGAAGAGGAAAAGAGGCGCAAGCTTCTGCTGATGGATGGACCCGCGGTGCATTAGCTAGTTGGTGAGGTAACGGCTCACCAAGGCCGTGATGCATAGCCGACCTGAGAGGGTGATCGGCCACATTGGGACTGAGACACGGCCCAAACTCCTACGGGAGGCAGCAGTAGGGAATCTTCCGCAATGGACGCAAGTCTGACGGAGCAACGCCGCGTGAGTGAAGAAGGTTTTCGGATCGTAAAACTCTGTTGTTAGAGAAGAACAAGTGCTAGAGTAACTGTTAGCGCCTTGACGGTATCTAACCAGAAAGCCACGGCTAACTA
>GV2UCFN02JO742
GGTGAGTAACACGTGGGTAACCTGCCCATCAGAGGGGGATAACATCCGGAAACGGATGCTAAAACCGCATAGGTCTTCGAACCGCATGGTTTGAAGAGGAAAAGAGGCGCAAGCTTCTGCTGATGGATGGACCCGCGGTGCATTAGCTAGTTGGTGAGGTAACGGCTCACCAAGGCCGTGATGCATAGCCGACCTGAGAGGGTGATCGGCCACATTGGGACTGAGACACGGCCCAAACTCCTACGGGAGGCAGCAGTAGGGAATCTTCCGCAATGGACGCAAGTCTGACGGAGCAACGCCGCGTGAGTGAAGAAGGTTTTCGGATCGTAAAACTCTGTTGTTAGAGAAGAACAAGTGCTAGAGTAACTGTTAGCGCCTTGACGGTATCTAACCAGAAAGCCACGGCTAACTA
>GV2UCFN02I4UXK
GGTGAGTAACACGTGGGTAACCTGCCCATCAGAGGGGGATAACATCCGGAAACGGATGCTAAAACCGCATAGGTCTTCGAACCGCATGGTTTGAAGAGGAAAAGAGGCGCAAGCTTCTGCTGATGGATGGACCCGCGGTGCATTAGCTAGTTGGTGAGGTAACGGCTCACCAAGGCCGTGATGCATAGCCGACCTGAGAGGGTGATCGGCCACATTGGGACTGAGACACGGCCCAAACTCCTACGGGAGGCAGCAGTAGGGAATCTTCCGCAATGGACGCAAGTCTGACGGAGCAACGCCGCGTGAGTGAAGAAGGTTTTCGGATCGTAAAACTCTGTTGTTAGAGAAGAACAAGTGCTAGAGTAACTGTTAGCGCCTTGACGGTATCTAACCAGAAAGCCACGGCTAACTA
>GV2UCFN02I76Q9
GGTGAGTAACACGTGGGTAACCTGCCCATCAGAGGGGGATAACATCCGGAAACGGATGCTAAAACCGCATAGGTCTTCGAACCGCATGGTTTGAAGAGGAAAAGAGGCGCAAGCTTCTGCTGATGGATGGACCCGCGGTGCATTAGCTAGTTGGTGAGGTAACGGCTCACCAAGGCCGTGATGCATAGCCGACCTGAGAGGGTGATCGGCCACATTGGGACTGAGACACGGCCCAAACTCCTACGGGAGGCAGCAGTAGGGAATCTTCCGCAATGGACGCAAGTCTGACGGAGCAACGCCGCGTGAGTGAAGAAGGTTTTCGGATCGTAAAACTCTGTTGTTAGAGAAGAACAAGTGCTAGAGTAACTGTTAGCGCCTTGACGGTATCTAACCAGAAAGCCACGGCTAACTA
>GV2UCFN02IYVKO
GGTGAGTAACACGTGGGTAACCTGCCCATCAGAGGGGGATAACATCCGGAAACGGATGCTAAAACCGCATAGGTCTTCGAACCGCATGGTTTGAAGAGGAAAAGAGGCGCAAGCTTCTGCTGATGGATGGACCCGCGGTGCATTAGCTAGTTGGTGAGGTAACGGCTCACCAAGGCCGTGATGCATAGCCGACCTGAGAGGGTGATCGGCCACATTGGGACTGAGACACGGCCCAAACTCCTACGGGAGGCAGCAGTAGGGAATCTTCCGCAATGGACGCAAGTCTGACGGAGCAACGCCGCGTGAGTGAAGAAGGTTTTCGGATCGTAAAACTCTGTTGTTAGAGAAGAACAAGTGCTAGAGTAACTGTTAGCGCCTTGACGGTATCTAACCAGAAAGCCACGGCTAACTA
>GV2UCFN02GWXB0
GGTGAGTAACACGTGGGTAACCTGCCCATCAGAGGGGGATAACATCCGGAAACGGATGCTAAAACCGCATAGGTCTTCGAACCGCATGGTTTGAAGAGGAAAAGAGGCGCAAGCTTCTGCTGATGGATGGACCCGCGGTGCATTAGCTAGTTGGTGAGGTAACGGCTCACCAAGGCCGTGATGCATAGCCGACCTGAGAGGGTGATCGGCCACATTGGGACTGAGACACGGCCCAAACTCCTACGGGAGGCAGCAGTAGGGAATCTTCCGCAATGGACGCAAGTCTGACGGAGCAACGCCGCGTGAGTGAAGAAGGTTTTCGGATCGTAAAACTCTGTTGTTAGAGAAGAACAAGTGCTAGAGTAACTGTTAGCGCCTTGACGGTATCTAACCAGAAAGCCACGGCTAACTA
>GV2UCFN02GBK0X
GGTGAGTAACACGTGGGTAACCTGCCCATCAGAGGGGGATAACATCCGGAAACGGATGCTAAAACCGCATAGGTCTTCGAACCGCATGGTTTGAAGAGGAAAAGAGGCGCAAGCTTCTGCTGATGGATGGACCCGCGGTGCATTAGCTAGTTGGTGAGGTAACGGCTCACCAAGGCCGTGATGCATAGCCGACCTGAGAGGGTGATCGGCCACATTGGGACTGAGACACGGCCCAAACTCCTACGGGAGGCAGCAGTAGGGAATCTTCCGCAATGGACGCAAGTCTGACGGAGCAACGCCGCGTGAGTGAAGAAGGTTTTCGGATCGTAAAACTCTGTTGTTAGAGAAGAACAAGTGCTAGAGTAACTGTTAGCGCCTTGACGGTATCTAACCAGAAAGCCACGGCTAACTA
>GV2UCFN02IB8HQ
GGTGAGTAACACGTGGGTAACCTGCCCATCAGAGGGGGATAACATCCGGAAACGGATGCTAAAACCGCATAGGTCTTCGAACCGCATGGTTTGAAGAGGAAAAGAGGCGCAAGCTTCTGCTGATGGATGGACCCGCGGTGCATTAGCTAGTTGGTGAGGTAACGGCTCACCAAGGCCGTGATGCATAGCCGACCTGAGAGGGTGATCGGCCACATTGGGACTGAGACACGGCCCAAACTCCTACGGGAGGCAGCAGTAGGGAATCTTCCGCAATGGACGCAAGTCTGACGGAGCAACGCCGCGTGAGTGAAGAAGGTTTTCGGATCGTAAAACTCTGTTGTTAGAGAAGAACAAGTGCTAGAGTAACTGTTAGCGCCTTGACGGTATCTAACCAGAAAGCCACGGCTAACTA
>GV2UCFN02H7O4M
GGTGAGTAACACGTGGGTAACCTGCCCATCAGAGGGGGATAACATCCGGAAACGGATGCTAAAACCGCATAGGTCTTCGAACCGCATGGTTTGAAGAGGAAAAGAGGCGCAAGCTTCTGCTGATGGATGGACCCGCGGTGCATTAGCTAGTTGGTGAGGTAACGGCTCACCAAGGCCGTGATGCATAGCCGACCTGAGAGGGTGATCGGCCACATTGGGACTGAGACACGGCCCAAACTCCTACGGGAGGCAGCAGTAGGGAATCTTCCGCAATGGACGCAAGTCTGACGGAGCAACGCCGCGTGAGTGAAGAAGGTTTTCGGATCGTAAAACTCTGTTGTTAGAGAAGAACAAGTGCTAGAGTAACTGTTAGCGCCTTGACGGTATCTAACCAGAAAGCCACGGCTAACTA
>GV2UCFN02JJF6E
GGTGAGTAACACGTGGGTAACCTGCCCATCAGAGGGGGATAACATCCGGAAACGGATGCTAAAACCGCATAGGTCTTCGAACCGCATGGTTTGAAGAGGAAAAGAGGCGCAAGCTTCTGCTGATGGATGGACCCGCGGTGCATTAGCTAGTTGGTGAGGTAACGGCTCACCAAGGCCGTGATGCATAGCCGACCTGAGAGGGTGATCGGCCACATTGGGACTGAGACACGGCCCAAACTCCTACGGGAGGCAGCAGTAGGGAATCTTCCGCAATGGACGCAAGTCTGACGGAGCAACGCCGCGTGAGTGAAGAAGGTTTTCGGATCGTAAAACTCTGTTGTTAGAGAAGAACAAGTGCTAGAGTAACTGTTAGCGCCTTGACGGTATCTAACCAGAAAGCCACGGCTAACTA
>GV2UCFN02FQECX
GGTGAGTAACACGTGGGTAACCTGCCCATCAGAGGGGGATAACATCCGGAAACGGATGCTAAAACCGCATAGGTCTTCGAACCGCATGGTTTGAAGAGGAAAAGAGGCGCAAGCTTCTGCTGATGGATGGACCCGCGGTGCATTAGCTAGTTGGTGAGGTAACGGCTCACCAAGGCCGTGATGCATAGCCGACCTGAGAGGGTGATCGGCCACATTGGGACTGAGACACGGCCCAAACTCCTACGGGAGGCAGCAGTAGGGAATCTTCCGCAATGGACGCAAGTCTGACGGAGCAACGCCGCGTGAGTGAAGAAGGTTTTCGGATCGTAAAACTCTGTTGTTAGAGAAGAACAAGTGCTAGAGTAACTGTTAGCGCCTTGACGGTATCTAACCAGAAAGCCACGGCTAACTA
>GV2UCFN02GTBON
GGTGAGTAACACGTGGGTAACCTGCCCATCAGAGGGGGATAACATCCGGAAACGGATGCTAAAACCGCATAGGTCTTCGAACCGCATGGTTTGAAGAGGAAAAGAGGCGCAAGCTTCTGCTGATGGATGGACCCGCGGTGCATTAGCTAGTTGGTGAGGTAACGGCTCACCAAGGCCGTGATGCATAGCCGACCTGAGAGGGTGATCGGCCACATTGGGACTGAGACACGGCCCAAACTCCTACGGGAGGCAGCAGTAGGGAATCTTCCGCAATGGACGCAAGTCTGACGGAGCAACGCCGCGTGAGTGAAGAAGGTTTTCGGATCGTAAAACTCTGTTGTTAGAGAAGAACAAGTGCTAGAGTAACTGTTAGCGCCTTGACGGTATCTAACCAGAAAGCCACGGCTAACTA
>GV2UCFN02ICDNE
GGTGAGTAACACGTGGGTAACCTGCCCATCAGAGGGGGATAACATCCGGAAACGGATGCTAAAACCGCATAGGTCTTCGAACCGCATGGTTTGAAGAGGAAAAGAGGCGCAAGCTTCTGCTGATGGATGGACCCGCGGTGCATTAGCTAGTTGGTGAGGTAACGGCTCACCAAGGCCGTGATGCATAGCCGACCTGAGAGGGTGATCGGCCACATTGGGACTGAGACACGGCCCAAACTCCTACGGGAGGCAGCAGTAGGGAATCTTCCGCAATGGACGCAAGTCTGACGGAGCAACGCCGCGTGAGTGAAGAAGGTTTTCGGATCGTAAAACTCTGTTGTTAGAGAAGAACAAGTGCTAGAGTAACTGTTAGCGCCTTGACGGTATCTAACCAGAAAGCCACGGCTAACTA
>GV2UCFN02IPXOZ
GGTGAGTAACACGTGGGTAACCTGCCCATCAGAGGGGGATAACATCCGGAAACGGATGCTAAAACCGCATAGGTCTTCGAACCGCATGGTTTGAAGAGGAAAAGAGGCGCAAGCTTCTGCTGATGGATGGACCCGCGGTGCATTAGCTAGTTGGTGAGGTAACGGCTCACCAAGGCCGTGATGCATAGCCGACCTGAGAGGGTGATCGGCCACATTGGGACTGAGACACGGCCCAAACTCCTACGGGAGGCAGCAGTAGGGAATCTTCCGCAATGGACGCAAGTCTGACGGAGCAACGCCGCGTGAGTGAAGAAGGTTTTCGGATCGTAAAACTCTGTTGTTAGAGAAGAACAAGTGCTAGAGTAACTGTTAGCGCCTTGACGGTATCTAACCAGAAAGCCACGGCTAACTA
>GV2UCFN02FUIQE
GGTGAGTAACACGTGGGTAACCTGCCCATCAGAGGGGGATAACATCCGGAAACGGATGCTAAAACCGCATAGGTCTTCGAACCGCATGGTTTGAAGAGGAAAAGAGGCGCAAGCTTCTGCTGATGGATGGACCCGCGGTGCATTAGCTAGTTGGTGAGGTAACGGCTCACCAAGGCCGTGATGCATAGCCGACCTGAGAGGGTGATCGGCCACATTGGGACTGAGACACGGCCCAAACTCCTACGGGAGGCAGCAGTAGGGAATCTTCCGCAATGGACGCAAGTCTGACGGAGCAACGCCGCGTGAGTGAAGAAGGTTTTCGGATCGTAAAACTCTGTTGTTAGAGAAGAACAAGTGCTAGAGTAACTGTTAGCGCCTTGACGGTATCTAACCAGAAAGCCACGGCTAACTA
>GV2UCFN02J1ARF
GGTGAGTAACACGTGGGTAACCTGCCCATCAGAGGGGGATAACATCCGGAAACGGATGCTAAAACCGCATAGGTCTTCGAACCGCATGGTTTGAAGAGGAAAAGAGGCGCAAGCTTCTGCTGATGGATGGACCCGCGGTGCATTAGCTAGTTGGTGAGGTAACGGCTCACCAAGGCCGTGATGCATAGCCGACCTGAGAGGGTGATCGGCCACATTGGGACTGAGACACGGCCCAAACTCCTACGGGAGGCAGCAGTAGGGAATCTTCCGCAATGGACGCAAGTCTGACGGAGCAACGCCGCGTGAGTGAAGAAGGTTTTCGGATCGTAAAACTCTGTTGTTAGAGAAGAACAAGTGCTAGAGTAACTGTTAGCGCCTTGACGGTATCTAACCAGAAAGCCACGGCTAACTA
>GV2UCFN02HFYVG
GGTGAGTAACACGTGGGTAACCTGCCCATCAGAGGGGGATAACATCCGGAAACGGATGCTAAAACCGCATAGGTCTTCGAACCGCATGGTTTGAAGAGGAAAAGAGGCGCAAGCTTCTGCTGATGGATGGACCCGCGGTGCATTAGCTAGTTGGTGAGGTAACGGCTCACCAAGGCCGTGATGCATAGCCGACCTGAGAGGGTGATCGGCCACATTGGGACTGAGACACGGCCCAAACTCCTACGGGAGGCAGCAGTAGGGAATCTTCCGCAATGGACGCAAGTCTGACGGAGCAACGCCGCGTGAGTGAAGAAGGTTTTCGGATCGTAAAACTCTGTTGTTAGAGAAGAACAAGTGCTAGAGTAACTGTTAGCGCCTTGACGGTATCTAACCAGAAAGCCACGGCTAACTA
>GV2UCFN02GK8BS
GGTGAGTAACACGTGGGTAACCTGCCCATCAGAGGGGGATAACATCCGGAAACGGATGCTAAAACCGCATAGGTCTTCGAACCGCATGGTTTGAAGAGGAAAAGAGGCGCAAGCTTCTGCTGATGGATGGACCCGCGGTGCATTAGCTAGTTGGTGAGGTAACGGCTCACCAAGGCCGTGATGCATAGCCGACCTGAGAGGGTGATCGGCCACATTGGGACTGAGACACGGCCCAAACTCCTACGGGAGGCAGCAGTAGGGAATCTTCCGCAATGGACGCAAGTCTGACGGAGCAACGCCGCGTGAGTGAAGAAGGTTTTCGGATCGTAAAACTCTGTTGTTAGAGAAGAACAAGTGCTAGAGTAACTGTTAGCGCCTTGACGGTATCTAACCAGAAAGCCACGGCTAACTA
>GV2UCFN02J2FXW
GGTGAGTAACACGTGGGTAACCTGCCCATCAGAGGGGGATAACATCCGGAAACGGATGCTAAAACCGCATAGGTCTTCGAACCGCATGGTTTGAAGAGGAAAAGAGGCGCAAGCTTCTGCTGATGGATGGACCCGCGGTGCATTAGCTAGTTGGTGAGGTAACGGCTCACCAAGGCCGTGATGCATAGCCGACCTGAGAGGGTGATCGGCCACATTGGGACTGAGACACGGCCCAAACTCCTACGGGAGGCAGCAGTAGGGAATCTTCCGCAATGGACGCAAGTCTGACGGAGCAACGCCGCGTGAGTGAAGAAGGTTTTCGGATCGTAAAACTCTGTTGTTAGAGAAGAACAAGTGCTAGAGTAACTGTTAGCGCCTTGACGGTATCTAACCAGAAAGCCACGGCTAACTA
>GV2UCFN02F8CGC
GGTGAGTAACACGTGGGTAACCTGCCCATCAGAGGGGGATAACATCCGGAAACGGATGCTAAAACCGCATAGGTCTTCGAACCGCATGGTTTGAAGAGGAAAAGAGGCGCAAGCTTCTGCTGATGGATGGACCCGCGGTGCATTAGCTAGTTGGTGAGGTAACGGCTCACCAAGGCCGTGATGCATAGCCGACCTGAGAGGGTGATCGGCCACATTGGGACTGAGACACGGCCCAAACTCCTACGGGAGGCAGCAGTAGGGAATCTTCCGCAATGGACGCAAGTCTGACGGAGCAACGCCGCGTGAGTGAAGAAGGTTTTCGGATCGTAAAACTCTGTTGTTAGAGAAGAACAAGTGCTAGAGTAACTGTTAGCGCCTTGACGGTATCTAACCAGAAAGCCACGGCTAACTA
>GV2UCFN02IP0JM
GGTGAGTAACACGTGGGTAACCTGCCCATCAGAGGGGGATAACATCCGGAAACGGATGCTAAAACCGCATAGGTCTTCGAACCGCATGGTTTGAAGAGGAAAAGAGGCGCAAGCTTCTGCTGATGGATGGACCCGCGGTGCATTAGCTAGTTGGTGAGGTAACGGCTCACCAAGGCCGTGATGCATAGCCGACCTGAGAGGGTGATCGGCCACATTGGGACTGAGACACGGCCCAAACTCCTACGGGAGGCAGCAGTAGGGAATCTTCCGCAATGGACGCAAGTCTGACGGAGCAACGCCGCGTGAGTGAAGAAGGTTTTCGGATCGTAAAACTCTGTTGTTAGAGAAGAACAAGTGCTAGAGTAACTGTTAGCGCCTTGACGGTATCTAACCAGAAAGCCACGGCTAACTA
>GV2UCFN02IHO72
GGTGAGTAACACGTGGGTAACCTGCCCATCAGAGGGGGATAACATCCGGAAACGGATGCTAAAACCGCATAGGTCTTCGAACCGCATGGTTTGAAGAGGAAAAGAGGCGCAAGCTTCTGCTGATGGATGGACCCGCGGTGCATTAGCTAGTTGGTGAGGTAACGGCTCACCAAGGCCGTGATGCATAGCCGACCTGAGAGGGTGATCGGCCACATTGGGACTGAGACACGGCCCAAACTCCTACGGGAGGCAGCAGTAGGGAATCTTCCGCAATGGACGCAAGTCTGACGGAGCAACGCCGCGTGAGTGAAGAAGGTTTTCGGATCGTAAAACTCTGTTGTTAGAGAAGAACAAGTGCTAGAGTAACTGTTAGCGCCTTGACGGTATCTAACCAGAAAGCCACGGCTAACTA
>GV2UCFN02G1XX7
GGTGAGTAACACGTGGGTAACCTGCCCATCAGAGGGGGATAACATCCGGAAACGGATGCTAAAACCGCATAGGTCTTCGAACCGCATGGTTTGAAGAGGAAAAGAGGCGCAAGCTTCTGCTGATGGATGGACCCGCGGTGCATTAGCTAGTTGGTGAGGTAACGGCTCACCAAGGCCGTGATGCATAGCCGACCTGAGAGGGTGATCGGCCACATTGGGACTGAGACACGGCCCAAACTCCTACGGGAGGCAGCAGTAGGGAATCTTCCGCAATGGACGCAAGTCTGACGGAGCAACGCCGCGTGAGTGAAGAAGGTTTTCGGATCGTAAAACTCTGTTGTTAGAGAAGAACAAGTGCTAGAGTAACTGTTAGCGCCTTGACGGTATCTAACCAGAAAGCCACGGCTAACTA
>GV2UCFN02H56UJ
GGTGAGTAACACGTGGGTAACCTGCCCATCAGAGGGGGATAACATCCGGAAACGGATGCTAAAACCGCATAGGTCTTCGAACCGCATGGTTTGAAGAGGAAAAGAGGCGCAAGCTTCTGCTGATGGATGGACCCGCGGTGCATTAGCTAGTTGGTGAGGTAACGGCTCACCAAGGCCGTGATGCATAGCCGACCTGAGAGGGTGATCGGCCACATTGGGACTGAGACACGGCCCAAACTCCTACGGGAGGCAGCAGTAGGGAATCTTCCGCAATGGACGCAAGTCTGACGGAGCAACGCCGCGTGAGTGAAGAAGGTTTTCGGATCGTAAAACTCTGTTGTTAGAGAAGAACAAGTGCTAGAGTAACTGTTAGCGCCTTGACGGTATCTAACCAGAAAGCCACGGCTAACTA
>GV2UCFN02HF1BY
GGTGAGTAACACGTGGGTAACCTGCCCATCAGAGGGGGATAACATCCGGAAACGGATGCTAAAACCGCATAGGTCTTCGAACCGCATGGTTTGAAGAGGAAAAGAGGCGCAAGCTTCTGCTGATGGATGGACCCGCGGTGCATTAGCTAGTTGGTGAGGTAACGGCTCACCAAGGCCGTGATGCATAGCCGACCTGAGAGGGTGATCGGCCACATTGGGACTGAGACACGGCCCAAACTCCTACGGGAGGCAGCAGTAGGGAATCTTCCGCAATGGACGCAAGTCTGACGGAGCAACGCCGCGTGAGTGAAGAAGGTTTTCGGATCGTAAAACTCTGTTGTTAGAGAAGAACAAGTGCTAGAGTAACTGTTAGCGCCTTGACGGTATCTAACCAGAAAGCCACGGCTAACTA
>GV2UCFN02G8J0Z
GGTGAGTAACACGTGGGTAACCTGCCCATCAGAGGGGGATAACATCCGGAAACGGATGCTAAAACCGCATAGGTCTTCGAACCGCATGGTTTGAAGAGGAAAAGAGGCGCAAGCTTCTGCTGATGGATGGACCCGCGGTGCATTAGCTAGTTGGTGAGGTAACGGCTCACCAAGGCCGTGATGCATAGCCGACCTGAGAGGGTGATCGGCCACATTGGGACTGAGACACGGCCCAAACTCCTACGGGAGGCAGCAGTAGGGAATCTTCCGCAATGGACGCAAGTCTGACGGAGCAACGCCGCGTGAGTGAAGAAGGTTTTCGGATCGTAAAACTCTGTTGTTAGAGAAGAACAAGTGCTAGAGTAACTGTTAGCGCCTTGACGGTATCTAACCAGAAAGCCACGGCTAACTA
>GV2UCFN02GBNE5
GGTGAGTAACACGTGGGTAACCTGCCCATCAGAGGGGGATAACATCCGGAAACGGATGCTAAAACCGCATAGGTCTTCGAACCGCATGGTTTGAAGAGGAAAAGAGGCGCAAGCTTCTGCTGATGGATGGACCCGCGGTGCATTAGCTAGTTGGTGAGGTAACGGCTCACCAAGGCCGTGATGCATAGCCGACCTGAGAGGGTGATCGGCCACATTGGGACTGAGACACGGCCCAAACTCCTACGGGAGGCAGCAGTAGGGAATCTTCCGCAATGGACGCAAGTCTGACGGAGCAACGCCGCGTGAGTGAAGAAGGTTTTCGGATCGTAAAACTCTGTTGTTAGAGAAGAACAAGTGCTAGAGTAACTGTTAGCGCCTTGACGGTATCTAACCAGAAAGCCACGGCTAACTA
>GV2UCFN02J1XAN
GGTGAGTAACACGTGGGTAACCTGCCCATCAGAGGGGGATAACATCCGGAAACGGATGCTAAAACCGCATAGGTCTTCGAACCGCATGGTTTGAAGAGGAAAAGAGGCGCAAGCTTCTGCTGATGGATGGACCCGCGGTGCATTAGCTAGTTGGTGAGGTAACGGCTCACCAAGGCCGTGATGCATAGCCGACCTGAGAGGGTGATCGGCCACATTGGGACTGAGACACGGCCCAAACTCCTACGGGAGGCAGCAGTAGGGAATCTTCCGCAATGGACGCAAGTCTGACGGAGCAACGCCGCGTGAGTGAAGAAGGTTTTCGGATCGTAAAACTCTGTTGTTAGAGAAGAACAAGTGCTAGAGTAACTGTTAGCGCCTTGACGGTATCTAACCAGAAAGCCACGGCTAACTA
>GV2UCFN02HJK0S
GGTGAGTAACACGTGGGTAACCTGCCCATCAGAGGGGGATAACATCCGGAAACGGATGCTAAAACCGCATAGGTCTTCGAACCGCATGGTTTGAAGAGGAAAAGAGGCGCAAGCTTCTGCTGATGGATGGACCCGCGGTGCATTAGCTAGTTGGTGAGGTAACGGCTCACCAAGGCCGTGATGCATAGCCGACCTGAGAGGGTGATCGGCCACATTGGGACTGAGACACGGCCCAAACTCCTACGGGAGGCAGCAGTAGGGAATCTTCCGCAATGGACGCAAGTCTGACGGAGCAACGCCGCGTGAGTGAAGAAGGTTTTCGGATCGTAAAACTCTGTTGTTAGAGAAGAACAAGTGCTAGAGTAACTGTTAGCGCCTTGACGGTATCTAACCAGAAAGCCACGGCTAACTA
>GV2UCFN02FI1PG
GGTGAGTAACACGTGGGTAACCTGCCCATCAGAGGGGGATAACATCCGGAAACGGATGCTAAAACCGCATAGGTCTTCGAACCGCATGGTTTGAAGAGGAAAAGAGGCGCAAGCTTCTGCTGATGGATGGACCCGCGGTGCATTAGCTAGTTGGTGAGGTAACGGCTCACCAAGGCCGTGATGCATAGCCGACCTGAGAGGGTGATCGGCCACATTGGGACTGAGACACGGCCCAAACTCCTACGGGAGGCAGCAGTAGGGAATCTTCCGCAATGGACGCAAGTCTGACGGAGCAACGCCGCGTGAGTGAAGAAGGTTTTCGGATCGTAAAACTCTGTTGTTAGAGAAGAACAAGTGCTAGAGTAACTGTTAGCGCCTTGACGGTATCTAACCAGAAAGCCACGGCTAACTA
>GV2UCFN02FNJ49
GGTGAGTAACACGTGGGTAACCTGCCCATCAGAGGGGGATAACATCCGGAAACGGATGCTAAAACCGCATAGGTCTTCGAACCGCATGGTTTGAAGAGGAAAAGAGGCGCAAGCTTCTGCTGATGGATGGACCCGCGGTGCATTAGCTAGTTGGTGAGGTAACGGCTCACCAAGGCCGTGATGCATAGCCGACCTGAGAGGGTGATCGGCCACATTGGGACTGAGACACGGCCCAAACTCCTACGGGAGGCAGCAGTAGGGAATCTTCCGCAATGGACGCAAGTCTGACGGAGCAACGCCGCGTGAGTGAAGAAGGTTTTCGGATCGTAAAACTCTGTTGTTAGAGAAGAACAAGTGCTAGAGTAACTGTTAGCGCCTTGACGGTATCTAACCAGAAAGCCACGGCTAACTA
>GV2UCFN02GQK0Y
GGTGAGTAACACGTGGGTAACCTGCCCATCAGAGGGGGATAACATCCGGAAACGGATGCTAAAACCGCATAGGTCTTCGAACCGCATGGTTTGAAGAGGAAAAGAGGCGCAAGCTTCTGCTGATGGATGGACCCGCGGTGCATTAGCTAGTTGGTGAGGTAACGGCTCACCAAGGCCGTGATGCATAGCCGACCTGAGAGGGTGATCGGCCACATTGGGACTGAGACACGGCCCAAACTCCTACGGGAGGCAGCAGTAGGGAATCTTCCGCAATGGACGCAAGTCTGACGGAGCAACGCCGCGTGAGTGAAGAAGGTTTTCGGATCGTAAAACTCTGTTGTTAGAGAAGAACAAGTGCTAGAGTAACTGTTAGCGCCTTGACGGTATCTAACCAGAAAGCCACGGCTAACTA
>GV2UCFN02FLW56
GGTGAGTAACACGTGGGTAACCTGCCCATCAGAGGGGGATAACATCCGGAAACGGATGCTAAAACCGCATAGGTCTTCGAACCGCATGGTTTGAAGAGGAAAAGAGGCGCAAGCTTCTGCTGATGGATGGACCCGCGGTGCATTAGCTAGTTGGTGAGGTAACGGCTCACCAAGGCCGTGATGCATAGCCGACCTGAGAGGGTGATCGGCCACATTGGGACTGAGACACGGCCCAAACTCCTACGGGAGGCAGCAGTAGGGAATCTTCCGCAATGGACGCAAGTCTGACGGAGCAACGCCGCGTGAGTGAAGAAGGTTTTCGGATCGTAAAACTCTGTTGTTAGAGAAGAACAAGTGCTAGAGTAACTGTTAGCGCCTTGACGGTATCTAACCAGAAAGCCACGGCTAACTA
>GV2UCFN02FM4TS
GGTGAGTAACACGTGGGTAACCTGCCCATCAGAGGGGGATAACATCCGGAAACGGATGCTAAAACCGCATAGGTCTTCGAACCGCATGGTTTGAAGAGGAAAAGAGGCGCAAGCTTCTGCTGATGGATGGACCCGCGGTGCATTAGCTAGTTGGTGAGGTAACGGCTCACCAAGGCCGTGATGCATAGCCGACCTGAGAGGGTGATCGGCCACATTGGGACTGAGACACGGCCCAAACTCCTACGGGAGGCAGCAGTAGGGAATCTTCCGCAATGGACGCAAGTCTGACGGAGCAACGCCGCGTGAGTGAAGAAGGTTTTCGGATCGTAAAACTCTGTTGTTAGAGAAGAACAAGTGCTAGAGTAACTGTTAGCGCCTTGACGGTATCTAACCAGAAAGCCACGGCTAACTA
>GV2UCFN02HKAGQ
GGTGAGTAACACGTGGGTAACCTGCCCATCAGAGGGGGATAACATCCGGAAACGGATGCTAAAACCGCATAGGTCTTCGAACCGCATGGTTTGAAGAGGAAAAGAGGCGCAAGCTTCTGCTGATGGATGGACCCGCGGTGCATTAGCTAGTTGGTGAGGTAACGGCTCACCAAGGCCGTGATGCATAGCCGACCTGAGAGGGTGATCGGCCACATTGGGACTGAGACACGGCCCAAACTCCTACGGGAGGCAGCAGTAGGGAATCTTCCGCAATGGACGCAAGTCTGACGGAGCAACGCCGCGTGAGTGAAGAAGGTTTTCGGATCGTAAAACTCTGTTGTTAGAGAAGAACAAGTGCTAGAGTAACTGTTAGCGCCTTGACGGTATCTAACCAGAAAGCCACGGCTAACTA
>GV2UCFN02G6P4L
GGTGAGTAACACGTGGGTAACCTGCCCATCAGAGGGGGATAACATCCGGAAACGGATGCTAAAACCGCATAGGTCTTCGAACCGCATGGTTTGAAGAGGAAAAGAGGCGCAAGCTTCTGCTGATGGATGGACCCGCGGTGCATTAGCTAGTTGGTGAGGTAACGGCTCACCAAGGCCGTGATGCATAGCCGACCTGAGAGGGTGATCGGCCACATTGGGACTGAGACACGGCCCAAACTCCTACGGGAGGCAGCAGTAGGGAATCTTCCGCAATGGACGCAAGTCTGACGGAGCAACGCCGCGTGAGTGAAGAAGGTTTTCGGATCGTAAAACTCTGTTGTTAGAGAAGAACAAGTGCTAGAGTAACTGTTAGCGCCTTGACGGTATCTAACCAGAAAGCCACGGCTAACTA
>GV2UCFN02F0K64
GGTGAGTAACACGTGGGTAACCTGCCCATCAGAGGGGGATAACATCCGGAAACGGATGCTAAAACCGCATAGGTCTTCGAACCGCATGGTTTGAAGAGGAAAAGAGGCGCAAGCTTCTGCTGATGGATGGACCCGCGGTGCATTAGCTAGTTGGTGAGGTAACGGCTCACCAAGGCCGTGATGCATAGCCGACCTGAGAGGGTGATCGGCCACATTGGGACTGAGACACGGCCCAAACTCCTACGGGAGGCAGCAGTAGGGAATCTTCCGCAATGGACGCAAGTCTGACGGAGCAACGCCGCGTGAGTGAAGAAGGTTTTCGGATCGTAAAACTCTGTTGTTAGAGAAGAACAAGTGCTAGAGTAACTGTTAGCGCCTTGACGGTATCTAACCAGAAAGCCACGGCTAACTA
>GV2UCFN02JACUR
GGTGAGTAACACGTGGGTAACCTGCCCATCAGAGGGGGATAACATCCGGAAACGGATGCTAAAACCGCATAGGTCTTCGAACCGCATGGTTTGAAGAGGAAAAGAGGCGCAAGCTTCTGCTGATGGATGGACCCGCGGTGCATTAGCTAGTTGGTGAGGTAACGGCTCACCAAGGCCGTGATGCATAGCCGACCTGAGAGGGTGATCGGCCACATTGGGACTGAGACACGGCCCAAACTCCTACGGGAGGCAGCAGTAGGGAATCTTCCGCAATGGACGCAAGTCTGACGGAGCAACGCCGCGTGAGTGAAGAAGGTTTTCGGATCGTAAAACTCTGTTGTTAGAGAAGAACAAGTGCTAGAGTAACTGTTAGCGCCTTGACGGTATCTAACCAGAAAGCCACGGCTAACTA
>GV2UCFN02INFEI
GGTGAGTAACACGTGGGTAACCTGCCCATCAGAGGGGGATAACATCCGGAAACGGATGCTAAAACCGCATAGGTCTTCGAACCGCATGGTTTGAAGAGGAAAAGAGGCGCAAGCTTCTGCTGATGGATGGACCCGCGGTGCATTAGCTAGTTGGTGAGGTAACGGCTCACCAAGGCCGTGATGCATAGCCGACCTGAGAGGGTGATCGGCCACATTGGGACTGAGACACGGCCCAAACTCCTACGGGAGGCAGCAGTAGGGAATCTTCCGCAATGGACGCAAGTCTGACGGAGCAACGCCGCGTGAGTGAAGAAGGTTTTCGGATCGTAAAACTCTGTTGTTAGAGAAGAACAAGTGCTAGAGTAACTGTTAGCGCCTTGACGGTATCTAACCAGAAAGCCACGGCTAACTA
>GV2UCFN02HA3RN
GGTGAGTAACACGTGGGTAACCTGCCCATCAGAGGGGGATAACATCCGGAAACGGATGCTAAAACCGCATAGGTCTTCGAACCGCATGGTTTGAAGAGGAAAAGAGGCGCAAGCTTCTGCTGATGGATGGACCCGCGGTGCATTAGCTAGTTGGTGAGGTAACGGCTCACCAAGGCCGTGATGCATAGCCGACCTGAGAGGGTGATCGGCCACATTGGGACTGAGACACGGCCCAAACTCCTACGGGAGGCAGCAGTAGGGAATCTTCCGCAATGGACGCAAGTCTGACGGAGCAACGCCGCGTGAGTGAAGAAGGTTTTCGGATCGTAAAACTCTGTTGTTAGAGAAGAACAAGTGCTAGAGTAACTGTTAGCGCCTTGACGGTATCTAACCAGAAAGCCACGGCTAACTA
>GV2UCFN02IZAF0
GGTGAGTAACACGTGGGTAACCTGCCCATCAGAGGGGGATAACATCCGGAAACGGATGCTAAAACCGCATAGGTCTTCGAACCGCATGGTTTGAAGAGGAAAAGAGGCGCAAGCTTCTGCTGATGGATGGACCCGCGGTGCATTAGCTAGTTGGTGAGGTAACGGCTCACCAAGGCCGTGATGCATAGCCGACCTGAGAGGGTGATCGGCCACATTGGGACTGAGACACGGCCCAAACTCCTACGGGAGGCAGCAGTAGGGAATCTTCCGCAATGGACGCAAGTCTGACGGAGCAACGCCGCGTGAGTGAAGAAGGTTTTCGGATCGTAAAACTCTGTTGTTAGAGAAGAACAAGTGCTAGAGTAACTGTTAGCGCCTTGACGGTATCTAACCAGAAAGCCACGGCTAACTA
>GV2UCFN02FHUE2
GGTGAGTAACACGTGGGTAACCTGCCCATCAGAGGGGGATAACATCCGGAAACGGATGCTAAAACCGCATAGGTCTTCGAACCGCATGGTTTGAAGAGGAAAAGAGGCGCAAGCTTCTGCTGATGGATGGACCCGCGGTGCATTAGCTAGTTGGTGAGGTAACGGCTCACCAAGGCCGTGATGCATAGCCGACCTGAGAGGGTGATCGGCCACATTGGGACTGAGACACGGCCCAAACTCCTACGGGAGGCAGCAGTAGGGAATCTTCCGCAATGGACGCAAGTCTGACGGAGCAACGCCGCGTGAGTGAAGAAGGTTTTCGGATCGTAAAACTCTGTTGTTAGAGAAGAACAAGTGCTAGAGTAACTGTTAGCGCCTTGACGGTATCTAACCAGAAAGCCACGGCTAACTA
>GV2UCFN02HVHWT
GGTGAGTAACACGTGGGTAACCTGCCCATCAGAGGGGGATAACATCCGGAAACGGATGCTAAAACCGCATAGGTCTTCGAACCGCATGGTTTGAAGAGGAAAAGAGGCGCAAGCTTCTGCTGATGGATGGACCCGCGGTGCATTAGCTAGTTGGTGAGGTAACGGCTCACCAAGGCCGTGATGCATAGCCGACCTGAGAGGGTGATCGGCCACATTGGGACTGAGACACGGCCCAAACTCCTACGGGAGGCAGCAGTAGGGAATCTTCCGCAATGGACGCAAGTCTGACGGAGCAACGCCGCGTGAGTGAAGAAGGTTTTCGGATCGTAAAACTCTGTTGTTAGAGAAGAACAAGTGCTAGAGTAACTGTTAGCGCCTTGACGGTATCTAACCAGAAAGCCACGGCTAACTA
>GV2UCFN02HGZM6
GGTGAGTAACACGTGGGTAACCTGCCCATCAGAGGGGGATAACATCCGGAAACGGATGCTAAAACCGCATAGGTCTTCGAACCGCATGGTTTGAAGAGGAAAAGAGGCGCAAGCTTCTGCTGATGGATGGACCCGCGGTGCATTAGCTAGTTGGTGAGGTAACGGCTCACCAAGGCCGTGATGCATAGCCGACCTGAGAGGGTGATCGGCCACATTGGGACTGAGACACGGCCCAAACTCCTACGGGAGGCAGCAGTAGGGAATCTTCCGCAATGGACGCAAGTCTGACGGAGCAACGCCGCGTGAGTGAAGAAGGTTTTCGGATCGTAAAACTCTGTTGTTAGAGAAGAACAAGTGCTAGAGTAACTGTTAGCGCCTTGACGGTATCTAACCAGAAAGCCACGGCTAACTA
>GV2UCFN02JLVIC
GGTGAGTAACACGTGGGTAACCTGCCCATCAGAGGGGGATAACATCCGGAAACGGATGCTAAAACCGCATAGGTCTTCGAACCGCATGGTTTGAAGAGGAAAAGAGGCGCAAGCTTCTGCTGATGGATGGACCCGCGGTGCATTAGCTAGTTGGTGAGGTAACGGCTCACCAAGGCCGTGATGCATAGCCGACCTGAGAGGGTGATCGGCCACATTGGGACTGAGACACGGCCCAAACTCCTACGGGAGGCAGCAGTAGGGAATCTTCCGCAATGGACGCAAGTCTGACGGAGCAACGCCGCGTGAGTGAAGAAGGTTTTCGGATCGTAAAACTCTGTTGTTAGAGAAGAACAAGTGCTAGAGTAACTGTTAGCGCCTTGACGGTATCTAACCAGAAAGCCACGGCTAACTA
>G3BZQ8102H548E
GGTGAGTAACACGTGGGTAACCTGCCCATCAGAGGGGGATAACATCCGGAAACGGATGCTAAAACCGCATAGGTCTTCGAACCGCATGGTTTGAAGAGGAAAAGAGGCGCAAGCTTCTGCTGATGGATGGACCCGCGGTGCATTAGCTAGTTGGTGAGGTAACGGCTCACCAAGGCCGTGATGCATAGCCGACCTGAGAGGGTGATCGGCCACATTGGGACTGAGACACGGCCCAAACTCCTACGGGAGGCAGCAGTAGGGAATCTTCCGCAATGGACGCAAGTCTGACGGAGCAACGCCGCGTGAGTGAAGAAGGTTTTCGGATCGTAAAACTCTGTTGTTAGAGAAGAACAAGTGCTAGAGTAACTGTTAGCGCCTTGACGGTATCTAACCAGAAAGCCACGGCTAACTA
>G3BZQ8102F4XLV
GGTGAGTAACACGTGGGTAACCTGCCCATCAGAGGGGGATAACATCCGGAAACGGATGCTAAAACCGCATAGGTCTTCGAACCGCATGGTTTGAAGAGGAAAAGAGGCGCAAGCTTCTGCTGATGGATGGACCCGCGGTGCATTAGCTAGTTGGTGAGGTAACGGCTCACCAAGGCCGTGATGCATAGCCGACCTGAGAGGGTGATCGGCCACATTGGGACTGAGACACGGCCCAAACTCCTACGGGAGGCAGCAGTAGGGAATCTTCCGCAATGGACGCAAGTCTGACGGAGCAACGCCGCGTGAGTGAAGAAGGTTTTCGGATCGTAAAACTCTGTTGTTAGAGAAGAACAAGTGCTAGAGTAACTGTTAGCGCCTTGACGGTATCTAACCAGAAAGCCACGGCTAACTA
>G3BZQ8102JCNCA
GGTGAGTAACACGTGGGTAACCTGCCCATCAGAGGGGGATAACATCCGGAAACGGATGCTAAAACCGCATAGGTCTTCGAACCGCATGGTTTGAAGAGGAAAAGAGGCGCAAGCTTCTGCTGATGGATGGACCCGCGGTGCATTAGCTAGTTGGTGAGGTAACGGCTCACCAAGGCCGTGATGCATAGCCGACCTGAGAGGGTGATCGGCCACATTGGGACTGAGACACGGCCCAAACTCCTACGGGAGGCAGCAGTAGGGAATCTTCCGCAATGGACGCAAGTCTGACGGAGCAACGCCGCGTGAGTGAAGAAGGTTTTCGGATCGTAAAACTCTGTTGTTAGAGAAGAACAAGTGCTAGAGTAACTGTTAGCGCCTTGACGGTATCTAACCAGAAAGCCACGGCTAACTA
>G3BZQ8102H9HOV
GGTGAGTAACACGTGGGTAACCTGCCCATCAGAGGGGGATAACATCCGGAAACGGATGCTAAAACCGCATAGGTCTTCGAACCGCATGGTTTGAAGAGGAAAAGAGGCGCAAGCTTCTGCTGATGGATGGACCCGCGGTGCATTAGCTAGTTGGTGAGGTAACGGCTCACCAAGGCCGTGATGCATAGCCGACCTGAGAGGGTGATCGGCCACATTGGGACTGAGACACGGCCCAAACTCCTACGGGAGGCAGCAGTAGGGAATCTTCCGCAATGGACGCAAGTCTGACGGAGCAACGCCGCGTGAGTGAAGAAGGTTTTCGGATCGTAAAACTCTGTTGTTAGAGAAGAACAAGTGCTAGAGTAACTGTTAGCGCCTTGACGGTATCTAACCAGAAAGCCACGGCTAACTA
>G3BZQ8102G0MZI
GGTGAGTAACACGTGGGTAACCTGCCCATCAGAGGGGGATAACATCCGGAAACGGATGCTAAAACCGCATAGGTCTTCGAACCGCATGGTTTGAAGAGGAAAAGAGGCGCAAGCTTCTGCTGATGGATGGACCCGCGGTGCATTAGCTAGTTGGTGAGGTAACGGCTCACCAAGGCCGTGATGCATAGCCGACCTGAGAGGGTGATCGGCCACATTGGGACTGAGACACGGCCCAAACTCCTACGGGAGGCAGCAGTAGGGAATCTTCCGCAATGGACGCAAGTCTGACGGAGCAACGCCGCGTGAGTGAAGAAGGTTTTCGGATCGTAAAACTCTGTTGTTAGAGAAGAACAAGTGCTAGAGTAACTGTTAGCGCCTTGACGGTATCTAACCAGAAAGCCACGGCTAACTA
>G3BZQ8102FZJ01
GGTGAGTAACACGTGGGTAACCTGCCCATCAGAGGGGGATAACATCCGGAAACGGATGCTAAAACCGCATAGGTCTTCGAACCGCATGGTTTGAAGAGGAAAAGAGGCGCAAGCTTCTGCTGATGGATGGACCCGCGGTGCATTAGCTAGTTGGTGAGGTAACGGCTCACCAAGGCCGTGATGCATAGCCGACCTGAGAGGGTGATCGGCCACATTGGGACTGAGACACGGCCCAAACTCCTACGGGAGGCAGCAGTAGGGAATCTTCCGCAATGGACGCAAGTCTGACGGAGCAACGCCGCGTGAGTGAAGAAGGTTTTCGGATCGTAAAACTCTGTTGTTAGAGAAGAACAAGTGCTAGAGTAACTGTTAGCGCCTTGACGGTATCTAACCAGAAAGCCACGGCTAACTA
>G3BZQ8102JHVK5
GGTGAGTAACACGTGGGTAACCTGCCCATCAGAGGGGGATAACATTCGGAAACGGATGCTAAAACCGCATAGGTCTTCGAACCGCATGGTTTGAAGAGGAAAGAGGCGCAAGCTTCTGCTGATGGATGGACCCGCGGTGCATTAGCTAGTTGGTGAGGTAACGGCTCACCAAGGCCGTGATGCATAGCCGACCTGAGAGGGTGATCGGCCACATTGGGACTGAGACACGGCCCAAACTCCTACGGGAGGCAGCAGTAGGGAATCTTCCGCAATGGACGCAAGTCTGACGGAGCAACGCCGCGTGAGTGAAGAAGGTTTTCGGATCGTAAAACTCTGTTGTTAGAGAAGAACAAGTGCTAGAGTAACTGTTAGCGCCTTGACGGTATCTAACCAGAAAGCCACGGCTAACTA
>G35JFLI02JB4XT
GGTGAGTAACACGTGGGTAACCTGCCCATCAGAGGGGGATAACATTCGGAAACGGATGCTAAAACCGCATAGGTCTTCGAACCGCATGGTTTGAAGAGGAAAGAGGCGCAAGCTTCTGCTGATGGATGGACCCGCGGTGCATTAGCTAGTTGGTGAGGTAACGGCTCACCAAGGCCGTGATGCATAGCCGACCTGAGAGGGTGATCGGCCACATTGGGACTGAGACACGGCCCAAACTCCTACGGGAGGCAGCAGTAGGGAATCTTCCGCAATGGACGCAAGTCTGACGGAGCAACGCCGCGTGAGTGAAGAAGGTTTTCGGATCGTAAAACTCTGTTGTTAGAGAAGAACAAGTGCTAGAGTAACTGTTAGCGCCTTGACGGTATCTAACCAGAAAGCCACGGCTAACTA
>GV2UCFN02FXHUQ
GGTGAGTAACACGTGGGTAACCTGCCCATCAGAGGGGGATAACATTCGGAAACGGATGCTAAAACCGCATAGGTCTTCGAACCGCATGGTTTGAAGAGGAAAAGAGGCGCAAGCTTCTGCTGATGGATGGACCCGCGGTGCATTAGCTAGTTGGTGAGGTAACGGCTCACCAAGGCCGTGATGCATAGCCGACCTGAGAGGGTGATCGGCCACATTGGGACTGAGACACGGCCCAAACTCCTACGGGAGGCAGCAGTAGGGAATCTTCCGCAATGGACGCAAGTCTGACGGAGCAACGCCGCGTGAGTGAAGAAGGTTTTCGGATCGTAAAACTCTGTTGTTAGAGAAGAACAAGTGCTAGAGTAACTGTTAGCGCCTTGACGGTATCTAACCAGAAAGCCACGGCTAACTA
>GV2UCFN02I7UFA
GGTGAGTAACACGTGGGTAACCTGCCCATCAGAGGGGGATAACATTCGGAAACGGATGCTAAAACCGCATAGGTCTTCGAACCGCATGGTTTGAAGAGGAAAAGAGGCGCAAGCTTCTGCTGATGGATGGACCCGCGGTGCATTAGCTAGTTGGTGAGGTAACGGCTCACCAAGGCCGTGATGCATAGCCGACCTGAGAGGGTGATCGGCCACATTGGGACTGAGACACGGCCCAAACTCCTACGGGAGGCAGCAGTAGGGAATCTTCCGCAATGGACGCAAGTCTGACGGAGCAACGCCGCGTGAGTGAAGAAGGTTTTCGGATCGTAAAACTCTGTTGTTAGAGAAGAACAAGTGCTAGAGTAACTGTTAGCGCCTTGACGGTATCTAACCAGAAAGCCACGGCTAACTA
>GV2UCFN02IJAND
GGTGAGTAACACGTGGGTAACCTGCCCATCAGAGGGGGATAACATTCGGAAACGGATGCTAAAACCGCATAGGTCTTCGAACCGCATGGTTTGAAGAGGAAAAGAGGCGCAAGCTTCTGCTGATGGATGGACCCGCGGTGCATTAGCTAGTTGGTGAGGTAACGGCTCACCAAGGCCGTGATGCATAGCCGACCTGAGAGGGTGATCGGCCACATTGGGACTGAGACACGGCCCAAACTCCTACGGGAGGCAGCAGTAGGGAATCTTCCGCAATGGACGCAAGTCTGACGGAGCAACGCCGCGTGAGTGAAGAAGGTTTTCGGATCGTAAAACTCTGTTGTTAGAGAAGAACAAGTGCTAGAGTAACTGTTAGCGCCTTGACGGTATCTAACCAGAAAGCCACGGCTAACTA
>GV2UCFN02IAGTC
GGTGAGTAACACGTGGGTAACCTGCCCATCAGAGGGGAATAACATTCGGAAACGGATGCTAAAACCGCATAGGTCTTCGAACCGCATGGTTTGAAGAGGAAAAGAGGCGCAAGCTTCTGCTGATGGATGGACCCGCGGTGCATTAGCTAGTTGGTGAGGTAACGGCTCACCAAGGCCGTGATGCATAGCCGACCTGAGAGGGTGATCGGCCACATTGGGACTGAGACACGGCCCAAACTCCTACGGGAGGCAGCAGTAGGGAATCTTCCGCAATGGACGCAAGTCTGACGGAGCAACGCCGCGTGAGTGAAGAAGGTTTTCGGATCGTAAAACTCTGTTGTTAGAGAAGAACAAGTGCTAGAGTAACTGTTAGCACCTTGACGGTATCTAACCAGAAAGCCACGGCTAACTA
>G35JFLI02F3H5Q
GGTGAGTAACACGTGGGTAACCTGCCCATCAGAGGGGGATAACATTCGGAAACGGATGCTAAAACCGCATAGGTCTTCGAACCGCATGGTTCGAAGAGGAAAAGAGGCGCAAGCTTCTGCTGATGGATGGACCCGCGGTGCATTAGCTAGTTGGTGAGGTAACGGCTCACCAAGGCCGTGATGCATAGCCGACCTGAGAGGGTGATCGGCCACATTGGGACTGAGACACGGCCCAAACTCCTACGGGAGGCAGCAGTAGGGAATCTTCCGCAATGGACGCAAGTCTGACGGAGCAACGCCGCGTGAGTGAAGAAGGTTTTCGGATCGTAAAACTCTGTTGTTAGAGAAGAACAAGTGCTAGAGTAACTGTTAGCACCTTGACGGTATCTAACCAGAAAGCCACGGCTAACTA
>G35JFLI02G6817
GGTGAGTAACACGTGGGTAACCTGCCCATCAGAGGGGGATAACATTCGGAAACGGATGCTAAAACCGCATAGGTCTTCGAACCGCATGGTTCGAAGAGGAAAAGAGGCGCAAGCTTCTGCTGATGGATGGACCCGCGGTGCATTAGCTAGTTGGTGAGGTAACGGCTCACCAAGGCCGTGATGCATAGCCGACCTGAGAGGGTGATCGGCCACATTGGGACTGAGACACGGCCCAAACTCCTACGGGAGGCAGCAGTAGGGAATCTTCCGCAATGGACGCAAGTCTGACGGAGCAACGCCGCGTGAGTGAAGAAGGTTTTCGGATCGTAAAACTCTGTTGTTAGAGAAGAACAAGTGCTAGAGTAACTGTTAGCACCTTGACGGTATCTAACCAGAAAGCCACGGCTAACTA
>GV2UCFN02F93OX
GGTGAGTAACACGTGGGTAACCTGCCCATCAGAGGGGGATAACATTCGGAAACGGATGCTAAAACCGCATAGGTCTTCGAACCGCATGGTTTGAAGAGGAAAAGAGGCGCAAGCTTCTGCTGATGGATGGACCCGCGGTGCATTAGCTAGTTGGTGAGGTAACGGCTCACCAAGGCCGTGATGCATAGTCGACCTGAGAGGGTGATCGGCCACATTGGGACTGAGACACGGCCCAAACTCCTACGGGAGGCAGCAGTAGGGAATCTTCCGCAATGGACGCAAGTCTGACGGAGCAACGCCGCGTGAGTGAAGAAGGTTTTCGGATCGTAAAACTCTGTTGTTAGAGAAGAACAAGTGCTAGAGTAACTGTTAGCACCTTGACGGTATCTAACCAGAAAGCCACGGCTAACTA
