# Supplementary material for: Investigation of the Effect of Type 2 Diabetes Mellitus on Subgingival Plaque Microbiota by High-Throughput 16S rDNA Pyrosequencing
Source: PLoS One. 2013 Apr 22;8(4):e61516. doi: 10.1371/journal.pone.0061516 (PMC3632544; doi:10.1371/journal.pone.0061516)
Supplement: File S1 — FASTA-format sequences for all the OTUs. Sequences for each OTU are provided in a FASTA-format file. (ZIP) [file pone.0061516.s004.zip › OTU.allseq/Otu0150.fasta]

>G35JFLI02F47NZ
GGTGAGTAACGCGTGGATAACCTGCCTTATACAGGGGGATAACGGAGAGAAATTTCCGCTAAGACCGCATAAGACCACAGCAGCGCATGCTGCGGGGGTAAAAATATTAATAGATATAAGATGGATCCGCGTCCGATTAGCTTGTTGGCGGGTAGGGGCCCACCAAGGCGACGATCGGTAGCCGGCCTGAGAGGGTGAACGGCCACATTGGGACTGAGACACGGCCCAAACTCCTACGGGAGGCAGCAGTGGGGAATATTGGACAATGGGGGGAACCCTGATCCAGCGACGCCGCGTGAGTGAAAAAGTATTTCGGTATGTAAAGCTCTATCAGCAGGGAAGAAAATGACGGTACCTGACTAAGAAGCCCCGGCTAACTA
>G35JFLI02ITF51
GGTGAGTAACGCGTGGATAACCTGCCTTATACAGGGGGATAACGGAGAGAAATTTCCGCTAAAACCGCATAAGACCACAGCACCGCATGGTGCGGGGGTAAAATATTAATAGGTATAAGATGGATCCGCGTCGATTAGCTGTTGCGGGGTAGAGGCCCACCAAGGCGACGATCGGTAGCCGGCCTGAGAGGGTGAACGGCCACATTGGGACTGAGACACGGCCCAAACTCCTACGGGAGGCAGCAGTGGGGAATATTGGACAATGGGGGGGACCCTGATCCAGCGACGCCGCGTGAGTGAAGAAGTATTTCGGTATGTAAAGCTCTATCAGCAGGGAAGAAAATGACGGTACCTGACTAAGAAGCCCCGGCTAACTA
>GV2UCFN02GCZCI
GGTGAGTAACGCGTGGATAACCTGCCTTATACAGGGGGATAACGGAGAGAAATTTTCCGCTAAGACCGCATAAGACCACAGCACCGCATGGTGCGGGGGTAAAATATTAATAGGTATAAGATGGATCCGCGTCCGATTAGCTTGTTGGCGGGGTAGAGGCCCACCAAGGCGACGATCGGTAGCCGGCCTGAGAGGGTGAACGGCCACATTGGGACTGAGACACGGCCCAAACTCCTACGGGAGGCAGCAGTGGGGAATATTGGACAATGGGGGGAACCCTGATCCAGCGACGCCGCGTGAGTGAAGAAGTATTTCGGTATGTAAAGCTCTATCAGCAGGGAAGAAAATGACGGTACCTGACTAAGAAGCCCCGGCTAACTA
>G3BZQ8102JZIWD
GGTGAGTAACGCGTGGATAACCTGCCTTATACAGGGGGATAACGGAGAGAAATTTCCGCTAAGACCGCATAAGACCACAGCAGCGCATGCTGCGGGGGTAAAATATTAATAGGTATAAGATGGATCCGCGTCCGATTAGCTGGTTGGCGGGGTAGAGGCCCACCAAGGCGACGATCGGTAGCCGGCCTGAGAGGGTGAACGGCCACATTGGGACTGAGACACGGCCCAAACTCCTACGGGAGGCAGCAGTGGGGAATATTGGACAATGGGGGGAACCCTGATCCAGCGACGCCGCGTGAGTGAAGAAGTATTTCGGTATGTAAAGCTCTATCAGCAGGGAAGAAAATGACGGTACCTGACTAAGAAGCCCCGGCTAACTA
>GV2UCFN02FW41H
GGTGAGTAACGCGTGGATAACCTGCCTTATACAGGGGGATAACGGAGAGAAATTTCCGCTAAGACCGCATAAGACCACAGCACCGCATGGTGCAGGGGTAAAATATTTATAGGTATAAGATGGATCCGGCGTCCGATTAGCTGGTTGGTGAGGTAGAGGGCTCACCAAGGCGACGATCCGGTAGCCGGGCCTGAGAGGGTGAACGGCCACATTGGGGACTGAGACACGGCCCAAACTCCTACGGGAGGCAGCAGTGGGGGAATATTGGACAATGGGGGGGAACCCTGATCCAGCGACGCCGCGTGAGTGAAGAAGTATTTCGGTATGTAAAGCTCTATCAGCAGGGAAGAAAATGACGGTACCTGACTAAGAAGCCCCGGCTAACTA
>GV2UCFN02IIW37
GGTGAGTAACGCGTGGATAACCTGCCTTATACAGGGGGATAACGGAGAGAAATTTCCGCTAAGACCGCATAAGACCACAGCACCGCATGGTGCAGGGGTAAAATATTTATAGGTATAAGATGGATCCGGCGTCCGATTAGCTGGTTGGTGAGGTAGAGGGCTCACCAAGGCGACGATCCGGTAGCCGGGCCTGAGAGGGTGAACGGCCACATTGGGGACTGAGACACGGCCCAAACTCCTACGGGAGGCAGCAGTGGGGGAATATTGGACAATGGGGGGGAACCCTGATCCAGCGACGCCGCGTGAGTGAAGAAGTATTTCGGTATGTAAAGCTCTATCAGCAGGGAAGAAAATGACGGTACCTGACTAAGAAGCCCCGGCTAACTA
>GV2UCFN02JGMC3
GGTGAGTAACGCGTGGATAACCTGCCTTATACAGGGGGATAACGGAGAGAAATTTCCGCTAACACCGCATAAGACCACAGCACCGCATGGTGCAGGGGTAAAATATTTATAGGTATAAGATGGATCTGCGTCGATTAGCTTGTTGGTGAGGGTAAGGCCACCAAGGCGACGATCGGTAGCCGGCCTGAGAGGGTGAACGGCCACATTGGGACTGAGACACGGCCCAAACTCCTACGGGAGGCAGCAGTGGGGAATATTGGACAATGGGGGAAACCCTGATCCAGCGACGCCGCGTGAGTGAAGAAGTATTTCGGTATGTAAAGCTCTATCAGCAGGGAAGAAAATGACGGTACCTGACTAAGAAGCCCCGGCTAACTA
>GV2UCFN02FZHH6
GGTGAGTAACGCGTGGATAACCTGCCTTATACAGGGGGATAACGGAGAGAAATTTCCGGCTAAGGACCGCATAAGACCACAGCACCGCATGGTGCAGGGGTAAAATATTAATAGGTATAAGATGGATCCGCGTCCGATTAGCTTGTTGGTGAGGTAGAGGCTCACCAAGGCGACGATCGGTAGCCGGCCTGAGAGGGTGAACGGCCACATTGGGACTGAGACACGGGCCCAAACTCCTACGGGAGGGCAGCAGTGGGGAATATTGGACAATGGGGGAAACCCTGATCCAGCGACGCCGCGTGAGTGAAGAAGTATTTCGGTATGTAAAGCTCTATCAGCAGGGAAGAAAATGACGGTACCTGACTAAGAAGCCCCGGCTAACTA
>G35JFLI02F4LXR
GGTGAGTAACGCGTGGATAACCTGCCTTAGTACAGGGGGATAACGGAGAGAAATTTCCGCTAAGACCGCATAAGACCACAGCACGCATGGTGCAGGGTAAATATTAATAGGTATAAGATGGATCCGCGTCCGATTAGCTTGTTGGTGAGGTAGAGGCTCACCAAGGCGACGATCGGTAGCCGGCCTGAGAGGGTGAACGGCCACATTGGGACTGAGACACGGCCCAAACTCCTACGGGAGGCAGCAGTGGGGAATATTGGACAATGGGGGAAACCCTGATCCAGCGACGCCGCGTGAGTGAAGAAGTATTTCGGTATGTAAAGCTCTATCAGCAGGGAAGAAAATGACGGTACCTGACTAAGAAGCCCCGGCTAACTA
>G3BZQ8102GX8AK
GGTGAGTAACGCGTGGATAACCTGCCTTATACAGGGGGATAACGGAGAGAAATTTCCGCTAAGACCGCATAAGACCACAGCACCGCATGGTGCAGGGGTAAAATATTATAGGTATAAGATGGATCCGCGTCCGATTAGCTTGTTGGTGAGGTAGAGGCTCACCAAGGCGACGATCGGTAGCCGGCCTGAGAGGGTGAACGGCCACATTGGGACTGAGACACGACCCAAACTCCTACGGGAGGCAGCAGTGGGGAATATTGGACAATGGGGGGAACCCTGATCCAGCGACGCCGCGTGAGTGAAGAAGTATTTCGGTATGTAAAGCTCTATCAGCAGGGAAGAAAATGACGGTACCTGAGTAAGAAGCCCCGGCTAACTA
>GV2UCFN02JSM7U
GGTGAGTAACGCGTGGATAACCTGCCTTATACAGGGGGATAACGGAGAGAAATTTCCGCTAACACCGCATAAGACCACAGCACCGCATGGTGCAGGGGTAAAATATTTATAGGTATAAGATGGATCTGCGTCCGATTAGCTTGTTGGTGAGGTAAAGGCCCACCAAGGCGACGATCGGTAGCCGGCCTGAGAGGGTGAACGGCCACATTGGGACTGAGACACGGCCCAAACTCCTACGGGAGGCAGCAGTGGGGAATATTGGACAATGGGGGAAACCCTGATCCAGCGACGCCGCGTGAGTGAAGAAGTATTTCGGTATGTAAAGCTCTATCAGCAGGGAAGAAAATGACGGTACCTGACTAAGAAGCCCCGGCTAACTA
>GV2UCFN02F3NQT
GGTGAGTAACGCGTGGATAACCTGCCTTATACAGGGGGATAACGGAGAGAAATTTCCGCTAACACCGCATAAGACCACAGCACCGCATGGTGCAGGGGTAAAATATTTATAGGTATAAGATGGATCTGCGTCCGATTAGCTTGTTGGTGAGGTAAAGGCCCACCAAGGCGACGATCGGTAGCCGGCCTGAGAGGGTGAACGGCCACATTGGGACTGAGACACGGCCCAAACTCCTACGGGAGGCAGCAGTGGGGAATATTGGACAATGGGGGAAACCCTGATCCAGCGACGCCGCGTGAGTGAAGAAGTATTTCGGTATGTAAAGCTCTATCAGCAGGGAAGAAAATGACGGTACCTGACTAAGAAGCCCCGGCTAACTA
>GV2UCFN02IVZB6
GGTGAGTAACGCGTGGATAACCTGCCTTATACAGGGGGATAACGGAGAGAAATTTCCGCTAACACCGCATAAGACCACAGCACCGCATGGTGCAGGGGTAAAATATTTATAGGTATAAGATGGATCCGCGTCCGATTAGCTGGTTGGTGAGGTAAAGGCCCACCAAGGCGACGATCGGTAGCCGGCCTGAGAGGGTGAACGGCCACATTGGGACTGAGACACGGCCCAAACTCCTACGGGAGGCAGCAGTGGGGAATATTGGACAATGGGGGGAACCCTGATCCAGCGACGCCGCGTGAGTGAAGAAGTATTTCGGTATGTAAAGCTCTATCAGCAGGGAAGAAAATGACGGTACCTGACTAAGAAGCCCCGGCTAACTA
>GV2UCFN02FWW4X
GGTGAGTAACGCGTGGATAACCTGCCTTATACAGGGGGATAACGGAGAGAAATTTCCGCTAAGACCGCATAAGACCACAGCACCGCATGGTGCAGGGGTAAAATATTTATAGGTATAAGATGGATCCGCGTCCGATTAGCTAGTTGGTGAGGTAAAGGCCCACCAAGGCGACGATCGGTAGCCGGCCTGAGAGGGTGAACGGCCACATTGGGACTGAGACACGGCCCAAACTCCTACGGGAGGCAGCAGTGGGGGAATATTGGACAATGGGGGGAAACCCTGATCCAGCGACGCCGCGTGAGTGAAGAAGTATTTCGGTATGTAAAGCTCTATCAGCAGGGAAGAAAATGACGGTACCTGACTAAGAAGCCCCGGCTAACTA
>G3BZQ8102G7TG2
GGTGAGTAACGCGTGGATAACCTGCCTTATACAGGGGGATAACGGAGAGAAATTTCCGCTAACACCGCATAAGACCACAGCACCGCATGGTGCAGGGGTAAAATATTTATAGGTATAAGATGGATCCGCGTCCGATTAGCTAGTTGGTGAGGTAAAGGCCCACCAAGGCGACGATCGGTAGCCGGCCTGAGAGGGTGAACGGCCACATTGGGACTGAGACACGGCCCAAACTCCTACGGGAGGCAGCAGTGGGGAATATTGGACAATGGGGGAAACCCTGATCCAGCGACGCCGCGTGAGTGAAGAAGTATTTCGGTATGTAAAGCTCTATCAGCAGGGAAGAAAATGACGGTACCTGACTAAGAAGCCCCGGCTAACTA
>G3BZQ8102G7PA9
GGTGAGTAACGCGTGGATAACCTGCCTTATACAGGGGGATAACGGAGAGAAATTTCCGCTAACACCGCATAAGACCACAGCACCGCATGGTGCAGGGGTAAAATATTTATAGGTATAAGATGGATCCGCGTCCGATTAGCTAGTTGGTGAGGTAAAGGCCCACCAAGGCGACGATCGGTAGCCGGCCTGAGAGGGTGAACGGCCACATTGGGACTGAGACACGGCCCAAACTCCTACGGGAGGCAGCAGTGGGGAATATTGGACAATGGGGGAAACCCTGATCCAGCGACGCCGCGTGAGTGAAGAAGTATTTCGGTATGTAAAGCTCTATCAGCAGGGAAGAAAATGACGGTACCTGACTAAGAAGCCCCGGCTAACTA
>GV2UCFN02GEHF8
GGTGAGTAACGCGTGGATAACCTGCCTTATACAGGGGGATAACGGAGAGAAATTTCCGCTAAGACCGCATAAGACCACAGCACCGCATGGTGCAGGGGTAAAATATTTATAGGTATAAGATGGATCCGCGTCCGATTAGCTAGTTGGTGAGGTAAAGGCCCACCAAGGCGACGATCGGTAGCCGGCCTGAGAGGGTGAACGGCCACATTGGGACTGAGACACGGCCCAAACTCCTACGGGAGGCAGCAGTGGGGAATATTGGACAATGGGGGAAACCCTGATCCAGCGACGCCGCGTGAGTGAAGAAGTATTTCGGTATGTAAAGCTCTATCAGCAGGGAAGAAAATGACGGTACCTGACTAAGAAGCCCCGGCTAACTA
>GV2UCFN02ICSTI
GGTGAGTAACGCGTGGATAACCTGCCTTATACAGGGGGATAACGGAGAGAAATTTCCGCTAAGACCGCATAAGACCACAGCACCGCATGGTGCAGGGGTAAAATATTTATAGGTATAAGATGGATCCGCGTCCGATTAGCTAGTTGGTGAGGTAAAGGCCCACCAAGGCGACGATCGGTAGCCGGCCTGAGAGGGTGAACGGCCACATTGGGACTGAGACACGGCCCAAACTCCTACGGGAGGCAGCAGTGGGGAATATTGGACAATGGGGGAAACCCTGATCCAGCGACGCCGCGTGAGTGAAGAAGTATTTCGGTATGTAAAGCTCTATCAGCAGGGAAGAAAATGACGGTACCTGACTAAGAAGCCCCGGCTAACTA
>GV2UCFN02JQ6B6
GGTGAGTAACGCGTGGATAACCTGCCTTATACAGGGGGATAACGGAGAGAAATTTCCGCTAAGACCGCATAAGACCACAGCACCGCATGGTGCAGGGGTAAAATATTTATAGGTATAAGATGGATCCGCGTCCGATTAGCTAGTTGGTGAGGTAAAGGCCCACCAAGGCGACGATCGGTAGCCGGCCTGAGAGGGTGAACGGCCACATTGGGACTGAGACACGGCCCAAACTCCTACGGGAGGCAGCAGTGGGGAATATTGGACAATGGGGGAAACCCTGATCCAGCGACGCCGCGTGAGTGAAGAAGTATTTCGGTATGTAAAGCTCTATCAGCAGGGAAGAAAATGACGGTACCTGACTAAGAAGCCCCGGCTAACTA
>GV2UCFN02HD9KD
GGTGAGTAACGCGTGGATAACCTGCCTTATACAGGGGGATAACGGAGAGAAATTTCCGCTAAGACCGCATAAGACCACAGCACCGCATGGTGCAGGGGTAAAATATTTATAGGTATAAGATGGATCCGCGTCCGATTAGCTAGTTGGTGAGGTAAAGGCCCACCAAGGCGACGATCGGTAGCCGGCCTGAGAGGGTGAACGGCCACATTGGGACTGAGACACGGCCCAAACTCCTACGGGAGGCAGCAGTGGGGAATATTGGACAATGGGGGAAACCCTGATCCAGCGACGCCGCGTGAGTGAAGAAGTATTTCGGTATGTAAAGCTCTATCAGCAGGGAAGAAAATGACGGTACCTGACTAAGAAGCCCCGGCTAACTA
>GV2UCFN02G3R4K
GGTGAGTAACGCGTGGATAACCTGCCTTATACAGGGGGATAACGGAGAGAAATTTCCGCTAAGACCGCATAAGACCACAGCACCGCATGGTGCAGGGGTAAAATATTTATAGGTATAAGATGGATCCGCGTCCGATTAGCTAGTTGGTGAGGTAAAGGCCCACCAAGGCGACGATCGGTAGCCGGCCTGAGAGGGTGAACGGCCACATTGGGACTGAGACACGGCCCAAACTCCTACGGGAGGCAGCAGTGGGGAATATTGGACAATGGGGGAAACCCTGATCCAGCGACGCCGCGTGAGTGAAGAAGTATTTCGGTATGTAAAGCTCTATCAGCAGGGAAGAAAATGACGGTACCTGACTAAGAAGCCCCGGCTAACTA
>GV2UCFN02GXSGT
GGTGAGTAACGCGTGGATAACCTGCCTTATACAGGGGGATAACGGAGAGAAATTTCCGCTAAGACCGCATAAGACCACAGCACCGCATGGTGCAGGGGTAAAATATTTATAGGTATAAGATGGATCCGCGTCCGATTAGCTAGTTGGTGAGGTAAAGGCCCACCAAGGCGACGATCGGTAGCCGGCCTGAGAGGGTGAACGGCCACATTGGGACTGAGACACGGCCCAAACTCCTACGGGAGGCAGCAGTGGGGAATATTGGACAATGGGGGAAACCCTGATCCAGCGACGCCGCGTGAGTGAAGAAGTATTTCGGTATGTAAAGCTCTATCAGCAGGGAAGAAAATGACGGTACCTGACTAAGAAGCCCCGGCTAACTA
>GV2UCFN02F13HP
GGTGAGTAACGCGTGGATAACCTGCCTTATACAGGGGGATAACGGAGAGAAATTTCCGCTAAGACCGCATAAGACCACAGCACCGCATGGTGCAGGGGTAAAATATTTATAGGTATAAGATGGATCCGCGTCCGATTAGCTAGTTGGTGAGGTAAAGGCCCACCAAGGCGACGATCGGTAGCCGGCCTGAGAGGGTGAACGGCCACATTGGGACTGAGACACGGCCCAAACTCCTACGGGAGGCAGCAGTGGGGAATATTGGACAATGGGGGAAACCCTGATCCAGCGACGCCGCGTGAGTGAAGAAGTATTTCGGTATGTAAAGCTCTATCAGCAGGGAAGAAAATGACGGTACCTGACTAAGAAGCCCCGGCTAACTA
>GV2UCFN02HIEC7
GGTGAGTAACGCGTGGATAACCTGCCTTATACAGGGGGATAACGGAGAGAAATTTCCGCTAAGACCGCATAAGACCACAGCACCGCATGGTGCAGGGGTAAAATATTTATAGGTATAAGATGGATCCGCGTCCGATTAGCTAGTTGGTGAGGTAAAGGCCCACCAAGGCGACGATCGGTAGCCGGCCTGAGAGGGTGAACGGCCACATTGGGACTGAGACACGGCCCAAACTCCTACGGGAGGCAGCAGTGGGGAATATTGGACAATGGGGGAAACCCTGATCCAGCGACGCCGCGTGAGTGAAGAAGTATTTCGGTATGTAAAGCTCTATCAGCAGGGAAGAAAATGACGGTACCTGACTAAGAAGCCCCGGCTAACTA
>GV2UCFN02H9P3A
GGTGAGTAACGCGTGGATAACCTGCCTTATACAGGGGGATAACGGAGAGAAATTTCCGCTAAGACCGCATAAGACCACAGCACCGCATGGTGCAGGGGTAAAATATTTATAGGTATAAGATGGATCCGCGTCCGATTAGCTAGTTGGTGAGGTAAAGGCCCACCAAGGCGACGATCGGTAGCCGGCCTGAGAGGGTGAACGGCCACATTGGGACTGAGACACGGCCCAAACTCCTACGGGAGGCAGCAGTGGGGAATATTGGACAATGGGGGAAACCCTGATCCAGCGACGCCGCGTGAGTGAAGAAGTATTTCGGTATGTAAAGCTCTATCAGCAGGGAAGAAAATGACGGTACCTGACTAAGAAGCCCCGGCTAACTA
>GV2UCFN02JLVCW
GGTGAGTAACGCGTGGATAACCTGCCTTATACAGGGGGATAACGGAGAGAAATTTCCGCTAAGACCGCATAAGACCACAGCACCGCATGGTGCAGGGGTAAAATATTTATAGGTATAAGATGGATCCGCGTCCGATTAGCTAGTTGGTGAGGTAAAGGCCCACCAAGGCGACGATCGGTAGCCGGCCTGAGAGGGTGAACGGCCACATTGGGACTGAGACACGGCCCAAACTCCTACGGGAGGCAGCAGTGGGGAATATTGGACAATGGGGGAAACCCTGATCCAGCGACGCCGCGTGAGTGAAGAAGTATTTCGGTATGTAAAGCTCTATCAGCAGGGAAGAAAATGACGGTACCTGACTAAGAAGCCCCGGCTAACTA
>GV2UCFN02I1JA1
GGTGAGTAACGCGTGGATAACCTGCCTTATACAGGGGGATAACGGAGAGAAATTTCCGCTAAGACCGCATAAGACCACAGCACCGCATGGTGCAGGGGTAAAATATTTATAGGTATAAGATGGATCCGCGTCCGATTAGCTAGTTGGTGAGGTAAAGGCCCACCAAGGCGACGATCGGTAGCCGGCCTGAGAGGGTGAACGGCCACATTGGGACTGAGACACGGCCCAAACTCCTACGGGAGGCAGCAGTGGGGAATATTGGACAATGGGGGAAACCCTGATCCAGCGACGCCGCGTGAGTGAAGAAGTATTTCGGTATGTAAAGCTCTATCAGCAGGGAAGAAAATGACGGTACCTGACTAAGAAGCCCCGGCTAACTA
>GV2UCFN02GQ4Z4
GGTGAGTAACGCGTGGATAACCTGCCTTATACAGGGGGATAACGGAGAGAAATTTCCGCTAAGACCGCATAAGACCACAGCACCGCATGGTGCAGGGGTAAAATATTTATAGGTATAAGATGGATCCGCGTCCGATTAGCTAGTTGGTGAGGTAGGGGCTCACCAAGGCGACGATCGGTAGCCGGCCTGAGAGGGTGAACGGCCACATTGGGACTGAGACACGGCCCAAACTCCTACGGGAGGCAGCAGTGGGGAATATTGGACAATGGGGGGAACCCTGATCCAGCGACGCCGCGTGAGTGAAGAAGTATTTCGGTATGTAAAGCTCTATCAGCAGGGAAGAAAATGACGGTACCTGACTAAGAAGCCCCGGCTAACTA
>GV2UCFN02FQJYB
GGTGAGTAACGCGTGGATAACCTGCCTTATACAGGGGGATAACGGAGAGAAATTTCCGCTAAGACCGCATAAGACCACAGCACCGCATGGTGCAGGGGTAAAATATTTATAGGTATAAGATGGATCCGCGTCCGATTAGCTAGTTGGTGAGGTAGGGGCTCACCAAGGCGACGATCGGTAGCCGGCCTGAGAGGGTGAACGGCCACATTGGGACTGAGACACGGCCCAAACTCCTACGGGAGGCAGCAGTGGGGAATATTGGACAATGGGGGGAACCCTGATCCAGCGACGCCGCGTGAGTGAAGAAGTATTTCGGTATGTAAAGCTCTATCAGCAGGGAAGAAAATGACGGTACCTGACTAAGAAGCCCCGGCTAACTA
>GV2UCFN02GNITV
GGTGAGTAACGCGTGGATAACCTGCCTTATACAGGGGGATAACGGAGAGAAATTTCCGCTAAGACCGCATAAGACCACAGCACCGCATGGTGCAGGGGTAAAATATTTATAGGTATAAGATGGATCCGCGTCCGATTAGCTAGTTGGTGAGGTAGGGGCTCACCAAGGCGACGATCGGTAGCCGGCCTGAGAGGGTGAACGGCCACATTGGGACTGAGACACGGCCCAAACTCCTACGGGAGGCAGCAGTGGGGAATATTGGACAATGGGGGGAACCCTGATCCAGCGACGCCGCGTGAGTGAAGAAGTATTTCGGTATGTAAAGCTCTATCAGCAGGGAAGAAAATGACGGTACCTGACTAAGAAGCCCCGGCTAACTA
>GV2UCFN02F2KJN
GGTGAGTAACGCGTGGATAACCTGCCTTATACAGGGGGATAACGGAGAGAAATTTCCGCTAAGACCGCATAAGACCACAGCACCGCATGGTGCAGGGGTAAAATATTTATAGGTATAAGATGGATCCGCGTCCGATTAGCTAGTTGGTGAGGTAGGGGCTCACCAAGGCGACGATCGGTAGCCGGCCTGAGAGGGTGAACGGCCACATTGGGACTGAGACACGGCCCAAACTCCTACGGGAGGCAGCAGTGGGGAATATTGGACAATGGGGGGAACCCTGATCCAGCGACGCCGCGTGAGTGAAGAAGTATTTCGGTATGTAAAGCTCTATCAGCAGGGAAGAAAATGACGGTACCTGACTAAGAAGCCCCGGCTAACTA
>GV2UCFN02G25K9
GGTGAGTAACGCGTGGATAACCTGCCTTATACAGGGGGATAACGGAGAGAAATTTCCGCTAAGACCGCATAAGACCACAGCACCGCATGGTGCAGGGGTAAAATATTTATAGGTATAAGATGGATCCGCGTCCGATTAGCTTGTTGGTGAGGTAGAGGCTCACCAAGGCGACGATCGGTAGCCGGCCTGAGAGGGTGAACGGCCACATTGGGACTGAGACACGGCCCAAACTCCTACGGGAGGCAGCAGTGGGGAATATTGGACAATGGGGGGAACCCTGATCCAGCGACGCCGCGTGAGTGAAGAAGTATTTCGGTATGTAAAGCTCTATCAGCAGGGAAGAAAATGACGGTACCTGACTAAGAAGCCCCGGCTAACTA
>GV2UCFN02JLTDA
GGTGAGTAACGCGTGGATAACCTGCCTTATACAGGGGGATAACGGAGAGAAATTTCCGCTAAGACCGCATAAGACCACAGCACCGCATGGTGCAGGGGTAAAATATTTATAGGTATAAGATGGATCCGCGTCCGATTAGCTTGTTGGTGAGGTAGAGGCTCACCAAGGCGACGATCGGTAGCCGGCCTGAGAGGGTGAACGGCCACATTGGGACTGAGACACGGCCCAAACTCCTACGGGAGGCAGCAGTGGGGAATATTGGACAATGGGGGGAACCCTGATCCAGCGACGCCGCGTGAGTGAAGAAGTATTTCGGTATGTAAAGCTCTATCAGCAGGGAAGAAAATGACGGTACCTGACTAAGAAGCCCCGGCTAACTA
>GV2UCFN02GOBSN
GGTGAGTAACGCGTGGATAACCTGCCTTATACAGGGGGATAACGGAGAGAAATTTCCGCTAAGACCGCATAAGACCACAGCACCGCATGGTGCAGGGGTAAAATATTTATAGGTATAAGATGGATCCGCGTCCGATTAGCTTGTTGGTGAGGTAGAGGCTCACCAAGGCGACGATCGGTAGCCGGCCTGAGAGGGTGAACGGCCACATTGGGACTGAGACACGGCCCAAACTCCTACGGGAGGCAGCAGTGGGGAATATTGGACAATGGGGGGAACCCTGATCCAGCGACGCCGCGTGAGTGAAGAAGTATTTCGGTATGTAAAGCTCTATCAGCAGGGAAGAAAATGACGGTACCTGACTAAGAAGCCCCGGCTAACTA
>GV2UCFN02J3QJ8
GGTGAGTAACGCGTGGATAACCTGCCTTATACAGGGGGATAACGGAGAGAAATTTCCGCTAAGACCGCATAAGACCACAGCACCGCATGGTGCAGGGGTAAAATATTTATAGGTATAAGATGGATCCGCGTCCGATTAGCTTGTTGGTGAGGTAGAGGCTCACCAAGGCGACGATCGGTAGCCGGCCTGAGAGGGTGAACGGCCACATTGGGACTGAGACACGGCCCAAACTCCTACGGGAGGCAGCAGTGGGGAATATTGGACAATGGGGGGAACCCTGATCCAGCGACGCCGCGTGAGTGAAGAAGTATTTCGGTATGTAAAGCTCTATCAGCAGGGAAGAAAATGACGGTACCTGACTAAGAAGCCCCGGCTAACTA
>GV2UCFN02JI04R
GGTGAGTAACGCGTGGATAACCTGCCTTATACAGGGGGATAACGGAGAGAAATTTCCGCTAAGACCGCATAAGACCACAGCACCGCATGGTGCAGGGGTAAAATATTTATAGGTATAAGATGGATCCGCGTCCGATTAGCTGGTTGGTGAGGTAGAGGCTCACCAAGGCGACGATCGGTAGCCGGCCTGAGAGGGTGAACGGCCACATTGGGACTGAGACACGGCCCAAACTCCTACGGGAGGCAGCAGTGGGGAATATTGGACAATGGGGGGAACCCTGATCCAGCGACGCCGCGTGAGTGAAGAAGTATTTCGGTATGTAAAGCTCTATCAGCAGGGAAGAAAATGACGGTACCTGACTAAGAAGCCCCGGCTAACTA
>G3BZQ8102GNJHJ
GGTGAGTAACGCGTGGATAACCTGCCTTATACAGGGGATAACGGAGAGAAATTTCCGCTAAGACCGCATAAGACCACAGCACCGCATGGTGCAGGGGTAAAATATTTATAGGTATAAGATGGATCCGCGTCCGATTAGCTAGTTGGTGAGGTAGAGGCTCACCAAGGCGACGATCGGTAGCCGGCCTGAGAGGGTGAACGGCCACATTGGGACTGAGACACGGCCCAAACTCCTACGGGAGGCAGCAGTGGGGAATATTGGACAATGGGGGAAACCCTGATCCAGCGACGCCGCGTGAGTGAAGAAGTATTTCGGTATGTAAAGCTCTATCAGCAGGGAAGAAAATGACGGTACCTGACTAAGAAGCCCCGGCTAACTA
>GV2UCFN02JX09C
GGTGAGTAACGCGTGGATAACCTGCCTTATACAGGGGGATAACGGAGAGAAATTTCCGCTAACACCGCATAAGACCACAGCACCGCATGGTGCAGGGGTAAAATATTTATAGGTATAAGATGGATCCGCGTCCGATTAGCTGGTTGGTGAGGTAGAGGCTCACCAAGGCGACGATCGGTAGCCGGCCTGAGAGGGTGAACGGCCACATTGGGACTGAGACACGGCCCAAACTCCTACGGGAGGCAGCAGTGGGGAATATTGGACAATGGGGGAAACCCTGATCCAGCGACGCCGCGTGAGTGAAGAAGTATTTCGGTATGTAAAGCTCTATCAGCAGGGAAGAAAATGACGGTACCTGACTAAGAAGCCCCGGCTAACTA
>GV2UCFN02FXF4V
GGTGAGTAACGCGTGGATAACCTGCCTTATACAGGGGGATAACGGAGAGAAATTTCCGCTAACACCGCATAAGACCACAGCACCGCATGGTGCAGGGGTAAAATATTTATAGGTATAAGATGGATCCGCGTCCGATTAGCTGGTTGGTGAGGTAGAGGCTCACCAAGGCGACGATCGGTAGCCGGCCTGAGAGGGTGAACGGCCACATTGGGACTGAGACACGGCCCAAACTCCTACGGGAGGCAGCAGTGGGGAATATTGGACAATGGGGGAAACCCTGATCCAGCGACGCCGCGTGAGTGAAGAAGTATTTCGGTATGTAAAGCTCTATCAGCAGGGAAGAAAATGACGGTACCTGACTAAGAAGCCCCGGCTAACTA
>GV2UCFN02IUTGS
GGTGAGTAACGCGTGGATAACCTGCCTTATACAGGGGGATAACGGAGAGAAATTTCCGCTAACACCGCATAAGACCACAGCACCGCATGGTGCAGGGGTAAAATATTTATAGGTATAAGATGGATCCGCGTCCGATTAGCTGGTTGGTGAGGTAGAGGCTCACCAAGGCGACGATCGGTAGCCGGCCTGAGAGGGTGAACGGCCACATTGGGACTGAGACACGGCCCAAACTCCTACGGGAGGCAGCAGTGGGGAATATTGGACAATGGGGGAAACCCTGATCCAGCGACGCCGCGTGAGTGAAGAAGTATTTCGGTATGTAAAGCTCTATCAGCAGGGAAGAAAATGACGGTACCTGACTAAGAAGCCCCGGCTAACTA
>GV2UCFN02JF6DS
GGTGAGTAACGCGTGGATAACCTGCCTTATACAGGGGGATAACGGAGAGAAATTTCCGCTAACACCGCATAAGACCACAGCACCGCATGGTGCAGGGGTAAAATATTTATAGGTATAAGATGGATCCGCGTCCGATTAGCTGGTTGGTGAGGTAGAGGCTCACCAAGGCGACGATCGGTAGCCGGCCTGAGAGGGTGAACGGCCACATTGGGACTGAGACACGGCCCAAACTCCTACGGGAGGCAGCAGTGGGGAATATTGGACAATGGGGGAAACCCTGATCCAGCGACGCCGCGTGAGTGAAGAAGTATTTCGGTATGTAAAGCTCTATCAGCAGGGAAGAAAATGACGGTACCTGACTAAGAAGCCCCGGCTAACTA
>GV2UCFN02H62FH
GGTGAGTAACGCGTGGATAACCTGCCTTATACAGGGGGATAACGGAGAGAAATTTCCGCTAACACCGCATAAGACCACAGCACCGCATGGTGCAGGGGTAAAATATTTATAGGTATAAGATGGATCCGCGTCCGATTAGCTAGTTGGTGAGGTAGAGGCTCACCAAGGCGACGATCGGTAGCCGGCCTGAGAGGGTGAACGGCCACATTGGGACTGAGACACGGCCCAAACTCCTACGGGAGGCAGCAGTGGGGAATATTGGACAATGGGGGAAACCCTGATCCAGCGACGCCGCGTGAGTGAAGAAGTATTTCGGTATGTAAAGCTCTATCAGCAGGGAAGAAAATGACGGTACCTGACTAAGAAGCCCCGGCTAACTA
>GV2UCFN02FII48
GGTGAGTAACGCGTGGATAACCTGCCTTATACAGGGGGATAACGGAGAGAAATTTCCGCTAACACCGCATAAGACCACAGCACCGCATGGTGCAGGGGTAAAATATTTATAGGTATAAGATGGATCCGCGTCCGATTAGCTAGTTGGTGAGGTAGAGGCTCACCAAGGCGACGATCGGTAGCCGGCCTGAGAGGGTGAACGGCCACATTGGGACTGAGACACGGCCCAAACTCCTACGGGAGGCAGCAGTGGGGAATATTGGACAATGGGGGAAACCCTGATCCAGCGACGCCGCGTGAGTGAAGAAGTATTTCGGTATGTAAAGCTCTATCAGCAGGGAAGAAAATGACGGTACCTGACTAAGAAGCCCCGGCTAACTA
>GV2UCFN02GZXOS
GGTGAGTAACGCGTGGATAACCTGCCTTATACAGGGGGATAACGGAGAGAAATTTCCGCTAACACCGCATAAGACCACAGCACCGCATGGTGCAGGGGTAAAATATTTATAGGTATAAGATGGATCCGCGTCCGATTAGCTAGTTGGTGAGGTAGAGGCTCACCAAGGCGACGATCGGTAGCCGGCCTGAGAGGGTGAACGGCCACATTGGGACTGAGACACGGCCCAAACTCCTACGGGAGGCAGCAGTGGGGAATATTGGACAATGGGGGAAACCCTGATCCAGCGACGCCGCGTGAGTGAAGAAGTATTTCGGTATGTAAAGCTCTATCAGCAGGGAAGAAAATGACGGTACCTGACTAAGAAGCCCCGGCTAACTA
>GV2UCFN02I51CT
GGTGAGTAACGCGTGGATAACCTGCCTTATACAGGGGGATAACGGAGAGAAATTTCCGCTAACACCGCATAAGACCACAGCACCGCATGGTGCAGGGGTAAAATATTTATAGGTATAAGATGGATCCGCGTCCGATTAGCTAGTTGGTGAGGTAGAGGCTCACCAAGGCGACGATCGGTAGCCGGCCTGAGAGGGTGAACGGCCACATTGGGACTGAGACACGGCCCAAACTCCTACGGGAGGCAGCAGTGGGGAATATTGGACAATGGGGGAAACCCTGATCCAGCGACGCCGCGTGAGTGAAGAAGTATTTCGGTATGTAAAGCTCTATCAGCAGGGAAGAAAATGACGGTACCTGACTAAGAAGCCCCGGCTAACTA
>GV2UCFN02IF72V
GGTGAGTAACGCGTGGATAACCTGCCTTATACAGGGGGATAACGGAGAGAAATTTCCGCTAACACCGCATAAGACCACAGCACCGCATGGTGCAGGGGTAAAATATTTATAGGTATAAGATGGATCCGCGTCCGATTAGCTAGTTGGTGAGGTAGAGGCTCACCAAGGCGACGATCGGTAGCCGGCCTGAGAGGGTGAACGGCCACATTGGGACTGAGACACGGCCCAAACTCCTACGGGAGGCAGCAGTGGGGAATATTGGACAATGGGGGAAACCCTGATCCAGCGACGCCGCGTGAGTGAAGAAGTATTTCGGTATGTAAAGCTCTATCAGCAGGGAAGAAAATGACGGTACCTGACTAAGAAGCCCCGGCTAACTA
>GV2UCFN02H4KIS
GGTGAGTAACGCGTGGATAACCTGCCTTATACAGGGGGATAACGGAGAGAAATTTCTGCTAACACCGCATAAGACCACAGCACCGCATGGTGCAGGGGTAAAATATTTATAGGTATAAGATGGATCCGCGTCCGATTAGCTAGTTGGTGAGGTAGAGGCTCACCAAGGCGACGATCGGTAGCCGGCCTGAGAGGGTGAACGGCCACATTGGGACTGAGACACGGCCCAAACTCCTACGGGAGGCAGCAGTGGGGAATATTGGACAATGGGGGAAACCCTGATCCAGCGACGCCGCGTGAGTGAAGAAGTATTTCGGTATGTAAAGCTCTATCAGCAGGGAAGAAAATGACGGTACCTGACTAAGAAGCCCCGGCTAACTA
>GV2UCFN02J0FAZ
GGTGAGTAACGCGTGGATAACCTGCCTTATACAGGGGGATAACGGAGAGAAATTTCTGCTAACACCGCATAAGACCACAGCACCGCATGGTGCAGGGGTAAAATATTTATAGGTATAAGATGGATCCGCGTCCGATTAGCTAGTTGGTGAGGTAGAGGCTCACCAAGGCGACGATCGGTAGCCGGCCTGAGAGGGTGAACGGCCACATTGGGACTGAGACACGGCCCAAACTCCTACGGGAGGCAGCAGTGGGGAATATTGGACAATGGGGGAAACCCTGATCCAGCGACGCCGCGTGAGTGAAGAAGTATTTCGGTATGTAAAGCTCTATCAGCAGGGAAGAAAATGACGGTACCTGACTAAGAAGCCCCGGCTAACTA
>GV2UCFN02I0WF0
GGTGAGTAACGCGTGGATAACCTGCCTTATACAGGGGGATAACGGAGAGAAATTTCTGCTAACACCGCATAAGACCACAGCACCGCATGGTGCAGGGGTAAAATATTTATAGGTATAAGATGGATCCGCGTCCGATTAGCTAGTTGGTGAGGTAGAGGCTCACCAAGGCGACGATCGGTAGCCGGCCTGAGAGGGTGAACGGCCACATTGGGACTGAGACACGGCCCAAACTCCTACGGGAGGCAGCAGTGGGGAATATTGGACAATGGGGGAAACCCTGATCCAGCGACGCCGCGTGAGTGAAGAAGTATTTCGGTATGTAAAGCTCTATCAGCAGGGAAGAAAATGACGGTACCTGACTAAGAAGCCCCGGCTAACTA
>GV2UCFN02IQHF7
GGTGAGTAACGCGTGGATAACCTGCCTTATACAGGGGGATAACGGAGAGAAATTTCTGCTAACACCGCATAAGACCACAGCACCGCATGGTGCAGGGGTAAAATATTTATAGGTATAAGATGGATCCGCGTCCGATTAGCTAGTTGGTGAGGTAGAGGCTCACCAAGGCGACGATCGGTAGCCGGCCTGAGAGGGTGAACGGCCACATTGGGACTGAGACACGGCCCAAACTCCTACGGGAGGCAGCAGTGGGGAATATTGGACAATGGGGGAAACCCTGATCCAGCGACGCCGCGTGAGTGAAGAAGTATTTCGGTATGTAAAGCTCTATCAGCAGGGAAGAAAATGACGGTACCTGACTAAGAAGCCCCGGCTAACTA
>GV2UCFN02I413S
GGTGAGTAACGCGTGGATAACCTGCCTTATACAGGGGGATAACGGAGAGAAATTTCTGCTAACACCGCATAAGACCACAGCACCGCATGGTGCAGGGGTAAAATATTTATAGGTATAAGATGGATCCGCGTCCGATTAGCTAGTTGGTGAGGTAGAGGCTCACCAAGGCGACGATCGGTAGCCGGCCTGAGAGGGTGAACGGCCACATTGGGACTGAGACACGGCCCAAACTCCTACGGGAGGCAGCAGTGGGGAATATTGGACAATGGGGGAAACCCTGATCCAGCGACGCCGCGTGAGTGAAGAAGTATTTCGGTATGTAAAGCTCTATCAGCAGGGAAGAAAATGACGGTACCTGACTAAGAAGCCCCGGCTAACTA
>GV2UCFN02IPBJC
GGTGAGTAACGCGTGGATAACCTGCCTTATACAGGGGGATAACGGAGAGAAATTTCTGCTAACACCGCATAAGACCACAGCACCGCATGGTGCAGGGGTAAAATATTTATAGGTATAAGATGGATCCGCGTCCGATTAGCTAGTTGGTGAGGTAGAGGCTCACCAAGGCGACGATCGGTAGCCGGCCTGAGAGGGTGAACGGCCACATTGGGACTGAGACACGGCCCAAACTCCTACGGGAGGCAGCAGTGGGGAATATTGGACAATGGGGGAAACCCTGATCCAGCGACGCCGCGTGAGTGAAGAAGTATTTCGGTATGTAAAGCTCTATCAGCAGGGAAGAAAATGACGGTACCTGACTAAGAAGCCCCGGCTAACTA
>GV2UCFN02JBQPH
GGTGAGTAACGCGTGGATAACCTGCCTTATACAGGGGGATAACGGAGAGAAATTTCTGCTAACACCGCATAAGACCACAGCACCGCATGGTGCAGGGGTAAAATATTTATAGGTATAAGATGGATCCGCGTCCGATTAGCTAGTTGGTGAGGTAGAGGCTCACCAAGGCGACGATCGGTAGCCGGCCTGAGAGGGTGAACGGCCACATTGGGACTGAGACACGGCCCAAACTCCTACGGGAGGCAGCAGTGGGGAATATTGGACAATGGGGGAAACCCTGATCCAGCGACGCCGCGTGAGTGAAGAAGTATTTCGGTATGTAAAGCTCTATCAGCAGGGAAGAAAATGACGGTACCTGACTAAGAAGCCCCGGCTAACTA
>GV2UCFN02IYCMR
GGTGAGTAACGCGTGGATAACCTGCCTTATACAGGGGGATAACGGAGAGAAATTTCTGCTAACACCGCATAAGACCACAGCACCGCATGGTGCAGGGGTAAAATATTTATAGGTATAAGATGGATCCGCGTCCGATTAGCTAGTTGGTGAGGTAGAGGCTCACCAAGGCGACGATCGGTAGCCGGCCTGAGAGGGTGAACGGCCACATTGGGACTGAGACACGGCCCAAACTCCTACGGGAGGCAGCAGTGGGGAATATTGGACAATGGGGGAAACCCTGATCCAGCGACGCCGCGTGAGTGAAGAAGTATTTCGGTATGTAAAGCTCTATCAGCAGGGAAGAAAATGACGGTACCTGACTAAGAAGCCCCGGCTAACTA
>GV2UCFN02IJ1I0
GGTGAGTAACGCGTGGATAACCTGCCTTATACAGGGGGATAACGGAGAGAAATTTCTGCTAACACCGCATAAGACCACAGCACCGCATGGTGCAGGGGTAAAATATTTATAGGTATAAGATGGATCCGCGTCCGATTAGCTAGTTGGTGAGGTAGAGGCTCACCAAGGCGACGATCGGTAGCCGGCCTGAGAGGGTGAACGGCCACATTGGGACTGAGACACGGCCCAAACTCCTACGGGAGGCAGCAGTGGGGAATATTGGACAATGGGGGAAACCCTGATCCAGCGACGCCGCGTGAGTGAAGAAGTATTTCGGTATGTAAAGCTCTATCAGCAGGGAAGAAAATGACGGTACCTGACTAAGAAGCCCCGGCTAACTA
>GV2UCFN02IVRBW
GGTGAGTAACGCGTGGATAACCTGCCTTATACAGGGGGATAACGGAGAGAAATTTCTGCTAACACCGCATAAGACCACAGCACCGCATGGTGCAGGGGTAAAATATTTATAGGTATAAGATGGATCCGCGTCCGATTAGCTAGTTGGTGAGGTAGAGGCTCACCAAGGCGACGATCGGTAGCCGGCCTGAGAGGGTGAACGGCCACATTGGGACTGAGACACGGCCCAAACTCCTACGGGAGGCAGCAGTGGGGAATATTGGACAATGGGGGAAACCCTGATCCAGCGACGCCGCGTGAGTGAAGAAGTATTTCGGTATGTAAAGCTCTATCAGCAGGGAAGAAAATGACGGTACCTGACTAAGAAGCCCCGGCTAACTA
>GV2UCFN02H1FCZ
GGTGAGTAACGCGTGGATAACCTGCCTTATACAGGGGGATAACGGAGAGAAATTTCTGCTAACACCGCATAAGACCACAGCACCGCATGGTGCAGGGGTAAAATATTTATAGGTATAAGATGGATCCGCGTCCGATTAGCTAGTTGGTGAGGTAGAGGCTCACCAAGGCGACGATCGGTAGCCGGCCTGAGAGGGTGAACGGCCACATTGGGACTGAGACACGGCCCAAACTCCTACGGGAGGCAGCAGTGGGGAATATTGGACAATGGGGGAAACCCTGATCCAGCGACGCCGCGTGAGTGAAGAAGTATTTCGGTATGTAAAGCTCTATCAGCAGGGAAGAAAATGACGGTACCTGACTAAGAAGCCCCGGCTAACTA
>GV2UCFN02J0N10
GGTGAGTAACGCGTGGATAACCTGCCTTATACAGGGGGATAACGGAGAGAAATTTCCGCTAAGACCGCATAAGACCACAGCACCGCATGGTGCAGGGTAAAATATTAATAGGTATAAGATGGATCCGCGTCCGATTAGCTTGTTGGTGAGGTAGAGGCTCACCAAGGCGACGATCGGTAGCCGGCCTGAGAGGGTGAACGGCCACATTGGGACTGAGACACGGCCCAAACTCCTACGGGAGGCAGCAGTGGGGAATATTGGACAATGGGGGAAACCCTGATCCAGCGACGCCGCGTGAGTGAAGAAGTATTTCGGTATGTAAAGCTCTATCAGCAGGGAAGAAAATGACGGTACCTGACTAAGAAGCCCCGGCTAACTA
>GV2UCFN02HNKPH
GGTGAGTAACGCGTGGATAACCTGCCTTATACAGGGGGATAACGGAGAGAAATTTCCGCTAAGACCGCATAAGACCACAGCACCGCATGGTGCAGGGTAAAATATTAATAGGTATAAGATGGATCCGCGTCCGATTAGCTTGTTGGTGAGGTAGAGGCTCACCAAGGCGACGATCGGTAGCCGGCCTGAGAGGGTGAACGGCCACATTGGGACTGAGACACGGCCCAAACTCCTACGGGAGGCAGCAGTGGGGAATATTGGACAATGGGGGAAACCCTGATCCAGCGACGCCGCGTGAGTGAAGAAGTATTTCGGTATGTAAAGCTCTATCAGCAGGGAAGAAAATGACGGTACCTGACTAAGAAGCCCCGGCTAACTA
>GV2UCFN02HEUC1
GGTGAGTAACGCGTGGATAACCTGCCTTATACAGGGGGATAACGGAGAGAAATTTCCGCTAAGACCGCATAAGACCACAGCACCGCATGGTGCAGGGTAAAATATTAATAGGTATAAGATGGATCCGCGTCCGATTAGCTTGTTGGTGAGGTAGAGGCTCACCAAGGCGACGATCGGTAGCCGGCCTGAGAGGGTGAACGGCCACATTGGGACTGAGACACGGCCCAAACTCCTACGGGAGGCAGCAGTGGGGAATATTGGACAATGGGGGAAACCCTGATCCAGCGACGCCGCGTGAGTGAAGAAGTATTTCGGTATGTAAAGCTCTATCAGCAGGGAAGAAAATGACGGTACCTGACTAAGAAGCCCCGGCTAACTA
>GV2UCFN02GNSDV
GGTGAGTAACGCGTGGATAACCTGCCTTATACAGGGGGATAACGGAGAGAAATTTCCGCTAACACCGCATAAGACCACAGCACCGCATGGTGCAGGGGTAAAATATTAATAGGTATAAGATGGATCCGCGTCCGATTAGCTTGTTGGTGAGGTAGAGGCTCACCAAGGCGACGATCGGTAGCCGGCCTGAGAGGGTGAACGGCCACATTGGGACTGAGACACGGCCCAAACTCCTACGGGAGGCAGCAGTGGGGAATATTGGACAATGGGGGAAACCCTGATCCAGCGACGCCGCGTGAGTGAAGAAGTATTTCGGTATGTAAAGCTCTATCAGCAGGGAAGAAAATGACGGTACCTGACTAAGAAGCCCCGGCTAACTA
>GV2UCFN02INUI0
GGTGAGTAACGCGTGGATAACCTGCCTTATACAGGGGGATAACGGAGAGAAATTTCCGCTAACACCGCATAAGACCACAGCACCGCATGGTGCAGGGGTAAAATATTAATAGGTATAAGATGGATCCGCGTCCGATTAGCTTGTTGGTGAGGTAGAGGCTCACCAAGGCGACGATCGGTAGCCGGCCTGAGAGGGTGAACGGCCACATTGGGACTGAGACACGGCCCAAACTCCTACGGGAGGCAGCAGTGGGGAATATTGGACAATGGGGGAAACCCTGATCCAGCGACGCCGCGTGAGTGAAGAAGTATTTCGGTATGTAAAGCTCTATCAGCAGGGAAGAAAATGACGGTACCTGACTAAGAAGCCCCGGCTAACTA
>GV2UCFN02JG889
GGTGAGTAACGCGTGGATAACCTGCCTTATACAGGGGGATAACGGAGAGAAATTTCCGCTAACACCGCATAAGACCACAGCACCGCATGGTGCAGGGGTAAAATATTAATAGGTATAAGATGGATCCGCGTCCGATTAGCTTGTTGGTGAGGTAGAGGCTCACCAAGGCGACGATCGGTAGCCGGCCTGAGAGGGTGAACGGCCACATTGGGACTGAGACACGGCCCAAACTCCTACGGGAGGCAGCAGTGGGGAATATTGGACAATGGGGGAAACCCTGATCCAGCGACGCCGCGTGAGTGAAGAAGTATTTCGGTATGTAAAGCTCTATCAGCAGGGAAGAAAATGACGGTACCTGACTAAGAAGCCCCGGCTAACTA
>GV2UCFN02JPE5D
GGTGAGTAACGCGTGGATAACCTGCCTTATACAGGGGGATAACGGAGAGAAATTTCCGCTAACACCGCATAAGACCACAGCACCGCATGGTGCAGGGGTAAAATATTAATAGGTATAAGATGGATCCGCGTCCGATTAGCTTGTTGGTGAGGTAGAGGCTCACCAAGGCGACGATCGGTAGCCGGCCTGAGAGGGTGAACGGCCACATTGGGACTGAGACACGGCCCAAACTCCTACGGGAGGCAGCAGTGGGGAATATTGGACAATGGGGGAAACCCTGATCCAGCGACGCCGCGTGAGTGAAGAAGTATTTCGGTATGTAAAGCTCTATCAGCAGGGAAGAAAATGACGGTACCTGACTAAGAAGCCCCGGCTAACTA
>GV2UCFN02I6V7X
GGTGAGTAACGCGTGGATAACCTGCCTTATACAGGGGGATAACGGAGAGAAATTTCCGCTAACACCGCATAAGACCACAGCACCGCATGGTGCAGGGGTAAAATATTAATAGGTATAAGATGGATCCGCGTCCGATTAGCTTGTTGGTGAGGTAGAGGCTCACCAAGGCGACGATCGGTAGCCGGCCTGAGAGGGTGAACGGCCACATTGGGACTGAGACACGGCCCAAACTCCTACGGGAGGCAGCAGTGGGGAATATTGGACAATGGGGGAAACCCTGATCCAGCGACGCCGCGTGAGTGAAGAAGTATTTCGGTATGTAAAGCTCTATCAGCAGGGAAGAAAATGACGGTACCTGACTAAGAAGCCCCGGCTAACTA
>GV2UCFN02H63RW
GGTGAGTAACGCGTGGATAACCTGCCTTATACAGGGGGATAACGGAGAGAAATTTCCGCTAACACCGCATAAGACCACAGCACCGCATGGTGCAGGGGTAAAATATTAATAGGTATAAGATGGATCCGCGTCCGATTAGCTTGTTGGTGAGGTAGAGGCTCACCAAGGCGACGATCGGTAGCCGGCCTGAGAGGGTGAACGGCCACATTGGGACTGAGACACGGCCCAAACTCCTACGGGAGGCAGCAGTGGGGAATATTGGACAATGGGGGAAACCCTGATCCAGCGACGCCGCGTGAGTGAAGAAGTATTTCGGTATGTAAAGCTCTATCAGCAGGGAAGAAAATGACGGTACCTGACTAAGAAGCCCCGGCTAACTA
>GV2UCFN02HSSAC
GGTGAGTAACGCGTGGATAACCTGCCTTATACAGGGGGATAACGGAGAGAAATTTCCGCTAACACCGCATAAGACCACAGCACCGCATGGTGCAGGGGTAAAATATTAATAGGTATAAGATGGATCCGCGTCCGATTAGCTTGTTGGTGAGGTAGAGGCTCACCAAGGCGACGATCGGTAGCCGGCCTGAGAGGGTGAACGGCCACATTGGGACTGAGACACGGCCCAAACTCCTACGGGAGGCAGCAGTGGGGAATATTGGACAATGGGGGAAACCCTGATCCAGCGACGCCGCGTGAGTGAAGAAGTATTTCGGTATGTAAAGCTCTATCAGCAGGGAAGAAAATGACGGTACCTGACTAAGAAGCCCCGGCTAACTA
>GV2UCFN02G1EV8
GGTGAGTAACGCGTGGATAACCTGCCTTATACAGGGGGATAACGGAGAGAAATTTCCGCTAACACCGCATAAGACCACAGCACCGCATGGTGCAGGGGTAAAATATTAATAGGTATAAGATGGATCCGCGTCCGATTAGCTTGTTGGTGAGGTAGAGGCTCACCAAGGCGACGATCGGTAGCCGGCCTGAGAGGGTGAACGGCCACATTGGGACTGAGACACGGCCCAAACTCCTACGGGAGGCAGCAGTGGGGAATATTGGACAATGGGGGAAACCCTGATCCAGCGACGCCGCGTGAGTGAAGAAGTATTTCGGTATGTAAAGCTCTATCAGCAGGGAAGAAAATGACGGTACCTGACTAAGAAGCCCCGGCTAACTA
>GV2UCFN02GVPYW
GGTGAGTAACGCGTGGATAACCTGCCTTATACAGGGGGATAACGGAGAGAAATTTCCGCTAACACCGCATAAGACCACAGCACCGCATGGTGCAGGGGTAAAATATTAATAGGTATAAGATGGATCCGCGTCCGATTAGCTTGTTGGTGAGGTAGAGGCTCACCAAGGCGACGATCGGTAGCCGGCCTGAGAGGGTGAACGGCCACATTGGGACTGAGACACGGCCCAAACTCCTACGGGAGGCAGCAGTGGGGAATATTGGACAATGGGGGAAACCCTGATCCAGCGACGCCGCGTGAGTGAAGAAGTATTTCGGTATGTAAAGCTCTATCAGCAGGGAAGAAAATGACGGTACCTGACTAAGAAGCCCCGGCTAACTA
>GV2UCFN02FZQ5N
GGTGAGTAACGCGTGGATAACCTGCCTTGTACAGGGGGATAACGGAGAGAAATTTCCGCTAAGACCGCATAAGACCACAGCACCGCATGGTGCAGGGGTAAAATATTAATAGGTATAAGATGGATCCGCGTCCGATTAGCTTGTTGGTGAGGTAGAGGCTCACCAAGGCGACGATCGGTAGCCGGCCTGAGAGGGTGAACGGCCACATTGGGACTGAGACACGGCCCAAACTCCTACGGGAGGCAGCAGTGGGGAATATTGGACAATGGGGGAAACCCTGATCCAGCGACGCCGCGTGAGTGAAGAAGTATTTCGGTATGTAAAGCTCTATCAGCAGGGAAGAAAATGACGGTACCTGACTAAGAAGCCCCGGCTAACTA
>GV2UCFN02FOE8U
GGTGAGTAACGCGTGGATAACCTGCCTTATACAGGGGGATAACGGAGAGAAATTTCCGCTAAGACCGCATAAGACCACAGCACCGCATGGTGCAGGGGTAAAATATTAATAGGTATAAGATGGATCCGCGTCCGATTAGCTAGTTGGTGAGGTAGAGGCTCACCAAGGCGACGATCGGTAGCCGGCCTGAGAGGGTGAACGGCCACATTGGGACTGAGACACGGCCCAAATTCCTACGGGAGGCAGCAGTGGGGAATATTGGACAATGGGGGAAACCCTGATCCAGCGACGCCGCGTGAGTGAAGAAGTATTTCGGTATGTAAAGCTCTATCAGCAGGGAAGAAAATGACGGTACCTGACTAAGAAGCCCCGGCTAACTA
>GV2UCFN02JEW9F
GGTGAGTAACGCGTGGATAACCTGCCTTATACAGGGGGATAACGGAGAGAAATTTCCGCTAAGACCGCATAAGACCACAGCACCGCATGGTGCAGGGGTAAAATATTAATAGGTATAAGATGGATCCGCGTCCGATTAGCTAGTTGGTGAGGTAGAGGCTCACCAAGGCGACGATCGGTAGCCGGCCTGAGAGGGTGAACGGCCACATTGGGACTGAGACACGGCCCAAACTCCTACGGGAGGCAGCAGTGGGGAATATTGGACAATGGGGGAAACCCTGATCCAGCGACGCCGCGTGAGTGAAGAAGTATTTCGGTATGTAAAGCTCTATCAGCAGGGAAGAAAATGACGGTACCTGACTAAGAAGCCCCGGCTAACTA
>GV2UCFN02F3DME
GGTGAGTAACGCGTGGATAACCTGCCTTATACAGGGGGATAACGGAGAGAAATTTCCGCTAAGACCGCATAAGACCACAGCACCGCATGGTGCAGGGGTAAAATATTAATAGGTATAAGATGGATCCGCGTCCGATTAGCTAGTTGGTGAGGTAGAGGCTCACCAAGGCGACGATCGGTAGCCGGCCTGAGAGGGTGAACGGCCACATTGGGACTGAGACACGGCCCAAACTCCTACGGGAGGCAGCAGTGGGGAATATTGGACAATGGGGGAAACCCTGATCCAGCGACGCCGCGTGAGTGAAGAAGTATTTCGGTATGTAAAGCTCTATCAGCAGGGAAGAAAATGACGGTACCTGACTAAGAAGCCCCGGCTAACTA
>GV2UCFN02FPI03
GGTGAGTAACGCGTGGATAACCTGCCTTATACAGGGGGATAACGGAGAGAAATTTCCGCTAAGACCGCATAAGACCACAGCACCGCATGGTGCAGGGGTAAAATATTAATAGGTATAAGATGGATCCGCGTCCGATTAGCTAGTTGGTGAGGTAGAGGCTCACCAAGGCGACGATCGGTAGCCGGCCTGAGAGGGTGAACGGCCACATTGGGACTGAGACACGGCCCAAACTCCTACGGGAGGCAGCAGTGGGGAATATTGGACAATGGGGGAAACCCTGATCCAGCGACGCCGCGTGAGTGAAGAAGTATTTCGGTATGTAAAGCTCTATCAGCAGGGAAGAAAATGACGGTACCTGACTAAGAAGCCCCGGCTAACTA
>GV2UCFN02H18SV
GGTGAGTAACGCGTGGATAACCTGCCTTATACAGGGGGATAACGGAGAGAAATTTCCGCTAAGACCGCATAAGACCACAGCACCGCATGGTGCAGGGGTAAAATATTAATAGGTATAAGATGGATCCGCGTCCGATTAGCTAGTTGGTGAGGTAGAGGCTCACCAAGGCGACGATCGGTAGCCGGCCTGAGAGGGTGAACGGCCACATTGGGACTGAGACACGGCCCAAACTCCTACGGGAGGCAGCAGTGGGGAATATTGGACAATGGGGGAAACCCTGATCCAGCGACGCCGCGTGAGTGAAGAAGTATTTCGGTATGTAAAGCTCTATCAGCAGGGAAGAAAATGACGGTACCTGACTAAGAAGCCCCGGCTAACTA
>GV2UCFN02FGF23
GGTGAGTAACGCGTGGATAACCTGCCTTATACAGGGGGATAACGGAGAGAAATTTCCGCTAAGACCGCATAAGACCACAGCACCGCATGGTGCAGGGGTAAAATATTAATAGGTATAAGATGGATCCGCGTCCGATTAGCTAGTTGGTGAGGTAGAGGCTCACCAAGGCGACGATCGGTAGCCGGCCTGAGAGGGTGAACGGCCACATTGGGACTGAGACACGGCCCAAACTCCTACGGGAGGCAGCAGTGGGGAATATTGGACAATGGGGGAAACCCTGATCCAGCGACGCCGCGTGAGTGAAGAAGTATTTCGGTATGTAAAGCTCTATCAGCAGGGAAGAAAATGACGGTACCTGACTAAGAAGCCCCGGCTAACTA
>GV2UCFN02GUKI8
GGTGAGTAACGCGTGGATAACCTGCCTTATACAGGGGGATAACGGAGAGAAATTTCCGCTAAGACCGCATAAGACCACAGCACCGCATGGTGCAGGGGTAAAATATTAATAGGTATAAGATGGATCCGCGTCCGATTAGCTTGTTGGTGAGGTAGAGGCTCACCAAGGCGACGATCGGTAGCCGGCCTGAGAGGGTGAACGGCCACATTGGGACTGAGACACGGCCCAAACTCCTACGGGAGGCAGCAGTGGGGAATATTGGACAATGGGGGAAACCCTGATCCAGCGACGCCGCGTGAGTGAAGAAGTATTTCGGTATGTAAAGCTCTATCAGCAGGGAAGAAAATGACGGTACCTGACTAAGAAGCCCCGGCTAACTA
>GV2UCFN02H2B66
GGTGAGTAACGCGTGGATAACCTGCCTTATACAGGGGGATAACGGAGAGAAATTTCCGCTAAGACCGCATAAGACCACAGCACCGCATGGTGCAGGGGTAAAATATTAATAGGTATAAGATGGATCCGCGTCCGATTAGCTTGTTGGTGAGGTAGAGGCTCACCAAGGCGACGATCGGTAGCCGGCCTGAGAGGGTGAACGGCCACATTGGGACTGAGACACGGCCCAAACTCCTACGGGAGGCAGCAGTGGGGAATATTGGACAATGGGGGAAACCCTGATCCAGCGACGCCGCGTGAGTGAAGAAGTATTTCGGTATGTAAAGCTCTATCAGCAGGGAAGAAAATGACGGTACCTGACTAAGAAGCCCCGGCTAACTA
>GV2UCFN02FV5V1
GGTGAGTAACGCGTGGATAACCTGCCTTATACAGGGGGATAACGGAGAGAAATTTCCGCTAAGACCGCATAAGACCACAGCACCGCATGGTGCAGGGGTAAAATATTAATAGGTATAAGATGGATCCGCGTCCGATTAGCTTGTTGGTGAGGTAGAGGCTCACCAAGGCGACGATCGGTAGCCGGCCTGAGAGGGTGAACGGCCACATTGGGACTGAGACACGGCCCAAACTCCTACGGGAGGCAGCAGTGGGGAATATTGGACAATGGGGGAAACCCTGATCCAGCGACGCCGCGTGAGTGAAGAAGTATTTCGGTATGTAAAGCTCTATCAGCAGGGAAGAAAATGACGGTACCTGACTAAGAAGCCCCGGCTAACTA
>GV2UCFN02JQX5I
GGTGAGTAACGCGTGGATAACCTGCCTTATACAGGGGGATAACGGAGAGAAATTTCCGCTAAGACCGCATAAGACCACAGCACCGCATGGTGCAGGGGTAAAATATTAATAGGTATAAGATGGATCCGCGTCCGATTAGCTTGTTGGTGAGGTAGAGGCTCACCAAGGCGACGATCGGTAGCCGGCCTGAGAGGGTGAACGGCCACATTGGGACTGAGACACGGCCCAAACTCCTACGGGAGGCAGCAGTGGGGAATATTGGACAATGGGGGAAACCCTGATCCAGCGACGCCGCGTGAGTGAAGAAGTATTTCGGTATGTAAAGCTCTATCAGCAGGGAAGAAAATGACGGTACCTGACTAAGAAGCCCCGGCTAACTA
>GV2UCFN02HD4QO
GGTGAGTAACGCGTGGATAACCTGCCTTATACAGGGGGATAACGGAGAGAAATTTCCGCTAAGACCGCATAAGACCACAGCACCGCATGGTGCAGGGGTAAAATATTAATAGGTATAAGATGGATCCGCGTCCGATTAGCTTGTTGGTGAGGTAGAGGCTCACCAAGGCGACGATCGGTAGCCGGCCTGAGAGGGTGAACGGCCACATTGGGACTGAGACACGGCCCAAACTCCTACGGGAGGCAGCAGTGGGGAATATTGGACAATGGGGGAAACCCTGATCCAGCGACGCCGCGTGAGTGAAGAAGTATTTCGGTATGTAAAGCTCTATCAGCAGGGAAGAAAATGACGGTACCTGACTAAGAAGCCCCGGCTAACTA
>GV2UCFN02F9G9E
GGTGAGTAACGCGTGGATAACCTGCCTTATACAGGGGGATAACGGAGAGAAATTTCCGCTAAGACCGCATAAGACCACAGCACCGCATGGTGCAGGGGTAAAATATTAATAGGTATAAGATGGATCCGCGTCCGATTAGCTTGTTGGTGAGGTAGAGGCTCACCAAGGCGACGATCGGTAGCCGGCCTGAGAGGGTGAACGGCCACATTGGGACTGAGACACGGCCCAAACTCCTACGGGAGGCAGCAGTGGGGAATATTGGACAATGGGGGAAACCCTGATCCAGCGACGCCGCGTGAGTGAAGAAGTATTTCGGTATGTAAAGCTCTATCAGCAGGGAAGAAAATGACGGTACCTGACTAAGAAGCCCCGGCTAACTA
>GV2UCFN02FT280
GGTGAGTAACGCGTGGATAACCTGCCTTATACAGGGGGATAACGGAGAGAAATTTCCGCTAAGACCGCATAAGACCACAGCACCGCATGGTGCAGGGGTAAAATATTAATAGGTATAAGATGGATCCGCGTCCGATTAGCTTGTTGGTGAGGTAGAGGCTCACCAAGGCGACGATCGGTAGCCGGCCTGAGAGGGTGAACGGCCACATTGGGACTGAGACACGGCCCAAACTCCTACGGGAGGCAGCAGTGGGGAATATTGGACAATGGGGGAAACCCTGATCCAGCGACGCCGCGTGAGTGAAGAAGTATTTCGGTATGTAAAGCTCTATCAGCAGGGAAGAAAATGACGGTACCTGACTAAGAAGCCCCGGCTAACTA
>GV2UCFN02GGJXL
GGTGAGTAACGCGTGGATAACCTGCCTTATACAGGGGGATAACGGAGAGAAATTTCCGCTAAGACCGCATAAGACCACAGCACCGCATGGTGCAGGGGTAAAATATTAATAGGTATAAGATGGATCCGCGTCCGATTAGCTTGTTGGTGAGGTAGAGGCTCACCAAGGCGACGATCGGTAGCCGGCCTGAGAGGGTGAACGGCCACATTGGGACTGAGACACGGCCCAAACTCCTACGGGAGGCAGCAGTGGGGAATATTGGACAATGGGGGAAACCCTGATCCAGCGACGCCGCGTGAGTGAAGAAGTATTTCGGTATGTAAAGCTCTATCAGCAGGGAAGAAAATGACGGTACCTGACTAAGAAGCCCCGGCTAACTA
>GV2UCFN02H1DQ3
GGTGAGTAACGCGTGGATAACCTGCCTTATACAGGGGGATAACGGAGAGAAATTTCCGCTAAGACCGCATAAGACCACAGCACCGCATGGTGCAGGGGTAAAATATTAATAGGTATAAGATGGATCCGCGTCCGATTAGCTGGTTGGTGAGGTAGAGGCTCACCAAGGCGACGATCGGTAGCCGGCCTGAGAGGGTGAACGGCCACATTGGGACTGAGACACGGCCCAAACTCCTACGGGAGGCAGCAGTGGGGAATATTGGACAATGGGGGAAACCCTGATCCAGCGACGCCGCGTGAGTGAAGAAGTATTTCGGTATGTAAAGCTCTATCAGCAGGGAAGAAAATGACGGTACCTGACTAAGAAGCCCCGGCTAACTA
>GV2UCFN02F7TPS
GGTGAGTAACGCGTGGATAACCTGCCTTATACAGGGGGATAACGGAGAGAAATTTCCGCTAAGACCGCATAAGACCACAGCACCGCATGGTGCAGGGGTAAAATATTAATAGGTATAAGATGGATCCGCGTCCGATTAGCTGGTTGGTGAGGTAGAGGCTCACCAAGGCGACGATCGGTAGCCGGCCTGAGAGGGTGAACGGCCACATTGGGACTGAGACACGGCCCAAACTCCTACGGGAGGCAGCAGTGGGGAATATTGGACAATGGGGGAAACCCTGATCCAGCGACGCCGCGTGAGTGAAGAAGTATTTCGGTATGTAAAGCTCTATCAGCAGGGAAGAAAATGACGGTACCTGACTAAGAAGCCCCGGCTAACTA
>GV2UCFN02FO6EE
GGTGAGTAACGCGTGGATAACCTGCCTTATACAGGGGGATAACGGAGAGAAATTTCCGCTAAGACCGCATAAGATCACAGCACCGCATGGTGCAGGGGTAAAATATTAATAGGTATAAGATGGATCCGCGTCCGATTAGCTTGTTGGTGAGGTAGAGGCTCACCAAGGCGACGATCGGTAGCCGGCCTGAGAGGGTGAACGGCCACATTGGGACTGAGACACGGCCCAAACTCCTACGGGAGGCAGCAGTGGGGAATATTGGACAATGGGGGAAACCCTGATCCAGCGACGCCGCGTGAGTGAAGAAGTATTTCGGTATGTAAAGCTCTATCAGCAGGGAAGAAAATGACGGTACCTGACTAAGAAGCCCCGGCTAACTA
>GV2UCFN02GT3YC
GGTGAGTAACGCGTGGATAACCTGCCTTATACAGGGGGATAACGGAGAGAAATTTCCGCTAAGACCGCATAAGATCACAGCACCGCATGGTGCAGGGGTAAAATATTAATAGGTATAAGATGGATCCGCGTCCGATTAGCTTGTTGGTGAGGTAGAGGCTCACCAAGGCGACGATCGGTAGCCGGCCTGAGAGGGTGAACGGCCACATTGGGACTGAGACACGGCCCAAACTCCTACGGGAGGCAGCAGTGGGGAATATTGGACAATGGGGGAAACCCTGATCCAGCGACGCCGCGTGAGTGAAGAAGTATTTCGGTATGTAAAGCTCTATCAGCAGGGAAGAAAATGACGGTACCTGACTAAGAAGCCCCGGCTAACTA
>GV2UCFN02FXS37
GGTGAGTAACGCGTGGATAACCTGCCTTATACAGGGGGATAACGGAGAGAAATTTCCGCTAAGACCGCATAAGACCACAGCACCGCATGGTGCGGGGGTAAAATATTAATAGGTATAAGATGGATCCGCGTCCGATTAGCTGGTTGGTGAGGTAGAGGCTCACCAAGGCGACGATCGGTAGCCGGCCTGAGAGGGTGAACGGCCACATTGGGACTGAGACACGGCCCAAACTCCTACGGGAGGCAGCAGTGGGGAATATTGGACAATGGGGGAAACCCTGATCCAGCGACGCCGCGTGAGTGAAGAAGTATTTCGGTATGTAAAGCTCTATCAGCAGGGAAGAAAATGACGGTACCTGACTAAGAAGCCCCGGCTAACTA
>GV2UCFN02IYV6U
GGTGAGTAACGCGTGGATAACCTGCCTTATACAGGGGGATAACGGAGAGAAATTTCCGCTAAGACCGCATAAGACCACAGCACCGCATGGTGCGGGGGTAAAATATTAATAGGTATAAGATGGATCCGCGTCCGATTAGCTGGTTGGTGAGGTAGAGGCTCACCAAGGCGACGATCGGTAGCCGGCCTGAGAGGGTGAACGGCCACATTGGGACTGAGACACGGCCCAAACTCCTACGGGAGGCAGCAGTGGGGAATATTGGACAATGGGGGAAACCCTGATCCAGCGACGCCGCGTGAGTGAAGAAGTATTTCGGTATGTAAAGCTCTATCAGCAGGGAAGAAAATGACGGTACCTGACTAAGAAGCCCCGGCTAACTA
>GV2UCFN02IJY8C
GGTGAGTAACGCGTGGATAACCTGCCTTATACAGGGGGATAACGGAGAGAAATTTCCGCTAAGACCGCATAAGACCACAGCACCGCATGGTGCGGGGGTAAAATATTAATAGGTATAAGATGGATCCGCGTCCGATTAGCTGGTTGGTGAGGTAGAGGCTCACCAAGGCGACGATCGGTAGCCGGCCTGAGAGGGTGAACGGCCACATTGGGACTGAGACACGGCCCAAACTCCTACGGGAGGCAGCAGTGGGGAATATTGGACAATGGGGGAAACCCTGATCCAGCGACGCCGCGTGAGTGAAGAAGTATTTCGGTATGTAAAGCTCTATCAGCAGGGAAGAAAATGACGGTACCTGACTAAGAAGCCCCGGCTAACTA
>GV2UCFN02HY1FG
GGTGAGTAACGCGTGGATAACCTGCCTTATACAGGGGGATAACGGAGAGAAATTTCCGCTAAGATCGCATAAGACCACAGCACCGCATGGTGCAGGGGTAAAATATTAATAGGTATAAGATGGATCCGCGTCCGATTAGCTTGTTGGTGAGGTAGAGGCTCACCAAGGCGACGATCGGTAGCCGGCCTGAGAGGGTGAACGGCCACATTGGGACTGAGACACGGCCCAAACTCCTACGGGAGGCAGCAGTGGGGGAATATTGGACAATGGGGGAAACCCTGATCCAGCGACGCCGCGTGAGTGAAGAAGTATTTCGGTATGTAAAGCTCTATCAGCAGGGAAGAAAATGACGGTACCTGACTAAGAAGCCCCGGCTAACTA
