# Supplementary material for: Investigation of the Effect of Type 2 Diabetes Mellitus on Subgingival Plaque Microbiota by High-Throughput 16S rDNA Pyrosequencing
Source: PLoS One. 2013 Apr 22;8(4):e61516. doi: 10.1371/journal.pone.0061516 (PMC3632544; doi:10.1371/journal.pone.0061516)
Supplement: File S1 — FASTA-format sequences for all the OTUs. Sequences for each OTU are provided in a FASTA-format file. (ZIP) [file pone.0061516.s004.zip › OTU.allseq/Otu0154.fasta]

>GV2UCFN02IWCAC
GGTGAGTAACGCGTGGACAATCTGCCCTTATGAGTGGGATAACAGTTGGAAACGGCTGCTAATACCGCATACGCTCAGGAATGACTTTTTGAGGAAAGGCGGCCTCTGCATGCAAGCTGTCGCATAAGGATGAGTCCGCGTCCCATTAGCTTGTTGGTGGGGTAACGGCCTACCAAGGCAACGATGGGTAGCCGATTTGAGAGGATGATCGGCCACACTGGAACTGAAACACGGTCCAGACTCCTACGGGAGGCAGCAGTGGGGAATATTGCGCAATGGGCGAAAGCCTGACGCAGCGACGCCGCGTGAGGGATGAAGGTTTTCGGATCGTAAACCTCTGTCGGAAGGGAAGAAGGTGCACTCTGCTAATCAGGGGTGTATTGACGGTACCTTCAAAGGAAGCACCGGCTAACTC
>GV2UCFN02FRHQ4
GGTGAGTAACGCGTGGACAATCTGCCCTTATGAGTGGGATAACAGTTGGAAACGGCTGCTAATACCGCATACGCTCAGGAATGACTTTTTGAGGAAAGGCGGCCTCTGCATGCAAGCTGTCGCATAAGGATGAGTCCGCGTCCCATTAGCTTGTTGGTGGGGTAACGGCCTACCAAGGCAACGATGGGTAGCCGATTTGAGAGGATGATCGGCCACACTGGAACTGAAACACGGTCCAGACTCCTACGGGAGGCAGCAGTGGGGAATATTGCGCAATGGGCGAAAGCCTGACGCAGCGACGCCGCGTGAGGGATGAAGGTTTTCGGATCGTAAACCTCTGTCGGAAGGGAAGAAGGTGCACTCTGCTAATCAGGGGTGTATTGACGGTACCTTCAAAGGAAGCACCGGCTAACTC
>GV2UCFN02IV9F0
GGTGAGTAACGCGTGGACAATCTGCCCTTATGAGTGGGATAACAGTTGGAAACGACTGCTAATACCGCATACGCTCAGGAATGACTTTTTGAGGAAAGGCGGCCTCTGCTTGCAAGCTGTCGCATAAGGATGAGTCCGCGTCCCATTAGCTTGTTGGTGGGGTAACGGCCTACCAAGGCAACGATGGGTAGCCGATTTGAGAGGATGATCGGCCACACTGGAACTGAAACACGGTCCAGACTCCTACGGGAGGCAGCAGTGGGGAATATTGCGCAATGGGCGAAAGCCTGACGCAGCGACGCCGCGTGAGGGATGAAGGTTTTCGGATCGTAAACCTCTGTCGGAAGGGAAGAAGGTGCACTCTGCTAATCAGGGGTGTATTGACGGTACCTTCAAAGGAAGCACCGGCTAACTC
>GV2UCFN02IWK63
GGTGAGTAACGCGTGGACAATCTGCCCTTATGAGTGGGATAACAGTTGGAAACGACTGCTAATACCGCATACGCTCAGGAATGACTTTTTGAGGAAAGGCGGCCTCTGCTTGCAAGCTGTCGCATAAGGATGAGTCCGCGTCCCATTAGCTTGTTGGTGGGGTAACGGCCTACCAAGGCAACGATGGGTAGCCGATTTGAGAGGATGATCGGCCACACTGGAACTGAAACACGGTCCAGACTCCTACGGGAGGCAGCAGTGGGGAATATTGCGCAATGGGCGAAAGCCTGACGCAGCGACGCCGCGTGAGGGATGAAGGTTTTCGGATCGTAAACCTCTGTCGGAAGGGAAGAAGGTGCACTCTGCTAATCAGGGGTGTATTGACGGTACCTTCAAAGGAAGCACCGGCTAACTC
>GV2UCFN02H7WNF
GGTGAGTAACGCGTGGACAATCTGCCCTTATGAGTGGGATAACAGTTGGAAACGACTGCTAATACCGCATACGCTCAGGAATGACTTTTTGAGGAAAGGCGGCCTCTGCTTGCAAGCTGTCGCATAAGGATGAGTCCGCGTCCCATTAGCTTGTTGGTGGGGTAACGGCCTACCAAGGCAACGATGGGTAGCCGATTTGAGAGGATGATCGGCCACACTGGAACTGAAACACGGTCCAGACTCCTACGGGAGGCAGCAGTGGGGAATATTGCGCAATGGGCGAAAGCCTGACGCAGCGACGCCGCGTGAGGGATGAAGGTTTTCGGATCGTAAACCTCTGTCGGAAGGGAAGAAGGTGCACTCTGCTAATCAGGGGTGTATTGACGGTACCTTCAAAGGAAGCACCGGCTAACTC
>GV2UCFN02IBBJP
GGTGAGTAACGCGTGGACAATCTGCCCTTATGAGTGGGATAACAGTTGGAAACGACTGCTAATACCGCATACGCTCAGGAATGACTTTTTGAGGAAAGGCGGCCTCTGCTTGCAAGCTGTCGCATAAGGATGAGTCCGCGTCCCATTAGCTTGTTGGTGGGGTAACGGCCTACCAAGGCAACGATGGGTAGCCGATTTGAGAGGATGATCGGCCACACTGGAACTGAAACACGGTCCAGACTCCTACGGGAGGCAGCAGTGGGGAATATTGCGCAATGGGCGAAAGCCTGACGCAGCGACGCCGCGTGAGGGATGAAGGTTTTCGGATCGTAAACCTCTGTCGGAAGGGAAGAAGGTGCACTCTGCTAATCAGGGGTGTATTGACGGTACCTTCAAAGGAAGCACCGGCTAACTC
>GV2UCFN02GBP7F
GGTGAGTAACGCGTGGACAATCTGCCCTTATGAGTGGGATAACAGTTGGAAACGACTGCTAATACCGCATACGCTCAGGAATGACTTTTTGAGGAAAGGCGGCCTCTGCTTGCAAGCTGTCGCATAAGGATGAGTCCGCGTCCCATTAGCTTGTTGGTGGGGTAACGGCCTACCAAGGCAACGATGGGTAGCCGATTTGAGAGGATGATCGGCCACACTGGAACTGAAACACGGTCCAGACTCCTACGGGAGGCAGCAGTGGGGAATATTGCGCAATGGGCGAAAGCCTGACGCAGCGACGCCGCGTGAGGGATGAAGGTTTTCGGATCGTAAACCTCTGTCGGAAGGGAAGAAGGTGCACTCTGCTAATCAGGGGTGTATTGACGGTACCTTCAAAGGAAGCACCGGCTAACTC
>GV2UCFN02HL92F
GGTGAGTAACGCGTGGACAATCTGCCCTTATGAGTGGGATAACAGTTGGAAACGACTGCTAATACCGCATACGCTCAGGAATGACTTTTTGAGGAAAGGCGGCCTCTGCTTGCAAGCTGTCGCATAAGGATGAGTCCGCGTCCCATTAGCTTGTTGGTGGGGTAACGGCCTACCAAGGCAACGATGGGTAGCCGATTTGAGAGGATGATCGGCCACACTGGAACTGAAACACGGTCCAGACTCCTACGGGAGGCAGCAGTGGGGAATATTGCGCAATGGGCGAAAGCCTGACGCAGCGACGCCGCGTGAGGGATGAAGGTTTTCGGATCGTAAACCTCTGTCGGAAGGGAAGAAGGTGCACTCTGCTAATCAGGGGTGTATTGACGGTACCTTCAAAGGAAGCACCGGCTAACTC
>GV2UCFN02H9AFF
GGTGAGTAACGCGTGGACAATCTGCCCTTATGAGTGGGATAACAGTTGGAAACGACTGCTAATACCGCATACGCTCAGGAATGACTTTTTGAGGAAAGGCGGCCTCTGCTTGCAAGCTGTCGCATAAGGATGAGTCCGCGTCCCATTAGCTTGTTGGTGGGGTAACGGCCTACCAAGGCAACGATGGGTAGCCGATTTGAGAGGATGATCGGCCACACTGGAACTGAAACACGGTCCAGACTCCTACGGGAGGCAGCAGTGGGGAATATTGCGCAATGGGCGAAAGCCTGACGCAGCGACGCCGCGTGAGGGATGAAGGTTTTCGGATCGTAAACCTCTGTCGGAAGGGAAGAAGGTGCACTCTGCTAATCAGGGGTGTATTGACGGTACCTTCAAAGGAAGCACCGGCTAACTC
>GV2UCFN02JNSN2
GGTGAGTAACGCGTGGACAATCTGCCCTTATGAGTGGGATAACAGTTGGAAACGACTGCTAATACCGCATACGCTCAGGAATGACTTTTTGAGGAAAGGCGGCCTCTGCTTGCAAGCTGTCGCATAAGGATGAGTCCGCGTCCCATTAGCTTGTTGGTGGGGTAACGGCCTACCAAGGCAACGATGGGTAGCCGATTTGAGAGGATGATCGGCCACACTGGAACTGAAACACGGTCCAGACTCCTACGGGAGGCAGCAGTGGGGAATATTGCGCAATGGGCGAAAGCCTGACGCAGCGACGCCGCGTGAGGGATGAAGGTTTTCGGATCGTAAACCTCTGTCGGAAGGGAAGAAGGTGCACTCTGCTAATCAGGGGTGTATTGACGGTACCTTCAAAGGAAGCACCGGCTAACTC
>GV2UCFN02FHAKO
GGTGAGTAACGCGTGGACAATCTGCCCTTATGAGTGGGATAACAGTTGGAAACGACTGCTAATACCGCATACGCTCAGGAATGACTTTTTGAGGAAAGGCGGCCTCTGCTTGCAAGCTGTCGCATAAGGATGAGTCCGCGTCCCATTAGCTTGTTGGTGGGGTAACGGCCTACCAAGGCAACGATGGGTAGCCGATTTGAGAGGATGATCGGCCACACTGGAACTGAAACACGGTCCAGACTCCTACGGGAGGCAGCAGTGGGGAATATTGCGCAATGGGCGAAAGCCTGACGCAGCGACGCCGCGTGAGGGATGAAGGTTTTCGGATCGTAAACCTCTGTCGGAAGGGAAGAAGGTGCACTCTGCTAATCAGGGGTGTATTGACGGTACCTTCAAAGGAAGCACCGGCTAACTC
>GV2UCFN02HNV0Z
GGTGAGTAACGCGTGGACAATCTGCCCTTATGAGTGGGATAACAGTTGGAAACGACTGCTAATACCGCATACGCTCAGGAATGACTTTTTGAGGAAAGGCGGCCTCTGCTTGCAAGCTGTCGCATAAGGATGAGTCCGCGTCCCATTAGCTTGTTGGTGGGGTAACGGCCTACCAAGGCAACGATGGGTAGCCGATTTGAGAGGATGATCGGCCACACTGGAACTGAAACACGGTCCAGACTCCTACGGGAGGCAGCAGTGGGGAATATTGCGCAATGGGCGAAAGCCTGACGCAGCGACGCCGCGTGAGGGATGAAGGTTTTCGGATCGTAAACCTCTGTCGGAAGGGAAGAAGGTGCACTCTGCTAATCAGGGGTGTATTGACGGTACCTTCAAAGGAAGCACCGGCTAACTC
>GV2UCFN02IXM5F
GGTGAGTAACGCGTGGACAATCTGCCCTTATGAGTGGGATAACAGTTGGAAACGACTGCTAATACCGCATACGCTCAGGAATGACTTTTTGAGGAAAGGCGGCCTCTGCTTGCAAGCTGTCGCATAAGGATGAGTCCGCGTCCCATTAGCTTGTTGGTGGGGTAACGGCCTACCAAGGCAACGATGGGTAGCCGATTTGAGAGGATGATCGGCCACACTGGAACTGAAACACGGTCCAGACTCCTACGGGAGGCAGCAGTGGGGAATATTGCGCAATGGGCGAAAGCCTGACGCAGCGACGCCGCGTGAGGGATGAAGGTTTTCGGATCGTAAACCTCTGTCGGAAGGGAAGAAGGTGCACTCTGCTAATCAGGGGTGTATTGACGGTACCTTCAAAGGAAGCACCGGCTAACTC
>GV2UCFN02I3HJW
GGTGAGTAACGCGTGGACAATCTGCCCTTATGAGTGGGATAACAGTTGGAAACGACTGCTAATACCGCATACGCTCAGGAATGACTTTTTGAGGAAAGGCGGCCTCTGCTTGCAAGCTGTCGCATAAGGATGAGTCCGCGTCCCATTAGCTTGTTGGTGGGGTAACGGCCTACCAAGGCAACGATGGGTAGCCGATTTGAGAGGATGATCGGCCACACTGGAACTGAAACACGGTCCAGACTCCTACGGGAGGCAGCAGTGGGGAATATTGCGCAATGGGCGAAAGCCTGACGCAGCGACGCCGCGTGAGGGATGAAGGTTTTCGGATCGTAAACCTCTGTCGGAAGGGAAGAAGGTGCACTCTGCTAATCAGGGGTGTATTGACGGTACCTTCAAAGGAAGCACCGGCTAACTC
>GV2UCFN02HZI8T
GGTGAGTAACGCGTGGACAATCTGCCCTTATGAGTGGGATAACAGTTGGAAACGACTGCTAATACCGCATACGCTCAGGAATGACTTTTTGAGGAAAGGCGGCCTCTGCTTGCAAGCTGTCGCATAAGGATGAGTCCGCGTCCCATTAGCTTGTTGGTGGGGTAACGGCCTACCAAGGCAACGATGGGTAGCCGATTTGAGAGGATGATCGGCCACACTGGAACTGAAACACGGTCCAGACTCCTACGGGAGGCAGCAGTGGGGAATATTGCGCAATGGGCGAAAGCCTGACGCAGCGACGCCGCGTGAGGGATGAAGGTTTTCGGATCGTAAACCTCTGTCGGAAGGGAAGAAGGTGCACTCTGCTAATCAGGGGTGTATTGACGGTACCTTCAAAGGAAGCACCGGCTAACTC
>GV2UCFN02I59TL
GGTGAGTAACGCGTGGACAATCTGCCCTTATGAGTGGGATAACAGTTGGAAACGACTGCTAATACCGCATACGCTCAGGAATGACTTTTTGAGGAAAGGCGGCCTCTGCTTGCAAGCTGTCGCATAAGGATGAGTCCGCGTCCCATTAGCTTGTTGGTGGGGTAACGGCCTACCAAGGCAACGATGGGTAGCCGATTTGAGAGGATGATCGGCCACACTGGAACTGAAACACGGTCCAGACTCCTACGGGAGGCAGCAGTGGGGAATATTGCGCAATGGGCGAAAGCCTGACGCAGCGACGCCGCGTGAGGGATGAAGGTTTTCGGATCGTAAACCTCTGTCGGAAGGGAAGAAGGTGCACTCTGCTAATCAGGGGTGTATTGACGGTACCTTCAAAGGAAGCACCGGCTAACTC
>GV2UCFN02IIPLQ
GGTGAGTAACGCGTGGACAATCTGCCCTTATGAGTGGGATAACAGTTGGAAACGACTGCTAATACCGCATACGCTCAGGAATGACTTTTTGAGGAAAGGCGGCCTCTGCTTGCAAGCTGTCGCATAAGGATGAGTCCGCGTCCCATTAGCTTGTTGGTGGGGTAACGGCCTACCAAGGCAACGATGGGTAGCCGATTTGAGAGGATGATCGGCCACACTGGAACTGAAACACGGTCCAGACTCCTACGGGAGGCAGCAGTGGGGAATATTGCGCAATGGGCGAAAGCCTGACGCAGCGACGCCGCGTGAGGGATGAAGGTTTTCGGATCGTAAACCTCTGTCGGAAGGGAAGAAGGTGCACTCTGCTAATCAGGGGTGTATTGACGGTACCTTCAAAGGAAGCACCGGCTAACTC
>GV2UCFN02JMJJD
GGTGAGTAACGCGTGGACAATCTGCCCTTATGAGTGGGATAACAGTTGGAAACGACTGCTAATACCGCATACGCTCAGGAATGACTTTTTGAGGAAAGGCGGCCTCTGCTTGCAAGCTGTCGCATAAGGATGAGTCCGCGTCCCATTAGCTTGTTGGTGGGGTAACGGCCTACCAAGGCAACGATGGGTAGCCGATTTGAGAGGATGATCGGCCACACTGGAACTGAAACACGGTCCAGACTCCTACGGGAGGCAGCAGTGGGGAATATTGCGCAATGGGCGAAAGCCTGACGCAGCGACGCCGCGTGAGGGATGAAGGTTTTCGGATCGTAAACCTCTGTCGGAAGGGAAGAAGGTGCACTCTGCTAATCAGGGGTGTATTGACGGTACCTTCAAAGGAAGCACCGGCTAACTC
>GV2UCFN02JWPV7
GGTGAGTAACGCGTGGACAATCTGCCCTTATGAGTGGGATAACAGTTGGAAACGACTGCTAATACCGCATACGCTCAGGAATGACTTTTTGAGGAAAGGCGGCCTCTGCTTGCAAGCTGTCGCATAAGGATGAGTCCGCGTCCCATTAGCTTGTTGGTGGGGTAACGGCCTACCAAGGCAACGATGGGTAGCCGATTTGAGAGGATGATCGGCCACACTGGAACTGAAACACGGTCCAGACTCCTACGGGAGGCAGCAGTGGGGAATATTGCGCAATGGGCGAAAGCCTGACGCAGCGACGCCGCGTGAGGGATGAAGGTTTTCGGATCGTAAACCTCTGTCGGAAGGGAAGAAGGTGCACTCTGCTAATCAGGGGTGTATTGACGGTACCTTCAAAGGAAGCACCGGCTAACTC
>GV2UCFN02I61QV
GGTGAGTAACGCGTGGACAATCTGCCCTTATGAGTGGGATAACAGTTGGAAACGACTGCTAATACCGCATACGCTCAGGAATGACTTTTTGAGGAAAGGCGGCCTCTGCTTGCAAGCTGTCGCATAAGGATGAGTCCGCGTCCCATTAGCTTGTTGGTGGGGTAACGGCCTACCAAGGCAACGATGGGTAGCCGATTTGAGAGGATGATCGGCCACACTGGAACTGAAACACGGTCCAGACTCCTACGGGAGGCAGCAGTGGGGAATATTGCGCAATGGGCGAAAGCCTGACGCAGCGACGCCGCGTGAGGGATGAAGGTTTTCGGATCGTAAACCTCTGTCGGAAGGGAAGAAGGTGCACTCTGCTAATCAGGGGTGTATTGACGGTACCTTCAAAGGAAGCACCGGCTAACTC
>GV2UCFN02HBGLP
GGTGAGTAACGCGTGGACAATCTGCCCTTATGAGTGGGATAACAGTTGGAAACGACTGCTAATACCGCATACGCTCAGGAATGACTTTTTGAGGAAAGGCGGCCTCTGCTTGCAAGCTGTCGCATAAGGATGAGTCCGCGTCCCATTAGCTTGTTGGTGGGGTAACGGCCTACCAAGGCAACGATGGGTAGCCGATTTGAGAGGATGATCGGCCACACTGGAACTGAAACACGGTCCAGACTCCTACGGGAGGCAGCAGTGGGGAATATTGCGCAATGGGCGAAAGCCTGACGCAGCGACGCCGCGTGAGGGATGAAGGTTTTCGGATCGTAAACCTCTGTCGGAAGGGAAGAAGGTGCACTCTGCTAATCAGGGGTGTATTGACGGTACCTTCAAAGGAAGCACCGGCTAACTC
>GV2UCFN02IUR73
GGTGAGTAACGCGTGGACAATCTGCCCTTATGAGTGGGATAACAGTTGGAAACGACTGCTAATACCGCATACGCTCAGGAATGACTTTTTGAGGAAAGGCGGCCTCTGCTTGCAAGCTGTCGCATAAGGATGAGTCCGCGTCCCATTAGCTTGTTGGTGGGGTAACGGCCTACCAAGGCAACGATGGGTAGCCGATTTGAGAGGATGATCGGCCACACTGGAACTGAAACACGGTCCAGACTCCTACGGGAGGCAGCAGTGGGGAATATTGCGCAATGGGCGAAAGCCTGACGCAGCGACGCCGCGTGAGGGATGAAGGTTTTCGGATCGTAAACCTCTGTCGGAAGGGAAGAAGGTGCACTCTGCTAATCAGGGGTGTATTGACGGTACCTTCAAAGGAAGCACCGGCTAACTC
>GV2UCFN02GZVK2
GGTGAGTAACGCGTGGACAATCTGCCCTTATGAGTGGGATAACAGTTGGAAACGACTGCTAATACCGCATACGCTCAGGAATGACTTTTTGAGGAAAGGCGGCCTCTGCTTGCAAGCTGTCGCATAAGGATGAGTCCGCGTCCCATTAGCTTGTTGGTGGGGTAACGGCCTACCAAGGCAACGATGGGTAGCCGATTTGAGAGGATGATCGGCCACACTGGAACTGAAACACGGTCCAGACTCCTACGGGAGGCAGCAGTGGGGAATATTGCGCAATGGGCGAAAGCCTGACGCAGCGACGCCGCGTGAGGGATGAAGGTTTTCGGATCGTAAACCTCTGTCGGAAGGGAAGAAGGTGCACTCTGCTAATCAGGGGTGTATTGACGGTACCTTCAAAGGAAGCACCGGCTAACTC
>GV2UCFN02JVFCZ
GGTGAGTAACGCGTGGACAATCTGCCCTTATGAGTGGGATAACAGTTGGAAACGACTGCTAATACCGCATACGCTCAGGAATGACTTTTTGAGGAAAGGCGGCCTCTGCTTGCAAGCTGTCGCATAAGGATGAGTCCGCGTCCCATTAGCTTGTTGGTGGGGTAACGGCCTACCAAGGCAACGATGGGTAGCCGATTTGAGAGGATGATCGGCCACACTGGAACTGAAACACGGTCCAGACTCCTACGGGAGGCAGCAGTGGGGAATATTGCGCAATGGGCGAAAGCCTGACGCAGCGACGCCGCGTGAGGGATGAAGGTTTTCGGATCGTAAACCTCTGTCGGAAGGGAAGAAGGTGCACTCTGCTAATCAGGGGTGTATTGACGGTACCTTCAAAGGAAGCACCGGCTAACTC
>GV2UCFN02HP8UE
GGTGAGTAACGCGTGGACAATCTGCCCTTATGAGTGGGATAACAGTTGGAAACGACTGCTAATACCGCATACGCTCAGGAATGACTTTTTGAGGAAAGGCGGCCTCTGCTTGCAAGCTGTCGCATAAGGATGAGTCCGCGTCCCATTAGCTTGTTGGTGGGGTAACGGCCTACCAAGGCAACGATGGGTAGCCGATTTGAGAGGATGATCGGCCACACTGGAACTGAAACACGGTCCAGACTCCTACGGGAGGCAGCAGTGGGGAATATTGCGCAATGGGCGAAAGCCTGACGCAGCGACGCCGCGTGAGGGATGAAGGTTTTCGGATCGTAAACCTCTGTCGGAAGGGAAGAAGGTGCACTCTGCTAATCAGGGGTGTATTGACGGTACCTTCAAAGGAAGCACCGGCTAACTC
>GV2UCFN02IGC6Y
GGTGAGTAACGCGTGGACAATCTGCCCTTATGAGTGGGATAACAGTTGGAAACGACTGCTAATACCGCATACGCTCAGGAATGACTTTTTGAGGAAAGGCGGCCTCTGCTTGCAAGCTGTCGCATAAGGATGAGTCCGCGTCCCATTAGCTTGTTGGTGGGGTAACGGCCTACCAAGGCAACGATGGGTAGCCGATTTGAGAGGATGATCGGCCACACTGGAACTGAAACACGGTCCAGACTCCTACGGGAGGCAGCAGTGGGGAATATTGCGCAATGGGCGAAAGCCTGACGCAGCGACGCCGCGTGAGGGATGAAGGTTTTCGGATCGTAAACCTCTGTCGGAAGGGAAGAAGGTGCACTCTGCTAATCAGGGGTGTATTGACGGTACCTTCAAAGGAAGCACCGGCTAACTC
