# Supplementary material for: Investigation of the Effect of Type 2 Diabetes Mellitus on Subgingival Plaque Microbiota by High-Throughput 16S rDNA Pyrosequencing
Source: PLoS One. 2013 Apr 22;8(4):e61516. doi: 10.1371/journal.pone.0061516 (PMC3632544; doi:10.1371/journal.pone.0061516)
Supplement: File S1 — FASTA-format sequences for all the OTUs. Sequences for each OTU are provided in a FASTA-format file. (ZIP) [file pone.0061516.s004.zip › OTU.allseq/Otu0155.fasta]

>GV2UCFN02IWJ0G
GGTGAGTAACACGTAGGCAACCTGCCGACAGGATGGGGACAACATTCCGAAAGGAATGCTAATACCGAATGAAGCGGAGGGGAGACATCTCCCTTTTCATGAAAGATGGCCTCTATATATAAGCTATCACTGATCGATGGGTCTGCGTCTGATTAGCTAGTAGGTAAGGTAACGGCTTACCTAGGCGACGATCAGTAGCCGGTCTGAGAGGATGAACGGCCACATTGGGACTGAGACACGGCCCAGACTCCTACGGGAGGCAGCAGTGGGGAATCTTCCGCAATGGGCGCAAGCCTGACGGAGCAACGCCGCGTGAGTGAAGAAGGTCTTCGGATCGTAAAGCTCTGTTGAAGGGGACGAACGATCGAGGGGCGAACAGGCTCTCGGTATGACGGTACCTTTTGAGGAAGCCACGGCTAACTA
>GV2UCFN02GQW64
GGTGAGTAACACGTAGACAACCTGCCGATCAGATGGGGACAACATTCCGAAAGGAATGCTAATACCGAATGGCGTGTAGGGGAGGCATCTTCCCTACATGAAAGATGGCCTCTATATATAAGCTATCACTGATCGATGGGTCTGCGTCTGATTAGCTAGTAGGTAAGGTAACGGCTTACCTAGGCGACGATCAGTAGCCGGTCTGAGAGGATGAACGGCCACATTGGGACTGAGACACGGCCCAGACTCCTACGGGAGGCAGCAGTGGGGAATCTTCCGCAATGGGCGCAAGCCTGACGGAGCAACGCCGCGTGAGTGAAGAAGGTCTTCGGATCGTAAAGCTCTGTTGAAGGGGACGAACGATCGAGGGGCGAACAGGCTCTCGGTATGACGGTACCTTTTGAGGAAGCCACGGCTAACTA
>GV2UCFN02J2R1I
GGTGAGTAACACGTAGACAACCTGCCGATCAGATGGGGACAACATTCCGAAAGGAATGCTAATACCGAATGGCGTGTAGGGGAGGCATCTTCCCTACATGAAAGATGGCCTCTATATATAAGCTATCACTGATCGATGGGTCTGCGTCTGATTAGCTAGTAGGTAAGGTAACGGCTTACCTAGGCGACGATCAGTAGCCGGTCTGAGAGGATGAACGGCCACATTGGGACTGAGACACGGCCCAGACTCCTACGGGAGGCAGCAGTGGGGAATCTTCCGCAATGGGCGCAAGCCTGACGGAGCAACGCCGCGTGAGTGAAGAAGGTCTTCGGATCGTAAAGCTCTGTTGAAGGGGACGAACGATCGAGGGGCGAACAGGCTCTCGGTATGACGGTACCTTTTGAGGAAGCCACGGCTAACTA
>GV2UCFN02G26NT
GGTGAGTAACACGTAGACAACCTGCCGATCAGATGGGGACAACATTCCGAAAGGAATGCTAATACCGAATGGCGTGTAGGGGAGGCATCTTCCCTACATGAAAGATGGCCTCTATATATAAGCTATCACTGATCGATGGGTCTGCGTCTGATTAGCTAGTAGGTAAGGTAACGGCTTACCTAGGCGACGATCAGTAGCCGGTCTGAGAGGATGAACGGCCACATTGGGACTGAGACACGGCCCAGACTCCTACGGGAGGCAGCAGTGGGGAATCTTCCGCAATGGGCGCAAGCCTGACGGAGCAACGCCGCGTGAGTGAAGAAGGTCTTCGGATCGTAAAGCTCTGTTGAAGGGGACGAACGATCGAGGGGCGAACAGGCTCTCGGTATGACGGTACCTTTTGAGGAAGCCACGGCTAACTA
>GV2UCFN02GYF9Y
GGTGAGTAACACGTAGACAACCTGCCGATCAGATGGGGACAACATTCCGAAAGGAATGCTAATACCGAATGGCGTGTAGGGGAGGCATCTTCCCTACATGAAAGATGGCCTCTATATATAAGCTATCACTGATCGATGGGTCTGCGTCTGATTAGCTAGTAGGTAAGGTAACGGCTTACCTAGGCGACGATCAGTAGCCGGTCTGAGAGGATGAACGGCCACATTGGGACTGAGACACGGCCCAGACTCCTACGGGAGGCAGCAGTGGGGAATCTTCCGCAATGGGCGCAAGCCTGACGGAGCAACGCCGCGTGAGTGAAGAAGGTCTTCGGATCGTAAAGCTCTGTTGAAGGGGACGAACGATCGAGGGGCGAACAGGCTCTCGGTATGACGGTACCTTTTGAGGAAGCCACGGCTAACTA
>GV2UCFN02FL572
GGTGAGTAACACGTAGACAACCTGCCGATCAGATGGGGACAACATTCCGAAAGGAATGCTAATACCGAATGGCGTGTAGGGGAGGCATCTTCCCTACATGAAAGATGGCCTCTATATATAAGCTATCACTGATCGATGGGTCTGCGTCTGATTAGCTAGTAGGTAAGGTAACGGCTTACCTAGGCGACGATCAGTAGCCGGTCTGAGAGGATGAACGGCCACATTGGGACTGAGACACGGCCCAGACTCCTACGGGAGGCAGCAGTGGGGAATCTTCCGCAATGGGCGCAAGCCTGACGGAGCAACGCCGCGTGAGTGAAGAAGGTCTTCGGATCGTAAAGCTCTGTTGAAGGGGACGAACGATCGAGGGGCGAACAGGCTCTCGGTATGACGGTACCTTTTGAGGAAGCCACGGCTAACTA
>GV2UCFN02FULN4
GGTGAGTAACACGTAGACAACCTGCCGATCAGATGGGGACAACATTCCGAAAGGAATGCTAATACCGAATGGCGTGTAGGGGAGGCATCTTCCCTACATGAAAGATGGCCTCTATATATAAGCTATCACTGATCGATGGGTCTGCGTCTGATTAGCTAGTAGGTAAGGTAACGGCTTACCTAGGCGACGATCAGTAGCCGGTCTGAGAGGATGAACGGCCACATTGGGACTGAGACACGGCCCAGACTCCTACGGGAGGCAGCAGTGGGGAATCTTCCGCAATGGGCGCAAGCCTGACGGAGCAACGCCGCGTGAGTGAAGAAGGTCTTCGGATCGTAAAGCTCTGTTGAAGGGGACGAACGATCGAGGGGCGAACAGGCTCTCGGTATGACGGTACCTTTTGAGGAAGCCACGGCTAACTA
>GV2UCFN02JFNQX
GGTGAGTAACACGTAGACAACCTGCCGATCAGATGGGGACAACATTCCGAAAGGAATGCTAATACCGAATGGCGTGTAGGGGAGGCATCTTCCCTACATGAAAGATGGCCTCTATATATAAGCTATCACTGATCGATGGGTCTGCGTCTGATTAGCTAGTAGGTAAGGTAACGGCTTACCTAGGCGACGATCAGTAGCCGGTCTGAGAGGATGAACGGCCACATTGGGACTGAGACACGGCCCAGACTCCTACGGGAGGCAGCAGTGGGGAATCTTCCGCAATGGGCGCAAGCCTGACGGAGCAACGCCGCGTGAGTGAAGAAGGTCTTCGGATCGTAAAGCTCTGTTGAAGGGGACGAACGATCGAGGGGCGAACAGGCTCTCGGTATGACGGTACCTTTTGAGGAAGCCACGGCTAACTA
>GV2UCFN02HQ2B6
GGTGAGTAACACGTAGACAACCTGCCGATCAGATGGGGACAACATTCCGAAAGGAATGCTAATACCGAATGGCGTGTAGGGGAGGCATCTTCCCTACATGAAAGATGGCCTCTATATATAAGCTATCACTGATCGATGGGTCTGCGTCTGATTAGCTAGTAGGTAAGGTAACGGCTTACCTAGGCGACGATCAGTAGCCGGTCTGAGAGGATGAACGGCCACATTGGGACTGAGACACGGCCCAGACTCCTACGGGAGGCAGCAGTGGGGAATCTTCCGCAATGGGCGCAAGCCTGACGGAGCAACGCCGCGTGAGTGAAGAAGGTCTTCGGATCGTAAAGCTCTGTTGAAGGGGACGAACGATCGAGGGGCGAACAGGCTCTCGGTATGACGGTACCTTTTGAGGAAGCCACGGCTAACTA
>GV2UCFN02FPSFI
GGTGAGTAACACGTAGACAACCTGCCGATCAGATGGGGACAACATTCCGAAAGGAATGCTAATACCGAATGGCGTGTAGGGGAGGCATCTTCCCTACATGAAAGATGGCCTCTATATATAAGCTATCACTGATCGATGGGTCTGCGTCTGATTAGCTAGTAGGTAAGGTAACGGCTTACCTAGGCGACGATCAGTAGCCGGTCTGAGAGGATGAACGGCCACATTGGGACTGAGACACGGCCCAGACTCCTACGGGAGGCAGCAGTGGGGAATCTTCCGCAATGGGCGCAAGCCTGACGGAGCAACGCCGCGTGAGTGAAGAAGGTCTTCGGATCGTAAAGCTCTGTTGAAGGGGACGAACGATCGAGGGGCGAACAGGCTCTCGGTATGACGGTACCTTTTGAGGAAGCCACGGCTAACTA
>GV2UCFN02F589B
GGTGAGTAACACGTAGACAACCTGCCGATCAGATGGGGACAACATTCCGAAAGGAATGCTAATACCGAATGGCGTGTAGGGGAGGCATCTTCCCTACATGAAAGATGGCCTCTATATATAAGCTATCACTGATCGATGGGTCTGCGTCTGATTAGCTAGTAGGTAAGGTAACGGCTTACCTAGGCGACGATCAGTAGCCGGTCTGAGAGGATGAACGGCCACATTGGGACTGAGACACGGCCCAGACTCCTACGGGAGGCAGCAGTGGGGAATCTTCCGCAATGGGCGCAAGCCTGACGGAGCAACGCCGCGTGAGTGAAGAAGGTCTTCGGATCGTAAAGCTCTGTTGAAGGGGACGAACGATCGAGGGGCGAACAGGCTCTCGGTATGACGGTACCTTTTGAGGAAGCCACGGCTAACTA
>GV2UCFN02GJAPU
GGTGAGTAACACGTAGACAACCTGCCGATCAGATGGGGACAACATTCCGAAAGGAATGCTAATACCGAATGGCGTGTAGGGGAGGCATCTTCCCTACATGAAAGATGGCCTCTATATATAAGCTATCACTGATCGATGGGTCTGCGTCTGATTAGCTAGTAGGTAAGGTAACGGCTTACCTAGGCGACGATCAGTAGCCGGTCTGAGAGGATGAACGGCCACATTGGGACTGAGACACGGCCCAGACTCCTACGGGAGGCAGCAGTGGGGAATCTTCCGCAATGGGCGCAAGCCTGACGGAGCAACGCCGCGTGAGTGAAGAAGGTCTTCGGATCGTAAAGCTCTGTTGAAGGGGACGAACGATCGAGGGGCGAACAGGCTCTCGGTATGACGGTACCTTTTGAGGAAGCCACGGCTAACTA
>GV2UCFN02GKSO1
GGTGAGTAACACGTAGACAACCTGCCGATCAGATGGGGACAACATTCCGAAAGGAATGCTAATACCGAATGGCGTGTAGGGGAGGCATCTTCCCTACATGAAAGATGGCCTCTATATATAAGCTATCACTGATCGATGGGTCTGCGTCTGATTAGCTAGTAGGTAAGGTAACGGCTTACCTAGGCGACGATCAGTAGCCGGTCTGAGAGGATGAACGGCCACATTGGGACTGAGACACGGCCCAGACTCCTACGGGAGGCAGCAGTGGGGAATCTTCCGCAATGGGCGCAAGCCTGACGGAGCAACGCCGCGTGAGTGAAGAAGGTCTTCGGATCGTAAAGCTCTGTTGAAGGGGACGAACGATCGAGGGGCGAACAGGCTCTCGGTATGACGGTACCTTTTGAGGAAGCCACGGCTAACTA
>GV2UCFN02H8PEV
GGTGAGTAACACGTAGACAACCTGCCGATCAGATGGGGACAACATTCCGAAAGGAATGCTAATACCGAATGGCGTGTAGGGGAGGCATCTTCCCTACATGAAAGATGGCCTCTATATATAAGCTATCACTGATCGATGGGTCTGCGTCTGATTAGCTAGTAGGTAAGGTAACGGCTTACCTAGGCGACGATCAGTAGCCGGTCTGAGAGGATGAACGGCCACATTGGGACTGAGACACGGCCCAGACTCCTACGGGAGGCAGCAGTGGGGAATCTTCCGCAATGGGCGCAAGCCTGACGGAGCAACGCCGCGTGAGTGAAGAAGGTCTTCGGATCGTAAAGCTCTGTTGAAGGGGACGAACGATCGAGGGGCGAACAGGCTCTCGGTATGACGGTACCTTTTGAGGAAGCCACGGCTAACTA
>GV2UCFN02G2JJZ
GGTGAGTAACACGTAGACAACCTGCCGATCAGATGGGGACAACATTCCGAAAGGAATGCTAATACCGAATGGCGTGTAGGGGAGGCATCTTCCCTACATGAAAGATGGCCTCTATATATAAGCTATCACTGATCGATGGGTCTGCGTCTGATTAGCTAGTAGGTAAGGTAACGGCTTACCTAGGCGACGATCAGTAGCCGGTCTGAGAGGATGAACGGCCACATTGGGACTGAGACACGGCCCAGACTCCTACGGGAGGCAGCAGTGGGGAATCTTCCGCAATGGGCGCAAGCCTGACGGAGCAACGCCGCGTGAGTGAAGAAGGTCTTCGGATCGTAAAGCTCTGTTGAAGGGGACGAACGATCGAGGGGCGAACAGGCTCTCGGTATGACGGTACCTTTTGAGGAAGCCACGGCTAACTA
>GV2UCFN02HTOU6
GGTGAGTAACACGTAGACAACCTGCCGATCAGATGGGGACAACATTCCGAAAGGAATGCTAATACCGAATGGCGTGTAGGGGAGGCATCTTCCCTACATGAAAGATGGCCTCTATATATAAGCTATCACTGATCGATGGGTCTGCGTCTGATTAGCTAGTAGGTAAGGTAACGGCTTACCTAGGCGACGATCAGTAGCCGGTCTGAGAGGATGAACGGCCACATTGGGACTGAGACACGGCCCAGACTCCTACGGGAGGCAGCAGTGGGGAATCTTCCGCAATGGGCGCAAGCCTGACGGAGCAACGCCGCGTGAGTGAAGAAGGTCTTCGGATCGTAAAGCTCTGTTGAAGGGGACGAACGATCGAGGGGCGAACAGGCTCTCGGTATGACGGTACCTTTTGAGGAAGCCACGGCTAACTA
>GV2UCFN02HZQ1S
GGTGAGTAACACGTAGACAACCTGCCGATCAGATGGGGACAACATTCCGAAAGGAATGCTAATACCGAATGGCGTGTAGGGGAGGCATCTTCCCTACATGAAAGATGGCCTCTATATATAAGCTATCACTGATCGATGGGTCTGCGTCTGATTAGCTAGTAGGTAAGGTAACGGCTTACCTAGGCGACGATCAGTAGCCGGTCTGAGAGGATGAACGGCCACATTGGGACTGAGACACGGCCCAGACTCCTACGGGAGGCAGCAGTGGGGAATCTTCCGCAATGGGCGCAAGCCTGACGGAGCAACGCCGCGTGAGTGAAGAAGGTCTTCGGATCGTAAAGCTCTGTTGAAGGGGACGAACGATCGAGGGGCGAACAGGCTCTCGGTATGACGGTACCTTTTGAGGAAGCCACGGCTAACTA
>GV2UCFN02HRYVY
GGTGAGTAACACGTAGACAACCTGCCGATCAGATGGGGACAACATTCCGAAAGGAATGCTAATACCGAATGGCGTGTAGGGGAGGCATCTTCCCTACATGAAAGATGGCCTCTATATATAAGCTATCACTGATCGATGGGTCTGCGTCTGATTAGCTAGTAGGTAAGGTAACGGCTTACCTAGGCGACGATCAGTAGCCGGTCTGAGAGGATGAACGGCCACATTGGGACTGAGACACGGCCCAGACTCCTACGGGAGGCAGCAGTGGGGAATCTTCCGCAATGGGCGCAAGCCTGACGGAGCAACGCCGCGTGAGTGAAGAAGGTCTTCGGATCGTAAAGCTCTGTTGAAGGGGACGAACGATCGAGGGGCGAACAGGCTCTCGGTATGACGGTACCTTTTGAGGAAGCCACGGCTAACTA
>GV2UCFN02IMWO5
GGTGAGTAACACGTAGACAACCTGCCGATCAGATGGGGACAACATTCCGAAAGGAATGCTAATACCGAATGGCGTGTAGGGGAGGCATCTTCCCTACATGAAAGATGGCCTCTATATATAAGCTATCACTGATCGATGGGTCTGCGTCTGATTAGCTAGTAGGTAAGGTAACGGCTTACCTAGGCGACGATCAGTAGCCGGTCTGAGAGGATGAACGGCCACATTGGGACTGAGACACGGCCCAGACTCCTACGGGAGGCAGCAGTGGGGAATCTTCCGCAATGGGCGCAAGCCTGACGGAGCAACGCCGCGTGAGTGAAGAAGGTCTTCGGATCGTAAAGCTCTGTTGAAGGGGACGAACGATCGAGGGGCGAACAGGCTCTCGGTATGACGGTACCTTTTGAGGAAGCCACGGCTAACTA
>GV2UCFN02GDRZS
GGTGAGTAACACGTAGACAACCTGCCGATCAGATGGGGACAACATTCCGAAAGGAATGCTAATACCGAATGGCGTGTAGGGGAGGCATCTTCCCTACATGAAAGATGGCCTCTATATATAAGCTATCACTGATCGATGGGTCTGCGTCTGATTAGCTAGTAGGTAAGGTAACGGCTTACCTAGGCGACGATCAGTAGCCGGTCTGAGAGGATGAACGGCCACATTGGGACTGAGACACGGCCCAGACTCCTACGGGAGGCAGCAGTGGGGAATCTTCCGCAATGGGCGCAAGCCTGACGGAGCAACGCCGCGTGAGTGAAGAAGGTCTTCGGATCGTAAAGCTCTGTTGAAGGGGACGAACGATCGAGGGGCGAACAGGCTCTCGGTATGACGGTACCTTTTGAGGAAGCCACGGCTAACTA
>GV2UCFN02H0M7B
GGTGAGTAACACGTAGACAACCTGCCGATCAGATGGGGACAACATTCCGAAAGGAATGCTAATACCGAATGGCGTGTAGGGGAGGCATCTTCCCTACATGAAAGATGGCCTCTATATATAAGCTATCACTGATCGATGGGTCTGCGTCTGATTAGCTAGTAGGTAAGGTAACGGCTTACCTAGGCGACGATCAGTAGCCGGTCTGAGAGGATGAACGGCCACATTGGGACTGAGACACGGCCCAGACTCCTACGGGAGGCAGCAGTGGGGAATCTTCCGCAATGGGCGCAAGCCTGACGGAGCAACGCCGCGTGAGTGAAGAAGGTCTTCGGATCGTAAAGCTCTGTTGAAGGGGACGAACGATCGAGGGGCGAACAGGCTCTCGGTATGACGGTACCTTTTGAGGAAGCCACGGCTAACTA
>GV2UCFN02H4LCG
GGTGAGTAACACGTAGACAACCTGCCGATCAGATGGGGACAACATTCCGAAAGGAATGCTAATACCGAATGGCGTGTAGGGGAGGCATCTTCCCTACATGAAAGATGGCCTCTATATATAAGCTATCACTGATCGATGGGTCTGCGTCTGATTAGCTAGTAGGTAAGGTAACGGCTTACCTAGGCGACGATCAGTAGCCGGTCTGAGAGGATGAACGGCCACATTGGGACTGAGACACGGCCCAGACTCCTACGGGAGGCAGCAGTGGGGAATCTTCCGCAATGGGCGCAAGCCTGACGGAGCAACGCCGCGTGAGTGAAGAAGGTCTTCGGATCGTAAAGCTCTGTTGAAGGGGACGAACGATCGAGGGGCGAACAGGCTCTCGGTATGACGGTACCTTTTGAGGAAGCCACGGCTAACTA
>GV2UCFN02I54AF
GGTGAGTAACACGTAGACAACCTGCCGATCAGATGGGGACAACATTCCGAAAGGAATGCTAATACCGAATGGCGTGTAGGGGAGGCATCTTCCCTACATGAAAGATGGCCTCTATATATAAGCTATCACTGATCGATGGGTCTGCGTCTGATTAGCTAGTAGGTAAGGTAACGGCTTACCTAGGCGACGATCAGTAGCCGGTCTGAGAGGATGAACGGCCACATTGGGACTGAGACACGGCCCAGACTCCTACGGGAGGCAGCAGTGGGGAATCTTCCGCAATGGGCGCAAGCCTGACGGAGCAACGCCGCGTGAGTGAAGAAGGTCTTCGGATCGTAAAGCTCTGTTGAAGGGGACGAACGATCGAGGGGCGAACAGGCTCTCGGTATGACGGTACCTTTTGAGGAAGCCACGGCTAACTA
>GV2UCFN02GHDCL
GGTGAGTAACACGTAGACAACCTGCCGATCAGATGGGGACAACATTCCGAAAGGAATGCTAATACCGAATGGCGTGTAGGGGAGGCATCTTCCCTACATGAAAGATGGCCTCTATATATAAGCTATCACTGATCGATGGGTCTGCGTCTGATTAGCTAGTAGGTAAGGTAACGGCTTACCTAGGCGACGATCAGTAGCCGGTCTGAGAGGATGAACGGCCACATTGGGACTGAGACACGGCCCAGACTCCTACGGGAGGCAGCAGTGGGGAATCTTCCGCAATGGGCGCAAGCCTGACGGAGCAACGCCGCGTGAGTGAAGAAGGTCTTCGGATCGTAAAGCTCTGTTGAAGGGGACGAACGATCGAGGGGCGAACAGGCTCTCGGTATGACGGTACCTTTTGAGGAAGCCACGGCTAACTA
