# Supplementary material for: Investigation of the Effect of Type 2 Diabetes Mellitus on Subgingival Plaque Microbiota by High-Throughput 16S rDNA Pyrosequencing
Source: PLoS One. 2013 Apr 22;8(4):e61516. doi: 10.1371/journal.pone.0061516 (PMC3632544; doi:10.1371/journal.pone.0061516)
Supplement: File S1 — FASTA-format sequences for all the OTUs. Sequences for each OTU are provided in a FASTA-format file. (ZIP) [file pone.0061516.s004.zip › OTU.allseq/Otu0157.fasta]

>G35JFLI02GIMR1
GGTGAGTAACGCGTAAGGAACTTGCCCCGCAGACAGGGATAACAGATGGAAACGACTGATAAGACCTGGTGTTGTCAGACTGACGCATGTCAGGCTGATGAAAGGAGACGCTGCGGGAGAGCCTTGCGTCCTATTAGCTTGTTGGTGGGGTAACGGCCCACCAAGGCGATGATAGGTAGCCGGCCTGAGAGGGTGGACGGCCACAAGGGGACTGAGATACGGCCCTTACTCCTACGGGAGGCAGCAGTGGGGAATATTGGACAATGGGGGCAACCCTGATCCAGCAATTCTGTGTGCACGAAGAAGGTTTTCGGATTGTAAAGTGCTTTCAGCAGGGAAGAAAAAAATGACGGTACCTGCAGAAGAAGCGACGGCTAAATA
>G3BZQ8102G2KDN
GGTGAGTAACGCGTAGGAACTTGCCCCGCAGACAGGGATAACAGACGGAAACGACTGATAAGACCTGGTGTTGTCAGACTGACGCATGTCAGGCTGATGAAAGGAGACGCTGCGGGAGAGCCTTGCGTCCTATTAGCTTGTTGGTGGGGTAACGGCCCACCAAGGCGATGATAGGTAGCCGGCCTGAGAGGGTGAACGGCCACAAGGGGACTGAGATACGGCCCTTACTCCTACGGGAGGCAGCAGTGGGGAATATTGGACAATGGGGGCAACCCTGATCCAGCAATTCTGTGTGCACGAAGAAGGTTTTTCGGATTGTAAAGTGCTTTCAGCAGGGAAGAAGAGAATGACGGTACCTGCAGAAGAAGCGACGGCTAAATA
>G3BZQ8102JCTPY
GGTGAGTAACGCGTAGGAACTTGCCCCGCAGACAGGGATAACAGACGGAAACGACTGATAAGACCTGGTGTTGTCAGACTGACGCATGTCAGGCTGATGAAAGGAGACGCTGCGGGAGAGCCTTGCGTCCTATTAGCTTGTTGGTGGGGTAACGGCCCACCAAGGCGATGATAGGTAGCCGGCCTGAGAGGGTGAACGGCCACAAGGGGACTGAGATACGGCCCTTACTCCTACGGGAGGCAGCAGTGGGGAATATTGGACAATGGGGGCAACCCTGATCCAGCAATTCTGTGTGCACGAAGAAGGTTTTTCGGATTGTAAAGTGCTTTCAGCAGGGAAGAAGAGAATGACGGTACCTGCAGAAGAAGCGACGGCTAAATA
>G35JFLI02IXCGJ
GGTGAGTAACGCGTAGGAACTTGCCCCGCAGACAGGGATAACAGACGGAAACGACTGATAAGACCTGGTGTTGTCAGACTGACGCATGTCAGGCTGATGAAAGGAGACGCTGCGGGAGAGCCTTGCGTCCTATTAGCTTGTTGGTGGGGTAACGGCCCACCAAGGCGATGATAGGTAGCCGGCCTGAGAGGGTGAACGGCCACAAGGGGACTGAGATACGGCCCTTACTCCTACGGGAGGCAGCAGTGGGGAATATTGGACAATGGGGGCAACCCTGATCCAGCAATTCTGTGTGCACGAAGAAGGTTTTTCGGATTGTAAAGTGCTTTCAGCAGGGAAGAAGAGAATGACGGTACCTGCAGAAGAAGCGACGGCTAAATA
>G35JFLI02HUDI1
GGTGAGTAACGCGTAGGAACTTGCCCCGCAGACAGGGATAACAGACGGAAACGACTGATAAGACCTGGTGTTGTCAGACTGACGCATGTCAGGCTGATGAAAGGAGACGCTGCGGGAGAGCCTTGCGTCCTATTAGCTTGTTGGTGGGGTAACGGCCCACCAAGGCGATGATAGGTAGCCGGCCTGAGAGGGTGAACGGCCACAAGGGGACTGAGATACGGCCCTTACTCCTACGGGAGGCAGCAGTGGGGAATATTGGACAATGGGGGCAACCCTGATCCAGCAATTCTGTGTGCACGAAGAAGGTTTTTCGGATTGTAAAGTGCTTTCAGCAGGGAAGAAGAGAATGACGGTACCTGCAGAAGAAGCGACGGCTAAATA
>G35JFLI02IRXEO
GGTGAGTAACGCGTAGGAACTTGCCCCGCAGACAGGGATAACAGACGGAAACGACTGATAAGACCTGGTGTTGTCAGACTGACGCATGTCAGGCTGATGAAAGGAGACGCTGCGGGAGAGCCTTGCGTCCTATTAGCTTGTTGGTGGGGTAACGGCCCACCAAGGCGATGATAGGTAGCCGGCCTGAGAGGGTGAACGGCCACAAGGGGACTGAGATACGGCCCTTACTCCTACGGGAGGCAGCAGTGGGGAATATTGGACAATGGGGGCAACCCTGATCCAGCAATTCTGTGTGCACGAAGAAGGTTTTTCGGATTGTAAAGTGCTTTCAGCAGGGAAGAAGAGAATGACGGTACCTGCAGAAGAAGCGACGGCTAAATA
>G35JFLI02GVE90
GGTGAGTAACGCGTAGGAACTTGCCCCGCAGACAGGGATAACAGACGGAAACGACTGATAAGACCTGGTGTTGTCAGACTGACGCATGTCAGGCTGATGAAAGGAGACGCTGCGGGAGAGCCTTGCGTCCTATTAGCTTGTTGGTGGGGTAACGGCCCACCAAGGCGATGATAGGTAGCCGGCCTGAGAGGGTGAACGGCCACAAGGGGACTGAGATACGGCCCTTACTCCTACGGGAGGCAGCAGTGGGGAATATTGGACAATGGGGGCAACCCTGATCCAGCAATTCTGTGTGCACGAAGAAGGTTTTTCGGATTGTAAAGTGCTTTCAGCAGGGAAGAAGAGAATGACGGTACCTGCAGAAGAAGCGACGGCTAAATA
>GV2UCFN02JVKZ7
GGTGAGTAACGCGTAAAGAACTTGCCCTGCAGACAGGGATAACAGACGGAAACGACTGATAAGACCTGGTGTTGTCAGACTGACGCATGTCAGGCTGATGAAAGGAGACGCTGCGGGAGAGCCTTGCGTCCTATTAGCTTGTTGGTGGGGTAACGGCCCACCAAGGCGATGATAGGTAGCCGGCCTGAGAGGGTGAACGGCCACAAGGGGACTGAGATACGGCCCTTACTCCTACGGGAGGCAGCAGTGGGGAATATTGGACAATGGGGGCAACCCTGATCCAGCAATTCTGTGTGCACGAAGAAGGTTTTCGGATTGTAAAGTGCTTTCAGCAGGGAAGAAGCAAGTGACGGTACCTGCAGAAGAAGCGACGGCTAAATA
>GV2UCFN02GYINZ
GGTGAGTAACGCGTAAAGAACTTGCCCTGCAGACAGGGATAACAGACGGAAACGACTGATAAGACCTGGTGTTGTCAGACTGACGCATGTCAGGCTGATGAAAGGAGACGCTGCGGGAGAGCCTTGCGTCCTATTAGCTTGTTGGTGGGGTAACGGCCCACCAAGGCGATGATAGGTAGCCGGCCTGAGAGGGTGAACGGCCACAAGGGGACTGAGATACGGCCCTTACTCCTACGGGAGGCAGCAGTGGGGAATATTGGACAATGGGGGCAACCCTGATCCAGCAATTCTGTGTGCACGAAGAAGGTTTTCGGATTGTAAAGTGCTTTCAGCAGGGAAGAAGCAAGTGACGGTACCTGCAGAAGAAGCGACGGCTAAATA
>GV2UCFN02JIWA5
GGTGAGTAACGCGTAAAGAACTTGCCCTGCAGACAGGGATAACAGACGGAAACGACTGATAAGACCTGGTGTTGTCAGACTGACGCATGTCAGGCTGATGAAAGGAGACGCTGCGGGAGAGCCTTGCGTCCTATTAGCTTGTTGGTGGGGTAACGGCCCACCAAGGCGATGATAGGTAGCCGGCCTGAGAGGGTGAACGGCCACAAGGGGACTGAGATACGGCCCTTACTCCTACGGGAGGCAGCAGTGGGGAATATTGGACAATGGGGGCAACCCTGATCCAGCAATTCTGTGTGCACGAAGAAGGTTTTCGGATTGTAAAGTGCTTTCAGCAGGGAAGAAGCAAGTGACGGTACCTGCAGAAGAAGCGACGGCTAAATA
>GV2UCFN02FFJ3K
GGTGAGTAACGCGTAAAGAACTTGCCCTGCAGACAGGGATAACAGACGGAAACGACTGATAAGACCTGGTGTTGTCAGACTGACGCATGTCAGGCTGATGAAAGGAGACGCTGCGGGAGAGCCTTGCGTCCTATTAGCTTGTTGGTGGGGTAACGGCCCACCAAGGCGATGATAGGTAGCCGGCCTGAGAGGGTGAACGGCCACAAGGGGACTGAGATACGGCCCTTACTCCTACGGGAGGCAGCAGTGGGGAATATTGGACAATGGGGGCAACCCTGATCCAGCAATTCTGTGTGCACGAAGAAGGTTTTCGGATTGTAAAGTGCTTTCAGCAGGGAAGAAGCAAGTGACGGTACCTGCAGAAGAAGCGACGGCTAAATA
>GV2UCFN02IC7IE
GGTGAGTAACGCGTAAGGAACTTGCCCCGCAGACAGGGATAACAGACGGAAACGACTGATAAGACCTGGTATTGTCAGGCTGACGCATGTCAGGCTGATGAAAGGAGACGCTGCGGGAGAGCCTTGCGTCCTATTAGCTTGTTGGTGGGGTAACGGCCCACCAAGGCGATGATAGGTAGCCGGCCTGAGAGGGTGAACGGCCACAAGGGGACTGAGATACGGCCCTTACTCCTACGGGAGGCAGCAGTGGGGAATATTGGACAATGGGGGCAACCCTGATCCAGCAATTCTGTGTGCACGAAGAAGGTTTTCGGATTGTAAAGTGCTTTCAGCAGGGAAGAAGCAAGTGACGGTACCTGCAGAAGAAGCGACGGCTAAATA
>GV2UCFN02HSN7L
GGTGAGTAACGCGTAAGGAACTTGCCCCGCAGACAGGGATAACAGACGGAAACGACTGATAAGACCTGGTATTGTCAGGCTGACGCATGTCAGGCTGATGAAAGGAGACGCTGCGGGAGAGCCTTGCGTCCTATTAGCTTGTTGGTGGGGTAACGGCCCACCAAGGCGATGATAGGTAGCCGGCCTGAGAGGGTGAACGGCCACAAGGGGACTGAGATACGGCCCTTACTCCTACGGGAGGCAGCAGTGGGGAATATTGGACAATGGGGGCAACCCTGATCCAGCAATTCTGTGTGCACGAAGAAGGTTTTCGGATTGTAAAGTGCTTTCAGCAGGGAAGAAGCAAGTGACGGTACCTGCAGAAGAAGCGACGGCTAAATA
>GV2UCFN02GGXSC
GGTGAGTAACGCGTAAGGAACTTGCCCCGCAGACAGGGATAACAGACGGAAACGACTGATAAGACCTGGTGTTGTCAGACTGACGCATGTCAGGCTGATGAAAGGAGACGCTGCGGGAGAGCCTTGCGTCCTATTAGCTTGTTGGTGGGGTAACGGCCCACCAAGGCGATGATAGGTAGCCGGCCTGAGAGGGTGAACGGCCACAAGGGGACTGAGATACGGCCCTTACTCCTACGGGAGGCAGCAGTGGGGAATATTGGACAATGGGGGCAACCCTGATCCAGCAATTCTGTGTGCACGAAGAAGGTTTTCGGATTGTAAAGTGCTTTCAGCAGGGAAGAAGCAAGTGACGGTACCTGCAGAAGAAGCGACGGCTAAATA
>GV2UCFN02HVXCJ
GGTGAGTAACGCGTAAGGAACTTGCCCCGCAGACAGGGATAACAGACGGAAACGACTGATAAGACCTGGTGTTGTCAGACTGACGCATGTCAGGCTGATGAAAGGAGACGCTGCGGGAGAGCCTTGCGTCCTATTAGCTTGTTGGTGGGGTAACGGCCCACCAAGGCGATGATAGGTAGCCGGCCTGAGAGGGTGAACGGCCACAAGGGGACTGAGATACGGCCCTTACTCCTACGGGAGGCAGCAGTGGGGAATATTGGACAATGGGGGCAACCCTGATCCAGCAATTCTGTGTGCACGAAGAAGGTTTTCGGATTGTAAAGTGCTTTCAGCAGGGAAGAAGCAAGTGACGGTACCTGCAGAAGAAGCGACGGCTAAATA
>GV2UCFN02GLJK6
GGTGAGTAACGCGTAAGGAACTTGCCCCGCAGACAGGGATAACAGACGGAAACGACTGATAAGACCTGGTGTTGTCAGACTGACGCATGTCAGGCTGATGAAAGGAGACGCTGCGGGAGAGCCTTGCGTCCTATTAGCTTGTTGGTGGGGTAACGGCCCACCAAGGCGATGATAGGTAGCCGGCCTGAGAGGGTGAACGGCCACAAGGGGACTGAGATACGGCCCTTACTCCTACGGGAGGCAGCAGTGGGGAATATTGGACAATGGGGGCAACCCTGATCCAGCAATTCTGTGTGCACGAAGAAGGTTTTCGGATTGTAAAGTGCTTTCAGCAGGGAAGAAGCAAGTGACGGTACCTGCAGAAGAAGCGACGGCTAAATA
>GV2UCFN02HXC0X
GGTGAGTAACGCGTAAGGAACTTGCCCCGCAGACAGGGATAACAGACGGAAACGACTGATAAGACCTGGTGTTGTCAGACTGACGCATGTCAGGCTGATGAAAGGAGACGCTGCGGGAGAGCCTTGCGTCCTATTAGCTTGTTGGTGGGGTAACGGCCCACCAAGGCGATGATAGGTAGCCGGCCTGAGAGGGTGAACGGCCACAAGGGGACTGAGATACGGCCCTTACTCCTACGGGAGGCAGCAGTGGGGAATATTGGACAATGGGGGCAACCCTGATCCAGCAATTCTGTGTGCACGAAGAAGGTTTTCGGATTGTAAAGTGCTTTCAGCAGGGAAGAAGCAAGTGACGGTACCTGCAGAAGAAGCGACGGCTAAATA
>GV2UCFN02FMQA1
GGTGAGTAACGCGTAAGGAACTTGCCCCGCAGACAGGGATAACAGACGGAAACGACTGATAAGACCTGGTGTTGTCAGACTGACGCATGTCAGGCTGATGAAAGGAGACGCTGCGGGAGAGCCTTGCGTCCTATTAGCTTGTTGGTGGGGTAACGGCCCACCAAGGCGATGATAGGTAGCCGGCCTGAGAGGGTGAACGGCCACAAGGGGACTGAGATACGGCCCTTACTCCTACGGGAGGCAGCAGTGGGGAATATTGGACAATGGGGGCAACCCTGATCCAGCAATTCTGTGTGCACGAAGAAGGTTTTCGGATTGTAAAGTGCTTTCAGCAGGGAAGAAGCAAGTGACGGTACCTGCAGAAGAAGCGACGGCTAAATA
>GV2UCFN02F6OUH
GGTGAGTAACGCGTAAGGAACTTGCCCCGCAGACAGGGATAACAGACGGAAACGACTGATAAGACCTGGTGTTGTCAGACTGACGCATGTCAGGCTGATGAAAGGAGACGCTGCGGGAGAGCCTTGCGTCCTATTAGCTTGTTGGTGGGGTAACGGCCCACCAAGGCGATGATAGGTAGCCGGCCTGAGAGGGTGAACGGCCACAAGGGGACTGAGATACGGCCCTTACTCCTACGGGAGGCAGCAGTGGGGAATATTGGACAATGGGGGCAACCCTGATCCAGCAATTCTGTGTGCACGAAGAAGGTTTTCGGATTGTAAAGTGCTTTCAGCAGGGAAGAAGCAAGTGACGGTACCTGCAGAAGAAGCGACGGCTAAATA
>GV2UCFN02FIDF2
GGTGAGTAACGCGTAAGGAACTTGCCCCGCAGACAGGGATAACAGACGGAAACGACTGATAAGACCTGGTGTTGTCAGACTGACGCATGTCAGGCTGATGAAAGGAGACGCTGCGGGAGAGCCTTGCGTCCTATTAGCTTGTTGGTGGGGTAACGGCCCACCAAGGCGATGATAGGTAGCCGGCCTGAGAGGGTGAACGGCCACAAGGGGACTGAGATACGGCCCTTACTCCTACGGGAGGCAGCAGTGGGGAATATTGGACAATGGGGGCAACCCTGATCCAGCAATTCTGTGTGCACGAAGAAGGTTTTCGGATTGTAAAGTGCTTTCAGCAGGGAAGAAGCAAGTGACGGTACCTGCAGAAGAAGCGACGGCTAAATA
>GV2UCFN02G2IX0
GGTGAGTAACGCGTAAGGAACTTGCCCCGCAGACAGGGATAACAGACGGAAACGACTGATAAGACCTGGTGTTGTCAGACTGACGCATGTCAGGCTGATGAAAGGAGACGCTGCGGGAGAGCCTTGCGTCCTATTAGCTTGTTGGTGGGGTAACGGCCCACCAAGGCGATGATAGGTAGCCGGCCTGAGAGGGTGAACGGCCACAAGGGGACTGAGATACGGCCCTTACTCCTACGGGAGGCAGCAGTGGGGAATATTGGACAATGGGGGCAACCCTGATCCAGCAATTCTGTGTGCACGAAGAAGGTTTTCGGATTGTAAAGTGCTTTCAGCAGGGAAGAAGCAAGTGACGGTACCTGCAGAAGAAGCGACGGCTAAATA
>GV2UCFN02HGZL4
GGTGAGTAACGCGTAAGGAACTTGCCCCGCAGACAGGGATAACAGACGGAAACGACTGATAAGACCTGGTGTTGTCAGACTGACGCATGTCAGGCTGATGAAAGGAGACGCTGCGGGAGAGCCTTGCGTCCTATTAGCTTGTTGGTGGGGTAACGGCCCACCAAGGCGATGATAGGTAGCCGGCCTGAGAGGGTGAACGGCCACAAGGGGACTGAGATACGGCCCTTACTCCTACGGGAGGCAGCAGTGGGGAATATTGGACAATGGGGGCAACCCTGATCCAGCAATTCTGTGTGCACGAAGAAGGTTTTCGGATTGTAAAGTGCTTTCAGCAGGGAAGAAGCAAGTGACGGTACCTGCAGAAGAAGCGACGGCTAAATA
>GV2UCFN02FSKEP
GGTGAGTAACGCGTAAGGAACTTGCCCCGCAGACAGGGATAACAGACGGAAACGACTGATAAGACCTGGTGTTGTCAGACTGACGCATGTCAGGCTGATGAAAGGAGACGCTGCGGGAGAGCCTTGCGTCCTATTAGCTTGTTGGTGGGGTAACGGCCCACCAAGGCGATGATAGGTAGCCGGCCTGAGAGGGTGAACGGCCACAAGGGGACTGAGATACGGCCCTTACTCCTACGGGAGGCAGCAGTGGGGAATATTGGACAATGGGGGCAACCCTGATCCAGCAATTCTGTGTGCACGAAGAAGGTTTTCGGATTGTAAAGTGCTTTCAGCAGGGAAGAAGCAAGTGACGGTACCTGCAGAAGAAGCGACGGCTAAATA
>GV2UCFN02IZAHJ
GGTGAGTAACGCGTAAGGAACTTGCCCCGCAGACAGGGATAACAGACGGAAACGACTGATAAGACCTGGTGTTGTCAGACTGACGCATGTCAGGCTGATGAAAGGAGACGCTGCGGGAGAGCCTTGCGTCCTATTAGCTTGTTGGTGGGGTAACGGCCCACCAAGGCGATGATAGGTAGCCGGCCTGAGAGGGTGAACGGCCACAAGGGGACTGAGATACGGCCCTTACTCCTACGGGAGGCAGCAGTGGGGAATATTGGACAATGGGGGCAACCCTGATCCAGCAATTCTGTGTGCACGAAGAAGGTTTTCGGATTGTAAAGTGCTTTCAGCAGGGAAGAAGCAAGTGACGGTACCTGCAGAAGAAGCGACGGCTAAATA
>GV2UCFN02GVWAK
GGTGAGTAACGCGTAAGGAACTTGCCCCGCAGACAGGGATAACAGACGGAAACGACTGATAAGACCTGGTGTTGTCAGACTGACGCATGTCAGGCTGATGAAAGGAGACGCTGCGGGAGAGCCTTGCGTCCTATTAGCTTGTTGGTGGGGTAACGGCCCACCAAGGCGATGATAGGTAGCCGGCCTGAGAGGGTGAACGGCCACAAGGGGACTGAGATACGGCCCTTACTCCTACGGGAGGCAGCAGTGGGGAATATTGGACAATGGGGGCAACCCTGATCCAGCAATTCTGTGTGCACGAAGAAGGTTTTCGGATTGTAAAGTGCTTTCAGCAGGGAAGAAGCAAGTGACGGTACCTGCAGAAGAAGCGACGGCTAAATA
>GV2UCFN02HBRIP
GGTGAGTAACGCGTAAGGAACTTGCCCCGCAGACAGGGATAACAGACGGAAACGACTGATAAGACCTGGTGTTGTCAGACTGACGCATGTCAGGCTGATGAAAGGAGACGCTGCGGGAGAGCCTTGCGTCCTATTAGCTTGTTGGTGGGGTAACGGCCCACCAAGGCGATGATAGGTAGCCGGCCTGAGAGGGTGAACGGCCACAAGGGGACTGAGATACGGCCCTTACTCCTACGGGAGGCAGCAGTGGGGAATATTGGACAATGGGGGCAACCCTGATCCAGCAATTCTGTGTGCACGAAGAAGGTTTTCGGATTGTAAAGTGCTTTCAGCAGGGAAGAAGCAAGTGACGGTACCTGCAGAAGAAGCGACGGCTAAATA
>GV2UCFN02GZEF0
GGTGAGTAACGCGTAAGGAACTTGCCCCGCAGACAGGGATAACAGACGGAAACGACTGATAAGACCTGGTGTTGTCAGACTGACGCATGTCAGGCTGATGAAAGGAGACGCTGCGGGAGAGCCTTGCGTCCTATTAGCTTGTTGGTGGGGTAACGGCCCACCAAGGCGATGATAGGTAGCCGGCCTGAGAGGGTGAACGGCCACAAGGGGACTGAGATACGGCCCTTACTCCTACGGGAGGCAGCAGTGGGGAATATTGGACAATGGGGGCAACCCTGATCCAGCAATTCTGTGTGCACGAAGAAGGTTTTCGGATTGTAAAGTGCTTTCAGCAGGGAAGAAGCAAGTGACGGTACCTGCAGAAGAAGCGACGGCTAAATA
>GV2UCFN02GYZQA
GGTGAGTAACGCGTAAGGAACTTGCCCCGCAGACAGGGATAACAGACGGAAACGACTGATAAGACCTGGTGTTGTCAGACTGACGCATGTCAGGCTGATGAAAGGAGACGCTGCGGGAGAGCCTTGCGTCCTATTAGCTTGTTGGTGGGGTAACGGCCCACCAAGGCGATGATAGGTAGCCGGCCTGAGAGGGTGAACGGCCACAAGGGGACTGAGATACGGCCCTTACTCCTACGGGAGGCAGCAGTGGGGAATATTGGACAATGGGGGCAACCCTGATCCAGCAATTCTGTGTGCACGAAGAAGGTTTTCGGATTGTAAAGTGCTTTCAGCAGGGAAGAAGCAAGTGACGGTACCTGCAGAAGAAGCGACGGCTAAATA
>GV2UCFN02JZ5OV
GGTGAGTAACGCGTAAGGAACTTGCCCCGCAGACAGGGATAACAGACGGAAACGACTGATAAAACCTGGTGTTGTCAGACTGACGCATGTCAGGCTGATGAAAGGAGACGCTGCGGGAGAGCCTTGCGTCCTATTAGCTTGTTGGTGGGGTAACGGCCCACCAAGGCGATGATAGGTAGCCGGCCTGAGAGGGTGAACGGCCACAAGGGGACTGAGATACGGCCCTTACTCCTACGGGAGGCAGCAGTGGGGAATATTGGACAATGGGGGCAACCCTGATCCAGCAATTCTGTGTGCACGAAGAAGGTTTTCGGATTGTAAAGTGCTTTCAGCAGGGAAGAAGCAAGTGACGGTACCTGCAGAAGAAGCGACGGCTAAATA
>GV2UCFN02FN172
GGTGAGTAACGCGTAAGGAACTTGCCCCGCAGACAGGGATAACAGACGGAAACGACTGATAAAACCTGGTGTTGTCAGACTGACGCATGTCAGGCTGATGAAAGGAGACGCTGCGGGAGAGCCTTGCGTCCTATTAGCTTGTTGGTGGGGTAACGGCCCACCAAGGCGATGATAGGTAGCCGGCCTGAGAGGGTGAACGGCCACAAGGGGACTGAGATACGGCCCTTACTCCTACGGGAGGCAGCAGTGGGGAATATTGGACAATGGGGGCAACCCTGATCCAGCAATTCTGTGTGCACGAAGAAGGTTTTCGGATTGTAAAGTGCTTTCAGCAGGGAAGAAGCAAGTGACGGTACCTGCAGAAGAAGCGACGGCTAAATA
>GV2UCFN02JC3PN
GGTGAGTAACGCGTAAGGAACTTGCCCCGCAGACAGGGATAACAGACGGAAACGACTGATAAGACCTGGTGTTGTCAGACTGACGCATGTCAGGTTGATGAAAGGAGACGCTGCGGGAGAGCCTTGCGTCCTATTAGCTTGTTGGTGGGGTAACGGCCCACCAAGGCGATGATAGGTAGCCGGCCTGAGAGGGTGAACGGCCACAAGGGGACTGAGATACGGCCCTTACTCCTACGGGAGGCAGCAGTGGGGAATATTGGACAATGGGGGCAACCCTGATCCAGCAATTCTGTGTGCACGAAGAAGGTTTTCGGATTGTAAAGTGCTTTCAGCAGGGAAGAAGTAAGTGACGGTACCTGCAGAAGAAGCGACGGCTAAATA
>GV2UCFN02JLQB6
GGTGAGTAACGCGTAAGGAACTTGCCCCGCAGACAGGGATAACAGACGGAAACGACTGATAAGACCTGGTGTTGTCAGGCTGACGCATGTCAGGCTGATGAAAGGAGACGCTGCGGGAGAGCCTTGCGTCCTATTAGCTTGTTGGTGGGGTGACGGCCCACCAAGGCGATGATAGGTAGCCGGCCTGAGAGGGTGAACGGCCACAAGGGGACTGAGATACGGCCCTTACTCCTACGGGAGGCAGCAGTGGGGAATATTGGACAATGGGGGGAACCCTGATCCAGCAATTCTGTGTGCACGAAGAAGGTTTTCGGATTGTAAAGTGCTTTCAGCAGGGAAGAAGCAAGTGACGGTACCTGCAGAAGAAGCGACGGCTAAATA
>GV2UCFN02JYAT5
GGTGAGTAACGCGTAAGGAACTTGCCCCGCAGACAGGGATAACAGACGGAAACGACTGATAAGACCTGGTGTTGTCAGGCTGACGCATGTCAGGCTGATGAAAGGAGACGCTGCGGGAGAGCCTTGCGTCCTATTAGCTTGTTGGTGGGGTGACGGCCCACCAAGGCGATGATAGGTAGCCGGCCTGAGAGGGTGAACGGCCACAAGGGGACTGAGATACGGCCCTTACTCCTACGGGAGGCAGCAGTGGGGAATATTGGACAATGGGGGGAACCCTGATCCAGCAATTCTGTGTGCACGAAGAAGGTTTTCGGATTGTAAAGTGCTTTCAGCAGGGAAGAAGCAAGTGACGGTACCTGCAGAAGAAGCGACGGCTAAATA
>GV2UCFN02INTBL
GGTGAGTAACGCGTAAGGAACTTGCCCCGCAGACAGGGATAACAGACGGAAACGACTGATAAGACCTGGTGTTGTCAGGTCTGACGCATGTCAGGCTGATGAAAGGAGACGCTGCGGGAGAGCCTTGCGTCCTATTAGCTTGTTGGTGGGGTAACGGCCCACCAAGGCGATGATAGGTAGCCGGCCTGAGAGGGTGAACGGCCACAAGGGGACTGAGATACGGCCCTTACTCCTACGGGAGGCAGCAGTGGGGAATATTGGACAATGGGGGGAACCCTGATCCAGCAATTCTGTGTGCACGAAGAAGGTTTTCGGATTGTAAAGTGCTTTCAGCAGGGAAGAAGCAAGTGACGGTACCTGCAGAAGAAGCGACGGCTAAATA
>GV2UCFN02FOZMO
GGTGAGTAACGCGTAAGGAACTTGCCCCGCAGACAGGGATAACAGACGGAAACGACTGATAAGACCTGGTGTTGTCAGGTCTGACGCATGTCAGGCTGATGAAAGGAGACGCTGCGGGAGAGCCTTGCGTCCTATTAGCTTGTTGGTGGGGTAACGGCCCACCAAGGCGATGATAGGTAGCCGGCCTGAGAGGGTGAACGGCCACAAGGGGACTGAGATACGGCCCTTACTCCTACGGGAGGCAGCAGTGGGGAATATTGGACAATGGGGGGAACCCTGATCCAGCAATTCTGTGTGCACGAAGAAGGTTTTCGGATTGTAAAGTGCTTTCAGCAGGGAAGAAGCAAGTGACGGTACCTGCAGAAGAAGCGACGGCTAAATA
