# Supplementary material for: Investigation of the Effect of Type 2 Diabetes Mellitus on Subgingival Plaque Microbiota by High-Throughput 16S rDNA Pyrosequencing
Source: PLoS One. 2013 Apr 22;8(4):e61516. doi: 10.1371/journal.pone.0061516 (PMC3632544; doi:10.1371/journal.pone.0061516)
Supplement: File S1 — FASTA-format sequences for all the OTUs. Sequences for each OTU are provided in a FASTA-format file. (ZIP) [file pone.0061516.s004.zip › OTU.allseq/Otu0158.fasta]

>GV2UCFN02IPYQ6
GGTGAGTAACACGTAGACAACCTGCCGATCAGATGGGGACAACATTCCGAAAGGAATGCTAATACCGAATGAAGTGTGGGGGAGGCATCTTCCCTACATGAAAGATGGCCTCTATTTATAAGCTATCACTGATCGATGGGTCTGCGTCTGATTAGCTAGTAGGTAAGGTAACGGCTTACCTAGGCGACGATCAGTAGCCGGTCTGAGAGGATGAACGGCCACATTGGGACTGAGACACGGCCCAGACTCCTACGGGAGGCAGCAGTGGGGAATCTTCCGCAATGGGCGCAAGCCTGACGGAGCAACGCCGCGTGAGTGAAGAAGGTCTTCGGATCGTAAAGCTCTGTTGAAGGGGACGAACGTATATAGTGCGAATAGTGCTGTGTAATGACGGTACCTTTTGAGGAAGCCACGGCTAACTA
>GV2UCFN02F3AHI
GGTGAGTAACACGTAGACAACCTGCCGATCAGATGGGGACAACATTCCGAAAGGAATGCTAATACCGAATGAAGTGTGGGGGAGGCATCTTCCCTACATGAAAGATGGCCTCTATTTATAAGCTATCACTGATCGATGGGTCTGCGTCTGATTAGCTAGTAGGTAAGGTAACGGCTTACCTAGGCGACGATCAGTAGCCGGTCTGAGAGGATGAACGGCCACATTGGGACTGAGACACGGCCCAGACTCCTACGGGAGGCAGCAGTGGGGAATCTTCCGCAATGGGCGCAAGCCTGACGGAGCAACGCCGCGTGAGTGAAGAAGGTCTTCGGATCGTAAAGCTCTGTTGAAGGGGACGAACGTATATAGTGCGAATAGTGCTGTGTAATGACGGTACCTTTTGAGGAAGCCACGGCTAACTA
>GV2UCFN02I5CLS
GGTGAGTAACACGTAGACAACCTGCCGATCAGATGGGGACAACATTCCGAAAGGAATGCTAATACCGAATGAAGTGTGGGGGAGGCATCTTCCCTACATGAAAGATGGCCTCTATTTATAAGCTATCACTGATCGATGGGTCTGCGTCTGATTAGCTAGTAGGTAAGGTAACGGCTTACCTAGGCGACGATCAGTAGCCGGTCTGAGAGGATGAACGGCCACATTGGGACTGAGACACGGCCCAGACTCCTACGGGAGGCAGCAGTGGGGAATCTTCCGCAATGGGCGCAAGCCTGACGGAGCAACGCCGCGTGAGTGAAGAAGGTCTTCGGATCGTAAAGCTCTGTTGAAGGGGACGAACGTATATAGTGCGAATAGTGCTGTGTAATGACGGTACCTTTTGAGGAAGCCACGGCTAACTA
>GV2UCFN02FZ39M
GGTGAGTAACACGTAGACAACCTGCCGATCAGATGGGGACAACATTCCGAAAGGAATGCTAATACCGAATGAAGTGTGGGGGAGGCATCTTCCCTACATGAAAGATGGCCTCTATTTATAAGCTATCACTGATCGATGGGTCTGCGTCTGATTAGCTAGTAGGTAAGGTAACGGCTTACCTAGGCGACGATCAGTAGCCGGTCTGAGAGGATGAACGGCCACATTGGGACTGAGACACGGCCCAGACTCCTACGGGAGGCAGCAGTGGGGAATCTTCCGCAATGGGCGCAAGCCTGACGGAGCAACGCCGCGTGAGTGAAGAAGGTCTTCGGATCGTAAAGCTCTGTTGAAGGGGACGAACGTATATAGTGCGAATAGTGCTGTGTAATGACGGTACCTTTTGAGGAAGCCACGGCTAACTA
>GV2UCFN02FQFK4
GGTGAGTAACACGTAGACAACCTGCCGATCAGATGGGGACAACATTCCGAAAGGAATGCTAATACCGAATGAAGTGTGGGGGAGGCATCTTCCCTACATGAAAGATGGCCTCTATTTATAAGCTATCACTGATCGATGGGTCTGCGTCTGATTAGCTAGTAGGTAAGGTAACGGCTTACCTAGGCGACGATCAGTAGCCGGTCTGAGAGGATGAACGGCCACATTGGGACTGAGACACGGCCCAGACTCCTACGGGAGGCAGCAGTGGGGAATCTTCCGCAATGGGCGCAAGCCTGACGGAGCAACGCCGCGTGAGTGAAGAAGGTCTTCGGATCGTAAAGCTCTGTTGAAGGGGACGAACGTATATAGTGCGAATAGTGCTGTGTAATGACGGTACCTTTTGAGGAAGCCACGGCTAACTA
>GV2UCFN02JANK7
GGTGAGTAACACGTAGACAACCTGCCGATCAGATGGGGACAACATTCCGAAAGGAATGCTAATACCGAATGAAGTGTGGGGGAGGCATCTTCCCTACATGAAAGATGGCCTCTATTTATAAGCTATCACTGATCGATGGGTCTGCGTCTGATTAGCTAGTAGGTAAGGTAACGGCTTACCTAGGCGACGATCAGTAGCCGGTCTGAGAGGATGAACGGCCACATTGGGACTGAGACACGGCCCAGACTCCTACGGGAGGCAGCAGTGGGGAATCTTCCGCAATGGGCGCAAGCCTGACGGAGCAACGCCGCGTGAGTGAAGAAGGTCTTCGGATCGTAAAGCTCTGTTGAAGGGGACGAACGTATATAGTGCGAATAGTGCTGTGTAATGACGGTACCTTTTGAGGAAGCCACGGCTAACTA
>GV2UCFN02IBV4W
GGTGAGTAACACGTAGACAACCTGCCGATCAGATGGGGACAACATTCCGAAAGGAATGCTAATACCGAATGAAGTGTGGGGGAGGCATCTTCCCTACATGAAAGATGGCCTCTATTTATAAGCTATCACTGATCGATGGGTCTGCGTCTGATTAGCTAGTAGGTAAGGTAACGGCTTACCTAGGCGACGATCAGTAGCCGGTCTGAGAGGATGAACGGCCACATTGGGACTGAGACACGGCCCAGACTCCTACGGGAGGCAGCAGTGGGGAATCTTCCGCAATGGGCGCAAGCCTGACGGAGCAACGCCGCGTGAGTGAAGAAGGTCTTCGGATCGTAAAGCTCTGTTGAAGGGGACGAACGTATATAGTGCGAATAGTGCTGTGTAATGACGGTACCTTTTGAGGAAGCCACGGCTAACTA
>GV2UCFN02GHDGP
GGTGAGTAACACGTAGACAACCTGCCGATCAGATGGGGACAACATTCCGAAAGGAATGCTAATACCGAATGAAGTGTGGGGGAGGCATCTTCCCTACATGAAAGATGGCCTCTATTTATAAGCTATCACTGATCGATGGGTCTGCGTCTGATTAGCTAGTAGGTAAGGTAACGGCTTACCTAGGCGACGATCAGTAGCCGGTCTGAGAGGATGAACGGCCACATTGGGACTGAGACACGGCCCAGACTCCTACGGGAGGCAGCAGTGGGGAATCTTCCGCAATGGGCGCAAGCCTGACGGAGCAACGCCGCGTGAGTGAAGAAGGTCTTCGGATCGTAAAGCTCTGTTGAAGGGGACGAACGTATATAGTGCGAATAGTGCTGTGTAATGACGGTACCTTTTGAGGAAGCCACGGCTAACTA
>GV2UCFN02HRYIF
GGTGAGTAACACGTAGACAACCTGCCGATCAGATGGGGACAACATTCCGAAAGGAATGCTAATACCGAATGAAGTGTGGGGGAGGCATCTTCCCTACATGAAAGATGGCCTCTATTTATAAGCTATCACTGATCGATGGGTCTGCGTCTGATTAGCTAGTAGGTAAGGTAACGGCTTACCTAGGCGACGATCAGTAGCCGGTCTGAGAGGATGAACGGCCACATTGGGACTGAGACACGGCCCAGACTCCTACGGGAGGCAGCAGTGGGGAATCTTCCGCAATGGGCGCAAGCCTGACGGAGCAACGCCGCGTGAGTGAAGAAGGTCTTCGGATCGTAAAGCTCTGTTGAAGGGGACGAACGTATATAGTGCGAATAGTGCTGTGTAATGACGGTACCTTTTGAGGAAGCCACGGCTAACTA
>GV2UCFN02GSTW4
GGTGAGTAACACGTAGACAACCTGCCGATCAGATGGGGACAACATTCCGAAAGGAATGCTAATACCGAATGAAGTGTGGGGGAGGCATCTTCCCTACATGAAAGATGGCCTCTATTTATAAGCTATCACTGATCGATGGGTCTGCGTCTGATTAGCTAGTAGGTAAGGTAACGGCTTACCTAGGCGACGATCAGTAGCCGGTCTGAGAGGATGAACGGCCACATTGGGACTGAGACACGGCCCAGACTCCTACGGGAGGCAGCAGTGGGGAATCTTCCGCAATGGGCGCAAGCCTGACGGAGCAACGCCGCGTGAGTGAAGAAGGTCTTCGGATCGTAAAGCTCTGTTGAAGGGGACGAACGTATATAGTGCGAATAGTGCTGTGTAATGACGGTACCTTTTGAGGAAGCCACGGCTAACTA
>GV2UCFN02GV9VB
GGTGAGTAACACGTAGACAACCTGCCGATCAGATGGGGACAACATTCCGAAAGGAATGCTAATACCGAATGAAGTGTGGGGGAGGCATCTTCCCTACATGAAAGATGGCCTCTATTTATAAGCTATCACTGATCGATGGGTCTGCGTCTGATTAGCTAGTAGGTAAGGTAACGGCTTACCTAGGCGACGATCAGTAGCCGGTCTGAGAGGATGAACGGCCACATTGGGACTGAGACACGGCCCAGACTCCTACGGGAGGCAGCAGTGGGGAATCTTCCGCAATGGGCGCAAGCCTGACGGAGCAACGCCGCGTGAGTGAAGAAGGTCTTCGGATCGTAAAGCTCTGTTGAAGGGGACGAACGTATATAGTGCGAATAGTGCTGTGTAATGACGGTACCTTTTGAGGAAGCCACGGCTAACTA
>GV2UCFN02IA9ZA
GGTGAGTAACACGTAGACAACCTGCCGATCAGATGGGGACAACATTCCGAAAGGAATGCTAATACCGAATGAAGTGTGGGGGAGGCATCTTCCCTACATGAAAGATGGCCTCTATTTATAAGCTATCACTGATCGATGGGTCTGCGTCTGATTAGCTAGTAGGTAAGGTAACGGCTTACCTAGGCGACGATCAGTAGCCGGTCTGAGAGGATGAACGGCCACATTGGGACTGAGACACGGCCCAGACTCCTACGGGAGGCAGCAGTGGGGAATCTTCCGCAATGGGCGCAAGCCTGACGGAGCAACGCCGCGTGAGTGAAGAAGGTCTTCGGATCGTAAAGCTCTGTTGAAGGGGACGAACGTATATAGTGCGAATAGTGCTGTGTAATGACGGTACCTTTTGAGGAAGCCACGGCTAACTA
>GV2UCFN02JLR7G
GGTGAGTAACACGTAGACAACCTGCCGATCAGATGGGGACAACATTCCGAAAGGAATGCTAATACCGAATGAAGTGTGGGGGAGGCATCTTCCCTACATGAAAGATGGCCTCTATTTATAAGCTATCACTGATCGATGGGTCTGCGTCTGATTAGCTAGTAGGTAAGGTAACGGCTTACCTAGGCGACGATCAGTAGCCGGTCTGAGAGGATGAACGGCCACATTGGGACTGAGACACGGCCCAGACTCCTACGGGAGGCAGCAGTGGGGAATCTTCCGCAATGGGCGCAAGCCTGACGGAGCAACGCCGCGTGAGTGAAGAAGGTCTTCGGATCGTAAAGCTCTGTTGAAGGGGACGAACGTATATAGTGCGAATAGTGCTGTGTAATGACGGTACCTTTTGAGGAAGCCACGGCTAACTA
>GV2UCFN02I73IK
GGTGAGTAACACGTAGACAACCTGCCGATCAGATGGGGACAACATTCCGAAAGGAATGCTAATACCGAATGAAGTGTGGGGGAGGCATCTTCCCTACATGAAAGATGGCCTCTATTTATAAGCTATCACTGATCGATGGGTCTGCGTCTGATTAGCTAGTAGGTAAGGTAACGGCTTACCTAGGCGACGATCAGTAGCCGGTCTGAGAGGATGAACGGCCACATTGGGACTGAGACACGGCCCAGACTCCTACGGGAGGCAGCAGTGGGGAATCTTCCGCAATGGGCGCAAGCCTGACGGAGCAACGCCGCGTGAGTGAAGAAGGTCTTCGGATCGTAAAGCTCTGTTGAAGGGGACGAACGTATATAGTGCGAATAGTGCTGTGTAATGACGGTACCTTTTGAGGAAGCCACGGCTAACTA
>GV2UCFN02I26IM
GGTGAGTAACACGTAGACAACCTGCCGATCAGATGGGGACAACATTCCGAAAGGAATGCTAATACCGAATGAAGTGTGGGGGAGGCATCTTCCCTACATGAAAGATGGCCTCTATTTATAAGCTATCACTGATCGATGGGTCTGCGTCTGATTAGCTAGTAGGTAAGGTAACGGCTTACCTAGGCGACGATCAGTAGCCGGTCTGAGAGGATGAACGGCCACATTGGGACTGAGACACGGCCCAGACTCCTACGGGAGGCAGCAGTGGGGAATCTTCCGCAATGGGCGCAAGCCTGACGGAGCAACGCCGCGTGAGTGAAGAAGGTCTTCGGATCGTAAAGCTCTGTTGAAGGGGACGAACGTATATAGTGCGAATAGTGCTGTGTAATGACGGTACCTTTTGAGGAAGCCACGGCTAACTA
>GV2UCFN02G4B6S
GGTGAGTAACACGTAGACAACCTGCCGATCAGATGGGGACAACATTCCGAAAGGAATGCTAATACCGAATGAAGTGTGGGGGAGGCATCTTCCCTACATGAAAGATGGCCTCTATTTATAAGCTATCACTGATCGATGGGTCTGCGTCTGATTAGCTAGTAGGTAAGGTAACGGCTTACCTAGGCGACGATCAGTAGCCGGTCTGAGAGGATGAACGGCCACATTGGGACTGAGACACGGCCCAGACTCCTACGGGAGGCAGCAGTGGGGAATCTTCCGCAATGGGCGCAAGCCTGACGGAGCAACGCCGCGTGAGTGAAGAAGGTCTTCGGATCGTAAAGCTCTGTTGAAGGGGACGAACGTATATAGTGCGAATAGTGCTGTGTAATGACGGTACCTTTTGAGGAAGCCACGGCTAACTA
>GV2UCFN02IYPG5
GGTGAGTAACACGTAGACAACCTGCCGATCAGATGGGGACAACATTCCGAAAGGAATGCTAATACCGAATGAAGTGTGGGGGAGGCATCTTCCCTACATGAAAGATGGCCTCTATTTATAAGCTATCACTGATCGATGGGTCTGCGTCTGATTAGCTAGTAGGTAAGGTAACGGCTTACCTAGGCGACGATCAGTAGCCGGTCTGAGAGGATGAACGGCCACATTGGGACTGAGACACGGCCCAGACTCCTACGGGAGGCAGCAGTGGGGAATCTTCCGCAATGGGCGCAAGCCTGACGGAGCAACGCCGCGTGAGTGAAGAAGGTCTTCGGATCGTAAAGCTCTGTTGAAGGGGACGAACGTATATAGTGCGAATAGTGCTGTGTAATGACGGTACCTTTTGAGGAAGCCACGGCTAACTA
>GV2UCFN02HDKEA
GGTGAGTAACACGTAGACAACCTGCCGATCAGATGGGGACAACATTCCGAAAGGAATGCTAATACCGAATGAAGTGTGGGGGAGGCATCTTCCCTACATGAAAGATGGCCTCTATTTATAAGCTATCACTGATCGATGGGTCTGCGTCTGATTAGCTAGTAGGTAAGGTAACGGCTTACCTAGGCGACGATCAGTAGCCGGTCTGAGAGGATGAACGGCCACATTGGGACTGAGACACGGCCCAGACTCCTACGGGAGGCAGCAGTGGGGAATCTTCCGCAATGGGCGCAAGCCTGACGGAGCAACGCCGCGTGAGTGAAGAAGGTCTTCGGATCGTAAAGCTCTGTTGAAGGGGACGAACGTATATAGTGCGAATAGTGCTGTGTAATGACGGTACCTTTTGAGGAAGCCACGGCTAACTA
>GV2UCFN02FNW0N
GGTGAGTAACACGTAGACAACCTGCCGATCAGATGGGGACAACATTCCGAAAGGAATGCTAATACCGAATGAAGTGTGGGGGAGGCATCTTCCCTACATGAAAGATGGCCTCTATTTATAAGCTATCACTGATCGATGGGTCTGCGTCTGATTAGCTAGTAGGTAAGGTAACGGCTTACCTAGGCGACGATCAGTAGCCGGTCTGAGAGGATGAACGGCCACATTGGGACTGAGACACGGCCCAGACTCCTACGGGAGGCAGCAGTGGGGAATCTTCCGCAATGGGCGCAAGCCTGACGGAGCAACGCCGCGTGAGTGAAGAAGGTCTTCGGATCGTAAAGCTCTGTTGAAGGGGACGAACGTATATAGTGCGAATAGTGCTGTGTAATGACGGTACCTTTTGAGGAAGCCACGGCTAACTA
>GV2UCFN02F2RXP
GGTGAGTAACACGTAGACAACCTGCCGATCAGATGGGGACAACATTCCGAAAGGAATGCTAATACCGAATGAAGTGTGGGGGAGGCATCTTCCCTACATGAAAGATGGCCTCTATTTATAAGCTATCACTGATCGATGGGTCTGCGTCTGATTAGCTAGTAGGTAAGGTAACGGCTTACCTAGGCGACGATCAGTAGCCGGTCTGAGAGGATGAACGGCCACATTGGGACTGAGACACGGCCCAGACTCCTACGGGAGGCAGCAGTGGGGAATCTTCCGCAATGGGCGCAAGCCTGACGGAGCAACGCCGCGTGAGTGAAGAAGGTCTTCGGATCGTAAAGCTCTGTTGAAGGGGACGAACGTATATAGTGCGAATAGTGCTGTGTAATGACGGTACCTTTTGAGGAAGCCACGGCTAACTA
>GV2UCFN02JW1L1
GGTGAGTAACACGTAGACAACCTGCCGATCAGATGGGGACAACATTCCGAAAGGAATGCTAATACCGAATGGCGTGTAGGGGAGGCATCTCCCGTACATGAAAGATGGCCTCTATTTATAAGCTATCACTGATCGATGGGTCTGCGTCTGATTAGCTGGTAGGTAAGGTAACGGCTTACCTAGGCGACGATCAGTAGCCGGTCTGAGAGGATGAACGGCCACATTGGGACTGAGACACGGCCCAGACTCCTACGGGAGGCAGCAGTGGGGAATCTTCCGCAATGGGCGCAAGCCTGACGGAGCAACGCCGCGTGAGTGAAGAAGGTCTTCGGATCGTAAAGCTCTGTTGAAGGGGACGAACGTACATAGTGCGAATAGTGCTGTGTAATGACGGTACCTTTTGAGGAAGCCACGGCTAACTA
>GV2UCFN02IYGS4
GGTGAGTAACACGTAGACAACCTGCCGATCAGATGGGGACAACATTCCGAAAGGAATGCTAATACCGAATGGCGTGTAGGGGAGGCATCTCCCGTACATGAAAGATGGCCTCTATTTATAAGCTATCACTGATCGATGGGTCTGCGTCTGATTAGCTGGTAGGTAAGGTAACGGCTTACCTAGGCGACGATCAGTAGCCGGTCTGAGAGGATGAACGGCCACATTGGGACTGAGACACGGCCCAGACTCCTACGGGAGGCAGCAGTGGGGAATCTTCCGCAATGGGCGCAAGCCTGACGGAGCAACGCCGCGTGAGTGAAGAAGGTCTTCGGATCGTAAAGCTCTGTTGAAGGGGACGAACGTACATAGTGCGAATAGTGCTGTGTAATGACGGTACCTTTTGAGGAAGCCACGGCTAACTA
>GV2UCFN02G14P1
GGTGAGTAACACGTAGACAACCTGCCGATCAGATGGGGACAACATTCCGAAAGGAATGCTAATACCGAATGGCGTTAGGGGAGGCATCTTCCCTACATGAAAGATGGCCTCTATATATAAGCTATCACTGATCGATGGGTCTGCGTCTGATTAGCTAGTAGGTAAGGTAACGGCTTACCTAGGCGACGATCAGTAGCCGGTCTGAGAGGATGAACGGCCACATTGGGACTGAGACACGGCCCAGACTCCTACGGGAGGCAGCAGTGGGGAATCTTCCGCAATGGGCGTAAGCCTGACGGAGCAACGCCGCGTGAGTGAAGAAGGTCTTCGGATCGTAAAGCTCTGTTGAAGGGGACGAACGTACATAGTGCGAATAGTGCTGTGTAATGACGGTACCTTTTGAGGAAGCCACGGCTAACTA
>GV2UCFN02JV9JK
GGTGAGTAACACGTAGACAACCTGCCGATCAGATGGGGACAACATTCCGAAAGGAATGCTAATACCGAATGGCGTTAGGGGAGGCATCTTCCCTACATGAAAGATGGCCTCTATATATAAGCTATCACTGATCGATGGGTCTGCGTCTGATTAGCTAGTAGGTAAGGTAACGGCTTACCTAGGCGACGATCAGTAGCCGGTCTGAGAGGATGAACGGCCACATTGGGACTGAGACACGGCCCAGACTCCTACGGGAGGCAGCAGTGGGGAATCTTCCGCAATGGGCGTAAGCCTGACGGAGCAACGCCGCGTGAGTGAAGAAGGTCTTCGGATCGTAAAGCTCTGTTGAAGGGGACGAACGTACATAGTGCGAATAGTGCTGTGTAATGACGGTACCTTTTGAGGAAGCCACGGCTAACTA
