# Supplementary material for: Investigation of the Effect of Type 2 Diabetes Mellitus on Subgingival Plaque Microbiota by High-Throughput 16S rDNA Pyrosequencing
Source: PLoS One. 2013 Apr 22;8(4):e61516. doi: 10.1371/journal.pone.0061516 (PMC3632544; doi:10.1371/journal.pone.0061516)
Supplement: File S1 — FASTA-format sequences for all the OTUs. Sequences for each OTU are provided in a FASTA-format file. (ZIP) [file pone.0061516.s004.zip › OTU.allseq/Otu0162.fasta]

>GV2UCFN02HVYN3
GGTGCGGAACATGTGTGCAATCTACCCTTATCAAGGGGATAGCCCGGAGAAATCCGGATTAATACCCTATAACATATGGGATGGCATCATTTCATATTAAAAGCTACGGCGGATAAGGATGAGCACGCACAAGATTAGCTAGTTGGTAAGGTAACGGCTTACCAAGGCGACGATCTTTAGGGGGCCTGAGAGGGTGATCCCCCACACTGGGACTGAGACACGGCCCAGACTCCTACGGGAGGCAGCAGTGAGGAATATTGGACAATGGGTGGAAGCCTGATCCAGCCATCCCGCGTGCAGGACGACTGCCCTATGGGTTGTAAACTGCTTTTATATAGGGATAAACCTACTCTCGTGAGAGTAGCTGAAGGTACTATATGAATAAGCACCGGCTAACTC
>GV2UCFN02FJEWL
GGTGCGGAACATGTGTGCAATCTACCCTTATCAAGGGGATAGCCCAGAGAAATCTGGATTAATACCCTATAACATATGGGATGGCATCATTTCATATTAAAAGCTACGGCGGATAAGGATGAGCACGCACAAGATTAGCTAGTTGGTAAGGTAACGGCTTACCAAGGCGACGATCTTTAGGGGGCCTGAGAGGGTGATCCCCCACACTGGGACTGAGACACGGCCCAGACTCCTACGGGAGGCAGCAGTGAGGAATATTGGACAATGGGTGGAAGCCTGATCCAGCCATCCCGCGTGCAGGACGACTGCCCTATGGGTTGTAAACTGCTTTTATATAGGGATAAACCTACTCTCGTGAGAGTAGCTGAAGGTACTATATGAATAAGCACCGGCTAACTC
>GV2UCFN02IPN2M
GGTGCGGAACATGTGTGCAATCTACCCTTATCAAGGGGATAGCCCAGAGAAATCTGGATTAATACCCTATAACATATGGGATGGCATCATTTCATATTAAAAGCTACGGCGGATAAGGATGAGCACGCACAAGATTAGCTAGTTGGTAAGGTAACGGCTTACCAAGGCGACGATCTTTAGGGGGCCTGAGAGGGTGATCCCCCACACTGGGACTGAGACACGGCCCAGACTCCTACGGGAGGCAGCAGTGAGGAATATTGGACAATGGGTGGAAGCCTGATCCAGCCATCCCGCGTGCAGGACGACTGCCCTATGGGTTGTAAACTGCTTTTATATAGGGATAAACCTACTCTCGTGAGAGTAGCTGAAGGTACTATATGAATAAGCACCGGCTAACTC
>GV2UCFN02IHVB3
GGTGCGGAACATGTGTGCAATCTACCCTTATCAAGGGGATAGCCCAGAGAAATCTGGATTAATACCCTATAACATATGGGATGGCATCATTTCATATTAAAAGCTACGGCGGATAAGGATGAGCACGCACAAGATTAGCTAGTTGGTAAGGTAACGGCTTACCAAGGCGACGATCTTTAGGGGGCCTGAGAGGGTGATCCCCCACACTGGGACTGAGACACGGCCCAGACTCCTACGGGAGGCAGCAGTGAGGAATATTGGACAATGGGTGGAAGCCTGATCCAGCCATCCCGCGTGCAGGACGACTGCCCTATGGGTTGTAAACTGCTTTTATATAGGGATAAACCTACTCTCGTGAGAGTAGCTGAAGGTACTATATGAATAAGCACCGGCTAACTC
>GV2UCFN02G1Y7G
GGTGCGGAACATGTGTGCAATCTACCCTTATCAAGGGGATAGCCCAGAGAAATCTGGATTAATACCCTATAACATATGGGATGGCATCATTTCATATTAAAAGCTACGGCGGATAAGGATGAGCACGCACAAGATTAGCTAGTTGGTAAGGTAACGGCTTACCAAGGCGACGATCTTTAGGGGGCCTGAGAGGGTGATCCCCCACACTGGGACTGAGACACGGCCCAGACTCCTACGGGAGGCAGCAGTGAGGAATATTGGACAATGGGTGGAAGCCTGATCCAGCCATCCCGCGTGCAGGACGACTGCCCTATGGGTTGTAAACTGCTTTTATATAGGGATAAACCTACTCTCGTGAGAGTAGCTGAAGGTACTATATGAATAAGCACCGGCTAACTC
>GV2UCFN02IVFWK
GGTGCGGAACATGTGTGCAATCTGCCCTTATCAAGGGGATAGCCCAGAGAAATCTGGATTAATACCCTATAACATATGGGATGGCATCATTTCATATTAAAAGCTACGGCGGATAAGGATGAGCACGCACAAGATTAGCTAGTTGGTAAGGTAACGGCTTACCAAGGCGACGATCTTTAGGGGGCCTGAGAGGGTGATCCCCCACACTGGGACTGAGACACGGCCCAGACTCCTACGGGAGGCAGCAGTGAGGAATATTGGACAATGGGTGAAAGCCTGATCCAGCCATCCCGCGTGCAGGACGACTGCCCTATGGGTTGTAAACTGCTTTTATATAGGGATAAACCTACTCTCGTGAGAGTAGCTGAAGGTACTATATGAATAAGCACCGGCTAACTC
>GV2UCFN02IHZYF
GGTGCGGAACATGTGTGCAATCTGCCCTTATCAAGGGGATAGCCCAGAGAAATCTGGATTAATACCCTATAACATATGGGATGGCATCATTTCATATTAAAAGCTACGGCGGATAAGGATGAGCACGCACAAGATTAGCTAGTTGGTAAGGTAACGGCTTACCAAGGCGACGATCTTTAGGGGGCCTGAGAGGGTGATCCCCCACACTGGGACTGAGACACGGCCCAGACTCCTACGGGAGGCAGCAGTGAGGAATATTGGACAATGGGTGAAAGCCTGATCCAGCCATCCCGCGTGCAGGACGACTGCCCTATGGGTTGTAAACTGCTTTTATATAGGGATAAACCTACTCTCGTGAGAGTAGCTGAAGGTACTATATGAATAAGCACCGGCTAACTC
>GV2UCFN02II0I6
GGTGCGGAACATGTGTGCAATCTGCCCTTATCAAGGGGATAGCCCAGAGAAATCTGGATTAATACCCTATAACATATGGGATGGCATCATTTCATATTAAAAGCTACGGCGGATAAGGATGAGCACGCACAAGATTAGCTAGTTGGTAAGGTAACGGCTTACCAAGGCGACGATCTTTAGGGGGCCTGAGAGGGTGATCCCCCACACTGGGACTGAGACACGGCCCAGACTCCTACGGGAGGCAGCAGTGAGGAATATTGGACAATGGGTGGAAGCCTGATCCAGCCATCCCGCGTGCAGGACGACTGCCCTATGGGTTGTAAACTGCTTTTTATATAGGGATAAACCTACTCTCGTGAGAGTAGCTGAAGGTACTATATGAATAAGCACCGGCTAACTC
>GV2UCFN02G2NGT
GGTGCGGAACATGTGTGCAATCTGCCCTTATCAAGGGGATAGCCCAGAGAAATCTGGATTAATACCCTATAACATATGGGATGGCATCATTTCATATTAAAAGCTACGGCGGATAAGGATGAGCACGCACAAGATTAGCTAGTTGGTAAGGTAACGGCTTACCAAGGCGACGATCTTTAGGGGGCCTGAGAGGGTGATCCCCCACACTGGGACTGAGACACGGCCCAGACTCCTACGGGAGGCAGCAGTGAGGAATATTGGACAATGGGTGGAAGCCTGATCCAGCCATCCCGCGTGCAGGACGACTGCCCTATGGGTTGTAAACTGCTTTTTATATAGGGATAAACCTACTCTCGTGAGAGTAGCTGAAGGTACTATATGAATAAGCACCGGCTAACTC
>GV2UCFN02FSUHI
GGTGCGGAACATGTGTGCAATCTGCCCTTATCAAGGGGATAGCCCAGAGAAATCTGGATTAATACCCTATAACATATGGGATGGCATCATTTCATATTAAAAGCTACGGCGGATAAGGATGAGCACGCACAAGATTAGCTAGTTGGTAAGGTAACGGCTTACCAAGGCGACGATCTTTAGGGGGCCTGAGAGGGTGATCCCCCACACTGGGACTGAGACACGGCCCAGACTCCTACGGGAGGCAGCAGTGAGGAATATTGGACAATGGGTGGAAGCCTGATCCAGCCATCCCGCGTGCAGGACGACTGCCCTATGGGTTGTAAACTGCTTTTATATAGGGATAAACCTACTCTCGTGAGAGTAGCTGAAGGTACTATATGAATAAGCACCGGCTAACTC
>GV2UCFN02I0L3E
GGTGCGGAACATGTGTGCAATCTGCCCTTATCAAGGGGATAGCCCAGAGAAATCTGGATTAATACCCTATAACATATGGGATGGCATCATTTCATATTAAAAGCTACGGCGGATAAGGATGAGCACGCACAAGATTAGCTAGTTGGTAAGGTAACGGCTTACCAAGGCGACGATCTTTAGGGGGCCTGAGAGGGTGATCCCCCACACTGGGACTGAGACACGGCCCAGACTCCTACGGGAGGCAGCAGTGAGGAATATTGGACAATGGGTGGAAGCCTGATCCAGCCATCCCGCGTGCAGGACGACTGCCCTATGGGTTGTAAACTGCTTTTATATAGGGATAAACCTACTCTCGTGAGAGTAGCTGAAGGTACTATATGAATAAGCACCGGCTAACTC
>GV2UCFN02FG008
GGTGCGGAACATGTGTGCAATCTGCCCTTATCAAGGGGATAGCCCAGAGAAATCTGGATTAATACCCTATAACATATGGGATGGCATCATTTCATATTAAAAGCTACGGCGGATAAGGATGAGCACGCACAAGATTAGCTAGTTGGTAAGGTAACGGCTTACCAAGGCGACGATCTTTAGGGGGCCTGAGAGGGTGATCCCCCACACTGGGACTGAGACACGGCCCAGACTCCTACGGGAGGCAGCAGTGAGGAATATTGGACAATGGGTGGAAGCCTGATCCAGCCATCCCGCGTGCAGGACGACTGCCCTATGGGTTGTAAACTGCTTTTATATAGGGATAAACCTACTCTCGTGAGAGTAGCTGAAGGTACTATATGAATAAGCACCGGCTAACTC
>GV2UCFN02JCLPJ
GGTGCGGAACATGTGTGCAATCTGCCCTTATCAAGGGGATAGCCCAGAGAAATCTGGATTAATACCCTATAACATATGGGATGGCATCATTTCATATTAAAAGCTACGGCGGATAAGGATGAGCACGCACAAGATTAGCTAGTTGGTAAGGTAACGGCTTACCAAGGCGACGATCTTTAGGGGGCCTGAGAGGGTGATCCCCCACACTGGGACTGAGACACGGCCCAGACTCCTACGGGAGGCAGCAGTGAGGAATATTGGACAATGGGTGGAAGCCTGATCCAGCCATCCCGCGTGCAGGACGACTGCCCTATGGGTTGTAAACTGCTTTTATATAGGGATAAACCTACTCTCGTGAGAGTAGCTGAAGGTACTATATGAATAAGCACCGGCTAACTC
>GV2UCFN02FXC4Q
GGTGCGGAACATGTGTGCAATCTGCCCTTATCAAGGGGATAGCCCAGAGAAATCTGGATTAATACCCTATAACATATGGGATGGCATCATTTCATATTAAAAGCTACGGCGGATAAGGATGAGCACGCACAAGATTAGCTAGTTGGTAAGGTAACGGCTTACCAAGGCGACGATCTTTAGGGGGCCTGAGAGGGTGATCCCCCACACTGGGACTGAGACACGGCCCAGACTCCTACGGGAGGCAGCAGTGAGGAATATTGGACAATGGGTGGAAGCCTGATCCAGCCATCCCGCGTGCAGGACGACTGCCCTATGGGTTGTAAACTGCTTTTATATAGGGATAAACCTACTCTCGTGAGAGTAGCTGAAGGTACTATATGAATAAGCACCGGCTAACTC
>GV2UCFN02FJQ4V
GGTGCGGAACATGTGTGCAATCTGCCCTTATCAAGGGGATAGCCCAGAGAAATCTGGATTAATACCCTATAACATATGGGATGGCATCATTTCATATTAAAAGCTACGGCGGATAAGGATGAGCACGCACAAGATTAGCTAGTTGGTAAGGTAACGGCTTACCAAGGCGACGATCTTTAGGGGGCCTGAGAGGGTGATCCCCCACACTGGGACTGAGACACGGCCCAGACTCCTACGGGAGGCAGCAGTGAGGAATATTGGACAATGGGTGGAAGCCTGATCCAGCCATCCCGCGTGCAGGACGACTGCCCTATGGGTTGTAAACTGCTTTTATATAGGGATAAACCTACTCTCGTGAGAGTAGCTGAAGGTACTATATGAATAAGCACCGGCTAACTC
>GV2UCFN02JUMLR
GGTGCGGAACATGTGTGCAATCTGCCCTTATCAAGGGGATAGCCCAGAGAAATCTGGATTAATACCCTATAACATATGGGATGGCATCATTTCATATTAAAAGCTACGGCGGATAAGGATGAGCACGCACAAGATTAGCTAGTTGGTAAGGTAACGGCTTACCAAGGCGACGATCTTTAGGGGGCCTGAGAGGGTGATCCCCCACACTGGGACTGAGACACGGCCCAGACTCCTACGGGAGGCAGCAGTGAGGAATATTGGACAATGGGTGGAAGCCTGATCCAGCCATCCCGCGTGCAGGACGACTGCCCTATGGGTTGTAAACTGCTTTTATATAGGGATAAACCTACTCTCGTGAGAGTAGCTGAAGGTACTATATGAATAAGCACCGGCTAACTC
>GV2UCFN02I18TZ
GGTGCGGAACATGTGTGCAATCTGCCCTTATCAAGGGGATAGCCCAGAGAAATCTGGATTAATACCCTATAACATATGGGATGGCATCATTTCATATTAAAAGCTACGGCGGATAAGGATGAGCACGCACAAGATTAGCTAGTTGGTAAGGTAACGGCTTACCAAGGCGACGATCTTTAGGGGGCCTGAGAGGGTGATCCCCCACACTGGGACTGAGACACGGCCCAGACTCCTACGGGAGGCAGCAGTGAGGAATATTGGACAATGGGTGGAAGCCTGATCCAGCCATCCCGCGTGCAGGACGACTGCCCTATGGGTTGTAAACTGCTTTTATATAGGGATAAACCTACTCTCGTGAGAGTAGCTGAAGGTACTATATGAATAAGCACCGGCTAACTC
>GV2UCFN02GFRIK
GGTGCGGAACATGTGTGCAATCTGCCCTTATCAAGGGGATAGCCCAGAGAAATCTGGATTAATACCCTATAACATATGGGATGGCATCATTTCATATTAAAAGCTACGGCGGATAAGGATGAGCACGCACAAGATTAGCTAGTTGGTAAGGTAACGGCTTACCAAGGCGACGATCTTTAGGGGGCCTGAGAGGGTGATCCCCCACACTGGGACTGAGACACGGCCCAGACTCCTACGGGAGGCAGCAGTGAGGAATATTGGACAATGGGTGGAAGCCTGATCCAGCCATCCCGCGTGCAGGACGACTGCCCTATGGGTTGTAAACTGCTTTTATATAGGGATAAACCTACTCTCGTGAGAGTAGCTGAAGGTACTATATGAATAAGCACCGGCTAACTC
>GV2UCFN02I2CLU
GGTGCGGAACATGTGTGCAATCTGCCCTTATCAAGGGGATAGCCCAGAGAAATCTGGATTAATACCCTATAACATATGGGATGGCATCATTTCATATTAAAAGCTACGGCGGATAAGGATGAGCACGCACAAGATTAGCTAGTTGGTAAGGTAACGGCTTACCAAGGCGACGATCTTTAGGGGGCCTGAGAGGGTGATCCCCCACACTGGGACTGAGACACGGCCCAGACTCCTACGGGAGGCAGCAGTGAGGAATATTGGACAATGGGTGGAAGCCTGATCCAGCCATCCCGCGTGCAGGACGACTGCCCTATGGGTTGTAAACTGCTTTTATATAGGGATAAACCTACTCTCGTGAGAGTAGCTGAAGGTACTATATGAATAAGCACCGGCTAACTC
>GV2UCFN02IM25H
GGTGCGGAACATGTGTGCAATCTGCCCTTATCAAGGGGATAGCCCAGAGAAATCTGGATTAATACCCTATAACATATGGGATGGCATCATTTCATATTAAAAGCTACGGCGGATAAGGATGAGCACGCACAAGATTAGCTAGTTGGTAAGGTAACGGCTTACCAAGGCGACGATCTTTAGGGGGCCTGAGAGGGTGATCCCCCACACTGGGACTGAGACACGGCCCAGACTCCTACGGGAGGCAGCAGTGAGGAATATTGGACAATGGGTGGAAGCCTGATCCAGCCATCCCGCGTGCAGGACGACTGCCCTATGGGTTGTAAACTGCTTTTATATAGGGATAAACCTACTCTCGTGAGAGTAGCTGAAGGTACTATATGAATAAGCACCGGCTAACTC
>GV2UCFN02HA7J6
GGTGCGGAACATGTGTGCAATCTGCCCTTATCAAGGGGATAGCCCAGAGAAATCTGGATTAATACCCTATAACATATGGGATGGCATCATTTCATATTAAAAGCTACGGCGGATAAGGATGAGCACGCACAAGATTAGCTAGTTGGTAAGGTAACGGCTTACCAAGGCGACGATCTTTAGGGGGCCTGAGAGGGTGATCCCCCACACTGGGACTGAGACACGGCCCAGACTCCTACGGGAGGCAGCAGTGAGGAATATTGGACAATGGGTGGAAGCCTGATCCAGCCATCCCGCGTGCAGGACGACTGCCCTATGGGTTGTAAACTGCTTTTATATAGGGATAAACCTACTCTCGTGAGAGTAGCTGAAGGTACTATATGAATAAGCACCGGCTAACTC
>GV2UCFN02FR2AK
GGTGCGGAACATGTGTGCAATCTGCCCTTATCAAGGGGATAGCCCAGAGAAATCTGGATTAATACCCTATAACATATGGGATGGCATCATTTCATATTAAAAGCTACGGCGGATAAGGATGAGCACGCACAAGATTAGCTAGTTGGTAAGGTAACGGCTTACCAAGGCGACGATCTTTAGGGGGCCTGAGAGGGTGATCCCCCACACTGGGACTGAGACACGGCCCAGACTCCTACGGGAGGCAGCAGTGAGGAATATTGGACAATGGGTGGAAGCCTGATCCAGCCATCCCGCGTGCAGGACGACTGCCCTATGGGTTGTAAACTGCTTTTATATAGGGATAAACCTACTCTCGTGAGAGTAGCTGAAGGTACTATATGAATAAGCACCGGCTAACTC
>GV2UCFN02F2LH0
GGTGCGGAACATGTGTGCAATCTGCCCTTATCAAGGGGATAGCCCAGAGAAATCTGGATTAATACCCTATAACATATGGGATGGCATCATTTCATATTAAAAGCTACGGCGGATAAGGATGAGCACGCACAAGATTAGCTAGTTGGTAAGGTAACGGCTTACCAAGGCGACGATCTTTAGGGGGCCTGAGAGGGTGATCCCCCACACTGGGACTGAGACACGGCCCAGACTCCTACGGGAGGCAGCAGTGAGGAATATTGGACAATGGGTGGAAGCCTGATCCAGCCATCCCGCGTGCAGGACGACTGCCCTATGGGTTGTAAACTGCTTTTATATAGGGATAAACCTACTCTCGTGAGAGTAGCTGAAGGTACTATATGAATAAGCACCGGCTAACTC
>GV2UCFN02GGDJY
GGTGCGGAACATGTGTGCAATCTGCCCTTATCAAGGGGATAGCCCAGAGAAATCTGGATTAATACCCTATAACATATGGGATGGCATCATTTCATATTAAAAGCTACGGCGGATAAGGATGAGCACGCACAAGATTAGCTAGTTGGTAAGGTAACGGCTTACCAAGGCGACGATCTTTAGGGGGCCTGAGAGGGTGATCCCCCACACTGGGACTGAGACACGGCCCAGACTCCTACGGGAGGCAGCAGTGAGGAATATTGGACAATGGGTGGAAGCCTGATCCAGCCATCCCGCGTGCAGGACGACTGCCCTATGGGTTGTAAACTGCTTTTATATAGGGATAAACCTACTCTCGTGAGAGTAGCTGAAGGTACTATATGAATAAGCACCGGCTAACTC
>GV2UCFN02HGLDF
GGTGCGGAACATGTGTGCAATCTGCCCTTATCAAGGGGATAGCCCAGAGAAATCTGGATTAATACCCTATAACATATGGGATGGCATCATTTCATATTAAAAGCTACGGCGGATAAGGATGAGCACGCACAAGATTAGCTAGTTGGTAAGGTAACGGCTTACCAAGGCGACGATCTTTAGGGGGCCTGAGAGGGTGATCCCCCACACTGGGACTGAGACACGGCCCAGACTCCTACGGGAGGCAGCAGTGAGGAATATTGGACAATGGGTGGAAGCCTGATCCAGCCATCCCGCGTGCAGGACGACTGCCCTATGGGTTGTAAACTGCTTTTATATAGGGATAAACCTACTCTCGTGAGAGTAGCTGAAGGTACTATATGAATAAGCACCGGCTAACTC
>GV2UCFN02IEMLB
GGTGCGGAACATGTGTGCAATCTGCCCTTATCAAGGGGATAGCCCAGAGAAATCTGGATTAATACCCTATAACATATGGGATGGCATCATTTCATATTAAAAGCTACGGCGGATAAGGATGAGCACGCACAAGATTAGCTAGTTGGTAAGGTAACGGCTTACCAAGGCGACGATCTTTAGGGGGCCTGAGAGGGTGATCCCCCACACTGGGACTGAGACACGGCCCAGACTCCTACGGGAGGCAGCAGTGAGGAATATTGGACAATGGGTGGAAGCCTGATCCAGCCATCCCGCGTGCAGGACGACTGCCCTATGGGTTGTAAACTGCTTTTATATAGGGATAAACCTACTCTCGTGAGAGTAGCTGAAGGTACTATATGAATAAGCACCGGCTAACTC
>GV2UCFN02HPP09
GGTGCGGAACATGTGTGCAATCTGCCCTTATCAAGGGGATAGCCCAGAGAAATCTGGATTAATACCCTATAACATATGGGATGGCATCATTTCATATTAAAAGCTACGGCGGATAAGGATGAGCACGCACAAGATTAGCTAGTTGGTAAGGTAACGGCTTACCAAGGCGACGATCTTTAGGGGGCCTGAGAGGGTGATCCCCCACACTGGGACTGAGACACGGCCCAGACTCCTACGGGAGGCAGCAGTGAGGAATATTGGACAATGGGTGGAAGCCTGATCCAGCCATCCCGCGTGCAGGACGACTGCCCTATGGGTTGTAAACTGCTTTTATATAGGGATAAACCTACTCTCGTGAGAGTAGCTGAAGGTACTATATGAATAAGCACCGGCTAACTC
>GV2UCFN02IWHFQ
GGTGCGGAACATGTGTGCAATCTGCCCTTATCAAGGGGATAGCCCAGAGAAATCTGGATTAATACCCTATAACATATGGGATGGCATCATTTCATATTAAAAGCTACGGCGGATAAGGATGAGCACGCACAAGATTAGCTAGTTGGTAAGGTAACGGCTTACCAAGGCGACGATCTTTAGGGGGCCTGAGAGGGTGATCCCCCACACTGGGACTGAGACACGGCCCAGACTCCTACGGGAGGCAGCAGTGAGGAATATTGGACAATGGGTGGAAGCCTGATCCAGCCATCCCGCGTGCAGGACGACTGCCCTATGGGTTGTAAACTGCTTTTATATAGGGATAAACCTACTCTCGTGAGAGTAGCTGAAGGTACTATATGAATAAGCACCGGCTAACTC
>GV2UCFN02IRIH4
GGTGCGGAACATGTGTGCAATCTGCCCTTATCAAGGGGATAGCCCAGAGAAATCTGGATTAATACCCTATAACATATGGGATGGCATCATTTCATATTAAAAGCTACGGCGGATAAGGATGAGCACGCACAAGATTAGCTAGTTGGTAAGGTAACGGCTTACCAAGGCGACGATCTTTAGGGGGCCTGAGAGGGTGATCCCCCACACTGGGACTGAGACACGGCCCAGACTCCTACGGGAGGCAGCAGTGAGGAATATTGGACAATGGGTGGAAGCCTGATCCAGCCATCCCGCGTGCAGGACGACTGCCCTATGGGTTGTAAACTGCTTTTATATAGGGATAAACCTACTCTCGTGAGAGTAGCTGAAGGTACTATATGAATAAGCACCGGCTAACTC
>GV2UCFN02IRVLL
GGTGCGGAACATGTGTGCAATCTGCCCTTATCAAGGGGATAGCCCAGAGAAATCTGGATTAATACCCTATAACATATGGGATGGCATCATTTCATATTAAAAGCTACGGCGGATAAGGATGAGCACGCACAAGATTAGCTAGTTGGTAAGGTAACGGCTTACCAAGGCGACGATCTTTAGGGGGCCTGAGAGGGTGATCCCCCACACTGGGACTGAGACACGGCCCAGACTCCTACGGGAGGCAGCAGTGAGGAATATTGGACAATGGGTGGAAGCCTGATCCAGCCATCCCGCGTGCAGGACGACTGCCCTATGGGTTGTAAACTGCTTTTATATAGGGATAAACCTACTCTCGTGAGAGTAGCTGAAGGTACTATATGAATAAGCACCGGCTAACTC
>GV2UCFN02GYM0K
GGTGCGGAACATGTGTGCAATCTGCCCTTATCAAGGGGATAGCCCAGAGAAATCTGGATTAATACCCTATAACATATGGGATGGCATCATTTCATATTAAAAGCTACGGCGGATAAGGATGAGCACGCACAAGATTAGCTAGTTGGTAAGGTAACGGCTTACCAAGGCGACGATCTTTAGGGGGCCTGAGAGGGTGATCCCCCACACTGGGACTGAGACACGGCCCAGACTCCTACGGGAGGCAGCAGTGAGGAATATTGGACAATGGGTGGAAGCCTGATCCAGCCATCCCGCGTGCAGGACGACTGCCCTATGGGTTGTAAACTGCTTTTATATAGGGATAAACCTACTCTCGTGAGAGTAGCTGAAGGTACTATATGAATAAGCACCGGCTAACTC
>GV2UCFN02JPO5Y
GGTGCGGAACATGTGTGCAATCTGCCCTTATCAAGGGGATAGCCCAGAGAAATCTGGATTAATACCCTATAACATATGGGATGGCATCATTTCATATTAAAAGCTACGGCGGATAAGGATGAGCACGCACAAGATTAGCTAGTTGGTAAGGTAACGGCTTACCAAGGCGACGATCTTTAGGGGGCCTGAGAGGGTGATCCCCCACACTGGGACTGAGACACGGCCCAGACTCCTACGGGAGGCAGCAGTGAGGAATATTGGACAATGGGTGGAAGCCTGATCCAGCCATCCCGCGTGCAGGACGACTGCCCTATGGGTTGTAAACTGCTTTTATATAGGGATAAACCTACTCTCGTGAGAGTAGCTGAAGGTACTATATGAATAAGCACCGGCTAACTC
>GV2UCFN02JPH4I
GGTGCGGAACATGTGTGCAATCTGCCCTTATCAAGGGGATAGCCCAGAGAAATCTGGATTAATACCCTATAACATATGGGATGGCATCATTTCATATTAAAAGCTACGGCGGATAAGGATGAGCACGCACAAGATTAGCTAGTTGGTAAGGTAACGGCTTACCAAGGCGACGATCTTTAGGGGGCCTGAGAGGGTGATCCCCCACACTGGGACTGAGACACGGCCCAGACTCCTACGGGAGGCAGCAGTGAGGAATATTGGACAATGGGTGGAAGCCTGATCCAGCCATCCCGCGTGCAGGACGACTGCCCTATGGGTTGTAAACTGCTTTTATATAGGGATAAACCTACTCTCGTGAGAGTAGCTGAAGGTACTATATGAATAAGCACCGGCTAACTC
>GV2UCFN02HME2I
GGTGCGGAACATGTGTGCAATCTGCCCTTATCAAGGGGATAGCCCAGAGAAATCTGGATTAATACCCTATAACATATGGGATGGCATCATTTCATATTAAAAGCTACGGCGGATAAGGATGAGCACGCACAAGATTAGCTAGTTGGTAAGGTAACGGCTTACCAAGGCGACGATCTTTAGGGGGCCTGAGAGGGTGATCCCCCACACTGGGACTGAGACACGGCCCAGACTCCTACGGGAGGCAGCAGTGAGGAATATTGGACAATGGGTGGAAGCCTGATCCAGCCATCCCGCGTGCAGGACGACTGCCCTATGGGTTGTAAACTGCTTTTATATAGGGATAAACCTACTCTCGTGAGAGTAGCTGAAGGTACTATATGAATAAGCACCGGCTAACTC
>GV2UCFN02I2WZG
GGTGCGGAACATGTGTGCAATCTGCCCTTATCAAGGGGATAGCCCAGAGAAATCTGGATTAATACCCTATAACATATGGGATGGCATCATTTCATATTAAAAGCTACGGCGGATAAGGATGAGCACGCACAAGATTAGCTAGTTGGTAAGGTAACGGCTTACCAAGGCGACGATCTTTAGGGGGCCTGAGAGGGTGATCCCCCACACTGGGACTGAGACACGGCCCAGACTCCTACGGGAGGCAGCAGTGAGGAATATTGGACAATGGGTGGAAGCCTGATCCAGCCATCCCGCGTGCAGGACGACTGCCCTATGGGTTGTAAACTGCTTTTATATAGGGATAAACCTACTCTCGTGAGAGTAGCTGAAGGTACTATATGAATAAGCACCGGCTAACTC
>GV2UCFN02GQD5W
GGTGCGGAACATGTGTGCAATCTGCCCTTATCAAGGGGATAGCCCAGAGAAATCTGGATTAATACCCTATAACATATGGGATGGCATCATTTCATATTAAAAGCTACGGCGGATAAGGATGAGCACGCACAAGATTAGCTAGTTGGTAAGGTAACGGCTTACCAAGGCGACGATCTTTAGGGGGCCTGAGAGGGTGATCCCCCACACTGGGACTGAGACACGGCCCAGACTCCTACGGGAGGCAGCAGTGAGGAATATTGGACAATGGGTGGAAGCCTGATCCAGCCATCCCGCGTGCAGGACGACTGCCCTATGGGTTGTAAACTGCTTTTATATAGGGATAAACCTACTCTCGTGAGAGTAGCTGAAGGTACTATATGAATAAGCACCGGCTAACTC
