# Supplementary material for: Investigation of the Effect of Type 2 Diabetes Mellitus on Subgingival Plaque Microbiota by High-Throughput 16S rDNA Pyrosequencing
Source: PLoS One. 2013 Apr 22;8(4):e61516. doi: 10.1371/journal.pone.0061516 (PMC3632544; doi:10.1371/journal.pone.0061516)
Supplement: File S1 — FASTA-format sequences for all the OTUs. Sequences for each OTU are provided in a FASTA-format file. (ZIP) [file pone.0061516.s004.zip › OTU.allseq/Otu0165.fasta]

>GV2UCFN02HF81S
GGTGAGTAACACGTGGGTGATCTGCCCCGCACTGTGGGATAAGCCTGGGAAACTGGGTCTAATACCACATACGACCACACTGTAGACAGTGTGGTGGAAAGCCTTGTGCGGTGTGGGATGAGCCCGCGGCCTATCAGCTTGTTGGTGGGGTAATGGCCTACCAAGGCGGCGACGGGTAGCCGGCCTGAGAGGGTGGACGGCCACATTGGGACTGAGACACGGCCCAGACTCCTACGGGAGGCAGCAGTGGGGAATATTGCACAATGGGCGCAAGCCTGATGCAGCGACGCCGCGTGGGGGATGACGGCCTTCGGGTTGTAAACTCCTTTCGCCCGGGACGAAGCCCACCTTGGTGGGTGACGGTACCGTGGAGAAGAAGCACCGGCTAACTA
>GV2UCFN02FL708
GGTGAGTAACACGTGGGTGATCTGCCCTGCACTGTGGGATAAGCCTGGGAAACTGGGTCTAATACCACATACGACCACACTGTAGACAGTGTGGTGGAAAGCTTTTGCGGTGTGGGATGAGCCCGCGGCCTATCAGCTTGTTGGTGGGGTAATGGCCTACCAAGGCGGCGACGGGTAGCCGGCCTGAGAGGGTGGACGGCCACATTGGGACTGAGACACGGCCCAGACTCCTACGGGAGGCAGCAGTGGGGAATATTGCACAATGGGCGCAAGCCTGATGCAGCGACGCCGCGTGGGGGATGAAGGCCTTCGGGTTGTAAACTCCTTTCGCCCGGGACGAAGCCCACCTTAGTGGGTGACGGTACCGTGGAGAAGAAGCACCGGCTAACTA
>GV2UCFN02FJJ2H
GGTGAGTAACACGTGGGTGATCTGCCCTGCACTGTGGGATAAGCCTGGGAAACTGGGTCTAATACCACATACGACCACACTGTAGACAGTGTGGTGGAAAGCTTTTGCGGTGTGGGATGAGCCCGCGGCCTATCAGCTTGTTGGTGGGGTAATGGCCTACCAAGGCGGCGACGGGTAGCCGGCCTGAGAGGGTGGACGGCCACATTGGGACTGAGACACGGCCCAGACTCCTACGGGAGGCAGCAGTGGGGAATATTGCACAATGGGCGCAAGCCTGATGCAGCGACGCCGCGTGGGGGATGAAGGCCTTCGGGTTGTAAACTCCTTTCGCCCGGGACGAAGCCCACCTTAGTGGGTGACGGTACCGTGGAGAAGAAGCACCGGCTAACTA
>GV2UCFN02HWGFX
GGTGAGTAACACGTGGGTGATCTGCCCTGCACTGTGGGATAAGCCTGGGAAACTGGGTCTAATACCACATACGACCACACTGTAGACAGTGTGGTGGAAAGCTTTTGCGGTGTGGGATGAGCCCGCGGCCTATCAGCTTGTTGGTGGGGTAATGGCCTACCAAGGCGGCGACGGGTAGCCGGCCTGAGAGGGTGGACGGCCACATTGGGACTGAGACACGGCCCAGACTCCTACGGGAGGCAGCAGTGGGGAATATTGCACAATGGGCGCAAGCCTGATGCAGCGACGCCGCGTGGGGGATGAAGGCCTTCGGGTTGTAAACTCCTTTCGCCCGGGACGAAGCCCACCTTAGTGGGTGACGGTACCGTGGAGAAGAAGCACCGGCTAACTA
>G3BZQ8102G50LV
GGTGAGTAACACGTGGGTGATCTGCCCTGCACTGTGGGATAAGCCTGGGAAACTGGGTCTAATACCACATACGACCACACTGTAGACAGTGTGGTGGAAAGCTTTTGCGGTGTGGGATGAGCCCGCGGCCTATCAGCTTGTTGGTGGGGTAATGGCCTACCAAGGCGGCGACGGGTAGCCGGCCTGAGAGGGTGGACGGCCACATTGGGACTGAGACACGGCCCAGACTCCTACGGGAGGCAGCAGTGGGGAATATTGCACAATGGGCGCAAGCCTGATGCAGCGACGCCGCGTGGGGGGATGACGGCCTTCGGGTTGTAAACTCCTTTCGCCCGGGACGAAGCCCACCTTGGTGGGTGACGGTACCGTGGAGAAGAAGCACCGGCTAACTA
>G3BZQ8102IQ0IC
GGTGAGTAACACGTGGGTGATCTGCCCTGCACTGTGGGATAAGCCTGGGAAACTGGGTCTAATACCACATACGACCACACTGTAGACAGTGTGGTGGAAAGCTTTTGCGGTGTGGGATGAGCCCGCGGCCTATCAGCTTGTTGGTGGGGTAATGGCCTACCAAGGCGGCGACGGGTAGCCGGCCTGAGAGGGTGGACGGCCACATTGGGACTGAGACACGGCCCAGACTCCTACGGGAGGCAGCAGTGGGGAATATTGCACAATGGGCGCAAGCCTGATGCAGCGACGCCGCGTGGGGGGATGACGGCCTTCGGGTTGTAAACTCCTTTCGCCCGGGACGAAGCCCACCTTGGTGGGTGACGGTACCGTGGAGAAGAAGCACCGGCTAACTA
>G3BZQ8102FM4G3
GGTGAGTAACACGTGGGTGATCTGCCCTGCACTGTGGGATAAGCCTGGGAAACTGGGTCTAATACCACATACGACCACACTGTAGACAGTGTGGTGGAAAGCTTTTGCGGTGTGGGATGAGCCCGCGGCCTATCAGCTTGTTGGTGGGGTAATGGCCTACCAAGGCGGCGACGGGTAGCCGGCCTGAGAGGGTGGACGGCCACATTGGGACTGAGACACGGCCCAGACTCCTACGGGAGGCAGCAGTGGGGAATATTGCACAATGGGCGCAAGCCTGATGCAGCGACGCCGCGTGGGGGGATGACGGCCTTCGGGTTGTAAACTCCTTTCGCCCGGGACGAAGCCCACCTTGGTGGGTGACGGTACCGTGGAGAAGAAGCACCGGCTAACTA
>G3BZQ8102IXXDD
GGTGAGTAACACGTGGGTGATCTGCCCTGCACTGTGGGATAAGCCTGGGAAACTGGGTCTAATACCACATACGACCACACTGTAGACAGTGTGGTGGAAAGCTTTTGCGGTGTGGGATGAGCCCGCGGCCTATCAGCTTGTTGGTGGGGTAATGGCCTACCAAGGCGGCGACGGGTAGCCGGCCTGAGAGGGTGGACGGCCACATTGGGACTGAGACACGGCCCAGACTCCTACGGGAGGCAGCAGTGGGGAATATTGCACAATGGGCGCAAGCCTGATGCAGCGACGCCGCGTGGGGGGATGACGGCCTTCGGGTTGTAAACTCCTTTCGCCCGGGACGAAGCCCACCTTGGTGGGTGACGGTACCGTGGAGAAGAAGCACCGGCTAACTA
>G3BZQ8102HH0HH
GGTGAGTAACACGTGGGTGATCTGCCCTGCACTGTGGGATAAGCCTGGGAAACTGGGTCTAATACCACATACGACCACACTGTAGACAGTGTGGTGGAAAGCTTTTGCGGTGTGGGATGAGCCCGCGGCCTATCAGCTTGTTGGTGGGGTAATGGCCTACCAAGGCGGCGACGGGTAGCCGGCCTGAGAGGGTGGACGGCCACATTGGGACTGAGACACGGCCCAGACTCCTACGGGAGGCAGCAGTGGGGAATATTGCACAATGGGCGCAAGCCTGATGCAGCGACGCCGCGTGGGGGGATGACGGCCTTCGGGTTGTAAACTCCTTTCGCCCGGGACGAAGCCCACCTTGGTGGGTGACGGTACCGTGGAGAAGAAGCACCGGCTAACTA
>G3BZQ8102GLJNE
GGTGAGTAACACGTGGGTGATCTGCCCTGCACTGTGGGATAAGCCTGGGAAACTGGGTCTAATACCACATACGACCACACTGTAGACAGTGTGGTGGAAAGCTTTTGCGGTGTGGGATGAGCCCGCGGCCTATCAGCTTGTTGGTGGGGTAATGGCCTACCAAGGCGGCGACGGGTAGCCGGCCTGAGAGGGTGGACGGCCACATTGGGACTGAGACACGGCCCAGACTCCTACGGGAGGCAGCAGTGGGGAATATTGCACAATGGGCGCAAGCCTGATGCAGCGACGCCGCGTGGGGGGATGACGGCCTTCGGGTTGTAAACTCCTTTCGCCCGGGACGAAGCCCACCTTGGTGGGTGACGGTACCGTGGAGAAGAAGCACCGGCTAACTA
>G3BZQ8102HW24N
GGTGAGTAACACGTGGGTGATCTGCCCTGCACTGTGGGATAAGCCTGGGAAACTGGGTCTAATACCACATACGACCACACTGTAGACAGTGTGGTGGAAAGCTTTTGCGGTGTGGGATGAGCCCGCGGCCTATCAGCTTGTTGGTGGGGTAATGGCCTACCAAGGCGGCGACGGGTAGCCGGCCTGAGAGGGTGGACGGCCACATTGGGACTGAGACACGGCCCAGACTCCTACGGGAGGCAGCAGTGGGGAATATTGCACAATGGGCGCAAGCCTGATGCAGCGACGCCGCGTGGGGGGATGACGGCCTTCGGGTTGTAAACTCCTTTCGCCCGGGACGAAGCCCACCTTGGTGGGTGACGGTACCGTGGAGAAGAAGCACCGGCTAACTA
>G3BZQ8102G63VL
GGTGAGTAACACGTGGGTGATCTGCCCTGCACTGTGGGATAAGCCTGGGAAACTGGGTCTAATACCACATACGACCACACTGTAGACAGTGTGGTGGAAAGCTTTTGCGGTGTGGGATGAGCCCGCGGCCTATCAGCTTGTTGGTGGGGTAATGGCCTACCAAGGCGGCGACGGGTAGCCGGCCTGAGAGGGTGGACGGCCACATTGGGACTGAGACACGGCCCAGACTCCTACGGGAGGCAGCAGTGGGGAATATTGCACAATGGGCGCAAGCCTGATGCAGCGACGCCGCGTGGGGGGATGACGGCCTTCGGGTTGTAAACTCCTTTCGCCCGGGACGAAGCCCACCTTGGTGGGTGACGGTACCGTGGAGAAGAAGCACCGGCTAACTA
>G3BZQ8102JEPG6
GGTGAGTAACACGTGGGTGATCTGCCCTGCACTGTGGGATAAGCCTGGGAAACTGGGTCTAATACCACATACGACCACACTGTAGACAGTGTGGTGGAAAGCTTTTGCGGTGTGGGATGAGCCCGCGGCCTATCAGCTTGTTGGTGGGGTAATGGCCTACCAAGGCGGCGACGGGTAGCCGGCCTGAGAGGGTGGACGGCCACATTGGGACTGAGACACGGCCCAGACTCCTACGGGAGGCAGCAGTGGGGAATATTGCACAATGGGCGCAAGCCTGATGCAGCGACGCCGCGTGGGGGGATGACGGCCTTCGGGTTGTAAACTCCTTTCGCCCGGGACGAAGCCCACCTTGGTGGGTGACGGTACCGTGGAGAAGAAGCACCGGCTAACTA
>G3BZQ8102FKGQQ
GGTGAGTAACACGTGGGTGATCTGCCCTGCACTGTGGGATAAGCCTGGGAAACTGGGTCTAATACCACATACGACCACACTGTAGACAGTGTGGTGGAAAGCTTTTGCGGTGTGGGATGAGCCCGCGGCCTATCAGCTTGTTGGTGGGGTAATGGCCTACCAAGGCGGCGACGGGTAGCCGGCCTGAGAGGGTGGACGGCCACATTGGGACTGAGACACGGCCCAGACTCCTACGGGAGGCAGCAGTGGGGAATATTGCACAATGGGCGCAAGCCTGATGCAGCGACGCCGCGTGGGGGGATGACGGCCTTCGGGTTGTAAACTCCTTTCGCCCGGGACGAAGCCCACCTTGGTGGGTGACGGTACCGTGGAGAAGAAGCACCGGCTAACTA
>G3BZQ8102F6OBO
GGTGAGTAACACGTGGGTGATCTGCCCTGCACTGTGGGATAAGCCTGGGAAACTGGGTCTAATACCACATACGACCACACTGTAGACAGTGTGGTGGAAAGCTTTTGCGGTGTGGGATGAGCCCGCGGCCTATCAGCTTGTTGGTGGGGTAATGGCCTACCAAGGCGGCGACGGGTAGCCGGCCTGAGAGGGTGGACGGCCACATTGGGACTGAGACACGGCCCAGACTCCTACGGGAGGCAGCAGTGGGGAATATTGCACAATGGGCGCAAGCCTGATGCAGCGACGCCGCGTGGGGGGATGACGGCCTTCGGGTTGTAAACTCCTTTCGCCCGGGACGAAGCCCACCTTGGTGGGTGACGGTACCGTGGAGAAGAAGCACCGGCTAACTA
>G3BZQ8102I3WQI
GGTGAGTAACACGTGGGTGATCTGCCCTGCACTGTGGGATAAGCCTGGGAAACTGGGTCTAATACCACATACGACCACACTGTAGACAGTGTGGTGGAAAGCTTTTGCGGTGTGGGATGAGCCCGCGGCCTATCAGCTTGTTGGTGGGGTAATGGCCTACCAAGGCGGCGACGGGTAGCCGGCCTGAGAGGGTGGACGGCCACATTGGGACTGAGACACGGCCCAGACTCCTACGGGAGGCAGCAGTGGGGAATATTGCACAATGGGCGCAAGCCTGATGCAGCGACGCCGCGTGGGGGGATGACGGCCTTCGGGTTGTAAACTCCTTTCGCCCGGGACGAAGCCCACCTTGGTGGGTGACGGTACCGTGGAGAAGAAGCACCGGCTAACTA
>GV2UCFN02GAHKI
GGTGAGTAACACGTGGGTGATCTGCCCCGCACTGTGGGATAAGCCTGGGAAACTGGGTCTAATACCACATACGACCACACTGTAGACAGTGTGGTGGAAAGCTTTTGCGGTGTGGGATGAGCCCGCGGCCTATCAGCTTGTTGGTGGGGTAATGGCCTACCAAGGCGGCGACGGGTAGCCGGCCTGAGAGGGTGGACGGCCACATTGGGACTGAGACACGGCCCAGACTCCTACGGGAGGCAGCAGTGGGGAATATTGCACAATGGGCGCAAGCCTGATGCAGCGACGCCGCGTGGGGGATGAAGGCCTTCGGGTTGTAAACTCCTTTCGCCCGGGACGAAGCCCACCTGGTGGGTGACGGTACCGTGGAGAAGAAGCACCGGCTAACTA
>GV2UCFN02HAXQ2
GGTGAGTAACACGTGGGTGATCTGCCCCGCACTGTGGGATAAGCCTGGGAAACTGGGTCTAATACCACATACGACCACACTGTAGACAGTGTGGTGGAAAGCTTTTGCGGTGTGGGATGAGCCCGCGGCCTATCAGCTTGTTGGTGGGGTAATGGCCTACCAAGGCGGCGACGGGTAGCCGGCCTGAGAGGGTGGACGGCCACATTGGGACTGAGACACGGCCCAGACTCCTACGGGAGGCAGCAGTGGGGAATATTGCACAATGGGCGCAAGCCTGATGCAGCGACGCCGCGTGGGGGATGAAGGCCTTCGGGTTGTAAACTCCTTTCGCCCGGGACGAAGCCCACCTGGTGGGTGACGGTACCGTGGAGAAGAAGCACCGGCTAACTA
>GV2UCFN02IAVPQ
GGTGAGTAACACGTGGGTGATCTGCCCCGCACTGTGGGATAAGCCTGGGAAACTGGGTCTAATACCACATACGACCACACTGTAGACAGTGTGGTGGAAAGCTTTTGCGGTGTGGGATGAGCCCGCGGCCTATCAGCTTGTTGGTGGGGTAATGGCCTACCAAGGCGGCGACGGGTAGCCGGCCTGAGAGGGTGGACGGCCACATTGGGACTGAGACACGGCCCAGACTCCTACGGGAGGCAGCAGTGGGGAATATTGCACAATGGGCGCAAGCCTGATGCAGCGACGCCGCGTGGGGGATGAAGGCCTTCGGGTTGTAAACTCCTTTCGCCCGGGACGAAGCCCACCTGGTGGGTGACGGTACCGTGGAGAAGAAGCACCGGCTAACTA
>G3BZQ8102HFSTA
GGTGAGTAACACGTGGGTGATCTGCCCCGCACTGTGGGATAAGCCTGGGAAACTGGGTCTAATACCACATACGACCACACTGTAGACAGTGTGGTGGAAAGCTTTTGCGGTGTGGGATGAGCCCGCGGCCTATCAGCTTGTTGGTGGGGTAATGGCCTACCAAGGCGGCGACGGGTAGCCGGCCTGAGAGGGTGGACGGCCACATTGGGACTGAGACACGGCCCAGACTCCTACGGGAGGCAGCAGTGGGGAATATTGCACAATGGGCGCAAGCCTGATGCAGCGACGCCGCGTGGGGGATGAAGGCCTTCGGGTTGTAAACTCCTTTCGCCCGGGACGAAGCCCACCTGGTGGGTGACGGTACCGTGGAGAAGAAGCACCGGCTAACTA
>G3BZQ8102G64F1
GGTGAGTAACACGTGGGTGATCTGCCCCGCACTGTGGGATAAGCCTGGGAAACTGGGTCTAATACCACATACGACCACACTGTAGACAGTGTGGTGGAAAGCTTTTGCGGTGTGGGATGAGCCCGCGGCCTATCAGCTTGTTGGTGGGGTAATGGCCTACCAAGGCGGCGACGGGTAGCCGGCCTGAGAGGGTGGACGGCCACATTGGGACTGAGACACGGCCCAGACTCCTACGGGAGGCAGCAGTGGGGAATATTGCACAATGGGCGCAAGCCTGATGCAGCGACGCCGCGTGGGGGATGAAGGCCTTCGGGTTGTAAACTCCTTTCGCCCGGGACGAAGCCCACCTGGTGGGTGACGGTACCGTGGAGAAGAAGCACCGGCTAACTA
>G3BZQ8102F31R1
GGTGAGTAACACGTGGGTGATCTGCCCCGCACTGTGGGATAAGCCTGGGAAACTGGGTCTAATACCACATACGACCACACTGTAGACAGTGTGGTGGAAAGCTTTTGCGGTGTGGGATGAGCCCGCGGCCTATCAGCTTGTTGGTGGGGTAATGGCCTACCAAGGCGGCGACGGGTAGCCGGCCTGAGAGGGTGGACGGCCACATTGGGACTGAGACACGGCCCAGACTCCTACGGGAGGCAGCAGTGGGGAATATTGCACAATGGGCGCAAGCCTGATGCAGCGACGCCGCGTGGGGGATGAAGGCCTTCGGGTTGTAAACTCCTTTCGCCCGGGACGAAGCCCACCTGGTGGGTGACGGTACCGTGGAGAAGAAGCACCGGCTAACTA
>G3BZQ8102G5UL8
GGTGAGTAACACGTGGGTGATCTGCCCCGCACTGTGGGATAAGCCTGGGAAACTGGGTCTAATACCACATACGACCACACTGTAGACAGTGTGGTGGAAAGCTTTTGCGGTGTGGGATGAGCCCGCGGCCTATCAGCTTGTTGGTGGGGTAATGGCCTACCAAGGCGGCGACGGGTAGCCGGCCTGAGAGGGTGGACGGCCACATTGGGACTGAGACACGGCCCAGACTCCTACGGGAGGCAGCAGTGGGGAATATTGCACAATGGGCGCAAGCCTGATGCAGCGACGCCGCGTGGGGGATGAAGGCCTTCGGGTTGTAAACTCCTTTCGCCCGGGACGAAGCCCACCTGGTGGGTGACGGTACCGTGGAGAAGAAGCACCGGCTAACTA
>G3BZQ8102JDGT6
GGTGAGTAACACGTGGGTGATCTGCCCCGCACTGTGGGATAAGCCTGGGAAACTGGGTCTAATACCACATACGACCACACTGTAGACAGTGTGGTGGAAAGCTTTTGCGGTGTGGGATGAGCCCGCGGCCTATCAGCTTGTTGGTGGGGTAATGGCCTACCAAGGCGGCGACGGGTAGCCGGCCTGAGAGGGTGGACGGCCACATTGGGACTGAGACACGGCCCAGACTCCTACGGGAGGCAGCAGTGGGGAATATTGCACAATGGGCGCAAGCCTGATGCAGCGACGCCGCGTGGGGGATGAAGGCCTTCGGGTTGTAAACTCCTTTCGCCCGGGACGAAGCCCACCTGGTGGGTGACGGTACCGTGGAGAAGAAGCACCGGCTAACTA
>G3BZQ8102IX0P5
GGTGAGTAACACGTGGGTGATCTGCCCCGCACTGTGGGATAAGCCTGGGAAACTGGGTCTAATACCACATACGACCACACTGTAGACAGTGTGGTGGAAAGCTTTTGCGGTGTGGGATGAGCCCGCGGCCTATCAGCTTGTTGGTGGGGTAATGGCCTACCAAGGCGGCGACGGGTAGCCGGCCTGAGAGGGTGGACGGCCACATTGGGACTGAGACACGGCCCAGACTCCTACGGGAGGCAGCAGTGGGGAATATTGCACAATGGGCGCAAGCCTGATGCAGCGACGCCGCGTGGGGGATGAAGGCCTTCGGGTTGTAAACTCCTTTCGCCCGGGACGAAGCCCACCTGGTGGGTGACGGTACCGTGGAGAAGAAGCACCGGCTAACTA
>G3BZQ8102JK6VG
GGTGAGTAACACGTGGGTGATCTGCCCCGCACTGTGGGATAAGCCTGGGAAACTGGGTCTAATACCACATACGACCACACTGTAGACAGTGTGGTGGAAAGCTTTTGCGGTGTGGGATGAGCCCGCGGCCTATCAGCTTGTTGGTGGGGTAATGGCCTACCAAGGCGGCGACGGGTAGCCGGCCTGAGAGGGTGGACGGCCACATTGGGACTGAGACACGGCCCAGACTCCTACGGGAGGCAGCAGTGGGGAATATTGCACAATGGGCGCAAGCCTGATGCAGCGACGCCGCGTGGGGGATGAAGGCCTTCGGGTTGTAAACTCCTTTCGCCCGGGACGAAGCCCACCTGGTGGGTGACGGTACCGTGGAGAAGAAGCACCGGCTAACTA
>G3BZQ8102FN9TX
GGTGAGTAACACGTGGGTGATCTGCCCCGCACTGTGGGATAAGCCTGGGAAACTGGGTCTAATACCACATACGACCACACTGTAGACAGTGTGGTGGAAAGCTTTTGCGGTGTGGGATGAGCCCGCGGCCTATCAGCTTGTTGGTGGGGTAATGGCCTACCAAGGCGGCGACGGGTAGCCGGCCTGAGAGGGTGGACGGCCACATTGGGACTGAGACACGGCCCAGACTCCTACGGGAGGCAGCAGTGGGGAATATTGCACAATGGGCGCAAGCCTGATGCAGCGACGCCGCGTGGGGGATGAAGGCCTTCGGGTTGTAAACTCCTTTCGCCCGGGACGAAGCCCACCTGGTGGGTGACGGTACCGTGGAGAAGAAGCACCGGCTAACTA
>G3BZQ8102G3F2L
GGTGAGTAACACGTGGGTGATCTGCCCCGCACTGTGGGATAAGCCTGGGAAACTGGGTCTAATACCACATACGACCACACTGTAGACAGTGTGGTGGAAAGCTTTTGCGGTGTGGGATGAGCCCGCGGCCTATCAGCTTGTTGGTGGGGTAATGGCCTACCAAGGCGGCGACGGGTAGCCGGCCTGAGAGGGTGGACGGCCACATTGGGACTGAGACACGGCCCAGACTCCTACGGGAGGCAGCAGTGGGGAATATTGCACAATGGGCGCAAGCCTGATGCAGCGACGCCGCGTGGGGGATGAAGGCCTTCGGGTTGTAAACTCCTTTCGCCCGGGACGAAGCCCACCTGGTGGGTGACGGTACCGTGGAGAAGAAGCACCGGCTAACTA
>G3BZQ8102JETUD
GGTGAGTAACACGTGGGTGATCTGCCCCGCACTGTGGGATAAGCCTGGGAAACTGGGTCTAATACCACATACGACCACACTGTAGACAGTGTGGTGGAAAGCTTTTGCGGTGTGGGATGAGCCCGCGGCCTATCAGCTTGTTGGTGGGGTAATGGCCTACCAAGGCGGCGACGGGTAGCCGGCCTGAGAGGGTGGACGGCCACATTGGGACTGAGACACGGCCCAGACTCCTACGGGAGGCAGCAGTGGGGAATATTGCACAATGGGCGCAAGCCTGATGCAGCGACGCCGCGTGGGGGATGAAGGCCTTCGGGTTGTAAACTCCTTTCGCCCGGGACGAAGCCCACCTGGTGGGTGACGGTACCGTGGAGAAGAAGCACCGGCTAACTA
>G35JFLI02FYDDZ
GGTGAGTAACACGTGGGTGATCTGCCCCGCACTGTGGGATAAGCCTGGGAAACTGGGTCTAATACCACATACGACCACACTGTAGACAGTGTGGTGGAAAGCTTTTGCGGTGTGGGATGAGCCCGCGGCCTATCAGCTTGTTGGTGGGGTAATGGCCTACCAAGGCGGCGACGGGTAGCCGGCCTGAGAGGGTGGACGGCCACATTGGGACTGAGACACGGCCCAGACTCCTACGGGAGGCAGCAGTGGGGAATATTGCACAATGGGCGCAAGCCTGATGCAGCGACGCCGCGTGGGGGATGAAGGCCTTCGGGTTGTAAACTCCTTTCGCCCGGGACGAAGCCCACCTGGTGGGTGACGGTACCGTGGAGAAGAAGCACCGGCTAACTA
>G35JFLI02HS79C
GGTGAGTAACACGTGGGTGATCTGCCCCGCACTGTGGGATAAGCCTGGGAAACTGGGTCTAATACCACATACGACCACACTGTAGACAGTGTGGTGGAAAGCTTTTGCGGTGTGGGATGAGCCCGCGGCCTATCAGCTTGTTGGTGGGGTAATGGCCTACCAAGGCGGCGACGGGTAGCCGGCCTGAGAGGGTGGACGGCCACATTGGGACTGAGACACGGCCCAGACTCCTACGGGAGGCAGCAGTGGGGAATATTGCACAATGGGCGCAAGCCTGATGCAGCGACGCCGCGTGGGGGATGAAGGCCTTCGGGTTGTAAACTCCTTTCGCCCGGGACGAAGCCCACCTGGTGGGTGACGGTACCGTGGAGAAGAAGCACCGGCTAACTA
>G35JFLI02IPM5I
GGTGAGTAACACGTGGGTGATCTGCCCCGCACTGTGGGATAAGCCTGGGAAACTGGGTCTAATACCACATACGACCACACTGTAGACAGTGTGGTGGAAAGCTTTTGCGGTGTGGGATGAGCCCGCGGCCTATCAGCTTGTTGGTGGGGTAATGGCCTACCAAGGCGGCGACGGGTAGCCGGCCTGAGAGGGTGGACGGCCACATTGGGACTGAGACACGGCCCAGACTCCTACGGGAGGCAGCAGTGGGGAATATTGCACAATGGGCGCAAGCCTGATGCAGCGACGCCGCGTGGGGGATGAAGGCCTTCGGGTTGTAAACTCCTTTCGCCCGGGACGAAGCCCACCTGGTGGGTGACGGTACCGTGGAGAAGAAGCACCGGCTAACTA
>G35JFLI02HIFCU
GGTGAGTAACACGTGGGTGATCTGCCCCGCACTGTGGGATAAGCCTGGGAAACTGGGTCTAATACCACATACGACCACACTGTAGACAGTGTGGTGGAAAGCTTTTGCGGTGTGGGATGAGCCCGCGGCCTATCAGCTTGTTGGTGGGGTAATGGCCTACCAAGGCGGCGACGGGTAGCCGGCCTGAGAGGGTGGACGGCCACATTGGGACTGAGACACGGCCCAGACTCCTACGGGAGGCAGCAGTGGGGAATATTGCACAATGGGCGCAAGCCTGATGCAGCGACGCCGCGTGGGGGATGAAGGCCTTCGGGTTGTAAACTCCTTTCGCCCGGGACGAAGCCCACCTGGTGGGTGACGGTACCGTGGAGAAGAAGCACCGGCTAACTA
>G35JFLI02I8WWZ
GGTGAGTAACACGTGGGTGATCTGCCCCGCACTGTGGGATAAGCCTGGGAAACTGGGTCTAATACCACATACGACCACACTGTAGACAGTGTGGTGGAAAGCTTTTGCGGTGTGGGATGAGCCCGCGGCCTATCAGCTTGTTGGTGGGGTAATGGCCTACCAAGGCGGCGACGGGTAGCCGGCCTGAGAGGGTGGACGGCCACATTGGGACTGAGACACGGCCCAGACTCCTACGGGAGGCAGCAGTGGGGAATATTGCACAATGGGCGCAAGCCTGATGCAGCGACGCCGCGTGGGGGATGAAGGCCTTCGGGTTGTAAACTCCTTTCGCCCGGGACGAAGCCCACCTGGTGGGTGACGGTACCGTGGAGAAGAAGCACCGGCTAACTA
>G3BZQ8102HI2HW
GGTGAGTAACACGTGGGTGATCTGCCCCGCACTGTGGGATAAGCCTGGGAAACTGGGTCTAATACCACATACGACCACACTGTAGACAGTGTGGTGGAAAGCTTTTGCGGTGTGGGATGAGCCCGCGGCCTATCAGCTTGTTGGTGGGGTAATGGCCTACCAAGGCGGCGACGGGTAGCCGGCCTGAGAGGGTGGACGGCCACATTGGGACTGAGACACGGCCCAGACTCCTACGGGAGGCAGCAGTGGGGAATATTGCACAATGGGCGCAAGCCTGATGCAGCGACGCCGCGTGGGGGATGAAGGCCTTCGGGTTGTAAACTCCTTTCGCCCGGGACGAAGCCCACCTGGTGGGTGACGGTACCGTGGAGAAGAAGCACCGGCTAACTA
>G3BZQ8102GRZ4K
GGTGAGTAACACGTGGGTGATCTGCCCCGCACTGTGGGATAAGCCTGGGAAACTGGGTCTAATACCACATACGACCACACTGTAGACAGTGTGGTGGAAAGCTTTTGCGGTGTGGGATGAGCCCGCGGCCTATCAGCTTGTTGGTGGGGTAATGGCCTACCAAGGCGGCGACGGGTAGCCGGCCTGAGAGGGTGGACGGCCACATTGGGACTGAGACACGGCCCAGACTCCTACGGGAGGCAGCAGTGGGGAATATTGCACAATGGGCGCAAGCCTGATGCAGCGACGCCGCGTGGGGGATGAAGGCCTTCGGGTTGTAAACTCCTTTCGCCCGGGACGAAGCCCACCTGGTGGGTGACGGTACCGTGGAGAAGAAGCACCGGCTAACTA
>G35JFLI02IB0U1
GGTGAGTAACACGTGGGTGATCTGCCCCGCACTGTGGGATAAGCCTGGGAAACTGGGTCTAATACCACATACGACCACACTGTAGACAGTGTGGTGGAAAGCTTTTGCGGTGTGGGATGAGCCCGCGGCCTATCAGCTTGTTGGTGGGGTAATGGCCTACCAAGGCGGCGACGGGTAGCCGGCCTGAGAGGGTGGACGGCCACATTGGGACTGAGACACGGCCCAGACTCCTACGGGAGGCAGCAGTGGGGAATATTGCACAATGGGCGCAAGCCTGATGCAGCGACGCCGCGTGGGGGATGAAGGCCTTCGGGTTGTAAACTCCTTTCGCCCGGGACGAAGCCCACCTGGTGGGTGACGGTACCGTGGAGAAGAAGCACCGGCTAACTA
>G35JFLI02HEPY1
GGTGAGTAACACGTGGGTGATCTGCCCCGCACTGTGGGATAAGCCTGGGAAACTGGGTCTAATACCACATACGACCACACTGTAGACAGTGTGGTGGAAAGCTTTTGCGGTGTGGGATGAGCCCGCGGCCTATCAGCTTGTTGGTGGGGTAATGGCCTACCAAGGCGGCGACGGGTAGCCGGCCTGAGAGGGTGGACGGCCACATTGGGACTGAGACACGGCCCAGACTCCTACGGGAGGCAGCAGTGGGGAATATTGCACAATGGGCGCAAGCCTGATGCAGCGACGCCGCGTGGGGGATGAAGGCCTTCGGGTTGTAAACTCCTTTCGCCCGGGACGAAGCCCACCTGGTGGGTGACGGTACCGTGGAGAAGAAGCACCGGCTAACTA
>G35JFLI02G2AFQ
GGTGAGTAACACGTGGGTGATCTGCCCCGCACTGTGGGATAAGCCTGGGAAACTGGGTCTAATACCACATACGACCACACTGTAGACAGTGTGGTGGAAAGCTTTTGCGGTGTGGGATGAGCCCGCGGCCTATCAGCTTGTTGGTGGGGTAATGGCCTACCAAGGCGGCGACGGGTAGCCGGCCTGAGAGGGTGGACGGCCACATTGGGACTGAGACACGGCCCAGACTCCTACGGGAGGCAGCAGTGGGGAATATTGCACAATGGGCGCAAGCCTGATGCAGCGACGCCGCGTGGGGGATGAAGGCCTTCGGGTTGTAAACTCCTTTCGCCCGGGACGAAGCCCACCTGGTGGGTGACGGTACCGTGGAGAAGAAGCACCGGCTAACTA
>G35JFLI02FPWWA
GGTGAGTAACACGTGGGTGATCTGCCCCGCACTGTGGGATAAGCCTGGGAAACTGGGTCTAATACCACATACGACCACACTGTAGACAGTGTGGTGGAAAGCTTTTGCGGTGTGGGATGAGCCCGCGGCCTATCAGCTTGTTGGTGGGGTAATGGCCTACCAAGGCGGCGACGGGTAGCCGGCCTGAGAGGGTGGACGGCCACATTGGGACTGAGACACGGCCCAGACTCCTACGGGAGGCAGCAGTGGGGAATATTGCACAATGGGCGCAAGCCTGATGCAGCGACGCCGCGTGGGGGATGAAGGCCTTCGGGTTGTAAACTCCTTTCGCCCGGGACGAAGCCCACCTGGTGGGTGACGGTACCGTGGAGAAGAAGCACCGGCTAACTA
>G35JFLI02IBJ8Q
GGTGAGTAACACGTGGGTGATCTGCCCCGCACTGTGGGATAAGCCTGGGAAACTGGGTCTAATACCACATACGACCACACTGTAGACAGTGTGGTGGAAAGCTTTTGCGGTGTGGGATGAGCCCGCGGCCTATCAGCTTGTTGGTGGGGTAATGGCCTACCAAGGCGGCGACGGGTAGCCGGCCTGAGAGGGTGGACGGCCACATTGGGACTGAGACACGGCCCAGACTCCTACGGGAGGCAGCAGTGGGGAATATTGCACAATGGGCGCAAGCCTGATGCAGCGACGCCGCGTGGGGGATGAAGGCCTTCGGGTTGTAAACTCCTTTCGCCCGGGACGAAGCCCACCTGGTGGGTGACGGTACCGTGGAGAAGAAGCACCGGCTAACTA
>G35JFLI02HFXRV
GGTGAGTAACACGTGGGTGATCTGCCCCGCACTGTGGGATAAGCCTGGGAAACTGGGTCTAATACCACATACGACCACACTGTAGACAGTGTGGTGGAAAGCTTTTGCGGTGTGGGATGAGCCCGCGGCCTATCAGCTTGTTGGTGGGGTAATGGCCTACCAAGGCGGCGACGGGTAGCCGGCCTGAGAGGGTGGACGGCCACATTGGGACTGAGACACGGCCCAGACTCCTACGGGAGGCAGCAGTGGGGAATATTGCACAATGGGCGCAAGCCTGATGCAGCGACGCCGCGTGGGGGATGAAGGCCTTCGGGTTGTAAACTCCTTTCGCCCGGGACGAAGCCCACCTGGTGGGTGACGGTACCGTGGAGAAGAAGCACCGGCTAACTA
>G35JFLI02GIC1M
GGTGAGTAACACGTGGGTGATCTGCCCCGCACTGTGGGATAAGCCTGGGAAACTGGGTCTAATACCACATACGACCACACTGTAGACAGTGTGGTGGAAAGCTTTTGCGGTGTGGGATGAGCCCGCGGCCTATCAGCTTGTTGGTGGGGTAATGGCCTACCAAGGCGGCGACGGGTAGCCGGCCTGAGAGGGTGGACGGCCACATTGGGACTGAGACACGGCCCAGACTCCTACGGGAGGCAGCAGTGGGGAATATTGCACAATGGGCGCAAGCCTGATGCAGCGACGCCGCGTGGGGGATGAAGGCCTTCGGGTTGTAAACTCCTTTCGCCCGGGACGAAGCCCACCTGGTGGGTGACGGTACCGTGGAGAAGAAGCACCGGCTAACTA
>G35JFLI02IWOXK
GGTGAGTAACACGTGGGTGATCTGCCCCGCACTGTGGGATAAGCCTGGGAAACTGGGTCTAATACCACATACGACCACACTGTAGACAGTGTGGTGGAAAGCTTTTGCGGTGTGGGATGAGCCCGCGGCCTATCAGCTTGTTGGTGGGGTAATGGCCTACCAAGGCGGCGACGGGTAGCCGGCCTGAGAGGGTGGACGGCCACATTGGGACTGAGACACGGCCCAGACTCCTACGGGAGGCAGCAGTGGGGAATATTGCACAATGGGCGCAAGCCTGATGCAGCGACGCCGCGTGGGGGATGAAGGCCTTCGGGTTGTAAACTCCTTTCGCCCGGGACGAAGCCCACCTGGTGGGTGACGGTACCGTGGAGAAGAAGCACCGGCTAACTA
>GV2UCFN02F8V4U
GGTGAGTAACACGTGGGTGATCTGCCCCGCACTGTGGGATAAGCCTGGGAAACTGGGTCTAATACCACATACGACCACACTGTAGACAGTGTGGTGGAAAGCTTTTGCGGTGTGGGATGAGCCCGCGGCCTATCAGCTTGTTGGTGGGGTAATGGCCTACCAAGGCGGCGACGGGTAGCCGGCCTGAGAGGGTGGACGGCCACATTGGGACTGAGACACGGCCCAGACTCCTACGGGAGGCAGCAGTGGGGAATATTGCACAATGGGCGCAAGCCTGATGCAGCGACGCCGCGTGGGGGATGACGGCCTTCGGGTTGTAAACTCCTTTCGCCCGGGACGAAGCCCACCTTGGTGGGTGACGGTACCGTGGAGAAGAAGCACCGGCTAACTA
>GV2UCFN02I43MR
GGTGAGTAACACGTGGGTGATCTGCCCCGCACTGTGGGATAAGCCTGGGAAACTGGGTCTAATACCACATACGACCACACTGTAGACAGTGTGGTGGAAAGCTTTTGCGGTGTGGGATGAGCCCGCGGCCTATCAGCTTGTTGGTGGGGTAATGGCCTACCAAGGCGGCGACGGGTAGCCGGCCTGAGAGGGTGGACGGCCACATTGGGACTGAGACACGGCCCAGACTCCTACGGGAGGCAGCAGTGGGGAATATTGCACAATGGGCGCAAGCCTGATGCAGCGACGCCGCGTGGGGGATGACGGCCTTCGGGTTGTAAACTCCTTTCGCCCGGGACGAAGCCCACCTTGGTGGGTGACGGTACCGTGGAGAAGAAGCACCGGCTAACTA
>GV2UCFN02GKRZ5
GGTGAGTAACACGTGGGTGATCTGCCCCGCACTGTGGGATAAGCCTGGGAAACTGGGTCTAATACCACATACGACCACACTGTAGACAGTGTGGTGGAAAGCTTTTGCGGTGTGGGATGAGCCCGCGGCCTATCAGCTTGTTGGTGGGGTAATGGCCTACCAAGGCGGCGACGGGTAGCCGGCCTGAGAGGGTGGACGGCCACATTGGGACTGAGACACGGCCCAGACTCCTACGGGAGGCAGCAGTGGGGAATATTGCACAATGGGCGCAAGCCTGATGCAGCGACGCCGCGTGGGGGATGACGGCCTTCGGGTTGTAAACTCCTTTCGCCCGGGACGAAGCCCACCTTGGTGGGTGACGGTACCGTGGAGAAGAAGCACCGGCTAACTA
>GV2UCFN02IPZZG
GGTGAGTAACACGTGGGTGATCTGCCCCGCACTGTGGGATAAGCCTGGGAAACTGGGTCTAATACCACATACGACCACACTGTAGAGAGTGTGGTGGAAAGCTTTTGCGGTGTGGGATGAGCCCGCGGCCTATCAGCTTGTTGGTGGGGTAATGGCCTACCAAGGCGGCGACGGGTAGCCGGCCTGAGAGGGTGGACGGCCACATTGGGACTGAGACACGGCCCAGACTCCTACGGGAGGCAGCAGTGGGGAATATTGCACAATGGGCGCAAGCCTGATGCAGCGACGCCGCGTGGGGGATGACGGCCTTCGGGTTGTAAACTCCTTTCGCCCGGGACGAAGCCCACCTTGGTGGGTGACGGTACCGTGGAGAAGAAGCACCGGCTAACTA
>GV2UCFN02GUI05
GGTGAGTAACACGTGGGTGATCTGCCCCGCACTGTGGGATAAGCCTGGGAAACTGGGTCTAATACCACATACGACCACACTGTAGAGAGTGTGGTGGAAAGCTTTTGCGGTGTGGGATGAGCCCGCGGCCTATCAGCTTGTTGGTGGGGTAATGGCCTACCAAGGCGGCGACGGGTAGCCGGCCTGAGAGGGTGGACGGCCACATTGGGACTGAGACACGGCCCAGACTCCTACGGGAGGCAGCAGTGGGGAATATTGCACAATGGGCGCAAGCCTGATGCAGCGACGCCGCGTGGGGGATGACGGCCTTCGGGTTGTAAACTCCTTTCGCCCGGGACGAAGCCCACCTTGGTGGGTGACGGTACCGTGGAGAAGAAGCACCGGCTAACTA
>G3BZQ8102GG3NT
GGTGAGTAACACGTGGGTGATCTGCCCCGCACTGTGGGATAAGCCTGGGAAACTGGGTCTAATACCACATACGACCACACTGTAGAGAGTGTGGTGGAAAGCTTTTGCGGTGTGGGATGAGCCCGCGGCCTATCAGCTTGTTGGTGGGGTAATGGCCTACCAAGGCGGCGACGGGTAGCCGGCCTGAGAGGGTGGACGGCCACATTGGGACTGAGACACGGCCCAGACTCCTACGGGAGGCAGCAGTGGGGAATATTGCACAATGGGCGCAAGCCTGATGCAGCGACGCCGCGTGGGGGATGACGGCCTTCGGGTTGTAAACTCCTTTCGCCCGGGACGAAGCCCACCTGGTGGGTGACGGTACCGTGGAGAAGAAGCACCGGCTAACTA
>G3BZQ8102JIJ77
GGTGAGTAACACGTGGGTGATCTGCCCCGCACTGTGGGATAAGCCTGGGAAACTGGGTCTAATACCACATACGACCACACTGTAGAGAGTGTGGTGGAAAGCTTTTGCGGTGTGGGATGAGCCCGCGGCCTATCAGCTTGTTGGTGGGGTAATGGCCTACCAAGGCGGCGACGGGTAGCCGGCCTGAGAGGGTGGACGGCCACATTGGGACTGAGACACGGCCCAGACTCCTACGGGAGGCAGCAGTGGGGAATATTGCACAATGGGCGCAAGCCTGATGCAGCGACGCCGCGTGGGGGATGACGGCCTTCGGGTTGTAAACTCCTTTCGCCCGGGACGAAGCCCACCTGGTGGGTGACGGTACCGTGGAGAAGAAGCACCGGCTAACTA
>G3BZQ8102GNF8I
GGTGAGTAACACGTGGGTGATCTGCCCCGCACTGTGGGATAAGCCTGGGAAACTGGGTCTAATACCACATACGACCACACTGTAGAGAGTGTGGTGGAAAGCTTTTGCGGTGTGGGATGAGCCCGCGGCCTATCAGCTTGTTGGTGGGGTAATGGCCTACCAAGGCGGCGACGGGTAGCCGGCCTGAGAGGGTGGACGGCCACATTGGGACTGAGACACGGCCCAGACTCCTACGGGAGGCAGCAGTGGGGAATATTGCACAATGGGCGCAAGCCTGATGCAGCGACGCCGCGTGGGGGATGACGGCCTTCGGGTTGTAAACTCCTTTCGCCCGGGACGAAGCCCACCTGGTGGGTGACGGTACCGTGGAGAAGAAGCACCGGCTAACTA
>G3BZQ8102GY5PS
GGTGAGTAACACGTGGGTGATCTGCCCCGCACTGTGGGATAAGCCTGGGAAACTGGGTCTAATACCACATACGACCACACTGTAGAGAGTGTGGTGGAAAGCTTTTGCGGTGTGGGATGAGCCCGCGGCCTATCAGCTTGTTGGTGGGGTAATGGCCTACCAAGGCGGCGACGGGTAGCCGGCCTGAGAGGGTGGACGGCCACATTGGGACTGAGACACGGCCCAGACTCCTACGGGAGGCAGCAGTGGGGAATATTGCACAATGGGCGCAAGCCTGATGCAGCGACGCCGCGTGGGGGATGACGGCCTTCGGGTTGTAAACTCCTTTCGCCCGGGACGAAGCCCACCTGGTGGGTGACGGTACCGTGGAGAAGAAGCACCGGCTAACTA
>G3BZQ8102JMS4W
GGTGAGTAACACGTGGGTGATCTGCCCCGCACTGTGGGATAAGCCTGGGAAACTGGGTCTAATACCACATACGACCACACTGTAGAGAGTGTGGTGGAAAGCTTTTGCGGTGTGGGATGAGCCCGCGGCCTATCAGCTTGTTGGTGGGGTAATGGCCTACCAAGGCGGCGACGGGTAGCCGGCCTGAGAGGGTGGACGGCCACATTGGGACTGAGACACGGCCCAGACTCCTACGGGAGGCAGCAGTGGGGAATATTGCACAATGGGCGCAAGCCTGATGCAGCGACGCCGCGTGGGGGATGACGGCCTTCGGGTTGTAAACTCCTTTCGCCCGGGACGAAGCCCACCTGGTGGGTGACGGTACCGTGGAGAAGAAGCACCGGCTAACTA
>G3BZQ8102F8GT2
GGTGAGTAACACGTGGGTGATCTGCCCCGCACTGTGGGATAAGCCTGGGAAACTGGGTCTAATACCACATACGACCACACTGTAGAGAGTGTGGTGGAAAGCTTTTGCGGTGTGGGATGAGCCCGCGGCCTATCAGCTTGTTGGTGGGGTAATGGCCTACCAAGGCGGCGACGGGTAGCCGGCCTGAGAGGGTGGACGGCCACATTGGGACTGAGACACGGCCCAGACTCCTACGGGAGGCAGCAGTGGGGAATATTGCACAATGGGCGCAAGCCTGATGCAGCGACGCCGCGTGGGGGATGACGGCCTTCGGGTTGTAAACTCCTTTCGCCCGGGACGAAGCCCACCTGGTGGGTGACGGTACCGTGGAGAAGAAGCACCGGCTAACTA
>GV2UCFN02FYXZ7
GGTGAGTAACACGTGGGTGATCTGCCCCGCACTGTGGGATAAGCCTGGGAAACTGGGTCTAATACCACATACGACCACACTGTAGACAGTGTGGTGGAAAGCTTTTGCGGTGTGGGATGAGCCCGCGGCCTATCAGCTTGTTGGTGGGGTAATGGCCTACCAAGGCGGCGACGGGTAGCCGGCCTGAGAGGGTGGACGGCCACATTGGGACTGAGACACGGCCCAGACTCCTACGGGAGGCAGCAGTGGGGAATATTGCACAATGGGCGCAAGCCTGATGCAGCGACGCCGCGTGGGGGATGACGGCCTTCGGGTTGTAAACTCCTTTCGCCCGGGACGAAGCCCACCTGGTGGGTGACGGTACCGTGGAGAAGAAGCACCGGCTAACTA
>G35JFLI02JWP5K
GGTGAGTAACACGTGGGTGATCTGCCCCGCACTGTGGGATAAGCCTGGGAAACTGGGTCTAATACCACATACGACCATGGCGTAGGGGTCATGGTGGAAAGCTTTATTGCGGTGTGGGATGAGCCCGCGGCCTATCAGCTTGTTGGTGGGGGTAATGGCCTACCAAGGCGGCGACGGGTAGCCGGCCTGAGAGGGTGGACGGCCACATTGGGACTGAGACACGGCCCAGACTCCTACGGGAGGCAGCAGTGGGGAATATTGCACAATGGGCGCAAGCCTGATGCAGCGACGCCGCGTGGGGGATGAAGGCCTTCGGGTTGTAAACTCCTTTCGCCCGGGACGAAGCCCACCTGGTGGGTGACGGTACCGTGGAGAAGAAGCACCGGCTAACTA
>G35JFLI02I4QP5
GGTGAGTAACACGTGGGTGATCTGCCCCGCACTGTGGGATAAGCCTGGGAAACTGGGTCTAATACCACATACGACCATGGCGTAGGGGTCATGGTGGAAAGCTTTATTGCGGTGTGGGATGAGCCCGCGGCCTATCAGCTTGTTGGTGGGGGTAATGGCCTACCAAGGCGGCGACGGGTAGCCGGCCTGAGAGGGTGGACGGCCACATTGGGACTGAGACACGGCCCAGACTCCTACGGGAGGCAGCAGTGGGGAATATTGCACAATGGGCGCAAGCCTGATGCAGCGACGCCGCGTGGGGGATGAAGGCCTTCGGGTTGTAAACTCCTTTCGCCCGGGACGAAGCCCACCTGGTGGGTGACGGTACCGTGGAGAAGAAGCACCGGCTAACTA
>G35JFLI02GGAVB
GGTGAGTAACACGTGGGTGATCTGCCCCGCACTGTGGGATAAGCCTGGGAAACTGGGTCTAATACCACATACGACCATGGCGTAGGGGTCATGGTGGAAAGCTTTATTGCGGTGTGGGATGAGCCCGCGGCCTATCAGCTTGTTGGTGGGGGTAATGGCCTACCAAGGCGGCGACGGGTAGCCGGCCTGAGAGGGTGGACGGCCACATTGGGACTGAGACACGGCCCAGACTCCTACGGGAGGCAGCAGTGGGGAATATTGCACAATGGGCGCAAGCCTGATGCAGCGACGCCGCGTGGGGGATGAAGGCCTTCGGGTTGTAAACTCCTTTCGCCCGGGACGAAGCCCACCTGGTGGGTGACGGTACCGTGGAGAAGAAGCACCGGCTAACTA
>GV2UCFN02H6SC5
GGTGAGTAACACGTGGGTGATCTGCCCCGCACTGTGGGATAAGCCTGGGAAACTGGGTCTAATACCACATACGACCATGGCGTAGGGGTCATGGTGGAAAGCTTTATTGCGGTGTGGGATGAGCCCGCGGCCTATCAGCTTGTTGGTGGGGTAATGGCCTACCAAGGCGGCGACGGGTAGCCGGCCTGAGAGGGTGGACGGCCACATTGGGACTGAGACACGGCCCAGACTCCTACGGGAGGCAGCAGTGGGGAATATTGCACAATGGGCGCAAGCCTGATGCAGCGACGCCGCGTGGGGGATGAAGGCCTTCGGGTTGTAAACTCCTTTCGCCCGGGACGAAGCCCACCTGGTGGGTGACGGTACCGTGGAGAAGAAGCACCGGCTAACTA
>GV2UCFN02HL2RI
GGTGAGTAACACGTGGGTGATCTGCCCCGCACTGTGGGATAAGCCTGGGAAACTGGGTCTAATACCACATACGACCATGGCGTAGGGGTCATGGTGGAAAGCTTTATTGCGGTGTGGGATGAGCCCGCGGCCTATCAGCTTGTTGGTGGGGTAATGGCCTACCAAGGCGGCGACGGGTAGCCGGCCTGAGAGGGTGGACGGCCACATTGGGACTGAGACACGGCCCAGACTCCTACGGGAGGCAGCAGTGGGGAATATTGCACAATGGGCGCAAGCCTGATGCAGCGACGCCGCGTGGGGGATGAAGGCCTTCGGGTTGTAAACTCCTTTCGCCCGGGACGAAGCCCACCTGGTGGGTGACGGTACCGTGGAGAAGAAGCACCGGCTAACTA
>GV2UCFN02IMTNJ
GGTGAGTAACACGTGGGTGATCTGCCCCGCACTGTGGGATAAGCCTGGGAAACTGGGTCTAATACCACATACGACCATGGCGTAGGGGTCATGGTGGAAAGCTTTATTGCGGTGTGGGATGAGCCCGCGGCCTATCAGCTTGTTGGTGGGGTAATGGCCTACCAAGGCGGCGACGGGTAGCCGGCCTGAGAGGGTGGACGGCCACATTGGGACTGAGACACGGCCCAGACTCCTACGGGAGGCAGCAGTGGGGAATATTGCACAATGGGCGCAAGCCTGATGCAGCGACGCCGCGTGGGGGATGAAGGCCTTCGGGTTGTAAACTCCTTTCGCCCGGGACGAAGCCCACCTGGTGGGTGACGGTACCGTGGAGAAGAAGCACCGGCTAACTA
>GV2UCFN02IUFPB
GGTGAGTAACACGTGGGTGATCTGCCCCGCACTGTGGGATAAGCCTGGGAAACTGGGTCTAATACCACATACGACCATGGCGTAGGGGTCATGGTGGAAAGCTTTATTGCGGTGTGGGATGAGCCCGCGGCCTATCAGCTTGTTGGTGGGGTAATGGCCTACCAAGGCGGCGACGGGTAGCCGGCCTGAGAGGGTGGACGGCCACATTGGGACTGAGACACGGCCCAGACTCCTACGGGAGGCAGCAGTGGGGAATATTGCACAATGGGCGCAAGCCTGATGCAGCGACGCCGCGTGGGGGATGAAGGCCTTCGGGTTGTAAACTCCTTTCGCCCGGGACGAAGCCCACCTGGTGGGTGACGGTACCGTGGAGAAGAAGCACCGGCTAACTA
>GV2UCFN02G27M7
GGTGAGTAACACGTGGGTGATCTGCCCCGCACTGTGGGATAAGCCTGGGAAACTGGGTCTAATACCACATACGACCATGGCGTAGGGGTCATGGTGGAAAGCTTTATTGCGGTGTGGGATGAGCCCGCGGCCTATCAGCTTGTTGGTGGGGTAATGGCCTACCAAGGCGGCGACGGGTAGCCGGCCTGAGAGGGTGGACGGCCACATTGGGACTGAGACACGGCCCAGACTCCTACGGGAGGCAGCAGTGGGGAATATTGCACAATGGGCGCAAGCCTGATGCAGCGACGCCGCGTGGGGGATGAAGGCCTTCGGGTTGTAAACTCCTTTCGCCCGGGACGAAGCCCACCTGGTGGGTGACGGTACCGTGGAGAAGAAGCACCGGCTAACTA
>GV2UCFN02I1F9W
GGTGAGTAACACGTGGGTGATCTGCCCCGCACTGTGGGATAAGCCTGGGAAACTGGGTCTAATACCACATACGACCATGGCGTAGGGGTCATGGTGGAAAGCTTTATTGCGGTGTGGGATGAGCCCGCGGCCTATCAGCTTGTTGGTGGGGTAATGGCCTACCAAGGCGGCGACGGGTAGCCGGCCTGAGAGGGTGGACGGCCACATTGGGACTGAGACACGGCCCAGACTCCTACGGGAGGCAGCAGTGGGGAATATTGCACAATGGGCGCAAGCCTGATGCAGCGACGCCGCGTGGGGGATGAAGGCCTTCGGGTTGTAAACTCCTTTCGCCCGGGACGAAGCCCACCTGGTGGGTGACGGTACCGTGGAGAAGAAGCACCGGCTAACTA
>GV2UCFN02FNCUB
GGTGAGTAACACGTGGGTGATCTGCCCCGCACTGTGGGATAAGCCTGGGAAACTGGGTCTAATACCACATACGACCATGGCGTAGGGGTCATGGTGGAAAGCTTTATTGCGGTGTGGGATGAGCCCGCGGCCTATCAGCTTGTTGGTGGGGTAATGGCCTACCAAGGCGGCGACGGGTAGCCGGCCTGAGAGGGTGGACGGCCACATTGGGACTGAGACACGGCCCAGACTCCTACGGGAGGCAGCAGTGGGGAATATTGCACAATGGGCGCAAGCCTGATGCAGCGACGCCGCGTGGGGGATGAAGGCCTTCGGGTTGTAAACTCCTTTCGCCCGGGACGAAGCCCACCTGGTGGGTGACGGTACCGTGGAGAAGAAGCACCGGCTAACTA
>GV2UCFN02JG4XI
GGTGAGTAACACGTGGGTGATCTGCCCCGCACTGTGGGATAAGCCTGGGAAACTGGGTCTAATACCACATACGACCATGGCGTAGGGGTCATGGTGGAAAGCTTTATTGCGGTGTGGGATGAGCCCGCGGCCTATCAGCTTGTTGGTGGGGTAATGGCCTACCAAGGCGGCGACGGGTAGCCGGCCTGAGAGGGTGGACGGCCACATTGGGACTGAGACACGGCCCAGACTCCTACGGGAGGCAGCAGTGGGGAATATTGCACAATGGGCGCAAGCCTGATGCAGCGACGCCGCGTGGGGGATGAAGGCCTTCGGGTTGTAAACTCCTTTCGCCCGGGACGAAGCCCACCTGGTGGGTGACGGTACCGTGGAGAAGAAGCACCGGCTAACTA
>GV2UCFN02H140A
GGTGAGTAACACGTGGGTGATCTGCCCCGCACTGTGGGATAAGCCTGGGAAACTGGGTCTAATACCACATACGACCATGGCGTAGGGGTCATGGTGGAAAGCTTTATTGCGGTGTGGGATGAGCCCGCGGCCTATCAGCTTGTTGGTGGGGTAATGGCCTACCAAGGCGGCGACGGGTAGCCGGCCTGAGAGGGTGGACGGCCACATTGGGACTGAGACACGGCCCAGACTCCTACGGGAGGCAGCAGTGGGGAATATTGCACAATGGGCGCAAGCCTGATGCAGCGACGCCGCGTGGGGGATGAAGGCCTTCGGGTTGTAAACTCCTTTCGCCCGGGACGAAGCCCACCTGGTGGGTGACGGTACCGTGGAGAAGAAGCACCGGCTAACTA
>GV2UCFN02FNZGM
GGTGAGTAACACGTGGGTGATCTGCCCCGCACTGTGGGATAAGCCTGGGAAACTGGGTCTAATACCACATACGACCATGGCGTAGGGGTCATGGTGGAAAGCTTTATTGCGGTGTGGGATGAGCCCGCGGCCTATCAGCTTGTTGGTGGGGTAATGGCCTACCAAGGCGGCGACGGGTAGCCGGCCTGAGAGGGTGGACGGCCACATTGGGACTGAGACACGGCCCAGACTCCTACGGGAGGCAGCAGTGGGGAATATTGCACAATGGGCGCAAGCCTGATGCAGCGACGCCGCGTGGGGGATGAAGGCCTTCGGGTTGTAAACTCCTTTCGCCCGGGACGAAGCCCACCTGGTGGGTGACGGTACCGTGGAGAAGAAGCACCGGCTAACTA
>GV2UCFN02ITVBQ
GGTGAGTAACACGTGGGTGATCTGCCCCGCACTGTGGGATAAGCCTGGGAAACTGGGTCTAATACCACATACGACCATGGCGTAGGGGTCATGGTGGAAAGCTTTATTGCGGTGTGGGATGAGCCCGCGGCCTATCAGCTTGTTGGTGGGGTAATGGCCTACCAAGGCGGCGACGGGTAGCCGGCCTGAGAGGGTGGACGGCCACATTGGGACTGAGACACGGCCCAGACTCCTACGGGAGGCAGCAGTGGGGAATATTGCACAATGGGCGCAAGCCTGATGCAGCGACGCCGCGTGGGGGATGAAGGCCTTCGGGTTGTAAACTCCTTTCGCCCGGGACGAAGCCCACCTGGTGGGTGACGGTACCGTGGAGAAGAAGCACCGGCTAACTA
>GV2UCFN02JIIDJ
GGTGAGTAACACGTGGGTGATCTGCCCCGCACTGTGGGATAAGCCTGGGAAACTGGGTCTAATACCACATACGACCATGGCGTAGGGGTCATGGTGGAAAGCTTTATTGCGGTGTGGGATGAGCCCGCGGCCTATCAGCTTGTTGGTGGGGTAATGGCCTACCAAGGCGGCGACGGGTAGCCGGCCTGAGAGGGTGGACGGCCACATTGGGACTGAGACACGGCCCAGACTCCTACGGGAGGCAGCAGTGGGGAATATTGCACAATGGGCGCAAGCCTGATGCAGCGACGCCGCGTGGGGGATGAAGGCCTTCGGGTTGTAAACTCCTTTCGCCCGGGACGAAGCCCACCTGGTGGGTGACGGTACCGTGGAGAAGAAGCACCGGCTAACTA
>GV2UCFN02HUHH4
GGTGAGTAACACGTGGGTGATCTGCCCCGCACTGTGGGATAAGCCTGGGAAACTGGGTCTAATACCACATACGACCATGGCGTAGGGGTCATGGTGGAAAGCTTTATTGCGGTGTGGGATGAGCCCGCGGCCTATCAGCTTGTTGGTGGGGTAATGGCCTACCAAGGCGGCGACGGGTAGCCGGCCTGAGAGGGTGGACGGCCACATTGGGACTGAGACACGGCCCAGACTCCTACGGGAGGCAGCAGTGGGGAATATTGCACAATGGGCGCAAGCCTGATGCAGCGACGCCGCGTGGGGGATGAAGGCCTTCGGGTTGTAAACTCCTTTCGCCCGGGACGAAGCCCACCTGGTGGGTGACGGTACCGTGGAGAAGAAGCACCGGCTAACTA
>GV2UCFN02FICL4
GGTGAGTAACACGTGGGTGATCTGCCCCGCACTGTGGGATAAGCCTGGGAAACTGGGTCTAATACCACATACGACCATGGCGTAGGGGTCATGGTGGAAAGCTTTATTGCGGTGTGGGATGAGCCCGCGGCCTATCAGCTTGTTGGTGGGGTAATGGCCTACCAAGGCGGCGACGGGTAGCCGGCCTGAGAGGGTGGACGGCCACATTGGGACTGAGACACGGCCCAGACTCCTACGGGAGGCAGCAGTGGGGAATATTGCACAATGGGCGCAAGCCTGATGCAGCGACGCCGCGTGGGGGATGAAGGCCTTCGGGTTGTAAACTCCTTTCGCCCGGGACGAAGCCCACCTGGTGGGTGACGGTACCGTGGAGAAGAAGCACCGGCTAACTA
>GV2UCFN02HYJA6
GGTGAGTAACACGTGGGTGATCTGCCCCGCACTGTGGGATAAGCCTGGGAAACTGGGTCTAATACCACATACGACCATGGCGTAGGGGTCATGGTGGAAAGCTTTATTGCGGTGTGGGATGAGCCCGCGGCCTATCAGCTTGTTGGTGGGGTAATGGCCTACCAAGGCGGCGACGGGTAGCCGGCCTGAGAGGGTGGACGGCCACATTGGGACTGAGACACGGCCCAGACTCCTACGGGAGGCAGCAGTGGGGAATATTGCACAATGGGCGCAAGCCTGATGCAGCGACGCCGCGTGGGGGATGAAGGCCTTCGGGTTGTAAACTCCTTTCGCCCGGGACGAAGCCCACCTGGTGGGTGACGGTACCGTGGAGAAGAAGCACCGGCTAACTA
>GV2UCFN02G1OG8
GGTGAGTAACACGTGGGTGATCTGCCCCGCACTGTGGGATAAGCCTGGGAAACTGGGTCTAATACCATATACGACCATGGCGTAGGGGTCATGGTGGAAAGCTTTATTGCGGTGTGGGATGAGCCCGCGGCCTATCAGCTTGTTGGTGGGGTAATGGCCTACCAAGGCGGCGACGGGTAGCCGGCCTGAGAGGGTGGACGGCCACATTGGGACTGAGACACGGCCCAGACTCCTACGGGAGGCAGCAGTGGGGAATATTGCACAATGGGCGCAAGCCTGATGCAGCGACGCCGCGTGGGGGATGAAGGCCTTCGGGTTGTAAACTCCTTTCGCCCGGGACGAAGCCCACCTGGTGGGTGACGGTACCGTGGAGAAGAAGCACCGGCTAACTA
>GV2UCFN02JZT15
GGTGAGTAACACGTGGGTGATCTGCCCCGCACTGTGGGATAAGCCTGGGAAAACTGGGTCTAATACCACATACGACCATGGCGTAGGGGTCATGGTGGAAAGCTTTTGCGGTGTGGGATGAGCCCGCGGCCTATCAGCTTGTTGGTGGGGTAATGGCCTACCAAGGCGGCGACGGGTAGCCGGCCTGAGAGGGTGTACGGCCACATTGGGACTGAGACACGGCCCAGACTCCTACGGGAGGCAGCAGGTGGGGAATATTGCACAATGGGCGCAAGCCTGATGCAGCGACGCCGCGTGGGGGATGAAGGCCTTCGGGTTGTAAACTCCTTTCGCCCGGGACGAAGCCCACCTGGTGGGTGACGGTACCGTGGAGAAGAAGCACCGGCTAACTA
>G35JFLI02FVKUR
GGTGAGTAACACGTGGGTGATCTGCCCCGCACTGTGGGATAAGCCTGGGAAACTGGGTCTAATACCACATACGACCATGGCGTAGGGGTCATGGTGGAAAGCTTTTGCGGTGTGGGATGAGCCCGCGGCCTATCAGCTTGTTGGTGGGGGTAATGGCCTACCAAGGCGGCGACGGGTAGCCGGCCTGAGAGGGTGGACGGCCACATTGGGACTGAGACACGGCCCAGACTCCTACGGGAGGCAGCAGTGGGGAATATTGCACAATGGGCGCAAGCCTGATGCAGCGACGCCGCGTGGGGGATGGAAGGCCTTCGGGTTGTAAACTCCTTTCGCCCGGGACGAAGCCCACCTTGGTGGGTGACGGTACCGTGGAGAAGAAGCACCGGCTAACTA
>G35JFLI02F27CP
GGTGAGTAACACGTGGGTGATCTGCCCCGCACTGTGGGATAAGCCTGGGAAACTGGGTCTAATACCACATACGACCATGGCGTAGGGGTCATGGTGGAAAGCTTTTGCGGTGTGGGATGAGCCCGCGGCCTATCAGCTTGTTGGTGGGGGTAATGGCCTACCAAGGCGGCGACGGGTAGCCGGCCTGAGAGGGTGGACGGCCACATTGGGACTGAGACACGGCCCAGACTCCTACGGGAGGCAGCAGTGGGGAATATTGCACAATGGGCGCAAGCCTGATGCAGCGACGCCGCGTGGGGGATGGAAGGCCTTCGGGTTGTAAACTCCTTTCGCCCGGGACGAAGCCCACCTTGGTGGGTGACGGTACCGTGGAGAAGAAGCACCGGCTAACTA
>G35JFLI02JVYFD
GGTGAGTAACACGTGGGTGATCTGCCCCGCACTGTGGGATAAGCCTGGGAAACTGGGTCTAATACCACATACGACCATGGCGTAGGGGTCATGGTGGAAAGCTTTTGCGGTGTGGGATGAGCCCGCGGCCTATCAGCTTGTTGGTGGGGGTAATGGCCTACCAAGGCGGCGACGGGTAGCCGGCCTGAGAGGGTGGACGGCCACATTGGGACTGAGACACGGCCCAGACTCCTACGGGAGGCAGCAGTGGGGAATATTGCACAATGGGCGCAAGCCTGATGCAGCGACGCCGCGTGGGGGATGGAAGGCCTTCGGGTTGTAAACTCCTTTCGCCCGGGACGAAGCCCACCTTGGTGGGTGACGGTACCGTGGAGAAGAAGCACCGGCTAACTA
>G35JFLI02GBGDG
GGTGAGTAACACGTGGGTGATCTGCCCCGCACTGTGGGATAAGCCTGGGAAACTGGGTCTAATACCACATACGACCATGGCGTAGGGGTCATGGTGGAAAGCTTTTGCGGTGTGGGATGAGCCCGCGGCCTATCAGCTTGTTGGTGGGGGTAATGGCCTACCAAGGCGGCGACGGGTAGCCGGCCTGAGAGGGTGGACGGCCACATTGGGACTGAGACACGGCCCAGACTCCTACGGGAGGCAGCAGTGGGGAATATTGCACAATGGGCGCAAGCCTGATGCAGCGACGCCGCGTGGGGGATGGAAGGCCTTCGGGTTGTAAACTCCTTTCGCCCGGGACGAAGCCCACCTTGGTGGGTGACGGTACCGTGGAGAAGAAGCACCGGCTAACTA
>G3BZQ8102JCI57
GGTGAGTAACACGTGGGTGATCTGCCCGCACTGTGGGATAAGCCTGGGAAACTGGGTCTAATACCACATACGACCATGGCGTAGGGGTCATGGTGGAAAGCCTTGTGCGGTGTGGGATGAGCCCGCGGCCTATCAGCTTGTTGGTGGGGGTAATGGCCTACCAAGGCGGCGACGGGTAGCCGGCCTGAGAGGGTGGACGGCCACATTGGGACTGAGACACGGCCCAGACTCCTACGGGAGGCAGCAGTGGGGAATATTGCACAATGGGCGCAAGCCTGATGCAGCGACGCCGCGTGGGGGATGAAGGCCTTCGGGTTGTAAACTCCTTTCGCCCGGGACGAAGCCCACCTGGTGGGTGACGGTACCGTGGAGAAGAAGCACCGGCTAACTA
>G35JFLI02F1LUJ
GGTGAGTAACACGTGGGTGATCTGCCCGCACTGTGGGATAAGCCTGGGAAACTGGGTCTAATACCACATACGACCATGGCGTAGGGGTCATGGTGGAAAGCCTTGTGCGGTGTGGGATGAGCCCGCGGCCTATCAGCTTGTTGGTGGGGGTAATGGCCTACCAAGGCGGCGACGGGTAGCCGGCCTGAGAGGGTGGACGGCCACATTGGGACTGAGACACGGCCCAGACTCCTACGGGAGGCAGCAGTGGGGAATATTGCACAATGGGCGCAAGCCTGATGCAGCGACGCCGCGTGGGGGATGAAGGCCTTCGGGTTGTAAACTCCTTTCGCCCGGGACGAAGCCCACCTGGTGGGTGACGGTACCGTGGAGAAGAAGCACCGGCTAACTA
>GV2UCFN02FX25C
GGTGAGTAACACGTGGGTGATCTGCCCCGCACTGTGGGATAAGCCTGGGAAACTGGGTCTAATACCACATACGACCATGGCGTAGGGGTCATGGTGGAAAGCCTTGTGCGGTGTGGGATGAGCCCGCGGCCTATCAGCTTGTTGGTGGGGTAATGGCCTACCAAGGCGGCGACGGGTAGCCGGCCTGAGAGGGTGGACGGCCACATTGGGACTGAGACACGGCCCAGACTCCTACGGGAGGCAGCAGTGGGGAATATTGCACAATGGGCGCAAGCCTGATGCAGCGACGCCGCGTGGGGGATGAAGGCCTTCGGGTTGTAAACTCCTTTCGCCCGGGACGAAGCCCACCTGGTGGGTGACGGTACCGTGGAGAAGAAGCACCGGCTAACTA
>GV2UCFN02JCNSJ
GGTGAGTAACACGTGGGTGATCTGCCCCGCACTGTGGGATAAGCCTGGGAAACTGGGTCTAATACCACATACGACCATGGCGTAGGGGTCATGGTGGAAAGCCTTGTGCGGTGTGGGATGAGCCCGCGGCCTATCAGCTTGTTGGTGGGGTAATGGCCTACCAAGGCGGCGACGGGTAGCCGGCCTGAGAGGGTGGACGGCCACATTGGGACTGAGACACGGCCCAGACTCCTACGGGAGGCAGCAGTGGGGAATATTGCACAATGGGCGCAAGCCTGATGCAGCGACGCCGCGTGGGGGATGAAGGCCTTCGGGTTGTAAACTCCTTTCGCCCGGGACGAAGCCCACCTGGTGGGTGACGGTACCGTGGAGAAGAAGCACCGGCTAACTA
>GV2UCFN02IVR8L
GGTGAGTAACACGTGGGTGATCTGCCCCGCACTGTGGGATAAGCCTGGGAAACTGGGTCTAATACCACATACGACCATGGCGTAGGGGTCATGGTGGAAAGCCTTGTGCGGTGTGGGATGAGCCCGCGGCCTATCAGCTTGTTGGTGGGGTAATGGCCTACCAAGGCGGCGACGGGTAGCCGGCCTGAGAGGGTGGACGGCCACATTGGGACTGAGACACGGCCCAGACTCCTACGGGAGGCAGCAGTGGGGAATATTGCACAATGGGCGCAAGCCTGATGCAGCGACGCCGCGTGGGGGATGAAGGCCTTCGGGTTGTAAACTCCTTTCGCCCGGGACGAAGCCCACCTGGTGGGTGACGGTACCGTGGAGAAGAAGCACCGGCTAACTA
>GV2UCFN02H7YOB
GGTGAGTAACACGTGGGTGATCTGCCCCGCACTGTGGGATAAGCCTGGGAAACTGGGTCTAATACCACATACGACCATGGCGTAGGGGTCATGGTGGAAAGCCTTGTGCGGTGTGGGATGAGCCCGCGGCCTATCAGCTTGTTGGTGGGGTAATGGCCTACCAAGGCGGCGACGGGTAGCCGGCCTGAGAGGGTGGACGGCCACATTGGGACTGAGACACGGCCCAGACTCCTACGGGAGGCAGCAGTGGGGAATATTGCACAATGGGCGCAAGCCTGATGCAGCGACGCCGCGTGGGGGATGAAGGCCTTCGGGTTGTAAACTCCTTTCGCCCGGGACGAAGCCCACCTGGTGGGTGACGGTACCGTGGAGAAGAAGCACCGGCTAACTA
>GV2UCFN02J04U2
GGTGAGTAACACGTGGGTGATCTGCCCCGCACTGTGGGATAAGCCTGGGAAACTGGGTCTAATACCACATACGACCATGGCGTAGGGGTCATGGTGGAAAGCCTTGTGCGGTGTGGGATGAGCCCGCGGCCTATCAGCTTGTTGGTGGGGTAATGGCCTACCAAGGCGGCGACGGGTAGCCGGCCTGAGAGGGTGGACGGCCACATTGGGACTGAGACACGGCCCAGACTCCTACGGGAGGCAGCAGTGGGGAATATTGCACAATGGGCGCAAGCCTGATGCAGCGACGCCGCGTGGGGGATGAAGGCCTTCGGGTTGTAAACTCCTTTCGCCCGGGACGAAGCCCACCTGGTGGGTGACGGTACCGTGGAGAAGAAGCACCGGCTAACTA
>GV2UCFN02G08F7
GGTGAGTAACACGTGGGTGATCTGCCCCGCACTGTGGGATAAGCCTGGGAAACTGGGTCTAATACCACATACGACCATGGCGTAGGGGTCATGGTGGAAAGCCTTGTGCGGTGTGGGATGAGCCCGCGGCCTATCAGCTTGTTGGTGGGGTAATGGCCTACCAAGGCGGCGACGGGTAGCCGGCCTGAGAGGGTGGACGGCCACATTGGGACTGAGACACGGCCCAGACTCCTACGGGAGGCAGCAGTGGGGAATATTGCACAATGGGCGCAAGCCTGATGCAGCGACGCCGCGTGGGGGATGAAGGCCTTCGGGTTGTAAACTCCTTTCGCCCGGGACGAAGCCCACCTGGTGGGTGACGGTACCGTGGAGAAGAAGCACCGGCTAACTA
>GV2UCFN02FV97W
GGTGAGTAACACGTGGGTGATCTGCCCCGCACTGTGGGATAAGCCTGGGAAACTGGGTCTAATACCACATACGACCATGGCGTAGGGGTCATGGTGGAAAGCCTTGTGCGGTGTGGGATGAGCCCGCGGCCTATCAGCTTGTTGGTGGGGTAATGGCCTACCAAGGCGGCGACGGGTAGCCGGCCTGAGAGGGTGGACGGCCACATTGGGACTGAGACACGGCCCAGACTCCTACGGGAGGCAGCAGTGGGGAATATTGCACAATGGGCGCAAGCCTGATGCAGCGACGCCGCGTGGGGGATGAAGGCCTTCGGGTTGTAAACTCCTTTCGCCCGGGACGAAGCCCACCTGGTGGGTGACGGTACCGTGGAGAAGAAGCACCGGCTAACTA
>GV2UCFN02HSQDT
GGTGAGTAACACGTGGGTGATCTGCCCCGCACTGTGGGATAAGCCTGGGAAACTGGGTCTAATACCACATACGACCATGGCGTAGGGGTCATGGTGGAAAGCCTTGTGCGGTGTGGGATGAGCCCGCGGCCTATCAGCTTGTTGGTGGGGTAATGGCCTACCAAGGCGGCGACGGGTAGCCGGCCTGAGAGGGTGGACGGCCACATTGGGACTGAGACACGGCCCAGACTCCTACGGGAGGCAGCAGTGGGGAATATTGCACAATGGGCGCAAGCCTGATGCAGCGACGCCGCGTGGGGGATGAAGGCCTTCGGGTTGTAAACTCCTTTCGCCCGGGACGAAGCCCACCTGGTGGGTGACGGTACCGTGGAGAAGAAGCACCGGCTAACTA
>GV2UCFN02H9BB8
GGTGAGTAACACGTGGGTGATCTGCCCCGCACTGTGGGATAAGCCTGGGAAACTGGGTCTAATACCACATACGACCATGGCGTAGGGGTCATGGTGGAAAGCCTTGTGCGGTGTGGGATGAGCCCGCGGCCTATCAGCTTGTTGGTGGGGTAATGGCCTACCAAGGCGGCGACGGGTAGCCGGCCTGAGAGGGTGGACGGCCACATTGGGACTGAGACACGGCCCAGACTCCTACGGGAGGCAGCAGTGGGGAATATTGCACAATGGGCGCAAGCCTGATGCAGCGACGCCGCGTGGGGGATGAAGGCCTTCGGGTTGTAAACTCCTTTCGCCCGGGACGAAGCCCACCTGGTGGGTGACGGTACCGTGGAGAAGAAGCACCGGCTAACTA
>GV2UCFN02JEH60
GGTGAGTAACACGTGGGTGATCTGCCCCGCACTGTGGGATAAGCCTGGGAAACTGGGTCTAATACCACATACGACCATGGCGTAGGGGTCATGGTGGAAAGCCTTGTGCGGTGTGGGATGAGCCCGCGGCCTATCAGCTTGTTGGTGGGGTAATGGCCTACCAAGGCGGCGACGGGTAGCCGGCCTGAGAGGGTGGACGGCCACATTGGGACTGAGACACGGCCCAGACTCCTACGGGAGGCAGCAGTGGGGAATATTGCACAATGGGCGCAAGCCTGATGCAGCGACGCCGCGTGGGGGATGAAGGCCTTCGGGTTGTAAACTCCTTTCGCCCGGGACGAAGCCCACCTGGTGGGTGACGGTACCGTGGAGAAGAAGCACCGGCTAACTA
>GV2UCFN02ICQXA
GGTGAGTAACACGTGGGTGATCTGCCCCGCACTGTGGGATAAGCCTGGGAAACTGGGTCTAATACCACATACGACCATGGCGTAGGGGTCATGGTGGAAAGCCTTGTGCGGTGTGGGATGAGCCCGCGGCCTATCAGCTTGTTGGTGGGGTAATGGCCTACCAAGGCGGCGACGGGTAGCCGGCCTGAGAGGGTGGACGGCCACATTGGGACTGAGACACGGCCCAGACTCCTACGGGAGGCAGCAGTGGGGAATATTGCACAATGGGCGCAAGCCTGATGCAGCGACGCCGCGTGGGGGATGAAGGCCTTCGGGTTGTAAACTCCTTTCGCCCGGGACGAAGCCCACCTGGTGGGTGACGGTACCGTGGAGAAGAAGCACCGGCTAACTA
>GV2UCFN02HF0AI
GGTGAGTAACACGTGGGTGATCTGCCCCGCACTGTGGGATAAGCCTGGGAAACTGGGTCTAATACCACATACGACCATGGCGTAGGGGTCATGGTGGAAAGCCTTGTGCGGTGTGGGATGAGCCCGCGGCCTATCAGCTTGTTGGTGGGGTAATGGCCTACCAAGGCGGCGACGGGTAGCCGGCCTGAGAGGGTGGACGGCCACATTGGGACTGAGACACGGCCCAGACTCCTACGGGAGGCAGCAGTGGGGAATATTGCACAATGGGCGCAAGCCTGATGCAGCGACGCCGCGTGGGGGATGAAGGCCTTCGGGTTGTAAACTCCTTTCGCCCGGGACGAAGCCCACCTGGTGGGTGACGGTACCGTGGAGAAGAAGCACCGGCTAACTA
>G3BZQ8102G3IT0
GGTGAGTAACACGTGGGTGATCTGCCCCGCACTGTGGGATAAGCCTGGGAAACTGGGTCTAATACCACATACGACCATGGCGTAGGGGTCATGGTGGAAAGCCTTGTGCGGTGTGGGATGAGCCCGCGGCCTATCAGCTTGTTGGTGGGGTAATGGCCTACCAAGGCGGCGACGGGTAGCCGGCCTGAGAGGGTGGACGGCCACATTGGGACTGAGACACGGCCCAGACTCCTACGGGAGGCAGCAGTGGGGAATATTGCACAATGGGCGCAAGCCTGATGCAGCGACGCCGCGTGGGGGATGAAGGCCTTCGGGTTGTAAACTCCTTTCGCCCGGGACGAAGCCCACCTGGTGGGTGACGGTACCGTGGAGAAGAAGCACCGGCTAACTA
>G3BZQ8102JR7KC
GGTGAGTAACACGTGGGTGATCTGCCCCGCACTGTGGGATAAGCCTGGGAAACTGGGTCTAATACCACATACGACCATGGCGTAGGGGTCATGGTGGAAAGCCTTGTGCGGTGTGGGATGAGCCCGCGGCCTATCAGCTTGTTGGTGGGGTAATGGCCTACCAAGGCGGCGACGGGTAGCCGGCCTGAGAGGGTGGACGGCCACATTGGGACTGAGACACGGCCCAGACTCCTACGGGAGGCAGCAGTGGGGAATATTGCACAATGGGCGCAAGCCTGATGCAGCGACGCCGCGTGGGGGATGAAGGCCTTCGGGTTGTAAACTCCTTTCGCCCGGGACGAAGCCCACCTGGTGGGTGACGGTACCGTGGAGAAGAAGCACCGGCTAACTA
>G35JFLI02H4AL1
GGTGAGTAACACGTGGGTGATCTGCCCCGCACTGTGGGATAAGCCTGGGAAACTGGGTCTAATACCACATACGACCATGGCGTAGGGGTCATGGTGGAAAGCCTTGTGCGGTGTGGGATGAGCCCGCGGCCTATCAGCTTGTTGGTGGGGTAATGGCCTACCAAGGCGGCGACGGGTAGCCGGCCTGAGAGGGTGGACGGCCACATTGGGACTGAGACACGGCCCAGACTCCTACGGGAGGCAGCAGTGGGGAATATTGCACAATGGGCGCAAGCCTGATGCAGCGACGCCGCGTGGGGGATGAAGGCCTTCGGGTTGTAAACTCCTTTCGCCCGGGACGAAGCCCACCTGGTGGGTGACGGTACCGTGGAGAAGAAGCACCGGCTAACTA
>G35JFLI02F7GR3
GGTGAGTAACACGTGGGTGATCTGCCCCGCACTGTGGGATAAGCCTGGGAAACTGGGTCTAATACCACATACGACCATGGCGTAGGGGTCATGGTGGAAAGCCTTGTGCGGTGTGGGATGAGCCCGCGGCCTATCAGCTTGTTGGTGGGGTAATGGCCTACCAAGGCGGCGACGGGTAGCCGGCCTGAGAGGGTGGACGGCCACATTGGGACTGAGACACGGCCCAGACTCCTACGGGAGGCAGCAGTGGGGAATATTGCACAATGGGCGCAAGCCTGATGCAGCGACGCCGCGTGGGGGATGAAGGCCTTCGGGTTGTAAACTCCTTTCGCCCGGGACGAAGCCCACCTGGTGGGTGACGGTACCGTGGAGAAGAAGCACCGGCTAACTA
>G35JFLI02GDN0K
GGTGAGTAACACGTGGGTGATCTGCCCCGCACTGTGGGATAAGCCTGGGAAACTGGGTCTAATACCACATACGACCATGGCGTAGGGGTCATGGTGGAAAGCCTTGTGCGGTGTGGGATGAGCCCGCGGCCTATCAGCTTGTTGGTGGGGTAATGGCCTACCAAGGCGGCGACGGGTAGCCGGCCTGAGAGGGTGGACGGCCACATTGGGACTGAGACACGGCCCAGACTCCTACGGGAGGCAGCAGTGGGGAATATTGCACAATGGGCGCAAGCCTGATGCAGCGACGCCGCGTGGGGGATGAAGGCCTTCGGGTTGTAAACTCCTTTCGCCCGGGACGAAGCCCACCTGGTGGGTGACGGTACCGTGGAGAAGAAGCACCGGCTAACTA
>G35JFLI02FG99B
GGTGAGTAACACGTGGGTGATCTGCCCCGCACTGTGGGATAAGCCTGGGAAACTGGGTCTAATACCACATACGACCATGGCGTAGGGGTCATGGTGGAAAGCCTTGTGCGGTGTGGGATGAGCCCGCGGCCTATCAGCTTGTTGGTGGGGTAATGGCCTACCAAGGCGGCGACGGGTAGCCGGCCTGAGAGGGTGGACGGCCACATTGGGACTGAGACACGGCCCAGACTCCTACGGGAGGCAGCAGTGGGGAATATTGCACAATGGGCGCAAGCCTGATGCAGCGACGCCGCGTGGGGGATGAAGGCCTTCGGGTTGTAAACTCCTTTCGCCCGGGACGAAGCCCACCTGGTGGGTGACGGTACCGTGGAGAAGAAGCACCGGCTAACTA
>G35JFLI02HUI8J
GGTGAGTAACACGTGGGTGATCTGCCCCGCACTGTGGGATAAGCCTGGGAAACTGGGTCTAATACCACATACGACCATGGCGTAGGGGTCATGGTGGAAAGCCTTGTGCGGTGTGGGATGAGCCCGCGGCCTATCAGCTTGTTGGTGGGGTAATGGCCTACCAAGGCGGCGACGGGTAGCCGGCCTGAGAGGGTGGACGGCCACATTGGGACTGAGACACGGCCCAGACTCCTACGGGAGGCAGCAGTGGGGAATATTGCACAATGGGCGCAAGCCTGATGCAGCGACGCCGCGTGGGGGATGAAGGCCTTCGGGTTGTAAACTCCTTTCGCCCGGGACGAAGCCCACCTGGTGGGTGACGGTACCGTGGAGAAGAAGCACCGGCTAACTA
>G35JFLI02HZ7IV
GGTGAGTAACACGTGGGTGATCTGCCCCGCACTGTGGGATAAGCCTGGGAAACTGGGTCTAATACCACATACGACCATGGCGTAGGGGTCATGGTGGAAAGCCTTGTGCGGTGTGGGATGAGCCCGCGGCCTATCAGCTTGTTGGTGGGGTAATGGCCTACCAAGGCGGCGACGGGTAGCCGGCCTGAGAGGGTGGACGGCCACATTGGGACTGAGACACGGCCCAGACTCCTACGGGAGGCAGCAGTGGGGAATATTGCACAATGGGCGCAAGCCTGATGCAGCGACGCCGCGTGGGGGATGAAGGCCTTCGGGTTGTAAACTCCTTTCGCCCGGGACGAAGCCCACCTGGTGGGTGACGGTACCGTGGAGAAGAAGCACCGGCTAACTA
>GV2UCFN02J1G0M
GGTGAGTAACACGTGGGTGATCTGCCCCGCACTGTGGGATAAGCCTGGGAAACTGGGTCTAATACCACATACGACCATGGCGTAGGGGTCATGGTGGAAAGCCTTGTGCGGTGTGGGATGAGCCCGCGGCCTATCAGCTTGTTGGTGGGGTAATGGCCTACCAAGGCGGCGACGGGTAGCCGGCCTGAGAGGGTGGACGGCCACATTGGGACTGAGACACGGCCCAGACTCCTACGGGAGGCAGCAGTGGGGAATATTGCACAATGGGCGCAAGCCTGATGCAGCGACGCCGCGTGGGGGATGAAGGCCTTCGGGTTGTAAACTCCTTTCGCCCGGGACGAAGCCCACCTGGTGGGTGACGGTACCGTGGAGAAGAAGCACCGGCTAACTA
>GV2UCFN02HX0OF
GGTGAGTAACACGTGGGTGATCTGCCCCGCACTGTGGGATAAGCCTGGGAAACTGGGTCTAATACCACATACGACCATGGCGTAGGGGTCATGGTGGAAAGCCTTGTGCGGTGTGGGATGAGCCCGCGGCCTATCAGCTTGTTGGTGGGGTAATGGCCTACCAAGGCGGCGACGGGTAGCCGGCCTGAGAGGGTGGACGGCCACATTGGGACTGAGACACGGCCCAGACTCCTACGGGAGGCAGCAGTGGGGAATATTGCACAATGGGCGCAAGCCTGATGCAGCGACGCCGCGTGGGGGATGAAGGCCTTCGGGTTGTAAACTCCTTTCGCCCGGGACGAAGCCCACCTGGTGGGTGACGGTACCGTGGAGAAGAAGCACCGGCTAACTA
>GV2UCFN02GD0MB
GGTGAGTAACACGTGGGTGATCTGCCCCGCACTGTGGGATAAGCCTGGGAAACTGGGTCTAATACCACATACGACCATGGCGTAGGGGTCATGGTGGAAAGCCTTGTGCGGTGGTGGGATGAGCCCGCGGCCTATCAGCTTGTTGGTGGGGTAATGGCCTACCAAGGCGGCGACGGGTAGCCGGCCTGAGAGGGTGGACGGCCACATTGGGACTGAGACACGGCCCAGACTCCTACGGGAGGCAGCAGGTGGGGAATATTGCACAATGGGCGCAAGCCTGATGCAGCGACGCCGCGTGGGGGATGACGGCCTTCGGGTTGTAAACTCCTTTCGCCCGGGACGAAGCCCACCTGGTGGGTGACGGTACCGTGGAGAAGAAGCACCGGCTAACTA
>GV2UCFN02JGF0Q
GGTGAGTAACACGTGGGTGATCTGCCCCGCACTGTGGGATAAGCCTGGGAAACTGGGTCTAATACCACATACGACCATGGCGTAGGGGTCATGGTGGAAAGCCTTGTGCGGTGGTGGGATGAGCCCGCGGCCTATCAGCTTGTTGGTGGGGTAATGGCCTACCAAGGCGGCGACGGGTAGCCGGCCTGAGAGGGTGGACGGCCACATTGGGACTGAGACACGGCCCAGACTCCTACGGGAGGCAGCAGGTGGGGAATATTGCACAATGGGCGCAAGCCTGATGCAGCGACGCCGCGTGGGGGATGACGGCCTTCGGGTTGTAAACTCCTTTCGCCCGGGACGAAGCCCACCTGGTGGGTGACGGTACCGTGGAGAAGAAGCACCGGCTAACTA
>G3BZQ8102FH60Z
GGTGAGTAACACGTGGGTGGATCTGCCCCGCACTGTGGGATAAGCCTGGGAAACTGGGTCTAATACCACATACGACCATGGCGTAGGGGTCATGGTGGAAAGCTTTTGCGGTGTGGGATGAGCCCGCGGCCTATCAGCTTGTTGGTGGGGTAATGGCCTACCAAGGCGGCGACGGGTAGCCGGCCTGAGAGGGTGGACGGCCACATTGGGACTGAGACACGGCCCAGACTCCTACGGGAGGCAGCAGTGGGGAATATTGCACAATGGGCGCAAGCCTGATGCAGCGACGCCGCGTGGGGGATGAAGGCCTTCGGGTTGTAAACTCCTTTCGCCCGGGACGAAGCCCACCTGGTGGGTGACGGTACCGTGGAGAAGAAGCACCGGCTAACTA
>G3BZQ8102IPEA6
GGTGAGTAACACGTGGGTGGATCTGCCCCGCACTGTGGGATAAGCCTGGGAAACTGGGTCTAATACCACATACGACCATGGCGTAGGGGTCATGGTGGAAAGCTTTTGCGGTGTGGGATGAGCCCGCGGCCTATCAGCTTGTTGGTGGGGTAATGGCCTACCAAGGCGGCGACGGGTAGCCGGCCTGAGAGGGTGGACGGCCACATTGGGACTGAGACACGGCCCAGACTCCTACGGGAGGCAGCAGTGGGGAATATTGCACAATGGGCGCAAGCCTGATGCAGCGACGCCGCGTGGGGGATGAAGGCCTTCGGGTTGTAAACTCCTTTCGCCCGGGACGAAGCCCACCTGGTGGGTGACGGTACCGTGGAGAAGAAGCACCGGCTAACTA
>G3BZQ8102IZIY4
GGTGAGTAACACGTGGGTGGATCTGCCCCGCACTGTGGGATAAGCCTGGGAAACTGGGTCTAATACCACATACGACCATGGCGTAGGGGTCATGGTGGAAAGCTTTTGCGGTGTGGGATGAGCCCGCGGCCTATCAGCTTGTTGGTGGGGTAATGGCCTACCAAGGCGGCGACGGGTAGCCGGCCTGAGAGGGTGGACGGCCACATTGGGACTGAGACACGGCCCAGACTCCTACGGGAGGCAGCAGTGGGGAATATTGCACAATGGGCGCAAGCCTGATGCAGCGACGCCGCGTGGGGGATGAAGGCCTTCGGGTTGTAAACTCCTTTCGCCCGGGACGAAGCCCACCTGGTGGGTGACGGTACCGTGGAGAAGAAGCACCGGCTAACTA
>G35JFLI02JXMEB
GGTGAGTAACACGTGGGTGGATCTGCCCCGCACTGTGGGATAAGCCTGGGAAACTGGGTCTAATACCACATACGACCATGGCGTAGGGGTCATGGTGGAAAGCTTTTGCGGTGTGGGATGAGCCCGCGGCCTATCAGCTTGTTGGTGGGGTAATGGCCTACCAAGGCGGCGACGGGTAGCCGGCCTGAGAGGGTGGACGGCCACATTGGGACTGAGACACGGCCCAGACTCCTACGGGAGGCAGCAGTGGGGAATATTGCACAATGGGCGCAAGCCTGATGCAGCGACGCCGCGTGGGGGATGAAGGCCTTCGGGTTGTAAACTCCTTTCGCCCGGGACGAAGCCCACCTGGTGGGTGACGGTACCGTGGAGAAGAAGCACCGGCTAACTA
>G3BZQ8102I95HG
GGTGAGTAACACGTGGGTGATCTGCCCCGCACTGTGGGATAAGCCTGGGAAACTGGGTCTAATACCACATACGACCATGGCGTAGGGGTCATGGTGGAAAGCTTTTGCGGTGTGGGATGAGCCCGCGGCCTATCAGCTTGTTGGTGGGTAATGGCCTACCAAGGCGGCGACGGGTAGCCGGCCTGAGAGGGTGGACGGCCACATTGGGACTGAGACACGGCCCAGACTCCTACGGGAGGCAGCAGTGGGGGAATATTGCACAATGGGCGCAAGCCTGATGCAGCGACGCCGCGTGGGGGATGAAGGCCTTCGGGTTGTAAACTCCTTTCGCCCGGGACGAAGCCCACCTGGTGGGTGACGGTACCGTGGAGAAGAAGCACCGGCTAACTA
>GV2UCFN02GH09T
GGTGAGTAACACGTGGGTGATCTGCCCCGCACTGTGGGATAAGCCTGGGGAAACTGGGTCTAATACCACATACGACCATGGCGTAGGGGTCATGGTGGAAAGCTTTTGCGGTGTGGGATGAGCCCGCGGCCTATCAGCTTGTTGGTGGGGTAATGGGCCTACCAAGGCGGCGACGGGTAGCCGGCCTGAGAGGGTGGACGGCCACATTGGGACTGAGACACGGCCCAGACTCCTACGGGAGGCAGCAGTGGGGAATATTGCACAATGGGCGCAAGCCTGATGCAGCGACGCCGCGTGGGGGATGAAGGCCTTCGGGTTGTAAACTCCTTTCGCCCGGGACGAAGCCCACCTGGTGGGTGACGGTACCGTGGAGAAGAAGCACCGGCTAACTA
>G3BZQ8102GSDO4
GGTGAGTAACACGTGGGTGATCTGCCCCGCACTGTGGGATAAGCCTGGGAAACTGGGTCTAATACCACATACGACCATGGCGTAGGGGTCATGGTGGAAAGCTTTTGCGGTGTGGGATGAGCCCGCGGCCTATCAGCTTGTTGGTGGGGTAATGGCCTACCAAGGCGGCGACGGGTAGCCGGCCTGAGAGGGTGGACGGCCACATTGGGACTGAGACACGGCCCAGACTCCTACGGGAGGCAGCAGTGGGGAATATTGCACAATGGGCGCAAGCCTGATGCAGCGACGCCGCGTGGGGGGATGAAGGCCTTCGGGTTGTAAACTCCTTTCGCCCGGGACGAAGCCCACCTGGTGGGTGACGGTACCGTGGAGAAGAAGCACCGGCTAACTA
>G3BZQ8102HZXLQ
GGTGAGTAACACGTGGGTGATCTGCCCCGCACTGTGGGATAAGCCTGGGAAACTGGGTCTAATACCACATACGACCATGGCGTAGGGGTCATGGTGGAAAGCTTTTGCGGTGTGGGATGAGCCCGCGGCCTATCAGCTTGTTGGTGGGGTAATGGCCTACCAAGGCGGCGACGGGTAGCCGGCCTGAGAGGGTGGACGGCCACATTGGGACTGAGACACGGCCCAGACTCCTACGGGAGGCAGCAGTGGGGAATATTGCACAATGGGCGCAAGCCTGATGCAGCGACGCCGCGTGGGGGGATGAAGGCCTTCGGGTTGTAAACTCCTTTCGCCCGGGACGAAGCCCACCTGGTGGGTGACGGTACCGTGGAGAAGAAGCACCGGCTAACTA
>G3BZQ8102GKWEW
GGTGAGTAACACGTGGGTGATCTGCCCCGCACTGTGGGATAAGCCTGGGAAACTGGGTCTAATACCACATACGACCATGGCGTAGGGGTCATGGTGGAAAGCTTTTGCGGTGTGGGATGAGCCCGCGGCCTATCAGCTTGTTGGTGGGGTAATGGCCTACCAAGGCGGCGACGGGTAGCCGGCCTGAGAGGGTGGACGGCCACATTGGGACTGAGACACGGCCCAGACTCCTACGGGAGGCAGCAGTGGGGAATATTGCACAATGGGCGCAAGCCTGATGCAGCGACGCCGCGTGGGGGGATGAAGGCCTTCGGGTTGTAAACTCCTTTCGCCCGGGACGAAGCCCACCTGGTGGGTGACGGTACCGTGGAGAAGAAGCACCGGCTAACTA
>G3BZQ8102FO399
GGTGAGTAACACGTGGGTGATCTGCCCCGCACTGTGGGATAAGCCTGGGAAACTGGGTCTAATACCACATACGACCATGGCGTAGGGGTCATGGTGGAAAGCTTTTGCGGTGTGGGATGAGCCCGCGGCCTATCAGCTTGTTGGTGGGGTAATGGCCTACCAAGGCGGCGACGGGTAGCCGGCCTGAGAGGGTGGACGGCCACATTGGGACTGAGACACGGCCCAGACTCCTACGGGAGGCAGCAGTGGGGAATATTGCACAATGGGCGCAAGCCTGATGCAGCGACGCCGCGTGGGGGGATGAAGGCCTTCGGGTTGTAAACTCCTTTCGCCCGGGACGAAGCCCACCTGGTGGGTGACGGTACCGTGGAGAAGAAGCACCGGCTAACTA
>G3BZQ8102ILOX1
GGTGAGTAACACGTGGGTGATCTGCCCCGCACTGTGGGATAAGCCTGGGAAACTGGGTCTAATACCACATACGACCATGGCGTAGGGGTCATGGTGGAAAGCTTTTGCGGTGTGGGATGAGCCCGCGGCCTATCAGCTTGTTGGTGGGGTAATGGCCTACCAAGGCGGCGACGGGTAGCCGGCCTGAGAGGGTGGACGGCCACATTGGGACTGAGACACGGCCCAGACTCCTACGGGAGGCAGCAGTGGGGAATATTGCACAATGGGCGCAAGCCTGATGCAGCGACGCCGCGTGGGGGGATGAAGGCCTTCGGGTTGTAAACTCCTTTCGCCCGGGACGAAGCCCACCTGGTGGGTGACGGTACCGTGGAGAAGAAGCACCGGCTAACTA
>G3BZQ8102F18I1
GGTGAGTAACACGTGGGTGATCTGCCCCGCACTGTGGGATAAGCCTGGGAAACTGGGTCTAATACCACATACGACCATGGCGTAGGGGTCATGGTGGAAAGCTTTTGCGGTGTGGGATGAGCCCGCGGCCTATCAGCTTGTTGGTGGGGTAATGGCCTACCAAGGCGGCGACGGGTAGCCGGCCTGAGAGGGTGGACGGCCACATTGGGACTGAGACACGGCCCAGACTCCTACGGGAGGCAGCAGTGGGGAATATTGCACAATGGGCGCAAGCCTGATGCAGCGACGCCGCGTGGGGGGATGAAGGCCTTCGGGTTGTAAACTCCTTTCGCCCGGGACGAAGCCCACCTGGTGGGTGACGGTACCGTGGAGAAGAAGCACCGGCTAACTA
>G3BZQ8102GPJ0I
GGTGAGTAACACGTGGGTGATCTGCCCCGCACTGTGGGATAAGCCTGGGAAACTGGGTCTAATACCACATACGACCATGGCGTAGGGGTCATGGTGGAAAGCTTTTGCGGTGTGGGATGAGCCCGCGGCCTATCAGCTTGTTGGTGGGGTAATGGCCTACCAAGGCGGCGACGGGTAGCCGGCCTGAGAGGGTGGACGGCCACATTGGGACTGAGACACGGCCCAGACTCCTACGGGAGGCAGCAGTGGGGAATATTGCACAATGGGCGCAAGCCTGATGCAGCGACGCCGCGTGGGGGGATGAAGGCCTTCGGGTTGTAAACTCCTTTCGCCCGGGACGAAGCCCACCTGGTGGGTGACGGTACCGTGGAGAAGAAGCACCGGCTAACTA
>G3BZQ8102HY3VJ
GGTGAGTAACACGTGGGTGATCTGCCCCGCACTGTGGGATAAGCCTGGGAAACTGGGTCTAATACCACATACGACCATGGCGTAGGGGTCATGGTGGAAAGCTTTTGCGGTGTGGGATGAGCCCGCGGCCTATCAGCTTGTTGGTGGGGTAATGGCCTACCAAGGCGGCGACGGGTAGCCGGCCTGAGAGGGTGGACGGCCACATTGGGACTGAGACACGGCCCAGACTCCTACGGGAGGCAGCAGTGGGGAATATTGCACAATGGGCGCAAGCCTGATGCAGCGACGCCGCGTGGGGGGATGAAGGCCTTCGGGTTGTAAACTCCTTTCGCCCGGGACGAAGCCCACCTGGTGGGTGACGGTACCGTGGAGAAGAAGCACCGGCTAACTA
>G3BZQ8102H0U1N
GGTGAGTAACACGTGGGTGATCTGCCCCGCACTGTGGGATAAGCCTGGGAAACTGGGTCTAATACCACATACGACCATGGCGTAGGGGTCATGGTGGAAAGCTTTTGCGGTGTGGGATGAGCCCGCGGCCTATCAGCTTGTTGGTGGGGTAATGGCCTACCAAGGCGGCGACGGGTAGCCGGCCTGAGAGGGTGGACGGCCACATTGGGACTGAGACACGGCCCAGACTCCTACGGGAGGCAGCAGTGGGGAATATTGCACAATGGGCGCAAGCCTGATGCAGCGACGCCGCGTGGGGGGATGAAGGCCTTCGGGTTGTAAACTCCTTTCGCCCGGGACGAAGCCCACCTGGTGGGTGACGGTACCGTGGAGAAGAAGCACCGGCTAACTA
>G3BZQ8102GX03H
GGTGAGTAACACGTGGGTGATCTGCCCCGCACTGTGGGATAAGCCTGGGAAACTGGGTCTAATACCACATACGACCATGGCGTAGGGGTCATGGTGGAAAGCTTTTGCGGTGTGGGATGAGCCCGCGGCCTATCAGCTTGTTGGTGGGGTAATGGCCTACCAAGGCGGCGACGGGTAGCCGGCCTGAGAGGGTGGACGGCCACATTGGGACTGAGACACGGCCCAGACTCCTACGGGAGGCAGCAGTGGGGAATATTGCACAATGGGCGCAAGCCTGATGCAGCGACGCCGCGTGGGGGGATGAAGGCCTTCGGGTTGTAAACTCCTTTCGCCCGGGACGAAGCCCACCTGGTGGGTGACGGTACCGTGGAGAAGAAGCACCGGCTAACTA
>G3BZQ8102IWRXV
GGTGAGTAACACGTGGGTGATCTGCCCCGCACTGTGGGATAAGCCTGGGAAACTGGGTCTAATACCACATACGACCATGGCGTAGGGGTCATGGTGGAAAGCTTTTGCGGTGTGGGATGAGCCCGCGGCCTATCAGCTTGTTGGTGGGGTAATGGCCTACCAAGGCGGCGACGGGTAGCCGGCCTGAGAGGGTGGACGGCCACATTGGGACTGAGACACGGCCCAGACTCCTACGGGAGGCAGCAGTGGGGAATATTGCACAATGGGCGCAAGCCTGATGCAGCGACGCCGCGTGGGGGGATGAAGGCCTTCGGGTTGTAAACTCCTTTCGCCCGGGACGAAGCCCACCTGGTGGGTGACGGTACCGTGGAGAAGAAGCACCGGCTAACTA
>G3BZQ8102GRLG3
GGTGAGTAACACGTGGGTGATCTGCCCCGCACTGTGGGATAAGCCTGGGAAACTGGGTCTAATACCACATACGACCATGGCGTAGGGGTCATGGTGGAAAGCTTTTGCGGTGTGGGATGAGCCCGCGGCCTATCAGCTTGTTGGTGGGGTAATGGCCTACCAAGGCGGCGACGGGTAGCCGGCCTGAGAGGGTGGACGGCCACATTGGGACTGAGACACGGCCCAGACTCCTACGGGAGGCAGCAGTGGGGAATATTGCACAATGGGCGCAAGCCTGATGCAGCGACGCCGCGTGGGGGGATGAAGGCCTTCGGGTTGTAAACTCCTTTCGCCCGGGACGAAGCCCACCTGGTGGGTGACGGTACCGTGGAGAAGAAGCACCGGCTAACTA
>G3BZQ8102GRTQE
GGTGAGTAACACGTGGGTGATCTGCCCCGCACTGTGGGATAAGCCTGGGAAACTGGGTCTAATACCACATACGACCATGGCGTAGGGGTCATGGTGGAAAGCTTTTGCGGTGTGGGATGAGCCCGCGGCCTATCAGCTTGTTGGTGGGGTAATGGCCTACCAAGGCGGCGACGGGTAGCCGGCCTGAGAGGGTGGACGGCCACATTGGGACTGAGACACGGCCCAGACTCCTACGGGAGGCAGCAGTGGGGAATATTGCACAATGGGCGCAAGCCTGATGCAGCGACGCCGCGTGGGGGGATGAAGGCCTTCGGGTTGTAAACTCCTTTCGCCCGGGACGAAGCCCACCTGGTGGGTGACGGTACCGTGGAGAAGAAGCACCGGCTAACTA
>G3BZQ8102JF0IF
GGTGAGTAACACGTGGGTGATCTGCCCCGCACTGTGGGATAAGCCTGGGAAACTGGGTCTAATACCACATACGACCATGGCGTAGGGGTCATGGTGGAAAGCTTTTGCGGTGTGGGATGAGCCCGCGGCCTATCAGCTTGTTGGTGGGGTAATGGCCTACCAAGGCGGCGACGGGTAGCCGGCCTGAGAGGGTGGACGGCCACATTGGGACTGAGACACGGCCCAGACTCCTACGGGAGGCAGCAGTGGGGAATATTGCACAATGGGCGCAAGCCTGATGCAGCGACGCCGCGTGGGGGGATGAAGGCCTTCGGGTTGTAAACTCCTTTCGCCCGGGACGAAGCCCACCTGGTGGGTGACGGTACCGTGGAGAAGAAGCACCGGCTAACTA
>G3BZQ8102HA9JI
GGTGAGTAACACGTGGGTGATCTGCCCCGCACTGTGGGATAAGCCTGGGAAACTGGGTCTAATACCACATACGACCATGGCGTAGGGGTCATGGTGGAAAGCTTTTGCGGTGTGGGATGAGCCCGCGGCCTATCAGCTTGTTGGTGGGGTAATGGCCTACCAAGGCGGCGACGGGTAGCCGGCCTGAGAGGGTGGACGGCCACATTGGGACTGAGACACGGCCCAGACTCCTACGGGAGGCAGCAGTGGGGAATATTGCACAATGGGCGCAAGCCTGATGCAGCGACGCCGCGTGGGGGGATGAAGGCCTTCGGGTTGTAAACTCCTTTCGCCCGGGACGAAGCCCACCTGGTGGGTGACGGTACCGTGGAGAAGAAGCACCGGCTAACTA
>G3BZQ8102JIT3K
GGTGAGTAACACGTGGGTGATCTGCCCCGCACTGTGGGATAAGCCTGGGAAACTGGGTCTAATACCACATACGACCATGGCGTAGGGGTCATGGTGGAAAGCTTTTGCGGTGTGGGATGAGCCCGCGGCCTATCAGCTTGTTGGTGGGGTAATGGCCTACCAAGGCGGCGACGGGTAGCCGGCCTGAGAGGGTGGACGGCCACATTGGGACTGAGACACGGCCCAGACTCCTACGGGAGGCAGCAGTGGGGAATATTGCACAATGGGCGCAAGCCTGATGCAGCGACGCCGCGTGGGGGGATGAAGGCCTTCGGGTTGTAAACTCCTTTCGCCCGGGACGAAGCCCACCTGGTGGGTGACGGTACCGTGGAGAAGAAGCACCGGCTAACTA
>G3BZQ8102JI9KT
GGTGAGTAACACGTGGGTGATCTGCCCCGCACTGTGGGATAAGCCTGGGAAACTGGGTCTAATACCACATACGACCATGGCGTAGGGGTCATGGTGGAAAGCTTTTGCGGTGTGGGATGAGCCCGCGGCCTATCAGCTTGTTGGTGGGGTAATGGCCTACCAAGGCGGCGACGGGTAGCCGGCCTGAGAGGGTGGACGGCCACATTGGGACTGAGACACGGCCCAGACTCCTACGGGAGGCAGCAGTGGGGAATATTGCACAATGGGCGCAAGCCTGATGCAGCGACGCCGCGTGGGGGGATGAAGGCCTTCGGGTTGTAAACTCCTTTCGCCCGGGACGAAGCCCACCTGGTGGGTGACGGTACCGTGGAGAAGAAGCACCGGCTAACTA
>G3BZQ8102I0WZO
GGTGAGTAACACGTGGGTGATCTGCCCCGCACTGTGGGATAAGCCTGGGAAACTGGGTCTAATACCACATACGACCATGGCGTAGGGGTCATGGTGGAAAGCTTTTGCGGTGTGGGATGAGCCCGCGGCCTATCAGCTTGTTGGTGGGGTAATGGCCTACCAAGGCGGCGACGGGTAGCCGGCCTGAGAGGGTGGACGGCCACATTGGGACTGAGACACGGCCCAGACTCCTACGGGAGGCAGCAGTGGGGAATATTGCACAATGGGCGCAAGCCTGATGCAGCGACGCCGCGTGGGGGGATGAAGGCCTTCGGGTTGTAAACTCCTTTCGCCCGGGACGAAGCCCACCTGGTGGGTGACGGTACCGTGGAGAAGAAGCACCGGCTAACTA
>G3BZQ8102H4WXY
GGTGAGTAACACGTGGGTGATCTGCCCCGCACTGTGGGATAAGCCTGGGAAACTGGGTCTAATACCACATACGACCATGGCGTAGGGGTCATGGTGGAAAGCTTTTGCGGTGTGGGATGAGCCCGCGGCCTATCAGCTTGTTGGTGGGGTAATGGCCTACCAAGGCGGCGACGGGTAGCCGGCCTGAGAGGGTGGACGGCCACATTGGGACTGAGACACGGCCCAGACTCCTACGGGAGGCAGCAGTGGGGAATATTGCACAATGGGCGCAAGCCTGATGCAGCGACGCCGCGTGGGGGGATGAAGGCCTTCGGGTTGTAAACTCCTTTCGCCCGGGACGAAGCCCACCTGGTGGGTGACGGTACCGTGGAGAAGAAGCACCGGCTAACTA
>G3BZQ8102FCWUE
GGTGAGTAACACGTGGGTGATCTGCCCCGCACTGTGGGATAAGCCTGGGAAACTGGGTCTAATACCACATACGACCATGGCGTAGGGGTCATGGTGGAAAGCTTTTGCGGTGTGGGATGAGCCCGCGGCCTATCAGCTTGTTGGTGGGGTAATGGCCTACCAAGGCGGCGACGGGTAGCCGGCCTGAGAGGGTGGACGGCCACATTGGGACTGAGACACGGCCCAGACTCCTACGGGAGGCAGCAGTGGGGAATATTGCACAATGGGCGCAAGCCTGATGCAGCGACGCCGCGTGGGGGGATGAAGGCCTTCGGGTTGTAAACTCCTTTCGCCCGGGACGAAGCCCACCTGGTGGGTGACGGTACCGTGGAGAAGAAGCACCGGCTAACTA
>G3BZQ8102IL5RJ
GGTGAGTAACACGTGGGTGATCTGCCCCGCACTGTGGGATAAGCCTGGGAAACTGGGTCTAATACCACATACGACCATGGCGTAGGGGTCATGGTGGAAAGCTTTTGCGGTGTGGGATGAGCCCGCGGCCTATCAGCTTGTTGGTGGGGTAATGGCCTACCAAGGCGGCGACGGGTAGCCGGCCTGAGAGGGTGGACGGCCACATTGGGACTGAGACACGGCCCAGACTCCTACGGGAGGCAGCAGTGGGGAATATTGCACAATGGGCGCAAGCCTGATGCAGCGACGCCGCGTGGGGGGATGAAGGCCTTCGGGTTGTAAACTCCTTTCGCCCGGGACGAAGCCCACCTGGTGGGTGACGGTACCGTGGAGAAGAAGCACCGGCTAACTA
>G3BZQ8102HRI4N
GGTGAGTAACACGTGGGTGATCTGCCCCGCACTGTGGGATAAGCCTGGGAAACTGGGTCTAATACCACATACGACCATGGCGTAGGGGTCATGGTGGAAAGCTTTTGCGGTGTGGGATGAGCCCGCGGCCTATCAGCTTGTTGGTGGGGTAATGGCCTACCAAGGCGGCGACGGGTAGCCGGCCTGAGAGGGTGGACGGCCACATTGGGACTGAGACACGGCCCAGACTCCTACGGGAGGCAGCAGTGGGGAATATTGCACAATGGGCGCAAGCCTGATGCAGCGACGCCGCGTGGGGGGATGAAGGCCTTCGGGTTGTAAACTCCTTTCGCCCGGGACGAAGCCCACCTGGTGGGTGACGGTACCGTGGAGAAGAAGCACCGGCTAACTA
>G3BZQ8102GIGDT
GGTGAGTAACACGTGGGTGATCTGCCCCGCACTGTGGGATAAGCCTGGGAAACTGGGTCTAATACCACATACGACCATGGCGTAGGGGTCATGGTGGAAAGCTTTTGCGGTGTGGGATGAGCCCGCGGCCTATCAGCTTGTTGGTGGGGTAATGGCCTACCAAGGCGGCGACGGGTAGCCGGCCTGAGAGGGTGGACGGCCACATTGGGACTGAGACACGGCCCAGACTCCTACGGGAGGCAGCAGTGGGGAATATTGCACAATGGGCGCAAGCCTGATGCAGCGACGCCGCGTGGGGGGATGAAGGCCTTCGGGTTGTAAACTCCTTTCGCCCGGGACGAAGCCCACCTGGTGGGTGACGGTACCGTGGAGAAGAAGCACCGGCTAACTA
>G3BZQ8102HSMH9
GGTGAGTAACACGTGGGTGATCTGCCCCGCACTGTGGGATAAGCCTGGGAAACTGGGTCTAATACCACATACGACCATGGCGTAGGGGTCATGGTGGAAAGCTTTTGCGGTGTGGGATGAGCCCGCGGCCTATCAGCTTGTTGGTGGGGTAATGGCCTACCAAGGCGGCGACGGGTAGCCGGCCTGAGAGGGTGGACGGCCACATTGGGACTGAGACACGGCCCAGACTCCTACGGGAGGCAGCAGTGGGGAATATTGCACAATGGGCGCAAGCCTGATGCAGCGACGCCGCGTGGGGGGATGAAGGCCTTCGGGTTGTAAACTCCTTTCGCCCGGGACGAAGCCCACCTGGTGGGTGACGGTACCGTGGAGAAGAAGCACCGGCTAACTA
>G3BZQ8102FX5WE
GGTGAGTAACACGTGGGTGATCTGCCCCGCACTGTGGGATAAGCCTGGGAAACTGGGTCTAATACCACATACGACCATGGCGTAGGGGTCATGGTGGAAAGCTTTTGCGGTGTGGGATGAGCCCGCGGCCTATCAGCTTGTTGGTGGGGTAATGGCCTACCAAGGCGGCGACGGGTAGCCGGCCTGAGAGGGTGGACGGCCACATTGGGACTGAGACACGGCCCAGACTCCTACGGGAGGCAGCAGTGGGGAATATTGCACAATGGGCGCAAGCCTGATGCAGCGACGCCGCGTGGGGGGATGAAGGCCTTCGGGTTGTAAACTCCTTTCGCCCGGGACGAAGCCCACCTGGTGGGTGACGGTACCGTGGAGAAGAAGCACCGGCTAACTA
>G3BZQ8102GQLM8
GGTGAGTAACACGTGGGTGATCTGCCCCGCACTGTGGGATAAGCCTGGGAAACTGGGTCTAATACCACATACGACCATGGCGTAGGGGTCATGGTGGAAAGCTTTTGCGGTGTGGGATGAGCCCGCGGCCTATCAGCTTGTTGGTGGGGTAATGGCCTACCAAGGCGGCGACGGGTAGCCGGCCTGAGAGGGTGGACGGCCACATTGGGACTGAGACACGGCCCAGACTCCTACGGGAGGCAGCAGTGGGGAATATTGCACAATGGGCGCAAGCCTGATGCAGCGACGCCGCGTGGGGGGATGAAGGCCTTCGGGTTGTAAACTCCTTTCGCCCGGGACGAAGCCCACCTGGTGGGTGACGGTACCGTGGAGAAGAAGCACCGGCTAACTA
>G3BZQ8102G9GMV
GGTGAGTAACACGTGGGTGATCTGCCCCGCACTGTGGGATAAGCCTGGGAAACTGGGTCTAATACCACATACGACCATGGCGTAGGGGTCATGGTGGAAAGCTTTTGCGGTGTGGGATGAGCCCGCGGCCTATCAGCTTGTTGGTGGGGTAATGGCCTACCAAGGCGGCGACGGGTAGCCGGCCTGAGAGGGTGGACGGCCACATTGGGACTGAGACACGGCCCAGACTCCTACGGGAGGCAGCAGTGGGGAATATTGCACAATGGGCGCAAGCCTGATGCAGCGACGCCGCGTGGGGGGATGAAGGCCTTCGGGTTGTAAACTCCTTTCGCCCGGGACGAAGCCCACCTGGTGGGTGACGGTACCGTGGAGAAGAAGCACCGGCTAACTA
>G3BZQ8102ISHWH
GGTGAGTAACACGTGGGTGATCTGCCCCGCACTGTGGGATAAGCCTGGGAAACTGGGTCTAATACCACATACGACCATGGCGTAGGGGTCATGGTGGAAAGCTTTTGCGGTGTGGGATGAGCCCGCGGCCTATCAGCTTGTTGGTGGGGTAATGGCCTACCAAGGCGGCGACGGGTAGCCGGCCTGAGAGGGTGGACGGCCACATTGGGACTGAGACACGGCCCAGACTCCTACGGGAGGCAGCAGTGGGGAATATTGCACAATGGGCGCAAGCCTGATGCAGCGACGCCGCGTGGGGGGATGAAGGCCTTCGGGTTGTAAACTCCTTTCGCCCGGGACGAAGCCCACCTGGTGGGTGACGGTACCGTGGAGAAGAAGCACCGGCTAACTA
>G3BZQ8102HNI55
GGTGAGTAACACGTGGGTGATCTGCCCCGCACTGTGGGATAAGCCTGGGAAACTGGGTCTAATACCACATACGACCATGGCGTAGGGGTCATGGTGGAAAGCTTTTGCGGTGTGGGATGAGCCCGCGGCCTATCAGCTTGTTGGTGGGGTAATGGCCTACCAAGGCGGCGACGGGTAGCCGGCCTGAGAGGGTGGACGGCCACATTGGGACTGAGACACGGCCCAGACTCCTACGGGAGGCAGCAGTGGGGAATATTGCACAATGGGCGCAAGCCTGATGCAGCGACGCCGCGTGGGGGGATGAAGGCCTTCGGGTTGTAAACTCCTTTCGCCCGGGACGAAGCCCACCTGGTGGGTGACGGTACCGTGGAGAAGAAGCACCGGCTAACTA
>G3BZQ8102H2QPY
GGTGAGTAACACGTGGGTGATCTGCCCCGCACTGTGGGATAAGCCTGGGAAACTGGGTCTAATACCACATACGACCATGGCGTAGGGGTCATGGTGGAAAGCTTTTGCGGTGTGGGATGAGCCCGCGGCCTATCAGCTTGTTGGTGGGGTAATGGCCTACCAAGGCGGCGACGGGTAGCCGGCCTGAGAGGGTGGACGGCCACATTGGGACTGAGACACGGCCCAGACTCCTACGGGAGGCAGCAGTGGGGAATATTGCACAATGGGCGCAAGCCTGATGCAGCGACGCCGCGTGGGGGGATGAAGGCCTTCGGGTTGTAAACTCCTTTCGCCCGGGACGAAGCCCACCTGGTGGGTGACGGTACCGTGGAGAAGAAGCACCGGCTAACTA
>G3BZQ8102JC0F8
GGTGAGTAACACGTGGGTGATCTGCCCCGCACTGTGGGATAAGCCTGGGAAACTGGGTCTAATACCACATACGACCATGGCGTAGGGGTCATGGTGGAAAGCTTTTGCGGTGTGGGATGAGCCCGCGGCCTATCAGCTTGTTGGTGGGGTAATGGCCTACCAAGGCGGCGACGGGTAGCCGGCCTGAGAGGGTGGACGGCCACATTGGGACTGAGACACGGCCCAGACTCCTACGGGAGGCAGCAGTGGGGAATATTGCACAATGGGCGCAAGCCTGATGCAGCGACGCCGCGTGGGGGGATGAAGGCCTTCGGGTTGTAAACTCCTTTCGCCCGGGACGAAGCCCACCTGGTGGGTGACGGTACCGTGGAGAAGAAGCACCGGCTAACTA
>G3BZQ8102G4JBJ
GGTGAGTAACACGTGGGTGATCTGCCCCGCACTGTGGGATAAGCCTGGGAAACTGGGTCTAATACCACATACGACCATGGCGTAGGGGTCATGGTGGAAAGCTTTTGCGGTGTGGGATGAGCCCGCGGCCTATCAGCTTGTTGGTGGGGTAATGGCCTACCAAGGCGGCGACGGGTAGCCGGCCTGAGAGGGTGGACGGCCACATTGGGACTGAGACACGGCCCAGACTCCTACGGGAGGCAGCAGTGGGGAATATTGCACAATGGGCGCAAGCCTGATGCAGCGACGCCGCGTGGGGGGATGAAGGCCTTCGGGTTGTAAACTCCTTTCGCCCGGGACGAAGCCCACCTGGTGGGTGACGGTACCGTGGAGAAGAAGCACCGGCTAACTA
>G3BZQ8102JZAKO
GGTGAGTAACACGTGGGTGATCTGCCCCGCACTGTGGGATAAGCCTGGGAAACTGGGTCTAATACCACATACGACCATGGCGTAGGGGTCATGGTGGAAAGCTTTTGCGGTGTGGGATGAGCCCGCGGCCTATCAGCTTGTTGGTGGGGTAATGGCCTACCAAGGCGGCGACGGGTAGCCGGCCTGAGAGGGTGGACGGCCACATTGGGACTGAGACACGGCCCAGACTCCTACGGGAGGCAGCAGTGGGGAATATTGCACAATGGGCGCAAGCCTGATGCAGCGACGCCGCGTGGGGGGATGAAGGCCTTCGGGTTGTAAACTCCTTTCGCCCGGGACGAAGCCCACCTGGTGGGTGACGGTACCGTGGAGAAGAAGCACCGGCTAACTA
>G3BZQ8102IKNXO
GGTGAGTAACACGTGGGTGATCTGCCCCGCACTGTGGGATAAGCCTGGGAAACTGGGTCTAATACCACATACGACCATGGCGTAGGGGTCATGGTGGAAAGCTTTTGCGGTGTGGGATGAGCCCGCGGCCTATCAGCTTGTTGGTGGGGTAATGGCCTACCAAGGCGGCGACGGGTAGCCGGCCTGAGAGGGTGGACGGCCACATTGGGACTGAGACACGGCCCAGACTCCTACGGGAGGCAGCAGTGGGGAATATTGCACAATGGGCGCAAGCCTGATGCAGCGACGCCGCGTGGGGGGATGAAGGCCTTCGGGTTGTAAACTCCTTTCGCCCGGGACGAAGCCCACCTGGTGGGTGACGGTACCGTGGAGAAGAAGCACCGGCTAACTA
>G3BZQ8102GLNUG
GGTGAGTAACACGTGGGTGATCTGCCCCGCACTGTGGGATAAGCCTGGGAAACTGGGTCTAATACCACATACGACCATGGCGTAGGGGTCATGGTGGAAAGCTTTTGCGGTGTGGGATGAGCCCGCGGCCTATCAGCTTGTTGGTGGGGTAATGGCCTACCAAGGCGGCGACGGGTAGCCGGCCTGAGAGGGTGGACGGCCACATTGGGACTGAGACACGGCCCAGACTCCTACGGGAGGCAGCAGTGGGGAATATTGCACAATGGGCGCAAGCCTGATGCAGCGACGCCGCGTGGGGGGATGAAGGCCTTCGGGTTGTAAACTCCTTTCGCCCGGGACGAAGCCCACCTGGTGGGTGACGGTACCGTGGAGAAGAAGCACCGGCTAACTA
>G3BZQ8102JW915
GGTGAGTAACACGTGGGTGATCTGCCCCGCACTGTGGGATAAGCCTGGGAAACTGGGTCTAATACCACATACGACCATGGCGTAGGGGTCATGGTGGAAAGCTTTTGCGGTGTGGGATGAGCCCGCGGCCTATCAGCTTGTTGGTGGGGTAATGGCCTACCAAGGCGGCGACGGGTAGCCGGCCTGAGAGGGTGGACGGCCACATTGGGACTGAGACACGGCCCAGACTCCTACGGGAGGCAGCAGTGGGGAATATTGCACAATGGGCGCAAGCCTGATGCAGCGACGCCGCGTGGGGGGATGAAGGCCTTCGGGTTGTAAACTCCTTTCGCCCGGGACGAAGCCCACCTGGTGGGTGACGGTACCGTGGAGAAGAAGCACCGGCTAACTA
>G3BZQ8102JZ631
GGTGAGTAACACGTGGGTGATCTGCCCCGCACTGTGGGATAAGCCTGGGAAACTGGGTCTAATACCACATACGACCATGGCGTAGGGGTCATGGTGGAAAGCTTTTGCGGTGTGGGATGAGCCCGCGGCCTATCAGCTTGTTGGTGGGGTAATGGCCTACCAAGGCGGCGACGGGTAGCCGGCCTGAGAGGGTGGACGGCCACATTGGGACTGAGACACGGCCCAGACTCCTACGGGAGGCAGCAGTGGGGAATATTGCACAATGGGCGCAAGCCTGATGCAGCGACGCCGCGTGGGGGGATGAAGGCCTTCGGGTTGTAAACTCCTTTCGCCCGGGACGAAGCCCACCTGGTGGGTGACGGTACCGTGGAGAAGAAGCACCGGCTAACTA
>G3BZQ8102F9Z5K
GGTGAGTAACACGTGGGTGATCTGCCCCGCACTGTGGGATAAGCCTGGGAAACTGGGTCTAATACCACATACGACCATGGCGTAGGGGTCATGGTGGAAAGCTTTTGCGGTGTGGGATGAGCCCGCGGCCTATCAGCTTGTTGGTGGGGTAATGGCCTACCAAGGCGGCGACGGGTAGCCGGCCTGAGAGGGTGGACGGCCACATTGGGACTGAGACACGGCCCAGACTCCTACGGGAGGCAGCAGTGGGGAATATTGCACAATGGGCGCAAGCCTGATGCAGCGACGCCGCGTGGGGGGATGAAGGCCTTCGGGTTGTAAACTCCTTTCGCCCGGGACGAAGCCCACCTGGTGGGTGACGGTACCGTGGAGAAGAAGCACCGGCTAACTA
>G3BZQ8102JMBV3
GGTGAGTAACACGTGGGTGATCTGCCCCGCACTGTGGGATAAGCCTGGGAAACTGGGTCTAATACCACATACGACCATGGCGTAGGGGTCATGGTGGAAAGCTTTTGCGGTGTGGGATGAGCCCGCGGCCTATCAGCTTGTTGGTGGGGTAATGGCCTACCAAGGCGGCGACGGGTAGCCGGCCTGAGAGGGTGGACGGCCACATTGGGACTGAGACACGGCCCAGACTCCTACGGGAGGCAGCAGTGGGGAATATTGCACAATGGGCGCAAGCCTGATGCAGCGACGCCGCGTGGGGGGATGAAGGCCTTCGGGTTGTAAACTCCTTTCGCCCGGGACGAAGCCCACCTGGTGGGTGACGGTACCGTGGAGAAGAAGCACCGGCTAACTA
>G3BZQ8102FC0A0
GGTGAGTAACACGTGGGTGATCTGCCCCGCACTGTGGGATAAGCCTGGGAAACTGGGTCTAATACCACATACGACCATGGCGTAGGGGTCATGGTGGAAAGCTTTTGCGGTGTGGGATGAGCCCGCGGCCTATCAGCTTGTTGGTGGGGTAATGGCCTACCAAGGCGGCGACGGGTAGCCGGCCTGAGAGGGTGGACGGCCACATTGGGACTGAGACACGGCCCAGACTCCTACGGGAGGCAGCAGTGGGGAATATTGCACAATGGGCGCAAGCCTGATGCAGCGACGCCGCGTGGGGGGATGAAGGCCTTCGGGTTGTAAACTCCTTTCGCCCGGGACGAAGCCCACCTGGTGGGTGACGGTACCGTGGAGAAGAAGCACCGGCTAACTA
>G3BZQ8102HGNV7
GGTGAGTAACACGTGGGTGATCTGCCCCGCACTGTGGGATAAGCCTGGGAAACTGGGTCTAATACCACATACGACCATGGCGTAGGGGTCATGGTGGAAAGCTTTTGCGGTGTGGGATGAGCCCGCGGCCTATCAGCTTGTTGGTGGGGTAATGGCCTACCAAGGCGGCGACGGGTAGCCGGCCTGAGAGGGTGGACGGCCACATTGGGACTGAGACACGGCCCAGACTCCTACGGGAGGCAGCAGTGGGGAATATTGCACAATGGGCGCAAGCCTGATGCAGCGACGCCGCGTGGGGGGATGAAGGCCTTCGGGTTGTAAACTCCTTTCGCCCGGGACGAAGCCCACCTGGTGGGTGACGGTACCGTGGAGAAGAAGCACCGGCTAACTA
>G3BZQ8102FX98V
GGTGAGTAACACGTGGGTGATCTGCCCCGCACTGTGGGATAAGCCTGGGAAACTGGGTCTAATACCACATACGACCATGGCGTAGGGGTCATGGTGGAAAGCTTTTGCGGTGTGGGATGAGCCCGCGGCCTATCAGCTTGTTGGTGGGGTAATGGCCTACCAAGGCGGCGACGGGTAGCCGGCCTGAGAGGGTGGACGGCCACATTGGGACTGAGACACGGCCCAGACTCCTACGGGAGGCAGCAGTGGGGAATATTGCACAATGGGCGCAAGCCTGATGCAGCGACGCCGCGTGGGGGGATGAAGGCCTTCGGGTTGTAAACTCCTTTCGCCCGGGACGAAGCCCACCTGGTGGGTGACGGTACCGTGGAGAAGAAGCACCGGCTAACTA
>G3BZQ8102IPLOQ
GGTGAGTAACACGTGGGTGATCTGCCCCGCACTGTGGGATAAGCCTGGGAAACTGGGTCTAATACCACATACGACCATGGCGTAGGGGTCATGGTGGAAAGCTTTTGCGGTGTGGGATGAGCCCGCGGCCTATCAGCTTGTTGGTGGGGTAATGGCCTACCAAGGCGGCGACGGGTAGCCGGCCTGAGAGGGTGGACGGCCACATTGGGACTGAGACACGGCCCAGACTCCTACGGGAGGCAGCAGTGGGGAATATTGCACAATGGGCGCAAGCCTGATGCAGCGACGCCGCGTGGGGGGATGAAGGCCTTCGGGTTGTAAACTCCTTTCGCCCGGGACGAAGCCCACCTGGTGGGTGACGGTACCGTGGAGAAGAAGCACCGGCTAACTA
>G3BZQ8102GMNBQ
GGTGAGTAACACGTGGGTGATCTGCCCCGCACTGTGGGATAAGCCTGGGAAACTGGGTCTAATACCACATACGACCATGGCGTAGGGGTCATGGTGGAAAGCTTTTGCGGTGTGGGATGAGCCCGCGGCCTATCAGCTTGTTGGTGGGGTAATGGCCTACCAAGGCGGCGACGGGTAGCCGGCCTGAGAGGGTGGACGGCCACATTGGGACTGAGACACGGCCCAGACTCCTACGGGAGGCAGCAGTGGGGAATATTGCACAATGGGCGCAAGCCTGATGCAGCGACGCCGCGTGGGGGGATGAAGGCCTTCGGGTTGTAAACTCCTTTCGCCCGGGACGAAGCCCACCTGGTGGGTGACGGTACCGTGGAGAAGAAGCACCGGCTAACTA
>G3BZQ8102GW1YV
GGTGAGTAACACGTGGGTGATCTGCCCCGCACTGTGGGATAAGCCTGGGAAACTGGGTCTAATACCACATACGACCATGGCGTAGGGGTCATGGTGGAAAGCTTTTGCGGTGTGGGATGAGCCCGCGGCCTATCAGCTTGTTGGTGGGGTAATGGCCTACCAAGGCGGCGACGGGTAGCCGGCCTGAGAGGGTGGACGGCCACATTGGGACTGAGACACGGCCCAGACTCCTACGGGAGGCAGCAGTGGGGAATATTGCACAATGGGCGCAAGCCTGATGCAGCGACGCCGCGTGGGGGGATGAAGGCCTTCGGGTTGTAAACTCCTTTCGCCCGGGACGAAGCCCACCTGGTGGGTGACGGTACCGTGGAGAAGAAGCACCGGCTAACTA
>G3BZQ8102GCVS4
GGTGAGTAACACGTGGGTGATCTGCCCCGCACTGTGGGATAAGCCTGGGAAACTGGGTCTAATACCACATACGACCATGGCGTAGGGGTCATGGTGGAAAGCTTTTGCGGTGTGGGATGAGCCCGCGGCCTATCAGCTTGTTGGTGGGGTAATGGCCTACCAAGGCGGCGACGGGTAGCCGGCCTGAGAGGGTGGACGGCCACATTGGGACTGAGACACGGCCCAGACTCCTACGGGAGGCAGCAGTGGGGAATATTGCACAATGGGCGCAAGCCTGATGCAGCGACGCCGCGTGGGGGGATGAAGGCCTTCGGGTTGTAAACTCCTTTCGCCCGGGACGAAGCCCACCTGGTGGGTGACGGTACCGTGGAGAAGAAGCACCGGCTAACTA
>G3BZQ8102GSGHC
GGTGAGTAACACGTGGGTGATCTGCCCCGCACTGTGGGATAAGCCTGGGAAACTGGGTCTAATACCACATACGACCATGGCGTAGGGGTCATGGTGGAAAGCTTTTGCGGTGTGGGATGAGCCCGCGGCCTATCAGCTTGTTGGTGGGGTAATGGCCTACCAAGGCGGCGACGGGTAGCCGGCCTGAGAGGGTGGACGGCCACATTGGGACTGAGACACGGCCCAGACTCCTACGGGAGGCAGCAGTGGGGAATATTGCACAATGGGCGCAAGCCTGATGCAGCGACGCCGCGTGGGGGGATGAAGGCCTTCGGGTTGTAAACTCCTTTCGCCCGGGACGAAGCCCACCTGGTGGGTGACGGTACCGTGGAGAAGAAGCACCGGCTAACTA
>G3BZQ8102F9CTJ
GGTGAGTAACACGTGGGTGATCTGCCCCGCACTGTGGGATAAGCCTGGGAAACTGGGTCTAATACCACATACGACCATGGCGTAGGGGTCATGGTGGAAAGCTTTTGCGGTGTGGGATGAGCCCGCGGCCTATCAGCTTGTTGGTGGGGTAATGGCCTACCAAGGCGGCGACGGGTAGCCGGCCTGAGAGGGTGGACGGCCACATTGGGACTGAGACACGGCCCAGACTCCTACGGGAGGCAGCAGTGGGGAATATTGCACAATGGGCGCAAGCCTGATGCAGCGACGCCGCGTGGGGGGATGAAGGCCTTCGGGTTGTAAACTCCTTTCGCCCGGGACGAAGCCCACCTGGTGGGTGACGGTACCGTGGAGAAGAAGCACCGGCTAACTA
>G3BZQ8102JSKIO
GGTGAGTAACACGTGGGTGATCTGCCCCGCACTGTGGGATAAGCCTGGGAAACTGGGTCTAATACCACATACGACCATGGCGTAGGGGTCATGGTGGAAAGCTTTTGCGGTGTGGGATGAGCCCGCGGCCTATCAGCTTGTTGGTGGGGTAATGGCCTACCAAGGCGGCGACGGGTAGCCGGCCTGAGAGGGTGGACGGCCACATTGGGACTGAGACACGGCCCAGACTCCTACGGGAGGCAGCAGTGGGGAATATTGCACAATGGGCGCAAGCCTGATGCAGCGACGCCGCGTGGGGGGATGAAGGCCTTCGGGTTGTAAACTCCTTTCGCCCGGGACGAAGCCCACCTGGTGGGTGACGGTACCGTGGAGAAGAAGCACCGGCTAACTA
>G3BZQ8102FCQDR
GGTGAGTAACACGTGGGTGATCTGCCCCGCACTGTGGGATAAGCCTGGGAAACTGGGTCTAATACCACATACGACCATGGCGTAGGGGTCATGGTGGAAAGCTTTTGCGGTGTGGGATGAGCCCGCGGCCTATCAGCTTGTTGGTGGGGTAATGGCCTACCAAGGCGGCGACGGGTAGCCGGCCTGAGAGGGTGGACGGCCACATTGGGACTGAGACACGGCCCAGACTCCTACGGGAGGCAGCAGTGGGGAATATTGCACAATGGGCGCAAGCCTGATGCAGCGACGCCGCGTGGGGGGATGAAGGCCTTCGGGTTGTAAACTCCTTTCGCCCGGGACGAAGCCCACCTGGTGGGTGACGGTACCGTGGAGAAGAAGCACCGGCTAACTA
>G3BZQ8102HHPPV
GGTGAGTAACACGTGGGTGATCTGCCCCGCACTGTGGGATAAGCCTGGGAAACTGGGTCTAATACCACATACGACCATGGCGTAGGGGTCATGGTGGAAAGCTTTTGCGGTGTGGGATGAGCCCGCGGCCTATCAGCTTGTTGGTGGGGTAATGGCCTACCAAGGCGGCGACGGGTAGCCGGCCTGAGAGGGTGGACGGCCACATTGGGACTGAGACACGGCCCAGACTCCTACGGGAGGCAGCAGTGGGGAATATTGCACAATGGGCGCAAGCCTGATGCAGCGACGCCGCGTGGGGGGATGAAGGCCTTCGGGTTGTAAACTCCTTTCGCCCGGGACGAAGCCCACCTGGTGGGTGACGGTACCGTGGAGAAGAAGCACCGGCTAACTA
>G3BZQ8102JBSCY
GGTGAGTAACACGTGGGTGATCTGCCCCGCACTGTGGGATAAGCCTGGGAAACTGGGTCTAATACCACATACGACCATGGCGTAGGGGTCATGGTGGAAAGCTTTTGCGGTGTGGGATGAGCCCGCGGCCTATCAGCTTGTTGGTGGGGTAATGGCCTACCAAGGCGGCGACGGGTAGCCGGCCTGAGAGGGTGGACGGCCACATTGGGACTGAGACACGGCCCAGACTCCTACGGGAGGCAGCAGTGGGGAATATTGCACAATGGGCGCAAGCCTGATGCAGCGACGCCGCGTGGGGGGATGAAGGCCTTCGGGTTGTAAACTCCTTTCGCCCGGGACGAAGCCCACCTGGTGGGTGACGGTACCGTGGAGAAGAAGCACCGGCTAACTA
>GV2UCFN02HS601
GGTGAGTAACACGTGGGTGATCTGCCCCGCACTGTGGGATAAGCCTGGGAAACTGGGTCTAATACCACATACGACCATGGCGTAGGGGTCATGGTGGAAAGCTTTTGCGGTGTGGGATGAGCCCGCGGCCTATCAGCTTGTTGGTGGGGTAATGGCCTACCAAGGCGGCGACGGGTAGCCGGCCTGAGAGGGTGGACGGCCACATTGGGACTGAGACACGGCCCAGACTCCTACGGGAGGCAGCAGTGGGGAATATTGCACAATGGGCGCAAGCCTGATGCAGCGACGCCGCGTGGGGGATGAAGGCCTTCGGGTTGTAAACTCCTTTCGCCCGGGACGAAGCCCACCTGGTGGGTGACGGTACCGTGGAGAAGAAGCACCGGCTAACTA
>GV2UCFN02FTQ08
GGTGAGTAACACGTGGGTGATCTGCCCCGCACTGTGGGATAAGCCTGGGAAACTGGGTCTAATACCACATACGACCATGGCGTAGGGGTCATGGTGGAAAGCTTTTGCGGTGTGGGATGAGCCCGCGGCCTATCAGCTTGTTGGTGGGGTAATGGCCTACCAAGGCGGCGACGGGTAGCCGGCCTGAGAGGGTGGACGGCCACATTGGGACTGAGACACGGCCCAGACTCCTACGGGAGGCAGCAGTGGGGAATATTGCACAATGGGCGCAAGCCTGATGCAGCGACGCCGCGTGGGGGATGAAGGCCTTCGGGTTGTAAACTCCTTTCGCCCGGGACGAAGCCCACCTGGTGGGTGACGGTACCGTGGAGAAGAAGCACCGGCTAACTA
>GV2UCFN02JL0QZ
GGTGAGTAACACGTGGGTGATCTGCCCCGCACTGTGGGATAAGCCTGGGAAACTGGGTCTAATACCACATACGACCATGGCGTAGGGGTCATGGTGGAAAGCTTTTGCGGTGTGGGATGAGCCCGCGGCCTATCAGCTTGTTGGTGGGGTAATGGCCTACCAAGGCGGCGACGGGTAGCCGGCCTGAGAGGGTGGACGGCCACATTGGGACTGAGACACGGCCCAGACTCCTACGGGAGGCAGCAGTGGGGAATATTGCACAATGGGCGCAAGCCTGATGCAGCGACGCCGCGTGGGGGATGACGGCCTTCGGGTTGTAAACTCCTTTCGCCCGGGACGAAGCCCACCTGGTGGGTGACGGTACCGTGGAGAAGAAGCACCGGCTAACTA
>GV2UCFN02HYLAW
GGTGAGTAACACGTGGGTGATCTGCCCCGCACTGTGGGATAAGCCTGGGAAACTGGGTCTAATACCACATACGACCATGGCGTAGGGGTCATGGTGGAAAGCTTTTGCGGTGTGGGATGAGCCCGCGGCCTATCAGCTTGTTGGTGGGGTAATGGCCTACCAAGGCGGCGACGGGTAGCCGGCCTGAGAGGGTGGACGGCCACATTGGGACTGAGACACGGCCCAGACTCCTACGGGAGGCAGCAGTGGGGAATATTGCACAATGGGCGCAAGCCTGATGCAGCGACGCCGCGTGGGGGATGACGGCCTTCGGGTTGTAAACTCCTTTCGCCCGGGACGAAGCCCACCTGGTGGGTGACGGTACCGTGGAGAAGAAGCACCGGCTAACTA
>GV2UCFN02FUJSQ
GGTGAGTAACACGTGGGTGATCTGCCCCGCACTGTGGGATAAGCCTGGGAAACTGGGTCTAATACCACATACGACCATGGCGTAGGGGTCATGGTGGAAAGCTTTTGCGGTGTGGGATGAGCCCGCGGCCTATCAGCTTGTTGGTGGGGTAATGGCCTACCAAGGCGGCGACGGGTAGCCGGCCTGAGAGGGTGGACGGCCACATTGGGACTGAGACACGGCCCAGACTCCTACGGGAGGCAGCAGTGGGGAATATTGCACAATGGGCGCAAGCCTGATGCAGCGACGCCGCGTGGGGGATGACGGCCTTCGGGTTGTAAACTCCTTTCGCCCGGGACGAAGCCCACCTGGTGGGTGACGGTACCGTGGAGAAGAAGCACCGGCTAACTA
>G3BZQ8102IPWI6
GGTGAGTAACACGTGGGTGATCTGCCCCGCACTGTGGGATAAGCCTGGGAAACTGGGTCTAATACCACATACGACCATGGCGTAGGGGTCATGGTGGAAAGCTTTTGCGGTGTGGGATGAGCCCGCGGCCTATCAGCTTGTTGGTGGGGTAATGGCCTACCAAGGCGGCGACGGGTAGCCGGCCTGAGAGGGTGGACGGCCACATTGGGACTGAGACACGGCCCAGACTCCTACGGGAGGCAGCAGTGGGGAATATTGCACAATGGGCGCAAGCCTGATGCAGCGACGCCGCGTGGGGGATGACGGCCTTCGGGTTGTAAACTCCTTTCGCCCGGGACGAAGCCCACCTGGTGGGTGACGGTACCGTGGAGAAGAAGCACCGGCTAACTA
>G3BZQ8102GT8TA
GGTGAGTAACACGTGGGTGATCTGCCCCGCACTGTGGGATAAGCCTGGGAAACTGGGTCTAATACCACATACGACCATGGCGTAGGGGTCATGGTGGAAAGCTTTTGCGGTGTGGGATGAGCCCGCGGCCTATCAGCTTGTTGGTGGGGTAATGGCCTACCAAGGCGGCGACGGGTAGCCGGCCTGAGAGGGTGGACGGCCACATTGGGACTGAGACACGGCCCAGACTCCTACGGGAGGCAGCAGTGGGGAATATTGCACAATGGGCGCAAGCCTGATGCAGCGACGCCGCGTGGGGGATGACGGCCTTCGGGTTGTAAACTCCTTTCGCCCGGGACGAAGCCCACCTGGTGGGTGACGGTACCGTGGAGAAGAAGCACCGGCTAACTA
>G3BZQ8102H6G0U
GGTGAGTAACACGTGGGTGATCTGCCCCGCACTGTGGGATAAGCCTGGGAAACTGGGTCTAATACCACATACGACCATGGCGTAGGGGTCATGGTGGAAAGCTTTTGCGGTGTGGGATGAGCCCGCGGCCTATCAGCTTGTTGGTGGGGTAATGGCCTACCAAGGCGGCGACGGGTAGCCGGCCTGAGAGGGTGGACGGCCACATTGGGACTGAGACACGGCCCAGACTCCTACGGGAGGCAGCAGTGGGGAATATTGCACAATGGGCGCAAGCCTGATGCAGCGACGCCGCGTGGGGGATGACGGCCTTCGGGTTGTAAACTCCTTTCGCCCGGGACGAAGCCCACCTGGTGGGTGACGGTACCGTGGAGAAGAAGCACCGGCTAACTA
>G3BZQ8102ILW3Q
GGTGAGTAACACGTGGGTGATCTGCCCCGCACTGTGGGATAAGCCTGGGAAACTGGGTCTAATACCACATACGACCATGGCGTAGGGGTCATGGTGGAAAGCTTTTGCGGTGTGGGATGAGCCCGCGGCCTATCAGCTTGTTGGTGGGGTAATGGCCTACCAAGGCGGCGACGGGTAGCCGGCCTGAGAGGGTGGACGGCCACATTGGGACTGAGACACGGCCCAGACTCCTACGGGAGGCAGCAGTGGGGAATATTGCACAATGGGCGCAAGCCTGATGCAGCGACGCCGCGTGGGGGATGACGGCCTTCGGGTTGTAAACTCCTTTCGCCCGGGACGAAGCCCACCTGGTGGGTGACGGTACCGTGGAGAAGAAGCACCGGCTAACTA
>G3BZQ8102IHN6J
GGTGAGTAACACGTGGGTGATCTGCCCCGCACTGTGGGATAAGCCTGGGAAACTGGGTCTAATACCACATACGACCATGGCGTAGGGGTCATGGTGGAAAGCTTTTGCGGTGTGGGATGAGCCCGCGGCCTATCAGCTTGTTGGTGGGGTAATGGCCTACCAAGGCGGCGACGGGTAGCCGGCCTGAGAGGGTGGACGGCCACATTGGGACTGAGACACGGCCCAGACTCCTACGGGAGGCAGCAGTGGGGAATATTGCACAATGGGCGCAAGCCTGATGCAGCGACGCCGCGTGGGGGATGACGGCCTTCGGGTTGTAAACTCCTTTCGCCCGGGACGAAGCCCACCTGGTGGGTGACGGTACCGTGGAGAAGAAGCACCGGCTAACTA
>G3BZQ8102J2SG1
GGTGAGTAACACGTGGGTGATCTGCCCCGCACTGTGGGATAAGCCTGGGAAACTGGGTCTAATACCACATACGACCATGGCGTAGGGGTCATGGTGGAAAGCTTTTGCGGTGTGGGATGAGCCCGCGGCCTATCAGCTTGTTGGTGGGGTAATGGCCTACCAAGGCGGCGACGGGTAGCCGGCCTGAGAGGGTGGACGGCCACATTGGGACTGAGACACGGCCCAGACTCCTACGGGAGGCAGCAGTGGGGAATATTGCACAATGGGCGCAAGCCTGATGCAGCGACGCCGCGTGGGGGATGACGGCCTTCGGGTTGTAAACTCCTTTCGCCCGGGACGAAGCCCACCTGGTGGGTGACGGTACCGTGGAGAAGAAGCACCGGCTAACTA
>G35JFLI02GN6SC
GGTGAGTAACACGTGGGTGATCTGCCCCGCACTGTGGGATAAGCCTGGGAAACTGGGTCTAATACCACATACGACCATGGCGTAGGGGTCATGGTGGAAAGCTTTTGCGGTGTGGGATGAGCCCGCGGCCTATCAGCTTGTTGGTGGGGTAATGGCCTACCAAGGCGGCGACGGGTAGCCGGCCTGAGAGGGTGGACGGCCACATTGGGACTGAGACACGGCCCAGACTCCTACGGGAGGCAGCAGTGGGGAATATTGCACAATGGGCGCAAGCCTGATGCAGCGACGCCGCGTGGGGGATGACGGCCTTCGGGTTGTAAACTCCTTTCGCCCGGGACGAAGCCCACCTGGTGGGTGACGGTACCGTGGAGAAGAAGCACCGGCTAACTA
>G35JFLI02FKTPC
GGTGAGTAACACGTGGGTGATCTGCCCCGCACTGTGGGATAAGCCTGGGAAACTGGGTCTAATACCACATACGACCATGGCGTAGGGGTCATGGTGGAAAGCTTTTGCGGTGTGGGATGAGCCCGCGGCCTATCAGCTTGTTGGTGGGGTAATGGCCTACCAAGGCGGCGACGGGTAGCCGGCCTGAGAGGGTGGACGGCCACATTGGGACTGAGACACGGCCCAGACTCCTACGGGAGGCAGCAGTGGGGAATATTGCACAATGGGCGCAAGCCTGATGCAGCGACGCCGCGTGGGGGATGACGGCCTTCGGGTTGTAAACTCCTTTCGCCCGGGACGAAGCCCACCTGGTGGGTGACGGTACCGTGGAGAAGAAGCACCGGCTAACTA
>G35JFLI02IEP8O
GGTGAGTAACACGTGGGTGATCTGCCCCGCACTGTGGGATAAGCCTGGGAAACTGGGTCTAATACCACATACGACCATGGCGTAGGGGTCATGGTGGAAAGCTTTTGCGGTGTGGGATGAGCCCGCGGCCTATCAGCTTGTTGGTGGGGTAATGGCCTACCAAGGCGGCGACGGGTAGCCGGCCTGAGAGGGTGGACGGCCACATTGGGACTGAGACACGGCCCAGACTCCTACGGGAGGCAGCAGTGGGGAATATTGCACAATGGGCGCAAGCCTGATGCAGCGACGCCGCGTGGGGGATGACGGCCTTCGGGTTGTAAACTCCTTTCGCCCGGGACGAAGCCCACCTGGTGGGTGACGGTACCGTGGAGAAGAAGCACCGGCTAACTA
>G35JFLI02H9EK8
GGTGAGTAACACGTGGGTGATCTGCCCCGCACTGTGGGATAAGCCTGGGAAACTGGGTCTAATACCACATACGACCATGGCGTAGGGGTCATGGTGGAAAGCTTTTGCGGTGTGGGATGAGCCCGCGGCCTATCAGCTTGTTGGTGGGGTAATGGCCTACCAAGGCGGCGACGGGTAGCCGGCCTGAGAGGGTGGACGGCCACATTGGGACTGAGACACGGCCCAGACTCCTACGGGAGGCAGCAGTGGGGAATATTGCACAATGGGCGCAAGCCTGATGCAGCGACGCCGCGTGGGGGATGACGGCCTTCGGGTTGTAAACTCCTTTCGCCCGGGACGAAGCCCACCTGGTGGGTGACGGTACCGTGGAGAAGAAGCACCGGCTAACTA
>G35JFLI02G7UXM
GGTGAGTAACACGTGGGTGATCTGCCCCGCACTGTGGGATAAGCCTGGGAAACTGGGTCTAATACCACATACGACCATGGCGTAGGGGTCATGGTGGAAAGCTTTTGCGGTGTGGGATGAGCCCGCGGCCTATCAGCTTGTTGGTGGGGTAATGGCCTACCAAGGCGGCGACGGGTAGCCGGCCTGAGAGGGTGGACGGCCACATTGGGACTGAGACACGGCCCAGACTCCTACGGGAGGCAGCAGTGGGGAATATTGCACAATGGGCGCAAGCCTGATGCAGCGACGCCGCGTGGGGGATGACGGCCTTCGGGTTGTAAACTCCTTTCGCCCGGGACGAAGCCCACCTGGTGGGTGACGGTACCGTGGAGAAGAAGCACCGGCTAACTA
>G3BZQ8102IRMMK
GGTGAGTAACACGTGGGTGATCTGCCCCGCACTGTGGGATAAGCCTGGGAAACTGGGTCTAATACCACATACGACCATGGCGTAGGGGTCATGGTGGAAAGCTTTTGCGGTGTGGGATGAGCCCGCGGCCTATCAGCTTGTTGGTGGGGTAATGGCCTACCAAGGCGGCGACGGGTAGCCGGCCTGAGAGGGTGGACGGCCACATTGGGACTGAGACACGGCCCAGACTCCTACGGGAGGCAGCAGTGGGGAATATTGCACAATGGGCGCAAGCCTGATGCAGCGACGCCGCGTGGGGGATGACGGCCTTCGGGTTGTAAACTCCTTTCGCCCGGGACGAAGCCCACCTGGTGGGTGACGGTACCGTGGAGAAGAAGCACCGGCTAACTA
>G3BZQ8102FRS6N
GGTGAGTAACACGTGGGTGATCTGCCCCGCACTGTGGGATAAGCCTGGGAAACTGGGTCTAATACCACATACGACCATGGCGTAGGGGTCATGGTGGAAAGCTTTTGCGGTGTGGGATGAGCCCGCGGCCTATCAGCTTGTTGGTGGGGTAATGGCCTACCAAGGCGGCGACGGGTAGCCGGCCTGAGAGGGTGGACGGCCACATTGGGACTGAGACACGGCCCAGACTCCTACGGGAGGCAGCAGTGGGGAATATTGCACAATGGGCGCAAGCCTGATGCAGCGACGCCGCGTGGGGGATGACGGCCTTCGGGTTGTAAACTCCTTTCGCCCGGGACGAAGCCCACCTGGTGGGTGACGGTACCGTGGAGAAGAAGCACCGGCTAACTA
>G3BZQ8102IENY2
GGTGAGTAACACGTGGGTGATCTGCCCCGCACTGTGGGATAAGCCTGGGAAACTGGGTCTAATACCACATACGACCATGGCGTAGGGGTCATGGTGGAAAGCTTTTGCGGTGTGGGATGAGCCCGCGGCCTATCAGCTTGTTGGTGGGGTAATGGCCTACCAAGGCGGCGACGGGTAGCCGGCCTGAGAGGGTGGACGGCCACATTGGGACTGAGACACGGCCCAGACTCCTACGGGAGGCAGCAGTGGGGAATATTGCACAATGGGCGCAAGCCTGATGCAGCGACGCCGCGTGGGGGATGACGGCCTTCGGGTTGTAAACTCCTTTCGCCCGGGACGAAGCCCACCTGGTGGGTGACGGTACCGTGGAGAAGAAGCACCGGCTAACTA
>G35JFLI02JM989
GGTGAGTAACACGTGGGTGATCTGCCCCGCACTGTGGGATAAGCCTGGGAAACTGGGTCTAATACCACATACGACCATGGCGTAGGGGTCATGGTGGAAAGCTTTTGCGGTGTGGGATGAGCCCGCGGCCTATCAGCTTGTTGGTGGGGTAATGGCCTACCAAGGCGGCGACGGGTAGCCGGCCTGAGAGGGTGGACGGCCACATTGGGACTGAGACACGGCCCAGACTCCTACGGGAGGCAGCAGTGGGGAATATTGCACAATGGGCGCAAGCCTGATGCAGCGACGCCGCGTGGGGGATGACGGCCTTCGGGTTGTAAACTCCTTTCGCCCGGGACGAAGCCCACCTGGTGGGTGACGGTACCGTGGAGAAGAAGCACCGGCTAACTA
>G35JFLI02GDWKU
GGTGAGTAACACGTGGGTGATCTGCCCCGCACTGTGGGATAAGCCTGGGAAACTGGGTCTAATACCACATACGACCATGGCGTAGGGGTCATGGTGGAAAGCTTTTGCGGTGTGGGATGAGCCCGCGGCCTATCAGCTTGTTGGTGGGGTAATGGCCTACCAAGGCGGCGACGGGTAGCCGGCCTGAGAGGGTGGACGGCCACATTGGGACTGAGACACGGCCCAGACTCCTACGGGAGGCAGCAGTGGGGAATATTGCACAATGGGCGCAAGCCTGATGCAGCGACGCCGCGTGGGGGATGACGGCCTTCGGGTTGTAAACTCCTTTCGCCCGGGACGAAGCCCACCTGGTGGGTGACGGTACCGTGGAGAAGAAGCACCGGCTAACTA
>G35JFLI02IA5FD
GGTGAGTAACACGTGGGTGATCTGCCCCGCACTGTGGGATAAGCCTGGGAAACTGGGTCTAATACCACATACGACCATGGCGTAGGGGTCATGGTGGAAAGCTTTTGCGGTGTGGGATGAGCCCGCGGCCTATCAGCTTGTTGGTGGGGTAATGGCCTACCAAGGCGGCGACGGGTAGCCGGCCTGAGAGGGTGGACGGCCACATTGGGACTGAGACACGGCCCAGACTCCTACGGGAGGCAGCAGTGGGGAATATTGCACAATGGGCGCAAGCCTGATGCAGCGACGCCGCGTGGGGGATGACGGCCTTCGGGTTGTAAACTCCTTTCGCCCGGGACGAAGCCCACCTGGTGGGTGACGGTACCGTGGAGAAGAAGCACCGGCTAACTA
>G35JFLI02F61IU
GGTGAGTAACACGTGGGTGATCTGCCCCGCACTGTGGGATAAGCCTGGGAAACTGGGTCTAATACCACATACGACCATGGCGTAGGGGTCATGGTGGAAAGCTTTTGCGGTGTGGGATGAGCCCGCGGCCTATCAGCTTGTTGGTGGGGTAATGGCCTACCAAGGCGGCGACGGGTAGCCGGCCTGAGAGGGTGGACGGCCACATTGGGACTGAGACACGGCCCAGACTCCTACGGGAGGCAGCAGTGGGGAATATTGCACAATGGGCGCAAGCCTGATGCAGCGACGCCGCGTGGGGGATGACGGCCTTCGGGTTGTAAACTCCTTTCGCCCGGGACGAAGCCCACCTGGTGGGTGACGGTACCGTGGAGAAGAAGCACCGGCTAACTA
>G3BZQ8102FPDCR
GGTGAGTAACACGTGGGTGATCTGCCCCGCACTGTGGGATAAGCCTGGGAAACTGGGTCTAATACCACATACGACCATGGCGTAGGGGTCATGGTGGAAAGCTTTTGCGGTGTGGGATGAGCCCGCGGCCTATCAGCTTGTTGGTGGGGTAATGGCCTACCAAGGCGGCGACGGGTAGCCGGCCTGAGAGGGTGGACGGCCACATTGGGACTGAGACACGGCCCAGACTCCTACGGGAGGCAGCAGTGGGGAATATTGCACAATGGGCGCAAGCCTGATGCAGCGACGCCGCGTGGGGGATGACGGCCTTCGGGTTGTAAACTCCTTTCGCCCGGGACGAAGCCCACCTTAGTGGGTGACGGTACCGTGGAGAAGAAGCACCGGCTAACTA
>G3BZQ8102FR19T
GGTGAGTAACACGTGGGTGATCTGCCCCGCACTGTGGGATAAGCCTGGGAAACTGGGTCTAATACCACATACGACCATGGCGTAGGGGTCATGGTGGAAAGCTTTTGCGGTGTGGGATGAGCCCGCGGCCTATCAGCTTGTTGGTGGGGTAATGGCCTACCAAGGCGGCGACGGGTAGCCGGCCTGAGAGGGTGGACGGCCACATTGGGACTGAGACACGGCCCAGACTCCTACGGGAGGCAGCAGTGGGGAATATTGCACAATGGGCGCAAGCCTGATGCAGCGACGCCGCGTGGGGGATGACGGCCTTCGGGTTGTAAACTCCTTTCGCCCGGGACGAAGCCCACCTTAGTGGGTGACGGTACCGTGGAGAAGAAGCACCGGCTAACTA
>G3BZQ8102I92FW
GGTGAGTAACACGTGGGTGATCTGCCCCGCACTGTGGGATAAGCCTGGGAAACTGGGTCTAATACCACATACGACCATGGCGTAGGGGTCATGGTGGAAAGCTTTTGCGGTGTGGGATGAGCCCGCGGCCTATCAGCTTGTTGGTGGGGTAATGGCCTACCAAGGCGGCGACGGGTAGCCGGCCTGAGAGGGTGGACGGCCACATTGGGACTGAGACACGGCCCAGACTCCTACGGGAGGCAGCAGTGGGGAATATTGCACAATGGGCGCAAGCCTGATGCAGCGACGCCGCGTGGGGGATGACGGCCTTCGGGTTGTAAACTCCTTTCGCCCGGGACGAAGCCCACCTTAGTGGGTGACGGTACCGTGGAGAAGAAGCACCGGCTAACTA
>G3BZQ8102GBNS1
GGTGAGTAACACGTGGGTGATCTGCCCCGCACTGTGGGATAAGCCTGGGAAACTGGGTCTAATACCACATACGACCATGGCGTAGGGGTCATGGTGGAAAGCTTTTGCGGTGTGGGATGAGCCCGCGGCCTATCAGCTTGTTGGTGGGGTAATGGCCTACCAAGGCGGCGACGGGTAGCCGGCCTGAGAGGGTGGACGGCCACATTGGGACTGAGACACGGCCCAGACTCCTACGGGAGGCAGCAGTGGGGAATATTGCACAATGGGCGCAAGCCTGATGCAGCGACGCCGCGTGGGGGATGACGGCCTTCGGGTTGTAAACTCCTTTCGCCCGGGACGAAGCCCACCTTAGTGGGTGACGGTACCGTGGAGAAGAAGCACCGGCTAACTA
>G3BZQ8102FIPZE
GGTGAGTAACACGTGGGTGATCTGCCCCGCACTGTGGGATAAGCCTGGGAAACTGGGTCTAATACCACATACGACCATGGCGTAGGGGTCATGGTGGAAAGCTTTTGCGGTGTGGGATGAGCCCGCGGCCTATCAGCTTGTTGGTGGGGTAATGGCCTACCAAGGCGGCGACGGGTAGCCGGCCTGAGAGGGTGGACGGCCACATTGGGACTGAGACACGGCCCAGACTCCTACGGGAGGCAGCAGTGGGGAATATTGCACAATGGGCGCAAGCCTGATGCAGCGACGCCGCGTGGGGGATGACGGCCTTCGGGTTGTAAACTCCTTTCGCCCGGGACGAAGCCCACCTTAGTGGGTGACGGTACCGTGGAGAAGAAGCACCGGCTAACTA
>G3BZQ8102IUTK4
GGTGAGTAACACGTGGGTGATCTGCCCCGCACTGTGGGATAAGCCTGGGAAACTGGGTCTAATACCACATACGACCATGGCGTAGGGGTCATGGTGGAAAGCTTTTGCGGTGTGGGATGAGCCCGCGGCCTATCAGCTTGTTGGTGGGGTAATGGCCTACCAAGGCGGCGACGGGTAGCCGGCCTGAGAGGGTGGACGGCCACATTGGGACTGAGACACGGCCCAGACTCCTACGGGAGGCAGCAGTGGGGAATATTGCACAATGGGCGCAAGCCTGATGCAGCGACGCCGCGTGGGGGATGACGGCCTTCGGGTTGTAAACTCCTTTCGCCCGGGACGAAGCCCACCTTAGTGGGTGACGGTACCGTGGAGAAGAAGCACCGGCTAACTA
>G3BZQ8102FQQVT
GGTGAGTAACACGTGGGTGATCTGCCCCGCACTGTGGGATAAGCCTGGGAAACTGGGTCTAATACCACATACGACCATGGCGTAGGGGTCATGGTGGAAAGCTTTTGCGGTGTGGGATGAGCCCGCGGCCTATCAGCTTGTTGGTGGGGTAATGGCCTACCAAGGCGGCGACGGGTAGCCGGCCTGAGAGGGTGGACGGCCACATTGGGACTGAGACACGGCCCAGACTCCTACGGGAGGCAGCAGTGGGGAATATTGCACAATGGGCGCAAGCCTGATGCAGCGACGCCGCGTGGGGGATGACGGCCTTCGGGTTGTAAACTCCTTTCGCCCGGGACGAAGCCCACCTTAGTGGGTGACGGTACCGTGGAGAAGAAGCACCGGCTAACTA
>G3BZQ8102I8Y7D
GGTGAGTAACACGTGGGTGATCTGCCCCGCACTGTGGGATAAGCCTGGGAAACTGGGTCTAATACCACATACGACCATGGCGTAGGGGTCATGGTGGAAAGCTTTTGCGGTGTGGGATGAGCCCGCGGCCTATCAGCTTGTTGGTGGGGTAATGGCCTACCAAGGCGGCGACGGGTAGCCGGCCTGAGAGGGTGGACGGCCACATTGGGACTGAGACACGGCCCAGACTCCTACGGGAGGCAGCAGTGGGGAATATTGCACAATGGGCGCAAGCCTGATGCAGCGACGCCGCGTGGGGGATGACGGCCTTCGGGTTGTAAACTCCTTTCGCCCGGGACGAAGCCCACCTTAGTGGGTGACGGTACCGTGGAGAAGAAGCACCGGCTAACTA
>G3BZQ8102H8YFV
GGTGAGTAACACGTGGGTGATCTGCCCCGCACTGTGGGATAAGCCTGGGAAACTGGGTCTAATACCACATACGACCATGGCGTAGGGGTCATGGTGGAAAGCTTTTGCGGTGTGGGATGAGCCCGCGGCCTATCAGCTTGTTGGTGGGGTAATGGCCTACCAAGGCGGCGACGGGTAGCCGGCCTGAGAGGGTGGACGGCCACATTGGGACTGAGACACGGCCCAGACTCCTACGGGAGGCAGCAGTGGGGAATATTGCACAATGGGCGCAAGCCTGATGCAGCGACGCCGCGTGGGGGATGACGGCCTTCGGGTTGTAAACTCCTTTCGCCCGGGACGAAGCCCACCTTAGTGGGTGACGGTACCGTGGAGAAGAAGCACCGGCTAACTA
>G3BZQ8102IMENY
GGTGAGTAACACGTGGGTGATCTGCCCCGCACTGTGGGATAAGCCTGGGAAACTGGGTCTAATACCACATACGACCATGGCGTAGGGGTCATGGTGGAAAGCTTTTGCGGTGTGGGATGAGCCCGCGGCCTATCAGCTTGTTGGTGGGGTAATGGCCTACCAAGGCGGCGACGGGTAGCCGGCCTGAGAGGGTGGACGGCCACATTGGGACTGAGACACGGCCCAGACTCCTACGGGAGGCAGCAGTGGGGAATATTGCACAATGGGCGCAAGCCTGATGCAGCGACGCCGCGTGGGGGATGACGGCCTTCGGGTTGTAAACTCCTTTCGCCCGGGACGAAGCCCACCTTAGTGGGTGACGGTACCGTGGAGAAGAAGCACCGGCTAACTA
>G3BZQ8102H33FF
GGTGAGTAACACGTGGGTGATCTGCCCCGCACTGTGGGATAAGCCTGGGAAACTGGGTCTAATACCACATACGACCATGGCGTAGGGGTCATGGTGGAAAGCTTTTGCGGTGTGGGATGAGCCCGCGGCCTATCAGCTTGTTGGTGGGGTAATGGCCTACCAAGGCGGCGACGGGTAGCCGGCCTGAGAGGGTGGACGGCCACATTGGGACTGAGACACGGCCCAGACTCCTACGGGAGGCAGCAGTGGGGAATATTGCACAATGGGCGCAAGCCTGATGCAGCGACGCCGCGTGGGGGATGACGGCCTTCGGGTTGTAAACTCCTTTCGCCCGGGACGAAGCCCACCTTAGTGGGTGACGGTACCGTGGAGAAGAAGCACCGGCTAACTA
>GV2UCFN02HHE7P
GGTGAGTAACACGTGGGTGATCTGCCCCGCACTGTGGGATAAGCCTGGGAAACTGGGTCTAATACCACATACGACCATGGCGTAGGGGTCATGGTGGAAAGCTTTTGCGGTGTGGGATGAGCCCGCGGCCTATCAGCTTGTTGGTGGGGTAATGGCCTACCAAGGCGGCGACGGGTAGCCGGCCTGAGAGGGTGGACGGCCACATTGGGACTGAGACACGGCCCAGACTCCTACGGGAGGCAGCAGTGGGGAATATTGCACAATGGGCGCAAGCCTGATGCAGCGACGCCGCGTGGGGGATGACGGCCTTCGGGTTGTAAACTCCTTTCGCCCGGGACGAAGCCCACCTTGGTGGGTGACGGTACCGTGGAGAAGAAGCACCGGCTAACTA
>GV2UCFN02JYKLJ
GGTGAGTAACACGTGGGTGATCTGCCCCGCACTGTGGGATAAGCCTGGGAAACTGGGTCTAATACCACATACGACCATGGCGTAGGGGTCATGGTGGAAAGCTTTTGCGGTGTGGGATGAGCCCGCGGCCTATCAGCTTGTTGGTGGGGTAATGGCCTACCAAGGCGGCGACGGGTAGCCGGCCTGAGAGGGTGGACGGCCACATTGGGACTGAGACACGGCCCAGACTCCTACGGGAGGCAGCAGTGGGGAATATTGCACAATGGGCGCAAGCCTGATGCAGCGACGCCGCGTGGGGGATGAAGGCCTTCGGGTTGTAAACTCCTTTCGCCCGGGACGAAGCCCACCTTGGTGGGTGACGGTACCGTGGAGAAGAAGCACCGGCTAACTA
>GV2UCFN02HM842
GGTGAGTAACACGTGGGTGATCTGCCCCGCACTGTGGGATAAGCCTGGGAAACTGGGTCTAATACCACATACGACCATGGCGTAGGGGTCATGGTGGAAAGCTTTTGCGGTGTGGGATGAGCCCGCGGCCTATCAGCTTGTTGGTGGGGTAATGGCCTACCAAGGCGGCGACGGGTAGCCGGCCTGAGAGGGTGGACGGCCACATTGGGACTGAGACACGGCCCAGACTCCTACGGGAGGCAGCAGTGGGGAATATTGCACAATGGGCGCAAGCCTGATGCAGCGACGCCGCGTGGGGGATGAAGGCCTTCGGGTTGTAAACTCCTTTCGCCCGGGACGAAGCCCACCTTGGTGGGTGACGGTACCGTGGAGAAGAAGCACCGGCTAACTA
>GV2UCFN02FTZT9
GGTGAGTAACACGTGGGTGATCTGCCCCGCACTGTGGGATAAGCCTGGGAAACTGGGTCTAATACCACATACGACCATGGCGTAGGGGTCATGGTGGAAAGCTTTTGCGGTGTGGGATGAGCCCGCGGCCTATCAGCTTGTTGGTGGGGTAATGGCCTACCAAGGCGGCGACGGGTAGCCGGCCTGAGAGGGTGGACGGCCACATTGGGACTGAGACACGGCCCAGACTCCTACGGGAGGCAGCAGTGGGGAATATTGCACAATGGGCGCAAGCCTGATGCAGCGACGCCGCGTGGGGGATGAAGGCCTTCGGGTTGTAAACTCCTTTCGCCCGGGACGAAGCCCACCTTGGTGGGTGACGGTACCGTGGAGAAGAAGCACCGGCTAACTA
>GV2UCFN02I1R28
GGTGAGTAACACGTGGGTGATCTGCCCCGCACTGTGGGATAAGCCTGGGAAACTGGGTCTAATACCACATACGACCATGGCGTAGGGGTCATGGTGGAAAGCTTTTGCGGTGTGGGATGAGCCCGCGGCCTATCAGCTTGTTGGTGGGGTAATGGCCTACCAAGGCGGCGACGGGTAGCCGGCCTGAGAGGGTGGACGGCCACATTGGGACTGAGACACGGCCCAGACTCCTACGGGAGGCAGCAGTGGGGAATATTGCACAATGGGCGCAAGCCTGATGCAGCGACGCCGCGTGGGGGATGAAGGCCTTCGGGTTGTAAACTCCTTTCGCCCGGGACGAAGCCCACCTTGGTGGGTGACGGTACCGTGGAGAAGAAGCACCGGCTAACTA
>GV2UCFN02IKEUQ
GGTGAGTAACACGTGGGTGATCTGCCCCGCACTGTGGGATAAGCCTGGGAAACTGGGTCTAATACCACATACGACCATGGCGTAGGGGTCATGGTGGAAAGCTTTTGCGGTGTGGGATGAGCCCGCGGCCTATCAGCTTGTTGGTGGGGTAATGGCCTACCAAGGCGGCGACGGGTAGCCGGCCTGAGAGGGTGGACGGCCACATTGGGACTGAGACACGGCCCAGACTCCTACGGGAGGCAGCAGTGGGGAATATTGCACAATGGGCGCAAGCCTGATGCAGCGACGCCGCGTGGGGGATGAAGGCCTTCGGGTTGTAAACTCCTTTCGCCCGGGACGAAGCCCACCTTGGTGGGTGACGGTACCGTGGAGAAGAAGCACCGGCTAACTA
>GV2UCFN02FPPOO
GGTGAGTAACACGTGGGTGATCTGCCCCGCACTGTGGGATAAGCCTGGGAAACTGGGTCTAATACCACATACGACCATGGCGTAGGGGTCATGGTGGAAAGCTTTTGCGGTGTGGGATGAGCCCGCGGCCTATCAGCTTGTTGGTGGGGTAATGGCCTACCAAGGCGGCGACGGGTAGCCGGCCTGAGAGGGTGGACGGCCACATTGGGACTGAGACACGGCCCAGACTCCTACGGGAGGCAGCAGTGGGGAATATTGCACAATGGGCGCAAGCCTGATGCAGCGACGCCGCGTGGGGGATGAAGGCCTTCGGGTTGTAAACTCCTTTCGCCCGGGACGAAGCCCACCTTGGTGGGTGACGGTACCGTGGAGAAGAAGCACCGGCTAACTA
>GV2UCFN02G1TBX
GGTGAGTAACACGTGGGTGATCTGCCCCGCACTGTGGGATAAGCCTGGGAAACTGGGTCTAATACCACATACGACCATGGCGTAGGGGTCATGGTGGAAAGCTTTTGCGGTGTGGGATGAGCCCGCGGCCTATCAGCTTGTTGGTGGGGTAATGGCCTACCAAGGCGGCGACGGGTAGCCGGCCTGAGAGGGTGGACGGCCACATTGGGACTGAGACACGGCCCAGACTCCTACGGGAGGCAGCAGTGGGGAATATTGCACAATGGGCGCAAGCCTGATGCAGCGACGCCGCGTGGGGGATGAAGGCCTTCGGGTTGTAAACTCCTTTCGCCCGGGACGAAGCCCACCTTGGTGGGTGACGGTACCGTGGAGAAGAAGCACCGGCTAACTA
>GV2UCFN02FWXBX
GGTGAGTAACACGTGGGTGATCTGCCCCGCACTGTGGGATAAGCCTGGGAAACTGGGTCTAATACCACATACGACCATGGCGTAGGGGTCATGGTGGAAAGCTTTTGCGGTGTGGGATGAGCCCGCGGCCTATCAGCTTGTTGGTGGGGTAATGGCCTACCAAGGCGGCGACGGGTAGCCGGCCTGAGAGGGTGGACGGCCACATTGGGACTGAGACACGGCCCAGACTCCTACGGGAGGCAGCAGTGGGGAATATTGCACAATGGGCGCAAGCCTGATGCAGCGACGCCGCGTGGGGGATGAAGGCCTTCGGGTTGTAAACTCCTTTCGCCCGGGACGAAGCCCACCTTGGTGGGTGACGGTACCGTGGAGAAGAAGCACCGGCTAACTA
>GV2UCFN02GL30Q
GGTGAGTAACACGTGGGTGATCTGCCCCGCACTGTGGGATAAGCCTGGGAAACTGGGTCTAATACCACATACGACCATGGCGTAGGGGTCATGGTGGAAAGCTTTTGCGGTGTGGGATGAGCCCGCGGCCTATCAGCTTGTTGGTGGGGTAATGGCCTACCAAGGCGGCGACGGGTAGCCGGCCTGAGAGGGTGGACGGCCACATTGGGACTGAGACACGGCCCAGACTCCTACGGGAGGCAGCAGTGGGGAATATTGCACAATGGGCGCAAGCCTGATGCAGCGACGCCGCGTGGGGGATGAAGGCCTTCGGGTTGTAAACTCCTTTCGCCCGGGACGAAGCCCACCTTGGTGGGTGACGGTACCGTGGAGAAGAAGCACCGGCTAACTA
>GV2UCFN02FO0D3
GGTGAGTAACACGTGGGTGATCTGCCCCGCACTGTGGGATAAGCCTGGGAAACTGGGTCTAATACCACATACGACCATGGCGTAGGGGTCATGGTGGAAAGCTTTTGCGGTGTGGGATGAGCCCGCGGCCTATCAGCTTGTTGGTGGGGTAATGGCCTACCAAGGCGGCGACGGGTAGCCGGCCTGAGAGGGTGGACGGCCACATTGGGACTGAGACACGGCCCAGACTCCTACGGGAGGCAGCAGTGGGGAATATTGCACAATGGGCGCAAGCCTGATGCAGCGACGCCGCGTGGGGGATGAAGGCCTTCGGGTTGTAAACTCCTTTCGCCCGGGACGAAGCCCACCTTGGTGGGTGACGGTACCGTGGAGAAGAAGCACCGGCTAACTA
>GV2UCFN02FR9FZ
GGTGAGTAACACGTGGGTGATCTGCCCCGCACTGTGGGATAAGCCTGGGAAACTGGGTCTAATACCACATACGACCATGGCGTAGGGGTCATGGTGGAAAGCTTTTGCGGTGTGGGATGAGCCCGCGGCCTATCAGCTTGTTGGTGGGGTAATGGCCTACCAAGGCGGCGACGGGTAGCCGGCCTGAGAGGGTGGACGGCCACATTGGGACTGAGACACGGCCCAGACTCCTACGGGAGGCAGCAGTGGGGAATATTGCACAATGGGCGCAAGCCTGATGCAGCGACGCCGCGTGGGGGATGAAGGCCTTCGGGTTGTAAACTCCTTTCGCCCGGGACGAAGCCCACCTTGGTGGGTGACGGTACCGTGGAGAAGAAGCACCGGCTAACTA
>G3BZQ8102JGHFR
GGTGAGTAACACGTGGGTGATCTGCCCCGCACTGTGGGATAAGCCTGGGAAACTGGGTCTAATACCACATACGACCATGGCGTAGGGGTCATGGTGGAAAGCTTTTGCGGTGTGGGATGAGCCCGCGGCCTATCAGCTTGTTGGTGGGGTAATGGCCTACCAAGGCGGCGACGGGTAGCCGGCCTGAGAGGGTGGACGGCCACATTGGGACTGAGACACGGCCCAGACTCCTACGGGAGGCAGCAGTGGGGAATATTGCACAATGGGCGCAAGCCTGATGCAGCGACGCCGCGTGGGGGATGAAGGCCTTCGGGTTGTAAACTCCTTTCGCCCGGGACGAAGCCCACCTTGGTGGGTGACGGTACCGTGGAGAAGAAGCACCGGCTAACTA
>GV2UCFN02GRX6K
GGTGAGTAACACGTGGGTGATCTGCCCCGCACTGTGGGATAAGCCTGGGAAACTGGGTCTAATACCACATACGACCATGGCGTAGGGGTCATGGTGGAAAGCTTTTGCGGTGTGGGATGAGCCCGCGGCCTATCAGCTTGTTGGTGGGGTAATGGCCTACCAAGGCGGCGACGGGTAGCCGGCCTGAGAGGGTGGACGGCCACATTGGGACTGAGACACGGCCCAGACTCCTACGGGAGGCAGCAGTGGGGAATATTGCACAATGGGCGCAAGCCTGATGCAGCGACGCCGCGTGGGGGATGAAGGCCTTCGGGTTGTAAACTCCTTTCGCCCGGGACGAAGCCCACCTTGGTGGGTGACGATACCGTGGAGAAGAAGCACCGGCTAACTA
>GV2UCFN02I49MT
GGTGAGTAACACGTGGGTGATCTGCCCCGCACTGTGGGATAAGCCTGGGAAACTGGGTCTAATACCACATACGACCATGGCGTAGGGGTCATGGTGGAAAGCTTTTGCGGTGTGGGATGAGCCCGCGGCCTATCAGCTTGTTGGTGGGGTAATGGCCTACCAAGGCGGCGACGGGTAGCCGGCCTGAGAGGGTGGACGGCCACATTGGGACTGAGACACGGCCCAGACTCCTACGGGAGGCAGCAGTGGGGAATATTGCACAATGGGCGCAAGCCTGATGCAGCGACGCCGCGTGGGGGATGAAGGCCTTCGGGTTGTAAACTCCTTTCGCCCGGGACGAAGCCCACCTTGGTGGGTGACGATACCGTGGAGAAGAAGCACCGGCTAACTA
