# Supplementary material for: Investigation of the Effect of Type 2 Diabetes Mellitus on Subgingival Plaque Microbiota by High-Throughput 16S rDNA Pyrosequencing
Source: PLoS One. 2013 Apr 22;8(4):e61516. doi: 10.1371/journal.pone.0061516 (PMC3632544; doi:10.1371/journal.pone.0061516)
Supplement: File S1 — FASTA-format sequences for all the OTUs. Sequences for each OTU are provided in a FASTA-format file. (ZIP) [file pone.0061516.s004.zip › OTU.allseq/Otu0170.fasta]

>GV2UCFN02JX9UJ
GGTGAGTAACACGTGAGTAACCTGCCCCTCACTTCTGGATAACCGCTTGAAAGGGCGGCTAATACGGGGTGGTCCGGTTGGTCCGCATGGGCCGGCTGGGATAGTTTCATCTTCGGGTGTTTCGGTGGGGGATGGGCTCGCGGCCTATCAGCTTGTTGGTGGGGTGATGGCCCACCAAGGCGGTGACGGGTAGCCGGCCTGAGAGGGTGGGCGGCCACACTGGGACTGAGACACGGCCCAGACTCCTGCGGGAGGCAGCAGTGGGGGGTATTGCACAATGGGCGGAAGCCTGATGCAGCGACGTCGCGTGAGGGATGGAGGCCTTCGGGTTGTGAACCTCTGTTTCCGGTGGTGAAGGCCCCGCCCTTGGTGGTGGGGTTGACGGTAGCCGGGTATGAAGCGCCGGCTAACTA
>G3BZQ8102JO3U2
GGTGAGTATCACGTGAGTAACCTGCCCTCCTCTCCTGGATAACCGCTTGAAAGGGCGGCTAATACGGGGTGGTCCGGTTGGTCCGCATGGGCCGGTCGGGATAGTTTCATCTTCGGGTGTTTCGGTGGGGGATGGGCTCGCGGCCTATCAGCTTGTTGGTGGGGTGATGGCCCACCAAGGCGGTGACGGGTAGCCGGCCTGAGAGGGTGGGCGGCCACACTGGGACTGAGACACGGCCCAGACTCCTGCGGGAGGCAGCAGTGGGGGTATTGCACAATGGGCGGAAGCCTGATGCAGCGACGTCGCGTGAGGGATGGAGGCCTTCGGGTTGTGAACCTCTGTTCCCGGTGGTGAAGGCCCCGCCCCTGGTGGTGGGGTTGACGGTAGCCGGGTATGAAGCGCCGGCTAACTA
>GV2UCFN02HSU6D
GGTGAGTATCACGTGAGTAACCTGCCCTCCTCTCCTGGATAACCGCTTGAAAGGGCGGCTAATACGGGGTGGTCCGGTTGGTCCGCATGGGCCGGTCGGGATAGTTGCATCTTCGGGTGTTTCGGTGGGGGATGGGCTCGCGGCCTATCAGCTTGTTGGTGGGGTGATGGCCCACCAAGGCGGTGACGGGTAGCCGGCCTGAGAGGGTGGGCGGCCACACTGGGACTGAGACACGGCCCAGACTCCTGCGGGAGGCAGCAGTGGGGGGTATTGCACAATGGGCGGAAGCCTGATGCAGCGACGTCGCGTGAGGGATGGAGGCCTTCGGGTTGTGAACCTCTGTTCCCGGTGGTGAAGGCCCCGCCCCTGGTGGTGGGGTTGACGGTAGCCGGGTATGAAGCGCCGGCTAACTA
>GV2UCFN02I2R24
GGTGAGTATCACGTGAGTAACCTGCCCTCCTCTCCTGGATAACCGCTTGAAAGGGCGGCTAATACGGGGTGGTCCGGTTGGTCCGCATGGGCCGGTCGGGATAGTTGCATCTTCGGGTGTTTCGGTGGGGGATGGGCTCGCGGCCTATCAGCTTGTTGGTGGGGTGATGGCCCACCAAGGCGGTGACGGGTAGCCGGCCTGAGAGGGTGGGCGGCCACACTGGGACTGAGACACGGCCCAGACTCCTGCGGGAGGCAGCAGTGGGGGGTATTGCACAATGGGCGGAAGCCTGATGCAGCGACGTCGCGTGAGGGATGGAGGCCTTCGGGTTGTGAACCTCTGTTCCCGGTGGTGAAGGCCCCGCCCCTGGTGGTGGGGTTGACGGTAGCCGGGTATGAAGCGCCGGCTAACTA
>GV2UCFN02GDIA4
GGTGAGTATCACGTGAGTAACCTGCCCTCCTCTCCTGGATAACCGCTTGAAAGGGCGGCTAATACGGGGTGGTCCGGTTGGTCCGCATGGGCCGGTCGGGATAGTTGCATCTTCGGGTGTTTCGGTGGGGGATGGGCTCGCGGCCTATCAGCTTGTTGGTGGGGTGATGGCCCACCAAGGCGGTGACGGGTAGCCGGCCTGAGAGGGTGGGCGGCCACACTGGGACTGAGACACGGCCCAGACTCCTGCGGGAGGCAGCAGTGGGGGGTATTGCACAATGGGCGGAAGCCTGATGCAGCGACGTCGCGTGAGGGATGGAGGCCTTCGGGTTGTGAACCTCTGTTCCCGGTGGTGAAGGCCCCGCCCCTGGTGGTGGGGTTGACGGTAGCCGGGTATGAAGCGCCGGCTAACTA
>GV2UCFN02JBGH8
GGTGAGTATCACGTGAGTAACCTGCCCTCCTCTCCTGGATAACCGCTTGAAAGGGCGGCTAATACGGGGTGGTCCGGTTGGTCCGCATGGGCCGGTCGGGATAGTTGCATCTTCGGGTGTTTCGGTGGGGGATGGGCTCGCGGCCTATCAGCTTGTTGGTGGGGTGATGGCCCACCAAGGCGGTGACGGGTAGCCGGCCTGAGAGGGTGGGCGGCCACACTGGGACTGAGACACGGCCCAGACTCCTGCGGGAGGCAGCAGTGGGGGGTATTGCACAATGGGCGGAAGCCTGATGCAGCGACGTCGCGTGAGGGATGGAGGCCTTCGGGTTGTGAACCTCTGTTCCCGGTGGTGAAGGCCCCGCCCCTGGTGGTGGGGTTGACGGTAGCCGGGTATGAAGCGCCGGCTAACTA
>G3BZQ8102IFQ4D
GGTGAGTATCACGTGAGTAACCTGCCCTCCTCTCCTGGATAACCGCTTGAAAGGGCGGCTAATACGGGGTGGTCCGGTTGGTCCGCATGGGCTGGTCGGGATAGTTTCATCTTCGGGTGTTTCGGTGGGGGATGGGCTCGCGGCCTATCAGCTTGTTGGTGGGGTGATGGCCCACCAAGGCGGTGACGGGTAGCCGGCCTGAGAGGGTGGGCGGCCACACTGGGACTGAGACACGGCCCAGACTCCTGCGGGAGGCAGCAGTGGGGGGTATTGCACAATGGGCGGAAGCCTGATGCAGCGACGTCGCGTGAGGGATGGAGGCCTTCGGGTTGTGAACCTCTGTTTCCGGTGGTGAAGGCCCCGCCCTTGGTGGTGGGGTTGACGGTAGCCGGGTATGAAGCGCCGGCTAACTA
>G35JFLI02I7ADY
GGTGAGTATCACGTGAGTAACCTGCCCTCCTCTCCTGGATAACCGCTTGAAAGGGCGGCTAATACGGGGTGGTCCGGTTGGTCCGCATGGGCTGGTCGGGATAGTTTCATCTTCGGGTGTTTCGGTGGGGGATGGGCTCGCGGCCTATCAGCTTGTTGGTGGGGTGATGGCCCACCAAGGCGGTGACGGGTAGCCGGCCTGAGAGGGTGGGCGGCCACACTGGGACTGAGACACGGCCCAGACTCCTGCGGGAGGCAGCAGTGGGGGGTATTGCACAATGGGCGGAAGCCTGATGCAGCGACGTCGCGTGAGGGATGGAGGCCTTCGGGTTGTGAACCTCTGTTTCCGGTGGTGAAGGCCCCGCCCTTGGTGGTGGGGTTGACGGTAGCCGGGTATGAAGCGCCGGCTAACTA
>G35JFLI02HTYGG
GGTGAGTATCACGTGAGTAACCTGCCCTCCTCTCCTGGATAACCGCTTGAAAGGGCGGCTAATACGGGGTGGTCCGGTTGGTCCGCATGGGCTGGTCGGGATAGTTTCATCTTCGGGTGTTTCGGTGGGGGATGGGCTCGCGGCCTATCAGCTTGTTGGTGGGGTGATGGCCCACCAAGGCGGTGACGGGTAGCCGGCCTGAGAGGGTGGGCGGCCACACTGGGACTGAGACACGGCCCAGACTCCTGCGGGAGGCAGCAGTGGGGGGTATTGCACAATGGGCGGAAGCCTGATGCAGCGACGTCGCGTGAGGGATGGAGGCCTTCGGGTTGTGAACCTCTGTTTCCGGTGGTGAAGGCCCCGCCCTTGGTGGTGGGGTTGACGGTAGCCGGGTATGAAGCGCCGGCTAACTA
>GV2UCFN02H4700
GGTGAGTATCACGTGAGTAACCTGCCCTCCTCTCCTGGATAACCGCTTGAAAGGGCGGCTAATACGGGGTGGTCCGGTTGGTCCGCATGGGCTGGTCGGGATAGTTTCATCTTCGGGTGTTTCGGTGGGGGATGGGCTCGCGGCCTATCAGCTTGTTGGTGGGGTGATGGCCCACCAAGGCGGTGACGGGTAGCCGGCCTGAGAGGGTGGGCGGCCACACTGGGACTGAGACACGGCCCAGACTCCTGCGGGAGGCAGCAGTGGGGGGTATTGCACAATGGGCGGAAGCCTGATGCAGCGACGTCGCGTGAGGGATGGAGGCCTTCGGGTTGTGAACCTCTGTTTCCGGTGGTGAAGGCCCCGCCCCTCGTGGTGGGGTTGACGGTAGCCGGGTATGAAGCGCCGGCTAACTA
>GV2UCFN02FZVOL
GGTGAGTATCACGTGAGTAACCTGCCCTCCTCTCCTGGATAACCGCTTGAAAGGGCGGCTAATACGGGGTGGTCCGGTTGGTCCGCATGGGCCGGCTGGGATAGTTTCATCTTCGGGTGTTTCGGTGGGGGATGGGCTCGCGGCCTATCAGCTTGTTGGTGGGGTGATGGCCCACCAAGGCGGTGACGGGTAGCCGGCCTGAGAGGGTGGGCGGCCACACTGGGACTGAGACACGGCCCAGACTCCTGCGGGAGGCAGCAGTGGGGGGTATTGCACAATGGGCGGAAGCCTGATGCAGCGACGTCGCGTGAGGGATGGAGGCCTTCGGGTTGTGAACCTCTGTTTCCGGTGGTGAAGGCCCTGCCCTTGGTGGTGGGGTTGACGGTAGCCGGGTATGAAGCGCCGGCTAACTA
>GV2UCFN02F85PK
GGTGAGTATCACGTGAGTAACCTGCCCTCCTCTCCTGGATAACCGCTTGAAAGGGCGGCTAATACGGGGTGGTCCGGTTGGTCCGCATGGGCCGGTCGGGATAGTTTCATCTTCGGGTGTTTCGGTGGGGGATGGGCTCGCGGCCTATCAGCTTGTTGGTGGGGTGATGGCCCACCAAGGCGGTGACGGGTAGCCGGCCTGAGAGGGTGGGCGGCCACACTGGGACTGAGACACGGCCCAGACTCCTGCGGGAGGCAGCAGTGGGGGGTATTGCACAATGGGCGGAAGCCTGATGCAGCGACGTCGCGTGAGGGATGGAGGCCTTCGGGTTGTGAACCTCTGTTTCCGGTGGTGAAGGCCCCGCCCCTGGTGGTGGGGTTGACGGTAGCCGGGTATGAAGCGCCGGCTAACTA
>GV2UCFN02IIVS8
GGTGAGTATCACGTGAGTAACCTGCCCTCCTCTCCTGGATAACCGCTTGAAAGGGCGGCTAATACGGGGTGGTCCGGTTGGTCCGCATGGGCCGGTCGGGATAGTTTCATCTTCGGGTGTTTCGGTGGGGGATGGGCTCGCGGCCTATCAGCTTGTTGGTGGGGTGATGGCCCACCAAGGCGGTGACGGGTAGCCGGCCTGAGAGGGTGGGCGGCCACACTGGGACTGAGACACGGCCCAGACTCCTGCGGGAGGCAGCAGTGGGGGGTATTGCACAATGGGCGGAAGCCTGATGCAGCGACGTCGCGTGAGGGATGGAGGCCTTCGGGTTGTGAACCTCTGTTTCCGGTGGTGAAGGCCCCGCCCCTGGTGGTGGGGTTGACGGTAGCCGGGTATGAAGCGCCGGCTAACTA
>GV2UCFN02IAY88
GGTGAGTATCACGTGAGTAACCTGCCCTCCTCTCCTGGATAACCGCTTGAAAGGGCGGCTAATACGGGGTGGTCCGGTTGGTCCGCATGGGCCGGTCGGGATAGTTTCATCTTCGGGTGTTTCGGTGGGGGATGGGCTCGCGGCCTATCAGCTTGTTGGTGGGGTGATGGCCCACCAAGGCGGTGACGGGTAGCCGGCCTGAGAGGGTGGGCGGCCACACTGGGACTGAGACACGGCCCAGACTCCTGCGGGAGGCAGCAGTGGGGGGTATTGCACAATGGGCGGAAGCCTGATGCAGCGACGTCGCGTGAGGGATGGAGGCCTTCGGGTTGTGAACCTCTGTTTCCGGTGGTGAAGGCCCCGCCCCTGGTGGTGGGGTTGACGGTAGCCGGGTATGAAGCGCCGGCTAACTA
>GV2UCFN02JOL9S
GGTGAGTATCACGTGAGTAACCTGCCCTCCTCTCCTGGATAACCGCTTGAAAGGGCGGCTAATACGGGGTGGTCCGGTTGGTCCGCATGGGCCGGTCGGGATAGTTTCATCTTCGGGTGTTTCGGTGGGGGATGGGCTCGCGGCCTATCAGCTTGTTGGTGGGGTGATGGCCCACCAAGGCGGTGACGGGTAGCCGGCCTGAGAGGGTGGGCGGCCACACTGGGACTGAGACACGGCCCAGACTCCTGCGGGAGGCAGCAGTGGGGGGTATTGCACAATGGGCGGAAGCCTGATGCAGCGACGTCGCGTGAGGGATGGAGGCCTTCGGGTTGTGAACCTCTGTTTCCGGTGGTGAAGGCCCCGCCCCTGGTGGTGGGGTTGACGGTAGCCGGGTATGAAGCGCCGGCTAACTA
>GV2UCFN02ICD5F
GGTGAGTATCACGTGAGTAACCTGCCCTCCTCTCCTGGATAACCGCTTGAAAGGGCGGCTAATACGGGGTGGTCCGGTTGGTCCGCATGGGCCGGCCGGGATAGTTTCATCTTCGGGTGTTTCGGTGGGGGATGGGCTCGCGGCCTATCAGCTTGTTGGTGGGGTGATGGCCCACCAAGGCGGTGACGGGTAGCCGGCCTGAGAGGGTGGGCGGCCACACTGGGACTGAGACACGGCCCAGACTCCTGCGGGAGGCAGCAGTGGGGGGTATTGCACAATGGGCGGAAGCCTGATGCAGCGACGTCGCGTGAGGGATGGAGGCCTTCGGGTTGTGAACCTCTGTTTCCGGTGGTGAAGGCCCCGCCCCTGGTGGTGGGGTTGACGGTAGCCGGGTATGAAGCGCCGGCTAACTA
>GV2UCFN02FO0G2
GGTGAGTATCACGTGAGTAACCTGCCCTCCTCTCCTGGATAACCGCTTGAAAGGGCGGCTAATACGGGGTGGTCCGGTTGGTCCGCATGGGCCGGCCGGGATAGTTTCATCTTCGGGTGTTTCGGTGGGGGATGGGCTCGCGGCCTATCAGCTTGTTGGTGGGGTGATGGCCCACCAAGGCGGTGACGGGTAGCCGGCCTGAGAGGGTGGGCGGCCACACTGGGACTGAGACACGGCCCAGACTCCTGCGGGAGGCAGCAGTGGGGGGTATTGCACAATGGGCGGAAGCCTGATGCAGCGACGTCGCGTGAGGGATGGAGGCCTTCGGGTTGTGAACCTCTGTTTCCGGTGGTGAAGGCCCCGCCCCTGGTGGTGGGGTTGACGGTAGCCGGGTATGAAGCGCCGGCTAACTA
>GV2UCFN02F69PA
GGTGAGTATCACGTGAGTAACCTGCCCTCCTCTCCTGGATAACCGCTTGAAAGGGCGGCTAATACGGGGTGGTCCGGTTGGTCCGCATGGGCCGGCCGGGATAGTTTCATCTTCGGGTGTTTCGGTGGGGGATGGGCTCGCGGCCTATCAGCTTGTTGGTGGGGTGATGGCCCACCAAGGCGGTGACGGGTAGCCGGCCTGAGAGGGTGGGCGGCCACACTGGGACTGAGACACGGCCCAGACTCCTGCGGGAGGCAGCAGTGGGGGGTATTGCACAATGGGCGGAAGCCTGATGCAGCGACGTCGCGTGAGGGATGGAGGCCTTCGGGTTGTGAACCTCTGTTTCCGGTGGTGAAGGCCCCGCCCCTGGTGGTGGGGTTGACGGTAGCCGGGTATGAAGCGCCGGCTAACTA
>GV2UCFN02GK8O7
GGTGAGTATCACGTGAGTAACCTGCCCTCCTCTCCTGGATAACCGCTTGAAAGGGCGGCTAATACGGGGTGGTCCGGTTGGTCCGCATGGGCCGGCCGGGATAGTTTCATCTTCGGGTGTTTCGGTGGGGGATGGGCTCGCGGCCTATCAGCTTGTTGGTGGGGTGATGGCCCACCAAGGCGGTGACGGGTAGCCGGCCTGAGAGGGTGGGCGGCCACACTGGGACTGAGACACGGCCCAGACTCCTGCGGGAGGCAGCAGTGGGGGGTATTGCACAATGGGCGGAAGCCTGATGCAGCGACGTCGCGTGAGGGATGGAGGCCTTCGGGTTGTGAACCTCTGTTTCCGGTGGTGAAGGCCCCGCCCCTGGTGGTGGGGTTGACGGTAGCCGGGTATGAAGCGCCGGCTAACTA
>GV2UCFN02IAS3K
GGTGAGTATCACGTGAGTAACCTGCCCTCCTCTCCTGGATAACCGCTTGAAAGGGCGGCTAATACGGGGTGGTCCGGTTGGTCCGCATGGGCCGGCCGGGATAGTTTCATCTTCGGGTGTTTCGGTGGGGGATGGGCTCGCGGCCTATCAGCTTGTTGGTGGGGTGATGGCCCACCAAGGCGGTGACGGGTAGCCGGCCTGAGAGGGTGGGCGGCCACACTGGGACTGAGACACGGCCCAGACTCCTGCGGGAGGCAGCAGTGGGGGGTATTGCACAATGGGCGGAAGCCTGATGCAGCGACGTCGCGTGAGGGATGGAGGCCTTCGGGTTGTGAACCTCTGTTTCCGGTGGTGAAGGCCCCGCCCCTGGTGGTGGGGTTGACGGTAGCCGGGTATGAAGCGCCGGCTAACTA
>GV2UCFN02J5EUR
GGTGAGTATCACGTGAGTAACCTGCCCTCCTCTCCTGGATAACCGCTTGAAAGGGCGGCTAATACGGGGTGGTCCGGTTGGTCCGCATGGGCCGGCCGGGATAGTTTCATCTTCGGGTGTTTCGGTGGGGGATGGGCTCGCGGCCTATCAGCTTGTTGGTGGGGTGATGGCCCACCAAGGCGGTGACGGGTAGCCGGCCTGAGAGGGTGGGCGGCCACACTGGGACTGAGACACGGCCCAGACTCCTGCGGGAGGCAGCAGTGGGGGGTATTGCACAATGGGCGGAAGCCTGATGCAGCGACGTCGCGTGAGGGATGGAGGCCTTCGGGTTGTGAACCTCTGTTTCCGGTGGTGAAGGCCCCGCCCCTGGTGGTGGGGTTGACGGTAGCCGGGTATGAAGCGCCGGCTAACTA
>GV2UCFN02FWR9L
GGTGAGTATCACGTGAGTAACCTGCCCTCCTCTCCTGGATAACCGCTTGAAAGGGCGGCTAATACGGGGTGGTCCGGTTGGTCCGCATGGGCCGGCCGGGATAGTTTCATCTTCGGGTGTTTCGGTGGGGGATGGGCTCGCGGCCTATCAGCTTGTTGGTGGGGTGATGGCCCACCAAGGCGGTGACGGGTAGCCGGCCTGAGAGGGTGGGCGGCCACACTGGGACTGAGACACGGCCCAGACTCCTGCGGGAGGCAGCAGTGGGGGGTATTGCACAATGGGCGGAAGCCTGATGCAGCGACGTCGCGTGAGGGATGGAGGCCTTCGGGTTGTGAACCTCTGTTTCCGGTGGTGAAGGCCCCGCCCCTGGTGGTGGGGTTGACGGTAGCCGGGTATGAAGCGCCGGCTAACTA
>GV2UCFN02G98A9
GGTGAGTATCACGTGAGTAACCTGCCCTCCTCTCCTGGATAACCGCTTGAAAGGGCGGCTAATACGGGGTGGTCCGGTTGGTCCGCATGGGCCGGCCGGGATAGTTTCATCTTCGGGTGTTTCGGTGGGGGATGGGCTCGCGGCCTATCAGCTTGTTGGTGGGGTGATGGCCCACCAAGGCGGTGACGGGTAGCCGGCCTGAGAGGGTGGGCGGCCACACTGGGACTGAGACACGGCCCAGACTCCTGCGGGAGGCAGCAGTGGGGGGTATTGCACAATGGGCGGAAGCCTGATGCAGCGACGTCGCGTGAGGGATGGAGGCCTTCGGGTTGTGAACCTCTGTTTCCGGTGGTGAAGGCCCCGCCCCTGGTGGTGGGGTTGACGGTAGCCGGGTATGAAGCGCCGGCTAACTA
>GV2UCFN02IDW40
GGTGAGTATCACGTGAGTAACCTGCCCTCCTCTCCTGGATAACCGCTTGAAAGGGCGGCTAATACGGGGTGGTCCGGTTGGTCCGCATGGGCCGGCCGGGATAGTTTCATCTTCGGGTGTTTCGGTGGGGGATGGGCTCGCGGCCTATCAGCTTGTTGGTGGGGTGATGGCCCACCAAGGCGGTGACGGGTAGCCGGCCTGAGAGGGTGGGCGGCCACACTGGGACTGAGACACGGCCCAGACTCCTGCGGGAGGCAGCAGTGGGGGGTATTGCACAATGGGCGGAAGCCTGATGCAGCGACGTCGCGTGAGGGATGGAGGCCTTCGGGTTGTGAACCTCTGTTTCCGGTGGTGAAGGCCCCGCCCCTGGTGGTGGGGTTGACGGTAGCCGGGTATGAAGCGCCGGCTAACTA
>GV2UCFN02JIWYN
GGTGAGTATCACGTGAGTAACCTGCCCTCCTCTCCTGGATAACCGCTTGAAAGGGCGGCTAATACGGGGTGGTCCGGTTGGTCCGCATGGGCCGGCCGGGATAGTTTCATCTTCGGGTGTTTCGGTGGGGGATGGGCTCGCGGCCTATCAGCTTGTTGGTGGGGTGATGGCCCACCAAGGCGGTGACGGGTAGCCGGCCTGAGAGGGTGGGCGGCCACACTGGGACTGAGACACGGCCCAGACTCCTGCGGGAGGCAGCAGTGGGGGGTATTGCACAATGGGCGGAAGCCTGATGCAGCGACGTCGCGTGAGGGATGGAGGCCTTCGGGTTGTGAACCTCTGTTTCCGGTGGTGAAGGCCCCGCCCCTGGTGGTGGGGTTGACGGTAGCCGGGTATGAAGCGCCGGCTAACTA
>GV2UCFN02G4LE7
GGTGAGTATCACGTGAGTAACCTGCCCTCCTCTCCTGGATAACCGCTTGAAAGGGCGGCTAATACGGGGTGGTCCGGTTGGTCCGCATGGGCCGGCCGGGATAGTTTCATCTTCGGGTGTTTCGGTGGGGGATGGGCTCGCGGCCTATCAGCTTGTTGGTGGGGTGATGGCCCACCAAGGCGGTGACGGGTAGCCGGCCTGAGAGGGTGGGCGGCCACACTGGGACTGAGACACGGCCCAGACTCCTGCGGGAGGCAGCAGTGGGGGGTATTGCACAATGGGCGGAAGCCTGATGCAGCGACGTCGCGTGAGGGATGGAGGCCTTCGGGTTGTGAACCTCTGTTTCCGGTGGTGAAGGCCCCGCCCCTGGTGGTGGGGTTGACGGTAGCCGGGTATGAAGCGCCGGCTAACTA
>GV2UCFN02HTXWA
GGTGAGTATCACGTGAGTAACCTGCCCTCCTCTCCTGGATAACCGCTTGAAAGGGCGGCTAATACGGGGTGGTCCGGTTGGTCCGCATGGGCCGGCCGGGATAGTTTCATCTTCGGGTGTTTCGGTGGGGGATGGGCTCGCGGCCTATCAGCTTGTTGGTGGGGTGATGGCCCACCAAGGCGGTGACGGGTAGCCGGCCTGAGAGGGTGGGCGGCCACACTGGGACTGAGACACGGCCCAGACTCCTGCGGGAGGCAGCAGTGGGGGGTATTGCACAATGGGCGGAAGCCTGATGCAGCGACGTCGCGTGAGGGATGGAGGCCTTCGGGTTGTGAACCTCTGTTTCCGGTGGTGAAGGCCCCGCCCCTGGTGGTGGGGTTGACGGTAGCCGGGTATGAAGCGCCGGCTAACTA
>GV2UCFN02I16WK
GGTGAGTATCACGTGAGTAACCTGCCCTCCTCTCCTGGATAACCGCTTGAAAGGGCGGCTAATACGGGGTGGTCCGGTTGGTCCGCATGGGCCGGCCGGGATAGTTTCATCTTCGGGTGTTTCGGTGGGGGATGGGCTCGCGGCCTATCAGCTTGTTGGTGGGGTGATGGCCCACCAAGGCGGTGACGGGTAGCCGGCCTGAGAGGGTGGGCGGCCACACTGGGACTGAGACACGGCCCAGACTCCTGCGGGAGGCAGCAGTGGGGGGTATTGCACAATGGGCGGAAGCCTGATGCAGCGACGTCGCGTGAGGGATGGAGGCCTTCGGGTTGTGAACCTCTGTTTCCGGTGGTGAAGGCCCCGCCCCTGGTGGTGGGGTTGACGGTAGCCGGGTATGAAGCGCCGGCTAACTA
>GV2UCFN02IIJ63
GGTGAGTATCACGTGAGTAACCTGCCCTCCTCTCCTGGATAACCGCTTGAAAGGGCGGCTAATACGGGGTGGTCCGGTTGGTCCGCATGGGCCGGCCGGGATAGTTTCATCTTCGGGTGTTTCGGTGGGGGATGGGCTCGCGGCCTATCAGCTTGTTGGTGGGGTGATGGCCCACCAAGGCGGTGACGGGTAGCCGGCCTGAGAGGGTGGGCGGCCACACTGGGACTGAGACACGGCCCAGACTCCTGCGGGAGGCAGCAGTGGGGGGTATTGCACAATGGGCGGAAGCCTGATGCAGCGACGTCGCGTGAGGGATGGAGGCCTTCGGGTTGTGAACCTCTGTTTCCGGTGGTGAAGGCCCCGCCCCTGGTGGTGGGGTTGACGGTAGCCGGGTATGAAGCGCCGGCTAACTA
>GV2UCFN02IVYST
GGTGAGTATCACGTGAGTAACCTGCCCTCCTCTCCTGGATAACCGCTTGAAAGGGCGGCTAATACGGGGTGGTCCGGTTGGTCCGCATGGGCCGGCCGGGATAGTTTCATCTTCGGGTGTTTCGGTGGGGGATGGGCTCGCGGCCTATCAGCTTGTTGGTGGGGTGATGGCCCACCAAGGCGGTGACGGGTAGCCGGCCTGAGAGGGTGGGCGGCCACACTGGGACTGAGACACGGCCCAGACTCCTGCGGGAGGCAGCAGTGGGGGGTATTGCACAATGGGCGGAAGCCTGATGCAGCGACGTCGCGTGAGGGATGGAGGCCTTCGGGTTGTGAACCTCTGTTTCCGGTGGTGAAGGCCCCGCCCCTGGTGGTGGGGTTGACGGTAGCCGGGTATGAAGCGCCGGCTAACTA
>GV2UCFN02I4HEL
GGTGAGTATCACGTGAGTAACCTGCCCTCCTCTCCTGGATAACCGCTTGAAAGGGCGGCTAATACGGGGTGGTCCGGTTGGTCCGCATGGGCCGGCCGGGATAGTTTCATCTTCGGGTGTTTCGGTGGGGGATGGGCTCGCGGCCTATCAGCTTGTTGGTGGGGTGATGGCCCACCAAGGCGGTGACGGGTAGCCGGCCTGAGAGGGTGGGCGGCCACACTGGGACTGAGACACGGCCCAGACTCCTGCGGGAGGCAGCAGTGGGGGGTATTGCACAATGGGCGGAAGCCTGATGCAGCGACGTCGCGTGAGGGATGGAGGCCTTCGGGTTGTGAACCTCTGTTTCCGGTGGTGAAGGCCCCGCCCCTGGTGGTGGGGTTGACGGTAGCCGGGTATGAAGCGCCGGCTAACTA
>GV2UCFN02HVXOG
GGTGAGTATCACGTGAGTAACCTGCCCTCCTCTCCTGGATAACCGCTTGAAAGGGCGGCTAATACGGGGTGGTCCGGTTGGTCCGCATGGGCCGGCTGGGATAGTTTCATCTTCGGGTGTTTCGGTGGGGGATGGGCTCGCGGCCTATCAGCTTGTTGGTGGGGTGATGGCCCACCAAGGCGGTGACGGGTAGCCGGCCTGAGAGGGTGGGCGGCCACACTGGGACTGAGACACGGCCCAGACTCCTGCGGGAGGCAGCAGTGGGGGGTATTGCACAATGGGCGGAAGCCTGATGCAGCGACGTCGCGTGAGGGATGGAGGCCTTCGGGTTGTGAACCTCTGTTTCCGGTGGTGAAGGCCCCGCCCCTGGTGGTGGGGTTGACGGTAGCCGGGTATGAAGCGCCGGCTAACTA
>GV2UCFN02GICCQ
GGTGAGTATCACGTGAGTAACCTGCCCTCCTCTCCTGGATAACCGCTTGAAAGGGCGGCTAATACGGGGTGGTCCGGTTGGTCCGCATGGGCCGGCTGGGATAGTTTCATCTTCGGGTGTTTCGGTGGGGGATGGGCTCGCGGCCTATCAGCTTGTTGGTGGGGTGATGGCCCACCAAGGCGGTGACGGGTAGCCGGCCTGAGAGGGTGGGCGGCCACACTGGGACTGAGACACGGCCCAGACTCCTGCGGGAGGCAGCAGTGGGGGGTATTGCACAATGGGCGGAAGCCTGATGCAGCGACGTCGCGTGAGGGATGGAGGCCTTCGGGTTGTGAACCTCTGTTTCCGGTGGTGAAGGCCCCGCCCCTGGTGGTGGGGTTGACGGTAGCCGGGTATGAAGCGCCGGCTAACTA
>GV2UCFN02GHJG5
GGTGAGTATCACGTGAGTAACCTGCCCTCCTCTCCTGGATAACCGCTTGAAAGGGCGGCTAATACGGGGTGGTCCGGTTGGTCCGCATGGGCCGGCTGGGATAGTTTCATCTTCGGGTGTTTCGGTGGGGGATGGGCTCGCGGCCTATCAGCTTGTTGGTGGGGTGATGGCCCACCAAGGCGGTGACGGGTAGCCGGCCTGAGAGGGTGGGCGGCCACACTGGGACTGAGACACGGCCCAGACTCCTGCGGGAGGCAGCAGTGGGGGGTATTGCACAATGGGCGGAAGCCTGATGCAGCGACGTCGCGTGAGGGATGGAGGCCTTCGGGTTGTGAACCTCTGTTTCCGGTGGTGAAGGCCCCGCCCCTGGTGGTGGGGTTGACGGTAGCCGGGTATGAAGCGCCGGCTAACTA
>GV2UCFN02INNSF
GGTGAGTATCACGTGAGTAACCTGCCCTCCTCTCCTGGATAACCGCTTGAAAGGGCGGCTAATACGGGGTGGTCCGGTTGGTCCGCATGGGCCGGCTGGGATAGTTTCATCTTCGGGTGTTTCGGTGGGGGATGGGCTCGCGGCCTATCAGCTTGTTGGTGGGGTGATGGCCCACCAAGGCGGTGACGGGTAGCCGGCCTGAGAGGGTGGGCGGCCACACTGGGACTGAGACACGGCCCAGACTCCTGCGGGAGGCAGCAGTGGGGGGTATTGCACAATGGGCGGAAGCCTGATGCAGCGACGTCGCGTGAGGGATGGAGGCCTTCGGGTTGTGAACCTCTGTTTCCGGTGGTGAAGGCCCCGCCCCTGGTGGTGGGGTTGACGGTAGCCGGGTATGAAGCGCCGGCTAACTA
>GV2UCFN02FO03H
GGTGAGTATCACGTGAGTAACCTGCCCTCCTCTCCTGGATAACCGCTTGAAAGGGCGGCTAATACGGGGTGGTCCGGTTGGTCCGCATGGGCCGGCTGGGATAGTTTCATCTTCGGGTGTTTCGGTGGGGGATGGGCTCGCGGCCTATCAGCTTGTTGGTGGGGTGATGGCCCACCAAGGCGGTGACGGGTAGCCGGCCTGAGAGGGTGGGCGGCCACACTGGGACTGAGACACGGCCCAGACTCCTGCGGGAGGCAGCAGTGGGGGGTATTGCACAATGGGCGGAAGCCTGATGCAGCGACGTCGCGTGAGGGATGGAGGCCTTCGGGTTGTGAACCTCTGTTTCCGGTGGTGAAGGCCCCGCCCCTGGTGGTGGGGTTGACGGTAGCCGGGTATGAAGCGCCGGCTAACTA
>GV2UCFN02H28LM
GGTGAGTATCACGTGAGTAACCTGCCCTCCTCTCCTGGATAACCGCTTGAAAGGGCGGCTAATACGGGGTGGTCCGGTTGGTCCGCATGGGCCGGCTGGGATAGTTTCATCTTCGGGTGTTTCGGTGGGGGATGGGCTCGCGGCCTATCAGCTTGTTGGTGGGGTGATGGCCCACCAAGGCGGTGACGGGTAGCCGGCCTGAGAGGGTGGGCGGCCACACTGGGACTGAGACACGGCCCAGACTCCTGCGGGAGGCAGCAGTGGGGGGTATTGCACAATGGGCGGAAGCCTGATGCAGCGACGTCGCGTGAGGGATGGAGGCCTTCGGGTTGTGAACCTCTGTTTCCGGTGGTGAAGGCCCCGCCCCTGGTGGTGGGGTTGACGGTAGCCGGGTATGAAGCGCCGGCTAACTA
>GV2UCFN02GX8NM
GGTGAGTATCACGTGAGTAACCTGCCCTCCTCTCCTGGATAACCGCTTGAAAGGGCGGCTAATACGGGGTGGTCCGGTTGGTCCGCATGGGCCGGCTGGGATAGTTTCATCTTCGGGTGTTTCGGTGGGGGATGGGCTCGCGGCCTATCAGCTTGTTGGTGGGGTGATGGCCCACCAAGGCGGTGACGGGTAGCCGGCCTGAGAGGGTGGGCGGCCACACTGGGACTGAGACACGGCCCAGACTCCTGCGGGAGGCAGCAGTGGGGGGTATTGCACAATGGGCGGAAGCCTGATGCAGCGACGTCGCGTGAGGGATGGAGGCCTTCGGGTTGTGAACCTCTGTTTCCGGTGGTGAAGGCCCCGCCCCTGGTGGTGGGGTTGACGGTAGCCGGGTATGAAGCGCCGGCTAACTA
>GV2UCFN02IUJXA
GGTGAGTATCACGTGAGTAACCTGCCCTCCTCTCCTGGATAACCGCTTGAAAGGGCGGCTAATACGGGGTGGTCCGGTTGGTCCGCATGGGCCGGCTGGGATAGTTTCATCTTCGGGTGTTTCGGTGGGGGATGGGCTCGCGGCCTATCAGCTTGTTGGTGGGGTGATGGCCCACCAAGGCGGTGACGGGTAGCCGGCCTGAGAGGGTGGGCGGCCACACTGGGACTGAGACACGGCCCAGACTCCTGCGGGAGGCAGCAGTGGGGGGTATTGCACAATGGGCGGAAGCCTGATGCAGCGACGTCGCGTGAGGGATGGAGGCCTTCGGGTTGTGAACCTCTGTTTCCGGTGGTGAAGGCCCCGCCCCTGGTGGTGGGGTTGACGGTAGCCGGGTATGAAGCGCCGGCTAACTA
>GV2UCFN02G1UPQ
GGTGAGTATCACGTGAGTAACCTGCCCTCCTCGTCCTGGATAACCGCTTGAAAGGGCGGCTAATACGGGGTGGTCCGGTTGGTCCGCATGGGCCGGTCGGGATAGTTTCATCTTCGGGTGTTTCGGTGGGGGATGGGCTCGCGGCCTATCAGCTTGTTGGTGGGGTGATGGCCCACCAAGGCGGTGACGGGTAGCCGGCCTGAGAGGGTGGGCGGCCACACTGGGACTGAGACACGGCCCAGACTCCTGCGGGAGGCAGCAGTGGGGGGTATTGCACAATGGGCGGAAGCCTGATGCAGCGACGTCGCGTGAGGGATGGAGGCCTTCGGGTTGTGAACCTCTGTTTCCGGTGGTGAAGGCCCCGCCCTTGGTGGTGGGGTTGACGGTAGCCGGGTATGAAGCGCCGGCTAACTA
