# Supplementary material for: Investigation of the Effect of Type 2 Diabetes Mellitus on Subgingival Plaque Microbiota by High-Throughput 16S rDNA Pyrosequencing
Source: PLoS One. 2013 Apr 22;8(4):e61516. doi: 10.1371/journal.pone.0061516 (PMC3632544; doi:10.1371/journal.pone.0061516)
Supplement: File S1 — FASTA-format sequences for all the OTUs. Sequences for each OTU are provided in a FASTA-format file. (ZIP) [file pone.0061516.s004.zip › OTU.allseq/Otu0176.fasta]

>GV2UCFN02FYPYL
GGTGCGTAACGCGTATACAATCTGCCTTTCACATAGGGATAGCCCGAAGAAATTTGGATTAATACCCCATAATATTATTGGACGACATCGTTTGATAATTAAAGCTGAGGCGGTAGAAGATGGGCATGCGTCCTATTAGCTAGTTGGAGTGGTAACGGCACCCCAAGGCTACGATAGGTAGGGGTCCTGAGAGGGAGATCCCCCACACTGGTACTGAGACAGGGACCAGACTCCTAAGGGAGGCAGCAGTGAGGAATATTGGTCAATGGTCGGAAGACTGAACCAGCCATGCCGCGTGCAGGAAGAATGCCTTATGGGTTGTAAACTGCTTTTATATAGGGAGAATAAGGAGTACGTGTACTCTGATGACGGTACTATATGAATAAGCATCGGCTAACTC
>G3BZQ8102G5HAT
GGTGCGTAACGCGTATGCAACCTACCTTTTACAGGGGGATAGCCCGAAGAAATTTGGATTAATACCCCATAATATTATTGTACGACATCGTTTGATAATTAAAGCTGAGGCGGTAGAAGATGGGCATGCGTCCTATTAGCTAGTTGGAGTGGTAACGGCACCCCAAGGCTACGATAGGTAGGGGTCCTGAGAGGGAGATCCCCCACACTGGTACTGAGACAGGGACCAGACTCCTACGGGAGGCAGCAGTGAGGAATATTGGTCAATGGTCGGAAGACTGAACCAGCCATGCCGCGTGCAGGAAAGAATGCCTTATGGGTTGTAAACTGCTTTTATATAGGGAGAATAAGGAGTACGTGTACTCTGATGACGGTACTATATGAATAAGCATCGGCTAACTC
>GV2UCFN02GR7IQ
GGTGCGTAACGCGTATGCAACCTACCTTTTACAGGGGGATAGCCCGAAGAAATTTGGATTAATACCCCATAATATTATTGAACGACATCGTTTGATAATTAAAGCTGAGGCGGTAAAAGATGGGCATGCGTCCTATTAGCTAGTTGGAGTGGTAACGGCACCCCAAGGCTACGATAGGTAGGGGTCCTGAGAGGGAGATCCCCCACACTGGTACTGAGACAGGGACCAGACTCCTACGGGAGGCAGCAGTGAGGAATATTGGTCAATGGTCGGAAGACTGAACCAGCCATGCCGCGTGCAGGAAGAATGCCTTATGGGTTGTAAACTGCTTTTATATAGGGAGAATAAGGAGTACGTGTACTCTGATGACGGTACTATATGAATAAGCATCGGCTAACTC
>GV2UCFN02GIZET
GGTGCGTAACGCGTATGCAACCTACCTTTTACAGGGGGATAGCCCGAAGAAATTTGGATTAATACCCCATAATATTATTGAACGACATCGTTTGATAATTAAAGCTGAGGCGGTAAAAGATGGGCATGCGTCCTATTAGCTAGTTGGAGTGGTAACGGCACCCCAAGGCTACGATAGGTAGGGGTCCTGAGAGGGAGATCCCCCACACTGGTACTGAGACAGGGACCAGACTCCTACGGGAGGCAGCAGTGAGGAATATTGGTCAATGGTCGGAAGACTGAACCAGCCATGCCGCGTGCAGGAAGAATGCCTTATGGGTTGTAAACTGCTTTTATATAGGGAGAATAAGGAGTACGTGTACTCTGATGACGGTACTATATGAATAAGCATCGGCTAACTC
>GV2UCFN02I0PPB
GGTGCGTAACGCGTATGCAACCTACCTTTTACAGGGGGATAGCCCGAAGAAATTTGGATTAATACCCCATAATATTATTGGACGACATCGTTTGATAATTAAAGCTGAGGCGGTAGAAGATGGGCATGCGTCCTATTAGCTAGTTGGAGTGGTAACGGCACCCCAAGGCTACGATAGGTAGGGGTCCTGAGAGGGAGATCCCCCACACTGGTACTGAGACAGGGACCAGACTCCTACGGGAGGCAGCAGTGAGGAATATTGGTCAATGGTCGGAAGACTGAACCAGCCATGCCGCGTGCAGGAAGAATGCCTTATGGGTTGTAAACTGCTTTTATATAGGGAGAATAAGGAGTACGTGTACTCTGATGACGGTACTATATGAATAAGCATCGGCTAACTC
>GV2UCFN02JUKOR
GGTGCGTAACGCGTATGCAACCTACCTTTTACAGGGGGATAGCCCGAAGAAATTTGGATTAATACCCCATAATATTATTGGACGACATCGTTTGATAATTAAAGCTGAGGCGGTAGAAGATGGGCATGCGTCCTATTAGCTAGTTGGAGTGGTAACGGCACCCCAAGGCTACGATAGGTAGGGGTCCTGAGAGGGAGATCCCCCACACTGGTACTGAGACAGGGACCAGACTCCTACGGGAGGCAGCAGTGAGGAATATTGGTCAATGGTCGGAAGACTGAACCAGCCATGCCGCGTGCAGGAAGAATGCCTTATGGGTTGTAAACTGCTTTTATATAGGGAGAATAAGGAGTACGTGTACTCTGATGACGGTACTATATGAATAAGCATCGGCTAACTC
>GV2UCFN02JQK4G
GGTGCGTAACGCGTATGCAACCTACCTTTTACAGGGGGATAGCCCGAAGAAATTTGGATTAATACCCCATAATATTATTGGACGACATCGTTTGATAATTAAAGCTGAGGCGGTAGAAGATGGGCATGCGTCCTATTAGCTAGTTGGAGTGGTAACGGCACCCCAAGGCTACGATAGGTAGGGGTCCTGAGAGGGAGATCCCCCACACTGGTACTGAGACAGGGACCAGACTCCTACGGGAGGCAGCAGTGAGGAATATTGGTCAATGGTCGGAAGACTGAACCAGCCATGCCGCGTGCAGGAAGAATGCCTTATGGGTTGTAAACTGCTTTTATATAGGGAGAATAAGGAGTACGTGTACTCTGATGACGGTACTATATGAATAAGCATCGGCTAACTC
>GV2UCFN02GFQAJ
GGTGCGTAACGCGTATGCAACCTACCTTTTACAGGGGGATAGCCCGAAGAAATTTGGATTAATACCCCATAATATTATTGGACGACATCGTTTGATAATTAAAGCTGAGGCGGTAGAAGATGGGCATGCGTCCTATTAGCTAGTTGGAGTGGTAACGGCACCCCAAGGCTACGATAGGTAGGGGTCCTGAGAGGGAGATCCCCCACACTGGTACTGAGACAGGGACCAGACTCCTACGGGAGGCAGCAGTGAGGAATATTGGTCAATGGTCGGAAGACTGAACCAGCCATGCCGCGTGCAGGAAGAATGCCTTATGGGTTGTAAACTGCTTTTATATAGGGAGAATAAGGAGTACGTGTACTCTGATGACGGTACTATATGAATAAGCATCGGCTAACTC
>GV2UCFN02HN6BN
GGTGCGTAACGCGTATGCAACCTACCTTTTACAGGGGGATAGCCCGAAGAAATTTGGATTAATACCCCATAATATTATTGGACGACATCGTTTGATAATTAAAGCTGAGGCGGTAGAAGATGGGCATGCGTCCTATTAGCTAGTTGGAGTGGTAACGGCACCCCAAGGCTACGATAGGTAGGGGTCCTGAGAGGGAGATCCCCCACACTGGTACTGAGACAGGGACCAGACTCCTACGGGAGGCAGCAGTGAGGAATATTGGTCAATGGTCGGAAGACTGAACCAGCCATGCCGCGTGCAGGAAGAATGCCTTATGGGTTGTAAACTGCTTTTATATAGGGAGAATAAGGAGTACGTGTACTCTGATGACGGTACTATATGAATAAGCATCGGCTAACTC
>GV2UCFN02FTR68
GGTGCGTAACGCGTATGCAACCTACCTTTTACAGGGGGATAGCCCGAAGAAATTTGGATTAATACCCCATAATATTATTGGACGACATCGTTTGATAATTAAAGCTGAGGCGGTAGAAGATGGGCATGCGTCCTATTAGCTAGTTGGAGTGGTAACGGCACCCCAAGGCTACGATAGGTAGGGGTCCTGAGAGGGAGATCCCCCACACTGGTACTGAGACAGGGACCAGACTCCTACGGGAGGCAGCAGTGAGGAATATTGGTCAATGGTCGGAAGACTGAACCAGCCATGCCGCGTGCAGGAAGAATGCCTTATGGGTTGTAAACTGCTTTTATATAGGGAGAATAAGGAGTACGTGTACTCTGATGACGGTACTATATGAATAAGCATCGGCTAACTC
>GV2UCFN02G60V6
GGTGCGTAACGCGTATGCAACCTACCTTTTACAGGGGGATAGCCCGAAGAAATTTGGATTAATACCCCATAATATTATTGGACGACATCGTTTGATAATTAAAGCTGAGGCGGTAGAAGATGGGCATGCGTCCTATTAGCTAGTTGGAGTGGTAACGGCACCCCAAGGCTACGATAGGTAGGGGTCCTGAGAGGGAGATCCCCCACACTGGTACTGAGACAGGGACCAGACTCCTACGGGAGGCAGCAGTGAGGAATATTGGTCAATGGTCGGAAGACTGAACCAGCCATGCCGCGTGCAGGAAGAATGCCTTATGGGTTGTAAACTGCTTTTATATAGGGAGAATAAGGAGTACGTGTACTCTGATGACGGTACTATATGAATAAGCATCGGCTAACTC
>GV2UCFN02G3EBO
GGTGCGTAACGCGTATGCAACCTACCTTTTACAGGGGGATAGCCCGAAGAAATTTGGATTAATACCCCATAATATTATTGGACGACATCGTTTGATAATTAAAGCTGAGGCGGTAGAAGATGGGCATGCGTCCTATTAGCTAGTTGGAGTGGTAACGGCACCCCAAGGCTACGATAGGTAGGGGTCCTGAGAGGGAGATCCCCCACACTGGTACTGAGACAGGGACCAGACTCCTACGGGAGGCAGCAGTGAGGAATATTGGTCAATGGTCGGAAGACTGAACCAGCCATGCCGCGTGCAGGAAGAATGCCTTATGGGTTGTAAACTGCTTTTATATAGGGAGAATAAGGAGTACGTGTACTCTGATGACGGTACTATATGAATAAGCATCGGCTAACTC
>GV2UCFN02GDZC1
GGTGCGTAACGCGTATGCAACCTACCTTTTACAGGGGGATAGCCCGAAGAAATTTGGATTAATACCCCATAATATTATTGGACGACATCGTTTGATAATTAAAGCTGAGGCGGTAGAAGATGGGCATGCGTCCTATTAGCTAGTTGGAGTGGTAACGGCACCCCAAGGCTACGATAGGTAGGGGTCCTGAGAGGGAGATCCCCCACACTGGTACTGAGACAGGGACCAGACTCCTACGGGAGGCAGCAGTGAGGAATATTGGTCAATGGTCGGAAGACTGAACCAGCCATGCCGCGTGCAGGAAGAATGCCTTATGGGTTGTAAACTGCTTTTATATAGGGAGAATAAGGAGTACGTGTACTCTGATGACGGTACTATATGAATAAGCATCGGCTAACTC
>GV2UCFN02GROOP
GGTGCGTAACGCGTATGCAACCTACCTTTTACAGGGGGATAGCCCGAAGAAATTTGGATTAATACCCCATAATATTATTGGACGACATCGTTTGATAATTAAAGCTGAGGCGGTAGAAGATGGGCATGCGTCCTATTAGCTAGTTGGAGTGGTAACGGCACCCCAAGGCTACGATAGGTAGGGGTCCTGAGAGGGAGATCCCCCACACTGGTACTGAGACAGGGACCAGACTCCTACGGGAGGCAGCAGTGAGGAATATTGGTCAATGGTCGGAAGACTGAACCAGCCATGCCGCGTGCAGGAAGAATGCCTTATGGGTTGTAAACTGCTTTTATATAGGGAGAATAAGGAGTACGTGTACTCTGATGACGGTACTATATGAATAAGCATCGGCTAACTC
>GV2UCFN02IF3QJ
GGTGCGTAACGCGTATGCAACCTACCTTTTACAGGGGGATAGCCCGAAGAAATTTGGATTAATACCCCATAATATTATTGGACGACATCGTTTGATAATTAAAGCTGAGGCGGTAGAAGATGGGCATGCGTCCTATTAGCTAGTTGGAGTGGTAACGGCACCCCAAGGCTACGATAGGTAGGGGTCCTGAGAGGGAGATCCCCCACACTGGTACTGAGACAGGGACCAGACTCCTACGGGAGGCAGCAGTGAGGAATATTGGTCAATGGTCGGAAGACTGAACCAGCCATGCCGCGTGCAGGAAGAATGCCTTATGGGTTGTAAACTGCTTTTATATAGGGAGAATAAGGAGTACGTGTACTCTGATGACGGTACTATATGAATAAGCATCGGCTAACTC
>GV2UCFN02H7U3P
GGTGCGTAACGCGTATGCAACCTACCTTTTACAGGGGGATAGCCCGAAGAAATTTGGATTAATACCCCATAATATTATTGGACGACATCGTTTGATAATTAAAGCTGAGGCGGTAGAAGATGGGCATGCGTCCTATTAGCTAGTTGGAGTGGTAACGGCACCCCAAGGCTACGATAGGTAGGGGTCCTGAGAGGGAGATCCCCCACACTGGTACTGAGACAGGGACCAGACTCCTACGGGAGGCAGCAGTGAGGAATATTGGTCAATGGTCGGAAGACTGAACCAGCCATGCCGCGTGCAGGAAGAATGCCTTATGGGTTGTAAACTGCTTTTATATAGGGAGAATAAGGAGTACGTGTACTCTGATGACGGTACTATATGAATAAGCATCGGCTAACTC
>GV2UCFN02JBXGX
GGTGCGTAACGCGTATGCAACCTACCTTTTACAGGGGGATAGCCCGAAGAAATTTGGATTAATACCCCATAATATTATTGGACGACATCGTTTGATAATTAAAGCTGAGGCGGTAGAAGATGGGCATGCGTCCTATTAGCTAGTTGGAGTGGTAACGGCACCCCAAGGCTACGATAGGTAGGGGTCCTGAGAGGGAGATCCCCCACACTGGTACTGAGACAGGGACCAGACTCCTACGGGAGGCAGCAGTGAGGAATATTGGTCAATGGTCGGAAGACTGAACCAGCCATGCCGCGTGCAGGAAGAATGCCTTATGGGTTGTAAACTGCTTTTATATAGGGAGAATAAGGAGTACGTGTACTCTGATGACGGTACTATATGAATAAGCATCGGCTAACTC
>GV2UCFN02IFCU2
GGTGCGTAACGCGTATGCAACCTACCTTTTACAGGGGGATAGCCCGAAGAAATTTGGATTAATACCCCATAATATTATTGTACGACATCGTTTGATAATTAAAGCTGAGGCGGTAGAAGATGGGCATGCGTCCTATTAGCTAGTTGGAGTGGTAACGGCACCCCAAGGCTACGATAGGTAGGGGTCCTGAGAGGGAGATCCCCCACACTGGTACTGAGACAGGGACCAGACTCCTACGGGAGGCAGCAGTGAGGAATATTGGTCAATGGTCGGAAGACTGAACCAGCCATGCCGCGTGCAGGAAGAATGCCTTATGGGTTGTAAACTGCTTTTATATAGGGAGAATAAGGAGTACGTGTACTCTGATGACGGTACTATATGAATAAGCATCGGCTAACTC
