# Supplementary material for: Investigation of the Effect of Type 2 Diabetes Mellitus on Subgingival Plaque Microbiota by High-Throughput 16S rDNA Pyrosequencing
Source: PLoS One. 2013 Apr 22;8(4):e61516. doi: 10.1371/journal.pone.0061516 (PMC3632544; doi:10.1371/journal.pone.0061516)
Supplement: File S1 — FASTA-format sequences for all the OTUs. Sequences for each OTU are provided in a FASTA-format file. (ZIP) [file pone.0061516.s004.zip › OTU.allseq/Otu0179.fasta]

>G35JFLI02GKYD9
GGTGAGTAACGCGTAAAGGACTTACCCTCAGGACTGGGATAACAGAGGGAAACTTCTGATAAGACCGGATATAATATATATATTGCATGATGTATATATGAAAGGTAACGCCTGGGGAGAGCTTTGCGTCCTATTAGTTAGTTGGTGGGGTAACGGCCTACCAAGGCGATGATAGGTAGCCGGCCTGAGAGGGTGGACGGCCACAAGGGGACTGAGATACGGCCCTTACTCTTACGGGAGGCAGCAGTGGGGAATATTGGACAATGGAGGTAACTCTGATCCAGCAATTCTGTGTGCATGAAGAAGGTTTTCGGATTGTAAAGTGCTTTCAGCAGGGAAGAAGAAGATGACGGTACCTGCAGAAGAAGCGACGGCTAAATA
>G35JFLI02GZB63
GGTGAGTAACGCGTAAAGGACTTACCCTCAGGACTGGGATAACAGAGGGAAACTTCTGATAAGACCGGATATAATATATATATTGCATGATGTATATATGAAAGGTAACGCCTGGGGAGAGCTTTGCGTCCTATTAGTTAGTTGGTGGGGTAACGGCCTACCAAGGCGATGATAGGTAGCCGGCCTGAGAGGGTGGACGGCCACAAGGGGACTGAGATACGGCCCTTACTCTTACGGGAGGCAGCAGTGGGGAATATTGGACAATGGAGGTAACTCTGATCCAGCAATTCTGTGTGCATGAAGAAGGTTTTCGGATTGTAAAGTGCTTTCAGCAGGGAAGAAGAAGATGACGGTACCTGCAGAAGAAGCGACGGCTAAATA
>G3BZQ8102G6JBT
GGTGAGTAACGCGTAAAGGACTTACCTCAGGACTGGGATAACAGAGGGAAACTTCTGATAAGACCGGATATAATATATATATTGCATGATGTATATATGAAAGGTAACGCCTGGGGAGAGCTTTGCGTCCTATTAGTTAGTTGGTGGGGTAACGGCCTACCAAGGCGATGATAGGTAGCCGGCCTGAGAGGGTGGACGGCCACAAGGGGACTGAGATACGGCCCTTACTCTTACGGGAGGCAGCAGTGGGGAATATTGGACAATGGAGGTAACTCTGATCCAGCAAATTCTGTGTGCATGAAGAAGGTTTTTCGGATTGTAAAGTGCTTTCAGCAGGGAAGAAGAAGATGACGGTACCTGCAGAAGAAGCGACGGCTAAATA
>G3BZQ8102H7NKG
GGTGAGTAACGCGTAAAGGACTTACCTCAGGACTGGGATAACAGAGGGAAACTTCTGATAAGACCGGATATAATATATATATTGCATGATGTATATATGAAAGGTAACGCCTGGGGAGAGCTTTGCGTCCTATTAGTTAGTTGGTGGGGTAACGGCCTACCAAGGCGATGATAGGTAGCCGGCCTGAGAGGGTGGACGGCCACAAGGGGACTGAGATACGGCCCTTACTCTTACGGGAGGCAGCAGTGGGGAATATTGGACAATGGAGGTAACTCTGATCCAGCAAATTCTGTGTGCATGAAGAAGGTTTTTCGGATTGTAAAGTGCTTTCAGCAGGGAAGAAGAAGATGACGGTACCTGCAGAAGAAGCGACGGCTAAATA
>GV2UCFN02INQDG
GGTGAGTAACGCGTAAAGGACTTACCCTCAGGACTGGGGATAACAGAGGGAAACTTCTGATAAGACCGGATATAATATATATATTGCATGATGTATATATGAAAGGTAACGCCTGAGGAGAGCTTTGCGTCCTATTAGTTAGTTGGTGGGGTAACGGCCTACCAAGGCGATGATAGGTAGCCGGCCTGAGAGGGTGGACGGCCACAAGGGGACTGAGATACGGCCCTTACTCTTACGGGAGGCAGCAGTGGGGAATATTGGACAATGGAGGTAACTCTGATCCAGCAATTCTGTGTGCATGAAGAAGGTTTTCGGATTGTAAAGTGCTTTCAGCAGGGAAGAAGAAAGTGACGGTACCTGCAGAAGAAGCGACGGCTAAATA
>GV2UCFN02ITF18
GGTGAGTAACGCGTAAAGGACTTACCCTCAGGACTGGGGATAACAGAGGGAAACTTCTGATAAGACCGGATATAATATATATATTGCATGATGTATATATGAAAGGTAACGCCTGAGGAGAGCTTTGCGTCCTATTAGTTAGTTGGTGGGGTAACGGCCTACCAAGGCGATGATAGGTAGCCGGCCTGAGAGGGTGGACGGCCACAAGGGGACTGAGATACGGCCCTTACTCTTACGGGAGGCAGCAGTGGGGAATATTGGACAATGGAGGTAACTCTGATCCAGCAATTCTGTGTGCATGAAGAAGGTTTTCGGATTGTAAAGTGCTTTCAGCAGGGAAGAAGAAAGTGACGGTACCTGCAGAAGAAGCGACGGCTAAATA
>GV2UCFN02FLR72
GGTGAGTAACGCGTAAAGGACTTACCCTCAGGACTGGGGATAACAGAGGGAAACTTCTGATAAGACCGGATATAATATATATATTGCATGATGTATATATGAAAGGTAACGCCTGAGGAGAGCTTTGCGTCCTATTAGTTAGTTGGTGGGGTAACGGCCTACCAAGGCGATGATAGGTAGCCGGCCTGAGAGGGTGGACGGCCACAAGGGGACTGAGATACGGCCCTTACTCTTACGGGAGGCAGCAGTGGGGAATATTGGACAATGGAGGTAACTCTGATCCAGCAATTCTGTGTGCATGAAGAAGGTTTTCGGATTGTAAAGTGCTTTCAGCAGGGAAGAAGAAAGTGACGGTACCTGCAGAAGAAGCGACGGCTAAATA
>GV2UCFN02JFPW5
GGTGAGTAACGCGTAAAGGACTTACCCTCAGGACTGGGATAACAGAGGGAAACTTCTGATAAGACCGGATATAATATATGTATTGCATGATAAATATATGAAAGGTAACGCCTGAGGAGAGCTTTGCGTCCTATTAGTTAGTTGGTGGGGTAACGGCCTACCAAGGCGATGATAGGTAGCCGGCCTGAGAGGGTGGACGGCCACAAGGGGACTGAGATACGGCCCTTACTCTTACGGGAGGCAGCAGTGGGGAATATTGGACAATGGAGGTAACTCTGATCCAGCAATTCTGTGTGCATGAAGAAGGTTTTCGGATTGTAAAGTGCTTTCAGCAGGGAAGAAGTAAGTGACGGTACCTGCAGAAGAAGCGACGGCTAAATA
>GV2UCFN02HUXQK
GGTGAGTAACGCGTAAAGGACTTACCCTCAGGACTGGGATAACAGAGGGAAACTTCTGATAAGACCGGATATAATATATGTATTGCATGATAAATATATGAAAGGTAACGCCTGAGGAGAGCTTTGCGTCCTATTAGTTAGTTGGTGGGGTAACGGCCTACCAAGGCGATGATAGGTAGCCGGCCTGAGAGGGTGGACGGCCACAAGGGGACTGAGATACGGCCCTTACTCTTACGGGAGGCAGCAGTGGGGAATATTGGACAATGGAGGTAACTCTGATCCAGCAATTCTGTGTGCATGAAGAAGGTTTTCGGATTGTAAAGTGCTTTCAGCAGGGAAGAAGTAAGTGACGGTACCTGCAGAAGAAGCGACGGCTAAATA
>GV2UCFN02GV2CU
GGTGAGTAACGCGTAAAGGACTTACCCTCAGGACTGGGATAACAGAGGGAAACTTCTGATAAGACCGGATATAATATATGTATTGCATGATAAATATATGAAAGGTAACGCCTGAGGAGAGCTTTGCGTCCTATTAGTTAGTTGGTGGGGTAACGGCCTACCAAGGCGATGATAGGTAGCCGGCCTGAGAGGGTGGACGGCCACAAGGGGACTGAGATACGGCCCTTACTCTTACGGGAGGCAGCAGTGGGGAATATTGGACAATGGAGGTAACTCTGATCCAGCAATTCTGTGTGCATGAAGAAGGTTTTCGGATTGTAAAGTGCTTTCAGCAGGGAAGAAGTAAGTGACGGTACCTGCAGAAGAAGCGACGGCTAAATA
>GV2UCFN02II3CC
GGTGAGTAACGCGTAAAGGACTTACCCTCAGGACTGGGATAACAGAGGGAAACTTCTGATAAGACCGGATATAATATATGTATTGCATGATAAATATATGAAAGGTAACGCCTGAGGAGAGCTTTGCGTCCTATTAGTTAGTTGGTGGGGTAACGGCCTACCAAGGCGATGATAGGTAGCCGGCCTGAGAGGGTGGACGGCCACAAGGGGACTGAGATACGGCCCTTACTCTTACGGGAGGCAGCAGTGGGGAATATTGGACAATGGAGGTAACTCTGATCCAGCAATTCTGTGTGCATGAAGAAGGTTTTCGGATTGTAAAGTGCTTTCAGCAGGGAAGAAGTAAGTGACGGTACCTGCAGAAGAAGCGACGGCTAAATA
>GV2UCFN02HRNDQ
GGTGAGTAACGCGTAAAGGACTTACCCTCAGGACTGGGATAACAGAGGGAAACTTCTGATAAGACCGGATATAATATATGTATTGCATGATAAATATATGAAAGGTAACGCCTGAGGAGAGCTTTGCGTCCTATTAGTTAGTTGGTGGGGTAACGGCCTACCAAGGCGATGATAGGTAGCCGGCCTGAGAGGGTGGACGGCCACAAGGGGACTGAGATACGGCCCTTACTCTTACGGGAGGCAGCAGTGGGGAATATTGGACAATGGAGGTAACTCTGATCCAGCAATTCTGTGTGCATGAAGAAGGTTTTCGGATTGTAAAGTGCTTTCAGCAGGGAAGAAGTAAGTGACGGTACCTGCAGAAGAAGCGACGGCTAAATA
>GV2UCFN02G0EQ6
GGTGAGTAACGCGTAAAGGACTTACCCTCAGGACTGGGATAACAGAGGGAAACTTCTGATAAGACCGGATATAATATATGTATTGCATGATAAATATATGAAAGGTAACGCCTGAGGAGAGCTTTGCGTCCTATTAGTTAGTTGGTGGGGTAACGGCCTACCAAGGCGATGATAGGTAGCCGGCCTGAGAGGGTGGACGGCCACAAGGGGACTGAGATACGGCCCTTACTCTTACGGGAGGCAGCAGTGGGGAATATTGGACAATGGAGGTAACTCTGATCCAGCAATTCTGTGTGCATGAAGAAGGTTTTCGGATTGTAAAGTGCTTTCAGCAGGGAAGAAGTAAGTGACGGTACCTGCAGAAGAAGCGACGGCTAAATA
>GV2UCFN02JV3SK
GGTGAGTAACGCGTAAAGGACTTACCCTCAGGACTGGGATAACAGAGGGAAACTTCTGATAAGACCGGATATAATATATGTATTGCATGATAAATATATGAAAGGTAACGCCTGAGGAGAGCTTTGCGTCCTATTAGTTAGTTGGTGGGGTAACGGCCTACCAAGGCGATGATAGGTAGCCGGCCTGAGAGGGTGGACGGCCACAAGGGGACTGAGATACGGCCCTTACTCTTACGGGAGGCAGCAGTGGGGAATATTGGACAATGGAGGTAACTCTGATCCAGCAATTCTGTGTGCATGAAGAAGGTTTTCGGATTGTAAAGTGCTTTCAGCAGGGAAGAAGTAAGTGACGGTACCTGCAGAAGAAGCGACGGCTAAATA
>GV2UCFN02ITMYD
GGTGAGTAACGCGTAAAGGACTTACCCTCAGGACTGGGATAACAGAGGGAAACTTCTGATAAGACCGGATATAATATATGTATTGCATGATAAATATATGAAAGGTAACGCCTGAGGAGAGCTTTGCGTCCTATTAGTTAGTTGGTGGGGTAACGGCCTACCAAGGCGATGATAGGTAGCCGGCCTGAGAGGGTGGACGGCCACAAGGGGACTGAGATACGGCCCTTACTCTTACGGGAGGCAGCAGTGGGGAATATTGGACAATGGAGGTAACTCTGATCCAGCAATTCTGTGTGCATGAAGAAGGTTTTCGGATTGTAAAGTGCTTTCAGCAGGGAAGAAGTAAGTGACGGTACCTGCAGAAGAAGCGACGGCTAAATA
>GV2UCFN02IZDQ0
GGTGAGTAACGCGTAAAGGACTTACCCTCAGGACTGGGATAACAGAGGGAAACTTCTGATAAGACCGGATATAATATATGTATTGCATGATAAATATATGAAAGGTAACGCCTGAGGAGAGCTTTGCGTCCTATTAGTTAGTTGGTGGGGTAACGGCCTACCAAGGCGATGATAGGTAGCCGGCCTGAGAGGGTGGACGGCCACAAGGGGACTGAGATACGGCCCTTACTCTTACGGGAGGCAGCAGTGGGGAATATTGGACAATGGAGGTAACTCTGATCCAGCAATTCTGTGTGCATGAAGAAGGTTTTCGGATTGTAAAGTGCTTTCAGCAGGGAAGAAGTAAGTGACGGTACCTGCAGAAGAAGCGACGGCTAAATA
>GV2UCFN02HECG0
GGTGAGTAACGCGTAAAGGACTTACCCTCAGGACTGGGATAACAGAGGGAAACTTCTGATAAGACCGGATATAATATATGTATTGCATGATAAATATATGAAAGGTAACGCCTGAGGAGAGCTTTGCGTCCTATTAGTTAGTTGGTGGGGTAACGGCCTACCAAGGCGATGATAGGTAGCCGGCCTGAGAGGGTGGACGGCCACAAGGGGACTGAGATACGGCCCTTACTCTTACGGGAGGCAGCAGTGGGGAATATTGGACAATGGAGGTAACTCTGATCCAGCAATTCTGTGTGCATGAAGAAGGTTTTCGGATTGTAAAGTGCTTTCAGCAGGGAAGAAGTAAGTGACGGTACCTGCAGAAGAAGCGACGGCTAAATA
>G35JFLI02F4KDP
GGTGAGTAACGCGTAAAGGACTTACCCTCAGGACTGGGATAACAGAGGGAAACTTCTGATAAGACCGGATATAATATATGTATTGCATGATATATATATGAAAGGTAACGCCTGAGGAGAGCTTTGCGTCCTATTAGTTAGTTGGTGGGGTAACGGCCTACCAAGGCGATGATAGGTAGCCGGCCTGAGAGGGTGGACGGCCACAAGGGGACTGAGATACGGCCCTTACTCTTACGGGAGGCAGCAGTGGGGAATATTGGACAATGGAGGGAACTCTGATCCAGCAATTCTGTGTGCATGAAGAAGGTTTTCGGATTGTAAAGTGCTTTCAGCAGGGAAGAAGTAAGTGACGGTACCTGCAGAAGAAGCGACGGCTAAATA
>G35JFLI02GTGL5
GGTGAGTAACGCGTAAAGGACTTACCCTCAGGACTGGGATAACAGAGGGAAACTTCTGATAAGACCGGATATAATATATGTATTGCATGATATATATATGAAAGGTAACGCCTGAGGAGAGCTTTGCGTCCTATTAGTTAGTTGGTGGGGTAACGGCCTACCAAGGCGATGATAGGTAGCCGGCCTGAGAGGGTGGACGGCCACAAGGGGACTGAGATACGGCCCTTACTCTTACGGGAGGCAGCAGTGGGGAATATTGGACAATGGAGGGAACTCTGATCCAGCAATTCTGTGTGCATGAAGAAGGTTTTCGGATTGTAAAGTGCTTTCAGCAGGGAAGAAGTAAGTGACGGTACCTGCAGAAGAAGCGACGGCTAAATA
>GV2UCFN02JXI2R
GGTGAGTAACGCGTAAAGGACTTACCCTCAGGACTGGGATAACAGAGGGAAATTTCTGATAAGACCGGATATAATATATATATTGCATGATATATATATGAAAGGGAACGCCTGAGGAGAGCTTTGCGTCCTATTAGTTAGTTGGTGGGGTAACGGCCTACCAAGGCGATGATAGGTAGCCGGCCTGAGAGGGTGGACGGCCACAAGGGGACTGAGATACGGCCCTTACTCTTACGGGAGGCAGCAGTGGGGAATATTGGACAATGGAGGTAACTCTGATCCAGCAATTCTGTGTGCATGAAGAAGGTTTTCGGATTGTAAAGTGCTTTCAGCAGGGAAGAAGTAAGTGACGGTACCTGCAGAAGAAGCGACGGCTAAATA
>GV2UCFN02GDCP6
GGTGAGTAACGCGTAAAGGACTTACCCTCAGGACTGGGATAACAGAGGGAAATTTCTGATAAGACCGGATATAATATATATATTGCATGATATATATATGAAAGGGAACGCCTGAGGAGAGCTTTGCGTCCTATTAGTTAGTTGGTGGGGTAACGGCCTACCAAGGCGATGATAGGTAGCCGGCCTGAGAGGGTGGACGGCCACAAGGGGACTGAGATACGGCCCTTACTCTTACGGGAGGCAGCAGTGGGGAATATTGGACAATGGAGGTAACTCTGATCCAGCAATTCTGTGTGCATGAAGAAGGTTTTCGGATTGTAAAGTGCTTTCAGCAGGGAAGAAGTAAGTGACGGTACCTGCAGAAGAAGCGACGGCTAAATA
>GV2UCFN02HEQN7
GGTGAGTAACGCGTAAAGGACTTACCCTCAGGACTGGGATAACAGAGGGAAATTTCTGATAAGACCGGATATAATATATATATTGCATGATATATATATGAAAGGGAACGCCTGAGGAGAGCTTTGCGTCCTATTAGTTAGTTGGTGGGGTAACGGCCTACCAAGGCGATGATAGGTAGCCGGCCTGAGAGGGTGGACGGCCACAAGGGGACTGAGATACGGCCCTTACTCTTACGGGAGGCAGCAGTGGGGAATATTGGACAATGGAGGTAACTCTGATCCAGCAATTCTGTGTGCATGAAGAAGGTTTTCGGATTGTAAAGTGCTTTCAGCAGGGAAGAAGTAAGTGACGGTACCTGCAGAAGAAGCGACGGCTAAATA
>GV2UCFN02JP0SX
GGTGAGTAACGCGTAAAGGACTTACCCTCAGGACTGGGATAACAGAGGGAAATTTCTGATAAGACCGGATATAATATATATATTGCATGATATATATATGAAAGGGAACGCCTGAGGAGAGCTTTGCGTCCTATTAGTTAGTTGGTGGGGTAACGGCCTACCAAGGCGATGATAGGTAGCCGGCCTGAGAGGGTGGACGGCCACAAGGGGACTGAGATACGGCCCTTACTCTTACGGGAGGCAGCAGTGGGGAATATTGGACAATGGAGGTAACTCTGATCCAGCAATTCTGTGTGCATGAAGAAGGTTTTCGGATTGTAAAGTGCTTTCAGCAGGGAAGAAGTAAGTGACGGTACCTGCAGAAGAAGCGACGGCTAAATA
>GV2UCFN02IF50H
GGTGAGTAACGCGTAAAGGACTTACCCTCAGGACTGGGATAACAGAGGGAAATTTCTGATAAGACCGGATATAATATATATATTGCATGATATATATATGAAAGGGAACGCCTGAGGAGAGCTTTGCGTCCTATTAGTTAGTTGGTGGGGTAACGGCCTACCAAGGCGATGATAGGTAGCCGGCCTGAGAGGGTGGACGGCCACAAGGGGACTGAGATACGGCCCTTACTCTTACGGGAGGCAGCAGTGGGGAATATTGGACAATGGAGGTAACTCTGATCCAGCAATTCTGTGTGCATGAAGAAGGTTTTCGGATTGTAAAGTGCTTTCAGCAGGGAAGAAGTAAGTGACGGTACCTGCAGAAGAAGCGACGGCTAAATA
>GV2UCFN02ISRS2
GGTGAGTAACGCGTAAAGGACTTACCCTCAGGACTGGGATAACAGAGGGAAATTTCTGATAAGACCGGATATAATATATATATTGCATGATATATATATGAAAGGGAACGCCTGAGGAGAGCTTTGCGTCCTATTAGTTAGTTGGTGGGGTAACGGCCTACCAAGGCGATGATAGGTAGCCGGCCTGAGAGGGTGGACGGCCACAAGGGGACTGAGATACGGCCCTTACTCTTACGGGAGGCAGCAGTGGGGAATATTGGACAATGGAGGTAACTCTGATCCAGCAATTCTGTGTGCATGAAGAAGGTTTTCGGATTGTAAAGTGCTTTCAGCAGGGAAGAAGTAAGTGACGGTACCTGCAGAAGAAGCGACGGCTAAATA
>GV2UCFN02GQQ80
GGTGAGTAACGCGTAAAGGACTTACCCTCAGGACTGGGATAACAGAGGGAAATTTCTGATAAGACCGGATATAATATATATATTGCATGATATATATATGAAAGGGAACGCCTGAGGAGAGCTTTGCGTCCTATTAGTTAGTTGGTGGGGTAACGGCCTACCAAGGCGATGATAGGTAGCCGGCCTGAGAGGGTGGACGGCCACAAGGGGACTGAGATACGGCCCTTACTCTTACGGGAGGCAGCAGTGGGGAATATTGGACAATGGAGGTAACTCTGATCCAGCAATTCTGTGTGCATGAAGAAGGTTTTCGGATTGTAAAGTGCTTTCAGCAGGGAAGAAGTAAGTGACGGTACCTGCAGAAGAAGCGACGGCTAAATA
>GV2UCFN02F0JRT
GGTGAGTAACGCGTAAAGGACTTACCCTCAGGACTGGGATAACAGAGGGAAATTTCTGATAAGACCGGATATAATATATATATTGCATGATATATATATGAAAGGGAACGCCTGAGGAGAGCTTTGCGTCCTATTAGTTAGTTGGTGGGGTAACGGCCTACCAAGGCGATGATAGGTAGCCGGCCTGAGAGGGTGGACGGCCACAAGGGGACTGAGATACGGCCCTTACTCTTACGGGAGGCAGCAGTGGGGAATATTGGACAATGGAGGTAACTCTGATCCAGCAATTCTGTGTGCATGAAGAAGGTTTTCGGATTGTAAAGTGCTTTCAGCAGGGAAGAAGTAAGTGACGGTACCTGCAGAAGAAGCGACGGCTAAATA
>GV2UCFN02JGYZE
GGTGAGTAACGCGTAAAGGACTTACCCTCAGGACTGGGATAACAGAGGGAAACTTCTGATAAGACCGGATATAATATATGTATTGCATGATAAATATATGAAAGGGAACGCCTGAGGAGAGCTTTGAGTCCTATTAGTTAGTTGGTGGGGTAACGGCCTACCAAGGCGATGATAGGTAGCCGGCCTGAGAGGGTGGACGGCCACAAGGGGACTGAGATACGGCCCTTACTCTTACGGGAGGCAGCAGTGGGGAATATTGGACAATGGAGGGAACTCTGATCCAGCAATTCTGTGTGCATGAAGAAGGTTTTCGGATTGTAAAGTGCTTTCAGCAGGGAAGAAGAAAGTGACGGTACCTGCAGAAGAAGCGACGGCTAAATA
>GV2UCFN02F5IM6
GGTGAGTAACGCGTAAAGGACTTACCCTCAGGACTGGGATAACAGAGGGAAACTTCTGATAAGACCGGATATAATATATGTATTGCATGATAAATATATGAAAGGGAACGCCTGAGGAGAGCTTTGAGTCCTATTAGTTAGTTGGTGGGGTAACGGCCTACCAAGGCGATGATAGGTAGCCGGCCTGAGAGGGTGGACGGCCACAAGGGGACTGAGATACGGCCCTTACTCTTACGGGAGGCAGCAGTGGGGAATATTGGACAATGGAGGGAACTCTGATCCAGCAATTCTGTGTGCATGAAGAAGGTTTTCGGATTGTAAAGTGCTTTCAGCAGGGAAGAAGAAAGTGACGGTACCTGCAGAAGAAGCGACGGCTAAATA
>GV2UCFN02I8FHV
GGTGAGTAACGCGTAAAGGACTTACCCTCAGGACTGGGATAACAGAGGGAAACTTCTGATAAGACCGGATATAATATATGTATTGCATGATAAATATATGAAAGGGAACGCCTGAGGAGAGCTTTGAGTCCTATTAGTTAGTTGGTGGGGTAACGGCCTACCAAGGCGATGATAGGTAGCCGGCCTGAGAGGGTGGACGGCCACAAGGGGACTGAGATACGGCCCTTACTCTTACGGGAGGCAGCAGTGGGGAATATTGGACAATGGAGGGAACTCTGATCCAGCAATTCTGTGTGCATGAAGAAGGTTTTCGGATTGTAAAGTGCTTTCAGCAGGGAAGAAGAAAGTGACGGTACCTGCAGAAGAAGCGACGGCTAAATA
>GV2UCFN02JLQ10
GGTGAGTAACGCGTAAAGGACTTACCCTCAGGACTGGGATAACAGAGGGAAACTTCTGATAAGACCGGATATAATATATGTATTGCATGATAAATATATGAAAGGGAACGCCTGAGGAGAGCTTTGAGTCCTATTAGTTAGTTGGTGGGGTAACGGCCTACCAAGGCGATGATAGGTAGCCGGCCTGAGAGGGTGGACGGCCACAAGGGGACTGAGATACGGCCCTTACTCTTACGGGAGGCAGCAGTGGGGAATATTGGACAATGGAGGGAACTCTGATCCAGCAATTCTGTGTGCATGAAGAAGGTTTTCGGATTGTAAAGTGCTTTCAGCAGGGAAGAAGAAAGTGACGGTACCTGCAGAAGAAGCGACGGCTAAATA
>GV2UCFN02JGJVH
GGTGAGTAACGCGTAAAGGACTTACCCTCAGGACTGGGATAACAGAGGGAAACTTCTGATAAGACCGGATATAATATATGTATTGCATGATAAATATATGAAAGGGAACGCCTGAGGAGAGCTTTGAGTCCTATTAGTTAGTTGGTGGGGTAACGGCCTACCAAGGCGATGATAGGTAGCCGGCCTGAGAGGGTGGACGGCCACAAGGGGACTGAGATACGGCCCTTACTCTTACGGGAGGCAGCAGTGGGGAATATTGGACAATGGAGGGAACTCTGATCCAGCAATTCTGTGTGCATGAAGAAGGTTTTCGGATTGTAAAGTGCTTTCAGCAGGGAAGAAGAAAGTGACGGTACCTGCAGAAGAAGCGACGGCTAAATA
>GV2UCFN02JD98L
GGTGAGTAACGCGTAAAGGACTTACCCTCAGGACTGGGATAACAGAGGGAAACTTCTGATAAGACCGGATATAATATATATATTGCATGATATATATATGAAAGGTAACGCCTGAGGAGAGCTTTGCGTCCTATTAGTTAGTTGGTGGGGTAACGGCCTACCAAGGCGATGATAGGTAGCCGGCCTGAGAGGGTGGACGGCCACAAGGGGACTGAGATACGGCCCTTACTCTTACGGGAGGCAGCAGTGGGGAATATTGGACAATGGAGGGAACTCTGATCCAGCAATTCTGTGTGCATGAAGAAGGTTTTCGGATTGTAAAGTGCTTTCAGCAGGGAAGAAGAAAGTGACGGTACCTGCAGAAGAAGCGACGGCTAAATA
>GV2UCFN02JXRQG
GGTGAGTAACGCGTAAAGGACTTACCCTCAGGACTGGGATAACAGAGGGAAACTTCTGATAAGACCGGATATAATATATATATTGCATGATATATATATGAAAGGTAACGCCTGAGGAGAGCTTTGCGTCCTATTAGTTAGTTGGTGGGGTAACGGCCTACCAAGGCGATGATAGGTAGCCGGCCTGAGAGGGTGGACGGCCACAAGGGGACTGAGATACGGCCCTTACTCTTACGGGAGGCAGCAGTGGGGAATATTGGACAATGGAGGGAACTCTGATCCAGCAATTCTGTGTGCATGAAGAAGGTTTTCGGATTGTAAAGTGCTTTCAGCAGGGAAGAAGAAAGTGACGGTACCTGCAGAAGAAGCGACGGCTAAATA
>GV2UCFN02GS12S
GGTGAGTAACGCGTAAAGGACTTACCCTCAGGACTGGGATAACAGAGGGAAACTTCTGATAAGACCGGATATAATATATATATTGCATGATATATATATGAAAGGGAACGCCTGAGGAGAGCTTTGCGTCCTATTAGTTAGTTGGTGGGGTAACGGCCTACCAAGGCGATGATAGGTAGCCGGCCTGAGAGGGTGGACGGCCACAAGGGGACTGAGATACGGCCCTTACTCTTACGGGAGGCAGCAGTGGGGAATATTGGACAATGGAGGGAACTCTGATCCAGCAATTCTGTGTGCATGAAGAAGGTTTTCGGATTGTAAAGTGCTTTCAGCAGGGAAGAAGAAAGTGACGGTACCTGCAGAAGAAGCGACGGCTAAATA
>GV2UCFN02I1SBZ
GGTGAGTAACGCGTAAAGGACTTACCCTCAGGACTGGGATAACAGAGGGAAACTTCTGATAAGACCGGATATAATATATATATTGCATGATATATATATGAAAGGGAACGCCTGAGGAGAGCTTTGCGTCCTATTAGTTAGTTGGTGGGGTAACGGCCTACCAAGGCGATGATAGGTAGCCGGCCTGAGAGGGTGGACGGCCACAAGGGGACTGAGATACGGCCCTTACTCTTACGGGAGGCAGCAGTGGGGAATATTGGACAATGGAGGGAACTCTGATCCAGCAATTCTGTGTGCATGAAGAAGGTTTTCGGATTGTAAAGTGCTTTCAGCAGGGAAGAAGAAAGTGACGGTACCTGCAGAAGAAGCGACGGCTAAATA
>GV2UCFN02FUKAB
GGTGAGTAACGCGTAAAGGACTTACCCTCAGGACTGGGATAACAGAGGGAAACTTCTGATAAGACCGGATATAATATATATATTGCATGATATATATATGAAAGGGAACGCCTGAGGAGAGCTTTGCGTCCTATTAGTTAGTTGGTGGGGTAACGGCCTACCAAGGCGATGATAGGTAGCCGGCCTGAGAGGGTGGACGGCCACAAGGGGACTGAGATACGGCCCTTACTCTTACGGGAGGCAGCAGTGGGGAATATTGGACAATGGAGGGAACTCTGATCCAGCAATTCTGTGTGCATGAAGAAGGTTTTCGGATTGTAAAGTGCTTTCAGCAGGGAAGAAGAAAGTGACGGTACCTGCAGAAGAAGCGACGGCTAAATA
>GV2UCFN02IINBW
GGTGAGTAACGCGTAAAGGACTTACCCTCAGGACTGGGATAACAGAGGGAAACTTCTGATAAGACCGGATATAATATATATATTGCATGATATATATATGAAAGGGAACGCCTGAGGAGAGCTTTGCGTCCTATTAGTTAGTTGGTGGGGTAACGGCCTACCAAGGCGATGATAGGTAGCCGGCCTGAGAGGGTGGACGGCCACAAGGGGACTGAGATACGGCCCTTACTCTTACGGGAGGCAGCAGTGGGGAATATTGGACAATGGAGGGAACTCTGATCCAGCAATTCTGTGTGCATGAAGAAGGTTTTCGGATTGTAAAGTGCTTTCAGCAGGGAAGAAGAAAGTGACGGTACCTGCAGAAGAAGCGACGGCTAAATA
>GV2UCFN02H7PBD
GGTGAGTAACGCGTAAAGGACTTACCCTCAGGACTGGGATAACAGAGGGAAACTTCTGATAAGACCGGATATAATATATATATTGCATGATATATATATGAAAGGGAACGCCTGAGGAGAGCTTTGCGTCCTATTAGTTAGTTGGTGGGGTAACGGCCTACCAAGGCGATGATAGGTAGCCGGCCTGAGAGGGTGGACGGCCACAAGGGGACTGAGATACGGCCCTTACTCTTACGGGAGGCAGCAGTGGGGAATATTGGACAATGGAGGGAACTCTGATCCAGCAATTCTGTGTGCATGAAGAAGGTTTTCGGATTGTAAAGTGCTTTCAGCAGGGAAGAAGAAAGTGACGGTACCTGCAGAAGAAGCGACGGCTAAATA
>GV2UCFN02G5JPK
GGTGAGTAACGCGTAAAGGACTTACCCTCAGGACTGGGATAACAGAGGGAAACTTCTGATAAGACCGGATATAATATATATATTGCATGATATATATATGAAAGGGAACGCCTGAGGAGAGCTTTGCGTCCTATTAGTTAGTTGGTGGGGTAACGGCCTACCAAGGCGATGATAGGTAGCCGGCCTGAGAGGGTGGACGGCCACAAGGGGACTGAGATACGGCCCTTACTCTTACGGGAGGCAGCAGTGGGGAATATTGGACAATGGAGGGAACTCTGATCCAGCAATTCTGTGTGCATGAAGAAGGTTTTCGGATTGTAAAGTGCTTTCAGCAGGGAAGAAGAAAGTGACGGTACCTGCAGAAGAAGCGACGGCTAAATA
>GV2UCFN02JB0N4
GGTGAGTAACGCGTAAAGGACTTACCCTCAGGACTGGGATAACAGAGGGAAACTTCTGATAAGACCGGATATAATATATATATTGCATGATATATATATGAAAGGGAACGCCTGAGGAGAGCTTTGCGTCCTATTAGTTAGTTGGTGGGGTAACGGCCTACCAAGGCGATGATAGGTAGCCGGCCTGAGAGGGTGGACGGCCACAAGGGGACTGAGATACGGCCCTTACTCTTACGGGAGGCAGCAGTGGGGAATATTGGACAATGGAGGGAACTCTGATCCAGCAATTCTGTGTGCATGAAGAAGGTTTTCGGATTGTAAAGTGCTTTCAGCAGGGAAGAAGAAAGTGACGGTACCTGCAGAAGAAGCGACGGCTAAATA
>GV2UCFN02JMO7A
GGTGAGTAACGCGTAAAGGACTTACCCTCAGGACTGGGATAACAGAGGGAAACTTCTGATAAGACCGGATATAATATATATATTGCATGATATATATATGAAAGGGAACGCCTGAGGAGAGCTTTGCGTCCTATTAGTTAGTTGGTGGGGTAACGGCCTACCAAGGCGATGATAGGTAGCCGGCCTGAGAGGGTGGACGGCCACAAGGGGACTGAGATACGGCCCTTACTCTTACGGGAGGCAGCAGTGGGGAATATTGGACAATGGAGGGAACTCTGATCCAGCAATTCTGTGTGCATGAAGAAGGTTTTCGGATTGTAAAGTGCTTTCAGCAGGGAAGAAGAAAGTGACGGTACCTGCAGAAGAAGCGACGGCTAAATA
>GV2UCFN02JX6KP
GGTGAGTAACGCGTAAAGGACTTACCCTCAGGACTGGGATAACAGAGGGAAACTTCTGATAAGACCGGATATAATATATATATTGCATGATATATATATGAAAGGGAACGCCTGAGGAGAGCTTTGCGTCCTATTAGTTAGTTGGTGGGGTAACGGCCTACCAAGGCGATGATAGGTAGCCGGCCTGAGAGGGTGGACGGCCACAAGGGGACTGAGATACGGCCCTTACTCTTACGGGAGGCAGCAGTGGGGAATATTGGACAATGGAGGGAACTCTGATCCAGCAATTCTGTGTGCATGAAGAAGGTTTTCGGATTGTAAAGTGCTTTCAGCAGGGAAGAAGAAAGTGACGGTACCTGCAGAAGAAGCGACGGCTAAATA
>GV2UCFN02I0GFX
GGTGAGTAACGCGTAAAGGACTTACCCTCAGGACTGGGATAACAGAGGGAAACTTCTGATAAGACCGGATATAATATATATATTGCATGATATATATATGAAAGGGAACGCCTGAGGAGAGCTTTGCGTCCTATTAGTTAGTTGGTGGGGTAACGGCCTACCAAGGCGATGATAGGTAGCCGGCCTGAGAGGGTGGACGGCCACAAGGGGACTGAGATACGGCCCTTACTCTTACGGGAGGCAGCAGTGGGGAATATTGGACAATGGAGGGAACTCTGATCCAGCAATTCTGTGTGCATGAAGAAGGTTTTCGGATTGTAAAGTGCTTTCAGCAGGGAAGAAGAAAGTGACGGTACCTGCAGAAGAAGCGACGGCTAAATA
>GV2UCFN02G0E0E
GGTGAGTAACGCGTAAAGGACTTACCCTCAGGACTGGGATAACAGAGGGAAACTTCTGATAAGACCGGATATAATATATATATTGCATGATATATATATGAAAGGGAACGCCTGAGGAGAGCTTTGCGTCCTATTAGTTAGTTGGTGGGGTAACGGCCTACCAAGGCGATGATAGGTAGCCGGCCTGAGAGGGTGGACGGCCACAAGGGGACTGAGATACGGCCCTTACTCTTACGGGAGGCAGCAGTGGGGAATATTGGACAATGGAGGGAACTCTGATCCAGCAATTCTGTGTGCATGAAGAAGGTTTTCGGATTGTAAAGTGCTTTCAGCAGGGAAGAAGAAAGTGACGGTACCTGCAGAAGAAGCGACGGCTAAATA
>GV2UCFN02F19D9
GGTGAGTAACGCGTAAAGGACTTACCCTCAGGACTGGGATAACAGAGGGAAACTTCTGATAAGACCGGATATAATATATATATTGCATGATATATATATGAAAGGGAACGCCTGAGGAGAGCTTTGCGTCCTATTAGTTAGTTGGTGGGGTAACGGCCTACCAAGGCGATGATAGGTAGCCGGCCTGAGAGGGTGGACGGCCACAAGGGGACTGAGATACGGCCCTTACTCTTACGGGAGGCAGCAGTGGGGAATATTGGACAATGGAGGGAACTCTGATCCAGCAATTCTGTGTGCATGAAGAAGGTTTTCGGATTGTAAAGTGCTTTCAGCAGGGAAGAAGAAAGTGACGGTACCTGCAGAAGAAGCGACGGCTAAATA
>GV2UCFN02F1GJP
GGTGAGTAACGCGTAAAGGACTTACCCTCAGGACTGGGATAACAGAGGGAAACTTCTGATAAGACCGGATATAATATATATATTGCATGATATATATATGAAAGGGAACGCCTGAGGAGAGCTTTGCGTCCTATTAGTTAGTTGGTGGGGTAACGGCCTACCAAGGCGATGATAGGTAGCCGGCCTGAGAGGGTGGACGGCCACAAGGGGACTGAGATACGGCCCTTACTCTTACGGGAGGCAGCAGTGGGGAATATTGGACAATGGAGGGAACTCTGATCCAGCAATTCTGTGTGCATGAAGAAGGTTTTCGGATTGTAAAGTGCTTTCAGCAGGGAAGAAGAAAGTGACGGTACCTGCAGAAGAAGCGACGGCTAAATA
>GV2UCFN02IQ521
GGTGAGTAACGCGTAAAGGACTTACCCTCAGGACTGGGATAACAGAGGGAAACTTCTGATAAGACCGGATATAATATATATATTGCATGATATATATATGAAAGGGAACGCCTGAGGAGAGCTTTGCGTCCTATTAGTTAGTTGGTGGGGTAACGGCCTACCAAGGCGATGATAGGTAGCCGGCCTGAGAGGGTGGACGGCCACAAGGGGACTGAGATACGGCCCTTACTCTTACGGGAGGCAGCAGTGGGGAATATTGGACAATGGAGGGAACTCTGATCCAGCAATTCTGTGTGCATGAAGAAGGTTTTCGGATTGTAAAGTGCTTTCAGCAGGGAAGAAGAAAGTGACGGTACCTGCAGAAGAAGCGACGGCTAAATA
>GV2UCFN02IVMSO
GGTGAGTAACGCGTAAAGGACTTACCCTCAGGACTGGGATAACAGAGGGAAACTTCTGATAAGACCGGATATAATATATATATTGCATGATATATATATGAAAGGGAACGCCTGAGGAGAGCTTTGCGTCCTATTAGTTAGTTGGTGGGGTAACGGCCTACCAAGGCGATGATAGGTAGCCGGCCTGAGAGGGTGGACGGCCACAAGGGGACTGAGATACGGCCCTTACTCTTACGGGAGGCAGCAGTGGGGAATATTGGACAATGGAGGGAACTCTGATCCAGCAATTCTGTGTGCATGAAGAAGGTTTTCGGATTGTAAAGTGCTTTCAGCAGGGAAGAAGAAAGTGACGGTACCTGCAGAAGAAGCGACGGCTAAATA
>GV2UCFN02H4TZE
GGTGAGTAACGCGTAAAGGACTTACCCTCAGGACTGGGATAACAGAGGGAAACTTCTGATAAGACCGGATATAATATATATATTGCATGATATATATATGAAAGGGAACGCCTGAGGAGAGCTTTGCGTCCTATTAGTTAGTTGGTGGGGTAACGGCCTACCAAGGCGATGATAGGTAGCCGGCCTGAGAGGGTGGACGGCCACAAGGGGACTGAGATACGGCCCTTACTCTTACGGGAGGCAGCAGTGGGGAATATTGGACAATGGAGGGAACTCTGATCCAGCAATTCTGTGTGCATGAAGAAGGTTTTCGGATTGTAAAGTGCTTTCAGCAGGGAAGAAGAAAGTGACGGTACCTGCAGAAGAAGCGACGGCTAAATA
>GV2UCFN02JAQWG
GGTGAGTAACGCGTAAAGGACTTACCCTCAGGACTGGGATAACAGAGGGAAACTTCTGATAAGACCGGATATAATATATATATTGCATGATATATATATGAAAGGAAACGCCTGAGGAGAGCTTTGCGTCCTATTAGTTAGTTGGTGGGGTAACGGCCTACCAAGGCGATGATAGGTAGCCGGCCTGAGAGGGTGGACGGCCACAAGGGGACTGAGATACGGCCCTTACTCTTACGGGAGGCAGCAGTGGGGAATATTGGACAATGGAGGGAACTCTGATCCAGCAATTCTGTGTGCATGAAGAAGGTTTTCGGATTGTAAAGTGCTTTCAGCAGGGAAGAAGTAAGTGACGGTACCTGCAGAAGAAGCGACGGCTAAATA
>GV2UCFN02HOBHL
GGTGAGTAACGCGTAAAGGACTTACCCTCAGGACTGGGATAACAGAGGGAAACTTCTGATAAGACCGGATATAATATATATATTGCATGATAAATATATGAAAGGAAACGCCTGAGGAGAGCTTTGCGTCCTATTAGTTAGTTGGTGGGGTAACGGCCTACCAAGGCGATGATAGGTAGCCGGCCTGAGAGGGTGGACGGCCACAAGGGGACTGAGATACGGCCCTTACTCTTACGGGAGGCAGCAGTGGGGAATATTGGACAATGGAGGGAACTCTGATCCAGCAATTCTGTGTGCATGAAGAAGGTTTTCGGATTGTAAAGTGCTTTCAGCAGGGAAGAAGAAAGTGACGGTACCTGCAGAAGAAGCGACGGCTAAATA
>GV2UCFN02F7H5C
GGTGAGTAACGCGTAAAGGACTTACCCTCAGGACTGGGATAACAGAGGGAAACTTCTGATAAGACCGGATATAATATATATATTGCATGATAAATATATGAAAGGAAACGCCTGAGGAGAGCTTTGCGTCCTATTAGTTAGTTGGTGGGGTAACGGCCTACCAAGGCGATGATAGGTAGCCGGCCTGAGAGGGTGGACGGCCACAAGGGGACTGAGATACGGCCCTTACTCTTACGGGAGGCAGCAGTGGGGAATATTGGACAATGGAGGGAACTCTGATCCAGCAATTCTGTGTGCATGAAGAAGGTTTTCGGATTGTAAAGTGCTTTCAGCAGGGAAGAAGAAAGTGACGGTACCTGCAGAAGAAGCGACGGCTAAATA
>G35JFLI02G856P
GGTGAGTAACGCGTAAAGGACTTACCCTCAGGACTGGGATAACAGAGGGAAACTTCTGATAAGACCGGATATAATATATGTATTGCATGATATATATATGAAAGGGAACGCCTGAGGAGAGCTTTGCGTCCTATTAGTTAGTTGGTGGGGTAACGGCCTACCAAGGCGATGATAGGTAGCCGGCCTGAGAGGGTGGACGGCCACAAGGGGACTGAGATACGGCCCTTACTCTTACGGGAGGCAGCAGTGGGGAATATTGGACAATGGAGGGAACTCTGATCCAGCAATTCTGTGTGCATGAAGAAGGTTTTCGGATTGTAAAGTGCTTTCAGCAGGGAAGAAGAAAGTGACGGTACCTGCAGAAGAAGCGACGGCTAAATA
>G35JFLI02FZRL9
GGTGAGTAACGCGTAAAGGACTTACCCTCAGGACTGGGATAACAGAGGGAAACTTCTGATAAGACCGGATATAATATATGTATTGCATGATATATATATGAAAGGGAACGCCTGAGGAGAGCTTTGCGTCCTATTAGTTAGTTGGTGGGGTAACGGCCTACCAAGGCGATGATAGGTAGCCGGCCTGAGAGGGTGGACGGCCACAAGGGGACTGAGATACGGCCCTTACTCTTACGGGAGGCAGCAGTGGGGAATATTGGACAATGGAGGGAACTCTGATCCAGCAATTCTGTGTGCATGAAGAAGGTTTTCGGATTGTAAAGTGCTTTCAGCAGGGAAGAAGAAAGTGACGGTACCTGCAGAAGAAGCGACGGCTAAATA
>G35JFLI02JNDX7
GGTGAGTAACGCGTAAAGGACTTACCCTCAGGACTGGGATAACAGAGGGAAACTTCTGATAAGACCGGATATAATATATGTATTGCATGATATATATATGAAAGGTAACGCCTGAGGAGAGCTTTGCGTCCTATTAGTTAGTTGGTGGGGTAACGGCCTACCAAGGCGATGATAGGTAGCCGGCCTGAGAGGGTGGACGGCCACAAGGGGACTGAGATACGGCCCTTACTCTTACGGGAGGCAGCAGTGGGGAATATTGGACAATGGAGGTAACTCTGATCCAGCAATTCTGTGTGCATGAAGAAGGTTTTCGGATTGTAAAGTGCTTTCAGCAGGGAAGAAGAAAGTGACGGTACCTGCAGAAGAAGCGACGGCTAAATA
>G35JFLI02FXQH7
GGTGAGTAACGCGTAAAGGACTTACCCTCAGGACTGGGATAACAGAGGGAAACTTCTGATAAGACCGGATATAATATATGTATTGCATGATATATATATGAAAGGTAACGCCTGAGGAGAGCTTTGCGTCCTATTAGTTAGTTGGTGGGGTAACGGCCTACCAAGGCGATGATAGGTAGCCGGCCTGAGAGGGTGGACGGCCACAAGGGGACTGAGATACGGCCCTTACTCTTACGGGAGGCAGCAGTGGGGAATATTGGACAATGGAGGTAACTCTGATCCAGCAATTCTGTGTGCATGAAGAAGGTTTTCGGATTGTAAAGTGCTTTCAGCAGGGAAGAAGAAAGTGACGGTACCTGCAGAAGAAGCGACGGCTAAATA
>GV2UCFN02G3Y08
GGTGAGTAACGCGTAAAGGACTTACCCTCAGGACTGGGATAACAGAGGGAAACTTCTGATAAGACCGGATATAATATATGTATTGCATGATATATATATGAAAGGGAACGCCTGAGGAGAGCTTTGCGTCCTATTAGTTAGTTGGTGGGGTAACGGCCTACCAAGGCGATGATAGGTAGCCGGCCTGAGAGGGTGGACGGCCACAAGGGGACTGAGATACGGCCCTTACTCTTACGGGAGGCAGCAGTGGGGAATATTGGACAATGGAGGTAACTCTGATCCAGCAATTCTGTGTGCATGAAGAAGGTTTTCGGATTGTAAAGTGCTTTCAGCAGGGAAGAAGAAAGTGACGGTACCTGCAGAAGAAGCGACGGCTAAATA
>GV2UCFN02JYEGO
GGTGAGTAACGCGTAAAGGACTTACCCTCAGGACTGGGATAACAGAGGGAAACTTCTGATAAGACCGGATATAATATATGTATTGCATGATATATATATGAAAGGGAACGCCTGAGGAGAGCTTTGCGTCCTATTAGTTAGTTGGTGGGGTAACGGCCTACCAAGGCGATGATAGGTAGCCGGCCTGAGAGGGTGGACGGCCACAAGGGGACTGAGATACGGCCCTTACTCTTACGGGAGGCAGCAGTGGGGAATATTGGACAATGGAGGTAACTCTGATCCAGCAATTCTGTGTGCATGAAGAAGGTTTTCGGATTGTAAAGTGCTTTCAGCAGGGAAGAAGAAAGTGACGGTACCTGCAGAAGAAGCGACGGCTAAATA
>GV2UCFN02GRFR4
GGTGAGTAACGCGTAAAGGACTTACCCTCAGGACTGGGATAACAGAGGGAAACTTCTGATAAGACCGGATATAATATATGTATTGCATGATATATATATGAAAGGGAACGCCTGAGGAGAGCTTTGCGTCCTATTAGTTAGTTGGTGGGGTAACGGCCTACCAAGGCGATGATAGGTAGCCGGCCTGAGAGGGTGGACGGCCACAAGGGGACTGAGATACGGCCCTTACTCTTACGGGAGGCAGCAGTGGGGAATATTGGACAATGGAGGTAACTCTGATCCAGCAATTCTGTGTGCATGAAGAAGGTTTTCGGATTGTAAAGTGCTTTCAGCAGGGAAGAAGAAAGTGACGGTACCTGCAGAAGAAGCGACGGCTAAATA
>GV2UCFN02H6V5M
GGTGAGTAACGCGTAAAGGACTTACCCTCAGGACTGGGATAACAGAGGGAAACTTCTGATAAGACCGGATATAATATATGTATTGCATGATATATATATGAAAGGGAACGCCTGAGGAGAGCTTTGCGTCCTATTAGTTAGTTGGTGGGGTAACGGCCTACCAAGGCGATGATAGGTAGCCGGCCTGAGAGGGTGGACGGCCACAAGGGGACTGAGATACGGCCCTTACTCTTACGGGAGGCAGCAGTGGGGAATATTGGACAATGGAGGTAACTCTGATCCAGCAATTCTGTGTGCATGAAGAAGGTTTTCGGATTGTAAAGTGCTTTCAGCAGGGAAGAAGAAAGTGACGGTACCTGCAGAAGAAGCGACGGCTAAATA
>GV2UCFN02GD56W
GGTGAGTAACGCGTAAAGGACTTACCCTCAGGACTGGGATAACAGAGGGAAACTTCTGATAAGACCGGATATAATATATGTATTGCATGATATATATATGAAAGGGAACGCCTGAGGAGAGCTTTGCGTCCTATTAGTTAGTTGGTGGGGTAACGGCCTACCAAGGCGATGATAGGTAGCCGGCCTGAGAGGGTGGACGGCCACAAGGGGACTGAGATACGGCCCTTACTCTTACGGGAGGCAGCAGTGGGGAATATTGGACAATGGAGGTAACTCTGATCCAGCAATTCTGTGTGCATGAAGAAGGTTTTCGGATTGTAAAGTGCTTTCAGCAGGGAAGAAGAAAGTGACGGTACCTGCAGAAGAAGCGACGGCTAAATA
>GV2UCFN02JHEP5
GGTGAGTAACGCGTAAAGGACTTACCCTCAGGACTGGGATAACAGAGGGAAACTTCTGATAAGACCGGATATAATATATGTATTGCATGATATATATATGAAAGGGAACGCCTGAGGAGAGCTTTGCGTCCTATTAGTTAGTTGGTGGGGTAACGGCCTACCAAGGCGATGATAGGTAGCCGGCCTGAGAGGGTGGACGGCCACAAGGGGACTGAGATACGGCCCTTACTCTTACGGGAGGCAGCAGTGGGGAATATTGGACAATGGAGGTAACTCTGATCCAGCAATTCTGTGTGCATGAAGAAGGTTTTCGGATTGTAAAGTGCTTTCAGCAGGGAAGAAGAAAGTGACGGTACCTGCAGAAGAAGCGACGGCTAAATA
>GV2UCFN02J1GSG
GGTGAGTAACGCGTAAAGGACTTACCCTCAGGACTGGGATAACAGAGGGAAACTTCTGATAAGACCGGATATAATATATGTATTGCATGATATATATATGAAAGGGAACGCCTGAGGAGAGCTTTGCGTCCTATTAGTTAGTTGGTGGGGTAACGGCCTACCAAGGCGATGATAGGTAGCCGGCCTGAGAGGGTGGACGGCCACAAGGGGACTGAGATACGGCCCTTACTCTTACGGGAGGCAGCAGTGGGGAATATTGGACAATGGAGGTAACTCTGATCCAGCAATTCTGTGTGCATGAAGAAGGTTTTCGGATTGTAAAGTGCTTTCAGCAGGGAAGAAGAAAGTGACGGTACCTGCAGAAGAAGCGACGGCTAAATA
>GV2UCFN02GZQ9O
GGTGAGTAACGCGTAAAGGACTTACCCTCAGGACTGGGATAACAGAGGGAAACTTCTGATAAGACCGGATATAATATATGTATTGCATGATATATATATGAAAGGGAACGCCTGAGGAGAGCTTTGCGTCCTATTAGTTAGTTGGTGGGGTAACGGCCTACCAAGGCGATGATAGGTAGCCGGCCTGAGAGGGTGGACGGCCACAAGGGGACTGAGATACGGCCCTTACTCTTACGGGAGGCAGCAGTGGGGAATATTGGACAATGGAGGTAACTCTGATCCAGCAATTCTGTGTGCATGAAGAAGGTTTTCGGATTGTAAAGTGCTTTCAGCAGGGAAGAAGAAAGTGACGGTACCTGCAGAAGAAGCGACGGCTAAATA
>GV2UCFN02F9GYP
GGTGAGTAACGCGTAAAGGACTTACCCTCAGGACTGGGATAACAGAGGGAAACTTCTGATAAGACCGGATATAATATATGTATTGCATGATATATATATGAAAGGGAACGCCTGAGGAGAGCTTTGCGTCCTATTAGTTAGTTGGTGGGGTAACGGCCTACCAAGGCGATGATAGGTAGCCGGCCTGAGAGGGTGGACGGCCACAAGGGGACTGAGATACGGCCCTTACTCTTACGGGAGGCAGCAGTGGGGAATATTGGACAATGGAGGTAACTCTGATCCAGCAATTCTGTGTGCATGAAGAAGGTTTTCGGATTGTAAAGTGCTTTCAGCAGGGAAGAAGAAAGTGACGGTACCTGCAGAAGAAGCGACGGCTAAATA
>GV2UCFN02J4MPE
GGTGAGTAACGCGTAAAGGACTTACCCTCAGGACTGGGATAACAGAGGGAAACTTCTGATAAGACCGGATATAATATATGTATTGCATGATATATATATGAAAGGGAACGCCTGAGGAGAGCTTTGCGTCCTATTAGTTAGTTGGTGGGGTAACGGCCTACCAAGGCGATGATAGGTAGCCGGCCTGAGAGGGTGGACGGCCACAAGGGGACTGAGATACGGCCCTTACTCTTACGGGAGGCAGCAGTGGGGAATATTGGACAATGGAGGTAACTCTGATCCAGCAATTCTGTGTGCATGAAGAAGGTTTTCGGATTGTAAAGTGCTTTCAGCAGGGAAGAAGAAAGTGACGGTACCTGCAGAAGAAGCGACGGCTAAATA
>GV2UCFN02ISF8R
GGTGAGTAACGCGTAAAGGACTTACCCTCAGGACTGGGATAACAGAGGGAAACTTCTGATAAGACCGGATATAATATATGTATTGCATGATATATATATGAAAGGGAACGCCTGAGGAGAGCTTTGCGTCCTATTAGTTAGTTGGTGGGGTAACGGCCTACCAAGGCGATGATAGGTAGCCGGCCTGAGAGGGTGGACGGCCACAAGGGGACTGAGATACGGCCCTTACTCTTACGGGAGGCAGCAGTGGGGAATATTGGACAATGGAGGTAACTCTGATCCAGCAATTCTGTGTGCATGAAGAAGGTTTTCGGATTGTAAAGTGCTTTCAGCAGGGAAGAAGAAAGTGACGGTACCTGCAGAAGAAGCGACGGCTAAATA
>GV2UCFN02GTJSC
GGTGAGTAACGCGTAAAGGACTTACCCTCAGGACTGGGATAACAGAGGGAAACTTCTGATAAGACCGGATATAATATATGTATTGCATGATATATATATGAAAGGGAACGCCTGAGGAGAGCTTTGCGTCCTATTAGTTAGTTGGTGGGGTAACGGCCTACCAAGGCGATGATAGGTAGCCGGCCTGAGAGGGTGGACGGCCACAAGGGGACTGAGATACGGCCCTTACTCTTACGGGAGGCAGCAGTGGGGAATATTGGACAATGGAGGTAACTCTGATCCAGCAATTCTGTGTGCATGAAGAAGGTTTTCGGATTGTAAAGTGCTTTCAGCAGGGAAGAAGAAAGTGACGGTACCTGCAGAAGAAGCGACGGCTAAATA
>GV2UCFN02INHAT
GGTGAGTAACGCGTAAAGGACTTACCCTCAGGACTGGGATAACAGAGGGAAACTTCTGATAAGACCGGATATAATATATGTATTGCATGATATATATATGAAAGGGAACGCCTGAGGAGAGCTTTGCGTCCTATTAGTTAGTTGGTGGGGTAACGGCCTACCAAGGCGATGATAGGTAGCCGGCCTGAGAGGGTGGACGGCCACAAGGGGACTGAGATACGGCCCTTACTCTTACGGGAGGCAGCAGTGGGGAATATTGGACAATGGAGGTAACTCTGATCCAGCAATTCTGTGTGCATGAAGAAGGTTTTCGGATTGTAAAGTGCTTTCAGCAGGGAAGAAGAAAGTGACGGTACCTGCAGAAGAAGCGACGGCTAAATA
>GV2UCFN02G3GL5
GGTGAGTAACGCGTAAAGGACTTACCCTCAGGACTGGGATAACAGAGGGAAACTTCTGATAAGACCGGATATAATATATGTATTGCATGATATATATATGAAAGGGAACGCCTGAGGAGAGCTTTGCGTCCTATTAGTTAGTTGGTGGGGTAACGGCCTACCAAGGCGATGATAGGTAGCCGGCCTGAGAGGGTGGACGGCCACAAGGGGACTGAGATACGGCCCTTACTCTTACGGGAGGCAGCAGTGGGGAATATTGGACAATGGAGGTAACTCTGATCCAGCAATTCTGTGTGCATGAAGAAGGTTTTCGGATTGTAAAGTGCTTTCAGCAGGGAAGAAGAAAGTGACGGTACCTGCAGAAGAAGCGACGGCTAAATA
>GV2UCFN02HLEXF
GGTGAGTAACGCGTAAAGGACTTACCCTCAGGACTGGGATAACAGAGGGAAACTTCTGATAAGACCGGATATAATATATGTATTGCATGATATATATATGAAAGGGAACGCCTGAGGAGAGCTTTGCGTCCTATTAGTTAGTTGGTGGGGTAACGGCCTACCAAGGCGATGATAGGTAGCCGGCCTGAGAGGGTGGACGGCCACAAGGGGACTGAGATACGGCCCTTACTCTTACGGGAGGCAGCAGTGGGGAATATTGGACAATGGAGGTAACTCTGATCCAGCAATTCTGTGTGCATGAAGAAGGTTTTCGGATTGTAAAGTGCTTTCAGCAGGGAAGAAGAAAGTGACGGTACCTGCAGAAGAAGCGACGGCTAAATA
>GV2UCFN02F1UHA
GGTGAGTAACGCGTAAAGGACTTACCCTCAGGACTGGGATAACAGAGGGAAACTTCTGATAAGACCGGATATAATATATGTATTGCATGATATATATATGAAAGGGAACGCCTGAGGAGAGCTTTGCGTCCTATTAGTTAGTTGGTGGGGTAACGGCCTACCAAGGCGATGATAGGTAGCCGGCCTGAGAGGGTGGACGGCCACAAGGGGACTGAGATACGGCCCTTACTCTTACGGGAGGCAGCAGTGGGGAATATTGGACAATGGAGGTAACTCTGATCCAGCAATTCTGTGTGCATGAAGAAGGTTTTCGGATTGTAAAGTGCTTTCAGCAGGGAAGAAGAAAGTGACGGTACCTGCAGAAGAAGCGACGGCTAAATA
>GV2UCFN02JCQMP
GGTGAGTAACGCGTAAAGGACTTACCCTCAGGACTGGGATAACAGAGGGAAACTTCTGATAAGACCGGATATAATATATGTATTGCATGATATATATATGAAAGGGAACGCCTGAGGAGAGCTTTGCGTCCTATTAGTTAGTTGGTGGGGTAACGGCCTACCAAGGCGATGATAGGTAGCCGGCCTGAGAGGGTGGACGGCCACAAGGGGACTGAGATACGGCCCTTACTCTTACGGGAGGCAGCAGTGGGGAATATTGGACAATGGAGGTAACTCTGATCCAGCAATTCTGTGTGCATGAAGAAGGTTTTCGGATTGTAAAGTGCTTTCAGCAGGGAAGAAGAAAGTGACGGTACCTGCAGAAGAAGCGACGGCTAAATA
>GV2UCFN02JR734
GGTGAGTAACGCGTAAAGGACTTACCCTCAGGACTGGGATAACAGAGGGAAACTTCTGATAAGACCGGATATAATATATGTATTGCATGATATATATATGAAAGGGAACGCCTGAGGAGAGCTTTGCGTCCTATTAGTTAGTTGGTGGGGTAACGGCCTACCAAGGCGATGATAGGTAGCCGGCCTGAGAGGGTGGACGGCCACAAGGGGACTGAGATACGGCCCTTACTCTTACGGGAGGCAGCAGTGGGGAATATTGGACAATGGAGGTAACTCTGATCCAGCAATTCTGTGTGCATGAAGAAGGTTTTCGGATTGTAAAGTGCTTTCAGCAGGGAAGAAGAAAGTGACGGTACCTGCAGAAGAAGCGACGGCTAAATA
>GV2UCFN02IRQ8Q
GGTGAGTAACGCGTAAAGGACTTACCCTCAGGACTGGGATAACAGAGGGAAACTTCTGATAAGACCGGATATAATATATGTATTGCATGATATATATATGAAAGGGAACGCCTGAGGAGAGCTTTGCGTCCTATTAGTTAGTTGGTGGGGTAACGGCCTACCAAGGCGATGATAGGTAGCCGGCCTGAGAGGGTGGACGGCCACAAGGGGACTGAGATACGGCCCTTACTCTTACGGGAGGCAGCAGTGGGGAATATTGGACAATGGAGGTAACTCTGATCCAGCAATTCTGTGTGCATGAAGAAGGTTTTCGGATTGTAAAGTGCTTTCAGCAGGGAAGAAGAAAGTGACGGTACCTGCAGAAGAAGCGACGGCTAAATA
>GV2UCFN02I0OYC
GGTGAGTAACGCGTAAAGGACTTACCCTCAGGACTGGGATAACAGAGGGAAACTTCTGATAAGACCGGATATAATATATGTATTGCATGATATATATATGAAAGGGAACGCCTGAGGAGAGCTTTGCGTCCTATTAGTTAGTTGGTGGGGTAACGGCCTACCAAGGCGATGATAGGTAGCCGGCCTGAGAGGGTGGACGGCCACAAGGGGACTGAGATACGGCCCTTACTCTTACGGGAGGCAGCAGTGGGGAATATTGGACAATGGAGGTAACTCTGATCCAGCAATTCTGTGTGCATGAAGAAGGTTTTCGGATTGTAAAGTGCTTTCAGCAGGGAAGAAGAAAGTGACGGTACCTGCAGAAGAAGCGACGGCTAAATA
>GV2UCFN02JQTV4
GGTGAGTAACGCGTAAAGGACTTACCCTCAGGACTGGGATAACAGAGGGAAACTTCTGATAAGACCGGATATAATATATGTATTGCATGATATATATATGAAAGGGAACGCCTGAGGAGAGCTTTGCGTCCTATTAGTTAGTTGGTGGGGTAACGGCCTACCAAGGCGATGATAGGTAGCCGGCCTGAGAGGGTGGACGGCCACAAGGGGACTGAGATACGGCCCTTACTCTTACGGGAGGCAGCAGTGGGGAATATTGGACAATGGAGGTAACTCTGATCCAGCAATTCTGTGTGCATGAAGAAGGTTTTCGGATTGTAAAGTGCTTTCAGCAGGGAAGAAGAAAGTGACGGTACCTGCAGAAGAAGCGACGGCTAAATA
>GV2UCFN02FF6F7
GGTGAGTAACGCGTAAAGGACTTACCCTCAGGACTGGGATAACAGAGGGAAACTTCTGATAAGACCGGATATAATATATGTATTGCATGATATATATATGAAAGGGAACGCCTGAGGAGAGCTTTGCGTCCTATTAGTTAGTTGGTGGGGTAACGGCCTACCAAGGCGATGATAGGTAGCCGGCCTGAGAGGGTGGACGGCCACAAGGGGACTGAGATACGGCCCTTACTCTTACGGGAGGCAGCAGTGGGGAATATTGGACAATGGAGGTAACTCTGATCCAGCAATTCTGTGTGCATGAAGAAGGTTTTCGGATTGTAAAGTGCTTTCAGCAGGGAAGAAGAAAGTGACGGTACCTGCAGAAGAAGCGACGGCTAAATA
>GV2UCFN02GLHFZ
GGTGAGTAACGCGTAAAGGACTTACCCTCAGGACTGGGATAACAGAGGGAAACTTCTGATAAGACCGGATATAATATATGTATTGCATGATATATATATGAAAGGGAACGCCTGAGGAGAGCTTTGCGTCCTATTAGTTAGTTGGTGGGGTAACGGCCTACCAAGGCGATGATAGGTAGCCGGCCTGAGAGGGTGGACGGCCACAAGGGGACTGAGATACGGCCCTTACTCTTACGGGAGGCAGCAGTGGGGAATATTGGACAATGGAGGTAACTCTGATCCAGCAATTCTGTGTGCATGAAGAAGGTTTTCGGATTGTAAAGTGCTTTCAGCAGGGAAGAAGAAAGTGACGGTACCTGCAGAAGAAGCGACGGCTAAATA
>GV2UCFN02I7J29
GGTGAGTAACGCGTAAAGGACTTACCCTCAGGACTGGGATAACAGAGGGAAACTTCTGATAAGACCGGATATAATATATGTATTGCATGATATATATATGAAAGGGAACGCCTGAGGAGAGCTTTGCGTCCTATTAGTTAGTTGGTGGGGTAACGGCCTACCAAGGCGATGATAGGTAGCCGGCCTGAGAGGGTGGACGGCCACAAGGGGACTGAGATACGGCCCTTACTCTTACGGGAGGCAGCAGTGGGGAATATTGGACAATGGAGGTAACTCTGATCCAGCAATTCTGTGTGCATGAAGAAGGTTTTCGGATTGTAAAGTGCTTTCAGCAGGGAAGAAGAAAGTGACGGTACCTGCAGAAGAAGCGACGGCTAAATA
>GV2UCFN02GOJOG
GGTGAGTAACGCGTAAAGGACTTACCCTCAGGACTGGGATAACAGAGGGAAACTTCTGATAAGACCGGATATAATATATGTATTGCATGATATATATATGAAAGGGAACGCCTGAGGAGAGCTTTGCGTCCTATTAGTTAGTTGGTGGGGTAACGGCCTACCAAGGCGATGATAGGTAGCCGGCCTGAGAGGGTGGACGGCCACAAGGGGACTGAGATACGGCCCTTACTCTTACGGGAGGCAGCAGTGGGGAATATTGGACAATGGAGGTAACTCTGATCCAGCAATTCTGTGTGCATGAAGAAGGTTTTCGGATTGTAAAGTGCTTTCAGCAGGGAAGAAGAAAGTGACGGTACCTGCAGAAGAAGCGACGGCTAAATA
>GV2UCFN02G5WSS
GGTGAGTAACGCGTAAAGGACTTACCCTCAGGACTGGGATAACAGAGGGAAACTTCTGATAAGACCGGATATAATATATGTATTGCATGATATATATATGAAAGGGAACGCCTGAGGAGAGCTTTGCGTCCTATTAGTTAGTTGGTGGGGTAACGGCCTACCAAGGCGATGATAGGTAGCCGGCCTGAGAGGGTGGACGGCCACAAGGGGACTGAGATACGGCCCTTACTCTTACGGGAGGCAGCAGTGGGGAATATTGGACAATGGAGGTAACTCTGATCCAGCAATTCTGTGTGCATGAAGAAGGTTTTCGGATTGTAAAGTGCTTTCAGCAGGGAAGAAGAAAGTGACGGTACCTGCAGAAGAAGCGACGGCTAAATA
>GV2UCFN02GVWRX
GGTGAGTAACGCGTAAAGGACTTACCCTCAGGACTGGGATAACAGAGGGAAACTTCTGATAAGACCGGATATAATATATGTATTGCATGATATATATATGAAAGGGAACGCCTGAGGAGAGCTTTGCGTCCTATTAGTTAGTTGGTGGGGTAACGGCCTACCAAGGCGATGATAGGTAGCCGGCCTGAGAGGGTGGACGGCCACAAGGGGACTGAGATACGGCCCTTACTCTTACGGGAGGCAGCAGTGGGGAATATTGGACAATGGAGGTAACTCTGATCCAGCAATTCTGTGTGCATGAAGAAGGTTTTCGGATTGTAAAGTGCTTTCAGCAGGGAAGAAGAAAGTGACGGTACCTGCAGAAGAAGCGACGGCTAAATA
>GV2UCFN02JZ9I4
GGTGAGTAACGCGTAAAGGACTTACCCTCAGGACTGGGATAACAGAGGGAAACTTCTGATAAGACCGGATATAATATATGTATTGCATGATATATATATGAAAGGGAACGCCTGAGGAGAGCTTTGCGTCCTATTAGTTAGTTGGTGGGGTAACGGCCTACCAAGGCGATGATAGGTAGCCGGCCTGAGAGGGTGGACGGCCACAAGGGGACTGAGATACGGCCCTTACTCTTACGGGAGGCAGCAGTGGGGAATATTGGACAATGGAGGTAACTCTGATCCAGCAATTCTGTGTGCATGAAGAAGGTTTTCGGATTGTAAAGTGCTTTCAGCAGGGAAGAAGAAAGTGACGGTACCTGCAGAAGAAGCGACGGCTAAATA
>GV2UCFN02J0MDJ
GGTGAGTAACGCGTAAAGGACTTACCCTCAGGACTGGGATAACAGAGGGAAACTTCTGATAAGACCGGATATAATATATGTATTGCATGATATATATATGAAAGGGAACGCCTGAGGAGAGCTTTGCGTCCTATTAGTTAGTTGGTGGGGTAACGGCCTACCAAGGCGATGATAGGTAGCCGGCCTGAGAGGGTGGACGGCCACAAGGGGACTGAGATACGGCCCTTACTCTTACGGGAGGCAGCAGTGGGGAATATTGGACAATGGAGGTAACTCTGATCCAGCAATTCTGTGTGCATGAAGAAGGTTTTCGGATTGTAAAGTGCTTTCAGCAGGGAAGAAGAAAGTGACGGTACCTGCAGAAGAAGCGACGGCTAAATA
>GV2UCFN02HWUOB
GGTGAGTAACGCGTAAAGGACTTACCCTCAGGACTGGGATAACAGAGGGAAACTTCTGATAAGACCGGATATAATATATGTATTGCATGATATATATATGAAAGGGAACGCCTGAGGAGAGCTTTGCGTCCTATTAGTTAGTTGGTGGGGTAACGGCCTACCAAGGCGATGATAGGTAGCCGGCCTGAGAGGGTGGACGGCCACAAGGGGACTGAGATACGGCCCTTACTCTTACGGGAGGCAGCAGTGGGGAATATTGGACAATGGAGGTAACTCTGATCCAGCAATTCTGTGTGCATGAAGAAGGTTTTCGGATTGTAAAGTGCTTTCAGCAGGGAAGAAGAAAGTGACGGTACCTGCAGAAGAAGCGACGGCTAAATA
>GV2UCFN02JET8F
GGTGAGTAACGCGTAAAGGACTTACCCTCAGGACTGGGATAACAGAGGGAAACTTCTGATAAGACCGGATATAATATATGTATTGCATGATATATATATGAAAGGGAACGCCTGAGGAGAGCTTTGCGTCCTATTAGTTAGTTGGTGGGGTAACGGCCTACCAAGGCGATGATAGGTAGCCGGCCTGAGAGGGTGGACGGCCACAAGGGGACTGAGATACGGCCCTTACTCTTACGGGAGGCAGCAGTGGGGAATATTGGACAATGGAGGTAACTCTGATCCAGCAATTCTGTGTGCATGAAGAAGGTTTTCGGATTGTAAAGTGCTTTCAGCAGGGAAGAAGAAAGTGACGGTACCTGCAGAAGAAGCGACGGCTAAATA
>GV2UCFN02F8AEU
GGTGAGTAACGCGTAAAGGACTTACCCTCAGGACTGGGATAACAGAGGGAAACTTCTGATAAGACCGGATATAATATATGTATTGCATGATATATATATGAAAGGGAACGCCTGAGGAGAGCTTTGCGTCCTATTAGTTAGTTGGTGGGGTAACGGCCTACCAAGGCGATGATAGGTAGCCGGCCTGAGAGGGTGGACGGCCACAAGGGGACTGAGATACGGCCCTTACTCTTACGGGAGGCAGCAGTGGGGAATATTGGACAATGGAGGTAACTCTGATCCAGCAATTCTGTGTGCATGAAGAAGGTTTTCGGATTGTAAAGTGCTTTCAGCAGGGAAGAAGAAAGTGACGGTACCTGCAGAAGAAGCGACGGCTAAATA
>GV2UCFN02F7BX9
GGTGAGTAACGCGTAAAGGACTTACCCTCAGGACTGGGATAACAGAGGGAAACTTCTGATAAGACCGGATATAATATATGTATTGCATGATATATATATGAAAGGGAACGCCTGAGGAGAGCTTTGCGTCCTATTAGTTAGTTGGTGGGGTAACGGCCTACCAAGGCGATGATAGGTAGCCGGCCTGAGAGGGTGGACGGCCACAAGGGGACTGAGATACGGCCCTTACTCTTACGGGAGGCAGCAGTGGGGAATATTGGACAATGGAGGTAACTCTGATCCAGCAATTCTGTGTGCATGAAGAAGGTTTTCGGATTGTAAAGTGCTTTCAGCAGGGAAGAAGAAAGTGACGGTACCTGCAGAAGAAGCGACGGCTAAATA
>GV2UCFN02GUCYT
GGTGAGTAACGCGTAAAGGACTTACCCTCAGGACTGGGATAACAGAGGGAAACTTCTGATAAGACCGGATATAATATATGTATTGCATGATATATATATGAAAGGGAACGCCTGAGGAGAGCTTTGCGTCCTATTAGTTAGTTGGTGGGGTAACGGCCTACCAAGGCGATGATAGGTAGCCGGCCTGAGAGGGTGGACGGCCACAAGGGGACTGAGATACGGCCCTTACTCTTACGGGAGGCAGCAGTGGGGAATATTGGACAATGGAGGTAACTCTGATCCAGCAATTCTGTGTGCATGAAGAAGGTTTTCGGATTGTAAAGTGCTTTCAGCAGGGAAGAAGAAAGTGACGGTACCTGCAGAAGAAGCGACGGCTAAATA
>GV2UCFN02F92Q0
GGTGAGTAACGCGTAAAGGACTTACCCTCAGGACTGGGATAACAGAGGGAAACTTCTGATAAGACCGGATATAATATATGTATTGCATGATATATATATGAAAGGGAACGCCTGAGGAGAGCTTTGCGTCCTATTAGTTAGTTGGTGGGGTAACGGCCTACCAAGGCGATGATAGGTAGCCGGCCTGAGAGGGTGGACGGCCACAAGGGGACTGAGATACGGCCCTTACTCTTACGGGAGGCAGCAGTGGGGAATATTGGACAATGGAGGTAACTCTGATCCAGCAATTCTGTGTGCATGAAGAAGGTTTTCGGATTGTAAAGTGCTTTCAGCAGGGAAGAAGAAAGTGACGGTACCTGCAGAAGAAGCGACGGCTAAATA
>GV2UCFN02F0WLD
GGTGAGTAACGCGTAAAGGACTTACCCTCAGGACTGGGATAACAGAGGGAAACTTCTGATAAGACCGGATATAATATATGTATTGCATGATATATATATGAAAGGGAACGCCTGAGGAGAGCTTTGCGTCCTATTAGTTAGTTGGTGGGGTAACGGCCTACCAAGGCGATGATAGGTAGCCGGCCTGAGAGGGTGGACGGCCACAAGGGGACTGAGATACGGCCCTTACTCTTACGGGAGGCAGCAGTGGGGAATATTGGACAATGGAGGTAACTCTGATCCAGCAATTCTGTGTGCATGAAGAAGGTTTTCGGATTGTAAAGTGCTTTCAGCAGGGAAGAAGAAAGTGACGGTACCTGCAGAAGAAGCGACGGCTAAATA
>GV2UCFN02JNNUT
GGTGAGTAACGCGTAAAGGACTTACCCTCAGGACTGGGATAACAGAGGGAAACTTCTGATAAGACCGGATATAATATATGTATTGCATGATATATATATGAAAGGGAACGCCTGAGGAGAGCTTTGCGTCCTATTAGTTAGTTGGTGGGGTAACGGCCTACCAAGGCGATGATAGGTAGCCGGCCTGAGAGGGTGGACGGCCACAAGGGGACTGAGATACGGCCCTTACTCTTACGGGAGGCAGCAGTGGGGAATATTGGACAATGGAGGTAACTCTGATCCAGCAATTCTGTGTGCATGAAGAAGGTTTTCGGATTGTAAAGTGCTTTCAGCAGGGAAGAAGAAAGTGACGGTACCTGCAGAAGAAGCGACGGCTAAATA
>GV2UCFN02ICL0B
GGTGAGTAACGCGTAAAGGACTTACCCTCAGGACTGGGATAACAGAGGGAAACTTCTGATAAGACCGGATATAATATATGTATTGCATGATATATATATGAAAGGGAACGCCTGAGGAGAGCTTTGCGTCCTATTAGTTAGTTGGTGGGGTAACGGCCTACCAAGGCGATGATAGGTAGCCGGCCTGAGAGGGTGGACGGCCACAAGGGGACTGAGATACGGCCCTTACTCTTACGGGAGGCAGCAGTGGGGAATATTGGACAATGGAGGTAACTCTGATCCAGCAATTCTGTGTGCATGAAGAAGGTTTTCGGATTGTAAAGTGCTTTCAGCAGGGAAGAAGAAAGTGACGGTACCTGCAGAAGAAGCGACGGCTAAATA
>GV2UCFN02JOGLL
GGTGAGTAACGCGTAAAGGACTTACCCTCAGGACTGGGATAACAGAGGGAAACTTCTGATAAGACCGGATATAATATATATATTGCATGATATATATATGAAAGGAAACGCCTGAGGAGAGCTTTGCGTCCTATTAGTTAGTTGGTGGGGTAACGGCCTACCAAGGCGATGATAGGTAGCCGGCCTGAGAGGGTGGACGGCCACAAGGGGACTGAGATACGGCCCTTACTCTTACGGGAGGCAGCAGTGGGGAATATTGGACAATGGAGGTAACTCTGATCCAGCAATTCTGTGTGCATGAAGAAGGTTTTCGGATTGTAAAGTGCTTTCAGCAGGGAAGAAGAAGATGACGGTACCTGCAGAAGAAGCGACGGCTAAATA
>G35JFLI02IFNT2
GGTGAGTAACGCGTAAAGGATTACCCTCAGGACTGGGATAACAGAGGGAAACTTCTGATAAGACCGGATATAATATATGTATTGCATGATATATATATGAAAGGAAACGCCTGAGGAGAGCTTTGCGTCCTATTAGTTAGTTGGTGGGGTAACGGCCTACCAAGGCGATGATAGGTAGCCGGCCTGAGAGGGTGGACGGCCACAAGGGGACTGAGATACGGCCCTTACTCTTACGGGAGGCAGCAGTGGGGGAATATTGGACAATGGAGGTAACTCTGATCCAGCAATTCTGTGTGCATGAAGAAGGTTTTCGGATTGTAAAGTGCTTTCAGCAGGGAAGAAGAAGATGACGGTACCTGCAGAAGAAGCGACGGCTAAATA
>GV2UCFN02JZ56J
GGTGAGTAACGCGTAAAGGACTTACCCTCAGGACTGGGATAACAGAGGGAAACTTCTGATAAGACTGGATATAATATATGTATTGCATGATATATATATGAAAGGTAACGCCTGAGGAGAGCTTTGCGTCCTATTAGTTAGTTGGTGGGGTAACGGCCTACCAAGGCGATGATAGGTAGCCGGCCTGAGAGGGTGGACGGCCACAAGGGGACTGAGATACGGCCCTTACTCTTACGGGAGGCAGCAGTGGGGAATATTGGACAATGGAGGGAACTCTGATCCAGCAATTCTGTGTGCATGAAGAAGGTTTTCGGATTGTAAAGTGCTTTCAGCAGGGAAGAAGAAGATGACGGTACCTGCAGAAGAAGCGACGGCTAAATA
