# Supplementary material for: Investigation of the Effect of Type 2 Diabetes Mellitus on Subgingival Plaque Microbiota by High-Throughput 16S rDNA Pyrosequencing
Source: PLoS One. 2013 Apr 22;8(4):e61516. doi: 10.1371/journal.pone.0061516 (PMC3632544; doi:10.1371/journal.pone.0061516)
Supplement: File S1 — FASTA-format sequences for all the OTUs. Sequences for each OTU are provided in a FASTA-format file. (ZIP) [file pone.0061516.s004.zip › OTU.allseq/Otu0181.fasta]

>G35JFLI02FTQE7
AGCGAGTAACGCGTGCTTAACCTGCCCCGAAGATGGGAATAACTGCAGAGATGTAGCTAATTCCCAATATGCTCACGATGGTGAAATTCCGATGTGAGGAAAGATTTATCGCTTCGGGAGGGGGTGCGTCCTATCAGGTAGTTGGTAGGGTAATGGCTACCAAGCCTATGACGGGTAACCGGTCTGAGATGATGTCCGGTCGCGATGGGACTGAGATACGGCCCATACTCCTACGGGAGGCAGCAGTGGGGAATCTTGCACAATGGACGAAAGTCTGATGCAGCAATTTCGCGTGAAGGATGAAGCATTACGGTGTGTAAACTTCTTTTTTGGCAGAAGACGAATGACGGTATGTCAAGAATAAGAGACGGCTAACTA
>G35JFLI02IXLTH
AGCGAGTAACGCGTGCTTAACCTGCCCCGAAGATGGGAATAACTGCAGAGATGTAGCTAATTCCCAATATGCTCACGATGGTGAAATTCCGATGTGAGGAAAGATTTATCGCTTCGGGAGGGGGTGCGTCCTATCAGGTAGTTGGTAGGGTAATGGCTACCAAGCCTATGACGGGTAACCGGTCTGAGATGATGTCCGGTCGCGATGGGACTGAGATACGGCCCATACTCCTACGGGAGGCAGCAGTGGGGAATCTTGCACAATGGACGAAAGTCTGATGCAGCAATTTCGCGTGAAGGATGAAGCATTACGGTGTGTAAACTTCTTTTTTGGCAGAAGACGAATGACGGTATGTCAAGAATAAGAGACGGCTAACTA
>GV2UCFN02GEMO5
AGCGAGTAACGCGTGCTTAACCTGCCCCGAAGATGGGTATAACTGCAGAGATGTAGCTAATTCCCAATATGCTCACGATGGTGAAATTCCAATGTGAGGAAAGATTTATCGCTTCGGGAGGGGGGTGCGTCCTATCAGGTAGTTGGTGGGGTAATGGCCTACCAAGCCTATGACGGGTAACCGGTCTGAGATGATGTCCGGTCGCGATGGGACTGAGATACGGCCCATACTCCTACGGGAGGCAGCAGTGGGGAATCTTGCACAATGGACGAAAGTCTGATGCAGCAATTTCGCGTGAAGGATGAAGCATTACGGTGTGTAAACTTCTTTTTTGGCAGAAGACGAATGACGGTATGTCAAGAATAAGAGACGGCTAACTA
>GV2UCFN02G9QNY
AGCGAGTAACGCGTGCTTAACCTGCCCCGAAGATGGGTATAACTGCAGAGATGTAGCTAATTCCCAATATGCTCACGATGGTGAAATTCCAATGTGAGGAAAGATTTATCGCTTCGGGAGGGGGGTGCGTCCTATCAGGTAGTTGGTGGGGTAATGGCCTACCAAGCCTATGACGGGTAACCGGTCTGAGATGATGTCCGGTCGCGATGGGACTGAGATACGGCCCATACTCCTACGGGAGGCAGCAGTGGGGAATCTTGCACAATGGACGAAAGTCTGATGCAGCAATTTCGCGTGAAGGATGAAGCATTACGGTGTGTAAACTTCTTTTTTGGCAGAAGACGAATGACGGTATGTCAAGAATAAGAGACGGCTAACTA
>GV2UCFN02HMUJ0
AGCGAGTAACGCGTGCTTAACCTGCCCCGAAGATGGGTATAACTGCAGAGATGTAGCTAATTCCCAATATGCTCACGATGGTGAAATTCCAATGTGAGGAAAGATTTATCGCTTCGGGAGGGGGGTGCGTCCTATCAGGTAGTTGGTGGGGTAATGGCCTACCAAGCCTATGACGGGTAACCGGTCTGAGATGATGTCCGGTCGCGATGGGACTGAGATACGGCCCATACTCCTACGGGAGGCAGCAGTGGGGAATCTTGCACAATGGACGAAAGTCTGATGCAGCAATTTCGCGTGAAGGATGAAGCATTACGGTGTGTAAACTTCTTTTTTGGCAGAAGACGAATGACGGTATGTCAAGAATAAGAGACGGCTAACTA
>GV2UCFN02GLPLT
AGCGAGTAACGCGTGCTTAACCTGCCCCGAAGATGGGTATAACTGCAGAGATGTAGCTAATTCCCAATATGCTCACGATGGTGAAATTCCAATGTGAGGAAAGATTTATCGCTTCGGGAGGGGGGTGCGTCCTATCAGGTAGTTGGTGGGGTAATGGCCTACCAAGCCTATGACGGGTAACCGGTCTGAGATGATGTCCGGTCGCGATGGGACTGAGATACGGCCCATACTCCTACGGGAGGCAGCAGTGGGGAATCTTGCACAATGGACGAAAGTCTGATGCAGCAATTTCGCGTGAAGGATGAAGCATTACGGTGTGTAAACTTCTTTTTTGGCAGAAGACGAATGACGGTATGTCAAGAATAAGAGACGGCTAACTA
>GV2UCFN02I74SX
AGCGAGTAACGCGTGCTTAACCTGCCCCGAAGATGGGTATAACTGCAGAGATGTAGCTAATTCCCAATATGCTCACGATGGTGAAATTCCAATGTGAGGAAAGATTTATCGCTTCGGGAGGGGGGTGCGTCCTATCAGGTAGTTGGTGGGGTAATGGCCTACCAAGCCTATGACGGGTAACCGGTCTGAGATGATGTCCGGTCGCGATGGGACTGAGATACGGCCCATACTCCTACGGGAGGCAGCAGTGGGGAATCTTGCACAATGGACGAAAGTCTGATGCAGCAATTTCGCGTGAAGGATGAAGCATTACGGTGTGTAAACTTCTTTTTTGGCAGAAGACGAATGACGGTATGTCAAGAATAAGAGACGGCTAACTA
>GV2UCFN02JXG4R
AGCGAGTAACGCGTGCTTAACCTGCCCCGAAGATGGGTATAACTGCAGAGATGTAGCTAATTCCCAATATGCTCACGATGGTGAAATTCCAATGTGAGGAAAGATTTATCGCTTCGGGAGGGGGGTGCGTCCTATCAGGTAGTTGGTGGGGTAATGGCCTACCAAGCCTATGACGGGTAACCGGTCTGAGATGATGTCCGGTCGCGATGGGACTGAGATACGGCCCATACTCCTACGGGAGGCAGCAGTGGGGAATCTTGCACAATGGACGAAAGTCTGATGCAGCAATTTCGCGTGAAGGATGAAGCATTACGGTGTGTAAACTTCTTTTTTGGCAGAAGACGAATGACGGTATGTCAAGAATAAGAGACGGCTAACTA
>GV2UCFN02F5EZZ
AGCGAGTAACGCGTGCTTAACCTGCCCCGAAGATGGGTATAACTGCAGAGATGTAGCTAATTCCCAATATGCTCACGATGGTGAAATTCCAATGTGAGGAAAGATTTATCGCTTCGGGAGGGGGGTGCGTCCTATCAGGTAGTTGGTGGGGTAATGGCCTACCAAGCCTATGACGGGTAACCGGTCTGAGATGATGTCCGGTCGCGATGGGACTGAGATACGGCCCATACTCCTACGGGAGGCAGCAGTGGGGAATCTTGCACAATGGACGAAAGTCTGATGCAGCAATTTCGCGTGAAGGATGAAGCATTACGGTGTGTAAACTTCTTTTTTGGCAGAAGACGAATGACGGTATGTCAAGAATAAGAGACGGCTAACTA
>GV2UCFN02HKKLI
AGCGAGTAACGCGTGCTTAACCTGCCCCGAAGATGGGTATAACTGCAGAGATGTAGCTAATTCCCAATATGCTCACGATGGTGAAATTCCAATGTGAGGAAAGATTTATCGCTTCGGGAGGGGGGTGCGTCCTATCAGGTAGTTGGTGGGGTAATGGCCTACCAAGCCTATGACGGGTAACCGGTCTGAGATGATGTCCGGTCGCGATGGGACTGAGATACGGCCCATACTCCTACGGGAGGCAGCAGTGGGGAATCTTGCACAATGGACGAAAGTCTGATGCAGCAATTTCGCGTGAAGGATGAAGCATTACGGTGTGTAAACTTCTTTTTTGGCAGAAGACGAATGACGGTATGTCAAGAATAAGAGACGGCTAACTA
>GV2UCFN02GT1IB
AGCGAGTAACGCGTGCTTAACCTGCCCCGAAGATGGGTATAACTGCAGAGATGTAGCTAATTCCCAATATGCTCACGATGGTGAAATTCCAATGTGAGGAAAGATTTATCGCTTCGGGAGGGGGGTGCGTCCTATCAGGTAGTTGGTGGGGTAATGGCCTACCAAGCCTATGACGGGTAACCGGTCTGAGATGATGTCCGGTCGCGATGGGACTGAGATACGGCCCATACTCCTACGGGAGGCAGCAGTGGGGAATCTTGCACAATGGACGAAAGTCTGATGCAGCAATTTCGCGTGAAGGATGAAGCATTACGGTGTGTAAACTTCTTTTTTGGCAGAAGACGAATGACGGTATGTCAAGAATAAGAGACGGCTAACTA
>GV2UCFN02FUV87
AGCGAGTAACGCGTGCTTAACCTGCCCCGAAGATGGGTATAACTGCAGAGATGTAGCTAATTCCCAATATGCTCACGATGGTGAAATTCCAATGTGAGGAAAGATTTATCGCTTCGGGAGGGGGGTGCGTCCTATCAGGTAGTTGGTGGGGTAATGGCCTACCAAGCCTATGACGGGTAACCGGTCTGAGATGATGTCCGGTCGCGATGGGACTGAGATACGGCCCATACTCCTACGGGAGGCAGCAGTGGGGAATCTTGCACAATGGACGAAAGTCTGATGCAGCAATTTCGCGTGAAGGATGAAGCATTACGGTGTGTAAACTTCTTTTTTGGCAGAAGACGAATGACGGTATGTCAAGAATAAGAGACGGCTAACTA
>GV2UCFN02FHBA6
AGCGAGTAACGCGTGCTTAACCTGCCCCGAAGATGGGTATAACTGCAGAGATGTAGCTAATTCCCAATATGCTCACGATGGTGAAATTCCAATGTGAGGAAAGATTTATCGCTTCGGGAGGGGGGTGCGTCCTATCAGGTAGTTGGTGGGGTAATGGCCTACCAAGCCTATGACGGGTAACCGGTCTGAGATGATGTCCGGTCGCGATGGGACTGAGATACGGCCCATACTCCTACGGGAGGCAGCAGTGGGGAATCTTGCACAATGGACGAAAGTCTGATGCAGCAATTTCGCGTGAAGGATGAAGCATTACGGTGTGTAAACTTCTTTTTTGGCAGAAGACGAATGACGGTATGTCAAGAATAAGAGACGGCTAACTA
>GV2UCFN02IPU5Z
AGCGAGTAACGCGTGCTTAACCTGCCCCGAAGATGGGTATAACTGCAGAGATGTAGCTAATTCCCAATATGCTCACGATGGTGAAATTCCAATGTGAGGAAAGATTTATCGCTTCGGGAGGGGGGTGCGTCCTATCAGGTAGTTGGTGGGGTAATGGCCTACCAAGCCTATGACGGGTAACCGGTCTGAGATGATGTCCGGTCGCGATGGGACTGAGATACGGCCCATACTCCTACGGGAGGCAGCAGTGGGGAATCTTGCACAATGGACGAAAGTCTGATGCAGCAATTTCGCGTGAAGGATGAAGCATTACGGTGTGTAAACTTCTTTTTTGGCAGAAGACGAATGACGGTATGTCAAGAATAAGAGACGGCTAACTA
>GV2UCFN02GEJ48
AGCGAGTAACGCGTGCTTAACCTGCCCCGAAGATGGGTATAACTGCAGAGATGTAGCTAATTCCCAATATGCTCACGATGGTGAAATTCCAATGTGAGGAAAGATTTATCGCTTCGGGAGGGGGGTGCGTCCTATCAGGTAGTTGGTGGGGTAATGGCCTACCAAGCCTATGACGGGTAACCGGTCTGAGATGATGTCCGGTCGCGATGGGACTGAGATACGGCCCATACTCCTACGGGAGGCAGCAGTGGGGAATCTTGCACAATGGACGAAAGTCTGATGCAGCAATTTCGCGTGAAGGATGAAGCATTACGGTGTGTAAACTTCTTTTTTGGCAGAAGACGAATGACGGTATGTCAAGAATAAGAGACGGCTAACTA
>GV2UCFN02H6FZ6
AGCGAGTAACGCGTGCTTAACCTGCCCCGAAGATGGGTATAACTGCAGAGATGTAGCTAATTCCCAATATGCTCACGATGGTGAAATTCCAATGTGAGGAAAGATTTATCGCTTCGGGAGGGGGGTGCGTCCTATCAGGTAGTTGGTGGGGTAATGGCCTACCAAGCCTATGACGGGTAACCGGTCTGAGATGATGTCCGGTCGCGATGGGACTGAGATACGGCCCATACTCCTACGGGAGGCAGCAGTGGGGAATCTTGCACAATGGACGAAAGTCTGATGCAGCAATTTCGCGTGAAGGATGAAGCATTACGGTGTGTAAACTTCTTTTTTGGCAGAAGACGAATGACGGTATGTCAAGAATAAGAGACGGCTAACTA
>GV2UCFN02FFS43
AGCGAGTAACGCGTGCTTAACCTGCCCCGAAGATGGGTATAACTGCAGAGATGTAGCTAATTCCCAATATGCTCACGATGGTGAAATTCCAATGTGAGGAAAGATTTATCGCTTCGGGAGGGGGGTGCGTCCTATCAGGTAGTTGGTGGGGTAATGGCCTACCAAGCCTATGACGGGTAACCGGTCTGAGATGATGTCCGGTCGCGATGGGACTGAGATACGGCCCATACTCCTACGGGAGGCAGCAGTGGGGAATCTTGCACAATGGACGAAAGTCTGATGCAGCAATTTCGCGTGAAGGATGAAGCATTACGGTGTGTAAACTTCTTTTTTGGCAGAAGACGAATGACGGTATGTCAAGAATAAGAGACGGCTAACTA
>GV2UCFN02F90DP
AGCGAGTAACGCGTGCTTAACCTGCCCCGAAGATGGGTATAACTGCAGAGATGTAGCTAATTCCCAATATGCTCACGATGGTGAAATTCCAATGTGAGGAAAGATTTATCGCTTCGGGAGGGGGGTGCGTCCTATCAGGTAGTTGGTGGGGTAATGGCCTACCAAGCCTATGACGGGTAACCGGTCTGAGATGATGTCCGGTCGCGATGGGACTGAGATACGGCCCATACTCCTACGGGAGGCAGCAGTGGGGAATCTTGCACAATGGACGAAAGTCTGATGCAGCAATTTCGCGTGAAGGATGAAGCATTACGGTGTGTAAACTTCTTTTTTGGCAGAAGACGAATGACGGTATGTCAAGAATAAGAGACGGCTAACTA
>GV2UCFN02IQLAW
AGCGAGTAACGCGTGCTTAACCTGCCCCGAAGATGGGTATAACTGCAGAGATGTAGCTAATTCCCAATATGCTCACGATGGTGAAATTCCAATGTGAGGAAAGATTTATCGCTTCGGGAGGGGGGTGCGTCCTATCAGGTAGTTGGTGGGGTAATGGCCTACCAAGCCTATGACGGGTAACCGGTCTGAGATGATGTCCGGTCGCGATGGGACTGAGATACGGCCCATACTCCTACGGGAGGCAGCAGTGGGGAATCTTGCACAATGGACGAAAGTCTGATGCAGCAATTTCGCGTGAAGGATGAAGCATTACGGTGTGTAAACTTCTTTTTTGGCAGAAGACGAATGACGGTATGTCAAGAATAAGAGACGGCTAACTA
>GV2UCFN02F9FG7
AGCGAGTAACGCGTGCTTAACCTGCCCCGAAGATGGGTATAACTGCAGAGATGTAGCTAATTCCCAATATGCTCACGATGGTGAAATTCCAATGTGAGGAAAGATTTATCGCTTCGGGAGGGGGGTGCGTCCTATCAGGTAGTTGGTGGGGTAATGGCCTACCAAGCCTATGACGGGTAACCGGTCTGAGATGATGTCCGGTCGCGATGGGACTGAGATACGGCCCATACTCCTACGGGAGGCAGCAGTGGGGAATCTTGCACAATGGACGAAAGTCTGATGCAGCAATTTCGCGTGAAGGATGAAGCATTACGGTGTGTAAACTTCTTTTTTGGCAGAAGACGAATGACGGTATGTCAAGAATAAGAGACGGCTAACTA
>GV2UCFN02IYDX7
AGCGAGTAACGCGTGCTTAACCTGCCCCGAAGATGGGTATAACTGCAGAGATGTAGCTAATTCCCAATATGCTCACGATGGTGAAATTCCAATGTGAGGAAAGATTTATCGCTTCGGGAGGGGGGTGCGTCCTATCAGGTAGTTGGTGGGGTAATGGCCTACCAAGCCTATGACGGGTAACCGGTCTGAGATGATGTCCGGTCGCGATGGGACTGAGATACGGCCCATACTCCTACGGGAGGCAGCAGTGGGGAATCTTGCACAATGGACGAAAGTCTGATGCAGCAATTTCGCGTGAAGGATGAAGCATTACGGTGTGTAAACTTCTTTTTTGGCAGAAGACGAATGACGGTATGTCAAGAATAAGAGACGGCTAACTA
>GV2UCFN02GAAJA
AGCGAGTAACGCGTGCTTAACCTGCCCCGAAGATGGGTATAACTGCAGAGATGTAGCTAATTCCCAATATGCTCACGATGGTGAAATTCCAATGTGAGGAAAGATTTATCGCTTCGGGAGGGGGGTGCGTCCTATCAGGTAGTTGGTGGGGTAATGGCCTACCAAGCCTATGACGGGTAACCGGTCTGAGATGATGTCCGGTCGCGATGGGACTGAGATACGGCCCATACTCCTACGGGAGGCAGCAGTGGGGAATCTTGCACAATGGACGAAAGTCTGATGCAGCAATTTCGCGTGAAGGATGAAGCATTACGGTGTGTAAACTTCTTTTTTGGCAGAAGACGAATGACGGTATGTCAAGAATAAGAGACGGCTAACTA
>GV2UCFN02JJ0JM
AGCGAGTAACGCGTGCTTAACCTGCCCCGAAGATGGGTATAACTGCAGAGATGTAGCTAATTCCCAATATGCTCACGATGGTGAAATTCCAATGTGAGGAAAGATTTATCGCTTCGGGAGGGGGGTGCGTCCTATCAGGTAGTTGGTGGGGTAATGGCCTACCAAGCCTATGACGGGTAACCGGTCTGAGATGATGTCCGGTCGCGATGGGACTGAGATACGGCCCATACTCCTACGGGAGGCAGCAGTGGGGAATCTTGCACAATGGACGAAAGTCTGATGCAGCAATTTCGCGTGAAGGATGAAGCATTACGGTGTGTAAACTTCTTTTTTGGCAGAAGACGAATGACGGTATGTCAAGAATAAGAGACGGCTAACTA
>GV2UCFN02IFOET
AGCGAGTAACGCGTGCTTAACCTGCCCCGAAGATGGGTATAACTGCAGAGATGTAGCTAATTCCCAATATGCTCACGATGGTGAAATTCCAATGTGAGGAAAGATTTATCGCTTCGGGAGGGGGGTGCGTCCTATCAGGTAGTTGGTGGGGTAATGGCCTACCAAGCCTATGACGGGTAACCGGTCTGAGATGATGTCCGGTCGCGATGGGACTGAGATACGGCCCATACTCCTACGGGAGGCAGCAGTGGGGAATCTTGCACAATGGACGAAAGTCTGATGCAGCAATTTCGCGTGAAGGATGAAGCATTACGGTGTGTAAACTTCTTTTTTGGCAGAAGACGAATGACGGTATGTCAAGAATAAGAGACGGCTAACTA
>GV2UCFN02FJJOR
AGCGAGTAACGCGTGCTTAACCTGCCCCGAAGATGGGTATAACTGCAGAGATGTAGCTAATTCCCAATATGCTCACGATGGTGAAATTCCAATGTGAGGAAAGATTTATCGCTTCGGGAGGGGGGTGCGTCCTATCAGGTAGTTGGTGGGGTAATGGCCTACCAAGCCTATGACGGGTAACCGGTCTGAGATGATGTCCGGTCGCGATGGGACTGAGATACGGCCCATACTCCTACGGGAGGCAGCAGTGGGGAATCTTGCACAATGGACGAAAGTCTGATGCAGCAATTTCGCGTGAAGGATGAAGCATTACGGTGTGTAAACTTCTTTTTTGGCAGAAGACGAATGACGGTATGTCAAGAATAAGAGACGGCTAACTA
>GV2UCFN02GQ5Q2
AGCGAGTAACGCGTGCTTAACCTGCCCCGAAGATGGGTATAACTGCAGAGATGTAGCTAATTCCCAATATGCTCACGATGGTGAAATTCCAATGTGAGGAAAGATTTATCGCTTCGGGAGGGGGGTGCGTCCTATCAGGTAGTTGGTGGGGTAATGGCCTACCAAGCCTATGACGGGTAACCGGTCTGAGATGATGTCCGGTCGCGATGGGACTGAGATACGGCCCATACTCCTACGGGAGGCAGCAGTGGGGAATCTTGCACAATGGACGAAAGTCTGATGCAGCAATTTCGCGTGAAGGATGAAGCATTACGGTGTGTAAACTTCTTTTTTGGCAGAAGACGAATGACGGTATGTCAAGAATAAGAGACGGCTAACTA
>GV2UCFN02G5FBE
AGCGAGTAACGCGTGCTTAACCTGCCCCGAAGATGGGTATAACTGCAGAGATGTAGCTAATTCCCAATATGCTCACGATGGTGAAATTCCAATGTGAGGAAAGATTTATCGCTTCGGGAGGGGGGTGCGTCCTATCAGGTAGTTGGTGGGGTAATGGCCTACCAAGCCTATGACGGGTAACCGGTCTGAGATGATGTCCGGTCGCGATGGGACTGAGATACGGCCCATACTCCTACGGGAGGCAGCAGTGGGGAATCTTGCACAATGGACGAAAGTCTGATGCAGCAATTTCGCGTGAAGGATGAAGCATTACGGTGTGTAAACTTCTTTTTTGGCAGAAGACGAATGACGGTATGTCAAGAATAAGAGACGGCTAACTA
>GV2UCFN02GKYSQ
AGCGAGTAACGCGTGCTTAACCTGCCCCGAAGATGGGTATAACTGCAGAGATGTAGCTAATTCCCAATATGCTCACGATGGTGAAATTCCAATGTGAGGAAAGATTTATCGCTTCGGGAGGGGGGTGCGTCCTATCAGGTAGTTGGTGGGGTAATGGCCTACCAAGCCTATGACGGGTAACCGGTCTGAGATGATGTCCGGTCGCGATGGGACTGAGATACGGCCCATACTCCTACGGGAGGCAGCAGTGGGGAATCTTGCACAATGGACGAAAGTCTGATGCAGCAATTTCGCGTGAAGGATGAAGCATTACGGTGTGTAAACTTCTTTTTTGGCAGAAGACGAATGACGGTATGTCAAGAATAAGAGACGGCTAACTA
>GV2UCFN02GVTVG
AGCGAGTAACGCGTGCTTAACCTGCCCCGAAGATGGGTATAACTGCAGAGATGTAGCTAATTCCCAATATGCTCACGATGGTGAAATTCCAATGTGAGGAAAGATTTATCGCTTCGGGAGGGGGGTGCGTCCTATCAGGTAGTTGGTGGGGTAATGGCCTACCAAGCCTATGACGGGTAACCGGTCTGAGATGATGTCCGGTCGCGATGGGACTGAGATACGGCCCATACTCCTACGGGAGGCAGCAGTGGGGAATCTTGCACAATGGACGAAAGTCTGATGCAGCAATTTCGCGTGAAGGATGAAGCATTACGGTGTGTAAACTTCTTTTTTGGCAGAAGACGAATGACGGTATGTCAAGAATAAGAGACGGCTAACTA
>GV2UCFN02IZTHB
AGCGAGTAACGCGTGCTTAACCTGCCCCGAAGATGGGTATAACTGCAGAGATGTAGCTAATTCCCAATATGCTCACGATGGTGAAATTCCAATGTGAGGAAAGATTTATCGCTTCGGGAGGGGGGTGCGTCCTATCAGGTAGTTGGTGGGGTAATGGCCTACCAAGCCTATGACGGGTAACCGGTCTGAGATGATGTCCGGTCGCGATGGGACTGAGATACGGCCCATACTCCTACGGGAGGCAGCAGTGGGGAATCTTGCACAATGGACGAAAGTCTGATGCAGCAATTTCGCGTGAAGGATGAAGCATTACGGTGTGTAAACTTCTTTTTTGGCAGAAGACGAATGACGGTATGTCAAGAATAAGAGACGGCTAACTA
>G3BZQ8102JIMC7
AGCGAGTAACGCGTGCTTAACTTGCCCCGAAGATGGGTATAACTGCAGAGATGTAGCTAATTCCCAATATGCTCACGATGGTGAAATTCCAATGTGAGGAAGATTTATCGCTTCGGGAGAGTGGTGCGTCCTATCAGGTAGTTGGTAAGGTAATGGCTTACCAAGCCTATGACGGGTAACCGGTCTGAGATGATGTCCGGTCGCGATGGGACTGAGATACGGCCCATACTCCTACGGGAGGCAGCAGTGGGGAATCTTGCACAATGGACGAAAGTCTGATGCAGCAATTTCGCGTGAAGGATGAAGCATTACGGTGTGTAAACTTCTTTTTTGGCAGAAGACGAATGACGGTATGTCAAGAATAAGAGACGGCTAACTA
>G3BZQ8102HRTZU
AGCGAGTAACGCGTGCTTAACTTGCCCCGAAGATGGGTATAACTGCAGAGATGTAGCTAATTCCCAATATGCTCACGATGGTGAAATTCCAATGTGAGGAAGATTTATCGCTTCGGGAGAGTGGTGCGTCCTATCAGGTAGTTGGTAAGGTAATGGCTTACCAAGCCTATGACGGGTAACCGGTCTGAGATGATGTCCGGTCGCGATGGGACTGAGATACGGCCCATACTCCTACGGGAGGCAGCAGTGGGGAATCTTGCACAATGGACGAAAGTCTGATGCAGCAATTTCGCGTGAAGGATGAAGCATTACGGTGTGTAAACTTCTTTTTTGGCAGAAGACGAATGACGGTATGTCAAGAATAAGAGACGGCTAACTA
>G35JFLI02GCNRI
AGCGAGTAACGCGTGCTTAACTTGCCCCGAAGATGGGTATAACTGCAGAGATGTAGCTAATTCCCAATATGCTCACGATGGTGAAATTCCAATGTGAGGAAGATTTATCGCTTCGGGAGAGTGGTGCGTCCTATCAGGTAGTTGGTAAGGTAATGGCTTACCAAGCCTATGACGGGTAACCGGTCTGAGATGATGTCCGGTCGCGATGGGACTGAGATACGGCCCATACTCCTACGGGAGGCAGCAGTGGGGAATCTTGCACAATGGACGAAAGTCTGATGCAGCAATTTCGCGTGAAGGATGAAGCATTACGGTGTGTAAACTTCTTTTTTGGCAGAAGACGAATGACGGTATGTCAAGAATAAGAGACGGCTAACTA
>G35JFLI02GDVPA
AGCGAGTAACGCGTGCTTAACTTGCCCCGAAGATGGGTATAACTGCAGAGATGTAGCTAATTCCCAATATGCTCACGATGGTGAAATTCCAATGTGAGGAAGATTTATCGCTTCGGGAGAGTGGTGCGTCCTATCAGGTAGTTGGTAAGGTAATGGCTTACCAAGCCTATGACGGGTAACCGGTCTGAGATGATGTCCGGTCGCGATGGGACTGAGATACGGCCCATACTCCTACGGGAGGCAGCAGTGGGGAATCTTGCACAATGGACGAAAGTCTGATGCAGCAATTTCGCGTGAAGGATGAAGCATTACGGTGTGTAAACTTCTTTTTTGGCAGAAGACGAATGACGGTATGTCAAGAATAAGAGACGGCTAACTA
>G35JFLI02HSFQ2
AGCGAGTAACGCGTGCTTAACTTGCCCCGAAGATGGGTATAACTGCAGAGATGTAGCTAATTCCCAATATGCTCACGATGGTGAAATTCCAATGTGAGGAAGATTTATCGCTTCGGGAGAGTGGTGCGTCCTATCAGGTAGTTGGTAAGGTAATGGCTTACCAAGCCTATGACGGGTAACCGGTCTGAGATGATGTCCGGTCGCGATGGGACTGAGATACGGCCCATACTCCTACGGGAGGCAGCAGTGGGGAATCTTGCACAATGGACGAAAGTCTGATGCAGCAATTTCGCGTGAAGGATGAAGCATTACGGTGTGTAAACTTCTTTTTTGGCAGAAGACGAATGACGGTATGTCAAGAATAAGAGACGGCTAACTA
>G35JFLI02IIQE4
AGCGAGTAACGCGTGCTTAACTTGCCCCGAAGATGGGTATAACTGCAGAGATGTAGCTAATTCCCAATATGCTCACGATGGTGAAATTCCAATGTGAGGAAGATTTATCGCTTCGGGAGAGTGGTGCGTCCTATCAGGTAGTTGGTAAGGTAATGGCTTACCAAGCCTATGACGGGTAACCGGTCTGAGATGATGTCCGGTCGCGATGGGACTGAGATACGGCCCATACTCCTACGGGAGGCAGCAGTGGGGAATCTTGCACAATGGACGAAAGTCTGATGCAGCAATTTCGCGTGAAGGATGAAGCATTACGGTGTGTAAACTTCTTTTTTGGCAGAAGACGAATGACGGTATGTCAAGAATAAGAGACGGCTAACTA
>G35JFLI02JMXC8
AGCGAGTAACGCGTGCTTAACTTGCCCCGAAGATGGGTATAACTGCAGAGATGTAGCTAATTCCCAATATGCTCACGATGGTGAAATTCCAATGTGAGGAAGATTTATCGCTTCGGGAGAGTGGTGCGTCCTATCAGGTAGTTGGTAAGGTAATGGCTTACCAAGCCTATGACGGGTAACCGGTCTGAGATGATGTCCGGTCGCGATGGGACTGAGATACGGCCCATACTCCTACGGGAGGCAGCAGTGGGGAATCTTGCACAATGGACGAAAGTCTGATGCAGCAATTTCGCGTGAAGGATGAAGCATTACGGTGTGTAAACTTCTTTTTTGGCAGAAGACGAATGACGGTATGTCAAGAATAAGAGACGGCTAACTA
>G35JFLI02JUWEO
AGCGAGTAACGCGTGCTTAACTTGCCCCGAAGATGGGTATAACTGCAGAGATGTAGCTAATTCCCAATATGCTCACGATGGTGAAATTCCAATGTGAGGAAGATTTATCGCTTCGGGAGAGTGGTGCGTCCTATCAGGTAGTTGGTAAGGTAATGGCTTACCAAGCCTATGACGGGTAACCGGTCTGAGATGATGTCCGGTCGCGATGGGACTGAGATACGGCCCATACTCCTACGGGAGGCAGCAGTGGGGAATCTTGCACAATGGACGAAAGTCTGATGCAGCAATTTCGCGTGAAGGATGAAGCATTACGGTGTGTAAACTTCTTTTTTGGCAGAAGACGAATGACGGTATGTCAAGAATAAGAGACGGCTAACTA
>G35JFLI02GMBMK
AGCGAGTAACGCGTGCTTAACTTGCCCCGAAGATGGGTATAACTGCAGAGATGTAGCTAATTCCCAATATGCTCACGATGGTGAAATTCCAATGTGAGGAAGATTTATCGCTTCGGGAGAGTGGTGCGTCCTATCAGGTAGTTGGTAAGGTAATGGCTTACCAAGCCTATGACGGGTAACCGGTCTGAGATGATGTCCGGTCGCGATGGGACTGAGATACGGCCCATACTCCTACGGGAGGCAGCAGTGGGGAATCTTGCACAATGGACGAAAGTCTGATGCAGCAATTTCGCGTGAAGGATGAAGCATTACGGTGTGTAAACTTCTTTTTTGGCAGAAGACGAATGACGGTATGTCAAGAATAAGAGACGGCTAACTA
>G35JFLI02GBZD3
AGCGAGTAACGCGTGCTTAACTTGCCCCGAAGATGGGTATAACTGCAGAGATGTAGCTAATTCCCAATATGCTCACGATGGTGAAATTCCAATGTGAGGAAGATTTATCGCTTCGGGAGAGTGGTGCGTCCTATCAGGTAGTTGGTAAGGTAATGGCTTACCAAGCCTATGACGGGTAACCGGTCTGAGATGATGTCCGGTCGCGATGGGACTGAGATACGGCCCATACTCCTACGGGAGGCAGCAGTGGGGAATCTTGCACAATGGACGAAAGTCTGATGCAGCAATTTCGCGTGAAGGATGAAGCATTACGGTGTGTAAACTTCTTTTTTGGCAGAAGACGAATGACGGTATGTCAAGAATAAGAGACGGCTAACTA
>GV2UCFN02FZ8Z6
AGCGAGTAACGCGTGCTTAACTTGCCCCGAAGATGGGTATAACTACAGAGATGTAGCTAATTCCCAATATGCTCACGATGGTGAAATTCCAATGTGAGGAAAGATTTATCGCTTCGGGAGAGTGGTGCGTCCTATCAGGTAGTTGGTAAGGTAACGGCTTACCAAGCCTATGACGGGTAACCGGTCTGAGATGATGTCCGGTCGCGATGGGACTGAGATACGGCCCATACTCCTACGGGAGGCAGCAGTGGGGAATCTTGCACAATGGACGAAAGTCTGATGCAGCAATTTCGCGTGAAGGATGAAGCATTACGGTGTGTAAACTTCTTTTTTGGCAGAAGACGAATGACGGTATGTCAAGAATAAGAGACGGCTAACTA
>GV2UCFN02JF5FS
AGCGAGTAACGCGTGCTTAACTTGCCCCGAAGATGGGTATAACTACAGAGATGTAGCTAATTCCCAATATGCTCACGATGGTGAAATTCCAATGTGAGGAAAGATTTATCGCTTCGGGAGAGTGGTGCGTCCTATCAGGTAGTTGGTAAGGTAACGGCTTACCAAGCCTATGACGGGTAACCGGTCTGAGATGATGTCCGGTCGCGATGGGACTGAGATACGGCCCATACTCCTACGGGAGGCAGCAGTGGGGAATCTTGCACAATGGACGAAAGTCTGATGCAGCAATTTCGCGTGAAGGATGAAGCATTACGGTGTGTAAACTTCTTTTTTGGCAGAAGACGAATGACGGTATGTCAAGAATAAGAGACGGCTAACTA
>GV2UCFN02F8VWE
AGCGAGTAACGCGTGCTTAACTTGCCCCGAAGATGGGTATAACTACAGAGATGTAGCTAATTCCCAATATGCTCACGATGGTGAAATTCCAATGTGAGGAAAGATTTATCGCTTCGGGAGAGTGGTGCGTCCTATCAGGTAGTTGGTAAGGTAACGGCTTACCAAGCCTATGACGGGTAACCGGTCTGAGATGATGTCCGGTCGCGATGGGACTGAGATACGGCCCATACTCCTACGGGAGGCAGCAGTGGGGAATCTTGCACAATGGACGAAAGTCTGATGCAGCAATTTCGCGTGAAGGATGAAGCATTACGGTGTGTAAACTTCTTTTTTGGCAGAAGACGAATGACGGTATGTCAAGAATAAGAGACGGCTAACTA
>GV2UCFN02H1FMV
AGCGAGTAACGCGTGCTTAACTTGCCCCGAAGATGGGTATAACTGCAGAGATGTAGCTAATTCCCAATATGCTCACGATGGTGAAATTCCAATGTGAGGAAAGATTTATCGCTTCGGGAGAGTGGTGCGTCCTATCAGGTAGTTGGTAAGGTAACGGCTTACCAAGCCTATGACGGGTAACCGGTCTGAGATGATGTCCGGTCGCGATGGGACTGAGATACGGCCCATACTCCTACGGGAGGCAGCAGTGGGGAATCTTGCACAATGGACGAAAGTCTGATGCAGCAATTTCGCGTGAAGGATGAAGCATTACGGTGTGTAAACTTCTTTTTTGGCAGAAGACGAATGACGGTATGTCAAGAATAAGAGACGGCTAACTA
>GV2UCFN02H32HO
AGCGAGTAACGCGTGCTTAACTTGCCCCGAAGATGGGTATAACTGCAGAGATGTAGCTAATTCCCAATATGCTCACGATGGTGAAATTCCAATGTGAGGAAAGATTTATCGCTTCGGGAGAGTGGTGCGTCCTATCAGGTAGTTGGTAAGGTAACGGCTTACCAAGCCTATGACGGGTAACCGGTCTGAGATGATGTCCGGTCGCGATGGGACTGAGATACGGCCCATACTCCTACGGGAGGCAGCAGTGGGGAATCTTGCACAATGGACGAAAGTCTGATGCAGCAATTTCGCGTGAAGGATGAAGCATTACGGTGTGTAAACTTCTTTTTTGGCAGAAGACGAATGACGGTATGTCAAGAATAAGAGACGGCTAACTA
>GV2UCFN02JF8N5
AGCGAGTAACGCGTGCTTAACTTGCCCCGAAGATGGGTATAACTGCAGAGATGTAGCTAATTCCCAATATGCTCACGATGGTGAAATTCCAATGTGAGGAAAGATTTATCGCTTCGGGAGAGTGGTGCGTCCTATCAGGTAGTTGGTAAGGTAACGGCTTACCAAGCCTATGACGGGTAACCGGTCTGAGATGATGTCCGGTCGCGATGGGACTGAGATACGGCCCATACTCCTACGGGAGGCAGCAGTGGGGAATCTTGCACAATGGACGAAAGTCTGATGCAGCAATTTCGCGTGAAGGATGAAGCATTACGGTGTGTAAACTTCTTTTTTGGCAGAAGACGAATGACGGTATGTCAAGAATAAGAGACGGCTAACTA
>GV2UCFN02HVXWH
AGCGAGTAACGCGTGCTTAACTTGCCCCGAAGATGGGTATAACTGCAGAGATGTAGCTAATTCCCAATATGCTCACGATGGTGAAATTCCAATGTGAGGAAAGATTTATCGCTTCGGGAGAGTGGTGCGTCCTATCAGGTAGTTGGTAAGGTAACGGCTTACCAAGCCTATGACGGGTAACCGGTCTGAGATGATGTCCGGTCGCGATGGGACTGAGATACGGCCCATACTCCTACGGGAGGCAGCAGTGGGGAATCTTGCACAATGGACGAAAGTCTGATGCAGCAATTTCGCGTGAAGGATGAAGCATTACGGTGTGTAAACTTCTTTTTTGGCAGAAGACGAATGACGGTATGTCAAGAATAAGAGACGGCTAACTA
>GV2UCFN02I9DHE
AGCGAGTAACGCGTGCTTAACTTGCCCCGAAGATGGGTATAACTGCAGAGATGTAGCTAATTCCCAATATGCTCACGATGGTGAAATTCCAATGTGAGGAAAGATTTATCGCTTCGGGAGAGTGGTGCGTCCTATCAGGTAGTTGGTAAGGTAACGGCTTACCAAGCCTATGACGGGTAACCGGTCTGAGATGATGTCCGGTCGCGATGGGACTGAGATACGGCCCATACTCCTACGGGAGGCAGCAGTGGGGAATCTTGCACAATGGACGAAAGTCTGATGCAGCAATTTCGCGTGAAGGATGAAGCATTACGGTGTGTAAACTTCTTTTTTGGCAGAAGACGAATGACGGTATGTCAAGAATAAGAGACGGCTAACTA
>GV2UCFN02HA4DG
AGCGAGTAACGCGTGCTTAACTTGCCCCGAAGATGGGTATAACTGCAGAGATGTAGCTAATTCCCAATATGCTCACGATGGTGAAATTCCAATGTGAGGAAAGATTTATCGCTTCGGGAGAGTGGTGCGTCCTATCAGGTAGTTGGTAAGGTAACGGCTTACCAAGCCTATGACGGGTAACCGGTCTGAGATGATGTCCGGTCGCGATGGGACTGAGATACGGCCCATACTCCTACGGGAGGCAGCAGTGGGGAATCTTGCACAATGGACGAAAGTCTGATGCAGCAATTTCGCGTGAAGGATGAAGCATTACGGTGTGTAAACTTCTTTTTTGGCAGAAGACGAATGACGGTATGTCAAGAATAAGAGACGGCTAACTA
>GV2UCFN02JLIAI
AGCGAGTAACGCGTGCTTAACTTGCCCCGAAGATGGGTATAACTGCAGAGATGTAGCTAATTCCCAATATGCTCACGATGGTGAAATTCCAATGTGAGGAAAGATTTATCGCTTCGGGAGAGTGGTGCGTCCTATCAGGTAGTTGGTAAGGTAACGGCTTACCAAGCCTATGACGGGTAACCGGTCTGAGATGATGTCCGGTCGCGATGGGACTGAGATACGGCCCATACTCCTACGGGAGGCAGCAGTGGGGAATCTTGCACAATGGACGAAAGTCTGATGCAGCAATTTCGCGTGAAGGATGAAGCATTACGGTGTGTAAACTTCTTTTTTGGCAGAAGACGAATGACGGTATGTCAAGAATAAGAGACGGCTAACTA
>GV2UCFN02JPLP0
AGCGAGTAACGCGTGCTTAACTTGCCCCGAAGATGGGTATAACTGCAGAGATGTAGCTAATTCCCAATATGCTCACGATGGTGAAATTCCAATGTGAGGAAAGATTTATCGCTTCGGGAGAGTGGTGCGTCCTATCAGGTAGTTGGTAAGGTAACGGCTTACCAAGCCTATGACGGGTAACCGGTCTGAGATGATGTCCGGTCGCGATGGGACTGAGATACGGCCCATACTCCTACGGGAGGCAGCAGTGGGGAATCTTGCACAATGGACGAAAGTCTGATGCAGCAATTTCGCGTGAAGGATGAAGCATTACGGTGTGTAAACTTCTTTTTTGGCAGAAGACGAATGACGGTATGTCAAGAATAAGAGACGGCTAACTA
>GV2UCFN02G4KKF
AGCGAGTAACGCGTGCTTAACTTGCCCCGAAGATGGGTATAACTGCAGAGATGTAGCTAATTCCCAATATGCTCACGATGGTGAAATTCCAATGTGAGGAAAGATTTATCGCTTCGGGAGAGTGGTGCGTCCTATCAGGTAGTTGGTAAGGTAACGGCTTACCAAGCCTATGACGGGTAACCGGTCTGAGATGATGTCCGGTCGCGATGGGACTGAGATACGGCCCATACTCCTACGGGAGGCAGCAGTGGGGAATCTTGCACAATGGACGAAAGTCTGATGCAGCAATTTCGCGTGAAGGATGAAGCATTACGGTGTGTAAACTTCTTTTTTGGCAGAAGACGAATGACGGTATGTCAAGAATAAGAGACGGCTAACTA
>GV2UCFN02JH86J
AGCGAGTAACGCGTGCTTAACTTGCCCCGAAGATGGGTATAACTGCAGAGATGTAGCTAATTCCCAATATGCTCACGATGGTGAAATTCCAATGTGAGGAAAGATTTATCGCTTCGGGAGAGTGGTGCGTCCTATCAGGTAGTTGGTAAGGTAACGGCTTACCAAGCCTATGACGGGTAACCGGTCTGAGATGATGTCCGGTCGCGATGGGACTGAGATACGGCCCATACTCCTACGGGAGGCAGCAGTGGGGAATCTTGCACAATGGACGAAAGTCTGATGCAGCAATTTCGCGTGAAGGATGAAGCATTACGGTGTGTAAACTTCTTTTTTGGCAGAAGACGAATGACGGTATGTCAAGAATAAGAGACGGCTAACTA
>GV2UCFN02FJ6SP
AGCGAGTAACGCGTGCTTAACTTGCCCCGAAGATGGGTATAACTGCAGAGATGTAGCTAATTCCCAATATGCTCACGATGGTGAAATTCCAATGTGAGGAAAGATTTATCGCTTCGGGAGAGTGGTGCGTCCTATCAGGTAGTTGGTAAGGTAACGGCTTACCAAGCCTATGACGGGTAACCGGTCTGAGATGATGTCCGGTCGCGATGGGACTGAGATACGGCCCATACTCCTACGGGAGGCAGCAGTGGGGAATCTTGCACAATGGACGAAAGTCTGATGCAGCAATTTCGCGTGAAGGATGAAGCATTACGGTGTGTAAACTTCTTTTTTGGCAGAAGACGAATGACGGTATGTCAAGAATAAGAGACGGCTAACTA
>GV2UCFN02GSAW0
AGCGAGTAACGCGTGCTTAACTTGCCCCGAAGATGGGTATAACTGCAGAGATGTAGCTAATTCCCAATATGCTCACGATGGTGAAATTCCAATGTGAGGAAAGATTTATCGCTTCGGGAGAGTGGTGCGTCCTATCAGGTAGTTGGTAAGGTAACGGCTTACCAAGCCTATGACGGGTAACCGGTCTGAGATGATGTCCGGTCGCGATGGGACTGAGATACGGCCCATACTCCTACGGGAGGCAGCAGTGGGGAATCTTGCACAATGGACGAAAGTCTGATGCAGCAATTTCGCGTGAAGGATGAAGCATTACGGTGTGTAAACTTCTTTTTTGGCAGAAGACGAATGACGGTATGTCAAGAATAAGAGACGGCTAACTA
>GV2UCFN02H6Q3V
AGCGAGTAACGCGTGCTTAACTTGCCCCGAAGATGGGTATAACTGCAGAGATGTAGCTAATTCCCAATATGCTCACGATGGTGAAATTCCAATGTGAGGAAAGATTTATCGCTTCGGGAGAGTGGTGCGTCCTATCAGGTAGTTGGTAAGGTAACGGCTTACCAAGCCTATGACGGGTAACCGGTCTGAGATGATGTCCGGTCGCGATGGGACTGAGATACGGCCCATACTCCTACGGGAGGCAGCAGTGGGGAATCTTGCACAATGGACGAAAGTCTGATGCAGCAATTTCGCGTGAAGGATGAAGCATTACGGTGTGTAAACTTCTTTTTTGGCAGAAGACGAATGACGGTATGTCAAGAATAAGAGACGGCTAACTA
>GV2UCFN02JU0LB
AGCGAGTAACGCGTGCTTAACTTGCCCCGAAGATGGGTATAACTGCAGAGATGTAGCTAATTCCCAATATGCTCACGATGGTGAAATTCCAATGTGAGGAAAGATTTATCGCTTCGGGAGAGTGGTGCGTCCTATCAGGTAGTTGGTAAGGTAACGGCTTACCAAGCCTATGACGGGTAACCGGTCTGAGATGATGTCCGGTCGCGATGGGACTGAGATACGGCCCATACTCCTACGGGAGGCAGCAGTGGGGAATCTTGCACAATGGACGAAAGTCTGATGCAGCAATTTCGCGTGAAGGATGAAGCATTACGGTGTGTAAACTTCTTTTTTGGCAGAAGACGAATGACGGTATGTCAAGAATAAGAGACGGCTAACTA
>GV2UCFN02FZJ7N
AGCGAGTAACGCGTGCTTAACTTGCCCCGAAGATGGGTATAACTGCAGAGATGTAGCTAATTCCCAATATGCTCACGATGGTGAAATTCCAATGTGAGGAAAGATTTATCGCTTCGGGAGAGTGGTGCGTCCTATCAGGTAGTTGGTAAGGTAACGGCTTACCAAGCCTATGACGGGTAACCGGTCTGAGATGATGTCCGGTCGCGATGGGACTGAGATACGGCCCATACTCCTACGGGAGGCAGCAGTGGGGAATCTTGCACAATGGACGAAAGTCTGATGCAGCAATTTCGCGTGAAGGATGAAGCATTACGGTGTGTAAACTTCTTTTTTGGCAGAAGACGAATGACGGTATGTCAAGAATAAGAGACGGCTAACTA
>GV2UCFN02GTX3D
AGCGAGTAACGCGTGCTTAACTTGCCCCGAAGATGGGTATAACTGCAGAGATGTAGCTAATTCCCAATATGCTCACGATGGTGAAATTCCAATGTGAGGAAAGATTTATCGCTTCGGGAGAGTGGTGCGTCCTATCAGGTAGTTGGTAAGGTAACGGCTTACCAAGCCTATGACGGGTAACCGGTCTGAGATGATGTCCGGTCGCGATGGGACTGAGATACGGCCCATACTCCTACGGGAGGCAGCAGTGGGGAATCTTGCACAATGGACGAAAGTCTGATGCAGCAATTTCGCGTGAAGGATGAAGCATTACGGTGTGTAAACTTCTTTTTTGGCAGAAGACGAATGACGGTATGTCAAGAATAAGAGACGGCTAACTA
>GV2UCFN02G9GM5
AGCGAGTAACGCGTGCTTAACTTGCCCCGAAGATGGGTATAACTGCAGAGATGTAGCTAATTCCCAATATGCTCACGATGGTGAAATTCCAATGTGAGGAAAGATTTATCGCTTCGGGAGAGTGGTGCGTCCTATCAGGTAGTTGGTAAGGTAACGGCTTACCAAGCCTATGACGGGTAACCGGTCTGAGATGATGTCCGGTCGCGATGGGACTGAGATACGGCCCATACTCCTACGGGAGGCAGCAGTGGGGAATCTTGCACAATGGACGAAAGTCTGATGCAGCAATTTCGCGTGAAGGATGAAGCATTACGGTGTGTAAACTTCTTTTTTGGCAGAAGACGAATGACGGTATGTCAAGAATAAGAGACGGCTAACTA
>GV2UCFN02IREHN
AGCGAGTAACGCGTGCTTAACTTGCCCCGAAGATGGGTATAACTGCAGAGATGTAGCTAATTCCCAATATGCTCACGATGGTGAAATTCCAATGTGAGGAAAGATTTATCGCTTCGGGAGAGTGGTGCGTCCTATCAGGTAGTTGGTAAGGTAACGGCTTACCAAGCCTATGACGGGTAACCGGTCTGAGATGATGTCCGGTCGCGATGGGACTGAGATACGGCCCATACTCCTACGGGAGGCAGCAGTGGGGAATCTTGCACAATGGACGAAAGTCTGATGCAGCAATTTCGCGTGAAGGATGAAGCATTACGGTGTGTAAACTTCTTTTTTGGCAGAAGACGAATGACGGTATGTCAAGAATAAGAGACGGCTAACTA
>GV2UCFN02GZW0A
AGCGAGTAACGCGTGCTTAACTTGCCCCGAAGATGGGTATAACTGCAGAGATGTAGCTAATTCCCAATATGCTCACGATGGTGAAATTCCAATGTGAGGAAAGATTTATCGCTTCGGGAGAGTGGTGCGTCCTATCAGGTAGTTGGTAAGGTAACGGCTTACCAAGCCTATGACGGGTAACCGGTCTGAGATGATGTCCGGTCGCGATGGGACTGAGATACGGCCCATACTCCTACGGGAGGCAGCAGTGGGGAATCTTGCACAATGGACGAAAGTCTGATGCAGCAATTTCGCGTGAAGGATGAAGCATTACGGTGTGTAAACTTCTTTTTTGGCAGAAGACGAATGACGGTATGTCAAGAATAAGAGACGGCTAACTA
>GV2UCFN02IM3HO
AGCGAGTAACGCGTGCTTAACTTGCCCCGAAGATGGGTATAACTGCAGAGATGTAGCTAATTCCCAATATGCTCACGATGGTGAAATTCCAATGTGAGGAAAGATTTATCGCTTCGGGAGAGTGGTGCGTCCTATCAGGTAGTTGGTAAGGTAACGGCTTACCAAGCCTATGACGGGTAACCGGTCTGAGATGATGTCCGGTCGCGATGGGACTGAGATACGGCCCATACTCCTACGGGAGGCAGCAGTGGGGAATCTTGCACAATGGACGAAAGTCTGATGCAGCAATTTCGCGTGAAGGATGAAGCATTACGGTGTGTAAACTTCTTTTTTGGCAGAAGACGAATGACGGTATGTCAAGAATAAGAGACGGCTAACTA
>GV2UCFN02G294U
AGCGAGTAACGCGTGCTTAACTTGCCCCGAAGATGGGTATAACTGCAGAGATGTAGCTAATTCCCAATATGCTCACGATGGTGAAATTCCAATGTGAGGAAAGATTTATCGCTTCGGGAGAGTGGTGCGTCCTATCAGGTAGTTGGTAAGGTAACGGCTTACCAAGCCTATGACGGGTAACCGGTCTGAGATGATGTCCGGTCGCGATGGGACTGAGATACGGCCCATACTCCTACGGGAGGCAGCAGTGGGGAATCTTGCACAATGGACGAAAGTCTGATGCAGCAATTTCGCGTGAAGGATGAAGCATTACGGTGTGTAAACTTCTTTTTTGGCAGAAGACGAATGACGGTATGTCAAGAATAAGAGACGGCTAACTA
>GV2UCFN02FNY4C
AGCGAGTAACGCGTGCTTAACTTGCCCCGAAGATGGGTATAACTGCAGAGATGTAGCTAATTCCCAATATGCTCACGATGGTGAAATTCCAATGTGAGGAAAGATTTATCGCTTCGGGAGAGTGGTGCGTCCTATCAGGTAGTTGGTAAGGTAACGGCTTACCAAGCCTATGACGGGTAACCGGTCTGAGATGATGTCCGGTCGCGATGGGACTGAGATACGGCCCATACTCCTACGGGAGGCAGCAGTGGGGAATCTTGCACAATGGACGAAAGTCTGATGCAGCAATTTCGCGTGAAGGATGAAGCATTACGGTGTGTAAACTTCTTTTTTGGCAGAAGACGAATGACGGTATGTCAAGAATAAGAGACGGCTAACTA
>GV2UCFN02H2J47
AGCGAGTAACGCGTGCTTAACTTGCCCCGAAGATGGGTATAACTGCAGAGATGTAGCTAATTCCCAATATGCTCACGATGGTGAAATTCCAATGTGAGGAAAGATTTATCGCTTCGGGAGAGTGGTGCGTCCTATCAGGTAGTTGGTAAGGTAACGGCTTACCAAGCCTATGACGGGTAACCGGTCTGAGATGATGTCCGGTCGCGATGGGACTGAGATACGGCCCATACTCCTACGGGAGGCAGCAGTGGGGAATCTTGCACAATGGACGAAAGTCTGATGCAGCAATTTCGCGTGAAGGATGAAGCATTACGGTGTGTAAACTTCTTTTTTGGCAGAAGACGAATGACGGTATGTCAAGAATAAGAGACGGCTAACTA
>GV2UCFN02J0RD2
AGCGAGTAACGCGTGCTTAACTTGCCCCGAAGATGGGTATAACTGCAGAGATGTAGCTAATTCCCAATATGCTCACGATGGTGAAATTCCAATGTGAGGAAAGATTTATCGCTTCGGGAGAGTGGTGCGTCCTATCAGGTAGTTGGTAAGGTAACGGCTTACCAAGCCTATGACGGGTAACCGGTCTGAGATGATGTCCGGTCGCGATGGGACTGAGATACGGCCCATACTCCTACGGGAGGCAGCAGTGGGGAATCTTGCACAATGGACGAAAGTCTGATGCAGCAATTTCGCGTGAAGGATGAAGCATTACGGTGTGTAAACTTCTTTTTTGGCAGAAGACGAATGACGGTATGTCAAGAATAAGAGACGGCTAACTA
>GV2UCFN02HP3NY
AGCGAGTAACGCGTGCTTAACTTGCCCCGAAGATGGGTATAACTGCAGAGATGTAGCTAATTCCCAATATGCTCACGATGGTGAAATTCCAATGTGAGGAAAGATTTATCGCTTCGGGAGAGTGGTGCGTCCTATCAGGTAGTTGGTAAGGTAACGGCTTACCAAGCCTATGACGGGTAACCGGTCTGAGATGATGTCCGGTCGCGATGGGACTGAGATACGGCCCATACTCCTACGGGAGGCAGCAGTGGGGAATCTTGCACAATGGACGAAAGTCTGATGCAGCAATTTCGCGTGAAGGATGAAGCATTACGGTGTGTAAACTTCTTTTTTGGCAGAAGACGAATGACGGTATGTCAAGAATAAGAGACGGCTAACTA
>GV2UCFN02F7AG0
AGCGAGTAACGCGTGCTTAACTTGCCCCGAAGATGGGTATAACTGCAGAGATGTAGCTAATTCCCAATATGCTCACGATGGTGAAATTCCAATGTGAGGAAAGATTTATCGCTTCGGGAGAGTGGTGCGTCCTATCAGGTAGTTGGTAAGGTAACGGCTTACCAAGCCTATGACGGGTAACCGGTCTGAGATGATGTCCGGTCGCGATGGGACTGAGATACGGCCCATACTCCTACGGGAGGCAGCAGTGGGGAATCTTGCACAATGGACGAAAGTCTGATGCAGCAATTTCGCGTGAAGGATGAAGCATTACGGTGTGTAAACTTCTTTTTTGGCAGAAGACGAATGACGGTATGTCAAGAATAAGAGACGGCTAACTA
>GV2UCFN02IRJ0V
AGCGAGTAACGCGTGCTTAACTTGCCCCGAAGATGGGTATAACTGCAGAGATGTAGCTAATTCCCAATATGCTCACGATGGTGAAATTCCAATGTGAGGAAAGATTTATCGCTTCGGGAGAGTGGTGCGTCCTATCAGGTAGTTGGTAAGGTAACGGCTTACCAAGCCTATGACGGGTAACCGGTCTGAGATGATGTCCGGTCGCGATGGGACTGAGATACGGCCCATACTCCTACGGGAGGCAGCAGTGGGGAATCTTGCACAATGGACGAAAGTCTGATGCAGCAATTTCGCGTGAAGGATGAAGCATTACGGTGTGTAAACTTCTTTTTTGGCAGAAGACGAATGACGGTATGTCAAGAATAAGAGACGGCTAACTA
>GV2UCFN02IYUUM
AGCGAGTAACGCGTGCTTAACTTGCCCCGAAGATGGGTATAACTGCAGAGATGTAGCTAATTCCCAATATGCTCACGATGGTGAAATTCCAATGTGAGGAAAGATTTATCGCTTCGGGAGAGTGGTGCGTCCTATCAGGTAGTTGGTAAGGTAACGGCTTACCAAGCCTATGACGGGTAACCGGTCTGAGATGATGTCCGGTCGCGATGGGACTGAGATACGGCCCATACTCCTACGGGAGGCAGCAGTGGGGAATCTTGCACAATGGACGAAAGTCTGATGCAGCAATTTCGCGTGAAGGATGAAGCATTACGGTGTGTAAACTTCTTTTTTGGCAGAAGACGAATGACGGTATGTCAAGAATAAGAGACGGCTAACTA
>GV2UCFN02F0O20
AGCGAGTAACGCGTGCTTAACTTGCCCCGAAGATGGGTATAACTGCAGAGATGTAGCTAATTCCCAATATGCTCACGATGGTGAAATTCCAATGTGAGGAAAGATTTATCGCTTCGGGAGAGTGGTGCGTCCTATCAGGTAGTTGGTAAGGTAACGGCTTACCAAGCCTATGACGGGTAACCGGTCTGAGATGATGTCCGGTCGCGATGGGACTGAGATACGGCCCATACTCCTACGGGAGGCAGCAGTGGGGAATCTTGCACAATGGACGAAAGTCTGATGCAGCAATTTCGCGTGAAGGATGAAGCATTACGGTGTGTAAACTTCTTTTTTGGCAGAAGACGAATGACGGTATGTCAAGAATAAGAGACGGCTAACTA
>GV2UCFN02ICN33
AGCGAGTAACGCGTGCTTAACTTGCCCCGAAGATGGGTATAACTGCAGAGATGTAGCTAATTCCCAATATGCTCACGATGGTGAAATTCCAATGTGAGGAAAGATTTATCGCTTCGGGAGAGTGGTGCGTCCTATCAGGTAGTTGGTAAGGTAACGGCTTACCAAGCCTATGACGGGTAACCGGTCTGAGATGATGTCCGGTCGCGATGGGACTGAGATACGGCCCATACTCCTACGGGAGGCAGCAGTGGGGAATCTTGCACAATGGACGAAAGTCTGATGCAGCAATTTCGCGTGAAGGATGAAGCATTACGGTGTGTAAACTTCTTTTTTGGCAGAAGACGAATGACGGTATGTCAAGAATAAGAGACGGCTAACTA
>GV2UCFN02JI7ER
AGCGAGTAACGCGTGCTTAACTTGCCCCGAAGATGGGTATAACTGCAGAGATGTAGCTAATTCCCAATATGCTCACGATGGTGAAATTCCAATGTGAGGAAAGATTTATCGCTTCGGGAGAGTGGTGCGTCCTATCAGGTAGTTGGTAAGGTAACGGCTTACCAAGCCTATGACGGGTAACCGGTCTGAGATGATGTCCGGTCGCGATGGGACTGAGATACGGCCCATACTCCTACGGGAGGCAGCAGTGGGGAATCTTGCACAATGGACGAAAGTCTGATGCAGCAATTTCGCGTGAAGGATGAAGCATTACGGTGTGTAAACTTCTTTTTTGGCAGAAGACGAATGACGGTATGTCAAGAATAAGAGACGGCTAACTA
>GV2UCFN02H7GDN
AGCGAGTAACGCGTGCTTAACTTGCCCCGAAGATGGGTATAACTGCAGAGATGTAGCTAATTCCCAATATGCTCACGATGGTGAAATTCCAATGTGAGGAAAGATTTATCGCTTCGGGAGAGTGGTGCGTCCTATCAGGTAGTTGGTAAGGTAACGGCTTACCAAGCCTATGACGGGTAACCGGTCTGAGATGATGTCCGGTCGCGATGGGACTGAGATACGGCCCATACTCCTACGGGAGGCAGCAGTGGGGAATCTTGCACAATGGACGAAAGTCTGATGCAGCAATTTCGCGTGAAGGATGAAGCATTACGGTGTGTAAACTTCTTTTTTGGCAGAAGACGAATGACGGTATGTCAAGAATAAGAGACGGCTAACTA
>GV2UCFN02HC9GU
AGCGAGTAACGCGTGCTTAACTTGCCCCGAAGATGGGTATAACTGCAGAGATGTAGCTAATTCCCAATATGCTCACGATGGTGAAATTCCAATGTGAGGAAAGATTTATCGCTTCGGGAGAGTGGTGCGTCCTATCAGGTAGTTGGTAAGGTAACGGCTTACCAAGCCTATGACGGGTAACCGGTCTGAGATGATGTCCGGTCGCGATGGGACTGAGATACGGCCCATACTCCTACGGGAGGCAGCAGTGGGGAATCTTGCACAATGGACGAAAGTCTGATGCAGCAATTTCGCGTGAAGGATGAAGCATTACGGTGTGTAAACTTCTTTTTTGGCAGAAGACGAATGACGGTATGTCAAGAATAAGAGACGGCTAACTA
>GV2UCFN02JR59G
AGCGAGTAACGCGTGCTTAACTTGCCCCGAAGATGGGTATAACTGCAGAGATGTAGCTAATTCCCAATATGCTCACGATGGTGAAATTCCAATGTGAGGAAAGATTTATCGCTTCGGGAGAGTGGTGCGTCCTATCAGGTAGTTGGTAAGGTAACGGCTTACCAAGCCTATGACGGGTAACCGGTCTGAGATGATGTCCGGTCGCGATGGGACTGAGATACGGCCCATACTCCTACGGGAGGCAGCAGTGGGGAATCTTGCACAATGGACGAAAGTCTGATGCAGCAATTTCGCGTGAAGGATGAAGCATTACGGTGTGTAAACTTCTTTTTTGGCAGAAGACGAATGACGGTATGTCAAGAATAAGAGACGGCTAACTA
>GV2UCFN02H74Z8
AGCGAGTAACGCGTGCTTAACTTGCCCCGAAGATGGGTATAACTGCAGAGATGTAGCTAATTCCCAATATGCTCACGATGGTGAAATTCCAATGTGAGGAAAGATTTATCGCTTCGGGAGAGTGGTGCGTCCTATCAGGTAGTTGGTAAGGTAACGGCTTACCAAGCCTATGACGGGTAACCGGTCTGAGATGATGTCCGGTCGCGATGGGACTGAGATACGGCCCATACTCCTACGGGAGGCAGCAGTGGGGAATCTTGCACAATGGACGAAAGTCTGATGCAGCAATTTCGCGTGAAGGATGAAGCATTACGGTGTGTAAACTTCTTTTTTGGCAGAAGACGAATGACGGTATGTCAAGAATAAGAGACGGCTAACTA
>GV2UCFN02GX75N
AGCGAGTAACGCGTGCTTAACTTGCCCCGAAGATGGGTATAACTGCAGAGATGTAGCTAATTCCCAATATGCTCACGATGGTGAAATTCCAATGTGAGGAAAGATTTATCGCTTCGGGAGAGTGGTGCGTCCTATCAGGTAGTTGGTAAGGTAACGGCTTACCAAGCCTATGACGGGTAACCGGTCTGAGATGATGTCCGGTCGCGATGGGACTGAGATACGGCCCATACTCCTACGGGAGGCAGCAGTGGGGAATCTTGCACAATGGACGAAAGTCTGATGCAGCAATTTCGCGTGAAGGATGAAGCATTACGGTGTGTAAACTTCTTTTTTGGCAGAAGACGAATGACGGTATGTCAAGAATAAGAGACGGCTAACTA
>GV2UCFN02JDW7B
AGCGAGTAACGCGTGCTTAACTTGCCCCGAAGATGGGTATAACTGCAGAGATGTAGCTAATTCCCAATATGCTCACGATGGTGAAATTCCAATGTGAGGAAAGATTTATCGCTTCGGGAGAGTGGTGCGTCCTATCAGGTAGTTGGTAAGGTAACGGCTTACCAAGCCTATGACGGGTAACCGGTCTGAGATGATGTCCGGTCGCGATGGGACTGAGATACGGCCCATACTCCTACGGGAGGCAGCAGTGGGGAATCTTGCACAATGGACGAAAGTCTGATGCAGCAATTTCGCGTGAAGGATGAAGCATTACGGTGTGTAAACTTCTTTTTTGGCAGAAGACGAATGACGGTATGTCAAGAATAAGAGACGGCTAACTA
>GV2UCFN02FV8K0
AGCGAGTAACGCGTGCTTAACTTGCCCCGAAGATGGGTATAACTGCAGAGATGTAGCTAATTCCCAATATGCTCACGATGGTGAAATTCCAATGTGAGGAAAGATTTATCGCTTCGGGAGAGTGGTGCGTCCTATCAGGTAGTTGGTAAGGTAACGGCTTACCAAGCCTATGACGGGTAACCGGTCTGAGATGATGTCCGGTCGCGATGGGACTGAGATACGGCCCATACTCCTACGGGAGGCAGCAGTGGGGAATCTTGCACAATGGACGAAAGTCTGATGCAGCAATTTCGCGTGAAGGATGAAGCATTACGGTGTGTAAACTTCTTTTTTGGCAGAAGACGAATGACGGTATGTCAAGAATAAGAGACGGCTAACTA
>GV2UCFN02H9ICQ
AGCGAGTAACGCGTGCTTAACTTGCCCCGAAGATGGGTATAACTGCAGAGATGTAGCTAATTCCCAATATGCTCACGATGGTGAAATTCCAATGTGAGGAAAGATTTATCGCTTCGGGAGAGTGGTGCGTCCTATCAGGTAGTTGGTAAGGTAACGGCTTACCAAGCCTATGACGGGTAACCGGTCTGAGATGATGTCCGGTCGCGATGGGACTGAGATACGGCCCATACTCCTACGGGAGGCAGCAGTGGGGAATCTTGCACAATGGACGAAAGTCTGATGCAGCAATTTCGCGTGAAGGATGAAGCATTACGGTGTGTAAACTTCTTTTTTGGCAGAAGACGAATGACGGTATGTCAAGAATAAGAGACGGCTAACTA
>GV2UCFN02G8ODA
AGCGAGTAACGCGTGCTTAACTTGCCCCGAAGATGGGTATAACTGCAGAGATGTAGCTAATTCCCAATATGCTCACGATGGTGAAATTCCAATGTGAGGAAAGATTTATCGCTTCGGGAGAGTGGTGCGTCCTATCAGGTAGTTGGTAAGGTAACGGCTTACCAAGCCTATGACGGGTAACCGGTCTGAGATGATGTCCGGTCGCGATGGGACTGAGATACGGCCCATACTCCTACGGGAGGCAGCAGTGGGGAATCTTGCACAATGGACGAAAGTCTGATGCAGCAATTTCGCGTGAAGGATGAAGCATTACGGTGTGTAAACTTCTTTTTTGGCAGAAGACGAATGACGGTATGTCAAGAATAAGAGACGGCTAACTA
>GV2UCFN02G6SLV
AGCGAGTAACGCGTGCTTAACTTGCCCCGAAGATGGGTATAACTGCAGAGATGTAGCTAATTCCCAATATGCTCACGATGGTGAAATTCCAATGTGAGGAAAGATTTATCGCTTCGGGAGAGTGGTGCGTCCTATCAGGTAGTTGGTAAGGTAACGGCTTACCAAGCCTATGACGGGTAACCGGTCTGAGATGATGTCCGGTCGCGATGGGACTGAGATACGGCCCATACTCCTACGGGAGGCAGCAGTGGGGAATCTTGCACAATGGACGAAAGTCTGATGCAGCAATTTCGCGTGAAGGATGAAGCATTACGGTGTGTAAACTTCTTTTTTGGCAGAAGACGAATGACGGTATGTCAAGAATAAGAGACGGCTAACTA
>GV2UCFN02FQQDZ
AGCGAGTAACGCGTGCTTAACTTGCCCCGAAGATGGGTATAACTGCAGAGATGTAGCTAATTCCCAATATGCTCACGATGGTGAAATTCCAATGTGAGGAAAGATTTATCGCTTCGGGAGAGTGGTGCGTCCTATCAGGTAGTTGGTAAGGTAACGGCTTACCAAGCCTATGACGGGTAACCGGTCTGAGATGATGTCCGGTCGCGATGGGACTGAGATACGGCCCATACTCCTACGGGAGGCAGCAGTGGGGAATCTTGCACAATGGACGAAAGTCTGATGCAGCAATTTCGCGTGAAGGATGAAGCATTACGGTGTGTAAACTTCTTTTTTGGCAGAAGACGAATGACGGTATGTCAAGAATAAGAGACGGCTAACTA
>GV2UCFN02JG5U0
AGCGAGTAACGCGTGCTTAACTTGCCCCGAAGATGGGTATAACTGCAGAGATGTAGCTAATTCCCAATATGCTCACGATGGTGAAATTCCAATGTGAGGAAAGATTTATCGCTTCGGGAGAGTGGTGCGTCCTATCAGGTAGTTGGTAAGGTAACGGCTTACCAAGCCTATGACGGGTAACCGGTCTGAGATGATGTCCGGTCGCGATGGGACTGAGATACGGCCCATACTCCTACGGGAGGCAGCAGTGGGGAATCTTGCACAATGGACGAAAGTCTGATGCAGCAATTTCGCGTGAAGGATGAAGCATTACGGTGTGTAAACTTCTTTTTTGGCAGAAGACGAATGACGGTATGTCAAGAATAAGAGACGGCTAACTA
>GV2UCFN02H962L
AGCGAGTAACGCGTGCTTAACTTGCCCCGAAGATGGGTATAACTGCAGAGATGTAGCTAATTCCCAATATGCTCACGATGGTGAAATTCCAATGTGAGGAAAGATTTATCGCTTCGGGAGAGTGGTGCGTCCTATCAGGTAGTTGGTAAGGTAACGGCTTACCAAGCCTATGACGGGTAACCGGTCTGAGATGATGTCCGGTCGCGATGGGACTGAGATACGGCCCATACTCCTACGGGAGGCAGCAGTGGGGAATCTTGCACAATGGACGAAAGTCTGATGCAGCAATTTCGCGTGAAGGATGAAGCATTACGGTGTGTAAACTTCTTTTTTGGCAGAAGACGAATGACGGTATGTCAAGAATAAGAGACGGCTAACTA
>GV2UCFN02F56OR
AGCGAGTAACGCGTGCTTAACTTGCCCCGAAGATGGGTATAACTGCAGAGATGTAGCTAATTCCCAATATGCTCACGATGGTGAAATTCCAATGTGAGGAAAGATTTATCGCTTCGGGAGAGTGGTGCGTCCTATCAGGTAGTTGGTAAGGTAACGGCTTACCAAGCCTATGACGGGTAACCGGTCTGAGATGATGTCCGGTCGCGATGGGACTGAGATACGGCCCATACTCCTACGGGAGGCAGCAGTGGGGAATCTTGCACAATGGACGAAAGTCTGATGCAGCAATTTCGCGTGAAGGATGAAGCATTACGGTGTGTAAACTTCTTTTTTGGCAGAAGACGAATGACGGTATGTCAAGAATAAGAGACGGCTAACTA
>GV2UCFN02GFUJU
AGCGAGTAACGCGTGCTTAACTTGCCCCGAAGATGGGTATAACTGCAGAGATGTAGCTAATTCCCAATATGCTCACGATGGTGAAATTCCAATGTGAGGAAAGATTTATCGCTTCGGGAGAGTGGTGCGTCCTATCAGGTAGTTGGTAAGGTAACGGCTTACCAAGCCTATGACGGGTAACCGGTCTGAGATGATGTCCGGTCGCGATGGGACTGAGATACGGCCCATACTCCTACGGGAGGCAGCAGTGGGGAATCTTGCACAATGGACGAAAGTCTGATGCAGCAATTTCGCGTGAAGGATGAAGCATTACGGTGTGTAAACTTCTTTTTTGGCAGAAGACGAATGACGGTATGTCAAGAATAAGAGACGGCTAACTA
>GV2UCFN02JU78S
AGCGAGTAACGCGTGCTTAACTTGCCCCGAAGATGGGTATAACTGCAGAGATGTAGCTAATTCCCAATATGCTCACGATGGTGAAATTCCAATGTGAGGAAAGATTTATCGCTTCGGGAGAGTGGTGCGTCCTATCAGGTAGTTGGTAAGGTAACGGCTTACCAAGCCTATGACGGGTAACCGGTCTGAGATGATGTCCGGTCGCGATGGGACTGAGATACGGCCCATACTCCTACGGGAGGCAGCAGTGGGGAATCTTGCACAATGGACGAAAGTCTGATGCAGCAATTTCGCGTGAAGGATGAAGCATTACGGTGTGTAAACTTCTTTTTTGGCAGAAGACGAATGACGGTATGTCAAGAATAAGAGACGGCTAACTA
>GV2UCFN02FKMMR
AGCGAGTAACGCGTGCTTAACTTGCCCCGAAGATGGGTATAACTGCAGAGATGTAGCTAATTCCCAATATGCTCACGATGGTGAAATTCCAATGTGAGGAAAGATTTATCGCTTCGGGAGAGTGGTGCGTCCTATCAGGTAGTTGGTAAGGTAACGGCTTACCAAGCCTATGACGGGTAACCGGTCTGAGATGATGTCCGGTCGCGATGGGACTGAGATACGGCCCATACTCCTACGGGAGGCAGCAGTGGGGAATCTTGCACAATGGACGAAAGTCTGATGCAGCAATTTCGCGTGAAGGATGAAGCATTACGGTGTGTAAACTTCTTTTTTGGCAGAAGACGAATGACGGTATGTCAAGAATAAGAGACGGCTAACTA
>GV2UCFN02IJP5S
AGCGAGTAACGCGTGCTTAACTTGCCCCGAAGATGGGTATAACTGCAGAGATGTAGCTAATTCCCAATATGCTCACGATGGTGAAATTCCAATGTGAGGAAAGATTTATCGCTTCGGGAGAGTGGTGCGTCCTATCAGGTAGTTGGTAAGGTAACGGCTTACCAAGCCTATGACGGGTAACCGGTCTGAGATGATGTCCGGTCGCGATGGGACTGAGATACGGCCCATACTCCTACGGGAGGCAGCAGTGGGGAATCTTGCACAATGGACGAAAGTCTGATGCAGCAATTTCGCGTGAAGGATGAAGCATTACGGTGTGTAAACTTCTTTTTTGGCAGAAGACGAATGACGGTATGTCAAGAATAAGAGACGGCTAACTA
>GV2UCFN02IM8K5
AGCGAGTAACGCGTGCTTAACTTGCCCCGAAGATGGGTATAACTGCAGAGATGTAGCTAATTCCCAATATGCTCACGATGGTGAAATTCCAATGTGAGGAAAGATTTATCGCTTCGGGAGAGTGGTGCGTCCTATCAGGTAGTTGGTAAGGTAACGGCTTACCAAGCCTATGACGGGTAACCGGTCTGAGATGATGTCCGGTCGCGATGGGACTGAGATACGGCCCATACTCCTACGGGAGGCAGCAGTGGGGAATCTTGCACAATGGACGAAAGTCTGATGCAGCAATTTCGCGTGAAGGATGAAGCATTACGGTGTGTAAACTTCTTTTTTGGCAGAAGACGAATGACGGTATGTCAAGAATAAGAGACGGCTAACTA
>GV2UCFN02F1PS0
AGCGAGTAACGCGTGCTTAACTTGCCCCGAAGATGGGTATAACTGCAGAGATGTAGCTAATTCCCAATATGCTCACGATGGTGAAATTCCAATGTGAGGAAAGATTTATCGCTTCGGGAGAGTGGTGCGTCCTATCAGGTAGTTGGTAAGGTAACGGCTTACCAAGCCTATGACGGGTAACCGGTCTGAGATGATGTCCGGTCGCGATGGGACTGAGATACGGCCCATACTCCTACGGGAGGCAGCAGTGGGGAATCTTGCACAATGGACGAAAGTCTGATGCAGCAATTTCGCGTGAAGGATGAAGCATTACGGTGTGTAAACTTCTTTTTTGGCAGAAGACGAATGACGGTATGTCAAGAATAAGAGACGGCTAACTA
>GV2UCFN02GV1T3
AGCGAGTAACGCGTGCTTAACTTGCCCCGAAGATGGGTATAACTGCAGAGATGTAGCTAATTCCCAATATGCTCACGATGGTGAAATTCCAATGTGAGGAAAGATTTATCGCTTCGGGAGAGTGGTGCGTCCTATCAGGTAGTTGGTAAGGTAACGGCTTACCAAGCCTATGACGGGTAACCGGTCTGAGATGATGTCCGGTCGCGATGGGACTGAGATACGGCCCATACTCCTACGGGAGGCAGCAGTGGGGAATCTTGCACAATGGACGAAAGTCTGATGCAGCAATTTCGCGTGAAGGATGAAGCATTACGGTGTGTAAACTTCTTTTTTGGCAGAAGACGAATGACGGTATGTCAAGAATAAGAGACGGCTAACTA
>GV2UCFN02F5HIW
AGCGAGTAACGCGTGCTTAACTTGCCCCGAAGATGGGTATAACTGCAGAGATGTAGCTAATTCCCAATATGCTCACGATGGTGAAATTCCAATGTGAGGAAAGATTTATCGCTTCGGGAGAGTGGTGCGTCCTATCAGGTAGTTGGTAAGGTAACGGCTTACCAAGCCTATGACGGGTAACCGGTCTGAGATGATGTCCGGTCGCGATGGGACTGAGATACGGCCCATACTCCTACGGGAGGCAGCAGTGGGGAATCTTGCACAATGGACGAAAGTCTGATGCAGCAATTTCGCGTGAAGGATGAAGCATTACGGTGTGTAAACTTCTTTTTTGGCAGAAGACGAATGACGGTATGTCAAGAATAAGAGACGGCTAACTA
>GV2UCFN02G7Z03
AGCGAGTAACGCGTGCTTAACTTGCCCCGAAGATGGGTATAACTGCAGAGATGTAGCTAATTCCCAATATGCTCACGATGGTGAAATTCCAATGTGAGGAAAGATTTATCGCTTCGGGAGAGTGGTGCGTCCTATCAGGTAGTTGGTAAGGTAACGGCTTACCAAGCCTATGACGGGTAACCGGTCTGAGATGATGTCCGGTCGCGATGGGACTGAGATACGGCCCATACTCCTACGGGAGGCAGCAGTGGGGAATCTTGCACAATGGACGAAAGTCTGATGCAGCAATTTCGCGTGAAGGATGAAGCATTACGGTGTGTAAACTTCTTTTTTGGCAGAAGACGAATGACGGTATGTCAAGAATAAGAGACGGCTAACTA
>GV2UCFN02G4FD3
AGCGAGTAACGCGTGCTTAACTTGCCCCGAAGATGGGTATAACTGCAGAGATGTAGCTAATTCCCAATATGCTCACGATGGTGAAATTCCAATGTGAGGAAAGATTTATCGCTTCGGGAGAGTGGTGCGTCCTATCAGGTAGTTGGTAAGGTAACGGCTTACCAAGCCTATGACGGGTAACCGGTCTGAGATGATGTCCGGTCGCGATGGGACTGAGATACGGCCCATACTCCTACGGGAGGCAGCAGTGGGGAATCTTGCACAATGGACGAAAGTCTGATGCAGCAATTTCGCGTGAAGGATGAAGCATTACGGTGTGTAAACTTCTTTTTTGGCAGAAGACGAATGACGGTATGTCAAGAATAAGAGACGGCTAACTA
>GV2UCFN02GSXTV
AGCGAGTAACGCGTGCTTAACTTGCCCCGAAGATGGGTATAACTGCAGAGATGTAGCTAATTCCCAATATGCTCACGATGGTGAAATTCCAATGTGAGGAAAGATTTATCGCTTCGGGAGAGTGGTGCGTCCTATCAGGTAGTTGGTAAGGTAACGGCTTACCAAGCCTATGACGGGTAACCGGTCTGAGATGATGTCCGGTCGCGATGGGACTGAGATACGGCCCATACTCCTACGGGAGGCAGCAGTGGGGAATCTTGCACAATGGACGAAAGTCTGATGCAGCAATTTCGCGTGAAGGATGAAGCATTACGGTGTGTAAACTTCTTTTTTGGCAGAAGACGAATGACGGTATGTCAAGAATAAGAGACGGCTAACTA
>GV2UCFN02IZHHT
AGCGAGTAACGCGTGCTTAACTTGCCCCGAAGATGGGTATAACTGCAGAGATGTAGCTAATTCCCAATATGCTCACGATGGTGAAATTCCAATGTGAGGAAAGATTTATCGCTTCGGGAGAGTGGTGCGTCCTATCAGGTAGTTGGTAAGGTAACGGCTTACCAAGCCTATGACGGGTAACCGGTCTGAGATGATGTCCGGTCGCGATGGGACTGAGATACGGCCCATACTCCTACGGGAGGCAGCAGTGGGGAATCTTGCACAATGGACGAAAGTCTGATGCAGCAATTTCGCGTGAAGGATGAAGCATTACGGTGTGTAAACTTCTTTTTTGGCAGAAGACGAATGACGGTATGTCAAGAATAAGAGACGGCTAACTA
>GV2UCFN02JR90G
AGCGAGTAACGCGTGCTTAACTTGCCCCGAAGATGGGTATAACTGCAGAGATGTAGCTAATTCCCAATATGCTCACGATGGTGAAATTCCAATGTGAGGAAAGATTTATCGCTTCGGGAGAGTGGTGCGTCCTATCAGGTAGTTGGTAAGGTAACGGCTTACCAAGCCTATGACGGGTAACCGGTCTGAGATGATGTCCGGTCGCGATGGGACTGAGATACGGCCCATACTCCTACGGGAGGCAGCAGTGGGGAATCTTGCACAATGGACGAAAGTCTGATGCAGCAATTTCGCGTGAAGGATGAAGCATTACGGTGTGTAAACTTCTTTTTTGGCAGAAGACGAATGACGGTATGTCAAGAATAAGAGACGGCTAACTA
>GV2UCFN02F06Q5
AGCGAGTAACGCGTGCTTAACTTGCCCCGAAGATGGGTATAACTGCAGAGATGTAGCTAATTCCCAATATGCTCACGATGGTGAAATTCCAATGTGAGGAAAGATTTATCGCTTCGGGAGAGTGGTGCGTCCTATCAGGTAGTTGGTAAGGTAACGGCTTACCAAGCCTATGACGGGTAACCGGTCTGAGATGATGTCCGGTCGCGATGGGACTGAGATACGGCCCATACTCCTACGGGAGGCAGCAGTGGGGAATCTTGCACAATGGACGAAAGTCTGATGCAGCAATTTCGCGTGAAGGATGAAGCATTACGGTGTGTAAACTTCTTTTTTGGCAGAAGACGAATGACGGTATGTCAAGAATAAGAGACGGCTAACTA
>GV2UCFN02GI75P
AGCGAGTAACGCGTGCTTAACTTGCCCCGAAGATGGGTATAACTGCAGAGATGTAGCTAATTCCCAATATGCTCACGATGGTGAAATTCCAATGTGAGGAAAGATTTATCGCTTCGGGAGAGTGGTGCGTCCTATCAGGTAGTTGGTAAGGTAACGGCTTACCAAGCCTATGACGGGTAACCGGTCTGAGATGATGTCCGGTCGCGATGGGACTGAGATACGGCCCATACTCCTACGGGAGGCAGCAGTGGGGAATCTTGCACAATGGACGAAAGTCTGATGCAGCAATTTCGCGTGAAGGATGAAGCATTACGGTGTGTAAACTTCTTTTTTGGCAGAAGACGAATGACGGTATGTCAAGAATAAGAGACGGCTAACTA
>GV2UCFN02I1RAI
AGCGAGTAACGCGTGCTTAACTTGCCCCGAAGATGGGTATAACTGCAGAGATGTAGCTAATTCCCAATATGCTCACGATGGTGAAATTCCAATGTGAGGAAAGATTTATCGCTTCGGGAGAGTGGTGCGTCCTATCAGGTAGTTGGTAAGGTAACGGCTTACCAAGCCTATGACGGGTAACCGGTCTGAGATGATGTCCGGTCGCGATGGGACTGAGATACGGCCCATACTCCTACGGGAGGCAGCAGTGGGGAATCTTGCACAATGGACGAAAGTCTGATGCAGCAATTTCGCGTGAAGGATGAAGCATTACGGTGTGTAAACTTCTTTTTTGGCAGAAGACGAATGACGGTATGTCAAGAATAAGAGACGGCTAACTA
>GV2UCFN02GGWK9
AGCGAGTAACGCGTGCTTAACTTGCCCCGAAGATGGGTATAACTGCAGAGATGTAGCTAATTCCCAATATGCTCACGATGGTGAAATTCCAATGTGAGGAAAGATTTATCGCTTCGGGAGAGTGGTGCGTCCTATCAGGTAGTTGGTAAGGTAACGGCTTACCAAGCCTATGACGGGTAACCGGTCTGAGATGATGTCCGGTCGCGATGGGACTGAGATACGGCCCATACTCCTACGGGAGGCAGCAGTGGGGAATCTTGCACAATGGACGAAAGTCTGATGCAGCAATTTCGCGTGAAGGATGAAGCATTACGGTGTGTAAACTTCTTTTTTGGCAGAAGACGAATGACGGTATGTCAAGAATAAGAGACGGCTAACTA
>GV2UCFN02FLZKX
AGCGAGTAACGCGTGCTTAACTTGCCCCGAAGATGGGTATAACTGCAGAGATGTAGCTAATTCCCAATATGCTCACGATGGTGAAATTCCAATGTGAGGAAAGATTTATCGCTTCGGGAGAGTGGTGCGTCCTATCAGGTAGTTGGTAAGGTAACGGCTTACCAAGCCTATGACGGGTAACCGGTCTGAGATGATGTCCGGTCGCGATGGGACTGAGATACGGCCCATACTCCTACGGGAGGCAGCAGTGGGGAATCTTGCACAATGGACGAAAGTCTGATGCAGCAATTTCGCGTGAAGGATGAAGCATTACGGTGTGTAAACTTCTTTTTTGGCAGAAGACGAATGACGGTATGTCAAGAATAAGAGACGGCTAACTA
>GV2UCFN02GGUR1
AGCGAGTAACGCGTGCTTAACTTGCCCCGAAGATGGGTATAACTGCAGAGATGTAGCTAATTCCCAATATGCTCACGATGGTGAAATTCCAATGTGAGGAAAGATTTATCGCTTCGGGAGAGTGGTGCGTCCTATCAGGTAGTTGGTAAGGTAACGGCTTACCAAGCCTATGACGGGTAACCGGTCTGAGATGATGTCCGGTCGCGATGGGACTGAGATACGGCCCATACTCCTACGGGAGGCAGCAGTGGGGAATCTTGCACAATGGACGAAAGTCTGATGCAGCAATTTCGCGTGAAGGATGAAGCATTACGGTGTGTAAACTTCTTTTTTGGCAGAAGACGAATGACGGTATGTCAAGAATAAGAGACGGCTAACTA
>GV2UCFN02GK7E8
AGCGAGTAACGCGTGCTTAACTTGCCCCGAAGATGGGTATAACTGCAGAGATGTAGCTAATTCCCAATATGCTCACGATGGTGAAATTCCAATGTGAGGAAAGATTTATCGCTTCGGGAGAGTGGTGCGTCCTATCAGGTAGTTGGTAAGGTAACGGCTTACCAAGCCTATGACGGGTAACCGGTCTGAGATGATGTCCGGTCGCGATGGGACTGAGATACGGCCCATACTCCTACGGGAGGCAGCAGTGGGGAATCTTGCACAATGGACGAAAGTCTGATGCAGCAATTTCGCGTGAAGGATGAAGCATTACGGTGTGTAAACTTCTTTTTTGGCAGAAGACGAATGACGGTATGTCAAGAATAAGAGACGGCTAACTA
>GV2UCFN02FZRC2
AGCGAGTAACGCGTGCTTAACTTGCCCCGAAGATGGGTATAACTGCAGAGATGTAGCTAATTCCCAATATGCTCACGATGGTGAAATTCCAATGTGAGGAAAGATTTATCGCTTCGGGAGAGTGGTGCGTCCTATCAGGTAGTTGGTAAGGTAACGGCTTACCAAGCCTATGACGGGTAACCGGTCTGAGATGATGTCCGGTCGCGATGGGACTGAGATACGGCCCATACTCCTACGGGAGGCAGCAGTGGGGAATCTTGCACAATGGACGAAAGTCTGATGCAGCAATTTCGCGTGAAGGATGAAGCATTACGGTGTGTAAACTTCTTTTTTGGCAGAAGACGAATGACGGTATGTCAAGAATAAGAGACGGCTAACTA
>GV2UCFN02IWZ3N
AGCGAGTAACGCGTGCTTAACTTGCCCCGAAGATGGGTATAACTGCAGAGATGTAGCTAATTCCCAATATGCTCACGATGGTGAAATTCCAATGTGAGGAAAGATTTATCGCTTCGGGAGAGTGGTGCGTCCTATCAGGTAGTTGGTAAGGTAACGGCTTACCAAGCCTATGACGGGTAACCGGTCTGAGATGATGTCCGGTCGCGATGGGACTGAGATACGGCCCATACTCCTACGGGAGGCAGCAGTGGGGAATCTTGCACAATGGACGAAAGTCTGATGCAGCAATTTCGCGTGAAGGATGAAGCATTACGGTGTGTAAACTTCTTTTTTGGCAGAAGACGAATGACGGTATGTCAAGAATAAGAGACGGCTAACTA
>GV2UCFN02H4YVA
AGCGAGTAACGCGTGCTTAACTTGCCCCGAAGATGGGTATAACTGCAGAGATGTAGCTAATTCCCAATATGCTCACGATGGTGAAATTCCAATGTGAGGAAAGATTTATCGCTTCGGGAGAGTGGTGCGTCCTATCAGGTAGTTGGTAAGGTAACGGCTTACCAAGCCTATGACGGGTAACCGGTCTGAGATGATGTCCGGTCGCGATGGGACTGAGATACGGCCCATACTCCTACGGGAGGCAGCAGTGGGGAATCTTGCACAATGGACGAAAGTCTGATGCAGCAATTTCGCGTGAAGGATGAAGCATTACGGTGTGTAAACTTCTTTTTTGGCAGAAGACGAATGACGGTATGTCAAGAATAAGAGACGGCTAACTA
>GV2UCFN02GXB2G
AGCGAGTAACGCGTGCTTAACTTGCCCCGAAGATGGGTATAACTGCAGAGATGTAGCTAATTCCCAATATGCTCACGATGGTGAAATTCCAATGTGAGGAAAGATTTATCGCTTCGGGAGAGTGGTGCGTCCTATCAGGTAGTTGGTAAGGTAACGGCTTACCAAGCCTATGACGGGTAACCGGTCTGAGATGATGTCCGGTCGCGATGGGACTGAGATACGGCCCATACTCCTACGGGAGGCAGCAGTGGGGAATCTTGCACAATGGACGAAAGTCTGATGCAGCAATTTCGCGTGAAGGATGAAGCATTACGGTGTGTAAACTTCTTTTTTGGCAGAAGACGAATGACGGTATGTCAAGAATAAGAGACGGCTAACTA
>GV2UCFN02I5Z6U
AGCGAGTAACGCGTGCTTAACTTGCCCCGAAGATGGGTATAACTGCAGAGATGTAGCTAATTCCCAATATGCTCACGATGGTGAAATTCCAATGTGAGGAAAGATTTATCGCTTCGGGAGAGTGGTGCGTCCTATCAGGTAGTTGGTAAGGTAACGGCTTACCAAGCCTATGACGGGTAACCGGTCTGAGATGATGTCCGGTCGCGATGGGACTGAGATACGGCCCATACTCCTACGGGAGGCAGCAGTGGGGAATCTTGCACAATGGACGAAAGTCTGATGCAGCAATTTCGCGTGAAGGATGAAGCATTACGGTGTGTAAACTTCTTTTTTGGCAGAAGACGAATGACGGTATGTCAAGAATAAGAGACGGCTAACTA
>GV2UCFN02HNJPF
AGCGAGTAACGCGTGCTTAACTTGCCCCGAAGATGGGTATAACTGCAGAGATGTAGCTAATTCCCAATATGCTCACGATGGTGAAATTCCAATGTGAGGAAAGATTTATCGCTTCGGGAGAGTGGTGCGTCCTATCAGGTAGTTGGTAAGGTAACGGCTTACCAAGCCTATGACGGGTAACCGGTCTGAGATGATGTCCGGTCGCGATGGGACTGAGATACGGCCCATACTCCTACGGGAGGCAGCAGTGGGGAATCTTGCACAATGGACGAAAGTCTGATGCAGCAATTTCGCGTGAAGGATGAAGCATTACGGTGTGTAAACTTCTTTTTTGGCAGAAGACGAATGACGGTATGTCAAGAATAAGAGACGGCTAACTA
>GV2UCFN02FN4WW
AGCGAGTAACGCGTGCTTAACTTGCCCCGAAGATGGGTATAACTGCAGAGATGTAGCTAATTCCCAATATGCTCACGATGGTGAAATTCCAATGTGAGGAAAGATTTATCGCTTCGGGAGAGTGGTGCGTCCTATCAGGTAGTTGGTAAGGTAACGGCTTACCAAGCCTATGACGGGTAACCGGTCTGAGATGATGTCCGGTCGCGATGGGACTGAGATACGGCCCATACTCCTACGGGAGGCAGCAGTGGGGAATCTTGCACAATGGACGAAAGTCTGATGCAGCAATTTCGCGTGAAGGATGAAGCATTACGGTGTGTAAACTTCTTTTTTGGCAGAAGACGAATGACGGTATGTCAAGAATAAGAGACGGCTAACTA
>GV2UCFN02HQUO0
AGCGAGTAACGCGTGCTTAACTTGCCCCGAAGATGGGTATAACTGCAGAGATGTAGCTAATTCCCAATATGCTCACGATGGTGAAATTCCAATGTGAGGAAAGATTTATCGCTTCGGGAGAGTGGTGCGTCCTATCAGGTAGTTGGTAAGGTAACGGCTTACCAAGCCTATGACGGGTAACCGGTCTGAGATGATGTCCGGTCGCGATGGGACTGAGATACGGCCCATACTCCTACGGGAGGCAGCAGTGGGGAATCTTGCACAATGGACGAAAGTCTGATGCAGCAATTTCGCGTGAAGGATGAAGCATTACGGTGTGTAAACTTCTTTTTTGGCAGAAGACGAATGACGGTATGTCAAGAATAAGAGACGGCTAACTA
>GV2UCFN02I1EBL
AGCGAGTAACGCGTGCTTAACTTGCCCCGAAGATGGGTATAACTGCAGAGATGTAGCTAATTCCCAATATGCTCACGATGGTGAAATTCCAATGTGAGGAAAGATTTATCGCTTCGGGAGAGTGGTGCGTCCTATCAGGTAGTTGGTAAGGTAACGGCTTACCAAGCCTATGACGGGTAACCGGTCTGAGATGATGTCCGGTCGCGATGGGACTGAGATACGGCCCATACTCCTACGGGAGGCAGCAGTGGGGAATCTTGCACAATGGACGAAAGTCTGATGCAGCAATTTCGCGTGAAGGATGAAGCATTACGGTGTGTAAACTTCTTTTTTGGCAGAAGACGAATGACGGTATGTCAAGAATAAGAGACGGCTAACTA
>GV2UCFN02F5LHP
AGCGAGTAACGCGTGCTTAACTTGCCCCGAAGATGGGTATAACTGCAGAGATGTAGCTAATTCCCAATATGCTCACGATGGTGAAATTCCAATGTGAGGAAAGATTTATCGCTTCGGGAGAGTGGTGCGTCCTATCAGGTAGTTGGTAAGGTAACGGCTTACCAAGCCTATGACGGGTAACCGGTCTGAGATGATGTCCGGTCGCGATGGGACTGAGATACGGCCCATACTCCTACGGGAGGCAGCAGTGGGGAATCTTGCACAATGGACGAAAGTCTGATGCAGCAATTTCGCGTGAAGGATGAAGCATTACGGTGTGTAAACTTCTTTTTTGGCAGAAGACGAATGACGGTATGTCAAGAATAAGAGACGGCTAACTA
>GV2UCFN02IEMHO
AGCGAGTAACGCGTGCTTAACTTGCCCCGAAGATGGGTATAACTGCAGAGATGTAGCTAATTCCCAATATGCTCACGATGGTGAAATTCCAATGTGAGGAAAGATTTATCGCTTCGGGAGAGTGGTGCGTCCTATCAGGTAGTTGGTAAGGTAACGGCTTACCAAGCCTATGACGGGTAACCGGTCTGAGATGATGTCCGGTCGCGATGGGACTGAGATACGGCCCATACTCCTACGGGAGGCAGCAGTGGGGAATCTTGCACAATGGACGAAAGTCTGATGCAGCAATTTCGCGTGAAGGATGAAGCATTACGGTGTGTAAACTTCTTTTTTGGCAGAAGACGAATGACGGTATGTCAAGAATAAGAGACGGCTAACTA
>GV2UCFN02HZ4K0
AGCGAGTAACGCGTGCTTAACTTGCCCCGAAGATGGGTATAACTGCAGAGATGTAGCTAATTCCCAATATGCTCACGATGGTGAAATTCCAATGTGAGGAAAGATTTATCGCTTCGGGAGAGTGGTGCGTCCTATCAGGTAGTTGGTAAGGTAACGGCTTACCAAGCCTATGACGGGTAACCGGTCTGAGATGATGTCCGGTCGCGATGGGACTGAGATACGGCCCATACTCCTACGGGAGGCAGCAGTGGGGAATCTTGCACAATGGACGAAAGTCTGATGCAGCAATTTCGCGTGAAGGATGAAGCATTACGGTGTGTAAACTTCTTTTTTGGCAGAAGACGAATGACGGTATGTCAAGAATAAGAGACGGCTAACTA
>GV2UCFN02IV0K0
AGCGAGTAACGCGTGCTTAACTTGCCCCGAAGATGGGTATAACTGCAGAGATGTAGCTAATTCCCAATATGCTCACGATGGTGAAATTCCAATGTGAGGAAAGATTTATCGCTTCGGGAGAGTGGTGCGTCCTATCAGGTAGTTGGTAAGGTAACGGCTTACCAAGCCTATGACGGGTAACCGGTCTGAGATGATGTCCGGTCGCGATGGGACTGAGATACGGCCCATACTCCTACGGGAGGCAGCAGTGGGGAATCTTGCACAATGGACGAAAGTCTGATGCAGCAATTTCGCGTGAAGGATGAAGCATTACGGTGTGTAAACTTCTTTTTTGGCAGAAGACGAATGACGGTATGTCAAGAATAAGAGACGGCTAACTA
>GV2UCFN02JGBGG
AGCGAGTAACGCGTGCTTAACTTGCCCCGAAGATGGGTATAACTGCAGAGATGTAGCTAATTCCCAATATGCTCACGATGGTGAAATTCCAATGTGAGGAAAGATTTATCGCTTCGGGAGAGTGGTGCGTCCTATCAGGTAGTTGGTAAGGTAACGGCTTACCAAGCCTATGACGGGTAACCGGTCTGAGATGATGTCCGGTCGCGATGGGACTGAGATACGGCCCATACTCCTACGGGAGGCAGCAGTGGGGAATCTTGCACAATGGACGAAAGTCTGATGCAGCAATTTCGCGTGAAGGATGAAGCATTACGGTGTGTAAACTTCTTTTTTGGCAGAAGACGAATGACGGTATGTCAAGAATAAGAGACGGCTAACTA
>GV2UCFN02GPXLH
AGCGAGTAACGCGTGCTTAACTTGCCCCGAAGATGGGTATAACTGCAGAGATGTAGCTAATTCCCAATATGCTCACGATGGTGAAATTCCAATGTGAGGAAAGATTTATCGCTTCGGGAGAGTGGTGCGTCCTATCAGGTAGTTGGTAAGGTAACGGCTTACCAAGCCTATGACGGGTAACCGGTCTGAGATGATGTCCGGTCGCGATGGGACTGAGATACGGCCCATACTCCTACGGGAGGCAGCAGTGGGGAATCTTGCACAATGGACGAAAGTCTGATGCAGCAATTTCGCGTGAAGGATGAAGCATTACGGTGTGTAAACTTCTTTTTTGGCAGAAGACGAATGACGGTATGTCAAGAATAAGAGACGGCTAACTA
>GV2UCFN02HAIWU
AGCGAGTAACGCGTGCTTAACTTGCCCCGAAGATGGGTATAACTGCAGAGATGTAGCTAATTCCCAATATGCTCACGATGGTGAAATTCCAATGTGAGGAAAGATTTATCGCTTCGGGAGAGTGGTGCGTCCTATCAGGTAGTTGGTAAGGTAACGGCTTACCAAGCCTATGACGGGTAACCGGTCTGAGATGATGTCCGGTCGCGATGGGACTGAGATACGGCCCATACTCCTACGGGAGGCAGCAGTGGGGAATCTTGCACAATGGACGAAAGTCTGATGCAGCAATTTCGCGTGAAGGATGAAGCATTACGGTGTGTAAACTTCTTTTTTGGCAGAAGACGAATGACGGTATGTCAAGAATAAGAGACGGCTAACTA
>GV2UCFN02FXT8A
AGCGAGTAACGCGTGCTTAACTTGCCCCGAAGATGGGTATAACTGCAGAGATGTAGCTAATTCCCAATATGCTCACGATGGTGAAATTCCAATGTGAGGAAAGATTTATCGCTTCGGGAGAGTGGTGCGTCCTATCAGGTAGTTGGTAAGGTAACGGCTTACCAAGCCTATGACGGGTAACCGGTCTGAGATGATGTCCGGTCGCGATGGGACTGAGATACGGCCCATACTCCTACGGGAGGCAGCAGTGGGGAATCTTGCACAATGGACGAAAGTCTGATGCAGCAATTTCGCGTGAAGGATGAAGCATTACGGTGTGTAAACTTCTTTTTTGGCAGAAGACGAATGACGGTATGTCAAGAATAAGAGACGGCTAACTA
>GV2UCFN02I0IF3
AGCGAGTAACGCGTGCTTAACTTGCCCCGAAGATGGGTATAACTGCAGAGATGTAGCTAATTCCCAATATGCTCACGATGGTGAAATTCCAATGTGAGGAAAGATTTATCGCTTCGGGAGAGTGGTGCGTCCTATCAGGTAGTTGGTAAGGTAACGGCTTACCAAGCCTATGACGGGTAACCGGTCTGAGATGATGTCCGGTCGCGATGGGACTGAGATACGGCCCATACTCCTACGGGAGGCAGCAGTGGGGAATCTTGCACAATGGACGAAAGTCTGATGCAGCAATTTCGCGTGAAGGATGAAGCATTACGGTGTGTAAACTTCTTTTTTGGCAGAAGACGAATGACGGTATGTCAAGAATAAGAGACGGCTAACTA
>GV2UCFN02FG34M
AGCGAGTAACGCGTGCTTAACTTGCCCCGAAGATGGGTATAACTGCAGAGATGTAGCTAATTCCCAATATGCTCACGATGGTGAAATTCCAATGTGAGGAAAGATTTATCGCTTCGGGAGAGTGGTGCGTCCTATCAGGTAGTTGGTAAGGTAACGGCTTACCAAGCCTATGACGGGTAACCGGTCTGAGATGATGTCCGGTCGCGATGGGACTGAGATACGGCCCATACTCCTACGGGAGGCAGCAGTGGGGAATCTTGCACAATGGACGAAAGTCTGATGCAGCAATTTCGCGTGAAGGATGAAGCATTACGGTGTGTAAACTTCTTTTTTGGCAGAAGACGAATGACGGTATGTCAAGAATAAGAGACGGCTAACTA
>GV2UCFN02GEUMV
AGCGAGTAACGCGTGCTTAACTTGCCCCGAAGATGGGTATAACTGCAGAGATGTAGCTAATTCCCAATATGCTCACGATGGTGAAATTCCAATGTGAGGAAAGATTTATCGCTTCGGGAGAGTGGTGCGTCCTATCAGGTAGTTGGTAAGGTAACGGCTTACCAAGCCTATGACGGGTAACCGGTCTGAGATGATGTCCGGTCGCGATGGGACTGAGATACGGCCCATACTCCTACGGGAGGCAGCAGTGGGGAATCTTGCACAATGGACGAAAGTCTGATGCAGCAATTTCGCGTGAAGGATGAAGCATTACGGTGTGTAAACTTCTTTTTTGGCAGAAGACGAATGACGGTATGTCAAGAATAAGAGACGGCTAACTA
>GV2UCFN02F0L91
AGCGAGTAACGCGTGCTTAACTTGCCCCGAAGATGGGTATAACTGCAGAGATGTAGCTAATTCCCAATATGCTCACGATGGTGAAATTCCAATGTGAGGAAAGATTTATCGCTTCGGGAGAGTGGTGCGTCCTATCAGGTAGTTGGTAAGGTAACGGCTTACCAAGCCTATGACGGGTAACCGGTCTGAGATGATGTCCGGTCGCGATGGGACTGAGATACGGCCCATACTCCTACGGGAGGCAGCAGTGGGGAATCTTGCACAATGGACGAAAGTCTGATGCAGCAATTTCGCGTGAAGGATGAAGCATTACGGTGTGTAAACTTCTTTTTTGGCAGAAGACGAATGACGGTATGTCAAGAATAAGAGACGGCTAACTA
>GV2UCFN02I8MYX
AGCGAGTAACGCGTGCTTAACTTGCCCCGAAGATGGGTATAACTGCAGAGATGTAGCTAATTCCCAATATGCTCACGATGGTGAAATTCCAATGTGAGGAAAGATTTATCGCTTCGGGAGAGTGGTGCGTCCTATCAGGTAGTTGGTAAGGTAACGGCTTACCAAGCCTATGACGGGTAACCGGTCTGAGATGATGTCCGGTCGCGATGGGACTGAGATACGGCCCATACTCCTACGGGAGGCAGCAGTGGGGAATCTTGCACAATGGACGAAAGTCTGATGCAGCAATTTCGCGTGAAGGATGAAGCATTACGGTGTGTAAACTTCTTTTTTGGCAGAAGACGAATGACGGTATGTCAAGAATAAGAGACGGCTAACTA
>GV2UCFN02IHK13
AGCGAGTAACGCGTGCTTAACTTGCCCCGAAGATGGGTATAACTGCAGAGATGTAGCTAATTCCCAATATGCTCACGATGGTGAAATTCCAATGTGAGGAAAGATTTATCGCTTCGGGAGAGTGGTGCGTCCTATCAGGTAGTTGGTAAGGTAACGGCTTACCAAGCCTATGACGGGTAACCGGTCTGAGATGATGTCCGGTCGCGATGGGACTGAGATACGGCCCATACTCCTACGGGAGGCAGCAGTGGGGAATCTTGCACAATGGACGAAAGTCTGATGCAGCAATTTCGCGTGAAGGATGAAGCATTACGGTGTGTAAACTTCTTTTTTGGCAGAAGACGAATGACGGTATGTCAAGAATAAGAGACGGCTAACTA
>GV2UCFN02H2UP1
AGCGAGTAACGCGTGCTTAACTTGCCCCGAAGATGGGTATAACTGCAGAGATGTAGCTAATTCCCAATATGCTCACGATGGTGAAATTCCAATGTGAGGAAAGATTTATCGCTTCGGGAGAGTGGTGCGTCCTATCAGGTAGTTGGTAAGGTAACGGCTTACCAAGCCTATGACGGGTAACCGGTCTGAGATGATGTCCGGTCGCGATGGGACTGAGATACGGCCCATACTCCTACGGGAGGCAGCAGTGGGGAATCTTGCACAATGGACGAAAGTCTGATGCAGCAATTTCGCGTGAAGGATGAAGCATTACGGTGTGTAAACTTCTTTTTTGGCAGAAGACGAATGACGGTATGTCAAGAATAAGAGACGGCTAACTA
>GV2UCFN02GU73D
AGCGAGTAACGCGTGCTTAACTTGCCCCGAAGATGGGTATAACTGCAGAGATGTAGCTAATTCCCAATATGCTCACGATGGTGAAATTCCAATGTGAGGAAAGATTTATCGCTTCGGGAGAGTGGTGCGTCCTATCAGGTAGTTGGTAAGGTAACGGCTTACCAAGCCTATGACGGGTAACCGGTCTGAGATGATGTCCGGTCGCGATGGGACTGAGATACGGCCCATACTCCTACGGGAGGCAGCAGTGGGGAATCTTGCACAATGGACGAAAGTCTGATGCAGCAATTTCGCGTGAAGGATGAAGCATTACGGTGTGTAAACTTCTTTTTTGGCAGAAGACGAATGACGGTATGTCAAGAATAAGAGACGGCTAACTA
>GV2UCFN02JA1ME
AGCGAGTAACGCGTGCTTAACTTGCCCCGAAGATGGGTATAACTGCAGAGATGTAGCTAATTCCCAATATGCTCACGATGGTGAAATTCCAATGTGAGGAAAGATTTATCGCTTCGGGAGAGTGGTGCGTCCTATCAGGTAGTTGGTAAGGTAACGGCTTACCAAGCCTATGACGGGTAACCGGTCTGAGATGATGTCCGGTCGCGATGGGACTGAGATACGGCCCATACTCCTACGGGAGGCAGCAGTGGGGAATCTTGCACAATGGACGAAAGTCTGATGCAGCAATTTCGCGTGAAGGATGAAGCATTACGGTGTGTAAACTTCTTTTTTGGCAGAAGACGAATGACGGTATGTCAAGAATAAGAGACGGCTAACTA
>GV2UCFN02ISH93
AGCGAGTAACGCGTGCTTAACTTGCCCCGAAGATGGGTATAACTGCAGAGATGTAGCTAATTCCCAATATGCTCACGATGGTGAAATTCCAATGTGAGGAAAGATTTATCGCTTCGGGAGAGTGGTGCGTCCTATCAGGTAGTTGGTAAGGTAACGGCTTACCAAGCCTATGACGGGTAACCGGTCTGAGATGATGTCCGGTCGCGATGGGACTGAGATACGGCCCATACTCCTACGGGAGGCAGCAGTGGGGAATCTTGCACAATGGACGAAAGTCTGATGCAGCAATTTCGCGTGAAGGATGAAGCATTACGGTGTGTAAACTTCTTTTTTGGCAGAAGACGAATGACGGTATGTCAAGAATAAGAGACGGCTAACTA
>GV2UCFN02GVEZL
AGCGAGTAACGCGTGCTTAACTTGCCCCGAAGATGGGTATAACTGCAGAGATGTAGCTAATTCCCAATATGCTCACGATGGTGAAATTCCAATGTGAGGAAAGATTTATCGCTTCGGGAGAGTGGTGCGTCCTATCAGGTAGTTGGTAAGGTAACGGCTTACCAAGCCTATGACGGGTAACCGGTCTGAGATGATGTCCGGTCGCGATGGGACTGAGATACGGCCCATACTCCTACGGGAGGCAGCAGTGGGGAATCTTGCACAATGGACGAAAGTCTGATGCAGCAATTTCGCGTGAAGGATGAAGCATTACGGTGTGTAAACTTCTTTTTTGGCAGAAGACGAATGACGGTATGTCAAGAATAAGAGACGGCTAACTA
>GV2UCFN02I0HY1
AGCGAGTAACGCGTGCTTAACTTGCCCCGAAGATGGGTATAACTGCAGAGATGTAGCTAATTCCCAATATGCTCACGATGGTGAAATTCCAATGTGAGGAAAGATTTATCGCTTCGGGAGAGTGGTGCGTCCTATCAGGTAGTTGGTAAGGTAACGGCTTACCAAGCCTATGACGGGTAACCGGTCTGAGATGATGTCCGGTCGCGATGGGACTGAGATACGGCCCATACTCCTACGGGAGGCAGCAGTGGGGAATCTTGCACAATGGACGAAAGTCTGATGCAGCAATTTCGCGTGAAGGATGAAGCATTACGGTGTGTAAACTTCTTTTTTGGCAGAAGACGAATGACGGTATGTCAAGAATAAGAGACGGCTAACTA
>GV2UCFN02HYWSP
AGCGAGTAACGCGTGCTTAACTTGCCCCGAAGATGGGTATAACTGCAGAGATGTAGCTAATTCCCAATATGCTCACGATGGTGAAATTCCAATGTGAGGAAAGATTTATCGCTTCGGGAGAGTGGTGCGTCCTATCAGGTAGTTGGTAAGGTAACGGCTTACCAAGCCTATGACGGGTAACCGGTCTGAGATGATGTCCGGTCGCGATGGGACTGAGATACGGCCCATACTCCTACGGGAGGCAGCAGTGGGGAATCTTGCACAATGGACGAAAGTCTGATGCAGCAATTTCGCGTGAAGGATGAAGCATTACGGTGTGTAAACTTCTTTTTTGGCAGAAGACGAATGACGGTATGTCAAGAATAAGAGACGGCTAACTA
>GV2UCFN02GG99Q
AGCGAGTAACGCGTGCTTAACTTGCCCCGAAGATGGGTATAACTGCAGAGATGTAGCTAATTCCCAATATGCTCACGATGGTGAAATTCCAATGTGAGGAAAGATTTATCGCTTCGGGAGAGTGGTGCGTCCTATCAGGTAGTTGGTAAGGTAACGGCTTACCAAGCCTATGACGGGTAACCGGTCTGAGATGATGTCCGGTCGCGATGGGACTGAGATACGGCCCATACTCCTACGGGAGGCAGCAGTGGGGAATCTTGCACAATGGACGAAAGTCTGATGCAGCAATTTCGCGTGAAGGATGAAGCATTACGGTGTGTAAACTTCTTTTTTGGCAGAAGACGAATGACGGTATGTCAAGAATAAGAGACGGCTAACTA
>GV2UCFN02FW0TX
AGCGAGTAACGCGTGCTTAACTTGCCCCGAAGATGGGTATAACTGCAGAGATGTAGCTAATTCCCAATATGCTCACGATGGTGAAATTCCAATGTGAGGAAAGATTTATCGCTTCGGGAGAGTGGTGCGTCCTATCAGGTAGTTGGTAAGGTAACGGCTTACCAAGCCTATGACGGGTAACCGGTCTGAGATGATGTCCGGTCGCGATGGGACTGAGATACGGCCCATACTCCTACGGGAGGCAGCAGTGGGGAATCTTGCACAATGGACGAAAGTCTGATGCAGCAATTTCGCGTGAAGGATGAAGCATTACGGTGTGTAAACTTCTTTTTTGGCAGAAGACGAATGACGGTATGTCAAGAATAAGAGACGGCTAACTA
>GV2UCFN02H68JN
AGCGAGTAACGCGTGCTTAACTTGCCCCGAAGATGGGTATAACTGCAGAGATGTAGCTAATTCCCAATATGCTCACGATGGTGAAATTCCAATGTGAGGAAAGATTTATCGCTTCGGGAGAGTGGTGCGTCCTATCAGGTAGTTGGTAAGGTAACGGCTTACCAAGCCTATGACGGGTAACCGGTCTGAGATGATGTCCGGTCGCGATGGGACTGAGATACGGCCCATACTCCTACGGGAGGCAGCAGTGGGGAATCTTGCACAATGGACGAAAGTCTGATGCAGCAATTTCGCGTGAAGGATGAAGCATTACGGTGTGTAAACTTCTTTTTTGGCAGAAGACGAATGACGGTATGTCAAGAATAAGAGACGGCTAACTA
>GV2UCFN02HVE98
AGCGAGTAACGCGTGCTTAACTTGCCCCGAAGATGGGTATAACTGCAGAGATGTAGCTAATTCCCAATATGCTCACGATGGTGAAATTCCAATGTGAGGAAAGATTTATCGCTTCGGGAGAGTGGTGCGTCCTATCAGGTAGTTGGTAAGGTAACGGCTTACCAAGCCTATGACGGGTAACCGGTCTGAGATGATGTCCGGTCGCGATGGGACTGAGATACGGCCCATACTCCTACGGGAGGCAGCAGTGGGGAATCTTGCACAATGGACGAAAGTCTGATGCAGCAATTTCGCGTGAAGGATGAAGCATTACGGTGTGTAAACTTCTTTTTTGGCAGAAGACGAATGACGGTATGTCAAGAATAAGAGACGGCTAACTA
>GV2UCFN02IAJQT
AGCGAGTAACGCGTGCTTAACTTGCCCCGAAGATGGGTATAACTGCAGAGATGTAGCTAATTCCCAATATGCTCACGATGGTGAAATTCCAATGTGAGGAAAGATTTATCGCTTCGGGAGAGTGGTGCGTCCTATCAGGTAGTTGGTAAGGTAACGGCTTACCAAGCCTATGACGGGTAACCGGTCTGAGATGATGTCCGGTCGCGATGGGACTGAGATACGGCCCATACTCCTACGGGAGGCAGCAGTGGGGAATCTTGCACAATGGACGAAAGTCTGATGCAGCAATTTCGCGTGAAGGATGAAGCATTACGGTGTGTAAACTTCTTTTTTGGCAGAAGACGAATGACGGTATGTCAAGAATAAGAGACGGCTAACTA
>GV2UCFN02G6K2U
AGCGAGTAACGCGTGCTTAACTTGCCCCGAAGATGGGTATAACTGCAGAGATGTAGCTAATTCCCAATATGCTCACGATGGTGAAATTCCAATGTGAGGAAAGATTTATCGCTTCGGGAGAGTGGTGCGTCCTATCAGGTAGTTGGTAAGGTAACGGCTTACCAAGCCTATGACGGGTAACCGGTCTGAGATGATGTCCGGTCGCGATGGGACTGAGATACGGCCCATACTCCTACGGGAGGCAGCAGTGGGGAATCTTGCACAATGGACGAAAGTCTGATGCAGCAATTTCGCGTGAAGGATGAAGCATTACGGTGTGTAAACTTCTTTTTTGGCAGAAGACGAATGACGGTATGTCAAGAATAAGAGACGGCTAACTA
>GV2UCFN02JCAU6
AGCGAGTAACGCGTGCTTAACTTGCCCCGAAGATGGGTATAACTGCAGAGATGTAGCTAATTCCCAATATGCTCACGATGGTGAAATTCCAATGTGAGGAAAGATTTATCGCTTCGGGAGAGTGGTGCGTCCTATCAGGTAGTTGGTAAGGTAACGGCTTACCAAGCCTATGACGGGTAACCGGTCTGAGATGATGTCCGGTCGCGATGGGACTGAGATACGGCCCATACTCCTACGGGAGGCAGCAGTGGGGAATCTTGCACAATGGACGAAAGTCTGATGCAGCAATTTCGCGTGAAGGATGAAGCATTACGGTGTGTAAACTTCTTTTTTGGCAGAAGACGAATGACGGTATGTCAAGAATAAGAGACGGCTAACTA
>G3BZQ8102F80I2
AGCGAGTAACGCGTGCTTAACTTGCCCCGAAGATGGGTATAACTGCAGAGATGTAGCTAATTCCCAATATGCTCACGATGGTGAAATTCCAATGTGAGGAAAGATTTATCGCTTCGGGAGAGTGGTGCGTCCTATCAGGTAGTTGGTAAGGTAACGGCTTACCAAGCCTATGACGGGTAACCGGTCTGAGATGATGTCCGGTCGCGATGGGACTGAGATACGGCCCATACTCCTACGGGAGGCAGCAGTGGGGAATCTTGCACAATGGACGAAAGTCTGATGCAGCAATTTCGCGTGAAGGATGAAGCATTACGGTGTGTAAACTTCTTTTTTGGCAGAAGACGAATGACGGTATGTCAAGAATAAGAGACGGCTAACTA
>G3BZQ8102GI7S9
AGCGAGTAACGCGTGCTTAACTTGCCCCGAAGATGGGTATAACTGCAGAGATGTAGCTAATTCCCAATATGCTCACGATGGTGAAATTCCAATGTGAGGAAAGATTTATCGCTTCGGGAGAGTGGTGCGTCCTATCAGGTAGTTGGTAAGGTAACGGCTTACCAAGCCTATGACGGGTAACCGGTCTGAGATGATGTCCGGTCGCGATGGGACTGAGATACGGCCCATACTCCTACGGGAGGCAGCAGTGGGGAATCTTGCACAATGGACGAAAGTCTGATGCAGCAATTTCGCGTGAAGGATGAAGCATTACGGTGTGTAAACTTCTTTTTTGGCAGAAGACGAATGACGGTATGTCAAGAATAAGAGACGGCTAACTA
>G3BZQ8102H99R2
AGCGAGTAACGCGTGCTTAACTTGCCCCGAAGATGGGTATAACTGCAGAGATGTAGCTAATTCCCAATATGCTCACGATGGTGAAATTCCAATGTGAGGAAAGATTTATCGCTTCGGGAGAGTGGTGCGTCCTATCAGGTAGTTGGTAAGGTAACGGCTTACCAAGCCTATGACGGGTAACCGGTCTGAGATGATGTCCGGTCGCGATGGGACTGAGATACGGCCCATACTCCTACGGGAGGCAGCAGTGGGGAATCTTGCACAATGGACGAAAGTCTGATGCAGCAATTTCGCGTGAAGGATGAAGCATTACGGTGTGTAAACTTCTTTTTTGGCAGAAGACGAATGACGGTATGTCAAGAATAAGAGACGGCTAACTA
>G35JFLI02GQ7G4
AGCGAGTAACGCGTGCTTAACTTGCCCCGAAGATGGGTATAACTGCAGAGATGTAGCTAATTCCCAATATGCTCACGATGGTGAAATTCCAATGTGAGGAAAGATTTATCGCTTCGGGAGAGTGGTGCGTCCTATCAGGTAGTTGGTAAGGTAACGGCTTACCAAGCCTATGACGGGTAACCGGTCTGAGATGATGTCCGGTCGCGATGGGACTGAGATACGGCCCATACTCCTACGGGAGGCAGCAGTGGGGAATCTTGCACAATGGACGAAAGTCTGATGCAGCAATTTCGCGTGAAGGATGAAGCATTACGGTGTGTAAACTTCTTTTTTGGCAGAAGACGAATGACGGTATGTCAAGAATAAGAGACGGCTAACTA
>GV2UCFN02HSC5Y
AGCGAGTAACGCGTGCTTAACTTGCCCCGAAGATGGGTATAACTACAGAGATGTAGCTAATTCCCAATATGCTCACGATGGTGAAATTCCAATGTGAGGAAAGATTTATCGCTTCGGGAGAGTGGTGCGTCCTATCAGGTAGTTGGTAAGGTAATGGCTTACCAAGCCTATGACGGGTAACCGGTCTGAGATGATGTCCGGTCGCGATGGGACTGAGATACGGCCCATACTCCTACGGGAGGCAGCAGTGGGGAATCTTGCACAATGGACGAAAGTCTGATGCAGCAATTTCGCGTGAAGGATGAAGCATTACGGTGTGTAAACTTCTTTTTGGCAGAAGACGAATGACGGTATGTCAAGAATAAGAGACGGCTAACTA
>GV2UCFN02FKQ4C
AGCGAGTAACGCGTGCTTAACTTGCCCCGAAGATGGGTATAACTACAGAGATGTAGCTAATTCCCAATATGCTCACGATGGTGAAATTCCAATGTGAGGAAAGATTTATCGCTTCGGGAGAGTGGTGCGTCCTATCAGGTAGTTGGTAAGGTAATGGCTTACCAAGCCTATGACGGGTAACCGGTCTGAGATGATGTCCGGTCGCGATGGGACTGAGATACGGCCCATACTCCTACGGGAGGCAGCAGTGGGGAATCTTGCACAATGGACGAAAGTCTGATGCAGCAATTTCGCGTGAAGGATGAAGCATTACGGTGTGTAAACTTCTTTTTGGCAGAAGACGAATGACGGTATGTCAAGAATAAGAGACGGCTAACTA
>GV2UCFN02ICHGP
AGCGAGTAACGCGTGCTTAACTTGCCCCGAAGATGGGTATAACTACAGAGATGTAGCTAATTCCCAATATGCTCACGATGGTGAAATTCCAATGTGAGGAAAGATTTATCGCTTCGGGAGAGTGGTGCGTCCTATCAGGTAGTTGGTAAGGTAATGGCTTACCAAGCCTATGACGGGTAACCGGTCTGAGATGATGTCCGGTCGCGATGGGACTGAGATACGGCCCATACTCCTACGGGAGGCAGCAGTGGGGAATCTTGCACAATGGACGAAAGTCTGATGCAGCAATTTCGCGTGAAGGATGAAGCATTACGGTGTGTAAACTTCTTTTTGGCAGAAGACGAATGACGGTATGTCAAGAATAAGAGACGGCTAACTA
>GV2UCFN02HRTD2
AGCGAGTAACGCGTGCTTAACTTGCCCCGAAGATGGGTATAACTACAGAGATGTAGCTAATTCCCAATATGCTCACGATGGTGAAATTCCAATGTGAGGAAAGATTTATCGCTTCGGGAGAGTGGTGCGTCCTATCAGGTAGTTGGTAAGGTAATGGCTTACCAAGCCTATGACGGGTAACCGGTCTGAGATGATGTCCGGTCGCGATGGGACTGAGATACGGCCCATACTCCTACGGGAGGCAGCAGTGGGGAATCTTGCACAATGGACGAAAGTCTGATGCAGCAATTTCGCGTGAAGGATGAAGCATTACGGTGTGTAAACTTCTTTTTGGCAGAAGACGAATGACGGTATGTCAAGAATAAGAGACGGCTAACTA
>GV2UCFN02G38I7
AGCGAGTAACGCGTGCTTAACTTGCCCCGAAGATGGGTATAACTACAGAGATGTAGCTAATTCCCAATATGCTCACGATGGTGAAATTCCAATGTGAGGAAAGATTTATCGCTTCGGGAGAGTGGTGCGTCCTATCAGGTAGTTGGTAAGGTAATGGCTTACCAAGCCTATGACGGGTAACCGGTCTGAGATGATGTCCGGTCGCGATGGGACTGAGATACGGCCCATACTCCTACGGGAGGCAGCAGTGGGGAATCTTGCACAATGGACGAAAGTCTGATGCAGCAATTTCGCGTGAAGGATGAAGCATTACGGTGTGTAAACTTCTTTTTTGGCAGAAGACGAATGACGGTATGTCAAGAATAAGAGACGGCTAACTA
>GV2UCFN02ISJZ7
AGCGAGTAACGCGTGCTTAACTTGCCCCGAAGATGGGTATAACTACAGAGATGTAGCTAATTCCCAATATGCTCACGATGGTGAAATTCCAATGTGAGGAAAGATTTATCGCTTCGGGAGAGTGGTGCGTCCTATCAGGTAGTTGGTAAGGTAATGGCTTACCAAGCCTATGACGGGTAACCGGTCTGAGATGATGTCCGGTCGCGATGGGACTGAGATACGGCCCATACTCCTACGGGAGGCAGCAGTGGGGAATCTTGCACAATGGACGAAAGTCTGATGCAGCAATTTCGCGTGAAGGATGAAGCATTACGGTGTGTAAACTTCTTTTTTGGCAGAAGACGAATGACGGTATGTCAAGAATAAGAGACGGCTAACTA
>GV2UCFN02IHOKF
AGCGAGTAACGCGTGCTTAACTTGCCCCGAAGATGGGTATAACTACAGAGATGTAGCTAATTCCCAATATGCTCACGATGGTGAAATTCCAATGTGAGGAAAGATTTATCGCTTCGGGAGAGTGGTGCGTCCTATCAGGTAGTTGGTAAGGTAATGGCTTACCAAGCCTATGACGGGTAACCGGTCTGAGATGATGTCCGGTCGCGATGGGACTGAGATACGGCCCATACTCCTACGGGAGGCAGCAGTGGGGAATCTTGCACAATGGACGAAAGTCTGATGCAGCAATTTCGCGTGAAGGATGAAGCATTACGGTGTGTAAACTTCTTTTTTGGCAGAAGACGAATGACGGTATGTCAAGAATAAGAGACGGCTAACTA
>GV2UCFN02GENK6
AGCGAGTAACGCGTGCTTAACTTACCCCGAAGATGGGTATAACTACAGAGATGTAGCTAATTCCCAATATGCTCACGATGGTGAAATTCCAATGTGAGGAAAGATTTATCGCTTCGGGAGAGTGGTGCGTCCTATCAGGTAGTTGGTAAGGTAATGGCTTACCAAGCCTATGACGGGTAACCGGTCTGAGATGATGTCCGGTCGCGATGGGACTGAGATACGGCCCATACTCCTACGGGAGGCAGCAGTGGGGAATCTTGCACAATGGACGAAAGTCTGATGCAGCAATTTCGCGTGAAGGATGAAGCATTACGGTGTGTAAACTTCTTTTTTGGCAGAAGACGAATGACGGTATGTCAAGAATAAGAGACGGCTAACTA
