# Supplementary material for: Investigation of the Effect of Type 2 Diabetes Mellitus on Subgingival Plaque Microbiota by High-Throughput 16S rDNA Pyrosequencing
Source: PLoS One. 2013 Apr 22;8(4):e61516. doi: 10.1371/journal.pone.0061516 (PMC3632544; doi:10.1371/journal.pone.0061516)
Supplement: File S1 — FASTA-format sequences for all the OTUs. Sequences for each OTU are provided in a FASTA-format file. (ZIP) [file pone.0061516.s004.zip › OTU.allseq/Otu0187.fasta]

>GV2UCFN02GY6NO
GGTGCGTAACGCGTATACAATCTGCCTTTCACTGGGGGATAGCCCGAAGAAATTTGGATTAATACCCCATAGTATAGTAGTGTGGCATCACACAACTATTAAAGCTTAGGTGGTGAAAGATGAGTATGCGTTCTATTAGCTAGTTGGAGAGGTAACGGCTCCCCAAGGCTATGATAGATAGGGGTTCTGAGAGGGATGTCCCCCACACTGGTACTGAGATACGGACCAGACTCCTACGGGAGGCAGCAGTGAGGAATATTGGACAATGGTCGGAAGACTGATCCAGCCATGCCGCGTGCAGGATGAAGGTCTTATGGATTGTAAACTGCTTTTGTAAGGGAAGAATAAGGACTACGTGTAGTTTGATGACGGTACCTTATGAATAAGCATCGGCTAACTC
>GV2UCFN02FJRKX
GGTGCGTAACGCGTATACAATCTGCCTTTCACTGGGGGATAGCCCGAAGAAATTTGGATTAATACCCCATAGTATAGTAGTGTGGCATCACACAACTATTAAAGCTTAGGTGGTGAAAGATGAGTATGCGTTCTATTAGCTAGTTGGAGAGGTAACGGCTCCCCAAGGCGATGATAGATAGGGGTTCTGAGAGGGATGTCCCCCACACTGGTACTGAGATACGGACCAGACTCCTACGGGAGGCAGCAGTGAGGAATATTGGACAATGGTCGGAAGACTGATCCAGCCATGCCGCGTGCAGGATGAAGGTCTTATGGATTGTAAACTGCTTTTGTAAGGGAAGAATAAGGGCTACGCGTAGTTTGATGACGGTACCTTATGAATAAGCATCGGCTAACTC
>G35JFLI02I5JUT
GGTGCGTAACGCGTATACAATCTGCCTTTCACTGGGGGATAGCCCGAAGAAATTTGGATTAATACCCCATAGTATAGTAGTGTGGCATCACACAACTATTAAAGCTTAGGTGGTGAAAGATGAGTATGCGTTCTATTAGCTAGTTGGAGAGGTAACGGCTCCCCAAGGCGATGATAGATAGGGGTTCTGAGAGGGATGTCCCCCACACTGGTACTGAGATACGGACCAGACTCCTACGGGAGGCAGCAGTGAGGAATATTGGACAATGGTCGGAAGACTGATCCAGCCATGCCGCGTGCAGGATGAAGGTCTTATGGATTGTAAACTGCTTTTGTAAGGGAAGAATAAGGGCTACGCGTAGTTTGATGACGGTACCTTATGAATAAGCATCGGCTAACTC
>G35JFLI02GO5DW
GGTGCGTAACGCGTATACAATCTGCCTTTCACTGGGGGATAGCCCGAAGAAATTTGGATTAATACCCCATAGTATAGTAGTGTGGCATCACACAACTATTAAAGCTTAGGTGGTGAAAGATGAGTATGCGTTCTATTAGCTAGTTGGAGAGGTAACGGCTCCCCAAGGCGATGATAGATAGGGGTTCTGAGAGGGATGTCCCCCACACTGGTACTGAGATACGGACCAGACTCCTACGGGAGGCAGCAGTGAGGAATATTGGACAATGGTCGGAAGACTGATCCAGCCATGCCGCGTGCAGGATGAAGGTCTTATGGATTGTAAACTGCTTTTGTAAGGGAAGAATAAGGGCTACGCGTAGTTTGATGACGGTACCTTATGAATAAGCATCGGCTAACTC
>GV2UCFN02HWU1V
GGTGCGTAACGCGTATACAATCTGCCTTTCACTGGGGGATAGCCCGAAGAAATTTGGATTAATACCCCATAGTATAGTAGTGTGGCATCACACAACTATTAAAGCTTAGGTGGTGAAAGATGAGTATGCGTTCTATTAGCTAGTTGGAGAGGTAACGGCTCCCCAAGGCTATGATAGATAGGGGTTCTGAGAGGGATGTCCCCCACACTGGTACTGAGATACGGACCAGACTCCTACGGGAGGCAGCAGTGAGGAATATTGGACAATGGTCGGAAGACTGATCCAGCCATGCCGCGTGCAGGATGAAGGTCTTATGGATTGTAAACTGCTTTTGTAAGGGAAGAATAAGGGCTACGCGTAGTTTGATGACGGTACCTTATGAATAAGCATCGGCTAACTC
>GV2UCFN02IERL6
GGTGCGTAACGCGTATACAATCTGCCTTTCACTGGGGGATAGCCCGAAGAAATTTGGATTAATACCCCATAGTATAGTAGTGTGGCATCACACAACTATTAAAGCTTAGGTGGTGAAAGATGAGTATGCGTTCTATTAGCTAGTTGGAGAGGTAACGGCTCCCCAAGGCTATGATAGATAGGGGTTCTGAGAGGGATGTCCCCCACACTGGTACTGAGATACGGACCAGACTCCTACGGGAGGCAGCAGTGAGGAATATTGGACAATGGTCGGAAGACTGATCCAGCCATGCCGCGTGCAGGATGAAGGTCTTATGGATTGTAAACTGCTTTTGTAAGGGAAGAATAAGGGCTACGCGTAGTTTGATGACGGTACCTTATGAATAAGCATCGGCTAACTC
>GV2UCFN02JPBJZ
GGTGCGTAACGCGTATACAATCTGCCTTTCACTGGGGGATAGCCCGAAGAAATTTGGATTAATACCCCATAGTATAGTAGTGTGGCATCACACAACTATTAAAGCTTAGGTGGTGAAAGATGAGTATGCGTTCTATTAGCTAGTTGGAGAGGTAACGGCTCCCCAAGGCTATGATAGATAGGGGTTCTGAGAGGGATGTCCCCCACACTGGTACTGAGATACGGACCAGACTCCTACGGGAGGCAGCAGTGAGGAATATTGGACAATGGTCGGAAGACTGATCCAGCCATGCCGCGTGCAGGATGAAGGTCTTATGGATTGTAAACTGCTTTTGTAAGGGAAGAATAAGGGCTACGCGTAGTTTGATGACGGTACCTTACGAATAAGCATCGGCTAACTC
>GV2UCFN02G0E9V
GGTGCGTAACGCGTATACAATCTGCCTTTCACTGGGGGATAGCCCGAAGAAATTTGGATTAATACCCCATAGTATAGTAGTGTGGCATCACACAACTATTAAAGCTTAGGTGGTGAAAGATGAGTATGCGTTCTATTAGCTAGTTGGAGAGGTAACGGCTCCCCAAGGCTATGATAGATAGGGGTTCTGAGAGGGATGTCCCCCACACTGGTACTGAGATACGGACCAGACTCCTACGGGAGGCAGCAGTGAGGAATATTGGACAATGGTCGGAAGACTGATCCAGCCATGCCGCGTGCAGGATGAAGGTCTTATGGATTGTAAACTGCTTTTGTAAGGGAAGAATAAGGGCTACGCGTAGTTTGATGACGGTACCTTACGAATAAGCATCGGCTAACTC
>GV2UCFN02HPEHQ
GGTGCGTAACGCGTATACAATCTGCCTTTCACTGGGGGATAGCCCGAAGAAATTTGGATTAATACCCCATAGTATAGTAGTGTGGCATCACACAACTATTAAAGCTTAGGTGGTGAAAGATGAGTATGCGTTCTATTAGCTAGTTGGAGAGGTAACGGCTCCCCAAGGCTATGATAGATAGGGGTTCTGAGAGGGATGTCCCCCACACTGGTACTGAGATACGGACCAGACTCCTACGGGAGGCAGCAGTGAGGAATATTGGACAATGGTCGGAAGACTGATCCAGCCATGCCGCGTGCAGGATGAAGGTCTTATGGATTGTAAACTGCTTTTGTAAGGGAAGAATAAGGGCTACGCGTAGTTTGATGACGGTACCTTACGAATAAGCATCGGCTAACTC
>GV2UCFN02JKGR9
GGTGCGTAACGCGTATACAATCTGCCTTTCACTGGGGGATAGCCCGAAGAAATTTGGATTAATACCCCATAGTATAGTAGTGTGGCATCACACAACTATTAAAGCTTAGGTGGTGAAAGATGAGTATGCGTTCTATTAGCTAGTTGGAGAGGTAACGGCTCCCCAAGGCTATGATAGATAGGGGTTCTGAGAGGGATGTCCCCCACACTGGTACTGAGATACGGACCAGACTCCTACGGGAGGCAGCAGTGAGGAATATTGGACAATGGTCGGAAGACTGATCCAGCCATGCCGCGTGCAGGATGAAGGTCTTATGGATTGTAAACTGCTTTTGTAAGGGAAGAATAAGGGCTACGCGTAGTTTGATGACGGTACCTTACGAATAAGCATCGGCTAACTC
>GV2UCFN02HH4ND
GGTGCGTAACGCGTATACAATCTGCCTTTCACTGGGGGATAGCCCGAAGAAATTTGGATTAATACCCCATAGTATAGTAGTGTGGCATCACACAACTATTAAAGCTTAGGTGGTGAAAGATGAGTATGCGTTCTATTAGCTAGTTGGAGAGGTAACGGCTCCCCAAGGCTATGATAGATAGGGGTTCTGAGAGGGATGTCCCCCACACTGGTACTGAGATACGGACCAGACTCCTACGGGAGGCAGCAGTGAGGAATATTGGACAATGGTCGGAAGACTGATCCAGCCATGCCGCGTGCAGGATGAAGGTCTTATGGATTGTAAACTGCTTTTGTAAGGGAAGAATAAGGGCTACGCGTAGTTTGATGACGGTACCTTACGAATAAGCATCGGCTAACTC
>GV2UCFN02GI0F0
GGTGCGTAACGCGTATACAATCTGCCTTTCACTGGGGGATAGCCCGAAGAAATTTGGATTAATACCCCATAGTATAGTAGTGTGGCATCACACAACTATTAAAGCTTAGGTGGTGAAAGATGAGTATGCGTTCTATTAGCTAGTTGGAGAGGTAACGGCTCCCCAAGGCTATGATAGATAGGGGTTCTGAGAGGGATGTCCCCCACACTGGTACTGAGATACGGACCAGACTCCTACGGGAGGCAGCAGTGAGGAATATTGGACAATGGTCGGAAGACTGATCCAGCCATGCCGCGTGCAGGATGAAGGTCTTATGGATTGTAAACTGCTTTTGTAAGGGAAGAATAAGGGCTACGCGTAGTTTGATGACGGTACCTTACGAATAAGCATCGGCTAACTC
>GV2UCFN02HB4HG
GGTGCGTAACGCGTATACAATCTGCCTTTCACTGGGGGATAGCCCGAAGAAATTTGGATTAATACCCCATAGTATAGTAGTGTGGCATCACACAACTATTAAAGCTTAGGTGGTGAAAGATGAGTATGCGTTCTATTAGCTAGTTGGAGAGGTAACGGCTCCCCAAGGCTATGATAGATAGGGGTTCTGAGAGGGATGTCCCCCACACTGGTACTGAGATACGGACCAGACTCCTACGGGAGGCAGCAGTGAGGAATATTGGACAATGGTCGGAAGACTGATCCAGCCATGCCGCGTGCAGGATGAAGGTCTTATGGATTGTAAACTGCTTTTGTAAGGGAAGAATAAGGGCTACGCGTAGTTTGATGACGGTACCTTACGAATAAGCATCGGCTAACTC
>GV2UCFN02FPQ5V
GGTGCGTAACGCGTATACAATCTGCCTTTCACTGGGGGATAGCCCGAAGAAATTTGGATTAATACCCCATAGTATAGTAGTGTGGCATCACACAACTATTAAAGCTTAGGTGGTGAAAGATGAGTATGCGTTCTATTAGCTAGTTGGAGAGGTAACGGCTCCCCAAGGCTATGATAGATAGGGGTTCTGAGAGGGATGTCCCCCACACTGGTACTGAGATACGGACCAGACTCCTACGGGAGGCAGCAGTGAGGAATATTGGACAATGGTCGGAAGACTGATCCAGCCATGCCGCGTGCAGGATGAAGGTCTTATGGATTGTAAACTGCTTTTGTAAGGGAAGAATAAGGGCTACGCGTAGTTTGATGACGGTACCTTACGAATAAGCATCGGCTAACTC
>GV2UCFN02HMU3C
GGTGCGTAACGCGTATACAATCTGCCTTTCACTGGGGGATAGCCCGAAGAAATTTGGATTAATACCCCATAGTATAGTAGTGTGGCATCACACAACTATTAAAGCTTAGGTGGTGAAAGATGAGTATGCGTTCTATTAGCTAGTTGGAGAGGTAACGGCTCCCCAAGGCTATGATAGATAGGGGTTCTGAGAGGGATGTCCCCCACACTGGTACTGAGATACGGACCAGACTCCTACGGGAGGCAGCAGTGAGGAATATTGGACAATGGTCGGAAGACTGATCCAGCCATGCCGCGTGCAGGATGAAGGTCTTATGGATTGTAAACTGCTTTTGTAAGGGAAGAATAAGGGCTACGCGTAGTTTGATGACGGTACCTTACGAATAAGCATCGGCTAACTC
>GV2UCFN02GPCU5
GGTGCGTAACGCGTATACAATCTGCCTTTCACTGGGGGATAGCCCGAAGAAATTTGGATTAATACCCCATAGTATAGTAGTGTGGCATCACACAACTATTAAAGCTTAGGTGGTGAAAGATGAGTATGCGTTCTATTAGCTAGTTGGAGAGGTAACGGCTCCCCAAGGCTATGATAGATAGGGGTTCTGAGAGGGATGTCCCCCACACTGGTACTGAGATACGGACCAGACTCCTACGGGAGGCAGCAGTGAGGAATATTGGACAATGGTCGGAAGACTGATCCAGCCATGCCGCGTGCAGGATGAAGGTCTTATGGATTGTAAACTGCTTTTGTAAGGGAAGAATAAGGGCTACGCGTAGTTTGATGACGGTACCTTACGAATAAGCATCGGCTAACTC
>GV2UCFN02FNZES
GGTGCGTAACGCGTATACAATCTGCCTTTCACTGGGGGATAGCCCGAAGAAATTTGGATTAATACCCCATAGTATAGTAGTGTGGCATCACACAACTATTAAAGCTTAGGTGGTGAAAGATGAGTATGCGTTCTATTAGCTAGTTGGAGAGGTAACGGCTCCCCAAGGCTATGATAGATAGGGGTTCTGAGAGGGATGTCCCCCACACTGGTACTGAGATACGGACCAGACTCCTACGGGAGGCAGCAGTGAGGAATATTGGACAATGGTCGGAAGACTGATCCAGCCATGCCGCGTGCAGGATGAAGGTCTTATGGATTGTAAACTGCTTTTGTAAGGGAAGAATAAGGGCTACGCGTAGTTTGATGACGGTACCTTACGAATAAGCATCGGCTAACTC
>GV2UCFN02IVXM2
GGTGCGTAACGCGTATACAATCTGCCTTTCACTGGGGGATAGCCCGAAGAAATTTGGATTAATACCCCATAGTATAGTAGTGTGGCATCACACAACTATTAAAGCTTAGGTGGTGAAAGATGAGTATGCGTTCTATTAGCTAGTTGGAGAGGTAACGGCTCCCCAAGGCTATGATAGATAGGGGTTCTGAGAGGGATGTCCCCCACACTGGTACTGAGATACGGACCAGACTCCTACGGGAGGCAGCAGTGAGGAATATTGGACAATGGTCGGAAGACTGATCCAGCCATGCCGCGTGCAGGATGAAGGTCTTATGGATTGTAAACTGCTTTTGTAAGGGAAGAATAAGGGCTACGCGTAGTTTGATGACGGTACCTTACGAATAAGCATCGGCTAACTC
>GV2UCFN02J3Z4H
GGTGCGTAACGCGTATACAATCTGCCTTTCACTGGGGGATAGCCCGAAGAAATTTGGATTAATACCCCATAGTATAGTAGTGTGGCATCACACAACTATTAAAGCTTAGGTGGTGAAAGATGAGTATGCGTTCTATTAGCTAGTTGGAGAGGTAACGGCTCCCCAAGGCTATGATAGATAGGGGTTCTGAGAGGGATGTCCCCCACACTGGTACTGAGATACGGACCAGACTCCTACGGGAGGCAGCAGTGAGGAATATTGGACAATGGTCGGAAGACTGATCCAGCCATGCCGCGTGCAGGATGAAGGTCTTATGGATTGTAAACTGCTTTTGTAAGGGAAGAATAAGGGCTACGCGTAGTTTGATGACGGTACCTTACGAATAAGCATCGGCTAACTC
>GV2UCFN02HO5W6
GGTGCGTAACGCGTATACAATCTGCCTTTCACTGGGGGATAGCCCGAAGAAATTTGGATTAATACCCCATAGTATAGTAGTGTGGCATCACACAACTATTAAAGCTTAGGTGGTGAAAGATGAGTATGCGTTCTATTAGCTAGTTGGAGAGGTAACGGCTCCCCAAGGCTATGATAGATAGGGGTTCTGAGAGGGATGTCCCCCACACTGGTACTGAGATACGGACCAGACTCCTACGGGAGGCAGCAGTGAGGAATATTGGACAATGGTCGGAAGACTGATCCAGCCATGCCGCGTGCAGGATGAAGGTCTTATGGATTGTAAACTGCTTTTGTAAGGGAAGAATAAGGGCTACGCGTAGTTTGATGACGGTACCTTACGAATAAGCATCGGCTAACTC
>GV2UCFN02FFTCE
GGTGCGTAACGCGTATACAATCTGCCTTTCACTGGGGGATAGCCCGAAGAAATTTGGATTAATACCCCATAGTATAGTAGTGTGGCATCACACAACTATTAAAGCTTAGGTGGTGAAAGATGAGTATGCGTTCTATTAGCTAGTTGGAGAGGTAACGGCTCCCCAAGGCTATGATAGATAGGGGTTCTGAGAGGGATGTCCCCCACACTGGTACTGAGATACGGACCAGACTCCTACGGGAGGCAGCAGTGAGGAATATTGGACAATGGTCGGAAGACTGATCCAGCCATGCCGCGTGCAGGATGAAGGTCTTATGGATTGTAAACTGCTTTTGTAAGGGAAGAATAAGGGCTACGCGTAGTTTGATGACGGTACCTTACGAATAAGCATCGGCTAACTC
>GV2UCFN02GOGOH
GGTGCGTAACGCGTATACAATCTGCCTTTCACTGGGGGATAGCCCGAAGAAATTTGGATTAATACCCCATAGTATAGTAGTGTGGCATCACACAACTATTAAAGCTTAGGTGGTGAAAGATGAGTATGCGTTCTATTAGCTAGTTGGAGAGGTAACGGCTCCCCAAGGCTATGATAGATAGGGGTTCTGAGAGGGATGTCCCCCACACTGGTACTGAGATACGGACCAGACTCCTACGGGAGGCAGCAGTGAGGAATATTGGACAATGGTCGGAAGACTGATCCAGCCATGCCGCGTGCAGGATGAAGGTCTTATGGATTGTAAACTGCTTTTGTAAGGGAAGAATAAGGGCTACGCGTAGTTTGATGACGGTACCTTACGAATAAGCATCGGCTAACTC
>GV2UCFN02IV1Y8
GGTGCGTAACGCGTATACAATCTGCCTTTCACTGGGGGATAGCCCGAAGAAATTTGGATTAATACCCCATAGTATAGTAGTGTGGCATCACACAACTATTAAAGCTTAGGTGGTGAAAGATGAGTATGCGTTCTATTAGCTAGTTGGAGAGGTAACGGCTCCCCAAGGCTATGATAGATAGGGGTTCTGAGAGGGATGTCCCCCACACTGGTACTGAGATACGGACCAGACTCCTACGGGAGGCAGCAGTGAGGAATATTGGACAATGGTCGGAAGACTGATCCAGCCATGCCGCGTGCAGGATGAAGGTCTTATGGATTGTAAACTGCTTTTGTAAGGGAAGAATAAGGGCTACGCGTAGTTTGATGACGGTACCTTACGAATAAGCATCGGCTAACTC
>GV2UCFN02JY9RG
GGTGCGTAACGCGTATACAATCTGCCTTTCACTGGGGGATAGCCCGAAGAAATTTGGATTAATACCCCATAGTATAGTAGTGTGGCATCACACAACTATTAAAGCTTAGGTGGTGAAAGATGAGTATGCGTTCTATTAGCTAGTTGGAGAGGTAACGGCTCCCCAAGGCTATGATAGATAGGGGTTCTGAGAGGGATGTCCCCCACACTGGTACTGAGATACGGACCAGACTCCTACGGGAGGCAGCAGTGAGGAATATTGGACAATGGTCGGAAGACTGATCCAGCCATGCCGCGTGCAGGATGAAGGTCTTATGGATTGTAAACTGCTTTTGTAAGGGAAGAATAAGGGCTACGCGTAGTTTGATGACGGTACCTTACGAATAAGCATCGGCTAACTC
>GV2UCFN02GCSCF
GGTGCGTAACGCGTATACAATCTGCCTTTCACTGGGGGATAGCCCGAAGAAATTTGGATTAATACCCCATAGTATAGTAGTGTGGCATCACACAACTATTAAAGCTTAGGTGGTGAAAGATGAGTATGCGTTCTATTAGCTAGTTGGAGAGGTAACGGCTCCCCAAGGCTATGATAGATAGGGGTTCTGAGAGGGATGTCCCCCACACTGGTACTGAGATACGGACCAGACTCCTACGGGAGGCAGCAGTGAGGAATATTGGACAATGGTCGGAAGACTGATCCAGCCATGCCGCGTGCAGGATGAAGGTCTTATGGATTGTAAACTGCTTTTGTAAGGGAAGAATAAGGGCTACGCGTAGTTTGATGACGGTACCTTACGAATAAGCATCGGCTAACTC
>GV2UCFN02HBWV5
GGTGCGTAACGCGTATACAATCTGCCTTTCACTGGGGGATAGCCCGAAGAAATTTGGATTAATACCCCATAGTATAGTAGTGTGGCATCACACAACTATTAAAGCTTAGGTGGTGAAAGATGAGTATGCGTTCTATTAGCTAGTTGGAGAGGTAACGGCTCCCCAAGGCTATGATAGATAGGGGTTCTGAGAGGGATGTCCCCCACACTGGTACTGAGATACGGACCAGACTCCTACGGGAGGCAGCAGTGAGGAATATTGGACAATGGTCGGAAGACTGATCCAGCCATGCCGCGTGCAGGATGAAGGTCTTATGGATTGTAAACTGCTTTTGTAAGGGAAGAATAAGGGCTACGCGTAGTTTGATGACGGTACCTTACGAATAAGCATCGGCTAACTC
>GV2UCFN02FZQML
GGTGCGTAACGCGTATACAATCTGCCTTTCACTGGGGGATAGCCCGAAGAAATTTGGATTAATACCCCATAGTATAGTAGTGTGGCATCACACAACTATTAAAGCTTAGGTGGTGAAAGATGAGTATGCGTTCTATTAGCTAGTTGGAGAGGTAACGGCTCCCCAAGGCTATGATAGATAGGGGTTCTGAGAGGGATGTCCCCCACACTGGTACTGAGATACGGACCAGACTCCTACGGGAGGCAGCAGTGAGGAATATTGGACAATGGTCGGAAGACTGATCCAGCCATGCCGCGTGCAGGATGAAGGTCTTATGGATTGTAAACTGCTTTTGTAAGGGAAGAATAAGGGCTACGCGTAGTTTGATGACGGTACCTTACGAATAAGCATCGGCTAACTC
>GV2UCFN02FUERK
GGTGCGTAACGCGTATACAATCTGCCTTTCACTGGGGGATAGCCCGAAGAAATTTGGATTAATACCCCATAGTATAGTAGTGTGGCATCACACAACTATTAAAGCTTAGGTGGTGAAAGATGAGTATGCGTTCTATTAGCTAGTTGGAGAGGTAACGGCTCCCCAAGGCTATGATAGATAGGGGTTCTGAGAGGGATGTCCCCCACACTGGTACTGAGATACGGACCAGACTCCTACGGGAGGCAGCAGTGAGGAATATTGGACAATGGTCGGAAGACTGATCCAGCCATGCCGCGTGCAGGATGAAGGTCTTATGGATTGTAAACTGCTTTTGTAAGGGAAGAATAAGGGCTACGCGTAGTTTGATGACGGTACCTTACGAATAAGCATCGGCTAACTC
>GV2UCFN02GMCGY
GGTGCGTAACGCGTATACAATCTGCCTTTCACTGGGGGATAGCCCGAAGAAATTTGGATTAATACCCCATAGTATAGTAGTGTGGCATCACACAACTATTAAAGCTTAGGTGGTGAAAGATGAGTATGCGTTCTATTAGCTAGTTGGAGAGGTAACGGCTCCCCAAGGCTATGATAGATAGGGGTTCTGAGAGGGATGTCCCCCACACTGGTACTGAGATACGGACCAGACTCCTACGGGAGGCAGCAGTGAGGAATATTGGACAATGGTCGGAAGACTGATCCAGCCATGCCGCGTGCAGGATGAAGGTCTTATGGATTGTAAACTGCTTTTGTAAGGGAAGAATAAGGGCTACGCGTAGTTTGATGACGGTACCTTACGAATAAGCATCGGCTAACTC
>GV2UCFN02IZ7B7
GGTGCGTAACGCGTATACAATCTGCCTTTCACTGGGGGATAGCCCGAAGAAATTTGGATTAATACCCCATAGTATAGTAGTGTGGCATCACACAACTATTAAAGCTTAGGTGGTGAAAGATGAGTATGCGTTCTATTAGCTAGTTGGAGAGGTAACGGCTCCCCAAGGCTATGATAGATAGGGGTTCTGAGAGGGATGTCCCCCACACTGGTACTGAGATACGGACCAGACTCCTACGGGAGGCAGCAGTGAGGAATATTGGACAATGGTCGGAAGACTGATCCAGCCATGCCGCGTGCAGGATGAAGGTCTTATGGATTGTAAACTGCTTTTGTAAGGGAAGAATAAGGGCTACGCGTAGTTTGATGACGGTACCTTACGAATAAGCATCGGCTAACTC
>GV2UCFN02GVPFA
GGTGCGTAACGCGTATACAATCTGCCTTTCACTGGGGGATAGCCCGAAGAAATTTGGATTAATACCCCATAGTATAGTAGTGTGGCATCACACAACTATTAAAGCTTAGGTGGTGAAAGATGAGTATGCGTTCTATTAGCTAGTTGGAGAGGTAACGGCTCCCCAAGGCTATGATAGATAGGGGTTCTGAGAGGGATGTCCCCCACACTGGTACTGAGATACGGACCAGACTCCTACGGGAGGCAGCAGTGAGGAATATTGGACAATGGTCGGAAGACTGATCCAGCCATGCCGCGTGCAGGATGAAGGTCTTATGGATTGTAAACTGCTTTTGTAAGGGAAGAATAAGGGCTACGCGTAGTTTGATGACGGTACCTTACGAATAAGCATCGGCTAACTC
>GV2UCFN02FGDHE
GGTGCGTAACGCGTATACAATCTGCCTTTCACTGGGGGATAGCCCGAAGAAATTTGGATTAATACCCCATAGTATAGTAGTGTGGCATCACACAACTATTAAAGCTTAGGTGGTGAAAGATGAGTATGCGTTCTATTAGCTAGTTGGAGAGGTAACGGCTCCCCAAGGCTATGATAGATAGGGGTTCTGAGAGGGATGTCCCCCACACTGGTACTGAGATACGGACCAGACTCCTACGGGAGGCAGCAGTGAGGAATATTGGACAATGGTCGGAAGACTGATCCAGCCATGCCGCGTGCAGGATGAAGGTCTTATGGATTGTAAACTGCTTTTGTAAGGGAAGAATAAGGGCTACGCGTAGTTTGATGACGGTACCTTACGAATAAGCATCGGCTAACTC
>GV2UCFN02JCY22
GGTGCGTAACGCGTATACAATCTGCCTTTCACTGGGGGATAGCCCGAAGAAATTTGGATTAATACCCCATAGTATAGTAGTGTGGCATCACACAACTATTAAAGCTTAGGTGGTGAAAGATGAGTATGCGTTCTATTAGCTAGTTGGAGAGGTAACGGCTCCCCAAGGCTATGATAGATAGGGGTTCTGAGAGGGATGTCCCCCACACTGGTACTGAGATACGGACCAGACTCCTACGGGAGGCAGCAGTGAGGAATATTGGACAATGGTCGGAAGACTGATCCAGCCATGCCGCGTGCAGGATGAAGGTCTTATGGATTGTAAACTGCTTTTGTAAGGGAAGAATAAGGGCTACGCGTAGTTTGATGACGGTACCTTACGAATAAGCATCGGCTAACTC
>GV2UCFN02HEFL6
GGTGCGTAACGCGTATACAATCTGCCTTTCACTGGGGGATAGCCCGAAGAAATTTGGATTAATACCCCATAGTATAGTAGTGTGGCATCACACAACTATTAAAGCTTAGGTGGTGAAAGATGAGTATGCGTTCTATTAGCTAGTTGGAGAGGTAACGGCTCCCCAAGGCTATGATAGATAGGGGTTCTGAGAGGGATGTCCCCCACACTGGTACTGAGATACGGACCAGACTCCTACGGGAGGCAGCAGTGAGGAATATTGGACAATGGTCGGAAGACTGATCCAGCCATGCCGCGTGCAGGATGAAGGTCTTATGGATTGTAAACTGCTTTTGTAAGGGAAGAATAAGGGCTACGCGTAGTTTGATGACGGTACCTTACGAATAAGCATCGGCTAACTC
>GV2UCFN02I8BLF
GGTGCGTAACGCGTATACAATCTGCCTTTCACTGGGGGATAGCCCGAAGAAATTTGGATTAATACCCCATAGTATAGTAGTGTGGCATCACACAACTATTAAAGCTTAGGTGGTGAAAGATGAGTATGCGTTCTATTAGCTAGTTGGAGAGGTAACGGCTCCCCAAGGCTATGATAGATAGGGGTTCTGAGAGGGATGTCCCCCACACTGGTACTGAGATACGGACCAGACTCCTACGGGAGGCAGCAGTGAGGAATATTGGACAATGGTCGGAAGACTGATCCAGCCATGCCGCGTGCAGGATGAAGGTCTTATGGATTGTAAACTGCTTTTGTAAGGGAAGAATAAGGGCTACGCGTAGTTTGATGACGGTACCTTACGAATAAGCATCGGCTAACTC
>GV2UCFN02HDRP9
GGTGCGTAACGCGTATACAATCTGCCTTTCACTGGGGGATAGCCCGAAGAAATTTGGATTAATACCCCATAGTATAGTAGTGTGGCATCACACAACTATTAAAGCTTAGGTGGTGAAAGATGAGTATGCGTTCTATTAGCTAGTTGGAGAGGTAACGGCTCCCCAAGGCTATGATAGATAGGGGTTCTGAGAGGGATGTCCCCCACACTGGTACTGAGATACGGACCAGACTCCTACGGGAGGCAGCAGTGAGGAATATTGGACAATGGTCGGAAGACTGATCCAGCCATGCCGCGTGCAGGATGAAGGTCTTATGGATTGTAAACTGCTTTTGTAAGGGAAGAATAAGGGCTACGCGTAGTTTGATGACGGTACCTTACGAATAAGCATCGGCTAACTC
>GV2UCFN02FVCPS
GGTGCGTAACGCGTATACAATCTGCCTTTCACTGGGGGATAGCCCGAAGAAATTTGGATTAATACCCCATAGTATAGTAGTGTGGCATCACACAACTATTAAAGCTTAGGTGGTGAAAGATGAGTATGCGTTCTATTAGCTAGTTGGAGAGGTAACGGCTCCCCAAGGCTATGATAGATAGGGGTTCTGAGAGGGATGTCCCCCACACTGGTACTGAGATACGGACCAGACTCCTACGGGAGGCAGCAGTGAGGAATATTGGACAATGGTCGGAAGACTGATCCAGCCATGCCGCGTGCAGGATGAAGGTCTTATGGATTGTAAACTGCTTTTGTAAGGGAAGAATAAGGGCTACGCGTAGTTTGATGACGGTACCTTACGAATAAGCATCGGCTAACTC
>GV2UCFN02FNUQZ
GGTGCGTAACGCGTATACAATCTGCCTTTCACTGGGGGATAGCCCGAAGAAATTTGGATTAATACCCCATAGTATAGTAGTGTGGCATCACACAACTATTAAAGCTTAGGTGGTGAAAGATGAGTATGCGTTCTATTAGCTAGTTGGAGAGGTAACGGCTCCCCAAGGCTATGATAGATAGGGGTTCTGAGAGGGATGTCCCCCACACTGGTACTGAGATACGGACCAGACTCCTACGGGAGGCAGCAGTGAGGAATATTGGACAATGGTCGGAAGACTGATCCAGCCATGCCGCGTGCAGGATGAAGGTCTTATGGATTGTAAACTGCTTTTGTAAGGGAAGAATAAGGGCTACGCGTAGTTTGATGACGGTACCTTACGAATAAGCATCGGCTAACTC
>GV2UCFN02JA4X4
GGTGCGTAACGCGTATACAATCTGCCTTTCACTGGGGGATAGCCCGAAGAAATTTGGATTAATACCCCATAGTATAGTAGTGTGGCATCACACAACTATTAAAGCTTAGGTGGTGAAAGATGAGTATGCGTTCTATTAGCTAGTTGGAGAGGTAACGGCTCCCCAAGGCTATGATAGATAGGGGTTCTGAGAGGGATGTCCCCCACACTGGTACTGAGATACGGACCAGACTCCTACGGGAGGCAGCAGTGAGGAATATTGGACAATGGTCGGAAGACTGATCCAGCCATGCCGCGTGCAGGATGAAGGTCTTATGGATTGTAAACTGCTTTTGTAAGGGAAGAATAAGGGCTACGCGTAGTTTGATGACGGTACCTTACGAATAAGCATCGGCTAACTC
>GV2UCFN02F80PL
GGTGCGTAACGCGTATACAATCTGCCTTTCACTGGGGGATAGCCCGAAGAAATTTGGATTAATACCCCATAGTATAGTAGTGTGGCATCACACAACTATTAAAGCTTAGGTGGTGAAAGATGAGTATGCGTTCTATTAGCTAGTTGGAGAGGTAACGGCTCCCCAAGGCTATGATAGATAGGGGTTCTGAGAGGGATGTCCCCCACACTGGTACTGAGATACGGACCAGACTCCTACGGGAGGCAGCAGTGAGGAATATTGGACAATGGTCGGAAGACTGATCCAGCCATGCCGCGTGCAGGATGAAGGTCTTATGGATTGTAAACTGCTTTTGTAAGGGAAGAATAAGGGCTACGCGTAGTTTGATGACGGTACCTTACGAATAAGCATCGGCTAACTC
>GV2UCFN02IIWVA
GGTGCGTAACGCGTATACAATCTGCCTTTCACTGGGGGATAGCCCGAAGAAATTTGGATTAATACCCCATAGTATAGTAGTGTGGCATCACACAACTATTAAAGCTTAGGTGGTGAAAGATGAGTATGCGTTCTATTAGCTAGTTGGAGAGGTAACGGCTCCCCAAGGCTATGATAGATAGGGGTTCTGAGAGGGATGTCCCCCACACTGGTACTGAGATACGGACCAGACTCCTACGGGAGGCAGCAGTGAGGAATATTGGACAATGGTCGGAAGACTGATCCAGCCATGCCGCGTGCAGGATGAAGGTCTTATGGATTGTAAACTGCTTTTGTAAGGGAAGAATAAGGGCTACGCGTAGTTTGATGACGGTACCTTACGAATAAGCATCGGCTAACTC
>GV2UCFN02FOACP
GGTGCGTAACGCGTATACAATCTGCCTTTCACTGGGGGATAGCCCGAAGAAATTTGGATTAATACCCCATAGTATAGTAGTGTGGCATCACACAACTATTAAAGCTTAGGTGGTGAAAGATGAGTATGCGTTCTATTAGCTAGTTGGAGAGGTAACGGCTCCCCAAGGCTATGATAGATAGGGGTTCTGAGAGGGATGTCCCCCACACTGGTACTGAGATACGGACCAGACTCCTACGGGAGGCAGCAGTGAGGAATATTGGACAATGGTCGGAAGACTGATCCAGCCATGCCGCGTGCAGGATGAAGGTCTTATGGATTGTAAACTGCTTTTGTAAGGGAAGAATAAGGGCTACGCGTAGTTTGATGACGGTACCTTACGAATAAGCATCGGCTAACTC
>GV2UCFN02G2AM7
GGTGCGTAACGCGTATACAATCTGCCTTTCACTGGGGGATAGCCCGAAGAAATTTGGATTAATACCCCATAGTATAGTAGTGTGGCATCACACAACTATTAAAGCTTAGGTGGTGAAAGATGAGTATGCGTTCTATTAGCTAGTTGGAGAGGTAACGGCTCCCCAAGGCTATGATAGATAGGGGTTCTGAGAGGGATGTCCCCCACACTGGTACTGAGATACGGACCAGACTCCTACGGGAGGCAGCAGTGAGGAATATTGGACAATGGTCGGAAGACTGATCCAGCCATGCCGCGTGCAGGATGAAGGTCTTATGGATTGTAAACTGCTTTTGTAAGGGAAGAATAAGGGCTACGCGTAGTTTGATGACGGTACCTTACGAATAAGCATCGGCTAACTC
>GV2UCFN02GC6F3
GGTGCGTAACGCGTATACAATCTGCCTTTCACTGGGGGATAGCCCGAAGAAATTTGGATTAATACCCCATAGTATAGTAGTGTGGCATCACACAACTATTAAAGCTTAGGTGGTGAAAGATGAGTATGCGTTCTATTAGCTAGTTGGAGAGGTAACGGCTCCCCAAGGCTATGATAGATAGGGGTTCTGAGAGGGATGTCCCCCACACTGGTACTGAGATACGGACCAGACTCCTACGGGAGGCAGCAGTGAGGAATATTGGACAATGGTCGGAAGACTGATCCAGCCATGCCGCGTGCAGGATGAAGGTCTTATGGATTGTAAACTGCTTTTGTAAGGGAAGAATAAGGGCTACGCGTAGTTTGATGACGGTACCTTACGAATAAGCATCGGCTAACTC
>GV2UCFN02F23GK
GGTGCGTAACGCGTATACAATCTGCCTTTCACTGGGGGATAGCCCGAAGAAATTTGGATTAATACCCCATAGTATAGTAGTGTGGCATCACACAACTATTAAAGCTTAGGTGGTGAAAGATGAGTATGCGTTCTATTAGCTAGTTGGAGAGGTAACGGCTCCCCAAGGCTATGATAGATAGGGGTTCTGAGAGGGATGTCCCCCACACTGGTACTGAGATACGGACCAGACTCCTACGGGAGGCAGCAGTGAGGAATATTGGACAATGGTCGGAAGACTGATCCAGCCATGCCGCGTGCAGGATGAAGGTCTTATGGATTGTAAACTGCTTTTGTAAGGGAAGAATAAGGGCTACGCGTAGTTTGATGACGGTACCTTACGAATAAGCATCGGCTAACTC
>GV2UCFN02HC80M
GGTGCGTAACGCGTATACAATCTGCCTTTCACTGGGGGATAGCCCGAAGAAATTTGGATTAATACCCCATAGTATAGTAGTGTGGCATCACACAACTATTAAAGCTTAGGTGGTGAAAGATGAGTATGCGTTCTATTAGCTAGTTGGAGAGGTAACGGCTCCCCAAGGCTATGATAGATAGGGGTTCTGAGAGGGATGTCCCCCACACTGGTACTGAGATACGGACCAGACTCCTACGGGAGGCAGCAGTGAGGAATATTGGACAATGGTCGGAAGACTGATCCAGCCATGCCGCGTGCAGGATGAAGGTCTTATGGATTGTAAACTGCTTTTGTAAGGGAAGAATAAGGGCTACGCGTAGTTTGATGACGGTACCTTACGAATAAGCATCGGCTAACTC
>GV2UCFN02HKI7D
GGTGCGTAACGCGTATACAATCTGCCTTTCACTGGGGGATAGCCCGAAGAAATTTGGATTAATACCCCATAGTATAGTAGTGTGGCATCACACAACTATTAAAGCTTAGGTGGTGAAAGATGAGTATGCGTTCTATTAGCTAGTTGGAGAGGTAACGGCTCCCCAAGGCTATGATAGATAGGGGTTCTGAGAGGGATGTCCCCCACACTGGTACTGAGATACGGACCAGACTCCTACGGGAGGCAGCAGTGAGGAATATTGGACAATGGTCGGAAGACTGATCCAGCCATGCCGCGTGCAGGATGAAGGTCTTATGGATTGTAAACTGCTTTTGTAAGGGAAGAATAAGGGCTACGCGTAGTTTGATGACGGTACCTTACGAATAAGCATCGGCTAACTC
>GV2UCFN02GB6TF
GGTGCGTAACGCGTATACAATCTGCCTTTCACTGGGGGATAGCCCGAAGAAATTTGGATTAATACCCCATAGTATAGTAGTGTGGCATCACACAACTATTAAAGCTTAGGTGGTGAAAGATGAGTATGCGTTCTATTAGCTAGTTGGAGAGGTAACGGCTCCCCAAGGCTATGATAGATAGGGGTTCTGAGAGGGATGTCCCCCACACTGGTACTGAGATACGGACCAGACTCCTACGGGAGGCAGCAGTGAGGAATATTGGACAATGGTCGGAAGACTGATCCAGCCATGCCGCGTGCAGGATGAAGGTCTTATGGATTGTAAACTGCTTTTGTAAGGGAAGAATAAGGGCTACGCGTAGTTTGATGACGGTACCTTACGAATAAGCATCGGCTAACTC
>GV2UCFN02FIFFN
GGTGCGTAACGCGTATACAATCTGCCTTTCACTGGGGGATAGCCCGAAGAAATTTGGATTAATACCCCATAGTATAGTAGTGTGGCATCACACAACTATTAAAGCTTAGGTGGTGAAAGATGAGTATGCGTTCTATTAGCTAGTTGGAGAGGTAACGGCTCCCCAAGGCTATGATAGATAGGGGTTCTGAGAGGGATGTCCCCCACACTGGTACTGAGATACGGACCAGACTCCTACGGGAGGCAGCAGTGAGGAATATTGGACAATGGTCGGAAGACTGATCCAGCCATGCCGCGTGCAGGATGAAGGTCTTATGGATTGTAAACTGCTTTTGTAAGGGAAGAATAAGGGCTACGCGTAGTTTGATGACGGTACCTTACGAATAAGCATCGGCTAACTC
>GV2UCFN02FHDTV
GGTGCGTAACGCGTATACAATCTGCCTTTCACTGGGGGATAGCCCGAAGAAATTTGGATTAATACCCCATAGTATAGTAGTGTGGCATCACACAACTATTAAAGCTTAGGTGGTGAAAGATGAGTATGCGTTCTATTAGCTAGTTGGAGAGGTAACGGCTCCCCAAGGCTATGATAGATAGGGGTTCTGAGAGGGATGTCCCCCACACTGGTACTGAGATACGGACCAGACTCCTACGGGAGGCAGCAGTGAGGAATATTGGACAATGGTCGGAAGACTGATCCAGCCATGCCGCGTGCAGGATGAAGGTCTTATGGATTGTAAACTGCTTTTGTAAGGGAAGAATAAGGGCTACGCGTAGTTTGATGACGGTACCTTACGAATAAGCATCGGCTAACTC
>GV2UCFN02H9QOK
GGTGCGTAACGCGTATACAATCTGCCTTTCACTGGGGGATAGCCCGAAGAAATTTGGATTAATACCCCATAGAATAGTAGTGTGGCATCACACAACTATTAAAGCCTTGGTGGTGAAAGATGAGTATGCGTTCTATTAGCTAGTTGGAGAGGTAACGGCTCCCCAAGGCTATGATAGATAGGGGTTCTGAGAGGGATGTCCCCCACACTGGTACTGAGATACGGACCAGACTCCTACGGGAGGCAGCAGTGAGGAATATTGGACAATGGTCGGAAGACTGATCCAGCCATGCCGCGTGCAGGATGAAGGTCTTATGGATTGTAAACTGCTTTTGTAAGGGAAGAATAAGGGCTACGCGTAGTTTGATGACGGTACCTTATGAATAAGCATCGGCTAACTC
>GV2UCFN02H7C86
GGTGCGTAACGCGTATACAATCTGCCTTTCACTGGGGGATAGCCCGAAGAAATTTGGATTAATACCCCATAGAATAGTAGTGTGGCATCACACAACTATTAAAGCCTTGGTGGTGAAAGATGAGTATGCGTTCTATTAGCTAGTTGGAGAGGTAACGGCTCCCCAAGGCTATGATAGATAGGGGTTCTGAGAGGGATGTCCCCCACACTGGTACTGAGATACGGACCAGACTCCTACGGGAGGCAGCAGTGAGGAATATTGGACAATGGTCGGAAGACTGATCCAGCCATGCCGCGTGCAGGATGAAGGTCTTATGGATTGTAAACTGCTTTTGTAAGGGAAGAATAAGGGCTACGCGTAGTTTGATGACGGTACCTTATGAATAAGCATCGGCTAACTC
>GV2UCFN02F3O07
GGTGCGTAACGCGTATACAATCTGCCTTTCACTGGGGGATAGCCCGAAGAAATTTGGATTAATACCCCATAGAATAGTAGTGTGGCATCACACAACTATTAAAGCCTTGGTGGTGAAAGATGAGTATGCGTTCTATTAGCTAGTTGGAGAGGTAACGGCTCCCCAAGGCTATGATAGATAGGGGTTCTGAGAGGGATGTCCCCCACACTGGTACTGAGATACGGACCAGACTCCTACGGGAGGCAGCAGTGAGGAATATTGGACAATGGTCGGAAGACTGATCCAGCCATGCCGCGTGCAGGATGAAGGTCTTATGGATTGTAAACTGCTTTTGTAAGGGAAGAATAAGGGCTACGCGTAGTTTGATGACGGTACCTTATGAATAAGCATCGGCTAACTC
>GV2UCFN02ICXEQ
GGTGCGTAACGCGTATACAATCTGCCTTTCACTGGGGGATAGCCCGAAGAAATTTGGATTAATACCCCATAGAATAGTAGTGTGGCATCACACAACTATTAAAGCCTTGGTGGTGAAAGATGAGTATGCGTTCTATTAGCTAGTTGGAGAGGTAACGGCTCCCCAAGGCTATGATAGATAGGGGTTCTGAGAGGGATGTCCCCCACACTGGTACTGAGATACGGACCAGACTCCTACGGGAGGCAGCAGTGAGGAATATTGGACAATGGTCGGAAGACTGATCCAGCCATGCCGCGTGCAGGATGAAGGTCTTATGGATTGTAAACTGCTTTTGTAAGGGAAGAATAAGGGCTACGCGTAGTTTGATGACGGTACCTTATGAATAAGCATCGGCTAACTC
>GV2UCFN02HQ47Y
GGTGCGTAACGCGTATACAATCTGCCTTTCACTGGGGGATAGCCCGAAGAAATTTGGATTAATACCCCATAGAATAGTAGTGTGGCATCACACAACTATTAAAGCCTTGGTGGTGAAAGATGAGTATGCGTTCTATTAGCTAGTTGGAGAGGTAACGGCTCCCCAAGGCTATGATAGATAGGGGTTCTGAGAGGGATGTCCCCCACACTGGTACTGAGATACGGACCAGACTCCTACGGGAGGCAGCAGTGAGGAATATTGGACAATGGTCGGAAGACTGATCCAGCCATGCCGCGTGCAGGATGAAGGTCTTATGGATTGTAAACTGCTTTTGTAAGGGAAGAATAAGGGCTACGCGTAGTTTGATGACGGTACCTTATGAATAAGCATCGGCTAACTC
>GV2UCFN02G8Q76
GGTGCGTAACGCGTATACAATCTGCCTTTCACTGGGGGATAGCCCGAAGAAATTTGGATTAATACCCCATAGAATAGTAGTGTGGCATCACACAACTATTAAAGCCTTGGTGGTGAAAGATGAGTATGCGTTCTATTAGCTAGTTGGAGAGGTAACGGCTCCCCAAGGCTATGATAGATAGGGGTTCTGAGAGGGATGTCCCCCACACTGGTACTGAGATACGGACCAGACTCCTACGGGAGGCAGCAGTGAGGAATATTGGACAATGGTCGGAAGACTGATCCAGCCATGCCGCGTGCAGGATGAAGGTCTTATGGATTGTAAACTGCTTTTGTAAGGGAAGAATAAGGGCTACGCGTAGTTTGATGACGGTACCTTATGAATAAGCATCGGCTAACTC
>GV2UCFN02GZB32
GGTGCGTAACGCGTATACAATCTGCCTTTCACTGGGGGATAGCCCGAAGAAATTTGGATTAATACCCCATAGAATAGTAGTGTGGCATCACACAACTATTAAAGCCTTGGTGGTGAAAGATGAGTATGCGTTCTATTAGCTAGTTGGAGAGGTAACGGCTCCCCAAGGCTATGATAGATAGGGGTTCTGAGAGGGATGTCCCCCACACTGGTACTGAGATACGGACCAGACTCCTACGGGAGGCAGCAGTGAGGAATATTGGACAATGGTCGGAAGACTGATCCAGCCATGCCGCGTGCAGGATGAAGGTCTTATGGATTGTAAACTGCTTTTGTAAGGGAAGAATAAGGGCTACGCGTAGTTTGATGACGGTACCTTATGAATAAGCATCGGCTAACTC
>GV2UCFN02FRQQL
GGTGCGTAACGCGTATACAATCTGCCTTTCACTGGGGGATAGCCCGAAGAAATTTGGATTAATACCCCATAGAATAGTAGTGTGGCATCACACAACTATTAAAGCCTTGGTGGTGAAAGATGAGTATGCGTTCTATTAGCTAGTTGGAGAGGTAACGGCTCCCCAAGGCTATGATAGATAGGGGTTCTGAGAGGGATGTCCCCCACACTGGTACTGAGATACGGACCAGACTCCTACGGGAGGCAGCAGTGAGGAATATTGGACAATGGTCGGAAGACTGATCCAGCCATGCCGCGTGCAGGATGAAGGTCTTATGGATTGTAAACTGCTTTTGTAAGGGAAGAATAAGGGCTACGCGTAGTTTGATGACGGTACCTTATGAATAAGCATCGGCTAACTC
>GV2UCFN02GR69R
GGTGCGTAACGCGTATACAATCTGCCTTTCACTGGGGGATAGCCCGAAGAAATTTGGATTAATACCCCATAGAATAGTAGTGTGGCATCACACAACTATTAAAGCCTTGGTGGTGAAAGATGAGTATGCGTTCTATTAGCTAGTTGGAGAGGTAACGGCTCCCCAAGGCTATGATAGATAGGGGTTCTGAGAGGGATGTCCCCCACACTGGTACTGAGATACGGACCAGACTCCTACGGGAGGCAGCAGTGAGGAATATTGGACAATGGTCGGAAGACTGATCCAGCCATGCCGCGTGCAGGATGAAGGTCTTATGGATTGTAAACTGCTTTTGTAAGGGAAGAATAAGGGCTACGCGTAGTTTGATGACGGTACCTTATGAATAAGCATCGGCTAACTC
>GV2UCFN02GRN84
GGTGCGTAACGCGTATACAATCTGCCTTTCACTGGGGGATAGCCCGAAGAAATTTGGATTAATACCCCATAGAATAGTAGTGTGGCATCACACAACTATTAAAGCCTTGGTGGTGAAAGATGAGTATGCGTTCTATTAGCTAGTTGGAGAGGTAACGGCTCCCCAAGGCTATGATAGATAGGGGTTCTGAGAGGGATGTCCCCCACACTGGTACTGAGATACGGACCAGACTCCTACGGGAGGCAGCAGTGAGGAATATTGGACAATGGTCGGAAGACTGATCCAGCCATGCCGCGTGCAGGATGAAGGTCTTATGGATTGTAAACTGCTTTTGTAAGGGAAGAATAAGGGCTACGCGTAGTTTGATGACGGTACCTTATGAATAAGCATCGGCTAACTC
>GV2UCFN02HSAUU
GGTGCGTAACGCGTATACAATCTGCCTTTCACTGGGGGATAGCCCGAAGAAATTTGGATTAATACCCCATAGAATAGTAGTGTGGCATCACACAACTATTAAAGCCTTGGTGGTGAAAGATGAGTATGCGTTCTATTAGCTAGTTGGAGAGGTAACGGCTCCCCAAGGCTATGATAGATAGGGGTTCTGAGAGGGATGTCCCCCACACTGGTACTGAGATACGGACCAGACTCCTACGGGAGGCAGCAGTGAGGAATATTGGACAATGGTCGGAAGACTGATCCAGCCATGCCGCGTGCAGGATGAAGGTCTTATGGATTGTAAACTGCTTTTGTAAGGGAAGAATAAGGGCTACGCGTAGTTTGATGACGGTACCTTATGAATAAGCATCGGCTAACTC
>GV2UCFN02GSTMA
GGTGCGTAACGCGTATACAATCTGCCTTTCACTGGGGGATAGCCCGAAGAAATTTGGATTAATACCCCATAGAATAGTAGTGTGGCATCACACAACTATTAAAGCCTTGGTGGTGAAAGATGAGTATGCGTTCTATTAGCTAGTTGGAGAGGTAACGGCTCCCCAAGGCTATGATAGATAGGGGTTCTGAGAGGGATGTCCCCCACACTGGTACTGAGATACGGACCAGACTCCTACGGGAGGCAGCAGTGAGGAATATTGGACAATGGTCGGAAGACTGATCCAGCCATGCCGCGTGCAGGATGAAGGTCTTATGGATTGTAAACTGCTTTTGTAAGGGAAGAATAAGGGCTACGCGTAGTTTGATGACGGTACCTTATGAATAAGCATCGGCTAACTC
>GV2UCFN02IVJR9
GGTGCGTAACGCGTATACAATCTGCCTTTCACTGGGGGATAGCCCGAAGAAATTTGGATTAATACCCCATAGAATAGTAGTGTGGCATCACACAACTATTAAAGCCTTGGTGGTGAAAGATGAGTATGCGTTCTATTAGCTAGTTGGAGAGGTAACGGCTCCCCAAGGCTATGATAGATAGGGGTTCTGAGAGGGATGTCCCCCACACTGGTACTGAGATACGGACCAGACTCCTACGGGAGGCAGCAGTGAGGAATATTGGACAATGGTCGGAAGACTGATCCAGCCATGCCGCGTGCAGGATGAAGGTCTTATGGATTGTAAACTGCTTTTGTAAGGGAAGAATAAGGGCTACGCGTAGTTTGATGACGGTACCTTATGAATAAGCATCGGCTAACTC
>GV2UCFN02F5JK8
GGTGCGTAACGCGTATACAATCTGCCTTTCACTGGGGGATAGCCCGAAGAAATTTGGATTAATACCCCATAGAATAGTAGTGTGGCATCACACAACTATTAAAGCCTTGGTGGTGAAAGATGAGTATGCGTTCTATTAGCTAGTTGGAGAGGTAACGGCTCCCCAAGGCTATGATAGATAGGGGTTCTGAGAGGGATGTCCCCCACACTGGTACTGAGATACGGACCAGACTCCTACGGGAGGCAGCAGTGAGGAATATTGGACAATGGTCGGAAGACTGATCCAGCCATGCCGCGTGCAGGATGAAGGTCTTATGGATTGTAAACTGCTTTTGTAAGGGAAGAATAAGGGCTACGCGTAGTTTGATGACGGTACCTTATGAATAAGCATCGGCTAACTC
>GV2UCFN02GB1ZM
GGTGCGTAACGCGTATACAATCTGCCTTTCACTGGGGGATAGCCCGAAGAAATTTGGATTAATACCCCATAGAATAGTAGTGTGGCATCACACAACTATTAAAGCCTTGGTGGTGAAAGATGAGTATGCGTTCTATTAGCTAGTTGGAGAGGTAACGGCTCCCCAAGGCTATGATAGATAGGGGTTCTGAGAGGGATGTCCCCCACACTGGTACTGAGATACGGACCAGACTCCTACGGGAGGCAGCAGTGAGGAATATTGGACAATGGTCGGAAGACTGATCCAGCCATGCCGCGTGCAGGATGAAGGTCTTATGGATTGTAAACTGCTTTTGTAAGGGAAGAATAAGGGCTACGCGTAGTTTGATGACGGTACCTTATGAATAAGCATCGGCTAACTC
>GV2UCFN02I1W7C
GGTGCGTAACGCGTATACAATCTGCCTTTCACTGGGGGATAGCCCGAAGAAATTTGGATTAATACCCCATAGAATAGTAGTGTGGCATCACACAACTATTAAAGCCTTGGTGGTGAAAGATGAGTATGCGTTCTATTAGCTAGTTGGAGAGGTAACGGCTCCCCAAGGCTATGATAGATAGGGGTTCTGAGAGGGATGTCCCCCACACTGGTACTGAGATACGGACCAGACTCCTACGGGAGGCAGCAGTGAGGAATATTGGACAATGGTCGGAAGACTGATCCAGCCATGCCGCGTGCAGGATGAAGGTCTTATGGATTGTAAACTGCTTTTGTAAGGGAAGAATAAGGGCTACGCGTAGTTTGATGACGGTACCTTATGAATAAGCATCGGCTAACTC
>GV2UCFN02HWPBC
GGTGCGTAACGCGTATACAATCTGCCTTTCACTGGGGGATAGCCCGAAGAAATTTGGATTAATACCCCATAGAATAGTAGTGTGGCATCACACAACTATTAAAGCCTTGGTGGTGAAAGATGAGTATGCGTTCTATTAGCTAGTTGGAGAGGTAACGGCTCCCCAAGGCTATGATAGATAGGGGTTCTGAGAGGGATGTCCCCCACACTGGTACTGAGATACGGACCAGACTCCTACGGGAGGCAGCAGTGAGGAATATTGGACAATGGTCGGAAGACTGATCCAGCCATGCCGCGTGCAGGATGAAGGTCTTATGGATTGTAAACTGCTTTTGTAAGGGAAGAATAAGGGCTACGCGTAGTTTGATGACGGTACCTTATGAATAAGCATCGGCTAACTC
>GV2UCFN02GGEAZ
GGTGCGTAACGCGTATACAATCTGCCTTTCACTGGGGGATAGCCCGAAGAAATTTGGATTAATACCCCATAGAATAGTAGTGTGGCATCACACAACTATTAAAGCCTTGGTGGTGAAAGATGAGTATGCGTTCTATTAGCTAGTTGGAGAGGTAACGGCTCCCCAAGGCTATGATAGATAGGGGTTCTGAGAGGGATGTCCCCCACACTGGTACTGAGATACGGACCAGACTCCTACGGGAGGCAGCAGTGAGGAATATTGGACAATGGTCGGAAGACTGATCCAGCCATGCCGCGTGCAGGATGAAGGTCTTATGGATTGTAAACTGCTTTTGTAAGGGAAGAATAAGGGCTACGCGTAGTTTGATGACGGTACCTTATGAATAAGCATCGGCTAACTC
>GV2UCFN02JJB99
GGTGCGTAACGCGTATACAATCTGCCTTTCACTGGGGGATAGCCCGAAGAAATTTGGATTAATACCCCATAGAATAGTAGTGTGGCATCACACAACTATTAAAGCCTTGGTGGTGAAAGATGAGTATGCGTTCTATTAGCTAGTTGGAGAGGTAACGGCTCCCCAAGGCTATGATAGATAGGGGTTCTGAGAGGGATGTCCCCCACACTGGTACTGAGATACGGACCAGACTCCTACGGGAGGCAGCAGTGAGGAATATTGGACAATGGTCGGAAGACTGATCCAGCCATGCCGCGTGCAGGATGAAGGTCTTATGGATTGTAAACTGCTTTTGTAAGGGAAGAATAAGGGCTACGCGTAGTTTGATGACGGTACCTTATGAATAAGCATCGGCTAACTC
>GV2UCFN02IPC1S
GGTGCGTAACGCGTATACAATCTGCCTTTCACTGGGGGATAGCCCGAAGAAATTTGGATTAATACCCCATAGAATAGTAGTGTGGCATCACACAACTATTAAAGCCTTGGTGGTGAAAGATGAGTATGCGTTCTATTAGCTAGTTGGAGAGGTAACGGCTCCCCAAGGCTATGATAGATAGGGGTTCTGAGAGGGATGTCCCCCACACTGGTACTGAGATACGGACCAGACTCCTACGGGAGGCAGCAGTGAGGAATATTGGACAATGGTCGGAAGACTGATCCAGCCATGCCGCGTGCAGGATGAAGGTCTTATGGATTGTAAACTGCTTTTGTAAGGGAAGAATAAGGGCTACGCGTAGTTTGATGACGGTACCTTATGAATAAGCATCGGCTAACTC
>GV2UCFN02F3593
GGTGCGTAACGCGTATACAATCTGCCTTTCACTGGGGGATAGCCCGAAGAAATTTGGATTAATACCCCATAGAATAGTAGTGTGGCATCACACAACTATTAAAGCCTTGGTGGTGAAAGATGAGTATGCGTTCTATTAGCTAGTTGGAGAGGTAACGGCTCCCCAAGGCTATGATAGATAGGGGTTCTGAGAGGGATGTCCCCCACACTGGTACTGAGATACGGACCAGACTCCTACGGGAGGCAGCAGTGAGGAATATTGGACAATGGTCGGAAGACTGATCCAGCCATGCCGCGTGCAGGATGAAGGTCTTATGGATTGTAAACTGCTTTTGTAAGGGAAGAATAAGGGCTACGCGTAGTTTGATGACGGTACCTTATGAATAAGCATCGGCTAACTC
>GV2UCFN02IHW9I
GGTGCGTAACGCGTATACAATCTGCCTTTCACTGGGGGATAGCCCGAAGAAATTTGGATTAATACCCCATAGAATAGTAGTGTGGCATCACACAACTATTAAAGCCTTGGTGGTGAAAGATGAGTATGCGTTCTATTAGCTAGTTGGAGAGGTAACGGCTCCCCAAGGCTATGATAGATAGGGGTTCTGAGAGGGATGTCCCCCACACTGGTACTGAGATACGGACCAGACTCCTACGGGAGGCAGCAGTGAGGAATATTGGACAATGGTCGGAAGACTGATCCAGCCATGCCGCGTGCAGGATGAAGGTCTTATGGATTGTAAACTGCTTTTGTAAGGGAAGAATAAGGGCTACGCGTAGTTTGATGACGGTACCTTATGAATAAGCATCGGCTAACTC
>GV2UCFN02JA7S7
GGTGCGTAACGCGTATACAATCTGCCTTTCACTGGGGGATAGCCCGAAGAAATTTGGATTAATACCCCATAGAATAGTAGTGTGGCATCACACAACTATTAAAGCCTTGGTGGTGAAAGATGAGTATGCGTTCTATTAGCTAGTTGGAGAGGTAACGGCTCCCCAAGGCTATGATAGATAGGGGTTCTGAGAGGGATGTCCCCCACACTGGTACTGAGATACGGACCAGACTCCTACGGGAGGCAGCAGTGAGGAATATTGGACAATGGTCGGAAGACTGATCCAGCCATGCCGCGTGCAGGATGAAGGTCTTATGGATTGTAAACTGCTTTTGTAAGGGAAGAATAAGGGCTACGCGTAGTTTGATGACGGTACCTTATGAATAAGCATCGGCTAACTC
>GV2UCFN02FMSR7
GGTGCGTAACGCGTATACAATCTGCCTTTCACTGGGGGATAGCCCGAAGAAATTTGGATTAATACCCCATAGAATAGTAGTGTGGCATCACACAACTATTAAAGCCTTGGTGGTGAAAGATGAGTATGCGTTCTATTAGCTAGTTGGAGAGGTAACGGCTCCCCAAGGCTATGATAGATAGGGGTTCTGAGAGGGATGTCCCCCACACTGGTACTGAGATACGGACCAGACTCCTACGGGAGGCAGCAGTGAGGAATATTGGACAATGGTCGGAAGACTGATCCAGCCATGCCGCGTGCAGGATGAAGGTCTTATGGATTGTAAACTGCTTTTGTAAGGGAAGAATAAGGGCTACGCGTAGTTTGATGACGGTACCTTATGAATAAGCATCGGCTAACTC
>GV2UCFN02JZUJJ
GGTGCGTAACGCGTATACAATCTGCCTTTCACTGGGGGATAGCCCGAAGAAATTTGGATTAATACCCCATAGAATAGTAGTGTGGCATCACACAACTATTAAAGCCTTGGTGGTGAAAGATGAGTATGCGTTCTATTAGCTAGTTGGAGAGGTAACGGCTCCCCAAGGCTATGATAGATAGGGGTTCTGAGAGGGATGTCCCCCACACTGGTACTGAGATACGGACCAGACTCCTACGGGAGGCAGCAGTGAGGAATATTGGACAATGGTCGGAAGACTGATCCAGCCATGCCGCGTGCAGGATGAAGGTCTTATGGATTGTAAACTGCTTTTGTAAGGGAAGAATAAGGGCTACGCGTAGTTTGATGACGGTACCTTATGAATAAGCATCGGCTAACTC
>GV2UCFN02G47AK
GGTGCGTAACGCGTATACAATCTGCCTTTCACTGGGGGATAGCCCGAAGAAATTTGGATTAATACCCCATAGAATAGTAGTGTGGCATCACACAACTATTAAAGCCTTGGTGGTGAAAGATGAGTATGCGTTCTATTAGCTAGTTGGAGAGGTAACGGCTCCCCAAGGCTATGATAGATAGGGGTTCTGAGAGGGATGTCCCCCACACTGGTACTGAGATACGGACCAGACTCCTACGGGAGGCAGCAGTGAGGAATATTGGACAATGGTCGGAAGACTGATCCAGCCATGCCGCGTGCAGGATGAAGGTCTTATGGATTGTAAACTGCTTTTGTAAGGGAAGAATAAGGGCTACGCGTAGTTTGATGACGGTACCTTATGAATAAGCATCGGCTAACTC
>GV2UCFN02JA7C6
GGTGCGTAACGCGTATACAATCTGCCTTTCACTGGGGGATAGCCCGAAGAAATTTGGATTAATACCCCATAGAATAGTAGTGTGGCATCACACAACTATTAAAGCCTTGGTGGTGAAAGATGAGTATGCGTTCTATTAGCTAGTTGGAGAGGTAACGGCTCCCCAAGGCTATGATAGATAGGGGTTCTGAGAGGGATGTCCCCCACACTGGTACTGAGATACGGACCAGACTCCTACGGGAGGCAGCAGTGAGGAATATTGGACAATGGTCGGAAGACTGATCCAGCCATGCCGCGTGCAGGATGAAGGTCTTATGGATTGTAAACTGCTTTTGTAAGGGAAGAATAAGGGCTACGCGTAGTTTGATGACGGTACCTTATGAATAAGCATCGGCTAACTC
>GV2UCFN02H53CJ
GGTGCGTAACGCGTATACAATCTGCCTTTCACTGGGGGATAGCCCGAAGAAATTTGGATTAATACCCCATAGAATAGTAGTGTGGCATCACACAACTATTAAAGCCTTGGTGGTGAAAGATGAGTATGCGTTCTATTAGCTAGTTGGAGAGGTAACGGCTCCCCAAGGCTATGATAGATAGGGGTTCTGAGAGGGATGTCCCCCACACTGGTACTGAGATACGGACCAGACTCCTACGGGAGGCAGCAGTGAGGAATATTGGACAATGGTCGGAAGACTGATCCAGCCATGCCGCGTGCAGGATGAAGGTCTTATGGATTGTAAACTGCTTTTGTAAGGGAAGAATAAGGGCTACGCGTAGTTTGATGACGGTACCTTATGAATAAGCATCGGCTAACTC
>GV2UCFN02HWYVZ
GGTGCGTAACGCGTATACAATCTGCCTTTCACTGGGGGATAGCCCGAAGAAATTTGGATTAATACCCCATAGAATAGTAGTGTGGCATCACACAACTATTAAAGCCTTGGTGGTGAAAGATGAGTATGCGTTCTATTAGCTAGTTGGAGAGGTAACGGCTCCCCAAGGCTATGATAGATAGGGGTTCTGAGAGGGATGTCCCCCACACTGGTACTGAGATACGGACCAGACTCCTACGGGAGGCAGCAGTGAGGAATATTGGACAATGGTCGGAAGACTGATCCAGCCATGCCGCGTGCAGGATGAAGGTCTTATGGATTGTAAACTGCTTTTGTAAGGGAAGAATAAGGGCTACGCGTAGTTTGATGACGGTACCTTATGAATAAGCATCGGCTAACTC
>GV2UCFN02GGHBA
GGTGCGTAACGCGTATACAATCTGCCTTTCACTGGGGGATAGCCCGAAGAAATTTGGATTAATACCCCATAGAATAGTAGTGTGGCATCACACAACTATTAAAGCCTTGGTGGTGAAAGATGAGTATGCGTTCTATTAGCTAGTTGGAGAGGTAACGGCTCCCCAAGGCTATGATAGATAGGGGTTCTGAGAGGGATGTCCCCCACACTGGTACTGAGATACGGACCAGACTCCTACGGGAGGCAGCAGTGAGGAATATTGGACAATGGTCGGAAGACTGATCCAGCCATGCCGCGTGCAGGATGAAGGTCTTATGGATTGTAAACTGCTTTTGTAAGGGAAGAATAAGGGCTACGCGTAGTTTGATGACGGTACCTTATGAATAAGCATCGGCTAACTC
>GV2UCFN02FJVHJ
GGTGCGTAACGCGTATACAATCTGCCTTTCACTGGGGGATAGCCCGAAGAAATTTGGATTAATACCCCATAGAATAGTAGTGTGGCATCACACAACTATTAAAGCCTTGGTGGTGAAAGATGAGTATGCGTTCTATTAGCTAGTTGGAGAGGTAACGGCTCCCCAAGGCTATGATAGATAGGGGTTCTGAGAGGGATGTCCCCCACACTGGTACTGAGATACGGACCAGACTCCTACGGGAGGCAGCAGTGAGGAATATTGGACAATGGTCGGAAGACTGATCCAGCCATGCCGCGTGCAGGATGAAGGTCTTATGGATTGTAAACTGCTTTTGTAAGGGAAGAATAAGGGCTACGCGTAGTTTGATGACGGTACCTTATGAATAAGCATCGGCTAACTC
>GV2UCFN02FK02I
GGTGCGTAACGCGTATACAATCTGCCTTTCACTGGGGGATAGCCCGAAGAAATTTGGATTAATACCCCATAGAATAGTAGTGTGGCATCACACAACTATTAAAGCCTTGGTGGTGAAAGATGAGTATGCGTTCTATTAGCTAGTTGGAGAGGTAACGGCTCCCCAAGGCTATGATAGATAGGGGTTCTGAGAGGGATGTCCCCCACACTGGTACTGAGATACGGACCAGACTCCTACGGGAGGCAGCAGTGAGGAATATTGGACAATGGTCGGAAGACTGATCCAGCCATGCCGCGTGCAGGATGAAGGTCTTATGGATTGTAAACTGCTTTTGTAAGGGAAGAATAAGGGCTACGCGTAGTTTGATGACGGTACCTTATGAATAAGCATCGGCTAACTC
>GV2UCFN02I25YR
GGTGCGTAACGCGTATACAATCTGCCTTTCACTGGGGGATAGCCCGAAGAAATTTGGATTAATACCCCATAGAATAGTAGTGTGGCATCACACAACTATTAAAGCCTTGGTGGTGAAAGATGAGTATGCGTTCTATTAGCTAGTTGGAGAGGTAACGGCTCCCCAAGGCTATGATAGATAGGGGTTCTGAGAGGGATGTCCCCCACACTGGTACTGAGATACGGACCAGACTCCTACGGGAGGCAGCAGTGAGGAATATTGGACAATGGTCGGAAGACTGATCCAGCCATGCCGCGTGCAGGATGAAGGTCTTATGGATTGTAAACTGCTTTTGTAAGGGAAGAATAAGGGCTACGCGTAGTTTGATGACGGTACCTTATGAATAAGCATCGGCTAACTC
>GV2UCFN02IHDEG
GGTGCGTAACGCGTATACAATCTGCCTTTCACTGGGGGATAGCCCGAAGAAATTTGGATTAATACCCCATAGAATAGTAGTGTGGCATCACACAACTATTAAAGCCTTGGTGGTGAAAGATGAGTATGCGTTCTATTAGCTAGTTGGAGAGGTAACGGCTCCCCAAGGCTATGATAGATAGGGGTTCTGAGAGGGATGTCCCCCACACTGGTACTGAGATACGGACCAGACTCCTACGGGAGGCAGCAGTGAGGAATATTGGACAATGGTCGGAAGACTGATCCAGCCATGCCGCGTGCAGGATGAAGGTCTTATGGATTGTAAACTGCTTTTGTAAGGGAAGAATAAGGGCTACGCGTAGTTTGATGACGGTACCTTATGAATAAGCATCGGCTAACTC
>GV2UCFN02H3IRX
GGTGCGTAACGCGTATACAATCTGCCTTTCACTGGGGGATAGCCCGAAGAAATTTGGATTAATACCCCATAGAATAGTAGTGTGGCATCACACAACTATTAAAGCCTTGGTGGTGAAAGATGAGTATGCGTTCTATTAGCTAGTTGGAGAGGTAACGGCTCCCCAAGGCTATGATAGATAGGGGTTCTGAGAGGGATGTCCCCCACACTGGTACTGAGATACGGACCAGACTCCTACGGGAGGCAGCAGTGAGGAATATTGGACAATGGTCGGAAGACTGATCCAGCCATGCCGCGTGCAGGATGAAGGTCTTATGGATTGTAAACTGCTTTTGTAAGGGAAGAATAAGGGCTACGCGTAGTTTGATGACGGTACCTTATGAATAAGCATCGGCTAACTC
>GV2UCFN02IYJLY
GGTGCGTAACGCGTATACAATCTGCCTTTCACTGGGGGATAGCCCGAAGAAATTTGGATTAATACCCCATAGAATAGTAGTGTGGCATCACACAACTATTAAAGCTTAGGTGGTGAAAGATGAGTATGCGTTCTATTAGCTAGTTGGAGAGGTAACGGCTCTCCAAGGCGATGATAGATAGGGGTTCTGAGAGGGATGTCCCCCACACTGGTACTGAGATACGGACCAGACTCCTACGGGAGGCAGCAGTGAGGAATATTGGACAATGGTCGGAAGACTGATCCAGCCATGCCGCGTGCAGGATGAAGGTCTTATGGATTGTAAACTGCTTTTGTAAGGGAAGAATAAGGAGTACGCGTACTTTGATGACGGTACCTTATGAATAAGCATCGGCTAACTC
>GV2UCFN02IZ0CQ
GGTGCGTAACGCGTATACAATCTGCCTTTCACTGGGGGATAGCCCGAAGAAATTTGGATTAATACCCCATAGAATAGTAGTGTGGCATCACACAACTATTAAAGCTTAGGTGGTGAAAGATGAGTATGCGTTCTATTAGTTAGTTGGAGAGGTAACGGCTCCCCAAGGCGATGATAGATAGGGGTTCTGAGAGGGATGTCCCCCACACTGGTACTGAGATACGGACCAGACTCCTACGGGAGGCAGCAGTGAGGAATATTGGACAATGGTCGGAAGACTGATCCAGCCATGCCGCGTGCAGGATGAAGGTCTTATGGATTGTAAACTGCTTTTGTAAGGGAAGAATAAGGAGTACGCGTACTTTGATGACGGTACCTTATGAATAAGCATCGGCTAACTC
>GV2UCFN02JE2HI
GGTGCGTAACGCGTATACAATCTGCCTTTCACTGGGGGATAGCCCGAAGAAATTTGGATTAATACCCCATAGAATAGTAGTGTGGCATCACACAACTATTAAAGCTTAGGTGGTGAAAGATGAGTATGCGTTCTATTAGTTAGTTGGAGAGGTAACGGCTCCCCAAGGCGATGATAGATAGGGGTTCTGAGAGGGATGTCCCCCACACTGGTACTGAGATACGGACCAGACTCCTACGGGAGGCAGCAGTGAGGAATATTGGACAATGGTCGGAAGACTGATCCAGCCATGCCGCGTGCAGGATGAAGGTCTTATGGATTGTAAACTGCTTTTGTAAGGGAAGAATAAGGAGTACGCGTACTTTGATGACGGTACCTTATGAATAAGCATCGGCTAACTC
