# Supplementary material for: Investigation of the Effect of Type 2 Diabetes Mellitus on Subgingival Plaque Microbiota by High-Throughput 16S rDNA Pyrosequencing
Source: PLoS One. 2013 Apr 22;8(4):e61516. doi: 10.1371/journal.pone.0061516 (PMC3632544; doi:10.1371/journal.pone.0061516)
Supplement: File S1 — FASTA-format sequences for all the OTUs. Sequences for each OTU are provided in a FASTA-format file. (ZIP) [file pone.0061516.s004.zip › OTU.allseq/Otu0192.fasta]

>GV2UCFN02FSZ0J
GGTGAGTAACACGTAGACAACCTGCCGATAGGATGGGGACAACATTCCGAAAGGAATGCTAATACCGAATGGCGTGTAGGGGAGGCATCTCCCGTACATGAAAGATGGCCTCTGAATATGCTATCACCTATCGATGGGTCTGCGTCTGATTAGCTAGTAGGTAAGGTAACGGCTTACCTAGGCGACGATCAGTAGCCGGTCTGAGAGGATGAACGGCCACATTGGGACTGAGACACGGCCCAGACTCCTACGGGAGGCAGCAGTGGGGAATCTTCCGCAATGGGCGCAAGCCTGACGGAGCAACGCCGCGTGAGTGAAGAAGGTCTTCGGATCGTAAAGCTCTGTTGAAGGGGACGAACGTACATAAGTTGAATAAGCTTATGTAATGACGGTACCTTTTGAGGAAGCCACGGCTAACTA
>GV2UCFN02GQOJC
GGTGAGTAACACGTAGACAACCTGCCGATAGGATGGGGACAACATTCCGAAAGGAATGCTAATACCGAATGGCGTGTAGGGGAGGCATCTCCCGTACATGAAAGATGGCCTCTGAATATGCTATCACCTATCGATGGGTCTGCGTCTGATTAGCTAGTAGGTAAGGTAACGGCTTACCTAGGCGACGATCAGTAGCCGGTCTGAGAGGATGAACGGCCACATTGGGACTGAGACACGGCCCAGACTCCTACGGGAGGCAGCAGTGGGGAATCTTCCGCAATGGGCGCAAGCCTGACGGAGCAACGCCGCGTGAGTGAAGAAGGTCTTCGGATCGTAAAGCTCTGTTGAAGGGGACGAACGTACATAAGTTGAATAAGCTTATGTAATGACGGTACCTTTTGAGGAAGCCACGGCTAACTA
>GV2UCFN02GKH7D
GGTGAGTAACACGTAGACAACCTGCCGATAGGATGGGGACAACATTCCGAAAGGAATGCTAATACCGAATGGCGTGTAGGGGAGGCATCTCCCGTACATGAAAGATGGCCTCTGAATATGCTATCACCTATCGATGGGTCTGCGTCTGATTAGCTAGTAGGTAAGGTAACGGCTTACCTAGGCGACGATCAGTAGCCGGTCTGAGAGGATGAACGGCCACATTGGGACTGAGACACGGCCCAGACTCCTACGGGAGGCAGCAGTGGGGAATCTTCCGCAATGGGCGCAAGCCTGACGGAGCAACGCCGCGTGAGTGAAGAAGGTCTTCGGATCGTAAAGCTCTGTTGAAGGGGACGAACGTACATAAGTTGAATAAGCTTATGTAATGACGGTACCTTTTGAGGAAGCCACGGCTAACTA
>GV2UCFN02GE8EK
GGTGAGTAACACGTAGACAACCTGCCGATAGGATGGGGACAACATTCCGAAAGGAATGCTAATACCGAATGGCGTGTAGGGGAGGCATCTCCCGTACATGAAAGATGGCCTCTGAATATGCTATCACCTATCGATGGGTCTGCGTCTGATTAGCTAGTAGGTAAGGTAACGGCTTACCTAGGCGACGATCAGTAGCCGGTCTGAGAGGATGAACGGCCACATTGGGACTGAGACACGGCCCAGACTCCTACGGGAGGCAGCAGTGGGGAATCTTCCGCAATGGGCGCAAGCCTGACGGAGCAACGCCGCGTGAGTGAAGAAGGTCTTCGGATCGTAAAGCTCTGTTGAAGGGGACGAACGTACATAAGTTGAATAAGCTTATGTAATGACGGTACCTTTTGAGGAAGCCACGGCTAACTA
>GV2UCFN02G0TUG
GGTGAGTAACACGTAGACAACCTGCCGATAGGATGGGGACAACATTCCGAAAGGAATGCTAATACCGAATGGCGTGTAGGGGAGGCATCTCCCGTACATGAAAGATGGCCTCTGAATATGCTATCACCTATCGATGGGTCTGCGTCTGATTAGCTAGTAGGTAAGGTAACGGCTTACCTAGGCGACGATCAGTAGCCGGTCTGAGAGGATGAACGGCCACATTGGGACTGAGACACGGCCCAGACTCCTACGGGAGGCAGCAGTGGGGAATCTTCCGCAATGGGCGCAAGCCTGACGGAGCAACGCCGCGTGAGTGAAGAAGGTCTTCGGATCGTAAAGCTCTGTTGAAGGGGACGAACGTACATAAGTTGAATAAGCTTATGTAATGACGGTACCTTTTGAGGAAGCCACGGCTAACTA
>GV2UCFN02F70FB
GGTGAGTAACACGTAGACAACCTGCCGATAGGATGGGGACAACATTCCGAAAGGAATGCTAATACCGAATGGCGTGTAGGGGAGGCATCTCCCGTACATGAAAGATGGCCTCTGAATATGCTATCACCTATCGATGGGTCTGCGTCTGATTAGCTAGTAGGTAAGGTAACGGCTTACCTAGGCGACGATCAGTAGCCGGTCTGAGAGGATGAACGGCCACATTGGGACTGAGACACGGCCCAGACTCCTACGGGAGGCAGCAGTGGGGAATCTTCCGCAATGGGCGCAAGCCTGACGGAGCAACGCCGCGTGAGTGAAGAAGGTCTTCGGATCGTAAAGCTCTGTTGAAGGGGACGAACGTACATAAGTTGAATAAGCTTATGTAATGACGGTACCTTTTGAGGAAGCCACGGCTAACTA
>GV2UCFN02HDYE9
GGTGAGTAACACGTAGACAACCTGCCGATAGGATGGGGACAACATTCCGAAAGGAATGCTAATACCGAATGGCGTGTAGGGGAGGCATCTCCCGTACATGAAAGATGGCCTCTGAATATGCTATCACCTATCGATGGGTCTGCGTCTGATTAGCTAGTAGGTAAGGTAACGGCTTACCTAGGCGACGATCAGTAGCCGGTCTGAGAGGATGAACGGCCACATTGGGACTGAGACACGGCCCAGACTCCTACGGGAGGCAGCAGTGGGGAATCTTCCGCAATGGGCGCAAGCCTGACGGAGCAACGCCGCGTGAGTGAAGAAGGTCTTCGGATCGTAAAGCTCTGTTGAAGGGGACGAACGTACATAAGTTGAATAAGCTTATGTAATGACGGTACCTTTTGAGGAAGCCACGGCTAACTA
>GV2UCFN02JD3IK
GGTGAGTAACACGTAGACAACCTGCCGATAGGATGGGGACAACATTCCGAAAGGAATGCTAATACCGAATGGCGTGTAGGGGAGGCATCTCCCGTACATGAAAGATGGCCTCTGAATATGCTATCACCTATCGATGGGTCTGCGTCTGATTAGCTAGTAGGTAAGGTAACGGCTTACCTAGGCGACGATCAGTAGCCGGTCTGAGAGGATGAACGGCCACATTGGGACTGAGACACGGCCCAGACTCCTACGGGAGGCAGCAGTGGGGAATCTTCCGCAATGGGCGCAAGCCTGACGGAGCAACGCCGCGTGAGTGAAGAAGGTCTTCGGATCGTAAAGCTCTGTTGAAGGGGACGAACGTACATAAGTTGAATAAGCTTATGTAATGACGGTACCTTTTGAGGAAGCCACGGCTAACTA
>GV2UCFN02GMS42
GGTGAGTAACACGTAGACAACCTGCCGATAGGATGGGGACAACATTCCGAAAGGAATGCTAATACCGAATGGCGTGTAGGGGAGGCATCTCCCGTACATGAAAGATGGCCTCTGAATATGCTATCACCTATCGATGGGTCTGCGTCTGATTAGCTAGTAGGTAAGGTAACGGCTTACCTAGGCGACGATCAGTAGCCGGTCTGAGAGGATGAACGGCCACATTGGGACTGAGACACGGCCCAGACTCCTACGGGAGGCAGCAGTGGGGAATCTTCCGCAATGGGCGCAAGCCTGACGGAGCAACGCCGCGTGAGTGAAGAAGGTCTTCGGATCGTAAAGCTCTGTTGAAGGGGACGAACGTACATAAGTTGAATAAGCTTATGTAATGACGGTACCTTTTGAGGAAGCCACGGCTAACTA
>GV2UCFN02J0OYX
GGTGAGTAACACGTAGACAACCTGCCGATAGGATGGGGACAACATTCCGAAAGGAATGCTAATACCGAATGGCGTGTAGGGGAGGCATCTCCCGTACATGAAAGATGGCCTCTGAATATGCTATCACCTATCGATGGGTCTGCGTCTGATTAGCTAGTAGGTAAGGTAACGGCTTACCTAGGCGACGATCAGTAGCCGGTCTGAGAGGATGAACGGCCACATTGGGACTGAGACACGGCCCAGACTCCTACGGGAGGCAGCAGTGGGGAATCTTCCGCAATGGGCGCAAGCCTGACGGAGCAACGCCGCGTGAGTGAAGAAGGTCTTCGGATCGTAAAGCTCTGTTGAAGGGGACGAACGTACATAAGTTGAATAAGCTTATGTAATGACGGTACCTTTTGAGGAAGCCACGGCTAACTA
>GV2UCFN02J4WO6
GGTGAGTAACACGTAGACAACCTGCCGATAGGATGGGGACAACATTCCGAAAGGAATGCTAATACCGAATGGCGTGTAGGGGAGGCATCTCCCGTACATGAAAGATGGCCTCTGAATATGCTATCACCTATCGATGGGTCTGCGTCTGATTAGCTAGTAGGTAAGGTAACGGCTTACCTAGGCGACGATCAGTAGCCGGTCTGAGAGGATGAACGGCCACATTGGGACTGAGACACGGCCCAGACTCCTACGGGAGGCAGCAGTGGGGAATCTTCCGCAATGGGCGCAAGCCTGACGGAGCAACGCCGCGTGAGTGAAGAAGGTCTTCGGATCGTAAAGCTCTGTTGAAGGGGACGAACGTACATAAGTTGAATAAGCTTATGTAATGACGGTACCTTTTGAGGAAGCCACGGCTAACTA
>GV2UCFN02INWXG
GGTGAGTAACACGTAGACAACCTGCCGATAGGATGGGGACAACATTCCGAAAGGAATGCTAATACCGAATGGCGTGTAGGGGAGGCATCTCCCGTACATGAAAGATGGCCTCTGAATATGCTATCACCTATCGATGGGTCTGCGTCTGATTAGCTAGTAGGTAAGGTAACGGCTTACCTAGGCGACGATCAGTAGCCGGTCTGAGAGGATGAACGGCCACATTGGGACTGAGACACGGCCCAGACTCCTACGGGAGGCAGCAGTGGGGAATCTTCCGCAATGGGCGCAAGCCTGACGGAGCAACGCCGCGTGAGTGAAGAAGGTCTTCGGATCGTAAAGCTCTGTTGAAGGGGACGAACGTACATAAGTTGAATAAGCTTATGTAATGACGGTACCTTTTGAGGAAGCCACGGCTAACTA
>GV2UCFN02J0EWS
GGTGAGTAACACGTAGACAACCTGCCGATAGGATGGGGACAACATTCCGAAAGGAATGCTAATACCGAATGGCGTGTAGGGGAGGCATCTCCCGTACATGAAAGATGGCCTCTGAATATGCTATCACCTATCGATGGGTCTGCGTCTGATTAGCTAGTAGGTAAGGTAACGGCTTACCTAGGCGACGATCAGTAGCCGGTCTGAGAGGATGAACGGCCACATTGGGACTGAGACACGGCCCAGACTCCTACGGGAGGCAGCAGTGGGGAATCTTCCGCAATGGGCGCAAGCCTGACGGAGCAACGCCGCGTGAGTGAAGAAGGTCTTCGGATCGTAAAGCTCTGTTGAAGGGGACGAACGTACATAAGTTGAATAAGCTTATGTAATGACGGTACCTTTTGAGGAAGCCACGGCTAACTA
>GV2UCFN02IIGIG
GGTGAGTAACACGTAGACAACCTGCCGATAGGATGGGGACAACATTCCGAAAGGAATGCTAATACCGAATGGCGTGTAGGGGAGGCATCTCCCGTACATGAAAGATGGCCTCTGAATATGCTATCACCTATCGATGGGTCTGCGTCTGATTAGCTAGTAGGTAAGGTAACGGCTTACCTAGGCGACGATCAGTAGCCGGTCTGAGAGGATGAACGGCCACATTGGGACTGAGACACGGCCCAGACTCCTACGGGAGGCAGCAGTGGGGAATCTTCCGCAATGGGCGCAAGCCTGACGGAGCAACGCCGCGTGAGTGAAGAAGGTCTTCGGATCGTAAAGCTCTGTTGAAGGGGACGAACGTACATAAGTTGAATAAGCTTATGTAATGACGGTACCTTTTGAGGAAGCCACGGCTAACTA
>GV2UCFN02HQ63Y
GGTGAGTAACACGTAGACAACCTGCCGATAGGATGGGGACAACATTCCGAAAGGAATGCTAATACCGAATGGCGTGTAGGGGAGGCATCTCCCGTACATGAAAGATGGCCTCTGAATATGCTATCACCTATCGATGGGTCTGCGTCTGATTAGCTAGTAGGTAAGGTAACGGCTTACCTAGGCGACGATCAGTAGCCGGTCTGAGAGGATGAACGGCCACATTGGGACTGAGACACGGCCCAGACTCCTACGGGAGGCAGCAGTGGGGAATCTTCCGCAATGGGCGCAAGCCTGACGGAGCAACGCCGCGTGAGTGAAGAAGGTCTTCGGATCGTAAAGCTCTGTTGAAGGGGACGAACGTACATAAGTTGAATAAGCTTATGTAATGACGGTACCTTTTGAGGAAGCCACGGCTAACTA
>GV2UCFN02HSTZF
GGTGAGTAACACGTAGACAACCTGCCGATAGGATGGGGACAACATTCCGAAAGGAATGCTAATACCGAATGGCGTGTAGGGGAGGCATCTCCCGTACATGAAAGATGGCCTCTGAATATGCTATCACCTATCGATGGGTCTGCGTCTGATTAGCTAGTAGGTAAGGTAACGGCTTACCTAGGCGACGATCAGTAGCCGGTCTGAGAGGATGAACGGCCACATTGGGACTGAGACACGGCCCAGACTCCTACGGGAGGCAGCAGTGGGGAATCTTCCGCAATGGGCGCAAGCCTGACGGAGCAACGCCGCGTGAGTGAAGAAGGTCTTCGGATCGTAAAGCTCTGTTGAAGGGGACGAACGTACATAAGTTGAATAAGCTTATGTAATGACGGTACCTTTTGAGGAAGCCACGGCTAACTA
>GV2UCFN02I8JT0
GGTGAGTAACACGTAGACAACCTGCCGATAGGATGGGGACAACATTCCGAAAGGAATGCTAATACCGAATGGCGTGTAGGGGAGGCATCTCCCGTACATGAAAGATGGCCTCTGAATATGCTATCACCTATCGATGGGTCTGCGTCTGATTAGCTAGTAGGTAAGGTAACGGCTTACCTAGGCGACGATCAGTAGCCGGTCTGAGAGGATGAACGGCCACATTGGGACTGAGACACGGCCCAGACTCCTACGGGAGGCAGCAGTGGGGAATCTTCCGCAATGGGCGCAAGCCTGACGGAGCAACGCCGCGTGAGTGAAGAAGGTCTTCGGATCGTAAAGCTCTGTTGAAGGGGACGAACGTACATAAGTTGAATAAGCTTATGTAATGACGGTACCTTTTGAGGAAGCCACGGCTAACTA
>GV2UCFN02HHR4V
GGTGAGTAACACGTAGACAACCTGCCGATAGGATGGGGACAACATTCCGAAAGGAATGCTAATACCGAATGGCGTGTAGGGGAGGCATCTCCCGTACATGAAAGATGGCCTCTGAATATGCTATCACCTATCGATGGGTCTGCGTCTGATTAGCTAGTAGGTAAGGTAACGGCTTACCTAGGCGACGATCAGTAGCCGGTCTGAGAGGATGAACGGCCACATTGGGACTGAGACACGGCCCAGACTCCTACGGGAGGCAGCAGTGGGGAATCTTCCGCAATGGGCGCAAGCCTGACGGAGCAACGCCGCGTGAGTGAAGAAGGTCTTCGGATCGTAAAGCTCTGTTGAAGGGGACGAACGTACATAAGTTGAATAAGCTTATGTAATGACGGTACCTTTTGAGGAAGCCACGGCTAACTA
>GV2UCFN02G9R7N
GGTGAGTAACACGTAGACAACCTGCCGATAGGATGGGGACAACATTCCGAAAGGAATGCTAATACCGAATGGCGTGTAGGGGAGGCATCTCCCGTACATGAAAGATGGCCTCTGAATATGCTATCACCTATCGATGGGTCTGCGTCTGATTAGCTAGTAGGTAAGGTAACGGCTTACCTAGGCGACGATCAGTAGCCGGTCTGAGAGGATGAACGGCCACATTGGGACTGAGACACGGCCCAGACTCCTACGGGAGGCAGCAGTGGGGAATCTTCCGCAATGGGCGCAAGCCTGACGGAGCAACGCCGCGTGAGTGAAGAAGGTCTTCGGATCGTAAAGCTCTGTTGAAGGGGACGAACGTACATAAGTTGAATAAGCTTATGTAATGACGGTACCTTTTGAGGAAGCCACGGCTAACTA
>GV2UCFN02HZVF6
GGTGAGTAACACGTAGACAACCTGCCGATAGGATGGGGACAACATTCCGAAAGGAATGCTAATACCGAATGGCGTGTAGGGGAGGCATCTCCCGTACATGAAAGATGGCCTCTGAATATGCTATCACCTATCGATGGGTCTGCGTCTGATTAGCTAGTAGGTAAGGTAACGGCTTACCTAGGCGACGATCAGTAGCCGGTCTGAGAGGATGAACGGCCACATTGGGACTGAGACACGGCCCAGACTCCTACGGGAGGCAGCAGTGGGGAATCTTCCGCAATGGGCGCAAGCCTGACGGAGCAACGCCGCGTGAGTGAAGAAGGTCTTCGGATCGTAAAGCTCTGTTGAAGGGGACGAACGTACATAAGTTGAATAAGCTTATGTAATGACGGTACCTTTTGAGGAAGCCACGGCTAACTA
>GV2UCFN02INBER
GGTGAGTAACACGTAGACAACCTGCCGATAGGATGGGGACAACATTCCGAAAGGAATGCTAATACCGAATGGCGTGTAGGGGAGGCATCTCCCGTACATGAAAGATGGCCTCTGAATATGCTATCACCTATCGATGGGTCTGCGTCTGATTAGCTAGTAGGTAAGGTAACGGCTTACCTAGGCGACGATCAGTAGCCGGTCTGAGAGGATGAACGGCCACATTGGGACTGAGACACGGCCCAGACTCCTACGGGAGGCAGCAGTGGGGAATCTTCCGCAATGGGCGCAAGCCTGACGGAGCAACGCCGCGTGAGTGAAGAAGGTCTTCGGATCGTAAAGCTCTGTTGAAGGGGACGAACGTACATAAGTTGAATAAGCTTATGTAATGACGGTACCTTTTGAGGAAGCCACGGCTAACTA
>GV2UCFN02GFS03
GGTGAGTAACACGTAGACAACCTGCCGATAGGATGGGGACAACATTCCGAAAGGAATGCTAATACCGAATGGCGTGTAGGGGAGGCATCTCCCGTACATGAAAGATGGCCTCTGAATATGCTATCACCTATCGATGGGTCTGCGTCTGATTAGCTAGTAGGTAAGGTAACGGCTTACCTAGGCGACGATCAGTAGCCGGTCTGAGAGGATGAACGGCCACATTGGGACTGAGACACGGCCCAGACTCCTACGGGAGGCAGCAGTGGGGAATCTTCCGCAATGGGCGCAAGCCTGACGGAGCAACGCCGCGTGAGTGAAGAAGGTCTTCGGATCGTAAAGCTCTGTTGAAGGGGACGAACGTACATAAGTTGAATAAGCTTATGTAATGACGGTACCTTTTGAGGAAGCCACGGCTAACTA
>GV2UCFN02JUCRT
GGTGAGTAACACGTAGACAACCTGCCGATAGGATGGGGACAACATTCCGAAAGGAATGCTAATACCGAATGGCGTGTAGGGGAGGCATCTCCCGTACATGAAAGATGGCCTCTGAATATGCTATCACCTATCGATGGGTCTGCGTCTGATTAGCTAGTAGGTAAGGTAACGGCTTACCTAGGCGACGATCAGTAGCCGGTCTGAGAGGATGAACGGCCACATTGGGACTGAGACACGGCCCAGACTCCTACGGGAGGCAGCAGTGGGGAATCTTCCGCAATGGGCGCAAGCCTGACGGAGCAACGCCGCGTGAGTGAAGAAGGTCTTCGGATCGTAAAGCTCTGTTGAAGGGGACGAACGTACATAAGTTGAATAAGCTTATGTAATGACGGTACCTTTTGAGGAAGCCACGGCTAACTA
>GV2UCFN02GGLXU
GGTGAGTAACACGTAGACAACCTGCCGATAGGATGGGGACAACATTCCGAAAGGAATGCTAATACCGAATGGCGTGTAGGGGAGGCATCTCCCGTACATGAAAGATGGCCTCTGAATATGCTATCACCTATCGATGGGTCTGCGTCTGATTAGCTAGTAGGTAAGGTAACGGCTTACCTAGGCGACGATCAGTAGCCGGTCTGAGAGGATGAACGGCCACATTGGGACTGAGACACGGCCCAGACTCCTACGGGAGGCAGCAGTGGGGAATCTTCCGCAATGGGCGCAAGCCTGACGGAGCAACGCCGCGTGAGTGAAGAAGGTCTTCGGATCGTAAAGCTCTGTTGAAGGGGACGAACGTACATAAGTTGAATAAGCTTATGTAATGACGGTACCTTTTGAGGAAGCCACGGCTAACTA
>GV2UCFN02HJPBQ
GGTGAGTAACACGTAGACAACCTGCCGATAGGATGGGGACAACATTCCGAAAGGAATGCTAATACCGAATGGCGTGTAGGGGAGGCATCTCCCGTACATGAAAGATGGCCTCTGAATATGCTATCACCTATCGATGGGTCTGCGTCTGATTAGCTAGTAGGTAAGGTAACGGCTTACCTAGGCGACGATCAGTAGCCGGTCTGAGAGGATGAACGGCCACATTGGGACTGAGACACGGCCCAGACTCCTACGGGAGGCAGCAGTGGGGAATCTTCCGCAATGGGCGCAAGCCTGACGGAGCAACGCCGCGTGAGTGAAGAAGGTCTTCGGATCGTAAAGCTCTGTTGAAGGGGACGAACGTACATAAGTTGAATAAGCTTATGTAATGACGGTACCTTTTGAGGAAGCCACGGCTAACTA
>GV2UCFN02H4REM
GGTGAGTAACACGTAGACAACCTGCCGATAGGATGGGGACAACATTCCGAAAGGAATGCTAATACCGAATGGCGTGTAGGGGAGGCATCTCCCGTACATGAAAGATGGCCTCTGAATATGCTATCACCTATCGATGGGTCTGCGTCTGATTAGCTAGTAGGTAAGGTAACGGCTTACCTAGGCGACGATCAGTAGCCGGTCTGAGAGGATGAACGGCCACATTGGGACTGAGACACGGCCCAGACTCCTACGGGAGGCAGCAGTGGGGAATCTTCCGCAATGGGCGCAAGCCTGACGGAGCAACGCCGCGTGAGTGAAGAAGGTCTTCGGATCGTAAAGCTCTGTTGAAGGGGACGAACGTACATAAGTTGAATAAGCTTATGTAATGACGGTACCTTTTGAGGAAGCCACGGCTAACTA
>GV2UCFN02IY8FO
GGTGAGTAACACGTAGACAACCTGCCGATAGGATGGGGACAACATTCCGAAAGGAATGCTAATACCGAATGGCGTGTAGGGGAGGCATCTCCCGTACATGAAAGATGGCCTCTGAATATGCTATCACCTATCGATGGGTCTGCGTCTGATTAGCTAGTAGGTAAGGTAACGGCTTACCTAGGCGACGATCAGTAGCCGGTCTGAGAGGATGAACGGCCACATTGGGACTGAGACACGGCCCAGACTCCTACGGGAGGCAGCAGTGGGGAATCTTCCGCAATGGGCGCAAGCCTGACGGAGCAACGCCGCGTGAGTGAAGAAGGTCTTCGGATCGTAAAGCTCTGTTGAAGGGGACGAACGTACATAAGTTGAATAAGCTTATGTAATGACGGTACCTTTTGAGGAAGCCACGGCTAACTA
>GV2UCFN02FRLDT
GGTGAGTAACACGTAGACAACCTGCCGATAGGATGGGGACAACATTCCGAAAGGAATGCTAATACCGAATGGCGTGTAGGGGAGGCATCTCCCGTACATGAAAGATGGCCTCTGAATATGCTATCACCTATCGATGGGTCTGCGTCTGATTAGCTAGTAGGTAAGGTAACGGCTTACCTAGGCGACGATCAGTAGCCGGTCTGAGAGGATGAACGGCCACATTGGGACTGAGACACGGCCCAGACTCCTACGGGAGGCAGCAGTGGGGAATCTTCCGCAATGGGCGCAAGCCTGACGGAGCAACGCCGCGTGAGTGAAGAAGGTCTTCGGATCGTAAAGCTCTGTTGAAGGGGACGAACGTACATAAGTTGAATAAGCTTATGTAATGACGGTACCTTTTGAGGAAGCCACGGCTAACTA
>G35JFLI02IIHFZ
GGTGAGTAACACGTAGACAACCTGCCGATAGGATGGGGACAACATTCCGAAAGGAATGCTAATACCGAATGGCGTGTAGGGGAGGCATCTCCCGTACATGAAAGATGGCCTCTGAATATGCTATCACCTATCGATGGGTCTGCGTCTGATTAGCTAGTAGGTAAGGTAACGGCTTACCTAGGCGACGATCAGTAGCCGGTCTGAGAGGATGAACGGCCACATTGGGACTGAGACACGGCCCAGACTCCTACGGGAGGCAGCAGTGGGGAATCTTCCGCAATGGGCGCAAGCCTGACGGAGCAACGCCGCGTGAGTGAAGAAGGTCTTCGGATCGTAAAGCTCTGTTGAAGGGGACGAACGTATATAGTGCGAATAGTGCTGTGTAATGACGGTACCTTTTGAGGAAGCCACGGCTAACTA
>GV2UCFN02GMA8H
GGTGAGTAACACGTAGACAACCTGCCGATAGGATGGGGACAACATTCCGAAAGGAATGCTAATACCGAATGGCGTGTAGGGGAGGCATCTCCCGTACATGAAAGATGGCCTCTGAATATGCTATCACCTATCGATGGGTCTGCGTCTGATTAGCTAGTAGGTAAGGTAACGGCTTACCTAGGCGACGATCAGTAGCCGGTCTGAGAGGATGAACGGCCACATTGGGACTGAGACACGGCCCAGACTCCTACGGGAGGCAGCAGTGGGGAATCTTCCGCAATGGGCGCAAGCCTGACGGAGCAACGCCGCGTGAGTGAAGAAGGTCTTCGGATCGTAAAGCTCTGTTGAAGGGGGACGAACGTACATAGTGCGAATAGTGCTGTGTAATGACGGTACCTTTTGAGGAAGCCACGGCTAACTA
>GV2UCFN02HHGD8
GGTGAGTAACACGTAGACAACCTGCCGATAGGATGGGGACAACATTCCGAAAGGAATGCTAATACCGAATGGCGTGTAGGGGAGGCATCTCCCGTACATGAAAGATGGCCTCTGAATATGCTATCACCTATCGATGGGTCTGCGTCTGATTAGCTAGTAGGTAAGGTAACGGCTTACCTAGGCGACGATCAGTAGCCGGTCTGAGAGGATGAACGGCCACATTGGGACTGAGACACGGCCCAGACTCCTACGGGAGGCAGCAGTGGGGAATCTTCCGCAATGGGCGCAAGCCTGACGGAGCAACGCCGCGTGAGTGAAGAAGGTCTTCGGATCGTAAAGCTCTGTTGAAGGGGGACGAACGTACATAGTGCGAATAGTGCTGTGTAATGACGGTACCTTTTGAGGAAGCCACGGCTAACTA
>GV2UCFN02JN8U8
GGTGAGTAACACGTAGACAACCTGCCGATAGGATGGGGACAACATTCCGAAAGGAATGCTAATACCGAATGGCGTGTAGGGGAGGCATCTCCCGTACATGAAAGATGGCCTCTGAATATGCTATCACCTATCGATGGGTCTGCGTCTGATTAGCTAGTAGGTAAGGTAACGGCTTACCTAGGCGACGATCAGTAGCCGGTCTGAGAGGATGAACGGCCACATTGGGACTGAGACACGGCCCAGACTCCTACGGGAGGCAGCAGTGGGGAATCTTCCGCAATGGGCGCAAGCCTGACGGAGCAACGCCGCGTGAGTGAAGAAGGTCTTCGGATCGTAAAGCTCTGTTGAAGGGGACGAACGTACATAGTGCGAATAGTGCTGTGTAATGACGGTACCTTTTGAGGAAGCCACGGCTAACTA
>GV2UCFN02JHGON
GGTGAGTAACACGTAGACAACCTGCCGATAGGATGGGGACAACATTCCGAAAGGAATGCTAATACCGAATGGCGTGTAGGGGAGGCATCTCCCGTACATGAAAGATGGCCTCTGAATATGCTATCACCTATCGATGGGTCTGCGTCTGATTAGCTAGTAGGTAAGGTAACGGCTTACCTAGGCGACGATCAGTAGCCGGTCTGAGAGGATGAACGGCCACATTGGGACTGAGACACGGCCCAGACTCCTACGGGAGGCAGCAGTGGGGAATCTTCCGCAATGGGCGCAAGCCTGACGGAGCAACGCCGCGTGAGTGAAGAAGGTCTTCGGATCGTAAAGCTCTGTTGAAGGGGACGAACGTACATAGTGCGAATAGTGCTGTGTAATGACGGTACCTTTTGAGGAAGCCACGGCTAACTA
>GV2UCFN02HGRDN
GGTGAGTAACACGTAGACAACCTGCCGATAGGATGGGGACAACATTCCGAAAGGAATGCTAATACCGAATGGCGTGTAGGGGAGGCATCTCCCGTACATGAAAGATGGCCTCTGAATATGCTATCACCTATCGATGGGTCTGCGTCTGATTAGCTAGTAGGTAAGGTAACGGCTTACCTAGGCGACGATCAGTAGCCGGTCTGAGAGGATGAACGGCCACATTGGGACTGAGACACGGCCCAGACTCCTACGGGAGGCAGCAGTGGGGAATCTTCCGCAATGGGCGCAAGCCTGACGGAGCAACGCCGCGTGAGTGAAGAAGGTCTTCGGATCGTAAAGCTCTGTTGAAGGGGACGAACGTACATAGTGCGAATAGTGCTGTGTAATGACGGTACCTTTTGAGGAAGCCACGGCTAACTA
>GV2UCFN02GOBQW
GGTGAGTAACACGTAGACAACCTGCCGATAGGATGGGGACAACATTCCGAAAGGAATGCTAATACCGAATGGCGTGTAGGGGAGGCATCTCCCGTACATGAAAGATGGCCTCTGAATATGCTATCACCTATCGATGGGTCTGCGTCTGATTAGCTAGTAGGTAAGGTAACGGCTTACCTAGGCGACGATCAGTAGCCGGTCTGAGAGGATGAACGGCCACATTGGGACTGAGACACGGCCCAGACTCCTACGGGAGGCAGCAGTGGGGAATCTTCCGCAATGGGCGCAAGCCTGACGGAGCAACGCCGCGTGAGTGAAGAAGGTCTTCGGATCGTAAAGCTCTGTTGAAGGGGACGAACGTACATAGTGCGAATAGTGCTGTGTAATGACGGTACCTTTTGAGGAAGCCACGGCTAACTA
>GV2UCFN02H5ZVS
GGTGAGTAACACGTAGACAACCTGCCGATAGGATGGGGACAACATTCCGAAAGGAATGCTAATACCGAATGGCGTGTAGGGGAGGCATCTCCCGTACATGAAAGATGGCCTCTGAATATGCTATCACCTATCGATGGGTCTGCGTCTGATTAGCTAGTAGGTAAGGTAACGGCTTACCTAGGCGACGATCAGTAGCCGGTCTGAGAGGATGAACGGCCACATTGGGACTGAGACACGGCCCAGACTCCTACGGGAGGCAGCAGTGGGGAATCTTCCGCAATGGGCGCAAGCCTGACGGAGCAACGCCGCGTGAGTGAAGAAGGTCTTCGGATCGTAAAGCTCTGTTGAAGGGGACGAACGTACATAGTGCGAATAGTGCTGTGTAATGACGGTACCTTTTGAGGAAGCCACGGCTAACTA
>GV2UCFN02J3Q7T
GGTGAGTAACACGTAGACAACCTGCCGATAGGATGGGGACAACATTCCGAAAGGAATGCTAATACCGAATGGCGTGTAGGGGAGGCATCTCCCGTACATGAAAGATGGCCTCTGAATATGCTATCACCTATCGATGGGTCTGCGTCTGATTAGCTAGTAGGTAAGGTAACGGCTTACCTAGGCGACGATCAGTAGCCGGTCTGAGAGGATGAACGGCCACATTGGGACTGAGACACGGCCCAGACTCCTACGGGAGGCAGCAGTGGGGAATCTTCCGCAATGGGCGCAAGCCTGACGGAGCAACGCCGCGTGAGTGAAGAAGGTCTTCGGATCGTAAAGCTCTGTTGAAGGGGACGAACGTACATAGTGCGAATAGTGCTGTGTAATGACGGTACCTTTTGAGGAAGCCACGGCTAACTA
>GV2UCFN02GVYJO
GGTGAGTAACACGTAGACAACCTGCCGATAGGATGGGGACAACATTCCGAAAGGAATGCTAATACCGAATGGCGTGTAGGGGAGGCATCTCCCGTACATGAAAGATGGCCTCTGAATATGCTATCACCTATCGATGGGTCTGCGTCTGATTAGCTAGTAGGTAAGGTAACGGCTTACCTAGGCGACGATCAGTAGCCGGTCTGAGAGGATGAACGGCCACATTGGGACTGAGACACGGCCCAGACTCCTACGGGAGGCAGCAGTGGGGAATCTTCCGCAATGGGCGCAAGCCTGACGGAGCAACGCCGCGTGAGTGAAGAAGGTCTTCGGATCGTAAAGCTCTGTTGAAGGGGACGAACGTACATAGTGCGAATAGTGCTGTGTAATGACGGTACCTTTTGAGGAAGCCACGGCTAACTA
>GV2UCFN02HGX3R
GGTGAGTAACACGTAGACAACCTGCCGATAGGATGGGGACAACATTCCGAAAGGAATGCTAATACCGAATGGCGTGTAGGGGAGGCATCTCCCGTACATGAAAGATGGCCTCTGAATATGCTATCACCTATCGATGGGTCTGCGTCTGATTAGCTAGTAGGTAAGGTAACGGCTTACCTAGGCGACGATCAGTAGCCGGTCTGAGAGGATGAACGGCCACATTGGGACTGAGACACGGCCCAGACTCCTACGGGAGGCAGCAGTGGGGAATCTTCCGCAATGGGCGCAAGCCTGACGGAGCAACGCCGCGTGAGTGAAGAAGGTCTTCGGATCGTAAAGCTCTGTTGAAGGGGACGAACGTACATAGTGCGAATAGTGCTGTGTAATGACGGTACCTTTTGAGGAAGCCACGGCTAACTA
>GV2UCFN02HF211
GGTGAGTAACACGTAGACAACCTGCCGATAGGATGGGGACAACATTCCGAAAGGAATGCTAATACCGAATGGCGTGTAGGGGAGGCATCTCCCGTACATGAAAGATGGCCTCTGAATATGCTATCACCTATCGATGGGTCTGCGTCTGATTAGCTAGTAGGTAAGGTAACGGCTTACCTAGGCGACGATCAGTAGCCGGTCTGAGAGGATGAACGGCCACATTGGGACTGAGACACGGCCCAGACTCCTACGGGAGGCAGCAGTGGGGAATCTTCCGCAATGGGCGCAAGCCTGACGGAGCAACGCCGCGTGAGTGAAGAAGGTCTTCGGATCGTAAAGCTCTGTTGAAGGGGACGAACGTACATAGTGCGAATAGTGCTGTGTAATGACGGTACCTTTTGAGGAAGCCACGGCTAACTA
>GV2UCFN02HF90L
GGTGAGTAACACGTAGACAACCTGCCGATAGGATGGGGACAACATTCCGAAAGGAATGCTAATACCGAATGGCGTGTAGGGGAGGCATCTCCCGTACATGAAAGATGGCCTCTGAATATGCTATCACCTATCGATGGGTCTGCGTCTGATTAGCTAGTAGGTAAGGTAACGGCTTACCTAGGCGACGATCAGTAGCCGGTCTGAGAGGATGAACGGCCACATTGGGACTGAGACACGGCCCAGACTCCTACGGGAGGCAGCAGTGGGGAATCTTCCGCAATGGGCGCAAGCCTGACGGAGCAACGCCGCGTGAGTGAAGAAGGTCTTCGGATCGTAAAGCTCTGTTGAAGGGGACGAACGTACATAGTGCGAATAGTGCTGTGTAATGACGGTACCTTTTGAGGAAGCCACGGCTAACTA
>GV2UCFN02HF5A1
GGTGAGTAACACGTAGACAACCTGCCGATAGGATGGGGACAACATTCCGAAAGGAATGCTAATACCGAATGGCGTGTAGGGGAGGCATCTCCCGTACATGAAAGATGGCCTCTGAATATGCTATCACCTATCGATGGGTCTGCGTCTGATTAGCTAGTAGGTAAGGTAACGGCTTACCTAGGCGACGATCAGTAGCCGGTCTGAGAGGATGAACGGCCACATTGGGACTGAGACACGGCCCAGACTCCTACGGGAGGCAGCAGTGGGGAATCTTCCGCAATGGGCGCAAGCCTGACGGAGCAACGCCGCGTGAGTGAAGAAGGTCTTCGGATCGTAAAGCTCTGTTGAAGGGGACGAACGTACATAGTGCGAATAGTGCTGTGTAATGACGGTACCTTTTGAGGAAGCCACGGCTAACTA
>GV2UCFN02HCKNR
GGTGAGTAACACGTAGACAACCTGCCGATAGGATGGGGACAACATTCCGAAAGGAATGCTAATACCGAATGGCGTGTAGGGGAGGCATCTCCCGTACATGAAAGATGGCCTCTGAATATGCTATCACCTATCGATGGGTCTGCGTCTGATTAGCTAGTAGGTAAGGTAACGGCTTACCTAGGCGACGATCAGTAGCCGGTCTGAGAGGATGAACGGCCACATTGGGACTGAGACACGGCCCAGACTCCTACGGGAGGCAGCAGTGGGGAATCTTCCGCAATGGGCGCAAGCCTGACGGAGCAACGCCGCGTGAGTGAAGAAGGTCTTCGGATCGTAAAGCTCTGTTGAAGGGGACGAACGTACATAGTGCGAATAGTGCTGTGTAATGACGGTACCTTTTGAGGAAGCCACGGCTAACTA
>GV2UCFN02J5LWP
GGTGAGTAACACGTAGACAACCTGCCGATAGGATGGGGACAACATTCCGAAAGGAATGCTAATACCGAATGGCGTGTAGGGGAGGCATCTCCCGTACATGAAAGATGGCCTCTGAATATGCTATCACCTATCGATGGGTCTGCGTCTGATTAGCTAGTAGGTAAGGTAACGGCTTACCTAGGCGACGATCAGTAGCCGGTCTGAGAGGATGAACGGCCACATTGGGACTGAGACACGGCCCAGACTCCTACGGGAGGCAGCAGTGGGGAATCTTCCGCAATGGGCGCAAGCCTGACGGAGCAACGCCGCGTGAGTGAAGAAGGTCTTCGGATCGTAAAGCTCTGTTGAAGGGGACGAACGTACATAGTGCGAATAGTGCTGTGTAATGACGGTACCTTTTGAGGAAGCCACGGCTAACTA
>GV2UCFN02HHF9J
GGTGAGTAACACGTAGACAACCTGCCGATAGGATGGGGACAACATTCCGAAAGGAATGCTAATACCGAATGGCGTGTAGGGGAGGCATCTCCCGTACATGAAAGATGGCCTCTGAATATGCTATCACCTATCGATGGGTCTGCGTCTGATTAGCTAGTAGGTAAGGTAACGGCTTACCTAGGCGACGATCAGTAGCCGGTCTGAGAGGATGAACGGCCACATTGGGACTGAGACACGGCCCAGACTCCTACGGGAGGCAGCAGTGGGGAATCTTCCGCAATGGGCGCAAGCCTGACGGAGCAACGCCGCGTGAGTGAAGAAGGTCTTCGGATCGTAAAGCTCTGTTGAAGGGGACGAACGTACATAGTGCGAATAGTGCTGTGTAATGACGGTACCTTTTGAGGAAGCCACGGCTAACTA
>GV2UCFN02G9478
GGTGAGTAACACGTAGACAACCTGCCGATAGGATGGGGACAACATTCCGAAAGGAATGCTAATACCGAATGGCGTGTAGGGGAGGCATCTCCCGTACATGAAAGATGGCCTCTGAATATGCTATCACCTATCGATGGGTCTGCGTCTGATTAGCTAGTAGGTAAGGTAACGGCTTACCTAGGCGACGATCAGTAGCCGGTCTGAGAGGATGAACGGCCACATTGGGACTGAGACACGGCCCAGACTCCTACGGGAGGCAGCAGTGGGGAATCTTCCGCAATGGGCGCAAGCCTGACGGAGCAACGCCGCGTGAGTGAAGAAGGTCTTCGGATCGTAAAGCTCTGTTGAAGGGGACGAACGTACATAGTGCGAATAGTGCTGTGTAATGACGGTACCTTTTGAGGAAGCCACGGCTAACTA
>GV2UCFN02GJ203
GGTGAGTAACACGTAGACAACCTGCCGATAGGATGGGGACAACATTCCGAAAGGAATGCTAATACCGAATGGCGTGTAGGGGAGGCATCTCCCGTACATGAAAGATGGCCTCTGAATATGCTATCACCTATCGATGGGTCTGCGTCTGATTAGCTAGTAGGTAAGGTAACGGCTTACCTAGGCGACGATCAGTAGCCGGTCTGAGAGGATGAACGGCCACATTGGGACTGAGACACGGCCCAGACTCCTACGGGAGGCAGCAGTGGGGAATCTTCCGCAATGGGCGCAAGCCTGACGGAGCAACGCCGCGTGAGTGAAGAAGGTCTTCGGATCGTAAAGCTCTGTTGAAGGGGACGAACGTACATAGTGCGAATAGTGCTGTGTAATGACGGTACCTTTTGAGGAAGCCACGGCTAACTA
>GV2UCFN02II8ZW
GGTGAGTAACACGTAGACAACCTGCCGATAGGATGGGGACAACATTCCGAAAGGAATGCTAATACCGAATGGCGTGTAGGGGAGGCATCTCCCGTACATGAAAGATGGCCTCTGAATATGCTATCACCTATCGATGGGTCTGCGTCTGATTAGCTAGTAGGTAAGGTAACGGCTTACCTAGGCGACGATCAGTAGCCGGTCTGAGAGGATGAACGGCCACATTGGGACTGAGACACGGCCCAGACTCCTACGGGAGGCAGCAGTGGGGAATCTTCCGCAATGGGCGCAAGCCTGACGGAGCAACGCCGCGTGAGTGAAGAAGGTCTTCGGATCGTAAAGCTCTGTTGAAGGGGACGAACGTACATAGTGCGAATAGTGCTGTGTAATGACGGTACCTTTTGAGGAAGCCACGGCTAACTA
>GV2UCFN02HLRMZ
GGTGAGTAACACGTAGACAACCTGCCGATAGGATGGGGACAACATTCCGAAAGGAATGCTAATACCGAATGGCGTGTAGGGGAGGCATCTCCCGTACATGAAAGATGGCCTCTGAATATGCTATCACCTATCGATGGGTCTGCGTCTGATTAGCTAGTAGGTAAGGTAACGGCTTACCTAGGCGACGATCAGTAGCCGGTCTGAGAGGATGAACGGCCACATTGGGACTGAGACACGGCCCAGACTCCTACGGGAGGCAGCAGTGGGGAATCTTCCGCAATGGGCGCAAGCCTGACGGAGCAACGCCGCGTGAGTGAAGAAGGTCTTCGGATCGTAAAGCTCTGTTGAAGGGGACGAACGTACATAGTGCGAATAGTGCTGTGTAATGACGGTACCTTTTGAGGAAGCCACGGCTAACTA
>GV2UCFN02FQQC0
GGTGAGTAACACGTAGACAACCTGCCGATAGGATGGGGACAACATTCCGAAAGGAATGCTAATACCGAATGGCGTGTAGGGGAGGCATCTCCCGTACATGAAAGATGGCCTCTGAATATGCTATCACCTATCGATGGGTCTGCGTCTGATTAGCTAGTAGGTAAGGTAACGGCTTACCTAGGCGACGATCAGTAGCCGGTCTGAGAGGATGAACGGCCACATTGGGACTGAGACACGGCCCAGACTCCTACGGGAGGCAGCAGTGGGGAATCTTCCGCAATGGGCGCAAGCCTGACGGAGCAACGCCGCGTGAGTGAAGAAGGTCTTCGGATCGTAAAGCTCTGTTGAAGGGGACGAACGTACATAGTGCGAATAGTGCTGTGTAATGACGGTACCTTTTGAGGAAGCCACGGCTAACTA
>GV2UCFN02ISJNO
GGTGAGTAACACGTAGACAACCTGCCGATAGGATGGGGACAACATTCCGAAAGGAATGCTAATACCGAATGGCGTGTAGGGGAGGCATCTCCCGTACATGAAAGATGGCCTCTGAATATGCTATCACCTATCGATGGGTCTGCGTCTGATTAGCTAGTAGGTAAGGTAACGGCTTACCTAGGCGACGATCAGTAGCCGGTCTGAGAGGATGAACGGCCACATTGGGACTGAGACACGGCCCAGACTCCTACGGGAGGCAGCAGTGGGGAATCTTCCGCAATGGGCGCAAGCCTGACGGAGCAACGCCGCGTGAGTGAAGAAGGTCTTCGGATCGTAAAGCTCTGTTGAAGGGGACGAACGTACATAGTGCGAATAGTGCTGTGTAATGACGGTACCTTTTGAGGAAGCCACGGCTAACTA
>GV2UCFN02GAK3X
GGTGAGTAACACGTAGACAACCTGCCGATAGGATGGGGACAACATTCCGAAAGGAATGCTAATACCGAATGGCGTGTAGGGGAGGCATCTCCCGTACATGAAAGATGGCCTCTGAATATGCTATCACCTATCGATGGGTCTGCGTCTGATTAGCTAGTAGGTAAGGTAACGGCTTACCTAGGCGACGATCAGTAGCCGGTCTGAGAGGATGAACGGCCACATTGGGACTGAGACACGGCCCAGACTCCTACGGGAGGCAGCAGTGGGGAATCTTCCGCAATGGGCGCAAGCCTGACGGAGCAACGCCGCGTGAGTGAAGAAGGTCTTCGGATCGTAAAGCTCTGTTGAAGGGGACGAACGTACATAGTGCGAATAGTGCTGTGTAATGACGGTACCTTTTGAGGAAGCCACGGCTAACTA
>GV2UCFN02JDOWY
GGTGAGTAACACGTAGACAACCTGCCGATAGGATGGGGACAACATTCCGAAAGGAATGCTAATACCGAATGGCGTGTAGGGGAGGCATCTCCCGTACATGAAAGATGGCCTCTGAATATGCTATCACCTATCGATGGGTCTGCGTCTGATTAGCTAGTAGGTAAGGTAACGGCTTACCTAGGCGACGATCAGTAGCCGGTCTGAGAGGATGAACGGCCACATTGGGACTGAGACACGGCCCAGACTCCTACGGGAGGCAGCAGTGGGGAATCTTCCGCAATGGGCGCAAGCCTGACGGAGCAACGCCGCGTGAGTGAAGAAGGTCTTCGGATCGTAAAGCTCTGTTGAAGGGGACGAACGTACATAGTGCGAATAGTGCTGTGTAATGACGGTACCTTTTGAGGAAGCCACGGCTAACTA
>GV2UCFN02FN4V9
GGTGAGTAACACGTAGACAACCTGCCGATAGGATGGGGACAACATTCCGAAAGGAATGCTAATACCGAATGGCGTGTAGGGGAGGCATCTCCCGTACATGAAAGATGGCCTCTGAATATGCTATCACCTATCGATGGGTCTGCGTCTGATTAGCTAGTAGGTAAGGTAACGGCTTACCTAGGCGACGATCAGTAGCCGGTCTGAGAGGATGAACGGCCACATTGGGACTGAGACACGGCCCAGACTCCTACGGGAGGCAGCAGTGGGGAATCTTCCGCAATGGGCGCAAGCCTGACGGAGCAACGCCGCGTGAGTGAAGAAGGTCTTCGGATCGTAAAGCTCTGTTGAAGGGGACGAACGTACATAGTGCGAATAGTGCTGTGTAATGACGGTACCTTTTGAGGAAGCCACGGCTAACTA
>GV2UCFN02F4ECM
GGTGAGTAACACGTAGACAACCTGCCGATAGGATGGGGACAACATTCCGAAAGGAATGCTAATACCGAATGGCGTGTAGGGGAGGCATCTCCCGTACATGAAAGATGGCCTCTGAATATGCTATCACCTATCGATGGGTCTGCGTCTGATTAGCTAGTAGGTAAGGTAACGGCTTACCTAGGCGACGATCAGTAGCCGGTCTGAGAGGATGAACGGCCACATTGGGACTGAGACACGGCCCAGACTCCTACGGGAGGCAGCAGTGGGGAATCTTCCGCAATGGGCGCAAGCCTGACGGAGCAACGCCGCGTGAGTGAAGAAGGTCTTCGGATCGTAAAGCTCTGTTGAAGGGGACGAACGTACATAGTGCGAATAGTGCTGTGTAATGACGGTACCTTTTGAGGAAGCCACGGCTAACTA
>GV2UCFN02JKXLG
GGTGAGTAACACGTAGACAACCTGCCGATAGGATGGGGACAACATTCCGAAAGGAATGCTAATACCGAATGGCGTGTAGGGGAGGCATCTCCCGTACATGAAAGATGGCCTCTGAATATGCTATCACCTATCGATGGGTCTGCGTCTGATTAGCTAGTAGGTAAGGTAACGGCTTACCTAGGCGACGATCAGTAGCCGGTCTGAGAGGATGAACGGCCACATTGGGACTGAGACACGGCCCAGACTCCTACGGGAGGCAGCAGTGGGGAATCTTCCGCAATGGGCGCAAGCCTGACGGAGCAACGCCGCGTGAGTGAAGAAGGTCTTCGGATCGTAAAGCTCTGTTGAAGGGGACGAACGTACATAGTGCGAATAGTGCTGTGTAATGACGGTACCTTTTGAGGAAGCCACGGCTAACTA
>GV2UCFN02F9EKO
GGTGAGTAACACGTAGACAACCTGCCGATAGGATGGGGACAACATTCCGAAAGGAATGCTAATACCGAATGGCGTGTAGGGGAGGCATCTCCCGTACATGAAAGATGGCCTCTGAATATGCTATCACCTATCGATGGGTCTGCGTCTGATTAGCTAGTAGGTAAGGTAACGGCTTACCTAGGCGACGATCAGTAGCCGGTCTGAGAGGATGAACGGCCACATTGGGACTGAGACACGGCCCAGACTCCTACGGGAGGCAGCAGTGGGGAATCTTCCGCAATGGGCGCAAGCCTGACGGAGCAACGCCGCGTGAGTGAAGAAGGTCTTCGGATCGTAAAGCTCTGTTGAAGGGGACGAACGTACATAGTGCGAATAGTGCTGTGTAATGACGGTACCTTTTGAGGAAGCCACGGCTAACTA
>GV2UCFN02IYPJ3
GGTGAGTAACACGTAGACAACCTGCCGATAGGATGGGGACAACATTCCGAAAGGAATGCTAATACCGAATGGCGTGTAGGGGAGGCATCTCCCGTACATGAAAGATGGCCTCTGAATATGCTATCACCTATCGATGGGTCTGCGTCTGATTAGCTAGTAGGTAAGGTAACGGCTTACCTAGGCGACGATCAGTAGCCGGTCTGAGAGGATGAACGGCCACATTGGGACTGAGACACGGCCCAGACTCCTACGGGAGGCAGCAGTGGGGAATCTTCCGCAATGGGCGCAAGCCTGACGGAGCAACGCCGCGTGAGTGAAGAAGGTCTTCGGATCGTAAAGCTCTGTTGAAGGGGACGAACGTACATAGTGCGAATAGTGCTGTGTAATGACGGTACCTTTTGAGGAAGCCACGGCTAACTA
>GV2UCFN02JG7CM
GGTGAGTAACACGTAGACAACCTGCCGATAGGATGGGGACAACATTCCGAAAGGAATGCTAATACCGAATGGCGTGTAGGGGAGGCATCTCCCGTACATGAAAGATGGCCTCTGAATATGCTATCACCTATCGATGGGTCTGCGTCTGATTAGCTAGTAGGTAAGGTAACGGCTTACCTAGGCGACGATCAGTAGCCGGTCTGAGAGGATGAACGGCCACATTGGGACTGAGACACGGCCCAGACTCCTACGGGAGGCAGCAGTGGGGAATCTTCCGCAATGGGCGCAAGCCTGACGGAGCAACGCCGCGTGAGTGAAGAAGGTCTTCGGATCGTAAAGCTCTGTTGAAGGGGACGAACGTACATAGTGCGAATAGTGCTGTGTAATGACGGTACCTTTTGAGGAAGCCACGGCTAACTA
>GV2UCFN02GWRK1
GGTGAGTAACACGTAGACAACCTGCCGATAGGATGGGGACAACATTCCGAAAGGAATGCTAATACCGAATGGCGTGTAGGGGAGGCATCTCCCGTACATGAAAGATGGCCTCTGAATATGCTATCACCTATCGATGGGTCTGCGTCTGATTAGCTAGTAGGTAAGGTAACGGCTTACCTAGGCGACGATCAGTAGCCGGTCTGAGAGGATGAACGGCCACATTGGGACTGAGACACGGCCCAGACTCCTACGGGAGGCAGCAGTGGGGAATCTTCCGCAATGGGCGCAAGCCTGACGGAGCAACGCCGCGTGAGTGAAGAAGGTCTTCGGATCGTAAAGCTCTGTTGAAGGGGACGAACGTACATAGTGCGAATAGTGCTGTGTAATGACGGTACCTTTTGAGGAAGCCACGGCTAACTA
>GV2UCFN02HV79I
GGTGAGTAACACGTAGACAACCTGCCGATAGGATGGGGACAACATTCCGAAAGGAATGCTAATACCGAATGGCGTGTAGGGGAGGCATCTCCCGTACATGAAAGATGGCCTCTGAATATGCTATCACCTATCGATGGGTCTGCGTCTGATTAGCTAGTAGGTAAGGTAACGGCTTACCTAGGCGACGATCAGTAGCCGGTCTGAGAGGATGAACGGCCACATTGGGACTGAGACACGGCCCAGACTCCTACGGGAGGCAGCAGTGGGGAATCTTCCGCAATGGGCGCAAGCCTGACGGAGCAACGCCGCGTGAGTGAAGAAGGTCTTCGGATCGTAAAGCTCTGTTGAAGGGGACGAACGTACATAGTGCGAATAGTGCTGTGTAATGACGGTACCTTTTGAGGAAGCCACGGCTAACTA
>GV2UCFN02IYDWN
GGTGAGTAACACGTAGACAACCTGCCGATAGGATGGGGACAACATTCCGAAAGGAATGCTAATACCGAATGGCGTGTAGGGGAGGCATCTCCCGTACATGAAAGATGGCCTCTGAATATGCTATCACCTATCGATGGGTCTGCGTCTGATTAGCTAGTAGGTAAGGTAACGGCTTACCTAGGCGACGATCAGTAGCCGGTCTGAGAGGATGAACGGCCACATTGGGACTGAGACACGGCCCAGACTCCTACGGGAGGCAGCAGTGGGGAATCTTCCGCAATGGGCGCAAGCCTGACGGAGCAACGCCGCGTGAGTGAAGAAGGTCTTCGGATCGTAAAGCTCTGTTGAAGGGGACGAACGTACATAGTGCGAATAGTGCTGTGTAATGACGGTACCTTTTGAGGAAGCCACGGCTAACTA
>GV2UCFN02HHP2E
GGTGAGTAACACGTAGACAACCTGCCGATAGGATGGGGACAACATTCCGAAAGGAATGCTAATACCGAATGGCGTGTAGGGGAGGCATCTCCCGTACATGAAAGATGGCCTCTGAATATGCTATCACCTATCGATGGGTCTGCGTCTGATTAGCTAGTAGGTAAGGTAACGGCTTACCTAGGCGACGATCAGTAGCCGGTCTGAGAGGATGAACGGCCACATTGGGACTGAGACACGGCCCAGACTCCTACGGGAGGCAGCAGTGGGGAATCTTCCGCAATGGGCGCAAGCCTGACGGAGCAACGCCGCGTGAGTGAAGAAGGTCTTCGGATCGTAAAGCTCTGTTGAAGGGGACGAACGTACATAGTGCGAATAGTGCTGTGTAATGACGGTACCTTTTGAGGAAGCCACGGCTAACTA
>GV2UCFN02IGEQ4
GGTGAGTAACACGTAGACAACCTGCCGATAGGATGGGGACAACATTCCGAAAGGAATGCTAATACCGAATGGCGTGTAGGGGAGGCATCTCCCGTACATGAAAGATGGCCTCTGAATATGCTATCACCTATCGATGGGTCTGCGTCTGATTAGCTAGTAGGTAAGGTAACGGCTTACCTAGGCGACGATCAGTAGCCGGTCTGAGAGGATGAACGGCCACATTGGGACTGAGACACGGCCCAGACTCCTACGGGAGGCAGCAGTGGGGAATCTTCCGCAATGGGCGCAAGCCTGACGGAGCAACGCCGCGTGAGTGAAGAAGGTCTTCGGATCGTAAAGCTCTGTTGAAGGGGACGAACGTACATAGTGCGAATAGTGCTGTGTAATGACGGTACCTTTTGAGGAAGCCACGGCTAACTA
>GV2UCFN02I7AJG
GGTGAGTAACACGTAGACAACCTGCCGATAGGATGGGGACAACATTCCGAAAGGAATGCTAATACCGAATGGCGTGTAGGGGAGGCATCTCCCGTACATGAAAGATGGCCTCTGAATATGCTATCACCTATCGATGGGTCTGCGTCTGATTAGCTAGTAGGTAAGGTAACGGCTTACCTAGGCGACGATCAGTAGCCGGTCTGAGAGGATGAACGGCCACATTGGGACTGAGACACGGCCCAGACTCCTACGGGAGGCAGCAGTGGGGAATCTTCCGCAATGGGCGCAAGCCTGACGGAGCAACGCCGCGTGAGTGAAGAAGGTCTTCGGATCGTAAAGCTCTGTTGAAGGGGACGAACGTACATAGTGCGAATAGTGCTGTGTAATGACGGTACCTTTTGAGGAAGCCACGGCTAACTA
>GV2UCFN02HNXFW
GGTGAGTAACACGTAGACAACCTGCCGATAGGATGGGGACAACATTCCGAAAGGAATGCTAATACCGAATGGCGTGTAGGGGAGGCATCTCCCGTACATGAAAGATGGCCTCTGAATATGCTATCACCTATCGATGGGTCTGCGTCTGATTAGCTAGTAGGTAAGGTAACGGCTTACCTAGGCGACGATCAGTAGCCGGTCTGAGAGGATGAACGGCCACATTGGGACTGAGACACGGCCCAGACTCCTACGGGAGGCAGCAGTGGGGAATCTTCCGCAATGGGCGCAAGCCTGACGGAGCAACGCCGCGTGAGTGAAGAAGGTCTTCGGATCGTAAAGCTCTGTTGAAGGGGACGAACGTACATAGTGCGAATAGTGCTGTGTAATGACGGTACCTTTTGAGGAAGCCACGGCTAACTA
>GV2UCFN02JYMAB
GGTGAGTAACACGTAGACAACCTGCCGATAGGATGGGGACAACATTCCGAAAGGAATGCTAATACCGAATGGCGTGTAGGGGAGGCATCTCCCGTACATGAAAGATGGCCTCTGAATATGCTATCACCTATCGATGGGTCTGCGTCTGATTAGCTAGTAGGTAAGGTAACGGCTTACCTAGGCGACGATCAGTAGCCGGTCTGAGAGGATGAACGGCCACATTGGGACTGAGACACGGCCCAGACTCCTACGGGAGGCAGCAGTGGGGAATCTTCCGCAATGGGCGCAAGCCTGACGGAGCAACGCCGCGTGAGTGAAGAAGGTCTTCGGATCGTAAAGCTCTGTTGAAGGGGACGAACGTACATAGTGCGAATAGTGCTGTGTAATGACGGTACCTTTTGAGGAAGCCACGGCTAACTA
>GV2UCFN02GXL2X
GGTGAGTAACACGTAGACAACCTGCCGATAGGATGGGGACAACATTCCGAAAGGAATGCTAATACCGAATGGCGTGTAGGGGAGGCATCTCCCGTACATGAAAGATGGCCTCTGAATATGCTATCACCTATCGATGGGTCTGCGTCTGATTAGCTAGTAGGTAAGGTAACGGCTTACCTAGGCGACGATCAGTAGCCGGTCTGAGAGGATGAACGGCCACATTGGGACTGAGACACGGCCCAGACTCCTACGGGAGGCAGCAGTGGGGAATCTTCCGCAATGGGCGCAAGCCTGACGGAGCAACGCCGCGTGAGTGAAGAAGGTCTTCGGATCGTAAAGCTCTGTTGAAGGGGACGAACGTACATAGTGCGAATAGTGCTGTGTAATGACGGTACCTTTTGAGGAAGCCACGGCTAACTA
>GV2UCFN02JSUZ3
GGTGAGTAACACGTAGACAACCTGCCGATAGGATGGGGACAACATTCCGAAAGGAATGCTAATACCGAATGGCGTGTAGGGGAGGCATCTCCCGTACATGAAAGATGGCCTCTGAATATGCTATCACCTATCGATGGGTCTGCGTCTGATTAGCTAGTAGGTAAGGTAACGGCTTACCTAGGCGACGATCAGTAGCCGGTCTGAGAGGATGAACGGCCACATTGGGACTGAGACACGGCCCAGACTCCTACGGGAGGCAGCAGTGGGGAATCTTCCGCAATGGGCGCAAGCCTGACGGAGCAACGCCGCGTGAGTGAAGAAGGTCTTCGGATCGTAAAGCTCTGTTGAAGGGGACGAACGTACATAGTGCGAATAGTGCTGTGTAATGACGGTACCTTTTGAGGAAGCCACGGCTAACTA
>GV2UCFN02HIJTI
GGTGAGTAACACGTAGACAACCTGCCGATAGGATGGGGACAACATTCCGAAAGGAATGCTAATACCGAATGGCGTGTAGGGGAGGCATCTCCCGTACATGAAAGATGGCCTCTGAATATGCTATCACCTATCGATGGGTCTGCGTCTGATTAGCTAGTAGGTAAGGTAACGGCTTACCTAGGCGACGATCAGTAGCCGGTCTGAGAGGATGAACGGCCACATTGGGACTGAGACACGGCCCAGACTCCTACGGGAGGCAGCAGTGGGGAATCTTCCGCAATGGGCGCAAGCCTGACGGAGCAACGCCGCGTGAGTGAAGAAGGTCTTCGGATCGTAAAGCTCTGTTGAAGGGGACGAACGTACATAGTGCGAATAGTGCTGTGTAATGACGGTACCTTTTGAGGAAGCCACGGCTAACTA
>GV2UCFN02FE1BS
GGTGAGTAACACGTAGACAACCTGCCGATAGGATGGGGACAACATTCCGAAAGGAATGCTAATACCGAATGGCGTGTAGGGGAGGCATCTCCCGTACATGAAAGATGGCCTCTGAATATGCTATCACCTATCGATGGGTCTGCGTCTGATTAGCTAGTAGGTAAGGTAACGGCTTACCTAGGCGACGATCAGTAGCCGGTCTGAGAGGATGAACGGCCACATTGGGACTGAGACACGGCCCAGACTCCTACGGGAGGCAGCAGTGGGGAATCTTCCGCAATGGGCGCAAGCCTGACGGAGCAACGCCGCGTGAGTGAAGAAGGTCTTCGGATCGTAAAGCTCTGTTGAAGGGGACGAACGTACATAGTGCGAATAGTGCTGTGTAATGACGGTACCTTTTGAGGAAGCCACGGCTAACTA
>GV2UCFN02GZCRT
GGTGAGTAACACGTAGACAACCTGCCGATAGGATGGGGACAACATTCCGAAAGGAATGCTAATACCGAATGGCGTGTAGGGGAGGCATCTCCCGTACATGAAAGATGGCCTCTGAATATGCTATCACCTATCGATGGGTCTGCGTCTGATTAGCTAGTAGGTAAGGTAACGGCTTACCTAGGCGACGATCAGTAGCCGGTCTGAGAGGATGAACGGCCACATTGGGACTGAGACACGGCCCAGACTCCTACGGGAGGCAGCAGTGGGGAATCTTCCGCAATGGGCGCAAGCCTGACGGAGCAACGCCGCGTGAGTGAAGAAGGTCTTCGGATCGTAAAGCTCTGTTGAAGGGGACGAACGTACATAGTGCGAATAGTGCTGTGTAATGACGGTACCTTTTGAGGAAGCCACGGCTAACTA
>GV2UCFN02IRQZM
GGTGAGTAACACGTAGACAACCTGCCGATAGGATGGGGACAACATTCCGAAAGGAATGCTAATACCGAATGGCGTGTAGGGGAGGCATCTCCCGTACATGAAAGATGGCCTCTGAATATGCTATCACCTATCGATGGGTCTGCGTCTGATTAGCTAGTAGGTAAGGTAACGGCTTACCTAGGCGACGATCAGTAGCCGGTCTGAGAGGATGAACGGCCACATTGGGACTGAGACACGGCCCAGACTCCTACGGGAGGCAGCAGTGGGGAATCTTCCGCAATGGGCGCAAGCCTGACGGAGCAACGCCGCGTGAGTGAAGAAGGTCTTCGGATCGTAAAGCTCTGTTGAAGGGGACGAACGTACATAGTGCGAATAGTGCTGTGTAATGACGGTACCTTTTGAGGAAGCCACGGCTAACTA
>GV2UCFN02JQH9E
GGTGAGTAACACGTAGACAACCTGCCGATAGGATGGGGACAACATTCCGAAAGGAATGCTAATACCGAATGGCGTGTAGGGGAGGCATCTCCCGTACATGAAAGATGGCCTCTGAATATGCTATCACCTATCGATGGGTCTGCGTCTGATTAGCTAGTAGGTAAGGTAACGGCTTACCTAGGCGACGATCAGTAGCCGGTCTGAGAGGATGAACGGCCACATTGGGACTGAGACACGGCCCAGACTCCTACGGGAGGCAGCAGTGGGGAATCTTCCGCAATGGGCGCAAGCCTGACGGAGCAACGCCGCGTGAGTGAAGAAGGTCTTCGGATCGTAAAGCTCTGTTGAAGGGGACGAACGTACATAGTGCGAATAGTGCTGTGTAATGACGGTACCTTTTGAGGAAGCCACGGCTAACTA
>GV2UCFN02IP0VR
GGTGAGTAACACGTAGACAACCTGCCGATAGGATGGGGACAACATTCCGAAAGGAATGCTAATACCGAATGGCGTGTAGGGGAGGCATCTCCCGTACATGAAAGATGGCCTCTGAATATGCTATCACCTATCGATGGGTCTGCGTCTGATTAGCTAGTAGGTAAGGTAACGGCTTACCTAGGCGACGATCAGTAGCCGGTCTGAGAGGATGAACGGCCACATTGGGACTGAGACACGGCCCAGACTCCTACGGGAGGCAGCAGTGGGGAATCTTCCGCAATGGGCGCAAGCCTGACGGAGCAACGCCGCGTGAGTGAAGAAGGTCTTCGGATCGTAAAGCTCTGTTGAAGGGGACGAACGTACATAGTGCGAATAGTGCTGTGTAATGACGGTACCTTTTGAGGAAGCCACGGCTAACTA
>GV2UCFN02H40YT
GGTGAGTAACACGTAGACAACCTGCCGATAGGATGGGGACAACATTCCGAAAGGAATGCTAATACCGAATGGCGTGTAGGGGAGGCATCTCCCGTACATGAAAGATGGCCTCTGAATATGCTATCACCTATCGATGGGTCTGCGTCTGATTAGCTAGTAGGTAAGGTAACGGCTTACCTAGGCGACGATCAGTAGCCGGTCTGAGAGGATGAACGGCCACATTGGGACTGAGACACGGCCCAGACTCCTACGGGAGGCAGCAGTGGGGAATCTTCCGCAATGGGCGCAAGCCTGACGGAGCAACGCCGCGTGAGTGAAGAAGGTCTTCGGATCGTAAAGCTCTGTTGAAGGGGACGAACGTACATAGTGCGAATAGTGCTGTGTAATGACGGTACCTTTTGAGGAAGCCACGGCTAACTA
>GV2UCFN02F1YYV
GGTGAGTAACACGTAGACAACCTGCCGATAGGATGGGGACAACATTCCGAAAGGAATGCTAATACCGAATGGCGTGTAGGGGAGGCATCTCCCGTACATGAAAGATGGCCTCTGAATATGCTATCACCTATCGATGGGTCTGCGTCTGATTAGCTAGTAGGTAAGGTAACGGCTTACCTAGGCGACGATCAGTAGCCGGTCTGAGAGGATGAACGGCCACATTGGGACTGAGACACGGCCCAGACTCCTACGGGAGGCAGCAGTGGGGAATCTTCCGCAATGGGCGCAAGCCTGACGGAGCAACGCCGCGTGAGTGAAGAAGGTCTTCGGATCGTAAAGCTCTGTTGAAGGGGACGAACGTACATAGTGCGAATAGTGCTGTGTAATGACGGTACCTTTTGAGGAAGCCACGGCTAACTA
>GV2UCFN02FTZID
GGTGAGTAACACGTAGACAACCTGCCGATAGGATGGGGACAACATTCCGAAAGGAATGCTAATACCGAATGGCGTGTAGGGGAGGCATCTCCCGTACATGAAAGATGGCCTCTGAATATGCTATCACCTATCGATGGGTCTGCGTCTGATTAGCTAGTAGGTAAGGTAACGGCTTACCTAGGCGACGATCAGTAGCCGGTCTGAGAGGATGAACGGCCACATTGGGACTGAGACACGGCCCAGACTCCTACGGGAGGCAGCAGTGGGGAATCTTCCGCAATGGGCGCAAGCCTGACGGAGCAACGCCGCGTGAGTGAAGAAGGTCTTCGGATCGTAAAGCTCTGTTGAAGGGGACGAACGTACATAGTGCGAATAGTGCTGTGTAATGACGGTACCTTTTGAGGAAGCCACGGCTAACTA
>GV2UCFN02JUUCF
GGTGAGTAACACGTAGACAACCTGCCGATAGGATGGGGACAACATTCCGAAAGGAATGCTAATACCGAATGGCGTGTAGGGGAGGCATCTCCCGTACATGAAAGATGGCCTCTGAATATGCTATCACCTATCGATGGGTCTGCGTCTGATTAGCTAGTAGGTAAGGTAACGGCTTACCTAGGCGACGATCAGTAGCCGGTCTGAGAGGATGAACGGCCACATTGGGACTGAGACACGGCCCAGACTCCTACGGGAGGCAGCAGTGGGGAATCTTCCGCAATGGGCGCAAGCCTGACGGAGCAACGCCGCGTGAGTGAAGAAGGTCTTCGGATCGTAAAGCTCTGTTGAAGGGGACGAACGTACATAGTGCGAATAGTGCTGTGTAATGACGGTACCTTTTGAGGAAGCCACGGCTAACTA
>GV2UCFN02IAO6I
GGTGAGTAACACGTAGACAACCTGCCGATAGGATGGGGACAACATTCCGAAAGGAATGCTAATACCGAATGGCGTGTAGGGGAGGCATCTCCCGTACATGAAAGATGGCCTCTGAATATGCTATCACCTATCGATGGGTCTGCGTCTGATTAGCTAGTAGGTAAGGTAACGGCTTACCTAGGCGACGATCAGTAGCCGGTCTGAGAGGATGAACGGCCACATTGGGACTGAGACACGGCCCAGACTCCTACGGGAGGCAGCAGTGGGGAATCTTCCGCAATGGGCGCAAGCCTGACGGAGCAACGCCGCGTGAGTGAAGAAGGTCTTCGGATCGTAAAGCTCTGTTGAAGGGGACGAACGTACATAGTGCGAATAGTGCTGTGTAATGACGGTACCTTTTGAGGAAGCCACGGCTAACTA
>GV2UCFN02HBC7F
GGTGAGTAACACGTAGACAACCTGCCGATAGGATGGGGACAACATTCCGAAAGGAATGCTAATACCGAATGGCGTGTAGGGGAGGCATCTCCCGTACATGAAAGATGGCCTCTGAATATGCTATCACCTATCGATGGGTCTGCGTCTGATTAGCTAGTAGGTAAGGTAACGGCTTACCTAGGCGACGATCAGTAGCCGGTCTGAGAGGATGAACGGCCACATTGGGACTGAGACACGGCCCAGACTCCTACGGGAGGCAGCAGTGGGGAATCTTCCGCAATGGGCGCAAGCCTGACGGAGCAACGCCGCGTGAGTGAAGAAGGTCTTCGGATCGTAAAGCTCTGTTGAAGGGGACGAACGTACATAGTGCGAATAGTGCTGTGTAATGACGGTACCTTTTGAGGAAGCCACGGCTAACTA
>GV2UCFN02HNIA8
GGTGAGTAACACGTAGACAACCTGCCGATAGGATGGGGACAACATTCCGAAAGGAATGCTAATACCGAATGGCGTGTAGGGGAGGCATCTCCCGTACATGAAAGATGGCCTCTGAATATGCTATCACCTATCGATGGGTCTGCGTCTGATTAGCTAGTAGGTAAGGTAACGGCTTACCTAGGCGACGATCAGTAGCCGGTCTGAGAGGATGAACGGCCACATTGGGACTGAGACACGGCCCAGACTCCTACGGGAGGCAGCAGTGGGGAATCTTCCGCAATGGGCGCAAGCCTGACGGAGCAACGCCGCGTGAGTGAAGAAGGTCTTCGGATCGTAAAGCTCTGTTGAAGGGGACGAACGTACATAGTGCGAATAGTGCTGTGTAATGACGGTACCTTTTGAGGAAGCCACGGCTAACTA
>GV2UCFN02IIEIG
GGTGAGTAACACGTAGACAACCTGCCGATAGGATGGGGACAACATTCCGAAAGGAATGCTAATACCGAATGGCGTGTAGGGGAGGCATCTCCCGTACATGAAAGATGGCCTCTGAATATGCTATCACCTATCGATGGGTCTGCGTCTGATTAGCTAGTAGGTAAGGTAACGGCTTACCTAGGCGACGATCAGTAGCCGGTCTGAGAGGATGAACGGCCACATTGGGACTGAGACACGGCCCAGACTCCTACGGGAGGCAGCAGTGGGGAATCTTCCGCAATGGGCGCAAGCCTGACGGAGCAACGCCGCGTGAGTGAAGAAGGTCTTCGGATCGTAAAGCTCTGTTGAAGGGGACGAACGTACATAGTGCGAATAGTGCTGTGTAATGACGGTACCTTTTGAGGAAGCCACGGCTAACTA
>GV2UCFN02FPHHV
GGTGAGTAACACGTAGACAACCTGCCGATAGGATGGGGACAACATTCCGAAAGGAATGCTAATACCGAATGGCGTGTAGGGGAGGCATCTCCCGTACATGAAAGATGGCCTCTGAATATGCTATCACCTATCGATGGGTCTGCGTCTGATTAGCTAGTAGGTAAGGTAACGGCTTACCTAGGCGACGATCAGTAGCCGGTCTGAGAGGATGAACGGCCACATTGGGACTGAGACACGGCCCAGACTCCTACGGGAGGCAGCAGTGGGGAATCTTCCGCAATGGGCGCAAGCCTGACGGAGCAACGCCGCGTGAGTGAAGAAGGTCTTCGGATCGTAAAGCTCTGTTGAAGGGGACGAACGTACATAGTGCGAATAGTGCTGTGTAATGACGGTACCTTTTGAGGAAGCCACGGCTAACTA
>GV2UCFN02GMQ9C
GGTGAGTAACACGTAGACAACCTGCCGATAGGATGGGGACAACATTCCGAAAGGAATGCTAATACCGAATGGCGTGTAGGGGAGGCATCTCCCGTACATGAAAGATGGCCTCTGAATATGCTATCACCTATCGATGGGTCTGCGTCTGATTAGCTAGTAGGTAAGGTAACGGCTTACCTAGGCGACGATCAGTAGCCGGTCTGAGAGGATGAACGGCCACATTGGGACTGAGACACGGCCCAGACTCCTACGGGAGGCAGCAGTGGGGAATCTTCCGCAATGGGCGCAAGCCTGACGGAGCAACGCCGCGTGAGTGAAGAAGGTCTTCGGATCGTAAAGCTCTGTTGAAGGGGACGAACGTACATAGTGCGAATAGTGCTGTGTAATGACGGTACCTTTTGAGGAAGCCACGGCTAACTA
>GV2UCFN02FJU1O
GGTGAGTAACACGTAGACAACCTGCCGATAGGATGGGGACAACATTCCGAAAGGAATGCTAATACCGAATGGCGTGTAGGGGAGGCATCTCCCGTACATGAAAGATGGCCTCTGAATATGCTATCACCTATCGATGGGTCTGCGTCTGATTAGCTAGTAGGTAAGGTAACGGCTTACCTAGGCGACGATCAGTAGCCGGTCTGAGAGGATGAACGGCCACATTGGGACTGAGACACGGCCCAGACTCCTACGGGAGGCAGCAGTGGGGAATCTTCCGCAATGGGCGCAAGCCTGACGGAGCAACGCCGCGTGAGTGAAGAAGGTCTTCGGATCGTAAAGCTCTGTTGAAGGGGACGAACGTACATAGTGCGAATAGTGCTGTGTAATGACGGTACCTTTTGAGGAAGCCACGGCTAACTA
>GV2UCFN02FGFMT
GGTGAGTAACACGTAGACAACCTGCCGATAGGATGGGGACAACATTCCGAAAGGAATGCTAATACCGAATGGCGTGTAGGGGAGGCATCTCCCGTACATGAAAGATGGCCTCTGAATATGCTATCACCTATCGATGGGTCTGCGTCTGATTAGCTAGTAGGTAAGGTAACGGCTTACCTAGGCGACGATCAGTAGCCGGTCTGAGAGGATGAACGGCCACATTGGGACTGAGACACGGCCCAGACTCCTACGGGAGGCAGCAGTGGGGAATCTTCCGCAATGGGCGCAAGCCTGACGGAGCAACGCCGCGTGAGTGAAGAAGGTCTTCGGATCGTAAAGCTCTGTTGAAGGGGACGAACGTACATAGTGCGAATAGTGCTGTGTAATGACGGTACCTTTTGAGGAAGCCACGGCTAACTA
>GV2UCFN02G9OHL
GGTGAGTAACACGTAGACAACCTGCCGATAGGATGGGGACAACATTCCGAAAGGAATGCTAATACCGAATGGCGTGTAGGGGAGGCATCTCCCGTACATGAAAGATGGCCTCTGAATATGCTATCACCTATCGATGGGTCTGCGTCTGATTAGCTAGTAGGTAAGGTAACGGCTTACCTAGGCGACGATCAGTAGCCGGTCTGAGAGGATGAACGGCCACATTGGGACTGAGACACGGCCCAGACTCCTACGGGAGGCAGCAGTGGGGAATCTTCCGCAATGGGCGCAAGCCTGACGGAGCAACGCCGCGTGAGTGAAGAAGGTCTTCGGATCGTAAAGCTCTGTTGAAGGGGACGAACGTACATAGTGCGAATAGTGCTGTGTAATGACGGTACCTTTTGAGGAAGCCACGGCTAACTA
>GV2UCFN02FJK55
GGTGAGTAACACGTAGACAACCTGCCGATAGGATGGGGACAACATTCCGAAAGGAATGCTAATACCGAATGGCGTGTAGGGGAGGCATCTCCCGTACATGAAAGATGGCCTCTGAATATGCTATCACCTATCGATGGGTCTGCGTCTGATTAGCTAGTAGGTAAGGTAACGGCTTACCTAGGCGACGATCAGTAGCCGGTCTGAGAGGATGAACGGCCACATTGGGACTGAGACACGGCCCAGACTCCTACGGGAGGCAGCAGTGGGGAATCTTCCGCAATGGGCGCAAGCCTGACGGAGCAACGCCGCGTGAGTGAAGAAGGTCTTCGGATCGTAAAGCTCTGTTGAAGGGGACGAACGTACATAGTGCGAATAGTGCTGTGTAATGACGGTACCTTTTGAGGAAGCCACGGCTAACTA
>GV2UCFN02I9VGD
GGTGAGTAACACGTAGACAACCTGCCGATAGGATGGGGACAACATTCCGAAAGGAATGCTAATACCGAATGGCGTGTAGGGGAGGCATCTCCCGTACATGAAAGATGGCCTCTGAATATGCTATCACCTATCGATGGGTCTGCGTCTGATTAGCTAGTAGGTAAGGTAACGGCTTACCTAGGCGACGATCAGTAGCCGGTCTGAGAGGATGAACGGCCACATTGGGACTGAGACACGGCCCAGACTCCTACGGGAGGCAGCAGTGGGGAATCTTCCGCAATGGGCGCAAGCCTGACGGAGCAACGCCGCGTGAGTGAAGAAGGTCTTCGGATCGTAAAGCTCTGTTGAAGGGGACGAACGTACATAGTGCGAATAGTGCTGTGTAATGACGGTACCTTTTGAGGAAGCCACGGCTAACTA
>GV2UCFN02IA7VF
GGTGAGTAACACGTAGACAACCTGCCGATAGGATGGGGACAACATTCCGAAAGGAATGCTAATACCGAATGGCGTGTAGGGGAGGCATCTCCCGTACATGAAAGATGGCCTCTGAATATGCTATCACCTATCGATGGGTCTGCGTCTGATTAGCTAGTAGGTAAGGTAACGGCTTACCTAGGCGACGATCAGTAGCCGGTCTGAGAGGATGAACGGCCACATTGGGACTGAGACACGGCCCAGACTCCTACGGGAGGCAGCAGTGGGGAATCTTCCGCAATGGGCGCAAGCCTGACGGAGCAACGCCGCGTGAGTGAAGAAGGTCTTCGGATCGTAAAGCTCTGTTGAAGGGGACGAACGTACATAGTGCGAATAGTGCTGTGTAATGACGGTACCTTTTGAGGAAGCCACGGCTAACTA
>GV2UCFN02IHOL2
GGTGAGTAACACGTAGACAACCTGCCGATAGGATGGGGACAACATTCCGAAAGGAATGCTAATACCGAATGGCGTGTAGGGGAGGCATCTCCCGTACATGAAAGATGGCCTCTGAATATGCTATCACCTATCGATGGGTCTGCGTCTGATTAGCTAGTAGGTAAGGTAACGGCTTACCTAGGCGACGATCAGTAGCCGGTCTGAGAGGATGAACGGCCACATTGGGACTGAGACACGGCCCAGACTCCTACGGGAGGCAGCAGTGGGGAATCTTCCGCAATGGGCGCAAGCCTGACGGAGCAACGCCGCGTGAGTGAAGAAGGTCTTCGGATCGTAAAGCTCTGTTGAAGGGGACGAACGTACATAGTGCGAATAGTGCTGTGTAATGACGGTACCTTTTGAGGAAGCCACGGCTAACTA
>GV2UCFN02GZHYV
GGTGAGTAACACGTAGACAACCTGCCGATAGGATGGGGACAACATTCCGAAAGGAATGCTAATACCGAATGGCGTGTAGGGGAGGCATCTCCCGTACATGAAAGATGGCCTCTGAATATGCTATCACCTATCGATGGGTCTGCGTCTGATTAGCTAGTAGGTAAGGTAACGGCTTACCTAGGCGACGATCAGTAGCCGGTCTGAGAGGATGAACGGCCACATTGGGACTGAGACACGGCCCAGACTCCTACGGGAGGCAGCAGTGGGGAATCTTCCGCAATGGGCGCAAGCCTGACGGAGCAACGCCGCGTGAGTGAAGAAGGTCTTCGGATCGTAAAGCTCTGTTGAAGGGGACGAACGTACATAGTGCGAATAGTGCTGTGTAATGACGGTACCTTTTGAGGAAGCCACGGCTAACTA
>GV2UCFN02G4YOI
GGTGAGTAACACGTAGACAACCTGCCGATAGGATGGGGACAACATTCCGAAAGGAATGCTAATACCGAATGGCGTGTAGGGGAGGCATCTCCCGTACATGAAAGATGGCCTCTGAATATGCTATCACCTATCGATGGGTCTGCGTCTGATTAGCTAGTAGGTAAGGTAACGGCTTACCTAGGCGACGATCAGTAGCCGGTCTGAGAGGATGAACGGCCACATTGGGACTGAGACACGGCCCAGACTCCTACGGGAGGCAGCAGTGGGGAATCTTCCGCAATGGGCGCAAGCCTGACGGAGCAACGCCGCGTGAGTGAAGAAGGTCTTCGGATCGTAAAGCTCTGTTGAAGGGGACGAACGTACATAGTGCGAATAGTGCTGTGTAATGACGGTACCTTTTGAGGAAGCCACGGCTAACTA
>GV2UCFN02JXWIP
GGTGAGTAACACGTAGACAACCTGCCGATAGGATGGGGACAACATTCCGAAAGGAATGCTAATACCGAATGGCGTGTAGGGGAGGCATCTCCCGTACATGAAAGATGGCCTCTGAATATGCTATCACCTATCGATGGGTCTGCGTCTGATTAGCTAGTAGGTAAGGTAACGGCTTACCTAGGCGACGATCAGTAGCCGGTCTGAGAGGATGAACGGCCACATTGGGACTGAGACACGGCCCAGACTCCTACGGGAGGCAGCAGTGGGGAATCTTCCGCAATGGGCGCAAGCCTGACGGAGCAACGCCGCGTGAGTGAAGAAGGTCTTCGGATCGTAAAGCTCTGTTGAAGGGGACGAACGTACATAGTGCGAATAGTGCTGTGTAATGACGGTACCTTTTGAGGAAGCCACGGCTAACTA
>GV2UCFN02GU10D
GGTGAGTAACACGTAGACAACCTGCCGATAGGATGGGGACAACATTCCGAAAGGAATGCTAATACCGAATGGCGTGTAGGGGAGGCATCTCCCGTACATGAAAGATGGCCTCTGAATATGCTATCACCTATCGATGGGTCTGCGTCTGATTAGCTAGTAGGTAAGGTAACGGCTTACCTAGGCGACGATCAGTAGCCGGTCTGAGAGGATGAACGGCCACATTGGGACTGAGACACGGCCCAGACTCCTACGGGAGGCAGCAGTGGGGAATCTTCCGCAATGGGCGCAAGCCTGACGGAGCAACGCCGCGTGAGTGAAGAAGGTCTTCGGATCGTAAAGCTCTGTTGAAGGGGACGAACGTACATAGTGCGAATAGTGCTGTGTAATGACGGTACCTTTTGAGGAAGCCACGGCTAACTA
>GV2UCFN02IA37T
GGTGAGTAACACGTAGACAACCTGCCGATAGGATGGGGACAACATTCCGAAAGGAATGCTAATACCGAATGGCGTGTAGGGGAGGCATCTCCCGTACATGAAAGATGGCCTCTGAATATGCTATCACCTATCGATGGGTCTGCGTCTGATTAGCTAGTAGGTAAGGTAACGGCTTACCTAGGCGACGATCAGTAGCCGGTCTGAGAGGATGAACGGCCACATTGGGACTGAGACACGGCCCAGACTCCTACGGGAGGCAGCAGTGGGGAATCTTCCGCAATGGGCGCAAGCCTGACGGAGCAACGCCGCGTGAGTGAAGAAGGTCTTCGGATCGTAAAGCTCTGTTGAAGGGGACGAACGTACATAGTGCGAATAGTGCTGTGTAATGACGGTACCTTTTGAGGAAGCCACGGCTAACTA
>GV2UCFN02I5W6W
GGTGAGTAACACGTAGACAACCTGCCGATAGGATGGGGACAACATTCCGAAAGGAATGCTAATACCGAATGGCGTGTAGGGGAGGCATCTCCCGTACATGAAAGATGGCCTCTGAATATGCTATCACCTATCGATGGGTCTGCGTCTGATTAGCTAGTAGGTAAGGTAACGGCTTACCTAGGCGACGATCAGTAGCCGGTCTGAGAGGATGAACGGCCACATTGGGACTGAGACACGGCCCAGACTCCTACGGGAGGCAGCAGTGGGGAATCTTCCGCAATGGGCGCAAGCCTGACGGAGCAACGCCGCGTGAGTGAAGAAGGTCTTCGGATCGTAAAGCTCTGTTGAAGGGGACGAACGTACATAGTGCGAATAGTGCTGTGTAATGACGGTACCTTTTGAGGAAGCCACGGCTAACTA
>GV2UCFN02G7Q4L
GGTGAGTAACACGTAGACAACCTGCCGATAGGATGGGGACAACATTCCGAAAGGAATGCTAATACCGAATGGCGTGTAGGGGAGGCATCTCCCGTACATGAAAGATGGCCTCTGAATATGCTATCACCTATCGATGGGTCTGCGTCTGATTAGCTAGTAGGTAAGGTAACGGCTTACCTAGGCGACGATCAGTAGCCGGTCTGAGAGGATGAACGGCCACATTGGGACTGAGACACGGCCCAGACTCCTACGGGAGGCAGCAGTGGGGAATCTTCCGCAATGGGCGCAAGCCTGACGGAGCAACGCCGCGTGAGTGAAGAAGGTCTTCGGATCGTAAAGCTCTGTTGAAGGGGACGAACGTACATAGTGCGAATAGTGCTGTGTAATGACGGTACCTTTTGAGGAAGCCACGGCTAACTA
>GV2UCFN02GEV4J
GGTGAGTAACACGTAGACAACCTGCCGATAGGATGGGGACAACATTCCGAAAGGAATGCTAATACCGAATGGCGTGTAGGGGAGGCATCTCCCGTACATGAAAGATGGCCTCTGAATATGCTATCACCTATCGATGGGTCTGCGTCTGATTAGCTAGTAGGTAAGGTAACGGCTTACCTAGGCGACGATCAGTAGCCGGTCTGAGAGGATGAACGGCCACATTGGGACTGAGACACGGCCCAGACTCCTACGGGAGGCAGCAGTGGGGAATCTTCCGCAATGGGCGCAAGCCTGACGGAGCAACGCCGCGTGAGTGAAGAAGGTCTTCGGATCGTAAAGCTCTGTTGAAGGGGACGAACGTACATAGTGCGAATAGTGCTGTGTAATGACGGTACCTTTTGAGGAAGCCACGGCTAACTA
>GV2UCFN02HWVZZ
GGTGAGTAACACGTAGACAACCTGCCGATAGGATGGGGACAACATTCCGAAAGGAATGCTAATACCGAATGGCGTGTAGGGGAGGCATCTCCCGTACATGAAAGATGGCCTCTGAATATGCTATCACCTATCGATGGGTCTGCGTCTGATTAGCTAGTAGGTAAGGTAACGGCTTACCTAGGCGACGATCAGTAGCCGGTCTGAGAGGATGAACGGCCACATTGGGACTGAGACACGGCCCAGACTCCTACGGGAGGCAGCAGTGGGGAATCTTCCGCAATGGGCGCAAGCCTGACGGAGCAACGCCGCGTGAGTGAAGAAGGTCTTCGGATCGTAAAGCTCTGTTGAAGGGGACGAACGTACATAGTGCGAATAGTGCTGTGTAATGACGGTACCTTTTGAGGAAGCCACGGCTAACTA
>GV2UCFN02JG2OY
GGTGAGTAACACGTAGACAACCTGCCGATAGGATGGGGACAACATTCCGAAAGGAATGCTAATACCGAATGGCGTGTAGGGGAGGCATCTCCCGTACATGAAAGATGGCCTCTGAATATGCTATCACCTATCGATGGGTCTGCGTCTGATTAGCTAGTAGGTAAGGTAACGGCTTACCTAGGCGACGATCAGTAGCCGGTCTGAGAGGATGAACGGCCACATTGGGACTGAGACACGGCCCAGACTCCTACGGGAGGCAGCAGTGGGGAATCTTCCGCAATGGGCGCAAGCCTGACGGAGCAACGCCGCGTGAGTGAAGAAGGTCTTCGGATCGTAAAGCTCTGTTGAAGGGGACGAACGTACATAGTGCGAATAGTGCTGTGTAATGACGGTACCTTTTGAGGAAGCCACGGCTAACTA
>GV2UCFN02FIMR3
GGTGAGTAACACGTAGACAACCTGCCGATAGGATGGGGACAACATTCCGAAAGGAATGCTAATACCGAATGGCGTGTAGGGGAGGCATCTCCCGTACATGAAAGATGGCCTCTGAATATGCTATCACCTATCGATGGGTCTGCGTCTGATTAGCTAGTAGGTAAGGTAACGGCTTACCTAGGCGACGATCAGTAGCCGGTCTGAGAGGATGAACGGCCACATTGGGACTGAGACACGGCCCAGACTCCTACGGGAGGCAGCAGTGGGGAATCTTCCGCAATGGGCGCAAGCCTGACGGAGCAACGCCGCGTGAGTGAAGAAGGTCTTCGGATCGTAAAGCTCTGTTGAAGGGGACGAACGTACATAGTGCGAATAGTGCTGTGTAATGACGGTACCTTTTGAGGAAGCCACGGCTAACTA
>GV2UCFN02F8QVB
GGTGAGTAACACGTAGACAACCTGCCGATAGGATGGGGACAACATTCCGAAAGGAATGCTAATACCGAATGGCGTGTAGGGGAGGCATCTCCCGTACATGAAAGATGGCCTCTGAATATGCTATCACCTATCGATGGGTCTGCGTCTGATTAGCTAGTAGGTAAGGTAACGGCTTACCTAGGCGACGATCAGTAGCCGGTCTGAGAGGATGAACGGCCACATTGGGACTGAGACACGGCCCAGACTCCTACGGGAGGCAGCAGTGGGGAATCTTCCGCAATGGGCGCAAGCCTGACGGAGCAACGCCGCGTGAGTGAAGAAGGTCTTCGGATCGTAAAGCTCTGTTGAAGGGGACGAACGTACATAGTGCGAATAGTGCTGTGTAATGACGGTACCTTTTGAGGAAGCCACGGCTAACTA
>GV2UCFN02FQW1N
GGTGAGTAACACGTAGACAACCTGCCGATAGGATGGGGACAACATTCCGAAAGGAATGCTAATACCGAATGGCGTGTAGGGGAGGCATCTCCCGTACATGAAAGATGGCCTCTGAATATGCTATCACCTATCGATGGGTCTGCGTCTGATTAGCTAGTAGGTAAGGTAACGGCTTACCTAGGCGACGATCAGTAGCCGGTCTGAGAGGATGAACGGCCACATTGGGACTGAGACACGGCCCAGACTCCTACGGGAGGCAGCAGTGGGGAATCTTCCGCAATGGGCGCAAGCCTGACGGAGCAACGCCGCGTGAGTGAAGAAGGTCTTCGGATCGTAAAGCTCTGTTGAAGGGGACGAACGTACATAGTGCGAATAGTGCTGTGTAATGACGGTACCTTTTGAGGAAGCCACGGCTAACTA
