# Supplementary material for: Investigation of the Effect of Type 2 Diabetes Mellitus on Subgingival Plaque Microbiota by High-Throughput 16S rDNA Pyrosequencing
Source: PLoS One. 2013 Apr 22;8(4):e61516. doi: 10.1371/journal.pone.0061516 (PMC3632544; doi:10.1371/journal.pone.0061516)
Supplement: File S1 — FASTA-format sequences for all the OTUs. Sequences for each OTU are provided in a FASTA-format file. (ZIP) [file pone.0061516.s004.zip › OTU.allseq/Otu0193.fasta]

>GV2UCFN02G6JK5
GGTGAGTAACGCGTATCCAACCTACCTATTACCACGGGATAACCCGGCGAAAGTCGGACTAATACCGTATGTAGTCCTCCAATGGCATCAGCAGTGGACTAAAGGTTTGGCGGTAATGGATGGGGATGCGTCCGATTAGCTAGTTGGTGAGGTAATGGCTCACCAAGGCTTCGATCGGTAGGGGTTCTGAGAGGAAGGTCCCCCACACTGGAACTGAGACACGGTCCAGACTCCTACGGGAGGCAGCAGTGAGGAATATTGGTCAATGGACGAGAGTCTGAACCAGCCAAGTAGCGTGCAGGATGACTGCCCTATGGGTTGTAAACTGCTTTTATGCGGGGATAAAGTGGGGGAACGTGTTCTCTATTGCAGGTACCGCATGAATAAGGACCGGCTAATTC
>GV2UCFN02GP1P7
GGTGAGTAACGCGTATCCAACCTACCTATTACCACGGGATAACCCGGCGAAAGTCGGACTAATACCGTATGTTGTCCTCCCATGGCATCAGCAGTGGACAAAAGGTTTGGCGGTAATAGATGGGGATGCGTCCGATTAGCTAGTTGGTGAGGTAATGGCTCCCCAAGGCTTCGATCGGTAGGGGTTCTGAGAGGAAGGTCCCCCACACTGGAACTGAGACACGGTCCAGACTCCTACGGGAGGCAGCAGTGAGGAATATTGGTCAATGGACGAGAGTCTGAACCAGCCAAGTAGCGTGCAGGATGACTGCCCTATGGGTTGTAAACTGCTTTTATGCGGGGATAAAGTGGGGAACGTGTTCTCTATTGCAGGTACCGCATGAATAAGGACCGGCTAATTC
>GV2UCFN02GT374
GGTGAGTAACGCGTATCCAACCTACCTATTACCACGGGATAACCCGGCGAAAGTCGGACTAATACCGTATGTTGTCCTCCCATGGCATCAGCAGTGGACAAAAGGTTTAGCGGTAATGGATGGGGATGCGTCCGATTAGCTAGTTGGTGAGGTAATGGCTCCCCAAGGCTTCGATCGGTAGGGGTTCTGAGAGGAAGGTCCCCCACACTGGAACTGAGACACGGTCCAGACTCCTACGGGAGGCAGCAGTGAGGAATATTGGTCAATGGACGAGAGTCTGAACCAGCCAAGTAGCGTGCAGGATGACTGCCCTATGGGTTGTAAACTGCTTTTATGCGGGGATAAAGTGGGGAACGTGTTCTCTATTGCAGGTACCGCATGAATAAGGACCGGCTAATTC
>GV2UCFN02I2LOB
GGTGAGTAACGCGTATCCAACCTACCTATTACCACGGGATAACCCGGCGAAAGTCGGACTAATACCGTATGTTGTCCTCCCATGGCATCAGCAGTGGACAAAAGGTTTAGCGGTAATGGATGGGGATGCGTCCGATTAGCTAGTTGGTGAGGTAATGGCTCCCCAAGGCTTCGATCGGTAGGGGTTCTGAGAGGAAGGTCCCCCACACTGGAACTGAGACACGGTCCAGACTCCTACGGGAGGCAGCAGTGAGGAATATTGGTCAATGGACGAGAGTCTGAACCAGCCAAGTAGCGTGCAGGATGACTGCCCTATGGGTTGTAAACTGCTTTTATGCGGGGATAAAGTGGGGAACGTGTTCTCTATTGCAGGTACCGCATGAATAAGGACCGGCTAATTC
>GV2UCFN02IBP62
GGTGAGTAACGCGTATCCAACCTACCTATTACCACGGGATAACCCGGCGAAAGTCGGACTAATACCGTATGTTGTCCTCCCATGGCATCAGCAGTGGACAAAAGGTTTAGCGGTAATGGATGGGGATGCGTCCGATTAGCTAGTTGGTGAGGTAATGGCTCCCCAAGGCTTCGATCGGTAGGGGTTCTGAGAGGAAGGTCCCCCACACTGGAACTGAGACACGGTCCAGACTCCTACGGGAGGCAGCAGTGAGGAATATTGGTCAATGGACGAGAGTCTGAACCAGCCAAGTAGCGTGCAGGATGACTGCCCTATGGGTTGTAAACTGCTTTTATGCGGGGATAAAGTGGGGAACGTGTTCTCTATTGCAGGTACCGCATGAATAAGGACCGGCTAATTC
>GV2UCFN02FEHR9
GGTGAGTAACGCGTATCCAACCTACCTATTACCACGGGATAACCCGGCGAAAGTCGGACTAATACCGTATGTTGTCCTCCCATGGCATCAGCAGTGGACAAAAGGTTTAGCGGTAATGGATGGGGATGCGTCCGATTAGCTAGTTGGTGAGGTAATGGCTCCCCAAGGCTTCGATCGGTAGGGGTTCTGAGAGGAAGGTCCCCCACACTGGAACTGAGACACGGTCCAGACTCCTACGGGAGGCAGCAGTGAGGAATATTGGTCAATGGACGAGAGTCTGAACCAGCCAAGTAGCGTGCAGGATGACTGCCCTATGGGTTGTAAACTGCTTTTATGCGGGGATAAAGTGGGGAACGTGTTCTCTATTGCAGGTACCGCATGAATAAGGACCGGCTAATTC
>GV2UCFN02GW2KV
GGTGAGTAACGCGTATCCAACCTACCTATTACCACGGGATAACCCGGCGAAAGTCGGACTAATACCGTATGTTGTCCTCCCATGGCATCAGCAGTGGACAAAAGGTTTAGCGGTAATGGATGGGGATGCGTCCGATTAGCTAGTTGGTGAGGTAATGGCTCCCCAAGGCTTCGATCGGTAGGGGTTCTGAGAGGAAGGTCCCCCACACTGGAACTGAGACACGGTCCAGACTCCTACGGGAGGCAGCAGTGAGGAATATTGGTCAATGGACGAGAGTCTGAACCAGCCAAGTAGCGTGCAGGATGACTGCCCTATGGGTTGTAAACTGCTTTTATGCGGGGATAAAGTGGGGAACGTGTTCTCTATTGCAGGTACCGCATGAATAAGGACCGGCTAATTC
>GV2UCFN02FH1Z4
GGTGAGTAACGCGTATCCAACCTACCTATTACCACGGGATAACCCGGCGAAAGTCGGACTAATACCGTATGTTGTCCTCCCATGGCATCAGCAGTGGACAAAAGGTTTAGCGGTAATGGATGGGGATGCGTCCGATTAGCTAGTTGGTGAGGTAATGGCTCCCCAAGGCTTCGATCGGTAGGGGTTCTGAGAGGAAGGTCCCCCACACTGGAACTGAGACACGGTCCAGACTCCTACGGGAGGCAGCAGTGAGGAATATTGGTCAATGGACGAGAGTCTGAACCAGCCAAGTAGCGTGCAGGATGACTGCCCTATGGGTTGTAAACTGCTTTTATGCGGGGATAAAGTGGGGAACGTGTTCTCTATTGCAGGTACCGCATGAATAAGGACCGGCTAATTC
>GV2UCFN02H1KNJ
GGTGAGTAACGCGTATCCAACCTACCTATTACCACGGGATAACCCGGCGAAAGTCGGACTAATACCGTATGTTGTCCTCCCATGGCATCAGCAGTGGACAAAAGGTTTAGCGGTAATGGATGGGGATGCGTCCGATTAGCTAGTTGGTGAGGTAATGGCTCCCCAAGGCTTCGATCGGTAGGGGTTCTGAGAGGAAGGTCCCCCACACTGGAACTGAGACACGGTCCAGACTCCTACGGGAGGCAGCAGTGAGGAATATTGGTCAATGGACGAGAGTCTGAACCAGCCAAGTAGCGTGCAGGATGACTGCCCTATGGGTTGTAAACTGCTTTTATGCGGGGATAAAGTGGGGAACGTGTTCTCTATTGCAGGTACCGCATGAATAAGGACCGGCTAATTC
>GV2UCFN02GMFRU
GGTGAGTAACGCGTATCCAACCTACCTATTACCACGGGATAACCCGGCGAAAGTCGGACTAATACCGTATGTTGTCCTCCCATGGCATCAGCAGTGGACAAAAGGTTTAGCGGTAATGGATGGGGATGCGTCCGATTAGCTAGTTGGTGAGGTAATGGCTCCCCAAGGCTTCGATCGGTAGGGGTTCTGAGAGGAAGGTCCCCCACACTGGAACTGAGACACGGTCCAGACTCCTACGGGAGGCAGCAGTGAGGAATATTGGTCAATGGACGAGAGTCTGAACCAGCCAAGTAGCGTGCAGGATGACTGCCCTATGGGTTGTAAACTGCTTTTATGCGGGGATAAAGTGGGGAACGTGTTCTCTATTGCAGGTACCGCATGAATAAGGACCGGCTAATTC
>GV2UCFN02FQWYW
GGTGAGTAACGCGTATCCAACCTACCTATTACCACGGGATAACCCGGCGAAAGTCGGACTAATACCGTATGTTGTCCTCCCATGGCATCAGCAGTGGACAAAAGGTTTAGCGGTAATGGATGGGGATGCGTCCGATTAGCTAGTTGGTGAGGTAATGGCTCCCCAAGGCTTCGATCGGTAGGGGTTCTGAGAGGAAGGTCCCCCACACTGGAACTGAGACACGGTCCAGACTCCTACGGGAGGCAGCAGTGAGGAATATTGGTCAATGGACGAGAGTCTGAACCAGCCAAGTAGCGTGCAGGATGACTGCCCTATGGGTTGTAAACTGCTTTTATGCGGGGATAAAGTGGGGAACGTGTTCTCTATTGCAGGTACCGCATGAATAAGGACCGGCTAATTC
>GV2UCFN02I7QUL
GGTGAGTAACGCGTATCCAACCTACCTATTACCACGGGATAACCCGGCGAAAGTCGGACTAATACCGTATGTTGTCCTCCCATGGCATCAGCAGTGGACAAAAGGTTTAGCGGTAATGGATGGGGATGCGTCCGATTAGCTAGTTGGTGAGGTAATGGCTCCCCAAGGCTTCGATCGGTAGGGGTTCTGAGAGGAAGGTCCCCCACACTGGAACTGAGACACGGTCCAGACTCCTACGGGAGGCAGCAGTGAGGAATATTGGTCAATGGACGAGAGTCTGAACCAGCCAAGTAGCGTGCAGGATGACTGCCCTATGGGTTGTAAACTGCTTTTATGCGGGGATAAAGTGGGGAACGTGTTCTCTATTGCAGGTACCGCATGAATAAGGACCGGCTAATTC
>GV2UCFN02GSH4D
GGTGAGTAACGCGTATCCAACCTACCTATTACCACGGGATAACCCGGCGAAAGTCGGACTAATACCGTATGTTGTCCTCCCATGGCATCAGCAGTGGACAAAAGGTTTAGCGGTAATGGATGGGGATGCGTCCGATTAGCTAGTTGGTGAGGTAATGGCTCCCCAAGGCTTCGATCGGTAGGGGTTCTGAGAGGAAGGTCCCCCACACTGGAACTGAGACACGGTCCAGACTCCTACGGGAGGCAGCAGTGAGGAATATTGGTCAATGGACGAGAGTCTGAACCAGCCAAGTAGCGTGCAGGATGACTGCCCTATGGGTTGTAAACTGCTTTTATGCGGGGATAAAGTGGGGAACGTGTTCTCTATTGCAGGTACCGCATGAATAAGGACCGGCTAATTC
>GV2UCFN02JGKMB
GGTGAGTAACGCGTATCCAACCTACCTATTACCACGGGATAACCCGGCGAAAGTCGGACTAATACCGTATGTTGTCCTCCCATGGCATCAGCAGTGGACAAAAGGTTTAGCGGTAATGGATGGGGATGCGTCCGATTAGCTAGTTGGTGAGGTAATGGCTCCCCAAGGCTTCGATCGGTAGGGGTTCTGAGAGGAAGGTCCCCCACACTGGAACTGAGACACGGTCCAGACTCCTACGGGAGGCAGCAGTGAGGAATATTGGTCAATGGACGAGAGTCTGAACCAGCCAAGTAGCGTGCAGGATGACTGCCCTATGGGTTGTAAACTGCTTTTATGCGGGGATAAAGTGGGGAACGTGTTCTCTATTGCAGGTACCGCATGAATAAGGACCGGCTAATTC
>GV2UCFN02IUK8N
GGTGAGTAACGCGTATCCAACCTACCTATTACCACGGGATAACCCGGCGAAAGTCGGACTAATACCGTATGTTGTCCTCCCATGGCATCAGCAGTGGACAAAAGGTTTAGCGGTAATGGATGGGGATGCGTCCGATTAGCTAGTTGGTGAGGTAATGGCTCCCCAAGGCTTCGATCGGTAGGGGTTCTGAGAGGAAGGTCCCCCACACTGGAACTGAGACACGGTCCAGACTCCTACGGGAGGCAGCAGTGAGGAATATTGGTCAATGGACGAGAGTCTGAACCAGCCAAGTAGCGTGCAGGATGACTGCCCTATGGGTTGTAAACTGCTTTTATGCGGGGATAAAGTGGGGAACGTGTTCTCTATTGCAGGTACCGCATGAATAAGGACCGGCTAATTC
>GV2UCFN02JNZ1D
GGTGAGTAACGCGTATCCAACCTACCTATTACCACGGGATAACCCGGCGAAAGTCGGACTAATACCGTATGTTGTCCTCCAATGGCATCAGCAGTGGACAAAAGGTTTAGCGGTAATGGATGGGGATGCGTCCGATTAGCTAGTTGGTGAGGTAATGGCTCCCCAAGGCTTCGATCGGTAGGGGTTCTGAGAGGAAGGTCCCCCACACTGGAACTGAGACACGGTCCAGACTCCTACGGGAGGCAGCAGTGAGGAATATTGGTCAATGGACGAGAGTCTGAACCAGCCAAGTAGCGTGCAGGATGACTGCCCTATGGGTTGTAAACTGCTTTTATGCGGGGATAAAGTGGGGAACGTGTTCTCTATTGCAGGTACCGCATGAATAAGGACCGGCTAATTC
>GV2UCFN02IRRRD
GGTGAGTAACGCGTATCCAACCTACCTATTACCACGGGATAACCCGGCGAAAGTCGGACTAATACCGTATGTTGTCCTCCAATGGCATCAGCAGTGGACAAAAGGTTTAGCGGTAATGGATGGGGATGCGTCCGATTAGCTAGTTGGTGAGGTAATGGCTCCCCAAGGCTTCGATCGGTAGGGGTTCTGAGAGGAAGGTCCCCCACACTGGAACTGAGACACGGTCCAGACTCCTACGGGAGGCAGCAGTGAGGAATATTGGTCAATGGACGAGAGTCTGAACCAGCCAAGTAGCGTGCAGGATGACTGCCCTATGGGTTGTAAACTGCTTTTATGCGGGGATAAAGTGGGGAACGTGTTCTCTATTGCAGGTACCGCATGAATAAGGACCGGCTAATTC
>GV2UCFN02F4TK8
GGTGAGTAACGCGTATCCAACCTACCTATTACCACGGGATAACCCGGCGAAAGTCGGACTAATACCGTATGTTGTCCTCCAATGGCATCAGCAGTGGACAAAAGGTTTAGCGGTAATGGATGGGGATGCGTCCGATTAGCTAGTTGGTGAGGTAATGGCTCCCCAAGGCTTCGATCGGTAGGGGTTCTGAGAGGAAGGTCCCCCACACTGGAACTGAGACACGGTCCAGACTCCTACGGGAGGCAGCAGTGAGGAATATTGGTCAATGGACGAGAGTCTGAACCAGCCAAGTAGCGTGCAGGATGACTGCCCTATGGGTTGTAAACTGCTTTTATGCGGGGATAAAGTGGGGAACGTGTTCTCTATTGCAGGTACCGCATGAATAAGGACCGGCTAATTC
>GV2UCFN02IFFP3
GGTGAGTAACGCGTATCCAACCTACCTATTACCACGGGATAACCCGGCGAAAGTCGGACTAATACCGTATGTTGTCCTCCAATGGCATCAGCAGTGGACAAAAGGTTTAGCGGTAATGGATGGGGATGCGTCCGATTAGCTAGTTGGTGAGGTAATGGCTCCCCAAGGCTTCGATCGGTAGGGGTTCTGAGAGGAAGGTCCCCCACACTGGAACTGAGACACGGTCCAGACTCCTACGGGAGGCAGCAGTGAGGAATATTGGTCAATGGACGAGAGTCTGAACCAGCCAAGTAGCGTGCAGGATGACTGCCCTATGGGTTGTAAACTGCTTTTATGCGGGGATAAAGTGGGGAACGTGTTCTCTATTGCAGGTACCGCATGAATAAGGACCGGCTAATTC
>G3BZQ8102HLWTS
GGTGAGTAACGCGTATCCAACCTACCTATTACCACGGGATAACCCGGCGAAATCGGACTAATACCGTATGTTGTCCTCCAATGGCATCAGCAGTGGACTAAAGGTTTAGCGGTAATAGATGGGGATGCGTCCGATTAGCTAGTTGGTGAGGTAATGGCTCACCAAGGCTTCGATCGGTAGGGGTTCTGAGAGGAAGGTCCCCCACACTGGAACTGAGACACGGTCCAGACTCCTACGGGAGGCAGCAGTGAGGAATATTGGTCAATGGACGAGAGTCTGAACCAGCCAAGTAGCGTGCAGGATGACTGCCCTATGGGTTGTAAACTGCTTTTATGCGGGGATAAAGTGGGGAACGTGTTCTCTATTGCAGGTACCGCATGAATAAGGACCGGCTAATTC
>G3BZQ8102GNS08
GGTGAGTAACGCGTATCCAACCTACCTATTACCACGGGATAACCCGGCGAAATCGGACTAATACCGTATGTTGTCCTCCAATGGCATCAGCAGTGGACTAAAGGTTTAGCGGTAATAGATGGGGATGCGTCCGATTAGCTAGTTGGTGAGGTAATGGCTCACCAAGGCTTCGATCGGTAGGGGTTCTGAGAGGAAGGTCCCCCACACTGGAACTGAGACACGGTCCAGACTCCTACGGGAGGCAGCAGTGAGGAATATTGGTCAATGGACGAGAGTCTGAACCAGCCAAGTAGCGTGCAGGATGACTGCCCTATGGGTTGTAAACTGCTTTTATGCGGGGATAAAGTGGGGAACGTGTTCTCTATTGCAGGTACCGCATGAATAAGGACCGGCTAATTC
>G3BZQ8102GLOFW
GGTGAGTAACGCGTATCCAACCTACCTATTACCACGGGATAACCCGGCGAAATCGGACTAATACCGTATGTTGTCCTCCAATGGCATCAGCAGTGGACTAAAGGTTTAGCGGTAATAGATGGGGATGCGTCCGATTAGCTAGTTGGTGAGGTAATGGCTCACCAAGGCTTCGATCGGTAGGGGTTCTGAGAGGAAGGTCCCCCACACTGGAACTGAGACACGGTCCAGACTCCTACGGGAGGCAGCAGTGAGGAATATTGGTCAATGGACGAGAGTCTGAACCAGCCAAGTAGCGTGCAGGATGACTGCCCTATGGGTTGTAAACTGCTTTTATGCGGGGATAAAGTGGGGAACGTGTTCTCTATTGCAGGTACCGCATGAATAAGGACCGGCTAATTC
>G3BZQ8102GOUKV
GGTGAGTAACGCGTATCCAACCTACCTATTACCACGGGATAACCCGGCGAAATCGGACTAATACCGTATGTTGTCCTCCAATGGCATCAGCAGTGGACTAAAGGTTTAGCGGTAATAGATGGGGATGCGTCCGATTAGCTAGTTGGTGAGGTAATGGCTCACCAAGGCTTCGATCGGTAGGGGTTCTGAGAGGAAGGTCCCCCACACTGGAACTGAGACACGGTCCAGACTCCTACGGGAGGCAGCAGTGAGGAATATTGGTCAATGGACGAGAGTCTGAACCAGCCAAGTAGCGTGCAGGATGACTGCCCTATGGGTTGTAAACTGCTTTTATGCGGGGATAAAGTGGGGAACGTGTTCTCTATTGCAGGTACCGCATGAATAAGGACCGGCTAATTC
>GV2UCFN02IZX40
GGTGAGTAACGCGTATCCAACCTACCTATTACCACGGGATAACCCGGCGAAAGTCGGACTAATACCGGTATGTTGTCCTCCAATGGCATCAGCAGTGGACTAAAGGTTTAGCGGTAATAGATGGGGATGCGTCCGATTAGCTAGTTGGTGAGGTAATGGCTCCCCAAGGCTTCGATCGGTAGGGGTTCTGAGAGGAAGGTCCCCCACACTGGAACTGAGACACGGTCCAGACTCCTACGGGAGGCAGCAGTGAGGAATATTGGTCAATGGACGAGAGTCTGAACCAGCCAAGTAGCGTGCAGGATGACTGCCCTATGGGTTGTAAACTGCTTTTATGCGGGGATAAAGTGGGGAACGTGTTCTCTATTGCAGGTACCGCATGAATAAGGACCGGCTAATTC
>GV2UCFN02HIDEG
GGTGAGTAACGCGTATCCAACCTACCTATTACCACGGGATAACCCGGCGAAAGTCGGACTAATACCGTATGTTGTCCTCCAATGGCATCAGCAGTGGACAAAGGTTTAGCGGTAATAGATGGGGATGCGTCCGATTAGCTAGTTGGTGAGGTAATGGCTCCCCAAGGCTTCGATCGGTAGGGGTTCTGAGAGGAAGGTCCCCCACACTGGAACTGAGACACGGTCCAGACTCCTACGGGAGGCAGCAGTGAGGAATATTGGTCAATGGACGAGAGTCTGAACCAGCCAAGTAGCGTGCAGGATGACTGCCCTATGGGTTGTAAACTGCTTTTATGCGGGGATAAAGTGGGGAACGTGTTCTCTATTGCAGGTACCGCATGAATAAGGACCGGCTAATTC
>GV2UCFN02I9A4D
GGTGAGTAACGCGTATCCAACCTACCTATTACCACGGGATAACCCGGCGAAAGTCGGACTAATACCGTATGTAGTCCTCCAATGGCATCAGCAGTGGACTAAAGGTTTGGCGGTAATAGATGGGGATGCGTCCGATTAGCTAGTTGGTGAGGTAATGGCTCACCAAGGCTTCGATCGGTAGGGGTTCTGAGAGGAAGGTCCCCCACACTGGAACTGAGACACGGTCCAGACTCCTACGGGAGGCAGCAGTGAGGAATATTGGTCAATGGACGAGAGTCTGAACCAGCCAAGTAGCGTGCAGGATGACTGCCCTATGGGTTGTAAACTGCTTTTATGCGGGGATAAAGTGGGGAACGTGTTCTCTATTGCAGGTACCGCATGAATAAGGACCGGCTAATTC
>GV2UCFN02G4FZM
GGTGAGTAACGCGTATCCAACCTACCTATTACCACGGGATAACCCGGCGAAAGTCGGACTAATACCGTATGTAGTCCTCCAATGGCATCAGCAGTGGACTAAAGGTTTGGCGGTAATAGATGGGGATGCGTCCGATTAGCTAGTTGGTGAGGTAATGGCTCACCAAGGCTTCGATCGGTAGGGGTTCTGAGAGGAAGGTCCCCCACACTGGAACTGAGACACGGTCCAGACTCCTACGGGAGGCAGCAGTGAGGAATATTGGTCAATGGACGAGAGTCTGAACCAGCCAAGTAGCGTGCAGGATGACTGCCCTATGGGTTGTAAACTGCTTTTATGCGGGGATAAAGTGGGGAACGTGTTCTCTATTGCAGGTACCGCATGAATAAGGACCGGCTAATTC
>GV2UCFN02F366I
GGTGAGTAACGCGTATCCAACCTACCTATTACCACGGGATAACCCGGCGAAAGTCGGACTAATACCGTATGTAGTCCTCCAATGGCATCAGCAGTGGACTAAAGGTTTGGCGGTAATAGATGGGGATGCGTCCGATTAGCTAGTTGGTGAGGTAATGGCTCACCAAGGCTTCGATCGGTAGGGGTTCTGAGAGGAAGGTCCCCCACACTGGAACTGAGACACGGTCCAGACTCCTACGGGAGGCAGCAGTGAGGAATATTGGTCAATGGACGAGAGTCTGAACCAGCCAAGTAGCGTGCAGGATGACTGCCCTATGGGTTGTAAACTGCTTTTATGCGGGGATAAAGTGGGGAACGTGTTCTCTATTGCAGGTACCGCATGAATAAGGACCGGCTAATTC
>GV2UCFN02G86LQ
GGTGAGTAACGCGTATCCAACCTACCTATTACCACGGGATAACCCGGCGAAAGTCGGACTAATACCGTATGTAGTCCTCCAATGGCATCAGCAGTGGACTAAAGGTTTGGCGGTAATAGATGGGGATGCGTCCGATTAGCTAGTTGGTGAGGTAATGGCTCACCAAGGCTTCGATCGGTAGGGGTTCTGAGAGGAAGGTCCCCCACACTGGAACTGAGACACGGTCCAGACTCCTACGGGAGGCAGCAGTGAGGAATATTGGTCAATGGACGAGAGTCTGAACCAGCCAAGTAGCGTGCAGGATGACTGCCCTATGGGTTGTAAACTGCTTTTATGCGGGGATAAAGTGGGGAACGTGTTCTCTATTGCAGGTACCGCATGAATAAGGACCGGCTAATTC
>GV2UCFN02H1GVS
GGTGAGTAACGCGTATCCAACCTACCTATTACCACGGGATAACCCGGCGAAAGTCGGACTAATACCGTATGTAGTCCTCCAATGGCATCAGCAGTGGACTAAAGGTTTGGCGGTAATAGATGGGGATGCGTCCGATTAGCTAGTTGGTGAGGTAATGGCTCACCAAGGCTTCGATCGGTAGGGGTTCTGAGAGGAAGGTCCCCCACACTGGAACTGAGACACGGTCCAGACTCCTACGGGAGGCAGCAGTGAGGAATATTGGTCAATGGACGAGAGTCTGAACCAGCCAAGTAGCGTGCAGGATGACTGCCCTATGGGTTGTAAACTGCTTTTATGCGGGGATAAAGTGGGGAACGTGTTCTCTATTGCAGGTACCGCATGAATAAGGACCGGCTAATTC
>GV2UCFN02F0JYI
GGTGAGTAACGCGTATCCAACCTACCTATTACCACGGGATAACCCGGCGAAAGTCGGACTAATACCGTATGTAGTCCTCCAATGGCATCAGCAGTGGACTAAAGGTTTGGCGGTAATAGATGGGGATGCGTCCGATTAGCTAGTTGGTGAGGTAATGGCTCACCAAGGCTTCGATCGGTAGGGGTTCTGAGAGGAAGGTCCCCCACACTGGAACTGAGACACGGTCCAGACTCCTACGGGAGGCAGCAGTGAGGAATATTGGTCAATGGACGAGAGTCTGAACCAGCCAAGTAGCGTGCAGGATGACTGCCCTATGGGTTGTAAACTGCTTTTATGCGGGGATAAAGTGGGGAACGTGTTCTCTATTGCAGGTACCGCATGAATAAGGACCGGCTAATTC
>GV2UCFN02FZV36
GGTGAGTAACGCGTATCCAACCTACCTATTACCACGGGATAACCCGGCGAAAGTCGGACTAATACCGTATGTAGTCCTCCAATGGCATCAGCAGTGGACTAAAGGTTTGGCGGTAATAGATGGGGATGCGTCCGATTAGCTAGTTGGTGAGGTAATGGCTCACCAAGGCTTCGATCGGTAGGGGTTCTGAGAGGAAGGTCCCCCACACTGGAACTGAGACACGGTCCAGACTCCTACGGGAGGCAGCAGTGAGGAATATTGGTCAATGGACGAGAGTCTGAACCAGCCAAGTAGCGTGCAGGATGACTGCCCTATGGGTTGTAAACTGCTTTTATGCGGGGATAAAGTGGGGAACGTGTTCTCTATTGCAGGTACCGCATGAATAAGGACCGGCTAATTC
>GV2UCFN02HYSZ9
GGTGAGTAACGCGTATCCAACCTACCTATTACCACGGGATAACCCGGCGAAAGTCGGACTAATACCGTATGTAGTCCTCCAATGGCATCAGCAGTGGACTAAAGGTTTGGCGGTAATAGATGGGGATGCGTCCGATTAGCTAGTTGGTGAGGTAATGGCTCACCAAGGCTTCGATCGGTAGGGGTTCTGAGAGGAAGGTCCCCCACACTGGAACTGAGACACGGTCCAGACTCCTACGGGAGGCAGCAGTGAGGAATATTGGTCAATGGACGAGAGTCTGAACCAGCCAAGTAGCGTGCAGGATGACTGCCCTATGGGTTGTAAACTGCTTTTATGCGGGGATAAAGTGGGGAACGTGTTCTCTATTGCAGGTACCGCATGAATAAGGACCGGCTAATTC
>GV2UCFN02GVJV7
GGTGAGTAACGCGTATCCAACCTACCTATTACCACGGGATAACCCGGCGAAAGTCGGACTAATACCGTATGTAGTCCTCCAATGGCATCAGCAGTGGACTAAAGGTTTGGCGGTAATAGATGGGGATGCGTCCGATTAGCTAGTTGGTGAGGTAATGGCTCACCAAGGCTTCGATCGGTAGGGGTTCTGAGAGGAAGGTCCCCCACACTGGAACTGAGACACGGTCCAGACTCCTACGGGAGGCAGCAGTGAGGAATATTGGTCAATGGACGAGAGTCTGAACCAGCCAAGTAGCGTGCAGGATGACTGCCCTATGGGTTGTAAACTGCTTTTATGCGGGGATAAAGTGGGGAACGTGTTCTCTATTGCAGGTACCGCATGAATAAGGACCGGCTAATTC
>GV2UCFN02JCALZ
GGTGAGTAACGCGTATCCAACCTACCTATTACCACGGGATAACCCGGCGAAAGTCGGACTAATACCGTATGTAGTCCTCCAATGGCATCAGCAGTGGACTAAAGGTTTGGCGGTAATAGATGGGGATGCGTCCGATTAGCTAGTTGGTGAGGTAATGGCTCACCAAGGCTTCGATCGGTAGGGGTTCTGAGAGGAAGGTCCCCCACACTGGAACTGAGACACGGTCCAGACTCCTACGGGAGGCAGCAGTGAGGAATATTGGTCAATGGACGAGAGTCTGAACCAGCCAAGTAGCGTGCAGGATGACTGCCCTATGGGTTGTAAACTGCTTTTATGCGGGGATAAAGTGGGGAACGTGTTCTCTATTGCAGGTACCGCATGAATAAGGACCGGCTAATTC
>GV2UCFN02I76VA
GGTGAGTAACGCGTATCCAACCTACCTATTACCACGGGATAACCCGGCGAAAGTCGGACTAATACCGTATGTAGTCCTCCAATGGCATCAGCAGTGGACTAAAGGTTTGGCGGTAATAGATGGGGATGCGTCCGATTAGCTAGTTGGTGAGGTAATGGCTCACCAAGGCTTCGATCGGTAGGGGTTCTGAGAGGAAGGTCCCCCACACTGGAACTGAGACACGGTCCAGACTCCTACGGGAGGCAGCAGTGAGGAATATTGGTCAATGGACGAGAGTCTGAACCAGCCAAGTAGCGTGCAGGATGACTGCCCTATGGGTTGTAAACTGCTTTTATGCGGGGATAAAGTGGGGAACGTGTTCTCTATTGCAGGTACCGCATGAATAAGGACCGGCTAATTC
>GV2UCFN02HMK3I
GGTGAGTAACGCGTATCCAACCTACCTATTACCACGGGATAACCCGGCGAAAGTCGGACTAATACCGTATGTAGTCCTCCAATGGCATCAGCAGTGGACTAAAGGTTTGGCGGTAATAGATGGGGATGCGTCCGATTAGCTAGTTGGTGAGGTAATGGCTCACCAAGGCTTCGATCGGTAGGGGTTCTGAGAGGAAGGTCCCCCACACTGGAACTGAGACACGGTCCAGACTCCTACGGGAGGCAGCAGTGAGGAATATTGGTCAATGGACGAGAGTCTGAACCAGCCAAGTAGCGTGCAGGATGACTGCCCTATGGGTTGTAAACTGCTTTTATGCGGGGATAAAGTGGGGAACGTGTTCTCTATTGCAGGTACCGCATGAATAAGGACCGGCTAATTC
>GV2UCFN02I4IKA
GGTGAGTAACGCGTATCCAACCTACCTATTACCACGGGATAACCCGGCGAAAGTCGGACTAATACCGTATGTAGTCCTCCAATGGCATCAGCAGTGGACTAAAGGTTTGGCGGTAATAGATGGGGATGCGTCCGATTAGCTAGTTGGTGAGGTAATGGCTCACCAAGGCTTCGATCGGTAGGGGTTCTGAGAGGAAGGTCCCCCACACTGGAACTGAGACACGGTCCAGACTCCTACGGGAGGCAGCAGTGAGGAATATTGGTCAATGGACGAGAGTCTGAACCAGCCAAGTAGCGTGCAGGATGACTGCCCTATGGGTTGTAAACTGCTTTTATGCGGGGATAAAGTGGGGAACGTGTTCTCTATTGCAGGTACCGCATGAATAAGGACCGGCTAATTC
>GV2UCFN02HQ8W9
GGTGAGTAACGCGTATCCAACCTACCTATTACCACGGGATAACCCGGCGAAAGTCGGACTAATACCGTATGTAGTCCTCCAATGGCATCAGCAGTGGACTAAAGGTTTGGCGGTAATAGATGGGGATGCGTCCGATTAGCTAGTTGGTGAGGTAATGGCTCACCAAGGCTTCGATCGGTAGGGGTTCTGAGAGGAAGGTCCCCCACACTGGAACTGAGACACGGTCCAGACTCCTACGGGAGGCAGCAGTGAGGAATATTGGTCAATGGACGAGAGTCTGAACCAGCCAAGTAGCGTGCAGGATGACTGCCCTATGGGTTGTAAACTGCTTTTATGCGGGGATAAAGTGGGGAACGTGTTCTCTATTGCAGGTACCGCATGAATAAGGACCGGCTAATTC
>GV2UCFN02FGS6V
GGTGAGTAACGCGTATCCAACCTACCTATTACCACGGGATAACCCGGCGAAAGTCGGACTAATACCGTATGTAGTCCTCCAATGGCATCAGCAGTGGACTAAAGGTTTGGCGGTAATAGATGGGGATGCGTCCGATTAGCTAGTTGGTGAGGTAATGGCTCACCAAGGCTTCGATCGGTAGGGGTTCTGAGAGGAAGGTCCCCCACACTGGAACTGAGACACGGTCCAGACTCCTACGGGAGGCAGCAGTGAGGAATATTGGTCAATGGACGAGAGTCTGAACCAGCCAAGTAGCGTGCAGGATGACTGCCCTATGGGTTGTAAACTGCTTTTATGCGGGGATAAAGTGGGGAACGTGTTCTCTATTGCAGGTACCGCATGAATAAGGACCGGCTAATTC
>GV2UCFN02FVAAE
GGTGAGTAACGCGTATCCAACCTACCTATTACCACGGGATAACCCGGCGAAAGTCGGACTAATACCGTATGTAGTCCTCCAATGGCATCAGCAGTGGACTAAAGGTTTGGCGGTAATAGATGGGGATGCGTCCGATTAGCTAGTTGGTGAGGTAATGGCTCACCAAGGCTTCGATCGGTAGGGGTTCTGAGAGGAAGGTCCCCCACACTGGAACTGAGACACGGTCCAGACTCCTACGGGAGGCAGCAGTGAGGAATATTGGTCAATGGACGAGAGTCTGAACCAGCCAAGTAGCGTGCAGGATGACTGCCCTATGGGTTGTAAACTGCTTTTATGCGGGGATAAAGTGGGGAACGTGTTCTCTATTGCAGGTACCGCATGAATAAGGACCGGCTAATTC
>GV2UCFN02GCZM8
GGTGAGTAACGCGTATCCAACCTACCTATTACCACGGGATAACCCGGCGAAAGTCGGACTAATACCGTATGTAGTCCTCCAATGGCATCAGCAGTGGACTAAAGGTTTGGCGGTAATAGATGGGGATGCGTCCGATTAGCTAGTTGGTGAGGTAATGGCTCACCAAGGCTTCGATCGGTAGGGGTTCTGAGAGGAAGGTCCCCCACACTGGAACTGAGACACGGTCCAGACTCCTACGGGAGGCAGCAGTGAGGAATATTGGTCAATGGACGAGAGTCTGAACCAGCCAAGTAGCGTGCAGGATGACTGCCCTATGGGTTGTAAACTGCTTTTATGCGGGGATAAAGTGGGGAACGTGTTCTCTATTGCAGGTACCGCATGAATAAGGACCGGCTAATTC
>GV2UCFN02JYZ6Y
GGTGAGTAACGCGTATCCAACCTACCTATTACCACGGGATAACCCGGCGAAAGTCGGACTAATACCGTATGTAGTCCTCCAATGGCATCAGCAGTGGACTAAAGGTTTGGCGGTAATAGATGGGGATGCGTCCGATTAGCTAGTTGGTGAGGTAATGGCTCACCAAGGCTTCGATCGGTAGGGGTTCTGAGAGGAAGGTCCCCCACACTGGAACTGAGACACGGTCCAGACTCCTACGGGAGGCAGCAGTGAGGAATATTGGTCAATGGACGAGAGTCTGAACCAGCCAAGTAGCGTGCAGGATGACTGCCCTATGGGTTGTAAACTGCTTTTATGCGGGGATAAAGTGGGGAACGTGTTCTCTATTGCAGGTACCGCATGAATAAGGACCGGCTAATTC
>GV2UCFN02FOU31
GGTGAGTAACGCGTATCCAACCTACCTATTACCACGGGATAACCCGGCGAAAGTCGGACTAATACCGTATGTAGTCCTCCAATGGCATCAGCAGTGGACTAAAGGTTTGGCGGTAATAGATGGGGATGCGTCCGATTAGCTAGTTGGTGAGGTAATGGCTCACCAAGGCTTCGATCGGTAGGGGTTCTGAGAGGAAGGTCCCCCACACTGGAACTGAGACACGGTCCAGACTCCTACGGGAGGCAGCAGTGAGGAATATTGGTCAATGGACGAGAGTCTGAACCAGCCAAGTAGCGTGCAGGATGACTGCCCTATGGGTTGTAAACTGCTTTTATGCGGGGATAAAGTGGGGAACGTGTTCTCTATTGCAGGTACCGCATGAATAAGGACCGGCTAATTC
>GV2UCFN02HSMTI
GGTGAGTAACGCGTATCCAACCTACCTATTACCACGGGATAACCCGGCGAAAGTCGGACTAATACCGTATGTAGTCCTCCAATGGCATCAGCAGTGGACTAAAGGTTTGGCGGTAATAGATGGGGATGCGTCCGATTAGCTAGTTGGTGAGGTAATGGCTCACCAAGGCTTCGATCGGTAGGGGTTCTGAGAGGAAGGTCCCCCACACTGGAACTGAGACACGGTCCAGACTCCTACGGGAGGCAGCAGTGAGGAATATTGGTCAATGGACGAGAGTCTGAACCAGCCAAGTAGCGTGCAGGATGACTGCCCTATGGGTTGTAAACTGCTTTTATGCGGGGATAAAGTGGGGAACGTGTTCTCTATTGCAGGTACCGCATGAATAAGGACCGGCTAATTC
>GV2UCFN02FNE2P
GGTGAGTAACGCGTATCCAACCTACCTATTACCACGGGATAACCCGGCGAAAGTCGGACTAATACCGTATGTAGTCCTCCAATGGCATCAGCAGTGGACTAAAGGTTTGGCGGTAATAGATGGGGATGCGTCCGATTAGCTAGTTGGTGAGGTAATGGCTCACCAAGGCTTCGATCGGTAGGGGTTCTGAGAGGAAGGTCCCCCACACTGGAACTGAGACACGGTCCAGACTCCTACGGGAGGCAGCAGTGAGGAATATTGGTCAATGGACGAGAGTCTGAACCAGCCAAGTAGCGTGCAGGATGACTGCCCTATGGGTTGTAAACTGCTTTTATGCGGGGATAAAGTGGGGAACGTGTTCTCTATTGCAGGTACCGCATGAATAAGGACCGGCTAATTC
>GV2UCFN02GG74A
GGTGAGTAACGCGTATCCAACCTACCTATTACCACGGGATAACCCGGCGAAAGTCGGACTAATACCGTATGTAGTCCTCCAATGGCATCAGCAGTGGACTAAAGGTTTGGCGGTAATAGATGGGGATGCGTCCGATTAGCTAGTTGGTGAGGTAATGGCTCACCAAGGCTTCGATCGGTAGGGGTTCTGAGAGGAAGGTCCCCCACACTGGAACTGAGACACGGTCCAGACTCCTACGGGAGGCAGCAGTGAGGAATATTGGTCAATGGACGAGAGTCTGAACCAGCCAAGTAGCGTGCAGGATGACTGCCCTATGGGTTGTAAACTGCTTTTATGCGGGGATAAAGTGGGGAACGTGTTCTCTATTGCAGGTACCGCATGAATAAGGACCGGCTAATTC
>GV2UCFN02GRS17
GGTGAGTAACGCGTATCCAACCTACCTATTACCACGGGATAACCCGGCGAAAGTCGGACTAATACCGTATGTAGTCCTCCAATGGCATCAGCAGTGGACTAAAGGTTTGGCGGTAATAGATGGGGATGCGTCCGATTAGCTAGTTGGTGAGGTAATGGCTCACCAAGGCTTCGATCGGTAGGGGTTCTGAGAGGAAGGTCCCCCACACTGGAACTGAGACACGGTCCAGACTCCTACGGGAGGCAGCAGTGAGGAATATTGGTCAATGGACGAGAGTCTGAACCAGCCAAGTAGCGTGCAGGATGACTGCCCTATGGGTTGTAAACTGCTTTTATGCGGGGATAAAGTGGGGAACGTGTTCTCTATTGCAGGTACCGCATGAATAAGGACCGGCTAATTC
>GV2UCFN02HRX3L
GGTGAGTAACGCGTATCCAACCTACCTATTACCACGGGATAACCCGGCGAAAGTCGGACTAATACCGTATGTAGTCCTCCAATGGCATCAGCAGTGGACTAAAGGTTTGGCGGTAATAGATGGGGATGCGTCCGATTAGCTAGTTGGTGAGGTAATGGCTCACCAAGGCTTCGATCGGTAGGGGTTCTGAGAGGAAGGTCCCCCACACTGGAACTGAGACACGGTCCAGACTCCTACGGGAGGCAGCAGTGAGGAATATTGGTCAATGGACGAGAGTCTGAACCAGCCAAGTAGCGTGCAGGATGACTGCCCTATGGGTTGTAAACTGCTTTTATGCGGGGATAAAGTGGGGAACGTGTTCTCTATTGCAGGTACCGCATGAATAAGGACCGGCTAATTC
>GV2UCFN02FOKWW
GGTGAGTAACGCGTATCCAACCTACCTATTACCACGGGATAACCCGGCGAAAGTCGGACTAATACCGTATGTAGTCCTCCAATGGCATCAGCAGTGGACTAAAGGTTTGGCGGTAATAGATGGGGATGCGTCCGATTAGCTAGTTGGTGAGGTAATGGCTCACCAAGGCTTCGATCGGTAGGGGTTCTGAGAGGAAGGTCCCCCACACTGGAACTGAGACACGGTCCAGACTCCTACGGGAGGCAGCAGTGAGGAATATTGGTCAATGGACGAGAGTCTGAACCAGCCAAGTAGCGTGCAGGATGACTGCCCTATGGGTTGTAAACTGCTTTTATGCGGGGATAAAGTGGGGAACGTGTTCTCTATTGCAGGTACCGCATGAATAAGGACCGGCTAATTC
>GV2UCFN02HJTQ3
GGTGAGTAACGCGTATCCAACCTACCTATTACCACGGGATAACCCGGCGAAAGTCGGACTAATACCGTATGTAGTCCTCCAATGGCATCAGCAGTGGACTAAAGGTTTGGCGGTAATAGATGGGGATGCGTCCGATTAGCTAGTTGGTGAGGTAATGGCTCACCAAGGCTTCGATCGGTAGGGGTTCTGAGAGGAAGGTCCCCCACACTGGAACTGAGACACGGTCCAGACTCCTACGGGAGGCAGCAGTGAGGAATATTGGTCAATGGACGAGAGTCTGAACCAGCCAAGTAGCGTGCAGGATGACTGCCCTATGGGTTGTAAACTGCTTTTATGCGGGGATAAAGTGGGGAACGTGTTCTCTATTGCAGGTACCGCATGAATAAGGACCGGCTAATTC
>GV2UCFN02F7NLV
GGTGAGTAACGCGTATCCAACCTACCTATTACCACGGGATAACCCGGCGAAAGTCGGACTAATACCGTATGTAGTCCTCCAATGGCATCAGCAGTGGACTAAAGGTTTGGCGGTAATAGATGGGGATGCGTCCGATTAGCTAGTTGGTGAGGTAATGGCTCACCAAGGCTTCGATCGGTAGGGGTTCTGAGAGGAAGGTCCCCCACACTGGAACTGAGACACGGTCCAGACTCCTACGGGAGGCAGCAGTGAGGAATATTGGTCAATGGACGAGAGTCTGAACCAGCCAAGTAGCGTGCAGGATGACTGCCCTATGGGTTGTAAACTGCTTTTATGCGGGGATAAAGTGGGGAACGTGTTCTCTATTGCAGGTACCGCATGAATAAGGACCGGCTAATTC
>GV2UCFN02H6BM4
GGTGAGTAACGCGTATCCAACCTACCTATTACCACGGGATAACCCGGCGAAAGTCGGACTAATACCGTATGTAGTCCTCCAATGGCATCAGCAGTGGACTAAAGGTTTGGCGGTAATAGATGGGGATGCGTCCGATTAGCTAGTTGGTGAGGTAATGGCTCACCAAGGCTTCGATCGGTAGGGGTTCTGAGAGGAAGGTCCCCCACACTGGAACTGAGACACGGTCCAGACTCCTACGGGAGGCAGCAGTGAGGAATATTGGTCAATGGACGAGAGTCTGAACCAGCCAAGTAGCGTGCAGGATGACTGCCCTATGGGTTGTAAACTGCTTTTATGCGGGGATAAAGTGGGGAACGTGTTCTCTATTGCAGGTACCGCATGAATAAGGACCGGCTAATTC
>GV2UCFN02HN7Z0
GGTGAGTAACGCGTATCCAACCTACCTATTACCACGGGATAACCCGGCGAAAGTCGGACTAATACCGTATGTAGTCCTCCAATGGCATCAGCAGTGGACTAAAGGTTTGGCGGTAATAGATGGGGATGCGTCCGATTAGCTAGTTGGTGAGGTAATGGCTCACCAAGGCTTCGATCGGTAGGGGTTCTGAGAGGAAGGTCCCCCACACTGGAACTGAGACACGGTCCAGACTCCTACGGGAGGCAGCAGTGAGGAATATTGGTCAATGGACGAGAGTCTGAACCAGCCAAGTAGCGTGCAGGATGACTGCCCTATGGGTTGTAAACTGCTTTTATGCGGGGATAAAGTGGGGAACGTGTTCTCTATTGCAGGTACCGCATGAATAAGGACCGGCTAATTC
>G35JFLI02HRD6V
GGTGAGTAACGCGTATCCAACCTACCTATTACCACGGGATAACCGGCGAAAGTCGGACTAATACCGTATGTTGTCCTCCAATGGCATCAGCAGTGGACTAAAGGTTTGGCGGTAATGGATGGGGATGCGTCCGATTAGCTAGTTGGTGAGGTAATGGCTCCCCAAGGCTTCGATCGGTAGGGGTTCTGAGAGGAAGGTCCCCCACACTGGAACTGAGACACGGTCCAGACTCCTACGGGAGGCAGCAGTGAGGAATATTGGTCAATGGACGAGAGTCTGAACCAGCCAAGTAGCGTGCAGGATGACTGCCCTATGGGTTGTAAACTGCTTTTATGCGGGGATAAAGTGGGGAACGTGTTCTCTATTGCAGGTACCGCATGAATAAGGACCGGCTAATTC
>G35JFLI02HBVR6
GGTGAGTAACGCGTATCCAACCTACCTATTACCACGGGATAACCGGCGAAAGTCGGACTAATACCGTATGTTGTCCTCCAATGGCATCAGCAGTGGACTAAAGGTTTGGCGGTAATGGATGGGGATGCGTCCGATTAGCTAGTTGGTGAGGTAATGGCTCCCCAAGGCTTCGATCGGTAGGGGTTCTGAGAGGAAGGTCCCCCACACTGGAACTGAGACACGGTCCAGACTCCTACGGGAGGCAGCAGTGAGGAATATTGGTCAATGGACGAGAGTCTGAACCAGCCAAGTAGCGTGCAGGATGACTGCCCTATGGGTTGTAAACTGCTTTTATGCGGGGATAAAGTGGGGAACGTGTTCTCTATTGCAGGTACCGCATGAATAAGGACCGGCTAATTC
>G35JFLI02F6F8G
GGTGAGTAACGCGTATCCAACCTACCTATTACCACGGGATAACCGGCGAAAGTCGGACTAATACCGTATGTTGTCCTCCAATGGCATCAGCAGTGGACTAAAGGTTTGGCGGTAATGGATGGGGATGCGTCCGATTAGCTAGTTGGTGAGGTAATGGCTCCCCAAGGCTTCGATCGGTAGGGGTTCTGAGAGGAAGGTCCCCCACACTGGAACTGAGACACGGTCCAGACTCCTACGGGAGGCAGCAGTGAGGAATATTGGTCAATGGACGAGAGTCTGAACCAGCCAAGTAGCGTGCAGGATGACTGCCCTATGGGTTGTAAACTGCTTTTATGCGGGGATAAAGTGGGGAACGTGTTCTCTATTGCAGGTACCGCATGAATAAGGACCGGCTAATTC
>GV2UCFN02HO8EQ
GGTGAGTAACGCGTATCCAACCTACCTATTACCACGGGATAACCCGGCGAAAGTCGGACTAATACCGTATGTTGTCCTCCAATGGCATCAGCAGTGGACTAAAGGTTTGGCGGTAATGGATGGGGATGCGTCCGATTAGCTAGTTGGTGAGGTAATGGCTCACCAAGGCTTCGATCGGTAGGGGTTCTGAGAGGAAGGTCCCCCACACTGGAACTGAGACACGGTCCAGACTCCTACGGGAGGCAGCAGTGAGGAATATTGGTCAATGGACGAGAGTCTGAACCAGCCAAGTAGCGTGCAGGATGACTGCCCTATGGGTTGTAAACTGCTTTTATGCGGGGATAAAGTGGGGAACGTGTTCTCTATTGCAGGTACCGCATGAATAAGGACCGGCTAATTC
>GV2UCFN02HNCHX
GGTGAGTAACGCGTATCCAACCTACCTATTACCACGGGATAACCCGGCGAAAGTCGGACTAATACCGTATGTTGTCCTCCAATGGCATCAGCAGTGGACTAAAGGTTTGGCGGTAATGGATGGGGATGCGTCCGATTAGCTAGTTGGTGAGGTAATGGCTCACCAAGGCTTCGATCGGTAGGGGTTCTGAGAGGAAGGTCCCCCACACTGGAACTGAGACACGGTCCAGACTCCTACGGGAGGCAGCAGTGAGGAATATTGGTCAATGGACGAGAGTCTGAACCAGCCAAGTAGCGTGCAGGATGACTGCCCTATGGGTTGTAAACTGCTTTTATGCGGGGATAAAGTGGGGAACGTGTTCTCTATTGCAGGTACCGCATGAATAAGGACCGGCTAATTC
>GV2UCFN02FMDT3
GGTGAGTAACGCGTATCCAACCTACCTATTACCACGGGATAACCCGGCGAAAGTCGGACTAATACCGTATGTTGTCCTCCAATGGCATCAGCAGTGGACTAAAGGTTTGGCGGTAATGGATGGGGATGCGTCCGATTAGCTAGTTGGTGAGGTAATGGCTCACCAAGGCTTCGATCGGTAGGGGTTCTGAGAGGAAGGTCCCCCACACTGGAACTGAGACACGGTCCAGACTCCTACGGGAGGCAGCAGTGAGGAATATTGGTCAATGGACGAGAGTCTGAACCAGCCAAGTAGCGTGCAGGATGACTGCCCTATGGGTTGTAAACTGCTTTTATGCGGGGATAAAGTGGGGAACGTGTTCTCTATTGCAGGTACCGCATGAATAAGGACCGGCTAATTC
>GV2UCFN02G2Y7Y
GGTGAGTAACGCGTATCCAACCTACCTATTACCACGGGATAACCCGGCGAAAGTCGGACTAATACCGTATGTTGTCCTCCAATGGCATCAGCAGTGGACTAAAGGTTTGGCGGTAATGGATGGGGATGCGTCCGATTAGCTAGTTGGTGAGGTAATGGCTCACCAAGGCTTCGATCGGTAGGGGTTCTGAGAGGAAGGTCCCCCACACTGGAACTGAGACACGGTCCAGACTCCTACGGGAGGCAGCAGTGAGGAATATTGGTCAATGGACGAGAGTCTGAACCAGCCAAGTAGCGTGCAGGATGACTGCCCTATGGGTTGTAAACTGCTTTTATGCGGGGATAAAGTGGGGAACGTGTTCTCTATTGCAGGTACCGCATGAATAAGGACCGGCTAATTC
>GV2UCFN02G0BDA
GGTGAGTAACGCGTATCCAACCTACCTATTACCACGGGATAACCCGGCGAAAGTCGGACTAATACCGTATGTTGTCCTCCAATGGCATCAGCAGTGGACTAAAGGTTTGGCGGTAATGGATGGGGATGCGTCCGATTAGCTAGTTGGTGAGGTAATGGCTCACCAAGGCTTCGATCGGTAGGGGTTCTGAGAGGAAGGTCCCCCACACTGGAACTGAGACACGGTCCAGACTCCTACGGGAGGCAGCAGTGAGGAATATTGGTCAATGGACGAGAGTCTGAACCAGCCAAGTAGCGTGCAGGATGACTGCCCTATGGGTTGTAAACTGCTTTTATGCGGGGATAAAGTGGGGAACGTGTTCTCTATTGCAGGTACCGCATGAATAAGGACCGGCTAATTC
>G35JFLI02HXD7P
GGTGAGTAACGCGTATCCAACCTACCTATTACCACGGGATAACCCGGCGAAAGTCGGACTAATACCGTATGTTGTCCTCCAATGGCATCAGCAGTGGACTAAAGGTTTGGCGGTAATGGATGGGGATGCGTCCGATTAGCTAGTTGGTGAGGTAATGGCTCCCCAAGGCTTCGATCGGTAGGGGTTCTGAGAGGAAGGTCCCCCACACTGGAACTGAGACACGGTCCAGACTCCTACGGGAGGCAGCAGTGAGGAATATTGGTCAATGGACGAGAGTCTGAACCAGCCAAGTAGCGTGCAGGATGACTGCCCTATGGGTTGTAAACTGCTTTTATGCGGGGATAAAGTGGGGAACGTGTTCTCTATTGCAGGTACCGCATGAATAAGGACCGGCTAATTC
>G35JFLI02F6QFR
GGTGAGTAACGCGTATCCAACCTACCTATTACCACGGGATAACCCGGCGAAAGTCGGACTAATACCGTATGTTGTCCTCCAATGGCATCAGCAGTGGACTAAAGGTTTGGCGGTAATGGATGGGGATGCGTCCGATTAGCTAGTTGGTGAGGTAATGGCTCCCCAAGGCTTCGATCGGTAGGGGTTCTGAGAGGAAGGTCCCCCACACTGGAACTGAGACACGGTCCAGACTCCTACGGGAGGCAGCAGTGAGGAATATTGGTCAATGGACGAGAGTCTGAACCAGCCAAGTAGCGTGCAGGATGACTGCCCTATGGGTTGTAAACTGCTTTTATGCGGGGATAAAGTGGGGAACGTGTTCTCTATTGCAGGTACCGCATGAATAAGGACCGGCTAATTC
>GV2UCFN02FXYU7
GGTGAGTAACGCGTATCCAACCTACCTATTACCACGGGATAACCCGGCGAAAGTCGGACTAATACCGTATGTTGTCCTCCAATGGCATCAGCAGTGGACTAAAGGTTTGGCGGTAATAGATGGGGATGCGTCCGATTAGCTAGTTGGTGAGGTAATGGCTCCCCAAGGCTTCGATCGGTAGGGGTTCTGAGAGGAAGGTCCCCCACACTGGAACTGAGACACGGTCCAGACTCCTACGGGAGGCAGCAGTGAGGAATATTGGTCAATGGACGAGAGTCTGAACCAGCCAAGTAGCGTGCAGGATGACTGCCCTATGGGTTGTAAACTGCTTTTATGCGGGGATAAAGTGGGGAACGTGTTCTCTATTGCAGGTACCGCATGAATAAGGACCGGCTAATTC
>G3BZQ8102F4M30
GGTGAGTAACGCGTATCCAACCTACCTATTACCACGGGATAACCCGGCGAAAGTCGGACTAATACCGTATGTTGTCCTCCAATGGCATCAGCAGTGGACTAAAGGTTTGGCGGTAATAGATGGGGATGCGTCCGATTAGCTAGTTGGTGAGGTAATGGCTCCCCAAGGCTTCGATCGGTAGGGGTTCTGAGAGGAAGGTCCCCCACACTGGAACTGAGACACGGTCCAGACTCCTACGGGAGGCAGCAGTGAGGAATATTGGTCAATGGACGAGAGTCTGAACCAGCCAAGTAGCGTGCAGGATGACTGCCCTATGGGTTGTAAACTGCTTTTATGCGGGGATAAAGTGGGGAACGTGTTCTCTATTGCAGGTACCGCATGAATAAGGACCGGCTAATTC
>G3BZQ8102FRFI5
GGTGAGTAACGCGTATCCAACCTACCTATTACCACGGGATAACCCGGCGAAAGTCGGACTAATACCGTATGTTGTCCTCCAATGGCATCAGCAGTGGACTAAAGGTTTGGCGGTAATAGATGGGGATGCGTCCGATTAGCTAGTTGGTGAGGTAATGGCTCCCCAAGGCTTCGATCGGTAGGGGTTCTGAGAGGAAGGTCCCCCACACTGGAACTGAGACACGGTCCAGACTCCTACGGGAGGCAGCAGTGAGGAATATTGGTCAATGGACGAGAGTCTGAACCAGCCAAGTAGCGTGCAGGATGACTGCCCTATGGGTTGTAAACTGCTTTTATGCGGGGATAAAGTGGGGAACGTGTTCTCTATTGCAGGTACCGCATGAATAAGGACCGGCTAATTC
>G3BZQ8102GLB7G
GGTGAGTAACGCGTATCCAACCTACCTATTACCACGGGATAACCCGGCGAAAGTCGGACTAATACCGTATGTTGTCCTCCAATGGCATCAGCAGTGGACTAAAGGTTTGGCGGTAATAGATGGGGATGCGTCCGATTAGCTAGTTGGTGAGGTAATGGCTCCCCAAGGCTTCGATCGGTAGGGGTTCTGAGAGGAAGGTCCCCCACACTGGAACTGAGACACGGTCCAGACTCCTACGGGAGGCAGCAGTGAGGAATATTGGTCAATGGACGAGAGTCTGAACCAGCCAAGTAGCGTGCAGGATGACTGCCCTATGGGTTGTAAACTGCTTTTATGCGGGGATAAAGTGGGGAACGTGTTCTCTATTGCAGGTACCGCATGAATAAGGACCGGCTAATTC
>G3BZQ8102GYT86
GGTGAGTAACGCGTATCCAACCTACCTATTACCACGGGATAACCCGGCGAAAGTCGGACTAATACCGTATGTTGTCCTCCAATGGCATCAGCAGTGGACTAAAGGTTTGGCGGTAATAGATGGGGATGCGTCCGATTAGCTAGTTGGTGAGGTAATGGCTCCCCAAGGCTTCGATCGGTAGGGGTTCTGAGAGGAAGGTCCCCCACACTGGAACTGAGACACGGTCCAGACTCCTACGGGAGGCAGCAGTGAGGAATATTGGTCAATGGACGAGAGTCTGAACCAGCCAAGTAGCGTGCAGGATGACTGCCCTATGGGTTGTAAACTGCTTTTATGCGGGGATAAAGTGGGGAACGTGTTCTCTATTGCAGGTACCGCATGAATAAGGACCGGCTAATTC
>G3BZQ8102HEKZ5
GGTGAGTAACGCGTATCCAACCTACCTATTACCACGGGATAACCCGGCGAAAGTCGGACTAATACCGTATGTTGTCCTCCAATGGCATCAGCAGTGGACTAAAGGTTTGGCGGTAATAGATGGGGATGCGTCCGATTAGCTAGTTGGTGAGGTAATGGCTCCCCAAGGCTTCGATCGGTAGGGGTTCTGAGAGGAAGGTCCCCCACACTGGAACTGAGACACGGTCCAGACTCCTACGGGAGGCAGCAGTGAGGAATATTGGTCAATGGACGAGAGTCTGAACCAGCCAAGTAGCGTGCAGGATGACTGCCCTATGGGTTGTAAACTGCTTTTATGCGGGGATAAAGTGGGGAACGTGTTCTCTATTGCAGGTACCGCATGAATAAGGACCGGCTAATTC
>G3BZQ8102JE9U3
GGTGAGTAACGCGTATCCAACCTACCTATTACCACGGGATAACCCGGCGAAAGTCGGACTAATACCGTATGTTGTCCTCCAATGGCATCAGCAGTGGACTAAAGGTTTGGCGGTAATAGATGGGGATGCGTCCGATTAGCTAGTTGGTGAGGTAATGGCTCCCCAAGGCTTCGATCGGTAGGGGTTCTGAGAGGAAGGTCCCCCACACTGGAACTGAGACACGGTCCAGACTCCTACGGGAGGCAGCAGTGAGGAATATTGGTCAATGGACGAGAGTCTGAACCAGCCAAGTAGCGTGCAGGATGACTGCCCTATGGGTTGTAAACTGCTTTTATGCGGGGATAAAGTGGGGAACGTGTTCTCTATTGCAGGTACCGCATGAATAAGGACCGGCTAATTC
>GV2UCFN02I8WG9
GGTGAGTAACGCGTATCCAACCTGCCTATTACCACGGGATAACCCGGCGAAAGTCGGACTAATACCGTATGTTGTCCTCCAATGGCATCAGCAGTGGACTAAAGGTTTGGCGGTAATAGATGGGGATGCGTCCGATTAGCTAGTTGGTGAGGTAATGGCTCCCCAAGGCTTCGATCGGTAGGGGTTCTGAGAGGAAGGTCCCCCACACTGGAACTGAGACACGGTCCAGACTCCTACGGGAGGCAGCAGTGAGGAATATTGGTCAATGGACGAGAGTCTGAACCAGCCAAGTAGCGTGCAGGATGACTGCCCTATGGGTTGTAAACTGCTTTTATGCGGGGATAAAGTGGGGAACGTGTTCTCTATTGCAGGTACCGCATGAATAAGGACCGGCTAATTC
>GV2UCFN02INQSH
GGTGAGTAACGCGTATCCAACCTGCCTATTACCACGGGATAACCCGGCGAAAGTCGGACTAATACCGTATGTTGTCCTCCAATGGCATCAGCAGTGGACTAAAGGTTTGGCGGTAATAGATGGGGATGCGTCCGATTAGCTAGTTGGTGAGGTAATGGCTCCCCAAGGCTTCGATCGGTAGGGGTTCTGAGAGGAAGGTCCCCCACACTGGAACTGAGACACGGTCCAGACTCCTACGGGAGGCAGCAGTGAGGAATATTGGTCAATGGACGAGAGTCTGAACCAGCCAAGTAGCGTGCAGGATGACTGCCCTATGGGTTGTAAACTGCTTTTATGCGGGGATAAAGTGGGGAACGTGTTCTCTATTGCAGGTACCGCATGAATAAGGACCGGCTAATTC
>GV2UCFN02JIXXB
GGTGAGTAACGCGTATCCAACCTGCCTATTACCACGGGATAACCCGGCGAAAGTCGGACTAATACCGTATGTTGTCCTCCAATGGCATCAGCAGTGGACTAAAGGTTTGGCGGTAATAGATGGGGATGCGTCCGATTAGCTAGTTGGTGAGGTAATGGCTCCCCAAGGCTTCGATCGGTAGGGGTTCTGAGAGGAAGGTCCCCCACACTGGAACTGAGACACGGTCCAGACTCCTACGGGAGGCAGCAGTGAGGAATATTGGTCAATGGACGAGAGTCTGAACCAGCCAAGTAGCGTGCAGGATGACTGCCCTATGGGTTGTAAACTGCTTTTATGCGGGGATAAAGTGGGGAACGTGTTCTCTATTGCAGGTACCGCATGAATAAGGACCGGCTAATTC
>GV2UCFN02HT4Z4
GGTGAGTAACGCGTATCCAACCTGCCTATTACCACGGGATAACCCGGCGAAAGTCGGACTAATACCGTATGTTGTCCTCCAATGGCATCAGCAGTGGACTAAAGGTTTGGCGGTAATAGATGGGGATGCGTCCGATTAGCTAGTTGGTGAGGTAATGGCTCCCCAAGGCTTCGATCGGTAGGGGTTCTGAGAGGAAGGTCCCCCACACTGGAACTGAGACACGGTCCAGACTCCTACGGGAGGCAGCAGTGAGGAATATTGGTCAATGGACGAGAGTCTGAACCAGCCAAGTAGCGTGCAGGATGACTGCCCTATGGGTTGTAAACTGCTTTTATGCGGGGATAAAGTGGGGAACGTGTTCTCTATTGCAGGTACCGCATGAATAAGGACCGGCTAATTC
>GV2UCFN02H8EI1
GGTGAGTAACGCGTATCCAACCTGCCTATTACCACGGGATAACCCGGCGAAAGTCGGACTAATACCGTATGTTGTCCTCCAATGGCATCAGCAGTGGACTAAAGGTTTGGCGGTAATAGATGGGGATGCGTCCGATTAGCTAGTTGGTGAGGTAATGGCTCCCCAAGGCTTCGATCGGTAGGGGTTCTGAGAGGAAGGTCCCCCACACTGGAACTGAGACACGGTCCAGACTCCTACGGGAGGCAGCAGTGAGGAATATTGGTCAATGGACGAGAGTCTGAACCAGCCAAGTAGCGTGCAGGATGACTGCCCTATGGGTTGTAAACTGCTTTTATGCGGGGATAAAGTGGGGAACGTGTTCTCTATTGCAGGTACCGCATGAATAAGGACCGGCTAATTC
>GV2UCFN02FRXUD
GGTGAGTAACGCGTATCCAACCTGCCTATTACCACGGGATAACCCGGCGAAAGTCGGACTAATACCGTATGTTGTCCTCCAATGGCATCAGCAGTGGACTAAAGGTTTGGCGGTAATAGATGGGGATGCGTCCGATTAGCTAGTTGGTGAGGTAATGGCTCCCCAAGGCTTCGATCGGTAGGGGTTCTGAGAGGAAGGTCCCCCACACTGGAACTGAGACACGGTCCAGACTCCTACGGGAGGCAGCAGTGAGGAATATTGGTCAATGGACGAGAGTCTGAACCAGCCAAGTAGCGTGCAGGATGACTGCCCTATGGGTTGTAAACTGCTTTTATGCGGGGATAAAGTGGGGAACGTGTTCTCTATTGCAGGTACCGCATGAATAAGGACCGGCTAATTC
>GV2UCFN02JGLHH
GGTGAGTAACGCGTATCCAACCTGCCTATTACCACGGGATAACCCGGCGAAAGTCGGACTAATACCGTATGTTGTCCTCCAATGGCATCAGCAGTGGACTAAAGGTTTGGCGGTAATAGATGGGGATGCGTCCGATTAGCTAGTTGGTGAGGTAATGGCTCCCCAAGGCTTCGATCGGTAGGGGTTCTGAGAGGAAGGTCCCCCACACTGGAACTGAGACACGGTCCAGACTCCTACGGGAGGCAGCAGTGAGGAATATTGGTCAATGGACGAGAGTCTGAACCAGCCAAGTAGCGTGCAGGATGACTGCCCTATGGGTTGTAAACTGCTTTTATGCGGGGATAAAGTGGGGAACGTGTTCTCTATTGCAGGTACCGCATGAATAAGGACCGGCTAATTC
>GV2UCFN02HV0G9
GGTGAGTAACGCGTATCCAACCTACCTATTACCACGGGATAACCCGGCGAAAGTCGGACTAATACCGTATGTGGTCCTCCAATGGCATCAGCAGTGGACTAAAGGTTTGGCGGTAATCGATGGGGATGCGTCCGATTAGCTAGTTGGTGAGGTAATGGCTCCCCAAGGCTTCGATCGGTAGGGGTTCTGAGAGGAAGGTCCCCCACACTGGAACTGAGACACGGTCCAGACTCCTACGGGAGGCAGCAGTGAGGAATATTGGTCAATGGACGAGAGTCTGAACCAGCCAAGTAGCGTGCAGGATGACTGCCCTATGGGTTGTAAACTGCTTTTATGCGGGGATAAAGTGGGGAACGTGTTCTCTATTGCAGGTACCGCATGAATAAGGACCGGCTAATTC
>GV2UCFN02F3TU7
GGTGAGTAACGCGTATCCAACCTACCTATTACCACGGGATAACCCGGCGAAAGTCGGACTAATACCGTATGTGGTCCTCCTATGGCATCAGCAGTGGACTAAAGGTTTGGCGGTAATGGATGGGGATGCGTCCGATTAGCTAGTTGGTGAGGTAATGGCTCACCAAGGCTTCGATCGGTAGGGGTTCTGAGAGGAAGGTCCCCCACACTGGAACTGAGACACGGTCCAGACTCCTACGGGAGGCAGCAGTGAGGAATATTGGTCAATGGACGAGAGTCTGAACCAGCCAAGTAGCGTGCAGGATGACTGCCCTATGGGTTGTAAACTGCTTTTATGCGGGGATAAAGTGGGGAACGTGTTCTCTATTGCAGGTACCGCATGAATAAGGACCGGCTAATTC
>GV2UCFN02H3W90
GGTGAGTAACGCGTATCCAACCTACCTATTACCACGGGATAACCCGGCGAAAGTCGGACTAATACCGTATGTGGTCCTCCTATGGCATCAGCAGTGGACTAAAGGTTTGGCGGTAATGGATGGGGATGCGTCCGATTAGCTAGTTGGTGAGGTAATGGCTCACCAAGGCTTCGATCGGTAGGGGTTCTGAGAGGAAGGTCCCCCACACTGGAACTGAGACACGGTCCAGACTCCTACGGGAGGCAGCAGTGAGGAATATTGGTCAATGGACGAGAGTCTGAACCAGCCAAGTAGCGTGCAGGATGACTGCCCTATGGGTTGTAAACTGCTTTTATGCGGGGATAAAGTGGGGAACGTGTTCTCTATTGCAGGTACCGCATGAATAAGGACCGGCTAATTC
>GV2UCFN02GXOSH
GGTGAGTAACGCGTATCCAACCTACCTATTACCACGGGATAACCCGGCGAAAGTCGGACTAATACCGTATGTGGTCCTCCTATGGCATCAGCAGTGGACTAAAGGTTTGGCGGTAATGGATGGGGATGCGTCCGATTAGCTAGTTGGTGAGGTAATGGCTCACCAAGGCTTCGATCGGTAGGGGTTCTGAGAGGAAGGTCCCCCACACTGGAACTGAGACACGGTCCAGACTCCTACGGGAGGCAGCAGTGAGGAATATTGGTCAATGGACGAGAGTCTGAACCAGCCAAGTAGCGTGCAGGATGACTGCCCTATGGGTTGTAAACTGCTTTTATGCGGGGATAAAGTGGGGAACGTGTTCTCTATTGCAGGTACCGCATGAATAAGGACCGGCTAATTC
>GV2UCFN02GOHFP
GGTGAGTAACGCGTATCCAACCTACCTATTACCACGGGATAACCCGGCGAAAGTCGGACTAATACCGTATGTGGTCCTCCTATGGCATCAGCAGTGGACTAAAGGTTTGGCGGTAATGGATGGGGATGCGTCCGATTAGCTAGTTGGTGAGGTAATGGCTCACCAAGGCTTCGATCGGTAGGGGTTCTGAGAGGAAGGTCCCCCACACTGGAACTGAGACACGGTCCAGACTCCTACGGGAGGCAGCAGTGAGGAATATTGGTCAATGGACGAGAGTCTGAACCAGCCAAGTAGCGTGCAGGATGACTGCCCTATGGGTTGTAAACTGCTTTTATGCGGGGATAAAGTGGGGAACGTGTTCTCTATTGCAGGTACCGCATGAATAAGGACCGGCTAATTC
>GV2UCFN02HCDVU
GGTGAGTAACGCGTATCCAACCTACCTATTACCACGGGATAACCCGGCGAAAGTCGGACTAATACCGTATGCGGTCCTCCAATGGCATCAGCAGTGGACTAAAGGTTTGGCGGTAATGGATGGGGATGCGTCCGATTAGCTAGTTGGTGAGGTAATGGCTCACCAAGGCTTCGATCGGTAGGGGTTCTGAGAGGAAGGTCCCCCACACTGGAACTGAGACACGGTCCAGACTCCTACGGGAGGCAGCAGTGAGGAATATTGGTCAATGGACGAGAGTCTGAACCAGCCAAGTAGCGTGCAGGATGACTGCCCTATGGGTTGTAAACTGCTTTTATGCGGGGATAAAGTGGGGAACGTGTTCTCTATTGCAGGTACCGCATGAATAAGGACCGGCTAATTC
>GV2UCFN02J4ZDQ
GGTGAGTAACGCGTATCCAACCTACCTATTACCACGGGATAACCCGGCGAAAGTCGGACTAATACCGTATGCGGTCCTCCAATGGCATCAGCAGTGGACTAAAGGTTTGGCGGTAATGGATGGGGATGCGTCCGATTAGCTAGTTGGTGAGGTAATGGCTCACCAAGGCTTCGATCGGTAGGGGTTCTGAGAGGAAGGTCCCCCACACTGGAACTGAGACACGGTCCAGACTCCTACGGGAGGCAGCAGTGAGGAATATTGGTCAATGGACGAGAGTCTGAACCAGCCAAGTAGCGTGCAGGATGACTGCCCTATGGGTTGTAAACTGCTTTTATGCGGGGATAAAGTGGGGAACGTGTTCTCTATTGCAGGTACCGCATGAATAAGGACCGGCTAATTC
>GV2UCFN02F0O4I
GGTGAGTAACGCGTATCCAACCTACCTATTACCACGGGATAACCCGGCGAAAGTCGGACTAATACCGTATGCGGTCCTCCAATGGCATCAGCAGTGGACTAAAGGTTTGGCGGTAATGGATGGGGATGCGTCCGATTAGCTAGTTGGTGAGGTAATGGCTCACCAAGGCTTCGATCGGTAGGGGTTCTGAGAGGAAGGTCCCCCACACTGGAACTGAGACACGGTCCAGACTCCTACGGGAGGCAGCAGTGAGGAATATTGGTCAATGGACGAGAGTCTGAACCAGCCAAGTAGCGTGCAGGATGACTGCCCTATGGGTTGTAAACTGCTTTTATGCGGGGATAAAGTGGGGAACGTGTTCTCTATTGCAGGTACCGCATGAATAAGGACCGGCTAATTC
>GV2UCFN02JYLG4
GGTGAGTAACGCGTATCCAACCTACCTATTACCACGGGATAACCCGGCGAAAGTCGGACTAATACCGTATGCGGTCCTCCAATGGCATCAGCAGTGGACTAAAGGTTTGGCGGTAATGGATGGGGATGCGTCCGATTAGCTAGTTGGTGAGGTAATGGCTCACCAAGGCTTCGATCGGTAGGGGTTCTGAGAGGAAGGTCCCCCACACTGGAACTGAGACACGGTCCAGACTCCTACGGGAGGCAGCAGTGAGGAATATTGGTCAATGGACGAGAGTCTGAACCAGCCAAGTAGCGTGCAGGATGACTGCCCTATGGGTTGTAAACTGCTTTTATGCGGGGATAAAGTGGGGAACGTGTTCTCTATTGCAGGTACCGCATGAATAAGGACCGGCTAATTC
>GV2UCFN02HJWSK
GGTGAGTAACGCGTATCCAACCTACCTATTACCACGGGATAACCCGGCGAAAGTCGGACTAATACCGTATGCGGTCCTCCAATGGCATCAGCAGTGGACTAAAGGTTTGGCGGTAATGGATGGGGATGCGTCCGATTAGCTAGTTGGTGAGGTAATGGCTCACCAAGGCTTCGATCGGTAGGGGTTCTGAGAGGAAGGTCCCCCACACTGGAACTGAGACACGGTCCAGACTCCTACGGGAGGCAGCAGTGAGGAATATTGGTCAATGGACGAGAGTCTGAACCAGCCAAGTAGCGTGCAGGATGACTGCCCTATGGGTTGTAAACTGCTTTTATGCGGGGATAAAGTGGGGAACGTGTTCTCTATTGCAGGTACCGCATGAATAAGGACCGGCTAATTC
>GV2UCFN02HMUQF
GGTGAGTAACGCGTATCCAACCTACCTATTACCACGGGATAACCCGGCGAAAGTCGGACTAATACCGTATGCGGTCCTCCAATGGCATCAGCAGTGGACTAAAGGTTTGGCGGTAATGGATGGGGATGCGTCCGATTAGCTAGTTGGTGAGGTAATGGCTCACCAAGGCTTCGATCGGTAGGGGTTCTGAGAGGAAGGTCCCCCACACTGGAACTGAGACACGGTCCAGACTCCTACGGGAGGCAGCAGTGAGGAATATTGGTCAATGGACGAGAGTCTGAACCAGCCAAGTAGCGTGCAGGATGACTGCCCTATGGGTTGTAAACTGCTTTTATGCGGGGATAAAGTGGGGAACGTGTTCTCTATTGCAGGTACCGCATGAATAAGGACCGGCTAATTC
>GV2UCFN02JP11B
GGTGAGTAACGCGTATCCAACCTACCTATTACCACGGGATAACCCGGCGAAAGTCGGACTAATACCGTATGCGGTCCTCCAATGGCATCAGCAGTGGACTAAAGGTTTGGCGGTAATGGATGGGGATGCGTCCGATTAGCTAGTTGGTGAGGTAATGGCTCACCAAGGCTTCGATCGGTAGGGGTTCTGAGAGGAAGGTCCCCCACACTGGAACTGAGACACGGTCCAGACTCCTACGGGAGGCAGCAGTGAGGAATATTGGTCAATGGACGAGAGTCTGAACCAGCCAAGTAGCGTGCAGGATGACTGCCCTATGGGTTGTAAACTGCTTTTATGCGGGGATAAAGTGGGGAACGTGTTCTCTATTGCAGGTACCGCATGAATAAGGACCGGCTAATTC
>GV2UCFN02HHBU5
GGTGAGTAACGCGTATCCAACCTACCTATTACCACGGGATAACCCGGCGAAAGTCGGACTAATACCGTATGCGGTCCTCCAATGGCATCAGCAGTGGACTAAAGGTTTGGCGGTAATGGATGGGGATGCGTCCGATTAGCTAGTTGGTGAGGTAATGGCTCACCAAGGCTTCGATCGGTAGGGGTTCTGAGAGGAAGGTCCCCCACACTGGAACTGAGACACGGTCCAGACTCCTACGGGAGGCAGCAGTGAGGAATATTGGTCAATGGACGAGAGTCTGAACCAGCCAAGTAGCGTGCAGGATGACTGCCCTATGGGTTGTAAACTGCTTTTATGCGGGGATAAAGTGGGGAACGTGTTCTCTATTGCAGGTACCGCATGAATAAGGACCGGCTAATTC
>GV2UCFN02GZF1O
GGTGAGTAACGCGTATCCAACCTACCTATTACCACGGGATAACCCGGCGAAAGTCGGACTAATACCGTATGCGGTCCTCCAATGGCATCAGCAGTGGACTAAAGGTTTGGCGGTAATGGATGGGGATGCGTCCGATTAGCTAGTTGGTGAGGTAATGGCTCACCAAGGCTTCGATCGGTAGGGGTTCTGAGAGGAAGGTCCCCCACACTGGAACTGAGACACGGTCCAGACTCCTACGGGAGGCAGCAGTGAGGAATATTGGTCAATGGACGAGAGTCTGAACCAGCCAAGTAGCGTGCAGGATGACTGCCCTATGGGTTGTAAACTGCTTTTATGCGGGGATAAAGTGGGGAACGTGTTCTCTATTGCAGGTACCGCATGAATAAGGACCGGCTAATTC
>GV2UCFN02G9M9B
GGTGAGTAACGCGTATCCAACCTACCTATTACCACGGGATAACCCGGCGAAAGTCGGACTAATACCGTATGCGGTCCTCCAATGGCATCAGCAGTGGACTAAAGGTTTGGCGGTAATGGATGGGGATGCGTCCGATTAGCTAGTTGGTGAGGTAATGGCTCACCAAGGCTTCGATCGGTAGGGGTTCTGAGAGGAAGGTCCCCCACACTGGAACTGAGACACGGTCCAGACTCCTACGGGAGGCAGCAGTGAGGAATATTGGTCAATGGACGAGAGTCTGAACCAGCCAAGTAGCGTGCAGGATGACTGCCCTATGGGTTGTAAACTGCTTTTATGCGGGGATAAAGTGGGGAACGTGTTCTCTATTGCAGGTACCGCATGAATAAGGACCGGCTAATTC
>GV2UCFN02F81R3
GGTGAGTAACGCGTATCCAACCTACCTATTACCACGGGATAACCCGGCGAAAGTCGGACTAATACCGTATGCGGTCCTCCAATGGCATCAGCAGTGGACTAAAGGTTTGGCGGTAATGGATGGGGATGCGTCCGATTAGCTAGTTGGTGAGGTAATGGCTCACCAAGGCTTCGATCGGTAGGGGTTCTGAGAGGAAGGTCCCCCACACTGGAACTGAGACACGGTCCAGACTCCTACGGGAGGCAGCAGTGAGGAATATTGGTCAATGGACGAGAGTCTGAACCAGCCAAGTAGCGTGCAGGATGACTGCCCTATGGGTTGTAAACTGCTTTTATGCGGGGATAAAGTGGGGAACGTGTTCTCTATTGCAGGTACCGCATGAATAAGGACCGGCTAATTC
>GV2UCFN02JVPES
GGTGAGTAACGCGTATCCAACCTACCTATTACCACGGGATAACCCGGCGAAAGTCGGACTAATACCGTATGCGGTCCTCCAATGGCATCAGCAGTGGACTAAAGGTTTGGCGGTAATGGATGGGGATGCGTCCGATTAGCTAGTTGGTGAGGTAATGGCTCACCAAGGCTTCGATCGGTAGGGGTTCTGAGAGGAAGGTCCCCCACACTGGAACTGAGACACGGTCCAGACTCCTACGGGAGGCAGCAGTGAGGAATATTGGTCAATGGACGAGAGTCTGAACCAGCCAAGTAGCGTGCAGGATGACTGCCCTATGGGTTGTAAACTGCTTTTATGCGGGGATAAAGTGGGGAACGTGTTCTCTATTGCAGGTACCGCATGAATAAGGACCGGCTAATTC
>GV2UCFN02F5TAG
GGTGAGTAACGCGTATCCAACCTACCTATTACCACGGGATAACCCGGCGAAAGTCGGACTAATACCGTATGCGGTCCTCCAATGGCATCAGCAGTGGACTAAAGGTTTGGCGGTAATGGATGGGGATGCGTCCGATTAGCTAGTTGGTGAGGTAATGGCTCACCAAGGCTTCGATCGGTAGGGGTTCTGAGAGGAAGGTCCCCCACACTGGAACTGAGACACGGTCCAGACTCCTACGGGAGGCAGCAGTGAGGAATATTGGTCAATGGACGAGAGTCTGAACCAGCCAAGTAGCGTGCAGGATGACTGCCCTATGGGTTGTAAACTGCTTTTATGCGGGGATAAAGTGGGGAACGTGTTCTCTATTGCAGGTACCGCATGAATAAGGACCGGCTAATTC
>GV2UCFN02INFJ5
GGTGAGTAACGCGTATCCAACCTACCTATTACCACGGGATAACCCGGCGAAAGTCGGACTAATACCGTATGCGGTCCTCCAATGGCATCAGCAGTGGACTAAAGGTTTGGCGGTAATGGATGGGGATGCGTCCGATTAGCTAGTTGGTGAGGTAATGGCTCACCAAGGCTTCGATCGGTAGGGGTTCTGAGAGGAAGGTCCCCCACACTGGAACTGAGACACGGTCCAGACTCCTACGGGAGGCAGCAGTGAGGAATATTGGTCAATGGACGAGAGTCTGAACCAGCCAAGTAGCGTGCAGGATGACTGCCCTATGGGTTGTAAACTGCTTTTATGCGGGGATAAAGTGGGGAACGTGTTCTCTATTGCAGGTACCGCATGAATAAGGACCGGCTAATTC
>GV2UCFN02JXKQB
GGTGAGTAACGCGTATCCAACCTACCTATTACCACGGGATAACCCGGCGAAAGTCGGACTAATACCGTATGCGGTCCTCCAATGGCATCAGCAGTGGACTAAAGGTTTGGCGGTAATGGATGGGGATGCGTCCGATTAGCTAGTTGGTGAGGTAATGGCTCACCAAGGCTTCGATCGGTAGGGGTTCTGAGAGGAAGGTCCCCCACACTGGAACTGAGACACGGTCCAGACTCCTACGGGAGGCAGCAGTGAGGAATATTGGTCAATGGACGAGAGTCTGAACCAGCCAAGTAGCGTGCAGGATGACTGCCCTATGGGTTGTAAACTGCTTTTATGCGGGGATAAAGTGGGGAACGTGTTCTCTATTGCAGGTACCGCATGAATAAGGACCGGCTAATTC
>GV2UCFN02IX44W
GGTGAGTAACGCGTATCCAACCTACCTATTACCACGGGATAACCCGGCGAAAGTCGGACTAATACCGTATGCGGTCCTCCAATGGCATCAGCAGTGGACTAAAGGTTTGGCGGTAATGGATGGGGATGCGTCCGATTAGCTAGTTGGTGAGGTAATGGCTCACCAAGGCTTCGATCGGTAGGGGTTCTGAGAGGAAGGTCCCCCACACTGGAACTGAGACACGGTCCAGACTCCTACGGGAGGCAGCAGTGAGGAATATTGGTCAATGGACGAGAGTCTGAACCAGCCAAGTAGCGTGCAGGATGACTGCCCTATGGGTTGTAAACTGCTTTTATGCGGGGATAAAGTGGGGAACGTGTTCTCTATTGCAGGTACCGCATGAATAAGGACCGGCTAATTC
>GV2UCFN02G9FLJ
GGTGAGTAACGCGTATCCAACCTACCTATTACCACGGGATAACCCGGCGAAAGTCGGACTAATACCGTATGCGGTCCTCCAATGGCATCAGCAGTGGACTAAAGGTTTGGCGGTAATGGATGGGGATGCGTCCGATTAGCTAGTTGGTGAGGTAATGGCTCACCAAGGCTTCGATCGGTAGGGGTTCTGAGAGGAAGGTCCCCCACACTGGAACTGAGACACGGTCCAGACTCCTACGGGAGGCAGCAGTGAGGAATATTGGTCAATGGACGAGAGTCTGAACCAGCCAAGTAGCGTGCAGGATGACTGCCCTATGGGTTGTAAACTGCTTTTATGCGGGGATAAAGTGGGGAACGTGTTCTCTATTGCAGGTACCGCATGAATAAGGACCGGCTAATTC
>GV2UCFN02I6TZ5
GGTGAGTAACGCGTATCCAACCTACCTATTACCACGGGATAACCCGGCGAAAGTCGGACTAATACCGTATGCGGTCCTCCAATGGCATCAGCAGTGGACTAAAGGTTTGGCGGTAATGGATGGGGATGCGTCCGATTAGCTAGTTGGTGAGGTAATGGCTCACCAAGGCTTCGATCGGTAGGGGTTCTGAGAGGAAGGTCCCCCACACTGGAACTGAGACACGGTCCAGACTCCTACGGGAGGCAGCAGTGAGGAATATTGGTCAATGGACGAGAGTCTGAACCAGCCAAGTAGCGTGCAGGATGACTGCCCTATGGGTTGTAAACTGCTTTTATGCGGGGATAAAGTGGGGAACGTGTTCTCTATTGCAGGTACCGCATGAATAAGGACCGGCTAATTC
>GV2UCFN02G7ZER
GGTGAGTAACGCGTATCCAACCTACCTATTACCACGGGATAACCCGGCGAAAGTCGGACTAATACCGTATGCGGTCCTCCAATGGCATCAGCAGTGGACTAAAGGTTTGGCGGTAATGGATGGGGATGCGTCCGATTAGCTAGTTGGTGAGGTAATGGCTCACCAAGGCTTCGATCGGTAGGGGTTCTGAGAGGAAGGTCCCCCACACTGGAACTGAGACACGGTCCAGACTCCTACGGGAGGCAGCAGTGAGGAATATTGGTCAATGGACGAGAGTCTGAACCAGCCAAGTAGCGTGCAGGATGACTGCCCTATGGGTTGTAAACTGCTTTTATGCGGGGATAAAGTGGGGAACGTGTTCTCTATTGCAGGTACCGCATGAATAAGGACCGGCTAATTC
>GV2UCFN02HF74X
GGTGAGTAACGCGTATCCAACCTACCTATTACCACGGGATAACCCGGCGAAAGTCGGACTAATACCGTATGCGGTCCTCCAATGGCATCAGCAGTGGACTAAAGGTTTGGCGGTAATGGATGGGGATGCGTCCGATTAGCTAGTTGGTGAGGTAATGGCTCACCAAGGCTTCGATCGGTAGGGGTTCTGAGAGGAAGGTCCCCCACACTGGAACTGAGACACGGTCCAGACTCCTACGGGAGGCAGCAGTGAGGAATATTGGTCAATGGACGAGAGTCTGAACCAGCCAAGTAGCGTGCAGGATGACTGCCCTATGGGTTGTAAACTGCTTTTATGCGGGGATAAAGTGGGGAACGTGTTCTCTATTGCAGGTACCGCATGAATAAGGACCGGCTAATTC
>GV2UCFN02FWXX9
GGTGAGTAACGCGTATCCAACCTACCTATTACCACGGGATAACCCGGCGAAAGTCGGACTAATACCGTATGCGGTCCTCCAATGGCATCAGCAGTGGACTAAAGGTTTGGCGGTAATGGATGGGGATGCGTCCGATTAGCTAGTTGGTGAGGTAATGGCTCACCAAGGCTTCGATCGGTAGGGGTTCTGAGAGGAAGGTCCCCCACACTGGAACTGAGACACGGTCCAGACTCCTACGGGAGGCAGCAGTGAGGAATATTGGTCAATGGACGAGAGTCTGAACCAGCCAAGTAGCGTGCAGGATGACTGCCCTATGGGTTGTAAACTGCTTTTATGCGGGGATAAAGTGGGGAACGTGTTCTCTATTGCAGGTACCGCATGAATAAGGACCGGCTAATTC
>GV2UCFN02IG3HY
GGTGAGTAACGCGTATCCAACCTACCTATTACCACGGGATAACCCGGCGAAAGTCGGACTAATACCGTATGCGGTCCTCCAATGGCATCAGCAGTGGACTAAAGGTTTGGCGGTAATGGATGGGGATGCGTCCGATTAGCTAGTTGGTGAGGTAATGGCTCACCAAGGCTTCGATCGGTAGGGGTTCTGAGAGGAAGGTCCCCCACACTGGAACTGAGACACGGTCCAGACTCCTACGGGAGGCAGCAGTGAGGAATATTGGTCAATGGACGAGAGTCTGAACCAGCCAAGTAGCGTGCAGGATGACTGCCCTATGGGTTGTAAACTGCTTTTATGCGGGGATAAAGTGGGGAACGTGTTCTCTATTGCAGGTACCGCATGAATAAGGACCGGCTAATTC
>GV2UCFN02G753J
GGTGAGTAACGCGTATCCAACCTACCTATTACCACGGGATAACCCGGCGAAAGTCGGACTAATACCGTATGCGGTCCTCCAATGGCATCAGCAGTGGACTAAAGGTTTGGCGGTAATGGATGGGGATGCGTCCGATTAGCTAGTTGGTGAGGTAATGGCTCACCAAGGCTTCGATCGGTAGGGGTTCTGAGAGGAAGGTCCCCCACACTGGAACTGAGACACGGTCCAGACTCCTACGGGAGGCAGCAGTGAGGAATATTGGTCAATGGACGAGAGTCTGAACCAGCCAAGTAGCGTGCAGGATGACTGCCCTATGGGTTGTAAACTGCTTTTATGCGGGGATAAAGTGGGGAACGTGTTCTCTATTGCAGGTACCGCATGAATAAGGACCGGCTAATTC
>GV2UCFN02HQ61Y
GGTGAGTAACGCGTATCCAACCTACCTATTACCACGGGATAACCCGGCGAAAGTCGGACTAATACCGTATGCGGTCCTCCAATGGCATCAGCAGTGGACTAAAGGTTTGGCGGTAATGGATGGGGATGCGTCCGATTAGCTAGTTGGTGAGGTAATGGCTCACCAAGGCTTCGATCGGTAGGGGTTCTGAGAGGAAGGTCCCCCACACTGGAACTGAGACACGGTCCAGACTCCTACGGGAGGCAGCAGTGAGGAATATTGGTCAATGGACGAGAGTCTGAACCAGCCAAGTAGCGTGCAGGATGACTGCCCTATGGGTTGTAAACTGCTTTTATGCGGGGATAAAGTGGGGAACGTGTTCTCTATTGCAGGTACCGCATGAATAAGGACCGGCTAATTC
>GV2UCFN02JCD84
GGTGAGTAACGCGTATCCAACCTACCTATTACCACGGGATAACCCGGCGAAAGTCGGACTAATACCGTATGCGGTCCTCCAATGGCATCAGCAGTGGACTAAAGGTTTGGCGGTAATGGATGGGGATGCGTCCGATTAGCTAGTTGGTGAGGTAATGGCTCACCAAGGCTTCGATCGGTAGGGGTTCTGAGAGGAAGGTCCCCCACACTGGAACTGAGACACGGTCCAGACTCCTACGGGAGGCAGCAGTGAGGAATATTGGTCAATGGACGAGAGTCTGAACCAGCCAAGTAGCGTGCAGGATGACTGCCCTATGGGTTGTAAACTGCTTTTATGCGGGGATAAAGTGGGGAACGTGTTCTCTATTGCAGGTACCGCATGAATAAGGACCGGCTAATTC
>GV2UCFN02J2LUZ
GGTGAGTAACGCGTATCCAACCTACCTATTACCACGGGATAACCCGGCGAAAGTCGGACTAATACCGTATGCGGTCCTCCAATGGCATCAGCAGTGGACTAAAGGTTTGGCGGTAATGGATGGGGATGCGTCCGATTAGCTAGTTGGTGAGGTAATGGCTCACCAAGGCTTCGATCGGTAGGGGTTCTGAGAGGAAGGTCCCCCACACTGGAACTGAGACACGGTCCAGACTCCTACGGGAGGCAGCAGTGAGGAATATTGGTCAATGGACGAGAGTCTGAACCAGCCAAGTAGCGTGCAGGATGACTGCCCTATGGGTTGTAAACTGCTTTTATGCGGGGATAAAGTGGGGAACGTGTTCTCTATTGCAGGTACCGCATGAATAAGGACCGGCTAATTC
>GV2UCFN02FNKBQ
GGTGAGTAACGCGTATCCAACCTACCTATTACCACGGGATAACCCGGCGAAAGTCGGACTAATACCGTATGCGGTCCTCCAATGGCATCAGCAGTGGACTAAAGGTTTGGCGGTAATGGATGGGGATGCGTCCGATTAGCTAGTTGGTGAGGTAATGGCTCACCAAGGCTTCGATCGGTAGGGGTTCTGAGAGGAAGGTCCCCCACACTGGAACTGAGACACGGTCCAGACTCCTACGGGAGGCAGCAGTGAGGAATATTGGTCAATGGACGAGAGTCTGAACCAGCCAAGTAGCGTGCAGGATGACTGCCCTATGGGTTGTAAACTGCTTTTATGCGGGGATAAAGTGGGGAACGTGTTCTCTATTGCAGGTACCGCATGAATAAGGACCGGCTAATTC
>GV2UCFN02IBLHL
GGTGAGTAACGCGTATCCAACCTACCTATTACCACGGGATAACCCGGCGAAAGTCGGACTAATACCGTATGCGGTCCTCCAATGGCATCAGCAGTGGACTAAAGGTTTGGCGGTAATGGATGGGGATGCGTCCGATTAGCTAGTTGGTGAGGTAATGGCTCACCAAGGCTTCGATCGGTAGGGGTTCTGAGAGGAAGGTCCCCCACACTGGAACTGAGACACGGTCCAGACTCCTACGGGAGGCAGCAGTGAGGAATATTGGTCAATGGACGAGAGTCTGAACCAGCCAAGTAGCGTGCAGGATGACTGCCCTATGGGTTGTAAACTGCTTTTATGCGGGGATAAAGTGGGGAACGTGTTCTCTATTGCAGGTACCGCATGAATAAGGACCGGCTAATTC
>GV2UCFN02JTY09
GGTGAGTAACGCGTATCCAACCTACCTATTACCACGGGATAACCCGGCGAAAGTCGGACTAATACCGTATGCGGTCCTCCAATGGCATCAGCAGTGGACTAAAGGTTTGGCGGTAATGGATGGGGATGCGTCCGATTAGCTAGTTGGTGAGGTAATGGCTCACCAAGGCTTCGATCGGTAGGGGTTCTGAGAGGAAGGTCCCCCACACTGGAACTGAGACACGGTCCAGACTCCTACGGGAGGCAGCAGTGAGGAATATTGGTCAATGGACGAGAGTCTGAACCAGCCAAGTAGCGTGCAGGATGACTGCCCTATGGGTTGTAAACTGCTTTTATGCGGGGATAAAGTGGGGAACGTGTTCTCTATTGCAGGTACCGCATGAATAAGGACCGGCTAATTC
>GV2UCFN02JH0YC
GGTGAGTAACGCGTATCCAACCTACCTATTACCACGGGATAACCCGGCGAAAGTCGGACTAATACCGTATGCGGTCCTCCAATGGCATCAGCAGTGGACTAAAGGTTTGGCGGTAATGGATGGGGATGCGTCCGATTAGCTAGTTGGTGAGGTAATGGCTCACCAAGGCTTCGATCGGTAGGGGTTCTGAGAGGAAGGTCCCCCACACTGGAACTGAGACACGGTCCAGACTCCTACGGGAGGCAGCAGTGAGGAATATTGGTCAATGGACGAGAGTCTGAACCAGCCAAGTAGCGTGCAGGATGACTGCCCTATGGGTTGTAAACTGCTTTTATGCGGGGATAAAGTGGGGAACGTGTTCTCTATTGCAGGTACCGCATGAATAAGGACCGGCTAATTC
>GV2UCFN02JWRF1
GGTGAGTAACGCGTATCCAACCTACCTATTACCACGGGATAACCCGGCGAAAGTCGGACTAATACCGTATGCGGTCCTCCAATGGCATCAGCAGTGGACTAAAGGTTTGGCGGTAATGGATGGGGATGCGTCCGATTAGCTAGTTGGTGAGGTAATGGCTCACCAAGGCTTCGATCGGTAGGGGTTCTGAGAGGAAGGTCCCCCACACTGGAACTGAGACACGGTCCAGACTCCTACGGGAGGCAGCAGTGAGGAATATTGGTCAATGGACGAGAGTCTGAACCAGCCAAGTAGCGTGCAGGATGACTGCCCTATGGGTTGTAAACTGCTTTTATGCGGGGATAAAGTGGGGAACGTGTTCTCTATTGCAGGTACCGCATGAATAAGGACCGGCTAATTC
>GV2UCFN02H2IQ8
GGTGAGTAACGCGTATCCAACCTACCTATTACCACGGGATAACCCGGCGAAAGTCGGACTAATACCGTATGCGGTCCTCCAATGGCATCAGCAGTGGACTAAAGGTTTGGCGGTAATGGATGGGGATGCGTCCGATTAGCTAGTTGGTGAGGTAATGGCTCACCAAGGCTTCGATCGGTAGGGGTTCTGAGAGGAAGGTCCCCCACACTGGAACTGAGACACGGTCCAGACTCCTACGGGAGGCAGCAGTGAGGAATATTGGTCAATGGACGAGAGTCTGAACCAGCCAAGTAGCGTGCAGGATGACTGCCCTATGGGTTGTAAACTGCTTTTATGCGGGGATAAAGTGGGGAACGTGTTCTCTATTGCAGGTACCGCATGAATAAGGACCGGCTAATTC
>GV2UCFN02JECDT
GGTGAGTAACGCGTATCCAACCTACCTATTACCACGGGATAACCCGGCGAAAGTCGGACTAATACCGTATGCGGTCCTCCAATGGCATCAGCAGTGGACTAAAGGTTTGGCGGTAATGGATGGGGATGCGTCCGATTAGCTAGTTGGTGAGGTAATGGCTCACCAAGGCTTCGATCGGTAGGGGTTCTGAGAGGAAGGTCCCCCACACTGGAACTGAGACACGGTCCAGACTCCTACGGGAGGCAGCAGTGAGGAATATTGGTCAATGGACGAGAGTCTGAACCAGCCAAGTAGCGTGCAGGATGACTGCCCTATGGGTTGTAAACTGCTTTTATGCGGGGATAAAGTGGGGAACGTGTTCTCTATTGCAGGTACCGCATGAATAAGGACCGGCTAATTC
>GV2UCFN02IGM9V
GGTGAGTAACGCGTATCCAACCTACCTATTACCACGGGATAACCCGGCGAAAGTCGGACTAATACCGTATGCGGTCCTCCAATGGCATCAGCAGTGGACTAAAGGTTTGGCGGTAATGGATGGGGATGCGTCCGATTAGCTAGTTGGTGAGGTAATGGCTCACCAAGGCTTCGATCGGTAGGGGTTCTGAGAGGAAGGTCCCCCACACTGGAACTGAGACACGGTCCAGACTCCTACGGGAGGCAGCAGTGAGGAATATTGGTCAATGGACGAGAGTCTGAACCAGCCAAGTAGCGTGCAGGATGACTGCCCTATGGGTTGTAAACTGCTTTTATGCGGGGATAAAGTGGGGAACGTGTTCTCTATTGCAGGTACCGCATGAATAAGGACCGGCTAATTC
>GV2UCFN02GSUL2
GGTGAGTAACGCGTATCCAACCTACCTATTACCACGGGATAACCCGGCGAAAGTCGGACTAATACCGTATGCGGTCCTCCAATGGCATCAGCAGTGGACTAAAGGTTTGGCGGTAATGGATGGGGATGCGTCCGATTAGCTAGTTGGTGAGGTAATGGCTCACCAAGGCTTCGATCGGTAGGGGTTCTGAGAGGAAGGTCCCCCACACTGGAACTGAGACACGGTCCAGACTCCTACGGGAGGCAGCAGTGAGGAATATTGGTCAATGGACGAGAGTCTGAACCAGCCAAGTAGCGTGCAGGATGACTGCCCTATGGGTTGTAAACTGCTTTTATGCGGGGATAAAGTGGGGAACGTGTTCTCTATTGCAGGTACCGCATGAATAAGGACCGGCTAATTC
>GV2UCFN02H4MJ2
GGTGAGTAACGCGTATCCAACCTACCTATTACCACGGGATAACCCGGCGAAAGTCGGACTAATACCGTATGCGGTCCTCCAATGGCATCAGCAGTGGACTAAAGGTTTGGCGGTAATGGATGGGGATGCGTCCGATTAGCTAGTTGGTGAGGTAATGGCTCACCAAGGCTTCGATCGGTAGGGGTTCTGAGAGGAAGGTCCCCCACACTGGAACTGAGACACGGTCCAGACTCCTACGGGAGGCAGCAGTGAGGAATATTGGTCAATGGACGAGAGTCTGAACCAGCCAAGTAGCGTGCAGGATGACTGCCCTATGGGTTGTAAACTGCTTTTATGCGGGGATAAAGTGGGGAACGTGTTCTCTATTGCAGGTACCGCATGAATAAGGACCGGCTAATTC
>GV2UCFN02GTPB2
GGTGAGTAACGCGTATCCAACCTACCTATTACCACGGGATAACCCGGCGAAAGTCGGACTAATACCGTATGCGGTCCTCCAATGGCATCAGCAGTGGACTAAAGGTTTGGCGGTAATGGATGGGGATGCGTCCGATTAGCTAGTTGGTGAGGTAATGGCTCACCAAGGCTTCGATCGGTAGGGGTTCTGAGAGGAAGGTCCCCCACACTGGAACTGAGACACGGTCCAGACTCCTACGGGAGGCAGCAGTGAGGAATATTGGTCAATGGACGAGAGTCTGAACCAGCCAAGTAGCGTGCAGGATGACTGCCCTATGGGTTGTAAACTGCTTTTATGCGGGGATAAAGTGGGGAACGTGTTCTCTATTGCAGGTACCGCATGAATAAGGACCGGCTAATTC
>GV2UCFN02GV17D
GGTGAGTAACGCGTATCCAACCTACCTATTACCACGGGATAACCCGGCGAAAGTCGGACTAATACCGTATGCGGTCCTCCAATGGCATCAGCAGTGGACTAAAGGTTTGGCGGTAATGGATGGGGATGCGTCCGATTAGCTAGTTGGTGAGGTAATGGCTCACCAAGGCTTCGATCGGTAGGGGTTCTGAGAGGAAGGTCCCCCACACTGGAACTGAGACACGGTCCAGACTCCTACGGGAGGCAGCAGTGAGGAATATTGGTCAATGGACGAGAGTCTGAACCAGCCAAGTAGCGTGCAGGATGACTGCCCTATGGGTTGTAAACTGCTTTTATGCGGGGATAAAGTGGGGAACGTGTTCTCTATTGCAGGTACCGCATGAATAAGGACCGGCTAATTC
