# Supplementary material for: Investigation of the Effect of Type 2 Diabetes Mellitus on Subgingival Plaque Microbiota by High-Throughput 16S rDNA Pyrosequencing
Source: PLoS One. 2013 Apr 22;8(4):e61516. doi: 10.1371/journal.pone.0061516 (PMC3632544; doi:10.1371/journal.pone.0061516)
Supplement: File S1 — FASTA-format sequences for all the OTUs. Sequences for each OTU are provided in a FASTA-format file. (ZIP) [file pone.0061516.s004.zip › OTU.allseq/Otu0195.fasta]

>GV2UCFN02JCGPH
GGTGAGTAACACGTAGACAACCTGCCGATCAGATGGGGACAACATTCCGAAAGGAATGCTAATACCGAATGGCGTGGAGGGAAGGCATCTTCCTTTCATGAAAGATGGCCTCTATATATAAGCTATCACTGATCGATGGGTCTGCGTCTGATTAGCTAGTAGGTAAGGTAACGGCTTACCTAGGCGACGATCAGTAGCCGGTCTGAGAGGATGAACGGCCACATTGGGACTGAGACACGGCCCAGACTCCTACGGGAGGCAGCAGTGGGGAATCTTCCGCAATGGGCGCAAGCCTGACGGAGCAACGCCGCGTGAGTGAAGAAGGTCTTCGGATCGTAAAGCTCTGTTGAAGGGGACGAACGTACATAAGTTGAATAAGCTTATGTAATGACGGTACCTTTTGAGGAAGCCACGGCTAACTA
>GV2UCFN02HGHM2
GGTGAGTAACACGTAGACAACCTGCCGATCAGATGGGGACAACATTCCGAAAGGAATGCTAATACCGAATGGCGTGGAGGGAAGGCATCTTCCTTTCATGAAAGATGGCCTCTATATATAAGCTATCACTGATCGATGGGTCTGCGTCTGATTAGCTAGTAGGTAAGGTAACGGCTTACCTAGGCGACGATCAGTAGCCGGTCTGAGAGGATGAACGGCCACATTGGGACTGAGACACGGCCCAGACTCCTACGGGAGGCAGCAGTGGGGAATCTTCCGCAATGGGCGCAAGCCTGACGGAGCAACGCCGCGTGAGTGAAGAAGGTCTTCGGATCGTAAAGCTCTGTTGAAGGGGACGAACGTACATAAGTTGAATAAGCTTATGTAATGACGGTACCTTTTGAGGAAGCCACGGCTAACTA
>GV2UCFN02IXPLE
GGTGAGTAACACGTAGACAACCTGCCGATCAGATGGGGACAACATTCCGAAAGGAATGCTAATACCGAATGGCGTGGAGGGAAGGCATCTTCCTTTCATGAAAGATGGCCTCTATATATAAGCTATCACTGATCGATGGGTCTGCGTCTGATTAGCTAGTAGGTAAGGTAACGGCTTACCTAGGCGACGATCAGTAGCCGGTCTGAGAGGATGAACGGCCACATTGGGACTGAGACACGGCCCAGACTCCTACGGGAGGCAGCAGTGGGGAATCTTCCGCAATGGGCGCAAGCCTGACGGAGCAACGCCGCGTGAGTGAAGAAGGTCTTCGGATCGTAAAGCTCTGTTGAAGGGGACGAACGTACATAAGTTGAATAAGCTTATGTAATGACGGTACCTTTTGAGGAAGCCACGGCTAACTA
>GV2UCFN02JMYKO
GGTGAGTAACACGTAGACAACCTGCCGATCAGATGGGGACAACATTCCGAAAGGAATGCTAATACCGAATGGCGTGGAGGGAAGGCATCTTCCTTTCATGAAAGATGGCCTCTATATATAAGCTATCACTGATCGATGGGTCTGCGTCTGATTAGCTAGTAGGTAAGGTAACGGCTTACCTAGGCGACGATCAGTAGCCGGTCTGAGAGGATGAACGGCCACATTGGGACTGAGACACGGCCCAGACTCCTACGGGAGGCAGCAGTGGGGAATCTTCCGCAATGGGCGCAAGCCTGACGGAGCAACGCCGCGTGAGTGAAGAAGGTCTTCGGATCGTAAAGCTCTGTTGAAGGGGACGAACGTACATAAGTTGAATAAGCTTATGTAATGACGGTACCTTTTGAGGAAGCCACGGCTAACTA
>GV2UCFN02FPC2S
GGTGAGTAACACGTAGACAACCTGCCGATCAGATGGGGACAACATTCCGAAAGGAATGCTAATACCGAATGGCGTGGAGGGAAGGCATCTTCCTTTCATGAAAGATGGCCTCTATATATAAGCTATCACTGATCGATGGGTCTGCGTCTGATTAGCTAGTAGGTAAGGTAACGGCTTACCTAGGCGACGATCAGTAGCCGGTCTGAGAGGATGAACGGCCACATTGGGACTGAGACACGGCCCAGACTCCTACGGGAGGCAGCAGTGGGGAATCTTCCGCAATGGGCGCAAGCCTGACGGAGCAACGCCGCGTGAGTGAAGAAGGTCTTCGGATCGTAAAGCTCTGTTGAAGGGGACGAACGTACATAAGTTGAATAAGCTTATGTAATGACGGTACCTTTTGAGGAAGCCACGGCTAACTA
>GV2UCFN02IEVVL
GGTGAGTAACACGTAGACAACCTGCCGATCAGATGGGGACAACATTCCGAAAGGAATGCTAATACCGAATGGCGTGGAGGGAAGGCATCTTCCTTTCATGAAAGATGGCCTCTATATATAAGCTATCACTGATCGATGGGTCTGCGTCTGATTAGCTAGTAGGTAAGGTAACGGCTTACCTAGGCGACGATCAGTAGCCGGTCTGAGAGGATGAACGGCCACATTGGGACTGAGACACGGCCCAGACTCCTACGGGAGGCAGCAGTGGGGAATCTTCCGCAATGGGCGCAAGCCTGACGGAGCAACGCCGCGTGAGTGAAGAAGGTCTTCGGATCGTAAAGCTCTGTTGAAGGGGACGAACGTACATAAGTTGAATAAGCTTATGTAATGACGGTACCTTTTGAGGAAGCCACGGCTAACTA
>GV2UCFN02F6770
GGTGAGTAACACGTAGACAACCTGCCGATCAGATGGGGACAACATTCCGAAAGGAATGCTAATACCGAATGGCGTGGAGGGAAGGCATCTTCCTTTCATGAAAGATGGCCTCTATATATAAGCTATCACTGATCGATGGGTCTGCGTCTGATTAGCTAGTAGGTAAGGTAACGGCTTACCTAGGCGACGATCAGTAGCCGGTCTGAGAGGATGAACGGCCACATTGGGACTGAGACACGGCCCAGACTCCTACGGGAGGCAGCAGTGGGGAATCTTCCGCAATGGGCGCAAGCCTGACGGAGCAACGCCGCGTGAGTGAAGAAGGTCTTCGGATCGTAAAGCTCTGTTGAAGGGGACGAACGTACATAAGTTGAATAAGCTTATGTAATGACGGTACCTTTTGAGGAAGCCACGGCTAACTA
>GV2UCFN02HID0A
GGTGAGTAACACGTAGACAACCTGCCGATCAGATGGGGACAACATTCCGAAAGGAATGCTAATACCGAATGGCGTGGAGGGAAGGCATCTTCCTTTCATGAAAGATGGCCTCTATATATAAGCTATCACTGATCGATGGGTCTGCGTCTGATTAGCTAGTAGGTAAGGTAACGGCTTACCTAGGCGACGATCAGTAGCCGGTCTGAGAGGATGAACGGCCACATTGGGACTGAGACACGGCCCAGACTCCTACGGGAGGCAGCAGTGGGGAATCTTCCGCAATGGGCGCAAGCCTGACGGAGCAACGCCGCGTGAGTGAAGAAGGTCTTCGGATCGTAAAGCTCTGTTGAAGGGGACGAACGTACATAAGTTGAATAAGCTTATGTAATGACGGTACCTTTTGAGGAAGCCACGGCTAACTA
>GV2UCFN02F3GIW
GGTGAGTAACACGTAGACAACCTGCCGATCAGATGGGGACAACATTCCGAAAGGAATGCTAATACCGAATGGCGTGGAGGGAAGGCATCTTCCTTTCATGAAAGATGGCCTCTATATATAAGCTATCACTGATCGATGGGTCTGCGTCTGATTAGCTAGTAGGTAAGGTAACGGCTTACCTAGGCGACGATCAGTAGCCGGTCTGAGAGGATGAACGGCCACATTGGGACTGAGACACGGCCCAGACTCCTACGGGAGGCAGCAGTGGGGAATCTTCCGCAATGGGCGCAAGCCTGACGGAGCAACGCCGCGTGAGTGAAGAAGGTCTTCGGATCGTAAAGCTCTGTTGAAGGGGACGAACGTACATAAGTTGAATAAGCTTATGTAATGACGGTACCTTTTGAGGAAGCCACGGCTAACTA
>GV2UCFN02FLQX1
GGTGAGTAACACGTAGACAACCTGCCGATCAGATGGGGACAACATTCCGAAAGGAATGCTAATACCGAATGGCGTGGAGGGAAGGCATCTTCCTTTCATGAAAGATGGCCTCTATATATAAGCTATCACTGATCGATGGGTCTGCGTCTGATTAGCTAGTAGGTAAGGTAACGGCTTACCTAGGCGACGATCAGTAGCCGGTCTGAGAGGATGAACGGCCACATTGGGACTGAGACACGGCCCAGACTCCTACGGGAGGCAGCAGTGGGGAATCTTCCGCAATGGGCGCAAGCCTGACGGAGCAACGCCGCGTGAGTGAAGAAGGTCTTCGGATCGTAAAGCTCTGTTGAAGGGGACGAACGTACATAAGTTGAATAAGCTTATGTAATGACGGTACCTTTTGAGGAAGCCACGGCTAACTA
>GV2UCFN02GVM8B
GGTGAGTAACACGTAGACAACCTGCCGATCAGATGGGGACAACATTCCGAAAGGAATGCTAATACCGAATGGCGTGGAGGGAAGGCATCTTCCTTTCATGAAAGATGGCCTCTATATATAAGCTATCACTGATCGATGGGTCTGCGTCTGATTAGCTAGTAGGTAAGGTAACGGCTTACCTAGGCGACGATCAGTAGCCGGTCTGAGAGGATGAACGGCCACATTGGGACTGAGACACGGCCCAGACTCCTACGGGAGGCAGCAGTGGGGAATCTTCCGCAATGGGCGCAAGCCTGACGGAGCAACGCCGCGTGAGTGAAGAAGGTCTTCGGATCGTAAAGCTCTGTTGAAGGGGACGAACGTACATAAGTTGAATAAGCTTATGTAATGACGGTACCTTTTGAGGAAGCCACGGCTAACTA
>GV2UCFN02HTFHX
GGTGAGTAACACGTAGACAACCTGCCGATCAGATGGGGACAACATTCCGAAAGGAATGCTAATACCGAATGGCGTGGAGGGAAGGCATCTTCCTTTCATGAAAGATGGCCTCTATATATAAGCTATCACTGATCGATGGGTCTGCGTCTGATTAGCTAGTAGGTAAGGTAACGGCTTACCTAGGCGACGATCAGTAGCCGGTCTGAGAGGATGAACGGCCACATTGGGACTGAGACACGGCCCAGACTCCTACGGGAGGCAGCAGTGGGGAATCTTCCGCAATGGGCGCAAGCCTGACGGAGCAACGCCGCGTGAGTGAAGAAGGTCTTCGGATCGTAAAGCTCTGTTGAAGGGGACGAACGTACATAAGTTGAATAAGCTTATGTAATGACGGTACCTTTTGAGGAAGCCACGGCTAACTA
>GV2UCFN02IIE5K
GGTGAGTAACACGTAGACAACCTGCCGATCAGATGGGGACAACATTCCGAAAGGAATGCTAATACCGAATGGCGTGGAGGGAAGGCATCTTCCTTTCATGAAAGATGGCCTCTATATATAAGCTATCACTGATCGATGGGTCTGCGTCTGATTAGCTAGTAGGTAAGGTAACGGCTTACCTAGGCGACGATCAGTAGCCGGTCTGAGAGGATGAACGGCCACATTGGGACTGAGACACGGCCCAGACTCCTACGGGAGGCAGCAGTGGGGAATCTTCCGCAATGGGCGCAAGCCTGACGGAGCAACGCCGCGTGAGTGAAGAAGGTCTTCGGATCGTAAAGCTCTGTTGAAGGGGACGAACGTACATAAGTTGAATAAGCTTATGTAATGACGGTACCTTTTGAGGAAGCCACGGCTAACTA
>GV2UCFN02FNVRV
GGTGAGTAACACGTAGACAACCTGCCGATCAGATGGGGACAACATTCCGAAAGGAATGCTAATACCGAATGGCGTGGAGGGAAGGCATCTTCCTTTCATGAAAGATGGCCTCTATATATAAGCTATCACTGATCGATGGGTCTGCGTCTGATTAGCTAGTAGGTAAGGTAACGGCTTACCTAGGCGACGATCAGTAGCCGGTCTGAGAGGATGAACGGCCACATTGGGACTGAGACACGGCCCAGACTCCTACGGGAGGCAGCAGTGGGGAATCTTCCGCAATGGGCGCAAGCCTGACGGAGCAACGCCGCGTGAGTGAAGAAGGTCTTCGGATCGTAAAGCTCTGTTGAAGGGGACGAACGTACATAAGTTGAATAAGCTTATGTAATGACGGTACCTTTTGAGGAAGCCACGGCTAACTA
>GV2UCFN02JE1LA
GGTGAGTAACACGTAGACAACCTGCCGATCAGATGGGGACAACATTCCGAAAGGAATGCTAATACCGAATGGCGTGGAGGGAAGGCATCTTCCTTTCATGAAAGATGGCCTCTATATATAAGCTATCACTGATCGATGGGTCTGCGTCTGATTAGCTAGTAGGTAAGGTAACGGCTTACCTAGGCGACGATCAGTAGCCGGTCTGAGAGGATGAACGGCCACATTGGGACTGAGACACGGCCCAGACTCCTACGGGAGGCAGCAGTGGGGAATCTTCCGCAATGGGCGCAAGCCTGACGGAGCAACGCCGCGTGAGTGAAGAAGGTCTTCGGATCGTAAAGCTCTGTTGAAGGGGACGAACGTACATAAGTTGAATAAGCTTATGTAATGACGGTACCTTTTGAGGAAGCCACGGCTAACTA
>GV2UCFN02JJEO5
GGTGAGTAACACGTAGACAACCTGCCGATCAGATGGGGACAACATTCCGAAAGGAATGCTAATACCGAATGGCGTGGAGGGAAGGCATCTTCCTTTCATGAAAGATGGCCTCTATATATAAGCTATCACTGATCGATGGGTCTGCGTCTGATTAGCTAGTAGGTAAGGTAACGGCTTACCTAGGCGACGATCAGTAGCCGGTCTGAGAGGATGAACGGCCACATTGGGACTGAGACACGGCCCAGACTCCTACGGGAGGCAGCAGTGGGGAATCTTCCGCAATGGGCGCAAGCCTGACGGAGCAACGCCGCGTGAGTGAAGAAGGTCTTCGGATCGTAAAGCTCTGTTGAAGGGGACGAACGTACATAAGTTGAATAAGCTTATGTAATGACGGTACCTTTTGAGGAAGCCACGGCTAACTA
>GV2UCFN02JG3BC
GGTGAGTAACACGTAGACAACCTGCCGATCAGATGGGGACAACATTCCGAAAGGAATGCTAATACCGAATGGCGTGGAGGGAAGGCATCTTCCTTTCATGAAAGATGGCCTCTATATATAAGCTATCACTGATCGATGGGTCTGCGTCTGATTAGCTAGTAGGTAAGGTAACGGCTTACCTAGGCGACGATCAGTAGCCGGTCTGAGAGGATGAACGGCCACATTGGGACTGAGACACGGCCCAGACTCCTACGGGAGGCAGCAGTGGGGAATCTTCCGCAATGGGCGCAAGCCTGACGGAGCAACGCCGCGTGAGTGAAGAAGGTCTTCGGATCGTAAAGCTCTGTTGAAGGGGACGAACGTACATAAGTTGAATAAGCTTATGTAATGACGGTACCTTTTGAGGAAGCCACGGCTAACTA
>GV2UCFN02JNOF5
GGTGAGTAACACGTAGACAACCTGCCGATCAGATGGGGACAACATTCCGAAAGGAATGCTAATACCGAATGGCGTGGAGGGAAGGCATCTTCCTTTCATGAAAGATGGCCTCTATATATAAGCTATCACTGATCGATGGGTCTGCGTCTGATTAGCTAGTAGGTAAGGTAACGGCTTACCTAGGCGACGATCAGTAGCCGGTCTGAGAGGATGAACGGCCACATTGGGACTGAGACACGGCCCAGACTCCTACGGGAGGCAGCAGTGGGGAATCTTCCGCAATGGGCGCAAGCCTGACGGAGCAACGCCGCGTGAGTGAAGAAGGTCTTCGGATCGTAAAGCTCTGTTGAAGGGGACGAACGTACATAAGTTGAATAAGCTTATGTAATGACGGTACCTTTTGAGGAAGCCACGGCTAACTA
>GV2UCFN02IM4DQ
GGTGAGTAACACGTAGACAACCTGCCGATCAGATGGGGACAACATTCCGAAAGGAATGCTAATACCGAATGGCGTGGAGGGAAGGCATCTTCCTTTCATGAAAGATGGCCTCTATATATAAGCTATCACTGATCGATGGGTCTGCGTCTGATTAGCTAGTAGGTAAGGTAACGGCTTACCTAGGCGACGATCAGTAGCCGGTCTGAGAGGATGAACGGCCACATTGGGACTGAGACACGGCCCAGACTCCTACGGGAGGCAGCAGTGGGGAATCTTCCGCAATGGGCGCAAGCCTGACGGAGCAACGCCGCGTGAGTGAAGAAGGTCTTCGGATCGTAAAGCTCTGTTGAAGGGGACGAACGTACATAAGTTGAATAAGCTTATGTAATGACGGTACCTTTTGAGGAAGCCACGGCTAACTA
>GV2UCFN02G32KR
GGTGAGTAACACGTAGACAACCTGCCGATCAGATGGGGACAACATTCCGAAAGGAATGCTAATACCGAATGGCGTGGAGGGAAGGCATCTTCCTTTCATGAAAGATGGCCTCTATATATAAGCTATCACTGATCGATGGGTCTGCGTCTGATTAGCTAGTAGGTAAGGTAACGGCTTACCTAGGCGACGATCAGTAGCCGGTCTGAGAGGATGAACGGCCACATTGGGACTGAGACACGGCCCAGACTCCTACGGGAGGCAGCAGTGGGGAATCTTCCGCAATGGGCGCAAGCCTGACGGAGCAACGCCGCGTGAGTGAAGAAGGTCTTCGGATCGTAAAGCTCTGTTGAAGGGGACGAACGTACATAAGTTGAATAAGCTTATGTAATGACGGTACCTTTTGAGGAAGCCACGGCTAACTA
