# Supplementary material for: Investigation of the Effect of Type 2 Diabetes Mellitus on Subgingival Plaque Microbiota by High-Throughput 16S rDNA Pyrosequencing
Source: PLoS One. 2013 Apr 22;8(4):e61516. doi: 10.1371/journal.pone.0061516 (PMC3632544; doi:10.1371/journal.pone.0061516)
Supplement: File S1 — FASTA-format sequences for all the OTUs. Sequences for each OTU are provided in a FASTA-format file. (ZIP) [file pone.0061516.s004.zip › OTU.allseq/Otu0196.fasta]

>GV2UCFN02H58ZT
GGTGAGTAATACGTGAGTAACCTGCCCTCTTCTTTGGGATAAGCCTTGGAAACGGGGTCTAATACTGGATATTCCTGTCTGGTCGCATGGCTGGGTGGGGAAAGTTTTTTCGGTGGGGGATGGGCTCGCGGCCTATCAGCTTGTTGGTGGGGTGATGGCCTACCAAGGCGTCGACGGGTAGCCGGCCTGAGAGGGTGACCGGCCACACTGGGACTGAGATACGGCCCAGACTCCTACGGGAGGCAGCAGTGGGGGATATTGCACAATGGGCGCAAGCCTGATGCAGCGACGCCGCGTGGGGGATGACGGCTTTCGGGTTGTAAACCTCTTTCGTCGGGGGACAAGGCTCTGCTTGGTGGTGGGGTTGAGGGTACCCGGTGAAGAAGCGACGGCTAAATA
>GV2UCFN02HPROB
GGTGAGTAATACGTGAGTAACCTGCCCTCTTCTTTGGGATAAGCCTTGGAAACGGGGTCTAATACTGGATATTCCTGTCTGGTCGCATGGCTGGGTGGGGAAAGTTTTTTCGGTGGGGGATGGGCTCGCGGCCTATCAGCTTGTTGGTGGGGTGATGGCCTACCAAGGCGTCGACGGGTAGCCGGCCTGAGAGGGTGACCGGCCACACTGGGACTGAGATACGGCCCAGACTCCTACGGGAGGCAGCAGTGGGGGATATTGCACAATGGGCGCAAGCCTGATGCAGCGACGCCGCGTGGGGGATGACGGCTTTCGGGTTGTAAACCTCTTTCGTCGGGGGACAAGGCTCTGCTTGGTGGTGGGGTTGAGGGTACCCGGTGAAGAAGCGACGGCTAAATA
>GV2UCFN02GVUDB
GGTGAGTAATACGTGAGTAACCTGCCCTCTTCTTTGGGATAAGCCTTGGAAACGGGGTCTAATACTGGATATTCCTGTCTGGTCGCATGGCTGGGTGGGGAAAGTTTTTTCGGTGGGGGATGGGCTCGCGGCCTATCAGCTTGTTGGTGGGGTGATGGCCTACCAAGGCGTCGACGGGTAGCCGGCCTGAGAGGGTGACCGGCCACACTGGGACTGAGATACGGCCCAGACTCCTACGGGAGGCAGCAGTGGGGGATATTGCACAATGGGCGCAAGCCTGATGCAGCGACGCCGCGTGGGGGATGACGGCTTTCGGGTTGTAAACCTCTTTCGTCGGGGGACAAGGCTCTGCTTGGTGGTGGGGTTGAGGGTACCCGGTGAAGAAGCGACGGCTAAATA
>GV2UCFN02GA0QR
GGTGAGTAATACGTGAGTAACCTGCCCTCTTCTTTGGGATAAGCCTTGGAAACGGGGTCTAATACTGGATATTCCTGTCTGGTCGCATGGCTGGGTGGGGAAAGTTTTTTCGGTGGGGGATGGGCTCGCGGCCTATCAGCTTGTTGGTGGGGTGATGGCCTACCAAGGCGTCGACGGGTAGCCGGCCTGAGAGGGTGACCGGCCACACTGGGACTGAGATACGGCCCAGACTCCTACGGGAGGCAGCAGTGGGGGATATTGCACAATGGGCGCAAGCCTGATGCAGCGACGCCGCGTGGGGGATGACGGCTTTCGGGTTGTAAACCTCTTTCGTCGGGGGACAAGGCTCTGCTTGGTGGTGGGGTTGAGGGTACCCGGTGAAGAAGCGACGGCTAAATA
>GV2UCFN02H5ROG
GGTGAGTAATACGTGAGTAACCTGCCCTCTTCTTTGGGATAAGCCTTGGAAACGGGGTCTAATACTGGATATTCCTGTCTGGTCGCATGGCTGGGTGGGGAAAGTTTTTTCGGTGGGGGATGGGCTCGCGGCCTATCAGCTTGTTGGTGGGGTGATGGCCTACCAAGGCGTCGACGGGTAGCCGGCCTGAGAGGGTGACCGGCCACACTGGGACTGAGATACGGCCCAGACTCCTACGGGAGGCAGCAGTGGGGGATATTGCACAATGGGCGCAAGCCTGATGCAGCGACGCCGCGTGGGGGATGACGGCTTTCGGGTTGTAAACCTCTTTCGTCGGGGGACAAGGCTCTGCTTGGTGGTGGGGTTGAGGGTACCCGGTGAAGAAGCGACGGCTAAATA
>GV2UCFN02GFEY7
GGTGAGTAATACGTGAGTAACCTGCCCTCTTCTTTGGGATAAGCCTTGGAAACGGGGTCTAATACTGGATATTCCTGTCTGGTCGCATGGCTGGGTGGGGAAAGTTTTTTCGGTGGGGGATGGGCTCGCGGCCTATCAGCTTGTTGGTGGGGTGATGGCCTACCAAGGCGTCGACGGGTAGCCGGCCTGAGAGGGTGACCGGCCACACTGGGACTGAGATACGGCCCAGACTCCTACGGGAGGCAGCAGTGGGGGATATTGCACAATGGGCGCAAGCCTGATGCAGCGACGCCGCGTGGGGGATGACGGCTTTCGGGTTGTAAACCTCTTTCGTCGGGGGACAAGGCTCTGCTTGGTGGTGGGGTTGAGGGTACCCGGTGAAGAAGCGACGGCTAAATA
>GV2UCFN02FW7VD
GGTGAGTAATACGTGAGTAACCTGCCCTCTTCTTTGGGATAAGCCTTGGAAACGGGGTCTAATACTGGATATTCCTGTCTGGTCGCATGGCTGGGTGGGGAAAGTTTTTTCGGTGGGGGATGGGCTCGCGGCCTATCAGCTTGTTGGTGGGGTGATGGCCTACCAAGGCGTCGACGGGTAGCCGGCCTGAGAGGGTGACCGGCCACACTGGGACTGAGATACGGCCCAGACTCCTACGGGAGGCAGCAGTGGGGGATATTGCACAATGGGCGCAAGCCTGATGCAGCGACGCCGCGTGGGGGATGACGGCTTTCGGGTTGTAAACCTCTTTCGTCGGGGGACAAGGCTCTGCTTGGTGGTGGGGTTGAGGGTACCCGGTGAAGAAGCGACGGCTAAATA
>GV2UCFN02HGZLU
GGTGAGTAATACGTGAGTAACCTGCCCTCTTCTTTGGGATAAGCCTTGGAAACGGGGTCTAATACTGGATATTCCTGTCTGGTCGCATGGCTGGGTGGGGAAAGTTTTTTCGGTGGGGGATGGGCTCGCGGCCTATCAGCTTGTTGGTGGGGTGATGGCCTACCAAGGCGTCGACGGGTAGCCGGCCTGAGAGGGTGACCGGCCACACTGGGACTGAGATACGGCCCAGACTCCTACGGGAGGCAGCAGTGGGGGATATTGCACAATGGGCGCAAGCCTGATGCAGCGACGCCGCGTGGGGGATGACGGCTTTCGGGTTGTAAACCTCTTTCGTCGGGGGACAAGGCTCTGCTTGGTGGTGGGGTTGAGGGTACCCGGTGAAGAAGCGACGGCTAAATA
>GV2UCFN02JUYZ4
GGTGAGTAATACGTGAGTAACCTGCCCTCTTCTTTGGGATAAGCCTTGGAAACGGGGTCTAATACTGGATATTCCTGTCTGGTCGCATGGCTGGGTGGGGAAAGTTTTTTCGGTGGGGGATGGGCTCGCGGCCTATCAGCTTGTTGGTGGGGTGATGGCCTACCAAGGCGTCGACGGGTAGCCGGCCTGAGAGGGTGACCGGCCACACTGGGACTGAGATACGGCCCAGACTCCTACGGGAGGCAGCAGTGGGGGATATTGCACAATGGGCGCAAGCCTGATGCAGCGACGCCGCGTGGGGGATGACGGCTTTCGGGTTGTAAACCTCTTTCGTCGGGGGACAAGGCTCTGCTTGGTGGTGGGGTTGAGGGTACCCGGTGAAGAAGCGACGGCTAAATA
>GV2UCFN02JJZXK
GGTGAGTAATACGTGAGTAACCTGCCCTCTTCTTTGGGATAAGCCTTGGAAACGGGGTCTAATACTGGATATTCCTGTCTGGTCGCATGGCTGGGTGGGGAAAGTTTTTTCGGTGGGGGATGGGCTCGCGGCCTATCAGCTTGTTGGTGGGGTGATGGCCTACCAAGGCGTCGACGGGTAGCCGGCCTGAGAGGGTGACCGGCCACACTGGGACTGAGATACGGCCCAGACTCCTACGGGAGGCAGCAGTGGGGGATATTGCACAATGGGCGCAAGCCTGATGCAGCGACGCCGCGTGGGGGATGACGGCTTTCGGGTTGTAAACCTCTTTCGTCGGGGGACAAGGCTCTGCTTGGTGGTGGGGTTGAGGGTACCCGGTGAAGAAGCGACGGCTAAATA
>GV2UCFN02G8GY4
GGTGAGTAATACGTGAGTAACCTGCCCTCTTCTTTGGGATAAGCCTTGGAAACGGGGTCTAATACTGGATATTCCTGTCTGGTCGCATGGCTGGGTGGGGAAAGTTTTTTCGGTGGGGGATGGGCTCGCGGCCTATCAGCTTGTTGGTGGGGTGATGGCCTACCAAGGCGTCGACGGGTAGCCGGCCTGAGAGGGTGACCGGCCACACTGGGACTGAGATACGGCCCAGACTCCTACGGGAGGCAGCAGTGGGGGATATTGCACAATGGGCGCAAGCCTGATGCAGCGACGCCGCGTGGGGGATGACGGCTTTCGGGTTGTAAACCTCTTTCGTCGGGGGACAAGGCTCTGCTTGGTGGTGGGGTTGAGGGTACCCGGTGAAGAAGCGACGGCTAAATA
>GV2UCFN02I2L7G
GGTGAGTAATACGTGAGTAACCTGCCCTCTTCTTTGGGATAAGCCTTGGAAACGGGGTCTAATACTGGATATTCCTGTCTGGTCGCATGGCTGGGTGGGGAAAGTTTTTTCGGTGGGGGATGGGCTCGCGGCCTATCAGCTTGTTGGTGGGGTGATGGCCTACCAAGGCGTCGACGGGTAGCCGGCCTGAGAGGGTGACCGGCCACACTGGGACTGAGATACGGCCCAGACTCCTACGGGAGGCAGCAGTGGGGGATATTGCACAATGGGCGCAAGCCTGATGCAGCGACGCCGCGTGGGGGATGACGGCTTTCGGGTTGTAAACCTCTTTCGTCGGGGGACAAGGCTCTGCTTGGTGGTGGGGTTGAGGGTACCCGGTGAAGAAGCGACGGCTAAATA
>GV2UCFN02FP6OK
GGTGAGTAATACGTGAGTAACCTGCCCTCTTCTTTGGGATAAGCCTTGGAAACGGGGTCTAATACTGGATATTCCTGTCTGGTCGCATGGCTGGGTGGGGAAAGTTTTTTCGGTGGGGGATGGGCTCGCGGCCTATCAGCTTGTTGGTGGGGTGATGGCCTACCAAGGCGTCGACGGGTAGCCGGCCTGAGAGGGTGACCGGCCACACTGGGACTGAGATACGGCCCAGACTCCTACGGGAGGCAGCAGTGGGGGATATTGCACAATGGGCGCAAGCCTGATGCAGCGACGCCGCGTGGGGGATGACGGCTTTCGGGTTGTAAACCTCTTTCGTCGGGGGACAAGGCTCTGCTTGGTGGTGGGGTTGAGGGTACCCGGTGAAGAAGCGACGGCTAAATA
>GV2UCFN02GIK31
GGTGAGTAATACGTGAGTAACCTGCCCTCTTCTTTGGGATAAGCCTTGGAAACGGGGTCTAATACTGGATATTCCTGTCTGGTCGCATGGCTGGGTGGGGAAAGTTTTTTCGGTGGGGGATGGGCTCGCGGCCTATCAGCTTGTTGGTGGGGTGATGGCCTACCAAGGCGTCGACGGGTAGCCGGCCTGAGAGGGTGACCGGCCACACTGGGACTGAGATACGGCCCAGACTCCTACGGGAGGCAGCAGTGGGGGATATTGCACAATGGGCGCAAGCCTGATGCAGCGACGCCGCGTGGGGGATGACGGCTTTCGGGTTGTAAACCTCTTTCGTCGGGGGACAAGGCTCTGCTTGGTGGTGGGGTTGAGGGTACCCGGTGAAGAAGCGACGGCTAAATA
>GV2UCFN02ID1FS
GGTGAGTAATACGTGAGTAACCTGCCCTCTTCTTTGGGATAAGCCTTGGAAACGGGGTCTAATACTGGATATTCCTGTCTGGTCGCATGGCTGGGTGGGGAAAGTTTTTTCGGTGGGGGATGGGCTCGCGGCCTATCAGCTTGTTGGTGGGGTGATGGCCTACCAAGGCGTCGACGGGTAGCCGGCCTGAGAGGGTGACCGGCCACACTGGGACTGAGATACGGCCCAGACTCCTACGGGAGGCAGCAGTGGGGGATATTGCACAATGGGCGCAAGCCTGATGCAGCGACGCCGCGTGGGGGATGACGGCTTTCGGGTTGTAAACCTCTTTCGTCGGGGGACAAGGCTCTGCTTGGTGGTGGGGTTGAGGGTACCCGGTGAAGAAGCGACGGCTAAATA
>GV2UCFN02GSDCO
GGTGAGTAATACGTGAGTAACCTGCCCTCTTCTTTGGGATAAGCCTTGGAAACGGGGTCTAATACTGGATATTCCTGTCTGGTCGCATGGCTGGGTGGGGAAAGTTTTTTCGGTGGGGGATGGGCTCGCGGCCTATCAGCTTGTTGGTGGGGTGATGGCCTACCAAGGCGTCGACGGGTAGCCGGCCTGAGAGGGTGACCGGCCACACTGGGACTGAGATACGGCCCAGACTCCTACGGGAGGCAGCAGTGGGGGATATTGCACAATGGGCGCAAGCCTGATGCAGCGACGCCGCGTGGGGGATGACGGCTTTCGGGTTGTAAACCTCTTTCGTCGGGGGACAAGGCTCTGCTTGGTGGTGGGGTTGAGGGTACCCGGTGAAGAAGCGACGGCTAAATA
>GV2UCFN02JKZWS
GGTGAGTAATACGTGAGTAACCTGCCCTCTTCTTTGGGATAAGCCTTGGAAACGGGGTCTAATACTGGATATTCCTGTCTGGTCGCATGGCTGGGTGGGGAAAGTTTTTTCGGTGGGGGATGGGCTCGCGGCCTATCAGCTTGTTGGTGGGGTGATGGCCTACCAAGGCGTCGACGGGTAGCCGGCCTGAGAGGGTGACCGGCCACACTGGGACTGAGATACGGCCCAGACTCCTACGGGAGGCAGCAGTGGGGGATATTGCACAATGGGCGCAAGCCTGATGCAGCGACGCCGCGTGGGGGATGACGGCTTTCGGGTTGTAAACCTCTTTCGTCGGGGGACAAGGCTCTGCTTGGTGGTGGGGTTGAGGGTACCCGGTGAAGAAGCGACGGCTAAATA
>GV2UCFN02F310G
GGTGAGTAATACGTGAGTAACCTGCCCTCTTCTTTGGGATAAGCCTTGGAAACGGGGTCTAATACTGGATATTCCTGTCTGGTCGCATGGCTGGGTGGGGAAAGTTTTTTCGGTGGGGGATGGGCTCGCGGCCTATCAGCTTGTTGGTGGGGTGATGGCCTACCAAGGCGTCGACGGGTAGCCGGCCTGAGAGGGTGACCGGCCACACTGGGACTGAGATACGGCCCAGACTCCTACGGGAGGCAGCAGTGGGGGATATTGCACAATGGGCGCAAGCCTGATGCAGCGACGCCGCGTGGGGGATGACGGCTTTCGGGTTGTAAACCTCTTTCGTCGGGGGACAAGGCTCTGCTTGGTGGTGGGGTTGAGGGTACCCGGTGAAGAAGCGACGGCTAAATA
>GV2UCFN02HCOWV
GGTGAGTAATACGTGAGTAACCTGCCCTCTTCTTTGGGATAAGCCTTGGAAACGGGGTCTAATACTGGATATTCCTGTCTGGTCGCATGGCTGGGTGGGGAAAGTTTTTTCGGTGGGGGATGGGCTCGCGGCCTATCAGCTTGTTGGTGGGGTGATGGCCTACCAAGGCGTCGACGGGTAGCCGGCCTGAGAGGGTGACCGGCCACACTGGGACTGAGATACGGCCCAGACTCCTACGGGAGGCAGCAGTGGGGGATATTGCACAATGGGCGCAAGCCTGATGCAGCGACGCCGCGTGGGGGATGACGGCTTTCGGGTTGTAAACCTCTTTCGTCGGGGGACAAGGCTCTGCTTGGTGGTGGGGTTGAGGGTACCCGGTGAAGAAGCGACGGCTAAATA
>GV2UCFN02GFOI9
GGTGAGTAATACGTGAGTAACCTGCCCTCTTCTTTGGGATAAGCCTTGGAAACGGGGTCTAATACTGGATATTCCTGTCTGGTCGCATGGCTGGGTGGGGAAAGTTTTTTCGGTGGGGGATGGGCTCGCGGCCTATCAGCTTGTTGGTGGGGTGATGGCCTACCAAGGCGTCGACGGGTAGCCGGCCTGAGAGGGTGACCGGCCACACTGGGACTGAGATACGGCCCAGACTCCTACGGGAGGCAGCAGTGGGGGATATTGCACAATGGGCGCAAGCCTGATGCAGCGACGCCGCGTGGGGGATGACGGCTTTCGGGTTGTAAACCTCTTTCGTCGGGGGACAAGGCTCTGCTTGGTGGTGGGGTTGAGGGTACCCGGTGAAGAAGCGACGGCTAAATA
>GV2UCFN02IMX75
GGTGAGTAATACGTGAGTAACCTGCCCTCTTCTTTGGGATAAGCCTTGGAAACGGGGTCTAATACTGGATATTCCTGTCTGGTCGCATGGCTGGGTGGGGAAAGTTTTTTCGGTGGGGGATGGGCTCGCGGCCTATCAGCTTGTTGGTGGGGTGATGGCCTACCAAGGCGTCGACGGGTAGCCGGCCTGAGAGGGTGACCGGCCACACTGGGACTGAGATACGGCCCAGACTCCTACGGGAGGCAGCAGTGGGGGATATTGCACAATGGGCGCAAGCCTGATGCAGCGACGCCGCGTGGGGGATGACGGCTTTCGGGTTGTAAACCTCTTTCGTCGGGGGACAAGGCTCTGCTTGGTGGTGGGGTTGAGGGTACCCGGTGAAGAAGCGACGGCTAAATA
>GV2UCFN02I2SD8
GGTGAGTAATACGTGAGTAACCTGCCCTCTTCTTTGGGATAAGCCTTGGAAACGGGGTCTAATACTGGATATTCCTGTCTGGTCGCATGGCTGGGTGGGGAAAGTTTTTTCGGTGGGGGATGGGCTCGCGGCCTATCAGCTTGTTGGTGGGGTGATGGCCTACCAAGGCGTCGACGGGTAGCCGGCCTGAGAGGGTGACCGGCCACACTGGGACTGAGATACGGCCCAGACTCCTACGGGAGGCAGCAGTGGGGGATATTGCACAATGGGCGCAAGCCTGATGCAGCGACGCCGCGTGGGGGATGACGGCTTTCGGGTTGTAAACCTCTTTCGTCGGGGGACAAGGCTCTGCTTGGTGGTGGGGTTGAGGGTACCCGGTGAAGAAGCGACGGCTAAATA
>GV2UCFN02GXP22
GGTGAGTAATACGTGAGTAACCTGCCCTCTTCTTTGGGATAAGCCTTGGAAACGGGGTCTAATACTGGATATTCCTGTCTGGTCGCATGGCTGGGTGGGGAAAGTTTTTTCGGTGGGGGATGGGCTCGCGGCCTATCAGCTTGTTGGTGGGGTGATGGCCTACCAAGGCGTCGACGGGTAGCCGGCCTGAGAGGGTGACCGGCCACACTGGGACTGAGATACGGCCCAGACTCCTACGGGAGGCAGCAGTGGGGGATATTGCACAATGGGCGCAAGCCTGATGCAGCGACGCCGCGTGGGGGATGACGGCTTTCGGGTTGTAAACCTCTTTCGTCGGGGGACAAGGCTCTGCTTGGTGGTGGGGTTGAGGGTACCCGGTGAAGAAGCGACGGCTAAATA
>GV2UCFN02JXHLI
GGTGAGTAATACGTGAGTAACCTGCCCTCTTCTTTGGGATAAGCCTTGGAAACGGGGTCTAATACTGGATATTCCTGTCTGGTCGCATGGCTGGGTGGGGAAAGTTTTTTCGGTGGGGGATGGGCTCGCGGCCTATCAGCTTGTTGGTGGGGTGATGGCCTACCAAGGCGTCGACGGGTAGCCGGCCTGAGAGGGTGACCGGCCACACTGGGACTGAGATACGGCCCAGACTCCTACGGGAGGCAGCAGTGGGGGATATTGCACAATGGGCGCAAGCCTGATGCAGCGACGCCGCGTGGGGGATGACGGCTTTCGGGTTGTAAACCTCTTTCGTCGGGGGACAAGGCTCTGCTTGGTGGTGGGGTTGAGGGTACCCGGTGAAGAAGCGACGGCTAAATA
>GV2UCFN02GMZG7
GGTGAGTAATACGTGAGTAACCTGCCCTCTTCTTTGGGATAAGCCTTGGAAACGGGGTCTAATACTGGATATTCCTGTCTGGTCGCATGGCTGGGTGGGGAAAGTTTTTTCGGTGGGGGATGGGCTCGCGGCCTATCAGCTTGTTGGTGGGGTGATGGCCTACCAAGGCGTCGACGGGTAGCCGGCCTGAGAGGGTGACCGGCCACACTGGGACTGAGATACGGCCCAGACTCCTACGGGAGGCAGCAGTGGGGGATATTGCACAATGGGCGCAAGCCTGATGCAGCGACGCCGCGTGGGGGATGACGGCTTTCGGGTTGTAAACCTCTTTCGTCGGGGGACAAGGCTCTGCTTGGTGGTGGGGTTGAGGGTACCCGGTGAAGAAGCGACGGCTAAATA
>G3BZQ8102J158G
GGTGAGTAATACGTGAGTACCTGCCCTCTTCTTTGGGATAAGCCTTGGAAACGGGGTCTAATACTGGATATTCCTGTCTGGTCGCATGGCTGGGTGGGAAAGTTTTTTCGGTGGGGGATGGGCTCGCGGCCTATCAGCTTGTTGGTGGGGTGATGGCCTACCAAGGCGTCGACGGGTAGCCGGCCTGAGAGGGTGACCGGCCACACTGGGACTGAGATACGGCCCAGACTCCTACGGGAGGCAGCAGTGGGGGATATTGCACAATGGGCGCAAGCCTGATGCAGCGACGCCGCGTGGGGGATGACGGCTTTCGGGTTGTAAACCTCTTTCGTCGGGGGACAAGGCTCTGCTTGGTGGTGGGGTTGAGGGTACCCGGTGAAGAAGCGCCGGCTAACTA
>G3BZQ8102HZW0I
GGTGAGTAATACGTGAGTACCTGCCCTCTTCTTTGGGATAAGCCTTGGAAACGGGGTCTAATACTGGATATTCCTGTCTGGTCGCATGGCTGGGTGGGAAAGTTTTTTCGGTGGGGGATGGGCTCGCGGCCTATCAGCTTGTTGGTGGGGTGATGGCCTACCAAGGCGTCGACGGGTAGCCGGCCTGAGAGGGTGACCGGCCACACTGGGACTGAGATACGGCCCAGACTCCTACGGGAGGCAGCAGTGGGGGATATTGCACAATGGGCGCAAGCCTGATGCAGCGACGCCGCGTGGGGGATGACGGCTTTCGGGTTGTAAACCTCTTTCGTCGGGGGACAAGGCTCTGCTTGGTGGTGGGGTTGAGGGTACCCGGTGAAGAAGCGCCGGCTAACTA
>G3BZQ8102JVWV2
GGTGAGTAATACGTGAGTACCTGCCCTCTTCTTTGGGATAAGCCTTGGAAACGGGGTCTAATACTGGATATTCCTGTCTGGTCGCATGGCTGGGTGGGAAAGTTTTTTCGGTGGGGGATGGGCTCGCGGCCTATCAGCTTGTTGGTGGGGTGATGGCCTACCAAGGCGTCGACGGGTAGCCGGCCTGAGAGGGTGACCGGCCACACTGGGACTGAGATACGGCCCAGACTCCTACGGGAGGCAGCAGTGGGGGATATTGCACAATGGGCGCAAGCCTGATGCAGCGACGCCGCGTGGGGGATGACGGCTTTCGGGTTGTAAACCTCTTTCGTCGGGGGACAAGGCTCTGCTTGGTGGTGGGGTTGAGGGTACCCGGTGAAGAAGCGCCGGCTAACTA
>G3BZQ8102J1PFQ
GGTGAGTAATACGTGAGTACCTGCCCTCTTCTTTGGGATAAGCCTTGGAAACGGGGTCTAATACTGGATATTCCTGTCTGGTCGCATGGCTGGGTGGGAAAGTTTTTTCGGTGGGGGATGGGCTCGCGGCCTATCAGCTTGTTGGTGGGGTGATGGCCTACCAAGGCGTCGACGGGTAGCCGGCCTGAGAGGGTGACCGGCCACACTGGGACTGAGATACGGCCCAGACTCCTACGGGAGGCAGCAGTGGGGGATATTGCACAATGGGCGCAAGCCTGATGCAGCGACGCCGCGTGGGGGATGACGGCTTTCGGGTTGTAAACCTCTTTCGTCGGGGGACAAGGCTCTGCTTGGTGGTGGGGTTGAGGGTACCCGGTGAAGAAGCGCCGGCTAACTA
>G35JFLI02F3K1X
GGTGAGTAATACGTGAGTACCTGCCCTCTTCTTTGGGATAAGCCTTGGAAACGGGGTCTAATACTGGATATTCCTGTCTGGTCGCATGGCTGGGTGGGAAAGTTTTTTCGGTGGGGGATGGGCTCGCGGCCTATCAGCTTGTTGGTGGGGTGATGGCCTACCAAGGCGTCGACGGGTAGCCGGCCTGAGAGGGTGACCGGCCACACTGGGACTGAGATACGGCCCAGACTCCTACGGGAGGCAGCAGTGGGGGATATTGCACAATGGGCGCAAGCCTGATGCAGCGACGCCGCGTGGGGGATGACGGCTTTCGGGTTGTAAACCTCTTTCGTCGGGGGACAAGGCTCTGCTTGGTGGTGGGGTTGAGGGTACCCGGTGAAGAAGCGCCGGCTAACTA
>G35JFLI02JJA0N
GGTGAGTAATACGTGAGTACCTGCCCTCTTCTTTGGGATAAGCCTTGGAAACGGGGTCTAATACTGGATATTCCTGTCTGGTCGCATGGCTGGGTGGGAAAGTTTTTTCGGTGGGGGATGGGCTCGCGGCCTATCAGCTTGTTGGTGGGGTGATGGCCTACCAAGGCGTCGACGGGTAGCCGGCCTGAGAGGGTGACCGGCCACACTGGGACTGAGATACGGCCCAGACTCCTACGGGAGGCAGCAGTGGGGGATATTGCACAATGGGCGCAAGCCTGATGCAGCGACGCCGCGTGGGGGATGACGGCTTTCGGGTTGTAAACCTCTTTCGTCGGGGGACAAGGCTCTGCTTGGTGGTGGGGTTGAGGGTACCCGGTGAAGAAGCGCCGGCTAACTA
>G35JFLI02GY4ZF
GGTGAGTAATACGTGAGTACCTGCCCTCTTCTTTGGGATAAGCCTTGGAAACGGGGTCTAATACTGGATATTCCTGTCTGGTCGCATGGCTGGGTGGGAAAGTTTTTTCGGTGGGGGATGGGCTCGCGGCCTATCAGCTTGTTGGTGGGGTGATGGCCTACCAAGGCGTCGACGGGTAGCCGGCCTGAGAGGGTGACCGGCCACACTGGGACTGAGATACGGCCCAGACTCCTACGGGAGGCAGCAGTGGGGGATATTGCACAATGGGCGCAAGCCTGATGCAGCGACGCCGCGTGGGGGATGACGGCTTTCGGGTTGTAAACCTCTTTCGTCGGGGGACAAGGCTCTGCTTGGTGGTGGGGTTGAGGGTACCCGGTGAAGAAGCGCCGGCTAACTA
>G35JFLI02GZLQT
GGTGAGTAATACGTGAGTACCTGCCCTCTTCTTTGGGATAAGCCTTGGAAACGGGGTCTAATACTGGATATTCCTGTCTGGTCGCATGGCTGGGTGGGAAAGTTTTTTCGGTGGGGGATGGGCTCGCGGCCTATCAGCTTGTTGGTGGGGTGATGGCCTACCAAGGCGTCGACGGGTAGCCGGCCTGAGAGGGTGACCGGCCACACTGGGACTGAGATACGGCCCAGACTCCTACGGGAGGCAGCAGTGGGGGATATTGCACAATGGGCGCAAGCCTGATGCAGCGACGCCGCGTGGGGGATGACGGCTTTCGGGTTGTAAACCTCTTTCGTCGGGGGACAAGGCTCTGCTTGGTGGTGGGGTTGAGGGTACCCGGTGAAGAAGCGCCGGCTAACTA
>G35JFLI02JFR52
GGTGAGTAATACGTGAGTACCTGCCCTCTTCTTTGGGATAAGCCTTGGAAACGGGGTCTAATACTGGATATTCCTGTCTGGTCGCATGGCTGGGTGGGAAAGTTTTTTCGGTGGGGGATGGGCTCGCGGCCTATCAGCTTGTTGGTGGGGTGATGGCCTACCAAGGCGTCGACGGGTAGCCGGCCTGAGAGGGTGACCGGCCACACTGGGACTGAGATACGGCCCAGACTCCTACGGGAGGCAGCAGTGGGGGATATTGCACAATGGGCGCAAGCCTGATGCAGCGACGCCGCGTGGGGGATGACGGCTTTCGGGTTGTAAACCTCTTTCGTCGGGGGACAAGGCTCTGCTTGGTGGTGGGGTTGAGGGTACCCGGTGAAGAAGCGCCGGCTAACTA
>G35JFLI02FLRH8
GGTGAGTAATACGTGAGTACCTGCCCTCTTCTTTGGGATAAGCCTTGGAAACGGGGTCTAATACTGGATATTCCTGTCTGGTCGCATGGCTGGGTGGGAAAGTTTTTTCGGTGGGGGATGGGCTCGCGGCCTATCAGCTTGTTGGTGGGGTGATGGCCTACCAAGGCGTCGACGGGTAGCCGGCCTGAGAGGGTGACCGGCCACACTGGGACTGAGATACGGCCCAGACTCCTACGGGAGGCAGCAGTGGGGGATATTGCACAATGGGCGCAAGCCTGATGCAGCGACGCCGCGTGGGGGATGACGGCTTTCGGGTTGTAAACCTCTTTCGTCGGGGGACAAGGCTCTGCTTGGTGGTGGGGTTGAGGGTACCCGGTGAAGAAGCGCCGGCTAACTA
>G35JFLI02FTUIB
GGTGAGTAATACGTGAGTACCTGCCCTCTTCTTTGGGATAAGCCTTGGAAACGGGGTCTAATACTGGATATTCCTGTCTGGTCGCATGGCTGGGTGGGAAAGTTTTTTCGGTGGGGGATGGGCTCGCGGCCTATCAGCTTGTTGGTGGGGTGATGGCCTACCAAGGCGTCGACGGGTAGCCGGCCTGAGAGGGTGACCGGCCACACTGGGACTGAGATACGGCCCAGACTCCTACGGGAGGCAGCAGTGGGGGATATTGCACAATGGGCGCAAGCCTGATGCAGCGACGCCGCGTGGGGGATGACGGCTTTCGGGTTGTAAACCTCTTTCGTCGGGGGACAAGGCTCTGCTTGGTGGTGGGGTTGAGGGTACCCGGTGAAGAAGCGCCGGCTAACTA
>GV2UCFN02F9MLY
GGTGAGTAATACGTGAGTAACCTGCCCTCTTCTTTGGGATAAGCCTTGGAAACGGGGTCTAATACTGGATATTCCTGTCTGGTCGCATGGCTGGGTGGGGAAAGTTTTTTCGGTGGGGGATGGGCTCGCGGCCTATCAGCTTGTTGGTGGGGTGATGGCCTACCAAGGCGTCGACGGGTAGCCGGCCTGAGAGGGTGACCGGCCACACTGGGACTGAGATACGGCCCAGACTCCTACGGGAGGCAGCAGTGGGGGATATTGCACAATGGGCGCAAGCCTGATGCAGCGACGCCGCGTGAGGGATGACGGCTTTCGGGTTGTAAACCTCTTTCGTCGGGGGACAAGGCTCTGCTTGGTGGTGGGGTTGAGGGTACCCGGTGAAGAAGCGCCGGCTAACTA
>GV2UCFN02GPBAR
GGTGAGTAATACGTGAGTAACCTGCCCTCTTCTTTGGGATAAGCCTTGGAAACGGGGTCTAATACTGGATATTCCTGTCTGGTCGCATGGCTGGGTGGGGAAAGTTTTTTCGGTGGGGGATGGGCTCGCGGCCTATCAGCTTGTTGGTGGGGTGATGGCCTACCAAGGCGTCGACGGGTAGCCGGCCTGAGAGGGTGACCGGCCACACTGGGACTGAGATACGGCCCAGACTCCTACGGGAGGCAGCAGTGGGGGATATTGCACAATGGGCGCAAGCCTGATGCAGCGACGCCGCGTGAGGGATGACGGCTTTCGGGTTGTAAACCTCTTTCGTCGGGGGACAAGGCTCTGCTTGGTGGTGGGGTTGAGGGTACCCGGTGAAGAAGCGCCGGCTAACTA
>GV2UCFN02G537A
GGTGAGTAATACGTGAGTAACCTGCCCTCTTCTTTGGGATAAGCCTTGGAAACGGGGTCTAATACTGGATATTCCTGTCTGGTCGCATGGCTGGGTGGGGAAAGTTTTTTCGGTGGGGGATGGGCTCGCGGCCTATCAGCTTGTTGGTGGGGTGATGGCCTACCAAGGCGTCGACGGGTAGCCGGCCTGAGAGGGTGACCGGCCACACTGGGACTGAGATACGGCCCAGACTCCTACGGGAGGCAGCAGTGGGGGATATTGCACAATGGGCGCAAGCCTGATGCAGCGACGCCGCGTGAGGGATGACGGCTTTCGGGTTGTAAACCTCTTTCGTCGGGGGACAAGGCTCTGCTTGGTGGTGGGGTTGAGGGTACCCGGTGAAGAAGCGCCGGCTAACTA
>GV2UCFN02G8OC3
GGTGAGTAATACGTGAGTAACCTGCCCTCTTCTTTGGGATAAGCCTTGGAAACGGGGTCTAATACTGGATATTCCTGTCTGGTCGCATGGCTGGGTGGGGAAAGTTTTTTCGGTGGGGGATGGGCTCGCGGCCTATCAGCTTGTTGGTGGGGTGATGGCCTACCAAGGCGTCGACGGGTAGCCGGCCTGAGAGGGTGACCGGCCACACTGGGACTGAGATACGGCCCAGACTCCTACGGGAGGCAGCAGTGGGGGATATTGCACAATGGGCGCAAGCCTGATGCAGCGACGCCGCGTGAGGGATGACGGCTTTCGGGTTGTAAACCTCTTTCGTCGGGGGACAAGGCTCTGCTTGGTGGTGGGGTTGAGGGTACCCGGTGAAGAAGCGCCGGCTAACTA
>GV2UCFN02HXBB5
GGTGAGTAATACGTGAGTAACCTGCCCTCTTCTTTGGGATAAGCCTTGGAAACGGGGTCTAATACTGGATATTCCTGTCTGGTCGCATGGCTGGGTGGGGAAAGTTTTTTCGGTGGGGGATGGGCTCGCGGCCTATCAGCTTGTTGGTGGGGTGATGGCCTACCAAGGCGTCGACGGGTAGCCGGCCTGAGAGGGTGACCGGCCACACTGGGACTGAGATACGGCCCAGACTCCTACGGGAGGCAGCAGTGGGGGATATTGCACAATGGGCGCAAGCCTGATGCAGCGACGCCGCGTGAGGGATGACGGCTTTCGGGTTGTAAACCTCTTTCGTCGGGGGACAAGGCTCTGCTTGGTGGTGGGGTTGAGGGTACCCGGTGAAGAAGCGCCGGCTAACTA
>GV2UCFN02IURLX
GGTGAGTAATACGTGAGTAACCTGCCCTCTTCTTTGGGATAAGCCTTGGAAACGGGGTCTAATACTGGATATTCCTGTCTGGTCGCATGGCTGGGTGGGGAAAGTTTTTTCGGTGGGGGATGGGCTCGCGGCCTATCAGCTTGTTGGTGGGGTGATGGCCTACCAAGGCGTCGACGGGTAGCCGGCCTGAGAGGGTGACCGGCCACACTGGGACTGAGATACGGCCCAGACTCCTACGGGAGGCAGCAGTGGGGGATATTGCACAATGGGCGCAAGCCTGATGCAGCGACGCCGCGTGAGGGATGACGGCTTTCGGGTTGTAAACCTCTTTCGTCGGGGGACAAGGCTCTGCTTGGTGGTGGGGTTGAGGGTACCCGGTGAAGAAGCGCCGGCTAACTA
>G3BZQ8102IFSA2
GGTGAGTAATACGTGAGTAACCTGCCCTCTTCTTTGGGATAAGCCTTGGAAACGGGGTCTAATACTGGATATTCCTGTCTGGTCGCATGGCTGGGTGGGAAAGTTTTTTCGGTGGGGGATGGGCTCGCGGCCTATCAGCTTGTTGGTGGGGTGATGGCCTACCAAGGCGTCGACGGGTAGCCGGCCTGAGAGGGTGACCGGCCACACTGGGACTGAGATACGGCCCAGACTCCTACGGGAGGCAGCAGTGGGGGATATTGCACAATGGGCGCAAGCCTGATGCAGCGACGCCGCGTGGGGGATGACGGCTTTCGGGTTGTAAACCTCTTTCGTCGGGGGACAAGGCTCTGCTTGGTGGTGGGGTTGAGGGTACCCGGTGAAGAAGCGCCGGCTAACTA
>G3BZQ8102JVMEF
GGTGAGTAATACGTGAGTAACCTGCCCTCTTCTTTGGGATAAGCCTTGGAAACGGGGTCTAATACTGGATATTCCTGTCTGGTCGCATGGCTGGGTGGGAAAGTTTTTTCGGTGGGGGATGGGCTCGCGGCCTATCAGCTTGTTGGTGGGGTGATGGCCTACCAAGGCGTCGACGGGTAGCCGGCCTGAGAGGGTGACCGGCCACACTGGGACTGAGATACGGCCCAGACTCCTACGGGAGGCAGCAGTGGGGGATATTGCACAATGGGCGCAAGCCTGATGCAGCGACGCCGCGTGGGGGATGACGGCTTTCGGGTTGTAAACCTCTTTCGTCGGGGGACAAGGCTCTGCTTGGTGGTGGGGTTGAGGGTACCCGGTGAAGAAGCGCCGGCTAACTA
>G3BZQ8102JEEIM
GGTGAGTAATACGTGAGTAACCTGCCCTCTTCTTTGGGATAAGCCTTGGAAACGGGGTCTAATACTGGATATTCCTGTCTGGTCGCATGGCTGGGTGGGAAAGTTTTTTCGGTGGGGGATGGGCTCGCGGCCTATCAGCTTGTTGGTGGGGTGATGGCCTACCAAGGCGTCGACGGGTAGCCGGCCTGAGAGGGTGACCGGCCACACTGGGACTGAGATACGGCCCAGACTCCTACGGGAGGCAGCAGTGGGGGATATTGCACAATGGGCGCAAGCCTGATGCAGCGACGCCGCGTGGGGGATGACGGCTTTCGGGTTGTAAACCTCTTTCGTCGGGGGACAAGGCTCTGCTTGGTGGTGGGGTTGAGGGTACCCGGTGAAGAAGCGCCGGCTAACTA
>G3BZQ8102GS8NR
GGTGAGTAATACGTGAGTAACCTGCCCTCTTCTTTGGGATAAGCCTTGGAAACGGGGTCTAATACTGGATATTCCTGTCTGGTCGCATGGCTGGGTGGGAAAGTTTTTTCGGTGGGGGATGGGCTCGCGGCCTATCAGCTTGTTGGTGGGGTGATGGCCTACCAAGGCGTCGACGGGTAGCCGGCCTGAGAGGGTGACCGGCCACACTGGGACTGAGATACGGCCCAGACTCCTACGGGAGGCAGCAGTGGGGGATATTGCACAATGGGCGCAAGCCTGATGCAGCGACGCCGCGTGGGGGATGACGGCTTTCGGGTTGTAAACCTCTTTCGTCGGGGGACAAGGCTCTGCTTGGTGGTGGGGTTGAGGGTACCCGGTGAAGAAGCGCCGGCTAACTA
>G3BZQ8102HQ51W
GGTGAGTAATACGTGAGTAACCTGCCCTCTTCTTTGGGATAAGCCTTGGAAACGGGGTCTAATACTGGATATTCCTGTCTGGTCGCATGGCTGGGTGGGAAAGTTTTTTCGGTGGGGGATGGGCTCGCGGCCTATCAGCTTGTTGGTGGGGTGATGGCCTACCAAGGCGTCGACGGGTAGCCGGCCTGAGAGGGTGACCGGCCACACTGGGACTGAGATACGGCCCAGACTCCTACGGGAGGCAGCAGTGGGGGATATTGCACAATGGGCGCAAGCCTGATGCAGCGACGCCGCGTGGGGGATGACGGCTTTCGGGTTGTAAACCTCTTTCGTCGGGGGACAAGGCTCTGCTTGGTGGTGGGGTTGAGGGTACCCGGTGAAGAAGCGCCGGCTAACTA
>G3BZQ8102H7G4L
GGTGAGTAATACGTGAGTAACCTGCCCTCTTCTTTGGGATAAGCCTTGGAAACGGGGTCTAATACTGGATATTCCTGTCTGGTCGCATGGCTGGGTGGGAAAGTTTTTTCGGTGGGGGATGGGCTCGCGGCCTATCAGCTTGTTGGTGGGGTGATGGCCTACCAAGGCGTCGACGGGTAGCCGGCCTGAGAGGGTGACCGGCCACACTGGGACTGAGATACGGCCCAGACTCCTACGGGAGGCAGCAGTGGGGGATATTGCACAATGGGCGCAAGCCTGATGCAGCGACGCCGCGTGGGGGATGACGGCTTTCGGGTTGTAAACCTCTTTCGTCGGGGGACAAGGCTCTGCTTGGTGGTGGGGTTGAGGGTACCCGGTGAAGAAGCGCCGGCTAACTA
>G3BZQ8102IA4OD
GGTGAGTAATACGTGAGTAACCTGCCCTCTTCTTTGGGATAAGCCTTGGAAACGGGGTCTAATACTGGATATTCCTGTCTGGTCGCATGGCTGGGTGGGAAAGTTTTTTCGGTGGGGGATGGGCTCGCGGCCTATCAGCTTGTTGGTGGGGTGATGGCCTACCAAGGCGTCGACGGGTAGCCGGCCTGAGAGGGTGACCGGCCACACTGGGACTGAGATACGGCCCAGACTCCTACGGGAGGCAGCAGTGGGGGATATTGCACAATGGGCGCAAGCCTGATGCAGCGACGCCGCGTGGGGGATGACGGCTTTCGGGTTGTAAACCTCTTTCGTCGGGGGACAAGGCTCTGCTTGGTGGTGGGGTTGAGGGTACCCGGTGAAGAAGCGCCGGCTAACTA
>G3BZQ8102I33V2
GGTGAGTAATACGTGAGTAACCTGCCCTCTTCTTTGGGATAAGCCTTGGAAACGGGGTCTAATACTGGATATTCCTGTCTGGTCGCATGGCTGGGTGGGAAAGTTTTTTCGGTGGGGGATGGGCTCGCGGCCTATCAGCTTGTTGGTGGGGTGATGGCCTACCAAGGCGTCGACGGGTAGCCGGCCTGAGAGGGTGACCGGCCACACTGGGACTGAGATACGGCCCAGACTCCTACGGGAGGCAGCAGTGGGGGATATTGCACAATGGGCGCAAGCCTGATGCAGCGACGCCGCGTGGGGGATGACGGCTTTCGGGTTGTAAACCTCTTTCGTCGGGGGACAAGGCTCTGCTTGGTGGTGGGGTTGAGGGTACCCGGTGAAGAAGCGCCGGCTAACTA
>G35JFLI02H0ITR
GGTGAGTAATACGTGAGTAACCTGCCCTCTTCTTTGGGATAAGCCTTGGAAACGGGGTCTAATACTGGATATTCCTGTCTGGTCGCATGGCTGGGTGGGAAAGTTTTTTCGGTGGGGGATGGGCTCGCGGCCTATCAGCTTGTTGGTGGGGTGATGGCCTACCAAGGCGTCGACGGGTAGCCGGCCTGAGAGGGTGACCGGCCACACTGGGACTGAGATACGGCCCAGACTCCTACGGGAGGCAGCAGTGGGGGATATTGCACAATGGGCGCAAGCCTGATGCAGCGACGCCGCGTGGGGGATGACGGCTTTCGGGTTGTAAACCTCTTTCGTCGGGGGACAAGGCTCTGCTTGGTGGTGGGGTTGAGGGTACCCGGTGAAGAAGCGCCGGCTAACTA
>G35JFLI02HB0CO
GGTGAGTAATACGTGAGTAACCTGCCCTCTTCTTTGGGATAAGCCTTGGAAACGGGGTCTAATACTGGATATTCCTGTCTGGTCGCATGGCTGGGTGGGAAAGTTTTTTCGGTGGGGGATGGGCTCGCGGCCTATCAGCTTGTTGGTGGGGTGATGGCCTACCAAGGCGTCGACGGGTAGCCGGCCTGAGAGGGTGACCGGCCACACTGGGACTGAGATACGGCCCAGACTCCTACGGGAGGCAGCAGTGGGGGATATTGCACAATGGGCGCAAGCCTGATGCAGCGACGCCGCGTGGGGGATGACGGCTTTCGGGTTGTAAACCTCTTTCGTCGGGGGACAAGGCTCTGCTTGGTGGTGGGGTTGAGGGTACCCGGTGAAGAAGCGCCGGCTAACTA
>G35JFLI02IJSYZ
GGTGAGTAATACGTGAGTAACCTGCCCTCTTCTTTGGGATAAGCCTTGGAAACGGGGTCTAATACTGGATATTCCTGTCTGGTCGCATGGCTGGGTGGGAAAGTTTTTTCGGTGGGGGATGGGCTCGCGGCCTATCAGCTTGTTGGTGGGGTGATGGCCTACCAAGGCGTCGACGGGTAGCCGGCCTGAGAGGGTGACCGGCCACACTGGGACTGAGATACGGCCCAGACTCCTACGGGAGGCAGCAGTGGGGGATATTGCACAATGGGCGCAAGCCTGATGCAGCGACGCCGCGTGGGGGATGACGGCTTTCGGGTTGTAAACCTCTTTCGTCGGGGGACAAGGCTCTGCTTGGTGGTGGGGTTGAGGGTACCCGGTGAAGAAGCGCCGGCTAACTA
>G35JFLI02G1KWK
GGTGAGTAATACGTGAGTAACCTGCCCTCTTCTTTGGGATAAGCCTTGGAAACGGGGTCTAATACTGGATATTCCTGTCTGGTCGCATGGCTGGGTGGGAAAGTTTTTTCGGTGGGGGATGGGCTCGCGGCCTATCAGCTTGTTGGTGGGGTGATGGCCTACCAAGGCGTCGACGGGTAGCCGGCCTGAGAGGGTGACCGGCCACACTGGGACTGAGATACGGCCCAGACTCCTACGGGAGGCAGCAGTGGGGGATATTGCACAATGGGCGCAAGCCTGATGCAGCGACGCCGCGTGGGGGATGACGGCTTTCGGGTTGTAAACCTCTTTCGTCGGGGGACAAGGCTCTGCTTGGTGGTGGGGTTGAGGGTACCCGGTGAAGAAGCGCCGGCTAACTA
>G35JFLI02IZDO5
GGTGAGTAATACGTGAGTAACCTGCCCTCTTCTTTGGGATAAGCCTTGGAAACGGGGTCTAATACTGGATATTCCTGTCTGGTCGCATGGCTGGGTGGGAAAGTTTTTTCGGTGGGGGATGGGCTCGCGGCCTATCAGCTTGTTGGTGGGGTGATGGCCTACCAAGGCGTCGACGGGTAGCCGGCCTGAGAGGGTGACCGGCCACACTGGGACTGAGATACGGCCCAGACTCCTACGGGAGGCAGCAGTGGGGGATATTGCACAATGGGCGCAAGCCTGATGCAGCGACGCCGCGTGGGGGATGACGGCTTTCGGGTTGTAAACCTCTTTCGTCGGGGGACAAGGCTCTGCTTGGTGGTGGGGTTGAGGGTACCCGGTGAAGAAGCGCCGGCTAACTA
>G35JFLI02F3FUA
GGTGAGTAATACGTGAGTAACCTGCCCTCTTCTTTGGGATAAGCCTTGGAAACGGGGTCTAATACTGGATATTCCTGTCTGGTCGCATGGCTGGGTGGGAAAGTTTTTTCGGTGGGGGATGGGCTCGCGGCCTATCAGCTTGTTGGTGGGGTGATGGCCTACCAAGGCGTCGACGGGTAGCCGGCCTGAGAGGGTGACCGGCCACACTGGGACTGAGATACGGCCCAGACTCCTACGGGAGGCAGCAGTGGGGGATATTGCACAATGGGCGCAAGCCTGATGCAGCGACGCCGCGTGGGGGATGACGGCTTTCGGGTTGTAAACCTCTTTCGTCGGGGGACAAGGCTCTGCTTGGTGGTGGGGTTGAGGGTACCCGGTGAAGAAGCGCCGGCTAACTA
>G35JFLI02JX9QN
GGTGAGTAATACGTGAGTAACCTGCCCTCTTCTTTGGGATAAGCCTTGGAAACGGGGTCTAATACTGGATATTCCTGTCTGGTCGCATGGCTGGGTGGGAAAGTTTTTTCGGTGGGGGATGGGCTCGCGGCCTATCAGCTTGTTGGTGGGGTGATGGCCTACCAAGGCGTCGACGGGTAGCCGGCCTGAGAGGGTGACCGGCCACACTGGGACTGAGATACGGCCCAGACTCCTACGGGAGGCAGCAGTGGGGGATATTGCACAATGGGCGCAAGCCTGATGCAGCGACGCCGCGTGGGGGATGACGGCTTTCGGGTTGTAAACCTCTTTCGTCGGGGGACAAGGCTCTGCTTGGTGGTGGGGTTGAGGGTACCCGGTGAAGAAGCGCCGGCTAACTA
>G35JFLI02HPDT7
GGTGAGTAATACGTGAGTAACCTGCCCTCTTCTTTGGGATAAGCCTTGGAAACGGGGTCTAATACTGGATATTCCTGTCTGGTCGCATGGCTGGGTGGGAAAGTTTTTTCGGTGGGGGATGGGCTCGCGGCCTATCAGCTTGTTGGTGGGGTGATGGCCTACCAAGGCGTCGACGGGTAGCCGGCCTGAGAGGGTGACCGGCCACACTGGGACTGAGATACGGCCCAGACTCCTACGGGAGGCAGCAGTGGGGGATATTGCACAATGGGCGCAAGCCTGATGCAGCGACGCCGCGTGGGGGATGACGGCTTTCGGGTTGTAAACCTCTTTCGTCGGGGGACAAGGCTCTGCTTGGTGGTGGGGTTGAGGGTACCCGGTGAAGAAGCGCCGGCTAACTA
>G35JFLI02G1K4I
GGTGAGTAATACGTGAGTAACCTGCCCTCTTCTTTGGGATAAGCCTTGGAAACGGGGTCTAATACTGGATATTCCTGTCTGGTCGCATGGCTGGGTGGGAAAGTTTTTTCGGTGGGGGATGGGCTCGCGGCCTATCAGCTTGTTGGTGGGGTGATGGCCTACCAAGGCGTCGACGGGTAGCCGGCCTGAGAGGGTGACCGGCCACACTGGGACTGAGATACGGCCCAGACTCCTACGGGAGGCAGCAGTGGGGGATATTGCACAATGGGCGCAAGCCTGATGCAGCGACGCCGCGTGGGGGATGACGGCTTTCGGGTTGTAAACCTCTTTCGTCGGGGGACAAGGCTCTGCTTGGTGGTGGGGTTGAGGGTACCCGGTGAAGAAGCGCCGGCTAACTA
>G35JFLI02JYSUT
GGTGAGTAATACGTGAGTAACCTGCCCTCTTCTTTGGGATAAGCCTTGGAAACGGGGTCTAATACTGGATATTCCTGTCTGGTCGCATGGCTGGGTGGGAAAGTTTTTTCGGTGGGGGATGGGCTCGCGGCCTATCAGCTTGTTGGTGGGGTGATGGCCTACCAAGGCGTCGACGGGTAGCCGGCCTGAGAGGGTGACCGGCCACACTGGGACTGAGATACGGCCCAGACTCCTACGGGAGGCAGCAGTGGGGGATATTGCACAATGGGCGCAAGCCTGATGCAGCGACGCCGCGTGGGGGATGACGGCTTTCGGGTTGTAAACCTCTTTCGTCGGGGGACAAGGCTCTGCTTGGTGGTGGGGTTGAGGGTACCCGGTGAAGAAGCGCCGGCTAACTA
>G35JFLI02F00L1
GGTGAGTAATACGTGAGTAACCTGCCCTCTTCTTTGGGATAAGCCTTGGAAACGGGGTCTAATACTGGATATTCCTGTCTGGTCGCATGGCTGGGTGGGAAAGTTTTTTCGGTGGGGGATGGGCTCGCGGCCTATCAGCTTGTTGGTGGGGTGATGGCCTACCAAGGCGTCGACGGGTAGCCGGCCTGAGAGGGTGACCGGCCACACTGGGACTGAGATACGGCCCAGACTCCTACGGGAGGCAGCAGTGGGGGATATTGCACAATGGGCGCAAGCCTGATGCAGCGACGCCGCGTGGGGGATGACGGCTTTCGGGTTGTAAACCTCTTTCGTCGGGGGACAAGGCTCTGCTTGGTGGTGGGGTTGAGGGTACCCGGTGAAGAAGCGCCGGCTAACTA
>G35JFLI02GROS2
GGTGAGTAATACGTGAGTAACCTGCCCTCTTCTTTGGGATAAGCCTTGGAAACGGGGTCTAATACTGGATATTCCTGTCTGGTCGCATGGCTGGGTGGGAAAGTTTTTTCGGTGGGGGATGGGCTCGCGGCCTATCAGCTTGTTGGTGGGGTGATGGCCTACCAAGGCGTCGACGGGTAGCCGGCCTGAGAGGGTGACCGGCCACACTGGGACTGAGATACGGCCCAGACTCCTACGGGAGGCAGCAGTGGGGGATATTGCACAATGGGCGCAAGCCTGATGCAGCGACGCCGCGTGGGGGATGACGGCTTTCGGGTTGTAAACCTCTTTCGTCGGGGGACAAGGCTCTGCTTGGTGGTGGGGTTGAGGGTACCCGGTGAAGAAGCGCCGGCTAACTA
>G3BZQ8102G4DPO
GGTGAGTAATACGTGAGTAACCTGCCCTCTTCTTTGGGATAAGCCTTGGAAACGGGGTCTAATACTGGATATTCCTGTCTGGTCGCATGGCTGGGTGGGAAAGTTTTTTCGGTGGGGGATGGGCTCGCGGCCTATCAGCTTGTTGGTGGGGTGATGGCCTACCAAGGCGTCGACGGGTAGCCGGCCTGAGAGGGTGACCGGCCACACTGGGACTGAGATACGGCCCAGACTCCTACGGGAGGCAGCAGTGGGGGATATTGCACAATGGGCGCAAGCCTGATGCAGCGACGCCGCGTGGGGGATGACGGCTTTCGGGTTGTAAACCTCTTTCGTCGGGGGACAAGGCTCTGCTTGGTGGTGGGGTTGAGGGTACCCGGTGAAGAAGCGCCGGCTAACTA
>G3BZQ8102JTC0C
GGTGAGTAATACGTGAGTAACCTGCCCTCTTCTTTGGGATAAGCCTTGGAAACGGGGTCTAATACTGGATATTCCTGTCTGGTCGCATGGCTGGGTGGGAAAGTTTTTTCGGTGGGGGATGGGCTCGCGGCCTATCAGCTTGTTGGTGGGGTGATGGCCTACCAAGGCGTCGACGGGTAGCCGGCCTGAGAGGGTGACCGGCCACACTGGGACTGAGATACGGCCCAGACTCCTACGGGAGGCAGCAGTGGGGGATATTGCACAATGGGCGCAAGCCTGATGCAGCGACGCCGCGTGGGGGATGACGGCTTTCGGGTTGTAAACCTCTTTCGTCGGGGGACAAGGCTCTGCTTGGTGGTGGGGTTGAGGGTACCCGGTGAAGAAGCGCCGGCTAACTA
>G35JFLI02HE8BI
GGTGAGTAATACGTGAGTAACCTGCCCTCTTCTTTGGGATAAGCCTTGGAAACGGGGTCTAATACTGGATATTCCTGTCTGGTCGCATGGCTGGGTGGGAAAGTTTTTTCGGTGGGGGATGGGCTCGCGGCCTATCAGCTTGTTGGTGGGGTGATGGCCTACCAAGGCGTCGACGGGTAGCCGGCCTGAGAGGGTGACCGGCCACACTGGGACTGAGATACGGCCCAGACTCCTACGGGAGGCAGCAGTGGGGGATATTGCACAATGGGCGCAAGCCTGATGCAGCGACGCCGCGTGGGGGATGACGGCTTTCGGGTTGTAAACCTCTTTCGTCGGGGGACAAGGCTCTGCTTGGTGGTGGGGTTGAGGGTACCCGGTGAAGAAGCGCCGGCTAACTA
>G3BZQ8102GOD0C
GGTGAGTAATACGTGAGTAACCTGCCCTCTTCTTTGGGATAAGCCTTGGAAACGGGGTCTAATACTGGATATTCCTGTCTGGTCGCATGGCTGGGTGGGGAAAGTTTTTTCGGTGGGGGATGGGCTCGCGGCCTATCAGCTTGTTGGTGGGGTGATGGCCTACCAAGGCGTCGACGGGTAGCCGGCCTGAGAGGGTGACCGGCCACACTGGGACTGAGATACGGCCCAGACTCCTACGGGAGGCAGCAGTGGGGGATATTGCACAATGGGCGCAAGCCTGATGCAGCGACGCCGCGTGGGGATGACGGCTTTCGGGTTGTAAACCTCTTTCGTCGGGGGACAAGGCTCTGCTTGGTGGTGGGGTTGAGGGTACCCGGTGAAGAAGCGCCGGCTAACTA
>GV2UCFN02HABB7
GGTGAGTAATACGTGAGTAACCTGCCCTCTTCTTTGGGATAAGCCTTGGAAACGGGGTCTAATACTGGATATTCCTGTCTGGTCGCATGGCTGGGTGGGGAAAGTTTTTTCGGTGGGGGATGGGCTCGCGGCCTATCAGCTTGTTGGTGGGGTGATGGCCTACCAAGGCGTCGACGGGTAGCCGGCCTGAGAGGGTGACCGGCCACACTGGGACTGAGATACGGCCCAGACTCCTACGGGAGGCAGCAGTGGGGGATATTGCACAATGGGCGCAAGCCTGATGCAGCGACGCCGCGTGGGGGATGACGGCTTTCGGGTTGTAAACCTCTTTCGTCGGGGGACAAGGCTCTGCTTGGTGGTGGGGTTGAGGGTACCCGGTGAAGAAGCGCCGGCTAACTA
>GV2UCFN02GRP5D
GGTGAGTAATACGTGAGTAACCTGCCCTCTTCTTTGGGATAAGCCTTGGAAACGGGGTCTAATACTGGATATTCCTGTCTGGTCGCATGGCTGGGTGGGGAAAGTTTTTTCGGTGGGGGATGGGCTCGCGGCCTATCAGCTTGTTGGTGGGGTGATGGCCTACCAAGGCGTCGACGGGTAGCCGGCCTGAGAGGGTGACCGGCCACACTGGGACTGAGATACGGCCCAGACTCCTACGGGAGGCAGCAGTGGGGGATATTGCACAATGGGCGCAAGCCTGATGCAGCGACGCCGCGTGGGGGATGACGGCTTTCGGGTTGTAAACCTCTTTCGTCGGGGGACAAGGCTCTGCTTGGTGGTGGGGTTGAGGGTACCCGGTGAAGAAGCGCCGGCTAACTA
>GV2UCFN02F59BW
GGTGAGTAATACGTGAGTAACCTGCCCTCTTCTTTGGGATAAGCCTTGGAAACGGGGTCTAATACTGGATATTCCTGTCTGGTCGCATGGCTGGGTGGGGAAAGTTTTTTCGGTGGGGGATGGGCTCGCGGCCTATCAGCTTGTTGGTGGGGTGATGGCCTACCAAGGCGTCGACGGGTAGCCGGCCTGAGAGGGTGACCGGCCACACTGGGACTGAGATACGGCCCAGACTCCTACGGGAGGCAGCAGTGGGGGATATTGCACAATGGGCGCAAGCCTGATGCAGCGACGCCGCGTGGGGGATGACGGCTTTCGGGTTGTAAACCTCTTTCGTCGGGGGACAAGGCTCTGCTTGGTGGTGGGGTTGAGGGTACCCGGTGAAGAAGCGCCGGCTAACTA
>GV2UCFN02I8QTQ
GGTGAGTAATACGTGAGTAACCTGCCCTCTTCTTTGGGATAAGCCTTGGAAACGGGGTCTAATACTGGATATTCCTGTCTGGTCGCATGGCTGGGTGGGGAAAGTTTTTTCGGTGGGGGATGGGCTCGCGGCCTATCAGCTTGTTGGTGGGGTGATGGCCTACCAAGGCGTCGACGGGTAGCCGGCCTGAGAGGGTGACCGGCCACACTGGGACTGAGATACGGCCCAGACTCCTACGGGAGGCAGCAGTGGGGGATATTGCACAATGGGCGCAAGCCTGATGCAGCGACGCCGCGTGGGGGATGACGGCTTTCGGGTTGTAAACCTCTTTCGTCGGGGGACAAGGCTCTGCTTGGTGGTGGGGTTGAGGGTACCCGGTGAAGAAGCGCCGGCTAACTA
>GV2UCFN02JRSOE
GGTGAGTAATACGTGAGTAACCTGCCCTCTTCTTTGGGATAAGCCTTGGAAACGGGGTCTAATACTGGATATTCCTGTCTGGTCGCATGGCTGGGTGGGGAAAGTTTTTTCGGTGGGGGATGGGCTCGCGGCCTATCAGCTTGTTGGTGGGGTGATGGCCTACCAAGGCGTCGACGGGTAGCCGGCCTGAGAGGGTGACCGGCCACACTGGGACTGAGATACGGCCCAGACTCCTACGGGAGGCAGCAGTGGGGGATATTGCACAATGGGCGCAAGCCTGATGCAGCGACGCCGCGTGGGGGATGACGGCTTTCGGGTTGTAAACCTCTTTCGTCGGGGGACAAGGCTCTGCTTGGTGGTGGGGTTGAGGGTACCCGGTGAAGAAGCGCCGGCTAACTA
>GV2UCFN02IR7T9
GGTGAGTAATACGTGAGTAACCTGCCCTCTTCTTTGGGATAAGCCTTGGAAACGGGGTCTAATACTGGATATTCCTGTCTGGTCGCATGGCTGGGTGGGGAAAGTTTTTTCGGTGGGGGATGGGCTCGCGGCCTATCAGCTTGTTGGTGGGGTGATGGCCTACCAAGGCGTCGACGGGTAGCCGGCCTGAGAGGGTGACCGGCCACACTGGGACTGAGATACGGCCCAGACTCCTACGGGAGGCAGCAGTGGGGGATATTGCACAATGGGCGCAAGCCTGATGCAGCGACGCCGCGTGGGGGATGACGGCTTTCGGGTTGTAAACCTCTTTCGTCGGGGGACAAGGCTCTGCTTGGTGGTGGGGTTGAGGGTACCCGGTGAAGAAGCGCCGGCTAACTA
>GV2UCFN02GIV4X
GGTGAGTAATACGTGAGTAACCTGCCCTCTTCTTTGGGATAAGCCTTGGAAACGGGGTCTAATACTGGATATTCCTGTCTGGTCGCATGGCTGGGTGGGGAAAGTTTTTTCGGTGGGGGATGGGCTCGCGGCCTATCAGCTTGTTGGTGGGGTGATGGCCTACCAAGGCGTCGACGGGTAGCCGGCCTGAGAGGGTGACCGGCCACACTGGGACTGAGATACGGCCCAGACTCCTACGGGAGGCAGCAGTGGGGGATATTGCACAATGGGCGCAAGCCTGATGCAGCGACGCCGCGTGGGGGATGACGGCTTTCGGGTTGTAAACCTCTTTCGTCGGGGGACAAGGCTCTGCTTGGTGGTGGGGTTGAGGGTACCCGGTGAAGAAGCGCCGGCTAACTA
>GV2UCFN02FK6EI
GGTGAGTAATACGTGAGTAACCTGCCCTCTTCTTTGGGATAAGCCTTGGAAACGGGGTCTAATACTGGATATTCCTGTCTGGTCGCATGGCTGGGTGGGGAAAGTTTTTTCGGTGGGGGATGGGCTCGCGGCCTATCAGCTTGTTGGTGGGGTGATGGCCTACCAAGGCGTCGACGGGTAGCCGGCCTGAGAGGGTGACCGGCCACACTGGGACTGAGATACGGCCCAGACTCCTACGGGAGGCAGCAGTGGGGGATATTGCACAATGGGCGCAAGCCTGATGCAGCGACGCCGCGTGGGGGATGACGGCTTTCGGGTTGTAAACCTCTTTCGTCGGGGGACAAGGCTCTGCTTGGTGGTGGGGTTGAGGGTACCCGGTGAAGAAGCGCCGGCTAACTA
>GV2UCFN02I69Y1
GGTGAGTAATACGTGAGTAACCTGCCCTCTTCTTTGGGATAAGCCTTGGAAACGGGGTCTAATACTGGATATTCCTGTCTGGTCGCATGGCTGGGTGGGGAAAGTTTTTTCGGTGGGGGATGGGCTCGCGGCCTATCAGCTTGTTGGTGGGGTGATGGCCTACCAAGGCGTCGACGGGTAGCCGGCCTGAGAGGGTGACCGGCCACACTGGGACTGAGATACGGCCCAGACTCCTACGGGAGGCAGCAGTGGGGGATATTGCACAATGGGCGCAAGCCTGATGCAGCGACGCCGCGTGGGGGATGACGGCTTTCGGGTTGTAAACCTCTTTCGTCGGGGGACAAGGCTCTGCTTGGTGGTGGGGTTGAGGGTACCCGGTGAAGAAGCGCCGGCTAACTA
>GV2UCFN02JTMQW
GGTGAGTAATACGTGAGTAACCTGCCCTCTTCTTTGGGATAAGCCTTGGAAACGGGGTCTAATACTGGATATTCCTGTCTGGTCGCATGGCTGGGTGGGGAAAGTTTTTTCGGTGGGGGATGGGCTCGCGGCCTATCAGCTTGTTGGTGGGGTGATGGCCTACCAAGGCGTCGACGGGTAGCCGGCCTGAGAGGGTGACCGGCCACACTGGGACTGAGATACGGCCCAGACTCCTACGGGAGGCAGCAGTGGGGGATATTGCACAATGGGCGCAAGCCTGATGCAGCGACGCCGCGTGGGGGATGACGGCTTTCGGGTTGTAAACCTCTTTCGTCGGGGGACAAGGCTCTGCTTGGTGGTGGGGTTGAGGGTACCCGGTGAAGAAGCGCCGGCTAACTA
>GV2UCFN02FTMAX
GGTGAGTAATACGTGAGTAACCTGCCCTCTTCTTTGGGATAAGCCTTGGAAACGGGGTCTAATACTGGATATTCCTGTCTGGTCGCATGGCTGGGTGGGGAAAGTTTTTTCGGTGGGGGATGGGCTCGCGGCCTATCAGCTTGTTGGTGGGGTGATGGCCTACCAAGGCGTCGACGGGTAGCCGGCCTGAGAGGGTGACCGGCCACACTGGGACTGAGATACGGCCCAGACTCCTACGGGAGGCAGCAGTGGGGGATATTGCACAATGGGCGCAAGCCTGATGCAGCGACGCCGCGTGGGGGATGACGGCTTTCGGGTTGTAAACCTCTTTCGTCGGGGGACAAGGCTCTGCTTGGTGGTGGGGTTGAGGGTACCCGGTGAAGAAGCGCCGGCTAACTA
>GV2UCFN02HKYXZ
GGTGAGTAATACGTGAGTAACCTGCCCTCTTCTTTGGGATAAGCCTTGGAAACGGGGTCTAATACTGGATATTCCTGTCTGGTCGCATGGCTGGGTGGGGAAAGTTTTTTCGGTGGGGGATGGGCTCGCGGCCTATCAGCTTGTTGGTGGGGTGATGGCCTACCAAGGCGTCGACGGGTAGCCGGCCTGAGAGGGTGACCGGCCACACTGGGACTGAGATACGGCCCAGACTCCTACGGGAGGCAGCAGTGGGGGATATTGCACAATGGGCGCAAGCCTGATGCAGCGACGCCGCGTGGGGGATGACGGCTTTCGGGTTGTAAACCTCTTTCGTCGGGGGACAAGGCTCTGCTTGGTGGTGGGGTTGAGGGTACCCGGTGAAGAAGCGCCGGCTAACTA
>GV2UCFN02FOI64
GGTGAGTAATACGTGAGTAACCTGCCCTCTTCTTTGGGATAAGCCTTGGAAACGGGGTCTAATACTGGATATTCCTGTCTGGTCGCATGGCTGGGTGGGGAAAGTTTTTTCGGTGGGGGATGGGCTCGCGGCCTATCAGCTTGTTGGTGGGGTGATGGCCTACCAAGGCGTCGACGGGTAGCCGGCCTGAGAGGGTGACCGGCCACACTGGGACTGAGATACGGCCCAGACTCCTACGGGAGGCAGCAGTGGGGGATATTGCACAATGGGCGCAAGCCTGATGCAGCGACGCCGCGTGGGGGATGACGGCTTTCGGGTTGTAAACCTCTTTCGTCGGGGGACAAGGCTCTGCTTGGTGGTGGGGTTGAGGGTACCCGGTGAAGAAGCGCCGGCTAACTA
>GV2UCFN02HPC4T
GGTGAGTAATACGTGAGTAACCTGCCCTCTTCTTTGGGATAAGCCTTGGAAACGGGGTCTAATACTGGATATTCCTGTCTGGTCGCATGGCTGGGTGGGGAAAGTTTTTTCGGTGGGGGATGGGCTCGCGGCCTATCAGCTTGTTGGTGGGGTGATGGCCTACCAAGGCGTCGACGGGTAGCCGGCCTGAGAGGGTGACCGGCCACACTGGGACTGAGATACGGCCCAGACTCCTACGGGAGGCAGCAGTGGGGGATATTGCACAATGGGCGCAAGCCTGATGCAGCGACGCCGCGTGGGGGATGACGGCTTTCGGGTTGTAAACCTCTTTCGTCGGGGGACAAGGCTCTGCTTGGTGGTGGGGTTGAGGGTACCCGGTGAAGAAGCGCCGGCTAACTA
>GV2UCFN02GP87A
GGTGAGTAATACGTGAGTAACCTGCCCTCTTCTTTGGGATAAGCCTTGGAAACGGGGTCTAATACTGGATATTCCTGTCTGGTCGCATGGCTGGGTGGGGAAAGTTTTTTCGGTGGGGGATGGGCTCGCGGCCTATCAGCTTGTTGGTGGGGTGATGGCCTACCAAGGCGTCGACGGGTAGCCGGCCTGAGAGGGTGACCGGCCACACTGGGACTGAGATACGGCCCAGACTCCTACGGGAGGCAGCAGTGGGGGATATTGCACAATGGGCGCAAGCCTGATGCAGCGACGCCGCGTGGGGGATGACGGCTTTCGGGTTGTAAACCTCTTTCGTCGGGGGACAAGGCTCTGCTTGGTGGTGGGGTTGAGGGTACCCGGTGAAGAAGCGCCGGCTAACTA
>GV2UCFN02IZQFA
GGTGAGTAATACGTGAGTAACCTGCCCTCTTCTTTGGGATAAGCCTTGGAAACGGGGTCTAATACTGGATATTCCTGTCTGGTCGCATGGCTGGGTGGGGAAAGTTTTTTCGGTGGGGGATGGGCTCGCGGCCTATCAGCTTGTTGGTGGGGTGATGGCCTACCAAGGCGTCGACGGGTAGCCGGCCTGAGAGGGTGACCGGCCACACTGGGACTGAGATACGGCCCAGACTCCTACGGGAGGCAGCAGTGGGGGATATTGCACAATGGGCGCAAGCCTGATGCAGCGACGCCGCGTGGGGGATGACGGCTTTCGGGTTGTAAACCTCTTTCGTCGGGGGACAAGGCTCTGCTTGGTGGTGGGGTTGAGGGTACCCGGTGAAGAAGCGCCGGCTAACTA
>GV2UCFN02I4ONJ
GGTGAGTAATACGTGAGTAACCTGCCCTCTTCTTTGGGATAAGCCTTGGAAACGGGGTCTAATACTGGATATTCCTGTCTGGTCGCATGGCTGGGTGGGGAAAGTTTTTTCGGTGGGGGATGGGCTCGCGGCCTATCAGCTTGTTGGTGGGGTGATGGCCTACCAAGGCGTCGACGGGTAGCCGGCCTGAGAGGGTGACCGGCCACACTGGGACTGAGATACGGCCCAGACTCCTACGGGAGGCAGCAGTGGGGGATATTGCACAATGGGCGCAAGCCTGATGCAGCGACGCCGCGTGGGGGATGACGGCTTTCGGGTTGTAAACCTCTTTCGTCGGGGGACAAGGCTCTGCTTGGTGGTGGGGTTGAGGGTACCCGGTGAAGAAGCGCCGGCTAACTA
>GV2UCFN02G86MB
GGTGAGTAATACGTGAGTAACCTGCCCTCTTCTTTGGGATAAGCCTTGGAAACGGGGTCTAATACTGGATATTCCTGTCTGGTCGCATGGCTGGGTGGGGAAAGTTTTTTCGGTGGGGGATGGGCTCGCGGCCTATCAGCTTGTTGGTGGGGTGATGGCCTACCAAGGCGTCGACGGGTAGCCGGCCTGAGAGGGTGACCGGCCACACTGGGACTGAGATACGGCCCAGACTCCTACGGGAGGCAGCAGTGGGGGATATTGCACAATGGGCGCAAGCCTGATGCAGCGACGCCGCGTGGGGGATGACGGCTTTCGGGTTGTAAACCTCTTTCGTCGGGGGACAAGGCTCTGCTTGGTGGTGGGGTTGAGGGTACCCGGTGAAGAAGCGCCGGCTAACTA
>GV2UCFN02H1LYT
GGTGAGTAATACGTGAGTAACCTGCCCTCTTCTTTGGGATAAGCCTTGGAAACGGGGTCTAATACTGGATATTCCTGTCTGGTCGCATGGCTGGGTGGGGAAAGTTTTTTCGGTGGGGGATGGGCTCGCGGCCTATCAGCTTGTTGGTGGGGTGATGGCCTACCAAGGCGTCGACGGGTAGCCGGCCTGAGAGGGTGACCGGCCACACTGGGACTGAGATACGGCCCAGACTCCTACGGGAGGCAGCAGTGGGGGATATTGCACAATGGGCGCAAGCCTGATGCAGCGACGCCGCGTGGGGGATGACGGCTTTCGGGTTGTAAACCTCTTTCGTCGGGGGACAAGGCTCTGCTTGGTGGTGGGGTTGAGGGTACCCGGTGAAGAAGCGCCGGCTAACTA
>GV2UCFN02JFLRP
GGTGAGTAATACGTGAGTAACCTGCCCTCTTCTTTGGGATAAGCCTTGGAAACGGGGTCTAATACTGGATATTCCTGTCTGGTCGCATGGCTGGGTGGGGAAAGTTTTTTCGGTGGGGGATGGGCTCGCGGCCTATCAGCTTGTTGGTGGGGTGATGGCCTACCAAGGCGTCGACGGGTAGCCGGCCTGAGAGGGTGACCGGCCACACTGGGACTGAGATACGGCCCAGACTCCTACGGGAGGCAGCAGTGGGGGATATTGCACAATGGGCGCAAGCCTGATGCAGCGACGCCGCGTGGGGGATGACGGCTTTCGGGTTGTAAACCTCTTTCGTCGGGGGACAAGGCTCTGCTTGGTGGTGGGGTTGAGGGTACCCGGTGAAGAAGCGCCGGCTAACTA
>GV2UCFN02IB16X
GGTGAGTAATACGTGAGTAACCTGCCCTCTTCTTTGGGATAAGCCTTGGAAACGGGGTCTAATACTGGATATTCCTGTCTGGTCGCATGGCTGGGTGGGGAAAGTTTTTTCGGTGGGGGATGGGCTCGCGGCCTATCAGCTTGTTGGTGGGGTGATGGCCTACCAAGGCGTCGACGGGTAGCCGGCCTGAGAGGGTGACCGGCCACACTGGGACTGAGATACGGCCCAGACTCCTACGGGAGGCAGCAGTGGGGGATATTGCACAATGGGCGCAAGCCTGATGCAGCGACGCCGCGTGGGGGATGACGGCTTTCGGGTTGTAAACCTCTTTCGTCGGGGGACAAGGCTCTGCTTGGTGGTGGGGTTGAGGGTACCCGGTGAAGAAGCGCCGGCTAACTA
>GV2UCFN02FO0T6
GGTGAGTAATACGTGAGTAACCTGCCCTCTTCTTTGGGATAAGCCTTGGAAACGGGGTCTAATACTGGATATTCCTGTCTGGTCGCATGGCTGGGTGGGGAAAGTTTTTTCGGTGGGGGATGGGCTCGCGGCCTATCAGCTTGTTGGTGGGGTGATGGCCTACCAAGGCGTCGACGGGTAGCCGGCCTGAGAGGGTGACCGGCCACACTGGGACTGAGATACGGCCCAGACTCCTACGGGAGGCAGCAGTGGGGGATATTGCACAATGGGCGCAAGCCTGATGCAGCGACGCCGCGTGGGGGATGACGGCTTTCGGGTTGTAAACCTCTTTCGTCGGGGGACAAGGCTCTGCTTGGTGGTGGGGTTGAGGGTACCCGGTGAAGAAGCGCCGGCTAACTA
>GV2UCFN02IK3HN
GGTGAGTAATACGTGAGTAACCTGCCCTCTTCTTTGGGATAAGCCTTGGAAACGGGGTCTAATACTGGATATTCCTGTCTGGTCGCATGGCTGGGTGGGGAAAGTTTTTTCGGTGGGGGATGGGCTCGCGGCCTATCAGCTTGTTGGTGGGGTGATGGCCTACCAAGGCGTCGACGGGTAGCCGGCCTGAGAGGGTGACCGGCCACACTGGGACTGAGATACGGCCCAGACTCCTACGGGAGGCAGCAGTGGGGGATATTGCACAATGGGCGCAAGCCTGATGCAGCGACGCCGCGTGGGGGATGACGGCTTTCGGGTTGTAAACCTCTTTCGTCGGGGGACAAGGCTCTGCTTGGTGGTGGGGTTGAGGGTACCCGGTGAAGAAGCGCCGGCTAACTA
>GV2UCFN02HDZD4
GGTGAGTAATACGTGAGTAACCTGCCCTCTTCTTTGGGATAAGCCTTGGAAACGGGGTCTAATACTGGATATTCCTGTCTGGTCGCATGGCTGGGTGGGGAAAGTTTTTTCGGTGGGGGATGGGCTCGCGGCCTATCAGCTTGTTGGTGGGGTGATGGCCTACCAAGGCGTCGACGGGTAGCCGGCCTGAGAGGGTGACCGGCCACACTGGGACTGAGATACGGCCCAGACTCCTACGGGAGGCAGCAGTGGGGGATATTGCACAATGGGCGCAAGCCTGATGCAGCGACGCCGCGTGGGGGATGACGGCTTTCGGGTTGTAAACCTCTTTCGTCGGGGGACAAGGCTCTGCTTGGTGGTGGGGTTGAGGGTACCCGGTGAAGAAGCGCCGGCTAACTA
>GV2UCFN02JZSWL
GGTGAGTAATACGTGAGTAACCTGCCCTCTTCTTTGGGATAAGCCTTGGAAACGGGGTCTAATACTGGATATTCCTGTCTGGTCGCATGGCTGGGTGGGGAAAGTTTTTTCGGTGGGGGATGGGCTCGCGGCCTATCAGCTTGTTGGTGGGGTGATGGCCTACCAAGGCGTCGACGGGTAGCCGGCCTGAGAGGGTGACCGGCCACACTGGGACTGAGATACGGCCCAGACTCCTACGGGAGGCAGCAGTGGGGGATATTGCACAATGGGCGCAAGCCTGATGCAGCGACGCCGCGTGGGGGATGACGGCTTTCGGGTTGTAAACCTCTTTCGTCGGGGGACAAGGCTCTGCTTGGTGGTGGGGTTGAGGGTACCCGGTGAAGAAGCGCCGGCTAACTA
>GV2UCFN02IEQMJ
GGTGAGTAATACGTGAGTAACCTGCCCTCTTCTTTGGGATAAGCCTTGGAAACGGGGTCTAATACTGGATATTCCTGTCTGGTCGCATGGCTGGGTGGGGAAAGTTTTTTCGGTGGGGGATGGGCTCGCGGCCTATCAGCTTGTTGGTGGGGTGATGGCCTACCAAGGCGTCGACGGGTAGCCGGCCTGAGAGGGTGACCGGCCACACTGGGACTGAGATACGGCCCAGACTCCTACGGGAGGCAGCAGTGGGGGATATTGCACAATGGGCGCAAGCCTGATGCAGCGACGCCGCGTGGGGGATGACGGCTTTCGGGTTGTAAACCTCTTTCGTCGGGGGACAAGGCTCTGCTTGGTGGTGGGGTTGAGGGTACCCGGTGAAGAAGCGCCGGCTAACTA
>GV2UCFN02H29F9
GGTGAGTAATACGTGAGTAACCTGCCCTCTTCTTTGGGATAAGCCTTGGAAACGGGGTCTAATACTGGATATTCCTGTCTGGTCGCATGGCTGGGTGGGGAAAGTTTTTTCGGTGGGGGATGGGCTCGCGGCCTATCAGCTTGTTGGTGGGGTGATGGCCTACCAAGGCGTCGACGGGTAGCCGGCCTGAGAGGGTGACCGGCCACACTGGGACTGAGATACGGCCCAGACTCCTACGGGAGGCAGCAGTGGGGGATATTGCACAATGGGCGCAAGCCTGATGCAGCGACGCCGCGTGGGGGATGACGGCTTTCGGGTTGTAAACCTCTTTCGTCGGGGGACAAGGCTCTGCTTGGTGGTGGGGTTGAGGGTACCCGGTGAAGAAGCGCCGGCTAACTA
>GV2UCFN02IHX8K
GGTGAGTAATACGTGAGTAACCTGCCCTCTTCTTTGGGATAAGCCTTGGAAACGGGGTCTAATACTGGATATTCCTGTCTGGTCGCATGGCTGGGTGGGGAAAGTTTTTTCGGTGGGGGATGGGCTCGCGGCCTATCAGCTTGTTGGTGGGGTGATGGCCTACCAAGGCGTCGACGGGTAGCCGGCCTGAGAGGGTGACCGGCCACACTGGGACTGAGATACGGCCCAGACTCCTACGGGAGGCAGCAGTGGGGGATATTGCACAATGGGCGCAAGCCTGATGCAGCGACGCCGCGTGGGGGATGACGGCTTTCGGGTTGTAAACCTCTTTCGTCGGGGGACAAGGCTCTGCTTGGTGGTGGGGTTGAGGGTACCCGGTGAAGAAGCGCCGGCTAACTA
>GV2UCFN02HFDWO
GGTGAGTAATACGTGAGTAACCTGCCCTCTTCTTTGGGATAAGCCTTGGAAACGGGGTCTAATACTGGATATTCCTGTCTGGTCGCATGGCTGGGTGGGGAAAGTTTTTTCGGTGGGGGATGGGCTCGCGGCCTATCAGCTTGTTGGTGGGGTGATGGCCTACCAAGGCGTCGACGGGTAGCCGGCCTGAGAGGGTGACCGGCCACACTGGGACTGAGATACGGCCCAGACTCCTACGGGAGGCAGCAGTGGGGGATATTGCACAATGGGCGCAAGCCTGATGCAGCGACGCCGCGTGGGGGATGACGGCTTTCGGGTTGTAAACCTCTTTCGTCGGGGGACAAGGCTCTGCTTGGTGGTGGGGTTGAGGGTACCCGGTGAAGAAGCGCCGGCTAACTA
>GV2UCFN02IL5LY
GGTGAGTAATACGTGAGTAACCTGCCCTCTTCTTTGGGATAAGCCTTGGAAACGGGGTCTAATACTGGATATTCCTGTCTGGTCGCATGGCTGGGTGGGGAAAGTTTTTTCGGTGGGGGATGGGCTCGCGGCCTATCAGCTTGTTGGTGGGGTGATGGCCTACCAAGGCGTCGACGGGTAGCCGGCCTGAGAGGGTGACCGGCCACACTGGGACTGAGATACGGCCCAGACTCCTACGGGAGGCAGCAGTGGGGGATATTGCACAATGGGCGCAAGCCTGATGCAGCGACGCCGCGTGGGGGATGACGGCTTTCGGGTTGTAAACCTCTTTCGTCGGGGGACAAGGCTCTGCTTGGTGGTGGGGTTGAGGGTACCCGGTGAAGAAGCGCCGGCTAACTA
>GV2UCFN02JBQNX
GGTGAGTAATACGTGAGTAACCTGCCCTCTTCTTTGGGATAAGCCTTGGAAACGGGGTCTAATACTGGATATTCCTGTCTGGTCGCATGGCTGGGTGGGGAAAGTTTTTTCGGTGGGGGATGGGCTCGCGGCCTATCAGCTTGTTGGTGGGGTGATGGCCTACCAAGGCGTCGACGGGTAGCCGGCCTGAGAGGGTGACCGGCCACACTGGGACTGAGATACGGCCCAGACTCCTACGGGAGGCAGCAGTGGGGGATATTGCACAATGGGCGCAAGCCTGATGCAGCGACGCCGCGTGGGGGATGACGGCTTTCGGGTTGTAAACCTCTTTCGTCGGGGGACAAGGCTCTGCTTGGTGGTGGGGTTGAGGGTACCCGGTGAAGAAGCGCCGGCTAACTA
>GV2UCFN02G4294
GGTGAGTAATACGTGAGTAACCTGCCCTCTTCTTTGGGATAAGCCTTGGAAACGGGGTCTAATACTGGATATTCCTGTCTGGTCGCATGGCTGGGTGGGGAAAGTTTTTTCGGTGGGGGATGGGCTCGCGGCCTATCAGCTTGTTGGTGGGGTGATGGCCTACCAAGGCGTCGACGGGTAGCCGGCCTGAGAGGGTGACCGGCCACACTGGGACTGAGATACGGCCCAGACTCCTACGGGAGGCAGCAGTGGGGGATATTGCACAATGGGCGCAAGCCTGATGCAGCGACGCCGCGTGGGGGATGACGGCTTTCGGGTTGTAAACCTCTTTCGTCGGGGGACAAGGCTCTGCTTGGTGGTGGGGTTGAGGGTACCCGGTGAAGAAGCGCCGGCTAACTA
>GV2UCFN02JRQU9
GGTGAGTAATACGTGAGTAACCTGCCCTCTTCTTTGGGATAAGCCTTGGAAACGGGGTCTAATACTGGATATTCCTGTCTGGTCGCATGGCTGGGTGGGGAAAGTTTTTTCGGTGGGGGATGGGCTCGCGGCCTATCAGCTTGTTGGTGGGGTGATGGCCTACCAAGGCGTCGACGGGTAGCCGGCCTGAGAGGGTGACCGGCCACACTGGGACTGAGATACGGCCCAGACTCCTACGGGAGGCAGCAGTGGGGGATATTGCACAATGGGCGCAAGCCTGATGCAGCGACGCCGCGTGGGGGATGACGGCTTTCGGGTTGTAAACCTCTTTCGTCGGGGGACAAGGCTCTGCTTGGTGGTGGGGTTGAGGGTACCCGGTGAAGAAGCGCCGGCTAACTA
>GV2UCFN02JJYTJ
GGTGAGTAATACGTGAGTAACCTGCCCTCTTCTTTGGGATAAGCCTTGGAAACGGGGTCTAATACTGGATATTCCTGTCTGGTCGCATGGCTGGGTGGGGAAAGTTTTTTCGGTGGGGGATGGGCTCGCGGCCTATCAGCTTGTTGGTGGGGTGATGGCCTACCAAGGCGTCGACGGGTAGCCGGCCTGAGAGGGTGACCGGCCACACTGGGACTGAGATACGGCCCAGACTCCTACGGGAGGCAGCAGTGGGGGATATTGCACAATGGGCGCAAGCCTGATGCAGCGACGCCGCGTGGGGGATGACGGCTTTCGGGTTGTAAACCTCTTTCGTCGGGGGACAAGGCTCTGCTTGGTGGTGGGGTTGAGGGTACCCGGTGAAGAAGCGCCGGCTAACTA
>GV2UCFN02FOKIW
GGTGAGTAATACGTGAGTAACCTGCCCTCTTCTTTGGGATAAGCCTTGGAAACGGGGTCTAATACTGGATATTCCTGTCTGGTCGCATGGCTGGGTGGGGAAAGTTTTTTCGGTGGGGGATGGGCTCGCGGCCTATCAGCTTGTTGGTGGGGTGATGGCCTACCAAGGCGTCGACGGGTAGCCGGCCTGAGAGGGTGACCGGCCACACTGGGACTGAGATACGGCCCAGACTCCTACGGGAGGCAGCAGTGGGGGATATTGCACAATGGGCGCAAGCCTGATGCAGCGACGCCGCGTGGGGGATGACGGCTTTCGGGTTGTAAACCTCTTTCGTCGGGGGACAAGGCTCTGCTTGGTGGTGGGGTTGAGGGTACCCGGTGAAGAAGCGCCGGCTAACTA
>GV2UCFN02ITDYY
GGTGAGTAATACGTGAGTAACCTGCCCTCTTCTTTGGGATAAGCCTTGGAAACGGGGTCTAATACTGGATATTCCTGTCTGGTCGCATGGCTGGGTGGGGAAAGTTTTTTCGGTGGGGGATGGGCTCGCGGCCTATCAGCTTGTTGGTGGGGTGATGGCCTACCAAGGCGTCGACGGGTAGCCGGCCTGAGAGGGTGACCGGCCACACTGGGACTGAGATACGGCCCAGACTCCTACGGGAGGCAGCAGTGGGGGATATTGCACAATGGGCGCAAGCCTGATGCAGCGACGCCGCGTGGGGGATGACGGCTTTCGGGTTGTAAACCTCTTTCGTCGGGGGACAAGGCTCTGCTTGGTGGTGGGGTTGAGGGTACCCGGTGAAGAAGCGCCGGCTAACTA
>GV2UCFN02IVR6V
GGTGAGTAATACGTGAGTAACCTGCCCTCTTCTTTGGGATAAGCCTTGGAAACGGGGTCTAATACTGGATATTCCTGTCTGGTCGCATGGCTGGGTGGGGAAAGTTTTTTCGGTGGGGGATGGGCTCGCGGCCTATCAGCTTGTTGGTGGGGTGATGGCCTACCAAGGCGTCGACGGGTAGCCGGCCTGAGAGGGTGACCGGCCACACTGGGACTGAGATACGGCCCAGACTCCTACGGGAGGCAGCAGTGGGGGATATTGCACAATGGGCGCAAGCCTGATGCAGCGACGCCGCGTGGGGGATGACGGCTTTCGGGTTGTAAACCTCTTTCGTCGGGGGACAAGGCTCTGCTTGGTGGTGGGGTTGAGGGTACCCGGTGAAGAAGCGCCGGCTAACTA
>GV2UCFN02INTM1
GGTGAGTAATACGTGAGTAACCTGCCCTCTTCTTTGGGATAAGCCTTGGAAACGGGGTCTAATACTGGATATTCCTGTCTGGTCGCATGGCTGGGTGGGGAAAGTTTTTTCGGTGGGGGATGGGCTCGCGGCCTATCAGCTTGTTGGTGGGGTGATGGCCTACCAAGGCGTCGACGGGTAGCCGGCCTGAGAGGGTGACCGGCCACACTGGGACTGAGATACGGCCCAGACTCCTACGGGAGGCAGCAGTGGGGGATATTGCACAATGGGCGCAAGCCTGATGCAGCGACGCCGCGTGGGGGATGACGGCTTTCGGGTTGTAAACCTCTTTCGTCGGGGGACAAGGCTCTGCTTGGTGGTGGGGTTGAGGGTACCCGGTGAAGAAGCGCCGGCTAACTA
>GV2UCFN02JWYMP
GGTGAGTAATACGTGAGTAACCTGCCCTCTTCTTTGGGATAAGCCTTGGAAACGGGGTCTAATACTGGATATTCCTGTCTGGTCGCATGGCTGGGTGGGGAAAGTTTTTTCGGTGGGGGATGGGCTCGCGGCCTATCAGCTTGTTGGTGGGGTGATGGCCTACCAAGGCGTCGACGGGTAGCCGGCCTGAGAGGGTGACCGGCCACACTGGGACTGAGATACGGCCCAGACTCCTACGGGAGGCAGCAGTGGGGGATATTGCACAATGGGCGCAAGCCTGATGCAGCGACGCCGCGTGGGGGATGACGGCTTTCGGGTTGTAAACCTCTTTCGTCGGGGGACAAGGCTCTGCTTGGTGGTGGGGTTGAGGGTACCCGGTGAAGAAGCGCCGGCTAACTA
>GV2UCFN02IZR08
GGTGAGTAATACGTGAGTAACCTGCCCTCTTCTTTGGGATAAGCCTTGGAAACGGGGTCTAATACTGGATATTCCTGTCTGGTCGCATGGCTGGGTGGGGAAAGTTTTTTCGGTGGGGGATGGGCTCGCGGCCTATCAGCTTGTTGGTGGGGTGATGGCCTACCAAGGCGTCGACGGGTAGCCGGCCTGAGAGGGTGACCGGCCACACTGGGACTGAGATACGGCCCAGACTCCTACGGGAGGCAGCAGTGGGGGATATTGCACAATGGGCGCAAGCCTGATGCAGCGACGCCGCGTGGGGGATGACGGCTTTCGGGTTGTAAACCTCTTTCGTCGGGGGACAAGGCTCTGCTTGGTGGTGGGGTTGAGGGTACCCGGTGAAGAAGCGCCGGCTAACTA
>GV2UCFN02IXYOP
GGTGAGTAATACGTGAGTAACCTGCCCTCTTCTTTGGGATAAGCCTTGGAAACGGGGTCTAATACTGGATATTCCTGTCTGGTCGCATGGCTGGGTGGGGAAAGTTTTTTCGGTGGGGGATGGGCTCGCGGCCTATCAGCTTGTTGGTGGGGTGATGGCCTACCAAGGCGTCGACGGGTAGCCGGCCTGAGAGGGTGACCGGCCACACTGGGACTGAGATACGGCCCAGACTCCTACGGGAGGCAGCAGTGGGGGATATTGCACAATGGGCGCAAGCCTGATGCAGCGACGCCGCGTGGGGGATGACGGCTTTCGGGTTGTAAACCTCTTTCGTCGGGGGACAAGGCTCTGCTTGGTGGTGGGGTTGAGGGTACCCGGTGAAGAAGCGCCGGCTAACTA
>GV2UCFN02GXHIU
GGTGAGTAATACGTGAGTAACCTGCCCTCTTCTTTGGGATAAGCCTTGGAAACGGGGTCTAATACTGGATATTCCTGTCTGGTCGCATGGCTGGGTGGGGAAAGTTTTTTCGGTGGGGGATGGGCTCGCGGCCTATCAGCTTGTTGGTGGGGTGATGGCCTACCAAGGCGTCGACGGGTAGCCGGCCTGAGAGGGTGACCGGCCACACTGGGACTGAGATACGGCCCAGACTCCTACGGGAGGCAGCAGTGGGGGATATTGCACAATGGGCGCAAGCCTGATGCAGCGACGCCGCGTGGGGGATGACGGCTTTCGGGTTGTAAACCTCTTTCGTCGGGGGACAAGGCTCTGCTTGGTGGTGGGGTTGAGGGTACCCGGTGAAGAAGCGCCGGCTAACTA
>GV2UCFN02GDFJH
GGTGAGTAATACGTGAGTAACCTGCCCTCTTCTTTGGGATAAGCCTTGGAAACGGGGTCTAATACTGGATATTCCTGTCTGGTCGCATGGCTGGGTGGGGAAAGTTTTTTCGGTGGGGGATGGGCTCGCGGCCTATCAGCTTGTTGGTGGGGTGATGGCCTACCAAGGCGTCGACGGGTAGCCGGCCTGAGAGGGTGACCGGCCACACTGGGACTGAGATACGGCCCAGACTCCTACGGGAGGCAGCAGTGGGGGATATTGCACAATGGGCGCAAGCCTGATGCAGCGACGCCGCGTGGGGGATGACGGCTTTCGGGTTGTAAACCTCTTTCGTCGGGGGACAAGGCTCTGCTTGGTGGTGGGGTTGAGGGTACCCGGTGAAGAAGCGCCGGCTAACTA
>GV2UCFN02JJ5ZK
GGTGAGTAATACGTGAGTAACCTGCCCTCTTCTTTGGGATAAGCCTTGGAAACGGGGTCTAATACTGGATATTCCTGTCTGGTCGCATGGCTGGGTGGGGAAAGTTTTTTCGGTGGGGGATGGGCTCGCGGCCTATCAGCTTGTTGGTGGGGTGATGGCCTACCAAGGCGTCGACGGGTAGCCGGCCTGAGAGGGTGACCGGCCACACTGGGACTGAGATACGGCCCAGACTCCTACGGGAGGCAGCAGTGGGGGATATTGCACAATGGGCGCAAGCCTGATGCAGCGACGCCGCGTGGGGGATGACGGCTTTCGGGTTGTAAACCTCTTTCGTCGGGGGACAAGGCTCTGCTTGGTGGTGGGGTTGAGGGTACCCGGTGAAGAAGCGCCGGCTAACTA
>GV2UCFN02GJ1P7
GGTGAGTAATACGTGAGTAACCTGCCCTCTTCTTTGGGATAAGCCTTGGAAACGGGGTCTAATACTGGATATTCCTGTCTGGTCGCATGGCTGGGTGGGGAAAGTTTTTTCGGTGGGGGATGGGCTCGCGGCCTATCAGCTTGTTGGTGGGGTGATGGCCTACCAAGGCGTCGACGGGTAGCCGGCCTGAGAGGGTGACCGGCCACACTGGGACTGAGATACGGCCCAGACTCCTACGGGAGGCAGCAGTGGGGGATATTGCACAATGGGCGCAAGCCTGATGCAGCGACGCCGCGTGGGGGATGACGGCTTTCGGGTTGTAAACCTCTTTCGTCGGGGGACAAGGCTCTGCTTGGTGGTGGGGTTGAGGGTACCCGGTGAAGAAGCGCCGGCTAACTA
>GV2UCFN02H6TVE
GGTGAGTAATACGTGAGTAACCTGCCCTCTTCTTTGGGATAAGCCTTGGAAACGGGGTCTAATACTGGATATTCCTGTCTGGTCGCATGGCTGGGTGGGGAAAGTTTTTTCGGTGGGGGATGGGCTCGCGGCCTATCAGCTTGTTGGTGGGGTGATGGCCTACCAAGGCGTCGACGGGTAGCCGGCCTGAGAGGGTGACCGGCCACACTGGGACTGAGATACGGCCCAGACTCCTACGGGAGGCAGCAGTGGGGGATATTGCACAATGGGCGCAAGCCTGATGCAGCGACGCCGCGTGGGGGATGACGGCTTTCGGGTTGTAAACCTCTTTCGTCGGGGGACAAGGCTCTGCTTGGTGGTGGGGTTGAGGGTACCCGGTGAAGAAGCGCCGGCTAACTA
>GV2UCFN02HGHK9
GGTGAGTAATACGTGAGTAACCTGCCCTCTTCTTTGGGATAAGCCTTGGAAACGGGGTCTAATACTGGATATTCCTGTCTGGTCGCATGGCTGGGTGGGGAAAGTTTTTTCGGTGGGGGATGGGCTCGCGGCCTATCAGCTTGTTGGTGGGGTGATGGCCTACCAAGGCGTCGACGGGTAGCCGGCCTGAGAGGGTGACCGGCCACACTGGGACTGAGATACGGCCCAGACTCCTACGGGAGGCAGCAGTGGGGGATATTGCACAATGGGCGCAAGCCTGATGCAGCGACGCCGCGTGGGGGATGACGGCTTTCGGGTTGTAAACCTCTTTCGTCGGGGGACAAGGCTCTGCTTGGTGGTGGGGTTGAGGGTACCCGGTGAAGAAGCGCCGGCTAACTA
>GV2UCFN02I0KOK
GGTGAGTAATACGTGAGTAACCTGCCCTCTTCTTTGGGATAAGCCTTGGAAACGGGGTCTAATACTGGATATTCCTGTCTGGTCGCATGGCTGGGTGGGGAAAGTTTTTTCGGTGGGGGATGGGCTCGCGGCCTATCAGCTTGTTGGTGGGGTGATGGCCTACCAAGGCGTCGACGGGTAGCCGGCCTGAGAGGGTGACCGGCCACACTGGGACTGAGATACGGCCCAGACTCCTACGGGAGGCAGCAGTGGGGGATATTGCACAATGGGCGCAAGCCTGATGCAGCGACGCCGCGTGGGGGATGACGGCTTTCGGGTTGTAAACCTCTTTCGTCGGGGGACAAGGCTCTGCTTGGTGGTGGGGTTGAGGGTACCCGGTGAAGAAGCGCCGGCTAACTA
>GV2UCFN02HK3SA
GGTGAGTAATACGTGAGTAACCTGCCCTCTTCTTTGGGATAAGCCTTGGAAACGGGGTCTAATACTGGATATTCCTGTCTGGTCGCATGGCTGGGTGGGGAAAGTTTTTTCGGTGGGGGATGGGCTCGCGGCCTATCAGCTTGTTGGTGGGGTGATGGCCTACCAAGGCGTCGACGGGTAGCCGGCCTGAGAGGGTGACCGGCCACACTGGGACTGAGATACGGCCCAGACTCCTACGGGAGGCAGCAGTGGGGGATATTGCACAATGGGCGCAAGCCTGATGCAGCGACGCCGCGTGGGGGATGACGGCTTTCGGGTTGTAAACCTCTTTCGTCGGGGGACAAGGCTCTGCTTGGTGGTGGGGTTGAGGGTACCCGGTGAAGAAGCGCCGGCTAACTA
>GV2UCFN02JPKLN
GGTGAGTAATACGTGAGTAACCTGCCCTCTTCTTTGGGATAAGCCTTGGAAACGGGGTCTAATACTGGATATTCCTGTCTGGTCGCATGGCTGGGTGGGGAAAGTTTTTTCGGTGGGGGATGGGCTCGCGGCCTATCAGCTTGTTGGTGGGGTGATGGCCTACCAAGGCGTCGACGGGTAGCCGGCCTGAGAGGGTGACCGGCCACACTGGGACTGAGATACGGCCCAGACTCCTACGGGAGGCAGCAGTGGGGGATATTGCACAATGGGCGCAAGCCTGATGCAGCGACGCCGCGTGGGGGATGACGGCTTTCGGGTTGTAAACCTCTTTCGTCGGGGGACAAGGCTCTGCTTGGTGGTGGGGTTGAGGGTACCCGGTGAAGAAGCGCCGGCTAACTA
>GV2UCFN02HYEZM
GGTGAGTAATACGTGAGTAACCTGCCCTCTTCTTTGGGATAAGCCTTGGAAACGGGGTCTAATACTGGATATTCCTGTCTGGTCGCATGGCTGGGTGGGGAAAGTTTTTTCGGTGGGGGATGGGCTCGCGGCCTATCAGCTTGTTGGTGGGGTGATGGCCTACCAAGGCGTCGACGGGTAGCCGGCCTGAGAGGGTGACCGGCCACACTGGGACTGAGATACGGCCCAGACTCCTACGGGAGGCAGCAGTGGGGGATATTGCACAATGGGCGCAAGCCTGATGCAGCGACGCCGCGTGGGGGATGACGGCTTTCGGGTTGTAAACCTCTTTCGTCGGGGGACAAGGCTCTGCTTGGTGGTGGGGTTGAGGGTACCCGGTGAAGAAGCGCCGGCTAACTA
>GV2UCFN02F295P
GGTGAGTAATACGTGAGTAACCTGCCCTCTTCTTTGGGATAAGCCTTGGAAACGGGGTCTAATACTGGATATTCCTGTCTGGTCGCATGGCTGGGTGGGGAAAGTTTTTTCGGTGGGGGATGGGCTCGCGGCCTATCAGCTTGTTGGTGGGGTGATGGCCTACCAAGGCGTCGACGGGTAGCCGGCCTGAGAGGGTGACCGGCCACACTGGGACTGAGATACGGCCCAGACTCCTACGGGAGGCAGCAGTGGGGGATATTGCACAATGGGCGCAAGCCTGATGCAGCGACGCCGCGTGGGGGATGACGGCTTTCGGGTTGTAAACCTCTTTCGTCGGGGGACAAGGCTCTGCTTGGTGGTGGGGTTGAGGGTACCCGGTGAAGAAGCGCCGGCTAACTA
>GV2UCFN02IQF2Z
GGTGAGTAATACGTGAGTAACCTGCCCTCTTCTTTGGGATAAGCCTTGGAAACGGGGTCTAATACTGGATATTCCTGTCTGGTCGCATGGCTGGGTGGGGAAAGTTTTTTCGGTGGGGGATGGGCTCGCGGCCTATCAGCTTGTTGGTGGGGTGATGGCCTACCAAGGCGTCGACGGGTAGCCGGCCTGAGAGGGTGACCGGCCACACTGGGACTGAGATACGGCCCAGACTCCTACGGGAGGCAGCAGTGGGGGATATTGCACAATGGGCGCAAGCCTGATGCAGCGACGCCGCGTGGGGGATGACGGCTTTCGGGTTGTAAACCTCTTTCGTCGGGGGACAAGGCTCTGCTTGGTGGTGGGGTTGAGGGTACCCGGTGAAGAAGCGCCGGCTAACTA
>GV2UCFN02FH6GB
GGTGAGTAATACGTGAGTAACCTGCCCTCTTCTTTGGGATAAGCCTTGGAAACGGGGTCTAATACTGGATATTCCTGTCTGGTCGCATGGCTGGGTGGGGAAAGTTTTTTCGGTGGGGGATGGGCTCGCGGCCTATCAGCTTGTTGGTGGGGTGATGGCCTACCAAGGCGTCGACGGGTAGCCGGCCTGAGAGGGTGACCGGCCACACTGGGACTGAGATACGGCCCAGACTCCTACGGGAGGCAGCAGTGGGGGATATTGCACAATGGGCGCAAGCCTGATGCAGCGACGCCGCGTGGGGGATGACGGCTTTCGGGTTGTAAACCTCTTTCGTCGGGGGACAAGGCTCTGCTTGGTGGTGGGGTTGAGGGTACCCGGTGAAGAAGCGCCGGCTAACTA
>GV2UCFN02FWC5N
GGTGAGTAATACGTGAGTAACCTGCCCTCTTCTTTGGGATAAGCCTTGGAAACGGGGTCTAATACTGGATATTCCTGTCTGGTCGCATGGCTGGGTGGGGAAAGTTTTTTCGGTGGGGGATGGGCTCGCGGCCTATCAGCTTGTTGGTGGGGTGATGGCCTACCAAGGCGTCGACGGGTAGCCGGCCTGAGAGGGTGACCGGCCACACTGGGACTGAGATACGGCCCAGACTCCTACGGGAGGCAGCAGTGGGGGATATTGCACAATGGGCGCAAGCCTGATGCAGCGACGCCGCGTGGGGGATGACGGCTTTCGGGTTGTAAACCTCTTTCGTCGGGGGACAAGGCTCTGCTTGGTGGTGGGGTTGAGGGTACCCGGTGAAGAAGCGCCGGCTAACTA
>GV2UCFN02JYA2R
GGTGAGTAATACGTGAGTAACCTGCCCTCTTCTTTGGGATAAGCCTTGGAAACGGGGTCTAATACTGGATATTCCTGTCTGGTCGCATGGCTGGGTGGGGAAAGTTTTTTCGGTGGGGGATGGGCTCGCGGCCTATCAGCTTGTTGGTGGGGTGATGGCCTACCAAGGCGTCGACGGGTAGCCGGCCTGAGAGGGTGACCGGCCACACTGGGACTGAGATACGGCCCAGACTCCTACGGGAGGCAGCAGTGGGGGATATTGCACAATGGGCGCAAGCCTGATGCAGCGACGCCGCGTGGGGGATGACGGCTTTCGGGTTGTAAACCTCTTTCGTCGGGGGACAAGGCTCTGCTTGGTGGTGGGGTTGAGGGTACCCGGTGAAGAAGCGCCGGCTAACTA
>GV2UCFN02FI9G3
GGTGAGTAATACGTGAGTAACCTGCCCTCTTCTTTGGGATAAGCCTTGGAAACGGGGTCTAATACTGGATATTCCTGTCTGGTCGCATGGCTGGGTGGGGAAAGTTTTTTCGGTGGGGGATGGGCTCGCGGCCTATCAGCTTGTTGGTGGGGTGATGGCCTACCAAGGCGTCGACGGGTAGCCGGCCTGAGAGGGTGACCGGCCACACTGGGACTGAGATACGGCCCAGACTCCTACGGGAGGCAGCAGTGGGGGATATTGCACAATGGGCGCAAGCCTGATGCAGCGACGCCGCGTGGGGGATGACGGCTTTCGGGTTGTAAACCTCTTTCGTCGGGGGACAAGGCTCTGCTTGGTGGTGGGGTTGAGGGTACCCGGTGAAGAAGCGCCGGCTAACTA
>GV2UCFN02JEWK9
GGTGAGTAATACGTGAGTAACCTGCCCTCTTCTTTGGGATAAGCCTTGGAAACGGGGTCTAATACTGGATATTCCTGTCTGGTCGCATGGCTGGGTGGGGAAAGTTTTTTCGGTGGGGGATGGGCTCGCGGCCTATCAGCTTGTTGGTGGGGTGATGGCCTACCAAGGCGTCGACGGGTAGCCGGCCTGAGAGGGTGACCGGCCACACTGGGACTGAGATACGGCCCAGACTCCTACGGGAGGCAGCAGTGGGGGATATTGCACAATGGGCGCAAGCCTGATGCAGCGACGCCGCGTGGGGGATGACGGCTTTCGGGTTGTAAACCTCTTTCGTCGGGGGACAAGGCTCTGCTTGGTGGTGGGGTTGAGGGTACCCGGTGAAGAAGCGCCGGCTAACTA
>GV2UCFN02JNNWD
GGTGAGTAATACGTGAGTAACCTGCCCTCTTCTTTGGGATAAGCCTTGGAAACGGGGTCTAATACTGGATATTCCTGTCTGGTCGCATGGCTGGGTGGGGAAAGTTTTTTCGGTGGGGGATGGGCTCGCGGCCTATCAGCTTGTTGGTGGGGTGATGGCCTACCAAGGCGTCGACGGGTAGCCGGCCTGAGAGGGTGACCGGCCACACTGGGACTGAGATACGGCCCAGACTCCTACGGGAGGCAGCAGTGGGGGATATTGCACAATGGGCGCAAGCCTGATGCAGCGACGCCGCGTGGGGGATGACGGCTTTCGGGTTGTAAACCTCTTTCGTCGGGGGACAAGGCTCTGCTTGGTGGTGGGGTTGAGGGTACCCGGTGAAGAAGCGCCGGCTAACTA
>GV2UCFN02I02NH
GGTGAGTAATACGTGAGTAACCTGCCCTCTTCTTTGGGATAAGCCTTGGAAACGGGGTCTAATACTGGATATTCCTGTCTGGTCGCATGGCTGGGTGGGGAAAGTTTTTTCGGTGGGGGATGGGCTCGCGGCCTATCAGCTTGTTGGTGGGGTGATGGCCTACCAAGGCGTCGACGGGTAGCCGGCCTGAGAGGGTGACCGGCCACACTGGGACTGAGATACGGCCCAGACTCCTACGGGAGGCAGCAGTGGGGGATATTGCACAATGGGCGCAAGCCTGATGCAGCGACGCCGCGTGGGGGATGACGGCTTTCGGGTTGTAAACCTCTTTCGTCGGGGGACAAGGCTCTGCTTGGTGGTGGGGTTGAGGGTACCCGGTGAAGAAGCGCCGGCTAACTA
>GV2UCFN02GO0BR
GGTGAGTAATACGTGAGTAACCTGCCCTCTTCTTTGGGATAAGCCTTGGAAACGGGGTCTAATACTGGATATTCCTGTCTGGTCGCATGGCTGGGTGGGGAAAGTTTTTTCGGTGGGGGATGGGCTCGCGGCCTATCAGCTTGTTGGTGGGGTGATGGCCTACCAAGGCGTCGACGGGTAGCCGGCCTGAGAGGGTGACCGGCCACACTGGGACTGAGATACGGCCCAGACTCCTACGGGAGGCAGCAGTGGGGGATATTGCACAATGGGCGCAAGCCTGATGCAGCGACGCCGCGTGGGGGATGACGGCTTTCGGGTTGTAAACCTCTTTCGTCGGGGGACAAGGCTCTGCTTGGTGGTGGGGTTGAGGGTACCCGGTGAAGAAGCGCCGGCTAACTA
>GV2UCFN02II74S
GGTGAGTAATACGTGAGTAACCTGCCCTCTTCTTTGGGATAAGCCTTGGAAACGGGGTCTAATACTGGATATTCCTGTCTGGTCGCATGGCTGGGTGGGGAAAGTTTTTTCGGTGGGGGATGGGCTCGCGGCCTATCAGCTTGTTGGTGGGGTGATGGCCTACCAAGGCGTCGACGGGTAGCCGGCCTGAGAGGGTGACCGGCCACACTGGGACTGAGATACGGCCCAGACTCCTACGGGAGGCAGCAGTGGGGGATATTGCACAATGGGCGCAAGCCTGATGCAGCGACGCCGCGTGGGGGATGACGGCTTTCGGGTTGTAAACCTCTTTCGTCGGGGGACAAGGCTCTGCTTGGTGGTGGGGTTGAGGGTACCCGGTGAAGAAGCGCCGGCTAACTA
>GV2UCFN02I93R0
GGTGAGTAATACGTGAGTAACCTGCCCTCTTCTTTGGGATAAGCCTTGGAAACGGGGTCTAATACTGGATATTCCTGTCTGGTCGCATGGCTGGGTGGGGAAAGTTTTTTCGGTGGGGGATGGGCTCGCGGCCTATCAGCTTGTTGGTGGGGTGATGGCCTACCAAGGCGTCGACGGGTAGCCGGCCTGAGAGGGTGACCGGCCACACTGGGACTGAGATACGGCCCAGACTCCTACGGGAGGCAGCAGTGGGGGATATTGCACAATGGGCGCAAGCCTGATGCAGCGACGCCGCGTGGGGGATGACGGCTTTCGGGTTGTAAACCTCTTTCGTCGGGGGACAAGGCTCTGCTTGGTGGTGGGGTTGAGGGTACCCGGTGAAGAAGCGCCGGCTAACTA
>GV2UCFN02IMADA
GGTGAGTAATACGTGAGTAACCTGCCCTCTTCTTTGGGATAAGCCTTGGAAACGGGGTCTAATACTGGATATTCCTGTCTGGTCGCATGGCTGGGTGGGGAAAGTTTTTTCGGTGGGGGATGGGCTCGCGGCCTATCAGCTTGTTGGTGGGGTGATGGCCTACCAAGGCGTCGACGGGTAGCCGGCCTGAGAGGGTGACCGGCCACACTGGGACTGAGATACGGCCCAGACTCCTACGGGAGGCAGCAGTGGGGGATATTGCACAATGGGCGCAAGCCTGATGCAGCGACGCCGCGTGGGGGATGACGGCTTTCGGGTTGTAAACCTCTTTCGTCGGGGGACAAGGCTCTGCTTGGTGGTGGGGTTGAGGGTACCCGGTGAAGAAGCGCCGGCTAACTA
>GV2UCFN02FMNUM
GGTGAGTAATACGTGAGTAACCTGCCCTCTTCTTTGGGATAAGCCTTGGAAACGGGGTCTAATACTGGATATTCCTGTCTGGTCGCATGGCTGGGTGGGGAAAGTTTTTTCGGTGGGGGATGGGCTCGCGGCCTATCAGCTTGTTGGTGGGGTGATGGCCTACCAAGGCGTCGACGGGTAGCCGGCCTGAGAGGGTGACCGGCCACACTGGGACTGAGATACGGCCCAGACTCCTACGGGAGGCAGCAGTGGGGGATATTGCACAATGGGCGCAAGCCTGATGCAGCGACGCCGCGTGGGGGATGACGGCTTTCGGGTTGTAAACCTCTTTCGTCGGGGGACAAGGCTCTGCTTGGTGGTGGGGTTGAGGGTACCCGGTGAAGAAGCGCCGGCTAACTA
>GV2UCFN02IQDM6
GGTGAGTAATACGTGAGTAACCTGCCCTCTTCTTTGGGATAAGCCTTGGAAACGGGGTCTAATACTGGATATTCCTGTCTGGTCGCATGGCTGGGTGGGGAAAGTTTTTTCGGTGGGGGATGGGCTCGCGGCCTATCAGCTTGTTGGTGGGGTGATGGCCTACCAAGGCGTCGACGGGTAGCCGGCCTGAGAGGGTGACCGGCCACACTGGGACTGAGATACGGCCCAGACTCCTACGGGAGGCAGCAGTGGGGGATATTGCACAATGGGCGCAAGCCTGATGCAGCGACGCCGCGTGGGGGATGACGGCTTTCGGGTTGTAAACCTCTTTCGTCGGGGGACAAGGCTCTGCTTGGTGGTGGGGTTGAGGGTACCCGGTGAAGAAGCGCCGGCTAACTA
>GV2UCFN02HILZ8
GGTGAGTAATACGTGAGTAACCTGCCCTCTTCTTTGGGATAAGCCTTGGAAACGGGGTCTAATACTGGATATTCCTGTCTGGTCGCATGGCTGGGTGGGGAAAGTTTTTTCGGTGGGGGATGGGCTCGCGGCCTATCAGCTTGTTGGTGGGGTGATGGCCTACCAAGGCGTCGACGGGTAGCCGGCCTGAGAGGGTGACCGGCCACACTGGGACTGAGATACGGCCCAGACTCCTACGGGAGGCAGCAGTGGGGGATATTGCACAATGGGCGCAAGCCTGATGCAGCGACGCCGCGTGGGGGATGACGGCTTTCGGGTTGTAAACCTCTTTCGTCGGGGGACAAGGCTCTGCTTGGTGGTGGGGTTGAGGGTACCCGGTGAAGAAGCGCCGGCTAACTA
>GV2UCFN02IA0VM
GGTGAGTAATACGTGAGTAACCTGCCCTCTTCTTTGGGATAAGCCTTGGAAACGGGGTCTAATACTGGATATTCCTGTCTGGTCGCATGGCTGGGTGGGGAAAGTTTTTTCGGTGGGGGATGGGCTCGCGGCCTATCAGCTTGTTGGTGGGGTGATGGCCTACCAAGGCGTCGACGGGTAGCCGGCCTGAGAGGGTGACCGGCCACACTGGGACTGAGATACGGCCCAGACTCCTACGGGAGGCAGCAGTGGGGGATATTGCACAATGGGCGCAAGCCTGATGCAGCGACGCCGCGTGGGGGATGACGGCTTTCGGGTTGTAAACCTCTTTCGTCGGGGGACAAGGCTCTGCTTGGTGGTGGGGTTGAGGGTACCCGGTGAAGAAGCGCCGGCTAACTA
>GV2UCFN02HJG7H
GGTGAGTAATACGTGAGTAACCTGCCCTCTTCTTTGGGATAAGCCTTGGAAACGGGGTCTAATACTGGATATTCCTGTCTGGTCGCATGGCTGGGTGGGGAAAGTTTTTTCGGTGGGGGATGGGCTCGCGGCCTATCAGCTTGTTGGTGGGGTGATGGCCTACCAAGGCGTCGACGGGTAGCCGGCCTGAGAGGGTGACCGGCCACACTGGGACTGAGATACGGCCCAGACTCCTACGGGAGGCAGCAGTGGGGGATATTGCACAATGGGCGCAAGCCTGATGCAGCGACGCCGCGTGGGGGATGACGGCTTTCGGGTTGTAAACCTCTTTCGTCGGGGGACAAGGCTCTGCTTGGTGGTGGGGTTGAGGGTACCCGGTGAAGAAGCGCCGGCTAACTA
>GV2UCFN02HAIVO
GGTGAGTAATACGTGAGTAACCTGCCCTCTTCTTTGGGATAAGCCTTGGAAACGGGGTCTAATACTGGATATTCCTGTCTGGTCGCATGGCTGGGTGGGGAAAGTTTTTTCGGTGGGGGATGGGCTCGCGGCCTATCAGCTTGTTGGTGGGGTGATGGCCTACCAAGGCGTCGACGGGTAGCCGGCCTGAGAGGGTGACCGGCCACACTGGGACTGAGATACGGCCCAGACTCCTACGGGAGGCAGCAGTGGGGGATATTGCACAATGGGCGCAAGCCTGATGCAGCGACGCCGCGTGGGGGATGACGGCTTTCGGGTTGTAAACCTCTTTCGTCGGGGGACAAGGCTCTGCTTGGTGGTGGGGTTGAGGGTACCCGGTGAAGAAGCGCCGGCTAACTA
>GV2UCFN02IXV6Y
GGTGAGTAATACGTGAGTAACCTGCCCTCTTCTTTGGGATAAGCCTTGGAAACGGGGTCTAATACTGGATATTCCTGTCTGGTCGCATGGCTGGGTGGGGAAAGTTTTTTCGGTGGGGGATGGGCTCGCGGCCTATCAGCTTGTTGGTGGGGTGATGGCCTACCAAGGCGTCGACGGGTAGCCGGCCTGAGAGGGTGACCGGCCACACTGGGACTGAGATACGGCCCAGACTCCTACGGGAGGCAGCAGTGGGGGATATTGCACAATGGGCGCAAGCCTGATGCAGCGACGCCGCGTGGGGGATGACGGCTTTCGGGTTGTAAACCTCTTTCGTCGGGGGACAAGGCTCTGCTTGGTGGTGGGGTTGAGGGTACCCGGTGAAGAAGCGCCGGCTAACTA
>GV2UCFN02FS0VN
GGTGAGTAATACGTGAGTAACCTGCCCTCTTCTTTGGGATAAGCCTTGGAAACGGGGTCTAATACTGGATATTCCTGTCTGGTCGCATGGCTGGGTGGGGAAAGTTTTTTCGGTGGGGGATGGGCTCGCGGCCTATCAGCTTGTTGGTGGGGTGATGGCCTACCAAGGCGTCGACGGGTAGCCGGCCTGAGAGGGTGACCGGCCACACTGGGACTGAGATACGGCCCAGACTCCTACGGGAGGCAGCAGTGGGGGATATTGCACAATGGGCGCAAGCCTGATGCAGCGACGCCGCGTGGGGGATGACGGCTTTCGGGTTGTAAACCTCTTTCGTCGGGGGACAAGGCTCTGCTTGGTGGTGGGGTTGAGGGTACCCGGTGAAGAAGCGCCGGCTAACTA
>GV2UCFN02HZNDW
GGTGAGTAATACGTGAGTAACCTGCCCTCTTCTTTGGGATAAGCCTTGGAAACGGGGTCTAATACTGGATATTCCTGTCTGGTCGCATGGCTGGGTGGGGAAAGTTTTTTCGGTGGGGGATGGGCTCGCGGCCTATCAGCTTGTTGGTGGGGTGATGGCCTACCAAGGCGTCGACGGGTAGCCGGCCTGAGAGGGTGACCGGCCACACTGGGACTGAGATACGGCCCAGACTCCTACGGGAGGCAGCAGTGGGGGATATTGCACAATGGGCGCAAGCCTGATGCAGCGACGCCGCGTGGGGGATGACGGCTTTCGGGTTGTAAACCTCTTTCGTCGGGGGACAAGGCTCTGCTTGGTGGTGGGGTTGAGGGTACCCGGTGAAGAAGCGCCGGCTAACTA
>GV2UCFN02G12F8
GGTGAGTAATACGTGAGTAACCTGCCCTCTTCTTTGGGATAAGCCTTGGAAACGGGGTCTAATACTGGATATTCCTGTCTGGTCGCATGGCTGGGTGGGGAAAGTTTTTTCGGTGGGGGATGGGCTCGCGGCCTATCAGCTTGTTGGTGGGGTGATGGCCTACCAAGGCGTCGACGGGTAGCCGGCCTGAGAGGGTGACCGGCCACACTGGGACTGAGATACGGCCCAGACTCCTACGGGAGGCAGCAGTGGGGGATATTGCACAATGGGCGCAAGCCTGATGCAGCGACGCCGCGTGGGGGATGACGGCTTTCGGGTTGTAAACCTCTTTCGTCGGGGGACAAGGCTCTGCTTGGTGGTGGGGTTGAGGGTACCCGGTGAAGAAGCGCCGGCTAACTA
>GV2UCFN02HZM9P
GGTGAGTAATACGTGAGTAACCTGCCCTCTTCTTTGGGATAAGCCTTGGAAACGGGGTCTAATACTGGATATTCCTGTCTGGTCGCATGGCTGGGTGGGGAAAGTTTTTTCGGTGGGGGATGGGCTCGCGGCCTATCAGCTTGTTGGTGGGGTGATGGCCTACCAAGGCGTCGACGGGTAGCCGGCCTGAGAGGGTGACCGGCCACACTGGGACTGAGATACGGCCCAGACTCCTACGGGAGGCAGCAGTGGGGGATATTGCACAATGGGCGCAAGCCTGATGCAGCGACGCCGCGTGGGGGATGACGGCTTTCGGGTTGTAAACCTCTTTCGTCGGGGGACAAGGCTCTGCTTGGTGGTGGGGTTGAGGGTACCCGGTGAAGAAGCGCCGGCTAACTA
>GV2UCFN02IIALQ
GGTGAGTAATACGTGAGTAACCTGCCCTCTTCTTTGGGATAAGCCTTGGAAACGGGGTCTAATACTGGATATTCCTGTCTGGTCGCATGGCTGGGTGGGGAAAGTTTTTTCGGTGGGGGATGGGCTCGCGGCCTATCAGCTTGTTGGTGGGGTGATGGCCTACCAAGGCGTCGACGGGTAGCCGGCCTGAGAGGGTGACCGGCCACACTGGGACTGAGATACGGCCCAGACTCCTACGGGAGGCAGCAGTGGGGGATATTGCACAATGGGCGCAAGCCTGATGCAGCGACGCCGCGTGGGGGATGACGGCTTTCGGGTTGTAAACCTCTTTCGTCGGGGGACAAGGCTCTGCTTGGTGGTGGGGTTGAGGGTACCCGGTGAAGAAGCGCCGGCTAACTA
>GV2UCFN02H0WUR
GGTGAGTAATACGTGAGTAACCTGCCCTCTTCTTTGGGATAAGCCTTGGAAACGGGGTCTAATACTGGATATTCCTGTCTGGTCGCATGGCTGGGTGGGGAAAGTTTTTTCGGTGGGGGATGGGCTCGCGGCCTATCAGCTTGTTGGTGGGGTGATGGCCTACCAAGGCGTCGACGGGTAGCCGGCCTGAGAGGGTGACCGGCCACACTGGGACTGAGATACGGCCCAGACTCCTACGGGAGGCAGCAGTGGGGGATATTGCACAATGGGCGCAAGCCTGATGCAGCGACGCCGCGTGGGGGATGACGGCTTTCGGGTTGTAAACCTCTTTCGTCGGGGGACAAGGCTCTGCTTGGTGGTGGGGTTGAGGGTACCCGGTGAAGAAGCGCCGGCTAACTA
>GV2UCFN02I8AK0
GGTGAGTAATACGTGAGTAACCTGCCCTCTTCTTTGGGATAAGCCTTGGAAACGGGGTCTAATACTGGATATTCCTGTCTGGTCGCATGGCTGGGTGGGGAAAGTTTTTTCGGTGGGGGATGGGCTCGCGGCCTATCAGCTTGTTGGTGGGGTGATGGCCTACCAAGGCGTCGACGGGTAGCCGGCCTGAGAGGGTGACCGGCCACACTGGGACTGAGATACGGCCCAGACTCCTACGGGAGGCAGCAGTGGGGGATATTGCACAATGGGCGCAAGCCTGATGCAGCGACGCCGCGTGGGGGATGACGGCTTTCGGGTTGTAAACCTCTTTCGTCGGGGGACAAGGCTCTGCTTGGTGGTGGGGTTGAGGGTACCCGGTGAAGAAGCGCCGGCTAACTA
>GV2UCFN02JSH24
GGTGAGTAATACGTGAGTAACCTGCCCTCTTCTTTGGGATAAGCCTTGGAAACGGGGTCTAATACTGGATATTCCTGTCTGGTCGCATGGCTGGGTGGGGAAAGTTTTTTCGGTGGGGGATGGGCTCGCGGCCTATCAGCTTGTTGGTGGGGTGATGGCCTACCAAGGCGTCGACGGGTAGCCGGCCTGAGAGGGTGACCGGCCACACTGGGACTGAGATACGGCCCAGACTCCTACGGGAGGCAGCAGTGGGGGATATTGCACAATGGGCGCAAGCCTGATGCAGCGACGCCGCGTGGGGGATGACGGCTTTCGGGTTGTAAACCTCTTTCGTCGGGGGACAAGGCTCTGCTTGGTGGTGGGGTTGAGGGTACCCGGTGAAGAAGCGCCGGCTAACTA
>GV2UCFN02IXTJF
GGTGAGTAATACGTGAGTAACCTGCCCTCTTCTTTGGGATAAGCCTTGGAAACGGGGTCTAATACTGGATATTCCTGTCTGGTCGCATGGCTGGGTGGGGAAAGTTTTTTCGGTGGGGGATGGGCTCGCGGCCTATCAGCTTGTTGGTGGGGTGATGGCCTACCAAGGCGTCGACGGGTAGCCGGCCTGAGAGGGTGACCGGCCACACTGGGACTGAGATACGGCCCAGACTCCTACGGGAGGCAGCAGTGGGGGATATTGCACAATGGGCGCAAGCCTGATGCAGCGACGCCGCGTGGGGGATGACGGCTTTCGGGTTGTAAACCTCTTTCGTCGGGGGACAAGGCTCTGCTTGGTGGTGGGGTTGAGGGTACCCGGTGAAGAAGCGCCGGCTAACTA
>GV2UCFN02HN66D
GGTGAGTAATACGTGAGTAACCTGCCCTCTTCTTTGGGATAAGCCTTGGAAACGGGGTCTAATACTGGATATTCCTGTCTGGTCGCATGGCTGGGTGGGGAAAGTTTTTTCGGTGGGGGATGGGCTCGCGGCCTATCAGCTTGTTGGTGGGGTGATGGCCTACCAAGGCGTCGACGGGTAGCCGGCCTGAGAGGGTGACCGGCCACACTGGGACTGAGATACGGCCCAGACTCCTACGGGAGGCAGCAGTGGGGGATATTGCACAATGGGCGCAAGCCTGATGCAGCGACGCCGCGTGGGGGATGACGGCTTTCGGGTTGTAAACCTCTTTCGTCGGGGGACAAGGCTCTGCTTGGTGGTGGGGTTGAGGGTACCCGGTGAAGAAGCGCCGGCTAACTA
>GV2UCFN02FE3XD
GGTGAGTAATACGTGAGTAACCTGCCCTCTTCTTTGGGATAAGCCTTGGAAACGGGGTCTAATACTGGATATTCCTGTCTGGTCGCATGGCTGGGTGGGGAAAGTTTTTTCGGTGGGGGATGGGCTCGCGGCCTATCAGCTTGTTGGTGGGGTGATGGCCTACCAAGGCGTCGACGGGTAGCCGGCCTGAGAGGGTGACCGGCCACACTGGGACTGAGATACGGCCCAGACTCCTACGGGAGGCAGCAGTGGGGGATATTGCACAATGGGCGCAAGCCTGATGCAGCGACGCCGCGTGGGGGATGACGGCTTTCGGGTTGTAAACCTCTTTCGTCGGGGGACAAGGCTCTGCTTGGTGGTGGGGTTGAGGGTACCCGGTGAAGAAGCGCCGGCTAACTA
>GV2UCFN02JJUC7
GGTGAGTAATACGTGAGTAACCTGCCCTCTTCTTTGGGATAAGCCTTGGAAACGGGGTCTAATACTGGATATTCCTGTCTGGTCGCATGGCTGGGTGGGGAAAGTTTTTTCGGTGGGGGATGGGCTCGCGGCCTATCAGCTTGTTGGTGGGGTGATGGCCTACCAAGGCGTCGACGGGTAGCCGGCCTGAGAGGGTGACCGGCCACACTGGGACTGAGATACGGCCCAGACTCCTACGGGAGGCAGCAGTGGGGGATATTGCACAATGGGCGCAAGCCTGATGCAGCGACGCCGCGTGGGGGATGACGGCTTTCGGGTTGTAAACCTCTTTCGTCGGGGGACAAGGCTCTGCTTGGTGGTGGGGTTGAGGGTACCCGGTGAAGAAGCGCCGGCTAACTA
>GV2UCFN02FG5PI
GGTGAGTAATACGTGAGTAACCTGCCCTCTTCTTTGGGATAAGCCTTGGAAACGGGGTCTAATACTGGATATTCCTGTCTGGTCGCATGGCTGGGTGGGGAAAGTTTTTTCGGTGGGGGATGGGCTCGCGGCCTATCAGCTTGTTGGTGGGGTGATGGCCTACCAAGGCGTCGACGGGTAGCCGGCCTGAGAGGGTGACCGGCCACACTGGGACTGAGATACGGCCCAGACTCCTACGGGAGGCAGCAGTGGGGGATATTGCACAATGGGCGCAAGCCTGATGCAGCGACGCCGCGTGGGGGATGACGGCTTTCGGGTTGTAAACCTCTTTCGTCGGGGGACAAGGCTCTGCTTGGTGGTGGGGTTGAGGGTACCCGGTGAAGAAGCGCCGGCTAACTA
>GV2UCFN02HU7KA
GGTGAGTAATACGTGAGTAACCTGCCCTCTTCTTTGGGATAAGCCTTGGAAACGGGGTCTAATACTGGATATTCCTGTCTGGTCGCATGGCTGGGTGGGGAAAGTTTTTTCGGTGGGGGATGGGCTCGCGGCCTATCAGCTTGTTGGTGGGGTGATGGCCTACCAAGGCGTCGACGGGTAGCCGGCCTGAGAGGGTGACCGGCCACACTGGGACTGAGATACGGCCCAGACTCCTACGGGAGGCAGCAGTGGGGGATATTGCACAATGGGCGCAAGCCTGATGCAGCGACGCCGCGTGGGGGATGACGGCTTTCGGGTTGTAAACCTCTTTCGTCGGGGGACAAGGCTCTGCTTGGTGGTGGGGTTGAGGGTACCCGGTGAAGAAGCGCCGGCTAACTA
>GV2UCFN02IBPFZ
GGTGAGTAATACGTGAGTAACCTGCCCTCTTCTTTGGGATAAGCCTTGGAAACGGGGTCTAATACTGGATATTCCTGTCTGGTCGCATGGCTGGGTGGGGAAAGTTTTTTCGGTGGGGGATGGGCTCGCGGCCTATCAGCTTGTTGGTGGGGTGATGGCCTACCAAGGCGTCGACGGGTAGCCGGCCTGAGAGGGTGACCGGCCACACTGGGACTGAGATACGGCCCAGACTCCTACGGGAGGCAGCAGTGGGGGATATTGCACAATGGGCGCAAGCCTGATGCAGCGACGCCGCGTGGGGGATGACGGCTTTCGGGTTGTAAACCTCTTTCGTCGGGGGACAAGGCTCTGCTTGGTGGTGGGGTTGAGGGTACCCGGTGAAGAAGCGCCGGCTAACTA
>GV2UCFN02HMPJJ
GGTGAGTAATACGTGAGTAACCTGCCCTCTTCTTTGGGATAAGCCTTGGAAACGGGGTCTAATACTGGATATTCCTGTCTGGTCGCATGGCTGGGTGGGGAAAGTTTTTTCGGTGGGGGATGGGCTCGCGGCCTATCAGCTTGTTGGTGGGGTGATGGCCTACCAAGGCGTCGACGGGTAGCCGGCCTGAGAGGGTGACCGGCCACACTGGGACTGAGATACGGCCCAGACTCCTACGGGAGGCAGCAGTGGGGGATATTGCACAATGGGCGCAAGCCTGATGCAGCGACGCCGCGTGGGGGATGACGGCTTTCGGGTTGTAAACCTCTTTCGTCGGGGGACAAGGCTCTGCTTGGTGGTGGGGTTGAGGGTACCCGGTGAAGAAGCGCCGGCTAACTA
>GV2UCFN02J18US
GGTGAGTAATACGTGAGTAACCTGCCCTCTTCTTTGGGATAAGCCTTGGAAACGGGGTCTAATACTGGATATTCCTGTCTGGTCGCATGGCTGGGTGGGGAAAGTTTTTTCGGTGGGGGATGGGCTCGCGGCCTATCAGCTTGTTGGTGGGGTGATGGCCTACCAAGGCGTCGACGGGTAGCCGGCCTGAGAGGGTGACCGGCCACACTGGGACTGAGATACGGCCCAGACTCCTACGGGAGGCAGCAGTGGGGGATATTGCACAATGGGCGCAAGCCTGATGCAGCGACGCCGCGTGGGGGATGACGGCTTTCGGGTTGTAAACCTCTTTCGTCGGGGGACAAGGCTCTGCTTGGTGGTGGGGTTGAGGGTACCCGGTGAAGAAGCGCCGGCTAACTA
>GV2UCFN02FE02B
GGTGAGTAATACGTGAGTAACCTGCCCTCTTCTTTGGGATAAGCCTTGGAAACGGGGTCTAATACTGGATATTCCTGTCTGGTCGCATGGCTGGGTGGGGAAAGTTTTTTCGGTGGGGGATGGGCTCGCGGCCTATCAGCTTGTTGGTGGGGTGATGGCCTACCAAGGCGTCGACGGGTAGCCGGCCTGAGAGGGTGACCGGCCACACTGGGACTGAGATACGGCCCAGACTCCTACGGGAGGCAGCAGTGGGGGATATTGCACAATGGGCGCAAGCCTGATGCAGCGACGCCGCGTGGGGGATGACGGCTTTCGGGTTGTAAACCTCTTTCGTCGGGGGACAAGGCTCTGCTTGGTGGTGGGGTTGAGGGTACCCGGTGAAGAAGCGCCGGCTAACTA
>GV2UCFN02HIBYU
GGTGAGTAATACGTGAGTAACCTGCCCTCTTCTTTGGGATAAGCCTTGGAAACGGGGTCTAATACTGGATATTCCTGTCTGGTCGCATGGCTGGGTGGGGAAAGTTTTTTCGGTGGGGGATGGGCTCGCGGCCTATCAGCTTGTTGGTGGGGTGATGGCCTACCAAGGCGTCGACGGGTAGCCGGCCTGAGAGGGTGACCGGCCACACTGGGACTGAGATACGGCCCAGACTCCTACGGGAGGCAGCAGTGGGGGATATTGCACAATGGGCGCAAGCCTGATGCAGCGACGCCGCGTGGGGGATGACGGCTTTCGGGTTGTAAACCTCTTTCGTCGGGGGACAAGGCTCTGCTTGGTGGTGGGGTTGAGGGTACCCGGTGAAGAAGCGCCGGCTAACTA
>GV2UCFN02G5KQO
GGTGAGTAATACGTGAGTAACCTGCCCTCTTCTTTGGGATAAGCCTTGGAAACGGGGTCTAATACTGGATATTCCTGTCTGGTCGCATGGCTGGGTGGGGAAAGTTTTTTCGGTGGGGGATGGGCTCGCGGCCTATCAGCTTGTTGGTGGGGTGATGGCCTACCAAGGCGTCGACGGGTAGCCGGCCTGAGAGGGTGACCGGCCACACTGGGACTGAGATACGGCCCAGACTCCTACGGGAGGCAGCAGTGGGGGATATTGCACAATGGGCGCAAGCCTGATGCAGCGACGCCGCGTGGGGGATGACGGCTTTCGGGTTGTAAACCTCTTTCGTCGGGGGACAAGGCTCTGCTTGGTGGTGGGGTTGAGGGTACCCGGTGAAGAAGCGCCGGCTAACTA
>GV2UCFN02HV59P
GGTGAGTAATACGTGAGTAACCTGCCCTCTTCTTTGGGATAAGCCTTGGAAACGGGGTCTAATACTGGATATTCCTGTCTGGTCGCATGGCTGGGTGGGGAAAGTTTTTTCGGTGGGGGATGGGCTCGCGGCCTATCAGCTTGTTGGTGGGGTGATGGCCTACCAAGGCGTCGACGGGTAGCCGGCCTGAGAGGGTGACCGGCCACACTGGGACTGAGATACGGCCCAGACTCCTACGGGAGGCAGCAGTGGGGGATATTGCACAATGGGCGCAAGCCTGATGCAGCGACGCCGCGTGGGGGATGACGGCTTTCGGGTTGTAAACCTCTTTCGTCGGGGGACAAGGCTCTGCTTGGTGGTGGGGTTGAGGGTACCCGGTGAAGAAGCGCCGGCTAACTA
>GV2UCFN02FK4UJ
GGTGAGTAATACGTGAGTAACCTGCCCTCTTCTTTGGGATAAGCCTTGGAAACGGGGTCTAATACTGGATATTCCTGTCTGGTCGCATGGCTGGGTGGGGAAAGTTTTTTCGGTGGGGGATGGGCTCGCGGCCTATCAGCTTGTTGGTGGGGTGATGGCCTACCAAGGCGTCGACGGGTAGCCGGCCTGAGAGGGTGACCGGCCACACTGGGACTGAGATACGGCCCAGACTCCTACGGGAGGCAGCAGTGGGGGATATTGCACAATGGGCGCAAGCCTGATGCAGCGACGCCGCGTGGGGGATGACGGCTTTCGGGTTGTAAACCTCTTTCGTCGGGGGACAAGGCTCTGCTTGGTGGTGGGGTTGAGGGTACCCGGTGAAGAAGCGCCGGCTAACTA
>GV2UCFN02I4IPT
GGTGAGTAATACGTGAGTAACCTGCCCTCTTCTTTGGGATAAGCCTTGGAAACGGGGTCTAATACTGGATATTCCTGTCTGGTCGCATGGCTGGGTGGGGAAAGTTTTTTCGGTGGGGGATGGGCTCGCGGCCTATCAGCTTGTTGGTGGGGTGATGGCCTACCAAGGCGTCGACGGGTAGCCGGCCTGAGAGGGTGACCGGCCACACTGGGACTGAGATACGGCCCAGACTCCTACGGGAGGCAGCAGTGGGGGATATTGCACAATGGGCGCAAGCCTGATGCAGCGACGCCGCGTGGGGGATGACGGCTTTCGGGTTGTAAACCTCTTTCGTCGGGGGACAAGGCTCTGCTTGGTGGTGGGGTTGAGGGTACCCGGTGAAGAAGCGCCGGCTAACTA
>GV2UCFN02FSH3K
GGTGAGTAATACGTGAGTAACCTGCCCTCTTCTTTGGGATAAGCCTTGGAAACGGGGTCTAATACTGGATATTCCTGTCTGGTCGCATGGCTGGGTGGGGAAAGTTTTTTCGGTGGGGGATGGGCTCGCGGCCTATCAGCTTGTTGGTGGGGTGATGGCCTACCAAGGCGTCGACGGGTAGCCGGCCTGAGAGGGTGACCGGCCACACTGGGACTGAGATACGGCCCAGACTCCTACGGGAGGCAGCAGTGGGGGATATTGCACAATGGGCGCAAGCCTGATGCAGCGACGCCGCGTGGGGGATGACGGCTTTCGGGTTGTAAACCTCTTTCGTCGGGGGACAAGGCTCTGCTTGGTGGTGGGGTTGAGGGTACCCGGTGAAGAAGCGCCGGCTAACTA
>GV2UCFN02H46SQ
GGTGAGTAATACGTGAGTAACCTGCCCTCTTCTTTGGGATAAGCCTTGGAAACGGGGTCTAATACTGGATATTCCTGTCTGGTCGCATGGCTGGGTGGGGAAAGTTTTTTCGGTGGGGGATGGGCTCGCGGCCTATCAGCTTGTTGGTGGGGTGATGGCCTACCAAGGCGTCGACGGGTAGCCGGCCTGAGAGGGTGACCGGCCACACTGGGACTGAGATACGGCCCAGACTCCTACGGGAGGCAGCAGTGGGGGATATTGCACAATGGGCGCAAGCCTGATGCAGCGACGCCGCGTGGGGGATGACGGCTTTCGGGTTGTAAACCTCTTTCGTCGGGGGACAAGGCTCTGCTTGGTGGTGGGGTTGAGGGTACCCGGTGAAGAAGCGCCGGCTAACTA
>GV2UCFN02ISLYT
GGTGAGTAATACGTGAGTAACCTGCCCTCTTCTTTGGGATAAGCCTTGGAAACGGGGTCTAATACTGGATATTCCTGTCTGGTCGCATGGCTGGGTGGGGAAAGTTTTTTCGGTGGGGGATGGGCTCGCGGCCTATCAGCTTGTTGGTGGGGTGATGGCCTACCAAGGCGTCGACGGGTAGCCGGCCTGAGAGGGTGACCGGCCACACTGGGACTGAGATACGGCCCAGACTCCTACGGGAGGCAGCAGTGGGGGATATTGCACAATGGGCGCAAGCCTGATGCAGCGACGCCGCGTGGGGGATGACGGCTTTCGGGTTGTAAACCTCTTTCGTCGGGGGACAAGGCTCTGCTTGGTGGTGGGGTTGAGGGTACCCGGTGAAGAAGCGCCGGCTAACTA
>GV2UCFN02IB50I
GGTGAGTAATACGTGAGTAACCTGCCCTCTTCTTTGGGATAAGCCTTGGAAACGGGGTCTAATACTGGATATTCCTGTCTGGTCGCATGGCTGGGTGGGGAAAGTTTTTTCGGTGGGGGATGGGCTCGCGGCCTATCAGCTTGTTGGTGGGGTGATGGCCTACCAAGGCGTCGACGGGTAGCCGGCCTGAGAGGGTGACCGGCCACACTGGGACTGAGATACGGCCCAGACTCCTACGGGAGGCAGCAGTGGGGGATATTGCACAATGGGCGCAAGCCTGATGCAGCGACGCCGCGTGGGGGATGACGGCTTTCGGGTTGTAAACCTCTTTCGTCGGGGGACAAGGCTCTGCTTGGTGGTGGGGTTGAGGGTACCCGGTGAAGAAGCGCCGGCTAACTA
>GV2UCFN02JWJKN
GGTGAGTAATACGTGAGTAACCTGCCCTCTTCTTTGGGATAAGCCTTGGAAACGGGGTCTAATACTGGATATTCCTGTCTGGTCGCATGGCTGGGTGGGGAAAGTTTTTTCGGTGGGGGATGGGCTCGCGGCCTATCAGCTTGTTGGTGGGGTGATGGCCTACCAAGGCGTCGACGGGTAGCCGGCCTGAGAGGGTGACCGGCCACACTGGGACTGAGATACGGCCCAGACTCCTACGGGAGGCAGCAGTGGGGGATATTGCACAATGGGCGCAAGCCTGATGCAGCGACGCCGCGTGGGGGATGACGGCTTTCGGGTTGTAAACCTCTTTCGTCGGGGGACAAGGCTCTGCTTGGTGGTGGGGTTGAGGGTACCCGGTGAAGAAGCGCCGGCTAACTA
>GV2UCFN02GGWA0
GGTGAGTAATACGTGAGTAACCTGCCCTCTTCTTTGGGATAAGCCTTGGAAACGGGGTCTAATACTGGATATTCCTGTCTGGTCGCATGGCTGGGTGGGGAAAGTTTTTTCGGTGGGGGATGGGCTCGCGGCCTATCAGCTTGTTGGTGGGGTGATGGCCTACCAAGGCGTCGACGGGTAGCCGGCCTGAGAGGGTGACCGGCCACACTGGGACTGAGATACGGCCCAGACTCCTACGGGAGGCAGCAGTGGGGGATATTGCACAATGGGCGCAAGCCTGATGCAGCGACGCCGCGTGGGGGATGACGGCTTTCGGGTTGTAAACCTCTTTCGTCGGGGGACAAGGCTCTGCTTGGTGGTGGGGTTGAGGGTACCCGGTGAAGAAGCGCCGGCTAACTA
>GV2UCFN02GMAQO
GGTGAGTAATACGTGAGTAACCTGCCCTCTTCTTTGGGATAAGCCTTGGAAACGGGGTCTAATACTGGATATTCCTGTCTGGTCGCATGGCTGGGTGGGGAAAGTTTTTTCGGTGGGGGATGGGCTCGCGGCCTATCAGCTTGTTGGTGGGGTGATGGCCTACCAAGGCGTCGACGGGTAGCCGGCCTGAGAGGGTGACCGGCCACACTGGGACTGAGATACGGCCCAGACTCCTACGGGAGGCAGCAGTGGGGGATATTGCACAATGGGCGCAAGCCTGATGCAGCGACGCCGCGTGGGGGATGACGGCTTTCGGGTTGTAAACCTCTTTCGTCGGGGGACAAGGCTCTGCTTGGTGGTGGGGTTGAGGGTACCCGGTGAAGAAGCGCCGGCTAACTA
>GV2UCFN02G9NX5
GGTGAGTAATACGTGAGTAACCTGCCCTCTTCTTTGGGATAAGCCTTGGAAACGGGGTCTAATACTGGATATTCCTGTCTGGTCGCATGGCTGGGTGGGGAAAGTTTTTTCGGTGGGGGATGGGCTCGCGGCCTATCAGCTTGTTGGTGGGGTGATGGCCTACCAAGGCGTCGACGGGTAGCCGGCCTGAGAGGGTGACCGGCCACACTGGGACTGAGATACGGCCCAGACTCCTACGGGAGGCAGCAGTGGGGGATATTGCACAATGGGCGCAAGCCTGATGCAGCGACGCCGCGTGGGGGATGACGGCTTTCGGGTTGTAAACCTCTTTCGTCGGGGGACAAGGCTCTGCTTGGTGGTGGGGTTGAGGGTACCCGGTGAAGAAGCGCCGGCTAACTA
>GV2UCFN02G4C83
GGTGAGTAATACGTGAGTAACCTGCCCTCTTCTTTGGGATAAGCCTTGGAAACGGGGTCTAATACTGGATATTCCTGTCTGGTCGCATGGCTGGGTGGGGAAAGTTTTTTCGGTGGGGGATGGGCTCGCGGCCTATCAGCTTGTTGGTGGGGTGATGGCCTACCAAGGCGTCGACGGGTAGCCGGCCTGAGAGGGTGACCGGCCACACTGGGACTGAGATACGGCCCAGACTCCTACGGGAGGCAGCAGTGGGGGATATTGCACAATGGGCGCAAGCCTGATGCAGCGACGCCGCGTGGGGGATGACGGCTTTCGGGTTGTAAACCTCTTTCGTCGGGGGACAAGGCTCTGCTTGGTGGTGGGGTTGAGGGTACCCGGTGAAGAAGCGCCGGCTAACTA
>GV2UCFN02JCUJ2
GGTGAGTAATACGTGAGTAACCTGCCCTCTTCTTTGGGATAAGCCTTGGAAACGGGGTCTAATACTGGATATTCCTGTCTGGTCGCATGGCTGGGTGGGGAAAGTTTTTTCGGTGGGGGATGGGCTCGCGGCCTATCAGCTTGTTGGTGGGGTGATGGCCTACCAAGGCGTCGACGGGTAGCCGGCCTGAGAGGGTGACCGGCCACACTGGGACTGAGATACGGCCCAGACTCCTACGGGAGGCAGCAGTGGGGGATATTGCACAATGGGCGCAAGCCTGATGCAGCGACGCCGCGTGGGGGATGACGGCTTTCGGGTTGTAAACCTCTTTCGTCGGGGGACAAGGCTCTGCTTGGTGGTGGGGTTGAGGGTACCCGGTGAAGAAGCGCCGGCTAACTA
>GV2UCFN02IQBWG
GGTGAGTAATACGTGAGTAACCTGCCCTCTTCTTTGGGATAAGCCTTGGAAACGGGGTCTAATACTGGATATTCCTGTCTGGTCGCATGGCTGGGTGGGGAAAGTTTTTTCGGTGGGGGATGGGCTCGCGGCCTATCAGCTTGTTGGTGGGGTGATGGCCTACCAAGGCGTCGACGGGTAGCCGGCCTGAGAGGGTGACCGGCCACACTGGGACTGAGATACGGCCCAGACTCCTACGGGAGGCAGCAGTGGGGGATATTGCACAATGGGCGCAAGCCTGATGCAGCGACGCCGCGTGGGGGATGACGGCTTTCGGGTTGTAAACCTCTTTCGTCGGGGGACAAGGCTCTGCTTGGTGGTGGGGTTGAGGGTACCCGGTGAAGAAGCGCCGGCTAACTA
>GV2UCFN02INR5W
GGTGAGTAATACGTGAGTAACCTGCCCTCTTCTTTGGGATAAGCCTTGGAAACGGGGTCTAATACTGGATATTCCTGTCTGGTCGCATGGCTGGGTGGGGAAAGTTTTTTCGGTGGGGGATGGGCTCGCGGCCTATCAGCTTGTTGGTGGGGTGATGGCCTACCAAGGCGTCGACGGGTAGCCGGCCTGAGAGGGTGACCGGCCACACTGGGACTGAGATACGGCCCAGACTCCTACGGGAGGCAGCAGTGGGGGATATTGCACAATGGGCGCAAGCCTGATGCAGCGACGCCGCGTGGGGGATGACGGCTTTCGGGTTGTAAACCTCTTTCGTCGGGGGACAAGGCTCTGCTTGGTGGTGGGGTTGAGGGTACCCGGTGAAGAAGCGCCGGCTAACTA
>GV2UCFN02GDKX9
GGTGAGTAATACGTGAGTAACCTGCCCTCTTCTTTGGGATAAGCCTTGGAAACGGGGTCTAATACTGGATATTCCTGTCTGGTCGCATGGCTGGGTGGGGAAAGTTTTTTCGGTGGGGGATGGGCTCGCGGCCTATCAGCTTGTTGGTGGGGTGATGGCCTACCAAGGCGTCGACGGGTAGCCGGCCTGAGAGGGTGACCGGCCACACTGGGACTGAGATACGGCCCAGACTCCTACGGGAGGCAGCAGTGGGGGATATTGCACAATGGGCGCAAGCCTGATGCAGCGACGCCGCGTGGGGGATGACGGCTTTCGGGTTGTAAACCTCTTTCGTCGGGGGACAAGGCTCTGCTTGGTGGTGGGGTTGAGGGTACCCGGTGAAGAAGCGCCGGCTAACTA
>GV2UCFN02GCDLW
GGTGAGTAATACGTGAGTAACCTGCCCTCTTCTTTGGGATAAGCCTTGGAAACGGGGTCTAATACTGGATATTCCTGTCTGGTCGCATGGCTGGGTGGGGAAAGTTTTTTCGGTGGGGGATGGGCTCGCGGCCTATCAGCTTGTTGGTGGGGTGATGGCCTACCAAGGCGTCGACGGGTAGCCGGCCTGAGAGGGTGACCGGCCACACTGGGACTGAGATACGGCCCAGACTCCTACGGGAGGCAGCAGTGGGGGATATTGCACAATGGGCGCAAGCCTGATGCAGCGACGCCGCGTGGGGGATGACGGCTTTCGGGTTGTAAACCTCTTTCGTCGGGGGACAAGGCTCTGCTTGGTGGTGGGGTTGAGGGTACCCGGTGAAGAAGCGCCGGCTAACTA
>GV2UCFN02IPVL7
GGTGAGTAATACGTGAGTAACCTGCCCTCTTCTTTGGGATAAGCCTTGGAAACGGGGTCTAATACTGGATATTCCTGTCTGGTCGCATGGCTGGGTGGGGAAAGTTTTTTCGGTGGGGGATGGGCTCGCGGCCTATCAGCTTGTTGGTGGGGTGATGGCCTACCAAGGCGTCGACGGGTAGCCGGCCTGAGAGGGTGACCGGCCACACTGGGACTGAGATACGGCCCAGACTCCTACGGGAGGCAGCAGTGGGGGATATTGCACAATGGGCGCAAGCCTGATGCAGCGACGCCGCGTGGGGGATGACGGCTTTCGGGTTGTAAACCTCTTTCGTCGGGGGACAAGGCTCTGCTTGGTGGTGGGGTTGAGGGTACCCGGTGAAGAAGCGCCGGCTAACTA
>GV2UCFN02FKVH8
GGTGAGTAATACGTGAGTAACCTGCCCTCTTCTTTGGGATAAGCCTTGGAAACGGGGTCTAATACTGGATATTCCTGTCTGGTCGCATGGCTGGGTGGGGAAAGTTTTTTCGGTGGGGGATGGGCTCGCGGCCTATCAGCTTGTTGGTGGGGTGATGGCCTACCAAGGCGTCGACGGGTAGCCGGCCTGAGAGGGTGACCGGCCACACTGGGACTGAGATACGGCCCAGACTCCTACGGGAGGCAGCAGTGGGGGATATTGCACAATGGGCGCAAGCCTGATGCAGCGACGCCGCGTGGGGGATGACGGCTTTCGGGTTGTAAACCTCTTTCGTCGGGGGACAAGGCTCTGCTTGGTGGTGGGGTTGAGGGTACCCGGTGAAGAAGCGCCGGCTAACTA
>GV2UCFN02G5T86
GGTGAGTAATACGTGAGTAACCTGCCCTCTTCTTTGGGATAAGCCTTGGAAACGGGGTCTAATACTGGATATTCCTGTCTGGTCGCATGGCTGGGTGGGGAAAGTTTTTTCGGTGGGGGATGGGCTCGCGGCCTATCAGCTTGTTGGTGGGGTGATGGCCTACCAAGGCGTCGACGGGTAGCCGGCCTGAGAGGGTGACCGGCCACACTGGGACTGAGATACGGCCCAGACTCCTACGGGAGGCAGCAGTGGGGGATATTGCACAATGGGCGCAAGCCTGATGCAGCGACGCCGCGTGGGGGATGACGGCTTTCGGGTTGTAAACCTCTTTCGTCGGGGGACAAGGCTCTGCTTGGTGGTGGGGTTGAGGGTACCCGGTGAAGAAGCGCCGGCTAACTA
>GV2UCFN02H7B0A
GGTGAGTAATACGTGAGTAACCTGCCCTCTTCTTTGGGATAAGCCTTGGAAACGGGGTCTAATACTGGATATTCCTGTCTGGTCGCATGGCTGGGTGGGGAAAGTTTTTTCGGTGGGGGATGGGCTCGCGGCCTATCAGCTTGTTGGTGGGGTGATGGCCTACCAAGGCGTCGACGGGTAGCCGGCCTGAGAGGGTGACCGGCCACACTGGGACTGAGATACGGCCCAGACTCCTACGGGAGGCAGCAGTGGGGGATATTGCACAATGGGCGCAAGCCTGATGCAGCGACGCCGCGTGGGGGATGACGGCTTTCGGGTTGTAAACCTCTTTCGTCGGGGGACAAGGCTCTGCTTGGTGGTGGGGTTGAGGGTACCCGGTGAAGAAGCGCCGGCTAACTA
>GV2UCFN02FIUEU
GGTGAGTAATACGTGAGTAACCTGCCCTCTTCTTTGGGATAAGCCTTGGAAACGGGGTCTAATACTGGATATTCCTGTCTGGTCGCATGGCTGGGTGGGGAAAGTTTTTTCGGTGGGGGATGGGCTCGCGGCCTATCAGCTTGTTGGTGGGGTGATGGCCTACCAAGGCGTCGACGGGTAGCCGGCCTGAGAGGGTGACCGGCCACACTGGGACTGAGATACGGCCCAGACTCCTACGGGAGGCAGCAGTGGGGGATATTGCACAATGGGCGCAAGCCTGATGCAGCGACGCCGCGTGGGGGATGACGGCTTTCGGGTTGTAAACCTCTTTCGTCGGGGGACAAGGCTCTGCTTGGTGGTGGGGTTGAGGGTACCCGGTGAAGAAGCGCCGGCTAACTA
>GV2UCFN02GA1PA
GGTGAGTAATACGTGAGTAACCTGCCCTCTTCTTTGGGATAAGCCTTGGAAACGGGGTCTAATACTGGATATTCCTGTCTGGTCGCATGGCTGGGTGGGGAAAGTTTTTTCGGTGGGGGATGGGCTCGCGGCCTATCAGCTTGTTGGTGGGGTGATGGCCTACCAAGGCGTCGACGGGTAGCCGGCCTGAGAGGGTGACCGGCCACACTGGGACTGAGATACGGCCCAGACTCCTACGGGAGGCAGCAGTGGGGGATATTGCACAATGGGCGCAAGCCTGATGCAGCGACGCCGCGTGGGGGATGACGGCTTTCGGGTTGTAAACCTCTTTCGTCGGGGGACAAGGCTCTGCTTGGTGGTGGGGTTGAGGGTACCCGGTGAAGAAGCGCCGGCTAACTA
>GV2UCFN02IOSF3
GGTGAGTAATACGTGAGTAACCTGCCCTCTTCTTTGGGATAAGCCTTGGAAACGGGGTCTAATACTGGATATTCCTGTCTGGTCGCATGGCTGGGTGGGGAAAGTTTTTTCGGTGGGGGATGGGCTCGCGGCCTATCAGCTTGTTGGTGGGGTGATGGCCTACCAAGGCGTCGACGGGTAGCCGGCCTGAGAGGGTGACCGGCCACACTGGGACTGAGATACGGCCCAGACTCCTACGGGAGGCAGCAGTGGGGGATATTGCACAATGGGCGCAAGCCTGATGCAGCGACGCCGCGTGGGGGATGACGGCTTTCGGGTTGTAAACCTCTTTCGTCGGGGGACAAGGCTCTGCTTGGTGGTGGGGTTGAGGGTACCCGGTGAAGAAGCGCCGGCTAACTA
>GV2UCFN02F3ZWK
GGTGAGTAATACGTGAGTAACCTGCCCTCTTCTTTGGGATAAGCCTTGGAAACGGGGTCTAATACTGGATATTCCTGTCTGGTCGCATGGCTGGGTGGGGAAAGTTTTTTCGGTGGGGGATGGGCTCGCGGCCTATCAGCTTGTTGGTGGGGTGATGGCCTACCAAGGCGTCGACGGGTAGCCGGCCTGAGAGGGTGACCGGCCACACTGGGACTGAGATACGGCCCAGACTCCTACGGGAGGCAGCAGTGGGGGATATTGCACAATGGGCGCAAGCCTGATGCAGCGACGCCGCGTGGGGGATGACGGCTTTCGGGTTGTAAACCTCTTTCGTCGGGGGACAAGGCTCTGCTTGGTGGTGGGGTTGAGGGTACCCGGTGAAGAAGCGCCGGCTAACTA
>GV2UCFN02FJPBN
GGTGAGTAATACGTGAGTAACCTGCCCTCTTCTTTGGGATAAGCCTTGGAAACGGGGTCTAATACTGGATATTCCTGTCTGGTCGCATGGCTGGGTGGGGAAAGTTTTTTCGGTGGGGGATGGGCTCGCGGCCTATCAGCTTGTTGGTGGGGTGATGGCCTACCAAGGCGTCGACGGGTAGCCGGCCTGAGAGGGTGACCGGCCACACTGGGACTGAGATACGGCCCAGACTCCTACGGGAGGCAGCAGTGGGGGATATTGCACAATGGGCGCAAGCCTGATGCAGCGACGCCGCGTGGGGGATGACGGCTTTCGGGTTGTAAACCTCTTTCGTCGGGGGACAAGGCTCTGCTTGGTGGTGGGGTTGAGGGTACCCGGTGAAGAAGCGCCGGCTAACTA
>GV2UCFN02F5KBU
GGTGAGTAATACGTGAGTAACCTGCCCTCTTCTTTGGGATAAGCCTTGGAAACGGGGTCTAATACTGGATATTCCTGTCTGGTCGCATGGCTGGGTGGGGAAAGTTTTTTCGGTGGGGGATGGGCTCGCGGCCTATCAGCTTGTTGGTGGGGTGATGGCCTACCAAGGCGTCGACGGGTAGCCGGCCTGAGAGGGTGACCGGCCACACTGGGACTGAGATACGGCCCAGACTCCTACGGGAGGCAGCAGTGGGGGATATTGCACAATGGGCGCAAGCCTGATGCAGCGACGCCGCGTGGGGGATGACGGCTTTCGGGTTGTAAACCTCTTTCGTCGGGGGACAAGGCTCTGCTTGGTGGTGGGGTTGAGGGTACCCGGTGAAGAAGCGCCGGCTAACTA
>GV2UCFN02JNHNR
GGTGAGTAATACGTGAGTAACCTGCCCTCTTCTTTGGGATAAGCCTTGGAAACGGGGTCTAATACTGGATATTCCTGTCTGGTCGCATGGCTGGGTGGGGAAAGTTTTTTCGGTGGGGGATGGGCTCGCGGCCTATCAGCTTGTTGGTGGGGTGATGGCCTACCAAGGCGTCGACGGGTAGCCGGCCTGAGAGGGTGACCGGCCACACTGGGACTGAGATACGGCCCAGACTCCTACGGGAGGCAGCAGTGGGGGATATTGCACAATGGGCGCAAGCCTGATGCAGCGACGCCGCGTGGGGGATGACGGCTTTCGGGTTGTAAACCTCTTTCGTCGGGGGACAAGGCTCTGCTTGGTGGTGGGGTTGAGGGTACCCGGTGAAGAAGCGCCGGCTAACTA
>G3BZQ8102JT9XL
GGTGAGTAATACGTGAGTAACCTGCCCTCTTCTTTGGGATAAGCCTTGGAAACGGGGTCTAATACTGGATATTCCTGTCTGGTCGCATGGCTGGGTGGGGAAAGTTTTTTCGGTGGGGGATGGGCTCGCGGCCTATCAGCTTGTTGGTGGGGTGATGGCCTACCAAGGCGTCGACGGGTAGCCGGCCTGAGAGGGTGACCGGCCACACTGGGACTGAGATACGGCCCAGACTCCTACGGGAGGCAGCAGTGGGGGATATTGCACAATGGGCGCAAGCCTGATGCAGCGACGCCGCGTGGGGGATGACGGCTTTCGGGTTGTAAACCTCTTTCGTCGGGGGACAAGGCTCTGCTTGGTGGTGGGGTTGAGGGTACCCGGTGAAGAAGCGCCGGCTAACTA
>G3BZQ8102FRXTB
GGTGAGTAATACGTGAGTAACCTGCCCTCTTCTTTGGGATAAGCCTTGGAAACGGGGTCTAATACTGGATATTCCTGTCTGGTCGCATGGCTGGGTGGGGAAAGTTTTTTCGGTGGGGGATGGGCTCGCGGCCTATCAGCTTGTTGGTGGGGTGATGGCCTACCAAGGCGTCGACGGGTAGCCGGCCTGAGAGGGTGACCGGCCACACTGGGACTGAGATACGGCCCAGACTCCTACGGGAGGCAGCAGTGGGGGATATTGCACAATGGGCGCAAGCCTGATGCAGCGACGCCGCGTGGGGGATGACGGCTTTCGGGTTGTAAACCTCTTTCGTCGGGGGACAAGGCTCTGCTTGGTGGTGGGGTTGAGGGTACCCGGTGAAGAAGCGCCGGCTAACTA
>G3BZQ8102FZ8BQ
GGTGAGTAATACGTGAGTAACCTGCCCTCTTCTTTGGGATAAGCCTTGGAAACGGGGTCTAATACTGGATATTCCTGTCTGGTCGCATGGCTGGGTGGGGAAAGTTTTTTCGGTGGGGGATGGGCTCGCGGCCTATCAGCTTGTTGGTGGGGTGATGGCCTACCAAGGCGTCGACGGGTAGCCGGCCTGAGAGGGTGACCGGCCACACTGGGACTGAGATACGGCCCAGACTCCTACGGGAGGCAGCAGTGGGGGATATTGCACAATGGGCGCAAGCCTGATGCAGCGACGCCGCGTGGGGGATGACGGCTTTCGGGTTGTAAACCTCTTTCGTCGGGGGACAAGGCTCTGCTTGGTGGTGGGGTTGAGGGTACCCGGTGAAGAAGCGCCGGCTAACTA
>G3BZQ8102JOWMR
GGTGAGTAATACGTGAGTAACCTGCCCTCTTCTTTGGGATAAGCCTTGGAAACGGGGTCTAATACTGGATATTCCTGTCTGGTCGCATGGCTGGGTGGGGAAAGTTTTTTCGGTGGGGGATGGGCTCGCGGCCTATCAGCTTGTTGGTGGGGTGATGGCCTACCAAGGCGTCGACGGGTAGCCGGCCTGAGAGGGTGACCGGCCACACTGGGACTGAGATACGGCCCAGACTCCTACGGGAGGCAGCAGTGGGGGATATTGCACAATGGGCGCAAGCCTGATGCAGCGACGCCGCGTGGGGGATGACGGCTTTCGGGTTGTAAACCTCTTTCGTCGGGGGACAAGGCTCTGCTTGGTGGTGGGGTTGAGGGTACCCGGTGAAGAAGCGCCGGCTAACTA
>G35JFLI02H1OBE
GGTGAGTAATACGTGAGTAACCTGCCCTCTTCTTTGGGATAAGCCTTGGAAACGGGGTCTAATACTGGATATTCCTGTCTGGTCGCATGGCTGGGTGGGGAAAGTTTTTTCGGTGGGGGATGGGCTCGCGGCCTATCAGCTTGTTGGTGGGGTGATGGCCTACCAAGGCGTCGACGGGTAGCCGGCCTGAGAGGGTGACCGGCCACACTGGGACTGAGATACGGCCCAGACTCCTACGGGAGGCAGCAGTGGGGGATATTGCACAATGGGCGCAAGCCTGATGCAGCGACGCCGCGTGGGGGATGACGGCTTTCGGGTTGTAAACCTCTTTCGTCGGGGGACAAGGCTCTGCTTGGTGGTGGGGTTGAGGGTACCCGGTGAAGAAGCGCCGGCTAACTA
>G35JFLI02I626B
GGTGAGTAATACGTGAGTAACCTGCCCTCTTCTTTGGGATAAGCCTTGGAAACGGGGTCTAATACTGGATATTCCTGTCTGGTCGCATGGCTGGGTGGGGAAAGTTTTTTCGGTGGGGGATGGGCTCGCGGCCTATCAGCTTGTTGGTGGGGTGATGGCCTACCAAGGCGTCGACGGGTAGCCGGCCTGAGAGGGTGACCGGCCACACTGGGACTGAGATACGGCCCAGACTCCTACGGGAGGCAGCAGTGGGGGATATTGCACAATGGGCGCAAGCCTGATGCAGCGACGCCGCGTGGGGGATGACGGCTTTCGGGTTGTAAACCTCTTTCGTCGGGGGACAAGGCTCTGCTTGGTGGTGGGGTTGAGGGTACCCGGTGAAGAAGCGCCGGCTAACTA
>G35JFLI02JPN5A
GGTGAGTAATACGTGAGTAACCTGCCCTCTTCTTTGGGATAAGCCTTGGAAACGGGGTCTAATACTGGATATTCCTGTCTGGTCGCATGGCTGGGTGGGGAAAGTTTTTTCGGTGGGGGATGGGCTCGCGGCCTATCAGCTTGTTGGTGGGGTGATGGCCTACCAAGGCGTCGACGGGTAGCCGGCCTGAGAGGGTGACCGGCCACACTGGGACTGAGATACGGCCCAGACTCCTACGGGAGGCAGCAGTGGGGGATATTGCACAATGGGCGCAAGCCTGATGCAGCGACGCCGCGTGGGGGATGACGGCTTTCGGGTTGTAAACCTCTTTCGTCGGGGGACAAGGCTCTGCTTGGTGGTGGGGTTGAGGGTACCCGGTGAAGAAGCGCCGGCTAACTA
>G35JFLI02JOL3Z
GGTGAGTAATACGTGAGTAACCTGCCCTCTTCTTTGGGATAAGCCTTGGAAACGGGGTCTAATACTGGATATTCCTGTCTGGTCGCATGGCTGGGTGGGGAAAGTTTTTTCGGTGGGGGATGGGCTCGCGGCCTATCAGCTTGTTGGTGGGGTGATGGCCTACCAAGGCGTCGACGGGTAGCCGGCCTGAGAGGGTGACCGGCCACACTGGGACTGAGATACGGCCCAGACTCCTACGGGAGGCAGCAGTGGGGGATATTGCACAATGGGCGCAAGCCTGATGCAGCGACGCCGCGTGGGGGATGACGGCTTTCGGGTTGTAAACCTCTTTCGTCGGGGGACAAGGCTCTGCTTGGTGGTGGGGTTGAGGGTACCCGGTGAAGAAGCGCCGGCTAACTA
>G35JFLI02JNX0M
GGTGAGTAATACGTGAGTAACCTGCCCTCTTCTTTGGGATAAGCCTTGGAAACGGGGTCTAATACTGGATATTCCTGTCTGGTCGCATGGCTGGGTGGGGAAAGTTTTTTCGGTGGGGGATGGGCTCGCGGCCTATCAGCTTGTTGGTGGGGTGATGGCCTACCAAGGCGTCGACGGGTAGCCGGCCTGAGAGGGTGACCGGCCACACTGGGACTGAGATACGGCCCAGACTCCTACGGGAGGCAGCAGTGGGGGATATTGCACAATGGGCGCAAGCCTGATGCAGCGACGCCGCGTGGGGGATGACGGCTTTCGGGTTGTAAACCTCTTTCGTCGGGGGACAAGGCTCTGCTTGGTGGTGGGGTTGAGGGTACCCGGTGAAGAAGCGCCGGCTAACTA
>G3BZQ8102HWB7G
GGTGAGTAATACGTGAGTAACCTGCCCTCTTCTTTGGGATAAGCCTTGGAAACGGGGTCTAATACTGGATATTCCTGTCTGGTCGCATGGCTGGGTGGGGAAAGTTTTTTCGGTGGGGGATGGGCTCGCGGCCTATCAGCTTGTTGGTGGGGTGATGGCCTACCAAGGCGTCGACGGGTAGCCGGCCTGAGAGGGTGACCGGCCACACTGGGACTGAGATACGGCCCAGACTCCTACGGGAGGCAGCAGTGGGGGATATTGCACAATGGGCGCAAGCCTGATGCAGCGACGCCGCGTGGGGGATGACGGCTTTCGGGTTGTAAACCTCTTTCGTCGGGGGACAAGGCTCTGCTTGGTGGTGGGGTTGAGGGTACCCGGTGAAGAAGCGCCGGCTAACTA
>G3BZQ8102JYS03
GGTGAGTAATACGTGAGTAACCTGCCCTCTTCTTTGGGATAAGCCTTGGAAACGGGGTCTAATACTGGATATTCCTGTCTGGTCGCATGGCTGGGTGGGGAAAGTTTTTTCGGTGGGGGATGGGCTCGCGGCCTATCAGCTTGTTGGTGGGGTGATGGCCTACCAAGGCGTCGACGGGTAGCCGGCCTGAGAGGGTGACCGGCCACACTGGGACTGAGATACGGCCCAGACTCCTACGGGAGGCAGCAGTGGGGGATATTGCACAATGGGCGCAAGCCTGATGCAGCGACGCCGCGTGGGGGATGACGGCTTTCGGGTTGTAAACCTCTTTCGTCGGGGGACAAGGCTCTGCTTGGTGGTGGGGTTGAGGGTACCCGGTGAAGAAGCGCCGGCTAACTA
>G3BZQ8102GXRV2
GGTGAGTAATACGTGAGTAACCTGCCCTCTTCTTTGGGATAAGCCTTGGAAACGGGGTCTAATACTGGATATTCCTGTCTGGTCGCATGGCTGGGTGGGGAAAGTTTTTTCGGTGGGGGATGGGCTCGCGGCCTATCAGCTTGTTGGTGGGGTGATGGCCTACCAAGGCGTCGACGGGTAGCCGGCCTGAGAGGGTGACCGGCCACACTGGGACTGAGATACGGCCCAGACTCCTACGGGAGGCAGCAGTGGGGGATATTGCACAATGGGCGCAAGCCTGATGCAGCGACGCCGCGTGGGGGATGACGGCTTTCGGGTTGTAAACCTCTTTCGTCGGGGGACAAGGCTCTGCTTGGTGGTGGGGTTGAGGGTACCCGGTGAAGAAGCGCCGGCTAACTA
>G35JFLI02IKP2A
GGTGAGTAATACGTGAGTAACCTGCCCTCTTCTTTGGGATAAGCCTTGGAAACGGGGTCTAATACTGGATATTCCTGTCTGGTCGCATGGCTGGGTGGGGAAAGTTTTTTCGGTGGGGGATGGGCTCGCGGCCTATCAGCTTGTTGGTGGGGTGATGGCCTACCAAGGCGTCGACGGGTAGCCGGCCTGAGAGGGTGACCGGCCACACTGGGACTGAGATACGGCCCAGACTCCTACGGGAGGCAGCAGTGGGGGATATTGCACAATGGGCGCAAGCCTGATGCAGCGACGCCGCGTGGGGGATGACGGCTTTCGGGTTGTAAACCTCTTTCGTCGGGGGACAAGGCTCTGCTTGGTGGTGGGGTTGAGGGTACCCGGTGAAGAAGCGCCGGCTAACTA
>GV2UCFN02F4H63
GGTGAGTAATACGTGAGTAACCTGCCCTCTTCTTTGGGATAAGCCTTGGAAACGGGGTCTAATACTGGATATTCCTGTCTGGTCGCATGGCTGGGTGGGGAAAGTTTTTTCGGTGGGGGATGGGCTCGCGGCCTATCAGCTTGTTGGTGGGGTGATGGCCTACCAAGGCGTCGACGGGTAGCCGGCCTGAGAGGGTGACCGGCCACACTGGGACTGAGATACGGCCCAGACTCCTACGGGAGGCAGCAGTGGGGGATATTGCACAATGGGCGCAAGCCTGATGCAGCGACGCCGCGTGGGGGATGACGGCTTTCGGGTTGTAAACCTCTTTCGTCGGGGGACAAGGCTCTGCTTGGTGGTGGGGTTGAGGGTACCCGGTGAAGAAGCGCCGGCTAACTA
>GV2UCFN02GR90F
GGTGAGTAATACGTGAGTAACCTGCCCTCTTCTTTGGGATAAGCCTTGGAAACGGGGTCTAATACTGGATATTCCTGTCTGGTCGCATGGCTGGGTGGGGAAAGTTTTTTCGGTGGGGGATGGGCTCGCGGCCTATCAGCTTGTTGGTGGGGTGATGGCCTACCAAGGCGTCGACGGGTAGCCGGCCTGAGAGGGTGACCGGCCACACTGGGACTGAGATACGGCCCAGACTCCTACGGGAGGCAGCAGTGGGGGATATTGCACAATGGGCGCAAGCCTGATGCAGCGACGCCGCGTGGGGGATGACGGCTTTCGGGTTGTAAACCTCTTTCGTCGGGGGACAAGGCTCTGCTTGGTGGTGGGGTTGAGGGTACCCGGTGAAGAAGCGCCGGCTAACTA
>GV2UCFN02HLM84
GGTGAGTAATACGTGAGTAACCTGCCCTCTTCTTTGGGATAAGCCTTGGAAACGGGGTCTAATACTGGATATTCCTGTCTGGTCGCATGGCTGGGTGGGGAAAGTTTTTTCGGTGGGGGATGGGCTCGCGGCCTATCAGCTTGTTGGTGGGGTGATGGCCTACCAAGGCGTCGACGGGTAGCCGGCCTGAGAGGGTGACCGGCCACACTGGGACTGAGATACGGCCCAGACTCCTACGGGAGGCAGCAGTGGGGGATATTGCACAATGGGCGCAAGCCTGATGCAGCGACGCCGCGTGGGGGATGACGGCTTTCGGGTTGTAAACCTCTTTCGTCGGGGGACAAGGCTCTGCTTGGTGGTGGGGTTGAGGGTACCCGGTGAAGAAGCGCCGGCTAACTA
>GV2UCFN02G3T92
GGTGAGTAATACGTGAGTAACCTGCCCTCTTCTTTGGGATAAGCCTTGGAAACGGGGTCTAATACTGGATATTCCTGTCTGGTCGCATGGCTGGGTGGGGAAAGTTTTTTCGGTGGGGGATGGGCTCGCGGCCTATCAGCTTGTTGGTGGGGTGATGGCCTACCAAGGCGTCGACGGGTAGCCGGCCTGAGAGGGTGACCGGCCACACTGGGACTGAGATACGGCCCAGACTCCTACGGGAGGCAGCAGTGGGGGATATTGCACAATGGGCGCAAGCCTGATGCAGCGACGCCGCGTGGGGGATGACGGCTTTCGGGTTGTAAACCTCTTTCGTCGGGGGACAAGGCTCTGCTTGGTGGTGGGGTTGAGGGTACCCGGTGAAGAAGCGCCGGCTAACTA
>GV2UCFN02JCYDU
GGTGAGTAATACGTGAGTAACCTGCCCTCTTCTTTGGGATAAGCCTTGGAAACGGGGTCTAATACTGGATATTCCTGTCTGGTCGCATGGCTGGGTGGGGAAAGTTTTTTCGGTGGGGGATGGGCTCGCGGCCTATCAGCTTGTTGGTGGGGTGATGGCCTACCAAGGCGTCGACGGGTAGCCGGCCTGAGAGGGTGACCGGCCACACTGGGACTGAGATACGGCCCAGACTCCTACGGGAGGCAGCAGTGGGGGATATTGCACAATGGGCGCAAGCCTGATGCAGCGACGCCGCGTGGGGGATGACGGCTTTCGGGTTGTAAACCTCTTTCGTCGGGGGACAAGGCTCTGCTTGGTGGTGGGGTTGAGGGTACCCGGTGAAGAAGCGCCGGCTAACTA
>GV2UCFN02HKTW3
GGTGAGTAATACGTGAGTAACCTGCCCTCTTCTTTGGGATAAGCCTTGGAAACGGGGTCTAATACTGGATATTCCTGTCTGGTCGCATGGCTGGGTGGGGAAAGTTTTTTCGGTGGGGGATGGGCTCGCGGCCTATCAGCTTGTTGGTGGGGTGATGGCCTACCAAGGCGTCGACGGGTAGCCGGCCTGAGAGGGTGACCGGCCACACTGGGACTGAGATACGGCCCAGACTCCTACGGGAGGCAGCAGTGGGGGATATTGCACAATGGGCGCAAGCCTGATGCAGCGACGCCGCGTGGGGGATGACGGCTTTCGGGTTGTAAACCTCTTTCGTCGGGGGACAAGGCTCTGCTTGGTGGTGGGGTTGAGGGTACCCGGTGAAGAAGCGCCGGCTAACTA
>GV2UCFN02JYVYM
GGTGAGTAATACGTGAGTAACCTGCCCTCTTCTTTGGGATAAGCCTTGGAAACGGGGTCTAATACTGGATATTCCTGTCTGGTCGCATGGCTGGGTGGGGAAAGTTTTTTCGGTGGGGGATGGGCTCGCGGCCTATCAGCTTGTTGGTGGGGTGATGGCCTACCAAGGCGTCGACGGGTAGCCGGCCTGAGAGGGTGACCGGCCACACTGGGACTGAGATACGGCCCAGACTCCTACGGGAGGCAGCAGTGGGGGATATTGCACAATGGGCGCAAGCCTGATGCAGCGACGCCGCGTGGGGGATGACGGCTTTCGGGTTGTAAACCTCTTTCGTCGGGGGACAAGGCTCTGCTTGGTGGTGGGGTTGAGGGTACCCGGTGAAGAAGCGCCGGCTAACTA
>GV2UCFN02H2BAG
GGTGAGTAATACGTGAGTAACCTGCCCTCTTCTTTGGGATAAGCCTTGGAAACGGGGTCTAATACTGGATATTCCTGTCTGGTCGCATGGCTGGGTGGGGAAAGTTTTTTCGGTGGGGGATGGGCTCGCGGCCTATCAGCTTGTTGGTGGGGTGATGGCCTACCAAGGCGTCGACGGGTAGCCGGCCTGAGAGGGTGACCGGCCACACTGGGACTGAGATACGGCCCAGACTCCTACGGGAGGCAGCAGTGGGGGATATTGCACAATGGGCGCAAGCCTGATGCAGCGACGCCGCGTGGGGGATGACGGCTTTCGGGTTGTAAACCTCTTTCGTCGGGGGACAAGGCTCTGCTTGGTGGTGGGGTTGAGGGTACCCGGTGAAGAAGCGCCGGCTAACTA
>GV2UCFN02INO0P
GGTGAGTAATACGTGAGTAACCTGCCCTCTTCTTTGGGATAAGCCTTGGAAACGGGGTCTAATACTGGATATTCCTGTCTGGTCGCATGGCTGGGTGGGGAAAGTTTTTTCGGTGGGGGATGGGCTCGCGGCCTATCAGCTTGTTGGTGGGGTGATGGCCTACCAAGGCGTCGACGGGTAGCCGGCCTGAGAGGGTGACCGGCCACACTGGGACTGAGATACGGCCCAGACTCCTACGGGAGGCAGCAGTGGGGGATATTGCACAATGGGCGCAAGCCTGATGCAGCGACGCCGCGTGGGGGATGACGGCTTTCGGGTTGTAAACCTCTTTCGTCGGGGGACAAGGCTCTGCTTGGTGGTGGGGTTGAGGGTACCCGGTGAAGAAGCGCCGGCTAACTA
>GV2UCFN02JFRRF
GGTGAGTAATACGTGAGTAACCTGCCCTCTTCTTTGGGATAAGCCTTGGAAACGGGGTCTAATACTGGATATTCCTGTCTGGTCGCATGGCTGGGTGGGGAAAGTTTTTTCGGTGGGGGATGGGCTCGCGGCCTATCAGCTTGTTGGTGGGGTGATGGCCTACCAAGGCGTCGACGGGTAGCCGGCCTGAGAGGGTGACCGGCCACACTGGGACTGAGATACGGCCCAGACTCCTACGGGAGGCAGCAGTGGGGGATATTGCACAATGGGCGCAAGCCTGATGCAGCGACGCCGCGTGGGGGATGACGGCTTTCGGGTTGTAAACCTCTTTCGTCGGGGGACAAGGCTCTGCTTGGTGGTGGGGTTGAGGGTACCCGGTGAAGAAGCGCCGGCTAACTA
>GV2UCFN02HMMU9
GGTGAGTAATACGTGAGTAACCTGCCCTCTTCTTTGGGATAAGCCTTGGAAACGGGGTCTAATACTGGATATTCCTGTCTGGTCGCATGGCTGGGTGGGGAAAGTTTTTTCGGTGGGGGATGGGCTCGCGGCCTATCAGCTTGTTGGTGGGGTGATGGCCTACCAAGGCGTCGACGGGTAGCCGGCCTGAGAGGGTGACCGGCCACACTGGGACTGAGATACGGCCCAGACTCCTACGGGAGGCAGCAGTGGGGGATATTGCACAATGGGCGCAAGCCTGATGCAGCGACGCCGCGTGGGGGATGACGGCTTTCGGGTTGTAAACCTCTTTCGTCGGGGGACAAGGCTCTGCTTGGTGGTGGGGTTGAGGGTACCCGGTGAAGAAGCGCCGGCTAACTA
>GV2UCFN02GLKEA
GGTGAGTAATACGTGAGTAACCTGCCCTCTTCTTTGGGATAAGCCTTGGAAACGGGGTCTAATACTGGATATTCCTGTCTGGTCGCATGGCTGGGTGGGGAAAGTTTTTTCGGTGGGGGATGGGCTCGCGGCCTATCAGCTTGTTGGTGGGGTGATGGCCTACCAAGGCGTCGACGGGTAGCCGGCCTGAGAGGGTGACCGGCCACACTGGGACTGAGATACGGCCCAGACTCCTACGGGAGGCAGCAGTGGGGGATATTGCACAATGGGCGCAAGCCTGATGCAGCGACGCCGCGTGGGGGATGACGGCTTTCGGGTTGTAAACCTCTTTCGTCGGGGGACAAGGCTCTGCTTGGTGGTGGGGTTGAGGGTACCCGGTGAAGAAGCGCCGGCTAACTA
>GV2UCFN02FPV7K
GGTGAGTAATACGTGAGTAACCTGCCCTCTTCTTTGGGATAAGCCTTGGAAACGGGGTCTAATACTGGATATTCCTGTCTGGTCGCATGGCTGGGTGGGGAAAGTTTTTTCGGTGGGGGATGGGCTCGCGGCCTATCAGCTTGTTGGTGGGGTGATGGCCTACCAAGGCGTCGACGGGTAGCCGGCCTGAGAGGGTGACCGGCCACACTGGGACTGAGATACGGCCCAGACTCCTACGGGAGGCAGCAGTGGGGGATATTGCACAATGGGCGCAAGCCTGATGCAGCGACGCCGCGTGGGGGATGACGGCTTTCGGGTTGTAAACCTCTTTCGTCGGGGGACAAGGCTCTGCTTGGTGGTGGGGTTGAGGGTACCCGGTGAAGAAGCGCCGGCTAACTA
>GV2UCFN02IM825
GGTGAGTAATACGTGAGTAACCTGCCCTCTTCTTTGGGATAAGCCTTGGAAACGGGGTCTAATACTGGATATTCCTGTCTGGTCGCATGGCTGGGTGGGGAAAGTTTTTTCGGTGGGGGATGGGCTCGCGGCCTATCAGCTTGTTGGTGGGGTGATGGCCTACCAAGGCGTCGACGGGTAGCCGGCCTGAGAGGGTGACCGGCCACACTGGGACTGAGATACGGCCCAGACTCCTACGGGAGGCAGCAGTGGGGGATATTGCACAATGGGCGCAAGCCTGATGCAGCGACGCCGCGTGGGGGATGACGGCTTTCGGGTTGTAAACCTCTTTCGTCGGGGGACAAGGCTCTGCTTGGTGGTGGGGTTGAGGGTACCCGGTGAAGAAGCGCCGGCTAACTA
>GV2UCFN02JD5PE
GGTGAGTAATACGTGAGTAACCTGCCCTCTTCTTTGGGATAAGCCTTGGAAACGGGGTCTAATACTGGATATTCCTGTCTGGTCGCATGGCTGGGTGGGGAAAGTTTTTTCGGTGGGGGATGGGCTCGCGGCCTATCAGCTTGTTGGTGGGGTGATGGCCTACCAAGGCGTCGACGGGTAGCCGGCCTGAGAGGGTGACCGGCCACACTGGGACTGAGATACGGCCCAGACTCCTACGGGAGGCAGCAGTGGGGGATATTGCACAATGGGCGCAAGCCTGATGCAGCGACGCCGCGTGGGGGATGACGGCTTTCGGGTTGTAAACCTCTTTCGTCGGGGGACAAGGCTCTGCTTGGTGGTGGGGTTGAGGGTACCCGGTGAAGAAGCGCCGGCTAACTA
>GV2UCFN02JUP0E
GGTGAGTAATACGTGAGTAACCTGCCCTCTTCTTTGGGATAAGCCTTGGAAACGGGGTCTAATACTGGATATTCCTGTCTGGTCGCATGGCTGGGTGGGGAAAGTTTTTTCGGTGGGGGATGGGCTCGCGGCCTATCAGCTTGTTGGTGGGGTGATGGCCTACCAAGGCGTCGACGGGTAGCCGGCCTGAGAGGGTGACCGGCCACACTGGGACTGAGATACGGCCCAGACTCCTACGGGAGGCAGCAGTGGGGGATATTGCACAATGGGCGCAAGCCTGATGCAGCGACGCCGCGTGGGGGATGACGGCTTTCGGGTTGTAAACCTCTTTCGTCGGGGGACAAGGCTCTGCTTGGTGGTGGGGTTGAGGGTACCCGGTGAAGAAGCGCCGGCTAACTA
>GV2UCFN02GZJOW
GGTGAGTAATACGTGAGTAACCTGCCCTCTTCTTTGGGATAAGCCTTGGAAACGGGGTCTAATACTGGATATTCCTGTCTGGTCGCATGGCTGGGTGGGGAAAGTTTTTTCGGTGGGGGATGGGCTCGCGGCCTATCAGCTTGTTGGTGGGGTGATGGCCTACCAAGGCGTCGACGGGTAGCCGGCCTGAGAGGGTGACCGGCCACACTGGGACTGAGATACGGCCCAGACTCCTACGGGAGGCAGCAGTGGGGGATATTGCACAATGGGCGCAAGCCTGATGCAGCGACGCCGCGTGGGGGATGACGGCTTTCGGGTTGTAAACCTCTTTCGTCGGGGGACAAGGCTCTGCTTGGTGGTGGGGTTGAGGGTACCCGGTGAAGAAGCGCCGGCTAACTA
>GV2UCFN02ISRNY
GGTGAGTAATACGTGAGTAACCTGCCCTCTTCTTTGGGATAAGCCTTGGAAACGGGGTCTAATACTGGATATTCCTGTCTGGTCGCATGGCTGGGTGGGGAAAGTTTTTTCGGTGGGGGATGGGCTCGCGGCCTATCAGCTTGTTGGTGGGGTGATGGCCTACCAAGGCGTCGACGGGTAGCCGGCCTGAGAGGGTGACCGGCCACACTGGGACTGAGATACGGCCCAGACTCCTACGGGAGGCAGCAGTGGGGGATATTGCACAATGGGCGCAAGCCTGATGCAGCGACGCCGCGTGGGGGATGACGGCTTTCGGGTTGTAAACCTCTTTCGTCGGGGGACAAGGCTCTGCTTGGTGGTGGGGTTGAGGGTACCCGGTGAAGAAGCGCCGGCTAACTA
>GV2UCFN02FPWU8
GGTGAGTAATACGTGAGTAACCTGCCCTCTTCTTTGGGATAAGCCTTGGAAACGGGGTCTAATACTGGATATTCCTGTCTGGTCGCATGGCTGGGTGGGGAAAGTTTTTTCGGTGGGGGATGGGCTCGCGGCCTATCAGCTTGTTGGTGGGGTGATGGCCTACCAAGGCGTCGACGGGTAGCCGGCCTGAGAGGGTGACCGGCCACACTGGGACTGAGATACGGCCCAGACTCCTACGGGAGGCAGCAGTGGGGGATATTGCACAATGGGCGCAAGCCTGATGCAGCGACGCCGCGTGGGGGATGACGGCTTTCGGGTTGTAAACCTCTTTCGTCGGGGGACAAGGCTCTGCTTGGTGGTGGGGTTGAGGGTACCCGGTGAAGAAGCGCCGGCTAACTA
>GV2UCFN02IBCO9
GGTGAGTAATACGTGAGTAACCTGCCCTCTTCTTTGGGATAAGCCTTGGAAACGGGGTCTAATACTGGATATTCCTGTCTGGTCGCATGGCTGGGTGGGGAAAGTTTTTTCGGTGGGGGATGGGCTCGCGGCCTATCAGCTTGTTGGTGGGGTGATGGCCTACCAAGGCGTCGACGGGTAGCCGGCCTGAGAGGGTGACCGGCCACACTGGGACTGAGATACGGCCCAGACTCCTACGGGAGGCAGCAGTGGGGGATATTGCACAATGGGCGCAAGCCTGATGCAGCGACGCCGCGTGGGGGATGACGGCTTTCGGGTTGTAAACCTCTTTCGTCGGGGGACAAGGCTCTGCTTGGTGGTGGGGTTGAGGGTACCCGGTGAAGAAGCGCCGGCTAACTA
>GV2UCFN02GB7WL
GGTGAGTAATACGTGAGTAACCTGCCCTCTTCTTTGGGATAAGCCTTGGAAACGGGGTCTAATACTGGATATTCCTGTCTGGTCGCATGGCTGGGTGGGGAAAGTTTTTTCGGTGGGGGATGGGCTCGCGGCCTATCAGCTTGTTGGTGGGGTGATGGCCTACCAAGGCGTCGACGGGTAGCCGGCCTGAGAGGGTGACCGGCCACACTGGGACTGAGATACGGCCCAGACTCCTACGGGAGGCAGCAGTGGGGGATATTGCACAATGGGCGCAAGCCTGATGCAGCGACGCCGCGTGGGGGATGACGGCTTTCGGGTTGTAAACCTCTTTCGTCGGGGGACAAGGCTCTGCTTGGTGGTGGGGTTGAGGGTACCCGGTGAAGAAGCGCCGGCTAACTA
>GV2UCFN02GYM08
GGTGAGTAATACGTGAGTAACCTGCCCTCTTCTTTGGGATAAGCCTTGGAAACGGGGTCTAATACTGGATATTCCTGTCTGGTCGCATGGCTGGGTGGGGAAAGTTTTTTCGGTGGGGGATGGGCTCGCGGCCTATCAGCTTGTTGGTGGGGTGATGGCCTACCAAGGCGTCGACGGGTAGCCGGCCTGAGAGGGTGACCGGCCACACTGGGACTGAGATACGGCCCAGACTCCTACGGGAGGCAGCAGTGGGGGATATTGCACAATGGGCGCAAGCCTGATGCAGCGACGCCGCGTGGGGGATGACGGCTTTCGGGTTGTAAACCTCTTTCGTCGGGGGACAAGGCTCTGCTTGGTGGTGGGGTTGAGGGTACCCGGTGAAGAAGCGCCGGCTAACTA
>GV2UCFN02FOJMR
GGTGAGTAATACGTGAGTAACCTGCCCTCTTCTTTGGGATAAGCCTTGGAAACGGGGTCTAATACTGGATATTCCTGTCTGGTCGCATGGCTGGGTGGGGAAAGTTTTTTCGGTGGGGGATGGGCTCGCGGCCTATCAGCTTGTTGGTGGGGTGATGGCCTACCAAGGCGTCGACGGGTAGCCGGCCTGAGAGGGTGACCGGCCACACTGGGACTGAGATACGGCCCAGACTCCTACGGGAGGCAGCAGTGGGGGATATTGCACAATGGGCGCAAGCCTGATGCAGCGACGCCGCGTGGGGGATGACGGCTTTCGGGTTGTAAACCTCTTTCGTCGGGGGACAAGGCTCTGCTTGGTGGTGGGGTTGAGGGTACCCGGTGAAGAAGCGCCGGCTAACTA
>GV2UCFN02ILJQ0
GGTGAGTAATACGTGAGTAACCTGCCCTCTTCTTTGGGATAAGCCTTGGAAACGGGGTCTAATACTGGATATTCCTGTCTGGTCGCATGGCTGGGTGGGGAAAGTTTTTTCGGTGGGGGATGGGCTCGCGGCCTATCAGCTTGTTGGTGGGGTGATGGCCTACCAAGGCGTCGACGGGTAGCCGGCCTGAGAGGGTGACCGGCCACACTGGGACTGAGATACGGCCCAGACTCCTACGGGAGGCAGCAGTGGGGGATATTGCACAATGGGCGCAAGCCTGATGCAGCGACGCCGCGTGGGGGATGACGGCTTTCGGGTTGTAAACCTCTTTCGTCGGGGGACAAGGCTCTGCTTGGTGGTGGGGTTGAGGGTACCCGGTGAAGAAGCGCCGGCTAACTA
>GV2UCFN02G97CY
GGTGAGTAATACGTGAGTAACCTGCCCTCTTCTTTGGGATAAGCCTTGGAAACGGGGTCTAATACTGGATATTCCTGTCTGGTCGCATGGCTGGGTGGGGAAAGTTTTTTCGGTGGGGGATGGGCTCGCGGCCTATCAGCTTGTTGGTGGGGTGATGGCCTACCAAGGCGTCGACGGGTAGCCGGCCTGAGAGGGTGACCGGCCACACTGGGACTGAGATACGGCCCAGACTCCTACGGGAGGCAGCAGTGGGGGATATTGCACAATGGGCGCAAGCCTGATGCAGCGACGCCGCGTGGGGGATGACGGCTTTCGGGTTGTAAACCTCTTTCGTCGGGGGACAAGGCTCTGCTTGGTGGTGGGGTTGAGGGTACCCGGTGAAGAAGCGCCGGCTAACTA
>GV2UCFN02JX2JE
GGTGAGTAATACGTGAGTAACCTGCCCTCTTCTTTGGGATAAGCCTTGGAAACGGGGTCTAATACTGGATATTCCTGTCTGGTCGCATGGCTGGGTGGGGAAAGTTTTTTCGGTGGGGGATGGGCTCGCGGCCTATCAGCTTGTTGGTGGGGTGATGGCCTACCAAGGCGTCGACGGGTAGCCGGCCTGAGAGGGTGACCGGCCACACTGGGACTGAGATACGGCCCAGACTCCTACGGGAGGCAGCAGTGGGGGATATTGCACAATGGGCGCAAGCCTGATGCAGCGACGCCGCGTGGGGGATGACGGCTTTCGGGTTGTAAACCTCTTTCGTCGGGGGACAAGGCTCTGCTTGGTGGTGGGGTTGAGGGTACCCGGTGAAGAAGCGCCGGCTAACTA
>GV2UCFN02ICIOU
GGTGAGTAATACGTGAGTAACCTGCCCTCTTCTTTGGGATAAGCCTTGGAAACGGGGTCTAATACTGGATATTCCTGTCTGGTCGCATGGCTGGGTGGGGAAAGTTTTTTCGGTGGGGGATGGGCTCGCGGCCTATCAGCTTGTTGGTGGGGTGATGGCCTACCAAGGCGTCGACGGGTAGCCGGCCTGAGAGGGTGACCGGCCACACTGGGACTGAGATACGGCCCAGACTCCTACGGGAGGCAGCAGTGGGGGATATTGCACAATGGGCGCAAGCCTGATGCAGCGACGCCGCGTGGGGGATGACGGCTTTCGGGTTGTAAACCTCTTTCGTCGGGGGACAAGGCTCTGCTTGGTGGTGGGGTTGAGGGTACCCGGTGAAGAAGCGCCGGCTAACTA
>GV2UCFN02GJX3O
GGTGAGTAATACGTGAGTAACCTGCCCTCTTCTTTGGGATAAGCCTTGGAAACGGGGTCTAATACTGGATATTCCTGTCTGGTCGCATGGCTGGGTGGGGAAAGTTTTTTCGGTGGGGGATGGGCTCGCGGCCTATCAGCTTGTTGGTGGGGTGATGGCCTACCAAGGCGTCGACGGGTAGCCGGCCTGAGAGGGTGACCGGCCACACTGGGACTGAGATACGGCCCAGACTCCTACGGGAGGCAGCAGTGGGGGATATTGCACAATGGGCGCAAGCCTGATGCAGCGACGCCGCGTGGGGGATGACGGCTTTCGGGTTGTAAACCTCTTTCGTCGGGGGACAAGGCTCTGCTTGGTGGTGGGGTTGAGGGTACCCGGTGAAGAAGCGCCGGCTAACTA
>GV2UCFN02JS01L
GGTGAGTAATACGTGAGTAACCTGCCCTCTTCTTTGGGATAAGCCTTGGAAACGGGGTCTAATACTGGATATTCCTGTCTGGTCGCATGGCTGGGTGGGGAAAGTTTTTTCGGTGGGGGATGGGCTCGCGGCCTATCAGCTTGTTGGTGGGGTGATGGCCTACCAAGGCGTCGACGGGTAGCCGGCCTGAGAGGGTGACCGGCCACACTGGGACTGAGATACGGCCCAGACTCCTACGGGAGGCAGCAGTGGGGGATATTGCACAATGGGCGCAAGCCTGATGCAGCGACGCCGCGTGGGGGATGACGGCTTTCGGGTTGTAAACCTCTTTCGTCGGGGGACAAGGCTCTGCTTGGTGGTGGGGTTGAGGGTACCCGGTGAAGAAGCGCCGGCTAACTA
>GV2UCFN02G0F6G
GGTGAGTAATACGTGAGTAACCTGCCCTCTTCTTTGGGATAAGCCTTGGAAACGGGGTCTAATACTGGATATTCCTGTCTGGTCGCATGGCTGGGTGGGGAAAGTTTTTTCGGTGGGGGATGGGCTCGCGGCCTATCAGCTTGTTGGTGGGGTGATGGCCTACCAAGGCGTCGACGGGTAGCCGGCCTGAGAGGGTGACCGGCCACACTGGGACTGAGATACGGCCCAGACTCCTACGGGAGGCAGCAGTGGGGGATATTGCACAATGGGCGCAAGCCTGATGCAGCGACGCCGCGTGGGGGATGACGGCTTTCGGGTTGTAAACCTCTTTCGTCGGGGGACAAGGCTCTGCTTGGTGGTGGGGTTGAGGGTACCCGGTGAAGAAGCGCCGGCTAACTA
>GV2UCFN02GOHL0
GGTGAGTAATACGTGAGTAACCTGCCCTCTTCTTTGGGATAAGCCTTGGAAACGGGGTCTAATACTGGATATTCCTGTCTGGTCGCATGGCTGGGTGGGGAAAGTTTTTTCGGTGGGGGATGGGCTCGCGGCCTATCAGCTTGTTGGTGGGGTGATGGCCTACCAAGGCGTCGACGGGTAGCCGGCCTGAGAGGGTGACCGGCCACACTGGGACTGAGATACGGCCCAGACTCCTACGGGAGGCAGCAGTGGGGGATATTGCACAATGGGCGCAAGCCTGATGCAGCGACGCCGCGTGGGGGATGACGGCTTTCGGGTTGTAAACCTCTTTCGTCGGGGGACAAGGCTCTGCTTGGTGGTGGGGTTGAGGGTACCCGGTGAAGAAGCGCCGGCTAACTA
>GV2UCFN02HISPI
GGTGAGTAATACGTGAGTAACCTGCCCTCTTCTTTGGGATAAGCCTTGGAAACGGGGTCTAATACTGGATATTCCTGTCTGGTCGCATGGCTGGGTGGGGAAAGTTTTTTCGGTGGGGGATGGGCTCGCGGCCTATCAGCTTGTTGGTGGGGTGATGGCCTACCAAGGCGTCGACGGGTAGCCGGCCTGAGAGGGTGACCGGCCACACTGGGACTGAGATACGGCCCAGACTCCTACGGGAGGCAGCAGTGGGGGATATTGCACAATGGGCGCAAGCCTGATGCAGCGACGCCGCGTGGGGGATGACGGCTTTCGGGTTGTAAACCTCTTTCGTCGGGGGACAAGGCTCTGCTTGGTGGTGGGGTTGAGGGTACCCGGTGAAGAAGCGCCGGCTAACTA
>GV2UCFN02JRTJH
GGTGAGTAATACGTGAGTAACCTGCCCTCTTCTTTGGGATAAGCCTTGGAAACGGGGTCTAATACTGGATATTCCTGTCTGGTCGCATGGCTGGGTGGGGAAAGTTTTTTCGGTGGGGGATGGGCTCGCGGCCTATCAGCTTGTTGGTGGGGTGATGGCCTACCAAGGCGTCGACGGGTAGCCGGCCTGAGAGGGTGACCGGCCACACTGGGACTGAGATACGGCCCAGACTCCTACGGGAGGCAGCAGTGGGGGATATTGCACAATGGGCGCAAGCCTGATGCAGCGACGCCGCGTGGGGGATGACGGCTTTCGGGTTGTAAACCTCTTTCGTCGGGGGACAAGGCTCTGCTTGGTGGTGGGGTTGAGGGTACCCGGTGAAGAAGCGCCGGCTAACTA
>GV2UCFN02FM943
GGTGAGTAATACGTGAGTAACCTGCCCTCTTCTTTGGGATAAGCCTTGGAAACGGGGTCTAATACTGGATATTCCTGTCTGGTCGCATGGCTGGGTGGGGAAAGTTTTTTCGGTGGGGGATGGGCTCGCGGCCTATCAGCTTGTTGGTGGGGTGATGGCCTACCAAGGCGTCGACGGGTAGCCGGCCTGAGAGGGTGACCGGCCACACTGGGACTGAGATACGGCCCAGACTCCTACGGGAGGCAGCAGTGGGGGATATTGCACAATGGGCGCAAGCCTGATGCAGCGACGCCGCGTGGGGGATGACGGCTTTCGGGTTGTAAACCTCTTTCGTCGGGGGACAAGGCTCTGCTTGGTGGTGGGGTTGAGGGTACCCGGTGAAGAAGCGCCGGCTAACTA
>GV2UCFN02HD1GH
GGTGAGTAATACGTGAGTAACCTGCCCTCTTCTTTGGGATAAGCCTTGGAAACGGGGTCTAATACTGGATATTCCTGTCTGGTCGCATGGCTGGGTGGGGAAAGTTTTTTCGGTGGGGGATGGGCTCGCGGCCTATCAGCTTGTTGGTGGGGTGATGGCCTACCAAGGCGTCGACGGGTAGCCGGCCTGAGAGGGTGACCGGCCACACTGGGACTGAGATACGGCCCAGACTCCTACGGGAGGCAGCAGTGGGGGATATTGCACAATGGGCGCAAGCCTGATGCAGCGACGCCGCGTGGGGGATGACGGCTTTCGGGTTGTAAACCTCTTTCGTCGGGGGACAAGGCTCTGCTTGGTGGTGGGGTTGAGGGTACCCGGTGAAGAAGCGCCGGCTAACTA
>GV2UCFN02JXOLA
GGTGAGTAATACGTGAGTAACCTGCCCTCTTCTTTGGGATAAGCCTTGGAAACGGGGTCTAATACTGGATATTCCTGTCTGGTCGCATGGCTGGGTGGGGAAAGTTTTTTCGGTGGGGGATGGGCTCGCGGCCTATCAGCTTGTTGGTGGGGTGATGGCCTACCAAGGCGTCGACGGGTAGCCGGCCTGAGAGGGTGACCGGCCACACTGGGACTGAGATACGGCCCAGACTCCTACGGGAGGCAGCAGTGGGGGATATTGCACAATGGGCGCAAGCCTGATGCAGCGACGCCGCGTGGGGGATGACGGCTTTCGGGTTGTAAACCTCTTTCGTCGGGGGACAAGGCTCTGCTTGGTGGTGGGGTTGAGGGTACCCGGTGAAGAAGCGCCGGCTAACTA
>GV2UCFN02JRV4U
GGTGAGTAATACGTGAGTAACCTGCCCTCTTCTTTGGGATAAGCCTTGGAAACGGGGTCTAATACTGGATATTCCTGTCTGGTCGCATGGCTGGGTGGGGAAAGTTTTTTCGGTGGGGGATGGGCTCGCGGCCTATCAGCTTGTTGGTGGGGTGATGGCCTACCAAGGCGTCGACGGGTAGCCGGCCTGAGAGGGTGACCGGCCACACTGGGACTGAGATACGGCCCAGACTCCTACGGGAGGCAGCAGTGGGGGATATTGCACAATGGGCGCAAGCCTGATGCAGCGACGCCGCGTGGGGGATGACGGCTTTCGGGTTGTAAACCTCTTTCGTCGGGGGACAAGGCTCTGCTTGGTGGTGGGGTTGAGGGTACCCGGTGAAGAAGCGCCGGCTAACTA
>GV2UCFN02F88YF
GGTGAGTAATACGTGAGTAACCTGCCCTCTTCTTTGGGATAAGCCTTGGAAACGGGGTCTAATACTGGATATTCCTGTCTGGTCGCATGGCTGGGTGGGGAAAGTTTTTTCGGTGGGGGATGGGCTCGCGGCCTATCAGCTTGTTGGTGGGGTGATGGCCTACCAAGGCGTCGACGGGTAGCCGGCCTGAGAGGGTGACCGGCCACACTGGGACTGAGATACGGCCCAGACTCCTACGGGAGGCAGCAGTGGGGGATATTGCACAATGGGCGCAAGCCTGATGCAGCGACGCCGCGTGGGGGATGACGGCTTTCGGGTTGTAAACCTCTTTCGTCGGGGGACAAGGCTCTGCTTGGTGGTGGGGTTGAGGGTACCCGGTGAAGAAGCGCCGGCTAACTA
>GV2UCFN02GTS0Y
GGTGAGTAATACGTGAGTAACCTGCCCTCTTCTTTGGGATAAGCCTTGGAAACGGGGTCTAATACTGGATATTCCTGTCTGGTCGCATGGCTGGGTGGGGAAAGTTTTTTCGGTGGGGGATGGGCTCGCGGCCTATCAGCTTGTTGGTGGGGTGATGGCCTACCAAGGCGTCGACGGGTAGCCGGCCTGAGAGGGTGACCGGCCACACTGGGACTGAGATACGGCCCAGACTCCTACGGGAGGCAGCAGTGGGGGATATTGCACAATGGGCGCAAGCCTGATGCAGCGACGCCGCGTGGGGGATGACGGCTTTCGGGTTGTAAACCTCTTTCGTCGGGGGACAAGGCTCTGCTTGGTGGTGGGGTTGAGGGTACCCGGTGAAGAAGCGCCGGCTAACTA
>GV2UCFN02FWIML
GGTGAGTAATACGTGAGTAACCTGCCCTCTTCTTTGGGATAAGCCTTGGAAACGGGGTCTAATACTGGATATTCCTGTCTGGTCGCATGGCTGGGTGGGGAAAGTTTTTTCGGTGGGGGATGGGCTCGCGGCCTATCAGCTTGTTGGTGGGGTGATGGCCTACCAAGGCGTCGACGGGTAGCCGGCCTGAGAGGGTGACCGGCCACACTGGGACTGAGATACGGCCCAGACTCCTACGGGAGGCAGCAGTGGGGGATATTGCACAATGGGCGCAAGCCTGATGCAGCGACGCCGCGTGGGGGATGACGGCTTTCGGGTTGTAAACCTCTTTCGTCGGGGGACAAGGCTCTGCTTGGTGGTGGGGTTGAGGGTACCCGGTGAAGAAGCGCCGGCTAACTA
>GV2UCFN02H7LYP
GGTGAGTAATACGTGAGTAACCTGCCCTCTTCTTTGGGATAAGCCTTGGAAACGGGGTCTAATACTGGATATTCCTGTCTGGTCGCATGGCTGGGTGGGGAAAGTTTTTTCGGTGGGGGATGGGCTCGCGGCCTATCAGCTTGTTGGTGGGGTGATGGCCTACCAAGGCGTCGACGGGTAGCCGGCCTGAGAGGGTGACCGGCCACACTGGGACTGAGATACGGCCCAGACTCCTACGGGAGGCAGCAGTGGGGGATATTGCACAATGGGCGCAAGCCTGATGCAGCGACGCCGCGTGGGGGATGACGGCTTTCGGGTTGTAAACCTCTTTCGTCGGGGGACAAGGCTCTGCTTGGTGGTGGGGTTGAGGGTACCCGGTGAAGAAGCGCCGGCTAACTA
>GV2UCFN02GRFZE
GGTGAGTAATACGTGAGTAACCTGCCCTCTTCTTTGGGATAAGCCTTGGAAACGGGGTCTAATACTGGATATTCCTGTCTGGTCGCATGGCTGGGTGGGGAAAGTTTTTTCGGTGGGGGATGGGCTCGCGGCCTATCAGCTTGTTGGTGGGGTGATGGCCTACCAAGGCGTCGACGGGTAGCCGGCCTGAGAGGGTGACCGGCCACACTGGGACTGAGATACGGCCCAGACTCCTACGGGAGGCAGCAGTGGGGGATATTGCACAATGGGCGCAAGCCTGATGCAGCGACGCCGCGTGGGGGATGACGGCTTTCGGGTTGTAAACCTCTTTCGTCGGGGGACAAGGCTCTGCTTGGTGGTGGGGTTGAGGGTACCCGGTGAAGAAGCGCCGGCTAACTA
>GV2UCFN02HZ27R
GGTGAGTAATACGTGAGTAACCTGCCCTCTTCTTTGGGATAAGCCTTGGAAACGGGGTCTAATACTGGATATTCCTGTCTGGTCGCATGGCTGGGTGGGGAAAGTTTTTTCGGTGGGGGATGGGCTCGCGGCCTATCAGCTTGTTGGTGGGGTGATGGCCTACCAAGGCGTCGACGGGTAGCCGGCCTGAGAGGGTGACCGGCCACACTGGGACTGAGATACGGCCCAGACTCCTACGGGAGGCAGCAGTGGGGGATATTGCACAATGGGCGCAAGCCTGATGCAGCGACGCCGCGTGGGGGATGACGGCTTTCGGGTTGTAAACCTCTTTCGTCGGGGGACAAGGCTCTGCTTGGTGGTGGGGTTGAGGGTACCCGGTGAAGAAGCGCCGGCTAACTA
>GV2UCFN02IR671
GGTGAGTAATACGTGAGTAACCTGCCCTCTTCTTTGGGATAAGCCTTGGAAACGGGGTCTAATACTGGATATTCCTGTCTGGTCGCATGGCTGGGTGGGGAAAGTTTTTTCGGTGGGGGATGGGCTCGCGGCCTATCAGCTTGTTGGTGGGGTGATGGCCTACCAAGGCGTCGACGGGTAGCCGGCCTGAGAGGGTGACCGGCCACACTGGGACTGAGATACGGCCCAGACTCCTACGGGAGGCAGCAGTGGGGGATATTGCACAATGGGCGCAAGCCTGATGCAGCGACGCCGCGTGGGGGATGACGGCTTTCGGGTTGTAAACCTCTTTCGTCGGGGGACAAGGCTCTGCTTGGTGGTGGGGTTGAGGGTACCCGGTGAAGAAGCGCCGGCTAACTA
>GV2UCFN02H4HLM
GGTGAGTAATACGTGAGTAACCTGCCCTCTTCTTTGGGATAAGCCTTGGAAACGGGGTCTAATACTGGATATTCCTGTCTGGTCGCATGGCTGGGTGGGGAAAGTTTTTTCGGTGGGGGATGGGCTCGCGGCCTATCAGCTTGTTGGTGGGGTGATGGCCTACCAAGGCGTCGACGGGTAGCCGGCCTGAGAGGGTGACCGGCCACACTGGGACTGAGATACGGCCCAGACTCCTACGGGAGGCAGCAGTGGGGGATATTGCACAATGGGCGCAAGCCTGATGCAGCGACGCCGCGTGGGGGATGACGGCTTTCGGGTTGTAAACCTCTTTCGTCGGGGGACAAGGCTCTGCTTGGTGGTGGGGTTGAGGGTACCCGGTGAAGAAGCGCCGGCTAACTA
>GV2UCFN02F1S23
GGTGAGTAATACGTGAGTAACCTGCCCTCTTCTTTGGGATAAGCCTTGGAAACGGGGTCTAATACTGGATATTCCTGTCTGGTCGCATGGCTGGGTGGGGAAAGTTTTTTCGGTGGGGGATGGGCTCGCGGCCTATCAGCTTGTTGGTGGGGTGATGGCCTACCAAGGCGTCGACGGGTAGCCGGCCTGAGAGGGTGACCGGCCACACTGGGACTGAGATACGGCCCAGACTCCTACGGGAGGCAGCAGTGGGGGATATTGCACAATGGGCGCAAGCCTGATGCAGCGACGCCGCGTGGGGGATGACGGCTTTCGGGTTGTAAACCTCTTTCGTCGGGGGACAAGGCTCTGCTTGGTGGTGGGGTTGAGGGTACCCGGTGAAGAAGCGCCGGCTAACTA
>GV2UCFN02INPWB
GGTGAGTAATACGTGAGTAACCTGCCCTCTTCTTTGGGATAAGCCTTGGAAACGGGGTCTAATACTGGATATTCCTGTCTGGTCGCATGGCTGGGTGGGGAAAGTTTTTTCGGTGGGGGATGGGCTCGCGGCCTATCAGCTTGTTGGTGGGGTGATGGCCTACCAAGGCGTCGACGGGTAGCCGGCCTGAGAGGGTGACCGGCCACACTGGGACTGAGATACGGCCCAGACTCCTACGGGAGGCAGCAGTGGGGGATATTGCACAATGGGCGCAAGCCTGATGCAGCGACGCCGCGTGGGGGATGACGGCTTTCGGGTTGTAAACCTCTTTCGTCGGGGGACAAGGCTCTGCTTGGTGGTGGGGTTGAGGGTACCCGGTGAAGAAGCGCCGGCTAACTA
>GV2UCFN02HM2NY
GGTGAGTAATACGTGAGTAACCTGCCCTCTTCTTTGGGATAAGCCTTGGAAACGGGGTCTAATACTGGATATTCCTGTCTGGTCGCATGGCTGGGTGGGGAAAGTTTTTTCGGTGGGGGATGGGCTCGCGGCCTATCAGCTTGTTGGTGGGGTGATGGCCTACCAAGGCGTCGACGGGTAGCCGGCCTGAGAGGGTGACCGGCCACACTGGGACTGAGATACGGCCCAGACTCCTACGGGAGGCAGCAGTGGGGGATATTGCACAATGGGCGCAAGCCTGATGCAGCGACGCCGCGTGGGGGATGACGGCTTTCGGGTTGTAAACCTCTTTCGTCGGGGGACAAGGCTCTGCTTGGTGGTGGGGTTGAGGGTACCCGGTGAAGAAGCGCCGGCTAACTA
>GV2UCFN02ISLY7
GGTGAGTAATACGTGAGTAACCTGCCCTCTTCTTTGGGATAAGCCTTGGAAACGGGGTCTAATACTGGATATTCCTGTCTGGTCGCATGGCTGGGTGGGGAAAGTTTTTTCGGTGGGGGATGGGCTCGCGGCCTATCAGCTTGTTGGTGGGGTGATGGCCTACCAAGGCGTCGACGGGTAGCCGGCCTGAGAGGGTGACCGGCCACACTGGGACTGAGATACGGCCCAGACTCCTACGGGAGGCAGCAGTGGGGGATATTGCACAATGGGCGCAAGCCTGATGCAGCGACGCCGCGTGGGGGATGACGGCTTTCGGGTTGTAAACCTCTTTCGTCGGGGGACAAGGCTCTGCTTGGTGGTGGGGTTGAGGGTACCCGGTGAAGAAGCGCCGGCTAACTA
>GV2UCFN02GUBCH
GGTGAGTAATACGTGAGTAACCTGCCCTCTTCTTTGGGATAAGCCTTGGAAACGGGGTCTAATACTGGATATTCCTGTCTGGTCGCATGGCTGGGTGGGGAAAGTTTTTTCGGTGGGGGATGGGCTCGCGGCCTATCAGCTTGTTGGTGGGGTGATGGCCTACCAAGGCGTCGACGGGTAGCCGGCCTGAGAGGGTGACCGGCCACACTGGGACTGAGATACGGCCCAGACTCCTACGGGAGGCAGCAGTGGGGGATATTGCACAATGGGCGCAAGCCTGATGCAGCGACGCCGCGTGGGGGATGACGGCTTTCGGGTTGTAAACCTCTTTCGTCGGGGGACAAGGCTCTGCTTGGTGGTGGGGTTGAGGGTACCCGGTGAAGAAGCGCCGGCTAACTA
>GV2UCFN02JTO88
GGTGAGTAATACGTGAGTAACCTGCCCTCTTCTTTGGGATAAGCCTTGGAAACGGGGTCTAATACTGGATATTCCTGTCTGGTCGCATGGCTGGGTGGGGAAAGTTTTTTCGGTGGGGGATGGGCTCGCGGCCTATCAGCTTGTTGGTGGGGTGATGGCCTACCAAGGCGTCGACGGGTAGCCGGCCTGAGAGGGTGACCGGCCACACTGGGACTGAGATACGGCCCAGACTCCTACGGGAGGCAGCAGTGGGGGATATTGCACAATGGGCGCAAGCCTGATGCAGCGACGCCGCGTGGGGGATGACGGCTTTCGGGTTGTAAACCTCTTTCGTCGGGGGACAAGGCTCTGCTTGGTGGTGGGGTTGAGGGTACCCGGTGAAGAAGCGCCGGCTAACTA
>GV2UCFN02IKQ3E
GGTGAGTAATACGTGAGTAACCTGCCCTCTTCTTTGGGATAAGCCTTGGAAACGGGGTCTAATACTGGATATTCCTGTCTGGTCGCATGGCTGGGTGGGGAAAGTTTTTTCGGTGGGGGATGGGCTCGCGGCCTATCAGCTTGTTGGTGGGGTGATGGCCTACCAAGGCGTCGACGGGTAGCCGGCCTGAGAGGGTGACCGGCCACACTGGGACTGAGATACGGCCCAGACTCCTACGGGAGGCAGCAGTGGGGGATATTGCACAATGGGCGCAAGCCTGATGCAGCGACGCCGCGTGGGGGATGACGGCTTTCGGGTTGTAAACCTCTTTCGTCGGGGGACAAGGCTCTGCTTGGTGGTGGGGTTGAGGGTACCCGGTGAAGAAGCGCCGGCTAACTA
>GV2UCFN02IM1B6
GGTGAGTAATACGTGAGTAACCTGCCCTCTTCTTTGGGATAAGCCTTGGAAACGGGGTCTAATACTGGATATTCCTGTCTGGTCGCATGGCTGGGTGGGGAAAGTTTTTTCGGTGGGGGATGGGCTCGCGGCCTATCAGCTTGTTGGTGGGGTGATGGCCTACCAAGGCGTCGACGGGTAGCCGGCCTGAGAGGGTGACCGGCCACACTGGGACTGAGATACGGCCCAGACTCCTACGGGAGGCAGCAGTGGGGGATATTGCACAATGGGCGCAAGCCTGATGCAGCGACGCCGCGTGGGGGATGACGGCTTTCGGGTTGTAAACCTCTTTCGTCGGGGGACAAGGCTCTGCTTGGTGGTGGGGTTGAGGGTACCCGGTGAAGAAGCGCCGGCTAACTA
>GV2UCFN02HKKJI
GGTGAGTAATACGTGAGTAACCTGCCCTCTTCTTTGGGATAAGCCTTGGAAACGGGGTCTAATACTGGATATTCCTGTCTGGTCGCATGGCTGGGTGGGGAAAGTTTTTTCGGTGGGGGATGGGCTCGCGGCCTATCAGCTTGTTGGTGGGGTGATGGCCTACCAAGGCGTCGACGGGTAGCCGGCCTGAGAGGGTGACCGGCCACACTGGGACTGAGATACGGCCCAGACTCCTACGGGAGGCAGCAGTGGGGGATATTGCACAATGGGCGCAAGCCTGATGCAGCGACGCCGCGTGGGGGATGACGGCTTTCGGGTTGTAAACCTCTTTCGTCGGGGGACAAGGCTCTGCTTGGTGGTGGGGTTGAGGGTACCCGGTGAAGAAGCGCCGGCTAACTA
>GV2UCFN02GSCIC
GGTGAGTAATACGTGAGTAACCTGCCCTCTTCTTTGGGATAAGCCTTGGAAACGGGGTCTAATACTGGATATTCCTGTCTGGTCGCATGGCTGGGTGGGGAAAGTTTTTTCGGTGGGGGATGGGCTCGCGGCCTATCAGCTTGTTGGTGGGGTGATGGCCTACCAAGGCGTCGACGGGTAGCCGGCCTGAGAGGGTGACCGGCCACACTGGGACTGAGATACGGCCCAGACTCCTACGGGAGGCAGCAGTGGGGGATATTGCACAATGGGCGCAAGCCTGATGCAGCGACGCCGCGTGGGGGATGACGGCTTTCGGGTTGTAAACCTCTTTCGTCGGGGGACAAGGCTCTGCTTGGTGGTGGGGTTGAGGGTACCCGGTGAAGAAGCGCCGGCTAACTA
>GV2UCFN02GDIHM
GGTGAGTAATACGTGAGTAACCTGCCCTCTTCTTTGGGATAAGCCTTGGAAACGGGGTCTAATACTGGATATTCCTGTCTGGTCGCATGGCTGGGTGGGGAAAGTTTTTTCGGTGGGGGATGGGCTCGCGGCCTATCAGCTTGTTGGTGGGGTGATGGCCTACCAAGGCGTCGACGGGTAGCCGGCCTGAGAGGGTGACCGGCCACACTGGGACTGAGATACGGCCCAGACTCCTACGGGAGGCAGCAGTGGGGGATATTGCACAATGGGCGCAAGCCTGATGCAGCGACGCCGCGTGGGGGATGACGGCTTTCGGGTTGTAAACCTCTTTCGTCGGGGGACAAGGCTCTGCTTGGTGGTGGGGTTGAGGGTACCCGGTGAAGAAGCGCCGGCTAACTA
>GV2UCFN02FMN0G
GGTGAGTAATACGTGAGTAACCTGCCCTCTTCTTTGGGATAAGCCTTGGAAACGGGGTCTAATACTGGATATTCCTGTCTGGTCGCATGGCTGGGTGGGGAAAGTTTTTTCGGTGGGGGATGGGCTCGCGGCCTATCAGCTTGTTGGTGGGGTGATGGCCTACCAAGGCGTCGACGGGTAGCCGGCCTGAGAGGGTGACCGGCCACACTGGGACTGAGATACGGCCCAGACTCCTACGGGAGGCAGCAGTGGGGGATATTGCACAATGGGCGCAAGCCTGATGCAGCGACGCCGCGTGGGGGATGACGGCTTTCGGGTTGTAAACCTCTTTCGTCGGGGGACAAGGCTCTGCTTGGTGGTGGGGTTGAGGGTACCCGGTGAAGAAGCGCCGGCTAACTA
>GV2UCFN02FKIED
GGTGAGTAATACGTGAGTAACCTGCCCTCTTCTTTGGGATAAGCCTTGGAAACGGGGTCTAATACTGGATATTCCTGTCTGGTCGCATGGCTGGGTGGGGAAAGTTTTTTCGGTGGGGGATGGGCTCGCGGCCTATCAGCTTGTTGGTGGGGTGATGGCCTACCAAGGCGTCGACGGGTAGCCGGCCTGAGAGGGTGACCGGCCACACTGGGACTGAGATACGGCCCAGACTCCTACGGGAGGCAGCAGTGGGGGATATTGCACAATGGGCGCAAGCCTGATGCAGCGACGCCGCGTGGGGGATGACGGCTTTCGGGTTGTAAACCTCTTTCGTCGGGGGACAAGGCTCTGCTTGGTGGTGGGGTTGAGGGTACCCGGTGAAGAAGCGCCGGCTAACTA
>GV2UCFN02HXFIX
GGTGAGTAATACGTGAGTAACCTGCCCTCTTCTTTGGGATAAGCCTTGGAAACGGGGTCTAATACTGGATATTCCTGTCTGGTCGCATGGCTGGGTGGGGAAAGTTTTTTCGGTGGGGGATGGGCTCGCGGCCTATCAGCTTGTTGGTGGGGTGATGGCCTACCAAGGCGTCGACGGGTAGCCGGCCTGAGAGGGTGACCGGCCACACTGGGACTGAGATACGGCCCAGACTCCTACGGGAGGCAGCAGTGGGGGATATTGCACAATGGGCGCAAGCCTGATGCAGCGACGCCGCGTGGGGGATGACGGCTTTCGGGTTGTAAACCTCTTTCGTCGGGGGACAAGGCTCTGCTTGGTGGTGGGGTTGAGGGTACCCGGTGAAGAAGCGCCGGCTAACTA
>GV2UCFN02H6QHJ
GGTGAGTAATACGTGAGTAACCTGCCCTCTTCTTTGGGATAAGCCTTGGAAACGGGGTCTAATACTGGATATTCCTGTCTGGTCGCATGGCTGGGTGGGGAAAGTTTTTTCGGTGGGGGATGGGCTCGCGGCCTATCAGCTTGTTGGTGGGGTGATGGCCTACCAAGGCGTCGACGGGTAGCCGGCCTGAGAGGGTGACCGGCCACACTGGGACTGAGATACGGCCCAGACTCCTACGGGAGGCAGCAGTGGGGGATATTGCACAATGGGCGCAAGCCTGATGCAGCGACGCCGCGTGGGGGATGACGGCTTTCGGGTTGTAAACCTCTTTCGTCGGGGGACAAGGCTCTGCTTGGTGGTGGGGTTGAGGGTACCCGGTGAAGAAGCGCCGGCTAACTA
>GV2UCFN02IFD8P
GGTGAGTAATACGTGAGTAACCTGCCCTCTTCTTTGGGATAAGCCTTGGAAACGGGGTCTAATACTGGATATTCCTGTCTGGTCGCATGGCTGGGTGGGGAAAGTTTTTTCGGTGGGGGATGGGCTCGCGGCCTATCAGCTTGTTGGTGGGGTGATGGCCTACCAAGGCGTCGACGGGTAGCCGGCCTGAGAGGGTGACCGGCCACACTGGGACTGAGATACGGCCCAGACTCCTACGGGAGGCAGCAGTGGGGGATATTGCACAATGGGCGCAAGCCTGATGCAGCGACGCCGCGTGGGGGATGACGGCTTTCGGGTTGTAAACCTCTTTCGTCGGGGGACAAGGCTCTGCTTGGTGGTGGGGTTGAGGGTACCCGGTGAAGAAGCGCCGGCTAACTA
>GV2UCFN02JB5AZ
GGTGAGTAATACGTGAGTAACCTGCCCTCTTCTTTGGGATAAGCCTTGGAAACGGGGTCTAATACTGGATATTCCTGTCTGGTCGCATGGCTGGGTGGGGAAAGTTTTTTCGGTGGGGGATGGGCTCGCGGCCTATCAGCTTGTTGGTGGGGTGATGGCCTACCAAGGCGTCGACGGGTAGCCGGCCTGAGAGGGTGACCGGCCACACTGGGACTGAGATACGGCCCAGACTCCTACGGGAGGCAGCAGTGGGGGATATTGCACAATGGGCGCAAGCCTGATGCAGCGACGCCGCGTGGGGGATGACGGCTTTCGGGTTGTAAACCTCTTTCGTCGGGGGACAAGGCTCTGCTTGGTGGTGGGGTTGAGGGTACCCGGTGAAGAAGCGCCGGCTAACTA
>GV2UCFN02IN1HF
GGTGAGTAATACGTGAGTAACCTGCCCTCTTCTTTGGGATAAGCCTTGGAAACGGGGTCTAATACTGGATATTCCTGTCTGGTCGCATGGCTGGGTGGGGAAAGTTTTTTCGGTGGGGGATGGGCTCGCGGCCTATCAGCTTGTTGGTGGGGTGATGGCCTACCAAGGCGTCGACGGGTAGCCGGCCTGAGAGGGTGACCGGCCACACTGGGACTGAGATACGGCCCAGACTCCTACGGGAGGCAGCAGTGGGGGATATTGCACAATGGGCGCAAGCCTGATGCAGCGACGCCGCGTGGGGGATGACGGCTTTCGGGTTGTAAACCTCTTTCGTCGGGGGACAAGGCTCTGCTTGGTGGTGGGGTTGAGGGTACCCGGTGAAGAAGCGCCGGCTAACTA
>GV2UCFN02IYMS2
GGTGAGTAATACGTGAGTAACCTGCCCTCTTCTTTGGGATAAGCCTTGGAAACGGGGTCTAATACTGGATATTCCTGTCTGGTCGCATGGCTGGGTGGGGAAAGTTTTTTCGGTGGGGGATGGGCTCGCGGCCTATCAGCTTGTTGGTGGGGTGATGGCCTACCAAGGCGTCGACGGGTAGCCGGCCTGAGAGGGTGACCGGCCACACTGGGACTGAGATACGGCCCAGACTCCTACGGGAGGCAGCAGTGGGGGATATTGCACAATGGGCGCAAGCCTGATGCAGCGACGCCGCGTGGGGGATGACGGCTTTCGGGTTGTAAACCTCTTTCGTCGGGGGACAAGGCTCTGCTTGGTGGTGGGGTTGAGGGTACCCGGTGAAGAAGCGCCGGCTAACTA
>GV2UCFN02F5AT8
GGTGAGTAATACGTGAGTAACCTGCCCTCTTCTTTGGGATAAGCCTTGGAAACGGGGTCTAATACTGGATATTCCTGTCTGGTCGCATGGCTGGGTGGGGAAAGTTTTTTCGGTGGGGGATGGGCTCGCGGCCTATCAGCTTGTTGGTGGGGTGATGGCCTACCAAGGCGTCGACGGGTAGCCGGCCTGAGAGGGTGACCGGCCACACTGGGACTGAGATACGGCCCAGACTCCTACGGGAGGCAGCAGTGGGGGATATTGCACAATGGGCGCAAGCCTGATGCAGCGACGCCGCGTGGGGGATGACGGCTTTCGGGTTGTAAACCTCTTTCGTCGGGGGACAAGGCTCTGCTTGGTGGTGGGGTTGAGGGTACCCGGTGAAGAAGCGCCGGCTAACTA
>GV2UCFN02GYTNS
GGTGAGTAATACGTGAGTAACCTGCCCTCTTCTTTGGGATAAGCCTTGGAAACGGGGTCTAATACTGGATATTCCTGTCTGGTCGCATGGCTGGGTGGGGAAAGTTTTTTCGGTGGGGGATGGGCTCGCGGCCTATCAGCTTGTTGGTGGGGTGATGGCCTACCAAGGCGTCGACGGGTAGCCGGCCTGAGAGGGTGACCGGCCACACTGGGACTGAGATACGGCCCAGACTCCTACGGGAGGCAGCAGTGGGGGATATTGCACAATGGGCGCAAGCCTGATGCAGCGACGCCGCGTGGGGGATGACGGCTTTCGGGTTGTAAACCTCTTTCGTCGGGGGACAAGGCTCTGCTTGGTGGTGGGGTTGAGGGTACCCGGTGAAGAAGCGCCGGCTAACTA
>GV2UCFN02HYBN1
GGTGAGTAATACGTGAGTAACCTGCCCTCTTCTTTGGGATAAGCCTTGGAAACGGGGTCTAATACTGGATATTCCTGTCTGGTCGCATGGCTGGGTGGGGAAAGTTTTTTCGGTGGGGGATGGGCTCGCGGCCTATCAGCTTGTTGGTGGGGTGATGGCCTACCAAGGCGTCGACGGGTAGCCGGCCTGAGAGGGTGACCGGCCACACTGGGACTGAGATACGGCCCAGACTCCTACGGGAGGCAGCAGTGGGGGATATTGCACAATGGGCGCAAGCCTGATGCAGCGACGCCGCGTGGGGGATGACGGCTTTCGGGTTGTAAACCTCTTTCGTCGGGGGACAAGGCTCTGCTTGGTGGTGGGGTTGAGGGTACCCGGTGAAGAAGCGCCGGCTAACTA
>GV2UCFN02GH84P
GGTGAGTAATACGTGAGTAACCTGCCCTCTTCTTTGGGATAAGCCTTGGAAACGGGGTCTAATACTGGATATTCCTGTCTGGTCGCATGGCTGGGTGGGGAAAGTTTTTTCGGTGGGGGATGGGCTCGCGGCCTATCAGCTTGTTGGTGGGGTGATGGCCTACCAAGGCGTCGACGGGTAGCCGGCCTGAGAGGGTGACCGGCCACACTGGGACTGAGATACGGCCCAGACTCCTACGGGAGGCAGCAGTGGGGGATATTGCACAATGGGCGCAAGCCTGATGCAGCGACGCCGCGTGGGGGATGACGGCTTTCGGGTTGTAAACCTCTTTCGTCGGGGGACAAGGCTCTGCTTGGTGGTGGGGTTGAGGGTACCCGGTGAAGAAGCGCCGGCTAACTA
>GV2UCFN02ITL0E
GGTGAGTAATACGTGAGTAACCTGCCCTCTTCTTTGGGATAAGCCTTGGAAACGGGGTCTAATACTGGATATTCCTGTCTGGTCGCATGGCTGGGTGGGGAAAGTTTTTTCGGTGGGGGATGGGCTCGCGGCCTATCAGCTTGTTGGTGGGGTGATGGCCTACCAAGGCGTCGACGGGTAGCCGGCCTGAGAGGGTGACCGGCCACACTGGGACTGAGATACGGCCCAGACTCCTACGGGAGGCAGCAGTGGGGGATATTGCACAATGGGCGCAAGCCTGATGCAGCGACGCCGCGTGGGGGATGACGGCTTTCGGGTTGTAAACCTCTTTCGTCGGGGGACAAGGCTCTGCTTGGTGGTGGGGTTGAGGGTACCCGGTGAAGAAGCGCCGGCTAACTA
>GV2UCFN02F4X6V
GGTGAGTAATACGTGAGTAACCTGCCCTCTTCTTTGGGATAAGCCTTGGAAACGGGGTCTAATACTGGATATTCCTGTCTGGTCGCATGGCTGGGTGGGGAAAGTTTTTTCGGTGGGGGATGGGCTCGCGGCCTATCAGCTTGTTGGTGGGGTGATGGCCTACCAAGGCGTCGACGGGTAGCCGGCCTGAGAGGGTGACCGGCCACACTGGGACTGAGATACGGCCCAGACTCCTACGGGAGGCAGCAGTGGGGGATATTGCACAATGGGCGCAAGCCTGATGCAGCGACGCCGCGTGGGGGATGACGGCTTTCGGGTTGTAAACCTCTTTCGTCGGGGGACAAGGCTCTGCTTGGTGGTGGGGTTGAGGGTACCCGGTGAAGAAGCGCCGGCTAACTA
>GV2UCFN02J3NC9
GGTGAGTAATACGTGAGTAACCTGCCCTCTTCTTTGGGATAAGCCTTGGAAACGGGGTCTAATACTGGATATTCCTGTCTGGTCGCATGGCTGGGTGGGGAAAGTTTTTTCGGTGGGGGATGGGCTCGCGGCCTATCAGCTTGTTGGTGGGGTGATGGCCTACCAAGGCGTCGACGGGTAGCCGGCCTGAGAGGGTGACCGGCCACACTGGGACTGAGATACGGCCCAGACTCCTACGGGAGGCAGCAGTGGGGGATATTGCACAATGGGCGCAAGCCTGATGCAGCGACGCCGCGTGGGGGATGACGGCTTTCGGGTTGTAAACCTCTTTCGTCGGGGGACAAGGCTCTGCTTGGTGGTGGGGTTGAGGGTACCCGGTGAAGAAGCGCCGGCTAACTA
>GV2UCFN02G6G5R
GGTGAGTAATACGTGAGTAACCTGCCCTCTTCTTTGGGATAAGCCTTGGAAACGGGGTCTAATACTGGATATTCCTGTCTGGTCGCATGGCTGGGTGGGGAAAGTTTTTTCGGTGGGGGATGGGCTCGCGGCCTATCAGCTTGTTGGTGGGGTGATGGCCTACCAAGGCGTCGACGGGTAGCCGGCCTGAGAGGGTGACCGGCCACACTGGGACTGAGATACGGCCCAGACTCCTACGGGAGGCAGCAGTGGGGGATATTGCACAATGGGCGCAAGCCTGATGCAGCGACGCCGCGTGGGGGATGACGGCTTTCGGGTTGTAAACCTCTTTCGTCGGGGGACAAGGCTCTGCTTGGTGGTGGGGTTGAGGGTACCCGGTGAAGAAGCGCCGGCTAACTA
>GV2UCFN02HY08L
GGTGAGTAATACGTGAGTAACCTGCCCTCTTCTTTGGGATAAGCCTTGGAAACGGGGTCTAATACTGGATATTCCTGTCTGGTCGCATGGCTGGGTGGGGAAAGTTTTTTCGGTGGGGGATGGGCTCGCGGCCTATCAGCTTGTTGGTGGGGTGATGGCCTACCAAGGCGTCGACGGGTAGCCGGCCTGAGAGGGTGACCGGCCACACTGGGACTGAGATACGGCCCAGACTCCTACGGGAGGCAGCAGTGGGGGATATTGCACAATGGGCGCAAGCCTGATGCAGCGACGCCGCGTGGGGGATGACGGCTTTCGGGTTGTAAACCTCTTTCGTCGGGGGACAAGGCTCTGCTTGGTGGTGGGGTTGAGGGTACCCGGTGAAGAAGCGCCGGCTAACTA
>GV2UCFN02FMVK0
GGTGAGTAATACGTGAGTAACCTGCCCTCTTCTTTGGGATAAGCCTTGGAAACGGGGTCTAATACTGGATATTCCTGTCTGGTCGCATGGCTGGGTGGGGAAAGTTTTTTCGGTGGGGGATGGGCTCGCGGCCTATCAGCTTGTTGGTGGGGTGATGGCCTACCAAGGCGTCGACGGGTAGCCGGCCTGAGAGGGTGACCGGCCACACTGGGACTGAGATACGGCCCAGACTCCTACGGGAGGCAGCAGTGGGGGATATTGCACAATGGGCGCAAGCCTGATGCAGCGACGCCGCGTGGGGGATGACGGCTTTCGGGTTGTAAACCTCTTTCGTCGGGGGACAAGGCTCTGCTTGGTGGTGGGGTTGAGGGTACCCGGTGAAGAAGCGCCGGCTAACTA
>GV2UCFN02HA673
GGTGAGTAATACGTGAGTAACCTGCCCTCTTCTTTGGGATAAGCCTTGGAAACGGGGTCTAATACTGGATATTCCTGTCTGGTCGCATGGCTGGGTGGGGAAAGTTTTTTCGGTGGGGGATGGGCTCGCGGCCTATCAGCTTGTTGGTGGGGTGATGGCCTACCAAGGCGTCGACGGGTAGCCGGCCTGAGAGGGTGACCGGCCACACTGGGACTGAGATACGGCCCAGACTCCTACGGGAGGCAGCAGTGGGGGATATTGCACAATGGGCGCAAGCCTGATGCAGCGACGCCGCGTGGGGGATGACGGCTTTCGGGTTGTAAACCTCTTTCGTCGGGGGACAAGGCTCTGCTTGGTGGTGGGGTTGAGGGTACCCGGTGAAGAAGCGCCGGCTAACTA
>GV2UCFN02HBNAG
GGTGAGTAATACGTGAGTAACCTGCCCTCTTCTTTGGGATAAGCCTTGGAAACGGGGTCTAATACTGGATATTCCTGTCTGGTCGCATGGCTGGGTGGGGAAAGTTTTTTCGGTGGGGGATGGGCTCGCGGCCTATCAGCTTGTTGGTGGGGTGATGGCCTACCAAGGCGTCGACGGGTAGCCGGCCTGAGAGGGTGACCGGCCACACTGGGACTGAGATACGGCCCAGACTCCTACGGGAGGCAGCAGTGGGGGATATTGCACAATGGGCGCAAGCCTGATGCAGCGACGCCGCGTGGGGGATGACGGCTTTCGGGTTGTAAACCTCTTTCGTCGGGGGACAAGGCTCTGCTTGGTGGTGGGGTTGAGGGTACCCGGTGAAGAAGCGCCGGCTAACTA
>GV2UCFN02IQXDD
GGTGAGTAATACGTGAGTAACCTGCCCTCTTCTTTGGGATAAGCCTTGGAAACGGGGTCTAATACTGGATATTCCTGTCTGGTCGCATGGCTGGGTGGGGAAAGTTTTTTCGGTGGGGGATGGGCTCGCGGCCTATCAGCTTGTTGGTGGGGTGATGGCCTACCAAGGCGTCGACGGGTAGCCGGCCTGAGAGGGTGACCGGCCACACTGGGACTGAGATACGGCCCAGACTCCTACGGGAGGCAGCAGTGGGGGATATTGCACAATGGGCGCAAGCCTGATGCAGCGACGCCGCGTGGGGGATGACGGCTTTCGGGTTGTAAACCTCTTTCGTCGGGGGACAAGGCTCTGCTTGGTGGTGGGGTTGAGGGTACCCGGTGAAGAAGCGCCGGCTAACTA
>GV2UCFN02IW685
GGTGAGTAATACGTGAGTAACCTGCCCTCTTCTTTGGGATAAGCCTTGGAAACGGGGTCTAATACTGGATATTCCTGTCTGGTCGCATGGCTGGGTGGGGAAAGTTTTTTCGGTGGGGGATGGGCTCGCGGCCTATCAGCTTGTTGGTGGGGTGATGGCCTACCAAGGCGTCGACGGGTAGCCGGCCTGAGAGGGTGACCGGCCACACTGGGACTGAGATACGGCCCAGACTCCTACGGGAGGCAGCAGTGGGGGATATTGCACAATGGGCGCAAGCCTGATGCAGCGACGCCGCGTGGGGGATGACGGCTTTCGGGTTGTAAACCTCTTTCGTCGGGGGACAAGGCTCTGCTTGGTGGTGGGGTTGAGGGTACCCGGTGAAGAAGCGCCGGCTAACTA
>GV2UCFN02JHQXB
GGTGAGTAATACGTGAGTAACCTGCCCTCTTCTTTGGGATAAGCCTTGGAAACGGGGTCTAATACTGGATATTCCTGTCTGGTCGCATGGCTGGGTGGGGAAAGTTTTTTCGGTGGGGGATGGGCTCGCGGCCTATCAGCTTGTTGGTGGGGTGATGGCCTACCAAGGCGTCGACGGGTAGCCGGCCTGAGAGGGTGACCGGCCACACTGGGACTGAGATACGGCCCAGACTCCTACGGGAGGCAGCAGTGGGGGATATTGCACAATGGGCGCAAGCCTGATGCAGCGACGCCGCGTGGGGGATGACGGCTTTCGGGTTGTAAACCTCTTTCGTCGGGGGACAAGGCTCTGCTTGGTGGTGGGGTTGAGGGTACCCGGTGAAGAAGCGCCGGCTAACTA
>GV2UCFN02H1YKU
GGTGAGTAATACGTGAGTAACCTGCCCTCTTCTTTGGGATAAGCCTTGGAAACGGGGTCTAATACTGGATATTCCTGTCTGGTCGCATGGCTGGGTGGGGAAAGTTTTTTCGGTGGGGGATGGGCTCGCGGCCTATCAGCTTGTTGGTGGGGTGATGGCCTACCAAGGCGTCGACGGGTAGCCGGCCTGAGAGGGTGACCGGCCACACTGGGACTGAGATACGGCCCAGACTCCTACGGGAGGCAGCAGTGGGGGATATTGCACAATGGGCGCAAGCCTGATGCAGCGACGCCGCGTGGGGGATGACGGCTTTCGGGTTGTAAACCTCTTTCGTCGGGGGACAAGGCTCTGCTTGGTGGTGGGGTTGAGGGTACCCGGTGAAGAAGCGCCGGCTAACTA
>GV2UCFN02I9HKR
GGTGAGTAATACGTGAGTAACCTGCCCTCTTCTTTGGGATAAGCCTTGGAAACGGGGTCTAATACTGGATATTCCTGTCTGGTCGCATGGCTGGGTGGGGAAAGTTTTTTCGGTGGGGGATGGGCTCGCGGCCTATCAGCTTGTTGGTGGGGTGATGGCCTACCAAGGCGTCGACGGGTAGCCGGCCTGAGAGGGTGACCGGCCACACTGGGACTGAGATACGGCCCAGACTCCTACGGGAGGCAGCAGTGGGGGATATTGCACAATGGGCGCAAGCCTGATGCAGCGACGCCGCGTGGGGGATGACGGCTTTCGGGTTGTAAACCTCTTTCGTCGGGGGACAAGGCTCTGCTTGGTGGTGGGGTTGAGGGTACCCGGTGAAGAAGCGCCGGCTAACTA
>GV2UCFN02I4IE8
GGTGAGTAATACGTGAGTAACCTGCCCTCTTCTTTGGGATAAGCCTTGGAAACGGGGTCTAATACTGGATATTCCTGTCTGGTCGCATGGCTGGGTGGGGAAAGTTTTTTCGGTGGGGGATGGGCTCGCGGCCTATCAGCTTGTTGGTGGGGTGATGGCCTACCAAGGCGTCGACGGGTAGCCGGCCTGAGAGGGTGACCGGCCACACTGGGACTGAGATACGGCCCAGACTCCTACGGGAGGCAGCAGTGGGGGATATTGCACAATGGGCGCAAGCCTGATGCAGCGACGCCGCGTGGGGGATGACGGCTTTCGGGTTGTAAACCTCTTTCGTCGGGGGACAAGGCTCTGCTTGGTGGTGGGGTTGAGGGTACCCGGTGAAGAAGCGCCGGCTAACTA
>GV2UCFN02G3965
GGTGAGTAATACGTGAGTAACCTGCCCTCTTCTTTGGGATAAGCCTTGGAAACGGGGTCTAATACTGGATATTCCTGTCTGGTCGCATGGCTGGGTGGGGAAAGTTTTTTCGGTGGGGGATGGGCTCGCGGCCTATCAGCTTGTTGGTGGGGTGATGGCCTACCAAGGCGTCGACGGGTAGCCGGCCTGAGAGGGTGACCGGCCACACTGGGACTGAGATACGGCCCAGACTCCTACGGGAGGCAGCAGTGGGGGATATTGCACAATGGGCGCAAGCCTGATGCAGCGACGCCGCGTGGGGGATGACGGCTTTCGGGTTGTAAACCTCTTTCGTCGGGGGACAAGGCTCTGCTTGGTGGTGGGGTTGAGGGTACCCGGTGAAGAAGCGCCGGCTAACTA
>GV2UCFN02GO1JE
GGTGAGTAATACGTGAGTAACCTGCCCTCTTCTTTGGGATAAGCCTTGGAAACGGGGTCTAATACTGGATATTCCTGTCTGGTCGCATGGCTGGGTGGGGAAAGTTTTTTCGGTGGGGGATGGGCTCGCGGCCTATCAGCTTGTTGGTGGGGTGATGGCCTACCAAGGCGTCGACGGGTAGCCGGCCTGAGAGGGTGACCGGCCACACTGGGACTGAGATACGGCCCAGACTCCTACGGGAGGCAGCAGTGGGGGATATTGCACAATGGGCGCAAGCCTGATGCAGCGACGCCGCGTGGGGGATGACGGCTTTCGGGTTGTAAACCTCTTTCGTCGGGGGACAAGGCTCTGCTTGGTGGTGGGGTTGAGGGTACCCGGTGAAGAAGCGCCGGCTAACTA
>GV2UCFN02I0JK9
GGTGAGTAATACGTGAGTAACCTGCCCTCTTCTTTGGGATAAGCCTTGGAAACGGGGTCTAATACTGGATATTCCTGTCTGGTCGCATGGCTGGGTGGGGAAAGTTTTTTCGGTGGGGGATGGGCTCGCGGCCTATCAGCTTGTTGGTGGGGTGATGGCCTACCAAGGCGTCGACGGGTAGCCGGCCTGAGAGGGTGACCGGCCACACTGGGACTGAGATACGGCCCAGACTCCTACGGGAGGCAGCAGTGGGGGATATTGCACAATGGGCGCAAGCCTGATGCAGCGACGCCGCGTGGGGGATGACGGCTTTCGGGTTGTAAACCTCTTTCGTCGGGGGACAAGGCTCTGCTTGGTGGTGGGGTTGAGGGTACCCGGTGAAGAAGCGCCGGCTAACTA
>GV2UCFN02HMYGS
GGTGAGTAATACGTGAGTAACCTGCCCTCTTCTTTGGGATAAGCCTTGGAAACGGGGTCTAATACTGGATATTCCTGTCTGGTCGCATGGCTGGGTGGGGAAAGTTTTTTCGGTGGGGGATGGGCTCGCGGCCTATCAGCTTGTTGGTGGGGTGATGGCCTACCAAGGCGTCGACGGGTAGCCGGCCTGAGAGGGTGACCGGCCACACTGGGACTGAGATACGGCCCAGACTCCTACGGGAGGCAGCAGTGGGGGATATTGCACAATGGGCGCAAGCCTGATGCAGCGACGCCGCGTGGGGGATGACGGCTTTCGGGTTGTAAACCTCTTTCGTCGGGGGACAAGGCTCTGCTTGGTGGTGGGGTTGAGGGTACCCGGTGAAGAAGCGCCGGCTAACTA
>GV2UCFN02FTF3T
GGTGAGTAATACGTGAGTAACCTGCCCTCTTCTTTGGGATAAGCCTTGGAAACGGGGTCTAATACTGGATATTCCTGTCTGGTCGCATGGCTGGGTGGGGAAAGTTTTTTCGGTGGGGGATGGGCTCGCGGCCTATCAGCTTGTTGGTGGGGTGATGGCCTACCAAGGCGTCGACGGGTAGCCGGCCTGAGAGGGTGACCGGCCACACTGGGACTGAGATACGGCCCAGACTCCTACGGGAGGCAGCAGTGGGGGATATTGCACAATGGGCGCAAGCCTGATGCAGCGACGCCGCGTGGGGGATGACGGCTTTCGGGTTGTAAACCTCTTTCGTCGGGGGACAAGGCTCTGCTTGGTGGTGGGGTTGAGGGTACCCGGTGAAGAAGCGCCGGCTAACTA
>GV2UCFN02IQB3X
GGTGAGTAATACGTGAGTAACCTGCCCTCTTCTTTGGGATAAGCCTTGGAAACGGGGTCTAATACTGGATATTCCTGTCTGGTCGCATGGCTGGGTGGGGAAAGTTTTTTCGGTGGGGGATGGGCTCGCGGCCTATCAGCTTGTTGGTGGGGTGATGGCCTACCAAGGCGTCGACGGGTAGCCGGCCTGAGAGGGTGACCGGCCACACTGGGACTGAGATACGGCCCAGACTCCTACGGGAGGCAGCAGTGGGGGATATTGCACAATGGGCGCAAGCCTGATGCAGCGACGCCGCGTGGGGGATGACGGCTTTCGGGTTGTAAACCTCTTTCGTCGGGGGACAAGGCTCTGCTTGGTGGTGGGGTTGAGGGTACCCGGTGAAGAAGCGCCGGCTAACTA
>GV2UCFN02I60DH
GGTGAGTAATACGTGAGTAACCTGCCCTCTTCTTTGGGATAAGCCTTGGAAACGGGGTCTAATACTGGATATTCCTGTCTGGTCGCATGGCTGGGTGGGGAAAGTTTTTTCGGTGGGGGATGGGCTCGCGGCCTATCAGCTTGTTGGTGGGGTGATGGCCTACCAAGGCGTCGACGGGTAGCCGGCCTGAGAGGGTGACCGGCCACACTGGGACTGAGATACGGCCCAGACTCCTACGGGAGGCAGCAGTGGGGGATATTGCACAATGGGCGCAAGCCTGATGCAGCGACGCCGCGTGGGGGATGACGGCTTTCGGGTTGTAAACCTCTTTCGTCGGGGGACAAGGCTCTGCTTGGTGGTGGGGTTGAGGGTACCCGGTGAAGAAGCGCCGGCTAACTA
>GV2UCFN02I85OZ
GGTGAGTAATACGTGAGTAACCTGCCCTCTTCTTTGGGATAAGCCTTGGAAACGGGGTCTAATACTGGATATTCCTGTCTGGTCGCATGGCTGGGTGGGGAAAGTTTTTTCGGTGGGGGATGGGCTCGCGGCCTATCAGCTTGTTGGTGGGGTGATGGCCTACCAAGGCGTCGACGGGTAGCCGGCCTGAGAGGGTGACCGGCCACACTGGGACTGAGATACGGCCCAGACTCCTACGGGAGGCAGCAGTGGGGGATATTGCACAATGGGCGCAAGCCTGATGCAGCGACGCCGCGTGGGGGATGACGGCTTTCGGGTTGTAAACCTCTTTCGTCGGGGGACAAGGCTCTGCTTGGTGGTGGGGTTGAGGGTACCCGGTGAAGAAGCGCCGGCTAACTA
>GV2UCFN02HA34F
GGTGAGTAATACGTGAGTAACCTGCCCTCTTCTTTGGGATAAGCCTTGGAAACGGGGTCTAATACTGGATATTCCTGTCTGGTCGCATGGCTGGGTGGGGAAAGTTTTTTCGGTGGGGGATGGGCTCGCGGCCTATCAGCTTGTTGGTGGGGTGATGGCCTACCAAGGCGTCGACGGGTAGCCGGCCTGAGAGGGTGACCGGCCACACTGGGACTGAGATACGGCCCAGACTCCTACGGGAGGCAGCAGTGGGGGATATTGCACAATGGGCGCAAGCCTGATGCAGCGACGCCGCGTGGGGGATGACGGCTTTCGGGTTGTAAACCTCTTTCGTCGGGGGACAAGGCTCTGCTTGGTGGTGGGGTTGAGGGTACCCGGTGAAGAAGCGCCGGCTAACTA
>GV2UCFN02JP0GJ
GGTGAGTAATACGTGAGTAACCTGCCCTCTTCTTTGGGATAAGCCTTGGAAACGGGGTCTAATACTGGATATTCCTGTCTGGTCGCATGGCTGGGTGGGGAAAGTTTTTTCGGTGGGGGATGGGCTCGCGGCCTATCAGCTTGTTGGTGGGGTGATGGCCTACCAAGGCGTCGACGGGTAGCCGGCCTGAGAGGGTGACCGGCCACACTGGGACTGAGATACGGCCCAGACTCCTACGGGAGGCAGCAGTGGGGGATATTGCACAATGGGCGCAAGCCTGATGCAGCGACGCCGCGTGGGGGATGACGGCTTTCGGGTTGTAAACCTCTTTCGTCGGGGGACAAGGCTCTGCTTGGTGGTGGGGTTGAGGGTACCCGGTGAAGAAGCGCCGGCTAACTA
>GV2UCFN02IKPBR
GGTGAGTAATACGTGAGTAACCTGCCCTCTTCTTTGGGATAAGCCTTGGAAACGGGGTCTAATACTGGATATTCCTGTCTGGTCGCATGGCTGGGTGGGGAAAGTTTTTTCGGTGGGGGATGGGCTCGCGGCCTATCAGCTTGTTGGTGGGGTGATGGCCTACCAAGGCGTCGACGGGTAGCCGGCCTGAGAGGGTGACCGGCCACACTGGGACTGAGATACGGCCCAGACTCCTACGGGAGGCAGCAGTGGGGGATATTGCACAATGGGCGCAAGCCTGATGCAGCGACGCCGCGTGGGGGATGACGGCTTTCGGGTTGTAAACCTCTTTCGTCGGGGGACAAGGCTCTGCTTGGTGGTGGGGTTGAGGGTACCCGGTGAAGAAGCGCCGGCTAACTA
>GV2UCFN02F4I5E
GGTGAGTAATACGTGAGTAACCTGCCCTCTTCTTTGGGATAAGCCTTGGAAACGGGGTCTAATACTGGATATTCCTGTCTGGTCGCATGGCTGGGTGGGGAAAGTTTTTTCGGTGGGGGATGGGCTCGCGGCCTATCAGCTTGTTGGTGGGGTGATGGCCTACCAAGGCGTCGACGGGTAGCCGGCCTGAGAGGGTGACCGGCCACACTGGGACTGAGATACGGCCCAGACTCCTACGGGAGGCAGCAGTGGGGGATATTGCACAATGGGCGCAAGCCTGATGCAGCGACGCCGCGTGGGGGATGACGGCTTTCGGGTTGTAAACCTCTTTCGTCGGGGGACAAGGCTCTGCTTGGTGGTGGGGTTGAGGGTACCCGGTGAAGAAGCGCCGGCTAACTA
>GV2UCFN02ITVA3
GGTGAGTAATACGTGAGTAACCTGCCCTCTTCTTTGGGATAAGCCTTGGAAACGGGGTCTAATACTGGATATTCCTGTCTGGTCGCATGGCTGGGTGGGGAAAGTTTTTTCGGTGGGGGATGGGCTCGCGGCCTATCAGCTTGTTGGTGGGGTGATGGCCTACCAAGGCGTCGACGGGTAGCCGGCCTGAGAGGGTGACCGGCCACACTGGGACTGAGATACGGCCCAGACTCCTACGGGAGGCAGCAGTGGGGGATATTGCACAATGGGCGCAAGCCTGATGCAGCGACGCCGCGTGGGGGATGACGGCTTTCGGGTTGTAAACCTCTTTCGTCGGGGGACAAGGCTCTGCTTGGTGGTGGGGTTGAGGGTACCCGGTGAAGAAGCGCCGGCTAACTA
>GV2UCFN02F3LC0
GGTGAGTAATACGTGAGTAACCTGCCCTCTTCTTTGGGATAAGCCTTGGAAACGGGGTCTAATACTGGATATTCCTGTCTGGTCGCATGGCTGGGTGGGGAAAGTTTTTTCGGTGGGGGATGGGCTCGCGGCCTATCAGCTTGTTGGTGGGGTGATGGCCTACCAAGGCGTCGACGGGTAGCCGGCCTGAGAGGGTGACCGGCCACACTGGGACTGAGATACGGCCCAGACTCCTACGGGAGGCAGCAGTGGGGGATATTGCACAATGGGCGCAAGCCTGATGCAGCGACGCCGCGTGGGGGATGACGGCTTTCGGGTTGTAAACCTCTTTCGTCGGGGGACAAGGCTCTGCTTGGTGGTGGGGTTGAGGGTACCCGGTGAAGAAGCGCCGGCTAACTA
>GV2UCFN02JDES7
GGTGAGTAATACGTGAGTAACCTGCCCTCTTCTTTGGGATAAGCCTTGGAAACGGGGTCTAATACTGGATATTCCTGTCTGGTCGCATGGCTGGGTGGGGAAAGTTTTTTCGGTGGGGGATGGGCTCGCGGCCTATCAGCTTGTTGGTGGGGTGATGGCCTACCAAGGCGTCGACGGGTAGCCGGCCTGAGAGGGTGACCGGCCACACTGGGACTGAGATACGGCCCAGACTCCTACGGGAGGCAGCAGTGGGGGATATTGCACAATGGGCGCAAGCCTGATGCAGCGACGCCGCGTGGGGGATGACGGCTTTCGGGTTGTAAACCTCTTTCGTCGGGGGACAAGGCTCTGCTTGGTGGTGGGGTTGAGGGTACCCGGTGAAGAAGCGCCGGCTAACTA
>GV2UCFN02HEV08
GGTGAGTAATACGTGAGTAACCTGCCCTCTTCTTTGGGATAAGCCTTGGAAACGGGGTCTAATACTGGATATTCCTGTCTGGTCGCATGGCTGGGTGGGGAAAGTTTTTTCGGTGGGGGATGGGCTCGCGGCCTATCAGCTTGTTGGTGGGGTGATGGCCTACCAAGGCGTCGACGGGTAGCCGGCCTGAGAGGGTGACCGGCCACACTGGGACTGAGATACGGCCCAGACTCCTACGGGAGGCAGCAGTGGGGGATATTGCACAATGGGCGCAAGCCTGATGCAGCGACGCCGCGTGGGGGATGACGGCTTTCGGGTTGTAAACCTCTTTCGTCGGGGGACAAGGCTCTGCTTGGTGGTGGGGTTGAGGGTACCCGGTGAAGAAGCGCCGGCTAACTA
>GV2UCFN02JYFOC
GGTGAGTAATACGTGAGTAACCTGCCCTCTTCTTTGGGATAAGCCTTGGAAACGGGGTCTAATACTGGATATTCCTGTCTGGTCGCATGGCTGGGTGGGGAAAGTTTTTTCGGTGGGGGATGGGCTCGCGGCCTATCAGCTTGTTGGTGGGGTGATGGCCTACCAAGGCGTCGACGGGTAGCCGGCCTGAGAGGGTGACCGGCCACACTGGGACTGAGATACGGCCCAGACTCCTACGGGAGGCAGCAGTGGGGGATATTGCACAATGGGCGCAAGCCTGATGCAGCGACGCCGCGTGGGGGATGACGGCTTTCGGGTTGTAAACCTCTTTCGTCGGGGGACAAGGCTCTGCTTGGTGGTGGGGTTGAGGGTACCCGGTGAAGAAGCGCCGGCTAACTA
>GV2UCFN02G1I62
GGTGAGTAATACGTGAGTAACCTGCCCTCTTCTTTGGGATAAGCCTTGGAAACGGGGTCTAATACTGGATATTCCTGTCTGGTCGCATGGCTGGGTGGGGAAAGTTTTTTCGGTGGGGGATGGGCTCGCGGCCTATCAGCTTGTTGGTGGGGTGATGGCCTACCAAGGCGTCGACGGGTAGCCGGCCTGAGAGGGTGACCGGCCACACTGGGACTGAGATACGGCCCAGACTCCTACGGGAGGCAGCAGTGGGGGATATTGCACAATGGGCGCAAGCCTGATGCAGCGACGCCGCGTGGGGGATGACGGCTTTCGGGTTGTAAACCTCTTTCGTCGGGGGACAAGGCTCTGCTTGGTGGTGGGGTTGAGGGTACCCGGTGAAGAAGCGCCGGCTAACTA
>GV2UCFN02JFGZS
GGTGAGTAATACGTGAGTAACCTGCCCTCTTCTTTGGGATAAGCCTTGGAAACGGGGTCTAATACTGGATATTCCTGTCTGGTCGCATGGCTGGGTGGGGAAAGTTTTTTCGGTGGGGGATGGGCTCGCGGCCTATCAGCTTGTTGGTGGGGTGATGGCCTACCAAGGCGTCGACGGGTAGCCGGCCTGAGAGGGTGACCGGCCACACTGGGACTGAGATACGGCCCAGACTCCTACGGGAGGCAGCAGTGGGGGATATTGCACAATGGGCGCAAGCCTGATGCAGCGACGCCGCGTGGGGGATGACGGCTTTCGGGTTGTAAACCTCTTTCGTCGGGGGACAAGGCTCTGCTTGGTGGTGGGGTTGAGGGTACCCGGTGAAGAAGCGCCGGCTAACTA
>GV2UCFN02FMJ34
GGTGAGTAATACGTGAGTAACCTGCCCTCTTCTTTGGGATAAGCCTTGGAAACGGGGTCTAATACTGGATATTCCTGTCTGGTCGCATGGCTGGGTGGGGAAAGTTTTTTCGGTGGGGGATGGGCTCGCGGCCTATCAGCTTGTTGGTGGGGTGATGGCCTACCAAGGCGTCGACGGGTAGCCGGCCTGAGAGGGTGACCGGCCACACTGGGACTGAGATACGGCCCAGACTCCTACGGGAGGCAGCAGTGGGGGATATTGCACAATGGGCGCAAGCCTGATGCAGCGACGCCGCGTGGGGGATGACGGCTTTCGGGTTGTAAACCTCTTTCGTCGGGGGACAAGGCTCTGCTTGGTGGTGGGGTTGAGGGTACCCGGTGAAGAAGCGCCGGCTAACTA
>GV2UCFN02GY9Y8
GGTGAGTAATACGTGAGTAACCTGCCCTCTTCTTTGGGATAAGCCTTGGAAACGGGGTCTAATACTGGATATTCCTGTCTGGTCGCATGGCTGGGTGGGGAAAGTTTTTTCGGTGGGGGATGGGCTCGCGGCCTATCAGCTTGTTGGTGGGGTGATGGCCTACCAAGGCGTCGACGGGTAGCCGGCCTGAGAGGGTGACCGGCCACACTGGGACTGAGATACGGCCCAGACTCCTACGGGAGGCAGCAGTGGGGGATATTGCACAATGGGCGCAAGCCTGATGCAGCGACGCCGCGTGGGGGATGACGGCTTTCGGGTTGTAAACCTCTTTCGTCGGGGGACAAGGCTCTGCTTGGTGGTGGGGTTGAGGGTACCCGGTGAAGAAGCGCCGGCTAACTA
>GV2UCFN02IAJUW
GGTGAGTAATACGTGAGTAACCTGCCCTCTTCTTTGGGATAAGCCTTGGAAACGGGGTCTAATACTGGATATTCCTGTCTGGTCGCATGGCTGGGTGGGGAAAGTTTTTTCGGTGGGGGATGGGCTCGCGGCCTATCAGCTTGTTGGTGGGGTGATGGCCTACCAAGGCGTCGACGGGTAGCCGGCCTGAGAGGGTGACCGGCCACACTGGGACTGAGATACGGCCCAGACTCCTACGGGAGGCAGCAGTGGGGGATATTGCACAATGGGCGCAAGCCTGATGCAGCGACGCCGCGTGGGGGATGACGGCTTTCGGGTTGTAAACCTCTTTCGTCGGGGGACAAGGCTCTGCTTGGTGGTGGGGTTGAGGGTACCCGGTGAAGAAGCGCCGGCTAACTA
>GV2UCFN02I4DKL
GGTGAGTAATACGTGAGTAACCTGCCCTCTTCTTTGGGATAAGCCTTGGAAACGGGGTCTAATACTGGATATTCCTGTCTGGTCGCATGGCTGGGTGGGGAAAGTTTTTTCGGTGGGGGATGGGCTCGCGGCCTATCAGCTTGTTGGTGGGGTGATGGCCTACCAAGGCGTCGACGGGTAGCCGGCCTGAGAGGGTGACCGGCCACACTGGGACTGAGATACGGCCCAGACTCCTACGGGAGGCAGCAGTGGGGGATATTGCACAATGGGCGCAAGCCTGATGCAGCGACGCCGCGTGGGGGATGACGGCTTTCGGGTTGTAAACCTCTTTCGTCGGGGGACAAGGCTCTGCTTGGTGGTGGGGTTGAGGGTACCCGGTGAAGAAGCGCCGGCTAACTA
>GV2UCFN02HNQK4
GGTGAGTAATACGTGAGTAACCTGCCCTCTTCTTTGGGATAAGCCTTGGAAACGGGGTCTAATACTGGATATTCCTGTCTGGTCGCATGGCTGGGTGGGGAAAGTTTTTTCGGTGGGGGATGGGCTCGCGGCCTATCAGCTTGTTGGTGGGGTGATGGCCTACCAAGGCGTCGACGGGTAGCCGGCCTGAGAGGGTGACCGGCCACACTGGGACTGAGATACGGCCCAGACTCCTACGGGAGGCAGCAGTGGGGGATATTGCACAATGGGCGCAAGCCTGATGCAGCGACGCCGCGTGGGGGATGACGGCTTTCGGGTTGTAAACCTCTTTCGTCGGGGGACAAGGCTCTGCTTGGTGGTGGGGTTGAGGGTACCCGGTGAAGAAGCGCCGGCTAACTA
>GV2UCFN02ITV9Q
GGTGAGTAATACGTGAGTAACCTGCCCTCTTCTTTGGGATAAGCCTTGGAAACGGGGTCTAATACTGGATATTCCTGTCTGGTCGCATGGCTGGGTGGGGAAAGTTTTTTCGGTGGGGGATGGGCTCGCGGCCTATCAGCTTGTTGGTGGGGTGATGGCCTACCAAGGCGTCGACGGGTAGCCGGCCTGAGAGGGTGACCGGCCACACTGGGACTGAGATACGGCCCAGACTCCTACGGGAGGCAGCAGTGGGGGATATTGCACAATGGGCGCAAGCCTGATGCAGCGACGCCGCGTGGGGGATGACGGCTTTCGGGTTGTAAACCTCTTTCGTCGGGGGACAAGGCTCTGCTTGGTGGTGGGGTTGAGGGTACCCGGTGAAGAAGCGCCGGCTAACTA
>GV2UCFN02FOWNP
GGTGAGTAATACGTGAGTAACCTGCCCTCTTCTTTGGGATAAGCCTTGGAAACGGGGTCTAATACTGGATATTCCTGTCTGGTCGCATGGCTGGGTGGGGAAAGTTTTTTCGGTGGGGGATGGGCTCGCGGCCTATCAGCTTGTTGGTGGGGTGATGGCCTACCAAGGCGTCGACGGGTAGCCGGCCTGAGAGGGTGACCGGCCACACTGGGACTGAGATACGGCCCAGACTCCTACGGGAGGCAGCAGTGGGGGATATTGCACAATGGGCGCAAGCCTGATGCAGCGACGCCGCGTGGGGGATGACGGCTTTCGGGTTGTAAACCTCTTTCGTCGGGGGACAAGGCTCTGCTTGGTGGTGGGGTTGAGGGTACCCGGTGAAGAAGCGCCGGCTAACTA
>GV2UCFN02IY5YO
GGTGAGTAATACGTGAGTAACCTGCCCTCTTCTTTGGGATAAGCCTTGGAAACGGGGTCTAATACTGGATATTCCTGTCTGGTCGCATGGCTGGGTGGGGAAAGTTTTTTCGGTGGGGGATGGGCTCGCGGCCTATCAGCTTGTTGGTGGGGTGATGGCCTACCAAGGCGTCGACGGGTAGCCGGCCTGAGAGGGTGACCGGCCACACTGGGACTGAGATACGGCCCAGACTCCTACGGGAGGCAGCAGTGGGGGATATTGCACAATGGGCGCAAGCCTGATGCAGCGACGCCGCGTGGGGGATGACGGCTTTCGGGTTGTAAACCTCTTTCGTCGGGGGACAAGGCTCTGCTTGGTGGTGGGGTTGAGGGTACCCGGTGAAGAAGCGCCGGCTAACTA
>GV2UCFN02GLX01
GGTGAGTAATACGTGAGTAACCTGCCCTCTTCTTTGGGATAAGCCTTGGAAACGGGGTCTAATACTGGATATTCCTGTCTGGTCGCATGGCTGGGTGGGGAAAGTTTTTTCGGTGGGGGATGGGCTCGCGGCCTATCAGCTTGTTGGTGGGGTGATGGCCTACCAAGGCGTCGACGGGTAGCCGGCCTGAGAGGGTGACCGGCCACACTGGGACTGAGATACGGCCCAGACTCCTACGGGAGGCAGCAGTGGGGGATATTGCACAATGGGCGCAAGCCTGATGCAGCGACGCCGCGTGGGGGATGACGGCTTTCGGGTTGTAAACCTCTTTCGTCGGGGGACAAGGCTCTGCTTGGTGGTGGGGTTGAGGGTACCCGGTGAAGAAGCGCCGGCTAACTA
>GV2UCFN02FPLTO
GGTGAGTAATACGTGAGTAACCTGCCCTCTTCTTTGGGATAAGCCTTGGAAACGGGGTCTAATACTGGATATTCCTGTCTGGTCGCATGGCTGGGTGGGGAAAGTTTTTTCGGTGGGGGATGGGCTCGCGGCCTATCAGCTTGTTGGTGGGGTGATGGCCTACCAAGGCGTCGACGGGTAGCCGGCCTGAGAGGGTGACCGGCCACACTGGGACTGAGATACGGCCCAGACTCCTACGGGAGGCAGCAGTGGGGGATATTGCACAATGGGCGCAAGCCTGATGCAGCGACGCCGCGTGGGGGATGACGGCTTTCGGGTTGTAAACCTCTTTCGTCGGGGGACAAGGCTCTGCTTGGTGGTGGGGTTGAGGGTACCCGGTGAAGAAGCGCCGGCTAACTA
>GV2UCFN02G42AT
GGTGAGTAATACGTGAGTAACCTGCCCTCTTCTTTGGGATAAGCCTTGGAAACGGGGTCTAATACTGGATATTCCTGTCTGGTCGCATGGCTGGGTGGGGAAAGTTTTTTCGGTGGGGGATGGGCTCGCGGCCTATCAGCTTGTTGGTGGGGTGATGGCCTACCAAGGCGTCGACGGGTAGCCGGCCTGAGAGGGTGACCGGCCACACTGGGACTGAGATACGGCCCAGACTCCTACGGGAGGCAGCAGTGGGGGATATTGCACAATGGGCGCAAGCCTGATGCAGCGACGCCGCGTGGGGGATGACGGCTTTCGGGTTGTAAACCTCTTTCGTCGGGGGACAAGGCTCTGCTTGGTGGTGGGGTTGAGGGTACCCGGTGAAGAAGCGCCGGCTAACTA
>GV2UCFN02IV9DV
GGTGAGTAATACGTGAGTAACCTGCCCTCTTCTTTGGGATAAGCCTTGGAAACGGGGTCTAATACTGGATATTCCTGTCTGGTCGCATGGCTGGGTGGGGAAAGTTTTTTCGGTGGGGGATGGGCTCGCGGCCTATCAGCTTGTTGGTGGGGTGATGGCCTACCAAGGCGTCGACGGGTAGCCGGCCTGAGAGGGTGACCGGCCACACTGGGACTGAGATACGGCCCAGACTCCTACGGGAGGCAGCAGTGGGGGATATTGCACAATGGGCGCAAGCCTGATGCAGCGACGCCGCGTGGGGGATGACGGCTTTCGGGTTGTAAACCTCTTTCGTCGGGGGACAAGGCTCTGCTTGGTGGTGGGGTTGAGGGTACCCGGTGAAGAAGCGCCGGCTAACTA
>GV2UCFN02I8YWB
GGTGAGTAATACGTGAGTAACCTGCCCTCTTCTTTGGGATAAGCCTTGGAAACGGGGTCTAATACTGGATATTCCTGTCTGGTCGCATGGCTGGGTGGGGAAAGTTTTTTCGGTGGGGGATGGGCTCGCGGCCTATCAGCTTGTTGGTGGGGTGATGGCCTACCAAGGCGTCGACGGGTAGCCGGCCTGAGAGGGTGACCGGCCACACTGGGACTGAGATACGGCCCAGACTCCTACGGGAGGCAGCAGTGGGGGATATTGCACAATGGGCGCAAGCCTGATGCAGCGACGCCGCGTGGGGGATGACGGCTTTCGGGTTGTAAACCTCTTTCGTCGGGGGACAAGGCTCTGCTTGGTGGTGGGGTTGAGGGTACCCGGTGAAGAAGCGCCGGCTAACTA
>GV2UCFN02FM9KG
GGTGAGTAATACGTGAGTAACCTGCCCTCTTCTTTGGGATAAGCCTTGGAAACGGGGTCTAATACTGGATATTCCTGTCTGGTCGCATGGCTGGGTGGGGAAAGTTTTTTCGGTGGGGGATGGGCTCGCGGCCTATCAGCTTGTTGGTGGGGTGATGGCCTACCAAGGCGTCGACGGGTAGCCGGCCTGAGAGGGTGACCGGCCACACTGGGACTGAGATACGGCCCAGACTCCTACGGGAGGCAGCAGTGGGGGATATTGCACAATGGGCGCAAGCCTGATGCAGCGACGCCGCGTGGGGGATGACGGCTTTCGGGTTGTAAACCTCTTTCGTCGGGGGACAAGGCTCTGCTTGGTGGTGGGGTTGAGGGTACCCGGTGAAGAAGCGCCGGCTAACTA
>GV2UCFN02F48MG
GGTGAGTAATACGTGAGTAACCTGCCCTCTTCTTTGGGATAAGCCTTGGAAACGGGGTCTAATACTGGATATTCCTGTCTGGTCGCATGGCTGGGTGGGGAAAGTTTTTTCGGTGGGGGATGGGCTCGCGGCCTATCAGCTTGTTGGTGGGGTGATGGCCTACCAAGGCGTCGACGGGTAGCCGGCCTGAGAGGGTGACCGGCCACACTGGGACTGAGATACGGCCCAGACTCCTACGGGAGGCAGCAGTGGGGGATATTGCACAATGGGCGCAAGCCTGATGCAGCGACGCCGCGTGGGGGATGACGGCTTTCGGGTTGTAAACCTCTTTCGTCGGGGGACAAGGCTCTGCTTGGTGGTGGGGTTGAGGGTACCCGGTGAAGAAGCGCCGGCTAACTA
>GV2UCFN02IXK05
GGTGAGTAATACGTGAGTAACCTGCCCTCTTCTTTGGGATAAGCCTTGGAAACGGGGTCTAATACTGGATATTCCTGTCTGGTCGCATGGCTGGGTGGGGAAAGTTTTTTCGGTGGGGGATGGGCTCGCGGCCTATCAGCTTGTTGGTGGGGTGATGGCCTACCAAGGCGTCGACGGGTAGCCGGCCTGAGAGGGTGACCGGCCACACTGGGACTGAGATACGGCCCAGACTCCTACGGGAGGCAGCAGTGGGGGATATTGCACAATGGGCGCAAGCCTGATGCAGCGACGCCGCGTGGGGGATGACGGCTTTCGGGTTGTAAACCTCTTTCGTCGGGGGACAAGGCTCTGCTTGGTGGTGGGGTTGAGGGTACCCGGTGAAGAAGCGCCGGCTAACTA
>GV2UCFN02JGZ8G
GGTGAGTAATACGTGAGTAACCTGCCCTCTTCTTTGGGATAAGCCTTGGAAACGGGGTCTAATACTGGATATTCCTGTCTGGTCGCATGGCTGGGTGGGGAAAGTTTTTTCGGTGGGGGATGGGCTCGCGGCCTATCAGCTTGTTGGTGGGGTGATGGCCTACCAAGGCGTCGACGGGTAGCCGGCCTGAGAGGGTGACCGGCCACACTGGGACTGAGATACGGCCCAGACTCCTACGGGAGGCAGCAGTGGGGGATATTGCACAATGGGCGCAAGCCTGATGCAGCGACGCCGCGTGGGGGATGACGGCTTTCGGGTTGTAAACCTCTTTCGTCGGGGGACAAGGCTCTGCTTGGTGGTGGGGTTGAGGGTACCCGGTGAAGAAGCGCCGGCTAACTA
>GV2UCFN02JF4BM
GGTGAGTAATACGTGAGTAACCTGCCCTCTTCTTTGGGATAAGCCTTGGAAACGGGGTCTAATACTGGATATTCCTGTCTGGTCGCATGGCTGGGTGGGGAAAGTTTTTTCGGTGGGGGATGGGCTCGCGGCCTATCAGCTTGTTGGTGGGGTGATGGCCTACCAAGGCGTCGACGGGTAGCCGGCCTGAGAGGGTGACCGGCCACACTGGGACTGAGATACGGCCCAGACTCCTACGGGAGGCAGCAGTGGGGGATATTGCACAATGGGCGCAAGCCTGATGCAGCGACGCCGCGTGGGGGATGACGGCTTTCGGGTTGTAAACCTCTTTCGTCGGGGGACAAGGCTCTGCTTGGTGGTGGGGTTGAGGGTACCCGGTGAAGAAGCGCCGGCTAACTA
>GV2UCFN02JWWQZ
GGTGAGTAATACGTGAGTAACCTGCCCTCTTCTTTGGGATAAGCCTTGGAAACGGGGTCTAATACTGGATATTCCTGTCTGGTCGCATGGCTGGGTGGGGAAAGTTTTTTCGGTGGGGGATGGGCTCGCGGCCTATCAGCTTGTTGGTGGGGTGATGGCCTACCAAGGCGTCGACGGGTAGCCGGCCTGAGAGGGTGACCGGCCACACTGGGACTGAGATACGGCCCAGACTCCTACGGGAGGCAGCAGTGGGGGATATTGCACAATGGGCGCAAGCCTGATGCAGCGACGCCGCGTGGGGGATGACGGCTTTCGGGTTGTAAACCTCTTTCGTCGGGGGACAAGGCTCTGCTTGGTGGTGGGGTTGAGGGTACCCGGTGAAGAAGCGCCGGCTAACTA
>GV2UCFN02HMWF7
GGTGAGTAATACGTGAGTAACCTGCCCTCTTCTTTGGGATAAGCCTTGGAAACGGGGTCTAATACTGGATATTCCTGTCTGGTCGCATGGCTGGGTGGGGAAAGTTTTTTCGGTGGGGGATGGGCTCGCGGCCTATCAGCTTGTTGGTGGGGTGATGGCCTACCAAGGCGTCGACGGGTAGCCGGCCTGAGAGGGTGACCGGCCACACTGGGACTGAGATACGGCCCAGACTCCTACGGGAGGCAGCAGTGGGGGATATTGCACAATGGGCGCAAGCCTGATGCAGCGACGCCGCGTGGGGGATGACGGCTTTCGGGTTGTAAACCTCTTTCGTCGGGGGACAAGGCTCTGCTTGGTGGTGGGGTTGAGGGTACCCGGTGAAGAAGCGCCGGCTAACTA
>GV2UCFN02HWPE1
GGTGAGTAATACGTGAGTAACCTGCCCTCTTCTTTGGGATAAGCCTTGGAAACGGGGTCTAATACTGGATATTCCTGTCTGGTCGCATGGCTGGGTGGGGAAAGTTTTTTCGGTGGGGGATGGGCTCGCGGCCTATCAGCTTGTTGGTGGGGTGATGGCCTACCAAGGCGTCGACGGGTAGCCGGCCTGAGAGGGTGACCGGCCACACTGGGACTGAGATACGGCCCAGACTCCTACGGGAGGCAGCAGTGGGGGATATTGCACAATGGGCGCAAGCCTGATGCAGCGACGCCGCGTGGGGGATGACGGCTTTCGGGTTGTAAACCTCTTTCGTCGGGGGACAAGGCTCTGCTTGGTGGTGGGGTTGAGGGTACCCGGTGAAGAAGCGCCGGCTAACTA
>GV2UCFN02FIJR5
GGTGAGTAATACGTGAGTAACCTGCCCTCTTCTTTGGGATAAGCCTTGGAAACGGGGTCTAATACTGGATATTCCTGTCTGGTCGCATGGCTGGGTGGGGAAAGTTTTTTCGGTGGGGGATGGGCTCGCGGCCTATCAGCTTGTTGGTGGGGTGATGGCCTACCAAGGCGTCGACGGGTAGCCGGCCTGAGAGGGTGACCGGCCACACTGGGACTGAGATACGGCCCAGACTCCTACGGGAGGCAGCAGTGGGGGATATTGCACAATGGGCGCAAGCCTGATGCAGCGACGCCGCGTGGGGGATGACGGCTTTCGGGTTGTAAACCTCTTTCGTCGGGGGACAAGGCTCTGCTTGGTGGTGGGGTTGAGGGTACCCGGTGAAGAAGCGCCGGCTAACTA
>GV2UCFN02HFI9L
GGTGAGTAATACGTGAGTAACCTGCCCTCTTCTTTGGGATAAGCCTTGGAAACGGGGTCTAATACTGGATATTCCTGTCTGGTCGCATGGCTGGGTGGGGAAAGTTTTTTCGGTGGGGGATGGGCTCGCGGCCTATCAGCTTGTTGGTGGGGTGATGGCCTACCAAGGCGTCGACGGGTAGCCGGCCTGAGAGGGTGACCGGCCACACTGGGACTGAGATACGGCCCAGACTCCTACGGGAGGCAGCAGTGGGGGATATTGCACAATGGGCGCAAGCCTGATGCAGCGACGCCGCGTGGGGGATGACGGCTTTCGGGTTGTAAACCTCTTTCGTCGGGGGACAAGGCTCTGCTTGGTGGTGGGGTTGAGGGTACCCGGTGAAGAAGCGCCGGCTAACTA
>GV2UCFN02INGF0
GGTGAGTAATACGTGAGTAACCTGCCCTCTTCTTTGGGATAAGCCTTGGAAACGGGGTCTAATACTGGATATTCCTGTCTGGTCGCATGGCTGGGTGGGGAAAGTTTTTTCGGTGGGGGATGGGCTCGCGGCCTATCAGCTTGTTGGTGGGGTGATGGCCTACCAAGGCGTCGACGGGTAGCCGGCCTGAGAGGGTGACCGGCCACACTGGGACTGAGATACGGCCCAGACTCCTACGGGAGGCAGCAGTGGGGGATATTGCACAATGGGCGCAAGCCTGATGCAGCGACGCCGCGTGGGGGATGACGGCTTTCGGGTTGTAAACCTCTTTCGTCGGGGGACAAGGCTCTGCTTGGTGGTGGGGTTGAGGGTACCCGGTGAAGAAGCGCCGGCTAACTA
>GV2UCFN02GHZ8K
GGTGAGTAATACGTGAGTAACCTGCCCTCTTCTTTGGGATAAGCCTTGGAAACGGGGTCTAATACTGGATATTCCTGTCTGGTCGCATGGCTGGGTGGGGAAAGTTTTTTCGGTGGGGGATGGGCTCGCGGCCTATCAGCTTGTTGGTGGGGTGATGGCCTACCAAGGCGTCGACGGGTAGCCGGCCTGAGAGGGTGACCGGCCACACTGGGACTGAGATACGGCCCAGACTCCTACGGGAGGCAGCAGTGGGGGATATTGCACAATGGGCGCAAGCCTGATGCAGCGACGCCGCGTGGGGGATGACGGCTTTCGGGTTGTAAACCTCTTTCGTCGGGGGACAAGGCTCTGCTTGGTGGTGGGGTTGAGGGTACCCGGTGAAGAAGCGCCGGCTAACTA
>GV2UCFN02ISPMN
GGTGAGTAATACGTGAGTAACCTGCCCTCTTCTTTGGGATAAGCCTTGGAAACGGGGTCTAATACTGGATATTCCTGTCTGGTCGCATGGCTGGGTGGGGAAAGTTTTTTCGGTGGGGGATGGGCTCGCGGCCTATCAGCTTGTTGGTGGGGTGATGGCCTACCAAGGCGTCGACGGGTAGCCGGCCTGAGAGGGTGACCGGCCACACTGGGACTGAGATACGGCCCAGACTCCTACGGGAGGCAGCAGTGGGGGATATTGCACAATGGGCGCAAGCCTGATGCAGCGACGCCGCGTGGGGGATGACGGCTTTCGGGTTGTAAACCTCTTTCGTCGGGGGACAAGGCTCTGCTTGGTGGTGGGGTTGAGGGTACCCGGTGAAGAAGCGCCGGCTAACTA
>GV2UCFN02IRP1Z
GGTGAGTAATACGTGAGTAACCTGCCCTCTTCTTTGGGATAAGCCTTGGAAACGGGGTCTAATACTGGATATTCCTGTCTGGTCGCATGGCTGGGTGGGGAAAGTTTTTTCGGTGGGGGATGGGCTCGCGGCCTATCAGCTTGTTGGTGGGGTGATGGCCTACCAAGGCGTCGACGGGTAGCCGGCCTGAGAGGGTGACCGGCCACACTGGGACTGAGATACGGCCCAGACTCCTACGGGAGGCAGCAGTGGGGGATATTGCACAATGGGCGCAAGCCTGATGCAGCGACGCCGCGTGGGGGATGACGGCTTTCGGGTTGTAAACCTCTTTCGTCGGGGGACAAGGCTCTGCTTGGTGGTGGGGTTGAGGGTACCCGGTGAAGAAGCGCCGGCTAACTA
>GV2UCFN02JD2WG
GGTGAGTAATACGTGAGTAACCTGCCCTCTTCTTTGGGATAAGCCTTGGAAACGGGGTCTAATACTGGATATTCCTGTCTGGTCGCATGGCTGGGTGGGGAAAGTTTTTTCGGTGGGGGATGGGCTCGCGGCCTATCAGCTTGTTGGTGGGGTGATGGCCTACCAAGGCGTCGACGGGTAGCCGGCCTGAGAGGGTGACCGGCCACACTGGGACTGAGATACGGCCCAGACTCCTACGGGAGGCAGCAGTGGGGGATATTGCACAATGGGCGCAAGCCTGATGCAGCGACGCCGCGTGGGGGATGACGGCTTTCGGGTTGTAAACCTCTTTCGTCGGGGGACAAGGCTCTGCTTGGTGGTGGGGTTGAGGGTACCCGGTGAAGAAGCGCCGGCTAACTA
>GV2UCFN02HNXOB
GGTGAGTAATACGTGAGTAACCTGCCCTCTTCTTTGGGATAAGCCTTGGAAACGGGGTCTAATACTGGATATTCCTGTCTGGTCGCATGGCTGGGTGGGGAAAGTTTTTTCGGTGGGGGATGGGCTCGCGGCCTATCAGCTTGTTGGTGGGGTGATGGCCTACCAAGGCGTCGACGGGTAGCCGGCCTGAGAGGGTGACCGGCCACACTGGGACTGAGATACGGCCCAGACTCCTACGGGAGGCAGCAGTGGGGGATATTGCACAATGGGCGCAAGCCTGATGCAGCGACGCCGCGTGGGGGATGACGGCTTTCGGGTTGTAAACCTCTTTCGTCGGGGGACAAGGCTCTGCTTGGTGGTGGGGTTGAGGGTACCCGGTGAAGAAGCGCCGGCTAACTA
>GV2UCFN02H1R46
GGTGAGTAATACGTGAGTAACCTGCCCTCTTCTTTGGGATAAGCCTTGGAAACGGGGTCTAATACTGGATATTCCTGTCTGGTCGCATGGCTGGGTGGGGAAAGTTTTTTCGGTGGGGGATGGGCTCGCGGCCTATCAGCTTGTTGGTGGGGTGATGGCCTACCAAGGCGTCGACGGGTAGCCGGCCTGAGAGGGTGACCGGCCACACTGGGACTGAGATACGGCCCAGACTCCTACGGGAGGCAGCAGTGGGGGATATTGCACAATGGGCGCAAGCCTGATGCAGCGACGCCGCGTGGGGGATGACGGCTTTCGGGTTGTAAACCTCTTTCGTCGGGGGACAAGGCTCTGCTTGGTGGTGGGGTTGAGGGTACCCGGTGAAGAAGCGCCGGCTAACTA
>GV2UCFN02F0997
GGTGAGTAATACGTGAGTAACCTGCCCTCTTCTTTGGGATAAGCCTTGGAAACGGGGTCTAATACTGGATATTCCTGTCTGGTCGCATGGCTGGGTGGGGAAAGTTTTTTCGGTGGGGGATGGGCTCGCGGCCTATCAGCTTGTTGGTGGGGTGATGGCCTACCAAGGCGTCGACGGGTAGCCGGCCTGAGAGGGTGACCGGCCACACTGGGACTGAGATACGGCCCAGACTCCTACGGGAGGCAGCAGTGGGGGATATTGCACAATGGGCGCAAGCCTGATGCAGCGACGCCGCGTGGGGGATGACGGCTTTCGGGTTGTAAACCTCTTTCGTCGGGGGACAAGGCTCTGCTTGGTGGTGGGGTTGAGGGTACCCGGTGAAGAAGCGCCGGCTAACTA
>GV2UCFN02I9SDN
GGTGAGTAATACGTGAGTAACCTGCCCTCTTCTTTGGGATAAGCCTTGGAAACGGGGTCTAATACTGGATATTCCTGTCTGGTCGCATGGCTGGGTGGGGAAAGTTTTTTCGGTGGGGGATGGGCTCGCGGCCTATCAGCTTGTTGGTGGGGTGATGGCCTACCAAGGCGTCGACGGGTAGCCGGCCTGAGAGGGTGACCGGCCACACTGGGACTGAGATACGGCCCAGACTCCTACGGGAGGCAGCAGTGGGGGATATTGCACAATGGGCGCAAGCCTGATGCAGCGACGCCGCGTGGGGGATGACGGCTTTCGGGTTGTAAACCTCTTTCGTCGGGGGACAAGGCTCTGCTTGGTGGTGGGGTTGAGGGTACCCGGTGAAGAAGCGCCGGCTAACTA
>GV2UCFN02FI5O2
GGTGAGTAATACGTGAGTAACCTGCCCTCTTCTTTGGGATAAGCCTTGGAAACGGGGTCTAATACTGGATATTCCTGTCTGGTCGCATGGCTGGGTGGGGAAAGTTTTTTCGGTGGGGGATGGGCTCGCGGCCTATCAGCTTGTTGGTGGGGTGATGGCCTACCAAGGCGTCGACGGGTAGCCGGCCTGAGAGGGTGACCGGCCACACTGGGACTGAGATACGGCCCAGACTCCTACGGGAGGCAGCAGTGGGGGATATTGCACAATGGGCGCAAGCCTGATGCAGCGACGCCGCGTGGGGGATGACGGCTTTCGGGTTGTAAACCTCTTTCGTCGGGGGACAAGGCTCTGCTTGGTGGTGGGGTTGAGGGTACCCGGTGAAGAAGCGCCGGCTAACTA
>GV2UCFN02G3PHV
GGTGAGTAATACGTGAGTAACCTGCCCTCTTCTTTGGGATAAGCCTTGGAAACGGGGTCTAATACTGGATATTCCTGTCTGGTCGCATGGCTGGGTGGGGAAAGTTTTTTCGGTGGGGGATGGGCTCGCGGCCTATCAGCTTGTTGGTGGGGTGATGGCCTACCAAGGCGTCGACGGGTAGCCGGCCTGAGAGGGTGACCGGCCACACTGGGACTGAGATACGGCCCAGACTCCTACGGGAGGCAGCAGTGGGGGATATTGCACAATGGGCGCAAGCCTGATGCAGCGACGCCGCGTGGGGGATGACGGCTTTCGGGTTGTAAACCTCTTTCGTCGGGGGACAAGGCTCTGCTTGGTGGTGGGGTTGAGGGTACCCGGTGAAGAAGCGCCGGCTAACTA
>GV2UCFN02GB391
GGTGAGTAATACGTGAGTAACCTGCCCTCTTCTTTGGGATAAGCCTTGGAAACGGGGTCTAATACTGGATATTCCTGTCTGGTCGCATGGCTGGGTGGGGAAAGTTTTTTCGGTGGGGGATGGGCTCGCGGCCTATCAGCTTGTTGGTGGGGTGATGGCCTACCAAGGCGTCGACGGGTAGCCGGCCTGAGAGGGTGACCGGCCACACTGGGACTGAGATACGGCCCAGACTCCTACGGGAGGCAGCAGTGGGGGATATTGCACAATGGGCGCAAGCCTGATGCAGCGACGCCGCGTGGGGGATGACGGCTTTCGGGTTGTAAACCTCTTTCGTCGGGGGACAAGGCTCTGCTTGGTGGTGGGGTTGAGGGTACCCGGTGAAGAAGCGCCGGCTAACTA
>GV2UCFN02I15G3
GGTGAGTAATACGTGAGTAACCTGCCCTCTTCTTTGGGATAAGCCTTGGAAACGGGGTCTAATACTGGATATTCCTGTCTGGTCGCATGGCTGGGTGGGGAAAGTTTTTTCGGTGGGGGATGGGCTCGCGGCCTATCAGCTTGTTGGTGGGGTGATGGCCTACCAAGGCGTCGACGGGTAGCCGGCCTGAGAGGGTGACCGGCCACACTGGGACTGAGATACGGCCCAGACTCCTACGGGAGGCAGCAGTGGGGGATATTGCACAATGGGCGCAAGCCTGATGCAGCGACGCCGCGTGGGGGATGACGGCTTTCGGGTTGTAAACCTCTTTCGTCGGGGGACAAGGCTCTGCTTGGTGGTGGGGTTGAGGGTACCCGGTGAAGAAGCGCCGGCTAACTA
>GV2UCFN02G6WP0
GGTGAGTAATACGTGAGTAACCTGCCCTCTTCTTTGGGATAAGCCTTGGAAACGGGGTCTAATACTGGATATTCCTGTCTGGTCGCATGGCTGGGTGGGGAAAGTTTTTTCGGTGGGGGATGGGCTCGCGGCCTATCAGCTTGTTGGTGGGGTGATGGCCTACCAAGGCGTCGACGGGTAGCCGGCCTGAGAGGGTGACCGGCCACACTGGGACTGAGATACGGCCCAGACTCCTACGGGAGGCAGCAGTGGGGGATATTGCACAATGGGCGCAAGCCTGATGCAGCGACGCCGCGTGGGGGATGACGGCTTTCGGGTTGTAAACCTCTTTCGTCGGGGGACAAGGCTCTGCTTGGTGGTGGGGTTGAGGGTACCCGGTGAAGAAGCGCCGGCTAACTA
>GV2UCFN02I3SRN
GGTGAGTAATACGTGAGTAACCTGCCCTCTTCTTTGGGATAAGCCTTGGAAACGGGGTCTAATACTGGATATTCCTGTCTGGTCGCATGGCTGGGTGGGGAAAGTTTTTTCGGTGGGGGATGGGCTCGCGGCCTATCAGCTTGTTGGTGGGGTGATGGCCTACCAAGGCGTCGACGGGTAGCCGGCCTGAGAGGGTGACCGGCCACACTGGGACTGAGATACGGCCCAGACTCCTACGGGAGGCAGCAGTGGGGGATATTGCACAATGGGCGCAAGCCTGATGCAGCGACGCCGCGTGGGGGATGACGGCTTTCGGGTTGTAAACCTCTTTCGTCGGGGGACAAGGCTCTGCTTGGTGGTGGGGTTGAGGGTACCCGGTGAAGAAGCGCCGGCTAACTA
>GV2UCFN02GOQ00
GGTGAGTAATACGTGAGTAACCTGCCCTCTTCTTTGGGATAAGCCTTGGAAACGGGGTCTAATACTGGATATTCCTGTCTGGTCGCATGGCTGGGTGGGGAAAGTTTTTTCGGTGGGGGATGGGCTCGCGGCCTATCAGCTTGTTGGTGGGGTGATGGCCTACCAAGGCGTCGACGGGTAGCCGGCCTGAGAGGGTGACCGGCCACACTGGGACTGAGATACGGCCCAGACTCCTACGGGAGGCAGCAGTGGGGGATATTGCACAATGGGCGCAAGCCTGATGCAGCGACGCCGCGTGGGGGATGACGGCTTTCGGGTTGTAAACCTCTTTCGTCGGGGGACAAGGCTCTGCTTGGTGGTGGGGTTGAGGGTACCCGGTGAAGAAGCGCCGGCTAACTA
>GV2UCFN02GX4ML
GGTGAGTAATACGTGAGTAACCTGCCCTCTTCTTTGGGATAAGCCTTGGAAACGGGGTCTAATACTGGATATTCCTGTCTGGTCGCATGGCTGGGTGGGGAAAGTTTTTTCGGTGGGGGATGGGCTCGCGGCCTATCAGCTTGTTGGTGGGGTGATGGCCTACCAAGGCGTCGACGGGTAGCCGGCCTGAGAGGGTGACCGGCCACACTGGGACTGAGATACGGCCCAGACTCCTACGGGAGGCAGCAGTGGGGGATATTGCACAATGGGCGCAAGCCTGATGCAGCGACGCCGCGTGGGGGATGACGGCTTTCGGGTTGTAAACCTCTTTCGTCGGGGGACAAGGCTCTGCTTGGTGGTGGGGTTGAGGGTACCCGGTGAAGAAGCGCCGGCTAACTA
>GV2UCFN02IFYJ3
GGTGAGTAATACGTGAGTAACCTGCCCTCTTCTTTGGGATAAGCCTTGGAAACGGGGTCTAATACTGGATATTCCTGTCTGGTCGCATGGCTGGGTGGGGAAAGTTTTTTCGGTGGGGGATGGGCTCGCGGCCTATCAGCTTGTTGGTGGGGTGATGGCCTACCAAGGCGTCGACGGGTAGCCGGCCTGAGAGGGTGACCGGCCACACTGGGACTGAGATACGGCCCAGACTCCTACGGGAGGCAGCAGTGGGGGATATTGCACAATGGGCGCAAGCCTGATGCAGCGACGCCGCGTGGGGGATGACGGCTTTCGGGTTGTAAACCTCTTTCGTCGGGGGACAAGGCTCTGCTTGGTGGTGGGGTTGAGGGTACCCGGTGAAGAAGCGCCGGCTAACTA
>GV2UCFN02H5HQ4
GGTGAGTAATACGTGAGTAACCTGCCCTCTTCTTTGGGATAAGCCTTGGAAACGGGGTCTAATACTGGATATTCCTGTCTGGTCGCATGGCTGGGTGGGGAAAGTTTTTTCGGTGGGGGATGGGCTCGCGGCCTATCAGCTTGTTGGTGGGGTGATGGCCTACCAAGGCGTCGACGGGTAGCCGGCCTGAGAGGGTGACCGGCCACACTGGGACTGAGATACGGCCCAGACTCCTACGGGAGGCAGCAGTGGGGGATATTGCACAATGGGCGCAAGCCTGATGCAGCGACGCCGCGTGGGGGATGACGGCTTTCGGGTTGTAAACCTCTTTCGTCGGGGGACAAGGCTCTGCTTGGTGGTGGGGTTGAGGGTACCCGGTGAAGAAGCGCCGGCTAACTA
>GV2UCFN02I97LN
GGTGAGTAATACGTGAGTAACCTGCCCTCTTCTTTGGGATAAGCCTTGGAAACGGGGTCTAATACTGGATATTCCTGTCTGGTCGCATGGCTGGGTGGGGAAAGTTTTTTCGGTGGGGGATGGGCTCGCGGCCTATCAGCTTGTTGGTGGGGTGATGGCCTACCAAGGCGTCGACGGGTAGCCGGCCTGAGAGGGTGACCGGCCACACTGGGACTGAGATACGGCCCAGACTCCTACGGGAGGCAGCAGTGGGGGATATTGCACAATGGGCGCAAGCCTGATGCAGCGACGCCGCGTGGGGGATGACGGCTTTCGGGTTGTAAACCTCTTTCGTCGGGGGACAAGGCTCTGCTTGGTGGTGGGGTTGAGGGTACCCGGTGAAGAAGCGCCGGCTAACTA
>GV2UCFN02HON4F
GGTGAGTAATACGTGAGTAACCTGCCCTCTTCTTTGGGATAAGCCTTGGAAACGGGGTCTAATACTGGATATTCCTGTCTGGTCGCATGGCTGGGTGGGGAAAGTTTTTTCGGTGGGGGATGGGCTCGCGGCCTATCAGCTTGTTGGTGGGGTGATGGCCTACCAAGGCGTCGACGGGTAGCCGGCCTGAGAGGGTGACCGGCCACACTGGGACTGAGATACGGCCCAGACTCCTACGGGAGGCAGCAGTGGGGGATATTGCACAATGGGCGCAAGCCTGATGCAGCGACGCCGCGTGGGGGATGACGGCTTTCGGGTTGTAAACCTCTTTCGTCGGGGGACAAGGCTCTGCTTGGTGGTGGGGTTGAGGGTACCCGGTGAAGAAGCGCCGGCTAACTA
>GV2UCFN02HJYGY
GGTGAGTAATACGTGAGTAACCTGCCCTCTTCTTTGGGATAAGCCTTGGAAACGGGGTCTAATACTGGATATTCCTGTCTGGTCGCATGGCTGGGTGGGGAAAGTTTTTTCGGTGGGGGATGGGCTCGCGGCCTATCAGCTTGTTGGTGGGGTGATGGCCTACCAAGGCGTCGACGGGTAGCCGGCCTGAGAGGGTGACCGGCCACACTGGGACTGAGATACGGCCCAGACTCCTACGGGAGGCAGCAGTGGGGGATATTGCACAATGGGCGCAAGCCTGATGCAGCGACGCCGCGTGGGGGATGACGGCTTTCGGGTTGTAAACCTCTTTCGTCGGGGGACAAGGCTCTGCTTGGTGGTGGGGTTGAGGGTACCCGGTGAAGAAGCGCCGGCTAACTA
>GV2UCFN02GITP0
GGTGAGTAATACGTGAGTAACCTGCCCTCTTCTTTGGGATAAGCCTTGGAAACGGGGTCTAATACTGGATATTCCTGTCTGGTCGCATGGCTGGGTGGGGAAAGTTTTTTCGGTGGGGGATGGGCTCGCGGCCTATCAGCTTGTTGGTGGGGTGATGGCCTACCAAGGCGTCGACGGGTAGCCGGCCTGAGAGGGTGACCGGCCACACTGGGACTGAGATACGGCCCAGACTCCTACGGGAGGCAGCAGTGGGGGATATTGCACAATGGGCGCAAGCCTGATGCAGCGACGCCGCGTGGGGGATGACGGCTTTCGGGTTGTAAACCTCTTTCGTCGGGGGACAAGGCTCTGCTTGGTGGTGGGGTTGAGGGTACCCGGTGAAGAAGCGCCGGCTAACTA
>GV2UCFN02FVJXA
GGTGAGTAATACGTGAGTAACCTGCCCTCTTCTTTGGGATAAGCCTTGGAAACGGGGTCTAATACTGGATATTCCTGTCTGGTCGCATGGCTGGGTGGGGAAAGTTTTTTCGGTGGGGGATGGGCTCGCGGCCTATCAGCTTGTTGGTGGGGTGATGGCCTACCAAGGCGTCGACGGGTAGCCGGCCTGAGAGGGTGACCGGCCACACTGGGACTGAGATACGGCCCAGACTCCTACGGGAGGCAGCAGTGGGGGATATTGCACAATGGGCGCAAGCCTGATGCAGCGACGCCGCGTGGGGGATGACGGCTTTCGGGTTGTAAACCTCTTTCGTCGGGGGACAAGGCTCTGCTTGGTGGTGGGGTTGAGGGTACCCGGTGAAGAAGCGCCGGCTAACTA
>GV2UCFN02JY7IS
GGTGAGTAATACGTGAGTAACCTGCCCTCTTCTTTGGGATAAGCCTTGGAAACGGGGTCTAATACTGGATATTCCTGTCTGGTCGCATGGCTGGGTGGGGAAAGTTTTTTCGGTGGGGGATGGGCTCGCGGCCTATCAGCTTGTTGGTGGGGTGATGGCCTACCAAGGCGTCGACGGGTAGCCGGCCTGAGAGGGTGACCGGCCACACTGGGACTGAGATACGGCCCAGACTCCTACGGGAGGCAGCAGTGGGGGATATTGCACAATGGGCGCAAGCCTGATGCAGCGACGCCGCGTGGGGGATGACGGCTTTCGGGTTGTAAACCTCTTTCGTCGGGGGACAAGGCTCTGCTTGGTGGTGGGGTTGAGGGTACCCGGTGAAGAAGCGCCGGCTAACTA
>GV2UCFN02IH84K
GGTGAGTAATACGTGAGTAACCTGCCCTCTTCTTTGGGATAAGCCTTGGAAACGGGGTCTAATACTGGATATTCCTGTCTGGTCGCATGGCTGGGTGGGGAAAGTTTTTTCGGTGGGGGATGGGCTCGCGGCCTATCAGCTTGTTGGTGGGGTGATGGCCTACCAAGGCGTCGACGGGTAGCCGGCCTGAGAGGGTGACCGGCCACACTGGGACTGAGATACGGCCCAGACTCCTACGGGAGGCAGCAGTGGGGGATATTGCACAATGGGCGCAAGCCTGATGCAGCGACGCCGCGTGGGGGATGACGGCTTTCGGGTTGTAAACCTCTTTCGTCGGGGGACAAGGCTCTGCTTGGTGGTGGGGTTGAGGGTACCCGGTGAAGAAGCGCCGGCTAACTA
>GV2UCFN02JGM3U
GGTGAGTAATACGTGAGTAACCTGCCCTCTTCTTTGGGATAAGCCTTGGAAACGGGGTCTAATACTGGATATTCCTGTCTGGTCGCATGGCTGGGTGGGGAAAGTTTTTTCGGTGGGGGATGGGCTCGCGGCCTATCAGCTTGTTGGTGGGGTGATGGCCTACCAAGGCGTCGACGGGTAGCCGGCCTGAGAGGGTGACCGGCCACACTGGGACTGAGATACGGCCCAGACTCCTACGGGAGGCAGCAGTGGGGGATATTGCACAATGGGCGCAAGCCTGATGCAGCGACGCCGCGTGGGGGATGACGGCTTTCGGGTTGTAAACCTCTTTCGTCGGGGGACAAGGCTCTGCTTGGTGGTGGGGTTGAGGGTACCCGGTGAAGAAGCGCCGGCTAACTA
>GV2UCFN02FNG6M
GGTGAGTAATACGTGAGTAACCTGCCCTCTTCTTTGGGATAAGCCTTGGAAACGGGGTCTAATACTGGATATTCCTGTCTGGTCGCATGGCTGGGTGGGGAAAGTTTTTTCGGTGGGGGATGGGCTCGCGGCCTATCAGCTTGTTGGTGGGGTGATGGCCTACCAAGGCGTCGACGGGTAGCCGGCCTGAGAGGGTGACCGGCCACACTGGGACTGAGATACGGCCCAGACTCCTACGGGAGGCAGCAGTGGGGGATATTGCACAATGGGCGCAAGCCTGATGCAGCGACGCCGCGTGGGGGATGACGGCTTTCGGGTTGTAAACCTCTTTCGTCGGGGGACAAGGCTCTGCTTGGTGGTGGGGTTGAGGGTACCCGGTGAAGAAGCGCCGGCTAACTA
>GV2UCFN02JO626
GGTGAGTAATACGTGAGTAACCTGCCCTCTTCTTTGGGATAAGCCTTGGAAACGGGGTCTAATACTGGATATTCCTGTCTGGTCGCATGGCTGGGTGGGGAAAGTTTTTTCGGTGGGGGATGGGCTCGCGGCCTATCAGCTTGTTGGTGGGGTGATGGCCTACCAAGGCGTCGACGGGTAGCCGGCCTGAGAGGGTGACCGGCCACACTGGGACTGAGATACGGCCCAGACTCCTACGGGAGGCAGCAGTGGGGGATATTGCACAATGGGCGCAAGCCTGATGCAGCGACGCCGCGTGGGGGATGACGGCTTTCGGGTTGTAAACCTCTTTCGTCGGGGGACAAGGCTCTGCTTGGTGGTGGGGTTGAGGGTACCCGGTGAAGAAGCGCCGGCTAACTA
>GV2UCFN02IRXL0
GGTGAGTAATACGTGAGTAACCTGCCCTCTTCTTTGGGATAAGCCTTGGAAACGGGGTCTAATACTGGATATTCCTGTCTGGTCGCATGGCTGGGTGGGGAAAGTTTTTTCGGTGGGGGATGGGCTCGCGGCCTATCAGCTTGTTGGTGGGGTGATGGCCTACCAAGGCGTCGACGGGTAGCCGGCCTGAGAGGGTGACCGGCCACACTGGGACTGAGATACGGCCCAGACTCCTACGGGAGGCAGCAGTGGGGGATATTGCACAATGGGCGCAAGCCTGATGCAGCGACGCCGCGTGGGGGATGACGGCTTTCGGGTTGTAAACCTCTTTCGTCGGGGGACAAGGCTCTGCTTGGTGGTGGGGTTGAGGGTACCCGGTGAAGAAGCGCCGGCTAACTA
>GV2UCFN02IMOVQ
GGTGAGTAATACGTGAGTAACCTGCCCTCTTCTTTGGGATAAGCCTTGGAAACGGGGTCTAATACTGGATATTCCTGTCTGGTCGCATGGCTGGGTGGGGAAAGTTTTTTCGGTGGGGGATGGGCTCGCGGCCTATCAGCTTGTTGGTGGGGTGATGGCCTACCAAGGCGTCGACGGGTAGCCGGCCTGAGAGGGTGACCGGCCACACTGGGACTGAGATACGGCCCAGACTCCTACGGGAGGCAGCAGTGGGGGATATTGCACAATGGGCGCAAGCCTGATGCAGCGACGCCGCGTGGGGGATGACGGCTTTCGGGTTGTAAACCTCTTTCGTCGGGGGACAAGGCTCTGCTTGGTGGTGGGGTTGAGGGTACCCGGTGAAGAAGCGCCGGCTAACTA
>GV2UCFN02IC01W
GGTGAGTAATACGTGAGTAACCTGCCCTCTTCTTTGGGATAAGCCTTGGAAACGGGGTCTAATACTGGATATTCCTGTCTGGTCGCATGGCTGGGTGGGGAAAGTTTTTTCGGTGGGGGATGGGCTCGCGGCCTATCAGCTTGTTGGTGGGGTGATGGCCTACCAAGGCGTCGACGGGTAGCCGGCCTGAGAGGGTGACCGGCCACACTGGGACTGAGATACGGCCCAGACTCCTACGGGAGGCAGCAGTGGGGGATATTGCACAATGGGCGCAAGCCTGATGCAGCGACGCCGCGTGGGGGATGACGGCTTTCGGGTTGTAAACCTCTTTCGTCGGGGGACAAGGCTCTGCTTGGTGGTGGGGTTGAGGGTACCCGGTGAAGAAGCGCCGGCTAACTA
>GV2UCFN02GJAD7
GGTGAGTAATACGTGAGTAACCTGCCCTCTTCTTTGGGATAAGCCTTGGAAACGGGGTCTAATACTGGATATTCCTGTCTGGTCGCATGGCTGGGTGGGGAAAGTTTTTTCGGTGGGGGATGGGCTCGCGGCCTATCAGCTTGTTGGTGGGGTGATGGCCTACCAAGGCGTCGACGGGTAGCCGGCCTGAGAGGGTGACCGGCCACACTGGGACTGAGATACGGCCCAGACTCCTACGGGAGGCAGCAGTGGGGGATATTGCACAATGGGCGCAAGCCTGATGCAGCGACGCCGCGTGGGGGATGACGGCTTTCGGGTTGTAAACCTCTTTCGTCGGGGGACAAGGCTCTGCTTGGTGGTGGGGTTGAGGGTACCCGGTGAAGAAGCGCCGGCTAACTA
>GV2UCFN02HU5P5
GGTGAGTAATACGTGAGTAACCTGCCCTCTTCTTTGGGATAAGCCTTGGAAACGGGGTCTAATACTGGATATTCCTGTCTGGTCGCATGGCTGGGTGGGGAAAGTTTTTTCGGTGGGGGATGGGCTCGCGGCCTATCAGCTTGTTGGTGGGGTGATGGCCTACCAAGGCGTCGACGGGTAGCCGGCCTGAGAGGGTGACCGGCCACACTGGGACTGAGATACGGCCCAGACTCCTACGGGAGGCAGCAGTGGGGGATATTGCACAATGGGCGCAAGCCTGATGCAGCGACGCCGCGTGGGGGATGACGGCTTTCGGGTTGTAAACCTCTTTCGTCGGGGGACAAGGCTCTGCTTGGTGGTGGGGTTGAGGGTACCCGGTGAAGAAGCGCCGGCTAACTA
>GV2UCFN02HV9UW
GGTGAGTAATACGTGAGTAACCTGCCCTCTTCTTTGGGATAAGCCTTGGAAACGGGGTCTAATACTGGATATTCCTGTCTGGTCGCATGGCTGGGTGGGGAAAGTTTTTTCGGTGGGGGATGGGCTCGCGGCCTATCAGCTTGTTGGTGGGGTGATGGCCTACCAAGGCGTCGACGGGTAGCCGGCCTGAGAGGGTGACCGGCCACACTGGGACTGAGATACGGCCCAGACTCCTACGGGAGGCAGCAGTGGGGGATATTGCACAATGGGCGCAAGCCTGATGCAGCGACGCCGCGTGGGGGATGACGGCTTTCGGGTTGTAAACCTCTTTCGTCGGGGGACAAGGCTCTGCTTGGTGGTGGGGTTGAGGGTACCCGGTGAAGAAGCGCCGGCTAACTA
>GV2UCFN02I0EFS
GGTGAGTAATACGTGAGTAACCTGCCCTCTTCTTTGGGATAAGCCTTGGAAACGGGGTCTAATACTGGATATTCCTGTCTGGTCGCATGGCTGGGTGGGGAAAGTTTTTTCGGTGGGGGATGGGCTCGCGGCCTATCAGCTTGTTGGTGGGGTGATGGCCTACCAAGGCGTCGACGGGTAGCCGGCCTGAGAGGGTGACCGGCCACACTGGGACTGAGATACGGCCCAGACTCCTACGGGAGGCAGCAGTGGGGGATATTGCACAATGGGCGCAAGCCTGATGCAGCGACGCCGCGTGGGGGATGACGGCTTTCGGGTTGTAAACCTCTTTCGTCGGGGGACAAGGCTCTGCTTGGTGGTGGGGTTGAGGGTACCCGGTGAAGAAGCGCCGGCTAACTA
>GV2UCFN02FMVPQ
GGTGAGTAATACGTGAGTAACCTGCCCTCTTCTTTGGGATAAGCCTTGGAAACGGGGTCTAATACTGGATATTCCTGTCTGGTCGCATGGCTGGGTGGGGAAAGTTTTTTCGGTGGGGGATGGGCTCGCGGCCTATCAGCTTGTTGGTGGGGTGATGGCCTACCAAGGCGTCGACGGGTAGCCGGCCTGAGAGGGTGACCGGCCACACTGGGACTGAGATACGGCCCAGACTCCTACGGGAGGCAGCAGTGGGGGATATTGCACAATGGGCGCAAGCCTGATGCAGCGACGCCGCGTGGGGGATGACGGCTTTCGGGTTGTAAACCTCTTTCGTCGGGGGACAAGGCTCTGCTTGGTGGTGGGGTTGAGGGTACCCGGTGAAGAAGCGCCGGCTAACTA
>GV2UCFN02G91QR
GGTGAGTAATACGTGAGTAACCTGCCCTCTTCTTTGGGATAAGCCTTGGAAACGGGGTCTAATACTGGATATTCCTGTCTGGTCGCATGGCTGGGTGGGGAAAGTTTTTTCGGTGGGGGATGGGCTCGCGGCCTATCAGCTTGTTGGTGGGGTGATGGCCTACCAAGGCGTCGACGGGTAGCCGGCCTGAGAGGGTGACCGGCCACACTGGGACTGAGATACGGCCCAGACTCCTACGGGAGGCAGCAGTGGGGGATATTGCACAATGGGCGCAAGCCTGATGCAGCGACGCCGCGTGGGGGATGACGGCTTTCGGGTTGTAAACCTCTTTCGTCGGGGGACAAGGCTCTGCTTGGTGGTGGGGTTGAGGGTACCCGGTGAAGAAGCGCCGGCTAACTA
>GV2UCFN02HOZD2
GGTGAGTAATACGTGAGTAACCTGCCCTCTTCTTTGGGATAAGCCTTGGAAACGGGGTCTAATACTGGATATTCCTGTCTGGTCGCATGGCTGGGTGGGGAAAGTTTTTTCGGTGGGGGATGGGCTCGCGGCCTATCAGCTTGTTGGTGGGGTGATGGCCTACCAAGGCGTCGACGGGTAGCCGGCCTGAGAGGGTGACCGGCCACACTGGGACTGAGATACGGCCCAGACTCCTACGGGAGGCAGCAGTGGGGGATATTGCACAATGGGCGCAAGCCTGATGCAGCGACGCCGCGTGGGGGATGACGGCTTTCGGGTTGTAAACCTCTTTCGTCGGGGGACAAGGCTCTGCTTGGTGGTGGGGTTGAGGGTACCCGGTGAAGAAGCGCCGGCTAACTA
>GV2UCFN02IJDJM
GGTGAGTAATACGTGAGTAACCTGCCCTCTTCTTTGGGATAAGCCTTGGAAACGGGGTCTAATACTGGATATTCCTGTCTGGTCGCATGGCTGGGTGGGGAAAGTTTTTTCGGTGGGGGATGGGCTCGCGGCCTATCAGCTTGTTGGTGGGGTGATGGCCTACCAAGGCGTCGACGGGTAGCCGGCCTGAGAGGGTGACCGGCCACACTGGGACTGAGATACGGCCCAGACTCCTACGGGAGGCAGCAGTGGGGGATATTGCACAATGGGCGCAAGCCTGATGCAGCGACGCCGCGTGGGGGATGACGGCTTTCGGGTTGTAAACCTCTTTCGTCGGGGGACAAGGCTCTGCTTGGTGGTGGGGTTGAGGGTACCCGGTGAAGAAGCGCCGGCTAACTA
>GV2UCFN02FY024
GGTGAGTAATACGTGAGTAACCTGCCCTCTTCTTTGGGATAAGCCTTGGAAACGGGGTCTAATACTGGATATTCCTGTCTGGTCGCATGGCTGGGTGGGGAAAGTTTTTTCGGTGGGGGATGGGCTCGCGGCCTATCAGCTTGTTGGTGGGGTGATGGCCTACCAAGGCGTCGACGGGTAGCCGGCCTGAGAGGGTGACCGGCCACACTGGGACTGAGATACGGCCCAGACTCCTACGGGAGGCAGCAGTGGGGGATATTGCACAATGGGCGCAAGCCTGATGCAGCGACGCCGCGTGGGGGATGACGGCTTTCGGGTTGTAAACCTCTTTCGTCGGGGGACAAGGCTCTGCTTGGTGGTGGGGTTGAGGGTACCCGGTGAAGAAGCGCCGGCTAACTA
>GV2UCFN02HIHDX
GGTGAGTAATACGTGAGTAACCTGCCCTCTTCTTTGGGATAAGCCTTGGAAACGGGGTCTAATACTGGATATTCCTGTCTGGTCGCATGGCTGGGTGGGGAAAGTTTTTTCGGTGGGGGATGGGCTCGCGGCCTATCAGCTTGTTGGTGGGGTGATGGCCTACCAAGGCGTCGACGGGTAGCCGGCCTGAGAGGGTGACCGGCCACACTGGGACTGAGATACGGCCCAGACTCCTACGGGAGGCAGCAGTGGGGGATATTGCACAATGGGCGCAAGCCTGATGCAGCGACGCCGCGTGGGGGATGACGGCTTTCGGGTTGTAAACCTCTTTCGTCGGGGGACAAGGCTCTGCTTGGTGGTGGGGTTGAGGGTACCCGGTGAAGAAGCGCCGGCTAACTA
>GV2UCFN02GRP8G
GGTGAGTAATACGTGAGTAACCTGCCCTCTTCTTTGGGATAAGCCTTGGAAACGGGGTCTAATACTGGATATTCCTGTCTGGTCGCATGGCTGGGTGGGGAAAGTTTTTTCGGTGGGGGATGGGCTCGCGGCCTATCAGCTTGTTGGTGGGGTGATGGCCTACCAAGGCGTCGACGGGTAGCCGGCCTGAGAGGGTGACCGGCCACACTGGGACTGAGATACGGCCCAGACTCCTACGGGAGGCAGCAGTGGGGGATATTGCACAATGGGCGCAAGCCTGATGCAGCGACGCCGCGTGGGGGATGACGGCTTTCGGGTTGTAAACCTCTTTCGTCGGGGGACAAGGCTCTGCTTGGTGGTGGGGTTGAGGGTACCCGGTGAAGAAGCGCCGGCTAACTA
>GV2UCFN02I4E0G
GGTGAGTAATACGTGAGTAACCTGCCCTCTTCTTTGGGATAAGCCTTGGAAACGGGGTCTAATACTGGATATTCCTGTCTGGTCGCATGGCTGGGTGGGGAAAGTTTTTTCGGTGGGGGATGGGCTCGCGGCCTATCAGCTTGTTGGTGGGGTGATGGCCTACCAAGGCGTCGACGGGTAGCCGGCCTGAGAGGGTGACCGGCCACACTGGGACTGAGATACGGCCCAGACTCCTACGGGAGGCAGCAGTGGGGGATATTGCACAATGGGCGCAAGCCTGATGCAGCGACGCCGCGTGGGGGATGACGGCTTTCGGGTTGTAAACCTCTTTCGTCGGGGGACAAGGCTCTGCTTGGTGGTGGGGTTGAGGGTACCCGGTGAAGAAGCGCCGGCTAACTA
>GV2UCFN02HHSGI
GGTGAGTAATACGTGAGTAACCTGCCCTCTTCTTTGGGATAAGCCTTGGAAACGGGGTCTAATACTGGATATTCCTGTCTGGTCGCATGGCTGGGTGGGGAAAGTTTTTTCGGTGGGGGATGGGCTCGCGGCCTATCAGCTTGTTGGTGGGGTGATGGCCTACCAAGGCGTCGACGGGTAGCCGGCCTGAGAGGGTGACCGGCCACACTGGGACTGAGATACGGCCCAGACTCCTACGGGAGGCAGCAGTGGGGGATATTGCACAATGGGCGCAAGCCTGATGCAGCGACGCCGCGTGGGGGATGACGGCTTTCGGGTTGTAAACCTCTTTCGTCGGGGGACAAGGCTCTGCTTGGTGGTGGGGTTGAGGGTACCCGGTGAAGAAGCGCCGGCTAACTA
>GV2UCFN02JF4ND
GGTGAGTAATACGTGAGTAACCTGCCCTCTTCTTTGGGATAAGCCTTGGAAACGGGGTCTAATACTGGATATTCCTGTCTGGTCGCATGGCTGGGTGGGGAAAGTTTTTTCGGTGGGGGATGGGCTCGCGGCCTATCAGCTTGTTGGTGGGGTGATGGCCTACCAAGGCGTCGACGGGTAGCCGGCCTGAGAGGGTGACCGGCCACACTGGGACTGAGATACGGCCCAGACTCCTACGGGAGGCAGCAGTGGGGGATATTGCACAATGGGCGCAAGCCTGATGCAGCGACGCCGCGTGGGGGATGACGGCTTTCGGGTTGTAAACCTCTTTCGTCGGGGGACAAGGCTCTGCTTGGTGGTGGGGTTGAGGGTACCCGGTGAAGAAGCGCCGGCTAACTA
>GV2UCFN02HE5S9
GGTGAGTAATACGTGAGTAACCTGCCCTCTTCTTTGGGATAAGCCTTGGAAACGGGGTCTAATACTGGATATTCCTGTCTGGTCGCATGGCTGGGTGGGGAAAGTTTTTTCGGTGGGGGATGGGCTCGCGGCCTATCAGCTTGTTGGTGGGGTGATGGCCTACCAAGGCGTCGACGGGTAGCCGGCCTGAGAGGGTGACCGGCCACACTGGGACTGAGATACGGCCCAGACTCCTACGGGAGGCAGCAGTGGGGGATATTGCACAATGGGCGCAAGCCTGATGCAGCGACGCCGCGTGGGGGATGACGGCTTTCGGGTTGTAAACCTCTTTCGTCGGGGGACAAGGCTCTGCTTGGTGGTGGGGTTGAGGGTACCCGGTGAAGAAGCGCCGGCTAACTA
>GV2UCFN02IRL6Z
GGTGAGTAATACGTGAGTAACCTGCCCTCTTCTTTGGGATAAGCCTTGGAAACGGGGTCTAATACTGGATATTCCTGTCTGGTCGCATGGCTGGGTGGGGAAAGTTTTTTCGGTGGGGGATGGGCTCGCGGCCTATCAGCTTGTTGGTGGGGTGATGGCCTACCAAGGCGTCGACGGGTAGCCGGCCTGAGAGGGTGACCGGCCACACTGGGACTGAGATACGGCCCAGACTCCTACGGGAGGCAGCAGTGGGGGATATTGCACAATGGGCGCAAGCCTGATGCAGCGACGCCGCGTGGGGGATGACGGCTTTCGGGTTGTAAACCTCTTTCGTCGGGGGACAAGGCTCTGCTTGGTGGTGGGGTTGAGGGTACCCGGTGAAGAAGCGCCGGCTAACTA
>GV2UCFN02HK9J6
GGTGAGTAATACGTGAGTAACCTGCCCTCTTCTTTGGGATAAGCCTTGGAAACGGGGTCTAATACTGGATATTCCTGTCTGGTCGCATGGCTGGGTGGGGAAAGTTTTTTCGGTGGGGGATGGGCTCGCGGCCTATCAGCTTGTTGGTGGGGTGATGGCCTACCAAGGCGTCGACGGGTAGCCGGCCTGAGAGGGTGACCGGCCACACTGGGACTGAGATACGGCCCAGACTCCTACGGGAGGCAGCAGTGGGGGATATTGCACAATGGGCGCAAGCCTGATGCAGCGACGCCGCGTGGGGGATGACGGCTTTCGGGTTGTAAACCTCTTTCGTCGGGGGACAAGGCTCTGCTTGGTGGTGGGGTTGAGGGTACCCGGTGAAGAAGCGCCGGCTAACTA
>GV2UCFN02JD40N
GGTGAGTAATACGTGAGTAACCTGCCCTCTTCTTTGGGATAAGCCTTGGAAACGGGGTCTAATACTGGATATTCCTGTCTGGTCGCATGGCTGGGTGGGGAAAGTTTTTTCGGTGGGGGATGGGCTCGCGGCCTATCAGCTTGTTGGTGGGGTGATGGCCTACCAAGGCGTCGACGGGTAGCCGGCCTGAGAGGGTGACCGGCCACACTGGGACTGAGATACGGCCCAGACTCCTACGGGAGGCAGCAGTGGGGGATATTGCACAATGGGCGCAAGCCTGATGCAGCGACGCCGCGTGGGGGATGACGGCTTTCGGGTTGTAAACCTCTTTCGTCGGGGGACAAGGCTCTGCTTGGTGGTGGGGTTGAGGGTACCCGGTGAAGAAGCGCCGGCTAACTA
>GV2UCFN02GFSYY
GGTGAGTAATACGTGAGTAACCTGCCCTCTTCTTTGGGATAAGCCTTGGAAACGGGGTCTAATACTGGATATTCCTGTCTGGTCGCATGGCTGGGTGGGGAAAGTTTTTTCGGTGGGGGATGGGCTCGCGGCCTATCAGCTTGTTGGTGGGGTGATGGCCTACCAAGGCGTCGACGGGTAGCCGGCCTGAGAGGGTGACCGGCCACACTGGGACTGAGATACGGCCCAGACTCCTACGGGAGGCAGCAGTGGGGGATATTGCACAATGGGCGCAAGCCTGATGCAGCGACGCCGCGTGGGGGATGACGGCTTTCGGGTTGTAAACCTCTTTCGTCGGGGGACAAGGCTCTGCTTGGTGGTGGGGTTGAGGGTACCCGGTGAAGAAGCGCCGGCTAACTA
>GV2UCFN02IV10I
GGTGAGTAATACGTGAGTAACCTGCCCTCTTCTTTGGGATAAGCCTTGGAAACGGGGTCTAATACTGGATATTCCTGTCTGGTCGCATGGCTGGGTGGGGAAAGTTTTTTCGGTGGGGGATGGGCTCGCGGCCTATCAGCTTGTTGGTGGGGTGATGGCCTACCAAGGCGTCGACGGGTAGCCGGCCTGAGAGGGTGACCGGCCACACTGGGACTGAGATACGGCCCAGACTCCTACGGGAGGCAGCAGTGGGGGATATTGCACAATGGGCGCAAGCCTGATGCAGCGACGCCGCGTGGGGGATGACGGCTTTCGGGTTGTAAACCTCTTTCGTCGGGGGACAAGGCTCTGCTTGGTGGTGGGGTTGAGGGTACCCGGTGAAGAAGCGCCGGCTAACTA
>GV2UCFN02G3O7K
GGTGAGTAATACGTGAGTAACCTGCCCTCTTCTTTGGGATAAGCCTTGGAAACGGGGTCTAATACTGGATATTCCTGTCTGGTCGCATGGCTGGGTGGGGAAAGTTTTTTCGGTGGGGGATGGGCTCGCGGCCTATCAGCTTGTTGGTGGGGTGATGGCCTACCAAGGCGTCGACGGGTAGCCGGCCTGAGAGGGTGACCGGCCACACTGGGACTGAGATACGGCCCAGACTCCTACGGGAGGCAGCAGTGGGGGATATTGCACAATGGGCGCAAGCCTGATGCAGCGACGCCGCGTGGGGGATGACGGCTTTCGGGTTGTAAACCTCTTTCGTCGGGGGACAAGGCTCTGCTTGGTGGTGGGGTTGAGGGTACCCGGTGAAGAAGCGCCGGCTAACTA
>GV2UCFN02F8HXG
GGTGAGTAATACGTGAGTAACCTGCCCTCTTCTTTGGGATAAGCCTTGGAAACGGGGTCTAATACTGGATATTCCTGTCTGGTCGCATGGCTGGGTGGGGAAAGTTTTTTCGGTGGGGGATGGGCTCGCGGCCTATCAGCTTGTTGGTGGGGTGATGGCCTACCAAGGCGTCGACGGGTAGCCGGCCTGAGAGGGTGACCGGCCACACTGGGACTGAGATACGGCCCAGACTCCTACGGGAGGCAGCAGTGGGGGATATTGCACAATGGGCGCAAGCCTGATGCAGCGACGCCGCGTGGGGGATGACGGCTTTCGGGTTGTAAACCTCTTTCGTCGGGGGACAAGGCTCTGCTTGGTGGTGGGGTTGAGGGTACCCGGTGAAGAAGCGCCGGCTAACTA
>GV2UCFN02F4NJD
GGTGAGTAATACGTGAGTAACCTGCCCTCTTCTTTGGGATAAGCCTTGGAAACGGGGTCTAATACTGGATATTCCTGTCTGGTCGCATGGCTGGGTGGGGAAAGTTTTTTCGGTGGGGGATGGGCTCGCGGCCTATCAGCTTGTTGGTGGGGTGATGGCCTACCAAGGCGTCGACGGGTAGCCGGCCTGAGAGGGTGACCGGCCACACTGGGACTGAGATACGGCCCAGACTCCTACGGGAGGCAGCAGTGGGGGATATTGCACAATGGGCGCAAGCCTGATGCAGCGACGCCGCGTGGGGGATGACGGCTTTCGGGTTGTAAACCTCTTTCGTCGGGGGACAAGGCTCTGCTTGGTGGTGGGGTTGAGGGTACCCGGTGAAGAAGCGCCGGCTAACTA
>GV2UCFN02IB290
GGTGAGTAATACGTGAGTAACCTGCCCTCTTCTTTGGGATAAGCCTTGGAAACGGGGTCTAATACTGGATATTCCTGTCTGGTCGCATGGCTGGGTGGGGAAAGTTTTTTCGGTGGGGGATGGGCTCGCGGCCTATCAGCTTGTTGGTGGGGTGATGGCCTACCAAGGCGTCGACGGGTAGCCGGCCTGAGAGGGTGACCGGCCACACTGGGACTGAGATACGGCCCAGACTCCTACGGGAGGCAGCAGTGGGGGATATTGCACAATGGGCGCAAGCCTGATGCAGCGACGCCGCGTGGGGGATGACGGCTTTCGGGTTGTAAACCTCTTTCGTCGGGGGACAAGGCTCTGCTTGGTGGTGGGGTTGAGGGTACCCGGTGAAGAAGCGCCGGCTAACTA
>GV2UCFN02GFKE6
GGTGAGTAATACGTGAGTAACCTGCCCTCTTCTTTGGGATAAGCCTTGGAAACGGGGTCTAATACTGGATATTCCTGTCTGGTCGCATGGCTGGGTGGGGAAAGTTTTTTCGGTGGGGGATGGGCTCGCGGCCTATCAGCTTGTTGGTGGGGTGATGGCCTACCAAGGCGTCGACGGGTAGCCGGCCTGAGAGGGTGACCGGCCACACTGGGACTGAGATACGGCCCAGACTCCTACGGGAGGCAGCAGTGGGGGATATTGCACAATGGGCGCAAGCCTGATGCAGCGACGCCGCGTGGGGGATGACGGCTTTCGGGTTGTAAACCTCTTTCGTCGGGGGACAAGGCTCTGCTTGGTGGTGGGGTTGAGGGTACCCGGTGAAGAAGCGCCGGCTAACTA
>GV2UCFN02GMLTN
GGTGAGTAATACGTGAGTAACCTGCCCTCTTCTTTGGGATAAGCCTTGGAAACGGGGTCTAATACTGGATATTCCTGTCTGGTCGCATGGCTGGGTGGGGAAAGTTTTTTCGGTGGGGGATGGGCTCGCGGCCTATCAGCTTGTTGGTGGGGTGATGGCCTACCAAGGCGTCGACGGGTAGCCGGCCTGAGAGGGTGACCGGCCACACTGGGACTGAGATACGGCCCAGACTCCTACGGGAGGCAGCAGTGGGGGATATTGCACAATGGGCGCAAGCCTGATGCAGCGACGCCGCGTGGGGGATGACGGCTTTCGGGTTGTAAACCTCTTTCGTCGGGGGACAAGGCTCTGCTTGGTGGTGGGGTTGAGGGTACCCGGTGAAGAAGCGCCGGCTAACTA
>GV2UCFN02H6C0K
GGTGAGTAATACGTGAGTAACCTGCCCTCTTCTTTGGGATAAGCCTTGGAAACGGGGTCTAATACTGGATATTCCTGTCTGGTCGCATGGCTGGGTGGGGAAAGTTTTTTCGGTGGGGGATGGGCTCGCGGCCTATCAGCTTGTTGGTGGGGTGATGGCCTACCAAGGCGTCGACGGGTAGCCGGCCTGAGAGGGTGACCGGCCACACTGGGACTGAGATACGGCCCAGACTCCTACGGGAGGCAGCAGTGGGGGATATTGCACAATGGGCGCAAGCCTGATGCAGCGACGCCGCGTGGGGGATGACGGCTTTCGGGTTGTAAACCTCTTTCGTCGGGGGACAAGGCTCTGCTTGGTGGTGGGGTTGAGGGTACCCGGTGAAGAAGCGCCGGCTAACTA
>GV2UCFN02GTNA8
GGTGAGTAATACGTGAGTAACCTGCCCTCTTCTTTGGGATAAGCCTTGGAAACGGGGTCTAATACTGGATATTCCTGTCTGGTCGCATGGCTGGGTGGGGAAAGTTTTTTCGGTGGGGGATGGGCTCGCGGCCTATCAGCTTGTTGGTGGGGTGATGGCCTACCAAGGCGTCGACGGGTAGCCGGCCTGAGAGGGTGACCGGCCACACTGGGACTGAGATACGGCCCAGACTCCTACGGGAGGCAGCAGTGGGGGATATTGCACAATGGGCGCAAGCCTGATGCAGCGACGCCGCGTGGGGGATGACGGCTTTCGGGTTGTAAACCTCTTTCGTCGGGGGACAAGGCTCTGCTTGGTGGTGGGGTTGAGGGTACCCGGTGAAGAAGCGCCGGCTAACTA
>GV2UCFN02HQMYM
GGTGAGTAATACGTGAGTAACCTGCCCTCTTCTTTGGGATAAGCCTTGGAAACGGGGTCTAATACTGGATATTCCTGTCTGGTCGCATGGCTGGGTGGGGAAAGTTTTTTCGGTGGGGGATGGGCTCGCGGCCTATCAGCTTGTTGGTGGGGTGATGGCCTACCAAGGCGTCGACGGGTAGCCGGCCTGAGAGGGTGACCGGCCACACTGGGACTGAGATACGGCCCAGACTCCTACGGGAGGCAGCAGTGGGGGATATTGCACAATGGGCGCAAGCCTGATGCAGCGACGCCGCGTGGGGGATGACGGCTTTCGGGTTGTAAACCTCTTTCGTCGGGGGACAAGGCTCTGCTTGGTGGTGGGGTTGAGGGTACCCGGTGAAGAAGCGCCGGCTAACTA
>GV2UCFN02HRTG1
GGTGAGTAATACGTGAGTAACCTGCCCTCTTCTTTGGGATAAGCCTTGGAAACGGGGTCTAATACTGGATATTCCTGTCTGGTCGCATGGCTGGGTGGGGAAAGTTTTTTCGGTGGGGGATGGGCTCGCGGCCTATCAGCTTGTTGGTGGGGTGATGGCCTACCAAGGCGTCGACGGGTAGCCGGCCTGAGAGGGTGACCGGCCACACTGGGACTGAGATACGGCCCAGACTCCTACGGGAGGCAGCAGTGGGGGATATTGCACAATGGGCGCAAGCCTGATGCAGCGACGCCGCGTGGGGGATGACGGCTTTCGGGTTGTAAACCTCTTTCGTCGGGGGACAAGGCTCTGCTTGGTGGTGGGGTTGAGGGTACCCGGTGAAGAAGCGCCGGCTAACTA
>GV2UCFN02HGSVH
GGTGAGTAATACGTGAGTAACCTGCCCTCTTCTTTGGGATAAGCCTTGGAAACGGGGTCTAATACTGGATATTCCTGTCTGGTCGCATGGCTGGGTGGGGAAAGTTTTTTCGGTGGGGGATGGGCTCGCGGCCTATCAGCTTGTTGGTGGGGTGATGGCCTACCAAGGCGTCGACGGGTAGCCGGCCTGAGAGGGTGACCGGCCACACTGGGACTGAGATACGGCCCAGACTCCTACGGGAGGCAGCAGTGGGGGATATTGCACAATGGGCGCAAGCCTGATGCAGCGACGCCGCGTGGGGGATGACGGCTTTCGGGTTGTAAACCTCTTTCGTCGGGGGACAAGGCTCTGCTTGGTGGTGGGGTTGAGGGTACCCGGTGAAGAAGCGCCGGCTAACTA
>GV2UCFN02JL9Y5
GGTGAGTAATACGTGAGTAACCTGCCCTCTTCTTTGGGATAAGCCTTGGAAACGGGGTCTAATACTGGATATTCCTGTCTGGTCGCATGGCTGGGTGGGGAAAGTTTTTTCGGTGGGGGATGGGCTCGCGGCCTATCAGCTTGTTGGTGGGGTGATGGCCTACCAAGGCGTCGACGGGTAGCCGGCCTGAGAGGGTGACCGGCCACACTGGGACTGAGATACGGCCCAGACTCCTACGGGAGGCAGCAGTGGGGGATATTGCACAATGGGCGCAAGCCTGATGCAGCGACGCCGCGTGGGGGATGACGGCTTTCGGGTTGTAAACCTCTTTCGTCGGGGGACAAGGCTCTGCTTGGTGGTGGGGTTGAGGGTACCCGGTGAAGAAGCGCCGGCTAACTA
>GV2UCFN02JSH0I
GGTGAGTAATACGTGAGTAACCTGCCCTCTTCTTTGGGATAAGCCTTGGAAACGGGGTCTAATACTGGATATTCCTGTCTGGTCGCATGGCTGGGTGGGGAAAGTTTTTTCGGTGGGGGATGGGCTCGCGGCCTATCAGCTTGTTGGTGGGGTGATGGCCTACCAAGGCGTCGACGGGTAGCCGGCCTGAGAGGGTGACCGGCCACACTGGGACTGAGATACGGCCCAGACTCCTACGGGAGGCAGCAGTGGGGGATATTGCACAATGGGCGCAAGCCTGATGCAGCGACGCCGCGTGGGGGATGACGGCTTTCGGGTTGTAAACCTCTTTCGTCGGGGGACAAGGCTCTGCTTGGTGGTGGGGTTGAGGGTACCCGGTGAAGAAGCGCCGGCTAACTA
>GV2UCFN02GVSAA
GGTGAGTAATACGTGAGTAACCTGCCCTCTTCTTTGGGATAAGCCTTGGAAACGGGGTCTAATACTGGATATTCCTGTCTGGTCGCATGGCTGGGTGGGGAAAGTTTTTTCGGTGGGGGATGGGCTCGCGGCCTATCAGCTTGTTGGTGGGGTGATGGCCTACCAAGGCGTCGACGGGTAGCCGGCCTGAGAGGGTGACCGGCCACACTGGGACTGAGATACGGCCCAGACTCCTACGGGAGGCAGCAGTGGGGGATATTGCACAATGGGCGCAAGCCTGATGCAGCGACGCCGCGTGGGGGATGACGGCTTTCGGGTTGTAAACCTCTTTCGTCGGGGGACAAGGCTCTGCTTGGTGGTGGGGTTGAGGGTACCCGGTGAAGAAGCGCCGGCTAACTA
>GV2UCFN02FYRZA
GGTGAGTAATACGTGAGTAACCTGCCCTCTTCTTTGGGATAAGCCTTGGAAACGGGGTCTAATACTGGATATTCCTGTCTGGTCGCATGGCTGGGTGGGGAAAGTTTTTTCGGTGGGGGATGGGCTCGCGGCCTATCAGCTTGTTGGTGGGGTGATGGCCTACCAAGGCGTCGACGGGTAGCCGGCCTGAGAGGGTGACCGGCCACACTGGGACTGAGATACGGCCCAGACTCCTACGGGAGGCAGCAGTGGGGGATATTGCACAATGGGCGCAAGCCTGATGCAGCGACGCCGCGTGGGGGATGACGGCTTTCGGGTTGTAAACCTCTTTCGTCGGGGGACAAGGCTCTGCTTGGTGGTGGGGTTGAGGGTACCCGGTGAAGAAGCGCCGGCTAACTA
>GV2UCFN02HXB6Q
GGTGAGTAATACGTGAGTAACCTGCCCTCTTCTTTGGGATAAGCCTTGGAAACGGGGTCTAATACTGGATATTCCTGTCTGGTCGCATGGCTGGGTGGGGAAAGTTTTTTCGGTGGGGGATGGGCTCGCGGCCTATCAGCTTGTTGGTGGGGTGATGGCCTACCAAGGCGTCGACGGGTAGCCGGCCTGAGAGGGTGACCGGCCACACTGGGACTGAGATACGGCCCAGACTCCTACGGGAGGCAGCAGTGGGGGATATTGCACAATGGGCGCAAGCCTGATGCAGCGACGCCGCGTGGGGGATGACGGCTTTCGGGTTGTAAACCTCTTTCGTCGGGGGACAAGGCTCTGCTTGGTGGTGGGGTTGAGGGTACCCGGTGAAGAAGCGCCGGCTAACTA
>GV2UCFN02IB2GT
GGTGAGTAATACGTGAGTAACCTGCCCTCTTCTTTGGGATAAGCCTTGGAAACGGGGTCTAATACTGGATATTCCTGTCTGGTCGCATGGCTGGGTGGGGAAAGTTTTTTCGGTGGGGGATGGGCTCGCGGCCTATCAGCTTGTTGGTGGGGTGATGGCCTACCAAGGCGTCGACGGGTAGCCGGCCTGAGAGGGTGACCGGCCACACTGGGACTGAGATACGGCCCAGACTCCTACGGGAGGCAGCAGTGGGGGATATTGCACAATGGGCGCAAGCCTGATGCAGCGACGCCGCGTGGGGGATGACGGCTTTCGGGTTGTAAACCTCTTTCGTCGGGGGACAAGGCTCTGCTTGGTGGTGGGGTTGAGGGTACCCGGTGAAGAAGCGCCGGCTAACTA
>GV2UCFN02IZ3CN
GGTGAGTAATACGTGAGTAACCTGCCCTCTTCTTTGGGATAAGCCTTGGAAACGGGGTCTAATACTGGATATTCCTGTCTGGTCGCATGGCTGGGTGGGGAAAGTTTTTTCGGTGGGGGATGGGCTCGCGGCCTATCAGCTTGTTGGTGGGGTGATGGCCTACCAAGGCGTCGACGGGTAGCCGGCCTGAGAGGGTGACCGGCCACACTGGGACTGAGATACGGCCCAGACTCCTACGGGAGGCAGCAGTGGGGGATATTGCACAATGGGCGCAAGCCTGATGCAGCGACGCCGCGTGGGGGATGACGGCTTTCGGGTTGTAAACCTCTTTCGTCGGGGGACAAGGCTCTGCTTGGTGGTGGGGTTGAGGGTACCCGGTGAAGAAGCGCCGGCTAACTA
>GV2UCFN02I00JT
GGTGAGTAATACGTGAGTAACCTGCCCTCTTCTTTGGGATAAGCCTTGGAAACGGGGTCTAATACTGGATATTCCTGTCTGGTCGCATGGCTGGGTGGGGAAAGTTTTTTCGGTGGGGGATGGGCTCGCGGCCTATCAGCTTGTTGGTGGGGTGATGGCCTACCAAGGCGTCGACGGGTAGCCGGCCTGAGAGGGTGACCGGCCACACTGGGACTGAGATACGGCCCAGACTCCTACGGGAGGCAGCAGTGGGGGATATTGCACAATGGGCGCAAGCCTGATGCAGCGACGCCGCGTGGGGGATGACGGCTTTCGGGTTGTAAACCTCTTTCGTCGGGGGACAAGGCTCTGCTTGGTGGTGGGGTTGAGGGTACCCGGTGAAGAAGCGCCGGCTAACTA
>GV2UCFN02IIPNB
GGTGAGTAATACGTGAGTAACCTGCCCTCTTCTTTGGGATAAGCCTTGGAAACGGGGTCTAATACTGGATATTCCTGTCTGGTCGCATGGCTGGGTGGGGAAAGTTTTTTCGGTGGGGGATGGGCTCGCGGCCTATCAGCTTGTTGGTGGGGTGATGGCCTACCAAGGCGTCGACGGGTAGCCGGCCTGAGAGGGTGACCGGCCACACTGGGACTGAGATACGGCCCAGACTCCTACGGGAGGCAGCAGTGGGGGATATTGCACAATGGGCGCAAGCCTGATGCAGCGACGCCGCGTGGGGGATGACGGCTTTCGGGTTGTAAACCTCTTTCGTCGGGGGACAAGGCTCTGCTTGGTGGTGGGGTTGAGGGTACCCGGTGAAGAAGCGCCGGCTAACTA
>GV2UCFN02FQATL
GGTGAGTAATACGTGAGTAACCTGCCCTCTTCTTTGGGATAAGCCTTGGAAACGGGGTCTAATACTGGATATTCCTGTCTGGTCGCATGGCTGGGTGGGGAAAGTTTTTTCGGTGGGGGATGGGCTCGCGGCCTATCAGCTTGTTGGTGGGGTGATGGCCTACCAAGGCGTCGACGGGTAGCCGGCCTGAGAGGGTGACCGGCCACACTGGGACTGAGATACGGCCCAGACTCCTACGGGAGGCAGCAGTGGGGGATATTGCACAATGGGCGCAAGCCTGATGCAGCGACGCCGCGTGGGGGATGACGGCTTTCGGGTTGTAAACCTCTTTCGTCGGGGGACAAGGCTCTGCTTGGTGGTGGGGTTGAGGGTACCCGGTGAAGAAGCGCCGGCTAACTA
>GV2UCFN02JGUSP
GGTGAGTAATACGTGAGTAACCTGCCCTCTTCTTTGGGATAAGCCTTGGAAACGGGGTCTAATACTGGATATTCCTGTCTGGTCGCATGGCTGGGTGGGGAAAGTTTTTTCGGTGGGGGATGGGCTCGCGGCCTATCAGCTTGTTGGTGGGGTGATGGCCTACCAAGGCGTCGACGGGTAGCCGGCCTGAGAGGGTGACCGGCCACACTGGGACTGAGATACGGCCCAGACTCCTACGGGAGGCAGCAGTGGGGGATATTGCACAATGGGCGCAAGCCTGATGCAGCGACGCCGCGTGGGGGATGACGGCTTTCGGGTTGTAAACCTCTTTCGTCGGGGGACAAGGCTCTGCTTGGTGGTGGGGTTGAGGGTACCCGGTGAAGAAGCGCCGGCTAACTA
>GV2UCFN02GK1DT
GGTGAGTAATACGTGAGTAACCTGCCCTCTTCTTTGGGATAAGCCTTGGAAACGGGGTCTAATACTGGATATTCCTGTCTGGTCGCATGGCTGGGTGGGGAAAGTTTTTTCGGTGGGGGATGGGCTCGCGGCCTATCAGCTTGTTGGTGGGGTGATGGCCTACCAAGGCGTCGACGGGTAGCCGGCCTGAGAGGGTGACCGGCCACACTGGGACTGAGATACGGCCCAGACTCCTACGGGAGGCAGCAGTGGGGGATATTGCACAATGGGCGCAAGCCTGATGCAGCGACGCCGCGTGGGGGATGACGGCTTTCGGGTTGTAAACCTCTTTCGTCGGGGGACAAGGCTCTGCTTGGTGGTGGGGTTGAGGGTACCCGGTGAAGAAGCGCCGGCTAACTA
>GV2UCFN02H66Y8
GGTGAGTAATACGTGAGTAACCTGCCCTCTTCTTTGGGATAAGCCTTGGAAACGGGGTCTAATACTGGATATTCCTGTCTGGTCGCATGGCTGGGTGGGGAAAGTTTTTTCGGTGGGGGATGGGCTCGCGGCCTATCAGCTTGTTGGTGGGGTGATGGCCTACCAAGGCGTCGACGGGTAGCCGGCCTGAGAGGGTGACCGGCCACACTGGGACTGAGATACGGCCCAGACTCCTACGGGAGGCAGCAGTGGGGGATATTGCACAATGGGCGCAAGCCTGATGCAGCGACGCCGCGTGGGGGATGACGGCTTTCGGGTTGTAAACCTCTTTCGTCGGGGGACAAGGCTCTGCTTGGTGGTGGGGTTGAGGGTACCCGGTGAAGAAGCGCCGGCTAACTA
>GV2UCFN02IQJE6
GGTGAGTAATACGTGAGTAACCTGCCCTCTTCTTTGGGATAAGCCTTGGAAACGGGGTCTAATACTGGATATTCCTGTCTGGTCGCATGGCTGGGTGGGGAAAGTTTTTTCGGTGGGGGATGGGCTCGCGGCCTATCAGCTTGTTGGTGGGGTGATGGCCTACCAAGGCGTCGACGGGTAGCCGGCCTGAGAGGGTGACCGGCCACACTGGGACTGAGATACGGCCCAGACTCCTACGGGAGGCAGCAGTGGGGGATATTGCACAATGGGCGCAAGCCTGATGCAGCGACGCCGCGTGGGGGATGACGGCTTTCGGGTTGTAAACCTCTTTCGTCGGGGGACAAGGCTCTGCTTGGTGGTGGGGTTGAGGGTACCCGGTGAAGAAGCGCCGGCTAACTA
>GV2UCFN02IPMJJ
GGTGAGTAATACGTGAGTAACCTGCCCTCTTCTTTGGGATAAGCCTTGGAAACGGGGTCTAATACTGGATATTCCTGTCTGGTCGCATGGCTGGGTGGGGAAAGTTTTTTCGGTGGGGGATGGGCTCGCGGCCTATCAGCTTGTTGGTGGGGTGATGGCCTACCAAGGCGTCGACGGGTAGCCGGCCTGAGAGGGTGACCGGCCACACTGGGACTGAGATACGGCCCAGACTCCTACGGGAGGCAGCAGTGGGGGATATTGCACAATGGGCGCAAGCCTGATGCAGCGACGCCGCGTGGGGGATGACGGCTTTCGGGTTGTAAACCTCTTTCGTCGGGGGACAAGGCTCTGCTTGGTGGTGGGGTTGAGGGTACCCGGTGAAGAAGCGCCGGCTAACTA
>GV2UCFN02HP34F
GGTGAGTAATACGTGAGTAACCTGCCCTCTTCTTTGGGATAAGCCTTGGAAACGGGGTCTAATACTGGATATTCCTGTCTGGTCGCATGGCTGGGTGGGGAAAGTTTTTTCGGTGGGGGATGGGCTCGCGGCCTATCAGCTTGTTGGTGGGGTGATGGCCTACCAAGGCGTCGACGGGTAGCCGGCCTGAGAGGGTGACCGGCCACACTGGGACTGAGATACGGCCCAGACTCCTACGGGAGGCAGCAGTGGGGGATATTGCACAATGGGCGCAAGCCTGATGCAGCGACGCCGCGTGGGGGATGACGGCTTTCGGGTTGTAAACCTCTTTCGTCGGGGGACAAGGCTCTGCTTGGTGGTGGGGTTGAGGGTACCCGGTGAAGAAGCGCCGGCTAACTA
>GV2UCFN02GC6GP
GGTGAGTAATACGTGAGTAACCTGCCCTCTTCTTTGGGATAAGCCTTGGAAACGGGGTCTAATACTGGATATTCCTGTCTGGTCGCATGGCTGGGTGGGGAAAGTTTTTTCGGTGGGGGATGGGCTCGCGGCCTATCAGCTTGTTGGTGGGGTGATGGCCTACCAAGGCGTCGACGGGTAGCCGGCCTGAGAGGGTGACCGGCCACACTGGGACTGAGATACGGCCCAGACTCCTACGGGAGGCAGCAGTGGGGGATATTGCACAATGGGCGCAAGCCTGATGCAGCGACGCCGCGTGGGGGATGACGGCTTTCGGGTTGTAAACCTCTTTCGTCGGGGGACAAGGCTCTGCTTGGTGGTGGGGTTGAGGGTACCCGGTGAAGAAGCGCCGGCTAACTA
>GV2UCFN02IDEWK
GGTGAGTAATACGTGAGTAACCTGCCCTCTTCTTTGGGATAAGCCTTGGAAACGGGGTCTAATACTGGATATTCCTGTCTGGTCGCATGGCTGGGTGGGGAAAGTTTTTTCGGTGGGGGATGGGCTCGCGGCCTATCAGCTTGTTGGTGGGGTGATGGCCTACCAAGGCGTCGACGGGTAGCCGGCCTGAGAGGGTGACCGGCCACACTGGGACTGAGATACGGCCCAGACTCCTACGGGAGGCAGCAGTGGGGGATATTGCACAATGGGCGCAAGCCTGATGCAGCGACGCCGCGTGGGGGATGACGGCTTTCGGGTTGTAAACCTCTTTCGTCGGGGGACAAGGCTCTGCTTGGTGGTGGGGTTGAGGGTACCCGGTGAAGAAGCGCCGGCTAACTA
>GV2UCFN02H6L9J
GGTGAGTAATACGTGAGTAACCTGCCCTCTTCTTTGGGATAAGCCTTGGAAACGGGGTCTAATACTGGATATTCCTGTCTGGTCGCATGGCTGGGTGGGGAAAGTTTTTTCGGTGGGGGATGGGCTCGCGGCCTATCAGCTTGTTGGTGGGGTGATGGCCTACCAAGGCGTCGACGGGTAGCCGGCCTGAGAGGGTGACCGGCCACACTGGGACTGAGATACGGCCCAGACTCCTACGGGAGGCAGCAGTGGGGGATATTGCACAATGGGCGCAAGCCTGATGCAGCGACGCCGCGTGGGGGATGACGGCTTTCGGGTTGTAAACCTCTTTCGTCGGGGGACAAGGCTCTGCTTGGTGGTGGGGTTGAGGGTACCCGGTGAAGAAGCGCCGGCTAACTA
>GV2UCFN02JKE9Y
GGTGAGTAATACGTGAGTAACCTGCCCTCTTCTTTGGGATAAGCCTTGGAAACGGGGTCTAATACTGGATATTCCTGTCTGGTCGCATGGCTGGGTGGGGAAAGTTTTTTCGGTGGGGGATGGGCTCGCGGCCTATCAGCTTGTTGGTGGGGTGATGGCCTACCAAGGCGTCGACGGGTAGCCGGCCTGAGAGGGTGACCGGCCACACTGGGACTGAGATACGGCCCAGACTCCTACGGGAGGCAGCAGTGGGGGATATTGCACAATGGGCGCAAGCCTGATGCAGCGACGCCGCGTGGGGGATGACGGCTTTCGGGTTGTAAACCTCTTTCGTCGGGGGACAAGGCTCTGCTTGGTGGTGGGGTTGAGGGTACCCGGTGAAGAAGCGCCGGCTAACTA
>GV2UCFN02G2HYB
GGTGAGTAATACGTGAGTAACCTGCCCTCTTCTTTGGGATAAGCCTTGGAAACGGGGTCTAATACTGGATATTCCTGTCTGGTCGCATGGCTGGGTGGGGAAAGTTTTTTCGGTGGGGGATGGGCTCGCGGCCTATCAGCTTGTTGGTGGGGTGATGGCCTACCAAGGCGTCGACGGGTAGCCGGCCTGAGAGGGTGACCGGCCACACTGGGACTGAGATACGGCCCAGACTCCTACGGGAGGCAGCAGTGGGGGATATTGCACAATGGGCGCAAGCCTGATGCAGCGACGCCGCGTGGGGGATGACGGCTTTCGGGTTGTAAACCTCTTTCGTCGGGGGACAAGGCTCTGCTTGGTGGTGGGGTTGAGGGTACCCGGTGAAGAAGCGCCGGCTAACTA
>GV2UCFN02I65SJ
GGTGAGTAATACGTGAGTAACCTGCCCTCTTCTTTGGGATAAGCCTTGGAAACGGGGTCTAATACTGGATATTCCTGTCTGGTCGCATGGCTGGGTGGGGAAAGTTTTTTCGGTGGGGGATGGGCTCGCGGCCTATCAGCTTGTTGGTGGGGTGATGGCCTACCAAGGCGTCGACGGGTAGCCGGCCTGAGAGGGTGACCGGCCACACTGGGACTGAGATACGGCCCAGACTCCTACGGGAGGCAGCAGTGGGGGATATTGCACAATGGGCGCAAGCCTGATGCAGCGACGCCGCGTGGGGGATGACGGCTTTCGGGTTGTAAACCTCTTTCGTCGGGGGACAAGGCTCTGCTTGGTGGTGGGGTTGAGGGTACCCGGTGAAGAAGCGCCGGCTAACTA
>GV2UCFN02HYE58
GGTGAGTAATACGTGAGTAACCTGCCCTCTTCTTTGGGATAAGCCTTGGAAACGGGGTCTAATACTGGATATTCCTGTCTGGTCGCATGGCTGGGTGGGGAAAGTTTTTTCGGTGGGGGATGGGCTCGCGGCCTATCAGCTTGTTGGTGGGGTGATGGCCTACCAAGGCGTCGACGGGTAGCCGGCCTGAGAGGGTGACCGGCCACACTGGGACTGAGATACGGCCCAGACTCCTACGGGAGGCAGCAGTGGGGGATATTGCACAATGGGCGCAAGCCTGATGCAGCGACGCCGCGTGGGGGATGACGGCTTTCGGGTTGTAAACCTCTTTCGTCGGGGGACAAGGCTCTGCTTGGTGGTGGGGTTGAGGGTACCCGGTGAAGAAGCGCCGGCTAACTA
>GV2UCFN02IJCC4
GGTGAGTAATACGTGAGTAACCTGCCCTCTTCTTTGGGATAAGCCTTGGAAACGGGGTCTAATACTGGATATTCCTGTCTGGTCGCATGGCTGGGTGGGGAAAGTTTTTTCGGTGGGGGATGGGCTCGCGGCCTATCAGCTTGTTGGTGGGGTGATGGCCTACCAAGGCGTCGACGGGTAGCCGGCCTGAGAGGGTGACCGGCCACACTGGGACTGAGATACGGCCCAGACTCCTACGGGAGGCAGCAGTGGGGGATATTGCACAATGGGCGCAAGCCTGATGCAGCGACGCCGCGTGGGGGATGACGGCTTTCGGGTTGTAAACCTCTTTCGTCGGGGGACAAGGCTCTGCTTGGTGGTGGGGTTGAGGGTACCCGGTGAAGAAGCGCCGGCTAACTA
>GV2UCFN02G0QLE
GGTGAGTAATACGTGAGTAACCTGCCCTCTTCTTTGGGATAAGCCTTGGAAACGGGGTCTAATACTGGATATTCCTGTCTGGTCGCATGGCTGGGTGGGGAAAGTTTTTTCGGTGGGGGATGGGCTCGCGGCCTATCAGCTTGTTGGTGGGGTGATGGCCTACCAAGGCGTCGACGGGTAGCCGGCCTGAGAGGGTGACCGGCCACACTGGGACTGAGATACGGCCCAGACTCCTACGGGAGGCAGCAGTGGGGGATATTGCACAATGGGCGCAAGCCTGATGCAGCGACGCCGCGTGGGGGATGACGGCTTTCGGGTTGTAAACCTCTTTCGTCGGGGGACAAGGCTCTGCTTGGTGGTGGGGTTGAGGGTACCCGGTGAAGAAGCGCCGGCTAACTA
>GV2UCFN02HNOQ8
GGTGAGTAATACGTGAGTAACCTGCCCTCTTCTTTGGGATAAGCCTTGGAAACGGGGTCTAATACTGGATATTCCTGTCTGGTCGCATGGCTGGGTGGGGAAAGTTTTTTCGGTGGGGGATGGGCTCGCGGCCTATCAGCTTGTTGGTGGGGTGATGGCCTACCAAGGCGTCGACGGGTAGCCGGCCTGAGAGGGTGACCGGCCACACTGGGACTGAGATACGGCCCAGACTCCTACGGGAGGCAGCAGTGGGGGATATTGCACAATGGGCGCAAGCCTGATGCAGCGACGCCGCGTGGGGGATGACGGCTTTCGGGTTGTAAACCTCTTTCGTCGGGGGACAAGGCTCTGCTTGGTGGTGGGGTTGAGGGTACCCGGTGAAGAAGCGCCGGCTAACTA
>GV2UCFN02GET0O
GGTGAGTAATACGTGAGTAACCTGCCCTCTTCTTTGGGATAAGCCTTGGAAACGGGGTCTAATACTGGATATTCCTGTCTGGTCGCATGGCTGGGTGGGGAAAGTTTTTTCGGTGGGGGATGGGCTCGCGGCCTATCAGCTTGTTGGTGGGGTGATGGCCTACCAAGGCGTCGACGGGTAGCCGGCCTGAGAGGGTGACCGGCCACACTGGGACTGAGATACGGCCCAGACTCCTACGGGAGGCAGCAGTGGGGGATATTGCACAATGGGCGCAAGCCTGATGCAGCGACGCCGCGTGGGGGATGACGGCTTTCGGGTTGTAAACCTCTTTCGTCGGGGGACAAGGCTCTGCTTGGTGGTGGGGTTGAGGGTACCCGGTGAAGAAGCGCCGGCTAACTA
>GV2UCFN02HUOUB
GGTGAGTAATACGTGAGTAACCTGCCCTCTTCTTTGGGATAAGCCTTGGAAACGGGGTCTAATACTGGATATTCCTGTCTGGTCGCATGGCTGGGTGGGGAAAGTTTTTTCGGTGGGGGATGGGCTCGCGGCCTATCAGCTTGTTGGTGGGGTGATGGCCTACCAAGGCGTCGACGGGTAGCCGGCCTGAGAGGGTGACCGGCCACACTGGGACTGAGATACGGCCCAGACTCCTACGGGAGGCAGCAGTGGGGGATATTGCACAATGGGCGCAAGCCTGATGCAGCGACGCCGCGTGGGGGATGACGGCTTTCGGGTTGTAAACCTCTTTCGTCGGGGGACAAGGCTCTGCTTGGTGGTGGGGTTGAGGGTACCCGGTGAAGAAGCGCCGGCTAACTA
>GV2UCFN02G78QQ
GGTGAGTAATACGTGAGTAACCTGCCCTCTTCTTTGGGATAAGCCTTGGAAACGGGGTCTAATACTGGATATTCCTGTCTGGTCGCATGGCTGGGTGGGGAAAGTTTTTTCGGTGGGGGATGGGCTCGCGGCCTATCAGCTTGTTGGTGGGGTGATGGCCTACCAAGGCGTCGACGGGTAGCCGGCCTGAGAGGGTGACCGGCCACACTGGGACTGAGATACGGCCCAGACTCCTACGGGAGGCAGCAGTGGGGGATATTGCACAATGGGCGCAAGCCTGATGCAGCGACGCCGCGTGGGGGATGACGGCTTTCGGGTTGTAAACCTCTTTCGTCGGGGGACAAGGCTCTGCTTGGTGGTGGGGTTGAGGGTACCCGGTGAAGAAGCGCCGGCTAACTA
>GV2UCFN02HB2F2
GGTGAGTAATACGTGAGTAACCTGCCCTCTTCTTTGGGATAAGCCTTGGAAACGGGGTCTAATACTGGATATTCCTGTCTGGTCGCATGGCTGGGTGGGGAAAGTTTTTTCGGTGGGGGATGGGCTCGCGGCCTATCAGCTTGTTGGTGGGGTGATGGCCTACCAAGGCGTCGACGGGTAGCCGGCCTGAGAGGGTGACCGGCCACACTGGGACTGAGATACGGCCCAGACTCCTACGGGAGGCAGCAGTGGGGGATATTGCACAATGGGCGCAAGCCTGATGCAGCGACGCCGCGTGGGGGATGACGGCTTTCGGGTTGTAAACCTCTTTCGTCGGGGGACAAGGCTCTGCTTGGTGGTGGGGTTGAGGGTACCCGGTGAAGAAGCGCCGGCTAACTA
>GV2UCFN02IZHB7
GGTGAGTAATACGTGAGTAACCTGCCCTCTTCTTTGGGATAAGCCTTGGAAACGGGGTCTAATACTGGATATTCCTGTCTGGTCGCATGGCTGGGTGGGGAAAGTTTTTTCGGTGGGGGATGGGCTCGCGGCCTATCAGCTTGTTGGTGGGGTGATGGCCTACCAAGGCGTCGACGGGTAGCCGGCCTGAGAGGGTGACCGGCCACACTGGGACTGAGATACGGCCCAGACTCCTACGGGAGGCAGCAGTGGGGGATATTGCACAATGGGCGCAAGCCTGATGCAGCGACGCCGCGTGGGGGATGACGGCTTTCGGGTTGTAAACCTCTTTCGTCGGGGGACAAGGCTCTGCTTGGTGGTGGGGTTGAGGGTACCCGGTGAAGAAGCGCCGGCTAACTA
>GV2UCFN02F76QO
GGTGAGTAATACGTGAGTAACCTGCCCTCTTCTTTGGGATAAGCCTTGGAAACGGGGTCTAATACTGGATATTCCTGTCTGGTCGCATGGCTGGGTGGGGAAAGTTTTTTCGGTGGGGGATGGGCTCGCGGCCTATCAGCTTGTTGGTGGGGTGATGGCCTACCAAGGCGTCGACGGGTAGCCGGCCTGAGAGGGTGACCGGCCACACTGGGACTGAGATACGGCCCAGACTCCTACGGGAGGCAGCAGTGGGGGATATTGCACAATGGGCGCAAGCCTGATGCAGCGACGCCGCGTGGGGGATGACGGCTTTCGGGTTGTAAACCTCTTTCGTCGGGGGACAAGGCTCTGCTTGGTGGTGGGGTTGAGGGTACCCGGTGAAGAAGCGCCGGCTAACTA
>GV2UCFN02GBH6I
GGTGAGTAATACGTGAGTAACCTGCCCTCTTCTTTGGGATAAGCCTTGGAAACGGGGTCTAATACTGGATATTCCTGTCTGGTCGCATGGCTGGGTGGGGAAAGTTTTTTCGGTGGGGGATGGGCTCGCGGCCTATCAGCTTGTTGGTGGGGTGATGGCCTACCAAGGCGTCGACGGGTAGCCGGCCTGAGAGGGTGACCGGCCACACTGGGACTGAGATACGGCCCAGACTCCTACGGGAGGCAGCAGTGGGGGATATTGCACAATGGGCGCAAGCCTGATGCAGCGACGCCGCGTGGGGGATGACGGCTTTCGGGTTGTAAACCTCTTTCGTCGGGGGACAAGGCTCTGCTTGGTGGTGGGGTTGAGGGTACCCGGTGAAGAAGCGCCGGCTAACTA
>GV2UCFN02IUAZI
GGTGAGTAATACGTGAGTAACCTGCCCTCTTCTTTGGGATAAGCCTTGGAAACGGGGTCTAATACTGGATATTCCTGTCTGGTCGCATGGCTGGGTGGGGAAAGTTTTTTCGGTGGGGGATGGGCTCGCGGCCTATCAGCTTGTTGGTGGGGTGATGGCCTACCAAGGCGTCGACGGGTAGCCGGCCTGAGAGGGTGACCGGCCACACTGGGACTGAGATACGGCCCAGACTCCTACGGGAGGCAGCAGTGGGGGATATTGCACAATGGGCGCAAGCCTGATGCAGCGACGCCGCGTGGGGGATGACGGCTTTCGGGTTGTAAACCTCTTTCGTCGGGGGACAAGGCTCTGCTTGGTGGTGGGGTTGAGGGTACCCGGTGAAGAAGCGCCGGCTAACTA
>GV2UCFN02INL9F
GGTGAGTAATACGTGAGTAACCTGCCCTCTTCTTTGGGATAAGCCTTGGAAACGGGGTCTAATACTGGATATTCCTGTCTGGTCGCATGGCTGGGTGGGGAAAGTTTTTTCGGTGGGGGATGGGCTCGCGGCCTATCAGCTTGTTGGTGGGGTGATGGCCTACCAAGGCGTCGACGGGTAGCCGGCCTGAGAGGGTGACCGGCCACACTGGGACTGAGATACGGCCCAGACTCCTACGGGAGGCAGCAGTGGGGGATATTGCACAATGGGCGCAAGCCTGATGCAGCGACGCCGCGTGGGGGATGACGGCTTTCGGGTTGTAAACCTCTTTCGTCGGGGGACAAGGCTCTGCTTGGTGGTGGGGTTGAGGGTACCCGGTGAAGAAGCGCCGGCTAACTA
>GV2UCFN02G5HPD
GGTGAGTAATACGTGAGTAACCTGCCCTCTTCTTTGGGATAAGCCTTGGAAACGGGGTCTAATACTGGATATTCCTGTCTGGTCGCATGGCTGGGTGGGGAAAGTTTTTTCGGTGGGGGATGGGCTCGCGGCCTATCAGCTTGTTGGTGGGGTGATGGCCTACCAAGGCGTCGACGGGTAGCCGGCCTGAGAGGGTGACCGGCCACACTGGGACTGAGATACGGCCCAGACTCCTACGGGAGGCAGCAGTGGGGGATATTGCACAATGGGCGCAAGCCTGATGCAGCGACGCCGCGTGGGGGATGACGGCTTTCGGGTTGTAAACCTCTTTCGTCGGGGGACAAGGCTCTGCTTGGTGGTGGGGTTGAGGGTACCCGGTGAAGAAGCGCCGGCTAACTA
>GV2UCFN02GO3KU
GGTGAGTAATACGTGAGTAACCTGCCCTCTTCTTTGGGATAAGCCTTGGAAACGGGGTCTAATACTGGATATTCCTGTCTGGTCGCATGGCTGGGTGGGGAAAGTTTTTTCGGTGGGGGATGGGCTCGCGGCCTATCAGCTTGTTGGTGGGGTGATGGCCTACCAAGGCGTCGACGGGTAGCCGGCCTGAGAGGGTGACCGGCCACACTGGGACTGAGATACGGCCCAGACTCCTACGGGAGGCAGCAGTGGGGGATATTGCACAATGGGCGCAAGCCTGATGCAGCGACGCCGCGTGGGGGATGACGGCTTTCGGGTTGTAAACCTCTTTCGTCGGGGGACAAGGCTCTGCTTGGTGGTGGGGTTGAGGGTACCCGGTGAAGAAGCGCCGGCTAACTA
>GV2UCFN02GPV56
GGTGAGTAATACGTGAGTAACCTGCCCTCTTCTTTGGGATAAGCCTTGGAAACGGGGTCTAATACTGGATATTCCTGTCTGGTCGCATGGCTGGGTGGGGAAAGTTTTTTCGGTGGGGGATGGGCTCGCGGCCTATCAGCTTGTTGGTGGGGTGATGGCCTACCAAGGCGTCGACGGGTAGCCGGCCTGAGAGGGTGACCGGCCACACTGGGACTGAGATACGGCCCAGACTCCTACGGGAGGCAGCAGTGGGGGATATTGCACAATGGGCGCAAGCCTGATGCAGCGACGCCGCGTGGGGGATGACGGCTTTCGGGTTGTAAACCTCTTTCGTCGGGGGACAAGGCTCTGCTTGGTGGTGGGGTTGAGGGTACCCGGTGAAGAAGCGCCGGCTAACTA
>GV2UCFN02FFXEZ
GGTGAGTAATACGTGAGTAACCTGCCCTCTTCTTTGGGATAAGCCTTGGAAACGGGGTCTAATACTGGATATTCCTGTCTGGTCGCATGGCTGGGTGGGGAAAGTTTTTTCGGTGGGGGATGGGCTCGCGGCCTATCAGCTTGTTGGTGGGGTGATGGCCTACCAAGGCGTCGACGGGTAGCCGGCCTGAGAGGGTGACCGGCCACACTGGGACTGAGATACGGCCCAGACTCCTACGGGAGGCAGCAGTGGGGGATATTGCACAATGGGCGCAAGCCTGATGCAGCGACGCCGCGTGGGGGATGACGGCTTTCGGGTTGTAAACCTCTTTCGTCGGGGGACAAGGCTCTGCTTGGTGGTGGGGTTGAGGGTACCCGGTGAAGAAGCGCCGGCTAACTA
>GV2UCFN02JHK0E
GGTGAGTAATACGTGAGTAACCTGCCCTCTTCTTTGGGATAAGCCTTGGAAACGGGGTCTAATACTGGATATTCCTGTCTGGTCGCATGGCTGGGTGGGGAAAGTTTTTTCGGTGGGGGATGGGCTCGCGGCCTATCAGCTTGTTGGTGGGGTGATGGCCTACCAAGGCGTCGACGGGTAGCCGGCCTGAGAGGGTGACCGGCCACACTGGGACTGAGATACGGCCCAGACTCCTACGGGAGGCAGCAGTGGGGGATATTGCACAATGGGCGCAAGCCTGATGCAGCGACGCCGCGTGGGGGATGACGGCTTTCGGGTTGTAAACCTCTTTCGTCGGGGGACAAGGCTCTGCTTGGTGGTGGGGTTGAGGGTACCCGGTGAAGAAGCGCCGGCTAACTA
>GV2UCFN02GGEW7
GGTGAGTAATACGTGAGTAACCTGCCCTCTTCTTTGGGATAAGCCTTGGAAACGGGGTCTAATACTGGATATTCCTGTCTGGTCGCATGGCTGGGTGGGGAAAGTTTTTTCGGTGGGGGATGGGCTCGCGGCCTATCAGCTTGTTGGTGGGGTGATGGCCTACCAAGGCGTCGACGGGTAGCCGGCCTGAGAGGGTGACCGGCCACACTGGGACTGAGATACGGCCCAGACTCCTACGGGAGGCAGCAGTGGGGGATATTGCACAATGGGCGCAAGCCTGATGCAGCGACGCCGCGTGGGGGATGACGGCTTTCGGGTTGTAAACCTCTTTCGTCGGGGGACAAGGCTCTGCTTGGTGGTGGGGTTGAGGGTACCCGGTGAAGAAGCGCCGGCTAACTA
>GV2UCFN02JFO0M
GGTGAGTAATACGTGAGTAACCTGCCCTCTTCTTTGGGATAAGCCTTGGAAACGGGGTCTAATACTGGATATTCCTGTCTGGTCGCATGGCTGGGTGGGGAAAGTTTTTTCGGTGGGGGATGGGCTCGCGGCCTATCAGCTTGTTGGTGGGGTGATGGCCTACCAAGGCGTCGACGGGTAGCCGGCCTGAGAGGGTGACCGGCCACACTGGGACTGAGATACGGCCCAGACTCCTACGGGAGGCAGCAGTGGGGGATATTGCACAATGGGCGCAAGCCTGATGCAGCGACGCCGCGTGGGGGATGACGGCTTTCGGGTTGTAAACCTCTTTCGTCGGGGGACAAGGCTCTGCTTGGTGGTGGGGTTGAGGGTACCCGGTGAAGAAGCGCCGGCTAACTA
>GV2UCFN02GOVDT
GGTGAGTAATACGTGAGTAACCTGCCCTCTTCTTTGGGATAAGCCTTGGAAACGGGGTCTAATACTGGATATTCCTGTCTGGTCGCATGGCTGGGTGGGGAAAGTTTTTTCGGTGGGGGATGGGCTCGCGGCCTATCAGCTTGTTGGTGGGGTGATGGCCTACCAAGGCGTCGACGGGTAGCCGGCCTGAGAGGGTGACCGGCCACACTGGGACTGAGATACGGCCCAGACTCCTACGGGAGGCAGCAGTGGGGGATATTGCACAATGGGCGCAAGCCTGATGCAGCGACGCCGCGTGGGGGATGACGGCTTTCGGGTTGTAAACCTCTTTCGTCGGGGGACAAGGCTCTGCTTGGTGGTGGGGTTGAGGGTACCCGGTGAAGAAGCGCCGGCTAACTA
>GV2UCFN02GPVLB
GGTGAGTAATACGTGAGTAACCTGCCCTCTTCTTTGGGATAAGCCTTGGAAACGGGGTCTAATACTGGATATTCCTGTCTGGTCGCATGGCTGGGTGGGGAAAGTTTTTTCGGTGGGGGATGGGCTCGCGGCCTATCAGCTTGTTGGTGGGGTGATGGCCTACCAAGGCGTCGACGGGTAGCCGGCCTGAGAGGGTGACCGGCCACACTGGGACTGAGATACGGCCCAGACTCCTACGGGAGGCAGCAGTGGGGGATATTGCACAATGGGCGCAAGCCTGATGCAGCGACGCCGCGTGGGGGATGACGGCTTTCGGGTTGTAAACCTCTTTCGTCGGGGGACAAGGCTCTGCTTGGTGGTGGGGTTGAGGGTACCCGGTGAAGAAGCGCCGGCTAACTA
>GV2UCFN02HPHMG
GGTGAGTAATACGTGAGTAACCTGCCCTCTTCTTTGGGATAAGCCTTGGAAACGGGGTCTAATACTGGATATTCCTGTCTGGTCGCATGGCTGGGTGGGGAAAGTTTTTTCGGTGGGGGATGGGCTCGCGGCCTATCAGCTTGTTGGTGGGGTGATGGCCTACCAAGGCGTCGACGGGTAGCCGGCCTGAGAGGGTGACCGGCCACACTGGGACTGAGATACGGCCCAGACTCCTACGGGAGGCAGCAGTGGGGGATATTGCACAATGGGCGCAAGCCTGATGCAGCGACGCCGCGTGGGGGATGACGGCTTTCGGGTTGTAAACCTCTTTCGTCGGGGGACAAGGCTCTGCTTGGTGGTGGGGTTGAGGGTACCCGGTGAAGAAGCGCCGGCTAACTA
>GV2UCFN02F6TXY
GGTGAGTAATACGTGAGTAACCTGCCCTCTTCTTTGGGATAAGCCTTGGAAACGGGGTCTAATACTGGATATTCCTGTCTGGTCGCATGGCTGGGTGGGGAAAGTTTTTTCGGTGGGGGATGGGCTCGCGGCCTATCAGCTTGTTGGTGGGGTGATGGCCTACCAAGGCGTCGACGGGTAGCCGGCCTGAGAGGGTGACCGGCCACACTGGGACTGAGATACGGCCCAGACTCCTACGGGAGGCAGCAGTGGGGGATATTGCACAATGGGCGCAAGCCTGATGCAGCGACGCCGCGTGGGGGATGACGGCTTTCGGGTTGTAAACCTCTTTCGTCGGGGGACAAGGCTCTGCTTGGTGGTGGGGTTGAGGGTACCCGGTGAAGAAGCGCCGGCTAACTA
>GV2UCFN02I5D10
GGTGAGTAATACGTGAGTAACCTGCCCTCTTCTTTGGGATAAGCCTTGGAAACGGGGTCTAATACTGGATATTCCTGTCTGGTCGCATGGCTGGGTGGGGAAAGTTTTTTCGGTGGGGGATGGGCTCGCGGCCTATCAGCTTGTTGGTGGGGTGATGGCCTACCAAGGCGTCGACGGGTAGCCGGCCTGAGAGGGTGACCGGCCACACTGGGACTGAGATACGGCCCAGACTCCTACGGGAGGCAGCAGTGGGGGATATTGCACAATGGGCGCAAGCCTGATGCAGCGACGCCGCGTGGGGGATGACGGCTTTCGGGTTGTAAACCTCTTTCGTCGGGGGACAAGGCTCTGCTTGGTGGTGGGGTTGAGGGTACCCGGTGAAGAAGCGCCGGCTAACTA
>GV2UCFN02F3VEL
GGTGAGTAATACGTGAGTAACCTGCCCTCTTCTTTGGGATAAGCCTTGGAAACGGGGTCTAATACTGGATATTCCTGTCTGGTCGCATGGCTGGGTGGGGAAAGTTTTTTCGGTGGGGGATGGGCTCGCGGCCTATCAGCTTGTTGGTGGGGTGATGGCCTACCAAGGCGTCGACGGGTAGCCGGCCTGAGAGGGTGACCGGCCACACTGGGACTGAGATACGGCCCAGACTCCTACGGGAGGCAGCAGTGGGGGATATTGCACAATGGGCGCAAGCCTGATGCAGCGACGCCGCGTGGGGGATGACGGCTTTCGGGTTGTAAACCTCTTTCGTCGGGGGACAAGGCTCTGCTTGGTGGTGGGGTTGAGGGTACCCGGTGAAGAAGCGCCGGCTAACTA
>GV2UCFN02GTKUH
GGTGAGTAATACGTGAGTAACCTGCCCTCTTCTTTGGGATAAGCCTTGGAAACGGGGTCTAATACTGGATATTCCTGTCTGGTCGCATGGCTGGGTGGGGAAAGTTTTTTCGGTGGGGGATGGGCTCGCGGCCTATCAGCTTGTTGGTGGGGTGATGGCCTACCAAGGCGTCGACGGGTAGCCGGCCTGAGAGGGTGACCGGCCACACTGGGACTGAGATACGGCCCAGACTCCTACGGGAGGCAGCAGTGGGGGATATTGCACAATGGGCGCAAGCCTGATGCAGCGACGCCGCGTGGGGGATGACGGCTTTCGGGTTGTAAACCTCTTTCGTCGGGGGACAAGGCTCTGCTTGGTGGTGGGGTTGAGGGTACCCGGTGAAGAAGCGCCGGCTAACTA
>GV2UCFN02GXIBW
GGTGAGTAATACGTGAGTAACCTGCCCTCTTCTTTGGGATAAGCCTTGGAAACGGGGTCTAATACTGGATATTCCTGTCTGGTCGCATGGCTGGGTGGGGAAAGTTTTTTCGGTGGGGGATGGGCTCGCGGCCTATCAGCTTGTTGGTGGGGTGATGGCCTACCAAGGCGTCGACGGGTAGCCGGCCTGAGAGGGTGACCGGCCACACTGGGACTGAGATACGGCCCAGACTCCTACGGGAGGCAGCAGTGGGGGATATTGCACAATGGGCGCAAGCCTGATGCAGCGACGCCGCGTGGGGGATGACGGCTTTCGGGTTGTAAACCTCTTTCGTCGGGGGACAAGGCTCTGCTTGGTGGTGGGGTTGAGGGTACCCGGTGAAGAAGCGCCGGCTAACTA
>GV2UCFN02G9DGK
GGTGAGTAATACGTGAGTAACCTGCCCTCTTCTTTGGGATAAGCCTTGGAAACGGGGTCTAATACTGGATATTCCTGTCTGGTCGCATGGCTGGGTGGGGAAAGTTTTTTCGGTGGGGGATGGGCTCGCGGCCTATCAGCTTGTTGGTGGGGTGATGGCCTACCAAGGCGTCGACGGGTAGCCGGCCTGAGAGGGTGACCGGCCACACTGGGACTGAGATACGGCCCAGACTCCTACGGGAGGCAGCAGTGGGGGATATTGCACAATGGGCGCAAGCCTGATGCAGCGACGCCGCGTGGGGGATGACGGCTTTCGGGTTGTAAACCTCTTTCGTCGGGGGACAAGGCTCTGCTTGGTGGTGGGGTTGAGGGTACCCGGTGAAGAAGCGCCGGCTAACTA
>GV2UCFN02FF9G1
GGTGAGTAATACGTGAGTAACCTGCCCTCTTCTTTGGGATAAGCCTTGGAAACGGGGTCTAATACTGGATATTCCTGTCTGGTCGCATGGCTGGGTGGGGAAAGTTTTTTCGGTGGGGGATGGGCTCGCGGCCTATCAGCTTGTTGGTGGGGTGATGGCCTACCAAGGCGTCGACGGGTAGCCGGCCTGAGAGGGTGACCGGCCACACTGGGACTGAGATACGGCCCAGACTCCTACGGGAGGCAGCAGTGGGGGATATTGCACAATGGGCGCAAGCCTGATGCAGCGACGCCGCGTGGGGGATGACGGCTTTCGGGTTGTAAACCTCTTTCGTCGGGGGACAAGGCTCTGCTTGGTGGTGGGGTTGAGGGTACCCGGTGAAGAAGCGCCGGCTAACTA
>GV2UCFN02IH43Y
GGTGAGTAATACGTGAGTAACCTGCCCTCTTCTTTGGGATAAGCCTTGGAAACGGGGTCTAATACTGGATATTCCTGTCTGGTCGCATGGCTGGGTGGGGAAAGTTTTTTCGGTGGGGGATGGGCTCGCGGCCTATCAGCTTGTTGGTGGGGTGATGGCCTACCAAGGCGTCGACGGGTAGCCGGCCTGAGAGGGTGACCGGCCACACTGGGACTGAGATACGGCCCAGACTCCTACGGGAGGCAGCAGTGGGGGATATTGCACAATGGGCGCAAGCCTGATGCAGCGACGCCGCGTGGGGGATGACGGCTTTCGGGTTGTAAACCTCTTTCGTCGGGGGACAAGGCTCTGCTTGGTGGTGGGGTTGAGGGTACCCGGTGAAGAAGCGCCGGCTAACTA
>GV2UCFN02IIY1U
GGTGAGTAATACGTGAGTAACCTGCCCTCTTCTTTGGGATAAGCCTTGGAAACGGGGTCTAATACTGGATATTCCTGTCTGGTCGCATGGCTGGGTGGGGAAAGTTTTTTCGGTGGGGGATGGGCTCGCGGCCTATCAGCTTGTTGGTGGGGTGATGGCCTACCAAGGCGTCGACGGGTAGCCGGCCTGAGAGGGTGACCGGCCACACTGGGACTGAGATACGGCCCAGACTCCTACGGGAGGCAGCAGTGGGGGATATTGCACAATGGGCGCAAGCCTGATGCAGCGACGCCGCGTGGGGGATGACGGCTTTCGGGTTGTAAACCTCTTTCGTCGGGGGACAAGGCTCTGCTTGGTGGTGGGGTTGAGGGTACCCGGTGAAGAAGCGCCGGCTAACTA
>GV2UCFN02F8EBL
GGTGAGTAATACGTGAGTAACCTGCCCTCTTCTTTGGGATAAGCCTTGGAAACGGGGTCTAATACTGGATATTCCTGTCTGGTCGCATGGCTGGGTGGGGAAAGTTTTTTCGGTGGGGGATGGGCTCGCGGCCTATCAGCTTGTTGGTGGGGTGATGGCCTACCAAGGCGTCGACGGGTAGCCGGCCTGAGAGGGTGACCGGCCACACTGGGACTGAGATACGGCCCAGACTCCTACGGGAGGCAGCAGTGGGGGATATTGCACAATGGGCGCAAGCCTGATGCAGCGACGCCGCGTGGGGGATGACGGCTTTCGGGTTGTAAACCTCTTTCGTCGGGGGACAAGGCTCTGCTTGGTGGTGGGGTTGAGGGTACCCGGTGAAGAAGCGCCGGCTAACTA
>G3BZQ8102GGX9B
GGTGAGTAATACGTGAGTAACCTGCCCTCTTCTTTGGGATAAGCCTTGGAAACGGGGTCTAATACTGGATATTCCTGTCTGGTCGCATGGCTGGGTGGGGAAAGTTTTTTCGGTGGGGGATGGGCTCGCGGCCTATCAGCTTGTTGGTGGGGTGATGGCCTACCAAGGCGTCGACGGGTAGCCGGCCTGAGAGGGTGACCGGCCACACTGGGACTGAGATACGGCCCAGACTCCTACGGGAGGCAGCAGTGGGGGATATTGCACAATGGGCGCAAGCCTGATGCAGCGACGCCGCGTGGGGGATGACGGCTTTCGGGTTGTAAACCTCTTTCGTCGGGGGACAAGGCTCTGCTTGGTGGTGGGGTTGAGGGTACCCGGTGAAGAAGCGCCGGCTAACTA
>G3BZQ8102G2JZL
GGTGAGTAATACGTGAGTAACCTGCCCTCTTCTTTGGGATAAGCCTTGGAAACGGGGTCTAATACTGGATATTCCTGTCTGGTCGCATGGCTGGGTGGGGAAAGTTTTTTCGGTGGGGGATGGGCTCGCGGCCTATCAGCTTGTTGGTGGGGTGATGGCCTACCAAGGCGTCGACGGGTAGCCGGCCTGAGAGGGTGACCGGCCACACTGGGACTGAGATACGGCCCAGACTCCTACGGGAGGCAGCAGTGGGGGATATTGCACAATGGGCGCAAGCCTGATGCAGCGACGCCGCGTGGGGGATGACGGCTTTCGGGTTGTAAACCTCTTTCGTCGGGGGACAAGGCTCTGCTTGGTGGTGGGGTTGAGGGTACCCGGTGAAGAAGCGCCGGCTAACTA
>G3BZQ8102J0GCF
GGTGAGTAATACGTGAGTAACCTGCCCTCTTCTTTGGGATAAGCCTTGGAAACGGGGTCTAATACTGGATATTCCTGTCTGGTCGCATGGCTGGGTGGGGAAAGTTTTTTCGGTGGGGGATGGGCTCGCGGCCTATCAGCTTGTTGGTGGGGTGATGGCCTACCAAGGCGTCGACGGGTAGCCGGCCTGAGAGGGTGACCGGCCACACTGGGACTGAGATACGGCCCAGACTCCTACGGGAGGCAGCAGTGGGGGATATTGCACAATGGGCGCAAGCCTGATGCAGCGACGCCGCGTGGGGGATGACGGCTTTCGGGTTGTAAACCTCTTTCGTCGGGGGACAAGGCTCTGCTTGGTGGTGGGGTTGAGGGTACCCGGTGAAGAAGCGCCGGCTAACTA
>G3BZQ8102IWQI8
GGTGAGTAATACGTGAGTAACCTGCCCTCTTCTTTGGGATAAGCCTTGGAAACGGGGTCTAATACTGGATATTCCTGTCTGGTCGCATGGCTGGGTGGGGAAAGTTTTTTCGGTGGGGGATGGGCTCGCGGCCTATCAGCTTGTTGGTGGGGTGATGGCCTACCAAGGCGTCGACGGGTAGCCGGCCTGAGAGGGTGACCGGCCACACTGGGACTGAGATACGGCCCAGACTCCTACGGGAGGCAGCAGTGGGGGATATTGCACAATGGGCGCAAGCCTGATGCAGCGACGCCGCGTGGGGGATGACGGCTTTCGGGTTGTAAACCTCTTTCGTCGGGGGACAAGGCTCTGCTTGGTGGTGGGGTTGAGGGTACCCGGTGAAGAAGCGCCGGCTAACTA
>G3BZQ8102F3YKD
GGTGAGTAATACGTGAGTAACCTGCCCTCTTCTTTGGGATAAGCCTTGGAAACGGGGTCTAATACTGGATATTCCTGTCTGGTCGCATGGCTGGGTGGGGAAAGTTTTTTCGGTGGGGGATGGGCTCGCGGCCTATCAGCTTGTTGGTGGGGTGATGGCCTACCAAGGCGTCGACGGGTAGCCGGCCTGAGAGGGTGACCGGCCACACTGGGACTGAGATACGGCCCAGACTCCTACGGGAGGCAGCAGTGGGGGATATTGCACAATGGGCGCAAGCCTGATGCAGCGACGCCGCGTGGGGGATGACGGCTTTCGGGTTGTAAACCTCTTTCGTCGGGGGACAAGGCTCTGCTTGGTGGTGGGGTTGAGGGTACCCGGTGAAGAAGCGCCGGCTAACTA
>G3BZQ8102I8TCH
GGTGAGTAATACGTGAGTAACCTGCCCTCTTCTTTGGGATAAGCCTTGGAAACGGGGTCTAATACTGGATATTCCTGTCTGGTCGCATGGCTGGGTGGGGAAAGTTTTTTCGGTGGGGGATGGGCTCGCGGCCTATCAGCTTGTTGGTGGGGTGATGGCCTACCAAGGCGTCGACGGGTAGCCGGCCTGAGAGGGTGACCGGCCACACTGGGACTGAGATACGGCCCAGACTCCTACGGGAGGCAGCAGTGGGGGATATTGCACAATGGGCGCAAGCCTGATGCAGCGACGCCGCGTGGGGGATGACGGCTTTCGGGTTGTAAACCTCTTTCGTCGGGGGACAAGGCTCTGCTTGGTGGTGGGGTTGAGGGTACCCGGTGAAGAAGCGCCGGCTAACTA
>G3BZQ8102I04FD
GGTGAGTAATACGTGAGTAACCTGCCCTCTTCTTTGGGATAAGCCTTGGAAACGGGGTCTAATACTGGATATTCCTGTCTGGTCGCATGGCTGGGTGGGGAAAGTTTTTTCGGTGGGGGATGGGCTCGCGGCCTATCAGCTTGTTGGTGGGGTGATGGCCTACCAAGGCGTCGACGGGTAGCCGGCCTGAGAGGGTGACCGGCCACACTGGGACTGAGATACGGCCCAGACTCCTACGGGAGGCAGCAGTGGGGGATATTGCACAATGGGCGCAAGCCTGATGCAGCGACGCCGCGTGGGGGATGACGGCTTTCGGGTTGTAAACCTCTTTCGTCGGGGGACAAGGCTCTGCTTGGTGGTGGGGTTGAGGGTACCCGGTGAAGAAGCGCCGGCTAACTA
>G3BZQ8102JY7K4
GGTGAGTAATACGTGAGTAACCTGCCCTCTTCTTTGGGATAAGCCTTGGAAACGGGGTCTAATACTGGATATTCCTGTCTGGTCGCATGGCTGGGTGGGGAAAGTTTTTTCGGTGGGGGATGGGCTCGCGGCCTATCAGCTTGTTGGTGGGGTGATGGCCTACCAAGGCGTCGACGGGTAGCCGGCCTGAGAGGGTGACCGGCCACACTGGGACTGAGATACGGCCCAGACTCCTACGGGAGGCAGCAGTGGGGGATATTGCACAATGGGCGCAAGCCTGATGCAGCGACGCCGCGTGGGGGATGACGGCTTTCGGGTTGTAAACCTCTTTCGTCGGGGGACAAGGCTCTGCTTGGTGGTGGGGTTGAGGGTACCCGGTGAAGAAGCGCCGGCTAACTA
>G35JFLI02GR27B
GGTGAGTAATACGTGAGTAACCTGCCCTCTTCTTTGGGATAAGCCTTGGAAACGGGGTCTAATACTGGATATTCCTGTCTGGTCGCATGGCTGGGTGGGGAAAGTTTTTTCGGTGGGGGATGGGCTCGCGGCCTATCAGCTTGTTGGTGGGGTGATGGCCTACCAAGGCGTCGACGGGTAGCCGGCCTGAGAGGGTGACCGGCCACACTGGGACTGAGATACGGCCCAGACTCCTACGGGAGGCAGCAGTGGGGGATATTGCACAATGGGCGCAAGCCTGATGCAGCGACGCCGCGTGGGGGATGACGGCTTTCGGGTTGTAAACCTCTTTCGTCGGGGGACAAGGCTCTGCTTGGTGGTGGGGTTGAGGGTACCCGGTGAAGAAGCGCCGGCTAACTA
>G35JFLI02F9RIW
GGTGAGTAATACGTGAGTAACCTGCCCTCTTCTTTGGGATAAGCCTTGGAAACGGGGTCTAATACTGGATATTCCTGTCTGGTCGCATGGCTGGGTGGGGAAAGTTTTTTCGGTGGGGGATGGGCTCGCGGCCTATCAGCTTGTTGGTGGGGTGATGGCCTACCAAGGCGTCGACGGGTAGCCGGCCTGAGAGGGTGACCGGCCACACTGGGACTGAGATACGGCCCAGACTCCTACGGGAGGCAGCAGTGGGGGATATTGCACAATGGGCGCAAGCCTGATGCAGCGACGCCGCGTGGGGGATGACGGCTTTCGGGTTGTAAACCTCTTTCGTCGGGGGACAAGGCTCTGCTTGGTGGTGGGGTTGAGGGTACCCGGTGAAGAAGCGCCGGCTAACTA
>G35JFLI02F5CWK
GGTGAGTAATACGTGAGTAACCTGCCCTCTTCTTTGGGATAAGCCTTGGAAACGGGGTCTAATACTGGATATTCCTGTCTGGTCGCATGGCTGGGTGGGGAAAGTTTTTTCGGTGGGGGATGGGCTCGCGGCCTATCAGCTTGTTGGTGGGGTGATGGCCTACCAAGGCGTCGACGGGTAGCCGGCCTGAGAGGGTGACCGGCCACACTGGGACTGAGATACGGCCCAGACTCCTACGGGAGGCAGCAGTGGGGGATATTGCACAATGGGCGCAAGCCTGATGCAGCGACGCCGCGTGGGGGATGACGGCTTTCGGGTTGTAAACCTCTTTCGTCGGGGGACAAGGCTCTGCTTGGTGGTGGGGTTGAGGGTACCCGGTGAAGAAGCGCCGGCTAACTA
>G35JFLI02GU3HO
GGTGAGTAATACGTGAGTAACCTGCCCTCTTCTTTGGGATAAGCCTTGGAAACGGGGTCTAATACTGGATATTCCTGTCTGGTCGCATGGCTGGGTGGGGAAAGTTTTTTCGGTGGGGGATGGGCTCGCGGCCTATCAGCTTGTTGGTGGGGTGATGGCCTACCAAGGCGTCGACGGGTAGCCGGCCTGAGAGGGTGACCGGCCACACTGGGACTGAGATACGGCCCAGACTCCTACGGGAGGCAGCAGTGGGGGATATTGCACAATGGGCGCAAGCCTGATGCAGCGACGCCGCGTGGGGGATGACGGCTTTCGGGTTGTAAACCTCTTTCGTCGGGGGACAAGGCTCTGCTTGGTGGTGGGGTTGAGGGTACCCGGTGAAGAAGCGCCGGCTAACTA
>G35JFLI02HKF2A
GGTGAGTAATACGTGAGTAACCTGCCCTCTTCTTTGGGATAAGCCTTGGAAACGGGGTCTAATACTGGATATTCCTGTCTGGTCGCATGGCTGGGTGGGGAAAGTTTTTTCGGTGGGGGATGGGCTCGCGGCCTATCAGCTTGTTGGTGGGGTGATGGCCTACCAAGGCGTCGACGGGTAGCCGGCCTGAGAGGGTGACCGGCCACACTGGGACTGAGATACGGCCCAGACTCCTACGGGAGGCAGCAGTGGGGGATATTGCACAATGGGCGCAAGCCTGATGCAGCGACGCCGCGTGGGGGATGACGGCTTTCGGGTTGTAAACCTCTTTCGTCGGGGGACAAGGCTCTGCTTGGTGGTGGGGTTGAGGGTACCCGGTGAAGAAGCGCCGGCTAACTA
>G35JFLI02H96GV
GGTGAGTAATACGTGAGTAACCTGCCCTCTTCTTTGGGATAAGCCTTGGAAACGGGGTCTAATACTGGATATTCCTGTCTGGTCGCATGGCTGGGTGGGGAAAGTTTTTTCGGTGGGGGATGGGCTCGCGGCCTATCAGCTTGTTGGTGGGGTGATGGCCTACCAAGGCGTCGACGGGTAGCCGGCCTGAGAGGGTGACCGGCCACACTGGGACTGAGATACGGCCCAGACTCCTACGGGAGGCAGCAGTGGGGGATATTGCACAATGGGCGCAAGCCTGATGCAGCGACGCCGCGTGGGGGATGACGGCTTTCGGGTTGTAAACCTCTTTCGTCGGGGGACAAGGCTCTGCTTGGTGGTGGGGTTGAGGGTACCCGGTGAAGAAGCGCCGGCTAACTA
>G35JFLI02IL2BA
GGTGAGTAATACGTGAGTAACCTGCCCTCTTCTTTGGGATAAGCCTTGGAAACGGGGTCTAATACTGGATATTCCTGTCTGGTCGCATGGCTGGGTGGGGAAAGTTTTTTCGGTGGGGGATGGGCTCGCGGCCTATCAGCTTGTTGGTGGGGTGATGGCCTACCAAGGCGTCGACGGGTAGCCGGCCTGAGAGGGTGACCGGCCACACTGGGACTGAGATACGGCCCAGACTCCTACGGGAGGCAGCAGTGGGGGATATTGCACAATGGGCGCAAGCCTGATGCAGCGACGCCGCGTGGGGGATGACGGCTTTCGGGTTGTAAACCTCTTTCGTCGGGGGACAAGGCTCTGCTTGGTGGTGGGGTTGAGGGTACCCGGTGAAGAAGCGCCGGCTAACTA
>G35JFLI02IL5FU
GGTGAGTAATACGTGAGTAACCTGCCCTCTTCTTTGGGATAAGCCTTGGAAACGGGGTCTAATACTGGATATTCCTGTCTGGTCGCATGGCTGGGTGGGGAAAGTTTTTTCGGTGGGGGATGGGCTCGCGGCCTATCAGCTTGTTGGTGGGGTGATGGCCTACCAAGGCGTCGACGGGTAGCCGGCCTGAGAGGGTGACCGGCCACACTGGGACTGAGATACGGCCCAGACTCCTACGGGAGGCAGCAGTGGGGGATATTGCACAATGGGCGCAAGCCTGATGCAGCGACGCCGCGTGGGGGATGACGGCTTTCGGGTTGTAAACCTCTTTCGTCGGGGGACAAGGCTCTGCTTGGTGGTGGGGTTGAGGGTACCCGGTGAAGAAGCGCCGGCTAACTA
>G35JFLI02FQ17E
GGTGAGTAATACGTGAGTAACCTGCCCTCTTCTTTGGGATAAGCCTTGGAAACGGGGTCTAATACTGGATATTCCTGTCTGGTCGCATGGCTGGGTGGGGAAAGTTTTTTCGGTGGGGGATGGGCTCGCGGCCTATCAGCTTGTTGGTGGGGTGATGGCCTACCAAGGCGTCGACGGGTAGCCGGCCTGAGAGGGTGACCGGCCACACTGGGACTGAGATACGGCCCAGACTCCTACGGGAGGCAGCAGTGGGGGATATTGCACAATGGGCGCAAGCCTGATGCAGCGACGCCGCGTGGGGGATGACGGCTTTCGGGTTGTAAACCTCTTTCGTCGGGGGACAAGGCTCTGCTTGGTGGTGGGGTTGAGGGTACCCGGTGAAGAAGCGCCGGCTAACTA
>G35JFLI02F85DL
GGTGAGTAATACGTGAGTAACCTGCCCTCTTCTTTGGGATAAGCCTTGGAAACGGGGTCTAATACTGGATATTCCTGTCTGGTCGCATGGCTGGGTGGGGAAAGTTTTTTCGGTGGGGGATGGGCTCGCGGCCTATCAGCTTGTTGGTGGGGTGATGGCCTACCAAGGCGTCGACGGGTAGCCGGCCTGAGAGGGTGACCGGCCACACTGGGACTGAGATACGGCCCAGACTCCTACGGGAGGCAGCAGTGGGGGATATTGCACAATGGGCGCAAGCCTGATGCAGCGACGCCGCGTGGGGGATGACGGCTTTCGGGTTGTAAACCTCTTTCGTCGGGGGACAAGGCTCTGCTTGGTGGTGGGGTTGAGGGTACCCGGTGAAGAAGCGCCGGCTAACTA
