# Supplementary material for: Investigation of the Effect of Type 2 Diabetes Mellitus on Subgingival Plaque Microbiota by High-Throughput 16S rDNA Pyrosequencing
Source: PLoS One. 2013 Apr 22;8(4):e61516. doi: 10.1371/journal.pone.0061516 (PMC3632544; doi:10.1371/journal.pone.0061516)
Supplement: File S1 — FASTA-format sequences for all the OTUs. Sequences for each OTU are provided in a FASTA-format file. (ZIP) [file pone.0061516.s004.zip › OTU.allseq/Otu0198.fasta]

>GV2UCFN02J0LQN
GCTGAGTAACGCGTGGGAATCTACCCTAAAGTGAGGGATAACCGCCCGAAAGGATGGCTAATACCGCATATGATCTTCGGATTAAAGGATTTATCCGCTTTAGGAAGAGCCCGCGTTAGATTAGGTAGTTGGTAGGGTAATGGCCTACCAAGCCAACGATCTATAGCTGGTCTGAGAGGATGATCAGCCAGACTGGAACTGAGACACGGTCCAGACTCCTACGGGAGGCAGCAGTGAGGAATCTTCCACAATGGGCGAAAGCCTGATGGAGCAACGCCGCGTGAAGGATGAAGGCCTTCGGGTTGTAAACTGCTTTTATAAGAGAAGATTATGACGGTAACTTATGAATAAGGGACGGCTAACTA
>GV2UCFN02I9OWM
GCTGAGTAACGCGTGGGAATCTACCCTAAAGTGAGGGATAACCGCCCGAAAGGGTGGCTAATACCGCATATGATCTTCGGATTAAAGGATTTATCCGCTTTGGGAGAAGCCTGCGTTGGATTAGGTTGTTGGTAGGGTAATGGCCTACCAAGCCGACGATCCATAGCTGGTCTGAGAGGATGATCAGCCAGACTGGAACTGAGACACGGTCCAGACTCCTACGGGAGGCAGCAGTGAGGAATCTTCCACAATGGGCGAAAGCCTGATGGAGCAACGCCGCGTGAAGGATGAAGGCCTTCGGGTTGTAAACTTCTTTTATGAGTGAAGAATATGACGGTAACTCATGAATAAGCACCGGCTAACTA
>GV2UCFN02G0AQ5
GCTGAGTAACGCGTGGGAATCTACCCTAAAGTGAGGGATAACCGCCCGAAAGGGTGGCTAATACCGCATATGATCTTCGGATTAAAGGATTTATCCGCTTTAGGAAGAGCCCGCGTTAGATTAGGTAGTTGGTAGGGTAATGGCCTACCAAGCCAACGATCTATAGCTGGTCTGAGAGGATGATCAGCCAGACTGGAACTGAGACACGGTCCAGACTCCTACGGGAGGCAGCAGTGAGGAATCTTCCACAATGGGCGAAAGCCTGATGGAGCAACGCCGCGTGAAGGATGAAGGCCTTCGGGTCGTAAACTTCTTTTATGAGTGAAGAATATGACGGTAACTCATGAATAAGCACCGGCTAACTA
>GV2UCFN02HE6VB
GCTGAGTAACGCGTGGGAATCTACCCTAAAGTGAGGGATAACCGCCCGAAAGGGTGGCTAATACCGCATATGATCTTCGGATTAAAGGATTTATCCGCTTTAGGAAGAGCCCGCGTTAGATTAGGTAGTTGGTAGGGTAATGGCCTACCAAGCCAACGATCTATAGCTGGTCTGAGAGGATGATCAGCCAGACTGGAACTGAGACACGGTCCAGACTCCTACGGGAGGCAGCAGTGAGGAATCTTCCACAATGGGCGAAAGCCTGATGGAGCAACGCCGCGTGAAGGATGAAGGCCTTCGGGTCGTAAACTTCTTTTATGAGTGAAGAATATGACGGTAACTCATGAATAAGCACCGGCTAACTA
>GV2UCFN02JOTNN
GCTGAGTAACGCGTGGGAATCTACCCTAAAGTGAGGGATAACCGCCCGAAAGGGTGGCTAATACCGCATATGATCTTCGGATTAAAGGATTTATCCGCTTTAGGAAGAGCCCGCGTTAGATTAGGTAGTTGGTAGGGTAATGGCCTACCAAGCCAACGATCTATAGCTGGTCTGAGAGGATGATCAGCCAGACTGGAACTGAGACACGGTCCAGACTCCTACGGGAGGCAGCAGTGAGGAATCTTCCACAATGGGCGAAAGCCTGATGGAGCAACGCCGCGTGAAGGATGAAGGCCTTCGGGTCGTAAACTTCTTTTATGAGTGAAGAATATGACGGTAACTCATGAATAAGCACCGGCTAACTA
>GV2UCFN02I28NI
GCTGAGTAACGCGTGGGAATCTACCCTAAAGTGAGGGATAACCGCCCGAAAGGGTGGCTAATACCGCATATGATCTTCGGATTAAAGGATTTATCCGCTTTAGGAAGAGCCCGCGTTAGATTAGGTAGTTGGTAGGGTAATGGCCTACCAAGCCAACGATCTATAGCTGGTCTGAGAGGATGATCAGCCAGACTGGAACTGAGACACGGTCCAGACTCCTACGGGAGGCAGCAGTGAGGAATCTTCCACAATGGGCGAAAGCCTGATGGAGCAACGCCGCGTGAAGGATGAAGGCCTTCGGGTCGTAAACTTCTTTTATGAGTGAAGAATATGACGGTAACTCATGAATAAGCACCGGCTAACTA
>GV2UCFN02FLYKJ
GCTGAGTAACGCGTGGGAATCTACCCTAAAGTGAGGGATAACCGCCCGAAAGGGTGGCTAATACCGCATATGATCTTCGGATTAAAGGATTTATCCGCTTTAGGAAGAGCCCGCGTTAGATTAGGTAGTTGGTAGGGTAATGGCCTACCAAGCCAACGATCTATAGCTGGTCTGAGAGGATGATCAGCCAGACTGGAACTGAGACACGGTCCAGACTCCTACGGGAGGCAGCAGTGAGGAATCTTCCACAATGGGCGAAAGCCTGATGGAGCAACGCCGCGTGAAGGATGAAGGCCTTCGGGTCGTAAACTTCTTTTATGAGTGAAGAATATGACGGTAACTCATGAATAAGCACCGGCTAACTA
>GV2UCFN02JCNHX
GCTGAGTAACGCGTGGGAATCTACCCTAAAGTGAGGGATAACCGCCCGAAAGGGTGGCTAATACCGCATATGATCTTCGGATTAAAGGATTTATCCGCTTTAGGAAGAGCCCGCGTTAGATTAGGTAGTTGGTAGGGTAATGGCCTACCAAGCCAACGATCTATAGCTGGTCTGAGAGGATGATCAGCCAGACTGGAACTGAGACACGGTCCAGACTCCTACGGGAGGCAGCAGTGAGGAATCTTCCACAATGGGCGAAAGCCTGATGGAGCAACGCCGCGTGAAGGATGAAGGCCTTCGGGTCGTAAACTTCTTTTATGAGTGAAGAATATGACGGTAACTCATGAATAAGCACCGGCTAACTA
>GV2UCFN02FNTQ4
GCTGAGTAACGCGTGGGAATCTACCCTAAAGTGAGGGATAACCGCCCGAAAGGGTGGCTAATACCGCATATGATCTTCGGATTAAAGGATTTATCCGCTTTAGGAAGAGCCCGCGTTAGATTAGGTAGTTGGTAGGGTAATGGCCTACCAAGCCAACGATCTATAGCTGGTCTGAGAGGATGATCAGCCAGACTGGAACTGAGACACGGTCCAGACTCCTACGGGAGGCAGCAGTGAGGAATCTTCCACAATGGGCGAAAGCCTGATGGAGCAACGCCGCGTGAAGGATGAAGGCCTTCGGGTCGTAAACTTCTTTTATGAGTGAAGAATATGACGGTAACTCATGAATAAGCACCGGCTAACTA
>GV2UCFN02IBK0I
GCTGAGTAACGCGTGGGAATCTACCCTAAAGTGAGGGATAACCGCCCGAAAGGGTGGCTAATACCGCATATGATCTTCGGATTAAAGGATTTATCCGCTTTAGGAAGAGCCCGCGTTAGATTAGGTAGTTGGTAGGGTAATGGCCTACCAAGCCAACGATCTATAGCTGGTCTGAGAGGATGATCAGCCAGACTGGAACTGAGACACGGTCCAGACTCCTACGGGAGGCAGCAGTGAGGAATCTTCCACAATGGGCGAAAGCCTGATGGAGCAACGCCGCGTGAAGGATGAAGGCCTTCGGGTCGTAAACTTCTTTTATGAGTGAAGAATATGACGGTAACTCATGAATAAGCACCGGCTAACTA
>GV2UCFN02H9HM5
GCTGAGTAACGCGTGGGAATCTACCCTAAAGTGAGGGATAACCGCCCGAAAGGGTGGCTAATACCGCATATGATCTTCGGATTAAAGGATTTATCCGCTTTAGGAAGAGCCCGCGTTAGATTAGGTAGTTGGTAGGGTAATGGCCTACCAAGCCAACGATCTATAGCTGGTCTGAGAGGATGATCAGCCAGACTGGAACTGAGACACGGTCCAGACTCCTACGGGAGGCAGCAGTGAGGAATCTTCCACAATGGGCGAAAGCCTGATGGAGCAACGCCGCGTGAAGGATGAAGGCCTTCGGGTCGTAAACTTCTTTTATGAGTGAAGAATATGACGGTAACTCATGAATAAGCACCGGCTAACTA
>GV2UCFN02IQKX8
GCTGAGTAACGCGTGGGAATCTACCCTAAAGTGAGGGATAACCGCCCGAAAGGGTGGCTAATACCGCATATGATCTTCGGATTAAAGGATTTATCCGCTTTAGGAAGAGCCCGCGTTAGATTAGGTAGTTGGTAGGGTAATGGCCTACCAAGCCAACGATCTATAGCTGGTCTGAGAGGATGATCAGCCAGACTGGAACTGAGACACGGTCCAGACTCCTACGGGAGGCAGCAGTGAGGAATCTTCCACAATGGGCGAAAGCCTGATGGAGCAACGCCGCGTGAAGGATGAAGGCCTTCGGGTCGTAAACTTCTTTTATGAGTGAAGAATATGACGGTAACTCATGAATAAGCACCGGCTAACTA
>GV2UCFN02H9N6U
GCTGAGTAACGCGTGGGAATCTACCCTAAAGTGAGGGATAACCGCCCGAAAGGGTGGCTAATACCGCATATGATCTTCGGATTAAAGGATTTATCCGCTTTAGGAAGAGCCCGCGTTAGATTAGGTAGTTGGTAGGGTAATGGCCTACCAAGCCAACGATCTATAGCTGGTCTGAGAGGATGATCAGCCAGACTGGAACTGAGACACGGTCCAGACTCCTACGGGAGGCAGCAGTGAGGAATCTTCCACAATGGGCGAAAGCCTGATGGAGCAACGCCGCGTGAAGGATGAAGGCCTTCGGGTCGTAAACTTCTTTTATGAGTGAAGAATATGACGGTAACTCATGAATAAGCACCGGCTAACTA
>GV2UCFN02G6Z5J
GCTGAGTAACGCGTGGGAATCTACCCTAAAGTGAGGGATAACCGCCCGAAAGGGTGGCTAATACCGCATATGATCTTCGGATTAAAGGATTTATCCGCTTTAGGAAGAGCCCGCGTTAGATTAGGTAGTTGGTAGGGTAATGGCCTACCAAGCCAACGATCTATAGCTGGTCTGAGAGGATGATCAGCCAGACTGGAACTGAGACACGGTCCAGACTCCTACGGGAGGCAGCAGTGAGGAATCTTCCACAATGGGCGAAAGCCTGATGGAGCAACGCCGCGTGAAGGATGAAGGCCTTCGGGTCGTAAACTTCTTTTATGAGTGAAGAATATGACGGTAACTCATGAATAAGCACCGGCTAACTA
>GV2UCFN02IF6WH
GCTGAGTAACGCGTGGGAATCTACCCTAAAGTGAGGGATAACCGCCCGAAAGGGTGGCTAATACCGCATATGATCTTCGGATTAAAGGATTTATCCGCTTTAGGAAGAGCCCGCGTTAGATTAGGTAGTTGGTAGGGTAATGGCCTACCAAGCCAACGATCTATAGCTGGTCTGAGAGGATGATCAGCCAGACTGGAACTGAGACACGGTCCAGACTCCTACGGGAGGCAGCAGTGAGGAATCTTCCACAATGGGCGAAAGCCTGATGGAGCAACGCCGCGTGAAGGATGAAGGCCTTCGGGTCGTAAACTTCTTTTATGAGTGAAGAATATGACGGTAACTCATGAATAAGCACCGGCTAACTA
>GV2UCFN02FYUN6
GCTGAGTAACGCGTGGGAATCTACCCTAAAGTGAGGGATAACCGCCCGAAAGGGTGGCTAATACCGCATATGATCTTCGGATTAAAGGATTTATCCGCTTTAGGAAGAGCCCGCGTTAGATTAGGTAGTTGGTAGGGTAATGGCCTACCAAGCCAACGATCTATAGCTGGTCTGAGAGGATGATCAGCCAGACTGGAACTGAGACACGGTCCAGACTCCTACGGGAGGCAGCAGTGAGGAATCTTCCACAATGGGCGAAAGCCTGATGGAGCAACGCCGCGTGAAGGATGAAGGCCTTCGGGTTGTAAACTTCTTTTATGAGTGAAGAATATGACGGTAACTCATGAATAAGCACCGGCTAACTA
>GV2UCFN02GCOI4
GCTGAGTAACGCGTGGGAATCTACCCTAAAGTGAGGGATAACCGCCCGAAAGGGTGGCTAATACCGCATATGATCTTCGGATTAAAGGATTTATCCGCTTTAGGAAGAGCCCGCGTTAGATTAGGTAGTTGGTAGGGTAATGGCCTACCAAGCCAACGATCTATAGCTGGTCTGAGAGGATGATCAGCCAGACTGGAACTGAGACACGGTCCAGACTCCTACGGGAGGCAGCAGTGAGGAATCTTCCACAATGGGCGAAAGCCTGATGGAGCAACGCCGCGTGAAGGATGAAGGCCTTCGGGTTGTAAACTTCTTTTATGAGTGAAGAATATGACGGTAACTCATGAATAAGCACCGGCTAACTA
>GV2UCFN02JGACA
GCTGAGTAACGCGTGGGAATCTACCCTAAAGTGAGGGATAACCGCCCGAAAGGGTGGCTAATACCGCATATGATCTTCGGATTAAAGGATTTATCCGCTTTAGGAAGAGCCCGCGTTAGATTAGGTAGTTGGTAGGGTAATGGCCTACCAAGCCAACGATCTATAGCTGGTCTGAGAGGATGATCAGCCAGACTGGAACTGAGACACGGTCCAGACTCCTACGGGAGGCAGCAGTGAGGAATCTTCCACAATGGGCGAAAGCCTGATGGAGCAACGCCGCGTGAAGGATGAAGGCCTTCGGGTTGTAAACTTCTTTTATGAGTGAAGAATATGACGGTAACTCATGAATAAGCACCGGCTAACTA
>GV2UCFN02JXOHJ
GCTGAGTAACGCGTGGGAATCTACCCTAAAGTGAGGGATAACCGCCCGAAAGGGTGGCTAATACCGCATATGATCTTCGGATTAAAGGATTTATCCGCTTTAGGAAGAGCCCGCGTTAGATTAGGTAGTTGGTAGGGTAATGGCCTACCAAGCCAACGATCTATAGCTGGTCTGAGAGGATGATCAGCCAGACTGGAACTGAGACACGGTCCAGACTCCTACGGGAGGCAGCAGTGAGGAATCTTCCACAATGGGCGAAAGCCTGATGGAGCAACGCCGCGTGAAGGATGAAGGCCTTCGGGTTGTAAACTTCTTTTATGAGTGAAGAATATGACGGTAACTCATGAATAAGCACCGGCTAACTA
>GV2UCFN02F9A28
GCTGAGTAACGCGTGGGAATCTACCCTAAAGTGAGGGATAACCGCCCGAAAGGGTGGCTAATACCGCATATGATCTTCGGATTAAAGGATTTATCCGCTTTAGGAAGAGCCCGCGTTAGATTAGGTAGTTGGTAGGGTAATGGCCTACCAAGCCAACGATCTATAGCTGGTCTGAGAGGATGATCAGCCAGACTGGAACTGAGACACGGTCCAGACTCCTACGGGAGGCAGCAGTGAGGAATCTTCCACAATGGGCGAAAGCCTGATGGAGCAACGCCGCGTGAAGGATGAAGGCCTTCGGGTTGTAAACTTCTTTTATGAGTGAAGAATATGACGGTAACTCATGAATAAGCACCGGCTAACTA
>GV2UCFN02I13YR
GCTGAGTAACGCGTGGGAATCTACCCTAAAGTGAGGGATAACCGCCCGAAAGGGTGGCTAATACCGCATATGATCTTCGGATTAAAGGATTTATCCGCTTTAGGAAGAGCCCGCGTTAGATTAGGTAGTTGGTAGGGTAATGGCCTACCAAGCCAACGATCTATAGCTGGTCTGAGAGGATGATCAGCCAGACTGGAACTGAGACACGGTCCAGACTCCTACGGGAGGCAGCAGTGAGGAATCTTCCACAATGGGCGAAAGCCTGATGGAGCAACGCCGCGTGAAGGATGAAGGCCTTCGGGTTGTAAACTTCTTTTATGAGTGAAGAATATGACGGTAACTCATGAATAAGCACCGGCTAACTA
>GV2UCFN02HG7L8
GCTGAGTAACGCGTGGGAATCTACCCTAAAGTGAGGGATAACCGCCCGAAAGGGTGGCTAATACCGCATATGATCTTCGGATTAAAGGATTTATCCGCTTTAGGAAGAGCCCGCGTTAGATTAGGTAGTTGGTAGGGTAATGGCCTACCAAGCCAACGATCTATAGCTGGTCTGAGAGGATGATCAGCCAGACTGGAACTGAGACACGGTCCAGACTCCTACGGGAGGCAGCAGTGAGGAATCTTCCACAATGGGCGAAAGCCTGATGGAGCAACGCCGCGTGAAGGATGAAGGCCTTCGGGTTGTAAACTTCTTTTATGAGTGAAGAATATGACGGTAACTCATGAATAAGCACCGGCTAACTA
>GV2UCFN02FLDZV
GCTGAGTAACGCGTGGGAATCTACCCTAAAGTGAGGGATAACCGCCCGAAAGGGTGGCTAATACCGCATATGATCTTCGGATTAAAGGATTTATCCGCTTTAGGAAGAGCCCGCGTTAGATTAGGTAGTTGGTAGGGTAATGGCCTACCAAGCCAACGATCTATAGCTGGTCTGAGAGGATGATCAGCCAGACTGGAACTGAGACACGGTCCAGACTCCTACGGGAGGCAGCAGTGAGGAATCTTCCACAATGGGCGAAAGCCTGATGGAGCAACGCCGCGTGAAGGATGAAGGCCTTCGGGTTGTAAACTTCTTTTATGAGTGAAGAATATGACGGTAACTCATGAATAAGCACCGGCTAACTA
>GV2UCFN02FS8T6
GCTGAGTAACGCGTGGGAATCTACCCTAAAGTGAGGGATAACCGCCCGAAAGGGTGGCTAATACCGCATATGATCTTCGGATTAAAGGATTTATCCGCTTTAGGAAGAGCCCGCGTTAGATTAGGTAGTTGGTAGGGTAATGGCCTACCAAGCCAACGATCTATAGCTGGTCTGAGAGGATGATCAGCCAGACTGGAACTGAGACACGGTCCAGACTCCTACGGGAGGCAGCAGTGAGGAATCTTCCACAATGGGCGAAAGCCTGATGGAGCAACGCCGCGTGAAGGATGAAGGCCTTCGGGTTGTAAACTTCTTTTATGAGTGAAGAATATGACGGTAACTCATGAATAAGCACCGGCTAACTA
>GV2UCFN02JH9KH
GCTGAGTAACGCGTGGGAATCTACCCTAAAGTGAGGGATAACCGCCCGAAAGGGTGGCTAATACCGCATATGATCTTCGGATTAAAGGATTTATCCGCTTTAGGAAGAGCCCGCGTTAGATTAGGTAGTTGGTAGGGTAATGGCCTACCAAGCCAACGATCTATAGCTGGTCTGAGAGGATGATCAGCCAGACTGGAACTGAGACACGGTCCAGACTCCTACGGGAGGCAGCAGTGAGGAATCTTCCACAATGGGCGAAAGCCTGATGGAGCAACGCCGCGTGAAGGATGAAGGCCTTCGGGTTGTAAACTTCTTTTATGAGTGAAGAATATGACGGTAACTCATGAATAAGCACCGGCTAACTA
>GV2UCFN02F2J4W
GCTGAGTAACGCGTGGGAATCTACCCTAAAGTGAGGGATAACCGCCCGAAAGGGTGGCTAATACCGCATATGATCTTCGGATTAAAGGATTTATCCGCTTTAGGAAGAGCCCGCGTTAGATTAGGTAGTTGGTAGGGTAATGGCCTACCAAGCCAACGATCTATAGCTGGTCTGAGAGGATGATCAGCCAGACTGGAACTGAGACACGGTCCAGACTCCTACGGGAGGCAGCAGTGAGGAATCTTCCACAATGGGCGAAAGCCTGATGGAGCAACGCCGCGTGAAGGATGAAGGCCTTCGGGTTGTAAACTTCTTTTATGAGTGAAGAATATGACGGTAACTCATGAATAAGCACCGGCTAACTA
>GV2UCFN02INUDX
GCTGAGTAACGCGTGGGAATCTACCCTAAAGTGAGGGATAACCGCCCGAAAGGGTGGCTAATACCGCATATGATCTTCGGATTAAAGGATTTATCCGCTTTAGGAAGAGCCCGCGTTAGATTAGGTAGTTGGTAGGGTAATGGCCTACCAAGCCAACGATCTATAGCTGGTCTGAGAGGATGATCAGCCAGACTGGAACTGAGACACGGTCCAGACTCCTACGGGAGGCAGCAGTGAGGAATCTTCCACAATGGGCGAAAGCCTGATGGAGCAACGCCGCGTGAAGGATGAAGGCCTTCGGGTTGTAAACTTCTTTTATGAGTGAAGAATATGACGGTAACTCATGAATAAGCACCGGCTAACTA
>GV2UCFN02IES7O
GCTGAGTAACGCGTGGGAATCTACCCTAAAGTGAGGGATAACCGCCCGAAAGGGTGGCTAATACCGCATATGATCTTCGGATTAAAGGATTTATCCGCTTTAGGAAGAGCCCGCGTTAGATTAGGTAGTTGGTAGGGTAATGGCCTACCAAGCCAACGATCTATAGCTGGTCTGAGAGGATGATCAGCCAGACTGGAACTGAGACACGGTCCAGACTCCTACGGGAGGCAGCAGTGAGGAATCTTCCACAATGGGCGAAAGCCTGATGGAGCAACGCCGCGTGAAGGATGAAGGCCTTCGGGTTGTAAACTTCTTTTATGAGTGAAGAATATGACGGTAACTCATGAATAAGCACCGGCTAACTA
>GV2UCFN02ILXXK
GCTGAGTAACGCGTGGGAATCTACCCTAAAGTGAGGGATAACCGCCCGAAAGGGTGGCTAATACCGCATATGATCTTCGGATTAAAGGATTTATCCGCTTTAGGAAGAGCCCGCGTTAGATTAGGTAGTTGGTAGGGTAATGGCCTACCAAGCCAACGATCTATAGCTGGTCTGAGAGGATGATCAGCCAGACTGGAACTGAGACACGGTCCAGACTCCTACGGGAGGCAGCAGTGAGGAATCTTCCACAATGGGCGAAAGCCTGATGGAGCAACGCCGCGTGAAGGATGAAGGCCTTCGGGTTGTAAACTTCTTTTATGAGTGAAGAATATGACGGTAACTCATGAATAAGCACCGGCTAACTA
>GV2UCFN02G3H8Q
GCTGAGTAACGCGTGGGAATCTACCCTAAAGTGAGGGATAACCGCCCGAAAGGGTGGCTAATACCGCATATGATCTTCGGATTAAAGGATTTATCCGCTTTAGGAAGAGCCCGCGTTAGATTAGGTAGTTGGTAGGGTAATGGCCTACCAAGCCAACGATCTATAGCTGGTCTGAGAGGATGATCAGCCAGACTGGAACTGAGACACGGTCCAGACTCCTACGGGAGGCAGCAGTGAGGAATCTTCCACAATGGGCGAAAGCCTGATGGAGCAACGCCGCGTGAAGGATGAAGGCCTTCGGGTTGTAAACTTCTTTTATGAGTGAAGAATATGACGGTAACTCATGAATAAGCACCGGCTAACTA
>GV2UCFN02HUCA2
GCTGAGTAACGCGTGGGAATCTACCCTAAAGTGAGGGATAACCGCCCGAAAGGGTGGCTAATACCGCATATGATCTTCGGATTAAAGGATTTATCCGCTTTAGGAAGAGCCCGCGTTAGATTAGGTAGTTGGTAGGGTAATGGCCTACCAAGCCAACGATCTATAGCTGGTCTGAGAGGATGATCAGCCAGACTGGAACTGAGACACGGTCCAGACTCCTACGGGAGGCAGCAGTGAGGAATCTTCCACAATGGGCGAAAGCCTGATGGAGCAACGCCGCGTGAAGGATGAAGGCCTTCGGGTTGTAAACTTCTTTTATGAGTGAAGAATATGACGGTAACTCATGAATAAGCACCGGCTAACTA
>GV2UCFN02GZBTJ
GCTGAGTAACGCGTGGGAATCTACCCTAAAGTGAGGGATAACCGCCCGAAAGGGTGGCTAATACCGCATATGATCTTCGGATTAAAGGATTTATCCGCTTTAGGAAGAGCCCGCGTTAGATTAGGTAGTTGGTAGGGTAATGGCCTACCAAGCCAACGATCTATAGCTGGTCTGAGAGGATGATCAGCCAGACTGGAACTGAGACACGGTCCAGACTCCTACGGGAGGCAGCAGTGAGGAATCTTCCACAATGGGCGAAAGCCTGATGGAGCAACGCCGCGTGAAGGATGAAGGCCTTCGGGTTGTAAACTTCTTTTATGAGTGAAGAATATGACGGTAACTCATGAATAAGCACCGGCTAACTA
>GV2UCFN02GQ6XD
GCTGAGTAACGCGTGGGAATCTACCCTAAAGTGAGGGATAACCGCCCGAAAGGGTGGCTAATACCGCATATGATCTTCGGATTAAAGGATTTATCCGCTTTAGGAAGAGCCCGCGTTAGATTAGGTAGTTGGTAGGGTAATGGCCTACCAAGCCAACGATCTATAGCTGGTCTGAGAGGATGATCAGCCAGACTGGAACTGAGACACGGTCCAGACTCCTACGGGAGGCAGCAGTGAGGAATCTTCCACAATGGGCGAAAGCCTGATGGAGCAACGCCGCGTGAAGGATGAAGGCCTTCGGGTTGTAAACTTCTTTTATGAGTGAAGAATATGACGGTAACTCATGAATAAGCACCGGCTAACTA
>GV2UCFN02JMX9U
GCTGAGTAACGCGTGGGAATCTACCCTAAAGTGAGGGATAACCGCCCGAAAGGGTGGCTAATACCGCATATGATCTTCGGATTAAAGGATTTATCCGCTTTAGGAAGAGCCCGCGTTAGATTAGGTAGTTGGTAGGGTAATGGCCTACCAAGCCAACGATCTATAGCTGGTCTGAGAGGATGATCAGCCAGACTGGAACTGAGACACGGTCCAGACTCCTACGGGAGGCAGCAGTGAGGAATCTTCCACAATGGGCGAAAGCCTGATGGAGCAACGCCGCGTGAAGGATGAAGGCCTTCGGGTTGTAAACTTCTTTTATGAGTGAAGAATATGACGGTAACTCATGAATAAGCACCGGCTAACTA
>GV2UCFN02IXLYH
GCTGAGTAACGCGTGGGAATCTACCCTAAAGTGAGGGATAACCGCCCGAAAGGGTGGCTAATACCGCATATGATCTTCGGATTAAAGGATTTATCCGCTTTAGGAAGAGCCCGCGTTAGATTAGGTAGTTGGTAGGGTAATGGCCTACCAAGCCAACGATCTATAGCTGGTCTGAGAGGATGATCAGCCAGACTGGAACTGAGACACGGTCCAGACTCCTACGGGAGGCAGCAGTGAGGAATCTTCCACAATGGGCGAAAGCCTGATGGAGCAACGCCGCGTGAAGGATGAAGGCCTTCGGGTTGTAAACTTCTTTTATGAGTGAAGAATATGACGGTAACTCATGAATAAGCACCGGCTAACTA
>GV2UCFN02GZR3W
GCTGAGTAACGCGTGGGAATCTACCCTAAAGTGAGGGATAACCGCCCGAAAGGGTGGCTAATACCGCATATGATCTTCGGATTAAAGGATTTATCCGCTTTAGGAAGAGCCCGCGTTAGATTAGGTAGTTGGTAGGGTAATGGCCTACCAAGCCAACGATCTATAGCTGGTCTGAGAGGATGATCAGCCAGACTGGAACTGAGACACGGTCCAGACTCCTACGGGAGGCAGCAGTGAGGAATCTTCCACAATGGGCGAAAGCCTGATGGAGCAACGCCGCGTGAAGGATGAAGGCCTTCGGGTTGTAAACTTCTTTTATGAGTGAAGAATATGACGGTAACTCATGAATAAGCACCGGCTAACTA
>GV2UCFN02GLR1N
GCTGAGTAACGCGTGGGAATCTACCCTAAAGTGAGGGATAACCGCCCGAAAGGGTGGCTAATACCGCATATGATCTTCGGATTAAAGGATTTATCCGCTTTAGGAAGAGCCCGCGTTAGATTAGGTAGTTGGTAGGGTAATGGCCTACCAAGCCAACGATCTATAGCTGGTCTGAGAGGATGATCAGCCAGACTGGAACTGAGACACGGTCCAGACTCCTACGGGAGGCAGCAGTGAGGAATCTTCCACAATGGGCGAAAGCCTGATGGAGCAACGCCGCGTGAAGGATGAAGGCCTTCGGGTTGTAAACTTCTTTTATGAGTGAAGAATATGACGGTAACTCATGAATAAGCACCGGCTAACTA
>GV2UCFN02IXLGG
GCTGAGTAACGCGTGGGAATCTACCCTAAAGTGAGGGATAACCGCCCGAAAGGGTGGCTAATACCGCATATGATCTTCGGATTAAAGGATTTATCCGCTTTAGGAAGAGCCCGCGTTAGATTAGGTAGTTGGTAGGGTAATGGCCTACCAAGCCAACGATCTATAGCTGGTCTGAGAGGATGATCAGCCAGACTGGAACTGAGACACGGTCCAGACTCCTACGGGAGGCAGCAGTGAGGAATCTTCCACAATGGGCGAAAGCCTGATGGAGCAACGCCGCGTGAAGGATGAAGGCCTTCGGGTTGTAAACTTCTTTTATGAGTGAAGAATATGACGGTAACTCATGAATAAGCACCGGCTAACTA
>GV2UCFN02HCR3U
GCTGAGTAACGCGTGGGAATCTACCCTAAAGTGAGGGATAACCGCCCGAAAGGGTGGCTAATACCGCATATGATCTTCGGATTAAAGGATTTATCCGCTTTAGGAAGAGCCCGCGTTAGATTAGGTAGTTGGTAGGGTAATGGCCTACCAAGCCAACGATCTATAGCTGGTCTGAGAGGATGATCAGCCAGACTGGAACTGAGACACGGTCCAGACTCCTACGGGAGGCAGCAGTGAGGAATCTTCCACAATGGGCGAAAGCCTGATGGAGCAACGCCGCGTGAAGGATGAAGGCCTTCGGGTTGTAAACTTCTTTTATGAGTGAAGAATATGACGGTAACTCATGAATAAGCACCGGCTAACTA
>GV2UCFN02G6GB7
GCTGAGTAACGCGTGGGAATCTACCCTAAAGTGAGGGATAACCGCCCGAAAGGGTGGCTAATACCGCATATGATCTTCGGATTAAAGGATTTATCCGCTTTAGGAAGAGCCCGCGTTAGATTAGGTAGTTGGTAGGGTAATGGCCTACCAAGCCAACGATCTATAGCTGGTCTGAGAGGATGATCAGCCAGACTGGAACTGAGACACGGTCCAGACTCCTACGGGAGGCAGCAGTGAGGAATCTTCCACAATGGGCGAAAGCCTGATGGAGCAACGCCGCGTGAAGGATGAAGGCCTTCGGGTTGTAAACTTCTTTTATGAGTGAAGAATATGACGGTAACTCATGAATAAGCACCGGCTAACTA
>GV2UCFN02GNNYR
GCTGAGTAACGCGTGGGAATCTACCCTAAAGTGAGGGATAACCGCCCGAAAGGGTGGCTAATACCGCATATGATCTTCGGATTAAAGGATTTATCCGCTTTAGGAAGAGCCCGCGTTAGATTAGGTAGTTGGTAGGGTAATGGCCTACCAAGCCAACGATCTATAGCTGGTCTGAGAGGATGATCAGCCAGACTGGAACTGAGACACGGTCCAGACTCCTACGGGAGGCAGCAGTGAGGAATCTTCCACAATGGGCGAAAGCCTGATGGAGCAACGCCGCGTGAAGGATGAAGGCCTTCGGGTTGTAAACTTCTTTTATGAGTGAAGAATATGACGGTAACTCATGAATAAGCACCGGCTAACTA
>GV2UCFN02IDNST
GCTGAGTAACGCGTGGGAATCTACCCTAAAGTGAGGGATAACCGCCCGAAAGGGTGGCTAATACCGCATATGATCTTCGGATTAAAGGATTTATCCGCTTTAGGAAGAGCCCGCGTTAGATTAGGTAGTTGGTAGGGTAATGGCCTACCAAGCCAACGATCTATAGCTGGTCTGAGAGGATGATCAGCCAGACTGGAACTGAGACACGGTCCAGACTCCTACGGGAGGCAGCAGTGAGGAATCTTCCACAATGGGCGAAAGCCTGATGGAGCAACGCCGCGTGAAGGATGAAGGCCTTCGGGTTGTAAACTTCTTTTATGAGTGAAGAATATGACGGTAACTCATGAATAAGCACCGGCTAACTA
>GV2UCFN02F4VRQ
GCTGAGTAACGCGTGGGAATCTACCCTAAAGTGAGGGATAACCGCCCGAAAGGGTGGCTAATACCGCATATGATCTTCGGATTAAAGGATTTATCCGCTTTAGGAAGAGCCCGCGTTAGATTAGGTAGTTGGTAGGGTAATGGCCTACCAAGCCAACGATCTATAGCTGGTCTGAGAGGATGATCAGCCAGACTGGAACTGAGACACGGTCCAGACTCCTACGGGAGGCAGCAGTGAGGAATCTTCCACAATGGGCGAAAGCCTGATGGAGCAACGCCGCGTGAAGGATGAAGGCCTTCGGGTTGTAAACTTCTTTTATGAGTGAAGAATATGACGGTAACTCATGAATAAGCACCGGCTAACTA
>GV2UCFN02GBCR4
GCTGAGTAACGCGTGGGAATCTACCCTAAAGTGAGGGATAACCGCCCGAAAGGGTGGCTAATACCGCATATGATCTTCGGATTAAAGGATTTATCCGCTTTAGGAAGAGCCCGCGTTAGATTAGGTAGTTGGTAGGGTAATGGCCTACCAAGCCAACGATCTATAGCTGGTCTGAGAGGATGATCAGCCAGACTGGAACTGAGACACGGTCCAGACTCCTACGGGAGGCAGCAGTGAGGAATCTTCCACAATGGGCGAAAGCCTGATGGAGCAACGCCGCGTGAAGGATGAAGGCCTTCGGGTTGTAAACTTCTTTTATGAGTGAAGAATATGACGGTAACTCATGAATAAGCACCGGCTAACTA
>GV2UCFN02FY5OG
GCTGAGTAACGCGTGGGAATCTACCCTAAAGTGAGGGATAACCGCCCGAAAGGGTGGCTAATACCGCATATGATCTTCGGATTAAAGGATTTATCCGCTTTAGGAAGAGCCCGCGTTAGATTAGGTAGTTGGTAGGGTAATGGCCTACCAAGCCAACGATCTATAGCTGGTCTGAGAGGATGATCAGCCAGACTGGAACTGAGACACGGTCCAGACTCCTACGGGAGGCAGCAGTGAGGAATCTTCCACAATGGGCGAAAGCCTGATGGAGCAACGCCGCGTGAAGGATGAAGGCCTTCGGGTTGTAAACTTCTTTTATGAGTGAAGAATATGACGGTAACTCATGAATAAGCACCGGCTAACTA
>GV2UCFN02F2NC7
GCTGAGTAACGCGTGGGAATCTACCCTAAAGTGAGGGATAACCGCCCGAAAGGGTGGCTAATACCGCATATGATCTTCGGATTAAAGGATTTATCCGCTTTAGGAAGAGCCCGCGTTAGATTAGGTAGTTGGTAGGGTAATGGCCTACCAAGCCAACGATCTATAGCTGGTCTGAGAGGATGATCAGCCAGACTGGAACTGAGACACGGTCCAGACTCCTACGGGAGGCAGCAGTGAGGAATCTTCCACAATGGGCGAAAGCCTGATGGAGCAACGCCGCGTGAAGGATGAAGGCCTTCGGGTTGTAAACTTCTTTTATGAGTGAAGAATATGACGGTAACTCATGAATAAGCACCGGCTAACTA
>GV2UCFN02GZPL6
GCTGAGTAACGCGTGGGAATCTACCCTAAAGTGAGGGATAACCGCCCGAAAGGGTGGCTAATACCGCATATGATCTTCGGATTAAAGGATTTATCCGCTTTAGGAAGAGCCCGCGTTAGATTAGGTAGTTGGTAGGGTAATGGCCTACCAAGCCAACGATCTATAGCTGGTCTGAGAGGATGATCAGCCAGACTGGAACTGAGACACGGTCCAGACTCCTACGGGAGGCAGCAGTGAGGAATCTTCCACAATGGGCGAAAGCCTGATGGAGCAACGCCGCGTGAAGGATGAAGGCCTTCGGGTTGTAAACTTCTTTTATGAGTGAAGAATATGACGGTAACTCATGAATAAGCACCGGCTAACTA
>GV2UCFN02H63ZD
GCTGAGTAACGCGTGGGAATCTACCCTAAAGTGAGGGATAACCGCCCGAAAGGGTGGCTAATACCGCATATGATCTTCGGATTAAAGGATTTATCCGCTTTAGGAAGAGCCCGCGTTAGATTAGGTAGTTGGTAGGGTAATGGCCTACCAAGCCAACGATCTATAGCTGGTCTGAGAGGATGATCAGCCAGACTGGAACTGAGACACGGTCCAGACTCCTACGGGAGGCAGCAGTGAGGAATCTTCCACAATGGGCGAAAGCCTGATGGAGCAACGCCGCGTGAAGGATGAAGGCCTTCGGGTTGTAAACTTCTTTTATGAGTGAAGAATATGACGGTAACTCATGAATAAGCACCGGCTAACTA
>GV2UCFN02JM1UG
GCTGAGTAACGCGTGGGAATCTACCCTAAAGTGAGGGATAACCGCCCGAAAGGGTGGCTAATACCGCATATGATCTTCGGATTAAAGGATTTATCCGCTTTAGGAAGAGCCCGCGTTAGATTAGGTAGTTGGTAGGGTAATGGCCTACCAAGCCAACGATCTATAGCTGGTCTGAGAGGATGATCAGCCAGACTGGAACTGAGACACGGTCCAGACTCCTACGGGAGGCAGCAGTGAGGAATCTTCCACAATGGGCGAAAGCCTGATGGAGCAACGCCGCGTGAAGGATGAAGGCCTTCGGGTTGTAAACTTCTTTTATGAGTGAAGAATATGACGGTAACTCATGAATAAGCACCGGCTAACTA
>GV2UCFN02IPYY4
GCTGAGTAACGCGTGGGAATCTACCCTAAAGTGAGGGATAACCGCCCGAAAGGGTGGCTAATACCGCATATGATCTTCGGATTAAAGGATTTATCCGCTTTAGGAAGAGCCCGCGTTAGATTAGGTAGTTGGTAGGGTAATGGCCTACCAAGCCAACGATCTATAGCTGGTCTGAGAGGATGATCAGCCAGACTGGAACTGAGACACGGTCCAGACTCCTACGGGAGGCAGCAGTGAGGAATCTTCCACAATGGGCGAAAGCCTGATGGAGCAACGCCGCGTGAAGGATGAAGGCCTTCGGGTTGTAAACTTCTTTTATGAGTGAAGAATATGACGGTAACTCATGAATAAGCACCGGCTAACTA
>GV2UCFN02JYFTI
GCTGAGTAACGCGTGGGAATCTACCCTAAAGTGAGGGATAACCGCCCGAAAGGGTGGCTAATACCGCATATGATCTTCGGATTAAAGGATTTATCCGCTTTAGGAAGAGCCCGCGTTAGATTAGGTAGTTGGTAGGGTAATGGCCTACCAAGCCAACGATCTATAGCTGGTCTGAGAGGATGATCAGCCAGACTGGAACTGAGACACGGTCCAGACTCCTACGGGAGGCAGCAGTGAGGAATCTTCCACAATGGGCGAAAGCCTGATGGAGCAACGCCGCGTGAAGGATGAAGGCCTTCGGGTTGTAAACTTCTTTTATGAGTGAAGAATATGACGGTAACTCATGAATAAGCACCGGCTAACTA
>GV2UCFN02ITAQR
GCTGAGTAACGCGTGGGAATCTACCCTAAAGTGAGGGATAACCGCCCGAAAGGGTGGCTAATACCGCATATGATCTTCGGATTAAAGGATTTATCCGCTTTAGGAAGAGCCCGCGTTAGATTAGGTAGTTGGTAGGGTAATGGCCTACCAAGCCAACGATCTATAGCTGGTCTGAGAGGATGATCAGCCAGACTGGAACTGAGACACGGTCCAGACTCCTACGGGAGGCAGCAGTGAGGAATCTTCCACAATGGGCGAAAGCCTGATGGAGCAACGCCGCGTGAAGGATGAAGGCCTTCGGGTTGTAAACTTCTTTTATGAGTGAAGAATATGACGGTAACTCATGAATAAGCACCGGCTAACTA
>GV2UCFN02IV99H
GCTGAGTAACGCGTGGGAATCTACCCTAAAGTGAGGGATAACCGCCCGAAAGGGTGGCTAATACCGCATATGATCTTCGGATTAAAGGATTTATCCGCTTTAGGAAGAGCCCGCGTTAGATTAGGTAGTTGGTAGGGTAATGGCCTACCAAGCCAACGATCTATAGCTGGTCTGAGAGGATGATCAGCCAGACTGGAACTGAGACACGGTCCAGACTCCTACGGGAGGCAGCAGTGAGGAATCTTCCACAATGGGCGAAAGCCTGATGGAGCAACGCCGCGTGAAGGATGAAGGCCTTCGGGTTGTAAACTTCTTTTATGAGTGAAGAATATGACGGTAACTCATGAATAAGCACCGGCTAACTA
>GV2UCFN02I55DG
GCTGAGTAACGCGTGGGAATCTACCCTAAAGTGAGGGATAACCGCCCGAAAGGGTGGCTAATACCGCATATGATCTTCGGATTAAAGGATTTATCCGCTTTAGGAAGAGCCCGCGTTAGATTAGGTAGTTGGTAGGGTAATGGCCTACCAAGCCAACGATCTATAGCTGGTCTGAGAGGATGATCAGCCAGACTGGAACTGAGACACGGTCCAGACTCCTACGGGAGGCAGCAGTGAGGAATCTTCCACAATGGGCGAAAGCCTGATGGAGCAACGCCGCGTGAAGGATGAAGGCCTTCGGGTTGTAAACTTCTTTTATGAGTGAAGAATATGACGGTAACTCATGAATAAGCACCGGCTAACTA
>GV2UCFN02FUJ0R
GCTGAGTAACGCGTGGGAATCTACCCTAAAGTGAGGGATAACCGCCCGAAAGGGTGGCTAATACCGCATATGATCTTCGGATTAAAGGATTTATCCGCTTTAGGAAGAGCCCGCGTTAGATTAGGTAGTTGGTAGGGTAATGGCCTACCAAGCCAACGATCTATAGCTGGTCTGAGAGGATGATCAGCCAGACTGGAACTGAGACACGGTCCAGACTCCTACGGGAGGCAGCAGTGAGGAATCTTCCACAATGGGCGAAAGCCTGATGGAGCAACGCCGCGTGAAGGATGAAGGCCTTCGGGTTGTAAACTTCTTTTATGAGTGAAGAATATGACGGTAACTCATGAATAAGCACCGGCTAACTA
>GV2UCFN02IA0GY
GCTGAGTAACGCGTGGGAATCTACCCTAAAGTGAGGGATAACCGCCCGAAAGGGTGGCTAATACCGCATATGATCTTCGGATTAAAGGATTTATCCGCTTTAGGAAGAGCCCGCGTTAGATTAGGTAGTTGGTAGGGTAATGGCCTACCAAGCCAACGATCTATAGCTGGTCTGAGAGGATGATCAGCCAGACTGGAACTGAGACACGGTCCAGACTCCTACGGGAGGCAGCAGTGAGGAATCTTCCACAATGGGCGAAAGCCTGATGGAGCAACGCCGCGTGAAGGATGAAGGCCTTCGGGTTGTAAACTTCTTTTATGAGTGAAGAATATGACGGTAACTCATGAATAAGCACCGGCTAACTA
>GV2UCFN02JAB4J
GCTGAGTAACGCGTGGGAATCTACCCTAAAGTGAGGGATAACCGCCCGAAAGGGTGGCTAATACCGCATATGATCTTCGGATTAAAGGATTTATCCGCTTTAGGAAGAGCCCGCGTTAGATTAGGTAGTTGGTAGGGTAATGGCCTACCAAGCCAACGATCTATAGCTGGTCTGAGAGGATGATCAGCCAGACTGGAACTGAGACACGGTCCAGACTCCTACGGGAGGCAGCAGTGAGGAATCTTCCACAATGGGCGAAAGCCTGATGGAGCAACGCCGCGTGAAGGATGAAGGCCTTCGGGTTGTAAACTTCTTTTATGAGTGAAGAATATGACGGTAACTCATGAATAAGCACCGGCTAACTA
