# Supplementary material for: Investigation of the Effect of Type 2 Diabetes Mellitus on Subgingival Plaque Microbiota by High-Throughput 16S rDNA Pyrosequencing
Source: PLoS One. 2013 Apr 22;8(4):e61516. doi: 10.1371/journal.pone.0061516 (PMC3632544; doi:10.1371/journal.pone.0061516)
Supplement: File S1 — FASTA-format sequences for all the OTUs. Sequences for each OTU are provided in a FASTA-format file. (ZIP) [file pone.0061516.s004.zip › OTU.allseq/Otu0199.fasta]

>GV2UCFN02HS4JT
GGTGCGTAACGCGTGTACAATCTTACCTTTTTACGTGGGGAATAGCCCGAAGTAATTTGGATTAATCGCCCATAGTATAGAGCAGTGGCATCACAGCACTATTAAAGCTTCGGTGGTAAGAGATGAGTACGCGTTCTATTAGTTAGTTGGTGAGGTAACGGCTCACCAAGGCTATGATAGATAGGGGTTCTGAGAGGGATGTCCCCCACACTGGTACTGAGATACGGACCAGACTCCTACGGGAGGCAGCAGTGAGGAATATTGGTCAATGGTCGGAAGACTGAACCAGCCATGCCGCGTGCAGGATGACGGCCTTATGGGTTGTAAACTGCTTTTGTATGGGAAGAATAAGGGGTACGTGTACTCTGATGACGGTACTATATGAATAAGCATCGGCTAACTC
>GV2UCFN02HDRPR
GGTGCGTAACGCGTGTACAATCTACCTTTTACTGGGGAATAGCCCGAAGAAATTTGGATTAATGCCCCATAGTATAGAGCAGTGGCATCACAGCACTATTAAAGCTTCGGTGGTAAGAGATGAGTACGCGTTCTATTAGTTAGTTGGTGAGGTAACGGCTCACCAAGGCGGCGATAGATAGGGGTTCTGAGAGGGATGTCCCCCACACTGGTACTGAGATACGGACCAGACTCCTACGGGAGGCAGCAGTGAGGAATATTGGTCAATGGTCGGAAGACTGAACCAGCCATGCCGCGTGCAGGATGACGGCCTTATGGGTTGTAAACTGCTTTTGTATGGGAAGAATAAGGGGTACGTGTACTCTGATGACGGTACTATATGAATAAGCATCGGCTAACTC
>GV2UCFN02G55QV
GGTGCGTAACGCGTGTACAATCTACCTTTTACTGGGGAATAGCCCGAAGAAATTTGGATTAATGCCCCATAGTATAGAGCAGTGGCATCACAGCACTATTAAAGCTTCGGTGGTAAGAGATGAGTACGCGTTCTATTAGTTAGTTGGTGAGGTAACGGCTCACCAAGGCTATGATAGATAGGGGTTCTGAGAGGGATGTCCCCCACACTGGTACTGAGATACGGACCAGACTCCTACGGGAGGCAGCAGTGAGGAATATTGGTCAATGGTCGGAAGACTGAACCAGCCATGCCGCGTGCAGGATGACGGCCTTATGGGTTGTAAACTGCTTTTGTATGGGAAGAATAAGGGGTACGTGTACTCTGATGACGGTACTATATGAATAAGCATCGGCTAACTC
>GV2UCFN02H5RO1
GGTGCGTAACGCGTGTACAATCTACCTTTTACTGGGGAATAGCCCGAAGAAATTTGGATTAATGCCCCATAGTATAGAGCAGTGGCATCACAGCACTATTAAAGCTTCGGTGGTAAGAGATGAGTACGCGTTCTATTAGTTAGTTGGTGAGGTAACGGCTCACCAAGGCTATGATAGATAGGGGTTCTGAGAGGGATGTCCCCCACACTGGTACTGAGATACGGACCAGACTCCTACGGGAGGCAGCAGTGAGGAATATTGGTCAATGGTCGGAAGACTGAACCAGCCATGCCGCGTGCAGGATGACGGCCTTATGGGTTGTAAACTGCTTTTGTATGGGAAGAATAAGGGGTACGTGTACTCTGATGACGGTACTATATGAATAAGCATCGGCTAACTC
>GV2UCFN02F0MWE
GGTGCGTAACGCGTGTACAATCTACCTTTTACTGGGGAATAGCCCGAAGAAATTTGGATTAATGCCCCATAGTATAGAGCAGTGGCATCACAGCACTATTAAAGCTTCGGTGGTAAGAGATGAGTACGCGTTCTATTAGTTAGTTGGTGAGGTAACGGCTCACCAAGGCTATGATAGATAGGGGTTCTGAGAGGGATGTCCCCCACACTGGTACTGAGATACGGACCAGACTCCTACGGGAGGCAGCAGTGAGGAATATTGGTCAATGGTCGGAAGACTGAACCAGCCATGCCGCGTGCAGGATGACGGCCTTATGGGTTGTAAACTGCTTTTGTATGGGAAGAATAAGGGGTACGTGTACTCTGATGACGGTACTATATGAATAAGCATCGGCTAACTC
>GV2UCFN02G85PB
GGTGCGTAACGCGTGTACAATCTACCTTTTACTGGGGAATAGCCCGAAGAAATTTGGATTAATGCCCCATAGTATAGAGCAGTGGCATCACAGCACTATTAAAGCTTCGGTGGTAAGAGATGAGTACGCGTTCTATTAGTTAGTTGGTGAGGTAACGGCTCACCAAGGCTATGATAGATAGGGGTTCTGAGAGGGATGTCCCCCACACTGGTACTGAGATACGGACCAGACTCCTACGGGAGGCAGCAGTGAGGAATATTGGTCAATGGTCGGAAGACTGAACCAGCCATGCCGCGTGCAGGATGACGGCCTTATGGGTTGTAAACTGCTTTTGTATGGGAAGAATAAGGGGTACGTGTACTCTGATGACGGTACTATATGAATAAGCATCGGCTAACTC
>GV2UCFN02H2WVB
GGTGCGTAACGCGTGTACAATCTACCTTTTACTGGGGAATAGCCCGAAGAAATTTGGATTAATGCCCCATAGTATAGAGCAGTGGCATCACAGCACTATTAAAGCTTCGGTGGTAAGAGATGAGTACGCGTTCTATTAGTTAGTTGGTGAGGTAACGGCTCACCAAGGCTATGATAGATAGGGGTTCTGAGAGGGATGTCCCCCACACTGGTACTGAGATACGGACCAGACTCCTACGGGAGGCAGCAGTGAGGAATATTGGTCAATGGTCGGAAGACTGAACCAGCCATGCCGCGTGCAGGATGACGGCCTTATGGGTTGTAAACTGCTTTTGTATGGGAAGAATAAGGGGTACGTGTACTCTGATGACGGTACTATATGAATAAGCATCGGCTAACTC
>GV2UCFN02JTPJ2
GGTGCGTAACGCGTGTACAATCTACCTTTTACTGGGGAATAGCCCGAAGAAATTTGGATTAATGCCCCATAGTATAGAGCAGTGGCATCACAGCACTATTAAAGCTTCGGTGGTAAGAGATGAGTACGCGTTCTATTAGTTAGTTGGTGAGGTAACGGCTCACCAAGGCTATGATAGATAGGGGTTCTGAGAGGGATGTCCCCCACACTGGTACTGAGATACGGACCAGACTCCTACGGGAGGCAGCAGTGAGGAATATTGGTCAATGGTCGGAAGACTGAACCAGCCATGCCGCGTGCAGGATGACGGCCTTATGGGTTGTAAACTGCTTTTGTATGGGAAGAATAAGGGGTACGTGTACTCTGATGACGGTACTATATGAATAAGCATCGGCTAACTC
>GV2UCFN02FJR53
GGTGCGTAACGCGTGTACAATCTACCTTTTACTGGGGAATAGCCCGAAGAAATTTGGATTAATGCCCCATAGTATAGAGCAGTGGCATCACAGCACTATTAAAGCTTCGGTGGTAAGAGATGAGTACGCGTTCTATTAGTTAGTTGGTGAGGTAACGGCTCACCAAGGCTATGATAGATAGGGGTTCTGAGAGGGATGTCCCCCACACTGGTACTGAGATACGGACCAGACTCCTACGGGAGGCAGCAGTGAGGAATATTGGTCAATGGTCGGAAGACTGAACCAGCCATGCCGCGTGCAGGATGACGGCCTTATGGGTTGTAAACTGCTTTTGTATGGGAAGAATAAGGGGTACGTGTACTCTGATGACGGTACTATATGAATAAGCATCGGCTAACTC
>GV2UCFN02GR7ZF
GGTGCGTAACGCGTGTACAATCTACCTTTTACTGGGGAATAGCCCGAAGAAATTTGGATTAATGCCCCATAGTATAGAGCAGTGGCATCACAGCACTATTAAAGCTTCGGTGGTAAGAGATGAGTACGCGTTCTATTAGTTAGTTGGTGAGGTAACGGCTCACCAAGGCTATGATAGATAGGGGTTCTGAGAGGGATGTCCCCCACACTGGTACTGAGATACGGACCAGACTCCTACGGGAGGCAGCAGTGAGGAATATTGGTCAATGGTCGGAAGACTGAACCAGCCATGCCGCGTGCAGGATGACGGCCTTATGGGTTGTAAACTGCTTTTGTATGGGAAGAATAAGGGGTACGTGTACTCTGATGACGGTACTATATGAATAAGCATCGGCTAACTC
>GV2UCFN02GWZ0O
GGTGCGTAACGCGTGTACAATCTACCTTTTACTGGGGAATAGCCCGAAGAAATTTGGATTAATGCCCCATAGTATAGAGCAGTGGCATCACAGCACTATTAAAGCTTCGGTGGTAAGAGATGAGTACGCGTTCTATTAGTTAGTTGGTGAGGTAACGGCTCACCAAGGCTATGATAGATAGGGGTTCTGAGAGGGATGTCCCCCACACTGGTACTGAGATACGGACCAGACTCCTACGGGAGGCAGCAGTGAGGAATATTGGTCAATGGTCGGAAGACTGAACCAGCCATGCCGCGTGCAGGATGACGGCCTTATGGGTTGTAAACTGCTTTTGTATGGGAAGAATAAGGGGTACGTGTACTCTGATGACGGTACTATATGAATAAGCATCGGCTAACTC
>GV2UCFN02H4XSH
GGTGCGTAACGCGTGTACAATCTACCTTTTACTGGGGAATAGCCCGAAGAAATTTGGATTAATGCCCCATAGTATAGAGCAGTGGCATCACAGCACTATTAAAGCTTCGGTGGTAAGAGATGAGTACGCGTTCTATTAGTTAGTTGGTGAGGTAACGGCTCACCAAGGCTATGATAGATAGGGGTTCTGAGAGGGATGTCCCCCACACTGGTACTGAGATACGGACCAGACTCCTACGGGAGGCAGCAGTGAGGAATATTGGTCAATGGTCGGAAGACTGAACCAGCCATGCCGCGTGCAGGATGACGGCCTTATGGGTTGTAAACTGCTTTTGTATGGGAAGAATAAGGGGTACGTGTACTCTGATGACGGTACTATATGAATAAGCATCGGCTAACTC
>GV2UCFN02G8GCO
GGTGCGTAACGCGTGTACAATCTACCTTTTACTGGGGAATAGCCCGAAGAAATTTGGATTAATGCCCCATAGTATAGAGCAGTGGCATCACAGCACTATTAAAGCTTCGGTGGTAAGAGATGAGTACGCGTTCTATTAGTTAGTTGGTGAGGTAACGGCTCACCAAGGCTATGATAGATAGGGGTTCTGAGAGGGATGTCCCCCACACTGGTACTGAGATACGGACCAGACTCCTACGGGAGGCAGCAGTGAGGAATATTGGTCAATGGTCGGAAGACTGAACCAGCCATGCCGCGTGCAGGATGACGGCCTTATGGGTTGTAAACTGCTTTTGTATGGGAAGAATAAGGGGTACGTGTACTCTGATGACGGTACTATATGAATAAGCATCGGCTAACTC
>GV2UCFN02F95M9
GGTGCGTAACGCGTGTACAATCTACCTTTTACTGGGGAATAGCCCGAAGAAATTTGGATTAATGCCCCATAGTATAGAGCAGTGGCATCACAGCACTATTAAAGCTTCGGTGGTAAGAGATGAGTACGCGTTCTATTAGTTAGTTGGTGAGGTAACGGCTCACCAAGGCTATGATAGATAGGGGTTCTGAGAGGGATGTCCCCCACACTGGTACTGAGATACGGACCAGACTCCTACGGGAGGCAGCAGTGAGGAATATTGGTCAATGGTCGGAAGACTGAACCAGCCATGCCGCGTGCAGGATGACGGCCTTATGGGTTGTAAACTGCTTTTGTATGGGAAGAATAAGGGGTACGTGTACTCTGATGACGGTACTATATGAATAAGCATCGGCTAACTC
>GV2UCFN02GGF90
GGTGCGTAACGCGTGTACAATCTACCTTTTACTGGGGAATAGCCCGAAGAAATTTGGATTAATGCCCCATAGTATAGAGCAGTGGCATCACAGCACTATTAAAGCTTCGGTGGTAAGAGATGAGTACGCGTTCTATTAGTTAGTTGGTGAGGTAACGGCTCACCAAGGCTATGATAGATAGGGGTTCTGAGAGGGATGTCCCCCACACTGGTACTGAGATACGGACCAGACTCCTACGGGAGGCAGCAGTGAGGAATATTGGTCAATGGTCGGAAGACTGAACCAGCCATGCCGCGTGCAGGATGACGGCCTTATGGGTTGTAAACTGCTTTTGTATGGGAAGAATAAGGGGTACGTGTACTCTGATGACGGTACTATATGAATAAGCATCGGCTAACTC
