# Supplementary material for: Investigation of the Effect of Type 2 Diabetes Mellitus on Subgingival Plaque Microbiota by High-Throughput 16S rDNA Pyrosequencing
Source: PLoS One. 2013 Apr 22;8(4):e61516. doi: 10.1371/journal.pone.0061516 (PMC3632544; doi:10.1371/journal.pone.0061516)
Supplement: File S1 — FASTA-format sequences for all the OTUs. Sequences for each OTU are provided in a FASTA-format file. (ZIP) [file pone.0061516.s004.zip › OTU.allseq/Otu0204.fasta]

>G35JFLI02IIK4V
GGTGAGTAACATATTGGAATGTACCGAGTAGTGGGGGATAACCAATCGAAAGATTGGCTAATACCGCATACGTCCCAAGGGGGAAAGCAGGGGATCTTCGGACCTTGCGCTATTTGAGCAGCCAATATCTGATTAGCTAGTTGGTGGGGTAAGGGCCACCAAGGCGACGATCAGTAGCGGGTCTGAGAGGATGATCCGCCACACTGGGACTGAGACACGGCCCAGACTCCTACGGGAGGCAGCAGTGGGGAATTTTGGACAATGGGGGCAACCCTGATCCAGCCATGCCGCGTGTCTGAAGAAGGCCTTCGGGTTGTAAAGGACTTTTGTTAGGGAAGAAAAGAGAAGTGCTAATACCATTTTTTGCTGACGGTACCTAAAGAATAAGCACCGGCTAACTA
>GV2UCFN02I8AMO
GGTGAGTAACATATTGGAATGTACCGAGTAGTGGGGGATAACCAATCGAAAGATTGGCTAATACCGCATACGTCCTGAGGGGGAAAGCAGGGGATCTTCGGACCTTGCGCTATTTGAGCAGCCAATATCTGATTAGCTAGTTGGTGGGGTAAAGGCCCACCAAGGCGACGATCAGTAGCGGGTCTGAGAGGATGATCCGCCACACTGGGACTGAGACACGGCCCAGACTCCTACGGGAGGCAGCAGTGGGGAATTTTGGACAATGGGGGCAACCCTGATCCAGCCATGCCGCGTGTCTGAAGAAGGCCTTCGGGTTGTAAAGGACTTTTGTTAGGGAAGAAAAGGGAAGTGTTAATACCACTTTTTGCTGACGGTACCTAAAGAATAAGCACCGGCTAACTA
>GV2UCFN02HB12I
GGTGAGTAACATATTGGAATGTACCGAGTAGTGGGGGATAACCAATCGAAAGATTGGCTAATACCGCATACGTCCTGAGGGAGAAAGCAGGGGATCTTCGGACCTTGCGCTATTTGAGCAGCCAATATCTGATTAGCTAGTTGGTGGGGTAAAGGCCCACCAAGGCGACGATCAGTAGCGGGTCTGAGAGGATGATCCGCCACACTGGGACTGAGACACGGCCCAGACTCCTACGGGAGGCAGCAGTGGGGAATTTTGGACAATGGGGGCAACCCTGATCCAGCCATGCCGCGTGTCTGAAGAAGGCCTTCGGGTTGTAAAGGACTTTTGTTAGGGAAGAAAAGGGAAGTGTTAATACCACTTTTTGCTGACGGTACCTAAAGAATAAGCACCGGCTAACTA
>GV2UCFN02IDXZB
GGTGAGTAACATATTGGAATGTACCGAGTAGTGGGGGATAACCAATCGAAAGATTGGCTAATACCGCATACGTCCTGAGGGAGAAAGCAGGGGATCTTCGGACCTTGCGCTATTTGAGCAGCCAATATCTGATTAGCTAGTTGGTGGGGTAAAGGCCCACCAAGGCGACGATCAGTAGCGGGTCTGAGAGGATGATCCGCCACACTGGGACTGAGACACGGCCCAGACTCCTACGGGAGGCAGCAGTGGGGAATTTTGGACAATGGGGGCAACCCTGATCCAGCCATGCCGCGTGTCTGAAGAAGGCCTTCGGGTTGTAAAGGACTTTTGTTAGGGAAGAAAAGGGAAGTGTTAATACCACTTTTTGCTGACGGTACCTAAAGAATAAGCACCGGCTAACTA
>GV2UCFN02G9U3Q
GGTGAGTAACATATTGGAATGTACCGAGTAGTGGGGGATAACCAATCGAAAGATTGGCTAATACCGCATACGTCCTGAGGGAGAAAGCAGGGGATCTTCGGACCTTGCGCTATTTGAGCAGCCAATATCTGATTAGCTAGTTGGTGGGGTAAAGGCCCACCAAGGCGACGATCAGTAGCGGGTCTGAGAGGATGATCCGCCACACTGGGACTGAGACACGGCCCAGACTCCTACGGGAGGCAGCAGTGGGGAATTTTGGACAATGGGGGCAACCCTGATCCAGCCATGCCGCGTGTCTGAAGAAGGCCTTCGGGTTGTAAAGGACTTTTGTTAGGGAAGAAAAGGGAAGTGTTAATACCACTTTTTGCTGACGGTACCTAAAGAATAAGCACCGGCTAACTA
>GV2UCFN02JMVI4
GGTGAGTAACATATTGGAATGTACCGAGTAGTGGGGGATAACCAATCGAAAGATTGGCTAATACCGCATACGTCCTGAGGGAGAAAGCAGGGGATCTTCGGACCTTGCGCTATTTGAGCAGCCAATATCTGATTAGCTAGTTGGTGGGGTAAAGGCCCACCAAGGCGACGATCAGTAGCGGGTCTGAGAGGATGATCCGCCACACTGGGACTGAGACACGGCCCAGACTCCTACGGGAGGCAGCAGTGGGGAATTTTGGACAATGGGGGCAACCCTGATCCAGCCATGCCGCGTGTCTGAAGAAGGCCTTCGGGTTGTAAAGGACTTTTGTTAGGGAAGAAAAGGGAAGTGTTAATACCACTTTTTGCTGACGGTACCTAAAGAATAAGCACCGGCTAACTA
>GV2UCFN02GXMJ3
GGTGAGTAACATATTGGAATGTACCGAGTAGTGGGGGATAACCAATCGAAAGATTGGCTAATACCGCATACGTCCTGAGGGAGAAAGCAGGGGATCTTCGGACCTTGCGCTATTTGAGCAGCCAATATCTGATTAGCTAGTTGGTGGGGTAAAGGCCCACCAAGGCGACGATCAGTAGCGGGTCTGAGAGGATGATCCGCCACACTGGGACTGAGACACGGCCCAGACTCCTACGGGAGGCAGCAGTGGGGAATTTTGGACAATGGGGGCAACCCTGATCCAGCCATGCCGCGTGTCTGAAGAAGGCCTTCGGGTTGTAAAGGACTTTTGTTAGGGAAGAAAAGGGAAGTGTTAATACCACTTTTTGCTGACGGTACCTAAAGAATAAGCACCGGCTAACTA
>GV2UCFN02GHPU0
GGTGAGTAACATATTGGAATGTACCGAGTAGTGGGGGATAACCAATCGAAAGATTGGCTAATACCGCATACGTCCTGAGGGAGAAAGCAGGGGATCTTCGGACCTTGCGCTATTTGAGCAGCCAATATCTGATTAGCTAGTTGGTGGGGTAAAGGCCCACCAAGGCGACGATCAGTAGCGGGTCTGAGAGGATGATCCGCCACACTGGGACTGAGACACGGCCCAGACTCCTACGGGAGGCAGCAGTGGGGAATTTTGGACAATGGGGGCAACCCTGATCCAGCCATGCCGCGTGTCTGAAGAAGGCCTTCGGGTTGTAAAGGACTTTTGTTAGGGAAGAAAAGGGAAGTGTTAATACCACTTTTTGCTGACGGTACCTAAAGAATAAGCACCGGCTAACTA
>GV2UCFN02JHEY0
GGTGAGTAACATATTGGAATGTACCGAGTAGTGGGGGATAACCAATCGAAAGATTGGCTAATACCGCATACGTCCTGAGGGAGAAAGCAGGGGATCTTCGGACCTTGCGCTATTTGAGCAGCCAATATCTGATTAGCTAGTTGGTGGGGTAAAGGCCCACCAAGGCGACGATCAGTAGCGGGTCTGAGAGGATGATCCGCCACACTGGGACTGAGACACGGCCCAGACTCCTACGGGAGGCAGCAGTGGGGAATTTTGGACAATGGGGGCAACCCTGATCCAGCCATGCCGCGTGTCTGAAGAAGGCCTTCGGGTTGTAAAGGACTTTTGTTAGGGAAGAAAAGGGAAGTGTTAATACCACTTTTTGCTGACGGTACCTAAAGAATAAGCACCGGCTAACTA
>GV2UCFN02F7Q9E
GGTGAGTAACATATTGGAATGTACCGAGTAGTGGGGGATAACCAATCGAAAGATTGGCTAATACCGCATACGTCCTGAGGGAGAAAGCAGGGGATCTTCGGACCTTGCGCTATTTGAGCAGCCAATATCTGATTAGCTAGTTGGTGGGGTAAAGGCCCACCAAGGCGACGATCAGTAGCGGGTCTGAGAGGATGATCCGCCACACTGGGACTGAGACACGGCCCAGACTCCTACGGGAGGCAGCAGTGGGGAATTTTGGACAATGGGGGCAACCCTGATCCAGCCATGCCGCGTGTCTGAAGAAGGCCTTCGGGTTGTAAAGGACTTTTGTTAGGGAAGAAAAGGGAAGTGTTAATACCACTTTTTGCTGACGGTACCTAAAGAATAAGCACCGGCTAACTA
>GV2UCFN02GL7BT
GGTGAGTAACATATTGGAATGTACCGAGTAGTGGGGGATAACCAATCGAAAGATTGGCTAATACCGCATACGTCCTAAGGGGGAAAGCAGGGGATCTTCGGACCTTGCGCTATTTGAGCAGCCAATATCTGATTAGCTAGTTGGTGGGGTAAAGGCCCACCAAGGCGACGATCAGTAGCGGGTCTGAGAGGATGATCCGCCACACTGGGACTGAGACACGGCCCAGACTCCTACGGGAGGCAGCAGTGGGGAATTTTGGACAATGGGGGCAACCCTGATCCAGCCATGCCGCGTGTCTGAAGAAGGCCTTCGGGTTGTAAAGGACTTTTGTTAGGGAAGAAAAGGGAAGTGTTAATACCACTTTTTGCTGACGGTACCTAAAGAATAAGCACCGGCTAACTA
>GV2UCFN02JMERM
GGTGAGTAACATATTGGAATGTACCGAGTAGTGGGGGATAACCAATCGAAAGATTGGCTAATACCGCATACGTCCTAAGGGGGAAAGCAGGGGATCTTCGGACCTTGCGCTATTTGAGCAGCCAATATCTGATTAGCTAGTTGGTGGGGTAAAGGCCCACCAAGGCGACGATCAGTAGCGGGTCTGAGAGGATGATCCGCCACACTGGGACTGAGACACGGCCCAGACTCCTACGGGAGGCAGCAGTGGGGAATTTTGGACAATGGGGGCAACCCTGATCCAGCCATGCCGCGTGTCTGAAGAAGGCCTTCGGGTTGTAAAGGACTTTTGTTAGGGAAGAAAAGGGAAGTGTTAATACCACTTTTTGCTGACGGTACCTAAAGAATAAGCACCGGCTAACTA
>GV2UCFN02G6FB4
GGTGAGTAACATATTGGAATGTACCGAGTAGTGGGGGATAACCAATCGAAAGATTGGCTAATACCGCATACGTCCTAAGGGGGAAAGCAGGGGATCTTCGGACCTTGCGCTATTTGAGCAGCCAATATCTGATTAGCTAGTTGGTGGGGTAAAGGCCCACCAAGGCGACGATCAGTAGCGGGTCTGAGAGGATGATCCGCCACACTGGGACTGAGACACGGCCCAGACTCCTACGGGAGGCAGCAGTGGGGAATTTTGGACAATGGGGGCAACCCTGATCCAGCCATGCCGCGTGTCTGAAGAAGGCCTTCGGGTTGTAAAGGACTTTTGTTAGGGAAGAAAAGGGAAGTGTTAATACCACTTTTTGCTGACGGTACCTAAAGAATAAGCACCGGCTAACTA
>GV2UCFN02GFWB6
GGTGAGTAACATATTGGAATGTACCGAGTAGTGGGGGATAACCAATCGAAAGATTGGCTAATACCGCATACGTCCTAAGGGGGAAAGCAGGGGATCTTCGGACCTTGCGCTATTTGAGCAGCCAATATCTGATTAGCTAGTTGGTGGGGTAAAGGCCCACCAAGGCGACGATCAGTAGCGGGTCTGAGAGGATGATCCGCCACACTGGGACTGAGACACGGCCCAGACTCCTACGGGAGGCAGCAGTGGGGAATTTTGGACAATGGGGGCAACCCTGATCCAGCCATGCCGCGTGTCTGAAGAAGGCCTTCGGGTTGTAAAGGACTTTTGTTAGGGAAGAAAAGGGAAGTGTTAATACCACTTTTTGCTGACGGTACCTAAAGAATAAGCACCGGCTAACTA
>GV2UCFN02JO9MU
GGTGAGTAACATATTGGAATGTACCGAGTAGTGGGGGATAACCAATCGAAAGATTGGCTAATACCGCATACGTCCTAAGGGGGAAAGCAGGGGATCTTCGGACCTTGCGCTATTTGAGCAGCCAATATCTGATTAGCTAGTTGGTGGGGTAAAGGCCCACCAAGGCGACGATCAGTAGCGGGTCTGAGAGGATGATCCGCCACACTGGGACTGAGACACGGCCCAGACTCCTACGGGAGGCAGCAGTGGGGAATTTTGGACAATGGGGGCAACCCTGATCCAGCCATGCCGCGTGTCTGAAGAAGGCCTTCGGGTTGTAAAGGACTTTTGTTAGGGAAGAAAAGGGAAGTGTTAATACCACTTTTTGCTGACGGTACCTAAAGAATAAGCACCGGCTAACTA
>GV2UCFN02G0XCR
GGTGAGTAACATATTGGAATGTACCGAGTAGTGGGGGATAACCAATCGAAAGATTGGCTAATACCGCATACGTCCTAAGGGGGAAAGCAGGGGATCTTCGGACCTTGCGCTATTTGAGCAGCCAATATCTGATTAGCTAGTTGGTGGGGTAAAGGCCCACCAAGGCGACGATCAGTAGCGGGTCTGAGAGGATGATCCGCCACACTGGGACTGAGACACGGCCCAGACTCCTACGGGAGGCAGCAGTGGGGAATTTTGGACAATGGGGGCAACCCTGATCCAGCCATGCCGCGTGTCTGAAGAAGGCCTTCGGGTTGTAAAGGACTTTTGTTAGGGAAGAAAAGGGAAGTGTTAATACCACTTTTTGCTGACGGTACCTAAAGAATAAGCACCGGCTAACTA
>GV2UCFN02H7QQA
GGTGAGTAACATATTGGAATGTACCGAGTAGTGGGGGATAACCAATCGAAAGATTGGCTAATACCGCATACGTCCTAAGGGGGAAAGCAGGGGATCTTCGGACCTTGCGCTATTTGAGCAGCCAATATCTGATTAGCTAGTTGGTGGGGTAAAGGCCCACCAAGGCGACGATCAGTAGCGGGTCTGAGAGGATGATCCGCCACACTGGGACTGAGACACGGCCCAGACTCCTACGGGAGGCAGCAGTGGGGGAATTTTGGACAATGGGGGCAACCCTGATCCAGCCATGCCGCGTGTCTGAAGAAGGCCTTCGGGTTGTAAAGGACTTTTGTTAGGGAAGAAAAGGGAAGTGTTAATACCACTTTTTGCTGACGGTACCTAAAGAATAAGCACCGGCTAACTA
>GV2UCFN02FXXDI
GGTGAGTAACATATTGGAATGTACCGAGTAGTGGGGGATAACCAATCGAAAGATTGGCTAATACCGCATACGTCCTGAGGGGGAAAGCAGGGGATCTTCGGACCTTGCGCTATTTGAGCAGCCAATATCTGATTAGCTAGTTGGTGGGGTAAAGGCCCACCAAGGCGACGATCAGTAGCGGGTCTGAGAGGATGATCCGCCACACTGGGACTGAGACACGGCCCAGACTCCTACGGGAGGCAGCAGTGGGGAATTTTGGACAATGGGGGCAACCCTGATCCAGCCATGCCGCGTGTCTGAAGAAGGCCTTCGGGTTGTAAAGGACTTTTGTTAGGGAAGAAAAGAGAAGTGTTAATACCACTTTTTGCTGACGGTACCTAAAGAATAAGCACCGGCTAACTA
>GV2UCFN02HPGMM
GGTGAGTAACATATTGGAATGTACCGAGTAGTGGGGGATAACCAATCGAAAGATTGGCTAATACCGCATACGTCCTGAGGGGGAAAGCAGGGGATCTTCGGACCTTGCGCTATTTGAGCAGCCAATATCTGATTAGCTAGTTGGTGGGGTAAAGGCCCACCAAGGCGACGATCAGTAGCGGGTCTGAGAGGATGATCCGCCACACTGGGACTGAGACACGGCCCAGACTCCTACGGGAGGCAGCAGTGGGGAATTTTGGACAATGGGGGCAACCCTGATCCAGCCATGCCGCGTGTCTGAAGAAGGCCTTCGGGTTGTAAAGGACTTTTGTTAGGGAAGAAAAGAGAAGTGTTAATACCACTTTTTGCTGACGGTACCTAAAGAATAAGCACCGGCTAACTA
>GV2UCFN02FOR9B
GGTGAGTAACATATTGGAATGTACCGAGTAGTGGGGGATAACCAATCGAAAGATTGGCTAATACCGCATACGTCCTGAGGGGGAAAGCAGGGGATCTTCGGACCTTGCGCTATTTGAGCAGCCAATATCTGATTAGCTAGTTGGTGGGGTAAAGGCCCACCAAGGCGACGATCAGTAGCGGGTCTGAGAGGATGATCCGCCACACTGGGACTGAGACACGGCCCAGACTCCTACGGGAGGCAGCAGTGGGGAATTTTGGACAATGGGGGCAACCCTGATCCAGCCATGCCGCGTGTCTGAAGAAGGCCTTCGGGTTGTAAAGGACTTTTGTTAGGGAAGAAAAGAGAAGTGTTAATACCACTTTTTGCTGACGGTACCTAAAGAATAAGCACCGGCTAACTA
>GV2UCFN02FZ6GP
GGTGAGTAACATATTGGAATGTACCGAGTAGTGGGGGATAACCAATCGAAAGATTGGCTAATACCGCATACGTCCTGAGGGGGAAAGCAGGGGATCTTCGGACCTTGCGCTATTTGAGCAGCCAATATCTGATTAGCTAGTTGGTGGGGTAAAGGCCCACCAAGGCGACGATCAGTAGCGGGTCTGAGAGGATGATCCGCCACACTGGGACTGAGACACGGCCCAGACTCCTACGGGAGGCAGCAGTGGGGAATTTTGGACAATGGGGGCAACCCTGATCCAGCCATGCCGCGTGTCTGAAGAAGGCCTTCGGGTTGTAAAGGACTTTTGTTAGGGAAGAAAAGAGAAGTGTTAATACCACTTTTTGCTGACGGTACCTAAAGAATAAGCACCGGCTAACTA
>GV2UCFN02HOCER
GGTGAGTAACATATTGGAATGTACCGAGTAGTGGGGGATAACCAATCGAAAGATTGGCTAATACCGCATACGTCCTGAGGGGGAAAGCAGGGGATCTTCGGACCTTGCGCTATTTGAGCAGCCAATATCTGATTAGCTAGTTGGTGGGGTAAAGGCCCACCAAGGCGACGATCAGTAGCGGGTCTGAGAGGATGATCCGCCACACTGGGACTGAGACACGGCCCAGACTCCTACGGGAGGCAGCAGTGGGGAATTTTGGACAATGGGGGCAACCCTGATCCAGCCATGCCGCGTGTCTGAAGAAGGCCTTCGGGTTGTAAAGGACTTTTGTTAGGGAAGAAAAGAGAAGTGTTAATACCACTTTTTGCTGACGGTACCTAAAGAATAAGCACCGGCTAACTA
>GV2UCFN02G7ICT
GGTGAGTAACATATTGGAATGTACCGAGTAGTGGGGGATAACCAATCGAAAGATTGGCTAATACCGCATACGTCCTGAGGGGGAAAGCAGGGGATCTTCGGACCTTGCGCTATTTGAGCAGCCAATATCTGATTAGCTAGTTGGTGGGGTAAAGGCCCACCAAGGCGACGATCAGTAGCGGGTCTGAGAGGATGATCCGCCACACTGGGACTGAGACACGGCCCAGACTCCTACGGGAGGCAGCAGTGGGGAATTTTGGACAATGGGGGCAACCCTGATCCAGCCATGCCGCGTGTCTGAAGAAGGCCTTCGGGTTGTAAAGGACTTTTGTTAGGGAAGAAAAGAGAAGTGTTAATACCACTTTTTGCTGACGGTACCTAAAGAATAAGCACCGGCTAACTA
>GV2UCFN02IHXRN
GGTGAGTAACATATTGGAATGTACCGAGTAGTGGGGGATAACCAATCGAAAGATTGGCTAATACCGCATACGTCCTGAGGGGGAAAGCAGGGGATCTTCGGACCTTGCGCTATTTGAGCAGCCAATATCTGATTAGCTAGTTGGTGGGGTAAAGGCCCACCAAGGCGACGATCAGTAGCGGGTCTGAGAGGATGATCCGCCACACTGGGACTGAGACACGGCCCAGACTCCTACGGGAGGCAGCAGTGGGGAATTTTGGACAATGGGGGCAACCCTGATCCAGCCATGCCGCGTGTCTGAAGAAGGCCTTCGGGTTGTAAAGGACTTTTGTTAGGGAAGAAAAGAGAAGTGTTAATACCACTTTTTGCTGACGGTACCTAAAGAATAAGCACCGGCTAACTA
>GV2UCFN02H3FSK
GGTGAGTAACATATTGGAATGTACCGAGTAGTGGGGGATAACCAATCGAAAGATTGGCTAATACCGCATACGTCCTGAGGGGGAAAGCAGGGGATCTTCGGACCTTGCGCTATTTGAGCAGCCAATATCTGATTAGCTAGTTGGTGGGGTAAAGGCCCACCAAGGCGACGATCAGTAGCGGGTCTGAGAGGATGATCCGCCACACTGGGACTGAGACACGGCCCAGACTCCTACGGGAGGCAGCAGTGGGGAATTTTGGACAATGGGGGCAACCCTGATCCAGCCATGCCGCGTGTCTGAAGAAGGCCTTCGGGTTGTAAAGGACTTTTGTTAGGGAAGAAAAGAGAAGTGTTAATACCACTTTTTGCTGACGGTACCTAAAGAATAAGCACCGGCTAACTA
>GV2UCFN02GU4OP
GGTGAGTAACATATTGGAATGTACCGAGTAGTGGGGGATAACCAATCGAAAGATTGGCTAATACCGCATACGTCCTGAGGGGGAAAGCAGGGGATCTTCGGACCTTGCGCTATTTGAGCAGCCAATATCTGATTAGCTAGTTGGTGGGGTAAAGGCCCACCAAGGCGACGATCAGTAGCGGGTCTGAGAGGATGATCCGCCACACTGGGACTGAGACACGGCCCAGACTCCTACGGGAGGCAGCAGTGGGGAATTTTGGACAATGGGGGCAACCCTGATCCAGCCATGCCGCGTGTCTGAAGAAGGCCTTCGGGTTGTAAAGGACTTTTGTTAGGGAAGAAAAGAGAAGTGTTAATACCACTTTTTGCTGACGGTACCTAAAGAATAAGCACCGGCTAACTA
>G35JFLI02H8QBH
GGTGAGTAACATATTGGAATGTACCGAGTAGTGGGGGATAACCAATCGAAAGATTGGCTAATACCGCATACGTCCTGAGGGGGAAAGCAGGGGATCTTCGGACCTTGCGCTATTTGAGCAGCCAATATCTGATTAGCTAGTTGGTGGGGTAAAGGCCCACCAAGGCGACGATCAGTAGCGGGTCTGAGAGGATGATCCGCCACACTGGGACTGAGACACGGCCCAGACTCCTACGGGAGGCAGCAGTGGGGAATTTTGGACAATGGGGGCAACCCTGATCCAGCCATGCCGCGTGTCTGAAGAAGGCCTTCGGGTTGTAAAGGACTTTTGTTAGGGAAGAAAAGAGAAGTGTTAATACCACTTTTTGCTGACGGTACCTAAAGAATAAGCACCGGCTAACTA
>GV2UCFN02I0NK1
GGTGAGTAACATATTGGAATGTACCGAGTAGTGGGGGATAACCAATCGAAAGATTGGCTAATACCGCATACGTCCTGAGGGGGAAAGCAGGGGATCTTCGGACCTTGCGCTATTTGAGCAGCCAATATCTGATTAGCTAGTTGGTGGGGTAAAGGCCCACCAAGGCGACGATCAGTAGCGGGTCTGAGAGGATGATCCGCCACACTGGGACTGAGACACGGCCCAGACTCCTACGGGAGGCAGCAGTGGGGAATTTTGGACAATGGGGGGCAACCCTGATCCAGCCATGCCGCGTGTCTGAAGAAGGCCTTCGGGTTGTAAAGGACTTTTGTTAGGGAAGAAAAGAGAAGTGTTAATACCACTTTTTGCTGACGGTACCTAAAGAATAAGCACCGGCTAACTA
>GV2UCFN02IQFQE
GGTGAGTAACATATTGGAATGTACCGAGTAGTGGGGGATAACCAATCGAAAGATTGGCTAATACCGCATACGTCCTGAGGGGGAAAGCAGGGGATCTTCGGACCTTGCGCTATTTGAGCAGCCAATATCTGATTAGCTAGTTGGTGGGGTAAAGGCCCACCAAGGCGACGATCAGTAGCGGGTCTGAGAGGATGATCCGCCACACTGGGACTGAGACACGGCCCAGACTCCTACGGGAGGCAGCAGTGGGGAATTTTGGACAATGGGGGGCAACCCTGATCCAGCCATGCCGCGTGTCTGAAGAAGGCCTTCGGGTTGTAAAGGACTTTTGTTAGGGAAGAAAAGAGAAGTGTTAATACCACTTTTTGCTGACGGTACCTAAAGAATAAGCACCGGCTAACTA
>GV2UCFN02H1UZ3
GGTGAGTAACATATTGGAATGTACCGAGTAGTGGGGGATAACCAATCGAAAGATTGGCTAATACCGCATACGTCCTAAGGGGGAAAGCAGGGGATCTTCGGACCTTGCGCTATTTGAGCAGCCAATATCTGATTAGCTAGTTGGTGGGGTAAAGGCCCACCAAGGCGACGATCAGTAGCGGGTCTGAGAGGATGATCCGCCACACTGGGACTGAGACACGGCCCAGACTCCTACGGGAGGCAGCAGTGGGGAATTTTGGACAATGGGGGCAACCCTGATCCAGCCATGCCGCGTGTCTGAAGAAGGCCTTCGGGTTGTAAAGGACTTTTGTTAGGGAAGAAAAGGAAAGTGCTAATACCACTTTTTGCTGACGGTACCTAAAGAATAAGCACCGGCTAACTA
>GV2UCFN02F3KH8
GGTGAGTAACATATTGGAATGTACCGAGTAGTGGGGGATAACCAATCGAAAGATTGGCTAATACCGCATACGTCCTAAGGGGGAAAGCAGGGGATCTTCGGACCTTGCGCTATTTGAGCAGCCAATATCTGATTAGCTAGTTGGTGGGGTAAAGGCCCACCAAGGCGACGATCAGTAGCGGGTCTGAGAGGATGATCCGCCACACTGGGACTGAGACACGGCCCAGACTCCTACGGGAGGCAGCAGTGGGGAATTTTGGACAATGGGGGCAACCCTGATCCAGCCATGCCGCGTGTCTGAAGAAGGCCTTCGGGTTGTAAAGGACTTTTGTTAGGGAAGAAAAGGAAAGTGCTAATACCACTTTTTGCTGACGGTACCTAAAGAATAAGCACCGGCTAACTA
>GV2UCFN02FRRZ5
GGTGAGTAACATATTGGAATGTACCGAGTAGTGGGGGATAACCAATCGAAAGATTGGCTAATACCGCATACGTCCTGAGGGGGAAAGCAGGGGATCTTCGGACCTTGCGCTATTTGAGCAGCCAATATCTGATTAGCTAGTTGGTGGGGTAAAGGCCCACCAAGGCGACGATCAGTAGCGGGTCTGAGAGGATGATCCGCCACACTGGGACTGAGACACGGCCCAGACTCCTACGGGAGGCAGCAGTGGGGAATTTTGGACAATGGGGGCAACCCTGATCCAGCCATGCCGCGTGTCTGAAGAAGGCCTTCGGGTTGTAAAGGACTTTTGTTAGGGAAGAAAAGGGAAGTGCTAATACCACTTTTTGCTGACGGTACCTAAAGAATAAGCACCGGCTAACTA
>GV2UCFN02FV4VG
GGTGAGTAACATATTGGAATGTACCGAGTAGTGGGGGATAACCAATCGAAAGATTGGCTAATACCGCATACGTCCTGAGGGGGAAAGCAGGGGATCTTCGGACCTTGCGCTATTTGAGCAGCCAATATCTGATTAGCTAGTTGGTGGGGTAAAGGCCCACCAAGGCGACGATCAGTAGCGGGTCTGAGAGGATGATCCGCCACACTGGGACTGAGACACGGCCCAGACTCCTACGGGAGGCAGCAGTGGGGAATTTTGGACAATGGGGGCAACCCTGATCCAGCCATGCCGCGTGTCTGAAGAAGGCCTTCGGGTTGTAAAGGACTTTTGTTAGGGAAGAAAAGGGAAGTGCTAATACCACTTTTTGCTGACGGTACCTAAAGAATAAGCACCGGCTAACTA
>GV2UCFN02F5PPV
GGTGAGTAACATATTGGAATGTACCGAGTAGTGGGGGATAACCAATCGAAAGATTGGCTAATACCGCATACGTCCTGAGGGGGAAAGCAGGGGATCTTCGGACCTTGCGCTATTTGAGCAGCCAATATCTGATTAGCTAGTTGGTGGGGTAAAGGCCCACCAAGGCGACGATCAGTAGCGGGTCTGAGAGGATGATCCGCCACACTGGGACTGAGACACGGCCCAGACTCCTACGGGAGGCAGCAGTGGGGAATTTTGGACAATGGGGGCAACCCTGATCCAGCCATGCCGCGTGTCTGAAGAAGGCCTTCGGGTTGTAAAGGACTTTTGTTAGGGAAGAAAAGGGAAGTGCTAATACCACTTTTTGCTGACGGTACCTAAAGAATAAGCACCGGCTAACTA
>GV2UCFN02HY880
GGTGAGTAACATATTGGAATGTACCGAGTAGTGGGGGATAACCAATCGAAAGATTGGCTAATACCGCATACGTCCTGAGGGGGAAAGCAGGGGATCTTCGGACCTTGCGCTATTTGAGCAGCCAATATCTGATTAGCTAGTTGGTGGGGTAAAGGCCCACCAAGGCGACGATCAGTAGCGGGTCTGAGAGGATGATCCGCCACACTGGGACTGAGACACGGCCCAGACTCCTACGGGAGGCAGCAGTGGGGAATTTTGGACAATGGGGGCAACCCTGATCCAGCCATGCCGCGTGTCTGAAGAAGGCCTTCGGGTTGTAAAGGACTTTTGTTAGGGAAGAAAAGGGAAGTGCTAATACCACTTTTTGCTGACGGTACCTAAAGAATAAGCACCGGCTAACTA
>GV2UCFN02G7VPV
GGTGAGTAACATATTGGAATGTACCGAGTAGTGGGGGATAACCAATCGAAAGATTGGCTAATACCGCATACGTCCTGAGGGGGAAAGCAGGGGATCTTCGGACCTTGCGCTATTTGAGCAGCCAATATCTGATTAGCTAGTTGGTGGGGTAAAGGCCCACCAAGGCGACGATCAGTAGCGGGTCTGAGAGGATGATCCGCCACACTGGGACTGAGACACGGCCCAGACTCCTACGGGAGGCAGCAGTGGGGAATTTTGGACAATGGGGGCAACCCTGATCCAGCCATGCCGCGTGTCTGAAGAAGGCCTTCGGGTTGTAAAGGACTTTTGTTAGGGAAGAAAAGGGAAGTGCTAATACCACTTTTTGCTGACGGTACCTAAAGAATAAGCACCGGCTAACTA
>GV2UCFN02GBK45
GGTGAGTAACATATTGGAATGTACCGAGTAGTGGGGGATAACCAATCGAAAGATTGGCTAATACCGCATACGTCCTGAGGGGGAAAGCAGGGGATCTTCGGACCTTGCGCTATTTGAGCAGCCAATATCTGATTAGCTAGTTGGTGGGGTAAAGGCCCACCAAGGCGACGATCAGTAGCGGGTCTGAGAGGATGATCCGCCACACTGGGACTGAGACACGGCCCAGACTCCTACGGGAGGCAGCAGTGGGGAATTTTGGACAATGGGGGCAACCCTGATCCAGCCATGCCGCGTGTCTGAAGAAGGCCTTCGGGTTGTAAAGGACTTTTGTTAGGGAAGAAAAGGGAAGTGCTAATACCACTTTTTGCTGACGGTACCTAAAGAATAAGCACCGGCTAACTA
>GV2UCFN02F80HL
GGTGAGTAACATATTGGAATGTACCGAGTAGTGGGGGATAACCAATCGAAAGATTGGCTAATACCGCATACGTCCTGAGGGGGAAAGCAGGGGATCTTCGGACCTTGCGCTATTTGAGCAGCCAATATCTGATTAGCTAGTTGGTGGGGTAAAGGCCCACCAAGGCGACGATCAGTAGCGGGTCTGAGAGGATGATCCGCCACACTGGGACTGAGACACGGCCCAGACTCCTACGGGAGGCAGCAGTGGGGAATTTTGGACAATGGGGGCAACCCTGATCCAGCCATGCCGCGTGTCTGAAGAAGGCCTTCGGGTTGTAAAGGACTTTTGTTAGGGAAGAAAAGGGAAGTGCTAATACCACTTTTTGCTGACGGTACCTAAAGAATAAGCACCGGCTAACTA
>GV2UCFN02IJF4M
GGTGAGTAACATATTGGAATGTACCGAGTAGTGGGGGATAACCAATCGAAAGATTGGCTAATACCGCATACGTCCTGAGGGGGAAAGCAGGGGATCTTCGGACCTTGCGCTATTTGAGCAGCCAATATCTGATTAGCTAGTTGGTGGGGTAAAGGCCCACCAAGGCGACGATCAGTAGCGGGTCTGAGAGGATGATCCGCCACACTGGGACTGAGACACGGCCCAGACTCCTACGGGAGGCAGCAGTGGGGAATTTTGGACAATGGGGGCAACCCTGATCCAGCCATGCCGCGTGTCTGAAGAAGGCCTTCGGGTTGTAAAGGACTTTTGTTAGGGAAGAAAAGGGAAGTGCTAATACCACTTTTTGCTGACGGTACCTAAAGAATAAGCACCGGCTAACTA
>GV2UCFN02HG2NU
GGTGAGTAACATATTGGAATGTACCGAGTAGTGGGGGATAACCAATCGAAAGATTGGCTAATACCGCATACGTCCTGAGGGGGAAAGCAGGGGATCTTCGGACCTTGCGCTATTTGAGCAGCCAATATCTGATTAGCTAGTTGGTGGGGTAAAGGCCCACCAAGGCGACGATCAGTAGCGGGTCTGAGAGGATGATCCGCCACACTGGGACTGAGACACGGCCCAGACTCCTACGGGAGGCAGCAGTGGGGAATTTTGGACAATGGGGGCAACCCTGATCCAGCCATGCCGCGTGTCTGAAGAAGGCCTTCGGGTTGTAAAGGACTTTTGTTAGGGAAGAAAAGGGAAGTGCTAATACCACTTTTTGCTGACGGTACCTAAAGAATAAGCACCGGCTAACTA
>GV2UCFN02H3KY5
GGTGAGTAACATATTGGAATGTACCGAGTAGTGGGGGATAACCAATCGAAAGATTGGCTAATACCGCATACGTCCTGAGGGGGAAAGCAGGGGATCTTCGGACCTTGCGCTATTTGAGCAGCCAATATCTGATTAGCTAGTTGGTGGGGTAAAGGCCCACCAAGGCGACGATCAGTAGCGGGTCTGAGAGGATGATCCGCCACACTGGGACTGAGACACGGCCCAGACTCCTACGGGAGGCAGCAGTGGGGAATTTTGGACAATGGGGGCAACCCTGATCCAGCCATGCCGCGTGTCTGAAGAAGGCCTTCGGGTTGTAAAGGACTTTTGTTAGGGAAGAAAAGGGAAGTGCTAATACCACTTTTTGCTGACGGTACCTAAAGAATAAGCACCGGCTAACTA
>GV2UCFN02JQFP6
GGTGAGTAACATATTGGAATGTACCGAGTAGTGGGGGATAACCAATCGAAAGATTGGCTAATACCGCATACGTCCTGAGGGGGAAAGCAGGGGATCTTCGGACCTTGCGCTATTTGAGCAGCCAATATCTGATTAGCTAGTTGGTGGGGTAAAGGCCCACCAAGGCGACGATCAGTAGCGGGTCTGAGAGGATGATCCGCCACACTGGGACTGAGACACGGCCCAGACTCCTACGGGAGGCAGCAGTGGGGAATTTTGGACAATGGGGGCAACCCTGATCCAGCCATGCCGCGTGTCTGAAGAAGGCCTTCGGGTTGTAAAGGACTTTTGTTAGGGAAGAAAAGGGAAGTGCTAATACCACTTTTTGCTGACGGTACCTAAAGAATAAGCACCGGCTAACTA
>GV2UCFN02JF89C
GGTGAGTAACATATTGGAATGTACCGAGTAGTGGGGGATAACCAATCGAAAGATTGGCTAATACCGCATACGTCCTGAGGGGGAAAGCAGGGGATCTTCGGACCTTGCGCTATTTGAGCAGCCAATATCTGATTAGCTAGTTGGTGGGGTAAAGGCCCACCAAGGCGACGATCAGTAGCGGGTCTGAGAGGATGATCCGCCACACTGGGACTGAGACACGGCCCAGACTCCTACGGGAGGCAGCAGTGGGGAATTTTGGACAATGGGGGCAACCCTGATCCAGCCATGCCGCGTGTCTGAAGAAGGCCTTCGGGTTGTAAAGGACTTTTGTTAGGGAAGAAAAGGGAAGTGCTAATACCACTTTTTGCTGACGGTACCTAAAGAATAAGCACCGGCTAACTA
>GV2UCFN02GA9UH
GGTGAGTAACATATTGGAATGTACCGAGTAGTGGGGGATAACCAATCGAAAGATTGGCTAATACCGCATACGTCCTGAGGGGGAAAGCAGGGGATCTTCGGACCTTGCGCTATTTGAGCAGCCAATATCTGATTAGCTAGTTGGTGGGGTAAAGGCCCACCAAGGCGACGATCAGTAGCGGGTCTGAGAGGATGATCCGCCACACTGGGACTGAGACACGGCCCAGACTCCTACGGGAGGCAGCAGTGGGGAATTTTGGACAATGGGGGCAACCCTGATCCAGCCATGCCGCGTGTCTGAAGAAGGCCTTCGGGTTGTAAAGGACTTTTGTTAGGGAAGAAAAGGGAAGTGCTAATACCACTTTTTGCTGACGGTACCTAAAGAATAAGCACCGGCTAACTA
>GV2UCFN02H5NZ4
GGTGAGTAACATATTGGAATGTACCGAGTAGTGGGGGATAACCAATCGAAAGATTGGCTAATACCGCATACGTCCTGAGGGGGAAAGCAGGGGATCTTCGGACCTTGCGCTATTTGAGCAGCCAATATCTGATTAGCTAGTTGGTGGGGTAAAGGCCCACCAAGGCGACGATCAGTAGCGGGTCTGAGAGGATGATCCGCCACACTGGGACTGAGACACGGCCCAGACTCCTACGGGAGGCAGCAGTGGGGAATTTTGGACAATGGGGGCAACCCTGATCCAGCCATGCCGCGTGTCTGAAGAAGGCCTTCGGGTTGTAAAGGACTTTTGTTAGGGAAGAAAAGGGAAGTGCTAATACCACTTTTTGCTGACGGTACCTAAAGAATAAGCACCGGCTAACTA
>GV2UCFN02HE5J2
GGTGAGTAACATATTGGAATGTACCGAGTAGTGGGGGATAACCAATCGAAAGATTGGCTAATACCGCATACGTCCTGAGGGGGAAAGCAGGGGATCTTCGGACCTTGCGCTATTTGAGCAGCCAATATCTGATTAGCTAGTTGGTGGGGTAAAGGCCCACCAAGGCGACGATCAGTAGCGGGTCTGAGAGGATGATCCGCCACACTGGGACTGAGACACGGCCCAGACTCCTACGGGAGGCAGCAGTGGGGAATTTTGGACAATGGGGGCAACCCTGATCCAGCCATGCCGCGTGTCTGAAGAAGGCCTTCGGGTTGTAAAGGACTTTTGTTAGGGAAGAAAAGGGAAGTGCTAATACCACTTTTTGCTGACGGTACCTAAAGAATAAGCACCGGCTAACTA
>GV2UCFN02IRS7B
GGTGAGTAACATATTGGAATGTACCGAGTAGTGGGGGATAACCAATCGAAAGATTGGCTAATACCGCATACGTCCTGAGGGGGAAAGCAGGGGATCTTCGGACCTTGCGCTATTTGAGCAGCCAATATCTGATTAGCTAGTTGGTGGGGTAAAGGCCCACCAAGGCGACGATCAGTAGCGGGTCTGAGAGGATGATCCGCCACACTGGGACTGAGACACGGCCCAGACTCCTACGGGAGGCAGCAGTGGGGAATTTTGGACAATGGGGGCAACCCTGATCCAGCCATGCCGCGTGTCTGAAGAAGGCCTTCGGGTTGTAAAGGACTTTTGTTAGGGAAGAAAAGGGAAGTGCTAATACCACTTTTTGCTGACGGTACCTAAAGAATAAGCACCGGCTAACTA
>GV2UCFN02HQQKB
GGTGAGTAACATATTGGAATGTACCGAGTAGTGGGGGATAACCAATCGAAAGATTGGCTAATACCGCATACGTCCTGAGGGGGAAAGCAGGGGATCTTCGGACCTTGCGCTATTTGAGCAGCCAATATCTGATTAGCTAGTTGGTGGGGTAAAGGCCCACCAAGGCGACGATCAGTAGCGGGTCTGAGAGGATGATCCGCCACACTGGGACTGAGACACGGCCCAGACTCCTACGGGAGGCAGCAGTGGGGAATTTTGGACAATGGGGGCAACCCTGATCCAGCCATGCCGCGTGTCTGAAGAAGGCCTTCGGGTTGTAAAGGACTTTTGTTAGGGAAGAAAAGGGAAGTGCTAATACCACTTTTTGCTGACGGTACCTAAAGAATAAGCACCGGCTAACTA
>GV2UCFN02IV7ND
GGTGAGTAACATATTGGAATGTACCGAGTAGTGGGGGATAACCAATCGAAAGATTGGCTAATACCGCATACGTCCTGAGGGGGAAAGCAGGGGATCTTCGGACCTTGCGCTATTTGAGCAGCCAATATCTGATTAGCTAGTTGGTGGGGTAAAGGCCCACCAAGGCGACGATCAGTAGCGGGTCTGAGAGGATGATCCGCCACACTGGGACTGAGACACGGCCCAGACTCCTACGGGAGGCAGCAGTGGGGAATTTTGGACAATGGGGGCAACCCTGATCCAGCCATGCCGCGTGTCTGAAGAAGGCCTTCGGGTTGTAAAGGACTTTTGTTAGGGAAGAAAAGGGAAGTGCTAATACCACTTTTTGCTGACGGTACCTAAAGAATAAGCACCGGCTAACTA
>GV2UCFN02ISKP6
GGTGAGTAACATATTGGAATGTACCGAGTAGTGGGGGATAACCAATCGAAAGATTGGCTAATACCGCATACGTCCTGAGGGGGAAAGCAGGGGATCTTCGGACCTTGCGCTATTTGAGCAGCCAATATCTGATTAGCTAGTTGGTGGGGTAAAGGCCCACCAAGGCGACGATCAGTAGCGGGTCTGAGAGGATGATCCGCCACACTGGGACTGAGACACGGCCCAGACTCCTACGGGAGGCAGCAGTGGGGAATTTTGGACAATGGGGGCAACCCTGATCCAGCCATGCCGCGTGTCTGAAGAAGGCCTTCGGGTTGTAAAGGACTTTTGTTAGGGAAGAAAAGGGAAGTGCTAATACCACTTTTTGCTGACGGTACCTAAAGAATAAGCACCGGCTAACTA
>GV2UCFN02IT7LL
GGTGAGTAACATATTGGAATGTACCGAGTAGTGGGGGATAACCAATCGAAAGATTGGCTAATACCGCATACGTCCTGAGGGGGAAAGCAGGGGATCTTCGGACCTTGCGCTATTTGAGCAGCCAATATCTGATTAGCTAGTTGGTGGGGTAAAGGCCCACCAAGGCGACGATCAGTAGCGGGTCTGAGAGGATGATCCGCCACACTGGGACTGAGACACGGCCCAGACTCCTACGGGAGGCAGCAGTGGGGAATTTTGGACAATGGGGGCAACCCTGATCCAGCCATGCCGCGTGTCTGAAGAAGGCCTTCGGGTTGTAAAGGACTTTTGTTAGGGAAGAAAAGGGAAGTGCTAATACCACTTTTTGCTGACGGTACCTAAAGAATAAGCACCGGCTAACTA
>GV2UCFN02GV9A3
GGTGAGTAACATATTGGAATGTACCGAGTAGTGGGGGATAACCAATCGAAAGATTGGCTAATACCGCATACGTCCTGAGGGGGAAAGCAGGGGATCTTCGGACCTTGCGCTATTTGAGCAGCCAATATCTGATTAGCTAGTTGGTGGGGTAAAGGCCCACCAAGGCGACGATCAGTAGCGGGTCTGAGAGGATGATCCGCCACACTGGGACTGAGACACGGCCCAGACTCCTACGGGAGGCAGCAGTGGGGAATTTTGGACAATGGGGGCAACCCTGATCCAGCCATGCCGCGTGTCTGAAGAAGGCCTTCGGGTTGTAAAGGACTTTTGTTAGGGAAGAAAAGGGAAGTGCTAATACCACTTTTTGCTGACGGTACCTAAAGAATAAGCACCGGCTAACTA
>GV2UCFN02IHWMG
GGTGAGTAACATATTGGAATGTACCGAGTAGTGGGGGATAACCAATCGAAAGATTGGCTAATACCGCATACGTCCTGAGGGGGAAAGCAGGGGATCTTCGGACCTTGCGCTATTTGAGCAGCCAATATCTGATTAGCTAGTTGGTGGGGTAAAGGCCCACCAAGGCGACGATCAGTAGCGGGTCTGAGAGGATGATCCGCCACACTGGGACTGAGACACGGCCCAGACTCCTACGGGAGGCAGCAGTGGGGAATTTTGGACAATGGGGGCAACCCTGATCCAGCCATGCCGCGTGTCTGAAGAAGGCCTTCGGGTTGTAAAGGACTTTTGTTAGGGAAGAAAAGGGAAGTGCTAATACCACTTTTTGCTGACGGTACCTAAAGAATAAGCACCGGCTAACTA
>GV2UCFN02F8JUB
GGTGAGTAACATATTGGAATGTACCGAGTAGTGGGGGATAACCAATCGAAAGATTGGCTAATACCGCATACGTCCTGAGGGGGAAAGCAGGGGATCTTCGGACCTTGCGCTATTTGAGCAGCCAATATCTGATTAGCTAGTTGGTGGGGTAAAGGCCCACCAAGGCGACGATCAGTAGCGGGTCTGAGAGGATGATCCGCCACACTGGGACTGAGACACGGCCCAGACTCCTACGGGAGGCAGCAGTGGGGAATTTTGGACAATGGGGGCAACCCTGATCCAGCCATGCCGCGTGTCTGAAGAAGGCCTTCGGGTTGTAAAGGACTTTTGTTAGGGAAGAAAAGGGAAGTGCTAATACCACTTTTTGCTGACGGTACCTAAAGAATAAGCACCGGCTAACTA
>GV2UCFN02JXD7I
GGTGAGTAACATATTGGAATGTACCGAGTAGTGGGGGATAACCAATCGAAAGATTGGCTAATACCGCATACGTCCTGAGGGGGAAAGCAGGGGATCTTCGGACCTTGCGCTATTTGAGCAGCCAATATCTGATTAGCTAGTTGGTGGGGTAAAGGCCCACCAAGGCGACGATCAGTAGCGGGTCTGAGAGGATGATCCGCCACACTGGGACTGAGACACGGCCCAGACTCCTACGGGAGGCAGCAGTGGGGAATTTTGGACAATGGGGGCAACCCTGATCCAGCCATGCCGCGTGTCTGAAGAAGGCCTTCGGGTTGTAAAGGACTTTTGTTAGGGAAGAAAAGGGAAGTGCTAATACCACTTTTTGCTGACGGTACCTAAAGAATAAGCACCGGCTAACTA
>GV2UCFN02JK7DX
GGTGAGTAACATATTGGAATGTACCGAGTAGTGGGGGATAACCAATCGAAAGATTGGCTAATACCGCATACGTCCTGAGGGGGAAAGCAGGGGATCTTCGGACCTTGCGCTATTTGAGCAGCCAATATCTGATTAGCTAGTTGGTGGGGTAAAGGCCCACCAAGGCGACGATCAGTAGCGGGTCTGAGAGGATGATCCGCCACACTGGGACTGAGACACGGCCCAGACTCCTACGGGAGGCAGCAGTGGGGAATTTTGGACAATGGGGGCAACCCTGATCCAGCCATGCCGCGTGTCTGAAGAAGGCCTTCGGGTTGTAAAGGACTTTTGTTAGGGAAGAAAAGGGAAGTGCTAATACCACTTTTTGCTGACGGTACCTAAAGAATAAGCACCGGCTAACTA
>GV2UCFN02IRLAL
GGTGAGTAACATATTGGAATGTACCGAGTAGTGGGGGATAACCAATCGAAAGATTGGCTAATACCGCATACGTCCTGAGGGGGAAAGCAGGGGATCTTCGGACCTTGCGCTATTTGAGCAGCCAATATCTGATTAGCTAGTTGGTGGGGTAAAGGCCCACCAAGGCGACGATCAGTAGCGGGTCTGAGAGGATGATCCGCCACACTGGGACTGAGACACGGCCCAGACTCCTACGGGAGGCAGCAGTGGGGAATTTTGGACAATGGGGGCAACCCTGATCCAGCCATGCCGCGTGTCTGAAGAAGGCCTTCGGGTTGTAAAGGACTTTTGTTAGGGAAGAAAAGGGAAGTGCTAATACCACTTTTTGCTGACGGTACCTAAAGAATAAGCACCGGCTAACTA
>GV2UCFN02H1IZM
GGTGAGTAACATATTGGAATGTACCGAGTAGTGGGGGATAACCAATCGAAAGATTGGCTAATACCGCATACGTCCTGAGGGGGAAAGCAGGGGATCTTCGGACCTTGCGCTATTTGAGCAGCCAATATCTGATTAGCTAGTTGGTGGGGTAAAGGCCCACCAAGGCGACGATCAGTAGCGGGTCTGAGAGGATGATCCGCCACACTGGGACTGAGACACGGCCCAGACTCCTACGGGAGGCAGCAGTGGGGAATTTTGGACAATGGGGGCAACCCTGATCCAGCCATGCCGCGTGTCTGAAGAAGGCCTTCGGGTTGTAAAGGACTTTTGTTAGGGAAGAAAAGGGAAGTGCTAATACCACTTTTTGCTGACGGTACCTAAAGAATAAGCACCGGCTAACTA
>GV2UCFN02JI8C6
GGTGAGTAACATATTGGAATGTACCGAGTAGTGGGGGATAACCAATCGAAAGATTGGCTAATACCGCATACGTCCTGAGGGGGAAAGCAGGGGATCTTCGGACCTTGCGCTATTTGAGCAGCCAATATCTGATTAGCTAGTTGGTGGGGTAAAGGCCCACCAAGGCGACGATCAGTAGCGGGTCTGAGAGGATGATCCGCCACACTGGGACTGAGACACGGCCCAGACTCCTACGGGAGGCAGCAGTGGGGAATTTTGGACAATGGGGGCAACCCTGATCCAGCCATGCCGCGTGTCTGAAGAAGGCCTTCGGGTTGTAAAGGACTTTTGTTAGGGAAGAAAAGGGAAGTGCTAATACCACTTTTTGCTGACGGTACCTAAAGAATAAGCACCGGCTAACTA
>GV2UCFN02IW301
GGTGAGTAACATATTGGAATGTACCGAGTAGTGGGGGATAACCAATCGAAAGATTGGCTAATACCGCATACGTCCTGAGGGGGAAAGCAGGGGATCTTCGGACCTTGCGCTATTTGAGCAGCCAATATCTGATTAGCTAGTTGGTGGGGTAAAGGCCCACCAAGGCGACGATCAGTAGCGGGTCTGAGAGGATGATCCGCCACACTGGGACTGAGACACGGCCCAGACTCCTACGGGAGGCAGCAGTGGGGAATTTTGGACAATGGGGGCAACCCTGATCCAGCCATGCCGCGTGTCTGAAGAAGGCCTTCGGGTTGTAAAGGACTTTTGTTAGGGAAGAAAAGGGAAGTGCTAATACCACTTTTTGCTGACGGTACCTAAAGAATAAGCACCGGCTAACTA
>GV2UCFN02HKROV
GGTGAGTAACATATTGGAATGTACCGAGTAGTGGGGGATAACCAATCGAAAGATTGGCTAATACCGCATACGTCCTGAGGGGGAAAGCAGGGGATCTTCGGACCTTGCGCTATTTGAGCAGCCAATATCTGATTAGCTAGTTGGTGGGGTAAAGGCCCACCAAGGCGACGATCAGTAGCGGGTCTGAGAGGATGATCCGCCACACTGGGACTGAGACACGGCCCAGACTCCTACGGGAGGCAGCAGTGGGGAATTTTGGACAATGGGGGCAACCCTGATCCAGCCATGCCGCGTGTCTGAAGAAGGCCTTCGGGTTGTAAAGGACTTTTGTTAGGGAAGAAAAGGGAAGTGCTAATACCACTTTTTGCTGACGGTACCTAAAGAATAAGCACCGGCTAACTA
>GV2UCFN02FTOBY
GGTGAGTAACATATTGGAATGTACCGAGTAGTGGGGGATAACCAATCGAAAGATTGGCTAATACCGCATACGTCCTGAGGGGGAAAGCAGGGGATCTTCGGACCTTGCGCTATTTGAGCAGCCAATATCTGATTAGCTAGTTGGTGGGGTAAAGGCCCACCAAGGCGACGATCAGTAGCGGGTCTGAGAGGATGATCCGCCACACTGGGACTGAGACACGGCCCAGACTCCTACGGGAGGCAGCAGTGGGGAATTTTGGACAATGGGGGCAACCCTGATCCAGCCATGCCGCGTGTCTGAAGAAGGCCTTCGGGTTGTAAAGGACTTTTGTTAGGGAAGAAAAGGGAAGTGCTAATACCACTTTTTGCTGACGGTACCTAAAGAATAAGCACCGGCTAACTA
>GV2UCFN02HFYN4
GGTGAGTAACATATTGGAATGTACCGAGTAGTGGGGGATAACCAATCGAAAGATTGGCTAATACCGCATACGTCCTGAGGGGGAAAGCAGGGGATCTTCGGACCTTGCGCTATTTGAGCAGCCAATATCTGATTAGCTAGTTGGTGGGGTAAAGGCCCACCAAGGCGACGATCAGTAGCGGGTCTGAGAGGATGATCCGCCACACTGGGACTGAGACACGGCCCAGACTCCTACGGGAGGCAGCAGTGGGGAATTTTGGACAATGGGGGCAACCCTGATCCAGCCATGCCGCGTGTCTGAAGAAGGCCTTCGGGTTGTAAAGGACTTTTGTTAGGGAAGAAAAGGGAAGTGCTAATACCACTTTTTGCTGACGGTACCTAAAGAATAAGCACCGGCTAACTA
>GV2UCFN02JLBGP
GGTGAGTAACATATTGGAATGTACCGAGTAGTGGGGGATAACCAATCGAAAGATTGGCTAATACCGCATACGTCCTGAGGGGGAAAGCAGGGGATCTTCGGACCTTGCGCTATTTGAGCAGCCAATATCTGATTAGCTAGTTGGTGGGGTAAAGGCCCACCAAGGCGACGATCAGTAGCGGGTCTGAGAGGATGATCCGCCACACTGGGACTGAGACACGGCCCAGACTCCTACGGGAGGCAGCAGTGGGGAATTTTGGACAATGGGGGCAACCCTGATCCAGCCATGCCGCGTGTCTGAAGAAGGCCTTCGGGTTGTAAAGGACTTTTGTTAGGGAAGAAAAGGGAAGTGCTAATACCACTTTTTGCTGACGGTACCTAAAGAATAAGCACCGGCTAACTA
>GV2UCFN02FKJYC
GGTGAGTAACATATTGGAATGTACCGAGTAGTGGGGGATAACCAATCGAAAGATTGGCTAATACCGCATACGTCCTGAGGGGGAAAGCAGGGGATCTTCGGACCTTGCGCTATTTGAGCAGCCAATATCTGATTAGCTAGTTGGTGGGGTAAAGGCCCACCAAGGCGACGATCAGTAGCGGGTCTGAGAGGATGATCCGCCACACTGGGACTGAGACACGGCCCAGACTCCTACGGGAGGCAGCAGTGGGGAATTTTGGACAATGGGGGCAACCCTGATCCAGCCATGCCGCGTGTCTGAAGAAGGCCTTCGGGTTGTAAAGGACTTTTGTTAGGGAAGAAAAGGGAAGTGCTAATACCACTTTTTGCTGACGGTACCTAAAGAATAAGCACCGGCTAACTA
>GV2UCFN02H44N5
GGTGAGTAACATATTGGAATGTACCGAGTAGTGGGGGATAACCAATCGAAAGATTGGCTAATACCGCATACGTCCTGAGGGGGAAAGCAGGGGATCTTCGGACCTTGCGCTATTTGAGCAGCCAATATCTGATTAGCTAGTTGGTGGGGTAAAGGCCCACCAAGGCGACGATCAGTAGCGGGTCTGAGAGGATGATCCGCCACACTGGGACTGAGACACGGCCCAGACTCCTACGGGAGGCAGCAGTGGGGAATTTTGGACAATGGGGGCAACCCTGATCCAGCCATGCCGCGTGTCTGAAGAAGGCCTTCGGGTTGTAAAGGACTTTTGTTAGGGAAGAAAAGGGAAGTGCTAATACCACTTTTTGCTGACGGTACCTAAAGAATAAGCACCGGCTAACTA
>GV2UCFN02I3T01
GGTGAGTAACATATTGGAATGTACCGAGTAGTGGGGGATAACCAATCGAAAGATTGGCTAATACCGCATACGTCCTGAGGGGGAAAGCAGGGGATCTTCGGACCTTGCGCTATTTGAGCAGCCAATATCTGATTAGCTAGTTGGTGGGGTAAAGGCCCACCAAGGCGACGATCAGTAGCGGGTCTGAGAGGATGATCCGCCACACTGGGACTGAGACACGGCCCAGACTCCTACGGGAGGCAGCAGTGGGGAATTTTGGACAATGGGGGCAACCCTGATCCAGCCATGCCGCGTGTCTGAAGAAGGCCTTCGGGTTGTAAAGGACTTTTGTTAGGGAAGAAAAGGGAAGTGCTAATACCACTTTTTGCTGACGGTACCTAAAGAATAAGCACCGGCTAACTA
>GV2UCFN02G4ER5
GGTGAGTAACATATTGGAATGTACCGAGTAGTGGGGGATAACCAATCGAAAGATTGGCTAATACCGCATACGTCCTGAGGGGGAAAGCAGGGGATCTTCGGACCTTGCGCTATTTGAGCAGCCAATATCTGATTAGCTAGTTGGTGGGGTAAAGGCCCACCAAGGCGACGATCAGTAGCGGGTCTGAGAGGATGATCCGCCACACTGGGACTGAGACACGGCCCAGACTCCTACGGGAGGCAGCAGTGGGGAATTTTGGACAATGGGGGCAACCCTGATCCAGCCATGCCGCGTGTCTGAAGAAGGCCTTCGGGTTGTAAAGGACTTTTGTTAGGGAAGAAAAGGGAAGTGCTAATACCACTTTTTGCTGACGGTACCTAAAGAATAAGCACCGGCTAACTA
>GV2UCFN02JR9MM
GGTGAGTAACATATTGGAATGTACCGAGTAGTGGGGGATAACCAATCGAAAGATTGGCTAATACCGCATACGTCCTGAGGGGGAAAGCAGGGGATCTTCGGACCTTGCGCTATTTGAGCAGCCAATATCTGATTAGCTAGTTGGTGGGGTAAAGGCCCACCAAGGCGACGATCAGTAGCGGGTCTGAGAGGATGATCCGCCACACTGGGACTGAGACACGGCCCAGACTCCTACGGGAGGCAGCAGTGGGGAATTTTGGACAATGGGGGCAACCCTGATCCAGCCATGCCGCGTGTCTGAAGAAGGCCTTCGGGTTGTAAAGGACTTTTGTTAGGGAAGAAAAGGGAAGTGCTAATACCACTTTTTGCTGACGGTACCTAAAGAATAAGCACCGGCTAACTA
>GV2UCFN02J1EM6
GGTGAGTAACATATTGGAATGTACCGAGTAGTGGGGGATAACCAATCGAAAGATTGGCTAATACCGCATACGTCCTGAGGGGGAAAGCAGGGGATCTTCGGACCTTGCGCTATTTGAGCAGCCAATATCTGATTAGCTAGTTGGTGGGGTAAAGGCCCACCAAGGCGACGATCAGTAGCGGGTCTGAGAGGATGATCCGCCACACTGGGACTGAGACACGGCCCAGACTCCTACGGGAGGCAGCAGTGGGGAATTTTGGACAATGGGGGCAACCCTGATCCAGCCATGCCGCGTGTCTGAAGAAGGCCTTCGGGTTGTAAAGGACTTTTGTTAGGGAAGAAAAGGGAAGTGCTAATACCACTTTTTGCTGACGGTACCTAAAGAATAAGCACCGGCTAACTA
>GV2UCFN02HJOL1
GGTGAGTAACATATTGGAATGTACCGAGTAGTGGGGGATAACCAATCGAAAGATTGGCTAATACCGCATACGTCCTGAGGGGGAAAGCAGGGGATCTTCGGACCTTGCGCTATTTGAGCAGCCAATATCTGATTAGCTAGTTGGTGGGGTAAAGGCCCACCAAGGCGACGATCAGTAGCGGGTCTGAGAGGATGATCCGCCACACTGGGACTGAGACACGGCCCAGACTCCTACGGGAGGCAGCAGTGGGGAATTTTGGACAATGGGGGCAACCCTGATCCAGCCATGCCGCGTGTCTGAAGAAGGCCTTCGGGTTGTAAAGGACTTTTGTTAGGGAAGAAAAGGGAAGTGCTAATACCACTTTTTGCTGACGGTACCTAAAGAATAAGCACCGGCTAACTA
>GV2UCFN02HIVD0
GGTGAGTAACATATTGGAATGTACCGAGTAGTGGGGGATAACCAATCGAAAGATTGGCTAATACCGCATACGTCCTGAGGGGGAAAGCAGGGGATCTTCGGACCTTGCGCTATTTGAGCAGCCAATATCTGATTAGCTAGTTGGTGGGGTAAAGGCCCACCAAGGCGACGATCAGTAGCGGGTCTGAGAGGATGATCCGCCACACTGGGACTGAGACACGGCCCAGACTCCTACGGGAGGCAGCAGTGGGGAATTTTGGACAATGGGGGCAACCCTGATCCAGCCATGCCGCGTGTCTGAAGAAGGCCTTCGGGTTGTAAAGGACTTTTGTTAGGGAAGAAAAGGGAAGTGCTAATACCACTTTTTGCTGACGGTACCTAAAGAATAAGCACCGGCTAACTA
>GV2UCFN02I8TJX
GGTGAGTAACATATTGGAATGTACCGAGTAGTGGGGGATAACCAATCGAAAGATTGGCTAATACCGCATACGTCCTGAGGGGGAAAGCAGGGGATCTTCGGACCTTGCGCTATTTGAGCAGCCAATATCTGATTAGCTAGTTGGTGGGGTAAAGGCCCACCAAGGCGACGATCAGTAGCGGGTCTGAGAGGATGATCCGCCACACTGGGACTGAGACACGGCCCAGACTCCTACGGGAGGCAGCAGTGGGGAATTTTGGACAATGGGGGCAACCCTGATCCAGCCATGCCGCGTGTCTGAAGAAGGCCTTCGGGTTGTAAAGGACTTTTGTTAGGGAAGAAAAGGGAAGTGCTAATACCACTTTTTGCTGACGGTACCTAAAGAATAAGCACCGGCTAACTA
>GV2UCFN02GY3OI
GGTGAGTAACATATTGGAATGTACCGAGTAGTGGGGGATAACCAATCGAAAGATTGGCTAATACCGCATACGTCCTGAGGGGGAAAGCAGGGGATCTTCGGACCTTGCGCTATTTGAGCAGCCAATATCTGATTAGCTAGTTGGTGGGGTAAAGGCCCACCAAGGCGACGATCAGTAGCGGGTCTGAGAGGATGATCCGCCACACTGGGACTGAGACACGGCCCAGACTCCTACGGGAGGCAGCAGTGGGGAATTTTGGACAATGGGGGCAACCCTGATCCAGCCATGCCGCGTGTCTGAAGAAGGCCTTCGGGTTGTAAAGGACTTTTGTTAGGGAAGAAAAGGGAAGTGCTAATACCACTTTTTGCTGACGGTACCTAAAGAATAAGCACCGGCTAACTA
>GV2UCFN02G7P0U
GGTGAGTAACATATTGGAATGTACCGAGTAGTGGGGGATAACCAATCGAAAGATTGGCTAATACCGCATACGTCCTGAGGGGGAAAGCAGGGGATCTTCGGACCTTGCGCTATTTGAGCAGCCAATATCTGATTAGCTAGTTGGTGGGGTAAAGGCCCACCAAGGCGACGATCAGTAGCGGGTCTGAGAGGATGATCCGCCACACTGGGACTGAGACACGGCCCAGACTCCTACGGGAGGCAGCAGTGGGGAATTTTGGACAATGGGGGCAACCCTGATCCAGCCATGCCGCGTGTCTGAAGAAGGCCTTCGGGTTGTAAAGGACTTTTGTTAGGGAAGAAAAGGGAAGTGCTAATACCACTTTTTGCTGACGGTACCTAAAGAATAAGCACCGGCTAACTA
>GV2UCFN02GQP3N
GGTGAGTAACATATTGGAATGTACCGAGTAGTGGGGGATAACCAATCGAAAGATTGGCTAATACCGCATACGTCCTGAGGGGGAAAGCAGGGGATCTTCGGACCTTGCGCTATTTGAGCAGCCAATATCTGATTAGCTAGTTGGTGGGGTAAAGGCCCACCAAGGCGACGATCAGTAGCGGGTCTGAGAGGATGATCCGCCACACTGGGACTGAGACACGGCCCAGACTCCTACGGGAGGCAGCAGTGGGGAATTTTGGACAATGGGGGCAACCCTGATCCAGCCATGCCGCGTGTCTGAAGAAGGCCTTCGGGTTGTAAAGGACTTTTGTTAGGGAAGAAAAGGGAAGTGCTAATACCACTTTTTGCTGACGGTACCTAAAGAATAAGCACCGGCTAACTA
>GV2UCFN02HBC14
GGTGAGTAACATATTGGAATGTACCGAGTAGTGGGGGATAACCAATCGAAAGATTGGCTAATACCGCATACGTCCTGAGGGGGAAAGCAGGGGATCTTCGGACCTTGCGCTATTTGAGCAGCCAATATCTGATTAGCTAGTTGGTGGGGTAAAGGCCCACCAAGGCGACGATCAGTAGCGGGTCTGAGAGGATGATCCGCCACACTGGGACTGAGACACGGCCCAGACTCCTACGGGAGGCAGCAGTGGGGAATTTTGGACAATGGGGGCAACCCTGATCCAGCCATGCCGCGTGTCTGAAGAAGGCCTTCGGGTTGTAAAGGACTTTTGTTAGGGAAGAAAAGGGAAGTGCTAATACCACTTTTTGCTGACGGTACCTAAAGAATAAGCACCGGCTAACTA
>GV2UCFN02HVLLS
GGTGAGTAACATATTGGAATGTACCGAGTAGTGGGGGATAACCAATCGAAAGATTGGCTAATACCGCATACGTCCTGAGGGGGAAAGCAGGGGATCTTCGGACCTTGCGCTATTTGAGCAGCCAATATCTGATTAGCTAGTTGGTGGGGTAAAGGCCCACCAAGGCGACGATCAGTAGCGGGTCTGAGAGGATGATCCGCCACACTGGGACTGAGACACGGCCCAGACTCCTACGGGAGGCAGCAGTGGGGAATTTTGGACAATGGGGGCAACCCTGATCCAGCCATGCCGCGTGTCTGAAGAAGGCCTTCGGGTTGTAAAGGACTTTTGTTAGGGAAGAAAAGGGAAGTGCTAATACCACTTTTTGCTGACGGTACCTAAAGAATAAGCACCGGCTAACTA
>GV2UCFN02FEUCX
GGTGAGTAACATATTGGAATGTACCGAGTAGTGGGGGATAACCAATCGAAAGATTGGCTAATACCGCATACGTCCTGAGGGGGAAAGCAGGGGATCTTCGGACCTTGCGCTATTTGAGCAGCCAATATCTGATTAGCTAGTTGGTGGGGTAAAGGCCCACCAAGGCGACGATCAGTAGCGGGTCTGAGAGGATGATCCGCCACACTGGGACTGAGACACGGCCCAGACTCCTACGGGAGGCAGCAGTGGGGAATTTTGGACAATGGGGGCAACCCTGATCCAGCCATGCCGCGTGTCTGAAGAAGGCCTTCGGGTTGTAAAGGACTTTTGTTAGGGAAGAAAAGGGAAGTGCTAATACCACTTTTTGCTGACGGTACCTAAAGAATAAGCACCGGCTAACTA
>GV2UCFN02FQPJ8
GGTGAGTAACATATTGGAATGTACCGAGTAGTGGGGGATAACCAATCGAAAGATTGGCTAATACCGCATACGTCCTGAGGGGGAAAGCAGGGGATCTTCGGACCTTGCGCTATTTGAGCAGCCAATATCTGATTAGCTAGTTGGTGGGGTAAAGGCCCACCAAGGCGACGATCAGTAGCGGGTCTGAGAGGATGATCCGCCACACTGGGACTGAGACACGGCCCAGACTCCTACGGGAGGCAGCAGTGGGGAATTTTGGACAATGGGGGCAACCCTGATCCAGCCATGCCGCGTGTCTGAAGAAGGCCTTCGGGTTGTAAAGGACTTTTGTTAGGGAAGAAAAGGGAAGTGCTAATACCACTTTTTGCTGACGGTACCTAAAGAATAAGCACCGGCTAACTA
>GV2UCFN02H9CGE
GGTGAGTAACATATTGGAATGTACCGAGTAGTGGGGGATAACCAATCGAAAGATTGGCTAATACCGCATACGTCCTGAGGGGGAAAGCAGGGGATCTTCGGACCTTGCGCTATTTGAGCAGCCAATATCTGATTAGCTAGTTGGTGGGGTAAAGGCCCACCAAGGCGACGATCAGTAGCGGGTCTGAGAGGATGATCCGCCACACTGGGACTGAGACACGGCCCAGACTCCTACGGGAGGCAGCAGTGGGGAATTTTGGACAATGGGGGCAACCCTGATCCAGCCATGCCGCGTGTCTGAAGAAGGCCTTCGGGTTGTAAAGGACTTTTGTTAGGGAAGAAAAGGGAAGTGCTAATACCACTTTTTGCTGACGGTACCTAAAGAATAAGCACCGGCTAACTA
>GV2UCFN02FNK87
GGTGAGTAACATATTGGAATGTACCGAGTAGTGGGGGATAACCAATCGAAAGATTGGCTAATACCGCATACGTCCTGAGGGGGAAAGCAGGGGATCTTCGGACCTTGCGCTATTTGAGCAGCCAATATCTGATTAGCTAGTTGGTGGGGTAAAGGCCCACCAAGGCGACGATCAGTAGCGGGTCTGAGAGGATGATCCGCCACACTGGGACTGAGACACGGCCCAGACTCCTACGGGAGGCAGCAGTGGGGAATTTTGGACAATGGGGGCAACCCTGATCCAGCCATGCCGCGTGTCTGAAGAAGGCCTTCGGGTTGTAAAGGACTTTTGTTAGGGAAGAAAAGGGAAGTGCTAATACCACTTTTTGCTGACGGTACCTAAAGAATAAGCACCGGCTAACTA
>GV2UCFN02JSKE0
GGTGAGTAACATATTGGAATGTACCGAGTAGTGGGGGATAACCAATCGAAAGATTGGCTAATACCGCATACGTCCTGAGGGGGAAAGCAGGGGATCTTCGGACCTTGCGCTATTTGAGCAGCCAATATCTGATTAGCTAGTTGGTGGGGTAAAGGCCCACCAAGGCGACGATCAGTAGCGGGTCTGAGAGGATGATCCGCCACACTGGGACTGAGACACGGCCCAGACTCCTACGGGAGGCAGCAGTGGGGAATTTTGGACAATGGGGGCAACCCTGATCCAGCCATGCCGCGTGTCTGAAGAAGGCCTTCGGGTTGTAAAGGACTTTTGTTAGGGAAGAAAAGGGAAGTGCTAATACCACTTTTTGCTGACGGTACCTAAAGAATAAGCACCGGCTAACTA
>GV2UCFN02F65SP
GGTGAGTAACATATTGGAATGTACCGAGTAGTGGGGGATAACCAATCGAAAGATTGGCTAATACCGCATACGTCCTGAGGGGGAAAGCAGGGGATCTTCGGACCTTGCGCTATTTGAGCAGCCAATATCTGATTAGCTAGTTGGTGGGGTAAAGGCCCACCAAGGCGACGATCAGTAGCGGGTCTGAGAGGATGATCCGCCACACTGGGACTGAGACACGGCCCAGACTCCTACGGGAGGCAGCAGTGGGGAATTTTGGACAATGGGGGCAACCCTGATCCAGCCATGCCGCGTGTCTGAAGAAGGCCTTCGGGTTGTAAAGGACTTTTGTTAGGGAAGAAAAGGGAAGTGCTAATACCACTTTTTGCTGACGGTACCTAAAGAATAAGCACCGGCTAACTA
>GV2UCFN02I3AEZ
GGTGAGTAACATATTGGAATGTACCGAGTAGTGGGGGATAACCAATCGAAAGATTGGCTAATACCGCATACGTCCTGAGGGGGAAAGCAGGGGATCTTCGGACCTTGCGCTATTTGAGCAGCCAATATCTGATTAGCTAGTTGGTGGGGTAAAGGCCCACCAAGGCGACGATCAGTAGCGGGTCTGAGAGGATGATCCGCCACACTGGGACTGAGACACGGCCCAGACTCCTACGGGAGGCAGCAGTGGGGAATTTTGGACAATGGGGGCAACCCTGATCCAGCCATGCCGCGTGTCTGAAGAAGGCCTTCGGGTTGTAAAGGACTTTTGTTAGGGAAGAAAAGGGAAGTGCTAATACCACTTTTTGCTGACGGTACCTAAAGAATAAGCACCGGCTAACTA
>GV2UCFN02JSJHE
GGTGAGTAACATATTGGAATGTACCGAGTAGTGGGGGATAACCAATCGAAAGATTGGCTAATACCGCATACGTCCTGAGGGGGAAAGCAGGGGATCTTCGGACCTTGCGCTATTTGAGCAGCCAATATCTGATTAGCTAGTTGGTGGGGTAAAGGCCCACCAAGGCGACGATCAGTAGCGGGTCTGAGAGGATGATCCGCCACACTGGGACTGAGACACGGCCCAGACTCCTACGGGAGGCAGCAGTGGGGAATTTTGGACAATGGGGGCAACCCTGATCCAGCCATGCCGCGTGTCTGAAGAAGGCCTTCGGGTTGTAAAGGACTTTTGTTAGGGAAGAAAAGGGAAGTGCTAATACCACTTTTTGCTGACGGTACCTAAAGAATAAGCACCGGCTAACTA
>GV2UCFN02FX4B9
GGTGAGTAACATATTGGAATGTACCGAGTAGTGGGGGATAACCAATCGAAAGATTGGCTAATACCGCATACGTCCTGAGGGGGAAAGCAGGGGATCTTCGGACCTTGCGCTATTTGAGCAGCCAATATCTGATTAGCTAGTTGGTGGGGTAAAGGCCCACCAAGGCGACGATCAGTAGCGGGTCTGAGAGGATGATCCGCCACACTGGGACTGAGACACGGCCCAGACTCCTACGGGAGGCAGCAGTGGGGAATTTTGGACAATGGGGGCAACCCTGATCCAGCCATGCCGCGTGTCTGAAGAAGGCCTTCGGGTTGTAAAGGACTTTTGTTAGGGAAGAAAAGGGAAGTGCTAATACCACTTTTTGCTGACGGTACCTAAAGAATAAGCACCGGCTAACTA
>GV2UCFN02JP43Y
GGTGAGTAACATATTGGAATGTACCGAGTAGTGGGGGATAACCAATCGAAAGATTGGCTAATACCGCATACGTCCTGAGGGGGAAAGCAGGGGATCTTCGGACCTTGCGCTATTTGAGCAGCCAATATCTGATTAGCTAGTTGGTGGGGTAAAGGCCCACCAAGGCGACGATCAGTAGCGGGTCTGAGAGGATGATCCGCCACACTGGGACTGAGACACGGCCCAGACTCCTACGGGAGGCAGCAGTGGGGAATTTTGGACAATGGGGGCAACCCTGATCCAGCCATGCCGCGTGTCTGAAGAAGGCCTTCGGGTTGTAAAGGACTTTTGTTAGGGAAGAAAAGGGAAGTGCTAATACCACTTTTTGCTGACGGTACCTAAAGAATAAGCACCGGCTAACTA
>GV2UCFN02ITGJO
GGTGAGTAACATATTGGAATGTACCGAGTAGTGGGGGATAACCAATCGAAAGATTGGCTAATACCGCATACGTCCTGAGGGGGAAAGCAGGGGATCTTCGGACCTTGCGCTATTTGAGCAGCCAATATCTGATTAGCTAGTTGGTGGGGTAAAGGCCCACCAAGGCGACGATCAGTAGCGGGTCTGAGAGGATGATCCGCCACACTGGGACTGAGACACGGCCCAGACTCCTACGGGAGGCAGCAGTGGGGAATTTTGGACAATGGGGGCAACCCTGATCCAGCCATGCCGCGTGTCTGAAGAAGGCCTTCGGGTTGTAAAGGACTTTTGTTAGGGAAGAAAAGGGAAGTGCTAATACCACTTTTTGCTGACGGTACCTAAAGAATAAGCACCGGCTAACTA
>GV2UCFN02FJGS3
GGTGAGTAACATATTGGAATGTACCGAGTAGTGGGGGATAACCAATCGAAAGATTGGCTAATACCGCATACGTCCTGAGGGGGAAAGCAGGGGATCTTCGGACCTTGCGCTATTTGAGCAGCCAATATCTGATTAGCTAGTTGGTGGGGTAAAGGCCCACCAAGGCGACGATCAGTAGCGGGTCTGAGAGGATGATCCGCCACACTGGGACTGAGACACGGCCCAGACTCCTACGGGAGGCAGCAGTGGGGAATTTTGGACAATGGGGGCAACCCTGATCCAGCCATGCCGCGTGTCTGAAGAAGGCCTTCGGGTTGTAAAGGACTTTTGTTAGGGAAGAAAAGGGAAGTGCTAATACCACTTTTTGCTGACGGTACCTAAAGAATAAGCACCGGCTAACTA
>GV2UCFN02I5NJU
GGTGAGTAACATATTGGAATGTACCGAGTAGTGGGGGATAACCAATCGAAAGATTGGCTAATACCGCATACGTCCTGAGGGGGAAAGCAGGGGATCTTCGGACCTTGCGCTATTTGAGCAGCCAATATCTGATTAGCTAGTTGGTGGGGTAAAGGCCCACCAAGGCGACGATCAGTAGCGGGTCTGAGAGGATGATCCGCCACACTGGGACTGAGACACGGCCCAGACTCCTACGGGAGGCAGCAGTGGGGAATTTTGGACAATGGGGGCAACCCTGATCCAGCCATGCCGCGTGTCTGAAGAAGGCCTTCGGGTTGTAAAGGACTTTTGTTAGGGAAGAAAAGGGAAGTGCTAATACCACTTTTTGCTGACGGTACCTAAAGAATAAGCACCGGCTAACTA
>GV2UCFN02G0M9Y
GGTGAGTAACATATTGGAATGTACCGAGTAGTGGGGGATAACCAATCGAAAGATTGGCTAATACCGCATACGTCCTGAGGGGGAAAGCAGGGGATCTTCGGACCTTGCGCTATTTGAGCAGCCAATATCTGATTAGCTAGTTGGTGGGGTAAAGGCCCACCAAGGCGACGATCAGTAGCGGGTCTGAGAGGATGATCCGCCACACTGGGACTGAGACACGGCCCAGACTCCTACGGGAGGCAGCAGTGGGGAATTTTGGACAATGGGGGCAACCCTGATCCAGCCATGCCGCGTGTCTGAAGAAGGCCTTCGGGTTGTAAAGGACTTTTGTTAGGGAAGAAAAGGGAAGTGCTAATACCACTTTTTGCTGACGGTACCTAAAGAATAAGCACCGGCTAACTA
>GV2UCFN02GC7TW
GGTGAGTAACATATTGGAATGTACCGAGTAGTGGGGGATAACCAATCGAAAGATTGGCTAATACCGCATACGTCCTGAGGGGGAAAGCAGGGGATCTTCGGACCTTGCGCTATTTGAGCAGCCAATATCTGATTAGCTAGTTGGTGGGGTAAAGGCCCACCAAGGCGACGATCAGTAGCGGGTCTGAGAGGATGATCCGCCACACTGGGACTGAGACACGGCCCAGACTCCTACGGGAGGCAGCAGTGGGGAATTTTGGACAATGGGGGCAACCCTGATCCAGCCATGCCGCGTGTCTGAAGAAGGCCTTCGGGTTGTAAAGGACTTTTGTTAGGGAAGAAAAGGGAAGTGCTAATACCACTTTTTGCTGACGGTACCTAAAGAATAAGCACCGGCTAACTA
>GV2UCFN02GDTYJ
GGTGAGTAACATATTGGAATGTACCGAGTAGTGGGGGATAACCAATCGAAAGATTGGCTAATACCGCATACGTCCTGAGGGGGAAAGCAGGGGATCTTCGGACCTTGTGCTATTTGAGCAGCCAATATCTGATTAGCTAGTTGGTGGGGTAAAGGCCCACCAAGGCGACGATCAGTAGCGGGTCTGAGAGGATGATCCGTCACACTGGGACTGAGACACGGCCCAGACTCCTACGGGAGGCAGCAGTGGGGAATTTTGGACAATGGGGGCAACCCTGATCCAGCCATGCCGCGTGTCTGAAGAAGGCCTTCGGGTTGTAAAGGACTTTTGTTAGGGAAGAAAAGGGAAGTGCTAATACCACTTTTTGCTGACGGTACCTAAAGAATAAGCACCGGCTAACTA
>GV2UCFN02IGVED
GGTGAGTAACATATTGGAATGTACCGAGTAGTGGGGGATAACCAATCGAAAGATTGGCTAATACCGCATACGTCCTGAGGGGGAAAGCAGGGGATCTTCGGACCTTGTGCTATTTGAGCAGCCAATATCTGATTAGCTAGTTGGTGGGGTAAAGGCCCACCAAGGCGACGATCAGTAGCGGGTCTGAGAGGATGATCCGTCACACTGGGACTGAGACACGGCCCAGACTCCTACGGGAGGCAGCAGTGGGGAATTTTGGACAATGGGGGCAACCCTGATCCAGCCATGCCGCGTGTCTGAAGAAGGCCTTCGGGTTGTAAAGGACTTTTGTTAGGGAAGAAAAGGGAAGTGCTAATACCACTTTTTGCTGACGGTACCTAAAGAATAAGCACCGGCTAACTA
>GV2UCFN02FZHT1
GGTGAGTAACATATTGGAATGTACCGAGTAGTGGGGGATAACCAATCGAAAGATTGGCTAATACCGCATACGTCCTGAGGGGGAAAGCAGGGGATCTTCGGACCTTGTGCTATTTGAGCAGCCAATATCTGATTAGCTAGTTGGTGGGGTAAAGGCCCACCAAGGCGACGATCAGTAGCGGGTCTGAGAGGATGATCCGTCACACTGGGACTGAGACACGGCCCAGACTCCTACGGGAGGCAGCAGTGGGGAATTTTGGACAATGGGGGCAACCCTGATCCAGCCATGCCGCGTGTCTGAAGAAGGCCTTCGGGTTGTAAAGGACTTTTGTTAGGGAAGAAAAGGGAAGTGCTAATACCACTTTTTGCTGACGGTACCTAAAGAATAAGCACCGGCTAACTA
>GV2UCFN02HVHCZ
GGTGAGTAACATATTGGAATGTACCGAGTAGTGGGGGATAACCAATCGAAAGATTGGCTAATACCGCATACGTCCTGAGGGGGAAAGCAGGGGATCTTCGGACCTTGTGCTATTTGAGCAGCCAATATCTGATTAGCTAGTTGGTGGGGTAAAGGCCCACCAAGGCGACGATCAGTAGCGGGTCTGAGAGGATGATCCGTCACACTGGGACTGAGACACGGCCCAGACTCCTACGGGAGGCAGCAGTGGGGAATTTTGGACAATGGGGGCAACCCTGATCCAGCCATGCCGCGTGTCTGAAGAAGGCCTTCGGGTTGTAAAGGACTTTTGTTAGGGAAGAAAAGGGAAGTGCTAATACCACTTTTTGCTGACGGTACCTAAAGAATAAGCACCGGCTAACTA
>GV2UCFN02JBCNA
GGTGAGTAACATATTGGAATGTACCGAGTAGTGGGGGATAACCAATCGAAAGATTGGCTAATACCGCATACGTCCTGAGGGGGAAAGCAGGGGATCTTCGGACCTTGTGCTATTTGAGCAGCCAATATCTGATTAGCTAGTTGGTGGGGTAAAGGCCCACCAAGGCGACGATCAGTAGCGGGTCTGAGAGGATGATCCGTCACACTGGGACTGAGACACGGCCCAGACTCCTACGGGAGGCAGCAGTGGGGAATTTTGGACAATGGGGGCAACCCTGATCCAGCCATGCCGCGTGTCTGAAGAAGGCCTTCGGGTTGTAAAGGACTTTTGTTAGGGAAGAAAAGGGAAGTGCTAATACCACTTTTTGCTGACGGTACCTAAAGAATAAGCACCGGCTAACTA
>GV2UCFN02FSYK7
GGTGAGTAACATATTGGAATGTACCGAGTAGTGGGGGATAACCAATCGAAAGATTGGCTAATACCGCATACGTCCTGAGGGGGAAAGCAGGGGATCTTCGGACCTTGTGCTATTTGAGCAGCCAATATCTGATTAGCTAGTTGGTGGGGTAAAGGCCCACCAAGGCGACGATCAGTAGCGGGTCTGAGAGGATGATCCGTCACACTGGGACTGAGACACGGCCCAGACTCCTACGGGAGGCAGCAGTGGGGAATTTTGGACAATGGGGGCAACCCTGATCCAGCCATGCCGCGTGTCTGAAGAAGGCCTTCGGGTTGTAAAGGACTTTTGTTAGGGAAGAAAAGGGAAGTGCTAATACCACTTTTTGCTGACGGTACCTAAAGAATAAGCACCGGCTAACTA
>GV2UCFN02F9VZI
GGTGAGTAACATATTGGAATGTACCGAGTAGTGGGGGATAACCAATCGAAAGATTGGCTAATACCGCATACGTCCTGAGGGGGAAAGCAGGGGATCTTCGGACCTTGTGCTATTTGAGCAGCCAATATCTGATTAGCTAGTTGGTGGGGTAAAGGCCCACCAAGGCGACGATCAGTAGCGGGTCTGAGAGGATGATCCGCCACACTGGGACTGAGACACGGCCCAGACTCCTACGGGAGGCAGCAGTGGGGAATTTTGGACAATGGGGGCAACCCTGATCCAGCCATGCCGCGTGTCTGAAGAAGGCCTTCGGGTTGTAAAGGACTTTTGTTAGGGAAGAAAAGGGAAGTGCTAATACCACTTTTTGCTGACGGTACCTAAAGAATAAGCACCGGCTAACTA
>GV2UCFN02I8XDA
GGTGAGTAACATATTGGAATGTACCGAGTAGTGGGGGATAACCAATCGAAAGATTGGCTAATACCGCATACGTCCTGAGGGGGAAAGCAGGGGATCTTCGGACCTTGTGCTATTTGAGCAGCCAATATCTGATTAGCTAGTTGGTGGGGTAAAGGCCCACCAAGGCGACGATCAGTAGCGGGTCTGAGAGGATGATCCGCCACACTGGGACTGAGACACGGCCCAGACTCCTACGGGAGGCAGCAGTGGGGAATTTTGGACAATGGGGGCAACCCTGATCCAGCCATGCCGCGTGTCTGAAGAAGGCCTTCGGGTTGTAAAGGACTTTTGTTAGGGAAGAAAAGGGAAGTGCTAATACCACTTTTTGCTGACGGTACCTAAAGAATAAGCACCGGCTAACTA
>GV2UCFN02G4DR0
GGTGAGTAATATATTGGAATGTACCGAGTAGTGGGGGATAACCAATCGAAAGATTGGCTAATACCGCATACGTCCTAAGGGGGAAAGCAGGGGATCTTCGGACCTTGCGCTATTTGAGCAGCCAATATCTGATTAGCTAGTTGGTGGGGTAAGGGCCCACCAAGGCGACGATCAGTAGCGGGTCTGAGAGGATGATCCGCCACACTGGGACTGAGACACGGCCCAGACTCCTACGGGAGGCAGCAGTGGGGAATTTTGGACAATGGGGGCAACCCTGATCCAGCCATGCCGCGTGTCTGAAGAAGGCCTTCGGGTTGTAAAGGACTTTTGTTAGGGAAGAAAAGGGAAGTGCTAATACCACTTTTTGCTGACGGTACCTAAAGAATAAGCACCGGCTAACTA
>GV2UCFN02JGQJ6
GGTGAGTAATATATTGGAATGTACCGAGTAGTGGGGGATAACCAATCGAAAGATTGGCTAATACCGCATACGTCCTAAGGGGGAAAGCAGGGGATCTTCGGACCTTGCGCTATTTGAGCAGCCAATATCTGATTAGCTAGTTGGTGGGGTAAGGGCCCACCAAGGCGACGATCAGTAGCGGGTCTGAGAGGATGATCCGCCACACTGGGACTGAGACACGGCCCAGACTCCTACGGGAGGCAGCAGTGGGGAATTTTGGACAATGGGGGCAACCCTGATCCAGCCATGCCGCGTGTCTGAAGAAGGCCTTCGGGTTGTAAAGGACTTTTGTTAGGGAAGAAAAGGGAAGTGCTAATACCACTTTTTGCTGACGGTACCTAAAGAATAAGCACCGGCTAACTA
>GV2UCFN02GVNGP
GGTGAGTAATATATTGGAATGTACCGAGTAGTGGGGGATAACCAATCGAAAGATTGGCTAATACCGCATACGTCCTAAGGGGGAAAGCAGGGGATCTTCGGACCTTGCGCTATTTGAGCAGCCAATATCTGATTAGCTAGTTGGTGGGGTAAGGGCCCACCAAGGCGACGATCAGTAGCGGGTCTGAGAGGATGATCCGCCACACTGGGACTGAGACACGGCCCAGACTCCTACGGGAGGCAGCAGTGGGGAATTTTGGACAATGGGGGCAACCCTGATCCAGCCATGCCGCGTGTCTGAAGAAGGCCTTCGGGTTGTAAAGGACTTTTGTTAGGGAAGAAAAGGGAAGTGCTAATACCACTTTTTGCTGACGGTACCTAAAGAATAAGCACCGGCTAACTA
>GV2UCFN02G9WNR
GGTGAGTAATATATTGGAATGTACCGAGTAGTGGGGGATAACCAATCGAAAGATTGGCTAATACCGCATACGTCCTAAGGGGGAAAGCAGGGGATCTTCGGACCTTGCGCTATTTGAGCAGCCAATATCTGATTAGCTAGTTGGTGGGGTAAGGGCCCACCAAGGCGACGATCAGTAGCGGGTCTGAGAGGATGATCCGCCACACTGGGACTGAGACACGGCCCAGACTCCTACGGGAGGCAGCAGTGGGGAATTTTGGACAATGGGGGCAACCCTGATCCAGCCATGCCGCGTGTCTGAAGAAGGCCTTCGGGTTGTAAAGGACTTTTGTTAGGGAAGAAAAGGGAAGTGCTAATACCACTTTTTGCTGACGGTACCTAAAGAATAAGCACCGGCTAACTA
>GV2UCFN02FZKOV
GGTGAGTAACATATTGGAATGTACCGAGTAGTGGGGGATAACCAATCGAAAGATTGGCTAATACCGCATACGTCCTAAGGGGGAAAGCAGGGGATCTTCGGACCTTGCGCTATTTGAGCAGCCAATATCTGATTAGCTAGTTGGTGGGGTAAGAGCCCACCAAGGCGACGATCAGTAGCGGGTCTGAGAGGATGATCCGCCACACTGGGACTGAGACACGGCCCAGACTCCTACGGGAGGCAGCAGTGGGGAATTTTGGACAATGGGGGCAACCCTGATCCAGCCATGCCGCGTGTCTGAAGAAGGCCTTCGGGTTGTAAAGGACTTTTGTTAGGGAAGAAAAGGGAAGTGTTAATACCACTTTTTGCTGACGGTACCTAAAGAATAAGCACCGGCTAACTA
>GV2UCFN02G364H
GGTGAGTAACATATTGGAATGTACCGAGTAGTGGGGGATAACCAATCGAAAGATTGGCTAATACCGCATACGTCCTAAGGGGGAAAGCAGGGGATCTTCGGACCTTGCGCTATTTGAGCAGCCAATATCTGATTAGCTAGTTGGTGGGGTAAGAGCCCACCAAGGCGACGATCAGTAGCGGGTCTGAGAGGATGATCCGCCACACTGGGACTGAGACACGGCCCAGACTCCTACGGGAGGCAGCAGTGGGGAATTTTGGACAATGGGGGCAACCCTGATCCAGCCATGCCGCGTGTCTGAAGAAGGCCTTCGGGTTGTAAAGGACTTTTGTTAGGGAAGAAAAGGGAAGTGTTAATACCACTTTTTGCTGACGGTACCTAAAGAATAAGCACCGGCTAACTA
>GV2UCFN02F57CD
GGTGAGTAACATATTGGAATGTACCGAGTAGTGGGGGATAACCAATCGAAAGATTGGCTAATACCGCATACGTCCTAAGGGGGAAAGCAGGGGATCTTCGGACCTTGCGCTATTTGAGCAGCCAATATCTGATTAGCTAGTTGGTGGGGTAAGAGCCCACCAAGGCGACGATCAGTAGCGGGTCTGAGAGGATGATCCGCCACACTGGGACTGAGACACGGCCCAGACTCCTACGGGAGGCAGCAGTGGGGAATTTTGGACAATGGGGGCAACCCTGATCCAGCCATGCCGCGTGTCTGAAGAAGGCCTTCGGGTTGTAAAGGACTTTTGTTAGGGAAGAAAAGGGAAGTGTTAATACCACTTTTTGCTGACGGTACCTAAAGAATAAGCACCGGCTAACTA
>GV2UCFN02IPPXH
GGTGAGTAACATATTGGAATGTACCGAGTAGTGGGGGATAACCAATCGAAAGATTGGCTAATACCGCATACGTCCTAAGGGGGAAAGCAGGGGATCTTCGGACCTTGCGCTATTTGAGCAGCCAATATCTGATTAGCTAGTTGGTGGGGTAAGAGCCCACCAAGGCGACGATCAGTAGCGGGTCTGAGAGGATGATCCGCCACACTGGGACTGAGACACGGCCCAGACTCCTACGGGAGGCAGCAGTGGGGAATTTTGGACAATGGGGGCAACCCTGATCCAGCCATGCCGCGTGTCTGAAGAAGGCCTTCGGGTTGTAAAGGACTTTTGTTAGGGAAGAAAAGGGAAGTGTTAATACCACTTTTTGCTGACGGTACCTAAAGAATAAGCACCGGCTAACTA
>GV2UCFN02G11JS
GGTGAGTAACATATTGGAATGTACCGAGTAGTGGGGGATAACCAATCGAAAGATTGGCTAATACCGCATACGTCCTAAGGGGGAAAGCAGGGGATCTTCGGACCTTGCGCTATTTGAGCAGCCAATATCTGATTAGCTAGTTGGTGGGGTAAGAGCCCACCAAGGCGACGATCAGTAGCGGGTCTGAGAGGATGATCCGCCACACTGGGACTGAGACACGGCCCAGACTCCTACGGGAGGCAGCAGTGGGGAATTTTGGACAATGGGGGCAACCCTGATCCAGCCATGCCGCGTGTCTGAAGAAGGCCTTCGGGTTGTAAAGGACTTTTGTTAGGGAAGAAAAGGGAAGTGTTAATACCACTTTTTGCTGACGGTACCTAAAGAATAAGCACCGGCTAACTA
>GV2UCFN02F05XV
GGTGAGTAACATATTGGAATGTACCGAGTAGTGGGGGATAACCAATCGAAAGATTGGCTAATACCGCATACGTCCTAAGGGGGAAAGCAGGGGATCTTCGGACCTTGCGCTATTTGAGCAGCCAATATCTGATTAGCTAGTTGGTGGGGTAAGAGCCCACCAAGGCGACGATCAGTAGCGGGTCTGAGAGGATGATCCGCCACACTGGGACTGAGACACGGCCCAGACTCCTACGGGAGGCAGCAGTGGGGAATTTTGGACAATGGGGGCAACCCTGATCCAGCCATGCCGCGTGTCTGAAGAAGGCCTTCGGGTTGTAAAGGACTTTTGTTAGGGAAGAAAAGGGAAGTGTTAATACCACTTTTTGCTGACGGTACCTAAAGAATAAGCACCGGCTAACTA
>GV2UCFN02H9IA9
GGTGAGTAACATATTGGAATGTACCGAGTAGTGGGGGATAACCAATCGAAAGATTGGCTAATACCGCATACGTCCTAAGGGGGAAAGCAGGGGATCTTCGGACCTTGCGCTATTTGAGCAGCCAATATCTGATTAGCTAGTTGGTGGGGTAAGAGCCCACCAAGGCGACGATCAGTAGCGGGTCTGAGAGGATGATCCGCCACACTGGGACTGAGACACGGCCCAGACTCCTACGGGAGGCAGCAGTGGGGAATTTTGGACAATGGGGGCAACCCTGATCCAGCCATGCCGCGTGTCTGAAGAAGGCCTTCGGGTTGTAAAGGACTTTTGTTAGGGAAGAAAAGGGAAGTGTTAATACCACTTTTTGCTGACGGTACCTAAAGAATAAGCACCGGCTAACTA
