# Supplementary material for: Investigation of the Effect of Type 2 Diabetes Mellitus on Subgingival Plaque Microbiota by High-Throughput 16S rDNA Pyrosequencing
Source: PLoS One. 2013 Apr 22;8(4):e61516. doi: 10.1371/journal.pone.0061516 (PMC3632544; doi:10.1371/journal.pone.0061516)
Supplement: File S1 — FASTA-format sequences for all the OTUs. Sequences for each OTU are provided in a FASTA-format file. (ZIP) [file pone.0061516.s004.zip › OTU.allseq/Otu0205.fasta]

>GV2UCFN02I9QWK
GGTGAGTAACGCGTATCCAACCTGCCCATTACAGGGGAATAACCTTGCGAAAGTAAGACTAATGCCCCCATGGTATTCTCAGCAGACATCTAATGAGGATTAAAGATTTATCGGTAATGGATGGGGATGCGTCTGATTAGCTTGTTGGCGGGGTAACGGCCCACCAAGGCAACGATCAGTAGGGGTTCTGAGAGGAAGGTCCCCCACATTGGAACTGAGACACGGTCCAAACTCCTACGGGAGGCAGCAGTGAGGAATATTGGTCAATGGACGAGAGTCTGAACCAGCCAAGTAGCGTGCAGGACGACGGCCCTATGGGTTGTAAACTGCTTTTATAGGGGAATAAAGTGAGCTACGTGTAGTTTATTGTATGTACCCTATGAATAAGGACCGGCTAATTC
>GV2UCFN02ISGKR
GGTGAGTAACGCGTATCCAACCTGCCCATTACAGGGGAATAACCTTGCGAAAGTAAGACTAATGCCCCCATGGTATTCTCAGCAGACATCTAATGAGGATTAAAGATTTATCGGTAATGGATGGGGATGCGTCTGATTAGCTTGTTGGCGGGGTAACGGCCCACCAAGGCAACGATCAGTAGGGGTTCTGAGAGGAAGGTCCCCCACATTGGAACTGAGACACGGTCCAAACTCCTACGGGAGGCAGCAGTGAGGAATATTGGTCAATGGACGAGAGTCTGAACCAGCCAAGTAGCGTGCAGGACGACGGCCCTATGGGTTGTAAACTGCTTTTATAGGGGAATAAAGTGAGCTACGTGTAGTTTATTGTATGTACCCTATGAATAAGGACCGGCTAATTC
>GV2UCFN02IX65H
GGTGAGTAACGCGTATCCAACCTGCCCATTACAGGGGAATAACCTTGCGAAAGTAAGACTAATGCCCCCATGGTATTCTCAGCAGACATCTAATGAGGATTAAAGATTTATCGGTAATGGATGGGGATGCGTCTGATTAGCTTGTTGGCGGGGTAACGGCCCACCAAGGCAACGATCAGTAGGGGTTCTGAGAGGAAGGTCCCCCACATTGGAACTGAGACACGGTCCAAACTCCTACGGGAGGCAGCAGTGAGGAATATTGGTCAATGGACGAGAGTCTGAACCAGCCAAGTAGCGTGCAGGACGACGGCCCTATGGGTTGTAAACTGCTTTTATAGGGGAATAAAGTGAGCTACGTGTAGTTTATTGTATGTACCCTATGAATAAGGACCGGCTAATTC
>G3BZQ8102IW7YZ
GGTGAGTAACGCGTATCCAACCTGCCCATTACAGGGGAATAACCTTGCGAAAGTAAGACTAATGCCCCATGGTATTCTCAGCAGACATCTAATGAGGATTAAAGATTTATCGGTAATGGATGGGGATGCGTCTGATTAGCTTGTTGGCGGGTAACGGCCCACCAAGGCAACGATCAGTAGGGGTTCTGAGAGGAAGGTCCCCACATTGGAACTGAGACACGGTCCAAACTCCTACGGGAGGCAGCAGTGAGGAATATTGGTCAATGGGCGAGAGCCTGAACCAGCCAAGTAGCGTGCAGGAAGACGGCCCTATGGGTTGTAAACTGCTTTTATAGGGGAATAAAGTGATCTACGTGTGGATTATTGTATGTACCCTATGAATAAGGACCGGCTAATTC
>G3BZQ8102HHZG6
GGTGAGTAACGCGTATCCAACCTGCCCATTACAGGGGAATAACCTTGCGAAAGTAAGACTAATGCCCCATGGTATTCTCAGCAGACATCTAATGAGGATTAAAGATTTATCGGTAATGGATGGGGATGCGTCTGATTAGCTTGTTGGCGGGTAACGGCCCACCAAGGCAACGATCAGTAGGGGTTCTGAGAGGAAGGTCCCCACATTGGAACTGAGACACGGTCCAAACTCCTACGGGAGGCAGCAGTGAGGAATATTGGTCAATGGGCGAGAGCCTGAACCAGCCAAGTAGCGTGCAGGAAGACGGCCCTATGGGTTGTAAACTGCTTTTATAGGGGAATAAAGTGATCTACGTGTGGATTATTGTATGTACCCTATGAATAAGGACCGGCTAATTC
>GV2UCFN02GS1P6
GGTGAGTAACGCGTATCCAACCTGCCCATTACAGGGGAATAACCTTGCGAAAGTAAGACTAATGCCCCATGGTATTCTCAGCAGACATCTAATGAGGATTAAAGATTTATCGGTAATGGATGGGGATGCGTCTGATTAGCTTGTTGGCGGGTAACGGCCCACCAAGGCGACGATCAGTAGGGGTTCTGAGAGGAAGGTCCCCCACATTGGAACTGAGACACGGTCCAAACTCCTACGGGAGGCAGCAGTGAGGAATATTGGTCAATGGGCGCGAGCCTGAACCAGCCAAGTAGCGTGCAGGAAGACGGCCCTATGGGTTGTAAACTGCTTTTATAGGGGAATAAAGTGATCTACGTGTAGTTTATTGTATGTACCCTATGAATAAGGACCGGCTAATTC
>GV2UCFN02GFN22
GGTGAGTAACGCGTATCCAACCTGCCCATTACAGGGGAATAACCTTGCGAAAGTAAGACTAATGCCCCATGGTATTCTCAGCAGACATCTAATGAGGATTAAAGATTTATCGGTAATGGATGGGGATGCGTCTGATTAGCTTGTTGGCGGGTAACGGCCCACCAAGGCGACGATCAGTAGGGGTTCTGAGAGGAAGGTCCCCCACATTGGAACTGAGACACGGTCCAAACTCCTACGGGAGGCAGCAGTGAGGAATATTGGTCAATGGGCGCGAGCCTGAACCAGCCAAGTAGCGTGCAGGAAGACGGCCCTATGGGTTGTAAACTGCTTTTATAGGGGAATAAAGTGATCTACGTGTAGTTTATTGTATGTACCCTATGAATAAGGACCGGCTAATTC
>G3BZQ8102JHEWK
GGTGAGTAACGCGTATCCAACCTGCCCATTACAGGGGAATAACCTTGCGAAAGTAAGACTAATGCCCCATGGTATTCTCAGCAGACATCTAATGAGGATTAAAGATTTATCGGTAATGGATGGGGATGCGTCTGATTAGCTTGTTGGCGGGTAACGGCCCACCAAGGCAACGATCAGTAGGGGTTCTGAGAGGAAGGTCCCCCACATTGGAACTGAGACACGGTCCAAACTCCTACGGGAGGCAGCAGTGAGGAATATTGGTCAATGGGCGAGAGCCTGAACCAGCCAAGTAGCGTGCAGGAAGACGGCCCTATGGGTTGTAAACTGCTTTTATAGGGGAATAAAGTGGACTACGTGTAGTTTATTGTATGTACCCTATGAATAAGGACCGGCTAATTC
>G35JFLI02JFBCB
GGTGAGTAACGCGTATCCAACCTGCCCATTACAGGGGAATAACCTTGCGAAAGTAAGACTAATGCCCCATGGTATTCTCAGCAGACATCTAATGAGGATTAAAGATTTATCGGTAATGGATGGGGATGCGTCTGATTAGCTTGTTGGCGGGTAACGGCCCACCAAGGCAACGATCAGTAGGGGTTCTGAGAGGAAGGTCCCCCACATTGGAACTGAGACACGGTCCAAACTCCTACGGGAGGCAGCAGTGAGGAATATTGGTCAATGGGCGAGAGCCTGAACCAGCCAAGTAGCGTGCAGGAAGACGGCCCTATGGGTTGTAAACTGCTTTTATAGGGGAATAAAGTGGACTACGTGTAGTTTATTGTATGTACCCTATGAATAAGGACCGGCTAATTC
>G35JFLI02H9EZP
GGTGAGTAACGCGTATCCAACCTGCCCATTACAGGGGAATAACCTTGCGAAAGTAAGACTAATGCCCCATGGTATTCTCAGCAGACATCTAATGAGGATTAAAGATTTATCGGTAATGGATGGGGATGCGTCTGATTAGCTTGTTGGCGGGTAACGGCCCACCAAGGCAACGATCAGTAGGGGTTCTGAGAGGAAGGTCCCCCACATTGGAACTGAGACACGGTCCAAACTCCTACGGGAGGCAGCAGTGAGGAATATTGGTCAATGGGCGAGAGCCTGAACCAGCCAAGTAGCGTGCAGGAAGACGGCCCTATGGGTTGTAAACTGCTTTTATAGGGGAATAAAGTGGACTACGTGTAGTTTATTGTATGTACCCTATGAATAAGGACCGGCTAATTC
>GV2UCFN02GLRF5
GGTGAGTAACGCGTATCCAACCTGCCCATTACAGGGGAATAACCTTGCGAAAGTAAGACTAATGCCCCATGGTATTCTCAGCAGACATCTAATGAGGATTAAAGATTTATCGGTAATGGATGGGGATGCGTCTGATTAGCTTGTTGGCGGGTAACGGCCCACCAAGGCAACGATCAGTAGGGGTTCTGAGAGGAAGGTCCCCCACATTGGAACTGAGACACGGTCCAAACTCCTACGGGAGGCAGCAGTGAGGAATATTGGTCAATGGGCGAGAGCCTGAACCAGCCAAGTAGCGTGCAGGACGACGGCCCTATGGGTTGTAAACTGCTTTTATAGGGGAATAAAGTGATCTACGTGTAGTTTATTGTATGTACCCTATGAATAAGGACCGGCTAATTC
>GV2UCFN02GZA5T
GGTGAGTAACGCGTATCCAACCTGCCCATTACAGGGGAATAACCTTGCGAAAGTAAGACTAATGCCCCATGGTATTCTCAGCAGACATCTAATGAGGATTAAAGATTTATCGGTAATGGATGGGGATGCGTCTGATTAGCTTGTTGGCGGGGTAACGGCCCACCAAGGCAACGATCAGTAGGGGTTCTGAGAGGAAGGTCCCCCACATTGGAACTGAGACACGGTCCAAACTCCTACGGGAGGCAGCAGTGAGGAATATTGGTCAATGGGCGCGAGCCTGAACCAGCCAAGTAGCGTGCAGGATGACGGCCCTATGGGTTGTAAACTGCTTTTATAGGGGAATAAAGTGATCTACGTGTGGATTATTGTATGTACCCTATGAATAAGGACCGGCTAATTC
>GV2UCFN02J4WHE
GGTGAGTAACGCGTATCCAACCTGCCCATTACAGGGGAATAACCTTGCGAAAGTAAGACTAATGCCCCATGGTATTCTCAGCAGACATCTAATGAGGATTAAAGATTTATCGGTAATGGATGGGGATGCGTCTGATTAGCTTGTTGGCGGGGTAACGGCCCACCAAGGCAACGATCAGTAGGGGTTCTGAGAGGAAGGTCCCCCACATTGGAACTGAGACACGGTCCAAACTCCTACGGGAGGCAGCAGTGAGGAATATTGGTCAATGGGCGCGAGCCTGAACCAGCCAAGTAGCGTGCAGGATGACGGCCCTATGGGTTGTAAACTGCTTTTATAGGGGAATAAAGTGATCTACGTGTGGATTATTGTATGTACCCTATGAATAAGGACCGGCTAATTC
>GV2UCFN02HNQEK
GGTGAGTAACGCGTATCCAACCTGCCCATTACAGGGGAATAACCTTGCGAAAGTAAGACTAATGCCCCATGGTATTCTCAGCAGACATCTAATGAGGATTAAAGATTTATCGGTAATGGATGGGGATGCGTCTGATTAGCTTGTTGGCGGGGTAACGGCCCACCAAGGCAACGATCAGTAGGGGTTCTGAGAGGAAGGTCCCCCACATTGGAACTGAGACACGGTCCAAACTCCTACGGGAGGCAGCAGTGAGGAATATTGGTCAATGGGCGCGAGCCTGAACCAGCCAAGTAGCGTGCAGGATGACGGCCCTATGGGTTGTAAACTGCTTTTATAGGGGAATAAAGTGATCTACGTGTGGATTATTGTATGTACCCTATGAATAAGGACCGGCTAATTC
>GV2UCFN02GCO8F
GGTGAGTAACGCGTATCCAACCTGCCCATTACAGGGGAATAACCTTGCGAAAGTAAGACTAATGCCCCATGGTATTCTCAGCAGACATCTAATGAGGATTAAAGATTTATCGGTAATGGATGGGGATGCGTCTGATTAGCTTGTTGGCGGGGTAACGGCCCACCAAGGCAACGATCAGTAGGGGTTCTGAGAGGAAGGTCCCCCACATTGGAACTGAGACACGGTCCAAACTCCTACGGGAGGCAGCAGTGAGGAATATTGGTCAATGGGCGCGAGCCTGAACCAGCCAAGTAGCGTGCAGGATGACGGCCCTATGGGTTGTAAACTGCTTTTATAGGGGAATAAAGTGATCTACGTGTGGATTATTGTATGTACCCTATGAATAAGGACCGGCTAATTC
>GV2UCFN02F4DOA
GGTGAGTAACGCGTATCCAACCTGCCCATTACAGGGGAATAACCTTGCGAAAGTAAGACTAATGCCCCATGGTATTCTCAGCAGACATCTAATGAGGATTAAAGATTTATCGGTAATGGATGGGGATGCGTCTGATTAGCTTGTTGGCGGGGTAACGGCCCACCAAGGCAACGATCAGTAGGGGTTCTGAGAGGAAGGTCCCCCACATTGGAACTGAGACACGGTCCAAACTCCTACGGGAGGCAGCAGTGAGGAATATTGGTCAATGGGCGCGAGCCTGAACCAGCCAAGTAGCGTGCAGGATGACGGCCCTATGGGTTGTAAACTGCTTTTATAGGGGAATAAAGTGATCTACGTGTGGATTATTGTATGTACCCTATGAATAAGGACCGGCTAATTC
>GV2UCFN02IK8V8
GGTGAGTAACGCGTATCCAACCTGCCCATTACAGGGGAATAACCTTGCGAAAGTAAGACTAATGCCCCATGGTATTCTCAGCAGACATCTAATGAGGATTAAAGATTTATCGGTAATGGATGGGGATGCGTCTGATTAGCTTGTTGGCGGGGTAACGGCCCACCAAGGCAACGATCAGTAGGGGTTCTGAGAGGAAGGTCCCCCACATTGGAACTGAGACACGGTCCAAACTCCTACGGGAGGCAGCAGTGAGGAATATTGGTCAATGGGCGCGAGCCTGAACCAGCCAAGTAGCGTGCAGGATGACGGCCCTATGGGTTGTAAACTGCTTTTATAGGGGAATAAAGTGATCTACGTGTGGATTATTGTATGTACCCTATGAATAAGGACCGGCTAATTC
>GV2UCFN02GL56Q
GGTGAGTAACGCGTATCCAACCTGCCCATTACAGGGGAATAACCTTGCGAAAGTAAGACTAATGCCCCATGGTATTCTCAGCAGACATCTAATGAGGATTAAAGATTTATCGGTAATGGATGGGGATGCGTCTGATTAGCTTGTTGGCGGGGTAACGGCCCACCAAGGCAACGATCAGTAGGGGTTCTGAGAGGAAGGTCCCCCACATTGGAACTGAGACACGGTCCAAACTCCTACGGGAGGCAGCAGTGAGGAATATTGGTCAATGGACGAGAGTCTGAACCAGCCAAGTAGCGTGCAGGAAGACGGCCCTATGGGTTGTAAACTGCTTTTATAGGGGAATAAAGTGGACTACGTGTAGTTTATTGTATGTACCCTATGAATAAGGACCGGCTAATTC
>GV2UCFN02G62UX
GGTGAGTAACGCGTATCCAACCTGCCCATTACAGGGGAATAACCTTGCGAAAGTAAGACTAATGCCCCATGGTATTCTCAGCAGACATCTAATGAGGATTAAAGATTTATCGGTAATGGATGGGGATGCGTCTGATTAGCTTGTTGGCGGGGTAACGGCCCACCAAGGCAACGATCAGTAGGGGTTCTGAGAGGAAGGTCCCCCACATTGGAACTGAGACACGGTCCAAACTCCTACGGGAGGCAGCAGTGAGGAATATTGGTCAATGGACGAGAGTCTGAACCAGCCAAGTAGCGTGCAGGAAGACGGCCCTATGGGTTGTAAACTGCTTTTATAGGGGAATAAAGTGGACTACGTGTAGTTTATTGTATGTACCCTATGAATAAGGACCGGCTAATTC
>GV2UCFN02F82PY
GGTGAGTAACGCGTATCCAACCTGCCCATTACAGGGGAATAACCTTGCGAAAGTAAGACTAATGCCCCATGGTATTCTCAGCAGACATCTAATGAGGATTAAAGATTTATCGGTAATGGATGGGGATGCGTCTGATTAGCTTGTTGGCGGGGTAACGGCCCACCAAGGCAACGATCAGTAGGGGTTCTGAGAGGAAGGTCCCCCACATTGGAACTGAGACACGGTCCAAACTCCTACGGGAGGCAGCAGTGAGGAATATTGGTCAATGGACGAGAGTCTGAACCAGCCAAGTAGCGTGCAGGAAGACGGCCCTATGGGTTGTAAACTGCTTTTATAGGGGAATAAAGTGGACTACGTGTAGTTTATTGTATGTACCCTATGAATAAGGACCGGCTAATTC
>GV2UCFN02JBC5W
GGTGAGTAACGCGTATCCAACCTGCCCATTACAGGGGAATAACCTTGCGAAAGTAAGACTAATGCCCCATGGTATTCTCAGCAGACATCTAATGAGGATTAAAGATTTATCGGTAATGGATGGGGATGCGTCTGATTAGCTTGTTGGCGGGGTAACGGCCCACCAAGGCAACGATCAGTAGGGGTTCTGAGAGGAAGGTCCCCCACATTGGAACTGAGACACGGTCCAAACTCCTACGGGAGGCAGCAGTGAGGAATATTGGTCAATGGACGAGAGTCTGAACCAGCCAAGTAGCGTGCAGGAAGACGGCCCTATGGGTTGTAAACTGCTTTTATAGGGGAATAAAGTGGACTACGTGTAGTTTATTGTATGTACCCTATGAATAAGGACCGGCTAATTC
>GV2UCFN02HRFJC
GGTGAGTAACGCGTATCCAACCTGCCCATTACAGGGGAATAACCTTGCGAAAGTAAGACTAATGCCCCATGGTATTCTCAGCAGACATCTAATGAGGATTAAAGATTTATCGGTAATGGATGGGGATGCGTCTGATTAGCTTGTTGGCGGGGTAACGGCCCACCAAGGCAACGATCAGTAGGGGTTCTGAGAGGAAGGTCCCCCACATTGGAACTGAGACACGGTCCAAACTCCTACGGGAGGCAGCAGTGAGGAATATTGGTCAATGGACGAGAGTCTGAACCAGCCAAGTAGCGTGCAGGAAGACGGCCCTATGGGTTGTAAACTGCTTTTATAGGGGAATAAAGTGGACTACGTGTAGTTTATTGTATGTACCCTATGAATAAGGACCGGCTAATTC
>GV2UCFN02F9IM5
GGTGAGTAACGCGTATCCAACCTGCCCATTACAGGGGAATAACCTTGCGAAAGTAAGACTAATGCCCCATGGTATTCTCAGCAGACATCTAATGAGGATTAAAGATTTATCGGTAATGGATGGGGATGCGTCTGATTAGCTTGTTGGCGGGGTAACGGCCCACCAAGGCAACGATCAGTAGGGGTTCTGAGAGGAAGGTCCCCCACATTGGAACTGAGACACGGTCCAAACTCCTACGGGAGGCAGCAGTGAGGAATATTGGTCAATGGACGAGAGTCTGAACCAGCCAAGTAGCGTGCAGGAAGACGGCCCTATGGGTTGTAAACTGCTTTTATAGGGGAATAAAGTGGACTACGTGTAGTTTATTGTATGTACCCTATGAATAAGGACCGGCTAATTC
>GV2UCFN02IICXU
GGTGAGTAACGCGTATCCAACCTGCCCATTACAGGGGAATAACCTTGCGAAAGTAAGACTAATGCCCCATGGTATTCTCAGCAGACATCTAATGAGGATTAAAGATTTATCGGTAATGGATGGGGATGCGTCTGATTAGCTTGTTGGCGGGGTAACGGCCCACCAAGGCAACGATCAGTAGGGGTTCTGAGAGGAAGGTCCCCCACATTGGAACTGAGACACGGTCCAAACTCCTACGGGAGGCAGCAGTGAGGAATATTGGTCAATGGACGAGAGTCTGAACCAGCCAAGTAGCGTGCAGGAAGACGGCCCTATGGGTTGTAAACTGCTTTTATAGGGGAATAAAGTGGACTACGTGTAGTTTATTGTATGTACCCTATGAATAAGGACCGGCTAATTC
>G3BZQ8102JVA5G
GGTGAGTAACGCGTATCCAACCTGCCCATTACAGGGGAATAACCTTGCGAAAGTAAGACTAATGCCCCATGGTATTCTCAGCAGACATCTAATGAGGATTAAAGATTTATCGGTAATGGATGGGGATGCGTCTGATTAGCTTGTTGGCGGGGTAACGGCCCACCAAGGCAACGATCAGTAGGGGTTCTGAGAGGAAGGTCCCCCACATTGGAACTGAGACACGGTCCAAACTCCTACGGGAGGCAGCAGTGAGGAATATTGGTCAATGGGCGAGAGCCTGAACCAGCCAAGTAGCGTGCAGGATGACGGCCCTATGGGTTGTAAACTGCTTTTATAGGGGAATAAAGTGGACTACGTGTAGTTTATTGTATGTACCCTATGAATAAGGACCGGCTAATTC
>G3BZQ8102FJE7A
GGTGAGTAACGCGTATCCAACCTGCCCATTACAGGGGAATAACCTTGCGAAAGTAAGACTAATGCCCCATGGTATTCTCAGCAGACATCTAATGAGGATTAAAGATTTATCGGTAATGGATGGGGATGCGTCTGATTAGCTTGTTGGCGGGGTAACGGCCCACCAAGGCAACGATCAGTAGGGGTTCTGAGAGGAAGGTCCCCCACATTGGAACTGAGACACGGTCCAAACTCCTACGGGAGGCAGCAGTGAGGAATATTGGTCAATGGGCGAGAGCCTGAACCAGCCAAGTAGCGTGCAGGATGACGGCCCTATGGGTTGTAAACTGCTTTTATAGGGGAATAAAGTGGACTACGTGTAGTTTATTGTATGTACCCTATGAATAAGGACCGGCTAATTC
>G3BZQ8102JWR23
GGTGAGTAACGCGTATCCAACCTGCCCATTACAGGGGAATAACCTTGCGAAAGTAAGACTAATGCCCCATGGTATTCTCAGCAGACATCTAATGAGGATTAAAGATTTATCGGTAATGGATGGGGATGCGTCTGATTAGCTTGTTGGCGGGGTAACGGCCCACCAAGGCAACGATCAGTAGGGGTTCTGAGAGGAAGGTCCCCCACATTGGAACTGAGACACGGTCCAAACTCCTACGGGAGGCAGCAGTGAGGAATATTGGTCAATGGGCGAGAGCCTGAACCAGCCAAGTAGCGTGCAGGATGACGGCCCTATGGGTTGTAAACTGCTTTTATAGGGGAATAAAGTGGACTACGTGTAGTTTATTGTATGTACCCTATGAATAAGGACCGGCTAATTC
>G3BZQ8102ID8ZU
GGTGAGTAACGCGTATCCAACCTGCCCATTACAGGGGAATAACCTTGCGAAAGTAAGACTAATGCCCCATGGTATTCTCAGCAGACATCTAATGAGGATTAAAGATTTATCGGTAATGGATGGGGATGCGTCTGATTAGCTTGTTGGCGGGGTAACGGCCCACCAAGGCAACGATCAGTAGGGGTTCTGAGAGGAAGGTCCCCCACATTGGAACTGAGACACGGTCCAAACTCCTACGGGAGGCAGCAGTGAGGAATATTGGTCAATGGGCGAGAGCCTGAACCAGCCAAGTAGCGTGCAGGATGACGGCCCTATGGGTTGTAAACTGCTTTTATAGGGGAATAAAGTGGACTACGTGTAGTTTATTGTATGTACCCTATGAATAAGGACCGGCTAATTC
>G3BZQ8102FR2AR
GGTGAGTAACGCGTATCCAACCTGCCCATTACAGGGGAATAACCTTGCGAAAGTAAGACTAATGCCCCATGGTATTCTCAGCAGACATCTAATGAGGATTAAAGATTTATCGGTAATGGATGGGGATGCGTCTGATTAGCTTGTTGGCGGGGTAACGGCCCACCAAGGCAACGATCAGTAGGGGTTCTGAGAGGAAGGTCCCCCACATTGGAACTGAGACACGGTCCAAACTCCTACGGGAGGCAGCAGTGAGGAATATTGGTCAATGGGCGAGAGCCTGAACCAGCCAAGTAGCGTGCAGGATGACGGCCCTATGGGTTGTAAACTGCTTTTATAGGGGAATAAAGTGGACTACGTGTAGTTTATTGTATGTACCCTATGAATAAGGACCGGCTAATTC
>G35JFLI02FZVI8
GGTGAGTAACGCGTATCCAACCTGCCCATTACAGGGGAATAACCTTGCGAAAGTAAGACTAATGCCCCATGGTATTCTCAGCAGACATCTAATGAGGATTAAAGATTTATCGGTAATGGATGGGGATGCGTCTGATTAGCTTGTTGGCGGGGTAACGGCCCACCAAGGCAACGATCAGTAGGGGTTCTGAGAGGAAGGTCCCCCACATTGGAACTGAGACACGGTCCAAACTCCTACGGGAGGCAGCAGTGAGGAATATTGGTCAATGGGCGAGAGCCTGAACCAGCCAAGTAGCGTGCAGGATGACGGCCCTATGGGTTGTAAACTGCTTTTATAGGGGAATAAAGTGGACTACGTGTAGTTTATTGTATGTACCCTATGAATAAGGACCGGCTAATTC
>G35JFLI02JK4W9
GGTGAGTAACGCGTATCCAACCTGCCCATTACAGGGGAATAACCTTGCGAAAGTAAGACTAATGCCCCATGGTATTCTCAGCAGACATCTAATGAGGATTAAAGATTTATCGGTAATGGATGGGGATGCGTCTGATTAGCTTGTTGGCGGGGTAACGGCCCACCAAGGCAACGATCAGTAGGGGTTCTGAGAGGAAGGTCCCCCACATTGGAACTGAGACACGGTCCAAACTCCTACGGGAGGCAGCAGTGAGGAATATTGGTCAATGGGCGAGAGCCTGAACCAGCCAAGTAGCGTGCAGGATGACGGCCCTATGGGTTGTAAACTGCTTTTATAGGGGAATAAAGTGGACTACGTGTAGTTTATTGTATGTACCCTATGAATAAGGACCGGCTAATTC
>GV2UCFN02G3H1P
GGTGAGTAACGCGTATCCAACCTGCCCATTACAGGGGAATAACCTTGCGAAAGTAAGACTAATGCCCCATAGTATTCTCAGCAGACATCTAATGAGGATTAAAGATTTATCGGTAATGGATGGGGATGCGTCTGATTAGCTTGTTGGCGGGGTAACGGCCCACCAAGGCAACGATCAGTAGGGGTTCTGAGAGGAAGGTCCCCCACATTGGAACTGAGACACGGTCCAAACTCCTACGGGAGGCAGCAGTGAGGAATATTGGTCAATGGGCGAGAGCCTGAACCAGCCAAGTAGCGTGCAGGAAGACGGCCCTATGGGTTGTAAACTGCTTTTATAGGGGAATAAAGTGGACTACGTGTAGTTTATTGTATGTACCCTATGAATAAGGACCGGCTAATTC
>GV2UCFN02JTDVF
GGTGAGTAACGCGTATCCAACCTGCCCATTACAGGGGAATAACCTTGCGAAAGTAAGACTAATGCCCCATAGTATTCTCAGCAGACATCTAATGAGGATTAAAGATTTATCGGTAATGGATGGGGATGCGTCTGATTAGCTTGTTGGCGGGGTAACGGCCCACCAAGGCAACGATCAGTAGGGGTTCTGAGAGGAAGGTCCCCCACATTGGAACTGAGACACGGTCCAAACTCCTACGGGAGGCAGCAGTGAGGAATATTGGTCAATGGGCGAGAGCCTGAACCAGCCAAGTAGCGTGCAGGAAGACGGCCCTATGGGTTGTAAACTGCTTTTATAGGGGAATAAAGTGGACTACGTGTAGTTTATTGTATGTACCCTATGAATAAGGACCGGCTAATTC
>GV2UCFN02HMTO5
GGTGAGTAACGCGTATCCAACCTGCCCATTACAGGGGAATAACCTTGCGAAAGTAAGACTAATGCCCCATAGTATTCTCAGCAGACATCTAATGAGGATTAAAGATTTATCGGTAATGGATGGGGATGCGTCTGATTAGCTTGTTGGCGGGGTAACGGCCCACCAAGGCAACGATCAGTAGGGGTTCTGAGAGGAAGGTCCCCCACATTGGAACTGAGACACGGTCCAAACTCCTACGGGAGGCAGCAGTGAGGAATATTGGTCAATGGGCGAGAGCCTGAACCAGCCAAGTAGCGTGCAGGAAGACGGCCCTATGGGTTGTAAACTGCTTTTATAGGGGAATAAAGTGGACTACGTGTAGTTTATTGTATGTACCCTATGAATAAGGACCGGCTAATTC
>GV2UCFN02IH8Q4
GGTGAGTAACGCGTATCCAACCTGCCCATTACAGGGGAATAACCTTGCGAAAGTAAGACTAATGCCCCATAGTATTCTCAGCAGACATCTAATGAGGATTAAAGATTTATCGGTAATGGATGGGGATGCGTCTGATTAGCTTGTTGGCGGGGTAACGGCCCACCAAGGCAACGATCAGTAGGGGTTCTGAGAGGAAGGTCCCCCACATTGGAACTGAGACACGGTCCAAACTCCTACGGGAGGCAGCAGTGAGGAATATTGGTCAATGGGCGAGAGCCTGAACCAGCCAAGTAGCGTGCAGGAAGACGGCCCTATGGGTTGTAAACTGCTTTTATAGGGGAATAAAGTGGACTACGTGTAGTTTATTGTATGTACCCTATGAATAAGGACCGGCTAATTC
>GV2UCFN02J4PNU
GGTGAGTAACGCGTATCCAACCTGCCCATTACAGGGGAATAACCTTGCGAAAGTAAGACTAATGCCCCATAGTATTCTCAGCAGACATCTAATGAGGATTAAAGATTTATCGGTAATGGATGGGGATGCGTCTGATTAGCTTGTTGGCGGGGTAACGGCCCACCAAGGCAACGATCAGTAGGGGTTCTGAGAGGAAGGTCCCCCACATTGGAACTGAGACACGGTCCAAACTCCTACGGGAGGCAGCAGTGAGGAATATTGGTCAATGGGCGAGAGCCTGAACCAGCCAAGTAGCGTGCAGGAAGACGGCCCTATGGGTTGTAAACTGCTTTTATAGGGGAATAAAGTGGACTACGTGTAGTTTATTGTATGTACCCTATGAATAAGGACCGGCTAATTC
>GV2UCFN02J4SV7
GGTGAGTAACGCGTATCCAACCTGCCCATTACAGGGGAATAACCTTGCGAAAGTAAGACTAATGCCCCATAGTATTCTCAGCAGACATCTAATGAGGATTAAAGATTTATCGGTAATGGATGGGGATGCGTCTGATTAGCTTGTTGGCGGGGTAACGGCCCACCAAGGCAACGATCAGTAGGGGTTCTGAGAGGAAGGTCCCCCACATTGGAACTGAGACACGGTCCAAACTCCTACGGGAGGCAGCAGTGAGGAATATTGGTCAATGGGCGAGAGCCTGAACCAGCCAAGTAGCGTGCAGGAAGACGGCCCTATGGGTTGTAAACTGCTTTTATAGGGGAATAAAGTGGACTACGTGTAGTTTATTGTATGTACCCTATGAATAAGGACCGGCTAATTC
>GV2UCFN02JP5DM
GGTGAGTAACGCGTATCCAACCTGCCCATTACAGGGGAATAACCTTGCGAAAGTAAGACTAATGCCCCATAGTATTCTCAGCAGACATCTAATGAGGATTAAAGATTTATCGGTAATGGATGGGGATGCGTCTGATTAGCTTGTTGGCGGGGTAACGGCCCACCAAGGCAACGATCAGTAGGGGTTCTGAGAGGAAGGTCCCCCACATTGGAACTGAGACACGGTCCAAACTCCTACGGGAGGCAGCAGTGAGGAATATTGGTCAATGGGCGAGAGCCTGAACCAGCCAAGTAGCGTGCAGGAAGACGGCCCTATGGGTTGTAAACTGCTTTTATAGGGGAATAAAGTGGACTACGTGTAGTTTATTGTATGTACCCTATGAATAAGGACCGGCTAATTC
>GV2UCFN02HLOHZ
GGTGAGTAACGCGTATCCAACCTGCCCATTACAGGGGAATAACCTTGCGAAAGTAAGACTAATGCCCCATAGTATTCTCAGCAGACATCTAATGAGGATTAAAGATTTATCGGTAATGGATGGGGATGCGTCTGATTAGCTTGTTGGCGGGGTAACGGCCCACCAAGGCAACGATCAGTAGGGGTTCTGAGAGGAAGGTCCCCCACATTGGAACTGAGACACGGTCCAAACTCCTACGGGAGGCAGCAGTGAGGAATATTGGTCAATGGGCGAGAGCCTGAACCAGCCAAGTAGCGTGCAGGAAGACGGCCCTATGGGTTGTAAACTGCTTTTATAGGGGAATAAAGTGGACTACGTGTAGTTTATTGTATGTACCCTATGAATAAGGACCGGCTAATTC
>GV2UCFN02HXCSL
GGTGAGTAACGCGTATCCAACCTGCCCATTACAGGGGAATAACCTTGCGAAAGTAAGACTAATGCCCCATAGTATTCTCAGCAGACATCTAATGAGGATTAAAGATTTATCGGTAATGGATGGGGATGCGTCTGATTAGCTTGTTGGCGGGGTAACGGCCCACCAAGGCAACGATCAGTAGGGGTTCTGAGAGGAAGGTCCCCCACATTGGAACTGAGACACGGTCCAAACTCCTACGGGAGGCAGCAGTGAGGAATATTGGTCAATGGGCGAGAGCCTGAACCAGCCAAGTAGCGTGCAGGAAGACGGCCCTATGGGTTGTAAACTGCTTTTATAGGGGAATAAAGTGGACTACGTGTAGTTTATTGTATGTACCCTATGAATAAGGACCGGCTAATTC
>GV2UCFN02FS9M0
GGTGAGTAACGCGTATCCAACCTGCCCATTACAGGGGAATAACCTTGCGAAAGTAAGACTAATGCCCCATAGTATTCTCAGCAGACATCTAATGAGGATTAAAGATTTATCGGTAATGGATGGGGATGCGTCTGATTAGCTTGTTGGCGGGGTAACGGCCCACCAAGGCAACGATCAGTAGGGGTTCTGAGAGGAAGGTCCCCCACATTGGAACTGAGACACGGTCCAAACTCCTACGGGAGGCAGCAGTGAGGAATATTGGTCAATGGGCGAGAGCCTGAACCAGCCAAGTAGCGTGCAGGAAGACGGCCCTATGGGTTGTAAACTGCTTTTATAGGGGAATAAAGTGGACTACGTGTAGTTTATTGTATGTACCCTATGAATAAGGACCGGCTAATTC
>GV2UCFN02H14V7
GGTGAGTAACGCGTATCCAACCTGCCCATTACAGGGGAATAACCTTGCGAAAGTAAGACTAATGCCCCATAGTATTCTCAGCAGACATCTAATGAGGATTAAAGATTTATCGGTAATGGATGGGGATGCGTCTGATTAGCTTGTTGGCGGGGTAACGGCCCACCAAGGCAACGATCAGTAGGGGTTCTGAGAGGAAGGTCCCCCACATTGGAACTGAGACACGGTCCAAACTCCTACGGGAGGCAGCAGTGAGGAATATTGGTCAATGGGCGAGAGCCTGAACCAGCCAAGTAGCGTGCAGGAAGACGGCCCTATGGGTTGTAAACTGCTTTTATAGGGGAATAAAGTGGACTACGTGTAGTTTATTGTATGTACCCTATGAATAAGGACCGGCTAATTC
>GV2UCFN02HXIZS
GGTGAGTAACGCGTATCCAACCTGCCCATTACAGGGGAATAACCTTGCGAAAGTAAGACTAATGCCCCATAGTATTCTCAGCAGACATCTAATGAGGATTAAAGATTTATCGGTAATGGATGGGGATGCGTCTGATTAGCTTGTTGGCGGGGTAACGGCCCACCAAGGCAACGATCAGTAGGGGTTCTGAGAGGAAGGTCCCCCACATTGGAACTGAGACACGGTCCAAACTCCTACGGGAGGCAGCAGTGAGGAATATTGGTCAATGGGCGAGAGCCTGAACCAGCCAAGTAGCGTGCAGGAAGACGGCCCTATGGGTTGTAAACTGCTTTTATAGGGGAATAAAGTGGACTACGTGTAGTTTATTGTATGTACCCTATGAATAAGGACCGGCTAATTC
>GV2UCFN02IOG2C
GGTGAGTAACGCGTATCCAACCTGCCCATTACAGGGGAATAACCTTGCGAAAGTAAGACTAATGCCCCATAGTATTCTCAGCAGACATCTAATGAGGATTAAAGATTTATCGGTAATGGATGGGGATGCGTCTGATTAGCTTGTTGGCGGGGTAACGGCCCACCAAGGCAACGATCAGTAGGGGTTCTGAGAGGAAGGTCCCCCACATTGGAACTGAGACACGGTCCAAACTCCTACGGGAGGCAGCAGTGAGGAATATTGGTCAATGGGCGAGAGCCTGAACCAGCCAAGTAGCGTGCAGGAAGACGGCCCTATGGGTTGTAAACTGCTTTTATAGGGGAATAAAGTGGACTACGTGTAGTTTATTGTATGTACCCTATGAATAAGGACCGGCTAATTC
>GV2UCFN02HVHVR
GGTGAGTAACGCGTATCCAACCTGCCCATTACAGGGGAATAACCTTGCGAAAGTAAGACTAATGCCCCATAGTATTCTCAGCAGACATCTAATGAGGATTAAAGATTTATCGGTAATGGATGGGGATGCGTCTGATTAGCTTGTTGGCGGGGTAACGGCCCACCAAGGCAACGATCAGTAGGGGTTCTGAGAGGAAGGTCCCCCACATTGGAACTGAGACACGGTCCAAACTCCTACGGGAGGCAGCAGTGAGGAATATTGGTCAATGGGCGAGAGCCTGAACCAGCCAAGTAGCGTGCAGGAAGACGGCCCTATGGGTTGTAAACTGCTTTTATAGGGGAATAAAGTGGACTACGTGTAGTTTATTGTATGTACCCTATGAATAAGGACCGGCTAATTC
>GV2UCFN02IGRCC
GGTGAGTAACGCGTATCCAACCTGCCCATTACAGGGGAATAACCTTGCGAAAGTAAGACTAATGCCCCATAGTATTCTCAGCAGACATCTAATGAGGATTAAAGATTTATCGGTAATGGATGGGGATGCGTCTGATTAGCTTGTTGGCGGGGTAACGGCCCACCAAGGCAACGATCAGTAGGGGTTCTGAGAGGAAGGTCCCCCACATTGGAACTGAGACACGGTCCAAACTCCTACGGGAGGCAGCAGTGAGGAATATTGGTCAATGGGCGAGAGCCTGAACCAGCCAAGTAGCGTGCAGGAAGACGGCCCTATGGGTTGTAAACTGCTTTTATAGGGGAATAAAGTGGACTACGTGTAGTTTATTGTATGTACCCTATGAATAAGGACCGGCTAATTC
>GV2UCFN02F5GJK
GGTGAGTAACGCGTATCCAACCTGCCCATTACAGGGGAATAACCTTGCGAAAGTAAGACTAATGCCCCATAGTATTCTCAGCAGACATCTAATGAGGATTAAAGATTTATCGGTAATGGATGGGGATGCGTCTGATTAGCTTGTTGGCGGGGTAACGGCCCACCAAGGCAACGATCAGTAGGGGTTCTGAGAGGAAGGTCCCCCACATTGGAACTGAGACACGGTCCAAACTCCTACGGGAGGCAGCAGTGAGGAATATTGGTCAATGGGCGAGAGCCTGAACCAGCCAAGTAGCGTGCAGGAAGACGGCCCTATGGGTTGTAAACTGCTTTTATAGGGGAATAAAGTGGACTACGTGTAGTTTATTGTATGTACCCTATGAATAAGGACCGGCTAATTC
>GV2UCFN02H34UV
GGTGAGTAACGCGTATCCAACCTGCCCATTACAGGGGAATAACCTTGCGAAAGTAAGACTAATGCCCCATAGTATTCTCAGCAGACATCTAATGAGGATTAAAGATTTATCGGTAATGGATGGGGATGCGTCTGATTAGCTTGTTGGCGGGGTAACGGCCCACCAAGGCAACGATCAGTAGGGGTTCTGAGAGGAAGGTCCCCCACATTGGAACTGAGACACGGTCCAAACTCCTACGGGAGGCAGCAGTGAGGAATATTGGTCAATGGGCGAGAGCCTGAACCAGCCAAGTAGCGTGCAGGAAGACGGCCCTATGGGTTGTAAACTGCTTTTATAGGGGAATAAAGTGGACTACGTGTAGTTTATTGTATGTACCCTATGAATAAGGACCGGCTAATTC
>GV2UCFN02JWWM9
GGTGAGTAACGCGTATCCAACCTGCCCATTACAGGGGAATAACCTTGCGAAAGTAAGACTAATGCCCCATAGTATTCTCAGCAGACATCTAATGAGGATTAAAGATTTATCGGTAATGGATGGGGATGCGTCTGATTAGCTTGTTGGCGGGGTAACGGCCCACCAAGGCAACGATCAGTAGGGGTTCTGAGAGGAAGGTCCCCCACATTGGAACTGAGACACGGTCCAAACTCCTACGGGAGGCAGCAGTGAGGAATATTGGTCAATGGGCGAGAGCCTGAACCAGCCAAGTAGCGTGCAGGAAGACGGCCCTATGGGTTGTAAACTGCTTTTATAGGGGAATAAAGTGGACTACGTGTAGTTTATTGTATGTACCCTATGAATAAGGACCGGCTAATTC
>GV2UCFN02G5JP7
GGTGAGTAACGCGTATCCAACCTGCCCATTACAGGGGAATAACCTTGCGAAAGTAAGACTAATGCCCCATAGTATTCTCAGCAGACATCTAATGAGGATTAAAGATTTATCGGTAATGGATGGGGATGCGTCTGATTAGCTTGTTGGCGGGGTAACGGCCCACCAAGGCAACGATCAGTAGGGGTTCTGAGAGGAAGGTCCCCCACATTGGAACTGAGACACGGTCCAAACTCCTACGGGAGGCAGCAGTGAGGAATATTGGTCAATGGGCGAGAGCCTGAACCAGCCAAGTAGCGTGCAGGAAGACGGCCCTATGGGTTGTAAACTGCTTTTATAGGGGAATAAAGTGGACTACGTGTAGTTTATTGTATGTACCCTATGAATAAGGACCGGCTAATTC
>GV2UCFN02JZQOR
GGTGAGTAACGCGTATCCAACCTGCCCATTACAGGGGAATAACCTTGCGAAAGTAAGACTAATGCCCCATAGTATTCTCAGCAGACATCTAATGAGGATTAAAGATTTATCGGTAATGGATGGGGATGCGTCTGATTAGCTTGTTGGCGGGGTAACGGCCCACCAAGGCAACGATCAGTAGGGGTTCTGAGAGGAAGGTCCCCCACATTGGAACTGAGACACGGTCCAAACTCCTACGGGAGGCAGCAGTGAGGAATATTGGTCAATGGGCGAGAGCCTGAACCAGCCAAGTAGCGTGCAGGAAGACGGCCCTATGGGTTGTAAACTGCTTTTATAGGGGAATAAAGTGGACTACGTGTAGTTTATTGTATGTACCCTATGAATAAGGACCGGCTAATTC
>GV2UCFN02J1WTW
GGTGAGTAACGCGTATCCAACCTGCCCATTACAGGGGAATAACCTTGCGAAAGTAAGACTAATGCCCCATAGTATTCTCAGCAGACATCTAATGAGGATTAAAGATTTATCGGTAATGGATGGGGATGCGTCTGATTAGCTTGTTGGCGGGGTAACGGCCCACCAAGGCAACGATCAGTAGGGGTTCTGAGAGGAAGGTCCCCCACATTGGAACTGAGACACGGTCCAAACTCCTACGGGAGGCAGCAGTGAGGAATATTGGTCAATGGGCGAGAGCCTGAACCAGCCAAGTAGCGTGCAGGAAGACGGCCCTATGGGTTGTAAACTGCTTTTATAGGGGAATAAAGTGGACTACGTGTAGTTTATTGTATGTACCCTATGAATAAGGACCGGCTAATTC
>GV2UCFN02FWHIE
GGTGAGTAACGCGTATCCAACCTGCCCATTACAGGGGAATAACCTTGCGAAAGTAAGACTAATGCCCCATAGTATTCTCAGCAGACATCTAATGAGGATTAAAGATTTATCGGTAATGGATGGGGATGCGTCTGATTAGCTTGTTGGCGGGGTAACGGCCCACCAAGGCAACGATCAGTAGGGGTTCTGAGAGGAAGGTCCCCCACATTGGAACTGAGACACGGTCCAAACTCCTACGGGAGGCAGCAGTGAGGAATATTGGTCAATGGGCGAGAGCCTGAACCAGCCAAGTAGCGTGCAGGAAGACGGCCCTATGGGTTGTAAACTGCTTTTATAGGGGAATAAAGTGGACTACGTGTAGTTTATTGTATGTACCCTATGAATAAGGACCGGCTAATTC
>GV2UCFN02IKKX1
GGTGAGTAACGCGTATCCAACCTGCCCATTACAGGGGAATAACCTTGCGAAAGTAAGACTAATGCCCCATAGTATTCTCAGCAGACATCTAATGAGGATTAAAGATTTATCGGTAATGGATGGGGATGCGTCTGATTAGCTTGTTGGCGGGGTAACGGCCCACCAAGGCAACGATCAGTAGGGGTTCTGAGAGGAAGGTCCCCCACATTGGAACTGAGACACGGTCCAAACTCCTACGGGAGGCAGCAGTGAGGAATATTGGTCAATGGGCGAGAGCCTGAACCAGCCAAGTAGCGTGCAGGAAGACGGCCCTATGGGTTGTAAACTGCTTTTATAGGGGAATAAAGTGGACTACGTGTAGTTTATTGTATGTACCCTATGAATAAGGACCGGCTAATTC
>GV2UCFN02I4GG3
GGTGAGTAACGCGTATCCAACCTGCCCATTACAGGGGAATAACCTTGCGAAAGTAAGACTAATGCCCCATAGTATTCTCAGCAGACATCTAATGAGGATTAAAGATTTATCGGTAATGGATGGGGATGCGTCTGATTAGCTTGTTGGCGGGGTAACGGCCCACCAAGGCAACGATCAGTAGGGGTTCTGAGAGGAAGGTCCCCCACATTGGAACTGAGACACGGTCCAAACTCCTACGGGAGGCAGCAGTGAGGAATATTGGTCAATGGGCGAGAGCCTGAACCAGCCAAGTAGCGTGCAGGAAGACGGCCCTATGGGTTGTAAACTGCTTTTATAGGGGAATAAAGTGGACTACGTGTAGTTTATTGTATGTACCCTATGAATAAGGACCGGCTAATTC
>GV2UCFN02IIL5L
GGTGAGTAACGCGTATCCAACCTGCCCATTACAGGGGAATAACCTTGCGAAAGTAAGACTAATGCCCCATAGTATTCTCAGCAGACATCTAATGAGGATTAAAGATTTATCGGTAATGGATGGGGATGCGTCTGATTAGCTTGTTGGCGGGGTAACGGCCCACCAAGGCAACGATCAGTAGGGGTTCTGAGAGGAAGGTCCCCCACATTGGAACTGAGACACGGTCCAAACTCCTACGGGAGGCAGCAGTGAGGAATATTGGTCAATGGGCGAGAGCCTGAACCAGCCAAGTAGCGTGCAGGAAGACGGCCCTATGGGTTGTAAACTGCTTTTATAGGGGAATAAAGTGGACTACGTGTAGTTTATTGTATGTACCCTATGAATAAGGACCGGCTAATTC
>GV2UCFN02JACLH
GGTGAGTAACGCGTATCCAACCTGCCCATTACAGGGGAATAACCTTGCGAAAGTAAGACTAATGCCCCATAGTATTCTCAGCAGACATCTAATGAGGATTAAAGATTTATCGGTAATGGATGGGGATGCGTCTGATTAGCTTGTTGGCGGGGTAACGGCCCACCAAGGCAACGATCAGTAGGGGTTCTGAGAGGAAGGTCCCCCACATTGGAACTGAGACACGGTCCAAACTCCTACGGGAGGCAGCAGTGAGGAATATTGGTCAATGGGCGAGAGCCTGAACCAGCCAAGTAGCGTGCAGGAAGACGGCCCTATGGGTTGTAAACTGCTTTTATAGGGGAATAAAGTGGACTACGTGTAGTTTATTGTATGTACCCTATGAATAAGGACCGGCTAATTC
>GV2UCFN02JCD18
GGTGAGTAACGCGTATCCAACCTGCCCATTACAGGGGAATAACCTTGCGAAAGTAAGACTAATGCCCCATAGTATTCTCAGCAGACATCTAATGAGGATTAAAGATTTATCGGTAATGGATGGGGATGCGTCTGATTAGCTTGTTGGCGGGGTAACGGCCCACCAAGGCAACGATCAGTAGGGGTTCTGAGAGGAAGGTCCCCCACATTGGAACTGAGACACGGTCCAAACTCCTACGGGAGGCAGCAGTGAGGAATATTGGTCAATGGGCGAGAGCCTGAACCAGCCAAGTAGCGTGCAGGAAGACGGCCCTATGGGTTGTAAACTGCTTTTATAGGGGAATAAAGTGGACTACGTGTAGTTTATTGTATGTACCCTATGAATAAGGACCGGCTAATTC
>GV2UCFN02HK2N4
GGTGAGTAACGCGTATCCAACCTGCCCATTACAGGGGAATAACCTTGCGAAAGTAAGACTAATGCCCCATAGTATTCTCAGCAGACATCTAATGAGGATTAAAGATTTATCGGTAATGGATGGGGATGCGTCTGATTAGCTTGTTGGCGGGGTAACGGCCCACCAAGGCAACGATCAGTAGGGGTTCTGAGAGGAAGGTCCCCCACATTGGAACTGAGACACGGTCCAAACTCCTACGGGAGGCAGCAGTGAGGAATATTGGTCAATGGGCGAGAGCCTGAACCAGCCAAGTAGCGTGCAGGAAGACGGCCCTATGGGTTGTAAACTGCTTTTATAGGGGAATAAAGTGGACTACGTGTAGTTTATTGTATGTACCCTATGAATAAGGACCGGCTAATTC
>GV2UCFN02IX7W5
GGTGAGTAACGCGTATCCAACCTGCCCATTACAGGGGAATAACCTTGCGAAAGTAAGACTAATGCCCCATAGTATTCTCAGCAGACATCTAATGAGGATTAAAGATTTATCGGTAATGGATGGGGATGCGTCTGATTAGCTTGTTGGCGGGGTAACGGCCCACCAAGGCAACGATCAGTAGGGGTTCTGAGAGGAAGGTCCCCCACATTGGAACTGAGACACGGTCCAAACTCCTACGGGAGGCAGCAGTGAGGAATATTGGTCAATGGGCGAGAGCCTGAACCAGCCAAGTAGCGTGCAGGAAGACGGCCCTATGGGTTGTAAACTGCTTTTATAGGGGAATAAAGTGGACTACGTGTAGTTTATTGTATGTACCCTATGAATAAGGACCGGCTAATTC
>GV2UCFN02JI32W
GGTGAGTAACGCGTATCCAACCTGCCCATTACAGGGGAATAACCTTGCGAAAGTAAGACTAATGCCCCATAGTATTCTCAGCAGACATCTAATGAGGATTAAAGATTTATCGGTAATGGATGGGGATGCGTCTGATTAGCTTGTTGGCGGGGTAACGGCCCACCAAGGCAACGATCAGTAGGGGTTCTGAGAGGAAGGTCCCCCACATTGGAACTGAGACACGGTCCAAACTCCTACGGGAGGCAGCAGTGAGGAATATTGGTCAATGGGCGAGAGCCTGAACCAGCCAAGTAGCGTGCAGGAAGACGGCCCTATGGGTTGTAAACTGCTTTTATAGGGGAATAAAGTGGACTACGTGTAGTTTATTGTATGTACCCTATGAATAAGGACCGGCTAATTC
>GV2UCFN02GSQLK
GGTGAGTAACGCGTATCCAACCTGCCCATTACAGGGGAATAACCTTGCGAAAGTAAGACTAATGCCCCATAGTATTCTCAGCAGACATCTAATGAGGATTAAAGATTTATCGGTAATGGATGGGGATGCGTCTGATTAGCTTGTTGGCGGGGTAACGGCCCACCAAGGCAACGATCAGTAGGGGTTCTGAGAGGAAGGTCCCCCACATTGGAACTGAGACACGGTCCAAACTCCTACGGGAGGCAGCAGTGAGGAATATTGGTCAATGGGCGAGAGCCTGAACCAGCCAAGTAGCGTGCAGGAAGACGGCCCTATGGGTTGTAAACTGCTTTTATAGGGGAATAAAGTGGACTACGTGTAGTTTATTGTATGTACCCTATGAATAAGGACCGGCTAATTC
>GV2UCFN02JSWW6
GGTGAGTAACGCGTATCCAACCTGCCCATTACAGGGGAATAACCTTGCGAAAGTAAGACTAATGCCCCATAGTATTCTCAGCAGACATCTAATGAGGATTAAAGATTTATCGGTAATGGATGGGGATGCGTCTGATTAGCTTGTTGGCGGGGTAACGGCCCACCAAGGCAACGATCAGTAGGGGTTCTGAGAGGAAGGTCCCCCACATTGGAACTGAGACACGGTCCAAACTCCTACGGGAGGCAGCAGTGAGGAATATTGGTCAATGGGCGAGAGCCTGAACCAGCCAAGTAGCGTGCAGGAAGACGGCCCTATGGGTTGTAAACTGCTTTTATAGGGGAATAAAGTGGACTACGTGTAGTTTATTGTATGTACCCTATGAATAAGGACCGGCTAATTC
>GV2UCFN02J4W3J
GGTGAGTAACGCGTATCCAACCTGCCCATTACAGGGGAATAACCTTGCGAAAGTAAGACTAATGCCCCATAGTATTCTCAGCAGACATCTAATGAGGATTAAAGATTTATCGGTAATGGATGGGGATGCGTCTGATTAGCTTGTTGGCGGGGTAACGGCCCACCAAGGCAACGATCAGTAGGGGTTCTGAGAGGAAGGTCCCCCACATTGGAACTGAGACACGGTCCAAACTCCTACGGGAGGCAGCAGTGAGGAATATTGGTCAATGGGCGAGAGCCTGAACCAGCCAAGTAGCGTGCAGGAAGACGGCCCTATGGGTTGTAAACTGCTTTTATAGGGGAATAAAGTGGACTACGTGTAGTTTATTGTATGTACCCTATGAATAAGGACCGGCTAATTC
>GV2UCFN02FOKR5
GGTGAGTAACGCGTATCCAACCTGCCCATTACAGGGGAATAACCTTGCGAAAGTAAGACTAATGCCCCATAGTATTCTCAGCAGACATCTAATGAGGATTAAAGATTTATCGGTAATGGATGGGGATGCGTCTGATTAGCTTGTTGGCGGGGTAACGGCCCACCAAGGCAACGATCAGTAGGGGTTCTGAGAGGAAGGTCCCCCACATTGGAACTGAGACACGGTCCAAACTCCTACGGGAGGCAGCAGTGAGGAATATTGGTCAATGGGCGAGAGCCTGAACCAGCCAAGTAGCGTGCAGGAAGACGGCCCTATGGGTTGTAAACTGCTTTTATAGGGGAATAAAGTGGACTACGTGTAGTTTATTGTATGTACCCTATGAATAAGGACCGGCTAATTC
>GV2UCFN02HFJSM
GGTGAGTAACGCGTATCCAACCTGCCCATTACAGGGGAATAACCTTGCGAAAGTAAGACTAATGCCCCATAGTATTCTCAGCAGACATCTAATGAGGATTAAAGATTTATCGGTAATGGATGGGGATGCGTCTGATTAGCTTGTTGGCGGGGTAACGGCCCACCAAGGCAACGATCAGTAGGGGTTCTGAGAGGAAGGTCCCCCACATTGGAACTGAGACACGGTCCAAACTCCTACGGGAGGCAGCAGTGAGGAATATTGGTCAATGGGCGAGAGCCTGAACCAGCCAAGTAGCGTGCAGGAAGACGGCCCTATGGGTTGTAAACTGCTTTTATAGGGGAATAAAGTGGACTACGTGTAGTTTATTGTATGTACCCTATGAATAAGGACCGGCTAATTC
>GV2UCFN02GKMP9
GGTGAGTAACGCGTATCCAACCTGCCCATTACAGGGGAATAACCTTGCGAAAGTAAGACTAATGCCCCATAGTATTCTCAGCAGACATCTAATGAGGATTAAAGATTTATCGGTAATGGATGGGGATGCGTCTGATTAGCTTGTTGGCGGGGTAACGGCCCACCAAGGCAACGATCAGTAGGGGTTCTGAGAGGAAGGTCCCCCACATTGGAACTGAGACACGGTCCAAACTCCTACGGGAGGCAGCAGTGAGGAATATTGGTCAATGGGCGAGAGCCTGAACCAGCCAAGTAGCGTGCAGGAAGACGGCCCTATGGGTTGTAAACTGCTTTTATAGGGGAATAAAGTGGACTACGTGTAGTTTATTGTATGTACCCTATGAATAAGGACCGGCTAATTC
>GV2UCFN02G74BH
GGTGAGTAACGCGTATCCAACCTGCCCATTACAGGGGAATAACCTTGCGAAAGTAAGACTAATGCCCCATAGTATTCTCAGCAGACATCTAATGAGGATTAAAGATTTATCGGTAATGGATGGGGATGCGTCTGATTAGCTTGTTGGCGGGGTAACGGCCCACCAAGGCAACGATCAGTAGGGGTTCTGAGAGGAAGGTCCCCCACATTGGAACTGAGACACGGTCCAAACTCCTACGGGAGGCAGCAGTGAGGAATATTGGTCAATGGGCGAGAGCCTGAACCAGCCAAGTAGCGTGCAGGAAGACGGCCCTATGGGTTGTAAACTGCTTTTATAGGGGAATAAAGTGGACTACGTGTAGTTTATTGTATGTACCCTATGAATAAGGACCGGCTAATTC
>GV2UCFN02IFH22
GGTGAGTAACGCGTATCCAACCTGCCCATTACAGGGGAATAACCTTGCGAAAGTAAGACTAATGCCCCATAGTATTCTCAGCAGACATCTAATGAGGATTAAAGATTTATCGGTAATGGATGGGGATGCGTCTGATTAGCTTGTTGGCGGGGTAACGGCCCACCAAGGCAACGATCAGTAGGGGTTCTGAGAGGAAGGTCCCCCACATTGGAACTGAGACACGGTCCAAACTCCTACGGGAGGCAGCAGTGAGGAATATTGGTCAATGGGCGAGAGCCTGAACCAGCCAAGTAGCGTGCAGGAAGACGGCCCTATGGGTTGTAAACTGCTTTTATAGGGGAATAAAGTGGACTACGTGTAGTTTATTGTATGTACCCTATGAATAAGGACCGGCTAATTC
>GV2UCFN02GENS5
GGTGAGTAACGCGTATCCAACCTGCCCATTACAGGGGAATAACCTTGCGAAAGTAAGACTAATGCCCCATAGTATTCTCAGCAGACATCTAATGAGGATTAAAGATTTATCGGTAATGGATGGGGATGCGTCTGATTAGCTTGTTGGCGGGGTAACGGCCCACCAAGGCAACGATCAGTAGGGGTTCTGAGAGGAAGGTCCCCCACATTGGAACTGAGACACGGTCCAAACTCCTACGGGAGGCAGCAGTGAGGAATATTGGTCAATGGGCGAGAGCCTGAACCAGCCAAGTAGCGTGCAGGAAGACGGCCCTATGGGTTGTAAACTGCTTTTATAGGGGAATAAAGTGGACTACGTGTAGTTTATTGTATGTACCCTATGAATAAGGACCGGCTAATTC
>GV2UCFN02FSIQM
GGTGAGTAACGCGTATCCAACCTGCCCATTACAGGGGAATAACCTTGCGAAAGTAAGACTAATGCCCCATAGTATTCTCAGCAGACATCTAATGAGGATTAAAGATTTATCGGTAATGGATGGGGATGCGTCTGATTAGCTTGTTGGCGGGGTAACGGCCCACCAAGGCAACGATCAGTAGGGGTTCTGAGAGGAAGGTCCCCCACATTGGAACTGAGACACGGTCCAAACTCCTACGGGAGGCAGCAGTGAGGAATATTGGTCAATGGGCGAGAGCCTGAACCAGCCAAGTAGCGTGCAGGAAGACGGCCCTATGGGTTGTAAACTGCTTTTATAGGGGAATAAAGTGGACTACGTGTAGTTTATTGTATGTACCCTATGAATAAGGACCGGCTAATTC
>GV2UCFN02ICVNZ
GGTGAGTAACGCGTATCCAACCTGCCCATTACAGGGGAATAACCTTGCGAAAGTAAGACTAATGCCCCATAGTATTCTCAGCAGACATCTAATGAGGATTAAAGATTTATCGGTAATGGATGGGGATGCGTCTGATTAGCTTGTTGGCGGGGTAACGGCCCACCAAGGCAACGATCAGTAGGGGTTCTGAGAGGAAGGTCCCCCACATTGGAACTGAGACACGGTCCAAACTCCTACGGGAGGCAGCAGTGAGGAATATTGGTCAATGGGCGAGAGCCTGAACCAGCCAAGTAGCGTGCAGGAAGACGGCCCTATGGGTTGTAAACTGCTTTTATAGGGGAATAAAGTGGACTACGTGTAGTTTATTGTATGTACCCTATGAATAAGGACCGGCTAATTC
>GV2UCFN02HX4Z1
GGTGAGTAACGCGTATCCAACCTGCCCATTACAGGGGAATAACCTTGCGAAAGTAAGACTAATGCCCCATAGTATTCTCAGCAGACATCTAATGAGGATTAAAGATTTATCGGTAATGGATGGGGATGCGTCTGATTAGCTTGTTGGCGGGGTAACGGCCCACCAAGGCAACGATCAGTAGGGGTTCTGAGAGGAAGGTCCCCCACATTGGAACTGAGACACGGTCCAAACTCCTACGGGAGGCAGCAGTGAGGAATATTGGTCAATGGGCGAGAGCCTGAACCAGCCAAGTAGCGTGCAGGAAGACGGCCCTATGGGTTGTAAACTGCTTTTATAGGGGAATAAAGTGGACTACGTGTAGTTTATTGTATGTACCCTATGAATAAGGACCGGCTAATTC
>GV2UCFN02FX6ZF
GGTGAGTAACGCGTATCCAACCTGCCCATTACAGGGGAATAACCTTGCGAAAGTAAGACTAATGCCCCATAGTATTCTCAGCAGACATCTAATGAGGATTAAAGATTTATCGGTAATGGATGGGGATGCGTCTGATTAGCTTGTTGGCGGGGTAACGGCCCACCAAGGCAACGATCAGTAGGGGTTCTGAGAGGAAGGTCCCCCACATTGGAACTGAGACACGGTCCAAACTCCTACGGGAGGCAGCAGTGAGGAATATTGGTCAATGGGCGAGAGCCTGAACCAGCCAAGTAGCGTGCAGGAAGACGGCCCTATGGGTTGTAAACTGCTTTTATAGGGGAATAAAGTGGACTACGTGTAGTTTATTGTATGTACCCTATGAATAAGGACCGGCTAATTC
>GV2UCFN02JV1QV
GGTGAGTAACGCGTATCCAACCTGCCCATTACAGGGGAATAACCTTGCGAAAGTAAGACTAATGCCCCATAGTATTCTCAGCAGACATCTAATGAGGATTAAAGATTTATCGGTAATGGATGGGGATGCGTCTGATTAGCTTGTTGGCGGGGTAACGGCCCACCAAGGCAACGATCAGTAGGGGTTCTGAGAGGAAGGTCCCCCACATTGGAACTGAGACACGGTCCAAACTCCTACGGGAGGCAGCAGTGAGGAATATTGGTCAATGGGCGAGAGCCTGAACCAGCCAAGTAGCGTGCAGGAAGACGGCCCTATGGGTTGTAAACTGCTTTTATAGGGGAATAAAGTGGACTACGTGTAGTTTATTGTATGTACCCTATGAATAAGGACCGGCTAATTC
>GV2UCFN02JKY70
GGTGAGTAACGCGTATCCAACCTGCCCATTACAGGGGAATAACCTTGCGAAAGTAAGACTAATGCCCCATAGTATTCTCAGCAGACATCTAATGAGGATTAAAGATTTATCGGTAATGGATGGGGATGCGTCTGATTAGCTTGTTGGCGGGGTAACGGCCCACCAAGGCAACGATCAGTAGGGGTTCTGAGAGGAAGGTCCCCCACATTGGAACTGAGACACGGTCCAAACTCCTACGGGAGGCAGCAGTGAGGAATATTGGTCAATGGGCGAGAGCCTGAACCAGCCAAGTAGCGTGCAGGAAGACGGCCCTATGGGTTGTAAACTGCTTTTATAGGGGAATAAAGTGGACTACGTGTAGTTTATTGTATGTACCCTATGAATAAGGACCGGCTAATTC
>GV2UCFN02JSV3R
GGTGAGTAACGCGTATCCAACCTGCCCATTACAGGGGAATAACCTTGCGAAAGTAAGACTAATGCCCCATAGTATTCTCAGCAGACATCTAATGAGGATTAAAGATTTATCGGTAATGGATGGGGATGCGTCTGATTAGCTTGTTGGCGGGGTAACGGCCCACCAAGGCAACGATCAGTAGGGGTTCTGAGAGGAAGGTCCCCCACATTGGAACTGAGACACGGTCCAAACTCCTACGGGAGGCAGCAGTGAGGAATATTGGTCAATGGGCGAGAGCCTGAACCAGCCAAGTAGCGTGCAGGAAGACGGCCCTATGGGTTGTAAACTGCTTTTATAGGGGAATAAAGTGGACTACGTGTAGTTTATTGTATGTACCCTATGAATAAGGACCGGCTAATTC
>GV2UCFN02HM5ZU
GGTGAGTAACGCGTATCCAACCTGCCCATTACAGGGGAATAACCTTGCGAAAGTAAGACTAATGCCCCATAGTATTCTCAGCAGACATCTAATGAGGATTAAAGATTTATCGGTAATGGATGGGGATGCGTCTGATTAGCTTGTTGGCGGGGTAACGGCCCACCAAGGCAACGATCAGTAGGGGTTCTGAGAGGAAGGTCCCCCACATTGGAACTGAGACACGGTCCAAACTCCTACGGGAGGCAGCAGTGAGGAATATTGGTCAATGGGCGAGAGCCTGAACCAGCCAAGTAGCGTGCAGGAAGACGGCCCTATGGGTTGTAAACTGCTTTTATAGGGGAATAAAGTGGACTACGTGTAGTTTATTGTATGTACCCTATGAATAAGGACCGGCTAATTC
>GV2UCFN02JEMHY
GGTGAGTAACGCGTATCCAACCTGCCCATTACAGGGGAATAACCTTGCGAAAGTAAGACTAATGCCCCATAGTATTCTCAGCAGACATCTAATGAGGATTAAAGATTTATCGGTAATGGATGGGGATGCGTCTGATTAGCTTGTTGGCGGGGTAACGGCCCACCAAGGCAACGATCAGTAGGGGTTCTGAGAGGAAGGTCCCCCACATTGGAACTGAGACACGGTCCAAACTCCTACGGGAGGCAGCAGTGAGGAATATTGGTCAATGGGCGAGAGCCTGAACCAGCCAAGTAGCGTGCAGGAAGACGGCCCTATGGGTTGTAAACTGCTTTTATAGGGGAATAAAGTGGACTACGTGTAGTTTATTGTATGTACCCTATGAATAAGGACCGGCTAATTC
>GV2UCFN02IN83S
GGTGAGTAACGCGTATCCAACCTGCCCATTACAGGGGAATAACCTTGCGAAAGTAAGACTAATGCCCCATAGTATTCTCAGCAGACATCTAATGAGGATTAAAGATTTATCGGTAATGGATGGGGATGCGTCTGATTAGCTTGTTGGCGGGGTAACGGCCCACCAAGGCAACGATCAGTAGGGGTTCTGAGAGGAAGGTCCCCCACATTGGAACTGAGACACGGTCCAAACTCCTACGGGAGGCAGCAGTGAGGAATATTGGTCAATGGGCGAGAGCCTGAACCAGCCAAGTAGCGTGCAGGAAGACGGCCCTATGGGTTGTAAACTGCTTTTATAGGGGAATAAAGTGGACTACGTGTAGTTTATTGTATGTACCCTATGAATAAGGACCGGCTAATTC
>GV2UCFN02HI5D8
GGTGAGTAACGCGTATCCAACCTGCCCATTACAGGGGAATAACCTTGCGAAAGTAAGACTAATGCCCCATAGTATTCTCAGCAGACATCTAATGAGGATTAAAGATTTATCGGTAATGGATGGGGATGCGTCTGATTAGCTTGTTGGCGGGGTAACGGCCCACCAAGGCAACGATCAGTAGGGGTTCTGAGAGGAAGGTCCCCCACATTGGAACTGAGACACGGTCCAAACTCCTACGGGAGGCAGCAGTGAGGAATATTGGTCAATGGGCGAGAGCCTGAACCAGCCAAGTAGCGTGCAGGAAGACGGCCCTATGGGTTGTAAACTGCTTTTATAGGGGAATAAAGTGGACTACGTGTAGTTTATTGTATGTACCCTATGAATAAGGACCGGCTAATTC
>GV2UCFN02GXQ9P
GGTGAGTAACGCGTATCCAACCTGCCCATTACAGGGGAATAACCTTGCGAAAGTAAGACTAATGCCCCATAGTATTCTCAGCAGACATCTAATGAGGATTAAAGATTTATCGGTAATGGATGGGGATGCGTCTGATTAGCTTGTTGGCGGGGTAACGGCCCACCAAGGCAACGATCAGTAGGGGTTCTGAGAGGAAGGTCCCCCACATTGGAACTGAGACACGGTCCAAACTCCTACGGGAGGCAGCAGTGAGGAATATTGGTCAATGGGCGAGAGCCTGAACCAGCCAAGTAGCGTGCAGGAAGACGGCCCTATGGGTTGTAAACTGCTTTTATAGGGGAATAAAGTGGACTACGTGTAGTTTATTGTATGTACCCTATGAATAAGGACCGGCTAATTC
>GV2UCFN02GMXMM
GGTGAGTAACGCGTATCCAACCTGCCCATTACAGGGGAATAACCTTGCGAAAGTAAGACTAATGCCCCATAGTATTCTCAGCAGACATCTAATGAGGATTAAAGATTTATCGGTAATGGATGGGGATGCGTCTGATTAGCTTGTTGGCGGGGTAACGGCCCACCAAGGCAACGATCAGTAGGGGTTCTGAGAGGAAGGTCCCCCACATTGGAACTGAGACACGGTCCAAACTCCTACGGGAGGCAGCAGTGAGGAATATTGGTCAATGGGCGAGAGCCTGAACCAGCCAAGTAGCGTGCAGGAAGACGGCCCTATGGGTTGTAAACTGCTTTTATAGGGGAATAAAGTGGACTACGTGTAGTTTATTGTATGTACCCTATGAATAAGGACCGGCTAATTC
>GV2UCFN02FEJ9A
GGTGAGTAACGCGTATCCAACCTGCCCATTACAGGGGAATAACCTTGCGAAAGTAAGACTAATGCCCCATAGTATTCTCAGCAGACATCTAATGAGGATTAAAGATTTATCGGTAATGGATGGGGATGCGTCTGATTAGCTTGTTGGCGGGGTAACGGCCCACCAAGGCAACGATCAGTAGGGGTTCTGAGAGGAAGGTCCCCCACATTGGAACTGAGACACGGTCCAAACTCCTACGGGAGGCAGCAGTGAGGAATATTGGTCAATGGGCGAGAGCCTGAACCAGCCAAGTAGCGTGCAGGAAGACGGCCCTATGGGTTGTAAACTGCTTTTATAGGGGAATAAAGTGGACTACGTGTAGTTTATTGTATGTACCCTATGAATAAGGACCGGCTAATTC
>GV2UCFN02I0BLC
GGTGAGTAACGCGTATCCAACCTGCCCATTACAGGGGAATAACCTTGCGAAAGTAAGACTAATGCCCCATAGTATTCTCAGCAGACATCTAATGAGGATTAAAGATTTATCGGTAATGGATGGGGATGCGTCTGATTAGCTTGTTGGCGGGGTAACGGCCCACCAAGGCAACGATCAGTAGGGGTTCTGAGAGGAAGGTCCCCCACATTGGAACTGAGACACGGTCCAAACTCCTACGGGAGGCAGCAGTGAGGAATATTGGTCAATGGGCGAGAGCCTGAACCAGCCAAGTAGCGTGCAGGAAGACGGCCCTATGGGTTGTAAACTGCTTTTATAGGGGAATAAAGTGGACTACGTGTAGTTTATTGTATGTACCCTATGAATAAGGACCGGCTAATTC
>GV2UCFN02HYVYK
GGTGAGTAACGCGTATCCAACCTGCCCATTACAGGGGAATAACCTTGCGAAAGTAAGACTAATGCCCCATAGTATTCTCAGCAGACATCTAATGAGGATTAAAGATTTATCGGTAATGGATGGGGATGCGTCTGATTAGCTTGTTGGCGGGGTAACGGCCCACCAAGGCAACGATCAGTAGGGGTTCTGAGAGGAAGGTCCCCCACATTGGAACTGAGACACGGTCCAAACTCCTACGGGAGGCAGCAGTGAGGAATATTGGTCAATGGGCGAGAGCCTGAACCAGCCAAGTAGCGTGCAGGAAGACGGCCCTATGGGTTGTAAACTGCTTTTATAGGGGAATAAAGTGGACTACGTGTAGTTTATTGTATGTACCCTATGAATAAGGACCGGCTAATTC
>GV2UCFN02I93BE
GGTGAGTAACGCGTATCCAACCTGCCCATTACAGGGGAATAACCTTGCGAAAGTAAGACTAATGCCCCATAGTATTCTCAGCAGACATCTAATGAGGATTAAAGATTTATCGGTAATGGATGGGGATGCGTCTGATTAGCTTGTTGGCGGGGTAACGGCCCACCAAGGCAACGATCAGTAGGGGTTCTGAGAGGAAGGTCCCCCACATTGGAACTGAGACACGGTCCAAACTCCTACGGGAGGCAGCAGTGAGGAATATTGGTCAATGGGCGAGAGCCTGAACCAGCCAAGTAGCGTGCAGGAAGACGGCCCTATGGGTTGTAAACTGCTTTTATAGGGGAATAAAGTGGACTACGTGTAGTTTATTGTATGTACCCTATGAATAAGGACCGGCTAATTC
>GV2UCFN02I2JBH
GGTGAGTAACGCGTATCCAACCTGCCCATTACAGGGGAATAACCTTGCGAAAGTAAGACTAATGCCCCATAGTATTCTCAGCAGACATCTAATGAGGATTAAAGATTTATCGGTAATGGATGGGGATGCGTCTGATTAGCTTGTTGGCGGGGTAACGGCCCACCAAGGCAACGATCAGTAGGGGTTCTGAGAGGAAGGTCCCCCACATTGGAACTGAGACACGGTCCAAACTCCTACGGGAGGCAGCAGTGAGGAATATTGGTCAATGGGCGAGAGCCTGAACCAGCCAAGTAGCGTGCAGGAAGACGGCCCTATGGGTTGTAAACTGCTTTTATAGGGGAATAAAGTGGACTACGTGTAGTTTATTGTATGTACCCTATGAATAAGGACCGGCTAATTC
>GV2UCFN02GQXCF
GGTGAGTAACGCGTATCCAACCTGCCCATTACAGGGGAATAACCTTGCGAAAGTAAGACTAATGCCCCATAGTATTCTCAGCAGACATCTAATGAGGATTAAAGATTTATCGGTAATGGATGGGGATGCGTCTGATTAGCTTGTTGGCGGGGTAACGGCCCACCAAGGCAACGATCAGTAGGGGTTCTGAGAGGAAGGTCCCCCACATTGGAACTGAGACACGGTCCAAACTCCTACGGGAGGCAGCAGTGAGGAATATTGGTCAATGGGCGAGAGCCTGAACCAGCCAAGTAGCGTGCAGGAAGACGGCCCTATGGGTTGTAAACTGCTTTTATAGGGGAATAAAGTGGACTACGTGTAGTTTATTGTATGTACCCTATGAATAAGGACCGGCTAATTC
>GV2UCFN02JFH9V
GGTGAGTAACGCGTATCCAACCTGCCCATTACAGGGGAATAACCTTGCGAAAGTAAGACTAATGCCCCATAGTATTCTCAGCAGACATCTAATGAGGATTAAAGATTTATCGGTAATGGATGGGGATGCGTCTGATTAGCTTGTTGGCGGGGTAACGGCCCACCAAGGCAACGATCAGTAGGGGTTCTGAGAGGAAGGTCCCCCACATTGGAACTGAGACACGGTCCAAACTCCTACGGGAGGCAGCAGTGAGGAATATTGGTCAATGGGCGAGAGCCTGAACCAGCCAAGTAGCGTGCAGGAAGACGGCCCTATGGGTTGTAAACTGCTTTTATAGGGGAATAAAGTGGACTACGTGTAGTTTATTGTATGTACCCTATGAATAAGGACCGGCTAATTC
>GV2UCFN02GD57Y
GGTGAGTAACGCGTATCCAACCTGCCCATTACAGGGGAATAACCTTGCGAAAGTAAGACTAATGCCCCATAGTATTCTCAGCAGACATCTAATGAGGATTAAAGATTTATCGGTAATGGATGGGGATGCGTCTGATTAGCTTGTTGGCGGGGTAACGGCCCACCAAGGCAACGATCAGTAGGGGTTCTGAGAGGAAGGTCCCCCACATTGGAACTGAGACACGGTCCAAACTCCTACGGGAGGCAGCAGTGAGGAATATTGGTCAATGGGCGAGAGCCTGAACCAGCCAAGTAGCGTGCAGGAAGACGGCCCTATGGGTTGTAAACTGCTTTTATAGGGGAATAAAGTGGACTACGTGTAGTTTATTGTATGTACCCTATGAATAAGGACCGGCTAATTC
>GV2UCFN02H1HVU
GGTGAGTAACGCGTATCCAACCTGCCCATTACAGGGGAATAACCTTGCGAAAGTAAGACTAATGCCCCATAGTATTCTCAGCAGACATCTAATGAGGATTAAAGATTTATCGGTAATGGATGGGGATGCGTCTGATTAGCTTGTTGGCGGGGTAACGGCCCACCAAGGCAACGATCAGTAGGGGTTCTGAGAGGAAGGTCCCCCACATTGGAACTGAGACACGGTCCAAACTCCTACGGGAGGCAGCAGTGAGGAATATTGGTCAATGGGCGAGAGCCTGAACCAGCCAAGTAGCGTGCAGGAAGACGGCCCTATGGGTTGTAAACTGCTTTTATAGGGGAATAAAGTGGACTACGTGTAGTTTATTGTATGTACCCTATGAATAAGGACCGGCTAATTC
>GV2UCFN02HTXOX
GGTGAGTAACGCGTATCCAACCTGCCCATTACAGGGGAATAACCTTGCGAAAGTAAGACTAATGCCCCATAGTATTCTCAGCAGACATCTAATGAGGATTAAAGATTTATCGGTAATGGATGGGGATGCGTCTGATTAGCTTGTTGGCGGGGTAACGGCCCACCAAGGCAACGATCAGTAGGGGTTCTGAGAGGAAGGTCCCCCACATTGGAACTGAGACACGGTCCAAACTCCTACGGGAGGCAGCAGTGAGGAATATTGGTCAATGGGCGAGAGCCTGAACCAGCCAAGTAGCGTGCAGGAAGACGGCCCTATGGGTTGTAAACTGCTTTTATAGGGGAATAAAGTGGACTACGTGTAGTTTATTGTATGTACCCTATGAATAAGGACCGGCTAATTC
>GV2UCFN02JUN51
GGTGAGTAACGCGTATCCAACCTGCCCATTACAGGGGAATAACCTTGCGAAAGTAAGACTAATGCCCCATAGTATTCTCAGCAGACATCTAATGAGGATTAAAGATTTATCGGTAATGGATGGGGATGCGTCTGATTAGCTTGTTGGCGGGGTAACGGCCCACCAAGGCAACGATCAGTAGGGGTTCTGAGAGGAAGGTCCCCCACATTGGAACTGAGACACGGTCCAAACTCCTACGGGAGGCAGCAGTGAGGAATATTGGTCAATGGGCGAGAGCCTGAACCAGCCAAGTAGCGTGCAGGAAGACGGCCCTATGGGTTGTAAACTGCTTTTATAGGGGAATAAAGTGGACTACGTGTAGTTTATTGTATGTACCCTATGAATAAGGACCGGCTAATTC
>GV2UCFN02G6TQS
GGTGAGTAACGCGTATCCAACCTGCCCATTACAGGGGAATAACCTTGCGAAAGTAAGACTAATGCCCCATAGTATTCTCAGCAGACATCTAATGAGGATTAAAGATTTATCGGTAATGGATGGGGATGCGTCTGATTAGCTTGTTGGCGGGGTAACGGCCCACCAAGGCAACGATCAGTAGGGGTTCTGAGAGGAAGGTCCCCCACATTGGAACTGAGACACGGTCCAAACTCCTACGGGAGGCAGCAGTGAGGAATATTGGTCAATGGGCGAGAGCCTGAACCAGCCAAGTAGCGTGCAGGAAGACGGCCCTATGGGTTGTAAACTGCTTTTATAGGGGAATAAAGTGGACTACGTGTAGTTTATTGTATGTACCCTATGAATAAGGACCGGCTAATTC
>GV2UCFN02GIDS0
GGTGAGTAACGCGTATCCAACCTGCCCATTACAGGGGAATAACCTTGCGAAAGTAAGACTAATGCCCCATAGTATTCTCAGCAGACATCTAATGAGGATTAAAGATTTATCGGTAATGGATGGGGATGCGTCTGATTAGCTTGTTGGCGGGGTAACGGCCCACCAAGGCAACGATCAGTAGGGGTTCTGAGAGGAAGGTCCCCCACATTGGAACTGAGACACGGTCCAAACTCCTACGGGAGGCAGCAGTGAGGAATATTGGTCAATGGGCGAGAGCCTGAACCAGCCAAGTAGCGTGCAGGAAGACGGCCCTATGGGTTGTAAACTGCTTTTATAGGGGAATAAAGTGGACTACGTGTAGTTTATTGTATGTACCCTATGAATAAGGACCGGCTAATTC
>GV2UCFN02HYK9C
GGTGAGTAACGCGTATCCAACCTGCCCATTACAGGGGAATAACCTTGCGAAAGTAAGACTAATGCCCCATAGTATTCTCAGCAGACATCTAATGAGGATTAAAGATTTATCGGTAATGGATGGGGATGCGTCTGATTAGCTTGTTGGCGGGGTAACGGCCCACCAAGGCAACGATCAGTAGGGGTTCTGAGAGGAAGGTCCCCCACATTGGAACTGAGACACGGTCCAAACTCCTACGGGAGGCAGCAGTGAGGAATATTGGTCAATGGGCGAGAGCCTGAACCAGCCAAGTAGCGTGCAGGAAGACGGCCCTATGGGTTGTAAACTGCTTTTATAGGGGAATAAAGTGGACTACGTGTAGTTTATTGTATGTACCCTATGAATAAGGACCGGCTAATTC
>GV2UCFN02FQ8A9
GGTGAGTAACGCGTATCCAACCTGCCCATTACAGGGGAATAACCTTGCGAAAGTAAGACTAATGCCCCATAGTATTCTCAGCAGACATCTAATGAGGATTAAAGATTTATCGGTAATGGATGGGGATGCGTCTGATTAGCTTGTTGGCGGGGTAACGGCCCACCAAGGCAACGATCAGTAGGGGTTCTGAGAGGAAGGTCCCCCACATTGGAACTGAGACACGGTCCAAACTCCTACGGGAGGCAGCAGTGAGGAATATTGGTCAATGGGCGAGAGCCTGAACCAGCCAAGTAGCGTGCAGGAAGACGGCCCTATGGGTTGTAAACTGCTTTTATAGGGGAATAAAGTGGACTACGTGTAGTTTATTGTATGTACCCTATGAATAAGGACCGGCTAATTC
>GV2UCFN02IBUUV
GGTGAGTAACGCGTATCCAACCTGCCCATTACAGGGGAATAACCTTGCGAAAGTAAGACTAATGCCCCATAGTATTCTCAGCAGACATCTAATGAGGATTAAAGATTTATCGGTAATGGATGGGGATGCGTCTGATTAGCTTGTTGGCGGGGTAACGGCCCACCAAGGCAACGATCAGTAGGGGTTCTGAGAGGAAGGTCCCCCACATTGGAACTGAGACACGGTCCAAACTCCTACGGGAGGCAGCAGTGAGGAATATTGGTCAATGGGCGAGAGCCTGAACCAGCCAAGTAGCGTGCAGGAAGACGGCCCTATGGGTTGTAAACTGCTTTTATAGGGGAATAAAGTGGACTACGTGTAGTTTATTGTATGTACCCTATGAATAAGGACCGGCTAATTC
>GV2UCFN02JH2PG
GGTGAGTAACGCGTATCCAACCTGCCCATTACAGGGGAATAACCTTGCGAAAGTAAGACTAATGCCCCATAGTATTCTCAGCAGACATCTAATGAGGATTAAAGATTTATCGGTAATGGATGGGGATGCGTCTGATTAGCTTGTTGGCGGGGTAACGGCCCACCAAGGCAACGATCAGTAGGGGTTCTGAGAGGAAGGTCCCCCACATTGGAACTGAGACACGGTCCAAACTCCTACGGGAGGCAGCAGTGAGGAATATTGGTCAATGGGCGAGAGCCTGAACCAGCCAAGTAGCGTGCAGGAAGACGGCCCTATGGGTTGTAAACTGCTTTTATAGGGGAATAAAGTGGACTACGTGTAGTTTATTGTATGTACCCTATGAATAAGGACCGGCTAATTC
>GV2UCFN02ITR8H
GGTGAGTAACGCGTATCCAACCTGCCCATTACAGGGGAATAACCTTGCGAAAGTAAGACTAATGCCCCATAGTATTCTCAGCAGACATCTAATGAGGATTAAAGATTTATCGGTAATGGATGGGGATGCGTCTGATTAGCTTGTTGGCGGGGTAACGGCCCACCAAGGCAACGATCAGTAGGGGTTCTGAGAGGAAGGTCCCCCACATTGGAACTGAGACACGGTCCAAACTCCTACGGGAGGCAGCAGTGAGGAATATTGGTCAATGGGCGAGAGCCTGAACCAGCCAAGTAGCGTGCAGGAAGACGGCCCTATGGGTTGTAAACTGCTTTTATAGGGGAATAAAGTGGACTACGTGTAGTTTATTGTATGTACCCTATGAATAAGGACCGGCTAATTC
>GV2UCFN02IDNN4
GGTGAGTAACGCGTATCCAACCTGCCCATTACAGGGGAATAACCTTGCGAAAGTAAGACTAATGCCCCATAGTATTCTCAGCAGACATCTAATGAGGATTAAAGATTTATCGGTAATGGATGGGGATGCGTCTGATTAGCTTGTTGGCGGGGTAACGGCCCACCAAGGCAACGATCAGTAGGGGTTCTGAGAGGAAGGTCCCCCACATTGGAACTGAGACACGGTCCAAACTCCTACGGGAGGCAGCAGTGAGGAATATTGGTCAATGGGCGAGAGCCTGAACCAGCCAAGTAGCGTGCAGGAAGACGGCCCTATGGGTTGTAAACTGCTTTTATAGGGGAATAAAGTGGACTACGTGTAGTTTATTGTATGTACCCTATGAATAAGGACCGGCTAATTC
>GV2UCFN02HDTNM
GGTGAGTAACGCGTATCCAACCTGCCCATTACAGGGGAATAACCTTGCGAAAGTAAGACTAATGCCCCATAGTATTCTCAGCAGACATCTAATGAGGATTAAAGATTTATCGGTAATGGATGGGGATGCGTCTGATTAGCTTGTTGGCGGGGTAACGGCCCACCAAGGCAACGATCAGTAGGGGTTCTGAGAGGAAGGTCCCCCACATTGGAACTGAGACACGGTCCAAACTCCTACGGGAGGCAGCAGTGAGGAATATTGGTCAATGGGCGAGAGCCTGAACCAGCCAAGTAGCGTGCAGGAAGACGGCCCTATGGGTTGTAAACTGCTTTTATAGGGGAATAAAGTGGACTACGTGTAGTTTATTGTATGTACCCTATGAATAAGGACCGGCTAATTC
>GV2UCFN02F43DO
GGTGAGTAACGCGTATCCAACCTGCCCATTACAGGGGAATAACCTTGCGAAAGTAAGACTAATGCCCCATAGTATTCTCAGCAGACATCTAATGAGGATTAAAGATTTATCGGTAATGGATGGGGATGCGTCTGATTAGCTTGTTGGCGGGGTAACGGCCCACCAAGGCAACGATCAGTAGGGGTTCTGAGAGGAAGGTCCCCCACATTGGAACTGAGACACGGTCCAAACTCCTACGGGAGGCAGCAGTGAGGAATATTGGTCAATGGGCGAGAGCCTGAACCAGCCAAGTAGCGTGCAGGAAGACGGCCCTATGGGTTGTAAACTGCTTTTATAGGGGAATAAAGTGGACTACGTGTAGTTTATTGTATGTACCCTATGAATAAGGACCGGCTAATTC
>GV2UCFN02IC16Z
GGTGAGTAACGCGTATCCAACCTGCCCATTACAGGGGAATAACCTTGCGAAAGTAAGACTAATGCCCCATAGTATTCTCAGCAGACATCTAATGAGGATTAAAGATTTATCGGTAATGGATGGGGATGCGTCTGATTAGCTTGTTGGCGGGGTAACGGCCCACCAAGGCAACGATCAGTAGGGGTTCTGAGAGGAAGGTCCCCCACATTGGAACTGAGACACGGTCCAAACTCCTACGGGAGGCAGCAGTGAGGAATATTGGTCAATGGGCGAGAGCCTGAACCAGCCAAGTAGCGTGCAGGAAGACGGCCCTATGGGTTGTAAACTGCTTTTATAGGGGAATAAAGTGGACTACGTGTAGTTTATTGTATGTACCCTATGAATAAGGACCGGCTAATTC
>GV2UCFN02IH7ZL
GGTGAGTAACGCGTATCCAACCTGCCCATTACAGGGGAATAACCTTGCGAAAGTAAGACTAATGCCCCATAGTATTCTCAGCAGACATCTAATGAGGATTAAAGATTTATCGGTAATGGATGGGGATGCGTCTGATTAGCTTGTTGGCGGGGTAACGGCCCACCAAGGCAACGATCAGTAGGGGTTCTGAGAGGAAGGTCCCCCACATTGGAACTGAGACACGGTCCAAACTCCTACGGGAGGCAGCAGTGAGGAATATTGGTCAATGGGCGAGAGCCTGAACCAGCCAAGTAGCGTGCAGGAAGACGGCCCTATGGGTTGTAAACTGCTTTTATAGGGGAATAAAGTGGACTACGTGTAGTTTATTGTATGTACCCTATGAATAAGGACCGGCTAATTC
>GV2UCFN02FQI86
GGTGAGTAACGCGTATCCAACCTGCCCATTACAGGGGAATAACCTTGCGAAAGTAAGACTAATGCCCCATAGTATTCTCAGCAGACATCTAATGAGGATTAAAGATTTATCGGTAATGGATGGGGATGCGTCTGATTAGCTTGTTGGCGGGGTAACGGCCCACCAAGGCAACGATCAGTAGGGGTTCTGAGAGGAAGGTCCCCCACATTGGAACTGAGACACGGTCCAAACTCCTACGGGAGGCAGCAGTGAGGAATATTGGTCAATGGGCGAGAGCCTGAACCAGCCAAGTAGCGTGCAGGAAGACGGCCCTATGGGTTGTAAACTGCTTTTATAGGGGAATAAAGTGGACTACGTGTAGTTTATTGTATGTACCCTATGAATAAGGACCGGCTAATTC
>GV2UCFN02IA7YL
GGTGAGTAACGCGTATCCAACCTGCCCATTACAGGGGAATAACCTTGCGAAAGTAAGACTAATGCCCCATAGTATTCTCAGCAGACATCTAATGAGGATTAAAGATTTATCGGTAATGGATGGGGATGCGTCTGATTAGCTTGTTGGCGGGGTAACGGCCCACCAAGGCAACGATCAGTAGGGGTTCTGAGAGGAAGGTCCCCCACATTGGAACTGAGACACGGTCCAAACTCCTACGGGAGGCAGCAGTGAGGAATATTGGTCAATGGGCGAGAGCCTGAACCAGCCAAGTAGCGTGCAGGAAGACGGCCCTATGGGTTGTAAACTGCTTTTATAGGGGAATAAAGTGGACTACGTGTAGTTTATTGTATGTACCCTATGAATAAGGACCGGCTAATTC
>GV2UCFN02IIC3Y
GGTGAGTAACGCGTATCCAACCTGCCCATTACAGGGGAATAACCTTGCGAAAGTAAGACTAATGCCCCATAGTATTCTCAGCAGACATCTAATGAGGATTAAAGATTTATCGGTAATGGATGGGGATGCGTCTGATTAGCTTGTTGGCGGGGTAACGGCCCACCAAGGCAACGATCAGTAGGGGTTCTGAGAGGAAGGTCCCCCACATTGGAACTGAGACACGGTCCAAACTCCTACGGGAGGCAGCAGTGAGGAATATTGGTCAATGGGCGAGAGCCTGAACCAGCCAAGTAGCGTGCAGGAAGACGGCCCTATGGGTTGTAAACTGCTTTTATAGGGGAATAAAGTGGACTACGTGTAGTTTATTGTATGTACCCTATGAATAAGGACCGGCTAATTC
>GV2UCFN02GMI30
GGTGAGTAACGCGTATCCAACCTGCCCATTACAGGGGAATAACCTTGCGAAAGTAAGACTAATGCCCCATAGTATTCTCAGCAGACATCTAATGAGGATTAAAGATTTATCGGTAATGGATGGGGATGCGTCTGATTAGCTTGTTGGCGGGGTAACGGCCCACCAAGGCAACGATCAGTAGGGGTTCTGAGAGGAAGGTCCCCCACATTGGAACTGAGACACGGTCCAAACTCCTACGGGAGGCAGCAGTGAGGAATATTGGTCAATGGGCGAGAGCCTGAACCAGCCAAGTAGCGTGCAGGAAGACGGCCCTATGGGTTGTAAACTGCTTTTATAGGGGAATAAAGTGGACTACGTGTAGTTTATTGTATGTACCCTATGAATAAGGACCGGCTAATTC
>GV2UCFN02GZ8Z9
GGTGAGTAACGCGTATCCAACCTGCCCATTACAGGGGAATAACCTTGCGAAAGTAAGACTAATGCCCCATAGTATTCTCAGCAGACATCTAATGAGGATTAAAGATTTATCGGTAATGGATGGGGATGCGTCTGATTAGCTTGTTGGCGGGGTAACGGCCCACCAAGGCAACGATCAGTAGGGGTTCTGAGAGGAAGGTCCCCCACATTGGAACTGAGACACGGTCCAAACTCCTACGGGAGGCAGCAGTGAGGAATATTGGTCAATGGGCGAGAGCCTGAACCAGCCAAGTAGCGTGCAGGAAGACGGCCCTATGGGTTGTAAACTGCTTTTATAGGGGAATAAAGTGGACTACGTGTAGTTTATTGTATGTACCCTATGAATAAGGACCGGCTAATTC
>GV2UCFN02GW6SY
GGTGAGTAACGCGTATCCAACCTGCCCATTACAGGGGAATAACCTTGCGAAAGTAAGACTAATGCCCCATAGTATTCTCAGCAGACATCTAATGAGGATTAAAGATTTATCGGTAATGGATGGGGATGCGTCTGATTAGCTTGTTGGCGGGGTAACGGCCCACCAAGGCAACGATCAGTAGGGGTTCTGAGAGGAAGGTCCCCCACATTGGAACTGAGACACGGTCCAAACTCCTACGGGAGGCAGCAGTGAGGAATATTGGTCAATGGGCGAGAGCCTGAACCAGCCAAGTAGCGTGCAGGAAGACGGCCCTATGGGTTGTAAACTGCTTTTATAGGGGAATAAAGTGGACTACGTGTAGTTTATTGTATGTACCCTATGAATAAGGACCGGCTAATTC
>GV2UCFN02JVHUJ
GGTGAGTAACGCGTATCCAACCTGCCCATTACAGGGGAATAACCTTGCGAAAGTAAGACTAATGCCCCATAGTATTCTCAGCAGACATCTAATGAGGATTAAAGATTTATCGGTAATGGATGGGGATGCGTCTGATTAGCTTGTTGGCGGGGTAACGGCCCACCAAGGCAACGATCAGTAGGGGTTCTGAGAGGAAGGTCCCCCACATTGGAACTGAGACACGGTCCAAACTCCTACGGGAGGCAGCAGTGAGGAATATTGGTCAATGGGCGAGAGCCTGAACCAGCCAAGTAGCGTGCAGGAAGACGGCCCTATGGGTTGTAAACTGCTTTTATAGGGGAATAAAGTGGACTACGTGTAGTTTATTGTATGTACCCTATGAATAAGGACCGGCTAATTC
>GV2UCFN02GUC00
GGTGAGTAACGCGTATCCAACCTGCCCATTACAGGGGAATAACCTTGCGAAAGTAAGACTAATGCCCCATAGTATTCTCAGCAGACATCTAATGAGGATTAAAGATTTATCGGTAATGGATGGGGATGCGTCTGATTAGCTTGTTGGCGGGGTAACGGCCCACCAAGGCAACGATCAGTAGGGGTTCTGAGAGGAAGGTCCCCCACATTGGAACTGAGACACGGTCCAAACTCCTACGGGAGGCAGCAGTGAGGAATATTGGTCAATGGGCGAGAGCCTGAACCAGCCAAGTAGCGTGCAGGAAGACGGCCCTATGGGTTGTAAACTGCTTTTATAGGGGAATAAAGTGGACTACGTGTAGTTTATTGTATGTACCCTATGAATAAGGACCGGCTAATTC
>GV2UCFN02G31NP
GGTGAGTAACGCGTATCCAACCTGCCCATTACAGGGGAATAACCTTGCGAAAGTAAGACTAATGCCCCATAGTATTCTCAGCAGACATCTAATGAGGATTAAAGATTTATCGGTAATGGATGGGGATGCGTCTGATTAGCTTGTTGGCGGGGTAACGGCCCACCAAGGCAACGATCAGTAGGGGTTCTGAGAGGAAGGTCCCCCACATTGGAACTGAGACACGGTCCAAACTCCTACGGGAGGCAGCAGTGAGGAATATTGGTCAATGGGCGAGAGCCTGAACCAGCCAAGTAGCGTGCAGGAAGACGGCCCTATGGGTTGTAAACTGCTTTTATAGGGGAATAAAGTGGACTACGTGTAGTTTATTGTATGTACCCTATGAATAAGGACCGGCTAATTC
>GV2UCFN02IRYNH
GGTGAGTAACGCGTATCCAACCTGCCCATTACAGGGGAATAACCTTGCGAAAGTAAGACTAATGCCCCATAGTATTCTCAGCAGACATCTAATGAGGATTAAAGATTTATCGGTAATGGATGGGGATGCGTCTGATTAGCTTGTTGGCGGGGTAACGGCCCACCAAGGCAACGATCAGTAGGGGTTCTGAGAGGAAGGTCCCCCACATTGGAACTGAGACACGGTCCAAACTCCTACGGGAGGCAGCAGTGAGGAATATTGGTCAATGGGCGAGAGCCTGAACCAGCCAAGTAGCGTGCAGGAAGACGGCCCTATGGGTTGTAAACTGCTTTTATAGGGGAATAAAGTGGACTACGTGTAGTTTATTGTATGTACCCTATGAATAAGGACCGGCTAATTC
>GV2UCFN02GT0K2
GGTGAGTAACGCGTATCCAACCTGCCCATTACAGGGGAATAACCTTGCGAAAGTAAGACTAATGCCCCATAGTATTCTCAGCAGACATCTAATGAGGATTAAAGATTTATCGGTAATGGATGGGGATGCGTCTGATTAGCTTGTTGGCGGGGTAACGGCCCACCAAGGCAACGATCAGTAGGGGTTCTGAGAGGAAGGTCCCCCACATTGGAACTGAGACACGGTCCAAACTCCTACGGGAGGCAGCAGTGAGGAATATTGGTCAATGGGCGAGAGCCTGAACCAGCCAAGTAGCGTGCAGGAAGACGGCCCTATGGGTTGTAAACTGCTTTTATAGGGGAATAAAGTGGACTACGTGTAGTTTATTGTATGTACCCTATGAATAAGGACCGGCTAATTC
>GV2UCFN02GRY2R
GGTGAGTAACGCGTATCCAACCTGCCCATTACAGGGGAATAACCTTGCGAAAGTAAGACTAATGCCCCATAGTATTCTCAGCAGACATCTAATGAGGATTAAAGATTTATCGGTAATGGATGGGGATGCGTCTGATTAGCTTGTTGGCGGGGTAACGGCCCACCAAGGCAACGATCAGTAGGGGTTCTGAGAGGAAGGTCCCCCACATTGGAACTGAGACACGGTCCAAACTCCTACGGGAGGCAGCAGTGAGGAATATTGGTCAATGGGCGAGAGCCTGAACCAGCCAAGTAGCGTGCAGGAAGACGGCCCTATGGGTTGTAAACTGCTTTTATAGGGGAATAAAGTGGACTACGTGTAGTTTATTGTATGTACCCTATGAATAAGGACCGGCTAATTC
>GV2UCFN02H7NBZ
GGTGAGTAACGCGTATCCAACCTGCCCATTACAGGGGAATAACCTTGCGAAAGTAAGACTAATGCCCCATAGTATTCTCAGCAGACATCTAATGAGGATTAAAGATTTATCGGTAATGGATGGGGATGCGTCTGATTAGCTTGTTGGCGGGGTAACGGCCCACCAAGGCAACGATCAGTAGGGGTTCTGAGAGGAAGGTCCCCCACATTGGAACTGAGACACGGTCCAAACTCCTACGGGAGGCAGCAGTGAGGAATATTGGTCAATGGGCGAGAGCCTGAACCAGCCAAGTAGCGTGCAGGAAGACGGCCCTATGGGTTGTAAACTGCTTTTATAGGGGAATAAAGTGGACTACGTGTAGTTTATTGTATGTACCCTATGAATAAGGACCGGCTAATTC
>GV2UCFN02IBEPQ
GGTGAGTAACGCGTATCCAACCTGCCCATTACAGGGGAATAACCTTGCGAAAGTAAGACTAATGCCCCATAGTATTCTCAGCAGACATCTAATGAGGATTAAAGATTTATCGGTAATGGATGGGGATGCGTCTGATTAGCTTGTTGGCGGGGTAACGGCCCACCAAGGCAACGATCAGTAGGGGTTCTGAGAGGAAGGTCCCCCACATTGGAACTGAGACACGGTCCAAACTCCTACGGGAGGCAGCAGTGAGGAATATTGGTCAATGGGCGAGAGCCTGAACCAGCCAAGTAGCGTGCAGGAAGACGGCCCTATGGGTTGTAAACTGCTTTTATAGGGGAATAAAGTGGACTACGTGTAGTTTATTGTATGTACCCTATGAATAAGGACCGGCTAATTC
>GV2UCFN02ICRO1
GGTGAGTAACGCGTATCCAACCTGCCCATTACAGGGGAATAACCTTGCGAAAGTAAGACTAATGCCCCATAGTATTCTCAGCAGACATCTAATGAGGATTAAAGATTTATCGGTAATGGATGGGGATGCGTCTGATTAGCTTGTTGGCGGGGTAACGGCCCACCAAGGCAACGATCAGTAGGGGTTCTGAGAGGAAGGTCCCCCACATTGGAACTGAGACACGGTCCAAACTCCTACGGGAGGCAGCAGTGAGGAATATTGGTCAATGGGCGAGAGCCTGAACCAGCCAAGTAGCGTGCAGGAAGACGGCCCTATGGGTTGTAAACTGCTTTTATAGGGGAATAAAGTGGACTACGTGTAGTTTATTGTATGTACCCTATGAATAAGGACCGGCTAATTC
>GV2UCFN02HN3U5
GGTGAGTAACGCGTATCCAACCTGCCCATTACAGGGGAATAACCTTGCGAAAGTAAGACTAATGCCCCATAGTATTCTCAGCAGACATCTAATGAGGATTAAAGATTTATCGGTAATGGATGGGGATGCGTCTGATTAGCTTGTTGGCGGGGTAACGGCCCACCAAGGCAACGATCAGTAGGGGTTCTGAGAGGAAGGTCCCCCACATTGGAACTGAGACACGGTCCAAACTCCTACGGGAGGCAGCAGTGAGGAATATTGGTCAATGGGCGAGAGCCTGAACCAGCCAAGTAGCGTGCAGGAAGACGGCCCTATGGGTTGTAAACTGCTTTTATAGGGGAATAAAGTGGACTACGTGTAGTTTATTGTATGTACCCTATGAATAAGGACCGGCTAATTC
>GV2UCFN02I4R2K
GGTGAGTAACGCGTATCCAACCTGCCCATTACAGGGGAATAACCTTGCGAAAGTAAGACTAATGCCCCATAGTATTCTCAGCAGACATCTAATGAGGATTAAAGATTTATCGGTAATGGATGGGGATGCGTCTGATTAGCTTGTTGGCGGGGTAACGGCCCACCAAGGCAACGATCAGTAGGGGTTCTGAGAGGAAGGTCCCCCACATTGGAACTGAGACACGGTCCAAACTCCTACGGGAGGCAGCAGTGAGGAATATTGGTCAATGGGCGAGAGCCTGAACCAGCCAAGTAGCGTGCAGGAAGACGGCCCTATGGGTTGTAAACTGCTTTTATAGGGGAATAAAGTGGACTACGTGTAGTTTATTGTATGTACCCTATGAATAAGGACCGGCTAATTC
>GV2UCFN02HSWLI
GGTGAGTAACGCGTATCCAACCTGCCCATTACAGGGGAATAACCTTGCGAAAGTAAGACTAATGCCCCATAGTATTCTCAGCAGACATCTAATGAGGATTAAAGATTTATCGGTAATGGATGGGGATGCGTCTGATTAGCTTGTTGGCGGGGTAACGGCCCACCAAGGCAACGATCAGTAGGGGTTCTGAGAGGAAGGTCCCCCACATTGGAACTGAGACACGGTCCAAACTCCTACGGGAGGCAGCAGTGAGGAATATTGGTCAATGGGCGAGAGCCTGAACCAGCCAAGTAGCGTGCAGGAAGACGGCCCTATGGGTTGTAAACTGCTTTTATAGGGGAATAAAGTGGACTACGTGTAGTTTATTGTATGTACCCTATGAATAAGGACCGGCTAATTC
>GV2UCFN02JO0FD
GGTGAGTAACGCGTATCCAACCTGCCCATTACAGGGGAATAACCTTGCGAAAGTAAGACTAATGCCCCATAGTATTCTCAGCAGACATCTAATGAGGATTAAAGATTTATCGGTAATGGATGGGGATGCGTCTGATTAGCTTGTTGGCGGGGTAACGGCCCACCAAGGCAACGATCAGTAGGGGTTCTGAGAGGAAGGTCCCCCACATTGGAACTGAGACACGGTCCAAACTCCTACGGGAGGCAGCAGTGAGGAATATTGGTCAATGGGCGAGAGCCTGAACCAGCCAAGTAGCGTGCAGGAAGACGGCCCTATGGGTTGTAAACTGCTTTTATAGGGGAATAAAGTGGACTACGTGTAGTTTATTGTATGTACCCTATGAATAAGGACCGGCTAATTC
>GV2UCFN02IRRV1
GGTGAGTAACGCGTATCCAACCTGCCCATTACAGGGGAATAACCTTGCGAAAGTAAGACTAATGCCCCATAGTATTCTCAGCAGACATCTAATGAGGATTAAAGATTTATCGGTAATGGATGGGGATGCGTCTGATTAGCTTGTTGGCGGGGTAACGGCCCACCAAGGCAACGATCAGTAGGGGTTCTGAGAGGAAGGTCCCCCACATTGGAACTGAGACACGGTCCAAACTCCTACGGGAGGCAGCAGTGAGGAATATTGGTCAATGGGCGAGAGCCTGAACCAGCCAAGTAGCGTGCAGGAAGACGGCCCTATGGGTTGTAAACTGCTTTTATAGGGGAATAAAGTGGACTACGTGTAGTTTATTGTATGTACCCTATGAATAAGGACCGGCTAATTC
>GV2UCFN02JPX97
GGTGAGTAACGCGTATCCAACCTGCCCATTACAGGGGAATAACCTTGCGAAAGTAAGACTAATGCCCCATAGTATTCTCAGCAGACATCTAATGAGGATTAAAGATTTATCGGTAATGGATGGGGATGCGTCTGATTAGCTTGTTGGCGGGGTAACGGCCCACCAAGGCAACGATCAGTAGGGGTTCTGAGAGGAAGGTCCCCCACATTGGAACTGAGACACGGTCCAAACTCCTACGGGAGGCAGCAGTGAGGAATATTGGTCAATGGGCGAGAGCCTGAACCAGCCAAGTAGCGTGCAGGAAGACGGCCCTATGGGTTGTAAACTGCTTTTATAGGGGAATAAAGTGGACTACGTGTAGTTTATTGTATGTACCCTATGAATAAGGACCGGCTAATTC
>GV2UCFN02IWA77
GGTGAGTAACGCGTATCCAACCTGCCCATTACAGGGGAATAACCTTGCGAAAGTAAGACTAATGCCCCATAGTATTCTCAGCAGACATCTAATGAGGATTAAAGATTTATCGGTAATGGATGGGGATGCGTCTGATTAGCTTGTTGGCGGGGTAACGGCCCACCAAGGCAACGATCAGTAGGGGTTCTGAGAGGAAGGTCCCCCACATTGGAACTGAGACACGGTCCAAACTCCTACGGGAGGCAGCAGTGAGGAATATTGGTCAATGGGCGAGAGCCTGAACCAGCCAAGTAGCGTGCAGGAAGACGGCCCTATGGGTTGTAAACTGCTTTTATAGGGGAATAAAGTGGACTACGTGTAGTTTATTGTATGTACCCTATGAATAAGGACCGGCTAATTC
>GV2UCFN02I0FAX
GGTGAGTAACGCGTATCCAACCTGCCCATTACAGGGGAATAACCTTGCGAAAGTAAGACTAATGCCCCATAGTATTCTCAGCAGACATCTAATGAGGATTAAAGATTTATCGGTAATGGATGGGGATGCGTCTGATTAGCTTGTTGGCGGGGTAACGGCCCACCAAGGCAACGATCAGTAGGGGTTCTGAGAGGAAGGTCCCCCACATTGGAACTGAGACACGGTCCAAACTCCTACGGGAGGCAGCAGTGAGGAATATTGGTCAATGGGCGAGAGCCTGAACCAGCCAAGTAGCGTGCAGGAAGACGGCCCTATGGGTTGTAAACTGCTTTTATAGGGGAATAAAGTGGACTACGTGTAGTTTATTGTATGTACCCTATGAATAAGGACCGGCTAATTC
>GV2UCFN02H9GV9
GGTGAGTAACGCGTATCCAACCTGCCCATTACAGGGGAATAACCTTGCGAAAGTAAGACTAATGCCCCATAGTATTCTCAGCAGACATCTAATGAGGATTAAAGATTTATCGGTAATGGATGGGGATGCGTCTGATTAGCTTGTTGGCGGGGTAACGGCCCACCAAGGCAACGATCAGTAGGGGTTCTGAGAGGAAGGTCCCCCACATTGGAACTGAGACACGGTCCAAACTCCTACGGGAGGCAGCAGTGAGGAATATTGGTCAATGGGCGAGAGCCTGAACCAGCCAAGTAGCGTGCAGGAAGACGGCCCTATGGGTTGTAAACTGCTTTTATAGGGGAATAAAGTGGACTACGTGTAGTTTATTGTATGTACCCTATGAATAAGGACCGGCTAATTC
>GV2UCFN02G2KCM
GGTGAGTAACGCGTATCCAACCTGCCCATTACAGGGGAATAACCTTGCGAAAGTAAGACTAATGCCCCATAGTATTCTCAGCAGACATCTAATGAGGATTAAAGATTTATCGGTAATGGATGGGGATGCGTCTGATTAGCTTGTTGGCGGGGTAACGGCCCACCAAGGCAACGATCAGTAGGGGTTCTGAGAGGAAGGTCCCCCACATTGGAACTGAGACACGGTCCAAACTCCTACGGGAGGCAGCAGTGAGGAATATTGGTCAATGGGCGAGAGCCTGAACCAGCCAAGTAGCGTGCAGGAAGACGGCCCTATGGGTTGTAAACTGCTTTTATAGGGGAATAAAGTGGACTACGTGTAGTTTATTGTATGTACCCTATGAATAAGGACCGGCTAATTC
>GV2UCFN02JUGHM
GGTGAGTAACGCGTATCCAACCTGCCCATTACAGGGGAATAACCTTGCGAAAGTAAGACTAATGCCCCATAGTATTCTCAGCAGACATCTAATGAGGATTAAAGATTTATCGGTAATGGATGGGGATGCGTCTGATTAGCTTGTTGGCGGGGTAACGGCCCACCAAGGCAACGATCAGTAGGGGTTCTGAGAGGAAGGTCCCCCACATTGGAACTGAGACACGGTCCAAACTCCTACGGGAGGCAGCAGTGAGGAATATTGGTCAATGGGCGAGAGCCTGAACCAGCCAAGTAGCGTGCAGGAAGACGGCCCTATGGGTTGTAAACTGCTTTTATAGGGGAATAAAGTGGACTACGTGTAGTTTATTGTATGTACCCTATGAATAAGGACCGGCTAATTC
>GV2UCFN02J0HL1
GGTGAGTAACGCGTATCCAACCTGCCCATTACAGGGGAATAACCTTGCGAAAGTAAGACTAATGCCCCATAGTATTCTCAGCAGACATCTAATGAGGATTAAAGATTTATCGGTAATGGATGGGGATGCGTCTGATTAGCTTGTTGGCGGGGTAACGGCCCACCAAGGCAACGATCAGTAGGGGTTCTGAGAGGAAGGTCCCCCACATTGGAACTGAGACACGGTCCAAACTCCTACGGGAGGCAGCAGTGAGGAATATTGGTCAATGGGCGAGAGCCTGAACCAGCCAAGTAGCGTGCAGGAAGACGGCCCTATGGGTTGTAAACTGCTTTTATAGGGGAATAAAGTGGACTACGTGTAGTTTATTGTATGTACCCTATGAATAAGGACCGGCTAATTC
>GV2UCFN02IYTD8
GGTGAGTAACGCGTATCCAACCTGCCCATTACAGGGGAATAACCTTGCGAAAGTAAGACTAATGCCCCATAGTATTCTCAGCAGACATCTAATGAGGATTAAAGATTTATCGGTAATGGATGGGGATGCGTCTGATTAGCTTGTTGGCGGGGTAACGGCCCACCAAGGCAACGATCAGTAGGGGTTCTGAGAGGAAGGTCCCCCACATTGGAACTGAGACACGGTCCAAACTCCTACGGGAGGCAGCAGTGAGGAATATTGGTCAATGGGCGAGAGCCTGAACCAGCCAAGTAGCGTGCAGGAAGACGGCCCTATGGGTTGTAAACTGCTTTTATAGGGGAATAAAGTGGACTACGTGTAGTTTATTGTATGTACCCTATGAATAAGGACCGGCTAATTC
>GV2UCFN02JDUJ9
GGTGAGTAACGCGTATCCAACCTGCCCATTACAGGGGAATAACCTTGCGAAAGTAAGACTAATGCCCCATAGTATTCTCAGCAGACATCTAATGAGGATTAAAGATTTATCGGTAATGGATGGGGATGCGTCTGATTAGCTTGTTGGCGGGGTAACGGCCCACCAAGGCAACGATCAGTAGGGGTTCTGAGAGGAAGGTCCCCCACATTGGAACTGAGACACGGTCCAAACTCCTACGGGAGGCAGCAGTGAGGAATATTGGTCAATGGGCGAGAGCCTGAACCAGCCAAGTAGCGTGCAGGAAGACGGCCCTATGGGTTGTAAACTGCTTTTATAGGGGAATAAAGTGGACTACGTGTAGTTTATTGTATGTACCCTATGAATAAGGACCGGCTAATTC
>GV2UCFN02HBLPL
GGTGAGTAACGCGTATCCAACCTGCCCATTACAGGGGAATAACCTTGCGAAAGTAAGACTAATGCCCCATAGTATTCTCAGCAGACATCTAATGAGGATTAAAGATTTATCGGTAATGGATGGGGATGCGTCTGATTAGCTTGTTGGCGGGGTAACGGCCCACCAAGGCAACGATCAGTAGGGGTTCTGAGAGGAAGGTCCCCCACATTGGAACTGAGACACGGTCCAAACTCCTACGGGAGGCAGCAGTGAGGAATATTGGTCAATGGGCGAGAGCCTGAACCAGCCAAGTAGCGTGCAGGAAGACGGCCCTATGGGTTGTAAACTGCTTTTATAGGGGAATAAAGTGGACTACGTGTAGTTTATTGTATGTACCCTATGAATAAGGACCGGCTAATTC
>GV2UCFN02GO7GU
GGTGAGTAACGCGTATCCAACCTGCCCATTACAGGGGAATAACCTTGCGAAAGTAAGACTAATGCCCCATAGTATTCTCAGCAGACATCTAATGAGGATTAAAGATTTATCGGTAATGGATGGGGATGCGTCTGATTAGCTTGTTGGCGGGGTAACGGCCCACCAAGGCAACGATCAGTAGGGGTTCTGAGAGGAAGGTCCCCCACATTGGAACTGAGACACGGTCCAAACTCCTACGGGAGGCAGCAGTGAGGAATATTGGTCAATGGGCGAGAGCCTGAACCAGCCAAGTAGCGTGCAGGAAGACGGCCCTATGGGTTGTAAACTGCTTTTATAGGGGAATAAAGTGGACTACGTGTAGTTTATTGTATGTACCCTATGAATAAGGACCGGCTAATTC
>GV2UCFN02I63RQ
GGTGAGTAACGCGTATCCAACCTGCCCATTACAGGGGAATAACCTTGCGAAAGTAAGACTAATGCCCCATAGTATTCTCAGCAGACATCTAATGAGGATTAAAGATTTATCGGTAATGGATGGGGATGCGTCTGATTAGCTTGTTGGCGGGGTAACGGCCCACCAAGGCAACGATCAGTAGGGGTTCTGAGAGGAAGGTCCCCCACATTGGAACTGAGACACGGTCCAAACTCCTACGGGAGGCAGCAGTGAGGAATATTGGTCAATGGGCGAGAGCCTGAACCAGCCAAGTAGCGTGCAGGAAGACGGCCCTATGGGTTGTAAACTGCTTTTATAGGGGAATAAAGTGGACTACGTGTAGTTTATTGTATGTACCCTATGAATAAGGACCGGCTAATTC
>GV2UCFN02JZAA8
GGTGAGTAACGCGTATCCAACCTGCCCATTACAGGGGAATAACCTTGCGAAAGTAAGACTAATGCCCCATAGTATTCTCAGCAGACATCTAATGAGGATTAAAGATTTATCGGTAATGGATGGGGATGCGTCTGATTAGCTTGTTGGCGGGGTAACGGCCCACCAAGGCAACGATCAGTAGGGGTTCTGAGAGGAAGGTCCCCCACATTGGAACTGAGACACGGTCCAAACTCCTACGGGAGGCAGCAGTGAGGAATATTGGTCAATGGGCGAGAGCCTGAACCAGCCAAGTAGCGTGCAGGAAGACGGCCCTATGGGTTGTAAACTGCTTTTATAGGGGAATAAAGTGGACTACGTGTAGTTTATTGTATGTACCCTATGAATAAGGACCGGCTAATTC
>GV2UCFN02G6F2M
GGTGAGTAACGCGTATCCAACCTGCCCATTACAGGGGAATAACCTTGCGAAAGTAAGACTAATGCCCCATAGTATTCTCAGCAGACATCTAATGAGGATTAAAGATTTATCGGTAATGGATGGGGATGCGTCTGATTAGCTTGTTGGCGGGGTAACGGCCCACCAAGGCAACGATCAGTAGGGGTTCTGAGAGGAAGGTCCCCCACATTGGAACTGAGACACGGTCCAAACTCCTACGGGAGGCAGCAGTGAGGAATATTGGTCAATGGGCGAGAGCCTGAACCAGCCAAGTAGCGTGCAGGAAGACGGCCCTATGGGTTGTAAACTGCTTTTATAGGGGAATAAAGTGGACTACGTGTAGTTTATTGTATGTACCCTATGAATAAGGACCGGCTAATTC
>GV2UCFN02JR68C
GGTGAGTAACGCGTATCCAACCTGCCCATTACAGGGGAATAACCTTGCGAAAGTAAGACTAATGCCCCATAGTATTCTCAGCAGACATCTAATGAGGATTAAAGATTTATCGGTAATGGATGGGGATGCGTCTGATTAGCTTGTTGGCGGGGTAACGGCCCACCAAGGCAACGATCAGTAGGGGTTCTGAGAGGAAGGTCCCCCACATTGGAACTGAGACACGGTCCAAACTCCTACGGGAGGCAGCAGTGAGGAATATTGGTCAATGGGCGAGAGCCTGAACCAGCCAAGTAGCGTGCAGGAAGACGGCCCTATGGGTTGTAAACTGCTTTTATAGGGGAATAAAGTGGACTACGTGTAGTTTATTGTATGTACCCTATGAATAAGGACCGGCTAATTC
>GV2UCFN02HZ82E
GGTGAGTAACGCGTATCCAACCTGCCCATTACAGGGGAATAACCTTGCGAAAGTAAGACTAATGCCCCATAGTATTCTCAGCAGACATCTAATGAGGATTAAAGATTTATCGGTAATGGATGGGGATGCGTCTGATTAGCTTGTTGGCGGGGTAACGGCCCACCAAGGCAACGATCAGTAGGGGTTCTGAGAGGAAGGTCCCCCACATTGGAACTGAGACACGGTCCAAACTCCTACGGGAGGCAGCAGTGAGGAATATTGGTCAATGGGCGAGAGCCTGAACCAGCCAAGTAGCGTGCAGGAAGACGGCCCTATGGGTTGTAAACTGCTTTTATAGGGGAATAAAGTGGACTACGTGTAGTTTATTGTATGTACCCTATGAATAAGGACCGGCTAATTC
>GV2UCFN02IE1ZY
GGTGAGTAACGCGTATCCAACCTGCCCATTACAGGGGAATAACCTTGCGAAAGTAAGACTAATGCCCCATAGTATTCTCAGCAGACATCTAATGAGGATTAAAGATTTATCGGTAATGGATGGGGATGCGTCTGATTAGCTTGTTGGCGGGGTAACGGCCCACCAAGGCAACGATCAGTAGGGGTTCTGAGAGGAAGGTCCCCCACATTGGAACTGAGACACGGTCCAAACTCCTACGGGAGGCAGCAGTGAGGAATATTGGTCAATGGGCGAGAGCCTGAACCAGCCAAGTAGCGTGCAGGAAGACGGCCCTATGGGTTGTAAACTGCTTTTATAGGGGAATAAAGTGGACTACGTGTAGTTTATTGTATGTACCCTATGAATAAGGACCGGCTAATTC
>GV2UCFN02H8FJJ
GGTGAGTAACGCGTATCCAACCTGCCCATTACAGGGGAATAACCTTGCGAAAGTAAGACTAATGCCCCATAGTATTCTCAGCAGACATCTAATGAGGATTAAAGATTTATCGGTAATGGATGGGGATGCGTCTGATTAGCTTGTTGGCGGGGTAACGGCCCACCAAGGCAACGATCAGTAGGGGTTCTGAGAGGAAGGTCCCCCACATTGGAACTGAGACACGGTCCAAACTCCTACGGGAGGCAGCAGTGAGGAATATTGGTCAATGGGCGAGAGCCTGAACCAGCCAAGTAGCGTGCAGGAAGACGGCCCTATGGGTTGTAAACTGCTTTTATAGGGGAATAAAGTGGACTACGTGTAGTTTATTGTATGTACCCTATGAATAAGGACCGGCTAATTC
>GV2UCFN02ILAGM
GGTGAGTAACGCGTATCCAACCTGCCCATTACAGGGGAATAACCTTGCGAAAGTAAGACTAATGCCCCATAGTATTCTCAGCAGACATCTAATGAGGATTAAAGATTTATCGGTAATGGATGGGGATGCGTCTGATTAGCTTGTTGGCGGGGTAACGGCCCACCAAGGCAACGATCAGTAGGGGTTCTGAGAGGAAGGTCCCCCACATTGGAACTGAGACACGGTCCAAACTCCTACGGGAGGCAGCAGTGAGGAATATTGGTCAATGGGCGAGAGCCTGAACCAGCCAAGTAGCGTGCAGGAAGACGGCCCTATGGGTTGTAAACTGCTTTTATAGGGGAATAAAGTGGACTACGTGTAGTTTATTGTATGTACCCTATGAATAAGGACCGGCTAATTC
>GV2UCFN02INXZH
GGTGAGTAACGCGTATCCAACCTGCCCATTACAGGGGAATAACCTTGCGAAAGTAAGACTAATGCCCCATAGTATTCTCAGCAGACATCTAATGAGGATTAAAGATTTATCGGTAATGGATGGGGATGCGTCTGATTAGCTTGTTGGCGGGGTAACGGCCCACCAAGGCAACGATCAGTAGGGGTTCTGAGAGGAAGGTCCCCCACATTGGAACTGAGACACGGTCCAAACTCCTACGGGAGGCAGCAGTGAGGAATATTGGTCAATGGGCGAGAGCCTGAACCAGCCAAGTAGCGTGCAGGAAGACGGCCCTATGGGTTGTAAACTGCTTTTATAGGGGAATAAAGTGGACTACGTGTAGTTTATTGTATGTACCCTATGAATAAGGACCGGCTAATTC
>GV2UCFN02JVY59
GGTGAGTAACGCGTATCCAACCTGCCCATTACAGGGGAATAACCTTGCGAAAGTAAGACTAATGCCCCATAGTATTCTCAGCAGACATCTAATGAGGATTAAAGATTTATCGGTAATGGATGGGGATGCGTCTGATTAGCTTGTTGGCGGGGTAACGGCCCACCAAGGCAACGATCAGTAGGGGTTCTGAGAGGAAGGTCCCCCACATTGGAACTGAGACACGGTCCAAACTCCTACGGGAGGCAGCAGTGAGGAATATTGGTCAATGGGCGAGAGCCTGAACCAGCCAAGTAGCGTGCAGGAAGACGGCCCTATGGGTTGTAAACTGCTTTTATAGGGGAATAAAGTGGACTACGTGTAGTTTATTGTATGTACCCTATGAATAAGGACCGGCTAATTC
>GV2UCFN02FOVDE
GGTGAGTAACGCGTATCCAACCTGCCCATTACAGGGGAATAACCTTGCGAAAGTAAGACTAATGCCCCATAGTATTCTCAGCAGACATCTAATGAGGATTAAAGATTTATCGGTAATGGATGGGGATGCGTCTGATTAGCTTGTTGGCGGGGTAACGGCCCACCAAGGCAACGATCAGTAGGGGTTCTGAGAGGAAGGTCCCCCACATTGGAACTGAGACACGGTCCAAACTCCTACGGGAGGCAGCAGTGAGGAATATTGGTCAATGGGCGAGAGCCTGAACCAGCCAAGTAGCGTGCAGGAAGACGGCCCTATGGGTTGTAAACTGCTTTTATAGGGGAATAAAGTGGACTACGTGTAGTTTATTGTATGTACCCTATGAATAAGGACCGGCTAATTC
>GV2UCFN02GHM89
GGTGAGTAACGCGTATCCAACCTGCCCATTACAGGGGAATAACCTTGCGAAAGTAAGACTAATGCCCCATAGTATTCTCAGCAGACATCTAATGAGGATTAAAGATTTATCGGTAATGGATGGGGATGCGTCTGATTAGCTTGTTGGCGGGGTAACGGCCCACCAAGGCAACGATCAGTAGGGGTTCTGAGAGGAAGGTCCCCCACATTGGAACTGAGACACGGTCCAAACTCCTACGGGAGGCAGCAGTGAGGAATATTGGTCAATGGGCGAGAGCCTGAACCAGCCAAGTAGCGTGCAGGAAGACGGCCCTATGGGTTGTAAACTGCTTTTATAGGGGAATAAAGTGGACTACGTGTAGTTTATTGTATGTACCCTATGAATAAGGACCGGCTAATTC
>GV2UCFN02IRPYH
GGTGAGTAACGCGTATCCAACCTGCCCATTACAGGGGAATAACCTTGCGAAAGTAAGACTAATGCCCCATAGTATTCTCAGCAGACATCTAATGAGGATTAAAGATTTATCGGTAATGGATGGGGATGCGTCTGATTAGCTTGTTGGCGGGGTAACGGCCCACCAAGGCAACGATCAGTAGGGGTTCTGAGAGGAAGGTCCCCCACATTGGAACTGAGACACGGTCCAAACTCCTACGGGAGGCAGCAGTGAGGAATATTGGTCAATGGGCGAGAGCCTGAACCAGCCAAGTAGCGTGCAGGAAGACGGCCCTATGGGTTGTAAACTGCTTTTATAGGGGAATAAAGTGGACTACGTGTAGTTTATTGTATGTACCCTATGAATAAGGACCGGCTAATTC
>GV2UCFN02F36K0
GGTGAGTAACGCGTATCCAACCTGCCCATTACAGGGGAATAACCTTGCGAAAGTAAGACTAATGCCCCATAGTATTCTCAGCAGACATCTAATGAGGATTAAAGATTTATCGGTAATGGATGGGGATGCGTCTGATTAGCTTGTTGGCGGGGTAACGGCCCACCAAGGCAACGATCAGTAGGGGTTCTGAGAGGAAGGTCCCCCACATTGGAACTGAGACACGGTCCAAACTCCTACGGGAGGCAGCAGTGAGGAATATTGGTCAATGGGCGAGAGCCTGAACCAGCCAAGTAGCGTGCAGGAAGACGGCCCTATGGGTTGTAAACTGCTTTTATAGGGGAATAAAGTGGACTACGTGTAGTTTATTGTATGTACCCTATGAATAAGGACCGGCTAATTC
>GV2UCFN02GT3XO
GGTGAGTAACGCGTATCCAACCTGCCCATTACAGGGGAATAACCTTGCGAAAGTAAGACTAATGCCCCATAGTATTCTCAGCAGACATCTAATGAGGATTAAAGATTTATCGGTAATGGATGGGGATGCGTCTGATTAGCTTGTTGGCGGGGTAACGGCCCACCAAGGCAACGATCAGTAGGGGTTCTGAGAGGAAGGTCCCCCACATTGGAACTGAGACACGGTCCAAACTCCTACGGGAGGCAGCAGTGAGGAATATTGGTCAATGGGCGAGAGCCTGAACCAGCCAAGTAGCGTGCAGGAAGACGGCCCTATGGGTTGTAAACTGCTTTTATAGGGGAATAAAGTGGACTACGTGTAGTTTATTGTATGTACCCTATGAATAAGGACCGGCTAATTC
>GV2UCFN02F2EH4
GGTGAGTAACGCGTATCCAACCTGCCCATTACAGGGGAATAACCTTGCGAAAGTAAGACTAATGCCCCATAGTATTCTCAGCAGACATCTAATGAGGATTAAAGATTTATCGGTAATGGATGGGGATGCGTCTGATTAGCTTGTTGGCGGGGTAACGGCCCACCAAGGCAACGATCAGTAGGGGTTCTGAGAGGAAGGTCCCCCACATTGGAACTGAGACACGGTCCAAACTCCTACGGGAGGCAGCAGTGAGGAATATTGGTCAATGGGCGAGAGCCTGAACCAGCCAAGTAGCGTGCAGGAAGACGGCCCTATGGGTTGTAAACTGCTTTTATAGGGGAATAAAGTGGACTACGTGTAGTTTATTGTATGTACCCTATGAATAAGGACCGGCTAATTC
>GV2UCFN02HJWVE
GGTGAGTAACGCGTATCCAACCTGCCCATTACAGGGGAATAACCTTGCGAAAGTAAGACTAATGCCCCATAGTATTCTCAGCAGACATCTAATGAGGATTAAAGATTTATCGGTAATGGATGGGGATGCGTCTGATTAGCTTGTTGGCGGGGTAACGGCCCACCAAGGCAACGATCAGTAGGGGTTCTGAGAGGAAGGTCCCCCACATTGGAACTGAGACACGGTCCAAACTCCTACGGGAGGCAGCAGTGAGGAATATTGGTCAATGGGCGAGAGCCTGAACCAGCCAAGTAGCGTGCAGGAAGACGGCCCTATGGGTTGTAAACTGCTTTTATAGGGGAATAAAGTGGACTACGTGTAGTTTATTGTATGTACCCTATGAATAAGGACCGGCTAATTC
>GV2UCFN02H8T1C
GGTGAGTAACGCGTATCCAACCTGCCCATTACAGGGGAATAACCTTGCGAAAGTAAGACTAATGCCCCATAGTATTCTCAGCAGACATCTAATGAGGATTAAAGATTTATCGGTAATGGATGGGGATGCGTCTGATTAGCTTGTTGGCGGGGTAACGGCCCACCAAGGCAACGATCAGTAGGGGTTCTGAGAGGAAGGTCCCCCACATTGGAACTGAGACACGGTCCAAACTCCTACGGGAGGCAGCAGTGAGGAATATTGGTCAATGGGCGAGAGCCTGAACCAGCCAAGTAGCGTGCAGGAAGACGGCCCTATGGGTTGTAAACTGCTTTTATAGGGGAATAAAGTGGACTACGTGTAGTTTATTGTATGTACCCTATGAATAAGGACCGGCTAATTC
>GV2UCFN02GW5UF
GGTGAGTAACGCGTATCCAACCTGCCCATTACAGGGGAATAACCTTGCGAAAGTAAGACTAATGCCCCATAGTATTCTCAGCAGACATCTAATGAGGATTAAAGATTTATCGGTAATGGATGGGGATGCGTCTGATTAGCTTGTTGGCGGGGTAACGGCCCACCAAGGCAACGATCAGTAGGGGTTCTGAGAGGAAGGTCCCCCACATTGGAACTGAGACACGGTCCAAACTCCTACGGGAGGCAGCAGTGAGGAATATTGGTCAATGGGCGAGAGCCTGAACCAGCCAAGTAGCGTGCAGGAAGACGGCCCTATGGGTTGTAAACTGCTTTTATAGGGGAATAAAGTGGACTACGTGTAGTTTATTGTATGTACCCTATGAATAAGGACCGGCTAATTC
>GV2UCFN02G1R0R
GGTGAGTAACGCGTATCCAACCTGCCCATTACAGGGGAATAACCTTGCGAAAGTAAGACTAATGCCCCATAGTATTCTCAGCAGACATCTAATGAGGATTAAAGATTTATCGGTAATGGATGGGGATGCGTCTGATTAGCTTGTTGGCGGGGTAACGGCCCACCAAGGCAACGATCAGTAGGGGTTCTGAGAGGAAGGTCCCCCACATTGGAACTGAGACACGGTCCAAACTCCTACGGGAGGCAGCAGTGAGGAATATTGGTCAATGGGCGAGAGCCTGAACCAGCCAAGTAGCGTGCAGGAAGACGGCCCTATGGGTTGTAAACTGCTTTTATAGGGGAATAAAGTGGACTACGTGTAGTTTATTGTATGTACCCTATGAATAAGGACCGGCTAATTC
>GV2UCFN02GAN2W
GGTGAGTAACGCGTATCCAACCTGCCCATTACAGGGGAATAACCTTGCGAAAGTAAGACTAATGCCCCATAGTATTCTCAGCAGACATCTAATGAGGATTAAAGATTTATCGGTAATGGATGGGGATGCGTCTGATTAGCTTGTTGGCGGGGTAACGGCCCACCAAGGCAACGATCAGTAGGGGTTCTGAGAGGAAGGTCCCCCACATTGGAACTGAGACACGGTCCAAACTCCTACGGGAGGCAGCAGTGAGGAATATTGGTCAATGGGCGAGAGCCTGAACCAGCCAAGTAGCGTGCAGGAAGACGGCCCTATGGGTTGTAAACTGCTTTTATAGGGGAATAAAGTGGACTACGTGTAGTTTATTGTATGTACCCTATGAATAAGGACCGGCTAATTC
>GV2UCFN02JLK3G
GGTGAGTAACGCGTATCCAACCTGCCCATTACAGGGGAATAACCTTGCGAAAGTAAGACTAATGCCCCATAGTATTCTCAGCAGACATCTAATGAGGATTAAAGATTTATCGGTAATGGATGGGGATGCGTCTGATTAGCTTGTTGGCGGGGTAACGGCCCACCAAGGCAACGATCAGTAGGGGTTCTGAGAGGAAGGTCCCCCACATTGGAACTGAGACACGGTCCAAACTCCTACGGGAGGCAGCAGTGAGGAATATTGGTCAATGGGCGAGAGCCTGAACCAGCCAAGTAGCGTGCAGGAAGACGGCCCTATGGGTTGTAAACTGCTTTTATAGGGGAATAAAGTGGACTACGTGTAGTTTATTGTATGTACCCTATGAATAAGGACCGGCTAATTC
>GV2UCFN02IJF56
GGTGAGTAACGCGTATCCAACCTGCCCATTACAGGGGAATAACCTTGCGAAAGTAAGACTAATGCCCCATAGTATTCTCAGCAGACATCTAATGAGGATTAAAGATTTATCGGTAATGGATGGGGATGCGTCTGATTAGCTTGTTGGCGGGGTAACGGCCCACCAAGGCAACGATCAGTAGGGGTTCTGAGAGGAAGGTCCCCCACATTGGAACTGAGACACGGTCCAAACTCCTACGGGAGGCAGCAGTGAGGAATATTGGTCAATGGGCGAGAGCCTGAACCAGCCAAGTAGCGTGCAGGAAGACGGCCCTATGGGTTGTAAACTGCTTTTATAGGGGAATAAAGTGGACTACGTGTAGTTTATTGTATGTACCCTATGAATAAGGACCGGCTAATTC
>GV2UCFN02HRG06
GGTGAGTAACGCGTATCCAACCTGCCCATTACAGGGGAATAACCTTGCGAAAGTAAGACTAATGCCCCATAGTATTCTCAGCAGACATCTAATGAGGATTAAAGATTTATCGGTAATGGATGGGGATGCGTCTGATTAGCTTGTTGGCGGGGTAACGGCCCACCAAGGCAACGATCAGTAGGGGTTCTGAGAGGAAGGTCCCCCACATTGGAACTGAGACACGGTCCAAACTCCTACGGGAGGCAGCAGTGAGGAATATTGGTCAATGGGCGAGAGCCTGAACCAGCCAAGTAGCGTGCAGGAAGACGGCCCTATGGGTTGTAAACTGCTTTTATAGGGGAATAAAGTGGACTACGTGTAGTTTATTGTATGTACCCTATGAATAAGGACCGGCTAATTC
>GV2UCFN02G6Z7V
GGTGAGTAACGCGTATCCAACCTGCCCATTACAGGGGAATAACCTTGCGAAAGTAAGACTAATGCCCCATAGTATTCTCAGCAGACATCTAATGAGGATTAAAGATTTATCGGTAATGGATGGGGATGCGTCTGATTAGCTTGTTGGCGGGGTAACGGCCCACCAAGGCAACGATCAGTAGGGGTTCTGAGAGGAAGGTCCCCCACATTGGAACTGAGACACGGTCCAAACTCCTACGGGAGGCAGCAGTGAGGAATATTGGTCAATGGGCGAGAGCCTGAACCAGCCAAGTAGCGTGCAGGAAGACGGCCCTATGGGTTGTAAACTGCTTTTATAGGGGAATAAAGTGGACTACGTGTAGTTTATTGTATGTACCCTATGAATAAGGACCGGCTAATTC
>GV2UCFN02IN6VK
GGTGAGTAACGCGTATCCAACCTGCCCATTACAGGGGAATAACCTTGCGAAAGTAAGACTAATGCCCCATAGTATTCTCAGCAGACATCTAATGAGGATTAAAGATTTATCGGTAATGGATGGGGATGCGTCTGATTAGCTTGTTGGCGGGGTAACGGCCCACCAAGGCAACGATCAGTAGGGGTTCTGAGAGGAAGGTCCCCCACATTGGAACTGAGACACGGTCCAAACTCCTACGGGAGGCAGCAGTGAGGAATATTGGTCAATGGGCGAGAGCCTGAACCAGCCAAGTAGCGTGCAGGAAGACGGCCCTATGGGTTGTAAACTGCTTTTATAGGGGAATAAAGTGGACTACGTGTAGTTTATTGTATGTACCCTATGAATAAGGACCGGCTAATTC
>GV2UCFN02HN3AC
GGTGAGTAACGCGTATCCAACCTGCCCATTACAGGGGAATAACCTTGCGAAAGTAAGACTAATGCCCCATAGTATTCTCAGCAGACATCTAATGAGGATTAAAGATTTATCGGTAATGGATGGGGATGCGTCTGATTAGCTTGTTGGCGGGGTAACGGCCCACCAAGGCAACGATCAGTAGGGGTTCTGAGAGGAAGGTCCCCCACATTGGAACTGAGACACGGTCCAAACTCCTACGGGAGGCAGCAGTGAGGAATATTGGTCAATGGGCGAGAGCCTGAACCAGCCAAGTAGCGTGCAGGAAGACGGCCCTATGGGTTGTAAACTGCTTTTATAGGGGAATAAAGTGGACTACGTGTAGTTTATTGTATGTACCCTATGAATAAGGACCGGCTAATTC
>GV2UCFN02JKL47
GGTGAGTAACGCGTATCCAACCTGCCCATTACAGGGGAATAACCTTGCGAAAGTAAGACTAATGCCCCATAGTATTCTCAGCAGACATCTAATGAGGATTAAAGATTTATCGGTAATGGATGGGGATGCGTCTGATTAGCTTGTTGGCGGGGTAACGGCCCACCAAGGCAACGATCAGTAGGGGTTCTGAGAGGAAGGTCCCCCACATTGGAACTGAGACACGGTCCAAACTCCTACGGGAGGCAGCAGTGAGGAATATTGGTCAATGGGCGAGAGCCTGAACCAGCCAAGTAGCGTGCAGGAAGACGGCCCTATGGGTTGTAAACTGCTTTTATAGGGGAATAAAGTGGACTACGTGTAGTTTATTGTATGTACCCTATGAATAAGGACCGGCTAATTC
>GV2UCFN02I4KOH
GGTGAGTAACGCGTATCCAACCTGCCCATTACAGGGGAATAACCTTGCGAAAGTAAGACTAATGCCCCATAGTATTCTCAGCAGACATCTAATGAGGATTAAAGATTTATCGGTAATGGATGGGGATGCGTCTGATTAGCTTGTTGGCGGGGTAACGGCCCACCAAGGCAACGATCAGTAGGGGTTCTGAGAGGAAGGTCCCCCACATTGGAACTGAGACACGGTCCAAACTCCTACGGGAGGCAGCAGTGAGGAATATTGGTCAATGGGCGAGAGCCTGAACCAGCCAAGTAGCGTGCAGGAAGACGGCCCTATGGGTTGTAAACTGCTTTTATAGGGGAATAAAGTGGACTACGTGTAGTTTATTGTATGTACCCTATGAATAAGGACCGGCTAATTC
>GV2UCFN02HSFLP
GGTGAGTAACGCGTATCCAACCTGCCCATTACAGGGGAATAACCTTGCGAAAGTAAGACTAATGCCCCATAGTATTCTCAGCAGACATCTAATGAGGATTAAAGATTTATCGGTAATGGATGGGGATGCGTCTGATTAGCTTGTTGGCGGGGTAACGGCCCACCAAGGCAACGATCAGTAGGGGTTCTGAGAGGAAGGTCCCCCACATTGGAACTGAGACACGGTCCAAACTCCTACGGGAGGCAGCAGTGAGGAATATTGGTCAATGGGCGAGAGCCTGAACCAGCCAAGTAGCGTGCAGGAAGACGGCCCTATGGGTTGTAAACTGCTTTTATAGGGGAATAAAGTGGACTACGTGTAGTTTATTGTATGTACCCTATGAATAAGGACCGGCTAATTC
>GV2UCFN02GD4X7
GGTGAGTAACGCGTATCCAACCTGCCCATTACAGGGGAATAACCTTGCGAAAGTAAGACTAATGCCCCATAGTATTCTCAGCAGACATCTAATGAGGATTAAAGATTTATCGGTAATGGATGGGGATGCGTCTGATTAGCTTGTTGGCGGGGTAACGGCCCACCAAGGCAACGATCAGTAGGGGTTCTGAGAGGAAGGTCCCCCACATTGGAACTGAGACACGGTCCAAACTCCTACGGGAGGCAGCAGTGAGGAATATTGGTCAATGGGCGAGAGCCTGAACCAGCCAAGTAGCGTGCAGGAAGACGGCCCTATGGGTTGTAAACTGCTTTTATAGGGGAATAAAGTGGACTACGTGTAGTTTATTGTATGTACCCTATGAATAAGGACCGGCTAATTC
>GV2UCFN02F3JIB
GGTGAGTAACGCGTATCCAACCTGCCCATTACAGGGGAATAACCTTGCGAAAGTAAGACTAATGCCCCATAGTATTCTCAGCAGACATCTAATGAGGATTAAAGATTTATCGGTAATGGATGGGGATGCGTCTGATTAGCTTGTTGGCGGGGTAACGGCCCACCAAGGCAACGATCAGTAGGGGTTCTGAGAGGAAGGTCCCCCACATTGGAACTGAGACACGGTCCAAACTCCTACGGGAGGCAGCAGTGAGGAATATTGGTCAATGGGCGAGAGCCTGAACCAGCCAAGTAGCGTGCAGGAAGACGGCCCTATGGGTTGTAAACTGCTTTTATAGGGGAATAAAGTGGACTACGTGTAGTTTATTGTATGTACCCTATGAATAAGGACCGGCTAATTC
>GV2UCFN02H2CRF
GGTGAGTAACGCGTATCCAACCTGCCCATTACAGGGGAATAACCTTGCGAAAGTAAGACTAATGCCCCATAGTATTCTCAGCAGACATCTAATGAGGATTAAAGATTTATCGGTAATGGATGGGGATGCGTCTGATTAGCTTGTTGGCGGGGTAACGGCCCACCAAGGCAACGATCAGTAGGGGTTCTGAGAGGAAGGTCCCCCACATTGGAACTGAGACACGGTCCAAACTCCTACGGGAGGCAGCAGTGAGGAATATTGGTCAATGGGCGAGAGCCTGAACCAGCCAAGTAGCGTGCAGGAAGACGGCCCTATGGGTTGTAAACTGCTTTTATAGGGGAATAAAGTGGACTACGTGTAGTTTATTGTATGTACCCTATGAATAAGGACCGGCTAATTC
>GV2UCFN02FM0DX
GGTGAGTAACGCGTATCCAACCTGCCCATTACAGGGGAATAACCTTGCGAAAGTAAGACTAATGCCCCATAGTATTCTCAGCAGACATCTAATGAGGATTAAAGATTTATCGGTAATGGATGGGGATGCGTCTGATTAGCTTGTTGGCGGGGTAACGGCCCACCAAGGCAACGATCAGTAGGGGTTCTGAGAGGAAGGTCCCCCACATTGGAACTGAGACACGGTCCAAACTCCTACGGGAGGCAGCAGTGAGGAATATTGGTCAATGGGCGAGAGCCTGAACCAGCCAAGTAGCGTGCAGGAAGACGGCCCTATGGGTTGTAAACTGCTTTTATAGGGGAATAAAGTGGACTACGTGTAGTTTATTGTATGTACCCTATGAATAAGGACCGGCTAATTC
>GV2UCFN02GKU3L
GGTGAGTAACGCGTATCCAACCTGCCCATTACAGGGGAATAACCTTGCGAAAGTAAGACTAATGCCCCATAGTATTCTCAGCAGACATCTAATGAGGATTAAAGATTTATCGGTAATGGATGGGGATGCGTCTGATTAGCTTGTTGGCGGGGTAACGGCCCACCAAGGCAACGATCAGTAGGGGTTCTGAGAGGAAGGTCCCCCACATTGGAACTGAGACACGGTCCAAACTCCTACGGGAGGCAGCAGTGAGGAATATTGGTCAATGGGCGAGAGCCTGAACCAGCCAAGTAGCGTGCAGGAAGACGGCCCTATGGGTTGTAAACTGCTTTTATAGGGGAATAAAGTGGACTACGTGTAGTTTATTGTATGTACCCTATGAATAAGGACCGGCTAATTC
>GV2UCFN02FYVYW
GGTGAGTAACGCGTATCCAACCTGCCCATTACAGGGGAATAACCTTGCGAAAGTAAGACTAATGCCCCATAGTATTCTCAGCAGACATCTAATGAGGATTAAAGATTTATCGGTAATGGATGGGGATGCGTCTGATTAGCTTGTTGGCGGGGTAACGGCCCACCAAGGCAACGATCAGTAGGGGTTCTGAGAGGAAGGTCCCCCACATTGGAACTGAGACACGGTCCAAACTCCTACGGGAGGCAGCAGTGAGGAATATTGGTCAATGGGCGAGAGCCTGAACCAGCCAAGTAGCGTGCAGGAAGACGGCCCTATGGGTTGTAAACTGCTTTTATAGGGGAATAAAGTGGACTACGTGTAGTTTATTGTATGTACCCTATGAATAAGGACCGGCTAATTC
>GV2UCFN02HKRLW
GGTGAGTAACGCGTATCCAACCTGCCCATTACAGGGGAATAACCTTGCGAAAGTAAGACTAATGCCCCATAGTATTCTCAGCAGACATCTAATGAGGATTAAAGATTTATCGGTAATGGATGGGGATGCGTCTGATTAGCTTGTTGGCGGGGTAACGGCCCACCAAGGCAACGATCAGTAGGGGTTCTGAGAGGAAGGTCCCCCACATTGGAACTGAGACACGGTCCAAACTCCTACGGGAGGCAGCAGTGAGGAATATTGGTCAATGGGCGAGAGCCTGAACCAGCCAAGTAGCGTGCAGGAAGACGGCCCTATGGGTTGTAAACTGCTTTTATAGGGGAATAAAGTGGACTACGTGTAGTTTATTGTATGTACCCTATGAATAAGGACCGGCTAATTC
>GV2UCFN02HLKRC
GGTGAGTAACGCGTATCCAACCTGCCCATTACAGGGGAATAACCTTGCGAAAGTAAGACTAATGCCCCATAGTATTCTCAGCAGACATCTAATGAGGATTAAAGATTTATCGGTAATGGATGGGGATGCGTCTGATTAGCTTGTTGGCGGGGTAACGGCCCACCAAGGCAACGATCAGTAGGGGTTCTGAGAGGAAGGTCCCCCACATTGGAACTGAGACACGGTCCAAACTCCTACGGGAGGCAGCAGTGAGGAATATTGGTCAATGGGCGAGAGCCTGAACCAGCCAAGTAGCGTGCAGGAAGACGGCCCTATGGGTTGTAAACTGCTTTTATAGGGGAATAAAGTGGACTACGTGTAGTTTATTGTATGTACCCTATGAATAAGGACCGGCTAATTC
>GV2UCFN02IFUKV
GGTGAGTAACGCGTATCCAACCTGCCCATTACAGGGGAATAACCTTGCGAAAGTAAGACTAATGCCCCATAGTATTCTCAGCAGACATCTAATGAGGATTAAAGATTTATCGGTAATGGATGGGGATGCGTCTGATTAGCTTGTTGGCGGGGTAACGGCCCACCAAGGCAACGATCAGTAGGGGTTCTGAGAGGAAGGTCCCCCACATTGGAACTGAGACACGGTCCAAACTCCTACGGGAGGCAGCAGTGAGGAATATTGGTCAATGGGCGAGAGCCTGAACCAGCCAAGTAGCGTGCAGGAAGACGGCCCTATGGGTTGTAAACTGCTTTTATAGGGGAATAAAGTGGACTACGTGTAGTTTATTGTATGTACCCTATGAATAAGGACCGGCTAATTC
>GV2UCFN02F7FG5
GGTGAGTAACGCGTATCCAACCTGCCCATTACAGGGGAATAACCTTGCGAAAGTAAGACTAATGCCCCATAGTATTCTCAGCAGACATCTAATGAGGATTAAAGATTTATCGGTAATGGATGGGGATGCGTCTGATTAGCTTGTTGGCGGGGTAACGGCCCACCAAGGCAACGATCAGTAGGGGTTCTGAGAGGAAGGTCCCCCACATTGGAACTGAGACACGGTCCAAACTCCTACGGGAGGCAGCAGTGAGGAATATTGGTCAATGGGCGAGAGCCTGAACCAGCCAAGTAGCGTGCAGGAAGACGGCCCTATGGGTTGTAAACTGCTTTTATAGGGGAATAAAGTGGACTACGTGTAGTTTATTGTATGTACCCTATGAATAAGGACCGGCTAATTC
>GV2UCFN02HLUOT
GGTGAGTAACGCGTATCCAACCTGCCCATTACAGGGGAATAACCTTGCGAAAGTAAGACTAATGCCCCATAGTATTCTCAGCAGACATCTAATGAGGATTAAAGATTTATCGGTAATGGATGGGGATGCGTCTGATTAGCTTGTTGGCGGGGTAACGGCCCACCAAGGCAACGATCAGTAGGGGTTCTGAGAGGAAGGTCCCCCACATTGGAACTGAGACACGGTCCAAACTCCTACGGGAGGCAGCAGTGAGGAATATTGGTCAATGGGCGAGAGCCTGAACCAGCCAAGTAGCGTGCAGGAAGACGGCCCTATGGGTTGTAAACTGCTTTTATAGGGGAATAAAGTGGACTACGTGTAGTTTATTGTATGTACCCTATGAATAAGGACCGGCTAATTC
>GV2UCFN02FRP2F
GGTGAGTAACGCGTATCCAACCTGCCCATTACAGGGGAATAACCTTGCGAAAGTAAGACTAATGCCCCATAGTATTCTCAGCAGACATCTAATGAGGATTAAAGATTTATCGGTAATGGATGGGGATGCGTCTGATTAGCTTGTTGGCGGGGTAACGGCCCACCAAGGCAACGATCAGTAGGGGTTCTGAGAGGAAGGTCCCCCACATTGGAACTGAGACACGGTCCAAACTCCTACGGGAGGCAGCAGTGAGGAATATTGGTCAATGGGCGAGAGCCTGAACCAGCCAAGTAGCGTGCAGGAAGACGGCCCTATGGGTTGTAAACTGCTTTTATAGGGGAATAAAGTGGACTACGTGTAGTTTATTGTATGTACCCTATGAATAAGGACCGGCTAATTC
>GV2UCFN02IV4FL
GGTGAGTAACGCGTATCCAACCTGCCCATTACAGGGGAATAACCTTGCGAAAGTAAGACTAATGCCCCATAGTATTCTCAGCAGACATCTAATGAGGATTAAAGATTTATCGGTAATGGATGGGGATGCGTCTGATTAGCTTGTTGGCGGGGTAACGGCCCACCAAGGCAACGATCAGTAGGGGTTCTGAGAGGAAGGTCCCCCACATTGGAACTGAGACACGGTCCAAACTCCTACGGGAGGCAGCAGTGAGGAATATTGGTCAATGGGCGAGAGCCTGAACCAGCCAAGTAGCGTGCAGGAAGACGGCCCTATGGGTTGTAAACTGCTTTTATAGGGGAATAAAGTGGACTACGTGTAGTTTATTGTATGTACCCTATGAATAAGGACCGGCTAATTC
>GV2UCFN02GOMGP
GGTGAGTAACGCGTATCCAACCTGCCCATTACAGGGGAATAACCTTGCGAAAGTAAGACTAATGCCCCATAGTATTCTCAGCAGACATCTAATGAGGATTAAAGATTTATCGGTAATGGATGGGGATGCGTCTGATTAGCTTGTTGGCGGGGTAACGGCCCACCAAGGCAACGATCAGTAGGGGTTCTGAGAGGAAGGTCCCCCACATTGGAACTGAGACACGGTCCAAACTCCTACGGGAGGCAGCAGTGAGGAATATTGGTCAATGGGCGAGAGCCTGAACCAGCCAAGTAGCGTGCAGGAAGACGGCCCTATGGGTTGTAAACTGCTTTTATAGGGGAATAAAGTGGACTACGTGTAGTTTATTGTATGTACCCTATGAATAAGGACCGGCTAATTC
>GV2UCFN02JSGOZ
GGTGAGTAACGCGTATCCAACCTGCCCATTACAGGGGAATAACCTTGCGAAAGTAAGACTAATGCCCCATAGTATTCTCAGCAGACATCTAATGAGGATTAAAGATTTATCGGTAATGGATGGGGATGCGTCTGATTAGCTTGTTGGCGGGGTAACGGCCCACCAAGGCAACGATCAGTAGGGGTTCTGAGAGGAAGGTCCCCCACATTGGAACTGAGACACGGTCCAAACTCCTACGGGAGGCAGCAGTGAGGAATATTGGTCAATGGGCGAGAGCCTGAACCAGCCAAGTAGCGTGCAGGAAGACGGCCCTATGGGTTGTAAACTGCTTTTATAGGGGAATAAAGTGGACTACGTGTAGTTTATTGTATGTACCCTATGAATAAGGACCGGCTAATTC
>GV2UCFN02F6FPE
GGTGAGTAACGCGTATCCAACCTGCCCATTACAGGGGAATAACCTTGCGAAAGTAAGACTAATGCCCCATGGTATTCTCAGCAGACATCTAATGAGGATTAAAGATTTATCGGTAATGGATGGGGATGCGTCTGATTAGCTTGTTGGCGGGGTAACGGCCCACCAAGGCAACGATCAGTAGGGGTTCTGAGAGGAAGGTCCCCCACATTGGAACTGAGACACGGTCCAAACTCCTACGGGAGGCAGCAGTGAGGAATATTGGTCAATGGGCGAGAGCCTGAACCAGCCAAGTAGCGTGCAGGAAGACGGCCCTATGGGTTGTAAACTGCTTTTATAGGGGAATAAAGTGGACTACGTGTAGTTTATTGTATGTACCCTATGAATAAGGACCGGCTAATTC
>GV2UCFN02GD8KJ
GGTGAGTAACGCGTATCCAACCTGCCCATTACAGGGGAATAACCTTGCGAAAGTAAGACTAATGCCCCATGGTATTCTCAGCAGACATCTAATGAGGATTAAAGATTTATCGGTAATGGATGGGGATGCGTCTGATTAGCTTGTTGGCGGGGTAACGGCCCACCAAGGCAACGATCAGTAGGGGTTCTGAGAGGAAGGTCCCCCACATTGGAACTGAGACACGGTCCAAACTCCTACGGGAGGCAGCAGTGAGGAATATTGGTCAATGGACGAGAGTCTGAACCAGCCAAGTAGCGTGCAGGATGACGGCCCTATGGGTTGTAAACTGCTTTTATAGGGGAATAAAGTGATCTACGTGTAGTTTATTGTATGTACCCTATGAATAAGGACCGGCTAATTC
>GV2UCFN02FQ7PC
GGTGAGTAACGCGTATCCAACCTGCCCATTACAGGGGAATAACCTTGCGAAAGTAAGACTAATGCCCCATGGTATTCTCAGCAGACATCTAATGAGGATTAAAGATTTATCGGTAATGGATGGGGATGCGTCTGATTAGCTTGTTGGCGGGGTAACGGCCCACCAAGGCAACGATCAGTAGGGGTTCTGAGAGGAAGGTCCCCCACATTGGAACTGAGACACGGTCCAAACTCCTACGGGAGGCAGCAGTGAGGAATATTGGTCAATGGACGAGAGTCTGAACCAGCCAAGTAGCGTGCAGGATGACGGCCCTATGGGTTGTAAACTGCTTTTATAGGGGAATAAAGTGATCTACGTGTAGTTTATTGTATGTACCCTATGAATAAGGACCGGCTAATTC
>GV2UCFN02I6XPO
GGTGAGTAACGCGTATCCAACCTGCCCATTACAGGGGAATAACCTTGCGAAAGTAAGACTAATGCCCCATGGTATTCTCAGCAGACATCTAATGAGGATTAAAGATTTATCGGTAATGGATGGGGATGCGTCTGATTAGCTTGTTGGCGGGGTAACGGCCCACCAAGGCAACGATCAGTAGGGGTTCTGAGAGGAAGGTCCCCCACATTGGAACTGAGACACGGTCCAAACTCCTACGGGAGGCAGCAGTGAGGAATATTGGTCAATGGACGAGAGTCTGAACCAGCCAAGTAGCGTGCAGGACGACGGCCCTATGGGTTGTAAACTGCTTTTATAGGGGAATAAAGTGAGCTACATGTAGTTTATTGTATGTACCCTATGAATAAGGACCGGCTAATTC
>GV2UCFN02G7D9R
GGTGAGTAACGCGTATCCAACCTGCCCATTACAGGGGAATAACCTTGCGAAAGTAAGACTAATGCCCCATGGTATTCTCAGCAGACATCTAATGAGGATTAAAGATTTATCGGTAATGGATGGGGATGCGTCTGATTAGCTTGTTGGCGGGGTAATGGCCCACCAAGGCGACGATCAGTAGGGGTTCTGAGAGGAAGGTCCCCCACATTGGAACTGAGACACGGTCCAAACTCCTACGGGAGGCAGCAGTGAGGAATATTGGTCAATGGGCGAGAGCCTGAACCAGCCAAGTAGCGTGCAGGACGACGGCCCTATGGGTTGTAAACTGCTTTTATAGGGGAATAAAGTGATCTACGTGTAGTTTATTGTATGTACCCTATGAATAAGGACCGGCTAATTC
>GV2UCFN02GCPZ3
GGTGAGTAACGCGTATCCAACCTGCCCATTACAGGGGAATAACCTTGCGAAAGTAAGACTAATGCCCCATGGTATTCTCAGCAGACATCTAATGAGGATTAAAGATTTATCGGTAATGGATGGGGATGCGTCTGATTAGCTTGTTGGCGGGGTAATGGCCCACCAAGGCGACGATCAGTAGGGGTTCTGAGAGGAAGGTCCCCCACATTGGAACTGAGACACGGTCCAAACTCCTACGGGAGGCAGCAGTGAGGAATATTGGTCAATGGGCGAGAGCCTGAACCAGCCAAGTAGCGTGCAGGACGACGGCCCTATGGGTTGTAAACTGCTTTTATAGGGGAATAAAGTGATCTACGTGTAGTTTATTGTATGTACCCTATGAATAAGGACCGGCTAATTC
>GV2UCFN02FH1SF
GGTGAGTAACGCGTATCCAACCTGCCCATTACAGGGGAATAACCTTGCGAAAGTAAGACTAATGCCCCATGGTATTCTCAGCAGACATCTAATGAGGATTAAAGATTTATCGGTAATGGATGGGGATGCGTCTGATTAGCTTGTTGGCGGGGTAATGGCCCACCAAGGCGACGATCAGTAGGGGTTCTGAGAGGAAGGTCCCCCACATTGGAACTGAGACACGGTCCAAACTCCTACGGGAGGCAGCAGTGAGGAATATTGGTCAATGGGCGAGAGCCTGAACCAGCCAAGTAGCGTGCAGGACGACGGCCCTATGGGTTGTAAACTGCTTTTATAGGGGAATAAAGTGATCTACGTGTAGTTTATTGTATGTACCCTATGAATAAGGACCGGCTAATTC
>GV2UCFN02F2GRM
GGTGAGTAACGCGTATCCAACCTGCCCATTACAGGGGAATAACCTTGCGAAAGTAAGACTAATGCCCCATGGTATTCTCAGCAGACATCTAATGAGGATTAAAGATTTATCGGTAATGGATGGGGATGCGTCTGATTAGCTTGTTGGCGGGGTAATGGCCCACCAAGGCGACGATCAGTAGGGGTTCTGAGAGGAAGGTCCCCCACATTGGAACTGAGACACGGTCCAAACTCCTACGGGAGGCAGCAGTGAGGAATATTGGTCAATGGGCGAGAGCCTGAACCAGCCAAGTAGCGTGCAGGACGACGGCCCTATGGGTTGTAAACTGCTTTTATAGGGGAATAAAGTGATCTACGTGTAGTTTATTGTATGTACCCTATGAATAAGGACCGGCTAATTC
>GV2UCFN02HUW5R
GGTGAGTAACGCGTATCCAACCTGCCCATTACAGGGGAATAACCTTGCGAAAGTAAGACTAATGCCCCATGGTATTCTCAGCAGACATCTAATGAGGATTAAAGATTTATCGGTAATGGATGGGGATGCGTCTGATTAGCTTGTTGGCGGGGTAATGGCCCACCAAGGCGACGATCAGTAGGGGTTCTGAGAGGAAGGTCCCCCACATTGGAACTGAGACACGGTCCAAACTCCTACGGGAGGCAGCAGTGAGGAATATTGGTCAATGGGCGAGAGCCTGAACCAGCCAAGTAGCGTGCAGGACGACGGCCCTATGGGTTGTAAACTGCTTTTATAGGGGAATAAAGTGATCTACGTGTAGTTTATTGTATGTACCCTATGAATAAGGACCGGCTAATTC
>GV2UCFN02GFPPB
GGTGAGTAACGCGTATCCAACCTGCCCATTACAGGGGAATAACCTTGCGAAAGTAAGACTAATGCCCCATGGTATTCTCAGCAGACATCTAATGAGGATTAAAGATTTATCGGTAATGGATGGGGATGCGTCTGATTAGCTTGTTGGCGGGGTAATGGCCCACCAAGGCGACGATCAGTAGGGGTTCTGAGAGGAAGGTCCCCCACATTGGAACTGAGACACGGTCCAAACTCCTACGGGAGGCAGCAGTGAGGAATATTGGTCAATGGGCGAGAGCCTGAACCAGCCAAGTAGCGTGCAGGACGACGGCCCTATGGGTTGTAAACTGCTTTTATAGGGGAATAAAGTGATCTACGTGTAGTTTATTGTATGTACCCTATGAATAAGGACCGGCTAATTC
>GV2UCFN02I7G4W
GGTGAGTAACGCGTATCCAACCTGCCCATTACAGGGGAATAACCTTGCGAAAGTAAGACTAATGCCCCATGGTATTCTCAGCAGACATCTAATGAGGATTAAAGATTTATCGGTAATGGATGGGGATGCGTCTGATTAGCTTGTTGGCGGGGTAATGGCCCACCAAGGCGACGATCAGTAGGGGTTCTGAGAGGAAGGTCCCCCACATTGGAACTGAGACACGGTCCAAACTCCTACGGGAGGCAGCAGTGAGGAATATTGGTCAATGGGCGAGAGCCTGAACCAGCCAAGTAGCGTGCAGGACGACGGCCCTATGGGTTGTAAACTGCTTTTATAGGGGAATAAAGTGATCTACGTGTAGTTTATTGTATGTACCCTATGAATAAGGACCGGCTAATTC
>GV2UCFN02IYVE5
GGTGAGTAACGCGTATCCAACCTGCCCATTACAGGGGAATAACCTTGCGAAAGTAAGACTAATGCCCCATGGTATTCTCAGCAGACATCTAATGAGGATTAAAGATTTATCGGTAATGGATGGGGATGCGTCTGATTAGCTTGTTGGCGGGGTAATGGCCCACCAAGGCGACGATCAGTAGGGGTTCTGAGAGGAAGGTCCCCCACATTGGAACTGAGACACGGTCCAAACTCCTACGGGAGGCAGCAGTGAGGAATATTGGTCAATGGGCGAGAGCCTGAACCAGCCAAGTAGCGTGCAGGACGACGGCCCTATGGGTTGTAAACTGCTTTTATAGGGGAATAAAGTGATCTACGTGTAGTTTATTGTATGTACCCTATGAATAAGGACCGGCTAATTC
>GV2UCFN02HB7BZ
GGTGAGTAACGCGTATCCAACCTGCCCATTACAGGGGAATAACCTTGCGAAAGTAAGACTAATGCCCCATGGTATTCTCAGCAGACATCTAATGAGGATTAAAGATTTATCGGTAATGGATGGGGATGCGTCTGATTAGCTTGTTGGCGGGGTAATGGCCCACCAAGGCGACGATCAGTAGGGGTTCTGAGAGGAAGGTCCCCCACATTGGAACTGAGACACGGTCCAAACTCCTACGGGAGGCAGCAGTGAGGAATATTGGTCAATGGGCGAGAGCCTGAACCAGCCAAGTAGCGTGCAGGACGACGGCCCTATGGGTTGTAAACTGCTTTTATAGGGGAATAAAGTGATCTACGTGTAGTTTATTGTATGTACCCTATGAATAAGGACCGGCTAATTC
>GV2UCFN02F3E6Y
GGTGAGTAACGCGTATCCAACCTGCCCATTACAGGGGAATAACCTTGCGAAAGTAAGACTAATGCCCCATGGTATTCTCAGCAGACATCTAATGAGGATTAAAGATTTATCGGTAATGGATGGGGATGCGTCTGATTAGCTTGTTGGCGGGGTAATGGCCCACCAAGGCGACGATCAGTAGGGGTTCTGAGAGGAAGGTCCCCCACATTGGAACTGAGACACGGTCCAAACTCCTACGGGAGGCAGCAGTGAGGAATATTGGTCAATGGGCGAGAGCCTGAACCAGCCAAGTAGCGTGCAGGACGACGGCCCTATGGGTTGTAAACTGCTTTTATAGGGGAATAAAGTGATCTACGTGTAGTTTATTGTATGTACCCTATGAATAAGGACCGGCTAATTC
>GV2UCFN02JNLEH
GGTGAGTAACGCGTATCCAACCTGCCCATTACAGGGGAATAACCTTGCGAAAGTAAGACTAATGCCCCATGGTATTCTCAGCAGACATCTAATGAGGATTAAAGATTTATCGGTAATGGATGGGGATGCGTCTGATTAGCTTGTTGGCGGGGTAATGGCCCACCAAGGCGACGATCAGTAGGGGTTCTGAGAGGAAGGTCCCCCACATTGGAACTGAGACACGGTCCAAACTCCTACGGGAGGCAGCAGTGAGGAATATTGGTCAATGGGCGAGAGCCTGAACCAGCCAAGTAGCGTGCAGGACGACGGCCCTATGGGTTGTAAACTGCTTTTATAGGGGAATAAAGTGATCTACGTGTAGTTTATTGTATGTACCCTATGAATAAGGACCGGCTAATTC
>GV2UCFN02H5HUI
GGTGAGTAACGCGTATCCAACCTGCCCATTACAGGGGAATAACCTTGCGAAAGTAAGACTAATGCCCCATGGTATTCTCAGCAGACATCTAATGAGGATTAAAGATTTATCGGTAATGGATGGGGATGCGTCTGATTAGCTTGTTGGCGGGGTAATGGCCCACCAAGGCGACGATCAGTAGGGGTTCTGAGAGGAAGGTCCCCCACATTGGAACTGAGACACGGTCCAAACTCCTACGGGAGGCAGCAGTGAGGAATATTGGTCAATGGGCGAGAGCCTGAACCAGCCAAGTAGCGTGCAGGACGACGGCCCTATGGGTTGTAAACTGCTTTTATAGGGGAATAAAGTGATCTACGTGTAGTTTATTGTATGTACCCTATGAATAAGGACCGGCTAATTC
>GV2UCFN02HRGBT
GGTGAGTAACGCGTATCCAACCTGCCCATTACAGGGGAATAACCTTGCGAAAGTAAGACTAATGCCCCATGGTATTCTCAGCAGACATCTAATGAGGATTAAAGATTTATCGGTAATGGATGGGGATGCGTCTGATTAGCTTGTTGGCGGGGTAATGGCCCACCAAGGCGACGATCAGTAGGGGTTCTGAGAGGAAGGTCCCCCACATTGGAACTGAGACACGGTCCAAACTCCTACGGGAGGCAGCAGTGAGGAATATTGGTCAATGGGCGAGAGCCTGAACCAGCCAAGTAGCGTGCAGGACGACGGCCCTATGGGTTGTAAACTGCTTTTATAGGGGAATAAAGTGATCTACGTGTAGTTTATTGTATGTACCCTATGAATAAGGACCGGCTAATTC
>GV2UCFN02GT7FL
GGTGAGTAACGCGTATCCAACCTGCCCATTACAGGGGAATAACCTTGCGAAAGTAAGACTAATGCCCCATGGTATTCTCAGCAGACATCTAATGAGGATTAAAGATTTATCGGTAATGGATGGGGATGCGTCTGATTAGCTTGTTGGCGGGGTAATGGCCCACCAAGGCGACGATCAGTAGGGGTTCTGAGAGGAAGGTCCCCCACATTGGAACTGAGACACGGTCCAAACTCCTACGGGAGGCAGCAGTGAGGAATATTGGTCAATGGGCGAGAGCCTGAACCAGCCAAGTAGCGTGCAGGACGACGGCCCTATGGGTTGTAAACTGCTTTTATAGGGGAATAAAGTGATCTACGTGTAGTTTATTGTATGTACCCTATGAATAAGGACCGGCTAATTC
>GV2UCFN02HPXC4
GGTGAGTAACGCGTATCCAACCTGCCCATTACAGGGGAATAACCTTGCGAAAGTAAGACTAATGCCCCATGGTATTCTCAGCAGACATCTAATGAGGATTAAAGATTTATCGGTAATGGATGGGGATGCGTCTGATTAGCTTGTTGGCGGGGTAATGGCCCACCAAGGCGACGATCAGTAGGGGTTCTGAGAGGAAGGTCCCCCACATTGGAACTGAGACACGGTCCAAACTCCTACGGGAGGCAGCAGTGAGGAATATTGGTCAATGGGCGAGAGCCTGAACCAGCCAAGTAGCGTGCAGGACGACGGCCCTATGGGTTGTAAACTGCTTTTATAGGGGAATAAAGTGATCTACGTGTAGTTTATTGTATGTACCCTATGAATAAGGACCGGCTAATTC
>GV2UCFN02I28RL
GGTGAGTAACGCGTATCCAACCTGCCCATTACAGGGGAATAACCTTGCGAAAGTAAGACTAATGCCCCATGGTATTCTCAGCAGACATCTAATGAGGATTAAAGATTTATCGGTAATGGATGGGGATGCGTCTGATTAGCTTGTTGGCGGGGTAATGGCCCACCAAGGCGACGATCAGTAGGGGTTCTGAGAGGAAGGTCCCCCACATTGGAACTGAGACACGGTCCAAACTCCTACGGGAGGCAGCAGTGAGGAATATTGGTCAATGGGCGAGAGCCTGAACCAGCCAAGTAGCGTGCAGGACGACGGCCCTATGGGTTGTAAACTGCTTTTATAGGGGAATAAAGTGATCTACGTGTAGTTTATTGTATGTACCCTATGAATAAGGACCGGCTAATTC
>GV2UCFN02I73J9
GGTGAGTAACGCGTATCCAACCTGCCCATTACAGGGGAATAACCTTGCGAAAGTAAGACTAATGCCCCATGGTATTCTCAGCAGACATCTAATGAGGATTAAAGATTTATCGGTAATGGATGGGGATGCGTCTGATTAGCTTGTTGGCGGGGTAATGGCCCACCAAGGCGACGATCAGTAGGGGTTCTGAGAGGAAGGTCCCCCACATTGGAACTGAGACACGGTCCAAACTCCTACGGGAGGCAGCAGTGAGGAATATTGGTCAATGGGCGAGAGCCTGAACCAGCCAAGTAGCGTGCAGGACGACGGCCCTATGGGTTGTAAACTGCTTTTATAGGGGAATAAAGTGATCTACGTGTAGTTTATTGTATGTACCCTATGAATAAGGACCGGCTAATTC
>GV2UCFN02HVUBO
GGTGAGTAACGCGTATCCAACCTGCCCATTACAGGGGAATAACCTTGCGAAAGTAAGACTAATGCCCCATGGTATTCTCAGCAGACATCTAATGAGGATTAAAGATTTATCGGTAATGGATGGGGATGCGTCTGATTAGCTTGTTGGCGGGGTAATGGCCCACCAAGGCGACGATCAGTAGGGGTTCTGAGAGGAAGGTCCCCCACATTGGAACTGAGACACGGTCCAAACTCCTACGGGAGGCAGCAGTGAGGAATATTGGTCAATGGGCGAGAGCCTGAACCAGCCAAGTAGCGTGCAGGACGACGGCCCTATGGGTTGTAAACTGCTTTTATAGGGGAATAAAGTGATCTACGTGTAGTTTATTGTATGTACCCTATGAATAAGGACCGGCTAATTC
>GV2UCFN02IMPS0
GGTGAGTAACGCGTATCCAACCTGCCCATTACAGGGGAATAACCTTGCGAAAGTAAGACTAATGCCCCATGGTATTCTCAGCAGACATCTAATGAGGATTAAAGATTTATCGGTAATGGATGGGGATGCGTCTGATTAGCTTGTTGGCGGGGTAATGGCCCACCAAGGCGACGATCAGTAGGGGTTCTGAGAGGAAGGTCCCCCACATTGGAACTGAGACACGGTCCAAACTCCTACGGGAGGCAGCAGTGAGGAATATTGGTCAATGGGCGAGAGCCTGAACCAGCCAAGTAGCGTGCAGGACGACGGCCCTATGGGTTGTAAACTGCTTTTATAGGGGAATAAAGTGATCTACGTGTAGTTTATTGTATGTACCCTATGAATAAGGACCGGCTAATTC
>GV2UCFN02IPPQ5
GGTGAGTAACGCGTATCCAACCTGCCCATTACAGGGGAATAACCTTGCGAAAGTAAGACTAATGCCCCATGGTATTCTCAGCAGACATCTAATGAGGATTAAAGATTTATCGGTAATGGATGGGGATGCGTCTGATTAGCTTGTTGGCGGGGTAATGGCCCACCAAGGCGACGATCAGTAGGGGTTCTGAGAGGAAGGTCCCCCACATTGGAACTGAGACACGGTCCAAACTCCTACGGGAGGCAGCAGTGAGGAATATTGGTCAATGGGCGAGAGCCTGAACCAGCCAAGTAGCGTGCAGGACGACGGCCCTATGGGTTGTAAACTGCTTTTATAGGGGAATAAAGTGATCTACGTGTAGTTTATTGTATGTACCCTATGAATAAGGACCGGCTAATTC
>GV2UCFN02FJDFT
GGTGAGTAACGCGTATCCAACCTGCCCATTACAGGGGAATAACCTTGCGAAAGTAAGACTAATGCCCCATGGTATTCTCAGCAGACATCTAATGAGGATTAAAGATTTATCGGTAATGGATGGGGATGCGTCTGATTAGCTTGTTGGCGGGGTAATGGCCCACCAAGGCGACGATCAGTAGGGGTTCTGAGAGGAAGGTCCCCCACATTGGAACTGAGACACGGTCCAAACTCCTACGGGAGGCAGCAGTGAGGAATATTGGTCAATGGGCGAGAGCCTGAACCAGCCAAGTAGCGTGCAGGACGACGGCCCTATGGGTTGTAAACTGCTTTTATAGGGGAATAAAGTGATCTACGTGTAGTTTATTGTATGTACCCTATGAATAAGGACCGGCTAATTC
>GV2UCFN02FS4X6
GGTGAGTAACGCGTATCCAACCTGCCCATTACAGGGGAATAACCTTGCGAAAGTAAGACTAATGCCCCATGGTATTCTCAGCAGACATCTAATGAGGATTAAAGATTTATCGGTAATGGATGGGGATGCGTCTGATTAGCTTGTTGGCGGGGTAATGGCCCACCAAGGCGACGATCAGTAGGGGTTCTGAGAGGAAGGTCCCCCACATTGGAACTGAGACACGGTCCAAACTCCTACGGGAGGCAGCAGTGAGGAATATTGGTCAATGGGCGAGAGCCTGAACCAGCCAAGTAGCGTGCAGGACGACGGCCCTATGGGTTGTAAACTGCTTTTATAGGGGAATAAAGTGATCTACGTGTAGTTTATTGTATGTACCCTATGAATAAGGACCGGCTAATTC
>GV2UCFN02JP9XI
GGTGAGTAACGCGTATCCAACCTGCCCATTACAGGGGAATAACCTTGCGAAAGTAAGACTAATGCCCCATGGTATTCTCAGCAGACATCTAATGAGGATTAAAGATTTATCGGTAATGGATGGGGATGCGTCTGATTAGCTTGTTGGCGGGGTAATGGCCCACCAAGGCGACGATCAGTAGGGGTTCTGAGAGGAAGGTCCCCCACATTGGAACTGAGACACGGTCCAAACTCCTACGGGAGGCAGCAGTGAGGAATATTGGTCAATGGGCGAGAGCCTGAACCAGCCAAGTAGCGTGCAGGACGACGGCCCTATGGGTTGTAAACTGCTTTTATAGGGGAATAAAGTGATCTACGTGTAGTTTATTGTATGTACCCTATGAATAAGGACCGGCTAATTC
>GV2UCFN02JQE0V
GGTGAGTAACGCGTATCCAACCTGCCCATTACAGGGGAATAACCTTGCGAAAGTAAGACTAATGCCCCATGGTATTCTCAGCAGACATCTAATGAGGATTAAAGATTTATCGGTAATGGATGGGGATGCGTCTGATTAGCTTGTTGGCGGGGTAATGGCCCACCAAGGCGACGATCAGTAGGGGTTCTGAGAGGAAGGTCCCCCACATTGGAACTGAGACACGGTCCAAACTCCTACGGGAGGCAGCAGTGAGGAATATTGGTCAATGGGCGAGAGCCTGAACCAGCCAAGTAGCGTGCAGGACGACGGCCCTATGGGTTGTAAACTGCTTTTATAGGGGAATAAAGTGATCTACGTGTAGTTTATTGTATGTACCCTATGAATAAGGACCGGCTAATTC
>GV2UCFN02I82Q8
GGTGAGTAACGCGTATCCAACCTGCCCATTACAGGGGAATAACCTTGCGAAAGTAAGACTAATGCCCCATGGTATTCTCAGCAGACATCTAATGAGGATTAAAGATTTATCGGTAATGGATGGGGATGCGTCTGATTAGCTTGTTGGCGGGGTAATGGCCCACCAAGGCGACGATCAGTAGGGGTTCTGAGAGGAAGGTCCCCCACATTGGAACTGAGACACGGTCCAAACTCCTACGGGAGGCAGCAGTGAGGAATATTGGTCAATGGGCGAGAGCCTGAACCAGCCAAGTAGCGTGCAGGACGACGGCCCTATGGGTTGTAAACTGCTTTTATAGGGGAATAAAGTGATCTACGTGTAGTTTATTGTATGTACCCTATGAATAAGGACCGGCTAATTC
>GV2UCFN02JNCTS
GGTGAGTAACGCGTATCCAACCTGCCCATTACAGGGGAATAACCTTGCGAAAGTAAGACTAATGCCCCATGGTATTCTCAGCAGACATCTAATGAGGATTAAAGATTTATCGGTAATGGATGGGGATGCGTCTGATTAGCTTGTTGGCGGGGTAATGGCCCACCAAGGCGACGATCAGTAGGGGTTCTGAGAGGAAGGTCCCCCACATTGGAACTGAGACACGGTCCAAACTCCTACGGGAGGCAGCAGTGAGGAATATTGGTCAATGGGCGAGAGCCTGAACCAGCCAAGTAGCGTGCAGGACGACGGCCCTATGGGTTGTAAACTGCTTTTATAGGGGAATAAAGTGATCTACGTGTAGTTTATTGTATGTACCCTATGAATAAGGACCGGCTAATTC
>GV2UCFN02FPJHT
GGTGAGTAACGCGTATCCAACCTGCCCATTACAGGGGAATAACCTTGCGAAAGTAAGACTAATGCCCCATGGTATTCTCAGCAGACATCTAATGAGGATTAAAGATTTATCGGTAATGGATGGGGATGCGTCTGATTAGCTTGTTGGCGGGGTAATGGCCCACCAAGGCGACGATCAGTAGGGGTTCTGAGAGGAAGGTCCCCCACATTGGAACTGAGACACGGTCCAAACTCCTACGGGAGGCAGCAGTGAGGAATATTGGTCAATGGGCGAGAGCCTGAACCAGCCAAGTAGCGTGCAGGACGACGGCCCTATGGGTTGTAAACTGCTTTTATAGGGGAATAAAGTGATCTACGTGTAGTTTATTGTATGTACCCTATGAATAAGGACCGGCTAATTC
>GV2UCFN02IZVUY
GGTGAGTAACGCGTATCCAACCTGCCCATTACAGGGGAATAACCTTGCGAAAGTAAGACTAATGCCCCATGGTATTCTCAGCAGACATCTAATGAGGATTAAAGATTTATCGGTAATGGATGGGGATGCGTCTGATTAGCTTGTTGGCGGGGTAATGGCCCACCAAGGCGACGATCAGTAGGGGTTCTGAGAGGAAGGTCCCCCACATTGGAACTGAGACACGGTCCAAACTCCTACGGGAGGCAGCAGTGAGGAATATTGGTCAATGGGCGAGAGCCTGAACCAGCCAAGTAGCGTGCAGGACGACGGCCCTATGGGTTGTAAACTGCTTTTATAGGGGAATAAAGTGATCTACGTGTAGTTTATTGTATGTACCCTATGAATAAGGACCGGCTAATTC
>GV2UCFN02GQ6OB
GGTGAGTAACGCGTATCCAACCTGCCCATTACAGGGGAATAACCTTGCGAAAGTAAGACTAATGCCCCATGGTATTCTCAGCAGACATCTAATGAGGATTAAAGATTTATCGGTAATGGATGGGGATGCGTCTGATTAGCTTGTTGGCGGGGTAATGGCCCACCAAGGCGACGATCAGTAGGGGTTCTGAGAGGAAGGTCCCCCACATTGGAACTGAGACACGGTCCAAACTCCTACGGGAGGCAGCAGTGAGGAATATTGGTCAATGGGCGAGAGCCTGAACCAGCCAAGTAGCGTGCAGGACGACGGCCCTATGGGTTGTAAACTGCTTTTATAGGGGAATAAAGTGATCTACGTGTAGTTTATTGTATGTACCCTATGAATAAGGACCGGCTAATTC
>GV2UCFN02GPPKH
GGTGAGTAACGCGTATCCAACCTGCCCATTACAGGGGAATAACCTTGCGAAAGTAAGACTAATGCCCCATGGTATTCTCAGCAGACATCTAATGAGGATTAAAGATTTATCGGTAATGGATGGGGATGCGTCTGATTAGCTTGTTGGCGGGGTAATGGCCCACCAAGGCGACGATCAGTAGGGGTTCTGAGAGGAAGGTCCCCCACATTGGAACTGAGACACGGTCCAAACTCCTACGGGAGGCAGCAGTGAGGAATATTGGTCAATGGGCGAGAGCCTGAACCAGCCAAGTAGCGTGCAGGACGACGGCCCTATGGGTTGTAAACTGCTTTTATAGGGGAATAAAGTGATCTACGTGTAGTTTATTGTATGTACCCTATGAATAAGGACCGGCTAATTC
>GV2UCFN02I0OAU
GGTGAGTAACGCGTATCCAACCTGCCCATTACAGGGGAATAACCTTGCGAAAGTAAGACTAATGCCCCATGGTATTCTCAGCAGACATCTAATGAGGATTAAAGATTTATCGGTAATGGATGGGGATGCGTCTGATTAGCTTGTTGGCGGGGTAATGGCCCACCAAGGCGACGATCAGTAGGGGTTCTGAGAGGAAGGTCCCCCACATTGGAACTGAGACACGGTCCAAACTCCTACGGGAGGCAGCAGTGAGGAATATTGGTCAATGGGCGAGAGCCTGAACCAGCCAAGTAGCGTGCAGGACGACGGCCCTATGGGTTGTAAACTGCTTTTATAGGGGAATAAAGTGATCTACGTGTAGTTTATTGTATGTACCCTATGAATAAGGACCGGCTAATTC
>GV2UCFN02I33LM
GGTGAGTAACGCGTATCCAACCTGCCCATTACAGGGGAATAACCTTGCGAAAGTAAGACTAATGCCCCATGGTATTCTCAGCAGACATCTAATGAGGATTAAAGATTTATCGGTAATGGATGGGGATGCGTCTGATTAGCTTGTTGGCGGGGTAATGGCCCACCAAGGCGACGATCAGTAGGGGTTCTGAGAGGAAGGTCCCCCACATTGGAACTGAGACACGGTCCAAACTCCTACGGGAGGCAGCAGTGAGGAATATTGGTCAATGGGCGAGAGCCTGAACCAGCCAAGTAGCGTGCAGGACGACGGCCCTATGGGTTGTAAACTGCTTTTATAGGGGAATAAAGTGATCTACGTGTAGTTTATTGTATGTACCCTATGAATAAGGACCGGCTAATTC
>GV2UCFN02I7ATF
GGTGAGTAACGCGTATCCAACCTGCCCATTACAGGGGAATAACCTTGCGAAAGTAAGACTAATGCCCCATGGTATTCTCAGCAGACATCTAATGAGGATTAAAGATTTATCGGTAATGGATGGGGATGCGTCTGATTAGCTTGTTGGCGGGGTAATGGCCCACCAAGGCGACGATCAGTAGGGGTTCTGAGAGGAAGGTCCCCCACATTGGAACTGAGACACGGTCCAAACTCCTACGGGAGGCAGCAGTGAGGAATATTGGTCAATGGGCGAGAGCCTGAACCAGCCAAGTAGCGTGCAGGACGACGGCCCTATGGGTTGTAAACTGCTTTTATAGGGGAATAAAGTGATCTACGTGTAGTTTATTGTATGTACCCTATGAATAAGGACCGGCTAATTC
>GV2UCFN02H1JNE
GGTGAGTAACGCGTATCCAACCTGCCCATTACAGGGGAATAACCTTGCGAAAGTAAGACTAATGCCCCATGGTATTCTCAGCAGACATCTAATGAGGATTAAAGATTTATCGGTAATGGATGGGGATGCGTCTGATTAGCTTGTTGGCGGGGTAATGGCCCACCAAGGCGACGATCAGTAGGGGTTCTGAGAGGAAGGTCCCCCACATTGGAACTGAGACACGGTCCAAACTCCTACGGGAGGCAGCAGTGAGGAATATTGGTCAATGGGCGAGAGCCTGAACCAGCCAAGTAGCGTGCAGGACGACGGCCCTATGGGTTGTAAACTGCTTTTATAGGGGAATAAAGTGATCTACGTGTAGTTTATTGTATGTACCCTATGAATAAGGACCGGCTAATTC
>GV2UCFN02G6N7F
GGTGAGTAACGCGTATCCAACCTGCCCATTACAGGGGAATAACCTTGCGAAAGTAAGACTAATGCCCCATGGTATTCTCAGCAGACATCTAATGAGGATTAAAGATTTATCGGTAATGGATGGGGATGCGTCTGATTAGCTTGTTGGCGGGGTAATGGCCCACCAAGGCGACGATCAGTAGGGGTTCTGAGAGGAAGGTCCCCCACATTGGAACTGAGACACGGTCCAAACTCCTACGGGAGGCAGCAGTGAGGAATATTGGTCAATGGGCGAGAGCCTGAACCAGCCAAGTAGCGTGCAGGACGACGGCCCTATGGGTTGTAAACTGCTTTTATAGGGGAATAAAGTGATCTACGTGTAGTTTATTGTATGTACCCTATGAATAAGGACCGGCTAATTC
>GV2UCFN02GDA1F
GGTGAGTAACGCGTATCCAACCTGCCCATTACAGGGGAATAACCTTGCGAAAGTAAGACTAATGCCCCATGGTATTCTCAGCAGACATCTAATGAGGATTAAAGATTTATCGGTAATGGATGGGGATGCGTCTGATTAGCTTGTTGGCGGGGTAATGGCCCACCAAGGCGACGATCAGTAGGGGTTCTGAGAGGAAGGTCCCCCACATTGGAACTGAGACACGGTCCAAACTCCTACGGGAGGCAGCAGTGAGGAATATTGGTCAATGGGCGAGAGCCTGAACCAGCCAAGTAGCGTGCAGGACGACGGCCCTATGGGTTGTAAACTGCTTTTATAGGGGAATAAAGTGATCTACGTGTAGTTTATTGTATGTACCCTATGAATAAGGACCGGCTAATTC
>GV2UCFN02H987R
GGTGAGTAACGCGTATCCAACCTGCCCATTACAGGGGAATAACCTTGCGAAAGTAAGACTAATGCCCCATGGTATTCTCAGCAGACATCTAATGAGGATTAAAGATTTATCGGTAATGGATGGGGATGCGTCTGATTAGCTTGTTGGCGGGGTAATGGCCCACCAAGGCGACGATCAGTAGGGGTTCTGAGAGGAAGGTCCCCCACATTGGAACTGAGACACGGTCCAAACTCCTACGGGAGGCAGCAGTGAGGAATATTGGTCAATGGGCGAGAGCCTGAACCAGCCAAGTAGCGTGCAGGACGACGGCCCTATGGGTTGTAAACTGCTTTTATAGGGGAATAAAGTGATCTACGTGTAGTTTATTGTATGTACCCTATGAATAAGGACCGGCTAATTC
>GV2UCFN02GUQSW
GGTGAGTAACGCGTATCCAACCTGCCCATTACAGGGGAATAACCTTGCGAAAGTAAGACTAATGCCCCATGGTATTCTCAGCAGACATCTAATGAGGATTAAAGATTTATCGGTAATGGATGGGGATGCGTCTGATTAGCTTGTTGGCGGGGTAATGGCCCACCAAGGCGACGATCAGTAGGGGTTCTGAGAGGAAGGTCCCCCACATTGGAACTGAGACACGGTCCAAACTCCTACGGGAGGCAGCAGTGAGGAATATTGGTCAATGGGCGAGAGCCTGAACCAGCCAAGTAGCGTGCAGGACGACGGCCCTATGGGTTGTAAACTGCTTTTATAGGGGAATAAAGTGATCTACGTGTAGTTTATTGTATGTACCCTATGAATAAGGACCGGCTAATTC
>GV2UCFN02HYRJ2
GGTGAGTAACGCGTATCCAACCTGCCCATTACAGGGGAATAACCTTGCGAAAGTAAGACTAATGCCCCATGGTATTCTCAGCAGACATCTAATGAGGATTAAAGATTTATCGGTAATGGATGGGGATGCGTCTGATTAGCTTGTTGGCGGGGTAATGGCCCACCAAGGCGACGATCAGTAGGGGTTCTGAGAGGAAGGTCCCCCACATTGGAACTGAGACACGGTCCAAACTCCTACGGGAGGCAGCAGTGAGGAATATTGGTCAATGGGCGAGAGCCTGAACCAGCCAAGTAGCGTGCAGGACGACGGCCCTATGGGTTGTAAACTGCTTTTATAGGGGAATAAAGTGATCTACGTGTAGTTTATTGTATGTACCCTATGAATAAGGACCGGCTAATTC
>GV2UCFN02I2B0A
GGTGAGTAACGCGTATCCAACCTGCCCATTACAGGGGAATAACCTTGCGAAAGTAAGACTAATGCCCCATGGTATTCTCAGCAGACATCTAATGAGGATTAAAGATTTATCGGTAATGGATGGGGATGCGTCTGATTAGCTTGTTGGCGGGGTAATGGCCCACCAAGGCGACGATCAGTAGGGGTTCTGAGAGGAAGGTCCCCCACATTGGAACTGAGACACGGTCCAAACTCCTACGGGAGGCAGCAGTGAGGAATATTGGTCAATGGGCGAGAGCCTGAACCAGCCAAGTAGCGTGCAGGACGACGGCCCTATGGGTTGTAAACTGCTTTTATAGGGGAATAAAGTGATCTACGTGTAGTTTATTGTATGTACCCTATGAATAAGGACCGGCTAATTC
>GV2UCFN02JL3HV
GGTGAGTAACGCGTATCCAACCTGCCCATTACAGGGGAATAACCTTGCGAAAGTAAGACTAATGCCCCATGGTATTCTCAGCAGACATCTAATGAGGATTAAAGATTTATCGGTAATGGATGGGGATGCGTCTGATTAGCTTGTTGGCGGGGTAATGGCCCACCAAGGCGACGATCAGTAGGGGTTCTGAGAGGAAGGTCCCCCACATTGGAACTGAGACACGGTCCAAACTCCTACGGGAGGCAGCAGTGAGGAATATTGGTCAATGGGCGAGAGCCTGAACCAGCCAAGTAGCGTGCAGGACGACGGCCCTATGGGTTGTAAACTGCTTTTATAGGGGAATAAAGTGATCTACGTGTAGTTTATTGTATGTACCCTATGAATAAGGACCGGCTAATTC
>GV2UCFN02JFBR5
GGTGAGTAACGCGTATCCAACCTGCCCATTACAGGGGAATAACCTTGCGAAAGTAAGACTAATGCCCCATGGTATTCTCAGCAGACATCTAATGAGGATTAAAGATTTATCGGTAATGGATGGGGATGCGTCTGATTAGCTTGTTGGCGGGGTAATGGCCCACCAAGGCGACGATCAGTAGGGGTTCTGAGAGGAAGGTCCCCCACATTGGAACTGAGACACGGTCCAAACTCCTACGGGAGGCAGCAGTGAGGAATATTGGTCAATGGGCGAGAGCCTGAACCAGCCAAGTAGCGTGCAGGACGACGGCCCTATGGGTTGTAAACTGCTTTTATAGGGGAATAAAGTGATCTACGTGTAGTTTATTGTATGTACCCTATGAATAAGGACCGGCTAATTC
>GV2UCFN02IXN7M
GGTGAGTAACGCGTATCCAACCTGCCCATTACAGGGGAATAACCTTGCGAAAGTAAGACTAATGCCCCATGGTATTCTCAGCAGACATCTAATGAGGATTAAAGATTTATCGGTAATGGATGGGGATGCGTCTGATTAGCTTGTTGGCGGGGTAATGGCCCACCAAGGCGACGATCAGTAGGGGTTCTGAGAGGAAGGTCCCCCACATTGGAACTGAGACACGGTCCAAACTCCTACGGGAGGCAGCAGTGAGGAATATTGGTCAATGGGCGAGAGCCTGAACCAGCCAAGTAGCGTGCAGGACGACGGCCCTATGGGTTGTAAACTGCTTTTATAGGGGAATAAAGTGATCTACGTGTAGTTTATTGTATGTACCCTATGAATAAGGACCGGCTAATTC
>GV2UCFN02I5OHQ
GGTGAGTAACGCGTATCCAACCTGCCCATTACAGGGGAATAACCTTGCGAAAGTAAGACTAATGCCCCATGGTATTCTCAGCAGACATCTAATGAGGATTAAAGATTTATCGGTAATGGATGGGGATGCGTCTGATTAGCTTGTTGGCGGGGTAATGGCCCACCAAGGCGACGATCAGTAGGGGTTCTGAGAGGAAGGTCCCCCACATTGGAACTGAGACACGGTCCAAACTCCTACGGGAGGCAGCAGTGAGGAATATTGGTCAATGGGCGAGAGCCTGAACCAGCCAAGTAGCGTGCAGGACGACGGCCCTATGGGTTGTAAACTGCTTTTATAGGGGAATAAAGTGATCTACGTGTAGTTTATTGTATGTACCCTATGAATAAGGACCGGCTAATTC
>GV2UCFN02FUAAD
GGTGAGTAACGCGTATCCAACCTGCCCATTACAGGGGAATAACCTTGCGAAAGTAAGACTAATGCCCCATGGTATTCTCAGCAGACATCTAATGAGGATTAAAGATTTATCGGTAATGGATGGGGATGCGTCTGATTAGCTTGTTGGCGGGGTAATGGCCCACCAAGGCGACGATCAGTAGGGGTTCTGAGAGGAAGGTCCCCCACATTGGAACTGAGACACGGTCCAAACTCCTACGGGAGGCAGCAGTGAGGAATATTGGTCAATGGGCGAGAGCCTGAACCAGCCAAGTAGCGTGCAGGACGACGGCCCTATGGGTTGTAAACTGCTTTTATAGGGGAATAAAGTGATCTACGTGTAGTTTATTGTATGTACCCTATGAATAAGGACCGGCTAATTC
>GV2UCFN02GZEFX
GGTGAGTAACGCGTATCCAACCTGCCCATTACAGGGGAATAACCTTGCGAAAGTAAGACTAATGCCCCATGGTATTCTCAGCAGACATCTAATGAGGATTAAAGATTTATCGGTAATGGATGGGGATGCGTCTGATTAGCTTGTTGGCGGGGTAATGGCCCACCAAGGCGACGATCAGTAGGGGTTCTGAGAGGAAGGTCCCCCACATTGGAACTGAGACACGGTCCAAACTCCTACGGGAGGCAGCAGTGAGGAATATTGGTCAATGGGCGAGAGCCTGAACCAGCCAAGTAGCGTGCAGGACGACGGCCCTATGGGTTGTAAACTGCTTTTATAGGGGAATAAAGTGATCTACGTGTAGTTTATTGTATGTACCCTATGAATAAGGACCGGCTAATTC
>GV2UCFN02J4PJ4
GGTGAGTAACGCGTATCCAACCTGCCCATTACAGGGGAATAACCTTGCGAAAGTAAGACTAATGCCCCATGGTATTCTCAGCAGACATCTAATGAGGATTAAAGATTTATCGGTAATGGATGGGGATGCGTCTGATTAGCTTGTTGGCGGGGTAATGGCCCACCAAGGCGACGATCAGTAGGGGTTCTGAGAGGAAGGTCCCCCACATTGGAACTGAGACACGGTCCAAACTCCTACGGGAGGCAGCAGTGAGGAATATTGGTCAATGGGCGAGAGCCTGAACCAGCCAAGTAGCGTGCAGGACGACGGCCCTATGGGTTGTAAACTGCTTTTATAGGGGAATAAAGTGATCTACGTGTAGTTTATTGTATGTACCCTATGAATAAGGACCGGCTAATTC
>GV2UCFN02G6TUM
GGTGAGTAACGCGTATCCAACCTGCCCATTACAGGGGAATAACCTTGCGAAAGTAAGACTAATGCCCCATGGTATTCTCAGCAGACATCTAATGAGGATTAAAGATTTATCGGTAATGGATGGGGATGCGTCTGATTAGCTTGTTGGCGGGGTAATGGCCCACCAAGGCGACGATCAGTAGGGGTTCTGAGAGGAAGGTCCCCCACATTGGAACTGAGACACGGTCCAAACTCCTACGGGAGGCAGCAGTGAGGAATATTGGTCAATGGGCGAGAGCCTGAACCAGCCAAGTAGCGTGCAGGACGACGGCCCTATGGGTTGTAAACTGCTTTTATAGGGGAATAAAGTGATCTACGTGTAGTTTATTGTATGTACCCTATGAATAAGGACCGGCTAATTC
>GV2UCFN02G2C3T
GGTGAGTAACGCGTATCCAACCTGCCCATTACAGGGGAATAACCTTGCGAAAGTAAGACTAATGCCCCATGGTATTCTCAGCAGACATCTAATGAGGATTAAAGATTTATCGGTAATGGATGGGGATGCGTCTGATTAGCTTGTTGGCGGGGTAATGGCCCACCAAGGCGACGATCAGTAGGGGTTCTGAGAGGAAGGTCCCCCACATTGGAACTGAGACACGGTCCAAACTCCTACGGGAGGCAGCAGTGAGGAATATTGGTCAATGGGCGAGAGCCTGAACCAGCCAAGTAGCGTGCAGGACGACGGCCCTATGGGTTGTAAACTGCTTTTATAGGGGAATAAAGTGATCTACGTGTAGTTTATTGTATGTACCCTATGAATAAGGACCGGCTAATTC
>GV2UCFN02GG63I
GGTGAGTAACGCGTATCCAACCTGCCCATTACAGGGGAATAACCTTGCGAAAGTAAGACTAATGCCCCATGGTATTCTCAGCAGACATCTAATGAGGATTAAAGATTTATCGGTAATGGATGGGGATGCGTCTGATTAGCTTGTTGGCGGGGTAATGGCCCACCAAGGCGACGATCAGTAGGGGTTCTGAGAGGAAGGTCCCCCACATTGGAACTGAGACACGGTCCAAACTCCTACGGGAGGCAGCAGTGAGGAATATTGGTCAATGGGCGAGAGCCTGAACCAGCCAAGTAGCGTGCAGGACGACGGCCCTATGGGTTGTAAACTGCTTTTATAGGGGAATAAAGTGATCTACGTGTAGTTTATTGTATGTACCCTATGAATAAGGACCGGCTAATTC
>GV2UCFN02ICWOU
GGTGAGTAACGCGTATCCAACCTGCCCATTACAGGGGAATAACCTTGCGAAAGTAAGACTAATGCCCCATGGTATTCTCAGCAGACATCTAATGAGGATTAAAGATTTATCGGTAATGGATGGGGATGCGTCTGATTAGCTTGTTGGCGGGGTAATGGCCCACCAAGGCGACGATCAGTAGGGGTTCTGAGAGGAAGGTCCCCCACATTGGAACTGAGACACGGTCCAAACTCCTACGGGAGGCAGCAGTGAGGAATATTGGTCAATGGGCGAGAGCCTGAACCAGCCAAGTAGCGTGCAGGACGACGGCCCTATGGGTTGTAAACTGCTTTTATAGGGGAATAAAGTGATCTACGTGTAGTTTATTGTATGTACCCTATGAATAAGGACCGGCTAATTC
>GV2UCFN02H53XQ
GGTGAGTAACGCGTATCCAACCTGCCCATTACAGGGGAATAACCTTGCGAAAGTAAGACTAATGCCCCATGGTATTCTCAGCAGACATCTAATGAGGATTAAAGATTTATCGGTAATGGATGGGGATGCGTCTGATTAGCTTGTTGGCGGGGTAATGGCCCACCAAGGCGACGATCAGTAGGGGTTCTGAGAGGAAGGTCCCCCACATTGGAACTGAGACACGGTCCAAACTCCTACGGGAGGCAGCAGTGAGGAATATTGGTCAATGGGCGAGAGCCTGAACCAGCCAAGTAGCGTGCAGGACGACGGCCCTATGGGTTGTAAACTGCTTTTATAGGGGAATAAAGTGATCTACGTGTAGTTTATTGTATGTACCCTATGAATAAGGACCGGCTAATTC
>GV2UCFN02JLVBF
GGTGAGTAACGCGTATCCAACCTGCCCATTACAGGGGAATAACCTTGCGAAAGTAAGACTAATGCCCCATGGTATTCTCAGCAGACATCTAATGAGGATTAAAGATTTATCGGTAATGGATGGGGATGCGTCTGATTAGCTTGTTGGCGGGGTAATGGCCCACCAAGGCGACGATCAGTAGGGGTTCTGAGAGGAAGGTCCCCCACATTGGAACTGAGACACGGTCCAAACTCCTACGGGAGGCAGCAGTGAGGAATATTGGTCAATGGGCGAGAGCCTGAACCAGCCAAGTAGCGTGCAGGACGACGGCCCTATGGGTTGTAAACTGCTTTTATAGGGGAATAAAGTGATCTACGTGTAGTTTATTGTATGTACCCTATGAATAAGGACCGGCTAATTC
>GV2UCFN02GBYUH
GGTGAGTAACGCGTATCCAACCTGCCCATTACAGGGGAATAACCTTGCGAAAGTAAGACTAATGCCCCATGGTATTCTCAGCAGACATCTAATGAGGATTAAAGATTTATCGGTAATGGATGGGGATGCGTCTGATTAGCTTGTTGGCGGGGTAATGGCCCACCAAGGCGACGATCAGTAGGGGTTCTGAGAGGAAGGTCCCCCACATTGGAACTGAGACACGGTCCAAACTCCTACGGGAGGCAGCAGTGAGGAATATTGGTCAATGGGCGAGAGCCTGAACCAGCCAAGTAGCGTGCAGGACGACGGCCCTATGGGTTGTAAACTGCTTTTATAGGGGAATAAAGTGATCTACGTGTAGTTTATTGTATGTACCCTATGAATAAGGACCGGCTAATTC
>GV2UCFN02HCOA7
GGTGAGTAACGCGTATCCAACCTGCCCATTACAGGGGAATAACCTTGCGAAAGTAAGACTAATGCCCCATGGTATTCTCAGCAGACATCTAATGAGGATTAAAGATTTATCGGTAATGGATGGGGATGCGTCTGATTAGCTTGTTGGCGGGGTAATGGCCCACCAAGGCGACGATCAGTAGGGGTTCTGAGAGGAAGGTCCCCCACATTGGAACTGAGACACGGTCCAAACTCCTACGGGAGGCAGCAGTGAGGAATATTGGTCAATGGGCGAGAGCCTGAACCAGCCAAGTAGCGTGCAGGACGACGGCCCTATGGGTTGTAAACTGCTTTTATAGGGGAATAAAGTGATCTACGTGTAGTTTATTGTATGTACCCTATGAATAAGGACCGGCTAATTC
>GV2UCFN02GZKR4
GGTGAGTAACGCGTATCCAACCTGCCCATTACAGGGGAATAACCTTGCGAAAGTAAGACTAATGCCCCATGGTATTCTCAGCAGACATCTAATGAGGATTAAAGATTTATCGGTAATGGATGGGGATGCGTCTGATTAGCTTGTTGGCGGGGTAATGGCCCACCAAGGCGACGATCAGTAGGGGTTCTGAGAGGAAGGTCCCCCACATTGGAACTGAGACACGGTCCAAACTCCTACGGGAGGCAGCAGTGAGGAATATTGGTCAATGGGCGAGAGCCTGAACCAGCCAAGTAGCGTGCAGGACGACGGCCCTATGGGTTGTAAACTGCTTTTATAGGGGAATAAAGTGATCTACGTGTAGTTTATTGTATGTACCCTATGAATAAGGACCGGCTAATTC
>GV2UCFN02IQ7LV
GGTGAGTAACGCGTATCCAACCTGCCCATTACAGGGGAATAACCTTGCGAAAGTAAGACTAATGCCCCATGGTATTCTCAGCAGACATCTAATGAGGATTAAAGATTTATCGGTAATGGATGGGGATGCGTCTGATTAGCTTGTTGGCGGGGTAATGGCCCACCAAGGCGACGATCAGTAGGGGTTCTGAGAGGAAGGTCCCCCACATTGGAACTGAGACACGGTCCAAACTCCTACGGGAGGCAGCAGTGAGGAATATTGGTCAATGGGCGAGAGCCTGAACCAGCCAAGTAGCGTGCAGGACGACGGCCCTATGGGTTGTAAACTGCTTTTATAGGGGAATAAAGTGATCTACGTGTAGTTTATTGTATGTACCCTATGAATAAGGACCGGCTAATTC
>GV2UCFN02G2W6F
GGTGAGTAACGCGTATCCAACCTGCCCATTACAGGGGAATAACCTTGCGAAAGTAAGACTAATGCCCCATGGTATTCTCAGCAGACATCTAATGAGGATTAAAGATTTATCGGTAATGGATGGGGATGCGTCTGATTAGCTTGTTGGCGGGGTAATGGCCCACCAAGGCGACGATCAGTAGGGGTTCTGAGAGGAAGGTCCCCCACATTGGAACTGAGACACGGTCCAAACTCCTACGGGAGGCAGCAGTGAGGAATATTGGTCAATGGGCGAGAGCCTGAACCAGCCAAGTAGCGTGCAGGACGACGGCCCTATGGGTTGTAAACTGCTTTTATAGGGGAATAAAGTGATCTACGTGTAGTTTATTGTATGTACCCTATGAATAAGGACCGGCTAATTC
>GV2UCFN02JLFLP
GGTGAGTAACGCGTATCCAACCTGCCCATTACAGGGGAATAACCTTGCGAAAGTAAGACTAATGCCCCATGGTATTCTCAGCAGACATCTAATGAGGATTAAAGATTTATCGGTAATGGATGGGGATGCGTCTGATTAGCTTGTTGGCGGGGTAATGGCCCACCAAGGCGACGATCAGTAGGGGTTCTGAGAGGAAGGTCCCCCACATTGGAACTGAGACACGGTCCAAACTCCTACGGGAGGCAGCAGTGAGGAATATTGGTCAATGGGCGAGAGCCTGAACCAGCCAAGTAGCGTGCAGGACGACGGCCCTATGGGTTGTAAACTGCTTTTATAGGGGAATAAAGTGATCTACGTGTAGTTTATTGTATGTACCCTATGAATAAGGACCGGCTAATTC
>GV2UCFN02GM1A9
GGTGAGTAACGCGTATCCAACCTGCCCATTACAGGGGAATAACCTTGCGAAAGTAAGACTAATGCCCCATGGTATTCTCAGCAGACATCTAATGAGGATTAAAGATTTATCGGTAATGGATGGGGATGCGTCTGATTAGCTTGTTGGCGGGGTAACGGCCCACCAAGGCAACGATCAGTAGGGGTTCTGAGAGGAAGGTCCCCCACATTGGAACTGAGACACGGTCCAAACTCCTACGGGAGGCAGCAGTGAGGAATATTGGTCAATGGGCGAGAGCCTGAACCAGCCAAGTAGCGTGCAGGACGACGGCCCTATGGGTTGTAAACTGCTTTTATAGGGGAATAAAGTGAGCTACGTGTAGTTTATTGTATGTACCCTATGAATAAGGACCGGCTAATTC
>GV2UCFN02F8EMR
GGTGAGTAACGCGTATCCAACCTGCCCATTACAGGGGAATAACCTTGCGAAAGTAAGACTAATGCCCCATGGTATTCTCAGCAGACATCTAATGAGGATTAAAGATTTATCGGTAATGGATGGGGATGCGTCTGATTAGCTTGTTGGCGGGGTAACGGCCCACCAAGGCAACGATCAGTAGGGGTTCTGAGAGGAAGGTCCCCCACATTGGAACTGAGACACGGTCCAAACTCCTACGGGAGGCAGCAGTGAGGAATATTGGTCAATGGGCGAGAGCCTGAACCAGCCAAGTAGCGTGCAGGACGACGGCCCTATGGGTTGTAAACTGCTTTTATAGGGGAATAAAGTGAGCTACGTGTAGTTTATTGTATGTACCCTATGAATAAGGACCGGCTAATTC
>GV2UCFN02HUV27
GGTGAGTAACGCGTATCCAACCTGCCCATTACAGGGGAATAACCTTGCGAAAGTAAGACTAATGCCCCATGGTATTCTCAGCAGACATCTAATGAGGATTAAAGATTTATCGGTAATGGATGGGGATGCGTCTGATTAGCTTGTTGGCGGGGTAACGGCCCACCAAGGCAACGATCAGTAGGGGTTCTGAGAGGAAGGTCCCCCACATTGGAACTGAGACACGGTCCAAACTCCTACGGGAGGCAGCAGTGAGGAATATTGGTCAATGGGCGAGAGCCTGAACCAGCCAAGTAGCGTGCAGGACGACGGCCCTATGGGTTGTAAACTGCTTTTATAGGGGAATAAAGTGAGCTACGTGTAGTTTATTGTATGTACCCTATGAATAAGGACCGGCTAATTC
>GV2UCFN02IVBE1
GGTGAGTAACGCGTATCCAACCTGCCCATTACAGGGGAATAACCTTGCGAAAGTAAGACTAATGCCCCATGGTATTCTCAGCAGACATCTAATGAGGATTAAAGATTTATCGGTAATGGATGGGGATGCGTCTGATTAGCTTGTTGGCGGGGTAATGGCCCACCAAGGCAACGATCAGTAGGGGTTCTGAGAGGAAGGTCCCCCACATTGGAACTGAGACACGGTCCAAACTCCTACGGGAGGCAGCAGTGAGGAATATTGGTCAATGGGCGAGAGCCTGAACCAGCCAAGTAGCGTGCAGGATGACGGCCCTATGGGTTGTAAACTGCTTTTATAGGGGAATAAAGTGAGCTACGTGTAGTTTATTGTATGTACCCTATGAATAAGGACCGGCTAATTC
>GV2UCFN02JESBU
GGTGAGTAACGCGTATCCAACCTGCCCATTACAGGGGAATAACCTTGCGAAAGTAAGACTAATGCCCCATGGTATTCTCAGCAGACATCTAATGAGGATTAAAGATTTATCGGTAATGGATGGGGATGCGTCTGATTAGCTTGTTGGCGGGGTAATGGCCCACCAAGGCAACGATCAGTAGGGGTTCTGAGAGGAAGGTCCCCCACATTGGAACTGAGACACGGTCCAAACTCCTACGGGAGGCAGCAGTGAGGAATATTGGTCAATGGGCGAGAGCCTGAACCAGCCAAGTAGCGTGCAGGATGACGGCCCTATGGGTTGTAAACTGCTTTTATAGGGGAATAAAGTGAGCTACGTGTAGTTTATTGTATGTACCCTATGAATAAGGACCGGCTAATTC
>G3BZQ8102F3KTK
GGTGAGTAACGCGTATCCAACCTGCCCATTACAGGGGAATAACCTTGCGAAAGTAAGACTAATGCCCATGGTATTCTCAGCAGACATCTAATGAGGATTAAAGATTTATCGGTAATGGATGGGGATGCGTCTGATTAGCTTGTTGGCGGGGTAACGGCCCACCAAGGCAACGATCAGTAGGGGTTCTGAGAGGAAGGTCCCCCACATTGGAACTGAGACACGGTCCAAACTCCTACGGGAGGCAGCAGTGAGGAATATTGGTCAATGGGCGAGAGCCTGAACCAGCCAAGTAGCGTGCAGGAAGACGGCCCTATGGGTTGTAAACTGCTTTTATAGGGGAATAAAGTGATCTACGTGTAGTTTATTGTATGTACCCTATGAATAAGGACCGGCTAATTC
>G35JFLI02IXRSZ
GGTGAGTAACGCGTATCCAACCTGCCCATTACAGGGGAATAACCTTGCGAAAGTAAGACTAATGCCCCATGGTATTCTCAGCAGACATCTAATGAGGATTAAGATTTATCGGTAATGGATGGGGATGCGTCTGATTAGCTTGTTGGCGGGGTAACGGCCCACCAAGGCAACGATCAGTAGGGGTTCTGAGAGGAAGGTCCCCCACATTGGAACTGAGACACGGTCCAAACTCCTACGGGAGGCAGCAGTGAGGAATATTGGTCAATGGGCGAGAGCCTGAACCAGCCAAGTAGCGTGCAGGAAGACGGCCCTATGGGTTGTAAACTGCTTTTATAGGGGAATAAAGTGATCTACGTGTAGTTTATTGTATGTACCCTATGAATAAGGACCGGCTAATTC
>G35JFLI02F4KMG
GGTGAGTAACGCGTATCCAACCTGCCCATTACAGGGGAATAACCTTGCGAAAGTAAGACTAATGCCCCATGGTATTCTCAGCAGACATCTAATGAGGATTAAGATTTATCGGTAATGGATGGGGATGCGTCTGATTAGCTTGTTGGCGGGGTAACGGCCCACCAAGGCAACGATCAGTAGGGGTTCTGAGAGGAAGGTCCCCCACATTGGAACTGAGACACGGTCCAAACTCCTACGGGAGGCAGCAGTGAGGAATATTGGTCAATGGGCGAGAGCCTGAACCAGCCAAGTAGCGTGCAGGAAGACGGCCCTATGGGTTGTAAACTGCTTTTATAGGGGAATAAAGTGATCTACGTGTAGTTTATTGTATGTACCCTATGAATAAGGACCGGCTAATTC
>GV2UCFN02IHRE1
GGTGAGTAACGCGTATCCAACCTGCCCATTACAGGGGAATAACCTTGCGAAAGTAAGACTAATGCCCCATGGTATTCTCAGCAGACATCTAATGAGGATTAAAGATTTATCGGTAATGGATGGGGATGCGTCTGATTAGCTTGTTGGCGGGGTAACGGCCCACCAAGGCAACGATCAGTAGGGGTTCTGAGAGGAAGGTCCCCCACATTGGAACTGAGACACGGTCCAAACTCCTACGGGAGGCAGCAGTGAGGAATATTGGTCAATGGGCGAGAGCCTGAACCAGCCAAGTAGCGTGCAGGAAGACGGCCCTATGGGTTGTAAACTGCTTTTATAGGGGAATAAAGTGATCTACGTGTAGTTTATTGTATGTACCCTATGAATAAGGACCGGCTAATTC
>GV2UCFN02HG41K
GGTGAGTAACGCGTATCCAACCTGCCCATTACAGGGGAATAACCTTGCGAAAGTAAGACTAATGCCCCATGGTATTCTCAGCAGACATCTAATGAGGATTAAAGATTTATCGGTAATGGATGGGGATGCGTCTGATTAGCTTGTTGGCGGGGTAACGGCCCACCAAGGCAACGATCAGTAGGGGTTCTGAGAGGAAGGTCCCCCACATTGGAACTGAGACACGGTCCAAACTCCTACGGGAGGCAGCAGTGAGGAATATTGGTCAATGGGCGAGAGCCTGAACCAGCCAAGTAGCGTGCAGGAAGACGGCCCTATGGGTTGTAAACTGCTTTTATAGGGGAATAAAGTGATCTACGTGTAGTTTATTGTATGTACCCTATGAATAAGGACCGGCTAATTC
>GV2UCFN02JQT4M
GGTGAGTAACGCGTATCCAACCTGCCCATTACAGGGGAATAACCTTGCGAAAGTAAGACTAATGCCCCATGGTATTCTCAGCAGACATCTAATGAGGATTAAAGATTTATCGGTAATGGATGGGGATGCGTCTGATTAGCTTGTTGGCGGGGTAACGGCCCACCAAGGCAACGATCAGTAGGGGTTCTGAGAGGAAGGTCCCCCACATTGGAACTGAGACACGGTCCAAACTCCTACGGGAGGCAGCAGTGAGGAATATTGGTCAATGGGCGAGAGCCTGAACCAGCCAAGTAGCGTGCAGGAAGACGGCCCTATGGGTTGTAAACTGCTTTTATAGGGGAATAAAGTGATCTACGTGTAGTTTATTGTATGTACCCTATGAATAAGGACCGGCTAATTC
>GV2UCFN02IIHDO
GGTGAGTAACGCGTATCCAACCTGCCCATTACAGGGGAATAACCTTGCGAAAGTAAGACTAATGCCCCATGGTATTCTCAGCAGACATCTAATGAGGATTAAAGATTTATCGGTAATGGATGGGGATGCGTCTGATTAGCTTGTTGGCGGGGTAACGGCCCACCAAGGCAACGATCAGTAGGGGTTCTGAGAGGAAGGTCCCCCACATTGGAACTGAGACACGGTCCAAACTCCTACGGGAGGCAGCAGTGAGGAATATTGGTCAATGGGCGAGAGCCTGAACCAGCCAAGTAGCGTGCAGGAAGACGGCCCTATGGGTTGTAAACTGCTTTTATAGGGGAATAAAGTGATCTACGTGTAGTTTATTGTATGTACCCTATGAATAAGGACCGGCTAATTC
>GV2UCFN02GYX0Y
GGTGAGTAACGCGTATCCAACCTGCCCATTACAGGGGAATAACCTTGCGAAAGTAAGACTAATGCCCCATGGTATTCTCAGCAGACATCTAATGAGGATTAAAGATTTATCGGTAATGGATGGGGATGCGTCTGATTAGCTTGTTGGCGGGGTAACGGCCCACCAAGGCAACGATCAGTAGGGGTTCTGAGAGGAAGGTCCCCCACATTGGAACTGAGACACGGTCCAAACTCCTACGGGAGGCAGCAGTGAGGAATATTGGTCAATGGGCGAGAGCCTGAACCAGCCAAGTAGCGTGCAGGAAGACGGCCCTATGGGTTGTAAACTGCTTTTATAGGGGAATAAAGTGATCTACGTGTAGTTTATTGTATGTACCCTATGAATAAGGACCGGCTAATTC
>GV2UCFN02HUVF4
GGTGAGTAACGCGTATCCAACCTGCCCATTACAGGGGAATAACCTTGCGAAAGTAAGACTAATGCCCCATGGTATTCTCAGCAGACATCTAATGAGGATTAAAGATTTATCGGTAATGGATGGGGATGCGTCTGATTAGCTTGTTGGCGGGGTAACGGCCCACCAAGGCAACGATCAGTAGGGGTTCTGAGAGGAAGGTCCCCCACATTGGAACTGAGACACGGTCCAAACTCCTACGGGAGGCAGCAGTGAGGAATATTGGTCAATGGGCGAGAGCCTGAACCAGCCAAGTAGCGTGCAGGAAGACGGCCCTATGGGTTGTAAACTGCTTTTATAGGGGAATAAAGTGATCTACGTGTAGTTTATTGTATGTACCCTATGAATAAGGACCGGCTAATTC
>GV2UCFN02FRT80
GGTGAGTAACGCGTATCCAACCTGCCCATTACAGGGGAATAACCTTGCGAAAGTAAGACTAATGCCCCATGGTATTCTCAGCAGACATCTAATGAGGATTAAAGATTTATCGGTAATGGATGGGGATGCGTCTGATTAGCTTGTTGGCGGGGTAACGGCCCACCAAGGCAACGATCAGTAGGGGTTCTGAGAGGAAGGTCCCCCACATTGGAACTGAGACACGGTCCAAACTCCTACGGGAGGCAGCAGTGAGGAATATTGGTCAATGGGCGAGAGCCTGAACCAGCCAAGTAGCGTGCAGGAAGACGGCCCTATGGGTTGTAAACTGCTTTTATAGGGGAATAAAGTGATCTACGTGTAGTTTATTGTATGTACCCTATGAATAAGGACCGGCTAATTC
>GV2UCFN02HO233
GGTGAGTAACGCGTATCCAACCTGCCCATTACAGGGGAATAACCTTGCGAAAGTAAGACTAATGCCCCATGGTATTCTCAGCAGACATCTAATGAGGATTAAAGATTTATCGGTAATGGATGGGGATGCGTCTGATTAGCTTGTTGGCGGGGTAACGGCCCACCAAGGCAACGATCAGTAGGGGTTCTGAGAGGAAGGTCCCCCACATTGGAACTGAGACACGGTCCAAACTCCTACGGGAGGCAGCAGTGAGGAATATTGGTCAATGGGCGAGAGCCTGAACCAGCCAAGTAGCGTGCAGGAAGACGGCCCTATGGGTTGTAAACTGCTTTTATAGGGGAATAAAGTGATCTACGTGTAGTTTATTGTATGTACCCTATGAATAAGGACCGGCTAATTC
>GV2UCFN02HS8Q7
GGTGAGTAACGCGTATCCAACCTGCCCATTACAGGGGAATAACCTTGCGAAAGTAAGACTAATGCCCCATGGTATTCTCAGCAGACATCTAATGAGGATTAAAGATTTATCGGTAATGGATGGGGATGCGTCTGATTAGCTTGTTGGCGGGGTAACGGCCCACCAAGGCAACGATCAGTAGGGGTTCTGAGAGGAAGGTCCCCCACATTGGAACTGAGACACGGTCCAAACTCCTACGGGAGGCAGCAGTGAGGAATATTGGTCAATGGGCGAGAGCCTGAACCAGCCAAGTAGCGTGCAGGAAGACGGCCCTATGGGTTGTAAACTGCTTTTATAGGGGAATAAAGTGATCTACGTGTAGTTTATTGTATGTACCCTATGAATAAGGACCGGCTAATTC
>GV2UCFN02GH538
GGTGAGTAACGCGTATCCAACCTGCCCATTACAGGGGAATAACCTTGCGAAAGTAAGACTAATGCCCCATGGTATTCTCAGCAGACATCTAATGAGGATTAAAGATTTATCGGTAATGGATGGGGATGCGTCTGATTAGCTTGTTGGCGGGGTAACGGCCCACCAAGGCAACGATCAGTAGGGGTTCTGAGAGGAAGGTCCCCCACATTGGAACTGAGACACGGTCCAAACTCCTACGGGAGGCAGCAGTGAGGAATATTGGTCAATGGGCGAGAGCCTGAACCAGCCAAGTAGCGTGCAGGAAGACGGCCCTATGGGTTGTAAACTGCTTTTATAGGGGAATAAAGTGATCTACGTGTAGTTTATTGTATGTACCCTATGAATAAGGACCGGCTAATTC
>GV2UCFN02G0MRR
GGTGAGTAACGCGTATCCAACCTGCCCATTACAGGGGAATAACCTTGCGAAAGTAAGACTAATGCCCCATGGTATTCTCAGCAGACATCTAATGAGGATTAAAGATTTATCGGTAATGGATGGGGATGCGTCTGATTAGCTTGTTGGCGGGGTAACGGCCCACCAAGGCAACGATCAGTAGGGGTTCTGAGAGGAAGGTCCCCCACATTGGAACTGAGACACGGTCCAAACTCCTACGGGAGGCAGCAGTGAGGAATATTGGTCAATGGGCGAGAGCCTGAACCAGCCAAGTAGCGTGCAGGAAGACGGCCCTATGGGTTGTAAACTGCTTTTATAGGGGAATAAAGTGATCTACGTGTAGTTTATTGTATGTACCCTATGAATAAGGACCGGCTAATTC
>GV2UCFN02H44NY
GGTGAGTAACGCGTATCCAACCTGCCCATTACAGGGGAATAACCTTGCGAAAGTAAGACTAATGCCCCATGGTATTCTCAGCAGACATCTAATGAGGATTAAAGATTTATCGGTAATGGATGGGGATGCGTCTGATTAGCTTGTTGGCGGGGTAACGGCCCACCAAGGCAACGATCAGTAGGGGTTCTGAGAGGAAGGTCCCCCACATTGGAACTGAGACACGGTCCAAACTCCTACGGGAGGCAGCAGTGAGGAATATTGGTCAATGGGCGAGAGCCTGAACCAGCCAAGTAGCGTGCAGGAAGACGGCCCTATGGGTTGTAAACTGCTTTTATAGGGGAATAAAGTGATCTACGTGTAGTTTATTGTATGTACCCTATGAATAAGGACCGGCTAATTC
>GV2UCFN02GEIKC
GGTGAGTAACGCGTATCCAACCTGCCCATTACAGGGGAATAACCTTGCGAAAGTAAGACTAATGCCCCATGGTATTCTCAGCAGACATCTAATGAGGATTAAAGATTTATCGGTAATGGATGGGGATGCGTCTGATTAGCTTGTTGGCGGGGTAACGGCCCACCAAGGCAACGATCAGTAGGGGTTCTGAGAGGAAGGTCCCCCACATTGGAACTGAGACACGGTCCAAACTCCTACGGGAGGCAGCAGTGAGGAATATTGGTCAATGGGCGAGAGCCTGAACCAGCCAAGTAGCGTGCAGGAAGACGGCCCTATGGGTTGTAAACTGCTTTTATAGGGGAATAAAGTGATCTACGTGTAGTTTATTGTATGTACCCTATGAATAAGGACCGGCTAATTC
>GV2UCFN02H5O58
GGTGAGTAACGCGTATCCAACCTGCCCATTACAGGGGAATAACCTTGCGAAAGTAAGACTAATGCCCCATGGTATTCTCAGCAGACATCTAATGAGGATTAAAGATTTATCGGTAATGGATGGGGATGCGTCTGATTAGCTTGTTGGCGGGGTAACGGCCCACCAAGGCAACGATCAGTAGGGGTTCTGAGAGGAAGGTCCCCCACATTGGAACTGAGACACGGTCCAAACTCCTACGGGAGGCAGCAGTGAGGAATATTGGTCAATGGGCGAGAGCCTGAACCAGCCAAGTAGCGTGCAGGAAGACGGCCCTATGGGTTGTAAACTGCTTTTATAGGGGAATAAAGTGATCTACGTGTAGTTTATTGTATGTACCCTATGAATAAGGACCGGCTAATTC
>GV2UCFN02GXSYT
GGTGAGTAACGCGTATCCAACCTGCCCATTACAGGGGAATAACCTTGCGAAAGTAAGACTAATGCCCCATGGTATTCTCAGCAGACATCTAATGAGGATTAAAGATTTATCGGTAATGGATGGGGATGCGTCTGATTAGCTTGTTGGCGGGGTAACGGCCCACCAAGGCAACGATCAGTAGGGGTTCTGAGAGGAAGGTCCCCCACATTGGAACTGAGACACGGTCCAAACTCCTACGGGAGGCAGCAGTGAGGAATATTGGTCAATGGGCGAGAGCCTGAACCAGCCAAGTAGCGTGCAGGAAGACGGCCCTATGGGTTGTAAACTGCTTTTATAGGGGAATAAAGTGATCTACGTGTAGTTTATTGTATGTACCCTATGAATAAGGACCGGCTAATTC
>GV2UCFN02HIMI3
GGTGAGTAACGCGTATCCAACCTGCCCATTACAGGGGAATAACCTTGCGAAAGTAAGACTAATGCCCCATGGTATTCTCAGCAGACATCTAATGAGGATTAAAGATTTATCGGTAATGGATGGGGATGCGTCTGATTAGCTTGTTGGCGGGGTAACGGCCCACCAAGGCAACGATCAGTAGGGGTTCTGAGAGGAAGGTCCCCCACATTGGAACTGAGACACGGTCCAAACTCCTACGGGAGGCAGCAGTGAGGAATATTGGTCAATGGGCGAGAGCCTGAACCAGCCAAGTAGCGTGCAGGAAGACGGCCCTATGGGTTGTAAACTGCTTTTATAGGGGAATAAAGTGATCTACGTGTAGTTTATTGTATGTACCCTATGAATAAGGACCGGCTAATTC
>GV2UCFN02GWM3K
GGTGAGTAACGCGTATCCAACCTGCCCATTACAGGGGAATAACCTTGCGAAAGTAAGACTAATGCCCCATGGTATTCTCAGCAGACATCTAATGAGGATTAAAGATTTATCGGTAATGGATGGGGATGCGTCTGATTAGCTTGTTGGCGGGGTAACGGCCCACCAAGGCAACGATCAGTAGGGGTTCTGAGAGGAAGGTCCCCCACATTGGAACTGAGACACGGTCCAAACTCCTACGGGAGGCAGCAGTGAGGAATATTGGTCAATGGGCGAGAGCCTGAACCAGCCAAGTAGCGTGCAGGAAGACGGCCCTATGGGTTGTAAACTGCTTTTATAGGGGAATAAAGTGATCTACGTGTAGTTTATTGTATGTACCCTATGAATAAGGACCGGCTAATTC
>GV2UCFN02GXV9N
GGTGAGTAACGCGTATCCAACCTGCCCATTACAGGGGAATAACCTTGCGAAAGTAAGACTAATGCCCCATGGTATTCTCAGCAGACATCTAATGAGGATTAAAGATTTATCGGTAATGGATGGGGATGCGTCTGATTAGCTTGTTGGCGGGGTAACGGCCCACCAAGGCAACGATCAGTAGGGGTTCTGAGAGGAAGGTCCCCCACATTGGAACTGAGACACGGTCCAAACTCCTACGGGAGGCAGCAGTGAGGAATATTGGTCAATGGGCGAGAGCCTGAACCAGCCAAGTAGCGTGCAGGAAGACGGCCCTATGGGTTGTAAACTGCTTTTATAGGGGAATAAAGTGATCTACGTGTAGTTTATTGTATGTACCCTATGAATAAGGACCGGCTAATTC
>GV2UCFN02HPPOW
GGTGAGTAACGCGTATCCAACCTGCCCATTACAGGGGAATAACCTTGCGAAAGTAAGACTAATGCCCCATGGTATTCTCAGCAGACATCTAATGAGGATTAAAGATTTATCGGTAATGGATGGGGATGCGTCTGATTAGCTTGTTGGCGGGGTAACGGCCCACCAAGGCAACGATCAGTAGGGGTTCTGAGAGGAAGGTCCCCCACATTGGAACTGAGACACGGTCCAAACTCCTACGGGAGGCAGCAGTGAGGAATATTGGTCAATGGGCGAGAGCCTGAACCAGCCAAGTAGCGTGCAGGAAGACGGCCCTATGGGTTGTAAACTGCTTTTATAGGGGAATAAAGTGATCTACGTGTAGTTTATTGTATGTACCCTATGAATAAGGACCGGCTAATTC
>GV2UCFN02IYW99
GGTGAGTAACGCGTATCCAACCTGCCCATTACAGGGGAATAACCTTGCGAAAGTAAGACTAATGCCCCATGGTATTCTCAGCAGACATCTAATGAGGATTAAAGATTTATCGGTAATGGATGGGGATGCGTCTGATTAGCTTGTTGGCGGGGTAACGGCCCACCAAGGCAACGATCAGTAGGGGTTCTGAGAGGAAGGTCCCCCACATTGGAACTGAGACACGGTCCAAACTCCTACGGGAGGCAGCAGTGAGGAATATTGGTCAATGGGCGAGAGCCTGAACCAGCCAAGTAGCGTGCAGGAAGACGGCCCTATGGGTTGTAAACTGCTTTTATAGGGGAATAAAGTGATCTACGTGTAGTTTATTGTATGTACCCTATGAATAAGGACCGGCTAATTC
>GV2UCFN02F5JEX
GGTGAGTAACGCGTATCCAACCTGCCCATTACAGGGGAATAACCTTGCGAAAGTAAGACTAATGCCCCATGGTATTCTCAGCAGACATCTAATGAGGATTAAAGATTTATCGGTAATGGATGGGGATGCGTCTGATTAGCTTGTTGGCGGGGTAACGGCCCACCAAGGCAACGATCAGTAGGGGTTCTGAGAGGAAGGTCCCCCACATTGGAACTGAGACACGGTCCAAACTCCTACGGGAGGCAGCAGTGAGGAATATTGGTCAATGGGCGAGAGCCTGAACCAGCCAAGTAGCGTGCAGGAAGACGGCCCTATGGGTTGTAAACTGCTTTTATAGGGGAATAAAGTGATCTACGTGTAGTTTATTGTATGTACCCTATGAATAAGGACCGGCTAATTC
>GV2UCFN02JARBZ
GGTGAGTAACGCGTATCCAACCTGCCCATTACAGGGGAATAACCTTGCGAAAGTAAGACTAATGCCCCATGGTATTCTCAGCAGACATCTAATGAGGATTAAAGATTTATCGGTAATGGATGGGGATGCGTCTGATTAGCTTGTTGGCGGGGTAACGGCCCACCAAGGCAACGATCAGTAGGGGTTCTGAGAGGAAGGTCCCCCACATTGGAACTGAGACACGGTCCAAACTCCTACGGGAGGCAGCAGTGAGGAATATTGGTCAATGGGCGAGAGCCTGAACCAGCCAAGTAGCGTGCAGGAAGACGGCCCTATGGGTTGTAAACTGCTTTTATAGGGGAATAAAGTGATCTACGTGTAGTTTATTGTATGTACCCTATGAATAAGGACCGGCTAATTC
>GV2UCFN02JDV1J
GGTGAGTAACGCGTATCCAACCTGCCCATTACAGGGGAATAACCTTGCGAAAGTAAGACTAATGCCCCATGGTATTCTCAGCAGACATCTAATGAGGATTAAAGATTTATCGGTAATGGATGGGGATGCGTCTGATTAGCTTGTTGGCGGGGTAACGGCCCACCAAGGCAACGATCAGTAGGGGTTCTGAGAGGAAGGTCCCCCACATTGGAACTGAGACACGGTCCAAACTCCTACGGGAGGCAGCAGTGAGGAATATTGGTCAATGGGCGAGAGCCTGAACCAGCCAAGTAGCGTGCAGGAAGACGGCCCTATGGGTTGTAAACTGCTTTTATAGGGGAATAAAGTGATCTACGTGTAGTTTATTGTATGTACCCTATGAATAAGGACCGGCTAATTC
>GV2UCFN02HAKEB
GGTGAGTAACGCGTATCCAACCTGCCCATTACAGGGGAATAACCTTGCGAAAGTAAGACTAATGCCCCATGGTATTCTCAGCAGACATCTAATGAGGATTAAAGATTTATCGGTAATGGATGGGGATGCGTCTGATTAGCTTGTTGGCGGGGTAACGGCCCACCAAGGCAACGATCAGTAGGGGTTCTGAGAGGAAGGTCCCCCACATTGGAACTGAGACACGGTCCAAACTCCTACGGGAGGCAGCAGTGAGGAATATTGGTCAATGGGCGAGAGCCTGAACCAGCCAAGTAGCGTGCAGGAAGACGGCCCTATGGGTTGTAAACTGCTTTTATAGGGGAATAAAGTGATCTACGTGTAGTTTATTGTATGTACCCTATGAATAAGGACCGGCTAATTC
>GV2UCFN02FIQTK
GGTGAGTAACGCGTATCCAACCTGCCCATTACAGGGGAATAACCTTGCGAAAGTAAGACTAATGCCCCATGGTATTCTCAGCAGACATCTAATGAGGATTAAAGATTTATCGGTAATGGATGGGGATGCGTCTGATTAGCTTGTTGGCGGGGTAACGGCCCACCAAGGCAACGATCAGTAGGGGTTCTGAGAGGAAGGTCCCCCACATTGGAACTGAGACACGGTCCAAACTCCTACGGGAGGCAGCAGTGAGGAATATTGGTCAATGGGCGAGAGCCTGAACCAGCCAAGTAGCGTGCAGGAAGACGGCCCTATGGGTTGTAAACTGCTTTTATAGGGGAATAAAGTGATCTACGTGTAGTTTATTGTATGTACCCTATGAATAAGGACCGGCTAATTC
>GV2UCFN02GWCWY
GGTGAGTAACGCGTATCCAACCTGCCCATTACAGGGGAATAACCTTGCGAAAGTAAGACTAATGCCCCATGGTATTCTCAGCAGACATCTAATGAGGATTAAAGATTTATCGGTAATGGATGGGGATGCGTCTGATTAGCTTGTTGGCGGGGTAACGGCCCACCAAGGCAACGATCAGTAGGGGTTCTGAGAGGAAGGTCCCCCACATTGGAACTGAGACACGGTCCAAACTCCTACGGGAGGCAGCAGTGAGGAATATTGGTCAATGGGCGAGAGCCTGAACCAGCCAAGTAGCGTGCAGGAAGACGGCCCTATGGGTTGTAAACTGCTTTTATAGGGGAATAAAGTGATCTACGTGTAGTTTATTGTATGTACCCTATGAATAAGGACCGGCTAATTC
>GV2UCFN02GETWS
GGTGAGTAACGCGTATCCAACCTGCCCATTACAGGGGAATAACCTTGCGAAAGTAAGACTAATGCCCCATGGTATTCTCAGCAGACATCTAATGAGGATTAAAGATTTATCGGTAATGGATGGGGATGCGTCTGATTAGCTTGTTGGCGGGGTAACGGCCCACCAAGGCAACGATCAGTAGGGGTTCTGAGAGGAAGGTCCCCCACATTGGAACTGAGACACGGTCCAAACTCCTACGGGAGGCAGCAGTGAGGAATATTGGTCAATGGGCGAGAGCCTGAACCAGCCAAGTAGCGTGCAGGAAGACGGCCCTATGGGTTGTAAACTGCTTTTATAGGGGAATAAAGTGATCTACGTGTAGTTTATTGTATGTACCCTATGAATAAGGACCGGCTAATTC
>GV2UCFN02IFR2G
GGTGAGTAACGCGTATCCAACCTGCCCATTACAGGGGAATAACCTTGCGAAAGTAAGACTAATGCCCCATGGTATTCTCAGCAGACATCTAATGAGGATTAAAGATTTATCGGTAATGGATGGGGATGCGTCTGATTAGCTTGTTGGCGGGGTAACGGCCCACCAAGGCAACGATCAGTAGGGGTTCTGAGAGGAAGGTCCCCCACATTGGAACTGAGACACGGTCCAAACTCCTACGGGAGGCAGCAGTGAGGAATATTGGTCAATGGGCGAGAGCCTGAACCAGCCAAGTAGCGTGCAGGAAGACGGCCCTATGGGTTGTAAACTGCTTTTATAGGGGAATAAAGTGATCTACGTGTAGTTTATTGTATGTACCCTATGAATAAGGACCGGCTAATTC
>GV2UCFN02FZYQ8
GGTGAGTAACGCGTATCCAACCTGCCCATTACAGGGGAATAACCTTGCGAAAGTAAGACTAATGCCCCATGGTATTCTCAGCAGACATCTAATGAGGATTAAAGATTTATCGGTAATGGATGGGGATGCGTCTGATTAGCTTGTTGGCGGGGTAACGGCCCACCAAGGCAACGATCAGTAGGGGTTCTGAGAGGAAGGTCCCCCACATTGGAACTGAGACACGGTCCAAACTCCTACGGGAGGCAGCAGTGAGGAATATTGGTCAATGGGCGAGAGCCTGAACCAGCCAAGTAGCGTGCAGGAAGACGGCCCTATGGGTTGTAAACTGCTTTTATAGGGGAATAAAGTGATCTACGTGTAGTTTATTGTATGTACCCTATGAATAAGGACCGGCTAATTC
>GV2UCFN02HIX0P
GGTGAGTAACGCGTATCCAACCTGCCCATTACAGGGGAATAACCTTGCGAAAGTAAGACTAATGCCCCATGGTATTCTCAGCAGACATCTAATGAGGATTAAAGATTTATCGGTAATGGATGGGGATGCGTCTGATTAGCTTGTTGGCGGGGTAACGGCCCACCAAGGCAACGATCAGTAGGGGTTCTGAGAGGAAGGTCCCCCACATTGGAACTGAGACACGGTCCAAACTCCTACGGGAGGCAGCAGTGAGGAATATTGGTCAATGGGCGAGAGCCTGAACCAGCCAAGTAGCGTGCAGGAAGACGGCCCTATGGGTTGTAAACTGCTTTTATAGGGGAATAAAGTGATCTACGTGTAGTTTATTGTATGTACCCTATGAATAAGGACCGGCTAATTC
>GV2UCFN02IZM52
GGTGAGTAACGCGTATCCAACCTGCCCATTACAGGGGAATAACCTTGCGAAAGTAAGACTAATGCCCCATGGTATTCTCAGCAGACATCTAATGAGGATTAAAGATTTATCGGTAATGGATGGGGATGCGTCTGATTAGCTTGTTGGCGGGGTAACGGCCCACCAAGGCAACGATCAGTAGGGGTTCTGAGAGGAAGGTCCCCCACATTGGAACTGAGACACGGTCCAAACTCCTACGGGAGGCAGCAGTGAGGAATATTGGTCAATGGGCGAGAGCCTGAACCAGCCAAGTAGCGTGCAGGAAGACGGCCCTATGGGTTGTAAACTGCTTTTATAGGGGAATAAAGTGATCTACGTGTAGTTTATTGTATGTACCCTATGAATAAGGACCGGCTAATTC
>GV2UCFN02JWXC7
GGTGAGTAACGCGTATCCAACCTGCCCATTACAGGGGAATAACCTTGCGAAAGTAAGACTAATGCCCCATGGTATTCTCAGCAGACATCTAATGAGGATTAAAGATTTATCGGTAATGGATGGGGATGCGTCTGATTAGCTTGTTGGCGGGGTAACGGCCCACCAAGGCAACGATCAGTAGGGGTTCTGAGAGGAAGGTCCCCCACATTGGAACTGAGACACGGTCCAAACTCCTACGGGAGGCAGCAGTGAGGAATATTGGTCAATGGGCGAGAGCCTGAACCAGCCAAGTAGCGTGCAGGAAGACGGCCCTATGGGTTGTAAACTGCTTTTATAGGGGAATAAAGTGATCTACGTGTAGTTTATTGTATGTACCCTATGAATAAGGACCGGCTAATTC
>GV2UCFN02JUEGJ
GGTGAGTAACGCGTATCCAACCTGCCCATTACAGGGGAATAACCTTGCGAAAGTAAGACTAATGCCCCATGGTATTCTCAGCAGACATCTAATGAGGATTAAAGATTTATCGGTAATGGATGGGGATGCGTCTGATTAGCTTGTTGGCGGGGTAACGGCCCACCAAGGCAACGATCAGTAGGGGTTCTGAGAGGAAGGTCCCCCACATTGGAACTGAGACACGGTCCAAACTCCTACGGGAGGCAGCAGTGAGGAATATTGGTCAATGGGCGAGAGCCTGAACCAGCCAAGTAGCGTGCAGGAAGACGGCCCTATGGGTTGTAAACTGCTTTTATAGGGGAATAAAGTGATCTACGTGTAGTTTATTGTATGTACCCTATGAATAAGGACCGGCTAATTC
>GV2UCFN02IJL3F
GGTGAGTAACGCGTATCCAACCTGCCCATTACAGGGGAATAACCTTGCGAAAGTAAGACTAATGCCCCATGGTATTCTCAGCAGACATCTAATGAGGATTAAAGATTTATCGGTAATGGATGGGGATGCGTCTGATTAGCTTGTTGGCGGGGTAACGGCCCACCAAGGCAACGATCAGTAGGGGTTCTGAGAGGAAGGTCCCCCACATTGGAACTGAGACACGGTCCAAACTCCTACGGGAGGCAGCAGTGAGGAATATTGGTCAATGGGCGAGAGCCTGAACCAGCCAAGTAGCGTGCAGGAAGACGGCCCTATGGGTTGTAAACTGCTTTTATAGGGGAATAAAGTGATCTACGTGTAGTTTATTGTATGTACCCTATGAATAAGGACCGGCTAATTC
>GV2UCFN02F1YXH
GGTGAGTAACGCGTATCCAACCTGCCCATTACAGGGGAATAACCTTGCGAAAGTAAGACTAATGCCCCATGGTATTCTCAGCAGACATCTAATGAGGATTAAAGATTTATCGGTAATGGATGGGGATGCGTCTGATTAGCTTGTTGGCGGGGTAACGGCCCACCAAGGCAACGATCAGTAGGGGTTCTGAGAGGAAGGTCCCCCACATTGGAACTGAGACACGGTCCAAACTCCTACGGGAGGCAGCAGTGAGGAATATTGGTCAATGGGCGAGAGCCTGAACCAGCCAAGTAGCGTGCAGGAAGACGGCCCTATGGGTTGTAAACTGCTTTTATAGGGGAATAAAGTGATCTACGTGTAGTTTATTGTATGTACCCTATGAATAAGGACCGGCTAATTC
>GV2UCFN02H8YXQ
GGTGAGTAACGCGTATCCAACCTGCCCATTACAGGGGAATAACCTTGCGAAAGTAAGACTAATGCCCCATGGTATTCTCAGCAGACATCTAATGAGGATTAAAGATTTATCGGTAATGGATGGGGATGCGTCTGATTAGCTTGTTGGCGGGGTAACGGCCCACCAAGGCAACGATCAGTAGGGGTTCTGAGAGGAAGGTCCCCCACATTGGAACTGAGACACGGTCCAAACTCCTACGGGAGGCAGCAGTGAGGAATATTGGTCAATGGGCGAGAGCCTGAACCAGCCAAGTAGCGTGCAGGAAGACGGCCCTATGGGTTGTAAACTGCTTTTATAGGGGAATAAAGTGATCTACGTGTAGTTTATTGTATGTACCCTATGAATAAGGACCGGCTAATTC
>GV2UCFN02H36FA
GGTGAGTAACGCGTATCCAACCTGCCCATTACAGGGGAATAACCTTGCGAAAGTAAGACTAATGCCCCATGGTATTCTCAGCAGACATCTAATGAGGATTAAAGATTTATCGGTAATGGATGGGGATGCGTCTGATTAGCTTGTTGGCGGGGTAACGGCCCACCAAGGCAACGATCAGTAGGGGTTCTGAGAGGAAGGTCCCCCACATTGGAACTGAGACACGGTCCAAACTCCTACGGGAGGCAGCAGTGAGGAATATTGGTCAATGGGCGAGAGCCTGAACCAGCCAAGTAGCGTGCAGGAAGACGGCCCTATGGGTTGTAAACTGCTTTTATAGGGGAATAAAGTGATCTACGTGTAGTTTATTGTATGTACCCTATGAATAAGGACCGGCTAATTC
>GV2UCFN02IW4F8
GGTGAGTAACGCGTATCCAACCTGCCCATTACAGGGGAATAACCTTGCGAAAGTAAGACTAATGCCCCATGGTATTCTCAGCAGACATCTAATGAGGATTAAAGATTTATCGGTAATGGATGGGGATGCGTCTGATTAGCTTGTTGGCGGGGTAACGGCCCACCAAGGCAACGATCAGTAGGGGTTCTGAGAGGAAGGTCCCCCACATTGGAACTGAGACACGGTCCAAACTCCTACGGGAGGCAGCAGTGAGGAATATTGGTCAATGGGCGAGAGCCTGAACCAGCCAAGTAGCGTGCAGGAAGACGGCCCTATGGGTTGTAAACTGCTTTTATAGGGGAATAAAGTGATCTACGTGTAGTTTATTGTATGTACCCTATGAATAAGGACCGGCTAATTC
>GV2UCFN02IL0IM
GGTGAGTAACGCGTATCCAACCTGCCCATTACAGGGGAATAACCTTGCGAAAGTAAGACTAATGCCCCATGGTATTCTCAGCAGACATCTAATGAGGATTAAAGATTTATCGGTAATGGATGGGGATGCGTCTGATTAGCTTGTTGGCGGGGTAACGGCCCACCAAGGCAACGATCAGTAGGGGTTCTGAGAGGAAGGTCCCCCACATTGGAACTGAGACACGGTCCAAACTCCTACGGGAGGCAGCAGTGAGGAATATTGGTCAATGGGCGAGAGCCTGAACCAGCCAAGTAGCGTGCAGGAAGACGGCCCTATGGGTTGTAAACTGCTTTTATAGGGGAATAAAGTGATCTACGTGTAGTTTATTGTATGTACCCTATGAATAAGGACCGGCTAATTC
>GV2UCFN02JKHOT
GGTGAGTAACGCGTATCCAACCTGCCCATTACAGGGGAATAACCTTGCGAAAGTAAGACTAATGCCCCATGGTATTCTCAGCAGACATCTAATGAGGATTAAAGATTTATCGGTAATGGATGGGGATGCGTCTGATTAGCTTGTTGGCGGGGTAACGGCCCACCAAGGCAACGATCAGTAGGGGTTCTGAGAGGAAGGTCCCCCACATTGGAACTGAGACACGGTCCAAACTCCTACGGGAGGCAGCAGTGAGGAATATTGGTCAATGGGCGAGAGCCTGAACCAGCCAAGTAGCGTGCAGGAAGACGGCCCTATGGGTTGTAAACTGCTTTTATAGGGGAATAAAGTGATCTACGTGTAGTTTATTGTATGTACCCTATGAATAAGGACCGGCTAATTC
>GV2UCFN02GLFQT
GGTGAGTAACGCGTATCCAACCTGCCCATTACAGGGGAATAACCTTGCGAAAGTAAGACTAATGCCCCATGGTATTCTCAGCAGACATCTAATGAGGATTAAAGATTTATCGGTAATGGATGGGGATGCGTCTGATTAGCTTGTTGGCGGGGTAACGGCCCACCAAGGCAACGATCAGTAGGGGTTCTGAGAGGAAGGTCCCCCACATTGGAACTGAGACACGGTCCAAACTCCTACGGGAGGCAGCAGTGAGGAATATTGGTCAATGGGCGAGAGCCTGAACCAGCCAAGTAGCGTGCAGGAAGACGGCCCTATGGGTTGTAAACTGCTTTTATAGGGGAATAAAGTGATCTACGTGTAGTTTATTGTATGTACCCTATGAATAAGGACCGGCTAATTC
>GV2UCFN02H1K0R
GGTGAGTAACGCGTATCCAACCTGCCCATTACAGGGGAATAACCTTGCGAAAGTAAGACTAATGCCCCATGGTATTCTCAGCAGACATCTAATGAGGATTAAAGATTTATCGGTAATGGATGGGGATGCGTCTGATTAGCTTGTTGGCGGGGTAACGGCCCACCAAGGCGACGATCAGTAGGGGTTCTGAGAGGAAGGTCCCCCACATTGGAACTGAGACACGGTCCAAACTCCTACGGGAGGCAGCAGTGAGGAATATTGGTCAATGGGCGAGAGCCTGAACCAGCCAAGTAGCGTGCAGGAAGACGGCCCTATGGGTTGTAAACTGCTTTTATAGGGGAATAAAGTGATCTACGTGTAGTTTATTGTATGTACCCTATGAATAAGGACCGGCTAATTC
>GV2UCFN02IFLQU
GGTGAGTAACGCGTATCCAACCTGCCCATTACAGGGGAATAACCTTGCGAAAGTAAGACTAATGCCCCATGGTATTCTCAGCAGACATCTAATGAGGATTAAAGATTTATCGGTAATGGATGGGGATGCGTCTGATTAGCTTGTTGGCGGGGTAACGGCCCACCAAGGCGACGATCAGTAGGGGTTCTGAGAGGAAGGTCCCCCACATTGGAACTGAGACACGGTCCAAACTCCTACGGGAGGCAGCAGTGAGGAATATTGGTCAATGGGCGAGAGCCTGAACCAGCCAAGTAGCGTGCAGGAAGACGGCCCTATGGGTTGTAAACTGCTTTTATAGGGGAATAAAGTGATCTACGTGTAGTTTATTGTATGTACCCTATGAATAAGGACCGGCTAATTC
>GV2UCFN02JX2JT
GGTGAGTAACGCGTATCCAACCTGCCCATTACAGGGGAATAACCTTGCGAAAGTAAGACTAATGCCCCATGGTATTCTCAGCAGACATCTAATGAGGATTAAAGATTTATCGGTAATGGATGGGGATGCGTCTGATTAGCTTGTTGGCGGGGTAACGGCCCACCAAGGCGACGATCAGTAGGGGTTCTGAGAGGAAGGTCCCCCACATTGGAACTGAGACACGGTCCAAACTCCTACGGGAGGCAGCAGTGAGGAATATTGGTCAATGGGCGAGAGCCTGAACCAGCCAAGTAGCGTGCAGGAAGACGGCCCTATGGGTTGTAAACTGCTTTTATAGGGGAATAAAGTGATCTACGTGTAGTTTATTGTATGTACCCTATGAATAAGGACCGGCTAATTC
>GV2UCFN02FNJEN
GGTGAGTAACGCGTATCCAACCTGCCCATTACAGGGGAATAACCTTGCGAAAGTAAGACTAATGCCCCATGGTATTCTCAGCAGACATCTAATGAGGATTAAAGATTTATCGGTAATGGATGGGGATGCGTCTGATTAGCTTGTTGGCGGGGTAACGGCCCACCAAGGCGACGATCAGTAGGGGTTCTGAGAGGAAGGTCCCCCACATTGGAACTGAGACACGGTCCAAACTCCTACGGGAGGCAGCAGTGAGGAATATTGGTCAATGGGCGAGAGCCTGAACCAGCCAAGTAGCGTGCAGGAAGACGGCCCTATGGGTTGTAAACTGCTTTTATAGGGGAATAAAGTGATCTACGTGTAGTTTATTGTATGTACCCTATGAATAAGGACCGGCTAATTC
>GV2UCFN02IP2C2
GGTGAGTAACGCGTATCCAACCTGCCCATTACAGGGGAATAACCTTGCGAAAGTAAGACTAATGCCCCATGGTATTCTCAGCAGACATCTAATGAGGATTAAAGATTTATCGGTAATGGATGGGGATGCGTCTGATTAGCTTGTTGGCGGGGTAACGGCCCACCAAGGCGACGATCAGTAGGGGTTCTGAGAGGAAGGTCCCCCACATTGGAACTGAGACACGGTCCAAACTCCTACGGGAGGCAGCAGTGAGGAATATTGGTCAATGGGCGAGAGCCTGAACCAGCCAAGTAGCGTGCAGGAAGACGGCCCTATGGGTTGTAAACTGCTTTTATAGGGGAATAAAGTGATCTACGTGTAGTTTATTGTATGTACCCTATGAATAAGGACCGGCTAATTC
>GV2UCFN02FU78T
GGTGAGTAACGCGTATCCAACCTGCCCATTACAGGGGAATAACCTTGCGAAAGTAAGACTAATGCCCCATGGTATTCTCAGCAGACATCTAATGAGGATTAAAGATTTATCGGTAATGGATGGGGATGCGTCTGATTAGCTTGTTGGCGGGGTAACGGCCCACCAAGGCGACGATCAGTAGGGGTTCTGAGAGGAAGGTCCCCCACATTGGAACTGAGACACGGTCCAAACTCCTACGGGAGGCAGCAGTGAGGAATATTGGTCAATGGGCGAGAGCCTGAACCAGCCAAGTAGCGTGCAGGAAGACGGCCCTATGGGTTGTAAACTGCTTTTATAGGGGAATAAAGTGATCTACGTGTAGTTTATTGTATGTACCCTATGAATAAGGACCGGCTAATTC
>GV2UCFN02GFEMJ
GGTGAGTAACGCGTATCCAACCTGCCCATTACAGGGGAATAACCTTGCGAAAGTAAGACTAATGCCCCATGGTATTCTCAGCAGACATCTAATGAGGATTAAAGATTTATCGGTAATGGATGGGGATGCGTCTGATTAGCTTGTTGGCGGGGTAACGGCCCACCAAGGCGACGATCAGTAGGGGTTCTGAGAGGAAGGTCCCCCACATTGGAACTGAGACACGGTCCAAACTCCTACGGGAGGCAGCAGTGAGGAATATTGGTCAATGGGCGAGAGCCTGAACCAGCCAAGTAGCGTGCAGGAAGACGGCCCTATGGGTTGTAAACTGCTTTTATAGGGGAATAAAGTGATCTACGTGTAGTTTATTGTATGTACCCTATGAATAAGGACCGGCTAATTC
