# Supplementary material for: Investigation of the Effect of Type 2 Diabetes Mellitus on Subgingival Plaque Microbiota by High-Throughput 16S rDNA Pyrosequencing
Source: PLoS One. 2013 Apr 22;8(4):e61516. doi: 10.1371/journal.pone.0061516 (PMC3632544; doi:10.1371/journal.pone.0061516)
Supplement: File S1 — FASTA-format sequences for all the OTUs. Sequences for each OTU are provided in a FASTA-format file. (ZIP) [file pone.0061516.s004.zip › OTU.allseq/Otu0207.fasta]

>GV2UCFN02JH418
GGTGAGTAACATATTGGAACGTACCGAGTAATGGGGGATAACTATCCGAAAGGATAGCTAATACCGCATACGCTTTGAGAAGGAAAGTGGGGGATCTTCGGACCTCACGTTATTCGAGCGGCCAATAACTGATTAGCTAGTTGGAGGGGTAAAGGCCCACCAAGGCGACGATCAGTAGCGGGTCTGAGAGGATGATCCGCCACACTGGGACTGAGACACGGCCCAGACTCCTACGGGAGGCAGCAGTGGGGAATTTTGGACAATGGGCGCAAGCCTGATCCAGCCATGCCGCGTGTCTGAAGAAGGCCTTCGGGTTGTAAAGGACTTTTGTTAGGGAAGAAAAGGAGTGTGTTAATACCATACTCTGCTGACGGTACCTAAAGAATAAGCACCGGCTAACTA
>GV2UCFN02GWFJH
GGTGAGTAACATATTGGAACGTACCGAGTAATGGGGGATAACTATCCGAAAGGATAGCTAATACCGCATACGCTTTGAGAAGGAAAGTGGGGGATCTTCGGACCTCACGTTATTCGAGCGGCCAATAACTGATTAGCTAGTTGGAGGGGTAAAGGCCCACCAAGGCGACGATCAGTAGCGGGTCTGAGAGGATGATCCGCCACACTGGGACTGAGACACGGCCCAGACTCCTACGGGAGGCAGCAGTGGGGAATTTTGGACAATGGGCGCAAGCCTGATCCAGCCATGCCGCGTGTCTGAAGAAGGCCTTCGGGTTGTAAAGGACTTTTGTTAGGGAAGAAAAGGAGTGTGTTAATACCATACTCTGCTGACGGTACCTAAAGAATAAGCACCGGCTAACTA
>GV2UCFN02FWUD1
GGTGAGTAACATATTGGAACGTACCGAGTAATGGGGGATAACTATCCGAAAGGATAGCTAATACCGCATACGCTTTGAGAAGGAAAGTGGGGGATCTTCGGACCTCACGTTATTCGAGCGGCCAATAACTGATTAGCTAGTTGGAGGGGTAAAGGCCCACCAAGGCGACGATCAGTAGCGGGTCTGAGAGGATGATCCGCCACACTGGGACTGAGACACGGCCCAGACTCCTACGGGAGGCAGCAGTGGGGAATTTTGGACAATGGGCGCAAGCCTGATCCAGCCATGCCGCGTGTCTGAAGAAGGCCTTCGGGTTGTAAAGGACTTTTGTTAGGGAAGAAAAGGAGTGTGTTAATACCATACTCTGCTGACGGTACCTAAAGAATAAGCACCGGCTAACTA
>G35JFLI02G53X3
GGTGAGTAACATATTGGAACGTACGAGTAATGGGGGATAACTATCCGAAAGGATAGCTAATACCGCATACGCTTTAAGAAGGAAGTGGGGGCTCTTCGGACCTCACGTTATTCGAGCGGCCAATACCTGATTAGCTAGTTGGCGGGTAAAAGCCCACCAAGGCGACGATCAGTAGCGGGTCTGAGAGGATGATCCGCCACACTGGGACTGAGACACGGCCCAGACTCCTACGGGAGGCAGCAGTGGGGAATTTTGGACAATGGGCGCAAGCCTGATCCAGCCATGCCGCGTGTCTGAAGAAGGCCTTCGGGTTGTAAAGGACTTTTGTTAGGGAAGAAAAGGATAGTGTTAATACCATTATCTGCTGACGGTACCTAAAGAATAAGCACCGGCTAACTA
>G35JFLI02ILSFE
GGTGAGTAACATATTGGAACGTACGAGTAATGGGGGATAACTATCCGAAAGGATAGCTAATACCGCATACGCTTTAAGAAGGAAGTGGGGGCTCTTCGGACCTCACGTTATTCGAGCGGCCAATACCTGATTAGCTAGTTGGCGGGTAAAAGCCCACCAAGGCGACGATCAGTAGCGGGTCTGAGAGGATGATCCGCCACACTGGGACTGAGACACGGCCCAGACTCCTACGGGAGGCAGCAGTGGGGAATTTTGGACAATGGGCGCAAGCCTGATCCAGCCATGCCGCGTGTCTGAAGAAGGCCTTCGGGTTGTAAAGGACTTTTGTTAGGGAAGAAAAGGATAGTGTTAATACCATTATCTGCTGACGGTACCTAAAGAATAAGCACCGGCTAACTA
>G35JFLI02IA2J3
GGTGAGTAACATATTGGAACGTACCGAGTAATGGGGGATAACTATCCGAAAGGATAGCTAATACCGCATACGCTTTAAGAGGAAAGTGGGGGCTCTTCGGACCTCACGTTATTCGAGCGGCCAATACCTGATTAGCTAGTTGGCGGGGTAAAAGCCCACCAAGGCGACGATCAGTAGCGGGTCTGAGAGGATGATCCGCCACACTGGGACTGAGACACGGCCCAGACTCCTACGGGAGGCAGCAGTGGGGAATTTTGGACAATGGGCGCAAGCCTGATCCAGCCATGCCGCGTGTCTGAAGAAGGCCTTCGGGTTGTAAAGGACTTTTGTTAGGGAAGAAAAGGATAGTGCTAATACCATTATCTGCTGACGGTACCTAAAGAATAAGCACCGGCTAACTA
>GV2UCFN02GVJJT
GGTGAGTAACATATTGGAACGTACCGAGTAATGGGGGATAACTATCCGAAAGGATAGCTAATACCGCATACGCTTTAAGAAGGAAAGTGGGGGCTCTTCGGACCTCACGTTATTCGAGCGGCCAATACCTGATTAGCTAGTTGGCGGGGTAAAAGCCCACCAAGGCGACGATCAGTAGCGGGTCTGAGAGGATGATCCGCCACACTGGGACTGAGACACGGCCCAGACTCCTACGGGAGGCAGCAGTGGGGAATTTTGGACAATGGGCGCAAGCCTGATCCAGCCATGCCGCGTGTCTGAAGAAGGCCTTCGGGTTGTAAAGGACTTTTGTTAGGGAAGAAAAGGATAGTGCTAATACCATTATCTGCTGACGGTACCTAAAGAATAAGCACCGGCTAACTA
>GV2UCFN02FU6YI
GGTGAGTAACATATTGGAACGTACCGAGTAATGGGGGATAACTATCCGAAAGGATAGCTAATACCGCATACGCTTTAAGAAGGAAAGTGGGGGCTCTTCGGACCTCACGTTATTCGAGCGGCCAATACCTGATTAGCTAGTTGGCGGGGTAAAAGCCCACCAAGGCGACGATCAGTAGCGGGTCTGAGAGGATGATCCGCCACACTGGGACTGAGACACGGCCCAGACTCCTACGGGAGGCAGCAGTGGGGAATTTTGGACAATGGGCGCAAGCCTGATCCAGCCATGCCGCGTGTCTGAAGAAGGCCTTCGGGTTGTAAAGGACTTTTGTTAGGGAAGAAAAGGATAGTGCTAATACCATTATCTGCTGACGGTACCTAAAGAATAAGCACCGGCTAACTA
>GV2UCFN02IBP4J
GGTGAGTAACATATTGGAACGTACCGAGTAATGGGGGATAACTATCCGAAAGGATAGCTAATACCGCATACGCTTTAAGAAGGAAAGTGGGGGCTCTTCGGACCTCACGTTATTCGAGCGGCCAATACCTGATTAGCTAGTTGGCGGGGTAAAAGCCCACCAAGGCGACGATCAGTAGCGGGTCTGAGAGGATGATCCGCCACACTGGGACTGAGACACGGCCCAGACTCCTACGGGAGGCAGCAGTGGGGAATTTTGGACAATGGGCGCAAGCCTGATCCAGCCATGCCGCGTGTCTGAAGAAGGCCTTCGGGTTGTAAAGGACTTTTGTTAGGGAAGAAAAGGATAGTGCTAATACCATTATCTGCTGACGGTACCTAAAGAATAAGCACCGGCTAACTA
>GV2UCFN02F6PW9
GGTGAGTAACATATTGGAACGTACCGAGTAATGGGGGATAACTATCCGAAAGGATAGCTAATACCGCATACGCTTTAAGAAGGAAAGTGGGGGCTCTTCGGACCTCACGTTATTCGAGCGGCCAATACCTGATTAGCTAGTTGGCGGGGTAAAAGCCCACCAAGGCGACGATCAGTAGCGGGTCTGAGAGGATGATCCGCCACACTGGGACTGAGACACGGCCCAGACTCCTACGGGAGGCAGCAGTGGGGAATTTTGGACAATGGGCGCAAGCCTGATCCAGCCATGCCGCGTGTCTGAAGAAGGCCTTCGGGTTGTAAAGGACTTTTGTTAGGGAAGAAAAGGATAGTGCTAATACCATTATCTGCTGACGGTACCTAAAGAATAAGCACCGGCTAACTA
>GV2UCFN02GCVAY
GGTGAGTAACATATTGGAACGTACCGAGTAATGGGGGATAACTATCCGAAAGGATAGCTAATACCGCATACGCTTTAAGAAGGAAAGTGGGGGCTCTTCGGACCTCACGTTATTCGAGCGGCCAATACCTGATTAGCTAGTTGGCGGGGTAAAAGCCCACCAAGGCGACGATCAGTAGCGGGTCTGAGAGGATGATCCGCCACACTGGGACTGAGACACGGCCCAGACTCCTACGGGAGGCAGCAGTGGGGAATTTTGGACAATGGGCGCAAGCCTGATCCAGCCATGCCGCGTGTCTGAAGAAGGCCTTCGGGTTGTAAAGGACTTTTGTTAGGGAAGAAAAGGATAGTGCTAATACCATTATCTGCTGACGGTACCTAAAGAATAAGCACCGGCTAACTA
>GV2UCFN02I1DYU
GGTGAGTAACATATTGGAACGTACCGAGTAATGGGGGATAACTATCCGAAAGGATAGCTAATACCGCATACGCTTTAAGAAGGAAAGTGGGGGCTCTTCGGACCTCACGTTATTCGAGCGGCCAATACCTGATTAGCTAGTTGGCGGGGTAAAAGCCCACCAAGGCGACGATCAGTAGCGGGTCTGAGAGGATGATCCGCCACACTGGGACTGAGACACGGCCCAGACTCCTACGGGAGGCAGCAGTGGGGAATTTTGGACAATGGGCGCAAGCCTGATCCAGCCATGCCGCGTGTCTGAAGAAGGCCTTCGGGTTGTAAAGGACTTTTGTTAGGGAAGAAAAGGATAGTGCTAATACCATTATCTGCTGACGGTACCTAAAGAATAAGCACCGGCTAACTA
>GV2UCFN02JG4ER
GGTGAGTAACATATTGGAACGTACCGAGTAATGGGGGATAACTATCCGAAAGGATAGCTAATACCGCATACGCTTTAAGAAGGAAAGTGGGGGCTCTTCGGACCTCACGTTATTCGAGCGGCCAATACCTGATTAGCTAGTTGGCGGGGTAAAAGCCCACCAAGGCGACGATCAGTAGCGGGTCTGAGAGGATGATCCGCCACACTGGGACTGAGACACGGCCCAGACTCCTACGGGAGGCAGCAGTGGGGAATTTTGGACAATGGGCGCAAGCCTGATCCAGCCATGCCGCGTGTCTGAAGAAGGCCTTCGGGTTGTAAAGGACTTTTGTTAGGGAAGAAAAGGATAGTGCTAATACCATTATCTGCTGACGGTACCTAAAGAATAAGCACCGGCTAACTA
>GV2UCFN02JSYRP
GGTGAGTAACATATTGGAACGTACCGAGTAATGGGGGATAACTATCCGAAAGGATAGCTAATACCGCATACGCTTTAAGAAGGAAAGTGGGGGCTCTTCGGACCTCACGTTATTCGAGCGGCCAATACCTGATTAGCTAGTTGGCGGGGTAAAAGCCCACCAAGGCGACGATCAGTAGCGGGTCTGAGAGGATGATCCGCCACACTGGGACTGAGACACGGCCCAGACTCCTACGGGAGGCAGCAGTGGGGAATTTTGGACAATGGGCGCAAGCCTGATCCAGCCATGCCGCGTGTCTGAAGAAGGCCTTCGGGTTGTAAAGGACTTTTGTTAGGGAAGAAAAGGATAGTGCTAATACCATTATCTGCTGACGGTACCTAAAGAATAAGCACCGGCTAACTA
