# Supplementary material for: Investigation of the Effect of Type 2 Diabetes Mellitus on Subgingival Plaque Microbiota by High-Throughput 16S rDNA Pyrosequencing
Source: PLoS One. 2013 Apr 22;8(4):e61516. doi: 10.1371/journal.pone.0061516 (PMC3632544; doi:10.1371/journal.pone.0061516)
Supplement: File S1 — FASTA-format sequences for all the OTUs. Sequences for each OTU are provided in a FASTA-format file. (ZIP) [file pone.0061516.s004.zip › OTU.allseq/Otu0208.fasta]

>G35JFLI02J1D6U
GGTGAGTAACGGCGTAGGCAACCTGGCCCTCGGGATGGGGACAACGGCTCGAAAGAGCCGCTAATACCGAATGACGAACTTTTTCACATGGAAGAGATACTAAAGATGGGTCAAACCATCGCCCGAGGATGGGCCTGCGTCTGATTAGCCAGTTGGTGAGGTAACGGCTCACCAAAGCAACGATCAGTAGCCGGTCTGAGAGGATGAACGGCCACAATGGGACTGAGACACGGCCCATACTCCTACGGGAGGCAGCAGTGGGGAATCTTCCGCAATGGGCGAAAGCCTGACGGAGCAACGCCGCGTGAGTGAAGAAGGTCTTCGGATCGTAAAGCTCTGTTGTCGGGGACGAAAGGGTAGACGAGGTAATGCGTTTACTAAGACGGTACCCGACGAGGAAGCCACGGCTAACTA
>G35JFLI02HJ9Y6
GGTGAGTAACGCGTAGGCAACCTGCCCTCAGGATGGGGACAACGGCTCGAAAGAGCCGCTAATACCGAATGACGTAACTTTTCCACATGGAAGAGATACTAAAGATGGGTCAAACCATCGCCCGAGGATGGGCCTGCGTCTGATTAGCCAGTTGGTGAGGTAACGGCTCACCAAAGCGACGATCAGTAGCCGGTCTGAGAGGATGAACGGCCACAATGGGACTGAGACACGGCCCATACTCCTACGGGAGGCAGCAGTGGGGAATCTTCCGCAATGGGCGCAAGCCTGACGGAGCAACGCCGCGTGAGTGAAGAAGGTCTTCGGATCGTAAAGCTCTGTTGTCGGGGACGAAAGGGTAGACGAGGTAATGCGTTTACTAAGACGGTACCCGACGAGGAAGCCACGGCTAACTA
>G3BZQ8102JJ2W9
GGTGAGTAACGCGTAGGCAACCTGCCCTCAGGATGGGGACAACGGCTCGAAAGAGCCGCTAATACCGAATGACGTAACTTTCTCACATGGAAGAGATACTAAAGATGGGTCAAACCATCGCCTGAGGAGGGGCCTGCGTCTGATTAGCCAGTTGGTGAGGTAACGGCTCACCAAAGCAACGATCAGTAGCCGGTCTGAGAGGATGAACGGCCACAATGGGACTGAGACACGGCCCATACTCCTACGGGAGGCAGCAGTGGGGAATCTTCCGCAATGGGCGCAAGCCTGACGGAGCAACGCCGCGTGAGTGAAGAAGGTCTTCGGATCGTAAAGCTCTGTTGTCGGGGACGAAAGGGTAGACGAGGTAATGCGTTTACTAAGACGGTACCCGACGAGGAAGCCACGGCTAACTA
>G3BZQ8102IR360
GGTGAGTAACGCGTAGGCAACCTACCCTCGGGATGGGGACAACGGCTCGAAAGAGCCGCTAATACCGAATGACGTAACTTTTTCACATGGAAGAGATACTAAAGATGGGTCAAACCATCGCCGAGGAGGGGCCTGCGTCTGATTAGCCAGTTGGTGAGGTAACGGCTCACCAAAGCAACGATCAGTAGCCGGTCTGAGAGGATGAACGGCCACAATGGGACTGAGACACGGCCCATACTCCTACGGGAGGCAGCAGTGGGGAATCTTCCGCAATGGGCGAAAGCCTGACGGAGCAACGCCGCGTGAGTGAAGAAGGTCTTCGGATCGTAAAGCTCTGTTGTCGGGGACGAAAGAGTAGACGAGGCAATGCGTTTACTAAGACGGTACCCGACGAGGAAGCCACGGCTAACTA
>G35JFLI02IX7KQ
GGTGAGTAACGCGTAGGCAACCTACCCTCGGGATGGGGACAACGGCTCGAAAGAGCCGCTAATACCGAATGACGTAACTTTTTCACATGGAAGAGATACTAAAGATGGGTCAAACCATCGCCGAGGAGGGGCCTGCGTCTGATTAGCCAGTTGGTGAGGTAACGGCTCACCAAAGCAACGATCAGTAGCCGGTCTGAGAGGATGAACGGCCACAATGGGACTGAGACACGGCCCATACTCCTACGGGAGGCAGCAGTGGGGAATCTTCCGCAATGGGCGAAAGCCTGACGGAGCAACGCCGCGTGAGTGAAGAAGGTCTTCGGATCGTAAAGCTCTGTTGTCGGGGACGAAAGAGTAGACGAGGCAATGCGTTTACTAAGACGGTACCCGACGAGGAAGCCACGGCTAACTA
>G35JFLI02F8TCO
GGTGAGTAACGCGTAGGCAACCTACCCTCGGGATGGGGACAACGGCTCGAAAGAGCCGCTAATACCGAATGACGTAACTTTTTCACATGGAAGAGATACTAAAGATGGGTCAAACCATCGCCGAGGAGGGGCCTGCGTCTGATTAGCCAGTTGGTGAGGTAACGGCTCACCAAAGCAACGATCAGTAGCCGGTCTGAGAGGATGAACGGCCACAATGGGACTGAGACACGGCCCATACTCCTACGGGAGGCAGCAGTGGGGAATCTTCCGCAATGGGCGAAAGCCTGACGGAGCAACGCCGCGTGAGTGAAGAAGGTCTTCGGATCGTAAAGCTCTGTTGTCGGGGACGAAAGAGTAGACGAGGCAATGCGTTTACTAAGACGGTACCCGACGAGGAAGCCACGGCTAACTA
>G35JFLI02H8G2Q
GGTGAGTAACGCGTAGGCAACCTACCCTCGGGATGGGGACAACGGCTCGAAAGAGCCGCTAATACCGAATGACGTAACTTTTTCACATGGAAGAGATACTAAAGATGGGTCAAACCATCGCCGAGGAGGGGCCTGCGTCTGATTAGCCAGTTGGTGAGGTAACGGCTCACCAAAGCAACGATCAGTAGCCGGTCTGAGAGGATGAACGGCCACAATGGGACTGAGACACGGCCCATACTCCTACGGGAGGCAGCAGTGGGGAATCTTCCGCAATGGGCGAAAGCCTGACGGAGCAACGCCGCGTGAGTGAAGAAGGTCTTCGGATCGTAAAGCTCTGTTGTCGGGGACGAAAGAGTAGACGAGGCAATGCGTTTACTAAGACGGTACCCGACGAGGAAGCCACGGCTAACTA
>G35JFLI02FN06A
GGTGAGTAACGCGTAGGCAACCTACCCTCAGGATGGGGACAACGGCTCGAAAGAGCCGCTAATACCGAATGACGTATCTTTCTCACATGGGAAGGATACTAAAGATGGGTCAAACCATCGCCTAAGGATGGGCCTGCGTCTGATTAGCCAGTTGGTGAGGTAACGGCTCACCAAAGCAACGATCAGTAGCCGGTCTGAGAGGATGAACGGCCACAATGGGACTGAGACACGGCCCATACTCCTACGGGAGGCAGCAGTGGGGAATCTTCCGCAATGGGCGAAAGCCTGACGGAGCAACGCCGCGTGAGTGAAGAAGGTCTTCGGATCGTAAAGCTCTGTTGTTGGGGACGAAAGGGTAGACGAGGCAATGCGTTTACTAAGACGGTACCCGACGAGGAAGCCACGGCTAACTA
>G35JFLI02GL4X3
GGTGAGTAACGCGTAGGCAACCTGCCCTCGGGATGGGGACAACGGCTCGAAAGAGCCGCTAATACCGAATGACGTAACTTTTCCACATGGGAGAGATCTAAAGATGGGTCAAACCATCGCCTGAGGATGGGCCTGCGTCTGATTAGCCAGTTGGTGAGGTAACGGCTCACCAAAGCAACGATCAGTAGCCGGTCTGAGAGGATGAACGGCCACAATGGGACTGAGACACGGCCCATACTCCTACGGGAGGCAGCAGTGGGGAATCTTCCGCAATGGGCGAAAGCCTGACGGAGCAACGCCGCGTGAGTGAAGAAGGTCTTCGGATCGTAAAGCTCTGTTGTCGGGGACGAAAGGGTAGACGAGGCAATGCGTTTACTAAGACGGTACCCGACGAGGAAGCCACGGCTAACTA
>G35JFLI02IV3BZ
GGTGAGTAACGCGTAGGCAACCTGCCCTCGGGATGGGGACAACGGCTCGAAAGAGCCGCTAATACCGAATGACGTAACTTTTCCACATGGGAGAGATCTAAAGATGGGTCAAACCATCGCCTGAGGATGGGCCTGCGTCTGATTAGCCAGTTGGTGAGGTAACGGCTCACCAAAGCAACGATCAGTAGCCGGTCTGAGAGGATGAACGGCCACAATGGGACTGAGACACGGCCCATACTCCTACGGGAGGCAGCAGTGGGGAATCTTCCGCAATGGGCGAAAGCCTGACGGAGCAACGCCGCGTGAGTGAAGAAGGTCTTCGGATCGTAAAGCTCTGTTGTCGGGGACGAAAGGGTAGACGAGGCAATGCGTTTACTAAGACGGTACCCGACGAGGAAGCCACGGCTAACTA
>G35JFLI02IDWSO
GGTGAGTAACGCGTAGGCAACCTGCCCTCGGGATGGGGACAACGGCTCGAAAGAGCCGCTAATACCGAATGACGTAACTTTTCCACATGGGAGAGATCTAAAGATGGGTCAAACCATCGCCTGAGGATGGGCCTGCGTCTGATTAGCCAGTTGGTGAGGTAACGGCTCACCAAAGCAACGATCAGTAGCCGGTCTGAGAGGATGAACGGCCACAATGGGACTGAGACACGGCCCATACTCCTACGGGAGGCAGCAGTGGGGAATCTTCCGCAATGGGCGAAAGCCTGACGGAGCAACGCCGCGTGAGTGAAGAAGGTCTTCGGATCGTAAAGCTCTGTTGTCGGGGACGAAAGGGTAGACGAGGCAATGCGTTTACTAAGACGGTACCCGACGAGGAAGCCACGGCTAACTA
>GV2UCFN02I2LD0
GGTGAGTAACGCGTAGGCAACCTGCCCTCGGGATGGGGACAACGGCTCGAAAGAGCCGCTAATACCGAATGACGTATCCTTCTCACATGGGAGAGATACTAAAGATGGGTCAAACCATCGCCTGAGGATGGGCCTGCGTCTGATTAGCCAGTTGGTGAGGTAATGGCTCACCAAAGCAACGATCAGTAGCCGGTCTGAGAGGATGAACGGCCACAATGGGACTGAGACACGGCCCATACTCCTACGGGAGGCAGCAGTGGGGAATCTTCCGCAATGGGCGAAAGCCTGACGGAGCAACGCCGCGTGAGTGAAGAAGGTCTTCGGATCGTAAAGCTCTGTTGTCGGGGACGAAAGGGTAGACGAGGCAATGCGTTTACTAAGACGGTACCCGACGAGGAAGCCACGGCTAACTA
>GV2UCFN02JGZ3F
GGTGAGTAACGCGTAGGCAACCTGCCCTCGGGATGGGGACAACGGCTCGAAAGAGCCGCTAATACCGAATGACGTATCCTTCTCACATGGGAGAGATACTAAAGATGGGTCAAACCATCGCCTGAGGATGGGCCTGCGTCTGATTAGCCAGTTGGTGAGGTAATGGCTCACCAAAGCAACGATCAGTAGCCGGTCTGAGAGGATGAACGGCCACAATGGGACTGAGACACGGCCCATACTCCTACGGGAGGCAGCAGTGGGGAATCTTCCGCAATGGGCGAAAGCCTGACGGAGCAACGCCGCGTGAGTGAAGAAGGTCTTCGGATCGTAAAGCTCTGTTGTCGGGGACGAAAGGGTAGACGAGGCAATGCGTTTACTAAGACGGTACCCGACGAGGAAGCCACGGCTAACTA
>GV2UCFN02H7MK3
GGTGAGTAACGCGTAGGCAACCTGCCCTCGGGATGGGGACAACGGCTCGAAAGAGCCGCTAATACCGAATGACGTAACTCTCTCACATGGGAGAGATACTAAAGATGGGTCAAACCATCGCCCGAGGATGGGCCTGCGTCTGATTAGCCAGTTGGTGAGGTAACGGCTCACCAAAGCAACGATCAGTAGCCGGTCTGAGAGGATGAACGGCCACAATGGGACTGAGACACGGCCCATACTCCTACGGGAGGCAGCAGTGGGGAATCTTCCGCAATGGGCGAAAGCCTGACGGAGCAACGCCGCGTGAGTGAAGAAGGTCTTCGGATCGTAAAGCTCTGTTGTCGGGGACGAAAGGGTAGACGAGGCAATGCGTTTACTAAGACGGTACCCGACGAGGAAGCCACGGCTAACTA
>G3BZQ8102IMW0D
GGTGAGTAACGCGTAGGCAACCTACCCTCAGGATGGGGACAACGGCTCGAAAGAGCCGCTAATACCGAATGACGTAACTCTCTCACATGGGAGAGATACTAAAGATGGGTCAAACCATCGCCTGAGGATGGGCCTGCGTCTGATTAGCCAGTTGGTGAGGTAACGGCTCACCAAAGCAACGATCAGTAGCCGGTCTGAGAGGATGAACGGCCACAATGGGACTGAGACACGGCCCATACTCCTACGGGAGGCAGCAGTGGGGAATCTTCCGCAATGGGCGAAAGCCTGACGGAGCAACGCCGCGTGAGTGAAGAAGGTCTTCGGATCGTAAAGCTCTGTTGTCGGGGACGAAAGGGTAGACGAGGCAATGCGTTTACTAAGACGGTACCCGACGAGGAAGCCACGGCTAACTA
>G3BZQ8102I2TJB
GGTGAGTAACGCGTAGGCAACCTACCCTCAGGATGGGGACAACGGCTCGAAAGAGCCGCTAATACCGAATGACGTAACTCTCTCACATGGGAGAGATACTAAAGATGGGTCAAACCATCGCCTGAGGATGGGCCTGCGTCTGATTAGCCAGTTGGTGAGGTAACGGCTCACCAAAGCAACGATCAGTAGCCGGTCTGAGAGGATGAACGGCCACAATGGGACTGAGACACGGCCCATACTCCTACGGGAGGCAGCAGTGGGGAATCTTCCGCAATGGGCGAAAGCCTGACGGAGCAACGCCGCGTGAGTGAAGAAGGTCTTCGGATCGTAAAGCTCTGTTGTCGGGGACGAAAGGGTAGACGAGGCAATGCGTTTACTAAGACGGTACCCGACGAGGAAGCCACGGCTAACTA
>G3BZQ8102JJ30I
GGTGAGTAACGCGTAGGCAACCTACCCTCAGGATGGGGACAACGGCTCGAAAGAGCCGCTAATACCGAATGACGTAACTCTCTCACATGGGAGAGATACTAAAGATGGGTCAAACCATCGCCTGAGGATGGGCCTGCGTCTGATTAGCCAGTTGGTGAGGTAACGGCTCACCAAAGCAACGATCAGTAGCCGGTCTGAGAGGATGAACGGCCACAATGGGACTGAGACACGGCCCATACTCCTACGGGAGGCAGCAGTGGGGAATCTTCCGCAATGGGCGAAAGCCTGACGGAGCAACGCCGCGTGAGTGAAGAAGGTCTTCGGATCGTAAAGCTCTGTTGTCGGGGACGAAAGGGTAGACGAGGCAATGCGTTTACTAAGACGGTACCCGACGAGGAAGCCACGGCTAACTA
>G3BZQ8102F5RHX
GGTGAGTAACGCGTAGGCAACCTACCCTCAGGATGGGGACAACGGCTCGAAAGAGCCGCTAATACCGAATGACGTAACTCTCTCACATGGGAGAGATACTAAAGATGGGTCAAACCATCGCCTGAGGATGGGCCTGCGTCTGATTAGCCAGTTGGTGAGGTAACGGCTCACCAAAGCAACGATCAGTAGCCGGTCTGAGAGGATGAACGGCCACAATGGGACTGAGACACGGCCCATACTCCTACGGGAGGCAGCAGTGGGGAATCTTCCGCAATGGGCGAAAGCCTGACGGAGCAACGCCGCGTGAGTGAAGAAGGTCTTCGGATCGTAAAGCTCTGTTGTCGGGGACGAAAGGGTAGACGAGGCAATGCGTTTACTAAGACGGTACCCGACGAGGAAGCCACGGCTAACTA
>G35JFLI02GVRHU
GGTGAGTAACGCGTAGGCAACCTACCCTCAGGATGGGGACAACGGCTCGAAAGAGCCGCTAATACCGAATGACGTAACTCTCTCACATGGGAGAGATACTAAAGATGGGTCAAACCATCGCCTGAGGATGGGCCTGCGTCTGATTAGCCAGTTGGTGAGGTAACGGCTCACCAAAGCAACGATCAGTAGCCGGTCTGAGAGGATGAACGGCCACAATGGGACTGAGACACGGCCCATACTCCTACGGGAGGCAGCAGTGGGGAATCTTCCGCAATGGGCGAAAGCCTGACGGAGCAACGCCGCGTGAGTGAAGAAGGTCTTCGGATCGTAAAGCTCTGTTGTCGGGGACGAAAGGGTAGACGAGGCAATGCGTTTACTAAGACGGTACCCGACGAGGAAGCCACGGCTAACTA
>G35JFLI02GAGIE
GGTGAGTAACGCGTAGGCAACCTACCCTCAGGATGGGGACAACGGCTCGAAAGAGCCGCTAATACCGAATGACGTAACTCTCTCACATGGGAGAGATACTAAAGATGGGTCAAACCATCGCCTGAGGATGGGCCTGCGTCTGATTAGCCAGTTGGTGAGGTAACGGCTCACCAAAGCAACGATCAGTAGCCGGTCTGAGAGGATGAACGGCCACAATGGGACTGAGACACGGCCCATACTCCTACGGGAGGCAGCAGTGGGGAATCTTCCGCAATGGGCGAAAGCCTGACGGAGCAACGCCGCGTGAGTGAAGAAGGTCTTCGGATCGTAAAGCTCTGTTGTCGGGGACGAAAGGGTAGACGAGGCAATGCGTTTACTAAGACGGTACCCGACGAGGAAGCCACGGCTAACTA
>G35JFLI02HIOLW
GGTGAGTAACGCGTAGGCAACCTACCCTCAGGATGGGGACAACGGCTCGAAAGAGCCGCTAATACCGAATGACGTAACTCTCTCACATGGGAGAGATACTAAAGATGGGTCAAACCATCGCCTGAGGATGGGCCTGCGTCTGATTAGCCAGTTGGTGAGGTAACGGCTCACCAAAGCAACGATCAGTAGCCGGTCTGAGAGGATGAACGGCCACAATGGGACTGAGACACGGCCCATACTCCTACGGGAGGCAGCAGTGGGGAATCTTCCGCAATGGGCGAAAGCCTGACGGAGCAACGCCGCGTGAGTGAAGAAGGTCTTCGGATCGTAAAGCTCTGTTGTCGGGGACGAAAGGGTAGACGAGGCAATGCGTTTACTAAGACGGTACCCGACGAGGAAGCCACGGCTAACTA
>G35JFLI02IG7W2
GGTGAGTAACGCGTAGGCAACCTACCCTCAGGATGGGGACAACGGCTCGAAAGAGCCGCTAATACCGAATGACGTAACTCTCTCACATGGGAGAGATACTAAAGATGGGTCAAACCATCGCCTGAGGATGGGCCTGCGTCTGATTAGCCAGTTGGTGAGGTAACGGCTCACCAAAGCAACGATCAGTAGCCGGTCTGAGAGGATGAACGGCCACAATGGGACTGAGACACGGCCCATACTCCTACGGGAGGCAGCAGTGGGGAATCTTCCGCAATGGGCGAAAGCCTGACGGAGCAACGCCGCGTGAGTGAAGAAGGTCTTCGGATCGTAAAGCTCTGTTGTCGGGGACGAAAGGGTAGACGAGGCAATGCGTTTACTAAGACGGTACCCGACGAGGAAGCCACGGCTAACTA
>G35JFLI02GWJNA
GGTGAGTAACGCGTAGGCAACCTACCCTCAGGATGGGGACAACGGCTCGAAAGAGCCGCTAATACCGAATGACGTAACTCTCTCACATGGGAGAGATACTAAAGATGGGTCAAACCATCGCCTGAGGATGGGCCTGCGTCTGATTAGCCAGTTGGTGAGGTAACGGCTCACCAAAGCAACGATCAGTAGCCGGTCTGAGAGGATGAACGGCCACAATGGGACTGAGACACGGCCCATACTCCTACGGGAGGCAGCAGTGGGGAATCTTCCGCAATGGGCGAAAGCCTGACGGAGCAACGCCGCGTGAGTGAAGAAGGTCTTCGGATCGTAAAGCTCTGTTGTCGGGGACGAAAGGGTAGACGAGGCAATGCGTTTACTAAGACGGTACCCGACGAGGAAGCCACGGCTAACTA
>G35JFLI02G6BAY
GGTGAGTAACGCGTAGGCAACCTACCCTCAGGATGGGGACAACGGCTCGAAAGAGCCGCTAATACCGAATGACGTAACTCTCTCACATGGGAGAGATACTAAAGATGGGTCAAACCATCGCCTGAGGATGGGCCTGCGTCTGATTAGCCAGTTGGTGAGGTAACGGCTCACCAAAGCAACGATCAGTAGCCGGTCTGAGAGGATGAACGGCCACAATGGGACTGAGACACGGCCCATACTCCTACGGGAGGCAGCAGTGGGGAATCTTCCGCAATGGGCGAAAGCCTGACGGAGCAACGCCGCGTGAGTGAAGAAGGTCTTCGGATCGTAAAGCTCTGTTGTCGGGGACGAAAGGGTAGACGAGGCAATGCGTTTACTAAGACGGTACCCGACGAGGAAGCCACGGCTAACTA
>G35JFLI02G9DW5
GGTGAGTAACGCGTAGGCAACCTACCCTCAGGATGGGGACAACGGCTCGAAAGAGCCGCTAATACCGAATGACGTAACTCTCTCACATGGGAGAGATACTAAAGATGGGTCAAACCATCGCCTGAGGATGGGCCTGCGTCTGATTAGCCAGTTGGTGAGGTAACGGCTCACCAAAGCAACGATCAGTAGCCGGTCTGAGAGGATGAACGGCCACAATGGGACTGAGACACGGCCCATACTCCTACGGGAGGCAGCAGTGGGGAATCTTCCGCAATGGGCGAAAGCCTGACGGAGCAACGCCGCGTGAGTGAAGAAGGTCTTCGGATCGTAAAGCTCTGTTGTCGGGGACGAAAGGGTAGACGAGGCAATGCGTTTACTAAGACGGTACCCGACGAGGAAGCCACGGCTAACTA
>G35JFLI02GJPMP
GGTGAGTAACGCGTAGGCAACCTACCCTCAGGATGGGGACAACGGCTCGAAAGAGCCGCTAATACCGAATGACGTAACTCTCTCACATGGGAGAGATACTAAAGATGGGTCAAACCATCGCCTGAGGATGGGCCTGCGTCTGATTAGCCAGTTGGTGAGGTAACGGCTCACCAAAGCAACGATCAGTAGCCGGTCTGAGAGGATGAACGGCCACAATGGGACTGAGACACGGCCCATACTCCTACGGGAGGCAGCAGTGGGGAATCTTCCGCAATGGGCGAAAGCCTGACGGAGCAACGCCGCGTGAGTGAAGAAGGTCTTCGGATCGTAAAGCTCTGTTGTCGGGGACGAAAGGGTAGACGAGGCAATGCGTTTACTAAGACGGTACCCGACGAGGAAGCCACGGCTAACTA
>G35JFLI02JFDBC
GGTGAGTAACGCGTAGGCAACCTACCCTCAGGATGGGGACAACGGCTCGAAAGAGCCGCTAATACCGAATGACGTAACTCTCTCACATGGGAGAGATACTAAAGATGGGTCAAACCATCGCCTGAGGATGGGCCTGCGTCTGATTAGCCAGTTGGTGAGGTAACGGCTCACCAAAGCAACGATCAGTAGCCGGTCTGAGAGGATGAACGGCCACAATGGGACTGAGACACGGCCCATACTCCTACGGGAGGCAGCAGTGGGGAATCTTCCGCAATGGGCGAAAGCCTGACGGAGCAACGCCGCGTGAGTGAAGAAGGTCTTCGGATCGTAAAGCTCTGTTGTCGGGGACGAAAGGGTAGACGAGGCAATGCGTTTACTAAGACGGTACCCGACGAGGAAGCCACGGCTAACTA
>G3BZQ8102JSRJA
GGTGAGTAACGCGTAGGCAACCTACCCTCAGGATGGGGACAACGGCTCGAAAGAGCCGCTAATACCGAATGACGTAACTTTCTCACATGGGAGAGATACTAAAGATGGGTCAAACCATCGCCCGAGGATGGGCCTGCGTCTGATTAGCCAGTTGGTGAGGTAACGGCTCACCAAAGCAACGATCAGTAGCCGGTCTGAGAGGATGAACGGCCACAATGGGACTGAGACACGGCCCATACTCCTACGGGAGGCAGCAGTGGGAATCTTCCGCAATGGGCGAAAGCCTGACGGAGCAACGCCGCGTGAGTGAAGAAGGTCTTCGGATCGTAAAGCTCTGTTGTCGGGGACGAAAGGGTAGACGAGGCAATGCGTTTACTAAGACGGTACCCGACGAGGAAGCCACGGCTAACTA
>G3BZQ8102FMIBN
GGTGAGTAACGCGTAGGCAACCTACCCTCAGGATGGGGACAACGGCTCGAAAGAGCCGCTAATACCGAATGACGTAACTTTCTCACATGGGAGAGATACTAAAGATGGGTCAAACCATCGCCCGAGGATGGGCCTGCGTCTGATTAGCCAGTTGGTGAGGTAACGGCTCACCAAAGCAACGATCAGTAGCCGGTCTGAGAGGATGAACGGCCACAATGGGACTGAGACACGGCCCATACTCCTACGGGAGGCAGCAGTGGGAATCTTCCGCAATGGGCGAAAGCCTGACGGAGCAACGCCGCGTGAGTGAAGAAGGTCTTCGGATCGTAAAGCTCTGTTGTCGGGGACGAAAGGGTAGACGAGGCAATGCGTTTACTAAGACGGTACCCGACGAGGAAGCCACGGCTAACTA
>G3BZQ8102IQ14U
GGTGAGTAACGCGTAGGCAACCTACCCTCAGGATGGGGACAACGGCTCGAAAGAGCCGCTAATACCGAATGACGTAACTTTCTCACATGGGAGAGATACTAAAGATGGGTCAAACCATCGCCCGAGGATGGGCCTGCGTCTGATTAGCCAGTTGGTGAGGTAACGGCTCACCAAAGCAACGATCAGTAGCCGGTCTGAGAGGATGAACGGCCACAATGGGACTGAGACACGGCCCATACTCCTACGGGAGGCAGCAGTGGGAATCTTCCGCAATGGGCGAAAGCCTGACGGAGCAACGCCGCGTGAGTGAAGAAGGTCTTCGGATCGTAAAGCTCTGTTGTCGGGGACGAAAGGGTAGACGAGGCAATGCGTTTACTAAGACGGTACCCGACGAGGAAGCCACGGCTAACTA
>G3BZQ8102HAIRL
GGTGAGTAACGCGTAGGCAACCTACCCTCAGGATGGGGACAACGGCTCGAAAGAGCCGCTAATACCGAATGACGTAACTTTCTCACATGGGAGAGATACTAAAGATGGGTCAAACCATCGCCCGAGGATGGGCCTGCGTCTGATTAGCCAGTTGGTGAGGTAACGGCTCACCAAAGCAACGATCAGTAGCCGGTCTGAGAGGATGAACGGCCACAATGGGACTGAGACACGGCCCATACTCCTACGGGAGGCAGCAGTGGGAATCTTCCGCAATGGGCGAAAGCCTGACGGAGCAACGCCGCGTGAGTGAAGAAGGTCTTCGGATCGTAAAGCTCTGTTGTCGGGGACGAAAGGGTAGACGAGGCAATGCGTTTACTAAGACGGTACCCGACGAGGAAGCCACGGCTAACTA
>G3BZQ8102JGGMZ
GGTGAGTAACGCGTAGGCAACCTACCCTCAGGATGGGGACAACGGCTCGAAAGAGCCGCTAATACCGAATGACGTAACTTTCTCACATGGGAGAGATACTAAAGATGGGTCAAACCATCGCCCGAGGATGGGCCTGCGTCTGATTAGCCAGTTGGTGAGGTAACGGCTCACCAAAGCAACGATCAGTAGCCGGTCTGAGAGGATGAACGGCCACAATGGGACTGAGACACGGCCCATACTCCTACGGGAGGCAGCAGTGGGAATCTTCCGCAATGGGCGAAAGCCTGACGGAGCAACGCCGCGTGAGTGAAGAAGGTCTTCGGATCGTAAAGCTCTGTTGTCGGGGACGAAAGGGTAGACGAGGCAATGCGTTTACTAAGACGGTACCCGACGAGGAAGCCACGGCTAACTA
>G3BZQ8102IXXMU
GGTGAGTAACGCGTAGGCAACCTACCCTCAGGATGGGGACAACGGCTCGAAAGAGCCGCTAATACCGAATGACGTAACTTTCTCACATGGGAGAGATACTAAAGATGGGTCAAACCATCGCCCGAGGATGGGCCTGCGTCTGATTAGCCAGTTGGTGAGGTAACGGCTCACCAAAGCAACGATCAGTAGCCGGTCTGAGAGGATGAACGGCCACAATGGGACTGAGACACGGCCCATACTCCTACGGGAGGCAGCAGTGGGAATCTTCCGCAATGGGCGAAAGCCTGACGGAGCAACGCCGCGTGAGTGAAGAAGGTCTTCGGATCGTAAAGCTCTGTTGTCGGGGACGAAAGGGTAGACGAGGCAATGCGTTTACTAAGACGGTACCCGACGAGGAAGCCACGGCTAACTA
>G35JFLI02I7F5I
GGTGAGTAACGCGTAGGCAACCTACCCTCAGGATGGGGACAACGGCTCGAAAGAGCCGCTAATACCGAATGACGTAACTTTCTCACATGGGAGAGATACTAAAGATGGGTCAAACCATCGCCCGAGGATGGGCCTGCGTCTGATTAGCCAGTTGGTGAGGTAACGGCTCACCAAAGCAACGATCAGTAGCCGGTCTGAGAGGATGAACGGCCACAATGGGACTGAGACACGGCCCATACTCCTACGGGAGGCAGCAGTGGGAATCTTCCGCAATGGGCGAAAGCCTGACGGAGCAACGCCGCGTGAGTGAAGAAGGTCTTCGGATCGTAAAGCTCTGTTGTCGGGGACGAAAGGGTAGACGAGGCAATGCGTTTACTAAGACGGTACCCGACGAGGAAGCCACGGCTAACTA
>G35JFLI02F2BFV
GGTGAGTAACGCGTAGGCAACCTACCCTCAGGATGGGGACAACGGCTCGAAAGAGCCGCTAATACCGAATGACGTAACTTTCTCACATGGGAGAGATACTAAAGATGGGTCAAACCATCGCCCGAGGATGGGCCTGCGTCTGATTAGCCAGTTGGTGAGGTAACGGCTCACCAAAGCAACGATCAGTAGCCGGTCTGAGAGGATGAACGGCCACAATGGGACTGAGACACGGCCCATACTCCTACGGGAGGCAGCAGTGGGAATCTTCCGCAATGGGCGAAAGCCTGACGGAGCAACGCCGCGTGAGTGAAGAAGGTCTTCGGATCGTAAAGCTCTGTTGTCGGGGACGAAAGGGTAGACGAGGCAATGCGTTTACTAAGACGGTACCCGACGAGGAAGCCACGGCTAACTA
>G3BZQ8102IL2E9
GGTGAGTAACGCGTAGGCAACCTACCCTCAGGATGGGGACAACGGCTCGAAAGAGCCGCTAATACCGAATGACGTAACTTTCTCACATGGGAGAGATACTAAAGATGGGTCAAACCATCGCCCGAGGATGGGCCTGCGTCTGATTAGCCAGTTGGTGAGGTAACGGCTCACCAAAGCAACGATCAGTAGCCGGTCTGAGAGGATGAACGGCCACAATGGGACTGAGACACGGCCCATACTCCTACGGGAGGCAGCAGTGGGAATCTTCCGCAATGGGCGAAAGCCTGACGGAGCAACGCCGCGTGAGTGAAGAAGGTCTTCGGATCGTAAAGCTCTGTTGTCGGGGACGAAAGGGTAGACGAGGCAATGCGTTTACTAAGACGGTACCCGACGAGGAAGCCACGGCTAACTA
>G3BZQ8102G6BJE
GGTGAGTAACGCGTAGGCAACCTACCCTCAGGATGGGGACAACGGCTCGAAAGAGCCGCTAATACCGAATGACGTAACTTTCTCACATGGGAGAGATACTAAAGATGGGTCAAACCATCGCCCGAGGATGGGCCTGCGTCTGATTAGCCAGTTGGTGAGGTAACGGCTCACCAAAGCAACGATCAGTAGCCGGTCTGAGAGGATGAACGGCCACAATGGGACTGAGACACGGCCCATACTCCTACGGGAGGCAGCAGTGGGAATCTTCCGCAATGGGCGAAAGCCTGACGGAGCAACGCCGCGTGAGTGAAGAAGGTCTTCGGATCGTAAAGCTCTGTTGTCGGGGACGAAAGGGTAGACGAGGCAATGCGTTTACTAAGACGGTACCCGACGAGGAAGCCACGGCTAACTA
>G3BZQ8102FLB3U
GGTGAGTAACGCGTAGGCAACCTACCCTCAGGATGGGGACAACGGCTCGAAAGAGCCGCTAATACCGAATGACGTAACTTTCTCACATGGGAGAGATACTAAAGATGGGTCAAACCATCGCCCGAGGATGGGCCTGCGTCTGATTAGCCAGTTGGTGAGGTAACGGCTCACCAAAGCAACGATCAGTAGCCGGTCTGAGAGGATGAACGGCCACAATGGGACTGAGACACGGCCCATACTCCTACGGGAGGCAGCAGTGGGAATCTTCCGCAATGGGCGAAAGCCTGACGGAGCAACGCCGCGTGAGTGAAGAAGGTCTTCGGATCGTAAAGCTCTGTTGTCGGGGACGAAAGGGTAGACGAGGCAATGCGTTTACTAAGACGGTACCCGACGAGGAAGCCACGGCTAACTA
>G35JFLI02G6UQW
GGTGAGTAACGCGTAGGCAACCTACCCTCAGGATGGGGACAACGGCTCGAAAGAGCCGCTAATACCGAATGACGTAACTTTCTCACATGGGAGAGATACTAAAGATGGGTCAAACCATCGCCCGAGGATGGGCCTGCGTCTGATTAGCCAGTTGGTGAGGTAACGGCTCACCAAAGCAACGATCAGTAGCCGGTCTGAGAGGATGAACGGCCACAATGGGACTGAGACACGGCCCATACTCCTACGGGAGGCAGCAGTGGGAATCTTCCGCAATGGGCGAAAGCCTGACGGAGCAACGCCGCGTGAGTGAAGAAGGTCTTCGGATCGTAAAGCTCTGTTGTCGGGGACGAAAGGGTAGACGAGGCAATGCGTTTACTAAGACGGTACCCGACGAGGAAGCCACGGCTAACTA
>GV2UCFN02GF78J
GGTGAGTAACGCGTAGGCAACCTACCCTCAGGATGGGGACAACGGCTCGAAAGAGCCGCTAATACCGAATGACGTAACTTTCTCACATGGGAGAGATACTAAAGATGGGTCAAACCATCGCCCGAGGATGGGCCTGCGTCTGATTAGCCAGTTGGTGAGGTAACGGCTCACCAAAGCAACGATCAGTAGCCGGTCTGAGAGGATGAACGGCCACAATGGGACTGAGACACGGCCCATACTCCTACGGGAGGCAGCAGTGGGGAATCTTCCGCAATGGGCGAAAGCCTGACGGAGCAACGCCGCGTGAGTGAAGAAGGTCTTCGGATCGTAAAGCTCTGTTGTCGGGGACGAAAGGGTAGACGAGGCAATGCGTTTACTAAGACGGTACCCGACGAGGAAGCCACGGCTAACTA
>GV2UCFN02FLQ1A
GGTGAGTAACGCGTAGGCAACCTGCCCTCAGGATGGGGACAACGGCTCGAAAGAGCCGCTAATACCGAATGACGTAACTCTTCCACATGGAAGAGAAACTAAAGATGGGTCAAACCATCGCCTAAGGATGGGCCTGCGTCTGATTAGCCAGTTGGTGAGGTAACGGCTCACCAAAGCGACGATCAGTAGCCGGTCTGAGAGGATGAACGGCCACAATGGGACTGAGACACGGCCCATACTCCTACGGGAGGCAGCAGTGGGGAATCTTCCGCAATGGGCGAAAGCCTGACGGAGCAACGCCGCGTGAGTGAAGAAGGTCTTCGGATCGTAAAGCTCTGTTGTCGGGGACGAAAGGGTAGACGAGGTAATGCGTTTACTTAAGACGGTACCCGACGAGGAAGCCACGGCTAACTA
>G35JFLI02JIR9U
GGTGAGTAACGCGTAGGCAACCTGCCCTCAGGATGGGGACAACGGCTCGAAAGAGCCGCTAATACCGAATGACGTAACTCTCCACATGGAAGAGATACTAAAGATGGGTCAAACCATCGCCTAAGGATGGGCCTGCGTCTGATTAGCCAGTTGGTGAGGTAACGGCTCACCAAAGCGACGATCAGTAGCCGGTCTGAGAGGATGAACGGCCACAATGGGACTGAGACACGGCCCATACTCCTACGGGAGGCAGCAGTGGGGAATCTTCCGCAATGGGCGAAAGCCTGACGGAGCAACGCCGCGTGAGTGAAGAAGGTCTTCGGATCGTAAAGCTCTGTTGTCGGGGACGAAAGAGTAGACGAGGAAATGCGTTTACTAAGACGGTACCCGACGAGGAAGCCACGGCTAACTA
>G35JFLI02F9FJC
GGTGAGTAACGCGTAGGCAACCTGCCCTCAGGATGGGGACAACGGCTCGAAAGAGCCGCTAATACCGAATGACGTAACTCTCCACATGGAAGAGATACTAAAGATGGGTCAAACCATCGCCTAAGGATGGGCCTGCGTCTGATTAGCCAGTTGGTGAGGTAACGGCTCACCAAAGCGACGATCAGTAGCCGGTCTGAGAGGATGAACGGCCACAATGGGACTGAGACACGGCCCATACTCCTACGGGAGGCAGCAGTGGGGAATCTTCCGCAATGGGCGAAAGCCTGACGGAGCAACGCCGCGTGAGTGAAGAAGGTCTTCGGATCGTAAAGCTCTGTTGTCGGGGACGAAAGAGTAGACGAGGAAATGCGTTTACTAAGACGGTACCCGACGAGGAAGCCACGGCTAACTA
>G35JFLI02H9FLW
GGTGAGTAACGCGTAGGCAACCTGCCCTCAGGATGGGGACAACGGCTCGAAAGAGCCGCTAATACCGAATGACGTAACTCTCCACATGGAAGAGATACTAAAGATGGGTCAAACCATCGCCTAAGGATGGGCCTGCGTCTGATTAGCCAGTTGGTGAGGTAACGGCTCACCAAAGCGACGATCAGTAGCCGGTCTGAGAGGATGAACGGCCACAATGGGACTGAGACACGGCCCATACTCCTACGGGAGGCAGCAGTGGGGAATCTTCCGCAATGGGCGAAAGCCTGACGGAGCAACGCCGCGTGAGTGAAGAAGGTCTTCGGATCGTAAAGCTCTGTTGTCGGGGACGAAAGAGTAGACGAGGAAATGCGTTTACTAAGACGGTACCCGACGAGGAAGCCACGGCTAACTA
>G35JFLI02HH4S2
GGTGAGTAACGCGTAGGCAACCTGCCCTCAGGATGGGGACAACGGCTCGAAAGAGCCGCTAATACCGAATGACGTAACTCTCCACATGGAAGAGATACTAAAGATGGGTCAAACCATCGCCTAAGGATGGGCCTGCGTCTGATTAGCCAGTTGGTGAGGTAACGGCTCACCAAAGCGACGATCAGTAGCCGGTCTGAGAGGATGAACGGCCACAATGGGACTGAGACACGGCCCATACTCCTACGGGAGGCAGCAGTGGGGAATCTTCCGCAATGGGCGAAAGCCTGACGGAGCAACGCCGCGTGAGTGAAGAAGGTCTTCGGATCGTAAAGCTCTGTTGTCGGGGACGAAAGAGTAGACGAGGAAATGCGTTTACTAAGACGGTACCCGACGAGGAAGCCACGGCTAACTA
>G35JFLI02ICIGU
GGTGAGTAACGCGTAGGCAACCTGCCCTCAGGATGGGGACAACGGCTCGAAAGAGCCGCTAATACCGAATGACGTAACTCTCCACATGGAAGAGATACTAAAGATGGGTCAAACCATCGCCTAAGGATGGGCCTGCGTCTGATTAGCCAGTTGGTGAGGTAACGGCTCACCAAAGCGACGATCAGTAGCCGGTCTGAGAGGATGAACGGCCACAATGGGACTGAGACACGGCCCATACTCCTACGGGAGGCAGCAGTGGGGAATCTTCCGCAATGGGCGAAAGCCTGACGGAGCAACGCCGCGTGAGTGAAGAAGGTCTTCGGATCGTAAAGCTCTGTTGTCGGGGACGAAAGAGTAGACGAGGAAATGCGTTTACTAAGACGGTACCCGACGAGGAAGCCACGGCTAACTA
>G3BZQ8102JJUX6
GGTGAGTAACGCGTAGGCAACCTGCCCTCAGGATGGGGACAACGGCTCGAAAGAGCCGCTAATACCGAATGACGTAACTCTCCACATGGAAGAGATACTAAAGATGGGTCAAACCATCGCCTAAGGATGGGCCTGCGTCTGATTAGCCAGTTGGTGAGGTAACGGCTCACCAAAGCGACGATCAGTAGCCGGTCTGAGAGGATGAACGGCCACAATGGGACTGAGACACGGCCCATACTCCTACGGGAGGCAGCAGTGGGGAATCTTCCGCAATGGGCGAAAGCCTGACGGAGCAACGCCGCGTGAGTGAAGAAGGTCTTCGGATCGTAAAGCTCTGTTGTCGGGGACGAAAGAGTAGACGAGGAAATGCGTTTACTAAGACGGTACCCGACGAGGAAGCCACGGCTAACTA
>G35JFLI02JPJ0H
GGTGAGTAACGCGTAGGCAACCTGCCCTCAGGATGGGGACAACGGCTCGAAAGAGCCGCTAATACCGAATGACGTAACTCTCCACATGGAAGAGATACTAAAGATGGGTCAAACCATCGCCTAAGGATGGGCCTGCGTCTGATTAGCCAGTTGGTGAGGTAACGGCTCACCAAAGCGACGATCAGTAGCCGGTCTGAGAGGATGAACGGCCACAATGGGACTGAGACACGGCCCATACTCCTACGGGAGGCAGCAGTGGGGAATCTTCCGCAATGGGCGAAAGCCTGACGGAGCAACGCCGCGTGAGTGAAGAAGGTCTTCGGATCGTAAAGCTCTGTTGTCGGGGACGAAAGAGTAGACGAGGAAATGCGTTTACTAAGACGGTACCCGACGAGGAAGCCACGGCTAACTA
>G35JFLI02HY2KO
GGTGAGTAACGCGTAGGCAACCTGCCCTCAGGATGGGGACAACGGCTCGAAAGAGCCGCTAATACCGAATGACGTAACTCTCCACATGGAAGAGATACTAAAGATGGGTCAAACCATCGCCTAAGGATGGGCCTGCGTCTGATTAGCCAGTTGGTGAGGTAACGGCTCACCAAAGCGACGATCAGTAGCCGGTCTGAGAGGATGAACGGCCACAATGGGACTGAGACACGGCCCATACTCCTACGGGAGGCAGCAGTGGGGAATCTTCCGCAATGGGCGAAAGCCTGACGGAGCAACGCCGCGTGAGTGAAGAAGGTCTTCGGATCGTAAAGCTCTGTTGTCGGGGACGAAAGAGTAGACGAGGAAATGCGTTTACTAAGACGGTACCCGACGAGGAAGCCACGGCTAACTA
>G35JFLI02HS98U
GGTGAGTAACGCGTAGGCAACCTGCCCTCAGGATGGGGACAACGGCTCGAAAGAGCCGCTAATACCGAATGACGTAACTCTCCACATGGAAGAGATACTAAAGATGGGTCAAACCATCGCCTAAGGATGGGCCTGCGTCTGATTAGCCAGTTGGTGAGGTAACGGCTCACCAAAGCGACGATCAGTAGCCGGTCTGAGAGGATGAACGGCCACAATGGGACTGAGACACGGCCCATACTCCTACGGGAGGCAGCAGTGGGGAATCTTCCGCAATGGGCGAAAGCCTGACGGAGCAACGCCGCGTGAGTGAAGAAGGTCTTCGGATCGTAAAGCTCTGTTGTCGGGGACGAAAGAGTAGACGAGGAAATGCGTTTACTAAGACGGTACCCGACGAGGAAGCCACGGCTAACTA
>GV2UCFN02JITNV
GGTGAGTAACGCGTAGGCAACCTGCCCTCAGGATGGGGACAACGGCTCGAAAGAGCCGCTAATACCGAATGACGTAACTCTTCCACATGGAAGAGATACTAAAGATGGGTCAAACCATCGCCTAAGGATGGGCCTGCGTCTGATTAGCCAGTTGGTGAGGTAACGGCTCACCAAAGCGACGATCAGTAGCCGGTCTGAGAGGATGAACGGCCACAATGGGACTGAGACACGGCCCATACTCCTACGGGAGGCAGCAGTGGGGAATCTTCCGCAATGGGCGAAAGCCTGACGGAGCAACGCCGCGTGAGTGAAGAAGGTCTTCGGATCGTAAAGCTCTGTTGTCGGGGACGAAAGAGTAGACGAGGTAATGCGTTTACTAAGACGGTACCCGACGAGGAAGCCACGGCTAACTA
>GV2UCFN02HE4FK
GGTGAGTAACGCGTAGGCAACCTGCCCTCAGGATGGGGACAACGGCTCGAAAGAGCCGCTAATACCGAATGACGTAACTCTTCCACATGGAAGAGATACTAAAGATGGGTCAAACCATCGCCTAAGGATGGGCCTGCGTCTGATTAGCCAGTTGGTGAGGTAACGGCTCACCAAAGCGACGATCAGTAGCCGGTCTGAGAGGATGAACGGCCACAATGGGACTGAGACACGGCCCATACTCCTACGGGAGGCAGCAGTGGGGAATCTTCCGCAATGGGCGAAAGCCTGACGGAGCAACGCCGCGTGAGTGAAGAAGGTCTTCGGATCGTAAAGCTCTGTTGTCGGGGACGAAAGGGTAGACGAGGTAATGCGTTTACTAAGACGGTACCCGACGAGGAAGCCACGGCTAACTA
>GV2UCFN02F1K41
GGTGAGTAACGCGTAGGCAACCTGCCCTCAGGATGGGGACAACGGCTCGAAAGAGCCGCTAATACCGAATGACGTAACTCTTCCACATGGAAGAGATACTAAAGATGGGTCAAACCATCGCCTAAGGATGGGCCTGCGTCTGATTAGCCAGTTGGTGAGGTAACGGCTCACCAAAGCGACGATCAGTAGCCGGTCTGAGAGGATGAACGGCCACAATGGGACTGAGACACGGCCCATACTCCTACGGGAGGCAGCAGTGGGGAATCTTCCGCAATGGGCGAAAGCCTGACGGAGCAACGCCGCGTGAGTGAAGAAGGTCTTCGGATCGTAAAGCTCTGTTGTCGGGGACGAAAGGGTAGACGAGGTAATGCGTTTACTAAGACGGTACCCGACGAGGAAGCCACGGCTAACTA
>GV2UCFN02I8BJW
GGTGAGTAACGCGTAGGCAACCTGCCCTCAGGATGGGGACAACGGCTCGAAAGAGCCGCTAATACCGAATGACGTAACTCTTCCACATGGAAGAGATACTAAAGATGGGTCAAACCATCGCCTAAGGATGGGCCTGCGTCTGATTAGCCAGTTGGTGAGGTAACGGCTCACCAAAGCGACGATCAGTAGCCGGTCTGAGAGGATGAACGGCCACAATGGGACTGAGACACGGCCCATACTCCTACGGGAGGCAGCAGTGGGGAATCTTCCGCAATGGGCGAAAGCCTGACGGAGCAACGCCGCGTGAGTGAAGAAGGTCTTCGGATCGTAAAGCTCTGTTGTCGGGGACGAAAGGGTAGACGAGGTAATGCGTTTACTAAGACGGTACCCGACGAGGAAGCCACGGCTAACTA
>GV2UCFN02HDPN8
GGTGAGTAACGCGTAGGCAACCTGCCCTCAGGATGGGGACAACGGCTCGAAAGAGCCGCTAATACCGAATGACGTAACTCTTCCACATGGAAGAGATACTAAAGATGGGTCAAACCATCGCCTAAGGATGGGCCTGCGTCTGATTAGCCAGTTGGTGAGGTAACGGCTCACCAAAGCGACGATCAGTAGCCGGTCTGAGAGGATGAACGGCCACAATGGGACTGAGACACGGCCCATACTCCTACGGGAGGCAGCAGTGGGGAATCTTCCGCAATGGGCGAAAGCCTGACGGAGCAACGCCGCGTGAGTGAAGAAGGTCTTCGGATCGTAAAGCTCTGTTGTCGGGGACGAAAGGGTAGACGAGGTAATGCGTTTACTAAGACGGTACCCGACGAGGAAGCCACGGCTAACTA
>GV2UCFN02G8ZYN
GGTGAGTAACGCGTAGGCAACCTGCCCTCAGGATGGGGACAACGGCTCGAAAGAGCCGCTAATACCGAATGACGTAACTCTTCCACATGGAAGAGATACTAAAGATGGGTCAAACCATCGCCTAAGGATGGGCCTGCGTCTGATTAGCCAGTTGGTGAGGTAACGGCTCACCAAAGCGACGATCAGTAGCCGGTCTGAGAGGATGAACGGCCACAATGGGACTGAGACACGGCCCATACTCCTACGGGAGGCAGCAGTGGGGAATCTTCCGCAATGGGCGAAAGCCTGACGGAGCAACGCCGCGTGAGTGAAGAAGGTCTTCGGATCGTAAAGCTCTGTTGTCGGGGACGAAAGGGTAGACGAGGTAATGCGTTTACTAAGACGGTACCCGACGAGGAAGCCACGGCTAACTA
>GV2UCFN02HXCR3
GGTGAGTAACGCGTAGGCAACCTGCCCTCAGGATGGGGACAACGGCTCGAAAGAGCCGCTAATACCGAATGACGTAACTCTTCCACATGGAAGAGATACTAAAGATGGGTCAAACCATCGCCTAAGGATGGGCCTGCGTCTGATTAGCCAGTTGGTGAGGTAACGGCTCACCAAAGCGACGATCAGTAGCCGGTCTGAGAGGATGAACGGCCACAATGGGACTGAGACACGGCCCATACTCCTACGGGAGGCAGCAGTGGGGAATCTTCCGCAATGGGCGAAAGCCTGACGGAGCAACGCCGCGTGAGTGAAGAAGGTCTTCGGATCGTAAAGCTCTGTTGTCGGGGACGAAAGGGTAGACGAGGTAATGCGTTTACTAAGACGGTACCCGACGAGGAAGCCACGGCTAACTA
>G3BZQ8102IQ529
GGTGAGTAACGCGTAGGCAACCTGCCCTCAGGATGGGGACAACGGCTCGAAAGAGCCGCTAATACCGAATGACGTAACTCTTCCACATGGAAGAGATACTAAAGATGGGTCAAACCATCGCCTAAGGATGGGCCTGCGTCTGATTAGCCAGTTGGTGAGGTAACGGCTCACCAAAGCGACGATCAGTAGCCGGTCTGAGAGGATGAACGGCCACAATGGGACTGAGACACGGCCCATACTCCTACGGGAGGCAGCAGTGGGGAATCTTCCGCAATGGGCGAAAGCCTGACGGAGCAACGCCGCGTGAGTGAAGAAGGTCTTCGGATCGTAAAGCTCTGTTGTCGGGGACGAAAGGGTAGACGAGGTAATGCGTTTACTAAGACGGTACCCGACGAGGAAGCCACGGCTAACTA
>GV2UCFN02F44EM
GGTGAGTAACGCGTAGGCAACCTGCCCTCAGGATGGGGACAACGGCTCGAAAGAGCCGCTAATACCGAATGACGTAACTCTTCCACATGGAAGAGATACTAAAGATGGGTCAAACCATCGCCTAAGGATGGGCCTGCGTCTGATTAGCCAGTTGGTGAGGTAACGGCTCACCAAAGCGACGATCAGTAGCCGGTCTGAGAGGATGAACGGCCACAATGGGACTGAGACACGGCCCATACTCCTACGGGAGGCAGCAGTGGGGAATCTTCCGCAATGGGCGAAAGCCTGACGGAGCAACGCCGCGTGAGTGAAGAAGGTCTTCGGATCGTAAAGCTCTGTTGTCGGGGACGAAAGAGTAGACGAGGAAATGCGTCTACTAAGACGGTACCTGACGAAGAAGCCACGGCTAACTA
>GV2UCFN02G2MLS
GGTGAGTAACGCGTAGGCAACCTGCCCTCAGGATGGGGACAACGGCTCGAAAGAGCCGCTAATACCGAATGACGTAACTCTTCCACATGGAAGAGATACTAAAGATGGGTCAAACCATCGCCTAAGGATGGGCCTGCGTCTGATTAGCCAGTTGGTGAGGTAACGGCTCACCAAAGCGACGATCAGTAGCCGGTCTGAGAGGATGAACGGCCACAATGGGACTGAGACACGGCCCATACTCCTACGGGAGGCAGCAGTGGGGAATCTTCCGCAATGGGCGAAAGCCTGACGGAGCAACGCCGCGTGAGTGAAGAAGGTCTTCGGATCGTAAAGCTCTGTTGTCGGGGACGAAAGAGTAGACGAGGAAATGCGTCTACTAAGACGGTACCTGACGAGGAAGCCACGGCTAACTA
>GV2UCFN02GZNSO
GGTGAGTAACGCGTAGGCAACCTGCCCTCAGGATGGGGACAACGGCTCGAAAGAGCCGCTAATACCGAATGACGTAACTCTTCCACATGGAAGAGATACTAAAGATGGGTCAAACCATCGCCTAAGGATGGGCCTGCGTCTGATTAGCCAGTTGGTGAGGTAACGGCTCACCAAAGCGACGATCAGTAGCCGGTCTGAGAGGATGAACGGCCACAATGGGACTGAGACACGGCCCATACTCCTACGGGAGGCAGCAGTGGGGAATCTTCCGCAATGGGCGAAAGCCTGACGGAGCAACGCCGCGTGAGTGAAGAAGGTCTTCGGATCGTAAAGCTCTGTTGTCGGGGACGAAAGAGTAGACGAGGAAATGCGTCTACTAAGACGGTACCTGACGAGGAAGCCACGGCTAACTA
>GV2UCFN02GKXLC
GGTGAGTAACGCGTAGGCAACCTGCCCTCAGGATGGGGACAACGGCTCGAAAGAGCCGCTAATACCGAATGACGTAACTCTTCCACATGGAAGAGATACTAAAGATGGGTCAAACCATCGCCTAAGGATGGGCCTGCGTCTGATTAGCCAGTTGGTGAGGTAACGGCTCACCAAAGCGACGATCAGTAGCCGGTCTGAGAGGATGAACGGCCACAATGGGACTGAGACACGGCCCATACTCCTACGGGAGGCAGCAGTGGGGAATCTTCCGCAATGGGCGAAAGCCTGACGGAGCAACGCCGCGTGAGTGAAGAAGGTCTTCGGATCGTAAAGCTCTGTTGTCGGGGACGAAAGAGTAGACGAGGAAATGCGTCTACTAAGACGGTACCTGACGAGGAAGCCACGGCTAACTA
>GV2UCFN02IKHIO
GGTGAGTAACGCGTAGGCAACCTGCCCTCAGGATGGGGACAACGGCTCGAAAGAGCCGCTAATACCGAATGACGTAACTCTTCCACATGGAAGAGATACTAAAGATGGGTCAAACCATCGCCTAAGGATGGGCCTGCGTCTGATTAGCCAGTTGGTGAGGTAACGGCTCACCAAAGCGACGATCAGTAGCCGGTCTGAGAGGATGAACGGCCACAATGGGACTGAGACACGGCCCATACTCCTACGGGAGGCAGCAGTGGGGAATCTTCCGCAATGGGCGAAAGCCTGACGGAGCAACGCCGCGTGAGTGAAGAAGGTCTTCGGATCGTAAAGCTCTGTTGTCGGGGACGAAAGAGTAGACGAGGAAATGCGTCTACTAAGACGGTACCTGACGAGGAAGCCACGGCTAACTA
>GV2UCFN02GSVHW
GGTGAGTAACGCGTAGGCAACCTGCCCTCAGGATGGGGACAACGGCTCGAAAGAGCCGCTAATACCGAATGACGTAACTCTTCCACATGGAAGAGATACTAAAGATGGGTCAAACCATCGCCTAAGGATGGGCCTGCGTCTGATTAGCCAGTTGGTGAGGTAACGGCTCACCAAAGCGACGATCAGTAGCCGGTCTGAGAGGATGAACGGCCACAATGGGACTGAGACACGGCCCATACTCCTACGGGAGGCAGCAGTGGGGAATCTTCCGCAATGGGCGAAAGCCTGACGGAGCAACGCCGCGTGAGTGAAGAAGGTCTTCGGATCGTAAAGCTCTGTTGTCGGGGACGAAAGAGTAGACGAGGAAATGCGTCTACTAAGACGGTACCTGACGAGGAAGCCACGGCTAACTA
>GV2UCFN02IOW14
GGTGAGTAACGCGTAGGCAACCTGCCCTCAGGATGGGGACAACGGCTCGAAAGAGCCGCTAATACCGAATGACGTAACTCTTCCACATGGAAGAGATACTAAAGATGGGTCAAACCATCGCCTAAGGATGGGCCTGCGTCTGATTAGCCAGTTGGTGAGGTAACGGCTCACCAAAGCGACGATCAGTAGCCGGTCTGAGAGGATGAACGGCCACAATGGGACTGAGACACGGCCCATACTCCTACGGGAGGCAGCAGTGGGGAATCTTCCGCAATGGGCGAAAGCCTGACGGAGCAACGCCGCGTGAGTGAAGAAGGTCTTCGGATCGTAAAGCTCTGTTGTCGGGGACGAAAGAGTAGACGAGGAAATGCGTCTACTAAGACGGTACCTGACGAGGAAGCCACGGCTAACTA
>GV2UCFN02I8G0Z
GGTGAGTAACGCGTAGGCAACCTGCCCTCAGGATGGGGACAACGGCTCGAAAGAGCCGCTAATACCGAATGACGTAACTCTTCCACATGGAAGAGATACTAAAGATGGGTCAAACCATCGCCTAAGGATGGGCCTGCGTCTGATTAGCCAGTTGGTGAGGTAACGGCTCACCAAAGCGACGATCAGTAGCCGGTCTGAGAGGATGAACGGCCACAATGGGACTGAGACACGGCCCATACTCCTACGGGAGGCAGCAGTGGGGAATCTTCCGCAATGGGCGAAAGCCTGACGGAGCAACGCCGCGTGAGTGAAGAAGGTCTTCGGATCGTAAAGCTCTGTTGTCGGGGACGAAAGAGTAGACGAGGAAATGCGTCTACTAAGACGGTACCTGACGAGGAAGCCACGGCTAACTA
>GV2UCFN02JOBZF
GGTGAGTAACGCGTAGGCAACCTGCCCTCAGGATGGGGACAACGGCTCGAAAGAGCCGCTAATACCGAATGACGTAACTCTTCCACATGGAAGAGATACTAAAGATGGGTCAAACCATCGCCTAAGGATGGGCCTGCGTCTGATTAGCCAGTTGGTGAGGTAACGGCTCACCAAAGCGACGATCAGTAGCCGGTCTGAGAGGATGAACGGCCACAATGGGACTGAGACACGGCCCATACTCCTACGGGAGGCAGCAGTGGGGAATCTTCCGCAATGGGCGAAAGCCTGACGGAGCAACGCCGCGTGAGTGAAGAAGGTCTTCGGATCGTAAAGCTCTGTTGTCGGGGACGAAAGAGTAGACGAGGAAATGCGTCTACTAAGACGGTACCTGACGAGGAAGCCACGGCTAACTA
>GV2UCFN02GBD3K
GGTGAGTAACGCGTAGGCAACCTGCCCTCAGGATGGGGACAACGGCTCGAAAGAGCCGCTAATACCGAATGACGTAACTCTTCCACATGGAAGAGATACTAAAGATGGGTCAAACCATCGCCTAAGGATGGGCCTGCGTCTGATTAGCCAGTTGGTGAGGTAACGGCTCACCAAAGCGACGATCAGTAGCCGGTCTGAGAGGATGAACGGCCACAATGGGACTGAGACACGGCCCATACTCCTACGGGAGGCAGCAGTGGGGAATCTTCCGCAATGGGCGAAAGCCTGACGGAGCAACGCCGCGTGAGTGAAGAAGGTCTTCGGATCGTAAAGCTCTGTTGTCGGGGACGAAAGAGTAGACGAGGAAATGCGTCTACTAAGACGGTACCTGACGAGGAAGCCACGGCTAACTA
>GV2UCFN02HGNPO
GGTGAGTAACGCGTAGGCAACCTGCCCTCAGGATGGGGACAACGGCTCGAAAGAGCCGCTAATACCGAATGACGTAACTCTTCCACATGGAAGAGATACTAAAGATGGGTCAAACCATCGCCTAAGGATGGGCCTGCGTCTGATTAGCCAGTTGGTGAGGTAACGGCTCACCAAAGCGACGATCAGTAGCCGGTCTGAGAGGATGAACGGCCACAATGGGACTGAGACACGGCCCATACTCCTACGGGAGGCAGCAGTGGGGAATCTTCCGCAATGGGCGAAAGCCTGACGGAGCAACGCCGCGTGAGTGAAGAAGGTCTTCGGATCGTAAAGCTCTGTTGTCGGGGACGAAAGAGTAGACGAGGAAATGCGTCTACTAAGACGGTACCTGACGAGGAAGCCACGGCTAACTA
>GV2UCFN02GZ9IJ
GGTGAGTAACGCGTAGGCAACCTGCCCTCAGGATGGGGACAACGGCTCGAAAGAGCCGCTAATACCGAATGACGTAACTCTTCCACATGGAAGAGATACTAAAGATGGGTCAAACCATCGCCTAAGGATGGGCCTGCGTCTGATTAGCCAGTTGGTGAGGTAACGGCTCACCAAAGCGACGATCAGTAGCCGGTCTGAGAGGATGAACGGCCACAATGGGACTGAGACACGGCCCATACTCCTACGGGAGGCAGCAGTGGGGAATCTTCCGCAATGGGCGAAAGCCTGACGGAGCAACGCCGCGTGAGTGAAGAAGGTCTTCGGATCGTAAAGCTCTGTTGTCGGGGACGAAAGAGTAGACGAGGAAATGCGTCTACTAAGACGGTACCTGACGAGGAAGCCACGGCTAACTA
>GV2UCFN02GRJLH
GGTGAGTAACGCGTAGGCAACCTGCCCTCAGGATGGGGACAACGGCTCGAAAGAGCCGCTAATACCGAATGACGTAACTCTTCCACATGGAAGAGATACTAAAGATGGGTCAAACCATCGCCTAAGGATGGGCCTGCGTCTGATTAGCCAGTTGGTGAGGTAACGGCTCACCAAAGCGACGATCAGTAGCCGGTCTGAGAGGATGAACGGCCACAATGGGACTGAGACACGGCCCATACTCCTACGGGAGGCAGCAGTGGGGAATCTTCCGCAATGGGCGAAAGCCTGACGGAGCAACGCCGCGTGAGTGAAGAAGGTCTTCGGATCGTAAAGCTCTGTTGTCGGGGACGAAAGAGTAGACGAGGAAATGCGTCTACTAAGACGGTACCTGACGAGGAAGCCACGGCTAACTA
>GV2UCFN02IQX27
GGTGAGTAACGCGTAGGCAACCTGCCCTCAGGATGGGGACAACGGCTCGAAAGAGCCGCTAATACCGAATGACGTAACTCTTCCACATGGAAGAGATACTAAAGATGGGTCAAACCATCGCCTAAGGATGGGCCTGCGTCTGATTAGCCAGTTGGTGAGGTAACGGCTCACCAAAGCGACGATCAGTAGCCGGTCTGAGAGGATGAACGGCCACAATGGGACTGAGACACGGCCCATACTCCTACGGGAGGCAGCAGTGGGGAATCTTCCGCAATGGGCGAAAGCCTGACGGAGCAACGCCGCGTGAGTGAAGAAGGTCTTCGGATCGTAAAGCTCTGTTGTCGGGGACGAAAGAGTAGACGAGGAAATGCGTCTACTAAGACGGTACCTGACGAGGAAGCCACGGCTAACTA
>GV2UCFN02JKKHA
GGTGAGTAACGCGTAGGCAACCTGCCCTCAGGATGGGGACAACGGCTCGAAAGAGCCGCTAATACCGAATGACGTAACTCTTCCACATGGAAGAGATACTAAAGATGGGTCAAACCATCGCCTAAGGATGGGCCTGCGTCTGATTAGCCAGTTGGTGAGGTAACGGCTCACCAAAGCGACGATCAGTAGCCGGTCTGAGAGGATGAACGGCCACAATGGGACTGAGACACGGCCCATACTCCTACGGGAGGCAGCAGTGGGGAATCTTCCGCAATGGGCGAAAGCCTGACGGAGCAACGCCGCGTGAGTGAAGAAGGTCTTCGGATCGTAAAGCTCTGTTGTCGGGGACGAAAGAGTAGACGAGGAAATGCGTCTACTAAGACGGTACCTGACGAGGAAGCCACGGCTAACTA
>GV2UCFN02H2I66
GGTGAGTAACGCGTAGGCAACCTGCCCTCAGGATGGGGACAACGGCTCGAAAGAGCCGCTAATACCGAATGACGTAACTCTTCCACATGGAAGAGATACTAAAGATGGGTCAAACCATCGCCTAAGGATGGGCCTGCGTCTGATTAGCCAGTTGGTGAGGTAACGGCTCACCAAAGCGACGATCAGTAGCCGGTCTGAGAGGATGAACGGCCACAATGGGACTGAGACACGGCCCATACTCCTACGGGAGGCAGCAGTGGGGAATCTTCCGCAATGGGCGAAAGCCTGACGGAGCAACGCCGCGTGAGTGAAGAAGGTCTTCGGATCGTAAAGCTCTGTTGTCGGGGACGAAAGAGTAGACGAGGAAATGCGTCTACTAAGACGGTACCTGACGAGGAAGCCACGGCTAACTA
>GV2UCFN02HYT1F
GGTGAGTAACGCGTAGGCAACCTGCCCTCAGGATGGGGACAACGGCTCGAAAGAGCCGCTAATACCGAATGACGTAACTCTTCCACATGGAAGAGATACTAAAGATGGGTCAAACCATCGCCTAAGGATGGGCCTGCGTCTGATTAGCCAGTTGGTGAGGTAACGGCTCACCAAAGCGACGATCAGTAGCCGGTCTGAGAGGATGAACGGCCACAATGGGACTGAGACACGGCCCATACTCCTACGGGAGGCAGCAGTGGGGAATCTTCCGCAATGGGCGAAAGCCTGACGGAGCAACGCCGCGTGAGTGAAGAAGGTCTTCGGATCGTAAAGCTCTGTTGTCGGGGACGAAAGAGTAGACGAGGAAATGCGTCTACTAAGACGGTACCTGACGAGGAAGCCACGGCTAACTA
>GV2UCFN02F5FTM
GGTGAGTAACGCGTAGGCAACCTGCCCTCAGGATGGGGACAACGGCTCGAAAGAGCCGCTAATACCGAATGACGTAACTCTTCCACATGGAAGAGATACTAAAGATGGGTCAAACCATCGCCTAAGGATGGGCCTGCGTCTGATTAGCCAGTTGGTGAGGTAACGGCTCACCAAAGCGACGATCAGTAGCCGGTCTGAGAGGATGAACGGCCACAATGGGACTGAGACACGGCCCATACTCCTACGGGAGGCAGCAGTGGGGAATCTTCCGCAATGGGCGAAAGCCTGACGGAGCAACGCCGCGTGAGTGAAGAAGGTCTTCGGATCGTAAAGCTCTGTTGTCGGGGACGAAAGAGTAGACGAGGAAATGCGTCTACTAAGACGGTACCTGACGAGGAAGCCACGGCTAACTA
>GV2UCFN02IC6C2
GGTGAGTAACGCGTAGGCAACCTGCCCTCAGGATGGGGACAACGGCTCGAAAGAGCCGCTAATACCGAATGACGTAACTCTTCCACATGGAAGAGATACTAAAGATGGGTCAAACCATCGCCTAAGGATGGGCCTGCGTCTGATTAGCCAGTTGGTGAGGTAACGGCTCACCAAAGCGACGATCAGTAGCCGGTCTGAGAGGATGAACGGCCACAATGGGACTGAGACACGGCCCATACTCCTACGGGAGGCAGCAGTGGGGAATCTTCCGCAATGGGCGAAAGCCTGACGGAGCAACGCCGCGTGAGTGAAGAAGGTCTTCGGATCGTAAAGCTCTGTTGTCGGGGACGAAAGAGTAGACGAGGAAATGCGTCTACTAAGACGGTACCTGACGAGGAAGCCACGGCTAACTA
>GV2UCFN02FTBF2
GGTGAGTAACGCGTAGGCAACCTGCCCTCAGGATGGGGACAACGGCTCGAAAGAGCCGCTAATACCGAATGACGTAACTCTTCCACATGGAAGAGATACTAAAGATGGGTCAAACCATCGCCTAAGGATGGGCCTGCGTCTGATTAGCCAGTTGGTGAGGTAACGGCTCACCAAAGCGACGATCAGTAGCCGGTCTGAGAGGATGAACGGCCACAATGGGACTGAGACACGGCCCATACTCCTACGGGAGGCAGCAGTGGGGAATCTTCCGCAATGGGCGAAAGCCTGACGGAGCAACGCCGCGTGAGTGAAGAAGGTCTTCGGATCGTAAAGCTCTGTTGTCGGGGACGAAAGAGTAGACGAGGAAATGCGTCTACTAAGACGGTACCTGACGAGGAAGCCACGGCTAACTA
>GV2UCFN02FW92B
GGTGAGTAACGCGTAGGCAACCTGCCCTCAGGATGGGGACAACGGCTCGAAAGAGCCGCTAATACCGAATGACGTAACTCTTCCACATGGAAGAGATACTAAAGATGGGTCAAACCATCGCCTAAGGATGGGCCTGCGTCTGATTAGCCAGTTGGTGAGGTAACGGCTCACCAAAGCGACGATCAGTAGCCGGTCTGAGAGGATGAACGGCCACAATGGGACTGAGACACGGCCCATACTCCTACGGGAGGCAGCAGTGGGGAATCTTCCGCAATGGGCGAAAGCCTGACGGAGCAACGCCGCGTGAGTGAAGAAGGTCTTCGGATCGTAAAGCTCTGTTGTCGGGGACGAAAGAGTAGACGAGGAAATGCGTCTACTAAGACGGTACCTGACGAGGAAGCCACGGCTAACTA
>GV2UCFN02IQ41K
GGTGAGTAACGCGTAGGCAACCTGCCCTCAGGATGGGGACAACGGCTCGAAAGAGCCGCTAATACCGAATGACGTAACTCTTCCACATGGAAGAGATACTAAAGATGGGTCAAACCATCGCCTAAGGATGGGCCTGCGTCTGATTAGCCAGTTGGTGAGGTAACGGCTCACCAAAGCGACGATCAGTAGCCGGTCTGAGAGGATGAACGGCCACAATGGGACTGAGACACGGCCCATACTCCTACGGGAGGCAGCAGTGGGGAATCTTCCGCAATGGGCGAAAGCCTGACGGAGCAACGCCGCGTGAGTGAAGAAGGTCTTCGGATCGTAAAGCTCTGTTGTCGGGGACGAAAGAGTAGACGAGGAAATGCGTCTACTAAGACGGTACCTGACGAGGAAGCCACGGCTAACTA
>GV2UCFN02HOGTK
GGTGAGTAACGCGTAGGCAACCTGCCCTCAGGATGGGGACAACGGCTCGAAAGAGCCGCTAATACCGAATGACGTAACTCTTCCACATGGAAGAGATACTAAAGATGGGTCAAACCATCGCCTAAGGATGGGCCTGCGTCTGATTAGCCAGTTGGTGAGGTAACGGCTCACCAAAGCGACGATCAGTAGCCGGTCTGAGAGGATGAACGGCCACAATGGGACTGAGACACGGCCCATACTCCTACGGGAGGCAGCAGTGGGGAATCTTCCGCAATGGGCGAAAGCCTGACGGAGCAACGCCGCGTGAGTGAAGAAGGTCTTCGGATCGTAAAGCTCTGTTGTCGGGGACGAAAGAGTAGACGAGGAAATGCGTCTACTAAGACGGTACCTGACGAGGAAGCCACGGCTAACTA
>GV2UCFN02H6FZA
GGTGAGTAACGCGTAGGCAACCTGCCCTCAGGATGGGGACAACGGCTCGAAAGAGCCGCTAATACCGAATGACGTAACTCTTCCACATGGAAGAGATACTAAAGATGGGTCAAACCATCGCCTAAGGATGGGCCTGCGTCTGATTAGCCAGTTGGTGAGGTAACGGCTCACCAAAGCGACGATCAGTAGCCGGTCTGAGAGGATGAACGGCCACAATGGGACTGAGACACGGCCCATACTCCTACGGGAGGCAGCAGTGGGGAATCTTCCGCAATGGGCGAAAGCCTGACGGAGCAACGCCGCGTGAGTGAAGAAGGTCTTCGGATCGTAAAGCTCTGTTGTCGGGGACGAAAGAGTAGACGAGGAAATGCGTCTACTAAGACGGTACCTGACGAGGAAGCCACGGCTAACTA
>GV2UCFN02HXUO7
GGTGAGTAACGCGTAGGCAACCTGCCCTCAGGATGGGGACAACGGCTCGAAAGAGCCGCTAATACCGAATGACGTAACTCTTCCACATGGAAGAGATACTAAAGATGGGTCAAACCATCGCCTAAGGATGGGCCTGCGTCTGATTAGCCAGTTGGTGAGGTAACGGCTCACCAAAGCGACGATCAGTAGCCGGTCTGAGAGGATGAACGGCCACAATGGGACTGAGACACGGCCCATACTCCTACGGGAGGCAGCAGTGGGGAATCTTCCGCAATGGGCGAAAGCCTGACGGAGCAACGCCGCGTGAGTGAAGAAGGTCTTCGGATCGTAAAGCTCTGTTGTCGGGGACGAAAGAGTAGACGAGGAAATGCGTCTACTAAGACGGTACCTGACGAGGAAGCCACGGCTAACTA
>GV2UCFN02F4AQE
GGTGAGTAACGCGTAGGCAACCTGCCCTCAGGATGGGGACAACGGCTCGAAAGAGCCGCTAATACCGAATGACGTAACTCTTCCACATGGAAGAGATACTAAAGATGGGTCAAACCATCGCCTAAGGATGGGCCTGCGTCTGATTAGCCAGTTGGTGAGGTAACGGCTCACCAAAGCGACGATCAGTAGCCGGTCTGAGAGGATGAACGGCCACAATGGGACTGAGACACGGCCCATACTCCTACGGGAGGCAGCAGTGGGGAATCTTCCGCAATGGGCGAAAGCCTGACGGAGCAACGCCGCGTGAGTGAAGAAGGTCTTCGGATCGTAAAGCTCTGTTGTCGGGGACGAAAGAGTAGACGAGGAAATGCGTCTACTAAGACGGTACCTGACGAGGAAGCCACGGCTAACTA
>GV2UCFN02F6YU4
GGTGAGTAACGCGTAGGCAACCTGCCCTCAGGATGGGGACAACGGCTCGAAAGAGCCGCTAATACCGAATGACGTAACTCTTCCACATGGAAGAGATACTAAAGATGGGTCAAACCATCGCCTAAGGATGGGCCTGCGTCTGATTAGCCAGTTGGTGAGGTAACGGCTCACCAAAGCGACGATCAGTAGCCGGTCTGAGAGGATGAACGGCCACAATGGGACTGAGACACGGCCCATACTCCTACGGGAGGCAGCAGTGGGGAATCTTCCGCAATGGGCGAAAGCCTGACGGAGCAACGCCGCGTGAGTGAAGAAGGTCTTCGGATCGTAAAGCTCTGTTGTCGGGGACGAAAGAGTAGACGAGGAAATGCGTCTACTAAGACGGTACCTGACGAGGAAGCCACGGCTAACTA
>GV2UCFN02F4J4P
GGTGAGTAACGCGTAGGCAACCTGCCCTCAGGATGGGGACAACGGCTCGAAAGAGCCGCTAATACCGAATGACGTAACTCTTCCACATGGAAGAGATACTAAAGATGGGTCAAACCATCGCCTAAGGATGGGCCTGCGTCTGATTAGCCAGTTGGTGAGGTAACGGCTCACCAAAGCGACGATCAGTAGCCGGTCTGAGAGGATGAACGGCCACAATGGGACTGAGACACGGCCCATACTCCTACGGGAGGCAGCAGTGGGGAATCTTCCGCAATGGGCGAAAGCCTGACGGAGCAACGCCGCGTGAGTGAAGAAGGTCTTCGGATCGTAAAGCTCTGTTGTCGGGGACGAAAGAGTAGACGAGGAAATGCGTCTACTAAGACGGTACCTGACGAGGAAGCCACGGCTAACTA
>GV2UCFN02IKWIE
GGTGAGTAACGCGTAGGCAACCTGCCCTCAGGATGGGGACAACGGCTCGAAAGAGCCGCTAATACCGAATGACGTAACTCTTCCACATGGAAGAGATACTAAAGATGGGTCAAACCATCGCCTAAGGATGGGCCTGCGTCTGATTAGCCAGTTGGTGAGGTAACGGCTCACCAAAGCGACGATCAGTAGCCGGTCTGAGAGGATGAACGGCCACAATGGGACTGAGACACGGCCCATACTCCTACGGGAGGCAGCAGTGGGGAATCTTCCGCAATGGGCGAAAGCCTGACGGAGCAACGCCGCGTGAGTGAAGAAGGTCTTCGGATCGTAAAGCTCTGTTGTCGGGGACGAAAGAGTAGACGAGGAAATGCGTCTACTAAGACGGTACCTGACGAGGAAGCCACGGCTAACTA
>GV2UCFN02JRE6X
GGTGAGTAACGCGTAGGCAACCTGCCCTCAGGATGGGGACAACGGCTCGAAAGAGCCGCTAATACCGAATGACGTAACTCTTCCACATGGAAGAGATACTAAAGATGGGTCAAACCATCGCCTAAGGATGGGCCTGCGTCTGATTAGCCAGTTGGTGAGGTAACGGCTCACCAAAGCGACGATCAGTAGCCGGTCTGAGAGGATGAACGGCCACAATGGGACTGAGACACGGCCCATACTCCTACGGGAGGCAGCAGTGGGGAATCTTCCGCAATGGGCGAAAGCCTGACGGAGCAACGCCGCGTGAGTGAAGAAGGTCTTCGGATCGTAAAGCTCTGTTGTCGGGGACGAAAGAGTAGACGAGGAAATGCGTCTACTAAGACGGTACCTGACGAGGAAGCCACGGCTAACTA
>GV2UCFN02FY7OR
GGTGAGTAACGCGTAGGCAACCTGCCCTCAGGATGGGGACAACGGCTCGAAAGAGCCGCTAATACCGAATGACGTAACTCTTCCACATGGAAGAGATACTAAAGATGGGTCAAACCATCGCCTAAGGATGGGCCTGCGTCTGATTAGCCAGTTGGTGAGGTAACGGCTCACCAAAGCGACGATCAGTAGCCGGTCTGAGAGGATGAACGGCCACAATGGGACTGAGACACGGCCCATACTCCTACGGGAGGCAGCAGTGGGGAATCTTCCGCAATGGGCGAAAGCCTGACGGAGCAACGCCGCGTGAGTGAAGAAGGTCTTCGGATCGTAAAGCTCTGTTGTCGGGGACGAAAGAGTAGACGAGGAAATGCGTCTACTAAGACGGTACCTGACGAGGAAGCCACGGCTAACTA
>GV2UCFN02H2XY0
GGTGAGTAACGCGTAGGCAACCTGCCCTCAGGATGGGGACAACGGCTCGAAAGAGCCGCTAATACCGAATGACGTAACTCTTCCACATGGAAGAGATACTAAAGATGGGTCAAACCATCGCCTAAGGATGGGCCTGCGTCTGATTAGCCAGTTGGTGAGGTAACGGCTCACCAAAGCGACGATCAGTAGCCGGTCTGAGAGGATGAACGGCCACAATGGGACTGAGACACGGCCCATACTCCTACGGGAGGCAGCAGTGGGGAATCTTCCGCAATGGGCGAAAGCCTGACGGAGCAACGCCGCGTGAGTGAAGAAGGTCTTCGGATCGTAAAGCTCTGTTGTCGGGGACGAAAGAGTAGACGAGGAAATGCGTCTACTAAGACGGTACCTGACGAGGAAGCCACGGCTAACTA
>GV2UCFN02IFYRF
GGTGAGTAACGCGTAGGCAACCTGCCCTCAGGATGGGGACAACGGCTCGAAAGAGCCGCTAATACCGAATGACGTAACTCTTCCACATGGAAGAGATACTAAAGATGGGTCAAACCATCGCCTAAGGATGGGCCTGCGTCTGATTAGCCAGTTGGTGAGGTAACGGCTCACCAAAGCGACGATCAGTAGCCGGTCTGAGAGGATGAACGGCCACAATGGGACTGAGACACGGCCCATACTCCTACGGGAGGCAGCAGTGGGGAATCTTCCGCAATGGGCGAAAGCCTGACGGAGCAACGCCGCGTGAGTGAAGAAGGTCTTCGGATCGTAAAGCTCTGTTGTCGGGGACGAAAGAGTAGACGAGGAAATGCGTCTACTAAGACGGTACCTGACGAGGAAGCCACGGCTAACTA
>GV2UCFN02HLY98
GGTGAGTAACGCGTAGGCAACCTGCCCTCAGGATGGGGACAACGGCTCGAAAGAGCCGCTAATACCGAATGACGTAACTCTTCCACATGGAAGAGATACTAAAGATGGGTCAAACCATCGCCTAAGGATGGGCCTGCGTCTGATTAGCCAGTTGGTGAGGTAACGGCTCACCAAAGCGACGATCAGTAGCCGGTCTGAGAGGATGAACGGCCACAATGGGACTGAGACACGGCCCATACTCCTACGGGAGGCAGCAGTGGGGAATCTTCCGCAATGGGCGAAAGCCTGACGGAGCAACGCCGCGTGAGTGAAGAAGGTCTTCGGATCGTAAAGCTCTGTTGTCGGGGACGAAAGAGTAGACGAGGAAATGCGTCTACTAAGACGGTACCTGACGAGGAAGCCACGGCTAACTA
>GV2UCFN02F0GCP
GGTGAGTAACGCGTAGGCAACCTGCCCTCAGGATGGGGACAACGGCTCGAAAGAGCCGCTAATACCGAATGACGTAACTCTTCCACATGGAAGAGATACTAAAGATGGGTCAAACCATCGCCTAAGGATGGGCCTGCGTCTGATTAGCCAGTTGGTGAGGTAACGGCTCACCAAAGCGACGATCAGTAGCCGGTCTGAGAGGATGAACGGCCACAATGGGACTGAGACACGGCCCATACTCCTACGGGAGGCAGCAGTGGGGAATCTTCCGCAATGGGCGAAAGCCTGACGGAGCAACGCCGCGTGAGTGAAGAAGGTCTTCGGATCGTAAAGCTCTGTTGTCGGGGACGAAAGAGTAGACGAGGAAATGCGTCTACTAAGACGGTACCTGACGAGGAAGCCACGGCTAACTA
>GV2UCFN02JT06M
GGTGAGTAACGCGTAGGCAACCTGCCCTCAGGATGGGGACAACGGCTCGAAAGAGCCGCTAATACCGAATGACGTAACTCTTCCACATGGAAGAGATACTAAAGATGGGTCAAACCATCGCCTAAGGATGGGCCTGCGTCTGATTAGCCAGTTGGTGAGGTAACGGCTCACCAAAGCGACGATCAGTAGCCGGTCTGAGAGGATGAACGGCCACAATGGGACTGAGACACGGCCCATACTCCTACGGGAGGCAGCAGTGGGGAATCTTCCGCAATGGGCGAAAGCCTGACGGAGCAACGCCGCGTGAGTGAAGAAGGTCTTCGGATCGTAAAGCTCTGTTGTCGGGGACGAAAGAGTAGACGAGGAAATGCGTCTACTAAGACGGTACCTGACGAGGAAGCCACGGCTAACTA
>GV2UCFN02GY6MA
GGTGAGTAACGCGTAGGCAACCTGCCCTCAGGATGGGGACAACGGCTCGAAAGAGCCGCTAATACCGAATGACGTAACTCTTCCACATGGAAGAGATACTAAAGATGGGTCAAACCATCGCCTAAGGATGGGCCTGCGTCTGATTAGCCAGTTGGTGAGGTAACGGCTCACCAAAGCGACGATCAGTAGCCGGTCTGAGAGGATGAACGGCCACAATGGGACTGAGACACGGCCCATACTCCTACGGGAGGCAGCAGTGGGGAATCTTCCGCAATGGGCGAAAGCCTGACGGAGCAACGCCGCGTGAGTGAAGAAGGTCTTCGGATCGTAAAGCTCTGTTGTCGGGGACGAAAGAGTAGACGAGGAAATGCGTCTACTAAGACGGTACCTGACGAGGAAGCCACGGCTAACTA
>GV2UCFN02HUSLE
GGTGAGTAACGCGTAGGCAACCTGCCCTCAGGATGGGGACAACGGCTCGAAAGAGCCGCTAATACCGAATGACGTAACTCTTCCACATGGAAGAGATACTAAAGATGGGTCAAACCATCGCCTAAGGATGGGCCTGCGTCTGATTAGCCAGTTGGTGAGGTAACGGCTCACCAAAGCGACGATCAGTAGCCGGTCTGAGAGGATGAACGGCCACAATGGGACTGAGACACGGCCCATACTCCTACGGGAGGCAGCAGTGGGGAATCTTCCGCAATGGGCGAAAGCCTGACGGAGCAACGCCGCGTGAGTGAAGAAGGTCTTCGGATCGTAAAGCTCTGTTGTCGGGGACGAAAGAGTAGACGAGGAAATGCGTCTACTAAGACGGTACCTGACGAGGAAGCCACGGCTAACTA
>GV2UCFN02GMRGB
GGTGAGTAACGCGTAGGCAACCTGCCCTCAGGATGGGGACAACGGCTCGAAAGAGCCGCTAATACCGAATGACGTAACTCTTCCACATGGAAGAGATACTAAAGATGGGTCAAACCATCGCCTAAGGATGGGCCTGCGTCTGATTAGCCAGTTGGTGAGGTAACGGCTCACCAAAGCGACGATCAGTAGCCGGTCTGAGAGGATGAACGGCCACAATGGGACTGAGACACGGCCCATACTCCTACGGGAGGCAGCAGTGGGGAATCTTCCGCAATGGGCGAAAGCCTGACGGAGCAACGCCGCGTGAGTGAAGAAGGTCTTCGGATCGTAAAGCTCTGTTGTCGGGGACGAAAGAGTAGACGAGGAAATGCGTCTACTAAGACGGTACCTGACGAGGAAGCCACGGCTAACTA
>GV2UCFN02ITGQE
GGTGAGTAACGCGTAGGCAACCTGCCCTCAGGATGGGGACAACGGCTCGAAAGAGCCGCTAATACCGAATGACGTAACTCTTCCACATGGAAGAGATACTAAAGATGGGTCAAACCATCGCCTAAGGATGGGCCTGCGTCTGATTAGCCAGTTGGTGAGGTAACGGCTCACCAAAGCGACGATCAGTAGCCGGTCTGAGAGGATGAACGGCCACAATGGGACTGAGACACGGCCCATACTCCTACGGGAGGCAGCAGTGGGGAATCTTCCGCAATGGGCGAAAGCCTGACGGAGCAACGCCGCGTGAGTGAAGAAGGTCTTCGGATCGTAAAGCTCTGTTGTCGGGGACGAAAGAGTAGACGAGGAAATGCGTCTACTAAGACGGTACCTGACGAGGAAGCCACGGCTAACTA
>GV2UCFN02GDSBQ
GGTGAGTAACGCGTAGGCAACCTGCCCTCAGGATGGGGACAACGGCTCGAAAGAGCCGCTAATACCGAATGACGTAACTCTTCCACATGGAAGAGATACTAAAGATGGGTCAAACCATCGCCTAAGGATGGGCCTGCGTCTGATTAGCCAGTTGGTGAGGTAACGGCTCACCAAAGCGACGATCAGTAGCCGGTCTGAGAGGATGAACGGCCACAATGGGACTGAGACACGGCCCATACTCCTACGGGAGGCAGCAGTGGGGAATCTTCCGCAATGGGCGAAAGCCTGACGGAGCAACGCCGCGTGAGTGAAGAAGGTCTTCGGATCGTAAAGCTCTGTTGTCGGGGACGAAAGAGTAGACGAGGAAATGCGTCTACTAAGACGGTACCTGACGAGGAAGCCACGGCTAACTA
>GV2UCFN02HRMZM
GGTGAGTAACGCGTAGGCAACCTGCCCTCAGGATGGGGACAACGGCTCGAAAGAGCCGCTAATACCGAATGACGTAACTCTTCCACATGGAAGAGATACTAAAGATGGGTCAAACCATCGCCTAAGGATGGGCCTGCGTCTGATTAGCCAGTTGGTGAGGTAACGGCTCACCAAAGCGACGATCAGTAGCCGGTCTGAGAGGATGAACGGCCACAATGGGACTGAGACACGGCCCATACTCCTACGGGAGGCAGCAGTGGGGAATCTTCCGCAATGGGCGAAAGCCTGACGGAGCAACGCCGCGTGAGTGAAGAAGGTCTTCGGATCGTAAAGCTCTGTTGTCGGGGACGAAAGAGTAGACGAGGAAATGCGTCTACTAAGACGGTACCTGACGAGGAAGCCACGGCTAACTA
>GV2UCFN02JTZXJ
GGTGAGTAACGCGTAGGCAACCTGCCCTCAGGATGGGGACAACGGCTCGAAAGAGCCGCTAATACCGAATGACGTAACTCTTCCACATGGAAGAGATACTAAAGATGGGTCAAACCATCGCCTAAGGATGGGCCTGCGTCTGATTAGCCAGTTGGTGAGGTAACGGCTCACCAAAGCGACGATCAGTAGCCGGTCTGAGAGGATGAACGGCCACAATGGGACTGAGACACGGCCCATACTCCTACGGGAGGCAGCAGTGGGGAATCTTCCGCAATGGGCGAAAGCCTGACGGAGCAACGCCGCGTGAGTGAAGAAGGTCTTCGGATCGTAAAGCTCTGTTGTCGGGGACGAAAGAGTAGACGAGGAAATGCGTCTACTAAGACGGTACCTGACGAGGAAGCCACGGCTAACTA
>GV2UCFN02I99VV
GGTGAGTAACGCGTAGGCAACCTGCCCTCAGGATGGGGACAACGGCTCGAAAGAGCCGCTAATACCGAATGACGTAACTCTTCCACATGGAAGAGATACTAAAGATGGGTCAAACCATCGCCTAAGGATGGGCCTGCGTCTGATTAGCCAGTTGGTGAGGTAACGGCTCACCAAAGCGACGATCAGTAGCCGGTCTGAGAGGATGAACGGCCACAATGGGACTGAGACACGGCCCATACTCCTACGGGAGGCAGCAGTGGGGAATCTTCCGCAATGGGCGAAAGCCTGACGGAGCAACGCCGCGTGAGTGAAGAAGGTCTTCGGATCGTAAAGCTCTGTTGTCGGGGACGAAAGAGTAGACGAGGAAATGCGTCTACTAAGACGGTACCTGACGAGGAAGCCACGGCTAACTA
>GV2UCFN02ILTYG
GGTGAGTAACGCGTAGGCAACCTGCCCTCAGGATGGGGACAACGGCTCGAAAGAGCCGCTAATACCGAATGACGTAACTCTTCCACATGGAAGAGATACTAAAGATGGGTCAAACCATCGCCTAAGGATGGGCCTGCGTCTGATTAGCCAGTTGGTGAGGTAACGGCTCACCAAAGCGACGATCAGTAGCCGGTCTGAGAGGATGAACGGCCACAATGGGACTGAGACACGGCCCATACTCCTACGGGAGGCAGCAGTGGGGAATCTTCCGCAATGGGCGAAAGCCTGACGGAGCAACGCCGCGTGAGTGAAGAAGGTCTTCGGATCGTAAAGCTCTGTTGTCGGGGACGAAAGAGTAGACGAGGAAATGCGTCTACTAAGACGGTACCTGACGAGGAAGCCACGGCTAACTA
>GV2UCFN02H669J
GGTGAGTAACGCGTAGGCAACCTGCCCTCAGGATGGGGACAACGGCTCGAAAGAGCCGCTAATACCGAATGACGTAACTCTTCCACATGGAAGAGATACTAAAGATGGGTCAAACCATCGCCTAAGGATGGGCCTGCGTCTGATTAGCCAGTTGGTGAGGTAACGGCTCACCAAAGCGACGATCAGTAGCCGGTCTGAGAGGATGAACGGCCACAATGGGACTGAGACACGGCCCATACTCCTACGGGAGGCAGCAGTGGGGAATCTTCCGCAATGGGCGAAAGCCTGACGGAGCAACGCCGCGTGAGTGAAGAAGGTCTTCGGATCGTAAAGCTCTGTTGTCGGGGACGAAAGAGTAGACGAGGAAATGCGTCTACTAAGACGGTACCTGACGAGGAAGCCACGGCTAACTA
>G3BZQ8102JCGOA
GGTGAGTAACGCGTAGGCAACCTGCCCTCAGGATGGGGACAACGGCTCGAAAGAGCCGCTAATACCGAATGACGTAACTCTTCCACATGGAAGAGATACTAAAGATGGGTCAAACCATCGCCTAAGGATGGGCCTGCGTCTGATTAGCCAGTTGGTGAGGTAACGGCTCACCAAAGCGACGATCAGTAGCCGGTCTGAGAGGATGAACGGCCACAATGGGACTGAGACACGGCCCATACTCCTACGGGAGGCAGCAGTGGGGAATCTTCCGCAATGGGCGAAAGCCTGACGGAGCAACGCCGCGTGAGTGAAGAAGGTCTTCGGATCGTAAAGCTCTGTTGTCGGGGACGAAAGAGTAGACGAGGAAATGCGTCTACTAAGACGGTACCTGACGAGGAAGCCACGGCTAACTA
>G35JFLI02GTHNT
GGTGAGTAACGCGTAGGCAACCTGCCCTCAGGATGGGGACAACGGCTCGAAAGAGCCGCTAATACCGAATGACGTAACTCTTCCACATGGAAGAGATACTAAAGATGGGTCAAACCATCGCCTAAGGATGGGCCTGCGTCTGATTAGCCAGTTGGTGAGGTAACGGCTCACCAAAGCGACGATCAGTAGCCGGTCTGAGAGGATGAACGGCCACAATGGGACTGAGACACGGCCCATACTCCTACGGGAGGCAGCAGTGGGGAATCTTCCGCAATGGGCGAAAGCCTGACGGAGCAACGCCGCGTGAGTGAAGAAGGTCTTCGGATCGTAAAGCTCTGTTGTCGGGGACGAAAGAGTAGACGAGGAAATGCGTCTACTAAGACGGTACCTGACGAGGAAGCCACGGCTAACTA
>G35JFLI02GRHNB
GGTGAGTAACGCGTAGGCAACCTGCCCTCAGGATGGGGACAACGGCTCGAAAGAGCCGCTAATACCGAATGACGTAACTCTTCCACATGGAAGAGATACTAAAGATGGGTCAAACCATCGCCTAAGGATGGGCCTGCGTCTGATTAGCCAGTTGGTGAGGTAACGGCTCACCAAAGCGACGATCAGTAGCCGGTCTGAGAGGATGAACGGCCACAATGGGACTGAGACACGGCCCATACTCCTACGGGAGGCAGCAGTGGGGAATCTTCCGCAATGGGCGAAAGCCTGACGGAGCAACGCCGCGTGAGTGAAGAAGGTCTTCGGATCGTAAAGCTCTGTTGTCGGGGACGAAAGAGTAGACGAGGAAATGCGTCTACTAAGACGGTACCTGACGAGGAAGCCACGGCTAACTA
